# Supplementary material for: Future weather dataset for fourteen UK sites
Source: Data Brief. 2016 Aug 3;8:1308–10. doi: 10.1016/j.dib.2016.07.057 (PMC4990658; doi:10.1016/j.dib.2016.07.057)
Supplement: Supplementary file 2 — Supplementary material [file mmc2.zip › 08_10th_WCDH_2050s_08 Manchester.epw]

LOCATION,3850385,-,UK,WG data,03321,53.34,-2.26,0,20
DESIGN CONDITIONS,0
TYPICAL/EXTREME PERIODS,0
GROUND TEMPERATURES,1,1.0,,,,8.3,10.9,13.7,15.7,18.3,18.5,17.2,14.7,11.6,8.9,7.1,6.9
HOLIDAYS/DAYLIGHT SAVINGS,No,0,0,0
COMMENTS 1,created by using UKCP09 weather generator outputs
COMMENTS 2,wind speed wind direction and pressure based on observations at station id 03321
DATA PERIODS,1,1,Data,Sunday,1/1,12/31
3019,1,1,1,0,*?*?*?*?*?*?*?*?*?*?*?*?*?*?*?*?*?*?*?*?*?*?,7.4,7.4,100,100665,0,-0,312,0.0,-0.0,0.0,0,0,0,0,287,2.6,10,5,9999,99999,9,999999999,0.0,999,999,99
3019,1,1,2,0,*?*?*?*?*?*?*?*?*?*?*?*?*?*?*?*?*?*?*?*?*?*?,7.6,7.7,100,100665,0,-0,313,0.0,-0.0,0.0,0,0,0,0,283,3.1,10,5,9999,99999,9,999999999,0.0,999,999,99
3019,1,1,3,0,*?*?*?*?*?*?*?*?*?*?*?*?*?*?*?*?*?*?*?*?*?*?,7.0,7.0,100,100665,0,-0,310,0.0,-0.0,0.0,0,0,0,0,280,2.1,10,5,9999,99999,9,999999999,0.0,999,999,99
3019,1,1,4,0,*?*?*?*?*?*?*?*?*?*?*?*?*?*?*?*?*?*?*?*?*?*?,6.8,6.9,100,100665,0,-0,309,0.0,-0.0,0.0,0,0,0,0,277,3.1,10,5,9999,99999,9,999999999,0.0,999,999,99
3019,1,1,5,0,*?*?*?*?*?*?*?*?*?*?*?*?*?*?*?*?*?*?*?*?*?*?,6.5,6.4,100,100665,0,-0,308,0.0,-0.0,0.0,0,0,0,0,273,2.6,10,5,9999,99999,9,999999999,0.0,999,999,99
3019,1,1,6,0,*?*?*?*?*?*?*?*?*?*?*?*?*?*?*?*?*?*?*?*?*?*?,6.8,5.8,95,100665,0,-0,310,0.0,-0.0,0.0,0,0,0,0,270,3.6,10,5,9999,99999,9,999999999,0.0,999,999,99
3019,1,1,7,0,*?*?*?*?*?*?*?*?*?*?*?*?*?*?*?*?*?*?*?*?*?*?,6.9,7.0,100,100665,0,-0,310,0.0,-0.0,0.0,0,0,0,0,272,4.1,10,5,9999,99999,9,999999999,0.3,999,999,99
3019,1,1,8,0,*?*?*?*?*?*?*?*?*?*?*?*?*?*?*?*?*?*?*?*?*?*?,7.1,6.9,99,100665,0,-0,311,0.0,-0.0,0.0,0,0,0,0,273,5.7,10,5,9999,99999,9,999999999,0.4,999,999,99
3019,1,1,9,0,*?*?*?*?*?*?*?*?*?*?*?*?*?*?*?*?*?*?*?*?*?*?,8.2,8.3,100,100665,146,1409,312,24.8,31.8,21.5,2811,1750,2648,448,275,3.6,9,5,9999,99999,9,999999999,4.3,999,999,99
3019,1,1,10,0,*?*?*?*?*?*?*?*?*?*?*?*?*?*?*?*?*?*?*?*?*?*?,8.3,7.4,95,100665,257,1412,316,35.8,0.0,35.8,4184,0,4192,1400,277,4.6,10,5,9999,99999,9,999999999,5.5,999,999,99
3019,1,1,11,0,*?*?*?*?*?*?*?*?*?*?*?*?*?*?*?*?*?*?*?*?*?*?,9.4,6.9,85,100665,320,1412,321,48.1,0.0,48.1,5605,0,5617,1908,278,6.7,10,5,9999,99999,9,999999999,5.5,999,999,99
3019,1,1,12,0,*?*?*?*?*?*?*?*?*?*?*?*?*?*?*?*?*?*?*?*?*?*?,9.5,6.1,80,100665,331,1411,322,50.3,0.0,50.3,5857,0,5870,1999,280,6.2,10,5,9999,99999,9,999999999,5.5,999,999,99
3019,1,1,13,0,*?*?*?*?*?*?*?*?*?*?*?*?*?*?*?*?*?*?*?*?*?*?,9.5,5.3,76,100665,290,1414,317,73.3,47.5,63.5,8113,3642,7559,1368,280,6.7,9,5,9999,99999,9,999999999,5.5,999,999,99
3019,1,1,14,0,*?*?*?*?*?*?*?*?*?*?*?*?*?*?*?*?*?*?*?*?*?*?,9.7,5.3,74,100665,198,1411,323,24.4,0.0,24.4,2873,-0,2876,947,280,6.7,10,5,9999,99999,9,999999999,0.2,999,999,99
3019,1,1,15,0,*?*?*?*?*?*?*?*?*?*?*?*?*?*?*?*?*?*?*?*?*?*?,9.5,6.2,81,100665,63,1410,322,0.0,0.0,0.0,0,0,0,0,280,6.2,10,5,9999,99999,9,999999999,0.2,999,999,99
3019,1,1,16,0,*?*?*?*?*?*?*?*?*?*?*?*?*?*?*?*?*?*?*?*?*?*?,9.2,5.5,78,100665,0,-0,320,0.0,-0.0,0.0,0,0,0,0,280,6.7,10,5,9999,99999,9,999999999,0.4,999,999,99
3019,1,1,17,0,*?*?*?*?*?*?*?*?*?*?*?*?*?*?*?*?*?*?*?*?*?*?,8.3,4.8,79,100665,0,-0,316,0.0,-0.0,0.0,0,0,0,0,280,6.2,10,5,9999,99999,9,999999999,0.4,999,999,99
3019,1,1,18,0,*?*?*?*?*?*?*?*?*?*?*?*?*?*?*?*?*?*?*?*?*?*?,8.6,5.0,79,100665,0,-0,318,0.0,-0.0,0.0,0,0,0,0,280,5.7,10,5,9999,99999,9,999999999,0.1,999,999,99
3019,1,1,19,0,*?*?*?*?*?*?*?*?*?*?*?*?*?*?*?*?*?*?*?*?*?*?,9.0,7.0,88,100665,0,-0,319,0.0,-0.0,0.0,0,0,0,0,278,4.6,10,5,9999,99999,9,999999999,0.0,999,999,99
3019,1,1,20,0,*?*?*?*?*?*?*?*?*?*?*?*?*?*?*?*?*?*?*?*?*?*?,8.2,6.7,92,100665,0,-0,316,0.0,-0.0,0.0,0,0,0,0,277,5.7,10,5,9999,99999,9,999999999,0.0,999,999,99
3019,1,1,21,0,*?*?*?*?*?*?*?*?*?*?*?*?*?*?*?*?*?*?*?*?*?*?,7.5,5.9,91,100665,0,-0,313,0.0,-0.0,0.0,0,0,0,0,275,4.6,10,5,9999,99999,9,999999999,0.1,999,999,99
3019,1,1,22,0,*?*?*?*?*?*?*?*?*?*?*?*?*?*?*?*?*?*?*?*?*?*?,8.0,7.4,97,100665,0,-0,315,0.0,-0.0,0.0,0,0,0,0,273,5.2,10,5,9999,99999,9,999999999,0.9,999,999,99
3019,1,1,23,0,*?*?*?*?*?*?*?*?*?*?*?*?*?*?*?*?*?*?*?*?*?*?,7.5,6.9,97,100665,0,-0,312,0.0,-0.0,0.0,0,0,0,0,272,4.6,10,5,9999,99999,9,999999999,1.2,999,999,99
3019,1,1,24,0,*?*?*?*?*?*?*?*?*?*?*?*?*?*?*?*?*?*?*?*?*?*?,6.7,6.2,97,100665,0,-0,309,0.0,-0.0,0.0,0,0,0,0,290,4.6,10,5,9999,99999,9,999999999,0.0,999,999,99
3019,1,2,1,0,*?*?*?*?*?*?*?*?*?*?*?*?*?*?*?*?*?*?*?*?*?*?,6.7,4.6,88,102074,0,-0,309,0.0,-0.0,0.0,0,0,0,0,262,2.6,10,5,9999,99999,9,999999999,0.4,999,999,99
3019,1,2,2,0,*?*?*?*?*?*?*?*?*?*?*?*?*?*?*?*?*?*?*?*?*?*?,6.5,3.6,82,102074,0,-0,309,0.0,-0.0,0.0,0,0,0,0,253,3.1,10,5,9999,99999,9,999999999,1.1,999,999,99
3019,1,2,3,0,*?*?*?*?*?*?*?*?*?*?*?*?*?*?*?*?*?*?*?*?*?*?,6.4,3.4,82,102074,0,-0,308,0.0,-0.0,0.0,0,0,0,0,245,2.1,10,5,9999,99999,9,999999999,2.0,999,999,99
3019,1,2,4,0,*?*?*?*?*?*?*?*?*?*?*?*?*?*?*?*?*?*?*?*?*?*?,6.2,2.7,79,102074,0,-0,307,0.0,-0.0,0.0,0,0,0,0,237,3.1,10,5,9999,99999,9,999999999,2.0,999,999,99
3019,1,2,5,0,*?*?*?*?*?*?*?*?*?*?*?*?*?*?*?*?*?*?*?*?*?*?,5.9,2.9,81,102074,0,-0,306,0.0,-0.0,0.0,0,0,0,0,228,2.6,10,5,9999,99999,9,999999999,2.0,999,999,99
3019,1,2,6,0,*?*?*?*?*?*?*?*?*?*?*?*?*?*?*?*?*?*?*?*?*?*?,6.3,3.6,83,102074,0,-0,308,0.0,-0.0,0.0,0,0,0,0,220,3.6,10,5,9999,99999,9,999999999,1.8,999,999,99
3019,1,2,7,0,*?*?*?*?*?*?*?*?*?*?*?*?*?*?*?*?*?*?*?*?*?*?,6.7,3.6,81,102074,0,-0,309,0.0,-0.0,0.0,0,0,0,0,235,4.1,10,5,9999,99999,9,999999999,1.7,999,999,99
3019,1,2,8,0,*?*?*?*?*?*?*?*?*?*?*?*?*?*?*?*?*?*?*?*?*?*?,6.9,3.9,82,102074,0,-0,310,0.0,-0.0,0.0,0,0,0,0,250,5.7,10,5,9999,99999,9,999999999,1.6,999,999,99
3019,1,2,9,0,*?*?*?*?*?*?*?*?*?*?*?*?*?*?*?*?*?*?*?*?*?*?,6.5,3.8,83,102074,147,1410,309,14.4,0.0,14.4,1730,-0,1731,565,265,3.6,10,5,9999,99999,9,999999999,1.3,999,999,99
3019,1,2,10,0,*?*?*?*?*?*?*?*?*?*?*?*?*?*?*?*?*?*?*?*?*?*?,7.6,5.6,87,102074,258,1410,313,36.1,0.0,36.1,4223,0,4230,1410,280,4.6,10,5,9999,99999,9,999999999,0.1,999,999,99
3019,1,2,11,0,*?*?*?*?*?*?*?*?*?*?*?*?*?*?*?*?*?*?*?*?*?*?,7.0,4.5,84,102074,322,1413,311,48.5,0.0,48.5,5657,0,5669,1922,295,6.7,10,5,9999,99999,9,999999999,0.3,999,999,99
3019,1,2,12,0,*?*?*?*?*?*?*?*?*?*?*?*?*?*?*?*?*?*?*?*?*?*?,7.8,4.8,82,102074,334,1415,314,50.7,0.0,50.7,5920,0,5933,2019,310,6.2,10,5,9999,99999,9,999999999,0.1,999,999,99
3019,1,2,13,0,*?*?*?*?*?*?*?*?*?*?*?*?*?*?*?*?*?*?*?*?*?*?,7.5,5.3,87,102074,292,1411,313,42.7,0.0,42.7,4986,0,4996,1680,310,6.7,10,5,9999,99999,9,999999999,0.0,999,999,99
3019,1,2,14,0,*?*?*?*?*?*?*?*?*?*?*?*?*?*?*?*?*?*?*?*?*?*?,7.9,6.1,89,102074,201,1412,314,24.9,0.0,24.9,2938,-0,2941,969,310,6.7,10,5,9999,99999,9,999999999,0.0,999,999,99
3019,1,2,15,0,*?*?*?*?*?*?*?*?*?*?*?*?*?*?*?*?*?*?*?*?*?*?,7.8,7.0,95,102074,66,1407,314,0.0,0.0,0.0,0,0,0,0,310,6.2,10,5,9999,99999,9,999999999,0.0,999,999,99
3019,1,2,16,0,*?*?*?*?*?*?*?*?*?*?*?*?*?*?*?*?*?*?*?*?*?*?,7.7,7.7,100,102074,0,-0,313,0.0,-0.0,0.0,0,0,0,0,310,6.7,10,5,9999,99999,9,999999999,0.0,999,999,99
3019,1,2,17,0,*?*?*?*?*?*?*?*?*?*?*?*?*?*?*?*?*?*?*?*?*?*?,7.1,7.1,100,102074,0,-0,311,0.0,-0.0,0.0,0,0,0,0,310,6.2,10,5,9999,99999,9,999999999,0.0,999,999,99
3019,1,2,18,0,*?*?*?*?*?*?*?*?*?*?*?*?*?*?*?*?*?*?*?*?*?*?,6.6,6.6,100,102074,0,-0,309,0.0,-0.0,0.0,0,0,0,0,310,5.7,10,5,9999,99999,9,999999999,0.0,999,999,99
3019,1,2,19,0,*?*?*?*?*?*?*?*?*?*?*?*?*?*?*?*?*?*?*?*?*?*?,6.5,6.4,100,102074,0,-0,308,0.0,-0.0,0.0,0,0,0,0,298,4.6,10,5,9999,99999,9,999999999,0.0,999,999,99
3019,1,2,20,0,*?*?*?*?*?*?*?*?*?*?*?*?*?*?*?*?*?*?*?*?*?*?,6.4,6.1,98,102074,0,-0,308,0.0,-0.0,0.0,0,0,0,0,287,5.7,10,5,9999,99999,9,999999999,0.0,999,999,99
3019,1,2,21,0,*?*?*?*?*?*?*?*?*?*?*?*?*?*?*?*?*?*?*?*?*?*?,6.5,6.4,100,102074,0,-0,308,0.0,-0.0,0.0,0,0,0,0,275,4.6,10,5,9999,99999,9,999999999,2.7,999,999,99
3019,1,2,22,0,*?*?*?*?*?*?*?*?*?*?*?*?*?*?*?*?*?*?*?*?*?*?,6.9,6.7,100,102074,0,-0,310,0.0,-0.0,0.0,0,0,0,0,263,5.2,10,5,9999,99999,9,999999999,2.8,999,999,99
3019,1,2,23,0,*?*?*?*?*?*?*?*?*?*?*?*?*?*?*?*?*?*?*?*?*?*?,6.8,6.7,100,102074,0,-0,309,0.0,-0.0,0.0,0,0,0,0,252,4.6,10,5,9999,99999,9,999999999,2.8,999,999,99
3019,1,2,24,0,*?*?*?*?*?*?*?*?*?*?*?*?*?*?*?*?*?*?*?*?*?*?,6.9,5.8,93,102074,0,-0,310,0.0,-0.0,0.0,0,0,0,0,270,4.6,10,5,9999,99999,9,999999999,0.5,999,999,99
3019,1,3,1,0,*?*?*?*?*?*?*?*?*?*?*?*?*?*?*?*?*?*?*?*?*?*?,7.2,6.9,97,103010,0,-0,311,0.0,-0.0,0.0,0,0,0,0,237,2.6,10,5,9999,99999,9,999999999,1.7,999,999,99
3019,1,3,2,0,*?*?*?*?*?*?*?*?*?*?*?*?*?*?*?*?*?*?*?*?*?*?,7.7,6.9,94,103010,0,-0,313,0.0,-0.0,0.0,0,0,0,0,233,3.1,10,5,9999,99999,9,999999999,0.7,999,999,99
3019,1,3,3,0,*?*?*?*?*?*?*?*?*?*?*?*?*?*?*?*?*?*?*?*?*?*?,7.1,6.6,96,103010,0,-0,311,0.0,-0.0,0.0,0,0,0,0,230,2.1,10,5,9999,99999,9,999999999,1.4,999,999,99
3019,1,3,4,0,*?*?*?*?*?*?*?*?*?*?*?*?*?*?*?*?*?*?*?*?*?*?,7.1,6.2,94,103010,0,-0,311,0.0,-0.0,0.0,0,0,0,0,227,3.1,10,5,9999,99999,9,999999999,0.5,999,999,99
3019,1,3,5,0,*?*?*?*?*?*?*?*?*?*?*?*?*?*?*?*?*?*?*?*?*?*?,7.7,6.4,91,103010,0,-0,313,0.0,-0.0,0.0,0,0,0,0,223,2.6,10,5,9999,99999,9,999999999,0.1,999,999,99
3019,1,3,6,0,*?*?*?*?*?*?*?*?*?*?*?*?*?*?*?*?*?*?*?*?*?*?,6.5,4.8,88,103010,0,-0,308,0.0,-0.0,0.0,0,0,0,0,220,3.6,10,5,9999,99999,9,999999999,0.7,999,999,99
3019,1,3,7,0,*?*?*?*?*?*?*?*?*?*?*?*?*?*?*?*?*?*?*?*?*?*?,5.3,4.8,96,103010,0,-0,303,0.0,-0.0,0.0,0,0,0,0,223,4.1,10,5,9999,99999,9,999999999,0.3,999,999,99
3019,1,3,8,0,*?*?*?*?*?*?*?*?*?*?*?*?*?*?*?*?*?*?*?*?*?*?,6.6,4.5,85,103010,0,-0,304,0.0,-0.0,0.0,0,0,0,0,227,5.7,9,5,9999,99999,9,999999999,0.0,999,999,99
3019,1,3,9,0,*?*?*?*?*?*?*?*?*?*?*?*?*?*?*?*?*?*?*?*?*?*?,7.8,5.1,82,103010,148,1409,301,39.9,135.6,25.6,4286,7191,3635,445,230,3.6,7,4,9999,99999,9,999999999,0.0,999,999,99
3019,1,3,10,0,*?*?*?*?*?*?*?*?*?*?*?*?*?*?*?*?*?*?*?*?*?*?,8.6,5.5,80,103010,260,1413,309,83.7,114.7,62.6,9180,8648,7309,1339,233,4.6,8,4,9999,99999,9,999999999,0.0,999,999,99
3019,1,3,11,0,*?*?*?*?*?*?*?*?*?*?*?*?*?*?*?*?*?*?*?*?*?*?,9.7,6.4,79,103010,324,1413,314,112.4,123.5,84.1,12278,10224,9727,1826,237,6.7,8,4,9999,99999,9,999999999,0.0,999,999,99
3019,1,3,12,0,*?*?*?*?*?*?*?*?*?*?*?*?*?*?*?*?*?*?*?*?*?*?,11.9,7.1,72,103010,336,1413,328,88.9,49.7,77.1,9753,4229,8726,2032,240,6.2,9,5,9999,99999,9,999999999,0.0,999,999,99
3019,1,3,13,0,*?*?*?*?*?*?*?*?*?*?*?*?*?*?*?*?*?*?*?*?*?*?,12.2,7.3,72,103010,295,1412,330,75.1,47.8,65.1,8238,3913,7381,1696,240,6.7,9,5,9999,99999,9,999999999,0.0,999,999,99
3019,1,3,14,0,*?*?*?*?*?*?*?*?*?*?*?*?*?*?*?*?*?*?*?*?*?*?,11.9,8.5,80,103010,204,1411,332,25.5,0.0,25.5,3006,0,3010,992,240,6.7,10,5,9999,99999,9,999999999,0.0,999,999,99
3019,1,3,15,0,*?*?*?*?*?*?*?*?*?*?*?*?*?*?*?*?*?*?*?*?*?*?,12.1,7.7,74,103010,70,1423,333,0.0,0.0,0.0,0,0,0,0,240,6.2,10,5,9999,99999,9,999999999,0.0,999,999,99
3019,1,3,16,0,*?*?*?*?*?*?*?*?*?*?*?*?*?*?*?*?*?*?*?*?*?*?,11.9,7.4,74,103010,0,-0,332,0.0,-0.0,0.0,0,0,0,0,240,6.7,10,5,9999,99999,9,999999999,0.0,999,999,99
3019,1,3,17,0,*?*?*?*?*?*?*?*?*?*?*?*?*?*?*?*?*?*?*?*?*?*?,11.4,7.0,74,103010,0,-0,330,0.0,-0.0,0.0,0,0,0,0,240,6.2,10,5,9999,99999,9,999999999,0.0,999,999,99
3019,1,3,18,0,*?*?*?*?*?*?*?*?*?*?*?*?*?*?*?*?*?*?*?*?*?*?,9.2,5.6,78,103010,0,-0,320,0.0,-0.0,0.0,0,0,0,0,240,5.7,10,5,9999,99999,9,999999999,0.0,999,999,99
3019,1,3,19,0,*?*?*?*?*?*?*?*?*?*?*?*?*?*?*?*?*?*?*?*?*?*?,9.7,5.1,73,103010,0,-0,323,0.0,-0.0,0.0,0,0,0,0,240,4.6,10,5,9999,99999,9,999999999,0.0,999,999,99
3019,1,3,20,0,*?*?*?*?*?*?*?*?*?*?*?*?*?*?*?*?*?*?*?*?*?*?,9.0,3.6,68,103010,0,-0,320,0.0,-0.0,0.0,0,0,0,0,240,5.7,10,5,9999,99999,9,999999999,0.0,999,999,99
3019,1,3,21,0,*?*?*?*?*?*?*?*?*?*?*?*?*?*?*?*?*?*?*?*?*?*?,8.0,3.6,74,103010,0,-0,315,0.0,-0.0,0.0,0,0,0,0,240,4.6,10,5,9999,99999,9,999999999,0.0,999,999,99
3019,1,3,22,0,*?*?*?*?*?*?*?*?*?*?*?*?*?*?*?*?*?*?*?*?*?*?,6.8,3.0,77,103010,0,-0,310,0.0,-0.0,0.0,0,0,0,0,240,5.2,10,5,9999,99999,9,999999999,1.1,999,999,99
3019,1,3,23,0,*?*?*?*?*?*?*?*?*?*?*?*?*?*?*?*?*?*?*?*?*?*?,6.5,2.5,75,103010,0,-0,309,0.0,-0.0,0.0,0,0,0,0,240,4.6,10,5,9999,99999,9,999999999,0.3,999,999,99
3019,1,3,24,0,*?*?*?*?*?*?*?*?*?*?*?*?*?*?*?*?*?*?*?*?*?*?,6.7,6.7,99,103010,0,-0,309,0.0,-0.0,0.0,0,0,0,0,240,4.6,10,5,9999,99999,9,999999999,2.8,999,999,99
3019,1,4,1,0,*?*?*?*?*?*?*?*?*?*?*?*?*?*?*?*?*?*?*?*?*?*?,4.9,2.9,100,103539,0,-0,302,0.0,-0.0,0.0,0,0,0,0,240,2.6,10,5,9999,99999,9,999999999,0.0,999,999,99
3019,1,4,2,0,*?*?*?*?*?*?*?*?*?*?*?*?*?*?*?*?*?*?*?*?*?*?,3.8,3.0,100,103539,0,-0,297,0.0,-0.0,0.0,0,0,0,0,240,3.1,10,5,9999,99999,9,999999999,0.0,999,999,99
3019,1,4,3,0,*?*?*?*?*?*?*?*?*?*?*?*?*?*?*?*?*?*?*?*?*?*?,4.1,3.9,100,103539,0,-0,298,0.0,-0.0,0.0,0,0,0,0,240,2.1,10,5,9999,99999,9,999999999,0.0,999,999,99
3019,1,4,4,0,*?*?*?*?*?*?*?*?*?*?*?*?*?*?*?*?*?*?*?*?*?*?,4.1,3.8,100,103539,0,-0,298,0.0,-0.0,0.0,0,0,0,0,240,3.1,10,5,9999,99999,9,999999999,0.0,999,999,99
3019,1,4,5,0,*?*?*?*?*?*?*?*?*?*?*?*?*?*?*?*?*?*?*?*?*?*?,3.5,2.9,100,103539,0,-0,296,0.0,-0.0,0.0,0,0,0,0,240,2.6,10,5,9999,99999,9,999999999,0.0,999,999,99
3019,1,4,6,0,*?*?*?*?*?*?*?*?*?*?*?*?*?*?*?*?*?*?*?*?*?*?,3.0,2.9,100,103539,0,-0,294,0.0,-0.0,0.0,0,0,0,0,240,3.6,10,5,9999,99999,9,999999999,0.0,999,999,99
3019,1,4,7,0,*?*?*?*?*?*?*?*?*?*?*?*?*?*?*?*?*?*?*?*?*?*?,4.2,4.1,100,103539,0,-0,298,0.0,-0.0,0.0,0,0,0,0,255,4.1,10,5,9999,99999,9,999999999,0.0,999,999,99
3019,1,4,8,0,*?*?*?*?*?*?*?*?*?*?*?*?*?*?*?*?*?*?*?*?*?*?,5.5,4.6,100,103539,0,-0,304,0.0,-0.0,0.0,0,0,0,0,270,5.7,10,5,9999,99999,9,999999999,0.0,999,999,99
3019,1,4,9,0,*?*?*?*?*?*?*?*?*?*?*?*?*?*?*?*?*?*?*?*?*?*?,4.5,4.5,100,103539,150,1417,274,49.8,276.3,20.5,5210,16272,3325,386,285,3.6,4,2,9999,99999,9,999999999,0.0,999,999,99
3019,1,4,10,0,*?*?*?*?*?*?*?*?*?*?*?*?*?*?*?*?*?*?*?*?*?*?,5.7,5.1,100,103539,262,1415,275,125.1,430.2,45.4,12882,31969,6859,828,300,4.6,3,2,9999,99999,9,999999999,0.0,999,999,99
3019,1,4,11,0,*?*?*?*?*?*?*?*?*?*?*?*?*?*?*?*?*?*?*?*?*?*?,6.7,5.3,100,103539,326,1412,275,169.3,492.9,55.5,17492,39924,8308,1024,315,6.7,2,1,9999,99999,9,999999999,0.0,999,999,99
3019,1,4,12,0,*?*?*?*?*?*?*?*?*?*?*?*?*?*?*?*?*?*?*?*?*?*?,8.1,5.8,100,103539,338,1411,286,176.0,468.0,63.9,18055,38186,9346,1158,330,6.2,3,2,9999,99999,9,999999999,0.0,999,999,99
3019,1,4,13,0,*?*?*?*?*?*?*?*?*?*?*?*?*?*?*?*?*?*?*?*?*?*?,7.9,6.6,100,103539,298,1413,298,132.1,280.6,72.9,13720,21489,9468,1335,312,6.7,6,3,9999,99999,9,999999999,0.0,999,999,99
3019,1,4,14,0,*?*?*?*?*?*?*?*?*?*?*?*?*?*?*?*?*?*?*?*?*?*?,8.2,7.0,100,103539,207,1410,312,45.4,41.2,39.4,5053,2802,4691,832,293,6.7,9,5,9999,99999,9,999999999,0.0,999,999,99
3019,1,4,15,0,*?*?*?*?*?*?*?*?*?*?*?*?*?*?*?*?*?*?*?*?*?*?,8.3,7.3,100,103539,73,1414,312,0.0,0.0,0.0,0,0,0,0,275,6.2,9,5,9999,99999,9,999999999,0.0,999,999,99
3019,1,4,16,0,*?*?*?*?*?*?*?*?*?*?*?*?*?*?*?*?*?*?*?*?*?*?,8.0,7.4,100,103539,0,-0,315,0.0,-0.0,0.0,0,0,0,0,257,6.7,10,5,9999,99999,9,999999999,0.0,999,999,99
3019,1,4,17,0,*?*?*?*?*?*?*?*?*?*?*?*?*?*?*?*?*?*?*?*?*?*?,7.1,7.1,100,103539,0,-0,311,0.0,-0.0,0.0,0,0,0,0,238,6.2,10,5,9999,99999,9,999999999,0.0,999,999,99
3019,1,4,18,0,*?*?*?*?*?*?*?*?*?*?*?*?*?*?*?*?*?*?*?*?*?*?,6.7,6.7,100,103539,0,-0,309,0.0,-0.0,0.0,0,0,0,0,220,5.7,10,5,9999,99999,9,999999999,0.0,999,999,99
3019,1,4,19,0,*?*?*?*?*?*?*?*?*?*?*?*?*?*?*?*?*?*?*?*?*?*?,6.8,6.9,100,103539,0,-0,309,0.0,-0.0,0.0,0,0,0,0,213,4.6,10,5,9999,99999,9,999999999,0.0,999,999,99
3019,1,4,20,0,*?*?*?*?*?*?*?*?*?*?*?*?*?*?*?*?*?*?*?*?*?*?,5.6,5.6,100,103539,0,-0,304,0.0,-0.0,0.0,0,0,0,0,207,5.7,10,5,9999,99999,9,999999999,0.0,999,999,99
3019,1,4,21,0,*?*?*?*?*?*?*?*?*?*?*?*?*?*?*?*?*?*?*?*?*?*?,5.1,5.1,100,103539,0,-0,302,0.0,-0.0,0.0,0,0,0,0,200,4.6,10,5,9999,99999,9,999999999,0.0,999,999,99
3019,1,4,22,0,*?*?*?*?*?*?*?*?*?*?*?*?*?*?*?*?*?*?*?*?*?*?,4.7,4.6,100,103539,0,-0,301,0.0,-0.0,0.0,0,0,0,0,193,5.2,10,5,9999,99999,9,999999999,0.0,999,999,99
3019,1,4,23,0,*?*?*?*?*?*?*?*?*?*?*?*?*?*?*?*?*?*?*?*?*?*?,4.1,4.1,100,103539,0,-0,298,0.0,-0.0,0.0,0,0,0,0,187,4.6,10,5,9999,99999,9,999999999,0.0,999,999,99
3019,1,4,24,0,*?*?*?*?*?*?*?*?*?*?*?*?*?*?*?*?*?*?*?*?*?*?,6.1,2.7,98,103539,0,-0,307,0.0,-0.0,0.0,0,0,0,0,240,4.6,10,5,9999,99999,9,999999999,0.0,999,999,99
3019,1,5,1,0,*?*?*?*?*?*?*?*?*?*?*?*?*?*?*?*?*?*?*?*?*?*?,3.3,3.4,100,103273,0,-0,295,0.0,-0.0,0.0,0,0,0,0,180,2.6,10,5,9999,99999,9,999999999,0.0,999,999,99
3019,1,5,2,0,*?*?*?*?*?*?*?*?*?*?*?*?*?*?*?*?*?*?*?*?*?*?,3.7,3.6,100,103273,0,-0,296,0.0,-0.0,0.0,0,0,0,0,180,3.1,10,5,9999,99999,9,999999999,0.0,999,999,99
3019,1,5,3,0,*?*?*?*?*?*?*?*?*?*?*?*?*?*?*?*?*?*?*?*?*?*?,2.4,2.5,100,103273,0,-0,291,0.0,-0.0,0.0,0,0,0,0,180,2.1,10,5,9999,99999,9,999999999,0.0,999,999,99
3019,1,5,4,0,*?*?*?*?*?*?*?*?*?*?*?*?*?*?*?*?*?*?*?*?*?*?,2.0,1.9,100,103273,0,-0,289,0.0,-0.0,0.0,0,0,0,0,180,3.1,10,5,9999,99999,9,999999999,0.0,999,999,99
3019,1,5,5,0,*?*?*?*?*?*?*?*?*?*?*?*?*?*?*?*?*?*?*?*?*?*?,2.2,2.3,100,103273,0,-0,290,0.0,-0.0,0.0,0,0,0,0,180,2.6,10,5,9999,99999,9,999999999,0.0,999,999,99
3019,1,5,6,0,*?*?*?*?*?*?*?*?*?*?*?*?*?*?*?*?*?*?*?*?*?*?,1.7,1.7,100,103273,0,-0,288,0.0,-0.0,0.0,0,0,0,0,180,3.6,10,5,9999,99999,9,999999999,0.0,999,999,99
3019,1,5,7,0,*?*?*?*?*?*?*?*?*?*?*?*?*?*?*?*?*?*?*?*?*?*?,1.2,1.3,100,103273,0,-0,286,0.0,-0.0,0.0,0,0,0,0,180,4.1,10,5,9999,99999,9,999999999,0.0,999,999,99
3019,1,5,8,0,*?*?*?*?*?*?*?*?*?*?*?*?*?*?*?*?*?*?*?*?*?*?,2.1,2.1,100,103273,0,-0,290,0.0,-0.0,0.0,0,0,0,0,180,5.7,10,5,9999,99999,9,999999999,0.0,999,999,99
3019,1,5,9,0,*?*?*?*?*?*?*?*?*?*?*?*?*?*?*?*?*?*?*?*?*?*?,3.0,3.0,100,103273,151,1413,289,26.4,32.8,22.9,2975,1903,2780,477,180,3.6,9,5,9999,99999,9,999999999,0.0,999,999,99
3019,1,5,10,0,*?*?*?*?*?*?*?*?*?*?*?*?*?*?*?*?*?*?*?*?*?*?,4.4,4.3,100,103273,263,1410,282,111.8,268.6,61.7,11655,19428,8120,1119,180,4.6,6,3,9999,99999,9,999999999,0.0,999,999,99
3019,1,5,11,0,*?*?*?*?*?*?*?*?*?*?*?*?*?*?*?*?*?*?*?*?*?*?,3.7,3.6,100,103273,328,1411,283,135.2,207.6,86.9,14307,16775,10243,1675,180,6.7,7,4,9999,99999,9,999999999,0.0,999,999,99
3019,1,5,12,0,*?*?*?*?*?*?*?*?*?*?*?*?*?*?*?*?*?*?*?*?*?*?,5.0,3.2,100,103273,341,1412,288,141.9,209.8,91.3,15022,17262,10731,1768,180,6.2,7,4,9999,99999,9,999999999,0.0,999,999,99
3019,1,5,13,0,*?*?*?*?*?*?*?*?*?*?*?*?*?*?*?*?*?*?*?*?*?*?,5.3,2.3,98,103273,301,1412,299,77.1,48.1,66.8,8460,3963,7578,1744,210,6.7,9,5,9999,99999,9,999999999,0.0,999,999,99
3019,1,5,14,0,*?*?*?*?*?*?*?*?*?*?*?*?*?*?*?*?*?*?*?*?*?*?,4.9,3.0,100,103273,211,1414,302,26.8,0.0,26.8,3154,0,3158,1042,240,6.7,10,5,9999,99999,9,999999999,0.0,999,999,99
3019,1,5,15,0,*?*?*?*?*?*?*?*?*?*?*?*?*?*?*?*?*?*?*?*?*?*?,5.4,3.0,100,103273,77,1422,295,1.6,7.3,1.2,211,263,238,19,270,6.2,8,4,9999,99999,9,999999999,0.0,999,999,99
3019,1,5,16,0,*?*?*?*?*?*?*?*?*?*?*?*?*?*?*?*?*?*?*?*?*?*?,4.9,2.7,100,103273,0,-0,302,0.0,-0.0,0.0,0,0,0,0,300,6.7,10,5,9999,99999,9,999999999,0.0,999,999,99
3019,1,5,17,0,*?*?*?*?*?*?*?*?*?*?*?*?*?*?*?*?*?*?*?*?*?*?,3.1,2.9,100,103273,0,-0,294,0.0,-0.0,0.0,0,0,0,0,330,6.2,10,5,9999,99999,9,999999999,0.0,999,999,99
3019,1,5,18,0,*?*?*?*?*?*?*?*?*?*?*?*?*?*?*?*?*?*?*?*?*?*?,4.6,3.4,100,103273,0,-0,300,0.0,-0.0,0.0,0,0,0,0,360,5.7,10,5,9999,99999,9,999999999,0.0,999,999,99
3019,1,5,19,0,*?*?*?*?*?*?*?*?*?*?*?*?*?*?*?*?*?*?*?*?*?*?,3.3,2.5,100,103273,0,-0,295,0.0,-0.0,0.0,0,0,0,0,330,4.6,10,5,9999,99999,9,999999999,0.0,999,999,99
3019,1,5,20,0,*?*?*?*?*?*?*?*?*?*?*?*?*?*?*?*?*?*?*?*?*?*?,3.6,2.5,100,103273,0,-0,296,0.0,-0.0,0.0,0,0,0,0,300,5.7,10,5,9999,99999,9,999999999,0.0,999,999,99
3019,1,5,21,0,*?*?*?*?*?*?*?*?*?*?*?*?*?*?*?*?*?*?*?*?*?*?,3.3,2.5,100,103273,0,-0,295,0.0,-0.0,0.0,0,0,0,0,270,4.6,10,5,9999,99999,9,999999999,0.0,999,999,99
3019,1,5,22,0,*?*?*?*?*?*?*?*?*?*?*?*?*?*?*?*?*?*?*?*?*?*?,2.3,1.7,100,103273,0,-0,291,0.0,-0.0,0.0,0,0,0,0,240,5.2,10,5,9999,99999,9,999999999,0.0,999,999,99
3019,1,5,23,0,*?*?*?*?*?*?*?*?*?*?*?*?*?*?*?*?*?*?*?*?*?*?,2.0,1.5,100,103273,0,-0,290,0.0,-0.0,0.0,0,0,0,0,210,4.6,10,5,9999,99999,9,999999999,0.0,999,999,99
3019,1,5,24,0,*?*?*?*?*?*?*?*?*?*?*?*?*?*?*?*?*?*?*?*?*?*?,3.5,3.4,100,103273,0,-0,296,0.0,-0.0,0.0,0,0,0,0,180,4.6,10,5,9999,99999,9,999999999,0.0,999,999,99
3019,1,6,1,0,*?*?*?*?*?*?*?*?*?*?*?*?*?*?*?*?*?*?*?*?*?*?,1.8,1.3,97,102983,0,-0,289,0.0,-0.0,0.0,0,0,0,0,160,2.6,10,5,9999,99999,9,999999999,0.0,999,999,99
3019,1,6,2,0,*?*?*?*?*?*?*?*?*?*?*?*?*?*?*?*?*?*?*?*?*?*?,1.2,1.0,100,102983,0,-0,286,0.0,-0.0,0.0,0,0,0,0,140,3.1,10,5,9999,99999,9,999999999,0.0,999,999,99
3019,1,6,3,0,*?*?*?*?*?*?*?*?*?*?*?*?*?*?*?*?*?*?*?*?*?*?,0.6,0.6,100,102983,0,-0,284,0.0,-0.0,0.0,0,0,0,0,120,2.1,10,5,9999,99999,9,999999999,0.0,999,999,99
3019,1,6,4,0,*?*?*?*?*?*?*?*?*?*?*?*?*?*?*?*?*?*?*?*?*?*?,1.8,0.2,90,102983,0,-0,289,0.0,-0.0,0.0,0,0,0,0,100,3.1,10,5,9999,99999,9,999999999,0.0,999,999,99
3019,1,6,5,0,*?*?*?*?*?*?*?*?*?*?*?*?*?*?*?*?*?*?*?*?*?*?,2.9,0.8,88,102983,0,-0,293,0.0,-0.0,0.0,0,0,0,0,80,2.6,10,5,9999,99999,9,999999999,0.0,999,999,99
3019,1,6,6,0,*?*?*?*?*?*?*?*?*?*?*?*?*?*?*?*?*?*?*?*?*?*?,1.2,-0.2,91,102983,0,-0,286,0.0,-0.0,0.0,0,0,0,0,60,3.6,10,5,9999,99999,9,999999999,0.0,999,999,99
3019,1,6,7,0,*?*?*?*?*?*?*?*?*?*?*?*?*?*?*?*?*?*?*?*?*?*?,1.5,-0.0,90,102983,0,-0,288,0.0,-0.0,0.0,0,0,0,0,82,4.1,10,5,9999,99999,9,999999999,0.0,999,999,99
3019,1,6,8,0,*?*?*?*?*?*?*?*?*?*?*?*?*?*?*?*?*?*?*?*?*?*?,2.1,0.2,88,102983,-0,0,285,0.0,-0.0,0.0,0,0,0,0,103,5.7,9,5,9999,99999,9,999999999,0.0,999,999,99
3019,1,6,9,0,*?*?*?*?*?*?*?*?*?*?*?*?*?*?*?*?*?*?*?*?*?*?,2.5,-1.9,72,102983,153,1416,276,42.1,139.2,27.1,4519,7509,3823,472,125,3.6,7,4,9999,99999,9,999999999,0.0,999,999,99
3019,1,6,10,0,*?*?*?*?*?*?*?*?*?*?*?*?*?*?*?*?*?*?*?*?*?*?,3.4,-0.2,78,102983,266,1415,285,86.2,115.6,64.5,9451,8802,7521,1381,147,4.6,8,4,9999,99999,9,999999999,0.0,999,999,99
3019,1,6,11,0,*?*?*?*?*?*?*?*?*?*?*?*?*?*?*?*?*?*?*?*?*?*?,4.8,1.0,77,102983,331,1413,287,136.5,208.0,87.8,14446,16871,10339,1692,168,6.7,7,4,9999,99999,9,999999999,0.0,999,999,99
3019,1,6,12,0,*?*?*?*?*?*?*?*?*?*?*?*?*?*?*?*?*?*?*?*?*?*?,6.1,3.2,82,102983,344,1413,293,143.5,210.3,92.3,15184,17369,10841,1788,190,6.2,7,4,9999,99999,9,999999999,0.0,999,999,99
3019,1,6,13,0,*?*?*?*?*?*?*?*?*?*?*?*?*?*?*?*?*?*?*?*?*?*?,5.9,4.1,90,102983,304,1411,306,45.0,0.0,45.0,5257,0,5268,1777,187,6.7,10,5,9999,99999,9,999999999,0.0,999,999,99
3019,1,6,14,0,*?*?*?*?*?*?*?*?*?*?*?*?*?*?*?*?*?*?*?*?*?*?,6.2,2.7,79,102983,214,1411,303,47.8,41.9,41.4,5307,2896,4924,876,183,6.7,9,5,9999,99999,9,999999999,0.0,999,999,99
3019,1,6,15,0,*?*?*?*?*?*?*?*?*?*?*?*?*?*?*?*?*?*?*?*?*?*?,5.8,2.3,79,102983,80,1409,296,3.2,14.3,2.4,412,532,452,39,180,6.2,8,4,9999,99999,9,999999999,0.0,999,999,99
3019,1,6,16,0,*?*?*?*?*?*?*?*?*?*?*?*?*?*?*?*?*?*?*?*?*?*?,5.3,0.2,70,102983,0,-0,304,0.0,-0.0,0.0,0,0,0,0,177,6.7,10,5,9999,99999,9,999999999,0.0,999,999,99
3019,1,6,17,0,*?*?*?*?*?*?*?*?*?*?*?*?*?*?*?*?*?*?*?*?*?*?,4.9,1.3,78,102983,0,-0,302,0.0,-0.0,0.0,0,0,0,0,173,6.2,10,5,9999,99999,9,999999999,1.7,999,999,99
3019,1,6,18,0,*?*?*?*?*?*?*?*?*?*?*?*?*?*?*?*?*?*?*?*?*?*?,3.5,1.0,85,102983,0,-0,296,0.0,-0.0,0.0,0,0,0,0,170,5.7,10,5,9999,99999,9,999999999,1.1,999,999,99
3019,1,6,19,0,*?*?*?*?*?*?*?*?*?*?*?*?*?*?*?*?*?*?*?*?*?*?,4.3,2.1,87,102983,0,-0,299,0.0,-0.0,0.0,0,0,0,0,168,4.6,10,5,9999,99999,9,999999999,0.3,999,999,99
3019,1,6,20,0,*?*?*?*?*?*?*?*?*?*?*?*?*?*?*?*?*?*?*?*?*?*?,3.1,1.7,91,102983,0,-0,294,0.0,-0.0,0.0,0,0,0,0,167,5.7,10,5,9999,99999,9,999999999,0.4,999,999,99
3019,1,6,21,0,*?*?*?*?*?*?*?*?*?*?*?*?*?*?*?*?*?*?*?*?*?*?,2.7,1.5,93,102983,0,-0,292,0.0,-0.0,0.0,0,0,0,0,165,4.6,10,5,9999,99999,9,999999999,0.0,999,999,99
3019,1,6,22,0,*?*?*?*?*?*?*?*?*?*?*?*?*?*?*?*?*?*?*?*?*?*?,3.3,3.0,99,102983,0,-0,295,0.0,-0.0,0.0,0,0,0,0,163,5.2,10,5,9999,99999,9,999999999,0.0,999,999,99
3019,1,6,23,0,*?*?*?*?*?*?*?*?*?*?*?*?*?*?*?*?*?*?*?*?*?*?,3.8,1.7,87,102983,0,-0,297,0.0,-0.0,0.0,0,0,0,0,162,4.6,10,5,9999,99999,9,999999999,0.0,999,999,99
3019,1,6,24,0,*?*?*?*?*?*?*?*?*?*?*?*?*?*?*?*?*?*?*?*?*?*?,1.7,1.3,98,102983,0,-0,288,0.0,-0.0,0.0,0,0,0,0,180,4.6,10,5,9999,99999,9,999999999,0.0,999,999,99
3019,1,7,1,0,*?*?*?*?*?*?*?*?*?*?*?*?*?*?*?*?*?*?*?*?*?*?,5.2,4.8,96,102303,0,-0,303,0.0,-0.0,0.0,0,0,0,0,155,2.6,10,5,9999,99999,9,999999999,0.2,999,999,99
3019,1,7,2,0,*?*?*?*?*?*?*?*?*?*?*?*?*?*?*?*?*?*?*?*?*?*?,6.2,6.1,99,102303,0,-0,307,0.0,-0.0,0.0,0,0,0,0,150,3.1,10,5,9999,99999,9,999999999,0.0,999,999,99
3019,1,7,3,0,*?*?*?*?*?*?*?*?*?*?*?*?*?*?*?*?*?*?*?*?*?*?,5.4,3.8,89,102303,0,-0,304,0.0,-0.0,0.0,0,0,0,0,145,2.1,10,5,9999,99999,9,999999999,0.1,999,999,99
3019,1,7,4,0,*?*?*?*?*?*?*?*?*?*?*?*?*?*?*?*?*?*?*?*?*?*?,5.9,4.1,88,102303,0,-0,306,0.0,-0.0,0.0,0,0,0,0,140,3.1,10,5,9999,99999,9,999999999,0.1,999,999,99
3019,1,7,5,0,*?*?*?*?*?*?*?*?*?*?*?*?*?*?*?*?*?*?*?*?*?*?,6.0,4.1,87,102303,0,-0,306,0.0,-0.0,0.0,0,0,0,0,135,2.6,10,5,9999,99999,9,999999999,0.0,999,999,99
3019,1,7,6,0,*?*?*?*?*?*?*?*?*?*?*?*?*?*?*?*?*?*?*?*?*?*?,5.0,2.1,82,102303,0,-0,302,0.0,-0.0,0.0,0,0,0,0,130,3.6,10,5,9999,99999,9,999999999,0.0,999,999,99
3019,1,7,7,0,*?*?*?*?*?*?*?*?*?*?*?*?*?*?*?*?*?*?*?*?*?*?,5.7,3.0,83,102303,0,-0,305,0.0,-0.0,0.0,0,0,0,0,132,4.1,10,5,9999,99999,9,999999999,0.1,999,999,99
3019,1,7,8,0,*?*?*?*?*?*?*?*?*?*?*?*?*?*?*?*?*?*?*?*?*?*?,6.2,2.7,78,102303,1,1200,307,0.0,0.0,0.0,0,0,0,0,133,5.7,10,5,9999,99999,9,999999999,0.1,999,999,99
3019,1,7,9,0,*?*?*?*?*?*?*?*?*?*?*?*?*?*?*?*?*?*?*?*?*?*?,6.2,1.0,69,102303,154,1409,308,15.8,0.0,15.8,1891,-0,1892,618,135,3.6,10,5,9999,99999,9,999999999,0.0,999,999,99
3019,1,7,10,0,*?*?*?*?*?*?*?*?*?*?*?*?*?*?*?*?*?*?*?*?*?*?,7.0,4.3,83,102303,268,1414,311,37.9,0.0,37.9,4433,0,4441,1484,137,4.6,10,5,9999,99999,9,999999999,0.0,999,999,99
3019,1,7,11,0,*?*?*?*?*?*?*?*?*?*?*?*?*?*?*?*?*?*?*?*?*?*?,8.7,4.1,73,102303,333,1411,318,50.7,0.0,50.7,5918,0,5930,2017,138,6.7,10,5,9999,99999,9,999999999,0.0,999,999,99
3019,1,7,12,0,*?*?*?*?*?*?*?*?*?*?*?*?*?*?*?*?*?*?*?*?*?*?,10.1,4.8,69,102303,347,1412,325,53.3,0.0,53.3,6228,0,6241,2131,140,6.2,10,5,9999,99999,9,999999999,0.0,999,999,99
3019,1,7,13,0,*?*?*?*?*?*?*?*?*?*?*?*?*?*?*?*?*?*?*?*?*?*?,10.4,6.2,75,102303,308,1414,321,79.3,48.4,68.8,8707,4015,7798,1799,143,6.7,9,5,9999,99999,9,999999999,0.1,999,999,99
3019,1,7,14,0,*?*?*?*?*?*?*?*?*?*?*?*?*?*?*?*?*?*?*?*?*?*?,10.0,3.4,63,102303,218,1413,324,28.2,0.0,28.2,3315,0,3320,1097,147,6.7,10,5,9999,99999,9,999999999,0.1,999,999,99
3019,1,7,15,0,*?*?*?*?*?*?*?*?*?*?*?*?*?*?*?*?*?*?*?*?*?*?,10.3,2.3,57,102303,84,1412,326,2.2,0.0,2.2,285,-0,285,89,150,6.2,10,5,9999,99999,9,999999999,0.0,999,999,99
3019,1,7,16,0,*?*?*?*?*?*?*?*?*?*?*?*?*?*?*?*?*?*?*?*?*?*?,9.9,3.6,64,102303,0,-0,324,0.0,-0.0,0.0,0,0,0,0,153,6.7,10,5,9999,99999,9,999999999,0.0,999,999,99
3019,1,7,17,0,*?*?*?*?*?*?*?*?*?*?*?*?*?*?*?*?*?*?*?*?*?*?,9.1,4.5,72,102303,0,-0,320,0.0,-0.0,0.0,0,0,0,0,157,6.2,10,5,9999,99999,9,999999999,0.0,999,999,99
3019,1,7,18,0,*?*?*?*?*?*?*?*?*?*?*?*?*?*?*?*?*?*?*?*?*?*?,9.0,5.5,78,102303,0,-0,319,0.0,-0.0,0.0,0,0,0,0,160,5.7,10,5,9999,99999,9,999999999,0.0,999,999,99
3019,1,7,19,0,*?*?*?*?*?*?*?*?*?*?*?*?*?*?*?*?*?*?*?*?*?*?,7.3,5.8,89,102303,0,-0,312,0.0,-0.0,0.0,0,0,0,0,165,4.6,10,5,9999,99999,9,999999999,0.3,999,999,99
3019,1,7,20,0,*?*?*?*?*?*?*?*?*?*?*?*?*?*?*?*?*?*?*?*?*?*?,7.0,5.5,90,102303,0,-0,310,0.0,-0.0,0.0,0,0,0,0,170,5.7,10,5,9999,99999,9,999999999,0.4,999,999,99
3019,1,7,21,0,*?*?*?*?*?*?*?*?*?*?*?*?*?*?*?*?*?*?*?*?*?*?,6.9,5.8,93,102303,0,-0,310,0.0,-0.0,0.0,0,0,0,0,175,4.6,10,5,9999,99999,9,999999999,0.0,999,999,99
3019,1,7,22,0,*?*?*?*?*?*?*?*?*?*?*?*?*?*?*?*?*?*?*?*?*?*?,6.9,5.6,91,102303,0,-0,310,0.0,-0.0,0.0,0,0,0,0,180,5.2,10,5,9999,99999,9,999999999,0.0,999,999,99
3019,1,7,23,0,*?*?*?*?*?*?*?*?*?*?*?*?*?*?*?*?*?*?*?*?*?*?,6.8,4.5,84,102303,0,-0,310,0.0,-0.0,0.0,0,0,0,0,185,4.6,10,5,9999,99999,9,999999999,0.0,999,999,99
3019,1,7,24,0,*?*?*?*?*?*?*?*?*?*?*?*?*?*?*?*?*?*?*?*?*?*?,4.3,3.2,93,102303,0,-0,299,0.0,-0.0,0.0,0,0,0,0,160,4.6,10,5,9999,99999,9,999999999,0.3,999,999,99
3019,1,8,1,0,*?*?*?*?*?*?*?*?*?*?*?*?*?*?*?*?*?*?*?*?*?*?,7.0,4.3,83,102143,0,-0,311,0.0,-0.0,0.0,0,0,0,0,183,2.6,10,5,9999,99999,9,999999999,0.0,999,999,99
3019,1,8,2,0,*?*?*?*?*?*?*?*?*?*?*?*?*?*?*?*?*?*?*?*?*?*?,6.6,4.3,85,102143,0,-0,309,0.0,-0.0,0.0,0,0,0,0,177,3.1,10,5,9999,99999,9,999999999,0.0,999,999,99
3019,1,8,3,0,*?*?*?*?*?*?*?*?*?*?*?*?*?*?*?*?*?*?*?*?*?*?,6.2,3.8,83,102143,0,-0,307,0.0,-0.0,0.0,0,0,0,0,170,2.1,10,5,9999,99999,9,999999999,0.0,999,999,99
3019,1,8,4,0,*?*?*?*?*?*?*?*?*?*?*?*?*?*?*?*?*?*?*?*?*?*?,6.6,5.5,91,102143,0,-0,309,0.0,-0.0,0.0,0,0,0,0,163,3.1,10,5,9999,99999,9,999999999,0.0,999,999,99
3019,1,8,5,0,*?*?*?*?*?*?*?*?*?*?*?*?*?*?*?*?*?*?*?*?*?*?,7.0,5.1,88,102143,0,-0,311,0.0,-0.0,0.0,0,0,0,0,157,2.6,10,5,9999,99999,9,999999999,0.0,999,999,99
3019,1,8,6,0,*?*?*?*?*?*?*?*?*?*?*?*?*?*?*?*?*?*?*?*?*?*?,6.7,5.8,93,102143,0,-0,309,0.0,-0.0,0.0,0,0,0,0,150,3.6,10,5,9999,99999,9,999999999,0.0,999,999,99
3019,1,8,7,0,*?*?*?*?*?*?*?*?*?*?*?*?*?*?*?*?*?*?*?*?*?*?,7.9,6.2,88,102143,0,-0,314,0.0,-0.0,0.0,0,0,0,0,150,4.1,10,5,9999,99999,9,999999999,0.0,999,999,99
3019,1,8,8,0,*?*?*?*?*?*?*?*?*?*?*?*?*?*?*?*?*?*?*?*?*?*?,6.8,5.3,89,102143,3,1544,310,0.0,0.0,0.0,0,0,0,0,150,5.7,10,5,9999,99999,9,999999999,0.6,999,999,99
3019,1,8,9,0,*?*?*?*?*?*?*?*?*?*?*?*?*?*?*?*?*?*?*?*?*?*?,6.7,5.0,88,102143,156,1409,309,16.2,0.0,16.2,1935,-0,1936,633,150,3.6,10,5,9999,99999,9,999999999,0.2,999,999,99
3019,1,8,10,0,*?*?*?*?*?*?*?*?*?*?*?*?*?*?*?*?*?*?*?*?*?*?,7.4,3.8,77,102143,270,1412,313,38.4,0.0,38.4,4486,0,4494,1503,150,4.6,10,5,9999,99999,9,999999999,0.0,999,999,99
3019,1,8,11,0,*?*?*?*?*?*?*?*?*?*?*?*?*?*?*?*?*?*?*?*?*?*?,9.0,4.6,73,102143,336,1411,320,51.2,0.0,51.2,5981,0,5994,2041,150,6.7,10,5,9999,99999,9,999999999,0.4,999,999,99
3019,1,8,12,0,*?*?*?*?*?*?*?*?*?*?*?*?*?*?*?*?*?*?*?*?*?*?,9.4,4.3,70,102143,350,1411,321,54.0,0.0,54.0,6300,0,6314,2158,150,6.2,10,5,9999,99999,9,999999999,0.3,999,999,99
3019,1,8,13,0,*?*?*?*?*?*?*?*?*?*?*?*?*?*?*?*?*?*?*?*?*?*?,9.1,5.5,77,102143,311,1411,320,46.4,0.0,46.4,5415,0,5426,1834,175,6.7,10,5,9999,99999,9,999999999,0.0,999,999,99
3019,1,8,14,0,*?*?*?*?*?*?*?*?*?*?*?*?*?*?*?*?*?*?*?*?*?*?,9.0,5.3,77,102143,222,1414,319,29.0,0.0,29.0,3401,0,3406,1126,200,6.7,10,5,9999,99999,9,999999999,0.0,999,999,99
3019,1,8,15,0,*?*?*?*?*?*?*?*?*?*?*?*?*?*?*?*?*?*?*?*?*?*?,9.1,4.6,73,102143,88,1412,320,2.9,0.0,2.9,381,-0,380,120,225,6.2,10,5,9999,99999,9,999999999,0.0,999,999,99
3019,1,8,16,0,*?*?*?*?*?*?*?*?*?*?*?*?*?*?*?*?*?*?*?*?*?*?,9.3,4.5,71,102143,0,-0,321,0.0,-0.0,0.0,0,0,0,0,250,6.7,10,5,9999,99999,9,999999999,0.0,999,999,99
3019,1,8,17,0,*?*?*?*?*?*?*?*?*?*?*?*?*?*?*?*?*?*?*?*?*?*?,9.0,5.1,76,102143,0,-0,319,0.0,-0.0,0.0,0,0,0,0,275,6.2,10,5,9999,99999,9,999999999,0.0,999,999,99
3019,1,8,18,0,*?*?*?*?*?*?*?*?*?*?*?*?*?*?*?*?*?*?*?*?*?*?,7.9,4.6,79,102143,0,-0,315,0.0,-0.0,0.0,0,0,0,0,300,5.7,10,5,9999,99999,9,999999999,0.0,999,999,99
3019,1,8,19,0,*?*?*?*?*?*?*?*?*?*?*?*?*?*?*?*?*?*?*?*?*?*?,8.2,4.8,78,102143,0,-0,316,0.0,-0.0,0.0,0,0,0,0,302,4.6,10,5,9999,99999,9,999999999,0.0,999,999,99
3019,1,8,20,0,*?*?*?*?*?*?*?*?*?*?*?*?*?*?*?*?*?*?*?*?*?*?,8.1,6.2,87,102143,0,-0,315,0.0,-0.0,0.0,0,0,0,0,303,5.7,10,5,9999,99999,9,999999999,0.0,999,999,99
3019,1,8,21,0,*?*?*?*?*?*?*?*?*?*?*?*?*?*?*?*?*?*?*?*?*?*?,7.8,6.1,88,102143,0,-0,314,0.0,-0.0,0.0,0,0,0,0,305,4.6,10,5,9999,99999,9,999999999,0.0,999,999,99
3019,1,8,22,0,*?*?*?*?*?*?*?*?*?*?*?*?*?*?*?*?*?*?*?*?*?*?,7.4,5.6,87,102143,0,-0,312,0.0,-0.0,0.0,0,0,0,0,307,5.2,10,5,9999,99999,9,999999999,0.0,999,999,99
3019,1,8,23,0,*?*?*?*?*?*?*?*?*?*?*?*?*?*?*?*?*?*?*?*?*?*?,6.4,4.3,86,102143,0,-0,308,0.0,-0.0,0.0,0,0,0,0,308,4.6,10,5,9999,99999,9,999999999,0.0,999,999,99
3019,1,8,24,0,*?*?*?*?*?*?*?*?*?*?*?*?*?*?*?*?*?*?*?*?*?*?,6.8,4.5,84,102143,0,-0,310,0.0,-0.0,0.0,0,0,0,0,190,4.6,10,5,9999,99999,9,999999999,0.0,999,999,99
3019,1,9,1,0,*?*?*?*?*?*?*?*?*?*?*?*?*?*?*?*?*?*?*?*?*?*?,3.3,3.2,100,102256,0,-0,295,0.0,-0.0,0.0,0,0,0,0,258,2.6,10,5,9999,99999,9,999999999,0.0,999,999,99
3019,1,9,2,0,*?*?*?*?*?*?*?*?*?*?*?*?*?*?*?*?*?*?*?*?*?*?,1.5,1.5,100,102256,0,-0,287,0.0,-0.0,0.0,0,0,0,0,207,3.1,10,5,9999,99999,9,999999999,0.0,999,999,99
3019,1,9,3,0,*?*?*?*?*?*?*?*?*?*?*?*?*?*?*?*?*?*?*?*?*?*?,2.6,2.5,100,102256,0,-0,292,0.0,-0.0,0.0,0,0,0,0,155,2.1,10,5,9999,99999,9,999999999,0.0,999,999,99
3019,1,9,4,0,*?*?*?*?*?*?*?*?*?*?*?*?*?*?*?*?*?*?*?*?*?*?,3.7,3.8,100,102256,0,-0,296,0.0,-0.0,0.0,0,0,0,0,103,3.1,10,5,9999,99999,9,999999999,0.0,999,999,99
3019,1,9,5,0,*?*?*?*?*?*?*?*?*?*?*?*?*?*?*?*?*?*?*?*?*?*?,2.2,2.1,100,102256,0,-0,290,0.0,-0.0,0.0,0,0,0,0,52,2.6,10,5,9999,99999,9,999999999,0.0,999,999,99
3019,1,9,6,0,*?*?*?*?*?*?*?*?*?*?*?*?*?*?*?*?*?*?*?*?*?*?,1.8,1.9,100,102256,0,-0,289,0.0,-0.0,0.0,0,0,0,0,0,3.6,10,5,9999,99999,9,999999999,0.0,999,999,99
3019,1,9,7,0,*?*?*?*?*?*?*?*?*?*?*?*?*?*?*?*?*?*?*?*?*?*?,1.6,1.5,100,102256,0,-0,288,0.0,-0.0,0.0,0,0,0,0,23,4.1,10,5,9999,99999,9,999999999,0.0,999,999,99
3019,1,9,8,0,*?*?*?*?*?*?*?*?*?*?*?*?*?*?*?*?*?*?*?*?*?*?,1.7,1.7,100,102256,4,1259,288,0.0,0.0,0.0,0,0,0,0,47,5.7,10,5,9999,99999,9,999999999,0.0,999,999,99
3019,1,9,9,0,*?*?*?*?*?*?*?*?*?*?*?*?*?*?*?*?*?*?*?*?*?*?,3.3,3.2,100,102256,159,1417,295,16.6,0.0,16.6,1984,-0,1985,649,70,3.6,10,5,9999,99999,9,999999999,0.0,999,999,99
3019,1,9,10,0,*?*?*?*?*?*?*?*?*?*?*?*?*?*?*?*?*?*?*?*?*?*?,2.7,2.7,100,102256,273,1414,292,38.9,0.0,38.9,4545,0,4553,1524,93,4.6,10,5,9999,99999,9,999999999,0.0,999,999,99
3019,1,9,11,0,*?*?*?*?*?*?*?*?*?*?*?*?*?*?*?*?*?*?*?*?*?*?,5.5,4.5,100,102256,339,1411,304,51.8,0.0,51.8,6050,0,6063,2066,117,6.7,10,5,9999,99999,9,999999999,0.0,999,999,99
3019,1,9,12,0,*?*?*?*?*?*?*?*?*?*?*?*?*?*?*?*?*?*?*?*?*?*?,5.9,5.1,100,102256,354,1414,306,54.6,0.0,54.6,6379,0,6393,2187,140,6.2,10,5,9999,99999,9,999999999,0.0,999,999,99
3019,1,9,13,0,*?*?*?*?*?*?*?*?*?*?*?*?*?*?*?*?*?*?*?*?*?*?,5.6,5.3,100,102256,315,1413,304,47.1,0.0,47.1,5500,0,5511,1865,143,6.7,10,5,9999,99999,9,999999999,0.0,999,999,99
3019,1,9,14,0,*?*?*?*?*?*?*?*?*?*?*?*?*?*?*?*?*?*?*?*?*?*?,6.0,5.3,100,102256,226,1414,306,29.7,0.0,29.7,3490,0,3495,1157,147,6.7,10,5,9999,99999,9,999999999,0.0,999,999,99
3019,1,9,15,0,*?*?*?*?*?*?*?*?*?*?*?*?*?*?*?*?*?*?*?*?*?*?,5.7,4.3,100,102256,92,1410,305,3.7,0.0,3.7,479,-0,478,152,150,6.2,10,5,9999,99999,9,999999999,0.0,999,999,99
3019,1,9,16,0,*?*?*?*?*?*?*?*?*?*?*?*?*?*?*?*?*?*?*?*?*?*?,5.6,3.0,100,102256,0,-0,305,0.0,-0.0,0.0,0,0,0,0,153,6.7,10,5,9999,99999,9,999999999,0.0,999,999,99
3019,1,9,17,0,*?*?*?*?*?*?*?*?*?*?*?*?*?*?*?*?*?*?*?*?*?*?,5.1,3.4,100,102256,0,-0,302,0.0,-0.0,0.0,0,0,0,0,157,6.2,10,5,9999,99999,9,999999999,0.0,999,999,99
3019,1,9,18,0,*?*?*?*?*?*?*?*?*?*?*?*?*?*?*?*?*?*?*?*?*?*?,4.7,3.4,100,102256,0,-0,301,0.0,-0.0,0.0,0,0,0,0,160,5.7,10,5,9999,99999,9,999999999,0.0,999,999,99
3019,1,9,19,0,*?*?*?*?*?*?*?*?*?*?*?*?*?*?*?*?*?*?*?*?*?*?,4.2,2.9,100,102256,0,-0,299,0.0,-0.0,0.0,0,0,0,0,165,4.6,10,5,9999,99999,9,999999999,0.0,999,999,99
3019,1,9,20,0,*?*?*?*?*?*?*?*?*?*?*?*?*?*?*?*?*?*?*?*?*?*?,4.2,2.3,100,102256,0,-0,299,0.0,-0.0,0.0,0,0,0,0,170,5.7,10,5,9999,99999,9,999999999,0.0,999,999,99
3019,1,9,21,0,*?*?*?*?*?*?*?*?*?*?*?*?*?*?*?*?*?*?*?*?*?*?,3.3,2.1,100,102256,0,-0,295,0.0,-0.0,0.0,0,0,0,0,175,4.6,10,5,9999,99999,9,999999999,0.0,999,999,99
3019,1,9,22,0,*?*?*?*?*?*?*?*?*?*?*?*?*?*?*?*?*?*?*?*?*?*?,3.7,1.0,98,102256,0,-0,297,0.0,-0.0,0.0,0,0,0,0,180,5.2,10,5,9999,99999,9,999999999,0.0,999,999,99
3019,1,9,23,0,*?*?*?*?*?*?*?*?*?*?*?*?*?*?*?*?*?*?*?*?*?*?,2.6,1.3,100,102256,0,-0,292,0.0,-0.0,0.0,0,0,0,0,185,4.6,10,5,9999,99999,9,999999999,0.0,999,999,99
3019,1,9,24,0,*?*?*?*?*?*?*?*?*?*?*?*?*?*?*?*?*?*?*?*?*?*?,5.4,3.8,100,102256,0,-0,304,0.0,-0.0,0.0,0,0,0,0,310,4.6,10,5,9999,99999,9,999999999,0.0,999,999,99
3019,1,10,1,0,*?*?*?*?*?*?*?*?*?*?*?*?*?*?*?*?*?*?*?*?*?*?,0.5,-3.4,74,101639,0,-0,284,0.0,-0.0,0.0,0,0,0,0,190,2.6,10,5,9999,99999,9,999999999,0.0,999,999,99
3019,1,10,2,0,*?*?*?*?*?*?*?*?*?*?*?*?*?*?*?*?*?*?*?*?*?*?,-0.1,-6.6,60,101639,0,-0,282,0.0,-0.0,0.0,0,0,0,0,190,3.1,10,5,9999,99999,9,999999999,0.0,999,999,99
3019,1,10,3,0,*?*?*?*?*?*?*?*?*?*?*?*?*?*?*?*?*?*?*?*?*?*?,-1.3,-6.6,66,101639,0,-0,277,0.0,-0.0,0.0,0,0,0,0,190,2.1,10,5,9999,99999,9,999999999,0.0,999,999,99
3019,1,10,4,0,*?*?*?*?*?*?*?*?*?*?*?*?*?*?*?*?*?*?*?*?*?*?,-2.1,-6.9,68,101639,0,-0,274,0.0,-0.0,0.0,0,0,0,0,190,3.1,10,5,9999,99999,9,999999999,0.0,999,999,99
3019,1,10,5,0,*?*?*?*?*?*?*?*?*?*?*?*?*?*?*?*?*?*?*?*?*?*?,-2.9,-8.0,66,101639,0,-0,271,0.0,-0.0,0.0,0,0,0,0,190,2.6,10,5,9999,99999,9,999999999,0.0,999,999,99
3019,1,10,6,0,*?*?*?*?*?*?*?*?*?*?*?*?*?*?*?*?*?*?*?*?*?*?,-1.5,-6.9,65,101639,0,-0,276,0.0,-0.0,0.0,0,0,0,0,190,3.6,10,5,9999,99999,9,999999999,0.0,999,999,99
3019,1,10,7,0,*?*?*?*?*?*?*?*?*?*?*?*?*?*?*?*?*?*?*?*?*?*?,-0.2,-5.3,67,101639,0,-0,281,0.0,-0.0,0.0,0,0,0,0,187,4.1,10,5,9999,99999,9,999999999,0.0,999,999,99
3019,1,10,8,0,*?*?*?*?*?*?*?*?*?*?*?*?*?*?*?*?*?*?*?*?*?*?,-0.5,-4.8,72,101639,6,1323,280,0.0,0.0,0.0,0,0,0,0,183,5.7,10,5,9999,99999,9,999999999,0.0,999,999,99
3019,1,10,9,0,*?*?*?*?*?*?*?*?*?*?*?*?*?*?*?*?*?*?*?*?*?*?,0.5,-3.4,74,101639,161,1414,284,17.1,0.0,17.1,2036,-0,2037,667,180,3.6,10,5,9999,99999,9,999999999,0.0,999,999,99
3019,1,10,10,0,*?*?*?*?*?*?*?*?*?*?*?*?*?*?*?*?*?*?*?*?*?*?,0.3,-4.8,67,101639,275,1410,283,39.4,0.0,39.4,4606,0,4614,1545,177,4.6,10,5,9999,99999,9,999999999,0.0,999,999,99
3019,1,10,11,0,*?*?*?*?*?*?*?*?*?*?*?*?*?*?*?*?*?*?*?*?*?*?,2.2,-1.9,75,101639,342,1411,286,91.1,50.0,79.0,9996,4275,8941,2086,173,6.7,9,5,9999,99999,9,999999999,0.0,999,999,99
3019,1,10,12,0,*?*?*?*?*?*?*?*?*?*?*?*?*?*?*?*?*?*?*?*?*?*?,4.7,-1.5,65,101639,357,1412,296,96.1,50.5,83.3,10546,4374,9429,2212,170,6.2,9,5,9999,99999,9,999999999,0.0,999,999,99
3019,1,10,13,0,*?*?*?*?*?*?*?*?*?*?*?*?*?*?*?*?*?*?*?*?*?*?,4.8,-0.6,69,101639,319,1413,302,47.8,0.0,47.8,5588,0,5599,1897,162,6.7,10,5,9999,99999,9,999999999,0.0,999,999,99
3019,1,10,14,0,*?*?*?*?*?*?*?*?*?*?*?*?*?*?*?*?*?*?*?*?*?*?,4.7,0.4,76,101639,230,1413,301,30.5,0.0,30.5,3583,0,3588,1188,153,6.7,10,5,9999,99999,9,999999999,0.0,999,999,99
3019,1,10,15,0,*?*?*?*?*?*?*?*?*?*?*?*?*?*?*?*?*?*?*?*?*?*?,5.1,0.2,72,101639,96,1406,298,7.9,15.4,6.9,939,712,887,142,145,6.2,9,5,9999,99999,9,999999999,0.0,999,999,99
3019,1,10,16,0,*?*?*?*?*?*?*?*?*?*?*?*?*?*?*?*?*?*?*?*?*?*?,4.1,0.6,80,101639,0,-0,299,0.0,-0.0,0.0,0,0,0,0,137,6.7,10,5,9999,99999,9,999999999,0.0,999,999,99
3019,1,10,17,0,*?*?*?*?*?*?*?*?*?*?*?*?*?*?*?*?*?*?*?*?*?*?,2.5,1.9,98,101639,0,-0,292,0.0,-0.0,0.0,0,0,0,0,128,6.2,10,5,9999,99999,9,999999999,0.0,999,999,99
3019,1,10,18,0,*?*?*?*?*?*?*?*?*?*?*?*?*?*?*?*?*?*?*?*?*?*?,2.2,1.5,97,101639,0,-0,290,0.0,-0.0,0.0,0,0,0,0,120,5.7,10,5,9999,99999,9,999999999,0.0,999,999,99
3019,1,10,19,0,*?*?*?*?*?*?*?*?*?*?*?*?*?*?*?*?*?*?*?*?*?*?,1.4,1.5,100,101639,0,-0,287,0.0,-0.0,0.0,0,0,0,0,107,4.6,10,5,9999,99999,9,999999999,0.0,999,999,99
3019,1,10,20,0,*?*?*?*?*?*?*?*?*?*?*?*?*?*?*?*?*?*?*?*?*?*?,1.0,0.8,100,101639,0,-0,285,0.0,-0.0,0.0,0,0,0,0,93,5.7,10,5,9999,99999,9,999999999,0.0,999,999,99
3019,1,10,21,0,*?*?*?*?*?*?*?*?*?*?*?*?*?*?*?*?*?*?*?*?*?*?,1.5,1.3,100,101639,0,-0,287,0.0,-0.0,0.0,0,0,0,0,80,4.6,10,5,9999,99999,9,999999999,0.0,999,999,99
3019,1,10,22,0,*?*?*?*?*?*?*?*?*?*?*?*?*?*?*?*?*?*?*?*?*?*?,0.1,0.2,100,101639,0,-0,282,0.0,-0.0,0.0,0,0,0,0,67,5.2,10,5,9999,99999,9,999999999,0.0,999,999,99
3019,1,10,23,0,*?*?*?*?*?*?*?*?*?*?*?*?*?*?*?*?*?*?*?*?*?*?,-0.6,-0.6,100,101639,0,-0,279,0.0,-0.0,0.0,0,0,0,0,53,4.6,10,5,9999,99999,9,999999999,0.0,999,999,99
3019,1,10,24,0,*?*?*?*?*?*?*?*?*?*?*?*?*?*?*?*?*?*?*?*?*?*?,1.6,-0.8,85,101639,0,-0,288,0.0,-0.0,0.0,0,0,0,0,190,4.6,10,5,9999,99999,9,999999999,0.0,999,999,99
3019,1,11,1,0,*?*?*?*?*?*?*?*?*?*?*?*?*?*?*?*?*?*?*?*?*?*?,-1.1,-1.1,100,101681,0,-0,277,0.0,-0.0,0.0,0,0,0,0,58,2.6,10,5,9999,99999,9,999999999,0.0,999,999,99
3019,1,11,2,0,*?*?*?*?*?*?*?*?*?*?*?*?*?*?*?*?*?*?*?*?*?*?,-0.7,-0.6,100,101681,0,-0,279,0.0,-0.0,0.0,0,0,0,0,77,3.1,10,5,9999,99999,9,999999999,0.0,999,999,99
3019,1,11,3,0,*?*?*?*?*?*?*?*?*?*?*?*?*?*?*?*?*?*?*?*?*?*?,-2.6,-2.7,100,101681,0,-0,271,0.0,-0.0,0.0,0,0,0,0,95,2.1,10,5,9999,99999,9,999999999,0.0,999,999,99
3019,1,11,4,0,*?*?*?*?*?*?*?*?*?*?*?*?*?*?*?*?*?*?*?*?*?*?,-3.2,-3.1,100,101681,0,-0,269,0.0,-0.0,0.0,0,0,0,0,113,3.1,10,5,9999,99999,9,999999999,0.0,999,999,99
3019,1,11,5,0,*?*?*?*?*?*?*?*?*?*?*?*?*?*?*?*?*?*?*?*?*?*?,-4.0,-3.9,100,101681,0,-0,266,0.0,-0.0,0.0,0,0,0,0,132,2.6,10,5,9999,99999,9,999999999,0.0,999,999,99
3019,1,11,6,0,*?*?*?*?*?*?*?*?*?*?*?*?*?*?*?*?*?*?*?*?*?*?,-3.5,-3.4,100,101681,0,-0,268,0.0,-0.0,0.0,0,0,0,0,150,3.6,10,5,9999,99999,9,999999999,0.0,999,999,99
3019,1,11,7,0,*?*?*?*?*?*?*?*?*?*?*?*?*?*?*?*?*?*?*?*?*?*?,-3.1,-3.1,100,101681,0,-0,269,0.0,-0.0,0.0,0,0,0,0,152,4.1,10,5,9999,99999,9,999999999,0.0,999,999,99
3019,1,11,8,0,*?*?*?*?*?*?*?*?*?*?*?*?*?*?*?*?*?*?*?*?*?*?,-1.8,-1.9,100,101681,8,1329,274,0.0,0.0,0.0,0,0,0,0,153,5.7,10,5,9999,99999,9,999999999,0.0,999,999,99
3019,1,11,9,0,*?*?*?*?*?*?*?*?*?*?*?*?*?*?*?*?*?*?*?*?*?*?,-1.3,-1.3,100,101681,163,1410,276,17.6,0.0,17.6,2091,-0,2093,685,155,3.6,10,5,9999,99999,9,999999999,0.0,999,999,99
3019,1,11,10,0,*?*?*?*?*?*?*?*?*?*?*?*?*?*?*?*?*?*?*?*?*?*?,-0.1,-0.0,100,101681,278,1411,276,69.4,46.9,60.2,7665,3654,7074,1292,157,4.6,9,5,9999,99999,9,999999999,0.0,999,999,99
3019,1,11,11,0,*?*?*?*?*?*?*?*?*?*?*?*?*?*?*?*?*?*?*?*?*?*?,2.3,2.3,100,101681,346,1413,286,92.2,50.1,80.0,10120,4298,9052,2115,158,6.7,9,5,9999,99999,9,999999999,0.0,999,999,99
3019,1,11,12,0,*?*?*?*?*?*?*?*?*?*?*?*?*?*?*?*?*?*?*?*?*?*?,4.0,2.7,100,101681,361,1413,293,97.4,50.7,84.4,10684,4398,9552,2244,160,6.2,9,5,9999,99999,9,999999999,0.0,999,999,99
3019,1,11,13,0,*?*?*?*?*?*?*?*?*?*?*?*?*?*?*?*?*?*?*?*?*?*?,4.5,1.5,100,101681,323,1413,295,84.5,49.2,73.2,9271,4135,8298,1924,158,6.7,9,5,9999,99999,9,999999999,0.0,999,999,99
3019,1,11,14,0,*?*?*?*?*?*?*?*?*?*?*?*?*?*?*?*?*?*?*?*?*?*?,4.6,0.4,98,101681,234,1411,296,54.5,43.7,47.2,6038,3153,5593,1004,157,6.7,9,5,9999,99999,9,999999999,0.0,999,999,99
3019,1,11,15,0,*?*?*?*?*?*?*?*?*?*?*?*?*?*?*?*?*?*?*?*?*?*?,4.5,0.6,100,101681,101,1415,295,9.4,17.5,8.2,1106,827,1044,168,155,6.2,9,5,9999,99999,9,999999999,0.0,999,999,99
3019,1,11,16,0,*?*?*?*?*?*?*?*?*?*?*?*?*?*?*?*?*?*?*?*?*?*?,4.5,1.7,100,101681,0,-0,300,0.0,-0.0,0.0,0,0,0,0,153,6.7,10,5,9999,99999,9,999999999,0.0,999,999,99
3019,1,11,17,0,*?*?*?*?*?*?*?*?*?*?*?*?*?*?*?*?*?*?*?*?*?*?,2.4,-0.2,100,101681,0,-0,291,0.0,-0.0,0.0,0,0,0,0,152,6.2,10,5,9999,99999,9,999999999,0.0,999,999,99
3019,1,11,18,0,*?*?*?*?*?*?*?*?*?*?*?*?*?*?*?*?*?*?*?*?*?*?,1.7,0.6,100,101681,0,-0,288,0.0,-0.0,0.0,0,0,0,0,150,5.7,10,5,9999,99999,9,999999999,0.0,999,999,99
3019,1,11,19,0,*?*?*?*?*?*?*?*?*?*?*?*?*?*?*?*?*?*?*?*?*?*?,1.7,1.0,100,101681,0,-0,288,0.0,-0.0,0.0,0,0,0,0,148,4.6,10,5,9999,99999,9,999999999,0.0,999,999,99
3019,1,11,20,0,*?*?*?*?*?*?*?*?*?*?*?*?*?*?*?*?*?*?*?*?*?*?,0.0,-0.4,100,101681,0,-0,281,0.0,-0.0,0.0,0,0,0,0,147,5.7,10,5,9999,99999,9,999999999,0.0,999,999,99
3019,1,11,21,0,*?*?*?*?*?*?*?*?*?*?*?*?*?*?*?*?*?*?*?*?*?*?,0.8,0.8,100,101681,0,-0,285,0.0,-0.0,0.0,0,0,0,0,145,4.6,10,5,9999,99999,9,999999999,0.0,999,999,99
3019,1,11,22,0,*?*?*?*?*?*?*?*?*?*?*?*?*?*?*?*?*?*?*?*?*?*?,-0.4,-0.4,100,101681,0,-0,280,0.0,-0.0,0.0,0,0,0,0,143,5.2,10,5,9999,99999,9,999999999,0.0,999,999,99
3019,1,11,23,0,*?*?*?*?*?*?*?*?*?*?*?*?*?*?*?*?*?*?*?*?*?*?,0.5,0.4,100,101681,0,-0,283,0.0,-0.0,0.0,0,0,0,0,142,4.6,10,5,9999,99999,9,999999999,0.0,999,999,99
3019,1,11,24,0,*?*?*?*?*?*?*?*?*?*?*?*?*?*?*?*?*?*?*?*?*?*?,-1.2,-1.3,100,101681,0,-0,277,0.0,-0.0,0.0,0,0,0,0,40,4.6,10,5,9999,99999,9,999999999,0.0,999,999,99
3019,1,12,1,0,*?*?*?*?*?*?*?*?*?*?*?*?*?*?*?*?*?*?*?*?*?*?,3.1,3.0,100,101423,0,-0,294,0.0,-0.0,0.0,0,0,0,0,138,2.6,10,5,9999,99999,9,999999999,0.1,999,999,99
3019,1,12,2,0,*?*?*?*?*?*?*?*?*?*?*?*?*?*?*?*?*?*?*?*?*?*?,4.3,4.3,100,101423,0,-0,299,0.0,-0.0,0.0,0,0,0,0,137,3.1,10,5,9999,99999,9,999999999,0.0,999,999,99
3019,1,12,3,0,*?*?*?*?*?*?*?*?*?*?*?*?*?*?*?*?*?*?*?*?*?*?,3.1,3.0,100,101423,0,-0,294,0.0,-0.0,0.0,0,0,0,0,135,2.1,10,5,9999,99999,9,999999999,0.0,999,999,99
3019,1,12,4,0,*?*?*?*?*?*?*?*?*?*?*?*?*?*?*?*?*?*?*?*?*?*?,1.4,1.5,100,101423,0,-0,287,0.0,-0.0,0.0,0,0,0,0,133,3.1,10,5,9999,99999,9,999999999,0.0,999,999,99
3019,1,12,5,0,*?*?*?*?*?*?*?*?*?*?*?*?*?*?*?*?*?*?*?*?*?*?,2.7,2.7,100,101423,0,-0,292,0.0,-0.0,0.0,0,0,0,0,132,2.6,10,5,9999,99999,9,999999999,0.0,999,999,99
3019,1,12,6,0,*?*?*?*?*?*?*?*?*?*?*?*?*?*?*?*?*?*?*?*?*?*?,3.7,3.6,100,101423,0,-0,296,0.0,-0.0,0.0,0,0,0,0,130,3.6,10,5,9999,99999,9,999999999,0.0,999,999,99
3019,1,12,7,0,*?*?*?*?*?*?*?*?*?*?*?*?*?*?*?*?*?*?*?*?*?*?,4.5,4.5,100,101423,0,-0,300,0.0,-0.0,0.0,0,0,0,0,125,4.1,10,5,9999,99999,9,999999999,0.0,999,999,99
3019,1,12,8,0,*?*?*?*?*?*?*?*?*?*?*?*?*?*?*?*?*?*?*?*?*?*?,4.7,4.6,100,101423,11,1443,301,0.0,0.0,0.0,0,0,0,0,120,5.7,10,5,9999,99999,9,999999999,0.0,999,999,99
3019,1,12,9,0,*?*?*?*?*?*?*?*?*?*?*?*?*?*?*?*?*?*?*?*?*?*?,4.7,4.6,100,101423,166,1412,301,18.1,0.0,18.1,2151,-0,2153,705,115,3.6,10,5,9999,99999,9,999999999,0.0,999,999,99
3019,1,12,10,0,*?*?*?*?*?*?*?*?*?*?*?*?*?*?*?*?*?*?*?*?*?*?,5.8,5.5,100,101423,281,1410,305,40.6,0.0,40.6,4742,0,4751,1593,110,4.6,10,5,9999,99999,9,999999999,0.0,999,999,99
3019,1,12,11,0,*?*?*?*?*?*?*?*?*?*?*?*?*?*?*?*?*?*?*?*?*?*?,9.2,7.1,100,101423,349,1411,320,53.8,0.0,53.8,6277,0,6292,2150,105,6.7,10,5,9999,99999,9,999999999,0.1,999,999,99
3019,1,12,12,0,*?*?*?*?*?*?*?*?*?*?*?*?*?*?*?*?*?*?*?*?*?*?,11.3,9.3,100,101423,365,1413,329,56.8,0.0,56.8,6632,0,6647,2282,100,6.2,10,5,9999,99999,9,999999999,0.3,999,999,99
3019,1,12,13,0,*?*?*?*?*?*?*?*?*?*?*?*?*?*?*?*?*?*?*?*?*?*?,11.3,11.1,100,101423,327,1412,329,49.4,0.0,49.4,5772,0,5785,1965,92,6.7,10,5,9999,99999,9,999999999,0.6,999,999,99
3019,1,12,14,0,*?*?*?*?*?*?*?*?*?*?*?*?*?*?*?*?*?*?*?*?*?*?,11.4,10.9,100,101423,239,1415,329,32.2,0.0,32.2,3778,0,3784,1256,83,6.7,10,5,9999,99999,9,999999999,0.1,999,999,99
3019,1,12,15,0,*?*?*?*?*?*?*?*?*?*?*?*?*?*?*?*?*?*?*?*?*?*?,11.3,9.7,100,101423,105,1407,329,6.3,0.0,6.3,784,-0,784,253,75,6.2,10,5,9999,99999,9,999999999,0.1,999,999,99
3019,1,12,16,0,*?*?*?*?*?*?*?*?*?*?*?*?*?*?*?*?*?*?*?*?*?*?,11.3,9.1,100,101423,0,-0,329,0.0,-0.0,0.0,0,0,0,0,67,6.7,10,5,9999,99999,9,999999999,0.1,999,999,99
3019,1,12,17,0,*?*?*?*?*?*?*?*?*?*?*?*?*?*?*?*?*?*?*?*?*?*?,9.5,8.1,100,101423,0,-0,321,0.0,-0.0,0.0,0,0,0,0,58,6.2,10,5,9999,99999,9,999999999,0.0,999,999,99
3019,1,12,18,0,*?*?*?*?*?*?*?*?*?*?*?*?*?*?*?*?*?*?*?*?*?*?,7.7,6.9,100,101423,0,-0,313,0.0,-0.0,0.0,0,0,0,0,50,5.7,10,5,9999,99999,9,999999999,0.0,999,999,99
3019,1,12,19,0,*?*?*?*?*?*?*?*?*?*?*?*?*?*?*?*?*?*?*?*?*?*?,7.2,5.3,100,101423,0,-0,311,0.0,-0.0,0.0,0,0,0,0,95,4.6,10,5,9999,99999,9,999999999,0.0,999,999,99
3019,1,12,20,0,*?*?*?*?*?*?*?*?*?*?*?*?*?*?*?*?*?*?*?*?*?*?,6.5,4.5,100,101423,0,-0,308,0.0,-0.0,0.0,0,0,0,0,140,5.7,10,5,9999,99999,9,999999999,0.0,999,999,99
3019,1,12,21,0,*?*?*?*?*?*?*?*?*?*?*?*?*?*?*?*?*?*?*?*?*?*?,6.6,3.4,98,101423,0,-0,309,0.0,-0.0,0.0,0,0,0,0,185,4.6,10,5,9999,99999,9,999999999,0.0,999,999,99
3019,1,12,22,0,*?*?*?*?*?*?*?*?*?*?*?*?*?*?*?*?*?*?*?*?*?*?,5.6,2.5,99,101423,0,-0,305,0.0,-0.0,0.0,0,0,0,0,230,5.2,10,5,9999,99999,9,999999999,0.0,999,999,99
3019,1,12,23,0,*?*?*?*?*?*?*?*?*?*?*?*?*?*?*?*?*?*?*?*?*?*?,4.5,3.0,100,101423,0,-0,300,0.0,-0.0,0.0,0,0,0,0,275,4.6,10,5,9999,99999,9,999999999,0.0,999,999,99
3019,1,12,24,0,*?*?*?*?*?*?*?*?*?*?*?*?*?*?*?*?*?*?*?*?*?*?,1.4,1.5,100,101423,0,-0,287,0.0,-0.0,0.0,0,0,0,0,140,4.6,10,5,9999,99999,9,999999999,0.0,999,999,99
3019,1,13,1,0,*?*?*?*?*?*?*?*?*?*?*?*?*?*?*?*?*?*?*?*?*?*?,4.4,1.9,83,102084,0,-0,300,0.0,-0.0,0.0,0,0,0,0,282,2.6,10,5,9999,99999,9,999999999,0.0,999,999,99
3019,1,13,2,0,*?*?*?*?*?*?*?*?*?*?*?*?*?*?*?*?*?*?*?*?*?*?,5.4,1.5,75,102084,0,-0,304,0.0,-0.0,0.0,0,0,0,0,243,3.1,10,5,9999,99999,9,999999999,0.0,999,999,99
3019,1,13,3,0,*?*?*?*?*?*?*?*?*?*?*?*?*?*?*?*?*?*?*?*?*?*?,5.7,1.3,72,102084,0,-0,305,0.0,-0.0,0.0,0,0,0,0,205,2.1,10,5,9999,99999,9,999999999,0.0,999,999,99
3019,1,13,4,0,*?*?*?*?*?*?*?*?*?*?*?*?*?*?*?*?*?*?*?*?*?*?,6.2,1.7,72,102084,0,-0,308,0.0,-0.0,0.0,0,0,0,0,167,3.1,10,5,9999,99999,9,999999999,0.0,999,999,99
3019,1,13,5,0,*?*?*?*?*?*?*?*?*?*?*?*?*?*?*?*?*?*?*?*?*?*?,5.9,2.7,79,102084,0,-0,306,0.0,-0.0,0.0,0,0,0,0,128,2.6,10,5,9999,99999,9,999999999,0.0,999,999,99
3019,1,13,6,0,*?*?*?*?*?*?*?*?*?*?*?*?*?*?*?*?*?*?*?*?*?*?,6.5,2.9,77,102084,0,-0,309,0.0,-0.0,0.0,0,0,0,0,90,3.6,10,5,9999,99999,9,999999999,0.4,999,999,99
3019,1,13,7,0,*?*?*?*?*?*?*?*?*?*?*?*?*?*?*?*?*?*?*?*?*?*?,6.2,3.2,80,102084,0,-0,307,0.0,-0.0,0.0,0,0,0,0,100,4.1,10,5,9999,99999,9,999999999,0.4,999,999,99
3019,1,13,8,0,*?*?*?*?*?*?*?*?*?*?*?*?*?*?*?*?*?*?*?*?*?*?,5.9,3.0,81,102084,13,1390,301,0.0,0.0,0.0,0,0,0,0,110,5.7,9,5,9999,99999,9,999999999,0.8,999,999,99
3019,1,13,9,0,*?*?*?*?*?*?*?*?*?*?*?*?*?*?*?*?*?*?*?*?*?*?,6.6,3.4,79,102084,169,1414,304,32.4,36.1,28.1,3636,2203,3394,588,120,3.6,9,5,9999,99999,9,999999999,0.7,999,999,99
3019,1,13,10,0,*?*?*?*?*?*?*?*?*?*?*?*?*?*?*?*?*?*?*?*?*?*?,9.1,5.8,78,102084,285,1414,311,94.9,118.6,71.0,10386,9267,8263,1526,130,4.6,8,4,9999,99999,9,999999999,0.7,999,999,99
3019,1,13,11,0,*?*?*?*?*?*?*?*?*?*?*?*?*?*?*?*?*?*?*?*?*?*?,10.9,6.4,73,102084,353,1413,319,125.4,126.5,93.8,13689,10820,10821,2054,140,6.7,8,4,9999,99999,9,999999999,0.0,999,999,99
3019,1,13,12,0,*?*?*?*?*?*?*?*?*?*?*?*?*?*?*?*?*?*?*?*?*?*?,14.3,7.1,61,102084,369,1413,322,185.2,372.3,88.0,19341,31230,11362,1624,150,6.2,5,3,9999,99999,9,999999999,0.0,999,999,99
3019,1,13,13,0,*?*?*?*?*?*?*?*?*?*?*?*?*?*?*?*?*?*?*?*?*?*?,14.3,7.0,61,102084,331,1411,327,151.7,289.7,83.8,15724,23242,10757,1547,147,6.7,6,3,9999,99999,9,999999999,0.0,999,999,99
3019,1,13,14,0,*?*?*?*?*?*?*?*?*?*?*?*?*?*?*?*?*?*?*?*?*?*?,14.4,7.4,62,102084,243,1412,336,76.2,111.6,57.0,8115,7694,6874,1052,143,6.7,8,4,9999,99999,9,999999999,0.0,999,999,99
3019,1,13,15,0,*?*?*?*?*?*?*?*?*?*?*?*?*?*?*?*?*?*?*?*?*?*?,14.3,7.7,64,102084,110,1412,340,12.5,21.4,10.9,1453,1054,1367,224,140,6.2,9,5,9999,99999,9,999999999,0.0,999,999,99
3019,1,13,16,0,*?*?*?*?*?*?*?*?*?*?*?*?*?*?*?*?*?*?*?*?*?*?,13.7,7.7,66,102084,0,-0,341,0.0,-0.0,0.0,0,0,0,0,137,6.7,10,5,9999,99999,9,999999999,0.1,999,999,99
3019,1,13,17,0,*?*?*?*?*?*?*?*?*?*?*?*?*?*?*?*?*?*?*?*?*?*?,11.5,6.2,70,102084,0,-0,331,0.0,-0.0,0.0,0,0,0,0,133,6.2,10,5,9999,99999,9,999999999,0.0,999,999,99
3019,1,13,18,0,*?*?*?*?*?*?*?*?*?*?*?*?*?*?*?*?*?*?*?*?*?*?,10.2,5.3,71,102084,0,-0,325,0.0,-0.0,0.0,0,0,0,0,130,5.7,10,5,9999,99999,9,999999999,0.0,999,999,99
3019,1,13,19,0,*?*?*?*?*?*?*?*?*?*?*?*?*?*?*?*?*?*?*?*?*?*?,9.7,5.3,73,102084,0,-0,323,0.0,-0.0,0.0,0,0,0,0,132,4.6,10,5,9999,99999,9,999999999,0.0,999,999,99
3019,1,13,20,0,*?*?*?*?*?*?*?*?*?*?*?*?*?*?*?*?*?*?*?*?*?*?,8.7,3.0,67,102084,0,-0,319,0.0,-0.0,0.0,0,0,0,0,133,5.7,10,5,9999,99999,9,999999999,0.0,999,999,99
3019,1,13,21,0,*?*?*?*?*?*?*?*?*?*?*?*?*?*?*?*?*?*?*?*?*?*?,8.9,3.9,71,102084,0,-0,319,0.0,-0.0,0.0,0,0,0,0,135,4.6,10,5,9999,99999,9,999999999,0.0,999,999,99
3019,1,13,22,0,*?*?*?*?*?*?*?*?*?*?*?*?*?*?*?*?*?*?*?*?*?*?,7.8,3.2,72,102084,0,-0,314,0.0,-0.0,0.0,0,0,0,0,137,5.2,10,5,9999,99999,9,999999999,0.0,999,999,99
3019,1,13,23,0,*?*?*?*?*?*?*?*?*?*?*?*?*?*?*?*?*?*?*?*?*?*?,7.9,3.4,73,102084,0,-0,315,0.0,-0.0,0.0,0,0,0,0,138,4.6,10,5,9999,99999,9,999999999,0.0,999,999,99
3019,1,13,24,0,*?*?*?*?*?*?*?*?*?*?*?*?*?*?*?*?*?*?*?*?*?*?,3.3,2.5,93,102084,0,-0,295,0.0,-0.0,0.0,0,0,0,0,320,4.6,10,5,9999,99999,9,999999999,0.0,999,999,99
3019,1,14,1,0,*?*?*?*?*?*?*?*?*?*?*?*?*?*?*?*?*?*?*?*?*?*?,8.2,8.1,100,101071,0,-0,315,0.0,-0.0,0.0,0,0,0,0,143,2.6,10,5,9999,99999,9,999999999,0.0,999,999,99
3019,1,14,2,0,*?*?*?*?*?*?*?*?*?*?*?*?*?*?*?*?*?*?*?*?*?*?,8.5,8.4,100,101071,0,-0,317,0.0,-0.0,0.0,0,0,0,0,147,3.1,10,5,9999,99999,9,999999999,0.0,999,999,99
3019,1,14,3,0,*?*?*?*?*?*?*?*?*?*?*?*?*?*?*?*?*?*?*?*?*?*?,8.2,8.3,100,101071,0,-0,315,0.0,-0.0,0.0,0,0,0,0,150,2.1,10,5,9999,99999,9,999999999,0.0,999,999,99
3019,1,14,4,0,*?*?*?*?*?*?*?*?*?*?*?*?*?*?*?*?*?*?*?*?*?*?,6.8,6.9,100,101071,0,-0,309,0.0,-0.0,0.0,0,0,0,0,153,3.1,10,5,9999,99999,9,999999999,0.0,999,999,99
3019,1,14,5,0,*?*?*?*?*?*?*?*?*?*?*?*?*?*?*?*?*?*?*?*?*?*?,5.2,5.3,100,101071,0,-0,303,0.0,-0.0,0.0,0,0,0,0,157,2.6,10,5,9999,99999,9,999999999,0.0,999,999,99
3019,1,14,6,0,*?*?*?*?*?*?*?*?*?*?*?*?*?*?*?*?*?*?*?*?*?*?,6.5,6.6,100,101071,0,-0,308,0.0,-0.0,0.0,0,0,0,0,160,3.6,10,5,9999,99999,9,999999999,0.0,999,999,99
3019,1,14,7,0,*?*?*?*?*?*?*?*?*?*?*?*?*?*?*?*?*?*?*?*?*?*?,7.6,7.6,100,101071,0,-0,313,0.0,-0.0,0.0,0,0,0,0,187,4.1,10,5,9999,99999,9,999999999,0.0,999,999,99
3019,1,14,8,0,*?*?*?*?*?*?*?*?*?*?*?*?*?*?*?*?*?*?*?*?*?*?,7.6,7.6,100,101071,16,1427,313,0.0,0.0,0.0,0,0,0,0,213,5.7,10,5,9999,99999,9,999999999,0.0,999,999,99
3019,1,14,9,0,*?*?*?*?*?*?*?*?*?*?*?*?*?*?*?*?*?*?*?*?*?*?,8.8,8.8,100,101071,172,1413,311,44.3,91.7,33.1,4781,5078,4126,581,240,3.6,8,4,9999,99999,9,999999999,0.2,999,999,99
3019,1,14,10,0,*?*?*?*?*?*?*?*?*?*?*?*?*?*?*?*?*?*?*?*?*?*?,10.0,9.9,100,101071,288,1412,316,96.4,119.1,72.1,10552,9352,8393,1552,267,4.6,8,4,9999,99999,9,999999999,0.7,999,999,99
3019,1,14,11,0,*?*?*?*?*?*?*?*?*?*?*?*?*?*?*?*?*?*?*?*?*?*?,13.0,11.2,100,101071,357,1413,331,127.1,126.8,95.1,13880,10863,10980,2084,293,6.7,8,4,9999,99999,9,999999999,0.5,999,999,99
3019,1,14,12,0,*?*?*?*?*?*?*?*?*?*?*?*?*?*?*?*?*?*?*?*?*?*?,15.2,11.2,100,101071,373,1412,344,101.5,51.1,88.0,11135,4472,9952,2348,320,6.2,9,5,9999,99999,9,999999999,0.1,999,999,99
3019,1,14,13,0,*?*?*?*?*?*?*?*?*?*?*?*?*?*?*?*?*?*?*?*?*?*?,15.6,11.3,99,101071,336,1413,346,88.9,49.7,77.1,9755,4228,8728,2032,320,6.7,9,5,9999,99999,9,999999999,0.1,999,999,99
3019,1,14,14,0,*?*?*?*?*?*?*?*?*?*?*?*?*?*?*?*?*?*?*?*?*?*?,15.5,11.3,100,101071,248,1414,345,59.1,44.8,51.2,6544,3305,6061,1092,320,6.7,9,5,9999,99999,9,999999999,0.6,999,999,99
3019,1,14,15,0,*?*?*?*?*?*?*?*?*?*?*?*?*?*?*?*?*?*?*?*?*?*?,15.5,11.3,100,101071,115,1415,349,8.1,0.0,8.1,1000,-0,999,324,320,6.2,10,5,9999,99999,9,999999999,1.0,999,999,99
3019,1,14,16,0,*?*?*?*?*?*?*?*?*?*?*?*?*?*?*?*?*?*?*?*?*?*?,15.5,11.5,100,101071,0,-0,349,0.0,-0.0,0.0,0,0,0,0,320,6.7,10,5,9999,99999,9,999999999,0.1,999,999,99
3019,1,14,17,0,*?*?*?*?*?*?*?*?*?*?*?*?*?*?*?*?*?*?*?*?*?*?,12.6,10.7,100,101071,0,-0,335,0.0,-0.0,0.0,0,0,0,0,320,6.2,10,5,9999,99999,9,999999999,0.0,999,999,99
3019,1,14,18,0,*?*?*?*?*?*?*?*?*?*?*?*?*?*?*?*?*?*?*?*?*?*?,11.9,9.8,100,101071,0,-0,332,0.0,-0.0,0.0,0,0,0,0,320,5.7,10,5,9999,99999,9,999999999,0.0,999,999,99
3019,1,14,19,0,*?*?*?*?*?*?*?*?*?*?*?*?*?*?*?*?*?*?*?*?*?*?,11.2,9.7,100,101071,0,-0,329,0.0,-0.0,0.0,0,0,0,0,322,4.6,10,5,9999,99999,9,999999999,0.0,999,999,99
3019,1,14,20,0,*?*?*?*?*?*?*?*?*?*?*?*?*?*?*?*?*?*?*?*?*?*?,10.3,9.3,100,101071,0,-0,325,0.0,-0.0,0.0,0,0,0,0,323,5.7,10,5,9999,99999,9,999999999,0.0,999,999,99
3019,1,14,21,0,*?*?*?*?*?*?*?*?*?*?*?*?*?*?*?*?*?*?*?*?*?*?,9.1,8.7,100,101071,0,-0,319,0.0,-0.0,0.0,0,0,0,0,325,4.6,10,5,9999,99999,9,999999999,0.0,999,999,99
3019,1,14,22,0,*?*?*?*?*?*?*?*?*?*?*?*?*?*?*?*?*?*?*?*?*?*?,9.7,8.4,100,101071,0,-0,322,0.0,-0.0,0.0,0,0,0,0,327,5.2,10,5,9999,99999,9,999999999,0.0,999,999,99
3019,1,14,23,0,*?*?*?*?*?*?*?*?*?*?*?*?*?*?*?*?*?*?*?*?*?*?,9.2,7.9,100,101071,0,-0,320,0.0,-0.0,0.0,0,0,0,0,328,4.6,10,5,9999,99999,9,999999999,0.0,999,999,99
3019,1,14,24,0,*?*?*?*?*?*?*?*?*?*?*?*?*?*?*?*?*?*?*?*?*?*?,8.0,7.0,100,101071,0,-0,315,0.0,-0.0,0.0,0,0,0,0,140,4.6,10,5,9999,99999,9,999999999,0.0,999,999,99
3019,1,15,1,0,*?*?*?*?*?*?*?*?*?*?*?*?*?*?*?*?*?*?*?*?*?*?,9.5,8.3,92,101123,0,-0,321,0.0,-0.0,0.0,0,0,0,0,328,2.6,10,5,9999,99999,9,999999999,0.0,999,999,99
3019,1,15,2,0,*?*?*?*?*?*?*?*?*?*?*?*?*?*?*?*?*?*?*?*?*?*?,9.6,8.5,92,101123,0,-0,322,0.0,-0.0,0.0,0,0,0,0,327,3.1,10,5,9999,99999,9,999999999,0.0,999,999,99
3019,1,15,3,0,*?*?*?*?*?*?*?*?*?*?*?*?*?*?*?*?*?*?*?*?*?*?,9.6,7.3,85,101123,0,-0,322,0.0,-0.0,0.0,0,0,0,0,325,2.1,10,5,9999,99999,9,999999999,0.0,999,999,99
3019,1,15,4,0,*?*?*?*?*?*?*?*?*?*?*?*?*?*?*?*?*?*?*?*?*?*?,11.3,8.3,82,101123,0,-0,329,0.0,-0.0,0.0,0,0,0,0,323,3.1,10,5,9999,99999,9,999999999,0.0,999,999,99
3019,1,15,5,0,*?*?*?*?*?*?*?*?*?*?*?*?*?*?*?*?*?*?*?*?*?*?,10.6,8.3,85,101123,0,-0,326,0.0,-0.0,0.0,0,0,0,0,322,2.6,10,5,9999,99999,9,999999999,0.0,999,999,99
3019,1,15,6,0,*?*?*?*?*?*?*?*?*?*?*?*?*?*?*?*?*?*?*?*?*?*?,9.1,6.7,85,101123,0,-0,320,0.0,-0.0,0.0,0,0,0,0,320,3.6,10,5,9999,99999,9,999999999,0.0,999,999,99
3019,1,15,7,0,*?*?*?*?*?*?*?*?*?*?*?*?*?*?*?*?*?*?*?*?*?*?,8.8,6.6,86,101123,0,-0,318,0.0,-0.0,0.0,0,0,0,0,308,4.1,10,5,9999,99999,9,999999999,0.0,999,999,99
3019,1,15,8,0,*?*?*?*?*?*?*?*?*?*?*?*?*?*?*?*?*?*?*?*?*?*?,8.4,6.9,90,101123,19,1441,316,0.0,0.0,0.0,0,0,0,0,297,5.7,10,5,9999,99999,9,999999999,0.0,999,999,99
3019,1,15,9,0,*?*?*?*?*?*?*?*?*?*?*?*?*?*?*?*?*?*?*?*?*?*?,10.2,7.1,81,101123,175,1412,308,59.9,216.6,33.1,6382,12642,4593,581,285,3.6,6,3,9999,99999,9,999999999,0.0,999,999,99
3019,1,15,10,0,*?*?*?*?*?*?*?*?*?*?*?*?*?*?*?*?*?*?*?*?*?*?,11.7,9.1,84,101123,292,1414,317,128.5,278.6,70.9,13353,21142,9230,1296,273,4.6,6,3,9999,99999,9,999999999,0.0,999,999,99
3019,1,15,11,0,*?*?*?*?*?*?*?*?*?*?*?*?*?*?*?*?*?*?*?*?*?*?,14.1,9.8,75,101123,361,1413,325,180.2,370.3,85.6,18818,30792,11075,1577,262,6.7,5,3,9999,99999,9,999999999,0.0,999,999,99
3019,1,15,12,0,*?*?*?*?*?*?*?*?*?*?*?*?*?*?*?*?*?*?*?*?*?*?,14.5,10.2,75,101123,377,1411,330,178.8,299.7,98.7,18986,25802,11593,1919,250,6.2,6,3,9999,99999,9,999999999,0.0,999,999,99
3019,1,15,13,0,*?*?*?*?*?*?*?*?*?*?*?*?*?*?*?*?*?*?*?*?*?*?,14.6,9.9,73,101123,340,1410,327,167.5,364.7,79.5,17503,29632,10349,1458,225,6.7,5,3,9999,99999,9,999999999,0.0,999,999,99
3019,1,15,14,0,*?*?*?*?*?*?*?*?*?*?*?*?*?*?*?*?*?*?*?*?*?*?,14.5,10.3,75,101123,252,1409,334,95.1,189.8,61.1,10102,13376,7337,1138,200,6.7,7,4,9999,99999,9,999999999,0.0,999,999,99
3019,1,15,15,0,*?*?*?*?*?*?*?*?*?*?*?*?*?*?*?*?*?*?*?*?*?*?,14.5,9.9,74,101123,120,1416,330,27.4,145.0,15.1,2892,7748,2517,288,175,6.2,6,3,9999,99999,9,999999999,0.0,999,999,99
3019,1,15,16,0,*?*?*?*?*?*?*?*?*?*?*?*?*?*?*?*?*?*?*?*?*?*?,14.1,10.2,77,101123,0,-0,342,0.0,-0.0,0.0,0,0,0,0,150,6.7,10,5,9999,99999,9,999999999,0.0,999,999,99
3019,1,15,17,0,*?*?*?*?*?*?*?*?*?*?*?*?*?*?*?*?*?*?*?*?*?*?,13.5,10.4,81,101123,0,-0,339,0.0,-0.0,0.0,0,0,0,0,125,6.2,10,5,9999,99999,9,999999999,0.1,999,999,99
3019,1,15,18,0,*?*?*?*?*?*?*?*?*?*?*?*?*?*?*?*?*?*?*?*?*?*?,12.5,10.4,87,101123,0,-0,335,0.0,-0.0,0.0,0,0,0,0,100,5.7,10,5,9999,99999,9,999999999,0.3,999,999,99
3019,1,15,19,0,*?*?*?*?*?*?*?*?*?*?*?*?*?*?*?*?*?*?*?*?*?*?,12.3,9.7,84,101123,0,-0,334,0.0,-0.0,0.0,0,0,0,0,113,4.6,10,5,9999,99999,9,999999999,0.3,999,999,99
3019,1,15,20,0,*?*?*?*?*?*?*?*?*?*?*?*?*?*?*?*?*?*?*?*?*?*?,11.4,10.1,91,101123,0,-0,330,0.0,-0.0,0.0,0,0,0,0,127,5.7,10,5,9999,99999,9,999999999,0.3,999,999,99
3019,1,15,21,0,*?*?*?*?*?*?*?*?*?*?*?*?*?*?*?*?*?*?*?*?*?*?,11.2,9.9,92,101123,0,-0,329,0.0,-0.0,0.0,0,0,0,0,140,4.6,10,5,9999,99999,9,999999999,0.3,999,999,99
3019,1,15,22,0,*?*?*?*?*?*?*?*?*?*?*?*?*?*?*?*?*?*?*?*?*?*?,10.1,10.1,100,101123,0,-0,324,0.0,-0.0,0.0,0,0,0,0,153,5.2,10,5,9999,99999,9,999999999,0.3,999,999,99
3019,1,15,23,0,*?*?*?*?*?*?*?*?*?*?*?*?*?*?*?*?*?*?*?*?*?*?,10.2,10.2,100,101123,0,-0,324,0.0,-0.0,0.0,0,0,0,0,167,4.6,10,5,9999,99999,9,999999999,0.3,999,999,99
3019,1,15,24,0,*?*?*?*?*?*?*?*?*?*?*?*?*?*?*?*?*?*?*?*?*?*?,8.8,8.0,95,101123,0,-0,318,0.0,-0.0,0.0,0,0,0,0,330,4.6,10,5,9999,99999,9,999999999,0.0,999,999,99
3019,1,16,1,0,*?*?*?*?*?*?*?*?*?*?*?*?*?*?*?*?*?*?*?*?*?*?,10.3,7.1,80,101300,0,-0,325,0.0,-0.0,0.0,0,0,0,0,177,2.6,10,5,9999,99999,9,999999999,0.3,999,999,99
3019,1,16,2,0,*?*?*?*?*?*?*?*?*?*?*?*?*?*?*?*?*?*?*?*?*?*?,10.1,5.6,73,101300,0,-0,324,0.0,-0.0,0.0,0,0,0,0,173,3.1,10,5,9999,99999,9,999999999,0.0,999,999,99
3019,1,16,3,0,*?*?*?*?*?*?*?*?*?*?*?*?*?*?*?*?*?*?*?*?*?*?,9.5,4.8,71,101300,0,-0,322,0.0,-0.0,0.0,0,0,0,0,170,2.1,10,5,9999,99999,9,999999999,0.0,999,999,99
3019,1,16,4,0,*?*?*?*?*?*?*?*?*?*?*?*?*?*?*?*?*?*?*?*?*?*?,8.9,5.0,75,101300,0,-0,319,0.0,-0.0,0.0,0,0,0,0,167,3.1,10,5,9999,99999,9,999999999,0.0,999,999,99
3019,1,16,5,0,*?*?*?*?*?*?*?*?*?*?*?*?*?*?*?*?*?*?*?*?*?*?,9.5,5.0,72,101300,0,-0,322,0.0,-0.0,0.0,0,0,0,0,163,2.6,10,5,9999,99999,9,999999999,0.0,999,999,99
3019,1,16,6,0,*?*?*?*?*?*?*?*?*?*?*?*?*?*?*?*?*?*?*?*?*?*?,10.1,6.4,77,101300,0,-0,324,0.0,-0.0,0.0,0,0,0,0,160,3.6,10,5,9999,99999,9,999999999,0.0,999,999,99
3019,1,16,7,0,*?*?*?*?*?*?*?*?*?*?*?*?*?*?*?*?*?*?*?*?*?*?,10.3,6.6,76,101300,0,-0,300,0.0,-0.0,0.0,0,0,0,0,158,4.1,4,2,9999,99999,9,999999999,0.0,999,999,99
3019,1,16,8,0,*?*?*?*?*?*?*?*?*?*?*?*?*?*?*?*?*?*?*?*?*?*?,10.0,5.8,74,101300,22,1439,281,0.0,0.0,0.0,0,0,0,0,157,5.7,0,0,9999,99999,9,999999999,0.0,999,999,99
3019,1,16,9,0,*?*?*?*?*?*?*?*?*?*?*?*?*?*?*?*?*?*?*?*?*?*?,10.5,5.6,71,101300,178,1409,282,70.8,392.1,21.2,7365,26881,3520,453,155,3.6,0,0,9999,99999,9,999999999,0.0,999,999,99
3019,1,16,10,0,*?*?*?*?*?*?*?*?*?*?*?*?*?*?*?*?*?*?*?*?*?*?,11.5,5.6,67,101300,295,1410,313,130.7,279.8,72.1,13575,21355,9372,1320,153,4.6,6,3,9999,99999,9,999999999,0.0,999,999,99
3019,1,16,11,0,*?*?*?*?*?*?*?*?*?*?*?*?*?*?*?*?*?*?*?*?*?*?,12.7,6.2,64,101300,365,1413,306,193.6,477.4,70.3,19854,39938,10192,1276,152,6.7,3,2,9999,99999,9,999999999,0.0,999,999,99
3019,1,16,12,0,*?*?*?*?*?*?*?*?*?*?*?*?*?*?*?*?*?*?*?*?*?*?,14.3,6.1,57,101300,382,1413,299,207.3,536.7,62.2,21537,46006,9290,1168,150,6.2,0,0,9999,99999,9,999999999,0.0,999,999,99
3019,1,16,13,0,*?*?*?*?*?*?*?*?*?*?*?*?*?*?*?*?*?*?*?*?*?*?,14.3,6.6,59,101300,345,1411,300,182.7,523.3,54.8,18992,43418,8283,1026,148,6.7,0,0,9999,99999,9,999999999,0.0,999,999,99
3019,1,16,14,0,*?*?*?*?*?*?*?*?*?*?*?*?*?*?*?*?*?*?*?*?*?*?,14.4,7.4,62,101300,257,1409,323,115.5,332.6,54.9,12158,23834,7348,984,147,6.7,5,3,9999,99999,9,999999999,0.0,999,999,99
3019,1,16,15,0,*?*?*?*?*?*?*?*?*?*?*?*?*?*?*?*?*?*?*?*?*?*?,14.1,7.7,64,101300,125,1415,334,23.2,66.1,17.3,2566,2927,2254,287,145,6.2,8,4,9999,99999,9,999999999,0.0,999,999,99
3019,1,16,16,0,*?*?*?*?*?*?*?*?*?*?*?*?*?*?*?*?*?*?*?*?*?*?,14.2,7.4,63,101300,0,-0,339,0.0,-0.0,0.0,0,0,0,0,143,6.7,9,5,9999,99999,9,999999999,0.0,999,999,99
3019,1,16,17,0,*?*?*?*?*?*?*?*?*?*?*?*?*?*?*?*?*?*?*?*?*?*?,13.3,6.9,64,101300,0,-0,339,0.0,-0.0,0.0,0,0,0,0,142,6.2,10,5,9999,99999,9,999999999,0.0,999,999,99
3019,1,16,18,0,*?*?*?*?*?*?*?*?*?*?*?*?*?*?*?*?*?*?*?*?*?*?,12.3,7.1,70,101300,0,-0,334,0.0,-0.0,0.0,0,0,0,0,140,5.7,10,5,9999,99999,9,999999999,0.0,999,999,99
3019,1,16,19,0,*?*?*?*?*?*?*?*?*?*?*?*?*?*?*?*?*?*?*?*?*?*?,12.7,7.9,71,101300,0,-0,336,0.0,-0.0,0.0,0,0,0,0,140,4.6,10,5,9999,99999,9,999999999,0.0,999,999,99
3019,1,16,20,0,*?*?*?*?*?*?*?*?*?*?*?*?*?*?*?*?*?*?*?*?*?*?,11.8,8.1,77,101300,0,-0,332,0.0,-0.0,0.0,0,0,0,0,140,5.7,10,5,9999,99999,9,999999999,0.0,999,999,99
3019,1,16,21,0,*?*?*?*?*?*?*?*?*?*?*?*?*?*?*?*?*?*?*?*?*?*?,11.6,8.5,80,101300,0,-0,331,0.0,-0.0,0.0,0,0,0,0,140,4.6,10,5,9999,99999,9,999999999,0.0,999,999,99
3019,1,16,22,0,*?*?*?*?*?*?*?*?*?*?*?*?*?*?*?*?*?*?*?*?*?*?,11.3,9.1,85,101300,0,-0,329,0.0,-0.0,0.0,0,0,0,0,140,5.2,10,5,9999,99999,9,999999999,0.1,999,999,99
3019,1,16,23,0,*?*?*?*?*?*?*?*?*?*?*?*?*?*?*?*?*?*?*?*?*?*?,10.7,9.2,89,101300,0,-0,326,0.0,-0.0,0.0,0,0,0,0,140,4.6,10,5,9999,99999,9,999999999,0.1,999,999,99
3019,1,16,24,0,*?*?*?*?*?*?*?*?*?*?*?*?*?*?*?*?*?*?*?*?*?*?,10.3,8.8,89,101300,0,-0,325,0.0,-0.0,0.0,0,0,0,0,180,4.6,10,5,9999,99999,9,999999999,0.3,999,999,99
3019,1,17,1,0,*?*?*?*?*?*?*?*?*?*?*?*?*?*?*?*?*?*?*?*?*?*?,9.3,7.9,90,101454,0,-0,320,0.0,-0.0,0.0,0,0,0,0,142,2.6,10,5,9999,99999,9,999999999,0.0,999,999,99
3019,1,17,2,0,*?*?*?*?*?*?*?*?*?*?*?*?*?*?*?*?*?*?*?*?*?*?,8.8,7.1,89,101454,0,-0,318,0.0,-0.0,0.0,0,0,0,0,143,3.1,10,5,9999,99999,9,999999999,0.0,999,999,99
3019,1,17,3,0,*?*?*?*?*?*?*?*?*?*?*?*?*?*?*?*?*?*?*?*?*?*?,8.8,5.5,79,101454,0,-0,319,0.0,-0.0,0.0,0,0,0,0,145,2.1,10,5,9999,99999,9,999999999,0.1,999,999,99
3019,1,17,4,0,*?*?*?*?*?*?*?*?*?*?*?*?*?*?*?*?*?*?*?*?*?*?,8.2,5.3,82,101454,0,-0,316,0.0,-0.0,0.0,0,0,0,0,147,3.1,10,5,9999,99999,9,999999999,0.1,999,999,99
3019,1,17,5,0,*?*?*?*?*?*?*?*?*?*?*?*?*?*?*?*?*?*?*?*?*?*?,7.7,5.0,83,101454,0,-0,314,0.0,-0.0,0.0,0,0,0,0,148,2.6,10,5,9999,99999,9,999999999,0.0,999,999,99
3019,1,17,6,0,*?*?*?*?*?*?*?*?*?*?*?*?*?*?*?*?*?*?*?*?*?*?,8.3,5.1,80,101454,0,-0,316,0.0,-0.0,0.0,0,0,0,0,150,3.6,10,5,9999,99999,9,999999999,0.0,999,999,99
3019,1,17,7,0,*?*?*?*?*?*?*?*?*?*?*?*?*?*?*?*?*?*?*?*?*?*?,9.0,6.2,83,101454,0,-0,319,0.0,-0.0,0.0,0,0,0,0,150,4.1,10,5,9999,99999,9,999999999,0.0,999,999,99
3019,1,17,8,0,*?*?*?*?*?*?*?*?*?*?*?*?*?*?*?*?*?*?*?*?*?*?,8.5,6.4,87,101454,25,1428,317,0.0,0.0,0.0,0,0,0,0,150,5.7,10,5,9999,99999,9,999999999,0.0,999,999,99
3019,1,17,9,0,*?*?*?*?*?*?*?*?*?*?*?*?*?*?*?*?*?*?*?*?*?*?,8.5,6.1,85,101454,182,1413,317,21.2,0.0,21.2,2509,-0,2512,824,150,3.6,10,5,9999,99999,9,999999999,0.0,999,999,99
3019,1,17,10,0,*?*?*?*?*?*?*?*?*?*?*?*?*?*?*?*?*?*?*?*?*?*?,9.9,7.4,85,101454,299,1410,323,44.1,0.0,44.1,5148,0,5158,1738,150,4.6,10,5,9999,99999,9,999999999,0.8,999,999,99
3019,1,17,11,0,*?*?*?*?*?*?*?*?*?*?*?*?*?*?*?*?*?*?*?*?*?*?,10.7,7.0,78,101454,369,1411,327,57.7,0.0,57.7,6730,0,6746,2319,150,6.7,10,5,9999,99999,9,999999999,1.2,999,999,99
3019,1,17,12,0,*?*?*?*?*?*?*?*?*?*?*?*?*?*?*?*?*?*?*?*?*?*?,12.1,7.0,71,101454,386,1410,333,61.0,0.0,61.0,7119,0,7136,2468,150,6.2,10,5,9999,99999,9,999999999,3.1,999,999,99
3019,1,17,13,0,*?*?*?*?*?*?*?*?*?*?*?*?*?*?*?*?*?*?*?*?*?*?,12.2,6.9,70,101454,350,1412,334,54.0,0.0,54.0,6298,0,6312,2158,148,6.7,10,5,9999,99999,9,999999999,0.4,999,999,99
3019,1,17,14,0,*?*?*?*?*?*?*?*?*?*?*?*?*?*?*?*?*?*?*?*?*?*?,11.8,6.4,70,101454,262,1409,332,36.9,0.0,36.9,4318,0,4325,1443,147,6.7,10,5,9999,99999,9,999999999,0.0,999,999,99
3019,1,17,15,0,*?*?*?*?*?*?*?*?*?*?*?*?*?*?*?*?*?*?*?*?*?*?,11.8,6.4,70,101454,130,1414,332,11.1,0.0,11.1,1341,-0,1341,436,145,6.2,10,5,9999,99999,9,999999999,0.0,999,999,99
3019,1,17,16,0,*?*?*?*?*?*?*?*?*?*?*?*?*?*?*?*?*?*?*?*?*?*?,12.1,6.7,69,101454,0,-0,333,0.0,-0.0,0.0,0,0,0,0,143,6.7,10,5,9999,99999,9,999999999,0.0,999,999,99
3019,1,17,17,0,*?*?*?*?*?*?*?*?*?*?*?*?*?*?*?*?*?*?*?*?*?*?,11.4,6.9,73,101454,0,-0,330,0.0,-0.0,0.0,0,0,0,0,142,6.2,10,5,9999,99999,9,999999999,0.0,999,999,99
3019,1,17,18,0,*?*?*?*?*?*?*?*?*?*?*?*?*?*?*?*?*?*?*?*?*?*?,10.8,6.6,75,101454,0,-0,327,0.0,-0.0,0.0,0,0,0,0,140,5.7,10,5,9999,99999,9,999999999,0.0,999,999,99
3019,1,17,19,0,*?*?*?*?*?*?*?*?*?*?*?*?*?*?*?*?*?*?*?*?*?*?,10.2,5.5,72,101454,0,-0,325,0.0,-0.0,0.0,0,0,0,0,138,4.6,10,5,9999,99999,9,999999999,0.0,999,999,99
3019,1,17,20,0,*?*?*?*?*?*?*?*?*?*?*?*?*?*?*?*?*?*?*?*?*?*?,10.3,5.0,69,101454,0,-0,325,0.0,-0.0,0.0,0,0,0,0,137,5.7,10,5,9999,99999,9,999999999,0.0,999,999,99
3019,1,17,21,0,*?*?*?*?*?*?*?*?*?*?*?*?*?*?*?*?*?*?*?*?*?*?,9.2,4.8,74,101454,0,-0,320,0.0,-0.0,0.0,0,0,0,0,135,4.6,10,5,9999,99999,9,999999999,0.0,999,999,99
3019,1,17,22,0,*?*?*?*?*?*?*?*?*?*?*?*?*?*?*?*?*?*?*?*?*?*?,9.8,4.6,71,101454,0,-0,323,0.0,-0.0,0.0,0,0,0,0,133,5.2,10,5,9999,99999,9,999999999,0.0,999,999,99
3019,1,17,23,0,*?*?*?*?*?*?*?*?*?*?*?*?*?*?*?*?*?*?*?*?*?*?,9.6,5.6,77,101454,0,-0,322,0.0,-0.0,0.0,0,0,0,0,132,4.6,10,5,9999,99999,9,999999999,0.0,999,999,99
3019,1,17,24,0,*?*?*?*?*?*?*?*?*?*?*?*?*?*?*?*?*?*?*?*?*?*?,10.1,8.5,90,101454,0,-0,324,0.0,-0.0,0.0,0,0,0,0,140,4.6,10,5,9999,99999,9,999999999,0.0,999,999,99
3019,1,18,1,0,*?*?*?*?*?*?*?*?*?*?*?*?*?*?*?*?*?*?*?*?*?*?,9.7,5.8,77,100181,0,-0,323,0.0,-0.0,0.0,0,0,0,0,128,2.6,10,5,9999,99999,9,999999999,0.0,999,999,99
3019,1,18,2,0,*?*?*?*?*?*?*?*?*?*?*?*?*?*?*?*?*?*?*?*?*?*?,9.9,5.8,75,100181,0,-0,323,0.0,-0.0,0.0,0,0,0,0,127,3.1,10,5,9999,99999,9,999999999,0.0,999,999,99
3019,1,18,3,0,*?*?*?*?*?*?*?*?*?*?*?*?*?*?*?*?*?*?*?*?*?*?,10.1,6.1,76,100181,0,-0,324,0.0,-0.0,0.0,0,0,0,0,125,2.1,10,5,9999,99999,9,999999999,0.0,999,999,99
3019,1,18,4,0,*?*?*?*?*?*?*?*?*?*?*?*?*?*?*?*?*?*?*?*?*?*?,9.7,6.1,79,100181,0,-0,322,0.0,-0.0,0.0,0,0,0,0,123,3.1,10,5,9999,99999,9,999999999,0.0,999,999,99
3019,1,18,5,0,*?*?*?*?*?*?*?*?*?*?*?*?*?*?*?*?*?*?*?*?*?*?,9.3,5.8,79,100181,0,-0,321,0.0,-0.0,0.0,0,0,0,0,122,2.6,10,5,9999,99999,9,999999999,0.0,999,999,99
3019,1,18,6,0,*?*?*?*?*?*?*?*?*?*?*?*?*?*?*?*?*?*?*?*?*?*?,9.3,6.9,85,100181,0,-0,321,0.0,-0.0,0.0,0,0,0,0,120,3.6,10,5,9999,99999,9,999999999,0.0,999,999,99
3019,1,18,7,0,*?*?*?*?*?*?*?*?*?*?*?*?*?*?*?*?*?*?*?*?*?*?,8.9,6.6,85,100181,0,-0,319,0.0,-0.0,0.0,0,0,0,0,120,4.1,10,5,9999,99999,9,999999999,0.0,999,999,99
3019,1,18,8,0,*?*?*?*?*?*?*?*?*?*?*?*?*?*?*?*?*?*?*?*?*?*?,8.5,6.6,88,100181,28,1411,317,0.0,0.0,0.0,0,0,0,0,120,5.7,10,5,9999,99999,9,999999999,0.0,999,999,99
3019,1,18,9,0,*?*?*?*?*?*?*?*?*?*?*?*?*?*?*?*?*?*?*?*?*?*?,9.5,6.9,84,100181,186,1415,321,21.9,0.0,21.9,2593,-0,2596,852,120,3.6,10,5,9999,99999,9,999999999,0.0,999,999,99
3019,1,18,10,0,*?*?*?*?*?*?*?*?*?*?*?*?*?*?*?*?*?*?*?*?*?*?,10.4,6.9,79,100181,303,1410,326,44.9,0.0,44.9,5242,0,5253,1772,120,4.6,10,5,9999,99999,9,999999999,0.0,999,999,99
3019,1,18,11,0,*?*?*?*?*?*?*?*?*?*?*?*?*?*?*?*?*?*?*?*?*?*?,12.1,7.6,74,100181,373,1410,333,58.5,0.0,58.5,6836,0,6852,2358,120,6.7,10,5,9999,99999,9,999999999,0.0,999,999,99
3019,1,18,12,0,*?*?*?*?*?*?*?*?*?*?*?*?*?*?*?*?*?*?*?*?*?*?,12.8,7.1,68,100181,391,1411,337,62.0,0.0,62.0,7238,0,7256,2510,120,6.2,10,5,9999,99999,9,999999999,0.0,999,999,99
3019,1,18,13,0,*?*?*?*?*?*?*?*?*?*?*?*?*?*?*?*?*?*?*?*?*?*?,13.0,8.1,73,100181,355,1411,337,54.9,0.0,54.9,6414,0,6428,2200,122,6.7,10,5,9999,99999,9,999999999,0.0,999,999,99
3019,1,18,14,0,*?*?*?*?*?*?*?*?*?*?*?*?*?*?*?*?*?*?*?*?*?*?,13.3,8.3,71,100181,268,1413,339,37.9,0.0,37.9,4436,0,4444,1485,123,6.7,10,5,9999,99999,9,999999999,0.0,999,999,99
3019,1,18,15,0,*?*?*?*?*?*?*?*?*?*?*?*?*?*?*?*?*?*?*?*?*?*?,13.2,8.1,71,100181,135,1411,338,12.1,0.0,12.1,1459,-0,1459,475,125,6.2,10,5,9999,99999,9,999999999,0.0,999,999,99
3019,1,18,16,0,*?*?*?*?*?*?*?*?*?*?*?*?*?*?*?*?*?*?*?*?*?*?,13.2,8.1,72,100181,0,-0,338,0.0,-0.0,0.0,0,0,0,0,127,6.7,10,5,9999,99999,9,999999999,0.0,999,999,99
3019,1,18,17,0,*?*?*?*?*?*?*?*?*?*?*?*?*?*?*?*?*?*?*?*?*?*?,12.8,8.7,76,100181,0,-0,336,0.0,-0.0,0.0,0,0,0,0,128,6.2,10,5,9999,99999,9,999999999,0.0,999,999,99
3019,1,18,18,0,*?*?*?*?*?*?*?*?*?*?*?*?*?*?*?*?*?*?*?*?*?*?,11.9,8.0,77,100181,0,-0,332,0.0,-0.0,0.0,0,0,0,0,130,5.7,10,5,9999,99999,9,999999999,0.0,999,999,99
3019,1,18,19,0,*?*?*?*?*?*?*?*?*?*?*?*?*?*?*?*?*?*?*?*?*?*?,11.3,7.7,79,100181,0,-0,330,0.0,-0.0,0.0,0,0,0,0,130,4.6,10,5,9999,99999,9,999999999,0.0,999,999,99
3019,1,18,20,0,*?*?*?*?*?*?*?*?*?*?*?*?*?*?*?*?*?*?*?*?*?*?,10.8,7.1,78,100181,0,-0,327,0.0,-0.0,0.0,0,0,0,0,130,5.7,10,5,9999,99999,9,999999999,0.0,999,999,99
3019,1,18,21,0,*?*?*?*?*?*?*?*?*?*?*?*?*?*?*?*?*?*?*?*?*?*?,10.8,7.3,80,100181,0,-0,327,0.0,-0.0,0.0,0,0,0,0,130,4.6,10,5,9999,99999,9,999999999,0.0,999,999,99
3019,1,18,22,0,*?*?*?*?*?*?*?*?*?*?*?*?*?*?*?*?*?*?*?*?*?*?,10.4,7.3,81,100181,0,-0,325,0.0,-0.0,0.0,0,0,0,0,130,5.2,10,5,9999,99999,9,999999999,0.0,999,999,99
3019,1,18,23,0,*?*?*?*?*?*?*?*?*?*?*?*?*?*?*?*?*?*?*?*?*?*?,9.9,7.0,83,100181,0,-0,323,0.0,-0.0,0.0,0,0,0,0,130,4.6,10,5,9999,99999,9,999999999,0.0,999,999,99
3019,1,18,24,0,*?*?*?*?*?*?*?*?*?*?*?*?*?*?*?*?*?*?*?*?*?*?,9.3,5.8,78,100181,0,-0,321,0.0,-0.0,0.0,0,0,0,0,130,4.6,10,5,9999,99999,9,999999999,0.0,999,999,99
3019,1,19,1,0,*?*?*?*?*?*?*?*?*?*?*?*?*?*?*?*?*?*?*?*?*?*?,8.8,7.7,94,100072,0,-0,318,0.0,-0.0,0.0,0,0,0,0,125,2.6,10,5,9999,99999,9,999999999,0.0,999,999,99
3019,1,19,2,0,*?*?*?*?*?*?*?*?*?*?*?*?*?*?*?*?*?*?*?*?*?*?,8.4,8.1,99,100072,0,-0,316,0.0,-0.0,0.0,0,0,0,0,120,3.1,10,5,9999,99999,9,999999999,0.0,999,999,99
3019,1,19,3,0,*?*?*?*?*?*?*?*?*?*?*?*?*?*?*?*?*?*?*?*?*?*?,8.9,7.3,91,100072,0,-0,319,0.0,-0.0,0.0,0,0,0,0,115,2.1,10,5,9999,99999,9,999999999,0.0,999,999,99
3019,1,19,4,0,*?*?*?*?*?*?*?*?*?*?*?*?*?*?*?*?*?*?*?*?*?*?,8.0,6.4,90,100072,0,-0,315,0.0,-0.0,0.0,0,0,0,0,110,3.1,10,5,9999,99999,9,999999999,0.0,999,999,99
3019,1,19,5,0,*?*?*?*?*?*?*?*?*?*?*?*?*?*?*?*?*?*?*?*?*?*?,7.2,6.2,95,100072,0,-0,311,0.0,-0.0,0.0,0,0,0,0,105,2.6,10,5,9999,99999,9,999999999,0.0,999,999,99
3019,1,19,6,0,*?*?*?*?*?*?*?*?*?*?*?*?*?*?*?*?*?*?*?*?*?*?,7.5,6.6,95,100072,0,-0,312,0.0,-0.0,0.0,0,0,0,0,100,3.6,10,5,9999,99999,9,999999999,0.0,999,999,99
3019,1,19,7,0,*?*?*?*?*?*?*?*?*?*?*?*?*?*?*?*?*?*?*?*?*?*?,7.8,6.4,92,100072,0,-0,314,0.0,-0.0,0.0,0,0,0,0,88,4.1,10,5,9999,99999,9,999999999,0.0,999,999,99
3019,1,19,8,0,*?*?*?*?*?*?*?*?*?*?*?*?*?*?*?*?*?*?*?*?*?*?,8.0,6.1,89,100072,31,1390,315,0.0,0.0,0.0,0,0,0,0,77,5.7,10,5,9999,99999,9,999999999,0.0,999,999,99
3019,1,19,9,0,*?*?*?*?*?*?*?*?*?*?*?*?*?*?*?*?*?*?*?*?*?*?,8.4,6.9,91,100072,189,1408,312,39.4,39.1,34.2,4397,2543,4089,719,65,3.6,9,5,9999,99999,9,999999999,0.0,999,999,99
3019,1,19,10,0,*?*?*?*?*?*?*?*?*?*?*?*?*?*?*?*?*?*?*?*?*?*?,10.1,8.3,89,100072,308,1413,320,79.4,48.5,68.9,8715,4019,7805,1801,53,4.6,9,5,9999,99999,9,999999999,0.0,999,999,99
3019,1,19,11,0,*?*?*?*?*?*?*?*?*?*?*?*?*?*?*?*?*?*?*?*?*?*?,10.9,8.3,84,100072,378,1411,324,103.3,51.3,89.5,11333,4506,10128,2395,42,6.7,9,5,9999,99999,9,999999999,0.0,999,999,99
3019,1,19,12,0,*?*?*?*?*?*?*?*?*?*?*?*?*?*?*?*?*?*?*?*?*?*?,11.6,8.9,84,100072,396,1411,327,109.3,51.8,94.8,11999,4610,10718,2552,30,6.2,9,5,9999,99999,9,999999999,0.0,999,999,99
3019,1,19,13,0,*?*?*?*?*?*?*?*?*?*?*?*?*?*?*?*?*?*?*?*?*?*?,11.6,9.1,85,100072,360,1411,331,55.9,0.0,55.9,6532,0,6547,2244,28,6.7,10,5,9999,99999,9,999999999,0.0,999,999,99
3019,1,19,14,0,*?*?*?*?*?*?*?*?*?*?*?*?*?*?*?*?*?*?*?*?*?*?,11.7,8.4,81,100072,273,1412,331,39.0,0.0,39.0,4555,0,4564,1527,27,6.7,10,5,9999,99999,9,999999999,0.0,999,999,99
3019,1,19,15,0,*?*?*?*?*?*?*?*?*?*?*?*?*?*?*?*?*?*?*?*?*?*?,11.9,8.5,80,100072,140,1408,332,13.1,0.0,13.1,1579,-0,1580,515,25,6.2,10,5,9999,99999,9,999999999,0.0,999,999,99
3019,1,19,16,0,*?*?*?*?*?*?*?*?*?*?*?*?*?*?*?*?*?*?*?*?*?*?,11.7,8.7,82,100072,0,-0,331,0.0,-0.0,0.0,0,0,0,0,23,6.7,10,5,9999,99999,9,999999999,0.0,999,999,99
3019,1,19,17,0,*?*?*?*?*?*?*?*?*?*?*?*?*?*?*?*?*?*?*?*?*?*?,11.1,8.8,86,100072,0,-0,328,0.0,-0.0,0.0,0,0,0,0,22,6.2,10,5,9999,99999,9,999999999,0.0,999,999,99
3019,1,19,18,0,*?*?*?*?*?*?*?*?*?*?*?*?*?*?*?*?*?*?*?*?*?*?,10.5,8.0,85,100072,0,-0,326,0.0,-0.0,0.0,0,0,0,0,20,5.7,10,5,9999,99999,9,999999999,0.0,999,999,99
3019,1,19,19,0,*?*?*?*?*?*?*?*?*?*?*?*?*?*?*?*?*?*?*?*?*?*?,10.1,7.4,84,100072,0,-0,324,0.0,-0.0,0.0,0,0,0,0,73,4.6,10,5,9999,99999,9,999999999,0.0,999,999,99
3019,1,19,20,0,*?*?*?*?*?*?*?*?*?*?*?*?*?*?*?*?*?*?*?*?*?*?,9.4,8.0,92,100072,0,-0,321,0.0,-0.0,0.0,0,0,0,0,127,5.7,10,5,9999,99999,9,999999999,0.0,999,999,99
3019,1,19,21,0,*?*?*?*?*?*?*?*?*?*?*?*?*?*?*?*?*?*?*?*?*?*?,8.7,7.3,91,100072,0,-0,318,0.0,-0.0,0.0,0,0,0,0,180,4.6,10,5,9999,99999,9,999999999,0.0,999,999,99
3019,1,19,22,0,*?*?*?*?*?*?*?*?*?*?*?*?*?*?*?*?*?*?*?*?*?*?,9.5,7.9,90,100072,0,-0,321,0.0,-0.0,0.0,0,0,0,0,233,5.2,10,5,9999,99999,9,999999999,0.0,999,999,99
3019,1,19,23,0,*?*?*?*?*?*?*?*?*?*?*?*?*?*?*?*?*?*?*?*?*?*?,8.7,8.0,96,100072,0,-0,318,0.0,-0.0,0.0,0,0,0,0,287,4.6,10,5,9999,99999,9,999999999,0.0,999,999,99
3019,1,19,24,0,*?*?*?*?*?*?*?*?*?*?*?*?*?*?*?*?*?*?*?*?*?*?,9.4,7.4,88,100072,0,-0,321,0.0,-0.0,0.0,0,0,0,0,130,4.6,10,5,9999,99999,9,999999999,0.0,999,999,99
3019,1,20,1,0,*?*?*?*?*?*?*?*?*?*?*?*?*?*?*?*?*?*?*?*?*?*?,7.4,7.3,100,99892.1,0,-0,312,0.0,-0.0,0.0,0,0,0,0,340,2.6,10,5,9999,99999,9,999999999,0.0,999,999,99
3019,1,20,2,0,*?*?*?*?*?*?*?*?*?*?*?*?*?*?*?*?*?*?*?*?*?*?,7.2,6.9,100,99892.1,0,-0,311,0.0,-0.0,0.0,0,0,0,0,340,3.1,10,5,9999,99999,9,999999999,0.0,999,999,99
3019,1,20,3,0,*?*?*?*?*?*?*?*?*?*?*?*?*?*?*?*?*?*?*?*?*?*?,7.0,6.2,100,99892.1,0,-0,310,0.0,-0.0,0.0,0,0,0,0,340,2.1,10,5,9999,99999,9,999999999,0.0,999,999,99
3019,1,20,4,0,*?*?*?*?*?*?*?*?*?*?*?*?*?*?*?*?*?*?*?*?*?*?,6.7,4.8,91,99892.1,0,-0,309,0.0,-0.0,0.0,0,0,0,0,340,3.1,10,5,9999,99999,9,999999999,0.0,999,999,99
3019,1,20,5,0,*?*?*?*?*?*?*?*?*?*?*?*?*?*?*?*?*?*?*?*?*?*?,6.5,4.6,91,99892.1,0,-0,308,0.0,-0.0,0.0,0,0,0,0,340,2.6,10,5,9999,99999,9,999999999,0.0,999,999,99
3019,1,20,6,0,*?*?*?*?*?*?*?*?*?*?*?*?*?*?*?*?*?*?*?*?*?*?,6.4,4.5,92,99892.1,0,-0,308,0.0,-0.0,0.0,0,0,0,0,340,3.6,10,5,9999,99999,9,999999999,0.0,999,999,99
3019,1,20,7,0,*?*?*?*?*?*?*?*?*?*?*?*?*?*?*?*?*?*?*?*?*?*?,6.2,4.3,92,99892.1,0,-0,307,0.0,-0.0,0.0,0,0,0,0,340,4.1,10,5,9999,99999,9,999999999,0.0,999,999,99
3019,1,20,8,0,*?*?*?*?*?*?*?*?*?*?*?*?*?*?*?*?*?*?*?*?*?*?,6.5,3.9,88,99892.1,35,1406,299,0.0,0.0,0.0,0,0,0,0,340,5.7,8,4,9999,99999,9,999999999,0.0,999,999,99
3019,1,20,9,0,*?*?*?*?*?*?*?*?*?*?*?*?*?*?*?*?*?*?*?*?*?*?,6.9,3.8,84,99892.1,193,1408,301,54.0,99.3,40.4,5796,5959,4967,723,340,3.6,8,4,9999,99999,9,999999999,0.0,999,999,99
3019,1,20,10,0,*?*?*?*?*?*?*?*?*?*?*?*?*?*?*?*?*?*?*?*?*?*?,8.1,3.9,79,99892.1,312,1411,306,107.2,122.2,80.2,11717,9967,9290,1737,340,4.6,8,4,9999,99999,9,999999999,0.0,999,999,99
3019,1,20,11,0,*?*?*?*?*?*?*?*?*?*?*?*?*?*?*?*?*?*?*?*?*?*?,9.0,6.2,87,99892.1,383,1412,311,139.0,129.1,104.0,15159,11375,11957,2295,340,6.7,8,4,9999,99999,9,999999999,0.0,999,999,99
3019,1,20,12,0,*?*?*?*?*?*?*?*?*?*?*?*?*?*?*?*?*?*?*?*?*?*?,9.8,7.4,89,99892.1,401,1411,319,111.0,52.0,96.3,12188,4638,10886,2597,340,6.2,9,5,9999,99999,9,999999999,0.0,999,999,99
3019,1,20,13,0,*?*?*?*?*?*?*?*?*?*?*?*?*?*?*?*?*?*?*?*?*?*?,9.8,7.7,91,99892.1,365,1410,319,99.0,50.8,85.8,10862,4429,9710,2285,290,6.7,9,5,9999,99999,9,999999999,0.0,999,999,99
3019,1,20,14,0,*?*?*?*?*?*?*?*?*?*?*?*?*?*?*?*?*?*?*?*?*?*?,9.4,8.4,98,99892.1,278,1409,321,40.0,0.0,40.0,4677,0,4686,1570,240,6.7,10,5,9999,99999,9,999999999,0.0,999,999,99
3019,1,20,15,0,*?*?*?*?*?*?*?*?*?*?*?*?*?*?*?*?*?*?*?*?*?*?,9.9,8.7,96,99892.1,146,1413,319,24.7,31.7,21.4,2790,1810,2608,446,190,6.2,9,5,9999,99999,9,999999999,0.0,999,999,99
3019,1,20,16,0,*?*?*?*?*?*?*?*?*?*?*?*?*?*?*?*?*?*?*?*?*?*?,9.8,9.1,100,99892.1,0,-0,322,0.0,-0.0,0.0,0,0,0,0,140,6.7,10,5,9999,99999,9,999999999,0.0,999,999,99
3019,1,20,17,0,*?*?*?*?*?*?*?*?*?*?*?*?*?*?*?*?*?*?*?*?*?*?,8.8,8.8,100,99892.1,0,-0,318,0.0,-0.0,0.0,0,0,0,0,90,6.2,10,5,9999,99999,9,999999999,0.0,999,999,99
3019,1,20,18,0,*?*?*?*?*?*?*?*?*?*?*?*?*?*?*?*?*?*?*?*?*?*?,8.7,8.7,100,99892.1,0,-0,317,0.0,-0.0,0.0,0,0,0,0,40,5.7,10,5,9999,99999,9,999999999,0.0,999,999,99
3019,1,20,19,0,*?*?*?*?*?*?*?*?*?*?*?*?*?*?*?*?*?*?*?*?*?*?,8.3,8.3,100,99892.1,0,-0,316,0.0,-0.0,0.0,0,0,0,0,88,4.6,10,5,9999,99999,9,999999999,0.0,999,999,99
3019,1,20,20,0,*?*?*?*?*?*?*?*?*?*?*?*?*?*?*?*?*?*?*?*?*?*?,8.1,8.1,100,99892.1,0,-0,315,0.0,-0.0,0.0,0,0,0,0,137,5.7,10,5,9999,99999,9,999999999,0.0,999,999,99
3019,1,20,21,0,*?*?*?*?*?*?*?*?*?*?*?*?*?*?*?*?*?*?*?*?*?*?,8.2,8.1,100,99892.1,0,-0,315,0.0,-0.0,0.0,0,0,0,0,185,4.6,10,5,9999,99999,9,999999999,0.0,999,999,99
3019,1,20,22,0,*?*?*?*?*?*?*?*?*?*?*?*?*?*?*?*?*?*?*?*?*?*?,7.8,7.9,100,99892.1,0,-0,314,0.0,-0.0,0.0,0,0,0,0,233,5.2,10,5,9999,99999,9,999999999,0.0,999,999,99
3019,1,20,23,0,*?*?*?*?*?*?*?*?*?*?*?*?*?*?*?*?*?*?*?*?*?*?,8.9,8.8,100,99892.1,0,-0,318,0.0,-0.0,0.0,0,0,0,0,282,4.6,10,5,9999,99999,9,999999999,0.0,999,999,99
3019,1,20,24,0,*?*?*?*?*?*?*?*?*?*?*?*?*?*?*?*?*?*?*?*?*?*?,7.9,7.7,100,99892.1,0,-0,314,0.0,-0.0,0.0,0,0,0,0,340,4.6,10,5,9999,99999,9,999999999,0.0,999,999,99
3019,1,21,1,0,*?*?*?*?*?*?*?*?*?*?*?*?*?*?*?*?*?*?*?*?*?*?,10.7,9.7,92,99385,0,-0,326,0.0,-0.0,0.0,0,0,0,0,333,2.6,10,5,9999,99999,9,999999999,0.0,999,999,99
3019,1,21,2,0,*?*?*?*?*?*?*?*?*?*?*?*?*?*?*?*?*?*?*?*?*?*?,11.4,10.1,90,99385,0,-0,330,0.0,-0.0,0.0,0,0,0,0,337,3.1,10,5,9999,99999,9,999999999,0.0,999,999,99
3019,1,21,3,0,*?*?*?*?*?*?*?*?*?*?*?*?*?*?*?*?*?*?*?*?*?*?,11.3,9.6,89,99385,0,-0,329,0.0,-0.0,0.0,0,0,0,0,340,2.1,10,5,9999,99999,9,999999999,0.0,999,999,99
3019,1,21,4,0,*?*?*?*?*?*?*?*?*?*?*?*?*?*?*?*?*?*?*?*?*?*?,10.8,9.6,92,99385,0,-0,327,0.0,-0.0,0.0,0,0,0,0,343,3.1,10,5,9999,99999,9,999999999,0.0,999,999,99
3019,1,21,5,0,*?*?*?*?*?*?*?*?*?*?*?*?*?*?*?*?*?*?*?*?*?*?,10.4,9.6,94,99385,0,-0,325,0.0,-0.0,0.0,0,0,0,0,347,2.6,10,5,9999,99999,9,999999999,0.0,999,999,99
3019,1,21,6,0,*?*?*?*?*?*?*?*?*?*?*?*?*?*?*?*?*?*?*?*?*?*?,9.9,9.6,97,99385,0,-0,323,0.0,-0.0,0.0,0,0,0,0,350,3.6,10,5,9999,99999,9,999999999,0.0,999,999,99
3019,1,21,7,0,*?*?*?*?*?*?*?*?*?*?*?*?*?*?*?*?*?*?*?*?*?*?,10.4,8.8,90,99385,0,-0,325,0.0,-0.0,0.0,0,0,0,0,342,4.1,10,5,9999,99999,9,999999999,0.0,999,999,99
3019,1,21,8,0,*?*?*?*?*?*?*?*?*?*?*?*?*?*?*?*?*?*?*?*?*?*?,10.7,9.9,95,99385,39,1414,326,0.0,0.0,0.0,0,0,0,0,333,5.7,10,5,9999,99999,9,999999999,0.0,999,999,99
3019,1,21,9,0,*?*?*?*?*?*?*?*?*?*?*?*?*?*?*?*?*?*?*?*?*?*?,11.6,9.9,89,99385,198,1414,330,24.3,0.0,24.3,2864,-0,2867,944,325,3.6,10,5,9999,99999,9,999999999,0.0,999,999,99
3019,1,21,10,0,*?*?*?*?*?*?*?*?*?*?*?*?*?*?*?*?*?*?*?*?*?*?,12.8,10.4,85,99385,316,1408,336,47.5,0.0,47.5,5543,0,5554,1880,317,4.6,10,5,9999,99999,9,999999999,0.0,999,999,99
3019,1,21,11,0,*?*?*?*?*?*?*?*?*?*?*?*?*?*?*?*?*?*?*?*?*?*?,13.8,10.5,80,99385,388,1412,341,61.3,0.0,61.3,7165,0,7182,2482,308,6.7,10,5,9999,99999,9,999999999,0.0,999,999,99
3019,1,21,12,0,*?*?*?*?*?*?*?*?*?*?*?*?*?*?*?*?*?*?*?*?*?*?,14.9,11.2,78,99385,406,1410,346,64.9,0.0,64.9,7587,0,7606,2643,300,6.2,10,5,9999,99999,9,999999999,0.0,999,999,99
3019,1,21,13,0,*?*?*?*?*?*?*?*?*?*?*?*?*?*?*?*?*?*?*?*?*?*?,14.9,11.1,78,99385,371,1412,346,58.0,0.0,58.0,6777,0,6793,2336,275,6.7,10,5,9999,99999,9,999999999,0.0,999,999,99
3019,1,21,14,0,*?*?*?*?*?*?*?*?*?*?*?*?*?*?*?*?*?*?*?*?*?*?,15.0,10.7,75,99385,284,1412,346,41.1,0.0,41.1,4803,0,4813,1615,250,6.7,10,5,9999,99999,9,999999999,0.0,999,999,99
3019,1,21,15,0,*?*?*?*?*?*?*?*?*?*?*?*?*?*?*?*?*?*?*?*?*?*?,14.7,11.1,79,99385,151,1407,345,15.3,0.0,15.3,1827,-0,1828,597,225,6.2,10,5,9999,99999,9,999999999,0.2,999,999,99
3019,1,21,16,0,*?*?*?*?*?*?*?*?*?*?*?*?*?*?*?*?*?*?*?*?*?*?,14.9,10.7,75,99385,0,-0,346,0.0,-0.0,0.0,0,0,0,0,200,6.7,10,5,9999,99999,9,999999999,1.6,999,999,99
3019,1,21,17,0,*?*?*?*?*?*?*?*?*?*?*?*?*?*?*?*?*?*?*?*?*?*?,14.1,9.8,75,99385,0,-0,342,0.0,-0.0,0.0,0,0,0,0,175,6.2,10,5,9999,99999,9,999999999,1.6,999,999,99
3019,1,21,18,0,*?*?*?*?*?*?*?*?*?*?*?*?*?*?*?*?*?*?*?*?*?*?,13.2,9.3,77,99385,0,-0,338,0.0,-0.0,0.0,0,0,0,0,150,5.7,10,5,9999,99999,9,999999999,1.1,999,999,99
3019,1,21,19,0,*?*?*?*?*?*?*?*?*?*?*?*?*?*?*?*?*?*?*?*?*?*?,12.9,8.7,75,99385,0,-0,337,0.0,-0.0,0.0,0,0,0,0,148,4.6,10,5,9999,99999,9,999999999,0.0,999,999,99
3019,1,21,20,0,*?*?*?*?*?*?*?*?*?*?*?*?*?*?*?*?*?*?*?*?*?*?,12.5,9.2,80,99385,0,-0,335,0.0,-0.0,0.0,0,0,0,0,147,5.7,10,5,9999,99999,9,999999999,0.0,999,999,99
3019,1,21,21,0,*?*?*?*?*?*?*?*?*?*?*?*?*?*?*?*?*?*?*?*?*?*?,12.5,8.5,76,99385,0,-0,335,0.0,-0.0,0.0,0,0,0,0,145,4.6,10,5,9999,99999,9,999999999,0.4,999,999,99
3019,1,21,22,0,*?*?*?*?*?*?*?*?*?*?*?*?*?*?*?*?*?*?*?*?*?*?,12.1,8.9,80,99385,0,-0,333,0.0,-0.0,0.0,0,0,0,0,143,5.2,10,5,9999,99999,9,999999999,0.0,999,999,99
3019,1,21,23,0,*?*?*?*?*?*?*?*?*?*?*?*?*?*?*?*?*?*?*?*?*?*?,11.6,8.8,82,99385,0,-0,331,0.0,-0.0,0.0,0,0,0,0,142,4.6,10,5,9999,99999,9,999999999,0.3,999,999,99
3019,1,21,24,0,*?*?*?*?*?*?*?*?*?*?*?*?*?*?*?*?*?*?*?*?*?*?,9.9,9.2,95,99385,0,-0,323,0.0,-0.0,0.0,0,0,0,0,330,4.6,10,5,9999,99999,9,999999999,0.0,999,999,99
3019,1,22,1,0,*?*?*?*?*?*?*?*?*?*?*?*?*?*?*?*?*?*?*?*?*?*?,9.9,6.6,80,100235,0,-0,323,0.0,-0.0,0.0,0,0,0,0,142,2.6,10,5,9999,99999,9,999999999,1.0,999,999,99
3019,1,22,2,0,*?*?*?*?*?*?*?*?*?*?*?*?*?*?*?*?*?*?*?*?*?*?,8.9,5.3,78,100235,0,-0,319,0.0,-0.0,0.0,0,0,0,0,143,3.1,10,5,9999,99999,9,999999999,0.8,999,999,99
3019,1,22,3,0,*?*?*?*?*?*?*?*?*?*?*?*?*?*?*?*?*?*?*?*?*?*?,8.5,6.2,86,100235,0,-0,317,0.0,-0.0,0.0,0,0,0,0,145,2.1,10,5,9999,99999,9,999999999,0.7,999,999,99
3019,1,22,4,0,*?*?*?*?*?*?*?*?*?*?*?*?*?*?*?*?*?*?*?*?*?*?,8.1,5.6,85,100235,0,-0,315,0.0,-0.0,0.0,0,0,0,0,147,3.1,10,5,9999,99999,9,999999999,0.4,999,999,99
3019,1,22,5,0,*?*?*?*?*?*?*?*?*?*?*?*?*?*?*?*?*?*?*?*?*?*?,8.3,4.3,76,100235,0,-0,316,0.0,-0.0,0.0,0,0,0,0,148,2.6,10,5,9999,99999,9,999999999,0.1,999,999,99
3019,1,22,6,0,*?*?*?*?*?*?*?*?*?*?*?*?*?*?*?*?*?*?*?*?*?*?,7.5,4.1,79,100235,0,-0,313,0.0,-0.0,0.0,0,0,0,0,150,3.6,10,5,9999,99999,9,999999999,0.0,999,999,99
3019,1,22,7,0,*?*?*?*?*?*?*?*?*?*?*?*?*?*?*?*?*?*?*?*?*?*?,6.7,4.1,85,100235,0,-0,309,0.0,-0.0,0.0,0,0,0,0,150,4.1,10,5,9999,99999,9,999999999,0.0,999,999,99
3019,1,22,8,0,*?*?*?*?*?*?*?*?*?*?*?*?*?*?*?*?*?*?*?*?*?*?,7.8,6.1,90,100235,43,1415,314,0.0,0.0,0.0,0,0,0,0,150,5.7,10,5,9999,99999,9,999999999,0.0,999,999,99
3019,1,22,9,0,*?*?*?*?*?*?*?*?*?*?*?*?*?*?*?*?*?*?*?*?*?*?,8.9,6.9,88,100235,202,1411,319,25.1,0.0,25.1,2961,-0,2965,977,150,3.6,10,5,9999,99999,9,999999999,0.0,999,999,99
3019,1,22,10,0,*?*?*?*?*?*?*?*?*?*?*?*?*?*?*?*?*?*?*?*?*?*?,10.3,8.4,89,100235,321,1410,325,48.4,0.0,48.4,5651,0,5663,1919,150,4.6,10,5,9999,99999,9,999999999,0.0,999,999,99
3019,1,22,11,0,*?*?*?*?*?*?*?*?*?*?*?*?*?*?*?*?*?*?*?*?*?*?,12.2,9.4,84,100235,393,1412,333,62.3,0.0,62.3,7281,0,7299,2526,150,6.7,10,5,9999,99999,9,999999999,0.0,999,999,99
3019,1,22,12,0,*?*?*?*?*?*?*?*?*?*?*?*?*?*?*?*?*?*?*?*?*?*?,14.0,9.2,73,100235,411,1409,342,66.0,0.0,66.0,7710,0,7730,2690,150,6.2,10,5,9999,99999,9,999999999,0.0,999,999,99
3019,1,22,13,0,*?*?*?*?*?*?*?*?*?*?*?*?*?*?*?*?*?*?*?*?*?*?,14.6,8.8,69,100235,376,1410,345,59.1,0.0,59.1,6904,0,6920,2383,163,6.7,10,5,9999,99999,9,999999999,0.0,999,999,99
3019,1,22,14,0,*?*?*?*?*?*?*?*?*?*?*?*?*?*?*?*?*?*?*?*?*?*?,14.7,8.5,67,100235,289,1408,345,42.2,0.0,42.2,4930,0,4940,1660,177,6.7,10,5,9999,99999,9,999999999,0.0,999,999,99
3019,1,22,15,0,*?*?*?*?*?*?*?*?*?*?*?*?*?*?*?*?*?*?*?*?*?*?,14.3,7.9,66,100235,157,1411,344,16.4,0.0,16.4,1955,-0,1956,640,190,6.2,10,5,9999,99999,9,999999999,0.0,999,999,99
3019,1,22,16,0,*?*?*?*?*?*?*?*?*?*?*?*?*?*?*?*?*?*?*?*?*?*?,14.3,9.1,71,100235,0,-0,343,0.0,-0.0,0.0,0,0,0,0,203,6.7,10,5,9999,99999,9,999999999,0.0,999,999,99
3019,1,22,17,0,*?*?*?*?*?*?*?*?*?*?*?*?*?*?*?*?*?*?*?*?*?*?,13.0,9.3,79,100235,0,-0,337,0.0,-0.0,0.0,0,0,0,0,217,6.2,10,5,9999,99999,9,999999999,0.0,999,999,99
3019,1,22,18,0,*?*?*?*?*?*?*?*?*?*?*?*?*?*?*?*?*?*?*?*?*?*?,11.8,8.9,83,100235,0,-0,332,0.0,-0.0,0.0,0,0,0,0,230,5.7,10,5,9999,99999,9,999999999,0.0,999,999,99
3019,1,22,19,0,*?*?*?*?*?*?*?*?*?*?*?*?*?*?*?*?*?*?*?*?*?*?,11.5,8.3,81,100235,0,-0,330,0.0,-0.0,0.0,0,0,0,0,198,4.6,10,5,9999,99999,9,999999999,0.0,999,999,99
3019,1,22,20,0,*?*?*?*?*?*?*?*?*?*?*?*?*?*?*?*?*?*?*?*?*?*?,10.2,7.6,84,100235,0,-0,324,0.0,-0.0,0.0,0,0,0,0,167,5.7,10,5,9999,99999,9,999999999,0.0,999,999,99
3019,1,22,21,0,*?*?*?*?*?*?*?*?*?*?*?*?*?*?*?*?*?*?*?*?*?*?,10.5,7.7,84,100235,0,-0,326,0.0,-0.0,0.0,0,0,0,0,135,4.6,10,5,9999,99999,9,999999999,0.0,999,999,99
3019,1,22,22,0,*?*?*?*?*?*?*?*?*?*?*?*?*?*?*?*?*?*?*?*?*?*?,10.0,8.4,90,100235,0,-0,323,0.0,-0.0,0.0,0,0,0,0,103,5.2,10,5,9999,99999,9,999999999,0.0,999,999,99
3019,1,22,23,0,*?*?*?*?*?*?*?*?*?*?*?*?*?*?*?*?*?*?*?*?*?*?,10.1,9.2,95,100235,0,-0,324,0.0,-0.0,0.0,0,0,0,0,72,4.6,10,5,9999,99999,9,999999999,0.0,999,999,99
3019,1,22,24,0,*?*?*?*?*?*?*?*?*?*?*?*?*?*?*?*?*?*?*?*?*?*?,11.1,7.7,80,100235,0,-0,329,0.0,-0.0,0.0,0,0,0,0,140,4.6,10,5,9999,99999,9,999999999,1.2,999,999,99
3019,1,23,1,0,*?*?*?*?*?*?*?*?*?*?*?*?*?*?*?*?*?*?*?*?*?*?,11.1,8.7,84,100983,0,-0,328,0.0,-0.0,0.0,0,0,0,0,93,2.6,10,5,9999,99999,9,999999999,0.0,999,999,99
3019,1,23,2,0,*?*?*?*?*?*?*?*?*?*?*?*?*?*?*?*?*?*?*?*?*?*?,11.4,8.4,81,100983,0,-0,330,0.0,-0.0,0.0,0,0,0,0,147,3.1,10,5,9999,99999,9,999999999,0.0,999,999,99
3019,1,23,3,0,*?*?*?*?*?*?*?*?*?*?*?*?*?*?*?*?*?*?*?*?*?*?,10.9,8.1,82,100983,0,-0,328,0.0,-0.0,0.0,0,0,0,0,200,2.1,10,5,9999,99999,9,999999999,0.0,999,999,99
3019,1,23,4,0,*?*?*?*?*?*?*?*?*?*?*?*?*?*?*?*?*?*?*?*?*?*?,11.4,8.4,81,100983,0,-0,330,0.0,-0.0,0.0,0,0,0,0,253,3.1,10,5,9999,99999,9,999999999,0.0,999,999,99
3019,1,23,5,0,*?*?*?*?*?*?*?*?*?*?*?*?*?*?*?*?*?*?*?*?*?*?,10.3,8.1,85,100983,0,-0,325,0.0,-0.0,0.0,0,0,0,0,307,2.6,10,5,9999,99999,9,999999999,0.0,999,999,99
3019,1,23,6,0,*?*?*?*?*?*?*?*?*?*?*?*?*?*?*?*?*?*?*?*?*?*?,10.0,8.0,86,100983,0,-0,323,0.0,-0.0,0.0,0,0,0,0,360,3.6,10,5,9999,99999,9,999999999,0.0,999,999,99
3019,1,23,7,0,*?*?*?*?*?*?*?*?*?*?*?*?*?*?*?*?*?*?*?*?*?*?,9.6,7.3,85,100983,0,-0,322,0.0,-0.0,0.0,0,0,0,0,322,4.1,10,5,9999,99999,9,999999999,0.0,999,999,99
3019,1,23,8,0,*?*?*?*?*?*?*?*?*?*?*?*?*?*?*?*?*?*?*?*?*?*?,10.3,7.0,79,100983,47,1410,305,0.0,0.0,0.0,0,0,0,0,283,5.7,5,3,9999,99999,9,999999999,0.0,999,999,99
3019,1,23,9,0,*?*?*?*?*?*?*?*?*?*?*?*?*?*?*?*?*?*?*?*?*?*?,10.9,6.6,74,100983,206,1408,311,78.5,240.4,43.3,8268,15362,5870,771,245,3.6,6,3,9999,99999,9,999999999,0.0,999,999,99
3019,1,23,10,0,*?*?*?*?*?*?*?*?*?*?*?*?*?*?*?*?*?*?*?*?*?*?,12.1,6.4,68,100983,326,1410,316,148.9,288.5,82.2,15433,23002,10569,1516,207,4.6,6,3,9999,99999,9,999999999,0.0,999,999,99
3019,1,23,11,0,*?*?*?*?*?*?*?*?*?*?*?*?*?*?*?*?*?*?*?*?*?*?,14.5,7.6,63,100983,398,1411,332,172.3,218.1,110.8,18232,19183,12897,2195,168,6.7,7,4,9999,99999,9,999999999,0.0,999,999,99
3019,1,23,12,0,*?*?*?*?*?*?*?*?*?*?*?*?*?*?*?*?*?*?*?*?*?*?,15.9,8.5,61,100983,417,1411,339,182.4,220.3,117.3,19303,19737,13612,2340,130,6.2,7,4,9999,99999,9,999999999,0.0,999,999,99
3019,1,23,13,0,*?*?*?*?*?*?*?*?*?*?*?*?*?*?*?*?*?*?*?*?*?*?,15.8,8.7,62,100983,382,1411,343,138.6,129.0,103.7,15122,11361,11928,2289,128,6.7,8,4,9999,99999,9,999999999,0.0,999,999,99
3019,1,23,14,0,*?*?*?*?*?*?*?*?*?*?*?*?*?*?*?*?*?*?*?*?*?*?,15.9,8.0,59,100983,295,1409,347,75.3,47.8,65.3,8260,3918,7400,1700,127,6.7,9,5,9999,99999,9,999999999,0.0,999,999,99
3019,1,23,15,0,*?*?*?*?*?*?*?*?*?*?*?*?*?*?*?*?*?*?*?*?*?*?,15.7,9.3,65,100983,163,1412,339,47.6,147.4,30.6,5077,8253,4268,537,125,6.2,7,4,9999,99999,9,999999999,0.0,999,999,99
3019,1,23,16,0,*?*?*?*?*?*?*?*?*?*?*?*?*?*?*?*?*?*?*?*?*?*?,15.8,9.8,67,100983,0,-0,347,0.0,-0.0,0.0,0,0,0,0,123,6.7,9,5,9999,99999,9,999999999,0.0,999,999,99
3019,1,23,17,0,*?*?*?*?*?*?*?*?*?*?*?*?*?*?*?*?*?*?*?*?*?*?,15.0,10.1,72,100983,0,-0,346,0.0,-0.0,0.0,0,0,0,0,122,6.2,10,5,9999,99999,9,999999999,0.0,999,999,99
3019,1,23,18,0,*?*?*?*?*?*?*?*?*?*?*?*?*?*?*?*?*?*?*?*?*?*?,13.8,10.2,78,100983,0,-0,341,0.0,-0.0,0.0,0,0,0,0,120,5.7,10,5,9999,99999,9,999999999,0.0,999,999,99
3019,1,23,19,0,*?*?*?*?*?*?*?*?*?*?*?*?*?*?*?*?*?*?*?*?*?*?,13.5,10.5,82,100983,0,-0,339,0.0,-0.0,0.0,0,0,0,0,122,4.6,10,5,9999,99999,9,999999999,0.0,999,999,99
3019,1,23,20,0,*?*?*?*?*?*?*?*?*?*?*?*?*?*?*?*?*?*?*?*?*?*?,13.2,10.9,85,100983,0,-0,338,0.0,-0.0,0.0,0,0,0,0,123,5.7,10,5,9999,99999,9,999999999,0.0,999,999,99
3019,1,23,21,0,*?*?*?*?*?*?*?*?*?*?*?*?*?*?*?*?*?*?*?*?*?*?,12.6,10.8,88,100983,0,-0,335,0.0,-0.0,0.0,0,0,0,0,125,4.6,10,5,9999,99999,9,999999999,0.0,999,999,99
3019,1,23,22,0,*?*?*?*?*?*?*?*?*?*?*?*?*?*?*?*?*?*?*?*?*?*?,12.6,10.3,85,100983,0,-0,335,0.0,-0.0,0.0,0,0,0,0,127,5.2,10,5,9999,99999,9,999999999,0.0,999,999,99
3019,1,23,23,0,*?*?*?*?*?*?*?*?*?*?*?*?*?*?*?*?*?*?*?*?*?*?,11.8,10.2,89,100983,0,-0,331,0.0,-0.0,0.0,0,0,0,0,128,4.6,10,5,9999,99999,9,999999999,0.0,999,999,99
3019,1,23,24,0,*?*?*?*?*?*?*?*?*?*?*?*?*?*?*?*?*?*?*?*?*?*?,10.3,8.9,90,100983,0,-0,325,0.0,-0.0,0.0,0,0,0,0,40,4.6,10,5,9999,99999,9,999999999,0.0,999,999,99
3019,1,24,1,0,*?*?*?*?*?*?*?*?*?*?*?*?*?*?*?*?*?*?*?*?*?*?,10.1,8.5,90,101742,0,-0,324,0.0,-0.0,0.0,0,0,0,0,145,2.6,10,5,9999,99999,9,999999999,0.0,999,999,99
3019,1,24,2,0,*?*?*?*?*?*?*?*?*?*?*?*?*?*?*?*?*?*?*?*?*?*?,9.9,7.6,86,101742,0,-0,323,0.0,-0.0,0.0,0,0,0,0,160,3.1,10,5,9999,99999,9,999999999,0.0,999,999,99
3019,1,24,3,0,*?*?*?*?*?*?*?*?*?*?*?*?*?*?*?*?*?*?*?*?*?*?,9.3,7.3,88,101742,0,-0,320,0.0,-0.0,0.0,0,0,0,0,175,2.1,10,5,9999,99999,9,999999999,0.0,999,999,99
3019,1,24,4,0,*?*?*?*?*?*?*?*?*?*?*?*?*?*?*?*?*?*?*?*?*?*?,8.6,6.6,87,101742,0,-0,317,0.0,-0.0,0.0,0,0,0,0,190,3.1,10,5,9999,99999,9,999999999,0.0,999,999,99
3019,1,24,5,0,*?*?*?*?*?*?*?*?*?*?*?*?*?*?*?*?*?*?*?*?*?*?,9.1,7.1,88,101742,0,-0,320,0.0,-0.0,0.0,0,0,0,0,205,2.6,10,5,9999,99999,9,999999999,0.0,999,999,99
3019,1,24,6,0,*?*?*?*?*?*?*?*?*?*?*?*?*?*?*?*?*?*?*?*?*?*?,9.5,6.7,82,101742,0,-0,321,0.0,-0.0,0.0,0,0,0,0,220,3.6,10,5,9999,99999,9,999999999,0.0,999,999,99
3019,1,24,7,0,*?*?*?*?*?*?*?*?*?*?*?*?*?*?*?*?*?*?*?*?*?*?,9.0,7.0,87,101742,0,-0,319,0.0,-0.0,0.0,0,0,0,0,208,4.1,10,5,9999,99999,9,999999999,0.0,999,999,99
3019,1,24,8,0,*?*?*?*?*?*?*?*?*?*?*?*?*?*?*?*?*?*?*?*?*?*?,9.2,7.0,86,101742,51,1402,316,0.0,0.0,0.0,0,0,0,0,197,5.7,9,5,9999,99999,9,999999999,0.0,999,999,99
3019,1,24,9,0,*?*?*?*?*?*?*?*?*?*?*?*?*?*?*?*?*?*?*?*?*?*?,9.1,6.1,82,101742,211,1410,320,26.9,0.0,26.9,3167,0,3172,1046,185,3.6,10,5,9999,99999,9,999999999,0.0,999,999,99
3019,1,24,10,0,*?*?*?*?*?*?*?*?*?*?*?*?*?*?*?*?*?*?*?*?*?*?,10.4,7.1,81,101742,331,1410,325,50.3,0.0,50.3,5876,0,5889,2002,173,4.6,10,5,9999,99999,9,999999999,0.0,999,999,99
3019,1,24,11,0,*?*?*?*?*?*?*?*?*?*?*?*?*?*?*?*?*?*?*?*?*?*?,11.2,7.4,77,101742,403,1410,329,64.4,0.0,64.4,7523,0,7542,2618,162,6.7,10,5,9999,99999,9,999999999,0.0,999,999,99
3019,1,24,12,0,*?*?*?*?*?*?*?*?*?*?*?*?*?*?*?*?*?*?*?*?*?*?,11.9,6.7,71,101742,422,1409,333,68.2,0.0,68.2,7966,0,7986,2788,150,6.2,10,5,9999,99999,9,999999999,0.0,999,999,99
3019,1,24,13,0,*?*?*?*?*?*?*?*?*?*?*?*?*?*?*?*?*?*?*?*?*?*?,12.0,7.6,75,101742,388,1412,333,61.4,0.0,61.4,7167,0,7185,2483,150,6.7,10,5,9999,99999,9,999999999,0.0,999,999,99
3019,1,24,14,0,*?*?*?*?*?*?*?*?*?*?*?*?*?*?*?*?*?*?*?*?*?*?,11.8,7.9,76,101742,301,1410,332,44.5,0.0,44.5,5195,0,5205,1755,150,6.7,10,5,9999,99999,9,999999999,0.0,999,999,99
3019,1,24,15,0,*?*?*?*?*?*?*?*?*?*?*?*?*?*?*?*?*?*?*?*?*?*?,11.6,7.9,78,101742,169,1414,331,18.7,0.0,18.7,2216,-0,2218,726,150,6.2,10,5,9999,99999,9,999999999,0.0,999,999,99
3019,1,24,16,0,*?*?*?*?*?*?*?*?*?*?*?*?*?*?*?*?*?*?*?*?*?*?,11.5,6.9,73,101742,0,-0,331,0.0,-0.0,0.0,0,0,0,0,150,6.7,10,5,9999,99999,9,999999999,0.0,999,999,99
3019,1,24,17,0,*?*?*?*?*?*?*?*?*?*?*?*?*?*?*?*?*?*?*?*?*?*?,11.5,7.4,76,101742,0,-0,331,0.0,-0.0,0.0,0,0,0,0,150,6.2,10,5,9999,99999,9,999999999,0.0,999,999,99
3019,1,24,18,0,*?*?*?*?*?*?*?*?*?*?*?*?*?*?*?*?*?*?*?*?*?*?,10.6,6.4,75,101742,0,-0,327,0.0,-0.0,0.0,0,0,0,0,150,5.7,10,5,9999,99999,9,999999999,0.0,999,999,99
3019,1,24,19,0,*?*?*?*?*?*?*?*?*?*?*?*?*?*?*?*?*?*?*?*?*?*?,10.7,6.4,75,101742,0,-0,327,0.0,-0.0,0.0,0,0,0,0,148,4.6,10,5,9999,99999,9,999999999,0.0,999,999,99
3019,1,24,20,0,*?*?*?*?*?*?*?*?*?*?*?*?*?*?*?*?*?*?*?*?*?*?,10.5,6.9,78,101742,0,-0,326,0.0,-0.0,0.0,0,0,0,0,147,5.7,10,5,9999,99999,9,999999999,0.0,999,999,99
3019,1,24,21,0,*?*?*?*?*?*?*?*?*?*?*?*?*?*?*?*?*?*?*?*?*?*?,10.1,6.1,77,101742,0,-0,324,0.0,-0.0,0.0,0,0,0,0,145,4.6,10,5,9999,99999,9,999999999,0.0,999,999,99
3019,1,24,22,0,*?*?*?*?*?*?*?*?*?*?*?*?*?*?*?*?*?*?*?*?*?*?,9.9,6.7,81,101742,0,-0,323,0.0,-0.0,0.0,0,0,0,0,143,5.2,10,5,9999,99999,9,999999999,0.0,999,999,99
3019,1,24,23,0,*?*?*?*?*?*?*?*?*?*?*?*?*?*?*?*?*?*?*?*?*?*?,9.3,6.6,83,101742,0,-0,321,0.0,-0.0,0.0,0,0,0,0,142,4.6,10,5,9999,99999,9,999999999,0.0,999,999,99
3019,1,24,24,0,*?*?*?*?*?*?*?*?*?*?*?*?*?*?*?*?*?*?*?*?*?*?,10.9,9.3,90,101742,0,-0,327,0.0,-0.0,0.0,0,0,0,0,130,4.6,10,5,9999,99999,9,999999999,0.0,999,999,99
3019,1,25,1,0,*?*?*?*?*?*?*?*?*?*?*?*?*?*?*?*?*?*?*?*?*?*?,7.9,5.0,81,100932,0,-0,315,0.0,-0.0,0.0,0,0,0,0,142,2.6,10,5,9999,99999,9,999999999,0.0,999,999,99
3019,1,25,2,0,*?*?*?*?*?*?*?*?*?*?*?*?*?*?*?*?*?*?*?*?*?*?,7.3,4.1,80,100932,0,-0,312,0.0,-0.0,0.0,0,0,0,0,143,3.1,10,5,9999,99999,9,999999999,0.0,999,999,99
3019,1,25,3,0,*?*?*?*?*?*?*?*?*?*?*?*?*?*?*?*?*?*?*?*?*?*?,7.9,3.8,75,100932,0,-0,315,0.0,-0.0,0.0,0,0,0,0,145,2.1,10,5,9999,99999,9,999999999,0.0,999,999,99
3019,1,25,4,0,*?*?*?*?*?*?*?*?*?*?*?*?*?*?*?*?*?*?*?*?*?*?,7.1,3.9,80,100932,0,-0,311,0.0,-0.0,0.0,0,0,0,0,147,3.1,10,5,9999,99999,9,999999999,0.0,999,999,99
3019,1,25,5,0,*?*?*?*?*?*?*?*?*?*?*?*?*?*?*?*?*?*?*?*?*?*?,7.3,4.8,84,100932,0,-0,312,0.0,-0.0,0.0,0,0,0,0,148,2.6,10,5,9999,99999,9,999999999,0.0,999,999,99
3019,1,25,6,0,*?*?*?*?*?*?*?*?*?*?*?*?*?*?*?*?*?*?*?*?*?*?,7.5,5.0,84,100932,0,-0,313,0.0,-0.0,0.0,0,0,0,0,150,3.6,10,5,9999,99999,9,999999999,0.0,999,999,99
3019,1,25,7,0,*?*?*?*?*?*?*?*?*?*?*?*?*?*?*?*?*?*?*?*?*?*?,7.3,4.6,82,100932,0,-0,312,0.0,-0.0,0.0,0,0,0,0,148,4.1,10,5,9999,99999,9,999999999,0.0,999,999,99
3019,1,25,8,0,*?*?*?*?*?*?*?*?*?*?*?*?*?*?*?*?*?*?*?*?*?*?,7.1,4.1,81,100932,56,1417,311,0.0,0.0,0.0,0,0,0,0,147,5.7,10,5,9999,99999,9,999999999,0.0,999,999,99
3019,1,25,9,0,*?*?*?*?*?*?*?*?*?*?*?*?*?*?*?*?*?*?*?*?*?*?,7.3,4.6,83,100932,216,1411,308,48.4,42.1,42.0,5379,2922,4990,889,145,3.6,9,5,9999,99999,9,999999999,0.0,999,999,99
3019,1,25,10,0,*?*?*?*?*?*?*?*?*?*?*?*?*?*?*?*?*?*?*?*?*?*?,7.4,5.0,84,100932,336,1409,308,89.2,49.7,77.3,9788,4236,8757,2039,143,4.6,9,5,9999,99999,9,999999999,0.0,999,999,99
3019,1,25,11,0,*?*?*?*?*?*?*?*?*?*?*?*?*?*?*?*?*?*?*?*?*?*?,7.7,4.6,80,100932,408,1408,309,113.7,52.2,98.6,12483,4681,11146,2666,142,6.7,9,5,9999,99999,9,999999999,0.0,999,999,99
3019,1,25,12,0,*?*?*?*?*?*?*?*?*?*?*?*?*?*?*?*?*?*?*?*?*?*?,7.6,5.1,84,100932,428,1409,309,120.3,52.7,104.3,13210,4780,11791,2843,140,6.2,9,5,9999,99999,9,999999999,0.0,999,999,99
3019,1,25,13,0,*?*?*?*?*?*?*?*?*?*?*?*?*?*?*?*?*?*?*?*?*?*?,8.1,5.6,84,100932,393,1408,311,108.6,51.8,94.2,11919,4598,10646,2532,140,6.7,9,5,9999,99999,9,999999999,0.0,999,999,99
3019,1,25,14,0,*?*?*?*?*?*?*?*?*?*?*?*?*?*?*?*?*?*?*?*?*?*?,7.8,5.3,83,100932,307,1410,314,45.6,0.0,45.6,5330,0,5341,1803,140,6.7,10,5,9999,99999,9,999999999,0.0,999,999,99
3019,1,25,15,0,*?*?*?*?*?*?*?*?*?*?*?*?*?*?*?*?*?*?*?*?*?*?,8.1,3.8,73,100932,174,1406,311,34.4,37.0,29.9,3854,2313,3590,626,140,6.2,9,5,9999,99999,9,999999999,0.0,999,999,99
3019,1,25,16,0,*?*?*?*?*?*?*?*?*?*?*?*?*?*?*?*?*?*?*?*?*?*?,8.0,3.6,73,100932,5,1360,315,0.0,0.0,0.0,0,0,0,0,140,6.7,10,5,9999,99999,9,999999999,0.0,999,999,99
3019,1,25,17,0,*?*?*?*?*?*?*?*?*?*?*?*?*?*?*?*?*?*?*?*?*?*?,8.0,3.9,75,100932,0,-0,315,0.0,-0.0,0.0,0,0,0,0,140,6.2,10,5,9999,99999,9,999999999,0.0,999,999,99
3019,1,25,18,0,*?*?*?*?*?*?*?*?*?*?*?*?*?*?*?*?*?*?*?*?*?*?,8.1,4.5,77,100932,0,-0,316,0.0,-0.0,0.0,0,0,0,0,140,5.7,10,5,9999,99999,9,999999999,0.0,999,999,99
3019,1,25,19,0,*?*?*?*?*?*?*?*?*?*?*?*?*?*?*?*?*?*?*?*?*?*?,7.5,3.9,78,100932,0,-0,313,0.0,-0.0,0.0,0,0,0,0,143,4.6,10,5,9999,99999,9,999999999,0.0,999,999,99
3019,1,25,20,0,*?*?*?*?*?*?*?*?*?*?*?*?*?*?*?*?*?*?*?*?*?*?,7.3,3.4,75,100932,0,-0,312,0.0,-0.0,0.0,0,0,0,0,147,5.7,10,5,9999,99999,9,999999999,0.0,999,999,99
3019,1,25,21,0,*?*?*?*?*?*?*?*?*?*?*?*?*?*?*?*?*?*?*?*?*?*?,7.1,3.2,76,100932,0,-0,311,0.0,-0.0,0.0,0,0,0,0,150,4.6,10,5,9999,99999,9,999999999,0.0,999,999,99
3019,1,25,22,0,*?*?*?*?*?*?*?*?*?*?*?*?*?*?*?*?*?*?*?*?*?*?,7.3,3.0,74,100932,0,-0,312,0.0,-0.0,0.0,0,0,0,0,153,5.2,10,5,9999,99999,9,999999999,0.0,999,999,99
3019,1,25,23,0,*?*?*?*?*?*?*?*?*?*?*?*?*?*?*?*?*?*?*?*?*?*?,7.5,2.9,72,100932,0,-0,313,0.0,-0.0,0.0,0,0,0,0,157,4.6,10,5,9999,99999,9,999999999,0.0,999,999,99
3019,1,25,24,0,*?*?*?*?*?*?*?*?*?*?*?*?*?*?*?*?*?*?*?*?*?*?,8.7,5.8,81,100932,0,-0,318,0.0,-0.0,0.0,0,0,0,0,140,4.6,10,5,9999,99999,9,999999999,0.0,999,999,99
3019,1,26,1,0,*?*?*?*?*?*?*?*?*?*?*?*?*?*?*?*?*?*?*?*?*?*?,8.0,2.5,68,100202,0,-0,315,0.0,-0.0,0.0,0,0,0,0,177,2.6,10,5,9999,99999,9,999999999,0.0,999,999,99
3019,1,26,2,0,*?*?*?*?*?*?*?*?*?*?*?*?*?*?*?*?*?*?*?*?*?*?,8.1,2.1,66,100202,0,-0,316,0.0,-0.0,0.0,0,0,0,0,193,3.1,10,5,9999,99999,9,999999999,0.0,999,999,99
3019,1,26,3,0,*?*?*?*?*?*?*?*?*?*?*?*?*?*?*?*?*?*?*?*?*?*?,8.3,1.7,63,100202,0,-0,317,0.0,-0.0,0.0,0,0,0,0,210,2.1,10,5,9999,99999,9,999999999,0.0,999,999,99
3019,1,26,4,0,*?*?*?*?*?*?*?*?*?*?*?*?*?*?*?*?*?*?*?*?*?*?,8.0,1.7,64,100202,0,-0,316,0.0,-0.0,0.0,0,0,0,0,227,3.1,10,5,9999,99999,9,999999999,0.0,999,999,99
3019,1,26,5,0,*?*?*?*?*?*?*?*?*?*?*?*?*?*?*?*?*?*?*?*?*?*?,7.9,2.3,67,100202,0,-0,315,0.0,-0.0,0.0,0,0,0,0,243,2.6,10,5,9999,99999,9,999999999,0.0,999,999,99
3019,1,26,6,0,*?*?*?*?*?*?*?*?*?*?*?*?*?*?*?*?*?*?*?*?*?*?,7.8,2.9,71,100202,0,-0,314,0.0,-0.0,0.0,0,0,0,0,260,3.6,10,5,9999,99999,9,999999999,0.0,999,999,99
3019,1,26,7,0,*?*?*?*?*?*?*?*?*?*?*?*?*?*?*?*?*?*?*?*?*?*?,8.1,3.2,72,100202,0,-0,316,0.0,-0.0,0.0,0,0,0,0,255,4.1,10,5,9999,99999,9,999999999,0.0,999,999,99
3019,1,26,8,0,*?*?*?*?*?*?*?*?*?*?*?*?*?*?*?*?*?*?*?*?*?*?,8.3,3.8,72,100202,60,1402,317,0.0,0.0,0.0,0,0,0,0,250,5.7,10,5,9999,99999,9,999999999,0.0,999,999,99
3019,1,26,9,0,*?*?*?*?*?*?*?*?*?*?*?*?*?*?*?*?*?*?*?*?*?*?,8.3,3.4,71,100202,221,1411,317,28.9,0.0,28.9,3388,0,3393,1122,245,3.6,10,5,9999,99999,9,999999999,0.0,999,999,99
3019,1,26,10,0,*?*?*?*?*?*?*?*?*?*?*?*?*?*?*?*?*?*?*?*?*?*?,8.9,4.5,74,100202,341,1408,319,52.4,0.0,52.4,6115,0,6129,2089,240,4.6,10,5,9999,99999,9,999999999,0.0,999,999,99
3019,1,26,11,0,*?*?*?*?*?*?*?*?*?*?*?*?*?*?*?*?*?*?*?*?*?*?,9.1,4.6,74,100202,414,1409,320,66.6,0.0,66.6,7778,0,7798,2716,235,6.7,10,5,9999,99999,9,999999999,0.0,999,999,99
3019,1,26,12,0,*?*?*?*?*?*?*?*?*?*?*?*?*?*?*?*?*?*?*?*?*?*?,9.1,5.0,75,100202,434,1410,320,70.4,0.0,70.4,8234,0,8255,2892,230,6.2,10,5,9999,99999,9,999999999,0.0,999,999,99
3019,1,26,13,0,*?*?*?*?*?*?*?*?*?*?*?*?*?*?*?*?*?*?*?*?*?*?,9.5,5.6,77,100202,399,1408,322,63.7,0.0,63.7,7439,0,7458,2586,218,6.7,10,5,9999,99999,9,999999999,0.0,999,999,99
3019,1,26,14,0,*?*?*?*?*?*?*?*?*?*?*?*?*?*?*?*?*?*?*?*?*?*?,9.3,6.7,83,100202,313,1410,321,46.8,0.0,46.8,5468,0,5480,1853,207,6.7,10,5,9999,99999,9,999999999,0.0,999,999,99
3019,1,26,15,0,*?*?*?*?*?*?*?*?*?*?*?*?*?*?*?*?*?*?*?*?*?*?,9.6,6.2,79,100202,180,1405,322,21.0,0.0,21.0,2484,-0,2487,816,195,6.2,10,5,9999,99999,9,999999999,0.0,999,999,99
3019,1,26,16,0,*?*?*?*?*?*?*?*?*?*?*?*?*?*?*?*?*?*?*?*?*?*?,9.2,6.2,82,100202,11,1397,320,0.0,0.0,0.0,0,0,0,0,183,6.7,10,5,9999,99999,9,999999999,0.0,999,999,99
3019,1,26,17,0,*?*?*?*?*?*?*?*?*?*?*?*?*?*?*?*?*?*?*?*?*?*?,9.5,6.6,81,100202,0,-0,321,0.0,-0.0,0.0,0,0,0,0,172,6.2,10,5,9999,99999,9,999999999,0.0,999,999,99
3019,1,26,18,0,*?*?*?*?*?*?*?*?*?*?*?*?*?*?*?*?*?*?*?*?*?*?,9.4,7.6,88,100202,0,-0,321,0.0,-0.0,0.0,0,0,0,0,160,5.7,10,5,9999,99999,9,999999999,0.0,999,999,99
3019,1,26,19,0,*?*?*?*?*?*?*?*?*?*?*?*?*?*?*?*?*?*?*?*?*?*?,9.2,8.0,92,100202,0,-0,320,0.0,-0.0,0.0,0,0,0,0,162,4.6,10,5,9999,99999,9,999999999,0.0,999,999,99
3019,1,26,20,0,*?*?*?*?*?*?*?*?*?*?*?*?*?*?*?*?*?*?*?*?*?*?,8.8,8.0,95,100202,0,-0,318,0.0,-0.0,0.0,0,0,0,0,163,5.7,10,5,9999,99999,9,999999999,0.0,999,999,99
3019,1,26,21,0,*?*?*?*?*?*?*?*?*?*?*?*?*?*?*?*?*?*?*?*?*?*?,8.1,7.3,94,100202,0,-0,315,0.0,-0.0,0.0,0,0,0,0,165,4.6,10,5,9999,99999,9,999999999,0.0,999,999,99
3019,1,26,22,0,*?*?*?*?*?*?*?*?*?*?*?*?*?*?*?*?*?*?*?*?*?*?,8.1,8.0,99,100202,0,-0,315,0.0,-0.0,0.0,0,0,0,0,167,5.2,10,5,9999,99999,9,999999999,0.0,999,999,99
3019,1,26,23,0,*?*?*?*?*?*?*?*?*?*?*?*?*?*?*?*?*?*?*?*?*?*?,8.3,7.9,97,100202,0,-0,316,0.0,-0.0,0.0,0,0,0,0,168,4.6,10,5,9999,99999,9,999999999,0.0,999,999,99
3019,1,26,24,0,*?*?*?*?*?*?*?*?*?*?*?*?*?*?*?*?*?*?*?*?*?*?,7.8,2.7,70,100202,0,-0,315,0.0,-0.0,0.0,0,0,0,0,160,4.6,10,5,9999,99999,9,999999999,0.0,999,999,99
3019,1,27,1,0,*?*?*?*?*?*?*?*?*?*?*?*?*?*?*?*?*?*?*?*?*?*?,8.2,7.3,94,99074.6,0,-0,315,0.0,-0.0,0.0,0,0,0,0,182,2.6,10,5,9999,99999,9,999999999,0.0,999,999,99
3019,1,27,2,0,*?*?*?*?*?*?*?*?*?*?*?*?*?*?*?*?*?*?*?*?*?*?,8.0,6.9,93,99074.6,0,-0,315,0.0,-0.0,0.0,0,0,0,0,193,3.1,10,5,9999,99999,9,999999999,0.0,999,999,99
3019,1,27,3,0,*?*?*?*?*?*?*?*?*?*?*?*?*?*?*?*?*?*?*?*?*?*?,7.5,6.1,90,99074.6,0,-0,313,0.0,-0.0,0.0,0,0,0,0,205,2.1,10,5,9999,99999,9,999999999,0.0,999,999,99
3019,1,27,4,0,*?*?*?*?*?*?*?*?*?*?*?*?*?*?*?*?*?*?*?*?*?*?,7.2,5.5,90,99074.6,0,-0,311,0.0,-0.0,0.0,0,0,0,0,217,3.1,10,5,9999,99999,9,999999999,0.0,999,999,99
3019,1,27,5,0,*?*?*?*?*?*?*?*?*?*?*?*?*?*?*?*?*?*?*?*?*?*?,6.8,5.0,89,99074.6,0,-0,310,0.0,-0.0,0.0,0,0,0,0,228,2.6,10,5,9999,99999,9,999999999,0.0,999,999,99
3019,1,27,6,0,*?*?*?*?*?*?*?*?*?*?*?*?*?*?*?*?*?*?*?*?*?*?,7.0,5.6,91,99074.6,0,-0,310,0.0,-0.0,0.0,0,0,0,0,240,3.6,10,5,9999,99999,9,999999999,0.0,999,999,99
3019,1,27,7,0,*?*?*?*?*?*?*?*?*?*?*?*?*?*?*?*?*?*?*?*?*?*?,7.1,5.1,88,99074.6,0,-0,311,0.0,-0.0,0.0,0,0,0,0,240,4.1,10,5,9999,99999,9,999999999,0.0,999,999,99
3019,1,27,8,0,*?*?*?*?*?*?*?*?*?*?*?*?*?*?*?*?*?*?*?*?*?*?,7.3,5.3,87,99074.6,65,1407,312,0.0,0.0,0.0,0,0,0,0,240,5.7,10,5,9999,99999,9,999999999,0.0,999,999,99
3019,1,27,9,0,*?*?*?*?*?*?*?*?*?*?*?*?*?*?*?*?*?*?*?*?*?*?,7.8,5.5,86,99074.6,226,1410,314,29.9,0.0,29.9,3503,0,3509,1161,240,3.6,10,5,9999,99999,9,999999999,0.0,999,999,99
3019,1,27,10,0,*?*?*?*?*?*?*?*?*?*?*?*?*?*?*?*?*?*?*?*?*?*?,8.4,6.4,87,99074.6,347,1410,317,53.5,0.0,53.5,6241,0,6255,2136,240,4.6,10,5,9999,99999,9,999999999,0.0,999,999,99
3019,1,27,11,0,*?*?*?*?*?*?*?*?*?*?*?*?*?*?*?*?*?*?*?*?*?*?,8.9,7.3,90,99074.6,420,1410,319,67.7,0.0,67.7,7912,0,7932,2768,240,6.7,10,5,9999,99999,9,999999999,0.0,999,999,99
3019,1,27,12,0,*?*?*?*?*?*?*?*?*?*?*?*?*?*?*?*?*?*?*?*?*?*?,10.2,8.0,87,99074.6,440,1410,324,71.6,0.0,71.6,8372,0,8394,2946,240,6.2,10,5,9999,99999,9,999999999,0.0,999,999,99
3019,1,27,13,0,*?*?*?*?*?*?*?*?*?*?*?*?*?*?*?*?*?*?*?*?*?*?,10.0,6.9,81,99074.6,405,1408,324,64.9,0.0,64.9,7580,0,7599,2640,243,6.7,10,5,9999,99999,9,999999999,0.0,999,999,99
3019,1,27,14,0,*?*?*?*?*?*?*?*?*?*?*?*?*?*?*?*?*?*?*?*?*?*?,9.9,5.8,76,99074.6,319,1409,323,48.0,0.0,48.0,5608,0,5620,1904,247,6.7,10,5,9999,99999,9,999999999,0.0,999,999,99
3019,1,27,15,0,*?*?*?*?*?*?*?*?*?*?*?*?*?*?*?*?*?*?*?*?*?*?,10.3,5.6,73,99074.6,187,1412,325,22.2,0.0,22.2,2622,-0,2625,862,250,6.2,10,5,9999,99999,9,999999999,0.0,999,999,99
3019,1,27,16,0,*?*?*?*?*?*?*?*?*?*?*?*?*?*?*?*?*?*?*?*?*?*?,10.2,5.6,74,99074.6,17,1402,325,0.0,0.0,0.0,0,0,0,0,253,6.7,10,5,9999,99999,9,999999999,0.0,999,999,99
3019,1,27,17,0,*?*?*?*?*?*?*?*?*?*?*?*?*?*?*?*?*?*?*?*?*?*?,9.3,6.4,82,99074.6,0,-0,321,0.0,-0.0,0.0,0,0,0,0,257,6.2,10,5,9999,99999,9,999999999,0.0,999,999,99
3019,1,27,18,0,*?*?*?*?*?*?*?*?*?*?*?*?*?*?*?*?*?*?*?*?*?*?,9.0,6.4,84,99074.6,0,-0,319,0.0,-0.0,0.0,0,0,0,0,260,5.7,10,5,9999,99999,9,999999999,0.0,999,999,99
3019,1,27,19,0,*?*?*?*?*?*?*?*?*?*?*?*?*?*?*?*?*?*?*?*?*?*?,8.6,5.8,83,99074.6,0,-0,318,0.0,-0.0,0.0,0,0,0,0,257,4.6,10,5,9999,99999,9,999999999,0.0,999,999,99
3019,1,27,20,0,*?*?*?*?*?*?*?*?*?*?*?*?*?*?*?*?*?*?*?*?*?*?,8.7,6.1,83,99074.6,0,-0,318,0.0,-0.0,0.0,0,0,0,0,253,5.7,10,5,9999,99999,9,999999999,0.0,999,999,99
3019,1,27,21,0,*?*?*?*?*?*?*?*?*?*?*?*?*?*?*?*?*?*?*?*?*?*?,8.2,5.8,85,99074.6,0,-0,316,0.0,-0.0,0.0,0,0,0,0,250,4.6,10,5,9999,99999,9,999999999,0.0,999,999,99
3019,1,27,22,0,*?*?*?*?*?*?*?*?*?*?*?*?*?*?*?*?*?*?*?*?*?*?,8.5,5.9,84,99074.6,0,-0,317,0.0,-0.0,0.0,0,0,0,0,247,5.2,10,5,9999,99999,9,999999999,0.0,999,999,99
3019,1,27,23,0,*?*?*?*?*?*?*?*?*?*?*?*?*?*?*?*?*?*?*?*?*?*?,8.0,6.4,90,99074.6,0,-0,315,0.0,-0.0,0.0,0,0,0,0,243,4.6,10,5,9999,99999,9,999999999,0.0,999,999,99
3019,1,27,24,0,*?*?*?*?*?*?*?*?*?*?*?*?*?*?*?*?*?*?*?*?*?*?,8.5,7.6,94,99074.6,0,-0,317,0.0,-0.0,0.0,0,0,0,0,170,4.6,10,5,9999,99999,9,999999999,0.0,999,999,99
3019,1,28,1,0,*?*?*?*?*?*?*?*?*?*?*?*?*?*?*?*?*?*?*?*?*?*?,7.0,6.7,100,99729.2,0,-0,310,0.0,-0.0,0.0,0,0,0,0,242,1.5,10,5,9999,99999,9,999999999,0.0,999,999,99
3019,1,28,2,0,*?*?*?*?*?*?*?*?*?*?*?*?*?*?*?*?*?*?*?*?*?*?,6.5,6.6,100,99729.2,0,-0,308,0.0,-0.0,0.0,0,0,0,0,243,1.0,10,5,9999,99999,9,999999999,0.0,999,999,99
3019,1,28,3,0,*?*?*?*?*?*?*?*?*?*?*?*?*?*?*?*?*?*?*?*?*?*?,6.9,6.9,100,99729.2,0,-0,310,0.0,-0.0,0.0,0,0,0,0,245,1.5,10,5,9999,99999,9,999999999,0.0,999,999,99
3019,1,28,4,0,*?*?*?*?*?*?*?*?*?*?*?*?*?*?*?*?*?*?*?*?*?*?,7.2,6.9,100,99729.2,0,-0,311,0.0,-0.0,0.0,0,0,0,0,247,0.0,10,5,9999,99999,9,999999999,0.0,999,999,99
3019,1,28,5,0,*?*?*?*?*?*?*?*?*?*?*?*?*?*?*?*?*?*?*?*?*?*?,7.0,6.7,100,99729.2,0,-0,310,0.0,-0.0,0.0,0,0,0,0,248,0.5,10,5,9999,99999,9,999999999,0.0,999,999,99
3019,1,28,6,0,*?*?*?*?*?*?*?*?*?*?*?*?*?*?*?*?*?*?*?*?*?*?,7.0,7.0,100,99729.2,0,-0,310,0.0,-0.0,0.0,0,0,0,0,250,0.0,10,5,9999,99999,9,999999999,0.0,999,999,99
3019,1,28,7,0,*?*?*?*?*?*?*?*?*?*?*?*?*?*?*?*?*?*?*?*?*?*?,7.5,7.4,100,99729.2,0,-0,312,0.0,-0.0,0.0,0,0,0,0,233,0.5,10,5,9999,99999,9,999999999,0.0,999,999,99
3019,1,28,8,0,*?*?*?*?*?*?*?*?*?*?*?*?*?*?*?*?*?*?*?*?*?*?,6.9,7.0,100,99729.2,70,1409,306,0.0,0.0,0.0,0,0,0,0,217,1.0,9,5,9999,99999,9,999999999,0.0,999,999,99
3019,1,28,9,0,*?*?*?*?*?*?*?*?*?*?*?*?*?*?*?*?*?*?*?*?*?*?,7.5,7.4,100,99729.2,231,1408,309,53.7,43.5,46.5,5946,3122,5508,988,200,0.5,9,5,9999,99999,9,999999999,0.0,999,999,99
3019,1,28,10,0,*?*?*?*?*?*?*?*?*?*?*?*?*?*?*?*?*?*?*?*?*?*?,7.6,7.6,100,99729.2,352,1407,309,94.8,50.4,82.2,10400,4349,9299,2177,183,1.0,9,5,9999,99999,9,999999999,0.0,999,999,99
3019,1,28,11,0,*?*?*?*?*?*?*?*?*?*?*?*?*?*?*?*?*?*?*?*?*?*?,9.0,8.9,100,99729.2,426,1410,315,119.6,52.6,103.7,13128,4769,11719,2823,167,1.0,9,5,9999,99999,9,999999999,0.0,999,999,99
3019,1,28,12,0,*?*?*?*?*?*?*?*?*?*?*?*?*?*?*?*?*?*?*?*?*?*?,10.1,9.3,100,99729.2,446,1409,324,72.8,0.0,72.8,8513,0,8535,3001,150,1.5,10,5,9999,99999,9,999999999,0.0,999,999,99
3019,1,28,13,0,*?*?*?*?*?*?*?*?*?*?*?*?*?*?*?*?*?*?*?*?*?*?,10.0,9.4,100,99729.2,411,1407,323,66.1,0.0,66.1,7723,0,7743,2694,163,1.5,10,5,9999,99999,9,999999999,0.0,999,999,99
3019,1,28,14,0,*?*?*?*?*?*?*?*?*?*?*?*?*?*?*?*?*?*?*?*?*?*?,10.1,9.7,100,99729.2,325,1408,324,49.3,0.0,49.3,5751,0,5763,1956,177,1.5,10,5,9999,99999,9,999999999,0.0,999,999,99
3019,1,28,15,0,*?*?*?*?*?*?*?*?*?*?*?*?*?*?*?*?*?*?*?*?*?*?,9.8,9.7,100,99729.2,193,1410,322,23.4,0.0,23.4,2762,-0,2765,909,190,1.5,10,5,9999,99999,9,999999999,0.0,999,999,99
3019,1,28,16,0,*?*?*?*?*?*?*?*?*?*?*?*?*?*?*?*?*?*?*?*?*?*?,10.0,9.7,100,99729.2,23,1400,323,0.0,0.0,0.0,0,0,0,0,203,1.0,10,5,9999,99999,9,999999999,0.0,999,999,99
3019,1,28,17,0,*?*?*?*?*?*?*?*?*?*?*?*?*?*?*?*?*?*?*?*?*?*?,9.4,9.3,100,99729.2,0,-0,320,0.0,-0.0,0.0,0,0,0,0,217,0.0,10,5,9999,99999,9,999999999,0.0,999,999,99
3019,1,28,18,0,*?*?*?*?*?*?*?*?*?*?*?*?*?*?*?*?*?*?*?*?*?*?,9.5,9.6,100,99729.2,0,-0,321,0.0,-0.0,0.0,0,0,0,0,230,1.0,10,5,9999,99999,9,999999999,0.0,999,999,99
3019,1,28,19,0,*?*?*?*?*?*?*?*?*?*?*?*?*?*?*?*?*?*?*?*?*?*?,9.0,8.9,100,99729.2,0,-0,319,0.0,-0.0,0.0,0,0,0,0,232,2.1,10,5,9999,99999,9,999999999,0.0,999,999,99
3019,1,28,20,0,*?*?*?*?*?*?*?*?*?*?*?*?*?*?*?*?*?*?*?*?*?*?,8.3,8.3,100,99729.2,0,-0,316,0.0,-0.0,0.0,0,0,0,0,233,2.1,10,5,9999,99999,9,999999999,0.0,999,999,99
3019,1,28,21,0,*?*?*?*?*?*?*?*?*?*?*?*?*?*?*?*?*?*?*?*?*?*?,8.3,8.3,100,99729.2,0,-0,316,0.0,-0.0,0.0,0,0,0,0,235,1.5,10,5,9999,99999,9,999999999,0.0,999,999,99
3019,1,28,22,0,*?*?*?*?*?*?*?*?*?*?*?*?*?*?*?*?*?*?*?*?*?*?,8.2,7.1,98,99729.2,0,-0,316,0.0,-0.0,0.0,0,0,0,0,237,1.0,10,5,9999,99999,9,999999999,0.0,999,999,99
3019,1,28,23,0,*?*?*?*?*?*?*?*?*?*?*?*?*?*?*?*?*?*?*?*?*?*?,7.7,7.0,100,99729.2,0,-0,313,0.0,-0.0,0.0,0,0,0,0,238,0.5,10,5,9999,99999,9,999999999,0.0,999,999,99
3019,1,28,24,0,*?*?*?*?*?*?*?*?*?*?*?*?*?*?*?*?*?*?*?*?*?*?,7.5,6.6,99,99729.2,0,-0,312,0.0,-0.0,0.0,0,0,0,0,240,1.0,10,5,9999,99999,9,999999999,0.0,999,999,99
3019,1,29,1,0,*?*?*?*?*?*?*?*?*?*?*?*?*?*?*?*?*?*?*?*?*?*?,6.3,6.2,100,99618.3,0,-0,307,0.0,-0.0,0.0,0,0,0,0,222,3.1,10,5,9999,99999,9,999999999,0.0,999,999,99
3019,1,29,2,0,*?*?*?*?*?*?*?*?*?*?*?*?*?*?*?*?*?*?*?*?*?*?,5.7,5.6,100,99618.3,0,-0,305,0.0,-0.0,0.0,0,0,0,0,203,3.1,10,5,9999,99999,9,999999999,0.0,999,999,99
3019,1,29,3,0,*?*?*?*?*?*?*?*?*?*?*?*?*?*?*?*?*?*?*?*?*?*?,5.2,5.1,100,99618.3,0,-0,303,0.0,-0.0,0.0,0,0,0,0,185,3.1,10,5,9999,99999,9,999999999,0.0,999,999,99
3019,1,29,4,0,*?*?*?*?*?*?*?*?*?*?*?*?*?*?*?*?*?*?*?*?*?*?,4.6,4.6,100,99618.3,0,-0,300,0.0,-0.0,0.0,0,0,0,0,167,2.1,10,5,9999,99999,9,999999999,0.0,999,999,99
3019,1,29,5,0,*?*?*?*?*?*?*?*?*?*?*?*?*?*?*?*?*?*?*?*?*?*?,5.4,5.3,100,99618.3,0,-0,303,0.0,-0.0,0.0,0,0,0,0,148,3.1,10,5,9999,99999,9,999999999,0.0,999,999,99
3019,1,29,6,0,*?*?*?*?*?*?*?*?*?*?*?*?*?*?*?*?*?*?*?*?*?*?,5.3,5.3,100,99618.3,0,-0,303,0.0,-0.0,0.0,0,0,0,0,130,3.6,10,5,9999,99999,9,999999999,0.0,999,999,99
3019,1,29,7,0,*?*?*?*?*?*?*?*?*?*?*?*?*?*?*?*?*?*?*?*?*?*?,4.3,4.3,100,99618.3,0,-0,299,0.0,-0.0,0.0,0,0,0,0,133,4.6,10,5,9999,99999,9,999999999,0.0,999,999,99
3019,1,29,8,0,*?*?*?*?*?*?*?*?*?*?*?*?*?*?*?*?*?*?*?*?*?*?,3.3,3.2,100,99618.3,75,1408,290,0.8,1.9,0.7,102,57,112,10,137,5.7,9,5,9999,99999,9,999999999,0.0,999,999,99
3019,1,29,9,0,*?*?*?*?*?*?*?*?*?*?*?*?*?*?*?*?*?*?*?*?*?*?,5.1,5.1,100,99618.3,236,1406,298,55.5,44.0,48.1,6146,3190,5691,1023,140,5.2,9,5,9999,99999,9,999999999,0.0,999,999,99
3019,1,29,10,0,*?*?*?*?*?*?*?*?*?*?*?*?*?*?*?*?*?*?*?*?*?*?,7.0,6.4,100,99618.3,358,1408,302,128.2,127.0,95.9,13983,10936,11048,2102,143,4.1,8,4,9999,99999,9,999999999,0.0,999,999,99
3019,1,29,11,0,*?*?*?*?*?*?*?*?*?*?*?*?*?*?*?*?*?*?*?*?*?*?,9.2,7.1,93,99618.3,431,1407,312,161.2,132.6,120.6,17569,12157,13809,2700,147,3.6,8,4,9999,99999,9,999999999,0.0,999,999,99
3019,1,29,12,0,*?*?*?*?*?*?*?*?*?*?*?*?*?*?*?*?*?*?*?*?*?*?,11.0,8.0,87,99618.3,452,1409,320,170.3,133.8,127.4,18567,12441,14573,2871,150,4.1,8,4,9999,99999,9,999999999,0.0,999,999,99
3019,1,29,13,0,*?*?*?*?*?*?*?*?*?*?*?*?*?*?*?*?*?*?*?*?*?*?,11.3,7.7,84,99618.3,418,1409,322,155.0,131.7,115.9,16899,11954,13296,2586,163,4.1,8,4,9999,99999,9,999999999,0.0,999,999,99
3019,1,29,14,0,*?*?*?*?*?*?*?*?*?*?*?*?*?*?*?*?*?*?*?*?*?*?,11.4,7.1,81,99618.3,331,1406,326,87.7,49.6,76.1,9627,4206,8613,2002,177,4.6,9,5,9999,99999,9,999999999,0.0,999,999,99
3019,1,29,15,0,*?*?*?*?*?*?*?*?*?*?*?*?*?*?*?*?*?*?*?*?*?*?,11.0,7.0,81,99618.3,199,1408,324,42.8,40.3,37.1,4766,2691,4428,782,190,6.2,9,5,9999,99999,9,999999999,0.0,999,999,99
3019,1,29,16,0,*?*?*?*?*?*?*?*?*?*?*?*?*?*?*?*?*?*?*?*?*?*?,11.1,7.4,83,99618.3,29,1395,325,0.0,0.0,0.0,0,0,0,0,203,5.7,9,5,9999,99999,9,999999999,0.0,999,999,99
3019,1,29,17,0,*?*?*?*?*?*?*?*?*?*?*?*?*?*?*?*?*?*?*?*?*?*?,9.3,6.2,87,99618.3,0,-0,321,0.0,-0.0,0.0,0,0,0,0,217,5.2,10,5,9999,99999,9,999999999,0.0,999,999,99
3019,1,29,18,0,*?*?*?*?*?*?*?*?*?*?*?*?*?*?*?*?*?*?*?*?*?*?,8.3,6.1,92,99618.3,0,-0,316,0.0,-0.0,0.0,0,0,0,0,230,5.2,10,5,9999,99999,9,999999999,0.0,999,999,99
3019,1,29,19,0,*?*?*?*?*?*?*?*?*?*?*?*?*?*?*?*?*?*?*?*?*?*?,8.4,6.1,91,99618.3,0,-0,317,0.0,-0.0,0.0,0,0,0,0,227,5.2,10,5,9999,99999,9,999999999,0.0,999,999,99
3019,1,29,20,0,*?*?*?*?*?*?*?*?*?*?*?*?*?*?*?*?*?*?*?*?*?*?,7.3,5.6,95,99618.3,0,-0,312,0.0,-0.0,0.0,0,0,0,0,223,4.1,10,5,9999,99999,9,999999999,0.0,999,999,99
3019,1,29,21,0,*?*?*?*?*?*?*?*?*?*?*?*?*?*?*?*?*?*?*?*?*?*?,6.5,5.1,97,99618.3,0,-0,308,0.0,-0.0,0.0,0,0,0,0,220,3.1,10,5,9999,99999,9,999999999,0.0,999,999,99
3019,1,29,22,0,*?*?*?*?*?*?*?*?*?*?*?*?*?*?*?*?*?*?*?*?*?*?,6.7,5.0,94,99618.3,0,-0,309,0.0,-0.0,0.0,0,0,0,0,217,2.1,10,5,9999,99999,9,999999999,0.0,999,999,99
3019,1,29,23,0,*?*?*?*?*?*?*?*?*?*?*?*?*?*?*?*?*?*?*?*?*?*?,8.7,6.1,89,99618.3,0,-0,318,0.0,-0.0,0.0,0,0,0,0,213,3.1,10,5,9999,99999,9,999999999,0.0,999,999,99
3019,1,29,24,0,*?*?*?*?*?*?*?*?*?*?*?*?*?*?*?*?*?*?*?*?*?*?,7.1,7.0,100,99618.3,0,-0,311,0.0,-0.0,0.0,0,0,0,0,240,3.6,10,5,9999,99999,9,999999999,0.0,999,999,99
3019,1,30,1,0,*?*?*?*?*?*?*?*?*?*?*?*?*?*?*?*?*?*?*?*?*?*?,11.3,6.2,72,100214,0,-0,330,0.0,-0.0,0.0,0,0,0,0,217,8.2,10,5,9999,99999,9,999999999,0.0,999,999,99
3019,1,30,2,0,*?*?*?*?*?*?*?*?*?*?*?*?*?*?*?*?*?*?*?*?*?*?,11.8,6.4,70,100214,0,-0,332,0.0,-0.0,0.0,0,0,0,0,223,9.3,10,5,9999,99999,9,999999999,0.0,999,999,99
3019,1,30,3,0,*?*?*?*?*?*?*?*?*?*?*?*?*?*?*?*?*?*?*?*?*?*?,11.7,5.9,69,100214,0,-0,332,0.0,-0.0,0.0,0,0,0,0,230,9.8,10,5,9999,99999,9,999999999,0.0,999,999,99
3019,1,30,4,0,*?*?*?*?*?*?*?*?*?*?*?*?*?*?*?*?*?*?*?*?*?*?,11.5,6.9,73,100214,0,-0,331,0.0,-0.0,0.0,0,0,0,0,237,5.2,10,5,9999,99999,9,999999999,0.0,999,999,99
3019,1,30,5,0,*?*?*?*?*?*?*?*?*?*?*?*?*?*?*?*?*?*?*?*?*?*?,11.2,6.6,74,100214,0,-0,329,0.0,-0.0,0.0,0,0,0,0,243,6.2,10,5,9999,99999,9,999999999,0.0,999,999,99
3019,1,30,6,0,*?*?*?*?*?*?*?*?*?*?*?*?*?*?*?*?*?*?*?*?*?*?,11.7,5.9,68,100214,0,-0,332,0.0,-0.0,0.0,0,0,0,0,250,10.8,10,5,9999,99999,9,999999999,0.0,999,999,99
3019,1,30,7,0,*?*?*?*?*?*?*?*?*?*?*?*?*?*?*?*?*?*?*?*?*?*?,11.2,5.8,70,100214,0,-0,329,0.0,-0.0,0.0,0,0,0,0,248,10.8,10,5,9999,99999,9,999999999,0.0,999,999,99
3019,1,30,8,0,*?*?*?*?*?*?*?*?*?*?*?*?*?*?*?*?*?*?*?*?*?*?,10.7,5.9,73,100214,80,1404,327,1.5,0.0,1.5,198,-0,197,60,247,7.7,10,5,9999,99999,9,999999999,0.0,999,999,99
3019,1,30,9,0,*?*?*?*?*?*?*?*?*?*?*?*?*?*?*?*?*?*?*?*?*?*?,11.4,6.2,71,100214,242,1408,330,33.0,0.0,33.0,3869,0,3876,1287,245,5.2,10,5,9999,99999,9,999999999,0.0,999,999,99
3019,1,30,10,0,*?*?*?*?*?*?*?*?*?*?*?*?*?*?*?*?*?*?*?*?*?*?,12.1,6.6,69,100214,364,1409,333,56.8,0.0,56.8,6634,0,6650,2282,243,5.7,10,5,9999,99999,9,999999999,0.0,999,999,99
3019,1,30,11,0,*?*?*?*?*?*?*?*?*?*?*?*?*?*?*?*?*?*?*?*?*?*?,12.8,7.1,69,100214,437,1406,337,71.2,0.0,71.2,8326,0,8348,2928,242,5.7,10,5,9999,99999,9,999999999,0.0,999,999,99
3019,1,30,12,0,*?*?*?*?*?*?*?*?*?*?*?*?*?*?*?*?*?*?*?*?*?*?,13.6,6.7,64,100214,458,1408,341,75.2,0.0,75.2,8803,0,8827,3115,240,9.8,10,5,9999,99999,9,999999999,0.0,999,999,99
3019,1,30,13,0,*?*?*?*?*?*?*?*?*?*?*?*?*?*?*?*?*?*?*?*?*?*?,13.2,6.4,64,100214,424,1408,339,68.6,0.0,68.6,8018,0,8039,2808,245,10.8,10,5,9999,99999,9,999999999,0.0,999,999,99
3019,1,30,14,0,*?*?*?*?*?*?*?*?*?*?*?*?*?*?*?*?*?*?*?*?*?*?,13.6,7.1,65,100214,338,1408,340,51.8,0.0,51.8,6043,0,6056,2062,250,10.3,10,5,9999,99999,9,999999999,0.0,999,999,99
3019,1,30,15,0,*?*?*?*?*?*?*?*?*?*?*?*?*?*?*?*?*?*?*?*?*?*?,13.6,8.0,70,100214,205,1406,340,25.9,0.0,25.9,3044,0,3048,1005,255,10.3,10,5,9999,99999,9,999999999,0.9,999,999,99
3019,1,30,16,0,*?*?*?*?*?*?*?*?*?*?*?*?*?*?*?*?*?*?*?*?*?*?,13.5,8.4,72,100214,35,1389,340,0.0,0.0,0.0,0,0,0,0,260,11.8,10,5,9999,99999,9,999999999,3.9,999,999,99
3019,1,30,17,0,*?*?*?*?*?*?*?*?*?*?*?*?*?*?*?*?*?*?*?*?*?*?,13.0,8.8,76,100214,0,-0,337,0.0,-0.0,0.0,0,0,0,0,265,9.3,10,5,9999,99999,9,999999999,1.3,999,999,99
3019,1,30,18,0,*?*?*?*?*?*?*?*?*?*?*?*?*?*?*?*?*?*?*?*?*?*?,12.7,8.7,76,100214,0,-0,336,0.0,-0.0,0.0,0,0,0,0,270,8.8,10,5,9999,99999,9,999999999,0.8,999,999,99
3019,1,30,19,0,*?*?*?*?*?*?*?*?*?*?*?*?*?*?*?*?*?*?*?*?*?*?,12.3,8.7,78,100214,0,-0,334,0.0,-0.0,0.0,0,0,0,0,258,8.8,10,5,9999,99999,9,999999999,0.1,999,999,99
3019,1,30,20,0,*?*?*?*?*?*?*?*?*?*?*?*?*?*?*?*?*?*?*?*?*?*?,12.1,9.2,83,100214,0,-0,333,0.0,-0.0,0.0,0,0,0,0,247,6.7,10,5,9999,99999,9,999999999,0.0,999,999,99
3019,1,30,21,0,*?*?*?*?*?*?*?*?*?*?*?*?*?*?*?*?*?*?*?*?*?*?,11.8,8.9,83,100214,0,-0,332,0.0,-0.0,0.0,0,0,0,0,235,6.2,10,5,9999,99999,9,999999999,0.2,999,999,99
3019,1,30,22,0,*?*?*?*?*?*?*?*?*?*?*?*?*?*?*?*?*?*?*?*?*?*?,12.2,9.6,85,100214,0,-0,333,0.0,-0.0,0.0,0,0,0,0,223,6.7,10,5,9999,99999,9,999999999,0.1,999,999,99
3019,1,30,23,0,*?*?*?*?*?*?*?*?*?*?*?*?*?*?*?*?*?*?*?*?*?*?,12.0,9.3,84,100214,0,-0,332,0.0,-0.0,0.0,0,0,0,0,212,4.1,10,5,9999,99999,9,999999999,0.0,999,999,99
3019,1,30,24,0,*?*?*?*?*?*?*?*?*?*?*?*?*?*?*?*?*?*?*?*?*?*?,10.7,6.2,74,100214,0,-0,327,0.0,-0.0,0.0,0,0,0,0,210,3.6,10,5,9999,99999,9,999999999,0.0,999,999,99
3019,1,31,1,0,*?*?*?*?*?*?*?*?*?*?*?*?*?*?*?*?*?*?*?*?*?*?,11.9,8.9,82,100661,0,-0,332,0.0,-0.0,0.0,0,0,0,0,205,7.7,10,5,9999,99999,9,999999999,1.4,999,999,99
3019,1,31,2,0,*?*?*?*?*?*?*?*?*?*?*?*?*?*?*?*?*?*?*?*?*?*?,12.0,8.8,81,100661,0,-0,333,0.0,-0.0,0.0,0,0,0,0,210,7.7,10,5,9999,99999,9,999999999,0.3,999,999,99
3019,1,31,3,0,*?*?*?*?*?*?*?*?*?*?*?*?*?*?*?*?*?*?*?*?*?*?,12.4,8.5,78,100661,0,-0,334,0.0,-0.0,0.0,0,0,0,0,215,8.2,10,5,9999,99999,9,999999999,0.3,999,999,99
3019,1,31,4,0,*?*?*?*?*?*?*?*?*?*?*?*?*?*?*?*?*?*?*?*?*?*?,11.5,9.2,86,100661,0,-0,330,0.0,-0.0,0.0,0,0,0,0,220,6.7,10,5,9999,99999,9,999999999,0.4,999,999,99
3019,1,31,5,0,*?*?*?*?*?*?*?*?*?*?*?*?*?*?*?*?*?*?*?*?*?*?,11.6,10.2,91,100661,0,-0,330,0.0,-0.0,0.0,0,0,0,0,225,7.7,10,5,9999,99999,9,999999999,0.5,999,999,99
3019,1,31,6,0,*?*?*?*?*?*?*?*?*?*?*?*?*?*?*?*?*?*?*?*?*?*?,11.7,9.8,88,100661,0,-0,331,0.0,-0.0,0.0,0,0,0,0,230,9.8,10,5,9999,99999,9,999999999,0.5,999,999,99
3019,1,31,7,0,*?*?*?*?*?*?*?*?*?*?*?*?*?*?*?*?*?*?*?*?*?*?,11.5,9.4,87,100661,0,-0,330,0.0,-0.0,0.0,0,0,0,0,233,8.2,10,5,9999,99999,9,999999999,0.1,999,999,99
3019,1,31,8,0,*?*?*?*?*?*?*?*?*?*?*?*?*?*?*?*?*?*?*?*?*?*?,11.2,9.2,87,100661,86,1415,329,2.5,0.0,2.5,329,-0,328,103,237,7.7,10,5,9999,99999,9,999999999,0.6,999,999,99
3019,1,31,9,0,*?*?*?*?*?*?*?*?*?*?*?*?*?*?*?*?*?*?*?*?*?*?,12.2,9.7,85,100661,248,1410,333,34.1,0.0,34.1,3998,0,4005,1332,240,7.7,10,5,9999,99999,9,999999999,0.3,999,999,99
3019,1,31,10,0,*?*?*?*?*?*?*?*?*?*?*?*?*?*?*?*?*?*?*?*?*?*?,13.1,10.3,83,100661,370,1409,334,100.8,51.0,87.4,11057,4462,9883,2330,243,8.2,9,5,9999,99999,9,999999999,0.0,999,999,99
3019,1,31,11,0,*?*?*?*?*?*?*?*?*?*?*?*?*?*?*?*?*?*?*?*?*?*?,13.8,9.2,74,100661,444,1409,337,125.8,53.1,109.1,13816,4858,12328,2993,247,9.8,9,5,9999,99999,9,999999999,0.0,999,999,99
3019,1,31,12,0,*?*?*?*?*?*?*?*?*?*?*?*?*?*?*?*?*?*?*?*?*?*?,14.3,8.8,69,100661,464,1406,340,132.9,53.6,115.2,14590,4950,13013,3185,250,8.2,9,5,9999,99999,9,999999999,0.0,999,999,99
3019,1,31,13,0,*?*?*?*?*?*?*?*?*?*?*?*?*?*?*?*?*?*?*?*?*?*?,14.4,8.7,68,100661,430,1406,336,160.8,132.5,120.3,17532,12146,13780,2694,250,8.8,8,4,9999,99999,9,999999999,0.0,999,999,99
3019,1,31,14,0,*?*?*?*?*?*?*?*?*?*?*?*?*?*?*?*?*?*?*?*?*?*?,14.3,9.1,71,100661,344,1406,340,92.1,50.1,79.9,10111,4297,9043,2111,250,7.7,9,5,9999,99999,9,999999999,0.0,999,999,99
3019,1,31,15,0,*?*?*?*?*?*?*?*?*?*?*?*?*?*?*?*?*?*?*?*?*?*?,14.5,9.8,73,100661,212,1409,344,27.1,0.0,27.1,3191,0,3195,1054,250,7.2,10,5,9999,99999,9,999999999,0.0,999,999,99
3019,1,31,16,0,*?*?*?*?*?*?*?*?*?*?*?*?*?*?*?*?*?*?*?*?*?*?,14.4,10.9,80,100661,42,1417,343,0.0,0.0,0.0,0,0,0,0,250,6.7,10,5,9999,99999,9,999999999,0.0,999,999,99
3019,1,31,17,0,*?*?*?*?*?*?*?*?*?*?*?*?*?*?*?*?*?*?*?*?*?*?,13.6,11.0,84,100661,0,-0,340,0.0,-0.0,0.0,0,0,0,0,250,7.7,10,5,9999,99999,9,999999999,0.0,999,999,99
3019,1,31,18,0,*?*?*?*?*?*?*?*?*?*?*?*?*?*?*?*?*?*?*?*?*?*?,13.4,11.2,86,100661,0,-0,339,0.0,-0.0,0.0,0,0,0,0,250,7.2,10,5,9999,99999,9,999999999,0.0,999,999,99
3019,1,31,19,0,*?*?*?*?*?*?*?*?*?*?*?*?*?*?*?*?*?*?*?*?*?*?,12.8,11.2,90,100661,0,-0,336,0.0,-0.0,0.0,0,0,0,0,248,6.7,10,5,9999,99999,9,999999999,0.0,999,999,99
3019,1,31,20,0,*?*?*?*?*?*?*?*?*?*?*?*?*?*?*?*?*?*?*?*?*?*?,13.1,10.5,85,100661,0,-0,337,0.0,-0.0,0.0,0,0,0,0,247,6.7,10,5,9999,99999,9,999999999,0.0,999,999,99
3019,1,31,21,0,*?*?*?*?*?*?*?*?*?*?*?*?*?*?*?*?*?*?*?*?*?*?,12.6,9.9,84,100661,0,-0,335,0.0,-0.0,0.0,0,0,0,0,245,7.2,10,5,9999,99999,9,999999999,0.0,999,999,99
3019,1,31,22,0,*?*?*?*?*?*?*?*?*?*?*?*?*?*?*?*?*?*?*?*?*?*?,13.1,10.8,86,100661,0,-0,337,0.0,-0.0,0.0,0,0,0,0,243,6.2,10,5,9999,99999,9,999999999,0.0,999,999,99
3019,1,31,23,0,*?*?*?*?*?*?*?*?*?*?*?*?*?*?*?*?*?*?*?*?*?*?,12.2,9.8,85,100661,0,-0,333,0.0,-0.0,0.0,0,0,0,0,242,6.2,10,5,9999,99999,9,999999999,0.0,999,999,99
3019,1,31,24,0,*?*?*?*?*?*?*?*?*?*?*?*?*?*?*?*?*?*?*?*?*?*?,11.8,9.1,84,100661,0,-0,332,0.0,-0.0,0.0,0,0,0,0,200,7.7,10,5,9999,99999,9,999999999,0.4,999,999,99
3019,2,1,1,0,*?*?*?*?*?*?*?*?*?*?*?*?*?*?*?*?*?*?*?*?*?*?,10.1,8.3,88,100127,0,-0,324,0.0,-0.0,0.0,0,0,0,0,238,7.7,10,5,9999,99999,9,999999999,0.0,999,999,99
3019,2,1,2,0,*?*?*?*?*?*?*?*?*?*?*?*?*?*?*?*?*?*?*?*?*?*?,9.8,7.4,85,100127,0,-0,323,0.0,-0.0,0.0,0,0,0,0,237,7.7,10,5,9999,99999,9,999999999,0.0,999,999,99
3019,2,1,3,0,*?*?*?*?*?*?*?*?*?*?*?*?*?*?*?*?*?*?*?*?*?*?,9.4,7.9,90,100127,0,-0,321,0.0,-0.0,0.0,0,0,0,0,235,8.2,10,5,9999,99999,9,999999999,0.0,999,999,99
3019,2,1,4,0,*?*?*?*?*?*?*?*?*?*?*?*?*?*?*?*?*?*?*?*?*?*?,8.3,7.1,92,100127,0,-0,316,0.0,-0.0,0.0,0,0,0,0,233,6.7,10,5,9999,99999,9,999999999,0.0,999,999,99
3019,2,1,5,0,*?*?*?*?*?*?*?*?*?*?*?*?*?*?*?*?*?*?*?*?*?*?,8.8,6.7,86,100127,0,-0,318,0.0,-0.0,0.0,0,0,0,0,232,7.7,10,5,9999,99999,9,999999999,0.0,999,999,99
3019,2,1,6,0,*?*?*?*?*?*?*?*?*?*?*?*?*?*?*?*?*?*?*?*?*?*?,8.3,6.7,88,100127,0,-0,316,0.0,-0.0,0.0,0,0,0,0,230,9.8,10,5,9999,99999,9,999999999,0.0,999,999,99
3019,2,1,7,0,*?*?*?*?*?*?*?*?*?*?*?*?*?*?*?*?*?*?*?*?*?*?,7.9,6.1,88,100127,0,-0,314,0.0,-0.0,0.0,0,0,0,0,235,8.2,10,5,9999,99999,9,999999999,0.0,999,999,99
3019,2,1,8,0,*?*?*?*?*?*?*?*?*?*?*?*?*?*?*?*?*?*?*?*?*?*?,8.5,6.2,85,100127,91,1406,317,3.6,0.0,3.6,460,-0,460,146,240,7.7,10,5,9999,99999,9,999999999,0.0,999,999,99
3019,2,1,9,0,*?*?*?*?*?*?*?*?*?*?*?*?*?*?*?*?*?*?*?*?*?*?,9.1,6.7,84,100127,253,1405,320,35.3,0.0,35.3,4129,0,4136,1377,245,7.7,10,5,9999,99999,9,999999999,0.0,999,999,99
3019,2,1,10,0,*?*?*?*?*?*?*?*?*?*?*?*?*?*?*?*?*?*?*?*?*?*?,9.8,6.6,79,100127,376,1408,323,59.2,0.0,59.2,6912,0,6929,2386,250,8.2,10,5,9999,99999,9,999999999,0.0,999,999,99
3019,2,1,11,0,*?*?*?*?*?*?*?*?*?*?*?*?*?*?*?*?*?*?*?*?*?*?,10.8,6.7,75,100127,450,1407,327,73.7,0.0,73.7,8619,0,8643,3043,255,9.8,10,5,9999,99999,9,999999999,0.0,999,999,99
3019,2,1,12,0,*?*?*?*?*?*?*?*?*?*?*?*?*?*?*?*?*?*?*?*?*?*?,11.9,6.9,71,100127,471,1408,332,77.8,0.0,77.8,9104,0,9129,3235,260,8.2,10,5,9999,99999,9,999999999,0.0,999,999,99
3019,2,1,13,0,*?*?*?*?*?*?*?*?*?*?*?*?*?*?*?*?*?*?*?*?*?*?,12.3,7.1,70,100127,437,1407,334,71.2,0.0,71.2,8321,0,8343,2926,273,8.8,10,5,9999,99999,9,999999999,0.0,999,999,99
3019,2,1,14,0,*?*?*?*?*?*?*?*?*?*?*?*?*?*?*?*?*?*?*?*?*?*?,12.3,6.7,68,100127,351,1408,334,54.3,0.0,54.3,6343,0,6357,2173,287,7.7,10,5,9999,99999,9,999999999,0.0,999,999,99
3019,2,1,15,0,*?*?*?*?*?*?*?*?*?*?*?*?*?*?*?*?*?*?*?*?*?*?,11.8,5.9,67,100127,218,1406,332,28.4,0.0,28.4,3337,0,3342,1104,300,7.2,10,5,9999,99999,9,999999999,0.0,999,999,99
3019,2,1,16,0,*?*?*?*?*?*?*?*?*?*?*?*?*?*?*?*?*?*?*?*?*?*?,12.1,6.6,68,100127,48,1406,333,0.0,0.0,0.0,0,0,0,0,313,6.7,10,5,9999,99999,9,999999999,0.0,999,999,99
3019,2,1,17,0,*?*?*?*?*?*?*?*?*?*?*?*?*?*?*?*?*?*?*?*?*?*?,12.0,5.8,65,100127,0,-0,333,0.0,-0.0,0.0,0,0,0,0,327,7.7,10,5,9999,99999,9,999999999,0.0,999,999,99
3019,2,1,18,0,*?*?*?*?*?*?*?*?*?*?*?*?*?*?*?*?*?*?*?*?*?*?,10.5,6.4,75,100127,0,-0,326,0.0,-0.0,0.0,0,0,0,0,340,7.2,10,5,9999,99999,9,999999999,0.0,999,999,99
3019,2,1,19,0,*?*?*?*?*?*?*?*?*?*?*?*?*?*?*?*?*?*?*?*?*?*?,9.4,5.9,79,100127,0,-0,321,0.0,-0.0,0.0,0,0,0,0,337,6.7,10,5,9999,99999,9,999999999,0.0,999,999,99
3019,2,1,20,0,*?*?*?*?*?*?*?*?*?*?*?*?*?*?*?*?*?*?*?*?*?*?,9.9,5.9,76,100127,0,-0,323,0.0,-0.0,0.0,0,0,0,0,333,6.7,10,5,9999,99999,9,999999999,0.0,999,999,99
3019,2,1,21,0,*?*?*?*?*?*?*?*?*?*?*?*?*?*?*?*?*?*?*?*?*?*?,10.3,6.7,78,100127,0,-0,325,0.0,-0.0,0.0,0,0,0,0,330,7.2,10,5,9999,99999,9,999999999,0.0,999,999,99
3019,2,1,22,0,*?*?*?*?*?*?*?*?*?*?*?*?*?*?*?*?*?*?*?*?*?*?,9.5,5.9,77,100127,0,-0,322,0.0,-0.0,0.0,0,0,0,0,327,6.2,10,5,9999,99999,9,999999999,0.0,999,999,99
3019,2,1,23,0,*?*?*?*?*?*?*?*?*?*?*?*?*?*?*?*?*?*?*?*?*?*?,9.2,5.9,79,100127,0,-0,320,0.0,-0.0,0.0,0,0,0,0,323,6.2,10,5,9999,99999,9,999999999,0.0,999,999,99
3019,2,1,24,0,*?*?*?*?*?*?*?*?*?*?*?*?*?*?*?*?*?*?*?*?*?*?,11.2,9.1,86,100127,0,-0,329,0.0,-0.0,0.0,0,0,0,0,240,7.7,10,5,9999,99999,9,999999999,0.0,999,999,99
3019,2,2,1,0,*?*?*?*?*?*?*?*?*?*?*?*?*?*?*?*?*?*?*?*?*?*?,8.4,7.7,97,101893,0,-0,316,0.0,-0.0,0.0,0,0,0,0,318,6.2,10,5,9999,99999,9,999999999,0.0,999,999,99
3019,2,2,2,0,*?*?*?*?*?*?*?*?*?*?*?*?*?*?*?*?*?*?*?*?*?*?,8.1,8.1,100,101893,0,-0,315,0.0,-0.0,0.0,0,0,0,0,317,5.7,10,5,9999,99999,9,999999999,0.0,999,999,99
3019,2,2,3,0,*?*?*?*?*?*?*?*?*?*?*?*?*?*?*?*?*?*?*?*?*?*?,8.0,8.0,100,101893,0,-0,314,0.0,-0.0,0.0,0,0,0,0,315,8.2,10,5,9999,99999,9,999999999,0.0,999,999,99
3019,2,2,4,0,*?*?*?*?*?*?*?*?*?*?*?*?*?*?*?*?*?*?*?*?*?*?,7.9,7.9,100,101893,0,-0,314,0.0,-0.0,0.0,0,0,0,0,313,7.7,10,5,9999,99999,9,999999999,0.0,999,999,99
3019,2,2,5,0,*?*?*?*?*?*?*?*?*?*?*?*?*?*?*?*?*?*?*?*?*?*?,8.0,8.0,100,101893,0,-0,314,0.0,-0.0,0.0,0,0,0,0,312,7.2,10,5,9999,99999,9,999999999,0.0,999,999,99
3019,2,2,6,0,*?*?*?*?*?*?*?*?*?*?*?*?*?*?*?*?*?*?*?*?*?*?,8.1,7.3,96,101893,0,-0,315,0.0,-0.0,0.0,0,0,0,0,310,6.7,10,5,9999,99999,9,999999999,0.0,999,999,99
3019,2,2,7,0,*?*?*?*?*?*?*?*?*?*?*?*?*?*?*?*?*?*?*?*?*?*?,8.5,8.0,98,101893,0,-0,317,0.0,-0.0,0.0,0,0,0,0,315,7.2,10,5,9999,99999,9,999999999,0.0,999,999,99
3019,2,2,8,0,*?*?*?*?*?*?*?*?*?*?*?*?*?*?*?*?*?*?*?*?*?*?,8.1,7.6,99,101893,97,1411,315,4.7,0.0,4.7,593,-0,592,190,320,7.2,10,5,9999,99999,9,999999999,0.0,999,999,99
3019,2,2,9,0,*?*?*?*?*?*?*?*?*?*?*?*?*?*?*?*?*?*?*?*?*?*?,8.1,7.9,100,101893,259,1405,315,36.5,0.0,36.5,4264,0,4272,1424,325,5.7,10,5,9999,99999,9,999999999,0.0,999,999,99
3019,2,2,10,0,*?*?*?*?*?*?*?*?*?*?*?*?*?*?*?*?*?*?*?*?*?*?,9.0,8.8,100,101893,382,1407,315,105.0,51.4,91.0,11520,4537,10293,2437,330,3.6,9,5,9999,99999,9,999999999,0.0,999,999,99
3019,2,2,11,0,*?*?*?*?*?*?*?*?*?*?*?*?*?*?*?*?*?*?*?*?*?*?,8.5,8.1,99,101893,456,1406,313,130.2,53.4,112.9,14297,4916,12753,3111,335,8.8,9,5,9999,99999,9,999999999,0.0,999,999,99
3019,2,2,12,0,*?*?*?*?*?*?*?*?*?*?*?*?*?*?*?*?*?*?*?*?*?*?,8.5,8.5,100,101893,477,1406,317,79.1,0.0,79.1,9257,0,9283,3295,340,9.3,10,5,9999,99999,9,999999999,0.0,999,999,99
3019,2,2,13,0,*?*?*?*?*?*?*?*?*?*?*?*?*?*?*?*?*?*?*?*?*?*?,8.5,7.0,92,101893,444,1408,313,125.9,53.1,109.2,13824,4859,12334,2994,333,8.8,9,5,9999,99999,9,999999999,0.0,999,999,99
3019,2,2,14,0,*?*?*?*?*?*?*?*?*?*?*?*?*?*?*?*?*?*?*?*?*?*?,8.5,7.6,96,101893,357,1405,313,96.7,50.6,83.8,10607,4386,9483,2224,327,8.2,9,5,9999,99999,9,999999999,0.0,999,999,99
3019,2,2,15,0,*?*?*?*?*?*?*?*?*?*?*?*?*?*?*?*?*?*?*?*?*?*?,8.9,8.3,97,101893,225,1409,318,29.7,0.0,29.7,3485,0,3491,1155,320,8.2,10,5,9999,99999,9,999999999,0.1,999,999,99
3019,2,2,16,0,*?*?*?*?*?*?*?*?*?*?*?*?*?*?*?*?*?*?*?*?*?*?,9.1,8.7,99,101893,54,1396,319,0.0,0.0,0.0,0,0,0,0,313,8.8,10,5,9999,99999,9,999999999,0.5,999,999,99
3019,2,2,17,0,*?*?*?*?*?*?*?*?*?*?*?*?*?*?*?*?*?*?*?*?*?*?,8.6,7.7,96,101893,0,-0,317,0.0,-0.0,0.0,0,0,0,0,307,8.8,10,5,9999,99999,9,999999999,0.6,999,999,99
3019,2,2,18,0,*?*?*?*?*?*?*?*?*?*?*?*?*?*?*?*?*?*?*?*?*?*?,8.9,7.1,91,101893,0,-0,319,0.0,-0.0,0.0,0,0,0,0,300,8.2,10,5,9999,99999,9,999999999,0.0,999,999,99
3019,2,2,19,0,*?*?*?*?*?*?*?*?*?*?*?*?*?*?*?*?*?*?*?*?*?*?,8.1,7.3,96,101893,0,-0,315,0.0,-0.0,0.0,0,0,0,0,288,7.7,10,5,9999,99999,9,999999999,0.1,999,999,99
3019,2,2,20,0,*?*?*?*?*?*?*?*?*?*?*?*?*?*?*?*?*?*?*?*?*?*?,8.7,7.6,94,101893,0,-0,318,0.0,-0.0,0.0,0,0,0,0,277,7.7,10,5,9999,99999,9,999999999,1.2,999,999,99
3019,2,2,21,0,*?*?*?*?*?*?*?*?*?*?*?*?*?*?*?*?*?*?*?*?*?*?,8.5,7.7,97,101893,0,-0,317,0.0,-0.0,0.0,0,0,0,0,265,8.2,10,5,9999,99999,9,999999999,1.0,999,999,99
3019,2,2,22,0,*?*?*?*?*?*?*?*?*?*?*?*?*?*?*?*?*?*?*?*?*?*?,8.5,8.5,100,101893,0,-0,317,0.0,-0.0,0.0,0,0,0,0,253,5.7,10,5,9999,99999,9,999999999,0.1,999,999,99
3019,2,2,23,0,*?*?*?*?*?*?*?*?*?*?*?*?*?*?*?*?*?*?*?*?*?*?,10.1,8.8,93,101893,0,-0,324,0.0,-0.0,0.0,0,0,0,0,242,7.2,10,5,9999,99999,9,999999999,0.7,999,999,99
3019,2,2,24,0,*?*?*?*?*?*?*?*?*?*?*?*?*?*?*?*?*?*?*?*?*?*?,8.9,6.9,88,101893,0,-0,319,0.0,-0.0,0.0,0,0,0,0,320,7.7,10,5,9999,99999,9,999999999,0.0,999,999,99
3019,2,3,1,0,*?*?*?*?*?*?*?*?*?*?*?*?*?*?*?*?*?*?*?*?*?*?,12.3,9.1,80,101570,0,-0,334,0.0,-0.0,0.0,0,0,0,0,223,6.2,10,5,9999,99999,9,999999999,0.5,999,999,99
3019,2,3,2,0,*?*?*?*?*?*?*?*?*?*?*?*?*?*?*?*?*?*?*?*?*?*?,12.8,9.1,78,101570,0,-0,336,0.0,-0.0,0.0,0,0,0,0,217,4.6,10,5,9999,99999,9,999999999,1.4,999,999,99
3019,2,3,3,0,*?*?*?*?*?*?*?*?*?*?*?*?*?*?*?*?*?*?*?*?*?*?,12.3,9.7,84,101570,0,-0,334,0.0,-0.0,0.0,0,0,0,0,210,6.7,10,5,9999,99999,9,999999999,0.2,999,999,99
3019,2,3,4,0,*?*?*?*?*?*?*?*?*?*?*?*?*?*?*?*?*?*?*?*?*?*?,12.6,9.3,80,101570,0,-0,335,0.0,-0.0,0.0,0,0,0,0,203,6.7,10,5,9999,99999,9,999999999,1.2,999,999,99
3019,2,3,5,0,*?*?*?*?*?*?*?*?*?*?*?*?*?*?*?*?*?*?*?*?*?*?,12.2,9.7,84,101570,0,-0,333,0.0,-0.0,0.0,0,0,0,0,197,5.7,10,5,9999,99999,9,999999999,0.0,999,999,99
3019,2,3,6,0,*?*?*?*?*?*?*?*?*?*?*?*?*?*?*?*?*?*?*?*?*?*?,11.8,10.1,89,101570,0,-0,331,0.0,-0.0,0.0,0,0,0,0,190,4.6,10,5,9999,99999,9,999999999,0.0,999,999,99
3019,2,3,7,0,*?*?*?*?*?*?*?*?*?*?*?*?*?*?*?*?*?*?*?*?*?*?,11.9,9.6,85,101570,0,-0,332,0.0,-0.0,0.0,0,0,0,0,208,7.7,10,5,9999,99999,9,999999999,0.0,999,999,99
3019,2,3,8,0,*?*?*?*?*?*?*?*?*?*?*?*?*?*?*?*?*?*?*?*?*?*?,12.0,9.9,87,101570,102,1400,332,5.8,0.0,5.8,727,-0,726,234,227,6.7,10,5,9999,99999,9,999999999,0.3,999,999,99
3019,2,3,9,0,*?*?*?*?*?*?*?*?*?*?*?*?*?*?*?*?*?*?*?*?*?*?,12.2,8.9,80,101570,265,1405,333,37.7,0.0,37.7,4402,0,4410,1473,245,9.3,10,5,9999,99999,9,999999999,0.1,999,999,99
3019,2,3,10,0,*?*?*?*?*?*?*?*?*?*?*?*?*?*?*?*?*?*?*?*?*?*?,12.8,8.7,75,101570,388,1406,336,61.7,0.0,61.7,7202,0,7219,2495,263,8.8,10,5,9999,99999,9,999999999,0.1,999,999,99
3019,2,3,11,0,*?*?*?*?*?*?*?*?*?*?*?*?*?*?*?*?*?*?*?*?*?*?,13.5,7.4,66,101570,463,1407,340,76.3,0.0,76.3,8923,0,8947,3162,282,8.8,10,5,9999,99999,9,999999999,0.0,999,999,99
3019,2,3,12,0,*?*?*?*?*?*?*?*?*?*?*?*?*?*?*?*?*?*?*?*?*?*?,14.0,6.7,61,101570,484,1407,342,80.4,0.0,80.4,9415,0,9441,3358,300,8.2,10,5,9999,99999,9,999999999,0.0,999,999,99
3019,2,3,13,0,*?*?*?*?*?*?*?*?*?*?*?*?*?*?*?*?*?*?*?*?*?*?,13.8,7.3,65,101570,450,1405,341,73.8,0.0,73.8,8633,0,8656,3048,297,9.8,10,5,9999,99999,9,999999999,0.0,999,999,99
3019,2,3,14,0,*?*?*?*?*?*?*?*?*?*?*?*?*?*?*?*?*?*?*?*?*?*?,14.0,6.7,61,101570,364,1406,342,57.0,0.0,57.0,6648,0,6663,2287,293,6.7,10,5,9999,99999,9,999999999,0.7,999,999,99
3019,2,3,15,0,*?*?*?*?*?*?*?*?*?*?*?*?*?*?*?*?*?*?*?*?*?*?,13.7,8.3,69,101570,231,1405,341,31.0,0.0,31.0,3634,0,3640,1206,290,7.7,10,5,9999,99999,9,999999999,0.4,999,999,99
3019,2,3,16,0,*?*?*?*?*?*?*?*?*?*?*?*?*?*?*?*?*?*?*?*?*?*?,14.1,7.1,62,101570,61,1409,343,0.0,0.0,0.0,0,0,0,0,287,8.8,10,5,9999,99999,9,999999999,0.5,999,999,99
3019,2,3,17,0,*?*?*?*?*?*?*?*?*?*?*?*?*?*?*?*?*?*?*?*?*?*?,14.0,8.8,71,101570,0,-0,342,0.0,-0.0,0.0,0,0,0,0,283,8.8,10,5,9999,99999,9,999999999,1.9,999,999,99
3019,2,3,18,0,*?*?*?*?*?*?*?*?*?*?*?*?*?*?*?*?*?*?*?*?*?*?,13.7,8.4,70,101570,0,-0,341,0.0,-0.0,0.0,0,0,0,0,280,8.8,10,5,9999,99999,9,999999999,1.3,999,999,99
3019,2,3,19,0,*?*?*?*?*?*?*?*?*?*?*?*?*?*?*?*?*?*?*?*?*?*?,13.0,7.6,69,101570,0,-0,338,0.0,-0.0,0.0,0,0,0,0,278,6.7,10,5,9999,99999,9,999999999,0.2,999,999,99
3019,2,3,20,0,*?*?*?*?*?*?*?*?*?*?*?*?*?*?*?*?*?*?*?*?*?*?,13.3,8.8,74,101570,0,-0,339,0.0,-0.0,0.0,0,0,0,0,277,7.2,10,5,9999,99999,9,999999999,0.1,999,999,99
3019,2,3,21,0,*?*?*?*?*?*?*?*?*?*?*?*?*?*?*?*?*?*?*?*?*?*?,12.9,8.8,76,101570,0,-0,337,0.0,-0.0,0.0,0,0,0,0,275,6.7,10,5,9999,99999,9,999999999,0.0,999,999,99
3019,2,3,22,0,*?*?*?*?*?*?*?*?*?*?*?*?*?*?*?*?*?*?*?*?*?*?,12.5,8.4,76,101570,0,-0,335,0.0,-0.0,0.0,0,0,0,0,273,7.2,10,5,9999,99999,9,999999999,0.1,999,999,99
3019,2,3,23,0,*?*?*?*?*?*?*?*?*?*?*?*?*?*?*?*?*?*?*?*?*?*?,11.9,8.5,79,101570,0,-0,332,0.0,-0.0,0.0,0,0,0,0,272,5.7,10,5,9999,99999,9,999999999,0.0,999,999,99
3019,2,3,24,0,*?*?*?*?*?*?*?*?*?*?*?*?*?*?*?*?*?*?*?*?*?*?,11.8,8.9,82,101570,0,-0,332,0.0,-0.0,0.0,0,0,0,0,230,6.7,10,5,9999,99999,9,999999999,1.2,999,999,99
3019,2,4,1,0,*?*?*?*?*?*?*?*?*?*?*?*?*?*?*?*?*?*?*?*?*?*?,10.4,6.4,76,100956,0,-0,326,0.0,-0.0,0.0,0,0,0,0,273,4.1,10,5,9999,99999,9,999999999,0.0,999,999,99
3019,2,4,2,0,*?*?*?*?*?*?*?*?*?*?*?*?*?*?*?*?*?*?*?*?*?*?,9.6,5.5,75,100956,0,-0,322,0.0,-0.0,0.0,0,0,0,0,277,4.1,10,5,9999,99999,9,999999999,0.0,999,999,99
3019,2,4,3,0,*?*?*?*?*?*?*?*?*?*?*?*?*?*?*?*?*?*?*?*?*?*?,9.7,6.2,79,100956,0,-0,322,0.0,-0.0,0.0,0,0,0,0,280,5.7,10,5,9999,99999,9,999999999,0.0,999,999,99
3019,2,4,4,0,*?*?*?*?*?*?*?*?*?*?*?*?*?*?*?*?*?*?*?*?*?*?,9.9,6.2,78,100956,0,-0,323,0.0,-0.0,0.0,0,0,0,0,283,5.2,10,5,9999,99999,9,999999999,0.0,999,999,99
3019,2,4,5,0,*?*?*?*?*?*?*?*?*?*?*?*?*?*?*?*?*?*?*?*?*?*?,10.2,6.7,78,100956,0,-0,325,0.0,-0.0,0.0,0,0,0,0,287,5.2,10,5,9999,99999,9,999999999,0.0,999,999,99
3019,2,4,6,0,*?*?*?*?*?*?*?*?*?*?*?*?*?*?*?*?*?*?*?*?*?*?,9.7,6.6,81,100956,0,-0,322,0.0,-0.0,0.0,0,0,0,0,290,6.7,10,5,9999,99999,9,999999999,0.0,999,999,99
3019,2,4,7,0,*?*?*?*?*?*?*?*?*?*?*?*?*?*?*?*?*?*?*?*?*?*?,9.1,6.4,82,100956,0,-0,320,0.0,-0.0,0.0,0,0,0,0,287,6.7,10,5,9999,99999,9,999999999,0.0,999,999,99
3019,2,4,8,0,*?*?*?*?*?*?*?*?*?*?*?*?*?*?*?*?*?*?*?*?*?*?,9.8,6.6,80,100956,108,1401,315,16.1,52.5,12.0,1810,2326,1851,202,283,6.7,8,4,9999,99999,9,999999999,0.0,999,999,99
3019,2,4,9,0,*?*?*?*?*?*?*?*?*?*?*?*?*?*?*?*?*?*?*?*?*?*?,10.4,7.3,80,100956,271,1404,317,89.5,116.8,66.9,9796,8995,7790,1436,280,7.2,8,4,9999,99999,9,999999999,0.0,999,999,99
3019,2,4,10,0,*?*?*?*?*?*?*?*?*?*?*?*?*?*?*?*?*?*?*?*?*?*?,11.4,7.6,77,100956,395,1407,322,144.9,130.1,108.4,15799,11597,12449,2401,277,6.2,8,4,9999,99999,9,999999999,0.0,999,999,99
3019,2,4,11,0,*?*?*?*?*?*?*?*?*?*?*?*?*?*?*?*?*?*?*?*?*?*?,12.1,8.1,77,100956,469,1405,325,178.5,134.8,133.5,19466,12637,15277,3027,273,7.7,8,4,9999,99999,9,999999999,0.6,999,999,99
3019,2,4,12,0,*?*?*?*?*?*?*?*?*?*?*?*?*?*?*?*?*?*?*?*?*?*?,12.7,8.4,75,100956,491,1407,328,188.1,135.8,140.7,20534,12794,16139,3212,270,8.2,8,4,9999,99999,9,999999999,2.1,999,999,99
3019,2,4,13,0,*?*?*?*?*?*?*?*?*?*?*?*?*?*?*?*?*?*?*?*?*?*?,12.8,8.4,74,100956,457,1406,329,173.0,134.1,129.4,18865,12473,14820,2922,262,8.8,8,4,9999,99999,9,999999999,0.7,999,999,99
3019,2,4,14,0,*?*?*?*?*?*?*?*?*?*?*?*?*?*?*?*?*?*?*?*?*?*?,12.4,8.1,74,100956,371,1407,331,101.3,51.1,87.8,11115,4472,9934,2343,253,8.8,9,5,9999,99999,9,999999999,0.0,999,999,99
3019,2,4,15,0,*?*?*?*?*?*?*?*?*?*?*?*?*?*?*?*?*?*?*?*?*?*?,12.7,8.3,74,100956,238,1406,332,56.1,44.1,48.7,6216,3213,5755,1035,245,9.3,9,5,9999,99999,9,999999999,0.0,999,999,99
3019,2,4,16,0,*?*?*?*?*?*?*?*?*?*?*?*?*?*?*?*?*?*?*?*?*?*?,12.3,7.4,72,100956,67,1398,330,0.0,0.0,0.0,0,0,0,0,237,8.8,9,5,9999,99999,9,999999999,0.0,999,999,99
3019,2,4,17,0,*?*?*?*?*?*?*?*?*?*?*?*?*?*?*?*?*?*?*?*?*?*?,12.3,6.9,69,100956,0,-0,334,0.0,-0.0,0.0,0,0,0,0,228,9.3,10,5,9999,99999,9,999999999,0.0,999,999,99
3019,2,4,18,0,*?*?*?*?*?*?*?*?*?*?*?*?*?*?*?*?*?*?*?*?*?*?,11.5,6.6,71,100956,0,-0,331,0.0,-0.0,0.0,0,0,0,0,220,7.2,10,5,9999,99999,9,999999999,0.0,999,999,99
3019,2,4,19,0,*?*?*?*?*?*?*?*?*?*?*?*?*?*?*?*?*?*?*?*?*?*?,10.8,6.6,75,100956,0,-0,327,0.0,-0.0,0.0,0,0,0,0,227,8.8,10,5,9999,99999,9,999999999,0.0,999,999,99
3019,2,4,20,0,*?*?*?*?*?*?*?*?*?*?*?*?*?*?*?*?*?*?*?*?*?*?,10.7,6.2,74,100956,0,-0,327,0.0,-0.0,0.0,0,0,0,0,233,8.2,10,5,9999,99999,9,999999999,0.0,999,999,99
3019,2,4,21,0,*?*?*?*?*?*?*?*?*?*?*?*?*?*?*?*?*?*?*?*?*?*?,10.3,5.6,73,100956,0,-0,325,0.0,-0.0,0.0,0,0,0,0,240,8.8,10,5,9999,99999,9,999999999,0.0,999,999,99
3019,2,4,22,0,*?*?*?*?*?*?*?*?*?*?*?*?*?*?*?*?*?*?*?*?*?*?,11.1,4.6,65,100956,0,-0,329,0.0,-0.0,0.0,0,0,0,0,247,7.2,10,5,9999,99999,9,999999999,0.0,999,999,99
3019,2,4,23,0,*?*?*?*?*?*?*?*?*?*?*?*?*?*?*?*?*?*?*?*?*?*?,10.7,4.5,65,100956,0,-0,327,0.0,-0.0,0.0,0,0,0,0,253,6.2,10,5,9999,99999,9,999999999,0.0,999,999,99
3019,2,4,24,0,*?*?*?*?*?*?*?*?*?*?*?*?*?*?*?*?*?*?*?*?*?*?,11.3,7.4,77,100956,0,-0,330,0.0,-0.0,0.0,0,0,0,0,270,4.6,10,5,9999,99999,9,999999999,0.3,999,999,99
3019,2,5,1,0,*?*?*?*?*?*?*?*?*?*?*?*?*?*?*?*?*?*?*?*?*?*?,10.2,7.4,83,99722.5,0,-0,325,0.0,-0.0,0.0,0,0,0,0,262,4.1,10,5,9999,99999,9,999999999,0.0,999,999,99
3019,2,5,2,0,*?*?*?*?*?*?*?*?*?*?*?*?*?*?*?*?*?*?*?*?*?*?,10.0,8.5,91,99722.5,0,-0,323,0.0,-0.0,0.0,0,0,0,0,263,5.2,10,5,9999,99999,9,999999999,0.0,999,999,99
3019,2,5,3,0,*?*?*?*?*?*?*?*?*?*?*?*?*?*?*?*?*?*?*?*?*?*?,9.3,8.8,96,99722.5,0,-0,320,0.0,-0.0,0.0,0,0,0,0,265,4.6,10,5,9999,99999,9,999999999,0.0,999,999,99
3019,2,5,4,0,*?*?*?*?*?*?*?*?*?*?*?*?*?*?*?*?*?*?*?*?*?*?,8.6,8.5,99,99722.5,0,-0,317,0.0,-0.0,0.0,0,0,0,0,267,6.7,10,5,9999,99999,9,999999999,0.0,999,999,99
3019,2,5,5,0,*?*?*?*?*?*?*?*?*?*?*?*?*?*?*?*?*?*?*?*?*?*?,8.9,8.4,97,99722.5,0,-0,318,0.0,-0.0,0.0,0,0,0,0,268,6.2,10,5,9999,99999,9,999999999,0.0,999,999,99
3019,2,5,6,0,*?*?*?*?*?*?*?*?*?*?*?*?*?*?*?*?*?*?*?*?*?*?,9.2,8.4,95,99722.5,0,-0,320,0.0,-0.0,0.0,0,0,0,0,270,3.6,10,5,9999,99999,9,999999999,0.0,999,999,99
3019,2,5,7,0,*?*?*?*?*?*?*?*?*?*?*?*?*?*?*?*?*?*?*?*?*?*?,10.0,8.9,93,99722.5,0,-0,320,0.0,-0.0,0.0,0,0,0,0,270,4.6,9,5,9999,99999,9,999999999,0.0,999,999,99
3019,2,5,8,0,*?*?*?*?*?*?*?*?*?*?*?*?*?*?*?*?*?*?*?*?*?*?,9.7,8.7,93,99722.5,114,1401,293,28.1,231.7,9.2,3019,14575,1561,286,270,6.7,2,1,9999,99999,9,999999999,0.0,999,999,99
3019,2,5,9,0,*?*?*?*?*?*?*?*?*?*?*?*?*?*?*?*?*?*?*?*?*?*?,9.7,8.0,89,99722.5,278,1407,296,136.7,440.6,49.6,14055,33553,7427,902,270,6.7,3,2,9999,99999,9,999999999,0.0,999,999,99
3019,2,5,10,0,*?*?*?*?*?*?*?*?*?*?*?*?*?*?*?*?*?*?*?*?*?*?,11.4,7.0,75,99722.5,401,1405,314,193.8,304.3,107.0,20582,26909,12512,2103,270,6.2,6,3,9999,99999,9,999999999,0.0,999,999,99
3019,2,5,11,0,*?*?*?*?*?*?*?*?*?*?*?*?*?*?*?*?*?*?*?*?*?*?,11.6,7.4,76,99722.5,476,1405,323,181.6,135.1,135.8,19794,12761,15508,3086,270,7.7,8,4,9999,99999,9,999999999,0.0,999,999,99
3019,2,5,12,0,*?*?*?*?*?*?*?*?*?*?*?*?*?*?*?*?*?*?*?*?*?*?,12.6,7.4,71,99722.5,497,1404,319,250.7,317.3,138.4,26664,30273,15959,2824,270,9.8,6,3,9999,99999,9,999999999,0.0,999,999,99
3019,2,5,13,0,*?*?*?*?*?*?*?*?*?*?*?*?*?*?*?*?*?*?*?*?*?*?,12.7,7.1,69,99722.5,464,1406,332,132.9,53.6,115.2,14595,4951,13018,3187,272,7.7,9,5,9999,99999,9,999999999,0.0,999,999,99
3019,2,5,14,0,*?*?*?*?*?*?*?*?*?*?*?*?*?*?*?*?*?*?*?*?*?*?,12.4,7.6,73,99722.5,378,1407,331,103.6,51.3,89.8,11373,4513,10162,2403,273,7.2,9,5,9999,99999,9,999999999,0.0,999,999,99
3019,2,5,15,0,*?*?*?*?*?*?*?*?*?*?*?*?*?*?*?*?*?*?*?*?*?*?,12.5,7.6,72,99722.5,245,1408,311,112.3,379.5,46.3,11492,27334,6900,829,275,6.7,4,2,9999,99999,9,999999999,0.0,999,999,99
3019,2,5,16,0,*?*?*?*?*?*?*?*?*?*?*?*?*?*?*?*?*?*?*?*?*?*?,12.2,7.9,75,99722.5,74,1408,322,0.7,4.5,0.4,86,207,111,9,277,10.3,7,4,9999,99999,9,999999999,0.0,999,999,99
3019,2,5,17,0,*?*?*?*?*?*?*?*?*?*?*?*?*?*?*?*?*?*?*?*?*?*?,12.4,9.3,81,99722.5,0,-0,334,0.0,-0.0,0.0,0,0,0,0,278,11.8,10,5,9999,99999,9,999999999,0.0,999,999,99
3019,2,5,18,0,*?*?*?*?*?*?*?*?*?*?*?*?*?*?*?*?*?*?*?*?*?*?,11.5,10.3,93,99722.5,0,-0,330,0.0,-0.0,0.0,0,0,0,0,280,12.4,10,5,9999,99999,9,999999999,0.0,999,999,99
3019,2,5,19,0,*?*?*?*?*?*?*?*?*?*?*?*?*?*?*?*?*?*?*?*?*?*?,11.2,10.3,95,99722.5,0,-0,329,0.0,-0.0,0.0,0,0,0,0,285,11.3,10,5,9999,99999,9,999999999,0.0,999,999,99
3019,2,5,20,0,*?*?*?*?*?*?*?*?*?*?*?*?*?*?*?*?*?*?*?*?*?*?,10.4,9.7,96,99722.5,0,-0,325,0.0,-0.0,0.0,0,0,0,0,290,8.8,10,5,9999,99999,9,999999999,0.0,999,999,99
3019,2,5,21,0,*?*?*?*?*?*?*?*?*?*?*?*?*?*?*?*?*?*?*?*?*?*?,10.3,10.3,100,99722.5,0,-0,324,0.0,-0.0,0.0,0,0,0,0,295,3.6,10,5,9999,99999,9,999999999,0.0,999,999,99
3019,2,5,22,0,*?*?*?*?*?*?*?*?*?*?*?*?*?*?*?*?*?*?*?*?*?*?,9.5,9.4,100,99722.5,0,-0,321,0.0,-0.0,0.0,0,0,0,0,300,4.1,10,5,9999,99999,9,999999999,0.0,999,999,99
3019,2,5,23,0,*?*?*?*?*?*?*?*?*?*?*?*?*?*?*?*?*?*?*?*?*?*?,9.8,9.8,100,99722.5,0,-0,322,0.0,-0.0,0.0,0,0,0,0,305,3.6,10,5,9999,99999,9,999999999,0.0,999,999,99
3019,2,5,24,0,*?*?*?*?*?*?*?*?*?*?*?*?*?*?*?*?*?*?*?*?*?*?,10.2,5.9,75,99722.5,0,-0,325,0.0,-0.0,0.0,0,0,0,0,260,5.7,10,5,9999,99999,9,999999999,0.0,999,999,99
3019,2,6,1,0,*?*?*?*?*?*?*?*?*?*?*?*?*?*?*?*?*?*?*?*?*?*?,10.7,9.3,91,101235,0,-0,326,0.0,-0.0,0.0,0,0,0,0,313,5.2,10,5,9999,99999,9,999999999,0.0,999,999,99
3019,2,6,2,0,*?*?*?*?*?*?*?*?*?*?*?*?*?*?*?*?*?*?*?*?*?*?,10.9,9.2,89,101235,0,-0,327,0.0,-0.0,0.0,0,0,0,0,317,3.6,10,5,9999,99999,9,999999999,0.0,999,999,99
3019,2,6,3,0,*?*?*?*?*?*?*?*?*?*?*?*?*?*?*?*?*?*?*?*?*?*?,11.2,9.4,89,101235,0,-0,329,0.0,-0.0,0.0,0,0,0,0,320,8.8,10,5,9999,99999,9,999999999,0.0,999,999,99
3019,2,6,4,0,*?*?*?*?*?*?*?*?*?*?*?*?*?*?*?*?*?*?*?*?*?*?,11.4,9.7,89,101235,0,-0,330,0.0,-0.0,0.0,0,0,0,0,323,6.7,10,5,9999,99999,9,999999999,0.0,999,999,99
3019,2,6,5,0,*?*?*?*?*?*?*?*?*?*?*?*?*?*?*?*?*?*?*?*?*?*?,10.8,9.1,89,101235,0,-0,327,0.0,-0.0,0.0,0,0,0,0,327,10.3,10,5,9999,99999,9,999999999,0.0,999,999,99
3019,2,6,6,0,*?*?*?*?*?*?*?*?*?*?*?*?*?*?*?*?*?*?*?*?*?*?,10.1,8.8,92,101235,0,-0,324,0.0,-0.0,0.0,0,0,0,0,330,8.8,10,5,9999,99999,9,999999999,0.0,999,999,99
3019,2,6,7,0,*?*?*?*?*?*?*?*?*?*?*?*?*?*?*?*?*?*?*?*?*?*?,10.9,8.9,87,101235,0,-0,327,0.0,-0.0,0.0,0,0,0,0,330,6.2,10,5,9999,99999,9,999999999,0.0,999,999,99
3019,2,6,8,0,*?*?*?*?*?*?*?*?*?*?*?*?*?*?*?*?*?*?*?*?*?*?,11.7,9.6,86,101235,121,1411,317,28.3,147.7,15.6,2976,7925,2583,297,330,6.7,6,3,9999,99999,9,999999999,0.0,999,999,99
3019,2,6,9,0,*?*?*?*?*?*?*?*?*?*?*?*?*?*?*?*?*?*?*?*?*?*?,12.7,10.4,86,101235,284,1404,319,133.1,345.6,63.2,13957,26004,8367,1143,330,6.7,5,3,9999,99999,9,999999999,0.0,999,999,99
3019,2,6,10,0,*?*?*?*?*?*?*?*?*?*?*?*?*?*?*?*?*?*?*?*?*?*?,12.8,10.2,84,101235,408,1406,326,178.3,219.4,114.7,18866,19517,13318,2283,330,6.7,7,4,9999,99999,9,999999999,0.0,999,999,99
3019,2,6,11,0,*?*?*?*?*?*?*?*?*?*?*?*?*?*?*?*?*?*?*?*?*?*?,14.8,11.2,79,101235,483,1406,339,184.7,135.5,138.2,20134,12845,15768,3146,330,8.2,8,4,9999,99999,9,999999999,0.0,999,999,99
3019,2,6,12,0,*?*?*?*?*?*?*?*?*?*?*?*?*?*?*?*?*?*?*?*?*?*?,15.5,11.0,75,101235,504,1404,345,146.7,54.4,127.2,16114,5112,14361,3577,330,8.8,9,5,9999,99999,9,999999999,0.0,999,999,99
3019,2,6,13,0,*?*?*?*?*?*?*?*?*?*?*?*?*?*?*?*?*?*?*?*?*?*?,15.5,11.1,75,101235,471,1406,342,179.3,134.9,134.1,19543,12698,15318,3042,328,5.7,8,4,9999,99999,9,999999999,0.0,999,999,99
3019,2,6,14,0,*?*?*?*?*?*?*?*?*?*?*?*?*?*?*?*?*?*?*?*?*?*?,15.6,10.8,73,101235,384,1403,343,140.5,129.3,105.1,15314,11430,12075,2321,327,6.7,8,4,9999,99999,9,999999999,0.0,999,999,99
3019,2,6,15,0,*?*?*?*?*?*?*?*?*?*?*?*?*?*?*?*?*?*?*?*?*?*?,15.5,10.8,73,101235,251,1403,342,80.5,113.4,60.2,8827,8442,7031,1285,325,6.2,8,4,9999,99999,9,999999999,0.0,999,999,99
3019,2,6,16,0,*?*?*?*?*?*?*?*?*?*?*?*?*?*?*?*?*?*?*?*?*?*?,15.5,10.7,73,101235,80,1397,345,2.7,6.2,2.3,332,198,356,34,323,6.7,9,5,9999,99999,9,999999999,0.0,999,999,99
3019,2,6,17,0,*?*?*?*?*?*?*?*?*?*?*?*?*?*?*?*?*?*?*?*?*?*?,15.3,11.0,75,101235,0,-0,348,0.0,-0.0,0.0,0,0,0,0,322,6.2,10,5,9999,99999,9,999999999,0.0,999,999,99
3019,2,6,18,0,*?*?*?*?*?*?*?*?*?*?*?*?*?*?*?*?*?*?*?*?*?*?,13.8,11.2,84,101235,0,-0,340,0.0,-0.0,0.0,0,0,0,0,320,5.7,10,5,9999,99999,9,999999999,0.0,999,999,99
3019,2,6,19,0,*?*?*?*?*?*?*?*?*?*?*?*?*?*?*?*?*?*?*?*?*?*?,13.1,11.5,89,101235,0,-0,337,0.0,-0.0,0.0,0,0,0,0,320,5.2,10,5,9999,99999,9,999999999,0.0,999,999,99
3019,2,6,20,0,*?*?*?*?*?*?*?*?*?*?*?*?*?*?*?*?*?*?*?*?*?*?,12.7,11.7,93,101235,0,-0,335,0.0,-0.0,0.0,0,0,0,0,320,5.2,10,5,9999,99999,9,999999999,0.0,999,999,99
3019,2,6,21,0,*?*?*?*?*?*?*?*?*?*?*?*?*?*?*?*?*?*?*?*?*?*?,12.4,12.2,99,101235,0,-0,334,0.0,-0.0,0.0,0,0,0,0,320,5.2,10,5,9999,99999,9,999999999,0.0,999,999,99
3019,2,6,22,0,*?*?*?*?*?*?*?*?*?*?*?*?*?*?*?*?*?*?*?*?*?*?,12.6,12.6,100,101235,0,-0,335,0.0,-0.0,0.0,0,0,0,0,320,9.8,10,5,9999,99999,9,999999999,0.0,999,999,99
3019,2,6,23,0,*?*?*?*?*?*?*?*?*?*?*?*?*?*?*?*?*?*?*?*?*?*?,11.0,11.0,100,101235,0,-0,327,0.0,-0.0,0.0,0,0,0,0,320,9.3,10,5,9999,99999,9,999999999,0.0,999,999,99
3019,2,6,24,0,*?*?*?*?*?*?*?*?*?*?*?*?*?*?*?*?*?*?*?*?*?*?,10.1,9.6,97,101235,0,-0,324,0.0,-0.0,0.0,0,0,0,0,310,3.6,10,5,9999,99999,9,999999999,0.0,999,999,99
3019,2,7,1,0,*?*?*?*?*?*?*?*?*?*?*?*?*?*?*?*?*?*?*?*?*?*?,7.3,7.3,99,101921,0,-0,311,0.0,-0.0,0.0,0,0,0,0,313,4.6,10,5,9999,99999,9,999999999,0.0,999,999,99
3019,2,7,2,0,*?*?*?*?*?*?*?*?*?*?*?*?*?*?*?*?*?*?*?*?*?*?,6.0,5.1,94,101921,0,-0,306,0.0,-0.0,0.0,0,0,0,0,307,6.2,10,5,9999,99999,9,999999999,0.0,999,999,99
3019,2,7,3,0,*?*?*?*?*?*?*?*?*?*?*?*?*?*?*?*?*?*?*?*?*?*?,5.9,5.1,94,101921,0,-0,306,0.0,-0.0,0.0,0,0,0,0,300,5.7,10,5,9999,99999,9,999999999,0.0,999,999,99
3019,2,7,4,0,*?*?*?*?*?*?*?*?*?*?*?*?*?*?*?*?*?*?*?*?*?*?,5.3,4.8,95,101921,0,-0,303,0.0,-0.0,0.0,0,0,0,0,293,6.7,10,5,9999,99999,9,999999999,0.0,999,999,99
3019,2,7,5,0,*?*?*?*?*?*?*?*?*?*?*?*?*?*?*?*?*?*?*?*?*?*?,4.5,4.3,98,101921,0,-0,300,0.0,-0.0,0.0,0,0,0,0,287,5.7,10,5,9999,99999,9,999999999,0.0,999,999,99
3019,2,7,6,0,*?*?*?*?*?*?*?*?*?*?*?*?*?*?*?*?*?*?*?*?*?*?,4.6,3.8,94,101921,0,-0,300,0.0,-0.0,0.0,0,0,0,0,280,5.2,10,5,9999,99999,9,999999999,0.0,999,999,99
3019,2,7,7,0,*?*?*?*?*?*?*?*?*?*?*?*?*?*?*?*?*?*?*?*?*?*?,4.0,3.6,96,101921,0,-0,298,0.0,-0.0,0.0,0,0,0,0,265,8.8,10,5,9999,99999,9,999999999,0.0,999,999,99
3019,2,7,8,0,*?*?*?*?*?*?*?*?*?*?*?*?*?*?*?*?*?*?*?*?*?*?,3.5,3.2,97,101921,127,1407,296,10.6,0.0,10.6,1287,-0,1287,419,250,6.7,10,5,9999,99999,9,999999999,0.0,999,999,99
3019,2,7,9,0,*?*?*?*?*?*?*?*?*?*?*?*?*?*?*?*?*?*?*?*?*?*?,5.6,4.1,90,101921,291,1406,305,42.7,0.0,42.7,4985,0,4994,1679,235,6.7,10,5,9999,99999,9,999999999,0.0,999,999,99
3019,2,7,10,0,*?*?*?*?*?*?*?*?*?*?*?*?*?*?*?*?*?*?*?*?*?*?,7.6,4.6,80,101921,414,1403,313,66.9,0.0,66.9,7815,0,7835,2729,220,7.2,10,5,9999,99999,9,999999999,0.0,999,999,99
3019,2,7,11,0,*?*?*?*?*?*?*?*?*?*?*?*?*?*?*?*?*?*?*?*?*?*?,10.2,5.5,72,101921,490,1406,325,81.6,0.0,81.6,9561,0,9588,3417,205,7.7,10,5,9999,99999,9,999999999,0.0,999,999,99
3019,2,7,12,0,*?*?*?*?*?*?*?*?*?*?*?*?*?*?*?*?*?*?*?*?*?*?,11.6,6.6,70,101921,511,1404,331,85.8,0.0,85.8,10063,0,10093,3619,190,8.8,10,5,9999,99999,9,999999999,0.0,999,999,99
3019,2,7,13,0,*?*?*?*?*?*?*?*?*?*?*?*?*?*?*?*?*?*?*?*?*?*?,11.3,6.9,73,101921,478,1405,330,79.3,0.0,79.3,9282,0,9309,3305,212,9.3,10,5,9999,99999,9,999999999,0.0,999,999,99
3019,2,7,14,0,*?*?*?*?*?*?*?*?*?*?*?*?*?*?*?*?*?*?*?*?*?*?,11.7,6.4,70,101921,391,1403,332,62.4,0.0,62.4,7285,0,7303,2526,233,8.8,10,5,9999,99999,9,999999999,0.0,999,999,99
3019,2,7,15,0,*?*?*?*?*?*?*?*?*?*?*?*?*?*?*?*?*?*?*?*?*?*?,11.5,6.9,73,101921,258,1404,331,36.3,0.0,36.3,4248,0,4255,1419,255,5.2,10,5,9999,99999,9,999999999,0.0,999,999,99
3019,2,7,16,0,*?*?*?*?*?*?*?*?*?*?*?*?*?*?*?*?*?*?*?*?*?*?,11.6,6.4,70,101921,87,1403,331,2.8,0.0,2.8,370,-0,369,116,277,4.1,10,5,9999,99999,9,999999999,0.0,999,999,99
3019,2,7,17,0,*?*?*?*?*?*?*?*?*?*?*?*?*?*?*?*?*?*?*?*?*?*?,9.8,6.4,79,101921,0,-0,323,0.0,-0.0,0.0,0,0,0,0,298,5.7,10,5,9999,99999,9,999999999,0.0,999,999,99
3019,2,7,18,0,*?*?*?*?*?*?*?*?*?*?*?*?*?*?*?*?*?*?*?*?*?*?,8.9,5.9,81,101921,0,-0,319,0.0,-0.0,0.0,0,0,0,0,320,4.6,10,5,9999,99999,9,999999999,0.0,999,999,99
3019,2,7,19,0,*?*?*?*?*?*?*?*?*?*?*?*?*?*?*?*?*?*?*?*?*?*?,8.6,5.6,82,101921,0,-0,318,0.0,-0.0,0.0,0,0,0,0,320,8.2,10,5,9999,99999,9,999999999,0.0,999,999,99
3019,2,7,20,0,*?*?*?*?*?*?*?*?*?*?*?*?*?*?*?*?*?*?*?*?*?*?,7.7,5.6,87,101921,0,-0,314,0.0,-0.0,0.0,0,0,0,0,320,7.2,10,5,9999,99999,9,999999999,0.0,999,999,99
3019,2,7,21,0,*?*?*?*?*?*?*?*?*?*?*?*?*?*?*?*?*?*?*?*?*?*?,6.1,5.0,92,101921,0,-0,307,0.0,-0.0,0.0,0,0,0,0,320,5.2,10,5,9999,99999,9,999999999,0.0,999,999,99
3019,2,7,22,0,*?*?*?*?*?*?*?*?*?*?*?*?*?*?*?*?*?*?*?*?*?*?,6.3,4.8,90,101921,0,-0,307,0.0,-0.0,0.0,0,0,0,0,320,4.6,10,5,9999,99999,9,999999999,0.0,999,999,99
3019,2,7,23,0,*?*?*?*?*?*?*?*?*?*?*?*?*?*?*?*?*?*?*?*?*?*?,5.6,4.1,90,101921,0,-0,305,0.0,-0.0,0.0,0,0,0,0,320,6.7,10,5,9999,99999,9,999999999,0.0,999,999,99
3019,2,7,24,0,*?*?*?*?*?*?*?*?*?*?*?*?*?*?*?*?*?*?*?*?*?*?,9.3,9.2,98,101921,0,-0,320,0.0,-0.0,0.0,0,0,0,0,320,5.2,10,5,9999,99999,9,999999999,0.0,999,999,99
3019,2,8,1,0,*?*?*?*?*?*?*?*?*?*?*?*?*?*?*?*?*?*?*?*?*?*?,5.0,5.0,100,102136,0,-0,302,0.0,-0.0,0.0,0,0,0,0,318,6.2,10,5,9999,99999,9,999999999,0.0,999,999,99
3019,2,8,2,0,*?*?*?*?*?*?*?*?*?*?*?*?*?*?*?*?*?*?*?*?*?*?,5.1,5.1,100,102136,0,-0,302,0.0,-0.0,0.0,0,0,0,0,317,6.7,10,5,9999,99999,9,999999999,0.0,999,999,99
3019,2,8,3,0,*?*?*?*?*?*?*?*?*?*?*?*?*?*?*?*?*?*?*?*?*?*?,4.8,4.8,100,102136,0,-0,301,0.0,-0.0,0.0,0,0,0,0,315,6.7,10,5,9999,99999,9,999999999,0.0,999,999,99
3019,2,8,4,0,*?*?*?*?*?*?*?*?*?*?*?*?*?*?*?*?*?*?*?*?*?*?,4.2,4.1,100,102136,0,-0,298,0.0,-0.0,0.0,0,0,0,0,313,7.2,10,5,9999,99999,9,999999999,0.0,999,999,99
3019,2,8,5,0,*?*?*?*?*?*?*?*?*?*?*?*?*?*?*?*?*?*?*?*?*?*?,5.1,5.1,100,102136,0,-0,302,0.0,-0.0,0.0,0,0,0,0,312,8.2,10,5,9999,99999,9,999999999,0.0,999,999,99
3019,2,8,6,0,*?*?*?*?*?*?*?*?*?*?*?*?*?*?*?*?*?*?*?*?*?*?,4.3,4.3,100,102136,0,-0,299,0.0,-0.0,0.0,0,0,0,0,310,7.2,10,5,9999,99999,9,999999999,0.0,999,999,99
3019,2,8,7,0,*?*?*?*?*?*?*?*?*?*?*?*?*?*?*?*?*?*?*?*?*?*?,3.5,3.6,100,102136,0,-0,296,0.0,-0.0,0.0,0,0,0,0,310,6.7,10,5,9999,99999,9,999999999,0.0,999,999,99
3019,2,8,8,0,*?*?*?*?*?*?*?*?*?*?*?*?*?*?*?*?*?*?*?*?*?*?,4.2,2.9,91,102136,133,1402,294,20.6,28.9,17.9,2345,1577,2196,372,310,8.2,9,5,9999,99999,9,999999999,0.0,999,999,99
3019,2,8,9,0,*?*?*?*?*?*?*?*?*?*?*?*?*?*?*?*?*?*?*?*?*?*?,4.8,3.4,91,102136,297,1403,297,76.4,48.0,66.3,8386,3947,7511,1726,310,8.8,9,5,9999,99999,9,999999999,0.0,999,999,99
3019,2,8,10,0,*?*?*?*?*?*?*?*?*?*?*?*?*?*?*?*?*?*?*?*?*?*?,6.1,2.9,80,102136,421,1403,307,68.3,0.0,68.3,7975,0,7996,2791,310,6.2,10,5,9999,99999,9,999999999,0.0,999,999,99
3019,2,8,11,0,*?*?*?*?*?*?*?*?*?*?*?*?*?*?*?*?*?*?*?*?*?*?,6.8,2.5,74,102136,497,1405,310,83.0,0.0,83.0,9726,0,9754,3483,310,4.1,10,5,9999,99999,9,999999999,0.0,999,999,99
3019,2,8,12,0,*?*?*?*?*?*?*?*?*?*?*?*?*?*?*?*?*?*?*?*?*?*?,8.3,3.0,69,102136,518,1404,317,87.3,0.0,87.3,10231,0,10262,3688,310,7.2,10,5,9999,99999,9,999999999,0.0,999,999,99
3019,2,8,13,0,*?*?*?*?*?*?*?*?*?*?*?*?*?*?*?*?*?*?*?*?*?*?,8.1,3.0,71,102136,485,1405,316,80.7,0.0,80.7,9450,0,9476,3372,310,7.7,10,5,9999,99999,9,999999999,0.0,999,999,99
3019,2,8,14,0,*?*?*?*?*?*?*?*?*?*?*?*?*?*?*?*?*?*?*?*?*?*?,8.4,3.2,70,102136,398,1403,317,63.8,0.0,63.8,7448,0,7467,2588,310,7.7,10,5,9999,99999,9,999999999,0.0,999,999,99
3019,2,8,15,0,*?*?*?*?*?*?*?*?*?*?*?*?*?*?*?*?*?*?*?*?*?*?,8.1,2.9,69,102136,265,1404,316,37.7,0.0,37.7,4405,0,4413,1473,310,8.8,10,5,9999,99999,9,999999999,0.0,999,999,99
3019,2,8,16,0,*?*?*?*?*?*?*?*?*?*?*?*?*?*?*?*?*?*?*?*?*?*?,8.2,2.3,66,102136,94,1407,316,4.2,0.0,4.2,529,-0,528,169,310,6.2,10,5,9999,99999,9,999999999,0.0,999,999,99
3019,2,8,17,0,*?*?*?*?*?*?*?*?*?*?*?*?*?*?*?*?*?*?*?*?*?*?,8.1,1.5,63,102136,0,-0,316,0.0,-0.0,0.0,0,0,0,0,310,5.7,10,5,9999,99999,9,999999999,0.0,999,999,99
3019,2,8,18,0,*?*?*?*?*?*?*?*?*?*?*?*?*?*?*?*?*?*?*?*?*?*?,6.8,1.9,71,102136,0,-0,310,0.0,-0.0,0.0,0,0,0,0,310,8.8,10,5,9999,99999,9,999999999,0.0,999,999,99
3019,2,8,19,0,*?*?*?*?*?*?*?*?*?*?*?*?*?*?*?*?*?*?*?*?*?*?,6.2,2.3,76,102136,0,-0,307,0.0,-0.0,0.0,0,0,0,0,303,6.7,10,5,9999,99999,9,999999999,0.0,999,999,99
3019,2,8,20,0,*?*?*?*?*?*?*?*?*?*?*?*?*?*?*?*?*?*?*?*?*?*?,5.6,2.7,82,102136,0,-0,305,0.0,-0.0,0.0,0,0,0,0,297,5.7,10,5,9999,99999,9,999999999,0.0,999,999,99
3019,2,8,21,0,*?*?*?*?*?*?*?*?*?*?*?*?*?*?*?*?*?*?*?*?*?*?,5.3,2.5,82,102136,0,-0,304,0.0,-0.0,0.0,0,0,0,0,290,3.6,10,5,9999,99999,9,999999999,0.0,999,999,99
3019,2,8,22,0,*?*?*?*?*?*?*?*?*?*?*?*?*?*?*?*?*?*?*?*?*?*?,5.6,2.5,81,102136,0,-0,305,0.0,-0.0,0.0,0,0,0,0,283,1.5,10,5,9999,99999,9,999999999,0.0,999,999,99
3019,2,8,23,0,*?*?*?*?*?*?*?*?*?*?*?*?*?*?*?*?*?*?*?*?*?*?,6.0,2.7,80,102136,0,-0,307,0.0,-0.0,0.0,0,0,0,0,277,2.1,10,5,9999,99999,9,999999999,0.0,999,999,99
3019,2,8,24,0,*?*?*?*?*?*?*?*?*?*?*?*?*?*?*?*?*?*?*?*?*?*?,4.9,4.8,99,102136,0,-0,301,0.0,-0.0,0.0,0,0,0,0,320,4.6,10,5,9999,99999,9,999999999,0.0,999,999,99
3019,2,9,1,0,*?*?*?*?*?*?*?*?*?*?*?*?*?*?*?*?*?*?*?*?*?*?,6.9,2.9,76,101754,0,-0,310,0.0,-0.0,0.0,0,0,0,0,250,3.6,10,5,9999,99999,9,999999999,0.0,999,999,99
3019,2,9,2,0,*?*?*?*?*?*?*?*?*?*?*?*?*?*?*?*?*?*?*?*?*?*?,7.4,2.9,73,101754,0,-0,313,0.0,-0.0,0.0,0,0,0,0,230,5.2,10,5,9999,99999,9,999999999,0.0,999,999,99
3019,2,9,3,0,*?*?*?*?*?*?*?*?*?*?*?*?*?*?*?*?*?*?*?*?*?*?,6.6,2.9,77,101754,0,-0,309,0.0,-0.0,0.0,0,0,0,0,210,4.1,10,5,9999,99999,9,999999999,0.0,999,999,99
3019,2,9,4,0,*?*?*?*?*?*?*?*?*?*?*?*?*?*?*?*?*?*?*?*?*?*?,6.9,3.4,79,101754,0,-0,310,0.0,-0.0,0.0,0,0,0,0,190,5.7,10,5,9999,99999,9,999999999,0.0,999,999,99
3019,2,9,5,0,*?*?*?*?*?*?*?*?*?*?*?*?*?*?*?*?*?*?*?*?*?*?,6.8,3.4,79,101754,0,-0,310,0.0,-0.0,0.0,0,0,0,0,170,4.6,10,5,9999,99999,9,999999999,0.0,999,999,99
3019,2,9,6,0,*?*?*?*?*?*?*?*?*?*?*?*?*?*?*?*?*?*?*?*?*?*?,6.9,3.6,79,101754,0,-0,310,0.0,-0.0,0.0,0,0,0,0,150,5.2,10,5,9999,99999,9,999999999,0.0,999,999,99
3019,2,9,7,0,*?*?*?*?*?*?*?*?*?*?*?*?*?*?*?*?*?*?*?*?*?*?,6.6,3.0,78,101754,0,-0,309,0.0,-0.0,0.0,0,0,0,0,150,4.6,10,5,9999,99999,9,999999999,0.0,999,999,99
3019,2,9,8,0,*?*?*?*?*?*?*?*?*?*?*?*?*?*?*?*?*?*?*?*?*?*?,6.4,3.2,80,101754,140,1406,308,13.2,0.0,13.2,1581,-0,1582,516,150,4.6,10,5,9999,99999,9,999999999,0.0,999,999,99
3019,2,9,9,0,*?*?*?*?*?*?*?*?*?*?*?*?*?*?*?*?*?*?*?*?*?*?,6.8,3.9,82,101754,304,1404,310,45.3,0.0,45.3,5292,0,5303,1789,150,6.7,10,5,9999,99999,9,999999999,0.0,999,999,99
3019,2,9,10,0,*?*?*?*?*?*?*?*?*?*?*?*?*?*?*?*?*?*?*?*?*?*?,7.2,3.9,79,101754,428,1403,312,69.6,0.0,69.6,8138,0,8160,2854,150,8.8,10,5,9999,99999,9,999999999,0.0,999,999,99
3019,2,9,11,0,*?*?*?*?*?*?*?*?*?*?*?*?*?*?*?*?*?*?*?*?*?*?,8.6,5.0,78,101754,504,1405,313,146.7,54.4,127.1,16107,5111,14355,3576,150,7.2,9,5,9999,99999,9,999999999,0.0,999,999,99
3019,2,9,12,0,*?*?*?*?*?*?*?*?*?*?*?*?*?*?*?*?*?*?*?*?*?*?,8.7,4.8,76,101754,525,1403,314,154.0,54.7,133.6,16921,5189,15075,3791,150,8.8,9,5,9999,99999,9,999999999,0.0,999,999,99
3019,2,9,13,0,*?*?*?*?*?*?*?*?*?*?*?*?*?*?*?*?*?*?*?*?*?*?,8.2,4.8,79,101754,492,1404,312,142.6,54.1,123.7,15665,5067,13964,3460,150,7.7,9,5,9999,99999,9,999999999,0.0,999,999,99
3019,2,9,14,0,*?*?*?*?*?*?*?*?*?*?*?*?*?*?*?*?*?*?*?*?*?*?,8.5,3.9,73,101754,405,1402,313,113.2,52.1,98.2,12428,4674,11097,2651,150,7.2,9,5,9999,99999,9,999999999,0.0,999,999,99
3019,2,9,15,0,*?*?*?*?*?*?*?*?*?*?*?*?*?*?*?*?*?*?*?*?*?*?,8.7,5.3,79,101754,272,1404,318,39.0,0.0,39.0,4563,0,4571,1529,150,8.8,10,5,9999,99999,9,999999999,0.0,999,999,99
3019,2,9,16,0,*?*?*?*?*?*?*?*?*?*?*?*?*?*?*?*?*?*?*?*?*?*?,8.7,5.6,81,101754,100,1397,318,5.5,0.0,5.5,686,-0,685,220,150,7.7,10,5,9999,99999,9,999999999,0.0,999,999,99
3019,2,9,17,0,*?*?*?*?*?*?*?*?*?*?*?*?*?*?*?*?*?*?*?*?*?*?,8.4,5.0,79,101754,0,-0,317,0.0,-0.0,0.0,0,0,0,0,150,8.8,10,5,9999,99999,9,999999999,0.0,999,999,99
3019,2,9,18,0,*?*?*?*?*?*?*?*?*?*?*?*?*?*?*?*?*?*?*?*?*?*?,8.1,3.9,75,101754,0,-0,316,0.0,-0.0,0.0,0,0,0,0,150,6.7,10,5,9999,99999,9,999999999,0.0,999,999,99
3019,2,9,19,0,*?*?*?*?*?*?*?*?*?*?*?*?*?*?*?*?*?*?*?*?*?*?,7.7,2.9,71,101754,0,-0,314,0.0,-0.0,0.0,0,0,0,0,147,6.2,10,5,9999,99999,9,999999999,0.7,999,999,99
3019,2,9,20,0,*?*?*?*?*?*?*?*?*?*?*?*?*?*?*?*?*?*?*?*?*?*?,7.5,3.6,76,101754,0,-0,313,0.0,-0.0,0.0,0,0,0,0,143,4.6,10,5,9999,99999,9,999999999,1.6,999,999,99
3019,2,9,21,0,*?*?*?*?*?*?*?*?*?*?*?*?*?*?*?*?*?*?*?*?*?*?,7.4,3.2,74,101754,0,-0,313,0.0,-0.0,0.0,0,0,0,0,140,5.7,10,5,9999,99999,9,999999999,0.2,999,999,99
3019,2,9,22,0,*?*?*?*?*?*?*?*?*?*?*?*?*?*?*?*?*?*?*?*?*?*?,7.1,3.0,75,101754,0,-0,311,0.0,-0.0,0.0,0,0,0,0,137,6.2,10,5,9999,99999,9,999999999,0.0,999,999,99
3019,2,9,23,0,*?*?*?*?*?*?*?*?*?*?*?*?*?*?*?*?*?*?*?*?*?*?,6.7,2.1,72,101754,0,-0,310,0.0,-0.0,0.0,0,0,0,0,133,6.7,10,5,9999,99999,9,999999999,0.2,999,999,99
3019,2,9,24,0,*?*?*?*?*?*?*?*?*?*?*?*?*?*?*?*?*?*?*?*?*?*?,6.4,2.9,78,101754,0,-0,308,0.0,-0.0,0.0,0,0,0,0,270,3.1,10,5,9999,99999,9,999999999,0.0,999,999,99
3019,2,10,1,0,*?*?*?*?*?*?*?*?*?*?*?*?*?*?*?*?*?*?*?*?*?*?,4.9,0.8,76,99738.3,0,-0,302,0.0,-0.0,0.0,0,0,0,0,130,2.6,10,5,9999,99999,9,999999999,0.3,999,999,99
3019,2,10,2,0,*?*?*?*?*?*?*?*?*?*?*?*?*?*?*?*?*?*?*?*?*?*?,3.3,0.4,81,99738.3,0,-0,295,0.0,-0.0,0.0,0,0,0,0,130,2.1,10,5,9999,99999,9,999999999,0.0,999,999,99
3019,2,10,3,0,*?*?*?*?*?*?*?*?*?*?*?*?*?*?*?*?*?*?*?*?*?*?,3.7,1.0,82,99738.3,0,-0,297,0.0,-0.0,0.0,0,0,0,0,130,1.5,10,5,9999,99999,9,999999999,0.1,999,999,99
3019,2,10,4,0,*?*?*?*?*?*?*?*?*?*?*?*?*?*?*?*?*?*?*?*?*?*?,4.2,1.0,81,99738.3,0,-0,299,0.0,-0.0,0.0,0,0,0,0,130,1.5,10,5,9999,99999,9,999999999,0.1,999,999,99
3019,2,10,5,0,*?*?*?*?*?*?*?*?*?*?*?*?*?*?*?*?*?*?*?*?*?*?,3.9,0.8,80,99738.3,0,-0,298,0.0,-0.0,0.0,0,0,0,0,130,2.1,10,5,9999,99999,9,999999999,0.0,999,999,99
3019,2,10,6,0,*?*?*?*?*?*?*?*?*?*?*?*?*?*?*?*?*?*?*?*?*?*?,3.7,1.3,85,99738.3,0,-0,297,0.0,-0.0,0.0,0,0,0,0,130,2.6,10,5,9999,99999,9,999999999,0.0,999,999,99
3019,2,10,7,0,*?*?*?*?*?*?*?*?*?*?*?*?*?*?*?*?*?*?*?*?*?*?,3.9,1.5,85,99738.3,0,-0,298,0.0,-0.0,0.0,0,0,0,0,127,2.1,10,5,9999,99999,9,999999999,0.0,999,999,99
3019,2,10,8,0,*?*?*?*?*?*?*?*?*?*?*?*?*?*?*?*?*?*?*?*?*?*?,4.1,1.5,83,99738.3,146,1400,298,14.5,0.0,14.5,1732,-0,1733,566,123,3.6,10,5,9999,99999,9,999999999,0.0,999,999,99
3019,2,10,9,0,*?*?*?*?*?*?*?*?*?*?*?*?*?*?*?*?*?*?*?*?*?*?,3.5,1.0,84,99738.3,311,1404,296,46.7,0.0,46.7,5450,0,5462,1846,120,4.6,10,5,9999,99999,9,999999999,0.0,999,999,99
3019,2,10,10,0,*?*?*?*?*?*?*?*?*?*?*?*?*?*?*?*?*?*?*?*?*?*?,5.2,1.9,79,99738.3,435,1403,303,71.0,0.0,71.0,8303,0,8325,2918,117,7.7,10,5,9999,99999,9,999999999,0.1,999,999,99
3019,2,10,11,0,*?*?*?*?*?*?*?*?*?*?*?*?*?*?*?*?*?*?*?*?*?*?,5.6,1.9,77,99738.3,511,1404,305,85.8,0.0,85.8,10063,0,10093,3619,113,8.2,10,5,9999,99999,9,999999999,0.0,999,999,99
3019,2,10,12,0,*?*?*?*?*?*?*?*?*?*?*?*?*?*?*?*?*?*?*?*?*?*?,6.5,2.3,75,99738.3,532,1402,309,90.1,0.0,90.1,10572,0,10604,3827,110,8.8,10,5,9999,99999,9,999999999,0.0,999,999,99
3019,2,10,13,0,*?*?*?*?*?*?*?*?*?*?*?*?*?*?*?*?*?*?*?*?*?*?,6.5,2.3,74,99738.3,499,1403,309,83.5,0.0,83.5,9788,0,9816,3508,112,9.8,10,5,9999,99999,9,999999999,0.0,999,999,99
3019,2,10,14,0,*?*?*?*?*?*?*?*?*?*?*?*?*?*?*?*?*?*?*?*?*?*?,6.6,1.0,68,99738.3,412,1402,309,66.6,0.0,66.6,7779,0,7798,2715,113,9.8,10,5,9999,99999,9,999999999,0.0,999,999,99
3019,2,10,15,0,*?*?*?*?*?*?*?*?*?*?*?*?*?*?*?*?*?*?*?*?*?*?,6.8,0.8,66,99738.3,279,1404,310,40.4,0.0,40.4,4722,0,4731,1585,115,10.8,10,5,9999,99999,9,999999999,0.0,999,999,99
3019,2,10,16,0,*?*?*?*?*?*?*?*?*?*?*?*?*?*?*?*?*?*?*?*?*?*?,6.4,1.0,68,99738.3,107,1400,309,6.8,0.0,6.8,843,-0,842,272,117,9.3,10,5,9999,99999,9,999999999,0.0,999,999,99
3019,2,10,17,0,*?*?*?*?*?*?*?*?*?*?*?*?*?*?*?*?*?*?*?*?*?*?,6.1,1.5,72,99738.3,0,-0,307,0.0,-0.0,0.0,0,0,0,0,118,10.8,10,5,9999,99999,9,999999999,0.0,999,999,99
3019,2,10,18,0,*?*?*?*?*?*?*?*?*?*?*?*?*?*?*?*?*?*?*?*?*?*?,5.9,2.1,76,99738.3,0,-0,306,0.0,-0.0,0.0,0,0,0,0,120,8.2,10,5,9999,99999,9,999999999,0.0,999,999,99
3019,2,10,19,0,*?*?*?*?*?*?*?*?*?*?*?*?*?*?*?*?*?*?*?*?*?*?,4.7,1.5,80,99738.3,0,-0,301,0.0,-0.0,0.0,0,0,0,0,120,7.2,10,5,9999,99999,9,999999999,0.0,999,999,99
3019,2,10,20,0,*?*?*?*?*?*?*?*?*?*?*?*?*?*?*?*?*?*?*?*?*?*?,5.1,2.3,82,99738.3,0,-0,303,0.0,-0.0,0.0,0,0,0,0,120,7.7,10,5,9999,99999,9,999999999,0.0,999,999,99
3019,2,10,21,0,*?*?*?*?*?*?*?*?*?*?*?*?*?*?*?*?*?*?*?*?*?*?,4.9,1.9,81,99738.3,0,-0,302,0.0,-0.0,0.0,0,0,0,0,120,8.8,10,5,9999,99999,9,999999999,0.0,999,999,99
3019,2,10,22,0,*?*?*?*?*?*?*?*?*?*?*?*?*?*?*?*?*?*?*?*?*?*?,5.0,1.9,81,99738.3,0,-0,302,0.0,-0.0,0.0,0,0,0,0,120,7.2,10,5,9999,99999,9,999999999,0.0,999,999,99
3019,2,10,23,0,*?*?*?*?*?*?*?*?*?*?*?*?*?*?*?*?*?*?*?*?*?*?,4.3,2.3,87,99738.3,0,-0,299,0.0,-0.0,0.0,0,0,0,0,120,6.7,10,5,9999,99999,9,999999999,0.0,999,999,99
3019,2,10,24,0,*?*?*?*?*?*?*?*?*?*?*?*?*?*?*?*?*?*?*?*?*?*?,6.4,1.5,71,99738.3,0,-0,309,0.0,-0.0,0.0,0,0,0,0,130,1.0,10,5,9999,99999,9,999999999,0.0,999,999,99
3019,2,11,1,0,*?*?*?*?*?*?*?*?*?*?*?*?*?*?*?*?*?*?*?*?*?*?,2.8,1.3,88,100207,0,-0,293,0.0,-0.0,0.0,0,0,0,0,117,1.0,10,5,9999,99999,9,999999999,0.0,999,999,99
3019,2,11,2,0,*?*?*?*?*?*?*?*?*?*?*?*?*?*?*?*?*?*?*?*?*?*?,1.8,0.8,92,100207,0,-0,289,0.0,-0.0,0.0,0,0,0,0,113,0.5,10,5,9999,99999,9,999999999,0.0,999,999,99
3019,2,11,3,0,*?*?*?*?*?*?*?*?*?*?*?*?*?*?*?*?*?*?*?*?*?*?,2.1,1.3,93,100207,0,-0,290,0.0,-0.0,0.0,0,0,0,0,110,1.5,10,5,9999,99999,9,999999999,0.0,999,999,99
3019,2,11,4,0,*?*?*?*?*?*?*?*?*?*?*?*?*?*?*?*?*?*?*?*?*?*?,2.1,1.0,90,100207,0,-0,290,0.0,-0.0,0.0,0,0,0,0,107,1.5,10,5,9999,99999,9,999999999,0.0,999,999,99
3019,2,11,5,0,*?*?*?*?*?*?*?*?*?*?*?*?*?*?*?*?*?*?*?*?*?*?,3.1,1.5,88,100207,0,-0,294,0.0,-0.0,0.0,0,0,0,0,103,2.1,10,5,9999,99999,9,999999999,0.0,999,999,99
3019,2,11,6,0,*?*?*?*?*?*?*?*?*?*?*?*?*?*?*?*?*?*?*?*?*?*?,2.0,-0.0,85,100207,0,-0,290,0.0,-0.0,0.0,0,0,0,0,100,2.6,10,5,9999,99999,9,999999999,0.0,999,999,99
3019,2,11,7,0,*?*?*?*?*?*?*?*?*?*?*?*?*?*?*?*?*?*?*?*?*?*?,1.0,-0.8,84,100207,0,-0,286,0.0,-0.0,0.0,0,0,0,0,100,1.5,10,5,9999,99999,9,999999999,0.0,999,999,99
3019,2,11,8,0,*?*?*?*?*?*?*?*?*?*?*?*?*?*?*?*?*?*?*?*?*?*?,2.4,-1.7,71,100207,153,1402,286,27.4,33.4,23.8,3091,1961,2887,497,100,4.1,9,5,9999,99999,9,999999999,0.0,999,999,99
3019,2,11,9,0,*?*?*?*?*?*?*?*?*?*?*?*?*?*?*?*?*?*?*?*?*?*?,3.8,-0.6,71,100207,318,1404,292,83.5,49.0,72.4,9164,4114,8201,1898,100,5.7,9,5,9999,99999,9,999999999,0.0,999,999,99
3019,2,11,10,0,*?*?*?*?*?*?*?*?*?*?*?*?*?*?*?*?*?*?*?*?*?*?,4.6,-0.2,70,100207,442,1402,296,125.9,53.1,109.1,13818,4859,12328,2990,100,7.2,9,5,9999,99999,9,999999999,0.0,999,999,99
3019,2,11,11,0,*?*?*?*?*?*?*?*?*?*?*?*?*?*?*?*?*?*?*?*?*?*?,5.8,0.6,69,100207,518,1403,306,87.3,0.0,87.3,10235,0,10265,3689,100,7.2,10,5,9999,99999,9,999999999,0.0,999,999,99
3019,2,11,12,0,*?*?*?*?*?*?*?*?*?*?*?*?*?*?*?*?*?*?*?*?*?*?,7.2,0.8,62,100207,540,1404,307,159.1,55.0,137.9,17474,5237,15564,3940,100,7.7,9,5,9999,99999,9,999999999,0.0,999,999,99
3019,2,11,13,0,*?*?*?*?*?*?*?*?*?*?*?*?*?*?*?*?*?*?*?*?*?*?,7.6,0.2,59,100207,506,1402,309,147.6,54.4,128.0,16215,5122,14450,3603,103,9.8,9,5,9999,99999,9,999999999,0.0,999,999,99
3019,2,11,14,0,*?*?*?*?*?*?*?*?*?*?*?*?*?*?*?*?*?*?*?*?*?*?,7.7,0.2,58,100207,420,1404,309,118.1,52.5,102.4,12969,4748,11576,2782,107,9.8,9,5,9999,99999,9,999999999,0.0,999,999,99
3019,2,11,15,0,*?*?*?*?*?*?*?*?*?*?*?*?*?*?*?*?*?*?*?*?*?*?,7.5,0.4,60,100207,286,1404,308,72.6,47.4,63.0,8010,3750,7386,1355,110,12.4,9,5,9999,99999,9,999999999,0.0,999,999,99
3019,2,11,16,0,*?*?*?*?*?*?*?*?*?*?*?*?*?*?*?*?*?*?*?*?*?*?,7.6,0.6,60,100207,114,1403,309,14.1,23.1,12.3,1631,1165,1533,254,113,8.8,9,5,9999,99999,9,999999999,0.0,999,999,99
3019,2,11,17,0,*?*?*?*?*?*?*?*?*?*?*?*?*?*?*?*?*?*?*?*?*?*?,6.9,1.0,65,100207,0,-0,311,0.0,-0.0,0.0,0,0,0,0,117,7.2,10,5,9999,99999,9,999999999,0.0,999,999,99
3019,2,11,18,0,*?*?*?*?*?*?*?*?*?*?*?*?*?*?*?*?*?*?*?*?*?*?,5.4,-0.0,67,100207,0,-0,304,0.0,-0.0,0.0,0,0,0,0,120,6.7,10,5,9999,99999,9,999999999,0.0,999,999,99
3019,2,11,19,0,*?*?*?*?*?*?*?*?*?*?*?*?*?*?*?*?*?*?*?*?*?*?,4.5,-1.1,65,100207,0,-0,301,0.0,-0.0,0.0,0,0,0,0,123,7.7,10,5,9999,99999,9,999999999,0.0,999,999,99
3019,2,11,20,0,*?*?*?*?*?*?*?*?*?*?*?*?*?*?*?*?*?*?*?*?*?*?,4.9,-0.0,69,100207,0,-0,302,0.0,-0.0,0.0,0,0,0,0,127,8.2,10,5,9999,99999,9,999999999,0.0,999,999,99
3019,2,11,21,0,*?*?*?*?*?*?*?*?*?*?*?*?*?*?*?*?*?*?*?*?*?*?,3.5,-0.6,73,100207,0,-0,296,0.0,-0.0,0.0,0,0,0,0,130,8.2,10,5,9999,99999,9,999999999,0.0,999,999,99
3019,2,11,22,0,*?*?*?*?*?*?*?*?*?*?*?*?*?*?*?*?*?*?*?*?*?*?,3.3,-0.2,76,100207,0,-0,295,0.0,-0.0,0.0,0,0,0,0,133,8.2,10,5,9999,99999,9,999999999,0.0,999,999,99
3019,2,11,23,0,*?*?*?*?*?*?*?*?*?*?*?*?*?*?*?*?*?*?*?*?*?*?,2.3,-1.1,76,100207,0,-0,291,0.0,-0.0,0.0,0,0,0,0,137,9.3,10,5,9999,99999,9,999999999,0.0,999,999,99
3019,2,11,24,0,*?*?*?*?*?*?*?*?*?*?*?*?*?*?*?*?*?*?*?*?*?*?,3.5,1.9,87,100207,0,-0,296,0.0,-0.0,0.0,0,0,0,0,120,0.5,10,5,9999,99999,9,999999999,0.0,999,999,99
3019,2,12,1,0,*?*?*?*?*?*?*?*?*?*?*?*?*?*?*?*?*?*?*?*?*?*?,0.2,0.2,100,101660,0,-0,282,0.0,-0.0,0.0,0,0,0,0,128,5.7,10,5,9999,99999,9,999999999,0.0,999,999,99
3019,2,12,2,0,*?*?*?*?*?*?*?*?*?*?*?*?*?*?*?*?*?*?*?*?*?*?,-0.3,-0.4,100,101660,0,-0,280,0.0,-0.0,0.0,0,0,0,0,117,5.7,10,5,9999,99999,9,999999999,0.0,999,999,99
3019,2,12,3,0,*?*?*?*?*?*?*?*?*?*?*?*?*?*?*?*?*?*?*?*?*?*?,0.2,0.2,100,101660,0,-0,282,0.0,-0.0,0.0,0,0,0,0,105,6.2,10,5,9999,99999,9,999999999,0.0,999,999,99
3019,2,12,4,0,*?*?*?*?*?*?*?*?*?*?*?*?*?*?*?*?*?*?*?*?*?*?,-0.6,-0.6,100,101660,0,-0,279,0.0,-0.0,0.0,0,0,0,0,93,5.2,10,5,9999,99999,9,999999999,0.0,999,999,99
3019,2,12,5,0,*?*?*?*?*?*?*?*?*?*?*?*?*?*?*?*?*?*?*?*?*?*?,-1.3,-1.3,100,101660,0,-0,276,0.0,-0.0,0.0,0,0,0,0,82,2.6,10,5,9999,99999,9,999999999,0.0,999,999,99
3019,2,12,6,0,*?*?*?*?*?*?*?*?*?*?*?*?*?*?*?*?*?*?*?*?*?*?,-1.0,-1.1,100,101660,0,-0,277,0.0,-0.0,0.0,0,0,0,0,70,3.6,10,5,9999,99999,9,999999999,0.0,999,999,99
3019,2,12,7,0,*?*?*?*?*?*?*?*?*?*?*?*?*?*?*?*?*?*?*?*?*?*?,-0.7,-0.8,100,101660,0,-0,274,0.0,-0.0,0.0,0,0,0,0,78,3.6,9,5,9999,99999,9,999999999,0.0,999,999,99
3019,2,12,8,0,*?*?*?*?*?*?*?*?*?*?*?*?*?*?*?*?*?*?*?*?*?*?,-1.1,-1.1,100,101660,160,1403,247,57.3,295.3,23.6,5963,17910,3763,440,87,4.1,4,2,9999,99999,9,999999999,0.0,999,999,99
3019,2,12,9,0,*?*?*?*?*?*?*?*?*?*?*?*?*?*?*?*?*?*?*?*?*?*?,-0.0,-0.0,100,101660,325,1403,252,165.2,419.4,68.1,17461,33572,9053,1230,95,7.2,4,2,9999,99999,9,999999999,0.0,999,999,99
3019,2,12,10,0,*?*?*?*?*?*?*?*?*?*?*?*?*?*?*?*?*?*?*?*?*?*?,2.3,2.3,100,101660,449,1401,272,223.0,311.7,123.1,23685,28778,14281,2466,103,6.7,6,3,9999,99999,9,999999999,0.0,999,999,99
3019,2,12,11,0,*?*?*?*?*?*?*?*?*?*?*?*?*?*?*?*?*?*?*?*?*?*?,2.5,1.9,100,101660,525,1402,264,296.4,465.4,122.1,31245,43901,15505,2347,112,6.7,4,2,9999,99999,9,999999999,0.0,999,999,99
3019,2,12,12,0,*?*?*?*?*?*?*?*?*?*?*?*?*?*?*?*?*?*?*?*?*?*?,3.4,2.1,100,101660,547,1402,277,280.7,322.4,154.9,29896,31628,17750,3230,120,6.2,6,3,9999,99999,9,999999999,0.0,999,999,99
3019,2,12,13,0,*?*?*?*?*?*?*?*?*?*?*?*?*?*?*?*?*?*?*?*?*?*?,3.4,-0.6,100,101660,513,1401,265,288.7,463.6,118.9,30426,43481,15134,2276,127,5.7,4,2,9999,99999,9,999999999,0.0,999,999,99
3019,2,12,14,0,*?*?*?*?*?*?*?*?*?*?*?*?*?*?*?*?*?*?*?*?*?*?,3.5,-0.6,99,101660,427,1403,265,231.9,448.2,95.5,24439,39768,12380,1775,133,7.7,4,2,9999,99999,9,999999999,0.0,999,999,99
3019,2,12,15,0,*?*?*?*?*?*?*?*?*?*?*?*?*?*?*?*?*?*?*?*?*?*?,3.4,-0.8,99,101660,293,1403,270,138.9,349.3,66.0,14553,26671,8701,1196,140,7.7,5,3,9999,99999,9,999999999,0.0,999,999,99
3019,2,12,16,0,*?*?*?*?*?*?*?*?*?*?*?*?*?*?*?*?*?*?*?*?*?*?,3.4,0.8,100,101660,121,1404,271,30.5,185.7,14.5,3226,10029,2427,277,147,6.2,5,3,9999,99999,9,999999999,0.0,999,999,99
3019,2,12,17,0,*?*?*?*?*?*?*?*?*?*?*?*?*?*?*?*?*?*?*?*?*?*?,3.3,-0.0,100,101660,0,-0,295,0.0,-0.0,0.0,0,0,0,0,153,5.7,10,5,9999,99999,9,999999999,0.0,999,999,99
3019,2,12,18,0,*?*?*?*?*?*?*?*?*?*?*?*?*?*?*?*?*?*?*?*?*?*?,2.3,-0.6,100,101660,0,-0,291,0.0,-0.0,0.0,0,0,0,0,160,4.1,10,5,9999,99999,9,999999999,0.0,999,999,99
3019,2,12,19,0,*?*?*?*?*?*?*?*?*?*?*?*?*?*?*?*?*?*?*?*?*?*?,1.3,-1.5,100,101660,0,-0,287,0.0,-0.0,0.0,0,0,0,0,157,4.1,10,5,9999,99999,9,999999999,0.0,999,999,99
3019,2,12,20,0,*?*?*?*?*?*?*?*?*?*?*?*?*?*?*?*?*?*?*?*?*?*?,1.2,-1.9,100,101660,0,-0,287,0.0,-0.0,0.0,0,0,0,0,153,6.2,10,5,9999,99999,9,999999999,0.0,999,999,99
3019,2,12,21,0,*?*?*?*?*?*?*?*?*?*?*?*?*?*?*?*?*?*?*?*?*?*?,-0.0,-1.7,100,101660,0,-0,282,0.0,-0.0,0.0,0,0,0,0,150,6.2,10,5,9999,99999,9,999999999,0.0,999,999,99
3019,2,12,22,0,*?*?*?*?*?*?*?*?*?*?*?*?*?*?*?*?*?*?*?*?*?*?,-0.0,-0.4,100,101660,0,-0,281,0.0,-0.0,0.0,0,0,0,0,147,5.7,10,5,9999,99999,9,999999999,0.0,999,999,99
3019,2,12,23,0,*?*?*?*?*?*?*?*?*?*?*?*?*?*?*?*?*?*?*?*?*?*?,0.3,0.4,100,101660,0,-0,283,0.0,-0.0,0.0,0,0,0,0,143,5.2,10,5,9999,99999,9,999999999,0.0,999,999,99
3019,2,12,24,0,*?*?*?*?*?*?*?*?*?*?*?*?*?*?*?*?*?*?*?*?*?*?,1.3,0.2,100,101660,0,-0,287,0.0,-0.0,0.0,0,0,0,0,140,6.2,10,5,9999,99999,9,999999999,0.0,999,999,99
3019,2,13,1,0,*?*?*?*?*?*?*?*?*?*?*?*?*?*?*?*?*?*?*?*?*?*?,0.6,-2.2,79,101543,0,-0,284,0.0,-0.0,0.0,0,0,0,0,142,3.6,10,5,9999,99999,9,999999999,0.0,999,999,99
3019,2,13,2,0,*?*?*?*?*?*?*?*?*?*?*?*?*?*?*?*?*?*?*?*?*?*?,0.3,-3.4,73,101543,0,-0,283,0.0,-0.0,0.0,0,0,0,0,143,3.6,10,5,9999,99999,9,999999999,0.0,999,999,99
3019,2,13,3,0,*?*?*?*?*?*?*?*?*?*?*?*?*?*?*?*?*?*?*?*?*?*?,-0.3,-3.9,73,101543,0,-0,281,0.0,-0.0,0.0,0,0,0,0,145,4.6,10,5,9999,99999,9,999999999,0.0,999,999,99
3019,2,13,4,0,*?*?*?*?*?*?*?*?*?*?*?*?*?*?*?*?*?*?*?*?*?*?,-0.3,-4.8,68,101543,0,-0,281,0.0,-0.0,0.0,0,0,0,0,147,3.6,10,5,9999,99999,9,999999999,0.0,999,999,99
3019,2,13,5,0,*?*?*?*?*?*?*?*?*?*?*?*?*?*?*?*?*?*?*?*?*?*?,-0.6,-6.0,63,101543,0,-0,280,0.0,-0.0,0.0,0,0,0,0,148,4.6,10,5,9999,99999,9,999999999,0.0,999,999,99
3019,2,13,6,0,*?*?*?*?*?*?*?*?*?*?*?*?*?*?*?*?*?*?*?*?*?*?,-1.1,-5.6,67,101543,0,-0,278,0.0,-0.0,0.0,0,0,0,0,150,3.6,10,5,9999,99999,9,999999999,0.0,999,999,99
3019,2,13,7,0,*?*?*?*?*?*?*?*?*?*?*?*?*?*?*?*?*?*?*?*?*?*?,-1.7,-5.6,72,101543,0,-0,275,0.0,-0.0,0.0,0,0,0,0,150,2.6,10,5,9999,99999,9,999999999,0.0,999,999,99
3019,2,13,8,0,*?*?*?*?*?*?*?*?*?*?*?*?*?*?*?*?*?*?*?*?*?*?,-0.8,-4.8,72,101543,167,1402,273,32.2,35.9,27.9,3609,2204,3364,584,150,6.7,9,5,9999,99999,9,999999999,0.0,999,999,99
3019,2,13,9,0,*?*?*?*?*?*?*?*?*?*?*?*?*?*?*?*?*?*?*?*?*?*?,0.0,-3.9,72,101543,332,1402,276,88.4,49.7,76.7,9702,4221,8679,2018,150,6.7,9,5,9999,99999,9,999999999,0.0,999,999,99
3019,2,13,10,0,*?*?*?*?*?*?*?*?*?*?*?*?*?*?*?*?*?*?*?*?*?*?,2.8,-2.9,64,101543,457,1403,288,130.9,53.4,113.5,14371,4925,12818,3129,150,9.3,9,5,9999,99999,9,999999999,0.0,999,999,99
3019,2,13,11,0,*?*?*?*?*?*?*?*?*?*?*?*?*?*?*?*?*?*?*?*?*?*?,5.1,-2.7,55,101543,532,1401,298,156.7,54.9,135.9,17217,5215,15336,3869,150,9.3,9,5,9999,99999,9,999999999,0.0,999,999,99
3019,2,13,12,0,*?*?*?*?*?*?*?*?*?*?*?*?*?*?*?*?*?*?*?*?*?*?,5.6,-1.5,59,101543,554,1401,300,164.2,55.2,142.3,18037,5285,16061,4093,150,8.2,9,5,9999,99999,9,999999999,0.0,999,999,99
3019,2,13,13,0,*?*?*?*?*?*?*?*?*?*?*?*?*?*?*?*?*?*?*?*?*?*?,5.6,-2.4,55,101543,521,1403,300,152.7,54.7,132.4,16774,5175,14944,3751,152,4.6,9,5,9999,99999,9,999999999,0.0,999,999,99
3019,2,13,14,0,*?*?*?*?*?*?*?*?*?*?*?*?*?*?*?*?*?*?*?*?*?*?,5.6,-0.6,63,101543,434,1402,305,70.9,0.0,70.9,8284,0,8306,2911,153,5.2,10,5,9999,99999,9,999999999,0.0,999,999,99
3019,2,13,15,0,*?*?*?*?*?*?*?*?*?*?*?*?*?*?*?*?*?*?*?*?*?*?,5.7,-0.8,62,101543,300,1403,300,77.5,48.2,67.2,8499,3973,7612,1751,155,5.2,9,5,9999,99999,9,999999999,0.0,999,999,99
3019,2,13,16,0,*?*?*?*?*?*?*?*?*?*?*?*?*?*?*?*?*?*?*?*?*?*?,5.3,0.2,69,101543,128,1405,304,10.8,0.0,10.8,1312,-0,1312,427,157,3.1,10,5,9999,99999,9,999999999,0.0,999,999,99
3019,2,13,17,0,*?*?*?*?*?*?*?*?*?*?*?*?*?*?*?*?*?*?*?*?*?*?,4.2,-0.2,72,101543,0,-0,299,0.0,-0.0,0.0,0,0,0,0,158,6.2,10,5,9999,99999,9,999999999,0.0,999,999,99
3019,2,13,18,0,*?*?*?*?*?*?*?*?*?*?*?*?*?*?*?*?*?*?*?*?*?*?,2.8,-1.3,73,101543,0,-0,293,0.0,-0.0,0.0,0,0,0,0,160,6.7,10,5,9999,99999,9,999999999,0.0,999,999,99
3019,2,13,19,0,*?*?*?*?*?*?*?*?*?*?*?*?*?*?*?*?*?*?*?*?*?*?,2.1,-1.5,75,101543,0,-0,290,0.0,-0.0,0.0,0,0,0,0,160,8.2,10,5,9999,99999,9,999999999,0.0,999,999,99
3019,2,13,20,0,*?*?*?*?*?*?*?*?*?*?*?*?*?*?*?*?*?*?*?*?*?*?,2.4,-0.8,78,101543,0,-0,292,0.0,-0.0,0.0,0,0,0,0,160,6.2,10,5,9999,99999,9,999999999,0.0,999,999,99
3019,2,13,21,0,*?*?*?*?*?*?*?*?*?*?*?*?*?*?*?*?*?*?*?*?*?*?,1.6,-2.2,73,101543,0,-0,288,0.0,-0.0,0.0,0,0,0,0,160,5.2,10,5,9999,99999,9,999999999,0.0,999,999,99
3019,2,13,22,0,*?*?*?*?*?*?*?*?*?*?*?*?*?*?*?*?*?*?*?*?*?*?,0.5,-2.9,75,101543,0,-0,284,0.0,-0.0,0.0,0,0,0,0,160,6.7,10,5,9999,99999,9,999999999,0.0,999,999,99
3019,2,13,23,0,*?*?*?*?*?*?*?*?*?*?*?*?*?*?*?*?*?*?*?*?*?*?,0.5,-1.7,83,101543,0,-0,284,0.0,-0.0,0.0,0,0,0,0,160,4.6,10,5,9999,99999,9,999999999,0.0,999,999,99
3019,2,13,24,0,*?*?*?*?*?*?*?*?*?*?*?*?*?*?*?*?*?*?*?*?*?*?,0.7,-0.8,88,101543,0,-0,284,0.0,-0.0,0.0,0,0,0,0,140,2.6,10,5,9999,99999,9,999999999,0.0,999,999,99
3019,2,14,1,0,*?*?*?*?*?*?*?*?*?*?*?*?*?*?*?*?*?*?*?*?*?*?,0.5,-1.3,86,100952,0,-0,284,0.0,-0.0,0.0,0,0,0,0,182,5.2,10,5,9999,99999,9,999999999,0.0,999,999,99
3019,2,14,2,0,*?*?*?*?*?*?*?*?*?*?*?*?*?*?*?*?*?*?*?*?*?*?,0.5,-0.8,88,100952,0,-0,284,0.0,-0.0,0.0,0,0,0,0,203,5.7,10,5,9999,99999,9,999999999,0.0,999,999,99
3019,2,14,3,0,*?*?*?*?*?*?*?*?*?*?*?*?*?*?*?*?*?*?*?*?*?*?,1.1,-0.2,89,100952,0,-0,286,0.0,-0.0,0.0,0,0,0,0,225,7.2,10,5,9999,99999,9,999999999,0.0,999,999,99
3019,2,14,4,0,*?*?*?*?*?*?*?*?*?*?*?*?*?*?*?*?*?*?*?*?*?*?,1.5,-0.8,82,100952,0,-0,288,0.0,-0.0,0.0,0,0,0,0,247,6.2,10,5,9999,99999,9,999999999,0.0,999,999,99
3019,2,14,5,0,*?*?*?*?*?*?*?*?*?*?*?*?*?*?*?*?*?*?*?*?*?*?,1.5,-1.3,80,100952,0,-0,288,0.0,-0.0,0.0,0,0,0,0,268,6.2,10,5,9999,99999,9,999999999,0.0,999,999,99
3019,2,14,6,0,*?*?*?*?*?*?*?*?*?*?*?*?*?*?*?*?*?*?*?*?*?*?,1.8,-1.5,77,100952,0,-0,289,0.0,-0.0,0.0,0,0,0,0,290,5.7,10,5,9999,99999,9,999999999,0.0,999,999,99
3019,2,14,7,0,*?*?*?*?*?*?*?*?*?*?*?*?*?*?*?*?*?*?*?*?*?*?,1.1,-1.3,81,100952,0,-0,286,0.0,-0.0,0.0,0,0,0,0,288,6.2,10,5,9999,99999,9,999999999,0.0,999,999,99
3019,2,14,8,0,*?*?*?*?*?*?*?*?*?*?*?*?*?*?*?*?*?*?*?*?*?*?,1.5,-2.4,73,100952,174,1401,288,19.9,0.0,19.9,2360,-0,2363,774,287,7.2,10,5,9999,99999,9,999999999,0.0,999,999,99
3019,2,14,9,0,*?*?*?*?*?*?*?*?*?*?*?*?*?*?*?*?*?*?*?*?*?*?,2.0,-1.9,73,100952,339,1400,285,90.9,50.0,78.8,9976,4273,8922,2079,285,6.7,9,5,9999,99999,9,999999999,0.0,999,999,99
3019,2,14,10,0,*?*?*?*?*?*?*?*?*?*?*?*?*?*?*?*?*?*?*?*?*?*?,2.3,-1.7,73,100952,464,1401,291,76.8,0.0,76.8,8987,0,9012,3187,283,6.2,10,5,9999,99999,9,999999999,0.0,999,999,99
3019,2,14,11,0,*?*?*?*?*?*?*?*?*?*?*?*?*?*?*?*?*?*?*?*?*?*?,2.9,-0.2,79,100952,540,1402,294,91.7,0.0,91.7,10763,0,10796,3905,282,5.7,10,5,9999,99999,9,999999999,0.0,999,999,99
3019,2,14,12,0,*?*?*?*?*?*?*?*?*?*?*?*?*?*?*?*?*?*?*?*?*?*?,3.8,0.2,77,100952,562,1402,292,166.8,55.3,144.6,18323,5308,16314,4172,280,6.7,9,5,9999,99999,9,999999999,0.0,999,999,99
3019,2,14,13,0,*?*?*?*?*?*?*?*?*?*?*?*?*?*?*?*?*?*?*?*?*?*?,4.0,0.6,78,100952,528,1401,298,89.4,0.0,89.4,10484,0,10515,3790,280,6.7,10,5,9999,99999,9,999999999,0.0,999,999,99
3019,2,14,14,0,*?*?*?*?*?*?*?*?*?*?*?*?*?*?*?*?*?*?*?*?*?*?,4.1,0.4,76,100952,441,1401,299,72.3,0.0,72.3,8455,0,8477,2977,280,5.2,10,5,9999,99999,9,999999999,0.0,999,999,99
3019,2,14,15,0,*?*?*?*?*?*?*?*?*?*?*?*?*?*?*?*?*?*?*?*?*?*?,4.0,-0.0,75,100952,307,1402,298,46.0,0.0,46.0,5369,0,5380,1816,280,5.2,10,5,9999,99999,9,999999999,0.0,999,999,99
3019,2,14,16,0,*?*?*?*?*?*?*?*?*?*?*?*?*?*?*?*?*?*?*?*?*?*?,3.9,-1.3,67,100952,135,1406,298,12.2,0.0,12.2,1469,-0,1470,479,280,4.6,10,5,9999,99999,9,999999999,0.0,999,999,99
3019,2,14,17,0,*?*?*?*?*?*?*?*?*?*?*?*?*?*?*?*?*?*?*?*?*?*?,3.1,-1.1,73,100952,0,-0,295,0.0,-0.0,0.0,0,0,0,0,280,4.6,10,5,9999,99999,9,999999999,0.0,999,999,99
3019,2,14,18,0,*?*?*?*?*?*?*?*?*?*?*?*?*?*?*?*?*?*?*?*?*?*?,3.1,-1.3,71,100952,0,-0,295,0.0,-0.0,0.0,0,0,0,0,280,5.7,10,5,9999,99999,9,999999999,0.0,999,999,99
3019,2,14,19,0,*?*?*?*?*?*?*?*?*?*?*?*?*?*?*?*?*?*?*?*?*?*?,2.2,-1.3,76,100952,0,-0,291,0.0,-0.0,0.0,0,0,0,0,278,4.1,10,5,9999,99999,9,999999999,0.0,999,999,99
3019,2,14,20,0,*?*?*?*?*?*?*?*?*?*?*?*?*?*?*?*?*?*?*?*?*?*?,2.7,-1.3,73,100952,0,-0,293,0.0,-0.0,0.0,0,0,0,0,277,3.1,10,5,9999,99999,9,999999999,0.0,999,999,99
3019,2,14,21,0,*?*?*?*?*?*?*?*?*?*?*?*?*?*?*?*?*?*?*?*?*?*?,1.9,-1.7,74,100952,0,-0,290,0.0,-0.0,0.0,0,0,0,0,275,1.5,10,5,9999,99999,9,999999999,0.0,999,999,99
3019,2,14,22,0,*?*?*?*?*?*?*?*?*?*?*?*?*?*?*?*?*?*?*?*?*?*?,2.1,-2.2,71,100952,0,-0,291,0.0,-0.0,0.0,0,0,0,0,273,1.5,10,5,9999,99999,9,999999999,0.0,999,999,99
3019,2,14,23,0,*?*?*?*?*?*?*?*?*?*?*?*?*?*?*?*?*?*?*?*?*?*?,2.1,-2.2,70,100952,0,-0,291,0.0,-0.0,0.0,0,0,0,0,272,2.6,10,5,9999,99999,9,999999999,0.0,999,999,99
3019,2,14,24,0,*?*?*?*?*?*?*?*?*?*?*?*?*?*?*?*?*?*?*?*?*?*?,0.5,-1.5,84,100952,0,-0,284,0.0,-0.0,0.0,0,0,0,0,160,7.2,10,5,9999,99999,9,999999999,0.0,999,999,99
3019,2,15,1,0,*?*?*?*?*?*?*?*?*?*?*?*?*?*?*?*?*?*?*?*?*?*?,2.4,-0.4,82,101925,0,-0,292,0.0,-0.0,0.0,0,0,0,0,272,2.6,10,5,9999,99999,9,999999999,0.0,999,999,99
3019,2,15,2,0,*?*?*?*?*?*?*?*?*?*?*?*?*?*?*?*?*?*?*?*?*?*?,2.1,0.2,88,101925,0,-0,290,0.0,-0.0,0.0,0,0,0,0,273,4.1,10,5,9999,99999,9,999999999,0.0,999,999,99
3019,2,15,3,0,*?*?*?*?*?*?*?*?*?*?*?*?*?*?*?*?*?*?*?*?*?*?,2.6,-0.0,83,101925,0,-0,292,0.0,-0.0,0.0,0,0,0,0,275,3.1,10,5,9999,99999,9,999999999,0.0,999,999,99
3019,2,15,4,0,*?*?*?*?*?*?*?*?*?*?*?*?*?*?*?*?*?*?*?*?*?*?,2.1,-0.4,84,101925,0,-0,290,0.0,-0.0,0.0,0,0,0,0,277,4.1,10,5,9999,99999,9,999999999,0.0,999,999,99
3019,2,15,5,0,*?*?*?*?*?*?*?*?*?*?*?*?*?*?*?*?*?*?*?*?*?*?,1.9,-1.1,80,101925,0,-0,290,0.0,-0.0,0.0,0,0,0,0,278,3.1,10,5,9999,99999,9,999999999,0.0,999,999,99
3019,2,15,6,0,*?*?*?*?*?*?*?*?*?*?*?*?*?*?*?*?*?*?*?*?*?*?,1.2,-1.7,80,101925,0,-0,287,0.0,-0.0,0.0,0,0,0,0,280,4.1,10,5,9999,99999,9,999999999,0.0,999,999,99
3019,2,15,7,0,*?*?*?*?*?*?*?*?*?*?*?*?*?*?*?*?*?*?*?*?*?*?,0.4,-2.2,82,101925,0,-0,283,0.0,-0.0,0.0,0,0,0,0,283,5.7,10,5,9999,99999,9,999999999,0.0,999,999,99
3019,2,15,8,0,*?*?*?*?*?*?*?*?*?*?*?*?*?*?*?*?*?*?*?*?*?*?,1.9,-0.8,81,101925,181,1399,289,21.3,0.0,21.3,2523,-0,2526,829,287,4.1,10,5,9999,99999,9,999999999,0.0,999,999,99
3019,2,15,9,0,*?*?*?*?*?*?*?*?*?*?*?*?*?*?*?*?*?*?*?*?*?*?,3.2,-0.0,79,101925,346,1399,295,53.8,0.0,53.8,6276,0,6291,2148,290,6.7,10,5,9999,99999,9,999999999,0.0,999,999,99
3019,2,15,10,0,*?*?*?*?*?*?*?*?*?*?*?*?*?*?*?*?*?*?*?*?*?*?,4.7,1.3,79,101925,471,1400,301,78.3,0.0,78.3,9163,0,9189,3256,293,5.2,10,5,9999,99999,9,999999999,0.0,999,999,99
3019,2,15,11,0,*?*?*?*?*?*?*?*?*?*?*?*?*?*?*?*?*?*?*?*?*?*?,6.9,3.2,78,101925,547,1400,310,93.2,0.0,93.2,10942,0,10976,3979,297,5.7,10,5,9999,99999,9,999999999,0.0,999,999,99
3019,2,15,12,0,*?*?*?*?*?*?*?*?*?*?*?*?*?*?*?*?*?*?*?*?*?*?,8.5,3.2,70,101925,569,1400,318,97.5,0.0,97.5,11456,0,11492,4193,300,4.1,10,5,9999,99999,9,999999999,0.0,999,999,99
3019,2,15,13,0,*?*?*?*?*?*?*?*?*?*?*?*?*?*?*?*?*?*?*?*?*?*?,8.6,2.9,68,101925,535,1400,318,90.9,0.0,90.9,10661,0,10693,3863,290,4.6,10,5,9999,99999,9,999999999,0.0,999,999,99
3019,2,15,14,0,*?*?*?*?*?*?*?*?*?*?*?*?*?*?*?*?*?*?*?*?*?*?,8.5,2.1,64,101925,448,1400,318,73.8,0.0,73.8,8626,0,8650,3044,280,2.6,10,5,9999,99999,9,999999999,0.0,999,999,99
3019,2,15,15,0,*?*?*?*?*?*?*?*?*?*?*?*?*?*?*?*?*?*?*?*?*?*?,8.7,3.2,68,101925,314,1401,318,47.4,0.0,47.4,5532,0,5544,1875,270,5.2,10,5,9999,99999,9,999999999,0.1,999,999,99
3019,2,15,16,0,*?*?*?*?*?*?*?*?*?*?*?*?*?*?*?*?*?*?*?*?*?*?,8.6,3.2,69,101925,141,1397,318,13.5,0.0,13.5,1625,-0,1626,530,260,6.2,10,5,9999,99999,9,999999999,0.1,999,999,99
3019,2,15,17,0,*?*?*?*?*?*?*?*?*?*?*?*?*?*?*?*?*?*?*?*?*?*?,7.5,3.2,74,101925,0,-0,313,0.0,-0.0,0.0,0,0,0,0,250,6.2,10,5,9999,99999,9,999999999,0.2,999,999,99
3019,2,15,18,0,*?*?*?*?*?*?*?*?*?*?*?*?*?*?*?*?*?*?*?*?*?*?,6.9,3.8,81,101925,0,-0,310,0.0,-0.0,0.0,0,0,0,0,240,7.2,10,5,9999,99999,9,999999999,0.9,999,999,99
3019,2,15,19,0,*?*?*?*?*?*?*?*?*?*?*?*?*?*?*?*?*?*?*?*?*?*?,5.3,2.9,84,101925,0,-0,303,0.0,-0.0,0.0,0,0,0,0,227,3.1,10,5,9999,99999,9,999999999,0.3,999,999,99
3019,2,15,20,0,*?*?*?*?*?*?*?*?*?*?*?*?*?*?*?*?*?*?*?*?*?*?,4.2,2.9,92,101925,0,-0,299,0.0,-0.0,0.0,0,0,0,0,213,6.7,10,5,9999,99999,9,999999999,0.4,999,999,99
3019,2,15,21,0,*?*?*?*?*?*?*?*?*?*?*?*?*?*?*?*?*?*?*?*?*?*?,4.1,2.3,88,101925,0,-0,298,0.0,-0.0,0.0,0,0,0,0,200,9.8,10,5,9999,99999,9,999999999,0.4,999,999,99
3019,2,15,22,0,*?*?*?*?*?*?*?*?*?*?*?*?*?*?*?*?*?*?*?*?*?*?,3.4,3.2,99,101925,0,-0,295,0.0,-0.0,0.0,0,0,0,0,187,7.2,10,5,9999,99999,9,999999999,0.1,999,999,99
3019,2,15,23,0,*?*?*?*?*?*?*?*?*?*?*?*?*?*?*?*?*?*?*?*?*?*?,3.3,1.5,88,101925,0,-0,295,0.0,-0.0,0.0,0,0,0,0,173,7.2,10,5,9999,99999,9,999999999,0.2,999,999,99
3019,2,15,24,0,*?*?*?*?*?*?*?*?*?*?*?*?*?*?*?*?*?*?*?*?*?*?,2.1,-1.3,77,101925,0,-0,290,0.0,-0.0,0.0,0,0,0,0,270,4.1,10,5,9999,99999,9,999999999,0.0,999,999,99
3019,2,16,1,0,*?*?*?*?*?*?*?*?*?*?*?*?*?*?*?*?*?*?*?*?*?*?,3.6,3.6,100,102206,0,-0,296,0.0,-0.0,0.0,0,0,0,0,158,6.2,10,5,9999,99999,9,999999999,0.0,999,999,99
3019,2,16,2,0,*?*?*?*?*?*?*?*?*?*?*?*?*?*?*?*?*?*?*?*?*?*?,3.9,3.9,100,102206,0,-0,297,0.0,-0.0,0.0,0,0,0,0,157,7.2,10,5,9999,99999,9,999999999,0.0,999,999,99
3019,2,16,3,0,*?*?*?*?*?*?*?*?*?*?*?*?*?*?*?*?*?*?*?*?*?*?,2.6,2.5,100,102206,0,-0,292,0.0,-0.0,0.0,0,0,0,0,155,5.7,10,5,9999,99999,9,999999999,0.0,999,999,99
3019,2,16,4,0,*?*?*?*?*?*?*?*?*?*?*?*?*?*?*?*?*?*?*?*?*?*?,1.1,1.0,100,102206,0,-0,286,0.0,-0.0,0.0,0,0,0,0,153,3.6,10,5,9999,99999,9,999999999,0.0,999,999,99
3019,2,16,5,0,*?*?*?*?*?*?*?*?*?*?*?*?*?*?*?*?*?*?*?*?*?*?,2.1,2.1,100,102206,0,-0,290,0.0,-0.0,0.0,0,0,0,0,152,3.6,10,5,9999,99999,9,999999999,0.0,999,999,99
3019,2,16,6,0,*?*?*?*?*?*?*?*?*?*?*?*?*?*?*?*?*?*?*?*?*?*?,3.0,2.9,100,102206,0,-0,294,0.0,-0.0,0.0,0,0,0,0,150,3.6,10,5,9999,99999,9,999999999,0.1,999,999,99
3019,2,16,7,0,*?*?*?*?*?*?*?*?*?*?*?*?*?*?*?*?*?*?*?*?*?*?,2.5,2.5,100,102206,0,-0,291,0.0,-0.0,0.0,0,0,0,0,148,3.6,10,5,9999,99999,9,999999999,0.9,999,999,99
3019,2,16,8,0,*?*?*?*?*?*?*?*?*?*?*?*?*?*?*?*?*?*?*?*?*?*?,2.5,2.5,100,102206,188,1397,291,22.8,0.0,22.8,2687,-0,2690,884,147,6.7,10,5,9999,99999,9,999999999,0.7,999,999,99
3019,2,16,9,0,*?*?*?*?*?*?*?*?*?*?*?*?*?*?*?*?*?*?*?*?*?*?,4.7,4.6,100,102206,354,1401,296,96.0,50.5,83.2,10536,4374,9419,2207,145,6.7,9,5,9999,99999,9,999999999,0.0,999,999,99
3019,2,16,10,0,*?*?*?*?*?*?*?*?*?*?*?*?*?*?*?*?*?*?*?*?*?*?,7.1,7.0,100,102206,479,1401,303,183.7,135.4,137.4,20019,12816,15679,3126,143,5.7,8,4,9999,99999,9,999999999,0.0,999,999,99
3019,2,16,11,0,*?*?*?*?*?*?*?*?*?*?*?*?*?*?*?*?*?*?*?*?*?*?,9.0,8.5,100,102206,555,1401,315,164.5,55.2,142.7,18079,5288,16099,4105,142,4.6,9,5,9999,99999,9,999999999,0.0,999,999,99
3019,2,16,12,0,*?*?*?*?*?*?*?*?*?*?*?*?*?*?*?*?*?*?*?*?*?*?,10.7,7.4,100,102206,577,1401,323,172.0,55.5,149.1,18899,5352,16824,4333,140,5.2,9,5,9999,99999,9,999999999,0.0,999,999,99
3019,2,16,13,0,*?*?*?*?*?*?*?*?*?*?*?*?*?*?*?*?*?*?*?*?*?*?,11.8,8.3,100,102206,543,1401,324,212.6,138.2,159.0,23175,13505,18072,3699,138,4.6,8,4,9999,99999,9,999999999,0.0,999,999,99
3019,2,16,14,0,*?*?*?*?*?*?*?*?*?*?*?*?*?*?*?*?*?*?*?*?*?*?,12.0,6.4,100,102206,456,1401,324,173.2,134.1,129.5,18872,12523,14805,2925,137,2.6,8,4,9999,99999,9,999999999,0.0,999,999,99
3019,2,16,15,0,*?*?*?*?*?*?*?*?*?*?*?*?*?*?*?*?*?*?*?*?*?*?,11.9,5.1,98,102206,321,1400,328,84.8,49.2,73.5,9306,4143,8328,1929,135,4.6,9,5,9999,99999,9,999999999,0.0,999,999,99
3019,2,16,16,0,*?*?*?*?*?*?*?*?*?*?*?*?*?*?*?*?*?*?*?*?*?*?,11.9,5.6,100,102206,148,1397,333,14.9,0.0,14.9,1783,-0,1784,582,133,5.7,10,5,9999,99999,9,999999999,0.0,999,999,99
3019,2,16,17,0,*?*?*?*?*?*?*?*?*?*?*?*?*?*?*?*?*?*?*?*?*?*?,10.9,4.8,100,102206,0,-0,328,0.0,-0.0,0.0,0,0,0,0,132,7.7,10,5,9999,99999,9,999999999,0.0,999,999,99
3019,2,16,18,0,*?*?*?*?*?*?*?*?*?*?*?*?*?*?*?*?*?*?*?*?*?*?,9.5,5.8,100,102206,0,-0,322,0.0,-0.0,0.0,0,0,0,0,130,5.7,10,5,9999,99999,9,999999999,0.0,999,999,99
3019,2,16,19,0,*?*?*?*?*?*?*?*?*?*?*?*?*?*?*?*?*?*?*?*?*?*?,8.1,5.9,100,102206,0,-0,315,0.0,-0.0,0.0,0,0,0,0,132,4.6,10,5,9999,99999,9,999999999,0.0,999,999,99
3019,2,16,20,0,*?*?*?*?*?*?*?*?*?*?*?*?*?*?*?*?*?*?*?*?*?*?,6.9,6.4,100,102206,0,-0,310,0.0,-0.0,0.0,0,0,0,0,133,4.6,10,5,9999,99999,9,999999999,0.0,999,999,99
3019,2,16,21,0,*?*?*?*?*?*?*?*?*?*?*?*?*?*?*?*?*?*?*?*?*?*?,6.2,6.2,100,102206,0,-0,307,0.0,-0.0,0.0,0,0,0,0,135,4.6,10,5,9999,99999,9,999999999,0.0,999,999,99
3019,2,16,22,0,*?*?*?*?*?*?*?*?*?*?*?*?*?*?*?*?*?*?*?*?*?*?,5.9,5.9,100,102206,0,-0,306,0.0,-0.0,0.0,0,0,0,0,137,3.1,10,5,9999,99999,9,999999999,0.0,999,999,99
3019,2,16,23,0,*?*?*?*?*?*?*?*?*?*?*?*?*?*?*?*?*?*?*?*?*?*?,5.3,5.3,100,102206,0,-0,303,0.0,-0.0,0.0,0,0,0,0,138,2.6,10,5,9999,99999,9,999999999,0.0,999,999,99
3019,2,16,24,0,*?*?*?*?*?*?*?*?*?*?*?*?*?*?*?*?*?*?*?*?*?*?,3.2,3.2,100,102206,0,-0,294,0.0,-0.0,0.0,0,0,0,0,160,4.6,10,5,9999,99999,9,999999999,0.0,999,999,99
3019,2,17,1,0,*?*?*?*?*?*?*?*?*?*?*?*?*?*?*?*?*?*?*?*?*?*?,4.5,3.2,91,101993,0,-0,300,0.0,-0.0,0.0,0,0,0,0,145,7.7,10,5,9999,99999,9,999999999,0.0,999,999,99
3019,2,17,2,0,*?*?*?*?*?*?*?*?*?*?*?*?*?*?*?*?*?*?*?*?*?*?,3.8,2.3,89,101993,0,-0,297,0.0,-0.0,0.0,0,0,0,0,150,5.2,10,5,9999,99999,9,999999999,0.0,999,999,99
3019,2,17,3,0,*?*?*?*?*?*?*?*?*?*?*?*?*?*?*?*?*?*?*?*?*?*?,3.0,2.1,93,101993,0,-0,294,0.0,-0.0,0.0,0,0,0,0,155,6.2,10,5,9999,99999,9,999999999,0.0,999,999,99
3019,2,17,4,0,*?*?*?*?*?*?*?*?*?*?*?*?*?*?*?*?*?*?*?*?*?*?,3.2,1.0,85,101993,0,-0,295,0.0,-0.0,0.0,0,0,0,0,160,5.2,10,5,9999,99999,9,999999999,0.0,999,999,99
3019,2,17,5,0,*?*?*?*?*?*?*?*?*?*?*?*?*?*?*?*?*?*?*?*?*?*?,3.1,1.3,87,101993,0,-0,294,0.0,-0.0,0.0,0,0,0,0,165,5.2,10,5,9999,99999,9,999999999,0.0,999,999,99
3019,2,17,6,0,*?*?*?*?*?*?*?*?*?*?*?*?*?*?*?*?*?*?*?*?*?*?,3.2,2.3,92,101993,0,-0,294,0.0,-0.0,0.0,0,0,0,0,170,6.2,10,5,9999,99999,9,999999999,0.0,999,999,99
3019,2,17,7,0,*?*?*?*?*?*?*?*?*?*?*?*?*?*?*?*?*?*?*?*?*?*?,2.4,0.2,85,101993,1,1542,291,0.0,0.0,0.0,0,0,0,0,168,5.2,10,5,9999,99999,9,999999999,0.0,999,999,99
3019,2,17,8,0,*?*?*?*?*?*?*?*?*?*?*?*?*?*?*?*?*?*?*?*?*?*?,1.4,-1.1,82,101993,196,1401,287,24.2,0.0,24.2,2856,-0,2860,941,167,5.7,10,5,9999,99999,9,999999999,0.0,999,999,99
3019,2,17,9,0,*?*?*?*?*?*?*?*?*?*?*?*?*?*?*?*?*?*?*?*?*?*?,4.3,0.2,74,101993,361,1398,289,130.7,127.5,97.7,14249,11039,11252,2147,165,5.7,8,4,9999,99999,9,999999999,0.0,999,999,99
3019,2,17,10,0,*?*?*?*?*?*?*?*?*?*?*?*?*?*?*?*?*?*?*?*?*?*?,7.1,3.4,76,101993,486,1399,302,187.2,135.7,140.0,20398,12908,15967,3194,163,6.2,8,4,9999,99999,9,999999999,0.0,999,999,99
3019,2,17,11,0,*?*?*?*?*?*?*?*?*?*?*?*?*?*?*?*?*?*?*?*?*?*?,10.5,4.5,66,101993,562,1399,317,221.5,139.0,165.7,24155,13688,18811,3884,162,6.7,8,4,9999,99999,9,999999999,0.0,999,999,99
3019,2,17,12,0,*?*?*?*?*?*?*?*?*?*?*?*?*?*?*?*?*?*?*?*?*?*?,12.4,4.1,57,101993,584,1399,326,231.4,139.7,173.1,25233,13875,19622,4090,160,5.7,8,4,9999,99999,9,999999999,0.0,999,999,99
3019,2,17,13,0,*?*?*?*?*?*?*?*?*?*?*?*?*?*?*?*?*?*?*?*?*?*?,12.3,4.5,58,101993,550,1399,330,163.0,55.2,141.4,17913,5275,15951,4058,155,5.2,9,5,9999,99999,9,999999999,0.0,999,999,99
3019,2,17,14,0,*?*?*?*?*?*?*?*?*?*?*?*?*?*?*?*?*?*?*?*?*?*?,12.4,5.3,62,101993,463,1400,326,176.6,134.5,132.1,19239,12620,15085,2989,150,5.2,8,4,9999,99999,9,999999999,0.0,999,999,99
3019,2,17,15,0,*?*?*?*?*?*?*?*?*?*?*?*?*?*?*?*?*?*?*?*?*?*?,12.5,4.6,59,101993,328,1399,326,115.7,124.3,86.5,12624,10377,9994,1883,145,3.6,8,4,9999,99999,9,999999999,0.0,999,999,99
3019,2,17,16,0,*?*?*?*?*?*?*?*?*?*?*?*?*?*?*?*?*?*?*?*?*?*?,12.3,3.9,56,101993,155,1397,325,37.5,85.2,28.0,4064,4433,3521,485,140,4.6,8,4,9999,99999,9,999999999,0.0,999,999,99
3019,2,17,17,0,*?*?*?*?*?*?*?*?*?*?*?*?*?*?*?*?*?*?*?*?*?*?,11.3,4.3,61,101993,0,-0,330,0.0,-0.0,0.0,0,0,0,0,135,5.2,10,5,9999,99999,9,999999999,0.0,999,999,99
3019,2,17,18,0,*?*?*?*?*?*?*?*?*?*?*?*?*?*?*?*?*?*?*?*?*?*?,9.1,3.2,66,101993,0,-0,320,0.0,-0.0,0.0,0,0,0,0,130,4.1,10,5,9999,99999,9,999999999,0.0,999,999,99
3019,2,17,19,0,*?*?*?*?*?*?*?*?*?*?*?*?*?*?*?*?*?*?*?*?*?*?,7.9,3.2,72,101993,0,-0,315,0.0,-0.0,0.0,0,0,0,0,137,2.6,10,5,9999,99999,9,999999999,0.0,999,999,99
3019,2,17,20,0,*?*?*?*?*?*?*?*?*?*?*?*?*?*?*?*?*?*?*?*?*?*?,7.3,3.6,77,101993,0,-0,312,0.0,-0.0,0.0,0,0,0,0,143,1.5,10,5,9999,99999,9,999999999,0.0,999,999,99
3019,2,17,21,0,*?*?*?*?*?*?*?*?*?*?*?*?*?*?*?*?*?*?*?*?*?*?,6.6,4.6,86,101993,0,-0,309,0.0,-0.0,0.0,0,0,0,0,150,2.1,10,5,9999,99999,9,999999999,0.0,999,999,99
3019,2,17,22,0,*?*?*?*?*?*?*?*?*?*?*?*?*?*?*?*?*?*?*?*?*?*?,5.8,4.1,88,101993,0,-0,305,0.0,-0.0,0.0,0,0,0,0,157,2.1,10,5,9999,99999,9,999999999,0.0,999,999,99
3019,2,17,23,0,*?*?*?*?*?*?*?*?*?*?*?*?*?*?*?*?*?*?*?*?*?*?,5.5,3.9,89,101993,0,-0,304,0.0,-0.0,0.0,0,0,0,0,163,0.5,10,5,9999,99999,9,999999999,0.0,999,999,99
3019,2,17,24,0,*?*?*?*?*?*?*?*?*?*?*?*?*?*?*?*?*?*?*?*?*?*?,4.7,4.3,97,101993,0,-0,301,0.0,-0.0,0.0,0,0,0,0,140,6.7,10,5,9999,99999,9,999999999,0.0,999,999,99
3019,2,18,1,0,*?*?*?*?*?*?*?*?*?*?*?*?*?*?*?*?*?*?*?*?*?*?,5.7,3.0,82,101978,0,-0,305,0.0,-0.0,0.0,0,0,0,0,165,4.6,10,5,9999,99999,9,999999999,0.0,999,999,99
3019,2,18,2,0,*?*?*?*?*?*?*?*?*?*?*?*?*?*?*?*?*?*?*?*?*?*?,6.0,2.5,78,101978,0,-0,307,0.0,-0.0,0.0,0,0,0,0,160,2.1,10,5,9999,99999,9,999999999,0.0,999,999,99
3019,2,18,3,0,*?*?*?*?*?*?*?*?*?*?*?*?*?*?*?*?*?*?*?*?*?*?,5.6,2.1,79,101978,0,-0,305,0.0,-0.0,0.0,0,0,0,0,155,4.1,10,5,9999,99999,9,999999999,0.0,999,999,99
3019,2,18,4,0,*?*?*?*?*?*?*?*?*?*?*?*?*?*?*?*?*?*?*?*?*?*?,4.9,1.5,78,101978,0,-0,302,0.0,-0.0,0.0,0,0,0,0,150,3.1,10,5,9999,99999,9,999999999,0.0,999,999,99
3019,2,18,5,0,*?*?*?*?*?*?*?*?*?*?*?*?*?*?*?*?*?*?*?*?*?*?,4.5,0.6,76,101978,0,-0,300,0.0,-0.0,0.0,0,0,0,0,145,4.6,10,5,9999,99999,9,999999999,0.0,999,999,99
3019,2,18,6,0,*?*?*?*?*?*?*?*?*?*?*?*?*?*?*?*?*?*?*?*?*?*?,4.0,0.8,79,101978,0,-0,298,0.0,-0.0,0.0,0,0,0,0,140,4.6,10,5,9999,99999,9,999999999,0.0,999,999,99
3019,2,18,7,0,*?*?*?*?*?*?*?*?*?*?*?*?*?*?*?*?*?*?*?*?*?*?,4.6,0.8,76,101978,8,1366,301,0.0,0.0,0.0,0,0,0,0,143,4.1,10,5,9999,99999,9,999999999,0.0,999,999,99
3019,2,18,8,0,*?*?*?*?*?*?*?*?*?*?*?*?*?*?*?*?*?*?*?*?*?*?,5.2,2.5,83,101978,203,1398,298,44.7,40.9,38.7,4968,2770,4613,818,147,4.1,9,5,9999,99999,9,999999999,0.0,999,999,99
3019,2,18,9,0,*?*?*?*?*?*?*?*?*?*?*?*?*?*?*?*?*?*?*?*?*?*?,5.8,2.7,80,101978,369,1399,301,101.2,51.1,87.8,11109,4472,9927,2339,150,3.1,9,5,9999,99999,9,999999999,0.0,999,999,99
3019,2,18,10,0,*?*?*?*?*?*?*?*?*?*?*?*?*?*?*?*?*?*?*?*?*?*?,8.4,3.6,71,101978,494,1399,312,143.9,54.2,124.8,15807,5082,14088,3495,153,2.6,9,5,9999,99999,9,999999999,0.0,999,999,99
3019,2,18,11,0,*?*?*?*?*?*?*?*?*?*?*?*?*?*?*?*?*?*?*?*?*?*?,10.0,3.2,63,101978,570,1399,315,225.1,139.2,168.4,24543,13757,19103,3957,157,4.1,8,4,9999,99999,9,999999999,0.0,999,999,99
3019,2,18,12,0,*?*?*?*?*?*?*?*?*?*?*?*?*?*?*?*?*?*?*?*?*?*?,10.6,4.1,64,101978,592,1400,322,177.3,55.8,153.7,19484,5395,17340,4498,160,2.6,9,5,9999,99999,9,999999999,0.0,999,999,99
3019,2,18,13,0,*?*?*?*?*?*?*?*?*?*?*?*?*?*?*?*?*?*?*?*?*?*?,11.2,3.8,60,101978,558,1400,325,165.7,55.3,143.6,18202,5298,16207,4138,153,2.6,9,5,9999,99999,9,999999999,0.0,999,999,99
3019,2,18,14,0,*?*?*?*?*?*?*?*?*?*?*?*?*?*?*?*?*?*?*?*?*?*?,11.3,4.3,62,101978,470,1399,325,135.8,53.7,117.7,14912,4987,13296,3264,147,4.1,9,5,9999,99999,9,999999999,0.0,999,999,99
3019,2,18,15,0,*?*?*?*?*?*?*?*?*?*?*?*?*?*?*?*?*?*?*?*?*?*?,11.2,3.8,60,101978,335,1398,320,118.9,125.1,89.0,12979,10529,10269,1940,140,2.6,8,4,9999,99999,9,999999999,0.0,999,999,99
3019,2,18,16,0,*?*?*?*?*?*?*?*?*?*?*?*?*?*?*?*?*?*?*?*?*?*?,11.2,4.8,65,101978,162,1398,325,30.7,35.2,26.6,3443,2128,3211,556,133,4.1,9,5,9999,99999,9,999999999,0.0,999,999,99
3019,2,18,17,0,*?*?*?*?*?*?*?*?*?*?*?*?*?*?*?*?*?*?*?*?*?*?,10.7,6.1,73,101978,0,-0,327,0.0,-0.0,0.0,0,0,0,0,127,4.6,10,5,9999,99999,9,999999999,0.0,999,999,99
3019,2,18,18,0,*?*?*?*?*?*?*?*?*?*?*?*?*?*?*?*?*?*?*?*?*?*?,9.5,7.3,86,101978,0,-0,321,0.0,-0.0,0.0,0,0,0,0,120,5.2,10,5,9999,99999,9,999999999,0.0,999,999,99
3019,2,18,19,0,*?*?*?*?*?*?*?*?*?*?*?*?*?*?*?*?*?*?*?*?*?*?,9.2,6.4,82,101978,0,-0,320,0.0,-0.0,0.0,0,0,0,0,120,9.3,10,5,9999,99999,9,999999999,0.0,999,999,99
3019,2,18,20,0,*?*?*?*?*?*?*?*?*?*?*?*?*?*?*?*?*?*?*?*?*?*?,7.7,6.7,93,101978,0,-0,313,0.0,-0.0,0.0,0,0,0,0,120,9.8,10,5,9999,99999,9,999999999,0.0,999,999,99
3019,2,18,21,0,*?*?*?*?*?*?*?*?*?*?*?*?*?*?*?*?*?*?*?*?*?*?,7.0,6.7,98,101978,0,-0,310,0.0,-0.0,0.0,0,0,0,0,120,5.2,10,5,9999,99999,9,999999999,0.0,999,999,99
3019,2,18,22,0,*?*?*?*?*?*?*?*?*?*?*?*?*?*?*?*?*?*?*?*?*?*?,7.2,6.7,97,101978,0,-0,311,0.0,-0.0,0.0,0,0,0,0,120,7.7,10,5,9999,99999,9,999999999,0.0,999,999,99
3019,2,18,23,0,*?*?*?*?*?*?*?*?*?*?*?*?*?*?*?*?*?*?*?*?*?*?,6.1,6.1,100,101978,0,-0,306,0.0,-0.0,0.0,0,0,0,0,120,7.7,10,5,9999,99999,9,999999999,0.0,999,999,99
3019,2,18,24,0,*?*?*?*?*?*?*?*?*?*?*?*?*?*?*?*?*?*?*?*?*?*?,5.3,3.6,88,101978,0,-0,303,0.0,-0.0,0.0,0,0,0,0,170,3.1,10,5,9999,99999,9,999999999,0.0,999,999,99
3019,2,19,1,0,*?*?*?*?*?*?*?*?*?*?*?*?*?*?*?*?*?*?*?*?*?*?,4.3,4.3,100,101945,0,-0,299,0.0,-0.0,0.0,0,0,0,0,132,4.1,10,5,9999,99999,9,999999999,0.0,999,999,99
3019,2,19,2,0,*?*?*?*?*?*?*?*?*?*?*?*?*?*?*?*?*?*?*?*?*?*?,3.9,3.9,100,101945,0,-0,297,0.0,-0.0,0.0,0,0,0,0,143,4.1,10,5,9999,99999,9,999999999,0.0,999,999,99
3019,2,19,3,0,*?*?*?*?*?*?*?*?*?*?*?*?*?*?*?*?*?*?*?*?*?*?,3.6,3.4,99,101945,0,-0,296,0.0,-0.0,0.0,0,0,0,0,155,2.6,10,5,9999,99999,9,999999999,0.0,999,999,99
3019,2,19,4,0,*?*?*?*?*?*?*?*?*?*?*?*?*?*?*?*?*?*?*?*?*?*?,4.0,3.2,95,101945,0,-0,298,0.0,-0.0,0.0,0,0,0,0,167,4.1,10,5,9999,99999,9,999999999,0.0,999,999,99
3019,2,19,5,0,*?*?*?*?*?*?*?*?*?*?*?*?*?*?*?*?*?*?*?*?*?*?,3.6,3.0,96,101945,0,-0,296,0.0,-0.0,0.0,0,0,0,0,178,4.1,10,5,9999,99999,9,999999999,0.0,999,999,99
3019,2,19,6,0,*?*?*?*?*?*?*?*?*?*?*?*?*?*?*?*?*?*?*?*?*?*?,3.3,2.7,96,101945,0,-0,295,0.0,-0.0,0.0,0,0,0,0,190,1.5,10,5,9999,99999,9,999999999,0.0,999,999,99
3019,2,19,7,0,*?*?*?*?*?*?*?*?*?*?*?*?*?*?*?*?*?*?*?*?*?*?,3.5,2.5,93,101945,16,1436,291,0.0,0.0,0.0,0,0,0,0,183,2.6,9,5,9999,99999,9,999999999,0.0,999,999,99
3019,2,19,8,0,*?*?*?*?*?*?*?*?*?*?*?*?*?*?*?*?*?*?*?*?*?*?,3.8,2.7,93,101945,211,1400,279,82.1,244.1,45.3,8628,15845,6108,809,177,3.1,6,3,9999,99999,9,999999999,0.0,999,999,99
3019,2,19,9,0,*?*?*?*?*?*?*?*?*?*?*?*?*?*?*?*?*?*?*?*?*?*?,3.6,2.3,91,101945,376,1397,282,162.7,215.7,104.6,17198,18613,12197,2062,170,5.2,7,4,9999,99999,9,999999999,0.0,999,999,99
3019,2,19,10,0,*?*?*?*?*?*?*?*?*?*?*?*?*?*?*?*?*?*?*?*?*?*?,4.1,1.9,86,101945,502,1400,298,84.4,0.0,84.4,9888,0,9917,3547,163,5.2,10,5,9999,99999,9,999999999,0.0,999,999,99
3019,2,19,11,0,*?*?*?*?*?*?*?*?*?*?*?*?*?*?*?*?*?*?*?*?*?*?,5.4,2.7,83,101945,578,1399,304,99.3,0.0,99.3,11678,0,11715,4285,157,6.2,10,5,9999,99999,9,999999999,0.0,999,999,99
3019,2,19,12,0,*?*?*?*?*?*?*?*?*?*?*?*?*?*?*?*?*?*?*?*?*?*?,5.2,2.9,85,101945,599,1398,303,103.6,0.0,103.6,12190,0,12230,4502,150,6.7,10,5,9999,99999,9,999999999,0.0,999,999,99
3019,2,19,13,0,*?*?*?*?*?*?*?*?*?*?*?*?*?*?*?*?*?*?*?*?*?*?,5.2,3.2,87,101945,565,1398,298,168.3,55.4,145.9,18492,5322,16462,4217,160,5.7,9,5,9999,99999,9,999999999,0.0,999,999,99
3019,2,19,14,0,*?*?*?*?*?*?*?*?*?*?*?*?*?*?*?*?*?*?*?*?*?*?,5.7,4.1,90,101945,477,1397,296,183.4,135.3,137.1,19977,12806,15647,3119,170,6.2,8,4,9999,99999,9,999999999,0.0,999,999,99
3019,2,19,15,0,*?*?*?*?*?*?*?*?*?*?*?*?*?*?*?*?*?*?*?*?*?*?,5.5,3.8,89,101945,342,1397,304,53.1,0.0,53.1,6195,0,6209,2117,180,5.2,10,5,9999,99999,9,999999999,0.0,999,999,99
3019,2,19,16,0,*?*?*?*?*?*?*?*?*?*?*?*?*?*?*?*?*?*?*?*?*?*?,5.5,3.9,90,101945,169,1397,295,43.8,91.3,32.8,4727,5043,4076,575,190,5.7,8,4,9999,99999,9,999999999,0.0,999,999,99
3019,2,19,17,0,*?*?*?*?*?*?*?*?*?*?*?*?*?*?*?*?*?*?*?*?*?*?,5.5,3.8,89,101945,0,-0,300,0.0,-0.0,0.0,0,0,0,0,200,5.7,9,5,9999,99999,9,999999999,0.0,999,999,99
3019,2,19,18,0,*?*?*?*?*?*?*?*?*?*?*?*?*?*?*?*?*?*?*?*?*?*?,4.7,3.8,94,101945,0,-0,301,0.0,-0.0,0.0,0,0,0,0,210,6.2,10,5,9999,99999,9,999999999,0.0,999,999,99
3019,2,19,19,0,*?*?*?*?*?*?*?*?*?*?*?*?*?*?*?*?*?*?*?*?*?*?,5.0,3.8,91,101945,0,-0,302,0.0,-0.0,0.0,0,0,0,0,203,5.2,10,5,9999,99999,9,999999999,0.0,999,999,99
3019,2,19,20,0,*?*?*?*?*?*?*?*?*?*?*?*?*?*?*?*?*?*?*?*?*?*?,4.5,4.5,100,101945,0,-0,300,0.0,-0.0,0.0,0,0,0,0,197,3.6,10,5,9999,99999,9,999999999,0.0,999,999,99
3019,2,19,21,0,*?*?*?*?*?*?*?*?*?*?*?*?*?*?*?*?*?*?*?*?*?*?,4.4,3.8,97,101945,0,-0,299,0.0,-0.0,0.0,0,0,0,0,190,2.1,10,5,9999,99999,9,999999999,0.0,999,999,99
3019,2,19,22,0,*?*?*?*?*?*?*?*?*?*?*?*?*?*?*?*?*?*?*?*?*?*?,4.1,3.8,97,101945,0,-0,298,0.0,-0.0,0.0,0,0,0,0,183,3.1,10,5,9999,99999,9,999999999,0.0,999,999,99
3019,2,19,23,0,*?*?*?*?*?*?*?*?*?*?*?*?*?*?*?*?*?*?*?*?*?*?,4.4,3.2,92,101945,0,-0,299,0.0,-0.0,0.0,0,0,0,0,177,3.1,10,5,9999,99999,9,999999999,0.0,999,999,99
3019,2,19,24,0,*?*?*?*?*?*?*?*?*?*?*?*?*?*?*?*?*?*?*?*?*?*?,5.0,5.0,100,101945,0,-0,302,0.0,-0.0,0.0,0,0,0,0,120,4.1,10,5,9999,99999,9,999999999,0.0,999,999,99
3019,2,20,1,0,*?*?*?*?*?*?*?*?*?*?*?*?*?*?*?*?*?*?*?*?*?*?,5.4,4.3,91,102355,0,-0,304,0.0,-0.0,0.0,0,0,0,0,165,4.6,10,5,9999,99999,9,999999999,0.5,999,999,99
3019,2,20,2,0,*?*?*?*?*?*?*?*?*?*?*?*?*?*?*?*?*?*?*?*?*?*?,5.8,4.6,91,102355,0,-0,305,0.0,-0.0,0.0,0,0,0,0,160,3.6,10,5,9999,99999,9,999999999,0.1,999,999,99
3019,2,20,3,0,*?*?*?*?*?*?*?*?*?*?*?*?*?*?*?*?*?*?*?*?*?*?,5.1,4.1,93,102355,0,-0,302,0.0,-0.0,0.0,0,0,0,0,155,2.6,10,5,9999,99999,9,999999999,1.0,999,999,99
3019,2,20,4,0,*?*?*?*?*?*?*?*?*?*?*?*?*?*?*?*?*?*?*?*?*?*?,4.3,3.6,94,102355,0,-0,299,0.0,-0.0,0.0,0,0,0,0,150,1.5,10,5,9999,99999,9,999999999,2.5,999,999,99
3019,2,20,5,0,*?*?*?*?*?*?*?*?*?*?*?*?*?*?*?*?*?*?*?*?*?*?,4.7,3.2,89,102355,0,-0,301,0.0,-0.0,0.0,0,0,0,0,145,2.6,10,5,9999,99999,9,999999999,1.7,999,999,99
3019,2,20,6,0,*?*?*?*?*?*?*?*?*?*?*?*?*?*?*?*?*?*?*?*?*?*?,4.8,2.7,84,102355,0,-0,301,0.0,-0.0,0.0,0,0,0,0,140,2.1,10,5,9999,99999,9,999999999,0.0,999,999,99
3019,2,20,7,0,*?*?*?*?*?*?*?*?*?*?*?*?*?*?*?*?*?*?*?*?*?*?,5.2,3.6,88,102355,23,1395,303,0.0,0.0,0.0,0,0,0,0,137,2.6,10,5,9999,99999,9,999999999,0.0,999,999,99
3019,2,20,8,0,*?*?*?*?*?*?*?*?*?*?*?*?*?*?*?*?*?*?*?*?*?*?,4.6,3.4,91,102355,218,1396,300,28.7,0.0,28.7,3371,0,3376,1115,133,2.6,10,5,9999,99999,9,999999999,0.1,999,999,99
3019,2,20,9,0,*?*?*?*?*?*?*?*?*?*?*?*?*?*?*?*?*?*?*?*?*?*?,6.0,4.6,90,102355,384,1397,306,61.3,0.0,61.3,7153,0,7171,2478,130,3.1,10,5,9999,99999,9,999999999,2.2,999,999,99
3019,2,20,10,0,*?*?*?*?*?*?*?*?*?*?*?*?*?*?*?*?*?*?*?*?*?*?,7.7,4.8,81,102355,509,1397,314,86.0,0.0,86.0,10057,0,10087,3621,127,4.6,10,5,9999,99999,9,999999999,3.8,999,999,99
3019,2,20,11,0,*?*?*?*?*?*?*?*?*?*?*?*?*?*?*?*?*?*?*?*?*?*?,8.5,4.8,77,102355,585,1397,317,100.9,0.0,100.9,11852,0,11890,4363,123,3.6,10,5,9999,99999,9,999999999,2.7,999,999,99
3019,2,20,12,0,*?*?*?*?*?*?*?*?*?*?*?*?*?*?*?*?*?*?*?*?*?*?,9.7,4.8,71,102355,607,1398,323,105.1,0.0,105.1,12377,0,12418,4581,120,6.7,10,5,9999,99999,9,999999999,0.0,999,999,99
3019,2,20,13,0,*?*?*?*?*?*?*?*?*?*?*?*?*?*?*?*?*?*?*?*?*?*?,9.5,5.1,73,102355,573,1399,322,98.4,0.0,98.4,11564,0,11601,4238,118,8.8,10,5,9999,99999,9,999999999,0.1,999,999,99
3019,2,20,14,0,*?*?*?*?*?*?*?*?*?*?*?*?*?*?*?*?*?*?*?*?*?*?,9.6,3.8,67,102355,485,1398,322,81.1,0.0,81.1,9497,0,9525,3390,117,8.8,10,5,9999,99999,9,999999999,0.3,999,999,99
3019,2,20,15,0,*?*?*?*?*?*?*?*?*?*?*?*?*?*?*?*?*?*?*?*?*?*?,9.8,3.2,63,102355,350,1400,323,54.5,0.0,54.5,6363,0,6378,2180,115,7.2,10,5,9999,99999,9,999999999,0.2,999,999,99
3019,2,20,16,0,*?*?*?*?*?*?*?*?*?*?*?*?*?*?*?*?*?*?*?*?*?*?,9.7,3.4,64,102355,176,1397,323,20.4,0.0,20.4,2416,-0,2419,793,113,5.2,10,5,9999,99999,9,999999999,0.1,999,999,99
3019,2,20,17,0,*?*?*?*?*?*?*?*?*?*?*?*?*?*?*?*?*?*?*?*?*?*?,9.7,3.8,66,102355,0,-0,323,0.0,-0.0,0.0,0,0,0,0,112,5.2,10,5,9999,99999,9,999999999,0.1,999,999,99
3019,2,20,18,0,*?*?*?*?*?*?*?*?*?*?*?*?*?*?*?*?*?*?*?*?*?*?,8.3,2.5,66,102355,0,-0,317,0.0,-0.0,0.0,0,0,0,0,110,7.2,10,5,9999,99999,9,999999999,0.1,999,999,99
3019,2,20,19,0,*?*?*?*?*?*?*?*?*?*?*?*?*?*?*?*?*?*?*?*?*?*?,8.0,3.6,72,102355,0,-0,315,0.0,-0.0,0.0,0,0,0,0,113,2.1,10,5,9999,99999,9,999999999,0.0,999,999,99
3019,2,20,20,0,*?*?*?*?*?*?*?*?*?*?*?*?*?*?*?*?*?*?*?*?*?*?,6.8,3.9,82,102355,0,-0,310,0.0,-0.0,0.0,0,0,0,0,117,3.1,10,5,9999,99999,9,999999999,0.0,999,999,99
3019,2,20,21,0,*?*?*?*?*?*?*?*?*?*?*?*?*?*?*?*?*?*?*?*?*?*?,7.2,3.8,78,102355,0,-0,312,0.0,-0.0,0.0,0,0,0,0,120,5.2,10,5,9999,99999,9,999999999,0.0,999,999,99
3019,2,20,22,0,*?*?*?*?*?*?*?*?*?*?*?*?*?*?*?*?*?*?*?*?*?*?,6.7,3.4,79,102355,0,-0,310,0.0,-0.0,0.0,0,0,0,0,123,3.6,10,5,9999,99999,9,999999999,0.0,999,999,99
3019,2,20,23,0,*?*?*?*?*?*?*?*?*?*?*?*?*?*?*?*?*?*?*?*?*?*?,6.8,3.6,79,102355,0,-0,310,0.0,-0.0,0.0,0,0,0,0,127,3.1,10,5,9999,99999,9,999999999,0.0,999,999,99
3019,2,20,24,0,*?*?*?*?*?*?*?*?*?*?*?*?*?*?*?*?*?*?*?*?*?*?,4.7,3.8,92,102355,0,-0,301,0.0,-0.0,0.0,0,0,0,0,170,1.0,10,5,9999,99999,9,999999999,0.1,999,999,99
3019,2,21,1,0,*?*?*?*?*?*?*?*?*?*?*?*?*?*?*?*?*?*?*?*?*?*?,7.3,4.5,83,102523,0,-0,312,0.0,-0.0,0.0,0,0,0,0,128,1.0,10,5,9999,99999,9,999999999,0.0,999,999,99
3019,2,21,2,0,*?*?*?*?*?*?*?*?*?*?*?*?*?*?*?*?*?*?*?*?*?*?,7.6,5.0,84,102523,0,-0,313,0.0,-0.0,0.0,0,0,0,0,127,3.1,10,5,9999,99999,9,999999999,0.0,999,999,99
3019,2,21,3,0,*?*?*?*?*?*?*?*?*?*?*?*?*?*?*?*?*?*?*?*?*?*?,7.5,5.3,86,102523,0,-0,313,0.0,-0.0,0.0,0,0,0,0,125,2.1,10,5,9999,99999,9,999999999,0.1,999,999,99
3019,2,21,4,0,*?*?*?*?*?*?*?*?*?*?*?*?*?*?*?*?*?*?*?*?*?*?,6.7,5.3,91,102523,0,-0,309,0.0,-0.0,0.0,0,0,0,0,123,2.6,10,5,9999,99999,9,999999999,0.0,999,999,99
3019,2,21,5,0,*?*?*?*?*?*?*?*?*?*?*?*?*?*?*?*?*?*?*?*?*?*?,5.9,5.3,96,102523,0,-0,306,0.0,-0.0,0.0,0,0,0,0,122,2.1,10,5,9999,99999,9,999999999,0.0,999,999,99
3019,2,21,6,0,*?*?*?*?*?*?*?*?*?*?*?*?*?*?*?*?*?*?*?*?*?*?,6.3,5.3,93,102523,0,-0,307,0.0,-0.0,0.0,0,0,0,0,120,3.6,10,5,9999,99999,9,999999999,0.0,999,999,99
3019,2,21,7,0,*?*?*?*?*?*?*?*?*?*?*?*?*?*?*?*?*?*?*?*?*?*?,6.7,5.9,95,102523,31,1415,309,0.0,0.0,0.0,0,0,0,0,118,4.6,10,5,9999,99999,9,999999999,0.1,999,999,99
3019,2,21,8,0,*?*?*?*?*?*?*?*?*?*?*?*?*?*?*?*?*?*?*?*?*?*?,6.7,6.4,98,102523,226,1397,305,52.6,43.2,45.6,5825,3079,5398,967,117,4.1,9,5,9999,99999,9,999999999,0.1,999,999,99
3019,2,21,9,0,*?*?*?*?*?*?*?*?*?*?*?*?*?*?*?*?*?*?*?*?*?*?,8.7,6.4,85,102523,392,1398,306,171.1,217.8,110.0,18093,19073,12815,2182,115,6.7,7,4,9999,99999,9,999999999,0.3,999,999,99
3019,2,21,10,0,*?*?*?*?*?*?*?*?*?*?*?*?*?*?*?*?*?*?*?*?*?*?,9.3,7.1,86,102523,517,1397,309,238.1,229.7,153.1,25242,22110,17541,3190,113,5.2,7,4,9999,99999,9,999999999,0.6,999,999,99
3019,2,21,11,0,*?*?*?*?*?*?*?*?*?*?*?*?*?*?*?*?*?*?*?*?*?*?,11.2,6.9,75,102523,593,1397,300,349.1,524.0,126.7,37252,50943,16213,2485,112,5.2,3,2,9999,99999,9,999999999,0.2,999,999,99
3019,2,21,12,0,*?*?*?*?*?*?*?*?*?*?*?*?*?*?*?*?*?*?*?*?*?*?,11.9,6.6,70,102523,614,1396,320,290.2,235.6,186.6,30865,23730,21105,4062,110,3.6,7,4,9999,99999,9,999999999,0.4,999,999,99
3019,2,21,13,0,*?*?*?*?*?*?*?*?*?*?*?*?*?*?*?*?*?*?*?*?*?*?,12.1,6.4,68,102523,580,1397,321,271.8,233.7,174.8,28882,23148,19907,3743,112,5.2,7,4,9999,99999,9,999999999,1.0,999,999,99
3019,2,21,14,0,*?*?*?*?*?*?*?*?*?*?*?*?*?*?*?*?*?*?*?*?*?*?,12.2,7.4,73,102523,492,1397,322,224.8,227.8,144.5,23805,21671,16572,2981,113,6.2,7,4,9999,99999,9,999999999,0.1,999,999,99
3019,2,21,15,0,*?*?*?*?*?*?*?*?*?*?*?*?*?*?*?*?*?*?*?*?*?*?,11.9,7.0,72,102523,357,1398,320,152.3,212.9,97.9,16100,17958,11457,1915,115,6.7,7,4,9999,99999,9,999999999,0.0,999,999,99
3019,2,21,16,0,*?*?*?*?*?*?*?*?*?*?*?*?*?*?*?*?*?*?*?*?*?*?,12.1,6.6,69,102523,183,1397,316,65.8,225.0,36.3,6970,13537,4989,641,117,6.2,6,3,9999,99999,9,999999999,0.0,999,999,99
3019,2,21,17,0,*?*?*?*?*?*?*?*?*?*?*?*?*?*?*?*?*?*?*?*?*?*?,11.8,6.4,69,102523,0,-0,328,0.0,-0.0,0.0,0,0,0,0,118,6.2,9,5,9999,99999,9,999999999,0.0,999,999,99
3019,2,21,18,0,*?*?*?*?*?*?*?*?*?*?*?*?*?*?*?*?*?*?*?*?*?*?,10.8,6.4,74,102523,0,-0,327,0.0,-0.0,0.0,0,0,0,0,120,6.2,10,5,9999,99999,9,999999999,0.0,999,999,99
3019,2,21,19,0,*?*?*?*?*?*?*?*?*?*?*?*?*?*?*?*?*?*?*?*?*?*?,8.9,6.2,83,102523,0,-0,319,0.0,-0.0,0.0,0,0,0,0,122,4.6,10,5,9999,99999,9,999999999,0.0,999,999,99
3019,2,21,20,0,*?*?*?*?*?*?*?*?*?*?*?*?*?*?*?*?*?*?*?*?*?*?,9.6,6.6,81,102523,0,-0,322,0.0,-0.0,0.0,0,0,0,0,123,1.5,10,5,9999,99999,9,999999999,0.0,999,999,99
3019,2,21,21,0,*?*?*?*?*?*?*?*?*?*?*?*?*?*?*?*?*?*?*?*?*?*?,8.2,5.8,84,102523,0,-0,316,0.0,-0.0,0.0,0,0,0,0,125,2.6,10,5,9999,99999,9,999999999,0.0,999,999,99
3019,2,21,22,0,*?*?*?*?*?*?*?*?*?*?*?*?*?*?*?*?*?*?*?*?*?*?,8.1,5.3,83,102523,0,-0,315,0.0,-0.0,0.0,0,0,0,0,127,2.6,10,5,9999,99999,9,999999999,0.0,999,999,99
3019,2,21,23,0,*?*?*?*?*?*?*?*?*?*?*?*?*?*?*?*?*?*?*?*?*?*?,7.8,5.8,87,102523,0,-0,314,0.0,-0.0,0.0,0,0,0,0,128,2.1,10,5,9999,99999,9,999999999,0.0,999,999,99
3019,2,21,24,0,*?*?*?*?*?*?*?*?*?*?*?*?*?*?*?*?*?*?*?*?*?*?,7.0,3.9,82,102523,0,-0,311,0.0,-0.0,0.0,0,0,0,0,130,2.6,10,5,9999,99999,9,999999999,0.0,999,999,99
3019,2,22,1,0,*?*?*?*?*?*?*?*?*?*?*?*?*?*?*?*?*?*?*?*?*?*?,6.4,5.5,100,102338,0,-0,308,0.0,-0.0,0.0,0,0,0,0,127,2.6,10,5,9999,99999,9,999999999,0.0,999,999,99
3019,2,22,2,0,*?*?*?*?*?*?*?*?*?*?*?*?*?*?*?*?*?*?*?*?*?*?,5.3,5.3,100,102338,0,-0,303,0.0,-0.0,0.0,0,0,0,0,123,3.1,10,5,9999,99999,9,999999999,0.1,999,999,99
3019,2,22,3,0,*?*?*?*?*?*?*?*?*?*?*?*?*?*?*?*?*?*?*?*?*?*?,5.6,5.5,100,102338,0,-0,304,0.0,-0.0,0.0,0,0,0,0,120,3.1,10,5,9999,99999,9,999999999,0.0,999,999,99
3019,2,22,4,0,*?*?*?*?*?*?*?*?*?*?*?*?*?*?*?*?*?*?*?*?*?*?,5.5,5.5,100,102338,0,-0,304,0.0,-0.0,0.0,0,0,0,0,117,2.6,10,5,9999,99999,9,999999999,0.0,999,999,99
3019,2,22,5,0,*?*?*?*?*?*?*?*?*?*?*?*?*?*?*?*?*?*?*?*?*?*?,5.1,5.1,100,102338,0,-0,302,0.0,-0.0,0.0,0,0,0,0,113,2.6,10,5,9999,99999,9,999999999,0.0,999,999,99
3019,2,22,6,0,*?*?*?*?*?*?*?*?*?*?*?*?*?*?*?*?*?*?*?*?*?*?,5.2,5.1,100,102338,0,-0,303,0.0,-0.0,0.0,0,0,0,0,110,2.6,10,5,9999,99999,9,999999999,0.0,999,999,99
3019,2,22,7,0,*?*?*?*?*?*?*?*?*?*?*?*?*?*?*?*?*?*?*?*?*?*?,4.6,4.6,100,102338,38,1387,292,0.0,0.0,0.0,0,0,0,0,108,2.6,8,4,9999,99999,9,999999999,0.0,999,999,99
3019,2,22,8,0,*?*?*?*?*?*?*?*?*?*?*?*?*?*?*?*?*?*?*?*?*?*?,4.0,3.9,100,102338,234,1398,271,106.2,373.1,43.8,10870,26447,6549,785,107,4.1,4,2,9999,99999,9,999999999,0.0,999,999,99
3019,2,22,9,0,*?*?*?*?*?*?*?*?*?*?*?*?*?*?*?*?*?*?*?*?*?*?,6.1,6.1,100,102338,400,1398,282,215.3,442.4,88.7,22687,38436,11553,1637,105,3.6,4,2,9999,99999,9,999999999,0.0,999,999,99
3019,2,22,10,0,*?*?*?*?*?*?*?*?*?*?*?*?*?*?*?*?*?*?*?*?*?*?,8.1,6.6,96,102338,525,1397,291,297.6,465.6,122.6,31361,43962,15553,2359,103,3.6,4,2,9999,99999,9,999999999,0.0,999,999,99
3019,2,22,11,0,*?*?*?*?*?*?*?*?*?*?*?*?*?*?*?*?*?*?*?*?*?*?,9.6,6.2,85,102338,601,1397,305,313.9,327.0,173.3,33491,32866,19709,3708,102,3.6,6,3,9999,99999,9,999999999,0.0,999,999,99
3019,2,22,12,0,*?*?*?*?*?*?*?*?*?*?*?*?*?*?*?*?*?*?*?*?*?*?,11.5,6.2,75,102338,622,1396,309,348.2,410.4,165.4,36360,40191,20198,3368,100,4.6,5,3,9999,99999,9,999999999,0.0,999,999,99
3019,2,22,13,0,*?*?*?*?*?*?*?*?*?*?*?*?*?*?*?*?*?*?*?*?*?*?,11.3,5.8,73,102338,588,1398,312,306.1,326.0,169.0,32644,32597,19251,3593,93,3.6,6,3,9999,99999,9,999999999,0.0,999,999,99
3019,2,22,14,0,*?*?*?*?*?*?*?*?*?*?*?*?*?*?*?*?*?*?*?*?*?*?,11.5,5.3,70,102338,500,1398,317,228.8,228.4,147.1,24239,21843,16847,3043,87,3.6,7,4,9999,99999,9,999999999,0.0,999,999,99
3019,2,22,15,0,*?*?*?*?*?*?*?*?*?*?*?*?*?*?*?*?*?*?*?*?*?*?,11.6,6.6,76,102338,364,1397,314,173.3,297.9,95.6,18386,25366,11240,1857,80,3.6,6,3,9999,99999,9,999999999,0.0,999,999,99
3019,2,22,16,0,*?*?*?*?*?*?*?*?*?*?*?*?*?*?*?*?*?*?*?*?*?*?,11.4,6.1,75,102338,190,1396,317,63.1,165.6,40.6,6633,10160,5495,722,73,5.7,7,4,9999,99999,9,999999999,0.0,999,999,99
3019,2,22,17,0,*?*?*?*?*?*?*?*?*?*?*?*?*?*?*?*?*?*?*?*?*?*?,10.8,7.7,87,102338,0,-0,319,0.0,-0.0,0.0,0,0,0,0,67,4.6,8,4,9999,99999,9,999999999,0.0,999,999,99
3019,2,22,18,0,*?*?*?*?*?*?*?*?*?*?*?*?*?*?*?*?*?*?*?*?*?*?,8.9,8.9,100,102338,0,-0,318,0.0,-0.0,0.0,0,0,0,0,60,4.6,10,5,9999,99999,9,999999999,0.0,999,999,99
3019,2,22,19,0,*?*?*?*?*?*?*?*?*?*?*?*?*?*?*?*?*?*?*?*?*?*?,8.8,8.8,100,102338,0,-0,318,0.0,-0.0,0.0,0,0,0,0,103,4.6,10,5,9999,99999,9,999999999,0.0,999,999,99
3019,2,22,20,0,*?*?*?*?*?*?*?*?*?*?*?*?*?*?*?*?*?*?*?*?*?*?,7.0,7.0,100,102338,0,-0,310,0.0,-0.0,0.0,0,0,0,0,147,3.6,10,5,9999,99999,9,999999999,0.0,999,999,99
3019,2,22,21,0,*?*?*?*?*?*?*?*?*?*?*?*?*?*?*?*?*?*?*?*?*?*?,7.4,7.4,100,102338,0,-0,312,0.0,-0.0,0.0,0,0,0,0,190,5.7,10,5,9999,99999,9,999999999,0.0,999,999,99
3019,2,22,22,0,*?*?*?*?*?*?*?*?*?*?*?*?*?*?*?*?*?*?*?*?*?*?,7.4,7.4,100,102338,0,-0,312,0.0,-0.0,0.0,0,0,0,0,233,5.7,10,5,9999,99999,9,999999999,0.0,999,999,99
3019,2,22,23,0,*?*?*?*?*?*?*?*?*?*?*?*?*?*?*?*?*?*?*?*?*?*?,6.9,6.9,100,102338,0,-0,310,0.0,-0.0,0.0,0,0,0,0,277,5.7,10,5,9999,99999,9,999999999,0.0,999,999,99
3019,2,22,24,0,*?*?*?*?*?*?*?*?*?*?*?*?*?*?*?*?*?*?*?*?*?*?,7.4,5.6,94,102338,0,-0,312,0.0,-0.0,0.0,0,0,0,0,130,2.6,10,5,9999,99999,9,999999999,0.0,999,999,99
3019,2,23,1,0,*?*?*?*?*?*?*?*?*?*?*?*?*?*?*?*?*?*?*?*?*?*?,6.0,5.9,100,102421,0,-0,306,0.0,-0.0,0.0,0,0,0,0,320,2.6,10,5,9999,99999,9,999999999,0.0,999,999,99
3019,2,23,2,0,*?*?*?*?*?*?*?*?*?*?*?*?*?*?*?*?*?*?*?*?*?*?,5.7,5.6,100,102421,0,-0,305,0.0,-0.0,0.0,0,0,0,0,320,1.5,10,5,9999,99999,9,999999999,0.0,999,999,99
3019,2,23,3,0,*?*?*?*?*?*?*?*?*?*?*?*?*?*?*?*?*?*?*?*?*?*?,6.5,6.1,97,102421,0,-0,308,0.0,-0.0,0.0,0,0,0,0,320,1.0,10,5,9999,99999,9,999999999,0.0,999,999,99
3019,2,23,4,0,*?*?*?*?*?*?*?*?*?*?*?*?*?*?*?*?*?*?*?*?*?*?,5.8,5.8,100,102421,0,-0,305,0.0,-0.0,0.0,0,0,0,0,320,3.1,10,5,9999,99999,9,999999999,0.0,999,999,99
3019,2,23,5,0,*?*?*?*?*?*?*?*?*?*?*?*?*?*?*?*?*?*?*?*?*?*?,5.3,5.3,100,102421,0,-0,303,0.0,-0.0,0.0,0,0,0,0,320,3.1,10,5,9999,99999,9,999999999,0.0,999,999,99
3019,2,23,6,0,*?*?*?*?*?*?*?*?*?*?*?*?*?*?*?*?*?*?*?*?*?*?,5.8,5.5,97,102421,0,-0,305,0.0,-0.0,0.0,0,0,0,0,320,2.6,10,5,9999,99999,9,999999999,0.0,999,999,99
3019,2,23,7,0,*?*?*?*?*?*?*?*?*?*?*?*?*?*?*?*?*?*?*?*?*?*?,5.4,5.5,100,102421,46,1396,299,0.0,0.0,0.0,0,0,0,0,275,2.1,9,5,9999,99999,9,999999999,0.0,999,999,99
3019,2,23,8,0,*?*?*?*?*?*?*?*?*?*?*?*?*?*?*?*?*?*?*?*?*?*?,5.1,5.0,100,102421,242,1399,298,58.0,44.5,50.2,6412,3277,5933,1070,230,2.1,9,5,9999,99999,9,999999999,0.0,999,999,99
3019,2,23,9,0,*?*?*?*?*?*?*?*?*?*?*?*?*?*?*?*?*?*?*?*?*?*?,6.5,5.5,93,102421,408,1398,291,199.3,305.8,110.0,21155,27283,12838,2172,185,2.6,6,3,9999,99999,9,999999999,0.0,999,999,99
3019,2,23,10,0,*?*?*?*?*?*?*?*?*?*?*?*?*?*?*?*?*?*?*?*?*?*?,7.8,6.9,93,102421,533,1397,306,208.8,137.9,156.2,22753,13422,17753,3621,140,2.6,8,4,9999,99999,9,999999999,0.0,999,999,99
3019,2,23,11,0,*?*?*?*?*?*?*?*?*?*?*?*?*?*?*?*?*?*?*?*?*?*?,8.6,7.4,92,102421,609,1397,306,287.3,235.3,184.7,30547,23711,20868,4011,95,2.6,7,4,9999,99999,9,999999999,0.0,999,999,99
3019,2,23,12,0,*?*?*?*?*?*?*?*?*?*?*?*?*?*?*?*?*?*?*?*?*?*?,9.6,6.2,79,102421,630,1396,309,298.7,236.4,192.1,31783,23997,21640,4214,50,3.6,7,4,9999,99999,9,999999999,0.0,999,999,99
3019,2,23,13,0,*?*?*?*?*?*?*?*?*?*?*?*?*?*?*?*?*?*?*?*?*?*?,9.7,6.9,83,102421,595,1396,318,178.9,55.8,155.1,19663,5409,17497,4547,100,4.1,9,5,9999,99999,9,999999999,0.0,999,999,99
3019,2,23,14,0,*?*?*?*?*?*?*?*?*?*?*?*?*?*?*?*?*?*?*?*?*?*?,9.8,6.1,78,102421,507,1396,323,85.6,0.0,85.6,10030,0,10059,3604,150,5.2,10,5,9999,99999,9,999999999,0.0,999,999,99
3019,2,23,15,0,*?*?*?*?*?*?*?*?*?*?*?*?*?*?*?*?*?*?*?*?*?*?,9.2,4.8,74,102421,371,1396,316,102.3,51.2,88.7,11221,4490,10026,2364,200,5.7,9,5,9999,99999,9,999999999,0.0,999,999,99
3019,2,23,16,0,*?*?*?*?*?*?*?*?*?*?*?*?*?*?*?*?*?*?*?*?*?*?,9.7,4.3,69,102421,197,1396,318,42.7,40.3,37.0,4753,2687,4416,781,250,6.2,9,5,9999,99999,9,999999999,0.0,999,999,99
3019,2,23,17,0,*?*?*?*?*?*?*?*?*?*?*?*?*?*?*?*?*?*?*?*?*?*?,9.3,4.3,71,102421,0,-0,316,0.0,-0.0,0.0,0,0,0,0,300,4.6,9,5,9999,99999,9,999999999,0.0,999,999,99
3019,2,23,18,0,*?*?*?*?*?*?*?*?*?*?*?*?*?*?*?*?*?*?*?*?*?*?,9.0,5.8,80,102421,0,-0,319,0.0,-0.0,0.0,0,0,0,0,350,5.7,10,5,9999,99999,9,999999999,0.0,999,999,99
3019,2,23,19,0,*?*?*?*?*?*?*?*?*?*?*?*?*?*?*?*?*?*?*?*?*?*?,8.5,4.8,78,102421,0,-0,317,0.0,-0.0,0.0,0,0,0,0,345,4.6,10,5,9999,99999,9,999999999,0.0,999,999,99
3019,2,23,20,0,*?*?*?*?*?*?*?*?*?*?*?*?*?*?*?*?*?*?*?*?*?*?,7.4,5.5,87,102421,0,-0,312,0.0,-0.0,0.0,0,0,0,0,340,4.1,10,5,9999,99999,9,999999999,0.0,999,999,99
3019,2,23,21,0,*?*?*?*?*?*?*?*?*?*?*?*?*?*?*?*?*?*?*?*?*?*?,7.5,5.3,86,102421,0,-0,313,0.0,-0.0,0.0,0,0,0,0,335,5.2,10,5,9999,99999,9,999999999,0.0,999,999,99
3019,2,23,22,0,*?*?*?*?*?*?*?*?*?*?*?*?*?*?*?*?*?*?*?*?*?*?,6.4,5.1,92,102421,0,-0,308,0.0,-0.0,0.0,0,0,0,0,330,5.2,10,5,9999,99999,9,999999999,0.0,999,999,99
3019,2,23,23,0,*?*?*?*?*?*?*?*?*?*?*?*?*?*?*?*?*?*?*?*?*?*?,6.6,4.8,88,102421,0,-0,309,0.0,-0.0,0.0,0,0,0,0,325,4.1,10,5,9999,99999,9,999999999,0.0,999,999,99
3019,2,23,24,0,*?*?*?*?*?*?*?*?*?*?*?*?*?*?*?*?*?*?*?*?*?*?,6.3,6.4,100,102421,0,-0,307,0.0,-0.0,0.0,0,0,0,0,320,3.6,10,5,9999,99999,9,999999999,0.0,999,999,99
3019,2,24,1,0,*?*?*?*?*?*?*?*?*?*?*?*?*?*?*?*?*?*?*?*?*?*?,7.4,6.4,93,102820,0,-0,312,0.0,-0.0,0.0,0,0,0,0,325,2.6,10,5,9999,99999,9,999999999,0.0,999,999,99
3019,2,24,2,0,*?*?*?*?*?*?*?*?*?*?*?*?*?*?*?*?*?*?*?*?*?*?,7.9,7.1,95,102820,0,-0,314,0.0,-0.0,0.0,0,0,0,0,330,6.7,10,5,9999,99999,9,999999999,0.0,999,999,99
3019,2,24,3,0,*?*?*?*?*?*?*?*?*?*?*?*?*?*?*?*?*?*?*?*?*?*?,7.3,7.3,100,102820,0,-0,311,0.0,-0.0,0.0,0,0,0,0,335,5.2,10,5,9999,99999,9,999999999,0.3,999,999,99
3019,2,24,4,0,*?*?*?*?*?*?*?*?*?*?*?*?*?*?*?*?*?*?*?*?*?*?,7.1,7.0,100,102820,0,-0,311,0.0,-0.0,0.0,0,0,0,0,340,4.1,10,5,9999,99999,9,999999999,0.7,999,999,99
3019,2,24,5,0,*?*?*?*?*?*?*?*?*?*?*?*?*?*?*?*?*?*?*?*?*?*?,6.9,6.6,98,102820,0,-0,310,0.0,-0.0,0.0,0,0,0,0,345,3.6,10,5,9999,99999,9,999999999,0.2,999,999,99
3019,2,24,6,0,*?*?*?*?*?*?*?*?*?*?*?*?*?*?*?*?*?*?*?*?*?*?,7.0,5.5,90,102820,0,-0,310,0.0,-0.0,0.0,0,0,0,0,350,4.1,10,5,9999,99999,9,999999999,0.0,999,999,99
3019,2,24,7,0,*?*?*?*?*?*?*?*?*?*?*?*?*?*?*?*?*?*?*?*?*?*?,7.1,6.1,93,102820,54,1401,311,0.0,0.0,0.0,0,0,0,0,348,4.1,10,5,9999,99999,9,999999999,0.1,999,999,99
3019,2,24,8,0,*?*?*?*?*?*?*?*?*?*?*?*?*?*?*?*?*?*?*?*?*?*?,7.8,6.1,89,102820,249,1393,314,34.9,0.0,34.9,4085,0,4092,1361,347,4.1,10,5,9999,99999,9,999999999,0.1,999,999,99
3019,2,24,9,0,*?*?*?*?*?*?*?*?*?*?*?*?*?*?*?*?*?*?*?*?*?*?,7.4,4.6,83,102820,416,1397,312,67.6,0.0,67.6,7900,0,7921,2761,345,4.1,10,5,9999,99999,9,999999999,0.0,999,999,99
3019,2,24,10,0,*?*?*?*?*?*?*?*?*?*?*?*?*?*?*?*?*?*?*?*?*?*?,8.0,5.5,84,102820,541,1396,315,92.3,0.0,92.3,10823,0,10857,3932,343,3.1,10,5,9999,99999,9,999999999,1.6,999,999,99
3019,2,24,11,0,*?*?*?*?*?*?*?*?*?*?*?*?*?*?*?*?*?*?*?*?*?*?,8.1,4.8,80,102820,616,1395,315,107.2,0.0,107.2,12617,0,12659,4687,342,3.6,10,5,9999,99999,9,999999999,2.0,999,999,99
3019,2,24,12,0,*?*?*?*?*?*?*?*?*?*?*?*?*?*?*?*?*?*?*?*?*?*?,8.9,5.1,77,102820,638,1397,319,111.4,0.0,111.4,13124,0,13168,4905,340,4.1,10,5,9999,99999,9,999999999,2.0,999,999,99
3019,2,24,13,0,*?*?*?*?*?*?*?*?*?*?*?*?*?*?*?*?*?*?*?*?*?*?,9.1,6.4,83,102820,603,1396,320,104.5,0.0,104.5,12299,0,12340,4548,337,4.6,10,5,9999,99999,9,999999999,0.5,999,999,99
3019,2,24,14,0,*?*?*?*?*?*?*?*?*?*?*?*?*?*?*?*?*?*?*?*?*?*?,8.8,5.5,80,102820,514,1395,319,87.1,0.0,87.1,10208,0,10238,3676,333,4.1,10,5,9999,99999,9,999999999,0.0,999,999,99
3019,2,24,15,0,*?*?*?*?*?*?*?*?*?*?*?*?*?*?*?*?*?*?*?*?*?*?,8.4,6.1,86,102820,378,1394,317,60.3,0.0,60.3,7037,0,7054,2431,330,5.2,10,5,9999,99999,9,999999999,0.0,999,999,99
3019,2,24,16,0,*?*?*?*?*?*?*?*?*?*?*?*?*?*?*?*?*?*?*?*?*?*?,8.7,5.8,82,102820,204,1395,318,26.0,0.0,26.0,3055,0,3059,1007,327,4.6,10,5,9999,99999,9,999999999,0.0,999,999,99
3019,2,24,17,0,*?*?*?*?*?*?*?*?*?*?*?*?*?*?*?*?*?*?*?*?*?*?,9.0,5.8,80,102820,3,1244,319,0.0,0.0,0.0,0,0,0,0,323,4.1,10,5,9999,99999,9,999999999,0.0,999,999,99
3019,2,24,18,0,*?*?*?*?*?*?*?*?*?*?*?*?*?*?*?*?*?*?*?*?*?*?,8.4,6.2,86,102820,0,-0,317,0.0,-0.0,0.0,0,0,0,0,320,3.6,10,5,9999,99999,9,999999999,0.0,999,999,99
3019,2,24,19,0,*?*?*?*?*?*?*?*?*?*?*?*?*?*?*?*?*?*?*?*?*?*?,8.2,5.5,83,102820,0,-0,316,0.0,-0.0,0.0,0,0,0,0,322,2.6,10,5,9999,99999,9,999999999,0.2,999,999,99
3019,2,24,20,0,*?*?*?*?*?*?*?*?*?*?*?*?*?*?*?*?*?*?*?*?*?*?,8.2,6.7,91,102820,0,-0,316,0.0,-0.0,0.0,0,0,0,0,323,1.0,10,5,9999,99999,9,999999999,0.0,999,999,99
3019,2,24,21,0,*?*?*?*?*?*?*?*?*?*?*?*?*?*?*?*?*?*?*?*?*?*?,8.2,7.0,92,102820,0,-0,316,0.0,-0.0,0.0,0,0,0,0,325,0.5,10,5,9999,99999,9,999999999,0.0,999,999,99
3019,2,24,22,0,*?*?*?*?*?*?*?*?*?*?*?*?*?*?*?*?*?*?*?*?*?*?,8.1,6.6,90,102820,0,-0,315,0.0,-0.0,0.0,0,0,0,0,327,0.5,10,5,9999,99999,9,999999999,0.0,999,999,99
3019,2,24,23,0,*?*?*?*?*?*?*?*?*?*?*?*?*?*?*?*?*?*?*?*?*?*?,8.1,5.8,86,102820,0,-0,315,0.0,-0.0,0.0,0,0,0,0,328,1.5,10,5,9999,99999,9,999999999,0.0,999,999,99
3019,2,24,24,0,*?*?*?*?*?*?*?*?*?*?*?*?*?*?*?*?*?*?*?*?*?*?,6.9,5.6,92,102820,0,-0,310,0.0,-0.0,0.0,0,0,0,0,320,1.5,10,5,9999,99999,9,999999999,0.0,999,999,99
3019,2,25,1,0,*?*?*?*?*?*?*?*?*?*?*?*?*?*?*?*?*?*?*?*?*?*?,7.9,4.6,80,103207,0,-0,315,0.0,-0.0,0.0,0,0,0,0,328,1.5,10,5,9999,99999,9,999999999,0.0,999,999,99
3019,2,25,2,0,*?*?*?*?*?*?*?*?*?*?*?*?*?*?*?*?*?*?*?*?*?*?,7.8,4.1,78,103207,0,-0,314,0.0,-0.0,0.0,0,0,0,0,327,2.6,10,5,9999,99999,9,999999999,0.0,999,999,99
3019,2,25,3,0,*?*?*?*?*?*?*?*?*?*?*?*?*?*?*?*?*?*?*?*?*?*?,8.1,3.9,75,103207,0,-0,316,0.0,-0.0,0.0,0,0,0,0,325,3.1,10,5,9999,99999,9,999999999,0.0,999,999,99
3019,2,25,4,0,*?*?*?*?*?*?*?*?*?*?*?*?*?*?*?*?*?*?*?*?*?*?,8.0,4.3,77,103207,0,-0,315,0.0,-0.0,0.0,0,0,0,0,323,3.6,10,5,9999,99999,9,999999999,0.0,999,999,99
3019,2,25,5,0,*?*?*?*?*?*?*?*?*?*?*?*?*?*?*?*?*?*?*?*?*?*?,8.0,4.8,80,103207,0,-0,315,0.0,-0.0,0.0,0,0,0,0,322,1.5,10,5,9999,99999,9,999999999,0.0,999,999,99
3019,2,25,6,0,*?*?*?*?*?*?*?*?*?*?*?*?*?*?*?*?*?*?*?*?*?*?,8.1,5.1,81,103207,0,-0,315,0.0,-0.0,0.0,0,0,0,0,320,1.5,10,5,9999,99999,9,999999999,0.0,999,999,99
3019,2,25,7,0,*?*?*?*?*?*?*?*?*?*?*?*?*?*?*?*?*?*?*?*?*?*?,8.2,5.6,84,103207,62,1402,316,0.0,0.0,0.0,0,0,0,0,322,2.6,10,5,9999,99999,9,999999999,0.0,999,999,99
3019,2,25,8,0,*?*?*?*?*?*?*?*?*?*?*?*?*?*?*?*?*?*?*?*?*?*?,8.0,5.6,85,103207,257,1393,315,36.5,0.0,36.5,4269,0,4276,1425,323,2.6,10,5,9999,99999,9,999999999,0.0,999,999,99
3019,2,25,9,0,*?*?*?*?*?*?*?*?*?*?*?*?*?*?*?*?*?*?*?*?*?*?,7.7,6.2,91,103207,423,1393,313,69.3,0.0,69.3,8088,0,8109,2833,325,2.6,10,5,9999,99999,9,999999999,0.0,999,999,99
3019,2,25,10,0,*?*?*?*?*?*?*?*?*?*?*?*?*?*?*?*?*?*?*?*?*?*?,7.8,5.3,83,103207,549,1396,314,93.9,0.0,93.9,11023,0,11057,4011,327,3.6,10,5,9999,99999,9,999999999,0.0,999,999,99
3019,2,25,11,0,*?*?*?*?*?*?*?*?*?*?*?*?*?*?*?*?*?*?*?*?*?*?,7.9,4.8,81,103207,624,1394,315,108.8,0.0,108.8,12820,0,12863,4769,328,2.1,10,5,9999,99999,9,999999999,0.0,999,999,99
3019,2,25,12,0,*?*?*?*?*?*?*?*?*?*?*?*?*?*?*?*?*?*?*?*?*?*?,8.5,3.9,73,103207,645,1394,317,113.0,0.0,113.0,13323,0,13369,4986,330,3.6,10,5,9999,99999,9,999999999,0.0,999,999,99
3019,2,25,13,0,*?*?*?*?*?*?*?*?*?*?*?*?*?*?*?*?*?*?*?*?*?*?,8.2,5.3,81,103207,610,1394,316,106.1,0.0,106.1,12487,0,12528,4627,280,4.6,10,5,9999,99999,9,999999999,0.0,999,999,99
3019,2,25,14,0,*?*?*?*?*?*?*?*?*?*?*?*?*?*?*?*?*?*?*?*?*?*?,8.7,4.5,75,103207,522,1396,318,88.6,0.0,88.6,10387,0,10418,3749,230,5.7,10,5,9999,99999,9,999999999,0.0,999,999,99
3019,2,25,15,0,*?*?*?*?*?*?*?*?*?*?*?*?*?*?*?*?*?*?*?*?*?*?,8.3,1.9,64,103207,385,1393,317,61.8,0.0,61.8,7206,0,7224,2495,180,6.2,10,5,9999,99999,9,999999999,0.0,999,999,99
3019,2,25,16,0,*?*?*?*?*?*?*?*?*?*?*?*?*?*?*?*?*?*?*?*?*?*?,8.3,0.2,57,103207,211,1395,317,27.4,0.0,27.4,3215,0,3220,1062,130,6.2,10,5,9999,99999,9,999999999,0.0,999,999,99
3019,2,25,17,0,*?*?*?*?*?*?*?*?*?*?*?*?*?*?*?*?*?*?*?*?*?*?,8.6,2.3,64,103207,10,1371,318,0.0,0.0,0.0,0,0,0,0,80,5.7,10,5,9999,99999,9,999999999,0.0,999,999,99
3019,2,25,18,0,*?*?*?*?*?*?*?*?*?*?*?*?*?*?*?*?*?*?*?*?*?*?,8.6,2.7,66,103207,0,-0,318,0.0,-0.0,0.0,0,0,0,0,30,5.2,10,5,9999,99999,9,999999999,0.0,999,999,99
3019,2,25,19,0,*?*?*?*?*?*?*?*?*?*?*?*?*?*?*?*?*?*?*?*?*?*?,8.5,2.9,67,103207,0,-0,318,0.0,-0.0,0.0,0,0,0,0,28,4.6,10,5,9999,99999,9,999999999,0.0,999,999,99
3019,2,25,20,0,*?*?*?*?*?*?*?*?*?*?*?*?*?*?*?*?*?*?*?*?*?*?,8.6,3.6,71,103207,0,-0,318,0.0,-0.0,0.0,0,0,0,0,27,2.6,10,5,9999,99999,9,999999999,0.0,999,999,99
3019,2,25,21,0,*?*?*?*?*?*?*?*?*?*?*?*?*?*?*?*?*?*?*?*?*?*?,7.8,4.1,78,103207,0,-0,314,0.0,-0.0,0.0,0,0,0,0,25,2.6,10,5,9999,99999,9,999999999,0.0,999,999,99
3019,2,25,22,0,*?*?*?*?*?*?*?*?*?*?*?*?*?*?*?*?*?*?*?*?*?*?,8.2,5.0,80,103207,0,-0,316,0.0,-0.0,0.0,0,0,0,0,23,2.1,10,5,9999,99999,9,999999999,0.0,999,999,99
3019,2,25,23,0,*?*?*?*?*?*?*?*?*?*?*?*?*?*?*?*?*?*?*?*?*?*?,8.2,3.6,73,103207,0,-0,316,0.0,-0.0,0.0,0,0,0,0,22,1.5,10,5,9999,99999,9,999999999,0.0,999,999,99
3019,2,25,24,0,*?*?*?*?*?*?*?*?*?*?*?*?*?*?*?*?*?*?*?*?*?*?,8.0,5.3,83,103207,0,-0,315,0.0,-0.0,0.0,0,0,0,0,330,1.5,10,5,9999,99999,9,999999999,0.0,999,999,99
3019,2,26,1,0,*?*?*?*?*?*?*?*?*?*?*?*?*?*?*?*?*?*?*?*?*?*?,8.7,4.6,76,103602,0,-0,318,0.0,-0.0,0.0,0,0,0,0,25,2.6,10,5,9999,99999,9,999999999,0.0,999,999,99
3019,2,26,2,0,*?*?*?*?*?*?*?*?*?*?*?*?*?*?*?*?*?*?*?*?*?*?,9.1,5.0,76,103602,0,-0,320,0.0,-0.0,0.0,0,0,0,0,30,0.5,10,5,9999,99999,9,999999999,0.0,999,999,99
3019,2,26,3,0,*?*?*?*?*?*?*?*?*?*?*?*?*?*?*?*?*?*?*?*?*?*?,8.2,4.6,78,103602,0,-0,316,0.0,-0.0,0.0,0,0,0,0,35,2.6,10,5,9999,99999,9,999999999,0.0,999,999,99
3019,2,26,4,0,*?*?*?*?*?*?*?*?*?*?*?*?*?*?*?*?*?*?*?*?*?*?,9.2,4.6,74,103602,0,-0,320,0.0,-0.0,0.0,0,0,0,0,40,2.6,10,5,9999,99999,9,999999999,0.0,999,999,99
3019,2,26,5,0,*?*?*?*?*?*?*?*?*?*?*?*?*?*?*?*?*?*?*?*?*?*?,8.8,3.9,71,103602,0,-0,319,0.0,-0.0,0.0,0,0,0,0,45,5.2,10,5,9999,99999,9,999999999,0.0,999,999,99
3019,2,26,6,0,*?*?*?*?*?*?*?*?*?*?*?*?*?*?*?*?*?*?*?*?*?*?,8.3,3.0,70,103602,0,-0,317,0.0,-0.0,0.0,0,0,0,0,50,3.6,10,5,9999,99999,9,999999999,0.0,999,999,99
3019,2,26,7,0,*?*?*?*?*?*?*?*?*?*?*?*?*?*?*?*?*?*?*?*?*?*?,7.7,2.9,72,103602,70,1402,309,0.0,0.0,0.0,0,0,0,0,48,3.6,9,5,9999,99999,9,999999999,0.0,999,999,99
3019,2,26,8,0,*?*?*?*?*?*?*?*?*?*?*?*?*?*?*?*?*?*?*?*?*?*?,8.3,3.9,74,103602,265,1392,312,66.2,46.3,57.4,7310,3553,6750,1230,47,4.6,9,5,9999,99999,9,999999999,0.0,999,999,99
3019,2,26,9,0,*?*?*?*?*?*?*?*?*?*?*?*?*?*?*?*?*?*?*?*?*?*?,8.9,5.6,80,103602,431,1393,310,163.1,132.8,122.0,17769,12216,13961,2736,45,4.1,8,4,9999,99999,9,999999999,0.0,999,999,99
3019,2,26,10,0,*?*?*?*?*?*?*?*?*?*?*?*?*?*?*?*?*?*?*?*?*?*?,9.9,5.8,75,103602,557,1395,306,288.2,323.5,159.1,30700,31930,18188,3339,43,4.6,6,3,9999,99999,9,999999999,0.0,999,999,99
3019,2,26,11,0,*?*?*?*?*?*?*?*?*?*?*?*?*?*?*?*?*?*?*?*?*?*?,11.6,5.9,68,103602,632,1394,314,333.2,329.2,183.9,35585,33459,20844,4001,42,3.1,6,3,9999,99999,9,999999999,0.1,999,999,99
3019,2,26,12,0,*?*?*?*?*?*?*?*?*?*?*?*?*?*?*?*?*?*?*?*?*?*?,12.4,7.4,71,103602,653,1394,318,345.6,330.6,190.8,36942,33838,21560,4196,40,2.6,6,3,9999,99999,9,999999999,0.0,999,999,99
3019,2,26,13,0,*?*?*?*?*?*?*?*?*?*?*?*?*?*?*?*?*?*?*?*?*?*?,12.5,8.3,75,103602,618,1395,323,292.7,235.8,188.2,31129,23849,21231,4107,42,2.1,7,4,9999,99999,9,999999999,0.0,999,999,99
3019,2,26,14,0,*?*?*?*?*?*?*?*?*?*?*?*?*?*?*?*?*?*?*?*?*?*?,12.7,7.9,73,103602,529,1394,324,245.1,230.6,157.6,25981,22437,17968,3303,43,2.6,7,4,9999,99999,9,999999999,0.0,999,999,99
3019,2,26,15,0,*?*?*?*?*?*?*?*?*?*?*?*?*?*?*?*?*?*?*?*?*?*?,12.6,7.7,72,103602,393,1396,324,171.9,218.0,110.6,18176,19158,12853,2194,45,3.1,7,4,9999,99999,9,999999999,0.0,999,999,99
3019,2,26,16,0,*?*?*?*?*?*?*?*?*?*?*?*?*?*?*?*?*?*?*?*?*?*?,12.5,8.0,74,103602,218,1394,327,66.2,106.7,49.5,7063,6951,6010,904,47,2.6,8,4,9999,99999,9,999999999,0.0,999,999,99
3019,2,26,17,0,*?*?*?*?*?*?*?*?*?*?*?*?*?*?*?*?*?*?*?*?*?*?,12.3,7.9,74,103602,17,1395,334,0.0,0.0,0.0,0,0,0,0,48,2.6,10,5,9999,99999,9,999999999,0.0,999,999,99
3019,2,26,18,0,*?*?*?*?*?*?*?*?*?*?*?*?*?*?*?*?*?*?*?*?*?*?,11.4,8.4,82,103602,0,-0,330,0.0,-0.0,0.0,0,0,0,0,50,2.6,10,5,9999,99999,9,999999999,0.0,999,999,99
3019,2,26,19,0,*?*?*?*?*?*?*?*?*?*?*?*?*?*?*?*?*?*?*?*?*?*?,10.3,8.1,87,103602,0,-0,325,0.0,-0.0,0.0,0,0,0,0,55,3.6,10,5,9999,99999,9,999999999,0.0,999,999,99
3019,2,26,20,0,*?*?*?*?*?*?*?*?*?*?*?*?*?*?*?*?*?*?*?*?*?*?,10.8,8.3,84,103602,0,-0,327,0.0,-0.0,0.0,0,0,0,0,60,3.1,10,5,9999,99999,9,999999999,0.0,999,999,99
3019,2,26,21,0,*?*?*?*?*?*?*?*?*?*?*?*?*?*?*?*?*?*?*?*?*?*?,9.7,8.8,94,103602,0,-0,322,0.0,-0.0,0.0,0,0,0,0,65,3.1,10,5,9999,99999,9,999999999,0.0,999,999,99
3019,2,26,22,0,*?*?*?*?*?*?*?*?*?*?*?*?*?*?*?*?*?*?*?*?*?*?,9.0,8.4,96,103602,0,-0,319,0.0,-0.0,0.0,0,0,0,0,70,4.6,10,5,9999,99999,9,999999999,0.0,999,999,99
3019,2,26,23,0,*?*?*?*?*?*?*?*?*?*?*?*?*?*?*?*?*?*?*?*?*?*?,8.0,7.4,97,103602,0,-0,315,0.0,-0.0,0.0,0,0,0,0,75,2.6,10,5,9999,99999,9,999999999,0.0,999,999,99
3019,2,26,24,0,*?*?*?*?*?*?*?*?*?*?*?*?*?*?*?*?*?*?*?*?*?*?,8.2,4.1,76,103602,0,-0,316,0.0,-0.0,0.0,0,0,0,0,20,2.6,10,5,9999,99999,9,999999999,0.0,999,999,99
3019,2,27,1,0,*?*?*?*?*?*?*?*?*?*?*?*?*?*?*?*?*?*?*?*?*?*?,3.8,3.0,95,103725,0,-0,297,0.0,-0.0,0.0,0,0,0,0,82,0.5,10,5,9999,99999,9,999999999,0.0,999,999,99
3019,2,27,2,0,*?*?*?*?*?*?*?*?*?*?*?*?*?*?*?*?*?*?*?*?*?*?,1.5,0.2,92,103725,0,-0,288,0.0,-0.0,0.0,0,0,0,0,83,0.5,10,5,9999,99999,9,999999999,0.0,999,999,99
3019,2,27,3,0,*?*?*?*?*?*?*?*?*?*?*?*?*?*?*?*?*?*?*?*?*?*?,1.3,-0.0,91,103725,0,-0,287,0.0,-0.0,0.0,0,0,0,0,85,1.0,10,5,9999,99999,9,999999999,0.0,999,999,99
3019,2,27,4,0,*?*?*?*?*?*?*?*?*?*?*?*?*?*?*?*?*?*?*?*?*?*?,1.1,-0.0,92,103725,0,-0,286,0.0,-0.0,0.0,0,0,0,0,87,1.0,10,5,9999,99999,9,999999999,0.0,999,999,99
3019,2,27,5,0,*?*?*?*?*?*?*?*?*?*?*?*?*?*?*?*?*?*?*?*?*?*?,1.4,0.6,95,103725,0,-0,287,0.0,-0.0,0.0,0,0,0,0,88,0.5,10,5,9999,99999,9,999999999,0.0,999,999,99
3019,2,27,6,0,*?*?*?*?*?*?*?*?*?*?*?*?*?*?*?*?*?*?*?*?*?*?,1.9,-0.0,87,103725,0,-0,289,0.0,-0.0,0.0,0,0,0,0,90,1.0,10,5,9999,99999,9,999999999,0.0,999,999,99
3019,2,27,7,0,*?*?*?*?*?*?*?*?*?*?*?*?*?*?*?*?*?*?*?*?*?*?,2.2,-1.1,78,103725,78,1400,291,1.1,0.0,1.1,153,-0,153,46,97,1.5,10,5,9999,99999,9,999999999,0.0,999,999,99
3019,2,27,8,0,*?*?*?*?*?*?*?*?*?*?*?*?*?*?*?*?*?*?*?*?*?*?,1.5,-1.5,79,103725,273,1391,283,69.0,46.8,59.8,7615,3641,7027,1285,103,1.5,9,5,9999,99999,9,999999999,0.0,999,999,99
3019,2,27,9,0,*?*?*?*?*?*?*?*?*?*?*?*?*?*?*?*?*?*?*?*?*?*?,1.9,-1.9,75,103725,440,1395,284,125.9,53.1,109.2,13824,4860,12332,2989,110,1.5,9,5,9999,99999,9,999999999,0.0,999,999,99
3019,2,27,10,0,*?*?*?*?*?*?*?*?*?*?*?*?*?*?*?*?*?*?*?*?*?*?,2.9,-1.5,72,103725,565,1395,288,168.8,55.4,146.3,18544,5326,16508,4230,117,4.6,9,5,9999,99999,9,999999999,0.0,999,999,99
3019,2,27,11,0,*?*?*?*?*?*?*?*?*?*?*?*?*?*?*?*?*?*?*?*?*?*?,4.4,0.4,75,103725,640,1394,300,112.0,0.0,112.0,13210,0,13255,4937,123,4.6,10,5,9999,99999,9,999999999,0.0,999,999,99
3019,2,27,12,0,*?*?*?*?*?*?*?*?*?*?*?*?*?*?*?*?*?*?*?*?*?*?,4.6,1.0,79,103725,661,1394,301,116.1,0.0,116.1,13708,0,13756,5153,130,5.7,10,5,9999,99999,9,999999999,0.0,999,999,99
3019,2,27,13,0,*?*?*?*?*?*?*?*?*?*?*?*?*?*?*?*?*?*?*?*?*?*?,4.7,1.7,81,103725,625,1393,301,109.2,0.0,109.2,12860,0,12904,4786,160,6.2,10,5,9999,99999,9,999999999,0.0,999,999,99
3019,2,27,14,0,*?*?*?*?*?*?*?*?*?*?*?*?*?*?*?*?*?*?*?*?*?*?,4.9,2.5,85,103725,536,1393,302,91.6,0.0,91.6,10744,0,10777,3895,190,3.6,10,5,9999,99999,9,999999999,0.0,999,999,99
3019,2,27,15,0,*?*?*?*?*?*?*?*?*?*?*?*?*?*?*?*?*?*?*?*?*?*?,4.8,1.5,80,103725,400,1394,297,112.3,52.1,97.4,12326,4660,11005,2624,220,5.2,9,5,9999,99999,9,999999999,0.0,999,999,99
3019,2,27,16,0,*?*?*?*?*?*?*?*?*?*?*?*?*?*?*?*?*?*?*?*?*?*?,4.9,0.6,75,103725,225,1394,302,30.2,0.0,30.2,3536,0,3542,1171,250,6.2,10,5,9999,99999,9,999999999,0.0,999,999,99
3019,2,27,17,0,*?*?*?*?*?*?*?*?*?*?*?*?*?*?*?*?*?*?*?*?*?*?,5.2,0.8,74,103725,24,1405,303,0.0,0.0,0.0,0,0,0,0,280,6.2,10,5,9999,99999,9,999999999,0.0,999,999,99
3019,2,27,18,0,*?*?*?*?*?*?*?*?*?*?*?*?*?*?*?*?*?*?*?*?*?*?,4.1,1.3,82,103725,0,-0,299,0.0,-0.0,0.0,0,0,0,0,310,5.2,10,5,9999,99999,9,999999999,0.0,999,999,99
3019,2,27,19,0,*?*?*?*?*?*?*?*?*?*?*?*?*?*?*?*?*?*?*?*?*?*?,3.3,0.2,81,103725,0,-0,295,0.0,-0.0,0.0,0,0,0,0,313,4.1,10,5,9999,99999,9,999999999,0.0,999,999,99
3019,2,27,20,0,*?*?*?*?*?*?*?*?*?*?*?*?*?*?*?*?*?*?*?*?*?*?,3.7,-0.0,78,103725,0,-0,297,0.0,-0.0,0.0,0,0,0,0,317,2.6,10,5,9999,99999,9,999999999,0.0,999,999,99
3019,2,27,21,0,*?*?*?*?*?*?*?*?*?*?*?*?*?*?*?*?*?*?*?*?*?*?,2.9,-0.2,80,103725,0,-0,294,0.0,-0.0,0.0,0,0,0,0,320,2.1,10,5,9999,99999,9,999999999,0.0,999,999,99
3019,2,27,22,0,*?*?*?*?*?*?*?*?*?*?*?*?*?*?*?*?*?*?*?*?*?*?,2.6,-0.0,83,103725,0,-0,292,0.0,-0.0,0.0,0,0,0,0,323,2.6,10,5,9999,99999,9,999999999,0.0,999,999,99
3019,2,27,23,0,*?*?*?*?*?*?*?*?*?*?*?*?*?*?*?*?*?*?*?*?*?*?,2.6,1.5,92,103725,0,-0,292,0.0,-0.0,0.0,0,0,0,0,327,1.5,10,5,9999,99999,9,999999999,0.1,999,999,99
3019,2,27,24,0,*?*?*?*?*?*?*?*?*?*?*?*?*?*?*?*?*?*?*?*?*?*?,6.9,5.3,90,103725,0,-0,310,0.0,-0.0,0.0,0,0,0,0,80,1.0,10,5,9999,99999,9,999999999,0.0,999,999,99
3019,2,28,1,0,*?*?*?*?*?*?*?*?*?*?*?*?*?*?*?*?*?*?*?*?*?*?,3.3,2.5,92,103340,0,-0,295,0.0,-0.0,0.0,0,0,0,0,333,2.6,10,5,9999,99999,9,999999999,0.0,999,999,99
3019,2,28,2,0,*?*?*?*?*?*?*?*?*?*?*?*?*?*?*?*?*?*?*?*?*?*?,3.6,2.9,93,103340,0,-0,296,0.0,-0.0,0.0,0,0,0,0,337,1.0,10,5,9999,99999,9,999999999,2.6,999,999,99
3019,2,28,3,0,*?*?*?*?*?*?*?*?*?*?*?*?*?*?*?*?*?*?*?*?*?*?,4.3,3.4,91,103340,0,-0,299,0.0,-0.0,0.0,0,0,0,0,340,2.1,10,5,9999,99999,9,999999999,2.7,999,999,99
3019,2,28,4,0,*?*?*?*?*?*?*?*?*?*?*?*?*?*?*?*?*?*?*?*?*?*?,3.3,2.9,94,103340,0,-0,295,0.0,-0.0,0.0,0,0,0,0,343,2.6,10,5,9999,99999,9,999999999,1.7,999,999,99
3019,2,28,5,0,*?*?*?*?*?*?*?*?*?*?*?*?*?*?*?*?*?*?*?*?*?*?,2.8,2.1,93,103340,0,-0,293,0.0,-0.0,0.0,0,0,0,0,347,2.6,10,5,9999,99999,9,999999999,0.0,999,999,99
3019,2,28,6,0,*?*?*?*?*?*?*?*?*?*?*?*?*?*?*?*?*?*?*?*?*?*?,2.0,1.7,96,103340,0,-0,290,0.0,-0.0,0.0,0,0,0,0,350,3.1,10,5,9999,99999,9,999999999,0.0,999,999,99
3019,2,28,7,0,*?*?*?*?*?*?*?*?*?*?*?*?*?*?*?*?*?*?*?*?*?*?,2.9,1.3,87,103340,86,1397,293,2.7,0.0,2.7,354,-0,353,111,345,2.1,10,5,9999,99999,9,999999999,0.0,999,999,99
3019,2,28,8,0,*?*?*?*?*?*?*?*?*?*?*?*?*?*?*?*?*?*?*?*?*?*?,3.6,2.1,88,103340,282,1395,296,41.4,0.0,41.4,4829,0,4838,1622,340,1.0,10,5,9999,99999,9,999999999,0.0,999,999,99
3019,2,28,9,0,*?*?*?*?*?*?*?*?*?*?*?*?*?*?*?*?*?*?*?*?*?*?,4.7,2.1,81,103340,448,1394,287,201.6,224.0,129.7,21334,20650,14967,2630,335,2.1,7,4,9999,99999,9,999999999,0.3,999,999,99
3019,2,28,10,0,*?*?*?*?*?*?*?*?*?*?*?*?*?*?*?*?*?*?*?*?*?*?,7.5,3.0,72,103340,573,1394,294,298.0,324.9,164.5,31770,32229,18805,3479,330,4.6,6,3,9999,99999,9,999999999,0.4,999,999,99
3019,2,28,11,0,*?*?*?*?*?*?*?*?*?*?*?*?*?*?*?*?*?*?*?*?*?*?,8.2,2.7,67,103340,648,1393,302,309.1,237.3,198.8,32911,24239,22339,4407,325,4.1,7,4,9999,99999,9,999999999,0.0,999,999,99
3019,2,28,12,0,*?*?*?*?*?*?*?*?*?*?*?*?*?*?*?*?*?*?*?*?*?*?,10.7,3.8,61,103340,668,1392,308,355.2,331.6,196.0,37984,34096,22112,4351,320,4.6,6,3,9999,99999,9,999999999,0.0,999,999,99
3019,2,28,13,0,*?*?*?*?*?*?*?*?*?*?*?*?*?*?*?*?*?*?*?*?*?*?,10.6,2.9,58,103340,633,1393,302,356.0,411.4,169.1,37186,40447,20601,3468,318,4.1,5,3,9999,99999,9,999999999,0.0,999,999,99
3019,2,28,14,0,*?*?*?*?*?*?*?*?*?*?*?*?*?*?*?*?*?*?*?*?*?*?,10.6,3.6,60,103340,544,1394,308,280.9,322.4,155.0,29905,31634,17750,3237,317,4.1,6,3,9999,99999,9,999999999,0.0,999,999,99
3019,2,28,15,0,*?*?*?*?*?*?*?*?*?*?*?*?*?*?*?*?*?*?*?*?*?*?,10.7,4.1,62,103340,407,1393,313,179.8,219.7,115.6,19008,19594,13407,2309,315,2.6,7,4,9999,99999,9,999999999,0.0,999,999,99
3019,2,28,16,0,*?*?*?*?*?*?*?*?*?*?*?*?*?*?*?*?*?*?*?*?*?*?,10.6,3.6,60,103340,232,1393,312,85.9,184.1,55.2,9128,12444,6652,1020,313,3.1,7,4,9999,99999,9,999999999,0.0,999,999,99
3019,2,28,17,0,*?*?*?*?*?*?*?*?*?*?*?*?*?*?*?*?*?*?*?*?*?*?,9.8,3.0,61,103340,31,1410,319,0.0,0.0,0.0,0,0,0,0,312,1.5,9,5,9999,99999,9,999999999,0.2,999,999,99
3019,2,28,18,0,*?*?*?*?*?*?*?*?*?*?*?*?*?*?*?*?*?*?*?*?*?*?,8.5,2.9,66,103340,0,-0,318,0.0,-0.0,0.0,0,0,0,0,310,2.6,10,5,9999,99999,9,999999999,0.6,999,999,99
3019,2,28,19,0,*?*?*?*?*?*?*?*?*?*?*?*?*?*?*?*?*?*?*?*?*?*?,7.4,3.2,73,103340,0,-0,313,0.0,-0.0,0.0,0,0,0,0,282,2.1,10,5,9999,99999,9,999999999,0.3,999,999,99
3019,2,28,20,0,*?*?*?*?*?*?*?*?*?*?*?*?*?*?*?*?*?*?*?*?*?*?,6.8,2.7,73,103340,0,-0,310,0.0,-0.0,0.0,0,0,0,0,253,3.1,10,5,9999,99999,9,999999999,2.6,999,999,99
3019,2,28,21,0,*?*?*?*?*?*?*?*?*?*?*?*?*?*?*?*?*?*?*?*?*?*?,6.3,1.0,68,103340,0,-0,308,0.0,-0.0,0.0,0,0,0,0,225,2.6,10,5,9999,99999,9,999999999,0.2,999,999,99
3019,2,28,22,0,*?*?*?*?*?*?*?*?*?*?*?*?*?*?*?*?*?*?*?*?*?*?,5.8,1.0,70,103340,0,-0,306,0.0,-0.0,0.0,0,0,0,0,197,3.1,10,5,9999,99999,9,999999999,0.3,999,999,99
3019,2,28,23,0,*?*?*?*?*?*?*?*?*?*?*?*?*?*?*?*?*?*?*?*?*?*?,5.0,-0.4,66,103340,0,-0,303,0.0,-0.0,0.0,0,0,0,0,168,2.1,10,5,9999,99999,9,999999999,0.2,999,999,99
3019,2,28,24,0,*?*?*?*?*?*?*?*?*?*?*?*?*?*?*?*?*?*?*?*?*?*?,2.6,1.9,93,103340,0,-0,292,0.0,-0.0,0.0,0,0,0,0,330,2.6,10,5,9999,99999,9,999999999,0.2,999,999,99
3019,3,1,1,0,*?*?*?*?*?*?*?*?*?*?*?*?*?*?*?*?*?*?*?*?*?*?,3.4,3.0,100,100164,0,-0,295,0.0,-0.0,0.0,0,0,0,0,138,3.1,10,5,9999,99999,9,999999999,0.0,999,999,99
3019,3,1,2,0,*?*?*?*?*?*?*?*?*?*?*?*?*?*?*?*?*?*?*?*?*?*?,2.5,2.5,100,100164,0,-0,291,0.0,-0.0,0.0,0,0,0,0,137,3.6,10,5,9999,99999,9,999999999,0.0,999,999,99
3019,3,1,3,0,*?*?*?*?*?*?*?*?*?*?*?*?*?*?*?*?*?*?*?*?*?*?,2.3,2.3,100,100164,0,-0,291,0.0,-0.0,0.0,0,0,0,0,135,1.5,10,5,9999,99999,9,999999999,0.2,999,999,99
3019,3,1,4,0,*?*?*?*?*?*?*?*?*?*?*?*?*?*?*?*?*?*?*?*?*?*?,1.6,1.5,100,100164,0,-0,288,0.0,-0.0,0.0,0,0,0,0,133,1.0,10,5,9999,99999,9,999999999,0.1,999,999,99
3019,3,1,5,0,*?*?*?*?*?*?*?*?*?*?*?*?*?*?*?*?*?*?*?*?*?*?,1.1,1.0,100,100164,0,-0,286,0.0,-0.0,0.0,0,0,0,0,132,2.6,10,5,9999,99999,9,999999999,0.0,999,999,99
3019,3,1,6,0,*?*?*?*?*?*?*?*?*?*?*?*?*?*?*?*?*?*?*?*?*?*?,0.6,0.6,100,100164,0,-0,284,0.0,-0.0,0.0,0,0,0,0,130,1.0,10,5,9999,99999,9,999999999,0.7,999,999,99
3019,3,1,7,0,*?*?*?*?*?*?*?*?*?*?*?*?*?*?*?*?*?*?*?*?*?*?,1.9,1.9,100,100164,94,1394,271,13.0,86.7,7.2,1431,4266,1319,144,133,1.5,6,3,9999,99999,9,999999999,1.5,999,999,99
3019,3,1,8,0,*?*?*?*?*?*?*?*?*?*?*?*?*?*?*?*?*?*?*?*?*?*?,3.2,3.2,100,100164,290,1394,281,117.0,200.7,75.2,12391,15181,8975,1431,137,2.1,7,4,9999,99999,9,999999999,1.4,999,999,99
3019,3,1,9,0,*?*?*?*?*?*?*?*?*?*?*?*?*?*?*?*?*?*?*?*?*?*?,5.5,5.5,100,100164,456,1393,291,206.1,224.8,132.5,21820,20736,15346,2698,140,2.1,7,4,9999,99999,9,999999999,1.2,999,999,99
3019,3,1,10,0,*?*?*?*?*?*?*?*?*?*?*?*?*?*?*?*?*?*?*?*?*?*?,8.8,8.8,100,100164,581,1393,307,273.2,233.9,175.6,29016,23241,19955,3768,143,3.1,7,4,9999,99999,9,999999999,0.6,999,999,99
3019,3,1,11,0,*?*?*?*?*?*?*?*?*?*?*?*?*?*?*?*?*?*?*?*?*?*?,11.3,10.4,100,100164,656,1393,316,347.8,330.8,192.0,37188,33801,21739,4231,147,3.6,6,3,9999,99999,9,999999999,0.5,999,999,99
3019,3,1,12,0,*?*?*?*?*?*?*?*?*?*?*?*?*?*?*?*?*?*?*?*?*?*?,13.1,11.1,100,100164,676,1392,328,324.5,238.6,208.7,34597,24485,23442,4699,150,4.1,7,4,9999,99999,9,999999999,0.6,999,999,99
3019,3,1,13,0,*?*?*?*?*?*?*?*?*?*?*?*?*?*?*?*?*?*?*?*?*?*?,13.2,10.1,100,100164,640,1391,328,305.3,237.0,196.3,32495,24138,22089,4338,158,4.6,7,4,9999,99999,9,999999999,0.1,999,999,99
3019,3,1,14,0,*?*?*?*?*?*?*?*?*?*?*?*?*?*?*?*?*?*?*?*?*?*?,13.6,10.7,100,100164,551,1392,330,257.3,232.1,165.5,27316,22640,18946,3503,167,3.6,7,4,9999,99999,9,999999999,1.5,999,999,99
3019,3,1,15,0,*?*?*?*?*?*?*?*?*?*?*?*?*?*?*?*?*?*?*?*?*?*?,13.5,9.4,100,100164,414,1392,329,183.7,220.6,118.1,19425,19804,13684,2367,175,4.1,7,4,9999,99999,9,999999999,0.0,999,999,99
3019,3,1,16,0,*?*?*?*?*?*?*?*?*?*?*?*?*?*?*?*?*?*?*?*?*?*?,13.5,8.7,100,100164,239,1393,328,89.7,186.5,57.6,9525,12833,6930,1069,183,3.6,7,4,9999,99999,9,999999999,0.0,999,999,99
3019,3,1,17,0,*?*?*?*?*?*?*?*?*?*?*?*?*?*?*?*?*?*?*?*?*?*?,13.1,7.1,98,100164,37,1376,330,0.0,0.0,0.0,0,0,0,0,192,3.1,8,4,9999,99999,9,999999999,0.0,999,999,99
3019,3,1,18,0,*?*?*?*?*?*?*?*?*?*?*?*?*?*?*?*?*?*?*?*?*?*?,10.2,8.0,100,100164,0,-0,324,0.0,-0.0,0.0,0,0,0,0,200,3.1,10,5,9999,99999,9,999999999,0.0,999,999,99
3019,3,1,19,0,*?*?*?*?*?*?*?*?*?*?*?*?*?*?*?*?*?*?*?*?*?*?,8.8,8.3,100,100164,0,-0,318,0.0,-0.0,0.0,0,0,0,0,193,2.6,10,5,9999,99999,9,999999999,0.0,999,999,99
3019,3,1,20,0,*?*?*?*?*?*?*?*?*?*?*?*?*?*?*?*?*?*?*?*?*?*?,6.7,6.7,100,100164,0,-0,309,0.0,-0.0,0.0,0,0,0,0,187,1.5,10,5,9999,99999,9,999999999,0.0,999,999,99
3019,3,1,21,0,*?*?*?*?*?*?*?*?*?*?*?*?*?*?*?*?*?*?*?*?*?*?,6.1,5.8,100,100164,0,-0,306,0.0,-0.0,0.0,0,0,0,0,180,1.5,10,5,9999,99999,9,999999999,0.0,999,999,99
3019,3,1,22,0,*?*?*?*?*?*?*?*?*?*?*?*?*?*?*?*?*?*?*?*?*?*?,5.6,5.6,100,100164,0,-0,304,0.0,-0.0,0.0,0,0,0,0,173,1.5,10,5,9999,99999,9,999999999,0.0,999,999,99
3019,3,1,23,0,*?*?*?*?*?*?*?*?*?*?*?*?*?*?*?*?*?*?*?*?*?*?,5.2,5.1,100,100164,0,-0,303,0.0,-0.0,0.0,0,0,0,0,167,1.5,10,5,9999,99999,9,999999999,0.0,999,999,99
3019,3,1,24,0,*?*?*?*?*?*?*?*?*?*?*?*?*?*?*?*?*?*?*?*?*?*?,4.2,1.3,100,100164,0,-0,299,0.0,-0.0,0.0,0,0,0,0,140,1.5,10,5,9999,99999,9,999999999,0.1,999,999,99
3019,3,2,1,0,*?*?*?*?*?*?*?*?*?*?*?*?*?*?*?*?*?*?*?*?*?*?,5.1,2.3,81,98772.1,0,-0,303,0.0,-0.0,0.0,0,0,0,0,192,3.1,10,5,9999,99999,9,999999999,0.0,999,999,99
3019,3,2,2,0,*?*?*?*?*?*?*?*?*?*?*?*?*?*?*?*?*?*?*?*?*?*?,4.6,0.6,74,98772.1,0,-0,301,0.0,-0.0,0.0,0,0,0,0,223,0.5,10,5,9999,99999,9,999999999,0.0,999,999,99
3019,3,2,3,0,*?*?*?*?*?*?*?*?*?*?*?*?*?*?*?*?*?*?*?*?*?*?,5.2,1.7,77,98772.1,0,-0,303,0.0,-0.0,0.0,0,0,0,0,255,2.1,10,5,9999,99999,9,999999999,0.0,999,999,99
3019,3,2,4,0,*?*?*?*?*?*?*?*?*?*?*?*?*?*?*?*?*?*?*?*?*?*?,4.0,1.5,83,98772.1,0,-0,298,0.0,-0.0,0.0,0,0,0,0,287,1.5,10,5,9999,99999,9,999999999,0.0,999,999,99
3019,3,2,5,0,*?*?*?*?*?*?*?*?*?*?*?*?*?*?*?*?*?*?*?*?*?*?,3.5,1.3,85,98772.1,0,-0,296,0.0,-0.0,0.0,0,0,0,0,318,2.6,10,5,9999,99999,9,999999999,0.0,999,999,99
3019,3,2,6,0,*?*?*?*?*?*?*?*?*?*?*?*?*?*?*?*?*?*?*?*?*?*?,3.0,1.7,91,98772.1,0,-0,294,0.0,-0.0,0.0,0,0,0,0,350,2.6,10,5,9999,99999,9,999999999,0.0,999,999,99
3019,3,2,7,0,*?*?*?*?*?*?*?*?*?*?*?*?*?*?*?*?*?*?*?*?*?*?,4.0,2.1,87,98772.1,102,1391,288,13.7,47.1,10.2,1560,2026,1608,171,318,2.1,8,4,9999,99999,9,999999999,0.0,999,999,99
3019,3,2,8,0,*?*?*?*?*?*?*?*?*?*?*?*?*?*?*?*?*?*?*?*?*?*?,4.8,1.5,78,98772.1,298,1392,257,153.9,498.2,47.2,15974,39395,7200,879,287,2.6,1,0,9999,99999,9,999999999,0.0,999,999,99
3019,3,2,9,0,*?*?*?*?*?*?*?*?*?*?*?*?*?*?*?*?*?*?*?*?*?*?,6.8,3.2,77,98772.1,464,1392,263,267.0,560.7,80.1,27706,50936,11635,1524,255,3.1,0,0,9999,99999,9,999999999,0.0,999,999,99
3019,3,2,10,0,*?*?*?*?*?*?*?*?*?*?*?*?*?*?*?*?*?*?*?*?*?*?,9.2,5.5,77,98772.1,589,1393,285,350.9,557.5,115.1,36266,53099,15924,2248,223,2.6,2,1,9999,99999,9,999999999,0.0,999,999,99
3019,3,2,11,0,*?*?*?*?*?*?*?*?*?*?*?*?*?*?*?*?*?*?*?*?*?*?,11.9,5.0,62,98772.1,664,1392,291,402.9,585.6,123.7,41918,57065,17038,2538,192,2.1,1,0,9999,99999,9,999999999,0.0,999,999,99
3019,3,2,12,0,*?*?*?*?*?*?*?*?*?*?*?*?*?*?*?*?*?*?*?*?*?*?,12.9,5.6,60,98772.1,684,1392,301,415.6,568.3,136.3,43071,55421,18450,2798,160,2.6,2,1,9999,99999,9,999999999,0.2,999,999,99
3019,3,2,13,0,*?*?*?*?*?*?*?*?*?*?*?*?*?*?*?*?*?*?*?*?*?*?,13.1,6.2,62,98772.1,648,1392,312,380.0,479.9,156.6,40140,47474,19406,3201,163,3.1,4,2,9999,99999,9,999999999,0.0,999,999,99
3019,3,2,14,0,*?*?*?*?*?*?*?*?*?*?*?*?*?*?*?*?*?*?*?*?*?*?,13.3,5.5,59,98772.1,558,1391,316,309.1,404.4,146.8,32221,38732,18120,2904,167,1.0,5,3,9999,99999,9,999999999,0.0,999,999,99
3019,3,2,15,0,*?*?*?*?*?*?*?*?*?*?*?*?*?*?*?*?*?*?*?*?*?*?,13.1,5.8,61,98772.1,421,1391,311,230.4,447.7,94.9,24261,39649,12288,1764,170,2.6,4,2,9999,99999,9,999999999,0.0,999,999,99
3019,3,2,16,0,*?*?*?*?*?*?*?*?*?*?*?*?*?*?*?*?*?*?*?*?*?*?,13.1,5.8,60,98772.1,246,1393,329,79.1,112.8,59.1,8669,8348,6906,1262,173,3.1,8,4,9999,99999,9,999999999,0.0,999,999,99
3019,3,2,17,0,*?*?*?*?*?*?*?*?*?*?*?*?*?*?*?*?*?*?*?*?*?*?,12.2,6.2,66,98772.1,44,1384,312,0.0,0.0,0.0,0,0,0,0,177,3.1,5,3,9999,99999,9,999999999,0.1,999,999,99
3019,3,2,18,0,*?*?*?*?*?*?*?*?*?*?*?*?*?*?*?*?*?*?*?*?*?*?,10.5,5.9,73,98772.1,0,-0,326,0.0,-0.0,0.0,0,0,0,0,180,2.6,10,5,9999,99999,9,999999999,0.1,999,999,99
3019,3,2,19,0,*?*?*?*?*?*?*?*?*?*?*?*?*?*?*?*?*?*?*?*?*?*?,8.7,5.3,78,98772.1,0,-0,318,0.0,-0.0,0.0,0,0,0,0,190,1.5,10,5,9999,99999,9,999999999,0.2,999,999,99
3019,3,2,20,0,*?*?*?*?*?*?*?*?*?*?*?*?*?*?*?*?*?*?*?*?*?*?,8.2,5.0,79,98772.1,0,-0,316,0.0,-0.0,0.0,0,0,0,0,200,2.6,10,5,9999,99999,9,999999999,0.0,999,999,99
3019,3,2,21,0,*?*?*?*?*?*?*?*?*?*?*?*?*?*?*?*?*?*?*?*?*?*?,8.3,5.3,80,98772.1,0,-0,316,0.0,-0.0,0.0,0,0,0,0,210,2.6,10,5,9999,99999,9,999999999,1.6,999,999,99
3019,3,2,22,0,*?*?*?*?*?*?*?*?*?*?*?*?*?*?*?*?*?*?*?*?*?*?,7.9,4.8,80,98772.1,0,-0,315,0.0,-0.0,0.0,0,0,0,0,220,2.6,10,5,9999,99999,9,999999999,1.8,999,999,99
3019,3,2,23,0,*?*?*?*?*?*?*?*?*?*?*?*?*?*?*?*?*?*?*?*?*?*?,6.9,3.6,79,98772.1,0,-0,310,0.0,-0.0,0.0,0,0,0,0,230,1.5,10,5,9999,99999,9,999999999,0.0,999,999,99
3019,3,2,24,0,*?*?*?*?*?*?*?*?*?*?*?*?*?*?*?*?*?*?*?*?*?*?,4.8,3.8,92,98772.1,0,-0,301,0.0,-0.0,0.0,0,0,0,0,160,3.6,10,5,9999,99999,9,999999999,0.0,999,999,99
3019,3,3,1,0,*?*?*?*?*?*?*?*?*?*?*?*?*?*?*?*?*?*?*?*?*?*?,5.8,4.6,92,98575.4,0,-0,305,0.0,-0.0,0.0,0,0,0,0,230,1.0,10,5,9999,99999,9,999999999,0.2,999,999,99
3019,3,3,2,0,*?*?*?*?*?*?*?*?*?*?*?*?*?*?*?*?*?*?*?*?*?*?,5.3,5.0,98,98575.4,0,-0,303,0.0,-0.0,0.0,0,0,0,0,220,1.5,10,5,9999,99999,9,999999999,0.0,999,999,99
3019,3,3,3,0,*?*?*?*?*?*?*?*?*?*?*?*?*?*?*?*?*?*?*?*?*?*?,5.3,4.8,97,98575.4,0,-0,303,0.0,-0.0,0.0,0,0,0,0,210,1.0,10,5,9999,99999,9,999999999,0.0,999,999,99
3019,3,3,4,0,*?*?*?*?*?*?*?*?*?*?*?*?*?*?*?*?*?*?*?*?*?*?,5.5,5.5,99,98575.4,0,-0,304,0.0,-0.0,0.0,0,0,0,0,200,0.5,10,5,9999,99999,9,999999999,0.0,999,999,99
3019,3,3,5,0,*?*?*?*?*?*?*?*?*?*?*?*?*?*?*?*?*?*?*?*?*?*?,5.8,5.8,99,98575.4,0,-0,305,0.0,-0.0,0.0,0,0,0,0,190,1.0,10,5,9999,99999,9,999999999,0.3,999,999,99
3019,3,3,6,0,*?*?*?*?*?*?*?*?*?*?*?*?*?*?*?*?*?*?*?*?*?*?,5.1,5.1,99,98575.4,0,-0,302,0.0,-0.0,0.0,0,0,0,0,180,0.5,10,5,9999,99999,9,999999999,0.0,999,999,99
3019,3,3,7,0,*?*?*?*?*?*?*?*?*?*?*?*?*?*?*?*?*?*?*?*?*?*?,4.5,4.3,99,98575.4,110,1387,287,20.6,93.0,13.3,2308,4186,2018,224,158,1.5,7,4,9999,99999,9,999999999,0.0,999,999,99
3019,3,3,8,0,*?*?*?*?*?*?*?*?*?*?*?*?*?*?*?*?*?*?*?*?*?*?,5.9,5.5,96,98575.4,306,1390,293,125.9,204.3,81.0,13321,16071,9561,1554,137,0.5,7,4,9999,99999,9,999999999,0.0,999,999,99
3019,3,3,9,0,*?*?*?*?*?*?*?*?*?*?*?*?*?*?*?*?*?*?*?*?*?*?,7.4,6.7,95,98575.4,472,1391,296,238.6,315.0,131.7,25348,29650,15214,2671,115,1.0,6,3,9999,99999,9,999999999,0.0,999,999,99
3019,3,3,10,0,*?*?*?*?*?*?*?*?*?*?*?*?*?*?*?*?*?*?*?*?*?*?,8.9,4.6,74,98575.4,597,1392,306,282.1,234.8,181.4,29974,23572,20505,3923,93,1.0,7,4,9999,99999,9,999999999,0.0,999,999,99
3019,3,3,11,0,*?*?*?*?*?*?*?*?*?*?*?*?*?*?*?*?*?*?*?*?*?*?,10.0,5.5,73,98575.4,672,1392,315,272.8,142.4,204.0,29779,14518,23014,5017,72,1.0,8,4,9999,99999,9,999999999,0.0,999,999,99
3019,3,3,12,0,*?*?*?*?*?*?*?*?*?*?*?*?*?*?*?*?*?*?*?*?*?*?,10.9,5.3,68,98575.4,692,1392,310,369.5,333.0,204.0,39562,34459,22945,4589,50,3.1,6,3,9999,99999,9,999999999,0.0,999,999,99
3019,3,3,13,0,*?*?*?*?*?*?*?*?*?*?*?*?*?*?*?*?*?*?*?*?*?*?,10.5,6.1,73,98575.4,655,1390,313,313.7,237.7,201.7,33408,24341,22644,4495,92,2.6,7,4,9999,99999,9,999999999,0.0,999,999,99
3019,3,3,14,0,*?*?*?*?*?*?*?*?*?*?*?*?*?*?*?*?*?*?*?*?*?*?,11.0,5.8,70,98575.4,566,1392,311,294.4,324.4,162.5,31369,32169,18552,3428,133,2.6,6,3,9999,99999,9,999999999,0.0,999,999,99
3019,3,3,15,0,*?*?*?*?*?*?*?*?*?*?*?*?*?*?*?*?*?*?*?*?*?*?,10.6,6.9,77,98575.4,428,1390,322,122.4,52.9,106.1,13431,4811,11983,2890,175,3.1,9,5,9999,99999,9,999999999,0.0,999,999,99
3019,3,3,16,0,*?*?*?*?*?*?*?*?*?*?*?*?*?*?*?*?*?*?*?*?*?*?,10.9,6.6,74,98575.4,253,1392,324,62.1,45.5,53.8,6861,3419,6342,1150,217,3.1,9,5,9999,99999,9,999999999,0.0,999,999,99
3019,3,3,17,0,*?*?*?*?*?*?*?*?*?*?*?*?*?*?*?*?*?*?*?*?*?*?,10.2,6.4,77,98575.4,51,1390,321,0.0,0.0,0.0,0,0,0,0,258,2.6,9,5,9999,99999,9,999999999,0.0,999,999,99
3019,3,3,18,0,*?*?*?*?*?*?*?*?*?*?*?*?*?*?*?*?*?*?*?*?*?*?,9.4,7.3,86,98575.4,0,-0,321,0.0,-0.0,0.0,0,0,0,0,300,3.6,10,5,9999,99999,9,999999999,0.0,999,999,99
3019,3,3,19,0,*?*?*?*?*?*?*?*?*?*?*?*?*?*?*?*?*?*?*?*?*?*?,7.6,6.6,92,98575.4,0,-0,313,0.0,-0.0,0.0,0,0,0,0,273,4.6,10,5,9999,99999,9,999999999,0.0,999,999,99
3019,3,3,20,0,*?*?*?*?*?*?*?*?*?*?*?*?*?*?*?*?*?*?*?*?*?*?,6.9,5.6,91,98575.4,0,-0,310,0.0,-0.0,0.0,0,0,0,0,247,3.1,10,5,9999,99999,9,999999999,0.0,999,999,99
3019,3,3,21,0,*?*?*?*?*?*?*?*?*?*?*?*?*?*?*?*?*?*?*?*?*?*?,7.1,5.3,88,98575.4,0,-0,311,0.0,-0.0,0.0,0,0,0,0,220,3.1,10,5,9999,99999,9,999999999,0.0,999,999,99
3019,3,3,22,0,*?*?*?*?*?*?*?*?*?*?*?*?*?*?*?*?*?*?*?*?*?*?,7.1,5.3,88,98575.4,0,-0,311,0.0,-0.0,0.0,0,0,0,0,193,5.7,10,5,9999,99999,9,999999999,0.0,999,999,99
3019,3,3,23,0,*?*?*?*?*?*?*?*?*?*?*?*?*?*?*?*?*?*?*?*?*?*?,6.2,5.8,96,98575.4,0,-0,307,0.0,-0.0,0.0,0,0,0,0,167,4.1,10,5,9999,99999,9,999999999,0.0,999,999,99
3019,3,3,24,0,*?*?*?*?*?*?*?*?*?*?*?*?*?*?*?*?*?*?*?*?*?*?,5.9,4.1,88,98575.4,0,-0,306,0.0,-0.0,0.0,0,0,0,0,240,1.0,10,5,9999,99999,9,999999999,0.0,999,999,99
3019,3,4,1,0,*?*?*?*?*?*?*?*?*?*?*?*?*?*?*?*?*?*?*?*?*?*?,4.0,3.4,95,100205,0,-0,298,0.0,-0.0,0.0,0,0,0,0,145,1.5,10,5,9999,99999,9,999999999,0.0,999,999,99
3019,3,4,2,0,*?*?*?*?*?*?*?*?*?*?*?*?*?*?*?*?*?*?*?*?*?*?,3.0,2.3,94,100205,0,-0,294,0.0,-0.0,0.0,0,0,0,0,150,1.5,10,5,9999,99999,9,999999999,0.0,999,999,99
3019,3,4,3,0,*?*?*?*?*?*?*?*?*?*?*?*?*?*?*?*?*?*?*?*?*?*?,2.2,2.3,99,100205,0,-0,290,0.0,-0.0,0.0,0,0,0,0,155,1.5,10,5,9999,99999,9,999999999,0.0,999,999,99
3019,3,4,4,0,*?*?*?*?*?*?*?*?*?*?*?*?*?*?*?*?*?*?*?*?*?*?,1.5,1.5,99,100205,0,-0,287,0.0,-0.0,0.0,0,0,0,0,160,2.1,10,5,9999,99999,9,999999999,0.0,999,999,99
3019,3,4,5,0,*?*?*?*?*?*?*?*?*?*?*?*?*?*?*?*?*?*?*?*?*?*?,1.9,1.9,99,100205,0,-0,289,0.0,-0.0,0.0,0,0,0,0,165,2.1,10,5,9999,99999,9,999999999,0.0,999,999,99
3019,3,4,6,0,*?*?*?*?*?*?*?*?*?*?*?*?*?*?*?*?*?*?*?*?*?*?,2.4,2.3,99,100205,0,-0,287,0.0,-0.0,0.0,0,0,0,0,170,2.1,9,5,9999,99999,9,999999999,0.0,999,999,99
3019,3,4,7,0,*?*?*?*?*?*?*?*?*?*?*?*?*?*?*?*?*?*?*?*?*?*?,2.4,1.7,94,100205,119,1395,244,31.9,261.5,9.6,3427,16666,1619,296,182,2.1,0,0,9999,99999,9,999999999,0.0,999,999,99
3019,3,4,8,0,*?*?*?*?*?*?*?*?*?*?*?*?*?*?*?*?*?*?*?*?*?*?,3.2,2.3,93,100205,314,1388,248,165.4,511.9,49.6,17179,41323,7540,926,193,1.5,0,0,9999,99999,9,999999999,0.0,999,999,99
3019,3,4,9,0,*?*?*?*?*?*?*?*?*?*?*?*?*?*?*?*?*?*?*?*?*?*?,5.0,3.4,88,100205,480,1390,257,278.4,564.3,83.5,28898,51713,12077,1596,205,2.6,0,0,9999,99999,9,999999999,0.0,999,999,99
3019,3,4,10,0,*?*?*?*?*?*?*?*?*?*?*?*?*?*?*?*?*?*?*?*?*?*?,7.0,4.1,81,100205,605,1391,270,363.2,578.7,111.5,37726,55573,15566,2220,217,3.1,1,0,9999,99999,9,999999999,0.0,999,999,99
3019,3,4,11,0,*?*?*?*?*?*?*?*?*?*?*?*?*?*?*?*?*?*?*?*?*?*?,9.0,3.9,71,100205,679,1389,282,413.0,568.0,135.5,42781,55350,18333,2773,228,3.6,2,1,9999,99999,9,999999999,0.0,999,999,99
3019,3,4,12,0,*?*?*?*?*?*?*?*?*?*?*?*?*?*?*?*?*?*?*?*?*?*?,10.3,5.1,69,100205,699,1390,298,414.3,484.4,170.7,43823,48533,20967,3606,240,3.1,4,2,9999,99999,9,999999999,0.0,999,999,99
3019,3,4,13,0,*?*?*?*?*?*?*?*?*?*?*?*?*?*?*?*?*?*?*?*?*?*?,10.4,4.3,66,100205,663,1390,284,402.9,585.6,123.7,41913,57060,17033,2537,250,2.1,1,0,9999,99999,9,999999999,0.0,999,999,99
3019,3,4,14,0,*?*?*?*?*?*?*?*?*?*?*?*?*?*?*?*?*?*?*?*?*?*?,10.4,5.8,73,100205,573,1390,282,341.7,580.4,102.5,35519,55250,14483,2020,260,3.1,0,0,9999,99999,9,999999999,0.0,999,999,99
3019,3,4,15,0,*?*?*?*?*?*?*?*?*?*?*?*?*?*?*?*?*?*?*?*?*?*?,10.6,4.8,67,100205,435,1389,281,247.9,554.1,74.4,25714,49516,10880,1406,270,2.6,0,0,9999,99999,9,999999999,0.0,999,999,99
3019,3,4,16,0,*?*?*?*?*?*?*?*?*?*?*?*?*?*?*?*?*?*?*?*?*?*?,10.3,3.6,63,100205,260,1392,282,128.0,475.0,39.3,13321,35698,6090,733,280,3.1,1,0,9999,99999,9,999999999,0.0,999,999,99
3019,3,4,17,0,*?*?*?*?*?*?*?*?*?*?*?*?*?*?*?*?*?*?*?*?*?*?,9.7,3.8,66,100205,58,1394,299,0.0,0.0,0.0,0,0,0,0,290,1.5,5,3,9999,99999,9,999999999,0.0,999,999,99
3019,3,4,18,0,*?*?*?*?*?*?*?*?*?*?*?*?*?*?*?*?*?*?*?*?*?*?,8.5,4.8,77,100205,0,-0,317,0.0,-0.0,0.0,0,0,0,0,300,1.5,10,5,9999,99999,9,999999999,0.0,999,999,99
3019,3,4,19,0,*?*?*?*?*?*?*?*?*?*?*?*?*?*?*?*?*?*?*?*?*?*?,6.8,4.1,83,100205,0,-0,310,0.0,-0.0,0.0,0,0,0,0,275,0.5,10,5,9999,99999,9,999999999,0.0,999,999,99
3019,3,4,20,0,*?*?*?*?*?*?*?*?*?*?*?*?*?*?*?*?*?*?*?*?*?*?,5.5,5.5,99,100205,0,-0,304,0.0,-0.0,0.0,0,0,0,0,250,2.1,10,5,9999,99999,9,999999999,0.0,999,999,99
3019,3,4,21,0,*?*?*?*?*?*?*?*?*?*?*?*?*?*?*?*?*?*?*?*?*?*?,5.8,5.6,98,100205,0,-0,305,0.0,-0.0,0.0,0,0,0,0,225,2.1,10,5,9999,99999,9,999999999,0.0,999,999,99
3019,3,4,22,0,*?*?*?*?*?*?*?*?*?*?*?*?*?*?*?*?*?*?*?*?*?*?,4.5,4.5,99,100205,0,-0,300,0.0,-0.0,0.0,0,0,0,0,200,1.0,10,5,9999,99999,9,999999999,0.0,999,999,99
3019,3,4,23,0,*?*?*?*?*?*?*?*?*?*?*?*?*?*?*?*?*?*?*?*?*?*?,4.6,4.5,99,100205,0,-0,300,0.0,-0.0,0.0,0,0,0,0,175,1.0,10,5,9999,99999,9,999999999,0.0,999,999,99
3019,3,4,24,0,*?*?*?*?*?*?*?*?*?*?*?*?*?*?*?*?*?*?*?*?*?*?,5.4,4.6,94,100205,0,-0,304,0.0,-0.0,0.0,0,0,0,0,140,1.5,10,5,9999,99999,9,999999999,0.0,999,999,99
3019,3,5,1,0,*?*?*?*?*?*?*?*?*?*?*?*?*?*?*?*?*?*?*?*?*?*?,4.8,3.8,92,101778,0,-0,301,0.0,-0.0,0.0,0,0,0,0,152,1.0,10,5,9999,99999,9,999999999,2.4,999,999,99
3019,3,5,2,0,*?*?*?*?*?*?*?*?*?*?*?*?*?*?*?*?*?*?*?*?*?*?,4.8,3.4,90,101778,0,-0,301,0.0,-0.0,0.0,0,0,0,0,153,0.0,10,5,9999,99999,9,999999999,0.7,999,999,99
3019,3,5,3,0,*?*?*?*?*?*?*?*?*?*?*?*?*?*?*?*?*?*?*?*?*?*?,4.7,3.2,89,101778,0,-0,301,0.0,-0.0,0.0,0,0,0,0,155,0.5,10,5,9999,99999,9,999999999,0.0,999,999,99
3019,3,5,4,0,*?*?*?*?*?*?*?*?*?*?*?*?*?*?*?*?*?*?*?*?*?*?,4.3,2.7,89,101778,0,-0,299,0.0,-0.0,0.0,0,0,0,0,157,0.5,10,5,9999,99999,9,999999999,0.0,999,999,99
3019,3,5,5,0,*?*?*?*?*?*?*?*?*?*?*?*?*?*?*?*?*?*?*?*?*?*?,5.1,3.2,87,101778,0,-0,303,0.0,-0.0,0.0,0,0,0,0,158,1.0,10,5,9999,99999,9,999999999,0.0,999,999,99
3019,3,5,6,0,*?*?*?*?*?*?*?*?*?*?*?*?*?*?*?*?*?*?*?*?*?*?,4.4,1.9,83,101778,0,-0,300,0.0,-0.0,0.0,0,0,0,0,160,0.5,10,5,9999,99999,9,999999999,0.0,999,999,99
3019,3,5,7,0,*?*?*?*?*?*?*?*?*?*?*?*?*?*?*?*?*?*?*?*?*?*?,3.6,1.5,85,101778,127,1391,296,10.9,0.0,10.9,1320,-0,1320,429,160,0.5,10,5,9999,99999,9,999999999,0.0,999,999,99
3019,3,5,8,0,*?*?*?*?*?*?*?*?*?*?*?*?*?*?*?*?*?*?*?*?*?*?,5.0,2.3,81,101778,323,1391,297,86.2,49.4,74.8,9460,4175,8463,1961,160,1.5,9,5,9999,99999,9,999999999,0.0,999,999,99
3019,3,5,9,0,*?*?*?*?*?*?*?*?*?*?*?*?*?*?*?*?*?*?*?*?*?*?,6.3,3.2,80,101778,488,1388,303,143.2,54.2,124.1,15721,5075,14010,3467,160,1.0,9,5,9999,99999,9,999999999,0.0,999,999,99
3019,3,5,10,0,*?*?*?*?*?*?*?*?*?*?*?*?*?*?*?*?*?*?*?*?*?*?,7.8,3.9,76,101778,613,1390,310,185.9,56.1,161.2,20436,5462,18177,4768,160,1.0,9,5,9999,99999,9,999999999,0.0,999,999,99
3019,3,5,11,0,*?*?*?*?*?*?*?*?*?*?*?*?*?*?*?*?*?*?*?*?*?*?,9.7,5.1,72,101778,687,1389,318,211.5,56.9,183.4,23270,5622,20678,5629,160,1.0,9,5,9999,99999,9,999999999,0.1,999,999,99
3019,3,5,12,0,*?*?*?*?*?*?*?*?*?*?*?*?*?*?*?*?*?*?*?*?*?*?,10.2,5.0,69,101778,707,1390,325,125.7,0.0,125.7,14870,0,14924,5662,160,1.5,10,5,9999,99999,9,999999999,0.0,999,999,99
3019,3,5,13,0,*?*?*?*?*?*?*?*?*?*?*?*?*?*?*?*?*?*?*?*?*?*?,10.2,4.3,66,101778,670,1389,325,118.4,0.0,118.4,13985,0,14034,5272,162,1.5,10,5,9999,99999,9,999999999,0.1,999,999,99
3019,3,5,14,0,*?*?*?*?*?*?*?*?*?*?*?*?*?*?*?*?*?*?*?*?*?*?,10.4,2.3,56,101778,580,1389,326,100.6,0.0,100.6,11821,0,11859,4343,163,1.5,10,5,9999,99999,9,999999999,0.0,999,999,99
3019,3,5,15,0,*?*?*?*?*?*?*?*?*?*?*?*?*?*?*?*?*?*?*?*?*?*?,10.2,2.5,58,101778,442,1388,325,73.3,0.0,73.3,8567,0,8590,3018,165,5.2,10,5,9999,99999,9,999999999,0.0,999,999,99
3019,3,5,16,0,*?*?*?*?*?*?*?*?*?*?*?*?*?*?*?*?*?*?*?*?*?*?,10.3,1.7,55,101778,267,1392,326,38.5,0.0,38.5,4501,0,4510,1506,167,4.6,10,5,9999,99999,9,999999999,0.0,999,999,99
3019,3,5,17,0,*?*?*?*?*?*?*?*?*?*?*?*?*?*?*?*?*?*?*?*?*?*?,9.6,3.2,64,101778,65,1397,323,0.0,0.0,0.0,0,0,0,0,168,4.1,10,5,9999,99999,9,999999999,0.1,999,999,99
3019,3,5,18,0,*?*?*?*?*?*?*?*?*?*?*?*?*?*?*?*?*?*?*?*?*?*?,8.7,4.5,74,101778,0,-0,318,0.0,-0.0,0.0,0,0,0,0,170,3.6,10,5,9999,99999,9,999999999,0.1,999,999,99
3019,3,5,19,0,*?*?*?*?*?*?*?*?*?*?*?*?*?*?*?*?*?*?*?*?*?*?,8.1,5.6,83,101778,0,-0,315,0.0,-0.0,0.0,0,0,0,0,162,3.6,10,5,9999,99999,9,999999999,0.0,999,999,99
3019,3,5,20,0,*?*?*?*?*?*?*?*?*?*?*?*?*?*?*?*?*?*?*?*?*?*?,6.9,5.8,92,101778,0,-0,310,0.0,-0.0,0.0,0,0,0,0,153,3.1,10,5,9999,99999,9,999999999,0.1,999,999,99
3019,3,5,21,0,*?*?*?*?*?*?*?*?*?*?*?*?*?*?*?*?*?*?*?*?*?*?,6.4,5.3,92,101778,0,-0,308,0.0,-0.0,0.0,0,0,0,0,145,2.6,10,5,9999,99999,9,999999999,0.1,999,999,99
3019,3,5,22,0,*?*?*?*?*?*?*?*?*?*?*?*?*?*?*?*?*?*?*?*?*?*?,5.5,4.8,94,101778,0,-0,304,0.0,-0.0,0.0,0,0,0,0,137,1.5,10,5,9999,99999,9,999999999,0.1,999,999,99
3019,3,5,23,0,*?*?*?*?*?*?*?*?*?*?*?*?*?*?*?*?*?*?*?*?*?*?,6.0,5.9,99,101778,0,-0,306,0.0,-0.0,0.0,0,0,0,0,128,1.5,10,5,9999,99999,9,999999999,0.1,999,999,99
3019,3,5,24,0,*?*?*?*?*?*?*?*?*?*?*?*?*?*?*?*?*?*?*?*?*?*?,4.7,4.1,95,101778,0,-0,301,0.0,-0.0,0.0,0,0,0,0,150,1.0,10,5,9999,99999,9,999999999,2.2,999,999,99
3019,3,6,1,0,*?*?*?*?*?*?*?*?*?*?*?*?*?*?*?*?*?*?*?*?*?*?,6.4,6.4,100,101844,0,-0,308,0.0,-0.0,0.0,0,0,0,0,127,1.0,10,5,9999,99999,9,999999999,0.3,999,999,99
3019,3,6,2,0,*?*?*?*?*?*?*?*?*?*?*?*?*?*?*?*?*?*?*?*?*?*?,6.4,6.4,100,101844,0,-0,308,0.0,-0.0,0.0,0,0,0,0,133,1.0,10,5,9999,99999,9,999999999,0.0,999,999,99
3019,3,6,3,0,*?*?*?*?*?*?*?*?*?*?*?*?*?*?*?*?*?*?*?*?*?*?,7.0,7.0,100,101844,0,-0,310,0.0,-0.0,0.0,0,0,0,0,140,1.0,10,5,9999,99999,9,999999999,0.0,999,999,99
3019,3,6,4,0,*?*?*?*?*?*?*?*?*?*?*?*?*?*?*?*?*?*?*?*?*?*?,7.4,7.4,100,101844,0,-0,312,0.0,-0.0,0.0,0,0,0,0,147,0.5,10,5,9999,99999,9,999999999,0.0,999,999,99
3019,3,6,5,0,*?*?*?*?*?*?*?*?*?*?*?*?*?*?*?*?*?*?*?*?*?*?,7.6,7.6,100,101844,0,-0,313,0.0,-0.0,0.0,0,0,0,0,153,1.0,10,5,9999,99999,9,999999999,0.0,999,999,99
3019,3,6,6,0,*?*?*?*?*?*?*?*?*?*?*?*?*?*?*?*?*?*?*?*?*?*?,7.1,7.1,100,101844,0,-0,311,0.0,-0.0,0.0,0,0,0,0,160,0.5,10,5,9999,99999,9,999999999,0.0,999,999,99
3019,3,6,7,0,*?*?*?*?*?*?*?*?*?*?*?*?*?*?*?*?*?*?*?*?*?*?,7.4,7.4,100,101844,135,1386,312,12.6,0.0,12.6,1512,-0,1513,493,162,0.5,10,5,9999,99999,9,999999999,0.0,999,999,99
3019,3,6,8,0,*?*?*?*?*?*?*?*?*?*?*?*?*?*?*?*?*?*?*?*?*?*?,7.3,7.3,100,101844,331,1389,308,89.1,49.7,77.3,9785,4225,8753,2032,163,1.0,9,5,9999,99999,9,999999999,0.7,999,999,99
3019,3,6,9,0,*?*?*?*?*?*?*?*?*?*?*?*?*?*?*?*?*?*?*?*?*?*?,8.9,8.5,100,101844,497,1390,315,146.1,54.3,126.7,16042,5107,14294,3552,165,1.0,9,5,9999,99999,9,999999999,0.0,999,999,99
3019,3,6,10,0,*?*?*?*?*?*?*?*?*?*?*?*?*?*?*?*?*?*?*?*?*?*?,11.4,9.7,94,101844,621,1389,326,188.8,56.2,163.7,20754,5482,18458,4861,167,1.5,9,5,9999,99999,9,999999999,0.0,999,999,99
3019,3,6,11,0,*?*?*?*?*?*?*?*?*?*?*?*?*?*?*?*?*?*?*?*?*?*?,11.8,9.2,88,101844,695,1389,328,214.4,57.0,185.8,23586,5633,20959,5728,168,0.5,9,5,9999,99999,9,999999999,0.3,999,999,99
3019,3,6,12,0,*?*?*?*?*?*?*?*?*?*?*?*?*?*?*?*?*?*?*?*?*?*?,12.7,8.7,80,101844,715,1390,332,221.0,57.1,191.6,24327,5668,21612,5968,170,1.0,9,5,9999,99999,9,999999999,0.3,999,999,99
3019,3,6,13,0,*?*?*?*?*?*?*?*?*?*?*?*?*?*?*?*?*?*?*?*?*?*?,12.8,8.1,77,101844,678,1389,333,208.4,56.8,180.7,22926,5602,20376,5520,172,1.5,9,5,9999,99999,9,999999999,0.2,999,999,99
3019,3,6,14,0,*?*?*?*?*?*?*?*?*?*?*?*?*?*?*?*?*?*?*?*?*?*?,12.7,7.9,76,101844,587,1388,332,177.3,55.8,153.7,19489,5393,17341,4492,173,2.6,9,5,9999,99999,9,999999999,0.2,999,999,99
3019,3,6,15,0,*?*?*?*?*?*?*?*?*?*?*?*?*?*?*?*?*?*?*?*?*?*?,12.7,5.1,63,101844,450,1390,332,129.9,53.4,112.6,14271,4889,12732,3095,175,1.0,9,5,9999,99999,9,999999999,1.3,999,999,99
3019,3,6,16,0,*?*?*?*?*?*?*?*?*?*?*?*?*?*?*?*?*?*?*?*?*?*?,12.7,3.8,58,101844,274,1391,337,39.9,0.0,39.9,4660,0,4669,1563,177,0.5,10,5,9999,99999,9,999999999,1.1,999,999,99
3019,3,6,17,0,*?*?*?*?*?*?*?*?*?*?*?*?*?*?*?*?*?*?*?*?*?*?,12.2,4.3,61,101844,71,1381,334,0.0,0.0,0.0,0,0,0,0,178,1.5,10,5,9999,99999,9,999999999,0.5,999,999,99
3019,3,6,18,0,*?*?*?*?*?*?*?*?*?*?*?*?*?*?*?*?*?*?*?*?*?*?,11.9,6.2,72,101844,0,-0,333,0.0,-0.0,0.0,0,0,0,0,180,2.6,10,5,9999,99999,9,999999999,0.5,999,999,99
3019,3,6,19,0,*?*?*?*?*?*?*?*?*?*?*?*?*?*?*?*?*?*?*?*?*?*?,10.5,7.3,84,101844,0,-0,326,0.0,-0.0,0.0,0,0,0,0,175,3.1,10,5,9999,99999,9,999999999,0.5,999,999,99
3019,3,6,20,0,*?*?*?*?*?*?*?*?*?*?*?*?*?*?*?*?*?*?*?*?*?*?,9.2,7.3,92,101844,0,-0,320,0.0,-0.0,0.0,0,0,0,0,170,4.1,10,5,9999,99999,9,999999999,0.4,999,999,99
3019,3,6,21,0,*?*?*?*?*?*?*?*?*?*?*?*?*?*?*?*?*?*?*?*?*?*?,9.1,7.3,93,101844,0,-0,320,0.0,-0.0,0.0,0,0,0,0,165,4.1,10,5,9999,99999,9,999999999,0.0,999,999,99
3019,3,6,22,0,*?*?*?*?*?*?*?*?*?*?*?*?*?*?*?*?*?*?*?*?*?*?,9.4,8.1,97,101844,0,-0,321,0.0,-0.0,0.0,0,0,0,0,160,3.6,10,5,9999,99999,9,999999999,0.0,999,999,99
3019,3,6,23,0,*?*?*?*?*?*?*?*?*?*?*?*?*?*?*?*?*?*?*?*?*?*?,8.8,8.3,100,101844,0,-0,318,0.0,-0.0,0.0,0,0,0,0,155,4.1,10,5,9999,99999,9,999999999,0.0,999,999,99
3019,3,6,24,0,*?*?*?*?*?*?*?*?*?*?*?*?*?*?*?*?*?*?*?*?*?*?,6.4,6.4,100,101844,0,-0,308,0.0,-0.0,0.0,0,0,0,0,120,0.5,10,5,9999,99999,9,999999999,0.0,999,999,99
3019,3,7,1,0,*?*?*?*?*?*?*?*?*?*?*?*?*?*?*?*?*?*?*?*?*?*?,8.0,3.4,71,102029,0,-0,315,0.0,-0.0,0.0,0,0,0,0,152,0.5,10,5,9999,99999,9,999999999,0.1,999,999,99
3019,3,7,2,0,*?*?*?*?*?*?*?*?*?*?*?*?*?*?*?*?*?*?*?*?*?*?,7.7,0.8,60,102029,0,-0,314,0.0,-0.0,0.0,0,0,0,0,153,0.5,10,5,9999,99999,9,999999999,0.0,999,999,99
3019,3,7,3,0,*?*?*?*?*?*?*?*?*?*?*?*?*?*?*?*?*?*?*?*?*?*?,7.0,1.0,64,102029,0,-0,311,0.0,-0.0,0.0,0,0,0,0,155,2.6,10,5,9999,99999,9,999999999,0.0,999,999,99
3019,3,7,4,0,*?*?*?*?*?*?*?*?*?*?*?*?*?*?*?*?*?*?*?*?*?*?,7.3,0.6,61,102029,0,-0,313,0.0,-0.0,0.0,0,0,0,0,157,2.1,10,5,9999,99999,9,999999999,0.0,999,999,99
3019,3,7,5,0,*?*?*?*?*?*?*?*?*?*?*?*?*?*?*?*?*?*?*?*?*?*?,7.0,0.8,63,102029,0,-0,311,0.0,-0.0,0.0,0,0,0,0,158,1.0,10,5,9999,99999,9,999999999,0.0,999,999,99
3019,3,7,6,0,*?*?*?*?*?*?*?*?*?*?*?*?*?*?*?*?*?*?*?*?*?*?,6.7,1.3,66,102029,0,-0,310,0.0,-0.0,0.0,0,0,0,0,160,0.5,10,5,9999,99999,9,999999999,0.0,999,999,99
3019,3,7,7,0,*?*?*?*?*?*?*?*?*?*?*?*?*?*?*?*?*?*?*?*?*?*?,6.8,0.6,63,102029,144,1391,310,14.2,0.0,14.2,1706,-0,1707,557,182,0.5,10,5,9999,99999,9,999999999,0.0,999,999,99
3019,3,7,8,0,*?*?*?*?*?*?*?*?*?*?*?*?*?*?*?*?*?*?*?*?*?*?,6.8,0.2,61,102029,339,1387,310,53.0,0.0,53.0,6179,0,6193,2110,203,0.0,10,5,9999,99999,9,999999999,0.0,999,999,99
3019,3,7,9,0,*?*?*?*?*?*?*?*?*?*?*?*?*?*?*?*?*?*?*?*?*?*?,7.8,0.2,57,102029,505,1389,315,85.8,0.0,85.8,10046,0,10075,3609,225,0.5,10,5,9999,99999,9,999999999,0.0,999,999,99
3019,3,7,10,0,*?*?*?*?*?*?*?*?*?*?*?*?*?*?*?*?*?*?*?*?*?*?,10.0,0.4,50,102029,629,1388,325,110.3,0.0,110.3,13000,0,13044,4845,247,1.0,10,5,9999,99999,9,999999999,0.0,999,999,99
3019,3,7,11,0,*?*?*?*?*?*?*?*?*?*?*?*?*?*?*?*?*?*?*?*?*?*?,9.9,-0.4,47,102029,703,1388,325,125.0,0.0,125.0,14791,0,14845,5626,268,1.5,10,5,9999,99999,9,999999999,0.0,999,999,99
3019,3,7,12,0,*?*?*?*?*?*?*?*?*?*?*?*?*?*?*?*?*?*?*?*?*?*?,10.5,-0.2,46,102029,722,1388,327,128.8,0.0,128.8,15258,0,15315,5834,290,1.5,10,5,9999,99999,9,999999999,0.0,999,999,99
3019,3,7,13,0,*?*?*?*?*?*?*?*?*?*?*?*?*?*?*?*?*?*?*?*?*?*?,10.4,-0.4,46,102029,685,1388,327,121.5,0.0,121.5,14361,0,14412,5437,295,2.1,10,5,9999,99999,9,999999999,0.0,999,999,99
3019,3,7,14,0,*?*?*?*?*?*?*?*?*?*?*?*?*?*?*?*?*?*?*?*?*?*?,10.7,-0.8,43,102029,595,1389,328,103.6,0.0,103.6,12180,0,12220,4495,300,1.5,10,5,9999,99999,9,999999999,0.0,999,999,99
3019,3,7,15,0,*?*?*?*?*?*?*?*?*?*?*?*?*?*?*?*?*?*?*?*?*?*?,10.3,-1.1,44,102029,457,1390,327,76.2,0.0,76.2,8908,0,8933,3153,305,1.5,10,5,9999,99999,9,999999999,0.0,999,999,99
3019,3,7,16,0,*?*?*?*?*?*?*?*?*?*?*?*?*?*?*?*?*?*?*?*?*?*?,10.2,-1.5,42,102029,280,1386,326,41.3,0.0,41.3,4821,0,4830,1619,310,2.1,10,5,9999,99999,9,999999999,0.1,999,999,99
3019,3,7,17,0,*?*?*?*?*?*?*?*?*?*?*?*?*?*?*?*?*?*?*?*?*?*?,10.7,-1.5,41,102029,78,1385,328,1.3,0.0,1.3,174,-0,174,53,315,1.5,10,5,9999,99999,9,999999999,0.1,999,999,99
3019,3,7,18,0,*?*?*?*?*?*?*?*?*?*?*?*?*?*?*?*?*?*?*?*?*?*?,9.5,0.4,52,102029,0,-0,323,0.0,-0.0,0.0,0,0,0,0,320,2.6,10,5,9999,99999,9,999999999,0.0,999,999,99
3019,3,7,19,0,*?*?*?*?*?*?*?*?*?*?*?*?*?*?*?*?*?*?*?*?*?*?,8.6,1.0,58,102029,0,-0,318,0.0,-0.0,0.0,0,0,0,0,288,2.6,10,5,9999,99999,9,999999999,0.0,999,999,99
3019,3,7,20,0,*?*?*?*?*?*?*?*?*?*?*?*?*?*?*?*?*?*?*?*?*?*?,8.4,1.3,59,102029,0,-0,317,0.0,-0.0,0.0,0,0,0,0,257,2.6,10,5,9999,99999,9,999999999,0.0,999,999,99
3019,3,7,21,0,*?*?*?*?*?*?*?*?*?*?*?*?*?*?*?*?*?*?*?*?*?*?,8.5,1.0,58,102029,0,-0,318,0.0,-0.0,0.0,0,0,0,0,225,3.1,10,5,9999,99999,9,999999999,0.0,999,999,99
3019,3,7,22,0,*?*?*?*?*?*?*?*?*?*?*?*?*?*?*?*?*?*?*?*?*?*?,7.9,-0.0,56,102029,0,-0,315,0.0,-0.0,0.0,0,0,0,0,193,2.1,10,5,9999,99999,9,999999999,0.0,999,999,99
3019,3,7,23,0,*?*?*?*?*?*?*?*?*?*?*?*?*?*?*?*?*?*?*?*?*?*?,8.3,-0.2,54,102029,0,-0,317,0.0,-0.0,0.0,0,0,0,0,162,2.1,10,5,9999,99999,9,999999999,0.0,999,999,99
3019,3,7,24,0,*?*?*?*?*?*?*?*?*?*?*?*?*?*?*?*?*?*?*?*?*?*?,8.3,6.1,84,102029,0,-0,316,0.0,-0.0,0.0,0,0,0,0,150,0.5,10,5,9999,99999,9,999999999,0.0,999,999,99
3019,3,8,1,0,*?*?*?*?*?*?*?*?*?*?*?*?*?*?*?*?*?*?*?*?*?*?,8.0,1.3,61,102050,0,-0,316,0.0,-0.0,0.0,0,0,0,0,133,1.0,10,5,9999,99999,9,999999999,0.0,999,999,99
3019,3,8,2,0,*?*?*?*?*?*?*?*?*?*?*?*?*?*?*?*?*?*?*?*?*?*?,7.4,1.9,67,102050,0,-0,313,0.0,-0.0,0.0,0,0,0,0,137,1.0,10,5,9999,99999,9,999999999,0.0,999,999,99
3019,3,8,3,0,*?*?*?*?*?*?*?*?*?*?*?*?*?*?*?*?*?*?*?*?*?*?,6.9,1.0,66,102050,0,-0,311,0.0,-0.0,0.0,0,0,0,0,140,1.5,10,5,9999,99999,9,999999999,0.0,999,999,99
3019,3,8,4,0,*?*?*?*?*?*?*?*?*?*?*?*?*?*?*?*?*?*?*?*?*?*?,6.9,1.3,66,102050,0,-0,311,0.0,-0.0,0.0,0,0,0,0,143,0.5,10,5,9999,99999,9,999999999,0.0,999,999,99
3019,3,8,5,0,*?*?*?*?*?*?*?*?*?*?*?*?*?*?*?*?*?*?*?*?*?*?,6.8,1.5,68,102050,0,-0,310,0.0,-0.0,0.0,0,0,0,0,147,1.0,10,5,9999,99999,9,999999999,0.0,999,999,99
3019,3,8,6,0,*?*?*?*?*?*?*?*?*?*?*?*?*?*?*?*?*?*?*?*?*?*?,6.6,1.7,70,102050,0,-0,309,0.0,-0.0,0.0,0,0,0,0,150,1.5,10,5,9999,99999,9,999999999,0.0,999,999,99
3019,3,8,7,0,*?*?*?*?*?*?*?*?*?*?*?*?*?*?*?*?*?*?*?*?*?*?,6.4,1.5,70,102050,152,1386,293,43.3,141.1,27.9,4631,7671,3907,487,150,1.0,7,4,9999,99999,9,999999999,0.0,999,999,99
3019,3,8,8,0,*?*?*?*?*?*?*?*?*?*?*?*?*?*?*?*?*?*?*?*?*?*?,7.3,2.3,70,102050,348,1389,298,148.8,211.9,95.7,15721,17725,11198,1869,150,1.0,7,4,9999,99999,9,999999999,0.0,999,999,99
3019,3,8,9,0,*?*?*?*?*?*?*?*?*?*?*?*?*?*?*?*?*?*?*?*?*?*?,8.1,2.5,67,102050,513,1387,296,263.9,319.7,145.7,28057,30895,16725,3007,150,2.1,6,3,9999,99999,9,999999999,0.0,999,999,99
3019,3,8,10,0,*?*?*?*?*?*?*?*?*?*?*?*?*?*?*?*?*?*?*?*?*?*?,10.5,2.5,57,102050,637,1388,312,304.7,236.9,195.9,32414,24136,22026,4328,150,1.5,7,4,9999,99999,9,999999999,0.0,999,999,99
3019,3,8,11,0,*?*?*?*?*?*?*?*?*?*?*?*?*?*?*?*?*?*?*?*?*?*?,12.2,3.0,53,102050,711,1388,319,344.5,240.0,221.5,36768,24950,24700,5101,150,1.5,7,4,9999,99999,9,999999999,0.0,999,999,99
3019,3,8,12,0,*?*?*?*?*?*?*?*?*?*?*?*?*?*?*?*?*?*?*?*?*?*?,12.2,3.2,54,102050,730,1388,324,300.2,143.8,224.5,32800,14843,25246,5692,150,1.5,8,4,9999,99999,9,999999999,0.0,999,999,99
3019,3,8,13,0,*?*?*?*?*?*?*?*?*?*?*?*?*?*?*?*?*?*?*?*?*?*?,12.3,3.4,54,102050,693,1388,325,283.2,143.0,211.9,30925,14649,23862,5268,152,1.5,8,4,9999,99999,9,999999999,0.0,999,999,99
3019,3,8,14,0,*?*?*?*?*?*?*?*?*?*?*?*?*?*?*?*?*?*?*?*?*?*?,12.5,3.4,53,102050,602,1388,331,182.5,55.9,158.2,20056,5437,17841,4656,153,1.5,9,5,9999,99999,9,999999999,0.0,999,999,99
3019,3,8,15,0,*?*?*?*?*?*?*?*?*?*?*?*?*?*?*?*?*?*?*?*?*?*?,12.1,3.6,56,102050,464,1389,324,178.7,134.8,133.7,19462,12677,15253,3030,155,1.5,8,4,9999,99999,9,999999999,0.0,999,999,99
3019,3,8,16,0,*?*?*?*?*?*?*?*?*?*?*?*?*?*?*?*?*?*?*?*?*?*?,12.1,3.2,55,102050,287,1386,324,98.3,119.7,73.5,10739,9493,8526,1585,157,1.5,8,4,9999,99999,9,999999999,0.0,999,999,99
3019,3,8,17,0,*?*?*?*?*?*?*?*?*?*?*?*?*?*?*?*?*?*?*?*?*?*?,11.8,3.4,56,102050,85,1388,328,4.6,9.9,3.9,548,333,579,60,158,1.0,9,5,9999,99999,9,999999999,0.0,999,999,99
3019,3,8,18,0,*?*?*?*?*?*?*?*?*?*?*?*?*?*?*?*?*?*?*?*?*?*?,11.0,3.2,58,102050,0,-0,329,0.0,-0.0,0.0,0,0,0,0,160,1.5,10,5,9999,99999,9,999999999,0.0,999,999,99
3019,3,8,19,0,*?*?*?*?*?*?*?*?*?*?*?*?*?*?*?*?*?*?*?*?*?*?,10.3,1.9,55,102050,0,-0,326,0.0,-0.0,0.0,0,0,0,0,158,0.5,10,5,9999,99999,9,999999999,0.0,999,999,99
3019,3,8,20,0,*?*?*?*?*?*?*?*?*?*?*?*?*?*?*?*?*?*?*?*?*?*?,9.6,1.9,58,102050,0,-0,323,0.0,-0.0,0.0,0,0,0,0,157,1.5,10,5,9999,99999,9,999999999,0.0,999,999,99
3019,3,8,21,0,*?*?*?*?*?*?*?*?*?*?*?*?*?*?*?*?*?*?*?*?*?*?,9.4,2.7,62,102050,0,-0,322,0.0,-0.0,0.0,0,0,0,0,155,1.5,10,5,9999,99999,9,999999999,0.0,999,999,99
3019,3,8,22,0,*?*?*?*?*?*?*?*?*?*?*?*?*?*?*?*?*?*?*?*?*?*?,8.6,2.7,66,102050,0,-0,318,0.0,-0.0,0.0,0,0,0,0,153,1.5,10,5,9999,99999,9,999999999,0.0,999,999,99
3019,3,8,23,0,*?*?*?*?*?*?*?*?*?*?*?*?*?*?*?*?*?*?*?*?*?*?,8.0,2.5,67,102050,0,-0,315,0.0,-0.0,0.0,0,0,0,0,152,0.5,10,5,9999,99999,9,999999999,0.0,999,999,99
3019,3,8,24,0,*?*?*?*?*?*?*?*?*?*?*?*?*?*?*?*?*?*?*?*?*?*?,8.6,0.6,56,102050,0,-0,318,0.0,-0.0,0.0,0,0,0,0,130,1.0,10,5,9999,99999,9,999999999,0.0,999,999,99
3019,3,9,1,0,*?*?*?*?*?*?*?*?*?*?*?*?*?*?*?*?*?*?*?*?*?*?,6.1,2.9,78,101935,0,-0,307,0.0,-0.0,0.0,0,0,0,0,140,2.1,10,5,9999,99999,9,999999999,0.0,999,999,99
3019,3,9,2,0,*?*?*?*?*?*?*?*?*?*?*?*?*?*?*?*?*?*?*?*?*?*?,5.2,2.9,84,101935,0,-0,303,0.0,-0.0,0.0,0,0,0,0,130,1.0,10,5,9999,99999,9,999999999,0.0,999,999,99
3019,3,9,3,0,*?*?*?*?*?*?*?*?*?*?*?*?*?*?*?*?*?*?*?*?*?*?,4.9,3.0,86,101935,0,-0,302,0.0,-0.0,0.0,0,0,0,0,120,1.0,10,5,9999,99999,9,999999999,0.0,999,999,99
3019,3,9,4,0,*?*?*?*?*?*?*?*?*?*?*?*?*?*?*?*?*?*?*?*?*?*?,4.3,2.5,86,101935,0,-0,299,0.0,-0.0,0.0,0,0,0,0,110,1.5,10,5,9999,99999,9,999999999,0.0,999,999,99
3019,3,9,5,0,*?*?*?*?*?*?*?*?*?*?*?*?*?*?*?*?*?*?*?*?*?*?,3.7,2.1,87,101935,0,-0,297,0.0,-0.0,0.0,0,0,0,0,100,1.5,10,5,9999,99999,9,999999999,0.0,999,999,99
3019,3,9,6,0,*?*?*?*?*?*?*?*?*?*?*?*?*?*?*?*?*?*?*?*?*?*?,4.3,1.5,80,101935,0,-0,299,0.0,-0.0,0.0,0,0,0,0,90,0.5,10,5,9999,99999,9,999999999,0.0,999,999,99
3019,3,9,7,0,*?*?*?*?*?*?*?*?*?*?*?*?*?*?*?*?*?*?*?*?*?*?,4.9,1.7,78,101935,161,1390,273,58.9,298.9,24.3,6117,18231,3849,450,87,0.5,4,2,9999,99999,9,999999999,0.0,999,999,99
3019,3,9,8,0,*?*?*?*?*?*?*?*?*?*?*?*?*?*?*?*?*?*?*?*?*?*?,5.1,2.1,79,101935,356,1386,264,193.9,507.3,63.6,19986,42540,9360,1170,83,0.5,2,1,9999,99999,9,999999999,0.0,999,999,99
3019,3,9,9,0,*?*?*?*?*?*?*?*?*?*?*?*?*?*?*?*?*?*?*?*?*?*?,6.8,3.2,77,101935,521,1386,282,297.7,465.6,122.6,31346,43962,15534,2362,80,0.0,4,2,9999,99999,9,999999999,0.0,999,999,99
3019,3,9,10,0,*?*?*?*?*?*?*?*?*?*?*?*?*?*?*?*?*?*?*?*?*?*?,8.9,2.5,63,101935,645,1387,280,390.8,564.6,128.2,40433,54618,17472,2574,77,0.5,2,1,9999,99999,9,999999999,0.0,999,999,99
3019,3,9,11,0,*?*?*?*?*?*?*?*?*?*?*?*?*?*?*?*?*?*?*?*?*?*?,10.7,2.9,57,101935,719,1387,308,387.0,334.5,213.6,41476,34859,23943,4896,73,1.0,6,3,9999,99999,9,999999999,0.0,999,999,99
3019,3,9,12,0,*?*?*?*?*?*?*?*?*?*?*?*?*?*?*?*?*?*?*?*?*?*?,11.0,1.5,51,101935,738,1388,313,359.1,241.0,230.9,38366,25198,25667,5408,70,2.1,7,4,9999,99999,9,999999999,0.0,999,999,99
3019,3,9,13,0,*?*?*?*?*?*?*?*?*?*?*?*?*?*?*?*?*?*?*?*?*?*?,11.7,1.0,47,101935,700,1387,294,424.5,535.6,154.1,45384,53777,19300,3226,90,2.1,3,2,9999,99999,9,999999999,0.0,999,999,99
3019,3,9,14,0,*?*?*?*?*?*?*?*?*?*?*?*?*?*?*?*?*?*?*?*?*?*?,11.8,0.2,44,101935,609,1387,282,367.2,579.5,112.7,38138,55729,15706,2249,110,2.6,1,0,9999,99999,9,999999999,0.0,999,999,99
3019,3,9,15,0,*?*?*?*?*?*?*?*?*?*?*?*?*?*?*?*?*?*?*?*?*?*?,11.6,0.6,46,101935,471,1388,282,272.6,556.7,83.7,28235,50733,12067,1588,130,2.1,1,0,9999,99999,9,999999999,0.0,999,999,99
3019,3,9,16,0,*?*?*?*?*?*?*?*?*?*?*?*?*?*?*?*?*?*?*?*?*?*?,11.5,0.4,45,101935,294,1387,287,151.6,480.3,49.7,15656,37713,7488,914,150,2.1,2,1,9999,99999,9,999999999,0.0,999,999,99
3019,3,9,17,0,*?*?*?*?*?*?*?*?*?*?*?*?*?*?*?*?*?*?*?*?*?*?,11.3,1.9,51,101935,92,1391,315,10.8,58.3,6.9,1183,2856,1271,139,170,0.5,7,4,9999,99999,9,999999999,0.0,999,999,99
3019,3,9,18,0,*?*?*?*?*?*?*?*?*?*?*?*?*?*?*?*?*?*?*?*?*?*?,10.1,1.9,56,101935,0,-0,325,0.0,-0.0,0.0,0,0,0,0,190,0.5,10,5,9999,99999,9,999999999,0.0,999,999,99
3019,3,9,19,0,*?*?*?*?*?*?*?*?*?*?*?*?*?*?*?*?*?*?*?*?*?*?,8.5,3.2,68,101935,0,-0,318,0.0,-0.0,0.0,0,0,0,0,183,1.0,10,5,9999,99999,9,999999999,0.0,999,999,99
3019,3,9,20,0,*?*?*?*?*?*?*?*?*?*?*?*?*?*?*?*?*?*?*?*?*?*?,7.6,3.6,75,101935,0,-0,313,0.0,-0.0,0.0,0,0,0,0,177,1.5,10,5,9999,99999,9,999999999,0.0,999,999,99
3019,3,9,21,0,*?*?*?*?*?*?*?*?*?*?*?*?*?*?*?*?*?*?*?*?*?*?,7.0,3.4,76,101935,0,-0,311,0.0,-0.0,0.0,0,0,0,0,170,1.0,10,5,9999,99999,9,999999999,0.0,999,999,99
3019,3,9,22,0,*?*?*?*?*?*?*?*?*?*?*?*?*?*?*?*?*?*?*?*?*?*?,7.1,3.4,76,101935,0,-0,311,0.0,-0.0,0.0,0,0,0,0,163,0.5,10,5,9999,99999,9,999999999,0.0,999,999,99
3019,3,9,23,0,*?*?*?*?*?*?*?*?*?*?*?*?*?*?*?*?*?*?*?*?*?*?,7.2,3.6,76,101935,0,-0,312,0.0,-0.0,0.0,0,0,0,0,157,1.0,10,5,9999,99999,9,999999999,0.0,999,999,99
3019,3,9,24,0,*?*?*?*?*?*?*?*?*?*?*?*?*?*?*?*?*?*?*?*?*?*?,7.4,2.7,70,101935,0,-0,313,0.0,-0.0,0.0,0,0,0,0,150,1.5,10,5,9999,99999,9,999999999,0.0,999,999,99
3019,3,10,1,0,*?*?*?*?*?*?*?*?*?*?*?*?*?*?*?*?*?*?*?*?*?*?,7.8,5.3,84,103037,0,-0,314,0.0,-0.0,0.0,0,0,0,0,178,1.5,10,5,9999,99999,9,999999999,0.0,999,999,99
3019,3,10,2,0,*?*?*?*?*?*?*?*?*?*?*?*?*?*?*?*?*?*?*?*?*?*?,8.3,5.9,86,103037,0,-0,316,0.0,-0.0,0.0,0,0,0,0,207,1.0,10,5,9999,99999,9,999999999,0.0,999,999,99
3019,3,10,3,0,*?*?*?*?*?*?*?*?*?*?*?*?*?*?*?*?*?*?*?*?*?*?,8.0,6.4,90,103037,0,-0,315,0.0,-0.0,0.0,0,0,0,0,235,1.5,10,5,9999,99999,9,999999999,0.0,999,999,99
3019,3,10,4,0,*?*?*?*?*?*?*?*?*?*?*?*?*?*?*?*?*?*?*?*?*?*?,7.7,6.1,90,103037,0,-0,313,0.0,-0.0,0.0,0,0,0,0,263,0.0,10,5,9999,99999,9,999999999,0.0,999,999,99
3019,3,10,5,0,*?*?*?*?*?*?*?*?*?*?*?*?*?*?*?*?*?*?*?*?*?*?,7.2,5.5,89,103037,0,-0,311,0.0,-0.0,0.0,0,0,0,0,292,0.5,10,5,9999,99999,9,999999999,0.0,999,999,99
3019,3,10,6,0,*?*?*?*?*?*?*?*?*?*?*?*?*?*?*?*?*?*?*?*?*?*?,7.4,6.1,92,103037,0,-0,312,0.0,-0.0,0.0,0,0,0,0,320,0.0,10,5,9999,99999,9,999999999,0.0,999,999,99
3019,3,10,7,0,*?*?*?*?*?*?*?*?*?*?*?*?*?*?*?*?*?*?*?*?*?*?,7.5,5.8,90,103037,169,1385,308,33.6,36.6,29.1,3757,2271,3500,610,318,0.5,9,5,9999,99999,9,999999999,0.0,999,999,99
3019,3,10,8,0,*?*?*?*?*?*?*?*?*?*?*?*?*?*?*?*?*?*?*?*?*?*?,7.4,5.3,87,103037,365,1388,308,100.9,51.0,87.5,11072,4467,9892,2327,317,1.0,9,5,9999,99999,9,999999999,0.0,999,999,99
3019,3,10,9,0,*?*?*?*?*?*?*?*?*?*?*?*?*?*?*?*?*?*?*?*?*?*?,9.0,6.4,84,103037,530,1387,315,157.8,54.9,136.8,17331,5227,15433,3893,315,0.5,9,5,9999,99999,9,999999999,0.0,999,999,99
3019,3,10,10,0,*?*?*?*?*?*?*?*?*?*?*?*?*?*?*?*?*?*?*?*?*?*?,9.8,7.3,85,103037,653,1386,319,200.3,56.5,173.7,22029,5558,19582,5242,313,1.0,9,5,9999,99999,9,999999999,0.0,999,999,99
3019,3,10,11,0,*?*?*?*?*?*?*?*?*?*?*?*?*?*?*?*?*?*?*?*?*?*?,11.4,7.7,78,103037,727,1387,326,225.7,57.3,195.6,24832,5697,22054,6134,312,1.0,9,5,9999,99999,9,999999999,0.0,999,999,99
3019,3,10,12,0,*?*?*?*?*?*?*?*?*?*?*?*?*?*?*?*?*?*?*?*?*?*?,11.2,8.0,81,103037,745,1386,325,232.0,57.4,201.2,25540,5727,22677,6370,310,1.5,9,5,9999,99999,9,999999999,0.0,999,999,99
3019,3,10,13,0,*?*?*?*?*?*?*?*?*?*?*?*?*?*?*?*?*?*?*?*?*?*?,11.5,8.4,82,103037,707,1385,330,126.1,0.0,126.1,14921,0,14976,5683,310,1.5,10,5,9999,99999,9,999999999,0.0,999,999,99
3019,3,10,14,0,*?*?*?*?*?*?*?*?*?*?*?*?*?*?*?*?*?*?*?*?*?*?,11.3,7.7,79,103037,616,1386,326,187.6,56.1,162.7,20623,5474,18341,4820,310,1.5,9,5,9999,99999,9,999999999,0.0,999,999,99
3019,3,10,15,0,*?*?*?*?*?*?*?*?*?*?*?*?*?*?*?*?*?*?*?*?*?*?,11.3,7.7,79,103037,477,1385,326,139.8,54.0,121.2,15352,5037,13683,3371,310,1.5,9,5,9999,99999,9,999999999,0.0,999,999,99
3019,3,10,16,0,*?*?*?*?*?*?*?*?*?*?*?*?*?*?*?*?*?*?*?*?*?*?,11.4,7.9,79,103037,301,1387,326,79.0,48.4,68.5,8665,4011,7757,1784,310,1.0,9,5,9999,99999,9,999999999,0.0,999,999,99
3019,3,10,17,0,*?*?*?*?*?*?*?*?*?*?*?*?*?*?*?*?*?*?*?*?*?*?,11.3,7.6,78,103037,98,1380,326,9.2,17.3,8.0,1084,813,1023,165,310,0.0,9,5,9999,99999,9,999999999,0.0,999,999,99
3019,3,10,18,0,*?*?*?*?*?*?*?*?*?*?*?*?*?*?*?*?*?*?*?*?*?*?,10.7,7.4,81,103037,0,-0,327,0.0,-0.0,0.0,0,0,0,0,310,1.0,10,5,9999,99999,9,999999999,0.0,999,999,99
3019,3,10,19,0,*?*?*?*?*?*?*?*?*?*?*?*?*?*?*?*?*?*?*?*?*?*?,9.5,6.7,84,103037,0,-0,321,0.0,-0.0,0.0,0,0,0,0,282,2.1,10,5,9999,99999,9,999999999,0.0,999,999,99
3019,3,10,20,0,*?*?*?*?*?*?*?*?*?*?*?*?*?*?*?*?*?*?*?*?*?*?,9.4,7.0,85,103037,0,-0,321,0.0,-0.0,0.0,0,0,0,0,253,2.1,10,5,9999,99999,9,999999999,0.0,999,999,99
3019,3,10,21,0,*?*?*?*?*?*?*?*?*?*?*?*?*?*?*?*?*?*?*?*?*?*?,9.1,6.2,83,103037,0,-0,320,0.0,-0.0,0.0,0,0,0,0,225,1.5,10,5,9999,99999,9,999999999,0.0,999,999,99
3019,3,10,22,0,*?*?*?*?*?*?*?*?*?*?*?*?*?*?*?*?*?*?*?*?*?*?,9.3,6.2,81,103037,0,-0,321,0.0,-0.0,0.0,0,0,0,0,197,1.0,10,5,9999,99999,9,999999999,0.0,999,999,99
3019,3,10,23,0,*?*?*?*?*?*?*?*?*?*?*?*?*?*?*?*?*?*?*?*?*?*?,8.2,5.6,84,103037,0,-0,316,0.0,-0.0,0.0,0,0,0,0,168,0.5,10,5,9999,99999,9,999999999,0.0,999,999,99
3019,3,10,24,0,*?*?*?*?*?*?*?*?*?*?*?*?*?*?*?*?*?*?*?*?*?*?,7.2,4.5,83,103037,0,-0,312,0.0,-0.0,0.0,0,0,0,0,150,1.0,10,5,9999,99999,9,999999999,0.0,999,999,99
3019,3,11,1,0,*?*?*?*?*?*?*?*?*?*?*?*?*?*?*?*?*?*?*?*?*?*?,5.8,1.5,73,103591,0,-0,306,0.0,-0.0,0.0,0,0,0,0,145,1.5,10,5,9999,99999,9,999999999,0.0,999,999,99
3019,3,11,2,0,*?*?*?*?*?*?*?*?*?*?*?*?*?*?*?*?*?*?*?*?*?*?,5.0,-0.6,66,103591,0,-0,303,0.0,-0.0,0.0,0,0,0,0,150,1.0,10,5,9999,99999,9,999999999,0.0,999,999,99
3019,3,11,3,0,*?*?*?*?*?*?*?*?*?*?*?*?*?*?*?*?*?*?*?*?*?*?,4.3,-1.7,63,103591,0,-0,300,0.0,-0.0,0.0,0,0,0,0,155,1.5,10,5,9999,99999,9,999999999,0.0,999,999,99
3019,3,11,4,0,*?*?*?*?*?*?*?*?*?*?*?*?*?*?*?*?*?*?*?*?*?*?,4.4,-1.1,66,103591,0,-0,300,0.0,-0.0,0.0,0,0,0,0,160,0.0,10,5,9999,99999,9,999999999,0.0,999,999,99
3019,3,11,5,0,*?*?*?*?*?*?*?*?*?*?*?*?*?*?*?*?*?*?*?*?*?*?,4.6,-0.6,68,103591,0,-0,301,0.0,-0.0,0.0,0,0,0,0,165,0.5,10,5,9999,99999,9,999999999,0.0,999,999,99
3019,3,11,6,0,*?*?*?*?*?*?*?*?*?*?*?*?*?*?*?*?*?*?*?*?*?*?,5.3,-0.6,64,103591,0,-0,304,0.0,-0.0,0.0,0,0,0,0,170,0.0,10,5,9999,99999,9,999999999,0.0,999,999,99
3019,3,11,7,0,*?*?*?*?*?*?*?*?*?*?*?*?*?*?*?*?*?*?*?*?*?*?,5.3,-1.3,61,103591,178,1389,304,21.0,0.0,21.0,2485,-0,2488,816,168,0.5,10,5,9999,99999,9,999999999,0.0,999,999,99
3019,3,11,8,0,*?*?*?*?*?*?*?*?*?*?*?*?*?*?*?*?*?*?*?*?*?*?,4.8,-1.7,62,103591,373,1386,296,103.9,51.3,90.0,11397,4520,10180,2402,167,1.0,9,5,9999,99999,9,999999999,0.0,999,999,99
3019,3,11,9,0,*?*?*?*?*?*?*?*?*?*?*?*?*?*?*?*?*?*?*?*?*?*?,6.1,-0.4,62,103591,538,1386,302,160.7,55.1,139.3,17654,5255,15718,3980,165,0.5,9,5,9999,99999,9,999999999,0.0,999,999,99
3019,3,11,10,0,*?*?*?*?*?*?*?*?*?*?*?*?*?*?*?*?*?*?*?*?*?*?,7.2,0.6,63,103591,661,1385,307,203.2,56.6,176.2,22347,5576,19863,5339,163,1.0,9,5,9999,99999,9,999999999,0.0,999,999,99
3019,3,11,11,0,*?*?*?*?*?*?*?*?*?*?*?*?*?*?*?*?*?*?*?*?*?*?,8.0,0.4,59,103591,734,1385,316,131.5,0.0,131.5,15586,0,15645,5979,162,1.0,10,5,9999,99999,9,999999999,0.0,999,999,99
3019,3,11,12,0,*?*?*?*?*?*?*?*?*?*?*?*?*?*?*?*?*?*?*?*?*?*?,8.1,1.5,63,103591,753,1386,316,135.2,0.0,135.2,16035,0,16096,6180,160,1.5,10,5,9999,99999,9,999999999,0.0,999,999,99
3019,3,11,13,0,*?*?*?*?*?*?*?*?*?*?*?*?*?*?*?*?*?*?*?*?*?*?,8.6,0.6,57,103591,715,1386,318,127.6,0.0,127.6,15109,0,15164,5767,150,1.5,10,5,9999,99999,9,999999999,0.0,999,999,99
3019,3,11,14,0,*?*?*?*?*?*?*?*?*?*?*?*?*?*?*?*?*?*?*?*?*?*?,8.3,0.6,58,103591,623,1385,317,109.5,0.0,109.5,12893,0,12936,4797,140,1.5,10,5,9999,99999,9,999999999,0.0,999,999,99
3019,3,11,15,0,*?*?*?*?*?*?*?*?*?*?*?*?*?*?*?*?*?*?*?*?*?*?,8.3,-0.4,54,103591,484,1384,317,81.9,0.0,81.9,9583,0,9611,3421,130,1.5,10,5,9999,99999,9,999999999,0.0,999,999,99
3019,3,11,16,0,*?*?*?*?*?*?*?*?*?*?*?*?*?*?*?*?*?*?*?*?*?*?,8.4,-0.4,53,103591,308,1387,312,81.4,48.7,70.5,8928,4067,7990,1842,120,1.0,9,5,9999,99999,9,999999999,0.0,999,999,99
3019,3,11,17,0,*?*?*?*?*?*?*?*?*?*?*?*?*?*?*?*?*?*?*?*?*?*?,8.3,-0.8,52,103591,105,1384,312,11.6,20.3,10.0,1344,985,1266,207,110,0.0,9,5,9999,99999,9,999999999,0.0,999,999,99
3019,3,11,18,0,*?*?*?*?*?*?*?*?*?*?*?*?*?*?*?*?*?*?*?*?*?*?,7.5,-0.8,55,103591,0,-0,314,0.0,-0.0,0.0,0,0,0,0,100,1.0,10,5,9999,99999,9,999999999,0.0,999,999,99
3019,3,11,19,0,*?*?*?*?*?*?*?*?*?*?*?*?*?*?*?*?*?*?*?*?*?*?,7.5,-1.1,54,103591,0,-0,314,0.0,-0.0,0.0,0,0,0,0,113,2.1,10,5,9999,99999,9,999999999,0.0,999,999,99
3019,3,11,20,0,*?*?*?*?*?*?*?*?*?*?*?*?*?*?*?*?*?*?*?*?*?*?,5.9,-0.6,62,103591,0,-0,307,0.0,-0.0,0.0,0,0,0,0,127,2.1,10,5,9999,99999,9,999999999,0.0,999,999,99
3019,3,11,21,0,*?*?*?*?*?*?*?*?*?*?*?*?*?*?*?*?*?*?*?*?*?*?,5.9,-0.6,62,103591,0,-0,307,0.0,-0.0,0.0,0,0,0,0,140,1.5,10,5,9999,99999,9,999999999,0.0,999,999,99
3019,3,11,22,0,*?*?*?*?*?*?*?*?*?*?*?*?*?*?*?*?*?*?*?*?*?*?,5.7,0.2,67,103591,0,-0,306,0.0,-0.0,0.0,0,0,0,0,153,1.0,10,5,9999,99999,9,999999999,0.0,999,999,99
3019,3,11,23,0,*?*?*?*?*?*?*?*?*?*?*?*?*?*?*?*?*?*?*?*?*?*?,5.9,0.4,67,103591,0,-0,306,0.0,-0.0,0.0,0,0,0,0,167,0.5,10,5,9999,99999,9,999999999,0.0,999,999,99
3019,3,11,24,0,*?*?*?*?*?*?*?*?*?*?*?*?*?*?*?*?*?*?*?*?*?*?,7.1,3.6,78,103591,0,-0,311,0.0,-0.0,0.0,0,0,0,0,140,1.0,10,5,9999,99999,9,999999999,0.0,999,999,99
3019,3,12,1,0,*?*?*?*?*?*?*?*?*?*?*?*?*?*?*?*?*?*?*?*?*?*?,6.3,4.8,89,103355,0,-0,307,0.0,-0.0,0.0,0,0,0,0,173,1.5,10,5,9999,99999,9,999999999,0.0,999,999,99
3019,3,12,2,0,*?*?*?*?*?*?*?*?*?*?*?*?*?*?*?*?*?*?*?*?*?*?,6.3,6.2,98,103355,0,-0,307,0.0,-0.0,0.0,0,0,0,0,167,1.0,10,5,9999,99999,9,999999999,0.0,999,999,99
3019,3,12,3,0,*?*?*?*?*?*?*?*?*?*?*?*?*?*?*?*?*?*?*?*?*?*?,5.8,5.8,98,103355,0,-0,305,0.0,-0.0,0.0,0,0,0,0,160,1.5,10,5,9999,99999,9,999999999,0.0,999,999,99
3019,3,12,4,0,*?*?*?*?*?*?*?*?*?*?*?*?*?*?*?*?*?*?*?*?*?*?,6.4,6.4,98,103355,0,-0,308,0.0,-0.0,0.0,0,0,0,0,153,0.0,10,5,9999,99999,9,999999999,0.0,999,999,99
3019,3,12,5,0,*?*?*?*?*?*?*?*?*?*?*?*?*?*?*?*?*?*?*?*?*?*?,5.9,5.9,98,103355,0,-0,306,0.0,-0.0,0.0,0,0,0,0,147,0.5,10,5,9999,99999,9,999999999,0.0,999,999,99
3019,3,12,6,0,*?*?*?*?*?*?*?*?*?*?*?*?*?*?*?*?*?*?*?*?*?*?,5.5,4.5,92,103355,0,-0,304,0.0,-0.0,0.0,0,0,0,0,140,0.0,10,5,9999,99999,9,999999999,0.0,999,999,99
3019,3,12,7,0,*?*?*?*?*?*?*?*?*?*?*?*?*?*?*?*?*?*?*?*?*?*?,5.8,5.1,93,103355,186,1384,293,61.9,164.3,39.8,6502,10015,5389,708,140,0.5,7,4,9999,99999,9,999999999,0.0,999,999,99
3019,3,12,8,0,*?*?*?*?*?*?*?*?*?*?*?*?*?*?*?*?*?*?*?*?*?*?,6.1,5.6,94,103355,381,1384,278,209.5,484.7,76.1,21447,41319,10899,1378,140,1.0,3,2,9999,99999,9,999999999,0.0,999,999,99
3019,3,12,9,0,*?*?*?*?*?*?*?*?*?*?*?*?*?*?*?*?*?*?*?*?*?*?,6.6,5.5,91,103355,546,1385,283,314.6,469.1,129.6,33138,44816,16336,2523,140,0.5,4,2,9999,99999,9,999999999,0.0,999,999,99
3019,3,12,10,0,*?*?*?*?*?*?*?*?*?*?*?*?*?*?*?*?*?*?*?*?*?*?,9.1,6.1,80,103355,669,1384,311,273.1,142.4,204.3,29800,14520,23028,5024,140,1.0,8,4,9999,99999,9,999999999,0.0,999,999,99
3019,3,12,11,0,*?*?*?*?*?*?*?*?*?*?*?*?*?*?*?*?*?*?*?*?*?*?,9.4,5.1,73,103355,742,1384,312,306.5,144.1,229.2,33488,14908,25750,5855,140,1.0,8,4,9999,99999,9,999999999,0.0,999,999,99
3019,3,12,12,0,*?*?*?*?*?*?*?*?*?*?*?*?*?*?*?*?*?*?*?*?*?*?,9.8,3.0,62,103355,760,1384,319,237.5,57.5,205.9,26145,5752,23210,6575,140,1.5,9,5,9999,99999,9,999999999,0.0,999,999,99
3019,3,12,13,0,*?*?*?*?*?*?*?*?*?*?*?*?*?*?*?*?*?*?*?*?*?*?,10.1,2.3,57,103355,722,1385,310,351.3,240.5,225.9,37507,25068,25145,5245,145,1.5,7,4,9999,99999,9,999999999,0.0,999,999,99
3019,3,12,14,0,*?*?*?*?*?*?*?*?*?*?*?*?*?*?*?*?*?*?*?*?*?*?,9.8,0.8,53,103355,630,1384,308,301.8,236.7,194.0,32092,24067,21823,4278,150,1.5,7,4,9999,99999,9,999999999,0.0,999,999,99
3019,3,12,15,0,*?*?*?*?*?*?*?*?*?*?*?*?*?*?*?*?*?*?*?*?*?*?,9.9,-0.4,48,103355,491,1384,308,226.7,228.1,145.7,23991,21757,16678,3017,155,1.5,7,4,9999,99999,9,999999999,0.0,999,999,99
3019,3,12,16,0,*?*?*?*?*?*?*?*?*?*?*?*?*?*?*?*?*?*?*?*?*?*?,9.8,-0.8,47,103355,314,1383,313,111.0,123.2,83.0,12109,10149,9592,1802,160,1.0,8,4,9999,99999,9,999999999,0.0,999,999,99
3019,3,12,17,0,*?*?*?*?*?*?*?*?*?*?*?*?*?*?*?*?*?*?*?*?*?*?,10.0,0.2,50,103355,112,1387,314,18.4,57.4,13.8,2057,2379,1818,224,165,0.0,8,4,9999,99999,9,999999999,0.0,999,999,99
3019,3,12,18,0,*?*?*?*?*?*?*?*?*?*?*?*?*?*?*?*?*?*?*?*?*?*?,9.0,0.6,55,103355,0,-0,320,0.0,-0.0,0.0,0,0,0,0,170,1.0,10,5,9999,99999,9,999999999,0.0,999,999,99
3019,3,12,19,0,*?*?*?*?*?*?*?*?*?*?*?*?*?*?*?*?*?*?*?*?*?*?,8.2,-0.2,54,103355,0,-0,317,0.0,-0.0,0.0,0,0,0,0,142,2.1,10,5,9999,99999,9,999999999,0.0,999,999,99
3019,3,12,20,0,*?*?*?*?*?*?*?*?*?*?*?*?*?*?*?*?*?*?*?*?*?*?,7.9,-0.6,53,103355,0,-0,316,0.0,-0.0,0.0,0,0,0,0,113,2.1,10,5,9999,99999,9,999999999,0.0,999,999,99
3019,3,12,21,0,*?*?*?*?*?*?*?*?*?*?*?*?*?*?*?*?*?*?*?*?*?*?,7.6,0.2,59,103355,0,-0,314,0.0,-0.0,0.0,0,0,0,0,85,1.5,10,5,9999,99999,9,999999999,0.0,999,999,99
3019,3,12,22,0,*?*?*?*?*?*?*?*?*?*?*?*?*?*?*?*?*?*?*?*?*?*?,7.0,1.0,65,103355,0,-0,311,0.0,-0.0,0.0,0,0,0,0,57,1.0,10,5,9999,99999,9,999999999,0.0,999,999,99
3019,3,12,23,0,*?*?*?*?*?*?*?*?*?*?*?*?*?*?*?*?*?*?*?*?*?*?,6.4,1.5,70,103355,0,-0,309,0.0,-0.0,0.0,0,0,0,0,28,0.5,10,5,9999,99999,9,999999999,0.0,999,999,99
3019,3,12,24,0,*?*?*?*?*?*?*?*?*?*?*?*?*?*?*?*?*?*?*?*?*?*?,6.2,2.7,77,103355,0,-0,307,0.0,-0.0,0.0,0,0,0,0,180,1.0,10,5,9999,99999,9,999999999,0.0,999,999,99
3019,3,13,1,0,*?*?*?*?*?*?*?*?*?*?*?*?*?*?*?*?*?*?*?*?*?*?,4.3,1.3,81,103176,0,-0,299,0.0,-0.0,0.0,0,0,0,0,53,1.5,10,5,9999,99999,9,999999999,0.0,999,999,99
3019,3,13,2,0,*?*?*?*?*?*?*?*?*?*?*?*?*?*?*?*?*?*?*?*?*?*?,3.3,1.0,86,103176,0,-0,295,0.0,-0.0,0.0,0,0,0,0,107,1.0,10,5,9999,99999,9,999999999,0.0,999,999,99
3019,3,13,3,0,*?*?*?*?*?*?*?*?*?*?*?*?*?*?*?*?*?*?*?*?*?*?,2.6,1.5,92,103176,0,-0,292,0.0,-0.0,0.0,0,0,0,0,160,1.5,10,5,9999,99999,9,999999999,0.0,999,999,99
3019,3,13,4,0,*?*?*?*?*?*?*?*?*?*?*?*?*?*?*?*?*?*?*?*?*?*?,2.9,1.7,91,103176,0,-0,293,0.0,-0.0,0.0,0,0,0,0,213,0.0,10,5,9999,99999,9,999999999,0.0,999,999,99
3019,3,13,5,0,*?*?*?*?*?*?*?*?*?*?*?*?*?*?*?*?*?*?*?*?*?*?,2.4,2.5,100,103176,0,-0,291,0.0,-0.0,0.0,0,0,0,0,267,0.5,10,5,9999,99999,9,999999999,0.0,999,999,99
3019,3,13,6,0,*?*?*?*?*?*?*?*?*?*?*?*?*?*?*?*?*?*?*?*?*?*?,2.0,1.9,99,103176,0,-0,289,0.0,-0.0,0.0,0,0,0,0,320,0.0,10,5,9999,99999,9,999999999,0.0,999,999,99
3019,3,13,7,0,*?*?*?*?*?*?*?*?*?*?*?*?*?*?*?*?*?*?*?*?*?*?,2.3,2.3,100,103176,195,1386,249,84.3,415.4,25.9,8668,29377,4229,526,318,0.5,1,0,9999,99999,9,999999999,0.0,999,999,99
3019,3,13,8,0,*?*?*?*?*?*?*?*?*?*?*?*?*?*?*?*?*?*?*?*?*?*?,2.6,2.7,100,103176,390,1385,247,217.9,541.8,65.4,22603,46968,9682,1226,317,1.0,0,0,9999,99999,9,999999999,0.0,999,999,99
3019,3,13,9,0,*?*?*?*?*?*?*?*?*?*?*?*?*?*?*?*?*?*?*?*?*?*?,3.9,2.9,92,103176,554,1383,252,330.7,578.0,99.2,34350,54703,14056,1941,315,0.5,0,0,9999,99999,9,999999999,0.0,999,999,99
3019,3,13,10,0,*?*?*?*?*?*?*?*?*?*?*?*?*?*?*?*?*?*?*?*?*?*?,6.2,3.8,84,103176,677,1384,266,414.7,587.4,127.3,43143,57432,17445,2636,313,1.0,1,0,9999,99999,9,999999999,0.0,999,999,99
3019,3,13,11,0,*?*?*?*?*?*?*?*?*?*?*?*?*?*?*?*?*?*?*?*?*?*?,6.5,3.2,79,103176,750,1384,267,464.5,594.1,142.6,48434,58831,19220,3103,312,1.0,1,0,9999,99999,9,999999999,0.0,999,999,99
3019,3,13,12,0,*?*?*?*?*?*?*?*?*?*?*?*?*?*?*?*?*?*?*?*?*?*?,7.7,1.3,63,103176,768,1385,283,461.8,489.6,190.3,48940,49714,23079,4242,310,1.5,4,2,9999,99999,9,999999999,0.0,999,999,99
3019,3,13,13,0,*?*?*?*?*?*?*?*?*?*?*?*?*?*?*?*?*?*?*?*?*?*?,7.9,1.9,65,103176,729,1383,285,436.4,486.9,179.8,46176,49115,21938,3890,313,1.5,4,2,9999,99999,9,999999999,0.0,999,999,99
3019,3,13,14,0,*?*?*?*?*?*?*?*?*?*?*?*?*?*?*?*?*?*?*?*?*?*?,8.2,1.3,61,103176,637,1383,291,361.5,412.1,171.7,37736,40613,20855,3541,317,1.5,5,3,9999,99999,9,999999999,0.0,999,999,99
3019,3,13,15,0,*?*?*?*?*?*?*?*?*?*?*?*?*?*?*?*?*?*?*?*?*?*?,8.1,1.3,62,103176,498,1384,280,288.7,511.0,104.8,30728,47770,13594,1979,320,1.5,3,2,9999,99999,9,999999999,0.0,999,999,99
3019,3,13,16,0,*?*?*?*?*?*?*?*?*?*?*?*?*?*?*?*?*?*?*?*?*?*?,7.8,3.0,72,103176,321,1383,300,134.9,207.5,86.7,14254,16749,10198,1678,323,1.0,7,4,9999,99999,9,999999999,0.0,999,999,99
3019,3,13,17,0,*?*?*?*?*?*?*?*?*?*?*?*?*?*?*?*?*?*?*?*?*?*?,8.1,2.5,68,103176,119,1390,296,28.2,147.3,15.5,2961,7893,2567,295,327,0.0,6,3,9999,99999,9,999999999,0.0,999,999,99
3019,3,13,18,0,*?*?*?*?*?*?*?*?*?*?*?*?*?*?*?*?*?*?*?*?*?*?,6.8,2.5,74,103176,0,-0,310,0.0,-0.0,0.0,0,0,0,0,330,1.0,10,5,9999,99999,9,999999999,0.0,999,999,99
3019,3,13,19,0,*?*?*?*?*?*?*?*?*?*?*?*?*?*?*?*?*?*?*?*?*?*?,5.1,2.3,82,103176,0,-0,303,0.0,-0.0,0.0,0,0,0,0,298,2.1,10,5,9999,99999,9,999999999,0.0,999,999,99
3019,3,13,20,0,*?*?*?*?*?*?*?*?*?*?*?*?*?*?*?*?*?*?*?*?*?*?,5.2,2.9,85,103176,0,-0,303,0.0,-0.0,0.0,0,0,0,0,267,2.1,10,5,9999,99999,9,999999999,0.0,999,999,99
3019,3,13,21,0,*?*?*?*?*?*?*?*?*?*?*?*?*?*?*?*?*?*?*?*?*?*?,4.3,3.8,96,103176,0,-0,299,0.0,-0.0,0.0,0,0,0,0,235,1.5,10,5,9999,99999,9,999999999,0.0,999,999,99
3019,3,13,22,0,*?*?*?*?*?*?*?*?*?*?*?*?*?*?*?*?*?*?*?*?*?*?,4.4,3.6,94,103176,0,-0,299,0.0,-0.0,0.0,0,0,0,0,203,1.0,10,5,9999,99999,9,999999999,0.0,999,999,99
3019,3,13,23,0,*?*?*?*?*?*?*?*?*?*?*?*?*?*?*?*?*?*?*?*?*?*?,4.6,3.2,91,103176,0,-0,300,0.0,-0.0,0.0,0,0,0,0,172,0.5,10,5,9999,99999,9,999999999,0.0,999,999,99
3019,3,13,24,0,*?*?*?*?*?*?*?*?*?*?*?*?*?*?*?*?*?*?*?*?*?*?,5.7,1.5,74,103176,0,-0,305,0.0,-0.0,0.0,0,0,0,0,0,1.0,10,5,9999,99999,9,999999999,0.0,999,999,99
3019,3,14,1,0,*?*?*?*?*?*?*?*?*?*?*?*?*?*?*?*?*?*?*?*?*?*?,5.0,0.2,71,102798,0,-0,303,0.0,-0.0,0.0,0,0,0,0,140,1.5,10,5,9999,99999,9,999999999,0.0,999,999,99
3019,3,14,2,0,*?*?*?*?*?*?*?*?*?*?*?*?*?*?*?*?*?*?*?*?*?*?,5.0,-1.3,63,102798,0,-0,303,0.0,-0.0,0.0,0,0,0,0,140,1.0,10,5,9999,99999,9,999999999,0.0,999,999,99
3019,3,14,3,0,*?*?*?*?*?*?*?*?*?*?*?*?*?*?*?*?*?*?*?*?*?*?,4.3,-0.4,71,102798,0,-0,300,0.0,-0.0,0.0,0,0,0,0,140,1.5,10,5,9999,99999,9,999999999,0.0,999,999,99
3019,3,14,4,0,*?*?*?*?*?*?*?*?*?*?*?*?*?*?*?*?*?*?*?*?*?*?,4.4,-0.2,72,102798,0,-0,300,0.0,-0.0,0.0,0,0,0,0,140,0.0,10,5,9999,99999,9,999999999,0.0,999,999,99
3019,3,14,5,0,*?*?*?*?*?*?*?*?*?*?*?*?*?*?*?*?*?*?*?*?*?*?,3.7,-0.4,74,102798,0,-0,297,0.0,-0.0,0.0,0,0,0,0,140,0.5,10,5,9999,99999,9,999999999,0.0,999,999,99
3019,3,14,6,0,*?*?*?*?*?*?*?*?*?*?*?*?*?*?*?*?*?*?*?*?*?*?,3.7,0.4,80,102798,0,-0,297,0.0,-0.0,0.0,0,0,0,0,140,0.0,10,5,9999,99999,9,999999999,0.0,999,999,99
3019,3,14,7,0,*?*?*?*?*?*?*?*?*?*?*?*?*?*?*?*?*?*?*?*?*?*?,3.5,0.6,82,102798,203,1382,291,45.5,41.2,39.4,5050,2802,4688,833,175,0.5,9,5,9999,99999,9,999999999,0.0,999,999,99
3019,3,14,8,0,*?*?*?*?*?*?*?*?*?*?*?*?*?*?*?*?*?*?*?*?*?*?,4.7,1.3,79,102798,398,1383,296,112.8,52.1,97.8,12375,4668,11046,2632,210,1.0,9,5,9999,99999,9,999999999,0.0,999,999,99
3019,3,14,9,0,*?*?*?*?*?*?*?*?*?*?*?*?*?*?*?*?*?*?*?*?*?*?,5.7,2.7,80,102798,562,1382,300,169.5,55.4,147.0,18624,5334,16575,4246,245,0.5,9,5,9999,99999,9,999999999,0.0,999,999,99
3019,3,14,10,0,*?*?*?*?*?*?*?*?*?*?*?*?*?*?*?*?*?*?*?*?*?*?,7.0,3.9,80,102798,685,1383,306,211.8,56.9,183.7,23302,5626,20704,5636,280,1.0,9,5,9999,99999,9,999999999,0.0,999,999,99
3019,3,14,11,0,*?*?*?*?*?*?*?*?*?*?*?*?*?*?*?*?*?*?*?*?*?*?,9.1,4.6,74,102798,758,1384,316,236.9,57.5,205.4,26076,5749,23149,6551,315,1.0,9,5,9999,99999,9,999999999,0.0,999,999,99
3019,3,14,12,0,*?*?*?*?*?*?*?*?*?*?*?*?*?*?*?*?*?*?*?*?*?*?,9.3,4.5,72,102798,775,1383,316,242.9,57.7,210.6,26747,5775,23739,6783,350,1.5,9,5,9999,99999,9,999999999,0.0,999,999,99
3019,3,14,13,0,*?*?*?*?*?*?*?*?*?*?*?*?*?*?*?*?*?*?*?*?*?*?,9.4,3.9,69,102798,737,1384,317,229.6,57.4,199.1,25268,5716,22437,6277,337,1.5,9,5,9999,99999,9,999999999,0.0,999,999,99
3019,3,14,14,0,*?*?*?*?*?*?*?*?*?*?*?*?*?*?*?*?*?*?*?*?*?*?,9.2,4.1,71,102798,644,1383,316,197.8,56.5,171.5,21746,5543,19331,5154,323,1.5,9,5,9999,99999,9,999999999,0.0,999,999,99
3019,3,14,15,0,*?*?*?*?*?*?*?*?*?*?*?*?*?*?*?*?*?*?*?*?*?*?,9.1,3.8,70,102798,505,1383,315,149.6,54.5,129.7,16434,5146,14639,3652,310,1.5,9,5,9999,99999,9,999999999,0.0,999,999,99
3019,3,14,16,0,*?*?*?*?*?*?*?*?*?*?*?*?*?*?*?*?*?*?*?*?*?*?,9.1,3.8,70,102798,328,1384,315,88.5,49.7,76.7,9711,4224,8684,2015,297,1.0,9,5,9999,99999,9,999999999,0.0,999,999,99
3019,3,14,17,0,*?*?*?*?*?*?*?*?*?*?*?*?*?*?*?*?*?*?*?*?*?*?,8.5,3.8,72,102798,125,1381,317,10.7,0.0,10.7,1292,-0,1292,420,283,0.0,10,5,9999,99999,9,999999999,0.0,999,999,99
3019,3,14,18,0,*?*?*?*?*?*?*?*?*?*?*?*?*?*?*?*?*?*?*?*?*?*?,8.6,4.1,73,102798,0,-0,318,0.0,-0.0,0.0,0,0,0,0,270,1.0,10,5,9999,99999,9,999999999,0.0,999,999,99
3019,3,14,19,0,*?*?*?*?*?*?*?*?*?*?*?*?*?*?*?*?*?*?*?*?*?*?,6.9,4.3,83,102798,0,-0,310,0.0,-0.0,0.0,0,0,0,0,272,2.1,10,5,9999,99999,9,999999999,0.1,999,999,99
3019,3,14,20,0,*?*?*?*?*?*?*?*?*?*?*?*?*?*?*?*?*?*?*?*?*?*?,6.9,4.3,84,102798,0,-0,310,0.0,-0.0,0.0,0,0,0,0,273,2.1,10,5,9999,99999,9,999999999,0.1,999,999,99
3019,3,14,21,0,*?*?*?*?*?*?*?*?*?*?*?*?*?*?*?*?*?*?*?*?*?*?,5.1,3.8,91,102798,0,-0,302,0.0,-0.0,0.0,0,0,0,0,275,1.5,10,5,9999,99999,9,999999999,0.1,999,999,99
3019,3,14,22,0,*?*?*?*?*?*?*?*?*?*?*?*?*?*?*?*?*?*?*?*?*?*?,5.6,2.9,82,102798,0,-0,305,0.0,-0.0,0.0,0,0,0,0,277,1.0,10,5,9999,99999,9,999999999,0.1,999,999,99
3019,3,14,23,0,*?*?*?*?*?*?*?*?*?*?*?*?*?*?*?*?*?*?*?*?*?*?,5.7,2.9,82,102798,0,-0,305,0.0,-0.0,0.0,0,0,0,0,278,0.5,10,5,9999,99999,9,999999999,0.1,999,999,99
3019,3,14,24,0,*?*?*?*?*?*?*?*?*?*?*?*?*?*?*?*?*?*?*?*?*?*?,4.7,1.7,81,102798,0,-0,301,0.0,-0.0,0.0,0,0,0,0,140,1.0,10,5,9999,99999,9,999999999,0.0,999,999,99
3019,3,15,1,0,*?*?*?*?*?*?*?*?*?*?*?*?*?*?*?*?*?*?*?*?*?*?,5.9,4.8,93,102730,0,-0,306,0.0,-0.0,0.0,0,0,0,0,285,1.5,10,5,9999,99999,9,999999999,0.0,999,999,99
3019,3,15,2,0,*?*?*?*?*?*?*?*?*?*?*?*?*?*?*?*?*?*?*?*?*?*?,5.8,5.6,99,102730,0,-0,305,0.0,-0.0,0.0,0,0,0,0,290,1.0,10,5,9999,99999,9,999999999,0.0,999,999,99
3019,3,15,3,0,*?*?*?*?*?*?*?*?*?*?*?*?*?*?*?*?*?*?*?*?*?*?,5.5,5.5,100,102730,0,-0,304,0.0,-0.0,0.0,0,0,0,0,295,1.5,10,5,9999,99999,9,999999999,0.0,999,999,99
3019,3,15,4,0,*?*?*?*?*?*?*?*?*?*?*?*?*?*?*?*?*?*?*?*?*?*?,5.7,5.6,100,102730,0,-0,305,0.0,-0.0,0.0,0,0,0,0,300,0.0,10,5,9999,99999,9,999999999,0.1,999,999,99
3019,3,15,5,0,*?*?*?*?*?*?*?*?*?*?*?*?*?*?*?*?*?*?*?*?*?*?,5.6,5.3,98,102730,0,-0,304,0.0,-0.0,0.0,0,0,0,0,305,0.5,10,5,9999,99999,9,999999999,0.0,999,999,99
3019,3,15,6,0,*?*?*?*?*?*?*?*?*?*?*?*?*?*?*?*?*?*?*?*?*?*?,5.4,5.0,97,102730,-0,0,304,0.0,-0.0,0.0,0,0,0,0,310,0.0,10,5,9999,99999,9,999999999,0.0,999,999,99
3019,3,15,7,0,*?*?*?*?*?*?*?*?*?*?*?*?*?*?*?*?*?*?*?*?*?*?,5.2,5.1,100,102730,212,1384,303,27.9,0.0,27.9,3273,0,3278,1081,310,0.5,10,5,9999,99999,9,999999999,0.0,999,999,99
3019,3,15,8,0,*?*?*?*?*?*?*?*?*?*?*?*?*?*?*?*?*?*?*?*?*?*?,5.9,5.5,98,102730,407,1384,301,115.7,52.4,100.3,12701,4714,11335,2711,310,1.0,9,5,9999,99999,9,999999999,0.0,999,999,99
3019,3,15,9,0,*?*?*?*?*?*?*?*?*?*?*?*?*?*?*?*?*?*?*?*?*?*?,6.5,6.4,100,102730,571,1383,304,172.4,55.6,149.5,18947,5359,16861,4337,310,0.5,9,5,9999,99999,9,999999999,0.0,999,999,99
3019,3,15,10,0,*?*?*?*?*?*?*?*?*?*?*?*?*?*?*?*?*?*?*?*?*?*?,7.5,6.9,96,102730,693,1382,308,214.7,57.0,186.2,23619,5642,20983,5736,310,1.0,9,5,9999,99999,9,999999999,0.0,999,999,99
3019,3,15,11,0,*?*?*?*?*?*?*?*?*?*?*?*?*?*?*?*?*?*?*?*?*?*?,7.5,7.6,100,102730,765,1382,309,239.7,57.6,207.8,26384,5762,23420,6656,310,1.0,9,5,9999,99999,9,999999999,0.0,999,999,99
3019,3,15,12,0,*?*?*?*?*?*?*?*?*?*?*?*?*?*?*?*?*?*?*?*?*?*?,7.8,7.7,100,102730,783,1383,314,141.4,0.0,141.4,16804,0,16870,6526,310,1.5,10,5,9999,99999,9,999999999,0.0,999,999,99
3019,3,15,13,0,*?*?*?*?*?*?*?*?*?*?*?*?*?*?*?*?*?*?*?*?*?*?,7.9,7.6,98,102730,744,1383,314,133.7,0.0,133.7,15849,0,15909,6096,308,1.5,10,5,9999,99999,9,999999999,0.0,999,999,99
3019,3,15,14,0,*?*?*?*?*?*?*?*?*?*?*?*?*?*?*?*?*?*?*?*?*?*?,8.2,7.1,93,102730,651,1382,316,115.3,0.0,115.3,13598,0,13646,5101,307,1.5,10,5,9999,99999,9,999999999,0.0,999,999,99
3019,3,15,15,0,*?*?*?*?*?*?*?*?*?*?*?*?*?*?*?*?*?*?*?*?*?*?,7.9,7.1,95,102730,512,1383,314,87.5,0.0,87.5,10254,0,10285,3692,305,1.5,10,5,9999,99999,9,999999999,0.0,999,999,99
3019,3,15,16,0,*?*?*?*?*?*?*?*?*?*?*?*?*?*?*?*?*?*?*?*?*?*?,7.9,7.9,100,102730,335,1384,314,52.3,0.0,52.3,6098,0,6112,2080,303,1.0,10,5,9999,99999,9,999999999,0.0,999,999,99
3019,3,15,17,0,*?*?*?*?*?*?*?*?*?*?*?*?*?*?*?*?*?*?*?*?*?*?,7.8,7.7,100,102730,132,1385,314,12.0,0.0,12.0,1446,-0,1447,471,302,0.0,10,5,9999,99999,9,999999999,0.0,999,999,99
3019,3,15,18,0,*?*?*?*?*?*?*?*?*?*?*?*?*?*?*?*?*?*?*?*?*?*?,7.1,7.1,100,102730,0,-0,311,0.0,-0.0,0.0,0,0,0,0,300,1.0,10,5,9999,99999,9,999999999,0.0,999,999,99
3019,3,15,19,0,*?*?*?*?*?*?*?*?*?*?*?*?*?*?*?*?*?*?*?*?*?*?,6.9,6.4,97,102730,0,-0,310,0.0,-0.0,0.0,0,0,0,0,302,2.1,10,5,9999,99999,9,999999999,0.0,999,999,99
3019,3,15,20,0,*?*?*?*?*?*?*?*?*?*?*?*?*?*?*?*?*?*?*?*?*?*?,6.7,6.4,99,102730,0,-0,309,0.0,-0.0,0.0,0,0,0,0,303,2.1,10,5,9999,99999,9,999999999,0.0,999,999,99
3019,3,15,21,0,*?*?*?*?*?*?*?*?*?*?*?*?*?*?*?*?*?*?*?*?*?*?,6.4,5.6,95,102730,0,-0,308,0.0,-0.0,0.0,0,0,0,0,305,1.5,10,5,9999,99999,9,999999999,0.0,999,999,99
3019,3,15,22,0,*?*?*?*?*?*?*?*?*?*?*?*?*?*?*?*?*?*?*?*?*?*?,6.4,5.0,90,102730,0,-0,308,0.0,-0.0,0.0,0,0,0,0,307,1.0,10,5,9999,99999,9,999999999,0.0,999,999,99
3019,3,15,23,0,*?*?*?*?*?*?*?*?*?*?*?*?*?*?*?*?*?*?*?*?*?*?,6.6,5.3,91,102730,0,-0,309,0.0,-0.0,0.0,0,0,0,0,308,0.5,10,5,9999,99999,9,999999999,0.0,999,999,99
3019,3,15,24,0,*?*?*?*?*?*?*?*?*?*?*?*?*?*?*?*?*?*?*?*?*?*?,5.7,3.8,88,102730,0,-0,305,0.0,-0.0,0.0,0,0,0,0,280,1.0,10,5,9999,99999,9,999999999,0.1,999,999,99
3019,3,16,1,0,*?*?*?*?*?*?*?*?*?*?*?*?*?*?*?*?*?*?*?*?*?*?,6.5,4.1,84,102461,0,-0,308,0.0,-0.0,0.0,0,0,0,0,310,0.5,10,5,9999,99999,9,999999999,0.0,999,999,99
3019,3,16,2,0,*?*?*?*?*?*?*?*?*?*?*?*?*?*?*?*?*?*?*?*?*?*?,6.2,3.6,82,102461,0,-0,307,0.0,-0.0,0.0,0,0,0,0,310,0.5,10,5,9999,99999,9,999999999,0.0,999,999,99
3019,3,16,3,0,*?*?*?*?*?*?*?*?*?*?*?*?*?*?*?*?*?*?*?*?*?*?,5.9,3.6,83,102461,0,-0,306,0.0,-0.0,0.0,0,0,0,0,310,0.5,10,5,9999,99999,9,999999999,0.0,999,999,99
3019,3,16,4,0,*?*?*?*?*?*?*?*?*?*?*?*?*?*?*?*?*?*?*?*?*?*?,6.0,3.4,82,102461,0,-0,306,0.0,-0.0,0.0,0,0,0,0,310,1.5,10,5,9999,99999,9,999999999,0.0,999,999,99
3019,3,16,5,0,*?*?*?*?*?*?*?*?*?*?*?*?*?*?*?*?*?*?*?*?*?*?,5.6,2.9,81,102461,0,-0,305,0.0,-0.0,0.0,0,0,0,0,310,2.1,10,5,9999,99999,9,999999999,0.0,999,999,99
3019,3,16,6,0,*?*?*?*?*?*?*?*?*?*?*?*?*?*?*?*?*?*?*?*?*?*?,5.3,3.0,84,102461,8,1332,303,0.0,0.0,0.0,0,0,0,0,310,1.0,10,5,9999,99999,9,999999999,0.0,999,999,99
3019,3,16,7,0,*?*?*?*?*?*?*?*?*?*?*?*?*?*?*?*?*?*?*?*?*?*?,6.1,3.0,80,102461,220,1380,302,51.5,42.9,44.6,5700,3038,5282,946,310,1.5,9,5,9999,99999,9,999999999,0.0,999,999,99
3019,3,16,8,0,*?*?*?*?*?*?*?*?*?*?*?*?*?*?*?*?*?*?*?*?*?*?,6.8,2.9,75,102461,415,1382,305,118.7,52.6,102.9,13028,4759,11624,2789,310,2.1,9,5,9999,99999,9,999999999,0.0,999,999,99
3019,3,16,9,0,*?*?*?*?*?*?*?*?*?*?*?*?*?*?*?*?*?*?*?*?*?*?,8.4,3.8,71,102461,579,1382,312,175.4,55.7,152.0,19270,5382,17145,4427,310,3.6,9,5,9999,99999,9,999999999,0.0,999,999,99
3019,3,16,10,0,*?*?*?*?*?*?*?*?*?*?*?*?*?*?*?*?*?*?*?*?*?*?,9.3,3.4,66,102461,701,1382,316,217.6,57.0,188.6,23939,5653,21266,5837,310,4.6,9,5,9999,99999,9,999999999,0.2,999,999,99
3019,3,16,11,0,*?*?*?*?*?*?*?*?*?*?*?*?*?*?*?*?*?*?*?*?*?*?,9.7,3.2,63,102461,773,1382,323,139.6,0.0,139.6,16572,0,16637,6423,310,4.1,10,5,9999,99999,9,999999999,0.6,999,999,99
3019,3,16,12,0,*?*?*?*?*?*?*?*?*?*?*?*?*?*?*?*?*?*?*?*?*?*?,11.5,3.9,59,102461,790,1382,326,248.3,57.8,215.3,27352,5789,24275,6994,310,4.1,9,5,9999,99999,9,999999999,0.4,999,999,99
3019,3,16,13,0,*?*?*?*?*?*?*?*?*?*?*?*?*?*?*?*?*?*?*?*?*?*?,11.3,4.3,61,102461,751,1382,325,234.8,57.5,203.6,25848,5736,22948,6470,307,3.1,9,5,9999,99999,9,999999999,0.2,999,999,99
3019,3,16,14,0,*?*?*?*?*?*?*?*?*?*?*?*?*?*?*?*?*?*?*?*?*?*?,11.5,4.6,62,102461,658,1381,326,202.8,56.6,175.8,22301,5574,19820,5322,303,3.6,9,5,9999,99999,9,999999999,0.0,999,999,99
3019,3,16,15,0,*?*?*?*?*?*?*?*?*?*?*?*?*?*?*?*?*?*?*?*?*?*?,11.4,5.6,67,102461,518,1381,326,154.5,54.8,134.0,16969,5196,15112,3793,300,3.6,9,5,9999,99999,9,999999999,0.0,999,999,99
3019,3,16,16,0,*?*?*?*?*?*?*?*?*?*?*?*?*?*?*?*?*?*?*?*?*?*?,11.2,6.1,70,102461,341,1381,329,53.7,0.0,53.7,6255,0,6270,2137,297,5.2,10,5,9999,99999,9,999999999,0.0,999,999,99
3019,3,16,17,0,*?*?*?*?*?*?*?*?*?*?*?*?*?*?*?*?*?*?*?*?*?*?,11.4,5.0,63,102461,138,1378,331,13.3,0.0,13.3,1599,-0,1600,521,293,4.6,10,5,9999,99999,9,999999999,0.0,999,999,99
3019,3,16,18,0,*?*?*?*?*?*?*?*?*?*?*?*?*?*?*?*?*?*?*?*?*?*?,10.4,4.6,66,102461,0,-0,326,0.0,-0.0,0.0,0,0,0,0,290,4.6,10,5,9999,99999,9,999999999,0.0,999,999,99
3019,3,16,19,0,*?*?*?*?*?*?*?*?*?*?*?*?*?*?*?*?*?*?*?*?*?*?,9.3,4.6,72,102461,0,-0,321,0.0,-0.0,0.0,0,0,0,0,288,2.6,10,5,9999,99999,9,999999999,0.0,999,999,99
3019,3,16,20,0,*?*?*?*?*?*?*?*?*?*?*?*?*?*?*?*?*?*?*?*?*?*?,8.1,5.3,81,102461,0,-0,315,0.0,-0.0,0.0,0,0,0,0,287,1.5,10,5,9999,99999,9,999999999,0.0,999,999,99
3019,3,16,21,0,*?*?*?*?*?*?*?*?*?*?*?*?*?*?*?*?*?*?*?*?*?*?,7.6,4.8,81,102461,0,-0,313,0.0,-0.0,0.0,0,0,0,0,285,4.1,10,5,9999,99999,9,999999999,0.0,999,999,99
3019,3,16,22,0,*?*?*?*?*?*?*?*?*?*?*?*?*?*?*?*?*?*?*?*?*?*?,7.7,4.5,79,102461,0,-0,314,0.0,-0.0,0.0,0,0,0,0,283,1.5,10,5,9999,99999,9,999999999,0.0,999,999,99
3019,3,16,23,0,*?*?*?*?*?*?*?*?*?*?*?*?*?*?*?*?*?*?*?*?*?*?,7.0,4.3,82,102461,0,-0,311,0.0,-0.0,0.0,0,0,0,0,282,1.0,10,5,9999,99999,9,999999999,0.0,999,999,99
3019,3,16,24,0,*?*?*?*?*?*?*?*?*?*?*?*?*?*?*?*?*?*?*?*?*?*?,6.9,4.6,85,102461,0,-0,310,0.0,-0.0,0.0,0,0,0,0,310,1.0,10,5,9999,99999,9,999999999,0.0,999,999,99
3019,3,17,1,0,*?*?*?*?*?*?*?*?*?*?*?*?*?*?*?*?*?*?*?*?*?*?,5.4,5.3,100,102058,0,-0,303,0.0,-0.0,0.0,0,0,0,0,237,1.5,10,5,9999,99999,9,999999999,0.0,999,999,99
3019,3,17,2,0,*?*?*?*?*?*?*?*?*?*?*?*?*?*?*?*?*?*?*?*?*?*?,4.5,4.5,100,102058,0,-0,300,0.0,-0.0,0.0,0,0,0,0,193,2.1,10,5,9999,99999,9,999999999,0.0,999,999,99
3019,3,17,3,0,*?*?*?*?*?*?*?*?*?*?*?*?*?*?*?*?*?*?*?*?*?*?,5.0,5.0,100,102058,0,-0,302,0.0,-0.0,0.0,0,0,0,0,150,5.2,10,5,9999,99999,9,999999999,0.0,999,999,99
3019,3,17,4,0,*?*?*?*?*?*?*?*?*?*?*?*?*?*?*?*?*?*?*?*?*?*?,4.7,4.6,100,102058,0,-0,301,0.0,-0.0,0.0,0,0,0,0,107,4.6,10,5,9999,99999,9,999999999,0.0,999,999,99
3019,3,17,5,0,*?*?*?*?*?*?*?*?*?*?*?*?*?*?*?*?*?*?*?*?*?*?,4.3,4.3,100,102058,0,-0,299,0.0,-0.0,0.0,0,0,0,0,63,2.6,10,5,9999,99999,9,999999999,0.0,999,999,99
3019,3,17,6,0,*?*?*?*?*?*?*?*?*?*?*?*?*?*?*?*?*?*?*?*?*?*?,4.2,4.1,100,102058,17,1384,290,0.0,0.0,0.0,0,0,0,0,20,3.1,8,4,9999,99999,9,999999999,0.0,999,999,99
3019,3,17,7,0,*?*?*?*?*?*?*?*?*?*?*?*?*?*?*?*?*?*?*?*?*?*?,4.0,3.9,100,102058,229,1382,285,85.3,183.7,54.8,9061,12381,6602,1014,55,4.1,7,4,9999,99999,9,999999999,0.0,999,999,99
3019,3,17,8,0,*?*?*?*?*?*?*?*?*?*?*?*?*?*?*?*?*?*?*?*?*?*?,5.5,4.6,95,102058,423,1380,282,225.3,385.9,107.0,23441,34259,13548,2018,90,5.7,5,3,9999,99999,9,999999999,0.0,999,999,99
3019,3,17,9,0,*?*?*?*?*?*?*?*?*?*?*?*?*?*?*?*?*?*?*?*?*?*?,6.9,5.1,89,102058,587,1381,289,330.1,407.8,156.8,34410,39550,19207,3152,125,6.7,5,3,9999,99999,9,999999999,0.0,999,999,99
3019,3,17,10,0,*?*?*?*?*?*?*?*?*?*?*?*?*?*?*?*?*?*?*?*?*?*?,7.8,3.2,74,102058,709,1381,300,345.2,240.1,221.9,36823,24960,24727,5120,160,5.7,7,4,9999,99999,9,999999999,0.0,999,999,99
3019,3,17,11,0,*?*?*?*?*?*?*?*?*?*?*?*?*?*?*?*?*?*?*?*?*?*?,9.4,3.9,70,102058,781,1382,307,384.0,242.6,246.9,41101,25571,27296,5974,195,6.2,7,4,9999,99999,9,999999999,0.0,999,999,99
3019,3,17,12,0,*?*?*?*?*?*?*?*?*?*?*?*?*?*?*?*?*?*?*?*?*?*?,9.8,5.5,75,102058,797,1381,310,393.0,243.1,252.7,42100,25692,27886,6192,230,7.2,7,4,9999,99999,9,999999999,0.0,999,999,99
3019,3,17,13,0,*?*?*?*?*?*?*?*?*?*?*?*?*?*?*?*?*?*?*?*?*?*?,9.7,3.0,64,102058,758,1381,313,314.5,144.4,235.3,34377,14987,26402,6070,232,6.7,8,4,9999,99999,9,999999999,0.0,999,999,99
3019,3,17,14,0,*?*?*?*?*?*?*?*?*?*?*?*?*?*?*?*?*?*?*?*?*?*?,9.9,1.7,57,102058,665,1381,319,205.3,56.7,178.0,22576,5589,20063,5407,233,7.2,9,5,9999,99999,9,999999999,0.0,999,999,99
3019,3,17,15,0,*?*?*?*?*?*?*?*?*?*?*?*?*?*?*?*?*?*?*?*?*?*?,9.5,0.6,55,102058,525,1381,312,207.9,137.8,155.5,22644,13399,17667,3604,235,7.7,8,4,9999,99999,9,999999999,0.0,999,999,99
3019,3,17,16,0,*?*?*?*?*?*?*?*?*?*?*?*?*?*?*?*?*?*?*?*?*?*?,9.5,1.3,57,102058,348,1382,312,126.6,126.7,94.7,13803,10867,10906,2075,237,7.2,8,4,9999,99999,9,999999999,0.0,999,999,99
3019,3,17,17,0,*?*?*?*?*?*?*?*?*?*?*?*?*?*?*?*?*?*?*?*?*?*?,9.6,1.3,57,102058,145,1381,323,14.7,0.0,14.7,1752,-0,1753,572,238,6.2,10,5,9999,99999,9,999999999,0.0,999,999,99
3019,3,17,18,0,*?*?*?*?*?*?*?*?*?*?*?*?*?*?*?*?*?*?*?*?*?*?,8.8,0.8,58,102058,0,-0,319,0.0,-0.0,0.0,0,0,0,0,240,7.2,10,5,9999,99999,9,999999999,0.0,999,999,99
3019,3,17,19,0,*?*?*?*?*?*?*?*?*?*?*?*?*?*?*?*?*?*?*?*?*?*?,7.2,2.1,71,102058,0,-0,312,0.0,-0.0,0.0,0,0,0,0,238,4.6,10,5,9999,99999,9,999999999,0.0,999,999,99
3019,3,17,20,0,*?*?*?*?*?*?*?*?*?*?*?*?*?*?*?*?*?*?*?*?*?*?,6.9,2.1,72,102058,0,-0,311,0.0,-0.0,0.0,0,0,0,0,237,4.1,10,5,9999,99999,9,999999999,0.0,999,999,99
3019,3,17,21,0,*?*?*?*?*?*?*?*?*?*?*?*?*?*?*?*?*?*?*?*?*?*?,6.2,1.9,75,102058,0,-0,308,0.0,-0.0,0.0,0,0,0,0,235,5.7,10,5,9999,99999,9,999999999,0.0,999,999,99
3019,3,17,22,0,*?*?*?*?*?*?*?*?*?*?*?*?*?*?*?*?*?*?*?*?*?*?,6.2,3.6,85,102058,0,-0,307,0.0,-0.0,0.0,0,0,0,0,233,6.2,10,5,9999,99999,9,999999999,0.0,999,999,99
3019,3,17,23,0,*?*?*?*?*?*?*?*?*?*?*?*?*?*?*?*?*?*?*?*?*?*?,6.1,5.3,96,102058,0,-0,307,0.0,-0.0,0.0,0,0,0,0,232,5.7,10,5,9999,99999,9,999999999,0.0,999,999,99
3019,3,17,24,0,*?*?*?*?*?*?*?*?*?*?*?*?*?*?*?*?*?*?*?*?*?*?,6.4,4.8,91,102058,0,-0,308,0.0,-0.0,0.0,0,0,0,0,280,1.0,10,5,9999,99999,9,999999999,0.0,999,999,99
3019,3,18,1,0,*?*?*?*?*?*?*?*?*?*?*?*?*?*?*?*?*?*?*?*?*?*?,6.1,5.0,90,101406,0,-0,307,0.0,-0.0,0.0,0,0,0,0,228,7.7,10,5,9999,99999,9,999999999,0.0,999,999,99
3019,3,18,2,0,*?*?*?*?*?*?*?*?*?*?*?*?*?*?*?*?*?*?*?*?*?*?,5.9,4.8,90,101406,0,-0,306,0.0,-0.0,0.0,0,0,0,0,227,7.7,10,5,9999,99999,9,999999999,0.0,999,999,99
3019,3,18,3,0,*?*?*?*?*?*?*?*?*?*?*?*?*?*?*?*?*?*?*?*?*?*?,6.6,5.5,91,101406,0,-0,309,0.0,-0.0,0.0,0,0,0,0,225,8.2,10,5,9999,99999,9,999999999,0.0,999,999,99
3019,3,18,4,0,*?*?*?*?*?*?*?*?*?*?*?*?*?*?*?*?*?*?*?*?*?*?,5.7,5.0,93,101406,0,-0,305,0.0,-0.0,0.0,0,0,0,0,223,6.7,10,5,9999,99999,9,999999999,0.0,999,999,99
3019,3,18,5,0,*?*?*?*?*?*?*?*?*?*?*?*?*?*?*?*?*?*?*?*?*?*?,5.4,5.3,97,101406,0,-0,303,0.0,-0.0,0.0,0,0,0,0,222,7.7,10,5,9999,99999,9,999999999,0.0,999,999,99
3019,3,18,6,0,*?*?*?*?*?*?*?*?*?*?*?*?*?*?*?*?*?*?*?*?*?*?,4.9,4.3,94,101406,26,1400,297,0.0,0.0,0.0,0,0,0,0,220,9.8,9,5,9999,99999,9,999999999,0.0,999,999,99
3019,3,18,7,0,*?*?*?*?*?*?*?*?*?*?*?*?*?*?*?*?*?*?*?*?*?*?,6.4,4.3,85,101406,237,1378,295,90.0,186.7,57.8,9548,12862,6943,1076,227,8.2,7,4,9999,99999,9,999999999,0.0,999,999,99
3019,3,18,8,0,*?*?*?*?*?*?*?*?*?*?*?*?*?*?*?*?*?*?*?*?*?*?,7.7,4.3,77,101406,432,1382,287,239.6,450.6,98.7,25211,40335,12724,1844,233,7.7,4,2,9999,99999,9,999999999,0.0,999,999,99
3019,3,18,9,0,*?*?*?*?*?*?*?*?*?*?*?*?*?*?*?*?*?*?*?*?*?*?,9.4,3.4,65,101406,595,1380,297,335.5,408.6,159.4,34977,39746,19488,3217,240,7.7,5,3,9999,99999,9,999999999,0.0,999,999,99
3019,3,18,10,0,*?*?*?*?*?*?*?*?*?*?*?*?*?*?*?*?*?*?*?*?*?*?,11.5,2.5,53,101406,717,1381,290,441.9,571.9,144.9,45810,56150,19403,3046,247,8.2,2,1,9999,99999,9,999999999,0.1,999,999,99
3019,3,18,11,0,*?*?*?*?*?*?*?*?*?*?*?*?*?*?*?*?*?*?*?*?*?*?,12.5,3.6,53,101406,788,1380,316,430.7,338.0,237.7,46288,35697,26418,5732,253,9.8,6,3,9999,99999,9,999999999,0.0,999,999,99
3019,3,18,12,0,*?*?*?*?*?*?*?*?*?*?*?*?*?*?*?*?*?*?*?*?*?*?,13.6,2.9,47,101406,804,1379,299,502.0,578.8,164.7,52188,57525,21599,3714,260,8.2,2,1,9999,99999,9,999999999,0.1,999,999,99
3019,3,18,13,0,*?*?*?*?*?*?*?*?*?*?*?*?*?*?*?*?*?*?*?*?*?*?,14.1,3.9,50,101406,765,1381,333,317.9,144.6,237.8,34754,15019,26679,6162,263,8.8,8,4,9999,99999,9,999999999,0.0,999,999,99
3019,3,18,14,0,*?*?*?*?*?*?*?*?*?*?*?*?*?*?*?*?*?*?*?*?*?*?,14.0,2.5,45,101406,672,1381,338,207.8,56.8,180.1,22854,5600,20309,5492,267,7.7,9,5,9999,99999,9,999999999,0.2,999,999,99
3019,3,18,15,0,*?*?*?*?*?*?*?*?*?*?*?*?*?*?*?*?*?*?*?*?*?*?,14.1,3.9,49,101406,532,1381,328,249.5,231.2,160.4,26445,22476,18322,3381,270,7.2,7,4,9999,99999,9,999999999,0.8,999,999,99
3019,3,18,16,0,*?*?*?*?*?*?*?*?*?*?*?*?*?*?*?*?*?*?*?*?*?*?,14.0,3.9,50,101406,354,1379,333,129.7,127.4,97.1,14144,10947,11187,2130,273,6.7,8,4,9999,99999,9,999999999,0.8,999,999,99
3019,3,18,17,0,*?*?*?*?*?*?*?*?*?*?*?*?*?*?*?*?*?*?*?*?*?*?,13.6,6.1,59,101406,152,1384,336,27.8,33.6,24.1,3124,1972,2918,502,277,7.7,9,5,9999,99999,9,999999999,0.3,999,999,99
3019,3,18,18,0,*?*?*?*?*?*?*?*?*?*?*?*?*?*?*?*?*?*?*?*?*?*?,11.9,6.4,67,101406,0,-0,328,0.0,-0.0,0.0,0,0,0,0,280,7.2,9,5,9999,99999,9,999999999,0.0,999,999,99
3019,3,18,19,0,*?*?*?*?*?*?*?*?*?*?*?*?*?*?*?*?*?*?*?*?*?*?,10.6,6.1,72,101406,0,-0,327,0.0,-0.0,0.0,0,0,0,0,277,6.7,10,5,9999,99999,9,999999999,0.0,999,999,99
3019,3,18,20,0,*?*?*?*?*?*?*?*?*?*?*?*?*?*?*?*?*?*?*?*?*?*?,8.8,6.2,82,101406,0,-0,318,0.0,-0.0,0.0,0,0,0,0,273,6.7,10,5,9999,99999,9,999999999,0.0,999,999,99
3019,3,18,21,0,*?*?*?*?*?*?*?*?*?*?*?*?*?*?*?*?*?*?*?*?*?*?,8.4,5.9,83,101406,0,-0,317,0.0,-0.0,0.0,0,0,0,0,270,7.2,10,5,9999,99999,9,999999999,0.5,999,999,99
3019,3,18,22,0,*?*?*?*?*?*?*?*?*?*?*?*?*?*?*?*?*?*?*?*?*?*?,8.6,6.2,83,101406,0,-0,317,0.0,-0.0,0.0,0,0,0,0,267,6.2,10,5,9999,99999,9,999999999,0.4,999,999,99
3019,3,18,23,0,*?*?*?*?*?*?*?*?*?*?*?*?*?*?*?*?*?*?*?*?*?*?,8.3,6.4,86,101406,0,-0,316,0.0,-0.0,0.0,0,0,0,0,263,6.2,10,5,9999,99999,9,999999999,0.0,999,999,99
3019,3,18,24,0,*?*?*?*?*?*?*?*?*?*?*?*?*?*?*?*?*?*?*?*?*?*?,6.0,5.1,92,101406,0,-0,306,0.0,-0.0,0.0,0,0,0,0,230,7.7,10,5,9999,99999,9,999999999,0.0,999,999,99
3019,3,19,1,0,*?*?*?*?*?*?*?*?*?*?*?*?*?*?*?*?*?*?*?*?*?*?,8.4,6.9,90,101743,0,-0,316,0.0,-0.0,0.0,0,0,0,0,237,9.3,10,5,9999,99999,9,999999999,0.0,999,999,99
3019,3,19,2,0,*?*?*?*?*?*?*?*?*?*?*?*?*?*?*?*?*?*?*?*?*?*?,8.7,7.0,89,101743,0,-0,318,0.0,-0.0,0.0,0,0,0,0,213,9.3,10,5,9999,99999,9,999999999,0.0,999,999,99
3019,3,19,3,0,*?*?*?*?*?*?*?*?*?*?*?*?*?*?*?*?*?*?*?*?*?*?,8.5,6.6,88,101743,0,-0,317,0.0,-0.0,0.0,0,0,0,0,190,11.8,10,5,9999,99999,9,999999999,0.0,999,999,99
3019,3,19,4,0,*?*?*?*?*?*?*?*?*?*?*?*?*?*?*?*?*?*?*?*?*?*?,8.6,7.4,92,101743,0,-0,317,0.0,-0.0,0.0,0,0,0,0,167,12.4,10,5,9999,99999,9,999999999,0.0,999,999,99
3019,3,19,5,0,*?*?*?*?*?*?*?*?*?*?*?*?*?*?*?*?*?*?*?*?*?*?,8.4,5.9,85,101743,0,-0,317,0.0,-0.0,0.0,0,0,0,0,143,11.3,10,5,9999,99999,9,999999999,0.0,999,999,99
3019,3,19,6,0,*?*?*?*?*?*?*?*?*?*?*?*?*?*?*?*?*?*?*?*?*?*?,8.0,6.2,89,101743,34,1367,311,0.0,0.0,0.0,0,0,0,0,120,11.3,9,5,9999,99999,9,999999999,0.1,999,999,99
3019,3,19,7,0,*?*?*?*?*?*?*?*?*?*?*?*?*?*?*?*?*?*?*?*?*?*?,8.8,7.0,88,101743,246,1380,290,118.6,423.7,43.0,12201,30969,6505,783,140,16.0,3,2,9999,99999,9,999999999,0.1,999,999,99
3019,3,19,8,0,*?*?*?*?*?*?*?*?*?*?*?*?*?*?*?*?*?*?*?*?*?*?,9.5,6.9,84,101743,440,1380,293,250.3,500.0,90.9,25631,44407,12796,1660,160,16.5,3,2,9999,99999,9,999999999,0.5,999,999,99
3019,3,19,9,0,*?*?*?*?*?*?*?*?*?*?*?*?*?*?*?*?*?*?*?*?*?*?,11.2,7.7,79,101743,603,1379,305,353.9,476.0,145.8,37327,46425,18209,2921,180,11.8,4,2,9999,99999,9,999999999,0.5,999,999,99
3019,3,19,10,0,*?*?*?*?*?*?*?*?*?*?*?*?*?*?*?*?*?*?*?*?*?*?,11.9,8.3,79,101743,724,1379,321,354.0,240.7,227.6,37800,25071,25351,5307,200,13.4,7,4,9999,99999,9,999999999,0.3,999,999,99
3019,3,19,11,0,*?*?*?*?*?*?*?*?*?*?*?*?*?*?*?*?*?*?*?*?*?*?,13.2,7.7,70,101743,796,1380,334,250.7,57.8,217.4,27611,5804,24500,7087,220,12.4,9,5,9999,99999,9,999999999,0.1,999,999,99
3019,3,19,12,0,*?*?*?*?*?*?*?*?*?*?*?*?*?*?*?*?*?*?*?*?*?*?,13.5,8.0,69,101743,812,1380,320,474.6,423.4,225.4,49813,43197,26569,5297,240,13.9,5,3,9999,99999,9,999999999,0.1,999,999,99
3019,3,19,13,0,*?*?*?*?*?*?*?*?*?*?*?*?*?*?*?*?*?*?*?*?*?*?,13.6,9.6,77,101743,772,1380,326,421.2,337.3,232.5,45236,35512,25892,5541,235,12.9,6,3,9999,99999,9,999999999,0.1,999,999,99
3019,3,19,14,0,*?*?*?*?*?*?*?*?*?*?*?*?*?*?*?*?*?*?*?*?*?*?,13.6,8.7,72,101743,679,1380,325,365.1,332.6,201.6,39055,34328,22678,4523,230,11.8,6,3,9999,99999,9,999999999,0.1,999,999,99
3019,3,19,15,0,*?*?*?*?*?*?*?*?*?*?*?*?*?*?*?*?*?*?*?*?*?*?,13.7,10.1,78,101743,538,1378,313,320.0,551.0,105.0,33018,51639,14653,2010,225,9.8,2,1,9999,99999,9,999999999,0.0,999,999,99
3019,3,19,16,0,*?*?*?*?*?*?*?*?*?*?*?*?*?*?*?*?*?*?*?*?*?*?,13.5,9.6,77,101743,361,1380,332,132.8,128.0,99.4,14472,11124,11423,2185,220,9.3,8,4,9999,99999,9,999999999,0.0,999,999,99
3019,3,19,17,0,*?*?*?*?*?*?*?*?*?*?*?*?*?*?*?*?*?*?*?*?*?*?,13.6,9.3,75,101743,158,1379,340,17.3,0.0,17.3,2056,-0,2057,672,215,11.3,10,5,9999,99999,9,999999999,0.0,999,999,99
3019,3,19,18,0,*?*?*?*?*?*?*?*?*?*?*?*?*?*?*?*?*?*?*?*?*?*?,12.5,9.7,84,101743,0,-0,335,0.0,-0.0,0.0,0,0,0,0,210,10.3,10,5,9999,99999,9,999999999,0.1,999,999,99
3019,3,19,19,0,*?*?*?*?*?*?*?*?*?*?*?*?*?*?*?*?*?*?*?*?*?*?,11.2,9.4,90,101743,0,-0,329,0.0,-0.0,0.0,0,0,0,0,208,7.7,10,5,9999,99999,9,999999999,0.0,999,999,99
3019,3,19,20,0,*?*?*?*?*?*?*?*?*?*?*?*?*?*?*?*?*?*?*?*?*?*?,10.6,9.9,96,101743,0,-0,326,0.0,-0.0,0.0,0,0,0,0,207,3.6,10,5,9999,99999,9,999999999,0.0,999,999,99
3019,3,19,21,0,*?*?*?*?*?*?*?*?*?*?*?*?*?*?*?*?*?*?*?*?*?*?,10.4,10.2,98,101743,0,-0,325,0.0,-0.0,0.0,0,0,0,0,205,2.6,10,5,9999,99999,9,999999999,0.0,999,999,99
3019,3,19,22,0,*?*?*?*?*?*?*?*?*?*?*?*?*?*?*?*?*?*?*?*?*?*?,10.0,9.9,100,101743,0,-0,323,0.0,-0.0,0.0,0,0,0,0,203,4.1,10,5,9999,99999,9,999999999,0.0,999,999,99
3019,3,19,23,0,*?*?*?*?*?*?*?*?*?*?*?*?*?*?*?*?*?*?*?*?*?*?,9.3,9.3,100,101743,0,-0,320,0.0,-0.0,0.0,0,0,0,0,202,4.1,10,5,9999,99999,9,999999999,0.0,999,999,99
3019,3,19,24,0,*?*?*?*?*?*?*?*?*?*?*?*?*?*?*?*?*?*?*?*?*?*?,8.0,6.7,91,101743,0,-0,315,0.0,-0.0,0.0,0,0,0,0,260,12.9,10,5,9999,99999,9,999999999,0.0,999,999,99
3019,3,20,1,0,*?*?*?*?*?*?*?*?*?*?*?*?*?*?*?*?*?*?*?*?*?*?,7.0,5.1,86,100318,0,-0,311,0.0,-0.0,0.0,0,0,0,0,197,9.3,10,5,9999,99999,9,999999999,0.0,999,999,99
3019,3,20,2,0,*?*?*?*?*?*?*?*?*?*?*?*?*?*?*?*?*?*?*?*?*?*?,5.4,2.7,81,100318,0,-0,304,0.0,-0.0,0.0,0,0,0,0,193,9.3,10,5,9999,99999,9,999999999,0.0,999,999,99
3019,3,20,3,0,*?*?*?*?*?*?*?*?*?*?*?*?*?*?*?*?*?*?*?*?*?*?,5.5,2.7,81,100318,0,-0,304,0.0,-0.0,0.0,0,0,0,0,190,11.8,10,5,9999,99999,9,999999999,0.0,999,999,99
3019,3,20,4,0,*?*?*?*?*?*?*?*?*?*?*?*?*?*?*?*?*?*?*?*?*?*?,5.5,1.9,77,100318,0,-0,304,0.0,-0.0,0.0,0,0,0,0,187,12.4,10,5,9999,99999,9,999999999,0.0,999,999,99
3019,3,20,5,0,*?*?*?*?*?*?*?*?*?*?*?*?*?*?*?*?*?*?*?*?*?*?,6.0,2.3,76,100318,0,-0,307,0.0,-0.0,0.0,0,0,0,0,183,11.3,10,5,9999,99999,9,999999999,0.0,999,999,99
3019,3,20,6,0,*?*?*?*?*?*?*?*?*?*?*?*?*?*?*?*?*?*?*?*?*?*?,5.8,2.7,79,100318,43,1379,301,0.0,0.0,0.0,0,0,0,0,180,11.3,9,5,9999,99999,9,999999999,0.0,999,999,99
3019,3,20,7,0,*?*?*?*?*?*?*?*?*?*?*?*?*?*?*?*?*?*?*?*?*?*?,5.6,2.5,79,100318,254,1377,286,110.2,267.5,60.8,11458,19238,7975,1105,180,16.0,6,3,9999,99999,9,999999999,0.0,999,999,99
3019,3,20,8,0,*?*?*?*?*?*?*?*?*?*?*?*?*?*?*?*?*?*?*?*?*?*?,6.8,2.7,74,100318,448,1378,286,241.7,390.4,114.8,25148,35314,14450,2184,180,16.5,5,3,9999,99999,9,999999999,0.0,999,999,99
3019,3,20,9,0,*?*?*?*?*?*?*?*?*?*?*?*?*?*?*?*?*?*?*?*?*?*?,8.7,3.4,69,100318,611,1378,299,324.8,328.3,179.3,34639,33215,20315,3882,180,11.8,6,3,9999,99999,9,999999999,0.0,999,999,99
3019,3,20,10,0,*?*?*?*?*?*?*?*?*?*?*?*?*?*?*?*?*?*?*?*?*?*?,10.5,4.5,65,100318,732,1379,303,423.8,419.0,201.3,44367,42207,24053,4425,180,13.4,5,3,9999,99999,9,999999999,0.2,999,999,99
3019,3,20,11,0,*?*?*?*?*?*?*?*?*?*?*?*?*?*?*?*?*?*?*?*?*?*?,12.2,3.0,53,100318,803,1379,314,440.2,338.6,243.0,47347,35814,26980,5930,180,12.4,6,3,9999,99999,9,999999999,0.2,999,999,99
3019,3,20,12,0,*?*?*?*?*?*?*?*?*?*?*?*?*?*?*?*?*?*?*?*?*?*?,11.5,3.2,56,100318,819,1379,311,449.8,339.3,248.3,48410,35963,27518,6135,180,13.9,6,3,9999,99999,9,999999999,0.2,999,999,99
3019,3,20,13,0,*?*?*?*?*?*?*?*?*?*?*?*?*?*?*?*?*?*?*?*?*?*?,12.1,3.6,55,100318,779,1379,314,425.6,337.6,234.9,45720,35610,26127,5629,187,12.9,6,3,9999,99999,9,999999999,0.0,999,999,99
3019,3,20,14,0,*?*?*?*?*?*?*?*?*?*?*?*?*?*?*?*?*?*?*?*?*?*?,12.4,4.3,57,100318,685,1378,311,393.8,415.9,187.0,41150,41524,22502,3979,193,11.8,5,3,9999,99999,9,999999999,0.0,999,999,99
3019,3,20,15,0,*?*?*?*?*?*?*?*?*?*?*?*?*?*?*?*?*?*?*?*?*?*?,12.0,3.8,56,100318,545,1379,319,256.9,232.1,165.2,27234,22828,18760,3504,200,9.8,7,4,9999,99999,9,999999999,0.0,999,999,99
3019,3,20,16,0,*?*?*?*?*?*?*?*?*?*?*?*?*?*?*?*?*?*?*?*?*?*?,12.3,4.1,57,100318,367,1377,320,160.6,215.2,103.3,16960,18483,12030,2039,207,9.3,7,4,9999,99999,9,999999999,0.0,999,999,99
3019,3,20,17,0,*?*?*?*?*?*?*?*?*?*?*?*?*?*?*?*?*?*?*?*?*?*?,12.0,5.0,61,100318,165,1382,315,56.2,210.7,31.0,5985,12037,4315,544,213,11.3,6,3,9999,99999,9,999999999,0.0,999,999,99
3019,3,20,18,0,*?*?*?*?*?*?*?*?*?*?*?*?*?*?*?*?*?*?*?*?*?*?,10.9,3.8,61,100318,0,-0,324,0.0,-0.0,0.0,0,0,0,0,220,10.3,9,5,9999,99999,9,999999999,0.0,999,999,99
3019,3,20,19,0,*?*?*?*?*?*?*?*?*?*?*?*?*?*?*?*?*?*?*?*?*?*?,10.2,3.9,65,100318,0,-0,325,0.0,-0.0,0.0,0,0,0,0,225,7.7,10,5,9999,99999,9,999999999,0.0,999,999,99
3019,3,20,20,0,*?*?*?*?*?*?*?*?*?*?*?*?*?*?*?*?*?*?*?*?*?*?,9.4,3.6,67,100318,0,-0,322,0.0,-0.0,0.0,0,0,0,0,230,3.6,10,5,9999,99999,9,999999999,0.0,999,999,99
3019,3,20,21,0,*?*?*?*?*?*?*?*?*?*?*?*?*?*?*?*?*?*?*?*?*?*?,7.8,2.9,70,100318,0,-0,314,0.0,-0.0,0.0,0,0,0,0,235,2.6,10,5,9999,99999,9,999999999,0.0,999,999,99
3019,3,20,22,0,*?*?*?*?*?*?*?*?*?*?*?*?*?*?*?*?*?*?*?*?*?*?,7.9,2.7,69,100318,0,-0,315,0.0,-0.0,0.0,0,0,0,0,240,4.1,10,5,9999,99999,9,999999999,0.0,999,999,99
3019,3,20,23,0,*?*?*?*?*?*?*?*?*?*?*?*?*?*?*?*?*?*?*?*?*?*?,7.8,3.8,74,100318,0,-0,314,0.0,-0.0,0.0,0,0,0,0,245,4.1,10,5,9999,99999,9,999999999,0.0,999,999,99
3019,3,20,24,0,*?*?*?*?*?*?*?*?*?*?*?*?*?*?*?*?*?*?*?*?*?*?,8.7,7.3,90,100318,0,-0,318,0.0,-0.0,0.0,0,0,0,0,200,12.9,10,5,9999,99999,9,999999999,0.0,999,999,99
3019,3,21,1,0,*?*?*?*?*?*?*?*?*?*?*?*?*?*?*?*?*?*?*?*?*?*?,7.7,5.6,86,100077,0,-0,314,0.0,-0.0,0.0,0,0,0,0,237,9.3,10,5,9999,99999,9,999999999,0.0,999,999,99
3019,3,21,2,0,*?*?*?*?*?*?*?*?*?*?*?*?*?*?*?*?*?*?*?*?*?*?,7.9,6.4,89,100077,0,-0,314,0.0,-0.0,0.0,0,0,0,0,223,9.3,10,5,9999,99999,9,999999999,0.0,999,999,99
3019,3,21,3,0,*?*?*?*?*?*?*?*?*?*?*?*?*?*?*?*?*?*?*?*?*?*?,7.3,5.8,90,100077,0,-0,312,0.0,-0.0,0.0,0,0,0,0,210,11.8,10,5,9999,99999,9,999999999,0.0,999,999,99
3019,3,21,4,0,*?*?*?*?*?*?*?*?*?*?*?*?*?*?*?*?*?*?*?*?*?*?,6.6,5.8,94,100077,0,-0,309,0.0,-0.0,0.0,0,0,0,0,197,12.4,10,5,9999,99999,9,999999999,0.0,999,999,99
3019,3,21,5,0,*?*?*?*?*?*?*?*?*?*?*?*?*?*?*?*?*?*?*?*?*?*?,6.9,6.1,94,100077,0,-0,310,0.0,-0.0,0.0,0,0,0,0,183,11.3,10,5,9999,99999,9,999999999,0.0,999,999,99
3019,3,21,6,0,*?*?*?*?*?*?*?*?*?*?*?*?*?*?*?*?*?*?*?*?*?*?,7.1,5.6,90,100077,52,1388,307,0.0,0.0,0.0,0,0,0,0,170,11.3,9,5,9999,99999,9,999999999,0.0,999,999,99
3019,3,21,7,0,*?*?*?*?*?*?*?*?*?*?*?*?*?*?*?*?*?*?*?*?*?*?,6.8,5.9,94,100077,263,1378,289,123.0,338.5,58.4,12894,24775,7753,1054,180,16.0,5,3,9999,99999,9,999999999,0.0,999,999,99
3019,3,21,8,0,*?*?*?*?*?*?*?*?*?*?*?*?*?*?*?*?*?*?*?*?*?*?,7.8,6.6,92,100077,456,1377,286,261.9,503.6,95.1,27847,45966,12417,1771,190,16.5,3,2,9999,99999,9,999999999,0.0,999,999,99
3019,3,21,9,0,*?*?*?*?*?*?*?*?*?*?*?*?*?*?*?*?*?*?*?*?*?*?,9.5,6.9,83,100077,619,1378,301,351.6,410.8,167.0,36671,40295,20324,3416,200,11.8,5,3,9999,99999,9,999999999,0.0,999,999,99
3019,3,21,10,0,*?*?*?*?*?*?*?*?*?*?*?*?*?*?*?*?*?*?*?*?*?*?,11.0,6.6,74,100077,740,1378,312,402.5,335.8,222.2,43157,35178,24808,5183,210,13.4,6,3,9999,99999,9,999999999,0.0,999,999,99
3019,3,21,11,0,*?*?*?*?*?*?*?*?*?*?*?*?*?*?*?*?*?*?*?*?*?*?,12.6,7.9,73,100077,810,1377,316,474.3,423.4,225.3,49767,43208,26531,5293,220,12.4,5,3,9999,99999,9,999999999,0.0,999,999,99
3019,3,21,12,0,*?*?*?*?*?*?*?*?*?*?*?*?*?*?*?*?*?*?*?*?*?*?,12.5,8.4,75,100077,826,1378,327,346.6,145.7,259.3,37930,15260,28994,6990,230,13.9,8,4,9999,99999,9,999999999,0.0,999,999,99
3019,3,21,13,0,*?*?*?*?*?*?*?*?*?*?*?*?*?*?*?*?*?*?*?*?*?*?,12.4,7.6,72,100077,786,1379,335,142.5,0.0,142.5,16938,0,17005,6585,223,12.9,10,5,9999,99999,9,999999999,0.0,999,999,99
3019,3,21,14,0,*?*?*?*?*?*?*?*?*?*?*?*?*?*?*?*?*?*?*?*?*?*?,12.6,7.7,71,100077,692,1378,320,373.6,333.4,206.2,39981,34552,23153,4669,217,11.8,6,3,9999,99999,9,999999999,0.0,999,999,99
3019,3,21,15,0,*?*?*?*?*?*?*?*?*?*?*?*?*?*?*?*?*?*?*?*?*?*?,12.4,7.9,73,100077,552,1379,319,289.1,323.6,159.6,30768,31959,18214,3359,210,9.8,6,3,9999,99999,9,999999999,0.0,999,999,99
3019,3,21,16,0,*?*?*?*?*?*?*?*?*?*?*?*?*?*?*?*?*?*?*?*?*?*?,12.5,6.2,65,100077,374,1379,318,182.2,300.8,100.6,19312,26053,11770,1969,203,9.3,6,3,9999,99999,9,999999999,0.0,999,999,99
3019,3,21,17,0,*?*?*?*?*?*?*?*?*?*?*?*?*?*?*?*?*?*?*?*?*?*?,11.6,5.3,65,100077,171,1377,309,64.1,271.0,30.4,6580,16877,4669,550,197,11.3,5,3,9999,99999,9,999999999,0.0,999,999,99
3019,3,21,18,0,*?*?*?*?*?*?*?*?*?*?*?*?*?*?*?*?*?*?*?*?*?*?,11.3,5.3,67,100077,0,-0,325,0.0,-0.0,0.0,0,0,0,0,190,10.3,9,5,9999,99999,9,999999999,0.0,999,999,99
3019,3,21,19,0,*?*?*?*?*?*?*?*?*?*?*?*?*?*?*?*?*?*?*?*?*?*?,10.5,5.5,71,100077,0,-0,326,0.0,-0.0,0.0,0,0,0,0,195,7.7,10,5,9999,99999,9,999999999,0.0,999,999,99
3019,3,21,20,0,*?*?*?*?*?*?*?*?*?*?*?*?*?*?*?*?*?*?*?*?*?*?,9.7,6.1,77,100077,0,-0,322,0.0,-0.0,0.0,0,0,0,0,200,3.6,10,5,9999,99999,9,999999999,0.0,999,999,99
3019,3,21,21,0,*?*?*?*?*?*?*?*?*?*?*?*?*?*?*?*?*?*?*?*?*?*?,9.2,6.2,82,100077,0,-0,320,0.0,-0.0,0.0,0,0,0,0,205,2.6,10,5,9999,99999,9,999999999,0.0,999,999,99
3019,3,21,22,0,*?*?*?*?*?*?*?*?*?*?*?*?*?*?*?*?*?*?*?*?*?*?,7.9,5.6,85,100077,0,-0,314,0.0,-0.0,0.0,0,0,0,0,210,4.1,10,5,9999,99999,9,999999999,0.0,999,999,99
3019,3,21,23,0,*?*?*?*?*?*?*?*?*?*?*?*?*?*?*?*?*?*?*?*?*?*?,9.3,5.8,79,100077,0,-0,321,0.0,-0.0,0.0,0,0,0,0,215,4.1,10,5,9999,99999,9,999999999,0.0,999,999,99
3019,3,21,24,0,*?*?*?*?*?*?*?*?*?*?*?*?*?*?*?*?*?*?*?*?*?*?,7.8,4.6,81,100077,0,-0,314,0.0,-0.0,0.0,0,0,0,0,250,12.9,10,5,9999,99999,9,999999999,0.0,999,999,99
3019,3,22,1,0,*?*?*?*?*?*?*?*?*?*?*?*?*?*?*?*?*?*?*?*?*?*?,10.9,5.3,68,99560.4,0,-0,328,0.0,-0.0,0.0,0,0,0,0,217,9.3,10,5,9999,99999,9,999999999,0.0,999,999,99
3019,3,22,2,0,*?*?*?*?*?*?*?*?*?*?*?*?*?*?*?*?*?*?*?*?*?*?,11.0,5.1,67,99560.4,0,-0,329,0.0,-0.0,0.0,0,0,0,0,213,9.3,10,5,9999,99999,9,999999999,0.0,999,999,99
3019,3,22,3,0,*?*?*?*?*?*?*?*?*?*?*?*?*?*?*?*?*?*?*?*?*?*?,10.9,5.9,71,99560.4,0,-0,328,0.0,-0.0,0.0,0,0,0,0,210,11.8,10,5,9999,99999,9,999999999,0.0,999,999,99
3019,3,22,4,0,*?*?*?*?*?*?*?*?*?*?*?*?*?*?*?*?*?*?*?*?*?*?,10.7,6.6,75,99560.4,0,-0,327,0.0,-0.0,0.0,0,0,0,0,207,12.4,10,5,9999,99999,9,999999999,0.0,999,999,99
3019,3,22,5,0,*?*?*?*?*?*?*?*?*?*?*?*?*?*?*?*?*?*?*?*?*?*?,11.0,6.7,75,99560.4,0,-0,328,0.0,-0.0,0.0,0,0,0,0,203,11.3,10,5,9999,99999,9,999999999,0.0,999,999,99
3019,3,22,6,0,*?*?*?*?*?*?*?*?*?*?*?*?*?*?*?*?*?*?*?*?*?*?,11.2,6.9,75,99560.4,60,1371,329,0.0,0.0,0.0,0,0,0,0,200,11.3,10,5,9999,99999,9,999999999,0.0,999,999,99
3019,3,22,7,0,*?*?*?*?*?*?*?*?*?*?*?*?*?*?*?*?*?*?*?*?*?*?,11.0,7.1,76,99560.4,271,1375,316,108.7,196.9,69.9,11504,14633,8305,1325,202,16.0,7,4,9999,99999,9,999999999,0.0,999,999,99
3019,3,22,8,0,*?*?*?*?*?*?*?*?*?*?*?*?*?*?*?*?*?*?*?*?*?*?,11.7,6.6,71,99560.4,465,1378,319,213.7,226.1,137.4,22594,21223,15765,2819,203,16.5,7,4,9999,99999,9,999999999,0.0,999,999,99
3019,3,22,9,0,*?*?*?*?*?*?*?*?*?*?*?*?*?*?*?*?*?*?*?*?*?*?,13.0,7.6,69,99560.4,627,1377,333,192.8,56.3,167.1,21191,5511,18840,4983,205,11.8,9,5,9999,99999,9,999999999,0.0,999,999,99
3019,3,22,10,0,*?*?*?*?*?*?*?*?*?*?*?*?*?*?*?*?*?*?*?*?*?*?,13.9,8.0,67,99560.4,747,1376,338,234.5,57.5,203.3,25811,5740,22913,6454,207,13.4,9,5,9999,99999,9,999999999,0.0,999,999,99
3019,3,22,11,0,*?*?*?*?*?*?*?*?*?*?*?*?*?*?*?*?*?*?*?*?*?*?,15.1,9.1,66,99560.4,818,1378,343,258.9,58.0,224.4,28513,5836,25292,7417,208,12.4,9,5,9999,99999,9,999999999,0.0,999,999,99
3019,3,22,12,0,*?*?*?*?*?*?*?*?*?*?*?*?*?*?*?*?*?*?*?*?*?*?,14.8,8.7,66,99560.4,833,1377,342,264.2,58.1,229.0,29102,5855,25809,7637,210,13.9,9,5,9999,99999,9,999999999,0.0,999,999,99
3019,3,22,13,0,*?*?*?*?*?*?*?*?*?*?*?*?*?*?*?*?*?*?*?*?*?*?,15.1,8.5,65,99560.4,792,1377,343,250.1,57.8,216.8,27537,5804,24432,7059,222,12.9,9,5,9999,99999,9,999999999,0.0,999,999,99
3019,3,22,14,0,*?*?*?*?*?*?*?*?*?*?*?*?*?*?*?*?*?*?*?*?*?*?,15.2,7.9,61,99560.4,699,1378,344,217.5,57.0,188.6,23932,5658,21258,5833,233,11.8,9,5,9999,99999,9,999999999,0.0,999,999,99
3019,3,22,15,0,*?*?*?*?*?*?*?*?*?*?*?*?*?*?*?*?*?*?*?*?*?*?,14.9,8.4,64,99560.4,558,1377,346,97.2,0.0,97.2,11403,0,11439,4164,245,9.8,10,5,9999,99999,9,999999999,0.0,999,999,99
3019,3,22,16,0,*?*?*?*?*?*?*?*?*?*?*?*?*?*?*?*?*?*?*?*?*?*?,14.9,8.8,66,99560.4,380,1376,342,107.2,51.6,92.9,11761,4578,10500,2484,257,9.3,9,5,9999,99999,9,999999999,0.0,999,999,99
3019,3,22,17,0,*?*?*?*?*?*?*?*?*?*?*?*?*?*?*?*?*?*?*?*?*?*?,15.1,9.6,69,99560.4,178,1381,340,48.9,95.5,36.6,5250,5506,4510,650,268,11.3,8,4,9999,99999,9,999999999,0.0,999,999,99
3019,3,22,18,0,*?*?*?*?*?*?*?*?*?*?*?*?*?*?*?*?*?*?*?*?*?*?,14.4,9.6,72,99560.4,0,-0,344,0.0,-0.0,0.0,0,0,0,0,280,10.3,10,5,9999,99999,9,999999999,0.0,999,999,99
3019,3,22,19,0,*?*?*?*?*?*?*?*?*?*?*?*?*?*?*?*?*?*?*?*?*?*?,13.5,9.7,78,99560.4,0,-0,339,0.0,-0.0,0.0,0,0,0,0,275,7.7,10,5,9999,99999,9,999999999,0.0,999,999,99
3019,3,22,20,0,*?*?*?*?*?*?*?*?*?*?*?*?*?*?*?*?*?*?*?*?*?*?,13.1,9.7,79,99560.4,0,-0,338,0.0,-0.0,0.0,0,0,0,0,270,3.6,10,5,9999,99999,9,999999999,0.0,999,999,99
3019,3,22,21,0,*?*?*?*?*?*?*?*?*?*?*?*?*?*?*?*?*?*?*?*?*?*?,12.6,9.3,80,99560.4,0,-0,335,0.0,-0.0,0.0,0,0,0,0,265,2.6,10,5,9999,99999,9,999999999,0.0,999,999,99
3019,3,22,22,0,*?*?*?*?*?*?*?*?*?*?*?*?*?*?*?*?*?*?*?*?*?*?,12.7,9.1,78,99560.4,0,-0,336,0.0,-0.0,0.0,0,0,0,0,260,4.1,10,5,9999,99999,9,999999999,0.0,999,999,99
3019,3,22,23,0,*?*?*?*?*?*?*?*?*?*?*?*?*?*?*?*?*?*?*?*?*?*?,12.6,8.4,75,99560.4,0,-0,335,0.0,-0.0,0.0,0,0,0,0,255,4.1,10,5,9999,99999,9,999999999,0.0,999,999,99
3019,3,22,24,0,*?*?*?*?*?*?*?*?*?*?*?*?*?*?*?*?*?*?*?*?*?*?,10.7,5.6,70,99560.4,0,-0,327,0.0,-0.0,0.0,0,0,0,0,220,12.9,10,5,9999,99999,9,999999999,0.0,999,999,99
3019,3,23,1,0,*?*?*?*?*?*?*?*?*?*?*?*?*?*?*?*?*?*?*?*?*?*?,12.8,7.9,71,100752,0,-0,337,0.0,-0.0,0.0,0,0,0,0,257,9.3,10,5,9999,99999,9,999999999,0.0,999,999,99
3019,3,23,2,0,*?*?*?*?*?*?*?*?*?*?*?*?*?*?*?*?*?*?*?*?*?*?,12.9,7.6,70,100752,0,-0,337,0.0,-0.0,0.0,0,0,0,0,263,9.3,10,5,9999,99999,9,999999999,0.0,999,999,99
3019,3,23,3,0,*?*?*?*?*?*?*?*?*?*?*?*?*?*?*?*?*?*?*?*?*?*?,12.8,7.1,68,100752,0,-0,337,0.0,-0.0,0.0,0,0,0,0,270,11.8,10,5,9999,99999,9,999999999,0.0,999,999,99
3019,3,23,4,0,*?*?*?*?*?*?*?*?*?*?*?*?*?*?*?*?*?*?*?*?*?*?,12.5,7.3,70,100752,0,-0,335,0.0,-0.0,0.0,0,0,0,0,277,12.4,10,5,9999,99999,9,999999999,0.0,999,999,99
3019,3,23,5,0,*?*?*?*?*?*?*?*?*?*?*?*?*?*?*?*?*?*?*?*?*?*?,12.9,8.0,72,100752,0,-0,337,0.0,-0.0,0.0,0,0,0,0,283,11.3,10,5,9999,99999,9,999999999,0.0,999,999,99
3019,3,23,6,0,*?*?*?*?*?*?*?*?*?*?*?*?*?*?*?*?*?*?*?*?*?*?,13.2,8.5,73,100752,69,1378,338,0.0,0.0,0.0,0,0,0,0,290,11.3,10,5,9999,99999,9,999999999,0.0,999,999,99
3019,3,23,7,0,*?*?*?*?*?*?*?*?*?*?*?*?*?*?*?*?*?*?*?*?*?*?,12.7,8.5,75,100752,280,1377,332,72.4,47.4,62.8,7977,3742,7355,1351,293,16.0,9,5,9999,99999,9,999999999,0.0,999,999,99
3019,3,23,8,0,*?*?*?*?*?*?*?*?*?*?*?*?*?*?*?*?*?*?*?*?*?*?,12.7,8.4,74,100752,473,1377,332,139.4,54.0,120.8,15303,5033,13637,3355,297,16.5,9,5,9999,99999,9,999999999,0.0,999,999,99
3019,3,23,9,0,*?*?*?*?*?*?*?*?*?*?*?*?*?*?*?*?*?*?*?*?*?*?,13.6,7.7,67,100752,635,1377,336,195.6,56.4,169.6,21508,5530,19119,5078,300,11.8,9,5,9999,99999,9,999999999,0.0,999,999,99
3019,3,23,10,0,*?*?*?*?*?*?*?*?*?*?*?*?*?*?*?*?*?*?*?*?*?*?,14.5,8.4,66,100752,755,1376,341,237.3,57.5,205.7,26119,5752,23184,6559,303,13.4,9,5,9999,99999,9,999999999,0.0,999,999,99
3019,3,23,11,0,*?*?*?*?*?*?*?*?*?*?*?*?*?*?*?*?*?*?*?*?*?*?,15.0,8.7,65,100752,825,1376,343,261.6,58.0,226.8,28810,5846,25553,7526,307,12.4,9,5,9999,99999,9,999999999,0.0,999,999,99
3019,3,23,12,0,*?*?*?*?*?*?*?*?*?*?*?*?*?*?*?*?*?*?*?*?*?*?,15.0,8.3,64,100752,840,1376,343,266.8,58.1,231.3,29389,5863,26061,7746,310,13.9,9,5,9999,99999,9,999999999,0.0,999,999,99
3019,3,23,13,0,*?*?*?*?*?*?*?*?*?*?*?*?*?*?*?*?*?*?*?*?*?*?,14.6,8.8,68,100752,799,1376,341,252.6,57.9,219.0,27813,5814,24675,7158,308,12.9,9,5,9999,99999,9,999999999,0.0,999,999,99
3019,3,23,14,0,*?*?*?*?*?*?*?*?*?*?*?*?*?*?*?*?*?*?*?*?*?*?,14.8,9.1,68,100752,705,1376,342,219.9,57.1,190.7,24198,5671,21491,5918,307,11.8,9,5,9999,99999,9,999999999,0.0,999,999,99
3019,3,23,15,0,*?*?*?*?*?*?*?*?*?*?*?*?*?*?*?*?*?*?*?*?*?*?,14.9,8.8,66,100752,564,1375,339,226.8,139.4,169.6,24700,13783,19216,3993,305,9.8,8,4,9999,99999,9,999999999,0.0,999,999,99
3019,3,23,16,0,*?*?*?*?*?*?*?*?*?*?*?*?*?*?*?*?*?*?*?*?*?*?,15.1,8.3,63,100752,387,1378,343,109.5,51.8,94.9,12012,4616,10724,2544,303,9.3,9,5,9999,99999,9,999999999,0.0,999,999,99
3019,3,23,17,0,*?*?*?*?*?*?*?*?*?*?*?*?*?*?*?*?*?*?*?*?*?*?,14.7,8.3,65,100752,184,1376,341,39.2,39.0,34.0,4363,2531,4057,714,302,11.3,9,5,9999,99999,9,999999999,0.0,999,999,99
3019,3,23,18,0,*?*?*?*?*?*?*?*?*?*?*?*?*?*?*?*?*?*?*?*?*?*?,15.0,8.4,64,100752,0,-0,347,0.0,-0.0,0.0,0,0,0,0,300,10.3,10,5,9999,99999,9,999999999,0.0,999,999,99
3019,3,23,19,0,*?*?*?*?*?*?*?*?*?*?*?*?*?*?*?*?*?*?*?*?*?*?,14.0,8.0,67,100752,0,-0,342,0.0,-0.0,0.0,0,0,0,0,285,7.7,10,5,9999,99999,9,999999999,0.0,999,999,99
3019,3,23,20,0,*?*?*?*?*?*?*?*?*?*?*?*?*?*?*?*?*?*?*?*?*?*?,13.4,8.0,70,100752,0,-0,339,0.0,-0.0,0.0,0,0,0,0,270,3.6,10,5,9999,99999,9,999999999,0.0,999,999,99
3019,3,23,21,0,*?*?*?*?*?*?*?*?*?*?*?*?*?*?*?*?*?*?*?*?*?*?,13.4,8.5,72,100752,0,-0,339,0.0,-0.0,0.0,0,0,0,0,255,2.6,10,5,9999,99999,9,999999999,0.0,999,999,99
3019,3,23,22,0,*?*?*?*?*?*?*?*?*?*?*?*?*?*?*?*?*?*?*?*?*?*?,13.3,8.8,74,100752,0,-0,339,0.0,-0.0,0.0,0,0,0,0,240,4.1,10,5,9999,99999,9,999999999,0.0,999,999,99
3019,3,23,23,0,*?*?*?*?*?*?*?*?*?*?*?*?*?*?*?*?*?*?*?*?*?*?,12.5,8.1,74,100752,0,-0,335,0.0,-0.0,0.0,0,0,0,0,225,4.1,10,5,9999,99999,9,999999999,0.0,999,999,99
3019,3,23,24,0,*?*?*?*?*?*?*?*?*?*?*?*?*?*?*?*?*?*?*?*?*?*?,12.6,8.1,74,100752,0,-0,336,0.0,-0.0,0.0,0,0,0,0,250,12.9,10,5,9999,99999,9,999999999,0.0,999,999,99
3019,3,24,1,0,*?*?*?*?*?*?*?*?*?*?*?*?*?*?*?*?*?*?*?*?*?*?,8.6,8.7,100,100943,0,-0,317,0.0,-0.0,0.0,0,0,0,0,202,9.3,10,5,9999,99999,9,999999999,0.0,999,999,99
3019,3,24,2,0,*?*?*?*?*?*?*?*?*?*?*?*?*?*?*?*?*?*?*?*?*?*?,6.8,6.7,100,100943,0,-0,309,0.0,-0.0,0.0,0,0,0,0,193,9.3,10,5,9999,99999,9,999999999,0.0,999,999,99
3019,3,24,3,0,*?*?*?*?*?*?*?*?*?*?*?*?*?*?*?*?*?*?*?*?*?*?,6.9,6.9,100,100943,0,-0,310,0.0,-0.0,0.0,0,0,0,0,185,11.8,10,5,9999,99999,9,999999999,0.0,999,999,99
3019,3,24,4,0,*?*?*?*?*?*?*?*?*?*?*?*?*?*?*?*?*?*?*?*?*?*?,6.4,6.4,100,100943,0,-0,308,0.0,-0.0,0.0,0,0,0,0,177,12.4,10,5,9999,99999,9,999999999,0.0,999,999,99
3019,3,24,5,0,*?*?*?*?*?*?*?*?*?*?*?*?*?*?*?*?*?*?*?*?*?*?,6.0,5.9,100,100943,0,-0,306,0.0,-0.0,0.0,0,0,0,0,168,11.3,10,5,9999,99999,9,999999999,0.0,999,999,99
3019,3,24,6,0,*?*?*?*?*?*?*?*?*?*?*?*?*?*?*?*?*?*?*?*?*?*?,6.4,6.4,100,100943,78,1384,308,1.3,0.0,1.3,176,-0,176,53,160,11.3,10,5,9999,99999,9,999999999,0.0,999,999,99
3019,3,24,7,0,*?*?*?*?*?*?*?*?*?*?*?*?*?*?*?*?*?*?*?*?*?*?,6.9,6.9,100,100943,288,1375,298,118.0,201.1,75.9,12481,15432,8980,1450,157,16.0,7,4,9999,99999,9,999999999,0.0,999,999,99
3019,3,24,8,0,*?*?*?*?*?*?*?*?*?*?*?*?*?*?*?*?*?*?*?*?*?*?,7.5,6.1,100,100943,481,1376,304,188.6,135.9,141.1,20526,12938,16061,3221,153,16.5,8,4,9999,99999,9,999999999,0.0,999,999,99
3019,3,24,9,0,*?*?*?*?*?*?*?*?*?*?*?*?*?*?*?*?*?*?*?*?*?*?,8.3,6.2,97,100943,643,1376,312,198.5,56.5,172.1,21823,5548,19397,5172,150,11.8,9,5,9999,99999,9,999999999,0.0,999,999,99
3019,3,24,10,0,*?*?*?*?*?*?*?*?*?*?*?*?*?*?*?*?*?*?*?*?*?*?,10.2,6.7,88,100943,763,1376,321,240.1,57.6,208.1,26426,5764,23454,6665,147,13.4,9,5,9999,99999,9,999999999,0.0,999,999,99
3019,3,24,11,0,*?*?*?*?*?*?*?*?*?*?*?*?*?*?*?*?*?*?*?*?*?*?,11.6,7.1,82,100943,832,1375,327,264.2,58.1,229.1,29106,5855,25812,7637,143,12.4,9,5,9999,99999,9,999999999,0.0,999,999,99
3019,3,24,12,0,*?*?*?*?*?*?*?*?*?*?*?*?*?*?*?*?*?*?*?*?*?*?,12.3,8.3,85,100943,847,1376,330,269.3,58.2,233.5,29674,5872,26312,7856,140,13.9,9,5,9999,99999,9,999999999,0.0,999,999,99
3019,3,24,13,0,*?*?*?*?*?*?*?*?*?*?*?*?*?*?*?*?*?*?*?*?*?*?,12.6,9.1,88,100943,806,1376,332,255.0,57.9,221.1,28088,5823,24917,7258,140,12.9,9,5,9999,99999,9,999999999,0.0,999,999,99
3019,3,24,14,0,*?*?*?*?*?*?*?*?*?*?*?*?*?*?*?*?*?*?*?*?*?*?,12.9,6.7,74,100943,712,1377,333,222.3,57.2,192.8,24463,5682,21725,6005,140,11.8,9,5,9999,99999,9,999999999,0.0,999,999,99
3019,3,24,15,0,*?*?*?*?*?*?*?*?*?*?*?*?*?*?*?*?*?*?*?*?*?*?,12.3,6.1,73,100943,571,1376,335,99.9,0.0,99.9,11725,0,11763,4299,140,9.8,10,5,9999,99999,9,999999999,0.1,999,999,99
3019,3,24,16,0,*?*?*?*?*?*?*?*?*?*?*?*?*?*?*?*?*?*?*?*?*?*?,12.6,7.3,77,100943,393,1376,332,111.8,52.0,96.9,12263,4653,10945,2603,140,9.3,9,5,9999,99999,9,999999999,0.0,999,999,99
3019,3,24,17,0,*?*?*?*?*?*?*?*?*?*?*?*?*?*?*?*?*?*?*?*?*?*?,12.4,5.3,69,100943,190,1373,331,41.4,39.8,35.9,4608,2630,4282,756,140,11.3,9,5,9999,99999,9,999999999,0.0,999,999,99
3019,3,24,18,0,*?*?*?*?*?*?*?*?*?*?*?*?*?*?*?*?*?*?*?*?*?*?,11.2,7.3,86,100943,0,-0,329,0.0,-0.0,0.0,0,0,0,0,140,10.3,10,5,9999,99999,9,999999999,0.0,999,999,99
3019,3,24,19,0,*?*?*?*?*?*?*?*?*?*?*?*?*?*?*?*?*?*?*?*?*?*?,10.1,7.9,95,100943,0,-0,324,0.0,-0.0,0.0,0,0,0,0,140,7.7,10,5,9999,99999,9,999999999,0.0,999,999,99
3019,3,24,20,0,*?*?*?*?*?*?*?*?*?*?*?*?*?*?*?*?*?*?*?*?*?*?,8.6,8.5,100,100943,0,-0,317,0.0,-0.0,0.0,0,0,0,0,140,3.6,10,5,9999,99999,9,999999999,0.1,999,999,99
3019,3,24,21,0,*?*?*?*?*?*?*?*?*?*?*?*?*?*?*?*?*?*?*?*?*?*?,8.9,8.9,100,100943,0,-0,318,0.0,-0.0,0.0,0,0,0,0,140,2.6,10,5,9999,99999,9,999999999,0.0,999,999,99
3019,3,24,22,0,*?*?*?*?*?*?*?*?*?*?*?*?*?*?*?*?*?*?*?*?*?*?,8.6,8.5,100,100943,0,-0,317,0.0,-0.0,0.0,0,0,0,0,140,4.1,10,5,9999,99999,9,999999999,0.6,999,999,99
3019,3,24,23,0,*?*?*?*?*?*?*?*?*?*?*?*?*?*?*?*?*?*?*?*?*?*?,8.8,8.8,100,100943,0,-0,318,0.0,-0.0,0.0,0,0,0,0,140,4.1,10,5,9999,99999,9,999999999,1.4,999,999,99
3019,3,24,24,0,*?*?*?*?*?*?*?*?*?*?*?*?*?*?*?*?*?*?*?*?*?*?,11.5,8.8,93,100943,0,-0,330,0.0,-0.0,0.0,0,0,0,0,210,12.9,10,5,9999,99999,9,999999999,0.0,999,999,99
3019,3,25,1,0,*?*?*?*?*?*?*?*?*?*?*?*?*?*?*?*?*?*?*?*?*?*?,9.5,7.9,88,100961,0,-0,321,0.0,-0.0,0.0,0,0,0,0,140,9.3,10,5,9999,99999,9,999999999,1.4,999,999,99
3019,3,25,2,0,*?*?*?*?*?*?*?*?*?*?*?*?*?*?*?*?*?*?*?*?*?*?,9.6,7.4,85,100961,0,-0,322,0.0,-0.0,0.0,0,0,0,0,140,9.3,10,5,9999,99999,9,999999999,1.4,999,999,99
3019,3,25,3,0,*?*?*?*?*?*?*?*?*?*?*?*?*?*?*?*?*?*?*?*?*?*?,10.0,6.9,80,100961,0,-0,324,0.0,-0.0,0.0,0,0,0,0,140,11.8,10,5,9999,99999,9,999999999,1.4,999,999,99
3019,3,25,4,0,*?*?*?*?*?*?*?*?*?*?*?*?*?*?*?*?*?*?*?*?*?*?,9.2,6.4,82,100961,0,-0,320,0.0,-0.0,0.0,0,0,0,0,140,12.4,10,5,9999,99999,9,999999999,0.1,999,999,99
3019,3,25,5,0,*?*?*?*?*?*?*?*?*?*?*?*?*?*?*?*?*?*?*?*?*?*?,9.2,6.4,82,100961,0,-0,320,0.0,-0.0,0.0,0,0,0,0,140,11.3,10,5,9999,99999,9,999999999,0.0,999,999,99
3019,3,25,6,0,*?*?*?*?*?*?*?*?*?*?*?*?*?*?*?*?*?*?*?*?*?*?,9.0,6.6,83,100961,86,1373,319,3.0,0.0,3.0,391,-0,390,123,140,11.3,10,5,9999,99999,9,999999999,0.2,999,999,99
3019,3,25,7,0,*?*?*?*?*?*?*?*?*?*?*?*?*?*?*?*?*?*?*?*?*?*?,10.1,6.7,79,100961,297,1377,320,78.3,48.3,67.9,8597,3993,7695,1767,177,16.0,9,5,9999,99999,9,999999999,0.2,999,999,99
3019,3,25,8,0,*?*?*?*?*?*?*?*?*?*?*?*?*?*?*?*?*?*?*?*?*?*?,11.1,7.4,77,100961,489,1374,325,145.2,54.3,125.9,15947,5098,14206,3520,213,16.5,9,5,9999,99999,9,999999999,0.1,999,999,99
3019,3,25,9,0,*?*?*?*?*?*?*?*?*?*?*?*?*?*?*?*?*?*?*?*?*?*?,11.3,7.6,77,100961,651,1376,322,266.8,142.1,199.5,29092,14432,22500,4876,250,11.8,8,4,9999,99999,9,999999999,0.0,999,999,99
3019,3,25,10,0,*?*?*?*?*?*?*?*?*?*?*?*?*?*?*?*?*?*?*?*?*?*?,12.6,8.3,74,100961,770,1375,328,321.7,144.8,240.7,35164,15052,26977,6267,287,13.4,8,4,9999,99999,9,999999999,0.0,999,999,99
3019,3,25,11,0,*?*?*?*?*?*?*?*?*?*?*?*?*?*?*?*?*?*?*?*?*?*?,14.3,9.1,70,100961,839,1374,340,266.9,58.1,231.4,29400,5864,26071,7749,323,12.4,9,5,9999,99999,9,999999999,0.0,999,999,99
3019,3,25,12,0,*?*?*?*?*?*?*?*?*?*?*?*?*?*?*?*?*?*?*?*?*?*?,14.6,8.7,67,100961,854,1375,337,360.3,146.2,269.5,39445,15357,30091,7421,360,13.9,8,4,9999,99999,9,999999999,0.0,999,999,99
3019,3,25,13,0,*?*?*?*?*?*?*?*?*?*?*?*?*?*?*?*?*?*?*?*?*?*?,14.3,8.1,65,100961,812,1374,340,257.5,58.0,223.2,28360,5832,25155,7357,358,12.9,9,5,9999,99999,9,999999999,0.0,999,999,99
3019,3,25,14,0,*?*?*?*?*?*?*?*?*?*?*?*?*?*?*?*?*?*?*?*?*?*?,14.7,8.3,64,100961,718,1375,337,297.8,143.7,222.7,32511,14813,25029,5630,357,11.8,8,4,9999,99999,9,999999999,0.0,999,999,99
3019,3,25,15,0,*?*?*?*?*?*?*?*?*?*?*?*?*?*?*?*?*?*?*?*?*?*?,14.5,8.5,67,100961,577,1375,344,101.2,0.0,101.2,11885,0,11923,4365,355,9.8,10,5,9999,99999,9,999999999,0.0,999,999,99
3019,3,25,16,0,*?*?*?*?*?*?*?*?*?*?*?*?*?*?*?*?*?*?*?*?*?*?,14.6,8.5,66,100961,399,1374,341,114.0,52.2,98.9,12512,4689,11165,2662,353,9.3,9,5,9999,99999,9,999999999,0.0,999,999,99
3019,3,25,17,0,*?*?*?*?*?*?*?*?*?*?*?*?*?*?*?*?*?*?*?*?*?*?,14.2,7.7,64,100961,197,1376,343,25.1,0.0,25.1,2955,-0,2959,973,352,11.3,10,5,9999,99999,9,999999999,0.0,999,999,99
3019,3,25,18,0,*?*?*?*?*?*?*?*?*?*?*?*?*?*?*?*?*?*?*?*?*?*?,13.5,8.1,69,100961,0,-0,340,0.0,-0.0,0.0,0,0,0,0,350,10.3,10,5,9999,99999,9,999999999,0.0,999,999,99
3019,3,25,19,0,*?*?*?*?*?*?*?*?*?*?*?*?*?*?*?*?*?*?*?*?*?*?,12.6,7.4,70,100961,0,-0,336,0.0,-0.0,0.0,0,0,0,0,348,7.7,10,5,9999,99999,9,999999999,0.0,999,999,99
3019,3,25,20,0,*?*?*?*?*?*?*?*?*?*?*?*?*?*?*?*?*?*?*?*?*?*?,12.4,8.7,77,100961,0,-0,334,0.0,-0.0,0.0,0,0,0,0,347,3.6,10,5,9999,99999,9,999999999,0.0,999,999,99
3019,3,25,21,0,*?*?*?*?*?*?*?*?*?*?*?*?*?*?*?*?*?*?*?*?*?*?,11.1,7.6,78,100961,0,-0,329,0.0,-0.0,0.0,0,0,0,0,345,2.6,10,5,9999,99999,9,999999999,0.0,999,999,99
3019,3,25,22,0,*?*?*?*?*?*?*?*?*?*?*?*?*?*?*?*?*?*?*?*?*?*?,10.7,8.1,83,100961,0,-0,327,0.0,-0.0,0.0,0,0,0,0,343,4.1,10,5,9999,99999,9,999999999,0.1,999,999,99
3019,3,25,23,0,*?*?*?*?*?*?*?*?*?*?*?*?*?*?*?*?*?*?*?*?*?*?,10.0,8.1,87,100961,0,-0,323,0.0,-0.0,0.0,0,0,0,0,342,4.1,10,5,9999,99999,9,999999999,0.0,999,999,99
3019,3,25,24,0,*?*?*?*?*?*?*?*?*?*?*?*?*?*?*?*?*?*?*?*?*?*?,9.0,8.3,94,100961,0,-0,319,0.0,-0.0,0.0,0,0,0,0,140,12.9,10,5,9999,99999,9,999999999,1.4,999,999,99
3019,3,26,1,0,*?*?*?*?*?*?*?*?*?*?*?*?*?*?*?*?*?*?*?*?*?*?,7.0,6.2,94,101965,0,-0,310,0.0,-0.0,0.0,0,0,0,0,340,9.3,10,5,9999,99999,9,999999999,0.0,999,999,99
3019,3,26,2,0,*?*?*?*?*?*?*?*?*?*?*?*?*?*?*?*?*?*?*?*?*?*?,5.6,5.3,97,101965,0,-0,304,0.0,-0.0,0.0,0,0,0,0,340,9.3,10,5,9999,99999,9,999999999,0.0,999,999,99
3019,3,26,3,0,*?*?*?*?*?*?*?*?*?*?*?*?*?*?*?*?*?*?*?*?*?*?,5.8,5.8,99,101965,0,-0,305,0.0,-0.0,0.0,0,0,0,0,340,11.8,10,5,9999,99999,9,999999999,0.0,999,999,99
3019,3,26,4,0,*?*?*?*?*?*?*?*?*?*?*?*?*?*?*?*?*?*?*?*?*?*?,6.1,5.5,95,101965,0,-0,307,0.0,-0.0,0.0,0,0,0,0,340,12.4,10,5,9999,99999,9,999999999,0.0,999,999,99
3019,3,26,5,0,*?*?*?*?*?*?*?*?*?*?*?*?*?*?*?*?*?*?*?*?*?*?,5.8,5.6,98,101965,0,-0,305,0.0,-0.0,0.0,0,0,0,0,340,11.3,10,5,9999,99999,9,999999999,0.0,999,999,99
3019,3,26,6,0,*?*?*?*?*?*?*?*?*?*?*?*?*?*?*?*?*?*?*?*?*?*?,5.5,5.5,99,101965,95,1378,304,4.7,0.0,4.7,599,-0,598,192,340,11.3,10,5,9999,99999,9,999999999,0.0,999,999,99
3019,3,26,7,0,*?*?*?*?*?*?*?*?*?*?*?*?*?*?*?*?*?*?*?*?*?*?,6.0,5.9,99,101965,305,1374,269,161.4,503.8,49.5,16724,40331,7498,919,285,16.0,1,0,9999,99999,9,999999999,0.0,999,999,99
3019,3,26,8,0,*?*?*?*?*?*?*?*?*?*?*?*?*?*?*?*?*?*?*?*?*?*?,6.5,6.4,99,101965,497,1373,268,294.0,568.8,88.2,30499,52667,12648,1693,230,16.5,0,0,9999,99999,9,999999999,0.0,999,999,99
3019,3,26,9,0,*?*?*?*?*?*?*?*?*?*?*?*?*?*?*?*?*?*?*?*?*?*?,7.8,6.7,92,101965,658,1373,274,405.2,592.0,121.6,42186,57757,16763,2502,175,11.8,0,0,9999,99999,9,999999999,0.0,999,999,99
3019,3,26,10,0,*?*?*?*?*?*?*?*?*?*?*?*?*?*?*?*?*?*?*?*?*?*?,9.7,6.4,79,101965,778,1375,285,487.3,596.8,149.6,50831,59341,19982,3339,120,13.4,1,0,9999,99999,9,999999999,0.0,999,999,99
3019,3,26,11,0,*?*?*?*?*?*?*?*?*?*?*?*?*?*?*?*?*?*?*?*?*?*?,10.2,5.1,70,101965,846,1373,289,533.4,581.9,174.9,55506,58089,22681,4124,65,12.4,2,1,9999,99999,9,999999999,0.0,999,999,99
3019,3,26,12,0,*?*?*?*?*?*?*?*?*?*?*?*?*?*?*?*?*?*?*?*?*?*?,10.6,4.8,67,101965,861,1375,295,538.3,547.5,195.4,57824,56383,23784,4748,10,13.9,3,2,9999,99999,9,999999999,0.0,999,999,99
3019,3,26,13,0,*?*?*?*?*?*?*?*?*?*?*?*?*?*?*?*?*?*?*?*?*?*?,10.2,4.6,68,101965,819,1374,325,149.6,0.0,149.6,17818,0,17890,6983,62,12.9,10,5,9999,99999,9,999999999,0.0,999,999,99
3019,3,26,14,0,*?*?*?*?*?*?*?*?*?*?*?*?*?*?*?*?*?*?*?*?*?*?,10.4,2.7,59,101965,724,1373,311,355.6,240.8,228.6,37950,25137,25401,5345,113,11.8,7,4,9999,99999,9,999999999,0.0,999,999,99
3019,3,26,15,0,*?*?*?*?*?*?*?*?*?*?*?*?*?*?*?*?*?*?*?*?*?*?,10.9,0.2,47,101965,583,1373,307,309.3,326.4,170.7,32944,32701,19396,3653,165,9.8,6,3,9999,99999,9,999999999,0.0,999,999,99
3019,3,26,16,0,*?*?*?*?*?*?*?*?*?*?*?*?*?*?*?*?*?*?*?*?*?*?,10.8,1.5,52,101965,406,1376,280,230.7,541.8,70.8,23878,47545,10372,1326,217,9.3,1,0,9999,99999,9,999999999,0.0,999,999,99
3019,3,26,17,0,*?*?*?*?*?*?*?*?*?*?*?*?*?*?*?*?*?*?*?*?*?*?,10.4,2.3,57,101965,203,1373,306,79.7,241.7,44.0,8369,15519,5926,786,268,11.3,6,3,9999,99999,9,999999999,0.0,999,999,99
3019,3,26,18,0,*?*?*?*?*?*?*?*?*?*?*?*?*?*?*?*?*?*?*?*?*?*?,9.8,2.7,61,101965,0,-0,324,0.0,-0.0,0.0,0,0,0,0,320,10.3,10,5,9999,99999,9,999999999,0.0,999,999,99
3019,3,26,19,0,*?*?*?*?*?*?*?*?*?*?*?*?*?*?*?*?*?*?*?*?*?*?,8.4,3.6,72,101965,0,-0,317,0.0,-0.0,0.0,0,0,0,0,323,7.7,10,5,9999,99999,9,999999999,0.0,999,999,99
3019,3,26,20,0,*?*?*?*?*?*?*?*?*?*?*?*?*?*?*?*?*?*?*?*?*?*?,8.1,3.0,70,101965,0,-0,316,0.0,-0.0,0.0,0,0,0,0,327,3.6,10,5,9999,99999,9,999999999,0.0,999,999,99
3019,3,26,21,0,*?*?*?*?*?*?*?*?*?*?*?*?*?*?*?*?*?*?*?*?*?*?,7.8,4.3,78,101965,0,-0,314,0.0,-0.0,0.0,0,0,0,0,330,2.6,10,5,9999,99999,9,999999999,0.0,999,999,99
3019,3,26,22,0,*?*?*?*?*?*?*?*?*?*?*?*?*?*?*?*?*?*?*?*?*?*?,8.0,3.8,74,101965,0,-0,315,0.0,-0.0,0.0,0,0,0,0,333,4.1,10,5,9999,99999,9,999999999,0.0,999,999,99
3019,3,26,23,0,*?*?*?*?*?*?*?*?*?*?*?*?*?*?*?*?*?*?*?*?*?*?,6.9,4.3,83,101965,0,-0,310,0.0,-0.0,0.0,0,0,0,0,337,4.1,10,5,9999,99999,9,999999999,0.0,999,999,99
3019,3,26,24,0,*?*?*?*?*?*?*?*?*?*?*?*?*?*?*?*?*?*?*?*?*?*?,9.2,7.3,87,101965,0,-0,320,0.0,-0.0,0.0,0,0,0,0,340,12.9,10,5,9999,99999,9,999999999,0.0,999,999,99
3019,3,27,1,0,*?*?*?*?*?*?*?*?*?*?*?*?*?*?*?*?*?*?*?*?*?*?,4.3,3.2,92,101420,0,-0,299,0.0,-0.0,0.0,0,0,0,0,302,9.3,10,5,9999,99999,9,999999999,0.0,999,999,99
3019,3,27,2,0,*?*?*?*?*?*?*?*?*?*?*?*?*?*?*?*?*?*?*?*?*?*?,3.2,2.7,96,101420,0,-0,294,0.0,-0.0,0.0,0,0,0,0,263,9.3,10,5,9999,99999,9,999999999,0.0,999,999,99
3019,3,27,3,0,*?*?*?*?*?*?*?*?*?*?*?*?*?*?*?*?*?*?*?*?*?*?,3.0,2.5,96,101420,0,-0,294,0.0,-0.0,0.0,0,0,0,0,225,11.8,10,5,9999,99999,9,999999999,0.0,999,999,99
3019,3,27,4,0,*?*?*?*?*?*?*?*?*?*?*?*?*?*?*?*?*?*?*?*?*?*?,2.3,2.3,99,101420,0,-0,291,0.0,-0.0,0.0,0,0,0,0,187,12.4,10,5,9999,99999,9,999999999,0.0,999,999,99
3019,3,27,5,0,*?*?*?*?*?*?*?*?*?*?*?*?*?*?*?*?*?*?*?*?*?*?,1.5,1.5,99,101420,0,-0,259,0.0,-0.0,0.0,0,0,0,0,148,11.3,4,2,9999,99999,9,999999999,0.0,999,999,99
3019,3,27,6,0,*?*?*?*?*?*?*?*?*?*?*?*?*?*?*?*?*?*?*?*?*?*?,1.9,0.8,92,101420,103,1370,241,22.3,207.4,6.7,2415,12792,1148,225,110,11.3,0,0,9999,99999,9,999999999,0.0,999,999,99
3019,3,27,7,0,*?*?*?*?*?*?*?*?*?*?*?*?*?*?*?*?*?*?*?*?*?*?,2.2,2.1,98,101420,313,1372,244,167.3,513.2,50.2,17358,41531,7601,934,110,16.0,0,0,9999,99999,9,999999999,0.0,999,999,99
3019,3,27,8,0,*?*?*?*?*?*?*?*?*?*?*?*?*?*?*?*?*?*?*?*?*?*?,4.4,2.7,87,101420,505,1373,253,299.8,570.4,89.9,31098,53009,12867,1730,110,16.5,0,0,9999,99999,9,999999999,0.0,999,999,99
3019,3,27,9,0,*?*?*?*?*?*?*?*?*?*?*?*?*?*?*?*?*?*?*?*?*?*?,6.5,3.9,83,101420,666,1373,263,410.8,592.9,123.2,42776,57942,16962,2549,110,11.8,0,0,9999,99999,9,999999999,0.0,999,999,99
3019,3,27,10,0,*?*?*?*?*?*?*?*?*?*?*?*?*?*?*?*?*?*?*?*?*?*?,8.8,4.1,72,101420,785,1374,272,492.8,603.6,147.8,51503,60143,19807,3334,110,13.4,0,0,9999,99999,9,999999999,0.0,999,999,99
3019,3,27,11,0,*?*?*?*?*?*?*?*?*?*?*?*?*?*?*?*?*?*?*?*?*?*?,11.2,4.8,65,101420,854,1374,283,540.2,608.4,162.0,56583,61060,21379,3905,110,12.4,0,0,9999,99999,9,999999999,0.0,999,999,99
3019,3,27,12,0,*?*?*?*?*?*?*?*?*?*?*?*?*?*?*?*?*?*?*?*?*?*?,12.2,5.1,62,101420,867,1373,288,549.7,609.3,164.9,57607,61218,21686,4034,110,13.9,0,0,9999,99999,9,999999999,0.0,999,999,99
3019,3,27,13,0,*?*?*?*?*?*?*?*?*?*?*?*?*?*?*?*?*?*?*?*?*?*?,12.1,5.3,63,101420,825,1373,288,520.8,606.5,156.2,54499,60708,20739,3658,98,12.9,0,0,9999,99999,9,999999999,0.0,999,999,99
3019,3,27,14,0,*?*?*?*?*?*?*?*?*?*?*?*?*?*?*?*?*?*?*?*?*?*?,12.2,5.0,60,101420,731,1374,288,455.4,599.1,136.6,47513,59252,18530,2950,87,11.8,0,0,9999,99999,9,999999999,0.0,999,999,99
3019,3,27,15,0,*?*?*?*?*?*?*?*?*?*?*?*?*?*?*?*?*?*?*?*?*?*?,12.5,4.1,57,101420,590,1374,287,358.0,583.7,107.4,37205,55953,15053,2134,75,9.8,0,0,9999,99999,9,999999999,0.0,999,999,99
3019,3,27,16,0,*?*?*?*?*?*?*?*?*?*?*?*?*?*?*?*?*?*?*?*?*?*?,12.2,3.9,56,101420,412,1374,285,235.3,549.2,70.6,24384,48469,10358,1327,63,9.3,0,0,9999,99999,9,999999999,0.0,999,999,99
3019,3,27,17,0,*?*?*?*?*?*?*?*?*?*?*?*?*?*?*?*?*?*?*?*?*?*?,12.3,4.5,59,101420,209,1371,287,95.6,438.7,28.7,9791,31845,4651,571,52,11.3,0,0,9999,99999,9,999999999,0.2,999,999,99
3019,3,27,18,0,*?*?*?*?*?*?*?*?*?*?*?*?*?*?*?*?*?*?*?*?*?*?,9.5,5.0,73,101420,0,-0,304,0.0,-0.0,0.0,0,0,0,0,40,10.3,6,3,9999,99999,9,999999999,0.0,999,999,99
3019,3,27,19,0,*?*?*?*?*?*?*?*?*?*?*?*?*?*?*?*?*?*?*?*?*?*?,7.5,5.3,85,101420,0,-0,313,0.0,-0.0,0.0,0,0,0,0,92,7.7,10,5,9999,99999,9,999999999,0.0,999,999,99
3019,3,27,20,0,*?*?*?*?*?*?*?*?*?*?*?*?*?*?*?*?*?*?*?*?*?*?,7.0,5.3,88,101420,0,-0,311,0.0,-0.0,0.0,0,0,0,0,143,3.6,10,5,9999,99999,9,999999999,0.0,999,999,99
3019,3,27,21,0,*?*?*?*?*?*?*?*?*?*?*?*?*?*?*?*?*?*?*?*?*?*?,6.5,4.8,88,101420,0,-0,308,0.0,-0.0,0.0,0,0,0,0,195,2.6,10,5,9999,99999,9,999999999,0.0,999,999,99
3019,3,27,22,0,*?*?*?*?*?*?*?*?*?*?*?*?*?*?*?*?*?*?*?*?*?*?,4.5,3.9,95,101420,0,-0,300,0.0,-0.0,0.0,0,0,0,0,247,4.1,10,5,9999,99999,9,999999999,0.1,999,999,99
3019,3,27,23,0,*?*?*?*?*?*?*?*?*?*?*?*?*?*?*?*?*?*?*?*?*?*?,4.7,4.5,97,101420,0,-0,301,0.0,-0.0,0.0,0,0,0,0,298,4.1,10,5,9999,99999,9,999999999,0.1,999,999,99
3019,3,27,24,0,*?*?*?*?*?*?*?*?*?*?*?*?*?*?*?*?*?*?*?*?*?*?,5.8,3.8,86,101420,0,-0,305,0.0,-0.0,0.0,0,0,0,0,340,12.9,10,5,9999,99999,9,999999999,0.0,999,999,99
3019,3,28,1,0,*?*?*?*?*?*?*?*?*?*?*?*?*?*?*?*?*?*?*?*?*?*?,4.8,4.8,100,101644,0,-0,301,0.0,-0.0,0.0,0,0,0,0,343,9.3,10,5,9999,99999,9,999999999,0.1,999,999,99
3019,3,28,2,0,*?*?*?*?*?*?*?*?*?*?*?*?*?*?*?*?*?*?*?*?*?*?,4.6,4.6,100,101644,0,-0,300,0.0,-0.0,0.0,0,0,0,0,337,9.3,10,5,9999,99999,9,999999999,0.1,999,999,99
3019,3,28,3,0,*?*?*?*?*?*?*?*?*?*?*?*?*?*?*?*?*?*?*?*?*?*?,4.0,3.9,100,101644,0,-0,298,0.0,-0.0,0.0,0,0,0,0,330,11.8,10,5,9999,99999,9,999999999,0.0,999,999,99
3019,3,28,4,0,*?*?*?*?*?*?*?*?*?*?*?*?*?*?*?*?*?*?*?*?*?*?,3.2,3.2,100,101644,0,-0,294,0.0,-0.0,0.0,0,0,0,0,323,12.4,10,5,9999,99999,9,999999999,0.0,999,999,99
3019,3,28,5,0,*?*?*?*?*?*?*?*?*?*?*?*?*?*?*?*?*?*?*?*?*?*?,3.9,3.9,100,101644,0,-0,297,0.0,-0.0,0.0,0,0,0,0,317,11.3,10,5,9999,99999,9,999999999,0.0,999,999,99
3019,3,28,6,0,*?*?*?*?*?*?*?*?*?*?*?*?*?*?*?*?*?*?*?*?*?*?,4.5,4.5,100,101644,112,1375,300,8.2,0.0,8.2,1003,-0,1003,325,310,11.3,10,5,9999,99999,9,999999999,0.0,999,999,99
3019,3,28,7,0,*?*?*?*?*?*?*?*?*?*?*?*?*?*?*?*?*?*?*?*?*?*?,4.3,4.3,100,101644,322,1374,295,87.2,49.5,75.6,9566,4198,8554,1980,272,16.0,9,5,9999,99999,9,999999999,0.0,999,999,99
3019,3,28,8,0,*?*?*?*?*?*?*?*?*?*?*?*?*?*?*?*?*?*?*?*?*?*?,5.8,5.8,100,101644,513,1372,297,203.9,137.4,152.5,22205,13267,17354,3524,233,16.5,8,4,9999,99999,9,999999999,0.6,999,999,99
3019,3,28,9,0,*?*?*?*?*?*?*?*?*?*?*?*?*?*?*?*?*?*?*?*?*?*?,8.0,7.9,100,101644,674,1373,314,120.7,0.0,120.7,14254,0,14305,5384,195,11.8,10,5,9999,99999,9,999999999,0.0,999,999,99
3019,3,28,10,0,*?*?*?*?*?*?*?*?*?*?*?*?*?*?*?*?*?*?*?*?*?*?,10.1,7.0,85,101644,792,1372,320,250.9,57.8,217.6,27632,5808,24514,7089,157,13.4,9,5,9999,99999,9,999999999,0.0,999,999,99
3019,3,28,11,0,*?*?*?*?*?*?*?*?*?*?*?*?*?*?*?*?*?*?*?*?*?*?,11.8,6.7,75,101644,860,1372,328,274.7,58.3,238.2,30270,5889,26835,8086,118,12.4,9,5,9999,99999,9,999999999,0.0,999,999,99
3019,3,28,12,0,*?*?*?*?*?*?*?*?*?*?*?*?*?*?*?*?*?*?*?*?*?*?,13.5,7.7,72,101644,874,1373,332,370.2,146.5,276.9,40554,15422,30892,7753,80,13.9,8,4,9999,99999,9,999999999,0.0,999,999,99
3019,3,28,13,0,*?*?*?*?*?*?*?*?*?*?*?*?*?*?*?*?*?*?*?*?*?*?,13.5,8.3,74,101644,832,1373,336,264.8,58.1,229.5,29165,5857,25863,7658,77,12.9,9,5,9999,99999,9,999999999,0.0,999,999,99
3019,3,28,14,0,*?*?*?*?*?*?*?*?*?*?*?*?*?*?*?*?*?*?*?*?*?*?,13.6,7.0,67,101644,737,1373,336,231.7,57.4,200.9,25503,5728,22640,6347,73,11.8,9,5,9999,99999,9,999999999,0.0,999,999,99
3019,3,28,15,0,*?*?*?*?*?*?*?*?*?*?*?*?*?*?*?*?*?*?*?*?*?*?,13.5,7.1,69,101644,596,1373,336,182.6,56.0,158.3,20069,5440,17848,4651,70,9.8,9,5,9999,99999,9,999999999,0.0,999,999,99
3019,3,28,16,0,*?*?*?*?*?*?*?*?*?*?*?*?*?*?*?*?*?*?*?*?*?*?,13.5,6.2,65,101644,418,1373,336,120.7,52.7,104.7,13252,4790,11821,2840,67,9.3,9,5,9999,99999,9,999999999,0.0,999,999,99
3019,3,28,17,0,*?*?*?*?*?*?*?*?*?*?*?*?*?*?*?*?*?*?*?*?*?*?,13.1,8.7,78,101644,216,1375,334,50.4,42.6,43.7,5580,2996,5173,925,63,11.3,9,5,9999,99999,9,999999999,0.0,999,999,99
3019,3,28,18,0,*?*?*?*?*?*?*?*?*?*?*?*?*?*?*?*?*?*?*?*?*?*?,11.2,8.5,88,101644,3,1505,325,0.0,0.0,0.0,0,0,0,0,60,10.3,9,5,9999,99999,9,999999999,0.9,999,999,99
3019,3,28,19,0,*?*?*?*?*?*?*?*?*?*?*?*?*?*?*?*?*?*?*?*?*?*?,9.9,7.3,88,101644,0,-0,323,0.0,-0.0,0.0,0,0,0,0,102,7.7,10,5,9999,99999,9,999999999,4.4,999,999,99
3019,3,28,20,0,*?*?*?*?*?*?*?*?*?*?*?*?*?*?*?*?*?*?*?*?*?*?,8.3,7.1,97,101644,0,-0,316,0.0,-0.0,0.0,0,0,0,0,143,3.6,10,5,9999,99999,9,999999999,0.2,999,999,99
3019,3,28,21,0,*?*?*?*?*?*?*?*?*?*?*?*?*?*?*?*?*?*?*?*?*?*?,7.7,7.7,100,101644,0,-0,313,0.0,-0.0,0.0,0,0,0,0,185,2.6,10,5,9999,99999,9,999999999,0.0,999,999,99
3019,3,28,22,0,*?*?*?*?*?*?*?*?*?*?*?*?*?*?*?*?*?*?*?*?*?*?,6.6,6.6,100,101644,0,-0,309,0.0,-0.0,0.0,0,0,0,0,227,4.1,10,5,9999,99999,9,999999999,0.0,999,999,99
3019,3,28,23,0,*?*?*?*?*?*?*?*?*?*?*?*?*?*?*?*?*?*?*?*?*?*?,6.6,6.6,100,101644,0,-0,309,0.0,-0.0,0.0,0,0,0,0,268,4.1,10,5,9999,99999,9,999999999,0.0,999,999,99
3019,3,28,24,0,*?*?*?*?*?*?*?*?*?*?*?*?*?*?*?*?*?*?*?*?*?*?,4.9,4.8,100,101644,0,-0,301,0.0,-0.0,0.0,0,0,0,0,350,12.9,10,5,9999,99999,9,999999999,0.0,999,999,99
3019,3,29,1,0,*?*?*?*?*?*?*?*?*?*?*?*?*?*?*?*?*?*?*?*?*?*?,6.8,5.8,92,101414,0,-0,310,0.0,-0.0,0.0,0,0,0,0,293,9.3,10,5,9999,99999,9,999999999,0.0,999,999,99
3019,3,29,2,0,*?*?*?*?*?*?*?*?*?*?*?*?*?*?*?*?*?*?*?*?*?*?,6.9,5.6,90,101414,0,-0,310,0.0,-0.0,0.0,0,0,0,0,277,9.3,10,5,9999,99999,9,999999999,0.0,999,999,99
3019,3,29,3,0,*?*?*?*?*?*?*?*?*?*?*?*?*?*?*?*?*?*?*?*?*?*?,6.7,5.3,89,101414,0,-0,309,0.0,-0.0,0.0,0,0,0,0,260,11.8,10,5,9999,99999,9,999999999,0.0,999,999,99
3019,3,29,4,0,*?*?*?*?*?*?*?*?*?*?*?*?*?*?*?*?*?*?*?*?*?*?,6.5,4.8,87,101414,0,-0,308,0.0,-0.0,0.0,0,0,0,0,243,12.4,10,5,9999,99999,9,999999999,0.0,999,999,99
3019,3,29,5,0,*?*?*?*?*?*?*?*?*?*?*?*?*?*?*?*?*?*?*?*?*?*?,6.8,3.2,77,101414,0,-0,310,0.0,-0.0,0.0,0,0,0,0,227,11.3,10,5,9999,99999,9,999999999,0.0,999,999,99
3019,3,29,6,0,*?*?*?*?*?*?*?*?*?*?*?*?*?*?*?*?*?*?*?*?*?*?,7.0,4.6,83,101414,120,1369,311,9.9,0.0,9.9,1201,-0,1201,390,210,11.3,10,5,9999,99999,9,999999999,0.0,999,999,99
3019,3,29,7,0,*?*?*?*?*?*?*?*?*?*?*?*?*?*?*?*?*?*?*?*?*?*?,7.0,4.1,80,101414,330,1373,311,51.9,0.0,51.9,6044,0,6058,2058,195,16.0,10,5,9999,99999,9,999999999,0.0,999,999,99
3019,3,29,8,0,*?*?*?*?*?*?*?*?*?*?*?*?*?*?*?*?*?*?*?*?*?*?,7.4,4.3,79,101414,521,1371,312,90.2,0.0,90.2,10568,0,10600,3817,180,16.5,10,5,9999,99999,9,999999999,0.0,999,999,99
3019,3,29,9,0,*?*?*?*?*?*?*?*?*?*?*?*?*?*?*?*?*?*?*?*?*?*?,8.3,4.3,75,101414,681,1371,316,122.3,0.0,122.3,14447,0,14500,5469,165,11.8,10,5,9999,99999,9,999999999,0.0,999,999,99
3019,3,29,10,0,*?*?*?*?*?*?*?*?*?*?*?*?*?*?*?*?*?*?*?*?*?*?,8.5,3.6,70,101414,799,1371,318,146.0,0.0,146.0,17362,0,17432,6775,150,13.4,10,5,9999,99999,9,999999999,0.0,999,999,99
3019,3,29,11,0,*?*?*?*?*?*?*?*?*?*?*?*?*?*?*?*?*?*?*?*?*?*?,9.3,2.1,60,101414,867,1371,321,159.6,0.0,159.6,19061,0,19142,7551,135,12.4,10,5,9999,99999,9,999999999,0.0,999,999,99
3019,3,29,12,0,*?*?*?*?*?*?*?*?*?*?*?*?*?*?*?*?*?*?*?*?*?*?,9.0,2.7,63,101414,881,1372,320,162.3,0.0,162.3,19395,0,19478,7705,120,13.9,10,5,9999,99999,9,999999999,0.0,999,999,99
3019,3,29,13,0,*?*?*?*?*?*?*?*?*?*?*?*?*?*?*?*?*?*?*?*?*?*?,9.6,3.8,66,101414,838,1371,322,153.8,0.0,153.8,18331,0,18407,7217,117,12.9,10,5,9999,99999,9,999999999,0.0,999,999,99
3019,3,29,14,0,*?*?*?*?*?*?*?*?*?*?*?*?*?*?*?*?*?*?*?*?*?*?,9.7,4.3,68,101414,743,1371,323,134.7,0.0,134.7,15968,0,16030,6145,113,11.8,10,5,9999,99999,9,999999999,0.0,999,999,99
3019,3,29,15,0,*?*?*?*?*?*?*?*?*?*?*?*?*?*?*?*?*?*?*?*?*?*?,9.2,3.8,68,101414,602,1372,321,106.4,0.0,106.4,12514,0,12556,4631,110,9.8,10,5,9999,99999,9,999999999,0.0,999,999,99
3019,3,29,16,0,*?*?*?*?*?*?*?*?*?*?*?*?*?*?*?*?*?*?*?*?*?*?,9.4,3.9,68,101414,424,1371,322,70.8,0.0,70.8,8259,0,8281,2895,107,9.3,10,5,9999,99999,9,999999999,0.0,999,999,99
3019,3,29,17,0,*?*?*?*?*?*?*?*?*?*?*?*?*?*?*?*?*?*?*?*?*?*?,9.5,4.3,69,101414,222,1372,322,30.3,0.0,30.3,3543,0,3549,1173,103,11.3,10,5,9999,99999,9,999999999,0.0,999,999,99
3019,3,29,18,0,*?*?*?*?*?*?*?*?*?*?*?*?*?*?*?*?*?*?*?*?*?*?,9.1,2.3,61,101414,9,1348,320,0.0,0.0,0.0,0,0,0,0,100,10.3,10,5,9999,99999,9,999999999,0.0,999,999,99
3019,3,29,19,0,*?*?*?*?*?*?*?*?*?*?*?*?*?*?*?*?*?*?*?*?*?*?,8.3,2.1,64,101414,0,-0,317,0.0,-0.0,0.0,0,0,0,0,108,7.7,10,5,9999,99999,9,999999999,0.0,999,999,99
3019,3,29,20,0,*?*?*?*?*?*?*?*?*?*?*?*?*?*?*?*?*?*?*?*?*?*?,8.6,1.5,60,101414,0,-0,318,0.0,-0.0,0.0,0,0,0,0,117,3.6,10,5,9999,99999,9,999999999,0.0,999,999,99
3019,3,29,21,0,*?*?*?*?*?*?*?*?*?*?*?*?*?*?*?*?*?*?*?*?*?*?,8.2,2.7,68,101414,0,-0,316,0.0,-0.0,0.0,0,0,0,0,125,2.6,10,5,9999,99999,9,999999999,0.0,999,999,99
3019,3,29,22,0,*?*?*?*?*?*?*?*?*?*?*?*?*?*?*?*?*?*?*?*?*?*?,7.5,1.7,66,101414,0,-0,313,0.0,-0.0,0.0,0,0,0,0,133,4.1,10,5,9999,99999,9,999999999,0.0,999,999,99
3019,3,29,23,0,*?*?*?*?*?*?*?*?*?*?*?*?*?*?*?*?*?*?*?*?*?*?,6.7,3.0,77,101414,0,-0,310,0.0,-0.0,0.0,0,0,0,0,142,4.1,10,5,9999,99999,9,999999999,0.0,999,999,99
3019,3,29,24,0,*?*?*?*?*?*?*?*?*?*?*?*?*?*?*?*?*?*?*?*?*?*?,6.6,6.2,96,101414,0,-0,309,0.0,-0.0,0.0,0,0,0,0,310,12.9,10,5,9999,99999,9,999999999,0.0,999,999,99
3019,3,30,1,0,*?*?*?*?*?*?*?*?*?*?*?*?*?*?*?*?*?*?*?*?*?*?,4.3,2.1,85,101263,0,-0,299,0.0,-0.0,0.0,0,0,0,0,152,9.3,10,5,9999,99999,9,999999999,0.0,999,999,99
3019,3,30,2,0,*?*?*?*?*?*?*?*?*?*?*?*?*?*?*?*?*?*?*?*?*?*?,3.0,1.5,88,101263,0,-0,294,0.0,-0.0,0.0,0,0,0,0,153,9.3,10,5,9999,99999,9,999999999,0.0,999,999,99
3019,3,30,3,0,*?*?*?*?*?*?*?*?*?*?*?*?*?*?*?*?*?*?*?*?*?*?,3.9,2.7,90,101263,0,-0,297,0.0,-0.0,0.0,0,0,0,0,155,11.8,10,5,9999,99999,9,999999999,0.0,999,999,99
3019,3,30,4,0,*?*?*?*?*?*?*?*?*?*?*?*?*?*?*?*?*?*?*?*?*?*?,3.4,2.9,95,101263,0,-0,295,0.0,-0.0,0.0,0,0,0,0,157,12.4,10,5,9999,99999,9,999999999,0.0,999,999,99
3019,3,30,5,0,*?*?*?*?*?*?*?*?*?*?*?*?*?*?*?*?*?*?*?*?*?*?,2.9,2.1,92,101263,0,-0,293,0.0,-0.0,0.0,0,0,0,0,158,11.3,10,5,9999,99999,9,999999999,0.0,999,999,99
3019,3,30,6,0,*?*?*?*?*?*?*?*?*?*?*?*?*?*?*?*?*?*?*?*?*?*?,2.5,2.5,98,101263,129,1374,291,11.6,0.0,11.6,1399,-0,1399,455,160,11.3,10,5,9999,99999,9,999999999,0.0,999,999,99
3019,3,30,7,0,*?*?*?*?*?*?*?*?*?*?*?*?*?*?*?*?*?*?*?*?*?*?,3.8,3.2,95,101263,338,1371,292,93.0,50.2,80.7,10207,4319,9122,2124,160,16.0,9,5,9999,99999,9,999999999,0.0,999,999,99
3019,3,30,8,0,*?*?*?*?*?*?*?*?*?*?*?*?*?*?*?*?*?*?*?*?*?*?,5.1,3.8,90,101263,529,1371,298,159.6,55.0,138.4,17528,5247,15603,3938,160,16.5,9,5,9999,99999,9,999999999,0.0,999,999,99
3019,3,30,9,0,*?*?*?*?*?*?*?*?*?*?*?*?*?*?*?*?*?*?*?*?*?*?,6.4,2.5,74,101263,689,1371,304,215.3,57.0,186.6,23678,5647,21031,5747,160,11.8,9,5,9999,99999,9,999999999,0.0,999,999,99
3019,3,30,10,0,*?*?*?*?*?*?*?*?*?*?*?*?*?*?*?*?*?*?*?*?*?*?,8.6,3.9,71,101263,807,1372,313,256.3,57.9,222.2,28223,5828,25034,7304,160,13.4,9,5,9999,99999,9,999999999,0.0,999,999,99
3019,3,30,11,0,*?*?*?*?*?*?*?*?*?*?*?*?*?*?*?*?*?*?*?*?*?*?,9.9,3.9,66,101263,874,1371,324,161.1,0.0,161.1,19245,0,19327,7636,160,12.4,10,5,9999,99999,9,999999999,0.0,999,999,99
3019,3,30,12,0,*?*?*?*?*?*?*?*?*?*?*?*?*?*?*?*?*?*?*?*?*?*?,10.7,3.8,62,101263,887,1371,323,284.3,58.4,246.5,31341,5917,27775,8518,160,13.9,9,5,9999,99999,9,999999999,0.0,999,999,99
3019,3,30,13,0,*?*?*?*?*?*?*?*?*?*?*?*?*?*?*?*?*?*?*?*?*?*?,10.5,2.1,55,101263,845,1372,327,155.1,0.0,155.1,18502,0,18579,7295,152,12.9,10,5,9999,99999,9,999999999,0.0,999,999,99
3019,3,30,14,0,*?*?*?*?*?*?*?*?*?*?*?*?*?*?*?*?*?*?*?*?*?*?,10.9,-0.0,46,101263,749,1370,329,136.0,0.0,136.0,16130,0,16192,6217,143,11.8,10,5,9999,99999,9,999999999,0.0,999,999,99
3019,3,30,15,0,*?*?*?*?*?*?*?*?*?*?*?*?*?*?*?*?*?*?*?*?*?*?,10.7,0.6,49,101263,608,1371,328,107.7,0.0,107.7,12669,0,12712,4697,135,9.8,10,5,9999,99999,9,999999999,0.0,999,999,99
3019,3,30,16,0,*?*?*?*?*?*?*?*?*?*?*?*?*?*?*?*?*?*?*?*?*?*?,10.7,-1.1,43,101263,430,1370,328,72.1,0.0,72.1,8408,0,8431,2952,127,9.3,10,5,9999,99999,9,999999999,0.0,999,999,99
3019,3,30,17,0,*?*?*?*?*?*?*?*?*?*?*?*?*?*?*?*?*?*?*?*?*?*?,10.2,-1.7,42,101263,228,1370,326,31.5,0.0,31.5,3689,0,3695,1222,118,11.3,10,5,9999,99999,9,999999999,0.0,999,999,99
3019,3,30,18,0,*?*?*?*?*?*?*?*?*?*?*?*?*?*?*?*?*?*?*?*?*?*?,9.1,1.9,59,101263,16,1410,321,0.0,0.0,0.0,0,0,0,0,110,10.3,10,5,9999,99999,9,999999999,0.0,999,999,99
3019,3,30,19,0,*?*?*?*?*?*?*?*?*?*?*?*?*?*?*?*?*?*?*?*?*?*?,7.9,1.9,65,101263,0,-0,315,0.0,-0.0,0.0,0,0,0,0,122,7.7,10,5,9999,99999,9,999999999,0.0,999,999,99
3019,3,30,20,0,*?*?*?*?*?*?*?*?*?*?*?*?*?*?*?*?*?*?*?*?*?*?,6.2,1.7,72,101263,0,-0,308,0.0,-0.0,0.0,0,0,0,0,133,3.6,10,5,9999,99999,9,999999999,0.0,999,999,99
3019,3,30,21,0,*?*?*?*?*?*?*?*?*?*?*?*?*?*?*?*?*?*?*?*?*?*?,6.0,2.3,76,101263,0,-0,307,0.0,-0.0,0.0,0,0,0,0,145,2.6,10,5,9999,99999,9,999999999,0.0,999,999,99
3019,3,30,22,0,*?*?*?*?*?*?*?*?*?*?*?*?*?*?*?*?*?*?*?*?*?*?,5.4,2.1,78,101263,0,-0,304,0.0,-0.0,0.0,0,0,0,0,157,4.1,10,5,9999,99999,9,999999999,0.0,999,999,99
3019,3,30,23,0,*?*?*?*?*?*?*?*?*?*?*?*?*?*?*?*?*?*?*?*?*?*?,5.1,2.7,83,101263,0,-0,303,0.0,-0.0,0.0,0,0,0,0,168,4.1,10,5,9999,99999,9,999999999,0.0,999,999,99
3019,3,30,24,0,*?*?*?*?*?*?*?*?*?*?*?*?*?*?*?*?*?*?*?*?*?*?,5.9,2.7,78,101263,0,-0,306,0.0,-0.0,0.0,0,0,0,0,150,12.9,10,5,9999,99999,9,999999999,0.0,999,999,99
3019,3,31,1,0,*?*?*?*?*?*?*?*?*?*?*?*?*?*?*?*?*?*?*?*?*?*?,4.9,3.4,90,101183,0,-0,302,0.0,-0.0,0.0,0,0,0,0,163,9.3,10,5,9999,99999,9,999999999,0.0,999,999,99
3019,3,31,2,0,*?*?*?*?*?*?*?*?*?*?*?*?*?*?*?*?*?*?*?*?*?*?,5.0,3.9,92,101183,0,-0,302,0.0,-0.0,0.0,0,0,0,0,147,9.3,10,5,9999,99999,9,999999999,0.0,999,999,99
3019,3,31,3,0,*?*?*?*?*?*?*?*?*?*?*?*?*?*?*?*?*?*?*?*?*?*?,5.0,3.6,91,101183,0,-0,302,0.0,-0.0,0.0,0,0,0,0,130,11.8,10,5,9999,99999,9,999999999,0.6,999,999,99
3019,3,31,4,0,*?*?*?*?*?*?*?*?*?*?*?*?*?*?*?*?*?*?*?*?*?*?,4.9,3.8,92,101183,0,-0,302,0.0,-0.0,0.0,0,0,0,0,113,12.4,10,5,9999,99999,9,999999999,1.8,999,999,99
3019,3,31,5,0,*?*?*?*?*?*?*?*?*?*?*?*?*?*?*?*?*?*?*?*?*?*?,5.1,3.9,92,101183,0,-0,302,0.0,-0.0,0.0,0,0,0,0,97,11.3,10,5,9999,99999,9,999999999,0.0,999,999,99
3019,3,31,6,0,*?*?*?*?*?*?*?*?*?*?*?*?*?*?*?*?*?*?*?*?*?*?,4.9,2.3,83,101183,137,1369,302,13.3,0.0,13.3,1594,-0,1595,520,80,11.3,10,5,9999,99999,9,999999999,0.0,999,999,99
3019,3,31,7,0,*?*?*?*?*?*?*?*?*?*?*?*?*?*?*?*?*?*?*?*?*?*?,4.5,1.3,80,101183,346,1370,295,95.9,50.5,83.2,10525,4376,9404,2196,90,16.0,9,5,9999,99999,9,999999999,0.0,999,999,99
3019,3,31,8,0,*?*?*?*?*?*?*?*?*?*?*?*?*?*?*?*?*?*?*?*?*?*?,5.3,1.7,77,101183,537,1371,294,215.2,138.4,161.0,23429,13552,18258,3753,100,16.5,8,4,9999,99999,9,999999999,0.0,999,999,99
3019,3,31,9,0,*?*?*?*?*?*?*?*?*?*?*?*?*?*?*?*?*?*?*?*?*?*?,6.0,2.1,75,101183,696,1370,297,288.8,143.2,216.1,31524,14697,24309,5406,110,11.8,8,4,9999,99999,9,999999999,0.2,999,999,99
3019,3,31,10,0,*?*?*?*?*?*?*?*?*?*?*?*?*?*?*?*?*?*?*?*?*?*?,7.6,1.0,63,101183,814,1371,309,258.9,58.0,224.5,28521,5831,25298,7412,120,13.4,9,5,9999,99999,9,999999999,0.3,999,999,99
3019,3,31,11,0,*?*?*?*?*?*?*?*?*?*?*?*?*?*?*?*?*?*?*?*?*?*?,8.2,2.3,66,101183,881,1370,316,162.5,0.0,162.5,19425,0,19507,7718,130,12.4,10,5,9999,99999,9,999999999,0.3,999,999,99
3019,3,31,12,0,*?*?*?*?*?*?*?*?*?*?*?*?*?*?*?*?*?*?*?*?*?*?,8.7,4.5,75,101183,894,1371,309,380.0,146.8,284.2,41645,15460,31696,8093,140,13.9,8,4,9999,99999,9,999999999,0.3,999,999,99
3019,3,31,13,0,*?*?*?*?*?*?*?*?*?*?*?*?*?*?*?*?*?*?*?*?*?*?,8.8,4.8,76,101183,851,1371,310,360.2,146.2,269.4,39449,15305,30136,7419,137,12.9,8,4,9999,99999,9,999999999,0.7,999,999,99
3019,3,31,14,0,*?*?*?*?*?*?*?*?*?*?*?*?*?*?*?*?*?*?*?*?*?*?,8.7,5.3,79,101183,755,1370,309,316.1,144.5,236.5,34573,14886,26628,6114,133,11.8,8,4,9999,99999,9,999999999,1.6,999,999,99
3019,3,31,15,0,*?*?*?*?*?*?*?*?*?*?*?*?*?*?*?*?*?*?*?*?*?*?,8.6,4.6,76,101183,614,1370,313,189.3,56.2,164.1,20827,5465,18523,4865,130,9.8,9,5,9999,99999,9,999999999,1.2,999,999,99
3019,3,31,16,0,*?*?*?*?*?*?*?*?*?*?*?*?*?*?*?*?*?*?*?*?*?*?,8.6,7.1,90,101183,436,1369,313,127.4,53.2,110.4,13995,4853,12484,3017,127,9.3,9,5,9999,99999,9,999999999,1.6,999,999,99
3019,3,31,17,0,*?*?*?*?*?*?*?*?*?*?*?*?*?*?*?*?*?*?*?*?*?*?,8.6,7.1,90,101183,234,1368,309,75.5,111.3,56.5,8027,7535,6839,1048,123,11.3,8,4,9999,99999,9,999999999,1.6,999,999,99
3019,3,31,18,0,*?*?*?*?*?*?*?*?*?*?*?*?*?*?*?*?*?*?*?*?*?*?,8.0,7.3,95,101183,22,1374,315,0.0,0.0,0.0,0,0,0,0,120,10.3,10,5,9999,99999,9,999999999,0.8,999,999,99
3019,3,31,19,0,*?*?*?*?*?*?*?*?*?*?*?*?*?*?*?*?*?*?*?*?*?*?,7.0,6.6,97,101183,0,-0,310,0.0,-0.0,0.0,0,0,0,0,118,7.7,10,5,9999,99999,9,999999999,0.0,999,999,99
3019,3,31,20,0,*?*?*?*?*?*?*?*?*?*?*?*?*?*?*?*?*?*?*?*?*?*?,6.4,6.4,100,101183,0,-0,308,0.0,-0.0,0.0,0,0,0,0,117,3.6,10,5,9999,99999,9,999999999,0.0,999,999,99
3019,3,31,21,0,*?*?*?*?*?*?*?*?*?*?*?*?*?*?*?*?*?*?*?*?*?*?,6.2,6.1,99,101183,0,-0,307,0.0,-0.0,0.0,0,0,0,0,115,2.6,10,5,9999,99999,9,999999999,0.0,999,999,99
3019,3,31,22,0,*?*?*?*?*?*?*?*?*?*?*?*?*?*?*?*?*?*?*?*?*?*?,6.3,6.1,98,101183,0,-0,307,0.0,-0.0,0.0,0,0,0,0,113,4.1,10,5,9999,99999,9,999999999,0.0,999,999,99
3019,3,31,23,0,*?*?*?*?*?*?*?*?*?*?*?*?*?*?*?*?*?*?*?*?*?*?,6.1,6.1,100,101183,0,-0,306,0.0,-0.0,0.0,0,0,0,0,112,4.1,10,5,9999,99999,9,999999999,0.0,999,999,99
3019,3,31,24,0,*?*?*?*?*?*?*?*?*?*?*?*?*?*?*?*?*?*?*?*?*?*?,4.7,3.0,89,101183,0,-0,301,0.0,-0.0,0.0,0,0,0,0,180,12.9,10,5,9999,99999,9,999999999,0.0,999,999,99
3019,4,1,1,0,*?*?*?*?*?*?*?*?*?*?*?*?*?*?*?*?*?*?*?*?*?*?,5.5,3.6,86,101418,0,-0,304,0.0,-0.0,0.0,0,0,0,0,107,9.3,10,5,9999,99999,9,999999999,2.3,999,999,99
3019,4,1,2,0,*?*?*?*?*?*?*?*?*?*?*?*?*?*?*?*?*?*?*?*?*?*?,5.1,2.3,81,101418,0,-0,303,0.0,-0.0,0.0,0,0,0,0,103,9.3,10,5,9999,99999,9,999999999,4.2,999,999,99
3019,4,1,3,0,*?*?*?*?*?*?*?*?*?*?*?*?*?*?*?*?*?*?*?*?*?*?,5.6,1.3,72,101418,0,-0,305,0.0,-0.0,0.0,0,0,0,0,100,11.8,10,5,9999,99999,9,999999999,2.4,999,999,99
3019,4,1,4,0,*?*?*?*?*?*?*?*?*?*?*?*?*?*?*?*?*?*?*?*?*?*?,5.2,1.0,74,101418,0,-0,303,0.0,-0.0,0.0,0,0,0,0,97,12.4,10,5,9999,99999,9,999999999,0.0,999,999,99
3019,4,1,5,0,*?*?*?*?*?*?*?*?*?*?*?*?*?*?*?*?*?*?*?*?*?*?,5.1,2.1,79,101418,0,-0,303,0.0,-0.0,0.0,0,0,0,0,93,11.3,10,5,9999,99999,9,999999999,0.0,999,999,99
3019,4,1,6,0,*?*?*?*?*?*?*?*?*?*?*?*?*?*?*?*?*?*?*?*?*?*?,4.9,1.3,75,101418,145,1365,302,15.0,0.0,15.0,1789,-0,1790,584,90,11.3,10,5,9999,99999,9,999999999,0.0,999,999,99
3019,4,1,7,0,*?*?*?*?*?*?*?*?*?*?*?*?*?*?*?*?*?*?*?*?*?*?,5.7,1.5,73,101418,354,1369,305,56.9,0.0,56.9,6626,0,6642,2273,90,16.0,10,5,9999,99999,9,999999999,0.0,999,999,99
3019,4,1,8,0,*?*?*?*?*?*?*?*?*?*?*?*?*?*?*?*?*?*?*?*?*?*?,6.4,0.6,65,101418,545,1371,309,95.1,0.0,95.1,11151,0,11187,4058,90,16.5,10,5,9999,99999,9,999999999,0.0,999,999,99
3019,4,1,9,0,*?*?*?*?*?*?*?*?*?*?*?*?*?*?*?*?*?*?*?*?*?*?,6.3,0.2,64,101418,704,1370,308,127.0,0.0,127.0,15024,0,15080,5723,90,11.8,10,5,9999,99999,9,999999999,0.0,999,999,99
3019,4,1,10,0,*?*?*?*?*?*?*?*?*?*?*?*?*?*?*?*?*?*?*?*?*?*?,7.1,-0.6,57,101418,821,1370,312,150.5,0.0,150.5,17926,0,17999,7031,90,13.4,10,5,9999,99999,9,999999999,0.0,999,999,99
3019,4,1,11,0,*?*?*?*?*?*?*?*?*?*?*?*?*?*?*?*?*?*?*?*?*?*?,7.7,-0.4,55,101418,888,1370,315,164.0,0.0,164.0,19608,0,19692,7801,90,12.4,10,5,9999,99999,9,999999999,0.0,999,999,99
3019,4,1,12,0,*?*?*?*?*?*?*?*?*?*?*?*?*?*?*?*?*?*?*?*?*?*?,7.6,0.6,60,101418,900,1369,314,166.5,0.0,166.5,19919,0,20005,7943,90,13.9,10,5,9999,99999,9,999999999,0.0,999,999,99
3019,4,1,13,0,*?*?*?*?*?*?*?*?*?*?*?*?*?*?*?*?*?*?*?*?*?*?,8.0,0.4,57,101418,857,1370,316,157.8,0.0,157.8,18835,0,18914,7447,92,12.9,10,5,9999,99999,9,999999999,0.0,999,999,99
3019,4,1,14,0,*?*?*?*?*?*?*?*?*?*?*?*?*?*?*?*?*?*?*?*?*?*?,8.1,1.0,61,101418,761,1369,316,138.6,0.0,138.6,16450,0,16514,6360,93,11.8,10,5,9999,99999,9,999999999,0.0,999,999,99
3019,4,1,15,0,*?*?*?*?*?*?*?*?*?*?*?*?*?*?*?*?*?*?*?*?*?*?,8.1,1.0,60,101418,620,1370,316,110.2,0.0,110.2,12976,0,13021,4828,95,9.8,10,5,9999,99999,9,999999999,0.0,999,999,99
3019,4,1,16,0,*?*?*?*?*?*?*?*?*?*?*?*?*?*?*?*?*?*?*?*?*?*?,7.7,1.3,63,101418,442,1369,314,74.6,0.0,74.6,8705,0,8729,3068,97,9.3,10,5,9999,99999,9,999999999,0.0,999,999,99
3019,4,1,17,0,*?*?*?*?*?*?*?*?*?*?*?*?*?*?*?*?*?*?*?*?*?*?,7.9,0.6,59,101418,240,1367,315,34.1,0.0,34.1,3979,0,3986,1322,98,11.3,10,5,9999,99999,9,999999999,0.0,999,999,99
3019,4,1,18,0,*?*?*?*?*?*?*?*?*?*?*?*?*?*?*?*?*?*?*?*?*?*?,7.7,0.8,61,101418,28,1356,314,0.0,0.0,0.0,0,0,0,0,100,10.3,10,5,9999,99999,9,999999999,0.0,999,999,99
3019,4,1,19,0,*?*?*?*?*?*?*?*?*?*?*?*?*?*?*?*?*?*?*?*?*?*?,6.9,2.7,73,101418,0,-0,311,0.0,-0.0,0.0,0,0,0,0,112,7.7,10,5,9999,99999,9,999999999,0.0,999,999,99
3019,4,1,20,0,*?*?*?*?*?*?*?*?*?*?*?*?*?*?*?*?*?*?*?*?*?*?,7.0,2.3,70,101418,0,-0,311,0.0,-0.0,0.0,0,0,0,0,123,3.6,10,5,9999,99999,9,999999999,0.0,999,999,99
3019,4,1,21,0,*?*?*?*?*?*?*?*?*?*?*?*?*?*?*?*?*?*?*?*?*?*?,6.0,2.1,75,101418,0,-0,307,0.0,-0.0,0.0,0,0,0,0,135,2.6,10,5,9999,99999,9,999999999,0.0,999,999,99
3019,4,1,22,0,*?*?*?*?*?*?*?*?*?*?*?*?*?*?*?*?*?*?*?*?*?*?,5.6,1.7,75,101418,0,-0,305,0.0,-0.0,0.0,0,0,0,0,147,4.1,10,5,9999,99999,9,999999999,0.0,999,999,99
3019,4,1,23,0,*?*?*?*?*?*?*?*?*?*?*?*?*?*?*?*?*?*?*?*?*?*?,5.4,0.8,71,101418,0,-0,304,0.0,-0.0,0.0,0,0,0,0,158,4.1,10,5,9999,99999,9,999999999,0.0,999,999,99
3019,4,1,24,0,*?*?*?*?*?*?*?*?*?*?*?*?*?*?*?*?*?*?*?*?*?*?,5.9,4.8,92,101418,0,-0,306,0.0,-0.0,0.0,0,0,0,0,110,12.9,10,5,9999,99999,9,999999999,0.0,999,999,99
3019,4,2,1,0,*?*?*?*?*?*?*?*?*?*?*?*?*?*?*?*?*?*?*?*?*?*?,3.8,1.3,84,101859,0,-0,297,0.0,-0.0,0.0,0,0,0,0,200,9.3,10,5,9999,99999,9,999999999,0.0,999,999,99
3019,4,2,2,0,*?*?*?*?*?*?*?*?*?*?*?*?*?*?*?*?*?*?*?*?*?*?,2.7,1.5,91,101859,0,-0,292,0.0,-0.0,0.0,0,0,0,0,230,9.3,10,5,9999,99999,9,999999999,0.0,999,999,99
3019,4,2,3,0,*?*?*?*?*?*?*?*?*?*?*?*?*?*?*?*?*?*?*?*?*?*?,2.9,0.6,85,101859,0,-0,293,0.0,-0.0,0.0,0,0,0,0,260,11.8,10,5,9999,99999,9,999999999,0.0,999,999,99
3019,4,2,4,0,*?*?*?*?*?*?*?*?*?*?*?*?*?*?*?*?*?*?*?*?*?*?,2.7,0.4,85,101859,0,-0,293,0.0,-0.0,0.0,0,0,0,0,290,12.4,10,5,9999,99999,9,999999999,0.0,999,999,99
3019,4,2,5,0,*?*?*?*?*?*?*?*?*?*?*?*?*?*?*?*?*?*?*?*?*?*?,2.7,1.0,88,101859,0,-0,293,0.0,-0.0,0.0,0,0,0,0,320,11.3,10,5,9999,99999,9,999999999,0.0,999,999,99
3019,4,2,6,0,*?*?*?*?*?*?*?*?*?*?*?*?*?*?*?*?*?*?*?*?*?*?,2.7,0.8,88,101859,154,1371,283,38.4,86.1,28.7,4152,4520,3592,499,350,11.3,8,4,9999,99999,9,999999999,0.0,999,999,99
3019,4,2,7,0,*?*?*?*?*?*?*?*?*?*?*?*?*?*?*?*?*?*?*?*?*?*?,3.7,0.8,81,101859,362,1368,287,134.7,128.3,100.8,14670,11198,11574,2219,307,16.0,8,4,9999,99999,9,999999999,0.0,999,999,99
3019,4,2,8,0,*?*?*?*?*?*?*?*?*?*?*?*?*?*?*?*?*?*?*?*?*?*?,4.7,1.9,82,101859,552,1368,291,222.6,139.0,166.5,24236,13701,18866,3906,263,16.5,8,4,9999,99999,9,999999999,0.0,999,999,99
3019,4,2,9,0,*?*?*?*?*?*?*?*?*?*?*?*?*?*?*?*?*?*?*?*?*?*?,4.5,-0.0,72,101859,711,1369,290,296.0,143.6,221.4,32308,14792,24878,5585,220,11.8,8,4,9999,99999,9,999999999,0.0,999,999,99
3019,4,2,10,0,*?*?*?*?*?*?*?*?*?*?*?*?*?*?*?*?*?*?*?*?*?*?,5.2,0.2,70,101859,828,1369,293,349.9,145.8,261.8,38286,15282,29249,7093,177,13.4,8,4,9999,99999,9,999999999,0.0,999,999,99
3019,4,2,11,0,*?*?*?*?*?*?*?*?*?*?*?*?*?*?*?*?*?*?*?*?*?*?,6.5,-0.2,62,101859,894,1368,293,449.9,245.9,289.3,48411,26256,31594,7780,133,12.4,7,4,9999,99999,9,999999999,0.4,999,999,99
3019,4,2,12,0,*?*?*?*?*?*?*?*?*?*?*?*?*?*?*?*?*?*?*?*?*?*?,6.7,-1.1,56,101859,906,1368,305,291.5,58.6,252.8,32144,5935,28480,8852,90,13.9,9,5,9999,99999,9,999999999,0.1,999,999,99
3019,4,2,13,0,*?*?*?*?*?*?*?*?*?*?*?*?*?*?*?*?*?*?*?*?*?*?,6.6,-1.7,54,101859,863,1369,299,366.3,146.4,274.0,40108,15396,30569,7620,85,12.9,8,4,9999,99999,9,999999999,0.0,999,999,99
3019,4,2,14,0,*?*?*?*?*?*?*?*?*?*?*?*?*?*?*?*?*?*?*?*?*?*?,6.6,-1.5,55,101859,767,1368,310,139.9,0.0,139.9,16607,0,16672,6431,80,11.8,10,5,9999,99999,9,999999999,0.1,999,999,99
3019,4,2,15,0,*?*?*?*?*?*?*?*?*?*?*?*?*?*?*?*?*?*?*?*?*?*?,6.7,-2.7,50,101859,626,1369,311,111.5,0.0,111.5,13128,0,13173,4893,75,9.8,10,5,9999,99999,9,999999999,0.0,999,999,99
3019,4,2,16,0,*?*?*?*?*?*?*?*?*?*?*?*?*?*?*?*?*?*?*?*?*?*?,6.9,-2.4,50,101859,448,1368,311,75.8,0.0,75.8,8852,0,8877,3126,70,9.3,10,5,9999,99999,9,999999999,0.0,999,999,99
3019,4,2,17,0,*?*?*?*?*?*?*?*?*?*?*?*?*?*?*?*?*?*?*?*?*?*?,6.4,-5.3,40,101859,247,1371,303,61.3,45.3,53.2,6772,3392,6259,1135,65,11.3,9,5,9999,99999,9,999999999,0.0,999,999,99
3019,4,2,18,0,*?*?*?*?*?*?*?*?*?*?*?*?*?*?*?*?*?*?*?*?*?*?,6.6,-3.7,47,101859,35,1384,304,0.0,0.0,0.0,0,0,0,0,60,10.3,9,5,9999,99999,9,999999999,0.0,999,999,99
3019,4,2,19,0,*?*?*?*?*?*?*?*?*?*?*?*?*?*?*?*?*?*?*?*?*?*?,5.1,-1.3,63,101859,0,-0,303,0.0,-0.0,0.0,0,0,0,0,58,7.7,10,5,9999,99999,9,999999999,0.0,999,999,99
3019,4,2,20,0,*?*?*?*?*?*?*?*?*?*?*?*?*?*?*?*?*?*?*?*?*?*?,4.7,-1.7,62,101859,0,-0,302,0.0,-0.0,0.0,0,0,0,0,57,3.6,10,5,9999,99999,9,999999999,0.0,999,999,99
3019,4,2,21,0,*?*?*?*?*?*?*?*?*?*?*?*?*?*?*?*?*?*?*?*?*?*?,4.1,-1.3,66,101859,0,-0,299,0.0,-0.0,0.0,0,0,0,0,55,2.6,10,5,9999,99999,9,999999999,0.0,999,999,99
3019,4,2,22,0,*?*?*?*?*?*?*?*?*?*?*?*?*?*?*?*?*?*?*?*?*?*?,4.0,-1.9,64,101859,0,-0,299,0.0,-0.0,0.0,0,0,0,0,53,4.1,10,5,9999,99999,9,999999999,0.0,999,999,99
3019,4,2,23,0,*?*?*?*?*?*?*?*?*?*?*?*?*?*?*?*?*?*?*?*?*?*?,4.3,-1.7,64,101859,0,-0,300,0.0,-0.0,0.0,0,0,0,0,52,4.1,10,5,9999,99999,9,999999999,0.0,999,999,99
3019,4,2,24,0,*?*?*?*?*?*?*?*?*?*?*?*?*?*?*?*?*?*?*?*?*?*?,5.2,1.0,74,101859,0,-0,303,0.0,-0.0,0.0,0,0,0,0,170,12.9,10,5,9999,99999,9,999999999,0.0,999,999,99
3019,4,3,1,0,*?*?*?*?*?*?*?*?*?*?*?*?*?*?*?*?*?*?*?*?*?*?,4.6,-0.2,71,102210,0,-0,301,0.0,-0.0,0.0,0,0,0,0,93,9.3,10,5,9999,99999,9,999999999,0.2,999,999,99
3019,4,3,2,0,*?*?*?*?*?*?*?*?*?*?*?*?*?*?*?*?*?*?*?*?*?*?,4.6,0.6,75,102210,0,-0,301,0.0,-0.0,0.0,0,0,0,0,137,9.3,10,5,9999,99999,9,999999999,0.0,999,999,99
3019,4,3,3,0,*?*?*?*?*?*?*?*?*?*?*?*?*?*?*?*?*?*?*?*?*?*?,4.2,0.8,79,102210,0,-0,299,0.0,-0.0,0.0,0,0,0,0,180,11.8,10,5,9999,99999,9,999999999,0.0,999,999,99
3019,4,3,4,0,*?*?*?*?*?*?*?*?*?*?*?*?*?*?*?*?*?*?*?*?*?*?,4.2,0.6,78,102210,0,-0,299,0.0,-0.0,0.0,0,0,0,0,223,12.4,10,5,9999,99999,9,999999999,0.0,999,999,99
3019,4,3,5,0,*?*?*?*?*?*?*?*?*?*?*?*?*?*?*?*?*?*?*?*?*?*?,4.1,0.8,79,102210,0,-0,299,0.0,-0.0,0.0,0,0,0,0,267,11.3,10,5,9999,99999,9,999999999,0.0,999,999,99
3019,4,3,6,0,*?*?*?*?*?*?*?*?*?*?*?*?*?*?*?*?*?*?*?*?*?*?,4.0,1.3,83,102210,162,1368,293,31.9,35.8,27.6,3569,2187,3326,578,310,11.3,9,5,9999,99999,9,999999999,0.0,999,999,99
3019,4,3,7,0,*?*?*?*?*?*?*?*?*?*?*?*?*?*?*?*?*?*?*?*?*?*?,4.6,2.1,83,102210,370,1367,296,104.5,51.4,90.6,11470,4530,10242,2413,267,16.0,9,5,9999,99999,9,999999999,0.2,999,999,99
3019,4,3,8,0,*?*?*?*?*?*?*?*?*?*?*?*?*?*?*?*?*?*?*?*?*?*?,5.2,1.5,76,102210,560,1368,298,170.8,55.5,148.1,18760,5347,16691,4276,223,16.5,9,5,9999,99999,9,999999999,0.0,999,999,99
3019,4,3,9,0,*?*?*?*?*?*?*?*?*?*?*?*?*?*?*?*?*?*?*?*?*?*?,6.8,1.5,69,102210,718,1368,300,299.5,143.8,224.1,32697,14831,25164,5676,180,11.8,8,4,9999,99999,9,999999999,0.0,999,999,99
3019,4,3,10,0,*?*?*?*?*?*?*?*?*?*?*?*?*?*?*?*?*?*?*?*?*?*?,7.4,1.3,65,102210,834,1367,303,353.3,146.0,264.3,38660,15306,29520,7200,137,13.4,8,4,9999,99999,9,999999999,0.0,999,999,99
3019,4,3,11,0,*?*?*?*?*?*?*?*?*?*?*?*?*?*?*?*?*?*?*?*?*?*?,8.3,0.2,57,102210,901,1368,306,384.0,147.0,287.2,42080,15504,31988,8238,93,12.4,8,4,9999,99999,9,999999999,0.0,999,999,99
3019,4,3,12,0,*?*?*?*?*?*?*?*?*?*?*?*?*?*?*?*?*?*?*?*?*?*?,8.6,1.7,62,102210,913,1369,308,389.4,147.1,291.3,42690,15535,32427,8440,50,13.9,8,4,9999,99999,9,999999999,0.0,999,999,99
3019,4,3,13,0,*?*?*?*?*?*?*?*?*?*?*?*?*?*?*?*?*?*?*?*?*?*?,9.0,1.7,60,102210,869,1368,310,369.3,146.5,276.2,40442,15415,30809,7722,53,12.9,8,4,9999,99999,9,999999999,0.0,999,999,99
3019,4,3,14,0,*?*?*?*?*?*?*?*?*?*?*?*?*?*?*?*?*?*?*?*?*?*?,9.1,2.1,61,102210,773,1367,305,384.1,242.6,247.0,41076,25568,27264,5989,57,11.8,7,4,9999,99999,9,999999999,0.0,999,999,99
3019,4,3,15,0,*?*?*?*?*?*?*?*?*?*?*?*?*?*?*?*?*?*?*?*?*?*?,8.8,3.0,67,102210,632,1369,314,195.9,56.4,169.8,21533,5532,19138,5080,60,9.8,9,5,9999,99999,9,999999999,0.0,999,999,99
3019,4,3,16,0,*?*?*?*?*?*?*?*?*?*?*?*?*?*?*?*?*?*?*?*?*?*?,8.6,3.2,69,102210,454,1368,304,209.6,225.4,134.8,22148,21044,15468,2762,63,9.3,7,4,9999,99999,9,999999999,0.0,999,999,99
3019,4,3,17,0,*?*?*?*?*?*?*?*?*?*?*?*?*?*?*?*?*?*?*?*?*?*?,9.0,3.6,68,102210,253,1370,310,84.1,114.8,62.9,9206,8666,7326,1346,67,11.3,8,4,9999,99999,9,999999999,0.0,999,999,99
3019,4,3,18,0,*?*?*?*?*?*?*?*?*?*?*?*?*?*?*?*?*?*?*?*?*?*?,8.5,4.6,76,102210,41,1371,308,0.0,0.0,0.0,0,0,0,0,70,10.3,8,4,9999,99999,9,999999999,0.0,999,999,99
3019,4,3,19,0,*?*?*?*?*?*?*?*?*?*?*?*?*?*?*?*?*?*?*?*?*?*?,7.3,3.9,80,102210,0,-0,312,0.0,-0.0,0.0,0,0,0,0,117,7.7,10,5,9999,99999,9,999999999,0.0,999,999,99
3019,4,3,20,0,*?*?*?*?*?*?*?*?*?*?*?*?*?*?*?*?*?*?*?*?*?*?,6.6,4.5,86,102210,0,-0,309,0.0,-0.0,0.0,0,0,0,0,163,3.6,10,5,9999,99999,9,999999999,0.0,999,999,99
3019,4,3,21,0,*?*?*?*?*?*?*?*?*?*?*?*?*?*?*?*?*?*?*?*?*?*?,6.2,3.0,80,102210,0,-0,307,0.0,-0.0,0.0,0,0,0,0,210,2.6,10,5,9999,99999,9,999999999,0.0,999,999,99
3019,4,3,22,0,*?*?*?*?*?*?*?*?*?*?*?*?*?*?*?*?*?*?*?*?*?*?,5.2,2.3,81,102210,0,-0,303,0.0,-0.0,0.0,0,0,0,0,257,4.1,10,5,9999,99999,9,999999999,0.0,999,999,99
3019,4,3,23,0,*?*?*?*?*?*?*?*?*?*?*?*?*?*?*?*?*?*?*?*?*?*?,5.6,2.5,80,102210,0,-0,305,0.0,-0.0,0.0,0,0,0,0,303,4.1,10,5,9999,99999,9,999999999,0.0,999,999,99
3019,4,3,24,0,*?*?*?*?*?*?*?*?*?*?*?*?*?*?*?*?*?*?*?*?*?*?,4.6,-0.8,67,102210,0,-0,301,0.0,-0.0,0.0,0,0,0,0,50,12.9,10,5,9999,99999,9,999999999,0.0,999,999,99
3019,4,4,1,0,*?*?*?*?*?*?*?*?*?*?*?*?*?*?*?*?*?*?*?*?*?*?,5.6,2.3,79,102047,0,-0,305,0.0,-0.0,0.0,0,0,0,0,343,9.3,10,5,9999,99999,9,999999999,0.0,999,999,99
3019,4,4,2,0,*?*?*?*?*?*?*?*?*?*?*?*?*?*?*?*?*?*?*?*?*?*?,5.1,2.1,81,102047,0,-0,303,0.0,-0.0,0.0,0,0,0,0,337,9.3,10,5,9999,99999,9,999999999,0.0,999,999,99
3019,4,4,3,0,*?*?*?*?*?*?*?*?*?*?*?*?*?*?*?*?*?*?*?*?*?*?,5.4,2.5,82,102047,0,-0,304,0.0,-0.0,0.0,0,0,0,0,330,11.8,10,5,9999,99999,9,999999999,0.0,999,999,99
3019,4,4,4,0,*?*?*?*?*?*?*?*?*?*?*?*?*?*?*?*?*?*?*?*?*?*?,5.5,2.5,80,102047,0,-0,304,0.0,-0.0,0.0,0,0,0,0,323,12.4,10,5,9999,99999,9,999999999,0.0,999,999,99
3019,4,4,5,0,*?*?*?*?*?*?*?*?*?*?*?*?*?*?*?*?*?*?*?*?*?*?,5.3,2.5,82,102047,0,-0,299,0.0,-0.0,0.0,0,0,0,0,317,11.3,9,5,9999,99999,9,999999999,0.0,999,999,99
3019,4,4,6,0,*?*?*?*?*?*?*?*?*?*?*?*?*?*?*?*?*?*?*?*?*?*?,5.0,1.7,79,102047,170,1366,297,34.8,37.1,30.1,3883,2327,3616,632,310,11.3,9,5,9999,99999,9,999999999,0.0,999,999,99
3019,4,4,7,0,*?*?*?*?*?*?*?*?*?*?*?*?*?*?*?*?*?*?*?*?*?*?,5.7,2.7,80,102047,378,1367,296,142.3,129.7,106.4,15484,11490,12202,2354,265,16.0,8,4,9999,99999,9,999999999,0.0,999,999,99
3019,4,4,8,0,*?*?*?*?*?*?*?*?*?*?*?*?*?*?*?*?*?*?*?*?*?*?,6.4,2.5,76,102047,567,1366,299,229.9,139.6,172.0,25033,13839,19464,4059,220,16.5,8,4,9999,99999,9,999999999,0.0,999,999,99
3019,4,4,9,0,*?*?*?*?*?*?*?*?*?*?*?*?*?*?*?*?*?*?*?*?*?*?,7.4,0.6,62,102047,725,1366,308,228.7,57.3,198.3,25165,5715,22340,6228,175,11.8,9,5,9999,99999,9,999999999,0.0,999,999,99
3019,4,4,10,0,*?*?*?*?*?*?*?*?*?*?*?*?*?*?*?*?*?*?*?*?*?*?,8.2,0.6,58,102047,841,1367,317,155.0,0.0,155.0,18475,0,18552,7281,130,13.4,10,5,9999,99999,9,999999999,0.0,999,999,99
3019,4,4,11,0,*?*?*?*?*?*?*?*?*?*?*?*?*?*?*?*?*?*?*?*?*?*?,8.6,-0.2,54,102047,907,1367,313,292.2,58.6,253.4,32217,5939,28543,8883,85,12.4,9,5,9999,99999,9,999999999,0.0,999,999,99
3019,4,4,12,0,*?*?*?*?*?*?*?*?*?*?*?*?*?*?*?*?*?*?*?*?*?*?,8.1,0.4,58,102047,919,1368,311,296.2,58.6,256.8,32664,5950,28936,9077,40,13.9,9,5,9999,99999,9,999999999,0.0,999,999,99
3019,4,4,13,0,*?*?*?*?*?*?*?*?*?*?*?*?*?*?*?*?*?*?*?*?*?*?,8.8,-0.6,51,102047,875,1367,314,281.0,58.4,243.6,30966,5908,27443,8361,43,12.9,9,5,9999,99999,9,999999999,0.0,999,999,99
3019,4,4,14,0,*?*?*?*?*?*?*?*?*?*?*?*?*?*?*?*?*?*?*?*?*?*?,8.7,-0.0,55,102047,779,1367,319,142.5,0.0,142.5,16919,0,16986,6572,47,11.8,10,5,9999,99999,9,999999999,0.0,999,999,99
3019,4,4,15,0,*?*?*?*?*?*?*?*?*?*?*?*?*?*?*?*?*?*?*?*?*?*?,8.6,-0.4,52,102047,638,1368,319,114.0,0.0,114.0,13428,0,13475,5023,50,9.8,10,5,9999,99999,9,999999999,0.0,999,999,99
3019,4,4,16,0,*?*?*?*?*?*?*?*?*?*?*?*?*?*?*?*?*?*?*?*?*?*?,8.9,-1.7,47,102047,460,1367,320,78.3,0.0,78.3,9144,0,9170,3241,53,9.3,10,5,9999,99999,9,999999999,0.0,999,999,99
3019,4,4,17,0,*?*?*?*?*?*?*?*?*?*?*?*?*?*?*?*?*?*?*?*?*?*?,8.9,-1.5,48,102047,259,1369,314,65.7,46.2,56.9,7241,3534,6686,1219,57,11.3,9,5,9999,99999,9,999999999,0.0,999,999,99
3019,4,4,18,0,*?*?*?*?*?*?*?*?*?*?*?*?*?*?*?*?*?*?*?*?*?*?,7.5,-0.6,56,102047,47,1362,308,0.0,0.0,0.0,0,0,0,0,60,10.3,9,5,9999,99999,9,999999999,0.0,999,999,99
3019,4,4,19,0,*?*?*?*?*?*?*?*?*?*?*?*?*?*?*?*?*?*?*?*?*?*?,7.3,-0.0,60,102047,0,-0,313,0.0,-0.0,0.0,0,0,0,0,105,7.7,10,5,9999,99999,9,999999999,0.0,999,999,99
3019,4,4,20,0,*?*?*?*?*?*?*?*?*?*?*?*?*?*?*?*?*?*?*?*?*?*?,6.9,-0.8,58,102047,0,-0,311,0.0,-0.0,0.0,0,0,0,0,150,3.6,10,5,9999,99999,9,999999999,0.0,999,999,99
3019,4,4,21,0,*?*?*?*?*?*?*?*?*?*?*?*?*?*?*?*?*?*?*?*?*?*?,6.9,0.4,63,102047,0,-0,311,0.0,-0.0,0.0,0,0,0,0,195,2.6,10,5,9999,99999,9,999999999,0.0,999,999,99
3019,4,4,22,0,*?*?*?*?*?*?*?*?*?*?*?*?*?*?*?*?*?*?*?*?*?*?,6.7,1.7,70,102047,0,-0,310,0.0,-0.0,0.0,0,0,0,0,240,4.1,10,5,9999,99999,9,999999999,0.0,999,999,99
3019,4,4,23,0,*?*?*?*?*?*?*?*?*?*?*?*?*?*?*?*?*?*?*?*?*?*?,6.2,3.0,80,102047,0,-0,307,0.0,-0.0,0.0,0,0,0,0,285,4.1,10,5,9999,99999,9,999999999,0.0,999,999,99
3019,4,4,24,0,*?*?*?*?*?*?*?*?*?*?*?*?*?*?*?*?*?*?*?*?*?*?,6.1,2.3,77,102047,0,-0,307,0.0,-0.0,0.0,0,0,0,0,350,12.9,10,5,9999,99999,9,999999999,0.0,999,999,99
3019,4,5,1,0,*?*?*?*?*?*?*?*?*?*?*?*?*?*?*?*?*?*?*?*?*?*?,5.3,3.9,90,102110,0,-0,303,0.0,-0.0,0.0,0,0,0,0,328,9.3,10,5,9999,99999,9,999999999,0.0,999,999,99
3019,4,5,2,0,*?*?*?*?*?*?*?*?*?*?*?*?*?*?*?*?*?*?*?*?*?*?,4.9,4.3,95,102110,0,-0,301,0.0,-0.0,0.0,0,0,0,0,327,9.3,10,5,9999,99999,9,999999999,0.0,999,999,99
3019,4,5,3,0,*?*?*?*?*?*?*?*?*?*?*?*?*?*?*?*?*?*?*?*?*?*?,5.1,3.8,90,102110,0,-0,302,0.0,-0.0,0.0,0,0,0,0,325,11.8,10,5,9999,99999,9,999999999,0.0,999,999,99
3019,4,5,4,0,*?*?*?*?*?*?*?*?*?*?*?*?*?*?*?*?*?*?*?*?*?*?,4.9,3.2,88,102110,0,-0,302,0.0,-0.0,0.0,0,0,0,0,323,12.4,10,5,9999,99999,9,999999999,0.0,999,999,99
3019,4,5,5,0,*?*?*?*?*?*?*?*?*?*?*?*?*?*?*?*?*?*?*?*?*?*?,4.8,2.7,85,102110,0,-0,297,0.0,-0.0,0.0,0,0,0,0,322,11.3,9,5,9999,99999,9,999999999,0.0,999,999,99
3019,4,5,6,0,*?*?*?*?*?*?*?*?*?*?*?*?*?*?*?*?*?*?*?*?*?*?,4.6,2.3,84,102110,178,1364,296,37.6,38.4,32.6,4196,2461,3903,686,320,11.3,9,5,9999,99999,9,999999999,0.0,999,999,99
3019,4,5,7,0,*?*?*?*?*?*?*?*?*?*?*?*?*?*?*?*?*?*?*?*?*?*?,5.6,3.2,84,102110,386,1367,295,146.0,130.3,109.2,15887,11627,12512,2421,272,16.0,8,4,9999,99999,9,999999999,0.0,999,999,99
3019,4,5,8,0,*?*?*?*?*?*?*?*?*?*?*?*?*?*?*?*?*?*?*?*?*?*?,6.5,3.9,83,102110,575,1367,304,176.2,55.7,152.8,19363,5391,17223,4445,223,16.5,9,5,9999,99999,9,999999999,0.0,999,999,99
3019,4,5,9,0,*?*?*?*?*?*?*?*?*?*?*?*?*?*?*?*?*?*?*?*?*?*?,7.6,2.5,70,102110,732,1366,299,362.2,241.2,232.9,38666,25243,25824,5494,175,11.8,7,4,9999,99999,9,999999999,0.0,999,999,99
3019,4,5,10,0,*?*?*?*?*?*?*?*?*?*?*?*?*?*?*?*?*?*?*?*?*?*?,8.4,1.3,60,102110,848,1366,302,425.5,244.7,273.6,45663,26071,29952,7054,127,13.4,7,4,9999,99999,9,999999999,0.0,999,999,99
3019,4,5,11,0,*?*?*?*?*?*?*?*?*?*?*?*?*?*?*?*?*?*?*?*?*?*?,8.6,1.5,60,102110,914,1367,308,390.4,147.1,292.0,42794,15540,32501,8477,78,12.4,8,4,9999,99999,9,999999999,0.0,999,999,99
3019,4,5,12,0,*?*?*?*?*?*?*?*?*?*?*?*?*?*?*?*?*?*?*?*?*?*?,9.4,1.5,57,102110,925,1367,317,298.6,58.7,258.8,32921,5955,29161,9189,30,13.9,9,5,9999,99999,9,999999999,0.0,999,999,99
3019,4,5,13,0,*?*?*?*?*?*?*?*?*?*?*?*?*?*?*?*?*?*?*?*?*?*?,9.6,2.1,59,102110,881,1367,318,283.2,58.4,245.5,31213,5915,27661,8462,28,12.9,9,5,9999,99999,9,999999999,0.0,999,999,99
3019,4,5,14,0,*?*?*?*?*?*?*?*?*?*?*?*?*?*?*?*?*?*?*?*?*?*?,9.1,-0.6,49,102110,785,1367,315,249.6,57.8,216.4,27485,5804,24383,7032,27,11.8,9,5,9999,99999,9,999999999,0.0,999,999,99
3019,4,5,15,0,*?*?*?*?*?*?*?*?*?*?*?*?*?*?*?*?*?*?*?*?*?*?,9.5,-0.2,50,102110,643,1366,317,200.1,56.5,173.5,22005,5560,19554,5221,25,9.8,9,5,9999,99999,9,999999999,0.0,999,999,99
3019,4,5,16,0,*?*?*?*?*?*?*?*?*?*?*?*?*?*?*?*?*?*?*?*?*?*?,9.5,0.4,53,102110,466,1367,306,216.3,226.5,139.1,22859,21331,15932,2864,23,9.3,7,4,9999,99999,9,999999999,0.0,999,999,99
3019,4,5,17,0,*?*?*?*?*?*?*?*?*?*?*?*?*?*?*?*?*?*?*?*?*?*?,9.1,0.8,55,102110,265,1368,310,89.8,116.9,67.2,9819,9010,7805,1442,22,11.3,8,4,9999,99999,9,999999999,0.0,999,999,99
3019,4,5,18,0,*?*?*?*?*?*?*?*?*?*?*?*?*?*?*?*?*?*?*?*?*?*?,8.6,1.7,61,102110,53,1356,308,0.0,0.0,0.0,0,0,0,0,20,10.3,8,4,9999,99999,9,999999999,0.0,999,999,99
3019,4,5,19,0,*?*?*?*?*?*?*?*?*?*?*?*?*?*?*?*?*?*?*?*?*?*?,8.1,1.5,62,102110,0,-0,316,0.0,-0.0,0.0,0,0,0,0,70,7.7,10,5,9999,99999,9,999999999,0.0,999,999,99
3019,4,5,20,0,*?*?*?*?*?*?*?*?*?*?*?*?*?*?*?*?*?*?*?*?*?*?,7.2,1.9,68,102110,0,-0,312,0.0,-0.0,0.0,0,0,0,0,120,3.6,10,5,9999,99999,9,999999999,0.0,999,999,99
3019,4,5,21,0,*?*?*?*?*?*?*?*?*?*?*?*?*?*?*?*?*?*?*?*?*?*?,7.0,3.0,75,102110,0,-0,311,0.0,-0.0,0.0,0,0,0,0,170,2.6,10,5,9999,99999,9,999999999,0.0,999,999,99
3019,4,5,22,0,*?*?*?*?*?*?*?*?*?*?*?*?*?*?*?*?*?*?*?*?*?*?,6.2,2.9,79,102110,0,-0,307,0.0,-0.0,0.0,0,0,0,0,220,4.1,10,5,9999,99999,9,999999999,0.0,999,999,99
3019,4,5,23,0,*?*?*?*?*?*?*?*?*?*?*?*?*?*?*?*?*?*?*?*?*?*?,5.6,3.6,86,102110,0,-0,305,0.0,-0.0,0.0,0,0,0,0,270,4.1,10,5,9999,99999,9,999999999,0.0,999,999,99
3019,4,5,24,0,*?*?*?*?*?*?*?*?*?*?*?*?*?*?*?*?*?*?*?*?*?*?,5.7,3.6,85,102110,0,-0,305,0.0,-0.0,0.0,0,0,0,0,330,12.9,10,5,9999,99999,9,999999999,0.0,999,999,99
3019,4,6,1,0,*?*?*?*?*?*?*?*?*?*?*?*?*?*?*?*?*?*?*?*?*?*?,2.8,-0.6,77,102557,0,-0,293,0.0,-0.0,0.0,0,0,0,0,320,9.3,10,5,9999,99999,9,999999999,0.0,999,999,99
3019,4,6,2,0,*?*?*?*?*?*?*?*?*?*?*?*?*?*?*?*?*?*?*?*?*?*?,1.2,-2.9,72,102557,0,-0,287,0.0,-0.0,0.0,0,0,0,0,320,9.3,10,5,9999,99999,9,999999999,0.0,999,999,99
3019,4,6,3,0,*?*?*?*?*?*?*?*?*?*?*?*?*?*?*?*?*?*?*?*?*?*?,0.8,-3.7,69,102557,0,-0,285,0.0,-0.0,0.0,0,0,0,0,320,11.8,10,5,9999,99999,9,999999999,0.0,999,999,99
3019,4,6,4,0,*?*?*?*?*?*?*?*?*?*?*?*?*?*?*?*?*?*?*?*?*?*?,0.6,-3.7,70,102557,0,-0,284,0.0,-0.0,0.0,0,0,0,0,320,12.4,10,5,9999,99999,9,999999999,0.0,999,999,99
3019,4,6,5,0,*?*?*?*?*?*?*?*?*?*?*?*?*?*?*?*?*?*?*?*?*?*?,0.3,-4.5,67,102557,0,-0,283,0.0,-0.0,0.0,0,0,0,0,320,11.3,10,5,9999,99999,9,999999999,0.0,999,999,99
3019,4,6,6,0,*?*?*?*?*?*?*?*?*?*?*?*?*?*?*?*?*?*?*?*?*?*?,0.5,-4.2,68,102557,186,1363,284,23.3,0.0,23.3,2744,-0,2747,901,320,11.3,10,5,9999,99999,9,999999999,0.0,999,999,99
3019,4,6,7,0,*?*?*?*?*?*?*?*?*?*?*?*?*?*?*?*?*?*?*?*?*?*?,0.7,-4.5,66,102557,394,1367,285,65.0,0.0,65.0,7579,0,7598,2632,318,16.0,10,5,9999,99999,9,999999999,0.0,999,999,99
3019,4,6,8,0,*?*?*?*?*?*?*?*?*?*?*?*?*?*?*?*?*?*?*?*?*?*?,2.5,-4.5,57,102557,582,1365,287,178.9,55.8,155.1,19660,5413,17485,4529,317,16.5,9,5,9999,99999,9,999999999,0.0,999,999,99
3019,4,6,9,0,*?*?*?*?*?*?*?*?*?*?*?*?*?*?*?*?*?*?*?*?*?*?,4.5,-3.7,53,102557,739,1365,295,233.9,57.5,202.8,25743,5739,22848,6422,315,11.8,9,5,9999,99999,9,999999999,0.0,999,999,99
3019,4,6,10,0,*?*?*?*?*?*?*?*?*?*?*?*?*?*?*?*?*?*?*?*?*?*?,5.9,-2.2,55,102557,855,1366,301,274.2,58.3,237.7,30212,5888,26780,8058,313,13.4,9,5,9999,99999,9,999999999,0.0,999,999,99
3019,4,6,11,0,*?*?*?*?*?*?*?*?*?*?*?*?*?*?*?*?*?*?*?*?*?*?,7.0,-2.4,50,102557,920,1366,306,297.0,58.6,257.5,32750,5952,29010,9113,312,12.4,9,5,9999,99999,9,999999999,0.0,999,999,99
3019,4,6,12,0,*?*?*?*?*?*?*?*?*?*?*?*?*?*?*?*?*?*?*?*?*?*?,7.8,-3.7,42,102557,931,1366,309,300.8,58.7,260.8,33175,5961,29383,9301,310,13.9,9,5,9999,99999,9,999999999,0.0,999,999,99
3019,4,6,13,0,*?*?*?*?*?*?*?*?*?*?*?*?*?*?*?*?*?*?*?*?*?*?,8.1,-3.1,44,102557,887,1366,311,285.4,58.5,247.4,31458,5921,27875,8562,312,12.9,9,5,9999,99999,9,999999999,0.0,999,999,99
3019,4,6,14,0,*?*?*?*?*?*?*?*?*?*?*?*?*?*?*?*?*?*?*?*?*?*?,8.3,-1.9,47,102557,790,1365,312,251.8,57.8,218.3,27723,5812,24591,7116,313,11.8,9,5,9999,99999,9,999999999,0.0,999,999,99
3019,4,6,15,0,*?*?*?*?*?*?*?*?*?*?*?*?*?*?*?*?*?*?*?*?*?*?,7.6,-1.3,53,102557,649,1366,303,268.0,142.1,200.5,29216,14446,22589,4905,315,9.8,8,4,9999,99999,9,999999999,0.0,999,999,99
3019,4,6,16,0,*?*?*?*?*?*?*?*?*?*?*?*?*?*?*?*?*?*?*?*?*?*?,8.0,-0.4,55,102557,472,1367,310,140.2,54.0,121.6,15395,5044,13716,3374,317,9.3,9,5,9999,99999,9,999999999,0.0,999,999,99
3019,4,6,17,0,*?*?*?*?*?*?*?*?*?*?*?*?*?*?*?*?*?*?*?*?*?*?,7.8,1.3,63,102557,271,1368,310,69.9,46.9,60.6,7705,3667,7107,1302,318,11.3,9,5,9999,99999,9,999999999,0.0,999,999,99
3019,4,6,18,0,*?*?*?*?*?*?*?*?*?*?*?*?*?*?*?*?*?*?*?*?*?*?,5.5,0.2,69,102557,60,1375,305,0.0,0.0,0.0,0,0,0,0,320,10.3,10,5,9999,99999,9,999999999,0.2,999,999,99
3019,4,6,19,0,*?*?*?*?*?*?*?*?*?*?*?*?*?*?*?*?*?*?*?*?*?*?,5.6,-0.0,67,102557,0,-0,305,0.0,-0.0,0.0,0,0,0,0,298,7.7,10,5,9999,99999,9,999999999,0.8,999,999,99
3019,4,6,20,0,*?*?*?*?*?*?*?*?*?*?*?*?*?*?*?*?*?*?*?*?*?*?,4.7,-0.4,69,102557,0,-0,301,0.0,-0.0,0.0,0,0,0,0,277,3.6,10,5,9999,99999,9,999999999,0.8,999,999,99
3019,4,6,21,0,*?*?*?*?*?*?*?*?*?*?*?*?*?*?*?*?*?*?*?*?*?*?,2.8,-1.5,71,102557,0,-0,293,0.0,-0.0,0.0,0,0,0,0,255,2.6,10,5,9999,99999,9,999999999,2.3,999,999,99
3019,4,6,22,0,*?*?*?*?*?*?*?*?*?*?*?*?*?*?*?*?*?*?*?*?*?*?,3.3,-1.9,67,102557,0,-0,296,0.0,-0.0,0.0,0,0,0,0,233,4.1,10,5,9999,99999,9,999999999,1.2,999,999,99
3019,4,6,23,0,*?*?*?*?*?*?*?*?*?*?*?*?*?*?*?*?*?*?*?*?*?*?,4.1,-1.9,63,102557,0,-0,299,0.0,-0.0,0.0,0,0,0,0,212,4.1,10,5,9999,99999,9,999999999,0.1,999,999,99
3019,4,6,24,0,*?*?*?*?*?*?*?*?*?*?*?*?*?*?*?*?*?*?*?*?*?*?,5.0,1.7,78,102557,0,-0,302,0.0,-0.0,0.0,0,0,0,0,320,12.9,10,5,9999,99999,9,999999999,0.0,999,999,99
3019,4,7,1,0,*?*?*?*?*?*?*?*?*?*?*?*?*?*?*?*?*?*?*?*?*?*?,5.1,0.2,70,101870,0,-0,303,0.0,-0.0,0.0,0,0,0,0,187,9.3,10,5,9999,99999,9,999999999,0.0,999,999,99
3019,4,7,2,0,*?*?*?*?*?*?*?*?*?*?*?*?*?*?*?*?*?*?*?*?*?*?,5.3,1.3,75,101870,0,-0,304,0.0,-0.0,0.0,0,0,0,0,183,9.3,10,5,9999,99999,9,999999999,0.0,999,999,99
3019,4,7,3,0,*?*?*?*?*?*?*?*?*?*?*?*?*?*?*?*?*?*?*?*?*?*?,5.3,1.3,74,101870,0,-0,304,0.0,-0.0,0.0,0,0,0,0,180,11.8,10,5,9999,99999,9,999999999,0.0,999,999,99
3019,4,7,4,0,*?*?*?*?*?*?*?*?*?*?*?*?*?*?*?*?*?*?*?*?*?*?,5.1,1.3,77,101870,0,-0,303,0.0,-0.0,0.0,0,0,0,0,177,12.4,10,5,9999,99999,9,999999999,0.0,999,999,99
3019,4,7,5,0,*?*?*?*?*?*?*?*?*?*?*?*?*?*?*?*?*?*?*?*?*?*?,5.1,0.6,73,101870,0,-0,303,0.0,-0.0,0.0,0,0,0,0,173,11.3,10,5,9999,99999,9,999999999,0.0,999,999,99
3019,4,7,6,0,*?*?*?*?*?*?*?*?*?*?*?*?*?*?*?*?*?*?*?*?*?*?,5.0,1.0,75,101870,194,1362,302,24.9,0.0,24.9,2931,-0,2935,964,170,11.3,10,5,9999,99999,9,999999999,0.0,999,999,99
3019,4,7,7,0,*?*?*?*?*?*?*?*?*?*?*?*?*?*?*?*?*?*?*?*?*?*?,4.9,0.8,74,101870,401,1364,297,115.7,52.4,100.3,12698,4716,11328,2703,165,16.0,9,5,9999,99999,9,999999999,0.0,999,999,99
3019,4,7,8,0,*?*?*?*?*?*?*?*?*?*?*?*?*?*?*?*?*?*?*?*?*?*?,5.7,0.8,71,101870,589,1364,300,181.6,55.9,157.4,19955,5433,17745,4613,160,16.5,9,5,9999,99999,9,999999999,0.0,999,999,99
3019,4,7,9,0,*?*?*?*?*?*?*?*?*?*?*?*?*?*?*?*?*?*?*?*?*?*?,6.5,0.6,66,101870,746,1364,304,236.5,57.5,205.0,26031,5746,23102,6518,155,11.8,9,5,9999,99999,9,999999999,0.2,999,999,99
3019,4,7,10,0,*?*?*?*?*?*?*?*?*?*?*?*?*?*?*?*?*?*?*?*?*?*?,6.3,0.6,66,101870,861,1365,303,276.7,58.3,239.9,30502,5880,27042,8165,150,13.4,9,5,9999,99999,9,999999999,0.8,999,999,99
3019,4,7,11,0,*?*?*?*?*?*?*?*?*?*?*?*?*?*?*?*?*?*?*?*?*?*?,6.5,0.2,64,101870,926,1365,304,299.4,58.7,259.6,33014,5956,29242,9227,145,12.4,9,5,9999,99999,9,999999999,0.1,999,999,99
3019,4,7,12,0,*?*?*?*?*?*?*?*?*?*?*?*?*?*?*?*?*?*?*?*?*?*?,6.2,-0.4,62,101870,937,1365,308,174.5,0.0,174.5,20926,0,21019,8402,140,13.9,10,5,9999,99999,9,999999999,0.0,999,999,99
3019,4,7,13,0,*?*?*?*?*?*?*?*?*?*?*?*?*?*?*?*?*?*?*?*?*?*?,6.8,0.8,65,101870,892,1364,305,287.6,58.5,249.3,31700,5927,28087,8661,140,12.9,9,5,9999,99999,9,999999999,0.0,999,999,99
3019,4,7,14,0,*?*?*?*?*?*?*?*?*?*?*?*?*?*?*?*?*?*?*?*?*?*?,6.5,1.5,70,101870,796,1365,304,253.9,57.9,220.1,27959,5820,24798,7202,140,11.8,9,5,9999,99999,9,999999999,0.0,999,999,99
3019,4,7,15,0,*?*?*?*?*?*?*?*?*?*?*?*?*?*?*?*?*?*?*?*?*?*?,6.3,0.6,67,101870,655,1366,298,270.8,142.3,202.5,29522,14484,22816,4970,140,9.8,8,4,9999,99999,9,999999999,0.0,999,999,99
3019,4,7,16,0,*?*?*?*?*?*?*?*?*?*?*?*?*?*?*?*?*?*?*?*?*?*?,6.7,-0.0,62,101870,477,1364,305,142.3,54.1,123.4,15625,5068,13919,3432,140,9.3,9,5,9999,99999,9,999999999,0.0,999,999,99
3019,4,7,17,0,*?*?*?*?*?*?*?*?*?*?*?*?*?*?*?*?*?*?*?*?*?*?,6.7,0.4,64,101870,276,1363,310,41.5,0.0,41.5,4834,0,4843,1621,140,11.3,10,5,9999,99999,9,999999999,0.0,999,999,99
3019,4,7,18,0,*?*?*?*?*?*?*?*?*?*?*?*?*?*?*?*?*?*?*?*?*?*?,6.9,-0.4,59,101870,66,1370,311,0.0,0.0,0.0,0,0,0,0,140,10.3,10,5,9999,99999,9,999999999,0.2,999,999,99
3019,4,7,19,0,*?*?*?*?*?*?*?*?*?*?*?*?*?*?*?*?*?*?*?*?*?*?,6.0,-0.8,60,101870,0,-0,307,0.0,-0.0,0.0,0,0,0,0,133,7.7,10,5,9999,99999,9,999999999,0.0,999,999,99
3019,4,7,20,0,*?*?*?*?*?*?*?*?*?*?*?*?*?*?*?*?*?*?*?*?*?*?,6.1,-0.6,61,101870,0,-0,308,0.0,-0.0,0.0,0,0,0,0,127,3.6,10,5,9999,99999,9,999999999,0.0,999,999,99
3019,4,7,21,0,*?*?*?*?*?*?*?*?*?*?*?*?*?*?*?*?*?*?*?*?*?*?,5.4,-1.1,63,101870,0,-0,305,0.0,-0.0,0.0,0,0,0,0,120,2.6,10,5,9999,99999,9,999999999,0.0,999,999,99
3019,4,7,22,0,*?*?*?*?*?*?*?*?*?*?*?*?*?*?*?*?*?*?*?*?*?*?,5.5,-0.8,63,101870,0,-0,305,0.0,-0.0,0.0,0,0,0,0,113,4.1,10,5,9999,99999,9,999999999,0.0,999,999,99
3019,4,7,23,0,*?*?*?*?*?*?*?*?*?*?*?*?*?*?*?*?*?*?*?*?*?*?,5.5,-0.8,63,101870,0,-0,305,0.0,-0.0,0.0,0,0,0,0,107,4.1,10,5,9999,99999,9,999999999,0.0,999,999,99
3019,4,7,24,0,*?*?*?*?*?*?*?*?*?*?*?*?*?*?*?*?*?*?*?*?*?*?,4.9,-0.8,65,101870,0,-0,302,0.0,-0.0,0.0,0,0,0,0,190,12.9,10,5,9999,99999,9,999999999,0.0,999,999,99
3019,4,8,1,0,*?*?*?*?*?*?*?*?*?*?*?*?*?*?*?*?*?*?*?*?*?*?,5.5,1.9,77,100679,0,-0,304,0.0,-0.0,0.0,0,0,0,0,137,9.3,10,5,9999,99999,9,999999999,0.0,999,999,99
3019,4,8,2,0,*?*?*?*?*?*?*?*?*?*?*?*?*?*?*?*?*?*?*?*?*?*?,5.4,2.9,84,100679,0,-0,304,0.0,-0.0,0.0,0,0,0,0,173,9.3,10,5,9999,99999,9,999999999,0.0,999,999,99
3019,4,8,3,0,*?*?*?*?*?*?*?*?*?*?*?*?*?*?*?*?*?*?*?*?*?*?,5.7,3.2,84,100679,0,-0,305,0.0,-0.0,0.0,0,0,0,0,210,11.8,10,5,9999,99999,9,999999999,0.0,999,999,99
3019,4,8,4,0,*?*?*?*?*?*?*?*?*?*?*?*?*?*?*?*?*?*?*?*?*?*?,5.4,2.9,83,100679,0,-0,304,0.0,-0.0,0.0,0,0,0,0,247,12.4,10,5,9999,99999,9,999999999,0.0,999,999,99
3019,4,8,5,0,*?*?*?*?*?*?*?*?*?*?*?*?*?*?*?*?*?*?*?*?*?*?,5.3,2.1,79,100679,0,-0,299,0.0,-0.0,0.0,0,0,0,0,283,11.3,9,5,9999,99999,9,999999999,0.0,999,999,99
3019,4,8,6,0,*?*?*?*?*?*?*?*?*?*?*?*?*?*?*?*?*?*?*?*?*?*?,5.1,1.7,78,100679,202,1362,293,61.2,103.9,45.7,6523,6549,5561,832,320,11.3,8,4,9999,99999,9,999999999,0.0,999,999,99
3019,4,8,7,0,*?*?*?*?*?*?*?*?*?*?*?*?*?*?*?*?*?*?*?*?*?*?,6.1,2.1,75,100679,409,1365,297,157.0,132.0,117.4,17078,12009,13426,2622,283,16.0,8,4,9999,99999,9,999999999,0.0,999,999,99
3019,4,8,8,0,*?*?*?*?*?*?*?*?*?*?*?*?*?*?*?*?*?*?*?*?*?*?,7.0,3.0,76,100679,597,1365,301,244.1,140.6,182.6,26591,14087,20632,4366,247,16.5,8,4,9999,99999,9,999999999,0.0,999,999,99
3019,4,8,9,0,*?*?*?*?*?*?*?*?*?*?*?*?*?*?*?*?*?*?*?*?*?*?,8.2,3.8,73,100679,753,1364,307,316.7,144.5,236.9,34591,15003,26554,6129,210,11.8,8,4,9999,99999,9,999999999,0.0,999,999,99
3019,4,8,10,0,*?*?*?*?*?*?*?*?*?*?*?*?*?*?*?*?*?*?*?*?*?*?,9.2,4.3,71,100679,868,1365,316,279.1,58.4,242.0,30755,5903,27257,8274,173,13.4,9,5,9999,99999,9,999999999,0.0,999,999,99
3019,4,8,11,0,*?*?*?*?*?*?*?*?*?*?*?*?*?*?*?*?*?*?*?*?*?*?,10.1,5.0,70,100679,932,1364,315,399.8,147.4,299.0,43834,15589,33244,8840,137,12.4,8,4,9999,99999,9,999999999,0.0,999,999,99
3019,4,8,12,0,*?*?*?*?*?*?*?*?*?*?*?*?*?*?*?*?*?*?*?*?*?*?,10.1,3.9,65,100679,943,1365,320,305.3,58.8,264.7,33675,5972,29821,9526,100,13.9,9,5,9999,99999,9,999999999,0.0,999,999,99
3019,4,8,13,0,*?*?*?*?*?*?*?*?*?*?*?*?*?*?*?*?*?*?*?*?*?*?,10.5,3.0,59,100679,898,1364,317,383.9,146.9,287.2,42064,15503,31975,8236,98,12.9,8,4,9999,99999,9,999999999,0.0,999,999,99
3019,4,8,14,0,*?*?*?*?*?*?*?*?*?*?*?*?*?*?*?*?*?*?*?*?*?*?,10.2,3.8,64,100679,802,1365,320,256.0,57.9,222.0,28192,5828,25004,7287,97,11.8,9,5,9999,99999,9,999999999,0.0,999,999,99
3019,4,8,15,0,*?*?*?*?*?*?*?*?*?*?*?*?*?*?*?*?*?*?*?*?*?*?,10.1,3.2,62,100679,660,1364,320,206.4,56.7,179.0,22700,5598,20166,5434,95,9.8,9,5,9999,99999,9,999999999,0.0,999,999,99
3019,4,8,16,0,*?*?*?*?*?*?*?*?*?*?*?*?*?*?*?*?*?*?*?*?*?*?,10.3,1.9,56,100679,483,1364,321,144.4,54.2,125.2,15854,5092,14121,3491,93,9.3,9,5,9999,99999,9,999999999,0.0,999,999,99
3019,4,8,17,0,*?*?*?*?*?*?*?*?*?*?*?*?*?*?*?*?*?*?*?*?*?*?,10.4,2.5,58,100679,282,1363,326,42.7,0.0,42.7,4974,0,4984,1671,92,11.3,10,5,9999,99999,9,999999999,0.0,999,999,99
3019,4,8,18,0,*?*?*?*?*?*?*?*?*?*?*?*?*?*?*?*?*?*?*?*?*?*?,9.3,2.7,63,100679,72,1366,321,0.3,0.0,0.3,43,-0,42,12,90,10.3,10,5,9999,99999,9,999999999,0.0,999,999,99
3019,4,8,19,0,*?*?*?*?*?*?*?*?*?*?*?*?*?*?*?*?*?*?*?*?*?*?,8.3,3.4,71,100679,0,-0,317,0.0,-0.0,0.0,0,0,0,0,93,7.7,10,5,9999,99999,9,999999999,0.0,999,999,99
3019,4,8,20,0,*?*?*?*?*?*?*?*?*?*?*?*?*?*?*?*?*?*?*?*?*?*?,8.2,3.6,72,100679,0,-0,316,0.0,-0.0,0.0,0,0,0,0,97,3.6,10,5,9999,99999,9,999999999,0.0,999,999,99
3019,4,8,21,0,*?*?*?*?*?*?*?*?*?*?*?*?*?*?*?*?*?*?*?*?*?*?,6.8,3.8,80,100679,0,-0,310,0.0,-0.0,0.0,0,0,0,0,100,2.6,10,5,9999,99999,9,999999999,0.0,999,999,99
3019,4,8,22,0,*?*?*?*?*?*?*?*?*?*?*?*?*?*?*?*?*?*?*?*?*?*?,6.5,3.2,79,100679,0,-0,309,0.0,-0.0,0.0,0,0,0,0,103,4.1,10,5,9999,99999,9,999999999,0.5,999,999,99
3019,4,8,23,0,*?*?*?*?*?*?*?*?*?*?*?*?*?*?*?*?*?*?*?*?*?*?,6.7,3.4,79,100679,0,-0,310,0.0,-0.0,0.0,0,0,0,0,107,4.1,10,5,9999,99999,9,999999999,0.0,999,999,99
3019,4,8,24,0,*?*?*?*?*?*?*?*?*?*?*?*?*?*?*?*?*?*?*?*?*?*?,5.5,0.4,70,100679,0,-0,305,0.0,-0.0,0.0,0,0,0,0,100,12.9,10,5,9999,99999,9,999999999,0.0,999,999,99
3019,4,9,1,0,*?*?*?*?*?*?*?*?*?*?*?*?*?*?*?*?*?*?*?*?*?*?,6.5,3.0,78,100070,0,-0,309,0.0,-0.0,0.0,0,0,0,0,103,9.3,10,5,9999,99999,9,999999999,0.0,999,999,99
3019,4,9,2,0,*?*?*?*?*?*?*?*?*?*?*?*?*?*?*?*?*?*?*?*?*?*?,6.1,2.9,79,100070,0,-0,307,0.0,-0.0,0.0,0,0,0,0,97,9.3,10,5,9999,99999,9,999999999,0.0,999,999,99
3019,4,9,3,0,*?*?*?*?*?*?*?*?*?*?*?*?*?*?*?*?*?*?*?*?*?*?,5.9,2.3,77,100070,0,-0,306,0.0,-0.0,0.0,0,0,0,0,90,11.8,10,5,9999,99999,9,999999999,0.0,999,999,99
3019,4,9,4,0,*?*?*?*?*?*?*?*?*?*?*?*?*?*?*?*?*?*?*?*?*?*?,5.7,2.7,80,100070,0,-0,305,0.0,-0.0,0.0,0,0,0,0,83,12.4,10,5,9999,99999,9,999999999,0.0,999,999,99
3019,4,9,5,0,*?*?*?*?*?*?*?*?*?*?*?*?*?*?*?*?*?*?*?*?*?*?,5.4,2.5,80,100070,0,-0,304,0.0,-0.0,0.0,0,0,0,0,77,11.3,10,5,9999,99999,9,999999999,0.0,999,999,99
3019,4,9,6,0,*?*?*?*?*?*?*?*?*?*?*?*?*?*?*?*?*?*?*?*?*?*?,5.8,2.3,78,100070,210,1362,306,28.2,0.0,28.2,3302,0,3307,1090,70,11.3,10,5,9999,99999,9,999999999,0.0,999,999,99
3019,4,9,7,0,*?*?*?*?*?*?*?*?*?*?*?*?*?*?*?*?*?*?*?*?*?*?,6.0,2.9,79,100070,416,1362,297,160.6,132.5,120.1,17466,12126,13724,2689,68,16.0,8,4,9999,99999,9,999999999,0.0,999,999,99
3019,4,9,8,0,*?*?*?*?*?*?*?*?*?*?*?*?*?*?*?*?*?*?*?*?*?*?,7.9,3.4,72,100070,604,1364,305,247.6,140.9,185.2,26971,14143,20915,4442,67,16.5,8,4,9999,99999,9,999999999,0.0,999,999,99
3019,4,9,9,0,*?*?*?*?*?*?*?*?*?*?*?*?*?*?*?*?*?*?*?*?*?*?,9.7,3.9,66,100070,760,1363,309,378.2,242.2,243.2,40420,25485,26870,5856,65,11.8,7,4,9999,99999,9,999999999,0.0,999,999,99
3019,4,9,10,0,*?*?*?*?*?*?*?*?*?*?*?*?*?*?*?*?*?*?*?*?*?*?,10.6,4.5,65,100070,874,1363,290,557.1,583.9,182.7,58012,58443,23465,4471,63,13.4,2,1,9999,99999,9,999999999,0.0,999,999,99
3019,4,9,11,0,*?*?*?*?*?*?*?*?*?*?*?*?*?*?*?*?*?*?*?*?*?*?,12.3,5.9,65,100070,938,1363,299,601.6,587.5,197.3,62794,59046,24970,5248,62,12.4,2,1,9999,99999,9,999999999,0.0,999,999,99
3019,4,9,12,0,*?*?*?*?*?*?*?*?*?*?*?*?*?*?*?*?*?*?*?*?*?*?,13.1,5.0,57,100070,948,1363,324,481.6,247.1,309.6,51936,26575,33524,8874,60,13.9,7,4,9999,99999,9,999999999,0.0,999,999,99
3019,4,9,13,0,*?*?*?*?*?*?*?*?*?*?*?*?*?*?*?*?*?*?*?*?*?*?,13.4,3.4,50,100070,904,1364,325,457.0,246.2,293.9,49185,26376,31971,8013,62,12.9,7,4,9999,99999,9,999999999,0.0,999,999,99
3019,4,9,14,0,*?*?*?*?*?*?*?*?*?*?*?*?*?*?*?*?*?*?*?*?*?*?,13.4,3.9,52,100070,807,1363,330,342.0,145.5,255.8,37391,15220,28597,6851,63,11.8,8,4,9999,99999,9,999999999,0.0,999,999,99
3019,4,9,15,0,*?*?*?*?*?*?*?*?*?*?*?*?*?*?*?*?*?*?*?*?*?*?,13.0,3.9,54,100070,666,1364,328,276.3,142.6,206.6,30122,14555,23261,5100,65,9.8,8,4,9999,99999,9,999999999,0.0,999,999,99
3019,4,9,16,0,*?*?*?*?*?*?*?*?*?*?*?*?*?*?*?*?*?*?*?*?*?*?,13.0,3.2,51,100070,489,1365,333,146.5,54.4,127.0,16081,5114,14322,3551,67,9.3,9,5,9999,99999,9,999999999,0.0,999,999,99
3019,4,9,17,0,*?*?*?*?*?*?*?*?*?*?*?*?*?*?*?*?*?*?*?*?*?*?,12.6,4.6,57,100070,288,1363,331,76.3,48.0,66.1,8364,3947,7487,1713,68,11.3,9,5,9999,99999,9,999999999,0.0,999,999,99
3019,4,9,18,0,*?*?*?*?*?*?*?*?*?*?*?*?*?*?*?*?*?*?*?*?*?*?,11.7,5.3,64,100070,78,1363,318,4.1,25.9,2.7,480,1216,553,55,70,10.3,7,4,9999,99999,9,999999999,0.0,999,999,99
3019,4,9,19,0,*?*?*?*?*?*?*?*?*?*?*?*?*?*?*?*?*?*?*?*?*?*?,10.2,6.2,76,100070,0,-0,325,0.0,-0.0,0.0,0,0,0,0,68,7.7,10,5,9999,99999,9,999999999,0.0,999,999,99
3019,4,9,20,0,*?*?*?*?*?*?*?*?*?*?*?*?*?*?*?*?*?*?*?*?*?*?,9.8,5.9,76,100070,0,-0,323,0.0,-0.0,0.0,0,0,0,0,67,3.6,10,5,9999,99999,9,999999999,0.0,999,999,99
3019,4,9,21,0,*?*?*?*?*?*?*?*?*?*?*?*?*?*?*?*?*?*?*?*?*?*?,8.7,4.3,73,100070,0,-0,318,0.0,-0.0,0.0,0,0,0,0,65,2.6,10,5,9999,99999,9,999999999,0.0,999,999,99
3019,4,9,22,0,*?*?*?*?*?*?*?*?*?*?*?*?*?*?*?*?*?*?*?*?*?*?,8.5,5.1,78,100070,0,-0,317,0.0,-0.0,0.0,0,0,0,0,63,4.1,10,5,9999,99999,9,999999999,0.0,999,999,99
3019,4,9,23,0,*?*?*?*?*?*?*?*?*?*?*?*?*?*?*?*?*?*?*?*?*?*?,8.3,4.1,74,100070,0,-0,317,0.0,-0.0,0.0,0,0,0,0,62,4.1,10,5,9999,99999,9,999999999,0.0,999,999,99
3019,4,9,24,0,*?*?*?*?*?*?*?*?*?*?*?*?*?*?*?*?*?*?*?*?*?*?,6.9,3.2,77,100070,0,-0,310,0.0,-0.0,0.0,0,0,0,0,110,12.9,10,5,9999,99999,9,999999999,0.0,999,999,99
3019,4,10,1,0,*?*?*?*?*?*?*?*?*?*?*?*?*?*?*?*?*?*?*?*?*?*?,7.9,3.4,71,100309,0,-0,315,0.0,-0.0,0.0,0,0,0,0,73,9.3,10,5,9999,99999,9,999999999,0.0,999,999,99
3019,4,10,2,0,*?*?*?*?*?*?*?*?*?*?*?*?*?*?*?*?*?*?*?*?*?*?,7.6,3.2,71,100309,0,-0,314,0.0,-0.0,0.0,0,0,0,0,87,9.3,10,5,9999,99999,9,999999999,0.0,999,999,99
3019,4,10,3,0,*?*?*?*?*?*?*?*?*?*?*?*?*?*?*?*?*?*?*?*?*?*?,7.5,3.6,73,100309,0,-0,313,0.0,-0.0,0.0,0,0,0,0,100,11.8,10,5,9999,99999,9,999999999,0.0,999,999,99
3019,4,10,4,0,*?*?*?*?*?*?*?*?*?*?*?*?*?*?*?*?*?*?*?*?*?*?,7.4,3.6,74,100309,0,-0,313,0.0,-0.0,0.0,0,0,0,0,113,12.4,10,5,9999,99999,9,999999999,0.0,999,999,99
3019,4,10,5,0,*?*?*?*?*?*?*?*?*?*?*?*?*?*?*?*?*?*?*?*?*?*?,7.6,3.2,71,100309,8,1450,304,0.0,0.0,0.0,0,0,0,0,127,11.3,8,4,9999,99999,9,999999999,0.0,999,999,99
3019,4,10,6,0,*?*?*?*?*?*?*?*?*?*?*?*?*?*?*?*?*?*?*?*?*?*?,7.7,3.6,72,100309,218,1362,272,102.7,444.6,31.5,10453,32696,5074,611,140,11.3,1,0,9999,99999,9,999999999,0.0,999,999,99
3019,4,10,7,0,*?*?*?*?*?*?*?*?*?*?*?*?*?*?*?*?*?*?*?*?*?*?,8.1,3.8,71,100309,424,1363,311,123.9,53.0,107.4,13594,4836,12121,2920,140,16.0,9,5,9999,99999,9,999999999,0.0,999,999,99
3019,4,10,8,0,*?*?*?*?*?*?*?*?*?*?*?*?*?*?*?*?*?*?*?*?*?*?,9.7,3.2,61,100309,611,1363,303,329.1,328.8,181.6,35074,33343,20537,3956,140,16.5,6,3,9999,99999,9,999999999,0.0,999,999,99
3019,4,10,9,0,*?*?*?*?*?*?*?*?*?*?*?*?*?*?*?*?*?*?*?*?*?*?,11.6,3.4,55,100309,767,1363,292,482.9,576.8,158.4,50109,57102,20851,3479,140,11.8,2,1,9999,99999,9,999999999,0.0,999,999,99
3019,4,10,10,0,*?*?*?*?*?*?*?*?*?*?*?*?*?*?*?*?*?*?*?*?*?*?,12.9,2.7,48,100309,880,1362,333,283.9,58.4,246.1,31286,5917,27722,8487,140,13.4,9,5,9999,99999,9,999999999,0.0,999,999,99
3019,4,10,11,0,*?*?*?*?*?*?*?*?*?*?*?*?*?*?*?*?*?*?*?*?*?*?,13.9,2.9,45,100309,944,1362,295,607.8,607.8,186.6,63739,61319,23912,5055,140,12.4,1,0,9999,99999,9,999999999,0.0,999,999,99
3019,4,10,12,0,*?*?*?*?*?*?*?*?*?*?*?*?*?*?*?*?*?*?*?*?*?*?,14.6,2.3,42,100309,954,1362,319,573.4,430.0,272.4,60457,44492,31207,7694,140,13.9,5,3,9999,99999,9,999999999,0.0,999,999,99
3019,4,10,13,0,*?*?*?*?*?*?*?*?*?*?*?*?*?*?*?*?*?*?*?*?*?*?,15.0,3.4,44,100309,909,1362,337,389.5,147.1,291.4,42688,15534,32422,8444,142,12.9,8,4,9999,99999,9,999999999,0.0,999,999,99
3019,4,10,14,0,*?*?*?*?*?*?*?*?*?*?*?*?*?*?*?*?*?*?*?*?*?*?,15.0,3.0,43,100309,813,1363,332,407.4,243.8,261.9,43644,25867,28772,6569,143,11.8,7,4,9999,99999,9,999999999,0.0,999,999,99
3019,4,10,15,0,*?*?*?*?*?*?*?*?*?*?*?*?*?*?*?*?*?*?*?*?*?*?,14.8,0.4,36,100309,671,1362,324,365.7,332.6,201.8,39070,34354,22660,4544,145,9.8,6,3,9999,99999,9,999999999,0.0,999,999,99
3019,4,10,16,0,*?*?*?*?*?*?*?*?*?*?*?*?*?*?*?*?*?*?*?*?*?*?,15.1,0.8,36,100309,494,1362,326,257.9,318.6,142.4,27380,30612,16335,2939,147,9.3,6,3,9999,99999,9,999999999,0.0,999,999,99
3019,4,10,17,0,*?*?*?*?*?*?*?*?*?*?*?*?*?*?*?*?*?*?*?*?*?*?,15.0,1.0,37,100309,294,1363,331,122.7,203.0,78.9,12957,15806,9304,1516,148,11.3,7,4,9999,99999,9,999999999,0.0,999,999,99
3019,4,10,18,0,*?*?*?*?*?*?*?*?*?*?*?*?*?*?*?*?*?*?*?*?*?*?,13.9,2.9,45,100309,84,1361,343,2.8,0.0,2.8,359,-0,359,113,150,10.3,10,5,9999,99999,9,999999999,0.0,999,999,99
3019,4,10,19,0,*?*?*?*?*?*?*?*?*?*?*?*?*?*?*?*?*?*?*?*?*?*?,11.9,2.7,51,100309,0,-0,333,0.0,-0.0,0.0,0,0,0,0,143,7.7,10,5,9999,99999,9,999999999,0.0,999,999,99
3019,4,10,20,0,*?*?*?*?*?*?*?*?*?*?*?*?*?*?*?*?*?*?*?*?*?*?,11.1,3.6,57,100309,0,-0,329,0.0,-0.0,0.0,0,0,0,0,137,3.6,10,5,9999,99999,9,999999999,0.0,999,999,99
3019,4,10,21,0,*?*?*?*?*?*?*?*?*?*?*?*?*?*?*?*?*?*?*?*?*?*?,10.8,4.6,63,100309,0,-0,328,0.0,-0.0,0.0,0,0,0,0,130,2.6,10,5,9999,99999,9,999999999,0.0,999,999,99
3019,4,10,22,0,*?*?*?*?*?*?*?*?*?*?*?*?*?*?*?*?*?*?*?*?*?*?,9.8,4.6,67,100309,0,-0,323,0.0,-0.0,0.0,0,0,0,0,123,4.1,10,5,9999,99999,9,999999999,0.0,999,999,99
3019,4,10,23,0,*?*?*?*?*?*?*?*?*?*?*?*?*?*?*?*?*?*?*?*?*?*?,9.5,3.9,66,100309,0,-0,322,0.0,-0.0,0.0,0,0,0,0,117,4.1,10,5,9999,99999,9,999999999,0.0,999,999,99
3019,4,10,24,0,*?*?*?*?*?*?*?*?*?*?*?*?*?*?*?*?*?*?*?*?*?*?,8.1,3.8,71,100309,0,-0,316,0.0,-0.0,0.0,0,0,0,0,60,12.9,10,5,9999,99999,9,999999999,0.0,999,999,99
3019,4,11,1,0,*?*?*?*?*?*?*?*?*?*?*?*?*?*?*?*?*?*?*?*?*?*?,7.1,5.5,87,99726.7,0,-0,311,0.0,-0.0,0.0,0,0,0,0,113,9.3,10,5,9999,99999,9,999999999,0.0,999,999,99
3019,4,11,2,0,*?*?*?*?*?*?*?*?*?*?*?*?*?*?*?*?*?*?*?*?*?*?,5.8,5.8,97,99726.7,0,-0,305,0.0,-0.0,0.0,0,0,0,0,117,9.3,10,5,9999,99999,9,999999999,0.0,999,999,99
3019,4,11,3,0,*?*?*?*?*?*?*?*?*?*?*?*?*?*?*?*?*?*?*?*?*?*?,5.7,5.6,97,99726.7,0,-0,305,0.0,-0.0,0.0,0,0,0,0,120,11.8,10,5,9999,99999,9,999999999,0.0,999,999,99
3019,4,11,4,0,*?*?*?*?*?*?*?*?*?*?*?*?*?*?*?*?*?*?*?*?*?*?,5.3,5.3,97,99726.7,0,-0,303,0.0,-0.0,0.0,0,0,0,0,123,12.4,10,5,9999,99999,9,999999999,0.0,999,999,99
[truncated: 1,086,636 more chars]
