# Supplementary material for: Future weather dataset for fourteen UK sites
Source: Data Brief. 2016 Aug 3;8:1308–10. doi: 10.1016/j.dib.2016.07.057 (PMC4990658; doi:10.1016/j.dib.2016.07.057)
Supplement: Supplementary file 2 — Supplementary material [file mmc2.zip › 08_50th_WCDH_2050s_08 Manchester.epw]

LOCATION,3850385,-,UK,WG data,03321,53.34,-2.26,0,20
DESIGN CONDITIONS,0
TYPICAL/EXTREME PERIODS,0
GROUND TEMPERATURES,1,1.0,,,,5.9,9.4,13.1,15.7,19.1,19.4,17.7,14.3,10.2,6.7,4.4,4.1
HOLIDAYS/DAYLIGHT SAVINGS,No,0,0,0
COMMENTS 1,created by using UKCP09 weather generator outputs
COMMENTS 2,wind speed wind direction and pressure based on observations at station id 03321
DATA PERIODS,1,1,Data,Sunday,1/1,12/31
3021,1,1,1,0,*?*?*?*?*?*?*?*?*?*?*?*?*?*?*?*?*?*?*?*?*?*?,-1.8,-6.0,71,100665,0,-0,275,0.0,-0.0,0.0,0,0,0,0,287,2.6,10,5,9999,99999,9,999999999,0.0,999,999,99
3021,1,1,2,0,*?*?*?*?*?*?*?*?*?*?*?*?*?*?*?*?*?*?*?*?*?*?,-2.5,-8.4,61,100665,0,-0,272,0.0,-0.0,0.0,0,0,0,0,283,3.1,10,5,9999,99999,9,999999999,0.0,999,999,99
3021,1,1,3,0,*?*?*?*?*?*?*?*?*?*?*?*?*?*?*?*?*?*?*?*?*?*?,-2.7,-10.0,55,100665,0,-0,272,0.0,-0.0,0.0,0,0,0,0,280,2.1,10,5,9999,99999,9,999999999,0.0,999,999,99
3021,1,1,4,0,*?*?*?*?*?*?*?*?*?*?*?*?*?*?*?*?*?*?*?*?*?*?,-2.7,-8.0,64,100665,0,-0,272,0.0,-0.0,0.0,0,0,0,0,277,3.1,10,5,9999,99999,9,999999999,0.0,999,999,99
3021,1,1,5,0,*?*?*?*?*?*?*?*?*?*?*?*?*?*?*?*?*?*?*?*?*?*?,-3.2,-6.9,74,100665,0,-0,269,0.0,-0.0,0.0,0,0,0,0,273,2.6,10,5,9999,99999,9,999999999,0.0,999,999,99
3021,1,1,6,0,*?*?*?*?*?*?*?*?*?*?*?*?*?*?*?*?*?*?*?*?*?*?,-2.9,-6.6,74,100665,0,-0,271,0.0,-0.0,0.0,0,0,0,0,270,3.6,10,5,9999,99999,9,999999999,0.0,999,999,99
3021,1,1,7,0,*?*?*?*?*?*?*?*?*?*?*?*?*?*?*?*?*?*?*?*?*?*?,-3.1,-7.6,68,100665,0,-0,270,0.0,-0.0,0.0,0,0,0,0,272,4.1,10,5,9999,99999,9,999999999,0.0,999,999,99
3021,1,1,8,0,*?*?*?*?*?*?*?*?*?*?*?*?*?*?*?*?*?*?*?*?*?*?,-3.2,-6.3,78,100665,0,-0,269,0.0,-0.0,0.0,0,0,0,0,273,5.7,10,5,9999,99999,9,999999999,0.0,999,999,99
3021,1,1,9,0,*?*?*?*?*?*?*?*?*?*?*?*?*?*?*?*?*?*?*?*?*?*?,-3.3,-5.6,84,100665,147,1414,258,33.1,80.2,24.7,3605,3989,3136,422,275,3.6,8,4,9999,99999,9,999999999,0.0,999,999,99
3021,1,1,10,0,*?*?*?*?*?*?*?*?*?*?*?*?*?*?*?*?*?*?*?*?*?*?,-3.2,-6.0,79,100665,258,1414,258,82.8,114.3,61.9,9076,8588,7227,1323,277,4.6,8,4,9999,99999,9,999999999,0.0,999,999,99
3021,1,1,11,0,*?*?*?*?*?*?*?*?*?*?*?*?*?*?*?*?*?*?*?*?*?*?,-3.0,-8.0,67,100665,321,1412,264,83.9,49.1,72.7,9204,4121,8238,1909,278,6.7,9,5,9999,99999,9,999999999,0.0,999,999,99
3021,1,1,12,0,*?*?*?*?*?*?*?*?*?*?*?*?*?*?*?*?*?*?*?*?*?*?,-1.7,-8.0,59,100665,332,1411,270,87.7,49.6,76.0,9625,4205,8612,2003,280,6.2,9,5,9999,99999,9,999999999,0.0,999,999,99
3021,1,1,13,0,*?*?*?*?*?*?*?*?*?*?*?*?*?*?*?*?*?*?*?*?*?*?,-1.5,-6.3,67,100665,291,1412,265,97.7,119.5,73.1,10685,9464,8486,1574,280,6.7,8,4,9999,99999,9,999999999,0.0,999,999,99
3021,1,1,14,0,*?*?*?*?*?*?*?*?*?*?*?*?*?*?*?*?*?*?*?*?*?*?,-1.6,-4.8,77,100665,200,1415,264,56.8,101.2,42.5,6083,6190,5205,762,280,6.7,8,4,9999,99999,9,999999999,0.0,999,999,99
3021,1,1,15,0,*?*?*?*?*?*?*?*?*?*?*?*?*?*?*?*?*?*?*?*?*?*?,-1.7,-2.7,94,100665,65,1419,264,0.0,0.0,0.0,0,0,0,0,280,6.2,8,4,9999,99999,9,999999999,0.0,999,999,99
3021,1,1,16,0,*?*?*?*?*?*?*?*?*?*?*?*?*?*?*?*?*?*?*?*?*?*?,-1.9,-2.9,93,100665,0,-0,274,0.0,-0.0,0.0,0,0,0,0,280,6.7,10,5,9999,99999,9,999999999,0.0,999,999,99
3021,1,1,17,0,*?*?*?*?*?*?*?*?*?*?*?*?*?*?*?*?*?*?*?*?*?*?,-1.5,-5.0,75,100665,0,-0,276,0.0,-0.0,0.0,0,0,0,0,280,6.2,10,5,9999,99999,9,999999999,0.0,999,999,99
3021,1,1,18,0,*?*?*?*?*?*?*?*?*?*?*?*?*?*?*?*?*?*?*?*?*?*?,-2.6,-6.6,72,100665,0,-0,272,0.0,-0.0,0.0,0,0,0,0,280,5.7,10,5,9999,99999,9,999999999,0.0,999,999,99
3021,1,1,19,0,*?*?*?*?*?*?*?*?*?*?*?*?*?*?*?*?*?*?*?*?*?*?,-2.4,-5.6,77,100665,0,-0,272,0.0,-0.0,0.0,0,0,0,0,278,4.6,10,5,9999,99999,9,999999999,0.0,999,999,99
3021,1,1,20,0,*?*?*?*?*?*?*?*?*?*?*?*?*?*?*?*?*?*?*?*?*?*?,-3.1,-5.0,87,100665,0,-0,270,0.0,-0.0,0.0,0,0,0,0,277,5.7,10,5,9999,99999,9,999999999,0.0,999,999,99
3021,1,1,21,0,*?*?*?*?*?*?*?*?*?*?*?*?*?*?*?*?*?*?*?*?*?*?,-1.9,-2.4,98,100665,0,-0,274,0.0,-0.0,0.0,0,0,0,0,275,4.6,10,5,9999,99999,9,999999999,0.0,999,999,99
3021,1,1,22,0,*?*?*?*?*?*?*?*?*?*?*?*?*?*?*?*?*?*?*?*?*?*?,-2.9,-3.1,100,100665,0,-0,270,0.0,-0.0,0.0,0,0,0,0,273,5.2,10,5,9999,99999,9,999999999,0.0,999,999,99
3021,1,1,23,0,*?*?*?*?*?*?*?*?*?*?*?*?*?*?*?*?*?*?*?*?*?*?,-2.5,-3.1,97,100665,0,-0,272,0.0,-0.0,0.0,0,0,0,0,272,4.6,10,5,9999,99999,9,999999999,0.0,999,999,99
3021,1,1,24,0,*?*?*?*?*?*?*?*?*?*?*?*?*?*?*?*?*?*?*?*?*?*?,-0.6,-3.9,77,100665,0,-0,280,0.0,-0.0,0.0,0,0,0,0,290,4.6,10,5,9999,99999,9,999999999,0.0,999,999,99
3021,1,2,1,0,*?*?*?*?*?*?*?*?*?*?*?*?*?*?*?*?*?*?*?*?*?*?,-2.8,-2.7,100,102074,0,-0,270,0.0,-0.0,0.0,0,0,0,0,262,1.5,10,5,9999,99999,9,999999999,0.0,999,999,99
3021,1,2,2,0,*?*?*?*?*?*?*?*?*?*?*?*?*?*?*?*?*?*?*?*?*?*?,-2.9,-2.9,100,102074,0,-0,270,0.0,-0.0,0.0,0,0,0,0,253,1.0,10,5,9999,99999,9,999999999,0.0,999,999,99
3021,1,2,3,0,*?*?*?*?*?*?*?*?*?*?*?*?*?*?*?*?*?*?*?*?*?*?,-2.8,-2.9,100,102074,0,-0,270,0.0,-0.0,0.0,0,0,0,0,245,1.5,10,5,9999,99999,9,999999999,0.0,999,999,99
3021,1,2,4,0,*?*?*?*?*?*?*?*?*?*?*?*?*?*?*?*?*?*?*?*?*?*?,-3.5,-3.4,100,102074,0,-0,268,0.0,-0.0,0.0,0,0,0,0,237,0.0,10,5,9999,99999,9,999999999,0.0,999,999,99
3021,1,2,5,0,*?*?*?*?*?*?*?*?*?*?*?*?*?*?*?*?*?*?*?*?*?*?,-3.4,-3.4,100,102074,0,-0,268,0.0,-0.0,0.0,0,0,0,0,228,0.5,10,5,9999,99999,9,999999999,0.0,999,999,99
3021,1,2,6,0,*?*?*?*?*?*?*?*?*?*?*?*?*?*?*?*?*?*?*?*?*?*?,-3.4,-3.4,100,102074,0,-0,268,0.0,-0.0,0.0,0,0,0,0,220,0.0,10,5,9999,99999,9,999999999,0.0,999,999,99
3021,1,2,7,0,*?*?*?*?*?*?*?*?*?*?*?*?*?*?*?*?*?*?*?*?*?*?,-2.8,-2.9,100,102074,0,-0,270,0.0,-0.0,0.0,0,0,0,0,235,0.5,10,5,9999,99999,9,999999999,0.0,999,999,99
3021,1,2,8,0,*?*?*?*?*?*?*?*?*?*?*?*?*?*?*?*?*?*?*?*?*?*?,-2.2,-2.2,100,102074,0,-0,273,0.0,-0.0,0.0,0,0,0,0,250,1.0,10,5,9999,99999,9,999999999,0.0,999,999,99
3021,1,2,9,0,*?*?*?*?*?*?*?*?*?*?*?*?*?*?*?*?*?*?*?*?*?*?,-1.3,-1.3,100,102074,148,1415,266,33.5,80.7,25.1,3652,4034,3175,428,265,0.5,8,4,9999,99999,9,999999999,0.0,999,999,99
3021,1,2,10,0,*?*?*?*?*?*?*?*?*?*?*?*?*?*?*?*?*?*?*?*?*?*?,-1.6,-1.7,100,102074,259,1412,265,83.4,114.5,62.4,9144,8627,7280,1334,280,1.0,8,4,9999,99999,9,999999999,0.0,999,999,99
3021,1,2,11,0,*?*?*?*?*?*?*?*?*?*?*?*?*?*?*?*?*?*?*?*?*?*?,0.8,0.6,100,102074,323,1413,275,112.0,123.4,83.8,12232,10203,9691,1819,295,1.0,8,4,9999,99999,9,999999999,0.0,999,999,99
3021,1,2,12,0,*?*?*?*?*?*?*?*?*?*?*?*?*?*?*?*?*?*?*?*?*?*?,0.7,0.6,100,102074,335,1414,275,117.2,124.7,87.7,12803,10454,10134,1910,310,1.5,8,4,9999,99999,9,999999999,0.0,999,999,99
3021,1,2,13,0,*?*?*?*?*?*?*?*?*?*?*?*?*?*?*?*?*?*?*?*?*?*?,1.0,-0.2,100,102074,294,1414,281,74.6,47.7,64.7,8231,3809,7587,1394,310,1.5,9,5,9999,99999,9,999999999,0.0,999,999,99
3021,1,2,14,0,*?*?*?*?*?*?*?*?*?*?*?*?*?*?*?*?*?*?*?*?*?*?,0.9,-2.2,100,102074,203,1415,285,25.2,0.0,25.2,2973,-0,2977,981,310,1.5,10,5,9999,99999,9,999999999,0.0,999,999,99
3021,1,2,15,0,*?*?*?*?*?*?*?*?*?*?*?*?*?*?*?*?*?*?*?*?*?*?,0.7,-2.2,100,102074,68,1415,279,0.0,0.0,0.0,0,0,0,0,310,1.5,9,5,9999,99999,9,999999999,0.0,999,999,99
3021,1,2,16,0,*?*?*?*?*?*?*?*?*?*?*?*?*?*?*?*?*?*?*?*?*?*?,0.9,-1.3,100,102074,0,-0,285,0.0,-0.0,0.0,0,0,0,0,310,1.0,10,5,9999,99999,9,999999999,0.0,999,999,99
3021,1,2,17,0,*?*?*?*?*?*?*?*?*?*?*?*?*?*?*?*?*?*?*?*?*?*?,0.4,-0.8,100,102074,0,-0,283,0.0,-0.0,0.0,0,0,0,0,310,0.0,10,5,9999,99999,9,999999999,0.0,999,999,99
3021,1,2,18,0,*?*?*?*?*?*?*?*?*?*?*?*?*?*?*?*?*?*?*?*?*?*?,-0.7,-2.4,100,102074,0,-0,279,0.0,-0.0,0.0,0,0,0,0,310,1.0,10,5,9999,99999,9,999999999,0.0,999,999,99
3021,1,2,19,0,*?*?*?*?*?*?*?*?*?*?*?*?*?*?*?*?*?*?*?*?*?*?,-1.0,-4.8,98,102074,0,-0,278,0.0,-0.0,0.0,0,0,0,0,298,2.1,10,5,9999,99999,9,999999999,0.0,999,999,99
3021,1,2,20,0,*?*?*?*?*?*?*?*?*?*?*?*?*?*?*?*?*?*?*?*?*?*?,-2.0,-4.2,100,102074,0,-0,274,0.0,-0.0,0.0,0,0,0,0,287,2.1,10,5,9999,99999,9,999999999,0.0,999,999,99
3021,1,2,21,0,*?*?*?*?*?*?*?*?*?*?*?*?*?*?*?*?*?*?*?*?*?*?,-1.7,-2.4,100,102074,0,-0,275,0.0,-0.0,0.0,0,0,0,0,275,1.5,10,5,9999,99999,9,999999999,0.0,999,999,99
3021,1,2,22,0,*?*?*?*?*?*?*?*?*?*?*?*?*?*?*?*?*?*?*?*?*?*?,-2.1,-2.4,100,102074,0,-0,273,0.0,-0.0,0.0,0,0,0,0,263,1.0,10,5,9999,99999,9,999999999,0.0,999,999,99
3021,1,2,23,0,*?*?*?*?*?*?*?*?*?*?*?*?*?*?*?*?*?*?*?*?*?*?,-2.3,-2.2,100,102074,0,-0,272,0.0,-0.0,0.0,0,0,0,0,252,0.5,10,5,9999,99999,9,999999999,0.0,999,999,99
3021,1,2,24,0,*?*?*?*?*?*?*?*?*?*?*?*?*?*?*?*?*?*?*?*?*?*?,-2.1,-2.4,100,102074,0,-0,273,0.0,-0.0,0.0,0,0,0,0,270,1.0,10,5,9999,99999,9,999999999,0.0,999,999,99
3021,1,3,1,0,*?*?*?*?*?*?*?*?*?*?*?*?*?*?*?*?*?*?*?*?*?*?,-1.9,-4.2,81,103010,0,-0,274,0.0,-0.0,0.0,0,0,0,0,237,1.5,10,5,9999,99999,9,999999999,0.0,999,999,99
3021,1,3,2,0,*?*?*?*?*?*?*?*?*?*?*?*?*?*?*?*?*?*?*?*?*?*?,-2.3,-5.0,77,103010,0,-0,273,0.0,-0.0,0.0,0,0,0,0,233,1.0,10,5,9999,99999,9,999999999,0.0,999,999,99
3021,1,3,3,0,*?*?*?*?*?*?*?*?*?*?*?*?*?*?*?*?*?*?*?*?*?*?,-2.7,-4.5,85,103010,0,-0,271,0.0,-0.0,0.0,0,0,0,0,230,1.5,10,5,9999,99999,9,999999999,0.0,999,999,99
3021,1,3,4,0,*?*?*?*?*?*?*?*?*?*?*?*?*?*?*?*?*?*?*?*?*?*?,-2.6,-3.7,89,103010,0,-0,271,0.0,-0.0,0.0,0,0,0,0,227,0.0,10,5,9999,99999,9,999999999,0.0,999,999,99
3021,1,3,5,0,*?*?*?*?*?*?*?*?*?*?*?*?*?*?*?*?*?*?*?*?*?*?,-2.5,-5.0,79,103010,0,-0,272,0.0,-0.0,0.0,0,0,0,0,223,0.5,10,5,9999,99999,9,999999999,0.0,999,999,99
3021,1,3,6,0,*?*?*?*?*?*?*?*?*?*?*?*?*?*?*?*?*?*?*?*?*?*?,-0.8,-5.0,68,103010,0,-0,279,0.0,-0.0,0.0,0,0,0,0,220,0.0,10,5,9999,99999,9,999999999,0.0,999,999,99
3021,1,3,7,0,*?*?*?*?*?*?*?*?*?*?*?*?*?*?*?*?*?*?*?*?*?*?,-1.6,-5.0,74,103010,0,-0,276,0.0,-0.0,0.0,0,0,0,0,223,0.5,10,5,9999,99999,9,999999999,0.0,999,999,99
3021,1,3,8,0,*?*?*?*?*?*?*?*?*?*?*?*?*?*?*?*?*?*?*?*?*?*?,-1.4,-5.3,70,103010,0,-0,271,0.0,-0.0,0.0,0,0,0,0,227,1.0,9,5,9999,99999,9,999999999,0.0,999,999,99
3021,1,3,9,0,*?*?*?*?*?*?*?*?*?*?*?*?*?*?*?*?*?*?*?*?*?*?,-2.3,-6.9,66,103010,149,1413,261,34.0,81.3,25.4,3706,4087,3221,436,230,0.5,8,4,9999,99999,9,999999999,0.0,999,999,99
3021,1,3,10,0,*?*?*?*?*?*?*?*?*?*?*?*?*?*?*?*?*?*?*?*?*?*?,-1.9,-5.3,74,103010,261,1414,269,63.5,45.7,55.0,7018,3466,6486,1177,233,1.0,9,5,9999,99999,9,999999999,0.0,999,999,99
3021,1,3,11,0,*?*?*?*?*?*?*?*?*?*?*?*?*?*?*?*?*?*?*?*?*?*?,-1.3,-3.9,79,103010,325,1413,260,133.4,207.0,85.8,14122,16644,10117,1650,237,1.0,7,4,9999,99999,9,999999999,0.0,999,999,99
3021,1,3,12,0,*?*?*?*?*?*?*?*?*?*?*?*?*?*?*?*?*?*?*?*?*?*?,-0.5,-3.4,76,103010,337,1412,274,89.3,49.8,77.4,9800,4238,8768,2042,240,1.5,9,5,9999,99999,9,999999999,0.0,999,999,99
3021,1,3,13,0,*?*?*?*?*?*?*?*?*?*?*?*?*?*?*?*?*?*?*?*?*?*?,-0.9,-3.1,81,103010,297,1415,268,100.1,120.2,74.9,10952,9598,8694,1616,240,1.5,8,4,9999,99999,9,999999999,0.0,999,999,99
3021,1,3,14,0,*?*?*?*?*?*?*?*?*?*?*?*?*?*?*?*?*?*?*?*?*?*?,-1.1,-4.8,72,103010,206,1414,272,44.9,41.0,38.9,4996,2780,4639,822,240,1.5,9,5,9999,99999,9,999999999,0.0,999,999,99
3021,1,3,15,0,*?*?*?*?*?*?*?*?*?*?*?*?*?*?*?*?*?*?*?*?*?*?,-0.7,-3.9,75,103010,71,1408,246,0.0,0.0,0.0,0,0,0,0,240,1.5,4,2,9999,99999,9,999999999,0.0,999,999,99
3021,1,3,16,0,*?*?*?*?*?*?*?*?*?*?*?*?*?*?*?*?*?*?*?*?*?*?,-0.8,-3.4,78,103010,0,-0,279,0.0,-0.0,0.0,0,0,0,0,240,1.0,10,5,9999,99999,9,999999999,0.0,999,999,99
3021,1,3,17,0,*?*?*?*?*?*?*?*?*?*?*?*?*?*?*?*?*?*?*?*?*?*?,-0.8,-3.4,79,103010,0,-0,279,0.0,-0.0,0.0,0,0,0,0,240,0.0,10,5,9999,99999,9,999999999,0.0,999,999,99
3021,1,3,18,0,*?*?*?*?*?*?*?*?*?*?*?*?*?*?*?*?*?*?*?*?*?*?,-1.6,-3.1,86,103010,0,-0,275,0.0,-0.0,0.0,0,0,0,0,240,1.0,10,5,9999,99999,9,999999999,0.0,999,999,99
3021,1,3,19,0,*?*?*?*?*?*?*?*?*?*?*?*?*?*?*?*?*?*?*?*?*?*?,-2.1,-4.5,81,103010,0,-0,274,0.0,-0.0,0.0,0,0,0,0,240,2.1,10,5,9999,99999,9,999999999,0.0,999,999,99
3021,1,3,20,0,*?*?*?*?*?*?*?*?*?*?*?*?*?*?*?*?*?*?*?*?*?*?,-2.0,-4.5,80,103010,0,-0,274,0.0,-0.0,0.0,0,0,0,0,240,2.1,10,5,9999,99999,9,999999999,0.0,999,999,99
3021,1,3,21,0,*?*?*?*?*?*?*?*?*?*?*?*?*?*?*?*?*?*?*?*?*?*?,-2.2,-5.0,77,103010,0,-0,273,0.0,-0.0,0.0,0,0,0,0,240,1.5,10,5,9999,99999,9,999999999,0.0,999,999,99
3021,1,3,22,0,*?*?*?*?*?*?*?*?*?*?*?*?*?*?*?*?*?*?*?*?*?*?,-2.0,-4.5,79,103010,0,-0,274,0.0,-0.0,0.0,0,0,0,0,240,1.0,10,5,9999,99999,9,999999999,0.0,999,999,99
3021,1,3,23,0,*?*?*?*?*?*?*?*?*?*?*?*?*?*?*?*?*?*?*?*?*?*?,-1.6,-4.5,77,103010,0,-0,276,0.0,-0.0,0.0,0,0,0,0,240,0.5,10,5,9999,99999,9,999999999,0.1,999,999,99
3021,1,3,24,0,*?*?*?*?*?*?*?*?*?*?*?*?*?*?*?*?*?*?*?*?*?*?,-2.4,-3.1,91,103010,0,-0,272,0.0,-0.0,0.0,0,0,0,0,240,1.0,10,5,9999,99999,9,999999999,0.0,999,999,99
3021,1,4,1,0,*?*?*?*?*?*?*?*?*?*?*?*?*?*?*?*?*?*?*?*?*?*?,0.1,-2.4,82,103539,0,-0,282,0.0,-0.0,0.0,0,0,0,0,240,1.5,10,5,9999,99999,9,999999999,0.0,999,999,99
3021,1,4,2,0,*?*?*?*?*?*?*?*?*?*?*?*?*?*?*?*?*?*?*?*?*?*?,1.2,-1.5,81,103539,0,-0,287,0.0,-0.0,0.0,0,0,0,0,240,1.0,10,5,9999,99999,9,999999999,0.3,999,999,99
3021,1,4,3,0,*?*?*?*?*?*?*?*?*?*?*?*?*?*?*?*?*?*?*?*?*?*?,0.5,-1.9,82,103539,0,-0,284,0.0,-0.0,0.0,0,0,0,0,240,1.5,10,5,9999,99999,9,999999999,0.2,999,999,99
3021,1,4,4,0,*?*?*?*?*?*?*?*?*?*?*?*?*?*?*?*?*?*?*?*?*?*?,0.9,-2.4,76,103539,0,-0,286,0.0,-0.0,0.0,0,0,0,0,240,0.0,10,5,9999,99999,9,999999999,0.2,999,999,99
3021,1,4,5,0,*?*?*?*?*?*?*?*?*?*?*?*?*?*?*?*?*?*?*?*?*?*?,0.1,-2.7,79,103539,0,-0,282,0.0,-0.0,0.0,0,0,0,0,240,0.5,10,5,9999,99999,9,999999999,0.1,999,999,99
3021,1,4,6,0,*?*?*?*?*?*?*?*?*?*?*?*?*?*?*?*?*?*?*?*?*?*?,0.5,-1.9,81,103539,0,-0,284,0.0,-0.0,0.0,0,0,0,0,240,0.0,10,5,9999,99999,9,999999999,0.0,999,999,99
3021,1,4,7,0,*?*?*?*?*?*?*?*?*?*?*?*?*?*?*?*?*?*?*?*?*?*?,0.6,-3.1,74,103539,0,-0,284,0.0,-0.0,0.0,0,0,0,0,255,0.5,10,5,9999,99999,9,999999999,0.3,999,999,99
3021,1,4,8,0,*?*?*?*?*?*?*?*?*?*?*?*?*?*?*?*?*?*?*?*?*?*?,1.3,-2.2,76,103539,0,-0,287,0.0,-0.0,0.0,0,0,0,0,270,1.0,10,5,9999,99999,9,999999999,0.0,999,999,99
3021,1,4,9,0,*?*?*?*?*?*?*?*?*?*?*?*?*?*?*?*?*?*?*?*?*?*?,0.3,-2.2,80,103539,150,1410,278,26.1,32.7,22.7,2949,1890,2755,472,285,0.5,9,5,9999,99999,9,999999999,0.0,999,999,99
3021,1,4,10,0,*?*?*?*?*?*?*?*?*?*?*?*?*?*?*?*?*?*?*?*?*?*?,2.0,-1.5,76,103539,263,1415,285,64.1,45.9,55.6,7084,3486,6546,1188,300,1.0,9,5,9999,99999,9,999999999,0.0,999,999,99
3021,1,4,11,0,*?*?*?*?*?*?*?*?*?*?*?*?*?*?*?*?*?*?*?*?*?*?,5.1,-0.2,68,103539,327,1412,298,85.9,49.3,74.5,9430,4166,8439,1959,315,1.0,9,5,9999,99999,9,999999999,0.0,999,999,99
3021,1,4,12,0,*?*?*?*?*?*?*?*?*?*?*?*?*?*?*?*?*?*?*?*?*?*?,6.0,-0.2,65,103539,340,1413,296,119.5,125.2,89.4,13049,10558,10325,1950,330,1.5,8,4,9999,99999,9,999999999,0.0,999,999,99
3021,1,4,13,0,*?*?*?*?*?*?*?*?*?*?*?*?*?*?*?*?*?*?*?*?*?*?,5.9,-0.0,65,103539,300,1415,296,101.5,120.6,75.9,11098,9670,8808,1639,312,1.5,8,4,9999,99999,9,999999999,0.0,999,999,99
3021,1,4,14,0,*?*?*?*?*?*?*?*?*?*?*?*?*?*?*?*?*?*?*?*?*?*?,6.0,1.3,72,103539,209,1412,297,61.0,103.8,45.6,6524,6494,5585,824,293,1.5,8,4,9999,99999,9,999999999,0.7,999,999,99
3021,1,4,15,0,*?*?*?*?*?*?*?*?*?*?*?*?*?*?*?*?*?*?*?*?*?*?,6.0,0.4,67,103539,75,1418,302,0.6,1.5,0.5,80,43,88,7,275,1.5,9,5,9999,99999,9,999999999,1.0,999,999,99
3021,1,4,16,0,*?*?*?*?*?*?*?*?*?*?*?*?*?*?*?*?*?*?*?*?*?*?,4.8,0.2,72,103539,0,-0,302,0.0,-0.0,0.0,0,0,0,0,257,1.0,10,5,9999,99999,9,999999999,1.0,999,999,99
3021,1,4,17,0,*?*?*?*?*?*?*?*?*?*?*?*?*?*?*?*?*?*?*?*?*?*?,4.8,-0.6,67,103539,0,-0,302,0.0,-0.0,0.0,0,0,0,0,238,0.0,10,5,9999,99999,9,999999999,0.9,999,999,99
3021,1,4,18,0,*?*?*?*?*?*?*?*?*?*?*?*?*?*?*?*?*?*?*?*?*?*?,3.1,-2.7,65,103539,0,-0,295,0.0,-0.0,0.0,0,0,0,0,220,1.0,10,5,9999,99999,9,999999999,0.9,999,999,99
3021,1,4,19,0,*?*?*?*?*?*?*?*?*?*?*?*?*?*?*?*?*?*?*?*?*?*?,2.5,-1.7,72,103539,0,-0,292,0.0,-0.0,0.0,0,0,0,0,213,2.1,10,5,9999,99999,9,999999999,0.9,999,999,99
3021,1,4,20,0,*?*?*?*?*?*?*?*?*?*?*?*?*?*?*?*?*?*?*?*?*?*?,2.6,-1.5,73,103539,0,-0,293,0.0,-0.0,0.0,0,0,0,0,207,2.1,10,5,9999,99999,9,999999999,0.9,999,999,99
3021,1,4,21,0,*?*?*?*?*?*?*?*?*?*?*?*?*?*?*?*?*?*?*?*?*?*?,1.4,-2.4,74,103539,0,-0,288,0.0,-0.0,0.0,0,0,0,0,200,1.5,10,5,9999,99999,9,999999999,0.4,999,999,99
3021,1,4,22,0,*?*?*?*?*?*?*?*?*?*?*?*?*?*?*?*?*?*?*?*?*?*?,1.1,-0.8,85,103539,0,-0,286,0.0,-0.0,0.0,0,0,0,0,193,1.0,10,5,9999,99999,9,999999999,0.1,999,999,99
3021,1,4,23,0,*?*?*?*?*?*?*?*?*?*?*?*?*?*?*?*?*?*?*?*?*?*?,1.5,-0.2,88,103539,0,-0,288,0.0,-0.0,0.0,0,0,0,0,187,0.5,10,5,9999,99999,9,999999999,0.0,999,999,99
3021,1,4,24,0,*?*?*?*?*?*?*?*?*?*?*?*?*?*?*?*?*?*?*?*?*?*?,-1.2,-3.4,83,103539,0,-0,277,0.0,-0.0,0.0,0,0,0,0,240,1.0,10,5,9999,99999,9,999999999,0.0,999,999,99
3021,1,5,1,0,*?*?*?*?*?*?*?*?*?*?*?*?*?*?*?*?*?*?*?*?*?*?,2.2,2.3,100,103273,0,-0,290,0.0,-0.0,0.0,0,0,0,0,180,1.5,10,5,9999,99999,9,999999999,0.0,999,999,99
3021,1,5,2,0,*?*?*?*?*?*?*?*?*?*?*?*?*?*?*?*?*?*?*?*?*?*?,1.5,1.5,100,103273,0,-0,287,0.0,-0.0,0.0,0,0,0,0,180,1.0,10,5,9999,99999,9,999999999,0.0,999,999,99
3021,1,5,3,0,*?*?*?*?*?*?*?*?*?*?*?*?*?*?*?*?*?*?*?*?*?*?,0.6,0.6,100,103273,0,-0,284,0.0,-0.0,0.0,0,0,0,0,180,1.5,10,5,9999,99999,9,999999999,0.0,999,999,99
3021,1,5,4,0,*?*?*?*?*?*?*?*?*?*?*?*?*?*?*?*?*?*?*?*?*?*?,1.2,1.0,100,103273,0,-0,286,0.0,-0.0,0.0,0,0,0,0,180,0.0,10,5,9999,99999,9,999999999,0.1,999,999,99
3021,1,5,5,0,*?*?*?*?*?*?*?*?*?*?*?*?*?*?*?*?*?*?*?*?*?*?,1.5,1.5,100,103273,0,-0,287,0.0,-0.0,0.0,0,0,0,0,180,0.5,10,5,9999,99999,9,999999999,0.0,999,999,99
3021,1,5,6,0,*?*?*?*?*?*?*?*?*?*?*?*?*?*?*?*?*?*?*?*?*?*?,2.0,0.2,98,103273,0,-0,290,0.0,-0.0,0.0,0,0,0,0,180,0.0,10,5,9999,99999,9,999999999,0.0,999,999,99
3021,1,5,7,0,*?*?*?*?*?*?*?*?*?*?*?*?*?*?*?*?*?*?*?*?*?*?,1.3,-0.6,95,103273,0,-0,287,0.0,-0.0,0.0,0,0,0,0,180,0.5,10,5,9999,99999,9,999999999,0.0,999,999,99
3021,1,5,8,0,*?*?*?*?*?*?*?*?*?*?*?*?*?*?*?*?*?*?*?*?*?*?,1.9,1.5,100,103273,0,-0,289,0.0,-0.0,0.0,0,0,0,0,180,1.0,10,5,9999,99999,9,999999999,0.0,999,999,99
3021,1,5,9,0,*?*?*?*?*?*?*?*?*?*?*?*?*?*?*?*?*?*?*?*?*?*?,1.5,1.5,100,103273,152,1414,283,26.6,33.0,23.1,3006,1918,2808,482,180,0.5,9,5,9999,99999,9,999999999,0.0,999,999,99
3021,1,5,10,0,*?*?*?*?*?*?*?*?*?*?*?*?*?*?*?*?*?*?*?*?*?*?,2.9,2.7,100,103273,265,1415,293,37.3,0.0,37.3,4360,0,4368,1459,180,1.0,10,5,9999,99999,9,999999999,0.0,999,999,99
3021,1,5,11,0,*?*?*?*?*?*?*?*?*?*?*?*?*?*?*?*?*?*?*?*?*?*?,3.6,2.9,100,103273,330,1414,292,86.7,49.4,75.2,9519,4184,8518,1980,180,1.0,9,5,9999,99999,9,999999999,0.0,999,999,99
3021,1,5,12,0,*?*?*?*?*?*?*?*?*?*?*?*?*?*?*?*?*?*?*?*?*?*?,3.8,2.3,100,103273,343,1414,292,91.1,50.0,79.0,10002,4276,8947,2089,180,1.5,9,5,9999,99999,9,999999999,0.0,999,999,99
3021,1,5,13,0,*?*?*?*?*?*?*?*?*?*?*?*?*?*?*?*?*?*?*?*?*?*?,4.7,-1.3,72,103273,303,1414,302,44.7,0.0,44.7,5222,0,5232,1765,210,1.5,10,5,9999,99999,9,999999999,0.0,999,999,99
3021,1,5,14,0,*?*?*?*?*?*?*?*?*?*?*?*?*?*?*?*?*?*?*?*?*?*?,4.8,-0.0,79,103273,213,1415,302,27.2,0.0,27.2,3194,0,3198,1056,240,1.5,10,5,9999,99999,9,999999999,0.1,999,999,99
3021,1,5,15,0,*?*?*?*?*?*?*?*?*?*?*?*?*?*?*?*?*?*?*?*?*?*?,4.7,-0.6,75,103273,78,1406,296,1.8,4.3,1.6,231,135,250,23,270,1.5,9,5,9999,99999,9,999999999,0.2,999,999,99
3021,1,5,16,0,*?*?*?*?*?*?*?*?*?*?*?*?*?*?*?*?*?*?*?*?*?*?,4.8,-0.4,77,103273,0,-0,302,0.0,-0.0,0.0,0,0,0,0,300,1.0,10,5,9999,99999,9,999999999,0.2,999,999,99
3021,1,5,17,0,*?*?*?*?*?*?*?*?*?*?*?*?*?*?*?*?*?*?*?*?*?*?,3.4,-1.7,76,103273,0,-0,296,0.0,-0.0,0.0,0,0,0,0,330,0.0,10,5,9999,99999,9,999999999,0.1,999,999,99
3021,1,5,18,0,*?*?*?*?*?*?*?*?*?*?*?*?*?*?*?*?*?*?*?*?*?*?,3.3,-2.2,73,103273,0,-0,296,0.0,-0.0,0.0,0,0,0,0,360,1.0,10,5,9999,99999,9,999999999,0.2,999,999,99
3021,1,5,19,0,*?*?*?*?*?*?*?*?*?*?*?*?*?*?*?*?*?*?*?*?*?*?,2.8,-1.7,79,103273,0,-0,293,0.0,-0.0,0.0,0,0,0,0,330,2.1,10,5,9999,99999,9,999999999,0.2,999,999,99
3021,1,5,20,0,*?*?*?*?*?*?*?*?*?*?*?*?*?*?*?*?*?*?*?*?*?*?,2.2,-4.2,67,103273,0,-0,291,0.0,-0.0,0.0,0,0,0,0,300,2.1,10,5,9999,99999,9,999999999,0.0,999,999,99
3021,1,5,21,0,*?*?*?*?*?*?*?*?*?*?*?*?*?*?*?*?*?*?*?*?*?*?,2.4,-5.0,61,103273,0,-0,292,0.0,-0.0,0.0,0,0,0,0,270,1.5,10,5,9999,99999,9,999999999,0.0,999,999,99
3021,1,5,22,0,*?*?*?*?*?*?*?*?*?*?*?*?*?*?*?*?*?*?*?*?*?*?,2.6,-4.2,65,103273,0,-0,293,0.0,-0.0,0.0,0,0,0,0,240,1.0,10,5,9999,99999,9,999999999,0.1,999,999,99
3021,1,5,23,0,*?*?*?*?*?*?*?*?*?*?*?*?*?*?*?*?*?*?*?*?*?*?,2.6,-3.4,69,103273,0,-0,293,0.0,-0.0,0.0,0,0,0,0,210,0.5,10,5,9999,99999,9,999999999,0.1,999,999,99
3021,1,5,24,0,*?*?*?*?*?*?*?*?*?*?*?*?*?*?*?*?*?*?*?*?*?*?,1.9,1.9,100,103273,0,-0,289,0.0,-0.0,0.0,0,0,0,0,180,1.0,10,5,9999,99999,9,999999999,0.0,999,999,99
3021,1,6,1,0,*?*?*?*?*?*?*?*?*?*?*?*?*?*?*?*?*?*?*?*?*?*?,2.7,0.6,100,102983,0,-0,293,0.0,-0.0,0.0,0,0,0,0,160,1.5,10,5,9999,99999,9,999999999,0.0,999,999,99
3021,1,6,2,0,*?*?*?*?*?*?*?*?*?*?*?*?*?*?*?*?*?*?*?*?*?*?,2.1,2.1,100,102983,0,-0,290,0.0,-0.0,0.0,0,0,0,0,140,1.0,10,5,9999,99999,9,999999999,0.0,999,999,99
3021,1,6,3,0,*?*?*?*?*?*?*?*?*?*?*?*?*?*?*?*?*?*?*?*?*?*?,1.5,0.6,100,102983,0,-0,288,0.0,-0.0,0.0,0,0,0,0,120,1.5,10,5,9999,99999,9,999999999,0.0,999,999,99
3021,1,6,4,0,*?*?*?*?*?*?*?*?*?*?*?*?*?*?*?*?*?*?*?*?*?*?,2.1,2.1,100,102983,0,-0,290,0.0,-0.0,0.0,0,0,0,0,100,0.0,10,5,9999,99999,9,999999999,0.0,999,999,99
3021,1,6,5,0,*?*?*?*?*?*?*?*?*?*?*?*?*?*?*?*?*?*?*?*?*?*?,2.7,2.7,100,102983,0,-0,292,0.0,-0.0,0.0,0,0,0,0,80,0.5,10,5,9999,99999,9,999999999,0.0,999,999,99
3021,1,6,6,0,*?*?*?*?*?*?*?*?*?*?*?*?*?*?*?*?*?*?*?*?*?*?,2.9,2.7,100,102983,0,-0,293,0.0,-0.0,0.0,0,0,0,0,60,0.0,10,5,9999,99999,9,999999999,0.0,999,999,99
3021,1,6,7,0,*?*?*?*?*?*?*?*?*?*?*?*?*?*?*?*?*?*?*?*?*?*?,2.7,2.7,100,102983,0,-0,292,0.0,-0.0,0.0,0,0,0,0,82,0.5,10,5,9999,99999,9,999999999,0.8,999,999,99
3021,1,6,8,0,*?*?*?*?*?*?*?*?*?*?*?*?*?*?*?*?*?*?*?*?*?*?,1.7,1.7,100,102983,0,0,288,0.0,0.0,0.0,0,0,0,0,103,1.0,10,5,9999,99999,9,999999999,0.0,999,999,99
3021,1,6,9,0,*?*?*?*?*?*?*?*?*?*?*?*?*?*?*?*?*?*?*?*?*?*?,3.0,3.0,100,102983,154,1417,294,15.7,0.0,15.7,1872,-0,1873,612,125,0.5,10,5,9999,99999,9,999999999,0.0,999,999,99
3021,1,6,10,0,*?*?*?*?*?*?*?*?*?*?*?*?*?*?*?*?*?*?*?*?*?*?,3.6,3.0,100,102983,267,1414,296,37.7,0.0,37.7,4408,0,4416,1476,147,1.0,10,5,9999,99999,9,999999999,0.0,999,999,99
3021,1,6,11,0,*?*?*?*?*?*?*?*?*?*?*?*?*?*?*?*?*?*?*?*?*?*?,3.5,1.9,100,102983,332,1412,296,50.4,0.0,50.4,5888,0,5901,2006,168,1.0,10,5,9999,99999,9,999999999,0.0,999,999,99
3021,1,6,12,0,*?*?*?*?*?*?*?*?*?*?*?*?*?*?*?*?*?*?*?*?*?*?,4.3,3.8,100,102983,346,1414,299,53.0,0.0,53.0,6194,0,6208,2119,190,1.5,10,5,9999,99999,9,999999999,0.0,999,999,99
3021,1,6,13,0,*?*?*?*?*?*?*?*?*?*?*?*?*?*?*?*?*?*?*?*?*?*?,4.4,3.2,100,102983,306,1413,299,45.3,0.0,45.3,5297,0,5307,1792,187,1.5,10,5,9999,99999,9,999999999,0.0,999,999,99
3021,1,6,14,0,*?*?*?*?*?*?*?*?*?*?*?*?*?*?*?*?*?*?*?*?*?*?,4.7,3.6,100,102983,216,1411,301,27.9,0.0,27.9,3274,0,3279,1083,183,1.5,10,5,9999,99999,9,999999999,0.0,999,999,99
3021,1,6,15,0,*?*?*?*?*?*?*?*?*?*?*?*?*?*?*?*?*?*?*?*?*?*?,4.5,3.6,100,102983,82,1410,300,1.8,0.0,1.8,239,-0,238,74,180,1.5,10,5,9999,99999,9,999999999,0.0,999,999,99
3021,1,6,16,0,*?*?*?*?*?*?*?*?*?*?*?*?*?*?*?*?*?*?*?*?*?*?,4.5,4.1,100,102983,0,-0,300,0.0,-0.0,0.0,0,0,0,0,177,1.0,10,5,9999,99999,9,999999999,0.0,999,999,99
3021,1,6,17,0,*?*?*?*?*?*?*?*?*?*?*?*?*?*?*?*?*?*?*?*?*?*?,3.1,2.9,100,102983,0,-0,294,0.0,-0.0,0.0,0,0,0,0,173,0.0,10,5,9999,99999,9,999999999,0.0,999,999,99
3021,1,6,18,0,*?*?*?*?*?*?*?*?*?*?*?*?*?*?*?*?*?*?*?*?*?*?,2.6,2.7,100,102983,0,-0,292,0.0,-0.0,0.0,0,0,0,0,170,1.0,10,5,9999,99999,9,999999999,0.0,999,999,99
3021,1,6,19,0,*?*?*?*?*?*?*?*?*?*?*?*?*?*?*?*?*?*?*?*?*?*?,3.7,3.6,100,102983,0,-0,296,0.0,-0.0,0.0,0,0,0,0,168,2.1,10,5,9999,99999,9,999999999,0.0,999,999,99
3021,1,6,20,0,*?*?*?*?*?*?*?*?*?*?*?*?*?*?*?*?*?*?*?*?*?*?,3.6,3.6,100,102983,0,-0,296,0.0,-0.0,0.0,0,0,0,0,167,2.1,10,5,9999,99999,9,999999999,0.0,999,999,99
3021,1,6,21,0,*?*?*?*?*?*?*?*?*?*?*?*?*?*?*?*?*?*?*?*?*?*?,3.1,3.0,100,102983,0,-0,294,0.0,-0.0,0.0,0,0,0,0,165,1.5,10,5,9999,99999,9,999999999,0.0,999,999,99
3021,1,6,22,0,*?*?*?*?*?*?*?*?*?*?*?*?*?*?*?*?*?*?*?*?*?*?,2.0,1.9,100,102983,0,-0,289,0.0,-0.0,0.0,0,0,0,0,163,1.0,10,5,9999,99999,9,999999999,0.0,999,999,99
3021,1,6,23,0,*?*?*?*?*?*?*?*?*?*?*?*?*?*?*?*?*?*?*?*?*?*?,1.6,1.5,100,102983,0,-0,288,0.0,-0.0,0.0,0,0,0,0,162,0.5,10,5,9999,99999,9,999999999,0.0,999,999,99
3021,1,6,24,0,*?*?*?*?*?*?*?*?*?*?*?*?*?*?*?*?*?*?*?*?*?*?,2.7,-1.3,98,102983,0,-0,293,0.0,-0.0,0.0,0,0,0,0,180,1.0,10,5,9999,99999,9,999999999,0.1,999,999,99
3021,1,7,1,0,*?*?*?*?*?*?*?*?*?*?*?*?*?*?*?*?*?*?*?*?*?*?,0.6,-1.9,83,102303,0,-0,284,0.0,-0.0,0.0,0,0,0,0,155,1.5,10,5,9999,99999,9,999999999,0.0,999,999,99
3021,1,7,2,0,*?*?*?*?*?*?*?*?*?*?*?*?*?*?*?*?*?*?*?*?*?*?,0.2,-3.7,74,102303,0,-0,283,0.0,-0.0,0.0,0,0,0,0,150,1.0,10,5,9999,99999,9,999999999,0.0,999,999,99
3021,1,7,3,0,*?*?*?*?*?*?*?*?*?*?*?*?*?*?*?*?*?*?*?*?*?*?,0.9,-2.2,79,102303,0,-0,285,0.0,-0.0,0.0,0,0,0,0,145,1.5,10,5,9999,99999,9,999999999,0.0,999,999,99
3021,1,7,4,0,*?*?*?*?*?*?*?*?*?*?*?*?*?*?*?*?*?*?*?*?*?*?,-0.3,-3.9,75,102303,0,-0,281,0.0,-0.0,0.0,0,0,0,0,140,0.0,10,5,9999,99999,9,999999999,0.0,999,999,99
3021,1,7,5,0,*?*?*?*?*?*?*?*?*?*?*?*?*?*?*?*?*?*?*?*?*?*?,0.4,-4.2,70,102303,0,-0,284,0.0,-0.0,0.0,0,0,0,0,135,0.5,10,5,9999,99999,9,999999999,0.0,999,999,99
3021,1,7,6,0,*?*?*?*?*?*?*?*?*?*?*?*?*?*?*?*?*?*?*?*?*?*?,-0.6,-8.4,53,102303,0,-0,280,0.0,-0.0,0.0,0,0,0,0,130,0.0,10,5,9999,99999,9,999999999,0.0,999,999,99
3021,1,7,7,0,*?*?*?*?*?*?*?*?*?*?*?*?*?*?*?*?*?*?*?*?*?*?,-1.1,-13.5,35,102303,0,-0,279,0.0,-0.0,0.0,0,0,0,0,132,0.5,10,5,9999,99999,9,999999999,0.0,999,999,99
3021,1,7,8,0,*?*?*?*?*?*?*?*?*?*?*?*?*?*?*?*?*?*?*?*?*?*?,-1.7,-13.5,37,102303,2,1430,276,0.0,0.0,0.0,0,0,0,0,133,1.0,10,5,9999,99999,9,999999999,0.0,999,999,99
3021,1,7,9,0,*?*?*?*?*?*?*?*?*?*?*?*?*?*?*?*?*?*?*?*?*?*?,0.4,-7.3,53,102303,155,1409,278,27.9,33.7,24.2,3137,1983,2929,504,135,0.5,9,5,9999,99999,9,999999999,0.0,999,999,99
3021,1,7,10,0,*?*?*?*?*?*?*?*?*?*?*?*?*?*?*?*?*?*?*?*?*?*?,2.4,-2.2,71,102303,269,1413,292,38.1,0.0,38.1,4460,0,4468,1494,137,1.0,10,5,9999,99999,9,999999999,0.0,999,999,99
3021,1,7,11,0,*?*?*?*?*?*?*?*?*?*?*?*?*?*?*?*?*?*?*?*?*?*?,3.1,-2.2,68,102303,335,1413,289,88.5,49.7,76.8,9716,4222,8693,2024,138,1.0,9,5,9999,99999,9,999999999,0.0,999,999,99
3021,1,7,12,0,*?*?*?*?*?*?*?*?*?*?*?*?*?*?*?*?*?*?*?*?*?*?,6.0,-0.6,63,102303,349,1414,302,93.2,50.2,80.8,10229,4318,9149,2140,140,1.5,9,5,9999,99999,9,999999999,0.0,999,999,99
3021,1,7,13,0,*?*?*?*?*?*?*?*?*?*?*?*?*?*?*?*?*?*?*?*?*?*?,5.8,-0.4,64,102303,310,1415,306,46.0,0.0,46.0,5376,0,5387,1820,143,1.5,10,5,9999,99999,9,999999999,0.0,999,999,99
3021,1,7,14,0,*?*?*?*?*?*?*?*?*?*?*?*?*?*?*?*?*?*?*?*?*?*?,6.1,-0.8,61,102303,220,1413,308,28.6,0.0,28.6,3359,0,3363,1112,147,1.5,10,5,9999,99999,9,999999999,0.0,999,999,99
3021,1,7,15,0,*?*?*?*?*?*?*?*?*?*?*?*?*?*?*?*?*?*?*?*?*?*?,5.9,-1.3,60,102303,86,1411,307,2.5,0.0,2.5,334,-0,333,104,150,1.5,10,5,9999,99999,9,999999999,0.0,999,999,99
3021,1,7,16,0,*?*?*?*?*?*?*?*?*?*?*?*?*?*?*?*?*?*?*?*?*?*?,6.0,-1.5,58,102303,0,-0,307,0.0,-0.0,0.0,0,0,0,0,153,1.0,10,5,9999,99999,9,999999999,1.2,999,999,99
3021,1,7,17,0,*?*?*?*?*?*?*?*?*?*?*?*?*?*?*?*?*?*?*?*?*?*?,3.8,-1.9,65,102303,0,-0,298,0.0,-0.0,0.0,0,0,0,0,157,0.0,10,5,9999,99999,9,999999999,1.2,999,999,99
3021,1,7,18,0,*?*?*?*?*?*?*?*?*?*?*?*?*?*?*?*?*?*?*?*?*?*?,4.0,-0.6,72,102303,0,-0,298,0.0,-0.0,0.0,0,0,0,0,160,1.0,10,5,9999,99999,9,999999999,0.0,999,999,99
3021,1,7,19,0,*?*?*?*?*?*?*?*?*?*?*?*?*?*?*?*?*?*?*?*?*?*?,2.7,-0.8,78,102303,0,-0,293,0.0,-0.0,0.0,0,0,0,0,165,2.1,10,5,9999,99999,9,999999999,0.0,999,999,99
3021,1,7,20,0,*?*?*?*?*?*?*?*?*?*?*?*?*?*?*?*?*?*?*?*?*?*?,2.1,-1.5,76,102303,0,-0,290,0.0,-0.0,0.0,0,0,0,0,170,2.1,10,5,9999,99999,9,999999999,0.3,999,999,99
3021,1,7,21,0,*?*?*?*?*?*?*?*?*?*?*?*?*?*?*?*?*?*?*?*?*?*?,1.7,1.0,96,102303,0,-0,288,0.0,-0.0,0.0,0,0,0,0,175,1.5,10,5,9999,99999,9,999999999,0.5,999,999,99
3021,1,7,22,0,*?*?*?*?*?*?*?*?*?*?*?*?*?*?*?*?*?*?*?*?*?*?,1.5,1.5,100,102303,0,-0,287,0.0,-0.0,0.0,0,0,0,0,180,1.0,10,5,9999,99999,9,999999999,0.4,999,999,99
3021,1,7,23,0,*?*?*?*?*?*?*?*?*?*?*?*?*?*?*?*?*?*?*?*?*?*?,1.2,1.3,100,102303,0,-0,286,0.0,-0.0,0.0,0,0,0,0,185,0.5,10,5,9999,99999,9,999999999,1.3,999,999,99
3021,1,7,24,0,*?*?*?*?*?*?*?*?*?*?*?*?*?*?*?*?*?*?*?*?*?*?,1.2,-0.2,92,102303,0,-0,286,0.0,-0.0,0.0,0,0,0,0,160,1.0,10,5,9999,99999,9,999999999,0.0,999,999,99
3021,1,8,1,0,*?*?*?*?*?*?*?*?*?*?*?*?*?*?*?*?*?*?*?*?*?*?,0.5,-2.9,75,102143,0,-0,284,0.0,-0.0,0.0,0,0,0,0,183,1.5,10,5,9999,99999,9,999999999,0.0,999,999,99
3021,1,8,2,0,*?*?*?*?*?*?*?*?*?*?*?*?*?*?*?*?*?*?*?*?*?*?,0.1,-5.0,64,102143,0,-0,283,0.0,-0.0,0.0,0,0,0,0,177,1.0,10,5,9999,99999,9,999999999,0.0,999,999,99
3021,1,8,3,0,*?*?*?*?*?*?*?*?*?*?*?*?*?*?*?*?*?*?*?*?*?*?,-1.0,-7.6,56,102143,0,-0,278,0.0,-0.0,0.0,0,0,0,0,170,1.5,10,5,9999,99999,9,999999999,0.0,999,999,99
3021,1,8,4,0,*?*?*?*?*?*?*?*?*?*?*?*?*?*?*?*?*?*?*?*?*?*?,-2.2,-9.6,53,102143,0,-0,274,0.0,-0.0,0.0,0,0,0,0,163,0.0,10,5,9999,99999,9,999999999,0.0,999,999,99
3021,1,8,5,0,*?*?*?*?*?*?*?*?*?*?*?*?*?*?*?*?*?*?*?*?*?*?,-0.8,-7.6,55,102143,0,-0,279,0.0,-0.0,0.0,0,0,0,0,157,0.5,10,5,9999,99999,9,999999999,0.0,999,999,99
3021,1,8,6,0,*?*?*?*?*?*?*?*?*?*?*?*?*?*?*?*?*?*?*?*?*?*?,0.6,-6.0,58,102143,0,-0,285,0.0,-0.0,0.0,0,0,0,0,150,0.0,10,5,9999,99999,9,999999999,0.0,999,999,99
3021,1,8,7,0,*?*?*?*?*?*?*?*?*?*?*?*?*?*?*?*?*?*?*?*?*?*?,-0.6,-7.3,56,102143,0,-0,280,0.0,-0.0,0.0,0,0,0,0,150,0.5,10,5,9999,99999,9,999999999,0.0,999,999,99
3021,1,8,8,0,*?*?*?*?*?*?*?*?*?*?*?*?*?*?*?*?*?*?*?*?*?*?,-0.3,-5.0,66,102143,4,1555,281,0.0,0.0,0.0,0,0,0,0,150,1.0,10,5,9999,99999,9,999999999,0.0,999,999,99
3021,1,8,9,0,*?*?*?*?*?*?*?*?*?*?*?*?*?*?*?*?*?*?*?*?*?*?,1.1,-3.9,65,102143,157,1408,287,16.4,0.0,16.4,1960,-0,1961,641,150,0.5,10,5,9999,99999,9,999999999,0.0,999,999,99
3021,1,8,10,0,*?*?*?*?*?*?*?*?*?*?*?*?*?*?*?*?*?*?*?*?*?*?,1.5,-2.9,69,102143,271,1410,288,38.6,0.0,38.6,4515,0,4524,1513,150,1.0,10,5,9999,99999,9,999999999,0.0,999,999,99
3021,1,8,11,0,*?*?*?*?*?*?*?*?*?*?*?*?*?*?*?*?*?*?*?*?*?*?,4.7,-2.7,57,102143,338,1413,302,51.5,0.0,51.5,6017,0,6030,2054,150,1.0,10,5,9999,99999,9,999999999,0.0,999,999,99
3021,1,8,12,0,*?*?*?*?*?*?*?*?*?*?*?*?*?*?*?*?*?*?*?*?*?*?,6.5,-2.7,50,102143,352,1412,310,54.3,0.0,54.3,6340,0,6354,2173,150,1.5,10,5,9999,99999,9,999999999,0.1,999,999,99
3021,1,8,13,0,*?*?*?*?*?*?*?*?*?*?*?*?*?*?*?*?*?*?*?*?*?*?,6.8,-2.7,49,102143,313,1412,311,46.7,0.0,46.7,5458,0,5469,1850,175,1.5,10,5,9999,99999,9,999999999,0.1,999,999,99
3021,1,8,14,0,*?*?*?*?*?*?*?*?*?*?*?*?*?*?*?*?*?*?*?*?*?*?,7.0,-2.9,48,102143,224,1414,312,29.4,0.0,29.4,3446,0,3451,1142,200,1.5,10,5,9999,99999,9,999999999,0.0,999,999,99
3021,1,8,15,0,*?*?*?*?*?*?*?*?*?*?*?*?*?*?*?*?*?*?*?*?*?*?,6.9,-1.5,54,102143,90,1410,311,3.3,0.0,3.3,431,-0,430,136,225,1.5,10,5,9999,99999,9,999999999,0.0,999,999,99
3021,1,8,16,0,*?*?*?*?*?*?*?*?*?*?*?*?*?*?*?*?*?*?*?*?*?*?,6.9,-0.0,61,102143,0,-0,311,0.0,-0.0,0.0,0,0,0,0,250,1.0,10,5,9999,99999,9,999999999,0.0,999,999,99
3021,1,8,17,0,*?*?*?*?*?*?*?*?*?*?*?*?*?*?*?*?*?*?*?*?*?*?,5.1,-0.6,65,102143,0,-0,303,0.0,-0.0,0.0,0,0,0,0,275,0.0,10,5,9999,99999,9,999999999,0.0,999,999,99
3021,1,8,18,0,*?*?*?*?*?*?*?*?*?*?*?*?*?*?*?*?*?*?*?*?*?*?,3.4,-1.7,68,102143,0,-0,296,0.0,-0.0,0.0,0,0,0,0,300,1.0,10,5,9999,99999,9,999999999,0.0,999,999,99
3021,1,8,19,0,*?*?*?*?*?*?*?*?*?*?*?*?*?*?*?*?*?*?*?*?*?*?,2.1,-1.9,72,102143,0,-0,290,0.0,-0.0,0.0,0,0,0,0,302,2.1,10,5,9999,99999,9,999999999,0.0,999,999,99
3021,1,8,20,0,*?*?*?*?*?*?*?*?*?*?*?*?*?*?*?*?*?*?*?*?*?*?,1.9,-2.4,71,102143,0,-0,290,0.0,-0.0,0.0,0,0,0,0,303,2.1,10,5,9999,99999,9,999999999,0.0,999,999,99
3021,1,8,21,0,*?*?*?*?*?*?*?*?*?*?*?*?*?*?*?*?*?*?*?*?*?*?,2.7,-1.7,69,102143,0,-0,293,0.0,-0.0,0.0,0,0,0,0,305,1.5,10,5,9999,99999,9,999999999,0.1,999,999,99
3021,1,8,22,0,*?*?*?*?*?*?*?*?*?*?*?*?*?*?*?*?*?*?*?*?*?*?,1.3,-2.9,71,102143,0,-0,287,0.0,-0.0,0.0,0,0,0,0,307,1.0,10,5,9999,99999,9,999999999,0.1,999,999,99
3021,1,8,23,0,*?*?*?*?*?*?*?*?*?*?*?*?*?*?*?*?*?*?*?*?*?*?,0.7,-2.4,76,102143,0,-0,285,0.0,-0.0,0.0,0,0,0,0,308,0.5,10,5,9999,99999,9,999999999,0.1,999,999,99
3021,1,8,24,0,*?*?*?*?*?*?*?*?*?*?*?*?*?*?*?*?*?*?*?*?*?*?,0.9,-0.8,87,102143,0,-0,285,0.0,-0.0,0.0,0,0,0,0,190,1.0,10,5,9999,99999,9,999999999,1.0,999,999,99
3021,1,9,1,0,*?*?*?*?*?*?*?*?*?*?*?*?*?*?*?*?*?*?*?*?*?*?,-0.8,-5.3,68,102256,0,-0,279,0.0,-0.0,0.0,0,0,0,0,258,1.5,10,5,9999,99999,9,999999999,0.1,999,999,99
3021,1,9,2,0,*?*?*?*?*?*?*?*?*?*?*?*?*?*?*?*?*?*?*?*?*?*?,-2.0,-6.9,65,102256,0,-0,274,0.0,-0.0,0.0,0,0,0,0,207,1.0,10,5,9999,99999,9,999999999,0.5,999,999,99
3021,1,9,3,0,*?*?*?*?*?*?*?*?*?*?*?*?*?*?*?*?*?*?*?*?*?*?,-2.3,-6.6,69,102256,0,-0,273,0.0,-0.0,0.0,0,0,0,0,155,1.5,10,5,9999,99999,9,999999999,0.0,999,999,99
3021,1,9,4,0,*?*?*?*?*?*?*?*?*?*?*?*?*?*?*?*?*?*?*?*?*?*?,-2.6,-6.3,72,102256,0,-0,272,0.0,-0.0,0.0,0,0,0,0,103,0.0,10,5,9999,99999,9,999999999,0.0,999,999,99
3021,1,9,5,0,*?*?*?*?*?*?*?*?*?*?*?*?*?*?*?*?*?*?*?*?*?*?,-2.3,-6.0,72,102256,0,-0,273,0.0,-0.0,0.0,0,0,0,0,52,0.5,10,5,9999,99999,9,999999999,0.0,999,999,99
3021,1,9,6,0,*?*?*?*?*?*?*?*?*?*?*?*?*?*?*?*?*?*?*?*?*?*?,-2.0,-5.6,73,102256,0,-0,274,0.0,-0.0,0.0,0,0,0,0,0,0.0,10,5,9999,99999,9,999999999,0.0,999,999,99
3021,1,9,7,0,*?*?*?*?*?*?*?*?*?*?*?*?*?*?*?*?*?*?*?*?*?*?,-1.6,-5.3,72,102256,0,-0,276,0.0,-0.0,0.0,0,0,0,0,23,0.5,10,5,9999,99999,9,999999999,0.0,999,999,99
3021,1,9,8,0,*?*?*?*?*?*?*?*?*?*?*?*?*?*?*?*?*?*?*?*?*?*?,-1.9,-6.0,69,102256,5,1292,217,0.0,0.0,0.0,0,0,0,0,47,1.0,0,0,9999,99999,9,999999999,0.0,999,999,99
3021,1,9,9,0,*?*?*?*?*?*?*?*?*?*?*?*?*?*?*?*?*?*?*?*?*?*?,-1.9,-6.0,70,102256,160,1415,217,58.2,360.2,17.5,6118,23873,2930,386,70,0.5,0,0,9999,99999,9,999999999,0.0,999,999,99
3021,1,9,10,0,*?*?*?*?*?*?*?*?*?*?*?*?*?*?*?*?*?*?*?*?*?*?,-1.5,-5.3,71,102256,274,1412,219,135.0,486.8,40.5,14068,37192,6286,759,93,1.0,0,0,9999,99999,9,999999999,0.0,999,999,99
3021,1,9,11,0,*?*?*?*?*?*?*?*?*?*?*?*?*?*?*?*?*?*?*?*?*?*?,0.8,-4.5,65,102256,341,1413,228,179.8,521.5,53.9,18686,43082,8162,1010,117,1.0,0,0,9999,99999,9,999999999,0.0,999,999,99
3021,1,9,12,0,*?*?*?*?*?*?*?*?*?*?*?*?*?*?*?*?*?*?*?*?*?*?,0.7,-4.5,64,102256,355,1411,228,189.6,527.3,56.9,19698,44173,8563,1065,140,1.5,0,0,9999,99999,9,999999999,0.0,999,999,99
3021,1,9,13,0,*?*?*?*?*?*?*?*?*?*?*?*?*?*?*?*?*?*?*?*?*?*?,0.8,-3.9,68,102256,317,1413,229,163.7,510.7,49.1,17029,41151,7496,919,143,1.5,0,0,9999,99999,9,999999999,0.0,999,999,99
3021,1,9,14,0,*?*?*?*?*?*?*?*?*?*?*?*?*?*?*?*?*?*?*?*?*?*?,0.9,-5.3,60,102256,228,1413,227,103.9,451.0,31.2,10649,33375,5042,620,147,1.5,0,0,9999,99999,9,999999999,0.0,999,999,99
3021,1,9,15,0,*?*?*?*?*?*?*?*?*?*?*?*?*?*?*?*?*?*?*?*?*?*?,0.8,-5.3,60,102256,94,1407,233,14.3,148.6,4.4,1568,8895,769,160,150,1.5,1,0,9999,99999,9,999999999,0.0,999,999,99
3021,1,9,16,0,*?*?*?*?*?*?*?*?*?*?*?*?*?*?*?*?*?*?*?*?*?*?,0.5,-4.5,65,102256,0,-0,284,0.0,-0.0,0.0,0,0,0,0,153,1.0,10,5,9999,99999,9,999999999,0.0,999,999,99
3021,1,9,17,0,*?*?*?*?*?*?*?*?*?*?*?*?*?*?*?*?*?*?*?*?*?*?,-0.5,-5.3,66,102256,0,-0,280,0.0,-0.0,0.0,0,0,0,0,157,0.0,10,5,9999,99999,9,999999999,0.0,999,999,99
3021,1,9,18,0,*?*?*?*?*?*?*?*?*?*?*?*?*?*?*?*?*?*?*?*?*?*?,-0.9,-5.6,67,102256,0,-0,279,0.0,-0.0,0.0,0,0,0,0,160,1.0,10,5,9999,99999,9,999999999,0.0,999,999,99
3021,1,9,19,0,*?*?*?*?*?*?*?*?*?*?*?*?*?*?*?*?*?*?*?*?*?*?,0.2,-5.0,64,102256,0,-0,283,0.0,-0.0,0.0,0,0,0,0,165,2.1,10,5,9999,99999,9,999999999,0.0,999,999,99
3021,1,9,20,0,*?*?*?*?*?*?*?*?*?*?*?*?*?*?*?*?*?*?*?*?*?*?,-0.6,-6.0,63,102256,0,-0,280,0.0,-0.0,0.0,0,0,0,0,170,2.1,10,5,9999,99999,9,999999999,0.0,999,999,99
3021,1,9,21,0,*?*?*?*?*?*?*?*?*?*?*?*?*?*?*?*?*?*?*?*?*?*?,-1.2,-7.3,60,102256,0,-0,278,0.0,-0.0,0.0,0,0,0,0,175,1.5,10,5,9999,99999,9,999999999,0.0,999,999,99
3021,1,9,22,0,*?*?*?*?*?*?*?*?*?*?*?*?*?*?*?*?*?*?*?*?*?*?,-2.4,-9.2,56,102256,0,-0,273,0.0,-0.0,0.0,0,0,0,0,180,1.0,10,5,9999,99999,9,999999999,0.0,999,999,99
3021,1,9,23,0,*?*?*?*?*?*?*?*?*?*?*?*?*?*?*?*?*?*?*?*?*?*?,-2.6,-9.6,55,102256,0,-0,272,0.0,-0.0,0.0,0,0,0,0,185,0.5,10,5,9999,99999,9,999999999,0.0,999,999,99
3021,1,9,24,0,*?*?*?*?*?*?*?*?*?*?*?*?*?*?*?*?*?*?*?*?*?*?,0.1,-3.9,71,102256,0,-0,282,0.0,-0.0,0.0,0,0,0,0,310,1.0,10,5,9999,99999,9,999999999,0.1,999,999,99
3021,1,10,1,0,*?*?*?*?*?*?*?*?*?*?*?*?*?*?*?*?*?*?*?*?*?*?,-4.3,-10.4,60,101639,0,-0,265,0.0,-0.0,0.0,0,0,0,0,190,1.5,10,5,9999,99999,9,999999999,0.0,999,999,99
3021,1,10,2,0,*?*?*?*?*?*?*?*?*?*?*?*?*?*?*?*?*?*?*?*?*?*?,-4.8,-10.9,60,101639,0,-0,264,0.0,-0.0,0.0,0,0,0,0,190,1.0,10,5,9999,99999,9,999999999,0.0,999,999,99
3021,1,10,3,0,*?*?*?*?*?*?*?*?*?*?*?*?*?*?*?*?*?*?*?*?*?*?,-5.2,-14.1,47,101639,0,-0,262,0.0,-0.0,0.0,0,0,0,0,190,1.5,10,5,9999,99999,9,999999999,0.0,999,999,99
3021,1,10,4,0,*?*?*?*?*?*?*?*?*?*?*?*?*?*?*?*?*?*?*?*?*?*?,-5.6,-13.5,50,101639,0,-0,261,0.0,-0.0,0.0,0,0,0,0,190,0.0,10,5,9999,99999,9,999999999,0.0,999,999,99
3021,1,10,5,0,*?*?*?*?*?*?*?*?*?*?*?*?*?*?*?*?*?*?*?*?*?*?,-5.3,-14.1,46,101639,0,-0,262,0.0,-0.0,0.0,0,0,0,0,190,0.5,10,5,9999,99999,9,999999999,0.0,999,999,99
3021,1,10,6,0,*?*?*?*?*?*?*?*?*?*?*?*?*?*?*?*?*?*?*?*?*?*?,-5.9,-15.3,44,101639,0,-0,260,0.0,-0.0,0.0,0,0,0,0,190,0.0,10,5,9999,99999,9,999999999,0.0,999,999,99
3021,1,10,7,0,*?*?*?*?*?*?*?*?*?*?*?*?*?*?*?*?*?*?*?*?*?*?,-6.5,-16.0,43,101639,0,-0,257,0.0,-0.0,0.0,0,0,0,0,187,0.5,10,5,9999,99999,9,999999999,0.0,999,999,99
3021,1,10,8,0,*?*?*?*?*?*?*?*?*?*?*?*?*?*?*?*?*?*?*?*?*?*?,-5.2,-12.4,53,101639,7,1323,256,0.0,0.0,0.0,0,0,0,0,183,1.0,9,5,9999,99999,9,999999999,0.0,999,999,99
3021,1,10,9,0,*?*?*?*?*?*?*?*?*?*?*?*?*?*?*?*?*?*?*?*?*?*?,-4.0,-9.2,64,101639,162,1412,206,59.8,364.7,17.9,6277,24280,3006,395,180,0.5,0,0,9999,99999,9,999999999,0.0,999,999,99
3021,1,10,10,0,*?*?*?*?*?*?*?*?*?*?*?*?*?*?*?*?*?*?*?*?*?*?,-3.5,-10.0,58,101639,277,1413,256,91.4,117.4,68.3,10003,9107,7953,1467,177,1.0,8,4,9999,99999,9,999999999,0.0,999,999,99
3021,1,10,11,0,*?*?*?*?*?*?*?*?*?*?*?*?*?*?*?*?*?*?*?*?*?*?,-0.7,-8.4,52,101639,344,1412,230,181.4,500.4,59.5,18736,41285,8846,1098,173,1.0,2,1,9999,99999,9,999999999,0.0,999,999,99
3021,1,10,12,0,*?*?*?*?*?*?*?*?*?*?*?*?*?*?*?*?*?*?*?*?*?*?,0.1,-7.3,54,101639,359,1412,240,189.8,475.4,68.9,19457,39567,10005,1250,170,1.5,3,2,9999,99999,9,999999999,0.0,999,999,99
3021,1,10,13,0,*?*?*?*?*?*?*?*?*?*?*?*?*?*?*?*?*?*?*?*?*?*?,0.5,-6.3,57,101639,321,1413,243,164.4,461.0,59.7,16875,36935,8788,1082,162,1.5,3,2,9999,99999,9,999999999,0.0,999,999,99
3021,1,10,14,0,*?*?*?*?*?*?*?*?*?*?*?*?*?*?*?*?*?*?*?*?*?*?,0.2,-6.6,57,101639,232,1412,283,31.0,0.0,31.0,3631,0,3637,1205,153,1.5,10,5,9999,99999,9,999999999,0.0,999,999,99
3021,1,10,15,0,*?*?*?*?*?*?*?*?*?*?*?*?*?*?*?*?*?*?*?*?*?*?,0.4,-6.0,59,101639,99,1417,278,8.7,16.5,7.5,1024,771,967,155,145,1.5,9,5,9999,99999,9,999999999,0.0,999,999,99
3021,1,10,16,0,*?*?*?*?*?*?*?*?*?*?*?*?*?*?*?*?*?*?*?*?*?*?,-0.5,-6.0,63,101639,0,-0,280,0.0,-0.0,0.0,0,0,0,0,137,1.0,10,5,9999,99999,9,999999999,0.0,999,999,99
3021,1,10,17,0,*?*?*?*?*?*?*?*?*?*?*?*?*?*?*?*?*?*?*?*?*?*?,-0.3,-5.6,63,101639,0,-0,281,0.0,-0.0,0.0,0,0,0,0,128,0.0,10,5,9999,99999,9,999999999,0.0,999,999,99
3021,1,10,18,0,*?*?*?*?*?*?*?*?*?*?*?*?*?*?*?*?*?*?*?*?*?*?,-1.9,-7.6,63,101639,0,-0,275,0.0,-0.0,0.0,0,0,0,0,120,1.0,10,5,9999,99999,9,999999999,0.0,999,999,99
3021,1,10,19,0,*?*?*?*?*?*?*?*?*?*?*?*?*?*?*?*?*?*?*?*?*?*?,-2.2,-6.6,69,101639,0,-0,273,0.0,-0.0,0.0,0,0,0,0,107,2.1,10,5,9999,99999,9,999999999,0.0,999,999,99
3021,1,10,20,0,*?*?*?*?*?*?*?*?*?*?*?*?*?*?*?*?*?*?*?*?*?*?,-2.9,-7.3,69,101639,0,-0,271,0.0,-0.0,0.0,0,0,0,0,93,2.1,10,5,9999,99999,9,999999999,0.0,999,999,99
3021,1,10,21,0,*?*?*?*?*?*?*?*?*?*?*?*?*?*?*?*?*?*?*?*?*?*?,-4.5,-8.0,74,101639,0,-0,264,0.0,-0.0,0.0,0,0,0,0,80,1.5,10,5,9999,99999,9,999999999,0.0,999,999,99
3021,1,10,22,0,*?*?*?*?*?*?*?*?*?*?*?*?*?*?*?*?*?*?*?*?*?*?,-4.3,-7.6,74,101639,0,-0,265,0.0,-0.0,0.0,0,0,0,0,67,1.0,10,5,9999,99999,9,999999999,0.0,999,999,99
3021,1,10,23,0,*?*?*?*?*?*?*?*?*?*?*?*?*?*?*?*?*?*?*?*?*?*?,-4.3,-7.3,77,101639,0,-0,265,0.0,-0.0,0.0,0,0,0,0,53,0.5,10,5,9999,99999,9,999999999,0.0,999,999,99
3021,1,10,24,0,*?*?*?*?*?*?*?*?*?*?*?*?*?*?*?*?*?*?*?*?*?*?,-3.3,-10.0,57,101639,0,-0,269,0.0,-0.0,0.0,0,0,0,0,190,1.0,10,5,9999,99999,9,999999999,0.0,999,999,99
3021,1,11,1,0,*?*?*?*?*?*?*?*?*?*?*?*?*?*?*?*?*?*?*?*?*?*?,-5.1,-5.6,97,101681,0,-0,262,0.0,-0.0,0.0,0,0,0,0,58,1.5,10,5,9999,99999,9,999999999,0.0,999,999,99
3021,1,11,2,0,*?*?*?*?*?*?*?*?*?*?*?*?*?*?*?*?*?*?*?*?*?*?,-5.9,-6.0,100,101681,0,-0,259,0.0,-0.0,0.0,0,0,0,0,77,1.0,10,5,9999,99999,9,999999999,0.0,999,999,99
3021,1,11,3,0,*?*?*?*?*?*?*?*?*?*?*?*?*?*?*?*?*?*?*?*?*?*?,-6.4,-6.3,100,101681,0,-0,257,0.0,-0.0,0.0,0,0,0,0,95,1.5,10,5,9999,99999,9,999999999,0.0,999,999,99
3021,1,11,4,0,*?*?*?*?*?*?*?*?*?*?*?*?*?*?*?*?*?*?*?*?*?*?,-6.9,-6.9,100,101681,0,-0,255,0.0,-0.0,0.0,0,0,0,0,113,0.0,10,5,9999,99999,9,999999999,0.0,999,999,99
3021,1,11,5,0,*?*?*?*?*?*?*?*?*?*?*?*?*?*?*?*?*?*?*?*?*?*?,-7.5,-8.4,93,101681,0,-0,253,0.0,-0.0,0.0,0,0,0,0,132,0.5,10,5,9999,99999,9,999999999,0.0,999,999,99
3021,1,11,6,0,*?*?*?*?*?*?*?*?*?*?*?*?*?*?*?*?*?*?*?*?*?*?,-7.3,-8.0,95,101681,0,-0,254,0.0,-0.0,0.0,0,0,0,0,150,0.0,10,5,9999,99999,9,999999999,0.0,999,999,99
3021,1,11,7,0,*?*?*?*?*?*?*?*?*?*?*?*?*?*?*?*?*?*?*?*?*?*?,-7.2,-8.8,88,101681,0,-0,254,0.0,-0.0,0.0,0,0,0,0,152,0.5,10,5,9999,99999,9,999999999,0.0,999,999,99
3021,1,11,8,0,*?*?*?*?*?*?*?*?*?*?*?*?*?*?*?*?*?*?*?*?*?*?,-6.1,-6.0,100,101681,10,1462,258,0.0,0.0,0.0,0,0,0,0,153,1.0,10,5,9999,99999,9,999999999,0.0,999,999,99
3021,1,11,9,0,*?*?*?*?*?*?*?*?*?*?*?*?*?*?*?*?*?*?*?*?*?*?,-6.4,-7.3,93,101681,165,1415,251,31.0,35.4,26.9,3481,2145,3247,562,155,0.5,9,5,9999,99999,9,999999999,0.0,999,999,99
3021,1,11,10,0,*?*?*?*?*?*?*?*?*?*?*?*?*?*?*?*?*?*?*?*?*?*?,-4.6,-7.6,79,101681,280,1413,247,109.6,197.3,70.4,11619,14714,8394,1328,157,1.0,7,4,9999,99999,9,999999999,0.0,999,999,99
3021,1,11,11,0,*?*?*?*?*?*?*?*?*?*?*?*?*?*?*?*?*?*?*?*?*?*?,-3.9,-10.0,60,101681,347,1410,249,145.4,210.9,93.5,15380,17498,10974,1815,158,1.0,7,4,9999,99999,9,999999999,0.0,999,999,99
3021,1,11,12,0,*?*?*?*?*?*?*?*?*?*?*?*?*?*?*?*?*?*?*?*?*?*?,-2.1,-7.6,63,101681,363,1413,256,153.5,213.3,98.7,16242,18040,11559,1928,160,1.5,7,4,9999,99999,9,999999999,0.0,999,999,99
3021,1,11,13,0,*?*?*?*?*?*?*?*?*?*?*?*?*?*?*?*?*?*?*?*?*?*?,-2.0,-7.3,65,101681,325,1412,262,112.9,123.6,84.4,12333,10248,9769,1835,158,1.5,8,4,9999,99999,9,999999999,0.0,999,999,99
3021,1,11,14,0,*?*?*?*?*?*?*?*?*?*?*?*?*?*?*?*?*?*?*?*?*?*?,-2.4,-8.4,60,101681,236,1410,267,55.2,43.9,47.9,6121,3181,5668,1018,157,1.5,9,5,9999,99999,9,999999999,0.0,999,999,99
3021,1,11,15,0,*?*?*?*?*?*?*?*?*?*?*?*?*?*?*?*?*?*?*?*?*?*?,-2.0,-10.0,51,101681,103,1410,262,13.5,46.6,10.1,1542,2001,1591,168,155,1.5,8,4,9999,99999,9,999999999,0.0,999,999,99
3021,1,11,16,0,*?*?*?*?*?*?*?*?*?*?*?*?*?*?*?*?*?*?*?*?*?*?,-2.0,-9.2,54,101681,0,-0,274,0.0,-0.0,0.0,0,0,0,0,153,1.0,10,5,9999,99999,9,999999999,0.0,999,999,99
3021,1,11,17,0,*?*?*?*?*?*?*?*?*?*?*?*?*?*?*?*?*?*?*?*?*?*?,-2.6,-7.6,66,101681,0,-0,272,0.0,-0.0,0.0,0,0,0,0,152,0.0,10,5,9999,99999,9,999999999,0.0,999,999,99
3021,1,11,18,0,*?*?*?*?*?*?*?*?*?*?*?*?*?*?*?*?*?*?*?*?*?*?,-3.8,-8.0,71,101681,0,-0,267,0.0,-0.0,0.0,0,0,0,0,150,1.0,10,5,9999,99999,9,999999999,0.0,999,999,99
3021,1,11,19,0,*?*?*?*?*?*?*?*?*?*?*?*?*?*?*?*?*?*?*?*?*?*?,-4.7,-8.0,76,101681,0,-0,264,0.0,-0.0,0.0,0,0,0,0,148,2.1,10,5,9999,99999,9,999999999,0.0,999,999,99
3021,1,11,20,0,*?*?*?*?*?*?*?*?*?*?*?*?*?*?*?*?*?*?*?*?*?*?,-4.7,-8.8,71,101681,0,-0,264,0.0,-0.0,0.0,0,0,0,0,147,2.1,10,5,9999,99999,9,999999999,0.0,999,999,99
3021,1,11,21,0,*?*?*?*?*?*?*?*?*?*?*?*?*?*?*?*?*?*?*?*?*?*?,-4.8,-9.2,69,101681,0,-0,263,0.0,-0.0,0.0,0,0,0,0,145,1.5,10,5,9999,99999,9,999999999,0.0,999,999,99
3021,1,11,22,0,*?*?*?*?*?*?*?*?*?*?*?*?*?*?*?*?*?*?*?*?*?*?,-5.9,-10.0,71,101681,0,-0,259,0.0,-0.0,0.0,0,0,0,0,143,1.0,10,5,9999,99999,9,999999999,0.0,999,999,99
3021,1,11,23,0,*?*?*?*?*?*?*?*?*?*?*?*?*?*?*?*?*?*?*?*?*?*?,-5.8,-10.9,66,101681,0,-0,260,0.0,-0.0,0.0,0,0,0,0,142,0.5,10,5,9999,99999,9,999999999,0.0,999,999,99
3021,1,11,24,0,*?*?*?*?*?*?*?*?*?*?*?*?*?*?*?*?*?*?*?*?*?*?,-4.3,-6.6,83,101681,0,-0,265,0.0,-0.0,0.0,0,0,0,0,40,1.0,10,5,9999,99999,9,999999999,0.0,999,999,99
3021,1,12,1,0,*?*?*?*?*?*?*?*?*?*?*?*?*?*?*?*?*?*?*?*?*?*?,-5.4,-7.6,97,101423,0,-0,261,0.0,-0.0,0.0,0,0,0,0,138,1.5,10,5,9999,99999,9,999999999,0.0,999,999,99
3021,1,12,2,0,*?*?*?*?*?*?*?*?*?*?*?*?*?*?*?*?*?*?*?*?*?*?,-5.1,-6.6,100,101423,0,-0,262,0.0,-0.0,0.0,0,0,0,0,137,1.0,10,5,9999,99999,9,999999999,0.0,999,999,99
3021,1,12,3,0,*?*?*?*?*?*?*?*?*?*?*?*?*?*?*?*?*?*?*?*?*?*?,-5.0,-6.0,100,101423,0,-0,262,0.0,-0.0,0.0,0,0,0,0,135,1.5,10,5,9999,99999,9,999999999,0.0,999,999,99
3021,1,12,4,0,*?*?*?*?*?*?*?*?*?*?*?*?*?*?*?*?*?*?*?*?*?*?,-6.8,-9.2,96,101423,0,-0,256,0.0,-0.0,0.0,0,0,0,0,133,0.0,10,5,9999,99999,9,999999999,0.0,999,999,99
3021,1,12,5,0,*?*?*?*?*?*?*?*?*?*?*?*?*?*?*?*?*?*?*?*?*?*?,-6.6,-9.2,96,101423,0,-0,256,0.0,-0.0,0.0,0,0,0,0,132,0.5,10,5,9999,99999,9,999999999,0.0,999,999,99
3021,1,12,6,0,*?*?*?*?*?*?*?*?*?*?*?*?*?*?*?*?*?*?*?*?*?*?,-5.1,-6.6,100,101423,0,-0,262,0.0,-0.0,0.0,0,0,0,0,130,0.0,10,5,9999,99999,9,999999999,0.0,999,999,99
3021,1,12,7,0,*?*?*?*?*?*?*?*?*?*?*?*?*?*?*?*?*?*?*?*?*?*?,-6.4,-6.3,100,101423,0,-0,257,0.0,-0.0,0.0,0,0,0,0,125,0.5,10,5,9999,99999,9,999999999,0.0,999,999,99
3021,1,12,8,0,*?*?*?*?*?*?*?*?*?*?*?*?*?*?*?*?*?*?*?*?*?*?,-6.9,-7.6,100,101423,12,1410,255,0.0,0.0,0.0,0,0,0,0,120,1.0,10,5,9999,99999,9,999999999,0.0,999,999,99
3021,1,12,9,0,*?*?*?*?*?*?*?*?*?*?*?*?*?*?*?*?*?*?*?*?*?*?,-7.4,-9.6,97,101423,167,1409,248,31.9,35.8,27.7,3583,2192,3340,580,115,0.5,9,5,9999,99999,9,999999999,0.0,999,999,99
3021,1,12,10,0,*?*?*?*?*?*?*?*?*?*?*?*?*?*?*?*?*?*?*?*?*?*?,-5.4,-6.6,100,101423,283,1412,250,94.1,118.3,70.4,10303,9266,8187,1514,110,1.0,8,4,9999,99999,9,999999999,0.0,999,999,99
3021,1,12,11,0,*?*?*?*?*?*?*?*?*?*?*?*?*?*?*?*?*?*?*?*?*?*?,-3.4,-5.0,100,101423,351,1412,252,147.3,211.5,94.7,15582,17628,11112,1841,105,1.0,7,4,9999,99999,9,999999999,0.0,999,999,99
3021,1,12,12,0,*?*?*?*?*?*?*?*?*?*?*?*?*?*?*?*?*?*?*?*?*?*?,-1.7,-3.4,100,101423,367,1413,264,131.7,127.7,98.5,14366,11084,11345,2164,100,1.5,8,4,9999,99999,9,999999999,0.0,999,999,99
3021,1,12,13,0,*?*?*?*?*?*?*?*?*?*?*?*?*?*?*?*?*?*?*?*?*?*?,-2.0,-2.7,100,101423,329,1411,268,86.6,49.4,75.1,9508,4182,8509,1977,92,1.5,9,5,9999,99999,9,999999999,0.0,999,999,99
3021,1,12,14,0,*?*?*?*?*?*?*?*?*?*?*?*?*?*?*?*?*?*?*?*?*?*?,-1.7,-1.9,100,101423,241,1413,265,75.2,111.1,56.3,8011,7623,6790,1037,83,1.5,8,4,9999,99999,9,999999999,0.0,999,999,99
3021,1,12,15,0,*?*?*?*?*?*?*?*?*?*?*?*?*?*?*?*?*?*?*?*?*?*?,-1.8,-1.7,100,101423,108,1416,264,15.6,51.4,11.6,1760,2264,1804,195,75,1.5,8,4,9999,99999,9,999999999,0.0,999,999,99
3021,1,12,16,0,*?*?*?*?*?*?*?*?*?*?*?*?*?*?*?*?*?*?*?*?*?*?,-1.8,-1.9,100,101423,0,-0,274,0.0,-0.0,0.0,0,0,0,0,67,1.0,10,5,9999,99999,9,999999999,0.0,999,999,99
3021,1,12,17,0,*?*?*?*?*?*?*?*?*?*?*?*?*?*?*?*?*?*?*?*?*?*?,-3.0,-2.9,100,101423,0,-0,270,0.0,-0.0,0.0,0,0,0,0,58,0.0,10,5,9999,99999,9,999999999,0.0,999,999,99
3021,1,12,18,0,*?*?*?*?*?*?*?*?*?*?*?*?*?*?*?*?*?*?*?*?*?*?,-3.9,-3.9,100,101423,0,-0,266,0.0,-0.0,0.0,0,0,0,0,50,1.0,10,5,9999,99999,9,999999999,0.0,999,999,99
3021,1,12,19,0,*?*?*?*?*?*?*?*?*?*?*?*?*?*?*?*?*?*?*?*?*?*?,-3.0,-2.9,100,101423,0,-0,270,0.0,-0.0,0.0,0,0,0,0,95,2.1,10,5,9999,99999,9,999999999,0.0,999,999,99
3021,1,12,20,0,*?*?*?*?*?*?*?*?*?*?*?*?*?*?*?*?*?*?*?*?*?*?,-4.2,-6.0,100,101423,0,-0,265,0.0,-0.0,0.0,0,0,0,0,140,2.1,10,5,9999,99999,9,999999999,0.0,999,999,99
3021,1,12,21,0,*?*?*?*?*?*?*?*?*?*?*?*?*?*?*?*?*?*?*?*?*?*?,-4.1,-4.5,100,101423,0,-0,266,0.0,-0.0,0.0,0,0,0,0,185,1.5,10,5,9999,99999,9,999999999,0.0,999,999,99
3021,1,12,22,0,*?*?*?*?*?*?*?*?*?*?*?*?*?*?*?*?*?*?*?*?*?*?,-6.0,-6.0,100,101423,0,-0,258,0.0,-0.0,0.0,0,0,0,0,230,1.0,10,5,9999,99999,9,999999999,0.0,999,999,99
3021,1,12,23,0,*?*?*?*?*?*?*?*?*?*?*?*?*?*?*?*?*?*?*?*?*?*?,-5.2,-5.3,100,101423,0,-0,261,0.0,-0.0,0.0,0,0,0,0,275,0.5,10,5,9999,99999,9,999999999,0.0,999,999,99
3021,1,12,24,0,*?*?*?*?*?*?*?*?*?*?*?*?*?*?*?*?*?*?*?*?*?*?,-5.6,-9.2,88,101423,0,-0,260,0.0,-0.0,0.0,0,0,0,0,140,1.0,10,5,9999,99999,9,999999999,0.0,999,999,99
3021,1,13,1,0,*?*?*?*?*?*?*?*?*?*?*?*?*?*?*?*?*?*?*?*?*?*?,-3.5,-3.4,100,102084,0,-0,268,0.0,-0.0,0.0,0,0,0,0,282,1.5,10,5,9999,99999,9,999999999,0.0,999,999,99
3021,1,13,2,0,*?*?*?*?*?*?*?*?*?*?*?*?*?*?*?*?*?*?*?*?*?*?,-2.5,-2.7,100,102084,0,-0,272,0.0,-0.0,0.0,0,0,0,0,243,1.0,10,5,9999,99999,9,999999999,0.0,999,999,99
3021,1,13,3,0,*?*?*?*?*?*?*?*?*?*?*?*?*?*?*?*?*?*?*?*?*?*?,-2.3,-2.2,100,102084,0,-0,272,0.0,-0.0,0.0,0,0,0,0,205,1.5,10,5,9999,99999,9,999999999,0.0,999,999,99
3021,1,13,4,0,*?*?*?*?*?*?*?*?*?*?*?*?*?*?*?*?*?*?*?*?*?*?,-2.4,-2.4,100,102084,0,-0,272,0.0,-0.0,0.0,0,0,0,0,167,0.0,10,5,9999,99999,9,999999999,0.0,999,999,99
3021,1,13,5,0,*?*?*?*?*?*?*?*?*?*?*?*?*?*?*?*?*?*?*?*?*?*?,-1.8,-1.7,100,102084,0,-0,274,0.0,-0.0,0.0,0,0,0,0,128,0.5,10,5,9999,99999,9,999999999,0.0,999,999,99
3021,1,13,6,0,*?*?*?*?*?*?*?*?*?*?*?*?*?*?*?*?*?*?*?*?*?*?,-3.0,-3.4,100,102084,0,-0,270,0.0,-0.0,0.0,0,0,0,0,90,0.0,10,5,9999,99999,9,999999999,0.0,999,999,99
3021,1,13,7,0,*?*?*?*?*?*?*?*?*?*?*?*?*?*?*?*?*?*?*?*?*?*?,-3.3,-3.9,100,102084,0,-0,269,0.0,-0.0,0.0,0,0,0,0,100,0.5,10,5,9999,99999,9,999999999,0.0,999,999,99
3021,1,13,8,0,*?*?*?*?*?*?*?*?*?*?*?*?*?*?*?*?*?*?*?*?*?*?,-3.2,-4.2,100,102084,15,1456,269,0.0,0.0,0.0,0,0,0,0,110,1.0,10,5,9999,99999,9,999999999,0.0,999,999,99
3021,1,13,9,0,*?*?*?*?*?*?*?*?*?*?*?*?*?*?*?*?*?*?*?*?*?*?,-1.6,-1.9,100,102084,170,1409,275,19.0,0.0,19.0,2250,-0,2252,738,120,0.5,10,5,9999,99999,9,999999999,0.0,999,999,99
3021,1,13,10,0,*?*?*?*?*?*?*?*?*?*?*?*?*?*?*?*?*?*?*?*?*?*?,-0.6,-0.6,100,102084,286,1410,279,41.6,0.0,41.6,4855,0,4864,1633,130,1.0,10,5,9999,99999,9,999999999,0.0,999,999,99
3021,1,13,11,0,*?*?*?*?*?*?*?*?*?*?*?*?*?*?*?*?*?*?*?*?*?*?,-0.3,-0.4,100,102084,355,1413,280,54.9,0.0,54.9,6407,0,6421,2198,140,1.0,10,5,9999,99999,9,999999999,0.0,999,999,99
3021,1,13,12,0,*?*?*?*?*?*?*?*?*?*?*?*?*?*?*?*?*?*?*?*?*?*?,2.1,1.0,100,102084,371,1412,290,58.0,0.0,58.0,6773,0,6789,2334,150,1.5,10,5,9999,99999,9,999999999,0.0,999,999,99
3021,1,13,13,0,*?*?*?*?*?*?*?*?*?*?*?*?*?*?*?*?*?*?*?*?*?*?,2.1,-0.0,100,102084,334,1414,290,50.7,0.0,50.7,5925,0,5937,2020,147,1.5,10,5,9999,99999,9,999999999,0.0,999,999,99
3021,1,13,14,0,*?*?*?*?*?*?*?*?*?*?*?*?*?*?*?*?*?*?*?*?*?*?,2.0,0.4,100,102084,245,1410,290,33.6,0.0,33.6,3932,0,3939,1309,143,1.5,10,5,9999,99999,9,999999999,0.0,999,999,99
3021,1,13,15,0,*?*?*?*?*?*?*?*?*?*?*?*?*?*?*?*?*?*?*?*?*?*?,2.3,1.3,100,102084,112,1407,291,7.7,0.0,7.7,946,-0,946,306,140,1.5,10,5,9999,99999,9,999999999,0.0,999,999,99
3021,1,13,16,0,*?*?*?*?*?*?*?*?*?*?*?*?*?*?*?*?*?*?*?*?*?*?,2.2,1.0,100,102084,0,-0,290,0.0,-0.0,0.0,0,0,0,0,137,1.0,10,5,9999,99999,9,999999999,0.0,999,999,99
3021,1,13,17,0,*?*?*?*?*?*?*?*?*?*?*?*?*?*?*?*?*?*?*?*?*?*?,0.9,-1.3,98,102084,0,-0,285,0.0,-0.0,0.0,0,0,0,0,133,0.0,10,5,9999,99999,9,999999999,0.0,999,999,99
3021,1,13,18,0,*?*?*?*?*?*?*?*?*?*?*?*?*?*?*?*?*?*?*?*?*?*?,-1.0,-2.7,100,102084,0,-0,278,0.0,-0.0,0.0,0,0,0,0,130,1.0,10,5,9999,99999,9,999999999,0.0,999,999,99
3021,1,13,19,0,*?*?*?*?*?*?*?*?*?*?*?*?*?*?*?*?*?*?*?*?*?*?,-0.1,-1.3,100,102084,0,-0,281,0.0,-0.0,0.0,0,0,0,0,132,2.1,10,5,9999,99999,9,999999999,0.0,999,999,99
3021,1,13,20,0,*?*?*?*?*?*?*?*?*?*?*?*?*?*?*?*?*?*?*?*?*?*?,-1.5,-3.1,100,102084,0,-0,276,0.0,-0.0,0.0,0,0,0,0,133,2.1,10,5,9999,99999,9,999999999,0.0,999,999,99
3021,1,13,21,0,*?*?*?*?*?*?*?*?*?*?*?*?*?*?*?*?*?*?*?*?*?*?,-2.3,-2.7,100,102084,0,-0,272,0.0,-0.0,0.0,0,0,0,0,135,1.5,10,5,9999,99999,9,999999999,0.0,999,999,99
3021,1,13,22,0,*?*?*?*?*?*?*?*?*?*?*?*?*?*?*?*?*?*?*?*?*?*?,-2.8,-2.9,100,102084,0,-0,270,0.0,-0.0,0.0,0,0,0,0,137,1.0,10,5,9999,99999,9,999999999,0.0,999,999,99
3021,1,13,23,0,*?*?*?*?*?*?*?*?*?*?*?*?*?*?*?*?*?*?*?*?*?*?,-2.4,-3.4,100,102084,0,-0,272,0.0,-0.0,0.0,0,0,0,0,138,0.5,10,5,9999,99999,9,999999999,0.0,999,999,99
3021,1,13,24,0,*?*?*?*?*?*?*?*?*?*?*?*?*?*?*?*?*?*?*?*?*?*?,-4.5,-4.5,100,102084,0,-0,264,0.0,-0.0,0.0,0,0,0,0,320,1.0,10,5,9999,99999,9,999999999,0.0,999,999,99
3021,1,14,1,0,*?*?*?*?*?*?*?*?*?*?*?*?*?*?*?*?*?*?*?*?*?*?,-1.7,-1.7,100,101071,0,-0,275,0.0,-0.0,0.0,0,0,0,0,143,1.5,10,5,9999,99999,9,999999999,0.0,999,999,99
3021,1,14,2,0,*?*?*?*?*?*?*?*?*?*?*?*?*?*?*?*?*?*?*?*?*?*?,-1.4,-1.5,100,101071,0,-0,276,0.0,-0.0,0.0,0,0,0,0,147,1.0,10,5,9999,99999,9,999999999,0.0,999,999,99
3021,1,14,3,0,*?*?*?*?*?*?*?*?*?*?*?*?*?*?*?*?*?*?*?*?*?*?,-3.3,-3.1,100,101071,0,-0,269,0.0,-0.0,0.0,0,0,0,0,150,1.5,10,5,9999,99999,9,999999999,0.0,999,999,99
3021,1,14,4,0,*?*?*?*?*?*?*?*?*?*?*?*?*?*?*?*?*?*?*?*?*?*?,-2.2,-2.2,100,101071,0,-0,273,0.0,-0.0,0.0,0,0,0,0,153,0.0,10,5,9999,99999,9,999999999,0.0,999,999,99
3021,1,14,5,0,*?*?*?*?*?*?*?*?*?*?*?*?*?*?*?*?*?*?*?*?*?*?,-3.0,-3.1,100,101071,0,-0,270,0.0,-0.0,0.0,0,0,0,0,157,0.5,10,5,9999,99999,9,999999999,0.0,999,999,99
3021,1,14,6,0,*?*?*?*?*?*?*?*?*?*?*?*?*?*?*?*?*?*?*?*?*?*?,-3.9,-3.9,100,101071,0,-0,266,0.0,-0.0,0.0,0,0,0,0,160,0.0,10,5,9999,99999,9,999999999,0.0,999,999,99
3021,1,14,7,0,*?*?*?*?*?*?*?*?*?*?*?*?*?*?*?*?*?*?*?*?*?*?,-3.6,-3.7,100,101071,0,-0,267,0.0,-0.0,0.0,0,0,0,0,187,0.5,10,5,9999,99999,9,999999999,0.0,999,999,99
3021,1,14,8,0,*?*?*?*?*?*?*?*?*?*?*?*?*?*?*?*?*?*?*?*?*?*?,-3.5,-3.9,100,101071,17,1391,268,0.0,0.0,0.0,0,0,0,0,213,1.0,10,5,9999,99999,9,999999999,0.0,999,999,99
3021,1,14,9,0,*?*?*?*?*?*?*?*?*?*?*?*?*?*?*?*?*?*?*?*?*?*?,-1.6,-1.9,100,101071,173,1408,275,19.6,0.0,19.6,2319,-0,2321,761,240,0.5,10,5,9999,99999,9,999999999,0.0,999,999,99
3021,1,14,10,0,*?*?*?*?*?*?*?*?*?*?*?*?*?*?*?*?*?*?*?*?*?*?,-0.9,-2.7,100,101071,290,1412,278,42.2,0.0,42.2,4935,0,4945,1662,267,1.0,10,5,9999,99999,9,999999999,0.0,999,999,99
3021,1,14,11,0,*?*?*?*?*?*?*?*?*?*?*?*?*?*?*?*?*?*?*?*?*?*?,1.9,-0.6,98,101071,359,1413,284,96.6,50.6,83.8,10606,4385,9483,2226,293,1.0,9,5,9999,99999,9,999999999,0.0,999,999,99
3021,1,14,12,0,*?*?*?*?*?*?*?*?*?*?*?*?*?*?*?*?*?*?*?*?*?*?,2.4,0.4,100,101071,375,1411,286,102.2,51.2,88.6,11217,4488,10024,2367,320,1.5,9,5,9999,99999,9,999999999,0.0,999,999,99
3021,1,14,13,0,*?*?*?*?*?*?*?*?*?*?*?*?*?*?*?*?*?*?*?*?*?*?,2.5,2.1,100,101071,338,1411,287,89.7,49.8,77.8,9841,4246,8804,2051,320,1.5,9,5,9999,99999,9,999999999,0.0,999,999,99
3021,1,14,14,0,*?*?*?*?*?*?*?*?*?*?*?*?*?*?*?*?*?*?*?*?*?*?,2.4,2.1,100,101071,250,1411,291,34.5,0.0,34.5,4039,0,4046,1346,320,1.5,10,5,9999,99999,9,999999999,0.0,999,999,99
3021,1,14,15,0,*?*?*?*?*?*?*?*?*?*?*?*?*?*?*?*?*?*?*?*?*?*?,2.4,2.5,100,101071,117,1409,291,8.6,0.0,8.6,1056,-0,1056,343,320,1.5,10,5,9999,99999,9,999999999,0.0,999,999,99
3021,1,14,16,0,*?*?*?*?*?*?*?*?*?*?*?*?*?*?*?*?*?*?*?*?*?*?,1.9,1.5,100,101071,0,-0,289,0.0,-0.0,0.0,0,0,0,0,320,1.0,10,5,9999,99999,9,999999999,0.0,999,999,99
3021,1,14,17,0,*?*?*?*?*?*?*?*?*?*?*?*?*?*?*?*?*?*?*?*?*?*?,1.2,0.4,100,101071,0,-0,286,0.0,-0.0,0.0,0,0,0,0,320,0.0,10,5,9999,99999,9,999999999,0.0,999,999,99
3021,1,14,18,0,*?*?*?*?*?*?*?*?*?*?*?*?*?*?*?*?*?*?*?*?*?*?,0.5,-0.4,100,101071,0,-0,284,0.0,-0.0,0.0,0,0,0,0,320,1.0,10,5,9999,99999,9,999999999,0.0,999,999,99
3021,1,14,19,0,*?*?*?*?*?*?*?*?*?*?*?*?*?*?*?*?*?*?*?*?*?*?,0.1,-0.4,100,101071,0,-0,282,0.0,-0.0,0.0,0,0,0,0,322,2.1,10,5,9999,99999,9,999999999,0.0,999,999,99
3021,1,14,20,0,*?*?*?*?*?*?*?*?*?*?*?*?*?*?*?*?*?*?*?*?*?*?,-0.8,-1.7,100,101071,0,-0,278,0.0,-0.0,0.0,0,0,0,0,323,2.1,10,5,9999,99999,9,999999999,0.0,999,999,99
3021,1,14,21,0,*?*?*?*?*?*?*?*?*?*?*?*?*?*?*?*?*?*?*?*?*?*?,-1.3,-1.3,100,101071,0,-0,276,0.0,-0.0,0.0,0,0,0,0,325,1.5,10,5,9999,99999,9,999999999,0.0,999,999,99
3021,1,14,22,0,*?*?*?*?*?*?*?*?*?*?*?*?*?*?*?*?*?*?*?*?*?*?,-2.0,-1.9,100,101071,0,-0,274,0.0,-0.0,0.0,0,0,0,0,327,1.0,10,5,9999,99999,9,999999999,0.6,999,999,99
3021,1,14,23,0,*?*?*?*?*?*?*?*?*?*?*?*?*?*?*?*?*?*?*?*?*?*?,-0.1,-0.0,100,101071,0,-0,281,0.0,-0.0,0.0,0,0,0,0,328,0.5,10,5,9999,99999,9,999999999,0.2,999,999,99
3021,1,14,24,0,*?*?*?*?*?*?*?*?*?*?*?*?*?*?*?*?*?*?*?*?*?*?,-2.0,-2.7,100,101071,0,-0,274,0.0,-0.0,0.0,0,0,0,0,140,1.0,10,5,9999,99999,9,999999999,0.0,999,999,99
3021,1,15,1,0,*?*?*?*?*?*?*?*?*?*?*?*?*?*?*?*?*?*?*?*?*?*?,1.9,0.4,91,101123,0,-0,289,0.0,-0.0,0.0,0,0,0,0,328,1.5,10,5,9999,99999,9,999999999,0.0,999,999,99
3021,1,15,2,0,*?*?*?*?*?*?*?*?*?*?*?*?*?*?*?*?*?*?*?*?*?*?,2.0,0.8,92,101123,0,-0,290,0.0,-0.0,0.0,0,0,0,0,327,1.0,10,5,9999,99999,9,999999999,0.1,999,999,99
3021,1,15,3,0,*?*?*?*?*?*?*?*?*?*?*?*?*?*?*?*?*?*?*?*?*?*?,4.0,2.7,91,101123,0,-0,298,0.0,-0.0,0.0,0,0,0,0,325,1.5,10,5,9999,99999,9,999999999,0.0,999,999,99
3021,1,15,4,0,*?*?*?*?*?*?*?*?*?*?*?*?*?*?*?*?*?*?*?*?*?*?,2.6,2.1,98,101123,0,-0,292,0.0,-0.0,0.0,0,0,0,0,323,0.0,10,5,9999,99999,9,999999999,0.0,999,999,99
3021,1,15,5,0,*?*?*?*?*?*?*?*?*?*?*?*?*?*?*?*?*?*?*?*?*?*?,2.3,0.8,92,101123,0,-0,291,0.0,-0.0,0.0,0,0,0,0,322,0.5,10,5,9999,99999,9,999999999,0.0,999,999,99
3021,1,15,6,0,*?*?*?*?*?*?*?*?*?*?*?*?*?*?*?*?*?*?*?*?*?*?,2.9,0.4,84,101123,0,-0,294,0.0,-0.0,0.0,0,0,0,0,320,0.0,10,5,9999,99999,9,999999999,0.0,999,999,99
3021,1,15,7,0,*?*?*?*?*?*?*?*?*?*?*?*?*?*?*?*?*?*?*?*?*?*?,2.2,-0.4,83,101123,0,-0,291,0.0,-0.0,0.0,0,0,0,0,308,0.5,10,5,9999,99999,9,999999999,0.0,999,999,99
3021,1,15,8,0,*?*?*?*?*?*?*?*?*?*?*?*?*?*?*?*?*?*?*?*?*?*?,3.5,0.2,80,101123,20,1403,296,0.0,0.0,0.0,0,0,0,0,297,1.0,10,5,9999,99999,9,999999999,0.0,999,999,99
3021,1,15,9,0,*?*?*?*?*?*?*?*?*?*?*?*?*?*?*?*?*?*?*?*?*?*?,2.5,-0.4,81,101123,177,1414,287,35.1,37.3,30.4,3928,2345,3658,638,285,0.5,9,5,9999,99999,9,999999999,0.0,999,999,99
3021,1,15,10,0,*?*?*?*?*?*?*?*?*?*?*?*?*?*?*?*?*?*?*?*?*?*?,3.9,-0.6,73,101123,294,1414,287,98.9,119.8,74.0,10817,9530,8589,1595,273,1.0,8,4,9999,99999,9,999999999,0.0,999,999,99
3021,1,15,11,0,*?*?*?*?*?*?*?*?*?*?*?*?*?*?*?*?*?*?*?*?*?*?,4.0,0.4,78,101123,363,1413,293,98.0,50.7,85.0,10758,4411,9618,2261,262,1.0,9,5,9999,99999,9,999999999,0.0,999,999,99
3021,1,15,12,0,*?*?*?*?*?*?*?*?*?*?*?*?*?*?*?*?*?*?*?*?*?*?,4.5,1.9,85,101123,380,1414,291,137.4,128.8,102.8,14991,11314,11827,2267,250,1.5,8,4,9999,99999,9,999999999,0.0,999,999,99
3021,1,15,13,0,*?*?*?*?*?*?*?*?*?*?*?*?*?*?*?*?*?*?*?*?*?*?,4.7,2.7,87,101123,343,1413,292,120.9,125.5,90.5,13204,10623,10445,1975,225,1.5,8,4,9999,99999,9,999999999,0.0,999,999,99
3021,1,15,14,0,*?*?*?*?*?*?*?*?*?*?*?*?*?*?*?*?*?*?*?*?*?*?,4.2,1.5,83,101123,255,1412,294,61.6,45.3,53.4,6811,3403,6297,1140,200,1.5,9,5,9999,99999,9,999999999,0.0,999,999,99
3021,1,15,15,0,*?*?*?*?*?*?*?*?*?*?*?*?*?*?*?*?*?*?*?*?*?*?,4.7,0.4,75,101123,122,1409,301,9.6,0.0,9.6,1169,-0,1169,380,175,1.5,10,5,9999,99999,9,999999999,0.0,999,999,99
3021,1,15,16,0,*?*?*?*?*?*?*?*?*?*?*?*?*?*?*?*?*?*?*?*?*?*?,3.5,0.2,80,101123,0,-0,296,0.0,-0.0,0.0,0,0,0,0,150,1.0,10,5,9999,99999,9,999999999,0.3,999,999,99
3021,1,15,17,0,*?*?*?*?*?*?*?*?*?*?*?*?*?*?*?*?*?*?*?*?*?*?,3.8,-0.2,75,101123,0,-0,297,0.0,-0.0,0.0,0,0,0,0,125,0.0,10,5,9999,99999,9,999999999,0.3,999,999,99
3021,1,15,18,0,*?*?*?*?*?*?*?*?*?*?*?*?*?*?*?*?*?*?*?*?*?*?,2.9,-0.8,77,101123,0,-0,294,0.0,-0.0,0.0,0,0,0,0,100,1.0,10,5,9999,99999,9,999999999,0.0,999,999,99
3021,1,15,19,0,*?*?*?*?*?*?*?*?*?*?*?*?*?*?*?*?*?*?*?*?*?*?,4.4,0.6,78,101123,0,-0,300,0.0,-0.0,0.0,0,0,0,0,113,2.1,10,5,9999,99999,9,999999999,0.0,999,999,99
3021,1,15,20,0,*?*?*?*?*?*?*?*?*?*?*?*?*?*?*?*?*?*?*?*?*?*?,2.3,-0.0,86,101123,0,-0,291,0.0,-0.0,0.0,0,0,0,0,127,2.1,10,5,9999,99999,9,999999999,0.0,999,999,99
3021,1,15,21,0,*?*?*?*?*?*?*?*?*?*?*?*?*?*?*?*?*?*?*?*?*?*?,3.5,0.6,83,101123,0,-0,296,0.0,-0.0,0.0,0,0,0,0,140,1.5,10,5,9999,99999,9,999999999,0.0,999,999,99
3021,1,15,22,0,*?*?*?*?*?*?*?*?*?*?*?*?*?*?*?*?*?*?*?*?*?*?,2.2,-0.4,83,101123,0,-0,291,0.0,-0.0,0.0,0,0,0,0,153,1.0,10,5,9999,99999,9,999999999,0.0,999,999,99
3021,1,15,23,0,*?*?*?*?*?*?*?*?*?*?*?*?*?*?*?*?*?*?*?*?*?*?,3.7,2.3,91,101123,0,-0,297,0.0,-0.0,0.0,0,0,0,0,167,0.5,10,5,9999,99999,9,999999999,0.0,999,999,99
3021,1,15,24,0,*?*?*?*?*?*?*?*?*?*?*?*?*?*?*?*?*?*?*?*?*?*?,1.9,0.2,90,101123,0,-0,289,0.0,-0.0,0.0,0,0,0,0,330,1.0,10,5,9999,99999,9,999999999,0.2,999,999,99
3021,1,16,1,0,*?*?*?*?*?*?*?*?*?*?*?*?*?*?*?*?*?*?*?*?*?*?,5.9,0.4,67,101300,0,-0,306,0.0,-0.0,0.0,0,0,0,0,177,1.5,10,5,9999,99999,9,999999999,0.0,999,999,99
3021,1,16,2,0,*?*?*?*?*?*?*?*?*?*?*?*?*?*?*?*?*?*?*?*?*?*?,6.5,-0.4,61,101300,0,-0,309,0.0,-0.0,0.0,0,0,0,0,173,1.0,10,5,9999,99999,9,999999999,0.0,999,999,99
3021,1,16,3,0,*?*?*?*?*?*?*?*?*?*?*?*?*?*?*?*?*?*?*?*?*?*?,6.1,-0.6,61,101300,0,-0,308,0.0,-0.0,0.0,0,0,0,0,170,1.5,10,5,9999,99999,9,999999999,0.0,999,999,99
3021,1,16,4,0,*?*?*?*?*?*?*?*?*?*?*?*?*?*?*?*?*?*?*?*?*?*?,5.7,-1.1,62,101300,0,-0,306,0.0,-0.0,0.0,0,0,0,0,167,0.0,10,5,9999,99999,9,999999999,0.0,999,999,99
3021,1,16,5,0,*?*?*?*?*?*?*?*?*?*?*?*?*?*?*?*?*?*?*?*?*?*?,5.1,-1.5,61,101300,0,-0,303,0.0,-0.0,0.0,0,0,0,0,163,0.5,10,5,9999,99999,9,999999999,0.0,999,999,99
3021,1,16,6,0,*?*?*?*?*?*?*?*?*?*?*?*?*?*?*?*?*?*?*?*?*?*?,5.6,-0.6,63,101300,0,-0,305,0.0,-0.0,0.0,0,0,0,0,160,0.0,10,5,9999,99999,9,999999999,0.0,999,999,99
3021,1,16,7,0,*?*?*?*?*?*?*?*?*?*?*?*?*?*?*?*?*?*?*?*?*?*?,6.1,-0.0,64,101300,0,-0,307,0.0,-0.0,0.0,0,0,0,0,158,0.5,10,5,9999,99999,9,999999999,0.0,999,999,99
3021,1,16,8,0,*?*?*?*?*?*?*?*?*?*?*?*?*?*?*?*?*?*?*?*?*?*?,5.8,0.4,68,101300,23,1401,296,0.0,0.0,0.0,0,0,0,0,157,1.0,8,4,9999,99999,9,999999999,0.0,999,999,99
3021,1,16,9,0,*?*?*?*?*?*?*?*?*?*?*?*?*?*?*?*?*?*?*?*?*?*?,5.9,1.0,70,101300,180,1410,276,69.7,321.2,28.7,7214,20406,4490,529,155,0.5,4,2,9999,99999,9,999999999,0.0,999,999,99
3021,1,16,10,0,*?*?*?*?*?*?*?*?*?*?*?*?*?*?*?*?*?*?*?*?*?*?,6.8,1.5,68,101300,297,1410,275,148.9,450.3,54.1,15301,35118,8031,981,153,1.0,3,2,9999,99999,9,999999999,0.0,999,999,99
3021,1,16,11,0,*?*?*?*?*?*?*?*?*?*?*?*?*?*?*?*?*?*?*?*?*?*?,8.0,1.9,65,101300,367,1412,280,195.1,478.1,70.8,20003,40074,10260,1286,152,1.0,3,2,9999,99999,9,999999999,0.0,999,999,99
3021,1,16,12,0,*?*?*?*?*?*?*?*?*?*?*?*?*?*?*?*?*?*?*?*?*?*?,9.1,2.7,64,101300,384,1411,281,208.3,514.5,68.3,21499,43981,10025,1264,150,1.5,2,1,9999,99999,9,999999999,0.0,999,999,99
3021,1,16,13,0,*?*?*?*?*?*?*?*?*?*?*?*?*?*?*?*?*?*?*?*?*?*?,9.2,2.3,62,101300,348,1413,306,145.5,210.9,93.5,15396,17507,10986,1816,148,1.5,7,4,9999,99999,9,999999999,0.0,999,999,99
3021,1,16,14,0,*?*?*?*?*?*?*?*?*?*?*?*?*?*?*?*?*?*?*?*?*?*?,9.1,2.3,62,101300,260,1412,310,83.8,114.7,62.7,9191,8655,7317,1341,147,1.5,8,4,9999,99999,9,999999999,0.0,999,999,99
3021,1,16,15,0,*?*?*?*?*?*?*?*?*?*?*?*?*?*?*?*?*?*?*?*?*?*?,8.8,2.1,62,101300,127,1409,309,24.3,68.1,18.2,2689,3058,2359,303,145,1.5,8,4,9999,99999,9,999999999,0.0,999,999,99
3021,1,16,16,0,*?*?*?*?*?*?*?*?*?*?*?*?*?*?*?*?*?*?*?*?*?*?,8.8,1.9,62,101300,0,-0,314,0.0,-0.0,0.0,0,0,0,0,143,1.0,9,5,9999,99999,9,999999999,0.0,999,999,99
3021,1,16,17,0,*?*?*?*?*?*?*?*?*?*?*?*?*?*?*?*?*?*?*?*?*?*?,8.5,1.3,60,101300,0,-0,318,0.0,-0.0,0.0,0,0,0,0,142,0.0,10,5,9999,99999,9,999999999,0.0,999,999,99
3021,1,16,18,0,*?*?*?*?*?*?*?*?*?*?*?*?*?*?*?*?*?*?*?*?*?*?,7.7,1.3,64,101300,0,-0,314,0.0,-0.0,0.0,0,0,0,0,140,1.0,10,5,9999,99999,9,999999999,0.0,999,999,99
3021,1,16,19,0,*?*?*?*?*?*?*?*?*?*?*?*?*?*?*?*?*?*?*?*?*?*?,8.0,1.0,62,101300,0,-0,316,0.0,-0.0,0.0,0,0,0,0,140,2.1,10,5,9999,99999,9,999999999,0.2,999,999,99
3021,1,16,20,0,*?*?*?*?*?*?*?*?*?*?*?*?*?*?*?*?*?*?*?*?*?*?,7.6,0.8,62,101300,0,-0,314,0.0,-0.0,0.0,0,0,0,0,140,2.1,10,5,9999,99999,9,999999999,0.1,999,999,99
3021,1,16,21,0,*?*?*?*?*?*?*?*?*?*?*?*?*?*?*?*?*?*?*?*?*?*?,7.0,0.8,64,101300,0,-0,311,0.0,-0.0,0.0,0,0,0,0,140,1.5,10,5,9999,99999,9,999999999,0.0,999,999,99
3021,1,16,22,0,*?*?*?*?*?*?*?*?*?*?*?*?*?*?*?*?*?*?*?*?*?*?,7.4,0.8,63,101300,0,-0,313,0.0,-0.0,0.0,0,0,0,0,140,1.0,10,5,9999,99999,9,999999999,0.1,999,999,99
3021,1,16,23,0,*?*?*?*?*?*?*?*?*?*?*?*?*?*?*?*?*?*?*?*?*?*?,6.7,0.8,65,101300,0,-0,310,0.0,-0.0,0.0,0,0,0,0,140,0.5,10,5,9999,99999,9,999999999,0.3,999,999,99
3021,1,16,24,0,*?*?*?*?*?*?*?*?*?*?*?*?*?*?*?*?*?*?*?*?*?*?,5.1,1.3,76,101300,0,-0,303,0.0,-0.0,0.0,0,0,0,0,180,1.0,10,5,9999,99999,9,999999999,0.0,999,999,99
3021,1,17,1,0,*?*?*?*?*?*?*?*?*?*?*?*?*?*?*?*?*?*?*?*?*?*?,5.4,3.4,90,101454,0,-0,304,0.0,-0.0,0.0,0,0,0,0,142,1.5,10,5,9999,99999,9,999999999,0.0,999,999,99
3021,1,17,2,0,*?*?*?*?*?*?*?*?*?*?*?*?*?*?*?*?*?*?*?*?*?*?,4.9,4.5,100,101454,0,-0,301,0.0,-0.0,0.0,0,0,0,0,143,1.0,10,5,9999,99999,9,999999999,0.0,999,999,99
3021,1,17,3,0,*?*?*?*?*?*?*?*?*?*?*?*?*?*?*?*?*?*?*?*?*?*?,4.1,3.2,98,101454,0,-0,298,0.0,-0.0,0.0,0,0,0,0,145,1.5,10,5,9999,99999,9,999999999,0.0,999,999,99
3021,1,17,4,0,*?*?*?*?*?*?*?*?*?*?*?*?*?*?*?*?*?*?*?*?*?*?,3.3,3.0,100,101454,0,-0,295,0.0,-0.0,0.0,0,0,0,0,147,0.0,10,5,9999,99999,9,999999999,0.0,999,999,99
3021,1,17,5,0,*?*?*?*?*?*?*?*?*?*?*?*?*?*?*?*?*?*?*?*?*?*?,3.8,2.9,97,101454,0,-0,297,0.0,-0.0,0.0,0,0,0,0,148,0.5,10,5,9999,99999,9,999999999,0.0,999,999,99
3021,1,17,6,0,*?*?*?*?*?*?*?*?*?*?*?*?*?*?*?*?*?*?*?*?*?*?,4.4,2.9,94,101454,0,-0,300,0.0,-0.0,0.0,0,0,0,0,150,0.0,10,5,9999,99999,9,999999999,0.0,999,999,99
3021,1,17,7,0,*?*?*?*?*?*?*?*?*?*?*?*?*?*?*?*?*?*?*?*?*?*?,4.4,3.2,96,101454,0,-0,299,0.0,-0.0,0.0,0,0,0,0,150,0.5,10,5,9999,99999,9,999999999,0.0,999,999,99
3021,1,17,8,0,*?*?*?*?*?*?*?*?*?*?*?*?*?*?*?*?*?*?*?*?*?*?,4.2,3.0,96,101454,26,1390,299,0.0,0.0,0.0,0,0,0,0,150,1.0,10,5,9999,99999,9,999999999,0.0,999,999,99
3021,1,17,9,0,*?*?*?*?*?*?*?*?*?*?*?*?*?*?*?*?*?*?*?*?*?*?,4.0,2.7,94,101454,184,1413,293,37.5,38.3,32.5,4188,2457,3898,683,150,0.5,9,5,9999,99999,9,999999999,0.0,999,999,99
3021,1,17,10,0,*?*?*?*?*?*?*?*?*?*?*?*?*?*?*?*?*?*?*?*?*?*?,6.3,1.7,76,101454,301,1410,303,77.3,48.1,67.0,8482,3968,7597,1749,150,1.0,9,5,9999,99999,9,999999999,0.0,999,999,99
3021,1,17,11,0,*?*?*?*?*?*?*?*?*?*?*?*?*?*?*?*?*?*?*?*?*?*?,7.9,1.9,68,101454,371,1410,310,101.0,51.0,87.5,11079,4465,9902,2335,150,1.0,9,5,9999,99999,9,999999999,0.0,999,999,99
3021,1,17,12,0,*?*?*?*?*?*?*?*?*?*?*?*?*?*?*?*?*?*?*?*?*?*?,9.0,3.9,74,101454,389,1412,315,106.9,51.6,92.6,11728,4568,10478,2488,150,1.5,9,5,9999,99999,9,999999999,0.0,999,999,99
3021,1,17,13,0,*?*?*?*?*?*?*?*?*?*?*?*?*?*?*?*?*?*?*?*?*?*?,8.8,3.8,73,101454,353,1413,314,94.6,50.4,82.0,10381,4345,9283,2175,148,1.5,9,5,9999,99999,9,999999999,0.0,999,999,99
3021,1,17,14,0,*?*?*?*?*?*?*?*?*?*?*?*?*?*?*?*?*?*?*?*?*?*?,8.6,3.6,74,101454,265,1411,313,65.0,46.0,56.4,7184,3516,6637,1206,147,1.5,9,5,9999,99999,9,999999999,0.0,999,999,99
3021,1,17,15,0,*?*?*?*?*?*?*?*?*?*?*?*?*?*?*?*?*?*?*?*?*?*?,9.1,4.6,77,101454,132,1407,316,20.1,28.5,17.5,2292,1548,2147,363,145,1.5,9,5,9999,99999,9,999999999,0.0,999,999,99
3021,1,17,16,0,*?*?*?*?*?*?*?*?*?*?*?*?*?*?*?*?*?*?*?*?*?*?,8.8,6.1,86,101454,0,-0,318,0.0,-0.0,0.0,0,0,0,0,143,1.0,10,5,9999,99999,9,999999999,0.1,999,999,99
3021,1,17,17,0,*?*?*?*?*?*?*?*?*?*?*?*?*?*?*?*?*?*?*?*?*?*?,7.7,5.3,88,101454,0,-0,314,0.0,-0.0,0.0,0,0,0,0,142,0.0,10,5,9999,99999,9,999999999,0.0,999,999,99
3021,1,17,18,0,*?*?*?*?*?*?*?*?*?*?*?*?*?*?*?*?*?*?*?*?*?*?,7.3,6.2,97,101454,0,-0,312,0.0,-0.0,0.0,0,0,0,0,140,1.0,10,5,9999,99999,9,999999999,0.0,999,999,99
3021,1,17,19,0,*?*?*?*?*?*?*?*?*?*?*?*?*?*?*?*?*?*?*?*?*?*?,6.7,6.7,100,101454,0,-0,309,0.0,-0.0,0.0,0,0,0,0,138,2.1,10,5,9999,99999,9,999999999,0.0,999,999,99
3021,1,17,20,0,*?*?*?*?*?*?*?*?*?*?*?*?*?*?*?*?*?*?*?*?*?*?,6.4,6.4,100,101454,0,-0,308,0.0,-0.0,0.0,0,0,0,0,137,2.1,10,5,9999,99999,9,999999999,0.0,999,999,99
3021,1,17,21,0,*?*?*?*?*?*?*?*?*?*?*?*?*?*?*?*?*?*?*?*?*?*?,6.0,5.9,100,101454,0,-0,306,0.0,-0.0,0.0,0,0,0,0,135,1.5,10,5,9999,99999,9,999999999,0.0,999,999,99
3021,1,17,22,0,*?*?*?*?*?*?*?*?*?*?*?*?*?*?*?*?*?*?*?*?*?*?,5.4,5.5,100,101454,0,-0,303,0.0,-0.0,0.0,0,0,0,0,133,1.0,10,5,9999,99999,9,999999999,0.1,999,999,99
3021,1,17,23,0,*?*?*?*?*?*?*?*?*?*?*?*?*?*?*?*?*?*?*?*?*?*?,8.5,8.0,100,101454,0,-0,317,0.0,-0.0,0.0,0,0,0,0,132,0.5,10,5,9999,99999,9,999999999,0.4,999,999,99
3021,1,17,24,0,*?*?*?*?*?*?*?*?*?*?*?*?*?*?*?*?*?*?*?*?*?*?,6.0,2.1,79,101454,0,-0,307,0.0,-0.0,0.0,0,0,0,0,140,1.0,10,5,9999,99999,9,999999999,0.1,999,999,99
3021,1,18,1,0,*?*?*?*?*?*?*?*?*?*?*?*?*?*?*?*?*?*?*?*?*?*?,11.5,8.9,84,100181,0,-0,330,0.0,-0.0,0.0,0,0,0,0,128,1.5,10,5,9999,99999,9,999999999,0.0,999,999,99
3021,1,18,2,0,*?*?*?*?*?*?*?*?*?*?*?*?*?*?*?*?*?*?*?*?*?*?,11.5,9.2,86,100181,0,-0,330,0.0,-0.0,0.0,0,0,0,0,127,1.0,10,5,9999,99999,9,999999999,0.0,999,999,99
3021,1,18,3,0,*?*?*?*?*?*?*?*?*?*?*?*?*?*?*?*?*?*?*?*?*?*?,11.5,8.9,84,100181,0,-0,330,0.0,-0.0,0.0,0,0,0,0,125,1.5,10,5,9999,99999,9,999999999,0.0,999,999,99
3021,1,18,4,0,*?*?*?*?*?*?*?*?*?*?*?*?*?*?*?*?*?*?*?*?*?*?,11.5,9.4,87,100181,0,-0,330,0.0,-0.0,0.0,0,0,0,0,123,0.0,10,5,9999,99999,9,999999999,0.0,999,999,99
3021,1,18,5,0,*?*?*?*?*?*?*?*?*?*?*?*?*?*?*?*?*?*?*?*?*?*?,11.7,9.7,87,100181,0,-0,331,0.0,-0.0,0.0,0,0,0,0,122,0.5,10,5,9999,99999,9,999999999,0.0,999,999,99
3021,1,18,6,0,*?*?*?*?*?*?*?*?*?*?*?*?*?*?*?*?*?*?*?*?*?*?,11.5,9.9,90,100181,0,-0,330,0.0,-0.0,0.0,0,0,0,0,120,0.0,10,5,9999,99999,9,999999999,0.0,999,999,99
3021,1,18,7,0,*?*?*?*?*?*?*?*?*?*?*?*?*?*?*?*?*?*?*?*?*?*?,11.5,9.4,87,100181,0,-0,330,0.0,-0.0,0.0,0,0,0,0,120,0.5,10,5,9999,99999,9,999999999,0.0,999,999,99
3021,1,18,8,0,*?*?*?*?*?*?*?*?*?*?*?*?*?*?*?*?*?*?*?*?*?*?,11.5,9.2,85,100181,30,1421,319,0.0,0.0,0.0,0,0,0,0,120,1.0,7,4,9999,99999,9,999999999,0.0,999,999,99
3021,1,18,9,0,*?*?*?*?*?*?*?*?*?*?*?*?*?*?*?*?*?*?*?*?*?*?,11.5,9.6,88,100181,188,1415,327,38.8,38.8,33.6,4329,2515,4027,707,120,0.5,9,5,9999,99999,9,999999999,0.0,999,999,99
3021,1,18,10,0,*?*?*?*?*?*?*?*?*?*?*?*?*?*?*?*?*?*?*?*?*?*?,11.6,8.1,79,100181,306,1413,319,123.3,203.2,79.3,13056,15862,9386,1512,120,1.0,7,4,9999,99999,9,999999999,0.0,999,999,99
3021,1,18,11,0,*?*?*?*?*?*?*?*?*?*?*?*?*?*?*?*?*?*?*?*?*?*?,11.6,6.9,72,100181,376,1412,319,160.5,215.2,103.2,16981,18483,12058,2026,120,1.0,7,4,9999,99999,9,999999999,0.0,999,999,99
3021,1,18,12,0,*?*?*?*?*?*?*?*?*?*?*?*?*?*?*?*?*?*?*?*?*?*?,11.7,7.0,73,100181,394,1413,323,143.8,129.9,107.5,15681,11557,12359,2381,120,1.5,8,4,9999,99999,9,999999999,0.0,999,999,99
3021,1,18,13,0,*?*?*?*?*?*?*?*?*?*?*?*?*?*?*?*?*?*?*?*?*?*?,11.5,4.6,62,100181,358,1413,331,55.5,0.0,55.5,6475,0,6490,2223,122,1.5,10,5,9999,99999,9,999999999,0.0,999,999,99
3021,1,18,14,0,*?*?*?*?*?*?*?*?*?*?*?*?*?*?*?*?*?*?*?*?*?*?,11.6,5.0,64,100181,270,1410,322,88.5,116.4,66.2,9694,8938,7711,1419,123,1.5,8,4,9999,99999,9,999999999,0.0,999,999,99
3021,1,18,15,0,*?*?*?*?*?*?*?*?*?*?*?*?*?*?*?*?*?*?*?*?*?*?,11.5,5.5,66,100181,138,1414,322,29.1,75.0,21.7,3185,3570,2781,367,125,1.5,8,4,9999,99999,9,999999999,0.0,999,999,99
3021,1,18,16,0,*?*?*?*?*?*?*?*?*?*?*?*?*?*?*?*?*?*?*?*?*?*?,11.5,5.9,68,100181,0,-0,326,0.0,-0.0,0.0,0,0,0,0,127,1.0,9,5,9999,99999,9,999999999,0.0,999,999,99
3021,1,18,17,0,*?*?*?*?*?*?*?*?*?*?*?*?*?*?*?*?*?*?*?*?*?*?,11.5,7.4,76,100181,0,-0,331,0.0,-0.0,0.0,0,0,0,0,128,0.0,10,5,9999,99999,9,999999999,0.0,999,999,99
3021,1,18,18,0,*?*?*?*?*?*?*?*?*?*?*?*?*?*?*?*?*?*?*?*?*?*?,11.5,8.0,79,100181,0,-0,330,0.0,-0.0,0.0,0,0,0,0,130,1.0,10,5,9999,99999,9,999999999,0.0,999,999,99
3021,1,18,19,0,*?*?*?*?*?*?*?*?*?*?*?*?*?*?*?*?*?*?*?*?*?*?,11.5,8.1,80,100181,0,-0,330,0.0,-0.0,0.0,0,0,0,0,130,2.1,10,5,9999,99999,9,999999999,0.0,999,999,99
3021,1,18,20,0,*?*?*?*?*?*?*?*?*?*?*?*?*?*?*?*?*?*?*?*?*?*?,11.5,8.4,81,100181,0,-0,330,0.0,-0.0,0.0,0,0,0,0,130,2.1,10,5,9999,99999,9,999999999,0.0,999,999,99
3021,1,18,21,0,*?*?*?*?*?*?*?*?*?*?*?*?*?*?*?*?*?*?*?*?*?*?,11.5,8.3,80,100181,0,-0,330,0.0,-0.0,0.0,0,0,0,0,130,1.5,10,5,9999,99999,9,999999999,0.0,999,999,99
3021,1,18,22,0,*?*?*?*?*?*?*?*?*?*?*?*?*?*?*?*?*?*?*?*?*?*?,11.5,8.1,80,100181,0,-0,330,0.0,-0.0,0.0,0,0,0,0,130,1.0,10,5,9999,99999,9,999999999,0.0,999,999,99
3021,1,18,23,0,*?*?*?*?*?*?*?*?*?*?*?*?*?*?*?*?*?*?*?*?*?*?,11.6,8.7,81,100181,0,-0,331,0.0,-0.0,0.0,0,0,0,0,130,0.5,10,5,9999,99999,9,999999999,0.0,999,999,99
3021,1,18,24,0,*?*?*?*?*?*?*?*?*?*?*?*?*?*?*?*?*?*?*?*?*?*?,11.6,8.4,80,100181,0,-0,331,0.0,-0.0,0.0,0,0,0,0,130,1.0,10,5,9999,99999,9,999999999,0.0,999,999,99
3021,1,19,1,0,*?*?*?*?*?*?*?*?*?*?*?*?*?*?*?*?*?*?*?*?*?*?,11.3,7.7,79,100072,0,-0,330,0.0,-0.0,0.0,0,0,0,0,125,1.5,10,5,9999,99999,9,999999999,0.0,999,999,99
3021,1,19,2,0,*?*?*?*?*?*?*?*?*?*?*?*?*?*?*?*?*?*?*?*?*?*?,11.3,7.4,77,100072,0,-0,330,0.0,-0.0,0.0,0,0,0,0,120,1.0,10,5,9999,99999,9,999999999,0.0,999,999,99
3021,1,19,3,0,*?*?*?*?*?*?*?*?*?*?*?*?*?*?*?*?*?*?*?*?*?*?,10.6,7.4,81,100072,0,-0,326,0.0,-0.0,0.0,0,0,0,0,115,1.5,10,5,9999,99999,9,999999999,0.0,999,999,99
3021,1,19,4,0,*?*?*?*?*?*?*?*?*?*?*?*?*?*?*?*?*?*?*?*?*?*?,11.2,7.6,78,100072,0,-0,329,0.0,-0.0,0.0,0,0,0,0,110,0.0,10,5,9999,99999,9,999999999,0.0,999,999,99
3021,1,19,5,0,*?*?*?*?*?*?*?*?*?*?*?*?*?*?*?*?*?*?*?*?*?*?,10.6,7.0,78,100072,0,-0,326,0.0,-0.0,0.0,0,0,0,0,105,0.5,10,5,9999,99999,9,999999999,0.0,999,999,99
3021,1,19,6,0,*?*?*?*?*?*?*?*?*?*?*?*?*?*?*?*?*?*?*?*?*?*?,10.8,7.1,78,100072,0,-0,327,0.0,-0.0,0.0,0,0,0,0,100,0.0,10,5,9999,99999,9,999999999,0.0,999,999,99
3021,1,19,7,0,*?*?*?*?*?*?*?*?*?*?*?*?*?*?*?*?*?*?*?*?*?*?,11.4,7.3,76,100072,0,-0,330,0.0,-0.0,0.0,0,0,0,0,88,0.5,10,5,9999,99999,9,999999999,0.1,999,999,99
3021,1,19,8,0,*?*?*?*?*?*?*?*?*?*?*?*?*?*?*?*?*?*?*?*?*?*?,10.9,6.9,76,100072,33,1397,307,0.0,0.0,0.0,0,0,0,0,77,1.0,5,3,9999,99999,9,999999999,0.0,999,999,99
3021,1,19,9,0,*?*?*?*?*?*?*?*?*?*?*?*?*?*?*?*?*?*?*?*?*?*?,10.4,6.9,78,100072,191,1408,317,53.2,98.7,39.8,5704,5883,4890,710,65,0.5,8,4,9999,99999,9,999999999,0.0,999,999,99
3021,1,19,10,0,*?*?*?*?*?*?*?*?*?*?*?*?*?*?*?*?*?*?*?*?*?*?,11.5,6.4,71,100072,310,1412,322,106.3,121.9,79.5,11613,9918,9209,1721,53,1.0,8,4,9999,99999,9,999999999,0.0,999,999,99
3021,1,19,11,0,*?*?*?*?*?*?*?*?*?*?*?*?*?*?*?*?*?*?*?*?*?*?,12.6,6.9,68,100072,380,1409,323,163.0,215.8,104.8,17243,18635,12232,2063,42,1.0,7,4,9999,99999,9,999999999,0.0,999,999,99
3021,1,19,12,0,*?*?*?*?*?*?*?*?*?*?*?*?*?*?*?*?*?*?*?*?*?*?,12.7,7.3,70,100072,399,1413,324,172.6,218.1,111.0,18260,19197,12917,2198,30,1.5,7,4,9999,99999,9,999999999,0.0,999,999,99
3021,1,19,13,0,*?*?*?*?*?*?*?*?*?*?*?*?*?*?*?*?*?*?*?*?*?*?,12.6,6.9,68,100072,363,1412,323,153.6,213.3,98.8,16254,18048,11566,1930,28,1.5,7,4,9999,99999,9,999999999,0.0,999,999,99
3021,1,19,14,0,*?*?*?*?*?*?*?*?*?*?*?*?*?*?*?*?*?*?*?*?*?*?,12.6,6.9,67,100072,276,1413,336,39.5,0.0,39.5,4618,0,4627,1549,27,1.5,10,5,9999,99999,9,999999999,0.0,999,999,99
3021,1,19,15,0,*?*?*?*?*?*?*?*?*?*?*?*?*?*?*?*?*?*?*?*?*?*?,13.0,7.6,69,100072,143,1410,317,44.0,227.7,20.9,4584,13093,3356,390,25,1.5,5,3,9999,99999,9,999999999,0.0,999,999,99
3021,1,19,16,0,*?*?*?*?*?*?*?*?*?*?*?*?*?*?*?*?*?*?*?*?*?*?,12.6,7.7,72,100072,0,-0,328,0.0,-0.0,0.0,0,0,0,0,23,1.0,8,4,9999,99999,9,999999999,0.0,999,999,99
3021,1,19,17,0,*?*?*?*?*?*?*?*?*?*?*?*?*?*?*?*?*?*?*?*?*?*?,12.6,7.1,69,100072,0,-0,336,0.0,-0.0,0.0,0,0,0,0,22,0.0,10,5,9999,99999,9,999999999,0.0,999,999,99
3021,1,19,18,0,*?*?*?*?*?*?*?*?*?*?*?*?*?*?*?*?*?*?*?*?*?*?,12.5,7.9,73,100072,0,-0,335,0.0,-0.0,0.0,0,0,0,0,20,1.0,10,5,9999,99999,9,999999999,0.0,999,999,99
3021,1,19,19,0,*?*?*?*?*?*?*?*?*?*?*?*?*?*?*?*?*?*?*?*?*?*?,11.6,8.0,78,100072,0,-0,331,0.0,-0.0,0.0,0,0,0,0,73,2.1,10,5,9999,99999,9,999999999,0.0,999,999,99
3021,1,19,20,0,*?*?*?*?*?*?*?*?*?*?*?*?*?*?*?*?*?*?*?*?*?*?,11.8,8.5,80,100072,0,-0,332,0.0,-0.0,0.0,0,0,0,0,127,2.1,10,5,9999,99999,9,999999999,0.0,999,999,99
3021,1,19,21,0,*?*?*?*?*?*?*?*?*?*?*?*?*?*?*?*?*?*?*?*?*?*?,11.5,8.3,80,100072,0,-0,330,0.0,-0.0,0.0,0,0,0,0,180,1.5,10,5,9999,99999,9,999999999,0.0,999,999,99
3021,1,19,22,0,*?*?*?*?*?*?*?*?*?*?*?*?*?*?*?*?*?*?*?*?*?*?,11.8,7.9,77,100072,0,-0,332,0.0,-0.0,0.0,0,0,0,0,233,1.0,10,5,9999,99999,9,999999999,0.0,999,999,99
3021,1,19,23,0,*?*?*?*?*?*?*?*?*?*?*?*?*?*?*?*?*?*?*?*?*?*?,11.5,7.9,78,100072,0,-0,330,0.0,-0.0,0.0,0,0,0,0,287,0.5,10,5,9999,99999,9,999999999,0.0,999,999,99
3021,1,19,24,0,*?*?*?*?*?*?*?*?*?*?*?*?*?*?*?*?*?*?*?*?*?*?,11.4,8.1,81,100072,0,-0,330,0.0,-0.0,0.0,0,0,0,0,130,1.0,10,5,9999,99999,9,999999999,0.0,999,999,99
3021,1,20,1,0,*?*?*?*?*?*?*?*?*?*?*?*?*?*?*?*?*?*?*?*?*?*?,10.8,6.6,74,99892.1,0,-0,327,0.0,-0.0,0.0,0,0,0,0,340,1.5,10,5,9999,99999,9,999999999,0.0,999,999,99
3021,1,20,2,0,*?*?*?*?*?*?*?*?*?*?*?*?*?*?*?*?*?*?*?*?*?*?,10.6,5.9,72,99892.1,0,-0,327,0.0,-0.0,0.0,0,0,0,0,340,1.0,10,5,9999,99999,9,999999999,0.0,999,999,99
3021,1,20,3,0,*?*?*?*?*?*?*?*?*?*?*?*?*?*?*?*?*?*?*?*?*?*?,10.4,5.3,69,99892.1,0,-0,326,0.0,-0.0,0.0,0,0,0,0,340,1.5,10,5,9999,99999,9,999999999,0.0,999,999,99
3021,1,20,4,0,*?*?*?*?*?*?*?*?*?*?*?*?*?*?*?*?*?*?*?*?*?*?,10.5,5.3,69,99892.1,0,-0,326,0.0,-0.0,0.0,0,0,0,0,340,0.0,10,5,9999,99999,9,999999999,0.0,999,999,99
3021,1,20,5,0,*?*?*?*?*?*?*?*?*?*?*?*?*?*?*?*?*?*?*?*?*?*?,9.8,5.8,75,99892.1,0,-0,323,0.0,-0.0,0.0,0,0,0,0,340,0.5,10,5,9999,99999,9,999999999,0.0,999,999,99
3021,1,20,6,0,*?*?*?*?*?*?*?*?*?*?*?*?*?*?*?*?*?*?*?*?*?*?,9.7,5.1,72,99892.1,0,-0,323,0.0,-0.0,0.0,0,0,0,0,340,0.0,10,5,9999,99999,9,999999999,0.0,999,999,99
3021,1,20,7,0,*?*?*?*?*?*?*?*?*?*?*?*?*?*?*?*?*?*?*?*?*?*?,9.6,5.5,75,99892.1,0,-0,322,0.0,-0.0,0.0,0,0,0,0,340,0.5,10,5,9999,99999,9,999999999,0.0,999,999,99
3021,1,20,8,0,*?*?*?*?*?*?*?*?*?*?*?*?*?*?*?*?*?*?*?*?*?*?,10.0,5.1,71,99892.1,37,1409,324,0.0,0.0,0.0,0,0,0,0,340,1.0,10,5,9999,99999,9,999999999,0.0,999,999,99
3021,1,20,9,0,*?*?*?*?*?*?*?*?*?*?*?*?*?*?*?*?*?*?*?*?*?*?,10.4,5.1,69,99892.1,196,1414,326,23.9,0.0,23.9,2818,-0,2821,928,340,0.5,10,5,9999,99999,9,999999999,0.0,999,999,99
3021,1,20,10,0,*?*?*?*?*?*?*?*?*?*?*?*?*?*?*?*?*?*?*?*?*?*?,11.2,6.2,71,99892.1,314,1409,329,47.0,0.0,47.0,5492,0,5503,1862,340,1.0,10,5,9999,99999,9,999999999,0.0,999,999,99
3021,1,20,11,0,*?*?*?*?*?*?*?*?*?*?*?*?*?*?*?*?*?*?*?*?*?*?,12.5,6.7,67,99892.1,385,1410,335,60.9,0.0,60.9,7109,0,7126,2460,340,1.0,10,5,9999,99999,9,999999999,0.0,999,999,99
3021,1,20,12,0,*?*?*?*?*?*?*?*?*?*?*?*?*?*?*?*?*?*?*?*?*?*?,12.7,7.0,67,99892.1,404,1412,336,64.4,0.0,64.4,7530,0,7548,2621,340,1.5,10,5,9999,99999,9,999999999,0.0,999,999,99
3021,1,20,13,0,*?*?*?*?*?*?*?*?*?*?*?*?*?*?*?*?*?*?*?*?*?*?,12.7,7.4,70,99892.1,368,1410,336,57.5,0.0,57.5,6716,0,6732,2313,290,1.5,10,5,9999,99999,9,999999999,0.0,999,999,99
3021,1,20,14,0,*?*?*?*?*?*?*?*?*?*?*?*?*?*?*?*?*?*?*?*?*?*?,12.5,7.3,69,99892.1,281,1410,335,40.6,0.0,40.6,4742,0,4750,1593,240,1.5,10,5,9999,99999,9,999999999,0.0,999,999,99
3021,1,20,15,0,*?*?*?*?*?*?*?*?*?*?*?*?*?*?*?*?*?*?*?*?*?*?,12.9,7.1,67,99892.1,149,1414,337,14.8,0.0,14.8,1766,-0,1767,577,190,1.5,10,5,9999,99999,9,999999999,0.0,999,999,99
3021,1,20,16,0,*?*?*?*?*?*?*?*?*?*?*?*?*?*?*?*?*?*?*?*?*?*?,12.6,6.7,66,99892.1,0,-0,336,0.0,-0.0,0.0,0,0,0,0,140,1.0,10,5,9999,99999,9,999999999,0.0,999,999,99
3021,1,20,17,0,*?*?*?*?*?*?*?*?*?*?*?*?*?*?*?*?*?*?*?*?*?*?,12.4,6.7,67,99892.1,0,-0,335,0.0,-0.0,0.0,0,0,0,0,90,0.0,10,5,9999,99999,9,999999999,0.0,999,999,99
3021,1,20,18,0,*?*?*?*?*?*?*?*?*?*?*?*?*?*?*?*?*?*?*?*?*?*?,11.0,6.1,71,99892.1,0,-0,328,0.0,-0.0,0.0,0,0,0,0,40,1.0,10,5,9999,99999,9,999999999,0.0,999,999,99
3021,1,20,19,0,*?*?*?*?*?*?*?*?*?*?*?*?*?*?*?*?*?*?*?*?*?*?,11.6,6.7,71,99892.1,0,-0,331,0.0,-0.0,0.0,0,0,0,0,88,2.1,10,5,9999,99999,9,999999999,0.0,999,999,99
3021,1,20,20,0,*?*?*?*?*?*?*?*?*?*?*?*?*?*?*?*?*?*?*?*?*?*?,11.1,6.9,73,99892.1,0,-0,329,0.0,-0.0,0.0,0,0,0,0,137,2.1,10,5,9999,99999,9,999999999,0.0,999,999,99
3021,1,20,21,0,*?*?*?*?*?*?*?*?*?*?*?*?*?*?*?*?*?*?*?*?*?*?,10.3,6.7,77,99892.1,0,-0,325,0.0,-0.0,0.0,0,0,0,0,185,1.5,10,5,9999,99999,9,999999999,0.3,999,999,99
3021,1,20,22,0,*?*?*?*?*?*?*?*?*?*?*?*?*?*?*?*?*?*?*?*?*?*?,11.1,6.6,72,99892.1,0,-0,329,0.0,-0.0,0.0,0,0,0,0,233,1.0,10,5,9999,99999,9,999999999,0.0,999,999,99
3021,1,20,23,0,*?*?*?*?*?*?*?*?*?*?*?*?*?*?*?*?*?*?*?*?*?*?,10.2,6.2,75,99892.1,0,-0,325,0.0,-0.0,0.0,0,0,0,0,282,0.5,10,5,9999,99999,9,999999999,0.0,999,999,99
3021,1,20,24,0,*?*?*?*?*?*?*?*?*?*?*?*?*?*?*?*?*?*?*?*?*?*?,11.2,7.1,75,99892.1,0,-0,329,0.0,-0.0,0.0,0,0,0,0,340,1.0,10,5,9999,99999,9,999999999,0.0,999,999,99
3021,1,21,1,0,*?*?*?*?*?*?*?*?*?*?*?*?*?*?*?*?*?*?*?*?*?*?,7.2,4.5,81,99385,0,-0,312,0.0,-0.0,0.0,0,0,0,0,333,1.5,10,5,9999,99999,9,999999999,0.0,999,999,99
3021,1,21,2,0,*?*?*?*?*?*?*?*?*?*?*?*?*?*?*?*?*?*?*?*?*?*?,6.0,3.6,82,99385,0,-0,306,0.0,-0.0,0.0,0,0,0,0,337,1.0,10,5,9999,99999,9,999999999,0.0,999,999,99
3021,1,21,3,0,*?*?*?*?*?*?*?*?*?*?*?*?*?*?*?*?*?*?*?*?*?*?,5.0,2.7,83,99385,0,-0,302,0.0,-0.0,0.0,0,0,0,0,340,1.5,10,5,9999,99999,9,999999999,0.0,999,999,99
3021,1,21,4,0,*?*?*?*?*?*?*?*?*?*?*?*?*?*?*?*?*?*?*?*?*?*?,4.0,1.7,83,99385,0,-0,298,0.0,-0.0,0.0,0,0,0,0,343,0.0,10,5,9999,99999,9,999999999,0.0,999,999,99
3021,1,21,5,0,*?*?*?*?*?*?*?*?*?*?*?*?*?*?*?*?*?*?*?*?*?*?,3.1,0.8,84,99385,0,-0,294,0.0,-0.0,0.0,0,0,0,0,347,0.5,10,5,9999,99999,9,999999999,0.0,999,999,99
3021,1,21,6,0,*?*?*?*?*?*?*?*?*?*?*?*?*?*?*?*?*?*?*?*?*?*?,3.7,1.7,85,99385,0,-0,297,0.0,-0.0,0.0,0,0,0,0,350,0.0,10,5,9999,99999,9,999999999,0.0,999,999,99
3021,1,21,7,0,*?*?*?*?*?*?*?*?*?*?*?*?*?*?*?*?*?*?*?*?*?*?,4.5,2.7,85,99385,0,-0,300,0.0,-0.0,0.0,0,0,0,0,342,0.5,10,5,9999,99999,9,999999999,0.0,999,999,99
3021,1,21,8,0,*?*?*?*?*?*?*?*?*?*?*?*?*?*?*?*?*?*?*?*?*?*?,4.5,1.7,80,99385,41,1413,300,0.0,0.0,0.0,0,0,0,0,333,1.0,10,5,9999,99999,9,999999999,0.0,999,999,99
3021,1,21,9,0,*?*?*?*?*?*?*?*?*?*?*?*?*?*?*?*?*?*?*?*?*?*?,4.9,2.1,80,99385,200,1412,302,24.7,0.0,24.7,2914,-0,2917,961,325,0.5,10,5,9999,99999,9,999999999,0.0,999,999,99
3021,1,21,10,0,*?*?*?*?*?*?*?*?*?*?*?*?*?*?*?*?*?*?*?*?*?*?,7.3,2.3,69,99385,319,1411,312,47.9,0.0,47.9,5599,0,5610,1901,317,1.0,10,5,9999,99999,9,999999999,0.0,999,999,99
3021,1,21,11,0,*?*?*?*?*?*?*?*?*?*?*?*?*?*?*?*?*?*?*?*?*?*?,9.4,2.3,60,99385,390,1410,322,61.8,0.0,61.8,7223,0,7241,2504,308,1.0,10,5,9999,99999,9,999999999,0.0,999,999,99
3021,1,21,12,0,*?*?*?*?*?*?*?*?*?*?*?*?*?*?*?*?*?*?*?*?*?*?,11.7,1.9,50,99385,409,1411,332,65.5,0.0,65.5,7651,0,7670,2667,300,1.5,10,5,9999,99999,9,999999999,0.0,999,999,99
3021,1,21,13,0,*?*?*?*?*?*?*?*?*?*?*?*?*?*?*?*?*?*?*?*?*?*?,11.6,2.1,51,99385,374,1412,332,58.6,0.0,58.6,6842,0,6858,2360,275,1.5,10,5,9999,99999,9,999999999,0.1,999,999,99
3021,1,21,14,0,*?*?*?*?*?*?*?*?*?*?*?*?*?*?*?*?*?*?*?*?*?*?,12.1,2.1,50,99385,287,1412,334,41.7,0.0,41.7,4869,0,4878,1638,250,1.5,10,5,9999,99999,9,999999999,0.1,999,999,99
3021,1,21,15,0,*?*?*?*?*?*?*?*?*?*?*?*?*?*?*?*?*?*?*?*?*?*?,11.7,2.9,53,99385,154,1408,332,15.8,0.0,15.8,1892,-0,1893,619,225,1.5,10,5,9999,99999,9,999999999,0.0,999,999,99
3021,1,21,16,0,*?*?*?*?*?*?*?*?*?*?*?*?*?*?*?*?*?*?*?*?*?*?,12.0,3.0,53,99385,0,-0,334,0.0,-0.0,0.0,0,0,0,0,200,1.0,10,5,9999,99999,9,999999999,0.0,999,999,99
3021,1,21,17,0,*?*?*?*?*?*?*?*?*?*?*?*?*?*?*?*?*?*?*?*?*?*?,9.9,2.7,60,99385,0,-0,324,0.0,-0.0,0.0,0,0,0,0,175,0.0,10,5,9999,99999,9,999999999,0.0,999,999,99
3021,1,21,18,0,*?*?*?*?*?*?*?*?*?*?*?*?*?*?*?*?*?*?*?*?*?*?,9.0,2.7,63,99385,0,-0,320,0.0,-0.0,0.0,0,0,0,0,150,1.0,10,5,9999,99999,9,999999999,0.0,999,999,99
3021,1,21,19,0,*?*?*?*?*?*?*?*?*?*?*?*?*?*?*?*?*?*?*?*?*?*?,8.8,2.1,61,99385,0,-0,319,0.0,-0.0,0.0,0,0,0,0,148,2.1,10,5,9999,99999,9,999999999,0.1,999,999,99
3021,1,21,20,0,*?*?*?*?*?*?*?*?*?*?*?*?*?*?*?*?*?*?*?*?*?*?,7.6,1.7,64,99385,0,-0,314,0.0,-0.0,0.0,0,0,0,0,147,2.1,10,5,9999,99999,9,999999999,0.4,999,999,99
3021,1,21,21,0,*?*?*?*?*?*?*?*?*?*?*?*?*?*?*?*?*?*?*?*?*?*?,7.3,1.5,65,99385,0,-0,312,0.0,-0.0,0.0,0,0,0,0,145,1.5,10,5,9999,99999,9,999999999,0.4,999,999,99
3021,1,21,22,0,*?*?*?*?*?*?*?*?*?*?*?*?*?*?*?*?*?*?*?*?*?*?,6.8,1.3,66,99385,0,-0,310,0.0,-0.0,0.0,0,0,0,0,143,1.0,10,5,9999,99999,9,999999999,0.1,999,999,99
3021,1,21,23,0,*?*?*?*?*?*?*?*?*?*?*?*?*?*?*?*?*?*?*?*?*?*?,6.3,2.3,74,99385,0,-0,308,0.0,-0.0,0.0,0,0,0,0,142,0.5,10,5,9999,99999,9,999999999,0.2,999,999,99
3021,1,21,24,0,*?*?*?*?*?*?*?*?*?*?*?*?*?*?*?*?*?*?*?*?*?*?,9.3,5.3,75,99385,0,-0,321,0.0,-0.0,0.0,0,0,0,0,330,1.0,10,5,9999,99999,9,999999999,0.0,999,999,99
3021,1,22,1,0,*?*?*?*?*?*?*?*?*?*?*?*?*?*?*?*?*?*?*?*?*?*?,6.1,4.6,100,100235,0,-0,307,0.0,-0.0,0.0,0,0,0,0,142,1.5,10,5,9999,99999,9,999999999,0.3,999,999,99
3021,1,22,2,0,*?*?*?*?*?*?*?*?*?*?*?*?*?*?*?*?*?*?*?*?*?*?,6.2,5.8,100,100235,0,-0,307,0.0,-0.0,0.0,0,0,0,0,143,1.0,10,5,9999,99999,9,999999999,0.3,999,999,99
3021,1,22,3,0,*?*?*?*?*?*?*?*?*?*?*?*?*?*?*?*?*?*?*?*?*?*?,6.0,5.9,100,100235,0,-0,306,0.0,-0.0,0.0,0,0,0,0,145,1.5,10,5,9999,99999,9,999999999,0.2,999,999,99
3021,1,22,4,0,*?*?*?*?*?*?*?*?*?*?*?*?*?*?*?*?*?*?*?*?*?*?,5.5,5.5,100,100235,0,-0,304,0.0,-0.0,0.0,0,0,0,0,147,0.0,10,5,9999,99999,9,999999999,0.0,999,999,99
3021,1,22,5,0,*?*?*?*?*?*?*?*?*?*?*?*?*?*?*?*?*?*?*?*?*?*?,5.0,5.0,100,100235,0,-0,302,0.0,-0.0,0.0,0,0,0,0,148,0.5,10,5,9999,99999,9,999999999,0.0,999,999,99
3021,1,22,6,0,*?*?*?*?*?*?*?*?*?*?*?*?*?*?*?*?*?*?*?*?*?*?,5.2,5.3,100,100235,0,-0,303,0.0,-0.0,0.0,0,0,0,0,150,0.0,10,5,9999,99999,9,999999999,0.0,999,999,99
3021,1,22,7,0,*?*?*?*?*?*?*?*?*?*?*?*?*?*?*?*?*?*?*?*?*?*?,5.4,5.3,100,100235,0,-0,303,0.0,-0.0,0.0,0,0,0,0,150,0.5,10,5,9999,99999,9,999999999,0.0,999,999,99
3021,1,22,8,0,*?*?*?*?*?*?*?*?*?*?*?*?*?*?*?*?*?*?*?*?*?*?,5.8,5.8,100,100235,45,1411,301,0.0,0.0,0.0,0,0,0,0,150,1.0,9,5,9999,99999,9,999999999,0.0,999,999,99
3021,1,22,9,0,*?*?*?*?*?*?*?*?*?*?*?*?*?*?*?*?*?*?*?*?*?*?,5.9,5.8,100,100235,204,1409,306,25.6,0.0,25.6,3013,0,3017,994,150,0.5,10,5,9999,99999,9,999999999,0.0,999,999,99
3021,1,22,10,0,*?*?*?*?*?*?*?*?*?*?*?*?*?*?*?*?*?*?*?*?*?*?,6.5,6.6,100,100235,324,1412,300,112.5,123.6,84.2,12292,10230,9737,1829,150,1.0,8,4,9999,99999,9,999999999,0.0,999,999,99
3021,1,22,11,0,*?*?*?*?*?*?*?*?*?*?*?*?*?*?*?*?*?*?*?*?*?*?,7.2,7.1,100,100235,395,1409,303,144.7,130.1,108.2,15776,11589,12432,2397,150,1.0,8,4,9999,99999,9,999999999,0.0,999,999,99
3021,1,22,12,0,*?*?*?*?*?*?*?*?*?*?*?*?*?*?*?*?*?*?*?*?*?*?,8.2,8.0,100,100235,414,1410,304,181.0,220.0,116.4,19151,19661,13510,2320,150,1.5,7,4,9999,99999,9,999999999,0.0,999,999,99
3021,1,22,13,0,*?*?*?*?*?*?*?*?*?*?*?*?*?*?*?*?*?*?*?*?*?*?,8.0,7.7,100,100235,379,1410,307,137.4,128.8,102.8,14986,11313,11823,2266,163,1.5,8,4,9999,99999,9,999999999,0.0,999,999,99
3021,1,22,14,0,*?*?*?*?*?*?*?*?*?*?*?*?*?*?*?*?*?*?*?*?*?*?,8.2,7.9,100,100235,292,1409,308,98.5,119.7,73.7,10770,9507,8552,1588,177,1.5,8,4,9999,99999,9,999999999,0.0,999,999,99
3021,1,22,15,0,*?*?*?*?*?*?*?*?*?*?*?*?*?*?*?*?*?*?*?*?*?*?,8.4,7.1,100,100235,160,1411,309,39.0,86.8,29.2,4232,4588,3663,506,190,1.5,8,4,9999,99999,9,999999999,0.0,999,999,99
3021,1,22,16,0,*?*?*?*?*?*?*?*?*?*?*?*?*?*?*?*?*?*?*?*?*?*?,8.0,6.9,100,100235,0,-0,315,0.0,-0.0,0.0,0,0,0,0,203,1.0,10,5,9999,99999,9,999999999,0.0,999,999,99
3021,1,22,17,0,*?*?*?*?*?*?*?*?*?*?*?*?*?*?*?*?*?*?*?*?*?*?,8.0,7.6,100,100235,0,-0,315,0.0,-0.0,0.0,0,0,0,0,217,0.0,10,5,9999,99999,9,999999999,0.0,999,999,99
3021,1,22,18,0,*?*?*?*?*?*?*?*?*?*?*?*?*?*?*?*?*?*?*?*?*?*?,7.0,7.0,100,100235,0,-0,310,0.0,-0.0,0.0,0,0,0,0,230,1.0,10,5,9999,99999,9,999999999,0.1,999,999,99
3021,1,22,19,0,*?*?*?*?*?*?*?*?*?*?*?*?*?*?*?*?*?*?*?*?*?*?,7.4,7.0,100,100235,0,-0,312,0.0,-0.0,0.0,0,0,0,0,198,2.1,10,5,9999,99999,9,999999999,0.3,999,999,99
3021,1,22,20,0,*?*?*?*?*?*?*?*?*?*?*?*?*?*?*?*?*?*?*?*?*?*?,6.7,6.7,100,100235,0,-0,309,0.0,-0.0,0.0,0,0,0,0,167,2.1,10,5,9999,99999,9,999999999,0.2,999,999,99
3021,1,22,21,0,*?*?*?*?*?*?*?*?*?*?*?*?*?*?*?*?*?*?*?*?*?*?,6.7,6.7,100,100235,0,-0,309,0.0,-0.0,0.0,0,0,0,0,135,1.5,10,5,9999,99999,9,999999999,0.1,999,999,99
3021,1,22,22,0,*?*?*?*?*?*?*?*?*?*?*?*?*?*?*?*?*?*?*?*?*?*?,6.2,5.1,100,100235,0,-0,307,0.0,-0.0,0.0,0,0,0,0,103,1.0,10,5,9999,99999,9,999999999,0.0,999,999,99
3021,1,22,23,0,*?*?*?*?*?*?*?*?*?*?*?*?*?*?*?*?*?*?*?*?*?*?,6.2,3.8,98,100235,0,-0,307,0.0,-0.0,0.0,0,0,0,0,72,0.5,10,5,9999,99999,9,999999999,0.8,999,999,99
3021,1,22,24,0,*?*?*?*?*?*?*?*?*?*?*?*?*?*?*?*?*?*?*?*?*?*?,5.8,3.6,99,100235,0,-0,306,0.0,-0.0,0.0,0,0,0,0,140,1.0,10,5,9999,99999,9,999999999,0.1,999,999,99
3021,1,23,1,0,*?*?*?*?*?*?*?*?*?*?*?*?*?*?*?*?*?*?*?*?*?*?,5.4,2.7,83,100983,0,-0,304,0.0,-0.0,0.0,0,0,0,0,93,1.5,10,5,9999,99999,9,999999999,1.0,999,999,99
3021,1,23,2,0,*?*?*?*?*?*?*?*?*?*?*?*?*?*?*?*?*?*?*?*?*?*?,5.0,2.1,82,100983,0,-0,302,0.0,-0.0,0.0,0,0,0,0,147,1.0,10,5,9999,99999,9,999999999,0.0,999,999,99
3021,1,23,3,0,*?*?*?*?*?*?*?*?*?*?*?*?*?*?*?*?*?*?*?*?*?*?,4.3,0.8,79,100983,0,-0,299,0.0,-0.0,0.0,0,0,0,0,200,1.5,10,5,9999,99999,9,999999999,0.0,999,999,99
3021,1,23,4,0,*?*?*?*?*?*?*?*?*?*?*?*?*?*?*?*?*?*?*?*?*?*?,4.2,1.3,82,100983,0,-0,299,0.0,-0.0,0.0,0,0,0,0,253,0.0,10,5,9999,99999,9,999999999,0.0,999,999,99
3021,1,23,5,0,*?*?*?*?*?*?*?*?*?*?*?*?*?*?*?*?*?*?*?*?*?*?,4.1,2.9,92,100983,0,-0,298,0.0,-0.0,0.0,0,0,0,0,307,0.5,10,5,9999,99999,9,999999999,0.0,999,999,99
3021,1,23,6,0,*?*?*?*?*?*?*?*?*?*?*?*?*?*?*?*?*?*?*?*?*?*?,3.8,2.5,90,100983,0,-0,297,0.0,-0.0,0.0,0,0,0,0,360,0.0,10,5,9999,99999,9,999999999,0.0,999,999,99
3021,1,23,7,0,*?*?*?*?*?*?*?*?*?*?*?*?*?*?*?*?*?*?*?*?*?*?,3.5,1.5,87,100983,0,-0,296,0.0,-0.0,0.0,0,0,0,0,322,0.5,10,5,9999,99999,9,999999999,0.0,999,999,99
3021,1,23,8,0,*?*?*?*?*?*?*?*?*?*?*?*?*?*?*?*?*?*?*?*?*?*?,3.8,0.6,80,100983,49,1404,297,0.0,0.0,0.0,0,0,0,0,283,1.0,10,5,9999,99999,9,999999999,0.0,999,999,99
3021,1,23,9,0,*?*?*?*?*?*?*?*?*?*?*?*?*?*?*?*?*?*?*?*?*?*?,4.1,2.1,87,100983,209,1412,298,26.5,0.0,26.5,3117,0,3121,1029,245,0.5,10,5,9999,99999,9,999999999,0.0,999,999,99
3021,1,23,10,0,*?*?*?*?*?*?*?*?*?*?*?*?*?*?*?*?*?*?*?*?*?*?,5.6,3.4,86,100983,329,1412,305,49.9,0.0,49.9,5821,0,5834,1982,207,1.0,10,5,9999,99999,9,999999999,0.0,999,999,99
3021,1,23,11,0,*?*?*?*?*?*?*?*?*?*?*?*?*?*?*?*?*?*?*?*?*?*?,7.3,4.3,81,100983,401,1412,312,63.9,0.0,63.9,7463,0,7482,2596,168,1.0,10,5,9999,99999,9,999999999,0.2,999,999,99
3021,1,23,12,0,*?*?*?*?*?*?*?*?*?*?*?*?*?*?*?*?*?*?*?*?*?*?,8.0,4.1,76,100983,420,1411,315,67.6,0.0,67.6,7903,0,7923,2764,130,1.5,10,5,9999,99999,9,999999999,0.1,999,999,99
3021,1,23,13,0,*?*?*?*?*?*?*?*?*?*?*?*?*?*?*?*?*?*?*?*?*?*?,7.9,4.3,78,100983,385,1411,315,60.8,0.0,60.8,7102,0,7119,2458,128,1.5,10,5,9999,99999,9,999999999,0.1,999,999,99
3021,1,23,14,0,*?*?*?*?*?*?*?*?*?*?*?*?*?*?*?*?*?*?*?*?*?*?,8.0,3.0,71,100983,298,1409,315,43.9,0.0,43.9,5129,0,5139,1731,127,1.5,10,5,9999,99999,9,999999999,0.1,999,999,99
3021,1,23,15,0,*?*?*?*?*?*?*?*?*?*?*?*?*?*?*?*?*?*?*?*?*?*?,8.1,3.0,70,100983,166,1413,316,18.1,0.0,18.1,2151,-0,2153,705,125,1.5,10,5,9999,99999,9,999999999,0.1,999,999,99
3021,1,23,16,0,*?*?*?*?*?*?*?*?*?*?*?*?*?*?*?*?*?*?*?*?*?*?,8.0,3.8,75,100983,0,-0,315,0.0,-0.0,0.0,0,0,0,0,123,1.0,10,5,9999,99999,9,999999999,0.1,999,999,99
3021,1,23,17,0,*?*?*?*?*?*?*?*?*?*?*?*?*?*?*?*?*?*?*?*?*?*?,7.2,3.6,78,100983,0,-0,312,0.0,-0.0,0.0,0,0,0,0,122,0.0,10,5,9999,99999,9,999999999,0.1,999,999,99
3021,1,23,18,0,*?*?*?*?*?*?*?*?*?*?*?*?*?*?*?*?*?*?*?*?*?*?,6.5,2.7,76,100983,0,-0,309,0.0,-0.0,0.0,0,0,0,0,120,1.0,10,5,9999,99999,9,999999999,0.1,999,999,99
3021,1,23,19,0,*?*?*?*?*?*?*?*?*?*?*?*?*?*?*?*?*?*?*?*?*?*?,5.8,-0.2,65,100983,0,-0,306,0.0,-0.0,0.0,0,0,0,0,122,2.1,10,5,9999,99999,9,999999999,0.0,999,999,99
3021,1,23,20,0,*?*?*?*?*?*?*?*?*?*?*?*?*?*?*?*?*?*?*?*?*?*?,5.6,-0.4,65,100983,0,-0,305,0.0,-0.0,0.0,0,0,0,0,123,2.1,10,5,9999,99999,9,999999999,0.0,999,999,99
3021,1,23,21,0,*?*?*?*?*?*?*?*?*?*?*?*?*?*?*?*?*?*?*?*?*?*?,5.8,1.9,75,100983,0,-0,306,0.0,-0.0,0.0,0,0,0,0,125,1.5,10,5,9999,99999,9,999999999,0.3,999,999,99
3021,1,23,22,0,*?*?*?*?*?*?*?*?*?*?*?*?*?*?*?*?*?*?*?*?*?*?,5.9,1.7,75,100983,0,-0,306,0.0,-0.0,0.0,0,0,0,0,127,1.0,10,5,9999,99999,9,999999999,0.3,999,999,99
3021,1,23,23,0,*?*?*?*?*?*?*?*?*?*?*?*?*?*?*?*?*?*?*?*?*?*?,5.2,2.3,81,100983,0,-0,303,0.0,-0.0,0.0,0,0,0,0,128,0.5,10,5,9999,99999,9,999999999,0.0,999,999,99
3021,1,23,24,0,*?*?*?*?*?*?*?*?*?*?*?*?*?*?*?*?*?*?*?*?*?*?,6.2,3.2,82,100983,0,-0,307,0.0,-0.0,0.0,0,0,0,0,40,1.0,10,5,9999,99999,9,999999999,1.5,999,999,99
3021,1,24,1,0,*?*?*?*?*?*?*?*?*?*?*?*?*?*?*?*?*?*?*?*?*?*?,4.2,4.1,100,101742,0,-0,298,0.0,-0.0,0.0,0,0,0,0,145,1.5,10,5,9999,99999,9,999999999,0.4,999,999,99
3021,1,24,2,0,*?*?*?*?*?*?*?*?*?*?*?*?*?*?*?*?*?*?*?*?*?*?,3.8,3.8,100,101742,0,-0,297,0.0,-0.0,0.0,0,0,0,0,160,1.0,10,5,9999,99999,9,999999999,0.1,999,999,99
3021,1,24,3,0,*?*?*?*?*?*?*?*?*?*?*?*?*?*?*?*?*?*?*?*?*?*?,3.1,3.0,100,101742,0,-0,294,0.0,-0.0,0.0,0,0,0,0,175,1.5,10,5,9999,99999,9,999999999,0.0,999,999,99
3021,1,24,4,0,*?*?*?*?*?*?*?*?*?*?*?*?*?*?*?*?*?*?*?*?*?*?,3.9,3.9,100,101742,0,-0,297,0.0,-0.0,0.0,0,0,0,0,190,0.0,10,5,9999,99999,9,999999999,0.0,999,999,99
3021,1,24,5,0,*?*?*?*?*?*?*?*?*?*?*?*?*?*?*?*?*?*?*?*?*?*?,3.5,3.4,100,101742,0,-0,296,0.0,-0.0,0.0,0,0,0,0,205,0.5,10,5,9999,99999,9,999999999,0.0,999,999,99
3021,1,24,6,0,*?*?*?*?*?*?*?*?*?*?*?*?*?*?*?*?*?*?*?*?*?*?,3.5,3.4,100,101742,0,-0,296,0.0,-0.0,0.0,0,0,0,0,220,0.0,10,5,9999,99999,9,999999999,0.0,999,999,99
3021,1,24,7,0,*?*?*?*?*?*?*?*?*?*?*?*?*?*?*?*?*?*?*?*?*?*?,2.7,2.7,100,101742,0,-0,292,0.0,-0.0,0.0,0,0,0,0,208,0.5,10,5,9999,99999,9,999999999,0.0,999,999,99
3021,1,24,8,0,*?*?*?*?*?*?*?*?*?*?*?*?*?*?*?*?*?*?*?*?*?*?,1.8,1.9,100,101742,54,1421,289,0.0,0.0,0.0,0,0,0,0,197,1.0,10,5,9999,99999,9,999999999,0.0,999,999,99
3021,1,24,9,0,*?*?*?*?*?*?*?*?*?*?*?*?*?*?*?*?*?*?*?*?*?*?,4.0,4.1,100,101742,213,1407,298,27.4,0.0,27.4,3223,0,3227,1065,185,0.5,10,5,9999,99999,9,999999999,0.0,999,999,99
3021,1,24,10,0,*?*?*?*?*?*?*?*?*?*?*?*?*?*?*?*?*?*?*?*?*?*?,6.3,6.2,100,101742,334,1411,307,50.9,0.0,50.9,5937,0,5950,2024,173,1.0,10,5,9999,99999,9,999999999,0.0,999,999,99
3021,1,24,11,0,*?*?*?*?*?*?*?*?*?*?*?*?*?*?*?*?*?*?*?*?*?*?,7.5,6.2,100,101742,406,1410,313,64.9,0.0,64.9,7588,0,7607,2643,162,1.0,10,5,9999,99999,9,999999999,0.0,999,999,99
3021,1,24,12,0,*?*?*?*?*?*?*?*?*?*?*?*?*?*?*?*?*?*?*?*?*?*?,9.6,6.1,100,101742,425,1409,322,68.7,0.0,68.7,8033,0,8054,2814,150,1.5,10,5,9999,99999,9,999999999,0.0,999,999,99
3021,1,24,13,0,*?*?*?*?*?*?*?*?*?*?*?*?*?*?*?*?*?*?*?*?*?*?,9.8,6.4,100,101742,391,1411,323,61.9,0.0,61.9,7236,0,7254,2509,150,1.5,10,5,9999,99999,9,999999999,0.0,999,999,99
3021,1,24,14,0,*?*?*?*?*?*?*?*?*?*?*?*?*?*?*?*?*?*?*?*?*?*?,9.8,5.6,99,101742,304,1410,323,45.1,0.0,45.1,5264,0,5274,1780,150,1.5,10,5,9999,99999,9,999999999,0.2,999,999,99
3021,1,24,15,0,*?*?*?*?*?*?*?*?*?*?*?*?*?*?*?*?*?*?*?*?*?*?,9.9,5.8,99,101742,172,1413,323,19.3,0.0,19.3,2284,-0,2286,749,150,1.5,10,5,9999,99999,9,999999999,0.2,999,999,99
3021,1,24,16,0,*?*?*?*?*?*?*?*?*?*?*?*?*?*?*?*?*?*?*?*?*?*?,9.5,5.8,100,101742,2,1212,322,0.0,0.0,0.0,0,0,0,0,150,1.0,10,5,9999,99999,9,999999999,0.4,999,999,99
3021,1,24,17,0,*?*?*?*?*?*?*?*?*?*?*?*?*?*?*?*?*?*?*?*?*?*?,7.8,6.4,100,101742,0,-0,314,0.0,-0.0,0.0,0,0,0,0,150,0.0,10,5,9999,99999,9,999999999,0.4,999,999,99
3021,1,24,18,0,*?*?*?*?*?*?*?*?*?*?*?*?*?*?*?*?*?*?*?*?*?*?,6.9,6.6,100,101742,0,-0,310,0.0,-0.0,0.0,0,0,0,0,150,1.0,10,5,9999,99999,9,999999999,0.4,999,999,99
3021,1,24,19,0,*?*?*?*?*?*?*?*?*?*?*?*?*?*?*?*?*?*?*?*?*?*?,6.3,5.8,100,101742,0,-0,307,0.0,-0.0,0.0,0,0,0,0,148,2.1,10,5,9999,99999,9,999999999,0.0,999,999,99
3021,1,24,20,0,*?*?*?*?*?*?*?*?*?*?*?*?*?*?*?*?*?*?*?*?*?*?,6.0,4.6,100,101742,0,-0,306,0.0,-0.0,0.0,0,0,0,0,147,2.1,10,5,9999,99999,9,999999999,0.0,999,999,99
3021,1,24,21,0,*?*?*?*?*?*?*?*?*?*?*?*?*?*?*?*?*?*?*?*?*?*?,5.5,5.5,100,101742,0,-0,304,0.0,-0.0,0.0,0,0,0,0,145,1.5,10,5,9999,99999,9,999999999,0.0,999,999,99
3021,1,24,22,0,*?*?*?*?*?*?*?*?*?*?*?*?*?*?*?*?*?*?*?*?*?*?,5.7,5.6,100,101742,0,-0,305,0.0,-0.0,0.0,0,0,0,0,143,1.0,10,5,9999,99999,9,999999999,0.1,999,999,99
3021,1,24,23,0,*?*?*?*?*?*?*?*?*?*?*?*?*?*?*?*?*?*?*?*?*?*?,5.0,5.0,100,101742,0,-0,302,0.0,-0.0,0.0,0,0,0,0,142,0.5,10,5,9999,99999,9,999999999,0.1,999,999,99
3021,1,24,24,0,*?*?*?*?*?*?*?*?*?*?*?*?*?*?*?*?*?*?*?*?*?*?,4.5,3.6,100,101742,0,-0,300,0.0,-0.0,0.0,0,0,0,0,130,1.0,10,5,9999,99999,9,999999999,0.0,999,999,99
3021,1,25,1,0,*?*?*?*?*?*?*?*?*?*?*?*?*?*?*?*?*?*?*?*?*?*?,4.4,3.2,92,100932,0,-0,299,0.0,-0.0,0.0,0,0,0,0,142,1.5,10,5,9999,99999,9,999999999,1.8,999,999,99
3021,1,25,2,0,*?*?*?*?*?*?*?*?*?*?*?*?*?*?*?*?*?*?*?*?*?*?,4.3,2.5,87,100932,0,-0,299,0.0,-0.0,0.0,0,0,0,0,143,1.0,10,5,9999,99999,9,999999999,1.0,999,999,99
3021,1,25,3,0,*?*?*?*?*?*?*?*?*?*?*?*?*?*?*?*?*?*?*?*?*?*?,4.1,1.3,80,100932,0,-0,299,0.0,-0.0,0.0,0,0,0,0,145,1.5,10,5,9999,99999,9,999999999,1.9,999,999,99
3021,1,25,4,0,*?*?*?*?*?*?*?*?*?*?*?*?*?*?*?*?*?*?*?*?*?*?,4.4,1.5,81,100932,0,-0,300,0.0,-0.0,0.0,0,0,0,0,147,0.0,10,5,9999,99999,9,999999999,2.0,999,999,99
3021,1,25,5,0,*?*?*?*?*?*?*?*?*?*?*?*?*?*?*?*?*?*?*?*?*?*?,4.0,1.3,81,100932,0,-0,298,0.0,-0.0,0.0,0,0,0,0,148,0.5,10,5,9999,99999,9,999999999,0.0,999,999,99
3021,1,25,6,0,*?*?*?*?*?*?*?*?*?*?*?*?*?*?*?*?*?*?*?*?*?*?,4.3,0.6,77,100932,0,-0,299,0.0,-0.0,0.0,0,0,0,0,150,0.0,10,5,9999,99999,9,999999999,0.0,999,999,99
3021,1,25,7,0,*?*?*?*?*?*?*?*?*?*?*?*?*?*?*?*?*?*?*?*?*?*?,4.0,1.3,82,100932,0,-0,298,0.0,-0.0,0.0,0,0,0,0,148,0.5,10,5,9999,99999,9,999999999,0.0,999,999,99
3021,1,25,8,0,*?*?*?*?*?*?*?*?*?*?*?*?*?*?*?*?*?*?*?*?*?*?,3.8,0.6,79,100932,58,1407,297,0.0,0.0,0.0,0,0,0,0,147,1.0,10,5,9999,99999,9,999999999,0.0,999,999,99
3021,1,25,9,0,*?*?*?*?*?*?*?*?*?*?*?*?*?*?*?*?*?*?*?*?*?*?,4.1,1.0,80,100932,218,1407,289,65.3,106.3,48.9,6974,6882,5939,889,145,0.5,8,4,9999,99999,9,999999999,0.0,999,999,99
3021,1,25,10,0,*?*?*?*?*?*?*?*?*?*?*?*?*?*?*?*?*?*?*?*?*?*?,4.4,1.5,80,100932,339,1410,290,119.4,125.2,89.3,13038,10553,10316,1949,143,1.0,8,4,9999,99999,9,999999999,0.0,999,999,99
3021,1,25,11,0,*?*?*?*?*?*?*?*?*?*?*?*?*?*?*?*?*?*?*?*?*?*?,5.5,1.7,75,100932,411,1408,295,152.0,131.2,113.7,16570,11850,13043,2530,142,1.0,8,4,9999,99999,9,999999999,0.0,999,999,99
3021,1,25,12,0,*?*?*?*?*?*?*?*?*?*?*?*?*?*?*?*?*?*?*?*?*?*?,5.7,1.9,76,100932,431,1409,296,160.8,132.5,120.3,17530,12145,13780,2693,140,1.5,8,4,9999,99999,9,999999999,0.0,999,999,99
3021,1,25,13,0,*?*?*?*?*?*?*?*?*?*?*?*?*?*?*?*?*?*?*?*?*?*?,5.8,1.7,74,100932,396,1408,301,109.6,51.8,95.1,12034,4615,10748,2559,140,1.5,9,5,9999,99999,9,999999999,0.0,999,999,99
3021,1,25,14,0,*?*?*?*?*?*?*?*?*?*?*?*?*?*?*?*?*?*?*?*?*?*?,5.9,0.6,68,100932,310,1410,301,80.3,48.6,69.7,8817,4041,7894,1822,140,1.5,9,5,9999,99999,9,999999999,0.0,999,999,99
3021,1,25,15,0,*?*?*?*?*?*?*?*?*?*?*?*?*?*?*?*?*?*?*?*?*?*?,5.5,1.0,72,100932,178,1413,300,35.5,37.5,30.8,3969,2363,3696,645,140,1.5,9,5,9999,99999,9,999999999,0.0,999,999,99
3021,1,25,16,0,*?*?*?*?*?*?*?*?*?*?*?*?*?*?*?*?*?*?*?*?*?*?,5.6,0.8,71,100932,8,1375,305,0.0,0.0,0.0,0,0,0,0,140,1.0,10,5,9999,99999,9,999999999,0.0,999,999,99
3021,1,25,17,0,*?*?*?*?*?*?*?*?*?*?*?*?*?*?*?*?*?*?*?*?*?*?,5.8,2.9,81,100932,0,-0,306,0.0,-0.0,0.0,0,0,0,0,140,0.0,10,5,9999,99999,9,999999999,0.0,999,999,99
3021,1,25,18,0,*?*?*?*?*?*?*?*?*?*?*?*?*?*?*?*?*?*?*?*?*?*?,5.2,3.0,85,100932,0,-0,303,0.0,-0.0,0.0,0,0,0,0,140,1.0,10,5,9999,99999,9,999999999,0.0,999,999,99
3021,1,25,19,0,*?*?*?*?*?*?*?*?*?*?*?*?*?*?*?*?*?*?*?*?*?*?,5.2,3.6,89,100932,0,-0,303,0.0,-0.0,0.0,0,0,0,0,143,2.1,10,5,9999,99999,9,999999999,0.0,999,999,99
3021,1,25,20,0,*?*?*?*?*?*?*?*?*?*?*?*?*?*?*?*?*?*?*?*?*?*?,4.9,3.0,87,100932,0,-0,302,0.0,-0.0,0.0,0,0,0,0,147,2.1,10,5,9999,99999,9,999999999,0.1,999,999,99
3021,1,25,21,0,*?*?*?*?*?*?*?*?*?*?*?*?*?*?*?*?*?*?*?*?*?*?,4.9,1.7,78,100932,0,-0,302,0.0,-0.0,0.0,0,0,0,0,150,1.5,10,5,9999,99999,9,999999999,0.0,999,999,99
3021,1,25,22,0,*?*?*?*?*?*?*?*?*?*?*?*?*?*?*?*?*?*?*?*?*?*?,4.5,1.0,78,100932,0,-0,300,0.0,-0.0,0.0,0,0,0,0,153,1.0,10,5,9999,99999,9,999999999,0.0,999,999,99
3021,1,25,23,0,*?*?*?*?*?*?*?*?*?*?*?*?*?*?*?*?*?*?*?*?*?*?,4.4,0.2,73,100932,0,-0,300,0.0,-0.0,0.0,0,0,0,0,157,0.5,10,5,9999,99999,9,999999999,0.0,999,999,99
3021,1,25,24,0,*?*?*?*?*?*?*?*?*?*?*?*?*?*?*?*?*?*?*?*?*?*?,4.3,4.1,98,100932,0,-0,299,0.0,-0.0,0.0,0,0,0,0,140,1.0,10,5,9999,99999,9,999999999,1.2,999,999,99
3021,1,26,1,0,*?*?*?*?*?*?*?*?*?*?*?*?*?*?*?*?*?*?*?*?*?*?,4.1,-0.2,76,100202,0,-0,299,0.0,-0.0,0.0,0,0,0,0,177,1.5,10,5,9999,99999,9,999999999,0.0,999,999,99
3021,1,26,2,0,*?*?*?*?*?*?*?*?*?*?*?*?*?*?*?*?*?*?*?*?*?*?,3.8,-0.4,76,100202,0,-0,297,0.0,-0.0,0.0,0,0,0,0,193,1.0,10,5,9999,99999,9,999999999,0.0,999,999,99
3021,1,26,3,0,*?*?*?*?*?*?*?*?*?*?*?*?*?*?*?*?*?*?*?*?*?*?,4.2,0.8,81,100202,0,-0,299,0.0,-0.0,0.0,0,0,0,0,210,1.5,10,5,9999,99999,9,999999999,0.0,999,999,99
3021,1,26,4,0,*?*?*?*?*?*?*?*?*?*?*?*?*?*?*?*?*?*?*?*?*?*?,3.4,-0.0,81,100202,0,-0,296,0.0,-0.0,0.0,0,0,0,0,227,0.0,10,5,9999,99999,9,999999999,0.0,999,999,99
3021,1,26,5,0,*?*?*?*?*?*?*?*?*?*?*?*?*?*?*?*?*?*?*?*?*?*?,2.9,-0.0,83,100202,0,-0,294,0.0,-0.0,0.0,0,0,0,0,243,0.5,10,5,9999,99999,9,999999999,0.0,999,999,99
3021,1,26,6,0,*?*?*?*?*?*?*?*?*?*?*?*?*?*?*?*?*?*?*?*?*?*?,3.2,-0.2,80,100202,0,-0,295,0.0,-0.0,0.0,0,0,0,0,260,0.0,10,5,9999,99999,9,999999999,0.0,999,999,99
3021,1,26,7,0,*?*?*?*?*?*?*?*?*?*?*?*?*?*?*?*?*?*?*?*?*?*?,2.6,0.8,91,100202,0,-0,292,0.0,-0.0,0.0,0,0,0,0,255,0.5,10,5,9999,99999,9,999999999,0.0,999,999,99
3021,1,26,8,0,*?*?*?*?*?*?*?*?*?*?*?*?*?*?*?*?*?*?*?*?*?*?,2.1,0.8,94,100202,63,1414,290,0.0,0.0,0.0,0,0,0,0,250,1.0,10,5,9999,99999,9,999999999,0.0,999,999,99
3021,1,26,9,0,*?*?*?*?*?*?*?*?*?*?*?*?*?*?*?*?*?*?*?*?*?*?,3.7,2.1,91,100202,223,1407,292,51.0,42.8,44.2,5659,3023,5246,938,245,0.5,9,5,9999,99999,9,999999999,0.0,999,999,99
3021,1,26,10,0,*?*?*?*?*?*?*?*?*?*?*?*?*?*?*?*?*?*?*?*?*?*?,5.3,2.5,85,100202,344,1408,299,92.0,50.1,79.7,10091,4293,9025,2107,240,1.0,9,5,9999,99999,9,999999999,0.0,999,999,99
3021,1,26,11,0,*?*?*?*?*?*?*?*?*?*?*?*?*?*?*?*?*?*?*?*?*?*?,7.7,4.1,80,100202,417,1409,309,116.6,52.4,101.1,12803,4725,11431,2744,235,1.0,9,5,9999,99999,9,999999999,0.0,999,999,99
3021,1,26,12,0,*?*?*?*?*?*?*?*?*?*?*?*?*?*?*?*?*?*?*?*?*?*?,8.4,5.3,83,100202,437,1410,317,71.0,0.0,71.0,8304,0,8326,2920,230,1.5,10,5,9999,99999,9,999999999,0.0,999,999,99
3021,1,26,13,0,*?*?*?*?*?*?*?*?*?*?*?*?*?*?*?*?*?*?*?*?*?*?,8.9,6.6,87,100202,402,1408,315,111.7,52.0,96.8,12260,4649,10949,2613,218,1.5,9,5,9999,99999,9,999999999,0.0,999,999,99
3021,1,26,14,0,*?*?*?*?*?*?*?*?*?*?*?*?*?*?*?*?*?*?*?*?*?*?,9.0,6.9,89,100202,316,1409,319,47.4,0.0,47.4,5540,0,5551,1879,207,1.5,10,5,9999,99999,9,999999999,0.0,999,999,99
3021,1,26,15,0,*?*?*?*?*?*?*?*?*?*?*?*?*?*?*?*?*?*?*?*?*?*?,8.6,6.9,91,100202,184,1412,317,21.6,0.0,21.6,2555,-0,2558,840,195,1.5,10,5,9999,99999,9,999999999,0.0,999,999,99
3021,1,26,16,0,*?*?*?*?*?*?*?*?*?*?*?*?*?*?*?*?*?*?*?*?*?*?,8.6,6.2,88,100202,14,1394,317,0.0,0.0,0.0,0,0,0,0,183,1.0,10,5,9999,99999,9,999999999,0.0,999,999,99
3021,1,26,17,0,*?*?*?*?*?*?*?*?*?*?*?*?*?*?*?*?*?*?*?*?*?*?,7.7,6.1,92,100202,0,-0,313,0.0,-0.0,0.0,0,0,0,0,172,0.0,10,5,9999,99999,9,999999999,0.0,999,999,99
3021,1,26,18,0,*?*?*?*?*?*?*?*?*?*?*?*?*?*?*?*?*?*?*?*?*?*?,6.8,5.8,96,100202,0,-0,310,0.0,-0.0,0.0,0,0,0,0,160,1.0,10,5,9999,99999,9,999999999,0.0,999,999,99
3021,1,26,19,0,*?*?*?*?*?*?*?*?*?*?*?*?*?*?*?*?*?*?*?*?*?*?,6.6,5.5,94,100202,0,-0,309,0.0,-0.0,0.0,0,0,0,0,162,2.1,10,5,9999,99999,9,999999999,0.0,999,999,99
3021,1,26,20,0,*?*?*?*?*?*?*?*?*?*?*?*?*?*?*?*?*?*?*?*?*?*?,6.2,5.3,97,100202,0,-0,307,0.0,-0.0,0.0,0,0,0,0,163,2.1,10,5,9999,99999,9,999999999,0.0,999,999,99
3021,1,26,21,0,*?*?*?*?*?*?*?*?*?*?*?*?*?*?*?*?*?*?*?*?*?*?,5.2,5.0,100,100202,0,-0,303,0.0,-0.0,0.0,0,0,0,0,165,1.5,10,5,9999,99999,9,999999999,0.0,999,999,99
3021,1,26,22,0,*?*?*?*?*?*?*?*?*?*?*?*?*?*?*?*?*?*?*?*?*?*?,4.9,4.8,100,100202,0,-0,301,0.0,-0.0,0.0,0,0,0,0,167,1.0,10,5,9999,99999,9,999999999,0.0,999,999,99
3021,1,26,23,0,*?*?*?*?*?*?*?*?*?*?*?*?*?*?*?*?*?*?*?*?*?*?,5.0,4.6,100,100202,0,-0,302,0.0,-0.0,0.0,0,0,0,0,168,0.5,10,5,9999,99999,9,999999999,0.0,999,999,99
3021,1,26,24,0,*?*?*?*?*?*?*?*?*?*?*?*?*?*?*?*?*?*?*?*?*?*?,4.3,-0.0,75,100202,0,-0,300,0.0,-0.0,0.0,0,0,0,0,160,1.0,10,5,9999,99999,9,999999999,0.0,999,999,99
3021,1,27,1,0,*?*?*?*?*?*?*?*?*?*?*?*?*?*?*?*?*?*?*?*?*?*?,5.7,5.8,100,99074.6,0,-0,305,0.0,-0.0,0.0,0,0,0,0,182,1.5,10,5,9999,99999,9,999999999,0.0,999,999,99
3021,1,27,2,0,*?*?*?*?*?*?*?*?*?*?*?*?*?*?*?*?*?*?*?*?*?*?,6.1,6.1,100,99074.6,0,-0,306,0.0,-0.0,0.0,0,0,0,0,193,1.0,10,5,9999,99999,9,999999999,0.0,999,999,99
3021,1,27,3,0,*?*?*?*?*?*?*?*?*?*?*?*?*?*?*?*?*?*?*?*?*?*?,6.0,5.9,100,99074.6,0,-0,306,0.0,-0.0,0.0,0,0,0,0,205,1.5,10,5,9999,99999,9,999999999,0.0,999,999,99
3021,1,27,4,0,*?*?*?*?*?*?*?*?*?*?*?*?*?*?*?*?*?*?*?*?*?*?,5.9,5.8,100,99074.6,0,-0,306,0.0,-0.0,0.0,0,0,0,0,217,0.0,10,5,9999,99999,9,999999999,0.0,999,999,99
3021,1,27,5,0,*?*?*?*?*?*?*?*?*?*?*?*?*?*?*?*?*?*?*?*?*?*?,5.6,5.6,100,99074.6,0,-0,304,0.0,-0.0,0.0,0,0,0,0,228,0.5,10,5,9999,99999,9,999999999,0.0,999,999,99
3021,1,27,6,0,*?*?*?*?*?*?*?*?*?*?*?*?*?*?*?*?*?*?*?*?*?*?,5.1,5.1,100,99074.6,0,-0,302,0.0,-0.0,0.0,0,0,0,0,240,0.0,10,5,9999,99999,9,999999999,0.0,999,999,99
3021,1,27,7,0,*?*?*?*?*?*?*?*?*?*?*?*?*?*?*?*?*?*?*?*?*?*?,5.8,5.8,100,99074.6,0,-0,305,0.0,-0.0,0.0,0,0,0,0,240,0.5,10,5,9999,99999,9,999999999,0.0,999,999,99
3021,1,27,8,0,*?*?*?*?*?*?*?*?*?*?*?*?*?*?*?*?*?*?*?*?*?*?,6.2,6.2,100,99074.6,68,1417,299,0.0,0.0,0.0,0,0,0,0,240,1.0,8,4,9999,99999,9,999999999,0.1,999,999,99
3021,1,27,9,0,*?*?*?*?*?*?*?*?*?*?*?*?*?*?*?*?*?*?*?*?*?*?,6.1,6.1,100,99074.6,229,1412,298,69.9,108.7,52.3,7458,7235,6337,957,240,0.5,8,4,9999,99999,9,999999999,0.0,999,999,99
3021,1,27,10,0,*?*?*?*?*?*?*?*?*?*?*?*?*?*?*?*?*?*?*?*?*?*?,7.1,6.2,100,99074.6,350,1410,303,124.3,126.3,93.0,13571,10773,10729,2035,240,1.0,8,4,9999,99999,9,999999999,0.0,999,999,99
3021,1,27,11,0,*?*?*?*?*?*?*?*?*?*?*?*?*?*?*?*?*?*?*?*?*?*?,8.0,5.0,87,99074.6,423,1410,311,118.6,52.6,102.8,13021,4755,11624,2797,240,1.0,9,5,9999,99999,9,999999999,0.0,999,999,99
3021,1,27,12,0,*?*?*?*?*?*?*?*?*?*?*?*?*?*?*?*?*?*?*?*?*?*?,8.6,5.8,88,99074.6,443,1409,309,166.2,133.2,124.3,18117,12315,14229,2793,240,1.5,8,4,9999,99999,9,999999999,0.0,999,999,99
3021,1,27,13,0,*?*?*?*?*?*?*?*?*?*?*?*?*?*?*?*?*?*?*?*?*?*?,9.0,5.5,84,99074.6,409,1410,306,178.2,219.4,114.6,18855,19510,13313,2280,243,1.5,7,4,9999,99999,9,999999999,0.0,999,999,99
3021,1,27,14,0,*?*?*?*?*?*?*?*?*?*?*?*?*?*?*?*?*?*?*?*?*?*?,8.8,6.1,89,99074.6,322,1408,306,132.4,206.6,85.1,14011,16567,10040,1637,247,1.5,7,4,9999,99999,9,999999999,0.0,999,999,99
3021,1,27,15,0,*?*?*?*?*?*?*?*?*?*?*?*?*?*?*?*?*?*?*?*?*?*?,8.8,5.1,83,99074.6,190,1411,310,52.5,98.3,39.3,5639,5828,4837,700,250,1.5,8,4,9999,99999,9,999999999,0.0,999,999,99
3021,1,27,16,0,*?*?*?*?*?*?*?*?*?*?*?*?*?*?*?*?*?*?*?*?*?*?,8.8,5.8,87,99074.6,20,1396,314,0.0,0.0,0.0,0,0,0,0,253,1.0,9,5,9999,99999,9,999999999,0.0,999,999,99
3021,1,27,17,0,*?*?*?*?*?*?*?*?*?*?*?*?*?*?*?*?*?*?*?*?*?*?,7.9,5.9,93,99074.6,0,-0,314,0.0,-0.0,0.0,0,0,0,0,257,0.0,10,5,9999,99999,9,999999999,0.0,999,999,99
3021,1,27,18,0,*?*?*?*?*?*?*?*?*?*?*?*?*?*?*?*?*?*?*?*?*?*?,7.8,7.3,100,99074.6,0,-0,314,0.0,-0.0,0.0,0,0,0,0,260,1.0,10,5,9999,99999,9,999999999,0.0,999,999,99
3021,1,27,19,0,*?*?*?*?*?*?*?*?*?*?*?*?*?*?*?*?*?*?*?*?*?*?,7.8,6.4,97,99074.6,0,-0,314,0.0,-0.0,0.0,0,0,0,0,257,2.1,10,5,9999,99999,9,999999999,0.0,999,999,99
3021,1,27,20,0,*?*?*?*?*?*?*?*?*?*?*?*?*?*?*?*?*?*?*?*?*?*?,7.2,5.6,95,99074.6,0,-0,311,0.0,-0.0,0.0,0,0,0,0,253,2.1,10,5,9999,99999,9,999999999,0.0,999,999,99
3021,1,27,21,0,*?*?*?*?*?*?*?*?*?*?*?*?*?*?*?*?*?*?*?*?*?*?,7.3,6.7,100,99074.6,0,-0,312,0.0,-0.0,0.0,0,0,0,0,250,1.5,10,5,9999,99999,9,999999999,0.0,999,999,99
3021,1,27,22,0,*?*?*?*?*?*?*?*?*?*?*?*?*?*?*?*?*?*?*?*?*?*?,6.6,5.6,100,99074.6,0,-0,309,0.0,-0.0,0.0,0,0,0,0,247,1.0,10,5,9999,99999,9,999999999,0.0,999,999,99
3021,1,27,23,0,*?*?*?*?*?*?*?*?*?*?*?*?*?*?*?*?*?*?*?*?*?*?,6.3,6.2,100,99074.6,0,-0,307,0.0,-0.0,0.0,0,0,0,0,243,0.5,10,5,9999,99999,9,999999999,0.0,999,999,99
3021,1,27,24,0,*?*?*?*?*?*?*?*?*?*?*?*?*?*?*?*?*?*?*?*?*?*?,5.1,5.1,100,99074.6,0,-0,302,0.0,-0.0,0.0,0,0,0,0,170,1.0,10,5,9999,99999,9,999999999,0.0,999,999,99
3021,1,28,1,0,*?*?*?*?*?*?*?*?*?*?*?*?*?*?*?*?*?*?*?*?*?*?,5.2,5.0,98,99729.2,0,-0,303,0.0,-0.0,0.0,0,0,0,0,242,1.5,10,5,9999,99999,9,999999999,0.0,999,999,99
3021,1,28,2,0,*?*?*?*?*?*?*?*?*?*?*?*?*?*?*?*?*?*?*?*?*?*?,4.6,4.5,99,99729.2,0,-0,300,0.0,-0.0,0.0,0,0,0,0,243,1.0,10,5,9999,99999,9,999999999,0.0,999,999,99
3021,1,28,3,0,*?*?*?*?*?*?*?*?*?*?*?*?*?*?*?*?*?*?*?*?*?*?,3.9,3.9,100,99729.2,0,-0,297,0.0,-0.0,0.0,0,0,0,0,245,1.5,10,5,9999,99999,9,999999999,0.0,999,999,99
3021,1,28,4,0,*?*?*?*?*?*?*?*?*?*?*?*?*?*?*?*?*?*?*?*?*?*?,3.3,3.4,100,99729.2,0,-0,295,0.0,-0.0,0.0,0,0,0,0,247,0.0,10,5,9999,99999,9,999999999,0.0,999,999,99
3021,1,28,5,0,*?*?*?*?*?*?*?*?*?*?*?*?*?*?*?*?*?*?*?*?*?*?,3.0,2.9,100,99729.2,0,-0,294,0.0,-0.0,0.0,0,0,0,0,248,0.5,10,5,9999,99999,9,999999999,0.0,999,999,99
3021,1,28,6,0,*?*?*?*?*?*?*?*?*?*?*?*?*?*?*?*?*?*?*?*?*?*?,2.6,2.1,96,99729.2,0,-0,292,0.0,-0.0,0.0,0,0,0,0,250,0.0,10,5,9999,99999,9,999999999,0.0,999,999,99
3021,1,28,7,0,*?*?*?*?*?*?*?*?*?*?*?*?*?*?*?*?*?*?*?*?*?*?,3.1,2.1,92,99729.2,0,-0,294,0.0,-0.0,0.0,0,0,0,0,233,0.5,10,5,9999,99999,9,999999999,0.0,999,999,99
3021,1,28,8,0,*?*?*?*?*?*?*?*?*?*?*?*?*?*?*?*?*?*?*?*?*?*?,3.7,2.7,92,99729.2,73,1417,292,0.0,0.0,0.0,0,0,0,0,217,1.0,9,5,9999,99999,9,999999999,0.0,999,999,99
3021,1,28,9,0,*?*?*?*?*?*?*?*?*?*?*?*?*?*?*?*?*?*?*?*?*?*?,3.6,0.8,82,99729.2,234,1410,291,54.6,43.7,47.3,6050,3157,5603,1006,200,0.5,9,5,9999,99999,9,999999999,0.0,999,999,99
3021,1,28,10,0,*?*?*?*?*?*?*?*?*?*?*?*?*?*?*?*?*?*?*?*?*?*?,5.4,2.9,83,99729.2,355,1408,299,95.8,50.5,83.0,10509,4368,9397,2203,183,1.0,9,5,9999,99999,9,999999999,0.0,999,999,99
3021,1,28,11,0,*?*?*?*?*?*?*?*?*?*?*?*?*?*?*?*?*?*?*?*?*?*?,7.3,3.6,77,99729.2,429,1410,312,69.4,0.0,69.4,8119,0,8140,2848,167,1.0,10,5,9999,99999,9,999999999,0.0,999,999,99
3021,1,28,12,0,*?*?*?*?*?*?*?*?*?*?*?*?*?*?*?*?*?*?*?*?*?*?,8.5,3.8,72,99729.2,449,1409,294,236.1,388.9,112.1,24626,34931,14220,2121,150,1.5,5,3,9999,99999,9,999999999,0.3,999,999,99
3021,1,28,13,0,*?*?*?*?*?*?*?*?*?*?*?*?*?*?*?*?*?*?*?*?*?*?,8.4,4.5,76,99729.2,415,1409,290,222.9,445.1,91.8,23514,38957,11977,1698,163,1.5,4,2,9999,99999,9,999999999,0.6,999,999,99
3021,1,28,14,0,*?*?*?*?*?*?*?*?*?*?*?*?*?*?*?*?*?*?*?*?*?*?,8.8,3.9,71,99729.2,328,1407,291,166.6,420.2,68.7,17618,33681,9141,1241,177,1.5,4,2,9999,99999,9,999999999,0.3,999,999,99
3021,1,28,15,0,*?*?*?*?*?*?*?*?*?*?*?*?*?*?*?*?*?*?*?*?*?*?,8.7,2.7,66,99729.2,196,1409,294,77.3,291.8,36.7,7907,19062,5547,657,190,1.5,5,3,9999,99999,9,999999999,0.0,999,999,99
3021,1,28,16,0,*?*?*?*?*?*?*?*?*?*?*?*?*?*?*?*?*?*?*?*?*?*?,8.7,2.7,66,99729.2,26,1394,309,0.0,0.0,0.0,0,0,0,0,203,1.0,8,4,9999,99999,9,999999999,0.0,999,999,99
3021,1,28,17,0,*?*?*?*?*?*?*?*?*?*?*?*?*?*?*?*?*?*?*?*?*?*?,7.6,3.4,75,99729.2,0,-0,314,0.0,-0.0,0.0,0,0,0,0,217,0.0,10,5,9999,99999,9,999999999,0.0,999,999,99
3021,1,28,18,0,*?*?*?*?*?*?*?*?*?*?*?*?*?*?*?*?*?*?*?*?*?*?,6.8,2.7,75,99729.2,0,-0,310,0.0,-0.0,0.0,0,0,0,0,230,1.0,10,5,9999,99999,9,999999999,0.0,999,999,99
3021,1,28,19,0,*?*?*?*?*?*?*?*?*?*?*?*?*?*?*?*?*?*?*?*?*?*?,5.5,1.7,76,99729.2,0,-0,305,0.0,-0.0,0.0,0,0,0,0,232,2.1,10,5,9999,99999,9,999999999,0.0,999,999,99
3021,1,28,20,0,*?*?*?*?*?*?*?*?*?*?*?*?*?*?*?*?*?*?*?*?*?*?,5.9,2.1,76,99729.2,0,-0,306,0.0,-0.0,0.0,0,0,0,0,233,2.1,10,5,9999,99999,9,999999999,0.0,999,999,99
3021,1,28,21,0,*?*?*?*?*?*?*?*?*?*?*?*?*?*?*?*?*?*?*?*?*?*?,5.1,2.1,81,99729.2,0,-0,303,0.0,-0.0,0.0,0,0,0,0,235,1.5,10,5,9999,99999,9,999999999,0.0,999,999,99
3021,1,28,22,0,*?*?*?*?*?*?*?*?*?*?*?*?*?*?*?*?*?*?*?*?*?*?,5.2,0.4,71,99729.2,0,-0,303,0.0,-0.0,0.0,0,0,0,0,237,1.0,10,5,9999,99999,9,999999999,0.0,999,999,99
3021,1,28,23,0,*?*?*?*?*?*?*?*?*?*?*?*?*?*?*?*?*?*?*?*?*?*?,5.0,-0.0,70,99729.2,0,-0,303,0.0,-0.0,0.0,0,0,0,0,238,0.5,10,5,9999,99999,9,999999999,0.0,999,999,99
3021,1,28,24,0,*?*?*?*?*?*?*?*?*?*?*?*?*?*?*?*?*?*?*?*?*?*?,6.0,5.6,97,99729.2,0,-0,306,0.0,-0.0,0.0,0,0,0,0,240,1.0,10,5,9999,99999,9,999999999,0.0,999,999,99
3021,1,29,1,0,*?*?*?*?*?*?*?*?*?*?*?*?*?*?*?*?*?*?*?*?*?*?,4.9,0.8,88,99618.3,0,-0,302,0.0,-0.0,0.0,0,0,0,0,222,1.5,10,5,9999,99999,9,999999999,0.0,999,999,99
3021,1,29,2,0,*?*?*?*?*?*?*?*?*?*?*?*?*?*?*?*?*?*?*?*?*?*?,4.8,1.3,91,99618.3,0,-0,302,0.0,-0.0,0.0,0,0,0,0,203,1.0,10,5,9999,99999,9,999999999,0.0,999,999,99
3021,1,29,3,0,*?*?*?*?*?*?*?*?*?*?*?*?*?*?*?*?*?*?*?*?*?*?,4.8,-0.4,81,99618.3,0,-0,302,0.0,-0.0,0.0,0,0,0,0,185,1.5,10,5,9999,99999,9,999999999,0.0,999,999,99
3021,1,29,4,0,*?*?*?*?*?*?*?*?*?*?*?*?*?*?*?*?*?*?*?*?*?*?,4.3,-0.6,82,99618.3,0,-0,300,0.0,-0.0,0.0,0,0,0,0,167,0.0,10,5,9999,99999,9,999999999,0.0,999,999,99
3021,1,29,5,0,*?*?*?*?*?*?*?*?*?*?*?*?*?*?*?*?*?*?*?*?*?*?,4.8,0.2,84,99618.3,0,-0,302,0.0,-0.0,0.0,0,0,0,0,148,0.5,10,5,9999,99999,9,999999999,0.0,999,999,99
3021,1,29,6,0,*?*?*?*?*?*?*?*?*?*?*?*?*?*?*?*?*?*?*?*?*?*?,4.8,1.0,90,99618.3,0,-0,302,0.0,-0.0,0.0,0,0,0,0,130,0.0,10,5,9999,99999,9,999999999,0.0,999,999,99
3021,1,29,7,0,*?*?*?*?*?*?*?*?*?*?*?*?*?*?*?*?*?*?*?*?*?*?,4.4,2.1,99,99618.3,0,-0,300,0.0,-0.0,0.0,0,0,0,0,133,0.5,10,5,9999,99999,9,999999999,0.0,999,999,99
3021,1,29,8,0,*?*?*?*?*?*?*?*?*?*?*?*?*?*?*?*?*?*?*?*?*?*?,3.9,2.3,100,99618.3,78,1414,297,1.0,0.0,1.0,134,-0,133,40,137,1.0,10,5,9999,99999,9,999999999,0.0,999,999,99
3021,1,29,9,0,*?*?*?*?*?*?*?*?*?*?*?*?*?*?*?*?*?*?*?*?*?*?,4.5,4.3,100,99618.3,239,1407,300,32.5,0.0,32.5,3808,0,3814,1266,140,0.5,10,5,9999,99999,9,999999999,0.0,999,999,99
3021,1,29,10,0,*?*?*?*?*?*?*?*?*?*?*?*?*?*?*?*?*?*?*?*?*?*?,5.0,4.6,100,99618.3,361,1408,302,56.3,0.0,56.3,6568,0,6584,2257,143,1.0,10,5,9999,99999,9,999999999,0.0,999,999,99
3021,1,29,11,0,*?*?*?*?*?*?*?*?*?*?*?*?*?*?*?*?*?*?*?*?*?*?,6.4,6.2,100,99618.3,435,1410,308,70.6,0.0,70.6,8259,0,8281,2902,147,1.0,10,5,9999,99999,9,999999999,0.0,999,999,99
3021,1,29,12,0,*?*?*?*?*?*?*?*?*?*?*?*?*?*?*?*?*?*?*?*?*?*?,7.1,5.6,100,99618.3,455,1408,311,74.6,0.0,74.6,8731,0,8755,3087,150,1.5,10,5,9999,99999,9,999999999,0.0,999,999,99
3021,1,29,13,0,*?*?*?*?*?*?*?*?*?*?*?*?*?*?*?*?*?*?*?*?*?*?,7.1,5.8,100,99618.3,421,1408,311,68.0,0.0,68.0,7945,0,7965,2780,163,1.5,10,5,9999,99999,9,999999999,0.2,999,999,99
3021,1,29,14,0,*?*?*?*?*?*?*?*?*?*?*?*?*?*?*?*?*?*?*?*?*?*?,6.7,5.6,100,99618.3,335,1409,309,51.2,0.0,51.2,5963,0,5976,2036,177,1.5,10,5,9999,99999,9,999999999,3.5,999,999,99
3021,1,29,15,0,*?*?*?*?*?*?*?*?*?*?*?*?*?*?*?*?*?*?*?*?*?*?,7.2,7.0,100,99618.3,202,1406,311,25.3,0.0,25.3,2975,-0,2979,981,190,1.5,10,5,9999,99999,9,999999999,0.7,999,999,99
3021,1,29,16,0,*?*?*?*?*?*?*?*?*?*?*?*?*?*?*?*?*?*?*?*?*?*?,6.9,6.9,100,99618.3,32,1389,310,0.0,0.0,0.0,0,0,0,0,203,1.0,10,5,9999,99999,9,999999999,0.0,999,999,99
3021,1,29,17,0,*?*?*?*?*?*?*?*?*?*?*?*?*?*?*?*?*?*?*?*?*?*?,6.0,6.1,100,99618.3,0,-0,306,0.0,-0.0,0.0,0,0,0,0,217,0.0,10,5,9999,99999,9,999999999,0.0,999,999,99
3021,1,29,18,0,*?*?*?*?*?*?*?*?*?*?*?*?*?*?*?*?*?*?*?*?*?*?,6.1,6.1,100,99618.3,0,-0,306,0.0,-0.0,0.0,0,0,0,0,230,1.0,10,5,9999,99999,9,999999999,0.0,999,999,99
3021,1,29,19,0,*?*?*?*?*?*?*?*?*?*?*?*?*?*?*?*?*?*?*?*?*?*?,5.8,5.8,100,99618.3,0,-0,305,0.0,-0.0,0.0,0,0,0,0,227,2.1,10,5,9999,99999,9,999999999,0.0,999,999,99
3021,1,29,20,0,*?*?*?*?*?*?*?*?*?*?*?*?*?*?*?*?*?*?*?*?*?*?,5.7,5.6,100,99618.3,0,-0,305,0.0,-0.0,0.0,0,0,0,0,223,2.1,10,5,9999,99999,9,999999999,0.0,999,999,99
3021,1,29,21,0,*?*?*?*?*?*?*?*?*?*?*?*?*?*?*?*?*?*?*?*?*?*?,5.2,5.1,100,99618.3,0,-0,303,0.0,-0.0,0.0,0,0,0,0,220,1.5,10,5,9999,99999,9,999999999,0.0,999,999,99
3021,1,29,22,0,*?*?*?*?*?*?*?*?*?*?*?*?*?*?*?*?*?*?*?*?*?*?,5.4,5.3,100,99618.3,0,-0,303,0.0,-0.0,0.0,0,0,0,0,217,1.0,10,5,9999,99999,9,999999999,0.0,999,999,99
3021,1,29,23,0,*?*?*?*?*?*?*?*?*?*?*?*?*?*?*?*?*?*?*?*?*?*?,5.3,5.3,100,99618.3,0,-0,303,0.0,-0.0,0.0,0,0,0,0,213,0.5,10,5,9999,99999,9,999999999,0.0,999,999,99
3021,1,29,24,0,*?*?*?*?*?*?*?*?*?*?*?*?*?*?*?*?*?*?*?*?*?*?,4.8,0.4,86,99618.3,0,-0,302,0.0,-0.0,0.0,0,0,0,0,240,1.0,10,5,9999,99999,9,999999999,0.0,999,999,99
3021,1,30,1,0,*?*?*?*?*?*?*?*?*?*?*?*?*?*?*?*?*?*?*?*?*?*?,5.3,4.1,92,100214,0,-0,303,0.0,-0.0,0.0,0,0,0,0,217,1.5,10,5,9999,99999,9,999999999,0.0,999,999,99
3021,1,30,2,0,*?*?*?*?*?*?*?*?*?*?*?*?*?*?*?*?*?*?*?*?*?*?,5.4,3.6,87,100214,0,-0,304,0.0,-0.0,0.0,0,0,0,0,223,1.0,10,5,9999,99999,9,999999999,0.0,999,999,99
3021,1,30,3,0,*?*?*?*?*?*?*?*?*?*?*?*?*?*?*?*?*?*?*?*?*?*?,5.1,3.0,85,100214,0,-0,303,0.0,-0.0,0.0,0,0,0,0,230,1.5,10,5,9999,99999,9,999999999,0.0,999,999,99
3021,1,30,4,0,*?*?*?*?*?*?*?*?*?*?*?*?*?*?*?*?*?*?*?*?*?*?,4.8,2.3,83,100214,0,-0,301,0.0,-0.0,0.0,0,0,0,0,237,0.0,10,5,9999,99999,9,999999999,0.0,999,999,99
3021,1,30,5,0,*?*?*?*?*?*?*?*?*?*?*?*?*?*?*?*?*?*?*?*?*?*?,4.4,0.6,77,100214,0,-0,300,0.0,-0.0,0.0,0,0,0,0,243,0.5,10,5,9999,99999,9,999999999,0.0,999,999,99
3021,1,30,6,0,*?*?*?*?*?*?*?*?*?*?*?*?*?*?*?*?*?*?*?*?*?*?,4.9,-0.4,68,100214,0,-0,302,0.0,-0.0,0.0,0,0,0,0,250,0.0,10,5,9999,99999,9,999999999,0.0,999,999,99
3021,1,30,7,0,*?*?*?*?*?*?*?*?*?*?*?*?*?*?*?*?*?*?*?*?*?*?,5.3,-0.0,69,100214,0,-0,304,0.0,-0.0,0.0,0,0,0,0,248,0.5,10,5,9999,99999,9,999999999,0.0,999,999,99
3021,1,30,8,0,*?*?*?*?*?*?*?*?*?*?*?*?*?*?*?*?*?*?*?*?*?*?,5.2,1.3,75,100214,83,1408,303,2.0,0.0,2.0,266,-0,265,82,247,1.0,10,5,9999,99999,9,999999999,0.0,999,999,99
3021,1,30,9,0,*?*?*?*?*?*?*?*?*?*?*?*?*?*?*?*?*?*?*?*?*?*?,4.9,1.3,77,100214,245,1409,302,33.6,0.0,33.6,3936,0,3942,1310,245,0.5,10,5,9999,99999,9,999999999,0.0,999,999,99
3021,1,30,10,0,*?*?*?*?*?*?*?*?*?*?*?*?*?*?*?*?*?*?*?*?*?*?,6.2,1.9,73,100214,367,1408,303,99.8,50.9,86.5,10948,4444,9786,2304,243,1.0,9,5,9999,99999,9,999999999,0.0,999,999,99
3021,1,30,11,0,*?*?*?*?*?*?*?*?*?*?*?*?*?*?*?*?*?*?*?*?*?*?,7.4,3.0,74,100214,441,1409,308,124.8,53.0,108.2,13702,4843,12227,2964,242,1.0,9,5,9999,99999,9,999999999,0.0,999,999,99
3021,1,30,12,0,*?*?*?*?*?*?*?*?*?*?*?*?*?*?*?*?*?*?*?*?*?*?,8.0,4.5,78,100214,461,1407,306,174.7,134.3,130.6,19043,12541,14948,2953,240,1.5,8,4,9999,99999,9,999999999,0.4,999,999,99
3021,1,30,13,0,*?*?*?*?*?*?*?*?*?*?*?*?*?*?*?*?*?*?*?*?*?*?,8.1,5.0,80,100214,427,1406,307,159.4,132.3,119.2,17384,12054,13685,2667,245,1.5,8,4,9999,99999,9,999999999,0.7,999,999,99
3021,1,30,14,0,*?*?*?*?*?*?*?*?*?*?*?*?*?*?*?*?*?*?*?*?*?*?,8.0,5.0,81,100214,341,1407,311,91.1,50.0,78.9,9993,4273,8938,2085,250,1.5,9,5,9999,99999,9,999999999,0.1,999,999,99
3021,1,30,15,0,*?*?*?*?*?*?*?*?*?*?*?*?*?*?*?*?*?*?*?*?*?*?,8.1,3.9,74,100214,209,1410,311,46.1,41.4,40.0,5123,2828,4755,844,255,1.5,9,5,9999,99999,9,999999999,0.0,999,999,99
3021,1,30,16,0,*?*?*?*?*?*?*?*?*?*?*?*?*?*?*?*?*?*?*?*?*?*?,7.9,4.5,79,100214,39,1420,315,0.0,0.0,0.0,0,0,0,0,260,1.0,10,5,9999,99999,9,999999999,0.1,999,999,99
3021,1,30,17,0,*?*?*?*?*?*?*?*?*?*?*?*?*?*?*?*?*?*?*?*?*?*?,7.6,4.6,81,100214,0,-0,313,0.0,-0.0,0.0,0,0,0,0,265,0.0,10,5,9999,99999,9,999999999,0.0,999,999,99
3021,1,30,18,0,*?*?*?*?*?*?*?*?*?*?*?*?*?*?*?*?*?*?*?*?*?*?,6.6,2.5,74,100214,0,-0,309,0.0,-0.0,0.0,0,0,0,0,270,1.0,10,5,9999,99999,9,999999999,0.0,999,999,99
3021,1,30,19,0,*?*?*?*?*?*?*?*?*?*?*?*?*?*?*?*?*?*?*?*?*?*?,6.4,2.3,75,100214,0,-0,308,0.0,-0.0,0.0,0,0,0,0,258,2.1,10,5,9999,99999,9,999999999,0.0,999,999,99
3021,1,30,20,0,*?*?*?*?*?*?*?*?*?*?*?*?*?*?*?*?*?*?*?*?*?*?,6.2,2.3,76,100214,0,-0,307,0.0,-0.0,0.0,0,0,0,0,247,2.1,10,5,9999,99999,9,999999999,0.0,999,999,99
3021,1,30,21,0,*?*?*?*?*?*?*?*?*?*?*?*?*?*?*?*?*?*?*?*?*?*?,6.9,1.7,69,100214,0,-0,311,0.0,-0.0,0.0,0,0,0,0,235,1.5,10,5,9999,99999,9,999999999,0.0,999,999,99
3021,1,30,22,0,*?*?*?*?*?*?*?*?*?*?*?*?*?*?*?*?*?*?*?*?*?*?,5.6,1.9,77,100214,0,-0,305,0.0,-0.0,0.0,0,0,0,0,223,1.0,10,5,9999,99999,9,999999999,0.0,999,999,99
3021,1,30,23,0,*?*?*?*?*?*?*?*?*?*?*?*?*?*?*?*?*?*?*?*?*?*?,5.7,0.8,71,100214,0,-0,306,0.0,-0.0,0.0,0,0,0,0,212,0.5,10,5,9999,99999,9,999999999,0.0,999,999,99
3021,1,30,24,0,*?*?*?*?*?*?*?*?*?*?*?*?*?*?*?*?*?*?*?*?*?*?,5.2,4.6,96,100214,0,-0,303,0.0,-0.0,0.0,0,0,0,0,210,1.0,10,5,9999,99999,9,999999999,0.0,999,999,99
3021,1,31,1,0,*?*?*?*?*?*?*?*?*?*?*?*?*?*?*?*?*?*?*?*?*?*?,5.6,3.8,87,100661,0,-0,305,0.0,-0.0,0.0,0,0,0,0,205,1.5,10,5,9999,99999,9,999999999,0.4,999,999,99
3021,1,31,2,0,*?*?*?*?*?*?*?*?*?*?*?*?*?*?*?*?*?*?*?*?*?*?,5.6,4.8,94,100661,0,-0,304,0.0,-0.0,0.0,0,0,0,0,210,1.0,10,5,9999,99999,9,999999999,1.0,999,999,99
3021,1,31,3,0,*?*?*?*?*?*?*?*?*?*?*?*?*?*?*?*?*?*?*?*?*?*?,5.1,4.5,96,100661,0,-0,302,0.0,-0.0,0.0,0,0,0,0,215,1.5,10,5,9999,99999,9,999999999,0.3,999,999,99
3021,1,31,4,0,*?*?*?*?*?*?*?*?*?*?*?*?*?*?*?*?*?*?*?*?*?*?,4.8,2.5,85,100661,0,-0,301,0.0,-0.0,0.0,0,0,0,0,220,0.0,10,5,9999,99999,9,999999999,0.0,999,999,99
3021,1,31,5,0,*?*?*?*?*?*?*?*?*?*?*?*?*?*?*?*?*?*?*?*?*?*?,4.8,2.9,87,100661,0,-0,301,0.0,-0.0,0.0,0,0,0,0,225,0.5,10,5,9999,99999,9,999999999,0.0,999,999,99
3021,1,31,6,0,*?*?*?*?*?*?*?*?*?*?*?*?*?*?*?*?*?*?*?*?*?*?,4.7,2.9,88,100661,0,-0,301,0.0,-0.0,0.0,0,0,0,0,230,0.0,10,5,9999,99999,9,999999999,0.0,999,999,99
3021,1,31,7,0,*?*?*?*?*?*?*?*?*?*?*?*?*?*?*?*?*?*?*?*?*?*?,4.4,2.3,87,100661,0,-0,300,0.0,-0.0,0.0,0,0,0,0,233,0.5,10,5,9999,99999,9,999999999,0.0,999,999,99
3021,1,31,8,0,*?*?*?*?*?*?*?*?*?*?*?*?*?*?*?*?*?*?*?*?*?*?,4.0,1.5,83,100661,88,1401,293,5.3,11.2,4.6,633,386,667,70,237,1.0,9,5,9999,99999,9,999999999,0.0,999,999,99
3021,1,31,9,0,*?*?*?*?*?*?*?*?*?*?*?*?*?*?*?*?*?*?*?*?*?*?,5.1,2.7,84,100661,251,1410,298,60.3,45.1,52.3,6674,3360,6173,1116,240,0.5,9,5,9999,99999,9,999999999,0.0,999,999,99
3021,1,31,10,0,*?*?*?*?*?*?*?*?*?*?*?*?*?*?*?*?*?*?*?*?*?*?,6.2,3.4,82,100661,373,1408,298,134.9,128.4,100.9,14717,11215,11615,2222,243,1.0,8,4,9999,99999,9,999999999,0.0,999,999,99
3021,1,31,11,0,*?*?*?*?*?*?*?*?*?*?*?*?*?*?*?*?*?*?*?*?*?*?,7.9,3.9,76,100661,447,1408,306,168.2,133.5,125.8,18340,12364,14405,2831,247,1.0,8,4,9999,99999,9,999999999,0.2,999,999,99
3021,1,31,12,0,*?*?*?*?*?*?*?*?*?*?*?*?*?*?*?*?*?*?*?*?*?*?,8.9,3.9,71,100661,468,1408,310,177.6,134.7,132.8,19371,12578,15220,3009,250,1.5,8,4,9999,99999,9,999999999,1.1,999,999,99
3021,1,31,13,0,*?*?*?*?*?*?*?*?*?*?*?*?*?*?*?*?*?*?*?*?*?*?,8.7,4.1,73,100661,434,1408,309,162.4,132.7,121.5,17712,12124,13949,2722,250,1.5,8,4,9999,99999,9,999999999,1.1,999,999,99
3021,1,31,14,0,*?*?*?*?*?*?*?*?*?*?*?*?*?*?*?*?*?*?*?*?*?*?,8.6,3.4,70,100661,348,1409,308,123.6,126.1,92.5,13501,10673,10698,2022,250,1.5,8,4,9999,99999,9,999999999,1.1,999,999,99
3021,1,31,15,0,*?*?*?*?*?*?*?*?*?*?*?*?*?*?*?*?*?*?*?*?*?*?,9.0,3.2,67,100661,215,1407,310,64.0,105.5,47.9,6834,6764,5829,869,250,1.5,8,4,9999,99999,9,999999999,0.2,999,999,99
3021,1,31,16,0,*?*?*?*?*?*?*?*?*?*?*?*?*?*?*?*?*?*?*?*?*?*?,8.7,3.4,69,100661,45,1409,314,0.0,0.0,0.0,0,0,0,0,250,1.0,9,5,9999,99999,9,999999999,0.1,999,999,99
3021,1,31,17,0,*?*?*?*?*?*?*?*?*?*?*?*?*?*?*?*?*?*?*?*?*?*?,8.0,4.8,81,100661,0,-0,315,0.0,-0.0,0.0,0,0,0,0,250,0.0,10,5,9999,99999,9,999999999,0.2,999,999,99
3021,1,31,18,0,*?*?*?*?*?*?*?*?*?*?*?*?*?*?*?*?*?*?*?*?*?*?,7.3,5.0,85,100661,0,-0,312,0.0,-0.0,0.0,0,0,0,0,250,1.0,10,5,9999,99999,9,999999999,0.2,999,999,99
3021,1,31,19,0,*?*?*?*?*?*?*?*?*?*?*?*?*?*?*?*?*?*?*?*?*?*?,7.0,4.1,82,100661,0,-0,311,0.0,-0.0,0.0,0,0,0,0,248,2.1,10,5,9999,99999,9,999999999,0.0,999,999,99
3021,1,31,20,0,*?*?*?*?*?*?*?*?*?*?*?*?*?*?*?*?*?*?*?*?*?*?,6.3,4.6,89,100661,0,-0,308,0.0,-0.0,0.0,0,0,0,0,247,2.1,10,5,9999,99999,9,999999999,0.0,999,999,99
3021,1,31,21,0,*?*?*?*?*?*?*?*?*?*?*?*?*?*?*?*?*?*?*?*?*?*?,6.6,4.8,88,100661,0,-0,309,0.0,-0.0,0.0,0,0,0,0,245,1.5,10,5,9999,99999,9,999999999,0.0,999,999,99
3021,1,31,22,0,*?*?*?*?*?*?*?*?*?*?*?*?*?*?*?*?*?*?*?*?*?*?,6.3,5.0,91,100661,0,-0,307,0.0,-0.0,0.0,0,0,0,0,243,1.0,10,5,9999,99999,9,999999999,0.0,999,999,99
3021,1,31,23,0,*?*?*?*?*?*?*?*?*?*?*?*?*?*?*?*?*?*?*?*?*?*?,4.6,4.3,97,100661,0,-0,300,0.0,-0.0,0.0,0,0,0,0,242,0.5,10,5,9999,99999,9,999999999,0.0,999,999,99
3021,1,31,24,0,*?*?*?*?*?*?*?*?*?*?*?*?*?*?*?*?*?*?*?*?*?*?,5.8,2.5,79,100661,0,-0,306,0.0,-0.0,0.0,0,0,0,0,200,1.0,10,5,9999,99999,9,999999999,0.0,999,999,99
3021,2,1,1,0,*?*?*?*?*?*?*?*?*?*?*?*?*?*?*?*?*?*?*?*?*?*?,0.4,-0.4,93,100127,0,-0,283,0.0,-0.0,0.0,0,0,0,0,238,1.5,10,5,9999,99999,9,999999999,0.0,999,999,99
3021,2,1,2,0,*?*?*?*?*?*?*?*?*?*?*?*?*?*?*?*?*?*?*?*?*?*?,-1.9,-2.9,90,100127,0,-0,274,0.0,-0.0,0.0,0,0,0,0,237,1.0,10,5,9999,99999,9,999999999,0.3,999,999,99
3021,2,1,3,0,*?*?*?*?*?*?*?*?*?*?*?*?*?*?*?*?*?*?*?*?*?*?,-1.0,-1.5,95,100127,0,-0,278,0.0,-0.0,0.0,0,0,0,0,235,1.5,10,5,9999,99999,9,999999999,1.3,999,999,99
3021,2,1,4,0,*?*?*?*?*?*?*?*?*?*?*?*?*?*?*?*?*?*?*?*?*?*?,-1.6,-1.7,97,100127,0,-0,275,0.0,-0.0,0.0,0,0,0,0,233,0.0,10,5,9999,99999,9,999999999,1.2,999,999,99
3021,2,1,5,0,*?*?*?*?*?*?*?*?*?*?*?*?*?*?*?*?*?*?*?*?*?*?,-1.8,-2.7,91,100127,0,-0,274,0.0,-0.0,0.0,0,0,0,0,232,0.5,10,5,9999,99999,9,999999999,0.0,999,999,99
3021,2,1,6,0,*?*?*?*?*?*?*?*?*?*?*?*?*?*?*?*?*?*?*?*?*?*?,-2.0,-2.9,92,100127,0,-0,274,0.0,-0.0,0.0,0,0,0,0,230,0.0,10,5,9999,99999,9,999999999,0.0,999,999,99
3021,2,1,7,0,*?*?*?*?*?*?*?*?*?*?*?*?*?*?*?*?*?*?*?*?*?*?,-2.2,-2.9,94,100127,0,-0,273,0.0,-0.0,0.0,0,0,0,0,235,0.5,10,5,9999,99999,9,999999999,0.0,999,999,99
3021,2,1,8,0,*?*?*?*?*?*?*?*?*?*?*?*?*?*?*?*?*?*?*?*?*?*?,-1.7,-1.9,97,100127,94,1408,275,4.1,0.0,4.1,529,-0,528,168,240,1.0,10,5,9999,99999,9,999999999,0.1,999,999,99
3021,2,1,9,0,*?*?*?*?*?*?*?*?*?*?*?*?*?*?*?*?*?*?*?*?*?*?,-1.1,-1.1,99,100127,256,1405,277,35.9,0.0,35.9,4198,0,4206,1401,245,0.5,10,5,9999,99999,9,999999999,0.1,999,999,99
3021,2,1,10,0,*?*?*?*?*?*?*?*?*?*?*?*?*?*?*?*?*?*?*?*?*?*?,-0.3,-0.6,97,100127,379,1407,280,59.8,0.0,59.8,6985,0,7002,2414,250,1.0,10,5,9999,99999,9,999999999,0.2,999,999,99
3021,2,1,11,0,*?*?*?*?*?*?*?*?*?*?*?*?*?*?*?*?*?*?*?*?*?*?,1.4,0.2,90,100127,453,1406,287,74.3,0.0,74.3,8696,0,8720,3073,255,1.0,10,5,9999,99999,9,999999999,0.0,999,999,99
3021,2,1,12,0,*?*?*?*?*?*?*?*?*?*?*?*?*?*?*?*?*?*?*?*?*?*?,2.0,-1.3,77,100127,474,1406,290,78.4,0.0,78.4,9182,0,9207,3265,260,1.5,10,5,9999,99999,9,999999999,0.1,999,999,99
3021,2,1,13,0,*?*?*?*?*?*?*?*?*?*?*?*?*?*?*?*?*?*?*?*?*?*?,1.9,-1.1,80,100127,440,1406,290,71.8,0.0,71.8,8400,0,8422,2957,273,1.5,10,5,9999,99999,9,999999999,0.1,999,999,99
3021,2,1,14,0,*?*?*?*?*?*?*?*?*?*?*?*?*?*?*?*?*?*?*?*?*?*?,2.2,-1.5,74,100127,354,1406,291,55.0,0.0,55.0,6420,0,6435,2202,287,1.5,10,5,9999,99999,9,999999999,0.0,999,999,99
3021,2,1,15,0,*?*?*?*?*?*?*?*?*?*?*?*?*?*?*?*?*?*?*?*?*?*?,2.0,-1.5,75,100127,222,1410,290,29.1,0.0,29.1,3413,0,3418,1130,300,1.5,10,5,9999,99999,9,999999999,0.0,999,999,99
3021,2,1,16,0,*?*?*?*?*?*?*?*?*?*?*?*?*?*?*?*?*?*?*?*?*?*?,1.9,-1.3,78,100127,51,1398,290,0.0,0.0,0.0,0,0,0,0,313,1.0,10,5,9999,99999,9,999999999,0.0,999,999,99
3021,2,1,17,0,*?*?*?*?*?*?*?*?*?*?*?*?*?*?*?*?*?*?*?*?*?*?,1.4,-1.9,75,100127,0,-0,288,0.0,-0.0,0.0,0,0,0,0,327,0.0,10,5,9999,99999,9,999999999,0.0,999,999,99
3021,2,1,18,0,*?*?*?*?*?*?*?*?*?*?*?*?*?*?*?*?*?*?*?*?*?*?,0.8,-2.4,76,100127,0,-0,285,0.0,-0.0,0.0,0,0,0,0,340,1.0,10,5,9999,99999,9,999999999,0.0,999,999,99
3021,2,1,19,0,*?*?*?*?*?*?*?*?*?*?*?*?*?*?*?*?*?*?*?*?*?*?,-0.0,-0.4,95,100127,0,-0,281,0.0,-0.0,0.0,0,0,0,0,337,2.1,10,5,9999,99999,9,999999999,0.0,999,999,99
3021,2,1,20,0,*?*?*?*?*?*?*?*?*?*?*?*?*?*?*?*?*?*?*?*?*?*?,0.8,0.2,95,100127,0,-0,285,0.0,-0.0,0.0,0,0,0,0,333,2.1,10,5,9999,99999,9,999999999,0.0,999,999,99
3021,2,1,21,0,*?*?*?*?*?*?*?*?*?*?*?*?*?*?*?*?*?*?*?*?*?*?,-1.3,-1.3,99,100127,0,-0,276,0.0,-0.0,0.0,0,0,0,0,330,1.5,10,5,9999,99999,9,999999999,0.0,999,999,99
3021,2,1,22,0,*?*?*?*?*?*?*?*?*?*?*?*?*?*?*?*?*?*?*?*?*?*?,-0.7,-1.1,96,100127,0,-0,279,0.0,-0.0,0.0,0,0,0,0,327,1.0,10,5,9999,99999,9,999999999,0.0,999,999,99
3021,2,1,23,0,*?*?*?*?*?*?*?*?*?*?*?*?*?*?*?*?*?*?*?*?*?*?,-0.7,-1.7,91,100127,0,-0,279,0.0,-0.0,0.0,0,0,0,0,323,0.5,10,5,9999,99999,9,999999999,0.0,999,999,99
3021,2,1,24,0,*?*?*?*?*?*?*?*?*?*?*?*?*?*?*?*?*?*?*?*?*?*?,3.0,2.1,93,100127,0,-0,294,0.0,-0.0,0.0,0,0,0,0,240,1.0,10,5,9999,99999,9,999999999,0.1,999,999,99
3021,2,2,1,0,*?*?*?*?*?*?*?*?*?*?*?*?*?*?*?*?*?*?*?*?*?*?,-0.7,-3.4,80,101893,0,-0,279,0.0,-0.0,0.0,0,0,0,0,318,1.5,10,5,9999,99999,9,999999999,0.0,999,999,99
3021,2,2,2,0,*?*?*?*?*?*?*?*?*?*?*?*?*?*?*?*?*?*?*?*?*?*?,-1.1,-4.2,77,101893,0,-0,278,0.0,-0.0,0.0,0,0,0,0,317,1.0,10,5,9999,99999,9,999999999,0.0,999,999,99
3021,2,2,3,0,*?*?*?*?*?*?*?*?*?*?*?*?*?*?*?*?*?*?*?*?*?*?,-0.1,-3.9,73,101893,0,-0,282,0.0,-0.0,0.0,0,0,0,0,315,1.5,10,5,9999,99999,9,999999999,0.0,999,999,99
3021,2,2,4,0,*?*?*?*?*?*?*?*?*?*?*?*?*?*?*?*?*?*?*?*?*?*?,-0.4,-4.5,70,101893,0,-0,280,0.0,-0.0,0.0,0,0,0,0,313,0.0,10,5,9999,99999,9,999999999,0.0,999,999,99
3021,2,2,5,0,*?*?*?*?*?*?*?*?*?*?*?*?*?*?*?*?*?*?*?*?*?*?,-1.3,-5.0,72,101893,0,-0,277,0.0,-0.0,0.0,0,0,0,0,312,0.5,10,5,9999,99999,9,999999999,0.0,999,999,99
3021,2,2,6,0,*?*?*?*?*?*?*?*?*?*?*?*?*?*?*?*?*?*?*?*?*?*?,-1.3,-6.3,66,101893,0,-0,277,0.0,-0.0,0.0,0,0,0,0,310,0.0,10,5,9999,99999,9,999999999,0.0,999,999,99
3021,2,2,7,0,*?*?*?*?*?*?*?*?*?*?*?*?*?*?*?*?*?*?*?*?*?*?,-1.4,-4.8,75,101893,0,-0,276,0.0,-0.0,0.0,0,0,0,0,315,0.5,10,5,9999,99999,9,999999999,0.0,999,999,99
3021,2,2,8,0,*?*?*?*?*?*?*?*?*?*?*?*?*?*?*?*?*?*?*?*?*?*?,-1.1,-5.0,70,101893,100,1412,278,5.3,0.0,5.3,662,-0,662,212,320,1.0,10,5,9999,99999,9,999999999,0.0,999,999,99
3021,2,2,9,0,*?*?*?*?*?*?*?*?*?*?*?*?*?*?*?*?*?*?*?*?*?*?,-0.9,-4.2,74,101893,262,1405,273,64.4,45.9,55.8,7115,3495,6574,1194,325,0.5,9,5,9999,99999,9,999999999,0.0,999,999,99
3021,2,2,10,0,*?*?*?*?*?*?*?*?*?*?*?*?*?*?*?*?*?*?*?*?*?*?,-0.9,-4.2,76,101893,385,1406,273,106.1,51.5,92.0,11643,4556,10401,2466,330,1.0,9,5,9999,99999,9,999999999,0.0,999,999,99
3021,2,2,11,0,*?*?*?*?*?*?*?*?*?*?*?*?*?*?*?*?*?*?*?*?*?*?,-0.1,-3.1,78,101893,460,1408,281,75.6,0.0,75.6,8849,0,8873,3133,335,1.0,10,5,9999,99999,9,999999999,0.0,999,999,99
3021,2,2,12,0,*?*?*?*?*?*?*?*?*?*?*?*?*?*?*?*?*?*?*?*?*?*?,-0.0,-1.7,86,101893,481,1407,282,79.7,0.0,79.7,9338,0,9364,3328,340,1.5,10,5,9999,99999,9,999999999,0.0,999,999,99
3021,2,2,13,0,*?*?*?*?*?*?*?*?*?*?*?*?*?*?*?*?*?*?*?*?*?*?,0.6,-1.3,85,101893,447,1406,284,73.2,0.0,73.2,8556,0,8579,3018,333,1.5,10,5,9999,99999,9,999999999,0.0,999,999,99
3021,2,2,14,0,*?*?*?*?*?*?*?*?*?*?*?*?*?*?*?*?*?*?*?*?*?*?,0.5,-0.2,95,101893,361,1407,279,97.8,50.7,84.8,10737,4408,9598,2255,327,1.5,9,5,9999,99999,9,999999999,0.0,999,999,99
3021,2,2,15,0,*?*?*?*?*?*?*?*?*?*?*?*?*?*?*?*?*?*?*?*?*?*?,0.1,-0.6,94,101893,228,1406,277,52.8,43.3,45.7,5848,3089,5418,971,320,1.5,9,5,9999,99999,9,999999999,0.0,999,999,99
3021,2,2,16,0,*?*?*?*?*?*?*?*?*?*?*?*?*?*?*?*?*?*?*?*?*?*?,0.4,-1.7,85,101893,58,1413,283,0.0,0.0,0.0,0,0,0,0,313,1.0,10,5,9999,99999,9,999999999,0.0,999,999,99
3021,2,2,17,0,*?*?*?*?*?*?*?*?*?*?*?*?*?*?*?*?*?*?*?*?*?*?,0.6,-2.2,80,101893,0,-0,284,0.0,-0.0,0.0,0,0,0,0,307,0.0,10,5,9999,99999,9,999999999,0.0,999,999,99
3021,2,2,18,0,*?*?*?*?*?*?*?*?*?*?*?*?*?*?*?*?*?*?*?*?*?*?,-0.1,-2.4,82,101893,0,-0,281,0.0,-0.0,0.0,0,0,0,0,300,1.0,10,5,9999,99999,9,999999999,0.0,999,999,99
3021,2,2,19,0,*?*?*?*?*?*?*?*?*?*?*?*?*?*?*?*?*?*?*?*?*?*?,-0.1,-3.1,77,101893,0,-0,281,0.0,-0.0,0.0,0,0,0,0,288,2.1,10,5,9999,99999,9,999999999,0.0,999,999,99
3021,2,2,20,0,*?*?*?*?*?*?*?*?*?*?*?*?*?*?*?*?*?*?*?*?*?*?,-0.7,-2.2,88,101893,0,-0,279,0.0,-0.0,0.0,0,0,0,0,277,2.1,10,5,9999,99999,9,999999999,0.0,999,999,99
3021,2,2,21,0,*?*?*?*?*?*?*?*?*?*?*?*?*?*?*?*?*?*?*?*?*?*?,-1.0,-3.9,78,101893,0,-0,278,0.0,-0.0,0.0,0,0,0,0,265,1.5,10,5,9999,99999,9,999999999,0.0,999,999,99
3021,2,2,22,0,*?*?*?*?*?*?*?*?*?*?*?*?*?*?*?*?*?*?*?*?*?*?,-0.3,-3.9,74,101893,0,-0,281,0.0,-0.0,0.0,0,0,0,0,253,1.0,10,5,9999,99999,9,999999999,0.0,999,999,99
3021,2,2,23,0,*?*?*?*?*?*?*?*?*?*?*?*?*?*?*?*?*?*?*?*?*?*?,-0.2,-3.1,77,101893,0,-0,281,0.0,-0.0,0.0,0,0,0,0,242,0.5,10,5,9999,99999,9,999999999,0.0,999,999,99
3021,2,2,24,0,*?*?*?*?*?*?*?*?*?*?*?*?*?*?*?*?*?*?*?*?*?*?,-0.8,-2.7,86,101893,0,-0,279,0.0,-0.0,0.0,0,0,0,0,320,1.0,10,5,9999,99999,9,999999999,0.0,999,999,99
3021,2,3,1,0,*?*?*?*?*?*?*?*?*?*?*?*?*?*?*?*?*?*?*?*?*?*?,-0.2,-3.4,75,101570,0,-0,281,0.0,-0.0,0.0,0,0,0,0,223,1.5,10,5,9999,99999,9,999999999,0.0,999,999,99
3021,2,3,2,0,*?*?*?*?*?*?*?*?*?*?*?*?*?*?*?*?*?*?*?*?*?*?,-0.5,-3.7,76,101570,0,-0,280,0.0,-0.0,0.0,0,0,0,0,217,1.0,10,5,9999,99999,9,999999999,0.0,999,999,99
3021,2,3,3,0,*?*?*?*?*?*?*?*?*?*?*?*?*?*?*?*?*?*?*?*?*?*?,-0.5,-2.7,83,101570,0,-0,280,0.0,-0.0,0.0,0,0,0,0,210,1.5,10,5,9999,99999,9,999999999,0.0,999,999,99
3021,2,3,4,0,*?*?*?*?*?*?*?*?*?*?*?*?*?*?*?*?*?*?*?*?*?*?,-0.6,-2.9,81,101570,0,-0,279,0.0,-0.0,0.0,0,0,0,0,203,0.0,10,5,9999,99999,9,999999999,0.0,999,999,99
3021,2,3,5,0,*?*?*?*?*?*?*?*?*?*?*?*?*?*?*?*?*?*?*?*?*?*?,-0.8,-3.1,80,101570,0,-0,279,0.0,-0.0,0.0,0,0,0,0,197,0.5,10,5,9999,99999,9,999999999,0.0,999,999,99
3021,2,3,6,0,*?*?*?*?*?*?*?*?*?*?*?*?*?*?*?*?*?*?*?*?*?*?,-0.6,-4.8,70,101570,0,-0,280,0.0,-0.0,0.0,0,0,0,0,190,0.0,10,5,9999,99999,9,999999999,0.0,999,999,99
3021,2,3,7,0,*?*?*?*?*?*?*?*?*?*?*?*?*?*?*?*?*?*?*?*?*?*?,-0.4,-4.2,72,101570,0,-0,280,0.0,-0.0,0.0,0,0,0,0,208,0.5,10,5,9999,99999,9,999999999,0.0,999,999,99
3021,2,3,8,0,*?*?*?*?*?*?*?*?*?*?*?*?*?*?*?*?*?*?*?*?*?*?,-0.3,-4.5,70,101570,105,1400,281,6.4,0.0,6.4,797,-0,797,257,227,1.0,10,5,9999,99999,9,999999999,0.0,999,999,99
3021,2,3,9,0,*?*?*?*?*?*?*?*?*?*?*?*?*?*?*?*?*?*?*?*?*?*?,0.6,-4.2,66,101570,268,1404,285,38.3,0.0,38.3,4475,0,4483,1498,245,0.5,10,5,9999,99999,9,999999999,0.0,999,999,99
3021,2,3,10,0,*?*?*?*?*?*?*?*?*?*?*?*?*?*?*?*?*?*?*?*?*?*?,0.4,-3.4,72,101570,392,1408,284,62.3,0.0,62.3,7279,0,7297,2525,263,1.0,10,5,9999,99999,9,999999999,0.0,999,999,99
3021,2,3,11,0,*?*?*?*?*?*?*?*?*?*?*?*?*?*?*?*?*?*?*?*?*?*?,1.4,-2.4,73,101570,466,1406,288,76.9,0.0,76.9,9002,0,9027,3194,282,1.0,10,5,9999,99999,9,999999999,0.0,999,999,99
3021,2,3,12,0,*?*?*?*?*?*?*?*?*?*?*?*?*?*?*?*?*?*?*?*?*?*?,1.0,-2.7,74,101570,487,1405,286,81.1,0.0,81.1,9495,0,9522,3390,300,1.5,10,5,9999,99999,9,999999999,0.0,999,999,99
3021,2,3,13,0,*?*?*?*?*?*?*?*?*?*?*?*?*?*?*?*?*?*?*?*?*?*?,1.4,-2.2,74,101570,454,1407,288,74.5,0.0,74.5,8715,0,8739,3081,297,1.5,10,5,9999,99999,9,999999999,0.0,999,999,99
3021,2,3,14,0,*?*?*?*?*?*?*?*?*?*?*?*?*?*?*?*?*?*?*?*?*?*?,1.5,-1.5,78,101570,368,1408,288,57.7,0.0,57.7,6731,0,6746,2318,293,1.5,10,5,9999,99999,9,999999999,0.0,999,999,99
3021,2,3,15,0,*?*?*?*?*?*?*?*?*?*?*?*?*?*?*?*?*?*?*?*?*?*?,1.4,-0.6,85,101570,235,1408,287,31.7,0.0,31.7,3713,0,3718,1233,290,1.5,10,5,9999,99999,9,999999999,0.0,999,999,99
3021,2,3,16,0,*?*?*?*?*?*?*?*?*?*?*?*?*?*?*?*?*?*?*?*?*?*?,1.3,-1.3,80,101570,64,1402,287,0.0,0.0,0.0,0,0,0,0,287,1.0,10,5,9999,99999,9,999999999,0.0,999,999,99
3021,2,3,17,0,*?*?*?*?*?*?*?*?*?*?*?*?*?*?*?*?*?*?*?*?*?*?,0.9,-1.9,78,101570,0,-0,285,0.0,-0.0,0.0,0,0,0,0,283,0.0,10,5,9999,99999,9,999999999,0.0,999,999,99
3021,2,3,18,0,*?*?*?*?*?*?*?*?*?*?*?*?*?*?*?*?*?*?*?*?*?*?,1.0,-2.9,73,101570,0,-0,286,0.0,-0.0,0.0,0,0,0,0,280,1.0,10,5,9999,99999,9,999999999,0.0,999,999,99
3021,2,3,19,0,*?*?*?*?*?*?*?*?*?*?*?*?*?*?*?*?*?*?*?*?*?*?,0.5,-3.9,69,101570,0,-0,284,0.0,-0.0,0.0,0,0,0,0,278,2.1,10,5,9999,99999,9,999999999,0.0,999,999,99
3021,2,3,20,0,*?*?*?*?*?*?*?*?*?*?*?*?*?*?*?*?*?*?*?*?*?*?,0.3,-4.2,68,101570,0,-0,283,0.0,-0.0,0.0,0,0,0,0,277,2.1,10,5,9999,99999,9,999999999,0.0,999,999,99
3021,2,3,21,0,*?*?*?*?*?*?*?*?*?*?*?*?*?*?*?*?*?*?*?*?*?*?,0.3,-2.9,76,101570,0,-0,283,0.0,-0.0,0.0,0,0,0,0,275,1.5,10,5,9999,99999,9,999999999,0.0,999,999,99
3021,2,3,22,0,*?*?*?*?*?*?*?*?*?*?*?*?*?*?*?*?*?*?*?*?*?*?,-0.3,-3.7,75,101570,0,-0,281,0.0,-0.0,0.0,0,0,0,0,273,1.0,10,5,9999,99999,9,999999999,0.0,999,999,99
3021,2,3,23,0,*?*?*?*?*?*?*?*?*?*?*?*?*?*?*?*?*?*?*?*?*?*?,0.1,-2.7,78,101570,0,-0,282,0.0,-0.0,0.0,0,0,0,0,272,0.5,10,5,9999,99999,9,999999999,0.0,999,999,99
3021,2,3,24,0,*?*?*?*?*?*?*?*?*?*?*?*?*?*?*?*?*?*?*?*?*?*?,-0.1,-3.4,75,101570,0,-0,282,0.0,-0.0,0.0,0,0,0,0,230,1.0,10,5,9999,99999,9,999999999,0.0,999,999,99
3021,2,4,1,0,*?*?*?*?*?*?*?*?*?*?*?*?*?*?*?*?*?*?*?*?*?*?,0.9,-0.4,95,100956,0,-0,285,0.0,-0.0,0.0,0,0,0,0,273,1.5,10,5,9999,99999,9,999999999,0.0,999,999,99
3021,2,4,2,0,*?*?*?*?*?*?*?*?*?*?*?*?*?*?*?*?*?*?*?*?*?*?,1.4,0.6,100,100956,0,-0,287,0.0,-0.0,0.0,0,0,0,0,277,1.0,10,5,9999,99999,9,999999999,0.0,999,999,99
3021,2,4,3,0,*?*?*?*?*?*?*?*?*?*?*?*?*?*?*?*?*?*?*?*?*?*?,0.7,-0.6,95,100956,0,-0,284,0.0,-0.0,0.0,0,0,0,0,280,1.5,10,5,9999,99999,9,999999999,0.0,999,999,99
3021,2,4,4,0,*?*?*?*?*?*?*?*?*?*?*?*?*?*?*?*?*?*?*?*?*?*?,0.6,-0.0,100,100956,0,-0,284,0.0,-0.0,0.0,0,0,0,0,283,0.0,10,5,9999,99999,9,999999999,0.0,999,999,99
3021,2,4,5,0,*?*?*?*?*?*?*?*?*?*?*?*?*?*?*?*?*?*?*?*?*?*?,0.8,-0.2,96,100956,0,-0,285,0.0,-0.0,0.0,0,0,0,0,287,0.5,10,5,9999,99999,9,999999999,0.0,999,999,99
3021,2,4,6,0,*?*?*?*?*?*?*?*?*?*?*?*?*?*?*?*?*?*?*?*?*?*?,0.8,0.6,100,100956,0,-0,285,0.0,-0.0,0.0,0,0,0,0,290,0.0,10,5,9999,99999,9,999999999,0.0,999,999,99
3021,2,4,7,0,*?*?*?*?*?*?*?*?*?*?*?*?*?*?*?*?*?*?*?*?*?*?,0.6,0.4,100,100956,0,-0,284,0.0,-0.0,0.0,0,0,0,0,287,0.5,10,5,9999,99999,9,999999999,0.0,999,999,99
3021,2,4,8,0,*?*?*?*?*?*?*?*?*?*?*?*?*?*?*?*?*?*?*?*?*?*?,0.5,0.2,100,100956,111,1400,283,7.6,0.0,7.6,935,-0,934,302,283,1.0,10,5,9999,99999,9,999999999,0.0,999,999,99
3021,2,4,9,0,*?*?*?*?*?*?*?*?*?*?*?*?*?*?*?*?*?*?*?*?*?*?,0.4,0.4,100,100956,275,1407,283,39.5,0.0,39.5,4618,0,4627,1549,280,0.5,10,5,9999,99999,9,999999999,0.0,999,999,99
3021,2,4,10,0,*?*?*?*?*?*?*?*?*?*?*?*?*?*?*?*?*?*?*?*?*?*?,1.1,1.0,100,100956,398,1406,286,63.6,0.0,63.6,7429,0,7447,2582,277,1.0,10,5,9999,99999,9,999999999,0.2,999,999,99
3021,2,4,11,0,*?*?*?*?*?*?*?*?*?*?*?*?*?*?*?*?*?*?*?*?*?*?,1.7,0.4,96,100956,473,1406,288,78.2,0.0,78.2,9159,0,9185,3256,273,1.0,10,5,9999,99999,9,999999999,0.0,999,999,99
3021,2,4,12,0,*?*?*?*?*?*?*?*?*?*?*?*?*?*?*?*?*?*?*?*?*?*?,1.9,-0.4,88,100956,494,1405,289,82.4,0.0,82.4,9656,0,9683,3455,270,1.5,10,5,9999,99999,9,999999999,0.0,999,999,99
3021,2,4,13,0,*?*?*?*?*?*?*?*?*?*?*?*?*?*?*?*?*?*?*?*?*?*?,1.7,0.8,99,100956,461,1407,288,75.9,0.0,75.9,8876,0,8900,3144,262,1.5,10,5,9999,99999,9,999999999,0.0,999,999,99
3021,2,4,14,0,*?*?*?*?*?*?*?*?*?*?*?*?*?*?*?*?*?*?*?*?*?*?,1.5,0.2,96,100956,374,1405,288,59.0,0.0,59.0,6887,0,6903,2376,253,1.5,10,5,9999,99999,9,999999999,0.0,999,999,99
3021,2,4,15,0,*?*?*?*?*?*?*?*?*?*?*?*?*?*?*?*?*?*?*?*?*?*?,1.6,0.6,97,100956,241,1404,288,33.0,0.0,33.0,3864,0,3870,1285,245,1.5,10,5,9999,99999,9,999999999,0.0,999,999,99
3021,2,4,16,0,*?*?*?*?*?*?*?*?*?*?*?*?*?*?*?*?*?*?*?*?*?*?,1.5,1.5,100,100956,71,1412,287,0.0,0.0,0.0,0,0,0,0,237,1.0,10,5,9999,99999,9,999999999,0.0,999,999,99
3021,2,4,17,0,*?*?*?*?*?*?*?*?*?*?*?*?*?*?*?*?*?*?*?*?*?*?,1.7,1.7,100,100956,0,-0,288,0.0,-0.0,0.0,0,0,0,0,228,0.0,10,5,9999,99999,9,999999999,0.0,999,999,99
3021,2,4,18,0,*?*?*?*?*?*?*?*?*?*?*?*?*?*?*?*?*?*?*?*?*?*?,1.6,1.5,100,100956,0,-0,288,0.0,-0.0,0.0,0,0,0,0,220,1.0,10,5,9999,99999,9,999999999,0.0,999,999,99
3021,2,4,19,0,*?*?*?*?*?*?*?*?*?*?*?*?*?*?*?*?*?*?*?*?*?*?,0.8,0.8,100,100956,0,-0,285,0.0,-0.0,0.0,0,0,0,0,227,2.1,10,5,9999,99999,9,999999999,0.0,999,999,99
3021,2,4,20,0,*?*?*?*?*?*?*?*?*?*?*?*?*?*?*?*?*?*?*?*?*?*?,1.1,1.0,100,100956,0,-0,286,0.0,-0.0,0.0,0,0,0,0,233,2.1,10,5,9999,99999,9,999999999,0.0,999,999,99
3021,2,4,21,0,*?*?*?*?*?*?*?*?*?*?*?*?*?*?*?*?*?*?*?*?*?*?,0.9,0.8,100,100956,0,-0,285,0.0,-0.0,0.0,0,0,0,0,240,1.5,10,5,9999,99999,9,999999999,0.0,999,999,99
3021,2,4,22,0,*?*?*?*?*?*?*?*?*?*?*?*?*?*?*?*?*?*?*?*?*?*?,0.6,0.6,100,100956,0,-0,284,0.0,-0.0,0.0,0,0,0,0,247,1.0,10,5,9999,99999,9,999999999,0.0,999,999,99
3021,2,4,23,0,*?*?*?*?*?*?*?*?*?*?*?*?*?*?*?*?*?*?*?*?*?*?,0.4,0.4,100,100956,0,-0,283,0.0,-0.0,0.0,0,0,0,0,253,0.5,10,5,9999,99999,9,999999999,0.0,999,999,99
3021,2,4,24,0,*?*?*?*?*?*?*?*?*?*?*?*?*?*?*?*?*?*?*?*?*?*?,0.5,-1.5,89,100956,0,-0,284,0.0,-0.0,0.0,0,0,0,0,270,1.0,10,5,9999,99999,9,999999999,0.0,999,999,99
3021,2,5,1,0,*?*?*?*?*?*?*?*?*?*?*?*?*?*?*?*?*?*?*?*?*?*?,-0.9,-0.8,100,99722.5,0,-0,278,0.0,-0.0,0.0,0,0,0,0,262,1.5,10,5,9999,99999,9,999999999,0.0,999,999,99
3021,2,5,2,0,*?*?*?*?*?*?*?*?*?*?*?*?*?*?*?*?*?*?*?*?*?*?,-1.6,-1.5,100,99722.5,0,-0,275,0.0,-0.0,0.0,0,0,0,0,263,1.0,10,5,9999,99999,9,999999999,0.0,999,999,99
3021,2,5,3,0,*?*?*?*?*?*?*?*?*?*?*?*?*?*?*?*?*?*?*?*?*?*?,-2.8,-2.9,100,99722.5,0,-0,270,0.0,-0.0,0.0,0,0,0,0,265,1.5,10,5,9999,99999,9,999999999,0.0,999,999,99
3021,2,5,4,0,*?*?*?*?*?*?*?*?*?*?*?*?*?*?*?*?*?*?*?*?*?*?,-4.0,-3.9,100,99722.5,0,-0,266,0.0,-0.0,0.0,0,0,0,0,267,0.0,10,5,9999,99999,9,999999999,0.0,999,999,99
3021,2,5,5,0,*?*?*?*?*?*?*?*?*?*?*?*?*?*?*?*?*?*?*?*?*?*?,-3.4,-3.4,100,99722.5,0,-0,268,0.0,-0.0,0.0,0,0,0,0,268,0.5,10,5,9999,99999,9,999999999,0.0,999,999,99
3021,2,5,6,0,*?*?*?*?*?*?*?*?*?*?*?*?*?*?*?*?*?*?*?*?*?*?,-2.8,-2.9,100,99722.5,0,-0,270,0.0,-0.0,0.0,0,0,0,0,270,0.0,10,5,9999,99999,9,999999999,0.0,999,999,99
3021,2,5,7,0,*?*?*?*?*?*?*?*?*?*?*?*?*?*?*?*?*?*?*?*?*?*?,-2.3,-2.2,100,99722.5,0,-0,237,0.0,-0.0,0.0,0,0,0,0,270,0.5,3,2,9999,99999,9,999999999,0.0,999,999,99
3021,2,5,8,0,*?*?*?*?*?*?*?*?*?*?*?*?*?*?*?*?*?*?*?*?*?*?,-3.0,-2.9,100,99722.5,118,1411,218,30.3,253.5,9.1,3262,16075,1543,286,270,1.0,0,0,9999,99999,9,999999999,0.0,999,999,99
3021,2,5,9,0,*?*?*?*?*?*?*?*?*?*?*?*?*?*?*?*?*?*?*?*?*?*?,-1.6,-2.7,97,99722.5,281,1405,223,140.6,492.1,42.2,14641,38012,6518,789,270,0.5,0,0,9999,99999,9,999999999,0.0,999,999,99
3021,2,5,10,0,*?*?*?*?*?*?*?*?*?*?*?*?*?*?*?*?*?*?*?*?*?*?,1.7,-0.4,90,99722.5,405,1407,238,223.9,544.4,67.2,23265,47494,9968,1265,270,1.0,0,0,9999,99999,9,999999999,0.7,999,999,99
3021,2,5,11,0,*?*?*?*?*?*?*?*?*?*?*?*?*?*?*?*?*?*?*?*?*?*?,3.6,0.8,87,99722.5,480,1407,247,274.5,563.1,82.3,28508,51478,11952,1574,270,1.0,0,0,9999,99999,9,999999999,0.0,999,999,99
3021,2,5,12,0,*?*?*?*?*?*?*?*?*?*?*?*?*?*?*?*?*?*?*?*?*?*?,5.1,1.0,79,99722.5,501,1405,253,288.9,567.4,86.7,30017,52414,12510,1666,270,1.5,0,0,9999,99999,9,999999999,0.0,999,999,99
3021,2,5,13,0,*?*?*?*?*?*?*?*?*?*?*?*?*?*?*?*?*?*?*?*?*?*?,5.1,1.7,83,99722.5,467,1404,254,266.3,560.5,79.9,27653,50910,11628,1522,272,1.5,0,0,9999,99999,9,999999999,0.0,999,999,99
3021,2,5,14,0,*?*?*?*?*?*?*?*?*?*?*?*?*?*?*?*?*?*?*?*?*?*?,5.3,2.5,87,99722.5,381,1405,256,208.1,537.1,62.4,21609,46070,9312,1172,273,1.5,0,0,9999,99999,9,999999999,0.0,999,999,99
3021,2,5,15,0,*?*?*?*?*?*?*?*?*?*?*?*?*?*?*?*?*?*?*?*?*?*?,5.2,1.3,80,99722.5,248,1405,254,118.3,469.3,35.5,12357,34557,5573,667,275,1.5,0,0,9999,99999,9,999999999,0.0,999,999,99
3021,2,5,16,0,*?*?*?*?*?*?*?*?*?*?*?*?*?*?*?*?*?*?*?*?*?*?,5.2,0.6,77,99722.5,77,1400,263,3.1,38.1,1.0,354,2178,190,42,277,1.0,2,1,9999,99999,9,999999999,0.0,999,999,99
3021,2,5,17,0,*?*?*?*?*?*?*?*?*?*?*?*?*?*?*?*?*?*?*?*?*?*?,4.3,-0.0,77,99722.5,0,-0,300,0.0,-0.0,0.0,0,0,0,0,278,0.0,10,5,9999,99999,9,999999999,0.0,999,999,99
3021,2,5,18,0,*?*?*?*?*?*?*?*?*?*?*?*?*?*?*?*?*?*?*?*?*?*?,2.6,-0.2,87,99722.5,0,-0,292,0.0,-0.0,0.0,0,0,0,0,280,1.0,10,5,9999,99999,9,999999999,0.0,999,999,99
3021,2,5,19,0,*?*?*?*?*?*?*?*?*?*?*?*?*?*?*?*?*?*?*?*?*?*?,1.3,-2.4,79,99722.5,0,-0,287,0.0,-0.0,0.0,0,0,0,0,285,2.1,10,5,9999,99999,9,999999999,0.0,999,999,99
3021,2,5,20,0,*?*?*?*?*?*?*?*?*?*?*?*?*?*?*?*?*?*?*?*?*?*?,0.2,-1.9,88,99722.5,0,-0,283,0.0,-0.0,0.0,0,0,0,0,290,2.1,10,5,9999,99999,9,999999999,0.1,999,999,99
3021,2,5,21,0,*?*?*?*?*?*?*?*?*?*?*?*?*?*?*?*?*?*?*?*?*?*?,0.4,-2.4,84,99722.5,0,-0,283,0.0,-0.0,0.0,0,0,0,0,295,1.5,10,5,9999,99999,9,999999999,0.0,999,999,99
3021,2,5,22,0,*?*?*?*?*?*?*?*?*?*?*?*?*?*?*?*?*?*?*?*?*?*?,-1.1,-3.9,84,99722.5,0,-0,277,0.0,-0.0,0.0,0,0,0,0,300,1.0,10,5,9999,99999,9,999999999,0.0,999,999,99
3021,2,5,23,0,*?*?*?*?*?*?*?*?*?*?*?*?*?*?*?*?*?*?*?*?*?*?,-0.6,-3.7,81,99722.5,0,-0,280,0.0,-0.0,0.0,0,0,0,0,305,0.5,10,5,9999,99999,9,999999999,0.0,999,999,99
3021,2,5,24,0,*?*?*?*?*?*?*?*?*?*?*?*?*?*?*?*?*?*?*?*?*?*?,0.1,0.2,100,99722.5,0,-0,282,0.0,-0.0,0.0,0,0,0,0,260,1.0,10,5,9999,99999,9,999999999,0.0,999,999,99
3021,2,6,1,0,*?*?*?*?*?*?*?*?*?*?*?*?*?*?*?*?*?*?*?*?*?*?,0.5,0.4,100,101235,0,-0,283,0.0,-0.0,0.0,0,0,0,0,313,1.5,10,5,9999,99999,9,999999999,0.0,999,999,99
3021,2,6,2,0,*?*?*?*?*?*?*?*?*?*?*?*?*?*?*?*?*?*?*?*?*?*?,0.9,0.8,100,101235,0,-0,285,0.0,-0.0,0.0,0,0,0,0,317,1.0,10,5,9999,99999,9,999999999,0.0,999,999,99
3021,2,6,3,0,*?*?*?*?*?*?*?*?*?*?*?*?*?*?*?*?*?*?*?*?*?*?,1.6,1.7,100,101235,0,-0,288,0.0,-0.0,0.0,0,0,0,0,320,1.5,10,5,9999,99999,9,999999999,0.0,999,999,99
3021,2,6,4,0,*?*?*?*?*?*?*?*?*?*?*?*?*?*?*?*?*?*?*?*?*?*?,1.2,1.3,100,101235,0,-0,286,0.0,-0.0,0.0,0,0,0,0,323,0.0,10,5,9999,99999,9,999999999,0.0,999,999,99
3021,2,6,5,0,*?*?*?*?*?*?*?*?*?*?*?*?*?*?*?*?*?*?*?*?*?*?,0.7,0.6,100,101235,0,-0,284,0.0,-0.0,0.0,0,0,0,0,327,0.5,10,5,9999,99999,9,999999999,0.0,999,999,99
3021,2,6,6,0,*?*?*?*?*?*?*?*?*?*?*?*?*?*?*?*?*?*?*?*?*?*?,0.4,0.4,100,101235,0,-0,283,0.0,-0.0,0.0,0,0,0,0,330,0.0,10,5,9999,99999,9,999999999,0.0,999,999,99
3021,2,6,7,0,*?*?*?*?*?*?*?*?*?*?*?*?*?*?*?*?*?*?*?*?*?*?,-0.0,-0.0,100,101235,0,-0,281,0.0,-0.0,0.0,0,0,0,0,330,0.5,10,5,9999,99999,9,999999999,0.0,999,999,99
3021,2,6,8,0,*?*?*?*?*?*?*?*?*?*?*?*?*?*?*?*?*?*?*?*?*?*?,0.8,0.6,100,101235,124,1408,280,17.4,26.2,15.1,1990,1378,1867,313,330,1.0,9,5,9999,99999,9,999999999,0.0,999,999,99
3021,2,6,9,0,*?*?*?*?*?*?*?*?*?*?*?*?*?*?*?*?*?*?*?*?*?*?,1.4,0.2,100,101235,288,1407,277,96.8,119.2,72.4,10587,9414,8409,1559,330,0.5,8,4,9999,99999,9,999999999,0.0,999,999,99
3021,2,6,10,0,*?*?*?*?*?*?*?*?*?*?*?*?*?*?*?*?*?*?*?*?*?*?,2.3,-0.0,100,101235,411,1404,271,199.9,306.0,110.3,21225,27325,12881,2177,330,1.0,6,3,9999,99999,9,999999999,0.0,999,999,99
3021,2,6,11,0,*?*?*?*?*?*?*?*?*?*?*?*?*?*?*?*?*?*?*?*?*?*?,3.5,0.8,100,101235,486,1404,291,140.6,54.0,121.9,15443,5044,13768,3403,330,1.0,9,5,9999,99999,9,999999999,0.0,999,999,99
3021,2,6,12,0,*?*?*?*?*?*?*?*?*?*?*?*?*?*?*?*?*?*?*?*?*?*?,4.2,0.2,94,101235,508,1405,279,257.0,318.5,141.9,27345,30560,16346,2907,330,1.5,6,3,9999,99999,9,999999999,0.1,999,999,99
3021,2,6,13,0,*?*?*?*?*?*?*?*?*?*?*?*?*?*?*?*?*?*?*?*?*?*?,4.3,0.2,93,101235,474,1404,294,136.6,53.8,118.4,15003,4983,13380,3287,328,1.5,9,5,9999,99999,9,999999999,0.7,999,999,99
3021,2,6,14,0,*?*?*?*?*?*?*?*?*?*?*?*?*?*?*?*?*?*?*?*?*?*?,4.4,0.2,92,101235,388,1405,295,107.2,51.6,93.0,11774,4563,10520,2495,327,1.5,9,5,9999,99999,9,999999999,0.7,999,999,99
3021,2,6,15,0,*?*?*?*?*?*?*?*?*?*?*?*?*?*?*?*?*?*?*?*?*?*?,4.3,0.4,94,101235,255,1406,294,62.0,45.4,53.7,6852,3399,6343,1147,325,1.5,9,5,9999,99999,9,999999999,0.7,999,999,99
3021,2,6,16,0,*?*?*?*?*?*?*?*?*?*?*?*?*?*?*?*?*?*?*?*?*?*?,4.2,3.4,100,101235,84,1407,290,5.1,21.4,3.8,625,811,675,62,323,1.0,8,4,9999,99999,9,999999999,0.9,999,999,99
3021,2,6,17,0,*?*?*?*?*?*?*?*?*?*?*?*?*?*?*?*?*?*?*?*?*?*?,4.1,1.7,100,101235,0,-0,298,0.0,-0.0,0.0,0,0,0,0,322,0.0,10,5,9999,99999,9,999999999,0.2,999,999,99
3021,2,6,18,0,*?*?*?*?*?*?*?*?*?*?*?*?*?*?*?*?*?*?*?*?*?*?,2.8,2.9,100,101235,0,-0,293,0.0,-0.0,0.0,0,0,0,0,320,1.0,10,5,9999,99999,9,999999999,0.1,999,999,99
3021,2,6,19,0,*?*?*?*?*?*?*?*?*?*?*?*?*?*?*?*?*?*?*?*?*?*?,2.4,2.3,100,101235,0,-0,291,0.0,-0.0,0.0,0,0,0,0,320,2.1,10,5,9999,99999,9,999999999,0.0,999,999,99
3021,2,6,20,0,*?*?*?*?*?*?*?*?*?*?*?*?*?*?*?*?*?*?*?*?*?*?,2.4,2.5,100,101235,0,-0,291,0.0,-0.0,0.0,0,0,0,0,320,2.1,10,5,9999,99999,9,999999999,0.2,999,999,99
3021,2,6,21,0,*?*?*?*?*?*?*?*?*?*?*?*?*?*?*?*?*?*?*?*?*?*?,1.7,1.7,100,101235,0,-0,288,0.0,-0.0,0.0,0,0,0,0,320,1.5,10,5,9999,99999,9,999999999,0.0,999,999,99
3021,2,6,22,0,*?*?*?*?*?*?*?*?*?*?*?*?*?*?*?*?*?*?*?*?*?*?,2.1,2.1,100,101235,0,-0,290,0.0,-0.0,0.0,0,0,0,0,320,1.0,10,5,9999,99999,9,999999999,0.5,999,999,99
3021,2,6,23,0,*?*?*?*?*?*?*?*?*?*?*?*?*?*?*?*?*?*?*?*?*?*?,1.5,1.5,100,101235,0,-0,287,0.0,-0.0,0.0,0,0,0,0,320,0.5,10,5,9999,99999,9,999999999,1.2,999,999,99
3021,2,6,24,0,*?*?*?*?*?*?*?*?*?*?*?*?*?*?*?*?*?*?*?*?*?*?,-0.0,-0.4,100,101235,0,-0,281,0.0,-0.0,0.0,0,0,0,0,310,1.0,10,5,9999,99999,9,999999999,0.0,999,999,99
3021,2,7,1,0,*?*?*?*?*?*?*?*?*?*?*?*?*?*?*?*?*?*?*?*?*?*?,0.7,-2.9,74,101921,0,-0,285,0.0,-0.0,0.0,0,0,0,0,313,1.5,10,5,9999,99999,9,999999999,0.2,999,999,99
3021,2,7,2,0,*?*?*?*?*?*?*?*?*?*?*?*?*?*?*?*?*?*?*?*?*?*?,0.1,-5.3,63,101921,0,-0,283,0.0,-0.0,0.0,0,0,0,0,307,1.0,10,5,9999,99999,9,999999999,0.3,999,999,99
3021,2,7,3,0,*?*?*?*?*?*?*?*?*?*?*?*?*?*?*?*?*?*?*?*?*?*?,0.3,-6.6,55,101921,0,-0,284,0.0,-0.0,0.0,0,0,0,0,300,1.5,10,5,9999,99999,9,999999999,2.2,999,999,99
3021,2,7,4,0,*?*?*?*?*?*?*?*?*?*?*?*?*?*?*?*?*?*?*?*?*?*?,0.5,-6.3,57,101921,0,-0,284,0.0,-0.0,0.0,0,0,0,0,293,0.0,10,5,9999,99999,9,999999999,1.1,999,999,99
3021,2,7,5,0,*?*?*?*?*?*?*?*?*?*?*?*?*?*?*?*?*?*?*?*?*?*?,0.0,-6.0,60,101921,0,-0,282,0.0,-0.0,0.0,0,0,0,0,287,0.5,10,5,9999,99999,9,999999999,0.3,999,999,99
3021,2,7,6,0,*?*?*?*?*?*?*?*?*?*?*?*?*?*?*?*?*?*?*?*?*?*?,-0.3,-6.9,56,101921,0,-0,281,0.0,-0.0,0.0,0,0,0,0,280,0.0,10,5,9999,99999,9,999999999,0.6,999,999,99
3021,2,7,7,0,*?*?*?*?*?*?*?*?*?*?*?*?*?*?*?*?*?*?*?*?*?*?,-0.7,-7.6,54,101921,0,-0,280,0.0,-0.0,0.0,0,0,0,0,265,0.5,10,5,9999,99999,9,999999999,0.3,999,999,99
3021,2,7,8,0,*?*?*?*?*?*?*?*?*?*?*?*?*?*?*?*?*?*?*?*?*?*?,-1.0,-8.0,56,101921,130,1403,278,11.3,0.0,11.3,1362,-0,1362,443,250,1.0,10,5,9999,99999,9,999999999,0.2,999,999,99
3021,2,7,9,0,*?*?*?*?*?*?*?*?*?*?*?*?*?*?*?*?*?*?*?*?*?*?,0.3,-7.3,52,101921,294,1404,284,43.4,0.0,43.4,5061,0,5071,1707,235,0.5,10,5,9999,99999,9,999999999,1.0,999,999,99
3021,2,7,10,0,*?*?*?*?*?*?*?*?*?*?*?*?*?*?*?*?*?*?*?*?*?*?,1.6,-6.3,53,101921,418,1405,283,117.4,52.5,101.8,12902,4714,11522,2764,220,1.0,9,5,9999,99999,9,999999999,1.3,999,999,99
3021,2,7,11,0,*?*?*?*?*?*?*?*?*?*?*?*?*?*?*?*?*?*?*?*?*?*?,3.0,-5.0,52,101921,493,1404,289,143.0,54.2,124.0,15708,5071,14002,3471,205,1.0,9,5,9999,99999,9,999999999,0.0,999,999,99
3021,2,7,12,0,*?*?*?*?*?*?*?*?*?*?*?*?*?*?*?*?*?*?*?*?*?*?,4.0,-6.0,45,101921,515,1405,293,150.4,54.6,130.4,16518,5151,14719,3684,190,1.5,9,5,9999,99999,9,999999999,0.0,999,999,99
3021,2,7,13,0,*?*?*?*?*?*?*?*?*?*?*?*?*?*?*?*?*?*?*?*?*?*?,3.9,-5.3,48,101921,481,1403,293,139.0,53.9,120.5,15270,5012,13617,3356,212,1.5,9,5,9999,99999,9,999999999,0.7,999,999,99
3021,2,7,14,0,*?*?*?*?*?*?*?*?*?*?*?*?*?*?*?*?*?*?*?*?*?*?,4.0,-5.3,47,101921,395,1405,299,63.1,0.0,63.1,7368,0,7386,2559,233,1.5,10,5,9999,99999,9,999999999,0.7,999,999,99
3021,2,7,15,0,*?*?*?*?*?*?*?*?*?*?*?*?*?*?*?*?*?*?*?*?*?*?,3.7,-4.2,54,101921,262,1406,298,37.0,0.0,37.0,4329,0,4336,1447,255,1.5,10,5,9999,99999,9,999999999,0.0,999,999,99
3021,2,7,16,0,*?*?*?*?*?*?*?*?*?*?*?*?*?*?*?*?*?*?*?*?*?*?,3.7,-3.9,55,101921,91,1412,298,3.5,0.0,3.5,452,-0,451,143,277,1.0,10,5,9999,99999,9,999999999,0.0,999,999,99
3021,2,7,17,0,*?*?*?*?*?*?*?*?*?*?*?*?*?*?*?*?*?*?*?*?*?*?,3.2,-3.9,56,101921,0,-0,295,0.0,-0.0,0.0,0,0,0,0,298,0.0,10,5,9999,99999,9,999999999,0.0,999,999,99
3021,2,7,18,0,*?*?*?*?*?*?*?*?*?*?*?*?*?*?*?*?*?*?*?*?*?*?,2.1,-3.7,63,101921,0,-0,291,0.0,-0.0,0.0,0,0,0,0,320,1.0,10,5,9999,99999,9,999999999,0.0,999,999,99
3021,2,7,19,0,*?*?*?*?*?*?*?*?*?*?*?*?*?*?*?*?*?*?*?*?*?*?,2.0,-3.7,63,101921,0,-0,290,0.0,-0.0,0.0,0,0,0,0,320,2.1,10,5,9999,99999,9,999999999,0.0,999,999,99
3021,2,7,20,0,*?*?*?*?*?*?*?*?*?*?*?*?*?*?*?*?*?*?*?*?*?*?,1.3,-4.8,61,101921,0,-0,288,0.0,-0.0,0.0,0,0,0,0,320,2.1,10,5,9999,99999,9,999999999,0.0,999,999,99
3021,2,7,21,0,*?*?*?*?*?*?*?*?*?*?*?*?*?*?*?*?*?*?*?*?*?*?,1.0,-3.9,66,101921,0,-0,286,0.0,-0.0,0.0,0,0,0,0,320,1.5,10,5,9999,99999,9,999999999,0.0,999,999,99
3021,2,7,22,0,*?*?*?*?*?*?*?*?*?*?*?*?*?*?*?*?*?*?*?*?*?*?,0.9,-4.2,65,101921,0,-0,286,0.0,-0.0,0.0,0,0,0,0,320,1.0,10,5,9999,99999,9,999999999,0.8,999,999,99
3021,2,7,23,0,*?*?*?*?*?*?*?*?*?*?*?*?*?*?*?*?*?*?*?*?*?*?,0.0,-3.4,74,101921,0,-0,282,0.0,-0.0,0.0,0,0,0,0,320,0.5,10,5,9999,99999,9,999999999,0.9,999,999,99
3021,2,7,24,0,*?*?*?*?*?*?*?*?*?*?*?*?*?*?*?*?*?*?*?*?*?*?,1.0,-0.6,88,101921,0,-0,286,0.0,-0.0,0.0,0,0,0,0,320,1.0,10,5,9999,99999,9,999999999,0.9,999,999,99
3021,2,8,1,0,*?*?*?*?*?*?*?*?*?*?*?*?*?*?*?*?*?*?*?*?*?*?,-2.0,-2.2,100,102136,0,-0,274,0.0,-0.0,0.0,0,0,0,0,318,1.5,10,5,9999,99999,9,999999999,0.0,999,999,99
3021,2,8,2,0,*?*?*?*?*?*?*?*?*?*?*?*?*?*?*?*?*?*?*?*?*?*?,-2.8,-2.9,100,102136,0,-0,270,0.0,-0.0,0.0,0,0,0,0,317,1.0,10,5,9999,99999,9,999999999,0.0,999,999,99
3021,2,8,3,0,*?*?*?*?*?*?*?*?*?*?*?*?*?*?*?*?*?*?*?*?*?*?,-3.3,-3.4,100,102136,0,-0,269,0.0,-0.0,0.0,0,0,0,0,315,1.5,10,5,9999,99999,9,999999999,0.0,999,999,99
3021,2,8,4,0,*?*?*?*?*?*?*?*?*?*?*?*?*?*?*?*?*?*?*?*?*?*?,-4.3,-4.5,100,102136,0,-0,265,0.0,-0.0,0.0,0,0,0,0,313,0.0,10,5,9999,99999,9,999999999,0.0,999,999,99
3021,2,8,5,0,*?*?*?*?*?*?*?*?*?*?*?*?*?*?*?*?*?*?*?*?*?*?,-4.5,-4.5,100,102136,0,-0,264,0.0,-0.0,0.0,0,0,0,0,312,0.5,10,5,9999,99999,9,999999999,0.2,999,999,99
3021,2,8,6,0,*?*?*?*?*?*?*?*?*?*?*?*?*?*?*?*?*?*?*?*?*?*?,-5.1,-6.6,100,102136,0,-0,262,0.0,-0.0,0.0,0,0,0,0,310,0.0,10,5,9999,99999,9,999999999,0.0,999,999,99
3021,2,8,7,0,*?*?*?*?*?*?*?*?*?*?*?*?*?*?*?*?*?*?*?*?*?*?,-5.7,-9.2,100,102136,0,-0,254,0.0,-0.0,0.0,0,0,0,0,310,0.5,9,5,9999,99999,9,999999999,0.0,999,999,99
3021,2,8,8,0,*?*?*?*?*?*?*?*?*?*?*?*?*?*?*?*?*?*?*?*?*?*?,-4.3,-8.4,98,102136,137,1408,265,12.5,0.0,12.5,1510,-0,1510,492,310,1.0,10,5,9999,99999,9,999999999,0.0,999,999,99
3021,2,8,9,0,*?*?*?*?*?*?*?*?*?*?*?*?*?*?*?*?*?*?*?*?*?*?,-2.8,-6.9,99,102136,301,1405,254,121.5,202.6,78.2,12870,15723,9256,1491,310,0.5,7,4,9999,99999,9,999999999,0.0,999,999,99
3021,2,8,10,0,*?*?*?*?*?*?*?*?*?*?*?*?*?*?*?*?*?*?*?*?*?*?,-1.8,-4.8,100,102136,425,1405,253,208.1,308.1,114.9,22101,27866,13382,2278,310,1.0,6,3,9999,99999,9,999999999,0.0,999,999,99
3021,2,8,11,0,*?*?*?*?*?*?*?*?*?*?*?*?*?*?*?*?*?*?*?*?*?*?,1.7,-1.3,100,102136,500,1403,273,227.8,228.2,146.5,24136,21804,16783,3025,310,1.0,7,4,9999,99999,9,999999999,0.0,999,999,99
3021,2,8,12,0,*?*?*?*?*?*?*?*?*?*?*?*?*?*?*?*?*?*?*?*?*?*?,3.2,0.6,100,102136,522,1404,280,239.3,229.9,153.9,25377,22237,17586,3206,310,1.5,7,4,9999,99999,9,999999999,0.0,999,999,99
3021,2,8,13,0,*?*?*?*?*?*?*?*?*?*?*?*?*?*?*?*?*?*?*?*?*?*?,3.1,0.4,100,102136,488,1403,279,221.5,227.3,142.4,23462,21554,16345,2927,310,1.5,7,4,9999,99999,9,999999999,0.0,999,999,99
3021,2,8,14,0,*?*?*?*?*?*?*?*?*?*?*?*?*?*?*?*?*?*?*?*?*?*?,3.4,-0.0,100,102136,402,1404,286,148.5,130.7,111.1,16185,11726,12746,2466,310,1.5,8,4,9999,99999,9,999999999,0.0,999,999,99
3021,2,8,15,0,*?*?*?*?*?*?*?*?*?*?*?*?*?*?*?*?*?*?*?*?*?*?,3.1,2.5,100,102136,269,1406,285,88.3,116.4,66.1,9673,8927,7694,1416,310,1.5,8,4,9999,99999,9,999999999,0.0,999,999,99
3021,2,8,16,0,*?*?*?*?*?*?*?*?*?*?*?*?*?*?*?*?*?*?*?*?*?*?,3.3,2.1,100,102136,97,1401,290,8.4,16.1,7.3,990,748,935,150,310,1.0,9,5,9999,99999,9,999999999,0.0,999,999,99
3021,2,8,17,0,*?*?*?*?*?*?*?*?*?*?*?*?*?*?*?*?*?*?*?*?*?*?,2.6,2.7,100,102136,0,-0,292,0.0,-0.0,0.0,0,0,0,0,310,0.0,10,5,9999,99999,9,999999999,0.0,999,999,99
3021,2,8,18,0,*?*?*?*?*?*?*?*?*?*?*?*?*?*?*?*?*?*?*?*?*?*?,0.8,0.8,100,102136,0,-0,285,0.0,-0.0,0.0,0,0,0,0,310,1.0,10,5,9999,99999,9,999999999,0.0,999,999,99
3021,2,8,19,0,*?*?*?*?*?*?*?*?*?*?*?*?*?*?*?*?*?*?*?*?*?*?,-0.3,-0.2,100,102136,0,-0,280,0.0,-0.0,0.0,0,0,0,0,303,2.1,10,5,9999,99999,9,999999999,0.0,999,999,99
3021,2,8,20,0,*?*?*?*?*?*?*?*?*?*?*?*?*?*?*?*?*?*?*?*?*?*?,-1.0,-1.1,100,102136,0,-0,277,0.0,-0.0,0.0,0,0,0,0,297,2.1,10,5,9999,99999,9,999999999,0.0,999,999,99
3021,2,8,21,0,*?*?*?*?*?*?*?*?*?*?*?*?*?*?*?*?*?*?*?*?*?*?,-2.5,-2.7,100,102136,0,-0,272,0.0,-0.0,0.0,0,0,0,0,290,1.5,10,5,9999,99999,9,999999999,0.1,999,999,99
3021,2,8,22,0,*?*?*?*?*?*?*?*?*?*?*?*?*?*?*?*?*?*?*?*?*?*?,-1.9,-1.9,100,102136,0,-0,274,0.0,-0.0,0.0,0,0,0,0,283,1.0,10,5,9999,99999,9,999999999,0.1,999,999,99
3021,2,8,23,0,*?*?*?*?*?*?*?*?*?*?*?*?*?*?*?*?*?*?*?*?*?*?,-2.4,-2.4,100,102136,0,-0,272,0.0,-0.0,0.0,0,0,0,0,277,0.5,10,5,9999,99999,9,999999999,0.0,999,999,99
3021,2,8,24,0,*?*?*?*?*?*?*?*?*?*?*?*?*?*?*?*?*?*?*?*?*?*?,-0.8,-2.9,100,102136,0,-0,279,0.0,-0.0,0.0,0,0,0,0,320,1.0,10,5,9999,99999,9,999999999,0.0,999,999,99
3021,2,9,1,0,*?*?*?*?*?*?*?*?*?*?*?*?*?*?*?*?*?*?*?*?*?*?,-1.7,-1.7,100,101754,0,-0,275,0.0,-0.0,0.0,0,0,0,0,250,1.5,10,5,9999,99999,9,999999999,0.0,999,999,99
3021,2,9,2,0,*?*?*?*?*?*?*?*?*?*?*?*?*?*?*?*?*?*?*?*?*?*?,-0.9,-0.8,100,101754,0,-0,278,0.0,-0.0,0.0,0,0,0,0,230,1.0,10,5,9999,99999,9,999999999,0.0,999,999,99
3021,2,9,3,0,*?*?*?*?*?*?*?*?*?*?*?*?*?*?*?*?*?*?*?*?*?*?,-1.7,-1.7,100,101754,0,-0,275,0.0,-0.0,0.0,0,0,0,0,210,1.5,10,5,9999,99999,9,999999999,0.2,999,999,99
3021,2,9,4,0,*?*?*?*?*?*?*?*?*?*?*?*?*?*?*?*?*?*?*?*?*?*?,-2.2,-2.2,100,101754,0,-0,273,0.0,-0.0,0.0,0,0,0,0,190,0.0,10,5,9999,99999,9,999999999,0.0,999,999,99
3021,2,9,5,0,*?*?*?*?*?*?*?*?*?*?*?*?*?*?*?*?*?*?*?*?*?*?,-1.9,-1.9,100,101754,0,-0,274,0.0,-0.0,0.0,0,0,0,0,170,0.5,10,5,9999,99999,9,999999999,0.4,999,999,99
3021,2,9,6,0,*?*?*?*?*?*?*?*?*?*?*?*?*?*?*?*?*?*?*?*?*?*?,-2.8,-2.9,100,101754,0,-0,270,0.0,-0.0,0.0,0,0,0,0,150,0.0,10,5,9999,99999,9,999999999,0.2,999,999,99
3021,2,9,7,0,*?*?*?*?*?*?*?*?*?*?*?*?*?*?*?*?*?*?*?*?*?*?,-3.8,-3.9,100,101754,0,-0,267,0.0,-0.0,0.0,0,0,0,0,150,0.5,10,5,9999,99999,9,999999999,0.1,999,999,99
3021,2,9,8,0,*?*?*?*?*?*?*?*?*?*?*?*?*?*?*?*?*?*?*?*?*?*?,-2.3,-3.7,100,101754,143,1402,273,13.8,0.0,13.8,1659,-0,1659,541,150,1.0,10,5,9999,99999,9,999999999,0.1,999,999,99
3021,2,9,9,0,*?*?*?*?*?*?*?*?*?*?*?*?*?*?*?*?*?*?*?*?*?*?,-0.8,-2.9,96,101754,308,1406,279,46.0,0.0,46.0,5372,0,5383,1819,150,0.5,10,5,9999,99999,9,999999999,0.8,999,999,99
3021,2,9,10,0,*?*?*?*?*?*?*?*?*?*?*?*?*?*?*?*?*?*?*?*?*?*?,1.5,-1.5,90,101754,432,1404,288,70.4,0.0,70.4,8222,0,8244,2887,150,1.0,10,5,9999,99999,9,999999999,0.4,999,999,99
3021,2,9,11,0,*?*?*?*?*?*?*?*?*?*?*?*?*?*?*?*?*?*?*?*?*?*?,4.3,-0.0,84,101754,507,1403,300,85.2,0.0,85.2,9980,0,10009,3585,150,1.0,10,5,9999,99999,9,999999999,0.0,999,999,99
3021,2,9,12,0,*?*?*?*?*?*?*?*?*?*?*?*?*?*?*?*?*?*?*?*?*?*?,5.9,2.5,90,101754,529,1403,306,89.4,0.0,89.4,10489,0,10520,3793,150,1.5,10,5,9999,99999,9,999999999,0.0,999,999,99
3021,2,9,13,0,*?*?*?*?*?*?*?*?*?*?*?*?*?*?*?*?*?*?*?*?*?*?,5.9,2.1,86,101754,496,1405,306,82.8,0.0,82.8,9705,0,9733,3475,150,1.5,10,5,9999,99999,9,999999999,0.1,999,999,99
3021,2,9,14,0,*?*?*?*?*?*?*?*?*?*?*?*?*?*?*?*?*?*?*?*?*?*?,6.0,3.0,93,101754,409,1403,306,65.9,0.0,65.9,7698,0,7718,2684,150,1.5,10,5,9999,99999,9,999999999,0.0,999,999,99
3021,2,9,15,0,*?*?*?*?*?*?*?*?*?*?*?*?*?*?*?*?*?*?*?*?*?*?,5.9,1.9,86,101754,275,1401,306,39.7,0.0,39.7,4643,0,4651,1557,150,1.5,10,5,9999,99999,9,999999999,0.5,999,999,99
3021,2,9,16,0,*?*?*?*?*?*?*?*?*?*?*?*?*?*?*?*?*?*?*?*?*?*?,5.9,1.9,86,101754,104,1404,306,6.2,0.0,6.2,767,-0,766,247,150,1.0,10,5,9999,99999,9,999999999,0.0,999,999,99
3021,2,9,17,0,*?*?*?*?*?*?*?*?*?*?*?*?*?*?*?*?*?*?*?*?*?*?,4.3,1.7,95,101754,0,-0,299,0.0,-0.0,0.0,0,0,0,0,150,0.0,10,5,9999,99999,9,999999999,0.0,999,999,99
3021,2,9,18,0,*?*?*?*?*?*?*?*?*?*?*?*?*?*?*?*?*?*?*?*?*?*?,3.2,1.3,100,101754,0,-0,295,0.0,-0.0,0.0,0,0,0,0,150,1.0,10,5,9999,99999,9,999999999,0.0,999,999,99
3021,2,9,19,0,*?*?*?*?*?*?*?*?*?*?*?*?*?*?*?*?*?*?*?*?*?*?,2.1,0.6,100,101754,0,-0,290,0.0,-0.0,0.0,0,0,0,0,147,2.1,10,5,9999,99999,9,999999999,0.0,999,999,99
3021,2,9,20,0,*?*?*?*?*?*?*?*?*?*?*?*?*?*?*?*?*?*?*?*?*?*?,0.8,-1.3,97,101754,0,-0,285,0.0,-0.0,0.0,0,0,0,0,143,2.1,10,5,9999,99999,9,999999999,0.0,999,999,99
3021,2,9,21,0,*?*?*?*?*?*?*?*?*?*?*?*?*?*?*?*?*?*?*?*?*?*?,1.1,1.0,100,101754,0,-0,286,0.0,-0.0,0.0,0,0,0,0,140,1.5,10,5,9999,99999,9,999999999,0.0,999,999,99
3021,2,9,22,0,*?*?*?*?*?*?*?*?*?*?*?*?*?*?*?*?*?*?*?*?*?*?,-0.4,-0.4,100,101754,0,-0,280,0.0,-0.0,0.0,0,0,0,0,137,1.0,10,5,9999,99999,9,999999999,0.0,999,999,99
3021,2,9,23,0,*?*?*?*?*?*?*?*?*?*?*?*?*?*?*?*?*?*?*?*?*?*?,1.5,1.0,100,101754,0,-0,287,0.0,-0.0,0.0,0,0,0,0,133,0.5,10,5,9999,99999,9,999999999,0.0,999,999,99
3021,2,9,24,0,*?*?*?*?*?*?*?*?*?*?*?*?*?*?*?*?*?*?*?*?*?*?,-2.8,-2.9,100,101754,0,-0,270,0.0,-0.0,0.0,0,0,0,0,270,1.0,10,5,9999,99999,9,999999999,0.0,999,999,99
3021,2,10,1,0,*?*?*?*?*?*?*?*?*?*?*?*?*?*?*?*?*?*?*?*?*?*?,3.8,2.1,89,99738.3,0,-0,297,0.0,-0.0,0.0,0,0,0,0,130,1.5,10,5,9999,99999,9,999999999,0.0,999,999,99
3021,2,10,2,0,*?*?*?*?*?*?*?*?*?*?*?*?*?*?*?*?*?*?*?*?*?*?,4.0,2.5,91,99738.3,0,-0,298,0.0,-0.0,0.0,0,0,0,0,130,1.0,10,5,9999,99999,9,999999999,0.0,999,999,99
3021,2,10,3,0,*?*?*?*?*?*?*?*?*?*?*?*?*?*?*?*?*?*?*?*?*?*?,4.1,1.5,84,99738.3,0,-0,298,0.0,-0.0,0.0,0,0,0,0,130,1.5,10,5,9999,99999,9,999999999,0.0,999,999,99
3021,2,10,4,0,*?*?*?*?*?*?*?*?*?*?*?*?*?*?*?*?*?*?*?*?*?*?,3.8,2.1,89,99738.3,0,-0,297,0.0,-0.0,0.0,0,0,0,0,130,0.0,10,5,9999,99999,9,999999999,0.0,999,999,99
3021,2,10,5,0,*?*?*?*?*?*?*?*?*?*?*?*?*?*?*?*?*?*?*?*?*?*?,3.4,0.8,84,99738.3,0,-0,296,0.0,-0.0,0.0,0,0,0,0,130,0.5,10,5,9999,99999,9,999999999,0.0,999,999,99
3021,2,10,6,0,*?*?*?*?*?*?*?*?*?*?*?*?*?*?*?*?*?*?*?*?*?*?,3.9,1.7,86,99738.3,0,-0,298,0.0,-0.0,0.0,0,0,0,0,130,0.0,10,5,9999,99999,9,999999999,0.0,999,999,99
3021,2,10,7,0,*?*?*?*?*?*?*?*?*?*?*?*?*?*?*?*?*?*?*?*?*?*?,4.2,1.3,82,99738.3,0,-0,299,0.0,-0.0,0.0,0,0,0,0,127,0.5,10,5,9999,99999,9,999999999,0.0,999,999,99
3021,2,10,8,0,*?*?*?*?*?*?*?*?*?*?*?*?*?*?*?*?*?*?*?*?*?*?,4.1,1.0,81,99738.3,150,1405,299,15.2,0.0,15.2,1811,-0,1812,592,123,1.0,10,5,9999,99999,9,999999999,0.0,999,999,99
3021,2,10,9,0,*?*?*?*?*?*?*?*?*?*?*?*?*?*?*?*?*?*?*?*?*?*?,4.1,2.3,89,99738.3,314,1401,298,47.4,0.0,47.4,5532,0,5543,1875,120,0.5,10,5,9999,99999,9,999999999,0.2,999,999,99
3021,2,10,10,0,*?*?*?*?*?*?*?*?*?*?*?*?*?*?*?*?*?*?*?*?*?*?,4.8,2.9,88,99738.3,439,1404,301,71.8,0.0,71.8,8390,0,8413,2952,117,1.0,10,5,9999,99999,9,999999999,0.0,999,999,99
3021,2,10,11,0,*?*?*?*?*?*?*?*?*?*?*?*?*?*?*?*?*?*?*?*?*?*?,6.3,3.4,82,99738.3,514,1402,308,86.6,0.0,86.6,10151,0,10180,3654,113,1.0,10,5,9999,99999,9,999999999,0.0,999,999,99
3021,2,10,12,0,*?*?*?*?*?*?*?*?*?*?*?*?*?*?*?*?*?*?*?*?*?*?,6.6,3.2,80,99738.3,536,1403,309,90.9,0.0,90.9,10662,0,10694,3864,110,1.5,10,5,9999,99999,9,999999999,0.0,999,999,99
3021,2,10,13,0,*?*?*?*?*?*?*?*?*?*?*?*?*?*?*?*?*?*?*?*?*?*?,6.6,2.7,76,99738.3,503,1404,309,84.3,0.0,84.3,9877,0,9905,3544,112,1.5,10,5,9999,99999,9,999999999,0.0,999,999,99
3021,2,10,14,0,*?*?*?*?*?*?*?*?*?*?*?*?*?*?*?*?*?*?*?*?*?*?,6.6,1.5,70,99738.3,416,1403,309,67.3,0.0,67.3,7865,0,7885,2748,113,1.5,10,5,9999,99999,9,999999999,0.0,999,999,99
3021,2,10,15,0,*?*?*?*?*?*?*?*?*?*?*?*?*?*?*?*?*?*?*?*?*?*?,6.7,1.9,72,99738.3,282,1401,310,41.1,0.0,41.1,4802,0,4812,1614,115,1.5,10,5,9999,99999,9,999999999,0.5,999,999,99
3021,2,10,16,0,*?*?*?*?*?*?*?*?*?*?*?*?*?*?*?*?*?*?*?*?*?*?,6.3,1.9,73,99738.3,111,1407,308,7.5,0.0,7.5,923,-0,923,299,117,1.0,10,5,9999,99999,9,999999999,0.9,999,999,99
3021,2,10,17,0,*?*?*?*?*?*?*?*?*?*?*?*?*?*?*?*?*?*?*?*?*?*?,6.6,2.3,74,99738.3,0,-0,309,0.0,-0.0,0.0,0,0,0,0,118,0.0,10,5,9999,99999,9,999999999,0.9,999,999,99
3021,2,10,18,0,*?*?*?*?*?*?*?*?*?*?*?*?*?*?*?*?*?*?*?*?*?*?,5.8,3.0,83,99738.3,0,-0,306,0.0,-0.0,0.0,0,0,0,0,120,1.0,10,5,9999,99999,9,999999999,0.2,999,999,99
3021,2,10,19,0,*?*?*?*?*?*?*?*?*?*?*?*?*?*?*?*?*?*?*?*?*?*?,6.1,3.9,86,99738.3,0,-0,307,0.0,-0.0,0.0,0,0,0,0,120,2.1,10,5,9999,99999,9,999999999,0.0,999,999,99
3021,2,10,20,0,*?*?*?*?*?*?*?*?*?*?*?*?*?*?*?*?*?*?*?*?*?*?,5.1,3.8,92,99738.3,0,-0,302,0.0,-0.0,0.0,0,0,0,0,120,2.1,10,5,9999,99999,9,999999999,0.0,999,999,99
3021,2,10,21,0,*?*?*?*?*?*?*?*?*?*?*?*?*?*?*?*?*?*?*?*?*?*?,4.6,4.5,100,99738.3,0,-0,300,0.0,-0.0,0.0,0,0,0,0,120,1.5,10,5,9999,99999,9,999999999,0.0,999,999,99
3021,2,10,22,0,*?*?*?*?*?*?*?*?*?*?*?*?*?*?*?*?*?*?*?*?*?*?,4.5,4.5,100,99738.3,0,-0,300,0.0,-0.0,0.0,0,0,0,0,120,1.0,10,5,9999,99999,9,999999999,0.0,999,999,99
3021,2,10,23,0,*?*?*?*?*?*?*?*?*?*?*?*?*?*?*?*?*?*?*?*?*?*?,4.0,3.9,100,99738.3,0,-0,298,0.0,-0.0,0.0,0,0,0,0,120,0.5,10,5,9999,99999,9,999999999,0.0,999,999,99
3021,2,10,24,0,*?*?*?*?*?*?*?*?*?*?*?*?*?*?*?*?*?*?*?*?*?*?,3.4,1.5,88,99738.3,0,-0,295,0.0,-0.0,0.0,0,0,0,0,130,1.0,10,5,9999,99999,9,999999999,0.0,999,999,99
3021,2,11,1,0,*?*?*?*?*?*?*?*?*?*?*?*?*?*?*?*?*?*?*?*?*?*?,2.4,2.5,100,100207,0,-0,291,0.0,-0.0,0.0,0,0,0,0,117,1.5,10,5,9999,99999,9,999999999,0.0,999,999,99
3021,2,11,2,0,*?*?*?*?*?*?*?*?*?*?*?*?*?*?*?*?*?*?*?*?*?*?,1.3,1.3,100,100207,0,-0,287,0.0,-0.0,0.0,0,0,0,0,113,1.0,10,5,9999,99999,9,999999999,0.0,999,999,99
3021,2,11,3,0,*?*?*?*?*?*?*?*?*?*?*?*?*?*?*?*?*?*?*?*?*?*?,0.9,0.8,100,100207,0,-0,285,0.0,-0.0,0.0,0,0,0,0,110,1.5,10,5,9999,99999,9,999999999,0.0,999,999,99
3021,2,11,4,0,*?*?*?*?*?*?*?*?*?*?*?*?*?*?*?*?*?*?*?*?*?*?,1.1,1.0,100,100207,0,-0,286,0.0,-0.0,0.0,0,0,0,0,107,0.0,10,5,9999,99999,9,999999999,0.0,999,999,99
3021,2,11,5,0,*?*?*?*?*?*?*?*?*?*?*?*?*?*?*?*?*?*?*?*?*?*?,0.7,0.6,100,100207,0,-0,284,0.0,-0.0,0.0,0,0,0,0,103,0.5,10,5,9999,99999,9,999999999,0.0,999,999,99
3021,2,11,6,0,*?*?*?*?*?*?*?*?*?*?*?*?*?*?*?*?*?*?*?*?*?*?,0.5,0.4,100,100207,0,-0,283,0.0,-0.0,0.0,0,0,0,0,100,0.0,10,5,9999,99999,9,999999999,0.0,999,999,99
3021,2,11,7,0,*?*?*?*?*?*?*?*?*?*?*?*?*?*?*?*?*?*?*?*?*?*?,0.2,0.2,100,100207,0,-0,239,0.0,-0.0,0.0,0,0,0,0,100,0.5,1,0,9999,99999,9,999999999,0.0,999,999,99
3021,2,11,8,0,*?*?*?*?*?*?*?*?*?*?*?*?*?*?*?*?*?*?*?*?*?*?,1.1,1.0,100,100207,157,1406,239,56.9,356.5,17.1,5984,23531,2868,379,100,1.0,0,0,9999,99999,9,999999999,0.0,999,999,99
3021,2,11,9,0,*?*?*?*?*?*?*?*?*?*?*?*?*?*?*?*?*?*?*?*?*?*?,2.0,1.0,100,100207,321,1401,242,168.3,513.9,50.5,17487,41698,7673,943,100,0.5,0,0,9999,99999,9,999999999,0.0,999,999,99
3021,2,11,10,0,*?*?*?*?*?*?*?*?*?*?*?*?*?*?*?*?*?*?*?*?*?*?,2.3,1.0,100,100207,446,1403,243,252.4,555.7,75.7,26203,49889,11080,1436,100,1.0,0,0,9999,99999,9,999999999,0.0,999,999,99
3021,2,11,11,0,*?*?*?*?*?*?*?*?*?*?*?*?*?*?*?*?*?*?*?*?*?*?,4.6,1.0,86,100207,522,1404,251,303.6,571.4,91.1,31548,53291,13071,1762,100,1.0,0,0,9999,99999,9,999999999,0.0,999,999,99
3021,2,11,12,0,*?*?*?*?*?*?*?*?*?*?*?*?*?*?*?*?*?*?*?*?*?*?,4.8,-0.6,75,100207,544,1404,249,318.3,575.1,95.5,33093,54108,13633,1861,100,1.5,0,0,9999,99999,9,999999999,0.0,999,999,99
3021,2,11,13,0,*?*?*?*?*?*?*?*?*?*?*?*?*?*?*?*?*?*?*?*?*?*?,5.2,-0.0,76,100207,510,1403,251,295.6,569.2,88.7,30714,52821,12764,1709,103,1.5,0,0,9999,99999,9,999999999,0.0,999,999,99
3021,2,11,14,0,*?*?*?*?*?*?*?*?*?*?*?*?*?*?*?*?*?*?*?*?*?*?,4.9,0.4,80,100207,423,1402,251,237.1,549.9,71.1,24607,48668,10470,1343,107,1.5,0,0,9999,99999,9,999999999,0.0,999,999,99
3021,2,11,15,0,*?*?*?*?*?*?*?*?*?*?*?*?*?*?*?*?*?*?*?*?*?*?,4.7,-0.2,77,100207,289,1401,249,146.6,497.4,44.0,15256,38862,6768,822,110,1.5,0,0,9999,99999,9,999999999,0.0,999,999,99
3021,2,11,16,0,*?*?*?*?*?*?*?*?*?*?*?*?*?*?*?*?*?*?*?*?*?*?,5.1,-0.8,72,100207,118,1408,249,30.4,254.2,9.1,3276,16127,1549,287,113,1.0,0,0,9999,99999,9,999999999,0.0,999,999,99
3021,2,11,17,0,*?*?*?*?*?*?*?*?*?*?*?*?*?*?*?*?*?*?*?*?*?*?,4.1,1.0,89,100207,0,-0,299,0.0,-0.0,0.0,0,0,0,0,117,0.0,10,5,9999,99999,9,999999999,0.0,999,999,99
3021,2,11,18,0,*?*?*?*?*?*?*?*?*?*?*?*?*?*?*?*?*?*?*?*?*?*?,3.4,2.3,100,100207,0,-0,295,0.0,-0.0,0.0,0,0,0,0,120,1.0,10,5,9999,99999,9,999999999,0.0,999,999,99
3021,2,11,19,0,*?*?*?*?*?*?*?*?*?*?*?*?*?*?*?*?*?*?*?*?*?*?,3.0,2.3,100,100207,0,-0,294,0.0,-0.0,0.0,0,0,0,0,123,2.1,10,5,9999,99999,9,999999999,0.0,999,999,99
3021,2,11,20,0,*?*?*?*?*?*?*?*?*?*?*?*?*?*?*?*?*?*?*?*?*?*?,2.2,1.3,100,100207,0,-0,290,0.0,-0.0,0.0,0,0,0,0,127,2.1,10,5,9999,99999,9,999999999,0.0,999,999,99
3021,2,11,21,0,*?*?*?*?*?*?*?*?*?*?*?*?*?*?*?*?*?*?*?*?*?*?,2.6,1.5,100,100207,0,-0,292,0.0,-0.0,0.0,0,0,0,0,130,1.5,10,5,9999,99999,9,999999999,0.0,999,999,99
3021,2,11,22,0,*?*?*?*?*?*?*?*?*?*?*?*?*?*?*?*?*?*?*?*?*?*?,1.2,0.2,100,100207,0,-0,286,0.0,-0.0,0.0,0,0,0,0,133,1.0,10,5,9999,99999,9,999999999,0.0,999,999,99
3021,2,11,23,0,*?*?*?*?*?*?*?*?*?*?*?*?*?*?*?*?*?*?*?*?*?*?,1.7,0.8,100,100207,0,-0,288,0.0,-0.0,0.0,0,0,0,0,137,0.5,10,5,9999,99999,9,999999999,0.0,999,999,99
3021,2,11,24,0,*?*?*?*?*?*?*?*?*?*?*?*?*?*?*?*?*?*?*?*?*?*?,3.5,3.4,100,100207,0,-0,296,0.0,-0.0,0.0,0,0,0,0,120,1.0,10,5,9999,99999,9,999999999,0.0,999,999,99
3021,2,12,1,0,*?*?*?*?*?*?*?*?*?*?*?*?*?*?*?*?*?*?*?*?*?*?,2.0,-1.5,76,101660,0,-0,290,0.0,-0.0,0.0,0,0,0,0,128,1.5,10,5,9999,99999,9,999999999,0.0,999,999,99
3021,2,12,2,0,*?*?*?*?*?*?*?*?*?*?*?*?*?*?*?*?*?*?*?*?*?*?,2.0,-2.7,69,101660,0,-0,290,0.0,-0.0,0.0,0,0,0,0,117,1.0,10,5,9999,99999,9,999999999,0.0,999,999,99
3021,2,12,3,0,*?*?*?*?*?*?*?*?*?*?*?*?*?*?*?*?*?*?*?*?*?*?,0.1,-4.2,70,101660,0,-0,282,0.0,-0.0,0.0,0,0,0,0,105,1.5,10,5,9999,99999,9,999999999,0.0,999,999,99
3021,2,12,4,0,*?*?*?*?*?*?*?*?*?*?*?*?*?*?*?*?*?*?*?*?*?*?,0.2,-4.8,67,101660,0,-0,283,0.0,-0.0,0.0,0,0,0,0,93,0.0,10,5,9999,99999,9,999999999,0.0,999,999,99
3021,2,12,5,0,*?*?*?*?*?*?*?*?*?*?*?*?*?*?*?*?*?*?*?*?*?*?,0.4,-4.2,68,101660,0,-0,284,0.0,-0.0,0.0,0,0,0,0,82,0.5,10,5,9999,99999,9,999999999,0.0,999,999,99
3021,2,12,6,0,*?*?*?*?*?*?*?*?*?*?*?*?*?*?*?*?*?*?*?*?*?*?,0.5,-3.7,71,101660,0,-0,284,0.0,-0.0,0.0,0,0,0,0,70,0.0,10,5,9999,99999,9,999999999,0.0,999,999,99
3021,2,12,7,0,*?*?*?*?*?*?*?*?*?*?*?*?*?*?*?*?*?*?*?*?*?*?,-0.1,-3.7,75,101660,0,-0,276,0.0,-0.0,0.0,0,0,0,0,78,0.5,9,5,9999,99999,9,999999999,0.0,999,999,99
3021,2,12,8,0,*?*?*?*?*?*?*?*?*?*?*?*?*?*?*?*?*?*?*?*?*?*?,-0.7,-2.9,82,101660,164,1406,247,59.7,300.7,24.6,6202,18407,3903,457,87,1.0,4,2,9999,99999,9,999999999,0.0,999,999,99
3021,2,12,9,0,*?*?*?*?*?*?*?*?*?*?*?*?*?*?*?*?*?*?*?*?*?*?,1.3,-1.7,78,101660,329,1404,256,167.7,420.8,69.1,17716,33843,9177,1249,95,0.5,4,2,9999,99999,9,999999999,0.0,999,999,99
3021,2,12,10,0,*?*?*?*?*?*?*?*?*?*?*?*?*?*?*?*?*?*?*?*?*?*?,3.4,-0.2,78,101660,453,1402,275,225.2,312.2,124.3,23927,28909,14419,2495,103,1.0,6,3,9999,99999,9,999999999,0.0,999,999,99
3021,2,12,11,0,*?*?*?*?*?*?*?*?*?*?*?*?*?*?*?*?*?*?*?*?*?*?,4.7,2.1,83,101660,529,1402,287,243.5,230.4,156.6,25819,22383,17869,3273,112,1.0,7,4,9999,99999,9,999999999,0.0,999,999,99
3021,2,12,12,0,*?*?*?*?*?*?*?*?*?*?*?*?*?*?*?*?*?*?*?*?*?*?,6.1,1.7,73,101660,551,1403,272,319.6,518.2,116.0,34077,49546,14954,2228,120,1.5,3,2,9999,99999,9,999999999,0.0,999,999,99
3021,2,12,13,0,*?*?*?*?*?*?*?*?*?*?*?*?*?*?*?*?*?*?*?*?*?*?,6.1,1.3,72,101660,517,1402,287,263.1,319.5,145.2,27995,30863,16699,2989,127,1.5,6,3,9999,99999,9,999999999,0.0,999,999,99
3021,2,12,14,0,*?*?*?*?*?*?*?*?*?*?*?*?*?*?*?*?*?*?*?*?*?*?,5.7,1.9,76,101660,430,1401,291,190.9,222.0,122.7,20195,20172,14199,2468,133,1.5,7,4,9999,99999,9,999999999,0.0,999,999,99
3021,2,12,15,0,*?*?*?*?*?*?*?*?*?*?*?*?*?*?*?*?*?*?*?*?*?*?,6.2,1.9,74,101660,296,1400,308,43.9,0.0,43.9,5126,0,5136,1729,140,1.5,10,5,9999,99999,9,999999999,0.0,999,999,99
3021,2,12,16,0,*?*?*?*?*?*?*?*?*?*?*?*?*?*?*?*?*?*?*?*?*?*?,6.1,2.3,77,101660,124,1398,297,23.4,66.5,17.5,2588,2953,2272,290,147,1.0,8,4,9999,99999,9,999999999,0.0,999,999,99
3021,2,12,17,0,*?*?*?*?*?*?*?*?*?*?*?*?*?*?*?*?*?*?*?*?*?*?,5.6,2.5,81,101660,0,-0,305,0.0,-0.0,0.0,0,0,0,0,153,0.0,10,5,9999,99999,9,999999999,0.0,999,999,99
3021,2,12,18,0,*?*?*?*?*?*?*?*?*?*?*?*?*?*?*?*?*?*?*?*?*?*?,2.9,2.9,100,101660,0,-0,293,0.0,-0.0,0.0,0,0,0,0,160,1.0,10,5,9999,99999,9,999999999,0.0,999,999,99
3021,2,12,19,0,*?*?*?*?*?*?*?*?*?*?*?*?*?*?*?*?*?*?*?*?*?*?,3.6,3.2,98,101660,0,-0,296,0.0,-0.0,0.0,0,0,0,0,157,2.1,10,5,9999,99999,9,999999999,0.0,999,999,99
3021,2,12,20,0,*?*?*?*?*?*?*?*?*?*?*?*?*?*?*?*?*?*?*?*?*?*?,2.4,2.5,100,101660,0,-0,291,0.0,-0.0,0.0,0,0,0,0,153,2.1,10,5,9999,99999,9,999999999,0.0,999,999,99
3021,2,12,21,0,*?*?*?*?*?*?*?*?*?*?*?*?*?*?*?*?*?*?*?*?*?*?,2.2,2.3,100,101660,0,-0,290,0.0,-0.0,0.0,0,0,0,0,150,1.5,10,5,9999,99999,9,999999999,0.0,999,999,99
3021,2,12,22,0,*?*?*?*?*?*?*?*?*?*?*?*?*?*?*?*?*?*?*?*?*?*?,1.3,1.3,100,101660,0,-0,287,0.0,-0.0,0.0,0,0,0,0,147,1.0,10,5,9999,99999,9,999999999,0.0,999,999,99
3021,2,12,23,0,*?*?*?*?*?*?*?*?*?*?*?*?*?*?*?*?*?*?*?*?*?*?,1.4,-0.0,91,101660,0,-0,287,0.0,-0.0,0.0,0,0,0,0,143,0.5,10,5,9999,99999,9,999999999,0.0,999,999,99
3021,2,12,24,0,*?*?*?*?*?*?*?*?*?*?*?*?*?*?*?*?*?*?*?*?*?*?,2.3,-0.2,83,101660,0,-0,291,0.0,-0.0,0.0,0,0,0,0,140,1.0,10,5,9999,99999,9,999999999,0.0,999,999,99
3021,2,13,1,0,*?*?*?*?*?*?*?*?*?*?*?*?*?*?*?*?*?*?*?*?*?*?,1.5,1.0,100,101543,0,-0,287,0.0,-0.0,0.0,0,0,0,0,142,1.5,10,5,9999,99999,9,999999999,0.0,999,999,99
3021,2,13,2,0,*?*?*?*?*?*?*?*?*?*?*?*?*?*?*?*?*?*?*?*?*?*?,1.5,1.5,100,101543,0,-0,287,0.0,-0.0,0.0,0,0,0,0,143,1.0,10,5,9999,99999,9,999999999,0.0,999,999,99
3021,2,13,3,0,*?*?*?*?*?*?*?*?*?*?*?*?*?*?*?*?*?*?*?*?*?*?,1.2,1.0,100,101543,0,-0,286,0.0,-0.0,0.0,0,0,0,0,145,1.5,10,5,9999,99999,9,999999999,0.0,999,999,99
3021,2,13,4,0,*?*?*?*?*?*?*?*?*?*?*?*?*?*?*?*?*?*?*?*?*?*?,0.7,0.6,100,101543,0,-0,284,0.0,-0.0,0.0,0,0,0,0,147,0.0,10,5,9999,99999,9,999999999,0.0,999,999,99
3021,2,13,5,0,*?*?*?*?*?*?*?*?*?*?*?*?*?*?*?*?*?*?*?*?*?*?,0.2,0.2,100,101543,0,-0,282,0.0,-0.0,0.0,0,0,0,0,148,0.5,10,5,9999,99999,9,999999999,0.0,999,999,99
3021,2,13,6,0,*?*?*?*?*?*?*?*?*?*?*?*?*?*?*?*?*?*?*?*?*?*?,0.4,0.4,100,101543,0,-0,283,0.0,-0.0,0.0,0,0,0,0,150,0.0,10,5,9999,99999,9,999999999,0.0,999,999,99
3021,2,13,7,0,*?*?*?*?*?*?*?*?*?*?*?*?*?*?*?*?*?*?*?*?*?*?,0.6,0.6,100,101543,0,-0,284,0.0,-0.0,0.0,0,0,0,0,150,0.5,10,5,9999,99999,9,999999999,0.0,999,999,99
3021,2,13,8,0,*?*?*?*?*?*?*?*?*?*?*?*?*?*?*?*?*?*?*?*?*?*?,0.7,0.6,100,101543,171,1405,275,44.3,91.7,33.1,4780,5089,4121,582,150,1.0,8,4,9999,99999,9,999999999,0.0,999,999,99
3021,2,13,9,0,*?*?*?*?*?*?*?*?*?*?*?*?*?*?*?*?*?*?*?*?*?*?,1.8,1.7,100,101543,336,1403,275,140.5,209.4,90.3,14858,17156,10617,1750,150,0.5,7,4,9999,99999,9,999999999,0.0,999,999,99
3021,2,13,10,0,*?*?*?*?*?*?*?*?*?*?*?*?*?*?*?*?*?*?*?*?*?*?,2.9,2.9,100,101543,460,1400,280,207.0,225.0,133.1,21912,20936,15330,2708,150,1.0,7,4,9999,99999,9,999999999,0.0,999,999,99
3021,2,13,11,0,*?*?*?*?*?*?*?*?*?*?*?*?*?*?*?*?*?*?*?*?*?*?,4.3,4.1,100,101543,536,1401,286,247.5,230.9,159.1,26251,22522,18146,3338,150,1.0,7,4,9999,99999,9,999999999,0.0,999,999,99
3021,2,13,12,0,*?*?*?*?*?*?*?*?*?*?*?*?*?*?*?*?*?*?*?*?*?*?,4.9,3.9,100,101543,558,1401,288,259.1,232.3,166.6,27506,22903,18948,3529,150,1.5,7,4,9999,99999,9,999999999,0.0,999,999,99
3021,2,13,13,0,*?*?*?*?*?*?*?*?*?*?*?*?*?*?*?*?*?*?*?*?*?*?,4.9,3.8,100,101543,525,1403,288,241.2,230.1,155.1,25574,22302,17712,3236,152,1.5,7,4,9999,99999,9,999999999,0.0,999,999,99
3021,2,13,14,0,*?*?*?*?*?*?*?*?*?*?*?*?*?*?*?*?*?*?*?*?*?*?,4.9,3.2,98,101543,438,1403,297,124.4,53.0,107.9,13658,4839,12187,2951,153,1.5,9,5,9999,99999,9,999999999,0.0,999,999,99
3021,2,13,15,0,*?*?*?*?*?*?*?*?*?*?*?*?*?*?*?*?*?*?*?*?*?*?,4.6,2.9,99,101543,303,1400,296,78.7,48.4,68.2,8636,4003,7733,1781,155,1.5,9,5,9999,99999,9,999999999,0.0,999,999,99
3021,2,13,16,0,*?*?*?*?*?*?*?*?*?*?*?*?*?*?*?*?*?*?*?*?*?*?,4.8,3.2,100,101543,131,1400,292,26.5,71.4,19.8,2917,3297,2552,333,157,1.0,8,4,9999,99999,9,999999999,0.0,999,999,99
3021,2,13,17,0,*?*?*?*?*?*?*?*?*?*?*?*?*?*?*?*?*?*?*?*?*?*?,4.8,1.0,86,101543,0,-0,302,0.0,-0.0,0.0,0,0,0,0,158,0.0,10,5,9999,99999,9,999999999,0.0,999,999,99
3021,2,13,18,0,*?*?*?*?*?*?*?*?*?*?*?*?*?*?*?*?*?*?*?*?*?*?,3.3,1.0,95,101543,0,-0,295,0.0,-0.0,0.0,0,0,0,0,160,1.0,10,5,9999,99999,9,999999999,0.0,999,999,99
3021,2,13,19,0,*?*?*?*?*?*?*?*?*?*?*?*?*?*?*?*?*?*?*?*?*?*?,3.3,1.3,97,101543,0,-0,295,0.0,-0.0,0.0,0,0,0,0,160,2.1,10,5,9999,99999,9,999999999,0.0,999,999,99
3021,2,13,20,0,*?*?*?*?*?*?*?*?*?*?*?*?*?*?*?*?*?*?*?*?*?*?,2.6,1.9,100,101543,0,-0,292,0.0,-0.0,0.0,0,0,0,0,160,2.1,10,5,9999,99999,9,999999999,0.0,999,999,99
3021,2,13,21,0,*?*?*?*?*?*?*?*?*?*?*?*?*?*?*?*?*?*?*?*?*?*?,2.7,1.5,100,101543,0,-0,292,0.0,-0.0,0.0,0,0,0,0,160,1.5,10,5,9999,99999,9,999999999,0.0,999,999,99
3021,2,13,22,0,*?*?*?*?*?*?*?*?*?*?*?*?*?*?*?*?*?*?*?*?*?*?,2.0,0.8,100,101543,0,-0,290,0.0,-0.0,0.0,0,0,0,0,160,1.0,10,5,9999,99999,9,999999999,0.0,999,999,99
3021,2,13,23,0,*?*?*?*?*?*?*?*?*?*?*?*?*?*?*?*?*?*?*?*?*?*?,1.2,0.8,100,101543,0,-0,286,0.0,-0.0,0.0,0,0,0,0,160,0.5,10,5,9999,99999,9,999999999,0.0,999,999,99
3021,2,13,24,0,*?*?*?*?*?*?*?*?*?*?*?*?*?*?*?*?*?*?*?*?*?*?,1.5,0.6,100,101543,0,-0,288,0.0,-0.0,0.0,0,0,0,0,140,1.0,10,5,9999,99999,9,999999999,0.0,999,999,99
3021,2,14,1,0,*?*?*?*?*?*?*?*?*?*?*?*?*?*?*?*?*?*?*?*?*?*?,0.0,-2.2,83,100952,0,-0,282,0.0,-0.0,0.0,0,0,0,0,182,1.5,10,5,9999,99999,9,999999999,0.0,999,999,99
3021,2,14,2,0,*?*?*?*?*?*?*?*?*?*?*?*?*?*?*?*?*?*?*?*?*?*?,-0.1,-3.7,74,100952,0,-0,282,0.0,-0.0,0.0,0,0,0,0,203,1.0,10,5,9999,99999,9,999999999,0.0,999,999,99
3021,2,14,3,0,*?*?*?*?*?*?*?*?*?*?*?*?*?*?*?*?*?*?*?*?*?*?,-0.1,-3.7,74,100952,0,-0,282,0.0,-0.0,0.0,0,0,0,0,225,1.5,10,5,9999,99999,9,999999999,0.0,999,999,99
3021,2,14,4,0,*?*?*?*?*?*?*?*?*?*?*?*?*?*?*?*?*?*?*?*?*?*?,-0.4,-4.5,71,100952,0,-0,280,0.0,-0.0,0.0,0,0,0,0,247,0.0,10,5,9999,99999,9,999999999,0.0,999,999,99
3021,2,14,5,0,*?*?*?*?*?*?*?*?*?*?*?*?*?*?*?*?*?*?*?*?*?*?,-0.7,-4.5,72,100952,0,-0,279,0.0,-0.0,0.0,0,0,0,0,268,0.5,10,5,9999,99999,9,999999999,0.0,999,999,99
3021,2,14,6,0,*?*?*?*?*?*?*?*?*?*?*?*?*?*?*?*?*?*?*?*?*?*?,-0.4,-4.5,71,100952,0,-0,280,0.0,-0.0,0.0,0,0,0,0,290,0.0,10,5,9999,99999,9,999999999,0.0,999,999,99
3021,2,14,7,0,*?*?*?*?*?*?*?*?*?*?*?*?*?*?*?*?*?*?*?*?*?*?,-0.0,-3.7,73,100952,0,-0,282,0.0,-0.0,0.0,0,0,0,0,288,0.5,10,5,9999,99999,9,999999999,0.0,999,999,99
3021,2,14,8,0,*?*?*?*?*?*?*?*?*?*?*?*?*?*?*?*?*?*?*?*?*?*?,-0.2,-3.7,75,100952,178,1403,276,35.9,37.6,31.1,4012,2382,3735,653,287,1.0,9,5,9999,99999,9,999999999,0.0,999,999,99
3021,2,14,9,0,*?*?*?*?*?*?*?*?*?*?*?*?*?*?*?*?*?*?*?*?*?*?,-0.3,-3.7,76,100952,343,1401,264,144.4,210.6,92.9,15272,17431,10898,1805,285,0.5,7,4,9999,99999,9,999999999,0.0,999,999,99
3021,2,14,10,0,*?*?*?*?*?*?*?*?*?*?*?*?*?*?*?*?*?*?*?*?*?*?,-0.7,-4.2,75,100952,468,1402,268,178.6,134.8,133.6,19461,12677,15254,3028,283,1.0,8,4,9999,99999,9,999999999,0.0,999,999,99
3021,2,14,11,0,*?*?*?*?*?*?*?*?*?*?*?*?*?*?*?*?*?*?*?*?*?*?,0.0,-3.4,74,100952,544,1402,260,279.0,322.1,154.0,29717,31560,17652,3207,282,1.0,6,3,9999,99999,9,999999999,0.0,999,999,99
3021,2,14,12,0,*?*?*?*?*?*?*?*?*?*?*?*?*?*?*?*?*?*?*?*?*?*?,-0.0,-3.7,74,100952,566,1402,265,263.2,232.8,169.2,27946,23030,19229,3595,280,1.5,7,4,9999,99999,9,999999999,0.0,999,999,99
3021,2,14,13,0,*?*?*?*?*?*?*?*?*?*?*?*?*?*?*?*?*?*?*?*?*?*?,0.2,-3.7,72,100952,532,1402,261,272.0,321.0,150.1,28955,31260,17231,3110,280,1.5,6,3,9999,99999,9,999999999,0.0,999,999,99
3021,2,14,14,0,*?*?*?*?*?*?*?*?*?*?*?*?*?*?*?*?*?*?*?*?*?*?,0.0,-5.0,65,100952,445,1402,265,198.8,223.5,127.8,21034,20556,14754,2584,280,1.5,7,4,9999,99999,9,999999999,0.0,999,999,99
3021,2,14,15,0,*?*?*?*?*?*?*?*?*?*?*?*?*?*?*?*?*?*?*?*?*?*?,0.1,-4.2,69,100952,311,1403,271,107.5,122.3,80.4,11747,9982,9313,1743,280,1.5,8,4,9999,99999,9,999999999,0.0,999,999,99
3021,2,14,16,0,*?*?*?*?*?*?*?*?*?*?*?*?*?*?*?*?*?*?*?*?*?*?,-0.0,-4.8,68,100952,138,1400,276,22.4,30.2,19.4,2537,1680,2374,404,280,1.0,9,5,9999,99999,9,999999999,0.0,999,999,99
3021,2,14,17,0,*?*?*?*?*?*?*?*?*?*?*?*?*?*?*?*?*?*?*?*?*?*?,-0.0,-5.3,64,100952,0,-0,282,0.0,-0.0,0.0,0,0,0,0,280,0.0,10,5,9999,99999,9,999999999,0.0,999,999,99
3021,2,14,18,0,*?*?*?*?*?*?*?*?*?*?*?*?*?*?*?*?*?*?*?*?*?*?,-0.2,-5.3,64,100952,0,-0,281,0.0,-0.0,0.0,0,0,0,0,280,1.0,10,5,9999,99999,9,999999999,0.0,999,999,99
3021,2,14,19,0,*?*?*?*?*?*?*?*?*?*?*?*?*?*?*?*?*?*?*?*?*?*?,-0.3,-5.3,66,100952,0,-0,281,0.0,-0.0,0.0,0,0,0,0,278,2.1,10,5,9999,99999,9,999999999,0.0,999,999,99
3021,2,14,20,0,*?*?*?*?*?*?*?*?*?*?*?*?*?*?*?*?*?*?*?*?*?*?,-0.4,-4.8,70,100952,0,-0,280,0.0,-0.0,0.0,0,0,0,0,277,2.1,10,5,9999,99999,9,999999999,0.0,999,999,99
3021,2,14,21,0,*?*?*?*?*?*?*?*?*?*?*?*?*?*?*?*?*?*?*?*?*?*?,-0.2,-5.3,64,100952,0,-0,281,0.0,-0.0,0.0,0,0,0,0,275,1.5,10,5,9999,99999,9,999999999,0.0,999,999,99
3021,2,14,22,0,*?*?*?*?*?*?*?*?*?*?*?*?*?*?*?*?*?*?*?*?*?*?,-0.3,-4.5,70,100952,0,-0,281,0.0,-0.0,0.0,0,0,0,0,273,1.0,10,5,9999,99999,9,999999999,0.0,999,999,99
3021,2,14,23,0,*?*?*?*?*?*?*?*?*?*?*?*?*?*?*?*?*?*?*?*?*?*?,-0.1,-3.9,72,100952,0,-0,282,0.0,-0.0,0.0,0,0,0,0,272,0.5,10,5,9999,99999,9,999999999,0.0,999,999,99
3021,2,14,24,0,*?*?*?*?*?*?*?*?*?*?*?*?*?*?*?*?*?*?*?*?*?*?,0.5,-0.6,91,100952,0,-0,284,0.0,-0.0,0.0,0,0,0,0,160,1.0,10,5,9999,99999,9,999999999,0.0,999,999,99
3021,2,15,1,0,*?*?*?*?*?*?*?*?*?*?*?*?*?*?*?*?*?*?*?*?*?*?,0.7,0.2,100,101925,0,-0,284,0.0,-0.0,0.0,0,0,0,0,272,1.5,10,5,9999,99999,9,999999999,0.0,999,999,99
3021,2,15,2,0,*?*?*?*?*?*?*?*?*?*?*?*?*?*?*?*?*?*?*?*?*?*?,0.4,0.4,100,101925,0,-0,283,0.0,-0.0,0.0,0,0,0,0,273,1.0,10,5,9999,99999,9,999999999,0.0,999,999,99
3021,2,15,3,0,*?*?*?*?*?*?*?*?*?*?*?*?*?*?*?*?*?*?*?*?*?*?,1.2,1.3,100,101925,0,-0,286,0.0,-0.0,0.0,0,0,0,0,275,1.5,10,5,9999,99999,9,999999999,0.0,999,999,99
3021,2,15,4,0,*?*?*?*?*?*?*?*?*?*?*?*?*?*?*?*?*?*?*?*?*?*?,0.6,0.6,100,101925,0,-0,284,0.0,-0.0,0.0,0,0,0,0,277,0.0,10,5,9999,99999,9,999999999,0.0,999,999,99
3021,2,15,5,0,*?*?*?*?*?*?*?*?*?*?*?*?*?*?*?*?*?*?*?*?*?*?,-0.1,-0.0,100,101925,0,-0,281,0.0,-0.0,0.0,0,0,0,0,278,0.5,10,5,9999,99999,9,999999999,0.0,999,999,99
3021,2,15,6,0,*?*?*?*?*?*?*?*?*?*?*?*?*?*?*?*?*?*?*?*?*?*?,-1.0,-1.1,100,101925,0,-0,277,0.0,-0.0,0.0,0,0,0,0,280,0.0,10,5,9999,99999,9,999999999,0.0,999,999,99
3021,2,15,7,0,*?*?*?*?*?*?*?*?*?*?*?*?*?*?*?*?*?*?*?*?*?*?,-0.1,-0.0,100,101925,0,-0,281,0.0,-0.0,0.0,0,0,0,0,283,0.5,10,5,9999,99999,9,999999999,0.0,999,999,99
3021,2,15,8,0,*?*?*?*?*?*?*?*?*?*?*?*?*?*?*?*?*?*?*?*?*?*?,0.6,0.6,100,101925,185,1401,279,38.4,38.7,33.3,4282,2496,3983,699,287,1.0,9,5,9999,99999,9,999999999,0.0,999,999,99
3021,2,15,9,0,*?*?*?*?*?*?*?*?*?*?*?*?*?*?*?*?*?*?*?*?*?*?,1.9,1.9,100,101925,350,1399,280,125.6,126.5,93.9,13698,10824,10826,2057,290,0.5,8,4,9999,99999,9,999999999,0.0,999,999,99
3021,2,15,10,0,*?*?*?*?*?*?*?*?*?*?*?*?*?*?*?*?*?*?*?*?*?*?,4.1,3.6,100,101925,475,1400,289,182.0,135.2,136.2,19834,12771,15539,3094,293,1.0,8,4,9999,99999,9,999999999,0.0,999,999,99
3021,2,15,11,0,*?*?*?*?*?*?*?*?*?*?*?*?*?*?*?*?*?*?*?*?*?*?,5.8,3.8,92,101925,551,1400,296,216.3,138.5,161.8,23585,13583,18382,3776,297,1.0,8,4,9999,99999,9,999999999,0.0,999,999,99
3021,2,15,12,0,*?*?*?*?*?*?*?*?*?*?*?*?*?*?*?*?*?*?*?*?*?*?,7.4,4.8,89,101925,573,1401,304,226.2,139.3,169.2,24666,13778,19196,3981,300,1.5,8,4,9999,99999,9,999999999,0.0,999,999,99
3021,2,15,13,0,*?*?*?*?*?*?*?*?*?*?*?*?*?*?*?*?*?*?*?*?*?*?,7.4,2.9,77,101925,539,1400,308,159.2,55.0,138.0,17486,5239,15574,3942,290,1.5,9,5,9999,99999,9,999999999,0.0,999,999,99
3021,2,15,14,0,*?*?*?*?*?*?*?*?*?*?*?*?*?*?*?*?*?*?*?*?*?*?,7.4,4.1,83,101925,452,1400,308,129.5,53.3,112.2,14214,4907,12678,3088,280,1.5,9,5,9999,99999,9,999999999,0.0,999,999,99
3021,2,15,15,0,*?*?*?*?*?*?*?*?*?*?*?*?*?*?*?*?*?*?*?*?*?*?,7.4,3.8,82,101925,318,1402,313,48.1,0.0,48.1,5617,0,5629,1906,270,1.5,10,5,9999,99999,9,999999999,0.0,999,999,99
3021,2,15,16,0,*?*?*?*?*?*?*?*?*?*?*?*?*?*?*?*?*?*?*?*?*?*?,7.4,3.4,81,101925,145,1401,313,14.2,0.0,14.2,1706,-0,1707,557,260,1.0,10,5,9999,99999,9,999999999,0.4,999,999,99
3021,2,15,17,0,*?*?*?*?*?*?*?*?*?*?*?*?*?*?*?*?*?*?*?*?*?*?,6.1,2.9,85,101925,0,-0,307,0.0,-0.0,0.0,0,0,0,0,250,0.0,10,5,9999,99999,9,999999999,0.7,999,999,99
3021,2,15,18,0,*?*?*?*?*?*?*?*?*?*?*?*?*?*?*?*?*?*?*?*?*?*?,5.6,3.8,93,101925,0,-0,305,0.0,-0.0,0.0,0,0,0,0,240,1.0,10,5,9999,99999,9,999999999,0.5,999,999,99
3021,2,15,19,0,*?*?*?*?*?*?*?*?*?*?*?*?*?*?*?*?*?*?*?*?*?*?,4.2,3.0,98,101925,0,-0,299,0.0,-0.0,0.0,0,0,0,0,227,2.1,10,5,9999,99999,9,999999999,2.7,999,999,99
3021,2,15,20,0,*?*?*?*?*?*?*?*?*?*?*?*?*?*?*?*?*?*?*?*?*?*?,3.1,1.3,93,101925,0,-0,294,0.0,-0.0,0.0,0,0,0,0,213,2.1,10,5,9999,99999,9,999999999,1.9,999,999,99
3021,2,15,21,0,*?*?*?*?*?*?*?*?*?*?*?*?*?*?*?*?*?*?*?*?*?*?,2.7,2.5,100,101925,0,-0,292,0.0,-0.0,0.0,0,0,0,0,200,1.5,10,5,9999,99999,9,999999999,1.0,999,999,99
3021,2,15,22,0,*?*?*?*?*?*?*?*?*?*?*?*?*?*?*?*?*?*?*?*?*?*?,2.0,0.8,98,101925,0,-0,290,0.0,-0.0,0.0,0,0,0,0,187,1.0,10,5,9999,99999,9,999999999,1.0,999,999,99
3021,2,15,23,0,*?*?*?*?*?*?*?*?*?*?*?*?*?*?*?*?*?*?*?*?*?*?,1.5,-0.2,93,101925,0,-0,288,0.0,-0.0,0.0,0,0,0,0,173,0.5,10,5,9999,99999,9,999999999,0.4,999,999,99
3021,2,15,24,0,*?*?*?*?*?*?*?*?*?*?*?*?*?*?*?*?*?*?*?*?*?*?,0.1,-1.7,91,101925,0,-0,282,0.0,-0.0,0.0,0,0,0,0,270,1.0,10,5,9999,99999,9,999999999,0.0,999,999,99
3021,2,16,1,0,*?*?*?*?*?*?*?*?*?*?*?*?*?*?*?*?*?*?*?*?*?*?,0.4,-3.9,70,102206,0,-0,284,0.0,-0.0,0.0,0,0,0,0,158,1.5,10,5,9999,99999,9,999999999,0.0,999,999,99
3021,2,16,2,0,*?*?*?*?*?*?*?*?*?*?*?*?*?*?*?*?*?*?*?*?*?*?,-0.6,-6.0,63,102206,0,-0,280,0.0,-0.0,0.0,0,0,0,0,157,1.0,10,5,9999,99999,9,999999999,0.0,999,999,99
3021,2,16,3,0,*?*?*?*?*?*?*?*?*?*?*?*?*?*?*?*?*?*?*?*?*?*?,0.3,-4.8,65,102206,0,-0,283,0.0,-0.0,0.0,0,0,0,0,155,1.5,10,5,9999,99999,9,999999999,0.0,999,999,99
3021,2,16,4,0,*?*?*?*?*?*?*?*?*?*?*?*?*?*?*?*?*?*?*?*?*?*?,-0.8,-5.0,69,102206,0,-0,279,0.0,-0.0,0.0,0,0,0,0,153,0.0,10,5,9999,99999,9,999999999,0.0,999,999,99
3021,2,16,5,0,*?*?*?*?*?*?*?*?*?*?*?*?*?*?*?*?*?*?*?*?*?*?,0.1,-4.5,68,102206,0,-0,282,0.0,-0.0,0.0,0,0,0,0,152,0.5,10,5,9999,99999,9,999999999,0.0,999,999,99
3021,2,16,6,0,*?*?*?*?*?*?*?*?*?*?*?*?*?*?*?*?*?*?*?*?*?*?,-0.5,-4.2,73,102206,0,-0,280,0.0,-0.0,0.0,0,0,0,0,150,0.0,10,5,9999,99999,9,999999999,0.0,999,999,99
3021,2,16,7,0,*?*?*?*?*?*?*?*?*?*?*?*?*?*?*?*?*?*?*?*?*?*?,-1.1,-5.3,70,102206,0,-0,278,0.0,-0.0,0.0,0,0,0,0,148,0.5,10,5,9999,99999,9,999999999,0.0,999,999,99
3021,2,16,8,0,*?*?*?*?*?*?*?*?*?*?*?*?*?*?*?*?*?*?*?*?*?*?,0.5,-3.9,70,102206,192,1398,284,23.5,0.0,23.5,2774,-0,2778,913,147,1.0,10,5,9999,99999,9,999999999,0.0,999,999,99
3021,2,16,9,0,*?*?*?*?*?*?*?*?*?*?*?*?*?*?*?*?*?*?*?*?*?*?,2.1,-2.9,67,102206,358,1401,291,56.0,0.0,56.0,6539,0,6555,2245,145,0.5,10,5,9999,99999,9,999999999,0.1,999,999,99
3021,2,16,10,0,*?*?*?*?*?*?*?*?*?*?*?*?*?*?*?*?*?*?*?*?*?*?,3.9,-1.5,67,102206,483,1401,298,80.6,0.0,80.6,9435,0,9462,3365,143,1.0,10,5,9999,99999,9,999999999,0.0,999,999,99
3021,2,16,11,0,*?*?*?*?*?*?*?*?*?*?*?*?*?*?*?*?*?*?*?*?*?*?,6.2,-0.8,60,102206,559,1401,308,95.5,0.0,95.5,11218,0,11253,4094,142,1.0,10,5,9999,99999,9,999999999,0.0,999,999,99
3021,2,16,12,0,*?*?*?*?*?*?*?*?*?*?*?*?*?*?*?*?*?*?*?*?*?*?,6.2,0.8,68,102206,581,1401,308,99.8,0.0,99.8,11733,0,11770,4309,140,1.5,10,5,9999,99999,9,999999999,0.0,999,999,99
3021,2,16,13,0,*?*?*?*?*?*?*?*?*?*?*?*?*?*?*?*?*?*?*?*?*?*?,7.0,0.8,65,102206,547,1401,311,93.1,0.0,93.1,10932,0,10966,3975,138,1.5,10,5,9999,99999,9,999999999,0.0,999,999,99
3021,2,16,14,0,*?*?*?*?*?*?*?*?*?*?*?*?*?*?*?*?*?*?*?*?*?*?,7.1,0.2,62,102206,459,1399,312,76.0,0.0,76.0,8888,0,8912,3147,137,1.5,10,5,9999,99999,9,999999999,0.0,999,999,99
3021,2,16,15,0,*?*?*?*?*?*?*?*?*?*?*?*?*?*?*?*?*?*?*?*?*?*?,7.0,0.6,64,102206,325,1401,311,49.6,0.0,49.6,5782,0,5795,1966,135,1.5,10,5,9999,99999,9,999999999,0.0,999,999,99
3021,2,16,16,0,*?*?*?*?*?*?*?*?*?*?*?*?*?*?*?*?*?*?*?*?*?*?,7.0,-0.0,60,102206,152,1401,311,15.6,0.0,15.6,1864,-0,1865,609,133,1.0,10,5,9999,99999,9,999999999,0.0,999,999,99
3021,2,16,17,0,*?*?*?*?*?*?*?*?*?*?*?*?*?*?*?*?*?*?*?*?*?*?,6.6,0.6,66,102206,0,-0,310,0.0,-0.0,0.0,0,0,0,0,132,0.0,10,5,9999,99999,9,999999999,0.0,999,999,99
3021,2,16,18,0,*?*?*?*?*?*?*?*?*?*?*?*?*?*?*?*?*?*?*?*?*?*?,4.4,-0.6,69,102206,0,-0,300,0.0,-0.0,0.0,0,0,0,0,130,1.0,10,5,9999,99999,9,999999999,0.0,999,999,99
3021,2,16,19,0,*?*?*?*?*?*?*?*?*?*?*?*?*?*?*?*?*?*?*?*?*?*?,3.8,-1.5,67,102206,0,-0,298,0.0,-0.0,0.0,0,0,0,0,132,2.1,10,5,9999,99999,9,999999999,0.0,999,999,99
3021,2,16,20,0,*?*?*?*?*?*?*?*?*?*?*?*?*?*?*?*?*?*?*?*?*?*?,2.5,-1.7,73,102206,0,-0,292,0.0,-0.0,0.0,0,0,0,0,133,2.1,10,5,9999,99999,9,999999999,0.0,999,999,99
3021,2,16,21,0,*?*?*?*?*?*?*?*?*?*?*?*?*?*?*?*?*?*?*?*?*?*?,2.9,-1.1,73,102206,0,-0,294,0.0,-0.0,0.0,0,0,0,0,135,1.5,10,5,9999,99999,9,999999999,0.0,999,999,99
3021,2,16,22,0,*?*?*?*?*?*?*?*?*?*?*?*?*?*?*?*?*?*?*?*?*?*?,2.3,-1.7,73,102206,0,-0,291,0.0,-0.0,0.0,0,0,0,0,137,1.0,10,5,9999,99999,9,999999999,0.0,999,999,99
3021,2,16,23,0,*?*?*?*?*?*?*?*?*?*?*?*?*?*?*?*?*?*?*?*?*?*?,1.9,-1.9,74,102206,0,-0,290,0.0,-0.0,0.0,0,0,0,0,138,0.5,10,5,9999,99999,9,999999999,0.0,999,999,99
3021,2,16,24,0,*?*?*?*?*?*?*?*?*?*?*?*?*?*?*?*?*?*?*?*?*?*?,0.9,-1.9,79,102206,0,-0,285,0.0,-0.0,0.0,0,0,0,0,160,1.0,10,5,9999,99999,9,999999999,0.0,999,999,99
3021,2,17,1,0,*?*?*?*?*?*?*?*?*?*?*?*?*?*?*?*?*?*?*?*?*?*?,1.1,-2.2,77,101993,0,-0,286,0.0,-0.0,0.0,0,0,0,0,145,1.5,10,5,9999,99999,9,999999999,0.0,999,999,99
3021,2,17,2,0,*?*?*?*?*?*?*?*?*?*?*?*?*?*?*?*?*?*?*?*?*?*?,0.8,-2.2,78,101993,0,-0,285,0.0,-0.0,0.0,0,0,0,0,150,1.0,10,5,9999,99999,9,999999999,0.0,999,999,99
3021,2,17,3,0,*?*?*?*?*?*?*?*?*?*?*?*?*?*?*?*?*?*?*?*?*?*?,0.7,-1.1,87,101993,0,-0,284,0.0,-0.0,0.0,0,0,0,0,155,1.5,10,5,9999,99999,9,999999999,0.0,999,999,99
3021,2,17,4,0,*?*?*?*?*?*?*?*?*?*?*?*?*?*?*?*?*?*?*?*?*?*?,-0.0,-1.5,87,101993,0,-0,282,0.0,-0.0,0.0,0,0,0,0,160,0.0,10,5,9999,99999,9,999999999,0.0,999,999,99
3021,2,17,5,0,*?*?*?*?*?*?*?*?*?*?*?*?*?*?*?*?*?*?*?*?*?*?,-0.2,-1.9,86,101993,0,-0,281,0.0,-0.0,0.0,0,0,0,0,165,0.5,10,5,9999,99999,9,999999999,0.0,999,999,99
3021,2,17,6,0,*?*?*?*?*?*?*?*?*?*?*?*?*?*?*?*?*?*?*?*?*?*?,-0.4,-1.7,90,101993,0,-0,280,0.0,-0.0,0.0,0,0,0,0,170,0.0,10,5,9999,99999,9,999999999,0.0,999,999,99
3021,2,17,7,0,*?*?*?*?*?*?*?*?*?*?*?*?*?*?*?*?*?*?*?*?*?*?,0.1,-1.1,91,101993,5,1501,282,0.0,0.0,0.0,0,0,0,0,168,0.5,10,5,9999,99999,9,999999999,0.0,999,999,99
3021,2,17,8,0,*?*?*?*?*?*?*?*?*?*?*?*?*?*?*?*?*?*?*?*?*?*?,0.5,-1.1,87,101993,200,1402,284,25.0,0.0,25.0,2944,-0,2947,970,167,1.0,10,5,9999,99999,9,999999999,0.0,999,999,99
3021,2,17,9,0,*?*?*?*?*?*?*?*?*?*?*?*?*?*?*?*?*?*?*?*?*?*?,1.3,-1.3,82,101993,365,1398,287,57.5,0.0,57.5,6714,0,6730,2310,165,0.5,10,5,9999,99999,9,999999999,0.0,999,999,99
3021,2,17,10,0,*?*?*?*?*?*?*?*?*?*?*?*?*?*?*?*?*?*?*?*?*?*?,1.9,-1.1,79,101993,490,1399,290,82.1,0.0,82.1,9615,0,9643,3437,163,1.0,10,5,9999,99999,9,999999999,0.0,999,999,99
3021,2,17,11,0,*?*?*?*?*?*?*?*?*?*?*?*?*?*?*?*?*?*?*?*?*?*?,4.2,1.0,80,101993,566,1399,299,97.0,0.0,97.0,11401,0,11437,4170,162,1.0,10,5,9999,99999,9,999999999,0.0,999,999,99
3021,2,17,12,0,*?*?*?*?*?*?*?*?*?*?*?*?*?*?*?*?*?*?*?*?*?*?,4.9,0.6,74,101993,588,1399,302,101.3,0.0,101.3,11915,0,11954,4386,160,1.5,10,5,9999,99999,9,999999999,0.0,999,999,99
3021,2,17,13,0,*?*?*?*?*?*?*?*?*?*?*?*?*?*?*?*?*?*?*?*?*?*?,4.9,1.7,80,101993,554,1399,302,94.6,0.0,94.6,11112,0,11146,4049,155,1.5,10,5,9999,99999,9,999999999,0.0,999,999,99
3021,2,17,14,0,*?*?*?*?*?*?*?*?*?*?*?*?*?*?*?*?*?*?*?*?*?*?,4.7,0.2,72,101993,467,1401,301,77.5,0.0,77.5,9063,0,9089,3217,150,1.5,10,5,9999,99999,9,999999999,0.0,999,999,99
3021,2,17,15,0,*?*?*?*?*?*?*?*?*?*?*?*?*?*?*?*?*?*?*?*?*?*?,5.0,1.3,76,101993,332,1400,302,51.0,0.0,51.0,5948,0,5961,2027,145,1.5,10,5,9999,99999,9,999999999,0.0,999,999,99
3021,2,17,16,0,*?*?*?*?*?*?*?*?*?*?*?*?*?*?*?*?*?*?*?*?*?*?,4.9,1.3,77,101993,159,1401,302,17.0,0.0,17.0,2022,-0,2024,662,140,1.0,10,5,9999,99999,9,999999999,0.0,999,999,99
3021,2,17,17,0,*?*?*?*?*?*?*?*?*?*?*?*?*?*?*?*?*?*?*?*?*?*?,4.2,1.3,81,101993,0,-0,299,0.0,-0.0,0.0,0,0,0,0,135,0.0,10,5,9999,99999,9,999999999,0.0,999,999,99
3021,2,17,18,0,*?*?*?*?*?*?*?*?*?*?*?*?*?*?*?*?*?*?*?*?*?*?,3.6,1.3,84,101993,0,-0,296,0.0,-0.0,0.0,0,0,0,0,130,1.0,10,5,9999,99999,9,999999999,0.0,999,999,99
3021,2,17,19,0,*?*?*?*?*?*?*?*?*?*?*?*?*?*?*?*?*?*?*?*?*?*?,2.7,1.0,89,101993,0,-0,293,0.0,-0.0,0.0,0,0,0,0,137,2.1,10,5,9999,99999,9,999999999,0.0,999,999,99
3021,2,17,20,0,*?*?*?*?*?*?*?*?*?*?*?*?*?*?*?*?*?*?*?*?*?*?,1.9,0.8,92,101993,0,-0,289,0.0,-0.0,0.0,0,0,0,0,143,2.1,10,5,9999,99999,9,999999999,0.0,999,999,99
3021,2,17,21,0,*?*?*?*?*?*?*?*?*?*?*?*?*?*?*?*?*?*?*?*?*?*?,1.9,-0.2,86,101993,0,-0,289,0.0,-0.0,0.0,0,0,0,0,150,1.5,10,5,9999,99999,9,999999999,0.0,999,999,99
3021,2,17,22,0,*?*?*?*?*?*?*?*?*?*?*?*?*?*?*?*?*?*?*?*?*?*?,2.3,-0.2,82,101993,0,-0,291,0.0,-0.0,0.0,0,0,0,0,157,1.0,10,5,9999,99999,9,999999999,0.0,999,999,99
3021,2,17,23,0,*?*?*?*?*?*?*?*?*?*?*?*?*?*?*?*?*?*?*?*?*?*?,1.4,-1.7,78,101993,0,-0,288,0.0,-0.0,0.0,0,0,0,0,163,0.5,10,5,9999,99999,9,999999999,0.0,999,999,99
3021,2,17,24,0,*?*?*?*?*?*?*?*?*?*?*?*?*?*?*?*?*?*?*?*?*?*?,1.6,-2.2,75,101993,0,-0,288,0.0,-0.0,0.0,0,0,0,0,140,1.0,10,5,9999,99999,9,999999999,0.0,999,999,99
3021,2,18,1,0,*?*?*?*?*?*?*?*?*?*?*?*?*?*?*?*?*?*?*?*?*?*?,-0.5,-3.1,79,101978,0,-0,280,0.0,-0.0,0.0,0,0,0,0,165,1.5,10,5,9999,99999,9,999999999,0.0,999,999,99
3021,2,18,2,0,*?*?*?*?*?*?*?*?*?*?*?*?*?*?*?*?*?*?*?*?*?*?,-1.5,-3.7,81,101978,0,-0,276,0.0,-0.0,0.0,0,0,0,0,160,1.0,10,5,9999,99999,9,999999999,0.0,999,999,99
3021,2,18,3,0,*?*?*?*?*?*?*?*?*?*?*?*?*?*?*?*?*?*?*?*?*?*?,-0.9,-3.9,75,101978,0,-0,278,0.0,-0.0,0.0,0,0,0,0,155,1.5,10,5,9999,99999,9,999999999,0.0,999,999,99
3021,2,18,4,0,*?*?*?*?*?*?*?*?*?*?*?*?*?*?*?*?*?*?*?*?*?*?,-0.6,-5.3,66,101978,0,-0,280,0.0,-0.0,0.0,0,0,0,0,150,0.0,10,5,9999,99999,9,999999999,0.0,999,999,99
3021,2,18,5,0,*?*?*?*?*?*?*?*?*?*?*?*?*?*?*?*?*?*?*?*?*?*?,-0.3,-5.3,63,101978,0,-0,281,0.0,-0.0,0.0,0,0,0,0,145,0.5,10,5,9999,99999,9,999999999,0.0,999,999,99
3021,2,18,6,0,*?*?*?*?*?*?*?*?*?*?*?*?*?*?*?*?*?*?*?*?*?*?,-0.9,-5.0,69,101978,0,-0,278,0.0,-0.0,0.0,0,0,0,0,140,0.0,10,5,9999,99999,9,999999999,0.0,999,999,99
3021,2,18,7,0,*?*?*?*?*?*?*?*?*?*?*?*?*?*?*?*?*?*?*?*?*?*?,-1.6,-6.3,65,101978,12,1399,276,0.0,0.0,0.0,0,0,0,0,143,0.5,10,5,9999,99999,9,999999999,0.0,999,999,99
3021,2,18,8,0,*?*?*?*?*?*?*?*?*?*?*?*?*?*?*?*?*?*?*?*?*?*?,-0.7,-4.5,71,101978,207,1398,229,91.3,427.5,28.0,9367,30734,4560,563,147,1.0,1,0,9999,99999,9,999999999,0.0,999,999,99
3021,2,18,9,0,*?*?*?*?*?*?*?*?*?*?*?*?*?*?*?*?*?*?*?*?*?*?,0.1,-5.6,60,101978,373,1399,230,203.6,529.4,62.5,21100,45099,9293,1167,150,0.5,1,0,9999,99999,9,999999999,0.0,999,999,99
3021,2,18,10,0,*?*?*?*?*?*?*?*?*?*?*?*?*?*?*?*?*?*?*?*?*?*?,1.0,-4.5,63,101978,498,1399,252,279.4,461.5,115.1,29436,42948,14683,2191,153,1.0,4,2,9999,99999,9,999999999,0.0,999,999,99
3021,2,18,11,0,*?*?*?*?*?*?*?*?*?*?*?*?*?*?*?*?*?*?*?*?*?*?,1.8,-3.1,66,101978,574,1399,278,226.9,139.4,169.7,24744,13792,19254,3996,157,1.0,8,4,9999,99999,9,999999999,0.0,999,999,99
3021,2,18,12,0,*?*?*?*?*?*?*?*?*?*?*?*?*?*?*?*?*?*?*?*?*?*?,3.0,-3.7,59,101978,596,1400,283,236.7,140.1,177.1,25820,13970,20063,4205,160,1.5,8,4,9999,99999,9,999999999,0.0,999,999,99
3021,2,18,13,0,*?*?*?*?*?*?*?*?*?*?*?*?*?*?*?*?*?*?*?*?*?*?,2.8,-3.1,61,101978,562,1400,288,167.0,55.3,144.8,18351,5310,16338,4179,153,1.5,9,5,9999,99999,9,999999999,0.0,999,999,99
3021,2,18,14,0,*?*?*?*?*?*?*?*?*?*?*?*?*?*?*?*?*?*?*?*?*?*?,2.8,-3.4,60,101978,474,1399,288,137.1,53.8,118.9,15057,5003,13424,3301,147,1.5,9,5,9999,99999,9,999999999,0.0,999,999,99
3021,2,18,15,0,*?*?*?*?*?*?*?*?*?*?*?*?*?*?*?*?*?*?*?*?*?*?,3.2,-4.2,55,101978,339,1399,290,91.0,50.0,78.9,9990,4276,8934,2082,140,1.5,9,5,9999,99999,9,999999999,0.0,999,999,99
3021,2,18,16,0,*?*?*?*?*?*?*?*?*?*?*?*?*?*?*?*?*?*?*?*?*?*?,3.2,-5.3,49,101978,166,1401,277,50.0,150.5,32.1,5307,8554,4449,565,133,1.0,7,4,9999,99999,9,999999999,0.0,999,999,99
3021,2,18,17,0,*?*?*?*?*?*?*?*?*?*?*?*?*?*?*?*?*?*?*?*?*?*?,2.8,-6.3,47,101978,0,-0,294,0.0,-0.0,0.0,0,0,0,0,127,0.0,10,5,9999,99999,9,999999999,0.0,999,999,99
3021,2,18,18,0,*?*?*?*?*?*?*?*?*?*?*?*?*?*?*?*?*?*?*?*?*?*?,2.4,-6.9,46,101978,0,-0,292,0.0,-0.0,0.0,0,0,0,0,120,1.0,10,5,9999,99999,9,999999999,0.0,999,999,99
3021,2,18,19,0,*?*?*?*?*?*?*?*?*?*?*?*?*?*?*?*?*?*?*?*?*?*?,0.9,-6.6,52,101978,0,-0,286,0.0,-0.0,0.0,0,0,0,0,120,2.1,10,5,9999,99999,9,999999999,0.0,999,999,99
3021,2,18,20,0,*?*?*?*?*?*?*?*?*?*?*?*?*?*?*?*?*?*?*?*?*?*?,0.9,-7.6,49,101978,0,-0,286,0.0,-0.0,0.0,0,0,0,0,120,2.1,10,5,9999,99999,9,999999999,0.0,999,999,99
3021,2,18,21,0,*?*?*?*?*?*?*?*?*?*?*?*?*?*?*?*?*?*?*?*?*?*?,1.2,-8.4,44,101978,0,-0,288,0.0,-0.0,0.0,0,0,0,0,120,1.5,10,5,9999,99999,9,999999999,0.0,999,999,99
3021,2,18,22,0,*?*?*?*?*?*?*?*?*?*?*?*?*?*?*?*?*?*?*?*?*?*?,-0.3,-10.0,43,101978,0,-0,282,0.0,-0.0,0.0,0,0,0,0,120,1.0,10,5,9999,99999,9,999999999,0.0,999,999,99
3021,2,18,23,0,*?*?*?*?*?*?*?*?*?*?*?*?*?*?*?*?*?*?*?*?*?*?,0.1,-10.0,42,101978,0,-0,283,0.0,-0.0,0.0,0,0,0,0,120,0.5,10,5,9999,99999,9,999999999,0.0,999,999,99
3021,2,18,24,0,*?*?*?*?*?*?*?*?*?*?*?*?*?*?*?*?*?*?*?*?*?*?,0.4,-2.4,78,101978,0,-0,283,0.0,-0.0,0.0,0,0,0,0,170,1.0,10,5,9999,99999,9,999999999,0.0,999,999,99
3021,2,19,1,0,*?*?*?*?*?*?*?*?*?*?*?*?*?*?*?*?*?*?*?*?*?*?,0.5,-1.7,84,101945,0,-0,284,0.0,-0.0,0.0,0,0,0,0,132,1.5,10,5,9999,99999,9,999999999,0.0,999,999,99
3021,2,19,2,0,*?*?*?*?*?*?*?*?*?*?*?*?*?*?*?*?*?*?*?*?*?*?,0.6,0.6,100,101945,0,-0,284,0.0,-0.0,0.0,0,0,0,0,143,1.0,10,5,9999,99999,9,999999999,0.0,999,999,99
3021,2,19,3,0,*?*?*?*?*?*?*?*?*?*?*?*?*?*?*?*?*?*?*?*?*?*?,0.1,-0.6,95,101945,0,-0,282,0.0,-0.0,0.0,0,0,0,0,155,1.5,10,5,9999,99999,9,999999999,0.0,999,999,99
3021,2,19,4,0,*?*?*?*?*?*?*?*?*?*?*?*?*?*?*?*?*?*?*?*?*?*?,-0.6,-0.6,100,101945,0,-0,279,0.0,-0.0,0.0,0,0,0,0,167,0.0,10,5,9999,99999,9,999999999,0.0,999,999,99
3021,2,19,5,0,*?*?*?*?*?*?*?*?*?*?*?*?*?*?*?*?*?*?*?*?*?*?,-1.3,-1.3,100,101945,0,-0,276,0.0,-0.0,0.0,0,0,0,0,178,0.5,10,5,9999,99999,9,999999999,0.0,999,999,99
3021,2,19,6,0,*?*?*?*?*?*?*?*?*?*?*?*?*?*?*?*?*?*?*?*?*?*?,-0.4,-0.4,100,101945,0,-0,280,0.0,-0.0,0.0,0,0,0,0,190,0.0,10,5,9999,99999,9,999999999,0.0,999,999,99
3021,2,19,7,0,*?*?*?*?*?*?*?*?*?*?*?*?*?*?*?*?*?*?*?*?*?*?,0.4,0.2,99,101945,19,1367,278,0.0,0.0,0.0,0,0,0,0,183,0.5,9,5,9999,99999,9,999999999,0.0,999,999,99
3021,2,19,8,0,*?*?*?*?*?*?*?*?*?*?*?*?*?*?*?*?*?*?*?*?*?*?,-0.4,-0.8,97,101945,215,1401,270,64.4,105.8,48.2,6879,6812,5860,877,177,1.0,8,4,9999,99999,9,999999999,0.0,999,999,99
3021,2,19,9,0,*?*?*?*?*?*?*?*?*?*?*?*?*?*?*?*?*?*?*?*?*?*?,1.0,0.4,97,101945,381,1400,257,202.4,437.3,83.4,21336,37311,10914,1530,170,0.5,4,2,9999,99999,9,999999999,0.0,999,999,99
3021,2,19,10,0,*?*?*?*?*?*?*?*?*?*?*?*?*?*?*?*?*?*?*?*?*?*?,2.1,0.6,91,101945,506,1399,271,257.1,318.5,141.9,27344,30582,16336,2910,163,1.0,6,3,9999,99999,9,999999999,0.0,999,999,99
3021,2,19,11,0,*?*?*?*?*?*?*?*?*?*?*?*?*?*?*?*?*?*?*?*?*?*?,3.7,1.5,86,101945,582,1399,273,322.1,406.5,153.0,33611,39257,18831,3052,157,1.0,5,3,9999,99999,9,999999999,0.0,999,999,99
3021,2,19,12,0,*?*?*?*?*?*?*?*?*?*?*?*?*?*?*?*?*?*?*?*?*?*?,5.6,1.0,73,101945,603,1398,260,359.8,578.1,110.5,37385,55446,15455,2196,150,1.5,1,0,9999,99999,9,999999999,0.0,999,999,99
3021,2,19,13,0,*?*?*?*?*?*?*?*?*?*?*?*?*?*?*?*?*?*?*?*?*?*?,5.5,1.9,78,101945,569,1398,265,335.7,554.5,110.1,34692,52437,15331,2133,160,1.5,2,1,9999,99999,9,999999999,0.0,999,999,99
3021,2,19,14,0,*?*?*?*?*?*?*?*?*?*?*?*?*?*?*?*?*?*?*?*?*?*?,5.8,-0.4,64,101945,481,1397,253,277.3,563.9,83.2,28790,51650,12045,1590,170,1.5,0,0,9999,99999,9,999999999,0.0,999,999,99
3021,2,19,15,0,*?*?*?*?*?*?*?*?*?*?*?*?*?*?*?*?*?*?*?*?*?*?,5.6,-0.4,65,101945,346,1398,257,185.6,519.6,57.0,19242,43223,8544,1061,180,1.5,1,0,9999,99999,9,999999999,0.0,999,999,99
3021,2,19,16,0,*?*?*?*?*?*?*?*?*?*?*?*?*?*?*?*?*?*?*?*?*?*?,5.6,-4.5,46,101945,173,1401,263,67.3,347.0,24.4,7026,21881,3910,458,190,1.0,3,2,9999,99999,9,999999999,0.0,999,999,99
3021,2,19,17,0,*?*?*?*?*?*?*?*?*?*?*?*?*?*?*?*?*?*?*?*?*?*?,4.7,-1.3,65,101945,0,-0,296,0.0,-0.0,0.0,0,0,0,0,200,0.0,9,5,9999,99999,9,999999999,0.0,999,999,99
3021,2,19,18,0,*?*?*?*?*?*?*?*?*?*?*?*?*?*?*?*?*?*?*?*?*?*?,4.0,-1.1,70,101945,0,-0,298,0.0,-0.0,0.0,0,0,0,0,210,1.0,10,5,9999,99999,9,999999999,0.0,999,999,99
3021,2,19,19,0,*?*?*?*?*?*?*?*?*?*?*?*?*?*?*?*?*?*?*?*?*?*?,2.6,-1.5,75,101945,0,-0,293,0.0,-0.0,0.0,0,0,0,0,203,2.1,10,5,9999,99999,9,999999999,0.0,999,999,99
3021,2,19,20,0,*?*?*?*?*?*?*?*?*?*?*?*?*?*?*?*?*?*?*?*?*?*?,2.4,1.0,92,101945,0,-0,291,0.0,-0.0,0.0,0,0,0,0,197,2.1,10,5,9999,99999,9,999999999,0.0,999,999,99
3021,2,19,21,0,*?*?*?*?*?*?*?*?*?*?*?*?*?*?*?*?*?*?*?*?*?*?,2.8,2.7,99,101945,0,-0,293,0.0,-0.0,0.0,0,0,0,0,190,1.5,10,5,9999,99999,9,999999999,0.0,999,999,99
3021,2,19,22,0,*?*?*?*?*?*?*?*?*?*?*?*?*?*?*?*?*?*?*?*?*?*?,1.8,1.7,100,101945,0,-0,289,0.0,-0.0,0.0,0,0,0,0,183,1.0,10,5,9999,99999,9,999999999,0.0,999,999,99
3021,2,19,23,0,*?*?*?*?*?*?*?*?*?*?*?*?*?*?*?*?*?*?*?*?*?*?,1.0,0.8,100,101945,0,-0,285,0.0,-0.0,0.0,0,0,0,0,177,0.5,10,5,9999,99999,9,999999999,0.0,999,999,99
3021,2,19,24,0,*?*?*?*?*?*?*?*?*?*?*?*?*?*?*?*?*?*?*?*?*?*?,0.5,-5.0,63,101945,0,-0,284,0.0,-0.0,0.0,0,0,0,0,120,1.0,10,5,9999,99999,9,999999999,0.0,999,999,99
3021,2,20,1,0,*?*?*?*?*?*?*?*?*?*?*?*?*?*?*?*?*?*?*?*?*?*?,-1.0,-2.4,99,102355,0,-0,278,0.0,-0.0,0.0,0,0,0,0,165,1.5,10,5,9999,99999,9,999999999,0.0,999,999,99
3021,2,20,2,0,*?*?*?*?*?*?*?*?*?*?*?*?*?*?*?*?*?*?*?*?*?*?,-1.7,-4.5,88,102355,0,-0,275,0.0,-0.0,0.0,0,0,0,0,160,1.0,10,5,9999,99999,9,999999999,0.0,999,999,99
3021,2,20,3,0,*?*?*?*?*?*?*?*?*?*?*?*?*?*?*?*?*?*?*?*?*?*?,-2.1,-5.0,88,102355,0,-0,274,0.0,-0.0,0.0,0,0,0,0,155,1.5,10,5,9999,99999,9,999999999,0.0,999,999,99
3021,2,20,4,0,*?*?*?*?*?*?*?*?*?*?*?*?*?*?*?*?*?*?*?*?*?*?,-2.7,-4.8,95,102355,0,-0,271,0.0,-0.0,0.0,0,0,0,0,150,0.0,10,5,9999,99999,9,999999999,0.0,999,999,99
3021,2,20,5,0,*?*?*?*?*?*?*?*?*?*?*?*?*?*?*?*?*?*?*?*?*?*?,-3.2,-6.3,86,102355,0,-0,269,0.0,-0.0,0.0,0,0,0,0,145,0.5,10,5,9999,99999,9,999999999,0.0,999,999,99
3021,2,20,6,0,*?*?*?*?*?*?*?*?*?*?*?*?*?*?*?*?*?*?*?*?*?*?,-2.6,-4.8,93,102355,0,-0,261,0.0,-0.0,0.0,0,0,0,0,140,0.0,8,4,9999,99999,9,999999999,0.0,999,999,99
3021,2,20,7,0,*?*?*?*?*?*?*?*?*?*?*?*?*?*?*?*?*?*?*?*?*?*?,-1.9,-3.4,99,102355,27,1400,221,0.0,0.0,0.0,0,0,0,0,137,0.5,0,0,9999,99999,9,999999999,0.0,999,999,99
3021,2,20,8,0,*?*?*?*?*?*?*?*?*?*?*?*?*?*?*?*?*?*?*?*?*?*?,-1.8,-2.9,100,102355,222,1396,222,101.8,447.9,30.5,10421,32977,4939,606,133,1.0,0,0,9999,99999,9,999999999,0.0,999,999,99
3021,2,20,9,0,*?*?*?*?*?*?*?*?*?*?*?*?*?*?*?*?*?*?*?*?*?*?,-1.5,-2.2,100,102355,388,1397,224,214.3,540.1,64.3,22240,46649,9551,1207,130,0.5,0,0,9999,99999,9,999999999,0.0,999,999,99
3021,2,20,10,0,*?*?*?*?*?*?*?*?*?*?*?*?*?*?*?*?*?*?*?*?*?*?,0.3,-1.5,97,102355,513,1397,231,299.2,570.2,89.8,31077,53022,12890,1731,127,1.0,0,0,9999,99999,9,999999999,0.0,999,999,99
3021,2,20,11,0,*?*?*?*?*?*?*?*?*?*?*?*?*?*?*?*?*?*?*?*?*?*?,3.1,0.2,91,102355,589,1397,244,350.7,582.2,105.2,36481,55679,14833,2087,123,1.0,0,0,9999,99999,9,999999999,0.0,999,999,99
3021,2,20,12,0,*?*?*?*?*?*?*?*?*?*?*?*?*?*?*?*?*?*?*?*?*?*?,3.2,1.0,96,102355,611,1398,246,365.3,585.1,109.6,38021,56311,15375,2195,120,1.5,0,0,9999,99999,9,999999999,0.0,999,999,99
3021,2,20,13,0,*?*?*?*?*?*?*?*?*?*?*?*?*?*?*?*?*?*?*?*?*?*?,3.5,1.0,95,102355,577,1399,247,342.0,580.4,102.6,35570,55283,14514,2025,118,1.5,0,0,9999,99999,9,999999999,0.0,999,999,99
3021,2,20,14,0,*?*?*?*?*?*?*?*?*?*?*?*?*?*?*?*?*?*?*?*?*?*?,3.5,1.7,99,102355,489,1399,248,282.4,565.5,84.7,29327,51989,12247,1623,117,1.5,0,0,9999,99999,9,999999999,0.0,999,999,99
3021,2,20,15,0,*?*?*?*?*?*?*?*?*?*?*?*?*?*?*?*?*?*?*?*?*?*?,3.8,2.9,100,102355,353,1397,251,190.6,527.9,57.2,19791,44264,8590,1070,115,1.5,0,0,9999,99999,9,999999999,0.0,999,999,99
3021,2,20,16,0,*?*?*?*?*?*?*?*?*?*?*?*?*?*?*?*?*?*?*?*?*?*?,3.7,2.1,100,102355,180,1400,250,72.9,396.8,21.9,7568,27339,3615,463,113,1.0,0,0,9999,99999,9,999999999,0.0,999,999,99
3021,2,20,17,0,*?*?*?*?*?*?*?*?*?*?*?*?*?*?*?*?*?*?*?*?*?*?,3.4,2.1,100,102355,0,-0,281,0.0,-0.0,0.0,0,0,0,0,112,0.0,7,4,9999,99999,9,999999999,0.0,999,999,99
3021,2,20,18,0,*?*?*?*?*?*?*?*?*?*?*?*?*?*?*?*?*?*?*?*?*?*?,2.1,2.1,100,102355,0,-0,290,0.0,-0.0,0.0,0,0,0,0,110,1.0,10,5,9999,99999,9,999999999,0.0,999,999,99
3021,2,20,19,0,*?*?*?*?*?*?*?*?*?*?*?*?*?*?*?*?*?*?*?*?*?*?,1.0,1.0,100,102355,0,-0,285,0.0,-0.0,0.0,0,0,0,0,113,2.1,10,5,9999,99999,9,999999999,0.0,999,999,99
3021,2,20,20,0,*?*?*?*?*?*?*?*?*?*?*?*?*?*?*?*?*?*?*?*?*?*?,-0.0,-0.0,100,102355,0,-0,281,0.0,-0.0,0.0,0,0,0,0,117,2.1,10,5,9999,99999,9,999999999,0.0,999,999,99
3021,2,20,21,0,*?*?*?*?*?*?*?*?*?*?*?*?*?*?*?*?*?*?*?*?*?*?,-0.5,-0.4,100,102355,0,-0,279,0.0,-0.0,0.0,0,0,0,0,120,1.5,10,5,9999,99999,9,999999999,0.0,999,999,99
3021,2,20,22,0,*?*?*?*?*?*?*?*?*?*?*?*?*?*?*?*?*?*?*?*?*?*?,-1.1,-1.1,100,102355,0,-0,277,0.0,-0.0,0.0,0,0,0,0,123,1.0,10,5,9999,99999,9,999999999,0.0,999,999,99
3021,2,20,23,0,*?*?*?*?*?*?*?*?*?*?*?*?*?*?*?*?*?*?*?*?*?*?,-0.8,-0.8,100,102355,0,-0,278,0.0,-0.0,0.0,0,0,0,0,127,0.5,10,5,9999,99999,9,999999999,0.0,999,999,99
3021,2,20,24,0,*?*?*?*?*?*?*?*?*?*?*?*?*?*?*?*?*?*?*?*?*?*?,0.1,-0.6,100,102355,0,-0,282,0.0,-0.0,0.0,0,0,0,0,170,1.0,10,5,9999,99999,9,999999999,0.0,999,999,99
3021,2,21,1,0,*?*?*?*?*?*?*?*?*?*?*?*?*?*?*?*?*?*?*?*?*?*?,-0.3,-0.4,100,102523,0,-0,280,0.0,-0.0,0.0,0,0,0,0,128,1.5,10,5,9999,99999,9,999999999,0.0,999,999,99
3021,2,21,2,0,*?*?*?*?*?*?*?*?*?*?*?*?*?*?*?*?*?*?*?*?*?*?,-0.1,-0.2,100,102523,0,-0,281,0.0,-0.0,0.0,0,0,0,0,127,1.0,10,5,9999,99999,9,999999999,0.0,999,999,99
3021,2,21,3,0,*?*?*?*?*?*?*?*?*?*?*?*?*?*?*?*?*?*?*?*?*?*?,-0.5,-0.8,99,102523,0,-0,279,0.0,-0.0,0.0,0,0,0,0,125,1.5,10,5,9999,99999,9,999999999,0.0,999,999,99
3021,2,21,4,0,*?*?*?*?*?*?*?*?*?*?*?*?*?*?*?*?*?*?*?*?*?*?,-1.5,-1.9,97,102523,0,-0,276,0.0,-0.0,0.0,0,0,0,0,123,0.0,10,5,9999,99999,9,999999999,0.0,999,999,99
3021,2,21,5,0,*?*?*?*?*?*?*?*?*?*?*?*?*?*?*?*?*?*?*?*?*?*?,-1.9,-2.9,93,102523,0,-0,274,0.0,-0.0,0.0,0,0,0,0,122,0.5,10,5,9999,99999,9,999999999,0.0,999,999,99
3021,2,21,6,0,*?*?*?*?*?*?*?*?*?*?*?*?*?*?*?*?*?*?*?*?*?*?,-2.2,-2.7,97,102523,0,-0,273,0.0,-0.0,0.0,0,0,0,0,120,0.0,10,5,9999,99999,9,999999999,0.0,999,999,99
3021,2,21,7,0,*?*?*?*?*?*?*?*?*?*?*?*?*?*?*?*?*?*?*?*?*?*?,-1.7,-2.9,91,102523,35,1415,275,0.0,0.0,0.0,0,0,0,0,118,0.5,10,5,9999,99999,9,999999999,0.0,999,999,99
3021,2,21,8,0,*?*?*?*?*?*?*?*?*?*?*?*?*?*?*?*?*?*?*?*?*?*?,-1.2,-1.5,98,102523,230,1397,247,103.7,370.4,42.7,10618,26079,6409,767,117,1.0,4,2,9999,99999,9,999999999,0.0,999,999,99
3021,2,21,9,0,*?*?*?*?*?*?*?*?*?*?*?*?*?*?*?*?*?*?*?*?*?*?,-0.5,-0.6,100,102523,396,1397,265,173.3,218.3,111.4,18322,19236,12951,2214,115,0.5,7,4,9999,99999,9,999999999,0.0,999,999,99
3021,2,21,10,0,*?*?*?*?*?*?*?*?*?*?*?*?*?*?*?*?*?*?*?*?*?*?,2.2,2.3,100,102523,521,1397,263,295.0,465.1,121.6,31090,43826,15430,2336,113,1.0,4,2,9999,99999,9,999999999,0.0,999,999,99
3021,2,21,11,0,*?*?*?*?*?*?*?*?*?*?*?*?*?*?*?*?*?*?*?*?*?*?,3.6,3.0,97,102523,597,1397,287,237.7,140.2,177.8,25926,13987,20141,4226,112,1.0,8,4,9999,99999,9,999999999,0.0,999,999,99
3021,2,21,12,0,*?*?*?*?*?*?*?*?*?*?*?*?*?*?*?*?*?*?*?*?*?*?,5.2,1.7,79,102523,619,1398,279,345.7,410.0,164.2,36107,40111,20076,3337,110,1.5,5,3,9999,99999,9,999999999,0.0,999,999,99
3021,2,21,13,0,*?*?*?*?*?*?*?*?*?*?*?*?*?*?*?*?*?*?*?*?*?*?,5.1,1.0,76,102523,584,1397,283,303.9,325.7,167.7,32399,32517,19116,3561,112,1.5,6,3,9999,99999,9,999999999,0.0,999,999,99
3021,2,21,14,0,*?*?*?*?*?*?*?*?*?*?*?*?*?*?*?*?*?*?*?*?*?*?,5.3,2.7,84,102523,496,1397,275,278.5,461.3,114.7,29339,42896,14637,2184,113,1.5,4,2,9999,99999,9,999999999,0.0,999,999,99
3021,2,21,15,0,*?*?*?*?*?*?*?*?*?*?*?*?*?*?*?*?*?*?*?*?*?*?,4.9,0.6,75,102523,361,1399,287,154.3,213.5,99.2,16313,18089,11602,1943,115,1.5,7,4,9999,99999,9,999999999,0.0,999,999,99
3021,2,21,16,0,*?*?*?*?*?*?*?*?*?*?*?*?*?*?*?*?*?*?*?*?*?*?,5.2,2.3,82,102523,187,1400,298,39.1,38.9,33.9,4363,2530,4058,713,117,1.0,9,5,9999,99999,9,999999999,0.0,999,999,99
3021,2,21,17,0,*?*?*?*?*?*?*?*?*?*?*?*?*?*?*?*?*?*?*?*?*?*?,4.7,2.3,86,102523,0,-0,296,0.0,-0.0,0.0,0,0,0,0,118,0.0,9,5,9999,99999,9,999999999,0.0,999,999,99
3021,2,21,18,0,*?*?*?*?*?*?*?*?*?*?*?*?*?*?*?*?*?*?*?*?*?*?,4.0,2.5,91,102523,0,-0,298,0.0,-0.0,0.0,0,0,0,0,120,1.0,10,5,9999,99999,9,999999999,0.0,999,999,99
3021,2,21,19,0,*?*?*?*?*?*?*?*?*?*?*?*?*?*?*?*?*?*?*?*?*?*?,2.0,0.6,92,102523,0,-0,290,0.0,-0.0,0.0,0,0,0,0,122,2.1,10,5,9999,99999,9,999999999,0.0,999,999,99
3021,2,21,20,0,*?*?*?*?*?*?*?*?*?*?*?*?*?*?*?*?*?*?*?*?*?*?,1.3,0.6,96,102523,0,-0,287,0.0,-0.0,0.0,0,0,0,0,123,2.1,10,5,9999,99999,9,999999999,0.0,999,999,99
3021,2,21,21,0,*?*?*?*?*?*?*?*?*?*?*?*?*?*?*?*?*?*?*?*?*?*?,1.4,1.3,99,102523,0,-0,287,0.0,-0.0,0.0,0,0,0,0,125,1.5,10,5,9999,99999,9,999999999,0.0,999,999,99
3021,2,21,22,0,*?*?*?*?*?*?*?*?*?*?*?*?*?*?*?*?*?*?*?*?*?*?,0.9,0.8,100,102523,0,-0,285,0.0,-0.0,0.0,0,0,0,0,127,1.0,10,5,9999,99999,9,999999999,0.0,999,999,99
3021,2,21,23,0,*?*?*?*?*?*?*?*?*?*?*?*?*?*?*?*?*?*?*?*?*?*?,1.4,1.3,100,102523,0,-0,287,0.0,-0.0,0.0,0,0,0,0,128,0.5,10,5,9999,99999,9,999999999,0.0,999,999,99
3021,2,21,24,0,*?*?*?*?*?*?*?*?*?*?*?*?*?*?*?*?*?*?*?*?*?*?,-0.4,-0.6,100,102523,0,-0,280,0.0,-0.0,0.0,0,0,0,0,130,1.0,10,5,9999,99999,9,999999999,0.0,999,999,99
3021,2,22,1,0,*?*?*?*?*?*?*?*?*?*?*?*?*?*?*?*?*?*?*?*?*?*?,2.8,2.9,100,102338,0,-0,293,0.0,-0.0,0.0,0,0,0,0,127,1.5,10,5,9999,99999,9,999999999,0.0,999,999,99
3021,2,22,2,0,*?*?*?*?*?*?*?*?*?*?*?*?*?*?*?*?*?*?*?*?*?*?,3.5,3.4,100,102338,0,-0,296,0.0,-0.0,0.0,0,0,0,0,123,1.0,10,5,9999,99999,9,999999999,0.0,999,999,99
3021,2,22,3,0,*?*?*?*?*?*?*?*?*?*?*?*?*?*?*?*?*?*?*?*?*?*?,2.8,2.9,100,102338,0,-0,293,0.0,-0.0,0.0,0,0,0,0,120,1.5,10,5,9999,99999,9,999999999,0.0,999,999,99
3021,2,22,4,0,*?*?*?*?*?*?*?*?*?*?*?*?*?*?*?*?*?*?*?*?*?*?,1.9,1.9,100,102338,0,-0,289,0.0,-0.0,0.0,0,0,0,0,117,0.0,10,5,9999,99999,9,999999999,0.1,999,999,99
3021,2,22,5,0,*?*?*?*?*?*?*?*?*?*?*?*?*?*?*?*?*?*?*?*?*?*?,2.3,2.3,100,102338,0,-0,291,0.0,-0.0,0.0,0,0,0,0,113,0.5,10,5,9999,99999,9,999999999,0.8,999,999,99
3021,2,22,6,0,*?*?*?*?*?*?*?*?*?*?*?*?*?*?*?*?*?*?*?*?*?*?,2.5,2.3,98,102338,0,-0,292,0.0,-0.0,0.0,0,0,0,0,110,0.0,10,5,9999,99999,9,999999999,0.8,999,999,99
3021,2,22,7,0,*?*?*?*?*?*?*?*?*?*?*?*?*?*?*?*?*?*?*?*?*?*?,3.2,3.2,100,102338,42,1388,294,0.0,0.0,0.0,0,0,0,0,108,0.5,10,5,9999,99999,9,999999999,0.2,999,999,99
3021,2,22,8,0,*?*?*?*?*?*?*?*?*?*?*?*?*?*?*?*?*?*?*?*?*?*?,3.5,3.0,98,102338,238,1398,296,32.6,0.0,32.6,3817,0,3824,1269,107,1.0,10,5,9999,99999,9,999999999,0.2,999,999,99
3021,2,22,9,0,*?*?*?*?*?*?*?*?*?*?*?*?*?*?*?*?*?*?*?*?*?*?,3.9,3.8,100,102338,404,1397,297,65.3,0.0,65.3,7622,0,7641,2654,105,0.5,10,5,9999,99999,9,999999999,0.1,999,999,99
3021,2,22,10,0,*?*?*?*?*?*?*?*?*?*?*?*?*?*?*?*?*?*?*?*?*?*?,5.6,4.5,93,102338,529,1397,304,89.9,0.0,89.9,10547,0,10579,3815,103,1.0,10,5,9999,99999,9,999999999,0.0,999,999,99
3021,2,22,11,0,*?*?*?*?*?*?*?*?*?*?*?*?*?*?*?*?*?*?*?*?*?*?,7.9,3.9,77,102338,605,1397,315,104.9,0.0,104.9,12342,0,12383,4566,102,1.0,10,5,9999,99999,9,999999999,0.1,999,999,99
3021,2,22,12,0,*?*?*?*?*?*?*?*?*?*?*?*?*?*?*?*?*?*?*?*?*?*?,8.5,3.4,71,102338,626,1396,318,109.1,0.0,109.1,12848,0,12892,4783,100,1.5,10,5,9999,99999,9,999999999,0.4,999,999,99
3021,2,22,13,0,*?*?*?*?*?*?*?*?*?*?*?*?*?*?*?*?*?*?*?*?*?*?,8.5,2.5,67,102338,592,1398,318,102.2,0.0,102.2,12024,0,12063,4433,93,1.5,10,5,9999,99999,9,999999999,0.8,999,999,99
3021,2,22,14,0,*?*?*?*?*?*?*?*?*?*?*?*?*?*?*?*?*?*?*?*?*?*?,8.5,3.8,72,102338,503,1396,317,84.9,0.0,84.9,9943,0,9973,3569,87,1.5,10,5,9999,99999,9,999999999,0.0,999,999,99
3021,2,22,15,0,*?*?*?*?*?*?*?*?*?*?*?*?*?*?*?*?*?*?*?*?*?*?,8.4,4.3,76,102338,368,1398,317,58.2,0.0,58.2,6787,0,6803,2337,80,1.5,10,5,9999,99999,9,999999999,0.0,999,999,99
3021,2,22,16,0,*?*?*?*?*?*?*?*?*?*?*?*?*?*?*?*?*?*?*?*?*?*?,8.4,5.1,81,102338,194,1399,317,23.9,0.0,23.9,2818,-0,2821,928,73,1.0,10,5,9999,99999,9,999999999,0.0,999,999,99
3021,2,22,17,0,*?*?*?*?*?*?*?*?*?*?*?*?*?*?*?*?*?*?*?*?*?*?,7.9,5.8,87,102338,0,-0,314,0.0,-0.0,0.0,0,0,0,0,67,0.0,10,5,9999,99999,9,999999999,0.2,999,999,99
3021,2,22,18,0,*?*?*?*?*?*?*?*?*?*?*?*?*?*?*?*?*?*?*?*?*?*?,6.7,4.1,83,102338,0,-0,309,0.0,-0.0,0.0,0,0,0,0,60,1.0,10,5,9999,99999,9,999999999,1.1,999,999,99
3021,2,22,19,0,*?*?*?*?*?*?*?*?*?*?*?*?*?*?*?*?*?*?*?*?*?*?,6.1,5.0,93,102338,0,-0,307,0.0,-0.0,0.0,0,0,0,0,103,2.1,10,5,9999,99999,9,999999999,1.8,999,999,99
3021,2,22,20,0,*?*?*?*?*?*?*?*?*?*?*?*?*?*?*?*?*?*?*?*?*?*?,5.3,5.0,98,102338,0,-0,303,0.0,-0.0,0.0,0,0,0,0,147,2.1,10,5,9999,99999,9,999999999,2.1,999,999,99
3021,2,22,21,0,*?*?*?*?*?*?*?*?*?*?*?*?*?*?*?*?*?*?*?*?*?*?,5.0,2.9,86,102338,0,-0,302,0.0,-0.0,0.0,0,0,0,0,190,1.5,10,5,9999,99999,9,999999999,0.1,999,999,99
3021,2,22,22,0,*?*?*?*?*?*?*?*?*?*?*?*?*?*?*?*?*?*?*?*?*?*?,4.3,2.5,89,102338,0,-0,299,0.0,-0.0,0.0,0,0,0,0,233,1.0,10,5,9999,99999,9,999999999,0.1,999,999,99
3021,2,22,23,0,*?*?*?*?*?*?*?*?*?*?*?*?*?*?*?*?*?*?*?*?*?*?,4.2,2.7,90,102338,0,-0,299,0.0,-0.0,0.0,0,0,0,0,277,0.5,10,5,9999,99999,9,999999999,1.6,999,999,99
3021,2,22,24,0,*?*?*?*?*?*?*?*?*?*?*?*?*?*?*?*?*?*?*?*?*?*?,1.9,1.9,100,102338,0,-0,289,0.0,-0.0,0.0,0,0,0,0,130,1.0,10,5,9999,99999,9,999999999,0.0,999,999,99
3021,2,23,1,0,*?*?*?*?*?*?*?*?*?*?*?*?*?*?*?*?*?*?*?*?*?*?,4.4,4.1,98,102421,0,-0,299,0.0,-0.0,0.0,0,0,0,0,320,1.5,10,5,9999,99999,9,999999999,0.3,999,999,99
3021,2,23,2,0,*?*?*?*?*?*?*?*?*?*?*?*?*?*?*?*?*?*?*?*?*?*?,4.7,4.6,100,102421,0,-0,301,0.0,-0.0,0.0,0,0,0,0,320,1.0,10,5,9999,99999,9,999999999,0.3,999,999,99
3021,2,23,3,0,*?*?*?*?*?*?*?*?*?*?*?*?*?*?*?*?*?*?*?*?*?*?,3.9,3.9,100,102421,0,-0,297,0.0,-0.0,0.0,0,0,0,0,320,1.5,10,5,9999,99999,9,999999999,0.9,999,999,99
3021,2,23,4,0,*?*?*?*?*?*?*?*?*?*?*?*?*?*?*?*?*?*?*?*?*?*?,3.3,3.2,100,102421,0,-0,295,0.0,-0.0,0.0,0,0,0,0,320,0.0,10,5,9999,99999,9,999999999,5.2,999,999,99
3021,2,23,5,0,*?*?*?*?*?*?*?*?*?*?*?*?*?*?*?*?*?*?*?*?*?*?,2.6,2.5,100,102421,0,-0,292,0.0,-0.0,0.0,0,0,0,0,320,0.5,10,5,9999,99999,9,999999999,1.4,999,999,99
3021,2,23,6,0,*?*?*?*?*?*?*?*?*?*?*?*?*?*?*?*?*?*?*?*?*?*?,3.3,3.2,100,102421,0,-0,295,0.0,-0.0,0.0,0,0,0,0,320,0.0,10,5,9999,99999,9,999999999,0.0,999,999,99
3021,2,23,7,0,*?*?*?*?*?*?*?*?*?*?*?*?*?*?*?*?*?*?*?*?*?*?,3.9,3.9,100,102421,50,1395,297,0.0,0.0,0.0,0,0,0,0,275,0.5,10,5,9999,99999,9,999999999,0.0,999,999,99
3021,2,23,8,0,*?*?*?*?*?*?*?*?*?*?*?*?*?*?*?*?*?*?*?*?*?*?,4.1,3.4,96,102421,246,1398,280,103.1,262.5,56.9,10756,18446,7523,1028,230,1.0,6,3,9999,99999,9,999999999,0.0,999,999,99
3021,2,23,9,0,*?*?*?*?*?*?*?*?*?*?*?*?*?*?*?*?*?*?*?*?*?*?,5.3,3.6,89,102421,412,1397,281,215.1,382.9,102.2,22412,33559,13013,1914,185,0.5,5,3,9999,99999,9,999999999,0.0,999,999,99
3021,2,23,10,0,*?*?*?*?*?*?*?*?*?*?*?*?*?*?*?*?*?*?*?*?*?*?,8.6,3.9,73,102421,537,1396,295,294.4,401.8,139.8,30688,38098,17346,2737,140,1.0,5,3,9999,99999,9,999999999,0.0,999,999,99
3021,2,23,11,0,*?*?*?*?*?*?*?*?*?*?*?*?*?*?*?*?*?*?*?*?*?*?,9.3,3.9,69,102421,613,1397,302,321.2,327.8,177.3,34281,33105,20136,3816,95,1.0,6,3,9999,99999,9,999999999,0.0,999,999,99
3021,2,23,12,0,*?*?*?*?*?*?*?*?*?*?*?*?*?*?*?*?*?*?*?*?*?*?,11.4,2.9,56,102421,634,1396,305,355.8,411.4,169.0,37176,40408,20617,3464,50,1.5,5,3,9999,99999,9,999999999,0.2,999,999,99
3021,2,23,13,0,*?*?*?*?*?*?*?*?*?*?*?*?*?*?*?*?*?*?*?*?*?*?,11.4,4.6,63,102421,599,1396,317,282.3,234.8,181.5,30005,23536,20554,3924,100,1.5,7,4,9999,99999,9,999999999,0.3,999,999,99
3021,2,23,14,0,*?*?*?*?*?*?*?*?*?*?*?*?*?*?*?*?*?*?*?*?*?*?,11.4,5.3,66,102421,511,1397,317,235.0,229.3,151.1,24903,22022,17306,3140,150,1.5,7,4,9999,99999,9,999999999,0.4,999,999,99
3021,2,23,15,0,*?*?*?*?*?*?*?*?*?*?*?*?*?*?*?*?*?*?*?*?*?*?,11.5,5.0,64,102421,375,1397,322,137.2,128.8,102.6,14965,11252,11824,2263,200,1.5,8,4,9999,99999,9,999999999,0.8,999,999,99
3021,2,23,16,0,*?*?*?*?*?*?*?*?*?*?*?*?*?*?*?*?*?*?*?*?*?*?,11.5,6.4,71,102421,201,1399,318,68.8,171.0,44.3,7220,10741,5976,791,250,1.0,7,4,9999,99999,9,999999999,1.0,999,999,99
3021,2,23,17,0,*?*?*?*?*?*?*?*?*?*?*?*?*?*?*?*?*?*?*?*?*?*?,10.1,6.1,76,102421,0,0,320,0.0,0.0,0.0,0,0,0,0,300,0.0,9,5,9999,99999,9,999999999,1.0,999,999,99
3021,2,23,18,0,*?*?*?*?*?*?*?*?*?*?*?*?*?*?*?*?*?*?*?*?*?*?,9.7,6.6,81,102421,0,-0,322,0.0,-0.0,0.0,0,0,0,0,350,1.0,10,5,9999,99999,9,999999999,0.3,999,999,99
3021,2,23,19,0,*?*?*?*?*?*?*?*?*?*?*?*?*?*?*?*?*?*?*?*?*?*?,7.7,4.6,81,102421,0,-0,314,0.0,-0.0,0.0,0,0,0,0,345,2.1,10,5,9999,99999,9,999999999,0.9,999,999,99
3021,2,23,20,0,*?*?*?*?*?*?*?*?*?*?*?*?*?*?*?*?*?*?*?*?*?*?,7.1,3.6,79,102421,0,-0,311,0.0,-0.0,0.0,0,0,0,0,340,2.1,10,5,9999,99999,9,999999999,0.0,999,999,99
3021,2,23,21,0,*?*?*?*?*?*?*?*?*?*?*?*?*?*?*?*?*?*?*?*?*?*?,6.5,3.2,79,102421,0,-0,309,0.0,-0.0,0.0,0,0,0,0,335,1.5,10,5,9999,99999,9,999999999,0.0,999,999,99
3021,2,23,22,0,*?*?*?*?*?*?*?*?*?*?*?*?*?*?*?*?*?*?*?*?*?*?,5.6,3.8,88,102421,0,-0,305,0.0,-0.0,0.0,0,0,0,0,330,1.0,10,5,9999,99999,9,999999999,0.0,999,999,99
3021,2,23,23,0,*?*?*?*?*?*?*?*?*?*?*?*?*?*?*?*?*?*?*?*?*?*?,5.5,4.1,90,102421,0,-0,304,0.0,-0.0,0.0,0,0,0,0,325,0.5,10,5,9999,99999,9,999999999,0.2,999,999,99
3021,2,23,24,0,*?*?*?*?*?*?*?*?*?*?*?*?*?*?*?*?*?*?*?*?*?*?,4.1,3.4,95,102421,0,-0,298,0.0,-0.0,0.0,0,0,0,0,320,1.0,10,5,9999,99999,9,999999999,2.7,999,999,99
3021,2,24,1,0,*?*?*?*?*?*?*?*?*?*?*?*?*?*?*?*?*?*?*?*?*?*?,5.1,3.8,90,102820,0,-0,302,0.0,-0.0,0.0,0,0,0,0,325,1.5,10,5,9999,99999,9,999999999,0.0,999,999,99
3021,2,24,2,0,*?*?*?*?*?*?*?*?*?*?*?*?*?*?*?*?*?*?*?*?*?*?,4.8,3.6,91,102820,0,-0,301,0.0,-0.0,0.0,0,0,0,0,330,1.0,10,5,9999,99999,9,999999999,0.0,999,999,99
3021,2,24,3,0,*?*?*?*?*?*?*?*?*?*?*?*?*?*?*?*?*?*?*?*?*?*?,3.8,2.9,92,102820,0,-0,297,0.0,-0.0,0.0,0,0,0,0,335,1.5,10,5,9999,99999,9,999999999,0.1,999,999,99
3021,2,24,4,0,*?*?*?*?*?*?*?*?*?*?*?*?*?*?*?*?*?*?*?*?*?*?,3.8,2.9,93,102820,0,-0,297,0.0,-0.0,0.0,0,0,0,0,340,0.0,10,5,9999,99999,9,999999999,0.0,999,999,99
3021,2,24,5,0,*?*?*?*?*?*?*?*?*?*?*?*?*?*?*?*?*?*?*?*?*?*?,5.3,3.8,89,102820,0,-0,303,0.0,-0.0,0.0,0,0,0,0,345,0.5,10,5,9999,99999,9,999999999,0.0,999,999,99
3021,2,24,6,0,*?*?*?*?*?*?*?*?*?*?*?*?*?*?*?*?*?*?*?*?*?*?,3.7,3.4,98,102820,0,-0,296,0.0,-0.0,0.0,0,0,0,0,350,0.0,10,5,9999,99999,9,999999999,0.1,999,999,99
3021,2,24,7,0,*?*?*?*?*?*?*?*?*?*?*?*?*?*?*?*?*?*?*?*?*?*?,3.3,3.2,98,102820,58,1398,295,0.0,0.0,0.0,0,0,0,0,348,0.5,10,5,9999,99999,9,999999999,0.0,999,999,99
3021,2,24,8,0,*?*?*?*?*?*?*?*?*?*?*?*?*?*?*?*?*?*?*?*?*?*?,2.9,2.7,97,102820,254,1398,289,62.1,45.5,53.8,6863,3419,6344,1150,347,1.0,9,5,9999,99999,9,999999999,0.0,999,999,99
3021,2,24,9,0,*?*?*?*?*?*?*?*?*?*?*?*?*?*?*?*?*?*?*?*?*?*?,4.8,3.8,92,102820,420,1397,288,186.3,221.1,119.8,19701,19884,13894,2401,345,0.5,7,4,9999,99999,9,999999999,0.4,999,999,99
3021,2,24,10,0,*?*?*?*?*?*?*?*?*?*?*?*?*?*?*?*?*?*?*?*?*?*?,6.7,3.4,79,102820,545,1396,296,253.3,231.6,162.9,26871,22715,18540,3436,343,1.0,7,4,9999,99999,9,999999999,0.0,999,999,99
3021,2,24,11,0,*?*?*?*?*?*?*?*?*?*?*?*?*?*?*?*?*?*?*?*?*?*?,8.5,2.9,67,102820,621,1397,303,293.9,235.9,189.0,31260,23878,21315,4127,342,1.0,7,4,9999,99999,9,999999999,0.0,999,999,99
3021,2,24,12,0,*?*?*?*?*?*?*?*?*?*?*?*?*?*?*?*?*?*?*?*?*?*?,9.7,3.4,65,102820,642,1396,313,258.3,141.5,193.2,28183,14316,21828,4681,340,1.5,8,4,9999,99999,9,999999999,0.0,999,999,99
3021,2,24,13,0,*?*?*?*?*?*?*?*?*?*?*?*?*?*?*?*?*?*?*?*?*?*?,9.5,3.0,64,102820,607,1396,312,242.4,140.5,181.3,26443,14060,20532,4328,337,1.5,8,4,9999,99999,9,999999999,0.1,999,999,99
3021,2,24,14,0,*?*?*?*?*?*?*?*?*?*?*?*?*?*?*?*?*?*?*?*?*?*?,10.0,2.5,59,102820,518,1395,319,152.6,54.7,132.3,16771,5168,14942,3746,333,1.5,9,5,9999,99999,9,999999999,0.4,999,999,99
3021,2,24,15,0,*?*?*?*?*?*?*?*?*?*?*?*?*?*?*?*?*?*?*?*?*?*?,9.9,2.5,59,102820,382,1395,319,106.1,51.5,92.0,11640,4555,10397,2461,330,1.5,9,5,9999,99999,9,999999999,0.1,999,999,99
3021,2,24,16,0,*?*?*?*?*?*?*?*?*?*?*?*?*?*?*?*?*?*?*?*?*?*?,9.8,2.1,58,102820,208,1398,319,46.4,41.5,40.2,5152,2839,4782,850,327,1.0,9,5,9999,99999,9,999999999,0.0,999,999,99
3021,2,24,17,0,*?*?*?*?*?*?*?*?*?*?*?*?*?*?*?*?*?*?*?*?*?*?,8.8,3.9,71,102820,7,1424,319,0.0,0.0,0.0,0,0,0,0,323,0.0,10,5,9999,99999,9,999999999,0.0,999,999,99
3021,2,24,18,0,*?*?*?*?*?*?*?*?*?*?*?*?*?*?*?*?*?*?*?*?*?*?,8.1,4.5,77,102820,0,-0,316,0.0,-0.0,0.0,0,0,0,0,320,1.0,10,5,9999,99999,9,999999999,0.0,999,999,99
3021,2,24,19,0,*?*?*?*?*?*?*?*?*?*?*?*?*?*?*?*?*?*?*?*?*?*?,6.9,3.8,79,102820,0,-0,310,0.0,-0.0,0.0,0,0,0,0,322,2.1,10,5,9999,99999,9,999999999,0.0,999,999,99
3021,2,24,20,0,*?*?*?*?*?*?*?*?*?*?*?*?*?*?*?*?*?*?*?*?*?*?,6.3,3.6,82,102820,0,-0,308,0.0,-0.0,0.0,0,0,0,0,323,2.1,10,5,9999,99999,9,999999999,0.0,999,999,99
3021,2,24,21,0,*?*?*?*?*?*?*?*?*?*?*?*?*?*?*?*?*?*?*?*?*?*?,6.6,4.1,83,102820,0,-0,309,0.0,-0.0,0.0,0,0,0,0,325,1.5,10,5,9999,99999,9,999999999,0.3,999,999,99
3021,2,24,22,0,*?*?*?*?*?*?*?*?*?*?*?*?*?*?*?*?*?*?*?*?*?*?,5.4,3.2,85,102820,0,-0,304,0.0,-0.0,0.0,0,0,0,0,327,1.0,10,5,9999,99999,9,999999999,0.7,999,999,99
3021,2,24,23,0,*?*?*?*?*?*?*?*?*?*?*?*?*?*?*?*?*?*?*?*?*?*?,4.9,2.7,85,102820,0,-0,302,0.0,-0.0,0.0,0,0,0,0,328,0.5,10,5,9999,99999,9,999999999,0.2,999,999,99
3021,2,24,24,0,*?*?*?*?*?*?*?*?*?*?*?*?*?*?*?*?*?*?*?*?*?*?,5.5,3.9,89,102820,0,-0,304,0.0,-0.0,0.0,0,0,0,0,320,1.0,10,5,9999,99999,9,999999999,0.0,999,999,99
3021,2,25,1,0,*?*?*?*?*?*?*?*?*?*?*?*?*?*?*?*?*?*?*?*?*?*?,3.8,-0.4,73,103207,0,-0,297,0.0,-0.0,0.0,0,0,0,0,328,1.5,10,5,9999,99999,9,999999999,0.0,999,999,99
3021,2,25,2,0,*?*?*?*?*?*?*?*?*?*?*?*?*?*?*?*?*?*?*?*?*?*?,3.1,-1.9,67,103207,0,-0,295,0.0,-0.0,0.0,0,0,0,0,327,1.0,10,5,9999,99999,9,999999999,0.0,999,999,99
3021,2,25,3,0,*?*?*?*?*?*?*?*?*?*?*?*?*?*?*?*?*?*?*?*?*?*?,3.4,-2.2,66,103207,0,-0,296,0.0,-0.0,0.0,0,0,0,0,325,1.5,10,5,9999,99999,9,999999999,0.0,999,999,99
3021,2,25,4,0,*?*?*?*?*?*?*?*?*?*?*?*?*?*?*?*?*?*?*?*?*?*?,2.6,-2.2,68,103207,0,-0,293,0.0,-0.0,0.0,0,0,0,0,323,0.0,10,5,9999,99999,9,999999999,0.0,999,999,99
3021,2,25,5,0,*?*?*?*?*?*?*?*?*?*?*?*?*?*?*?*?*?*?*?*?*?*?,1.7,-2.4,72,103207,0,-0,289,0.0,-0.0,0.0,0,0,0,0,322,0.5,10,5,9999,99999,9,999999999,0.0,999,999,99
3021,2,25,6,0,*?*?*?*?*?*?*?*?*?*?*?*?*?*?*?*?*?*?*?*?*?*?,2.1,-1.5,75,103207,0,-0,290,0.0,-0.0,0.0,0,0,0,0,320,0.0,10,5,9999,99999,9,999999999,0.0,999,999,99
3021,2,25,7,0,*?*?*?*?*?*?*?*?*?*?*?*?*?*?*?*?*?*?*?*?*?*?,2.5,-0.0,83,103207,66,1399,292,0.0,0.0,0.0,0,0,0,0,322,0.5,10,5,9999,99999,9,999999999,0.0,999,999,99
3021,2,25,8,0,*?*?*?*?*?*?*?*?*?*?*?*?*?*?*?*?*?*?*?*?*?*?,3.8,1.5,84,103207,262,1397,297,37.3,0.0,37.3,4365,0,4373,1459,323,1.0,10,5,9999,99999,9,999999999,0.0,999,999,99
3021,2,25,9,0,*?*?*?*?*?*?*?*?*?*?*?*?*?*?*?*?*?*?*?*?*?*?,4.1,0.4,76,103207,428,1396,299,70.1,0.0,70.1,8188,0,8209,2872,325,0.5,10,5,9999,99999,9,999999999,0.0,999,999,99
3021,2,25,10,0,*?*?*?*?*?*?*?*?*?*?*?*?*?*?*?*?*?*?*?*?*?*?,6.0,2.5,78,103207,553,1395,307,94.7,0.0,94.7,11123,0,11157,4052,327,1.0,10,5,9999,99999,9,999999999,0.0,999,999,99
3021,2,25,11,0,*?*?*?*?*?*?*?*?*?*?*?*?*?*?*?*?*?*?*?*?*?*?,8.6,3.2,69,103207,628,1394,318,109.6,0.0,109.6,12920,0,12964,4812,328,1.0,10,5,9999,99999,9,999999999,0.0,999,999,99
3021,2,25,12,0,*?*?*?*?*?*?*?*?*?*?*?*?*?*?*?*?*?*?*?*?*?*?,9.9,2.5,60,103207,649,1394,324,113.8,0.0,113.8,13422,0,13468,5029,330,1.5,10,5,9999,99999,9,999999999,0.0,999,999,99
3021,2,25,13,0,*?*?*?*?*?*?*?*?*?*?*?*?*?*?*?*?*?*?*?*?*?*?,9.7,0.6,53,103207,614,1394,323,106.9,0.0,106.9,12583,0,12625,4668,280,1.5,10,5,9999,99999,9,999999999,0.0,999,999,99
3021,2,25,14,0,*?*?*?*?*?*?*?*?*?*?*?*?*?*?*?*?*?*?*?*?*?*?,10.0,0.8,53,103207,526,1396,325,89.4,0.0,89.4,10479,0,10511,3787,230,1.5,10,5,9999,99999,9,999999999,0.0,999,999,99
3021,2,25,15,0,*?*?*?*?*?*?*?*?*?*?*?*?*?*?*?*?*?*?*?*?*?*?,9.9,2.5,60,103207,389,1394,324,62.5,0.0,62.5,7294,0,7312,2528,180,1.5,10,5,9999,99999,9,999999999,0.0,999,999,99
3021,2,25,16,0,*?*?*?*?*?*?*?*?*?*?*?*?*?*?*?*?*?*?*?*?*?*?,9.8,2.7,61,103207,215,1397,324,28.1,0.0,28.1,3298,0,3303,1090,130,1.0,10,5,9999,99999,9,999999999,0.0,999,999,99
3021,2,25,17,0,*?*?*?*?*?*?*?*?*?*?*?*?*?*?*?*?*?*?*?*?*?*?,9.4,2.5,61,103207,14,1428,322,0.0,0.0,0.0,0,0,0,0,80,0.0,10,5,9999,99999,9,999999999,0.0,999,999,99
3021,2,25,18,0,*?*?*?*?*?*?*?*?*?*?*?*?*?*?*?*?*?*?*?*?*?*?,7.3,2.9,73,103207,0,-0,312,0.0,-0.0,0.0,0,0,0,0,30,1.0,10,5,9999,99999,9,999999999,0.0,999,999,99
3021,2,25,19,0,*?*?*?*?*?*?*?*?*?*?*?*?*?*?*?*?*?*?*?*?*?*?,6.6,3.0,78,103207,0,-0,309,0.0,-0.0,0.0,0,0,0,0,28,2.1,10,5,9999,99999,9,999999999,0.0,999,999,99
3021,2,25,20,0,*?*?*?*?*?*?*?*?*?*?*?*?*?*?*?*?*?*?*?*?*?*?,5.5,3.0,84,103207,0,-0,304,0.0,-0.0,0.0,0,0,0,0,27,2.1,10,5,9999,99999,9,999999999,0.0,999,999,99
3021,2,25,21,0,*?*?*?*?*?*?*?*?*?*?*?*?*?*?*?*?*?*?*?*?*?*?,5.8,3.2,83,103207,0,-0,306,0.0,-0.0,0.0,0,0,0,0,25,1.5,10,5,9999,99999,9,999999999,0.0,999,999,99
3021,2,25,22,0,*?*?*?*?*?*?*?*?*?*?*?*?*?*?*?*?*?*?*?*?*?*?,5.0,2.5,83,103207,0,-0,302,0.0,-0.0,0.0,0,0,0,0,23,1.0,10,5,9999,99999,9,999999999,0.0,999,999,99
3021,2,25,23,0,*?*?*?*?*?*?*?*?*?*?*?*?*?*?*?*?*?*?*?*?*?*?,4.2,2.7,90,103207,0,-0,299,0.0,-0.0,0.0,0,0,0,0,22,0.5,10,5,9999,99999,9,999999999,0.0,999,999,99
3021,2,25,24,0,*?*?*?*?*?*?*?*?*?*?*?*?*?*?*?*?*?*?*?*?*?*?,4.3,1.0,79,103207,0,-0,299,0.0,-0.0,0.0,0,0,0,0,330,1.0,10,5,9999,99999,9,999999999,0.0,999,999,99
3021,2,26,1,0,*?*?*?*?*?*?*?*?*?*?*?*?*?*?*?*?*?*?*?*?*?*?,2.5,2.3,98,103602,0,-0,292,0.0,-0.0,0.0,0,0,0,0,25,1.5,10,5,9999,99999,9,999999999,0.0,999,999,99
3021,2,26,2,0,*?*?*?*?*?*?*?*?*?*?*?*?*?*?*?*?*?*?*?*?*?*?,1.8,1.9,100,103602,0,-0,289,0.0,-0.0,0.0,0,0,0,0,30,1.0,10,5,9999,99999,9,999999999,0.0,999,999,99
3021,2,26,3,0,*?*?*?*?*?*?*?*?*?*?*?*?*?*?*?*?*?*?*?*?*?*?,1.4,1.5,100,103602,0,-0,287,0.0,-0.0,0.0,0,0,0,0,35,1.5,10,5,9999,99999,9,999999999,0.0,999,999,99
3021,2,26,4,0,*?*?*?*?*?*?*?*?*?*?*?*?*?*?*?*?*?*?*?*?*?*?,2.0,2.1,100,103602,0,-0,289,0.0,-0.0,0.0,0,0,0,0,40,0.0,10,5,9999,99999,9,999999999,0.0,999,999,99
3021,2,26,5,0,*?*?*?*?*?*?*?*?*?*?*?*?*?*?*?*?*?*?*?*?*?*?,2.0,1.9,100,103602,0,-0,289,0.0,-0.0,0.0,0,0,0,0,45,0.5,10,5,9999,99999,9,999999999,0.0,999,999,99
3021,2,26,6,0,*?*?*?*?*?*?*?*?*?*?*?*?*?*?*?*?*?*?*?*?*?*?,1.1,1.0,100,103602,0,-0,286,0.0,-0.0,0.0,0,0,0,0,50,0.0,10,5,9999,99999,9,999999999,0.0,999,999,99
3021,2,26,7,0,*?*?*?*?*?*?*?*?*?*?*?*?*?*?*?*?*?*?*?*?*?*?,0.2,0.2,100,103602,74,1398,282,0.3,0.0,0.3,50,-0,50,14,48,0.5,10,5,9999,99999,9,999999999,0.0,999,999,99
3021,2,26,8,0,*?*?*?*?*?*?*?*?*?*?*?*?*?*?*?*?*?*?*?*?*?*?,1.6,1.0,96,103602,270,1396,283,67.7,46.5,58.7,7468,3599,6894,1258,47,1.0,9,5,9999,99999,9,999999999,0.0,999,999,99
3021,2,26,9,0,*?*?*?*?*?*?*?*?*?*?*?*?*?*?*?*?*?*?*?*?*?*?,3.1,3.0,100,103602,436,1395,289,124.6,53.0,108.0,13673,4841,12199,2952,45,0.5,9,5,9999,99999,9,999999999,0.0,999,999,99
3021,2,26,10,0,*?*?*?*?*?*?*?*?*?*?*?*?*?*?*?*?*?*?*?*?*?*?,5.1,2.3,82,103602,561,1395,298,167.4,55.4,145.1,18393,5314,16374,4188,43,1.0,9,5,9999,99999,9,999999999,0.0,999,999,99
3021,2,26,11,0,*?*?*?*?*?*?*?*?*?*?*?*?*?*?*?*?*?*?*?*?*?*?,7.8,2.1,67,103602,636,1394,310,193.3,56.3,167.6,21249,5512,18896,5011,42,1.0,9,5,9999,99999,9,999999999,0.0,999,999,99
3021,2,26,12,0,*?*?*?*?*?*?*?*?*?*?*?*?*?*?*?*?*?*?*?*?*?*?,8.4,2.1,64,103602,657,1394,312,200.4,56.6,173.7,22037,5558,19592,5249,40,1.5,9,5,9999,99999,9,999999999,0.0,999,999,99
3021,2,26,13,0,*?*?*?*?*?*?*?*?*?*?*?*?*?*?*?*?*?*?*?*?*?*?,8.9,0.8,56,103602,622,1395,314,188.3,56.2,163.3,20702,5478,18414,4849,42,1.5,9,5,9999,99999,9,999999999,0.0,999,999,99
3021,2,26,14,0,*?*?*?*?*?*?*?*?*?*?*?*?*?*?*?*?*?*?*?*?*?*?,9.2,1.9,60,103602,533,1395,316,157.9,54.9,136.9,17340,5227,15443,3900,43,1.5,9,5,9999,99999,9,999999999,0.0,999,999,99
3021,2,26,15,0,*?*?*?*?*?*?*?*?*?*?*?*?*?*?*?*?*?*?*?*?*?*?,9.0,1.3,58,103602,396,1393,315,111.1,52.0,96.3,12192,4640,10885,2592,45,1.5,9,5,9999,99999,9,999999999,0.0,999,999,99
3021,2,26,16,0,*?*?*?*?*?*?*?*?*?*?*?*?*?*?*?*?*?*?*?*?*?*?,9.1,1.3,58,103602,222,1397,315,51.2,42.9,44.4,5679,3030,5264,942,47,1.0,9,5,9999,99999,9,999999999,0.0,999,999,99
3021,2,26,17,0,*?*?*?*?*?*?*?*?*?*?*?*?*?*?*?*?*?*?*?*?*?*?,7.2,2.5,72,103602,20,1361,312,0.0,0.0,0.0,0,0,0,0,48,0.0,10,5,9999,99999,9,999999999,0.0,999,999,99
3021,2,26,18,0,*?*?*?*?*?*?*?*?*?*?*?*?*?*?*?*?*?*?*?*?*?*?,7.2,2.5,71,103602,0,-0,312,0.0,-0.0,0.0,0,0,0,0,50,1.0,10,5,9999,99999,9,999999999,0.0,999,999,99
3021,2,26,19,0,*?*?*?*?*?*?*?*?*?*?*?*?*?*?*?*?*?*?*?*?*?*?,5.7,3.2,84,103602,0,-0,305,0.0,-0.0,0.0,0,0,0,0,55,2.1,10,5,9999,99999,9,999999999,0.0,999,999,99
3021,2,26,20,0,*?*?*?*?*?*?*?*?*?*?*?*?*?*?*?*?*?*?*?*?*?*?,4.5,1.9,82,103602,0,-0,300,0.0,-0.0,0.0,0,0,0,0,60,2.1,10,5,9999,99999,9,999999999,0.0,999,999,99
3021,2,26,21,0,*?*?*?*?*?*?*?*?*?*?*?*?*?*?*?*?*?*?*?*?*?*?,3.9,1.7,85,103602,0,-0,298,0.0,-0.0,0.0,0,0,0,0,65,1.5,10,5,9999,99999,9,999999999,0.0,999,999,99
3021,2,26,22,0,*?*?*?*?*?*?*?*?*?*?*?*?*?*?*?*?*?*?*?*?*?*?,3.7,3.0,95,103602,0,-0,297,0.0,-0.0,0.0,0,0,0,0,70,1.0,10,5,9999,99999,9,999999999,0.0,999,999,99
3021,2,26,23,0,*?*?*?*?*?*?*?*?*?*?*?*?*?*?*?*?*?*?*?*?*?*?,2.8,2.5,98,103602,0,-0,293,0.0,-0.0,0.0,0,0,0,0,75,0.5,10,5,9999,99999,9,999999999,0.0,999,999,99
3021,2,26,24,0,*?*?*?*?*?*?*?*?*?*?*?*?*?*?*?*?*?*?*?*?*?*?,3.4,2.5,93,103602,0,-0,295,0.0,-0.0,0.0,0,0,0,0,20,1.0,10,5,9999,99999,9,999999999,0.0,999,999,99
3021,2,27,1,0,*?*?*?*?*?*?*?*?*?*?*?*?*?*?*?*?*?*?*?*?*?*?,1.2,-2.4,75,103725,0,-0,287,0.0,-0.0,0.0,0,0,0,0,82,1.5,10,5,9999,99999,9,999999999,0.0,999,999,99
3021,2,27,2,0,*?*?*?*?*?*?*?*?*?*?*?*?*?*?*?*?*?*?*?*?*?*?,0.3,-5.0,63,103725,0,-0,283,0.0,-0.0,0.0,0,0,0,0,83,1.0,10,5,9999,99999,9,999999999,0.0,999,999,99
3021,2,27,3,0,*?*?*?*?*?*?*?*?*?*?*?*?*?*?*?*?*?*?*?*?*?*?,0.1,-4.8,66,103725,0,-0,283,0.0,-0.0,0.0,0,0,0,0,85,1.5,10,5,9999,99999,9,999999999,0.0,999,999,99
3021,2,27,4,0,*?*?*?*?*?*?*?*?*?*?*?*?*?*?*?*?*?*?*?*?*?*?,1.0,-3.9,66,103725,0,-0,286,0.0,-0.0,0.0,0,0,0,0,87,0.0,10,5,9999,99999,9,999999999,0.0,999,999,99
3021,2,27,5,0,*?*?*?*?*?*?*?*?*?*?*?*?*?*?*?*?*?*?*?*?*?*?,0.5,-3.7,70,103725,0,-0,284,0.0,-0.0,0.0,0,0,0,0,88,0.5,10,5,9999,99999,9,999999999,0.0,999,999,99
3021,2,27,6,0,*?*?*?*?*?*?*?*?*?*?*?*?*?*?*?*?*?*?*?*?*?*?,0.1,-4.8,66,103725,0,-0,283,0.0,-0.0,0.0,0,0,0,0,90,0.0,10,5,9999,99999,9,999999999,0.0,999,999,99
3021,2,27,7,0,*?*?*?*?*?*?*?*?*?*?*?*?*?*?*?*?*?*?*?*?*?*?,0.3,-4.2,69,103725,82,1396,283,1.9,0.0,1.9,258,-0,257,80,97,0.5,10,5,9999,99999,9,999999999,0.0,999,999,99
3021,2,27,8,0,*?*?*?*?*?*?*?*?*?*?*?*?*?*?*?*?*?*?*?*?*?*?,0.5,-4.5,67,103725,278,1395,284,40.6,0.0,40.6,4738,0,4747,1590,103,1.0,10,5,9999,99999,9,999999999,0.0,999,999,99
3021,2,27,9,0,*?*?*?*?*?*?*?*?*?*?*?*?*?*?*?*?*?*?*?*?*?*?,0.4,-4.5,66,103725,444,1394,284,73.3,0.0,73.3,8571,0,8594,3021,110,0.5,10,5,9999,99999,9,999999999,0.0,999,999,99
3021,2,27,10,0,*?*?*?*?*?*?*?*?*?*?*?*?*?*?*?*?*?*?*?*?*?*?,1.5,-3.4,67,103725,569,1394,288,98.0,0.0,98.0,11513,0,11549,4215,117,1.0,10,5,9999,99999,9,999999999,0.0,999,999,99
3021,2,27,11,0,*?*?*?*?*?*?*?*?*?*?*?*?*?*?*?*?*?*?*?*?*?*?,1.6,-3.4,67,103725,644,1393,289,112.9,0.0,112.9,13311,0,13356,4980,123,1.0,10,5,9999,99999,9,999999999,0.0,999,999,99
3021,2,27,12,0,*?*?*?*?*?*?*?*?*?*?*?*?*?*?*?*?*?*?*?*?*?*?,2.8,-1.9,69,103725,665,1394,293,116.9,0.0,116.9,13808,0,13856,5196,130,1.5,10,5,9999,99999,9,999999999,0.0,999,999,99
3021,2,27,13,0,*?*?*?*?*?*?*?*?*?*?*?*?*?*?*?*?*?*?*?*?*?*?,2.5,-1.5,74,103725,629,1393,292,109.9,0.0,109.9,12957,0,13000,4827,160,1.5,10,5,9999,99999,9,999999999,0.0,999,999,99
3021,2,27,14,0,*?*?*?*?*?*?*?*?*?*?*?*?*?*?*?*?*?*?*?*?*?*?,2.4,-1.1,76,103725,540,1393,292,92.4,0.0,92.4,10837,0,10870,3933,190,1.5,10,5,9999,99999,9,999999999,0.0,999,999,99
3021,2,27,15,0,*?*?*?*?*?*?*?*?*?*?*?*?*?*?*?*?*?*?*?*?*?*?,2.6,-1.9,70,103725,404,1395,293,65.4,0.0,65.4,7635,0,7654,2658,220,1.5,10,5,9999,99999,9,999999999,0.0,999,999,99
3021,2,27,16,0,*?*?*?*?*?*?*?*?*?*?*?*?*?*?*?*?*?*?*?*?*?*?,2.6,-1.7,71,103725,229,1396,293,30.9,0.0,30.9,3619,0,3625,1200,250,1.0,10,5,9999,99999,9,999999999,0.0,999,999,99
3021,2,27,17,0,*?*?*?*?*?*?*?*?*?*?*?*?*?*?*?*?*?*?*?*?*?*?,2.5,-1.7,72,103725,27,1378,292,0.0,0.0,0.0,0,0,0,0,280,0.0,10,5,9999,99999,9,999999999,0.0,999,999,99
3021,2,27,18,0,*?*?*?*?*?*?*?*?*?*?*?*?*?*?*?*?*?*?*?*?*?*?,1.8,-2.7,70,103725,0,-0,289,0.0,-0.0,0.0,0,0,0,0,310,1.0,10,5,9999,99999,9,999999999,0.0,999,999,99
3021,2,27,19,0,*?*?*?*?*?*?*?*?*?*?*?*?*?*?*?*?*?*?*?*?*?*?,2.2,-3.9,62,103725,0,-0,291,0.0,-0.0,0.0,0,0,0,0,313,2.1,10,5,9999,99999,9,999999999,0.0,999,999,99
3021,2,27,20,0,*?*?*?*?*?*?*?*?*?*?*?*?*?*?*?*?*?*?*?*?*?*?,1.1,-4.8,62,103725,0,-0,287,0.0,-0.0,0.0,0,0,0,0,317,2.1,10,5,9999,99999,9,999999999,0.0,999,999,99
3021,2,27,21,0,*?*?*?*?*?*?*?*?*?*?*?*?*?*?*?*?*?*?*?*?*?*?,1.2,-4.8,61,103725,0,-0,287,0.0,-0.0,0.0,0,0,0,0,320,1.5,10,5,9999,99999,9,999999999,0.0,999,999,99
3021,2,27,22,0,*?*?*?*?*?*?*?*?*?*?*?*?*?*?*?*?*?*?*?*?*?*?,1.8,-4.5,59,103725,0,-0,290,0.0,-0.0,0.0,0,0,0,0,323,1.0,10,5,9999,99999,9,999999999,0.0,999,999,99
3021,2,27,23,0,*?*?*?*?*?*?*?*?*?*?*?*?*?*?*?*?*?*?*?*?*?*?,1.8,-4.8,58,103725,0,-0,290,0.0,-0.0,0.0,0,0,0,0,327,0.5,10,5,9999,99999,9,999999999,0.0,999,999,99
3021,2,27,24,0,*?*?*?*?*?*?*?*?*?*?*?*?*?*?*?*?*?*?*?*?*?*?,2.0,0.2,87,103725,0,-0,290,0.0,-0.0,0.0,0,0,0,0,80,1.0,10,5,9999,99999,9,999999999,0.0,999,999,99
3021,2,28,1,0,*?*?*?*?*?*?*?*?*?*?*?*?*?*?*?*?*?*?*?*?*?*?,2.5,-1.5,74,103340,0,-0,292,0.0,-0.0,0.0,0,0,0,0,333,1.5,10,5,9999,99999,9,999999999,0.0,999,999,99
3021,2,28,2,0,*?*?*?*?*?*?*?*?*?*?*?*?*?*?*?*?*?*?*?*?*?*?,2.7,-0.4,81,103340,0,-0,293,0.0,-0.0,0.0,0,0,0,0,337,1.0,10,5,9999,99999,9,999999999,0.0,999,999,99
3021,2,28,3,0,*?*?*?*?*?*?*?*?*?*?*?*?*?*?*?*?*?*?*?*?*?*?,2.0,-0.6,83,103340,0,-0,290,0.0,-0.0,0.0,0,0,0,0,340,1.5,10,5,9999,99999,9,999999999,0.0,999,999,99
3021,2,28,4,0,*?*?*?*?*?*?*?*?*?*?*?*?*?*?*?*?*?*?*?*?*?*?,2.9,-0.8,77,103340,0,-0,294,0.0,-0.0,0.0,0,0,0,0,343,0.0,10,5,9999,99999,9,999999999,0.0,999,999,99
3021,2,28,5,0,*?*?*?*?*?*?*?*?*?*?*?*?*?*?*?*?*?*?*?*?*?*?,2.6,-0.6,79,103340,0,-0,292,0.0,-0.0,0.0,0,0,0,0,347,0.5,10,5,9999,99999,9,999999999,0.0,999,999,99
3021,2,28,6,0,*?*?*?*?*?*?*?*?*?*?*?*?*?*?*?*?*?*?*?*?*?*?,2.1,-0.4,84,103340,0,-0,290,0.0,-0.0,0.0,0,0,0,0,350,0.0,10,5,9999,99999,9,999999999,0.0,999,999,99
3021,2,28,7,0,*?*?*?*?*?*?*?*?*?*?*?*?*?*?*?*?*?*?*?*?*?*?,1.5,-0.0,91,103340,90,1394,283,6.2,12.7,5.3,727,444,763,82,345,0.5,9,5,9999,99999,9,999999999,0.0,999,999,99
3021,2,28,8,0,*?*?*?*?*?*?*?*?*?*?*?*?*?*?*?*?*?*?*?*?*?*?,2.3,0.6,90,103340,286,1394,271,127.3,278.0,70.3,13216,21024,9131,1286,340,1.0,6,3,9999,99999,9,999999999,0.0,999,999,99
3021,2,28,9,0,*?*?*?*?*?*?*?*?*?*?*?*?*?*?*?*?*?*?*?*?*?*?,3.1,1.5,90,103340,452,1393,280,203.9,224.4,131.1,21575,20795,15106,2665,335,0.5,7,4,9999,99999,9,999999999,0.0,999,999,99
3021,2,28,10,0,*?*?*?*?*?*?*?*?*?*?*?*?*?*?*?*?*?*?*?*?*?*?,4.7,1.3,78,103340,577,1393,271,332.7,472.5,137.1,35085,45652,17208,2700,330,1.0,4,2,9999,99999,9,999999999,0.0,999,999,99
3021,2,28,11,0,*?*?*?*?*?*?*?*?*?*?*?*?*?*?*?*?*?*?*?*?*?*?,6.7,1.7,70,103340,652,1393,275,390.1,530.8,141.6,41664,52639,17900,2869,325,1.0,3,2,9999,99999,9,999999999,0.0,999,999,99
3021,2,28,12,0,*?*?*?*?*?*?*?*?*?*?*?*?*?*?*?*?*?*?*?*?*?*?,7.6,3.2,75,103340,673,1394,276,407.5,567.2,133.7,42209,55187,18135,2725,320,1.5,2,1,9999,99999,9,999999999,0.0,999,999,99
3021,2,28,13,0,*?*?*?*?*?*?*?*?*?*?*?*?*?*?*?*?*?*?*?*?*?*?,7.6,2.5,71,103340,637,1393,284,372.4,478.8,153.4,39320,47210,19055,3116,318,1.5,4,2,9999,99999,9,999999999,0.0,999,999,99
3021,2,28,14,0,*?*?*?*?*?*?*?*?*?*?*?*?*?*?*?*?*?*?*?*?*?*?,7.6,2.5,71,103340,548,1394,304,216.1,138.5,161.6,23548,13576,18353,3770,317,1.5,8,4,9999,99999,9,999999999,0.0,999,999,99
3021,2,28,15,0,*?*?*?*?*?*?*?*?*?*?*?*?*?*?*?*?*?*?*?*?*?*?,7.7,3.6,76,103340,411,1394,286,223.2,445.2,92.0,23513,39085,11939,1703,315,1.5,4,2,9999,99999,9,999999999,0.0,999,999,99
3021,2,28,16,0,*?*?*?*?*?*?*?*?*?*?*?*?*?*?*?*?*?*?*?*?*?*?,7.4,4.1,80,103340,236,1396,281,110.0,414.3,39.9,11342,29689,6088,730,313,1.0,3,2,9999,99999,9,999999999,0.0,999,999,99
3021,2,28,17,0,*?*?*?*?*?*?*?*?*?*?*?*?*?*?*?*?*?*?*?*?*?*?,7.3,4.1,81,103340,34,1388,312,0.0,0.0,0.0,0,0,0,0,312,0.0,10,5,9999,99999,9,999999999,0.0,999,999,99
3021,2,28,18,0,*?*?*?*?*?*?*?*?*?*?*?*?*?*?*?*?*?*?*?*?*?*?,5.7,3.0,84,103340,0,-0,305,0.0,-0.0,0.0,0,0,0,0,310,1.0,10,5,9999,99999,9,999999999,0.0,999,999,99
3021,2,28,19,0,*?*?*?*?*?*?*?*?*?*?*?*?*?*?*?*?*?*?*?*?*?*?,5.9,2.3,78,103340,0,-0,306,0.0,-0.0,0.0,0,0,0,0,282,2.1,10,5,9999,99999,9,999999999,0.0,999,999,99
3021,2,28,20,0,*?*?*?*?*?*?*?*?*?*?*?*?*?*?*?*?*?*?*?*?*?*?,5.1,1.3,76,103340,0,-0,303,0.0,-0.0,0.0,0,0,0,0,253,2.1,10,5,9999,99999,9,999999999,0.0,999,999,99
3021,2,28,21,0,*?*?*?*?*?*?*?*?*?*?*?*?*?*?*?*?*?*?*?*?*?*?,4.2,0.8,79,103340,0,-0,299,0.0,-0.0,0.0,0,0,0,0,225,1.5,10,5,9999,99999,9,999999999,0.0,999,999,99
3021,2,28,22,0,*?*?*?*?*?*?*?*?*?*?*?*?*?*?*?*?*?*?*?*?*?*?,3.6,0.6,82,103340,0,-0,296,0.0,-0.0,0.0,0,0,0,0,197,1.0,10,5,9999,99999,9,999999999,0.0,999,999,99
3021,2,28,23,0,*?*?*?*?*?*?*?*?*?*?*?*?*?*?*?*?*?*?*?*?*?*?,4.3,0.6,78,103340,0,-0,299,0.0,-0.0,0.0,0,0,0,0,168,0.5,10,5,9999,99999,9,999999999,0.0,999,999,99
3021,2,28,24,0,*?*?*?*?*?*?*?*?*?*?*?*?*?*?*?*?*?*?*?*?*?*?,1.7,-3.1,69,103340,0,-0,289,0.0,-0.0,0.0,0,0,0,0,330,1.0,10,5,9999,99999,9,999999999,0.0,999,999,99
3021,3,1,1,0,*?*?*?*?*?*?*?*?*?*?*?*?*?*?*?*?*?*?*?*?*?*?,5.7,3.6,86,100164,0,-0,305,0.0,-0.0,0.0,0,0,0,0,138,1.5,10,5,9999,99999,9,999999999,0.0,999,999,99
3021,3,1,2,0,*?*?*?*?*?*?*?*?*?*?*?*?*?*?*?*?*?*?*?*?*?*?,6.4,5.0,90,100164,0,-0,308,0.0,-0.0,0.0,0,0,0,0,137,1.0,10,5,9999,99999,9,999999999,0.0,999,999,99
3021,3,1,3,0,*?*?*?*?*?*?*?*?*?*?*?*?*?*?*?*?*?*?*?*?*?*?,5.7,5.5,97,100164,0,-0,305,0.0,-0.0,0.0,0,0,0,0,135,1.5,10,5,9999,99999,9,999999999,0.0,999,999,99
3021,3,1,4,0,*?*?*?*?*?*?*?*?*?*?*?*?*?*?*?*?*?*?*?*?*?*?,4.8,4.5,97,100164,0,-0,301,0.0,-0.0,0.0,0,0,0,0,133,0.0,10,5,9999,99999,9,999999999,0.0,999,999,99
3021,3,1,5,0,*?*?*?*?*?*?*?*?*?*?*?*?*?*?*?*?*?*?*?*?*?*?,3.8,3.8,100,100164,0,-0,297,0.0,-0.0,0.0,0,0,0,0,132,0.5,10,5,9999,99999,9,999999999,0.0,999,999,99
3021,3,1,6,0,*?*?*?*?*?*?*?*?*?*?*?*?*?*?*?*?*?*?*?*?*?*?,4.2,4.1,99,100164,0,-0,298,0.0,-0.0,0.0,0,0,0,0,130,0.0,10,5,9999,99999,9,999999999,0.0,999,999,99
3021,3,1,7,0,*?*?*?*?*?*?*?*?*?*?*?*?*?*?*?*?*?*?*?*?*?*?,4.5,3.4,93,100164,98,1391,286,14.0,71.1,9.0,1614,2991,1438,150,133,0.5,7,4,9999,99999,9,999999999,0.0,999,999,99
3021,3,1,8,0,*?*?*?*?*?*?*?*?*?*?*?*?*?*?*?*?*?*?*?*?*?*?,5.7,4.5,91,100164,294,1392,301,76.2,48.0,66.0,8357,3942,7484,1718,137,1.0,9,5,9999,99999,9,999999999,0.0,999,999,99
3021,3,1,9,0,*?*?*?*?*?*?*?*?*?*?*?*?*?*?*?*?*?*?*?*?*?*?,8.0,6.4,89,100164,460,1392,298,231.2,313.5,127.6,24557,29209,14782,2575,140,0.5,6,3,9999,99999,9,999999999,0.2,999,999,99
3021,3,1,10,0,*?*?*?*?*?*?*?*?*?*?*?*?*?*?*?*?*?*?*?*?*?*?,9.4,6.9,84,100164,585,1393,305,305.5,325.9,168.7,32655,31682,19653,3588,143,1.0,6,3,9999,99999,9,999999999,4.7,999,999,99
3021,3,1,11,0,*?*?*?*?*?*?*?*?*?*?*?*?*?*?*?*?*?*?*?*?*?*?,11.8,7.0,72,100164,660,1392,315,350.3,331.1,193.4,37496,33541,22068,4272,147,1.0,6,3,9999,99999,9,999999999,2.2,999,999,99
3021,3,1,12,0,*?*?*?*?*?*?*?*?*?*?*?*?*?*?*?*?*?*?*?*?*?*?,12.7,6.2,64,100164,680,1392,319,362.4,332.3,200.1,38869,33429,23025,4470,150,1.5,6,3,9999,99999,9,999999999,4.4,999,999,99
3021,3,1,13,0,*?*?*?*?*?*?*?*?*?*?*?*?*?*?*?*?*?*?*?*?*?*?,12.8,5.8,62,100164,644,1391,323,307.5,237.2,197.7,32754,23994,22390,4378,158,1.5,7,4,9999,99999,9,999999999,1.5,999,999,99
3021,3,1,14,0,*?*?*?*?*?*?*?*?*?*?*?*?*?*?*?*?*?*?*?*?*?*?,13.2,7.3,67,100164,555,1392,326,259.4,232.4,166.8,27538,22747,19063,3538,167,1.5,7,4,9999,99999,9,999999999,1.2,999,999,99
3021,3,1,15,0,*?*?*?*?*?*?*?*?*?*?*?*?*?*?*?*?*?*?*?*?*?*?,13.1,6.9,66,100164,418,1393,321,206.1,307.6,113.7,21901,27246,13416,2257,175,1.5,6,3,9999,99999,9,999999999,2.7,999,999,99
3021,3,1,16,0,*?*?*?*?*?*?*?*?*?*?*?*?*?*?*?*?*?*?*?*?*?*?,12.9,6.7,66,100164,243,1395,329,77.5,112.1,58.0,8246,7745,6995,1074,183,1.0,8,4,9999,99999,9,999999999,0.6,999,999,99
3021,3,1,17,0,*?*?*?*?*?*?*?*?*?*?*?*?*?*?*?*?*?*?*?*?*?*?,12.4,7.7,73,100164,41,1394,335,0.0,0.0,0.0,0,0,0,0,192,0.0,10,5,9999,99999,9,999999999,0.7,999,999,99
3021,3,1,18,0,*?*?*?*?*?*?*?*?*?*?*?*?*?*?*?*?*?*?*?*?*?*?,10.9,7.7,80,100164,0,-0,328,0.0,-0.0,0.0,0,0,0,0,200,1.0,10,5,9999,99999,9,999999999,0.2,999,999,99
3021,3,1,19,0,*?*?*?*?*?*?*?*?*?*?*?*?*?*?*?*?*?*?*?*?*?*?,9.5,7.4,87,100164,0,-0,321,0.0,-0.0,0.0,0,0,0,0,193,2.1,10,5,9999,99999,9,999999999,1.3,999,999,99
3021,3,1,20,0,*?*?*?*?*?*?*?*?*?*?*?*?*?*?*?*?*?*?*?*?*?*?,8.5,6.6,87,100164,0,-0,317,0.0,-0.0,0.0,0,0,0,0,187,2.1,10,5,9999,99999,9,999999999,0.7,999,999,99
3021,3,1,21,0,*?*?*?*?*?*?*?*?*?*?*?*?*?*?*?*?*?*?*?*?*?*?,8.1,5.8,85,100164,0,-0,315,0.0,-0.0,0.0,0,0,0,0,180,1.5,10,5,9999,99999,9,999999999,0.7,999,999,99
3021,3,1,22,0,*?*?*?*?*?*?*?*?*?*?*?*?*?*?*?*?*?*?*?*?*?*?,7.2,4.6,84,100164,0,-0,312,0.0,-0.0,0.0,0,0,0,0,173,1.0,10,5,9999,99999,9,999999999,0.3,999,999,99
3021,3,1,23,0,*?*?*?*?*?*?*?*?*?*?*?*?*?*?*?*?*?*?*?*?*?*?,6.1,4.8,91,100164,0,-0,307,0.0,-0.0,0.0,0,0,0,0,167,0.5,10,5,9999,99999,9,999999999,0.7,999,999,99
3021,3,1,24,0,*?*?*?*?*?*?*?*?*?*?*?*?*?*?*?*?*?*?*?*?*?*?,4.9,2.3,82,100164,0,-0,302,0.0,-0.0,0.0,0,0,0,0,140,1.0,10,5,9999,99999,9,999999999,0.0,999,999,99
3021,3,2,1,0,*?*?*?*?*?*?*?*?*?*?*?*?*?*?*?*?*?*?*?*?*?*?,3.8,3.8,100,98772.1,0,-0,297,0.0,-0.0,0.0,0,0,0,0,192,1.5,10,5,9999,99999,9,999999999,1.2,999,999,99
3021,3,2,2,0,*?*?*?*?*?*?*?*?*?*?*?*?*?*?*?*?*?*?*?*?*?*?,2.6,2.7,100,98772.1,0,-0,292,0.0,-0.0,0.0,0,0,0,0,223,1.0,10,5,9999,99999,9,999999999,0.2,999,999,99
3021,3,2,3,0,*?*?*?*?*?*?*?*?*?*?*?*?*?*?*?*?*?*?*?*?*?*?,2.6,2.5,100,98772.1,0,-0,292,0.0,-0.0,0.0,0,0,0,0,255,1.5,10,5,9999,99999,9,999999999,0.0,999,999,99
3021,3,2,4,0,*?*?*?*?*?*?*?*?*?*?*?*?*?*?*?*?*?*?*?*?*?*?,2.6,2.7,100,98772.1,0,-0,292,0.0,-0.0,0.0,0,0,0,0,287,0.0,10,5,9999,99999,9,999999999,0.1,999,999,99
3021,3,2,5,0,*?*?*?*?*?*?*?*?*?*?*?*?*?*?*?*?*?*?*?*?*?*?,2.1,2.1,100,98772.1,0,-0,290,0.0,-0.0,0.0,0,0,0,0,318,0.5,10,5,9999,99999,9,999999999,0.2,999,999,99
3021,3,2,6,0,*?*?*?*?*?*?*?*?*?*?*?*?*?*?*?*?*?*?*?*?*?*?,1.6,1.5,100,98772.1,0,-0,288,0.0,-0.0,0.0,0,0,0,0,350,0.0,10,5,9999,99999,9,999999999,0.3,999,999,99
3021,3,2,7,0,*?*?*?*?*?*?*?*?*?*?*?*?*?*?*?*?*?*?*?*?*?*?,2.4,2.5,100,98772.1,106,1387,287,11.8,20.5,10.2,1372,1003,1292,212,318,0.5,9,5,9999,99999,9,999999999,0.0,999,999,99
3021,3,2,8,0,*?*?*?*?*?*?*?*?*?*?*?*?*?*?*?*?*?*?*?*?*?*?,3.3,3.2,100,98772.1,302,1391,290,79.0,48.4,68.5,8676,3998,7769,1786,287,1.0,9,5,9999,99999,9,999999999,0.8,999,999,99
3021,3,2,9,0,*?*?*?*?*?*?*?*?*?*?*?*?*?*?*?*?*?*?*?*?*?*?,4.8,4.8,100,98772.1,468,1391,292,180.2,135.0,134.8,19628,12705,15386,3058,255,0.5,8,4,9999,99999,9,999999999,0.2,999,999,99
3021,3,2,10,0,*?*?*?*?*?*?*?*?*?*?*?*?*?*?*?*?*?*?*?*?*?*?,5.9,5.6,100,98772.1,593,1392,301,178.8,55.8,155.0,19648,5408,17482,4541,223,1.0,9,5,9999,99999,9,999999999,0.0,999,999,99
3021,3,2,11,0,*?*?*?*?*?*?*?*?*?*?*?*?*?*?*?*?*?*?*?*?*?*?,8.2,7.0,100,98772.1,668,1392,304,320.2,238.2,205.9,34124,24439,23119,4617,192,1.0,7,4,9999,99999,9,999999999,0.3,999,999,99
3021,3,2,12,0,*?*?*?*?*?*?*?*?*?*?*?*?*?*?*?*?*?*?*?*?*?*?,8.9,7.1,100,98772.1,688,1392,307,331.1,239.1,212.9,35304,24686,23823,4827,160,1.5,7,4,9999,99999,9,999999999,0.1,999,999,99
3021,3,2,13,0,*?*?*?*?*?*?*?*?*?*?*?*?*?*?*?*?*?*?*?*?*?*?,9.1,7.4,100,98772.1,652,1392,308,311.7,237.5,200.4,33194,24255,22544,4456,163,1.5,7,4,9999,99999,9,999999999,0.3,999,999,99
3021,3,2,14,0,*?*?*?*?*?*?*?*?*?*?*?*?*?*?*?*?*?*?*?*?*?*?,9.3,6.4,100,98772.1,562,1391,304,292.3,324.1,161.3,31132,32066,18429,3398,167,1.5,6,3,9999,99999,9,999999999,0.1,999,999,99
3021,3,2,15,0,*?*?*?*?*?*?*?*?*?*?*?*?*?*?*?*?*?*?*?*?*?*?,9.2,6.1,100,98772.1,425,1392,312,160.5,132.5,120.1,17486,12132,13743,2688,170,1.5,8,4,9999,99999,9,999999999,0.0,999,999,99
3021,3,2,16,0,*?*?*?*?*?*?*?*?*?*?*?*?*?*?*?*?*?*?*?*?*?*?,9.1,5.0,99,98772.1,249,1389,320,35.1,0.0,35.1,4100,0,4107,1366,173,1.0,10,5,9999,99999,9,999999999,0.0,999,999,99
3021,3,2,17,0,*?*?*?*?*?*?*?*?*?*?*?*?*?*?*?*?*?*?*?*?*?*?,8.4,4.5,99,98772.1,48,1399,317,0.0,0.0,0.0,0,0,0,0,177,0.0,10,5,9999,99999,9,999999999,0.0,999,999,99
3021,3,2,18,0,*?*?*?*?*?*?*?*?*?*?*?*?*?*?*?*?*?*?*?*?*?*?,7.0,4.5,100,98772.1,0,-0,311,0.0,-0.0,0.0,0,0,0,0,180,1.0,10,5,9999,99999,9,999999999,0.0,999,999,99
3021,3,2,19,0,*?*?*?*?*?*?*?*?*?*?*?*?*?*?*?*?*?*?*?*?*?*?,6.5,5.3,100,98772.1,0,-0,308,0.0,-0.0,0.0,0,0,0,0,190,2.1,10,5,9999,99999,9,999999999,0.0,999,999,99
3021,3,2,20,0,*?*?*?*?*?*?*?*?*?*?*?*?*?*?*?*?*?*?*?*?*?*?,5.1,5.1,100,98772.1,0,-0,302,0.0,-0.0,0.0,0,0,0,0,200,2.1,10,5,9999,99999,9,999999999,0.0,999,999,99
3021,3,2,21,0,*?*?*?*?*?*?*?*?*?*?*?*?*?*?*?*?*?*?*?*?*?*?,4.5,4.5,100,98772.1,0,-0,300,0.0,-0.0,0.0,0,0,0,0,210,1.5,10,5,9999,99999,9,999999999,0.0,999,999,99
3021,3,2,22,0,*?*?*?*?*?*?*?*?*?*?*?*?*?*?*?*?*?*?*?*?*?*?,4.5,4.5,100,98772.1,0,-0,300,0.0,-0.0,0.0,0,0,0,0,220,1.0,10,5,9999,99999,9,999999999,0.0,999,999,99
3021,3,2,23,0,*?*?*?*?*?*?*?*?*?*?*?*?*?*?*?*?*?*?*?*?*?*?,3.8,3.8,100,98772.1,0,-0,297,0.0,-0.0,0.0,0,0,0,0,230,0.5,10,5,9999,99999,9,999999999,0.0,999,999,99
3021,3,2,24,0,*?*?*?*?*?*?*?*?*?*?*?*?*?*?*?*?*?*?*?*?*?*?,5.0,4.6,100,98772.1,0,-0,302,0.0,-0.0,0.0,0,0,0,0,160,1.0,10,5,9999,99999,9,999999999,1.7,999,999,99
3021,3,3,1,0,*?*?*?*?*?*?*?*?*?*?*?*?*?*?*?*?*?*?*?*?*?*?,1.7,1.7,100,98575.4,0,-0,288,0.0,-0.0,0.0,0,0,0,0,230,1.5,10,5,9999,99999,9,999999999,0.4,999,999,99
3021,3,3,2,0,*?*?*?*?*?*?*?*?*?*?*?*?*?*?*?*?*?*?*?*?*?*?,0.2,0.2,100,98575.4,0,-0,282,0.0,-0.0,0.0,0,0,0,0,220,1.0,10,5,9999,99999,9,999999999,0.9,999,999,99
3021,3,3,3,0,*?*?*?*?*?*?*?*?*?*?*?*?*?*?*?*?*?*?*?*?*?*?,0.5,0.4,100,98575.4,0,-0,283,0.0,-0.0,0.0,0,0,0,0,210,1.5,10,5,9999,99999,9,999999999,0.0,999,999,99
3021,3,3,4,0,*?*?*?*?*?*?*?*?*?*?*?*?*?*?*?*?*?*?*?*?*?*?,-0.0,-0.0,100,98575.4,0,-0,281,0.0,-0.0,0.0,0,0,0,0,200,0.0,10,5,9999,99999,9,999999999,0.2,999,999,99
3021,3,3,5,0,*?*?*?*?*?*?*?*?*?*?*?*?*?*?*?*?*?*?*?*?*?*?,-0.2,-0.2,100,98575.4,0,-0,281,0.0,-0.0,0.0,0,0,0,0,190,0.5,10,5,9999,99999,9,999999999,0.1,999,999,99
3021,3,3,6,0,*?*?*?*?*?*?*?*?*?*?*?*?*?*?*?*?*?*?*?*?*?*?,-0.8,-1.7,94,98575.4,0,-0,278,0.0,-0.0,0.0,0,0,0,0,180,0.0,10,5,9999,99999,9,999999999,0.0,999,999,99
3021,3,3,7,0,*?*?*?*?*?*?*?*?*?*?*?*?*?*?*?*?*?*?*?*?*?*?,-1.4,-3.7,82,98575.4,115,1396,265,19.4,59.4,14.5,2168,2471,1919,237,158,0.5,8,4,9999,99999,9,999999999,0.8,999,999,99
3021,3,3,8,0,*?*?*?*?*?*?*?*?*?*?*?*?*?*?*?*?*?*?*?*?*?*?,1.0,-1.5,82,98575.4,310,1389,275,108.5,122.5,81.2,11858,9952,9421,1760,137,1.0,8,4,9999,99999,9,999999999,1.3,999,999,99
3021,3,3,9,0,*?*?*?*?*?*?*?*?*?*?*?*?*?*?*?*?*?*?*?*?*?*?,3.4,-0.6,74,98575.4,476,1390,275,241.2,315.5,133.1,25647,29473,15496,2705,115,0.5,6,3,9999,99999,9,999999999,1.7,999,999,99
3021,3,3,10,0,*?*?*?*?*?*?*?*?*?*?*?*?*?*?*?*?*?*?*?*?*?*?,6.7,2.7,76,98575.4,601,1391,295,284.4,235.0,182.9,30233,23551,20722,3964,93,1.0,7,4,9999,99999,9,999999999,0.6,999,999,99
3021,3,3,11,0,*?*?*?*?*?*?*?*?*?*?*?*?*?*?*?*?*?*?*?*?*?*?,9.2,4.3,72,98575.4,676,1391,311,274.7,142.5,205.5,29991,14543,23171,5063,72,1.0,8,4,9999,99999,9,999999999,0.0,999,999,99
3021,3,3,12,0,*?*?*?*?*?*?*?*?*?*?*?*?*?*?*?*?*?*?*?*?*?*?,10.3,5.0,70,98575.4,696,1392,316,283.8,143.0,212.3,30996,14651,23921,5282,50,1.5,8,4,9999,99999,9,999999999,0.1,999,999,99
3021,3,3,13,0,*?*?*?*?*?*?*?*?*?*?*?*?*?*?*?*?*?*?*?*?*?*?,10.8,5.5,71,98575.4,660,1392,319,267.3,142.1,200.0,29182,14423,22584,4889,92,1.5,8,4,9999,99999,9,999999999,0.3,999,999,99
3021,3,3,14,0,*?*?*?*?*?*?*?*?*?*?*?*?*?*?*?*?*?*?*?*?*?*?,11.0,6.6,74,98575.4,570,1392,324,170.9,55.5,148.1,18775,5344,16711,4293,133,1.5,9,5,9999,99999,9,999999999,0.0,999,999,99
3021,3,3,15,0,*?*?*?*?*?*?*?*?*?*?*?*?*?*?*?*?*?*?*?*?*?*?,10.9,5.1,68,98575.4,432,1391,328,71.2,0.0,71.2,8313,0,8335,2920,175,1.5,10,5,9999,99999,9,999999999,0.6,999,999,99
3021,3,3,16,0,*?*?*?*?*?*?*?*?*?*?*?*?*?*?*?*?*?*?*?*?*?*?,10.7,5.3,70,98575.4,256,1389,323,63.3,45.7,54.9,6996,3455,6467,1174,217,1.0,9,5,9999,99999,9,999999999,0.2,999,999,99
3021,3,3,17,0,*?*?*?*?*?*?*?*?*?*?*?*?*?*?*?*?*?*?*?*?*?*?,9.9,4.5,70,98575.4,55,1402,314,0.0,0.0,0.0,0,0,0,0,258,0.0,8,4,9999,99999,9,999999999,0.7,999,999,99
3021,3,3,18,0,*?*?*?*?*?*?*?*?*?*?*?*?*?*?*?*?*?*?*?*?*?*?,7.7,4.6,82,98575.4,0,-0,314,0.0,-0.0,0.0,0,0,0,0,300,1.0,10,5,9999,99999,9,999999999,0.0,999,999,99
3021,3,3,19,0,*?*?*?*?*?*?*?*?*?*?*?*?*?*?*?*?*?*?*?*?*?*?,6.0,5.1,95,98575.4,0,-0,306,0.0,-0.0,0.0,0,0,0,0,273,2.1,10,5,9999,99999,9,999999999,0.0,999,999,99
3021,3,3,20,0,*?*?*?*?*?*?*?*?*?*?*?*?*?*?*?*?*?*?*?*?*?*?,4.3,3.8,97,98575.4,0,-0,299,0.0,-0.0,0.0,0,0,0,0,247,2.1,10,5,9999,99999,9,999999999,0.0,999,999,99
3021,3,3,21,0,*?*?*?*?*?*?*?*?*?*?*?*?*?*?*?*?*?*?*?*?*?*?,4.0,3.8,99,98575.4,0,-0,298,0.0,-0.0,0.0,0,0,0,0,220,1.5,10,5,9999,99999,9,999999999,0.0,999,999,99
3021,3,3,22,0,*?*?*?*?*?*?*?*?*?*?*?*?*?*?*?*?*?*?*?*?*?*?,3.3,2.3,94,98575.4,0,-0,295,0.0,-0.0,0.0,0,0,0,0,193,1.0,10,5,9999,99999,9,999999999,0.0,999,999,99
3021,3,3,23,0,*?*?*?*?*?*?*?*?*?*?*?*?*?*?*?*?*?*?*?*?*?*?,3.4,2.3,93,98575.4,0,-0,295,0.0,-0.0,0.0,0,0,0,0,167,0.5,10,5,9999,99999,9,999999999,0.1,999,999,99
3021,3,3,24,0,*?*?*?*?*?*?*?*?*?*?*?*?*?*?*?*?*?*?*?*?*?*?,3.1,2.9,99,98575.4,0,-0,294,0.0,-0.0,0.0,0,0,0,0,240,1.0,10,5,9999,99999,9,999999999,0.0,999,999,99
3021,3,4,1,0,*?*?*?*?*?*?*?*?*?*?*?*?*?*?*?*?*?*?*?*?*?*?,3.7,3.8,100,100205,0,-0,296,0.0,-0.0,0.0,0,0,0,0,145,1.5,10,5,9999,99999,9,999999999,0.0,999,999,99
3021,3,4,2,0,*?*?*?*?*?*?*?*?*?*?*?*?*?*?*?*?*?*?*?*?*?*?,3.9,3.8,100,100205,0,-0,297,0.0,-0.0,0.0,0,0,0,0,150,1.0,10,5,9999,99999,9,999999999,0.0,999,999,99
3021,3,4,3,0,*?*?*?*?*?*?*?*?*?*?*?*?*?*?*?*?*?*?*?*?*?*?,3.4,3.4,100,100205,0,-0,295,0.0,-0.0,0.0,0,0,0,0,155,1.5,10,5,9999,99999,9,999999999,0.0,999,999,99
3021,3,4,4,0,*?*?*?*?*?*?*?*?*?*?*?*?*?*?*?*?*?*?*?*?*?*?,3.8,3.8,100,100205,0,-0,297,0.0,-0.0,0.0,0,0,0,0,160,0.0,10,5,9999,99999,9,999999999,0.0,999,999,99
3021,3,4,5,0,*?*?*?*?*?*?*?*?*?*?*?*?*?*?*?*?*?*?*?*?*?*?,3.3,3.2,100,100205,0,-0,295,0.0,-0.0,0.0,0,0,0,0,165,0.5,10,5,9999,99999,9,999999999,0.0,999,999,99
3021,3,4,6,0,*?*?*?*?*?*?*?*?*?*?*?*?*?*?*?*?*?*?*?*?*?*?,3.1,3.0,100,100205,0,-0,294,0.0,-0.0,0.0,0,0,0,0,170,0.0,10,5,9999,99999,9,999999999,0.0,999,999,99
3021,3,4,7,0,*?*?*?*?*?*?*?*?*?*?*?*?*?*?*?*?*?*?*?*?*?*?,2.7,2.7,100,100205,123,1391,292,10.1,0.0,10.1,1226,-0,1226,399,182,0.5,10,5,9999,99999,9,999999999,0.1,999,999,99
3021,3,4,8,0,*?*?*?*?*?*?*?*?*?*?*?*?*?*?*?*?*?*?*?*?*?*?,3.8,3.8,100,100205,319,1391,297,48.8,0.0,48.8,5694,0,5706,1933,193,1.0,10,5,9999,99999,9,999999999,0.0,999,999,99
3021,3,4,9,0,*?*?*?*?*?*?*?*?*?*?*?*?*?*?*?*?*?*?*?*?*?*?,4.7,4.6,100,100205,485,1392,301,81.6,0.0,81.6,9551,0,9579,3410,205,0.5,10,5,9999,99999,9,999999999,0.0,999,999,99
3021,3,4,10,0,*?*?*?*?*?*?*?*?*?*?*?*?*?*?*?*?*?*?*?*?*?*?,6.2,6.2,100,100205,609,1390,307,106.2,0.0,106.2,12502,0,12544,4632,217,1.0,10,5,9999,99999,9,999999999,0.1,999,999,99
3021,3,4,11,0,*?*?*?*?*?*?*?*?*?*?*?*?*?*?*?*?*?*?*?*?*?*?,7.4,5.9,97,100205,684,1391,312,121.0,0.0,121.0,14298,0,14349,5410,228,1.0,10,5,9999,99999,9,999999999,0.0,999,999,99
3021,3,4,12,0,*?*?*?*?*?*?*?*?*?*?*?*?*?*?*?*?*?*?*?*?*?*?,8.3,5.3,87,100205,703,1389,316,124.9,0.0,124.9,14775,0,14828,5620,240,1.5,10,5,9999,99999,9,999999999,0.0,999,999,99
3021,3,4,13,0,*?*?*?*?*?*?*?*?*?*?*?*?*?*?*?*?*?*?*?*?*?*?,8.2,7.0,99,100205,667,1390,316,117.7,0.0,117.7,13894,0,13943,5233,250,1.5,10,5,9999,99999,9,999999999,0.1,999,999,99
3021,3,4,14,0,*?*?*?*?*?*?*?*?*?*?*?*?*?*?*?*?*?*?*?*?*?*?,8.1,7.1,100,100205,577,1391,315,99.9,0.0,99.9,11733,0,11770,4307,260,1.5,10,5,9999,99999,9,999999999,0.5,999,999,99
3021,3,4,15,0,*?*?*?*?*?*?*?*?*?*?*?*?*?*?*?*?*?*?*?*?*?*?,8.4,6.9,96,100205,439,1390,316,72.6,0.0,72.6,8484,0,8507,2987,270,1.5,10,5,9999,99999,9,999999999,0.3,999,999,99
3021,3,4,16,0,*?*?*?*?*?*?*?*?*?*?*?*?*?*?*?*?*?*?*?*?*?*?,8.2,7.1,99,100205,263,1389,316,37.9,0.0,37.9,4422,0,4430,1478,280,1.0,10,5,9999,99999,9,999999999,0.0,999,999,99
3021,3,4,17,0,*?*?*?*?*?*?*?*?*?*?*?*?*?*?*?*?*?*?*?*?*?*?,8.1,5.1,88,100205,61,1382,315,0.0,0.0,0.0,0,0,0,0,290,0.0,10,5,9999,99999,9,999999999,0.0,999,999,99
3021,3,4,18,0,*?*?*?*?*?*?*?*?*?*?*?*?*?*?*?*?*?*?*?*?*?*?,7.0,4.6,91,100205,0,-0,311,0.0,-0.0,0.0,0,0,0,0,300,1.0,10,5,9999,99999,9,999999999,0.0,999,999,99
3021,3,4,19,0,*?*?*?*?*?*?*?*?*?*?*?*?*?*?*?*?*?*?*?*?*?*?,6.2,4.3,94,100205,0,-0,307,0.0,-0.0,0.0,0,0,0,0,275,2.1,10,5,9999,99999,9,999999999,0.0,999,999,99
3021,3,4,20,0,*?*?*?*?*?*?*?*?*?*?*?*?*?*?*?*?*?*?*?*?*?*?,5.2,4.8,100,100205,0,-0,303,0.0,-0.0,0.0,0,0,0,0,250,2.1,10,5,9999,99999,9,999999999,0.0,999,999,99
3021,3,4,21,0,*?*?*?*?*?*?*?*?*?*?*?*?*?*?*?*?*?*?*?*?*?*?,5.3,4.6,100,100205,0,-0,303,0.0,-0.0,0.0,0,0,0,0,225,1.5,10,5,9999,99999,9,999999999,0.0,999,999,99
3021,3,4,22,0,*?*?*?*?*?*?*?*?*?*?*?*?*?*?*?*?*?*?*?*?*?*?,4.9,4.1,100,100205,0,-0,301,0.0,-0.0,0.0,0,0,0,0,200,1.0,10,5,9999,99999,9,999999999,0.0,999,999,99
3021,3,4,23,0,*?*?*?*?*?*?*?*?*?*?*?*?*?*?*?*?*?*?*?*?*?*?,6.1,5.5,100,100205,0,-0,307,0.0,-0.0,0.0,0,0,0,0,175,0.5,10,5,9999,99999,9,999999999,0.0,999,999,99
3021,3,4,24,0,*?*?*?*?*?*?*?*?*?*?*?*?*?*?*?*?*?*?*?*?*?*?,3.5,3.0,100,100205,0,-0,296,0.0,-0.0,0.0,0,0,0,0,140,1.0,10,5,9999,99999,9,999999999,0.0,999,999,99
3021,3,5,1,0,*?*?*?*?*?*?*?*?*?*?*?*?*?*?*?*?*?*?*?*?*?*?,8.3,8.1,98,101778,0,-0,316,0.0,-0.0,0.0,0,0,0,0,152,1.5,10,5,9999,99999,9,999999999,0.0,999,999,99
3021,3,5,2,0,*?*?*?*?*?*?*?*?*?*?*?*?*?*?*?*?*?*?*?*?*?*?,9.2,9.2,99,101778,0,-0,320,0.0,-0.0,0.0,0,0,0,0,153,1.0,10,5,9999,99999,9,999999999,0.0,999,999,99
3021,3,5,3,0,*?*?*?*?*?*?*?*?*?*?*?*?*?*?*?*?*?*?*?*?*?*?,8.4,8.4,99,101778,0,-0,316,0.0,-0.0,0.0,0,0,0,0,155,1.5,10,5,9999,99999,9,999999999,0.0,999,999,99
3021,3,5,4,0,*?*?*?*?*?*?*?*?*?*?*?*?*?*?*?*?*?*?*?*?*?*?,8.4,8.4,99,101778,0,-0,316,0.0,-0.0,0.0,0,0,0,0,157,0.0,10,5,9999,99999,9,999999999,0.0,999,999,99
3021,3,5,5,0,*?*?*?*?*?*?*?*?*?*?*?*?*?*?*?*?*?*?*?*?*?*?,8.5,8.5,99,101778,0,-0,317,0.0,-0.0,0.0,0,0,0,0,158,0.5,10,5,9999,99999,9,999999999,0.0,999,999,99
3021,3,5,6,0,*?*?*?*?*?*?*?*?*?*?*?*?*?*?*?*?*?*?*?*?*?*?,8.6,8.1,96,101778,0,-0,317,0.0,-0.0,0.0,0,0,0,0,160,0.0,10,5,9999,99999,9,999999999,0.0,999,999,99
3021,3,5,7,0,*?*?*?*?*?*?*?*?*?*?*?*?*?*?*?*?*?*?*?*?*?*?,8.0,7.6,96,101778,131,1387,315,11.8,0.0,11.8,1419,-0,1419,462,160,0.5,10,5,9999,99999,9,999999999,0.0,999,999,99
3021,3,5,8,0,*?*?*?*?*?*?*?*?*?*?*?*?*?*?*?*?*?*?*?*?*?*?,7.3,7.3,99,101778,327,1389,311,50.5,0.0,50.5,5887,0,5900,2004,160,1.0,10,5,9999,99999,9,999999999,0.6,999,999,99
3021,3,5,9,0,*?*?*?*?*?*?*?*?*?*?*?*?*?*?*?*?*?*?*?*?*?*?,9.8,8.7,92,101778,493,1390,322,83.3,0.0,83.3,9749,0,9778,3489,160,0.5,10,5,9999,99999,9,999999999,0.0,999,999,99
3021,3,5,10,0,*?*?*?*?*?*?*?*?*?*?*?*?*?*?*?*?*?*?*?*?*?*?,12.2,9.9,85,101778,617,1389,333,107.9,0.0,107.9,12702,0,12745,4717,160,1.0,10,5,9999,99999,9,999999999,0.0,999,999,99
3021,3,5,11,0,*?*?*?*?*?*?*?*?*?*?*?*?*?*?*?*?*?*?*?*?*?*?,13.8,9.9,77,101778,692,1391,341,122.6,0.0,122.6,14497,0,14549,5498,160,1.0,10,5,9999,99999,9,999999999,0.0,999,999,99
3021,3,5,12,0,*?*?*?*?*?*?*?*?*?*?*?*?*?*?*?*?*?*?*?*?*?*?,14.0,9.6,74,101778,711,1389,342,126.5,0.0,126.5,14970,0,15024,5706,160,1.5,10,5,9999,99999,9,999999999,0.0,999,999,99
3021,3,5,13,0,*?*?*?*?*?*?*?*?*?*?*?*?*?*?*?*?*?*?*?*?*?*?,14.5,9.6,72,101778,674,1389,344,119.2,0.0,119.2,14082,0,14132,5315,162,1.5,10,5,9999,99999,9,999999999,0.0,999,999,99
3021,3,5,14,0,*?*?*?*?*?*?*?*?*?*?*?*?*?*?*?*?*?*?*?*?*?*?,14.6,9.7,72,101778,584,1389,345,101.3,0.0,101.3,11913,0,11952,4382,163,1.5,10,5,9999,99999,9,999999999,0.0,999,999,99
3021,3,5,15,0,*?*?*?*?*?*?*?*?*?*?*?*?*?*?*?*?*?*?*?*?*?*?,14.7,8.5,66,101778,446,1389,345,74.1,0.0,74.1,8655,0,8679,3053,165,1.5,10,5,9999,99999,9,999999999,0.0,999,999,99
3021,3,5,16,0,*?*?*?*?*?*?*?*?*?*?*?*?*?*?*?*?*?*?*?*?*?*?,14.6,9.8,72,101778,270,1388,345,39.2,0.0,39.2,4583,0,4591,1535,167,1.0,10,5,9999,99999,9,999999999,0.0,999,999,99
3021,3,5,17,0,*?*?*?*?*?*?*?*?*?*?*?*?*?*?*?*?*?*?*?*?*?*?,14.3,9.3,71,101778,68,1387,343,0.0,0.0,0.0,0,0,0,0,168,0.0,10,5,9999,99999,9,999999999,0.0,999,999,99
3021,3,5,18,0,*?*?*?*?*?*?*?*?*?*?*?*?*?*?*?*?*?*?*?*?*?*?,13.2,8.7,73,101778,0,-0,338,0.0,-0.0,0.0,0,0,0,0,170,1.0,10,5,9999,99999,9,999999999,0.0,999,999,99
3021,3,5,19,0,*?*?*?*?*?*?*?*?*?*?*?*?*?*?*?*?*?*?*?*?*?*?,11.8,9.6,85,101778,0,-0,331,0.0,-0.0,0.0,0,0,0,0,162,2.1,10,5,9999,99999,9,999999999,0.0,999,999,99
3021,3,5,20,0,*?*?*?*?*?*?*?*?*?*?*?*?*?*?*?*?*?*?*?*?*?*?,11.2,9.9,91,101778,0,-0,329,0.0,-0.0,0.0,0,0,0,0,153,2.1,10,5,9999,99999,9,999999999,0.5,999,999,99
3021,3,5,21,0,*?*?*?*?*?*?*?*?*?*?*?*?*?*?*?*?*?*?*?*?*?*?,10.6,9.2,90,101778,0,-0,326,0.0,-0.0,0.0,0,0,0,0,145,1.5,10,5,9999,99999,9,999999999,0.0,999,999,99
3021,3,5,22,0,*?*?*?*?*?*?*?*?*?*?*?*?*?*?*?*?*?*?*?*?*?*?,9.9,8.9,93,101778,0,-0,323,0.0,-0.0,0.0,0,0,0,0,137,1.0,10,5,9999,99999,9,999999999,0.0,999,999,99
3021,3,5,23,0,*?*?*?*?*?*?*?*?*?*?*?*?*?*?*?*?*?*?*?*?*?*?,9.6,8.5,92,101778,0,-0,322,0.0,-0.0,0.0,0,0,0,0,128,0.5,10,5,9999,99999,9,999999999,0.0,999,999,99
3021,3,5,24,0,*?*?*?*?*?*?*?*?*?*?*?*?*?*?*?*?*?*?*?*?*?*?,7.3,6.9,96,101778,0,-0,312,0.0,-0.0,0.0,0,0,0,0,150,1.0,10,5,9999,99999,9,999999999,0.0,999,999,99
3021,3,6,1,0,*?*?*?*?*?*?*?*?*?*?*?*?*?*?*?*?*?*?*?*?*?*?,8.6,6.7,86,101844,0,-0,317,0.0,-0.0,0.0,0,0,0,0,127,1.0,10,5,9999,99999,9,999999999,0.0,999,999,99
3021,3,6,2,0,*?*?*?*?*?*?*?*?*?*?*?*?*?*?*?*?*?*?*?*?*?*?,8.1,5.8,83,101844,0,-0,315,0.0,-0.0,0.0,0,0,0,0,133,1.0,10,5,9999,99999,9,999999999,0.0,999,999,99
3021,3,6,3,0,*?*?*?*?*?*?*?*?*?*?*?*?*?*?*?*?*?*?*?*?*?*?,8.0,5.6,82,101844,0,-0,315,0.0,-0.0,0.0,0,0,0,0,140,1.5,10,5,9999,99999,9,999999999,0.0,999,999,99
3021,3,6,4,0,*?*?*?*?*?*?*?*?*?*?*?*?*?*?*?*?*?*?*?*?*?*?,7.4,5.6,86,101844,0,-0,312,0.0,-0.0,0.0,0,0,0,0,147,0.5,10,5,9999,99999,9,999999999,0.0,999,999,99
3021,3,6,5,0,*?*?*?*?*?*?*?*?*?*?*?*?*?*?*?*?*?*?*?*?*?*?,6.8,5.1,87,101844,0,-0,310,0.0,-0.0,0.0,0,0,0,0,153,1.0,10,5,9999,99999,9,999999999,0.0,999,999,99
3021,3,6,6,0,*?*?*?*?*?*?*?*?*?*?*?*?*?*?*?*?*?*?*?*?*?*?,6.3,5.3,90,101844,0,-0,307,0.0,-0.0,0.0,0,0,0,0,160,1.5,10,5,9999,99999,9,999999999,0.0,999,999,99
3021,3,6,7,0,*?*?*?*?*?*?*?*?*?*?*?*?*?*?*?*?*?*?*?*?*?*?,7.6,6.4,90,101844,140,1392,301,36.5,129.7,23.5,3942,6710,3355,407,162,1.0,7,4,9999,99999,9,999999999,0.0,999,999,99
3021,3,6,8,0,*?*?*?*?*?*?*?*?*?*?*?*?*?*?*?*?*?*?*?*?*?*?,8.8,6.4,83,101844,335,1387,302,157.4,292.1,86.9,16277,23703,11093,1613,163,1.0,6,3,9999,99999,9,999999999,0.0,999,999,99
3021,3,6,9,0,*?*?*?*?*?*?*?*?*?*?*?*?*?*?*?*?*?*?*?*?*?*?,9.6,5.5,73,101844,501,1389,309,231.1,228.7,148.6,24473,21929,16993,3084,165,2.1,7,4,9999,99999,9,999999999,0.0,999,999,99
3021,3,6,10,0,*?*?*?*?*?*?*?*?*?*?*?*?*?*?*?*?*?*?*?*?*?*?,11.1,5.8,68,101844,625,1389,320,252.1,141.2,188.6,27499,14221,21316,4542,167,1.5,8,4,9999,99999,9,999999999,0.0,999,999,99
3021,3,6,11,0,*?*?*?*?*?*?*?*?*?*?*?*?*?*?*?*?*?*?*?*?*?*?,13.1,5.9,60,101844,699,1388,320,374.8,333.5,206.9,40136,34584,23243,4682,168,1.5,6,3,9999,99999,9,999999999,0.0,999,999,99
3021,3,6,12,0,*?*?*?*?*?*?*?*?*?*?*?*?*?*?*?*?*?*?*?*?*?*?,14.4,5.6,54,101844,719,1389,326,386.4,334.5,213.3,41410,34846,23911,4883,170,1.5,6,3,9999,99999,9,999999999,0.0,999,999,99
3021,3,6,13,0,*?*?*?*?*?*?*?*?*?*?*?*?*?*?*?*?*?*?*?*?*?*?,14.6,5.6,54,101844,682,1389,336,278.0,142.7,207.9,30347,14584,23434,5141,172,1.5,8,4,9999,99999,9,999999999,0.0,999,999,99
3021,3,6,14,0,*?*?*?*?*?*?*?*?*?*?*?*?*?*?*?*?*?*?*?*?*?*?,15.0,6.2,55,101844,591,1388,343,178.6,55.8,154.9,19633,5408,17468,4534,173,1.5,9,5,9999,99999,9,999999999,0.0,999,999,99
3021,3,6,15,0,*?*?*?*?*?*?*?*?*?*?*?*?*?*?*?*?*?*?*?*?*?*?,14.8,6.9,57,101844,453,1388,337,173.8,134.2,130.0,18927,12538,14845,2937,175,1.5,8,4,9999,99999,9,999999999,0.0,999,999,99
3021,3,6,16,0,*?*?*?*?*?*?*?*?*?*?*?*?*?*?*?*?*?*?*?*?*?*?,14.9,6.9,57,101844,277,1388,329,122.6,275.3,67.7,12731,20552,8812,1236,177,1.5,6,3,9999,99999,9,999999999,0.0,999,999,99
3021,3,6,17,0,*?*?*?*?*?*?*?*?*?*?*?*?*?*?*?*?*?*?*?*?*?*?,13.9,6.6,60,101844,75,1390,329,1.7,11.2,1.1,206,517,252,23,178,1.0,7,4,9999,99999,9,999999999,0.0,999,999,99
3021,3,6,18,0,*?*?*?*?*?*?*?*?*?*?*?*?*?*?*?*?*?*?*?*?*?*?,13.1,7.0,65,101844,0,-0,338,0.0,-0.0,0.0,0,0,0,0,180,1.5,10,5,9999,99999,9,999999999,0.0,999,999,99
3021,3,6,19,0,*?*?*?*?*?*?*?*?*?*?*?*?*?*?*?*?*?*?*?*?*?*?,11.1,7.4,76,101844,0,-0,329,0.0,-0.0,0.0,0,0,0,0,175,0.5,10,5,9999,99999,9,999999999,0.0,999,999,99
3021,3,6,20,0,*?*?*?*?*?*?*?*?*?*?*?*?*?*?*?*?*?*?*?*?*?*?,10.8,7.9,80,101844,0,-0,327,0.0,-0.0,0.0,0,0,0,0,170,1.5,10,5,9999,99999,9,999999999,0.0,999,999,99
3021,3,6,21,0,*?*?*?*?*?*?*?*?*?*?*?*?*?*?*?*?*?*?*?*?*?*?,10.1,7.1,80,101844,0,-0,324,0.0,-0.0,0.0,0,0,0,0,165,1.5,10,5,9999,99999,9,999999999,0.0,999,999,99
3021,3,6,22,0,*?*?*?*?*?*?*?*?*?*?*?*?*?*?*?*?*?*?*?*?*?*?,9.1,6.7,83,101844,0,-0,320,0.0,-0.0,0.0,0,0,0,0,160,1.5,10,5,9999,99999,9,999999999,0.0,999,999,99
3021,3,6,23,0,*?*?*?*?*?*?*?*?*?*?*?*?*?*?*?*?*?*?*?*?*?*?,8.7,6.1,82,101844,0,-0,318,0.0,-0.0,0.0,0,0,0,0,155,0.5,10,5,9999,99999,9,999999999,0.0,999,999,99
3021,3,6,24,0,*?*?*?*?*?*?*?*?*?*?*?*?*?*?*?*?*?*?*?*?*?*?,9.3,7.7,87,101844,0,-0,320,0.0,-0.0,0.0,0,0,0,0,120,1.0,10,5,9999,99999,9,999999999,0.0,999,999,99
3021,3,7,1,0,*?*?*?*?*?*?*?*?*?*?*?*?*?*?*?*?*?*?*?*?*?*?,8.1,6.4,88,102029,0,-0,315,0.0,-0.0,0.0,0,0,0,0,152,1.0,10,5,9999,99999,9,999999999,0.0,999,999,99
3021,3,7,2,0,*?*?*?*?*?*?*?*?*?*?*?*?*?*?*?*?*?*?*?*?*?*?,7.9,6.4,89,102029,0,-0,314,0.0,-0.0,0.0,0,0,0,0,153,0.5,10,5,9999,99999,9,999999999,0.0,999,999,99
3021,3,7,3,0,*?*?*?*?*?*?*?*?*?*?*?*?*?*?*?*?*?*?*?*?*?*?,7.1,6.9,97,102029,0,-0,311,0.0,-0.0,0.0,0,0,0,0,155,1.5,10,5,9999,99999,9,999999999,0.0,999,999,99
3021,3,7,4,0,*?*?*?*?*?*?*?*?*?*?*?*?*?*?*?*?*?*?*?*?*?*?,6.3,5.9,96,102029,0,-0,307,0.0,-0.0,0.0,0,0,0,0,157,2.6,10,5,9999,99999,9,999999999,0.0,999,999,99
3021,3,7,5,0,*?*?*?*?*?*?*?*?*?*?*?*?*?*?*?*?*?*?*?*?*?*?,6.5,5.5,92,102029,0,-0,308,0.0,-0.0,0.0,0,0,0,0,158,0.5,10,5,9999,99999,9,999999999,0.0,999,999,99
3021,3,7,6,0,*?*?*?*?*?*?*?*?*?*?*?*?*?*?*?*?*?*?*?*?*?*?,6.6,5.5,91,102029,0,-0,309,0.0,-0.0,0.0,0,0,0,0,160,0.5,10,5,9999,99999,9,999999999,0.0,999,999,99
3021,3,7,7,0,*?*?*?*?*?*?*?*?*?*?*?*?*?*?*?*?*?*?*?*?*?*?,7.3,5.9,90,102029,148,1387,312,15.1,0.0,15.1,1805,-0,1807,590,182,1.5,10,5,9999,99999,9,999999999,0.0,999,999,99
3021,3,7,8,0,*?*?*?*?*?*?*?*?*?*?*?*?*?*?*?*?*?*?*?*?*?*?,7.9,6.1,88,102029,344,1389,310,93.6,50.3,81.1,10268,4328,9179,2142,203,1.5,9,5,9999,99999,9,999999999,0.0,999,999,99
3021,3,7,9,0,*?*?*?*?*?*?*?*?*?*?*?*?*?*?*?*?*?*?*?*?*?*?,10.6,7.3,79,102029,509,1388,322,150.5,54.6,130.5,16535,5145,14732,3679,225,2.1,9,5,9999,99999,9,999999999,0.5,999,999,99
3021,3,7,10,0,*?*?*?*?*?*?*?*?*?*?*?*?*?*?*?*?*?*?*?*?*?*?,11.7,7.4,74,102029,633,1388,327,193.2,56.3,167.5,21237,5512,18884,5004,247,1.0,9,5,9999,99999,9,999999999,0.0,999,999,99
3021,3,7,11,0,*?*?*?*?*?*?*?*?*?*?*?*?*?*?*?*?*?*?*?*?*?*?,13.5,6.6,63,102029,707,1388,336,218.6,57.1,189.6,24055,5662,21370,5880,268,1.5,9,5,9999,99999,9,999999999,0.0,999,999,99
3021,3,7,12,0,*?*?*?*?*?*?*?*?*?*?*?*?*?*?*?*?*?*?*?*?*?*?,14.7,6.9,59,102029,726,1387,346,129.6,0.0,129.6,15358,0,15415,5878,290,1.5,10,5,9999,99999,9,999999999,0.0,999,999,99
3021,3,7,13,0,*?*?*?*?*?*?*?*?*?*?*?*?*?*?*?*?*?*?*?*?*?*?,14.5,6.7,58,102029,689,1388,340,212.5,56.9,184.2,23371,5629,20766,5661,295,1.0,9,5,9999,99999,9,999999999,0.0,999,999,99
3021,3,7,14,0,*?*?*?*?*?*?*?*?*?*?*?*?*?*?*?*?*?*?*?*?*?*?,14.6,6.2,56,102029,599,1389,345,104.3,0.0,104.3,12273,0,12313,4534,300,1.5,10,5,9999,99999,9,999999999,0.0,999,999,99
3021,3,7,15,0,*?*?*?*?*?*?*?*?*?*?*?*?*?*?*?*?*?*?*?*?*?*?,14.8,6.7,58,102029,460,1387,346,76.9,0.0,76.9,8994,0,9019,3186,305,1.5,10,5,9999,99999,9,999999999,0.0,999,999,99
3021,3,7,16,0,*?*?*?*?*?*?*?*?*?*?*?*?*?*?*?*?*?*?*?*?*?*?,14.7,6.4,57,102029,284,1388,346,42.0,0.0,42.0,4904,0,4914,1649,310,1.5,10,5,9999,99999,9,999999999,0.0,999,999,99
3021,3,7,17,0,*?*?*?*?*?*?*?*?*?*?*?*?*?*?*?*?*?*?*?*?*?*?,14.5,5.1,53,102029,82,1394,345,2.0,0.0,2.0,262,-0,261,81,315,0.5,10,5,9999,99999,9,999999999,0.0,999,999,99
3021,3,7,18,0,*?*?*?*?*?*?*?*?*?*?*?*?*?*?*?*?*?*?*?*?*?*?,12.7,5.1,59,102029,0,-0,337,0.0,-0.0,0.0,0,0,0,0,320,1.0,10,5,9999,99999,9,999999999,0.0,999,999,99
3021,3,7,19,0,*?*?*?*?*?*?*?*?*?*?*?*?*?*?*?*?*?*?*?*?*?*?,11.6,4.8,62,102029,0,-0,331,0.0,-0.0,0.0,0,0,0,0,288,0.5,10,5,9999,99999,9,999999999,0.0,999,999,99
3021,3,7,20,0,*?*?*?*?*?*?*?*?*?*?*?*?*?*?*?*?*?*?*?*?*?*?,10.6,5.0,68,102029,0,-0,327,0.0,-0.0,0.0,0,0,0,0,257,3.6,10,5,9999,99999,9,999999999,0.0,999,999,99
3021,3,7,21,0,*?*?*?*?*?*?*?*?*?*?*?*?*?*?*?*?*?*?*?*?*?*?,9.7,5.6,75,102029,0,-0,323,0.0,-0.0,0.0,0,0,0,0,225,3.6,10,5,9999,99999,9,999999999,0.0,999,999,99
3021,3,7,22,0,*?*?*?*?*?*?*?*?*?*?*?*?*?*?*?*?*?*?*?*?*?*?,9.0,5.9,80,102029,0,-0,319,0.0,-0.0,0.0,0,0,0,0,193,3.6,10,5,9999,99999,9,999999999,0.0,999,999,99
3021,3,7,23,0,*?*?*?*?*?*?*?*?*?*?*?*?*?*?*?*?*?*?*?*?*?*?,9.0,6.2,82,102029,0,-0,319,0.0,-0.0,0.0,0,0,0,0,162,2.1,10,5,9999,99999,9,999999999,0.0,999,999,99
3021,3,7,24,0,*?*?*?*?*?*?*?*?*?*?*?*?*?*?*?*?*?*?*?*?*?*?,8.3,6.2,86,102029,0,-0,316,0.0,-0.0,0.0,0,0,0,0,150,1.0,10,5,9999,99999,9,999999999,0.0,999,999,99
3021,3,8,1,0,*?*?*?*?*?*?*?*?*?*?*?*?*?*?*?*?*?*?*?*?*?*?,9.6,6.4,81,102050,0,-0,322,0.0,-0.0,0.0,0,0,0,0,133,2.1,10,5,9999,99999,9,999999999,0.0,999,999,99
3021,3,8,2,0,*?*?*?*?*?*?*?*?*?*?*?*?*?*?*?*?*?*?*?*?*?*?,10.0,6.7,80,102050,0,-0,324,0.0,-0.0,0.0,0,0,0,0,137,1.5,10,5,9999,99999,9,999999999,0.0,999,999,99
3021,3,8,3,0,*?*?*?*?*?*?*?*?*?*?*?*?*?*?*?*?*?*?*?*?*?*?,9.6,6.7,81,102050,0,-0,322,0.0,-0.0,0.0,0,0,0,0,140,1.0,10,5,9999,99999,9,999999999,0.0,999,999,99
3021,3,8,4,0,*?*?*?*?*?*?*?*?*?*?*?*?*?*?*?*?*?*?*?*?*?*?,9.2,6.4,82,102050,0,-0,320,0.0,-0.0,0.0,0,0,0,0,143,1.5,10,5,9999,99999,9,999999999,0.0,999,999,99
3021,3,8,5,0,*?*?*?*?*?*?*?*?*?*?*?*?*?*?*?*?*?*?*?*?*?*?,9.3,7.1,86,102050,0,-0,320,0.0,-0.0,0.0,0,0,0,0,147,0.5,10,5,9999,99999,9,999999999,0.0,999,999,99
3021,3,8,6,0,*?*?*?*?*?*?*?*?*?*?*?*?*?*?*?*?*?*?*?*?*?*?,9.0,6.7,85,102050,0,-0,319,0.0,-0.0,0.0,0,0,0,0,150,2.1,10,5,9999,99999,9,999999999,0.0,999,999,99
3021,3,8,7,0,*?*?*?*?*?*?*?*?*?*?*?*?*?*?*?*?*?*?*?*?*?*?,8.8,6.1,83,102050,157,1392,318,16.8,0.0,16.8,2000,-0,2002,654,150,1.0,10,5,9999,99999,9,999999999,0.0,999,999,99
3021,3,8,8,0,*?*?*?*?*?*?*?*?*?*?*?*?*?*?*?*?*?*?*?*?*?*?,9.7,7.0,83,102050,352,1387,322,55.6,0.0,55.6,6479,0,6494,2221,150,2.1,10,5,9999,99999,9,999999999,0.0,999,999,99
3021,3,8,9,0,*?*?*?*?*?*?*?*?*?*?*?*?*?*?*?*?*?*?*?*?*?*?,10.6,7.9,83,102050,518,1389,326,88.3,0.0,88.3,10350,0,10381,3733,150,0.5,10,5,9999,99999,9,999999999,0.0,999,999,99
3021,3,8,10,0,*?*?*?*?*?*?*?*?*?*?*?*?*?*?*?*?*?*?*?*?*?*?,11.1,7.4,77,102050,641,1387,325,196.0,56.4,170.0,21555,5531,19165,5099,150,1.5,9,5,9999,99999,9,999999999,0.0,999,999,99
3021,3,8,11,0,*?*?*?*?*?*?*?*?*?*?*?*?*?*?*?*?*?*?*?*?*?*?,12.9,7.0,67,102050,715,1387,337,127.5,0.0,127.5,15092,0,15148,5760,150,3.1,10,5,9999,99999,9,999999999,0.0,999,999,99
3021,3,8,12,0,*?*?*?*?*?*?*?*?*?*?*?*?*?*?*?*?*?*?*?*?*?*?,13.4,7.0,65,102050,734,1387,340,131.2,0.0,131.2,15552,0,15611,5965,150,3.1,10,5,9999,99999,9,999999999,0.0,999,999,99
3021,3,8,13,0,*?*?*?*?*?*?*?*?*?*?*?*?*?*?*?*?*?*?*?*?*?*?,13.3,6.7,64,102050,697,1388,339,123.8,0.0,123.8,14645,0,14698,5562,152,3.6,10,5,9999,99999,9,999999999,0.0,999,999,99
3021,3,8,14,0,*?*?*?*?*?*?*?*?*?*?*?*?*?*?*?*?*?*?*?*?*?*?,13.6,7.1,65,102050,606,1388,340,105.8,0.0,105.8,12451,0,12492,4609,153,3.1,10,5,9999,99999,9,999999999,0.0,999,999,99
3021,3,8,15,0,*?*?*?*?*?*?*?*?*?*?*?*?*?*?*?*?*?*?*?*?*?*?,13.3,6.4,63,102050,467,1387,339,78.4,0.0,78.4,9164,0,9190,3254,155,3.1,10,5,9999,99999,9,999999999,0.0,999,999,99
3021,3,8,16,0,*?*?*?*?*?*?*?*?*?*?*?*?*?*?*?*?*?*?*?*?*?*?,13.1,7.4,68,102050,291,1388,338,43.4,0.0,43.4,5065,0,5075,1706,157,3.6,10,5,9999,99999,9,999999999,0.0,999,999,99
3021,3,8,17,0,*?*?*?*?*?*?*?*?*?*?*?*?*?*?*?*?*?*?*?*?*?*?,13.0,7.3,68,102050,88,1381,338,3.3,0.0,3.3,427,-0,427,135,158,3.1,10,5,9999,99999,9,999999999,0.0,999,999,99
3021,3,8,18,0,*?*?*?*?*?*?*?*?*?*?*?*?*?*?*?*?*?*?*?*?*?*?,12.9,7.3,68,102050,0,-0,337,0.0,-0.0,0.0,0,0,0,0,160,1.0,10,5,9999,99999,9,999999999,0.0,999,999,99
3021,3,8,19,0,*?*?*?*?*?*?*?*?*?*?*?*?*?*?*?*?*?*?*?*?*?*?,12.2,7.9,75,102050,0,-0,334,0.0,-0.0,0.0,0,0,0,0,158,1.5,10,5,9999,99999,9,999999999,0.0,999,999,99
3021,3,8,20,0,*?*?*?*?*?*?*?*?*?*?*?*?*?*?*?*?*?*?*?*?*?*?,10.8,7.4,80,102050,0,-0,327,0.0,-0.0,0.0,0,0,0,0,157,1.5,10,5,9999,99999,9,999999999,0.0,999,999,99
3021,3,8,21,0,*?*?*?*?*?*?*?*?*?*?*?*?*?*?*?*?*?*?*?*?*?*?,11.1,8.4,83,102050,0,-0,328,0.0,-0.0,0.0,0,0,0,0,155,1.0,10,5,9999,99999,9,999999999,0.0,999,999,99
3021,3,8,22,0,*?*?*?*?*?*?*?*?*?*?*?*?*?*?*?*?*?*?*?*?*?*?,10.6,8.4,86,102050,0,-0,326,0.0,-0.0,0.0,0,0,0,0,153,0.5,10,5,9999,99999,9,999999999,0.0,999,999,99
3021,3,8,23,0,*?*?*?*?*?*?*?*?*?*?*?*?*?*?*?*?*?*?*?*?*?*?,10.0,8.4,90,102050,0,-0,323,0.0,-0.0,0.0,0,0,0,0,152,1.5,10,5,9999,99999,9,999999999,0.0,999,999,99
3021,3,8,24,0,*?*?*?*?*?*?*?*?*?*?*?*?*?*?*?*?*?*?*?*?*?*?,9.0,6.4,83,102050,0,-0,319,0.0,-0.0,0.0,0,0,0,0,130,1.5,10,5,9999,99999,9,999999999,0.0,999,999,99
3021,3,9,1,0,*?*?*?*?*?*?*?*?*?*?*?*?*?*?*?*?*?*?*?*?*?*?,8.2,5.8,84,101935,0,-0,316,0.0,-0.0,0.0,0,0,0,0,140,2.1,10,5,9999,99999,9,999999999,0.0,999,999,99
3021,3,9,2,0,*?*?*?*?*?*?*?*?*?*?*?*?*?*?*?*?*?*?*?*?*?*?,7.4,4.6,81,101935,0,-0,312,0.0,-0.0,0.0,0,0,0,0,130,0.5,10,5,9999,99999,9,999999999,0.0,999,999,99
3021,3,9,3,0,*?*?*?*?*?*?*?*?*?*?*?*?*?*?*?*?*?*?*?*?*?*?,7.1,5.0,85,101935,0,-0,311,0.0,-0.0,0.0,0,0,0,0,120,1.5,10,5,9999,99999,9,999999999,0.0,999,999,99
3021,3,9,4,0,*?*?*?*?*?*?*?*?*?*?*?*?*?*?*?*?*?*?*?*?*?*?,7.7,4.5,79,101935,0,-0,314,0.0,-0.0,0.0,0,0,0,0,110,3.1,10,5,9999,99999,9,999999999,0.0,999,999,99
3021,3,9,5,0,*?*?*?*?*?*?*?*?*?*?*?*?*?*?*?*?*?*?*?*?*?*?,7.3,3.8,78,101935,0,-0,312,0.0,-0.0,0.0,0,0,0,0,100,1.5,10,5,9999,99999,9,999999999,0.0,999,999,99
3021,3,9,6,0,*?*?*?*?*?*?*?*?*?*?*?*?*?*?*?*?*?*?*?*?*?*?,7.1,4.1,80,101935,0,-0,311,0.0,-0.0,0.0,0,0,0,0,90,2.6,10,5,9999,99999,9,999999999,0.0,999,999,99
3021,3,9,7,0,*?*?*?*?*?*?*?*?*?*?*?*?*?*?*?*?*?*?*?*?*?*?,6.9,3.2,76,101935,165,1387,287,59.5,262.6,28.3,6126,16079,4375,514,87,0.5,5,3,9999,99999,9,999999999,0.0,999,999,99
3021,3,9,8,0,*?*?*?*?*?*?*?*?*?*?*?*?*?*?*?*?*?*?*?*?*?*?,7.9,3.2,71,101935,361,1389,272,197.4,526.2,60.6,20448,44457,9023,1129,83,1.5,1,0,9999,99999,9,999999999,0.0,999,999,99
3021,3,9,9,0,*?*?*?*?*?*?*?*?*?*?*?*?*?*?*?*?*?*?*?*?*?*?,8.8,3.9,71,101935,526,1388,272,310.4,573.1,93.1,32232,53645,13300,1804,80,2.1,0,0,9999,99999,9,999999999,0.0,999,999,99
3021,3,9,10,0,*?*?*?*?*?*?*?*?*?*?*?*?*?*?*?*?*?*?*?*?*?*?,8.8,3.8,70,101935,649,1386,281,393.7,565.0,129.1,40740,54717,17583,2599,77,0.5,2,1,9999,99999,9,999999999,0.0,999,999,99
3021,3,9,11,0,*?*?*?*?*?*?*?*?*?*?*?*?*?*?*?*?*?*?*?*?*?*?,9.9,3.8,65,101935,723,1387,305,389.6,334.8,215.0,41754,34914,24088,4941,73,1.5,6,3,9999,99999,9,999999999,0.0,999,999,99
3021,3,9,12,0,*?*?*?*?*?*?*?*?*?*?*?*?*?*?*?*?*?*?*?*?*?*?,10.4,4.3,65,101935,742,1387,312,361.3,241.2,232.3,38607,25234,25811,5456,70,2.1,7,4,9999,99999,9,999999999,0.0,999,999,99
3021,3,9,13,0,*?*?*?*?*?*?*?*?*?*?*?*?*?*?*?*?*?*?*?*?*?*?,10.5,3.2,60,101935,704,1387,317,288.6,143.2,215.8,31513,14713,24296,5399,90,1.5,8,4,9999,99999,9,999999999,0.0,999,999,99
3021,3,9,14,0,*?*?*?*?*?*?*?*?*?*?*?*?*?*?*?*?*?*?*?*?*?*?,10.5,2.9,59,101935,613,1387,322,186.4,56.1,161.6,20486,5465,18220,4781,110,1.0,9,5,9999,99999,9,999999999,0.0,999,999,99
3021,3,9,15,0,*?*?*?*?*?*?*?*?*?*?*?*?*?*?*?*?*?*?*?*?*?*?,10.6,2.7,57,101935,474,1386,327,79.8,0.0,79.8,9333,0,9360,3321,130,2.6,10,5,9999,99999,9,999999999,0.0,999,999,99
3021,3,9,16,0,*?*?*?*?*?*?*?*?*?*?*?*?*?*?*?*?*?*?*?*?*?*?,10.5,2.5,57,101935,298,1388,306,135.2,282.1,74.6,14006,21769,9638,1370,150,2.6,6,3,9999,99999,9,999999999,0.0,999,999,99
3021,3,9,17,0,*?*?*?*?*?*?*?*?*?*?*?*?*?*?*?*?*?*?*?*?*?*?,10.5,3.0,60,101935,95,1384,312,12.7,65.9,8.1,1467,2729,1313,135,170,2.6,7,4,9999,99999,9,999999999,0.0,999,999,99
3021,3,9,18,0,*?*?*?*?*?*?*?*?*?*?*?*?*?*?*?*?*?*?*?*?*?*?,9.4,3.6,66,101935,0,-0,322,0.0,-0.0,0.0,0,0,0,0,190,1.0,10,5,9999,99999,9,999999999,0.0,999,999,99
3021,3,9,19,0,*?*?*?*?*?*?*?*?*?*?*?*?*?*?*?*?*?*?*?*?*?*?,8.5,3.8,71,101935,0,-0,317,0.0,-0.0,0.0,0,0,0,0,183,2.6,10,5,9999,99999,9,999999999,0.0,999,999,99
3021,3,9,20,0,*?*?*?*?*?*?*?*?*?*?*?*?*?*?*?*?*?*?*?*?*?*?,8.9,3.9,70,101935,0,-0,319,0.0,-0.0,0.0,0,0,0,0,177,4.1,10,5,9999,99999,9,999999999,0.0,999,999,99
3021,3,9,21,0,*?*?*?*?*?*?*?*?*?*?*?*?*?*?*?*?*?*?*?*?*?*?,8.5,3.8,72,101935,0,-0,317,0.0,-0.0,0.0,0,0,0,0,170,4.6,10,5,9999,99999,9,999999999,0.0,999,999,99
3021,3,9,22,0,*?*?*?*?*?*?*?*?*?*?*?*?*?*?*?*?*?*?*?*?*?*?,8.4,4.3,74,101935,0,-0,317,0.0,-0.0,0.0,0,0,0,0,163,4.1,10,5,9999,99999,9,999999999,0.0,999,999,99
3021,3,9,23,0,*?*?*?*?*?*?*?*?*?*?*?*?*?*?*?*?*?*?*?*?*?*?,7.8,3.0,70,101935,0,-0,314,0.0,-0.0,0.0,0,0,0,0,157,5.2,10,5,9999,99999,9,999999999,0.0,999,999,99
3021,3,9,24,0,*?*?*?*?*?*?*?*?*?*?*?*?*?*?*?*?*?*?*?*?*?*?,9.4,7.1,85,101935,0,-0,321,0.0,-0.0,0.0,0,0,0,0,150,1.0,10,5,9999,99999,9,999999999,0.0,999,999,99
3021,3,10,1,0,*?*?*?*?*?*?*?*?*?*?*?*?*?*?*?*?*?*?*?*?*?*?,6.3,3.6,82,103037,0,-0,308,0.0,-0.0,0.0,0,0,0,0,178,1.5,10,5,9999,99999,9,999999999,0.0,999,999,99
3021,3,10,2,0,*?*?*?*?*?*?*?*?*?*?*?*?*?*?*?*?*?*?*?*?*?*?,5.5,3.6,88,103037,0,-0,304,0.0,-0.0,0.0,0,0,0,0,207,2.1,10,5,9999,99999,9,999999999,0.0,999,999,99
3021,3,10,3,0,*?*?*?*?*?*?*?*?*?*?*?*?*?*?*?*?*?*?*?*?*?*?,5.3,4.3,93,103037,0,-0,303,0.0,-0.0,0.0,0,0,0,0,235,1.5,10,5,9999,99999,9,999999999,0.0,999,999,99
3021,3,10,4,0,*?*?*?*?*?*?*?*?*?*?*?*?*?*?*?*?*?*?*?*?*?*?,5.4,3.9,91,103037,0,-0,304,0.0,-0.0,0.0,0,0,0,0,263,1.5,10,5,9999,99999,9,999999999,0.0,999,999,99
3021,3,10,5,0,*?*?*?*?*?*?*?*?*?*?*?*?*?*?*?*?*?*?*?*?*?*?,5.2,4.5,94,103037,0,-0,303,0.0,-0.0,0.0,0,0,0,0,292,1.0,10,5,9999,99999,9,999999999,0.0,999,999,99
3021,3,10,6,0,*?*?*?*?*?*?*?*?*?*?*?*?*?*?*?*?*?*?*?*?*?*?,5.0,4.5,97,103037,0,-0,302,0.0,-0.0,0.0,0,0,0,0,320,0.5,10,5,9999,99999,9,999999999,0.0,999,999,99
3021,3,10,7,0,*?*?*?*?*?*?*?*?*?*?*?*?*?*?*?*?*?*?*?*?*?*?,4.8,4.6,98,103037,174,1390,297,35.1,37.3,30.4,3924,2344,3654,638,318,1.0,9,5,9999,99999,9,999999999,0.0,999,999,99
3021,3,10,8,0,*?*?*?*?*?*?*?*?*?*?*?*?*?*?*?*?*?*?*?*?*?*?,5.7,5.1,96,103037,369,1386,296,135.7,128.5,101.5,14789,11242,11668,2237,317,3.1,8,4,9999,99999,9,999999999,0.0,999,999,99
3021,3,10,9,0,*?*?*?*?*?*?*?*?*?*?*?*?*?*?*?*?*?*?*?*?*?*?,6.6,4.8,89,103037,534,1386,300,211.1,138.1,157.9,22993,13469,17932,3668,315,2.6,8,4,9999,99999,9,999999999,0.0,999,999,99
3021,3,10,10,0,*?*?*?*?*?*?*?*?*?*?*?*?*?*?*?*?*?*?*?*?*?*?,8.2,5.3,82,103037,657,1385,312,201.8,56.6,175.0,22193,5568,19727,5291,313,3.6,9,5,9999,99999,9,999999999,0.0,999,999,99
3021,3,10,11,0,*?*?*?*?*?*?*?*?*?*?*?*?*?*?*?*?*?*?*?*?*?*?,9.4,6.1,80,103037,731,1386,313,300.9,143.8,225.1,32878,14851,25303,5711,312,2.1,8,4,9999,99999,9,999999999,0.0,999,999,99
3021,3,10,12,0,*?*?*?*?*?*?*?*?*?*?*?*?*?*?*?*?*?*?*?*?*?*?,9.7,6.2,79,103037,749,1386,314,309.3,144.2,231.4,33809,14937,25987,5931,310,3.1,8,4,9999,99999,9,999999999,0.0,999,999,99
3021,3,10,13,0,*?*?*?*?*?*?*?*?*?*?*?*?*?*?*?*?*?*?*?*?*?*?,9.8,5.8,76,103037,711,1385,323,126.9,0.0,126.9,15017,0,15072,5726,310,2.6,10,5,9999,99999,9,999999999,0.0,999,999,99
3021,3,10,14,0,*?*?*?*?*?*?*?*?*?*?*?*?*?*?*?*?*?*?*?*?*?*?,10.1,5.5,73,103037,620,1386,324,108.8,0.0,108.8,12807,0,12850,4761,310,3.1,10,5,9999,99999,9,999999999,0.0,999,999,99
3021,3,10,15,0,*?*?*?*?*?*?*?*?*?*?*?*?*?*?*?*?*?*?*?*?*?*?,9.8,5.0,72,103037,481,1386,323,81.2,0.0,81.2,9502,0,9530,3389,310,3.1,10,5,9999,99999,9,999999999,0.0,999,999,99
3021,3,10,16,0,*?*?*?*?*?*?*?*?*?*?*?*?*?*?*?*?*?*?*?*?*?*?,10.0,5.5,73,103037,304,1384,320,80.2,48.6,69.5,8800,4040,7876,1813,310,3.1,9,5,9999,99999,9,999999999,0.0,999,999,99
3021,3,10,17,0,*?*?*?*?*?*?*?*?*?*?*?*?*?*?*?*?*?*?*?*?*?*?,9.8,6.6,80,103037,102,1387,319,10.4,18.9,9.0,1218,903,1148,187,310,3.6,9,5,9999,99999,9,999999999,0.0,999,999,99
3021,3,10,18,0,*?*?*?*?*?*?*?*?*?*?*?*?*?*?*?*?*?*?*?*?*?*?,8.9,5.9,81,103037,0,-0,319,0.0,-0.0,0.0,0,0,0,0,310,3.6,10,5,9999,99999,9,999999999,0.0,999,999,99
3021,3,10,19,0,*?*?*?*?*?*?*?*?*?*?*?*?*?*?*?*?*?*?*?*?*?*?,7.7,5.0,82,103037,0,-0,314,0.0,-0.0,0.0,0,0,0,0,282,4.6,10,5,9999,99999,9,999999999,0.0,999,999,99
3021,3,10,20,0,*?*?*?*?*?*?*?*?*?*?*?*?*?*?*?*?*?*?*?*?*?*?,7.5,4.6,82,103037,0,-0,313,0.0,-0.0,0.0,0,0,0,0,253,3.1,10,5,9999,99999,9,999999999,0.0,999,999,99
3021,3,10,21,0,*?*?*?*?*?*?*?*?*?*?*?*?*?*?*?*?*?*?*?*?*?*?,6.9,5.1,88,103037,0,-0,310,0.0,-0.0,0.0,0,0,0,0,225,3.1,10,5,9999,99999,9,999999999,0.0,999,999,99
3021,3,10,22,0,*?*?*?*?*?*?*?*?*?*?*?*?*?*?*?*?*?*?*?*?*?*?,6.5,5.8,96,103037,0,-0,308,0.0,-0.0,0.0,0,0,0,0,197,2.6,10,5,9999,99999,9,999999999,0.0,999,999,99
3021,3,10,23,0,*?*?*?*?*?*?*?*?*?*?*?*?*?*?*?*?*?*?*?*?*?*?,5.8,5.0,94,103037,0,-0,305,0.0,-0.0,0.0,0,0,0,0,168,2.6,10,5,9999,99999,9,999999999,0.0,999,999,99
3021,3,10,24,0,*?*?*?*?*?*?*?*?*?*?*?*?*?*?*?*?*?*?*?*?*?*?,7.2,3.2,76,103037,0,-0,312,0.0,-0.0,0.0,0,0,0,0,150,1.0,10,5,9999,99999,9,999999999,0.0,999,999,99
3021,3,11,1,0,*?*?*?*?*?*?*?*?*?*?*?*?*?*?*?*?*?*?*?*?*?*?,3.8,3.4,98,103591,0,-0,297,0.0,-0.0,0.0,0,0,0,0,145,3.6,10,5,9999,99999,9,999999999,0.0,999,999,99
3021,3,11,2,0,*?*?*?*?*?*?*?*?*?*?*?*?*?*?*?*?*?*?*?*?*?*?,3.0,2.7,97,103591,0,-0,294,0.0,-0.0,0.0,0,0,0,0,150,1.0,10,5,9999,99999,9,999999999,0.0,999,999,99
3021,3,11,3,0,*?*?*?*?*?*?*?*?*?*?*?*?*?*?*?*?*?*?*?*?*?*?,2.0,1.3,96,103591,0,-0,290,0.0,-0.0,0.0,0,0,0,0,155,1.5,10,5,9999,99999,9,999999999,0.0,999,999,99
3021,3,11,4,0,*?*?*?*?*?*?*?*?*?*?*?*?*?*?*?*?*?*?*?*?*?*?,1.0,0.8,100,103591,0,-0,285,0.0,-0.0,0.0,0,0,0,0,160,1.0,10,5,9999,99999,9,999999999,0.0,999,999,99
3021,3,11,5,0,*?*?*?*?*?*?*?*?*?*?*?*?*?*?*?*?*?*?*?*?*?*?,1.5,1.5,100,103591,0,-0,287,0.0,-0.0,0.0,0,0,0,0,165,0.5,10,5,9999,99999,9,999999999,0.0,999,999,99
3021,3,11,6,0,*?*?*?*?*?*?*?*?*?*?*?*?*?*?*?*?*?*?*?*?*?*?,2.1,2.1,100,103591,0,-0,290,0.0,-0.0,0.0,0,0,0,0,170,2.1,10,5,9999,99999,9,999999999,0.0,999,999,99
3021,3,11,7,0,*?*?*?*?*?*?*?*?*?*?*?*?*?*?*?*?*?*?*?*?*?*?,1.7,1.7,100,103591,182,1385,246,75.5,398.4,23.2,7803,27584,3816,481,168,1.0,1,0,9999,99999,9,999999999,0.0,999,999,99
3021,3,11,8,0,*?*?*?*?*?*?*?*?*?*?*?*?*?*?*?*?*?*?*?*?*?*?,3.1,2.1,93,103591,377,1384,247,209.2,537.7,62.8,21698,46140,9329,1175,167,2.6,0,0,9999,99999,9,999999999,0.0,999,999,99
3021,3,11,9,0,*?*?*?*?*?*?*?*?*?*?*?*?*?*?*?*?*?*?*?*?*?*?,5.3,2.9,84,103591,542,1385,261,321.9,570.0,98.8,33382,53646,13986,1917,165,2.1,1,0,9999,99999,9,999999999,0.0,999,999,99
3021,3,11,10,0,*?*?*?*?*?*?*?*?*?*?*?*?*?*?*?*?*?*?*?*?*?*?,7.7,4.1,79,103591,665,1385,309,204.7,56.7,177.5,22512,5585,20008,5390,163,3.1,9,5,9999,99999,9,999999999,0.0,999,999,99
3021,3,11,11,0,*?*?*?*?*?*?*?*?*?*?*?*?*?*?*?*?*?*?*?*?*?*?,9.7,5.8,77,103591,739,1386,310,360.0,241.1,231.5,38469,25213,25726,5430,162,3.6,7,4,9999,99999,9,999999999,0.0,999,999,99
3021,3,11,12,0,*?*?*?*?*?*?*?*?*?*?*?*?*?*?*?*?*?*?*?*?*?*?,11.1,6.4,73,103591,757,1386,320,313.0,144.4,234.1,34210,14973,26281,6027,160,4.6,8,4,9999,99999,9,999999999,0.0,999,999,99
3021,3,11,13,0,*?*?*?*?*?*?*?*?*?*?*?*?*?*?*?*?*?*?*?*?*?*?,11.0,7.1,77,103591,719,1386,328,128.4,0.0,128.4,15205,0,15261,5809,150,4.6,10,5,9999,99999,9,999999999,0.0,999,999,99
3021,3,11,14,0,*?*?*?*?*?*?*?*?*?*?*?*?*?*?*?*?*?*?*?*?*?*?,10.9,6.6,75,103591,627,1385,319,253.7,141.3,189.8,27669,14245,21442,4578,140,3.1,8,4,9999,99999,9,999999999,0.0,999,999,99
3021,3,11,15,0,*?*?*?*?*?*?*?*?*?*?*?*?*?*?*?*?*?*?*?*?*?*?,11.1,6.6,73,103591,488,1385,316,224.8,227.8,144.5,23792,21683,16549,2987,130,3.6,7,4,9999,99999,9,999999999,0.0,999,999,99
3021,3,11,16,0,*?*?*?*?*?*?*?*?*?*?*?*?*?*?*?*?*?*?*?*?*?*?,11.3,5.5,67,103591,311,1384,317,129.3,205.5,83.2,13673,16333,9801,1602,120,3.6,7,4,9999,99999,9,999999999,0.0,999,999,99
3021,3,11,17,0,*?*?*?*?*?*?*?*?*?*?*?*?*?*?*?*?*?*?*?*?*?*?,10.1,5.5,73,103591,109,1390,320,12.8,21.6,11.1,1478,1070,1390,229,110,3.1,9,5,9999,99999,9,999999999,0.0,999,999,99
3021,3,11,18,0,*?*?*?*?*?*?*?*?*?*?*?*?*?*?*?*?*?*?*?*?*?*?,8.4,5.3,81,103591,0,-0,317,0.0,-0.0,0.0,0,0,0,0,100,3.1,10,5,9999,99999,9,999999999,0.0,999,999,99
3021,3,11,19,0,*?*?*?*?*?*?*?*?*?*?*?*?*?*?*?*?*?*?*?*?*?*?,7.5,5.3,86,103591,0,-0,313,0.0,-0.0,0.0,0,0,0,0,113,3.1,10,5,9999,99999,9,999999999,0.0,999,999,99
3021,3,11,20,0,*?*?*?*?*?*?*?*?*?*?*?*?*?*?*?*?*?*?*?*?*?*?,5.7,3.4,85,103591,0,-0,305,0.0,-0.0,0.0,0,0,0,0,127,2.6,10,5,9999,99999,9,999999999,0.0,999,999,99
3021,3,11,21,0,*?*?*?*?*?*?*?*?*?*?*?*?*?*?*?*?*?*?*?*?*?*?,6.2,3.6,83,103591,0,-0,307,0.0,-0.0,0.0,0,0,0,0,140,3.1,10,5,9999,99999,9,999999999,0.0,999,999,99
3021,3,11,22,0,*?*?*?*?*?*?*?*?*?*?*?*?*?*?*?*?*?*?*?*?*?*?,5.2,3.0,86,103591,0,-0,303,0.0,-0.0,0.0,0,0,0,0,153,4.1,10,5,9999,99999,9,999999999,0.0,999,999,99
3021,3,11,23,0,*?*?*?*?*?*?*?*?*?*?*?*?*?*?*?*?*?*?*?*?*?*?,4.6,2.5,87,103591,0,-0,300,0.0,-0.0,0.0,0,0,0,0,167,4.1,10,5,9999,99999,9,999999999,0.0,999,999,99
3021,3,11,24,0,*?*?*?*?*?*?*?*?*?*?*?*?*?*?*?*?*?*?*?*?*?*?,5.2,4.1,94,103591,0,-0,303,0.0,-0.0,0.0,0,0,0,0,140,1.5,10,5,9999,99999,9,999999999,0.0,999,999,99
3021,3,12,1,0,*?*?*?*?*?*?*?*?*?*?*?*?*?*?*?*?*?*?*?*?*?*?,3.4,0.6,78,103355,0,-0,296,0.0,-0.0,0.0,0,0,0,0,173,1.5,10,5,9999,99999,9,999999999,0.0,999,999,99
3021,3,12,2,0,*?*?*?*?*?*?*?*?*?*?*?*?*?*?*?*?*?*?*?*?*?*?,2.6,-0.4,76,103355,0,-0,292,0.0,-0.0,0.0,0,0,0,0,167,3.1,10,5,9999,99999,9,999999999,0.0,999,999,99
3021,3,12,3,0,*?*?*?*?*?*?*?*?*?*?*?*?*?*?*?*?*?*?*?*?*?*?,2.2,-1.1,75,103355,0,-0,291,0.0,-0.0,0.0,0,0,0,0,160,2.1,10,5,9999,99999,9,999999999,0.0,999,999,99
3021,3,12,4,0,*?*?*?*?*?*?*?*?*?*?*?*?*?*?*?*?*?*?*?*?*?*?,1.7,-1.3,76,103355,0,-0,289,0.0,-0.0,0.0,0,0,0,0,153,2.1,10,5,9999,99999,9,999999999,0.0,999,999,99
3021,3,12,5,0,*?*?*?*?*?*?*?*?*?*?*?*?*?*?*?*?*?*?*?*?*?*?,1.1,-2.2,74,103355,0,-0,286,0.0,-0.0,0.0,0,0,0,0,147,0.5,10,5,9999,99999,9,999999999,0.0,999,999,99
3021,3,12,6,0,*?*?*?*?*?*?*?*?*?*?*?*?*?*?*?*?*?*?*?*?*?*?,0.5,-2.7,74,103355,0,-0,230,0.0,-0.0,0.0,0,0,0,0,140,1.5,0,0,9999,99999,9,999999999,0.0,999,999,99
3021,3,12,7,0,*?*?*?*?*?*?*?*?*?*?*?*?*?*?*?*?*?*?*?*?*?*?,1.7,-1.5,74,103355,191,1388,236,81.5,414.4,24.4,8411,29149,4010,505,140,1.5,0,0,9999,99999,9,999999999,0.0,999,999,99
3021,3,12,8,0,*?*?*?*?*?*?*?*?*?*?*?*?*?*?*?*?*?*?*?*?*?*?,2.9,-1.7,67,103355,386,1386,240,215.1,540.5,64.5,22309,46704,9569,1210,140,2.6,0,0,9999,99999,9,999999999,0.0,999,999,99
3021,3,12,9,0,*?*?*?*?*?*?*?*?*?*?*?*?*?*?*?*?*?*?*?*?*?*?,4.9,-1.3,60,103355,550,1384,248,327.8,577.3,98.4,34056,54563,13952,1922,140,2.6,0,0,9999,99999,9,999999999,0.0,999,999,99
3021,3,12,10,0,*?*?*?*?*?*?*?*?*?*?*?*?*?*?*?*?*?*?*?*?*?*?,8.4,-1.1,48,103355,673,1384,261,412.0,593.1,123.6,42933,58006,17035,2563,140,3.6,0,0,9999,99999,9,999999999,0.0,999,999,99
3021,3,12,11,0,*?*?*?*?*?*?*?*?*?*?*?*?*?*?*?*?*?*?*?*?*?*?,10.8,-0.8,41,103355,746,1384,270,462.0,600.0,138.6,48240,59443,18786,3018,140,5.2,0,0,9999,99999,9,999999999,0.0,999,999,99
3021,3,12,12,0,*?*?*?*?*?*?*?*?*?*?*?*?*?*?*?*?*?*?*?*?*?*?,12.6,-2.2,33,103355,764,1384,275,474.2,601.5,142.3,49549,59744,19208,3141,140,4.6,0,0,9999,99999,9,999999999,0.0,999,999,99
3021,3,12,13,0,*?*?*?*?*?*?*?*?*?*?*?*?*?*?*?*?*?*?*?*?*?*?,12.9,-2.7,31,103355,726,1385,275,448.0,598.2,134.4,46757,59080,18306,2884,145,4.1,0,0,9999,99999,9,999999999,0.0,999,999,99
3021,3,12,14,0,*?*?*?*?*?*?*?*?*?*?*?*?*?*?*?*?*?*?*?*?*?*?,12.9,-1.7,34,103355,634,1384,277,385.1,588.7,115.5,40086,57065,16067,2343,150,4.6,0,0,9999,99999,9,999999999,0.0,999,999,99
3021,3,12,15,0,*?*?*?*?*?*?*?*?*?*?*?*?*?*?*?*?*?*?*?*?*?*?,12.7,-1.5,35,103355,495,1385,276,289.8,567.6,87.0,30081,52433,12509,1668,155,2.6,0,0,9999,99999,9,999999999,0.0,999,999,99
3021,3,12,16,0,*?*?*?*?*?*?*?*?*?*?*?*?*?*?*?*?*?*?*?*?*?*?,13.0,-1.9,33,103355,318,1385,277,168.7,514.2,50.6,17517,41726,7674,944,160,2.6,0,0,9999,99999,9,999999999,0.0,999,999,99
3021,3,12,17,0,*?*?*?*?*?*?*?*?*?*?*?*?*?*?*?*?*?*?*?*?*?*?,12.5,-0.2,39,103355,115,1381,284,29.9,249.1,9.2,3220,15770,1558,286,165,4.1,1,0,9999,99999,9,999999999,0.0,999,999,99
3021,3,12,18,0,*?*?*?*?*?*?*?*?*?*?*?*?*?*?*?*?*?*?*?*?*?*?,9.8,1.5,53,103355,0,-0,324,0.0,-0.0,0.0,0,0,0,0,170,3.1,10,5,9999,99999,9,999999999,0.0,999,999,99
3021,3,12,19,0,*?*?*?*?*?*?*?*?*?*?*?*?*?*?*?*?*?*?*?*?*?*?,8.1,1.0,58,103355,0,-0,316,0.0,-0.0,0.0,0,0,0,0,142,3.1,10,5,9999,99999,9,999999999,0.0,999,999,99
3021,3,12,20,0,*?*?*?*?*?*?*?*?*?*?*?*?*?*?*?*?*?*?*?*?*?*?,6.1,0.2,63,103355,0,-0,307,0.0,-0.0,0.0,0,0,0,0,113,4.1,10,5,9999,99999,9,999999999,0.0,999,999,99
3021,3,12,21,0,*?*?*?*?*?*?*?*?*?*?*?*?*?*?*?*?*?*?*?*?*?*?,6.1,0.6,65,103355,0,-0,307,0.0,-0.0,0.0,0,0,0,0,85,4.1,10,5,9999,99999,9,999999999,0.0,999,999,99
3021,3,12,22,0,*?*?*?*?*?*?*?*?*?*?*?*?*?*?*?*?*?*?*?*?*?*?,5.7,0.2,64,103355,0,-0,306,0.0,-0.0,0.0,0,0,0,0,57,5.2,10,5,9999,99999,9,999999999,0.0,999,999,99
3021,3,12,23,0,*?*?*?*?*?*?*?*?*?*?*?*?*?*?*?*?*?*?*?*?*?*?,5.0,-0.2,65,103355,0,-0,303,0.0,-0.0,0.0,0,0,0,0,28,4.1,10,5,9999,99999,9,999999999,0.0,999,999,99
3021,3,12,24,0,*?*?*?*?*?*?*?*?*?*?*?*?*?*?*?*?*?*?*?*?*?*?,3.9,1.7,80,103355,0,-0,298,0.0,-0.0,0.0,0,0,0,0,180,1.0,10,5,9999,99999,9,999999999,0.0,999,999,99
3021,3,13,1,0,*?*?*?*?*?*?*?*?*?*?*?*?*?*?*?*?*?*?*?*?*?*?,4.1,0.4,76,103176,0,-0,299,0.0,-0.0,0.0,0,0,0,0,53,2.6,10,5,9999,99999,9,999999999,0.0,999,999,99
3021,3,13,2,0,*?*?*?*?*?*?*?*?*?*?*?*?*?*?*?*?*?*?*?*?*?*?,4.0,0.6,78,103176,0,-0,298,0.0,-0.0,0.0,0,0,0,0,107,1.5,10,5,9999,99999,9,999999999,0.0,999,999,99
3021,3,13,3,0,*?*?*?*?*?*?*?*?*?*?*?*?*?*?*?*?*?*?*?*?*?*?,3.6,0.2,77,103176,0,-0,297,0.0,-0.0,0.0,0,0,0,0,160,1.5,10,5,9999,99999,9,999999999,0.0,999,999,99
3021,3,13,4,0,*?*?*?*?*?*?*?*?*?*?*?*?*?*?*?*?*?*?*?*?*?*?,3.2,-0.4,76,103176,0,-0,295,0.0,-0.0,0.0,0,0,0,0,213,2.1,10,5,9999,99999,9,999999999,0.0,999,999,99
3021,3,13,5,0,*?*?*?*?*?*?*?*?*?*?*?*?*?*?*?*?*?*?*?*?*?*?,2.8,-0.2,79,103176,0,-0,293,0.0,-0.0,0.0,0,0,0,0,267,1.5,10,5,9999,99999,9,999999999,0.0,999,999,99
3021,3,13,6,0,*?*?*?*?*?*?*?*?*?*?*?*?*?*?*?*?*?*?*?*?*?*?,2.5,-0.4,79,103176,0,-0,292,0.0,-0.0,0.0,0,0,0,0,320,2.6,10,5,9999,99999,9,999999999,0.0,999,999,99
3021,3,13,7,0,*?*?*?*?*?*?*?*?*?*?*?*?*?*?*?*?*?*?*?*?*?*?,2.2,0.2,85,103176,199,1383,261,84.6,345.9,34.9,8700,23051,5325,632,318,3.1,4,2,9999,99999,9,999999999,0.0,999,999,99
3021,3,13,8,0,*?*?*?*?*?*?*?*?*?*?*?*?*?*?*?*?*?*?*?*?*?*?,3.7,1.7,86,103176,394,1383,254,220.9,537.6,67.8,22871,46701,9983,1268,317,3.6,1,0,9999,99999,9,999999999,0.0,999,999,99
3021,3,13,9,0,*?*?*?*?*?*?*?*?*?*?*?*?*?*?*?*?*?*?*?*?*?*?,5.2,2.5,81,103176,559,1385,256,333.7,578.6,100.1,34668,54855,14172,1962,315,3.1,0,0,9999,99999,9,999999999,0.0,999,999,99
3021,3,13,10,0,*?*?*?*?*?*?*?*?*?*?*?*?*?*?*?*?*?*?*?*?*?*?,8.1,4.1,75,103176,681,1383,279,416.5,568.5,136.6,43133,55442,18448,2803,313,4.6,2,1,9999,99999,9,999999999,0.0,999,999,99
3021,3,13,11,0,*?*?*?*?*?*?*?*?*?*?*?*?*?*?*?*?*?*?*?*?*?*?,10.2,3.4,62,103176,754,1384,286,466.1,574.9,152.9,48382,56771,20307,3300,312,3.6,2,1,9999,99999,9,999999999,0.0,999,999,99
3021,3,13,12,0,*?*?*?*?*?*?*?*?*?*?*?*?*?*?*?*?*?*?*?*?*?*?,11.7,3.2,56,103176,772,1384,302,464.5,489.8,191.4,49228,49772,23195,4282,310,5.7,4,2,9999,99999,9,999999999,0.0,999,999,99
3021,3,13,13,0,*?*?*?*?*?*?*?*?*?*?*?*?*?*?*?*?*?*?*?*?*?*?,11.7,3.8,58,103176,733,1384,308,422.8,418.9,200.8,44260,42219,23992,4407,313,5.7,5,3,9999,99999,9,999999999,0.0,999,999,99
3021,3,13,14,0,*?*?*?*?*?*?*?*?*?*?*?*?*?*?*?*?*?*?*?*?*?*?,11.8,3.8,57,103176,641,1384,308,363.9,412.4,172.9,37994,40688,20983,3572,317,5.2,5,3,9999,99999,9,999999999,0.0,999,999,99
3021,3,13,15,0,*?*?*?*?*?*?*?*?*?*?*?*?*?*?*?*?*?*?*?*?*?*?,11.7,3.9,58,103176,502,1385,288,294.6,563.1,90.4,30528,52128,12929,1732,320,3.6,1,0,9999,99999,9,999999999,0.0,999,999,99
3021,3,13,16,0,*?*?*?*?*?*?*?*?*?*?*?*?*?*?*?*?*?*?*?*?*?*?,11.5,4.1,60,103176,325,1385,307,161.7,361.9,76.8,16880,29070,9990,1408,323,5.2,5,3,9999,99999,9,999999999,0.0,999,999,99
3021,3,13,17,0,*?*?*?*?*?*?*?*?*?*?*?*?*?*?*?*?*?*?*?*?*?*?,11.5,4.6,62,103176,122,1384,317,27.3,110.4,17.5,2990,5288,2580,299,327,4.1,7,4,9999,99999,9,999999999,0.0,999,999,99
3021,3,13,18,0,*?*?*?*?*?*?*?*?*?*?*?*?*?*?*?*?*?*?*?*?*?*?,10.1,5.1,71,103176,0,-0,325,0.0,-0.0,0.0,0,0,0,0,330,4.6,10,5,9999,99999,9,999999999,0.0,999,999,99
3021,3,13,19,0,*?*?*?*?*?*?*?*?*?*?*?*?*?*?*?*?*?*?*?*?*?*?,7.9,4.6,79,103176,0,-0,315,0.0,-0.0,0.0,0,0,0,0,298,3.6,10,5,9999,99999,9,999999999,0.0,999,999,99
3021,3,13,20,0,*?*?*?*?*?*?*?*?*?*?*?*?*?*?*?*?*?*?*?*?*?*?,7.2,4.6,82,103176,0,-0,312,0.0,-0.0,0.0,0,0,0,0,267,2.6,10,5,9999,99999,9,999999999,0.0,999,999,99
3021,3,13,21,0,*?*?*?*?*?*?*?*?*?*?*?*?*?*?*?*?*?*?*?*?*?*?,6.2,4.6,89,103176,0,-0,307,0.0,-0.0,0.0,0,0,0,0,235,2.6,10,5,9999,99999,9,999999999,0.0,999,999,99
3021,3,13,22,0,*?*?*?*?*?*?*?*?*?*?*?*?*?*?*?*?*?*?*?*?*?*?,5.9,4.5,89,103176,0,-0,306,0.0,-0.0,0.0,0,0,0,0,203,2.1,10,5,9999,99999,9,999999999,0.0,999,999,99
3021,3,13,23,0,*?*?*?*?*?*?*?*?*?*?*?*?*?*?*?*?*?*?*?*?*?*?,5.5,4.3,90,103176,0,-0,304,0.0,-0.0,0.0,0,0,0,0,172,3.1,10,5,9999,99999,9,999999999,0.0,999,999,99
3021,3,13,24,0,*?*?*?*?*?*?*?*?*?*?*?*?*?*?*?*?*?*?*?*?*?*?,4.2,-0.0,74,103176,0,-0,299,0.0,-0.0,0.0,0,0,0,0,0,3.1,10,5,9999,99999,9,999999999,0.0,999,999,99
3021,3,14,1,0,*?*?*?*?*?*?*?*?*?*?*?*?*?*?*?*?*?*?*?*?*?*?,4.9,4.3,93,102798,0,-0,301,0.0,-0.0,0.0,0,0,0,0,140,3.6,10,5,9999,99999,9,999999999,0.0,999,999,99
3021,3,14,2,0,*?*?*?*?*?*?*?*?*?*?*?*?*?*?*?*?*?*?*?*?*?*?,4.8,4.5,94,102798,0,-0,301,0.0,-0.0,0.0,0,0,0,0,140,2.1,10,5,9999,99999,9,999999999,0.0,999,999,99
3021,3,14,3,0,*?*?*?*?*?*?*?*?*?*?*?*?*?*?*?*?*?*?*?*?*?*?,3.6,3.6,96,102798,0,-0,296,0.0,-0.0,0.0,0,0,0,0,140,2.1,10,5,9999,99999,9,999999999,0.0,999,999,99
3021,3,14,4,0,*?*?*?*?*?*?*?*?*?*?*?*?*?*?*?*?*?*?*?*?*?*?,3.5,3.4,96,102798,0,-0,296,0.0,-0.0,0.0,0,0,0,0,140,2.6,10,5,9999,99999,9,999999999,0.0,999,999,99
3021,3,14,5,0,*?*?*?*?*?*?*?*?*?*?*?*?*?*?*?*?*?*?*?*?*?*?,3.4,3.4,96,102798,0,-0,295,0.0,-0.0,0.0,0,0,0,0,140,2.1,10,5,9999,99999,9,999999999,0.0,999,999,99
3021,3,14,6,0,*?*?*?*?*?*?*?*?*?*?*?*?*?*?*?*?*?*?*?*?*?*?,2.5,2.3,96,102798,0,-0,292,0.0,-0.0,0.0,0,0,0,0,140,2.1,10,5,9999,99999,9,999999999,0.0,999,999,99
3021,3,14,7,0,*?*?*?*?*?*?*?*?*?*?*?*?*?*?*?*?*?*?*?*?*?*?,1.5,1.3,95,102798,208,1385,283,47.0,41.6,40.8,5218,2864,4842,862,175,2.6,9,5,9999,99999,9,999999999,0.0,999,999,99
3021,3,14,8,0,*?*?*?*?*?*?*?*?*?*?*?*?*?*?*?*?*?*?*?*?*?*?,4.8,3.2,87,102798,403,1385,260,226.8,540.1,69.6,23484,47225,10226,1303,210,3.6,1,0,9999,99999,9,999999999,0.0,999,999,99
3021,3,14,9,0,*?*?*?*?*?*?*?*?*?*?*?*?*?*?*?*?*?*?*?*?*?*?,8.0,4.6,76,102798,567,1384,270,339.5,579.9,101.8,35277,55134,14388,2003,245,5.2,0,0,9999,99999,9,999999999,0.0,999,999,99
3021,3,14,10,0,*?*?*?*?*?*?*?*?*?*?*?*?*?*?*?*?*?*?*?*?*?*?,12.3,6.7,66,102798,689,1383,292,423.4,594.8,127.0,44140,58365,17437,2660,280,5.2,0,0,9999,99999,9,999999999,0.0,999,999,99
3021,3,14,11,0,*?*?*?*?*?*?*?*?*?*?*?*?*?*?*?*?*?*?*?*?*?*?,14.7,6.2,55,102798,762,1384,301,473.1,601.3,141.9,49425,59716,19168,3129,315,5.2,0,0,9999,99999,9,999999999,0.0,999,999,99
3021,3,14,12,0,*?*?*?*?*?*?*?*?*?*?*?*?*?*?*?*?*?*?*?*?*?*?,17.7,6.7,47,102798,779,1383,315,485.0,602.7,145.5,50696,59991,19571,3253,350,5.7,0,0,9999,99999,9,999999999,0.0,999,999,99
3021,3,14,13,0,*?*?*?*?*?*?*?*?*?*?*?*?*?*?*?*?*?*?*?*?*?*?,17.7,6.1,45,102798,740,1383,318,458.3,593.4,140.7,47766,58673,18998,3040,337,5.2,1,0,9999,99999,9,999999999,0.0,999,999,99
3021,3,14,14,0,*?*?*?*?*?*?*?*?*?*?*?*?*?*?*?*?*?*?*?*?*?*?,17.7,7.1,48,102798,648,1383,320,395.0,584.3,121.3,41064,56773,16726,2469,323,5.7,1,0,9999,99999,9,999999999,0.0,999,999,99
3021,3,14,15,0,*?*?*?*?*?*?*?*?*?*?*?*?*?*?*?*?*?*?*?*?*?*?,17.8,7.0,47,102798,509,1384,338,279.4,399.0,132.7,29091,37386,16512,2576,310,4.6,5,3,9999,99999,9,999999999,0.0,999,999,99
3021,3,14,16,0,*?*?*?*?*?*?*?*?*?*?*?*?*?*?*?*?*?*?*?*?*?*?,17.7,7.9,51,102798,331,1382,335,172.5,423.4,71.1,18190,34360,9395,1290,297,5.2,4,2,9999,99999,9,999999999,0.0,999,999,99
3021,3,14,17,0,*?*?*?*?*?*?*?*?*?*?*?*?*?*?*?*?*?*?*?*?*?*?,16.8,7.6,53,102798,129,1387,334,36.5,206.2,17.3,3829,11449,2838,328,283,3.6,5,3,9999,99999,9,999999999,0.0,999,999,99
3021,3,14,18,0,*?*?*?*?*?*?*?*?*?*?*?*?*?*?*?*?*?*?*?*?*?*?,14.0,7.0,60,102798,0,-0,342,0.0,-0.0,0.0,0,0,0,0,270,3.1,10,5,9999,99999,9,999999999,0.0,999,999,99
3021,3,14,19,0,*?*?*?*?*?*?*?*?*?*?*?*?*?*?*?*?*?*?*?*?*?*?,11.7,7.1,70,102798,0,-0,332,0.0,-0.0,0.0,0,0,0,0,272,3.1,10,5,9999,99999,9,999999999,0.0,999,999,99
3021,3,14,20,0,*?*?*?*?*?*?*?*?*?*?*?*?*?*?*?*?*?*?*?*?*?*?,9.4,6.9,81,102798,0,-0,321,0.0,-0.0,0.0,0,0,0,0,273,3.1,10,5,9999,99999,9,999999999,0.0,999,999,99
3021,3,14,21,0,*?*?*?*?*?*?*?*?*?*?*?*?*?*?*?*?*?*?*?*?*?*?,8.1,5.9,82,102798,0,-0,315,0.0,-0.0,0.0,0,0,0,0,275,3.1,10,5,9999,99999,9,999999999,0.0,999,999,99
3021,3,14,22,0,*?*?*?*?*?*?*?*?*?*?*?*?*?*?*?*?*?*?*?*?*?*?,7.6,5.8,85,102798,0,-0,313,0.0,-0.0,0.0,0,0,0,0,277,2.6,10,5,9999,99999,9,999999999,0.0,999,999,99
3021,3,14,23,0,*?*?*?*?*?*?*?*?*?*?*?*?*?*?*?*?*?*?*?*?*?*?,5.9,5.0,91,102798,0,-0,306,0.0,-0.0,0.0,0,0,0,0,278,4.1,10,5,9999,99999,9,999999999,0.0,999,999,99
3021,3,14,24,0,*?*?*?*?*?*?*?*?*?*?*?*?*?*?*?*?*?*?*?*?*?*?,5.1,4.3,91,102798,0,-0,302,0.0,-0.0,0.0,0,0,0,0,140,3.1,10,5,9999,99999,9,999999999,0.0,999,999,99
3021,3,15,1,0,*?*?*?*?*?*?*?*?*?*?*?*?*?*?*?*?*?*?*?*?*?*?,2.9,2.9,100,102730,0,-0,293,0.0,-0.0,0.0,0,0,0,0,285,3.1,10,5,9999,99999,9,999999999,0.0,999,999,99
3021,3,15,2,0,*?*?*?*?*?*?*?*?*?*?*?*?*?*?*?*?*?*?*?*?*?*?,1.9,1.9,100,102730,0,-0,289,0.0,-0.0,0.0,0,0,0,0,290,2.6,10,5,9999,99999,9,999999999,0.0,999,999,99
3021,3,15,3,0,*?*?*?*?*?*?*?*?*?*?*?*?*?*?*?*?*?*?*?*?*?*?,1.2,1.3,100,102730,0,-0,286,0.0,-0.0,0.0,0,0,0,0,295,4.6,10,5,9999,99999,9,999999999,0.0,999,999,99
3021,3,15,4,0,*?*?*?*?*?*?*?*?*?*?*?*?*?*?*?*?*?*?*?*?*?*?,1.7,1.7,100,102730,0,-0,288,0.0,-0.0,0.0,0,0,0,0,300,5.2,10,5,9999,99999,9,999999999,0.0,999,999,99
3021,3,15,5,0,*?*?*?*?*?*?*?*?*?*?*?*?*?*?*?*?*?*?*?*?*?*?,0.8,0.8,100,102730,0,-0,285,0.0,-0.0,0.0,0,0,0,0,305,5.7,10,5,9999,99999,9,999999999,0.0,999,999,99
3021,3,15,6,0,*?*?*?*?*?*?*?*?*?*?*?*?*?*?*?*?*?*?*?*?*?*?,-0.1,-0.2,100,102730,4,1345,281,0.0,0.0,0.0,0,0,0,0,310,5.7,10,5,9999,99999,9,999999999,0.0,999,999,99
3021,3,15,7,0,*?*?*?*?*?*?*?*?*?*?*?*?*?*?*?*?*?*?*?*?*?*?,0.7,0.6,100,102730,216,1381,279,50.0,42.5,43.4,5543,2983,5138,918,310,2.1,9,5,9999,99999,9,999999999,0.0,999,999,99
3021,3,15,8,0,*?*?*?*?*?*?*?*?*?*?*?*?*?*?*?*?*?*?*?*?*?*?,1.6,1.7,100,102730,411,1383,279,155.4,131.7,116.2,16920,11961,13308,2593,310,1.0,8,4,9999,99999,9,999999999,0.0,999,999,99
3021,3,15,9,0,*?*?*?*?*?*?*?*?*?*?*?*?*?*?*?*?*?*?*?*?*?*?,4.4,3.4,97,102730,575,1382,290,230.5,139.7,172.4,25115,13854,19530,4071,310,1.5,8,4,9999,99999,9,999999999,0.0,999,999,99
3021,3,15,10,0,*?*?*?*?*?*?*?*?*?*?*?*?*?*?*?*?*?*?*?*?*?*?,7.4,3.6,80,102730,697,1382,299,338.5,239.6,217.7,36099,24839,24288,4984,310,3.6,7,4,9999,99999,9,999999999,0.0,999,999,99
3021,3,15,11,0,*?*?*?*?*?*?*?*?*?*?*?*?*?*?*?*?*?*?*?*?*?*?,8.9,5.5,83,102730,769,1382,306,377.5,242.2,242.8,40390,25480,26873,5824,310,7.2,7,4,9999,99999,9,999999999,0.0,999,999,99
3021,3,15,12,0,*?*?*?*?*?*?*?*?*?*?*?*?*?*?*?*?*?*?*?*?*?*?,10.2,6.2,79,102730,787,1383,312,386.8,242.7,248.7,41416,25610,27483,6040,310,5.7,7,4,9999,99999,9,999999999,0.0,999,999,99
3021,3,15,13,0,*?*?*?*?*?*?*?*?*?*?*?*?*?*?*?*?*?*?*?*?*?*?,10.6,5.3,73,102730,748,1383,322,233.5,57.4,202.5,25705,5735,22822,6423,308,7.2,9,5,9999,99999,9,999999999,0.0,999,999,99
3021,3,15,14,0,*?*?*?*?*?*?*?*?*?*?*?*?*?*?*?*?*?*?*?*?*?*?,10.7,5.3,72,102730,655,1383,323,201.6,56.6,174.8,22167,5567,19703,5282,307,4.6,9,5,9999,99999,9,999999999,0.0,999,999,99
3021,3,15,15,0,*?*?*?*?*?*?*?*?*?*?*?*?*?*?*?*?*?*?*?*?*?*?,11.0,5.0,69,102730,515,1382,320,203.2,137.4,152.0,22125,13293,17275,3509,305,1.5,8,4,9999,99999,9,999999999,0.0,999,999,99
3021,3,15,16,0,*?*?*?*?*?*?*?*?*?*?*?*?*?*?*?*?*?*?*?*?*?*?,10.9,5.3,71,102730,338,1382,319,122.0,125.8,91.3,13302,10665,10518,1994,303,4.6,8,4,9999,99999,9,999999999,0.0,999,999,99
3021,3,15,17,0,*?*?*?*?*?*?*?*?*?*?*?*?*?*?*?*?*?*?*?*?*?*?,10.5,5.8,76,102730,135,1380,322,22.0,30.0,19.1,2498,1660,2337,397,302,5.7,9,5,9999,99999,9,999999999,0.0,999,999,99
3021,3,15,18,0,*?*?*?*?*?*?*?*?*?*?*?*?*?*?*?*?*?*?*?*?*?*?,8.2,5.6,88,102730,0,-0,316,0.0,-0.0,0.0,0,0,0,0,300,3.6,10,5,9999,99999,9,999999999,0.0,999,999,99
3021,3,15,19,0,*?*?*?*?*?*?*?*?*?*?*?*?*?*?*?*?*?*?*?*?*?*?,6.3,5.0,95,102730,0,-0,307,0.0,-0.0,0.0,0,0,0,0,302,5.2,10,5,9999,99999,9,999999999,0.0,999,999,99
3021,3,15,20,0,*?*?*?*?*?*?*?*?*?*?*?*?*?*?*?*?*?*?*?*?*?*?,5.3,3.9,95,102730,0,-0,303,0.0,-0.0,0.0,0,0,0,0,303,4.1,10,5,9999,99999,9,999999999,0.0,999,999,99
3021,3,15,21,0,*?*?*?*?*?*?*?*?*?*?*?*?*?*?*?*?*?*?*?*?*?*?,4.6,3.4,96,102730,0,-0,300,0.0,-0.0,0.0,0,0,0,0,305,4.1,10,5,9999,99999,9,999999999,0.0,999,999,99
3021,3,15,22,0,*?*?*?*?*?*?*?*?*?*?*?*?*?*?*?*?*?*?*?*?*?*?,3.8,2.5,95,102730,0,-0,297,0.0,-0.0,0.0,0,0,0,0,307,1.0,10,5,9999,99999,9,999999999,0.0,999,999,99
3021,3,15,23,0,*?*?*?*?*?*?*?*?*?*?*?*?*?*?*?*?*?*?*?*?*?*?,4.0,2.1,91,102730,0,-0,298,0.0,-0.0,0.0,0,0,0,0,308,2.6,10,5,9999,99999,9,999999999,0.0,999,999,99
3021,3,15,24,0,*?*?*?*?*?*?*?*?*?*?*?*?*?*?*?*?*?*?*?*?*?*?,4.3,4.3,100,102730,0,-0,299,0.0,-0.0,0.0,0,0,0,0,280,3.1,10,5,9999,99999,9,999999999,0.0,999,999,99
3021,3,16,1,0,*?*?*?*?*?*?*?*?*?*?*?*?*?*?*?*?*?*?*?*?*?*?,4.6,2.1,82,102461,0,-0,301,0.0,-0.0,0.0,0,0,0,0,310,5.2,10,5,9999,99999,9,999999999,0.0,999,999,99
3021,3,16,2,0,*?*?*?*?*?*?*?*?*?*?*?*?*?*?*?*?*?*?*?*?*?*?,4.6,1.9,81,102461,0,-0,301,0.0,-0.0,0.0,0,0,0,0,310,4.6,10,5,9999,99999,9,999999999,0.0,999,999,99
3021,3,16,3,0,*?*?*?*?*?*?*?*?*?*?*?*?*?*?*?*?*?*?*?*?*?*?,4.5,1.5,79,102461,0,-0,300,0.0,-0.0,0.0,0,0,0,0,310,4.1,10,5,9999,99999,9,999999999,0.0,999,999,99
3021,3,16,4,0,*?*?*?*?*?*?*?*?*?*?*?*?*?*?*?*?*?*?*?*?*?*?,4.7,0.8,75,102461,0,-0,301,0.0,-0.0,0.0,0,0,0,0,310,2.1,10,5,9999,99999,9,999999999,0.0,999,999,99
3021,3,16,5,0,*?*?*?*?*?*?*?*?*?*?*?*?*?*?*?*?*?*?*?*?*?*?,4.3,0.2,73,102461,0,-0,300,0.0,-0.0,0.0,0,0,0,0,310,0.5,10,5,9999,99999,9,999999999,0.0,999,999,99
3021,3,16,6,0,*?*?*?*?*?*?*?*?*?*?*?*?*?*?*?*?*?*?*?*?*?*?,3.7,-0.0,76,102461,13,1406,292,0.0,0.0,0.0,0,0,0,0,310,1.0,9,5,9999,99999,9,999999999,0.0,999,999,99
3021,3,16,7,0,*?*?*?*?*?*?*?*?*?*?*?*?*?*?*?*?*?*?*?*?*?*?,4.7,1.3,78,102461,225,1383,276,98.1,316.7,46.6,10352,21422,6303,830,310,3.6,5,3,9999,99999,9,999999999,0.0,999,999,99
3021,3,16,8,0,*?*?*?*?*?*?*?*?*?*?*?*?*?*?*?*?*?*?*?*?*?*?,5.5,0.8,71,102461,419,1381,274,231.2,447.9,95.2,24320,39700,12307,1772,310,3.6,4,2,9999,99999,9,999999999,0.0,999,999,99
3021,3,16,9,0,*?*?*?*?*?*?*?*?*?*?*?*?*?*?*?*?*?*?*?*?*?*?,8.0,3.4,72,102461,583,1381,296,307.2,326.1,169.6,32732,32631,19287,3618,310,4.1,6,3,9999,99999,9,999999999,0.0,999,999,99
3021,3,16,10,0,*?*?*?*?*?*?*?*?*?*?*?*?*?*?*?*?*?*?*?*?*?*?,9.7,2.7,61,102461,705,1381,293,421.1,485.2,173.5,44522,48715,21246,3693,310,4.1,4,2,9999,99999,9,999999999,0.0,999,999,99
3021,3,16,11,0,*?*?*?*?*?*?*?*?*?*?*?*?*?*?*?*?*?*?*?*?*?*?,10.8,1.0,50,102461,777,1382,301,451.5,421.6,214.5,47339,42806,25426,4879,310,5.2,5,3,9999,99999,9,999999999,0.0,999,999,99
3021,3,16,12,0,*?*?*?*?*?*?*?*?*?*?*?*?*?*?*?*?*?*?*?*?*?*?,11.8,2.7,53,102461,794,1382,302,480.1,491.3,197.8,50908,50094,23872,4516,310,4.6,4,2,9999,99999,9,999999999,0.0,999,999,99
3021,3,16,13,0,*?*?*?*?*?*?*?*?*?*?*?*?*?*?*?*?*?*?*?*?*?*?,11.7,2.1,51,102461,755,1382,317,369.7,241.7,237.7,39530,25365,26359,5647,307,8.2,7,4,9999,99999,9,999999999,0.0,999,999,99
3021,3,16,14,0,*?*?*?*?*?*?*?*?*?*?*?*?*?*?*?*?*?*?*?*?*?*?,11.7,2.5,53,102461,662,1382,327,204.1,56.7,176.9,22443,5582,19946,5366,303,5.2,9,5,9999,99999,9,999999999,0.0,999,999,99
3021,3,16,15,0,*?*?*?*?*?*?*?*?*?*?*?*?*?*?*?*?*?*?*?*?*?*?,12.0,3.9,57,102461,522,1382,314,270.5,320.8,149.3,28765,31190,17114,3100,300,5.7,6,3,9999,99999,9,999999999,0.0,999,999,99
3021,3,16,16,0,*?*?*?*?*?*?*?*?*?*?*?*?*?*?*?*?*?*?*?*?*?*?,11.9,2.5,52,102461,345,1383,302,181.6,428.0,74.8,19136,35307,9851,1362,297,5.2,4,2,9999,99999,9,999999999,0.0,999,999,99
3021,3,16,17,0,*?*?*?*?*?*?*?*?*?*?*?*?*?*?*?*?*?*?*?*?*?*?,11.9,1.3,47,102461,142,1383,306,45.1,230.5,21.4,4685,13301,3416,398,293,5.2,5,3,9999,99999,9,999999999,0.0,999,999,99
3021,3,16,18,0,*?*?*?*?*?*?*?*?*?*?*?*?*?*?*?*?*?*?*?*?*?*?,10.5,2.9,58,102461,0,-0,322,0.0,-0.0,0.0,0,0,0,0,290,4.6,9,5,9999,99999,9,999999999,0.0,999,999,99
3021,3,16,19,0,*?*?*?*?*?*?*?*?*?*?*?*?*?*?*?*?*?*?*?*?*?*?,9.0,4.1,70,102461,0,-0,320,0.0,-0.0,0.0,0,0,0,0,288,4.1,10,5,9999,99999,9,999999999,0.0,999,999,99
3021,3,16,20,0,*?*?*?*?*?*?*?*?*?*?*?*?*?*?*?*?*?*?*?*?*?*?,7.3,4.5,81,102461,0,-0,312,0.0,-0.0,0.0,0,0,0,0,287,3.6,10,5,9999,99999,9,999999999,0.0,999,999,99
3021,3,16,21,0,*?*?*?*?*?*?*?*?*?*?*?*?*?*?*?*?*?*?*?*?*?*?,6.6,4.8,86,102461,0,-0,309,0.0,-0.0,0.0,0,0,0,0,285,3.6,10,5,9999,99999,9,999999999,0.0,999,999,99
3021,3,16,22,0,*?*?*?*?*?*?*?*?*?*?*?*?*?*?*?*?*?*?*?*?*?*?,7.1,4.5,82,102461,0,-0,311,0.0,-0.0,0.0,0,0,0,0,283,6.2,10,5,9999,99999,9,999999999,0.0,999,999,99
3021,3,16,23,0,*?*?*?*?*?*?*?*?*?*?*?*?*?*?*?*?*?*?*?*?*?*?,5.8,3.8,85,102461,0,-0,305,0.0,-0.0,0.0,0,0,0,0,282,4.1,10,5,9999,99999,9,999999999,0.0,999,999,99
3021,3,16,24,0,*?*?*?*?*?*?*?*?*?*?*?*?*?*?*?*?*?*?*?*?*?*?,4.2,2.1,85,102461,0,-0,299,0.0,-0.0,0.0,0,0,0,0,310,4.1,10,5,9999,99999,9,999999999,0.0,999,999,99
3021,3,17,1,0,*?*?*?*?*?*?*?*?*?*?*?*?*?*?*?*?*?*?*?*?*?*?,3.3,3.2,100,102058,0,-0,295,0.0,-0.0,0.0,0,0,0,0,237,4.6,10,5,9999,99999,9,999999999,0.0,999,999,99
3021,3,17,2,0,*?*?*?*?*?*?*?*?*?*?*?*?*?*?*?*?*?*?*?*?*?*?,2.0,2.1,100,102058,0,-0,289,0.0,-0.0,0.0,0,0,0,0,193,2.1,10,5,9999,99999,9,999999999,0.0,999,999,99
3021,3,17,3,0,*?*?*?*?*?*?*?*?*?*?*?*?*?*?*?*?*?*?*?*?*?*?,1.7,1.7,100,102058,0,-0,288,0.0,-0.0,0.0,0,0,0,0,150,4.1,10,5,9999,99999,9,999999999,0.0,999,999,99
3021,3,17,4,0,*?*?*?*?*?*?*?*?*?*?*?*?*?*?*?*?*?*?*?*?*?*?,1.3,1.3,100,102058,0,-0,287,0.0,-0.0,0.0,0,0,0,0,107,3.1,10,5,9999,99999,9,999999999,0.0,999,999,99
3021,3,17,5,0,*?*?*?*?*?*?*?*?*?*?*?*?*?*?*?*?*?*?*?*?*?*?,0.9,0.8,100,102058,0,-0,276,0.0,-0.0,0.0,0,0,0,0,63,4.6,8,4,9999,99999,9,999999999,0.0,999,999,99
3021,3,17,6,0,*?*?*?*?*?*?*?*?*?*?*?*?*?*?*?*?*?*?*?*?*?*?,1.1,1.0,100,102058,21,1352,239,0.0,0.0,0.0,0,0,0,0,20,4.6,0,0,9999,99999,9,999999999,0.0,999,999,99
3021,3,17,7,0,*?*?*?*?*?*?*?*?*?*?*?*?*?*?*?*?*?*?*?*?*?*?,1.3,1.3,100,102058,233,1379,240,111.2,460.6,33.3,11331,34522,5356,647,55,4.1,0,0,9999,99999,9,999999999,0.0,999,999,99
3021,3,17,8,0,*?*?*?*?*?*?*?*?*?*?*?*?*?*?*?*?*?*?*?*?*?*?,2.7,2.7,100,102058,428,1382,247,244.6,552.8,73.4,25360,49242,10738,1384,90,4.1,0,0,9999,99999,9,999999999,0.0,999,999,99
3021,3,17,9,0,*?*?*?*?*?*?*?*?*?*?*?*?*?*?*?*?*?*?*?*?*?*?,4.8,2.9,88,102058,591,1380,255,356.9,583.5,107.1,37099,55917,15025,2128,125,3.1,0,0,9999,99999,9,999999999,0.0,999,999,99
3021,3,17,10,0,*?*?*?*?*?*?*?*?*?*?*?*?*?*?*?*?*?*?*?*?*?*?,7.3,3.6,77,102058,713,1381,266,440.4,597.2,132.1,45941,58862,18030,2812,160,2.6,0,0,9999,99999,9,999999999,0.0,999,999,99
3021,3,17,11,0,*?*?*?*?*?*?*?*?*?*?*?*?*?*?*?*?*?*?*?*?*?*?,8.5,3.9,73,102058,785,1382,271,489.6,603.2,146.9,51183,60091,19724,3302,195,4.1,0,0,9999,99999,9,999999999,0.0,999,999,99
3021,3,17,12,0,*?*?*?*?*?*?*?*?*?*?*?*?*?*?*?*?*?*?*?*?*?*?,9.5,1.9,59,102058,801,1381,271,501.0,604.5,150.3,52399,60333,20104,3428,230,2.6,0,0,9999,99999,9,999999999,0.0,999,999,99
3021,3,17,13,0,*?*?*?*?*?*?*?*?*?*?*?*?*?*?*?*?*?*?*?*?*?*?,9.9,-0.0,51,102058,762,1382,269,473.8,601.4,142.1,49500,59730,19188,3136,232,2.6,0,0,9999,99999,9,999999999,0.0,999,999,99
3021,3,17,14,0,*?*?*?*?*?*?*?*?*?*?*?*?*?*?*?*?*?*?*?*?*?*?,10.1,-0.6,47,102058,669,1382,268,410.0,592.8,123.0,42716,57936,16958,2545,233,4.1,0,0,9999,99999,9,999999999,0.0,999,999,99
3021,3,17,15,0,*?*?*?*?*?*?*?*?*?*?*?*?*?*?*?*?*?*?*?*?*?*?,9.8,0.4,52,102058,529,1382,269,313.9,574.0,94.2,32595,53829,13423,1826,235,2.6,0,0,9999,99999,9,999999999,0.0,999,999,99
3021,3,17,16,0,*?*?*?*?*?*?*?*?*?*?*?*?*?*?*?*?*?*?*?*?*?*?,10.0,0.8,54,102058,351,1380,271,192.1,528.7,57.6,19928,44396,8631,1076,237,4.1,0,0,9999,99999,9,999999999,0.0,999,999,99
3021,3,17,17,0,*?*?*?*?*?*?*?*?*?*?*?*?*?*?*?*?*?*?*?*?*?*?,9.3,2.5,63,102058,148,1377,271,52.9,344.5,15.9,5574,22453,2674,354,238,4.6,0,0,9999,99999,9,999999999,0.0,999,999,99
3021,3,17,18,0,*?*?*?*?*?*?*?*?*?*?*?*?*?*?*?*?*?*?*?*?*?*?,8.2,2.3,67,102058,0,-0,311,0.0,-0.0,0.0,0,0,0,0,240,5.2,9,5,9999,99999,9,999999999,0.0,999,999,99
3021,3,17,19,0,*?*?*?*?*?*?*?*?*?*?*?*?*?*?*?*?*?*?*?*?*?*?,7.1,0.8,65,102058,0,-0,312,0.0,-0.0,0.0,0,0,0,0,238,9.3,10,5,9999,99999,9,999999999,0.0,999,999,99
3021,3,17,20,0,*?*?*?*?*?*?*?*?*?*?*?*?*?*?*?*?*?*?*?*?*?*?,5.5,1.9,78,102058,0,-0,304,0.0,-0.0,0.0,0,0,0,0,237,9.8,10,5,9999,99999,9,999999999,0.0,999,999,99
3021,3,17,21,0,*?*?*?*?*?*?*?*?*?*?*?*?*?*?*?*?*?*?*?*?*?*?,4.4,0.8,79,102058,0,-0,300,0.0,-0.0,0.0,0,0,0,0,235,5.2,10,5,9999,99999,9,999999999,0.0,999,999,99
3021,3,17,22,0,*?*?*?*?*?*?*?*?*?*?*?*?*?*?*?*?*?*?*?*?*?*?,3.9,1.5,85,102058,0,-0,298,0.0,-0.0,0.0,0,0,0,0,233,7.7,10,5,9999,99999,9,999999999,0.0,999,999,99
3021,3,17,23,0,*?*?*?*?*?*?*?*?*?*?*?*?*?*?*?*?*?*?*?*?*?*?,3.9,1.9,88,102058,0,-0,298,0.0,-0.0,0.0,0,0,0,0,232,7.7,10,5,9999,99999,9,999999999,0.0,999,999,99
3021,3,17,24,0,*?*?*?*?*?*?*?*?*?*?*?*?*?*?*?*?*?*?*?*?*?*?,4.5,3.6,94,102058,0,-0,300,0.0,-0.0,0.0,0,0,0,0,280,3.1,10,5,9999,99999,9,999999999,0.0,999,999,99
3021,3,18,1,0,*?*?*?*?*?*?*?*?*?*?*?*?*?*?*?*?*?*?*?*?*?*?,3.9,1.0,79,101406,0,-0,298,0.0,-0.0,0.0,0,0,0,0,228,2.6,10,5,9999,99999,9,999999999,0.0,999,999,99
3021,3,18,2,0,*?*?*?*?*?*?*?*?*?*?*?*?*?*?*?*?*?*?*?*?*?*?,3.6,0.6,79,101406,0,-0,296,0.0,-0.0,0.0,0,0,0,0,227,3.6,10,5,9999,99999,9,999999999,0.0,999,999,99
3021,3,18,3,0,*?*?*?*?*?*?*?*?*?*?*?*?*?*?*?*?*?*?*?*?*?*?,3.4,1.0,81,101406,0,-0,296,0.0,-0.0,0.0,0,0,0,0,225,1.5,10,5,9999,99999,9,999999999,0.0,999,999,99
3021,3,18,4,0,*?*?*?*?*?*?*?*?*?*?*?*?*?*?*?*?*?*?*?*?*?*?,2.7,-0.0,79,101406,0,-0,293,0.0,-0.0,0.0,0,0,0,0,223,2.6,10,5,9999,99999,9,999999999,0.0,999,999,99
3021,3,18,5,0,*?*?*?*?*?*?*?*?*?*?*?*?*?*?*?*?*?*?*?*?*?*?,2.0,-0.6,79,101406,0,-0,275,0.0,-0.0,0.0,0,0,0,0,222,2.6,7,4,9999,99999,9,999999999,0.0,999,999,99
3021,3,18,6,0,*?*?*?*?*?*?*?*?*?*?*?*?*?*?*?*?*?*?*?*?*?*?,2.5,-0.2,80,101406,30,1375,241,0.0,0.0,0.0,0,0,0,0,220,2.6,0,0,9999,99999,9,999999999,0.0,999,999,99
3021,3,18,7,0,*?*?*?*?*?*?*?*?*?*?*?*?*?*?*?*?*?*?*?*?*?*?,2.8,0.2,80,101406,242,1381,243,117.1,467.8,35.1,12214,34319,5502,658,227,3.6,0,0,9999,99999,9,999999999,0.0,999,999,99
3021,3,18,8,0,*?*?*?*?*?*?*?*?*?*?*?*?*?*?*?*?*?*?*?*?*?*?,5.0,1.9,77,101406,436,1380,254,250.5,555.0,75.1,25969,49698,10967,1420,233,4.1,0,0,9999,99999,9,999999999,0.0,999,999,99
3021,3,18,9,0,*?*?*?*?*?*?*?*?*?*?*?*?*?*?*?*?*?*?*?*?*?*?,7.4,1.5,63,101406,599,1379,262,362.7,584.6,108.8,37705,56162,15235,2170,240,5.7,0,0,9999,99999,9,999999999,0.0,999,999,99
3021,3,18,10,0,*?*?*?*?*?*?*?*?*?*?*?*?*?*?*?*?*?*?*?*?*?*?,10.7,1.7,52,101406,721,1381,275,446.1,597.9,133.8,46540,59018,18226,2864,247,3.6,0,0,9999,99999,9,999999999,0.0,999,999,99
3021,3,18,11,0,*?*?*?*?*?*?*?*?*?*?*?*?*?*?*?*?*?*?*?*?*?*?,12.3,1.7,46,101406,792,1380,281,495.0,603.8,148.5,51762,60206,19902,3361,253,6.2,0,0,9999,99999,9,999999999,0.0,999,999,99
3021,3,18,12,0,*?*?*?*?*?*?*?*?*?*?*?*?*?*?*?*?*?*?*?*?*?*?,13.5,1.0,41,101406,808,1380,285,506.2,605.0,151.9,52961,60439,20278,3488,260,6.7,0,0,9999,99999,9,999999999,0.0,999,999,99
3021,3,18,13,0,*?*?*?*?*?*?*?*?*?*?*?*?*?*?*?*?*?*?*?*?*?*?,13.6,1.0,41,101406,769,1381,285,478.9,602.0,143.7,50040,59848,19358,3188,263,4.6,0,0,9999,99999,9,999999999,0.0,999,999,99
3021,3,18,14,0,*?*?*?*?*?*?*?*?*?*?*?*?*?*?*?*?*?*?*?*?*?*?,13.6,3.2,48,101406,676,1381,290,414.9,593.5,124.5,43234,58094,17130,2586,267,7.2,0,0,9999,99999,9,999999999,0.0,999,999,99
3021,3,18,15,0,*?*?*?*?*?*?*?*?*?*?*?*?*?*?*?*?*?*?*?*?*?*?,13.7,3.0,47,101406,535,1379,290,318.7,575.2,95.6,33088,54079,13597,1858,270,7.2,0,0,9999,99999,9,999999999,0.0,999,999,99
3021,3,18,16,0,*?*?*?*?*?*?*?*?*?*?*?*?*?*?*?*?*?*?*?*?*?*?,13.4,2.3,45,101406,358,1381,287,196.8,531.3,59.0,20407,44886,8820,1103,273,7.2,0,0,9999,99999,9,999999999,0.0,999,999,99
3021,3,18,17,0,*?*?*?*?*?*?*?*?*?*?*?*?*?*?*?*?*?*?*?*?*?*?,13.0,3.8,51,101406,155,1380,288,57.4,358.1,17.2,6029,23654,2890,379,277,6.2,0,0,9999,99999,9,999999999,0.0,999,999,99
3021,3,18,18,0,*?*?*?*?*?*?*?*?*?*?*?*?*?*?*?*?*?*?*?*?*?*?,11.2,4.5,61,101406,0,-0,325,0.0,-0.0,0.0,0,0,0,0,280,7.2,9,5,9999,99999,9,999999999,0.0,999,999,99
3021,3,18,19,0,*?*?*?*?*?*?*?*?*?*?*?*?*?*?*?*?*?*?*?*?*?*?,9.9,4.3,65,101406,0,-0,324,0.0,-0.0,0.0,0,0,0,0,277,7.2,10,5,9999,99999,9,999999999,0.0,999,999,99
3021,3,18,20,0,*?*?*?*?*?*?*?*?*?*?*?*?*?*?*?*?*?*?*?*?*?*?,7.4,3.6,74,101406,0,-0,313,0.0,-0.0,0.0,0,0,0,0,273,6.2,10,5,9999,99999,9,999999999,0.0,999,999,99
3021,3,18,21,0,*?*?*?*?*?*?*?*?*?*?*?*?*?*?*?*?*?*?*?*?*?*?,6.6,3.6,78,101406,0,-0,309,0.0,-0.0,0.0,0,0,0,0,270,4.6,10,5,9999,99999,9,999999999,0.0,999,999,99
3021,3,18,22,0,*?*?*?*?*?*?*?*?*?*?*?*?*?*?*?*?*?*?*?*?*?*?,5.4,4.3,89,101406,0,-0,304,0.0,-0.0,0.0,0,0,0,0,267,4.1,10,5,9999,99999,9,999999999,0.0,999,999,99
3021,3,18,23,0,*?*?*?*?*?*?*?*?*?*?*?*?*?*?*?*?*?*?*?*?*?*?,4.7,4.3,93,101406,0,-0,301,0.0,-0.0,0.0,0,0,0,0,263,6.2,10,5,9999,99999,9,999999999,0.0,999,999,99
3021,3,18,24,0,*?*?*?*?*?*?*?*?*?*?*?*?*?*?*?*?*?*?*?*?*?*?,3.8,1.5,82,101406,0,-0,297,0.0,-0.0,0.0,0,0,0,0,230,4.1,10,5,9999,99999,9,999999999,0.0,999,999,99
3021,3,19,1,0,*?*?*?*?*?*?*?*?*?*?*?*?*?*?*?*?*?*?*?*?*?*?,1.8,1.9,99,101743,0,-0,289,0.0,-0.0,0.0,0,0,0,0,237,1.5,10,5,9999,99999,9,999999999,0.0,999,999,99
3021,3,19,2,0,*?*?*?*?*?*?*?*?*?*?*?*?*?*?*?*?*?*?*?*?*?*?,0.1,0.2,99,101743,0,-0,282,0.0,-0.0,0.0,0,0,0,0,213,2.1,10,5,9999,99999,9,999999999,0.0,999,999,99
3021,3,19,3,0,*?*?*?*?*?*?*?*?*?*?*?*?*?*?*?*?*?*?*?*?*?*?,-0.7,-0.6,99,101743,0,-0,279,0.0,-0.0,0.0,0,0,0,0,190,5.2,10,5,9999,99999,9,999999999,0.0,999,999,99
3021,3,19,4,0,*?*?*?*?*?*?*?*?*?*?*?*?*?*?*?*?*?*?*?*?*?*?,-0.3,-0.2,99,101743,0,-0,280,0.0,-0.0,0.0,0,0,0,0,167,4.6,10,5,9999,99999,9,999999999,0.0,999,999,99
3021,3,19,5,0,*?*?*?*?*?*?*?*?*?*?*?*?*?*?*?*?*?*?*?*?*?*?,-0.5,-0.4,99,101743,0,-0,265,0.0,-0.0,0.0,0,0,0,0,143,2.6,7,4,9999,99999,9,999999999,0.0,999,999,99
3021,3,19,6,0,*?*?*?*?*?*?*?*?*?*?*?*?*?*?*?*?*?*?*?*?*?*?,-1.2,-1.3,99,101743,39,1387,227,0.0,0.0,0.0,0,0,0,0,120,3.1,0,0,9999,99999,9,999999999,0.0,999,999,99
3021,3,19,7,0,*?*?*?*?*?*?*?*?*?*?*?*?*?*?*?*?*?*?*?*?*?*?,-1.9,-1.9,99,101743,250,1378,223,123.1,474.6,36.9,12822,35294,5753,690,140,4.1,0,0,9999,99999,9,999999999,0.0,999,999,99
3021,3,19,8,0,*?*?*?*?*?*?*?*?*?*?*?*?*?*?*?*?*?*?*?*?*?*?,1.9,1.3,95,101743,444,1379,242,256.3,557.1,76.9,26578,50141,11197,1456,160,5.7,0,0,9999,99999,9,999999999,0.0,999,999,99
3021,3,19,9,0,*?*?*?*?*?*?*?*?*?*?*?*?*?*?*?*?*?*?*?*?*?*?,5.6,2.3,79,101743,607,1379,257,368.4,585.7,110.5,38312,56401,15446,2213,180,6.7,0,0,9999,99999,9,999999999,0.0,999,999,99
3021,3,19,10,0,*?*?*?*?*?*?*?*?*?*?*?*?*?*?*?*?*?*?*?*?*?*?,8.9,2.5,64,101743,729,1380,270,451.7,598.7,135.5,47134,59168,18419,2917,200,5.7,0,0,9999,99999,9,999999999,0.0,999,999,99
3021,3,19,11,0,*?*?*?*?*?*?*?*?*?*?*?*?*?*?*?*?*?*?*?*?*?*?,11.0,1.9,53,101743,800,1380,277,500.5,604.4,150.1,52343,60320,20085,3422,220,6.2,0,0,9999,99999,9,999999999,0.0,999,999,99
3021,3,19,12,0,*?*?*?*?*?*?*?*?*?*?*?*?*?*?*?*?*?*?*?*?*?*?,12.8,0.4,42,101743,816,1380,281,511.5,605.6,153.4,53523,60544,20453,3549,240,7.2,0,0,9999,99999,9,999999999,0.0,999,999,99
3021,3,19,13,0,*?*?*?*?*?*?*?*?*?*?*?*?*?*?*?*?*?*?*?*?*?*?,13.1,0.2,41,101743,776,1380,281,484.0,602.6,145.2,50578,59961,19527,3241,235,6.7,0,0,9999,99999,9,999999999,0.0,999,999,99
3021,3,19,14,0,*?*?*?*?*?*?*?*?*?*?*?*?*?*?*?*?*?*?*?*?*?*?,13.3,0.8,43,101743,682,1379,284,419.8,594.2,125.9,43746,58244,17298,2628,230,7.2,0,0,9999,99999,9,999999999,0.0,999,999,99
3021,3,19,15,0,*?*?*?*?*?*?*?*?*?*?*?*?*?*?*?*?*?*?*?*?*?*?,13.0,1.9,47,101743,542,1380,284,323.4,576.3,97.0,33586,54329,13778,1890,225,7.7,0,0,9999,99999,9,999999999,0.0,999,999,99
3021,3,19,16,0,*?*?*?*?*?*?*?*?*?*?*?*?*?*?*?*?*?*?*?*?*?*?,13.2,2.5,47,101743,364,1378,286,201.4,533.7,60.4,20881,45355,9004,1129,220,7.2,0,0,9999,99999,9,999999999,0.0,999,999,99
3021,3,19,17,0,*?*?*?*?*?*?*?*?*?*?*?*?*?*?*?*?*?*?*?*?*?*?,12.3,2.5,50,101743,162,1384,283,62.0,370.6,18.6,6482,24797,3104,404,215,6.2,0,0,9999,99999,9,999999999,0.0,999,999,99
3021,3,19,18,0,*?*?*?*?*?*?*?*?*?*?*?*?*?*?*?*?*?*?*?*?*?*?,9.8,2.3,59,101743,0,-0,313,0.0,-0.0,0.0,0,0,0,0,210,7.2,8,4,9999,99999,9,999999999,0.0,999,999,99
3021,3,19,19,0,*?*?*?*?*?*?*?*?*?*?*?*?*?*?*?*?*?*?*?*?*?*?,6.4,0.8,67,101743,0,-0,309,0.0,-0.0,0.0,0,0,0,0,208,4.6,10,5,9999,99999,9,999999999,0.0,999,999,99
3021,3,19,20,0,*?*?*?*?*?*?*?*?*?*?*?*?*?*?*?*?*?*?*?*?*?*?,5.4,1.7,76,101743,0,-0,304,0.0,-0.0,0.0,0,0,0,0,207,4.1,10,5,9999,99999,9,999999999,0.0,999,999,99
3021,3,19,21,0,*?*?*?*?*?*?*?*?*?*?*?*?*?*?*?*?*?*?*?*?*?*?,4.3,1.3,79,101743,0,-0,299,0.0,-0.0,0.0,0,0,0,0,205,5.7,10,5,9999,99999,9,999999999,0.0,999,999,99
3021,3,19,22,0,*?*?*?*?*?*?*?*?*?*?*?*?*?*?*?*?*?*?*?*?*?*?,3.1,0.6,83,101743,0,-0,294,0.0,-0.0,0.0,0,0,0,0,203,6.2,10,5,9999,99999,9,999999999,0.0,999,999,99
3021,3,19,23,0,*?*?*?*?*?*?*?*?*?*?*?*?*?*?*?*?*?*?*?*?*?*?,2.6,1.0,88,101743,0,-0,292,0.0,-0.0,0.0,0,0,0,0,202,5.7,10,5,9999,99999,9,999999999,0.0,999,999,99
3021,3,19,24,0,*?*?*?*?*?*?*?*?*?*?*?*?*?*?*?*?*?*?*?*?*?*?,3.9,3.6,97,101743,0,-0,297,0.0,-0.0,0.0,0,0,0,0,260,1.0,10,5,9999,99999,9,999999999,0.0,999,999,99
3021,3,20,1,0,*?*?*?*?*?*?*?*?*?*?*?*?*?*?*?*?*?*?*?*?*?*?,2.3,0.6,84,100318,0,-0,291,0.0,-0.0,0.0,0,0,0,0,197,3.6,10,5,9999,99999,9,999999999,0.0,999,999,99
3021,3,20,2,0,*?*?*?*?*?*?*?*?*?*?*?*?*?*?*?*?*?*?*?*?*?*?,2.3,0.2,82,100318,0,-0,291,0.0,-0.0,0.0,0,0,0,0,193,3.6,10,5,9999,99999,9,999999999,0.0,999,999,99
3021,3,20,3,0,*?*?*?*?*?*?*?*?*?*?*?*?*?*?*?*?*?*?*?*?*?*?,1.4,-0.4,84,100318,0,-0,287,0.0,-0.0,0.0,0,0,0,0,190,4.6,10,5,9999,99999,9,999999999,0.0,999,999,99
3021,3,20,4,0,*?*?*?*?*?*?*?*?*?*?*?*?*?*?*?*?*?*?*?*?*?*?,0.7,-1.1,84,100318,0,-0,284,0.0,-0.0,0.0,0,0,0,0,187,3.6,10,5,9999,99999,9,999999999,0.0,999,999,99
3021,3,20,5,0,*?*?*?*?*?*?*?*?*?*?*?*?*?*?*?*?*?*?*?*?*?*?,0.1,-0.8,88,100318,0,-0,282,0.0,-0.0,0.0,0,0,0,0,183,4.6,10,5,9999,99999,9,999999999,0.0,999,999,99
3021,3,20,6,0,*?*?*?*?*?*?*?*?*?*?*?*?*?*?*?*?*?*?*?*?*?*?,-0.4,-1.1,91,100318,47,1365,270,0.0,0.0,0.0,0,0,0,0,180,3.6,8,4,9999,99999,9,999999999,0.0,999,999,99
3021,3,20,7,0,*?*?*?*?*?*?*?*?*?*?*?*?*?*?*?*?*?*?*?*?*?*?,1.7,0.4,87,100318,259,1379,279,86.1,115.6,64.4,9421,8788,7495,1379,180,2.6,8,4,9999,99999,9,999999999,0.0,999,999,99
3021,3,20,8,0,*?*?*?*?*?*?*?*?*?*?*?*?*?*?*?*?*?*?*?*?*?*?,3.8,-0.0,73,100318,453,1380,246,262.2,559.1,78.7,27190,50573,11428,1492,180,6.7,0,0,9999,99999,9,999999999,0.0,999,999,99
3021,3,20,9,0,*?*?*?*?*?*?*?*?*?*?*?*?*?*?*?*?*?*?*?*?*?*?,6.9,1.5,65,100318,615,1378,260,374.2,586.8,112.2,38915,56630,15654,2257,180,6.7,0,0,9999,99999,9,999999999,0.0,999,999,99
3021,3,20,10,0,*?*?*?*?*?*?*?*?*?*?*?*?*?*?*?*?*?*?*?*?*?*?,9.9,0.4,50,100318,736,1378,270,457.3,599.4,137.2,47724,59310,18606,2969,180,9.3,0,0,9999,99999,9,999999999,0.0,999,999,99
3021,3,20,11,0,*?*?*?*?*?*?*?*?*?*?*?*?*?*?*?*?*?*?*?*?*?*?,12.6,0.8,43,100318,807,1379,281,505.9,605.0,151.8,52920,60430,20263,3483,180,9.3,0,0,9999,99999,9,999999999,0.0,999,999,99
3021,3,20,12,0,*?*?*?*?*?*?*?*?*?*?*?*?*?*?*?*?*?*?*?*?*?*?,14.7,1.7,40,100318,823,1379,291,516.7,606.1,155.0,54079,60644,20623,3611,180,8.2,0,0,9999,99999,9,999999999,0.0,999,999,99
3021,3,20,13,0,*?*?*?*?*?*?*?*?*?*?*?*?*?*?*?*?*?*?*?*?*?*?,14.7,0.8,37,100318,782,1378,289,489.0,603.2,146.7,51109,60069,19692,3294,187,4.6,0,0,9999,99999,9,999999999,0.0,999,999,99
3021,3,20,14,0,*?*?*?*?*?*?*?*?*?*?*?*?*?*?*?*?*?*?*?*?*?*?,14.8,2.7,42,100318,689,1379,304,423.4,569.5,138.9,43852,55639,18698,2866,193,5.2,2,1,9999,99999,9,999999999,0.0,999,999,99
3021,3,20,15,0,*?*?*?*?*?*?*?*?*?*?*?*?*?*?*?*?*?*?*?*?*?*?,14.7,3.2,44,100318,549,1380,315,317.8,469.7,130.9,33464,44966,16475,2555,200,5.2,4,2,9999,99999,9,999999999,0.0,999,999,99
3021,3,20,16,0,*?*?*?*?*?*?*?*?*?*?*?*?*?*?*?*?*?*?*?*?*?*?,14.3,3.9,48,100318,371,1379,324,180.2,300.2,99.5,19106,25905,11651,1946,207,3.1,6,3,9999,99999,9,999999999,0.0,999,999,99
3021,3,20,17,0,*?*?*?*?*?*?*?*?*?*?*?*?*?*?*?*?*?*?*?*?*?*?,13.3,3.8,50,100318,168,1379,305,65.7,343.6,23.9,6861,21528,3819,447,213,6.2,3,2,9999,99999,9,999999999,0.0,999,999,99
3021,3,20,18,0,*?*?*?*?*?*?*?*?*?*?*?*?*?*?*?*?*?*?*?*?*?*?,10.8,4.3,61,100318,0,-0,318,0.0,-0.0,0.0,0,0,0,0,220,6.7,8,4,9999,99999,9,999999999,0.0,999,999,99
3021,3,20,19,0,*?*?*?*?*?*?*?*?*?*?*?*?*?*?*?*?*?*?*?*?*?*?,8.8,5.1,75,100318,0,-0,319,0.0,-0.0,0.0,0,0,0,0,225,8.2,10,5,9999,99999,9,999999999,0.0,999,999,99
3021,3,20,20,0,*?*?*?*?*?*?*?*?*?*?*?*?*?*?*?*?*?*?*?*?*?*?,6.7,4.8,84,100318,0,-0,309,0.0,-0.0,0.0,0,0,0,0,230,6.2,10,5,9999,99999,9,999999999,0.0,999,999,99
3021,3,20,21,0,*?*?*?*?*?*?*?*?*?*?*?*?*?*?*?*?*?*?*?*?*?*?,6.1,4.3,84,100318,0,-0,307,0.0,-0.0,0.0,0,0,0,0,235,5.2,10,5,9999,99999,9,999999999,0.0,999,999,99
3021,3,20,22,0,*?*?*?*?*?*?*?*?*?*?*?*?*?*?*?*?*?*?*?*?*?*?,4.9,3.6,88,100318,0,-0,302,0.0,-0.0,0.0,0,0,0,0,240,6.7,10,5,9999,99999,9,999999999,0.0,999,999,99
3021,3,20,23,0,*?*?*?*?*?*?*?*?*?*?*?*?*?*?*?*?*?*?*?*?*?*?,4.9,3.9,89,100318,0,-0,302,0.0,-0.0,0.0,0,0,0,0,245,4.6,10,5,9999,99999,9,999999999,0.0,999,999,99
3021,3,20,24,0,*?*?*?*?*?*?*?*?*?*?*?*?*?*?*?*?*?*?*?*?*?*?,2.2,0.8,87,100318,0,-0,290,0.0,-0.0,0.0,0,0,0,0,200,2.6,10,5,9999,99999,9,999999999,0.0,999,999,99
3021,3,21,1,0,*?*?*?*?*?*?*?*?*?*?*?*?*?*?*?*?*?*?*?*?*?*?,5.5,1.3,73,100077,0,-0,305,0.0,-0.0,0.0,0,0,0,0,237,4.1,10,5,9999,99999,9,999999999,0.0,999,999,99
3021,3,21,2,0,*?*?*?*?*?*?*?*?*?*?*?*?*?*?*?*?*?*?*?*?*?*?,4.8,-0.0,70,100077,0,-0,302,0.0,-0.0,0.0,0,0,0,0,223,3.6,10,5,9999,99999,9,999999999,0.0,999,999,99
3021,3,21,3,0,*?*?*?*?*?*?*?*?*?*?*?*?*?*?*?*?*?*?*?*?*?*?,3.9,-0.6,71,100077,0,-0,298,0.0,-0.0,0.0,0,0,0,0,210,3.1,10,5,9999,99999,9,999999999,0.0,999,999,99
3021,3,21,4,0,*?*?*?*?*?*?*?*?*?*?*?*?*?*?*?*?*?*?*?*?*?*?,4.8,0.4,72,100077,0,-0,302,0.0,-0.0,0.0,0,0,0,0,197,4.6,10,5,9999,99999,9,999999999,0.0,999,999,99
3021,3,21,5,0,*?*?*?*?*?*?*?*?*?*?*?*?*?*?*?*?*?*?*?*?*?*?,5.5,-0.8,62,100077,0,-0,305,0.0,-0.0,0.0,0,0,0,0,183,2.6,10,5,9999,99999,9,999999999,0.0,999,999,99
3021,3,21,6,0,*?*?*?*?*?*?*?*?*?*?*?*?*?*?*?*?*?*?*?*?*?*?,5.3,-1.5,60,100077,56,1375,293,0.0,0.0,0.0,0,0,0,0,170,6.2,8,4,9999,99999,9,999999999,0.0,999,999,99
3021,3,21,7,0,*?*?*?*?*?*?*?*?*?*?*?*?*?*?*?*?*?*?*?*?*?*?,4.8,-1.5,62,100077,267,1376,247,134.9,486.8,40.5,14039,37139,6255,755,180,6.2,0,0,9999,99999,9,999999999,0.0,999,999,99
3021,3,21,8,0,*?*?*?*?*?*?*?*?*?*?*?*?*?*?*?*?*?*?*?*?*?*?,6.7,0.2,62,100077,461,1378,257,268.0,561.0,80.4,27796,50984,11653,1528,190,7.7,0,0,9999,99999,9,999999999,0.0,999,999,99
3021,3,21,9,0,*?*?*?*?*?*?*?*?*?*?*?*?*?*?*?*?*?*?*?*?*?*?,9.2,3.6,67,100077,623,1377,273,379.9,587.8,114.0,39517,56851,15860,2300,200,4.6,0,0,9999,99999,9,999999999,0.0,999,999,99
3021,3,21,10,0,*?*?*?*?*?*?*?*?*?*?*?*?*?*?*?*?*?*?*?*?*?*?,10.7,3.4,60,100077,744,1378,278,462.8,600.1,138.8,48316,59452,18798,3024,210,5.7,0,0,9999,99999,9,999999999,0.0,999,999,99
3021,3,21,11,0,*?*?*?*?*?*?*?*?*?*?*?*?*?*?*?*?*?*?*?*?*?*?,12.5,3.6,54,100077,814,1377,286,511.3,605.6,153.4,53490,60533,20436,3545,220,6.7,0,0,9999,99999,9,999999999,0.0,999,999,99
3021,3,21,12,0,*?*?*?*?*?*?*?*?*?*?*?*?*?*?*?*?*?*?*?*?*?*?,13.9,3.4,49,100077,830,1378,291,521.9,606.6,156.6,54632,60740,20792,3673,230,7.7,0,0,9999,99999,9,999999999,0.0,999,999,99
3021,3,21,13,0,*?*?*?*?*?*?*?*?*?*?*?*?*?*?*?*?*?*?*?*?*?*?,13.8,2.7,46,100077,789,1377,305,488.1,542.9,177.2,52310,55415,21829,3998,223,6.7,3,2,9999,99999,9,999999999,0.0,999,999,99
3021,3,21,14,0,*?*?*?*?*?*?*?*?*?*?*?*?*?*?*?*?*?*?*?*?*?*?,13.7,3.0,48,100077,696,1379,290,429.5,595.6,128.8,44773,58540,17640,2712,217,7.7,0,0,9999,99999,9,999999999,0.0,999,999,99
3021,3,21,15,0,*?*?*?*?*?*?*?*?*?*?*?*?*?*?*?*?*?*?*?*?*?*?,14.0,2.9,46,100077,555,1378,290,332.8,578.4,99.8,34566,54800,14126,1955,210,7.2,0,0,9999,99999,9,999999999,0.0,999,999,99
3021,3,21,16,0,*?*?*?*?*?*?*?*?*?*?*?*?*?*?*?*?*?*?*?*?*?*?,13.9,3.2,48,100077,377,1377,296,210.5,532.8,64.6,21786,45728,9547,1204,203,9.8,1,0,9999,99999,9,999999999,0.0,999,999,99
3021,3,21,17,0,*?*?*?*?*?*?*?*?*?*?*?*?*?*?*?*?*?*?*?*?*?*?,13.8,3.6,49,100077,174,1374,291,71.0,392.7,21.3,7372,26904,3525,450,197,8.8,0,0,9999,99999,9,999999999,0.0,999,999,99
3021,3,21,18,0,*?*?*?*?*?*?*?*?*?*?*?*?*?*?*?*?*?*?*?*?*?*?,11.7,4.1,58,100077,0,-0,327,0.0,-0.0,0.0,0,0,0,0,190,8.8,9,5,9999,99999,9,999999999,0.0,999,999,99
3021,3,21,19,0,*?*?*?*?*?*?*?*?*?*?*?*?*?*?*?*?*?*?*?*?*?*?,9.5,4.6,70,100077,0,-0,322,0.0,-0.0,0.0,0,0,0,0,195,7.7,10,5,9999,99999,9,999999999,0.0,999,999,99
3021,3,21,20,0,*?*?*?*?*?*?*?*?*?*?*?*?*?*?*?*?*?*?*?*?*?*?,8.5,3.8,71,100077,0,-0,317,0.0,-0.0,0.0,0,0,0,0,200,6.7,10,5,9999,99999,9,999999999,0.0,999,999,99
3021,3,21,21,0,*?*?*?*?*?*?*?*?*?*?*?*?*?*?*?*?*?*?*?*?*?*?,7.4,3.6,76,100077,0,-0,313,0.0,-0.0,0.0,0,0,0,0,205,2.1,10,5,9999,99999,9,999999999,0.0,999,999,99
3021,3,21,22,0,*?*?*?*?*?*?*?*?*?*?*?*?*?*?*?*?*?*?*?*?*?*?,7.5,3.8,76,100077,0,-0,313,0.0,-0.0,0.0,0,0,0,0,210,2.1,10,5,9999,99999,9,999999999,0.0,999,999,99
3021,3,21,23,0,*?*?*?*?*?*?*?*?*?*?*?*?*?*?*?*?*?*?*?*?*?*?,6.8,3.6,79,100077,0,-0,310,0.0,-0.0,0.0,0,0,0,0,215,2.1,10,5,9999,99999,9,999999999,0.0,999,999,99
3021,3,21,24,0,*?*?*?*?*?*?*?*?*?*?*?*?*?*?*?*?*?*?*?*?*?*?,4.8,2.7,84,100077,0,-0,301,0.0,-0.0,0.0,0,0,0,0,250,6.2,10,5,9999,99999,9,999999999,0.0,999,999,99
3021,3,22,1,0,*?*?*?*?*?*?*?*?*?*?*?*?*?*?*?*?*?*?*?*?*?*?,5.1,4.3,93,99560.4,0,-0,302,0.0,-0.0,0.0,0,0,0,0,217,7.2,10,5,9999,99999,9,999999999,0.0,999,999,99
3021,3,22,2,0,*?*?*?*?*?*?*?*?*?*?*?*?*?*?*?*?*?*?*?*?*?*?,4.5,4.5,98,99560.4,0,-0,300,0.0,-0.0,0.0,0,0,0,0,213,3.1,10,5,9999,99999,9,999999999,0.0,999,999,99
3021,3,22,3,0,*?*?*?*?*?*?*?*?*?*?*?*?*?*?*?*?*?*?*?*?*?*?,3.5,2.9,94,99560.4,0,-0,296,0.0,-0.0,0.0,0,0,0,0,210,5.2,10,5,9999,99999,9,999999999,0.0,999,999,99
3021,3,22,4,0,*?*?*?*?*?*?*?*?*?*?*?*?*?*?*?*?*?*?*?*?*?*?,2.4,2.1,96,99560.4,0,-0,291,0.0,-0.0,0.0,0,0,0,0,207,7.2,10,5,9999,99999,9,999999999,0.0,999,999,99
3021,3,22,5,0,*?*?*?*?*?*?*?*?*?*?*?*?*?*?*?*?*?*?*?*?*?*?,2.7,2.5,96,99560.4,0,-0,292,0.0,-0.0,0.0,0,0,0,0,203,3.6,10,5,9999,99999,9,999999999,0.0,999,999,99
3021,3,22,6,0,*?*?*?*?*?*?*?*?*?*?*?*?*?*?*?*?*?*?*?*?*?*?,3.1,2.1,92,99560.4,65,1382,294,0.0,0.0,0.0,0,0,0,0,200,3.1,10,5,9999,99999,9,999999999,0.0,999,999,99
3021,3,22,7,0,*?*?*?*?*?*?*?*?*?*?*?*?*?*?*?*?*?*?*?*?*?*?,3.1,2.3,93,99560.4,276,1378,289,71.0,47.1,61.5,7820,3699,7213,1322,202,3.1,9,5,9999,99999,9,999999999,0.0,999,999,99
3021,3,22,8,0,*?*?*?*?*?*?*?*?*?*?*?*?*?*?*?*?*?*?*?*?*?*?,5.0,2.7,83,99560.4,469,1377,269,270.6,506.2,98.2,28779,46582,12797,1838,203,3.1,3,2,9999,99999,9,999999999,0.0,999,999,99
3021,3,22,9,0,*?*?*?*?*?*?*?*?*?*?*?*?*?*?*?*?*?*?*?*?*?*?,6.8,2.3,72,99560.4,631,1376,281,373.4,479.0,153.9,39385,47239,19060,3132,205,2.6,4,2,9999,99999,9,999999999,0.0,999,999,99
3021,3,22,10,0,*?*?*?*?*?*?*?*?*?*?*?*?*?*?*?*?*?*?*?*?*?*?,9.2,2.5,62,99560.4,752,1378,286,462.8,540.2,168.0,49537,54825,20823,3671,207,2.1,3,2,9999,99999,9,999999999,0.0,999,999,99
3021,3,22,11,0,*?*?*?*?*?*?*?*?*?*?*?*?*?*?*?*?*?*?*?*?*?*?,11.6,2.1,51,99560.4,822,1378,295,510.5,545.0,185.3,54772,55878,22712,4313,208,4.1,3,2,9999,99999,9,999999999,0.0,999,999,99
3021,3,22,12,0,*?*?*?*?*?*?*?*?*?*?*?*?*?*?*?*?*?*?*?*?*?*?,11.8,2.3,51,99560.4,837,1377,312,461.1,340.0,254.6,49669,36169,28125,6392,210,3.6,6,3,9999,99999,9,999999999,0.0,999,999,99
3021,3,22,13,0,*?*?*?*?*?*?*?*?*?*?*?*?*?*?*?*?*?*?*?*?*?*?,12.2,2.5,50,99560.4,796,1377,309,465.4,422.7,221.1,48809,43056,26093,5127,222,6.2,5,3,9999,99999,9,999999999,0.0,999,999,99
3021,3,22,14,0,*?*?*?*?*?*?*?*?*?*?*?*?*?*?*?*?*?*?*?*?*?*?,12.2,3.0,53,99560.4,702,1377,324,289.9,143.3,216.8,31646,14726,24391,5432,233,5.2,8,4,9999,99999,9,999999999,0.0,999,999,99
3021,3,22,15,0,*?*?*?*?*?*?*?*?*?*?*?*?*?*?*?*?*?*?*?*?*?*?,12.6,3.8,54,99560.4,561,1376,307,326.8,471.4,134.7,34415,45382,16892,2645,245,9.3,4,2,9999,99999,9,999999999,0.0,999,999,99
3021,3,22,16,0,*?*?*?*?*?*?*?*?*?*?*?*?*?*?*?*?*?*?*?*?*?*?,12.2,3.8,56,99560.4,384,1378,305,208.3,439.7,85.8,21923,37830,11178,1581,257,10.3,4,2,9999,99999,9,999999999,0.0,999,999,99
3021,3,22,17,0,*?*?*?*?*?*?*?*?*?*?*?*?*?*?*?*?*?*?*?*?*?*?,11.8,4.6,60,99560.4,181,1378,314,66.1,225.4,36.5,6991,13580,4999,645,268,9.8,6,3,9999,99999,9,999999999,0.0,999,999,99
3021,3,22,18,0,*?*?*?*?*?*?*?*?*?*?*?*?*?*?*?*?*?*?*?*?*?*?,10.8,3.6,60,99560.4,0,-0,328,0.0,-0.0,0.0,0,0,0,0,280,9.3,10,5,9999,99999,9,999999999,0.0,999,999,99
3021,3,22,19,0,*?*?*?*?*?*?*?*?*?*?*?*?*?*?*?*?*?*?*?*?*?*?,8.9,3.9,70,99560.4,0,-0,319,0.0,-0.0,0.0,0,0,0,0,275,10.3,10,5,9999,99999,9,999999999,0.0,999,999,99
3021,3,22,20,0,*?*?*?*?*?*?*?*?*?*?*?*?*?*?*?*?*?*?*?*?*?*?,6.9,3.4,77,99560.4,0,-0,310,0.0,-0.0,0.0,0,0,0,0,270,9.8,10,5,9999,99999,9,999999999,0.0,999,999,99
3021,3,22,21,0,*?*?*?*?*?*?*?*?*?*?*?*?*?*?*?*?*?*?*?*?*?*?,6.6,3.4,79,99560.4,0,-0,309,0.0,-0.0,0.0,0,0,0,0,265,6.7,10,5,9999,99999,9,999999999,0.0,999,999,99
3021,3,22,22,0,*?*?*?*?*?*?*?*?*?*?*?*?*?*?*?*?*?*?*?*?*?*?,6.2,3.0,79,99560.4,0,-0,307,0.0,-0.0,0.0,0,0,0,0,260,5.2,10,5,9999,99999,9,999999999,0.0,999,999,99
3021,3,22,23,0,*?*?*?*?*?*?*?*?*?*?*?*?*?*?*?*?*?*?*?*?*?*?,7.4,3.2,73,99560.4,0,-0,313,0.0,-0.0,0.0,0,0,0,0,255,8.8,10,5,9999,99999,9,999999999,0.0,999,999,99
3021,3,22,24,0,*?*?*?*?*?*?*?*?*?*?*?*?*?*?*?*?*?*?*?*?*?*?,6.1,3.9,85,99560.4,0,-0,307,0.0,-0.0,0.0,0,0,0,0,220,7.2,10,5,9999,99999,9,999999999,0.0,999,999,99
3021,3,23,1,0,*?*?*?*?*?*?*?*?*?*?*?*?*?*?*?*?*?*?*?*?*?*?,9.3,2.9,63,100752,0,-0,321,0.0,-0.0,0.0,0,0,0,0,257,6.2,10,5,9999,99999,9,999999999,0.0,999,999,99
3021,3,23,2,0,*?*?*?*?*?*?*?*?*?*?*?*?*?*?*?*?*?*?*?*?*?*?,9.9,2.7,60,100752,0,-0,324,0.0,-0.0,0.0,0,0,0,0,263,6.7,10,5,9999,99999,9,999999999,0.0,999,999,99
3021,3,23,3,0,*?*?*?*?*?*?*?*?*?*?*?*?*?*?*?*?*?*?*?*?*?*?,9.1,2.5,62,100752,0,-0,320,0.0,-0.0,0.0,0,0,0,0,270,6.7,10,5,9999,99999,9,999999999,0.0,999,999,99
3021,3,23,4,0,*?*?*?*?*?*?*?*?*?*?*?*?*?*?*?*?*?*?*?*?*?*?,8.9,2.3,62,100752,0,-0,320,0.0,-0.0,0.0,0,0,0,0,277,7.2,10,5,9999,99999,9,999999999,0.0,999,999,99
3021,3,23,5,0,*?*?*?*?*?*?*?*?*?*?*?*?*?*?*?*?*?*?*?*?*?*?,8.6,2.1,63,100752,0,-0,318,0.0,-0.0,0.0,0,0,0,0,283,8.2,10,5,9999,99999,9,999999999,0.0,999,999,99
3021,3,23,6,0,*?*?*?*?*?*?*?*?*?*?*?*?*?*?*?*?*?*?*?*?*?*?,9.4,3.2,64,100752,73,1369,307,1.2,8.2,0.8,153,379,190,17,290,7.2,7,4,9999,99999,9,999999999,0.0,999,999,99
3021,3,23,7,0,*?*?*?*?*?*?*?*?*?*?*?*?*?*?*?*?*?*?*?*?*?*?,10.1,3.8,64,100752,284,1375,277,146.8,497.5,44.0,15254,38849,6752,821,293,6.7,0,0,9999,99999,9,999999999,0.0,999,999,99
3021,3,23,8,0,*?*?*?*?*?*?*?*?*?*?*?*?*?*?*?*?*?*?*?*?*?*?,10.8,4.6,64,100752,477,1376,281,279.7,564.7,83.9,29006,51768,12101,1601,297,8.2,0,0,9999,99999,9,999999999,0.0,999,999,99
3021,3,23,9,0,*?*?*?*?*?*?*?*?*?*?*?*?*?*?*?*?*?*?*?*?*?*?,13.2,5.1,57,100752,639,1376,292,391.2,589.7,117.4,40715,57274,16269,2390,300,8.8,0,0,9999,99999,9,999999999,0.0,999,999,99
3021,3,23,10,0,*?*?*?*?*?*?*?*?*?*?*?*?*?*?*?*?*?*?*?*?*?*?,15.7,5.6,50,100752,759,1376,313,472.5,575.6,155.0,49030,56899,20512,3366,303,6.2,2,1,9999,99999,9,999999999,0.0,999,999,99
3021,3,23,11,0,*?*?*?*?*?*?*?*?*?*?*?*?*?*?*?*?*?*?*?*?*?*?,16.6,5.9,49,100752,829,1377,313,521.8,600.4,160.2,54527,60045,21164,3744,307,4.1,1,0,9999,99999,9,999999999,0.0,999,999,99
3021,3,23,12,0,*?*?*?*?*?*?*?*?*?*?*?*?*?*?*?*?*?*?*?*?*?*?,17.7,5.1,43,100752,844,1377,311,532.2,607.6,159.6,55732,60926,21127,3802,310,7.2,0,0,9999,99999,9,999999999,0.0,999,999,99
3021,3,23,13,0,*?*?*?*?*?*?*?*?*?*?*?*?*?*?*?*?*?*?*?*?*?*?,17.6,5.9,45,100752,803,1377,331,488.0,492.0,201.1,51753,50247,24204,4643,308,7.7,4,2,9999,99999,9,999999999,0.0,999,999,99
3021,3,23,14,0,*?*?*?*?*?*?*?*?*?*?*?*?*?*?*?*?*?*?*?*?*?*?,17.9,5.9,44,100752,709,1377,323,437.7,571.4,143.6,45360,56038,19232,3004,307,7.7,2,1,9999,99999,9,999999999,0.0,999,999,99
3021,3,23,15,0,*?*?*?*?*?*?*?*?*?*?*?*?*?*?*?*?*?*?*?*?*?*?,17.8,6.7,47,100752,568,1377,356,172.3,55.6,149.4,18935,5359,16848,4330,305,8.8,9,5,9999,99999,9,999999999,0.0,999,999,99
3021,3,23,16,0,*?*?*?*?*?*?*?*?*?*?*?*?*?*?*?*?*?*?*?*?*?*?,17.8,6.9,48,100752,390,1376,352,146.6,130.4,109.7,15963,11652,12571,2433,303,6.2,8,4,9999,99999,9,999999999,0.0,999,999,99
3021,3,23,17,0,*?*?*?*?*?*?*?*?*?*?*?*?*?*?*?*?*?*?*?*?*?*?,17.4,6.1,47,100752,187,1374,345,63.1,165.6,40.6,6626,10162,5483,724,302,5.7,7,4,9999,99999,9,999999999,0.0,999,999,99
3021,3,23,18,0,*?*?*?*?*?*?*?*?*?*?*?*?*?*?*?*?*?*?*?*?*?*?,16.3,7.1,54,100752,0,-0,353,0.0,-0.0,0.0,0,0,0,0,300,8.8,10,5,9999,99999,9,999999999,0.0,999,999,99
3021,3,23,19,0,*?*?*?*?*?*?*?*?*?*?*?*?*?*?*?*?*?*?*?*?*?*?,14.4,6.6,58,100752,0,-0,344,0.0,-0.0,0.0,0,0,0,0,285,6.7,10,5,9999,99999,9,999999999,0.0,999,999,99
3021,3,23,20,0,*?*?*?*?*?*?*?*?*?*?*?*?*?*?*?*?*?*?*?*?*?*?,13.1,6.4,62,100752,0,-0,338,0.0,-0.0,0.0,0,0,0,0,270,5.7,10,5,9999,99999,9,999999999,0.0,999,999,99
3021,3,23,21,0,*?*?*?*?*?*?*?*?*?*?*?*?*?*?*?*?*?*?*?*?*?*?,12.5,5.5,61,100752,0,-0,336,0.0,-0.0,0.0,0,0,0,0,255,3.6,10,5,9999,99999,9,999999999,0.0,999,999,99
3021,3,23,22,0,*?*?*?*?*?*?*?*?*?*?*?*?*?*?*?*?*?*?*?*?*?*?,12.4,6.1,65,100752,0,-0,335,0.0,-0.0,0.0,0,0,0,0,240,1.5,10,5,9999,99999,9,999999999,0.0,999,999,99
3021,3,23,23,0,*?*?*?*?*?*?*?*?*?*?*?*?*?*?*?*?*?*?*?*?*?*?,11.0,6.2,71,100752,0,-0,328,0.0,-0.0,0.0,0,0,0,0,225,2.1,10,5,9999,99999,9,999999999,0.0,999,999,99
3021,3,23,24,0,*?*?*?*?*?*?*?*?*?*?*?*?*?*?*?*?*?*?*?*?*?*?,8.6,3.0,67,100752,0,-0,318,0.0,-0.0,0.0,0,0,0,0,250,4.6,10,5,9999,99999,9,999999999,0.0,999,999,99
3021,3,24,1,0,*?*?*?*?*?*?*?*?*?*?*?*?*?*?*?*?*?*?*?*?*?*?,7.6,5.9,87,100943,0,-0,313,0.0,-0.0,0.0,0,0,0,0,202,2.6,10,5,9999,99999,9,999999999,0.0,999,999,99
3021,3,24,2,0,*?*?*?*?*?*?*?*?*?*?*?*?*?*?*?*?*?*?*?*?*?*?,5.9,5.8,96,100943,0,-0,306,0.0,-0.0,0.0,0,0,0,0,193,2.1,10,5,9999,99999,9,999999999,0.0,999,999,99
3021,3,24,3,0,*?*?*?*?*?*?*?*?*?*?*?*?*?*?*?*?*?*?*?*?*?*?,5.9,5.9,97,100943,0,-0,306,0.0,-0.0,0.0,0,0,0,0,185,2.6,10,5,9999,99999,9,999999999,0.0,999,999,99
3021,3,24,4,0,*?*?*?*?*?*?*?*?*?*?*?*?*?*?*?*?*?*?*?*?*?*?,5.4,5.5,97,100943,0,-0,303,0.0,-0.0,0.0,0,0,0,0,177,2.6,10,5,9999,99999,9,999999999,0.0,999,999,99
3021,3,24,5,0,*?*?*?*?*?*?*?*?*?*?*?*?*?*?*?*?*?*?*?*?*?*?,4.8,4.8,97,100943,0,-0,301,0.0,-0.0,0.0,0,0,0,0,168,2.6,10,5,9999,99999,9,999999999,0.0,999,999,99
3021,3,24,6,0,*?*?*?*?*?*?*?*?*?*?*?*?*?*?*?*?*?*?*?*?*?*?,4.3,4.3,97,100943,82,1375,299,2.2,0.0,2.2,288,-0,288,90,160,2.1,10,5,9999,99999,9,999999999,0.0,999,999,99
3021,3,24,7,0,*?*?*?*?*?*?*?*?*?*?*?*?*?*?*?*?*?*?*?*?*?*?,5.8,5.0,92,100943,293,1377,297,101.9,120.7,76.2,11126,9686,8827,1646,157,3.6,8,4,9999,99999,9,999999999,0.0,999,999,99
3021,3,24,8,0,*?*?*?*?*?*?*?*?*?*?*?*?*?*?*?*?*?*?*?*?*?*?,7.5,5.8,86,100943,485,1375,300,225.2,227.9,144.8,23822,21697,16563,2998,153,4.1,7,4,9999,99999,9,999999999,0.0,999,999,99
3021,3,24,9,0,*?*?*?*?*?*?*?*?*?*?*?*?*?*?*?*?*?*?*?*?*?*?,10.1,7.3,80,100943,647,1376,312,313.1,237.6,201.3,33310,24323,22571,4493,150,5.2,7,4,9999,99999,9,999999999,0.0,999,999,99
3021,3,24,10,0,*?*?*?*?*?*?*?*?*?*?*?*?*?*?*?*?*?*?*?*?*?*?,11.9,8.1,75,100943,767,1376,328,241.5,57.6,209.4,26583,5770,23592,6720,147,4.6,9,5,9999,99999,9,999999999,0.0,999,999,99
3021,3,24,11,0,*?*?*?*?*?*?*?*?*?*?*?*?*?*?*?*?*?*?*?*?*?*?,14.2,7.3,62,100943,836,1375,335,351.9,145.9,263.2,38517,15298,29419,7155,143,5.2,8,4,9999,99999,9,999999999,0.0,999,999,99
3021,3,24,12,0,*?*?*?*?*?*?*?*?*?*?*?*?*?*?*?*?*?*?*?*?*?*?,16.2,5.9,49,100943,851,1376,344,358.6,146.1,268.2,39265,15346,29961,7368,140,6.7,8,4,9999,99999,9,999999999,0.0,999,999,99
3021,3,24,13,0,*?*?*?*?*?*?*?*?*?*?*?*?*?*?*?*?*?*?*?*?*?*?,16.3,3.8,42,100943,809,1375,344,339.6,145.5,254.0,37150,15205,28426,6780,140,7.7,8,4,9999,99999,9,999999999,0.0,999,999,99
3021,3,24,14,0,*?*?*?*?*?*?*?*?*?*?*?*?*?*?*?*?*?*?*?*?*?*?,16.3,5.0,46,100943,715,1375,344,296.2,143.6,221.6,32343,14797,24905,5591,140,7.7,8,4,9999,99999,9,999999999,0.0,999,999,99
3021,3,24,15,0,*?*?*?*?*?*?*?*?*?*?*?*?*?*?*?*?*?*?*?*?*?*?,16.4,5.5,47,100943,574,1375,345,231.4,139.7,173.1,25210,13869,19599,4092,140,8.2,8,4,9999,99999,9,999999999,0.0,999,999,99
3021,3,24,16,0,*?*?*?*?*?*?*?*?*?*?*?*?*?*?*?*?*?*?*?*?*?*?,16.3,5.8,49,100943,396,1374,344,149.6,130.9,111.9,16288,11760,12821,2487,140,8.8,8,4,9999,99999,9,999999999,0.0,999,999,99
3021,3,24,17,0,*?*?*?*?*?*?*?*?*?*?*?*?*?*?*?*?*?*?*?*?*?*?,15.4,5.0,48,100943,194,1377,340,56.4,100.9,42.2,6034,6159,5160,760,140,6.7,8,4,9999,99999,9,999999999,0.0,999,999,99
3021,3,24,18,0,*?*?*?*?*?*?*?*?*?*?*?*?*?*?*?*?*?*?*?*?*?*?,14.0,5.5,55,100943,0,-0,343,0.0,-0.0,0.0,0,0,0,0,140,7.7,10,5,9999,99999,9,999999999,0.0,999,999,99
3021,3,24,19,0,*?*?*?*?*?*?*?*?*?*?*?*?*?*?*?*?*?*?*?*?*?*?,11.8,5.6,64,100943,0,-0,332,0.0,-0.0,0.0,0,0,0,0,140,6.7,10,5,9999,99999,9,999999999,0.0,999,999,99
3021,3,24,20,0,*?*?*?*?*?*?*?*?*?*?*?*?*?*?*?*?*?*?*?*?*?*?,9.3,5.5,75,100943,0,-0,321,0.0,-0.0,0.0,0,0,0,0,140,6.2,10,5,9999,99999,9,999999999,0.0,999,999,99
3021,3,24,21,0,*?*?*?*?*?*?*?*?*?*?*?*?*?*?*?*?*?*?*?*?*?*?,8.6,5.5,78,100943,0,-0,318,0.0,-0.0,0.0,0,0,0,0,140,7.7,10,5,9999,99999,9,999999999,0.0,999,999,99
3021,3,24,22,0,*?*?*?*?*?*?*?*?*?*?*?*?*?*?*?*?*?*?*?*?*?*?,7.7,4.6,79,100943,0,-0,314,0.0,-0.0,0.0,0,0,0,0,140,7.2,10,5,9999,99999,9,999999999,0.0,999,999,99
3021,3,24,23,0,*?*?*?*?*?*?*?*?*?*?*?*?*?*?*?*?*?*?*?*?*?*?,7.3,4.3,79,100943,0,-0,312,0.0,-0.0,0.0,0,0,0,0,140,7.2,10,5,9999,99999,9,999999999,0.0,999,999,99
3021,3,24,24,0,*?*?*?*?*?*?*?*?*?*?*?*?*?*?*?*?*?*?*?*?*?*?,9.7,6.1,76,100943,0,-0,322,0.0,-0.0,0.0,0,0,0,0,210,3.1,10,5,9999,99999,9,999999999,0.0,999,999,99
3021,3,25,1,0,*?*?*?*?*?*?*?*?*?*?*?*?*?*?*?*?*?*?*?*?*?*?,6.5,6.4,99,100961,0,-0,308,0.0,-0.0,0.0,0,0,0,0,140,2.6,10,5,9999,99999,9,999999999,0.0,999,999,99
3021,3,25,2,0,*?*?*?*?*?*?*?*?*?*?*?*?*?*?*?*?*?*?*?*?*?*?,6.2,6.2,100,100961,0,-0,307,0.0,-0.0,0.0,0,0,0,0,140,3.6,10,5,9999,99999,9,999999999,0.0,999,999,99
3021,3,25,3,0,*?*?*?*?*?*?*?*?*?*?*?*?*?*?*?*?*?*?*?*?*?*?,6.3,6.2,100,100961,0,-0,307,0.0,-0.0,0.0,0,0,0,0,140,2.6,10,5,9999,99999,9,999999999,0.0,999,999,99
3021,3,25,4,0,*?*?*?*?*?*?*?*?*?*?*?*?*?*?*?*?*?*?*?*?*?*?,5.8,5.8,100,100961,0,-0,305,0.0,-0.0,0.0,0,0,0,0,140,2.6,10,5,9999,99999,9,999999999,0.0,999,999,99
3021,3,25,5,0,*?*?*?*?*?*?*?*?*?*?*?*?*?*?*?*?*?*?*?*?*?*?,6.1,6.1,100,100961,0,-0,286,0.0,-0.0,0.0,0,0,0,0,140,2.1,5,3,9999,99999,9,999999999,0.0,999,999,99
3021,3,25,6,0,*?*?*?*?*?*?*?*?*?*?*?*?*?*?*?*?*?*?*?*?*?*?,5.3,5.3,100,100961,91,1381,261,13.5,143.1,4.0,1477,8540,709,149,140,4.6,0,0,9999,99999,9,999999999,0.0,999,999,99
3021,3,25,7,0,*?*?*?*?*?*?*?*?*?*?*?*?*?*?*?*?*?*?*?*?*?*?,4.5,4.5,100,100961,301,1375,257,158.6,506.9,47.6,16465,40435,7244,886,177,4.6,0,0,9999,99999,9,999999999,0.0,999,999,99
3021,3,25,8,0,*?*?*?*?*?*?*?*?*?*?*?*?*?*?*?*?*?*?*?*?*?*?,7.8,7.9,100,100961,493,1374,276,291.3,568.0,87.4,30210,52499,12543,1675,213,5.7,0,0,9999,99999,9,999999999,0.0,999,999,99
3021,3,25,9,0,*?*?*?*?*?*?*?*?*?*?*?*?*?*?*?*?*?*?*?*?*?*?,11.2,9.1,87,100961,655,1375,293,402.5,591.6,120.8,41904,57669,16671,2481,250,6.2,0,0,9999,99999,9,999999999,0.0,999,999,99
3021,3,25,10,0,*?*?*?*?*?*?*?*?*?*?*?*?*?*?*?*?*?*?*?*?*?*?,13.0,9.2,78,100961,774,1375,301,484.8,602.7,145.4,50650,59969,19539,3248,287,5.2,0,0,9999,99999,9,999999999,0.0,999,999,99
3021,3,25,11,0,*?*?*?*?*?*?*?*?*?*?*?*?*?*?*?*?*?*?*?*?*?*?,14.6,8.1,65,100961,843,1374,305,532.4,607.7,159.7,55754,60925,21126,3804,323,4.1,0,0,9999,99999,9,999999999,0.0,999,999,99
3021,3,25,12,0,*?*?*?*?*?*?*?*?*?*?*?*?*?*?*?*?*?*?*?*?*?*?,16.2,7.6,57,100961,858,1376,310,542.3,608.6,162.7,56818,61101,21455,3934,360,3.1,0,0,9999,99999,9,999999999,0.0,999,999,99
3021,3,25,13,0,*?*?*?*?*?*?*?*?*?*?*?*?*?*?*?*?*?*?*?*?*?*?,17.1,6.2,49,100961,816,1375,311,513.6,605.8,154.1,53739,60575,20509,3572,358,4.6,0,0,9999,99999,9,999999999,0.0,999,999,99
3021,3,25,14,0,*?*?*?*?*?*?*?*?*?*?*?*?*?*?*?*?*?*?*?*?*?*?,16.8,6.6,51,100961,722,1376,310,448.5,598.2,134.5,46783,59073,18296,2885,357,4.1,0,0,9999,99999,9,999999999,0.0,999,999,99
3021,3,25,15,0,*?*?*?*?*?*?*?*?*?*?*?*?*?*?*?*?*?*?*?*?*?*?,17.2,6.1,48,100961,581,1376,311,351.3,582.4,105.4,36501,55662,14808,2086,355,3.1,0,0,9999,99999,9,999999999,0.0,999,999,99
3021,3,25,16,0,*?*?*?*?*?*?*?*?*?*?*?*?*?*?*?*?*?*?*?*?*?*?,17.1,5.5,46,100961,403,1376,309,228.6,546.5,68.6,23700,47908,10097,1288,353,3.1,0,0,9999,99999,9,999999999,0.0,999,999,99
3021,3,25,17,0,*?*?*?*?*?*?*?*?*?*?*?*?*?*?*?*?*?*?*?*?*?*?,16.9,5.1,46,100961,200,1374,307,89.0,427.9,26.7,9141,30613,4351,540,352,5.2,0,0,9999,99999,9,999999999,0.0,999,999,99
3021,3,25,18,0,*?*?*?*?*?*?*?*?*?*?*?*?*?*?*?*?*?*?*?*?*?*?,14.9,6.2,57,100961,0,-0,329,0.0,-0.0,0.0,0,0,0,0,350,5.7,6,3,9999,99999,9,999999999,0.0,999,999,99
3021,3,25,19,0,*?*?*?*?*?*?*?*?*?*?*?*?*?*?*?*?*?*?*?*?*?*?,12.4,6.4,67,100961,0,-0,335,0.0,-0.0,0.0,0,0,0,0,348,4.1,10,5,9999,99999,9,999999999,0.0,999,999,99
3021,3,25,20,0,*?*?*?*?*?*?*?*?*?*?*?*?*?*?*?*?*?*?*?*?*?*?,10.5,7.0,79,100961,0,-0,326,0.0,-0.0,0.0,0,0,0,0,347,5.2,10,5,9999,99999,9,999999999,0.0,999,999,99
3021,3,25,21,0,*?*?*?*?*?*?*?*?*?*?*?*?*?*?*?*?*?*?*?*?*?*?,9.5,6.9,83,100961,0,-0,321,0.0,-0.0,0.0,0,0,0,0,345,5.2,10,5,9999,99999,9,999999999,0.0,999,999,99
3021,3,25,22,0,*?*?*?*?*?*?*?*?*?*?*?*?*?*?*?*?*?*?*?*?*?*?,8.4,6.2,87,100961,0,-0,317,0.0,-0.0,0.0,0,0,0,0,343,6.2,10,5,9999,99999,9,999999999,0.0,999,999,99
3021,3,25,23,0,*?*?*?*?*?*?*?*?*?*?*?*?*?*?*?*?*?*?*?*?*?*?,7.4,5.5,87,100961,0,-0,312,0.0,-0.0,0.0,0,0,0,0,342,5.7,10,5,9999,99999,9,999999999,0.0,999,999,99
3021,3,25,24,0,*?*?*?*?*?*?*?*?*?*?*?*?*?*?*?*?*?*?*?*?*?*?,6.8,5.3,90,100961,0,-0,310,0.0,-0.0,0.0,0,0,0,0,140,4.1,10,5,9999,99999,9,999999999,0.0,999,999,99
3021,3,26,1,0,*?*?*?*?*?*?*?*?*?*?*?*?*?*?*?*?*?*?*?*?*?*?,4.5,4.5,100,101965,0,-0,300,0.0,-0.0,0.0,0,0,0,0,340,2.6,10,5,9999,99999,9,999999999,0.0,999,999,99
3021,3,26,2,0,*?*?*?*?*?*?*?*?*?*?*?*?*?*?*?*?*?*?*?*?*?*?,3.2,3.2,100,101965,0,-0,294,0.0,-0.0,0.0,0,0,0,0,340,3.6,10,5,9999,99999,9,999999999,0.0,999,999,99
3021,3,26,3,0,*?*?*?*?*?*?*?*?*?*?*?*?*?*?*?*?*?*?*?*?*?*?,2.6,2.7,100,101965,0,-0,292,0.0,-0.0,0.0,0,0,0,0,340,2.6,10,5,9999,99999,9,999999999,0.0,999,999,99
3021,3,26,4,0,*?*?*?*?*?*?*?*?*?*?*?*?*?*?*?*?*?*?*?*?*?*?,2.0,2.1,100,101965,0,-0,289,0.0,-0.0,0.0,0,0,0,0,340,3.1,10,5,9999,99999,9,999999999,0.0,999,999,99
3021,3,26,5,0,*?*?*?*?*?*?*?*?*?*?*?*?*?*?*?*?*?*?*?*?*?*?,1.4,1.5,100,101965,0,-0,287,0.0,-0.0,0.0,0,0,0,0,340,2.1,10,5,9999,99999,9,999999999,0.0,999,999,99
3021,3,26,6,0,*?*?*?*?*?*?*?*?*?*?*?*?*?*?*?*?*?*?*?*?*?*?,2.1,2.1,100,101965,99,1372,281,13.0,45.2,9.7,1480,1929,1528,162,340,3.6,8,4,9999,99999,9,999999999,0.0,999,999,99
3021,3,26,7,0,*?*?*?*?*?*?*?*?*?*?*?*?*?*?*?*?*?*?*?*?*?*?,2.7,2.7,100,101965,309,1373,270,153.4,357.6,72.8,16004,28222,9496,1331,285,3.1,5,3,9999,99999,9,999999999,0.0,999,999,99
3021,3,26,8,0,*?*?*?*?*?*?*?*?*?*?*?*?*?*?*?*?*?*?*?*?*?*?,4.8,4.8,100,101965,502,1375,259,297.0,569.6,89.1,30811,52849,12765,1712,230,3.6,0,0,9999,99999,9,999999999,0.0,999,999,99
3021,3,26,9,0,*?*?*?*?*?*?*?*?*?*?*?*?*?*?*?*?*?*?*?*?*?*?,8.2,7.4,100,101965,663,1375,277,408.1,592.5,122.4,42495,57858,16871,2527,175,4.6,0,0,9999,99999,9,999999999,0.0,999,999,99
3021,3,26,10,0,*?*?*?*?*?*?*?*?*?*?*?*?*?*?*?*?*?*?*?*?*?*?,10.8,7.6,100,101965,782,1375,288,490.2,603.3,147.1,51227,60089,19722,3306,120,4.1,0,0,9999,99999,9,999999999,0.0,999,999,99
3021,3,26,11,0,*?*?*?*?*?*?*?*?*?*?*?*?*?*?*?*?*?*?*?*?*?*?,12.6,8.1,95,101965,850,1374,296,537.6,608.2,161.3,56313,61016,21297,3872,65,4.1,0,0,9999,99999,9,999999999,0.0,999,999,99
3021,3,26,12,0,*?*?*?*?*?*?*?*?*?*?*?*?*?*?*?*?*?*?*?*?*?*?,14.5,8.7,86,101965,864,1374,306,547.3,609.1,164.2,57350,61181,21611,4001,10,2.1,0,0,9999,99999,9,999999999,0.0,999,999,99
3021,3,26,13,0,*?*?*?*?*?*?*?*?*?*?*?*?*?*?*?*?*?*?*?*?*?*?,14.5,10.1,94,101965,823,1375,309,518.5,606.3,155.5,54256,60669,20669,3630,62,3.6,0,0,9999,99999,9,999999999,0.0,999,999,99
3021,3,26,14,0,*?*?*?*?*?*?*?*?*?*?*?*?*?*?*?*?*?*?*?*?*?*?,14.6,8.9,87,101965,728,1374,307,453.1,598.8,135.9,47274,59193,18452,2928,113,4.1,0,0,9999,99999,9,999999999,0.0,999,999,99
3021,3,26,15,0,*?*?*?*?*?*?*?*?*?*?*?*?*?*?*?*?*?*?*?*?*?*?,14.5,8.7,86,101965,587,1375,313,354.7,558.3,116.4,36634,53223,16033,2273,165,4.6,2,1,9999,99999,9,999999999,0.0,999,999,99
3021,3,26,16,0,*?*?*?*?*?*?*?*?*?*?*?*?*?*?*?*?*?*?*?*?*?*?,14.4,8.7,87,101965,409,1374,305,233.1,548.3,69.9,24160,48288,10272,1314,217,3.1,0,0,9999,99999,9,999999999,0.0,999,999,99
3021,3,26,17,0,*?*?*?*?*?*?*?*?*?*?*?*?*?*?*?*?*?*?*?*?*?*?,13.7,8.7,91,101965,206,1371,321,87.1,304.5,41.4,8866,20483,6143,731,268,3.6,5,3,9999,99999,9,999999999,0.0,999,999,99
3021,3,26,18,0,*?*?*?*?*?*?*?*?*?*?*?*?*?*?*?*?*?*?*?*?*?*?,11.3,9.1,100,101965,0,-0,329,0.0,-0.0,0.0,0,0,0,0,320,1.5,10,5,9999,99999,9,999999999,0.0,999,999,99
3021,3,26,19,0,*?*?*?*?*?*?*?*?*?*?*?*?*?*?*?*?*?*?*?*?*?*?,9.9,9.9,100,101965,0,-0,323,0.0,-0.0,0.0,0,0,0,0,323,1.0,10,5,9999,99999,9,999999999,0.0,999,999,99
3021,3,26,20,0,*?*?*?*?*?*?*?*?*?*?*?*?*?*?*?*?*?*?*?*?*?*?,7.1,7.1,100,101965,0,-0,311,0.0,-0.0,0.0,0,0,0,0,327,1.5,10,5,9999,99999,9,999999999,0.0,999,999,99
3021,3,26,21,0,*?*?*?*?*?*?*?*?*?*?*?*?*?*?*?*?*?*?*?*?*?*?,6.3,6.2,100,101965,0,-0,307,0.0,-0.0,0.0,0,0,0,0,330,1.5,10,5,9999,99999,9,999999999,0.0,999,999,99
3021,3,26,22,0,*?*?*?*?*?*?*?*?*?*?*?*?*?*?*?*?*?*?*?*?*?*?,6.1,6.1,100,101965,0,-0,306,0.0,-0.0,0.0,0,0,0,0,333,5.2,10,5,9999,99999,9,999999999,0.0,999,999,99
3021,3,26,23,0,*?*?*?*?*?*?*?*?*?*?*?*?*?*?*?*?*?*?*?*?*?*?,5.6,5.6,100,101965,0,-0,304,0.0,-0.0,0.0,0,0,0,0,337,6.7,10,5,9999,99999,9,999999999,0.0,999,999,99
3021,3,26,24,0,*?*?*?*?*?*?*?*?*?*?*?*?*?*?*?*?*?*?*?*?*?*?,6.4,5.0,100,101965,0,-0,308,0.0,-0.0,0.0,0,0,0,0,340,2.1,10,5,9999,99999,9,999999999,0.0,999,999,99
3021,3,27,1,0,*?*?*?*?*?*?*?*?*?*?*?*?*?*?*?*?*?*?*?*?*?*?,5.2,5.1,97,101420,0,-0,303,0.0,-0.0,0.0,0,0,0,0,302,1.0,10,5,9999,99999,9,999999999,0.0,999,999,99
3021,3,27,2,0,*?*?*?*?*?*?*?*?*?*?*?*?*?*?*?*?*?*?*?*?*?*?,5.1,5.1,97,101420,0,-0,302,0.0,-0.0,0.0,0,0,0,0,263,1.5,10,5,9999,99999,9,999999999,0.0,999,999,99
3021,3,27,3,0,*?*?*?*?*?*?*?*?*?*?*?*?*?*?*?*?*?*?*?*?*?*?,5.2,4.8,95,101420,0,-0,303,0.0,-0.0,0.0,0,0,0,0,225,1.0,10,5,9999,99999,9,999999999,0.0,999,999,99
3021,3,27,4,0,*?*?*?*?*?*?*?*?*?*?*?*?*?*?*?*?*?*?*?*?*?*?,4.8,4.8,97,101420,0,-0,301,0.0,-0.0,0.0,0,0,0,0,187,0.5,10,5,9999,99999,9,999999999,0.0,999,999,99
3021,3,27,5,0,*?*?*?*?*?*?*?*?*?*?*?*?*?*?*?*?*?*?*?*?*?*?,4.5,4.5,97,101420,0,-0,300,0.0,-0.0,0.0,0,0,0,0,148,1.0,10,5,9999,99999,9,999999999,0.0,999,999,99
3021,3,27,6,0,*?*?*?*?*?*?*?*?*?*?*?*?*?*?*?*?*?*?*?*?*?*?,4.1,4.1,97,101420,108,1377,289,16.9,54.4,12.7,1896,2432,1933,213,110,0.5,8,4,9999,99999,9,999999999,0.0,999,999,99
3021,3,27,7,0,*?*?*?*?*?*?*?*?*?*?*?*?*?*?*?*?*?*?*?*?*?*?,5.3,5.0,95,101420,318,1375,290,134.3,207.3,86.4,14189,16706,10151,1672,110,1.5,7,4,9999,99999,9,999999999,0.0,999,999,99
3021,3,27,8,0,*?*?*?*?*?*?*?*?*?*?*?*?*?*?*?*?*?*?*?*?*?*?,6.4,5.6,92,101420,510,1375,279,299.1,513.6,108.6,31817,48394,14025,2064,110,0.5,3,2,9999,99999,9,999999999,0.0,999,999,99
3021,3,27,9,0,*?*?*?*?*?*?*?*?*?*?*?*?*?*?*?*?*?*?*?*?*?*?,8.1,6.2,85,101420,670,1373,278,413.5,587.2,127.0,42995,57372,17374,2622,110,1.0,1,0,9999,99999,9,999999999,0.0,999,999,99
3021,3,27,10,0,*?*?*?*?*?*?*?*?*?*?*?*?*?*?*?*?*?*?*?*?*?*?,10.2,7.0,79,101420,789,1374,288,495.4,597.7,152.1,51698,59515,20259,3429,110,1.0,1,0,9999,99999,9,999999999,0.0,999,999,99
3021,3,27,11,0,*?*?*?*?*?*?*?*?*?*?*?*?*?*?*?*?*?*?*?*?*?*?,11.1,6.6,72,101420,857,1373,312,474.9,340.8,262.2,51200,36356,28885,6721,110,1.0,6,3,9999,99999,9,999999999,0.0,999,999,99
3021,3,27,12,0,*?*?*?*?*?*?*?*?*?*?*?*?*?*?*?*?*?*?*?*?*?*?,12.4,6.2,65,101420,871,1373,317,483.2,341.3,266.7,52125,36462,29345,6924,110,3.1,6,3,9999,99999,9,999999999,0.0,999,999,99
3021,3,27,13,0,*?*?*?*?*?*?*?*?*?*?*?*?*?*?*?*?*?*?*?*?*?*?,12.1,5.6,63,101420,829,1373,293,523.1,600.5,160.6,54657,60060,21195,3759,98,2.6,1,0,9999,99999,9,999999999,0.0,999,999,99
3021,3,27,14,0,*?*?*?*?*?*?*?*?*?*?*?*?*?*?*?*?*?*?*?*?*?*?,12.2,5.5,62,101420,734,1373,289,457.8,599.4,137.3,47764,59312,18609,2973,87,2.6,0,0,9999,99999,9,999999999,0.0,999,999,99
3021,3,27,15,0,*?*?*?*?*?*?*?*?*?*?*?*?*?*?*?*?*?*?*?*?*?*?,12.5,5.6,61,101420,593,1373,290,360.3,584.2,108.1,37447,56051,15136,2151,75,3.1,0,0,9999,99999,9,999999999,0.0,999,999,99
3021,3,27,16,0,*?*?*?*?*?*?*?*?*?*?*?*?*?*?*?*?*?*?*?*?*?*?,12.1,5.1,61,101420,415,1373,288,237.5,550.1,71.3,24620,48657,10447,1341,63,3.1,0,0,9999,99999,9,999999999,0.0,999,999,99
3021,3,27,17,0,*?*?*?*?*?*?*?*?*?*?*?*?*?*?*?*?*?*?*?*?*?*?,11.8,5.0,61,101420,213,1375,286,97.8,442.2,29.4,10015,32254,4754,583,52,2.6,0,0,9999,99999,9,999999999,0.0,999,999,99
3021,3,27,18,0,*?*?*?*?*?*?*?*?*?*?*?*?*?*?*?*?*?*?*?*?*?*?,10.9,3.8,60,101420,-0,0,324,0.0,-0.0,0.0,0,0,0,0,40,3.6,9,5,9999,99999,9,999999999,0.0,999,999,99
3021,3,27,19,0,*?*?*?*?*?*?*?*?*?*?*?*?*?*?*?*?*?*?*?*?*?*?,9.3,3.2,64,101420,0,-0,321,0.0,-0.0,0.0,0,0,0,0,92,4.6,10,5,9999,99999,9,999999999,0.0,999,999,99
3021,3,27,20,0,*?*?*?*?*?*?*?*?*?*?*?*?*?*?*?*?*?*?*?*?*?*?,7.5,3.2,72,101420,0,-0,313,0.0,-0.0,0.0,0,0,0,0,143,3.1,10,5,9999,99999,9,999999999,0.0,999,999,99
3021,3,27,21,0,*?*?*?*?*?*?*?*?*?*?*?*?*?*?*?*?*?*?*?*?*?*?,7.4,1.3,64,101420,0,-0,313,0.0,-0.0,0.0,0,0,0,0,195,3.1,10,5,9999,99999,9,999999999,0.0,999,999,99
3021,3,27,22,0,*?*?*?*?*?*?*?*?*?*?*?*?*?*?*?*?*?*?*?*?*?*?,7.1,2.1,69,101420,0,-0,312,0.0,-0.0,0.0,0,0,0,0,247,5.7,10,5,9999,99999,9,999999999,0.0,999,999,99
3021,3,27,23,0,*?*?*?*?*?*?*?*?*?*?*?*?*?*?*?*?*?*?*?*?*?*?,6.8,1.9,69,101420,0,-0,310,0.0,-0.0,0.0,0,0,0,0,298,4.1,10,5,9999,99999,9,999999999,0.0,999,999,99
3021,3,27,24,0,*?*?*?*?*?*?*?*?*?*?*?*?*?*?*?*?*?*?*?*?*?*?,5.1,5.1,97,101420,0,-0,302,0.0,-0.0,0.0,0,0,0,0,340,1.0,10,5,9999,99999,9,999999999,0.0,999,999,99
3021,3,28,1,0,*?*?*?*?*?*?*?*?*?*?*?*?*?*?*?*?*?*?*?*?*?*?,5.9,5.1,95,101644,0,-0,306,0.0,-0.0,0.0,0,0,0,0,343,2.1,10,5,9999,99999,9,999999999,0.0,999,999,99
3021,3,28,2,0,*?*?*?*?*?*?*?*?*?*?*?*?*?*?*?*?*?*?*?*?*?*?,5.5,5.5,100,101644,0,-0,304,0.0,-0.0,0.0,0,0,0,0,337,1.0,10,5,9999,99999,9,999999999,0.0,999,999,99
3021,3,28,3,0,*?*?*?*?*?*?*?*?*?*?*?*?*?*?*?*?*?*?*?*?*?*?,5.1,5.1,100,101644,0,-0,302,0.0,-0.0,0.0,0,0,0,0,330,1.0,10,5,9999,99999,9,999999999,0.0,999,999,99
3021,3,28,4,0,*?*?*?*?*?*?*?*?*?*?*?*?*?*?*?*?*?*?*?*?*?*?,5.0,5.0,100,101644,0,-0,302,0.0,-0.0,0.0,0,0,0,0,323,1.5,10,5,9999,99999,9,999999999,0.0,999,999,99
3021,3,28,5,0,*?*?*?*?*?*?*?*?*?*?*?*?*?*?*?*?*?*?*?*?*?*?,4.9,5.0,100,101644,0,-0,301,0.0,-0.0,0.0,0,0,0,0,317,1.5,10,5,9999,99999,9,999999999,0.0,999,999,99
3021,3,28,6,0,*?*?*?*?*?*?*?*?*?*?*?*?*?*?*?*?*?*?*?*?*?*?,5.4,5.3,100,101644,116,1370,299,15.7,24.7,13.6,1806,1272,1696,283,310,0.5,9,5,9999,99999,9,999999999,0.0,999,999,99
3021,3,28,7,0,*?*?*?*?*?*?*?*?*?*?*?*?*?*?*?*?*?*?*?*?*?*?,5.9,5.5,97,101644,326,1373,281,170.5,422.3,70.3,17974,34146,9285,1275,272,0.5,4,2,9999,99999,9,999999999,0.0,999,999,99
3021,3,28,8,0,*?*?*?*?*?*?*?*?*?*?*?*?*?*?*?*?*?*?*?*?*?*?,6.5,5.9,97,101644,517,1371,267,308.4,572.6,92.5,31997,53501,13192,1787,233,0.5,0,0,9999,99999,9,999999999,0.0,999,999,99
3021,3,28,9,0,*?*?*?*?*?*?*?*?*?*?*?*?*?*?*?*?*?*?*?*?*?*?,8.5,7.7,95,101644,678,1373,279,419.2,594.1,125.8,43664,58211,17260,2620,195,0.0,0,0,9999,99999,9,999999999,0.0,999,999,99
3021,3,28,10,0,*?*?*?*?*?*?*?*?*?*?*?*?*?*?*?*?*?*?*?*?*?*?,10.0,7.4,84,101644,796,1372,284,500.9,604.5,150.3,52363,60311,20073,3423,157,0.5,0,0,9999,99999,9,999999999,0.0,999,999,99
3021,3,28,11,0,*?*?*?*?*?*?*?*?*?*?*?*?*?*?*?*?*?*?*?*?*?*?,10.8,5.3,69,101644,864,1372,296,541.4,547.7,196.5,58163,56435,23897,4803,118,1.0,3,2,9999,99999,9,999999999,0.0,999,999,99
3021,3,28,12,0,*?*?*?*?*?*?*?*?*?*?*?*?*?*?*?*?*?*?*?*?*?*?,11.4,5.9,69,101644,878,1373,317,439.5,245.4,282.6,47250,26216,30877,7454,80,2.1,7,4,9999,99999,9,999999999,0.0,999,999,99
3021,3,28,13,0,*?*?*?*?*?*?*?*?*?*?*?*?*?*?*?*?*?*?*?*?*?*?,11.4,3.0,57,101644,835,1372,280,528.0,607.2,158.4,55270,60840,20973,3747,77,2.1,0,0,9999,99999,9,999999999,0.0,999,999,99
3021,3,28,14,0,*?*?*?*?*?*?*?*?*?*?*?*?*?*?*?*?*?*?*?*?*?*?,11.6,3.9,60,101644,740,1372,288,462.2,593.8,141.9,48157,58748,19104,3075,73,2.6,1,0,9999,99999,9,999999999,0.0,999,999,99
3021,3,28,15,0,*?*?*?*?*?*?*?*?*?*?*?*?*?*?*?*?*?*?*?*?*?*?,11.5,4.1,61,101644,599,1372,302,353.3,475.9,145.6,37223,46492,18119,2916,70,2.1,4,2,9999,99999,9,999999999,0.0,999,999,99
3021,3,28,16,0,*?*?*?*?*?*?*?*?*?*?*?*?*?*?*?*?*?*?*?*?*?*?,11.3,4.5,63,101644,421,1372,297,239.1,496.2,86.8,24455,43633,12251,1579,67,2.1,3,2,9999,99999,9,999999999,0.0,999,999,99
3021,3,28,17,0,*?*?*?*?*?*?*?*?*?*?*?*?*?*?*?*?*?*?*?*?*?*?,11.2,5.3,67,101644,219,1373,311,89.5,251.2,49.4,9354,16792,6584,887,63,0.5,6,3,9999,99999,9,999999999,0.0,999,999,99
3021,3,28,18,0,*?*?*?*?*?*?*?*?*?*?*?*?*?*?*?*?*?*?*?*?*?*?,10.1,6.1,76,101644,6,1361,320,0.0,0.0,0.0,0,0,0,0,60,0.5,9,5,9999,99999,9,999999999,0.0,999,999,99
3021,3,28,19,0,*?*?*?*?*?*?*?*?*?*?*?*?*?*?*?*?*?*?*?*?*?*?,8.7,4.8,77,101644,0,-0,318,0.0,-0.0,0.0,0,0,0,0,102,1.0,10,5,9999,99999,9,999999999,0.0,999,999,99
3021,3,28,20,0,*?*?*?*?*?*?*?*?*?*?*?*?*?*?*?*?*?*?*?*?*?*?,8.5,5.5,81,101644,0,-0,317,0.0,-0.0,0.0,0,0,0,0,143,1.5,10,5,9999,99999,9,999999999,0.0,999,999,99
3021,3,28,21,0,*?*?*?*?*?*?*?*?*?*?*?*?*?*?*?*?*?*?*?*?*?*?,7.4,5.1,86,101644,0,-0,312,0.0,-0.0,0.0,0,0,0,0,185,1.0,10,5,9999,99999,9,999999999,0.0,999,999,99
3021,3,28,22,0,*?*?*?*?*?*?*?*?*?*?*?*?*?*?*?*?*?*?*?*?*?*?,6.9,7.0,100,101644,0,-0,310,0.0,-0.0,0.0,0,0,0,0,227,0.5,10,5,9999,99999,9,999999999,0.0,999,999,99
3021,3,28,23,0,*?*?*?*?*?*?*?*?*?*?*?*?*?*?*?*?*?*?*?*?*?*?,6.7,6.7,100,101644,0,-0,309,0.0,-0.0,0.0,0,0,0,0,268,1.0,10,5,9999,99999,9,999999999,0.0,999,999,99
3021,3,28,24,0,*?*?*?*?*?*?*?*?*?*?*?*?*?*?*?*?*?*?*?*?*?*?,6.6,3.6,81,101644,0,-0,309,0.0,-0.0,0.0,0,0,0,0,350,1.5,10,5,9999,99999,9,999999999,0.0,999,999,99
3021,3,29,1,0,*?*?*?*?*?*?*?*?*?*?*?*?*?*?*?*?*?*?*?*?*?*?,5.9,5.9,100,101414,0,-0,306,0.0,-0.0,0.0,0,0,0,0,293,1.5,10,5,9999,99999,9,999999999,0.0,999,999,99
3021,3,29,2,0,*?*?*?*?*?*?*?*?*?*?*?*?*?*?*?*?*?*?*?*?*?*?,5.7,5.8,100,101414,0,-0,305,0.0,-0.0,0.0,0,0,0,0,277,1.0,10,5,9999,99999,9,999999999,0.0,999,999,99
3021,3,29,3,0,*?*?*?*?*?*?*?*?*?*?*?*?*?*?*?*?*?*?*?*?*?*?,5.3,5.3,100,101414,0,-0,303,0.0,-0.0,0.0,0,0,0,0,260,1.5,10,5,9999,99999,9,999999999,0.0,999,999,99
3021,3,29,4,0,*?*?*?*?*?*?*?*?*?*?*?*?*?*?*?*?*?*?*?*?*?*?,5.0,5.0,100,101414,0,-0,302,0.0,-0.0,0.0,0,0,0,0,243,0.0,10,5,9999,99999,9,999999999,0.0,999,999,99
3021,3,29,5,0,*?*?*?*?*?*?*?*?*?*?*?*?*?*?*?*?*?*?*?*?*?*?,4.7,4.6,100,101414,0,-0,301,0.0,-0.0,0.0,0,0,0,0,227,0.5,10,5,9999,99999,9,999999999,0.0,999,999,99
3021,3,29,6,0,*?*?*?*?*?*?*?*?*?*?*?*?*?*?*?*?*?*?*?*?*?*?,5.2,5.1,100,101414,125,1376,303,10.8,0.0,10.8,1304,-0,1304,424,210,0.0,10,5,9999,99999,9,999999999,0.0,999,999,99
3021,3,29,7,0,*?*?*?*?*?*?*?*?*?*?*?*?*?*?*?*?*?*?*?*?*?*?,5.7,5.8,100,101414,334,1371,288,159.1,292.7,87.9,16431,23834,11179,1634,195,0.5,6,3,9999,99999,9,999999999,0.0,999,999,99
3021,3,29,8,0,*?*?*?*?*?*?*?*?*?*?*?*?*?*?*?*?*?*?*?*?*?*?,5.4,5.5,100,101414,525,1371,287,274.8,321.5,151.7,29209,31372,17352,3164,180,1.0,6,3,9999,99999,9,999999999,0.0,999,999,99
3021,3,29,9,0,*?*?*?*?*?*?*?*?*?*?*?*?*?*?*?*?*?*?*?*?*?*?,8.0,8.0,100,101414,685,1371,303,335.0,239.4,215.4,35690,24770,24028,4921,165,0.5,7,4,9999,99999,9,999999999,0.0,999,999,99
3021,3,29,10,0,*?*?*?*?*?*?*?*?*?*?*?*?*?*?*?*?*?*?*?*?*?*?,9.4,9.4,100,101414,803,1371,314,337.9,145.4,252.7,36948,15189,28278,6728,150,1.0,8,4,9999,99999,9,999999999,0.0,999,999,99
3021,3,29,11,0,*?*?*?*?*?*?*?*?*?*?*?*?*?*?*?*?*?*?*?*?*?*?,10.2,8.0,96,101414,871,1372,309,483.9,341.4,267.1,52197,36470,29380,6942,135,1.0,6,3,9999,99999,9,999999999,0.0,999,999,99
3021,3,29,12,0,*?*?*?*?*?*?*?*?*?*?*?*?*?*?*?*?*?*?*?*?*?*?,10.8,8.3,93,101414,884,1371,316,443.4,245.6,285.1,47675,26253,31119,7573,120,1.5,7,4,9999,99999,9,999999999,0.0,999,999,99
3021,3,29,13,0,*?*?*?*?*?*?*?*?*?*?*?*?*?*?*?*?*?*?*?*?*?*?,10.9,6.7,84,101414,842,1372,315,420.2,244.5,270.2,45094,26016,29629,6902,117,1.5,7,4,9999,99999,9,999999999,0.0,999,999,99
3021,3,29,14,0,*?*?*?*?*?*?*?*?*?*?*?*?*?*?*?*?*?*?*?*?*?*?,11.1,6.6,82,101414,747,1373,320,311.7,144.3,233.1,34048,14957,26158,5993,113,1.5,8,4,9999,99999,9,999999999,0.0,999,999,99
3021,3,29,15,0,*?*?*?*?*?*?*?*?*?*?*?*?*?*?*?*?*?*?*?*?*?*?,11.1,6.7,83,101414,605,1371,325,186.0,56.1,161.3,20445,5465,18179,4759,110,1.5,9,5,9999,99999,9,999999999,0.0,999,999,99
3021,3,29,16,0,*?*?*?*?*?*?*?*?*?*?*?*?*?*?*?*?*?*?*?*?*?*?,11.0,7.4,87,101414,427,1371,324,124.1,53.0,107.6,13621,4838,12147,2930,107,1.0,9,5,9999,99999,9,999999999,0.0,999,999,99
3021,3,29,17,0,*?*?*?*?*?*?*?*?*?*?*?*?*?*?*?*?*?*?*?*?*?*?,10.6,7.1,88,101414,225,1371,322,53.7,43.5,46.6,5943,3123,5504,989,103,0.0,9,5,9999,99999,9,999999999,0.0,999,999,99
3021,3,29,18,0,*?*?*?*?*?*?*?*?*?*?*?*?*?*?*?*?*?*?*?*?*?*?,10.0,7.7,95,101414,12,1321,320,0.0,0.0,0.0,0,0,0,0,100,1.0,9,5,9999,99999,9,999999999,0.0,999,999,99
3021,3,29,19,0,*?*?*?*?*?*?*?*?*?*?*?*?*?*?*?*?*?*?*?*?*?*?,8.2,5.9,95,101414,0,-0,316,0.0,-0.0,0.0,0,0,0,0,108,2.1,10,5,9999,99999,9,999999999,0.0,999,999,99
3021,3,29,20,0,*?*?*?*?*?*?*?*?*?*?*?*?*?*?*?*?*?*?*?*?*?*?,7.7,6.7,100,101414,0,-0,313,0.0,-0.0,0.0,0,0,0,0,117,2.1,10,5,9999,99999,9,999999999,0.0,999,999,99
3021,3,29,21,0,*?*?*?*?*?*?*?*?*?*?*?*?*?*?*?*?*?*?*?*?*?*?,7.8,7.9,100,101414,0,-0,314,0.0,-0.0,0.0,0,0,0,0,125,1.5,10,5,9999,99999,9,999999999,0.0,999,999,99
3021,3,29,22,0,*?*?*?*?*?*?*?*?*?*?*?*?*?*?*?*?*?*?*?*?*?*?,6.8,6.9,100,101414,0,-0,309,0.0,-0.0,0.0,0,0,0,0,133,1.0,10,5,9999,99999,9,999999999,0.0,999,999,99
3021,3,29,23,0,*?*?*?*?*?*?*?*?*?*?*?*?*?*?*?*?*?*?*?*?*?*?,6.3,6.2,100,101414,0,-0,307,0.0,-0.0,0.0,0,0,0,0,142,0.5,10,5,9999,99999,9,999999999,0.0,999,999,99
3021,3,29,24,0,*?*?*?*?*?*?*?*?*?*?*?*?*?*?*?*?*?*?*?*?*?*?,6.4,6.4,100,101414,0,-0,308,0.0,-0.0,0.0,0,0,0,0,310,1.0,10,5,9999,99999,9,999999999,0.0,999,999,99
3021,3,30,1,0,*?*?*?*?*?*?*?*?*?*?*?*?*?*?*?*?*?*?*?*?*?*?,5.0,1.5,78,101263,0,-0,302,0.0,-0.0,0.0,0,0,0,0,152,9.3,10,5,9999,99999,9,999999999,0.0,999,999,99
3021,3,30,2,0,*?*?*?*?*?*?*?*?*?*?*?*?*?*?*?*?*?*?*?*?*?*?,4.6,-1.1,65,101263,0,-0,301,0.0,-0.0,0.0,0,0,0,0,153,9.3,10,5,9999,99999,9,999999999,0.0,999,999,99
3021,3,30,3,0,*?*?*?*?*?*?*?*?*?*?*?*?*?*?*?*?*?*?*?*?*?*?,4.1,-0.8,69,101263,0,-0,299,0.0,-0.0,0.0,0,0,0,0,155,11.8,10,5,9999,99999,9,999999999,0.0,999,999,99
3021,3,30,4,0,*?*?*?*?*?*?*?*?*?*?*?*?*?*?*?*?*?*?*?*?*?*?,3.6,-1.1,69,101263,0,-0,297,0.0,-0.0,0.0,0,0,0,0,157,12.4,10,5,9999,99999,9,999999999,0.0,999,999,99
3021,3,30,5,0,*?*?*?*?*?*?*?*?*?*?*?*?*?*?*?*?*?*?*?*?*?*?,3.4,-1.1,71,101263,0,-0,296,0.0,-0.0,0.0,0,0,0,0,158,11.3,10,5,9999,99999,9,999999999,0.0,999,999,99
3021,3,30,6,0,*?*?*?*?*?*?*?*?*?*?*?*?*?*?*?*?*?*?*?*?*?*?,3.2,-1.9,68,101263,133,1370,290,21.7,29.7,18.8,2457,1638,2299,391,160,11.3,9,5,9999,99999,9,999999999,0.0,999,999,99
3021,3,30,7,0,*?*?*?*?*?*?*?*?*?*?*?*?*?*?*?*?*?*?*?*?*?*?,4.3,-1.5,64,101263,342,1370,283,148.0,211.7,95.2,15627,17672,11127,1864,160,16.0,7,4,9999,99999,9,999999999,0.0,999,999,99
3021,3,30,8,0,*?*?*?*?*?*?*?*?*?*?*?*?*?*?*?*?*?*?*?*?*?*?,5.4,-1.5,60,101263,533,1371,271,309.6,468.1,127.6,32573,44565,16068,2478,160,16.5,4,2,9999,99999,9,999999999,0.0,999,999,99
3021,3,30,9,0,*?*?*?*?*?*?*?*?*?*?*?*?*?*?*?*?*?*?*?*?*?*?,7.7,-0.0,57,101263,693,1371,304,287.1,143.2,214.8,31328,14691,24155,5363,160,11.8,8,4,9999,99999,9,999999999,0.0,999,999,99
3021,3,30,10,0,*?*?*?*?*?*?*?*?*?*?*?*?*?*?*?*?*?*?*?*?*?*?,9.6,0.4,52,101263,810,1370,296,477.0,423.6,226.6,50032,43249,26636,5347,160,13.4,5,3,9999,99999,9,999999999,0.0,999,999,99
3021,3,30,11,0,*?*?*?*?*?*?*?*?*?*?*?*?*?*?*?*?*?*?*?*?*?*?,10.6,1.9,54,101263,878,1371,296,540.5,496.3,222.7,57456,51127,26445,5587,160,12.4,4,2,9999,99999,9,999999999,0.0,999,999,99
3021,3,30,12,0,*?*?*?*?*?*?*?*?*?*?*?*?*?*?*?*?*?*?*?*?*?*?,11.6,1.3,49,101263,891,1371,305,528.8,427.3,251.2,55634,43996,29143,6463,160,13.9,5,3,9999,99999,9,999999999,0.0,999,999,99
3021,3,30,13,0,*?*?*?*?*?*?*?*?*?*?*?*?*?*?*?*?*?*?*?*?*?*?,11.7,1.7,50,101263,848,1371,306,501.2,425.4,238.1,52648,43624,27819,5836,152,12.9,5,3,9999,99999,9,999999999,0.0,999,999,99
3021,3,30,14,0,*?*?*?*?*?*?*?*?*?*?*?*?*?*?*?*?*?*?*?*?*?*?,11.4,1.9,52,101263,753,1372,299,456.6,489.0,188.1,48324,49590,22804,4171,143,11.8,4,2,9999,99999,9,999999999,0.0,999,999,99
3021,3,30,15,0,*?*?*?*?*?*?*?*?*?*?*?*?*?*?*?*?*?*?*?*?*?*?,11.7,1.7,49,101263,611,1370,306,348.5,410.4,165.6,36327,40191,20143,3380,135,9.8,5,3,9999,99999,9,999999999,0.0,999,999,99
3021,3,30,16,0,*?*?*?*?*?*?*?*?*?*?*?*?*?*?*?*?*?*?*?*?*?*?,11.3,2.1,52,101263,433,1370,315,197.8,223.3,127.2,20891,20502,14644,2582,127,9.3,7,4,9999,99999,9,999999999,0.0,999,999,99
3021,3,30,17,0,*?*?*?*?*?*?*?*?*?*?*?*?*?*?*?*?*?*?*?*?*?*?,11.2,1.9,52,101263,231,1369,314,87.6,185.2,56.3,9294,12617,6763,1046,118,11.3,7,4,9999,99999,9,999999999,0.0,999,999,99
3021,3,30,18,0,*?*?*?*?*?*?*?*?*?*?*?*?*?*?*?*?*?*?*?*?*?*?,9.6,1.0,55,101263,19,1382,323,0.0,0.0,0.0,0,0,0,0,110,10.3,10,5,9999,99999,9,999999999,0.0,999,999,99
3021,3,30,19,0,*?*?*?*?*?*?*?*?*?*?*?*?*?*?*?*?*?*?*?*?*?*?,8.8,-0.0,53,101263,0,-0,319,0.0,-0.0,0.0,0,0,0,0,122,7.7,10,5,9999,99999,9,999999999,0.0,999,999,99
3021,3,30,20,0,*?*?*?*?*?*?*?*?*?*?*?*?*?*?*?*?*?*?*?*?*?*?,6.1,-0.0,65,101263,0,-0,307,0.0,-0.0,0.0,0,0,0,0,133,3.6,10,5,9999,99999,9,999999999,0.0,999,999,99
3021,3,30,21,0,*?*?*?*?*?*?*?*?*?*?*?*?*?*?*?*?*?*?*?*?*?*?,6.3,-0.0,63,101263,0,-0,308,0.0,-0.0,0.0,0,0,0,0,145,2.6,10,5,9999,99999,9,999999999,0.0,999,999,99
3021,3,30,22,0,*?*?*?*?*?*?*?*?*?*?*?*?*?*?*?*?*?*?*?*?*?*?,5.7,-0.2,65,101263,0,-0,306,0.0,-0.0,0.0,0,0,0,0,157,4.1,10,5,9999,99999,9,999999999,0.0,999,999,99
3021,3,30,23,0,*?*?*?*?*?*?*?*?*?*?*?*?*?*?*?*?*?*?*?*?*?*?,5.6,-0.0,66,101263,0,-0,305,0.0,-0.0,0.0,0,0,0,0,168,4.1,10,5,9999,99999,9,999999999,0.0,999,999,99
3021,3,30,24,0,*?*?*?*?*?*?*?*?*?*?*?*?*?*?*?*?*?*?*?*?*?*?,5.7,4.1,88,101263,0,-0,305,0.0,-0.0,0.0,0,0,0,0,150,12.9,10,5,9999,99999,9,999999999,0.0,999,999,99
3021,3,31,1,0,*?*?*?*?*?*?*?*?*?*?*?*?*?*?*?*?*?*?*?*?*?*?,5.4,3.0,80,101183,0,-0,304,0.0,-0.0,0.0,0,0,0,0,163,9.3,10,5,9999,99999,9,999999999,0.0,999,999,99
3021,3,31,2,0,*?*?*?*?*?*?*?*?*?*?*?*?*?*?*?*?*?*?*?*?*?*?,5.3,4.3,89,101183,0,-0,303,0.0,-0.0,0.0,0,0,0,0,147,9.3,10,5,9999,99999,9,999999999,0.0,999,999,99
3021,3,31,3,0,*?*?*?*?*?*?*?*?*?*?*?*?*?*?*?*?*?*?*?*?*?*?,4.6,3.8,89,101183,0,-0,300,0.0,-0.0,0.0,0,0,0,0,130,11.8,10,5,9999,99999,9,999999999,0.0,999,999,99
3021,3,31,4,0,*?*?*?*?*?*?*?*?*?*?*?*?*?*?*?*?*?*?*?*?*?*?,4.2,2.3,83,101183,0,-0,299,0.0,-0.0,0.0,0,0,0,0,113,12.4,10,5,9999,99999,9,999999999,0.0,999,999,99
3021,3,31,5,0,*?*?*?*?*?*?*?*?*?*?*?*?*?*?*?*?*?*?*?*?*?*?,3.6,1.5,81,101183,0,-0,296,0.0,-0.0,0.0,0,0,0,0,97,11.3,10,5,9999,99999,9,999999999,0.0,999,999,99
3021,3,31,6,0,*?*?*?*?*?*?*?*?*?*?*?*?*?*?*?*?*?*?*?*?*?*?,3.0,1.5,84,101183,141,1366,265,47.3,269.5,19.5,4950,15678,3159,367,80,11.3,4,2,9999,99999,9,999999999,0.0,999,999,99
3021,3,31,7,0,*?*?*?*?*?*?*?*?*?*?*?*?*?*?*?*?*?*?*?*?*?*?,4.5,1.7,78,101183,350,1369,252,193.4,529.5,58.0,20047,44513,8669,1082,90,16.0,0,0,9999,99999,9,999999999,0.0,999,999,99
3021,3,31,8,0,*?*?*?*?*?*?*?*?*?*?*?*?*?*?*?*?*?*?*?*?*?*?,6.0,1.9,71,101183,541,1370,258,325.3,576.7,97.6,33760,54404,13826,1900,100,16.5,0,0,9999,99999,9,999999999,0.0,999,999,99
3021,3,31,9,0,*?*?*?*?*?*?*?*?*?*?*?*?*?*?*?*?*?*?*?*?*?*?,9.8,2.9,59,101183,700,1370,274,435.5,596.5,130.6,45389,58697,17826,2763,110,11.8,0,0,9999,99999,9,999999999,0.0,999,999,99
3021,3,31,10,0,*?*?*?*?*?*?*?*?*?*?*?*?*?*?*?*?*?*?*?*?*?*?,13.0,3.0,48,101183,818,1371,287,516.6,606.1,155.0,54045,60624,20594,3606,120,13.4,0,0,9999,99999,9,999999999,0.0,999,999,99
3021,3,31,11,0,*?*?*?*?*?*?*?*?*?*?*?*?*?*?*?*?*?*?*?*?*?*?,15.1,2.9,42,101183,885,1371,295,563.0,610.5,168.9,59039,61426,22110,4223,130,12.4,0,0,9999,99999,9,999999999,0.0,999,999,99
3021,3,31,12,0,*?*?*?*?*?*?*?*?*?*?*?*?*?*?*?*?*?*?*?*?*?*?,16.7,3.2,38,101183,897,1370,302,571.7,611.2,171.5,59969,61554,22383,4352,140,13.9,0,0,9999,99999,9,999999999,0.0,999,999,99
3021,3,31,13,0,*?*?*?*?*?*?*?*?*?*?*?*?*?*?*?*?*?*?*?*?*?*?,17.2,2.7,36,101183,854,1370,303,542.0,608.6,162.6,56767,61082,21425,3927,137,12.9,0,0,9999,99999,9,999999999,0.0,999,999,99
3021,3,31,14,0,*?*?*?*?*?*?*?*?*?*?*?*?*?*?*?*?*?*?*?*?*?*?,17.2,3.0,37,101183,759,1371,304,475.9,601.7,142.8,49693,59755,19226,3153,133,11.8,0,0,9999,99999,9,999999999,0.0,999,999,99
3021,3,31,15,0,*?*?*?*?*?*?*?*?*?*?*?*?*?*?*?*?*?*?*?*?*?*?,17.3,3.2,37,101183,617,1370,305,378.0,587.5,113.4,39309,56766,15777,2284,130,9.8,0,0,9999,99999,9,999999999,0.0,999,999,99
3021,3,31,16,0,*?*?*?*?*?*?*?*?*?*?*?*?*?*?*?*?*?*?*?*?*?*?,17.0,2.9,37,101183,439,1369,303,255.1,556.7,76.5,26433,50028,11131,1446,127,9.3,0,0,9999,99999,9,999999999,0.0,999,999,99
3021,3,31,17,0,*?*?*?*?*?*?*?*?*?*?*?*?*?*?*?*?*?*?*?*?*?*?,16.7,3.9,41,101183,238,1373,304,115.3,465.7,34.6,11739,35179,5542,666,123,11.3,0,0,9999,99999,9,999999999,0.0,999,999,99
3021,3,31,18,0,*?*?*?*?*?*?*?*?*?*?*?*?*?*?*?*?*?*?*?*?*?*?,14.2,2.7,44,101183,25,1358,312,0.0,0.0,0.0,0,0,0,0,120,10.3,4,2,9999,99999,9,999999999,0.0,999,999,99
3021,3,31,19,0,*?*?*?*?*?*?*?*?*?*?*?*?*?*?*?*?*?*?*?*?*?*?,11.9,2.5,50,101183,0,-0,333,0.0,-0.0,0.0,0,0,0,0,118,7.7,10,5,9999,99999,9,999999999,0.0,999,999,99
3021,3,31,20,0,*?*?*?*?*?*?*?*?*?*?*?*?*?*?*?*?*?*?*?*?*?*?,9.9,1.9,54,101183,0,-0,324,0.0,-0.0,0.0,0,0,0,0,117,3.6,10,5,9999,99999,9,999999999,0.0,999,999,99
3021,3,31,21,0,*?*?*?*?*?*?*?*?*?*?*?*?*?*?*?*?*?*?*?*?*?*?,8.6,2.3,61,101183,0,-0,318,0.0,-0.0,0.0,0,0,0,0,115,2.6,10,5,9999,99999,9,999999999,0.0,999,999,99
3021,3,31,22,0,*?*?*?*?*?*?*?*?*?*?*?*?*?*?*?*?*?*?*?*?*?*?,8.2,2.7,65,101183,0,-0,316,0.0,-0.0,0.0,0,0,0,0,113,4.1,10,5,9999,99999,9,999999999,0.0,999,999,99
3021,3,31,23,0,*?*?*?*?*?*?*?*?*?*?*?*?*?*?*?*?*?*?*?*?*?*?,7.3,2.5,68,101183,0,-0,312,0.0,-0.0,0.0,0,0,0,0,112,4.1,10,5,9999,99999,9,999999999,0.0,999,999,99
3021,3,31,24,0,*?*?*?*?*?*?*?*?*?*?*?*?*?*?*?*?*?*?*?*?*?*?,5.6,1.5,72,101183,0,-0,305,0.0,-0.0,0.0,0,0,0,0,180,12.9,10,5,9999,99999,9,999999999,0.0,999,999,99
3021,4,1,1,0,*?*?*?*?*?*?*?*?*?*?*?*?*?*?*?*?*?*?*?*?*?*?,5.3,5.0,99,101418,0,-0,303,0.0,-0.0,0.0,0,0,0,0,107,9.3,10,5,9999,99999,9,999999999,0.0,999,999,99
3021,4,1,2,0,*?*?*?*?*?*?*?*?*?*?*?*?*?*?*?*?*?*?*?*?*?*?,4.4,4.5,100,101418,0,-0,299,0.0,-0.0,0.0,0,0,0,0,103,9.3,10,5,9999,99999,9,999999999,0.0,999,999,99
3021,4,1,3,0,*?*?*?*?*?*?*?*?*?*?*?*?*?*?*?*?*?*?*?*?*?*?,3.9,3.9,100,101418,0,-0,297,0.0,-0.0,0.0,0,0,0,0,100,11.8,10,5,9999,99999,9,999999999,0.0,999,999,99
3021,4,1,4,0,*?*?*?*?*?*?*?*?*?*?*?*?*?*?*?*?*?*?*?*?*?*?,3.6,3.6,100,101418,0,-0,296,0.0,-0.0,0.0,0,0,0,0,97,12.4,10,5,9999,99999,9,999999999,0.0,999,999,99
3021,4,1,5,0,*?*?*?*?*?*?*?*?*?*?*?*?*?*?*?*?*?*?*?*?*?*?,3.3,3.2,100,101418,0,-0,286,0.0,-0.0,0.0,0,0,0,0,93,11.3,8,4,9999,99999,9,999999999,0.0,999,999,99
3021,4,1,6,0,*?*?*?*?*?*?*?*?*?*?*?*?*?*?*?*?*?*?*?*?*?*?,3.8,3.8,100,101418,150,1372,275,51.0,244.8,24.2,5274,14481,3807,445,90,11.3,5,3,9999,99999,9,999999999,0.0,999,999,99
3021,4,1,7,0,*?*?*?*?*?*?*?*?*?*?*?*?*?*?*?*?*?*?*?*?*?*?,4.3,4.3,100,101418,358,1368,256,199.1,532.5,59.7,20635,45106,8899,1114,90,16.0,0,0,9999,99999,9,999999999,0.0,999,999,99
3021,4,1,8,0,*?*?*?*?*?*?*?*?*?*?*?*?*?*?*?*?*?*?*?*?*?*?,6.9,7.0,100,101418,549,1370,271,330.8,578.0,99.2,34342,54684,14034,1939,90,16.5,0,0,9999,99999,9,999999999,0.0,999,999,99
3021,4,1,9,0,*?*?*?*?*?*?*?*?*?*?*?*?*?*?*?*?*?*?*?*?*?*?,9.7,7.0,84,101418,708,1370,282,440.9,597.2,132.3,45958,58850,18014,2812,90,11.8,0,0,9999,99999,9,999999999,0.0,999,999,99
3021,4,1,10,0,*?*?*?*?*?*?*?*?*?*?*?*?*?*?*?*?*?*?*?*?*?*?,12.3,8.7,79,101418,825,1370,308,515.6,545.5,187.2,55299,55971,22885,4391,90,13.4,3,2,9999,99999,9,999999999,0.0,999,999,99
3021,4,1,11,0,*?*?*?*?*?*?*?*?*?*?*?*?*?*?*?*?*?*?*?*?*?*?,13.6,8.1,71,101418,891,1369,305,567.8,604.6,174.3,59451,60794,22659,4380,90,12.4,1,0,9999,99999,9,999999999,0.0,999,999,99
3021,4,1,12,0,*?*?*?*?*?*?*?*?*?*?*?*?*?*?*?*?*?*?*?*?*?*?,14.4,7.7,65,101418,904,1370,307,576.3,605.3,176.9,60365,60919,22937,4513,90,13.9,1,0,9999,99999,9,999999999,0.0,999,999,99
3021,4,1,13,0,*?*?*?*?*?*?*?*?*?*?*?*?*?*?*?*?*?*?*?*?*?*?,14.9,6.2,57,101418,860,1369,324,509.8,426.0,242.1,53568,43744,28224,6023,92,12.9,5,3,9999,99999,9,999999999,0.0,999,999,99
3021,4,1,14,0,*?*?*?*?*?*?*?*?*?*?*?*?*?*?*?*?*?*?*?*?*?*?,14.8,6.4,58,101418,765,1370,319,465.2,489.9,191.7,49253,49780,23179,4296,93,11.8,4,2,9999,99999,9,999999999,0.0,999,999,99
3021,4,1,15,0,*?*?*?*?*?*?*?*?*?*?*?*?*?*?*?*?*?*?*?*?*?*?,15.2,5.0,51,101418,623,1369,319,370.4,478.5,152.6,39035,47126,18899,3100,95,9.8,4,2,9999,99999,9,999999999,0.0,999,999,99
3021,4,1,16,0,*?*?*?*?*?*?*?*?*?*?*?*?*?*?*?*?*?*?*?*?*?*?,15.0,5.6,54,101418,445,1368,310,258.6,534.2,84.8,26630,47964,12105,1580,97,9.3,2,1,9999,99999,9,999999999,0.0,999,999,99
3021,4,1,17,0,*?*?*?*?*?*?*?*?*?*?*?*?*?*?*?*?*?*?*?*?*?*?,14.8,6.2,58,101418,244,1371,301,119.7,470.8,35.9,12471,34733,5604,671,98,11.3,0,0,9999,99999,9,999999999,0.0,999,999,99
3021,4,1,18,0,*?*?*?*?*?*?*?*?*?*?*?*?*?*?*?*?*?*?*?*?*?*?,12.7,6.4,66,101418,32,1389,310,0.0,0.0,0.0,0,0,0,0,100,10.3,4,2,9999,99999,9,999999999,0.0,999,999,99
3021,4,1,19,0,*?*?*?*?*?*?*?*?*?*?*?*?*?*?*?*?*?*?*?*?*?*?,10.9,7.3,79,101418,0,-0,328,0.0,-0.0,0.0,0,0,0,0,112,7.7,10,5,9999,99999,9,999999999,0.0,999,999,99
3021,4,1,20,0,*?*?*?*?*?*?*?*?*?*?*?*?*?*?*?*?*?*?*?*?*?*?,9.7,6.9,83,101418,0,-0,322,0.0,-0.0,0.0,0,0,0,0,123,3.6,10,5,9999,99999,9,999999999,0.0,999,999,99
3021,4,1,21,0,*?*?*?*?*?*?*?*?*?*?*?*?*?*?*?*?*?*?*?*?*?*?,7.8,6.1,90,101418,0,-0,314,0.0,-0.0,0.0,0,0,0,0,135,2.6,10,5,9999,99999,9,999999999,0.0,999,999,99
3021,4,1,22,0,*?*?*?*?*?*?*?*?*?*?*?*?*?*?*?*?*?*?*?*?*?*?,6.6,5.9,97,101418,0,-0,309,0.0,-0.0,0.0,0,0,0,0,147,4.1,10,5,9999,99999,9,999999999,0.0,999,999,99
3021,4,1,23,0,*?*?*?*?*?*?*?*?*?*?*?*?*?*?*?*?*?*?*?*?*?*?,6.7,5.5,93,101418,0,-0,309,0.0,-0.0,0.0,0,0,0,0,158,4.1,10,5,9999,99999,9,999999999,0.0,999,999,99
3021,4,1,24,0,*?*?*?*?*?*?*?*?*?*?*?*?*?*?*?*?*?*?*?*?*?*?,6.4,3.8,84,101418,0,-0,308,0.0,-0.0,0.0,0,0,0,0,110,12.9,10,5,9999,99999,9,999999999,0.0,999,999,99
3021,4,2,1,0,*?*?*?*?*?*?*?*?*?*?*?*?*?*?*?*?*?*?*?*?*?*?,6.6,5.0,89,101859,0,-0,309,0.0,-0.0,0.0,0,0,0,0,200,9.3,10,5,9999,99999,9,999999999,0.0,999,999,99
3021,4,2,2,0,*?*?*?*?*?*?*?*?*?*?*?*?*?*?*?*?*?*?*?*?*?*?,6.2,4.8,90,101859,0,-0,307,0.0,-0.0,0.0,0,0,0,0,230,9.3,10,5,9999,99999,9,999999999,0.0,999,999,99
3021,4,2,3,0,*?*?*?*?*?*?*?*?*?*?*?*?*?*?*?*?*?*?*?*?*?*?,5.8,3.2,83,101859,0,-0,306,0.0,-0.0,0.0,0,0,0,0,260,11.8,10,5,9999,99999,9,999999999,0.0,999,999,99
3021,4,2,4,0,*?*?*?*?*?*?*?*?*?*?*?*?*?*?*?*?*?*?*?*?*?*?,5.2,2.7,83,101859,0,-0,303,0.0,-0.0,0.0,0,0,0,0,290,12.4,10,5,9999,99999,9,999999999,0.0,999,999,99
3021,4,2,5,0,*?*?*?*?*?*?*?*?*?*?*?*?*?*?*?*?*?*?*?*?*?*?,5.5,3.4,85,101859,0,-0,291,0.0,-0.0,0.0,0,0,0,0,320,11.3,7,4,9999,99999,9,999999999,0.0,999,999,99
3021,4,2,6,0,*?*?*?*?*?*?*?*?*?*?*?*?*?*?*?*?*?*?*?*?*?*?,5.7,3.4,84,101859,158,1368,301,30.5,35.1,26.4,3416,2116,3185,552,350,11.3,9,5,9999,99999,9,999999999,0.0,999,999,99
3021,4,2,7,0,*?*?*?*?*?*?*?*?*?*?*?*?*?*?*?*?*?*?*?*?*?*?,6.2,2.9,78,101859,366,1367,298,136.7,128.7,102.2,14880,11276,11736,2254,307,16.0,8,4,9999,99999,9,999999999,0.0,999,999,99
3021,4,2,8,0,*?*?*?*?*?*?*?*?*?*?*?*?*?*?*?*?*?*?*?*?*?*?,9.0,3.4,68,101859,556,1368,296,313.7,405.2,149.0,32651,38911,18307,2963,263,16.5,5,3,9999,99999,9,999999999,0.0,999,999,99
3021,4,2,9,0,*?*?*?*?*?*?*?*?*?*?*?*?*?*?*?*?*?*?*?*?*?*?,12.1,3.9,57,101859,715,1369,319,352.0,240.6,226.3,37546,25075,25153,5272,220,11.8,7,4,9999,99999,9,999999999,0.0,999,999,99
3021,4,2,10,0,*?*?*?*?*?*?*?*?*?*?*?*?*?*?*?*?*?*?*?*?*?*?,13.4,5.6,59,101859,831,1368,312,510.3,493.9,210.2,54142,50646,25138,5020,177,13.4,4,2,9999,99999,9,999999999,0.0,999,999,99
3021,4,2,11,0,*?*?*?*?*?*?*?*?*?*?*?*?*?*?*?*?*?*?*?*?*?*?,14.8,7.0,59,101859,898,1369,325,534.4,427.6,253.8,56233,44064,29400,6602,133,12.4,5,3,9999,99999,9,999999999,0.0,999,999,99
3021,4,2,12,0,*?*?*?*?*?*?*?*?*?*?*?*?*?*?*?*?*?*?*?*?*?*?,15.9,8.0,58,101859,910,1369,347,292.8,58.6,253.8,32278,5941,28597,8911,90,13.9,9,5,9999,99999,9,999999999,0.0,999,999,99
3021,4,2,13,0,*?*?*?*?*?*?*?*?*?*?*?*?*?*?*?*?*?*?*?*?*?*?,16.5,7.6,55,101859,866,1368,350,277.6,58.3,240.7,30593,5899,27117,8211,85,12.9,9,5,9999,99999,9,999999999,0.0,999,999,99
3021,4,2,14,0,*?*?*?*?*?*?*?*?*?*?*?*?*?*?*?*?*?*?*?*?*?*?,16.8,7.1,52,101859,771,1369,343,382.4,242.5,245.9,40896,25546,27159,5948,80,11.8,7,4,9999,99999,9,999999999,0.0,999,999,99
3021,4,2,15,0,*?*?*?*?*?*?*?*?*?*?*?*?*?*?*?*?*?*?*?*?*?*?,16.7,6.6,51,101859,629,1369,346,258.1,141.5,193.1,28136,14307,21786,4678,75,9.8,8,4,9999,99999,9,999999999,0.0,999,999,99
3021,4,2,16,0,*?*?*?*?*?*?*?*?*?*?*?*?*?*?*?*?*?*?*?*?*?*?,16.5,7.7,56,101859,451,1367,350,132.8,53.6,115.2,14579,4954,12994,3166,70,9.3,9,5,9999,99999,9,999999999,0.0,999,999,99
3021,4,2,17,0,*?*?*?*?*?*?*?*?*?*?*?*?*?*?*?*?*?*?*?*?*?*?,16.3,6.4,52,101859,250,1370,344,82.8,114.3,61.9,9056,8579,7209,1323,65,11.3,8,4,9999,99999,9,999999999,0.0,999,999,99
3021,4,2,18,0,*?*?*?*?*?*?*?*?*?*?*?*?*?*?*?*?*?*?*?*?*?*?,14.7,6.4,57,101859,38,1374,346,0.0,0.0,0.0,0,0,0,0,60,10.3,10,5,9999,99999,9,999999999,0.0,999,999,99
3021,4,2,19,0,*?*?*?*?*?*?*?*?*?*?*?*?*?*?*?*?*?*?*?*?*?*?,12.7,7.4,69,101859,0,-0,336,0.0,-0.0,0.0,0,0,0,0,58,7.7,10,5,9999,99999,9,999999999,0.0,999,999,99
3021,4,2,20,0,*?*?*?*?*?*?*?*?*?*?*?*?*?*?*?*?*?*?*?*?*?*?,10.9,7.0,77,101859,0,-0,328,0.0,-0.0,0.0,0,0,0,0,57,3.6,10,5,9999,99999,9,999999999,0.0,999,999,99
3021,4,2,21,0,*?*?*?*?*?*?*?*?*?*?*?*?*?*?*?*?*?*?*?*?*?*?,10.0,6.7,79,101859,0,-0,324,0.0,-0.0,0.0,0,0,0,0,55,2.6,10,5,9999,99999,9,999999999,0.0,999,999,99
3021,4,2,22,0,*?*?*?*?*?*?*?*?*?*?*?*?*?*?*?*?*?*?*?*?*?*?,9.8,7.6,85,101859,0,-0,323,0.0,-0.0,0.0,0,0,0,0,53,4.1,10,5,9999,99999,9,999999999,0.0,999,999,99
3021,4,2,23,0,*?*?*?*?*?*?*?*?*?*?*?*?*?*?*?*?*?*?*?*?*?*?,8.8,7.7,92,101859,0,-0,318,0.0,-0.0,0.0,0,0,0,0,52,4.1,10,5,9999,99999,9,999999999,0.0,999,999,99
3021,4,2,24,0,*?*?*?*?*?*?*?*?*?*?*?*?*?*?*?*?*?*?*?*?*?*?,6.8,5.3,89,101859,0,-0,310,0.0,-0.0,0.0,0,0,0,0,170,12.9,10,5,9999,99999,9,999999999,0.0,999,999,99
3021,4,3,1,0,*?*?*?*?*?*?*?*?*?*?*?*?*?*?*?*?*?*?*?*?*?*?,6.4,4.8,87,102210,0,-0,308,0.0,-0.0,0.0,0,0,0,0,93,9.3,10,5,9999,99999,9,999999999,0.0,999,999,99
3021,4,3,2,0,*?*?*?*?*?*?*?*?*?*?*?*?*?*?*?*?*?*?*?*?*?*?,4.9,3.0,86,102210,0,-0,302,0.0,-0.0,0.0,0,0,0,0,137,9.3,10,5,9999,99999,9,999999999,0.0,999,999,99
3021,4,3,3,0,*?*?*?*?*?*?*?*?*?*?*?*?*?*?*?*?*?*?*?*?*?*?,4.3,2.7,86,102210,0,-0,299,0.0,-0.0,0.0,0,0,0,0,180,11.8,10,5,9999,99999,9,999999999,0.0,999,999,99
3021,4,3,4,0,*?*?*?*?*?*?*?*?*?*?*?*?*?*?*?*?*?*?*?*?*?*?,4.2,2.9,88,102210,0,-0,299,0.0,-0.0,0.0,0,0,0,0,223,12.4,10,5,9999,99999,9,999999999,0.0,999,999,99
3021,4,3,5,0,*?*?*?*?*?*?*?*?*?*?*?*?*?*?*?*?*?*?*?*?*?*?,4.0,3.0,90,102210,0,-0,289,0.0,-0.0,0.0,0,0,0,0,267,11.3,8,4,9999,99999,9,999999999,0.0,999,999,99
3021,4,3,6,0,*?*?*?*?*?*?*?*?*?*?*?*?*?*?*?*?*?*?*?*?*?*?,4.8,3.8,90,102210,166,1366,266,66.0,365.1,21.7,6806,24560,3570,447,310,11.3,2,1,9999,99999,9,999999999,0.0,999,999,99
3021,4,3,7,0,*?*?*?*?*?*?*?*?*?*?*?*?*?*?*?*?*?*?*?*?*?*?,5.7,4.6,90,102210,374,1367,275,207.9,484.0,75.5,21261,41146,10796,1363,267,16.0,3,2,9999,99999,9,999999999,0.0,999,999,99
3021,4,3,8,0,*?*?*?*?*?*?*?*?*?*?*?*?*?*?*?*?*?*?*?*?*?*?,8.8,6.1,81,102210,564,1368,289,337.7,521.9,122.6,35939,50442,15655,2390,223,16.5,3,2,9999,99999,9,999999999,0.0,999,999,99
3021,4,3,9,0,*?*?*?*?*?*?*?*?*?*?*?*?*?*?*?*?*?*?*?*?*?*?,12.1,6.4,66,102210,722,1368,299,450.1,573.0,147.6,46643,56342,19664,3124,180,11.8,2,1,9999,99999,9,999999999,0.0,999,999,99
3021,4,3,10,0,*?*?*?*?*?*?*?*?*?*?*?*?*?*?*?*?*?*?*?*?*?*?,14.5,6.6,57,102210,838,1368,305,531.8,601.4,163.3,55573,60206,21468,3869,137,13.4,1,0,9999,99999,9,999999999,0.0,999,999,99
3021,4,3,11,0,*?*?*?*?*?*?*?*?*?*?*?*?*?*?*?*?*?*?*?*?*?*?,16.9,6.7,49,102210,904,1367,320,576.0,585.5,188.9,60054,58724,24127,4783,93,12.4,2,1,9999,99999,9,999999999,0.0,999,999,99
3021,4,3,12,0,*?*?*?*?*?*?*?*?*?*?*?*?*?*?*?*?*?*?*?*?*?*?,17.5,6.9,48,102210,916,1368,328,578.9,550.7,210.1,62293,57006,25315,5494,50,13.9,3,2,9999,99999,9,999999999,0.0,999,999,99
3021,4,3,13,0,*?*?*?*?*?*?*?*?*?*?*?*?*?*?*?*?*?*?*?*?*?*?,18.6,6.9,45,102210,872,1367,328,553.9,583.7,181.7,57685,58404,23372,4424,53,12.9,2,1,9999,99999,9,999999999,0.0,999,999,99
3021,4,3,14,0,*?*?*?*?*?*?*?*?*?*?*?*?*?*?*?*?*?*?*?*?*?*?,18.5,6.6,44,102210,776,1367,332,483.3,542.4,175.4,51743,55303,21608,3936,57,11.8,3,2,9999,99999,9,999999999,0.0,999,999,99
3021,4,3,15,0,*?*?*?*?*?*?*?*?*?*?*?*?*?*?*?*?*?*?*?*?*?*?,18.9,7.9,47,102210,635,1368,349,342.1,330.2,188.8,36508,33731,21308,4157,60,9.8,6,3,9999,99999,9,999999999,0.0,999,999,99
3021,4,3,16,0,*?*?*?*?*?*?*?*?*?*?*?*?*?*?*?*?*?*?*?*?*?*?,18.7,8.5,50,102210,457,1367,357,178.8,134.8,133.8,19457,12675,15246,3033,63,9.3,8,4,9999,99999,9,999999999,0.0,999,999,99
3021,4,3,17,0,*?*?*?*?*?*?*?*?*?*?*?*?*?*?*?*?*?*?*?*?*?*?,18.5,8.9,52,102210,256,1369,348,112.2,268.9,62.0,11658,19459,8102,1127,67,11.3,6,3,9999,99999,9,999999999,0.0,999,999,99
3021,4,3,18,0,*?*?*?*?*?*?*?*?*?*?*?*?*?*?*?*?*?*?*?*?*?*?,16.2,8.9,60,102210,44,1363,341,0.0,0.0,0.0,0,0,0,0,70,10.3,7,4,9999,99999,9,999999999,0.0,999,999,99
3021,4,3,19,0,*?*?*?*?*?*?*?*?*?*?*?*?*?*?*?*?*?*?*?*?*?*?,13.8,9.6,73,102210,0,-0,341,0.0,-0.0,0.0,0,0,0,0,117,7.7,10,5,9999,99999,9,999999999,0.0,999,999,99
3021,4,3,20,0,*?*?*?*?*?*?*?*?*?*?*?*?*?*?*?*?*?*?*?*?*?*?,11.5,9.3,84,102210,0,-0,330,0.0,-0.0,0.0,0,0,0,0,163,3.6,10,5,9999,99999,9,999999999,0.0,999,999,99
3021,4,3,21,0,*?*?*?*?*?*?*?*?*?*?*?*?*?*?*?*?*?*?*?*?*?*?,9.9,8.0,85,102210,0,-0,323,0.0,-0.0,0.0,0,0,0,0,210,2.6,10,5,9999,99999,9,999999999,0.0,999,999,99
3021,4,3,22,0,*?*?*?*?*?*?*?*?*?*?*?*?*?*?*?*?*?*?*?*?*?*?,9.0,8.0,90,102210,0,-0,319,0.0,-0.0,0.0,0,0,0,0,257,4.1,10,5,9999,99999,9,999999999,0.0,999,999,99
3021,4,3,23,0,*?*?*?*?*?*?*?*?*?*?*?*?*?*?*?*?*?*?*?*?*?*?,8.2,7.3,92,102210,0,-0,315,0.0,-0.0,0.0,0,0,0,0,303,4.1,10,5,9999,99999,9,999999999,0.0,999,999,99
3021,4,3,24,0,*?*?*?*?*?*?*?*?*?*?*?*?*?*?*?*?*?*?*?*?*?*?,7.8,6.2,87,102210,0,-0,314,0.0,-0.0,0.0,0,0,0,0,50,12.9,10,5,9999,99999,9,999999999,0.0,999,999,99
3021,4,4,1,0,*?*?*?*?*?*?*?*?*?*?*?*?*?*?*?*?*?*?*?*?*?*?,7.1,7.1,100,102047,0,-0,311,0.0,-0.0,0.0,0,0,0,0,343,4.6,10,5,9999,99999,9,999999999,0.0,999,999,99
3021,4,4,2,0,*?*?*?*?*?*?*?*?*?*?*?*?*?*?*?*?*?*?*?*?*?*?,6.7,6.7,100,102047,0,-0,309,0.0,-0.0,0.0,0,0,0,0,337,6.2,10,5,9999,99999,9,999999999,0.0,999,999,99
3021,4,4,3,0,*?*?*?*?*?*?*?*?*?*?*?*?*?*?*?*?*?*?*?*?*?*?,6.6,6.6,100,102047,0,-0,309,0.0,-0.0,0.0,0,0,0,0,330,5.7,10,5,9999,99999,9,999999999,0.0,999,999,99
3021,4,4,4,0,*?*?*?*?*?*?*?*?*?*?*?*?*?*?*?*?*?*?*?*?*?*?,6.5,6.6,100,102047,0,-0,308,0.0,-0.0,0.0,0,0,0,0,323,6.7,10,5,9999,99999,9,999999999,0.0,999,999,99
3021,4,4,5,0,*?*?*?*?*?*?*?*?*?*?*?*?*?*?*?*?*?*?*?*?*?*?,6.4,6.4,100,102047,0,-0,308,0.0,-0.0,0.0,0,0,0,0,317,5.7,10,5,9999,99999,9,999999999,0.0,999,999,99
3021,4,4,6,0,*?*?*?*?*?*?*?*?*?*?*?*?*?*?*?*?*?*?*?*?*?*?,7.2,7.1,100,102047,174,1364,303,48.0,94.9,35.9,5157,5428,4431,639,310,5.2,8,4,9999,99999,9,999999999,0.0,999,999,99
3021,4,4,7,0,*?*?*?*?*?*?*?*?*?*?*?*?*?*?*?*?*?*?*?*?*?*?,7.9,7.7,98,102047,382,1367,299,189.0,302.9,104.3,20023,26553,12175,2056,265,8.8,6,3,9999,99999,9,999999999,0.0,999,999,99
3021,4,4,8,0,*?*?*?*?*?*?*?*?*?*?*?*?*?*?*?*?*?*?*?*?*?*?,9.3,8.0,92,102047,571,1366,313,231.8,139.7,173.4,25237,13873,19617,4099,220,6.7,8,4,9999,99999,9,999999999,0.0,999,999,99
3021,4,4,9,0,*?*?*?*?*?*?*?*?*?*?*?*?*?*?*?*?*?*?*?*?*?*?,10.4,8.4,87,102047,729,1367,318,304.8,144.0,228.0,33281,14886,25593,5813,175,6.7,8,4,9999,99999,9,999999999,0.0,999,999,99
3021,4,4,10,0,*?*?*?*?*?*?*?*?*?*?*?*?*?*?*?*?*?*?*?*?*?*?,12.5,8.8,78,102047,845,1367,324,423.6,244.6,272.3,45454,26051,29832,7000,130,7.2,7,4,9999,99999,9,999999999,0.0,999,999,99
3021,4,4,11,0,*?*?*?*?*?*?*?*?*?*?*?*?*?*?*?*?*?*?*?*?*?*?,13.3,7.3,67,102047,911,1367,322,509.7,342.8,281.4,55083,36768,30795,7637,85,7.7,6,3,9999,99999,9,999999999,0.0,999,999,99
3021,4,4,12,0,*?*?*?*?*?*?*?*?*?*?*?*?*?*?*?*?*?*?*?*?*?*?,14.3,7.1,62,102047,922,1367,335,394.1,147.2,294.8,43209,15560,32798,8619,40,8.8,8,4,9999,99999,9,999999999,0.0,999,999,99
3021,4,4,13,0,*?*?*?*?*?*?*?*?*?*?*?*?*?*?*?*?*?*?*?*?*?*?,14.7,8.1,65,102047,878,1367,341,282.1,58.4,244.6,31094,5912,27556,8413,43,9.3,9,5,9999,99999,9,999999999,0.0,999,999,99
3021,4,4,14,0,*?*?*?*?*?*?*?*?*?*?*?*?*?*?*?*?*?*?*?*?*?*?,14.8,8.4,65,102047,782,1367,342,248.6,57.8,215.5,27369,5800,24281,6990,47,8.8,9,5,9999,99999,9,999999999,0.0,999,999,99
3021,4,4,15,0,*?*?*?*?*?*?*?*?*?*?*?*?*?*?*?*?*?*?*?*?*?*?,14.7,7.0,60,102047,641,1368,341,199.1,56.5,172.6,21892,5553,19455,5188,50,5.2,9,5,9999,99999,9,999999999,0.0,999,999,99
3021,4,4,16,0,*?*?*?*?*?*?*?*?*?*?*?*?*?*?*?*?*?*?*?*?*?*?,14.3,5.8,56,102047,463,1367,339,137.1,53.8,118.9,15050,5007,13411,3286,53,4.1,9,5,9999,99999,9,999999999,0.0,999,999,99
3021,4,4,17,0,*?*?*?*?*?*?*?*?*?*?*?*?*?*?*?*?*?*?*?*?*?*?,14.6,6.2,57,102047,262,1368,341,66.8,46.4,57.9,7360,3569,6794,1241,57,5.7,9,5,9999,99999,9,999999999,0.0,999,999,99
3021,4,4,18,0,*?*?*?*?*?*?*?*?*?*?*?*?*?*?*?*?*?*?*?*?*?*?,13.7,6.6,62,102047,50,1356,332,0.0,0.0,0.0,0,0,0,0,60,4.6,8,4,9999,99999,9,999999999,0.0,999,999,99
3021,4,4,19,0,*?*?*?*?*?*?*?*?*?*?*?*?*?*?*?*?*?*?*?*?*?*?,12.6,7.1,70,102047,0,-0,336,0.0,-0.0,0.0,0,0,0,0,105,8.2,10,5,9999,99999,9,999999999,0.0,999,999,99
3021,4,4,20,0,*?*?*?*?*?*?*?*?*?*?*?*?*?*?*?*?*?*?*?*?*?*?,10.7,7.7,82,102047,0,-0,327,0.0,-0.0,0.0,0,0,0,0,150,7.2,10,5,9999,99999,9,999999999,0.0,999,999,99
3021,4,4,21,0,*?*?*?*?*?*?*?*?*?*?*?*?*?*?*?*?*?*?*?*?*?*?,9.6,6.9,83,102047,0,-0,322,0.0,-0.0,0.0,0,0,0,0,195,5.2,10,5,9999,99999,9,999999999,0.0,999,999,99
3021,4,4,22,0,*?*?*?*?*?*?*?*?*?*?*?*?*?*?*?*?*?*?*?*?*?*?,8.6,6.1,84,102047,0,-0,318,0.0,-0.0,0.0,0,0,0,0,240,4.6,10,5,9999,99999,9,999999999,0.0,999,999,99
3021,4,4,23,0,*?*?*?*?*?*?*?*?*?*?*?*?*?*?*?*?*?*?*?*?*?*?,10.4,6.9,79,102047,0,-0,326,0.0,-0.0,0.0,0,0,0,0,285,6.7,10,5,9999,99999,9,999999999,4.3,999,999,99
3021,4,4,24,0,*?*?*?*?*?*?*?*?*?*?*?*?*?*?*?*?*?*?*?*?*?*?,7.3,7.3,100,102047,0,-0,311,0.0,-0.0,0.0,0,0,0,0,350,5.2,10,5,9999,99999,9,999999999,0.0,999,999,99
3021,4,5,1,0,*?*?*?*?*?*?*?*?*?*?*?*?*?*?*?*?*?*?*?*?*?*?,12.7,9.6,80,102110,0,-0,336,0.0,-0.0,0.0,0,0,0,0,328,2.6,10,5,9999,99999,9,999999999,0.8,999,999,99
3021,4,5,2,0,*?*?*?*?*?*?*?*?*?*?*?*?*?*?*?*?*?*?*?*?*?*?,13.0,10.7,85,102110,0,-0,337,0.0,-0.0,0.0,0,0,0,0,327,2.6,10,5,9999,99999,9,999999999,0.1,999,999,99
3021,4,5,3,0,*?*?*?*?*?*?*?*?*?*?*?*?*?*?*?*?*?*?*?*?*?*?,12.9,11.0,88,102110,0,-0,336,0.0,-0.0,0.0,0,0,0,0,325,1.0,10,5,9999,99999,9,999999999,0.0,999,999,99
3021,4,5,4,0,*?*?*?*?*?*?*?*?*?*?*?*?*?*?*?*?*?*?*?*?*?*?,12.7,11.0,89,102110,0,-0,335,0.0,-0.0,0.0,0,0,0,0,323,1.0,10,5,9999,99999,9,999999999,0.4,999,999,99
3021,4,5,5,0,*?*?*?*?*?*?*?*?*?*?*?*?*?*?*?*?*?*?*?*?*?*?,12.3,11.3,93,102110,0,-0,333,0.0,-0.0,0.0,0,0,0,0,322,1.0,10,5,9999,99999,9,999999999,0.0,999,999,99
3021,4,5,6,0,*?*?*?*?*?*?*?*?*?*?*?*?*?*?*?*?*?*?*?*?*?*?,12.6,11.8,94,102110,183,1370,335,22.5,0.0,22.5,2653,-0,2657,871,320,2.1,10,5,9999,99999,9,999999999,0.0,999,999,99
3021,4,5,7,0,*?*?*?*?*?*?*?*?*?*?*?*?*?*?*?*?*?*?*?*?*?*?,12.8,11.9,93,102110,390,1367,336,64.2,0.0,64.2,7486,0,7505,2597,272,2.6,10,5,9999,99999,9,999999999,0.6,999,999,99
3021,4,5,8,0,*?*?*?*?*?*?*?*?*?*?*?*?*?*?*?*?*?*?*?*?*?*?,14.4,13.0,91,102110,579,1367,343,102.2,0.0,102.2,12007,0,12046,4415,223,1.5,10,5,9999,99999,9,999999999,0.1,999,999,99
3021,4,5,9,0,*?*?*?*?*?*?*?*?*?*?*?*?*?*?*?*?*?*?*?*?*?*?,15.9,13.2,83,102110,736,1366,350,133.9,0.0,133.9,15866,0,15927,6097,175,2.1,10,5,9999,99999,9,999999999,0.0,999,999,99
3021,4,5,10,0,*?*?*?*?*?*?*?*?*?*?*?*?*?*?*?*?*?*?*?*?*?*?,17.2,11.8,70,102110,852,1367,357,157.1,0.0,157.1,18748,0,18827,7406,127,1.5,10,5,9999,99999,9,999999999,0.0,999,999,99
3021,4,5,11,0,*?*?*?*?*?*?*?*?*?*?*?*?*?*?*?*?*?*?*?*?*?*?,17.8,11.2,65,102110,917,1366,360,170.3,0.0,170.3,20401,0,20491,8163,78,2.6,10,5,9999,99999,9,999999999,0.0,999,999,99
3021,4,5,12,0,*?*?*?*?*?*?*?*?*?*?*?*?*?*?*?*?*?*?*?*?*?*?,18.4,11.1,62,102110,928,1366,363,172.5,0.0,172.5,20682,0,20774,8292,30,4.1,10,5,9999,99999,9,999999999,0.0,999,999,99
3021,4,5,13,0,*?*?*?*?*?*?*?*?*?*?*?*?*?*?*?*?*?*?*?*?*?*?,18.6,10.1,57,102110,884,1366,364,163.7,0.0,163.7,19557,0,19641,7780,28,2.1,10,5,9999,99999,9,999999999,1.2,999,999,99
3021,4,5,14,0,*?*?*?*?*?*?*?*?*?*?*?*?*?*?*?*?*?*?*?*?*?*?,18.6,11.3,62,102110,788,1366,364,144.3,0.0,144.3,17152,0,17220,6677,27,3.1,10,5,9999,99999,9,999999999,0.0,999,999,99
3021,4,5,15,0,*?*?*?*?*?*?*?*?*?*?*?*?*?*?*?*?*?*?*?*?*?*?,18.8,11.3,61,102110,646,1366,365,115.8,0.0,115.8,13652,0,13701,5119,25,1.5,10,5,9999,99999,9,999999999,0.0,999,999,99
3021,4,5,16,0,*?*?*?*?*?*?*?*?*?*?*?*?*?*?*?*?*?*?*?*?*?*?,18.7,9.8,56,102110,469,1367,365,80.1,0.0,80.1,9363,0,9390,3329,23,1.5,10,5,9999,99999,9,999999999,0.0,999,999,99
3021,4,5,17,0,*?*?*?*?*?*?*?*?*?*?*?*?*?*?*?*?*?*?*?*?*?*?,18.0,10.7,62,102110,268,1368,361,39.7,0.0,39.7,4625,0,4634,1548,22,2.6,10,5,9999,99999,9,999999999,0.0,999,999,99
3021,4,5,18,0,*?*?*?*?*?*?*?*?*?*?*?*?*?*?*?*?*?*?*?*?*?*?,17.6,10.1,61,102110,57,1376,359,0.0,0.0,0.0,0,0,0,0,20,4.6,10,5,9999,99999,9,999999999,0.3,999,999,99
3021,4,5,19,0,*?*?*?*?*?*?*?*?*?*?*?*?*?*?*?*?*?*?*?*?*?*?,16.7,9.4,62,102110,0,-0,355,0.0,-0.0,0.0,0,0,0,0,70,3.6,10,5,9999,99999,9,999999999,0.0,999,999,99
3021,4,5,20,0,*?*?*?*?*?*?*?*?*?*?*?*?*?*?*?*?*?*?*?*?*?*?,15.7,10.7,71,102110,0,-0,350,0.0,-0.0,0.0,0,0,0,0,120,2.1,10,5,9999,99999,9,999999999,0.0,999,999,99
3021,4,5,21,0,*?*?*?*?*?*?*?*?*?*?*?*?*?*?*?*?*?*?*?*?*?*?,15.2,11.1,76,102110,0,-0,347,0.0,-0.0,0.0,0,0,0,0,170,3.1,10,5,9999,99999,9,999999999,1.8,999,999,99
3021,4,5,22,0,*?*?*?*?*?*?*?*?*?*?*?*?*?*?*?*?*?*?*?*?*?*?,14.2,11.1,81,102110,0,-0,342,0.0,-0.0,0.0,0,0,0,0,220,1.5,10,5,9999,99999,9,999999999,0.0,999,999,99
3021,4,5,23,0,*?*?*?*?*?*?*?*?*?*?*?*?*?*?*?*?*?*?*?*?*?*?,13.9,11.1,83,102110,0,-0,341,0.0,-0.0,0.0,0,0,0,0,270,1.5,10,5,9999,99999,9,999999999,0.2,999,999,99
3021,4,5,24,0,*?*?*?*?*?*?*?*?*?*?*?*?*?*?*?*?*?*?*?*?*?*?,12.3,8.3,76,102110,0,-0,334,0.0,-0.0,0.0,0,0,0,0,330,1.5,10,5,9999,99999,9,999999999,0.2,999,999,99
3021,4,6,1,0,*?*?*?*?*?*?*?*?*?*?*?*?*?*?*?*?*?*?*?*?*?*?,12.0,9.9,87,102557,0,-0,332,0.0,-0.0,0.0,0,0,0,0,320,0.5,10,5,9999,99999,9,999999999,0.0,999,999,99
3021,4,6,2,0,*?*?*?*?*?*?*?*?*?*?*?*?*?*?*?*?*?*?*?*?*?*?,11.0,9.3,89,102557,0,-0,328,0.0,-0.0,0.0,0,0,0,0,320,1.0,10,5,9999,99999,9,999999999,0.0,999,999,99
3021,4,6,3,0,*?*?*?*?*?*?*?*?*?*?*?*?*?*?*?*?*?*?*?*?*?*?,11.1,9.2,88,102557,0,-0,328,0.0,-0.0,0.0,0,0,0,0,320,0.0,10,5,9999,99999,9,999999999,0.0,999,999,99
3021,4,6,4,0,*?*?*?*?*?*?*?*?*?*?*?*?*?*?*?*?*?*?*?*?*?*?,10.8,8.9,88,102557,0,-0,327,0.0,-0.0,0.0,0,0,0,0,320,1.5,10,5,9999,99999,9,999999999,0.0,999,999,99
3021,4,6,5,0,*?*?*?*?*?*?*?*?*?*?*?*?*?*?*?*?*?*?*?*?*?*?,10.6,9.1,90,102557,0,-0,326,0.0,-0.0,0.0,0,0,0,0,320,2.1,10,5,9999,99999,9,999999999,0.0,999,999,99
3021,4,6,6,0,*?*?*?*?*?*?*?*?*?*?*?*?*?*?*?*?*?*?*?*?*?*?,11.0,9.7,92,102557,191,1369,328,24.2,0.0,24.2,2841,-0,2845,934,320,2.1,10,5,9999,99999,9,999999999,0.0,999,999,99
3021,4,6,7,0,*?*?*?*?*?*?*?*?*?*?*?*?*?*?*?*?*?*?*?*?*?*?,11.4,10.1,91,102557,398,1367,330,65.8,0.0,65.8,7675,0,7695,2669,318,3.6,10,5,9999,99999,9,999999999,0.0,999,999,99
3021,4,6,8,0,*?*?*?*?*?*?*?*?*?*?*?*?*?*?*?*?*?*?*?*?*?*?,12.6,10.3,86,102557,586,1365,335,103.8,0.0,103.8,12192,0,12233,4492,317,5.7,10,5,9999,99999,9,999999999,0.0,999,999,99
3021,4,6,9,0,*?*?*?*?*?*?*?*?*?*?*?*?*?*?*?*?*?*?*?*?*?*?,13.2,10.5,84,102557,743,1365,338,135.4,0.0,135.4,16048,0,16110,6178,315,5.7,10,5,9999,99999,9,999999999,0.0,999,999,99
3021,4,6,10,0,*?*?*?*?*?*?*?*?*?*?*?*?*?*?*?*?*?*?*?*?*?*?,14.8,10.5,75,102557,858,1365,345,158.6,0.0,158.6,18924,0,19004,7485,313,5.2,10,5,9999,99999,9,999999999,0.0,999,999,99
3021,4,6,11,0,*?*?*?*?*?*?*?*?*?*?*?*?*?*?*?*?*?*?*?*?*?*?,15.3,11.0,75,102557,923,1365,348,171.7,0.0,171.7,20572,0,20663,8241,312,5.7,10,5,9999,99999,9,999999999,0.0,999,999,99
3021,4,6,12,0,*?*?*?*?*?*?*?*?*?*?*?*?*?*?*?*?*?*?*?*?*?*?,15.8,11.2,74,102557,934,1365,350,173.9,0.0,173.9,20847,0,20939,8366,310,4.6,10,5,9999,99999,9,999999999,0.0,999,999,99
3021,4,6,13,0,*?*?*?*?*?*?*?*?*?*?*?*?*?*?*?*?*?*?*?*?*?*?,15.8,10.9,72,102557,890,1366,350,164.9,0.0,164.9,19725,0,19809,7853,312,4.1,10,5,9999,99999,9,999999999,0.0,999,999,99
3021,4,6,14,0,*?*?*?*?*?*?*?*?*?*?*?*?*?*?*?*?*?*?*?*?*?*?,15.6,10.9,73,102557,794,1366,349,145.6,0.0,145.6,17299,0,17369,6746,313,4.1,10,5,9999,99999,9,999999999,0.8,999,999,99
3021,4,6,15,0,*?*?*?*?*?*?*?*?*?*?*?*?*?*?*?*?*?*?*?*?*?*?,16.2,9.9,66,102557,652,1366,352,117.1,0.0,117.1,13800,0,13849,5183,315,4.1,10,5,9999,99999,9,999999999,0.0,999,999,99
3021,4,6,16,0,*?*?*?*?*?*?*?*?*?*?*?*?*?*?*?*?*?*?*?*?*?*?,15.8,9.1,64,102557,475,1367,351,81.3,0.0,81.3,9507,0,9534,3386,317,5.7,10,5,9999,99999,9,999999999,0.0,999,999,99
3021,4,6,17,0,*?*?*?*?*?*?*?*?*?*?*?*?*?*?*?*?*?*?*?*?*?*?,16.0,9.6,66,102557,274,1367,351,40.9,0.0,40.9,4766,0,4776,1597,318,4.6,10,5,9999,99999,9,999999999,0.0,999,999,99
3021,4,6,18,0,*?*?*?*?*?*?*?*?*?*?*?*?*?*?*?*?*?*?*?*?*?*?,15.0,10.2,73,102557,63,1370,346,0.0,0.0,0.0,0,0,0,0,320,3.1,10,5,9999,99999,9,999999999,0.0,999,999,99
3021,4,6,19,0,*?*?*?*?*?*?*?*?*?*?*?*?*?*?*?*?*?*?*?*?*?*?,14.2,10.2,77,102557,0,-0,343,0.0,-0.0,0.0,0,0,0,0,298,2.1,10,5,9999,99999,9,999999999,0.0,999,999,99
3021,4,6,20,0,*?*?*?*?*?*?*?*?*?*?*?*?*?*?*?*?*?*?*?*?*?*?,13.2,10.1,81,102557,0,-0,338,0.0,-0.0,0.0,0,0,0,0,277,2.1,10,5,9999,99999,9,999999999,0.0,999,999,99
3021,4,6,21,0,*?*?*?*?*?*?*?*?*?*?*?*?*?*?*?*?*?*?*?*?*?*?,13.0,9.7,80,102557,0,-0,337,0.0,-0.0,0.0,0,0,0,0,255,2.6,10,5,9999,99999,9,999999999,0.0,999,999,99
3021,4,6,22,0,*?*?*?*?*?*?*?*?*?*?*?*?*?*?*?*?*?*?*?*?*?*?,12.3,10.1,86,102557,0,-0,334,0.0,-0.0,0.0,0,0,0,0,233,2.6,10,5,9999,99999,9,999999999,0.0,999,999,99
3021,4,6,23,0,*?*?*?*?*?*?*?*?*?*?*?*?*?*?*?*?*?*?*?*?*?*?,12.6,9.6,82,102557,0,-0,335,0.0,-0.0,0.0,0,0,0,0,212,1.5,10,5,9999,99999,9,999999999,0.0,999,999,99
3021,4,6,24,0,*?*?*?*?*?*?*?*?*?*?*?*?*?*?*?*?*?*?*?*?*?*?,13.5,10.5,82,102557,0,-0,339,0.0,-0.0,0.0,0,0,0,0,320,1.5,10,5,9999,99999,9,999999999,0.0,999,999,99
3021,4,7,1,0,*?*?*?*?*?*?*?*?*?*?*?*?*?*?*?*?*?*?*?*?*?*?,13.2,8.5,72,101870,0,-0,338,0.0,-0.0,0.0,0,0,0,0,187,3.1,10,5,9999,99999,9,999999999,0.0,999,999,99
3021,4,7,2,0,*?*?*?*?*?*?*?*?*?*?*?*?*?*?*?*?*?*?*?*?*?*?,12.8,8.0,71,101870,0,-0,336,0.0,-0.0,0.0,0,0,0,0,183,3.1,10,5,9999,99999,9,999999999,0.0,999,999,99
3021,4,7,3,0,*?*?*?*?*?*?*?*?*?*?*?*?*?*?*?*?*?*?*?*?*?*?,13.0,8.0,71,101870,0,-0,337,0.0,-0.0,0.0,0,0,0,0,180,3.1,10,5,9999,99999,9,999999999,0.0,999,999,99
3021,4,7,4,0,*?*?*?*?*?*?*?*?*?*?*?*?*?*?*?*?*?*?*?*?*?*?,12.7,8.3,73,101870,0,-0,336,0.0,-0.0,0.0,0,0,0,0,177,2.1,10,5,9999,99999,9,999999999,0.0,999,999,99
3021,4,7,5,0,*?*?*?*?*?*?*?*?*?*?*?*?*?*?*?*?*?*?*?*?*?*?,12.7,8.1,72,101870,0,-0,336,0.0,-0.0,0.0,0,0,0,0,173,3.1,10,5,9999,99999,9,999999999,0.0,999,999,99
3021,4,7,6,0,*?*?*?*?*?*?*?*?*?*?*?*?*?*?*?*?*?*?*?*?*?*?,12.6,8.3,74,101870,199,1368,324,70.1,172.1,45.1,7329,10949,6029,809,170,3.6,7,4,9999,99999,9,999999999,0.0,999,999,99
3021,4,7,7,0,*?*?*?*?*?*?*?*?*?*?*?*?*?*?*?*?*?*?*?*?*?*?,13.9,8.5,69,101870,405,1364,322,216.9,383.4,103.0,22541,33672,13054,1938,165,4.6,5,3,9999,99999,9,999999999,0.0,999,999,99
3021,4,7,8,0,*?*?*?*?*?*?*?*?*?*?*?*?*?*?*?*?*?*?*?*?*?*?,15.0,9.4,68,101870,593,1364,332,317.8,327.4,175.4,33849,32985,19879,3785,160,5.7,6,3,9999,99999,9,999999999,0.0,999,999,99
3021,4,7,9,0,*?*?*?*?*?*?*?*?*?*?*?*?*?*?*?*?*?*?*?*?*?*?,17.0,9.6,61,101870,750,1365,345,372.4,241.9,239.4,39779,25400,26490,5721,155,5.2,7,4,9999,99999,9,999999999,0.0,999,999,99
3021,4,7,10,0,*?*?*?*?*?*?*?*?*?*?*?*?*?*?*?*?*?*?*?*?*?*?,17.7,9.9,59,101870,865,1365,349,435.2,245.2,279.8,46743,26171,30574,7334,150,4.1,7,4,9999,99999,9,999999999,0.0,999,999,99
3021,4,7,11,0,*?*?*?*?*?*?*?*?*?*?*?*?*?*?*?*?*?*?*?*?*?*?,19.2,9.6,53,101870,929,1364,348,556.5,429.0,264.3,58620,44317,30425,7193,145,3.6,5,3,9999,99999,9,999999999,0.0,999,999,99
3021,4,7,12,0,*?*?*?*?*?*?*?*?*?*?*?*?*?*?*?*?*?*?*?*?*?*?,20.0,9.2,49,101870,940,1365,359,476.4,246.9,306.3,51363,26536,33205,8681,140,4.1,7,4,9999,99999,9,999999999,0.0,999,999,99
3021,4,7,13,0,*?*?*?*?*?*?*?*?*?*?*?*?*?*?*?*?*?*?*?*?*?*?,20.1,9.7,50,101870,896,1365,360,452.1,245.9,290.7,48631,26332,31657,7851,140,4.1,7,4,9999,99999,9,999999999,0.0,999,999,99
3021,4,7,14,0,*?*?*?*?*?*?*?*?*?*?*?*?*?*?*?*?*?*?*?*?*?*?,20.3,9.1,48,101870,799,1364,357,442.9,338.8,244.5,47599,35891,27066,5999,140,4.6,6,3,9999,99999,9,999999999,0.0,999,999,99
3021,4,7,15,0,*?*?*?*?*?*?*?*?*?*?*?*?*?*?*?*?*?*?*?*?*?*?,20.0,8.1,46,101870,658,1366,363,272.2,142.4,203.6,29678,14503,22932,5004,140,6.2,8,4,9999,99999,9,999999999,0.0,999,999,99
3021,4,7,16,0,*?*?*?*?*?*?*?*?*?*?*?*?*?*?*?*?*?*?*?*?*?*?,20.4,7.7,43,101870,480,1364,356,249.1,317.0,137.5,26430,30181,15806,2820,140,5.7,6,3,9999,99999,9,999999999,0.0,999,999,99
3021,4,7,17,0,*?*?*?*?*?*?*?*?*?*?*?*?*?*?*?*?*?*?*?*?*?*?,20.3,8.4,45,101870,280,1367,369,73.1,47.5,63.4,8053,3763,7423,1365,140,5.2,9,5,9999,99999,9,999999999,0.0,999,999,99
3021,4,7,18,0,*?*?*?*?*?*?*?*?*?*?*?*?*?*?*?*?*?*?*?*?*?*?,19.2,9.3,52,101870,69,1366,363,0.0,0.0,0.0,0,0,0,0,140,5.2,9,5,9999,99999,9,999999999,0.0,999,999,99
3021,4,7,19,0,*?*?*?*?*?*?*?*?*?*?*?*?*?*?*?*?*?*?*?*?*?*?,18.1,9.1,55,101870,0,-0,362,0.0,-0.0,0.0,0,0,0,0,133,5.2,10,5,9999,99999,9,999999999,0.0,999,999,99
3021,4,7,20,0,*?*?*?*?*?*?*?*?*?*?*?*?*?*?*?*?*?*?*?*?*?*?,16.5,9.2,61,101870,0,-0,354,0.0,-0.0,0.0,0,0,0,0,127,4.1,10,5,9999,99999,9,999999999,0.0,999,999,99
3021,4,7,21,0,*?*?*?*?*?*?*?*?*?*?*?*?*?*?*?*?*?*?*?*?*?*?,15.6,9.1,64,101870,0,-0,350,0.0,-0.0,0.0,0,0,0,0,120,3.1,10,5,9999,99999,9,999999999,0.0,999,999,99
3021,4,7,22,0,*?*?*?*?*?*?*?*?*?*?*?*?*?*?*?*?*?*?*?*?*?*?,15.4,9.2,66,101870,0,-0,349,0.0,-0.0,0.0,0,0,0,0,113,2.1,10,5,9999,99999,9,999999999,0.0,999,999,99
3021,4,7,23,0,*?*?*?*?*?*?*?*?*?*?*?*?*?*?*?*?*?*?*?*?*?*?,15.2,9.4,67,101870,0,-0,348,0.0,-0.0,0.0,0,0,0,0,107,3.1,10,5,9999,99999,9,999999999,0.0,999,999,99
3021,4,7,24,0,*?*?*?*?*?*?*?*?*?*?*?*?*?*?*?*?*?*?*?*?*?*?,13.0,9.1,76,101870,0,-0,337,0.0,-0.0,0.0,0,0,0,0,190,3.6,10,5,9999,99999,9,999999999,0.0,999,999,99
3021,4,8,1,0,*?*?*?*?*?*?*?*?*?*?*?*?*?*?*?*?*?*?*?*?*?*?,14.3,9.1,69,100679,0,-0,343,0.0,-0.0,0.0,0,0,0,0,137,9.3,10,5,9999,99999,9,999999999,0.0,999,999,99
3021,4,8,2,0,*?*?*?*?*?*?*?*?*?*?*?*?*?*?*?*?*?*?*?*?*?*?,13.3,8.8,71,100679,0,-0,339,0.0,-0.0,0.0,0,0,0,0,173,9.3,10,5,9999,99999,9,999999999,0.0,999,999,99
3021,4,8,3,0,*?*?*?*?*?*?*?*?*?*?*?*?*?*?*?*?*?*?*?*?*?*?,13.0,8.8,73,100679,0,-0,337,0.0,-0.0,0.0,0,0,0,0,210,11.8,10,5,9999,99999,9,999999999,0.0,999,999,99
3021,4,8,4,0,*?*?*?*?*?*?*?*?*?*?*?*?*?*?*?*?*?*?*?*?*?*?,12.7,7.7,70,100679,0,-0,336,0.0,-0.0,0.0,0,0,0,0,247,12.4,10,5,9999,99999,9,999999999,0.0,999,999,99
3021,4,8,5,0,*?*?*?*?*?*?*?*?*?*?*?*?*?*?*?*?*?*?*?*?*?*?,12.5,7.9,71,100679,0,-0,323,0.0,-0.0,0.0,0,0,0,0,283,11.3,7,4,9999,99999,9,999999999,0.0,999,999,99
3021,4,8,6,0,*?*?*?*?*?*?*?*?*?*?*?*?*?*?*?*?*?*?*?*?*?*?,12.3,8.4,74,100679,206,1361,319,82.7,244.7,45.6,8660,15911,6116,817,320,11.3,6,3,9999,99999,9,999999999,0.0,999,999,99
3021,4,8,7,0,*?*?*?*?*?*?*?*?*?*?*?*?*?*?*?*?*?*?*?*?*?*?,14.2,9.1,69,100679,413,1365,305,237.9,550.3,71.4,24649,48674,10450,1342,283,16.0,0,0,9999,99999,9,999999999,0.0,999,999,99
3021,4,8,8,0,*?*?*?*?*?*?*?*?*?*?*?*?*?*?*?*?*?*?*?*?*?*?,16.1,9.3,62,100679,601,1365,314,368.4,585.7,110.5,38283,56372,15414,2209,247,16.5,0,0,9999,99999,9,999999999,0.0,999,999,99
3021,4,8,9,0,*?*?*?*?*?*?*?*?*?*?*?*?*?*?*?*?*?*?*?*?*?*?,19.0,9.2,51,100679,757,1364,346,445.0,421.0,211.4,46568,42670,25033,4774,210,11.8,5,3,9999,99999,9,999999999,0.0,999,999,99
3021,4,8,10,0,*?*?*?*?*?*?*?*?*?*?*?*?*?*?*?*?*?*?*?*?*?*?,20.3,9.3,48,100679,871,1364,333,556.5,609.9,166.9,58307,61307,21873,4124,173,13.4,0,0,9999,99999,9,999999999,0.0,999,999,99
3021,4,8,11,0,*?*?*?*?*?*?*?*?*?*?*?*?*?*?*?*?*?*?*?*?*?*?,22.4,10.4,45,100679,936,1365,346,601.2,613.6,180.4,63145,61951,23296,4837,137,12.4,0,0,9999,99999,9,999999999,0.0,999,999,99
3021,4,8,12,0,*?*?*?*?*?*?*?*?*?*?*?*?*?*?*?*?*?*?*?*?*?*?,22.5,9.6,43,100679,946,1364,344,608.3,614.1,182.5,63913,62039,23513,4965,100,13.9,0,0,9999,99999,9,999999999,0.0,999,999,99
3021,4,8,13,0,*?*?*?*?*?*?*?*?*?*?*?*?*?*?*?*?*?*?*?*?*?*?,23.9,10.2,41,100679,901,1364,352,577.3,611.7,173.2,60558,61623,22540,4437,98,12.9,0,0,9999,99999,9,999999999,0.0,999,999,99
3021,4,8,14,0,*?*?*?*?*?*?*?*?*?*?*?*?*?*?*?*?*?*?*?*?*?*?,24.0,11.0,43,100679,805,1364,355,510.3,605.5,153.1,53351,60485,20363,3529,97,11.8,0,0,9999,99999,9,999999999,0.0,999,999,99
3021,4,8,15,0,*?*?*?*?*?*?*?*?*?*?*?*?*?*?*?*?*?*?*?*?*?*?,23.9,11.0,43,100679,663,1364,354,411.9,593.0,123.6,42870,57959,16977,2555,95,9.8,0,0,9999,99999,9,999999999,0.0,999,999,99
3021,4,8,16,0,*?*?*?*?*?*?*?*?*?*?*?*?*?*?*?*?*?*?*?*?*?*?,23.9,11.5,44,100679,486,1364,356,288.8,567.3,86.6,29933,52325,12429,1656,93,9.3,0,0,9999,99999,9,999999999,0.0,999,999,99
3021,4,8,17,0,*?*?*?*?*?*?*?*?*?*?*?*?*?*?*?*?*?*?*?*?*?*?,23.2,11.7,47,100679,285,1362,353,149.4,499.7,44.8,15508,39186,6848,834,92,11.3,0,0,9999,99999,9,999999999,0.0,999,999,99
3021,4,8,18,0,*?*?*?*?*?*?*?*?*?*?*?*?*?*?*?*?*?*?*?*?*?*?,21.9,11.7,50,100679,75,1362,374,2.1,9.7,1.6,280,356,312,26,90,10.3,8,4,9999,99999,9,999999999,0.0,999,999,99
3021,4,8,19,0,*?*?*?*?*?*?*?*?*?*?*?*?*?*?*?*?*?*?*?*?*?*?,19.3,12.2,62,100679,0,-0,367,0.0,-0.0,0.0,0,0,0,0,93,7.7,10,5,9999,99999,9,999999999,0.0,999,999,99
3021,4,8,20,0,*?*?*?*?*?*?*?*?*?*?*?*?*?*?*?*?*?*?*?*?*?*?,17.7,12.2,68,100679,0,-0,359,0.0,-0.0,0.0,0,0,0,0,97,3.6,10,5,9999,99999,9,999999999,0.0,999,999,99
3021,4,8,21,0,*?*?*?*?*?*?*?*?*?*?*?*?*?*?*?*?*?*?*?*?*?*?,17.0,12.7,74,100679,0,-0,356,0.0,-0.0,0.0,0,0,0,0,100,2.6,10,5,9999,99999,9,999999999,0.0,999,999,99
3021,4,8,22,0,*?*?*?*?*?*?*?*?*?*?*?*?*?*?*?*?*?*?*?*?*?*?,16.4,12.2,74,100679,0,-0,353,0.0,-0.0,0.0,0,0,0,0,103,4.1,10,5,9999,99999,9,999999999,0.0,999,999,99
3021,4,8,23,0,*?*?*?*?*?*?*?*?*?*?*?*?*?*?*?*?*?*?*?*?*?*?,14.5,11.8,82,100679,0,-0,344,0.0,-0.0,0.0,0,0,0,0,107,4.1,10,5,9999,99999,9,999999999,0.0,999,999,99
3021,4,8,24,0,*?*?*?*?*?*?*?*?*?*?*?*?*?*?*?*?*?*?*?*?*?*?,15.0,9.2,66,100679,0,-0,347,0.0,-0.0,0.0,0,0,0,0,100,12.9,10,5,9999,99999,9,999999999,0.0,999,999,99
3021,4,9,1,0,*?*?*?*?*?*?*?*?*?*?*?*?*?*?*?*?*?*?*?*?*?*?,8.6,6.7,86,100070,0,-0,317,0.0,-0.0,0.0,0,0,0,0,103,9.3,10,5,9999,99999,9,999999999,0.0,999,999,99
3021,4,9,2,0,*?*?*?*?*?*?*?*?*?*?*?*?*?*?*?*?*?*?*?*?*?*?,6.0,3.6,83,100070,0,-0,306,0.0,-0.0,0.0,0,0,0,0,97,9.3,10,5,9999,99999,9,999999999,0.0,999,999,99
3021,4,9,3,0,*?*?*?*?*?*?*?*?*?*?*?*?*?*?*?*?*?*?*?*?*?*?,5.9,3.2,81,100070,0,-0,306,0.0,-0.0,0.0,0,0,0,0,90,11.8,10,5,9999,99999,9,999999999,0.0,999,999,99
3021,4,9,4,0,*?*?*?*?*?*?*?*?*?*?*?*?*?*?*?*?*?*?*?*?*?*?,5.4,3.2,84,100070,0,-0,304,0.0,-0.0,0.0,0,0,0,0,83,12.4,10,5,9999,99999,9,999999999,0.0,999,999,99
3021,4,9,5,0,*?*?*?*?*?*?*?*?*?*?*?*?*?*?*?*?*?*?*?*?*?*?,5.2,3.0,85,100070,4,1511,280,0.0,0.0,0.0,0,0,0,0,77,11.3,5,3,9999,99999,9,999999999,0.0,999,999,99
3021,4,9,6,0,*?*?*?*?*?*?*?*?*?*?*?*?*?*?*?*?*?*?*?*?*?*?,5.5,2.7,81,100070,214,1361,290,78.9,179.2,50.7,8388,11700,6125,934,70,11.3,7,4,9999,99999,9,999999999,0.0,999,999,99
3021,4,9,7,0,*?*?*?*?*?*?*?*?*?*?*?*?*?*?*?*?*?*?*?*?*?*?,6.0,2.9,79,100070,420,1362,274,240.4,496.7,87.3,24577,43709,12293,1586,68,16.0,3,2,9999,99999,9,999999999,0.0,999,999,99
3021,4,9,8,0,*?*?*?*?*?*?*?*?*?*?*?*?*?*?*?*?*?*?*?*?*?*?,8.4,4.3,74,100070,608,1364,271,373.6,586.7,112.1,38826,56578,15600,2248,67,16.5,0,0,9999,99999,9,999999999,0.0,999,999,99
3021,4,9,9,0,*?*?*?*?*?*?*?*?*?*?*?*?*?*?*?*?*?*?*?*?*?*?,10.7,4.6,65,100070,764,1364,286,481.9,596.2,147.9,50227,59196,19762,3276,65,11.8,1,0,9999,99999,9,999999999,0.0,999,999,99
3021,4,9,10,0,*?*?*?*?*?*?*?*?*?*?*?*?*?*?*?*?*?*?*?*?*?*?,12.7,4.1,55,100070,877,1363,307,543.5,496.5,223.9,57755,51167,26543,5652,63,13.4,4,2,9999,99999,9,999999999,0.0,999,999,99
3021,4,9,11,0,*?*?*?*?*?*?*?*?*?*?*?*?*?*?*?*?*?*?*?*?*?*?,14.2,5.3,54,100070,942,1364,301,605.6,607.6,185.9,63510,61297,23851,5015,62,12.4,1,0,9999,99999,9,999999999,0.0,999,999,99
3021,4,9,12,0,*?*?*?*?*?*?*?*?*?*?*?*?*?*?*?*?*?*?*?*?*?*?,15.5,5.5,50,100070,952,1364,312,610.9,588.1,200.4,63792,59158,25280,5433,60,13.9,2,1,9999,99999,9,999999999,0.0,999,999,99
3021,4,9,13,0,*?*?*?*?*?*?*?*?*?*?*?*?*?*?*?*?*?*?*?*?*?*?,16.1,7.0,54,100070,907,1364,313,581.4,605.7,178.5,60894,60977,23079,4592,62,12.9,1,0,9999,99999,9,999999999,0.0,999,999,99
3021,4,9,14,0,*?*?*?*?*?*?*?*?*?*?*?*?*?*?*?*?*?*?*?*?*?*?,15.7,7.3,56,100070,810,1363,329,479.8,423.9,227.9,50310,43291,26747,5404,63,11.8,5,3,9999,99999,9,999999999,0.0,999,999,99
3021,4,9,15,0,*?*?*?*?*?*?*?*?*?*?*?*?*?*?*?*?*?*?*?*?*?*?,16.4,6.6,51,100070,669,1364,313,415.8,587.6,127.7,43217,57425,17432,2639,65,9.8,1,0,9999,99999,9,999999999,0.0,999,999,99
3021,4,9,16,0,*?*?*?*?*?*?*?*?*?*?*?*?*?*?*?*?*?*?*?*?*?*?,15.9,6.2,52,100070,492,1364,329,273.1,397.7,129.7,28392,37063,16129,2514,67,9.3,5,3,9999,99999,9,999999999,0.0,999,999,99
3021,4,9,17,0,*?*?*?*?*?*?*?*?*?*?*?*?*?*?*?*?*?*?*?*?*?*?,15.3,6.4,54,100070,291,1362,349,44.5,0.0,44.5,5185,0,5196,1746,68,11.3,10,5,9999,99999,9,999999999,0.0,999,999,99
3021,4,9,18,0,*?*?*?*?*?*?*?*?*?*?*?*?*?*?*?*?*?*?*?*?*?*?,14.2,7.1,61,100070,81,1360,343,2.2,0.0,2.2,286,-0,285,89,70,10.3,10,5,9999,99999,9,999999999,0.0,999,999,99
3021,4,9,19,0,*?*?*?*?*?*?*?*?*?*?*?*?*?*?*?*?*?*?*?*?*?*?,12.3,7.4,71,100070,0,-0,334,0.0,-0.0,0.0,0,0,0,0,68,7.7,10,5,9999,99999,9,999999999,0.0,999,999,99
3021,4,9,20,0,*?*?*?*?*?*?*?*?*?*?*?*?*?*?*?*?*?*?*?*?*?*?,11.0,6.6,73,100070,0,-0,328,0.0,-0.0,0.0,0,0,0,0,67,3.6,10,5,9999,99999,9,999999999,0.0,999,999,99
3021,4,9,21,0,*?*?*?*?*?*?*?*?*?*?*?*?*?*?*?*?*?*?*?*?*?*?,9.4,7.0,83,100070,0,-0,321,0.0,-0.0,0.0,0,0,0,0,65,2.6,10,5,9999,99999,9,999999999,0.0,999,999,99
3021,4,9,22,0,*?*?*?*?*?*?*?*?*?*?*?*?*?*?*?*?*?*?*?*?*?*?,8.7,6.6,85,100070,0,-0,318,0.0,-0.0,0.0,0,0,0,0,63,4.1,10,5,9999,99999,9,999999999,0.0,999,999,99
3021,4,9,23,0,*?*?*?*?*?*?*?*?*?*?*?*?*?*?*?*?*?*?*?*?*?*?,7.8,5.1,82,100070,0,-0,314,0.0,-0.0,0.0,0,0,0,0,62,4.1,10,5,9999,99999,9,999999999,0.0,999,999,99
3021,4,9,24,0,*?*?*?*?*?*?*?*?*?*?*?*?*?*?*?*?*?*?*?*?*?*?,12.5,9.4,80,100070,0,-0,335,0.0,-0.0,0.0,0,0,0,0,110,12.9,10,5,9999,99999,9,999999999,0.0,999,999,99
3021,4,10,1,0,*?*?*?*?*?*?*?*?*?*?*?*?*?*?*?*?*?*?*?*?*?*?,5.4,5.1,96,100309,0,-0,303,0.0,-0.0,0.0,0,0,0,0,73,9.3,10,5,9999,99999,9,999999999,0.0,999,999,99
3021,4,10,2,0,*?*?*?*?*?*?*?*?*?*?*?*?*?*?*?*?*?*?*?*?*?*?,4.0,3.9,98,100309,0,-0,298,0.0,-0.0,0.0,0,0,0,0,87,9.3,10,5,9999,99999,9,999999999,0.0,999,999,99
3021,4,10,3,0,*?*?*?*?*?*?*?*?*?*?*?*?*?*?*?*?*?*?*?*?*?*?,4.1,4.1,98,100309,0,-0,298,0.0,-0.0,0.0,0,0,0,0,100,11.8,10,5,9999,99999,9,999999999,0.0,999,999,99
3021,4,10,4,0,*?*?*?*?*?*?*?*?*?*?*?*?*?*?*?*?*?*?*?*?*?*?,4.3,3.6,93,100309,0,-0,299,0.0,-0.0,0.0,0,0,0,0,113,12.4,10,5,9999,99999,9,999999999,0.0,999,999,99
3021,4,10,5,0,*?*?*?*?*?*?*?*?*?*?*?*?*?*?*?*?*?*?*?*?*?*?,3.9,3.0,93,100309,12,1402,288,0.0,0.0,0.0,0,0,0,0,127,11.3,8,4,9999,99999,9,999999999,0.0,999,999,99
3021,4,10,6,0,*?*?*?*?*?*?*?*?*?*?*?*?*?*?*?*?*?*?*?*?*?*?,3.4,2.3,91,100309,222,1362,263,104.3,407.5,37.8,10743,28729,5773,690,140,11.3,3,2,9999,99999,9,999999999,0.0,999,999,99
3021,4,10,7,0,*?*?*?*?*?*?*?*?*?*?*?*?*?*?*?*?*?*?*?*?*?*?,5.4,3.0,83,100309,428,1363,276,240.8,451.0,99.2,25296,40411,12748,1857,140,16.0,4,2,9999,99999,9,999999999,0.0,999,999,99
3021,4,10,8,0,*?*?*?*?*?*?*?*?*?*?*?*?*?*?*?*?*?*?*?*?*?*?,7.3,3.6,75,100309,615,1363,289,353.2,411.0,167.8,36804,40341,20367,3441,140,16.5,5,3,9999,99999,9,999999999,0.0,999,999,99
3021,4,10,9,0,*?*?*?*?*?*?*?*?*?*?*?*?*?*?*?*?*?*?*?*?*?*?,9.0,3.4,66,100309,770,1362,296,454.2,421.8,215.7,47547,42845,25481,4933,140,11.8,5,3,9999,99999,9,999999999,0.0,999,999,99
3021,4,10,10,0,*?*?*?*?*?*?*?*?*?*?*?*?*?*?*?*?*?*?*?*?*?*?,11.5,5.0,62,100309,884,1363,303,548.1,496.8,225.8,58252,51232,26736,5745,140,13.4,4,2,9999,99999,9,999999999,0.0,999,999,99
3021,4,10,11,0,*?*?*?*?*?*?*?*?*?*?*?*?*?*?*?*?*?*?*?*?*?*?,13.0,4.6,55,100309,947,1362,309,591.0,499.7,243.5,62972,51779,28533,6749,140,12.4,4,2,9999,99999,9,999999999,0.0,999,999,99
3021,4,10,12,0,*?*?*?*?*?*?*?*?*?*?*?*?*?*?*?*?*?*?*?*?*?*?,14.4,4.5,50,100309,957,1362,310,609.7,552.8,221.3,65696,57403,26453,6172,140,13.9,3,2,9999,99999,9,999999999,0.0,999,999,99
3021,4,10,13,0,*?*?*?*?*?*?*?*?*?*?*?*?*?*?*?*?*?*?*?*?*?*?,14.5,3.9,48,100309,912,1362,320,546.3,428.4,259.5,57500,44201,29935,6914,142,12.9,5,3,9999,99999,9,999999999,0.0,999,999,99
3021,4,10,14,0,*?*?*?*?*?*?*?*?*?*?*?*?*?*?*?*?*?*?*?*?*?*?,14.8,3.2,45,100309,816,1363,305,516.9,580.3,169.6,53724,57777,22067,3896,143,11.8,2,1,9999,99999,9,999999999,0.0,999,999,99
3021,4,10,15,0,*?*?*?*?*?*?*?*?*?*?*?*?*?*?*?*?*?*?*?*?*?*?,14.9,3.0,44,100309,674,1362,316,406.7,483.5,167.6,42914,48300,20541,3520,145,9.8,4,2,9999,99999,9,999999999,0.0,999,999,99
3021,4,10,16,0,*?*?*?*?*?*?*?*?*?*?*?*?*?*?*?*?*?*?*?*?*?*?,14.3,4.5,51,100309,497,1362,320,276.9,398.5,131.5,28782,37253,16328,2555,147,9.3,5,3,9999,99999,9,999999999,0.0,999,999,99
3021,4,10,17,0,*?*?*?*?*?*?*?*?*?*?*?*?*?*?*?*?*?*?*?*?*?*?,14.1,5.0,53,100309,297,1363,329,124.3,203.7,79.9,13132,15940,9424,1539,148,11.3,7,4,9999,99999,9,999999999,0.0,999,999,99
3021,4,10,18,0,*?*?*?*?*?*?*?*?*?*?*?*?*?*?*?*?*?*?*?*?*?*?,12.0,5.0,61,100309,87,1359,324,7.8,30.7,5.8,926,1222,978,96,150,10.3,8,4,9999,99999,9,999999999,0.0,999,999,99
3021,4,10,19,0,*?*?*?*?*?*?*?*?*?*?*?*?*?*?*?*?*?*?*?*?*?*?,11.4,4.6,62,100309,0,-0,331,0.0,-0.0,0.0,0,0,0,0,143,7.7,10,5,9999,99999,9,999999999,0.0,999,999,99
3021,4,10,20,0,*?*?*?*?*?*?*?*?*?*?*?*?*?*?*?*?*?*?*?*?*?*?,9.5,4.1,68,100309,0,-0,322,0.0,-0.0,0.0,0,0,0,0,137,3.6,10,5,9999,99999,9,999999999,0.0,999,999,99
3021,4,10,21,0,*?*?*?*?*?*?*?*?*?*?*?*?*?*?*?*?*?*?*?*?*?*?,7.7,3.8,75,100309,0,-0,314,0.0,-0.0,0.0,0,0,0,0,130,2.6,10,5,9999,99999,9,999999999,0.0,999,999,99
[truncated: 1,086,569 more chars]
