# Supplementary material for: Future weather dataset for fourteen UK sites
Source: Data Brief. 2016 Aug 3;8:1308–10. doi: 10.1016/j.dib.2016.07.057 (PMC4990658; doi:10.1016/j.dib.2016.07.057)
Supplement: Supplementary file 2 — Supplementary material [file mmc2.zip › 08_90th_PET_2050s_08 Manchester.epw]

LOCATION,3850385,-,UK,WG data,03321,53.34,-2.26,0,20
DESIGN CONDITIONS,0
TYPICAL/EXTREME PERIODS,0
GROUND TEMPERATURES,1,1.0,,,,6.3,9.1,12.1,14.2,17.0,17.3,15.9,13.1,9.8,6.9,5.0,4.8
HOLIDAYS/DAYLIGHT SAVINGS,No,0,0,0
COMMENTS 1,created by using UKCP09 weather generator outputs
COMMENTS 2,wind speed wind direction and pressure based on observations at station id 03321
DATA PERIODS,1,1,Data,Sunday,1/1,12/31
3019,1,1,1,0,*?*?*?*?*?*?*?*?*?*?*?*?*?*?*?*?*?*?*?*?*?*?,0.5,0.4,100,100665,0,-0,283,0.0,-0.0,0.0,0,0,0,0,287,2.6,10,5,9999,99999,9,999999999,0.0,999,999,99
3019,1,1,2,0,*?*?*?*?*?*?*?*?*?*?*?*?*?*?*?*?*?*?*?*?*?*?,-0.2,-0.2,100,100665,0,-0,281,0.0,-0.0,0.0,0,0,0,0,283,3.1,10,5,9999,99999,9,999999999,0.2,999,999,99
3019,1,1,3,0,*?*?*?*?*?*?*?*?*?*?*?*?*?*?*?*?*?*?*?*?*?*?,-0.8,-0.8,100,100665,0,-0,278,0.0,-0.0,0.0,0,0,0,0,280,2.1,10,5,9999,99999,9,999999999,3.1,999,999,99
3019,1,1,4,0,*?*?*?*?*?*?*?*?*?*?*?*?*?*?*?*?*?*?*?*?*?*?,-1.0,-1.1,100,100665,0,-0,277,0.0,-0.0,0.0,0,0,0,0,277,3.1,10,5,9999,99999,9,999999999,3.1,999,999,99
3019,1,1,5,0,*?*?*?*?*?*?*?*?*?*?*?*?*?*?*?*?*?*?*?*?*?*?,-1.1,-1.1,100,100665,0,-0,277,0.0,-0.0,0.0,0,0,0,0,273,2.6,10,5,9999,99999,9,999999999,1.2,999,999,99
3019,1,1,6,0,*?*?*?*?*?*?*?*?*?*?*?*?*?*?*?*?*?*?*?*?*?*?,-1.0,-1.9,100,100665,0,-0,278,0.0,-0.0,0.0,0,0,0,0,270,3.6,10,5,9999,99999,9,999999999,0.0,999,999,99
3019,1,1,7,0,*?*?*?*?*?*?*?*?*?*?*?*?*?*?*?*?*?*?*?*?*?*?,-0.9,-0.8,100,100665,0,-0,278,0.0,-0.0,0.0,0,0,0,0,272,4.1,10,5,9999,99999,9,999999999,0.0,999,999,99
3019,1,1,8,0,*?*?*?*?*?*?*?*?*?*?*?*?*?*?*?*?*?*?*?*?*?*?,-0.7,-0.6,100,100665,0,-0,279,0.0,-0.0,0.0,0,0,0,0,273,5.7,10,5,9999,99999,9,999999999,0.0,999,999,99
3019,1,1,9,0,*?*?*?*?*?*?*?*?*?*?*?*?*?*?*?*?*?*?*?*?*?*?,0.4,0.4,100,100665,146,1409,283,14.3,0.0,14.3,1711,-0,1712,559,275,3.6,10,5,9999,99999,9,999999999,0.0,999,999,99
3019,1,1,10,0,*?*?*?*?*?*?*?*?*?*?*?*?*?*?*?*?*?*?*?*?*?*?,0.4,-0.0,100,100665,257,1412,283,35.8,0.0,35.8,4194,0,4201,1400,277,4.6,10,5,9999,99999,9,999999999,0.0,999,999,99
3019,1,1,11,0,*?*?*?*?*?*?*?*?*?*?*?*?*?*?*?*?*?*?*?*?*?*?,1.4,-0.6,93,100665,320,1412,287,48.1,0.0,48.1,5618,0,5629,1908,278,6.7,10,5,9999,99999,9,999999999,0.1,999,999,99
3019,1,1,12,0,*?*?*?*?*?*?*?*?*?*?*?*?*?*?*?*?*?*?*?*?*?*?,1.3,-1.9,85,100665,331,1411,287,50.3,0.0,50.3,5870,0,5882,1999,280,6.2,10,5,9999,99999,9,999999999,0.0,999,999,99
3019,1,1,13,0,*?*?*?*?*?*?*?*?*?*?*?*?*?*?*?*?*?*?*?*?*?*?,1.4,-3.1,76,100665,290,1414,288,42.2,0.0,42.2,4929,0,4939,1660,280,6.7,10,5,9999,99999,9,999999999,0.0,999,999,99
3019,1,1,14,0,*?*?*?*?*?*?*?*?*?*?*?*?*?*?*?*?*?*?*?*?*?*?,1.8,-3.1,74,100665,198,1411,289,24.4,0.0,24.4,2873,-0,2876,947,280,6.7,10,5,9999,99999,9,999999999,0.0,999,999,99
3019,1,1,15,0,*?*?*?*?*?*?*?*?*?*?*?*?*?*?*?*?*?*?*?*?*?*?,1.4,-1.5,87,100665,63,1410,287,0.0,0.0,0.0,0,0,0,0,280,6.2,10,5,9999,99999,9,999999999,0.0,999,999,99
3019,1,1,16,0,*?*?*?*?*?*?*?*?*?*?*?*?*?*?*?*?*?*?*?*?*?*?,1.1,-2.9,79,100665,0,-0,286,0.0,-0.0,0.0,0,0,0,0,280,6.7,10,5,9999,99999,9,999999999,0.0,999,999,99
3019,1,1,17,0,*?*?*?*?*?*?*?*?*?*?*?*?*?*?*?*?*?*?*?*?*?*?,0.3,-3.9,77,100665,0,-0,283,0.0,-0.0,0.0,0,0,0,0,280,6.2,10,5,9999,99999,9,999999999,0.0,999,999,99
3019,1,1,18,0,*?*?*?*?*?*?*?*?*?*?*?*?*?*?*?*?*?*?*?*?*?*?,0.7,-3.9,75,100665,0,-0,285,0.0,-0.0,0.0,0,0,0,0,280,5.7,10,5,9999,99999,9,999999999,0.2,999,999,99
3019,1,1,19,0,*?*?*?*?*?*?*?*?*?*?*?*?*?*?*?*?*?*?*?*?*?*?,1.1,-0.8,94,100665,0,-0,286,0.0,-0.0,0.0,0,0,0,0,278,4.6,10,5,9999,99999,9,999999999,0.0,999,999,99
3019,1,1,20,0,*?*?*?*?*?*?*?*?*?*?*?*?*?*?*?*?*?*?*?*?*?*?,0.3,-1.1,98,100665,0,-0,283,0.0,-0.0,0.0,0,0,0,0,277,5.7,10,5,9999,99999,9,999999999,0.0,999,999,99
3019,1,1,21,0,*?*?*?*?*?*?*?*?*?*?*?*?*?*?*?*?*?*?*?*?*?*?,-0.3,-2.4,93,100665,0,-0,281,0.0,-0.0,0.0,0,0,0,0,275,4.6,10,5,9999,99999,9,999999999,0.0,999,999,99
3019,1,1,22,0,*?*?*?*?*?*?*?*?*?*?*?*?*?*?*?*?*?*?*?*?*?*?,0.1,-0.2,100,100665,0,-0,282,0.0,-0.0,0.0,0,0,0,0,273,5.2,10,5,9999,99999,9,999999999,0.0,999,999,99
3019,1,1,23,0,*?*?*?*?*?*?*?*?*?*?*?*?*?*?*?*?*?*?*?*?*?*?,-0.1,-0.6,100,100665,0,-0,281,0.0,-0.0,0.0,0,0,0,0,272,4.6,10,5,9999,99999,9,999999999,0.0,999,999,99
3019,1,1,24,0,*?*?*?*?*?*?*?*?*?*?*?*?*?*?*?*?*?*?*?*?*?*?,1.1,1.0,100,100665,0,-0,286,0.0,-0.0,0.0,0,0,0,0,290,4.6,10,5,9999,99999,9,999999999,0.2,999,999,99
3019,1,2,1,0,*?*?*?*?*?*?*?*?*?*?*?*?*?*?*?*?*?*?*?*?*?*?,-0.0,-2.4,87,102074,0,-0,282,0.0,-0.0,0.0,0,0,0,0,262,2.6,10,5,9999,99999,9,999999999,0.8,999,999,99
3019,1,2,2,0,*?*?*?*?*?*?*?*?*?*?*?*?*?*?*?*?*?*?*?*?*?*?,0.1,-3.4,80,102074,0,-0,282,0.0,-0.0,0.0,0,0,0,0,253,3.1,10,5,9999,99999,9,999999999,0.9,999,999,99
3019,1,2,3,0,*?*?*?*?*?*?*?*?*?*?*?*?*?*?*?*?*?*?*?*?*?*?,-0.1,-3.9,78,102074,0,-0,282,0.0,-0.0,0.0,0,0,0,0,245,2.1,10,5,9999,99999,9,999999999,0.0,999,999,99
3019,1,2,4,0,*?*?*?*?*?*?*?*?*?*?*?*?*?*?*?*?*?*?*?*?*?*?,0.2,-4.8,71,102074,0,-0,283,0.0,-0.0,0.0,0,0,0,0,237,3.1,10,5,9999,99999,9,999999999,1.2,999,999,99
3019,1,2,5,0,*?*?*?*?*?*?*?*?*?*?*?*?*?*?*?*?*?*?*?*?*?*?,-0.7,-5.0,74,102074,0,-0,279,0.0,-0.0,0.0,0,0,0,0,228,2.6,10,5,9999,99999,9,999999999,0.0,999,999,99
3019,1,2,6,0,*?*?*?*?*?*?*?*?*?*?*?*?*?*?*?*?*?*?*?*?*?*?,0.2,-3.4,79,102074,0,-0,283,0.0,-0.0,0.0,0,0,0,0,220,3.6,10,5,9999,99999,9,999999999,0.0,999,999,99
3019,1,2,7,0,*?*?*?*?*?*?*?*?*?*?*?*?*?*?*?*?*?*?*?*?*?*?,-0.0,-3.9,77,102074,0,-0,282,0.0,-0.0,0.0,0,0,0,0,235,4.1,10,5,9999,99999,9,999999999,0.0,999,999,99
3019,1,2,8,0,*?*?*?*?*?*?*?*?*?*?*?*?*?*?*?*?*?*?*?*?*?*?,0.2,-3.4,79,102074,0,-0,283,0.0,-0.0,0.0,0,0,0,0,250,5.7,10,5,9999,99999,9,999999999,0.0,999,999,99
3019,1,2,9,0,*?*?*?*?*?*?*?*?*?*?*?*?*?*?*?*?*?*?*?*?*?*?,0.3,-3.4,79,102074,147,1410,283,14.4,0.0,14.4,1731,-0,1732,565,265,3.6,10,5,9999,99999,9,999999999,0.0,999,999,99
3019,1,2,10,0,*?*?*?*?*?*?*?*?*?*?*?*?*?*?*?*?*?*?*?*?*?*?,2.5,-0.0,90,102074,258,1410,287,62.7,45.6,54.4,6931,3439,6406,1161,280,4.6,9,5,9999,99999,9,999999999,0.0,999,999,99
3019,1,2,11,0,*?*?*?*?*?*?*?*?*?*?*?*?*?*?*?*?*?*?*?*?*?*?,3.3,-0.4,81,102074,322,1413,295,48.5,0.0,48.5,5658,0,5670,1922,295,6.7,10,5,9999,99999,9,999999999,0.0,999,999,99
3019,1,2,12,0,*?*?*?*?*?*?*?*?*?*?*?*?*?*?*?*?*?*?*?*?*?*?,5.6,0.8,77,102074,334,1415,300,88.1,49.6,76.4,9665,4212,8648,2013,310,6.2,9,5,9999,99999,9,999999999,0.0,999,999,99
3019,1,2,13,0,*?*?*?*?*?*?*?*?*?*?*?*?*?*?*?*?*?*?*?*?*?*?,5.5,1.7,82,102074,292,1411,305,42.7,0.0,42.7,4986,0,4996,1680,310,6.7,10,5,9999,99999,9,999999999,0.0,999,999,99
3019,1,2,14,0,*?*?*?*?*?*?*?*?*?*?*?*?*?*?*?*?*?*?*?*?*?*?,5.7,2.7,86,102074,201,1412,305,24.9,0.0,24.9,2938,-0,2941,969,310,6.7,10,5,9999,99999,9,999999999,0.0,999,999,99
3019,1,2,15,0,*?*?*?*?*?*?*?*?*?*?*?*?*?*?*?*?*?*?*?*?*?*?,5.6,3.8,94,102074,66,1407,305,0.0,0.0,0.0,0,0,0,0,310,6.2,10,5,9999,99999,9,999999999,0.0,999,999,99
3019,1,2,16,0,*?*?*?*?*?*?*?*?*?*?*?*?*?*?*?*?*?*?*?*?*?*?,5.6,5.6,100,102074,0,-0,304,0.0,-0.0,0.0,0,0,0,0,310,6.7,10,5,9999,99999,9,999999999,0.0,999,999,99
3019,1,2,17,0,*?*?*?*?*?*?*?*?*?*?*?*?*?*?*?*?*?*?*?*?*?*?,3.4,3.4,100,102074,0,-0,295,0.0,-0.0,0.0,0,0,0,0,310,6.2,10,5,9999,99999,9,999999999,0.0,999,999,99
3019,1,2,18,0,*?*?*?*?*?*?*?*?*?*?*?*?*?*?*?*?*?*?*?*?*?*?,2.2,2.3,100,102074,0,-0,290,0.0,-0.0,0.0,0,0,0,0,310,5.7,10,5,9999,99999,9,999999999,0.0,999,999,99
3019,1,2,19,0,*?*?*?*?*?*?*?*?*?*?*?*?*?*?*?*?*?*?*?*?*?*?,1.7,1.7,100,102074,0,-0,288,0.0,-0.0,0.0,0,0,0,0,298,4.6,10,5,9999,99999,9,999999999,0.0,999,999,99
3019,1,2,20,0,*?*?*?*?*?*?*?*?*?*?*?*?*?*?*?*?*?*?*?*?*?*?,1.4,1.3,100,102074,0,-0,287,0.0,-0.0,0.0,0,0,0,0,287,5.7,10,5,9999,99999,9,999999999,0.0,999,999,99
3019,1,2,21,0,*?*?*?*?*?*?*?*?*?*?*?*?*?*?*?*?*?*?*?*?*?*?,1.1,1.0,100,102074,0,-0,286,0.0,-0.0,0.0,0,0,0,0,275,4.6,10,5,9999,99999,9,999999999,0.0,999,999,99
3019,1,2,22,0,*?*?*?*?*?*?*?*?*?*?*?*?*?*?*?*?*?*?*?*?*?*?,1.1,1.0,100,102074,0,-0,286,0.0,-0.0,0.0,0,0,0,0,263,5.2,10,5,9999,99999,9,999999999,0.0,999,999,99
3019,1,2,23,0,*?*?*?*?*?*?*?*?*?*?*?*?*?*?*?*?*?*?*?*?*?*?,0.2,0.2,100,102074,0,-0,282,0.0,-0.0,0.0,0,0,0,0,252,4.6,10,5,9999,99999,9,999999999,0.0,999,999,99
3019,1,2,24,0,*?*?*?*?*?*?*?*?*?*?*?*?*?*?*?*?*?*?*?*?*?*?,-0.3,-1.5,97,102074,0,-0,280,0.0,-0.0,0.0,0,0,0,0,270,4.6,10,5,9999,99999,9,999999999,0.0,999,999,99
3019,1,3,1,0,*?*?*?*?*?*?*?*?*?*?*?*?*?*?*?*?*?*?*?*?*?*?,0.3,0.2,100,103010,0,-0,283,0.0,-0.0,0.0,0,0,0,0,237,2.6,10,5,9999,99999,9,999999999,0.0,999,999,99
3019,1,3,2,0,*?*?*?*?*?*?*?*?*?*?*?*?*?*?*?*?*?*?*?*?*?*?,1.2,0.6,95,103010,0,-0,286,0.0,-0.0,0.0,0,0,0,0,233,3.1,10,5,9999,99999,9,999999999,0.0,999,999,99
3019,1,3,3,0,*?*?*?*?*?*?*?*?*?*?*?*?*?*?*?*?*?*?*?*?*?*?,0.5,0.2,98,103010,0,-0,283,0.0,-0.0,0.0,0,0,0,0,230,2.1,10,5,9999,99999,9,999999999,0.0,999,999,99
3019,1,3,4,0,*?*?*?*?*?*?*?*?*?*?*?*?*?*?*?*?*?*?*?*?*?*?,0.5,-0.0,95,103010,0,-0,283,0.0,-0.0,0.0,0,0,0,0,227,3.1,10,5,9999,99999,9,999999999,0.0,999,999,99
3019,1,3,5,0,*?*?*?*?*?*?*?*?*?*?*?*?*?*?*?*?*?*?*?*?*?*?,1.3,0.4,94,103010,0,-0,287,0.0,-0.0,0.0,0,0,0,0,223,2.6,10,5,9999,99999,9,999999999,0.0,999,999,99
3019,1,3,6,0,*?*?*?*?*?*?*?*?*?*?*?*?*?*?*?*?*?*?*?*?*?*?,0.3,-1.3,87,103010,0,-0,283,0.0,-0.0,0.0,0,0,0,0,220,3.6,10,5,9999,99999,9,999999999,0.0,999,999,99
3019,1,3,7,0,*?*?*?*?*?*?*?*?*?*?*?*?*?*?*?*?*?*?*?*?*?*?,-0.8,-1.3,95,103010,0,-0,278,0.0,-0.0,0.0,0,0,0,0,223,4.1,10,5,9999,99999,9,999999999,0.0,999,999,99
3019,1,3,8,0,*?*?*?*?*?*?*?*?*?*?*?*?*?*?*?*?*?*?*?*?*?*?,0.3,-1.5,86,103010,0,-0,257,0.0,-0.0,0.0,0,0,0,0,227,5.7,5,3,9999,99999,9,999999999,0.0,999,999,99
3019,1,3,9,0,*?*?*?*?*?*?*?*?*?*?*?*?*?*?*?*?*?*?*?*?*?*?,1.3,-0.6,87,103010,148,1409,236,50.5,336.9,15.2,5354,21837,2568,344,230,3.6,0,0,9999,99999,9,999999999,0.0,999,999,99
3019,1,3,10,0,*?*?*?*?*?*?*?*?*?*?*?*?*?*?*?*?*?*?*?*?*?*?,1.5,-0.4,86,103010,260,1413,237,125.4,477.2,37.6,13091,35723,5882,706,233,4.6,0,0,9999,99999,9,999999999,0.0,999,999,99
3019,1,3,11,0,*?*?*?*?*?*?*?*?*?*?*?*?*?*?*?*?*?*?*?*?*?*?,2.0,0.2,88,103010,324,1413,275,132.8,206.8,85.4,14062,16602,10076,1642,237,6.7,7,4,9999,99999,9,999999999,0.0,999,999,99
3019,1,3,12,0,*?*?*?*?*?*?*?*?*?*?*?*?*?*?*?*?*?*?*?*?*?*?,4.1,1.0,80,103010,336,1413,299,51.2,0.0,51.2,5974,0,5987,2038,240,6.2,10,5,9999,99999,9,999999999,0.0,999,999,99
3019,1,3,13,0,*?*?*?*?*?*?*?*?*?*?*?*?*?*?*?*?*?*?*?*?*?*?,4.2,1.3,81,103010,295,1412,289,99.5,120.0,74.4,10880,9562,8637,1605,240,6.7,8,4,9999,99999,9,999999999,0.0,999,999,99
3019,1,3,14,0,*?*?*?*?*?*?*?*?*?*?*?*?*?*?*?*?*?*?*?*?*?*?,3.9,2.9,92,103010,204,1411,293,44.4,40.8,38.5,4935,2757,4583,811,240,6.7,9,5,9999,99999,9,999999999,0.0,999,999,99
3019,1,3,15,0,*?*?*?*?*?*?*?*?*?*?*?*?*?*?*?*?*?*?*?*?*?*?,4.0,2.1,87,103010,70,1423,284,0.0,0.0,0.0,0,0,0,0,240,6.2,7,4,9999,99999,9,999999999,0.1,999,999,99
3019,1,3,16,0,*?*?*?*?*?*?*?*?*?*?*?*?*?*?*?*?*?*?*?*?*?*?,4.0,1.9,86,103010,0,-0,298,0.0,-0.0,0.0,0,0,0,0,240,6.7,10,5,9999,99999,9,999999999,0.2,999,999,99
3019,1,3,17,0,*?*?*?*?*?*?*?*?*?*?*?*?*?*?*?*?*?*?*?*?*?*?,4.1,1.7,84,103010,0,-0,298,0.0,-0.0,0.0,0,0,0,0,240,6.2,10,5,9999,99999,9,999999999,0.3,999,999,99
3019,1,3,18,0,*?*?*?*?*?*?*?*?*?*?*?*?*?*?*?*?*?*?*?*?*?*?,1.8,-0.2,86,103010,0,-0,289,0.0,-0.0,0.0,0,0,0,0,240,5.7,10,5,9999,99999,9,999999999,0.0,999,999,99
3019,1,3,19,0,*?*?*?*?*?*?*?*?*?*?*?*?*?*?*?*?*?*?*?*?*?*?,2.7,-0.4,79,103010,0,-0,293,0.0,-0.0,0.0,0,0,0,0,240,4.6,10,5,9999,99999,9,999999999,0.0,999,999,99
3019,1,3,20,0,*?*?*?*?*?*?*?*?*?*?*?*?*?*?*?*?*?*?*?*?*?*?,2.0,-1.9,73,103010,0,-0,290,0.0,-0.0,0.0,0,0,0,0,240,5.7,10,5,9999,99999,9,999999999,0.0,999,999,99
3019,1,3,21,0,*?*?*?*?*?*?*?*?*?*?*?*?*?*?*?*?*?*?*?*?*?*?,1.0,-2.2,78,103010,0,-0,286,0.0,-0.0,0.0,0,0,0,0,240,4.6,10,5,9999,99999,9,999999999,0.0,999,999,99
3019,1,3,22,0,*?*?*?*?*?*?*?*?*?*?*?*?*?*?*?*?*?*?*?*?*?*?,-0.4,-3.4,77,103010,0,-0,280,0.0,-0.0,0.0,0,0,0,0,240,5.2,10,5,9999,99999,9,999999999,0.0,999,999,99
3019,1,3,23,0,*?*?*?*?*?*?*?*?*?*?*?*?*?*?*?*?*?*?*?*?*?*?,-0.5,-3.9,74,103010,0,-0,280,0.0,-0.0,0.0,0,0,0,0,240,4.6,10,5,9999,99999,9,999999999,0.0,999,999,99
3019,1,3,24,0,*?*?*?*?*?*?*?*?*?*?*?*?*?*?*?*?*?*?*?*?*?*?,-0.8,-0.8,100,103010,0,-0,278,0.0,-0.0,0.0,0,0,0,0,240,4.6,10,5,9999,99999,9,999999999,0.0,999,999,99
3019,1,4,1,0,*?*?*?*?*?*?*?*?*?*?*?*?*?*?*?*?*?*?*?*?*?*?,-1.8,-4.2,84,103539,0,-0,275,0.0,-0.0,0.0,0,0,0,0,240,2.6,10,5,9999,99999,9,999999999,0.0,999,999,99
3019,1,4,2,0,*?*?*?*?*?*?*?*?*?*?*?*?*?*?*?*?*?*?*?*?*?*?,-3.0,-4.2,93,103539,0,-0,270,0.0,-0.0,0.0,0,0,0,0,240,3.1,10,5,9999,99999,9,999999999,0.0,999,999,99
3019,1,4,3,0,*?*?*?*?*?*?*?*?*?*?*?*?*?*?*?*?*?*?*?*?*?*?,-2.8,-3.1,99,103539,0,-0,271,0.0,-0.0,0.0,0,0,0,0,240,2.1,10,5,9999,99999,9,999999999,0.0,999,999,99
3019,1,4,4,0,*?*?*?*?*?*?*?*?*?*?*?*?*?*?*?*?*?*?*?*?*?*?,-2.8,-3.4,97,103539,0,-0,271,0.0,-0.0,0.0,0,0,0,0,240,3.1,10,5,9999,99999,9,999999999,0.0,999,999,99
3019,1,4,5,0,*?*?*?*?*?*?*?*?*?*?*?*?*?*?*?*?*?*?*?*?*?*?,-3.4,-4.5,93,103539,0,-0,268,0.0,-0.0,0.0,0,0,0,0,240,2.6,10,5,9999,99999,9,999999999,0.0,999,999,99
3019,1,4,6,0,*?*?*?*?*?*?*?*?*?*?*?*?*?*?*?*?*?*?*?*?*?*?,-4.1,-4.2,100,103539,0,-0,265,0.0,-0.0,0.0,0,0,0,0,240,3.6,10,5,9999,99999,9,999999999,0.0,999,999,99
3019,1,4,7,0,*?*?*?*?*?*?*?*?*?*?*?*?*?*?*?*?*?*?*?*?*?*?,-2.7,-3.4,97,103539,0,-0,271,0.0,-0.0,0.0,0,0,0,0,255,4.1,10,5,9999,99999,9,999999999,0.0,999,999,99
3019,1,4,8,0,*?*?*?*?*?*?*?*?*?*?*?*?*?*?*?*?*?*?*?*?*?*?,-1.4,-2.7,92,103539,0,-0,271,0.0,-0.0,0.0,0,0,0,0,270,5.7,9,5,9999,99999,9,999999999,0.0,999,999,99
3019,1,4,9,0,*?*?*?*?*?*?*?*?*?*?*?*?*?*?*?*?*?*?*?*?*?*?,-2.3,-2.9,97,103539,150,1417,246,47.9,237.6,22.8,4979,13904,3623,422,285,3.6,5,3,9999,99999,9,999999999,0.0,999,999,99
3019,1,4,10,0,*?*?*?*?*?*?*?*?*?*?*?*?*?*?*?*?*?*?*?*?*?*?,-1.0,-2.2,93,103539,262,1415,226,126.6,478.4,38.0,13208,35904,5932,712,300,4.6,0,0,9999,99999,9,999999999,0.0,999,999,99
3019,1,4,11,0,*?*?*?*?*?*?*?*?*?*?*?*?*?*?*?*?*?*?*?*?*?*?,0.2,-1.9,86,103539,326,1412,230,169.8,515.0,50.9,17656,41903,7748,953,315,6.7,0,0,9999,99999,9,999999999,0.0,999,999,99
3019,1,4,12,0,*?*?*?*?*?*?*?*?*?*?*?*?*?*?*?*?*?*?*?*?*?*?,1.9,-1.3,81,103539,338,1411,237,178.1,520.4,53.4,18514,42889,8092,1000,330,6.2,0,0,9999,99999,9,999999999,0.0,999,999,99
3019,1,4,13,0,*?*?*?*?*?*?*?*?*?*?*?*?*?*?*?*?*?*?*?*?*?*?,1.7,-0.4,88,103539,298,1413,248,150.5,479.5,49.4,15571,37617,7467,911,312,6.7,2,1,9999,99999,9,999999999,0.0,999,999,99
3019,1,4,14,0,*?*?*?*?*?*?*?*?*?*?*?*?*?*?*?*?*?*?*?*?*?*?,1.7,0.2,92,103539,207,1410,279,60.2,103.3,45.0,6441,6475,5501,813,293,6.7,8,4,9999,99999,9,999999999,0.0,999,999,99
3019,1,4,15,0,*?*?*?*?*?*?*?*?*?*?*?*?*?*?*?*?*?*?*?*?*?*?,2.0,0.4,91,103539,73,1414,285,0.0,0.0,0.0,0,0,0,0,275,6.2,9,5,9999,99999,9,999999999,0.0,999,999,99
3019,1,4,16,0,*?*?*?*?*?*?*?*?*?*?*?*?*?*?*?*?*?*?*?*?*?*?,1.7,0.6,95,103539,0,-0,288,0.0,-0.0,0.0,0,0,0,0,257,6.7,10,5,9999,99999,9,999999999,0.0,999,999,99
3019,1,4,17,0,*?*?*?*?*?*?*?*?*?*?*?*?*?*?*?*?*?*?*?*?*?*?,0.6,0.6,100,103539,0,-0,284,0.0,-0.0,0.0,0,0,0,0,238,6.2,10,5,9999,99999,9,999999999,0.0,999,999,99
3019,1,4,18,0,*?*?*?*?*?*?*?*?*?*?*?*?*?*?*?*?*?*?*?*?*?*?,0.1,0.2,100,103539,0,-0,282,0.0,-0.0,0.0,0,0,0,0,220,5.7,10,5,9999,99999,9,999999999,0.1,999,999,99
3019,1,4,19,0,*?*?*?*?*?*?*?*?*?*?*?*?*?*?*?*?*?*?*?*?*?*?,0.2,0.2,100,103539,0,-0,282,0.0,-0.0,0.0,0,0,0,0,213,4.6,10,5,9999,99999,9,999999999,0.5,999,999,99
3019,1,4,20,0,*?*?*?*?*?*?*?*?*?*?*?*?*?*?*?*?*?*?*?*?*?*?,-1.0,-1.3,100,103539,0,-0,278,0.0,-0.0,0.0,0,0,0,0,207,5.7,10,5,9999,99999,9,999999999,0.2,999,999,99
3019,1,4,21,0,*?*?*?*?*?*?*?*?*?*?*?*?*?*?*?*?*?*?*?*?*?*?,-1.6,-1.7,100,103539,0,-0,275,0.0,-0.0,0.0,0,0,0,0,200,4.6,10,5,9999,99999,9,999999999,0.0,999,999,99
3019,1,4,22,0,*?*?*?*?*?*?*?*?*?*?*?*?*?*?*?*?*?*?*?*?*?*?,-2.1,-2.2,100,103539,0,-0,273,0.0,-0.0,0.0,0,0,0,0,193,5.2,10,5,9999,99999,9,999999999,0.0,999,999,99
3019,1,4,23,0,*?*?*?*?*?*?*?*?*?*?*?*?*?*?*?*?*?*?*?*?*?*?,-2.2,-2.2,100,103539,0,-0,273,0.0,-0.0,0.0,0,0,0,0,187,4.6,10,5,9999,99999,9,999999999,0.1,999,999,99
3019,1,4,24,0,*?*?*?*?*?*?*?*?*?*?*?*?*?*?*?*?*?*?*?*?*?*?,-0.6,-4.2,77,103539,0,-0,280,0.0,-0.0,0.0,0,0,0,0,240,4.6,10,5,9999,99999,9,999999999,0.0,999,999,99
3019,1,5,1,0,*?*?*?*?*?*?*?*?*?*?*?*?*?*?*?*?*?*?*?*?*?*?,-1.5,-1.5,100,103273,0,-0,276,0.0,-0.0,0.0,0,0,0,0,180,2.6,10,5,9999,99999,9,999999999,0.4,999,999,99
3019,1,5,2,0,*?*?*?*?*?*?*?*?*?*?*?*?*?*?*?*?*?*?*?*?*?*?,-0.5,-0.6,100,103273,0,-0,279,0.0,-0.0,0.0,0,0,0,0,180,3.1,10,5,9999,99999,9,999999999,0.4,999,999,99
3019,1,5,3,0,*?*?*?*?*?*?*?*?*?*?*?*?*?*?*?*?*?*?*?*?*?*?,-1.5,-1.5,100,103273,0,-0,276,0.0,-0.0,0.0,0,0,0,0,180,2.1,10,5,9999,99999,9,999999999,0.0,999,999,99
3019,1,5,4,0,*?*?*?*?*?*?*?*?*?*?*?*?*?*?*?*?*?*?*?*?*?*?,-1.9,-1.9,100,103273,0,-0,274,0.0,-0.0,0.0,0,0,0,0,180,3.1,10,5,9999,99999,9,999999999,0.0,999,999,99
3019,1,5,5,0,*?*?*?*?*?*?*?*?*?*?*?*?*?*?*?*?*?*?*?*?*?*?,-1.7,-1.7,100,103273,0,-0,275,0.0,-0.0,0.0,0,0,0,0,180,2.6,10,5,9999,99999,9,999999999,0.0,999,999,99
3019,1,5,6,0,*?*?*?*?*?*?*?*?*?*?*?*?*?*?*?*?*?*?*?*?*?*?,-2.2,-2.2,100,103273,0,-0,273,0.0,-0.0,0.0,0,0,0,0,180,3.6,10,5,9999,99999,9,999999999,0.0,999,999,99
3019,1,5,7,0,*?*?*?*?*?*?*?*?*?*?*?*?*?*?*?*?*?*?*?*?*?*?,-2.7,-2.9,100,103273,0,-0,271,0.0,-0.0,0.0,0,0,0,0,180,4.1,10,5,9999,99999,9,999999999,0.5,999,999,99
3019,1,5,8,0,*?*?*?*?*?*?*?*?*?*?*?*?*?*?*?*?*?*?*?*?*?*?,-1.9,-1.9,100,103273,0,-0,274,0.0,-0.0,0.0,0,0,0,0,180,5.7,10,5,9999,99999,9,999999999,3.3,999,999,99
3019,1,5,9,0,*?*?*?*?*?*?*?*?*?*?*?*?*?*?*?*?*?*?*?*?*?*?,-1.1,-1.1,100,103273,151,1413,272,26.4,32.8,22.9,2975,1903,2780,477,180,3.6,9,5,9999,99999,9,999999999,0.0,999,999,99
3019,1,5,10,0,*?*?*?*?*?*?*?*?*?*?*?*?*?*?*?*?*?*?*?*?*?*?,0.2,0.2,100,103273,263,1410,277,64.4,45.9,55.8,7116,3495,6575,1194,180,4.6,9,5,9999,99999,9,999999999,0.0,999,999,99
3019,1,5,11,0,*?*?*?*?*?*?*?*?*?*?*?*?*?*?*?*?*?*?*?*?*?*?,-0.2,-0.2,100,103273,328,1411,281,49.7,0.0,49.7,5801,0,5814,1974,180,6.7,10,5,9999,99999,9,999999999,0.0,999,999,99
3019,1,5,12,0,*?*?*?*?*?*?*?*?*?*?*?*?*?*?*?*?*?*?*?*?*?*?,1.4,-0.0,100,103273,341,1412,287,52.2,0.0,52.2,6093,0,6106,2081,180,6.2,10,5,9999,99999,9,999999999,0.0,999,999,99
3019,1,5,13,0,*?*?*?*?*?*?*?*?*?*?*?*?*?*?*?*?*?*?*?*?*?*?,1.1,-1.7,98,103273,301,1412,281,77.1,48.1,66.8,8461,3960,7579,1744,210,6.7,9,5,9999,99999,9,999999999,0.2,999,999,99
3019,1,5,14,0,*?*?*?*?*?*?*?*?*?*?*?*?*?*?*?*?*?*?*?*?*?*?,0.9,-0.8,100,103273,211,1414,285,26.8,0.0,26.8,3154,0,3158,1042,240,6.7,10,5,9999,99999,9,999999999,0.1,999,999,99
3019,1,5,15,0,*?*?*?*?*?*?*?*?*?*?*?*?*?*?*?*?*?*?*?*?*?*?,1.4,-1.1,100,103273,77,1422,282,1.2,2.9,1.0,154,89,168,15,270,6.2,9,5,9999,99999,9,999999999,0.0,999,999,99
3019,1,5,16,0,*?*?*?*?*?*?*?*?*?*?*?*?*?*?*?*?*?*?*?*?*?*?,1.1,-1.3,100,103273,0,-0,286,0.0,-0.0,0.0,0,0,0,0,300,6.7,10,5,9999,99999,9,999999999,0.0,999,999,99
3019,1,5,17,0,*?*?*?*?*?*?*?*?*?*?*?*?*?*?*?*?*?*?*?*?*?*?,-0.7,-1.1,100,103273,0,-0,279,0.0,-0.0,0.0,0,0,0,0,330,6.2,10,5,9999,99999,9,999999999,0.0,999,999,99
3019,1,5,18,0,*?*?*?*?*?*?*?*?*?*?*?*?*?*?*?*?*?*?*?*?*?*?,0.4,-0.8,100,103273,0,-0,283,0.0,-0.0,0.0,0,0,0,0,360,5.7,10,5,9999,99999,9,999999999,0.0,999,999,99
3019,1,5,19,0,*?*?*?*?*?*?*?*?*?*?*?*?*?*?*?*?*?*?*?*?*?*?,-0.6,-2.2,100,103273,0,-0,279,0.0,-0.0,0.0,0,0,0,0,330,4.6,10,5,9999,99999,9,999999999,0.0,999,999,99
3019,1,5,20,0,*?*?*?*?*?*?*?*?*?*?*?*?*?*?*?*?*?*?*?*?*?*?,-0.5,-2.4,100,103273,0,-0,280,0.0,-0.0,0.0,0,0,0,0,300,5.7,10,5,9999,99999,9,999999999,0.0,999,999,99
3019,1,5,21,0,*?*?*?*?*?*?*?*?*?*?*?*?*?*?*?*?*?*?*?*?*?*?,-0.8,-2.7,100,103273,0,-0,279,0.0,-0.0,0.0,0,0,0,0,270,4.6,10,5,9999,99999,9,999999999,0.0,999,999,99
3019,1,5,22,0,*?*?*?*?*?*?*?*?*?*?*?*?*?*?*?*?*?*?*?*?*?*?,-1.6,-3.1,100,103273,0,-0,275,0.0,-0.0,0.0,0,0,0,0,240,5.2,10,5,9999,99999,9,999999999,0.0,999,999,99
3019,1,5,23,0,*?*?*?*?*?*?*?*?*?*?*?*?*?*?*?*?*?*?*?*?*?*?,-1.7,-3.4,100,103273,0,-0,275,0.0,-0.0,0.0,0,0,0,0,210,4.6,10,5,9999,99999,9,999999999,0.0,999,999,99
3019,1,5,24,0,*?*?*?*?*?*?*?*?*?*?*?*?*?*?*?*?*?*?*?*?*?*?,-2.3,-2.4,100,103273,0,-0,272,0.0,-0.0,0.0,0,0,0,0,180,4.6,10,5,9999,99999,9,999999999,0.0,999,999,99
3019,1,6,1,0,*?*?*?*?*?*?*?*?*?*?*?*?*?*?*?*?*?*?*?*?*?*?,-1.8,-5.0,75,102983,0,-0,275,0.0,-0.0,0.0,0,0,0,0,160,2.6,10,5,9999,99999,9,999999999,0.0,999,999,99
3019,1,6,2,0,*?*?*?*?*?*?*?*?*?*?*?*?*?*?*?*?*?*?*?*?*?*?,-1.9,-6.3,70,102983,0,-0,275,0.0,-0.0,0.0,0,0,0,0,140,3.1,10,5,9999,99999,9,999999999,0.0,999,999,99
3019,1,6,3,0,*?*?*?*?*?*?*?*?*?*?*?*?*?*?*?*?*?*?*?*?*?*?,-1.9,-4.2,82,102983,0,-0,274,0.0,-0.0,0.0,0,0,0,0,120,2.1,10,5,9999,99999,9,999999999,0.0,999,999,99
3019,1,6,4,0,*?*?*?*?*?*?*?*?*?*?*?*?*?*?*?*?*?*?*?*?*?*?,-1.1,-5.6,68,102983,0,-0,278,0.0,-0.0,0.0,0,0,0,0,100,3.1,10,5,9999,99999,9,999999999,0.0,999,999,99
3019,1,6,5,0,*?*?*?*?*?*?*?*?*?*?*?*?*?*?*?*?*?*?*?*?*?*?,-0.3,-4.2,72,102983,0,-0,281,0.0,-0.0,0.0,0,0,0,0,80,2.6,10,5,9999,99999,9,999999999,0.0,999,999,99
3019,1,6,6,0,*?*?*?*?*?*?*?*?*?*?*?*?*?*?*?*?*?*?*?*?*?*?,-1.4,-5.6,70,102983,0,-0,277,0.0,-0.0,0.0,0,0,0,0,60,3.6,10,5,9999,99999,9,999999999,0.0,999,999,99
3019,1,6,7,0,*?*?*?*?*?*?*?*?*?*?*?*?*?*?*?*?*?*?*?*?*?*?,-1.8,-6.0,70,102983,0,-0,275,0.0,-0.0,0.0,0,0,0,0,82,4.1,10,5,9999,99999,9,999999999,0.0,999,999,99
3019,1,6,8,0,*?*?*?*?*?*?*?*?*?*?*?*?*?*?*?*?*?*?*?*?*?*?,-1.2,-5.3,71,102983,-0,0,272,0.0,-0.0,0.0,0,0,0,0,103,5.7,9,5,9999,99999,9,999999999,0.0,999,999,99
3019,1,6,9,0,*?*?*?*?*?*?*?*?*?*?*?*?*?*?*?*?*?*?*?*?*?*?,-1.1,-7.6,57,102983,153,1416,254,46.7,193.8,25.8,5038,10462,3671,447,125,3.6,6,3,9999,99999,9,999999999,0.0,999,999,99
3019,1,6,10,0,*?*?*?*?*?*?*?*?*?*?*?*?*?*?*?*?*?*?*?*?*?*?,-0.9,-6.6,62,102983,266,1415,261,101.9,193.6,65.5,10819,14024,7838,1227,147,4.6,7,4,9999,99999,9,999999999,0.0,999,999,99
3019,1,6,11,0,*?*?*?*?*?*?*?*?*?*?*?*?*?*?*?*?*?*?*?*?*?*?,-0.4,-6.0,62,102983,331,1413,240,171.0,465.0,62.1,17542,37653,9105,1125,168,6.7,3,2,9999,99999,9,999999999,0.0,999,999,99
3019,1,6,12,0,*?*?*?*?*?*?*?*?*?*?*?*?*?*?*?*?*?*?*?*?*?*?,-0.4,-3.9,75,102983,344,1413,236,181.3,500.4,59.5,18728,41277,8844,1098,190,6.2,2,1,9999,99999,9,999999999,0.0,999,999,99
3019,1,6,13,0,*?*?*?*?*?*?*?*?*?*?*?*?*?*?*?*?*?*?*?*?*?*?,-0.1,-2.2,83,102983,304,1411,229,155.2,504.4,46.6,16151,40048,7139,871,187,6.7,0,0,9999,99999,9,999999999,0.0,999,999,99
3019,1,6,14,0,*?*?*?*?*?*?*?*?*?*?*?*?*?*?*?*?*?*?*?*?*?*?,0.1,-4.5,69,102983,214,1411,266,74.8,176.0,48.1,7984,11253,5848,875,183,6.7,7,4,9999,99999,9,999999999,0.0,999,999,99
3019,1,6,15,0,*?*?*?*?*?*?*?*?*?*?*?*?*?*?*?*?*?*?*?*?*?*?,-0.2,-4.8,69,102983,80,1409,253,4.5,41.7,2.1,551,2303,412,60,180,6.2,5,3,9999,99999,9,999999999,0.0,999,999,99
3019,1,6,16,0,*?*?*?*?*?*?*?*?*?*?*?*?*?*?*?*?*?*?*?*?*?*?,-0.6,-6.9,59,102983,0,-0,280,0.0,-0.0,0.0,0,0,0,0,177,6.7,10,5,9999,99999,9,999999999,0.0,999,999,99
3019,1,6,17,0,*?*?*?*?*?*?*?*?*?*?*?*?*?*?*?*?*?*?*?*?*?*?,-0.2,-5.0,67,102983,0,-0,281,0.0,-0.0,0.0,0,0,0,0,173,6.2,10,5,9999,99999,9,999999999,0.0,999,999,99
3019,1,6,18,0,*?*?*?*?*?*?*?*?*?*?*?*?*?*?*?*?*?*?*?*?*?*?,-1.5,-4.8,76,102983,0,-0,276,0.0,-0.0,0.0,0,0,0,0,170,5.7,10,5,9999,99999,9,999999999,0.0,999,999,99
3019,1,6,19,0,*?*?*?*?*?*?*?*?*?*?*?*?*?*?*?*?*?*?*?*?*?*?,-0.0,-2.7,80,102983,0,-0,282,0.0,-0.0,0.0,0,0,0,0,168,4.6,10,5,9999,99999,9,999999999,0.0,999,999,99
3019,1,6,20,0,*?*?*?*?*?*?*?*?*?*?*?*?*?*?*?*?*?*?*?*?*?*?,-1.3,-3.4,83,102983,0,-0,277,0.0,-0.0,0.0,0,0,0,0,167,5.7,10,5,9999,99999,9,999999999,0.0,999,999,99
3019,1,6,21,0,*?*?*?*?*?*?*?*?*?*?*?*?*?*?*?*?*?*?*?*?*?*?,-1.4,-3.1,86,102983,0,-0,276,0.0,-0.0,0.0,0,0,0,0,165,4.6,10,5,9999,99999,9,999999999,0.0,999,999,99
3019,1,6,22,0,*?*?*?*?*?*?*?*?*?*?*?*?*?*?*?*?*?*?*?*?*?*?,-0.4,-0.4,100,102983,0,-0,280,0.0,-0.0,0.0,0,0,0,0,163,5.2,10,5,9999,99999,9,999999999,0.0,999,999,99
3019,1,6,23,0,*?*?*?*?*?*?*?*?*?*?*?*?*?*?*?*?*?*?*?*?*?*?,-1.0,-2.4,88,102983,0,-0,278,0.0,-0.0,0.0,0,0,0,0,162,4.6,10,5,9999,99999,9,999999999,0.0,999,999,99
3019,1,6,24,0,*?*?*?*?*?*?*?*?*?*?*?*?*?*?*?*?*?*?*?*?*?*?,-1.8,-4.2,82,102983,0,-0,275,0.0,-0.0,0.0,0,0,0,0,180,4.6,10,5,9999,99999,9,999999999,0.0,999,999,99
3019,1,7,1,0,*?*?*?*?*?*?*?*?*?*?*?*?*?*?*?*?*?*?*?*?*?*?,-2.8,-4.2,89,102303,0,-0,271,0.0,-0.0,0.0,0,0,0,0,155,2.6,10,5,9999,99999,9,999999999,0.0,999,999,99
3019,1,7,2,0,*?*?*?*?*?*?*?*?*?*?*?*?*?*?*?*?*?*?*?*?*?*?,-3.1,-5.3,84,102303,0,-0,270,0.0,-0.0,0.0,0,0,0,0,150,3.1,10,5,9999,99999,9,999999999,0.0,999,999,99
3019,1,7,3,0,*?*?*?*?*?*?*?*?*?*?*?*?*?*?*?*?*?*?*?*?*?*?,-4.0,-9.6,63,102303,0,-0,267,0.0,-0.0,0.0,0,0,0,0,145,2.1,10,5,9999,99999,9,999999999,0.0,999,999,99
3019,1,7,4,0,*?*?*?*?*?*?*?*?*?*?*?*?*?*?*?*?*?*?*?*?*?*?,-3.4,-8.4,65,102303,0,-0,269,0.0,-0.0,0.0,0,0,0,0,140,3.1,10,5,9999,99999,9,999999999,0.0,999,999,99
3019,1,7,5,0,*?*?*?*?*?*?*?*?*?*?*?*?*?*?*?*?*?*?*?*?*?*?,-3.1,-8.0,66,102303,0,-0,270,0.0,-0.0,0.0,0,0,0,0,135,2.6,10,5,9999,99999,9,999999999,0.0,999,999,99
3019,1,7,6,0,*?*?*?*?*?*?*?*?*?*?*?*?*?*?*?*?*?*?*?*?*?*?,-4.2,-12.4,50,102303,0,-0,266,0.0,-0.0,0.0,0,0,0,0,130,3.6,10,5,9999,99999,9,999999999,0.0,999,999,99
3019,1,7,7,0,*?*?*?*?*?*?*?*?*?*?*?*?*?*?*?*?*?*?*?*?*?*?,-3.6,-10.4,56,102303,0,-0,268,0.0,-0.0,0.0,0,0,0,0,132,4.1,10,5,9999,99999,9,999999999,0.0,999,999,99
3019,1,7,8,0,*?*?*?*?*?*?*?*?*?*?*?*?*?*?*?*?*?*?*?*?*?*?,-3.0,-10.4,53,102303,1,1200,271,0.0,0.0,0.0,0,0,0,0,133,5.7,10,5,9999,99999,9,999999999,0.0,999,999,99
3019,1,7,9,0,*?*?*?*?*?*?*?*?*?*?*?*?*?*?*?*?*?*?*?*?*?*?,-3.1,-13.5,41,102303,154,1409,271,15.8,0.0,15.8,1891,-0,1892,618,135,3.6,10,5,9999,99999,9,999999999,0.0,999,999,99
3019,1,7,10,0,*?*?*?*?*?*?*?*?*?*?*?*?*?*?*?*?*?*?*?*?*?*?,-2.8,-9.2,58,102303,268,1414,271,37.9,0.0,37.9,4433,0,4441,1484,137,4.6,10,5,9999,99999,9,999999999,0.0,999,999,99
3019,1,7,11,0,*?*?*?*?*?*?*?*?*?*?*?*?*?*?*?*?*?*?*?*?*?*?,-1.3,-10.0,49,102303,333,1411,277,50.7,0.0,50.7,5918,0,5930,2017,138,6.7,10,5,9999,99999,9,999999999,0.0,999,999,99
3019,1,7,12,0,*?*?*?*?*?*?*?*?*?*?*?*?*?*?*?*?*?*?*?*?*?*?,0.1,-8.8,48,102303,347,1412,283,53.3,0.0,53.3,6228,0,6241,2131,140,6.2,10,5,9999,99999,9,999999999,0.0,999,999,99
3019,1,7,13,0,*?*?*?*?*?*?*?*?*?*?*?*?*?*?*?*?*?*?*?*?*?*?,-0.2,-6.6,58,102303,308,1414,282,45.7,0.0,45.7,5335,0,5346,1805,143,6.7,10,5,9999,99999,9,999999999,0.0,999,999,99
3019,1,7,14,0,*?*?*?*?*?*?*?*?*?*?*?*?*?*?*?*?*?*?*?*?*?*?,-0.3,-12.4,35,102303,218,1413,282,28.2,0.0,28.2,3315,0,3320,1097,147,6.7,10,5,9999,99999,9,999999999,0.0,999,999,99
3019,1,7,15,0,*?*?*?*?*?*?*?*?*?*?*?*?*?*?*?*?*?*?*?*?*?*?,0.2,-14.1,29,102303,84,1412,284,2.2,0.0,2.2,285,-0,285,89,150,6.2,10,5,9999,99999,9,999999999,0.0,999,999,99
3019,1,7,16,0,*?*?*?*?*?*?*?*?*?*?*?*?*?*?*?*?*?*?*?*?*?*?,-0.3,-11.9,37,102303,0,-0,282,0.0,-0.0,0.0,0,0,0,0,153,6.7,10,5,9999,99999,9,999999999,0.0,999,999,99
3019,1,7,17,0,*?*?*?*?*?*?*?*?*?*?*?*?*?*?*?*?*?*?*?*?*?*?,-0.8,-10.0,46,102303,0,-0,279,0.0,-0.0,0.0,0,0,0,0,157,6.2,10,5,9999,99999,9,999999999,0.0,999,999,99
3019,1,7,18,0,*?*?*?*?*?*?*?*?*?*?*?*?*?*?*?*?*?*?*?*?*?*?,-0.5,-7.3,57,102303,0,-0,280,0.0,-0.0,0.0,0,0,0,0,160,5.7,10,5,9999,99999,9,999999999,0.0,999,999,99
3019,1,7,19,0,*?*?*?*?*?*?*?*?*?*?*?*?*?*?*?*?*?*?*?*?*?*?,-2.5,-6.9,68,102303,0,-0,272,0.0,-0.0,0.0,0,0,0,0,165,4.6,10,5,9999,99999,9,999999999,0.0,999,999,99
3019,1,7,20,0,*?*?*?*?*?*?*?*?*?*?*?*?*?*?*?*?*?*?*?*?*?*?,-2.7,-7.3,68,102303,0,-0,271,0.0,-0.0,0.0,0,0,0,0,170,5.7,10,5,9999,99999,9,999999999,0.0,999,999,99
3019,1,7,21,0,*?*?*?*?*?*?*?*?*?*?*?*?*?*?*?*?*?*?*?*?*?*?,-2.6,-6.6,72,102303,0,-0,272,0.0,-0.0,0.0,0,0,0,0,175,4.6,10,5,9999,99999,9,999999999,0.0,999,999,99
3019,1,7,22,0,*?*?*?*?*?*?*?*?*?*?*?*?*?*?*?*?*?*?*?*?*?*?,-2.4,-6.3,72,102303,0,-0,273,0.0,-0.0,0.0,0,0,0,0,180,5.2,10,5,9999,99999,9,999999999,0.0,999,999,99
3019,1,7,23,0,*?*?*?*?*?*?*?*?*?*?*?*?*?*?*?*?*?*?*?*?*?*?,-2.3,-8.0,63,102303,0,-0,273,0.0,-0.0,0.0,0,0,0,0,185,4.6,10,5,9999,99999,9,999999999,0.0,999,999,99
3019,1,7,24,0,*?*?*?*?*?*?*?*?*?*?*?*?*?*?*?*?*?*?*?*?*?*?,-1.6,-3.4,87,102303,0,-0,275,0.0,-0.0,0.0,0,0,0,0,160,4.6,10,5,9999,99999,9,999999999,0.0,999,999,99
3019,1,8,1,0,*?*?*?*?*?*?*?*?*?*?*?*?*?*?*?*?*?*?*?*?*?*?,-1.8,-5.0,75,102143,0,-0,275,0.0,-0.0,0.0,0,0,0,0,183,2.6,10,5,9999,99999,9,999999999,0.0,999,999,99
3019,1,8,2,0,*?*?*?*?*?*?*?*?*?*?*?*?*?*?*?*?*?*?*?*?*?*?,-1.9,-3.7,85,102143,0,-0,274,0.0,-0.0,0.0,0,0,0,0,177,3.1,10,5,9999,99999,9,999999999,0.0,999,999,99
3019,1,8,3,0,*?*?*?*?*?*?*?*?*?*?*?*?*?*?*?*?*?*?*?*?*?*?,-2.2,-5.0,78,102143,0,-0,273,0.0,-0.0,0.0,0,0,0,0,170,2.1,10,5,9999,99999,9,999999999,0.0,999,999,99
3019,1,8,4,0,*?*?*?*?*?*?*?*?*?*?*?*?*?*?*?*?*?*?*?*?*?*?,-1.8,-2.9,90,102143,0,-0,275,0.0,-0.0,0.0,0,0,0,0,163,3.1,10,5,9999,99999,9,999999999,0.0,999,999,99
3019,1,8,5,0,*?*?*?*?*?*?*?*?*?*?*?*?*?*?*?*?*?*?*?*?*?*?,-1.5,-3.1,85,102143,0,-0,276,0.0,-0.0,0.0,0,0,0,0,157,2.6,10,5,9999,99999,9,999999999,0.0,999,999,99
3019,1,8,6,0,*?*?*?*?*?*?*?*?*?*?*?*?*?*?*?*?*?*?*?*?*?*?,-1.5,-2.2,93,102143,0,-0,276,0.0,-0.0,0.0,0,0,0,0,150,3.6,10,5,9999,99999,9,999999999,0.0,999,999,99
3019,1,8,7,0,*?*?*?*?*?*?*?*?*?*?*?*?*?*?*?*?*?*?*?*?*?*?,-0.6,-1.9,88,102143,0,-0,279,0.0,-0.0,0.0,0,0,0,0,150,4.1,10,5,9999,99999,9,999999999,0.0,999,999,99
3019,1,8,8,0,*?*?*?*?*?*?*?*?*?*?*?*?*?*?*?*?*?*?*?*?*?*?,-1.7,-3.1,87,102143,3,1544,275,0.0,0.0,0.0,0,0,0,0,150,5.7,10,5,9999,99999,9,999999999,0.0,999,999,99
3019,1,8,9,0,*?*?*?*?*?*?*?*?*?*?*?*?*?*?*?*?*?*?*?*?*?*?,-1.8,-3.9,83,102143,156,1409,275,16.2,0.0,16.2,1935,-0,1936,633,150,3.6,10,5,9999,99999,9,999999999,0.0,999,999,99
3019,1,8,10,0,*?*?*?*?*?*?*?*?*?*?*?*?*?*?*?*?*?*?*?*?*?*?,-1.2,-6.3,65,102143,270,1412,277,38.4,0.0,38.4,4486,0,4494,1503,150,4.6,10,5,9999,99999,9,999999999,0.4,999,999,99
3019,1,8,11,0,*?*?*?*?*?*?*?*?*?*?*?*?*?*?*?*?*?*?*?*?*?*?,0.3,-4.8,65,102143,336,1411,283,51.2,0.0,51.2,5981,0,5994,2041,150,6.7,10,5,9999,99999,9,999999999,0.4,999,999,99
3019,1,8,12,0,*?*?*?*?*?*?*?*?*?*?*?*?*?*?*?*?*?*?*?*?*?*?,0.6,-5.0,62,102143,350,1411,285,54.0,0.0,54.0,6299,0,6314,2158,150,6.2,10,5,9999,99999,9,999999999,0.4,999,999,99
3019,1,8,13,0,*?*?*?*?*?*?*?*?*?*?*?*?*?*?*?*?*?*?*?*?*?*?,0.3,-3.4,73,102143,311,1411,283,46.4,0.0,46.4,5414,0,5425,1834,175,6.7,10,5,9999,99999,9,999999999,0.4,999,999,99
3019,1,8,14,0,*?*?*?*?*?*?*?*?*?*?*?*?*?*?*?*?*?*?*?*?*?*?,0.1,-3.7,73,102143,222,1414,282,29.0,0.0,29.0,3400,0,3405,1126,200,6.7,10,5,9999,99999,9,999999999,0.5,999,999,99
3019,1,8,15,0,*?*?*?*?*?*?*?*?*?*?*?*?*?*?*?*?*?*?*?*?*?*?,0.1,-4.5,67,102143,88,1412,282,2.9,0.0,2.9,381,-0,380,120,225,6.2,10,5,9999,99999,9,999999999,0.7,999,999,99
3019,1,8,16,0,*?*?*?*?*?*?*?*?*?*?*?*?*?*?*?*?*?*?*?*?*?*?,0.5,-5.0,63,102143,0,-0,284,0.0,-0.0,0.0,0,0,0,0,250,6.7,10,5,9999,99999,9,999999999,0.4,999,999,99
3019,1,8,17,0,*?*?*?*?*?*?*?*?*?*?*?*?*?*?*?*?*?*?*?*?*?*?,0.3,-3.9,70,102143,0,-0,283,0.0,-0.0,0.0,0,0,0,0,275,6.2,10,5,9999,99999,9,999999999,0.2,999,999,99
3019,1,8,18,0,*?*?*?*?*?*?*?*?*?*?*?*?*?*?*?*?*?*?*?*?*?*?,-0.7,-4.8,70,102143,0,-0,279,0.0,-0.0,0.0,0,0,0,0,300,5.7,10,5,9999,99999,9,999999999,0.0,999,999,99
3019,1,8,19,0,*?*?*?*?*?*?*?*?*?*?*?*?*?*?*?*?*?*?*?*?*?*?,-0.4,-4.8,68,102143,0,-0,280,0.0,-0.0,0.0,0,0,0,0,302,4.6,10,5,9999,99999,9,999999999,0.0,999,999,99
3019,1,8,20,0,*?*?*?*?*?*?*?*?*?*?*?*?*?*?*?*?*?*?*?*?*?*?,-0.5,-2.7,83,102143,0,-0,280,0.0,-0.0,0.0,0,0,0,0,303,5.7,10,5,9999,99999,9,999999999,0.0,999,999,99
3019,1,8,21,0,*?*?*?*?*?*?*?*?*?*?*?*?*?*?*?*?*?*?*?*?*?*?,-0.8,-2.9,82,102143,0,-0,279,0.0,-0.0,0.0,0,0,0,0,305,4.6,10,5,9999,99999,9,999999999,0.2,999,999,99
3019,1,8,22,0,*?*?*?*?*?*?*?*?*?*?*?*?*?*?*?*?*?*?*?*?*?*?,-1.2,-3.7,79,102143,0,-0,277,0.0,-0.0,0.0,0,0,0,0,307,5.2,10,5,9999,99999,9,999999999,0.9,999,999,99
3019,1,8,23,0,*?*?*?*?*?*?*?*?*?*?*?*?*?*?*?*?*?*?*?*?*?*?,-1.2,-4.8,74,102143,0,-0,277,0.0,-0.0,0.0,0,0,0,0,308,4.6,10,5,9999,99999,9,999999999,0.0,999,999,99
3019,1,8,24,0,*?*?*?*?*?*?*?*?*?*?*?*?*?*?*?*?*?*?*?*?*?*?,-2.2,-6.3,70,102143,0,-0,273,0.0,-0.0,0.0,0,0,0,0,190,4.6,10,5,9999,99999,9,999999999,0.0,999,999,99
3019,1,9,1,0,*?*?*?*?*?*?*?*?*?*?*?*?*?*?*?*?*?*?*?*?*?*?,-1.2,-1.3,100,102256,0,-0,277,0.0,-0.0,0.0,0,0,0,0,258,2.6,10,5,9999,99999,9,999999999,0.9,999,999,99
3019,1,9,2,0,*?*?*?*?*?*?*?*?*?*?*?*?*?*?*?*?*?*?*?*?*?*?,-1.4,-1.5,100,102256,0,-0,276,0.0,-0.0,0.0,0,0,0,0,207,3.1,10,5,9999,99999,9,999999999,0.7,999,999,99
3019,1,9,3,0,*?*?*?*?*?*?*?*?*?*?*?*?*?*?*?*?*?*?*?*?*?*?,-0.4,-0.4,100,102256,0,-0,280,0.0,-0.0,0.0,0,0,0,0,155,2.1,10,5,9999,99999,9,999999999,0.0,999,999,99
3019,1,9,4,0,*?*?*?*?*?*?*?*?*?*?*?*?*?*?*?*?*?*?*?*?*?*?,0.7,0.6,100,102256,0,-0,284,0.0,-0.0,0.0,0,0,0,0,103,3.1,10,5,9999,99999,9,999999999,0.0,999,999,99
3019,1,9,5,0,*?*?*?*?*?*?*?*?*?*?*?*?*?*?*?*?*?*?*?*?*?*?,-0.6,-0.6,100,102256,0,-0,279,0.0,-0.0,0.0,0,0,0,0,52,2.6,10,5,9999,99999,9,999999999,0.0,999,999,99
3019,1,9,6,0,*?*?*?*?*?*?*?*?*?*?*?*?*?*?*?*?*?*?*?*?*?*?,-0.8,-0.8,100,102256,0,-0,278,0.0,-0.0,0.0,0,0,0,0,0,3.6,10,5,9999,99999,9,999999999,0.0,999,999,99
3019,1,9,7,0,*?*?*?*?*?*?*?*?*?*?*?*?*?*?*?*?*?*?*?*?*?*?,-1.0,-1.1,100,102256,0,-0,277,0.0,-0.0,0.0,0,0,0,0,23,4.1,10,5,9999,99999,9,999999999,0.0,999,999,99
3019,1,9,8,0,*?*?*?*?*?*?*?*?*?*?*?*?*?*?*?*?*?*?*?*?*?*?,-1.0,-1.1,100,102256,4,1259,277,0.0,0.0,0.0,0,0,0,0,47,5.7,10,5,9999,99999,9,999999999,0.0,999,999,99
3019,1,9,9,0,*?*?*?*?*?*?*?*?*?*?*?*?*?*?*?*?*?*?*?*?*?*?,0.4,0.4,100,102256,159,1417,283,16.6,0.0,16.6,1984,-0,1985,649,70,3.6,10,5,9999,99999,9,999999999,0.0,999,999,99
3019,1,9,10,0,*?*?*?*?*?*?*?*?*?*?*?*?*?*?*?*?*?*?*?*?*?*?,0.2,-0.0,100,102256,273,1414,282,38.9,0.0,38.9,4545,0,4553,1524,93,4.6,10,5,9999,99999,9,999999999,0.0,999,999,99
3019,1,9,11,0,*?*?*?*?*?*?*?*?*?*?*?*?*?*?*?*?*?*?*?*?*?*?,3.1,0.8,99,102256,339,1411,294,51.8,0.0,51.8,6050,0,6063,2066,117,6.7,10,5,9999,99999,9,999999999,0.0,999,999,99
3019,1,9,12,0,*?*?*?*?*?*?*?*?*?*?*?*?*?*?*?*?*?*?*?*?*?*?,3.2,1.7,100,102256,354,1414,295,54.6,0.0,54.6,6379,0,6393,2187,140,6.2,10,5,9999,99999,9,999999999,0.0,999,999,99
3019,1,9,13,0,*?*?*?*?*?*?*?*?*?*?*?*?*?*?*?*?*?*?*?*?*?*?,3.2,2.3,100,102256,315,1413,294,47.1,0.0,47.1,5500,0,5511,1865,143,6.7,10,5,9999,99999,9,999999999,0.0,999,999,99
3019,1,9,14,0,*?*?*?*?*?*?*?*?*?*?*?*?*?*?*?*?*?*?*?*?*?*?,3.3,2.3,100,102256,226,1414,295,29.7,0.0,29.7,3490,0,3495,1157,147,6.7,10,5,9999,99999,9,999999999,0.0,999,999,99
3019,1,9,15,0,*?*?*?*?*?*?*?*?*?*?*?*?*?*?*?*?*?*?*?*?*?*?,3.1,0.4,95,102256,92,1410,294,3.7,0.0,3.7,479,-0,478,152,150,6.2,10,5,9999,99999,9,999999999,0.0,999,999,99
3019,1,9,16,0,*?*?*?*?*?*?*?*?*?*?*?*?*?*?*?*?*?*?*?*?*?*?,3.0,-1.5,82,102256,0,-0,294,0.0,-0.0,0.0,0,0,0,0,153,6.7,10,5,9999,99999,9,999999999,0.0,999,999,99
3019,1,9,17,0,*?*?*?*?*?*?*?*?*?*?*?*?*?*?*?*?*?*?*?*?*?*?,2.3,-0.8,91,102256,0,-0,291,0.0,-0.0,0.0,0,0,0,0,157,6.2,10,5,9999,99999,9,999999999,0.0,999,999,99
3019,1,9,18,0,*?*?*?*?*?*?*?*?*?*?*?*?*?*?*?*?*?*?*?*?*?*?,1.8,-1.3,90,102256,0,-0,289,0.0,-0.0,0.0,0,0,0,0,160,5.7,10,5,9999,99999,9,999999999,0.0,999,999,99
3019,1,9,19,0,*?*?*?*?*?*?*?*?*?*?*?*?*?*?*?*?*?*?*?*?*?*?,1.4,-2.2,86,102256,0,-0,288,0.0,-0.0,0.0,0,0,0,0,165,4.6,10,5,9999,99999,9,999999999,0.0,999,999,99
3019,1,9,20,0,*?*?*?*?*?*?*?*?*?*?*?*?*?*?*?*?*?*?*?*?*?*?,1.3,-2.9,83,102256,0,-0,287,0.0,-0.0,0.0,0,0,0,0,170,5.7,10,5,9999,99999,9,999999999,0.0,999,999,99
3019,1,9,21,0,*?*?*?*?*?*?*?*?*?*?*?*?*?*?*?*?*?*?*?*?*?*?,0.5,-2.7,89,102256,0,-0,284,0.0,-0.0,0.0,0,0,0,0,175,4.6,10,5,9999,99999,9,999999999,0.0,999,999,99
3019,1,9,22,0,*?*?*?*?*?*?*?*?*?*?*?*?*?*?*?*?*?*?*?*?*?*?,0.7,-4.5,75,102256,0,-0,285,0.0,-0.0,0.0,0,0,0,0,180,5.2,10,5,9999,99999,9,999999999,0.0,999,999,99
3019,1,9,23,0,*?*?*?*?*?*?*?*?*?*?*?*?*?*?*?*?*?*?*?*?*?*?,0.2,-3.1,88,102256,0,-0,283,0.0,-0.0,0.0,0,0,0,0,185,4.6,10,5,9999,99999,9,999999999,0.0,999,999,99
3019,1,9,24,0,*?*?*?*?*?*?*?*?*?*?*?*?*?*?*?*?*?*?*?*?*?*?,-1.1,-2.7,100,102256,0,-0,277,0.0,-0.0,0.0,0,0,0,0,310,4.6,10,5,9999,99999,9,999999999,0.1,999,999,99
3019,1,10,1,0,*?*?*?*?*?*?*?*?*?*?*?*?*?*?*?*?*?*?*?*?*?*?,-0.9,-8.0,56,101639,0,-0,279,0.0,-0.0,0.0,0,0,0,0,190,2.6,10,5,9999,99999,9,999999999,0.0,999,999,99
3019,1,10,2,0,*?*?*?*?*?*?*?*?*?*?*?*?*?*?*?*?*?*?*?*?*?*?,-1.2,-11.4,43,101639,0,-0,278,0.0,-0.0,0.0,0,0,0,0,190,3.1,10,5,9999,99999,9,999999999,0.0,999,999,99
3019,1,10,3,0,*?*?*?*?*?*?*?*?*?*?*?*?*?*?*?*?*?*?*?*?*?*?,-2.1,-10.4,50,101639,0,-0,274,0.0,-0.0,0.0,0,0,0,0,190,2.1,10,5,9999,99999,9,999999999,0.0,999,999,99
3019,1,10,4,0,*?*?*?*?*?*?*?*?*?*?*?*?*?*?*?*?*?*?*?*?*?*?,-2.8,-10.4,51,101639,0,-0,271,0.0,-0.0,0.0,0,0,0,0,190,3.1,10,5,9999,99999,9,999999999,0.0,999,999,99
3019,1,10,5,0,*?*?*?*?*?*?*?*?*?*?*?*?*?*?*?*?*?*?*?*?*?*?,-3.5,-11.9,48,101639,0,-0,269,0.0,-0.0,0.0,0,0,0,0,190,2.6,10,5,9999,99999,9,999999999,0.0,999,999,99
3019,1,10,6,0,*?*?*?*?*?*?*?*?*?*?*?*?*?*?*?*?*?*?*?*?*?*?,-2.3,-11.4,47,101639,0,-0,274,0.0,-0.0,0.0,0,0,0,0,190,3.6,10,5,9999,99999,9,999999999,0.0,999,999,99
3019,1,10,7,0,*?*?*?*?*?*?*?*?*?*?*?*?*?*?*?*?*?*?*?*?*?*?,-1.2,-9.2,52,101639,0,-0,278,0.0,-0.0,0.0,0,0,0,0,187,4.1,10,5,9999,99999,9,999999999,0.1,999,999,99
3019,1,10,8,0,*?*?*?*?*?*?*?*?*?*?*?*?*?*?*?*?*?*?*?*?*?*?,-1.5,-8.0,59,101639,6,1323,276,0.0,0.0,0.0,0,0,0,0,183,5.7,10,5,9999,99999,9,999999999,2.4,999,999,99
3019,1,10,9,0,*?*?*?*?*?*?*?*?*?*?*?*?*?*?*?*?*?*?*?*?*?*?,-0.7,-6.9,59,101639,161,1414,280,17.1,0.0,17.1,2035,-0,2036,667,180,3.6,10,5,9999,99999,9,999999999,1.3,999,999,99
3019,1,10,10,0,*?*?*?*?*?*?*?*?*?*?*?*?*?*?*?*?*?*?*?*?*?*?,-0.7,-9.2,50,101639,275,1410,273,68.4,46.7,59.3,7561,3608,6988,1273,177,4.6,9,5,9999,99999,9,999999999,0.7,999,999,99
3019,1,10,11,0,*?*?*?*?*?*?*?*?*?*?*?*?*?*?*?*?*?*?*?*?*?*?,0.9,-5.0,62,101639,342,1411,274,120.7,125.5,90.3,13178,10599,10429,1971,173,6.7,8,4,9999,99999,9,999999999,0.2,999,999,99
3019,1,10,12,0,*?*?*?*?*?*?*?*?*?*?*?*?*?*?*?*?*?*?*?*?*?*?,2.9,-4.2,57,101639,357,1412,283,127.3,126.9,95.2,13901,10871,10995,2087,170,6.2,8,4,9999,99999,9,999999999,0.5,999,999,99
3019,1,10,13,0,*?*?*?*?*?*?*?*?*?*?*?*?*?*?*?*?*?*?*?*?*?*?,3.0,-3.1,63,101639,319,1413,289,83.1,49.0,72.1,9125,4094,8170,1891,162,6.7,9,5,9999,99999,9,999999999,0.6,999,999,99
3019,1,10,14,0,*?*?*?*?*?*?*?*?*?*?*?*?*?*?*?*?*?*?*?*?*?*?,3.2,-1.5,71,101639,230,1413,290,53.0,43.3,46.0,5884,3089,5457,976,153,6.7,9,5,9999,99999,9,999999999,0.5,999,999,99
3019,1,10,15,0,*?*?*?*?*?*?*?*?*?*?*?*?*?*?*?*?*?*?*?*?*?*?,3.3,-2.2,67,101639,96,1406,290,7.9,15.4,6.9,939,710,888,142,145,6.2,9,5,9999,99999,9,999999999,0.3,999,999,99
3019,1,10,16,0,*?*?*?*?*?*?*?*?*?*?*?*?*?*?*?*?*?*?*?*?*?*?,2.4,-1.5,76,101639,0,-0,292,0.0,-0.0,0.0,0,0,0,0,137,6.7,10,5,9999,99999,9,999999999,0.3,999,999,99
3019,1,10,17,0,*?*?*?*?*?*?*?*?*?*?*?*?*?*?*?*?*?*?*?*?*?*?,1.1,0.2,95,101639,0,-0,286,0.0,-0.0,0.0,0,0,0,0,128,6.2,10,5,9999,99999,9,999999999,0.0,999,999,99
3019,1,10,18,0,*?*?*?*?*?*?*?*?*?*?*?*?*?*?*?*?*?*?*?*?*?*?,0.8,-0.2,93,101639,0,-0,285,0.0,-0.0,0.0,0,0,0,0,120,5.7,10,5,9999,99999,9,999999999,0.3,999,999,99
3019,1,10,19,0,*?*?*?*?*?*?*?*?*?*?*?*?*?*?*?*?*?*?*?*?*?*?,0.1,0.2,100,101639,0,-0,282,0.0,-0.0,0.0,0,0,0,0,107,4.6,10,5,9999,99999,9,999999999,0.0,999,999,99
3019,1,10,20,0,*?*?*?*?*?*?*?*?*?*?*?*?*?*?*?*?*?*?*?*?*?*?,-0.2,-1.1,95,101639,0,-0,281,0.0,-0.0,0.0,0,0,0,0,93,5.7,10,5,9999,99999,9,999999999,0.0,999,999,99
3019,1,10,21,0,*?*?*?*?*?*?*?*?*?*?*?*?*?*?*?*?*?*?*?*?*?*?,0.1,-0.8,95,101639,0,-0,282,0.0,-0.0,0.0,0,0,0,0,80,4.6,10,5,9999,99999,9,999999999,0.0,999,999,99
3019,1,10,22,0,*?*?*?*?*?*?*?*?*?*?*?*?*?*?*?*?*?*?*?*?*?*?,-1.0,-1.1,100,101639,0,-0,277,0.0,-0.0,0.0,0,0,0,0,67,5.2,10,5,9999,99999,9,999999999,0.0,999,999,99
3019,1,10,23,0,*?*?*?*?*?*?*?*?*?*?*?*?*?*?*?*?*?*?*?*?*?*?,-1.6,-1.7,100,101639,0,-0,275,0.0,-0.0,0.0,0,0,0,0,53,4.6,10,5,9999,99999,9,999999999,0.0,999,999,99
3019,1,10,24,0,*?*?*?*?*?*?*?*?*?*?*?*?*?*?*?*?*?*?*?*?*?*?,-0.3,-5.3,67,101639,0,-0,281,0.0,-0.0,0.0,0,0,0,0,190,4.6,10,5,9999,99999,9,999999999,0.0,999,999,99
3019,1,11,1,0,*?*?*?*?*?*?*?*?*?*?*?*?*?*?*?*?*?*?*?*?*?*?,-2.7,-2.9,100,101681,0,-0,271,0.0,-0.0,0.0,0,0,0,0,58,2.6,10,5,9999,99999,9,999999999,0.0,999,999,99
3019,1,11,2,0,*?*?*?*?*?*?*?*?*?*?*?*?*?*?*?*?*?*?*?*?*?*?,-2.6,-3.7,100,101681,0,-0,271,0.0,-0.0,0.0,0,0,0,0,77,3.1,10,5,9999,99999,9,999999999,0.0,999,999,99
3019,1,11,3,0,*?*?*?*?*?*?*?*?*?*?*?*?*?*?*?*?*?*?*?*?*?*?,-4.4,-4.5,100,101681,0,-0,264,0.0,-0.0,0.0,0,0,0,0,95,2.1,10,5,9999,99999,9,999999999,0.0,999,999,99
3019,1,11,4,0,*?*?*?*?*?*?*?*?*?*?*?*?*?*?*?*?*?*?*?*?*?*?,-4.7,-4.8,100,101681,0,-0,263,0.0,-0.0,0.0,0,0,0,0,113,3.1,10,5,9999,99999,9,999999999,0.0,999,999,99
3019,1,11,5,0,*?*?*?*?*?*?*?*?*?*?*?*?*?*?*?*?*?*?*?*?*?*?,-5.0,-5.0,100,101681,0,-0,262,0.0,-0.0,0.0,0,0,0,0,132,2.6,10,5,9999,99999,9,999999999,0.0,999,999,99
3019,1,11,6,0,*?*?*?*?*?*?*?*?*?*?*?*?*?*?*?*?*?*?*?*?*?*?,-4.8,-4.8,100,101681,0,-0,263,0.0,-0.0,0.0,0,0,0,0,150,3.6,10,5,9999,99999,9,999999999,0.1,999,999,99
3019,1,11,7,0,*?*?*?*?*?*?*?*?*?*?*?*?*?*?*?*?*?*?*?*?*?*?,-4.5,-4.5,100,101681,0,-0,264,0.0,-0.0,0.0,0,0,0,0,152,4.1,10,5,9999,99999,9,999999999,0.1,999,999,99
3019,1,11,8,0,*?*?*?*?*?*?*?*?*?*?*?*?*?*?*?*?*?*?*?*?*?*?,-3.5,-3.7,100,101681,8,1329,268,0.0,0.0,0.0,0,0,0,0,153,5.7,10,5,9999,99999,9,999999999,0.0,999,999,99
3019,1,11,9,0,*?*?*?*?*?*?*?*?*?*?*?*?*?*?*?*?*?*?*?*?*?*?,-3.2,-3.1,100,101681,163,1410,264,30.5,35.1,26.5,3430,2122,3200,554,155,3.6,9,5,9999,99999,9,999999999,0.0,999,999,99
3019,1,11,10,0,*?*?*?*?*?*?*?*?*?*?*?*?*?*?*?*?*?*?*?*?*?*?,-2.5,-2.4,100,101681,278,1411,267,69.4,46.9,60.2,7665,3654,7074,1292,157,4.6,9,5,9999,99999,9,999999999,0.0,999,999,99
3019,1,11,11,0,*?*?*?*?*?*?*?*?*?*?*?*?*?*?*?*?*?*?*?*?*?*?,-0.8,-0.8,100,101681,346,1413,273,92.2,50.1,80.0,10120,4298,9052,2115,158,6.7,9,5,9999,99999,9,999999999,0.0,999,999,99
3019,1,11,12,0,*?*?*?*?*?*?*?*?*?*?*?*?*?*?*?*?*?*?*?*?*?*?,0.2,-0.2,100,101681,361,1413,277,97.4,50.7,84.4,10684,4398,9552,2244,160,6.2,9,5,9999,99999,9,999999999,0.0,999,999,99
3019,1,11,13,0,*?*?*?*?*?*?*?*?*?*?*?*?*?*?*?*?*?*?*?*?*?*?,0.6,-1.5,100,101681,323,1413,284,48.6,0.0,48.6,5679,0,5691,1930,158,6.7,10,5,9999,99999,9,999999999,0.0,999,999,99
3019,1,11,14,0,*?*?*?*?*?*?*?*?*?*?*?*?*?*?*?*?*?*?*?*?*?*?,0.9,-2.7,98,101681,234,1411,280,54.5,43.7,47.2,6038,3153,5593,1004,157,6.7,9,5,9999,99999,9,999999999,0.0,999,999,99
3019,1,11,15,0,*?*?*?*?*?*?*?*?*?*?*?*?*?*?*?*?*?*?*?*?*?*?,0.6,-2.4,100,101681,101,1415,284,5.4,0.0,5.4,680,-0,680,218,155,6.2,10,5,9999,99999,9,999999999,0.0,999,999,99
3019,1,11,16,0,*?*?*?*?*?*?*?*?*?*?*?*?*?*?*?*?*?*?*?*?*?*?,0.8,-1.1,100,101681,0,-0,285,0.0,-0.0,0.0,0,0,0,0,153,6.7,10,5,9999,99999,9,999999999,0.0,999,999,99
3019,1,11,17,0,*?*?*?*?*?*?*?*?*?*?*?*?*?*?*?*?*?*?*?*?*?*?,-0.7,-3.1,100,101681,0,-0,279,0.0,-0.0,0.0,0,0,0,0,152,6.2,10,5,9999,99999,9,999999999,0.0,999,999,99
3019,1,11,18,0,*?*?*?*?*?*?*?*?*?*?*?*?*?*?*?*?*?*?*?*?*?*?,-1.1,-1.7,100,101681,0,-0,277,0.0,-0.0,0.0,0,0,0,0,150,5.7,10,5,9999,99999,9,999999999,0.0,999,999,99
3019,1,11,19,0,*?*?*?*?*?*?*?*?*?*?*?*?*?*?*?*?*?*?*?*?*?*?,-0.9,-1.1,100,101681,0,-0,278,0.0,-0.0,0.0,0,0,0,0,148,4.6,10,5,9999,99999,9,999999999,0.0,999,999,99
3019,1,11,20,0,*?*?*?*?*?*?*?*?*?*?*?*?*?*?*?*?*?*?*?*?*?*?,-2.4,-2.9,100,101681,0,-0,272,0.0,-0.0,0.0,0,0,0,0,147,5.7,10,5,9999,99999,9,999999999,0.0,999,999,99
3019,1,11,21,0,*?*?*?*?*?*?*?*?*?*?*?*?*?*?*?*?*?*?*?*?*?*?,-1.5,-1.5,100,101681,0,-0,276,0.0,-0.0,0.0,0,0,0,0,145,4.6,10,5,9999,99999,9,999999999,0.0,999,999,99
3019,1,11,22,0,*?*?*?*?*?*?*?*?*?*?*?*?*?*?*?*?*?*?*?*?*?*?,-2.5,-2.7,100,101681,0,-0,272,0.0,-0.0,0.0,0,0,0,0,143,5.2,10,5,9999,99999,9,999999999,0.0,999,999,99
3019,1,11,23,0,*?*?*?*?*?*?*?*?*?*?*?*?*?*?*?*?*?*?*?*?*?*?,-2.6,-2.7,100,101681,0,-0,271,0.0,-0.0,0.0,0,0,0,0,142,4.6,10,5,9999,99999,9,999999999,0.0,999,999,99
3019,1,11,24,0,*?*?*?*?*?*?*?*?*?*?*?*?*?*?*?*?*?*?*?*?*?*?,-2.2,-2.2,100,101681,0,-0,273,0.0,-0.0,0.0,0,0,0,0,40,4.6,10,5,9999,99999,9,999999999,0.0,999,999,99
3019,1,12,1,0,*?*?*?*?*?*?*?*?*?*?*?*?*?*?*?*?*?*?*?*?*?*?,-2.2,-2.2,100,101423,0,-0,273,0.0,-0.0,0.0,0,0,0,0,138,1.5,10,5,9999,99999,9,999999999,0.0,999,999,99
3019,1,12,2,0,*?*?*?*?*?*?*?*?*?*?*?*?*?*?*?*?*?*?*?*?*?*?,-1.9,-1.9,100,101423,0,-0,274,0.0,-0.0,0.0,0,0,0,0,137,1.0,10,5,9999,99999,9,999999999,0.0,999,999,99
3019,1,12,3,0,*?*?*?*?*?*?*?*?*?*?*?*?*?*?*?*?*?*?*?*?*?*?,-2.7,-2.7,100,101423,0,-0,271,0.0,-0.0,0.0,0,0,0,0,135,1.5,10,5,9999,99999,9,999999999,0.0,999,999,99
3019,1,12,4,0,*?*?*?*?*?*?*?*?*?*?*?*?*?*?*?*?*?*?*?*?*?*?,-3.7,-3.7,100,101423,0,-0,267,0.0,-0.0,0.0,0,0,0,0,133,0.0,10,5,9999,99999,9,999999999,0.0,999,999,99
3019,1,12,5,0,*?*?*?*?*?*?*?*?*?*?*?*?*?*?*?*?*?*?*?*?*?*?,-3.0,-2.9,100,101423,0,-0,270,0.0,-0.0,0.0,0,0,0,0,132,0.5,10,5,9999,99999,9,999999999,0.0,999,999,99
3019,1,12,6,0,*?*?*?*?*?*?*?*?*?*?*?*?*?*?*?*?*?*?*?*?*?*?,-2.5,-2.4,100,101423,0,-0,272,0.0,-0.0,0.0,0,0,0,0,130,0.0,10,5,9999,99999,9,999999999,0.0,999,999,99
3019,1,12,7,0,*?*?*?*?*?*?*?*?*?*?*?*?*?*?*?*?*?*?*?*?*?*?,-1.5,-1.5,100,101423,0,-0,276,0.0,-0.0,0.0,0,0,0,0,125,0.5,10,5,9999,99999,9,999999999,0.0,999,999,99
3019,1,12,8,0,*?*?*?*?*?*?*?*?*?*?*?*?*?*?*?*?*?*?*?*?*?*?,-1.1,-1.1,100,101423,11,1443,277,0.0,0.0,0.0,0,0,0,0,120,1.0,10,5,9999,99999,9,999999999,0.0,999,999,99
3019,1,12,9,0,*?*?*?*?*?*?*?*?*?*?*?*?*?*?*?*?*?*?*?*?*?*?,-1.6,-1.5,100,101423,166,1412,275,18.1,0.0,18.1,2151,-0,2153,705,115,0.5,10,5,9999,99999,9,999999999,0.0,999,999,99
3019,1,12,10,0,*?*?*?*?*?*?*?*?*?*?*?*?*?*?*?*?*?*?*?*?*?*?,-1.3,-1.7,100,101423,281,1410,276,40.6,0.0,40.6,4742,0,4751,1593,110,1.0,10,5,9999,99999,9,999999999,0.0,999,999,99
3019,1,12,11,0,*?*?*?*?*?*?*?*?*?*?*?*?*?*?*?*?*?*?*?*?*?*?,1.6,0.6,100,101423,349,1411,283,93.4,50.2,81.0,10250,4322,9167,2144,105,1.0,9,5,9999,99999,9,999999999,0.0,999,999,99
3019,1,12,12,0,*?*?*?*?*?*?*?*?*?*?*?*?*?*?*?*?*?*?*?*?*?*?,3.1,3.0,100,101423,365,1413,289,98.7,50.8,85.5,10828,4423,9680,2278,100,1.5,9,5,9999,99999,9,999999999,0.0,999,999,99
3019,1,12,13,0,*?*?*?*?*?*?*?*?*?*?*?*?*?*?*?*?*?*?*?*?*?*?,3.1,3.0,100,101423,327,1412,289,85.9,49.3,74.5,9426,4166,8436,1958,92,1.5,9,5,9999,99999,9,999999999,0.0,999,999,99
3019,1,12,14,0,*?*?*?*?*?*?*?*?*?*?*?*?*?*?*?*?*?*?*?*?*?*?,3.2,3.2,100,101423,239,1415,294,32.2,0.0,32.2,3778,0,3784,1256,83,1.5,10,5,9999,99999,9,999999999,0.0,999,999,99
3019,1,12,15,0,*?*?*?*?*?*?*?*?*?*?*?*?*?*?*?*?*?*?*?*?*?*?,3.1,3.0,100,101423,105,1407,289,10.9,19.5,9.5,1277,941,1203,196,75,1.5,9,5,9999,99999,9,999999999,0.0,999,999,99
3019,1,12,16,0,*?*?*?*?*?*?*?*?*?*?*?*?*?*?*?*?*?*?*?*?*?*?,3.1,3.0,100,101423,0,-0,294,0.0,-0.0,0.0,0,0,0,0,67,1.0,10,5,9999,99999,9,999999999,0.0,999,999,99
3019,1,12,17,0,*?*?*?*?*?*?*?*?*?*?*?*?*?*?*?*?*?*?*?*?*?*?,1.9,1.9,100,101423,0,-0,289,0.0,-0.0,0.0,0,0,0,0,58,0.0,10,5,9999,99999,9,999999999,0.0,999,999,99
3019,1,12,18,0,*?*?*?*?*?*?*?*?*?*?*?*?*?*?*?*?*?*?*?*?*?*?,0.4,0.4,100,101423,0,-0,283,0.0,-0.0,0.0,0,0,0,0,50,1.0,10,5,9999,99999,9,999999999,0.0,999,999,99
3019,1,12,19,0,*?*?*?*?*?*?*?*?*?*?*?*?*?*?*?*?*?*?*?*?*?*?,0.2,-1.1,100,101423,0,-0,282,0.0,-0.0,0.0,0,0,0,0,95,2.1,10,5,9999,99999,9,999999999,0.0,999,999,99
3019,1,12,20,0,*?*?*?*?*?*?*?*?*?*?*?*?*?*?*?*?*?*?*?*?*?*?,-0.5,-1.9,100,101423,0,-0,280,0.0,-0.0,0.0,0,0,0,0,140,2.1,10,5,9999,99999,9,999999999,0.2,999,999,99
3019,1,12,21,0,*?*?*?*?*?*?*?*?*?*?*?*?*?*?*?*?*?*?*?*?*?*?,0.2,-2.9,100,101423,0,-0,283,0.0,-0.0,0.0,0,0,0,0,185,1.5,10,5,9999,99999,9,999999999,0.5,999,999,99
3019,1,12,22,0,*?*?*?*?*?*?*?*?*?*?*?*?*?*?*?*?*?*?*?*?*?*?,-0.8,-4.5,98,101423,0,-0,279,0.0,-0.0,0.0,0,0,0,0,230,1.0,10,5,9999,99999,9,999999999,0.0,999,999,99
3019,1,12,23,0,*?*?*?*?*?*?*?*?*?*?*?*?*?*?*?*?*?*?*?*?*?*?,-2.6,-4.5,100,101423,0,-0,271,0.0,-0.0,0.0,0,0,0,0,275,0.5,10,5,9999,99999,9,999999999,0.0,999,999,99
3019,1,12,24,0,*?*?*?*?*?*?*?*?*?*?*?*?*?*?*?*?*?*?*?*?*?*?,-2.7,-2.7,100,101423,0,-0,271,0.0,-0.0,0.0,0,0,0,0,140,1.0,10,5,9999,99999,9,999999999,0.0,999,999,99
3019,1,13,1,0,*?*?*?*?*?*?*?*?*?*?*?*?*?*?*?*?*?*?*?*?*?*?,-3.3,-6.0,78,102084,0,-0,269,0.0,-0.0,0.0,0,0,0,0,282,1.5,10,5,9999,99999,9,999999999,0.0,999,999,99
3019,1,13,2,0,*?*?*?*?*?*?*?*?*?*?*?*?*?*?*?*?*?*?*?*?*?*?,-2.5,-6.6,69,102084,0,-0,272,0.0,-0.0,0.0,0,0,0,0,243,1.0,10,5,9999,99999,9,999999999,0.0,999,999,99
3019,1,13,3,0,*?*?*?*?*?*?*?*?*?*?*?*?*?*?*?*?*?*?*?*?*?*?,-2.1,-7.3,63,102084,0,-0,274,0.0,-0.0,0.0,0,0,0,0,205,1.5,10,5,9999,99999,9,999999999,0.0,999,999,99
3019,1,13,4,0,*?*?*?*?*?*?*?*?*?*?*?*?*?*?*?*?*?*?*?*?*?*?,-1.6,-6.9,62,102084,0,-0,276,0.0,-0.0,0.0,0,0,0,0,167,0.0,10,5,9999,99999,9,999999999,0.3,999,999,99
3019,1,13,5,0,*?*?*?*?*?*?*?*?*?*?*?*?*?*?*?*?*?*?*?*?*?*?,-1.9,-5.6,70,102084,0,-0,274,0.0,-0.0,0.0,0,0,0,0,128,0.5,10,5,9999,99999,9,999999999,0.0,999,999,99
3019,1,13,6,0,*?*?*?*?*?*?*?*?*?*?*?*?*?*?*?*?*?*?*?*?*?*?,-1.3,-5.6,68,102084,0,-0,277,0.0,-0.0,0.0,0,0,0,0,90,0.0,10,5,9999,99999,9,999999999,0.0,999,999,99
3019,1,13,7,0,*?*?*?*?*?*?*?*?*?*?*?*?*?*?*?*?*?*?*?*?*?*?,-1.6,-5.3,72,102084,0,-0,276,0.0,-0.0,0.0,0,0,0,0,100,0.5,10,5,9999,99999,9,999999999,0.0,999,999,99
3019,1,13,8,0,*?*?*?*?*?*?*?*?*?*?*?*?*?*?*?*?*?*?*?*?*?*?,-1.9,-5.6,72,102084,13,1390,274,0.0,0.0,0.0,0,0,0,0,110,1.0,10,5,9999,99999,9,999999999,0.0,999,999,99
3019,1,13,9,0,*?*?*?*?*?*?*?*?*?*?*?*?*?*?*?*?*?*?*?*?*?*?,-1.2,-5.0,71,102084,169,1414,255,56.3,210.9,31.1,6011,12061,4340,544,120,0.5,6,3,9999,99999,9,999999999,0.0,999,999,99
3019,1,13,10,0,*?*?*?*?*?*?*?*?*?*?*?*?*?*?*?*?*?*?*?*?*?*?,1.2,-2.7,72,102084,285,1414,276,94.9,118.6,71.0,10381,9307,8249,1526,130,1.0,8,4,9999,99999,9,999999999,0.0,999,999,99
3019,1,13,11,0,*?*?*?*?*?*?*?*?*?*?*?*?*?*?*?*?*?*?*?*?*?*?,2.9,-1.9,69,102084,353,1413,283,125.4,126.5,93.8,13689,10820,10821,2054,140,1.0,8,4,9999,99999,9,999999999,0.0,999,999,99
3019,1,13,12,0,*?*?*?*?*?*?*?*?*?*?*?*?*?*?*?*?*?*?*?*?*?*?,6.1,-1.1,59,102084,369,1413,275,192.3,433.0,79.2,20303,36381,10429,1446,150,1.5,4,2,9999,99999,9,999999999,0.0,999,999,99
3019,1,13,13,0,*?*?*?*?*?*?*?*?*?*?*?*?*?*?*?*?*?*?*?*?*?*?,6.1,-1.3,58,102084,331,1411,280,161.8,362.0,76.8,16915,29081,10025,1405,147,1.5,5,3,9999,99999,9,999999999,0.0,999,999,99
3019,1,13,14,0,*?*?*?*?*?*?*?*?*?*?*?*?*?*?*?*?*?*?*?*?*?*?,6.2,-0.6,60,102084,243,1412,297,76.2,111.6,57.0,8115,7694,6874,1052,143,1.5,8,4,9999,99999,9,999999999,0.0,999,999,99
3019,1,13,15,0,*?*?*?*?*?*?*?*?*?*?*?*?*?*?*?*?*?*?*?*?*?*?,6.1,-0.2,62,102084,110,1412,307,7.2,0.0,7.2,891,-0,891,288,140,1.5,10,5,9999,99999,9,999999999,0.0,999,999,99
3019,1,13,16,0,*?*?*?*?*?*?*?*?*?*?*?*?*?*?*?*?*?*?*?*?*?*?,5.5,-0.4,64,102084,0,-0,305,0.0,-0.0,0.0,0,0,0,0,137,1.0,10,5,9999,99999,9,999999999,0.0,999,999,99
3019,1,13,17,0,*?*?*?*?*?*?*?*?*?*?*?*?*?*?*?*?*?*?*?*?*?*?,3.4,-1.9,65,102084,0,-0,296,0.0,-0.0,0.0,0,0,0,0,133,0.0,10,5,9999,99999,9,999999999,0.0,999,999,99
3019,1,13,18,0,*?*?*?*?*?*?*?*?*?*?*?*?*?*?*?*?*?*?*?*?*?*?,2.1,-3.4,64,102084,0,-0,291,0.0,-0.0,0.0,0,0,0,0,130,1.0,10,5,9999,99999,9,999999999,0.1,999,999,99
3019,1,13,19,0,*?*?*?*?*?*?*?*?*?*?*?*?*?*?*?*?*?*?*?*?*?*?,1.7,-3.4,65,102084,0,-0,289,0.0,-0.0,0.0,0,0,0,0,132,2.1,10,5,9999,99999,9,999999999,0.4,999,999,99
3019,1,13,20,0,*?*?*?*?*?*?*?*?*?*?*?*?*?*?*?*?*?*?*?*?*?*?,0.8,-6.3,54,102084,0,-0,286,0.0,-0.0,0.0,0,0,0,0,133,2.1,10,5,9999,99999,9,999999999,0.8,999,999,99
3019,1,13,21,0,*?*?*?*?*?*?*?*?*?*?*?*?*?*?*?*?*?*?*?*?*?*?,1.0,-5.0,59,102084,0,-0,286,0.0,-0.0,0.0,0,0,0,0,135,1.5,10,5,9999,99999,9,999999999,0.4,999,999,99
3019,1,13,22,0,*?*?*?*?*?*?*?*?*?*?*?*?*?*?*?*?*?*?*?*?*?*?,-0.1,-6.3,59,102084,0,-0,282,0.0,-0.0,0.0,0,0,0,0,137,1.0,10,5,9999,99999,9,999999999,0.5,999,999,99
3019,1,13,23,0,*?*?*?*?*?*?*?*?*?*?*?*?*?*?*?*?*?*?*?*?*?*?,0.6,-5.3,59,102084,0,-0,285,0.0,-0.0,0.0,0,0,0,0,138,0.5,10,5,9999,99999,9,999999999,0.2,999,999,99
3019,1,13,24,0,*?*?*?*?*?*?*?*?*?*?*?*?*?*?*?*?*?*?*?*?*?*?,-4.3,-5.3,91,102084,0,-0,265,0.0,-0.0,0.0,0,0,0,0,320,1.0,10,5,9999,99999,9,999999999,0.0,999,999,99
3019,1,14,1,0,*?*?*?*?*?*?*?*?*?*?*?*?*?*?*?*?*?*?*?*?*?*?,2.5,2.5,100,101071,0,-0,291,0.0,-0.0,0.0,0,0,0,0,143,1.5,10,5,9999,99999,9,999999999,0.1,999,999,99
3019,1,14,2,0,*?*?*?*?*?*?*?*?*?*?*?*?*?*?*?*?*?*?*?*?*?*?,3.5,3.6,100,101071,0,-0,296,0.0,-0.0,0.0,0,0,0,0,147,1.0,10,5,9999,99999,9,999999999,0.0,999,999,99
3019,1,14,3,0,*?*?*?*?*?*?*?*?*?*?*?*?*?*?*?*?*?*?*?*?*?*?,3.3,3.2,100,101071,0,-0,295,0.0,-0.0,0.0,0,0,0,0,150,1.5,10,5,9999,99999,9,999999999,0.0,999,999,99
3019,1,14,4,0,*?*?*?*?*?*?*?*?*?*?*?*?*?*?*?*?*?*?*?*?*?*?,2.1,2.1,100,101071,0,-0,290,0.0,-0.0,0.0,0,0,0,0,153,0.0,10,5,9999,99999,9,999999999,0.1,999,999,99
3019,1,14,5,0,*?*?*?*?*?*?*?*?*?*?*?*?*?*?*?*?*?*?*?*?*?*?,0.6,0.6,100,101071,0,-0,284,0.0,-0.0,0.0,0,0,0,0,157,0.5,10,5,9999,99999,9,999999999,0.2,999,999,99
3019,1,14,6,0,*?*?*?*?*?*?*?*?*?*?*?*?*?*?*?*?*?*?*?*?*?*?,1.8,1.9,100,101071,0,-0,289,0.0,-0.0,0.0,0,0,0,0,160,0.0,10,5,9999,99999,9,999999999,0.8,999,999,99
3019,1,14,7,0,*?*?*?*?*?*?*?*?*?*?*?*?*?*?*?*?*?*?*?*?*?*?,2.8,2.9,100,101071,0,-0,293,0.0,-0.0,0.0,0,0,0,0,187,0.5,10,5,9999,99999,9,999999999,0.0,999,999,99
3019,1,14,8,0,*?*?*?*?*?*?*?*?*?*?*?*?*?*?*?*?*?*?*?*?*?*?,2.7,2.7,100,101071,16,1427,292,0.0,0.0,0.0,0,0,0,0,213,1.0,10,5,9999,99999,9,999999999,0.0,999,999,99
3019,1,14,9,0,*?*?*?*?*?*?*?*?*?*?*?*?*?*?*?*?*?*?*?*?*?*?,3.8,3.8,100,101071,172,1413,284,52.3,153.6,33.7,5554,8861,4648,593,240,0.5,7,4,9999,99999,9,999999999,0.0,999,999,99
3019,1,14,10,0,*?*?*?*?*?*?*?*?*?*?*?*?*?*?*?*?*?*?*?*?*?*?,4.7,4.8,100,101071,288,1412,292,96.4,119.1,72.1,10548,9387,8380,1552,267,1.0,8,4,9999,99999,9,999999999,0.1,999,999,99
3019,1,14,11,0,*?*?*?*?*?*?*?*?*?*?*?*?*?*?*?*?*?*?*?*?*?*?,7.3,5.9,100,101071,357,1413,303,127.1,126.8,95.1,13876,10894,10966,2084,293,1.0,8,4,9999,99999,9,999999999,0.0,999,999,99
3019,1,14,12,0,*?*?*?*?*?*?*?*?*?*?*?*?*?*?*?*?*?*?*?*?*?*?,9.2,5.8,100,101071,373,1412,316,101.5,51.1,88.0,11137,4469,9954,2348,320,1.5,9,5,9999,99999,9,999999999,0.3,999,999,99
3019,1,14,13,0,*?*?*?*?*?*?*?*?*?*?*?*?*?*?*?*?*?*?*?*?*?*?,9.4,5.9,99,101071,336,1413,313,117.8,124.8,88.1,12865,10448,10192,1920,320,1.5,8,4,9999,99999,9,999999999,0.5,999,999,99
3019,1,14,14,0,*?*?*?*?*?*?*?*?*?*?*?*?*?*?*?*?*?*?*?*?*?*?,9.3,5.9,100,101071,248,1414,316,59.1,44.8,51.2,6541,3318,6052,1092,320,1.5,9,5,9999,99999,9,999999999,0.0,999,999,99
3019,1,14,15,0,*?*?*?*?*?*?*?*?*?*?*?*?*?*?*?*?*?*?*?*?*?*?,9.3,5.9,100,101071,115,1415,321,8.1,0.0,8.1,1000,-0,1000,324,320,1.5,10,5,9999,99999,9,999999999,0.0,999,999,99
3019,1,14,16,0,*?*?*?*?*?*?*?*?*?*?*?*?*?*?*?*?*?*?*?*?*?*?,9.3,5.9,100,101071,0,-0,321,0.0,-0.0,0.0,0,0,0,0,320,1.0,10,5,9999,99999,9,999999999,0.0,999,999,99
3019,1,14,17,0,*?*?*?*?*?*?*?*?*?*?*?*?*?*?*?*?*?*?*?*?*?*?,6.9,5.1,100,101071,0,-0,310,0.0,-0.0,0.0,0,0,0,0,320,0.0,10,5,9999,99999,9,999999999,0.0,999,999,99
3019,1,14,18,0,*?*?*?*?*?*?*?*?*?*?*?*?*?*?*?*?*?*?*?*?*?*?,6.4,4.1,100,101071,0,-0,308,0.0,-0.0,0.0,0,0,0,0,320,1.0,10,5,9999,99999,9,999999999,0.0,999,999,99
3019,1,14,19,0,*?*?*?*?*?*?*?*?*?*?*?*?*?*?*?*?*?*?*?*?*?*?,5.8,3.9,100,101071,0,-0,305,0.0,-0.0,0.0,0,0,0,0,322,2.1,10,5,9999,99999,9,999999999,0.0,999,999,99
3019,1,14,20,0,*?*?*?*?*?*?*?*?*?*?*?*?*?*?*?*?*?*?*?*?*?*?,5.0,3.6,100,101071,0,-0,302,0.0,-0.0,0.0,0,0,0,0,323,2.1,10,5,9999,99999,9,999999999,0.1,999,999,99
3019,1,14,21,0,*?*?*?*?*?*?*?*?*?*?*?*?*?*?*?*?*?*?*?*?*?*?,4.0,2.7,100,101071,0,-0,298,0.0,-0.0,0.0,0,0,0,0,325,1.5,10,5,9999,99999,9,999999999,0.1,999,999,99
3019,1,14,22,0,*?*?*?*?*?*?*?*?*?*?*?*?*?*?*?*?*?*?*?*?*?*?,4.6,2.5,100,101071,0,-0,300,0.0,-0.0,0.0,0,0,0,0,327,1.0,10,5,9999,99999,9,999999999,0.1,999,999,99
3019,1,14,23,0,*?*?*?*?*?*?*?*?*?*?*?*?*?*?*?*?*?*?*?*?*?*?,4.0,1.7,100,101071,0,-0,298,0.0,-0.0,0.0,0,0,0,0,328,0.5,10,5,9999,99999,9,999999999,0.0,999,999,99
3019,1,14,24,0,*?*?*?*?*?*?*?*?*?*?*?*?*?*?*?*?*?*?*?*?*?*?,1.3,-0.0,100,101071,0,-0,287,0.0,-0.0,0.0,0,0,0,0,140,1.0,10,5,9999,99999,9,999999999,0.2,999,999,99
3019,1,15,1,0,*?*?*?*?*?*?*?*?*?*?*?*?*?*?*?*?*?*?*?*?*?*?,3.7,2.5,97,101123,0,-0,297,0.0,-0.0,0.0,0,0,0,0,328,1.5,10,5,9999,99999,9,999999999,0.0,999,999,99
3019,1,15,2,0,*?*?*?*?*?*?*?*?*?*?*?*?*?*?*?*?*?*?*?*?*?*?,3.5,2.9,100,101123,0,-0,296,0.0,-0.0,0.0,0,0,0,0,327,1.0,10,5,9999,99999,9,999999999,0.0,999,999,99
3019,1,15,3,0,*?*?*?*?*?*?*?*?*?*?*?*?*?*?*?*?*?*?*?*?*?*?,3.6,1.0,89,101123,0,-0,296,0.0,-0.0,0.0,0,0,0,0,325,1.5,10,5,9999,99999,9,999999999,0.0,999,999,99
3019,1,15,4,0,*?*?*?*?*?*?*?*?*?*?*?*?*?*?*?*?*?*?*?*?*?*?,5.8,3.2,88,101123,0,-0,306,0.0,-0.0,0.0,0,0,0,0,323,0.0,10,5,9999,99999,9,999999999,0.0,999,999,99
3019,1,15,5,0,*?*?*?*?*?*?*?*?*?*?*?*?*?*?*?*?*?*?*?*?*?*?,4.9,3.0,92,101123,0,-0,302,0.0,-0.0,0.0,0,0,0,0,322,0.5,10,5,9999,99999,9,999999999,0.0,999,999,99
3019,1,15,6,0,*?*?*?*?*?*?*?*?*?*?*?*?*?*?*?*?*?*?*?*?*?*?,4.1,1.7,89,101123,0,-0,298,0.0,-0.0,0.0,0,0,0,0,320,0.0,10,5,9999,99999,9,999999999,0.0,999,999,99
3019,1,15,7,0,*?*?*?*?*?*?*?*?*?*?*?*?*?*?*?*?*?*?*?*?*?*?,3.8,1.5,89,101123,0,-0,297,0.0,-0.0,0.0,0,0,0,0,308,0.5,10,5,9999,99999,9,999999999,0.0,999,999,99
3019,1,15,8,0,*?*?*?*?*?*?*?*?*?*?*?*?*?*?*?*?*?*?*?*?*?*?,3.4,1.9,95,101123,19,1441,295,0.0,0.0,0.0,0,0,0,0,297,1.0,10,5,9999,99999,9,999999999,0.0,999,999,99
3019,1,15,9,0,*?*?*?*?*?*?*?*?*?*?*?*?*?*?*?*?*?*?*?*?*?*?,4.3,2.7,94,101123,175,1412,257,68.5,382.9,21.0,7123,26065,3487,448,285,0.5,1,0,9999,99999,9,999999999,0.0,999,999,99
3019,1,15,10,0,*?*?*?*?*?*?*?*?*?*?*?*?*?*?*?*?*?*?*?*?*?*?,5.1,3.9,97,101123,292,1414,271,145.1,447.4,52.7,14913,34647,7847,957,273,1.0,3,2,9999,99999,9,999999999,0.0,999,999,99
3019,1,15,11,0,*?*?*?*?*?*?*?*?*?*?*?*?*?*?*?*?*?*?*?*?*?*?,6.4,4.6,94,101123,361,1413,273,192.6,506.6,63.2,19883,42457,9340,1167,262,1.0,2,1,9999,99999,9,999999999,0.0,999,999,99
3019,1,15,12,0,*?*?*?*?*?*?*?*?*?*?*?*?*?*?*?*?*?*?*?*?*?*?,6.5,5.1,96,101123,377,1411,270,204.3,529.7,62.7,21180,45182,9335,1172,250,1.5,1,0,9999,99999,9,999999999,0.0,999,999,99
3019,1,15,13,0,*?*?*?*?*?*?*?*?*?*?*?*?*?*?*?*?*?*?*?*?*?*?,6.6,4.8,94,101123,340,1410,265,179.5,521.3,53.9,18660,43052,8149,1008,225,1.5,0,0,9999,99999,9,999999999,0.0,999,999,99
3019,1,15,14,0,*?*?*?*?*?*?*?*?*?*?*?*?*?*?*?*?*?*?*?*?*?*?,6.1,5.0,98,101123,252,1409,268,120.5,467.0,37.0,12562,34527,5776,692,200,1.5,1,0,9999,99999,9,999999999,0.0,999,999,99
3019,1,15,15,0,*?*?*?*?*?*?*?*?*?*?*?*?*?*?*?*?*?*?*?*?*?*?,6.5,5.1,96,101123,120,1416,283,30.4,210.6,12.5,3219,12681,2134,286,175,1.5,4,2,9999,99999,9,999999999,0.0,999,999,99
3019,1,15,16,0,*?*?*?*?*?*?*?*?*?*?*?*?*?*?*?*?*?*?*?*?*?*?,6.2,5.5,100,101123,0,-0,307,0.0,-0.0,0.0,0,0,0,0,150,1.0,10,5,9999,99999,9,999999999,0.0,999,999,99
3019,1,15,17,0,*?*?*?*?*?*?*?*?*?*?*?*?*?*?*?*?*?*?*?*?*?*?,6.2,6.1,100,101123,0,-0,307,0.0,-0.0,0.0,0,0,0,0,125,0.0,10,5,9999,99999,9,999999999,0.0,999,999,99
3019,1,15,18,0,*?*?*?*?*?*?*?*?*?*?*?*?*?*?*?*?*?*?*?*?*?*?,5.5,5.5,100,101123,0,-0,304,0.0,-0.0,0.0,0,0,0,0,100,1.0,10,5,9999,99999,9,999999999,0.0,999,999,99
3019,1,15,19,0,*?*?*?*?*?*?*?*?*?*?*?*?*?*?*?*?*?*?*?*?*?*?,5.6,5.6,100,101123,0,-0,304,0.0,-0.0,0.0,0,0,0,0,113,2.1,10,5,9999,99999,9,999999999,0.0,999,999,99
3019,1,15,20,0,*?*?*?*?*?*?*?*?*?*?*?*?*?*?*?*?*?*?*?*?*?*?,4.7,4.8,100,101123,0,-0,301,0.0,-0.0,0.0,0,0,0,0,127,2.1,10,5,9999,99999,9,999999999,0.0,999,999,99
3019,1,15,21,0,*?*?*?*?*?*?*?*?*?*?*?*?*?*?*?*?*?*?*?*?*?*?,4.8,4.8,100,101123,0,-0,301,0.0,-0.0,0.0,0,0,0,0,140,1.5,10,5,9999,99999,9,999999999,0.0,999,999,99
3019,1,15,22,0,*?*?*?*?*?*?*?*?*?*?*?*?*?*?*?*?*?*?*?*?*?*?,3.6,3.6,100,101123,0,-0,296,0.0,-0.0,0.0,0,0,0,0,153,1.0,10,5,9999,99999,9,999999999,0.0,999,999,99
3019,1,15,23,0,*?*?*?*?*?*?*?*?*?*?*?*?*?*?*?*?*?*?*?*?*?*?,4.0,3.9,100,101123,0,-0,298,0.0,-0.0,0.0,0,0,0,0,167,0.5,10,5,9999,99999,9,999999999,0.0,999,999,99
3019,1,15,24,0,*?*?*?*?*?*?*?*?*?*?*?*?*?*?*?*?*?*?*?*?*?*?,3.5,2.1,95,101123,0,-0,296,0.0,-0.0,0.0,0,0,0,0,330,1.0,10,5,9999,99999,9,999999999,0.0,999,999,99
3019,1,16,1,0,*?*?*?*?*?*?*?*?*?*?*?*?*?*?*?*?*?*?*?*?*?*?,4.6,1.5,80,101300,0,-0,301,0.0,-0.0,0.0,0,0,0,0,177,1.5,10,5,9999,99999,9,999999999,0.0,999,999,99
3019,1,16,2,0,*?*?*?*?*?*?*?*?*?*?*?*?*?*?*?*?*?*?*?*?*?*?,4.5,0.2,73,101300,0,-0,300,0.0,-0.0,0.0,0,0,0,0,173,1.0,10,5,9999,99999,9,999999999,0.0,999,999,99
3019,1,16,3,0,*?*?*?*?*?*?*?*?*?*?*?*?*?*?*?*?*?*?*?*?*?*?,4.0,-0.8,69,101300,0,-0,298,0.0,-0.0,0.0,0,0,0,0,170,1.5,10,5,9999,99999,9,999999999,0.0,999,999,99
3019,1,16,4,0,*?*?*?*?*?*?*?*?*?*?*?*?*?*?*?*?*?*?*?*?*?*?,3.5,-0.6,74,101300,0,-0,296,0.0,-0.0,0.0,0,0,0,0,167,0.0,10,5,9999,99999,9,999999999,0.0,999,999,99
3019,1,16,5,0,*?*?*?*?*?*?*?*?*?*?*?*?*?*?*?*?*?*?*?*?*?*?,4.0,-0.6,70,101300,0,-0,298,0.0,-0.0,0.0,0,0,0,0,163,0.5,10,5,9999,99999,9,999999999,0.1,999,999,99
3019,1,16,6,0,*?*?*?*?*?*?*?*?*?*?*?*?*?*?*?*?*?*?*?*?*?*?,4.5,1.7,81,101300,0,-0,300,0.0,-0.0,0.0,0,0,0,0,160,0.0,10,5,9999,99999,9,999999999,0.0,999,999,99
3019,1,16,7,0,*?*?*?*?*?*?*?*?*?*?*?*?*?*?*?*?*?*?*?*?*?*?,4.7,1.3,79,101300,0,-0,301,0.0,-0.0,0.0,0,0,0,0,158,0.5,10,5,9999,99999,9,999999999,0.0,999,999,99
3019,1,16,8,0,*?*?*?*?*?*?*?*?*?*?*?*?*?*?*?*?*?*?*?*?*?*?,4.4,0.2,73,101300,22,1439,295,0.0,0.0,0.0,0,0,0,0,157,1.0,9,5,9999,99999,9,999999999,0.0,999,999,99
3019,1,16,9,0,*?*?*?*?*?*?*?*?*?*?*?*?*?*?*?*?*?*?*?*?*?*?,4.8,-0.4,68,101300,178,1409,291,47.2,94.2,35.3,5087,5359,4378,624,155,0.5,8,4,9999,99999,9,999999999,0.0,999,999,99
3019,1,16,10,0,*?*?*?*?*?*?*?*?*?*?*?*?*?*?*?*?*?*?*?*?*?*?,5.7,-0.4,64,101300,295,1410,284,130.7,279.8,72.1,13575,21355,9372,1320,153,1.0,6,3,9999,99999,9,999999999,0.0,999,999,99
3019,1,16,11,0,*?*?*?*?*?*?*?*?*?*?*?*?*?*?*?*?*?*?*?*?*?*?,6.8,-0.0,61,101300,365,1413,284,182.8,371.4,86.8,19088,31020,11223,1601,152,1.0,5,3,9999,99999,9,999999999,0.0,999,999,99
3019,1,16,12,0,*?*?*?*?*?*?*?*?*?*?*?*?*?*?*?*?*?*?*?*?*?*?,8.2,-0.4,54,101300,382,1413,261,207.3,536.7,62.2,21537,46006,9290,1168,150,1.5,0,0,9999,99999,9,999999999,0.0,999,999,99
3019,1,16,13,0,*?*?*?*?*?*?*?*?*?*?*?*?*?*?*?*?*?*?*?*?*?*?,8.0,0.4,59,101300,345,1411,273,182.2,500.9,59.8,18816,41368,8880,1103,148,1.5,2,1,9999,99999,9,999999999,0.0,999,999,99
3019,1,16,14,0,*?*?*?*?*?*?*?*?*?*?*?*?*?*?*?*?*?*?*?*?*?*?,8.3,1.9,64,101300,257,1409,302,97.7,191.3,62.8,10381,13528,7560,1172,147,1.5,7,4,9999,99999,9,999999999,0.9,999,999,99
3019,1,16,15,0,*?*?*?*?*?*?*?*?*?*?*?*?*?*?*?*?*?*?*?*?*?*?,8.1,2.3,66,101300,125,1415,306,23.2,66.1,17.3,2566,2927,2254,287,145,1.5,8,4,9999,99999,9,999999999,0.0,999,999,99
3019,1,16,16,0,*?*?*?*?*?*?*?*?*?*?*?*?*?*?*?*?*?*?*?*?*?*?,8.2,1.9,64,101300,0,-0,316,0.0,-0.0,0.0,0,0,0,0,143,1.0,10,5,9999,99999,9,999999999,0.0,999,999,99
3019,1,16,17,0,*?*?*?*?*?*?*?*?*?*?*?*?*?*?*?*?*?*?*?*?*?*?,7.3,0.4,61,101300,0,-0,313,0.0,-0.0,0.0,0,0,0,0,142,0.0,10,5,9999,99999,9,999999999,1.3,999,999,99
3019,1,16,18,0,*?*?*?*?*?*?*?*?*?*?*?*?*?*?*?*?*?*?*?*?*?*?,6.4,0.8,67,101300,0,-0,309,0.0,-0.0,0.0,0,0,0,0,140,1.0,10,5,9999,99999,9,999999999,0.9,999,999,99
3019,1,16,19,0,*?*?*?*?*?*?*?*?*?*?*?*?*?*?*?*?*?*?*?*?*?*?,6.7,2.1,71,101300,0,-0,310,0.0,-0.0,0.0,0,0,0,0,140,2.1,10,5,9999,99999,9,999999999,0.0,999,999,99
3019,1,16,20,0,*?*?*?*?*?*?*?*?*?*?*?*?*?*?*?*?*?*?*?*?*?*?,6.0,2.7,78,101300,0,-0,307,0.0,-0.0,0.0,0,0,0,0,140,2.1,10,5,9999,99999,9,999999999,0.0,999,999,99
3019,1,16,21,0,*?*?*?*?*?*?*?*?*?*?*?*?*?*?*?*?*?*?*?*?*?*?,5.8,3.0,82,101300,0,-0,306,0.0,-0.0,0.0,0,0,0,0,140,1.5,10,5,9999,99999,9,999999999,0.0,999,999,99
3019,1,16,22,0,*?*?*?*?*?*?*?*?*?*?*?*?*?*?*?*?*?*?*?*?*?*?,5.6,4.1,90,101300,0,-0,305,0.0,-0.0,0.0,0,0,0,0,140,1.0,10,5,9999,99999,9,999999999,0.0,999,999,99
3019,1,16,23,0,*?*?*?*?*?*?*?*?*?*?*?*?*?*?*?*?*?*?*?*?*?*?,5.3,4.5,93,101300,0,-0,303,0.0,-0.0,0.0,0,0,0,0,140,0.5,10,5,9999,99999,9,999999999,0.0,999,999,99
3019,1,16,24,0,*?*?*?*?*?*?*?*?*?*?*?*?*?*?*?*?*?*?*?*?*?*?,4.5,2.9,88,101300,0,-0,300,0.0,-0.0,0.0,0,0,0,0,180,1.0,10,5,9999,99999,9,999999999,0.0,999,999,99
3019,1,17,1,0,*?*?*?*?*?*?*?*?*?*?*?*?*?*?*?*?*?*?*?*?*?*?,4.6,3.2,91,101454,0,-0,300,0.0,-0.0,0.0,0,0,0,0,142,1.5,10,5,9999,99999,9,999999999,0.0,999,999,99
3019,1,17,2,0,*?*?*?*?*?*?*?*?*?*?*?*?*?*?*?*?*?*?*?*?*?*?,4.4,2.7,89,101454,0,-0,300,0.0,-0.0,0.0,0,0,0,0,143,1.0,10,5,9999,99999,9,999999999,0.0,999,999,99
3019,1,17,3,0,*?*?*?*?*?*?*?*?*?*?*?*?*?*?*?*?*?*?*?*?*?*?,4.4,1.3,80,101454,0,-0,300,0.0,-0.0,0.0,0,0,0,0,145,1.5,10,5,9999,99999,9,999999999,0.0,999,999,99
3019,1,17,4,0,*?*?*?*?*?*?*?*?*?*?*?*?*?*?*?*?*?*?*?*?*?*?,4.6,1.5,80,101454,0,-0,301,0.0,-0.0,0.0,0,0,0,0,147,0.0,10,5,9999,99999,9,999999999,0.0,999,999,99
3019,1,17,5,0,*?*?*?*?*?*?*?*?*?*?*?*?*?*?*?*?*?*?*?*?*?*?,4.2,1.0,80,101454,0,-0,299,0.0,-0.0,0.0,0,0,0,0,148,0.5,10,5,9999,99999,9,999999999,0.0,999,999,99
3019,1,17,6,0,*?*?*?*?*?*?*?*?*?*?*?*?*?*?*?*?*?*?*?*?*?*?,4.3,0.8,79,101454,0,-0,299,0.0,-0.0,0.0,0,0,0,0,150,0.0,10,5,9999,99999,9,999999999,0.0,999,999,99
3019,1,17,7,0,*?*?*?*?*?*?*?*?*?*?*?*?*?*?*?*?*?*?*?*?*?*?,5.0,1.9,81,101454,0,-0,302,0.0,-0.0,0.0,0,0,0,0,150,0.5,10,5,9999,99999,9,999999999,0.0,999,999,99
3019,1,17,8,0,*?*?*?*?*?*?*?*?*?*?*?*?*?*?*?*?*?*?*?*?*?*?,4.4,2.1,85,101454,25,1428,300,0.0,0.0,0.0,0,0,0,0,150,1.0,10,5,9999,99999,9,999999999,0.0,999,999,99
3019,1,17,9,0,*?*?*?*?*?*?*?*?*?*?*?*?*?*?*?*?*?*?*?*?*?*?,3.9,1.5,85,101454,182,1413,298,21.2,0.0,21.2,2509,-0,2512,824,150,0.5,10,5,9999,99999,9,999999999,0.0,999,999,99
3019,1,17,10,0,*?*?*?*?*?*?*?*?*?*?*?*?*?*?*?*?*?*?*?*?*?*?,4.6,2.7,87,101454,299,1410,300,44.1,0.0,44.1,5149,0,5160,1738,150,1.0,10,5,9999,99999,9,999999999,0.0,999,999,99
3019,1,17,11,0,*?*?*?*?*?*?*?*?*?*?*?*?*?*?*?*?*?*?*?*?*?*?,5.2,2.3,81,101454,369,1411,303,57.7,0.0,57.7,6734,0,6749,2319,150,1.0,10,5,9999,99999,9,999999999,0.0,999,999,99
3019,1,17,12,0,*?*?*?*?*?*?*?*?*?*?*?*?*?*?*?*?*?*?*?*?*?*?,6.0,2.3,77,101454,386,1410,307,61.0,0.0,61.0,7128,0,7145,2468,150,1.5,10,5,9999,99999,9,999999999,0.0,999,999,99
3019,1,17,13,0,*?*?*?*?*?*?*?*?*?*?*?*?*?*?*?*?*?*?*?*?*?*?,6.1,2.1,75,101454,350,1412,307,54.0,0.0,54.0,6299,0,6313,2158,148,1.5,10,5,9999,99999,9,999999999,0.0,999,999,99
3019,1,17,14,0,*?*?*?*?*?*?*?*?*?*?*?*?*?*?*?*?*?*?*?*?*?*?,5.9,1.9,75,101454,262,1409,306,36.9,0.0,36.9,4318,0,4325,1443,147,1.5,10,5,9999,99999,9,999999999,0.0,999,999,99
3019,1,17,15,0,*?*?*?*?*?*?*?*?*?*?*?*?*?*?*?*?*?*?*?*?*?*?,5.8,1.7,75,101454,130,1414,306,11.1,0.0,11.1,1341,-0,1341,436,145,1.5,10,5,9999,99999,9,999999999,0.0,999,999,99
3019,1,17,16,0,*?*?*?*?*?*?*?*?*?*?*?*?*?*?*?*?*?*?*?*?*?*?,5.9,1.7,74,101454,0,-0,306,0.0,-0.0,0.0,0,0,0,0,143,1.0,10,5,9999,99999,9,999999999,0.0,999,999,99
3019,1,17,17,0,*?*?*?*?*?*?*?*?*?*?*?*?*?*?*?*?*?*?*?*?*?*?,5.9,1.9,75,101454,0,-0,306,0.0,-0.0,0.0,0,0,0,0,142,0.0,10,5,9999,99999,9,999999999,0.0,999,999,99
3019,1,17,18,0,*?*?*?*?*?*?*?*?*?*?*?*?*?*?*?*?*?*?*?*?*?*?,5.6,1.7,75,101454,0,-0,305,0.0,-0.0,0.0,0,0,0,0,140,1.0,10,5,9999,99999,9,999999999,0.0,999,999,99
3019,1,17,19,0,*?*?*?*?*?*?*?*?*?*?*?*?*?*?*?*?*?*?*?*?*?*?,5.1,0.6,73,101454,0,-0,303,0.0,-0.0,0.0,0,0,0,0,138,2.1,10,5,9999,99999,9,999999999,0.0,999,999,99
3019,1,17,20,0,*?*?*?*?*?*?*?*?*?*?*?*?*?*?*?*?*?*?*?*?*?*?,5.5,0.4,70,101454,0,-0,305,0.0,-0.0,0.0,0,0,0,0,137,2.1,10,5,9999,99999,9,999999999,0.0,999,999,99
3019,1,17,21,0,*?*?*?*?*?*?*?*?*?*?*?*?*?*?*?*?*?*?*?*?*?*?,4.1,-0.0,74,101454,0,-0,299,0.0,-0.0,0.0,0,0,0,0,135,1.5,10,5,9999,99999,9,999999999,0.0,999,999,99
3019,1,17,22,0,*?*?*?*?*?*?*?*?*?*?*?*?*?*?*?*?*?*?*?*?*?*?,5.1,-0.0,70,101454,0,-0,303,0.0,-0.0,0.0,0,0,0,0,133,1.0,10,5,9999,99999,9,999999999,0.0,999,999,99
3019,1,17,23,0,*?*?*?*?*?*?*?*?*?*?*?*?*?*?*?*?*?*?*?*?*?*?,4.7,0.6,75,101454,0,-0,301,0.0,-0.0,0.0,0,0,0,0,132,0.5,10,5,9999,99999,9,999999999,0.0,999,999,99
3019,1,17,24,0,*?*?*?*?*?*?*?*?*?*?*?*?*?*?*?*?*?*?*?*?*?*?,5.0,3.8,92,101454,0,-0,302,0.0,-0.0,0.0,0,0,0,0,140,1.0,10,5,9999,99999,9,999999999,0.0,999,999,99
3019,1,18,1,0,*?*?*?*?*?*?*?*?*?*?*?*?*?*?*?*?*?*?*?*?*?*?,4.1,0.2,76,100181,0,-0,299,0.0,-0.0,0.0,0,0,0,0,128,1.5,10,5,9999,99999,9,999999999,0.0,999,999,99
3019,1,18,2,0,*?*?*?*?*?*?*?*?*?*?*?*?*?*?*?*?*?*?*?*?*?*?,4.0,-0.0,75,100181,0,-0,298,0.0,-0.0,0.0,0,0,0,0,127,1.0,10,5,9999,99999,9,999999999,0.0,999,999,99
3019,1,18,3,0,*?*?*?*?*?*?*?*?*?*?*?*?*?*?*?*?*?*?*?*?*?*?,4.2,0.4,76,100181,0,-0,299,0.0,-0.0,0.0,0,0,0,0,125,1.5,10,5,9999,99999,9,999999999,0.0,999,999,99
3019,1,18,4,0,*?*?*?*?*?*?*?*?*?*?*?*?*?*?*?*?*?*?*?*?*?*?,3.7,0.6,80,100181,0,-0,297,0.0,-0.0,0.0,0,0,0,0,123,0.0,10,5,9999,99999,9,999999999,0.0,999,999,99
3019,1,18,5,0,*?*?*?*?*?*?*?*?*?*?*?*?*?*?*?*?*?*?*?*?*?*?,3.5,-0.0,78,100181,0,-0,296,0.0,-0.0,0.0,0,0,0,0,122,0.5,10,5,9999,99999,9,999999999,0.0,999,999,99
3019,1,18,6,0,*?*?*?*?*?*?*?*?*?*?*?*?*?*?*?*?*?*?*?*?*?*?,3.5,1.9,89,100181,0,-0,296,0.0,-0.0,0.0,0,0,0,0,120,0.0,10,5,9999,99999,9,999999999,0.0,999,999,99
3019,1,18,7,0,*?*?*?*?*?*?*?*?*?*?*?*?*?*?*?*?*?*?*?*?*?*?,3.1,1.3,87,100181,0,-0,294,0.0,-0.0,0.0,0,0,0,0,120,0.5,10,5,9999,99999,9,999999999,0.0,999,999,99
3019,1,18,8,0,*?*?*?*?*?*?*?*?*?*?*?*?*?*?*?*?*?*?*?*?*?*?,2.8,1.3,89,100181,28,1411,293,0.0,0.0,0.0,0,0,0,0,120,1.0,10,5,9999,99999,9,999999999,0.0,999,999,99
3019,1,18,9,0,*?*?*?*?*?*?*?*?*?*?*?*?*?*?*?*?*?*?*?*?*?*?,3.6,1.3,85,100181,186,1415,296,21.9,0.0,21.9,2593,-0,2596,852,120,0.5,10,5,9999,99999,9,999999999,0.0,999,999,99
3019,1,18,10,0,*?*?*?*?*?*?*?*?*?*?*?*?*?*?*?*?*?*?*?*?*?*?,4.4,1.0,78,100181,303,1410,300,44.9,0.0,44.9,5242,0,5253,1772,120,1.0,10,5,9999,99999,9,999999999,0.0,999,999,99
3019,1,18,11,0,*?*?*?*?*?*?*?*?*?*?*?*?*?*?*?*?*?*?*?*?*?*?,5.9,1.7,74,100181,373,1410,306,58.5,0.0,58.5,6836,0,6852,2358,120,1.0,10,5,9999,99999,9,999999999,0.0,999,999,99
3019,1,18,12,0,*?*?*?*?*?*?*?*?*?*?*?*?*?*?*?*?*?*?*?*?*?*?,6.6,0.8,67,100181,391,1411,309,62.0,0.0,62.0,7238,0,7256,2510,120,1.5,10,5,9999,99999,9,999999999,0.0,999,999,99
3019,1,18,13,0,*?*?*?*?*?*?*?*?*?*?*?*?*?*?*?*?*?*?*?*?*?*?,6.8,2.5,74,100181,355,1411,310,54.9,0.0,54.9,6414,0,6428,2200,122,1.5,10,5,9999,99999,9,999999999,0.0,999,999,99
3019,1,18,14,0,*?*?*?*?*?*?*?*?*?*?*?*?*?*?*?*?*?*?*?*?*?*?,7.1,2.7,73,100181,268,1413,311,37.9,0.0,37.9,4436,0,4444,1485,123,1.5,10,5,9999,99999,9,999999999,0.0,999,999,99
3019,1,18,15,0,*?*?*?*?*?*?*?*?*?*?*?*?*?*?*?*?*?*?*?*?*?*?,6.6,2.3,74,100181,135,1411,309,12.1,0.0,12.1,1459,-0,1459,475,125,1.5,10,5,9999,99999,9,999999999,0.0,999,999,99
3019,1,18,16,0,*?*?*?*?*?*?*?*?*?*?*?*?*?*?*?*?*?*?*?*?*?*?,6.9,2.5,73,100181,0,-0,311,0.0,-0.0,0.0,0,0,0,0,127,1.0,10,5,9999,99999,9,999999999,0.0,999,999,99
3019,1,18,17,0,*?*?*?*?*?*?*?*?*?*?*?*?*?*?*?*?*?*?*?*?*?*?,6.5,3.2,79,100181,0,-0,309,0.0,-0.0,0.0,0,0,0,0,128,0.0,10,5,9999,99999,9,999999999,0.4,999,999,99
3019,1,18,18,0,*?*?*?*?*?*?*?*?*?*?*?*?*?*?*?*?*?*?*?*?*?*?,5.8,2.1,77,100181,0,-0,306,0.0,-0.0,0.0,0,0,0,0,130,1.0,10,5,9999,99999,9,999999999,2.2,999,999,99
3019,1,18,19,0,*?*?*?*?*?*?*?*?*?*?*?*?*?*?*?*?*?*?*?*?*?*?,5.2,1.3,75,100181,0,-0,303,0.0,-0.0,0.0,0,0,0,0,130,2.1,10,5,9999,99999,9,999999999,0.3,999,999,99
3019,1,18,20,0,*?*?*?*?*?*?*?*?*?*?*?*?*?*?*?*?*?*?*?*?*?*?,4.8,0.2,71,100181,0,-0,302,0.0,-0.0,0.0,0,0,0,0,130,2.1,10,5,9999,99999,9,999999999,0.2,999,999,99
3019,1,18,21,0,*?*?*?*?*?*?*?*?*?*?*?*?*?*?*?*?*?*?*?*?*?*?,4.7,0.4,73,100181,0,-0,301,0.0,-0.0,0.0,0,0,0,0,130,1.5,10,5,9999,99999,9,999999999,0.1,999,999,99
3019,1,18,22,0,*?*?*?*?*?*?*?*?*?*?*?*?*?*?*?*?*?*?*?*?*?*?,4.4,0.4,75,100181,0,-0,300,0.0,-0.0,0.0,0,0,0,0,130,1.0,10,5,9999,99999,9,999999999,0.0,999,999,99
3019,1,18,23,0,*?*?*?*?*?*?*?*?*?*?*?*?*?*?*?*?*?*?*?*?*?*?,4.3,0.4,75,100181,0,-0,299,0.0,-0.0,0.0,0,0,0,0,130,0.5,10,5,9999,99999,9,999999999,0.0,999,999,99
3019,1,18,24,0,*?*?*?*?*?*?*?*?*?*?*?*?*?*?*?*?*?*?*?*?*?*?,4.2,0.4,76,100181,0,-0,299,0.0,-0.0,0.0,0,0,0,0,130,1.0,10,5,9999,99999,9,999999999,0.0,999,999,99
3019,1,19,1,0,*?*?*?*?*?*?*?*?*?*?*?*?*?*?*?*?*?*?*?*?*?*?,3.9,3.9,100,100072,0,-0,297,0.0,-0.0,0.0,0,0,0,0,125,1.5,10,5,9999,99999,9,999999999,0.0,999,999,99
3019,1,19,2,0,*?*?*?*?*?*?*?*?*?*?*?*?*?*?*?*?*?*?*?*?*?*?,3.8,3.8,100,100072,0,-0,297,0.0,-0.0,0.0,0,0,0,0,120,1.0,10,5,9999,99999,9,999999999,0.0,999,999,99
3019,1,19,3,0,*?*?*?*?*?*?*?*?*?*?*?*?*?*?*?*?*?*?*?*?*?*?,4.3,4.1,100,100072,0,-0,299,0.0,-0.0,0.0,0,0,0,0,115,1.5,10,5,9999,99999,9,999999999,0.1,999,999,99
3019,1,19,4,0,*?*?*?*?*?*?*?*?*?*?*?*?*?*?*?*?*?*?*?*?*?*?,3.5,2.9,100,100072,0,-0,296,0.0,-0.0,0.0,0,0,0,0,110,0.0,10,5,9999,99999,9,999999999,0.1,999,999,99
3019,1,19,5,0,*?*?*?*?*?*?*?*?*?*?*?*?*?*?*?*?*?*?*?*?*?*?,2.7,2.7,100,100072,0,-0,292,0.0,-0.0,0.0,0,0,0,0,105,0.5,10,5,9999,99999,9,999999999,0.0,999,999,99
3019,1,19,6,0,*?*?*?*?*?*?*?*?*?*?*?*?*?*?*?*?*?*?*?*?*?*?,3.0,3.0,100,100072,0,-0,294,0.0,-0.0,0.0,0,0,0,0,100,0.0,10,5,9999,99999,9,999999999,0.0,999,999,99
3019,1,19,7,0,*?*?*?*?*?*?*?*?*?*?*?*?*?*?*?*?*?*?*?*?*?*?,3.3,3.0,100,100072,0,-0,295,0.0,-0.0,0.0,0,0,0,0,88,0.5,10,5,9999,99999,9,999999999,0.0,999,999,99
3019,1,19,8,0,*?*?*?*?*?*?*?*?*?*?*?*?*?*?*?*?*?*?*?*?*?*?,3.5,2.5,98,100072,31,1390,296,0.0,0.0,0.0,0,0,0,0,77,1.0,10,5,9999,99999,9,999999999,0.0,999,999,99
3019,1,19,9,0,*?*?*?*?*?*?*?*?*?*?*?*?*?*?*?*?*?*?*?*?*?*?,3.9,3.6,100,100072,189,1408,297,22.7,0.0,22.7,2678,-0,2681,881,65,0.5,10,5,9999,99999,9,999999999,0.0,999,999,99
3019,1,19,10,0,*?*?*?*?*?*?*?*?*?*?*?*?*?*?*?*?*?*?*?*?*?*?,5.4,5.3,100,100072,308,1413,299,79.4,48.5,68.9,8715,4019,7805,1801,53,1.0,9,5,9999,99999,9,999999999,0.0,999,999,99
3019,1,19,11,0,*?*?*?*?*?*?*?*?*?*?*?*?*?*?*?*?*?*?*?*?*?*?,6.2,5.3,99,100072,378,1411,303,103.3,51.3,89.5,11333,4506,10128,2395,42,1.0,9,5,9999,99999,9,999999999,0.0,999,999,99
3019,1,19,12,0,*?*?*?*?*?*?*?*?*?*?*?*?*?*?*?*?*?*?*?*?*?*?,7.0,6.4,100,100072,396,1411,306,109.3,51.8,94.8,12000,4608,10719,2552,30,1.5,9,5,9999,99999,9,999999999,0.1,999,999,99
3019,1,19,13,0,*?*?*?*?*?*?*?*?*?*?*?*?*?*?*?*?*?*?*?*?*?*?,7.1,6.9,100,100072,360,1411,307,97.2,50.7,84.3,10666,4393,9536,2239,28,1.5,9,5,9999,99999,9,999999999,0.1,999,999,99
3019,1,19,14,0,*?*?*?*?*?*?*?*?*?*?*?*?*?*?*?*?*?*?*?*?*?*?,7.2,5.9,97,100072,273,1412,307,67.7,46.5,58.7,7475,3600,6901,1258,27,1.5,9,5,9999,99999,9,999999999,0.0,999,999,99
3019,1,19,15,0,*?*?*?*?*?*?*?*?*?*?*?*?*?*?*?*?*?*?*?*?*?*?,7.3,6.1,96,100072,140,1408,312,13.1,0.0,13.1,1579,-0,1580,515,25,1.5,10,5,9999,99999,9,999999999,0.0,999,999,99
3019,1,19,16,0,*?*?*?*?*?*?*?*?*?*?*?*?*?*?*?*?*?*?*?*?*?*?,7.1,6.2,99,100072,0,-0,311,0.0,-0.0,0.0,0,0,0,0,23,1.0,10,5,9999,99999,9,999999999,0.0,999,999,99
3019,1,19,17,0,*?*?*?*?*?*?*?*?*?*?*?*?*?*?*?*?*?*?*?*?*?*?,6.4,6.4,100,100072,0,-0,308,0.0,-0.0,0.0,0,0,0,0,22,0.0,10,5,9999,99999,9,999999999,0.0,999,999,99
3019,1,19,18,0,*?*?*?*?*?*?*?*?*?*?*?*?*?*?*?*?*?*?*?*?*?*?,5.9,5.0,99,100072,0,-0,306,0.0,-0.0,0.0,0,0,0,0,20,1.0,10,5,9999,99999,9,999999999,0.0,999,999,99
3019,1,19,19,0,*?*?*?*?*?*?*?*?*?*?*?*?*?*?*?*?*?*?*?*?*?*?,5.5,3.9,94,100072,0,-0,304,0.0,-0.0,0.0,0,0,0,0,73,2.1,10,5,9999,99999,9,999999999,0.0,999,999,99
3019,1,19,20,0,*?*?*?*?*?*?*?*?*?*?*?*?*?*?*?*?*?*?*?*?*?*?,4.9,4.8,100,100072,0,-0,301,0.0,-0.0,0.0,0,0,0,0,127,2.1,10,5,9999,99999,9,999999999,0.0,999,999,99
3019,1,19,21,0,*?*?*?*?*?*?*?*?*?*?*?*?*?*?*?*?*?*?*?*?*?*?,4.3,3.8,100,100072,0,-0,299,0.0,-0.0,0.0,0,0,0,0,180,1.5,10,5,9999,99999,9,999999999,0.0,999,999,99
3019,1,19,22,0,*?*?*?*?*?*?*?*?*?*?*?*?*?*?*?*?*?*?*?*?*?*?,4.9,4.8,100,100072,0,-0,301,0.0,-0.0,0.0,0,0,0,0,233,1.0,10,5,9999,99999,9,999999999,0.0,999,999,99
3019,1,19,23,0,*?*?*?*?*?*?*?*?*?*?*?*?*?*?*?*?*?*?*?*?*?*?,4.5,4.5,100,100072,0,-0,300,0.0,-0.0,0.0,0,0,0,0,287,0.5,10,5,9999,99999,9,999999999,1.0,999,999,99
3019,1,19,24,0,*?*?*?*?*?*?*?*?*?*?*?*?*?*?*?*?*?*?*?*?*?*?,4.1,2.3,92,100072,0,-0,298,0.0,-0.0,0.0,0,0,0,0,130,1.0,10,5,9999,99999,9,999999999,0.0,999,999,99
3019,1,20,1,0,*?*?*?*?*?*?*?*?*?*?*?*?*?*?*?*?*?*?*?*?*?*?,4.2,3.8,100,99892.1,0,-0,299,0.0,-0.0,0.0,0,0,0,0,340,1.5,10,5,9999,99999,9,999999999,0.3,999,999,99
3019,1,20,2,0,*?*?*?*?*?*?*?*?*?*?*?*?*?*?*?*?*?*?*?*?*?*?,4.3,3.2,100,99892.1,0,-0,299,0.0,-0.0,0.0,0,0,0,0,340,1.0,10,5,9999,99999,9,999999999,0.4,999,999,99
3019,1,20,3,0,*?*?*?*?*?*?*?*?*?*?*?*?*?*?*?*?*?*?*?*?*?*?,4.2,2.5,100,99892.1,0,-0,299,0.0,-0.0,0.0,0,0,0,0,340,1.5,10,5,9999,99999,9,999999999,0.6,999,999,99
3019,1,20,4,0,*?*?*?*?*?*?*?*?*?*?*?*?*?*?*?*?*?*?*?*?*?*?,4.0,0.2,88,99892.1,0,-0,298,0.0,-0.0,0.0,0,0,0,0,340,0.0,10,5,9999,99999,9,999999999,0.1,999,999,99
3019,1,20,5,0,*?*?*?*?*?*?*?*?*?*?*?*?*?*?*?*?*?*?*?*?*?*?,3.8,0.2,89,99892.1,0,-0,297,0.0,-0.0,0.0,0,0,0,0,340,0.5,10,5,9999,99999,9,999999999,0.0,999,999,99
3019,1,20,6,0,*?*?*?*?*?*?*?*?*?*?*?*?*?*?*?*?*?*?*?*?*?*?,3.7,0.4,91,99892.1,0,-0,297,0.0,-0.0,0.0,0,0,0,0,340,0.0,10,5,9999,99999,9,999999999,0.0,999,999,99
3019,1,20,7,0,*?*?*?*?*?*?*?*?*?*?*?*?*?*?*?*?*?*?*?*?*?*?,3.5,0.2,92,99892.1,0,-0,296,0.0,-0.0,0.0,0,0,0,0,340,0.5,10,5,9999,99999,9,999999999,0.0,999,999,99
3019,1,20,8,0,*?*?*?*?*?*?*?*?*?*?*?*?*?*?*?*?*?*?*?*?*?*?,3.8,-0.2,87,99892.1,35,1406,297,0.0,0.0,0.0,0,0,0,0,340,1.0,10,5,9999,99999,9,999999999,0.0,999,999,99
3019,1,20,9,0,*?*?*?*?*?*?*?*?*?*?*?*?*?*?*?*?*?*?*?*?*?*?,4.1,-0.6,82,99892.1,193,1408,299,23.5,0.0,23.5,2769,-0,2772,911,340,0.5,10,5,9999,99999,9,999999999,0.0,999,999,99
3019,1,20,10,0,*?*?*?*?*?*?*?*?*?*?*?*?*?*?*?*?*?*?*?*?*?*?,5.0,-0.2,79,99892.1,312,1411,297,80.9,48.7,70.2,8880,4054,7950,1837,340,1.0,9,5,9999,99999,9,999999999,0.0,999,999,99
3019,1,20,11,0,*?*?*?*?*?*?*?*?*?*?*?*?*?*?*?*?*?*?*?*?*?*?,5.7,2.9,95,99892.1,383,1412,301,104.9,51.4,90.9,11511,4535,10286,2437,340,1.0,9,5,9999,99999,9,999999999,0.0,999,999,99
3019,1,20,12,0,*?*?*?*?*?*?*?*?*?*?*?*?*?*?*?*?*?*?*?*?*?*?,6.3,4.6,100,99892.1,401,1411,299,147.1,130.5,110.1,16045,11679,12639,2442,340,1.5,8,4,9999,99999,9,999999999,0.0,999,999,99
3019,1,20,13,0,*?*?*?*?*?*?*?*?*?*?*?*?*?*?*?*?*?*?*?*?*?*?,6.2,5.1,100,99892.1,365,1410,299,131.2,127.6,98.1,14309,11062,11300,2155,290,1.5,8,4,9999,99999,9,999999999,0.0,999,999,99
3019,1,20,14,0,*?*?*?*?*?*?*?*?*?*?*?*?*?*?*?*?*?*?*?*?*?*?,6.2,6.1,100,99892.1,278,1409,303,69.5,46.9,60.3,7676,3648,7089,1294,240,1.5,9,5,9999,99999,9,999999999,0.4,999,999,99
3019,1,20,15,0,*?*?*?*?*?*?*?*?*?*?*?*?*?*?*?*?*?*?*?*?*?*?,6.4,6.4,100,99892.1,146,1413,304,24.7,31.7,21.4,2790,1804,2610,446,190,1.5,9,5,9999,99999,9,999999999,0.4,999,999,99
3019,1,20,16,0,*?*?*?*?*?*?*?*?*?*?*?*?*?*?*?*?*?*?*?*?*?*?,6.3,6.2,100,99892.1,0,-0,307,0.0,-0.0,0.0,0,0,0,0,140,1.0,10,5,9999,99999,9,999999999,0.0,999,999,99
3019,1,20,17,0,*?*?*?*?*?*?*?*?*?*?*?*?*?*?*?*?*?*?*?*?*?*?,5.5,5.5,100,99892.1,0,-0,304,0.0,-0.0,0.0,0,0,0,0,90,0.0,10,5,9999,99999,9,999999999,0.0,999,999,99
3019,1,20,18,0,*?*?*?*?*?*?*?*?*?*?*?*?*?*?*?*?*?*?*?*?*?*?,5.5,5.5,100,99892.1,0,-0,304,0.0,-0.0,0.0,0,0,0,0,40,1.0,10,5,9999,99999,9,999999999,0.0,999,999,99
3019,1,20,19,0,*?*?*?*?*?*?*?*?*?*?*?*?*?*?*?*?*?*?*?*?*?*?,5.1,5.1,100,99892.1,0,-0,302,0.0,-0.0,0.0,0,0,0,0,88,2.1,10,5,9999,99999,9,999999999,0.0,999,999,99
3019,1,20,20,0,*?*?*?*?*?*?*?*?*?*?*?*?*?*?*?*?*?*?*?*?*?*?,5.0,5.0,100,99892.1,0,-0,302,0.0,-0.0,0.0,0,0,0,0,137,2.1,10,5,9999,99999,9,999999999,0.0,999,999,99
3019,1,20,21,0,*?*?*?*?*?*?*?*?*?*?*?*?*?*?*?*?*?*?*?*?*?*?,5.1,5.1,100,99892.1,0,-0,302,0.0,-0.0,0.0,0,0,0,0,185,1.5,10,5,9999,99999,9,999999999,0.0,999,999,99
3019,1,20,22,0,*?*?*?*?*?*?*?*?*?*?*?*?*?*?*?*?*?*?*?*?*?*?,4.8,4.8,100,99892.1,0,-0,301,0.0,-0.0,0.0,0,0,0,0,233,1.0,10,5,9999,99999,9,999999999,0.0,999,999,99
3019,1,20,23,0,*?*?*?*?*?*?*?*?*?*?*?*?*?*?*?*?*?*?*?*?*?*?,5.1,5.1,100,99892.1,0,-0,302,0.0,-0.0,0.0,0,0,0,0,282,0.5,10,5,9999,99999,9,999999999,0.0,999,999,99
3019,1,20,24,0,*?*?*?*?*?*?*?*?*?*?*?*?*?*?*?*?*?*?*?*?*?*?,4.1,4.1,100,99892.1,0,-0,298,0.0,-0.0,0.0,0,0,0,0,340,1.0,10,5,9999,99999,9,999999999,1.9,999,999,99
3019,1,21,1,0,*?*?*?*?*?*?*?*?*?*?*?*?*?*?*?*?*?*?*?*?*?*?,5.8,5.8,100,99385,0,-0,305,0.0,-0.0,0.0,0,0,0,0,333,1.5,10,5,9999,99999,9,999999999,0.0,999,999,99
3019,1,21,2,0,*?*?*?*?*?*?*?*?*?*?*?*?*?*?*?*?*?*?*?*?*?*?,6.0,5.9,100,99385,0,-0,306,0.0,-0.0,0.0,0,0,0,0,337,1.0,10,5,9999,99999,9,999999999,0.0,999,999,99
3019,1,21,3,0,*?*?*?*?*?*?*?*?*?*?*?*?*?*?*?*?*?*?*?*?*?*?,5.9,5.9,100,99385,0,-0,306,0.0,-0.0,0.0,0,0,0,0,340,1.5,10,5,9999,99999,9,999999999,1.8,999,999,99
3019,1,21,4,0,*?*?*?*?*?*?*?*?*?*?*?*?*?*?*?*?*?*?*?*?*?*?,5.4,5.5,100,99385,0,-0,303,0.0,-0.0,0.0,0,0,0,0,343,0.0,10,5,9999,99999,9,999999999,0.0,999,999,99
3019,1,21,5,0,*?*?*?*?*?*?*?*?*?*?*?*?*?*?*?*?*?*?*?*?*?*?,5.2,5.1,100,99385,0,-0,303,0.0,-0.0,0.0,0,0,0,0,347,0.5,10,5,9999,99999,9,999999999,0.0,999,999,99
3019,1,21,6,0,*?*?*?*?*?*?*?*?*?*?*?*?*?*?*?*?*?*?*?*?*?*?,4.9,5.0,100,99385,0,-0,301,0.0,-0.0,0.0,0,0,0,0,350,0.0,10,5,9999,99999,9,999999999,0.0,999,999,99
3019,1,21,7,0,*?*?*?*?*?*?*?*?*?*?*?*?*?*?*?*?*?*?*?*?*?*?,5.2,5.1,100,99385,0,-0,303,0.0,-0.0,0.0,0,0,0,0,342,0.5,10,5,9999,99999,9,999999999,0.0,999,999,99
3019,1,21,8,0,*?*?*?*?*?*?*?*?*?*?*?*?*?*?*?*?*?*?*?*?*?*?,5.4,5.3,100,99385,39,1414,303,0.0,0.0,0.0,0,0,0,0,333,1.0,10,5,9999,99999,9,999999999,0.0,999,999,99
3019,1,21,9,0,*?*?*?*?*?*?*?*?*?*?*?*?*?*?*?*?*?*?*?*?*?*?,6.2,6.1,100,99385,198,1414,303,42.2,40.1,36.6,4702,2666,4369,771,325,0.5,9,5,9999,99999,9,999999999,0.0,999,999,99
3019,1,21,10,0,*?*?*?*?*?*?*?*?*?*?*?*?*?*?*?*?*?*?*?*?*?*?,7.2,7.1,100,99385,316,1408,307,82.5,48.9,71.5,9050,4090,8101,1874,317,1.0,9,5,9999,99999,9,999999999,0.0,999,999,99
3019,1,21,11,0,*?*?*?*?*?*?*?*?*?*?*?*?*?*?*?*?*?*?*?*?*?*?,7.8,7.6,100,99385,388,1412,310,106.6,51.6,92.4,11695,4563,10448,2480,308,1.0,9,5,9999,99999,9,999999999,0.0,999,999,99
3019,1,21,12,0,*?*?*?*?*?*?*?*?*?*?*?*?*?*?*?*?*?*?*?*?*?*?,8.7,8.5,100,99385,406,1410,314,112.8,52.1,97.8,12382,4666,11058,2643,300,1.5,9,5,9999,99999,9,999999999,0.0,999,999,99
3019,1,21,13,0,*?*?*?*?*?*?*?*?*?*?*?*?*?*?*?*?*?*?*?*?*?*?,8.5,8.4,100,99385,371,1412,317,58.0,0.0,58.0,6774,0,6790,2336,275,1.5,10,5,9999,99999,9,999999999,1.2,999,999,99
3019,1,21,14,0,*?*?*?*?*?*?*?*?*?*?*?*?*?*?*?*?*?*?*?*?*?*?,8.7,8.1,100,99385,284,1412,318,41.1,0.0,41.1,4790,0,4799,1615,250,1.5,10,5,9999,99999,9,999999999,7.0,999,999,99
3019,1,21,15,0,*?*?*?*?*?*?*?*?*?*?*?*?*?*?*?*?*?*?*?*?*?*?,8.6,8.5,100,99385,151,1407,317,15.3,0.0,15.3,1824,-0,1826,597,225,1.5,10,5,9999,99999,9,999999999,3.5,999,999,99
3019,1,21,16,0,*?*?*?*?*?*?*?*?*?*?*?*?*?*?*?*?*?*?*?*?*?*?,8.6,7.9,100,99385,0,-0,317,0.0,-0.0,0.0,0,0,0,0,200,1.0,10,5,9999,99999,9,999999999,1.4,999,999,99
3019,1,21,17,0,*?*?*?*?*?*?*?*?*?*?*?*?*?*?*?*?*?*?*?*?*?*?,8.0,6.6,100,99385,0,-0,315,0.0,-0.0,0.0,0,0,0,0,175,0.0,10,5,9999,99999,9,999999999,0.2,999,999,99
3019,1,21,18,0,*?*?*?*?*?*?*?*?*?*?*?*?*?*?*?*?*?*?*?*?*?*?,7.3,5.9,100,99385,0,-0,312,0.0,-0.0,0.0,0,0,0,0,150,1.0,10,5,9999,99999,9,999999999,0.2,999,999,99
3019,1,21,19,0,*?*?*?*?*?*?*?*?*?*?*?*?*?*?*?*?*?*?*?*?*?*?,7.1,5.0,98,99385,0,-0,311,0.0,-0.0,0.0,0,0,0,0,148,2.1,10,5,9999,99999,9,999999999,0.1,999,999,99
3019,1,21,20,0,*?*?*?*?*?*?*?*?*?*?*?*?*?*?*?*?*?*?*?*?*?*?,6.8,5.8,100,99385,0,-0,310,0.0,-0.0,0.0,0,0,0,0,147,2.1,10,5,9999,99999,9,999999999,0.0,999,999,99
3019,1,21,21,0,*?*?*?*?*?*?*?*?*?*?*?*?*?*?*?*?*?*?*?*?*?*?,6.8,4.8,99,99385,0,-0,310,0.0,-0.0,0.0,0,0,0,0,145,1.5,10,5,9999,99999,9,999999999,0.3,999,999,99
3019,1,21,22,0,*?*?*?*?*?*?*?*?*?*?*?*?*?*?*?*?*?*?*?*?*?*?,6.5,5.3,100,99385,0,-0,308,0.0,-0.0,0.0,0,0,0,0,143,1.0,10,5,9999,99999,9,999999999,0.7,999,999,99
3019,1,21,23,0,*?*?*?*?*?*?*?*?*?*?*?*?*?*?*?*?*?*?*?*?*?*?,6.3,5.5,100,99385,0,-0,307,0.0,-0.0,0.0,0,0,0,0,142,0.5,10,5,9999,99999,9,999999999,0.0,999,999,99
3019,1,21,24,0,*?*?*?*?*?*?*?*?*?*?*?*?*?*?*?*?*?*?*?*?*?*?,5.4,5.3,100,99385,0,-0,303,0.0,-0.0,0.0,0,0,0,0,330,1.0,10,5,9999,99999,9,999999999,0.0,999,999,99
3019,1,22,1,0,*?*?*?*?*?*?*?*?*?*?*?*?*?*?*?*?*?*?*?*?*?*?,5.4,2.1,80,100235,0,-0,304,0.0,-0.0,0.0,0,0,0,0,142,1.5,10,5,9999,99999,9,999999999,0.2,999,999,99
3019,1,22,2,0,*?*?*?*?*?*?*?*?*?*?*?*?*?*?*?*?*?*?*?*?*?*?,4.7,0.4,73,100235,0,-0,301,0.0,-0.0,0.0,0,0,0,0,143,1.0,10,5,9999,99999,9,999999999,0.0,999,999,99
3019,1,22,3,0,*?*?*?*?*?*?*?*?*?*?*?*?*?*?*?*?*?*?*?*?*?*?,4.3,1.3,81,100235,0,-0,299,0.0,-0.0,0.0,0,0,0,0,145,1.5,10,5,9999,99999,9,999999999,0.0,999,999,99
3019,1,22,4,0,*?*?*?*?*?*?*?*?*?*?*?*?*?*?*?*?*?*?*?*?*?*?,4.1,0.8,80,100235,0,-0,299,0.0,-0.0,0.0,0,0,0,0,147,0.0,10,5,9999,99999,9,999999999,0.0,999,999,99
3019,1,22,5,0,*?*?*?*?*?*?*?*?*?*?*?*?*?*?*?*?*?*?*?*?*?*?,4.5,-0.2,71,100235,0,-0,300,0.0,-0.0,0.0,0,0,0,0,148,0.5,10,5,9999,99999,9,999999999,0.0,999,999,99
3019,1,22,6,0,*?*?*?*?*?*?*?*?*?*?*?*?*?*?*?*?*?*?*?*?*?*?,4.0,-0.2,73,100235,0,-0,298,0.0,-0.0,0.0,0,0,0,0,150,0.0,10,5,9999,99999,9,999999999,0.0,999,999,99
3019,1,22,7,0,*?*?*?*?*?*?*?*?*?*?*?*?*?*?*?*?*?*?*?*?*?*?,3.5,-0.2,77,100235,0,-0,296,0.0,-0.0,0.0,0,0,0,0,150,0.5,10,5,9999,99999,9,999999999,0.0,999,999,99
3019,1,22,8,0,*?*?*?*?*?*?*?*?*?*?*?*?*?*?*?*?*?*?*?*?*?*?,4.2,1.3,82,100235,43,1415,299,0.0,0.0,0.0,0,0,0,0,150,1.0,10,5,9999,99999,9,999999999,0.0,999,999,99
3019,1,22,9,0,*?*?*?*?*?*?*?*?*?*?*?*?*?*?*?*?*?*?*?*?*?*?,4.9,2.3,83,100235,202,1411,302,25.1,0.0,25.1,2961,-0,2965,977,150,0.5,10,5,9999,99999,9,999999999,0.0,999,999,99
3019,1,22,10,0,*?*?*?*?*?*?*?*?*?*?*?*?*?*?*?*?*?*?*?*?*?*?,5.5,3.4,87,100235,321,1410,304,48.4,0.0,48.4,5651,0,5663,1919,150,1.0,10,5,9999,99999,9,999999999,0.0,999,999,99
3019,1,22,11,0,*?*?*?*?*?*?*?*?*?*?*?*?*?*?*?*?*?*?*?*?*?*?,6.4,4.5,88,100235,393,1412,308,62.3,0.0,62.3,7281,0,7299,2526,150,1.0,10,5,9999,99999,9,999999999,0.0,999,999,99
3019,1,22,12,0,*?*?*?*?*?*?*?*?*?*?*?*?*?*?*?*?*?*?*?*?*?*?,7.6,4.3,80,100235,411,1409,313,66.0,0.0,66.0,7710,0,7730,2690,150,1.5,10,5,9999,99999,9,999999999,0.0,999,999,99
3019,1,22,13,0,*?*?*?*?*?*?*?*?*?*?*?*?*?*?*?*?*?*?*?*?*?*?,7.6,3.6,75,100235,376,1410,313,59.1,0.0,59.1,6904,0,6920,2383,163,1.5,10,5,9999,99999,9,999999999,0.0,999,999,99
3019,1,22,14,0,*?*?*?*?*?*?*?*?*?*?*?*?*?*?*?*?*?*?*?*?*?*?,8.0,3.6,74,100235,289,1408,315,42.2,0.0,42.2,4930,0,4940,1660,177,1.5,10,5,9999,99999,9,999999999,0.0,999,999,99
3019,1,22,15,0,*?*?*?*?*?*?*?*?*?*?*?*?*?*?*?*?*?*?*?*?*?*?,7.6,2.7,72,100235,157,1411,314,16.4,0.0,16.4,1955,-0,1956,640,190,1.5,10,5,9999,99999,9,999999999,0.0,999,999,99
3019,1,22,16,0,*?*?*?*?*?*?*?*?*?*?*?*?*?*?*?*?*?*?*?*?*?*?,7.7,3.8,76,100235,0,-0,314,0.0,-0.0,0.0,0,0,0,0,203,1.0,10,5,9999,99999,9,999999999,0.0,999,999,99
3019,1,22,17,0,*?*?*?*?*?*?*?*?*?*?*?*?*?*?*?*?*?*?*?*?*?*?,7.1,4.3,82,100235,0,-0,311,0.0,-0.0,0.0,0,0,0,0,217,0.0,10,5,9999,99999,9,999999999,0.0,999,999,99
3019,1,22,18,0,*?*?*?*?*?*?*?*?*?*?*?*?*?*?*?*?*?*?*?*?*?*?,6.4,3.9,85,100235,0,-0,308,0.0,-0.0,0.0,0,0,0,0,230,1.0,10,5,9999,99999,9,999999999,0.0,999,999,99
3019,1,22,19,0,*?*?*?*?*?*?*?*?*?*?*?*?*?*?*?*?*?*?*?*?*?*?,6.4,3.6,83,100235,0,-0,308,0.0,-0.0,0.0,0,0,0,0,198,2.1,10,5,9999,99999,9,999999999,0.0,999,999,99
3019,1,22,20,0,*?*?*?*?*?*?*?*?*?*?*?*?*?*?*?*?*?*?*?*?*?*?,5.0,2.9,86,100235,0,-0,302,0.0,-0.0,0.0,0,0,0,0,167,2.1,10,5,9999,99999,9,999999999,0.0,999,999,99
3019,1,22,21,0,*?*?*?*?*?*?*?*?*?*?*?*?*?*?*?*?*?*?*?*?*?*?,5.7,3.2,85,100235,0,-0,305,0.0,-0.0,0.0,0,0,0,0,135,1.5,10,5,9999,99999,9,999999999,0.0,999,999,99
3019,1,22,22,0,*?*?*?*?*?*?*?*?*?*?*?*?*?*?*?*?*?*?*?*?*?*?,5.2,3.8,90,100235,0,-0,303,0.0,-0.0,0.0,0,0,0,0,103,1.0,10,5,9999,99999,9,999999999,0.0,999,999,99
3019,1,22,23,0,*?*?*?*?*?*?*?*?*?*?*?*?*?*?*?*?*?*?*?*?*?*?,5.5,4.6,94,100235,0,-0,304,0.0,-0.0,0.0,0,0,0,0,72,0.5,10,5,9999,99999,9,999999999,0.0,999,999,99
3019,1,22,24,0,*?*?*?*?*?*?*?*?*?*?*?*?*?*?*?*?*?*?*?*?*?*?,6.1,3.9,86,100235,0,-0,307,0.0,-0.0,0.0,0,0,0,0,140,1.0,10,5,9999,99999,9,999999999,0.0,999,999,99
3019,1,23,1,0,*?*?*?*?*?*?*?*?*?*?*?*?*?*?*?*?*?*?*?*?*?*?,6.0,3.8,85,100983,0,-0,306,0.0,-0.0,0.0,0,0,0,0,93,1.5,10,5,9999,99999,9,999999999,0.0,999,999,99
3019,1,23,2,0,*?*?*?*?*?*?*?*?*?*?*?*?*?*?*?*?*?*?*?*?*?*?,6.0,3.4,83,100983,0,-0,306,0.0,-0.0,0.0,0,0,0,0,147,1.0,10,5,9999,99999,9,999999999,0.0,999,999,99
3019,1,23,3,0,*?*?*?*?*?*?*?*?*?*?*?*?*?*?*?*?*?*?*?*?*?*?,5.5,3.0,83,100983,0,-0,304,0.0,-0.0,0.0,0,0,0,0,200,1.5,10,5,9999,99999,9,999999999,0.0,999,999,99
3019,1,23,4,0,*?*?*?*?*?*?*?*?*?*?*?*?*?*?*?*?*?*?*?*?*?*?,6.1,3.4,82,100983,0,-0,307,0.0,-0.0,0.0,0,0,0,0,253,0.0,10,5,9999,99999,9,999999999,0.0,999,999,99
3019,1,23,5,0,*?*?*?*?*?*?*?*?*?*?*?*?*?*?*?*?*?*?*?*?*?*?,5.1,3.2,87,100983,0,-0,303,0.0,-0.0,0.0,0,0,0,0,307,0.5,10,5,9999,99999,9,999999999,0.2,999,999,99
3019,1,23,6,0,*?*?*?*?*?*?*?*?*?*?*?*?*?*?*?*?*?*?*?*?*?*?,5.0,3.2,88,100983,0,-0,302,0.0,-0.0,0.0,0,0,0,0,360,0.0,10,5,9999,99999,9,999999999,0.0,999,999,99
3019,1,23,7,0,*?*?*?*?*?*?*?*?*?*?*?*?*?*?*?*?*?*?*?*?*?*?,4.8,2.5,85,100983,0,-0,301,0.0,-0.0,0.0,0,0,0,0,322,0.5,10,5,9999,99999,9,999999999,0.0,999,999,99
3019,1,23,8,0,*?*?*?*?*?*?*?*?*?*?*?*?*?*?*?*?*?*?*?*?*?*?,5.2,1.9,79,100983,47,1410,298,0.0,0.0,0.0,0,0,0,0,283,1.0,9,5,9999,99999,9,999999999,0.0,999,999,99
3019,1,23,9,0,*?*?*?*?*?*?*?*?*?*?*?*?*?*?*?*?*?*?*?*?*?*?,5.6,1.0,73,100983,206,1408,285,78.5,240.4,43.3,8268,15362,5870,771,245,0.5,6,3,9999,99999,9,999999999,0.0,999,999,99
3019,1,23,10,0,*?*?*?*?*?*?*?*?*?*?*?*?*?*?*?*?*?*?*?*?*?*?,6.3,0.6,66,100983,326,1410,293,134.2,207.3,86.3,14210,16707,10176,1662,207,1.0,7,4,9999,99999,9,999999999,0.0,999,999,99
3019,1,23,11,0,*?*?*?*?*?*?*?*?*?*?*?*?*?*?*?*?*?*?*?*?*?*?,8.2,1.9,64,100983,398,1411,306,145.8,130.3,109.1,15901,11631,12529,2418,168,1.0,8,4,9999,99999,9,999999999,0.0,999,999,99
3019,1,23,12,0,*?*?*?*?*?*?*?*?*?*?*?*?*?*?*?*?*?*?*?*?*?*?,9.0,2.9,65,100983,417,1411,310,154.4,131.6,115.5,16829,11932,13242,2574,130,1.5,8,4,9999,99999,9,999999999,0.0,999,999,99
3019,1,23,13,0,*?*?*?*?*?*?*?*?*?*?*?*?*?*?*?*?*?*?*?*?*?*?,9.0,3.0,66,100983,382,1411,315,104.6,51.4,90.7,11483,4530,10260,2430,128,1.5,9,5,9999,99999,9,999999999,0.0,999,999,99
3019,1,23,14,0,*?*?*?*?*?*?*?*?*?*?*?*?*?*?*?*?*?*?*?*?*?*?,9.1,2.3,62,100983,295,1409,320,43.3,0.0,43.3,5061,0,5071,1707,127,1.5,10,5,9999,99999,9,999999999,0.0,999,999,99
3019,1,23,15,0,*?*?*?*?*?*?*?*?*?*?*?*?*?*?*?*?*?*?*?*?*?*?,8.9,3.9,71,100983,163,1412,315,30.4,35.1,26.4,3418,2116,3189,552,125,1.5,9,5,9999,99999,9,999999999,0.0,999,999,99
3019,1,23,16,0,*?*?*?*?*?*?*?*?*?*?*?*?*?*?*?*?*?*?*?*?*?*?,9.0,4.6,73,100983,0,-0,315,0.0,-0.0,0.0,0,0,0,0,123,1.0,9,5,9999,99999,9,999999999,0.0,999,999,99
3019,1,23,17,0,*?*?*?*?*?*?*?*?*?*?*?*?*?*?*?*?*?*?*?*?*?*?,8.6,5.1,78,100983,0,-0,318,0.0,-0.0,0.0,0,0,0,0,122,0.0,10,5,9999,99999,9,999999999,0.0,999,999,99
3019,1,23,18,0,*?*?*?*?*?*?*?*?*?*?*?*?*?*?*?*?*?*?*?*?*?*?,7.7,5.3,84,100983,0,-0,314,0.0,-0.0,0.0,0,0,0,0,120,1.0,10,5,9999,99999,9,999999999,0.0,999,999,99
3019,1,23,19,0,*?*?*?*?*?*?*?*?*?*?*?*?*?*?*?*?*?*?*?*?*?*?,7.5,5.6,88,100983,0,-0,313,0.0,-0.0,0.0,0,0,0,0,122,2.1,10,5,9999,99999,9,999999999,0.0,999,999,99
3019,1,23,20,0,*?*?*?*?*?*?*?*?*?*?*?*?*?*?*?*?*?*?*?*?*?*?,7.3,6.1,92,100983,0,-0,312,0.0,-0.0,0.0,0,0,0,0,123,2.1,10,5,9999,99999,9,999999999,0.0,999,999,99
3019,1,23,21,0,*?*?*?*?*?*?*?*?*?*?*?*?*?*?*?*?*?*?*?*?*?*?,6.8,5.9,94,100983,0,-0,310,0.0,-0.0,0.0,0,0,0,0,125,1.5,10,5,9999,99999,9,999999999,0.0,999,999,99
3019,1,23,22,0,*?*?*?*?*?*?*?*?*?*?*?*?*?*?*?*?*?*?*?*?*?*?,6.9,5.5,90,100983,0,-0,310,0.0,-0.0,0.0,0,0,0,0,127,1.0,10,5,9999,99999,9,999999999,0.0,999,999,99
3019,1,23,23,0,*?*?*?*?*?*?*?*?*?*?*?*?*?*?*?*?*?*?*?*?*?*?,6.5,5.5,93,100983,0,-0,308,0.0,-0.0,0.0,0,0,0,0,128,0.5,10,5,9999,99999,9,999999999,0.0,999,999,99
3019,1,23,24,0,*?*?*?*?*?*?*?*?*?*?*?*?*?*?*?*?*?*?*?*?*?*?,5.7,4.1,89,100983,0,-0,305,0.0,-0.0,0.0,0,0,0,0,40,1.0,10,5,9999,99999,9,999999999,0.0,999,999,99
3019,1,24,1,0,*?*?*?*?*?*?*?*?*?*?*?*?*?*?*?*?*?*?*?*?*?*?,5.8,4.5,91,101742,0,-0,305,0.0,-0.0,0.0,0,0,0,0,145,1.5,10,5,9999,99999,9,999999999,0.0,999,999,99
3019,1,24,2,0,*?*?*?*?*?*?*?*?*?*?*?*?*?*?*?*?*?*?*?*?*?*?,5.9,3.8,87,101742,0,-0,306,0.0,-0.0,0.0,0,0,0,0,160,1.0,10,5,9999,99999,9,999999999,0.0,999,999,99
3019,1,24,3,0,*?*?*?*?*?*?*?*?*?*?*?*?*?*?*?*?*?*?*?*?*?*?,5.3,3.4,87,101742,0,-0,303,0.0,-0.0,0.0,0,0,0,0,175,1.5,10,5,9999,99999,9,999999999,0.5,999,999,99
3019,1,24,4,0,*?*?*?*?*?*?*?*?*?*?*?*?*?*?*?*?*?*?*?*?*?*?,4.8,2.7,86,101742,0,-0,301,0.0,-0.0,0.0,0,0,0,0,190,0.0,10,5,9999,99999,9,999999999,0.0,999,999,99
3019,1,24,5,0,*?*?*?*?*?*?*?*?*?*?*?*?*?*?*?*?*?*?*?*?*?*?,5.2,3.4,89,101742,0,-0,303,0.0,-0.0,0.0,0,0,0,0,205,0.5,10,5,9999,99999,9,999999999,0.0,999,999,99
3019,1,24,6,0,*?*?*?*?*?*?*?*?*?*?*?*?*?*?*?*?*?*?*?*?*?*?,5.5,2.5,81,101742,0,-0,304,0.0,-0.0,0.0,0,0,0,0,220,0.0,10,5,9999,99999,9,999999999,0.0,999,999,99
3019,1,24,7,0,*?*?*?*?*?*?*?*?*?*?*?*?*?*?*?*?*?*?*?*?*?*?,5.2,3.2,88,101742,0,-0,303,0.0,-0.0,0.0,0,0,0,0,208,0.5,10,5,9999,99999,9,999999999,0.0,999,999,99
3019,1,24,8,0,*?*?*?*?*?*?*?*?*?*?*?*?*?*?*?*?*?*?*?*?*?*?,5.3,3.2,87,101742,51,1402,303,0.0,0.0,0.0,0,0,0,0,197,1.0,10,5,9999,99999,9,999999999,0.0,999,999,99
3019,1,24,9,0,*?*?*?*?*?*?*?*?*?*?*?*?*?*?*?*?*?*?*?*?*?*?,5.2,1.9,80,101742,211,1410,303,26.9,0.0,26.9,3167,0,3172,1046,185,0.5,10,5,9999,99999,9,999999999,0.2,999,999,99
3019,1,24,10,0,*?*?*?*?*?*?*?*?*?*?*?*?*?*?*?*?*?*?*?*?*?*?,6.2,3.2,81,101742,331,1410,307,50.3,0.0,50.3,5875,0,5887,2002,173,1.0,10,5,9999,99999,9,999999999,0.8,999,999,99
3019,1,24,11,0,*?*?*?*?*?*?*?*?*?*?*?*?*?*?*?*?*?*?*?*?*?*?,6.9,3.2,78,101742,403,1410,310,64.4,0.0,64.4,7520,0,7539,2618,162,1.0,10,5,9999,99999,9,999999999,0.9,999,999,99
3019,1,24,12,0,*?*?*?*?*?*?*?*?*?*?*?*?*?*?*?*?*?*?*?*?*?*?,7.5,2.1,69,101742,422,1409,313,68.2,0.0,68.2,7964,0,7985,2788,150,1.5,10,5,9999,99999,9,999999999,0.5,999,999,99
3019,1,24,13,0,*?*?*?*?*?*?*?*?*?*?*?*?*?*?*?*?*?*?*?*?*?*?,7.6,3.6,76,101742,388,1412,313,61.4,0.0,61.4,7167,0,7185,2483,150,1.5,10,5,9999,99999,9,999999999,0.0,999,999,99
3019,1,24,14,0,*?*?*?*?*?*?*?*?*?*?*?*?*?*?*?*?*?*?*?*?*?*?,7.3,3.9,79,101742,301,1410,312,44.5,0.0,44.5,5195,0,5205,1755,150,1.5,10,5,9999,99999,9,999999999,0.0,999,999,99
3019,1,24,15,0,*?*?*?*?*?*?*?*?*?*?*?*?*?*?*?*?*?*?*?*?*?*?,7.4,4.1,80,101742,169,1414,312,18.7,0.0,18.7,2216,-0,2218,726,150,1.5,10,5,9999,99999,9,999999999,0.1,999,999,99
3019,1,24,16,0,*?*?*?*?*?*?*?*?*?*?*?*?*?*?*?*?*?*?*?*?*?*?,7.4,2.7,71,101742,0,-0,313,0.0,-0.0,0.0,0,0,0,0,150,1.0,10,5,9999,99999,9,999999999,0.0,999,999,99
3019,1,24,17,0,*?*?*?*?*?*?*?*?*?*?*?*?*?*?*?*?*?*?*?*?*?*?,7.1,3.4,77,101742,0,-0,311,0.0,-0.0,0.0,0,0,0,0,150,0.0,10,5,9999,99999,9,999999999,0.0,999,999,99
3019,1,24,18,0,*?*?*?*?*?*?*?*?*?*?*?*?*?*?*?*?*?*?*?*?*?*?,6.4,1.7,71,101742,0,-0,308,0.0,-0.0,0.0,0,0,0,0,150,1.0,10,5,9999,99999,9,999999999,0.0,999,999,99
3019,1,24,19,0,*?*?*?*?*?*?*?*?*?*?*?*?*?*?*?*?*?*?*?*?*?*?,6.5,1.5,70,101742,0,-0,309,0.0,-0.0,0.0,0,0,0,0,148,2.1,10,5,9999,99999,9,999999999,0.0,999,999,99
3019,1,24,20,0,*?*?*?*?*?*?*?*?*?*?*?*?*?*?*?*?*?*?*?*?*?*?,6.4,2.5,76,101742,0,-0,308,0.0,-0.0,0.0,0,0,0,0,147,2.1,10,5,9999,99999,9,999999999,0.0,999,999,99
3019,1,24,21,0,*?*?*?*?*?*?*?*?*?*?*?*?*?*?*?*?*?*?*?*?*?*?,6.0,1.0,71,101742,0,-0,307,0.0,-0.0,0.0,0,0,0,0,145,1.5,10,5,9999,99999,9,999999999,0.0,999,999,99
3019,1,24,22,0,*?*?*?*?*?*?*?*?*?*?*?*?*?*?*?*?*?*?*?*?*?*?,5.9,2.3,78,101742,0,-0,306,0.0,-0.0,0.0,0,0,0,0,143,1.0,10,5,9999,99999,9,999999999,0.0,999,999,99
3019,1,24,23,0,*?*?*?*?*?*?*?*?*?*?*?*?*?*?*?*?*?*?*?*?*?*?,5.6,2.3,80,101742,0,-0,305,0.0,-0.0,0.0,0,0,0,0,142,0.5,10,5,9999,99999,9,999999999,0.0,999,999,99
3019,1,24,24,0,*?*?*?*?*?*?*?*?*?*?*?*?*?*?*?*?*?*?*?*?*?*?,6.1,5.0,92,101742,0,-0,307,0.0,-0.0,0.0,0,0,0,0,130,1.0,10,5,9999,99999,9,999999999,0.0,999,999,99
3019,1,25,1,0,*?*?*?*?*?*?*?*?*?*?*?*?*?*?*?*?*?*?*?*?*?*?,4.9,0.8,75,100932,0,-0,302,0.0,-0.0,0.0,0,0,0,0,142,1.5,10,5,9999,99999,9,999999999,0.1,999,999,99
3019,1,25,2,0,*?*?*?*?*?*?*?*?*?*?*?*?*?*?*?*?*?*?*?*?*?*?,4.5,0.2,73,100932,0,-0,300,0.0,-0.0,0.0,0,0,0,0,143,1.0,10,5,9999,99999,9,999999999,0.1,999,999,99
3019,1,25,3,0,*?*?*?*?*?*?*?*?*?*?*?*?*?*?*?*?*?*?*?*?*?*?,5.0,-0.6,67,100932,0,-0,303,0.0,-0.0,0.0,0,0,0,0,145,1.5,10,5,9999,99999,9,999999999,0.0,999,999,99
3019,1,25,4,0,*?*?*?*?*?*?*?*?*?*?*?*?*?*?*?*?*?*?*?*?*?*?,4.3,0.2,75,100932,0,-0,300,0.0,-0.0,0.0,0,0,0,0,147,0.0,10,5,9999,99999,9,999999999,0.0,999,999,99
3019,1,25,5,0,*?*?*?*?*?*?*?*?*?*?*?*?*?*?*?*?*?*?*?*?*?*?,4.5,1.5,81,100932,0,-0,300,0.0,-0.0,0.0,0,0,0,0,148,0.5,10,5,9999,99999,9,999999999,0.0,999,999,99
3019,1,25,6,0,*?*?*?*?*?*?*?*?*?*?*?*?*?*?*?*?*?*?*?*?*?*?,4.6,1.9,82,100932,0,-0,301,0.0,-0.0,0.0,0,0,0,0,150,0.0,10,5,9999,99999,9,999999999,0.0,999,999,99
3019,1,25,7,0,*?*?*?*?*?*?*?*?*?*?*?*?*?*?*?*?*?*?*?*?*?*?,4.5,1.0,79,100932,0,-0,300,0.0,-0.0,0.0,0,0,0,0,148,0.5,10,5,9999,99999,9,999999999,0.0,999,999,99
3019,1,25,8,0,*?*?*?*?*?*?*?*?*?*?*?*?*?*?*?*?*?*?*?*?*?*?,4.3,0.4,75,100932,56,1417,299,0.0,0.0,0.0,0,0,0,0,147,1.0,10,5,9999,99999,9,999999999,0.0,999,999,99
3019,1,25,9,0,*?*?*?*?*?*?*?*?*?*?*?*?*?*?*?*?*?*?*?*?*?*?,4.5,1.0,79,100932,216,1411,290,64.2,105.6,48.0,6856,6792,5842,872,145,0.5,8,4,9999,99999,9,999999999,0.0,999,999,99
3019,1,25,10,0,*?*?*?*?*?*?*?*?*?*?*?*?*?*?*?*?*?*?*?*?*?*?,4.6,1.7,81,100932,336,1409,291,118.2,124.9,88.4,12904,10497,10212,1927,143,1.0,8,4,9999,99999,9,999999999,0.0,999,999,99
3019,1,25,11,0,*?*?*?*?*?*?*?*?*?*?*?*?*?*?*?*?*?*?*?*?*?*?,4.8,1.0,76,100932,408,1408,292,150.7,131.0,112.7,16430,11799,12938,2507,142,1.0,8,4,9999,99999,9,999999999,0.1,999,999,99
3019,1,25,12,0,*?*?*?*?*?*?*?*?*?*?*?*?*?*?*?*?*?*?*?*?*?*?,4.8,1.9,82,100932,428,1409,292,159.5,132.3,119.3,17383,12102,13667,2668,140,1.5,8,4,9999,99999,9,999999999,0.0,999,999,99
3019,1,25,13,0,*?*?*?*?*?*?*?*?*?*?*?*?*?*?*?*?*?*?*?*?*?*?,5.1,2.5,84,100932,393,1408,298,108.6,51.8,94.2,11919,4598,10646,2532,140,1.5,9,5,9999,99999,9,999999999,0.0,999,999,99
3019,1,25,14,0,*?*?*?*?*?*?*?*?*?*?*?*?*?*?*?*?*?*?*?*?*?*?,5.0,2.3,83,100932,307,1410,297,79.3,48.4,68.7,8701,4016,7792,1797,140,1.5,9,5,9999,99999,9,999999999,0.0,999,999,99
3019,1,25,15,0,*?*?*?*?*?*?*?*?*?*?*?*?*?*?*?*?*?*?*?*?*?*?,5.2,-0.0,69,100932,174,1406,298,34.4,37.0,29.9,3854,2313,3590,626,140,1.5,9,5,9999,99999,9,999999999,0.0,999,999,99
3019,1,25,16,0,*?*?*?*?*?*?*?*?*?*?*?*?*?*?*?*?*?*?*?*?*?*?,5.0,-0.2,69,100932,5,1360,303,0.0,0.0,0.0,0,0,0,0,140,1.0,10,5,9999,99999,9,999999999,0.8,999,999,99
3019,1,25,17,0,*?*?*?*?*?*?*?*?*?*?*?*?*?*?*?*?*?*?*?*?*?*?,5.1,0.4,72,100932,0,-0,303,0.0,-0.0,0.0,0,0,0,0,140,0.0,10,5,9999,99999,9,999999999,0.0,999,999,99
3019,1,25,18,0,*?*?*?*?*?*?*?*?*?*?*?*?*?*?*?*?*?*?*?*?*?*?,5.1,1.0,75,100932,0,-0,303,0.0,-0.0,0.0,0,0,0,0,140,1.0,10,5,9999,99999,9,999999999,0.0,999,999,99
3019,1,25,19,0,*?*?*?*?*?*?*?*?*?*?*?*?*?*?*?*?*?*?*?*?*?*?,4.7,0.4,74,100932,0,-0,301,0.0,-0.0,0.0,0,0,0,0,143,2.1,10,5,9999,99999,9,999999999,0.0,999,999,99
3019,1,25,20,0,*?*?*?*?*?*?*?*?*?*?*?*?*?*?*?*?*?*?*?*?*?*?,4.5,-0.6,69,100932,0,-0,301,0.0,-0.0,0.0,0,0,0,0,147,2.1,10,5,9999,99999,9,999999999,0.0,999,999,99
3019,1,25,21,0,*?*?*?*?*?*?*?*?*?*?*?*?*?*?*?*?*?*?*?*?*?*?,4.3,-0.6,70,100932,0,-0,300,0.0,-0.0,0.0,0,0,0,0,150,1.5,10,5,9999,99999,9,999999999,0.8,999,999,99
3019,1,25,22,0,*?*?*?*?*?*?*?*?*?*?*?*?*?*?*?*?*?*?*?*?*?*?,4.6,-0.8,68,100932,0,-0,301,0.0,-0.0,0.0,0,0,0,0,153,1.0,10,5,9999,99999,9,999999999,1.4,999,999,99
3019,1,25,23,0,*?*?*?*?*?*?*?*?*?*?*?*?*?*?*?*?*?*?*?*?*?*?,4.7,-1.3,65,100932,0,-0,302,0.0,-0.0,0.0,0,0,0,0,157,0.5,10,5,9999,99999,9,999999999,0.2,999,999,99
3019,1,25,24,0,*?*?*?*?*?*?*?*?*?*?*?*?*?*?*?*?*?*?*?*?*?*?,5.2,1.7,77,100932,0,-0,303,0.0,-0.0,0.0,0,0,0,0,140,1.0,10,5,9999,99999,9,999999999,0.0,999,999,99
3019,1,26,1,0,*?*?*?*?*?*?*?*?*?*?*?*?*?*?*?*?*?*?*?*?*?*?,5.1,-1.7,63,100202,0,-0,303,0.0,-0.0,0.0,0,0,0,0,177,1.5,10,5,9999,99999,9,999999999,0.1,999,999,99
3019,1,26,2,0,*?*?*?*?*?*?*?*?*?*?*?*?*?*?*?*?*?*?*?*?*?*?,5.2,-2.2,61,100202,0,-0,304,0.0,-0.0,0.0,0,0,0,0,193,1.0,10,5,9999,99999,9,999999999,0.1,999,999,99
3019,1,26,3,0,*?*?*?*?*?*?*?*?*?*?*?*?*?*?*?*?*?*?*?*?*?*?,5.3,-2.7,58,100202,0,-0,304,0.0,-0.0,0.0,0,0,0,0,210,1.5,10,5,9999,99999,9,999999999,0.0,999,999,99
3019,1,26,4,0,*?*?*?*?*?*?*?*?*?*?*?*?*?*?*?*?*?*?*?*?*?*?,5.1,-2.4,59,100202,0,-0,303,0.0,-0.0,0.0,0,0,0,0,227,0.0,10,5,9999,99999,9,999999999,0.0,999,999,99
3019,1,26,5,0,*?*?*?*?*?*?*?*?*?*?*?*?*?*?*?*?*?*?*?*?*?*?,5.0,-1.5,64,100202,0,-0,303,0.0,-0.0,0.0,0,0,0,0,243,0.5,10,5,9999,99999,9,999999999,0.0,999,999,99
3019,1,26,6,0,*?*?*?*?*?*?*?*?*?*?*?*?*?*?*?*?*?*?*?*?*?*?,4.9,-0.2,72,100202,0,-0,302,0.0,-0.0,0.0,0,0,0,0,260,0.0,10,5,9999,99999,9,999999999,0.0,999,999,99
3019,1,26,7,0,*?*?*?*?*?*?*?*?*?*?*?*?*?*?*?*?*?*?*?*?*?*?,5.2,0.6,75,100202,0,-0,303,0.0,-0.0,0.0,0,0,0,0,255,0.5,10,5,9999,99999,9,999999999,0.0,999,999,99
3019,1,26,8,0,*?*?*?*?*?*?*?*?*?*?*?*?*?*?*?*?*?*?*?*?*?*?,5.3,1.3,78,100202,60,1402,304,0.0,0.0,0.0,0,0,0,0,250,1.0,10,5,9999,99999,9,999999999,0.0,999,999,99
3019,1,26,9,0,*?*?*?*?*?*?*?*?*?*?*?*?*?*?*?*?*?*?*?*?*?*?,5.3,0.6,76,100202,221,1411,304,28.9,0.0,28.9,3388,0,3393,1122,245,0.5,10,5,9999,99999,9,999999999,0.1,999,999,99
3019,1,26,10,0,*?*?*?*?*?*?*?*?*?*?*?*?*?*?*?*?*?*?*?*?*?*?,5.7,2.3,82,100202,341,1408,305,52.4,0.0,52.4,6115,0,6129,2089,240,1.0,10,5,9999,99999,9,999999999,0.1,999,999,99
3019,1,26,11,0,*?*?*?*?*?*?*?*?*?*?*?*?*?*?*?*?*?*?*?*?*?*?,5.9,2.5,82,100202,414,1409,306,66.6,0.0,66.6,7778,0,7798,2716,235,1.0,10,5,9999,99999,9,999999999,0.1,999,999,99
3019,1,26,12,0,*?*?*?*?*?*?*?*?*?*?*?*?*?*?*?*?*?*?*?*?*?*?,5.9,3.0,85,100202,434,1410,306,70.4,0.0,70.4,8234,0,8255,2892,230,1.5,10,5,9999,99999,9,999999999,0.0,999,999,99
3019,1,26,13,0,*?*?*?*?*?*?*?*?*?*?*?*?*?*?*?*?*?*?*?*?*?*?,6.2,3.9,89,100202,399,1408,307,63.7,0.0,63.7,7435,0,7453,2586,218,1.5,10,5,9999,99999,9,999999999,1.5,999,999,99
3019,1,26,14,0,*?*?*?*?*?*?*?*?*?*?*?*?*?*?*?*?*?*?*?*?*?*?,6.1,5.3,99,100202,313,1410,307,46.8,0.0,46.8,5458,0,5470,1853,207,1.5,10,5,9999,99999,9,999999999,4.5,999,999,99
3019,1,26,15,0,*?*?*?*?*?*?*?*?*?*?*?*?*?*?*?*?*?*?*?*?*?*?,6.3,4.8,94,100202,180,1405,307,21.0,0.0,21.0,2483,-0,2485,816,195,1.5,10,5,9999,99999,9,999999999,1.4,999,999,99
3019,1,26,16,0,*?*?*?*?*?*?*?*?*?*?*?*?*?*?*?*?*?*?*?*?*?*?,6.1,4.8,96,100202,11,1397,307,0.0,0.0,0.0,0,0,0,0,183,1.0,10,5,9999,99999,9,999999999,0.1,999,999,99
3019,1,26,17,0,*?*?*?*?*?*?*?*?*?*?*?*?*?*?*?*?*?*?*?*?*?*?,6.3,5.0,95,100202,0,-0,307,0.0,-0.0,0.0,0,0,0,0,172,0.0,10,5,9999,99999,9,999999999,0.4,999,999,99
3019,1,26,18,0,*?*?*?*?*?*?*?*?*?*?*?*?*?*?*?*?*?*?*?*?*?*?,6.1,6.1,100,100202,0,-0,306,0.0,-0.0,0.0,0,0,0,0,160,1.0,10,5,9999,99999,9,999999999,0.3,999,999,99
3019,1,26,19,0,*?*?*?*?*?*?*?*?*?*?*?*?*?*?*?*?*?*?*?*?*?*?,6.0,5.9,100,100202,0,-0,306,0.0,-0.0,0.0,0,0,0,0,162,2.1,10,5,9999,99999,9,999999999,0.0,999,999,99
3019,1,26,20,0,*?*?*?*?*?*?*?*?*?*?*?*?*?*?*?*?*?*?*?*?*?*?,5.7,5.6,100,100202,0,-0,305,0.0,-0.0,0.0,0,0,0,0,163,2.1,10,5,9999,99999,9,999999999,0.0,999,999,99
3019,1,26,21,0,*?*?*?*?*?*?*?*?*?*?*?*?*?*?*?*?*?*?*?*?*?*?,5.1,5.1,100,100202,0,-0,302,0.0,-0.0,0.0,0,0,0,0,165,1.5,10,5,9999,99999,9,999999999,0.0,999,999,99
3019,1,26,22,0,*?*?*?*?*?*?*?*?*?*?*?*?*?*?*?*?*?*?*?*?*?*?,5.1,5.1,100,100202,0,-0,302,0.0,-0.0,0.0,0,0,0,0,167,1.0,10,5,9999,99999,9,999999999,0.4,999,999,99
3019,1,26,23,0,*?*?*?*?*?*?*?*?*?*?*?*?*?*?*?*?*?*?*?*?*?*?,5.2,5.3,100,100202,0,-0,303,0.0,-0.0,0.0,0,0,0,0,168,0.5,10,5,9999,99999,9,999999999,0.4,999,999,99
3019,1,26,24,0,*?*?*?*?*?*?*?*?*?*?*?*?*?*?*?*?*?*?*?*?*?*?,4.9,-1.5,65,100202,0,-0,302,0.0,-0.0,0.0,0,0,0,0,160,1.0,10,5,9999,99999,9,999999999,0.1,999,999,99
3019,1,27,1,0,*?*?*?*?*?*?*?*?*?*?*?*?*?*?*?*?*?*?*?*?*?*?,4.9,4.8,99,99074.6,0,-0,301,0.0,-0.0,0.0,0,0,0,0,182,1.5,10,5,9999,99999,9,999999999,0.6,999,999,99
3019,1,27,2,0,*?*?*?*?*?*?*?*?*?*?*?*?*?*?*?*?*?*?*?*?*?*?,4.6,4.6,99,99074.6,0,-0,300,0.0,-0.0,0.0,0,0,0,0,193,1.0,10,5,9999,99999,9,999999999,0.0,999,999,99
3019,1,27,3,0,*?*?*?*?*?*?*?*?*?*?*?*?*?*?*?*?*?*?*?*?*?*?,4.2,3.2,93,99074.6,0,-0,299,0.0,-0.0,0.0,0,0,0,0,205,1.5,10,5,9999,99999,9,999999999,0.3,999,999,99
3019,1,27,4,0,*?*?*?*?*?*?*?*?*?*?*?*?*?*?*?*?*?*?*?*?*?*?,3.8,2.7,91,99074.6,0,-0,297,0.0,-0.0,0.0,0,0,0,0,217,0.0,10,5,9999,99999,9,999999999,0.0,999,999,99
3019,1,27,5,0,*?*?*?*?*?*?*?*?*?*?*?*?*?*?*?*?*?*?*?*?*?*?,3.4,2.1,90,99074.6,0,-0,295,0.0,-0.0,0.0,0,0,0,0,228,0.5,10,5,9999,99999,9,999999999,0.1,999,999,99
3019,1,27,6,0,*?*?*?*?*?*?*?*?*?*?*?*?*?*?*?*?*?*?*?*?*?*?,3.6,3.0,95,99074.6,0,-0,296,0.0,-0.0,0.0,0,0,0,0,240,0.0,10,5,9999,99999,9,999999999,0.0,999,999,99
3019,1,27,7,0,*?*?*?*?*?*?*?*?*?*?*?*?*?*?*?*?*?*?*?*?*?*?,3.8,2.1,88,99074.6,0,-0,297,0.0,-0.0,0.0,0,0,0,0,240,0.5,10,5,9999,99999,9,999999999,0.0,999,999,99
3019,1,27,8,0,*?*?*?*?*?*?*?*?*?*?*?*?*?*?*?*?*?*?*?*?*?*?,3.9,2.3,88,99074.6,65,1407,297,0.0,0.0,0.0,0,0,0,0,240,1.0,10,5,9999,99999,9,999999999,0.0,999,999,99
3019,1,27,9,0,*?*?*?*?*?*?*?*?*?*?*?*?*?*?*?*?*?*?*?*?*?*?,4.4,2.3,86,99074.6,226,1410,300,29.9,0.0,29.9,3503,0,3509,1161,240,0.5,10,5,9999,99999,9,999999999,0.0,999,999,99
3019,1,27,10,0,*?*?*?*?*?*?*?*?*?*?*?*?*?*?*?*?*?*?*?*?*?*?,5.1,3.6,89,99074.6,347,1410,302,53.5,0.0,53.5,6241,0,6255,2136,240,1.0,10,5,9999,99999,9,999999999,0.0,999,999,99
3019,1,27,11,0,*?*?*?*?*?*?*?*?*?*?*?*?*?*?*?*?*?*?*?*?*?*?,5.7,4.8,94,99074.6,420,1410,301,117.6,52.5,102.0,12908,4740,11524,2770,240,1.0,9,5,9999,99999,9,999999999,0.0,999,999,99
3019,1,27,12,0,*?*?*?*?*?*?*?*?*?*?*?*?*?*?*?*?*?*?*?*?*?*?,6.9,5.8,92,99074.6,440,1410,306,124.4,53.0,107.8,13653,4837,12184,2952,240,1.5,9,5,9999,99999,9,999999999,0.0,999,999,99
3019,1,27,13,0,*?*?*?*?*?*?*?*?*?*?*?*?*?*?*?*?*?*?*?*?*?*?,6.7,4.3,85,99074.6,405,1408,305,112.7,52.1,97.7,12372,4665,11048,2640,243,1.5,9,5,9999,99999,9,999999999,0.0,999,999,99
3019,1,27,14,0,*?*?*?*?*?*?*?*?*?*?*?*?*?*?*?*?*?*?*?*?*?*?,6.9,3.0,76,99074.6,319,1409,306,83.4,49.0,72.4,9157,4112,8197,1898,247,1.5,9,5,9999,99999,9,999999999,0.0,999,999,99
3019,1,27,15,0,*?*?*?*?*?*?*?*?*?*?*?*?*?*?*?*?*?*?*?*?*?*?,7.1,2.7,73,99074.6,187,1412,311,22.2,0.0,22.2,2622,-0,2625,862,250,1.5,10,5,9999,99999,9,999999999,0.0,999,999,99
3019,1,27,16,0,*?*?*?*?*?*?*?*?*?*?*?*?*?*?*?*?*?*?*?*?*?*?,7.0,2.9,74,99074.6,17,1402,311,0.0,0.0,0.0,0,0,0,0,253,1.0,10,5,9999,99999,9,999999999,0.0,999,999,99
3019,1,27,17,0,*?*?*?*?*?*?*?*?*?*?*?*?*?*?*?*?*?*?*?*?*?*?,6.1,3.9,86,99074.6,0,-0,307,0.0,-0.0,0.0,0,0,0,0,257,0.0,10,5,9999,99999,9,999999999,0.0,999,999,99
3019,1,27,18,0,*?*?*?*?*?*?*?*?*?*?*?*?*?*?*?*?*?*?*?*?*?*?,5.7,3.9,87,99074.6,0,-0,305,0.0,-0.0,0.0,0,0,0,0,260,1.0,10,5,9999,99999,9,999999999,0.0,999,999,99
3019,1,27,19,0,*?*?*?*?*?*?*?*?*?*?*?*?*?*?*?*?*?*?*?*?*?*?,5.3,2.7,83,99074.6,0,-0,303,0.0,-0.0,0.0,0,0,0,0,257,2.1,10,5,9999,99999,9,999999999,0.0,999,999,99
3019,1,27,20,0,*?*?*?*?*?*?*?*?*?*?*?*?*?*?*?*?*?*?*?*?*?*?,5.4,3.0,84,99074.6,0,-0,304,0.0,-0.0,0.0,0,0,0,0,253,2.1,10,5,9999,99999,9,999999999,0.0,999,999,99
3019,1,27,21,0,*?*?*?*?*?*?*?*?*?*?*?*?*?*?*?*?*?*?*?*?*?*?,4.9,2.7,84,99074.6,0,-0,302,0.0,-0.0,0.0,0,0,0,0,250,1.5,10,5,9999,99999,9,999999999,0.0,999,999,99
3019,1,27,22,0,*?*?*?*?*?*?*?*?*?*?*?*?*?*?*?*?*?*?*?*?*?*?,5.1,2.9,85,99074.6,0,-0,303,0.0,-0.0,0.0,0,0,0,0,247,1.0,10,5,9999,99999,9,999999999,0.0,999,999,99
3019,1,27,23,0,*?*?*?*?*?*?*?*?*?*?*?*?*?*?*?*?*?*?*?*?*?*?,4.8,3.9,93,99074.6,0,-0,301,0.0,-0.0,0.0,0,0,0,0,243,0.5,10,5,9999,99999,9,999999999,0.0,999,999,99
3019,1,27,24,0,*?*?*?*?*?*?*?*?*?*?*?*?*?*?*?*?*?*?*?*?*?*?,5.4,5.1,97,99074.6,0,-0,303,0.0,-0.0,0.0,0,0,0,0,170,1.0,10,5,9999,99999,9,999999999,0.0,999,999,99
3019,1,28,1,0,*?*?*?*?*?*?*?*?*?*?*?*?*?*?*?*?*?*?*?*?*?*?,4.3,3.6,100,99729.2,0,-0,299,0.0,-0.0,0.0,0,0,0,0,242,1.5,10,5,9999,99999,9,999999999,0.0,999,999,99
3019,1,28,2,0,*?*?*?*?*?*?*?*?*?*?*?*?*?*?*?*?*?*?*?*?*?*?,4.0,3.6,100,99729.2,0,-0,298,0.0,-0.0,0.0,0,0,0,0,243,1.0,10,5,9999,99999,9,999999999,0.0,999,999,99
3019,1,28,3,0,*?*?*?*?*?*?*?*?*?*?*?*?*?*?*?*?*?*?*?*?*?*?,4.2,3.8,100,99729.2,0,-0,299,0.0,-0.0,0.0,0,0,0,0,245,1.5,10,5,9999,99999,9,999999999,0.0,999,999,99
3019,1,28,4,0,*?*?*?*?*?*?*?*?*?*?*?*?*?*?*?*?*?*?*?*?*?*?,4.4,3.6,100,99729.2,0,-0,299,0.0,-0.0,0.0,0,0,0,0,247,0.0,10,5,9999,99999,9,999999999,0.0,999,999,99
3019,1,28,5,0,*?*?*?*?*?*?*?*?*?*?*?*?*?*?*?*?*?*?*?*?*?*?,4.2,3.4,100,99729.2,0,-0,299,0.0,-0.0,0.0,0,0,0,0,248,0.5,10,5,9999,99999,9,999999999,0.0,999,999,99
3019,1,28,6,0,*?*?*?*?*?*?*?*?*?*?*?*?*?*?*?*?*?*?*?*?*?*?,4.3,3.9,100,99729.2,0,-0,299,0.0,-0.0,0.0,0,0,0,0,250,0.0,10,5,9999,99999,9,999999999,0.0,999,999,99
3019,1,28,7,0,*?*?*?*?*?*?*?*?*?*?*?*?*?*?*?*?*?*?*?*?*?*?,4.8,4.6,100,99729.2,0,-0,301,0.0,-0.0,0.0,0,0,0,0,233,0.5,10,5,9999,99999,9,999999999,0.0,999,999,99
3019,1,28,8,0,*?*?*?*?*?*?*?*?*?*?*?*?*?*?*?*?*?*?*?*?*?*?,4.2,4.1,100,99729.2,70,1409,290,0.0,0.0,0.0,0,0,0,0,217,1.0,8,4,9999,99999,9,999999999,0.0,999,999,99
3019,1,28,9,0,*?*?*?*?*?*?*?*?*?*?*?*?*?*?*?*?*?*?*?*?*?*?,4.7,4.6,100,99729.2,231,1408,296,53.7,43.5,46.5,5946,3122,5508,988,200,0.5,9,5,9999,99999,9,999999999,0.0,999,999,99
3019,1,28,10,0,*?*?*?*?*?*?*?*?*?*?*?*?*?*?*?*?*?*?*?*?*?*?,4.6,4.6,100,99729.2,352,1407,296,94.8,50.4,82.2,10400,4349,9299,2177,183,1.0,9,5,9999,99999,9,999999999,0.0,999,999,99
3019,1,28,11,0,*?*?*?*?*?*?*?*?*?*?*?*?*?*?*?*?*?*?*?*?*?*?,5.6,5.6,100,99729.2,426,1410,296,158.5,132.2,118.5,17276,12069,13585,2650,167,1.0,8,4,9999,99999,9,999999999,0.0,999,999,99
3019,1,28,12,0,*?*?*?*?*?*?*?*?*?*?*?*?*?*?*?*?*?*?*?*?*?*?,6.0,5.8,100,99729.2,446,1409,302,126.4,53.1,109.6,13881,4865,12385,3009,150,1.5,9,5,9999,99999,9,999999999,0.0,999,999,99
3019,1,28,13,0,*?*?*?*?*?*?*?*?*?*?*?*?*?*?*?*?*?*?*?*?*?*?,6.1,6.1,100,99729.2,411,1407,302,114.8,52.3,99.6,12604,4698,11254,2695,163,1.5,9,5,9999,99999,9,999999999,0.0,999,999,99
3019,1,28,14,0,*?*?*?*?*?*?*?*?*?*?*?*?*?*?*?*?*?*?*?*?*?*?,6.5,6.4,100,99729.2,325,1408,304,85.6,49.3,74.2,9391,4159,8404,1949,177,1.5,9,5,9999,99999,9,999999999,0.0,999,999,99
3019,1,28,15,0,*?*?*?*?*?*?*?*?*?*?*?*?*?*?*?*?*?*?*?*?*?*?,6.2,6.2,100,99729.2,193,1410,303,40.7,39.5,35.3,4534,2599,4215,742,190,1.5,9,5,9999,99999,9,999999999,0.0,999,999,99
3019,1,28,16,0,*?*?*?*?*?*?*?*?*?*?*?*?*?*?*?*?*?*?*?*?*?*?,6.4,6.4,100,99729.2,23,1400,308,0.0,0.0,0.0,0,0,0,0,203,1.0,10,5,9999,99999,9,999999999,0.0,999,999,99
3019,1,28,17,0,*?*?*?*?*?*?*?*?*?*?*?*?*?*?*?*?*?*?*?*?*?*?,6.0,5.9,100,99729.2,0,-0,306,0.0,-0.0,0.0,0,0,0,0,217,0.0,10,5,9999,99999,9,999999999,0.0,999,999,99
3019,1,28,18,0,*?*?*?*?*?*?*?*?*?*?*?*?*?*?*?*?*?*?*?*?*?*?,6.3,6.2,100,99729.2,0,-0,307,0.0,-0.0,0.0,0,0,0,0,230,1.0,10,5,9999,99999,9,999999999,0.0,999,999,99
3019,1,28,19,0,*?*?*?*?*?*?*?*?*?*?*?*?*?*?*?*?*?*?*?*?*?*?,5.8,5.8,100,99729.2,0,-0,305,0.0,-0.0,0.0,0,0,0,0,232,2.1,10,5,9999,99999,9,999999999,0.0,999,999,99
3019,1,28,20,0,*?*?*?*?*?*?*?*?*?*?*?*?*?*?*?*?*?*?*?*?*?*?,5.1,5.1,100,99729.2,0,-0,302,0.0,-0.0,0.0,0,0,0,0,233,2.1,10,5,9999,99999,9,999999999,0.0,999,999,99
3019,1,28,21,0,*?*?*?*?*?*?*?*?*?*?*?*?*?*?*?*?*?*?*?*?*?*?,5.2,5.1,100,99729.2,0,-0,303,0.0,-0.0,0.0,0,0,0,0,235,1.5,10,5,9999,99999,9,999999999,0.0,999,999,99
3019,1,28,22,0,*?*?*?*?*?*?*?*?*?*?*?*?*?*?*?*?*?*?*?*?*?*?,5.2,3.8,98,99729.2,0,-0,303,0.0,-0.0,0.0,0,0,0,0,237,1.0,10,5,9999,99999,9,999999999,0.0,999,999,99
3019,1,28,23,0,*?*?*?*?*?*?*?*?*?*?*?*?*?*?*?*?*?*?*?*?*?*?,4.7,3.8,100,99729.2,0,-0,301,0.0,-0.0,0.0,0,0,0,0,238,0.5,10,5,9999,99999,9,999999999,0.0,999,999,99
3019,1,28,24,0,*?*?*?*?*?*?*?*?*?*?*?*?*?*?*?*?*?*?*?*?*?*?,4.4,3.8,100,99729.2,0,-0,299,0.0,-0.0,0.0,0,0,0,0,240,1.0,10,5,9999,99999,9,999999999,0.0,999,999,99
3019,1,29,1,0,*?*?*?*?*?*?*?*?*?*?*?*?*?*?*?*?*?*?*?*?*?*?,3.1,3.0,100,99618.3,0,-0,294,0.0,-0.0,0.0,0,0,0,0,222,1.5,10,5,9999,99999,9,999999999,0.0,999,999,99
3019,1,29,2,0,*?*?*?*?*?*?*?*?*?*?*?*?*?*?*?*?*?*?*?*?*?*?,2.3,2.3,100,99618.3,0,-0,291,0.0,-0.0,0.0,0,0,0,0,203,1.0,10,5,9999,99999,9,999999999,0.0,999,999,99
3019,1,29,3,0,*?*?*?*?*?*?*?*?*?*?*?*?*?*?*?*?*?*?*?*?*?*?,1.9,1.5,98,99618.3,0,-0,289,0.0,-0.0,0.0,0,0,0,0,185,1.5,10,5,9999,99999,9,999999999,0.0,999,999,99
3019,1,29,4,0,*?*?*?*?*?*?*?*?*?*?*?*?*?*?*?*?*?*?*?*?*?*?,1.3,1.3,100,99618.3,0,-0,287,0.0,-0.0,0.0,0,0,0,0,167,0.0,10,5,9999,99999,9,999999999,0.0,999,999,99
3019,1,29,5,0,*?*?*?*?*?*?*?*?*?*?*?*?*?*?*?*?*?*?*?*?*?*?,1.9,1.9,100,99618.3,0,-0,289,0.0,-0.0,0.0,0,0,0,0,148,0.5,10,5,9999,99999,9,999999999,0.6,999,999,99
3019,1,29,6,0,*?*?*?*?*?*?*?*?*?*?*?*?*?*?*?*?*?*?*?*?*?*?,1.8,1.3,98,99618.3,0,-0,289,0.0,-0.0,0.0,0,0,0,0,130,0.0,10,5,9999,99999,9,999999999,1.6,999,999,99
3019,1,29,7,0,*?*?*?*?*?*?*?*?*?*?*?*?*?*?*?*?*?*?*?*?*?*?,0.9,0.8,100,99618.3,0,-0,285,0.0,-0.0,0.0,0,0,0,0,133,0.5,10,5,9999,99999,9,999999999,1.4,999,999,99
3019,1,29,8,0,*?*?*?*?*?*?*?*?*?*?*?*?*?*?*?*?*?*?*?*?*?*?,-0.0,-0.2,100,99618.3,75,1408,281,0.4,0.0,0.4,64,-0,64,18,137,1.0,10,5,9999,99999,9,999999999,1.1,999,999,99
3019,1,29,9,0,*?*?*?*?*?*?*?*?*?*?*?*?*?*?*?*?*?*?*?*?*?*?,1.8,0.6,94,99618.3,236,1406,289,31.9,0.0,31.9,3743,0,3749,1243,140,0.5,10,5,9999,99999,9,999999999,0.1,999,999,99
3019,1,29,10,0,*?*?*?*?*?*?*?*?*?*?*?*?*?*?*?*?*?*?*?*?*?*?,3.6,1.3,87,99618.3,358,1408,291,96.7,50.6,83.9,10616,4381,9492,2227,143,1.0,9,5,9999,99999,9,999999999,0.3,999,999,99
3019,1,29,11,0,*?*?*?*?*?*?*?*?*?*?*?*?*?*?*?*?*?*?*?*?*?*?,5.8,2.1,78,99618.3,431,1407,301,121.6,52.8,105.5,13354,4795,11919,2877,147,1.0,9,5,9999,99999,9,999999999,0.2,999,999,99
3019,1,29,12,0,*?*?*?*?*?*?*?*?*?*?*?*?*?*?*?*?*?*?*?*?*?*?,7.6,3.0,74,99618.3,452,1409,304,170.3,133.8,127.4,18610,12205,14709,2871,150,1.5,8,4,9999,99999,9,999999999,3.6,999,999,99
3019,1,29,13,0,*?*?*?*?*?*?*?*?*?*?*?*?*?*?*?*?*?*?*?*?*?*?,7.9,3.0,72,99618.3,418,1409,305,155.0,131.7,115.9,16900,11947,13299,2586,163,1.5,8,4,9999,99999,9,999999999,0.1,999,999,99
3019,1,29,14,0,*?*?*?*?*?*?*?*?*?*?*?*?*?*?*?*?*?*?*?*?*?*?,8.0,2.3,68,99618.3,331,1406,306,116.3,124.5,87.0,12693,10400,10050,1893,177,1.5,8,4,9999,99999,9,999999999,0.1,999,999,99
3019,1,29,15,0,*?*?*?*?*?*?*?*?*?*?*?*?*?*?*?*?*?*?*?*?*?*?,7.8,1.9,68,99618.3,199,1408,305,56.7,101.1,42.4,6077,6162,5208,762,190,1.5,8,4,9999,99999,9,999999999,0.4,999,999,99
3019,1,29,16,0,*?*?*?*?*?*?*?*?*?*?*?*?*?*?*?*?*?*?*?*?*?*?,7.8,2.7,72,99618.3,29,1395,310,0.0,0.0,0.0,0,0,0,0,203,1.0,9,5,9999,99999,9,999999999,0.2,999,999,99
3019,1,29,17,0,*?*?*?*?*?*?*?*?*?*?*?*?*?*?*?*?*?*?*?*?*?*?,6.0,0.6,70,99618.3,0,-0,307,0.0,-0.0,0.0,0,0,0,0,217,0.0,10,5,9999,99999,9,999999999,0.0,999,999,99
3019,1,29,18,0,*?*?*?*?*?*?*?*?*?*?*?*?*?*?*?*?*?*?*?*?*?*?,5.0,0.6,74,99618.3,0,-0,302,0.0,-0.0,0.0,0,0,0,0,230,1.0,10,5,9999,99999,9,999999999,0.1,999,999,99
3019,1,29,19,0,*?*?*?*?*?*?*?*?*?*?*?*?*?*?*?*?*?*?*?*?*?*?,4.9,0.2,73,99618.3,0,-0,302,0.0,-0.0,0.0,0,0,0,0,227,2.1,10,5,9999,99999,9,999999999,0.0,999,999,99
3019,1,29,20,0,*?*?*?*?*?*?*?*?*?*?*?*?*?*?*?*?*?*?*?*?*?*?,4.0,-0.2,74,99618.3,0,-0,298,0.0,-0.0,0.0,0,0,0,0,223,2.1,10,5,9999,99999,9,999999999,0.0,999,999,99
3019,1,29,21,0,*?*?*?*?*?*?*?*?*?*?*?*?*?*?*?*?*?*?*?*?*?*?,3.3,-1.1,73,99618.3,0,-0,295,0.0,-0.0,0.0,0,0,0,0,220,1.5,10,5,9999,99999,9,999999999,0.0,999,999,99
3019,1,29,22,0,*?*?*?*?*?*?*?*?*?*?*?*?*?*?*?*?*?*?*?*?*?*?,3.3,-1.5,71,99618.3,0,-0,296,0.0,-0.0,0.0,0,0,0,0,217,1.0,10,5,9999,99999,9,999999999,0.0,999,999,99
3019,1,29,23,0,*?*?*?*?*?*?*?*?*?*?*?*?*?*?*?*?*?*?*?*?*?*?,5.1,-0.0,71,99618.3,0,-0,303,0.0,-0.0,0.0,0,0,0,0,213,0.5,10,5,9999,99999,9,999999999,0.0,999,999,99
3019,1,29,24,0,*?*?*?*?*?*?*?*?*?*?*?*?*?*?*?*?*?*?*?*?*?*?,4.1,3.6,98,99618.3,0,-0,298,0.0,-0.0,0.0,0,0,0,0,240,1.0,10,5,9999,99999,9,999999999,0.0,999,999,99
3019,1,30,1,0,*?*?*?*?*?*?*?*?*?*?*?*?*?*?*?*?*?*?*?*?*?*?,7.0,1.0,66,100214,0,-0,311,0.0,-0.0,0.0,0,0,0,0,217,1.5,10,5,9999,99999,9,999999999,0.0,999,999,99
3019,1,30,2,0,*?*?*?*?*?*?*?*?*?*?*?*?*?*?*?*?*?*?*?*?*?*?,7.2,1.5,67,100214,0,-0,312,0.0,-0.0,0.0,0,0,0,0,223,1.0,10,5,9999,99999,9,999999999,0.0,999,999,99
3019,1,30,3,0,*?*?*?*?*?*?*?*?*?*?*?*?*?*?*?*?*?*?*?*?*?*?,7.2,1.3,66,100214,0,-0,312,0.0,-0.0,0.0,0,0,0,0,230,1.5,10,5,9999,99999,9,999999999,0.0,999,999,99
3019,1,30,4,0,*?*?*?*?*?*?*?*?*?*?*?*?*?*?*?*?*?*?*?*?*?*?,7.2,2.5,72,100214,0,-0,312,0.0,-0.0,0.0,0,0,0,0,237,0.0,10,5,9999,99999,9,999999999,0.0,999,999,99
3019,1,30,5,0,*?*?*?*?*?*?*?*?*?*?*?*?*?*?*?*?*?*?*?*?*?*?,6.8,2.1,73,100214,0,-0,310,0.0,-0.0,0.0,0,0,0,0,243,0.5,10,5,9999,99999,9,999999999,0.0,999,999,99
3019,1,30,6,0,*?*?*?*?*?*?*?*?*?*?*?*?*?*?*?*?*?*?*?*?*?*?,7.5,1.7,67,100214,0,-0,313,0.0,-0.0,0.0,0,0,0,0,250,0.0,10,5,9999,99999,9,999999999,0.1,999,999,99
3019,1,30,7,0,*?*?*?*?*?*?*?*?*?*?*?*?*?*?*?*?*?*?*?*?*?*?,6.9,1.3,68,100214,0,-0,311,0.0,-0.0,0.0,0,0,0,0,248,0.5,10,5,9999,99999,9,999999999,0.0,999,999,99
3019,1,30,8,0,*?*?*?*?*?*?*?*?*?*?*?*?*?*?*?*?*?*?*?*?*?*?,6.9,1.9,70,100214,80,1404,306,2.5,5.9,2.2,316,188,339,33,247,1.0,9,5,9999,99999,9,999999999,0.0,999,999,99
3019,1,30,9,0,*?*?*?*?*?*?*?*?*?*?*?*?*?*?*?*?*?*?*?*?*?*?,7.0,2.1,71,100214,242,1408,306,57.4,44.4,49.7,6352,3257,5879,1059,245,0.5,9,5,9999,99999,9,999999999,0.0,999,999,99
3019,1,30,10,0,*?*?*?*?*?*?*?*?*?*?*?*?*?*?*?*?*?*?*?*?*?*?,7.2,2.1,70,100214,364,1409,307,98.7,50.8,85.6,10833,4424,9684,2278,243,1.0,9,5,9999,99999,9,999999999,0.0,999,999,99
3019,1,30,11,0,*?*?*?*?*?*?*?*?*?*?*?*?*?*?*?*?*?*?*?*?*?*?,7.4,3.0,74,100214,437,1406,308,123.7,53.0,107.3,13582,4829,12120,2933,242,1.0,9,5,9999,99999,9,999999999,0.0,999,999,99
3019,1,30,12,0,*?*?*?*?*?*?*?*?*?*?*?*?*?*?*?*?*?*?*?*?*?*?,7.7,2.3,69,100214,458,1408,309,130.7,53.4,113.3,14350,4922,12800,3125,240,1.5,9,5,9999,99999,9,999999999,0.0,999,999,99
3019,1,30,13,0,*?*?*?*?*?*?*?*?*?*?*?*?*?*?*?*?*?*?*?*?*?*?,7.5,1.9,68,100214,424,1408,308,119.2,52.6,103.3,13081,4763,11677,2811,245,1.5,9,5,9999,99999,9,999999999,0.0,999,999,99
3019,1,30,14,0,*?*?*?*?*?*?*?*?*?*?*?*?*?*?*?*?*?*?*?*?*?*?,7.6,2.7,72,100214,338,1408,314,51.8,0.0,51.8,6043,0,6056,2062,250,1.5,10,5,9999,99999,9,999999999,0.0,999,999,99
3019,1,30,15,0,*?*?*?*?*?*?*?*?*?*?*?*?*?*?*?*?*?*?*?*?*?*?,7.5,3.6,77,100214,205,1406,308,45.0,41.0,39.0,5000,2782,4643,823,255,1.5,9,5,9999,99999,9,999999999,0.0,999,999,99
3019,1,30,16,0,*?*?*?*?*?*?*?*?*?*?*?*?*?*?*?*?*?*?*?*?*?*?,7.5,4.1,80,100214,35,1389,313,0.0,0.0,0.0,0,0,0,0,260,1.0,10,5,9999,99999,9,999999999,0.0,999,999,99
3019,1,30,17,0,*?*?*?*?*?*?*?*?*?*?*?*?*?*?*?*?*?*?*?*?*?*?,7.4,4.6,83,100214,0,-0,312,0.0,-0.0,0.0,0,0,0,0,265,0.0,10,5,9999,99999,9,999999999,0.0,999,999,99
3019,1,30,18,0,*?*?*?*?*?*?*?*?*?*?*?*?*?*?*?*?*?*?*?*?*?*?,7.5,4.8,84,100214,0,-0,313,0.0,-0.0,0.0,0,0,0,0,270,1.0,10,5,9999,99999,9,999999999,0.0,999,999,99
3019,1,30,19,0,*?*?*?*?*?*?*?*?*?*?*?*?*?*?*?*?*?*?*?*?*?*?,7.1,5.0,87,100214,0,-0,311,0.0,-0.0,0.0,0,0,0,0,258,2.1,10,5,9999,99999,9,999999999,0.0,999,999,99
3019,1,30,20,0,*?*?*?*?*?*?*?*?*?*?*?*?*?*?*?*?*?*?*?*?*?*?,7.1,5.8,92,100214,0,-0,311,0.0,-0.0,0.0,0,0,0,0,247,2.1,10,5,9999,99999,9,999999999,0.1,999,999,99
3019,1,30,21,0,*?*?*?*?*?*?*?*?*?*?*?*?*?*?*?*?*?*?*?*?*?*?,6.8,5.6,93,100214,0,-0,310,0.0,-0.0,0.0,0,0,0,0,235,1.5,10,5,9999,99999,9,999999999,0.1,999,999,99
3019,1,30,22,0,*?*?*?*?*?*?*?*?*?*?*?*?*?*?*?*?*?*?*?*?*?*?,7.4,6.4,94,100214,0,-0,312,0.0,-0.0,0.0,0,0,0,0,223,1.0,10,5,9999,99999,9,999999999,0.0,999,999,99
3019,1,30,23,0,*?*?*?*?*?*?*?*?*?*?*?*?*?*?*?*?*?*?*?*?*?*?,7.5,6.4,93,100214,0,-0,313,0.0,-0.0,0.0,0,0,0,0,212,0.5,10,5,9999,99999,9,999999999,0.0,999,999,99
3019,1,30,24,0,*?*?*?*?*?*?*?*?*?*?*?*?*?*?*?*?*?*?*?*?*?*?,6.8,0.4,65,100214,0,-0,310,0.0,-0.0,0.0,0,0,0,0,210,1.0,10,5,9999,99999,9,999999999,0.0,999,999,99
3019,1,31,1,0,*?*?*?*?*?*?*?*?*?*?*?*?*?*?*?*?*?*?*?*?*?*?,7.7,4.5,79,100661,0,-0,314,0.0,-0.0,0.0,0,0,0,0,205,1.5,10,5,9999,99999,9,999999999,0.3,999,999,99
3019,1,31,2,0,*?*?*?*?*?*?*?*?*?*?*?*?*?*?*?*?*?*?*?*?*?*?,7.7,3.4,74,100661,0,-0,314,0.0,-0.0,0.0,0,0,0,0,210,1.0,10,5,9999,99999,9,999999999,0.0,999,999,99
3019,1,31,3,0,*?*?*?*?*?*?*?*?*?*?*?*?*?*?*?*?*?*?*?*?*?*?,8.3,3.4,71,100661,0,-0,317,0.0,-0.0,0.0,0,0,0,0,215,1.5,10,5,9999,99999,9,999999999,0.0,999,999,99
3019,1,31,4,0,*?*?*?*?*?*?*?*?*?*?*?*?*?*?*?*?*?*?*?*?*?*?,7.9,4.3,77,100661,0,-0,315,0.0,-0.0,0.0,0,0,0,0,220,0.0,10,5,9999,99999,9,999999999,0.3,999,999,99
3019,1,31,5,0,*?*?*?*?*?*?*?*?*?*?*?*?*?*?*?*?*?*?*?*?*?*?,7.7,5.1,83,100661,0,-0,314,0.0,-0.0,0.0,0,0,0,0,225,0.5,10,5,9999,99999,9,999999999,0.1,999,999,99
3019,1,31,6,0,*?*?*?*?*?*?*?*?*?*?*?*?*?*?*?*?*?*?*?*?*?*?,7.8,4.8,82,100661,0,-0,314,0.0,-0.0,0.0,0,0,0,0,230,0.0,10,5,9999,99999,9,999999999,0.1,999,999,99
3019,1,31,7,0,*?*?*?*?*?*?*?*?*?*?*?*?*?*?*?*?*?*?*?*?*?*?,7.7,4.6,81,100661,0,-0,314,0.0,-0.0,0.0,0,0,0,0,233,0.5,10,5,9999,99999,9,999999999,0.1,999,999,99
3019,1,31,8,0,*?*?*?*?*?*?*?*?*?*?*?*?*?*?*?*?*?*?*?*?*?*?,7.6,4.5,80,100661,86,1415,309,4.4,9.5,3.8,525,318,557,57,237,1.0,9,5,9999,99999,9,999999999,0.0,999,999,99
3019,1,31,9,0,*?*?*?*?*?*?*?*?*?*?*?*?*?*?*?*?*?*?*?*?*?*?,8.0,5.1,81,100661,248,1410,311,59.3,44.9,51.4,6564,3325,6072,1096,240,0.5,9,5,9999,99999,9,999999999,0.0,999,999,99
3019,1,31,10,0,*?*?*?*?*?*?*?*?*?*?*?*?*?*?*?*?*?*?*?*?*?*?,8.5,5.5,81,100661,370,1409,313,100.8,51.0,87.4,11057,4462,9883,2330,243,1.0,9,5,9999,99999,9,999999999,0.0,999,999,99
3019,1,31,11,0,*?*?*?*?*?*?*?*?*?*?*?*?*?*?*?*?*?*?*?*?*?*?,8.6,4.5,75,100661,444,1409,313,125.8,53.1,109.1,13816,4858,12328,2993,247,1.0,9,5,9999,99999,9,999999999,0.0,999,999,99
3019,1,31,12,0,*?*?*?*?*?*?*?*?*?*?*?*?*?*?*?*?*?*?*?*?*?*?,8.6,3.9,72,100661,464,1406,313,132.9,53.6,115.2,14590,4950,13013,3185,250,1.5,9,5,9999,99999,9,999999999,0.0,999,999,99
3019,1,31,13,0,*?*?*?*?*?*?*?*?*?*?*?*?*?*?*?*?*?*?*?*?*?*?,8.2,3.6,72,100661,430,1406,311,121.4,52.8,105.2,13325,4796,11892,2870,250,1.5,9,5,9999,99999,9,999999999,0.0,999,999,99
3019,1,31,14,0,*?*?*?*?*?*?*?*?*?*?*?*?*?*?*?*?*?*?*?*?*?*?,8.2,4.1,75,100661,344,1406,316,53.0,0.0,53.0,6191,0,6205,2117,250,1.5,10,5,9999,99999,9,999999999,0.0,999,999,99
3019,1,31,15,0,*?*?*?*?*?*?*?*?*?*?*?*?*?*?*?*?*?*?*?*?*?*?,8.6,4.8,77,100661,212,1409,318,27.1,0.0,27.1,3191,0,3195,1054,250,1.5,10,5,9999,99999,9,999999999,0.0,999,999,99
3019,1,31,16,0,*?*?*?*?*?*?*?*?*?*?*?*?*?*?*?*?*?*?*?*?*?*?,8.5,5.6,82,100661,42,1417,317,0.0,0.0,0.0,0,0,0,0,250,1.0,10,5,9999,99999,9,999999999,0.0,999,999,99
3019,1,31,17,0,*?*?*?*?*?*?*?*?*?*?*?*?*?*?*?*?*?*?*?*?*?*?,8.1,5.8,85,100661,0,-0,315,0.0,-0.0,0.0,0,0,0,0,250,0.0,10,5,9999,99999,9,999999999,0.0,999,999,99
3019,1,31,18,0,*?*?*?*?*?*?*?*?*?*?*?*?*?*?*?*?*?*?*?*?*?*?,8.3,6.1,85,100661,0,-0,316,0.0,-0.0,0.0,0,0,0,0,250,1.0,10,5,9999,99999,9,999999999,0.0,999,999,99
3019,1,31,19,0,*?*?*?*?*?*?*?*?*?*?*?*?*?*?*?*?*?*?*?*?*?*?,7.8,6.1,88,100661,0,-0,314,0.0,-0.0,0.0,0,0,0,0,248,2.1,10,5,9999,99999,9,999999999,0.0,999,999,99
3019,1,31,20,0,*?*?*?*?*?*?*?*?*?*?*?*?*?*?*?*?*?*?*?*?*?*?,8.3,5.8,83,100661,0,-0,316,0.0,-0.0,0.0,0,0,0,0,247,2.1,10,5,9999,99999,9,999999999,0.0,999,999,99
3019,1,31,21,0,*?*?*?*?*?*?*?*?*?*?*?*?*?*?*?*?*?*?*?*?*?*?,7.8,5.3,83,100661,0,-0,314,0.0,-0.0,0.0,0,0,0,0,245,1.5,10,5,9999,99999,9,999999999,0.0,999,999,99
3019,1,31,22,0,*?*?*?*?*?*?*?*?*?*?*?*?*?*?*?*?*?*?*?*?*?*?,8.1,5.8,85,100661,0,-0,315,0.0,-0.0,0.0,0,0,0,0,243,1.0,10,5,9999,99999,9,999999999,0.0,999,999,99
3019,1,31,23,0,*?*?*?*?*?*?*?*?*?*?*?*?*?*?*?*?*?*?*?*?*?*?,7.8,5.3,84,100661,0,-0,314,0.0,-0.0,0.0,0,0,0,0,242,0.5,10,5,9999,99999,9,999999999,0.0,999,999,99
3019,1,31,24,0,*?*?*?*?*?*?*?*?*?*?*?*?*?*?*?*?*?*?*?*?*?*?,7.6,5.5,86,100661,0,-0,313,0.0,-0.0,0.0,0,0,0,0,200,1.0,10,5,9999,99999,9,999999999,0.0,999,999,99
3019,2,1,1,0,*?*?*?*?*?*?*?*?*?*?*?*?*?*?*?*?*?*?*?*?*?*?,6.9,5.8,92,100127,0,-0,310,0.0,-0.0,0.0,0,0,0,0,238,1.5,10,5,9999,99999,9,999999999,0.0,999,999,99
3019,2,1,2,0,*?*?*?*?*?*?*?*?*?*?*?*?*?*?*?*?*?*?*?*?*?*?,7.0,5.9,93,100127,0,-0,310,0.0,-0.0,0.0,0,0,0,0,237,1.0,10,5,9999,99999,9,999999999,0.0,999,999,99
3019,2,1,3,0,*?*?*?*?*?*?*?*?*?*?*?*?*?*?*?*?*?*?*?*?*?*?,6.6,6.6,100,100127,0,-0,309,0.0,-0.0,0.0,0,0,0,0,235,1.5,10,5,9999,99999,9,999999999,0.0,999,999,99
3019,2,1,4,0,*?*?*?*?*?*?*?*?*?*?*?*?*?*?*?*?*?*?*?*?*?*?,5.5,5.5,100,100127,0,-0,304,0.0,-0.0,0.0,0,0,0,0,233,0.0,10,5,9999,99999,9,999999999,0.0,999,999,99
3019,2,1,5,0,*?*?*?*?*?*?*?*?*?*?*?*?*?*?*?*?*?*?*?*?*?*?,6.0,5.3,95,100127,0,-0,306,0.0,-0.0,0.0,0,0,0,0,232,0.5,10,5,9999,99999,9,999999999,0.0,999,999,99
3019,2,1,6,0,*?*?*?*?*?*?*?*?*?*?*?*?*?*?*?*?*?*?*?*?*?*?,5.5,5.1,98,100127,0,-0,304,0.0,-0.0,0.0,0,0,0,0,230,0.0,10,5,9999,99999,9,999999999,0.0,999,999,99
3019,2,1,7,0,*?*?*?*?*?*?*?*?*?*?*?*?*?*?*?*?*?*?*?*?*?*?,5.0,4.5,97,100127,0,-0,302,0.0,-0.0,0.0,0,0,0,0,235,0.5,10,5,9999,99999,9,999999999,0.0,999,999,99
3019,2,1,8,0,*?*?*?*?*?*?*?*?*?*?*?*?*?*?*?*?*?*?*?*?*?*?,5.6,4.8,94,100127,91,1406,304,3.6,0.0,3.6,460,-0,460,146,240,1.0,10,5,9999,99999,9,999999999,0.0,999,999,99
3019,2,1,9,0,*?*?*?*?*?*?*?*?*?*?*?*?*?*?*?*?*?*?*?*?*?*?,6.3,5.3,94,100127,253,1405,307,35.3,0.0,35.3,4129,0,4136,1377,245,0.5,10,5,9999,99999,9,999999999,0.0,999,999,99
3019,2,1,10,0,*?*?*?*?*?*?*?*?*?*?*?*?*?*?*?*?*?*?*?*?*?*?,7.1,5.1,87,100127,376,1408,311,59.2,0.0,59.2,6912,0,6929,2386,250,1.0,10,5,9999,99999,9,999999999,0.0,999,999,99
3019,2,1,11,0,*?*?*?*?*?*?*?*?*?*?*?*?*?*?*?*?*?*?*?*?*?*?,8.1,5.5,83,100127,450,1407,315,73.7,0.0,73.7,8619,0,8643,3043,255,1.0,10,5,9999,99999,9,999999999,0.0,999,999,99
3019,2,1,12,0,*?*?*?*?*?*?*?*?*?*?*?*?*?*?*?*?*?*?*?*?*?*?,9.3,5.6,78,100127,471,1408,321,77.8,0.0,77.8,9104,0,9129,3235,260,1.5,10,5,9999,99999,9,999999999,0.0,999,999,99
3019,2,1,13,0,*?*?*?*?*?*?*?*?*?*?*?*?*?*?*?*?*?*?*?*?*?*?,9.6,5.9,78,100127,437,1407,322,71.2,0.0,71.2,8321,0,8343,2926,273,1.5,10,5,9999,99999,9,999999999,0.0,999,999,99
3019,2,1,14,0,*?*?*?*?*?*?*?*?*?*?*?*?*?*?*?*?*?*?*?*?*?*?,9.6,5.5,76,100127,351,1408,322,54.3,0.0,54.3,6343,0,6357,2173,287,1.5,10,5,9999,99999,9,999999999,0.0,999,999,99
3019,2,1,15,0,*?*?*?*?*?*?*?*?*?*?*?*?*?*?*?*?*?*?*?*?*?*?,9.2,4.6,74,100127,218,1406,320,28.4,0.0,28.4,3337,0,3342,1104,300,1.5,10,5,9999,99999,9,999999999,0.0,999,999,99
3019,2,1,16,0,*?*?*?*?*?*?*?*?*?*?*?*?*?*?*?*?*?*?*?*?*?*?,9.4,5.3,76,100127,48,1406,321,0.0,0.0,0.0,0,0,0,0,313,1.0,10,5,9999,99999,9,999999999,0.0,999,999,99
3019,2,1,17,0,*?*?*?*?*?*?*?*?*?*?*?*?*?*?*?*?*?*?*?*?*?*?,9.3,4.5,71,100127,0,-0,321,0.0,-0.0,0.0,0,0,0,0,327,0.0,10,5,9999,99999,9,999999999,0.0,999,999,99
3019,2,1,18,0,*?*?*?*?*?*?*?*?*?*?*?*?*?*?*?*?*?*?*?*?*?*?,7.8,5.1,83,100127,0,-0,314,0.0,-0.0,0.0,0,0,0,0,340,1.0,10,5,9999,99999,9,999999999,0.0,999,999,99
3019,2,1,19,0,*?*?*?*?*?*?*?*?*?*?*?*?*?*?*?*?*?*?*?*?*?*?,6.6,4.6,87,100127,0,-0,309,0.0,-0.0,0.0,0,0,0,0,337,2.1,10,5,9999,99999,9,999999999,0.0,999,999,99
3019,2,1,20,0,*?*?*?*?*?*?*?*?*?*?*?*?*?*?*?*?*?*?*?*?*?*?,7.1,4.6,84,100127,0,-0,311,0.0,-0.0,0.0,0,0,0,0,333,2.1,10,5,9999,99999,9,999999999,0.0,999,999,99
3019,2,1,21,0,*?*?*?*?*?*?*?*?*?*?*?*?*?*?*?*?*?*?*?*?*?*?,7.5,5.5,87,100127,0,-0,313,0.0,-0.0,0.0,0,0,0,0,330,1.5,10,5,9999,99999,9,999999999,0.0,999,999,99
3019,2,1,22,0,*?*?*?*?*?*?*?*?*?*?*?*?*?*?*?*?*?*?*?*?*?*?,6.8,4.6,86,100127,0,-0,310,0.0,-0.0,0.0,0,0,0,0,327,1.0,10,5,9999,99999,9,999999999,0.0,999,999,99
3019,2,1,23,0,*?*?*?*?*?*?*?*?*?*?*?*?*?*?*?*?*?*?*?*?*?*?,6.7,4.8,87,100127,0,-0,309,0.0,-0.0,0.0,0,0,0,0,323,0.5,10,5,9999,99999,9,999999999,0.0,999,999,99
3019,2,1,24,0,*?*?*?*?*?*?*?*?*?*?*?*?*?*?*?*?*?*?*?*?*?*?,7.5,5.5,87,100127,0,-0,313,0.0,-0.0,0.0,0,0,0,0,240,1.0,10,5,9999,99999,9,999999999,0.0,999,999,99
3019,2,2,1,0,*?*?*?*?*?*?*?*?*?*?*?*?*?*?*?*?*?*?*?*?*?*?,6.7,6.7,100,101893,0,-0,309,0.0,-0.0,0.0,0,0,0,0,318,1.5,10,5,9999,99999,9,999999999,0.0,999,999,99
3019,2,2,2,0,*?*?*?*?*?*?*?*?*?*?*?*?*?*?*?*?*?*?*?*?*?*?,6.8,6.7,100,101893,0,-0,309,0.0,-0.0,0.0,0,0,0,0,317,1.0,10,5,9999,99999,9,999999999,0.6,999,999,99
3019,2,2,3,0,*?*?*?*?*?*?*?*?*?*?*?*?*?*?*?*?*?*?*?*?*?*?,6.6,6.7,100,101893,0,-0,308,0.0,-0.0,0.0,0,0,0,0,315,1.5,10,5,9999,99999,9,999999999,0.3,999,999,99
3019,2,2,4,0,*?*?*?*?*?*?*?*?*?*?*?*?*?*?*?*?*?*?*?*?*?*?,6.5,6.6,100,101893,0,-0,308,0.0,-0.0,0.0,0,0,0,0,313,0.0,10,5,9999,99999,9,999999999,0.0,999,999,99
3019,2,2,5,0,*?*?*?*?*?*?*?*?*?*?*?*?*?*?*?*?*?*?*?*?*?*?,6.6,6.7,100,101893,0,-0,308,0.0,-0.0,0.0,0,0,0,0,312,0.5,10,5,9999,99999,9,999999999,0.2,999,999,99
3019,2,2,6,0,*?*?*?*?*?*?*?*?*?*?*?*?*?*?*?*?*?*?*?*?*?*?,6.7,6.2,100,101893,0,-0,309,0.0,-0.0,0.0,0,0,0,0,310,0.0,10,5,9999,99999,9,999999999,0.0,999,999,99
3019,2,2,7,0,*?*?*?*?*?*?*?*?*?*?*?*?*?*?*?*?*?*?*?*?*?*?,7.1,7.0,100,101893,0,-0,311,0.0,-0.0,0.0,0,0,0,0,315,0.5,10,5,9999,99999,9,999999999,0.5,999,999,99
3019,2,2,8,0,*?*?*?*?*?*?*?*?*?*?*?*?*?*?*?*?*?*?*?*?*?*?,6.7,6.7,100,101893,97,1411,309,4.7,0.0,4.7,593,-0,592,190,320,1.0,10,5,9999,99999,9,999999999,0.6,999,999,99
3019,2,2,9,0,*?*?*?*?*?*?*?*?*?*?*?*?*?*?*?*?*?*?*?*?*?*?,6.7,6.7,100,101893,259,1405,309,36.5,0.0,36.5,4264,0,4271,1424,325,0.5,10,5,9999,99999,9,999999999,0.2,999,999,99
3019,2,2,10,0,*?*?*?*?*?*?*?*?*?*?*?*?*?*?*?*?*?*?*?*?*?*?,7.6,7.6,100,101893,382,1407,313,60.4,0.0,60.4,7056,0,7073,2440,330,1.0,10,5,9999,99999,9,999999999,0.0,999,999,99
3019,2,2,11,0,*?*?*?*?*?*?*?*?*?*?*?*?*?*?*?*?*?*?*?*?*?*?,7.2,7.1,100,101893,456,1406,307,130.2,53.4,112.9,14297,4916,12753,3111,335,1.0,9,5,9999,99999,9,999999999,0.0,999,999,99
3019,2,2,12,0,*?*?*?*?*?*?*?*?*?*?*?*?*?*?*?*?*?*?*?*?*?*?,7.2,7.3,100,101893,477,1406,307,137.4,53.8,119.1,15083,5005,13450,3311,340,1.5,9,5,9999,99999,9,999999999,0.0,999,999,99
3019,2,2,13,0,*?*?*?*?*?*?*?*?*?*?*?*?*?*?*?*?*?*?*?*?*?*?,7.2,5.9,99,101893,444,1408,307,125.9,53.1,109.2,13824,4859,12334,2994,333,1.5,9,5,9999,99999,9,999999999,0.0,999,999,99
3019,2,2,14,0,*?*?*?*?*?*?*?*?*?*?*?*?*?*?*?*?*?*?*?*?*?*?,7.4,6.7,100,101893,357,1405,308,96.7,50.6,83.8,10607,4386,9483,2224,327,1.5,9,5,9999,99999,9,999999999,0.0,999,999,99
3019,2,2,15,0,*?*?*?*?*?*?*?*?*?*?*?*?*?*?*?*?*?*?*?*?*?*?,7.5,7.4,100,101893,225,1409,309,51.6,43.0,44.7,5723,3045,5304,949,320,1.5,9,5,9999,99999,9,999999999,0.0,999,999,99
3019,2,2,16,0,*?*?*?*?*?*?*?*?*?*?*?*?*?*?*?*?*?*?*?*?*?*?,7.7,7.7,100,101893,54,1396,313,0.0,0.0,0.0,0,0,0,0,313,1.0,10,5,9999,99999,9,999999999,0.0,999,999,99
3019,2,2,17,0,*?*?*?*?*?*?*?*?*?*?*?*?*?*?*?*?*?*?*?*?*?*?,7.3,6.9,100,101893,0,-0,312,0.0,-0.0,0.0,0,0,0,0,307,0.0,10,5,9999,99999,9,999999999,0.0,999,999,99
3019,2,2,18,0,*?*?*?*?*?*?*?*?*?*?*?*?*?*?*?*?*?*?*?*?*?*?,7.6,6.4,99,101893,0,-0,313,0.0,-0.0,0.0,0,0,0,0,300,1.0,10,5,9999,99999,9,999999999,0.0,999,999,99
3019,2,2,19,0,*?*?*?*?*?*?*?*?*?*?*?*?*?*?*?*?*?*?*?*?*?*?,6.8,6.4,100,101893,0,-0,309,0.0,-0.0,0.0,0,0,0,0,288,2.1,10,5,9999,99999,9,999999999,0.0,999,999,99
3019,2,2,20,0,*?*?*?*?*?*?*?*?*?*?*?*?*?*?*?*?*?*?*?*?*?*?,7.4,6.7,100,101893,0,-0,312,0.0,-0.0,0.0,0,0,0,0,277,2.1,10,5,9999,99999,9,999999999,0.0,999,999,99
3019,2,2,21,0,*?*?*?*?*?*?*?*?*?*?*?*?*?*?*?*?*?*?*?*?*?*?,7.1,6.9,100,101893,0,-0,311,0.0,-0.0,0.0,0,0,0,0,265,1.5,10,5,9999,99999,9,999999999,0.0,999,999,99
3019,2,2,22,0,*?*?*?*?*?*?*?*?*?*?*?*?*?*?*?*?*?*?*?*?*?*?,7.2,7.1,100,101893,0,-0,311,0.0,-0.0,0.0,0,0,0,0,253,1.0,10,5,9999,99999,9,999999999,0.0,999,999,99
3019,2,2,23,0,*?*?*?*?*?*?*?*?*?*?*?*?*?*?*?*?*?*?*?*?*?*?,9.2,8.1,100,101893,0,-0,320,0.0,-0.0,0.0,0,0,0,0,242,0.5,10,5,9999,99999,9,999999999,0.0,999,999,99
3019,2,2,24,0,*?*?*?*?*?*?*?*?*?*?*?*?*?*?*?*?*?*?*?*?*?*?,6.7,5.8,100,101893,0,-0,309,0.0,-0.0,0.0,0,0,0,0,320,1.0,10,5,9999,99999,9,999999999,0.0,999,999,99
3019,2,3,1,0,*?*?*?*?*?*?*?*?*?*?*?*?*?*?*?*?*?*?*?*?*?*?,11.8,7.7,76,101570,0,-0,332,0.0,-0.0,0.0,0,0,0,0,223,1.5,10,5,9999,99999,9,999999999,0.0,999,999,99
3019,2,3,2,0,*?*?*?*?*?*?*?*?*?*?*?*?*?*?*?*?*?*?*?*?*?*?,12.3,7.6,72,101570,0,-0,334,0.0,-0.0,0.0,0,0,0,0,217,1.0,10,5,9999,99999,9,999999999,0.0,999,999,99
3019,2,3,3,0,*?*?*?*?*?*?*?*?*?*?*?*?*?*?*?*?*?*?*?*?*?*?,11.8,7.7,76,101570,0,-0,332,0.0,-0.0,0.0,0,0,0,0,210,1.5,10,5,9999,99999,9,999999999,0.0,999,999,99
3019,2,3,4,0,*?*?*?*?*?*?*?*?*?*?*?*?*?*?*?*?*?*?*?*?*?*?,12.1,7.4,73,101570,0,-0,333,0.0,-0.0,0.0,0,0,0,0,203,0.0,10,5,9999,99999,9,999999999,0.0,999,999,99
3019,2,3,5,0,*?*?*?*?*?*?*?*?*?*?*?*?*?*?*?*?*?*?*?*?*?*?,11.7,7.7,76,101570,0,-0,331,0.0,-0.0,0.0,0,0,0,0,197,0.5,10,5,9999,99999,9,999999999,0.0,999,999,99
3019,2,3,6,0,*?*?*?*?*?*?*?*?*?*?*?*?*?*?*?*?*?*?*?*?*?*?,11.2,8.0,80,101570,0,-0,329,0.0,-0.0,0.0,0,0,0,0,190,0.0,10,5,9999,99999,9,999999999,0.0,999,999,99
3019,2,3,7,0,*?*?*?*?*?*?*?*?*?*?*?*?*?*?*?*?*?*?*?*?*?*?,11.3,7.6,77,101570,0,-0,330,0.0,-0.0,0.0,0,0,0,0,208,0.5,10,5,9999,99999,9,999999999,0.0,999,999,99
3019,2,3,8,0,*?*?*?*?*?*?*?*?*?*?*?*?*?*?*?*?*?*?*?*?*?*?,11.4,8.0,79,101570,102,1400,326,10.1,18.4,8.8,1183,879,1115,181,227,1.0,9,5,9999,99999,9,999999999,0.0,999,999,99
3019,2,3,9,0,*?*?*?*?*?*?*?*?*?*?*?*?*?*?*?*?*?*?*?*?*?*?,11.6,7.1,74,101570,265,1405,327,65.4,46.1,56.7,7225,3528,6674,1214,245,0.5,9,5,9999,99999,9,999999999,0.0,999,999,99
3019,2,3,10,0,*?*?*?*?*?*?*?*?*?*?*?*?*?*?*?*?*?*?*?*?*?*?,12.1,6.9,70,101570,388,1406,329,107.1,51.6,92.9,11759,4574,10504,2493,263,1.0,9,5,9999,99999,9,999999999,0.0,999,999,99
3019,2,3,11,0,*?*?*?*?*?*?*?*?*?*?*?*?*?*?*?*?*?*?*?*?*?*?,13.0,5.6,61,101570,463,1407,333,132.5,53.5,114.8,14544,4945,12972,3174,282,1.0,9,5,9999,99999,9,999999999,0.0,999,999,99
3019,2,3,12,0,*?*?*?*?*?*?*?*?*?*?*?*?*?*?*?*?*?*?*?*?*?*?,13.6,5.0,55,101570,484,1407,336,139.7,54.0,121.1,15336,5032,13673,3376,300,1.5,9,5,9999,99999,9,999999999,0.0,999,999,99
3019,2,3,13,0,*?*?*?*?*?*?*?*?*?*?*?*?*?*?*?*?*?*?*?*?*?*?,13.7,5.5,57,101570,450,1405,337,128.2,53.3,111.2,14077,4890,12559,3056,297,1.5,9,5,9999,99999,9,999999999,0.0,999,999,99
3019,2,3,14,0,*?*?*?*?*?*?*?*?*?*?*?*?*?*?*?*?*?*?*?*?*?*?,13.4,4.6,55,101570,364,1406,335,99.0,50.8,85.8,10860,4429,9707,2283,293,1.5,9,5,9999,99999,9,999999999,0.0,999,999,99
3019,2,3,15,0,*?*?*?*?*?*?*?*?*?*?*?*?*?*?*?*?*?*?*?*?*?*?,13.4,6.4,62,101570,231,1405,331,71.4,109.3,53.4,7604,7341,6456,980,290,1.5,8,4,9999,99999,9,999999999,0.0,999,999,99
3019,2,3,16,0,*?*?*?*?*?*?*?*?*?*?*?*?*?*?*?*?*?*?*?*?*?*?,13.8,5.5,57,101570,61,1409,337,0.0,0.0,0.0,0,0,0,0,287,1.0,9,5,9999,99999,9,999999999,0.0,999,999,99
3019,2,3,17,0,*?*?*?*?*?*?*?*?*?*?*?*?*?*?*?*?*?*?*?*?*?*?,13.6,6.9,63,101570,0,-0,341,0.0,-0.0,0.0,0,0,0,0,283,0.0,10,5,9999,99999,9,999999999,0.0,999,999,99
3019,2,3,18,0,*?*?*?*?*?*?*?*?*?*?*?*?*?*?*?*?*?*?*?*?*?*?,13.3,6.6,64,101570,0,-0,339,0.0,-0.0,0.0,0,0,0,0,280,1.0,10,5,9999,99999,9,999999999,0.0,999,999,99
3019,2,3,19,0,*?*?*?*?*?*?*?*?*?*?*?*?*?*?*?*?*?*?*?*?*?*?,12.5,6.1,65,101570,0,-0,335,0.0,-0.0,0.0,0,0,0,0,278,2.1,10,5,9999,99999,9,999999999,0.0,999,999,99
3019,2,3,20,0,*?*?*?*?*?*?*?*?*?*?*?*?*?*?*?*?*?*?*?*?*?*?,12.9,7.1,68,101570,0,-0,337,0.0,-0.0,0.0,0,0,0,0,277,2.1,10,5,9999,99999,9,999999999,0.0,999,999,99
3019,2,3,21,0,*?*?*?*?*?*?*?*?*?*?*?*?*?*?*?*?*?*?*?*?*?*?,12.4,7.4,71,101570,0,-0,335,0.0,-0.0,0.0,0,0,0,0,275,1.5,10,5,9999,99999,9,999999999,0.0,999,999,99
3019,2,3,22,0,*?*?*?*?*?*?*?*?*?*?*?*?*?*?*?*?*?*?*?*?*?*?,12.0,7.3,72,101570,0,-0,333,0.0,-0.0,0.0,0,0,0,0,273,1.0,10,5,9999,99999,9,999999999,0.0,999,999,99
3019,2,3,23,0,*?*?*?*?*?*?*?*?*?*?*?*?*?*?*?*?*?*?*?*?*?*?,11.4,7.4,76,101570,0,-0,330,0.0,-0.0,0.0,0,0,0,0,272,0.5,10,5,9999,99999,9,999999999,0.0,999,999,99
3019,2,3,24,0,*?*?*?*?*?*?*?*?*?*?*?*?*?*?*?*?*?*?*?*?*?*?,11.2,8.0,80,101570,0,-0,329,0.0,-0.0,0.0,0,0,0,0,230,1.0,10,5,9999,99999,9,999999999,0.0,999,999,99
3019,2,4,1,0,*?*?*?*?*?*?*?*?*?*?*?*?*?*?*?*?*?*?*?*?*?*?,9.8,5.6,75,100956,0,-0,323,0.0,-0.0,0.0,0,0,0,0,273,1.5,10,5,9999,99999,9,999999999,0.0,999,999,99
3019,2,4,2,0,*?*?*?*?*?*?*?*?*?*?*?*?*?*?*?*?*?*?*?*?*?*?,8.9,4.6,74,100956,0,-0,319,0.0,-0.0,0.0,0,0,0,0,277,1.0,10,5,9999,99999,9,999999999,0.0,999,999,99
3019,2,4,3,0,*?*?*?*?*?*?*?*?*?*?*?*?*?*?*?*?*?*?*?*?*?*?,9.0,5.5,78,100956,0,-0,319,0.0,-0.0,0.0,0,0,0,0,280,1.5,10,5,9999,99999,9,999999999,0.0,999,999,99
3019,2,4,4,0,*?*?*?*?*?*?*?*?*?*?*?*?*?*?*?*?*?*?*?*?*?*?,9.1,5.5,77,100956,0,-0,320,0.0,-0.0,0.0,0,0,0,0,283,0.0,10,5,9999,99999,9,999999999,0.0,999,999,99
3019,2,4,5,0,*?*?*?*?*?*?*?*?*?*?*?*?*?*?*?*?*?*?*?*?*?*?,9.4,5.8,77,100956,0,-0,321,0.0,-0.0,0.0,0,0,0,0,287,0.5,10,5,9999,99999,9,999999999,0.0,999,999,99
3019,2,4,6,0,*?*?*?*?*?*?*?*?*?*?*?*?*?*?*?*?*?*?*?*?*?*?,8.8,5.6,80,100956,0,-0,319,0.0,-0.0,0.0,0,0,0,0,290,0.0,10,5,9999,99999,9,999999999,0.0,999,999,99
3019,2,4,7,0,*?*?*?*?*?*?*?*?*?*?*?*?*?*?*?*?*?*?*?*?*?*?,8.1,5.5,82,100956,0,-0,315,0.0,-0.0,0.0,0,0,0,0,287,0.5,10,5,9999,99999,9,999999999,0.2,999,999,99
3019,2,4,8,0,*?*?*?*?*?*?*?*?*?*?*?*?*?*?*?*?*?*?*?*?*?*?,8.9,5.6,79,100956,108,1401,310,16.1,52.5,12.0,1810,2324,1852,202,283,1.0,8,4,9999,99999,9,999999999,0.1,999,999,99
3019,2,4,9,0,*?*?*?*?*?*?*?*?*?*?*?*?*?*?*?*?*?*?*?*?*?*?,9.8,6.4,79,100956,271,1404,319,67.5,46.5,58.5,7456,3595,6883,1255,280,0.5,9,5,9999,99999,9,999999999,0.0,999,999,99
3019,2,4,10,0,*?*?*?*?*?*?*?*?*?*?*?*?*?*?*?*?*?*?*?*?*?*?,11.0,6.7,75,100956,395,1407,320,144.9,130.1,108.4,15816,11488,12504,2401,277,1.0,8,4,9999,99999,9,999999999,1.7,999,999,99
3019,2,4,11,0,*?*?*?*?*?*?*?*?*?*?*?*?*?*?*?*?*?*?*?*?*?*?,12.0,7.6,74,100956,469,1405,329,134.7,53.7,116.8,14814,4940,13218,3237,273,1.0,9,5,9999,99999,9,999999999,1.8,999,999,99
3019,2,4,12,0,*?*?*?*?*?*?*?*?*?*?*?*?*?*?*?*?*?*?*?*?*?*?,12.8,8.0,72,100956,491,1407,333,142.0,54.1,123.1,15605,5037,13917,3442,270,1.5,9,5,9999,99999,9,999999999,1.2,999,999,99
3019,2,4,13,0,*?*?*?*?*?*?*?*?*?*?*?*?*?*?*?*?*?*?*?*?*?*?,13.0,8.0,71,100956,457,1406,333,130.6,53.4,113.2,14335,4920,12787,3121,262,1.5,9,5,9999,99999,9,999999999,0.0,999,999,99
3019,2,4,14,0,*?*?*?*?*?*?*?*?*?*?*?*?*?*?*?*?*?*?*?*?*?*?,12.7,7.6,70,100956,371,1407,332,101.3,51.1,87.8,11115,4472,9934,2343,253,1.5,9,5,9999,99999,9,999999999,0.0,999,999,99
3019,2,4,15,0,*?*?*?*?*?*?*?*?*?*?*?*?*?*?*?*?*?*?*?*?*?*?,12.8,7.7,71,100956,238,1406,333,56.1,44.1,48.7,6216,3213,5755,1035,245,1.5,9,5,9999,99999,9,999999999,0.0,999,999,99
3019,2,4,16,0,*?*?*?*?*?*?*?*?*?*?*?*?*?*?*?*?*?*?*?*?*?*?,12.5,6.9,68,100956,67,1398,331,0.0,0.0,0.0,0,0,0,0,237,1.0,9,5,9999,99999,9,999999999,0.0,999,999,99
3019,2,4,17,0,*?*?*?*?*?*?*?*?*?*?*?*?*?*?*?*?*?*?*?*?*?*?,12.4,6.2,66,100956,0,-0,335,0.0,-0.0,0.0,0,0,0,0,228,0.0,10,5,9999,99999,9,999999999,0.2,999,999,99
3019,2,4,18,0,*?*?*?*?*?*?*?*?*?*?*?*?*?*?*?*?*?*?*?*?*?*?,11.3,5.9,69,100956,0,-0,330,0.0,-0.0,0.0,0,0,0,0,220,1.0,10,5,9999,99999,9,999999999,0.0,999,999,99
3019,2,4,19,0,*?*?*?*?*?*?*?*?*?*?*?*?*?*?*?*?*?*?*?*?*?*?,10.4,5.9,73,100956,0,-0,326,0.0,-0.0,0.0,0,0,0,0,227,2.1,10,5,9999,99999,9,999999999,0.0,999,999,99
3019,2,4,20,0,*?*?*?*?*?*?*?*?*?*?*?*?*?*?*?*?*?*?*?*?*?*?,10.3,5.5,72,100956,0,-0,325,0.0,-0.0,0.0,0,0,0,0,233,2.1,10,5,9999,99999,9,999999999,0.0,999,999,99
3019,2,4,21,0,*?*?*?*?*?*?*?*?*?*?*?*?*?*?*?*?*?*?*?*?*?*?,9.8,4.8,71,100956,0,-0,323,0.0,-0.0,0.0,0,0,0,0,240,1.5,10,5,9999,99999,9,999999999,0.0,999,999,99
3019,2,4,22,0,*?*?*?*?*?*?*?*?*?*?*?*?*?*?*?*?*?*?*?*?*?*?,10.5,3.9,63,100956,0,-0,327,0.0,-0.0,0.0,0,0,0,0,247,1.0,10,5,9999,99999,9,999999999,0.0,999,999,99
3019,2,4,23,0,*?*?*?*?*?*?*?*?*?*?*?*?*?*?*?*?*?*?*?*?*?*?,9.9,3.6,64,100956,0,-0,324,0.0,-0.0,0.0,0,0,0,0,253,0.5,10,5,9999,99999,9,999999999,0.0,999,999,99
3019,2,4,24,0,*?*?*?*?*?*?*?*?*?*?*?*?*?*?*?*?*?*?*?*?*?*?,10.8,6.6,74,100956,0,-0,327,0.0,-0.0,0.0,0,0,0,0,270,1.0,10,5,9999,99999,9,999999999,0.0,999,999,99
3019,2,5,1,0,*?*?*?*?*?*?*?*?*?*?*?*?*?*?*?*?*?*?*?*?*?*?,9.2,6.7,85,99722.5,0,-0,320,0.0,-0.0,0.0,0,0,0,0,262,1.5,10,5,9999,99999,9,999999999,0.0,999,999,99
3019,2,5,2,0,*?*?*?*?*?*?*?*?*?*?*?*?*?*?*?*?*?*?*?*?*?*?,8.9,7.9,94,99722.5,0,-0,319,0.0,-0.0,0.0,0,0,0,0,263,1.0,10,5,9999,99999,9,999999999,0.0,999,999,99
3019,2,5,3,0,*?*?*?*?*?*?*?*?*?*?*?*?*?*?*?*?*?*?*?*?*?*?,8.2,8.0,100,99722.5,0,-0,315,0.0,-0.0,0.0,0,0,0,0,265,1.5,10,5,9999,99999,9,999999999,0.0,999,999,99
3019,2,5,4,0,*?*?*?*?*?*?*?*?*?*?*?*?*?*?*?*?*?*?*?*?*?*?,7.5,7.6,100,99722.5,0,-0,312,0.0,-0.0,0.0,0,0,0,0,267,0.0,10,5,9999,99999,9,999999999,0.0,999,999,99
3019,2,5,5,0,*?*?*?*?*?*?*?*?*?*?*?*?*?*?*?*?*?*?*?*?*?*?,7.8,7.7,100,99722.5,0,-0,314,0.0,-0.0,0.0,0,0,0,0,268,0.5,10,5,9999,99999,9,999999999,0.0,999,999,99
3019,2,5,6,0,*?*?*?*?*?*?*?*?*?*?*?*?*?*?*?*?*?*?*?*?*?*?,8.1,7.6,98,99722.5,0,-0,315,0.0,-0.0,0.0,0,0,0,0,270,0.0,10,5,9999,99999,9,999999999,0.0,999,999,99
3019,2,5,7,0,*?*?*?*?*?*?*?*?*?*?*?*?*?*?*?*?*?*?*?*?*?*?,8.9,8.1,96,99722.5,0,-0,315,0.0,-0.0,0.0,0,0,0,0,270,0.5,9,5,9999,99999,9,999999999,0.0,999,999,99
3019,2,5,8,0,*?*?*?*?*?*?*?*?*?*?*?*?*?*?*?*?*?*?*?*?*?*?,8.6,7.9,97,99722.5,114,1401,306,22.2,97.4,14.3,2471,4453,2155,241,270,1.0,7,4,9999,99999,9,999999999,0.0,999,999,99
3019,2,5,9,0,*?*?*?*?*?*?*?*?*?*?*?*?*?*?*?*?*?*?*?*?*?*?,8.7,7.1,92,99722.5,278,1407,294,134.0,398.7,55.2,13667,30147,8092,982,270,0.5,4,2,9999,99999,9,999999999,0.0,999,999,99
3019,2,5,10,0,*?*?*?*?*?*?*?*?*?*?*?*?*?*?*?*?*?*?*?*?*?*?,10.4,6.2,76,99722.5,401,1405,309,193.8,304.3,107.0,20582,26909,12512,2103,270,1.0,6,3,9999,99999,9,999999999,0.0,999,999,99
3019,2,5,11,0,*?*?*?*?*?*?*?*?*?*?*?*?*?*?*?*?*?*?*?*?*?*?,10.7,6.7,78,99722.5,476,1405,319,181.6,135.1,135.8,19794,12761,15508,3086,270,1.0,8,4,9999,99999,9,999999999,0.0,999,999,99
3019,2,5,12,0,*?*?*?*?*?*?*?*?*?*?*?*?*?*?*?*?*?*?*?*?*?*?,11.7,6.7,72,99722.5,497,1404,315,250.7,317.3,138.4,26664,30273,15959,2824,270,1.5,6,3,9999,99999,9,999999999,0.0,999,999,99
3019,2,5,13,0,*?*?*?*?*?*?*?*?*?*?*?*?*?*?*?*?*?*?*?*?*?*?,11.8,6.4,70,99722.5,464,1406,328,132.9,53.6,115.2,14595,4951,13018,3187,272,1.5,9,5,9999,99999,9,999999999,0.0,999,999,99
3019,2,5,14,0,*?*?*?*?*?*?*?*?*?*?*?*?*?*?*?*?*?*?*?*?*?*?,11.6,6.9,74,99722.5,378,1407,319,162.3,215.6,104.3,17164,18591,12179,2053,273,1.5,7,4,9999,99999,9,999999999,0.0,999,999,99
3019,2,5,15,0,*?*?*?*?*?*?*?*?*?*?*?*?*?*?*?*?*?*?*?*?*?*?,11.4,6.9,75,99722.5,245,1408,301,114.6,419.5,41.6,11818,30420,6331,760,275,1.5,3,2,9999,99999,9,999999999,0.0,999,999,99
3019,2,5,16,0,*?*?*?*?*?*?*?*?*?*?*?*?*?*?*?*?*?*?*?*?*?*?,11.6,7.1,75,99722.5,74,1408,315,0.7,6.3,0.4,96,289,106,9,277,1.0,6,3,9999,99999,9,999999999,0.0,999,999,99
3019,2,5,17,0,*?*?*?*?*?*?*?*?*?*?*?*?*?*?*?*?*?*?*?*?*?*?,11.4,8.7,84,99722.5,0,-0,330,0.0,-0.0,0.0,0,0,0,0,278,0.0,10,5,9999,99999,9,999999999,0.0,999,999,99
3019,2,5,18,0,*?*?*?*?*?*?*?*?*?*?*?*?*?*?*?*?*?*?*?*?*?*?,10.6,9.7,96,99722.5,0,-0,326,0.0,-0.0,0.0,0,0,0,0,280,1.0,10,5,9999,99999,9,999999999,0.0,999,999,99
3019,2,5,19,0,*?*?*?*?*?*?*?*?*?*?*?*?*?*?*?*?*?*?*?*?*?*?,10.2,9.6,98,99722.5,0,-0,324,0.0,-0.0,0.0,0,0,0,0,285,2.1,10,5,9999,99999,9,999999999,0.0,999,999,99
3019,2,5,20,0,*?*?*?*?*?*?*?*?*?*?*?*?*?*?*?*?*?*?*?*?*?*?,9.4,8.9,99,99722.5,0,-0,321,0.0,-0.0,0.0,0,0,0,0,290,2.1,10,5,9999,99999,9,999999999,0.0,999,999,99
3019,2,5,21,0,*?*?*?*?*?*?*?*?*?*?*?*?*?*?*?*?*?*?*?*?*?*?,9.2,9.2,100,99722.5,0,-0,320,0.0,-0.0,0.0,0,0,0,0,295,1.5,10,5,9999,99999,9,999999999,0.0,999,999,99
3019,2,5,22,0,*?*?*?*?*?*?*?*?*?*?*?*?*?*?*?*?*?*?*?*?*?*?,8.4,8.4,100,99722.5,0,-0,316,0.0,-0.0,0.0,0,0,0,0,300,1.0,10,5,9999,99999,9,999999999,0.0,999,999,99
3019,2,5,23,0,*?*?*?*?*?*?*?*?*?*?*?*?*?*?*?*?*?*?*?*?*?*?,8.8,8.8,100,99722.5,0,-0,318,0.0,-0.0,0.0,0,0,0,0,305,0.5,10,5,9999,99999,9,999999999,0.0,999,999,99
3019,2,5,24,0,*?*?*?*?*?*?*?*?*?*?*?*?*?*?*?*?*?*?*?*?*?*?,9.3,5.1,76,99722.5,0,-0,321,0.0,-0.0,0.0,0,0,0,0,260,1.0,10,5,9999,99999,9,999999999,0.0,999,999,99
3019,2,6,1,0,*?*?*?*?*?*?*?*?*?*?*?*?*?*?*?*?*?*?*?*?*?*?,9.8,8.7,92,101235,0,-0,322,0.0,-0.0,0.0,0,0,0,0,313,2.6,10,5,9999,99999,9,999999999,0.0,999,999,99
3019,2,6,2,0,*?*?*?*?*?*?*?*?*?*?*?*?*?*?*?*?*?*?*?*?*?*?,10.0,8.5,91,101235,0,-0,323,0.0,-0.0,0.0,0,0,0,0,317,1.5,10,5,9999,99999,9,999999999,0.0,999,999,99
3019,2,6,3,0,*?*?*?*?*?*?*?*?*?*?*?*?*?*?*?*?*?*?*?*?*?*?,10.2,8.9,91,101235,0,-0,324,0.0,-0.0,0.0,0,0,0,0,320,2.1,10,5,9999,99999,9,999999999,0.0,999,999,99
3019,2,6,4,0,*?*?*?*?*?*?*?*?*?*?*?*?*?*?*?*?*?*?*?*?*?*?,10.5,9.1,91,101235,0,-0,326,0.0,-0.0,0.0,0,0,0,0,323,2.1,10,5,9999,99999,9,999999999,0.0,999,999,99
3019,2,6,5,0,*?*?*?*?*?*?*?*?*?*?*?*?*?*?*?*?*?*?*?*?*?*?,9.9,8.4,90,101235,0,-0,323,0.0,-0.0,0.0,0,0,0,0,327,1.0,10,5,9999,99999,9,999999999,0.0,999,999,99
3019,2,6,6,0,*?*?*?*?*?*?*?*?*?*?*?*?*?*?*?*?*?*?*?*?*?*?,9.1,8.1,94,101235,0,-0,319,0.0,-0.0,0.0,0,0,0,0,330,1.5,10,5,9999,99999,9,999999999,0.0,999,999,99
3019,2,6,7,0,*?*?*?*?*?*?*?*?*?*?*?*?*?*?*?*?*?*?*?*?*?*?,10.0,8.4,89,101235,0,-0,323,0.0,-0.0,0.0,0,0,0,0,330,0.5,10,5,9999,99999,9,999999999,0.0,999,999,99
3019,2,6,8,0,*?*?*?*?*?*?*?*?*?*?*?*?*?*?*?*?*?*?*?*?*?*?,10.8,8.9,88,101235,121,1411,316,25.5,106.1,16.4,2814,5004,2439,279,330,0.5,7,4,9999,99999,9,999999999,0.0,999,999,99
3019,2,6,9,0,*?*?*?*?*?*?*?*?*?*?*?*?*?*?*?*?*?*?*?*?*?*?,11.8,9.8,88,101235,284,1404,314,133.1,345.6,63.2,13957,26004,8367,1143,330,1.0,5,3,9999,99999,9,999999999,0.0,999,999,99
3019,2,6,10,0,*?*?*?*?*?*?*?*?*?*?*?*?*?*?*?*?*?*?*?*?*?*?,11.8,9.6,86,101235,408,1406,317,197.8,305.4,109.2,21006,27184,12756,2151,330,0.5,6,3,9999,99999,9,999999999,0.0,999,999,99
3019,2,6,11,0,*?*?*?*?*?*?*?*?*?*?*?*?*?*?*?*?*?*?*?*?*?*?,13.9,10.7,81,101235,483,1406,331,218.3,226.8,140.4,23124,21424,16127,2877,330,0.5,7,4,9999,99999,9,999999999,0.0,999,999,99
3019,2,6,12,0,*?*?*?*?*?*?*?*?*?*?*?*?*?*?*?*?*?*?*?*?*?*?,14.5,10.5,77,101235,504,1404,341,146.7,54.4,127.2,16114,5112,14361,3577,330,1.0,9,5,9999,99999,9,999999999,0.0,999,999,99
3019,2,6,13,0,*?*?*?*?*?*?*?*?*?*?*?*?*?*?*?*?*?*?*?*?*?*?,14.5,10.5,77,101235,471,1406,337,179.3,134.9,134.1,19543,12698,15318,3042,328,1.0,8,4,9999,99999,9,999999999,0.0,999,999,99
3019,2,6,14,0,*?*?*?*?*?*?*?*?*?*?*?*?*?*?*?*?*?*?*?*?*?*?,14.6,10.2,75,101235,384,1403,338,140.5,129.3,105.1,15314,11430,12075,2321,327,1.0,8,4,9999,99999,9,999999999,0.0,999,999,99
3019,2,6,15,0,*?*?*?*?*?*?*?*?*?*?*?*?*?*?*?*?*?*?*?*?*?*?,14.3,10.2,76,101235,251,1403,340,60.8,45.2,52.7,6718,3374,6212,1124,325,0.5,9,5,9999,99999,9,999999999,0.0,999,999,99
3019,2,6,16,0,*?*?*?*?*?*?*?*?*?*?*?*?*?*?*?*?*?*?*?*?*?*?,14.5,10.1,75,101235,80,1397,341,2.7,6.2,2.3,332,198,356,34,323,0.5,9,5,9999,99999,9,999999999,0.0,999,999,99
3019,2,6,17,0,*?*?*?*?*?*?*?*?*?*?*?*?*?*?*?*?*?*?*?*?*?*?,14.3,10.4,78,101235,0,-0,343,0.0,-0.0,0.0,0,0,0,0,322,2.1,10,5,9999,99999,9,999999999,0.0,999,999,99
3019,2,6,18,0,*?*?*?*?*?*?*?*?*?*?*?*?*?*?*?*?*?*?*?*?*?*?,12.9,10.7,86,101235,0,-0,336,0.0,-0.0,0.0,0,0,0,0,320,1.5,10,5,9999,99999,9,999999999,0.0,999,999,99
3019,2,6,19,0,*?*?*?*?*?*?*?*?*?*?*?*?*?*?*?*?*?*?*?*?*?*?,12.2,10.9,92,101235,0,-0,333,0.0,-0.0,0.0,0,0,0,0,320,0.0,10,5,9999,99999,9,999999999,0.0,999,999,99
3019,2,6,20,0,*?*?*?*?*?*?*?*?*?*?*?*?*?*?*?*?*?*?*?*?*?*?,11.7,11.1,96,101235,0,-0,331,0.0,-0.0,0.0,0,0,0,0,320,2.1,10,5,9999,99999,9,999999999,0.0,999,999,99
3019,2,6,21,0,*?*?*?*?*?*?*?*?*?*?*?*?*?*?*?*?*?*?*?*?*?*?,11.5,11.5,100,101235,0,-0,330,0.0,-0.0,0.0,0,0,0,0,320,2.1,10,5,9999,99999,9,999999999,0.0,999,999,99
3019,2,6,22,0,*?*?*?*?*?*?*?*?*?*?*?*?*?*?*?*?*?*?*?*?*?*?,11.7,11.7,100,101235,0,-0,331,0.0,-0.0,0.0,0,0,0,0,320,2.1,10,5,9999,99999,9,999999999,0.0,999,999,99
3019,2,6,23,0,*?*?*?*?*?*?*?*?*?*?*?*?*?*?*?*?*?*?*?*?*?*?,10.2,10.2,100,101235,0,-0,324,0.0,-0.0,0.0,0,0,0,0,320,1.5,10,5,9999,99999,9,999999999,0.0,999,999,99
3019,2,6,24,0,*?*?*?*?*?*?*?*?*?*?*?*?*?*?*?*?*?*?*?*?*?*?,9.1,8.7,97,101235,0,-0,319,0.0,-0.0,0.0,0,0,0,0,310,3.1,10,5,9999,99999,9,999999999,0.0,999,999,99
3019,2,7,1,0,*?*?*?*?*?*?*?*?*?*?*?*?*?*?*?*?*?*?*?*?*?*?,6.9,6.1,94,101921,0,-0,310,0.0,-0.0,0.0,0,0,0,0,313,1.0,10,5,9999,99999,9,999999999,0.1,999,999,99
3019,2,7,2,0,*?*?*?*?*?*?*?*?*?*?*?*?*?*?*?*?*?*?*?*?*?*?,5.7,3.8,87,101921,0,-0,305,0.0,-0.0,0.0,0,0,0,0,307,1.0,10,5,9999,99999,9,999999999,0.2,999,999,99
3019,2,7,3,0,*?*?*?*?*?*?*?*?*?*?*?*?*?*?*?*?*?*?*?*?*?*?,5.5,3.4,87,101921,0,-0,304,0.0,-0.0,0.0,0,0,0,0,300,1.0,10,5,9999,99999,9,999999999,0.3,999,999,99
3019,2,7,4,0,*?*?*?*?*?*?*?*?*?*?*?*?*?*?*?*?*?*?*?*?*?*?,5.0,3.2,88,101921,0,-0,302,0.0,-0.0,0.0,0,0,0,0,293,0.5,10,5,9999,99999,9,999999999,0.2,999,999,99
3019,2,7,5,0,*?*?*?*?*?*?*?*?*?*?*?*?*?*?*?*?*?*?*?*?*?*?,4.3,2.7,89,101921,0,-0,299,0.0,-0.0,0.0,0,0,0,0,287,1.0,10,5,9999,99999,9,999999999,0.1,999,999,99
3019,2,7,6,0,*?*?*?*?*?*?*?*?*?*?*?*?*?*?*?*?*?*?*?*?*?*?,4.3,1.9,84,101921,0,-0,299,0.0,-0.0,0.0,0,0,0,0,280,0.5,10,5,9999,99999,9,999999999,0.4,999,999,99
3019,2,7,7,0,*?*?*?*?*?*?*?*?*?*?*?*?*?*?*?*?*?*?*?*?*?*?,3.5,1.7,88,101921,0,-0,296,0.0,-0.0,0.0,0,0,0,0,265,0.5,10,5,9999,99999,9,999999999,0.0,999,999,99
3019,2,7,8,0,*?*?*?*?*?*?*?*?*?*?*?*?*?*?*?*?*?*?*?*?*?*?,2.8,1.3,89,101921,127,1407,293,10.6,0.0,10.6,1287,-0,1287,419,250,1.0,10,5,9999,99999,9,999999999,0.0,999,999,99
3019,2,7,9,0,*?*?*?*?*?*?*?*?*?*?*?*?*?*?*?*?*?*?*?*?*?*?,5.3,3.0,85,101921,291,1406,303,42.7,0.0,42.7,4985,0,4994,1679,235,1.0,10,5,9999,99999,9,999999999,0.0,999,999,99
3019,2,7,10,0,*?*?*?*?*?*?*?*?*?*?*?*?*?*?*?*?*?*?*?*?*?*?,7.9,3.6,74,101921,414,1403,315,66.9,0.0,66.9,7815,0,7835,2729,220,1.5,10,5,9999,99999,9,999999999,0.0,999,999,99
3019,2,7,11,0,*?*?*?*?*?*?*?*?*?*?*?*?*?*?*?*?*?*?*?*?*?*?,10.8,5.0,68,101921,490,1406,328,81.6,0.0,81.6,9561,0,9588,3417,205,0.5,10,5,9999,99999,9,999999999,0.0,999,999,99
3019,2,7,12,0,*?*?*?*?*?*?*?*?*?*?*?*?*?*?*?*?*?*?*?*?*?*?,12.6,6.7,67,101921,511,1404,336,85.8,0.0,85.8,10063,0,10092,3619,190,1.0,10,5,9999,99999,9,999999999,0.1,999,999,99
3019,2,7,13,0,*?*?*?*?*?*?*?*?*?*?*?*?*?*?*?*?*?*?*?*?*?*?,12.7,7.1,69,101921,478,1405,336,79.3,0.0,79.3,9282,0,9308,3305,212,1.5,10,5,9999,99999,9,999999999,0.1,999,999,99
3019,2,7,14,0,*?*?*?*?*?*?*?*?*?*?*?*?*?*?*?*?*?*?*?*?*?*?,12.8,6.7,66,101921,391,1403,337,62.4,0.0,62.4,7285,0,7303,2526,233,2.6,10,5,9999,99999,9,999999999,0.0,999,999,99
3019,2,7,15,0,*?*?*?*?*?*?*?*?*?*?*?*?*?*?*?*?*?*?*?*?*?*?,12.7,7.1,69,101921,258,1404,336,36.3,0.0,36.3,4248,0,4255,1419,255,1.0,10,5,9999,99999,9,999999999,0.0,999,999,99
3019,2,7,16,0,*?*?*?*?*?*?*?*?*?*?*?*?*?*?*?*?*?*?*?*?*?*?,12.8,6.7,66,101921,87,1403,337,2.8,0.0,2.8,370,-0,369,116,277,0.5,10,5,9999,99999,9,999999999,0.0,999,999,99
3019,2,7,17,0,*?*?*?*?*?*?*?*?*?*?*?*?*?*?*?*?*?*?*?*?*?*?,10.7,5.9,73,101921,0,-0,327,0.0,-0.0,0.0,0,0,0,0,298,1.5,10,5,9999,99999,9,999999999,0.0,999,999,99
3019,2,7,18,0,*?*?*?*?*?*?*?*?*?*?*?*?*?*?*?*?*?*?*?*?*?*?,9.4,5.0,74,101921,0,-0,321,0.0,-0.0,0.0,0,0,0,0,320,2.6,10,5,9999,99999,9,999999999,0.0,999,999,99
3019,2,7,19,0,*?*?*?*?*?*?*?*?*?*?*?*?*?*?*?*?*?*?*?*?*?*?,8.8,4.5,75,101921,0,-0,319,0.0,-0.0,0.0,0,0,0,0,320,3.1,10,5,9999,99999,9,999999999,0.0,999,999,99
3019,2,7,20,0,*?*?*?*?*?*?*?*?*?*?*?*?*?*?*?*?*?*?*?*?*?*?,7.8,4.6,80,101921,0,-0,314,0.0,-0.0,0.0,0,0,0,0,320,4.1,10,5,9999,99999,9,999999999,0.0,999,999,99
3019,2,7,21,0,*?*?*?*?*?*?*?*?*?*?*?*?*?*?*?*?*?*?*?*?*?*?,6.3,4.3,86,101921,0,-0,308,0.0,-0.0,0.0,0,0,0,0,320,4.1,10,5,9999,99999,9,999999999,0.0,999,999,99
3019,2,7,22,0,*?*?*?*?*?*?*?*?*?*?*?*?*?*?*?*?*?*?*?*?*?*?,6.3,3.8,84,101921,0,-0,308,0.0,-0.0,0.0,0,0,0,0,320,3.6,10,5,9999,99999,9,999999999,0.0,999,999,99
3019,2,7,23,0,*?*?*?*?*?*?*?*?*?*?*?*?*?*?*?*?*?*?*?*?*?*?,5.5,2.9,83,101921,0,-0,304,0.0,-0.0,0.0,0,0,0,0,320,4.1,10,5,9999,99999,9,999999999,0.0,999,999,99
3019,2,7,24,0,*?*?*?*?*?*?*?*?*?*?*?*?*?*?*?*?*?*?*?*?*?*?,8.7,8.3,97,101921,0,-0,318,0.0,-0.0,0.0,0,0,0,0,320,0.5,10,5,9999,99999,9,999999999,0.0,999,999,99
3019,2,8,1,0,*?*?*?*?*?*?*?*?*?*?*?*?*?*?*?*?*?*?*?*?*?*?,4.7,4.1,96,102136,0,-0,301,0.0,-0.0,0.0,0,0,0,0,318,5.2,10,5,9999,99999,9,999999999,0.0,999,999,99
3019,2,8,2,0,*?*?*?*?*?*?*?*?*?*?*?*?*?*?*?*?*?*?*?*?*?*?,4.6,4.6,99,102136,0,-0,300,0.0,-0.0,0.0,0,0,0,0,317,4.6,10,5,9999,99999,9,999999999,0.0,999,999,99
3019,2,8,3,0,*?*?*?*?*?*?*?*?*?*?*?*?*?*?*?*?*?*?*?*?*?*?,4.3,4.3,99,102136,0,-0,299,0.0,-0.0,0.0,0,0,0,0,315,3.1,10,5,9999,99999,9,999999999,0.0,999,999,99
3019,2,8,4,0,*?*?*?*?*?*?*?*?*?*?*?*?*?*?*?*?*?*?*?*?*?*?,3.7,3.6,99,102136,0,-0,296,0.0,-0.0,0.0,0,0,0,0,313,1.5,10,5,9999,99999,9,999999999,0.0,999,999,99
3019,2,8,5,0,*?*?*?*?*?*?*?*?*?*?*?*?*?*?*?*?*?*?*?*?*?*?,4.6,4.5,98,102136,0,-0,300,0.0,-0.0,0.0,0,0,0,0,312,1.5,10,5,9999,99999,9,999999999,0.0,999,999,99
3019,2,8,6,0,*?*?*?*?*?*?*?*?*?*?*?*?*?*?*?*?*?*?*?*?*?*?,3.8,3.8,99,102136,0,-0,297,0.0,-0.0,0.0,0,0,0,0,310,1.0,10,5,9999,99999,9,999999999,0.0,999,999,99
3019,2,8,7,0,*?*?*?*?*?*?*?*?*?*?*?*?*?*?*?*?*?*?*?*?*?*?,3.0,2.5,95,102136,0,-0,294,0.0,-0.0,0.0,0,0,0,0,310,2.1,10,5,9999,99999,9,999999999,0.0,999,999,99
3019,2,8,8,0,*?*?*?*?*?*?*?*?*?*?*?*?*?*?*?*?*?*?*?*?*?*?,3.6,1.7,86,102136,133,1402,292,20.6,28.9,17.9,2345,1577,2196,372,310,2.1,9,5,9999,99999,9,999999999,0.0,999,999,99
3019,2,8,9,0,*?*?*?*?*?*?*?*?*?*?*?*?*?*?*?*?*?*?*?*?*?*?,4.2,2.5,87,102136,297,1403,294,76.4,48.0,66.3,8386,3947,7511,1726,310,1.0,9,5,9999,99999,9,999999999,0.0,999,999,99
3019,2,8,10,0,*?*?*?*?*?*?*?*?*?*?*?*?*?*?*?*?*?*?*?*?*?*?,5.6,1.7,76,102136,421,1403,300,118.6,52.6,102.8,13016,4755,11618,2794,310,1.0,9,5,9999,99999,9,999999999,0.0,999,999,99
3019,2,8,11,0,*?*?*?*?*?*?*?*?*?*?*?*?*?*?*?*?*?*?*?*?*?*?,6.3,1.5,70,102136,497,1405,303,144.2,54.2,125.0,15837,5084,14117,3505,310,1.0,9,5,9999,99999,9,999999999,0.0,999,999,99
3019,2,8,12,0,*?*?*?*?*?*?*?*?*?*?*?*?*?*?*?*?*?*?*?*?*?*?,8.0,2.1,66,102136,518,1404,311,151.6,54.6,131.4,16649,5163,14835,3719,310,1.0,9,5,9999,99999,9,999999999,0.0,999,999,99
3019,2,8,13,0,*?*?*?*?*?*?*?*?*?*?*?*?*?*?*?*?*?*?*?*?*?*?,7.8,2.1,67,102136,485,1405,310,140.2,54.0,121.5,15394,5039,13724,3390,310,0.5,9,5,9999,99999,9,999999999,0.0,999,999,99
3019,2,8,14,0,*?*?*?*?*?*?*?*?*?*?*?*?*?*?*?*?*?*?*?*?*?*?,8.0,2.3,66,102136,398,1403,311,110.8,51.9,96.1,12161,4635,10860,2588,310,1.0,9,5,9999,99999,9,999999999,0.0,999,999,99
3019,2,8,15,0,*?*?*?*?*?*?*?*?*?*?*?*?*?*?*?*?*?*?*?*?*?*?,7.9,1.9,65,102136,265,1404,315,37.7,0.0,37.7,4405,0,4413,1473,310,1.0,10,5,9999,99999,9,999999999,0.0,999,999,99
3019,2,8,16,0,*?*?*?*?*?*?*?*?*?*?*?*?*?*?*?*?*?*?*?*?*?*?,7.8,1.3,63,102136,94,1407,315,4.2,0.0,4.2,529,-0,528,169,310,2.6,10,5,9999,99999,9,999999999,0.0,999,999,99
3019,2,8,17,0,*?*?*?*?*?*?*?*?*?*?*?*?*?*?*?*?*?*?*?*?*?*?,7.7,0.6,60,102136,0,-0,314,0.0,-0.0,0.0,0,0,0,0,310,2.6,10,5,9999,99999,9,999999999,0.0,999,999,99
3019,2,8,18,0,*?*?*?*?*?*?*?*?*?*?*?*?*?*?*?*?*?*?*?*?*?*?,6.3,1.0,68,102136,0,-0,308,0.0,-0.0,0.0,0,0,0,0,310,2.1,10,5,9999,99999,9,999999999,0.0,999,999,99
3019,2,8,19,0,*?*?*?*?*?*?*?*?*?*?*?*?*?*?*?*?*?*?*?*?*?*?,5.8,1.5,74,102136,0,-0,306,0.0,-0.0,0.0,0,0,0,0,303,2.1,10,5,9999,99999,9,999999999,0.0,999,999,99
3019,2,8,20,0,*?*?*?*?*?*?*?*?*?*?*?*?*?*?*?*?*?*?*?*?*?*?,5.2,1.9,80,102136,0,-0,303,0.0,-0.0,0.0,0,0,0,0,297,1.5,10,5,9999,99999,9,999999999,0.0,999,999,99
3019,2,8,21,0,*?*?*?*?*?*?*?*?*?*?*?*?*?*?*?*?*?*?*?*?*?*?,4.8,1.7,80,102136,0,-0,301,0.0,-0.0,0.0,0,0,0,0,290,1.5,10,5,9999,99999,9,999999999,0.0,999,999,99
3019,2,8,22,0,*?*?*?*?*?*?*?*?*?*?*?*?*?*?*?*?*?*?*?*?*?*?,5.1,1.9,79,102136,0,-0,303,0.0,-0.0,0.0,0,0,0,0,283,1.0,10,5,9999,99999,9,999999999,0.0,999,999,99
3019,2,8,23,0,*?*?*?*?*?*?*?*?*?*?*?*?*?*?*?*?*?*?*?*?*?*?,4.6,1.7,80,102136,0,-0,301,0.0,-0.0,0.0,0,0,0,0,277,1.0,10,5,9999,99999,9,999999999,0.0,999,999,99
3019,2,8,24,0,*?*?*?*?*?*?*?*?*?*?*?*?*?*?*?*?*?*?*?*?*?*?,4.8,3.4,91,102136,0,-0,301,0.0,-0.0,0.0,0,0,0,0,320,5.2,10,5,9999,99999,9,999999999,0.0,999,999,99
3019,2,9,1,0,*?*?*?*?*?*?*?*?*?*?*?*?*?*?*?*?*?*?*?*?*?*?,4.4,0.8,76,101754,0,-0,300,0.0,-0.0,0.0,0,0,0,0,250,2.6,10,5,9999,99999,9,999999999,0.0,999,999,99
3019,2,9,2,0,*?*?*?*?*?*?*?*?*?*?*?*?*?*?*?*?*?*?*?*?*?*?,4.8,0.4,72,101754,0,-0,302,0.0,-0.0,0.0,0,0,0,0,230,2.6,10,5,9999,99999,9,999999999,0.0,999,999,99
3019,2,9,3,0,*?*?*?*?*?*?*?*?*?*?*?*?*?*?*?*?*?*?*?*?*?*?,3.9,0.2,76,101754,0,-0,298,0.0,-0.0,0.0,0,0,0,0,210,1.0,10,5,9999,99999,9,999999999,0.0,999,999,99
3019,2,9,4,0,*?*?*?*?*?*?*?*?*?*?*?*?*?*?*?*?*?*?*?*?*?*?,4.3,0.8,77,101754,0,-0,299,0.0,-0.0,0.0,0,0,0,0,190,1.0,10,5,9999,99999,9,999999999,0.0,999,999,99
3019,2,9,5,0,*?*?*?*?*?*?*?*?*?*?*?*?*?*?*?*?*?*?*?*?*?*?,4.2,0.8,78,101754,0,-0,299,0.0,-0.0,0.0,0,0,0,0,170,1.0,10,5,9999,99999,9,999999999,0.0,999,999,99
3019,2,9,6,0,*?*?*?*?*?*?*?*?*?*?*?*?*?*?*?*?*?*?*?*?*?*?,4.4,1.0,78,101754,0,-0,300,0.0,-0.0,0.0,0,0,0,0,150,2.1,10,5,9999,99999,9,999999999,0.0,999,999,99
3019,2,9,7,0,*?*?*?*?*?*?*?*?*?*?*?*?*?*?*?*?*?*?*?*?*?*?,4.2,0.6,77,101754,0,-0,299,0.0,-0.0,0.0,0,0,0,0,150,2.6,10,5,9999,99999,9,999999999,0.0,999,999,99
3019,2,9,8,0,*?*?*?*?*?*?*?*?*?*?*?*?*?*?*?*?*?*?*?*?*?*?,3.9,0.8,79,101754,140,1406,298,13.2,0.0,13.2,1581,-0,1582,516,150,1.5,10,5,9999,99999,9,999999999,0.0,999,999,99
3019,2,9,9,0,*?*?*?*?*?*?*?*?*?*?*?*?*?*?*?*?*?*?*?*?*?*?,4.1,1.3,81,101754,304,1404,294,78.7,48.4,68.3,8641,4004,7738,1782,150,2.1,9,5,9999,99999,9,999999999,0.0,999,999,99
3019,2,9,10,0,*?*?*?*?*?*?*?*?*?*?*?*?*?*?*?*?*?*?*?*?*?*?,4.3,1.0,79,101754,428,1403,294,121.0,52.8,104.9,13279,4790,11851,2858,150,1.5,9,5,9999,99999,9,999999999,0.0,999,999,99
3019,2,9,11,0,*?*?*?*?*?*?*?*?*?*?*?*?*?*?*?*?*?*?*?*?*?*?,5.5,2.1,78,101754,504,1405,295,194.3,136.5,145.4,21182,13089,16564,3333,150,2.6,8,4,9999,99999,9,999999999,0.0,999,999,99
3019,2,9,12,0,*?*?*?*?*?*?*?*?*?*?*?*?*?*?*?*?*?*?*?*?*?*?,5.1,1.9,78,101754,525,1403,298,154.0,54.7,133.6,16921,5189,15075,3791,150,4.1,9,5,9999,99999,9,999999999,0.0,999,999,99
3019,2,9,13,0,*?*?*?*?*?*?*?*?*?*?*?*?*?*?*?*?*?*?*?*?*?*?,4.8,1.9,81,101754,492,1404,297,142.6,54.1,123.7,15665,5067,13964,3460,150,2.1,9,5,9999,99999,9,999999999,0.0,999,999,99
3019,2,9,14,0,*?*?*?*?*?*?*?*?*?*?*?*?*?*?*?*?*?*?*?*?*?*?,5.1,1.3,75,101754,405,1402,298,113.2,52.1,98.2,12428,4674,11097,2651,150,3.1,9,5,9999,99999,9,999999999,0.0,999,999,99
3019,2,9,15,0,*?*?*?*?*?*?*?*?*?*?*?*?*?*?*?*?*?*?*?*?*?*?,4.9,2.5,83,101754,272,1404,297,67.8,46.6,58.8,7488,3604,6912,1261,150,1.5,9,5,9999,99999,9,999999999,0.0,999,999,99
3019,2,9,16,0,*?*?*?*?*?*?*?*?*?*?*?*?*?*?*?*?*?*?*?*?*?*?,5.4,2.9,83,101754,100,1397,304,5.5,0.0,5.5,686,-0,685,220,150,1.5,10,5,9999,99999,9,999999999,0.0,999,999,99
3019,2,9,17,0,*?*?*?*?*?*?*?*?*?*?*?*?*?*?*?*?*?*?*?*?*?*?,5.4,2.7,81,101754,0,-0,304,0.0,-0.0,0.0,0,0,0,0,150,2.6,10,5,9999,99999,9,999999999,0.0,999,999,99
3019,2,9,18,0,*?*?*?*?*?*?*?*?*?*?*?*?*?*?*?*?*?*?*?*?*?*?,5.3,1.9,77,101754,0,-0,304,0.0,-0.0,0.0,0,0,0,0,150,4.6,10,5,9999,99999,9,999999999,0.0,999,999,99
3019,2,9,19,0,*?*?*?*?*?*?*?*?*?*?*?*?*?*?*?*?*?*?*?*?*?*?,4.9,0.8,74,101754,0,-0,302,0.0,-0.0,0.0,0,0,0,0,147,3.6,10,5,9999,99999,9,999999999,0.0,999,999,99
3019,2,9,20,0,*?*?*?*?*?*?*?*?*?*?*?*?*?*?*?*?*?*?*?*?*?*?,4.7,1.5,78,101754,0,-0,301,0.0,-0.0,0.0,0,0,0,0,143,2.1,10,5,9999,99999,9,999999999,0.0,999,999,99
3019,2,9,21,0,*?*?*?*?*?*?*?*?*?*?*?*?*?*?*?*?*?*?*?*?*?*?,4.7,1.3,77,101754,0,-0,301,0.0,-0.0,0.0,0,0,0,0,140,3.1,10,5,9999,99999,9,999999999,0.0,999,999,99
3019,2,9,22,0,*?*?*?*?*?*?*?*?*?*?*?*?*?*?*?*?*?*?*?*?*?*?,4.4,1.0,78,101754,0,-0,300,0.0,-0.0,0.0,0,0,0,0,137,1.5,10,5,9999,99999,9,999999999,0.0,999,999,99
3019,2,9,23,0,*?*?*?*?*?*?*?*?*?*?*?*?*?*?*?*?*?*?*?*?*?*?,4.1,0.4,76,101754,0,-0,299,0.0,-0.0,0.0,0,0,0,0,133,1.5,10,5,9999,99999,9,999999999,0.0,999,999,99
3019,2,9,24,0,*?*?*?*?*?*?*?*?*?*?*?*?*?*?*?*?*?*?*?*?*?*?,4.2,1.3,80,101754,0,-0,299,0.0,-0.0,0.0,0,0,0,0,270,1.5,10,5,9999,99999,9,999999999,0.0,999,999,99
3019,2,10,1,0,*?*?*?*?*?*?*?*?*?*?*?*?*?*?*?*?*?*?*?*?*?*?,2.3,-0.6,81,99738.3,0,-0,291,0.0,-0.0,0.0,0,0,0,0,130,0.5,10,5,9999,99999,9,999999999,0.0,999,999,99
3019,2,10,2,0,*?*?*?*?*?*?*?*?*?*?*?*?*?*?*?*?*?*?*?*?*?*?,0.7,-1.3,86,99738.3,0,-0,285,0.0,-0.0,0.0,0,0,0,0,130,1.0,10,5,9999,99999,9,999999999,0.0,999,999,99
3019,2,10,3,0,*?*?*?*?*?*?*?*?*?*?*?*?*?*?*?*?*?*?*?*?*?*?,1.2,-0.6,88,99738.3,0,-0,286,0.0,-0.0,0.0,0,0,0,0,130,1.0,10,5,9999,99999,9,999999999,0.0,999,999,99
3019,2,10,4,0,*?*?*?*?*?*?*?*?*?*?*?*?*?*?*?*?*?*?*?*?*?*?,1.6,-0.4,85,99738.3,0,-0,288,0.0,-0.0,0.0,0,0,0,0,130,1.0,10,5,9999,99999,9,999999999,0.0,999,999,99
3019,2,10,5,0,*?*?*?*?*?*?*?*?*?*?*?*?*?*?*?*?*?*?*?*?*?*?,1.0,-1.1,85,99738.3,0,-0,286,0.0,-0.0,0.0,0,0,0,0,130,1.5,10,5,9999,99999,9,999999999,0.0,999,999,99
3019,2,10,6,0,*?*?*?*?*?*?*?*?*?*?*?*?*?*?*?*?*?*?*?*?*?*?,1.0,-0.4,90,99738.3,0,-0,286,0.0,-0.0,0.0,0,0,0,0,130,0.0,10,5,9999,99999,9,999999999,0.0,999,999,99
3019,2,10,7,0,*?*?*?*?*?*?*?*?*?*?*?*?*?*?*?*?*?*?*?*?*?*?,1.3,-0.2,89,99738.3,0,-0,287,0.0,-0.0,0.0,0,0,0,0,127,1.5,10,5,9999,99999,9,999999999,0.0,999,999,99
3019,2,10,8,0,*?*?*?*?*?*?*?*?*?*?*?*?*?*?*?*?*?*?*?*?*?*?,1.6,-0.4,87,99738.3,146,1400,288,14.5,0.0,14.5,1732,-0,1733,566,123,1.5,10,5,9999,99999,9,999999999,0.0,999,999,99
3019,2,10,9,0,*?*?*?*?*?*?*?*?*?*?*?*?*?*?*?*?*?*?*?*?*?*?,0.9,-0.8,87,99738.3,311,1404,285,46.7,0.0,46.7,5450,0,5462,1846,120,0.5,10,5,9999,99999,9,999999999,0.0,999,999,99
3019,2,10,10,0,*?*?*?*?*?*?*?*?*?*?*?*?*?*?*?*?*?*?*?*?*?*?,2.7,-0.0,82,99738.3,435,1403,293,71.0,0.0,71.0,8304,0,8326,2918,117,1.0,10,5,9999,99999,9,999999999,0.0,999,999,99
3019,2,10,11,0,*?*?*?*?*?*?*?*?*?*?*?*?*?*?*?*?*?*?*?*?*?*?,3.1,-0.0,80,99738.3,511,1404,294,85.8,0.0,85.8,10063,0,10093,3619,113,2.6,10,5,9999,99999,9,999999999,0.0,999,999,99
3019,2,10,12,0,*?*?*?*?*?*?*?*?*?*?*?*?*?*?*?*?*?*?*?*?*?*?,3.8,0.4,79,99738.3,532,1402,297,90.1,0.0,90.1,10572,0,10604,3827,110,2.1,10,5,9999,99999,9,999999999,0.0,999,999,99
3019,2,10,13,0,*?*?*?*?*?*?*?*?*?*?*?*?*?*?*?*?*?*?*?*?*?*?,3.8,0.4,78,99738.3,499,1403,297,83.5,0.0,83.5,9788,0,9816,3508,112,2.6,10,5,9999,99999,9,999999999,0.0,999,999,99
3019,2,10,14,0,*?*?*?*?*?*?*?*?*?*?*?*?*?*?*?*?*?*?*?*?*?*?,4.1,-0.6,70,99738.3,412,1402,299,66.6,0.0,66.6,7779,0,7798,2715,113,4.1,10,5,9999,99999,9,999999999,0.0,999,999,99
3019,2,10,15,0,*?*?*?*?*?*?*?*?*?*?*?*?*?*?*?*?*?*?*?*?*?*?,4.2,-1.1,68,99738.3,279,1404,299,40.4,0.0,40.4,4722,0,4731,1585,115,4.6,10,5,9999,99999,9,999999999,0.0,999,999,99
3019,2,10,16,0,*?*?*?*?*?*?*?*?*?*?*?*?*?*?*?*?*?*?*?*?*?*?,3.9,-0.8,70,99738.3,107,1400,298,6.8,0.0,6.8,843,-0,842,272,117,5.2,10,5,9999,99999,9,999999999,0.0,999,999,99
3019,2,10,17,0,*?*?*?*?*?*?*?*?*?*?*?*?*?*?*?*?*?*?*?*?*?*?,3.5,-0.6,74,99738.3,0,-0,296,0.0,-0.0,0.0,0,0,0,0,118,4.6,10,5,9999,99999,9,999999999,0.0,999,999,99
3019,2,10,18,0,*?*?*?*?*?*?*?*?*?*?*?*?*?*?*?*?*?*?*?*?*?*?,3.4,-0.2,77,99738.3,0,-0,296,0.0,-0.0,0.0,0,0,0,0,120,5.2,10,5,9999,99999,9,999999999,0.0,999,999,99
3019,2,10,19,0,*?*?*?*?*?*?*?*?*?*?*?*?*?*?*?*?*?*?*?*?*?*?,2.2,-0.6,80,99738.3,0,-0,291,0.0,-0.0,0.0,0,0,0,0,120,5.2,10,5,9999,99999,9,999999999,0.0,999,999,99
3019,2,10,20,0,*?*?*?*?*?*?*?*?*?*?*?*?*?*?*?*?*?*?*?*?*?*?,2.6,0.2,84,99738.3,0,-0,292,0.0,-0.0,0.0,0,0,0,0,120,3.1,10,5,9999,99999,9,999999999,0.0,999,999,99
3019,2,10,21,0,*?*?*?*?*?*?*?*?*?*?*?*?*?*?*?*?*?*?*?*?*?*?,2.4,-0.4,82,99738.3,0,-0,292,0.0,-0.0,0.0,0,0,0,0,120,2.6,10,5,9999,99999,9,999999999,0.0,999,999,99
3019,2,10,22,0,*?*?*?*?*?*?*?*?*?*?*?*?*?*?*?*?*?*?*?*?*?*?,2.4,-0.4,81,99738.3,0,-0,292,0.0,-0.0,0.0,0,0,0,0,120,3.1,10,5,9999,99999,9,999999999,0.0,999,999,99
3019,2,10,23,0,*?*?*?*?*?*?*?*?*?*?*?*?*?*?*?*?*?*?*?*?*?*?,2.0,0.2,87,99738.3,0,-0,290,0.0,-0.0,0.0,0,0,0,0,120,4.1,10,5,9999,99999,9,999999999,0.0,999,999,99
3019,2,10,24,0,*?*?*?*?*?*?*?*?*?*?*?*?*?*?*?*?*?*?*?*?*?*?,3.8,-0.0,76,99738.3,0,-0,297,0.0,-0.0,0.0,0,0,0,0,130,1.5,10,5,9999,99999,9,999999999,0.0,999,999,99
3019,2,11,1,0,*?*?*?*?*?*?*?*?*?*?*?*?*?*?*?*?*?*?*?*?*?*?,1.6,0.2,91,100207,0,-0,288,0.0,-0.0,0.0,0,0,0,0,117,3.6,10,5,9999,99999,9,999999999,0.0,999,999,99
3019,2,11,2,0,*?*?*?*?*?*?*?*?*?*?*?*?*?*?*?*?*?*?*?*?*?*?,0.9,0.4,96,100207,0,-0,285,0.0,-0.0,0.0,0,0,0,0,113,4.1,10,5,9999,99999,9,999999999,0.0,999,999,99
3019,2,11,3,0,*?*?*?*?*?*?*?*?*?*?*?*?*?*?*?*?*?*?*?*?*?*?,1.2,1.0,98,100207,0,-0,286,0.0,-0.0,0.0,0,0,0,0,110,3.6,10,5,9999,99999,9,999999999,0.0,999,999,99
3019,2,11,4,0,*?*?*?*?*?*?*?*?*?*?*?*?*?*?*?*?*?*?*?*?*?*?,1.3,0.6,95,100207,0,-0,287,0.0,-0.0,0.0,0,0,0,0,107,2.6,10,5,9999,99999,9,999999999,0.0,999,999,99
3019,2,11,5,0,*?*?*?*?*?*?*?*?*?*?*?*?*?*?*?*?*?*?*?*?*?*?,2.3,1.3,93,100207,0,-0,291,0.0,-0.0,0.0,0,0,0,0,103,1.5,10,5,9999,99999,9,999999999,0.0,999,999,99
3019,2,11,6,0,*?*?*?*?*?*?*?*?*?*?*?*?*?*?*?*?*?*?*?*?*?*?,1.3,-0.2,89,100207,0,-0,287,0.0,-0.0,0.0,0,0,0,0,100,2.1,10,5,9999,99999,9,999999999,0.0,999,999,99
3019,2,11,7,0,*?*?*?*?*?*?*?*?*?*?*?*?*?*?*?*?*?*?*?*?*?*?,0.3,-1.3,88,100207,0,-0,283,0.0,-0.0,0.0,0,0,0,0,100,4.1,10,5,9999,99999,9,999999999,0.0,999,999,99
3019,2,11,8,0,*?*?*?*?*?*?*?*?*?*?*?*?*?*?*?*?*?*?*?*?*?*?,1.6,-2.2,74,100207,153,1402,283,27.4,33.4,23.8,3091,1961,2887,497,100,2.6,9,5,9999,99999,9,999999999,0.0,999,999,99
3019,2,11,9,0,*?*?*?*?*?*?*?*?*?*?*?*?*?*?*?*?*?*?*?*?*?*?,2.9,-1.1,75,100207,318,1404,294,48.1,0.0,48.1,5611,0,5623,1904,100,4.6,10,5,9999,99999,9,999999999,0.0,999,999,99
3019,2,11,10,0,*?*?*?*?*?*?*?*?*?*?*?*?*?*?*?*?*?*?*?*?*?*?,3.6,-0.6,74,100207,442,1402,297,72.5,0.0,72.5,8471,0,8494,2983,100,4.6,10,5,9999,99999,9,999999999,0.0,999,999,99
3019,2,11,11,0,*?*?*?*?*?*?*?*?*?*?*?*?*?*?*?*?*?*?*?*?*?*?,4.5,0.2,73,100207,518,1403,300,87.3,0.0,87.3,10235,0,10265,3689,100,3.1,10,5,9999,99999,9,999999999,0.0,999,999,99
3019,2,11,12,0,*?*?*?*?*?*?*?*?*?*?*?*?*?*?*?*?*?*?*?*?*?*?,5.8,0.2,67,100207,540,1404,306,91.6,0.0,91.6,10747,0,10780,3899,100,2.6,10,5,9999,99999,9,999999999,0.0,999,999,99
3019,2,11,13,0,*?*?*?*?*?*?*?*?*?*?*?*?*?*?*?*?*?*?*?*?*?*?,6.2,-0.2,63,100207,506,1402,308,85.0,0.0,85.0,9959,0,9988,3577,103,1.5,10,5,9999,99999,9,999999999,0.0,999,999,99
3019,2,11,14,0,*?*?*?*?*?*?*?*?*?*?*?*?*?*?*?*?*?*?*?*?*?*?,6.3,-0.2,63,100207,420,1404,308,68.0,0.0,68.0,7947,0,7967,2780,107,2.6,10,5,9999,99999,9,999999999,0.0,999,999,99
3019,2,11,15,0,*?*?*?*?*?*?*?*?*?*?*?*?*?*?*?*?*?*?*?*?*?*?,6.1,-0.0,65,100207,286,1404,307,41.8,0.0,41.8,4882,0,4892,1642,110,3.1,10,5,9999,99999,9,999999999,0.0,999,999,99
3019,2,11,16,0,*?*?*?*?*?*?*?*?*?*?*?*?*?*?*?*?*?*?*?*?*?*?,6.0,-0.0,66,100207,114,1403,307,8.1,0.0,8.1,999,-0,999,324,113,3.1,10,5,9999,99999,9,999999999,0.0,999,999,99
3019,2,11,17,0,*?*?*?*?*?*?*?*?*?*?*?*?*?*?*?*?*?*?*?*?*?*?,5.6,0.6,70,100207,0,-0,305,0.0,-0.0,0.0,0,0,0,0,117,2.6,10,5,9999,99999,9,999999999,0.0,999,999,99
3019,2,11,18,0,*?*?*?*?*?*?*?*?*?*?*?*?*?*?*?*?*?*?*?*?*?*?,4.2,-0.6,71,100207,0,-0,299,0.0,-0.0,0.0,0,0,0,0,120,0.5,10,5,9999,99999,9,999999999,0.0,999,999,99
3019,2,11,19,0,*?*?*?*?*?*?*?*?*?*?*?*?*?*?*?*?*?*?*?*?*?*?,3.4,-1.7,68,100207,0,-0,296,0.0,-0.0,0.0,0,0,0,0,123,3.1,10,5,9999,99999,9,999999999,0.0,999,999,99
3019,2,11,20,0,*?*?*?*?*?*?*?*?*?*?*?*?*?*?*?*?*?*?*?*?*?*?,3.8,-0.4,73,100207,0,-0,297,0.0,-0.0,0.0,0,0,0,0,127,2.1,10,5,9999,99999,9,999999999,0.0,999,999,99
3019,2,11,21,0,*?*?*?*?*?*?*?*?*?*?*?*?*?*?*?*?*?*?*?*?*?*?,2.5,-1.1,76,100207,0,-0,292,0.0,-0.0,0.0,0,0,0,0,130,1.5,10,5,9999,99999,9,999999999,0.0,999,999,99
3019,2,11,22,0,*?*?*?*?*?*?*?*?*?*?*?*?*?*?*?*?*?*?*?*?*?*?,2.3,-0.6,80,100207,0,-0,291,0.0,-0.0,0.0,0,0,0,0,133,1.5,10,5,9999,99999,9,999999999,0.0,999,999,99
3019,2,11,23,0,*?*?*?*?*?*?*?*?*?*?*?*?*?*?*?*?*?*?*?*?*?*?,1.3,-1.5,80,100207,0,-0,287,0.0,-0.0,0.0,0,0,0,0,137,2.1,10,5,9999,99999,9,999999999,0.0,999,999,99
3019,2,11,24,0,*?*?*?*?*?*?*?*?*?*?*?*?*?*?*?*?*?*?*?*?*?*?,1.6,0.2,90,100207,0,-0,288,0.0,-0.0,0.0,0,0,0,0,120,4.6,10,5,9999,99999,9,999999999,0.0,999,999,99
3019,2,12,1,0,*?*?*?*?*?*?*?*?*?*?*?*?*?*?*?*?*?*?*?*?*?*?,-0.9,-0.8,100,101660,0,-0,278,0.0,-0.0,0.0,0,0,0,0,128,2.1,10,5,9999,99999,9,999999999,0.0,999,999,99
3019,2,12,2,0,*?*?*?*?*?*?*?*?*?*?*?*?*?*?*?*?*?*?*?*?*?*?,-1.5,-1.5,100,101660,0,-0,276,0.0,-0.0,0.0,0,0,0,0,117,0.5,10,5,9999,99999,9,999999999,0.0,999,999,99
3019,2,12,3,0,*?*?*?*?*?*?*?*?*?*?*?*?*?*?*?*?*?*?*?*?*?*?,-1.0,-1.1,100,101660,0,-0,277,0.0,-0.0,0.0,0,0,0,0,105,1.0,10,5,9999,99999,9,999999999,0.0,999,999,99
3019,2,12,4,0,*?*?*?*?*?*?*?*?*?*?*?*?*?*?*?*?*?*?*?*?*?*?,-1.8,-1.7,100,101660,0,-0,274,0.0,-0.0,0.0,0,0,0,0,93,2.1,10,5,9999,99999,9,999999999,0.0,999,999,99
3019,2,12,5,0,*?*?*?*?*?*?*?*?*?*?*?*?*?*?*?*?*?*?*?*?*?*?,-2.5,-2.7,100,101660,0,-0,272,0.0,-0.0,0.0,0,0,0,0,82,2.6,10,5,9999,99999,9,999999999,0.0,999,999,99
3019,2,12,6,0,*?*?*?*?*?*?*?*?*?*?*?*?*?*?*?*?*?*?*?*?*?*?,-2.3,-2.2,100,101660,0,-0,272,0.0,-0.0,0.0,0,0,0,0,70,3.1,10,5,9999,99999,9,999999999,0.0,999,999,99
3019,2,12,7,0,*?*?*?*?*?*?*?*?*?*?*?*?*?*?*?*?*?*?*?*?*?*?,-2.0,-1.9,100,101660,0,-0,274,0.0,-0.0,0.0,0,0,0,0,78,4.6,10,5,9999,99999,9,999999999,0.0,999,999,99
3019,2,12,8,0,*?*?*?*?*?*?*?*?*?*?*?*?*?*?*?*?*?*?*?*?*?*?,-2.3,-2.4,100,101660,160,1403,262,39.5,87.2,29.5,4275,4630,3698,513,87,5.7,8,4,9999,99999,9,999999999,0.0,999,999,99
3019,2,12,9,0,*?*?*?*?*?*?*?*?*?*?*?*?*?*?*?*?*?*?*?*?*?*?,-1.2,-1.3,100,101660,325,1403,252,159.1,360.6,75.6,16634,28818,9864,1381,95,5.2,5,3,9999,99999,9,999999999,0.0,999,999,99
3019,2,12,10,0,*?*?*?*?*?*?*?*?*?*?*?*?*?*?*?*?*?*?*?*?*?*?,1.1,1.0,100,101660,449,1401,257,246.8,452.8,101.7,26000,40856,13106,1903,103,4.6,4,2,9999,99999,9,999999999,0.0,999,999,99
3019,2,12,11,0,*?*?*?*?*?*?*?*?*?*?*?*?*?*?*?*?*?*?*?*?*?*?,1.2,0.8,100,101660,525,1402,253,302.4,514.4,109.8,32232,48598,14216,2087,112,4.6,3,2,9999,99999,9,999999999,0.0,999,999,99
3019,2,12,12,0,*?*?*?*?*?*?*?*?*?*?*?*?*?*?*?*?*?*?*?*?*?*?,2.2,0.8,100,101660,547,1402,266,299.2,402.7,142.1,31210,38316,17619,2790,120,5.2,5,3,9999,99999,9,999999999,0.0,999,999,99
3019,2,12,13,0,*?*?*?*?*?*?*?*?*?*?*?*?*?*?*?*?*?*?*?*?*?*?,2.0,-1.9,100,101660,513,1401,253,294.5,512.5,106.9,31387,48133,13875,2023,127,4.1,3,2,9999,99999,9,999999999,0.0,999,999,99
3019,2,12,14,0,*?*?*?*?*?*?*?*?*?*?*?*?*?*?*?*?*?*?*?*?*?*?,2.3,-1.9,99,101660,427,1403,259,231.9,448.2,95.5,24439,39768,12380,1775,133,5.2,4,2,9999,99999,9,999999999,0.0,999,999,99
3019,2,12,15,0,*?*?*?*?*?*?*?*?*?*?*?*?*?*?*?*?*?*?*?*?*?*?,2.2,-2.2,99,101660,293,1403,264,138.9,349.3,66.0,14553,26671,8701,1196,140,4.6,5,3,9999,99999,9,999999999,0.0,999,999,99
3019,2,12,16,0,*?*?*?*?*?*?*?*?*?*?*?*?*?*?*?*?*?*?*?*?*?*?,2.2,-0.2,100,101660,121,1404,265,30.5,185.7,14.5,3226,10029,2427,277,147,3.6,5,3,9999,99999,9,999999999,0.0,999,999,99
3019,2,12,17,0,*?*?*?*?*?*?*?*?*?*?*?*?*?*?*?*?*?*?*?*?*?*?,2.1,-1.3,100,101660,0,-0,290,0.0,-0.0,0.0,0,0,0,0,153,2.6,10,5,9999,99999,9,999999999,0.0,999,999,99
3019,2,12,18,0,*?*?*?*?*?*?*?*?*?*?*?*?*?*?*?*?*?*?*?*?*?*?,1.1,-2.2,100,101660,0,-0,286,0.0,-0.0,0.0,0,0,0,0,160,3.6,10,5,9999,99999,9,999999999,0.0,999,999,99
3019,2,12,19,0,*?*?*?*?*?*?*?*?*?*?*?*?*?*?*?*?*?*?*?*?*?*?,0.1,-2.9,100,101660,0,-0,282,0.0,-0.0,0.0,0,0,0,0,157,2.6,10,5,9999,99999,9,999999999,0.0,999,999,99
3019,2,12,20,0,*?*?*?*?*?*?*?*?*?*?*?*?*?*?*?*?*?*?*?*?*?*?,-0.0,-3.4,100,101660,0,-0,282,0.0,-0.0,0.0,0,0,0,0,153,2.1,10,5,9999,99999,9,999999999,0.0,999,999,99
3019,2,12,21,0,*?*?*?*?*?*?*?*?*?*?*?*?*?*?*?*?*?*?*?*?*?*?,-1.2,-3.4,100,101660,0,-0,277,0.0,-0.0,0.0,0,0,0,0,150,1.0,10,5,9999,99999,9,999999999,0.0,999,999,99
3019,2,12,22,0,*?*?*?*?*?*?*?*?*?*?*?*?*?*?*?*?*?*?*?*?*?*?,-1.2,-1.9,100,101660,0,-0,277,0.0,-0.0,0.0,0,0,0,0,147,1.5,10,5,9999,99999,9,999999999,0.0,999,999,99
3019,2,12,23,0,*?*?*?*?*?*?*?*?*?*?*?*?*?*?*?*?*?*?*?*?*?*?,-0.9,-0.8,100,101660,0,-0,278,0.0,-0.0,0.0,0,0,0,0,143,1.0,10,5,9999,99999,9,999999999,0.0,999,999,99
3019,2,12,24,0,*?*?*?*?*?*?*?*?*?*?*?*?*?*?*?*?*?*?*?*?*?*?,0.4,-0.4,100,101660,0,-0,283,0.0,-0.0,0.0,0,0,0,0,140,1.5,10,5,9999,99999,9,999999999,0.0,999,999,99
3019,2,13,1,0,*?*?*?*?*?*?*?*?*?*?*?*?*?*?*?*?*?*?*?*?*?*?,-0.6,-3.7,76,101543,0,-0,280,0.0,-0.0,0.0,0,0,0,0,142,3.1,10,5,9999,99999,9,999999999,0.0,999,999,99
3019,2,13,2,0,*?*?*?*?*?*?*?*?*?*?*?*?*?*?*?*?*?*?*?*?*?*?,-1.0,-5.0,70,101543,0,-0,278,0.0,-0.0,0.0,0,0,0,0,143,3.1,10,5,9999,99999,9,999999999,0.0,999,999,99
3019,2,13,3,0,*?*?*?*?*?*?*?*?*?*?*?*?*?*?*?*?*?*?*?*?*?*?,-1.5,-5.6,70,101543,0,-0,276,0.0,-0.0,0.0,0,0,0,0,145,3.6,10,5,9999,99999,9,999999999,0.0,999,999,99
3019,2,13,4,0,*?*?*?*?*?*?*?*?*?*?*?*?*?*?*?*?*?*?*?*?*?*?,-1.6,-6.3,66,101543,0,-0,276,0.0,-0.0,0.0,0,0,0,0,147,1.5,10,5,9999,99999,9,999999999,0.0,999,999,99
3019,2,13,5,0,*?*?*?*?*?*?*?*?*?*?*?*?*?*?*?*?*?*?*?*?*?*?,-1.8,-7.6,59,101543,0,-0,275,0.0,-0.0,0.0,0,0,0,0,148,1.5,10,5,9999,99999,9,999999999,0.0,999,999,99
3019,2,13,6,0,*?*?*?*?*?*?*?*?*?*?*?*?*?*?*?*?*?*?*?*?*?*?,-2.4,-7.3,64,101543,0,-0,273,0.0,-0.0,0.0,0,0,0,0,150,2.6,10,5,9999,99999,9,999999999,0.0,999,999,99
3019,2,13,7,0,*?*?*?*?*?*?*?*?*?*?*?*?*?*?*?*?*?*?*?*?*?*?,-3.0,-7.3,68,101543,0,-0,270,0.0,-0.0,0.0,0,0,0,0,150,3.6,10,5,9999,99999,9,999999999,0.0,999,999,99
3019,2,13,8,0,*?*?*?*?*?*?*?*?*?*?*?*?*?*?*?*?*?*?*?*?*?*?,-2.1,-6.3,69,101543,167,1402,274,18.5,0.0,18.5,2200,-0,2202,721,150,4.6,10,5,9999,99999,9,999999999,0.0,999,999,99
3019,2,13,9,0,*?*?*?*?*?*?*?*?*?*?*?*?*?*?*?*?*?*?*?*?*?*?,-1.2,-5.3,70,101543,332,1402,272,88.4,49.7,76.7,9702,4221,8679,2018,150,5.2,9,5,9999,99999,9,999999999,0.0,999,999,99
3019,2,13,10,0,*?*?*?*?*?*?*?*?*?*?*?*?*?*?*?*?*?*?*?*?*?*?,1.6,-4.2,62,101543,457,1403,283,130.9,53.4,113.5,14371,4925,12818,3129,150,3.1,9,5,9999,99999,9,999999999,0.0,999,999,99
3019,2,13,11,0,*?*?*?*?*?*?*?*?*?*?*?*?*?*?*?*?*?*?*?*?*?*?,3.9,-3.9,53,101543,532,1401,293,156.7,54.9,135.9,17217,5215,15336,3869,150,5.2,9,5,9999,99999,9,999999999,0.0,999,999,99
3019,2,13,12,0,*?*?*?*?*?*?*?*?*?*?*?*?*?*?*?*?*?*?*?*?*?*?,4.4,-2.7,57,101543,554,1401,295,164.2,55.2,142.3,18037,5285,16061,4093,150,3.6,9,5,9999,99999,9,999999999,0.0,999,999,99
3019,2,13,13,0,*?*?*?*?*?*?*?*?*?*?*?*?*?*?*?*?*?*?*?*?*?*?,4.4,-3.7,53,101543,521,1403,295,152.7,54.7,132.4,16774,5175,14944,3751,152,4.1,9,5,9999,99999,9,999999999,0.0,999,999,99
3019,2,13,14,0,*?*?*?*?*?*?*?*?*?*?*?*?*?*?*?*?*?*?*?*?*?*?,4.2,-1.7,63,101543,434,1402,299,70.9,0.0,70.9,8284,0,8306,2911,153,3.6,10,5,9999,99999,9,999999999,0.0,999,999,99
3019,2,13,15,0,*?*?*?*?*?*?*?*?*?*?*?*?*?*?*?*?*?*?*?*?*?*?,4.5,-1.7,61,101543,300,1403,295,77.5,48.2,67.2,8499,3973,7612,1751,155,3.1,9,5,9999,99999,9,999999999,0.0,999,999,99
3019,2,13,16,0,*?*?*?*?*?*?*?*?*?*?*?*?*?*?*?*?*?*?*?*?*?*?,4.3,-0.8,68,101543,128,1405,300,10.8,0.0,10.8,1312,-0,1312,427,157,1.0,10,5,9999,99999,9,999999999,0.0,999,999,99
3019,2,13,17,0,*?*?*?*?*?*?*?*?*?*?*?*?*?*?*?*?*?*?*?*?*?*?,3.0,-1.3,71,101543,0,-0,294,0.0,-0.0,0.0,0,0,0,0,158,1.0,10,5,9999,99999,9,999999999,0.0,999,999,99
3019,2,13,18,0,*?*?*?*?*?*?*?*?*?*?*?*?*?*?*?*?*?*?*?*?*?*?,1.7,-2.4,71,101543,0,-0,289,0.0,-0.0,0.0,0,0,0,0,160,1.5,10,5,9999,99999,9,999999999,0.0,999,999,99
3019,2,13,19,0,*?*?*?*?*?*?*?*?*?*?*?*?*?*?*?*?*?*?*?*?*?*?,0.9,-2.7,74,101543,0,-0,286,0.0,-0.0,0.0,0,0,0,0,160,3.1,10,5,9999,99999,9,999999999,0.0,999,999,99
3019,2,13,20,0,*?*?*?*?*?*?*?*?*?*?*?*?*?*?*?*?*?*?*?*?*?*?,1.2,-1.9,76,101543,0,-0,287,0.0,-0.0,0.0,0,0,0,0,160,3.6,10,5,9999,99999,9,999999999,0.0,999,999,99
3019,2,13,21,0,*?*?*?*?*?*?*?*?*?*?*?*?*?*?*?*?*?*?*?*?*?*?,0.4,-3.4,71,101543,0,-0,284,0.0,-0.0,0.0,0,0,0,0,160,4.6,10,5,9999,99999,9,999999999,0.0,999,999,99
3019,2,13,22,0,*?*?*?*?*?*?*?*?*?*?*?*?*?*?*?*?*?*?*?*?*?*?,-0.8,-4.5,73,101543,0,-0,279,0.0,-0.0,0.0,0,0,0,0,160,6.2,10,5,9999,99999,9,999999999,0.0,999,999,99
3019,2,13,23,0,*?*?*?*?*?*?*?*?*?*?*?*?*?*?*?*?*?*?*?*?*?*?,-0.5,-2.9,81,101543,0,-0,280,0.0,-0.0,0.0,0,0,0,0,160,4.6,10,5,9999,99999,9,999999999,0.0,999,999,99
3019,2,13,24,0,*?*?*?*?*?*?*?*?*?*?*?*?*?*?*?*?*?*?*?*?*?*?,-0.6,-2.2,86,101543,0,-0,279,0.0,-0.0,0.0,0,0,0,0,140,4.1,10,5,9999,99999,9,999999999,0.0,999,999,99
3019,2,14,1,0,*?*?*?*?*?*?*?*?*?*?*?*?*?*?*?*?*?*?*?*?*?*?,-0.1,-1.3,89,100952,0,-0,281,0.0,-0.0,0.0,0,0,0,0,182,4.6,10,5,9999,99999,9,999999999,0.0,999,999,99
3019,2,14,2,0,*?*?*?*?*?*?*?*?*?*?*?*?*?*?*?*?*?*?*?*?*?*?,-0.1,-0.6,94,100952,0,-0,281,0.0,-0.0,0.0,0,0,0,0,203,3.1,10,5,9999,99999,9,999999999,0.0,999,999,99
3019,2,14,3,0,*?*?*?*?*?*?*?*?*?*?*?*?*?*?*?*?*?*?*?*?*?*?,0.6,-0.0,94,100952,0,-0,284,0.0,-0.0,0.0,0,0,0,0,225,2.1,10,5,9999,99999,9,999999999,0.0,999,999,99
3019,2,14,4,0,*?*?*?*?*?*?*?*?*?*?*?*?*?*?*?*?*?*?*?*?*?*?,1.1,-0.8,85,100952,0,-0,286,0.0,-0.0,0.0,0,0,0,0,247,2.6,10,5,9999,99999,9,999999999,0.0,999,999,99
3019,2,14,5,0,*?*?*?*?*?*?*?*?*?*?*?*?*?*?*?*?*?*?*?*?*?*?,1.1,-1.5,81,100952,0,-0,286,0.0,-0.0,0.0,0,0,0,0,268,3.1,10,5,9999,99999,9,999999999,0.0,999,999,99
3019,2,14,6,0,*?*?*?*?*?*?*?*?*?*?*?*?*?*?*?*?*?*?*?*?*?*?,1.2,-1.9,77,100952,0,-0,287,0.0,-0.0,0.0,0,0,0,0,290,4.1,10,5,9999,99999,9,999999999,0.0,999,999,99
3019,2,14,7,0,*?*?*?*?*?*?*?*?*?*?*?*?*?*?*?*?*?*?*?*?*?*?,0.7,-1.7,81,100952,0,-0,285,0.0,-0.0,0.0,0,0,0,0,288,3.1,10,5,9999,99999,9,999999999,0.0,999,999,99
3019,2,14,8,0,*?*?*?*?*?*?*?*?*?*?*?*?*?*?*?*?*?*?*?*?*?*?,1.0,-3.1,71,100952,174,1401,286,19.9,0.0,19.9,2360,-0,2363,774,287,3.1,10,5,9999,99999,9,999999999,0.0,999,999,99
3019,2,14,9,0,*?*?*?*?*?*?*?*?*?*?*?*?*?*?*?*?*?*?*?*?*?*?,1.7,-2.4,72,100952,339,1400,289,52.3,0.0,52.3,6106,0,6120,2085,285,2.1,10,5,9999,99999,9,999999999,0.0,999,999,99
3019,2,14,10,0,*?*?*?*?*?*?*?*?*?*?*?*?*?*?*?*?*?*?*?*?*?*?,2.4,-1.9,71,100952,464,1401,292,76.8,0.0,76.8,8987,0,9012,3187,283,4.1,10,5,9999,99999,9,999999999,0.1,999,999,99
3019,2,14,11,0,*?*?*?*?*?*?*?*?*?*?*?*?*?*?*?*?*?*?*?*?*?*?,3.3,-0.0,78,100952,540,1402,295,91.7,0.0,91.7,10761,0,10794,3905,282,1.0,10,5,9999,99999,9,999999999,0.5,999,999,99
3019,2,14,12,0,*?*?*?*?*?*?*?*?*?*?*?*?*?*?*?*?*?*?*?*?*?*?,4.5,0.8,76,100952,562,1402,300,96.0,0.0,96.0,11276,0,11311,4119,280,1.5,10,5,9999,99999,9,999999999,0.3,999,999,99
3019,2,14,13,0,*?*?*?*?*?*?*?*?*?*?*?*?*?*?*?*?*?*?*?*?*?*?,4.5,1.3,78,100952,528,1401,300,89.4,0.0,89.4,10483,0,10515,3790,280,1.0,10,5,9999,99999,9,999999999,0.1,999,999,99
3019,2,14,14,0,*?*?*?*?*?*?*?*?*?*?*?*?*?*?*?*?*?*?*?*?*?*?,4.6,1.0,77,100952,441,1401,301,72.3,0.0,72.3,8454,0,8477,2977,280,4.1,10,5,9999,99999,9,999999999,0.1,999,999,99
3019,2,14,15,0,*?*?*?*?*?*?*?*?*?*?*?*?*?*?*?*?*?*?*?*?*?*?,4.4,0.6,75,100952,307,1402,300,46.0,0.0,46.0,5369,0,5380,1816,280,4.1,10,5,9999,99999,9,999999999,0.0,999,999,99
3019,2,14,16,0,*?*?*?*?*?*?*?*?*?*?*?*?*?*?*?*?*?*?*?*?*?*?,4.6,-1.1,66,100952,135,1406,301,12.2,0.0,12.2,1469,-0,1470,479,280,4.1,10,5,9999,99999,9,999999999,0.0,999,999,99
3019,2,14,17,0,*?*?*?*?*?*?*?*?*?*?*?*?*?*?*?*?*?*?*?*?*?*?,3.5,-0.8,72,100952,0,-0,296,0.0,-0.0,0.0,0,0,0,0,280,3.6,10,5,9999,99999,9,999999999,0.0,999,999,99
3019,2,14,18,0,*?*?*?*?*?*?*?*?*?*?*?*?*?*?*?*?*?*?*?*?*?*?,3.3,-1.3,70,100952,0,-0,295,0.0,-0.0,0.0,0,0,0,0,280,6.2,10,5,9999,99999,9,999999999,0.0,999,999,99
3019,2,14,19,0,*?*?*?*?*?*?*?*?*?*?*?*?*?*?*?*?*?*?*?*?*?*?,2.4,-1.3,76,100952,0,-0,292,0.0,-0.0,0.0,0,0,0,0,278,3.6,10,5,9999,99999,9,999999999,0.0,999,999,99
3019,2,14,20,0,*?*?*?*?*?*?*?*?*?*?*?*?*?*?*?*?*?*?*?*?*?*?,2.6,-1.7,71,100952,0,-0,293,0.0,-0.0,0.0,0,0,0,0,277,6.2,10,5,9999,99999,9,999999999,0.0,999,999,99
3019,2,14,21,0,*?*?*?*?*?*?*?*?*?*?*?*?*?*?*?*?*?*?*?*?*?*?,1.9,-1.9,73,100952,0,-0,290,0.0,-0.0,0.0,0,0,0,0,275,5.7,10,5,9999,99999,9,999999999,0.0,999,999,99
3019,2,14,22,0,*?*?*?*?*?*?*?*?*?*?*?*?*?*?*?*?*?*?*?*?*?*?,1.9,-2.7,69,100952,0,-0,290,0.0,-0.0,0.0,0,0,0,0,273,6.2,10,5,9999,99999,9,999999999,0.0,999,999,99
3019,2,14,23,0,*?*?*?*?*?*?*?*?*?*?*?*?*?*?*?*?*?*?*?*?*?*?,1.8,-2.9,68,100952,0,-0,289,0.0,-0.0,0.0,0,0,0,0,272,5.2,10,5,9999,99999,9,999999999,0.0,999,999,99
3019,2,14,24,0,*?*?*?*?*?*?*?*?*?*?*?*?*?*?*?*?*?*?*?*?*?*?,-0.1,-2.2,84,100952,0,-0,281,0.0,-0.0,0.0,0,0,0,0,160,4.1,10,5,9999,99999,9,999999999,0.0,999,999,99
3019,2,15,1,0,*?*?*?*?*?*?*?*?*?*?*?*?*?*?*?*?*?*?*?*?*?*?,1.5,-1.7,79,101925,0,-0,288,0.0,-0.0,0.0,0,0,0,0,272,3.1,10,5,9999,99999,9,999999999,0.0,999,999,99
3019,2,15,2,0,*?*?*?*?*?*?*?*?*?*?*?*?*?*?*?*?*?*?*?*?*?*?,0.9,-1.3,86,101925,0,-0,285,0.0,-0.0,0.0,0,0,0,0,273,2.6,10,5,9999,99999,9,999999999,0.1,999,999,99
3019,2,15,3,0,*?*?*?*?*?*?*?*?*?*?*?*?*?*?*?*?*?*?*?*?*?*?,1.7,-1.1,83,101925,0,-0,289,0.0,-0.0,0.0,0,0,0,0,275,4.6,10,5,9999,99999,9,999999999,0.1,999,999,99
3019,2,15,4,0,*?*?*?*?*?*?*?*?*?*?*?*?*?*?*?*?*?*?*?*?*?*?,1.1,-1.3,85,101925,0,-0,286,0.0,-0.0,0.0,0,0,0,0,277,5.2,10,5,9999,99999,9,999999999,0.1,999,999,99
3019,2,15,5,0,*?*?*?*?*?*?*?*?*?*?*?*?*?*?*?*?*?*?*?*?*?*?,1.0,-1.7,82,101925,0,-0,286,0.0,-0.0,0.0,0,0,0,0,278,5.7,10,5,9999,99999,9,999999999,0.1,999,999,99
3019,2,15,6,0,*?*?*?*?*?*?*?*?*?*?*?*?*?*?*?*?*?*?*?*?*?*?,0.4,-2.2,83,101925,0,-0,283,0.0,-0.0,0.0,0,0,0,0,280,5.7,10,5,9999,99999,9,999999999,0.1,999,999,99
3019,2,15,7,0,*?*?*?*?*?*?*?*?*?*?*?*?*?*?*?*?*?*?*?*?*?*?,-0.3,-2.7,85,101925,0,-0,281,0.0,-0.0,0.0,0,0,0,0,283,2.1,10,5,9999,99999,9,999999999,0.1,999,999,99
3019,2,15,8,0,*?*?*?*?*?*?*?*?*?*?*?*?*?*?*?*?*?*?*?*?*?*?,1.0,-1.1,86,101925,181,1399,281,37.1,38.1,32.2,4141,2437,3854,675,287,1.0,9,5,9999,99999,9,999999999,0.0,999,999,99
3019,2,15,9,0,*?*?*?*?*?*?*?*?*?*?*?*?*?*?*?*?*?*?*?*?*?*?,2.3,-0.4,84,101925,346,1399,286,93.5,50.2,81.0,10254,4324,9169,2142,290,1.5,9,5,9999,99999,9,999999999,0.0,999,999,99
3019,2,15,10,0,*?*?*?*?*?*?*?*?*?*?*?*?*?*?*?*?*?*?*?*?*?*?,3.5,0.8,84,101925,471,1400,291,136.0,53.8,117.9,14936,4990,13318,3271,293,3.6,9,5,9999,99999,9,999999999,0.0,999,999,99
3019,2,15,11,0,*?*?*?*?*?*?*?*?*?*?*?*?*?*?*?*?*?*?*?*?*?*?,5.7,2.7,83,101925,547,1400,300,161.9,55.1,140.4,17789,5265,15842,4024,297,7.2,9,5,9999,99999,9,999999999,0.0,999,999,99
3019,2,15,12,0,*?*?*?*?*?*?*?*?*?*?*?*?*?*?*?*?*?*?*?*?*?*?,7.2,2.1,72,101925,569,1400,307,169.4,55.4,146.8,18610,5331,16567,4251,300,5.7,9,5,9999,99999,9,999999999,0.0,999,999,99
3019,2,15,13,0,*?*?*?*?*?*?*?*?*?*?*?*?*?*?*?*?*?*?*?*?*?*?,7.2,1.7,69,101925,535,1400,312,90.9,0.0,90.9,10661,0,10693,3863,290,7.2,10,5,9999,99999,9,999999999,0.0,999,999,99
3019,2,15,14,0,*?*?*?*?*?*?*?*?*?*?*?*?*?*?*?*?*?*?*?*?*?*?,7.2,0.6,65,101925,448,1400,312,73.8,0.0,73.8,8626,0,8650,3044,280,4.6,10,5,9999,99999,9,999999999,0.0,999,999,99
3019,2,15,15,0,*?*?*?*?*?*?*?*?*?*?*?*?*?*?*?*?*?*?*?*?*?*?,7.3,2.1,72,101925,314,1401,312,47.4,0.0,47.4,5532,0,5544,1875,270,1.5,10,5,9999,99999,9,999999999,0.0,999,999,99
3019,2,15,16,0,*?*?*?*?*?*?*?*?*?*?*?*?*?*?*?*?*?*?*?*?*?*?,7.1,2.5,74,101925,141,1397,311,13.5,0.0,13.5,1626,-0,1626,530,260,4.6,10,5,9999,99999,9,999999999,0.0,999,999,99
3019,2,15,17,0,*?*?*?*?*?*?*?*?*?*?*?*?*?*?*?*?*?*?*?*?*?*?,6.2,3.0,82,101925,0,-0,307,0.0,-0.0,0.0,0,0,0,0,250,5.7,10,5,9999,99999,9,999999999,0.0,999,999,99
3019,2,15,18,0,*?*?*?*?*?*?*?*?*?*?*?*?*?*?*?*?*?*?*?*?*?*?,6.0,4.1,90,101925,0,-0,306,0.0,-0.0,0.0,0,0,0,0,240,3.6,10,5,9999,99999,9,999999999,0.0,999,999,99
3019,2,15,19,0,*?*?*?*?*?*?*?*?*?*?*?*?*?*?*?*?*?*?*?*?*?*?,4.3,3.2,95,101925,0,-0,299,0.0,-0.0,0.0,0,0,0,0,227,5.2,10,5,9999,99999,9,999999999,0.0,999,999,99
3019,2,15,20,0,*?*?*?*?*?*?*?*?*?*?*?*?*?*?*?*?*?*?*?*?*?*?,3.0,3.0,100,101925,0,-0,294,0.0,-0.0,0.0,0,0,0,0,213,4.1,10,5,9999,99999,9,999999999,0.0,999,999,99
3019,2,15,21,0,*?*?*?*?*?*?*?*?*?*?*?*?*?*?*?*?*?*?*?*?*?*?,3.0,2.9,100,101925,0,-0,294,0.0,-0.0,0.0,0,0,0,0,200,4.1,10,5,9999,99999,9,999999999,0.0,999,999,99
3019,2,15,22,0,*?*?*?*?*?*?*?*?*?*?*?*?*?*?*?*?*?*?*?*?*?*?,2.3,2.3,100,101925,0,-0,291,0.0,-0.0,0.0,0,0,0,0,187,1.0,10,5,9999,99999,9,999999999,0.0,999,999,99
3019,2,15,23,0,*?*?*?*?*?*?*?*?*?*?*?*?*?*?*?*?*?*?*?*?*?*?,1.8,1.7,100,101925,0,-0,289,0.0,-0.0,0.0,0,0,0,0,173,2.6,10,5,9999,99999,9,999999999,0.0,999,999,99
3019,2,15,24,0,*?*?*?*?*?*?*?*?*?*?*?*?*?*?*?*?*?*?*?*?*?*?,1.6,-2.4,75,101925,0,-0,288,0.0,-0.0,0.0,0,0,0,0,270,3.1,10,5,9999,99999,9,999999999,0.0,999,999,99
3019,2,16,1,0,*?*?*?*?*?*?*?*?*?*?*?*?*?*?*?*?*?*?*?*?*?*?,0.8,0.6,100,102206,0,-0,285,0.0,-0.0,0.0,0,0,0,0,158,0.5,10,5,9999,99999,9,999999999,0.0,999,999,99
3019,2,16,2,0,*?*?*?*?*?*?*?*?*?*?*?*?*?*?*?*?*?*?*?*?*?*?,0.5,0.4,100,102206,0,-0,283,0.0,-0.0,0.0,0,0,0,0,157,2.1,10,5,9999,99999,9,999999999,0.0,999,999,99
3019,2,16,3,0,*?*?*?*?*?*?*?*?*?*?*?*?*?*?*?*?*?*?*?*?*?*?,-0.9,-0.8,100,102206,0,-0,278,0.0,-0.0,0.0,0,0,0,0,155,1.5,10,5,9999,99999,9,999999999,0.0,999,999,99
3019,2,16,4,0,*?*?*?*?*?*?*?*?*?*?*?*?*?*?*?*?*?*?*?*?*?*?,-2.4,-2.4,100,102206,0,-0,272,0.0,-0.0,0.0,0,0,0,0,153,1.5,10,5,9999,99999,9,999999999,0.0,999,999,99
3019,2,16,5,0,*?*?*?*?*?*?*?*?*?*?*?*?*?*?*?*?*?*?*?*?*?*?,-1.4,-1.5,100,102206,0,-0,276,0.0,-0.0,0.0,0,0,0,0,152,1.5,10,5,9999,99999,9,999999999,0.0,999,999,99
3019,2,16,6,0,*?*?*?*?*?*?*?*?*?*?*?*?*?*?*?*?*?*?*?*?*?*?,-0.5,-0.4,100,102206,0,-0,279,0.0,-0.0,0.0,0,0,0,0,150,2.1,10,5,9999,99999,9,999999999,0.0,999,999,99
3019,2,16,7,0,*?*?*?*?*?*?*?*?*?*?*?*?*?*?*?*?*?*?*?*?*?*?,-1.0,-1.1,100,102206,0,-0,277,0.0,-0.0,0.0,0,0,0,0,148,1.5,10,5,9999,99999,9,999999999,0.0,999,999,99
3019,2,16,8,0,*?*?*?*?*?*?*?*?*?*?*?*?*?*?*?*?*?*?*?*?*?*?,-1.1,-1.1,100,102206,188,1397,262,62.0,164.4,39.9,6521,10030,5407,709,147,2.1,7,4,9999,99999,9,999999999,0.0,999,999,99
3019,2,16,9,0,*?*?*?*?*?*?*?*?*?*?*?*?*?*?*?*?*?*?*?*?*?*?,1.3,1.3,100,102206,354,1401,258,184.6,429.5,76.1,19478,35621,10027,1385,145,4.1,4,2,9999,99999,9,999999999,0.0,999,999,99
3019,2,16,10,0,*?*?*?*?*?*?*?*?*?*?*?*?*?*?*?*?*?*?*?*?*?*?,3.9,3.8,100,102206,479,1401,267,271.9,506.5,98.7,28970,46683,12895,1845,143,5.7,3,2,9999,99999,9,999999999,0.0,999,999,99
3019,2,16,11,0,*?*?*?*?*?*?*?*?*?*?*?*?*?*?*?*?*?*?*?*?*?*?,5.9,5.1,99,102206,555,1401,276,322.8,518.9,117.2,34415,49713,15087,2255,142,6.2,3,2,9999,99999,9,999999999,0.0,999,999,99
3019,2,16,12,0,*?*?*?*?*?*?*?*?*?*?*?*?*?*?*?*?*?*?*?*?*?*?,7.7,3.9,81,102206,577,1401,272,341.3,574.3,104.8,35440,54628,14760,2059,140,8.2,1,0,9999,99999,9,999999999,0.0,999,999,99
3019,2,16,13,0,*?*?*?*?*?*?*?*?*?*?*?*?*?*?*?*?*?*?*?*?*?*?,8.9,4.6,78,102206,543,1401,287,314.7,517.2,114.2,33548,49285,14742,2188,138,9.3,3,2,9999,99999,9,999999999,0.0,999,999,99
3019,2,16,14,0,*?*?*?*?*?*?*?*?*?*?*?*?*?*?*?*?*?*?*?*?*?*?,9.2,2.7,66,102206,456,1401,286,256.4,501.9,93.1,26267,44887,13097,1709,137,8.2,3,2,9999,99999,9,999999999,0.0,999,999,99
3019,2,16,15,0,*?*?*?*?*?*?*?*?*?*?*?*?*?*?*?*?*?*?*?*?*?*?,8.9,1.0,60,102206,321,1400,293,157.0,359.6,74.6,16414,28606,9740,1362,135,8.2,5,3,9999,99999,9,999999999,0.0,999,999,99
3019,2,16,16,0,*?*?*?*?*?*?*?*?*?*?*?*?*?*?*?*?*?*?*?*?*?*?,9.0,1.7,62,102206,148,1397,294,48.0,237.7,22.8,4977,13898,3616,422,133,7.2,5,3,9999,99999,9,999999999,0.0,999,999,99
3019,2,16,17,0,*?*?*?*?*?*?*?*?*?*?*?*?*?*?*?*?*?*?*?*?*?*?,8.1,0.8,63,102206,0,-0,311,0.0,-0.0,0.0,0,0,0,0,132,8.2,9,5,9999,99999,9,999999999,0.0,999,999,99
3019,2,16,18,0,*?*?*?*?*?*?*?*?*?*?*?*?*?*?*?*?*?*?*?*?*?*?,6.6,1.7,74,102206,0,-0,309,0.0,-0.0,0.0,0,0,0,0,130,7.2,10,5,9999,99999,9,999999999,0.0,999,999,99
3019,2,16,19,0,*?*?*?*?*?*?*?*?*?*?*?*?*?*?*?*?*?*?*?*?*?*?,5.0,1.7,82,102206,0,-0,302,0.0,-0.0,0.0,0,0,0,0,132,5.2,10,5,9999,99999,9,999999999,0.0,999,999,99
3019,2,16,20,0,*?*?*?*?*?*?*?*?*?*?*?*?*?*?*?*?*?*?*?*?*?*?,3.8,1.9,92,102206,0,-0,297,0.0,-0.0,0.0,0,0,0,0,133,2.6,10,5,9999,99999,9,999999999,0.0,999,999,99
3019,2,16,21,0,*?*?*?*?*?*?*?*?*?*?*?*?*?*?*?*?*?*?*?*?*?*?,3.0,2.5,100,102206,0,-0,294,0.0,-0.0,0.0,0,0,0,0,135,1.5,10,5,9999,99999,9,999999999,0.0,999,999,99
3019,2,16,22,0,*?*?*?*?*?*?*?*?*?*?*?*?*?*?*?*?*?*?*?*?*?*?,2.7,2.7,100,102206,0,-0,292,0.0,-0.0,0.0,0,0,0,0,137,3.6,10,5,9999,99999,9,999999999,0.0,999,999,99
3019,2,16,23,0,*?*?*?*?*?*?*?*?*?*?*?*?*?*?*?*?*?*?*?*?*?*?,1.6,1.7,100,102206,0,-0,288,0.0,-0.0,0.0,0,0,0,0,138,3.1,10,5,9999,99999,9,999999999,0.0,999,999,99
3019,2,16,24,0,*?*?*?*?*?*?*?*?*?*?*?*?*?*?*?*?*?*?*?*?*?*?,1.2,1.3,100,102206,0,-0,286,0.0,-0.0,0.0,0,0,0,0,160,1.0,10,5,9999,99999,9,999999999,0.0,999,999,99
3019,2,17,1,0,*?*?*?*?*?*?*?*?*?*?*?*?*?*?*?*?*?*?*?*?*?*?,-0.2,-0.4,95,101993,0,-0,281,0.0,-0.0,0.0,0,0,0,0,145,2.1,10,5,9999,99999,9,999999999,0.0,999,999,99
3019,2,17,2,0,*?*?*?*?*?*?*?*?*?*?*?*?*?*?*?*?*?*?*?*?*?*?,-1.3,-1.7,95,101993,0,-0,276,0.0,-0.0,0.0,0,0,0,0,150,2.1,10,5,9999,99999,9,999999999,0.0,999,999,99
3019,2,17,3,0,*?*?*?*?*?*?*?*?*?*?*?*?*?*?*?*?*?*?*?*?*?*?,-2.1,-2.2,97,101993,0,-0,273,0.0,-0.0,0.0,0,0,0,0,155,4.1,10,5,9999,99999,9,999999999,0.0,999,999,99
3019,2,17,4,0,*?*?*?*?*?*?*?*?*?*?*?*?*?*?*?*?*?*?*?*?*?*?,-2.0,-3.1,88,101993,0,-0,274,0.0,-0.0,0.0,0,0,0,0,160,4.1,10,5,9999,99999,9,999999999,0.0,999,999,99
3019,2,17,5,0,*?*?*?*?*?*?*?*?*?*?*?*?*?*?*?*?*?*?*?*?*?*?,-2.1,-3.1,90,101993,0,-0,273,0.0,-0.0,0.0,0,0,0,0,165,4.1,10,5,9999,99999,9,999999999,0.0,999,999,99
3019,2,17,6,0,*?*?*?*?*?*?*?*?*?*?*?*?*?*?*?*?*?*?*?*?*?*?,-2.0,-2.2,95,101993,0,-0,274,0.0,-0.0,0.0,0,0,0,0,170,4.1,10,5,9999,99999,9,999999999,0.0,999,999,99
3019,2,17,7,0,*?*?*?*?*?*?*?*?*?*?*?*?*?*?*?*?*?*?*?*?*?*?,-3.0,-4.5,85,101993,1,1542,264,0.0,0.0,0.0,0,0,0,0,168,4.1,9,5,9999,99999,9,999999999,0.0,999,999,99
3019,2,17,8,0,*?*?*?*?*?*?*?*?*?*?*?*?*?*?*?*?*?*?*?*?*?*?,-4.1,-6.3,79,101993,196,1401,255,55.8,100.5,41.7,5978,6109,5117,749,167,5.2,8,4,9999,99999,9,999999999,0.0,999,999,99
3019,2,17,9,0,*?*?*?*?*?*?*?*?*?*?*?*?*?*?*?*?*?*?*?*?*?*?,-0.7,-4.5,70,101993,361,1398,246,189.6,431.8,78.1,19995,36112,10273,1426,165,5.2,4,2,9999,99999,9,999999999,0.0,999,999,99
3019,2,17,10,0,*?*?*?*?*?*?*?*?*?*?*?*?*?*?*?*?*?*?*?*?*?*?,2.7,-0.8,74,101993,486,1399,267,261.6,395.2,124.2,27258,36470,15578,2384,163,6.2,5,3,9999,99999,9,999999999,0.0,999,999,99
3019,2,17,11,0,*?*?*?*?*?*?*?*?*?*?*?*?*?*?*?*?*?*?*?*?*?*?,6.6,0.6,64,101993,562,1399,273,328.0,520.0,119.1,34970,49977,15305,2300,162,6.2,3,2,9999,99999,9,999999999,0.0,999,999,99
3019,2,17,12,0,*?*?*?*?*?*?*?*?*?*?*?*?*?*?*?*?*?*?*?*?*?*?,8.8,0.4,54,101993,584,1399,287,335.7,473.0,138.3,35420,45784,17363,2729,160,6.7,4,2,9999,99999,9,999999999,0.0,999,999,99
3019,2,17,13,0,*?*?*?*?*?*?*?*?*?*?*?*?*?*?*?*?*?*?*?*?*?*?,8.8,0.8,56,101993,550,1399,303,255.3,231.9,164.2,27088,22780,18681,3466,155,6.2,7,4,9999,99999,9,999999999,0.0,999,999,99
3019,2,17,14,0,*?*?*?*?*?*?*?*?*?*?*?*?*?*?*?*?*?*?*?*?*?*?,9.0,1.9,59,101993,463,1400,310,176.6,134.5,132.1,19239,12620,15085,2989,150,5.7,8,4,9999,99999,9,999999999,0.0,999,999,99
3019,2,17,15,0,*?*?*?*?*?*?*?*?*?*?*?*?*?*?*?*?*?*?*?*?*?*?,9.1,1.0,55,101993,328,1399,315,87.3,49.5,75.7,9577,4197,8568,1989,145,5.7,9,5,9999,99999,9,999999999,0.0,999,999,99
3019,2,17,16,0,*?*?*?*?*?*?*?*?*?*?*?*?*?*?*?*?*?*?*?*?*?*?,8.9,-0.0,52,101993,155,1397,309,37.5,85.2,28.0,4064,4433,3521,485,140,5.7,8,4,9999,99999,9,999999999,0.0,999,999,99
3019,2,17,17,0,*?*?*?*?*?*?*?*?*?*?*?*?*?*?*?*?*?*?*?*?*?*?,7.6,0.4,58,101993,0,-0,309,0.0,-0.0,0.0,0,0,0,0,135,5.2,9,5,9999,99999,9,999999999,0.0,999,999,99
3019,2,17,18,0,*?*?*?*?*?*?*?*?*?*?*?*?*?*?*?*?*?*?*?*?*?*?,5.1,-1.1,62,101993,0,-0,303,0.0,-0.0,0.0,0,0,0,0,130,5.7,10,5,9999,99999,9,999999999,0.0,999,999,99
3019,2,17,19,0,*?*?*?*?*?*?*?*?*?*?*?*?*?*?*?*?*?*?*?*?*?*?,3.6,-1.7,66,101993,0,-0,297,0.0,-0.0,0.0,0,0,0,0,137,4.1,10,5,9999,99999,9,999999999,0.0,999,999,99
3019,2,17,20,0,*?*?*?*?*?*?*?*?*?*?*?*?*?*?*?*?*?*?*?*?*?*?,2.9,-1.5,70,101993,0,-0,294,0.0,-0.0,0.0,0,0,0,0,143,5.2,10,5,9999,99999,9,999999999,0.0,999,999,99
3019,2,17,21,0,*?*?*?*?*?*?*?*?*?*?*?*?*?*?*?*?*?*?*?*?*?*?,2.0,-0.6,80,101993,0,-0,290,0.0,-0.0,0.0,0,0,0,0,150,4.6,10,5,9999,99999,9,999999999,0.0,999,999,99
3019,2,17,22,0,*?*?*?*?*?*?*?*?*?*?*?*?*?*?*?*?*?*?*?*?*?*?,1.1,-1.3,80,101993,0,-0,286,0.0,-0.0,0.0,0,0,0,0,157,4.1,10,5,9999,99999,9,999999999,0.0,999,999,99
3019,2,17,23,0,*?*?*?*?*?*?*?*?*?*?*?*?*?*?*?*?*?*?*?*?*?*?,0.8,-1.5,81,101993,0,-0,285,0.0,-0.0,0.0,0,0,0,0,163,1.0,10,5,9999,99999,9,999999999,0.0,999,999,99
3019,2,17,24,0,*?*?*?*?*?*?*?*?*?*?*?*?*?*?*?*?*?*?*?*?*?*?,0.5,0.4,97,101993,0,-0,283,0.0,-0.0,0.0,0,0,0,0,140,2.1,10,5,9999,99999,9,999999999,0.0,999,999,99
3019,2,18,1,0,*?*?*?*?*?*?*?*?*?*?*?*?*?*?*?*?*?*?*?*?*?*?,1.2,-0.4,93,101978,0,-0,286,0.0,-0.0,0.0,0,0,0,0,165,2.6,10,5,9999,99999,9,999999999,0.0,999,999,99
3019,2,18,2,0,*?*?*?*?*?*?*?*?*?*?*?*?*?*?*?*?*?*?*?*?*?*?,1.6,-0.0,93,101978,0,-0,288,0.0,-0.0,0.0,0,0,0,0,160,3.6,10,5,9999,99999,9,999999999,0.0,999,999,99
3019,2,18,3,0,*?*?*?*?*?*?*?*?*?*?*?*?*?*?*?*?*?*?*?*?*?*?,1.1,-0.4,94,101978,0,-0,286,0.0,-0.0,0.0,0,0,0,0,155,1.5,10,5,9999,99999,9,999999999,0.0,999,999,99
3019,2,18,4,0,*?*?*?*?*?*?*?*?*?*?*?*?*?*?*?*?*?*?*?*?*?*?,0.4,-1.5,91,101978,0,-0,283,0.0,-0.0,0.0,0,0,0,0,150,2.6,10,5,9999,99999,9,999999999,0.0,999,999,99
3019,2,18,5,0,*?*?*?*?*?*?*?*?*?*?*?*?*?*?*?*?*?*?*?*?*?*?,-0.1,-2.4,87,101978,0,-0,281,0.0,-0.0,0.0,0,0,0,0,145,2.6,10,5,9999,99999,9,999999999,0.0,999,999,99
3019,2,18,6,0,*?*?*?*?*?*?*?*?*?*?*?*?*?*?*?*?*?*?*?*?*?*?,-0.8,-2.4,91,101978,0,-0,279,0.0,-0.0,0.0,0,0,0,0,140,2.6,10,5,9999,99999,9,999999999,0.0,999,999,99
3019,2,18,7,0,*?*?*?*?*?*?*?*?*?*?*?*?*?*?*?*?*?*?*?*?*?*?,-0.0,-2.2,87,101978,8,1366,277,0.0,0.0,0.0,0,0,0,0,143,3.6,9,5,9999,99999,9,999999999,0.0,999,999,99
3019,2,18,8,0,*?*?*?*?*?*?*?*?*?*?*?*?*?*?*?*?*?*?*?*?*?*?,0.7,-0.2,99,101978,203,1398,284,25.7,0.0,25.7,3025,0,3029,998,147,4.1,10,5,9999,99999,9,999999999,0.0,999,999,99
3019,2,18,9,0,*?*?*?*?*?*?*?*?*?*?*?*?*?*?*?*?*?*?*?*?*?*?,1.6,0.2,95,101978,369,1399,283,101.2,51.1,87.8,11109,4472,9927,2339,150,5.7,9,5,9999,99999,9,999999999,0.0,999,999,99
3019,2,18,10,0,*?*?*?*?*?*?*?*?*?*?*?*?*?*?*?*?*?*?*?*?*?*?,4.6,1.5,84,101978,494,1399,296,143.9,54.2,124.8,15807,5082,14088,3495,153,3.6,9,5,9999,99999,9,999999999,0.0,999,999,99
3019,2,18,11,0,*?*?*?*?*?*?*?*?*?*?*?*?*?*?*?*?*?*?*?*?*?*?,6.5,1.3,73,101978,570,1399,294,266.0,233.1,171.0,28242,23114,19415,3644,157,6.2,7,4,9999,99999,9,999999999,0.0,999,999,99
3019,2,18,12,0,*?*?*?*?*?*?*?*?*?*?*?*?*?*?*?*?*?*?*?*?*?*?,7.4,2.5,75,101978,592,1400,303,234.9,140.0,175.7,25621,13938,19913,4165,160,6.7,8,4,9999,99999,9,999999999,0.0,999,999,99
3019,2,18,13,0,*?*?*?*?*?*?*?*?*?*?*?*?*?*?*?*?*?*?*?*?*?*?,8.1,2.3,70,101978,558,1400,306,219.5,138.8,164.2,23932,13648,18643,3841,153,4.6,8,4,9999,99999,9,999999999,0.0,999,999,99
3019,2,18,14,0,*?*?*?*?*?*?*?*?*?*?*?*?*?*?*?*?*?*?*?*?*?*?,8.2,3.0,74,101978,470,1399,307,180.0,134.9,134.6,19608,12714,15366,3054,147,7.2,8,4,9999,99999,9,999999999,0.0,999,999,99
3019,2,18,15,0,*?*?*?*?*?*?*?*?*?*?*?*?*?*?*?*?*?*?*?*?*?*?,8.0,2.3,70,101978,335,1398,306,118.9,125.1,89.0,12979,10529,10269,1940,140,7.2,8,4,9999,99999,9,999999999,0.0,999,999,99
3019,2,18,16,0,*?*?*?*?*?*?*?*?*?*?*?*?*?*?*?*?*?*?*?*?*?*?,8.1,3.4,76,101978,162,1398,306,40.6,88.4,30.4,4395,4742,3799,530,133,7.2,8,4,9999,99999,9,999999999,0.0,999,999,99
3019,2,18,17,0,*?*?*?*?*?*?*?*?*?*?*?*?*?*?*?*?*?*?*?*?*?*?,7.5,5.0,89,101978,0,-0,313,0.0,-0.0,0.0,0,0,0,0,127,6.2,10,5,9999,99999,9,999999999,0.0,999,999,99
3019,2,18,18,0,*?*?*?*?*?*?*?*?*?*?*?*?*?*?*?*?*?*?*?*?*?*?,5.9,5.9,100,101978,0,-0,306,0.0,-0.0,0.0,0,0,0,0,120,7.2,10,5,9999,99999,9,999999999,0.0,999,999,99
3019,2,18,19,0,*?*?*?*?*?*?*?*?*?*?*?*?*?*?*?*?*?*?*?*?*?*?,5.5,5.0,100,101978,0,-0,304,0.0,-0.0,0.0,0,0,0,0,120,7.2,10,5,9999,99999,9,999999999,0.0,999,999,99
3019,2,18,20,0,*?*?*?*?*?*?*?*?*?*?*?*?*?*?*?*?*?*?*?*?*?*?,3.9,3.8,100,101978,0,-0,297,0.0,-0.0,0.0,0,0,0,0,120,6.2,10,5,9999,99999,9,999999999,0.0,999,999,99
3019,2,18,21,0,*?*?*?*?*?*?*?*?*?*?*?*?*?*?*?*?*?*?*?*?*?*?,3.0,3.0,100,101978,0,-0,294,0.0,-0.0,0.0,0,0,0,0,120,4.6,10,5,9999,99999,9,999999999,0.0,999,999,99
3019,2,18,22,0,*?*?*?*?*?*?*?*?*?*?*?*?*?*?*?*?*?*?*?*?*?*?,3.1,3.0,100,101978,0,-0,294,0.0,-0.0,0.0,0,0,0,0,120,4.1,10,5,9999,99999,9,999999999,0.0,999,999,99
3019,2,18,23,0,*?*?*?*?*?*?*?*?*?*?*?*?*?*?*?*?*?*?*?*?*?*?,2.4,2.3,100,101978,0,-0,291,0.0,-0.0,0.0,0,0,0,0,120,6.2,10,5,9999,99999,9,999999999,0.0,999,999,99
3019,2,18,24,0,*?*?*?*?*?*?*?*?*?*?*?*?*?*?*?*?*?*?*?*?*?*?,0.5,-1.1,93,101978,0,-0,284,0.0,-0.0,0.0,0,0,0,0,170,4.1,10,5,9999,99999,9,999999999,0.0,999,999,99
3019,2,19,1,0,*?*?*?*?*?*?*?*?*?*?*?*?*?*?*?*?*?*?*?*?*?*?,1.9,1.9,100,101945,0,-0,289,0.0,-0.0,0.0,0,0,0,0,132,2.1,10,5,9999,99999,9,999999999,0.0,999,999,99
3019,2,19,2,0,*?*?*?*?*?*?*?*?*?*?*?*?*?*?*?*?*?*?*?*?*?*?,2.1,2.1,100,101945,0,-0,290,0.0,-0.0,0.0,0,0,0,0,143,3.1,10,5,9999,99999,9,999999999,0.0,999,999,99
3019,2,19,3,0,*?*?*?*?*?*?*?*?*?*?*?*?*?*?*?*?*?*?*?*?*?*?,1.8,1.9,100,101945,0,-0,289,0.0,-0.0,0.0,0,0,0,0,155,1.5,10,5,9999,99999,9,999999999,0.0,999,999,99
3019,2,19,4,0,*?*?*?*?*?*?*?*?*?*?*?*?*?*?*?*?*?*?*?*?*?*?,2.2,1.7,97,101945,0,-0,290,0.0,-0.0,0.0,0,0,0,0,167,6.7,10,5,9999,99999,9,999999999,0.0,999,999,99
3019,2,19,5,0,*?*?*?*?*?*?*?*?*?*?*?*?*?*?*?*?*?*?*?*?*?*?,1.7,1.5,97,101945,0,-0,288,0.0,-0.0,0.0,0,0,0,0,178,6.7,10,5,9999,99999,9,999999999,0.0,999,999,99
3019,2,19,6,0,*?*?*?*?*?*?*?*?*?*?*?*?*?*?*?*?*?*?*?*?*?*?,1.3,0.8,97,101945,0,-0,287,0.0,-0.0,0.0,0,0,0,0,190,5.7,10,5,9999,99999,9,999999999,0.0,999,999,99
3019,2,19,7,0,*?*?*?*?*?*?*?*?*?*?*?*?*?*?*?*?*?*?*?*?*?*?,1.6,0.8,94,101945,16,1436,283,0.0,0.0,0.0,0,0,0,0,183,3.6,9,5,9999,99999,9,999999999,0.0,999,999,99
3019,2,19,8,0,*?*?*?*?*?*?*?*?*?*?*?*?*?*?*?*?*?*?*?*?*?*?,1.9,1.0,94,101945,211,1400,270,82.1,244.1,45.3,8628,15845,6108,809,177,4.6,6,3,9999,99999,9,999999999,0.0,999,999,99
3019,2,19,9,0,*?*?*?*?*?*?*?*?*?*?*?*?*?*?*?*?*?*?*?*?*?*?,1.9,0.6,92,101945,376,1397,270,180.4,300.3,99.6,19149,25926,11682,1943,170,6.2,6,3,9999,99999,9,999999999,0.0,999,999,99
3019,2,19,10,0,*?*?*?*?*?*?*?*?*?*?*?*?*?*?*?*?*?*?*?*?*?*?,2.5,0.4,86,101945,502,1400,287,146.6,54.4,127.1,16102,5112,14350,3572,163,8.2,9,5,9999,99999,9,999999999,0.0,999,999,99
3019,2,19,11,0,*?*?*?*?*?*?*?*?*?*?*?*?*?*?*?*?*?*?*?*?*?*?,4.2,1.3,81,101945,578,1399,294,172.6,55.6,149.6,18963,5358,16879,4350,157,8.2,9,5,9999,99999,9,999999999,0.0,999,999,99
3019,2,19,12,0,*?*?*?*?*?*?*?*?*?*?*?*?*?*?*?*?*?*?*?*?*?*?,4.1,1.7,84,101945,599,1398,298,103.6,0.0,103.6,12190,0,12230,4502,150,7.7,10,5,9999,99999,9,999999999,0.0,999,999,99
3019,2,19,13,0,*?*?*?*?*?*?*?*?*?*?*?*?*?*?*?*?*?*?*?*?*?*?,4.0,2.1,87,101945,565,1398,293,168.3,55.4,145.9,18492,5322,16462,4217,160,9.3,9,5,9999,99999,9,999999999,0.0,999,999,99
3019,2,19,14,0,*?*?*?*?*?*?*?*?*?*?*?*?*?*?*?*?*?*?*?*?*?*?,4.4,3.0,91,101945,477,1397,290,183.4,135.3,137.1,19977,12806,15647,3119,170,7.7,8,4,9999,99999,9,999999999,0.0,999,999,99
3019,2,19,15,0,*?*?*?*?*?*?*?*?*?*?*?*?*?*?*?*?*?*?*?*?*?*?,3.9,2.7,91,101945,342,1397,293,92.3,50.1,80.0,10123,4300,9052,2112,180,4.6,9,5,9999,99999,9,999999999,0.0,999,999,99
3019,2,19,16,0,*?*?*?*?*?*?*?*?*?*?*?*?*?*?*?*?*?*?*?*?*?*?,4.1,2.9,92,101945,169,1397,284,51.8,152.9,33.3,5491,8788,4594,587,190,5.7,7,4,9999,99999,9,999999999,0.0,999,999,99
3019,2,19,17,0,*?*?*?*?*?*?*?*?*?*?*?*?*?*?*?*?*?*?*?*?*?*?,4.0,2.7,91,101945,0,-0,293,0.0,-0.0,0.0,0,0,0,0,200,3.1,9,5,9999,99999,9,999999999,0.0,999,999,99
3019,2,19,18,0,*?*?*?*?*?*?*?*?*?*?*?*?*?*?*?*?*?*?*?*?*?*?,3.3,2.7,96,101945,0,-0,295,0.0,-0.0,0.0,0,0,0,0,210,4.6,10,5,9999,99999,9,999999999,0.0,999,999,99
3019,2,19,19,0,*?*?*?*?*?*?*?*?*?*?*?*?*?*?*?*?*?*?*?*?*?*?,3.5,2.7,94,101945,0,-0,296,0.0,-0.0,0.0,0,0,0,0,203,4.6,10,5,9999,99999,9,999999999,0.0,999,999,99
3019,2,19,20,0,*?*?*?*?*?*?*?*?*?*?*?*?*?*?*?*?*?*?*?*?*?*?,3.0,2.9,100,101945,0,-0,294,0.0,-0.0,0.0,0,0,0,0,197,4.6,10,5,9999,99999,9,999999999,0.0,999,999,99
3019,2,19,21,0,*?*?*?*?*?*?*?*?*?*?*?*?*?*?*?*?*?*?*?*?*?*?,2.8,2.7,100,101945,0,-0,293,0.0,-0.0,0.0,0,0,0,0,190,3.6,10,5,9999,99999,9,999999999,0.0,999,999,99
3019,2,19,22,0,*?*?*?*?*?*?*?*?*?*?*?*?*?*?*?*?*?*?*?*?*?*?,2.5,2.5,100,101945,0,-0,291,0.0,-0.0,0.0,0,0,0,0,183,4.6,10,5,9999,99999,9,999999999,0.0,999,999,99
3019,2,19,23,0,*?*?*?*?*?*?*?*?*?*?*?*?*?*?*?*?*?*?*?*?*?*?,2.8,1.9,95,101945,0,-0,293,0.0,-0.0,0.0,0,0,0,0,177,4.6,10,5,9999,99999,9,999999999,0.0,999,999,99
3019,2,19,24,0,*?*?*?*?*?*?*?*?*?*?*?*?*?*?*?*?*?*?*?*?*?*?,1.6,1.7,100,101945,0,-0,288,0.0,-0.0,0.0,0,0,0,0,120,2.1,10,5,9999,99999,9,999999999,0.0,999,999,99
3019,2,20,1,0,*?*?*?*?*?*?*?*?*?*?*?*?*?*?*?*?*?*?*?*?*?*?,3.7,3.2,96,102355,0,-0,296,0.0,-0.0,0.0,0,0,0,0,165,3.6,10,5,9999,99999,9,999999999,0.0,999,999,99
3019,2,20,2,0,*?*?*?*?*?*?*?*?*?*?*?*?*?*?*?*?*?*?*?*?*?*?,4.1,3.8,97,102355,0,-0,298,0.0,-0.0,0.0,0,0,0,0,160,3.6,10,5,9999,99999,9,999999999,0.0,999,999,99
3019,2,20,3,0,*?*?*?*?*?*?*?*?*?*?*?*?*?*?*?*?*?*?*?*?*?*?,3.4,3.2,98,102355,0,-0,295,0.0,-0.0,0.0,0,0,0,0,155,4.6,10,5,9999,99999,9,999999999,0.0,999,999,99
3019,2,20,4,0,*?*?*?*?*?*?*?*?*?*?*?*?*?*?*?*?*?*?*?*?*?*?,2.6,2.7,99,102355,0,-0,292,0.0,-0.0,0.0,0,0,0,0,150,3.6,10,5,9999,99999,9,999999999,0.0,999,999,99
3019,2,20,5,0,*?*?*?*?*?*?*?*?*?*?*?*?*?*?*?*?*?*?*?*?*?*?,2.9,2.1,94,102355,0,-0,293,0.0,-0.0,0.0,0,0,0,0,145,4.6,10,5,9999,99999,9,999999999,0.0,999,999,99
3019,2,20,6,0,*?*?*?*?*?*?*?*?*?*?*?*?*?*?*?*?*?*?*?*?*?*?,3.1,1.5,88,102355,0,-0,294,0.0,-0.0,0.0,0,0,0,0,140,3.6,10,5,9999,99999,9,999999999,0.0,999,999,99
3019,2,20,7,0,*?*?*?*?*?*?*?*?*?*?*?*?*?*?*?*?*?*?*?*?*?*?,3.5,2.5,93,102355,23,1395,296,0.0,0.0,0.0,0,0,0,0,137,2.6,10,5,9999,99999,9,999999999,0.0,999,999,99
3019,2,20,8,0,*?*?*?*?*?*?*?*?*?*?*?*?*?*?*?*?*?*?*?*?*?*?,2.9,2.5,97,102355,218,1396,284,66.1,106.7,49.5,7054,6943,6003,902,133,6.7,8,4,9999,99999,9,999999999,0.0,999,999,99
3019,2,20,9,0,*?*?*?*?*?*?*?*?*?*?*?*?*?*?*?*?*?*?*?*?*?*?,4.4,3.9,97,102355,384,1397,255,211.5,538.8,63.5,21960,46373,9445,1191,130,6.7,0,0,9999,99999,9,999999999,0.2,999,999,99
3019,2,20,10,0,*?*?*?*?*?*?*?*?*?*?*?*?*?*?*?*?*?*?*?*?*?*?,6.1,4.1,86,102355,509,1397,262,296.4,569.5,88.9,30790,52849,12787,1713,127,9.3,0,0,9999,99999,9,999999999,0.1,999,999,99
3019,2,20,11,0,*?*?*?*?*?*?*?*?*?*?*?*?*?*?*?*?*?*?*?*?*?*?,6.9,4.1,82,102355,585,1397,265,347.9,581.7,104.4,36189,55553,14730,2067,123,9.3,0,0,9999,99999,9,999999999,0.0,999,999,99
3019,2,20,12,0,*?*?*?*?*?*?*?*?*?*?*?*?*?*?*?*?*?*?*?*?*?*?,8.1,4.1,76,102355,607,1398,270,362.5,584.6,108.8,37761,56152,15299,2174,120,8.2,0,0,9999,99999,9,999999999,0.6,999,999,99
3019,2,20,13,0,*?*?*?*?*?*?*?*?*?*?*?*?*?*?*?*?*?*?*?*?*?*?,8.0,4.5,78,102355,573,1399,270,339.3,579.9,101.8,35296,55141,14420,2006,118,4.6,0,0,9999,99999,9,999999999,0.2,999,999,99
3019,2,20,14,0,*?*?*?*?*?*?*?*?*?*?*?*?*?*?*?*?*?*?*?*?*?*?,7.9,3.0,72,102355,485,1398,267,279.8,564.7,83.9,29055,51809,12147,1606,117,5.2,0,0,9999,99999,9,999999999,0.1,999,999,99
3019,2,20,15,0,*?*?*?*?*?*?*?*?*?*?*?*?*?*?*?*?*?*?*?*?*?*?,8.2,2.7,67,102355,350,1400,272,188.0,521.0,57.7,19493,43489,8647,1076,115,5.2,1,0,9999,99999,9,999999999,0.0,999,999,99
3019,2,20,16,0,*?*?*?*?*?*?*?*?*?*?*?*?*?*?*?*?*?*?*?*?*?*?,8.1,2.9,69,102355,176,1397,282,69.6,351.9,25.3,7257,22364,4028,472,113,3.1,3,2,9999,99999,9,999999999,0.0,999,999,99
3019,2,20,17,0,*?*?*?*?*?*?*?*?*?*?*?*?*?*?*?*?*?*?*?*?*?*?,8.1,3.0,70,102355,0,-0,311,0.0,-0.0,0.0,0,0,0,0,112,6.2,9,5,9999,99999,9,999999999,0.1,999,999,99
3019,2,20,18,0,*?*?*?*?*?*?*?*?*?*?*?*?*?*?*?*?*?*?*?*?*?*?,6.7,1.5,70,102355,0,-0,310,0.0,-0.0,0.0,0,0,0,0,110,6.7,10,5,9999,99999,9,999999999,0.1,999,999,99
3019,2,20,19,0,*?*?*?*?*?*?*?*?*?*?*?*?*?*?*?*?*?*?*?*?*?*?,6.4,2.7,77,102355,0,-0,308,0.0,-0.0,0.0,0,0,0,0,113,8.2,10,5,9999,99999,9,999999999,0.1,999,999,99
3019,2,20,20,0,*?*?*?*?*?*?*?*?*?*?*?*?*?*?*?*?*?*?*?*?*?*?,5.1,3.2,87,102355,0,-0,303,0.0,-0.0,0.0,0,0,0,0,117,6.2,10,5,9999,99999,9,999999999,0.1,999,999,99
3019,2,20,21,0,*?*?*?*?*?*?*?*?*?*?*?*?*?*?*?*?*?*?*?*?*?*?,5.5,3.0,84,102355,0,-0,304,0.0,-0.0,0.0,0,0,0,0,120,5.2,10,5,9999,99999,9,999999999,0.1,999,999,99
3019,2,20,22,0,*?*?*?*?*?*?*?*?*?*?*?*?*?*?*?*?*?*?*?*?*?*?,5.0,2.5,83,102355,0,-0,302,0.0,-0.0,0.0,0,0,0,0,123,6.7,10,5,9999,99999,9,999999999,0.1,999,999,99
3019,2,20,23,0,*?*?*?*?*?*?*?*?*?*?*?*?*?*?*?*?*?*?*?*?*?*?,5.0,2.5,84,102355,0,-0,302,0.0,-0.0,0.0,0,0,0,0,127,4.6,10,5,9999,99999,9,999999999,0.0,999,999,99
3019,2,20,24,0,*?*?*?*?*?*?*?*?*?*?*?*?*?*?*?*?*?*?*?*?*?*?,3.0,2.7,97,102355,0,-0,294,0.0,-0.0,0.0,0,0,0,0,170,2.6,10,5,9999,99999,9,999999999,0.0,999,999,99
3019,2,21,1,0,*?*?*?*?*?*?*?*?*?*?*?*?*?*?*?*?*?*?*?*?*?*?,5.0,1.9,81,102523,0,-0,302,0.0,-0.0,0.0,0,0,0,0,128,2.1,10,5,9999,99999,9,999999999,0.0,999,999,99
3019,2,21,2,0,*?*?*?*?*?*?*?*?*?*?*?*?*?*?*?*?*?*?*?*?*?*?,5.1,1.7,79,102523,0,-0,303,0.0,-0.0,0.0,0,0,0,0,127,3.1,10,5,9999,99999,9,999999999,0.0,999,999,99
3019,2,21,3,0,*?*?*?*?*?*?*?*?*?*?*?*?*?*?*?*?*?*?*?*?*?*?,5.0,2.1,82,102523,0,-0,302,0.0,-0.0,0.0,0,0,0,0,125,3.1,10,5,9999,99999,9,999999999,0.0,999,999,99
3019,2,21,4,0,*?*?*?*?*?*?*?*?*?*?*?*?*?*?*?*?*?*?*?*?*?*?,4.1,1.9,86,102523,0,-0,298,0.0,-0.0,0.0,0,0,0,0,123,3.6,10,5,9999,99999,9,999999999,0.0,999,999,99
3019,2,21,5,0,*?*?*?*?*?*?*?*?*?*?*?*?*?*?*?*?*?*?*?*?*?*?,3.3,1.7,90,102523,0,-0,295,0.0,-0.0,0.0,0,0,0,0,122,4.6,10,5,9999,99999,9,999999999,0.0,999,999,99
3019,2,21,6,0,*?*?*?*?*?*?*?*?*?*?*?*?*?*?*?*?*?*?*?*?*?*?,3.7,2.3,90,102523,0,-0,283,0.0,-0.0,0.0,0,0,0,0,120,4.1,7,4,9999,99999,9,999999999,0.0,999,999,99
3019,2,21,7,0,*?*?*?*?*?*?*?*?*?*?*?*?*?*?*?*?*?*?*?*?*?*?,4.2,3.0,92,102523,31,1415,253,0.0,0.0,0.0,0,0,0,0,118,3.6,0,0,9999,99999,9,999999999,0.0,999,999,99
3019,2,21,8,0,*?*?*?*?*?*?*?*?*?*?*?*?*?*?*?*?*?*?*?*?*?*?,4.1,3.4,96,102523,226,1397,253,104.3,451.5,31.3,10674,33418,5055,619,117,2.6,0,0,9999,99999,9,999999999,0.0,999,999,99
3019,2,21,9,0,*?*?*?*?*?*?*?*?*?*?*?*?*?*?*?*?*?*?*?*?*?*?,6.3,4.1,86,102523,392,1398,263,216.9,541.3,65.1,22511,46893,9657,1222,115,5.7,0,0,9999,99999,9,999999999,0.0,999,999,99
3019,2,21,10,0,*?*?*?*?*?*?*?*?*?*?*?*?*?*?*?*?*?*?*?*?*?*?,7.0,5.5,90,102523,517,1397,268,301.8,570.9,90.5,31352,53176,12991,1749,113,7.7,0,0,9999,99999,9,999999999,0.0,999,999,99
3019,2,21,11,0,*?*?*?*?*?*?*?*?*?*?*?*?*?*?*?*?*?*?*?*?*?*?,9.1,5.3,77,102523,593,1397,276,353.3,582.8,106.0,36758,55796,14931,2106,112,5.7,0,0,9999,99999,9,999999999,0.0,999,999,99
3019,2,21,12,0,*?*?*?*?*?*?*?*?*?*?*?*?*?*?*?*?*?*?*?*?*?*?,10.0,5.0,72,102523,614,1396,279,367.9,585.6,110.4,38292,56414,15466,2214,110,10.8,0,0,9999,99999,9,999999999,0.0,999,999,99
3019,2,21,13,0,*?*?*?*?*?*?*?*?*?*?*?*?*?*?*?*?*?*?*?*?*?*?,10.0,4.6,70,102523,580,1397,278,344.6,581.0,103.4,35836,55399,14605,2043,112,8.2,0,0,9999,99999,9,999999999,0.0,999,999,99
3019,2,21,14,0,*?*?*?*?*?*?*?*?*?*?*?*?*?*?*?*?*?*?*?*?*?*?,10.1,5.9,76,102523,492,1397,281,284.9,566.2,85.5,29584,52146,12340,1639,113,8.2,0,0,9999,99999,9,999999999,0.0,999,999,99
3019,2,21,15,0,*?*?*?*?*?*?*?*?*?*?*?*?*?*?*?*?*?*?*?*?*?*?,9.8,5.5,74,102523,357,1398,279,193.0,529.3,57.9,20041,44523,8690,1084,115,8.8,0,0,9999,99999,9,999999999,0.0,999,999,99
3019,2,21,16,0,*?*?*?*?*?*?*?*?*?*?*?*?*?*?*?*?*?*?*?*?*?*?,9.9,5.0,72,102523,183,1397,278,75.2,401.8,22.6,7796,27843,3723,474,117,6.7,0,0,9999,99999,9,999999999,0.0,999,999,99
3019,2,21,17,0,*?*?*?*?*?*?*?*?*?*?*?*?*?*?*?*?*?*?*?*?*?*?,9.9,5.0,71,102523,0,-0,310,0.0,-0.0,0.0,0,0,0,0,118,8.2,7,4,9999,99999,9,999999999,0.0,999,999,99
3019,2,21,18,0,*?*?*?*?*?*?*?*?*?*?*?*?*?*?*?*?*?*?*?*?*?*?,8.7,5.0,78,102523,0,-0,318,0.0,-0.0,0.0,0,0,0,0,120,6.7,10,5,9999,99999,9,999999999,0.0,999,999,99
3019,2,21,19,0,*?*?*?*?*?*?*?*?*?*?*?*?*?*?*?*?*?*?*?*?*?*?,6.5,4.8,89,102523,0,-0,308,0.0,-0.0,0.0,0,0,0,0,122,7.7,10,5,9999,99999,9,999999999,0.0,999,999,99
3019,2,21,20,0,*?*?*?*?*?*?*?*?*?*?*?*?*?*?*?*?*?*?*?*?*?*?,7.4,5.1,86,102523,0,-0,312,0.0,-0.0,0.0,0,0,0,0,123,4.1,10,5,9999,99999,9,999999999,0.0,999,999,99
3019,2,21,21,0,*?*?*?*?*?*?*?*?*?*?*?*?*?*?*?*?*?*?*?*?*?*?,5.8,4.3,90,102523,0,-0,305,0.0,-0.0,0.0,0,0,0,0,125,9.3,10,5,9999,99999,9,999999999,0.0,999,999,99
3019,2,21,22,0,*?*?*?*?*?*?*?*?*?*?*?*?*?*?*?*?*?*?*?*?*?*?,5.7,3.9,89,102523,0,-0,305,0.0,-0.0,0.0,0,0,0,0,127,6.2,10,5,9999,99999,9,999999999,0.0,999,999,99
3019,2,21,23,0,*?*?*?*?*?*?*?*?*?*?*?*?*?*?*?*?*?*?*?*?*?*?,5.3,4.3,93,102523,0,-0,303,0.0,-0.0,0.0,0,0,0,0,128,4.6,10,5,9999,99999,9,999999999,0.0,999,999,99
3019,2,21,24,0,*?*?*?*?*?*?*?*?*?*?*?*?*?*?*?*?*?*?*?*?*?*?,5.0,2.3,83,102523,0,-0,302,0.0,-0.0,0.0,0,0,0,0,130,2.1,10,5,9999,99999,9,999999999,0.0,999,999,99
3019,2,22,1,0,*?*?*?*?*?*?*?*?*?*?*?*?*?*?*?*?*?*?*?*?*?*?,3.8,3.0,95,102338,0,-0,297,0.0,-0.0,0.0,0,0,0,0,127,2.6,10,5,9999,99999,9,999999999,0.0,999,999,99
3019,2,22,2,0,*?*?*?*?*?*?*?*?*?*?*?*?*?*?*?*?*?*?*?*?*?*?,2.7,2.5,98,102338,0,-0,292,0.0,-0.0,0.0,0,0,0,0,123,2.1,10,5,9999,99999,9,999999999,0.0,999,999,99
3019,2,22,3,0,*?*?*?*?*?*?*?*?*?*?*?*?*?*?*?*?*?*?*?*?*?*?,3.0,2.7,97,102338,0,-0,294,0.0,-0.0,0.0,0,0,0,0,120,1.5,10,5,9999,99999,9,999999999,0.0,999,999,99
3019,2,22,4,0,*?*?*?*?*?*?*?*?*?*?*?*?*?*?*?*?*?*?*?*?*?*?,3.0,2.9,98,102338,0,-0,294,0.0,-0.0,0.0,0,0,0,0,117,1.5,10,5,9999,99999,9,999999999,0.0,999,999,99
3019,2,22,5,0,*?*?*?*?*?*?*?*?*?*?*?*?*?*?*?*?*?*?*?*?*?*?,2.6,2.5,98,102338,0,-0,292,0.0,-0.0,0.0,0,0,0,0,113,2.1,10,5,9999,99999,9,999999999,0.0,999,999,99
3019,2,22,6,0,*?*?*?*?*?*?*?*?*?*?*?*?*?*?*?*?*?*?*?*?*?*?,2.6,2.7,99,102338,0,-0,292,0.0,-0.0,0.0,0,0,0,0,110,2.6,10,5,9999,99999,9,999999999,0.0,999,999,99
3019,2,22,7,0,*?*?*?*?*?*?*?*?*?*?*?*?*?*?*?*?*?*?*?*?*?*?,2.0,2.1,99,102338,38,1387,280,0.0,0.0,0.0,0,0,0,0,108,2.1,8,4,9999,99999,9,999999999,0.0,999,999,99
3019,2,22,8,0,*?*?*?*?*?*?*?*?*?*?*?*?*?*?*?*?*?*?*?*?*?*?,1.4,1.5,99,102338,234,1398,273,86.5,184.5,55.6,9198,12512,6702,1027,107,3.6,7,4,9999,99999,9,999999999,0.0,999,999,99
3019,2,22,9,0,*?*?*?*?*?*?*?*?*?*?*?*?*?*?*?*?*?*?*?*?*?*?,3.5,3.0,97,102338,400,1398,264,219.7,489.0,79.7,22500,42191,11396,1450,105,4.6,3,2,9999,99999,9,999999999,0.0,999,999,99
3019,2,22,10,0,*?*?*?*?*?*?*?*?*?*?*?*?*?*?*?*?*?*?*?*?*?*?,5.6,3.2,84,102338,525,1397,263,307.2,566.4,94.3,31860,52877,13441,1819,103,7.7,1,0,9999,99999,9,999999999,0.0,999,999,99
3019,2,22,11,0,*?*?*?*?*?*?*?*?*?*?*?*?*?*?*?*?*?*?*?*?*?*?,7.1,3.0,75,102338,601,1397,283,347.5,475.0,143.2,36668,46273,17908,2849,102,8.2,4,2,9999,99999,9,999999999,0.0,999,999,99
3019,2,22,12,0,*?*?*?*?*?*?*?*?*?*?*?*?*?*?*?*?*?*?*?*?*?*?,8.9,3.0,66,102338,622,1396,276,373.2,580.6,114.6,38783,55985,15949,2298,100,8.8,1,0,9999,99999,9,999999999,0.0,999,999,99
3019,2,22,13,0,*?*?*?*?*?*?*?*?*?*?*?*?*?*?*?*?*?*?*?*?*?*?,9.0,2.7,64,102338,588,1398,285,345.7,523.4,125.5,36877,50829,16054,2454,93,9.8,3,2,9999,99999,9,999999999,0.0,999,999,99
3019,2,22,14,0,*?*?*?*?*?*?*?*?*?*?*?*?*?*?*?*?*?*?*?*?*?*?,8.9,2.1,62,102338,500,1398,294,270.5,397.1,128.5,28194,36946,16064,2479,87,9.8,5,3,9999,99999,9,999999999,0.0,999,999,99
3019,2,22,15,0,*?*?*?*?*?*?*?*?*?*?*?*?*?*?*?*?*?*?*?*?*?*?,9.3,3.4,66,102338,364,1397,287,195.7,478.3,71.0,20045,40101,10265,1287,80,10.8,3,2,9999,99999,9,999999999,0.0,999,999,99
3019,2,22,16,0,*?*?*?*?*?*?*?*?*?*?*?*?*?*?*?*?*?*?*?*?*?*?,9.1,2.9,65,102338,190,1396,301,70.0,230.4,38.6,7395,14156,5277,684,73,9.3,6,3,9999,99999,9,999999999,0.0,999,999,99
3019,2,22,17,0,*?*?*?*?*?*?*?*?*?*?*?*?*?*?*?*?*?*?*?*?*?*?,8.4,4.5,76,102338,0,-0,303,0.0,-0.0,0.0,0,0,0,0,67,10.8,7,4,9999,99999,9,999999999,0.0,999,999,99
3019,2,22,18,0,*?*?*?*?*?*?*?*?*?*?*?*?*?*?*?*?*?*?*?*?*?*?,6.4,5.6,93,102338,0,-0,308,0.0,-0.0,0.0,0,0,0,0,60,8.2,10,5,9999,99999,9,999999999,0.0,999,999,99
3019,2,22,19,0,*?*?*?*?*?*?*?*?*?*?*?*?*?*?*?*?*?*?*?*?*?*?,6.4,5.9,97,102338,0,-0,308,0.0,-0.0,0.0,0,0,0,0,103,7.2,10,5,9999,99999,9,999999999,0.0,999,999,99
3019,2,22,20,0,*?*?*?*?*?*?*?*?*?*?*?*?*?*?*?*?*?*?*?*?*?*?,4.5,4.5,99,102338,0,-0,300,0.0,-0.0,0.0,0,0,0,0,147,7.7,10,5,9999,99999,9,999999999,0.0,999,999,99
3019,2,22,21,0,*?*?*?*?*?*?*?*?*?*?*?*?*?*?*?*?*?*?*?*?*?*?,4.9,5.0,99,102338,0,-0,301,0.0,-0.0,0.0,0,0,0,0,190,8.8,10,5,9999,99999,9,999999999,0.0,999,999,99
3019,2,22,22,0,*?*?*?*?*?*?*?*?*?*?*?*?*?*?*?*?*?*?*?*?*?*?,4.9,5.0,99,102338,0,-0,301,0.0,-0.0,0.0,0,0,0,0,233,7.2,10,5,9999,99999,9,999999999,0.0,999,999,99
3019,2,22,23,0,*?*?*?*?*?*?*?*?*?*?*?*?*?*?*?*?*?*?*?*?*?*?,4.0,3.4,95,102338,0,-0,298,0.0,-0.0,0.0,0,0,0,0,277,6.7,10,5,9999,99999,9,999999999,0.0,999,999,99
3019,2,22,24,0,*?*?*?*?*?*?*?*?*?*?*?*?*?*?*?*?*?*?*?*?*?*?,4.8,3.6,92,102338,0,-0,301,0.0,-0.0,0.0,0,0,0,0,130,1.0,10,5,9999,99999,9,999999999,0.0,999,999,99
3019,2,23,1,0,*?*?*?*?*?*?*?*?*?*?*?*?*?*?*?*?*?*?*?*?*?*?,1.9,1.9,100,102421,0,-0,289,0.0,-0.0,0.0,0,0,0,0,320,3.1,10,5,9999,99999,9,999999999,0.0,999,999,99
3019,2,23,2,0,*?*?*?*?*?*?*?*?*?*?*?*?*?*?*?*?*?*?*?*?*?*?,1.0,1.0,100,102421,0,-0,285,0.0,-0.0,0.0,0,0,0,0,320,4.6,10,5,9999,99999,9,999999999,0.0,999,999,99
3019,2,23,3,0,*?*?*?*?*?*?*?*?*?*?*?*?*?*?*?*?*?*?*?*?*?*?,1.8,1.9,100,102421,0,-0,289,0.0,-0.0,0.0,0,0,0,0,320,4.1,10,5,9999,99999,9,999999999,0.0,999,999,99
3019,2,23,4,0,*?*?*?*?*?*?*?*?*?*?*?*?*?*?*?*?*?*?*?*?*?*?,1.0,1.0,100,102421,0,-0,285,0.0,-0.0,0.0,0,0,0,0,320,4.1,10,5,9999,99999,9,999999999,0.0,999,999,99
3019,2,23,5,0,*?*?*?*?*?*?*?*?*?*?*?*?*?*?*?*?*?*?*?*?*?*?,0.1,0.2,100,102421,0,-0,282,0.0,-0.0,0.0,0,0,0,0,320,5.7,10,5,9999,99999,9,999999999,0.0,999,999,99
3019,2,23,6,0,*?*?*?*?*?*?*?*?*?*?*?*?*?*?*?*?*?*?*?*?*?*?,0.5,0.4,100,102421,0,-0,283,0.0,-0.0,0.0,0,0,0,0,320,6.7,10,5,9999,99999,9,999999999,0.0,999,999,99
3019,2,23,7,0,*?*?*?*?*?*?*?*?*?*?*?*?*?*?*?*?*?*?*?*?*?*?,0.8,0.8,100,102421,46,1396,285,0.0,0.0,0.0,0,0,0,0,275,7.2,10,5,9999,99999,9,999999999,0.0,999,999,99
3019,2,23,8,0,*?*?*?*?*?*?*?*?*?*?*?*?*?*?*?*?*?*?*?*?*?*?,0.6,0.6,100,102421,242,1399,270,90.7,187.2,58.3,9642,12944,7013,1083,230,7.7,7,4,9999,99999,9,999999999,0.0,999,999,99
3019,2,23,9,0,*?*?*?*?*?*?*?*?*?*?*?*?*?*?*?*?*?*?*?*?*?*?,2.1,2.1,100,102421,408,1398,271,199.3,305.8,110.0,21155,27283,12838,2172,185,7.2,6,3,9999,99999,9,999999999,0.0,999,999,99
3019,2,23,10,0,*?*?*?*?*?*?*?*?*?*?*?*?*?*?*?*?*?*?*?*?*?*?,3.7,3.6,100,102421,533,1397,283,246.7,230.8,158.6,26161,22494,18086,3328,140,8.2,7,4,9999,99999,9,999999999,0.0,999,999,99
3019,2,23,11,0,*?*?*?*?*?*?*?*?*?*?*?*?*?*?*?*?*?*?*?*?*?*?,4.7,4.6,100,102421,609,1397,288,287.3,235.3,184.7,30547,23711,20868,4011,95,7.7,7,4,9999,99999,9,999999999,0.0,999,999,99
3019,2,23,12,0,*?*?*?*?*?*?*?*?*?*?*?*?*?*?*?*?*?*?*?*?*?*?,5.9,3.9,100,102421,630,1396,292,298.7,236.4,192.1,31783,23997,21640,4214,50,9.8,7,4,9999,99999,9,999999999,0.0,999,999,99
3019,2,23,13,0,*?*?*?*?*?*?*?*?*?*?*?*?*?*?*?*?*?*?*?*?*?*?,6.1,4.8,100,102421,595,1396,302,178.9,55.8,155.1,19663,5409,17497,4547,100,7.7,9,5,9999,99999,9,999999999,0.0,999,999,99
3019,2,23,14,0,*?*?*?*?*?*?*?*?*?*?*?*?*?*?*?*?*?*?*?*?*?*?,6.2,3.9,100,102421,507,1396,303,148.7,54.5,128.9,16333,5134,14553,3631,150,7.2,9,5,9999,99999,9,999999999,0.0,999,999,99
3019,2,23,15,0,*?*?*?*?*?*?*?*?*?*?*?*?*?*?*?*?*?*?*?*?*?*?,5.7,2.5,100,102421,371,1396,305,58.9,0.0,58.9,6868,0,6885,2368,200,7.2,10,5,9999,99999,9,999999999,0.0,999,999,99
3019,2,23,16,0,*?*?*?*?*?*?*?*?*?*?*?*?*?*?*?*?*?*?*?*?*?*?,6.1,1.7,98,102421,197,1396,297,56.6,101.1,42.3,6059,6175,5183,761,250,5.2,8,4,9999,99999,9,999999999,0.0,999,999,99
3019,2,23,17,0,*?*?*?*?*?*?*?*?*?*?*?*?*?*?*?*?*?*?*?*?*?*?,5.5,1.7,100,102421,0,-0,300,0.0,-0.0,0.0,0,0,0,0,300,8.2,9,5,9999,99999,9,999999999,0.0,999,999,99
3019,2,23,18,0,*?*?*?*?*?*?*?*?*?*?*?*?*?*?*?*?*?*?*?*?*?*?,5.0,3.2,100,102421,0,-0,302,0.0,-0.0,0.0,0,0,0,0,350,5.7,10,5,9999,99999,9,999999999,0.0,999,999,99
3019,2,23,19,0,*?*?*?*?*?*?*?*?*?*?*?*?*?*?*?*?*?*?*?*?*?*?,4.3,1.9,100,102421,0,-0,299,0.0,-0.0,0.0,0,0,0,0,345,6.2,10,5,9999,99999,9,999999999,0.0,999,999,99
3019,2,23,20,0,*?*?*?*?*?*?*?*?*?*?*?*?*?*?*?*?*?*?*?*?*?*?,3.2,2.5,100,102421,0,-0,294,0.0,-0.0,0.0,0,0,0,0,340,4.1,10,5,9999,99999,9,999999999,0.0,999,999,99
3019,2,23,21,0,*?*?*?*?*?*?*?*?*?*?*?*?*?*?*?*?*?*?*?*?*?*?,3.2,2.1,100,102421,0,-0,295,0.0,-0.0,0.0,0,0,0,0,335,6.2,10,5,9999,99999,9,999999999,0.0,999,999,99
3019,2,23,22,0,*?*?*?*?*?*?*?*?*?*?*?*?*?*?*?*?*?*?*?*?*?*?,2.1,1.9,100,102421,0,-0,290,0.0,-0.0,0.0,0,0,0,0,330,5.2,10,5,9999,99999,9,999999999,0.0,999,999,99
3019,2,23,23,0,*?*?*?*?*?*?*?*?*?*?*?*?*?*?*?*?*?*?*?*?*?*?,2.2,1.3,100,102421,0,-0,290,0.0,-0.0,0.0,0,0,0,0,325,8.8,10,5,9999,99999,9,999999999,0.0,999,999,99
3019,2,23,24,0,*?*?*?*?*?*?*?*?*?*?*?*?*?*?*?*?*?*?*?*?*?*?,3.0,3.0,100,102421,0,-0,294,0.0,-0.0,0.0,0,0,0,0,320,3.1,10,5,9999,99999,9,999999999,0.0,999,999,99
3019,2,24,1,0,*?*?*?*?*?*?*?*?*?*?*?*?*?*?*?*?*?*?*?*?*?*?,2.9,2.9,100,102820,0,-0,293,0.0,-0.0,0.0,0,0,0,0,325,5.2,10,5,9999,99999,9,999999999,0.0,999,999,99
3019,2,24,2,0,*?*?*?*?*?*?*?*?*?*?*?*?*?*?*?*?*?*?*?*?*?*?,3.4,3.4,100,102820,0,-0,295,0.0,-0.0,0.0,0,0,0,0,330,3.6,10,5,9999,99999,9,999999999,0.0,999,999,99
3019,2,24,3,0,*?*?*?*?*?*?*?*?*?*?*?*?*?*?*?*?*?*?*?*?*?*?,2.6,2.7,100,102820,0,-0,292,0.0,-0.0,0.0,0,0,0,0,335,8.8,10,5,9999,99999,9,999999999,0.0,999,999,99
3019,2,24,4,0,*?*?*?*?*?*?*?*?*?*?*?*?*?*?*?*?*?*?*?*?*?*?,2.4,2.3,100,102820,0,-0,291,0.0,-0.0,0.0,0,0,0,0,340,6.7,10,5,9999,99999,9,999999999,0.0,999,999,99
3019,2,24,5,0,*?*?*?*?*?*?*?*?*?*?*?*?*?*?*?*?*?*?*?*?*?*?,2.2,2.1,100,102820,0,-0,290,0.0,-0.0,0.0,0,0,0,0,345,10.3,10,5,9999,99999,9,999999999,0.0,999,999,99
3019,2,24,6,0,*?*?*?*?*?*?*?*?*?*?*?*?*?*?*?*?*?*?*?*?*?*?,2.3,2.3,100,102820,0,-0,291,0.0,-0.0,0.0,0,0,0,0,350,8.8,10,5,9999,99999,9,999999999,0.0,999,999,99
3019,2,24,7,0,*?*?*?*?*?*?*?*?*?*?*?*?*?*?*?*?*?*?*?*?*?*?,2.4,2.3,100,102820,54,1401,291,0.0,0.0,0.0,0,0,0,0,348,6.2,10,5,9999,99999,9,999999999,0.0,999,999,99
3019,2,24,8,0,*?*?*?*?*?*?*?*?*?*?*?*?*?*?*?*?*?*?*?*?*?*?,3.3,3.2,100,102820,249,1393,295,34.9,0.0,34.9,4085,0,4092,1361,347,6.7,10,5,9999,99999,9,999999999,0.0,999,999,99
3019,2,24,9,0,*?*?*?*?*?*?*?*?*?*?*?*?*?*?*?*?*?*?*?*?*?*?,2.9,1.3,94,102820,416,1397,293,67.6,0.0,67.6,7900,0,7921,2761,345,6.7,10,5,9999,99999,9,999999999,0.0,999,999,99
3019,2,24,10,0,*?*?*?*?*?*?*?*?*?*?*?*?*?*?*?*?*?*?*?*?*?*?,3.6,2.9,100,102820,541,1396,296,92.3,0.0,92.3,10830,0,10864,3932,343,6.7,10,5,9999,99999,9,999999999,0.0,999,999,99
3019,2,24,11,0,*?*?*?*?*?*?*?*?*?*?*?*?*?*?*?*?*?*?*?*?*?*?,3.9,1.7,90,102820,616,1395,298,107.2,0.0,107.2,12627,0,12669,4687,342,8.2,10,5,9999,99999,9,999999999,0.0,999,999,99
3019,2,24,12,0,*?*?*?*?*?*?*?*?*?*?*?*?*?*?*?*?*?*?*?*?*?*?,4.8,2.1,87,102820,638,1397,301,111.4,0.0,111.4,13134,0,13179,4905,340,8.8,10,5,9999,99999,9,999999999,0.0,999,999,99
3019,2,24,13,0,*?*?*?*?*?*?*?*?*?*?*?*?*?*?*?*?*?*?*?*?*?*?,5.1,3.8,96,102820,603,1396,302,104.5,0.0,104.5,12302,0,12342,4548,337,5.7,10,5,9999,99999,9,999999999,0.0,999,999,99
3019,2,24,14,0,*?*?*?*?*?*?*?*?*?*?*?*?*?*?*?*?*?*?*?*?*?*?,4.8,2.3,89,102820,514,1395,301,87.1,0.0,87.1,10208,0,10238,3676,333,6.7,10,5,9999,99999,9,999999999,0.0,999,999,99
3019,2,24,15,0,*?*?*?*?*?*?*?*?*?*?*?*?*?*?*?*?*?*?*?*?*?*?,4.4,3.0,96,102820,378,1394,300,60.3,0.0,60.3,7037,0,7054,2431,330,6.2,10,5,9999,99999,9,999999999,0.0,999,999,99
3019,2,24,16,0,*?*?*?*?*?*?*?*?*?*?*?*?*?*?*?*?*?*?*?*?*?*?,4.6,2.5,92,102820,204,1395,300,26.0,0.0,26.0,3055,0,3059,1007,327,6.7,10,5,9999,99999,9,999999999,0.0,999,999,99
3019,2,24,17,0,*?*?*?*?*?*?*?*?*?*?*?*?*?*?*?*?*?*?*?*?*?*?,5.0,2.5,89,102820,3,1244,302,0.0,0.0,0.0,0,0,0,0,323,6.2,10,5,9999,99999,9,999999999,0.0,999,999,99
3019,2,24,18,0,*?*?*?*?*?*?*?*?*?*?*?*?*?*?*?*?*?*?*?*?*?*?,4.2,3.2,99,102820,0,-0,299,0.0,-0.0,0.0,0,0,0,0,320,5.7,10,5,9999,99999,9,999999999,0.0,999,999,99
3019,2,24,19,0,*?*?*?*?*?*?*?*?*?*?*?*?*?*?*?*?*?*?*?*?*?*?,3.9,2.5,95,102820,0,-0,297,0.0,-0.0,0.0,0,0,0,0,322,5.2,10,5,9999,99999,9,999999999,0.0,999,999,99
3019,2,24,20,0,*?*?*?*?*?*?*?*?*?*?*?*?*?*?*?*?*?*?*?*?*?*?,3.9,3.9,100,102820,0,-0,297,0.0,-0.0,0.0,0,0,0,0,323,5.2,10,5,9999,99999,9,999999999,0.0,999,999,99
3019,2,24,21,0,*?*?*?*?*?*?*?*?*?*?*?*?*?*?*?*?*?*?*?*?*?*?,3.9,3.9,100,102820,0,-0,297,0.0,-0.0,0.0,0,0,0,0,325,5.2,10,5,9999,99999,9,999999999,0.0,999,999,99
3019,2,24,22,0,*?*?*?*?*?*?*?*?*?*?*?*?*?*?*?*?*?*?*?*?*?*?,3.8,3.8,100,102820,0,-0,297,0.0,-0.0,0.0,0,0,0,0,327,9.8,10,5,9999,99999,9,999999999,0.0,999,999,99
3019,2,24,23,0,*?*?*?*?*?*?*?*?*?*?*?*?*?*?*?*?*?*?*?*?*?*?,3.6,3.0,100,102820,0,-0,296,0.0,-0.0,0.0,0,0,0,0,328,9.3,10,5,9999,99999,9,999999999,0.0,999,999,99
3019,2,24,24,0,*?*?*?*?*?*?*?*?*?*?*?*?*?*?*?*?*?*?*?*?*?*?,2.3,2.3,100,102820,0,-0,291,0.0,-0.0,0.0,0,0,0,0,320,3.6,10,5,9999,99999,9,999999999,0.0,999,999,99
3019,2,25,1,0,*?*?*?*?*?*?*?*?*?*?*?*?*?*?*?*?*?*?*?*?*?*?,3.5,2.3,91,103207,0,-0,296,0.0,-0.0,0.0,0,0,0,0,328,4.1,10,5,9999,99999,9,999999999,0.0,999,999,99
3019,2,25,2,0,*?*?*?*?*?*?*?*?*?*?*?*?*?*?*?*?*?*?*?*?*?*?,3.4,1.7,89,103207,0,-0,295,0.0,-0.0,0.0,0,0,0,0,327,5.2,10,5,9999,99999,9,999999999,0.0,999,999,99
3019,2,25,3,0,*?*?*?*?*?*?*?*?*?*?*?*?*?*?*?*?*?*?*?*?*?*?,3.7,1.5,85,103207,0,-0,297,0.0,-0.0,0.0,0,0,0,0,325,4.6,10,5,9999,99999,9,999999999,0.0,999,999,99
3019,2,25,4,0,*?*?*?*?*?*?*?*?*?*?*?*?*?*?*?*?*?*?*?*?*?*?,3.7,1.7,87,103207,0,-0,297,0.0,-0.0,0.0,0,0,0,0,323,6.7,10,5,9999,99999,9,999999999,0.0,999,999,99
3019,2,25,5,0,*?*?*?*?*?*?*?*?*?*?*?*?*?*?*?*?*?*?*?*?*?*?,3.8,2.5,91,103207,0,-0,297,0.0,-0.0,0.0,0,0,0,0,322,6.2,10,5,9999,99999,9,999999999,0.0,999,999,99
3019,2,25,6,0,*?*?*?*?*?*?*?*?*?*?*?*?*?*?*?*?*?*?*?*?*?*?,3.7,2.5,92,103207,0,-0,297,0.0,-0.0,0.0,0,0,0,0,320,3.6,10,5,9999,99999,9,999999999,0.0,999,999,99
3019,2,25,7,0,*?*?*?*?*?*?*?*?*?*?*?*?*?*?*?*?*?*?*?*?*?*?,3.6,3.0,96,103207,62,1402,296,0.0,0.0,0.0,0,0,0,0,322,4.6,10,5,9999,99999,9,999999999,0.0,999,999,99
3019,2,25,8,0,*?*?*?*?*?*?*?*?*?*?*?*?*?*?*?*?*?*?*?*?*?*?,3.5,3.0,97,103207,257,1393,296,36.5,0.0,36.5,4269,0,4276,1425,323,6.7,10,5,9999,99999,9,999999999,0.0,999,999,99
3019,2,25,9,0,*?*?*?*?*?*?*?*?*?*?*?*?*?*?*?*?*?*?*?*?*?*?,3.3,3.4,100,103207,423,1393,295,69.3,0.0,69.3,8088,0,8109,2833,325,6.7,10,5,9999,99999,9,999999999,0.0,999,999,99
3019,2,25,10,0,*?*?*?*?*?*?*?*?*?*?*?*?*?*?*?*?*?*?*?*?*?*?,3.5,2.5,93,103207,549,1396,296,93.9,0.0,93.9,11023,0,11057,4011,327,6.2,10,5,9999,99999,9,999999999,0.0,999,999,99
3019,2,25,11,0,*?*?*?*?*?*?*?*?*?*?*?*?*?*?*?*?*?*?*?*?*?*?,3.5,2.1,91,103207,624,1394,296,108.8,0.0,108.8,12820,0,12863,4769,328,7.7,10,5,9999,99999,9,999999999,0.0,999,999,99
3019,2,25,12,0,*?*?*?*?*?*?*?*?*?*?*?*?*?*?*?*?*?*?*?*?*?*?,3.7,0.8,82,103207,645,1394,297,113.0,0.0,113.0,13323,0,13369,4986,330,9.8,10,5,9999,99999,9,999999999,0.0,999,999,99
3019,2,25,13,0,*?*?*?*?*?*?*?*?*?*?*?*?*?*?*?*?*?*?*?*?*?*?,3.8,2.7,93,103207,610,1394,297,106.1,0.0,106.1,12487,0,12528,4627,280,7.7,10,5,9999,99999,9,999999999,0.0,999,999,99
3019,2,25,14,0,*?*?*?*?*?*?*?*?*?*?*?*?*?*?*?*?*?*?*?*?*?*?,4.3,1.9,84,103207,522,1396,299,88.6,0.0,88.6,10387,0,10418,3749,230,7.2,10,5,9999,99999,9,999999999,0.0,999,999,99
3019,2,25,15,0,*?*?*?*?*?*?*?*?*?*?*?*?*?*?*?*?*?*?*?*?*?*?,4.1,-1.3,67,103207,385,1393,299,61.8,0.0,61.8,7206,0,7224,2495,180,6.7,10,5,9999,99999,9,999999999,0.0,999,999,99
3019,2,25,16,0,*?*?*?*?*?*?*?*?*?*?*?*?*?*?*?*?*?*?*?*?*?*?,3.9,-3.1,58,103207,211,1395,298,27.4,0.0,27.4,3215,0,3220,1062,130,10.3,10,5,9999,99999,9,999999999,0.0,999,999,99
3019,2,25,17,0,*?*?*?*?*?*?*?*?*?*?*?*?*?*?*?*?*?*?*?*?*?*?,4.2,-1.1,68,103207,10,1371,299,0.0,0.0,0.0,0,0,0,0,80,11.8,10,5,9999,99999,9,999999999,0.0,999,999,99
3019,2,25,18,0,*?*?*?*?*?*?*?*?*?*?*?*?*?*?*?*?*?*?*?*?*?*?,4.2,-0.6,70,103207,0,-0,299,0.0,-0.0,0.0,0,0,0,0,30,12.4,10,5,9999,99999,9,999999999,0.0,999,999,99
3019,2,25,19,0,*?*?*?*?*?*?*?*?*?*?*?*?*?*?*?*?*?*?*?*?*?*?,4.1,-0.8,70,103207,0,-0,299,0.0,-0.0,0.0,0,0,0,0,28,11.3,10,5,9999,99999,9,999999999,0.0,999,999,99
3019,2,25,20,0,*?*?*?*?*?*?*?*?*?*?*?*?*?*?*?*?*?*?*?*?*?*?,4.2,-0.0,74,103207,0,-0,299,0.0,-0.0,0.0,0,0,0,0,27,8.8,10,5,9999,99999,9,999999999,0.0,999,999,99
3019,2,25,21,0,*?*?*?*?*?*?*?*?*?*?*?*?*?*?*?*?*?*?*?*?*?*?,3.4,0.6,82,103207,0,-0,296,0.0,-0.0,0.0,0,0,0,0,25,3.6,10,5,9999,99999,9,999999999,0.0,999,999,99
3019,2,25,22,0,*?*?*?*?*?*?*?*?*?*?*?*?*?*?*?*?*?*?*?*?*?*?,3.8,1.5,85,103207,0,-0,297,0.0,-0.0,0.0,0,0,0,0,23,4.1,10,5,9999,99999,9,999999999,0.0,999,999,99
3019,2,25,23,0,*?*?*?*?*?*?*?*?*?*?*?*?*?*?*?*?*?*?*?*?*?*?,4.3,0.2,74,103207,0,-0,300,0.0,-0.0,0.0,0,0,0,0,22,3.6,10,5,9999,99999,9,999999999,0.0,999,999,99
3019,2,25,24,0,*?*?*?*?*?*?*?*?*?*?*?*?*?*?*?*?*?*?*?*?*?*?,3.4,2.7,95,103207,0,-0,295,0.0,-0.0,0.0,0,0,0,0,330,5.7,10,5,9999,99999,9,999999999,0.0,999,999,99
3019,2,26,1,0,*?*?*?*?*?*?*?*?*?*?*?*?*?*?*?*?*?*?*?*?*?*?,5.8,3.6,87,103602,0,-0,306,0.0,-0.0,0.0,0,0,0,0,25,1.5,10,5,9999,99999,9,999999999,0.0,999,999,99
3019,2,26,2,0,*?*?*?*?*?*?*?*?*?*?*?*?*?*?*?*?*?*?*?*?*?*?,6.6,4.8,91,103602,0,-0,309,0.0,-0.0,0.0,0,0,0,0,30,6.2,10,5,9999,99999,9,999999999,0.0,999,999,99
3019,2,26,3,0,*?*?*?*?*?*?*?*?*?*?*?*?*?*?*?*?*?*?*?*?*?*?,5.7,4.5,94,103602,0,-0,305,0.0,-0.0,0.0,0,0,0,0,35,3.1,10,5,9999,99999,9,999999999,0.0,999,999,99
3019,2,26,4,0,*?*?*?*?*?*?*?*?*?*?*?*?*?*?*?*?*?*?*?*?*?*?,6.5,4.3,87,103602,0,-0,308,0.0,-0.0,0.0,0,0,0,0,40,3.1,10,5,9999,99999,9,999999999,0.0,999,999,99
3019,2,26,5,0,*?*?*?*?*?*?*?*?*?*?*?*?*?*?*?*?*?*?*?*?*?*?,6.2,3.4,84,103602,0,-0,307,0.0,-0.0,0.0,0,0,0,0,45,4.1,10,5,9999,99999,9,999999999,0.0,999,999,99
3019,2,26,6,0,*?*?*?*?*?*?*?*?*?*?*?*?*?*?*?*?*?*?*?*?*?*?,5.5,2.9,84,103602,0,-0,304,0.0,-0.0,0.0,0,0,0,0,50,1.5,10,5,9999,99999,9,999999999,0.0,999,999,99
3019,2,26,7,0,*?*?*?*?*?*?*?*?*?*?*?*?*?*?*?*?*?*?*?*?*?*?,4.8,2.5,87,103602,70,1402,301,0.0,0.0,0.0,0,0,0,0,48,3.6,10,5,9999,99999,9,999999999,0.0,999,999,99
3019,2,26,8,0,*?*?*?*?*?*?*?*?*?*?*?*?*?*?*?*?*?*?*?*?*?*?,5.8,3.9,90,103602,265,1392,305,38.1,0.0,38.1,4454,0,4462,1490,47,5.7,10,5,9999,99999,9,999999999,0.0,999,999,99
3019,2,26,9,0,*?*?*?*?*?*?*?*?*?*?*?*?*?*?*?*?*?*?*?*?*?*?,6.6,5.6,95,103602,431,1393,305,123.1,52.9,106.7,13513,4821,12056,2912,45,12.9,9,5,9999,99999,9,999999999,0.0,999,999,99
3019,2,26,10,0,*?*?*?*?*?*?*?*?*?*?*?*?*?*?*?*?*?*?*?*?*?*?,8.0,5.6,87,103602,557,1395,306,219.9,138.8,164.5,23982,13593,18713,3849,43,12.4,8,4,9999,99999,9,999999999,0.9,999,999,99
3019,2,26,11,0,*?*?*?*?*?*?*?*?*?*?*?*?*?*?*?*?*?*?*?*?*?*?,9.9,5.9,78,103602,632,1394,315,254.2,141.3,190.1,27752,14171,21558,4588,42,8.8,8,4,9999,99999,9,999999999,1.2,999,999,99
3019,2,26,12,0,*?*?*?*?*?*?*?*?*?*?*?*?*?*?*?*?*?*?*?*?*?*?,11.2,7.3,79,103602,653,1394,321,263.7,141.9,197.2,28790,14338,22315,4804,40,10.3,8,4,9999,99999,9,999999999,0.8,999,999,99
3019,2,26,13,0,*?*?*?*?*?*?*?*?*?*?*?*?*?*?*?*?*?*?*?*?*?*?,11.2,8.4,85,103602,618,1395,325,186.9,56.1,162.1,20556,5460,18287,4804,42,11.3,9,5,9999,99999,9,999999999,0.4,999,999,99
3019,2,26,14,0,*?*?*?*?*?*?*?*?*?*?*?*?*?*?*?*?*?*?*?*?*?*?,11.3,8.1,83,103602,529,1394,326,156.5,54.9,135.7,17196,5208,15317,3859,43,9.8,9,5,9999,99999,9,999999999,0.3,999,999,99
3019,2,26,15,0,*?*?*?*?*?*?*?*?*?*?*?*?*?*?*?*?*?*?*?*?*?*?,11.1,7.9,83,103602,393,1396,325,109.8,51.9,95.2,12051,4617,10761,2559,45,10.3,9,5,9999,99999,9,999999999,0.1,999,999,99
3019,2,26,16,0,*?*?*?*?*?*?*?*?*?*?*?*?*?*?*?*?*?*?*?*?*?*?,11.0,8.1,84,103602,218,1394,324,50.0,42.5,43.3,5543,2982,5139,918,47,8.8,9,5,9999,99999,9,999999999,0.0,999,999,99
3019,2,26,17,0,*?*?*?*?*?*?*?*?*?*?*?*?*?*?*?*?*?*?*?*?*?*?,10.6,7.9,84,103602,17,1395,326,0.0,0.0,0.0,0,0,0,0,48,8.8,10,5,9999,99999,9,999999999,0.0,999,999,99
3019,2,26,18,0,*?*?*?*?*?*?*?*?*?*?*?*?*?*?*?*?*?*?*?*?*?*?,9.6,8.4,94,103602,0,-0,322,0.0,-0.0,0.0,0,0,0,0,50,10.3,10,5,9999,99999,9,999999999,0.2,999,999,99
3019,2,26,19,0,*?*?*?*?*?*?*?*?*?*?*?*?*?*?*?*?*?*?*?*?*?*?,8.3,7.9,99,103602,0,-0,316,0.0,-0.0,0.0,0,0,0,0,55,11.3,10,5,9999,99999,9,999999999,0.0,999,999,99
3019,2,26,20,0,*?*?*?*?*?*?*?*?*?*?*?*?*?*?*?*?*?*?*?*?*?*?,8.6,7.9,97,103602,0,-0,317,0.0,-0.0,0.0,0,0,0,0,60,9.3,10,5,9999,99999,9,999999999,0.0,999,999,99
3019,2,26,21,0,*?*?*?*?*?*?*?*?*?*?*?*?*?*?*?*?*?*?*?*?*?*?,7.6,7.6,100,103602,0,-0,313,0.0,-0.0,0.0,0,0,0,0,65,6.7,10,5,9999,99999,9,999999999,0.0,999,999,99
3019,2,26,22,0,*?*?*?*?*?*?*?*?*?*?*?*?*?*?*?*?*?*?*?*?*?*?,6.9,7.0,100,103602,0,-0,310,0.0,-0.0,0.0,0,0,0,0,70,5.2,10,5,9999,99999,9,999999999,0.0,999,999,99
3019,2,26,23,0,*?*?*?*?*?*?*?*?*?*?*?*?*?*?*?*?*?*?*?*?*?*?,6.4,6.4,100,103602,0,-0,308,0.0,-0.0,0.0,0,0,0,0,75,5.2,10,5,9999,99999,9,999999999,0.0,999,999,99
3019,2,26,24,0,*?*?*?*?*?*?*?*?*?*?*?*?*?*?*?*?*?*?*?*?*?*?,4.8,1.9,84,103602,0,-0,301,0.0,-0.0,0.0,0,0,0,0,20,2.1,10,5,9999,99999,9,999999999,0.0,999,999,99
3019,2,27,1,0,*?*?*?*?*?*?*?*?*?*?*?*?*?*?*?*?*?*?*?*?*?*?,4.2,1.7,83,103725,0,-0,299,0.0,-0.0,0.0,0,0,0,0,82,6.2,10,5,9999,99999,9,999999999,0.0,999,999,99
3019,2,27,2,0,*?*?*?*?*?*?*?*?*?*?*?*?*?*?*?*?*?*?*?*?*?*?,2.8,-1.1,74,103725,0,-0,293,0.0,-0.0,0.0,0,0,0,0,83,5.7,10,5,9999,99999,9,999999999,0.0,999,999,99
3019,2,27,3,0,*?*?*?*?*?*?*?*?*?*?*?*?*?*?*?*?*?*?*?*?*?*?,2.5,-1.3,74,103725,0,-0,292,0.0,-0.0,0.0,0,0,0,0,85,8.2,10,5,9999,99999,9,999999999,0.0,999,999,99
3019,2,27,4,0,*?*?*?*?*?*?*?*?*?*?*?*?*?*?*?*?*?*?*?*?*?*?,2.2,-1.3,76,103725,0,-0,291,0.0,-0.0,0.0,0,0,0,0,87,7.7,10,5,9999,99999,9,999999999,0.0,999,999,99
3019,2,27,5,0,*?*?*?*?*?*?*?*?*?*?*?*?*?*?*?*?*?*?*?*?*?*?,2.6,-0.4,79,103725,0,-0,292,0.0,-0.0,0.0,0,0,0,0,88,7.2,10,5,9999,99999,9,999999999,0.0,999,999,99
3019,2,27,6,0,*?*?*?*?*?*?*?*?*?*?*?*?*?*?*?*?*?*?*?*?*?*?,3.0,-1.1,73,103725,0,-0,294,0.0,-0.0,0.0,0,0,0,0,90,6.7,10,5,9999,99999,9,999999999,0.0,999,999,99
3019,2,27,7,0,*?*?*?*?*?*?*?*?*?*?*?*?*?*?*?*?*?*?*?*?*?*?,3.4,-2.2,65,103725,78,1400,296,1.1,0.0,1.1,153,-0,153,46,97,7.2,10,5,9999,99999,9,999999999,0.0,999,999,99
3019,2,27,8,0,*?*?*?*?*?*?*?*?*?*?*?*?*?*?*?*?*?*?*?*?*?*?,2.7,-2.4,66,103725,273,1391,293,39.7,0.0,39.7,4640,0,4649,1555,103,7.2,10,5,9999,99999,9,999999999,0.0,999,999,99
3019,2,27,9,0,*?*?*?*?*?*?*?*?*?*?*?*?*?*?*?*?*?*?*?*?*?*?,3.0,-2.9,63,103725,440,1395,294,72.5,0.0,72.5,8472,0,8495,2982,110,5.7,10,5,9999,99999,9,999999999,0.0,999,999,99
3019,2,27,10,0,*?*?*?*?*?*?*?*?*?*?*?*?*?*?*?*?*?*?*?*?*?*?,4.0,-2.4,61,103725,565,1395,299,97.2,0.0,97.2,11412,0,11448,4173,117,3.6,10,5,9999,99999,9,999999999,0.0,999,999,99
3019,2,27,11,0,*?*?*?*?*?*?*?*?*?*?*?*?*?*?*?*?*?*?*?*?*?*?,5.5,-0.6,64,103725,640,1394,305,112.0,0.0,112.0,13210,0,13255,4937,123,8.8,10,5,9999,99999,9,999999999,0.0,999,999,99
3019,2,27,12,0,*?*?*?*?*?*?*?*?*?*?*?*?*?*?*?*?*?*?*?*?*?*?,5.8,0.2,67,103725,661,1394,306,116.1,0.0,116.1,13708,0,13756,5153,130,9.3,10,5,9999,99999,9,999999999,0.0,999,999,99
3019,2,27,13,0,*?*?*?*?*?*?*?*?*?*?*?*?*?*?*?*?*?*?*?*?*?*?,6.0,0.6,68,103725,625,1393,307,109.2,0.0,109.2,12860,0,12904,4786,160,8.8,10,5,9999,99999,9,999999999,0.0,999,999,99
3019,2,27,14,0,*?*?*?*?*?*?*?*?*?*?*?*?*?*?*?*?*?*?*?*?*?*?,6.0,1.7,73,103725,536,1393,307,91.6,0.0,91.6,10744,0,10777,3895,190,8.2,10,5,9999,99999,9,999999999,0.0,999,999,99
3019,2,27,15,0,*?*?*?*?*?*?*?*?*?*?*?*?*?*?*?*?*?*?*?*?*?*?,5.8,0.6,69,103725,400,1394,306,64.7,0.0,64.7,7547,0,7566,2624,220,8.2,10,5,9999,99999,9,999999999,0.0,999,999,99
3019,2,27,16,0,*?*?*?*?*?*?*?*?*?*?*?*?*?*?*?*?*?*?*?*?*?*?,6.2,-0.0,64,103725,225,1394,308,30.2,0.0,30.2,3536,0,3542,1171,250,8.8,10,5,9999,99999,9,999999999,0.0,999,999,99
3019,2,27,17,0,*?*?*?*?*?*?*?*?*?*?*?*?*?*?*?*?*?*?*?*?*?*?,6.3,0.2,65,103725,24,1405,308,0.0,0.0,0.0,0,0,0,0,280,8.8,10,5,9999,99999,9,999999999,0.0,999,999,99
3019,2,27,18,0,*?*?*?*?*?*?*?*?*?*?*?*?*?*?*?*?*?*?*?*?*?*?,5.2,0.8,73,103725,0,-0,303,0.0,-0.0,0.0,0,0,0,0,310,8.2,10,5,9999,99999,9,999999999,0.0,999,999,99
3019,2,27,19,0,*?*?*?*?*?*?*?*?*?*?*?*?*?*?*?*?*?*?*?*?*?*?,4.4,0.2,74,103725,0,-0,300,0.0,-0.0,0.0,0,0,0,0,313,7.7,10,5,9999,99999,9,999999999,0.0,999,999,99
3019,2,27,20,0,*?*?*?*?*?*?*?*?*?*?*?*?*?*?*?*?*?*?*?*?*?*?,4.8,0.2,71,103725,0,-0,302,0.0,-0.0,0.0,0,0,0,0,317,7.7,10,5,9999,99999,9,999999999,0.0,999,999,99
3019,2,27,21,0,*?*?*?*?*?*?*?*?*?*?*?*?*?*?*?*?*?*?*?*?*?*?,4.0,-0.0,74,103725,0,-0,298,0.0,-0.0,0.0,0,0,0,0,320,8.2,10,5,9999,99999,9,999999999,0.1,999,999,99
3019,2,27,22,0,*?*?*?*?*?*?*?*?*?*?*?*?*?*?*?*?*?*?*?*?*?*?,3.8,0.2,77,103725,0,-0,297,0.0,-0.0,0.0,0,0,0,0,323,5.7,10,5,9999,99999,9,999999999,0.3,999,999,99
3019,2,27,23,0,*?*?*?*?*?*?*?*?*?*?*?*?*?*?*?*?*?*?*?*?*?*?,3.2,1.5,88,103725,0,-0,295,0.0,-0.0,0.0,0,0,0,0,327,7.2,10,5,9999,99999,9,999999999,0.2,999,999,99
3019,2,27,24,0,*?*?*?*?*?*?*?*?*?*?*?*?*?*?*?*?*?*?*?*?*?*?,6.0,4.1,88,103725,0,-0,306,0.0,-0.0,0.0,0,0,0,0,80,7.7,10,5,9999,99999,9,999999999,0.0,999,999,99
3019,2,28,1,0,*?*?*?*?*?*?*?*?*?*?*?*?*?*?*?*?*?*?*?*?*?*?,2.1,1.3,93,103340,0,-0,290,0.0,-0.0,0.0,0,0,0,0,333,7.7,10,5,9999,99999,9,999999999,1.5,999,999,99
3019,2,28,2,0,*?*?*?*?*?*?*?*?*?*?*?*?*?*?*?*?*?*?*?*?*?*?,1.6,1.3,96,103340,0,-0,288,0.0,-0.0,0.0,0,0,0,0,337,7.7,10,5,9999,99999,9,999999999,0.0,999,999,99
3019,2,28,3,0,*?*?*?*?*?*?*?*?*?*?*?*?*?*?*?*?*?*?*?*?*?*?,2.3,1.7,95,103340,0,-0,291,0.0,-0.0,0.0,0,0,0,0,340,8.2,10,5,9999,99999,9,999999999,0.0,999,999,99
3019,2,28,4,0,*?*?*?*?*?*?*?*?*?*?*?*?*?*?*?*?*?*?*?*?*?*?,1.3,1.0,97,103340,0,-0,287,0.0,-0.0,0.0,0,0,0,0,343,6.7,10,5,9999,99999,9,999999999,0.0,999,999,99
3019,2,28,5,0,*?*?*?*?*?*?*?*?*?*?*?*?*?*?*?*?*?*?*?*?*?*?,0.8,0.2,95,103340,0,-0,285,0.0,-0.0,0.0,0,0,0,0,347,7.7,10,5,9999,99999,9,999999999,0.0,999,999,99
3019,2,28,6,0,*?*?*?*?*?*?*?*?*?*?*?*?*?*?*?*?*?*?*?*?*?*?,0.2,-0.0,97,103340,0,-0,282,0.0,-0.0,0.0,0,0,0,0,350,9.8,10,5,9999,99999,9,999999999,0.0,999,999,99
3019,2,28,7,0,*?*?*?*?*?*?*?*?*?*?*?*?*?*?*?*?*?*?*?*?*?*?,0.9,-0.4,89,103340,86,1397,285,2.7,0.0,2.7,354,-0,353,111,345,8.2,10,5,9999,99999,9,999999999,0.0,999,999,99
3019,2,28,8,0,*?*?*?*?*?*?*?*?*?*?*?*?*?*?*?*?*?*?*?*?*?*?,1.5,0.4,91,103340,282,1395,288,41.4,0.0,41.4,4829,0,4838,1622,340,7.7,10,5,9999,99999,9,999999999,0.0,999,999,99
3019,2,28,9,0,*?*?*?*?*?*?*?*?*?*?*?*?*?*?*?*?*?*?*?*?*?*?,2.7,0.4,83,103340,448,1394,273,223.7,311.8,123.5,23751,28817,14315,2478,335,7.7,6,3,9999,99999,9,999999999,0.0,999,999,99
3019,2,28,10,0,*?*?*?*?*?*?*?*?*?*?*?*?*?*?*?*?*?*?*?*?*?*?,5.5,1.5,75,103340,573,1394,275,329.9,472.0,135.9,34788,45528,17078,2672,330,8.2,4,2,9999,99999,9,999999999,0.0,999,999,99
3019,2,28,11,0,*?*?*?*?*?*?*?*?*?*?*?*?*?*?*?*?*?*?*?*?*?*?,6.2,1.0,69,103340,648,1393,287,342.9,330.3,189.3,36644,33761,21401,4153,325,9.8,6,3,9999,99999,9,999999999,0.0,999,999,99
3019,2,28,12,0,*?*?*?*?*?*?*?*?*?*?*?*?*?*?*?*?*?*?*?*?*?*?,8.9,2.3,63,103340,668,1392,294,378.6,414.2,179.8,39584,41089,21788,3764,320,8.2,5,3,9999,99999,9,999999999,0.2,999,999,99
3019,2,28,13,0,*?*?*?*?*?*?*?*?*?*?*?*?*?*?*?*?*?*?*?*?*?*?,8.8,1.5,60,103340,633,1393,288,369.7,478.5,152.3,39036,47115,18932,3087,318,8.8,4,2,9999,99999,9,999999999,0.0,999,999,99
3019,2,28,14,0,*?*?*?*?*?*?*?*?*?*?*?*?*?*?*?*?*?*?*?*?*?*?,8.7,2.1,63,103340,544,1394,293,299.4,402.7,142.2,31215,38322,17612,2794,317,7.7,5,3,9999,99999,9,999999999,0.0,999,999,99
3019,2,28,15,0,*?*?*?*?*?*?*?*?*?*?*?*?*?*?*?*?*?*?*?*?*?*?,8.9,2.9,65,103340,407,1393,300,199.4,305.9,110.1,21165,27292,12842,2176,315,7.2,6,3,9999,99999,9,999999999,0.0,999,999,99
3019,2,28,16,0,*?*?*?*?*?*?*?*?*?*?*?*?*?*?*?*?*?*?*?*?*?*?,8.8,2.3,63,103340,232,1393,299,95.2,256.2,52.6,9954,17513,6990,946,313,6.7,6,3,9999,99999,9,999999999,0.0,999,999,99
3019,2,28,17,0,*?*?*?*?*?*?*?*?*?*?*?*?*?*?*?*?*?*?*?*?*?*?,7.8,1.7,64,103340,31,1410,305,0.0,0.0,0.0,0,0,0,0,312,7.7,8,4,9999,99999,9,999999999,0.0,999,999,99
3019,2,28,18,0,*?*?*?*?*?*?*?*?*?*?*?*?*?*?*?*?*?*?*?*?*?*?,6.5,1.3,69,103340,0,-0,309,0.0,-0.0,0.0,0,0,0,0,310,7.2,10,5,9999,99999,9,999999999,0.0,999,999,99
3019,2,28,19,0,*?*?*?*?*?*?*?*?*?*?*?*?*?*?*?*?*?*?*?*?*?*?,5.4,1.7,75,103340,0,-0,304,0.0,-0.0,0.0,0,0,0,0,282,6.7,10,5,9999,99999,9,999999999,0.0,999,999,99
3019,2,28,20,0,*?*?*?*?*?*?*?*?*?*?*?*?*?*?*?*?*?*?*?*?*?*?,4.8,1.0,76,103340,0,-0,302,0.0,-0.0,0.0,0,0,0,0,253,6.7,10,5,9999,99999,9,999999999,0.0,999,999,99
3019,2,28,21,0,*?*?*?*?*?*?*?*?*?*?*?*?*?*?*?*?*?*?*?*?*?*?,4.2,-0.6,69,103340,0,-0,299,0.0,-0.0,0.0,0,0,0,0,225,7.2,10,5,9999,99999,9,999999999,0.0,999,999,99
3019,2,28,22,0,*?*?*?*?*?*?*?*?*?*?*?*?*?*?*?*?*?*?*?*?*?*?,3.8,-0.6,71,103340,0,-0,298,0.0,-0.0,0.0,0,0,0,0,197,6.2,10,5,9999,99999,9,999999999,0.0,999,999,99
3019,2,28,23,0,*?*?*?*?*?*?*?*?*?*?*?*?*?*?*?*?*?*?*?*?*?*?,3.4,-1.9,65,103340,0,-0,296,0.0,-0.0,0.0,0,0,0,0,168,6.2,10,5,9999,99999,9,999999999,0.0,999,999,99
3019,2,28,24,0,*?*?*?*?*?*?*?*?*?*?*?*?*?*?*?*?*?*?*?*?*?*?,2.6,1.3,90,103340,0,-0,292,0.0,-0.0,0.0,0,0,0,0,330,7.7,10,5,9999,99999,9,999999999,1.2,999,999,99
3019,3,1,1,0,*?*?*?*?*?*?*?*?*?*?*?*?*?*?*?*?*?*?*?*?*?*?,3.1,1.9,100,100164,0,-0,294,0.0,-0.0,0.0,0,0,0,0,138,8.2,10,5,9999,99999,9,999999999,0.0,999,999,99
3019,3,1,2,0,*?*?*?*?*?*?*?*?*?*?*?*?*?*?*?*?*?*?*?*?*?*?,2.7,2.7,100,100164,0,-0,292,0.0,-0.0,0.0,0,0,0,0,137,9.3,10,5,9999,99999,9,999999999,0.0,999,999,99
3019,3,1,3,0,*?*?*?*?*?*?*?*?*?*?*?*?*?*?*?*?*?*?*?*?*?*?,2.0,1.9,100,100164,0,-0,289,0.0,-0.0,0.0,0,0,0,0,135,9.8,10,5,9999,99999,9,999999999,0.0,999,999,99
3019,3,1,4,0,*?*?*?*?*?*?*?*?*?*?*?*?*?*?*?*?*?*?*?*?*?*?,1.1,1.0,100,100164,0,-0,286,0.0,-0.0,0.0,0,0,0,0,133,5.2,10,5,9999,99999,9,999999999,0.0,999,999,99
3019,3,1,5,0,*?*?*?*?*?*?*?*?*?*?*?*?*?*?*?*?*?*?*?*?*?*?,1.6,1.5,100,100164,0,-0,288,0.0,-0.0,0.0,0,0,0,0,132,6.2,10,5,9999,99999,9,999999999,0.0,999,999,99
3019,3,1,6,0,*?*?*?*?*?*?*?*?*?*?*?*?*?*?*?*?*?*?*?*?*?*?,1.9,1.9,100,100164,0,-0,261,0.0,-0.0,0.0,0,0,0,0,130,10.8,4,2,9999,99999,9,999999999,0.0,999,999,99
3019,3,1,7,0,*?*?*?*?*?*?*?*?*?*?*?*?*?*?*?*?*?*?*?*?*?*?,2.4,2.3,100,100164,94,1394,245,14.9,154.8,4.5,1632,9292,782,163,133,10.8,0,0,9999,99999,9,999999999,0.0,999,999,99
3019,3,1,8,0,*?*?*?*?*?*?*?*?*?*?*?*?*?*?*?*?*?*?*?*?*?*?,3.5,3.4,100,100164,290,1394,251,148.3,498.8,44.5,15423,39084,6832,831,137,7.7,0,0,9999,99999,9,999999999,0.0,999,999,99
3019,3,1,9,0,*?*?*?*?*?*?*?*?*?*?*?*?*?*?*?*?*?*?*?*?*?*?,5.4,5.3,100,100164,456,1393,262,261.3,558.8,78.4,27114,50531,11414,1489,140,5.2,0,0,9999,99999,9,999999999,0.0,999,999,99
3019,3,1,10,0,*?*?*?*?*?*?*?*?*?*?*?*?*?*?*?*?*?*?*?*?*?*?,8.3,8.3,100,100164,581,1393,279,346.3,581.3,103.9,36009,55470,14660,2054,143,5.7,0,0,9999,99999,9,999999999,0.0,999,999,99
3019,3,1,11,0,*?*?*?*?*?*?*?*?*?*?*?*?*?*?*?*?*?*?*?*?*?*?,10.4,9.6,100,100164,656,1393,291,397.5,590.8,119.2,41410,57532,16535,2445,147,5.7,0,0,9999,99999,9,999999999,0.0,999,999,99
3019,3,1,12,0,*?*?*?*?*?*?*?*?*?*?*?*?*?*?*?*?*?*?*?*?*?*?,12.0,10.4,100,100164,676,1392,299,411.4,593.0,123.4,42880,58001,17032,2560,150,9.8,0,0,9999,99999,9,999999999,0.0,999,999,99
3019,3,1,13,0,*?*?*?*?*?*?*?*?*?*?*?*?*?*?*?*?*?*?*?*?*?*?,12.0,9.2,100,100164,640,1391,296,387.1,589.0,116.1,40304,57152,16154,2361,158,10.8,0,0,9999,99999,9,999999999,0.0,999,999,99
3019,3,1,14,0,*?*?*?*?*?*?*?*?*?*?*?*?*?*?*?*?*?*?*?*?*?*?,12.1,9.7,100,100164,551,1392,298,326.2,576.9,97.9,33897,54495,13906,1912,167,10.3,0,0,9999,99999,9,999999999,0.0,999,999,99
3019,3,1,15,0,*?*?*?*?*?*?*?*?*?*?*?*?*?*?*?*?*?*?*?*?*?*?,12.0,8.8,100,100164,414,1392,295,232.9,548.3,69.9,24166,48305,10291,1316,175,10.3,0,0,9999,99999,9,999999999,0.0,999,999,99
3019,3,1,16,0,*?*?*?*?*?*?*?*?*?*?*?*?*?*?*?*?*?*?*?*?*?*?,11.8,8.1,100,100164,239,1393,293,113.6,463.7,34.1,11590,34944,5473,662,183,11.8,0,0,9999,99999,9,999999999,0.0,999,999,99
3019,3,1,17,0,*?*?*?*?*?*?*?*?*?*?*?*?*?*?*?*?*?*?*?*?*?*?,12.0,6.9,98,100164,37,1376,308,0.0,0.0,0.0,0,0,0,0,192,9.3,4,2,9999,99999,9,999999999,0.0,999,999,99
3019,3,1,18,0,*?*?*?*?*?*?*?*?*?*?*?*?*?*?*?*?*?*?*?*?*?*?,9.5,7.9,100,100164,0,-0,321,0.0,-0.0,0.0,0,0,0,0,200,8.8,10,5,9999,99999,9,999999999,0.0,999,999,99
3019,3,1,19,0,*?*?*?*?*?*?*?*?*?*?*?*?*?*?*?*?*?*?*?*?*?*?,8.3,8.1,100,100164,0,-0,316,0.0,-0.0,0.0,0,0,0,0,193,8.8,10,5,9999,99999,9,999999999,0.0,999,999,99
3019,3,1,20,0,*?*?*?*?*?*?*?*?*?*?*?*?*?*?*?*?*?*?*?*?*?*?,6.4,6.4,100,100164,0,-0,308,0.0,-0.0,0.0,0,0,0,0,187,6.7,10,5,9999,99999,9,999999999,0.0,999,999,99
3019,3,1,21,0,*?*?*?*?*?*?*?*?*?*?*?*?*?*?*?*?*?*?*?*?*?*?,5.9,5.9,100,100164,0,-0,306,0.0,-0.0,0.0,0,0,0,0,180,6.2,10,5,9999,99999,9,999999999,0.0,999,999,99
3019,3,1,22,0,*?*?*?*?*?*?*?*?*?*?*?*?*?*?*?*?*?*?*?*?*?*?,5.5,5.5,100,100164,0,-0,304,0.0,-0.0,0.0,0,0,0,0,173,6.7,10,5,9999,99999,9,999999999,0.0,999,999,99
3019,3,1,23,0,*?*?*?*?*?*?*?*?*?*?*?*?*?*?*?*?*?*?*?*?*?*?,4.8,4.8,100,100164,0,-0,301,0.0,-0.0,0.0,0,0,0,0,167,4.1,10,5,9999,99999,9,999999999,0.0,999,999,99
3019,3,1,24,0,*?*?*?*?*?*?*?*?*?*?*?*?*?*?*?*?*?*?*?*?*?*?,3.0,-0.0,100,100164,0,-0,294,0.0,-0.0,0.0,0,0,0,0,140,3.6,10,5,9999,99999,9,999999999,0.0,999,999,99
3019,3,2,1,0,*?*?*?*?*?*?*?*?*?*?*?*?*?*?*?*?*?*?*?*?*?*?,3.3,1.0,85,98772.1,0,-0,295,0.0,-0.0,0.0,0,0,0,0,192,4.1,10,5,9999,99999,9,999999999,0.0,999,999,99
3019,3,2,2,0,*?*?*?*?*?*?*?*?*?*?*?*?*?*?*?*?*?*?*?*?*?*?,2.1,-0.8,79,98772.1,0,-0,290,0.0,-0.0,0.0,0,0,0,0,223,3.1,10,5,9999,99999,9,999999999,0.0,999,999,99
3019,3,2,3,0,*?*?*?*?*?*?*?*?*?*?*?*?*?*?*?*?*?*?*?*?*?*?,2.8,-0.2,80,98772.1,0,-0,293,0.0,-0.0,0.0,0,0,0,0,255,5.2,10,5,9999,99999,9,999999999,0.0,999,999,99
3019,3,2,4,0,*?*?*?*?*?*?*?*?*?*?*?*?*?*?*?*?*?*?*?*?*?*?,1.4,-0.6,85,98772.1,0,-0,287,0.0,-0.0,0.0,0,0,0,0,287,7.2,10,5,9999,99999,9,999999999,0.0,999,999,99
3019,3,2,5,0,*?*?*?*?*?*?*?*?*?*?*?*?*?*?*?*?*?*?*?*?*?*?,1.1,-0.6,86,98772.1,0,-0,286,0.0,-0.0,0.0,0,0,0,0,318,9.3,10,5,9999,99999,9,999999999,0.0,999,999,99
3019,3,2,6,0,*?*?*?*?*?*?*?*?*?*?*?*?*?*?*?*?*?*?*?*?*?*?,0.7,-0.2,92,98772.1,0,-0,255,0.0,-0.0,0.0,0,0,0,0,350,9.8,4,2,9999,99999,9,999999999,0.0,999,999,99
3019,3,2,7,0,*?*?*?*?*?*?*?*?*?*?*?*?*?*?*?*?*?*?*?*?*?*?,1.6,0.2,90,98772.1,102,1391,239,20.5,195.9,6.2,2229,12004,1062,211,318,9.3,0,0,9999,99999,9,999999999,0.0,999,999,99
3019,3,2,8,0,*?*?*?*?*?*?*?*?*?*?*?*?*?*?*?*?*?*?*?*?*?*?,2.3,-0.2,82,98772.1,298,1392,241,153.9,503.4,46.2,16005,39852,7068,862,287,14.4,0,0,9999,99999,9,999999999,0.0,999,999,99
3019,3,2,9,0,*?*?*?*?*?*?*?*?*?*?*?*?*?*?*?*?*?*?*?*?*?*?,4.3,1.3,79,98772.1,464,1392,250,267.0,560.7,80.1,27706,50936,11635,1524,255,11.3,0,0,9999,99999,9,999999999,0.0,999,999,99
3019,3,2,10,0,*?*?*?*?*?*?*?*?*?*?*?*?*?*?*?*?*?*?*?*?*?*?,6.8,3.8,80,98772.1,589,1393,264,351.9,582.5,105.6,36605,55727,14871,2095,223,10.8,0,0,9999,99999,9,999999999,0.0,999,999,99
3019,3,2,11,0,*?*?*?*?*?*?*?*?*?*?*?*?*?*?*?*?*?*?*?*?*?*?,9.7,2.9,62,98772.1,664,1392,273,403.1,591.7,120.9,42000,57723,16734,2490,192,9.8,0,0,9999,99999,9,999999999,0.0,999,999,99
3019,3,2,12,0,*?*?*?*?*?*?*?*?*?*?*?*?*?*?*?*?*?*?*?*?*?*?,10.6,3.6,61,98772.1,684,1392,278,416.9,593.8,125.1,43461,58178,17227,2606,160,8.2,0,0,9999,99999,9,999999999,0.0,999,999,99
3019,3,2,13,0,*?*?*?*?*?*?*?*?*?*?*?*?*?*?*?*?*?*?*?*?*?*?,10.8,4.3,64,98772.1,648,1392,281,392.4,589.9,117.7,40871,57349,16350,2404,163,12.9,0,0,9999,99999,9,999999999,0.0,999,999,99
3019,3,2,14,0,*?*?*?*?*?*?*?*?*?*?*?*?*?*?*?*?*?*?*?*?*?*?,11.0,3.4,59,98772.1,558,1391,280,331.4,578.1,99.4,34437,54753,14098,1948,167,9.3,0,0,9999,99999,9,999999999,0.0,999,999,99
3019,3,2,15,0,*?*?*?*?*?*?*?*?*?*?*?*?*?*?*?*?*?*?*?*?*?*?,10.8,3.9,62,98772.1,421,1391,280,237.9,550.3,71.4,24682,48720,10488,1346,170,8.8,0,0,9999,99999,9,999999999,0.0,999,999,99
3019,3,2,16,0,*?*?*?*?*?*?*?*?*?*?*?*?*?*?*?*?*?*?*?*?*?*?,10.6,3.8,62,98772.1,246,1393,279,118.5,469.4,35.5,12361,34561,5569,666,173,7.7,0,0,9999,99999,9,999999999,0.0,999,999,99
3019,3,2,17,0,*?*?*?*?*?*?*?*?*?*?*?*?*?*?*?*?*?*?*?*?*?*?,9.9,4.5,68,98772.1,44,1384,296,0.0,0.0,0.0,0,0,0,0,177,8.8,4,2,9999,99999,9,999999999,0.0,999,999,99
3019,3,2,18,0,*?*?*?*?*?*?*?*?*?*?*?*?*?*?*?*?*?*?*?*?*?*?,8.2,4.3,75,98772.1,0,-0,316,0.0,-0.0,0.0,0,0,0,0,180,7.7,10,5,9999,99999,9,999999999,0.0,999,999,99
3019,3,2,19,0,*?*?*?*?*?*?*?*?*?*?*?*?*?*?*?*?*?*?*?*?*?*?,6.4,3.4,80,98772.1,0,-0,308,0.0,-0.0,0.0,0,0,0,0,190,9.3,10,5,9999,99999,9,999999999,0.0,999,999,99
3019,3,2,20,0,*?*?*?*?*?*?*?*?*?*?*?*?*?*?*?*?*?*?*?*?*?*?,5.9,3.0,81,98772.1,0,-0,306,0.0,-0.0,0.0,0,0,0,0,200,8.8,10,5,9999,99999,9,999999999,0.0,999,999,99
3019,3,2,21,0,*?*?*?*?*?*?*?*?*?*?*?*?*?*?*?*?*?*?*?*?*?*?,6.0,3.2,81,98772.1,0,-0,306,0.0,-0.0,0.0,0,0,0,0,210,8.2,10,5,9999,99999,9,999999999,0.0,999,999,99
3019,3,2,22,0,*?*?*?*?*?*?*?*?*?*?*?*?*?*?*?*?*?*?*?*?*?*?,5.6,2.9,82,98772.1,0,-0,305,0.0,-0.0,0.0,0,0,0,0,220,6.2,10,5,9999,99999,9,999999999,0.0,999,999,99
3019,3,2,23,0,*?*?*?*?*?*?*?*?*?*?*?*?*?*?*?*?*?*?*?*?*?*?,4.3,1.7,82,98772.1,0,-0,299,0.0,-0.0,0.0,0,0,0,0,230,4.6,10,5,9999,99999,9,999999999,0.0,999,999,99
3019,3,2,24,0,*?*?*?*?*?*?*?*?*?*?*?*?*?*?*?*?*?*?*?*?*?*?,4.0,3.0,92,98772.1,0,-0,298,0.0,-0.0,0.0,0,0,0,0,160,2.6,10,5,9999,99999,9,999999999,0.0,999,999,99
3019,3,3,1,0,*?*?*?*?*?*?*?*?*?*?*?*?*?*?*?*?*?*?*?*?*?*?,2.3,2.1,100,98575.4,0,-0,291,0.0,-0.0,0.0,0,0,0,0,230,2.6,10,5,9999,99999,9,999999999,0.0,999,999,99
3019,3,3,2,0,*?*?*?*?*?*?*?*?*?*?*?*?*?*?*?*?*?*?*?*?*?*?,1.5,1.5,100,98575.4,0,-0,287,0.0,-0.0,0.0,0,0,0,0,220,3.1,10,5,9999,99999,9,999999999,0.0,999,999,99
3019,3,3,3,0,*?*?*?*?*?*?*?*?*?*?*?*?*?*?*?*?*?*?*?*?*?*?,1.3,1.3,100,98575.4,0,-0,287,0.0,-0.0,0.0,0,0,0,0,210,2.6,10,5,9999,99999,9,999999999,0.0,999,999,99
3019,3,3,4,0,*?*?*?*?*?*?*?*?*?*?*?*?*?*?*?*?*?*?*?*?*?*?,1.6,1.5,100,98575.4,0,-0,288,0.0,-0.0,0.0,0,0,0,0,200,4.1,10,5,9999,99999,9,999999999,0.0,999,999,99
3019,3,3,5,0,*?*?*?*?*?*?*?*?*?*?*?*?*?*?*?*?*?*?*?*?*?*?,1.8,1.9,100,98575.4,0,-0,289,0.0,-0.0,0.0,0,0,0,0,190,4.6,10,5,9999,99999,9,999999999,0.0,999,999,99
3019,3,3,6,0,*?*?*?*?*?*?*?*?*?*?*?*?*?*?*?*?*?*?*?*?*?*?,1.0,1.0,100,98575.4,0,-0,285,0.0,-0.0,0.0,0,0,0,0,180,4.6,10,5,9999,99999,9,999999999,0.0,999,999,99
3019,3,3,7,0,*?*?*?*?*?*?*?*?*?*?*?*?*?*?*?*?*?*?*?*?*?*?,0.2,0.2,100,98575.4,110,1387,268,20.6,93.0,13.3,2308,4186,2018,224,158,7.7,7,4,9999,99999,9,999999999,0.0,999,999,99
3019,3,3,8,0,*?*?*?*?*?*?*?*?*?*?*?*?*?*?*?*?*?*?*?*?*?*?,2.1,2.1,100,98575.4,306,1390,244,159.6,507.8,47.9,16590,40598,7304,894,137,6.2,0,0,9999,99999,9,999999999,0.0,999,999,99
3019,3,3,9,0,*?*?*?*?*?*?*?*?*?*?*?*?*?*?*?*?*?*?*?*?*?*?,4.1,3.9,100,98575.4,472,1391,263,271.9,538.4,89.2,28038,48907,12702,1674,115,6.7,2,1,9999,99999,9,999999999,0.0,999,999,99
3019,3,3,10,0,*?*?*?*?*?*?*?*?*?*?*?*?*?*?*?*?*?*?*?*?*?*?,6.2,1.9,76,98575.4,597,1392,293,282.1,234.8,181.4,29974,23572,20505,3923,93,6.2,7,4,9999,99999,9,999999999,0.0,999,999,99
3019,3,3,11,0,*?*?*?*?*?*?*?*?*?*?*?*?*?*?*?*?*?*?*?*?*?*?,7.7,2.9,73,98575.4,672,1392,304,272.8,142.4,204.0,29779,14518,23014,5017,72,9.3,8,4,9999,99999,9,999999999,0.0,999,999,99
3019,3,3,12,0,*?*?*?*?*?*?*?*?*?*?*?*?*?*?*?*?*?*?*?*?*?*?,9.0,2.9,67,98575.4,692,1392,281,421.1,569.1,138.1,43636,55599,18647,2849,50,9.8,2,1,9999,99999,9,999999999,0.0,999,999,99
3019,3,3,13,0,*?*?*?*?*?*?*?*?*?*?*?*?*?*?*?*?*?*?*?*?*?*?,9.0,3.8,71,98575.4,655,1390,282,396.5,565.5,130.1,41047,54821,17703,2625,92,12.4,2,1,9999,99999,9,999999999,0.0,999,999,99
3019,3,3,14,0,*?*?*?*?*?*?*?*?*?*?*?*?*?*?*?*?*?*?*?*?*?*?,9.2,3.6,69,98575.4,566,1392,278,336.4,573.3,103.3,34913,54380,14556,2022,133,10.3,1,0,9999,99999,9,999999999,0.0,999,999,99
3019,3,3,15,0,*?*?*?*?*?*?*?*?*?*?*?*?*?*?*?*?*?*?*?*?*?*?,9.0,4.6,76,98575.4,428,1390,315,122.4,52.9,106.1,13431,4811,11983,2890,175,10.8,9,5,9999,99999,9,999999999,0.0,999,999,99
3019,3,3,16,0,*?*?*?*?*?*?*?*?*?*?*?*?*?*?*?*?*?*?*?*?*?*?,9.1,4.3,74,98575.4,253,1392,315,62.1,45.5,53.8,6861,3419,6342,1150,217,11.8,9,5,9999,99999,9,999999999,0.0,999,999,99
3019,3,3,17,0,*?*?*?*?*?*?*?*?*?*?*?*?*?*?*?*?*?*?*?*?*?*?,8.2,4.3,78,98575.4,51,1390,311,0.0,0.0,0.0,0,0,0,0,258,11.3,9,5,9999,99999,9,999999999,0.0,999,999,99
3019,3,3,18,0,*?*?*?*?*?*?*?*?*?*?*?*?*?*?*?*?*?*?*?*?*?*?,6.9,5.0,89,98575.4,0,-0,310,0.0,-0.0,0.0,0,0,0,0,300,12.4,10,5,9999,99999,9,999999999,0.0,999,999,99
3019,3,3,19,0,*?*?*?*?*?*?*?*?*?*?*?*?*?*?*?*?*?*?*?*?*?*?,4.8,3.9,96,98575.4,0,-0,301,0.0,-0.0,0.0,0,0,0,0,273,12.9,10,5,9999,99999,9,999999999,0.0,999,999,99
3019,3,3,20,0,*?*?*?*?*?*?*?*?*?*?*?*?*?*?*?*?*?*?*?*?*?*?,3.8,2.7,94,98575.4,0,-0,297,0.0,-0.0,0.0,0,0,0,0,247,13.9,10,5,9999,99999,9,999999999,0.0,999,999,99
3019,3,3,21,0,*?*?*?*?*?*?*?*?*?*?*?*?*?*?*?*?*?*?*?*?*?*?,3.8,2.1,90,98575.4,0,-0,297,0.0,-0.0,0.0,0,0,0,0,220,13.4,10,5,9999,99999,9,999999999,0.0,999,999,99
3019,3,3,22,0,*?*?*?*?*?*?*?*?*?*?*?*?*?*?*?*?*?*?*?*?*?*?,3.7,1.9,89,98575.4,0,-0,297,0.0,-0.0,0.0,0,0,0,0,193,13.9,10,5,9999,99999,9,999999999,0.0,999,999,99
3019,3,3,23,0,*?*?*?*?*?*?*?*?*?*?*?*?*?*?*?*?*?*?*?*?*?*?,3.3,2.5,97,98575.4,0,-0,295,0.0,-0.0,0.0,0,0,0,0,167,15.5,10,5,9999,99999,9,999999999,0.0,999,999,99
3019,3,3,24,0,*?*?*?*?*?*?*?*?*?*?*?*?*?*?*?*?*?*?*?*?*?*?,3.0,1.9,95,98575.4,0,-0,294,0.0,-0.0,0.0,0,0,0,0,240,3.1,10,5,9999,99999,9,999999999,0.0,999,999,99
3019,3,4,1,0,*?*?*?*?*?*?*?*?*?*?*?*?*?*?*?*?*?*?*?*?*?*?,2.7,2.3,98,100205,0,-0,292,0.0,-0.0,0.0,0,0,0,0,145,6.2,10,5,9999,99999,9,999999999,0.0,999,999,99
3019,3,4,2,0,*?*?*?*?*?*?*?*?*?*?*?*?*?*?*?*?*?*?*?*?*?*?,2.5,2.1,99,100205,0,-0,292,0.0,-0.0,0.0,0,0,0,0,150,5.7,10,5,9999,99999,9,999999999,0.0,999,999,99
3019,3,4,3,0,*?*?*?*?*?*?*?*?*?*?*?*?*?*?*?*?*?*?*?*?*?*?,1.7,1.7,100,100205,0,-0,288,0.0,-0.0,0.0,0,0,0,0,155,7.7,10,5,9999,99999,9,999999999,0.0,999,999,99
3019,3,4,4,0,*?*?*?*?*?*?*?*?*?*?*?*?*?*?*?*?*?*?*?*?*?*?,0.8,0.8,100,100205,0,-0,285,0.0,-0.0,0.0,0,0,0,0,160,7.7,10,5,9999,99999,9,999999999,0.0,999,999,99
3019,3,4,5,0,*?*?*?*?*?*?*?*?*?*?*?*?*?*?*?*?*?*?*?*?*?*?,1.4,1.5,100,100205,0,-0,287,0.0,-0.0,0.0,0,0,0,0,165,6.7,10,5,9999,99999,9,999999999,0.0,999,999,99
3019,3,4,6,0,*?*?*?*?*?*?*?*?*?*?*?*?*?*?*?*?*?*?*?*?*?*?,1.9,1.9,100,100205,0,-0,289,0.0,-0.0,0.0,0,0,0,0,170,8.2,10,5,9999,99999,9,999999999,0.0,999,999,99
3019,3,4,7,0,*?*?*?*?*?*?*?*?*?*?*?*?*?*?*?*?*?*?*?*?*?*?,1.9,1.3,98,100205,119,1395,251,31.8,250.3,10.4,3408,15938,1757,311,182,9.8,2,1,9999,99999,9,999999999,0.0,999,999,99
3019,3,4,8,0,*?*?*?*?*?*?*?*?*?*?*?*?*?*?*?*?*?*?*?*?*?*?,2.7,2.1,97,100205,314,1388,288,83.3,49.0,72.2,9141,4111,8179,1889,193,11.3,9,5,9999,99999,9,999999999,0.0,999,999,99
3019,3,4,9,0,*?*?*?*?*?*?*?*?*?*?*?*?*?*?*?*?*?*?*?*?*?*?,4.4,3.2,94,100205,480,1390,281,243.6,316.0,134.5,25885,29913,15516,2737,205,16.0,6,3,9999,99999,9,999999999,0.0,999,999,99
3019,3,4,10,0,*?*?*?*?*?*?*?*?*?*?*?*?*?*?*?*?*?*?*?*?*?*?,6.3,4.1,88,100205,605,1391,303,183.0,56.0,158.7,20118,5440,17897,4676,217,11.3,9,5,9999,99999,9,999999999,0.0,999,999,99
3019,3,4,11,0,*?*?*?*?*?*?*?*?*?*?*?*?*?*?*?*?*?*?*?*?*?*?,8.2,4.5,78,100205,679,1389,298,362.5,332.3,200.1,38781,34284,22531,4473,228,9.3,6,3,9999,99999,9,999999999,0.0,999,999,99
3019,3,4,12,0,*?*?*?*?*?*?*?*?*?*?*?*?*?*?*?*?*?*?*?*?*?*?,9.5,5.3,77,100205,699,1390,313,285.6,143.1,213.6,31188,14678,24057,5325,240,7.7,8,4,9999,99999,9,999999999,0.0,999,999,99
3019,3,4,13,0,*?*?*?*?*?*?*?*?*?*?*?*?*?*?*?*?*?*?*?*?*?*?,9.7,4.8,72,100205,663,1390,300,375.9,413.9,178.6,39289,41046,21624,3729,250,7.7,5,3,9999,99999,9,999999999,0.0,999,999,99
3019,3,4,14,0,*?*?*?*?*?*?*?*?*?*?*?*?*?*?*?*?*?*?*?*?*?*?,9.7,6.4,81,100205,573,1390,289,340.7,555.5,111.7,35190,52644,15509,2168,260,10.3,2,1,9999,99999,9,999999999,0.0,999,999,99
3019,3,4,15,0,*?*?*?*?*?*?*?*?*?*?*?*?*?*?*?*?*?*?*?*?*?*?,9.8,5.1,74,100205,435,1389,283,247.8,548.4,76.1,25664,48950,11081,1433,270,9.3,1,0,9999,99999,9,999999999,0.0,999,999,99
3019,3,4,16,0,*?*?*?*?*?*?*?*?*?*?*?*?*?*?*?*?*?*?*?*?*?*?,9.7,3.6,67,100205,260,1392,294,124.0,390.5,51.1,12667,28859,7541,910,280,11.3,4,2,9999,99999,9,999999999,0.5,999,999,99
3019,3,4,17,0,*?*?*?*?*?*?*?*?*?*?*?*?*?*?*?*?*?*?*?*?*?*?,8.9,3.4,69,100205,58,1394,305,0.0,0.0,0.0,0,0,0,0,290,9.8,7,4,9999,99999,9,999999999,0.0,999,999,99
3019,3,4,18,0,*?*?*?*?*?*?*?*?*?*?*?*?*?*?*?*?*?*?*?*?*?*?,7.7,4.6,83,100205,0,-0,314,0.0,-0.0,0.0,0,0,0,0,300,8.8,10,5,9999,99999,9,999999999,0.0,999,999,99
3019,3,4,19,0,*?*?*?*?*?*?*?*?*?*?*?*?*?*?*?*?*?*?*?*?*?*?,6.1,3.9,87,100205,0,-0,307,0.0,-0.0,0.0,0,0,0,0,275,10.8,10,5,9999,99999,9,999999999,0.1,999,999,99
3019,3,4,20,0,*?*?*?*?*?*?*?*?*?*?*?*?*?*?*?*?*?*?*?*?*?*?,4.9,4.8,100,100205,0,-0,301,0.0,-0.0,0.0,0,0,0,0,250,9.3,10,5,9999,99999,9,999999999,0.8,999,999,99
3019,3,4,21,0,*?*?*?*?*?*?*?*?*?*?*?*?*?*?*?*?*?*?*?*?*?*?,5.1,5.0,100,100205,0,-0,302,0.0,-0.0,0.0,0,0,0,0,225,8.8,10,5,9999,99999,9,999999999,1.0,999,999,99
3019,3,4,22,0,*?*?*?*?*?*?*?*?*?*?*?*?*?*?*?*?*?*?*?*?*?*?,3.8,3.8,100,100205,0,-0,297,0.0,-0.0,0.0,0,0,0,0,200,9.3,10,5,9999,99999,9,999999999,2.7,999,999,99
3019,3,4,23,0,*?*?*?*?*?*?*?*?*?*?*?*?*?*?*?*?*?*?*?*?*?*?,4.1,4.1,100,100205,0,-0,298,0.0,-0.0,0.0,0,0,0,0,175,9.8,10,5,9999,99999,9,999999999,0.0,999,999,99
3019,3,4,24,0,*?*?*?*?*?*?*?*?*?*?*?*?*?*?*?*?*?*?*?*?*?*?,2.9,2.5,98,100205,0,-0,293,0.0,-0.0,0.0,0,0,0,0,140,5.7,10,5,9999,99999,9,999999999,0.0,999,999,99
3019,3,5,1,0,*?*?*?*?*?*?*?*?*?*?*?*?*?*?*?*?*?*?*?*?*?*?,4.9,4.5,98,101778,0,-0,301,0.0,-0.0,0.0,0,0,0,0,152,16.0,10,5,9999,99999,9,999999999,0.8,999,999,99
3019,3,5,2,0,*?*?*?*?*?*?*?*?*?*?*?*?*?*?*?*?*?*?*?*?*?*?,5.2,4.5,97,101778,0,-0,303,0.0,-0.0,0.0,0,0,0,0,153,17.0,10,5,9999,99999,9,999999999,0.4,999,999,99
3019,3,5,3,0,*?*?*?*?*?*?*?*?*?*?*?*?*?*?*?*?*?*?*?*?*?*?,5.1,4.5,97,101778,0,-0,302,0.0,-0.0,0.0,0,0,0,0,155,17.0,10,5,9999,99999,9,999999999,0.0,999,999,99
3019,3,5,4,0,*?*?*?*?*?*?*?*?*?*?*?*?*?*?*?*?*?*?*?*?*?*?,4.7,4.1,97,101778,0,-0,301,0.0,-0.0,0.0,0,0,0,0,157,11.8,10,5,9999,99999,9,999999999,0.1,999,999,99
3019,3,5,5,0,*?*?*?*?*?*?*?*?*?*?*?*?*?*?*?*?*?*?*?*?*?*?,5.6,4.8,96,101778,0,-0,304,0.0,-0.0,0.0,0,0,0,0,158,6.2,10,5,9999,99999,9,999999999,0.8,999,999,99
3019,3,5,6,0,*?*?*?*?*?*?*?*?*?*?*?*?*?*?*?*?*?*?*?*?*?*?,5.0,3.6,92,101778,0,-0,302,0.0,-0.0,0.0,0,0,0,0,160,5.7,10,5,9999,99999,9,999999999,1.1,999,999,99
3019,3,5,7,0,*?*?*?*?*?*?*?*?*?*?*?*?*?*?*?*?*?*?*?*?*?*?,4.3,3.2,95,101778,127,1391,299,10.9,0.0,10.9,1319,-0,1319,429,160,7.2,10,5,9999,99999,9,999999999,1.7,999,999,99
3019,3,5,8,0,*?*?*?*?*?*?*?*?*?*?*?*?*?*?*?*?*?*?*?*?*?*?,5.3,3.9,92,101778,323,1391,303,49.6,0.0,49.6,5785,0,5798,1967,160,7.2,10,5,9999,99999,9,999999999,1.4,999,999,99
3019,3,5,9,0,*?*?*?*?*?*?*?*?*?*?*?*?*?*?*?*?*?*?*?*?*?*?,6.2,4.8,92,101778,488,1388,307,82.4,0.0,82.4,9642,0,9670,3447,160,7.7,10,5,9999,99999,9,999999999,0.8,999,999,99
3019,3,5,10,0,*?*?*?*?*?*?*?*?*?*?*?*?*?*?*?*?*?*?*?*?*?*?,7.3,5.3,89,101778,613,1390,312,107.0,0.0,107.0,12600,0,12642,4673,160,7.7,10,5,9999,99999,9,999999999,0.0,999,999,99
3019,3,5,11,0,*?*?*?*?*?*?*?*?*?*?*?*?*?*?*?*?*?*?*?*?*?*?,8.9,6.4,86,101778,687,1389,319,121.8,0.0,121.8,14393,0,14445,5451,160,10.3,10,5,9999,99999,9,999999999,0.0,999,999,99
3019,3,5,12,0,*?*?*?*?*?*?*?*?*?*?*?*?*?*?*?*?*?*?*?*?*?*?,9.1,6.1,83,101778,707,1390,320,125.7,0.0,125.7,14870,0,14924,5662,160,9.8,10,5,9999,99999,9,999999999,0.0,999,999,99
3019,3,5,13,0,*?*?*?*?*?*?*?*?*?*?*?*?*?*?*?*?*?*?*?*?*?*?,9.1,5.5,79,101778,670,1389,320,118.4,0.0,118.4,13985,0,14035,5272,162,8.8,10,5,9999,99999,9,999999999,0.0,999,999,99
3019,3,5,14,0,*?*?*?*?*?*?*?*?*?*?*?*?*?*?*?*?*?*?*?*?*?*?,9.2,3.4,68,101778,580,1389,321,100.6,0.0,100.6,11821,0,11859,4343,163,10.3,10,5,9999,99999,9,999999999,0.0,999,999,99
3019,3,5,15,0,*?*?*?*?*?*?*?*?*?*?*?*?*?*?*?*?*?*?*?*?*?*?,9.0,3.6,70,101778,442,1388,320,73.3,0.0,73.3,8566,0,8590,3018,165,8.8,10,5,9999,99999,9,999999999,0.2,999,999,99
3019,3,5,16,0,*?*?*?*?*?*?*?*?*?*?*?*?*?*?*?*?*?*?*?*?*?*?,9.0,2.9,66,101778,267,1392,320,38.5,0.0,38.5,4501,0,4510,1506,167,10.8,10,5,9999,99999,9,999999999,0.0,999,999,99
3019,3,5,17,0,*?*?*?*?*?*?*?*?*?*?*?*?*?*?*?*?*?*?*?*?*?*?,8.6,4.5,77,101778,65,1397,318,0.0,0.0,0.0,0,0,0,0,168,9.3,10,5,9999,99999,9,999999999,0.9,999,999,99
3019,3,5,18,0,*?*?*?*?*?*?*?*?*?*?*?*?*?*?*?*?*?*?*?*?*?*?,7.9,5.8,88,101778,0,-0,314,0.0,-0.0,0.0,0,0,0,0,170,4.6,10,5,9999,99999,9,999999999,0.2,999,999,99
3019,3,5,19,0,*?*?*?*?*?*?*?*?*?*?*?*?*?*?*?*?*?*?*?*?*?*?,7.7,7.0,97,101778,0,-0,313,0.0,-0.0,0.0,0,0,0,0,162,6.7,10,5,9999,99999,9,999999999,0.0,999,999,99
3019,3,5,20,0,*?*?*?*?*?*?*?*?*?*?*?*?*?*?*?*?*?*?*?*?*?*?,6.7,6.7,100,101778,0,-0,309,0.0,-0.0,0.0,0,0,0,0,153,6.7,10,5,9999,99999,9,999999999,1.7,999,999,99
3019,3,5,21,0,*?*?*?*?*?*?*?*?*?*?*?*?*?*?*?*?*?*?*?*?*?*?,6.3,6.2,100,101778,0,-0,307,0.0,-0.0,0.0,0,0,0,0,145,6.2,10,5,9999,99999,9,999999999,0.3,999,999,99
3019,3,5,22,0,*?*?*?*?*?*?*?*?*?*?*?*?*?*?*?*?*?*?*?*?*?*?,5.5,5.5,100,101778,0,-0,304,0.0,-0.0,0.0,0,0,0,0,137,5.7,10,5,9999,99999,9,999999999,0.0,999,999,99
3019,3,5,23,0,*?*?*?*?*?*?*?*?*?*?*?*?*?*?*?*?*?*?*?*?*?*?,5.9,5.9,100,101778,0,-0,306,0.0,-0.0,0.0,0,0,0,0,128,5.2,10,5,9999,99999,9,999999999,0.0,999,999,99
3019,3,5,24,0,*?*?*?*?*?*?*?*?*?*?*?*?*?*?*?*?*?*?*?*?*?*?,4.4,4.3,100,101778,0,-0,299,0.0,-0.0,0.0,0,0,0,0,150,15.5,10,5,9999,99999,9,999999999,0.6,999,999,99
3019,3,6,1,0,*?*?*?*?*?*?*?*?*?*?*?*?*?*?*?*?*?*?*?*?*?*?,6.4,6.4,100,101844,0,-0,308,0.0,-0.0,0.0,0,0,0,0,127,16.0,10,5,9999,99999,9,999999999,0.0,999,999,99
3019,3,6,2,0,*?*?*?*?*?*?*?*?*?*?*?*?*?*?*?*?*?*?*?*?*?*?,6.3,6.2,100,101844,0,-0,307,0.0,-0.0,0.0,0,0,0,0,133,17.0,10,5,9999,99999,9,999999999,0.0,999,999,99
3019,3,6,3,0,*?*?*?*?*?*?*?*?*?*?*?*?*?*?*?*?*?*?*?*?*?*?,6.7,6.7,100,101844,0,-0,309,0.0,-0.0,0.0,0,0,0,0,140,17.0,10,5,9999,99999,9,999999999,0.0,999,999,99
3019,3,6,4,0,*?*?*?*?*?*?*?*?*?*?*?*?*?*?*?*?*?*?*?*?*?*?,7.0,7.0,100,101844,0,-0,310,0.0,-0.0,0.0,0,0,0,0,147,11.8,10,5,9999,99999,9,999999999,0.0,999,999,99
3019,3,6,5,0,*?*?*?*?*?*?*?*?*?*?*?*?*?*?*?*?*?*?*?*?*?*?,7.2,7.1,100,101844,0,-0,311,0.0,-0.0,0.0,0,0,0,0,153,6.2,10,5,9999,99999,9,999999999,0.0,999,999,99
3019,3,6,6,0,*?*?*?*?*?*?*?*?*?*?*?*?*?*?*?*?*?*?*?*?*?*?,6.8,6.7,100,101844,0,-0,309,0.0,-0.0,0.0,0,0,0,0,160,5.7,10,5,9999,99999,9,999999999,0.0,999,999,99
3019,3,6,7,0,*?*?*?*?*?*?*?*?*?*?*?*?*?*?*?*?*?*?*?*?*?*?,7.1,7.1,100,101844,135,1386,311,12.6,0.0,12.6,1512,-0,1513,493,162,7.2,10,5,9999,99999,9,999999999,0.0,999,999,99
3019,3,6,8,0,*?*?*?*?*?*?*?*?*?*?*?*?*?*?*?*?*?*?*?*?*?*?,6.7,6.7,100,101844,331,1389,305,89.1,49.7,77.3,9780,4237,8746,2032,163,7.2,9,5,9999,99999,9,999999999,0.0,999,999,99
3019,3,6,9,0,*?*?*?*?*?*?*?*?*?*?*?*?*?*?*?*?*?*?*?*?*?*?,8.1,7.3,97,101844,497,1390,311,146.1,54.3,126.7,16042,5107,14294,3552,165,7.7,9,5,9999,99999,9,999999999,0.0,999,999,99
3019,3,6,10,0,*?*?*?*?*?*?*?*?*?*?*?*?*?*?*?*?*?*?*?*?*?*?,10.5,8.4,89,101844,621,1389,322,188.8,56.2,163.7,20754,5482,18458,4861,167,7.7,9,5,9999,99999,9,999999999,0.0,999,999,99
3019,3,6,11,0,*?*?*?*?*?*?*?*?*?*?*?*?*?*?*?*?*?*?*?*?*?*?,10.6,7.6,83,101844,695,1389,322,214.4,57.0,185.8,23581,5639,20952,5728,168,10.3,9,5,9999,99999,9,999999999,0.0,999,999,99
3019,3,6,12,0,*?*?*?*?*?*?*?*?*?*?*?*?*?*?*?*?*?*?*?*?*?*?,11.3,7.1,77,101844,715,1390,321,292.9,143.4,219.1,31996,14764,24654,5507,170,9.8,8,4,9999,99999,9,999999999,0.0,999,999,99
3019,3,6,13,0,*?*?*?*?*?*?*?*?*?*?*?*?*?*?*?*?*?*?*?*?*?*?,11.4,6.4,73,101844,678,1389,322,276.1,142.6,206.6,30145,14561,23285,5097,172,8.8,8,4,9999,99999,9,999999999,0.0,999,999,99
3019,3,6,14,0,*?*?*?*?*?*?*?*?*?*?*?*?*?*?*?*?*?*?*?*?*?*?,11.0,5.9,73,101844,587,1388,320,234.9,140.0,175.7,25611,13936,19903,4166,173,10.3,8,4,9999,99999,9,999999999,0.0,999,999,99
3019,3,6,15,0,*?*?*?*?*?*?*?*?*?*?*?*?*?*?*?*?*?*?*?*?*?*?,11.0,3.6,62,101844,450,1390,319,172.1,134.0,128.7,18744,12488,14705,2905,175,8.8,8,4,9999,99999,9,999999999,0.0,999,999,99
3019,3,6,16,0,*?*?*?*?*?*?*?*?*?*?*?*?*?*?*?*?*?*?*?*?*?*?,11.3,2.3,55,101844,274,1391,325,69.4,46.8,60.1,7651,3651,7059,1291,177,10.8,9,5,9999,99999,9,999999999,0.0,999,999,99
3019,3,6,17,0,*?*?*?*?*?*?*?*?*?*?*?*?*?*?*?*?*?*?*?*?*?*?,10.9,3.2,61,101844,71,1381,329,0.0,0.0,0.0,0,0,0,0,178,9.3,10,5,9999,99999,9,999999999,0.0,999,999,99
3019,3,6,18,0,*?*?*?*?*?*?*?*?*?*?*?*?*?*?*?*?*?*?*?*?*?*?,10.9,5.0,68,101844,0,-0,328,0.0,-0.0,0.0,0,0,0,0,180,4.6,10,5,9999,99999,9,999999999,0.0,999,999,99
3019,3,6,19,0,*?*?*?*?*?*?*?*?*?*?*?*?*?*?*?*?*?*?*?*?*?*?,9.6,6.1,81,101844,0,-0,322,0.0,-0.0,0.0,0,0,0,0,175,6.7,10,5,9999,99999,9,999999999,0.0,999,999,99
3019,3,6,20,0,*?*?*?*?*?*?*?*?*?*?*?*?*?*?*?*?*?*?*?*?*?*?,8.3,6.2,89,101844,0,-0,316,0.0,-0.0,0.0,0,0,0,0,170,6.7,10,5,9999,99999,9,999999999,0.0,999,999,99
3019,3,6,21,0,*?*?*?*?*?*?*?*?*?*?*?*?*?*?*?*?*?*?*?*?*?*?,8.4,6.4,90,101844,0,-0,317,0.0,-0.0,0.0,0,0,0,0,165,6.2,10,5,9999,99999,9,999999999,0.0,999,999,99
3019,3,6,22,0,*?*?*?*?*?*?*?*?*?*?*?*?*?*?*?*?*?*?*?*?*?*?,8.7,7.3,93,101844,0,-0,318,0.0,-0.0,0.0,0,0,0,0,160,5.7,10,5,9999,99999,9,999999999,0.0,999,999,99
3019,3,6,23,0,*?*?*?*?*?*?*?*?*?*?*?*?*?*?*?*?*?*?*?*?*?*?,8.2,7.6,98,101844,0,-0,315,0.0,-0.0,0.0,0,0,0,0,155,5.2,10,5,9999,99999,9,999999999,0.0,999,999,99
3019,3,6,24,0,*?*?*?*?*?*?*?*?*?*?*?*?*?*?*?*?*?*?*?*?*?*?,6.3,6.4,100,101844,0,-0,307,0.0,-0.0,0.0,0,0,0,0,120,15.5,10,5,9999,99999,9,999999999,0.0,999,999,99
3019,3,7,1,0,*?*?*?*?*?*?*?*?*?*?*?*?*?*?*?*?*?*?*?*?*?*?,7.3,3.6,75,102029,0,-0,312,0.0,-0.0,0.0,0,0,0,0,152,16.0,10,5,9999,99999,9,999999999,0.0,999,999,99
3019,3,7,2,0,*?*?*?*?*?*?*?*?*?*?*?*?*?*?*?*?*?*?*?*?*?*?,7.1,1.5,66,102029,0,-0,312,0.0,-0.0,0.0,0,0,0,0,153,17.0,10,5,9999,99999,9,999999999,0.0,999,999,99
3019,3,7,3,0,*?*?*?*?*?*?*?*?*?*?*?*?*?*?*?*?*?*?*?*?*?*?,6.5,1.9,71,102029,0,-0,309,0.0,-0.0,0.0,0,0,0,0,155,17.0,10,5,9999,99999,9,999999999,0.0,999,999,99
3019,3,7,4,0,*?*?*?*?*?*?*?*?*?*?*?*?*?*?*?*?*?*?*?*?*?*?,6.7,1.3,67,102029,0,-0,310,0.0,-0.0,0.0,0,0,0,0,157,11.8,10,5,9999,99999,9,999999999,0.0,999,999,99
3019,3,7,5,0,*?*?*?*?*?*?*?*?*?*?*?*?*?*?*?*?*?*?*?*?*?*?,6.5,1.5,69,102029,0,-0,309,0.0,-0.0,0.0,0,0,0,0,158,6.2,10,5,9999,99999,9,999999999,0.0,999,999,99
3019,3,7,6,0,*?*?*?*?*?*?*?*?*?*?*?*?*?*?*?*?*?*?*?*?*?*?,6.2,1.9,72,102029,0,-0,308,0.0,-0.0,0.0,0,0,0,0,160,5.7,10,5,9999,99999,9,999999999,0.0,999,999,99
3019,3,7,7,0,*?*?*?*?*?*?*?*?*?*?*?*?*?*?*?*?*?*?*?*?*?*?,6.3,1.3,68,102029,144,1391,308,14.2,0.0,14.2,1706,-0,1707,557,182,7.2,10,5,9999,99999,9,999999999,0.0,999,999,99
3019,3,7,8,0,*?*?*?*?*?*?*?*?*?*?*?*?*?*?*?*?*?*?*?*?*?*?,6.3,0.6,66,102029,339,1387,308,53.0,0.0,53.0,6179,0,6193,2110,203,7.2,10,5,9999,99999,9,999999999,0.0,999,999,99
3019,3,7,9,0,*?*?*?*?*?*?*?*?*?*?*?*?*?*?*?*?*?*?*?*?*?*?,7.1,0.6,62,102029,505,1389,312,85.8,0.0,85.8,10046,0,10075,3609,225,7.7,10,5,9999,99999,9,999999999,0.0,999,999,99
3019,3,7,10,0,*?*?*?*?*?*?*?*?*?*?*?*?*?*?*?*?*?*?*?*?*?*?,8.9,0.6,55,102029,629,1388,320,110.3,0.0,110.3,13000,0,13044,4845,247,7.7,10,5,9999,99999,9,999999999,0.0,999,999,99
3019,3,7,11,0,*?*?*?*?*?*?*?*?*?*?*?*?*?*?*?*?*?*?*?*?*?*?,8.8,0.2,53,102029,703,1388,319,125.0,0.0,125.0,14791,0,14845,5626,268,10.3,10,5,9999,99999,9,999999999,0.0,999,999,99
3019,3,7,12,0,*?*?*?*?*?*?*?*?*?*?*?*?*?*?*?*?*?*?*?*?*?*?,9.2,0.2,52,102029,722,1388,321,128.8,0.0,128.8,15258,0,15315,5834,290,9.8,10,5,9999,99999,9,999999999,0.0,999,999,99
3019,3,7,13,0,*?*?*?*?*?*?*?*?*?*?*?*?*?*?*?*?*?*?*?*?*?*?,9.2,0.2,52,102029,685,1388,321,121.5,0.0,121.5,14361,0,14412,5437,295,8.8,10,5,9999,99999,9,999999999,0.0,999,999,99
3019,3,7,14,0,*?*?*?*?*?*?*?*?*?*?*?*?*?*?*?*?*?*?*?*?*?*?,9.5,-0.2,50,102029,595,1389,323,103.6,0.0,103.6,12179,0,12219,4495,300,10.3,10,5,9999,99999,9,999999999,0.2,999,999,99
3019,3,7,15,0,*?*?*?*?*?*?*?*?*?*?*?*?*?*?*?*?*?*?*?*?*?*?,9.3,-0.6,49,102029,457,1390,322,76.2,0.0,76.2,8907,0,8932,3153,305,8.8,10,5,9999,99999,9,999999999,0.4,999,999,99
3019,3,7,16,0,*?*?*?*?*?*?*?*?*?*?*?*?*?*?*?*?*?*?*?*?*?*?,9.2,-1.3,46,102029,280,1386,322,41.3,0.0,41.3,4821,0,4830,1619,310,10.8,10,5,9999,99999,9,999999999,0.1,999,999,99
3019,3,7,17,0,*?*?*?*?*?*?*?*?*?*?*?*?*?*?*?*?*?*?*?*?*?*?,9.4,-1.5,45,102029,78,1385,322,1.3,0.0,1.3,174,-0,174,53,315,9.3,10,5,9999,99999,9,999999999,0.1,999,999,99
3019,3,7,18,0,*?*?*?*?*?*?*?*?*?*?*?*?*?*?*?*?*?*?*?*?*?*?,8.4,0.8,58,102029,0,-0,318,0.0,-0.0,0.0,0,0,0,0,320,4.6,10,5,9999,99999,9,999999999,0.7,999,999,99
3019,3,7,19,0,*?*?*?*?*?*?*?*?*?*?*?*?*?*?*?*?*?*?*?*?*?*?,7.7,1.5,63,102029,0,-0,314,0.0,-0.0,0.0,0,0,0,0,288,6.7,10,5,9999,99999,9,999999999,0.7,999,999,99
3019,3,7,20,0,*?*?*?*?*?*?*?*?*?*?*?*?*?*?*?*?*?*?*?*?*?*?,7.5,1.5,64,102029,0,-0,313,0.0,-0.0,0.0,0,0,0,0,257,6.7,10,5,9999,99999,9,999999999,0.2,999,999,99
3019,3,7,21,0,*?*?*?*?*?*?*?*?*?*?*?*?*?*?*?*?*?*?*?*?*?*?,7.6,1.0,62,102029,0,-0,314,0.0,-0.0,0.0,0,0,0,0,225,6.2,10,5,9999,99999,9,999999999,0.1,999,999,99
3019,3,7,22,0,*?*?*?*?*?*?*?*?*?*?*?*?*?*?*?*?*?*?*?*?*?*?,7.1,-0.4,58,102029,0,-0,312,0.0,-0.0,0.0,0,0,0,0,193,5.7,10,5,9999,99999,9,999999999,0.7,999,999,99
3019,3,7,23,0,*?*?*?*?*?*?*?*?*?*?*?*?*?*?*?*?*?*?*?*?*?*?,7.7,-0.4,55,102029,0,-0,315,0.0,-0.0,0.0,0,0,0,0,162,5.2,10,5,9999,99999,9,999999999,0.2,999,999,99
3019,3,7,24,0,*?*?*?*?*?*?*?*?*?*?*?*?*?*?*?*?*?*?*?*?*?*?,7.7,5.8,85,102029,0,-0,314,0.0,-0.0,0.0,0,0,0,0,150,15.5,10,5,9999,99999,9,999999999,0.0,999,999,99
3019,3,8,1,0,*?*?*?*?*?*?*?*?*?*?*?*?*?*?*?*?*?*?*?*?*?*?,8.2,3.6,73,102050,0,-0,316,0.0,-0.0,0.0,0,0,0,0,133,9.3,10,5,9999,99999,9,999999999,0.1,999,999,99
3019,3,8,2,0,*?*?*?*?*?*?*?*?*?*?*?*?*?*?*?*?*?*?*?*?*?*?,7.8,5.1,83,102050,0,-0,314,0.0,-0.0,0.0,0,0,0,0,137,9.3,10,5,9999,99999,9,999999999,2.9,999,999,99
3019,3,8,3,0,*?*?*?*?*?*?*?*?*?*?*?*?*?*?*?*?*?*?*?*?*?*?,7.4,4.1,80,102050,0,-0,312,0.0,-0.0,0.0,0,0,0,0,140,11.8,10,5,9999,99999,9,999999999,2.4,999,999,99
3019,3,8,4,0,*?*?*?*?*?*?*?*?*?*?*?*?*?*?*?*?*?*?*?*?*?*?,7.5,4.5,81,102050,0,-0,313,0.0,-0.0,0.0,0,0,0,0,143,12.4,10,5,9999,99999,9,999999999,1.6,999,999,99
3019,3,8,5,0,*?*?*?*?*?*?*?*?*?*?*?*?*?*?*?*?*?*?*?*?*?*?,7.4,4.8,84,102050,0,-0,312,0.0,-0.0,0.0,0,0,0,0,147,11.3,10,5,9999,99999,9,999999999,0.3,999,999,99
3019,3,8,6,0,*?*?*?*?*?*?*?*?*?*?*?*?*?*?*?*?*?*?*?*?*?*?,7.2,5.0,86,102050,0,-0,311,0.0,-0.0,0.0,0,0,0,0,150,11.3,10,5,9999,99999,9,999999999,1.5,999,999,99
3019,3,8,7,0,*?*?*?*?*?*?*?*?*?*?*?*?*?*?*?*?*?*?*?*?*?*?,7.0,4.8,86,102050,152,1386,306,27.7,33.6,24.0,3118,1948,2919,501,150,16.0,9,5,9999,99999,9,999999999,1.5,999,999,99
3019,3,8,8,0,*?*?*?*?*?*?*?*?*?*?*?*?*?*?*?*?*?*?*?*?*?*?,7.7,5.6,86,102050,348,1389,309,95.0,50.4,82.4,10424,4356,9318,2178,150,16.5,9,5,9999,99999,9,999999999,0.0,999,999,99
3019,3,8,9,0,*?*?*?*?*?*?*?*?*?*?*?*?*?*?*?*?*?*?*?*?*?*?,8.3,5.8,84,102050,513,1387,312,151.9,54.6,131.7,16685,5169,14862,3720,150,11.8,9,5,9999,99999,9,999999999,0.0,999,999,99
3019,3,8,10,0,*?*?*?*?*?*?*?*?*?*?*?*?*?*?*?*?*?*?*?*?*?*?,10.2,5.8,74,102050,637,1388,320,194.6,56.4,168.7,21391,5521,19020,5050,150,13.4,9,5,9999,99999,9,999999999,0.0,999,999,99
3019,3,8,11,0,*?*?*?*?*?*?*?*?*?*?*?*?*?*?*?*?*?*?*?*?*?*?,11.5,6.4,71,102050,711,1388,326,220.0,57.1,190.7,24207,5669,21504,5929,150,12.4,9,5,9999,99999,9,999999999,0.0,999,999,99
3019,3,8,12,0,*?*?*?*?*?*?*?*?*?*?*?*?*?*?*?*?*?*?*?*?*?*?,11.3,6.6,72,102050,730,1388,326,226.6,57.3,196.4,24932,5702,22143,6167,150,13.9,9,5,9999,99999,9,999999999,0.0,999,999,99
3019,3,8,13,0,*?*?*?*?*?*?*?*?*?*?*?*?*?*?*?*?*?*?*?*?*?*?,11.4,6.7,73,102050,693,1388,326,213.7,56.9,185.3,23514,5636,20893,5706,152,12.9,9,5,9999,99999,9,999999999,0.0,999,999,99
3019,3,8,14,0,*?*?*?*?*?*?*?*?*?*?*?*?*?*?*?*?*?*?*?*?*?*?,11.6,6.9,72,102050,602,1388,331,105.0,0.0,105.0,12359,0,12400,4570,153,11.8,10,5,9999,99999,9,999999999,0.0,999,999,99
3019,3,8,15,0,*?*?*?*?*?*?*?*?*?*?*?*?*?*?*?*?*?*?*?*?*?*?,11.1,7.0,76,102050,464,1389,325,134.9,53.7,116.9,14807,4977,13201,3233,155,9.8,9,5,9999,99999,9,999999999,0.0,999,999,99
3019,3,8,16,0,*?*?*?*?*?*?*?*?*?*?*?*?*?*?*?*?*?*?*?*?*?*?,11.1,6.4,73,102050,287,1386,325,74.2,47.7,64.3,8174,3794,7533,1386,157,9.3,9,5,9999,99999,9,999999999,0.0,999,999,99
3019,3,8,17,0,*?*?*?*?*?*?*?*?*?*?*?*?*?*?*?*?*?*?*?*?*?*?,11.0,6.4,73,102050,85,1388,328,2.6,0.0,2.6,343,-0,342,107,158,11.3,10,5,9999,99999,9,999999999,0.0,999,999,99
3019,3,8,18,0,*?*?*?*?*?*?*?*?*?*?*?*?*?*?*?*?*?*?*?*?*?*?,10.4,6.2,75,102050,0,-0,326,0.0,-0.0,0.0,0,0,0,0,160,10.3,10,5,9999,99999,9,999999999,0.0,999,999,99
3019,3,8,19,0,*?*?*?*?*?*?*?*?*?*?*?*?*?*?*?*?*?*?*?*?*?*?,10.0,4.6,70,102050,0,-0,324,0.0,-0.0,0.0,0,0,0,0,158,7.7,10,5,9999,99999,9,999999999,0.0,999,999,99
3019,3,8,20,0,*?*?*?*?*?*?*?*?*?*?*?*?*?*?*?*?*?*?*?*?*?*?,9.5,4.6,72,102050,0,-0,322,0.0,-0.0,0.0,0,0,0,0,157,3.6,10,5,9999,99999,9,999999999,0.0,999,999,99
3019,3,8,21,0,*?*?*?*?*?*?*?*?*?*?*?*?*?*?*?*?*?*?*?*?*?*?,9.3,5.5,77,102050,0,-0,321,0.0,-0.0,0.0,0,0,0,0,155,2.6,10,5,9999,99999,9,999999999,0.4,999,999,99
3019,3,8,22,0,*?*?*?*?*?*?*?*?*?*?*?*?*?*?*?*?*?*?*?*?*?*?,8.7,5.5,81,102050,0,-0,318,0.0,-0.0,0.0,0,0,0,0,153,4.1,10,5,9999,99999,9,999999999,0.5,999,999,99
3019,3,8,23,0,*?*?*?*?*?*?*?*?*?*?*?*?*?*?*?*?*?*?*?*?*?*?,8.3,5.1,81,102050,0,-0,316,0.0,-0.0,0.0,0,0,0,0,152,4.1,10,5,9999,99999,9,999999999,0.0,999,999,99
3019,3,8,24,0,*?*?*?*?*?*?*?*?*?*?*?*?*?*?*?*?*?*?*?*?*?*?,8.3,1.7,63,102050,0,-0,317,0.0,-0.0,0.0,0,0,0,0,130,12.9,10,5,9999,99999,9,999999999,0.1,999,999,99
3019,3,9,1,0,*?*?*?*?*?*?*?*?*?*?*?*?*?*?*?*?*?*?*?*?*?*?,6.8,5.0,88,101935,0,-0,310,0.0,-0.0,0.0,0,0,0,0,140,9.3,10,5,9999,99999,9,999999999,0.5,999,999,99
3019,3,9,2,0,*?*?*?*?*?*?*?*?*?*?*?*?*?*?*?*?*?*?*?*?*?*?,6.0,4.8,92,101935,0,-0,306,0.0,-0.0,0.0,0,0,0,0,130,9.3,10,5,9999,99999,9,999999999,1.2,999,999,99
3019,3,9,3,0,*?*?*?*?*?*?*?*?*?*?*?*?*?*?*?*?*?*?*?*?*?*?,5.8,5.1,95,101935,0,-0,305,0.0,-0.0,0.0,0,0,0,0,120,11.8,10,5,9999,99999,9,999999999,0.3,999,999,99
3019,3,9,4,0,*?*?*?*?*?*?*?*?*?*?*?*?*?*?*?*?*?*?*?*?*?*?,5.4,4.6,95,101935,0,-0,304,0.0,-0.0,0.0,0,0,0,0,110,12.4,10,5,9999,99999,9,999999999,0.0,999,999,99
3019,3,9,5,0,*?*?*?*?*?*?*?*?*?*?*?*?*?*?*?*?*?*?*?*?*?*?,5.0,4.1,94,101935,0,-0,302,0.0,-0.0,0.0,0,0,0,0,100,11.3,10,5,9999,99999,9,999999999,0.0,999,999,99
3019,3,9,6,0,*?*?*?*?*?*?*?*?*?*?*?*?*?*?*?*?*?*?*?*?*?*?,5.5,3.6,87,101935,0,-0,304,0.0,-0.0,0.0,0,0,0,0,90,11.3,10,5,9999,99999,9,999999999,0.0,999,999,99
3019,3,9,7,0,*?*?*?*?*?*?*?*?*?*?*?*?*?*?*?*?*?*?*?*?*?*?,6.0,3.8,86,101935,161,1390,306,17.6,0.0,17.6,2094,-0,2096,685,87,16.0,10,5,9999,99999,9,999999999,0.0,999,999,99
3019,3,9,8,0,*?*?*?*?*?*?*?*?*?*?*?*?*?*?*?*?*?*?*?*?*?*?,6.0,4.1,88,101935,356,1386,293,153.4,213.2,98.6,16206,18015,11530,1934,83,16.5,7,4,9999,99999,9,999999999,0.1,999,999,99
3019,3,9,9,0,*?*?*?*?*?*?*?*?*?*?*?*?*?*?*?*?*?*?*?*?*?*?,7.1,5.1,87,101935,521,1386,302,205.2,137.5,153.5,22349,13340,17445,3549,80,11.8,8,4,9999,99999,9,999999999,0.0,999,999,99
3019,3,9,10,0,*?*?*?*?*?*?*?*?*?*?*?*?*?*?*?*?*?*?*?*?*?*?,8.6,4.3,75,101935,645,1387,309,261.6,141.7,195.7,28542,14363,22093,4757,77,13.4,8,4,9999,99999,9,999999999,0.0,999,999,99
3019,3,9,11,0,*?*?*?*?*?*?*?*?*?*?*?*?*?*?*?*?*?*?*?*?*?*?,9.9,4.8,70,101935,719,1387,310,348.9,240.4,224.4,37251,25028,24992,5194,73,12.4,7,4,9999,99999,9,999999999,0.0,999,999,99
3019,3,9,12,0,*?*?*?*?*?*?*?*?*?*?*?*?*?*?*?*?*?*?*?*?*?*?,9.9,3.4,64,101935,738,1388,309,359.1,241.0,230.9,38366,25198,25667,5408,70,13.9,7,4,9999,99999,9,999999999,0.0,999,999,99
3019,3,9,13,0,*?*?*?*?*?*?*?*?*?*?*?*?*?*?*?*?*?*?*?*?*?*?,10.4,3.0,60,101935,700,1387,306,375.9,333.6,207.5,40248,34608,23301,4701,90,12.9,6,3,9999,99999,9,999999999,0.0,999,999,99
3019,3,9,14,0,*?*?*?*?*?*?*?*?*?*?*?*?*?*?*?*?*?*?*?*?*?*?,10.7,2.3,56,101935,609,1387,307,321.4,327.9,177.4,34287,33110,20132,3826,110,11.8,6,3,9999,99999,9,999999999,0.0,999,999,99
3019,3,9,15,0,*?*?*?*?*?*?*?*?*?*?*?*?*?*?*?*?*?*?*?*?*?*?,10.2,2.5,59,101935,471,1388,305,238.6,315.0,131.7,25338,29646,15207,2672,130,9.8,6,3,9999,99999,9,999999999,0.0,999,999,99
3019,3,9,16,0,*?*?*?*?*?*?*?*?*?*?*?*?*?*?*?*?*?*?*?*?*?*?,10.6,2.3,57,101935,294,1387,307,133.0,281.0,73.4,13787,21568,9496,1347,150,9.3,6,3,9999,99999,9,999999999,0.0,999,999,99
3019,3,9,17,0,*?*?*?*?*?*?*?*?*?*?*?*?*?*?*?*?*?*?*?*?*?*?,10.2,3.6,64,101935,92,1391,320,6.9,13.9,6.0,809,495,847,92,170,11.3,9,5,9999,99999,9,999999999,0.0,999,999,99
3019,3,9,18,0,*?*?*?*?*?*?*?*?*?*?*?*?*?*?*?*?*?*?*?*?*?*?,9.4,3.6,67,101935,0,-0,322,0.0,-0.0,0.0,0,0,0,0,190,10.3,10,5,9999,99999,9,999999999,0.0,999,999,99
3019,3,9,19,0,*?*?*?*?*?*?*?*?*?*?*?*?*?*?*?*?*?*?*?*?*?*?,8.2,5.1,81,101935,0,-0,316,0.0,-0.0,0.0,0,0,0,0,183,7.7,10,5,9999,99999,9,999999999,0.0,999,999,99
3019,3,9,20,0,*?*?*?*?*?*?*?*?*?*?*?*?*?*?*?*?*?*?*?*?*?*?,7.6,5.6,88,101935,0,-0,313,0.0,-0.0,0.0,0,0,0,0,177,3.6,10,5,9999,99999,9,999999999,0.0,999,999,99
3019,3,9,21,0,*?*?*?*?*?*?*?*?*?*?*?*?*?*?*?*?*?*?*?*?*?*?,7.2,5.3,88,101935,0,-0,311,0.0,-0.0,0.0,0,0,0,0,170,2.6,10,5,9999,99999,9,999999999,0.0,999,999,99
3019,3,9,22,0,*?*?*?*?*?*?*?*?*?*?*?*?*?*?*?*?*?*?*?*?*?*?,7.4,5.3,87,101935,0,-0,312,0.0,-0.0,0.0,0,0,0,0,163,4.1,10,5,9999,99999,9,999999999,0.0,999,999,99
3019,3,9,23,0,*?*?*?*?*?*?*?*?*?*?*?*?*?*?*?*?*?*?*?*?*?*?,8.3,5.9,85,101935,0,-0,316,0.0,-0.0,0.0,0,0,0,0,157,4.1,10,5,9999,99999,9,999999999,0.0,999,999,99
3019,3,9,24,0,*?*?*?*?*?*?*?*?*?*?*?*?*?*?*?*?*?*?*?*?*?*?,8.0,5.1,82,101935,0,-0,315,0.0,-0.0,0.0,0,0,0,0,150,12.9,10,5,9999,99999,9,999999999,0.0,999,999,99
3019,3,10,1,0,*?*?*?*?*?*?*?*?*?*?*?*?*?*?*?*?*?*?*?*?*?*?,9.4,7.7,90,103037,0,-0,321,0.0,-0.0,0.0,0,0,0,0,178,9.3,10,5,9999,99999,9,999999999,0.0,999,999,99
3019,3,10,2,0,*?*?*?*?*?*?*?*?*?*?*?*?*?*?*?*?*?*?*?*?*?*?,9.6,8.5,93,103037,0,-0,322,0.0,-0.0,0.0,0,0,0,0,207,9.3,10,5,9999,99999,9,999999999,0.0,999,999,99
3019,3,10,3,0,*?*?*?*?*?*?*?*?*?*?*?*?*?*?*?*?*?*?*?*?*?*?,9.4,9.3,99,103037,0,-0,320,0.0,-0.0,0.0,0,0,0,0,235,11.8,10,5,9999,99999,9,999999999,0.0,999,999,99
3019,3,10,4,0,*?*?*?*?*?*?*?*?*?*?*?*?*?*?*?*?*?*?*?*?*?*?,9.8,9.2,96,103037,0,-0,322,0.0,-0.0,0.0,0,0,0,0,263,12.4,10,5,9999,99999,9,999999999,0.0,999,999,99
3019,3,10,5,0,*?*?*?*?*?*?*?*?*?*?*?*?*?*?*?*?*?*?*?*?*?*?,9.8,8.8,94,103037,0,-0,322,0.0,-0.0,0.0,0,0,0,0,292,11.3,10,5,9999,99999,9,999999999,0.0,999,999,99
3019,3,10,6,0,*?*?*?*?*?*?*?*?*?*?*?*?*?*?*?*?*?*?*?*?*?*?,9.3,9.2,100,103037,0,-0,320,0.0,-0.0,0.0,0,0,0,0,320,11.3,10,5,9999,99999,9,999999999,0.0,999,999,99
3019,3,10,7,0,*?*?*?*?*?*?*?*?*?*?*?*?*?*?*?*?*?*?*?*?*?*?,9.2,8.8,97,103037,169,1385,320,19.3,0.0,19.3,2289,-0,2291,750,318,16.0,10,5,9999,99999,9,999999999,0.0,999,999,99
3019,3,10,8,0,*?*?*?*?*?*?*?*?*?*?*?*?*?*?*?*?*?*?*?*?*?*?,9.2,8.4,95,103037,365,1388,320,58.1,0.0,58.1,6774,0,6790,2331,317,16.5,10,5,9999,99999,9,999999999,0.0,999,999,99
3019,3,10,9,0,*?*?*?*?*?*?*?*?*?*?*?*?*?*?*?*?*?*?*?*?*?*?,9.6,8.8,95,103037,530,1387,322,90.8,0.0,90.8,10648,0,10681,3854,315,11.8,10,5,9999,99999,9,999999999,0.0,999,999,99
3019,3,10,10,0,*?*?*?*?*?*?*?*?*?*?*?*?*?*?*?*?*?*?*?*?*?*?,9.9,9.6,98,103037,653,1386,323,115.3,0.0,115.3,13604,0,13652,5105,313,13.4,10,5,9999,99999,9,999999999,0.0,999,999,99
3019,3,10,11,0,*?*?*?*?*?*?*?*?*?*?*?*?*?*?*?*?*?*?*?*?*?*?,10.4,9.9,97,103037,727,1387,325,129.9,0.0,129.9,15389,0,15446,5891,312,12.4,10,5,9999,99999,9,999999999,0.0,999,999,99
3019,3,10,12,0,*?*?*?*?*?*?*?*?*?*?*?*?*?*?*?*?*?*?*?*?*?*?,10.3,10.3,100,103037,745,1386,324,133.6,0.0,133.6,15840,0,15900,6093,310,13.9,10,5,9999,99999,9,999999999,0.0,999,999,99
3019,3,10,13,0,*?*?*?*?*?*?*?*?*?*?*?*?*?*?*?*?*?*?*?*?*?*?,10.7,10.7,100,103037,707,1385,326,126.1,0.0,126.1,14921,0,14976,5683,310,12.9,10,5,9999,99999,9,999999999,0.0,999,999,99
3019,3,10,14,0,*?*?*?*?*?*?*?*?*?*?*?*?*?*?*?*?*?*?*?*?*?*?,10.6,10.2,97,103037,616,1386,326,108.0,0.0,108.0,12715,0,12758,4722,310,11.8,10,5,9999,99999,9,999999999,0.0,999,999,99
3019,3,10,15,0,*?*?*?*?*?*?*?*?*?*?*?*?*?*?*?*?*?*?*?*?*?*?,10.4,9.9,97,103037,477,1385,325,80.5,0.0,80.5,9415,0,9442,3353,310,9.8,10,5,9999,99999,9,999999999,0.0,999,999,99
3019,3,10,16,0,*?*?*?*?*?*?*?*?*?*?*?*?*?*?*?*?*?*?*?*?*?*?,10.5,10.1,97,103037,301,1387,325,45.5,0.0,45.5,5303,0,5313,1791,310,9.3,10,5,9999,99999,9,999999999,0.0,999,999,99
3019,3,10,17,0,*?*?*?*?*?*?*?*?*?*?*?*?*?*?*?*?*?*?*?*?*?*?,10.5,9.7,94,103037,98,1380,322,9.2,17.3,8.0,1084,813,1023,165,310,11.3,9,5,9999,99999,9,999999999,0.0,999,999,99
3019,3,10,18,0,*?*?*?*?*?*?*?*?*?*?*?*?*?*?*?*?*?*?*?*?*?*?,10.4,9.4,94,103037,0,-0,325,0.0,-0.0,0.0,0,0,0,0,310,10.3,10,5,9999,99999,9,999999999,0.0,999,999,99
3019,3,10,19,0,*?*?*?*?*?*?*?*?*?*?*?*?*?*?*?*?*?*?*?*?*?*?,9.6,8.8,95,103037,0,-0,322,0.0,-0.0,0.0,0,0,0,0,282,7.7,10,5,9999,99999,9,999999999,0.3,999,999,99
3019,3,10,20,0,*?*?*?*?*?*?*?*?*?*?*?*?*?*?*?*?*?*?*?*?*?*?,9.8,9.2,96,103037,0,-0,322,0.0,-0.0,0.0,0,0,0,0,253,3.6,10,5,9999,99999,9,999999999,2.3,999,999,99
3019,3,10,21,0,*?*?*?*?*?*?*?*?*?*?*?*?*?*?*?*?*?*?*?*?*?*?,9.7,8.4,91,103037,0,-0,322,0.0,-0.0,0.0,0,0,0,0,225,2.6,10,5,9999,99999,9,999999999,2.6,999,999,99
3019,3,10,22,0,*?*?*?*?*?*?*?*?*?*?*?*?*?*?*?*?*?*?*?*?*?*?,10.0,8.3,89,103037,0,-0,323,0.0,-0.0,0.0,0,0,0,0,197,4.1,10,5,9999,99999,9,999999999,2.2,999,999,99
3019,3,10,23,0,*?*?*?*?*?*?*?*?*?*?*?*?*?*?*?*?*?*?*?*?*?*?,9.2,7.6,90,103037,0,-0,320,0.0,-0.0,0.0,0,0,0,0,168,4.1,10,5,9999,99999,9,999999999,0.0,999,999,99
3019,3,10,24,0,*?*?*?*?*?*?*?*?*?*?*?*?*?*?*?*?*?*?*?*?*?*?,9.2,6.9,86,103037,0,-0,320,0.0,-0.0,0.0,0,0,0,0,150,12.9,10,5,9999,99999,9,999999999,0.0,999,999,99
3019,3,11,1,0,*?*?*?*?*?*?*?*?*?*?*?*?*?*?*?*?*?*?*?*?*?*?,6.7,1.9,70,103591,0,-0,310,0.0,-0.0,0.0,0,0,0,0,145,9.3,10,5,9999,99999,9,999999999,0.0,999,999,99
3019,3,11,2,0,*?*?*?*?*?*?*?*?*?*?*?*?*?*?*?*?*?*?*?*?*?*?,5.8,-1.5,58,103591,0,-0,306,0.0,-0.0,0.0,0,0,0,0,150,9.3,10,5,9999,99999,9,999999999,0.0,999,999,99
3019,3,11,3,0,*?*?*?*?*?*?*?*?*?*?*?*?*?*?*?*?*?*?*?*?*?*?,5.7,-2.2,55,103591,0,-0,306,0.0,-0.0,0.0,0,0,0,0,155,11.8,10,5,9999,99999,9,999999999,0.0,999,999,99
3019,3,11,4,0,*?*?*?*?*?*?*?*?*?*?*?*?*?*?*?*?*?*?*?*?*?*?,5.7,-1.5,58,103591,0,-0,306,0.0,-0.0,0.0,0,0,0,0,160,12.4,10,5,9999,99999,9,999999999,0.0,999,999,99
3019,3,11,5,0,*?*?*?*?*?*?*?*?*?*?*?*?*?*?*?*?*?*?*?*?*?*?,5.5,-1.3,60,103591,0,-0,305,0.0,-0.0,0.0,0,0,0,0,165,11.3,10,5,9999,99999,9,999999999,0.0,999,999,99
3019,3,11,6,0,*?*?*?*?*?*?*?*?*?*?*?*?*?*?*?*?*?*?*?*?*?*?,6.3,-1.3,57,103591,0,-0,309,0.0,-0.0,0.0,0,0,0,0,170,11.3,10,5,9999,99999,9,999999999,0.0,999,999,99
3019,3,11,7,0,*?*?*?*?*?*?*?*?*?*?*?*?*?*?*?*?*?*?*?*?*?*?,6.3,-1.7,55,103591,178,1389,303,36.5,37.9,31.7,4080,2411,3797,665,168,16.0,9,5,9999,99999,9,999999999,0.0,999,999,99
3019,3,11,8,0,*?*?*?*?*?*?*?*?*?*?*?*?*?*?*?*?*?*?*?*?*?*?,5.6,-2.2,55,103591,373,1386,300,103.9,51.3,90.0,11397,4520,10180,2402,167,16.5,9,5,9999,99999,9,999999999,0.0,999,999,99
3019,3,11,9,0,*?*?*?*?*?*?*?*?*?*?*?*?*?*?*?*?*?*?*?*?*?*?,6.7,-1.3,56,103591,538,1386,305,160.7,55.1,139.3,17654,5255,15718,3980,165,11.8,9,5,9999,99999,9,999999999,0.0,999,999,99
3019,3,11,10,0,*?*?*?*?*?*?*?*?*?*?*?*?*?*?*?*?*?*?*?*?*?*?,7.5,-0.2,57,103591,661,1385,308,203.2,56.6,176.2,22347,5576,19863,5339,163,13.4,9,5,9999,99999,9,999999999,0.0,999,999,99
3019,3,11,11,0,*?*?*?*?*?*?*?*?*?*?*?*?*?*?*?*?*?*?*?*?*?*?,8.0,-0.4,55,103591,734,1385,316,131.5,0.0,131.5,15586,0,15645,5979,162,12.4,10,5,9999,99999,9,999999999,0.0,999,999,99
3019,3,11,12,0,*?*?*?*?*?*?*?*?*?*?*?*?*?*?*?*?*?*?*?*?*?*?,7.9,0.4,59,103591,753,1386,315,135.2,0.0,135.2,16035,0,16096,6180,160,13.9,10,5,9999,99999,9,999999999,0.0,999,999,99
3019,3,11,13,0,*?*?*?*?*?*?*?*?*?*?*?*?*?*?*?*?*?*?*?*?*?*?,8.4,-0.2,54,103591,715,1386,318,127.6,0.0,127.6,15109,0,15164,5767,150,12.9,10,5,9999,99999,9,999999999,0.0,999,999,99
3019,3,11,14,0,*?*?*?*?*?*?*?*?*?*?*?*?*?*?*?*?*?*?*?*?*?*?,8.2,-0.2,54,103591,623,1385,317,109.5,0.0,109.5,12893,0,12936,4797,140,11.8,10,5,9999,99999,9,999999999,0.0,999,999,99
3019,3,11,15,0,*?*?*?*?*?*?*?*?*?*?*?*?*?*?*?*?*?*?*?*?*?*?,7.9,-1.1,51,103591,484,1384,316,81.9,0.0,81.9,9583,0,9611,3421,130,9.8,10,5,9999,99999,9,999999999,0.0,999,999,99
3019,3,11,16,0,*?*?*?*?*?*?*?*?*?*?*?*?*?*?*?*?*?*?*?*?*?*?,7.9,-1.3,51,103591,308,1387,316,46.8,0.0,46.8,5462,0,5474,1848,120,9.3,10,5,9999,99999,9,999999999,0.0,999,999,99
3019,3,11,17,0,*?*?*?*?*?*?*?*?*?*?*?*?*?*?*?*?*?*?*?*?*?*?,8.0,-1.7,49,103591,105,1384,316,6.7,0.0,6.7,825,-0,824,266,110,11.3,10,5,9999,99999,9,999999999,0.0,999,999,99
3019,3,11,18,0,*?*?*?*?*?*?*?*?*?*?*?*?*?*?*?*?*?*?*?*?*?*?,7.6,-1.5,51,103591,0,-0,314,0.0,-0.0,0.0,0,0,0,0,100,10.3,10,5,9999,99999,9,999999999,0.0,999,999,99
3019,3,11,19,0,*?*?*?*?*?*?*?*?*?*?*?*?*?*?*?*?*?*?*?*?*?*?,7.8,-1.7,49,103591,0,-0,315,0.0,-0.0,0.0,0,0,0,0,113,7.7,10,5,9999,99999,9,999999999,0.0,999,999,99
3019,3,11,20,0,*?*?*?*?*?*?*?*?*?*?*?*?*?*?*?*?*?*?*?*?*?*?,6.4,-1.3,56,103591,0,-0,309,0.0,-0.0,0.0,0,0,0,0,127,3.6,10,5,9999,99999,9,999999999,0.0,999,999,99
3019,3,11,21,0,*?*?*?*?*?*?*?*?*?*?*?*?*?*?*?*?*?*?*?*?*?*?,6.5,-1.3,57,103591,0,-0,309,0.0,-0.0,0.0,0,0,0,0,140,2.6,10,5,9999,99999,9,999999999,0.0,999,999,99
3019,3,11,22,0,*?*?*?*?*?*?*?*?*?*?*?*?*?*?*?*?*?*?*?*?*?*?,6.3,-0.4,61,103591,0,-0,308,0.0,-0.0,0.0,0,0,0,0,153,4.1,10,5,9999,99999,9,999999999,0.0,999,999,99
3019,3,11,23,0,*?*?*?*?*?*?*?*?*?*?*?*?*?*?*?*?*?*?*?*?*?*?,6.4,-0.2,62,103591,0,-0,309,0.0,-0.0,0.0,0,0,0,0,167,4.1,10,5,9999,99999,9,999999999,0.0,999,999,99
3019,3,11,24,0,*?*?*?*?*?*?*?*?*?*?*?*?*?*?*?*?*?*?*?*?*?*?,8.2,5.0,79,103591,0,-0,316,0.0,-0.0,0.0,0,0,0,0,140,12.9,10,5,9999,99999,9,999999999,0.0,999,999,99
3019,3,12,1,0,*?*?*?*?*?*?*?*?*?*?*?*?*?*?*?*?*?*?*?*?*?*?,6.3,4.3,88,103355,0,-0,308,0.0,-0.0,0.0,0,0,0,0,173,4.1,10,5,9999,99999,9,999999999,0.0,999,999,99
3019,3,12,2,0,*?*?*?*?*?*?*?*?*?*?*?*?*?*?*?*?*?*?*?*?*?*?,6.0,5.9,100,103355,0,-0,306,0.0,-0.0,0.0,0,0,0,0,167,3.1,10,5,9999,99999,9,999999999,0.0,999,999,99
3019,3,12,3,0,*?*?*?*?*?*?*?*?*?*?*?*?*?*?*?*?*?*?*?*?*?*?,5.8,5.8,100,103355,0,-0,305,0.0,-0.0,0.0,0,0,0,0,160,5.2,10,5,9999,99999,9,999999999,0.0,999,999,99
3019,3,12,4,0,*?*?*?*?*?*?*?*?*?*?*?*?*?*?*?*?*?*?*?*?*?*?,6.1,6.1,100,103355,0,-0,306,0.0,-0.0,0.0,0,0,0,0,153,7.2,10,5,9999,99999,9,999999999,0.0,999,999,99
3019,3,12,5,0,*?*?*?*?*?*?*?*?*?*?*?*?*?*?*?*?*?*?*?*?*?*?,6.0,5.8,99,103355,0,-0,306,0.0,-0.0,0.0,0,0,0,0,147,9.3,10,5,9999,99999,9,999999999,0.0,999,999,99
3019,3,12,6,0,*?*?*?*?*?*?*?*?*?*?*?*?*?*?*?*?*?*?*?*?*?*?,6.1,4.6,90,103355,0,-0,307,0.0,-0.0,0.0,0,0,0,0,140,9.8,10,5,9999,99999,9,999999999,0.0,999,999,99
3019,3,12,7,0,*?*?*?*?*?*?*?*?*?*?*?*?*?*?*?*?*?*?*?*?*?*?,5.8,4.8,93,103355,186,1384,284,73.1,285.7,34.7,7482,18383,5260,622,140,9.3,5,3,9999,99999,9,999999999,0.0,999,999,99
3019,3,12,8,0,*?*?*?*?*?*?*?*?*?*?*?*?*?*?*?*?*?*?*?*?*?*?,5.5,5.0,96,103355,381,1384,274,209.5,484.7,76.1,21447,41319,10899,1378,140,14.4,3,2,9999,99999,9,999999999,0.0,999,999,99
3019,3,12,9,0,*?*?*?*?*?*?*?*?*?*?*?*?*?*?*?*?*?*?*?*?*?*?,6.9,5.3,89,103355,546,1385,280,321.0,518.5,116.5,34184,49613,14979,2243,140,11.3,3,2,9999,99999,9,999999999,0.0,999,999,99
3019,3,12,10,0,*?*?*?*?*?*?*?*?*?*?*?*?*?*?*?*?*?*?*?*?*?*?,8.3,5.5,83,103355,669,1384,312,206.1,56.7,178.7,22666,5593,20143,5437,140,10.8,9,5,9999,99999,9,999999999,0.0,999,999,99
3019,3,12,11,0,*?*?*?*?*?*?*?*?*?*?*?*?*?*?*?*?*?*?*?*?*?*?,8.4,4.5,77,103355,742,1384,312,231.3,57.4,200.5,25455,5724,22602,6339,140,9.8,9,5,9999,99999,9,999999999,0.0,999,999,99
3019,3,12,12,0,*?*?*?*?*?*?*?*?*?*?*?*?*?*?*?*?*?*?*?*?*?*?,8.5,2.3,65,103355,760,1384,313,237.5,57.5,205.9,26145,5752,23210,6575,140,8.2,9,5,9999,99999,9,999999999,0.0,999,999,99
3019,3,12,13,0,*?*?*?*?*?*?*?*?*?*?*?*?*?*?*?*?*?*?*?*?*?*?,8.8,1.5,60,103355,722,1385,298,389.7,334.8,215.1,41761,34915,24090,4944,145,12.9,6,3,9999,99999,9,999999999,0.0,999,999,99
3019,3,12,14,0,*?*?*?*?*?*?*?*?*?*?*?*?*?*?*?*?*?*?*?*?*?*?,8.6,0.2,55,103355,630,1384,297,334.7,329.4,184.8,35732,33521,20906,4031,150,9.3,6,3,9999,99999,9,999999999,0.0,999,999,99
3019,3,12,15,0,*?*?*?*?*?*?*?*?*?*?*?*?*?*?*?*?*?*?*?*?*?*?,8.7,-1.1,50,103355,491,1384,302,226.7,228.1,145.7,23991,21757,16678,3017,155,8.8,7,4,9999,99999,9,999999999,0.0,999,999,99
3019,3,12,16,0,*?*?*?*?*?*?*?*?*?*?*?*?*?*?*?*?*?*?*?*?*?*?,8.4,-1.5,49,103355,314,1383,306,111.0,123.2,83.0,12109,10149,9592,1802,160,7.7,8,4,9999,99999,9,999999999,0.0,999,999,99
3019,3,12,17,0,*?*?*?*?*?*?*?*?*?*?*?*?*?*?*?*?*?*?*?*?*?*?,8.6,-0.6,52,103355,112,1387,307,18.4,57.4,13.8,2057,2379,1818,224,165,8.8,8,4,9999,99999,9,999999999,0.0,999,999,99
3019,3,12,18,0,*?*?*?*?*?*?*?*?*?*?*?*?*?*?*?*?*?*?*?*?*?*?,8.0,-0.2,56,103355,0,-0,316,0.0,-0.0,0.0,0,0,0,0,170,7.7,10,5,9999,99999,9,999999999,0.0,999,999,99
3019,3,12,19,0,*?*?*?*?*?*?*?*?*?*?*?*?*?*?*?*?*?*?*?*?*?*?,7.4,-1.1,54,103355,0,-0,313,0.0,-0.0,0.0,0,0,0,0,142,9.3,10,5,9999,99999,9,999999999,0.0,999,999,99
3019,3,12,20,0,*?*?*?*?*?*?*?*?*?*?*?*?*?*?*?*?*?*?*?*?*?*?,7.3,-1.5,53,103355,0,-0,313,0.0,-0.0,0.0,0,0,0,0,113,8.8,10,5,9999,99999,9,999999999,0.0,999,999,99
3019,3,12,21,0,*?*?*?*?*?*?*?*?*?*?*?*?*?*?*?*?*?*?*?*?*?*?,7.0,-0.6,58,103355,0,-0,312,0.0,-0.0,0.0,0,0,0,0,85,8.2,10,5,9999,99999,9,999999999,0.0,999,999,99
3019,3,12,22,0,*?*?*?*?*?*?*?*?*?*?*?*?*?*?*?*?*?*?*?*?*?*?,6.5,0.2,64,103355,0,-0,309,0.0,-0.0,0.0,0,0,0,0,57,6.2,10,5,9999,99999,9,999999999,0.0,999,999,99
3019,3,12,23,0,*?*?*?*?*?*?*?*?*?*?*?*?*?*?*?*?*?*?*?*?*?*?,5.9,0.6,69,103355,0,-0,306,0.0,-0.0,0.0,0,0,0,0,28,4.6,10,5,9999,99999,9,999999999,0.0,999,999,99
3019,3,12,24,0,*?*?*?*?*?*?*?*?*?*?*?*?*?*?*?*?*?*?*?*?*?*?,6.6,2.3,74,103355,0,-0,309,0.0,-0.0,0.0,0,0,0,0,180,2.6,10,5,9999,99999,9,999999999,0.0,999,999,99
3019,3,13,1,0,*?*?*?*?*?*?*?*?*?*?*?*?*?*?*?*?*?*?*?*?*?*?,3.8,0.8,82,103176,0,-0,297,0.0,-0.0,0.0,0,0,0,0,53,5.7,10,5,9999,99999,9,999999999,0.0,999,999,99
3019,3,13,2,0,*?*?*?*?*?*?*?*?*?*?*?*?*?*?*?*?*?*?*?*?*?*?,2.8,0.8,88,103176,0,-0,293,0.0,-0.0,0.0,0,0,0,0,107,5.7,10,5,9999,99999,9,999999999,0.0,999,999,99
3019,3,13,3,0,*?*?*?*?*?*?*?*?*?*?*?*?*?*?*?*?*?*?*?*?*?*?,2.1,1.0,95,103176,0,-0,290,0.0,-0.0,0.0,0,0,0,0,160,6.2,10,5,9999,99999,9,999999999,0.4,999,999,99
3019,3,13,4,0,*?*?*?*?*?*?*?*?*?*?*?*?*?*?*?*?*?*?*?*?*?*?,2.5,1.5,94,103176,0,-0,292,0.0,-0.0,0.0,0,0,0,0,213,5.2,10,5,9999,99999,9,999999999,0.0,999,999,99
3019,3,13,5,0,*?*?*?*?*?*?*?*?*?*?*?*?*?*?*?*?*?*?*?*?*?*?,2.0,2.1,100,103176,0,-0,289,0.0,-0.0,0.0,0,0,0,0,267,2.6,10,5,9999,99999,9,999999999,0.0,999,999,99
3019,3,13,6,0,*?*?*?*?*?*?*?*?*?*?*?*?*?*?*?*?*?*?*?*?*?*?,1.6,1.5,100,103176,0,-0,288,0.0,-0.0,0.0,0,0,0,0,320,3.6,10,5,9999,99999,9,999999999,0.0,999,999,99
3019,3,13,7,0,*?*?*?*?*?*?*?*?*?*?*?*?*?*?*?*?*?*?*?*?*?*?,1.8,1.9,100,103176,195,1386,252,84.1,401.7,27.6,8584,28295,4481,544,318,3.6,2,1,9999,99999,9,999999999,0.0,999,999,99
3019,3,13,8,0,*?*?*?*?*?*?*?*?*?*?*?*?*?*?*?*?*?*?*?*?*?*?,2.1,2.1,100,103176,390,1385,244,217.9,541.8,65.4,22603,46968,9682,1226,317,4.1,0,0,9999,99999,9,999999999,0.0,999,999,99
3019,3,13,9,0,*?*?*?*?*?*?*?*?*?*?*?*?*?*?*?*?*?*?*?*?*?*?,3.3,2.5,96,103176,554,1383,253,330.6,572.0,101.5,34283,54078,14313,1978,315,7.2,1,0,9999,99999,9,999999999,0.0,999,999,99
3019,3,13,10,0,*?*?*?*?*?*?*?*?*?*?*?*?*?*?*?*?*?*?*?*?*?*?,5.4,3.4,88,103176,677,1384,267,413.6,568.1,135.7,42827,55355,18339,2776,313,6.7,2,1,9999,99999,9,999999999,0.0,999,999,99
3019,3,13,11,0,*?*?*?*?*?*?*?*?*?*?*?*?*?*?*?*?*?*?*?*?*?*?,5.5,2.9,84,103176,750,1384,267,463.3,574.6,152.0,48079,56704,20202,3270,312,6.7,2,1,9999,99999,9,999999999,0.0,999,999,99
3019,3,13,12,0,*?*?*?*?*?*?*?*?*?*?*?*?*?*?*?*?*?*?*?*?*?*?,6.6,0.6,67,103176,768,1385,263,476.7,595.6,146.4,49734,59125,19649,3229,310,6.2,1,0,9999,99999,9,999999999,0.0,999,999,99
3019,3,13,13,0,*?*?*?*?*?*?*?*?*?*?*?*?*?*?*?*?*?*?*?*?*?*?,6.7,1.3,70,103176,729,1383,274,445.2,538.2,161.6,47632,54370,20130,3460,313,5.7,3,2,9999,99999,9,999999999,0.0,999,999,99
3019,3,13,14,0,*?*?*?*?*?*?*?*?*?*?*?*?*?*?*?*?*?*?*?*?*?*?,7.0,0.6,65,103176,637,1383,275,383.0,529.7,139.0,40863,52372,17582,2802,317,7.7,3,2,9999,99999,9,999999999,0.0,999,999,99
3019,3,13,15,0,*?*?*?*?*?*?*?*?*?*?*?*?*?*?*?*?*?*?*?*?*?*?,6.5,0.8,68,103176,498,1384,273,288.7,511.0,104.8,30728,47770,13594,1979,320,7.7,3,2,9999,99999,9,999999999,0.0,999,999,99
3019,3,13,16,0,*?*?*?*?*?*?*?*?*?*?*?*?*?*?*?*?*?*?*?*?*?*?,6.9,2.7,76,103176,321,1383,291,149.6,288.8,82.6,15473,23053,10578,1528,323,6.2,6,3,9999,99999,9,999999999,0.0,999,999,99
3019,3,13,17,0,*?*?*?*?*?*?*?*?*?*?*?*?*?*?*?*?*?*?*?*?*?*?,6.8,2.1,73,103176,119,1390,286,30.0,184.0,14.3,3176,9907,2390,273,327,5.7,5,3,9999,99999,9,999999999,0.0,999,999,99
3019,3,13,18,0,*?*?*?*?*?*?*?*?*?*?*?*?*?*?*?*?*?*?*?*?*?*?,5.8,1.9,77,103176,0,-0,306,0.0,-0.0,0.0,0,0,0,0,330,4.1,10,5,9999,99999,9,999999999,0.0,999,999,99
3019,3,13,19,0,*?*?*?*?*?*?*?*?*?*?*?*?*?*?*?*?*?*?*?*?*?*?,4.3,1.9,85,103176,0,-0,299,0.0,-0.0,0.0,0,0,0,0,298,4.1,10,5,9999,99999,9,999999999,0.0,999,999,99
3019,3,13,20,0,*?*?*?*?*?*?*?*?*?*?*?*?*?*?*?*?*?*?*?*?*?*?,4.5,2.3,88,103176,0,-0,300,0.0,-0.0,0.0,0,0,0,0,267,6.2,10,5,9999,99999,9,999999999,0.0,999,999,99
3019,3,13,21,0,*?*?*?*?*?*?*?*?*?*?*?*?*?*?*?*?*?*?*?*?*?*?,3.6,3.2,99,103176,0,-0,296,0.0,-0.0,0.0,0,0,0,0,235,6.2,10,5,9999,99999,9,999999999,0.0,999,999,99
3019,3,13,22,0,*?*?*?*?*?*?*?*?*?*?*?*?*?*?*?*?*?*?*?*?*?*?,3.7,3.2,98,103176,0,-0,296,0.0,-0.0,0.0,0,0,0,0,203,5.7,10,5,9999,99999,9,999999999,0.0,999,999,99
3019,3,13,23,0,*?*?*?*?*?*?*?*?*?*?*?*?*?*?*?*?*?*?*?*?*?*?,4.0,2.9,94,103176,0,-0,298,0.0,-0.0,0.0,0,0,0,0,172,5.2,10,5,9999,99999,9,999999999,0.0,999,999,99
3019,3,13,24,0,*?*?*?*?*?*?*?*?*?*?*?*?*?*?*?*?*?*?*?*?*?*?,5.3,0.8,74,103176,0,-0,304,0.0,-0.0,0.0,0,0,0,0,0,6.2,10,5,9999,99999,9,999999999,0.0,999,999,99
3019,3,14,1,0,*?*?*?*?*?*?*?*?*?*?*?*?*?*?*?*?*?*?*?*?*?*?,4.5,-0.2,71,102798,0,-0,300,0.0,-0.0,0.0,0,0,0,0,140,1.5,10,5,9999,99999,9,999999999,0.0,999,999,99
3019,3,14,2,0,*?*?*?*?*?*?*?*?*?*?*?*?*?*?*?*?*?*?*?*?*?*?,4.6,-1.5,63,102798,0,-0,301,0.0,-0.0,0.0,0,0,0,0,140,2.1,10,5,9999,99999,9,999999999,0.0,999,999,99
3019,3,14,3,0,*?*?*?*?*?*?*?*?*?*?*?*?*?*?*?*?*?*?*?*?*?*?,3.9,-0.6,71,102798,0,-0,298,0.0,-0.0,0.0,0,0,0,0,140,3.1,10,5,9999,99999,9,999999999,0.0,999,999,99
3019,3,14,4,0,*?*?*?*?*?*?*?*?*?*?*?*?*?*?*?*?*?*?*?*?*?*?,3.9,-0.4,73,102798,0,-0,298,0.0,-0.0,0.0,0,0,0,0,140,1.0,10,5,9999,99999,9,999999999,0.0,999,999,99
3019,3,14,5,0,*?*?*?*?*?*?*?*?*?*?*?*?*?*?*?*?*?*?*?*?*?*?,3.4,-0.6,74,102798,0,-0,296,0.0,-0.0,0.0,0,0,0,0,140,1.0,10,5,9999,99999,9,999999999,0.0,999,999,99
3019,3,14,6,0,*?*?*?*?*?*?*?*?*?*?*?*?*?*?*?*?*?*?*?*?*?*?,3.3,0.4,80,102798,0,-0,295,0.0,-0.0,0.0,0,0,0,0,140,1.5,10,5,9999,99999,9,999999999,0.0,999,999,99
3019,3,14,7,0,*?*?*?*?*?*?*?*?*?*?*?*?*?*?*?*?*?*?*?*?*?*?,3.3,0.6,83,102798,203,1382,290,45.5,41.2,39.4,5050,2802,4688,833,175,2.1,9,5,9999,99999,9,999999999,0.0,999,999,99
3019,3,14,8,0,*?*?*?*?*?*?*?*?*?*?*?*?*?*?*?*?*?*?*?*?*?*?,4.2,1.3,80,102798,398,1383,294,112.8,52.1,97.8,12375,4668,11046,2632,210,2.1,9,5,9999,99999,9,999999999,0.0,999,999,99
3019,3,14,9,0,*?*?*?*?*?*?*?*?*?*?*?*?*?*?*?*?*?*?*?*?*?*?,5.1,2.5,82,102798,562,1382,298,169.5,55.4,147.0,18624,5334,16575,4246,245,4.1,9,5,9999,99999,9,999999999,0.0,999,999,99
3019,3,14,10,0,*?*?*?*?*?*?*?*?*?*?*?*?*?*?*?*?*?*?*?*?*?*?,6.1,3.6,83,102798,685,1383,302,211.8,56.9,183.7,23302,5626,20704,5636,280,4.6,9,5,9999,99999,9,999999999,0.0,999,999,99
3019,3,14,11,0,*?*?*?*?*?*?*?*?*?*?*?*?*?*?*?*?*?*?*?*?*?*?,8.1,4.5,78,102798,758,1384,311,236.9,57.5,205.4,26076,5749,23149,6551,315,4.1,9,5,9999,99999,9,999999999,0.0,999,999,99
3019,3,14,12,0,*?*?*?*?*?*?*?*?*?*?*?*?*?*?*?*?*?*?*?*?*?*?,8.1,4.1,76,102798,775,1383,316,139.8,0.0,139.8,16612,0,16676,6439,350,5.7,10,5,9999,99999,9,999999999,0.0,999,999,99
3019,3,14,13,0,*?*?*?*?*?*?*?*?*?*?*?*?*?*?*?*?*?*?*?*?*?*?,8.2,3.8,73,102798,737,1384,311,229.6,57.4,199.1,25268,5716,22437,6277,337,4.1,9,5,9999,99999,9,999999999,0.0,999,999,99
3019,3,14,14,0,*?*?*?*?*?*?*?*?*?*?*?*?*?*?*?*?*?*?*?*?*?*?,7.7,3.9,76,102798,644,1383,309,197.8,56.5,171.5,21746,5543,19331,5154,323,4.1,9,5,9999,99999,9,999999999,0.0,999,999,99
3019,3,14,15,0,*?*?*?*?*?*?*?*?*?*?*?*?*?*?*?*?*?*?*?*?*?*?,8.0,3.6,73,102798,505,1383,311,149.6,54.5,129.7,16434,5146,14639,3652,310,2.1,9,5,9999,99999,9,999999999,0.0,999,999,99
3019,3,14,16,0,*?*?*?*?*?*?*?*?*?*?*?*?*?*?*?*?*?*?*?*?*?*?,7.9,3.6,73,102798,328,1384,310,88.5,49.7,76.7,9711,4224,8684,2015,297,2.1,9,5,9999,99999,9,999999999,0.0,999,999,99
3019,3,14,17,0,*?*?*?*?*?*?*?*?*?*?*?*?*?*?*?*?*?*?*?*?*?*?,7.3,3.4,75,102798,125,1381,312,10.7,0.0,10.7,1292,-0,1292,420,283,4.1,10,5,9999,99999,9,999999999,0.0,999,999,99
3019,3,14,18,0,*?*?*?*?*?*?*?*?*?*?*?*?*?*?*?*?*?*?*?*?*?*?,7.6,3.8,76,102798,0,-0,313,0.0,-0.0,0.0,0,0,0,0,270,3.6,10,5,9999,99999,9,999999999,0.0,999,999,99
3019,3,14,19,0,*?*?*?*?*?*?*?*?*?*?*?*?*?*?*?*?*?*?*?*?*?*?,6.1,3.9,86,102798,0,-0,307,0.0,-0.0,0.0,0,0,0,0,272,3.6,10,5,9999,99999,9,999999999,0.0,999,999,99
3019,3,14,20,0,*?*?*?*?*?*?*?*?*?*?*?*?*?*?*?*?*?*?*?*?*?*?,6.1,4.1,86,102798,0,-0,307,0.0,-0.0,0.0,0,0,0,0,273,3.6,10,5,9999,99999,9,999999999,0.0,999,999,99
3019,3,14,21,0,*?*?*?*?*?*?*?*?*?*?*?*?*?*?*?*?*?*?*?*?*?*?,4.4,3.4,93,102798,0,-0,299,0.0,-0.0,0.0,0,0,0,0,275,3.1,10,5,9999,99999,9,999999999,0.0,999,999,99
3019,3,14,22,0,*?*?*?*?*?*?*?*?*?*?*?*?*?*?*?*?*?*?*?*?*?*?,5.0,2.7,84,102798,0,-0,302,0.0,-0.0,0.0,0,0,0,0,277,3.1,10,5,9999,99999,9,999999999,0.0,999,999,99
3019,3,14,23,0,*?*?*?*?*?*?*?*?*?*?*?*?*?*?*?*?*?*?*?*?*?*?,5.1,2.5,83,102798,0,-0,303,0.0,-0.0,0.0,0,0,0,0,278,1.5,10,5,9999,99999,9,999999999,0.0,999,999,99
3019,3,14,24,0,*?*?*?*?*?*?*?*?*?*?*?*?*?*?*?*?*?*?*?*?*?*?,4.2,1.3,81,102798,0,-0,299,0.0,-0.0,0.0,0,0,0,0,140,2.1,10,5,9999,99999,9,999999999,0.0,999,999,99
3019,3,15,1,0,*?*?*?*?*?*?*?*?*?*?*?*?*?*?*?*?*?*?*?*?*?*?,5.5,4.6,100,102730,0,-0,304,0.0,-0.0,0.0,0,0,0,0,285,1.5,10,5,9999,99999,9,999999999,0.0,999,999,99
3019,3,15,2,0,*?*?*?*?*?*?*?*?*?*?*?*?*?*?*?*?*?*?*?*?*?*?,5.4,5.5,100,102730,0,-0,303,0.0,-0.0,0.0,0,0,0,0,290,1.0,10,5,9999,99999,9,999999999,0.0,999,999,99
3019,3,15,3,0,*?*?*?*?*?*?*?*?*?*?*?*?*?*?*?*?*?*?*?*?*?*?,5.2,5.1,100,102730,0,-0,303,0.0,-0.0,0.0,0,0,0,0,295,1.5,10,5,9999,99999,9,999999999,0.0,999,999,99
3019,3,15,4,0,*?*?*?*?*?*?*?*?*?*?*?*?*?*?*?*?*?*?*?*?*?*?,5.4,5.3,100,102730,0,-0,303,0.0,-0.0,0.0,0,0,0,0,300,0.0,10,5,9999,99999,9,999999999,0.0,999,999,99
3019,3,15,5,0,*?*?*?*?*?*?*?*?*?*?*?*?*?*?*?*?*?*?*?*?*?*?,5.4,5.1,100,102730,0,-0,303,0.0,-0.0,0.0,0,0,0,0,305,0.5,10,5,9999,99999,9,999999999,0.0,999,999,99
3019,3,15,6,0,*?*?*?*?*?*?*?*?*?*?*?*?*?*?*?*?*?*?*?*?*?*?,5.2,4.8,100,102730,-0,0,303,0.0,-0.0,0.0,0,0,0,0,310,0.0,10,5,9999,99999,9,999999999,0.0,999,999,99
3019,3,15,7,0,*?*?*?*?*?*?*?*?*?*?*?*?*?*?*?*?*?*?*?*?*?*?,5.1,5.1,100,102730,212,1384,302,27.9,0.0,27.9,3273,0,3278,1081,310,0.5,10,5,9999,99999,9,999999999,0.0,999,999,99
3019,3,15,8,0,*?*?*?*?*?*?*?*?*?*?*?*?*?*?*?*?*?*?*?*?*?*?,5.5,5.3,100,102730,407,1384,300,115.7,52.4,100.3,12701,4714,11335,2711,310,1.0,9,5,9999,99999,9,999999999,0.0,999,999,99
3019,3,15,9,0,*?*?*?*?*?*?*?*?*?*?*?*?*?*?*?*?*?*?*?*?*?*?,5.9,5.9,100,102730,571,1383,301,172.4,55.6,149.5,18947,5359,16861,4337,310,0.5,9,5,9999,99999,9,999999999,0.0,999,999,99
3019,3,15,10,0,*?*?*?*?*?*?*?*?*?*?*?*?*?*?*?*?*?*?*?*?*?*?,6.6,6.6,100,102730,693,1382,305,214.7,57.0,186.2,23619,5642,20983,5736,310,1.0,9,5,9999,99999,9,999999999,0.0,999,999,99
3019,3,15,11,0,*?*?*?*?*?*?*?*?*?*?*?*?*?*?*?*?*?*?*?*?*?*?,6.5,6.6,100,102730,765,1382,304,239.7,57.6,207.8,26384,5762,23420,6656,310,1.0,9,5,9999,99999,9,999999999,0.0,999,999,99
3019,3,15,12,0,*?*?*?*?*?*?*?*?*?*?*?*?*?*?*?*?*?*?*?*?*?*?,6.6,6.6,100,102730,783,1383,309,141.4,0.0,141.4,16804,0,16870,6526,310,1.5,10,5,9999,99999,9,999999999,0.0,999,999,99
3019,3,15,13,0,*?*?*?*?*?*?*?*?*?*?*?*?*?*?*?*?*?*?*?*?*?*?,6.8,6.9,100,102730,744,1383,309,133.7,0.0,133.7,15849,0,15909,6096,308,1.5,10,5,9999,99999,9,999999999,0.0,999,999,99
3019,3,15,14,0,*?*?*?*?*?*?*?*?*?*?*?*?*?*?*?*?*?*?*?*?*?*?,7.0,6.9,100,102730,651,1382,310,115.3,0.0,115.3,13598,0,13646,5101,307,1.5,10,5,9999,99999,9,999999999,0.0,999,999,99
3019,3,15,15,0,*?*?*?*?*?*?*?*?*?*?*?*?*?*?*?*?*?*?*?*?*?*?,6.5,6.6,100,102730,512,1383,308,87.5,0.0,87.5,10254,0,10285,3692,305,1.5,10,5,9999,99999,9,999999999,0.0,999,999,99
3019,3,15,16,0,*?*?*?*?*?*?*?*?*?*?*?*?*?*?*?*?*?*?*?*?*?*?,6.9,6.9,100,102730,335,1384,310,52.3,0.0,52.3,6098,0,6112,2080,303,1.0,10,5,9999,99999,9,999999999,0.0,999,999,99
3019,3,15,17,0,*?*?*?*?*?*?*?*?*?*?*?*?*?*?*?*?*?*?*?*?*?*?,6.7,6.7,100,102730,132,1385,309,12.0,0.0,12.0,1446,-0,1447,471,302,0.0,10,5,9999,99999,9,999999999,0.0,999,999,99
3019,3,15,18,0,*?*?*?*?*?*?*?*?*?*?*?*?*?*?*?*?*?*?*?*?*?*?,6.1,6.1,100,102730,0,-0,306,0.0,-0.0,0.0,0,0,0,0,300,1.0,10,5,9999,99999,9,999999999,0.0,999,999,99
3019,3,15,19,0,*?*?*?*?*?*?*?*?*?*?*?*?*?*?*?*?*?*?*?*?*?*?,6.1,6.1,100,102730,0,-0,306,0.0,-0.0,0.0,0,0,0,0,302,2.1,10,5,9999,99999,9,999999999,0.0,999,999,99
3019,3,15,20,0,*?*?*?*?*?*?*?*?*?*?*?*?*?*?*?*?*?*?*?*?*?*?,6.0,5.9,100,102730,0,-0,306,0.0,-0.0,0.0,0,0,0,0,303,2.1,10,5,9999,99999,9,999999999,0.0,999,999,99
3019,3,15,21,0,*?*?*?*?*?*?*?*?*?*?*?*?*?*?*?*?*?*?*?*?*?*?,5.8,5.3,100,102730,0,-0,305,0.0,-0.0,0.0,0,0,0,0,305,1.5,10,5,9999,99999,9,999999999,0.0,999,999,99
3019,3,15,22,0,*?*?*?*?*?*?*?*?*?*?*?*?*?*?*?*?*?*?*?*?*?*?,5.8,4.6,100,102730,0,-0,305,0.0,-0.0,0.0,0,0,0,0,307,1.0,10,5,9999,99999,9,999999999,0.0,999,999,99
3019,3,15,23,0,*?*?*?*?*?*?*?*?*?*?*?*?*?*?*?*?*?*?*?*?*?*?,6.2,5.0,100,102730,0,-0,307,0.0,-0.0,0.0,0,0,0,0,308,0.5,10,5,9999,99999,9,999999999,0.0,999,999,99
3019,3,15,24,0,*?*?*?*?*?*?*?*?*?*?*?*?*?*?*?*?*?*?*?*?*?*?,5.3,3.6,98,102730,0,-0,303,0.0,-0.0,0.0,0,0,0,0,280,1.0,10,5,9999,99999,9,999999999,0.0,999,999,99
3019,3,16,1,0,*?*?*?*?*?*?*?*?*?*?*?*?*?*?*?*?*?*?*?*?*?*?,6.3,4.1,85,102461,0,-0,308,0.0,-0.0,0.0,0,0,0,0,310,1.5,10,5,9999,99999,9,999999999,0.0,999,999,99
3019,3,16,2,0,*?*?*?*?*?*?*?*?*?*?*?*?*?*?*?*?*?*?*?*?*?*?,6.1,3.8,84,102461,0,-0,307,0.0,-0.0,0.0,0,0,0,0,310,1.0,10,5,9999,99999,9,999999999,0.0,999,999,99
3019,3,16,3,0,*?*?*?*?*?*?*?*?*?*?*?*?*?*?*?*?*?*?*?*?*?*?,5.8,3.6,85,102461,0,-0,306,0.0,-0.0,0.0,0,0,0,0,310,1.5,10,5,9999,99999,9,999999999,0.0,999,999,99
3019,3,16,4,0,*?*?*?*?*?*?*?*?*?*?*?*?*?*?*?*?*?*?*?*?*?*?,5.9,3.6,84,102461,0,-0,306,0.0,-0.0,0.0,0,0,0,0,310,0.0,10,5,9999,99999,9,999999999,0.0,999,999,99
3019,3,16,5,0,*?*?*?*?*?*?*?*?*?*?*?*?*?*?*?*?*?*?*?*?*?*?,5.6,3.0,83,102461,0,-0,305,0.0,-0.0,0.0,0,0,0,0,310,0.5,10,5,9999,99999,9,999999999,0.0,999,999,99
3019,3,16,6,0,*?*?*?*?*?*?*?*?*?*?*?*?*?*?*?*?*?*?*?*?*?*?,5.4,3.2,85,102461,8,1332,304,0.0,0.0,0.0,0,0,0,0,310,0.0,10,5,9999,99999,9,999999999,0.0,999,999,99
3019,3,16,7,0,*?*?*?*?*?*?*?*?*?*?*?*?*?*?*?*?*?*?*?*?*?*?,6.0,3.2,82,102461,220,1380,302,51.5,42.9,44.6,5700,3038,5282,946,310,0.5,9,5,9999,99999,9,999999999,0.0,999,999,99
3019,3,16,8,0,*?*?*?*?*?*?*?*?*?*?*?*?*?*?*?*?*?*?*?*?*?*?,6.6,3.0,77,102461,415,1382,309,68.3,0.0,68.3,7975,0,7996,2787,310,1.0,10,5,9999,99999,9,999999999,0.0,999,999,99
3019,3,16,9,0,*?*?*?*?*?*?*?*?*?*?*?*?*?*?*?*?*?*?*?*?*?*?,7.9,3.8,74,102461,579,1382,310,175.4,55.7,152.0,19270,5382,17145,4427,310,0.5,9,5,9999,99999,9,999999999,0.0,999,999,99
3019,3,16,10,0,*?*?*?*?*?*?*?*?*?*?*?*?*?*?*?*?*?*?*?*?*?*?,8.6,3.4,69,102461,701,1382,318,125.2,0.0,125.2,14813,0,14867,5634,310,1.0,10,5,9999,99999,9,999999999,0.0,999,999,99
3019,3,16,11,0,*?*?*?*?*?*?*?*?*?*?*?*?*?*?*?*?*?*?*?*?*?*?,8.8,3.2,67,102461,773,1382,319,139.6,0.0,139.6,16576,0,16641,6423,310,1.0,10,5,9999,99999,9,999999999,0.0,999,999,99
3019,3,16,12,0,*?*?*?*?*?*?*?*?*?*?*?*?*?*?*?*?*?*?*?*?*?*?,9.9,3.8,65,102461,790,1382,324,143.0,0.0,143.0,16995,0,17062,6613,310,1.5,10,5,9999,99999,9,999999999,0.0,999,999,99
3019,3,16,13,0,*?*?*?*?*?*?*?*?*?*?*?*?*?*?*?*?*?*?*?*?*?*?,10.2,4.3,66,102461,751,1382,325,135.2,0.0,135.2,16032,0,16093,6178,307,1.5,10,5,9999,99999,9,999999999,0.0,999,999,99
3019,3,16,14,0,*?*?*?*?*?*?*?*?*?*?*?*?*?*?*?*?*?*?*?*?*?*?,10.4,4.6,67,102461,658,1381,326,116.7,0.0,116.7,13772,0,13821,5177,303,1.5,10,5,9999,99999,9,999999999,0.2,999,999,99
3019,3,16,15,0,*?*?*?*?*?*?*?*?*?*?*?*?*?*?*?*?*?*?*?*?*?*?,10.3,5.6,72,102461,518,1381,321,154.5,54.8,134.0,16973,5190,15116,3793,300,1.5,9,5,9999,99999,9,999999999,0.3,999,999,99
3019,3,16,16,0,*?*?*?*?*?*?*?*?*?*?*?*?*?*?*?*?*?*?*?*?*?*?,10.3,6.1,74,102461,341,1381,325,53.7,0.0,53.7,6254,0,6268,2137,297,1.0,10,5,9999,99999,9,999999999,0.6,999,999,99
3019,3,16,17,0,*?*?*?*?*?*?*?*?*?*?*?*?*?*?*?*?*?*?*?*?*?*?,10.3,4.8,68,102461,138,1378,325,13.3,0.0,13.3,1599,-0,1599,521,293,0.0,10,5,9999,99999,9,999999999,0.6,999,999,99
3019,3,16,18,0,*?*?*?*?*?*?*?*?*?*?*?*?*?*?*?*?*?*?*?*?*?*?,9.5,4.5,70,102461,0,-0,322,0.0,-0.0,0.0,0,0,0,0,290,1.0,10,5,9999,99999,9,999999999,0.1,999,999,99
3019,3,16,19,0,*?*?*?*?*?*?*?*?*?*?*?*?*?*?*?*?*?*?*?*?*?*?,8.7,4.6,75,102461,0,-0,318,0.0,-0.0,0.0,0,0,0,0,288,2.1,10,5,9999,99999,9,999999999,0.0,999,999,99
3019,3,16,20,0,*?*?*?*?*?*?*?*?*?*?*?*?*?*?*?*?*?*?*?*?*?*?,7.6,5.1,84,102461,0,-0,313,0.0,-0.0,0.0,0,0,0,0,287,2.1,10,5,9999,99999,9,999999999,0.3,999,999,99
3019,3,16,21,0,*?*?*?*?*?*?*?*?*?*?*?*?*?*?*?*?*?*?*?*?*?*?,7.2,4.8,84,102461,0,-0,311,0.0,-0.0,0.0,0,0,0,0,285,1.5,10,5,9999,99999,9,999999999,0.1,999,999,99
3019,3,16,22,0,*?*?*?*?*?*?*?*?*?*?*?*?*?*?*?*?*?*?*?*?*?*?,7.3,4.5,81,102461,0,-0,312,0.0,-0.0,0.0,0,0,0,0,283,1.0,10,5,9999,99999,9,999999999,0.0,999,999,99
3019,3,16,23,0,*?*?*?*?*?*?*?*?*?*?*?*?*?*?*?*?*?*?*?*?*?*?,6.8,4.5,84,102461,0,-0,310,0.0,-0.0,0.0,0,0,0,0,282,0.5,10,5,9999,99999,9,999999999,0.9,999,999,99
3019,3,16,24,0,*?*?*?*?*?*?*?*?*?*?*?*?*?*?*?*?*?*?*?*?*?*?,6.6,4.5,86,102461,0,-0,309,0.0,-0.0,0.0,0,0,0,0,310,1.0,10,5,9999,99999,9,999999999,0.0,999,999,99
3019,3,17,1,0,*?*?*?*?*?*?*?*?*?*?*?*?*?*?*?*?*?*?*?*?*?*?,5.3,5.3,100,102058,0,-0,303,0.0,-0.0,0.0,0,0,0,0,237,1.5,10,5,9999,99999,9,999999999,0.9,999,999,99
3019,3,17,2,0,*?*?*?*?*?*?*?*?*?*?*?*?*?*?*?*?*?*?*?*?*?*?,4.5,4.5,100,102058,0,-0,300,0.0,-0.0,0.0,0,0,0,0,193,1.0,10,5,9999,99999,9,999999999,0.9,999,999,99
3019,3,17,3,0,*?*?*?*?*?*?*?*?*?*?*?*?*?*?*?*?*?*?*?*?*?*?,4.9,5.0,100,102058,0,-0,301,0.0,-0.0,0.0,0,0,0,0,150,1.5,10,5,9999,99999,9,999999999,0.9,999,999,99
3019,3,17,4,0,*?*?*?*?*?*?*?*?*?*?*?*?*?*?*?*?*?*?*?*?*?*?,4.7,4.6,100,102058,0,-0,301,0.0,-0.0,0.0,0,0,0,0,107,0.0,10,5,9999,99999,9,999999999,0.9,999,999,99
3019,3,17,5,0,*?*?*?*?*?*?*?*?*?*?*?*?*?*?*?*?*?*?*?*?*?*?,4.4,4.3,100,102058,0,-0,299,0.0,-0.0,0.0,0,0,0,0,63,0.5,10,5,9999,99999,9,999999999,0.8,999,999,99
3019,3,17,6,0,*?*?*?*?*?*?*?*?*?*?*?*?*?*?*?*?*?*?*?*?*?*?,4.2,4.1,100,102058,17,1384,298,0.0,0.0,0.0,0,0,0,0,20,0.0,10,5,9999,99999,9,999999999,0.0,999,999,99
3019,3,17,7,0,*?*?*?*?*?*?*?*?*?*?*?*?*?*?*?*?*?*?*?*?*?*?,4.0,3.9,100,102058,229,1382,298,31.3,0.0,31.3,3669,0,3675,1216,55,0.5,10,5,9999,99999,9,999999999,0.0,999,999,99
3019,3,17,8,0,*?*?*?*?*?*?*?*?*?*?*?*?*?*?*?*?*?*?*?*?*?*?,5.3,4.6,98,102058,423,1380,299,121.7,52.8,105.5,13354,4803,11913,2868,90,1.0,9,5,9999,99999,9,999999999,0.0,999,999,99
3019,3,17,9,0,*?*?*?*?*?*?*?*?*?*?*?*?*?*?*?*?*?*?*?*?*?*?,6.5,5.0,93,102058,587,1381,304,178.3,55.8,154.6,19592,5406,17430,4518,125,0.5,9,5,9999,99999,9,999999999,0.0,999,999,99
3019,3,17,10,0,*?*?*?*?*?*?*?*?*?*?*?*?*?*?*?*?*?*?*?*?*?*?,7.2,3.4,79,102058,709,1381,307,220.4,57.1,191.1,24251,5672,21540,5939,160,1.0,9,5,9999,99999,9,999999999,0.0,999,999,99
3019,3,17,11,0,*?*?*?*?*?*?*?*?*?*?*?*?*?*?*?*?*?*?*?*?*?*?,8.5,4.1,76,102058,781,1382,313,245.2,57.7,212.6,26999,5784,23961,6871,195,1.0,9,5,9999,99999,9,999999999,0.0,999,999,99
3019,3,17,12,0,*?*?*?*?*?*?*?*?*?*?*?*?*?*?*?*?*?*?*?*?*?*?,8.8,5.8,84,102058,797,1381,314,251.0,57.8,217.6,27641,5807,24525,7100,230,1.5,9,5,9999,99999,9,999999999,0.0,999,999,99
3019,3,17,13,0,*?*?*?*?*?*?*?*?*?*?*?*?*?*?*?*?*?*?*?*?*?*?,8.8,3.6,72,102058,758,1381,314,237.4,57.5,205.8,26130,5752,23195,6567,232,1.5,9,5,9999,99999,9,999999999,0.0,999,999,99
3019,3,17,14,0,*?*?*?*?*?*?*?*?*?*?*?*?*?*?*?*?*?*?*?*?*?*?,9.0,2.3,65,102058,665,1381,315,205.3,56.7,178.0,22576,5589,20063,5407,233,1.5,9,5,9999,99999,9,999999999,0.0,999,999,99
3019,3,17,15,0,*?*?*?*?*?*?*?*?*?*?*?*?*?*?*?*?*?*?*?*?*?*?,8.5,1.3,62,102058,525,1381,313,156.9,54.9,136.0,17244,5206,15358,3864,235,1.5,9,5,9999,99999,9,999999999,0.7,999,999,99
3019,3,17,16,0,*?*?*?*?*?*?*?*?*?*?*?*?*?*?*?*?*?*?*?*?*?*?,8.4,1.9,65,102058,348,1382,312,95.6,50.5,82.9,10487,4366,9373,2190,237,1.0,9,5,9999,99999,9,999999999,0.1,999,999,99
3019,3,17,17,0,*?*?*?*?*?*?*?*?*?*?*?*?*?*?*?*?*?*?*?*?*?*?,8.7,2.5,67,102058,145,1381,319,14.7,0.0,14.7,1752,-0,1753,572,238,0.0,10,5,9999,99999,9,999999999,0.0,999,999,99
3019,3,17,18,0,*?*?*?*?*?*?*?*?*?*?*?*?*?*?*?*?*?*?*?*?*?*?,8.0,2.3,69,102058,0,-0,315,0.0,-0.0,0.0,0,0,0,0,240,1.0,10,5,9999,99999,9,999999999,0.0,999,999,99
3019,3,17,19,0,*?*?*?*?*?*?*?*?*?*?*?*?*?*?*?*?*?*?*?*?*?*?,6.6,3.2,81,102058,0,-0,309,0.0,-0.0,0.0,0,0,0,0,238,2.1,10,5,9999,99999,9,999999999,0.5,999,999,99
3019,3,17,20,0,*?*?*?*?*?*?*?*?*?*?*?*?*?*?*?*?*?*?*?*?*?*?,6.4,3.0,81,102058,0,-0,308,0.0,-0.0,0.0,0,0,0,0,237,2.1,10,5,9999,99999,9,999999999,0.0,999,999,99
3019,3,17,21,0,*?*?*?*?*?*?*?*?*?*?*?*?*?*?*?*?*?*?*?*?*?*?,5.8,2.9,84,102058,0,-0,306,0.0,-0.0,0.0,0,0,0,0,235,1.5,10,5,9999,99999,9,999999999,0.0,999,999,99
3019,3,17,22,0,*?*?*?*?*?*?*?*?*?*?*?*?*?*?*?*?*?*?*?*?*?*?,5.8,4.5,93,102058,0,-0,305,0.0,-0.0,0.0,0,0,0,0,233,1.0,10,5,9999,99999,9,999999999,0.0,999,999,99
3019,3,17,23,0,*?*?*?*?*?*?*?*?*?*?*?*?*?*?*?*?*?*?*?*?*?*?,6.0,5.9,100,102058,0,-0,306,0.0,-0.0,0.0,0,0,0,0,232,0.5,10,5,9999,99999,9,999999999,0.0,999,999,99
3019,3,17,24,0,*?*?*?*?*?*?*?*?*?*?*?*?*?*?*?*?*?*?*?*?*?*?,6.2,5.0,95,102058,0,-0,307,0.0,-0.0,0.0,0,0,0,0,280,1.0,10,5,9999,99999,9,999999999,0.9,999,999,99
3019,3,18,1,0,*?*?*?*?*?*?*?*?*?*?*?*?*?*?*?*?*?*?*?*?*?*?,6.6,6.2,97,101406,0,-0,309,0.0,-0.0,0.0,0,0,0,0,228,1.5,10,5,9999,99999,9,999999999,0.0,999,999,99
3019,3,18,2,0,*?*?*?*?*?*?*?*?*?*?*?*?*?*?*?*?*?*?*?*?*?*?,6.6,6.2,98,101406,0,-0,309,0.0,-0.0,0.0,0,0,0,0,227,1.0,10,5,9999,99999,9,999999999,0.0,999,999,99
3019,3,18,3,0,*?*?*?*?*?*?*?*?*?*?*?*?*?*?*?*?*?*?*?*?*?*?,7.3,7.1,98,101406,0,-0,311,0.0,-0.0,0.0,0,0,0,0,225,1.5,10,5,9999,99999,9,999999999,0.0,999,999,99
3019,3,18,4,0,*?*?*?*?*?*?*?*?*?*?*?*?*?*?*?*?*?*?*?*?*?*?,6.4,6.4,99,101406,0,-0,308,0.0,-0.0,0.0,0,0,0,0,223,0.0,10,5,9999,99999,9,999999999,0.0,999,999,99
3019,3,18,5,0,*?*?*?*?*?*?*?*?*?*?*?*?*?*?*?*?*?*?*?*?*?*?,6.2,6.2,99,101406,0,-0,307,0.0,-0.0,0.0,0,0,0,0,222,0.5,10,5,9999,99999,9,999999999,0.0,999,999,99
3019,3,18,6,0,*?*?*?*?*?*?*?*?*?*?*?*?*?*?*?*?*?*?*?*?*?*?,5.9,5.8,99,101406,26,1400,301,0.0,0.0,0.0,0,0,0,0,220,0.0,9,5,9999,99999,9,999999999,0.0,999,999,99
3019,3,18,7,0,*?*?*?*?*?*?*?*?*?*?*?*?*?*?*?*?*?*?*?*?*?*?,7.1,6.1,93,101406,237,1378,299,90.0,186.7,57.8,9551,12807,6959,1076,227,0.5,7,4,9999,99999,9,999999999,0.5,999,999,99
3019,3,18,8,0,*?*?*?*?*?*?*?*?*?*?*?*?*?*?*?*?*?*?*?*?*?*?,8.1,5.9,85,101406,432,1382,294,230.8,387.5,109.6,24036,34485,13914,2072,233,1.0,5,3,9999,99999,9,999999999,0.9,999,999,99
3019,3,18,9,0,*?*?*?*?*?*?*?*?*?*?*?*?*?*?*?*?*?*?*?*?*?*?,9.4,4.8,73,101406,595,1380,303,314.7,327.1,173.7,33561,32735,19805,3730,240,0.5,6,3,9999,99999,9,999999999,0.8,999,999,99
3019,3,18,10,0,*?*?*?*?*?*?*?*?*?*?*?*?*?*?*?*?*?*?*?*?*?*?,11.1,3.8,61,101406,717,1381,305,413.4,418.0,196.4,43255,41972,23531,4264,247,1.0,5,3,9999,99999,9,999999999,0.2,999,999,99
3019,3,18,11,0,*?*?*?*?*?*?*?*?*?*?*?*?*?*?*?*?*?*?*?*?*?*?,11.8,4.8,62,101406,788,1380,323,328.6,145.0,245.8,35937,15100,27555,6459,253,1.0,8,4,9999,99999,9,999999999,0.2,999,999,99
3019,3,18,12,0,*?*?*?*?*?*?*?*?*?*?*?*?*?*?*?*?*?*?*?*?*?*?,12.7,4.1,56,101406,804,1379,312,469.7,423.1,223.1,49286,43097,26338,5205,260,1.5,5,3,9999,99999,9,999999999,0.2,999,999,99
3019,3,18,13,0,*?*?*?*?*?*?*?*?*?*?*?*?*?*?*?*?*?*?*?*?*?*?,12.9,5.3,59,101406,765,1381,324,375.7,242.1,241.6,40189,25439,26764,5783,263,1.5,7,4,9999,99999,9,999999999,0.1,999,999,99
3019,3,18,14,0,*?*?*?*?*?*?*?*?*?*?*?*?*?*?*?*?*?*?*?*?*?*?,12.9,3.6,53,101406,672,1381,338,119.6,0.0,119.6,14119,0,14169,5329,267,1.5,10,5,9999,99999,9,999999999,0.6,999,999,99
3019,3,18,15,0,*?*?*?*?*?*?*?*?*?*?*?*?*?*?*?*?*?*?*?*?*?*?,13.0,5.1,59,101406,532,1381,329,211.1,138.1,157.9,22992,13468,17930,3669,270,1.5,8,4,9999,99999,9,999999999,0.0,999,999,99
3019,3,18,16,0,*?*?*?*?*?*?*?*?*?*?*?*?*?*?*?*?*?*?*?*?*?*?,12.9,5.1,59,101406,354,1379,319,170.1,296.8,93.9,18031,25105,11027,1824,273,1.0,6,3,9999,99999,9,999999999,0.0,999,999,99
3019,3,18,17,0,*?*?*?*?*?*?*?*?*?*?*?*?*?*?*?*?*?*?*?*?*?*?,12.6,7.3,69,101406,152,1384,327,36.8,84.4,27.5,3989,4364,3456,476,277,0.0,8,4,9999,99999,9,999999999,0.0,999,999,99
3019,3,18,18,0,*?*?*?*?*?*?*?*?*?*?*?*?*?*?*?*?*?*?*?*?*?*?,11.3,7.6,77,101406,0,-0,330,0.0,-0.0,0.0,0,0,0,0,280,1.0,10,5,9999,99999,9,999999999,0.0,999,999,99
3019,3,18,19,0,*?*?*?*?*?*?*?*?*?*?*?*?*?*?*?*?*?*?*?*?*?*?,10.3,7.1,81,101406,0,-0,325,0.0,-0.0,0.0,0,0,0,0,277,2.1,10,5,9999,99999,9,999999999,0.0,999,999,99
3019,3,18,20,0,*?*?*?*?*?*?*?*?*?*?*?*?*?*?*?*?*?*?*?*?*?*?,8.8,7.6,91,101406,0,-0,318,0.0,-0.0,0.0,0,0,0,0,273,2.1,10,5,9999,99999,9,999999999,0.0,999,999,99
3019,3,18,21,0,*?*?*?*?*?*?*?*?*?*?*?*?*?*?*?*?*?*?*?*?*?*?,8.5,7.3,91,101406,0,-0,317,0.0,-0.0,0.0,0,0,0,0,270,1.5,10,5,9999,99999,9,999999999,0.0,999,999,99
3019,3,18,22,0,*?*?*?*?*?*?*?*?*?*?*?*?*?*?*?*?*?*?*?*?*?*?,8.9,7.7,92,101406,0,-0,319,0.0,-0.0,0.0,0,0,0,0,267,1.0,10,5,9999,99999,9,999999999,0.0,999,999,99
3019,3,18,23,0,*?*?*?*?*?*?*?*?*?*?*?*?*?*?*?*?*?*?*?*?*?*?,8.6,7.9,95,101406,0,-0,317,0.0,-0.0,0.0,0,0,0,0,263,0.5,10,5,9999,99999,9,999999999,0.0,999,999,99
3019,3,18,24,0,*?*?*?*?*?*?*?*?*?*?*?*?*?*?*?*?*?*?*?*?*?*?,6.1,6.1,99,101406,0,-0,306,0.0,-0.0,0.0,0,0,0,0,230,1.0,10,5,9999,99999,9,999999999,0.1,999,999,99
3019,3,19,1,0,*?*?*?*?*?*?*?*?*?*?*?*?*?*?*?*?*?*?*?*?*?*?,8.7,7.6,93,101743,0,-0,318,0.0,-0.0,0.0,0,0,0,0,237,1.5,10,5,9999,99999,9,999999999,0.0,999,999,99
3019,3,19,2,0,*?*?*?*?*?*?*?*?*?*?*?*?*?*?*?*?*?*?*?*?*?*?,8.9,7.4,91,101743,0,-0,319,0.0,-0.0,0.0,0,0,0,0,213,1.0,10,5,9999,99999,9,999999999,0.0,999,999,99
3019,3,19,3,0,*?*?*?*?*?*?*?*?*?*?*?*?*?*?*?*?*?*?*?*?*?*?,8.7,7.0,89,101743,0,-0,318,0.0,-0.0,0.0,0,0,0,0,190,1.5,10,5,9999,99999,9,999999999,0.0,999,999,99
3019,3,19,4,0,*?*?*?*?*?*?*?*?*?*?*?*?*?*?*?*?*?*?*?*?*?*?,8.8,7.9,94,101743,0,-0,318,0.0,-0.0,0.0,0,0,0,0,167,0.0,10,5,9999,99999,9,999999999,0.0,999,999,99
3019,3,19,5,0,*?*?*?*?*?*?*?*?*?*?*?*?*?*?*?*?*?*?*?*?*?*?,8.6,6.4,86,101743,0,-0,317,0.0,-0.0,0.0,0,0,0,0,143,0.5,10,5,9999,99999,9,999999999,0.0,999,999,99
3019,3,19,6,0,*?*?*?*?*?*?*?*?*?*?*?*?*?*?*?*?*?*?*?*?*?*?,8.3,6.7,90,101743,34,1367,312,0.0,0.0,0.0,0,0,0,0,120,0.0,9,5,9999,99999,9,999999999,0.0,999,999,99
3019,3,19,7,0,*?*?*?*?*?*?*?*?*?*?*?*?*?*?*?*?*?*?*?*?*?*?,9.0,7.3,90,101743,246,1380,296,116.2,383.3,47.9,11863,27828,7087,853,140,0.5,4,2,9999,99999,9,999999999,0.0,999,999,99
3019,3,19,8,0,*?*?*?*?*?*?*?*?*?*?*?*?*?*?*?*?*?*?*?*?*?*?,9.5,7.3,86,101743,440,1380,298,245.3,452.4,101.1,25805,40744,12998,1893,160,1.0,4,2,9999,99999,9,999999999,0.0,999,999,99
3019,3,19,9,0,*?*?*?*?*?*?*?*?*?*?*?*?*?*?*?*?*?*?*?*?*?*?,11.0,7.9,82,101743,603,1379,309,340.9,409.3,161.9,35542,39935,19768,3282,180,0.5,5,3,9999,99999,9,999999999,0.0,999,999,99
3019,3,19,10,0,*?*?*?*?*?*?*?*?*?*?*?*?*?*?*?*?*?*?*?*?*?*?,11.5,8.5,82,101743,724,1379,323,299.6,143.8,224.1,32719,14834,25183,5677,200,1.0,8,4,9999,99999,9,999999999,0.0,999,999,99
3019,3,19,11,0,*?*?*?*?*?*?*?*?*?*?*?*?*?*?*?*?*?*?*?*?*?*?,12.5,8.0,74,101743,796,1380,331,250.7,57.8,217.4,27611,5804,24500,7087,220,1.0,9,5,9999,99999,9,999999999,0.1,999,999,99
3019,3,19,12,0,*?*?*?*?*?*?*?*?*?*?*?*?*?*?*?*?*?*?*?*?*?*?,12.8,8.1,74,101743,812,1380,321,445.2,339.0,245.7,47926,35715,27387,6035,240,1.5,6,3,9999,99999,9,999999999,1.1,999,999,99
3019,3,19,13,0,*?*?*?*?*?*?*?*?*?*?*?*?*?*?*?*?*?*?*?*?*?*?,12.6,9.8,83,101743,772,1380,325,379.7,242.3,244.2,40635,25454,27066,5876,235,1.5,7,4,9999,99999,9,999999999,0.4,999,999,99
3019,3,19,14,0,*?*?*?*?*?*?*?*?*?*?*?*?*?*?*?*?*?*?*?*?*?*?,12.8,8.8,77,101743,679,1380,325,329.2,238.9,211.7,35075,24660,23660,4800,230,1.5,7,4,9999,99999,9,999999999,0.0,999,999,99
3019,3,19,15,0,*?*?*?*?*?*?*?*?*?*?*?*?*?*?*?*?*?*?*?*?*?*?,12.5,10.2,86,101743,538,1378,318,299.4,402.7,142.2,31174,38313,17572,2798,225,1.5,5,3,9999,99999,9,999999999,0.0,999,999,99
3019,3,19,16,0,*?*?*?*?*?*?*?*?*?*?*?*?*?*?*?*?*?*?*?*?*?*?,12.9,9.7,81,101743,361,1380,333,100.2,51.0,86.9,10999,4456,9826,2308,220,1.0,9,5,9999,99999,9,999999999,0.0,999,999,99
3019,3,19,17,0,*?*?*?*?*?*?*?*?*?*?*?*?*?*?*?*?*?*?*?*?*?*?,12.8,9.3,80,101743,158,1379,325,47.1,146.6,30.3,5005,8172,4204,531,215,0.0,7,4,9999,99999,9,999999999,0.0,999,999,99
3019,3,19,18,0,*?*?*?*?*?*?*?*?*?*?*?*?*?*?*?*?*?*?*?*?*?*?,11.9,9.8,87,101743,0,-0,332,0.0,-0.0,0.0,0,0,0,0,210,1.0,10,5,9999,99999,9,999999999,0.0,999,999,99
3019,3,19,19,0,*?*?*?*?*?*?*?*?*?*?*?*?*?*?*?*?*?*?*?*?*?*?,10.8,9.6,93,101743,0,-0,327,0.0,-0.0,0.0,0,0,0,0,208,2.1,10,5,9999,99999,9,999999999,0.1,999,999,99
3019,3,19,20,0,*?*?*?*?*?*?*?*?*?*?*?*?*?*?*?*?*?*?*?*?*?*?,10.3,9.9,98,101743,0,-0,324,0.0,-0.0,0.0,0,0,0,0,207,2.1,10,5,9999,99999,9,999999999,0.1,999,999,99
3019,3,19,21,0,*?*?*?*?*?*?*?*?*?*?*?*?*?*?*?*?*?*?*?*?*?*?,10.3,10.3,100,101743,0,-0,324,0.0,-0.0,0.0,0,0,0,0,205,1.5,10,5,9999,99999,9,999999999,0.0,999,999,99
3019,3,19,22,0,*?*?*?*?*?*?*?*?*?*?*?*?*?*?*?*?*?*?*?*?*?*?,9.9,9.9,100,101743,0,-0,323,0.0,-0.0,0.0,0,0,0,0,203,1.0,10,5,9999,99999,9,999999999,1.2,999,999,99
3019,3,19,23,0,*?*?*?*?*?*?*?*?*?*?*?*?*?*?*?*?*?*?*?*?*?*?,9.3,9.3,100,101743,0,-0,320,0.0,-0.0,0.0,0,0,0,0,202,0.5,10,5,9999,99999,9,999999999,1.3,999,999,99
3019,3,19,24,0,*?*?*?*?*?*?*?*?*?*?*?*?*?*?*?*?*?*?*?*?*?*?,8.3,7.7,96,101743,0,-0,316,0.0,-0.0,0.0,0,0,0,0,260,1.0,10,5,9999,99999,9,999999999,0.4,999,999,99
3019,3,20,1,0,*?*?*?*?*?*?*?*?*?*?*?*?*?*?*?*?*?*?*?*?*?*?,7.0,5.5,89,100318,0,-0,310,0.0,-0.0,0.0,0,0,0,0,197,1.5,10,5,9999,99999,9,999999999,1.3,999,999,99
3019,3,20,2,0,*?*?*?*?*?*?*?*?*?*?*?*?*?*?*?*?*?*?*?*?*?*?,5.3,3.2,85,100318,0,-0,303,0.0,-0.0,0.0,0,0,0,0,193,1.0,10,5,9999,99999,9,999999999,0.7,999,999,99
3019,3,20,3,0,*?*?*?*?*?*?*?*?*?*?*?*?*?*?*?*?*?*?*?*?*?*?,5.4,3.2,85,100318,0,-0,304,0.0,-0.0,0.0,0,0,0,0,190,1.5,10,5,9999,99999,9,999999999,0.0,999,999,99
3019,3,20,4,0,*?*?*?*?*?*?*?*?*?*?*?*?*?*?*?*?*?*?*?*?*?*?,5.5,2.1,78,100318,0,-0,304,0.0,-0.0,0.0,0,0,0,0,187,0.0,10,5,9999,99999,9,999999999,0.0,999,999,99
3019,3,20,5,0,*?*?*?*?*?*?*?*?*?*?*?*?*?*?*?*?*?*?*?*?*?*?,5.8,2.3,77,100318,0,-0,306,0.0,-0.0,0.0,0,0,0,0,183,0.5,10,5,9999,99999,9,999999999,1.2,999,999,99
3019,3,20,6,0,*?*?*?*?*?*?*?*?*?*?*?*?*?*?*?*?*?*?*?*?*?*?,5.4,2.9,82,100318,43,1379,299,0.0,0.0,0.0,0,0,0,0,180,0.0,9,5,9999,99999,9,999999999,0.1,999,999,99
3019,3,20,7,0,*?*?*?*?*?*?*?*?*?*?*?*?*?*?*?*?*?*?*?*?*?*?,5.6,2.7,81,100318,254,1377,300,63.4,45.7,55.0,7002,3462,6469,1176,180,0.5,9,5,9999,99999,9,999999999,0.0,999,999,99
3019,3,20,8,0,*?*?*?*?*?*?*?*?*?*?*?*?*?*?*?*?*?*?*?*?*?*?,6.6,2.7,75,100318,448,1378,300,173.0,134.1,129.4,18833,12505,14774,2922,180,1.0,8,4,9999,99999,9,999999999,0.1,999,999,99
3019,3,20,9,0,*?*?*?*?*?*?*?*?*?*?*?*?*?*?*?*?*?*?*?*?*?*?,8.3,3.4,71,100318,611,1378,307,247.8,140.9,185.3,27009,14150,20947,4446,180,0.5,8,4,9999,99999,9,999999999,0.0,999,999,99
3019,3,20,10,0,*?*?*?*?*?*?*?*?*?*?*?*?*?*?*?*?*?*?*?*?*?*?,9.9,4.5,68,100318,732,1379,310,358.4,241.0,230.5,38279,25186,25605,5402,180,1.0,7,4,9999,99999,9,999999999,0.0,999,999,99
3019,3,20,11,0,*?*?*?*?*?*?*?*?*?*?*?*?*?*?*?*?*?*?*?*?*?*?,11.3,2.9,55,100318,803,1379,320,335.8,145.3,251.2,36736,15175,28126,6668,180,1.0,8,4,9999,99999,9,999999999,0.0,999,999,99
3019,3,20,12,0,*?*?*?*?*?*?*?*?*?*?*?*?*?*?*?*?*?*?*?*?*?*?,10.8,3.0,58,100318,819,1379,318,343.1,145.6,256.7,37546,15233,28715,6885,180,1.5,8,4,9999,99999,9,999999999,0.0,999,999,99
3019,3,20,13,0,*?*?*?*?*?*?*?*?*?*?*?*?*?*?*?*?*?*?*?*?*?*?,11.5,3.4,57,100318,779,1379,321,324.7,144.9,242.9,35499,15080,27223,6349,187,1.5,8,4,9999,99999,9,999999999,0.0,999,999,99
3019,3,20,14,0,*?*?*?*?*?*?*?*?*?*?*?*?*?*?*?*?*?*?*?*?*?*?,11.7,4.3,60,100318,685,1378,322,281.8,142.9,210.8,30755,14629,23733,5233,193,1.5,8,4,9999,99999,9,999999999,0.0,999,999,99
3019,3,20,15,0,*?*?*?*?*?*?*?*?*?*?*?*?*?*?*?*?*?*?*?*?*?*?,11.1,3.8,60,100318,545,1379,325,164.1,55.2,142.3,18025,5287,16045,4078,200,1.5,9,5,9999,99999,9,999999999,0.0,999,999,99
3019,3,20,16,0,*?*?*?*?*?*?*?*?*?*?*?*?*?*?*?*?*?*?*?*?*?*?,11.5,4.5,61,100318,367,1377,326,102.6,51.2,88.9,11254,4498,10052,2366,207,1.0,9,5,9999,99999,9,999999999,0.0,999,999,99
3019,3,20,17,0,*?*?*?*?*?*?*?*?*?*?*?*?*?*?*?*?*?*?*?*?*?*?,11.5,5.5,66,100318,165,1382,322,42.9,90.4,32.1,4622,4951,3986,562,213,0.0,8,4,9999,99999,9,999999999,0.0,999,999,99
3019,3,20,18,0,*?*?*?*?*?*?*?*?*?*?*?*?*?*?*?*?*?*?*?*?*?*?,10.1,4.3,66,100318,0,-0,325,0.0,-0.0,0.0,0,0,0,0,220,1.0,10,5,9999,99999,9,999999999,0.0,999,999,99
3019,3,20,19,0,*?*?*?*?*?*?*?*?*?*?*?*?*?*?*?*?*?*?*?*?*?*?,9.5,4.5,70,100318,0,-0,322,0.0,-0.0,0.0,0,0,0,0,225,2.1,10,5,9999,99999,9,999999999,0.0,999,999,99
3019,3,20,20,0,*?*?*?*?*?*?*?*?*?*?*?*?*?*?*?*?*?*?*?*?*?*?,8.8,4.1,72,100318,0,-0,319,0.0,-0.0,0.0,0,0,0,0,230,2.1,10,5,9999,99999,9,999999999,0.0,999,999,99
3019,3,20,21,0,*?*?*?*?*?*?*?*?*?*?*?*?*?*?*?*?*?*?*?*?*?*?,7.4,3.4,74,100318,0,-0,313,0.0,-0.0,0.0,0,0,0,0,235,1.5,10,5,9999,99999,9,999999999,0.0,999,999,99
3019,3,20,22,0,*?*?*?*?*?*?*?*?*?*?*?*?*?*?*?*?*?*?*?*?*?*?,7.5,3.0,73,100318,0,-0,313,0.0,-0.0,0.0,0,0,0,0,240,1.0,10,5,9999,99999,9,999999999,0.0,999,999,99
3019,3,20,23,0,*?*?*?*?*?*?*?*?*?*?*?*?*?*?*?*?*?*?*?*?*?*?,7.9,4.1,76,100318,0,-0,315,0.0,-0.0,0.0,0,0,0,0,245,0.5,10,5,9999,99999,9,999999999,0.0,999,999,99
3019,3,20,24,0,*?*?*?*?*?*?*?*?*?*?*?*?*?*?*?*?*?*?*?*?*?*?,8.7,7.4,91,100318,0,-0,318,0.0,-0.0,0.0,0,0,0,0,200,1.0,10,5,9999,99999,9,999999999,1.3,999,999,99
3019,3,21,1,0,*?*?*?*?*?*?*?*?*?*?*?*?*?*?*?*?*?*?*?*?*?*?,8.8,7.6,93,100077,0,-0,318,0.0,-0.0,0.0,0,0,0,0,237,1.5,10,5,9999,99999,9,999999999,0.0,999,999,99
3019,3,21,2,0,*?*?*?*?*?*?*?*?*?*?*?*?*?*?*?*?*?*?*?*?*?*?,9.3,8.9,98,100077,0,-0,320,0.0,-0.0,0.0,0,0,0,0,223,1.0,10,5,9999,99999,9,999999999,0.0,999,999,99
3019,3,21,3,0,*?*?*?*?*?*?*?*?*?*?*?*?*?*?*?*?*?*?*?*?*?*?,8.8,8.5,98,100077,0,-0,318,0.0,-0.0,0.0,0,0,0,0,210,1.5,10,5,9999,99999,9,999999999,0.0,999,999,99
3019,3,21,4,0,*?*?*?*?*?*?*?*?*?*?*?*?*?*?*?*?*?*?*?*?*?*?,8.3,8.3,100,100077,0,-0,316,0.0,-0.0,0.0,0,0,0,0,197,0.0,10,5,9999,99999,9,999999999,0.0,999,999,99
3019,3,21,5,0,*?*?*?*?*?*?*?*?*?*?*?*?*?*?*?*?*?*?*?*?*?*?,8.6,8.5,100,100077,0,-0,317,0.0,-0.0,0.0,0,0,0,0,183,0.5,10,5,9999,99999,9,999999999,0.4,999,999,99
3019,3,21,6,0,*?*?*?*?*?*?*?*?*?*?*?*?*?*?*?*?*?*?*?*?*?*?,8.8,8.3,97,100077,52,1388,314,0.0,0.0,0.0,0,0,0,0,170,0.0,9,5,9999,99999,9,999999999,0.3,999,999,99
3019,3,21,7,0,*?*?*?*?*?*?*?*?*?*?*?*?*?*?*?*?*?*?*?*?*?*?,8.7,8.7,100,100077,263,1378,307,104.0,194.6,66.9,11017,14213,7968,1261,180,0.5,7,4,9999,99999,9,999999999,0.0,999,999,99
3019,3,21,8,0,*?*?*?*?*?*?*?*?*?*?*?*?*?*?*?*?*?*?*?*?*?*?,9.0,9.1,100,100077,456,1377,308,209.1,225.3,134.4,22101,21022,15442,2749,190,1.0,7,4,9999,99999,9,999999999,0.0,999,999,99
3019,3,21,9,0,*?*?*?*?*?*?*?*?*?*?*?*?*?*?*?*?*?*?*?*?*?*?,10.1,9.1,94,100077,619,1378,313,297.3,236.3,191.2,31601,23959,21512,4202,200,0.5,7,4,9999,99999,9,999999999,0.0,999,999,99
3019,3,21,10,0,*?*?*?*?*?*?*?*?*?*?*?*?*?*?*?*?*?*?*?*?*?*?,11.0,8.7,86,100077,740,1378,321,307.0,144.1,229.7,33542,14912,25788,5870,210,1.0,8,4,9999,99999,9,999999999,0.0,999,999,99
3019,3,21,11,0,*?*?*?*?*?*?*?*?*?*?*?*?*?*?*?*?*?*?*?*?*?*?,11.4,9.7,90,100077,810,1377,323,339.4,145.5,253.9,37133,15204,28414,6774,220,1.0,8,4,9999,99999,9,999999999,0.0,999,999,99
3019,3,21,12,0,*?*?*?*?*?*?*?*?*?*?*?*?*?*?*?*?*?*?*?*?*?*?,11.6,10.3,92,100077,826,1378,330,150.6,0.0,150.6,17939,0,18012,7040,230,1.5,10,5,9999,99999,9,999999999,0.0,999,999,99
3019,3,21,13,0,*?*?*?*?*?*?*?*?*?*?*?*?*?*?*?*?*?*?*?*?*?*?,11.9,9.7,87,100077,786,1379,328,247.6,57.8,214.6,27259,5794,24189,6961,223,1.5,9,5,9999,99999,9,999999999,0.0,999,999,99
3019,3,21,14,0,*?*?*?*?*?*?*?*?*?*?*?*?*?*?*?*?*?*?*?*?*?*?,11.5,9.8,90,100077,692,1378,327,215.1,57.0,186.5,23698,5606,21064,5747,217,1.5,9,5,9999,99999,9,999999999,2.0,999,999,99
3019,3,21,15,0,*?*?*?*?*?*?*?*?*?*?*?*?*?*?*?*?*?*?*?*?*?*?,11.8,10.2,90,100077,552,1379,325,220.6,138.9,165.0,24070,13459,18854,3863,210,1.5,8,4,9999,99999,9,999999999,3.0,999,999,99
3019,3,21,16,0,*?*?*?*?*?*?*?*?*?*?*?*?*?*?*?*?*?*?*?*?*?*?,11.7,8.3,80,100077,374,1379,324,139.0,129.1,104.0,15147,11298,11969,2295,203,1.0,8,4,9999,99999,9,999999999,1.1,999,999,99
3019,3,21,17,0,*?*?*?*?*?*?*?*?*?*?*?*?*?*?*?*?*?*?*?*?*?*?,11.1,7.0,76,100077,171,1377,321,45.9,93.1,34.3,4935,5232,4248,606,197,0.0,8,4,9999,99999,9,999999999,0.0,999,999,99
3019,3,21,18,0,*?*?*?*?*?*?*?*?*?*?*?*?*?*?*?*?*?*?*?*?*?*?,11.0,7.3,78,100077,0,-0,324,0.0,-0.0,0.0,0,0,0,0,190,1.0,9,5,9999,99999,9,999999999,0.0,999,999,99
3019,3,21,19,0,*?*?*?*?*?*?*?*?*?*?*?*?*?*?*?*?*?*?*?*?*?*?,10.6,7.6,82,100077,0,-0,326,0.0,-0.0,0.0,0,0,0,0,195,2.1,10,5,9999,99999,9,999999999,0.0,999,999,99
3019,3,21,20,0,*?*?*?*?*?*?*?*?*?*?*?*?*?*?*?*?*?*?*?*?*?*?,10.2,8.3,88,100077,0,-0,324,0.0,-0.0,0.0,0,0,0,0,200,2.1,10,5,9999,99999,9,999999999,0.0,999,999,99
3019,3,21,21,0,*?*?*?*?*?*?*?*?*?*?*?*?*?*?*?*?*?*?*?*?*?*?,9.9,8.7,93,100077,0,-0,323,0.0,-0.0,0.0,0,0,0,0,205,1.5,10,5,9999,99999,9,999999999,0.0,999,999,99
3019,3,21,22,0,*?*?*?*?*?*?*?*?*?*?*?*?*?*?*?*?*?*?*?*?*?*?,8.9,8.1,95,100077,0,-0,318,0.0,-0.0,0.0,0,0,0,0,210,1.0,10,5,9999,99999,9,999999999,0.0,999,999,99
3019,3,21,23,0,*?*?*?*?*?*?*?*?*?*?*?*?*?*?*?*?*?*?*?*?*?*?,9.6,8.0,90,100077,0,-0,322,0.0,-0.0,0.0,0,0,0,0,215,0.5,10,5,9999,99999,9,999999999,0.0,999,999,99
3019,3,21,24,0,*?*?*?*?*?*?*?*?*?*?*?*?*?*?*?*?*?*?*?*?*?*?,8.3,5.9,86,100077,0,-0,316,0.0,-0.0,0.0,0,0,0,0,250,1.0,10,5,9999,99999,9,999999999,0.0,999,999,99
3019,3,22,1,0,*?*?*?*?*?*?*?*?*?*?*?*?*?*?*?*?*?*?*?*?*?*?,10.5,6.6,77,99560.4,0,-0,326,0.0,-0.0,0.0,0,0,0,0,217,1.5,10,5,9999,99999,9,999999999,0.0,999,999,99
3019,3,22,2,0,*?*?*?*?*?*?*?*?*?*?*?*?*?*?*?*?*?*?*?*?*?*?,10.5,5.9,73,99560.4,0,-0,326,0.0,-0.0,0.0,0,0,0,0,213,1.0,10,5,9999,99999,9,999999999,0.0,999,999,99
3019,3,22,3,0,*?*?*?*?*?*?*?*?*?*?*?*?*?*?*?*?*?*?*?*?*?*?,10.5,6.7,77,99560.4,0,-0,326,0.0,-0.0,0.0,0,0,0,0,210,1.5,10,5,9999,99999,9,999999999,0.0,999,999,99
3019,3,22,4,0,*?*?*?*?*?*?*?*?*?*?*?*?*?*?*?*?*?*?*?*?*?*?,10.3,7.6,82,99560.4,0,-0,325,0.0,-0.0,0.0,0,0,0,0,207,0.0,10,5,9999,99999,9,999999999,0.0,999,999,99
3019,3,22,5,0,*?*?*?*?*?*?*?*?*?*?*?*?*?*?*?*?*?*?*?*?*?*?,10.5,7.7,82,99560.4,0,-0,326,0.0,-0.0,0.0,0,0,0,0,203,0.5,10,5,9999,99999,9,999999999,0.0,999,999,99
3019,3,22,6,0,*?*?*?*?*?*?*?*?*?*?*?*?*?*?*?*?*?*?*?*?*?*?,10.5,7.7,82,99560.4,60,1371,322,0.0,0.0,0.0,0,0,0,0,200,0.0,9,5,9999,99999,9,999999999,0.0,999,999,99
3019,3,22,7,0,*?*?*?*?*?*?*?*?*?*?*?*?*?*?*?*?*?*?*?*?*?*?,10.8,8.1,83,99560.4,271,1375,327,40.0,0.0,40.0,4662,0,4671,1561,202,0.5,10,5,9999,99999,9,999999999,0.0,999,999,99
3019,3,22,8,0,*?*?*?*?*?*?*?*?*?*?*?*?*?*?*?*?*?*?*?*?*?*?,10.6,7.3,80,99560.4,465,1378,322,136.5,53.8,118.3,14980,4998,13352,3273,203,1.0,9,5,9999,99999,9,999999999,0.0,999,999,99
3019,3,22,9,0,*?*?*?*?*?*?*?*?*?*?*?*?*?*?*?*?*?*?*?*?*?*?,11.3,8.1,80,99560.4,627,1377,329,111.0,0.0,111.0,13068,0,13113,4870,205,0.5,10,5,9999,99999,9,999999999,0.0,999,999,99
3019,3,22,10,0,*?*?*?*?*?*?*?*?*?*?*?*?*?*?*?*?*?*?*?*?*?*?,11.8,8.5,80,99560.4,747,1376,328,234.5,57.5,203.3,25811,5740,22913,6454,207,1.0,9,5,9999,99999,9,999999999,0.0,999,999,99
3019,3,22,11,0,*?*?*?*?*?*?*?*?*?*?*?*?*?*?*?*?*?*?*?*?*?*?,12.0,9.4,83,99560.4,818,1378,329,258.9,58.0,224.4,28513,5836,25292,7417,208,1.0,9,5,9999,99999,9,999999999,0.0,999,999,99
3019,3,22,12,0,*?*?*?*?*?*?*?*?*?*?*?*?*?*?*?*?*?*?*?*?*?*?,12.0,9.1,82,99560.4,833,1377,329,264.2,58.1,229.0,29102,5855,25809,7637,210,1.5,9,5,9999,99999,9,999999999,0.0,999,999,99
3019,3,22,13,0,*?*?*?*?*?*?*?*?*?*?*?*?*?*?*?*?*?*?*?*?*?*?,12.3,8.9,79,99560.4,792,1377,319,434.3,338.2,239.8,46685,35757,26617,5809,222,1.5,6,3,9999,99999,9,999999999,0.0,999,999,99
3019,3,22,14,0,*?*?*?*?*?*?*?*?*?*?*?*?*?*?*?*?*?*?*?*?*?*?,12.4,8.1,75,99560.4,699,1378,323,340.6,239.8,219.0,36324,24878,24421,5030,233,1.5,7,4,9999,99999,9,999999999,0.0,999,999,99
3019,3,22,15,0,*?*?*?*?*?*?*?*?*?*?*?*?*?*?*?*?*?*?*?*?*?*?,12.1,8.7,79,99560.4,558,1377,329,168.8,55.4,146.4,18545,5329,16504,4221,245,1.5,9,5,9999,99999,9,999999999,0.0,999,999,99
3019,3,22,16,0,*?*?*?*?*?*?*?*?*?*?*?*?*?*?*?*?*?*?*?*?*?*?,12.1,9.1,81,99560.4,380,1376,333,61.7,0.0,61.7,7193,0,7210,2487,257,1.0,10,5,9999,99999,9,999999999,0.0,999,999,99
3019,3,22,17,0,*?*?*?*?*?*?*?*?*?*?*?*?*?*?*?*?*?*?*?*?*?*?,12.2,9.9,86,99560.4,178,1381,323,57.8,160.0,37.1,6088,9528,5062,659,268,0.0,7,4,9999,99999,9,999999999,0.0,999,999,99
3019,3,22,18,0,*?*?*?*?*?*?*?*?*?*?*?*?*?*?*?*?*?*?*?*?*?*?,12.1,9.8,86,99560.4,0,-0,329,0.0,-0.0,0.0,0,0,0,0,280,1.0,9,5,9999,99999,9,999999999,0.0,999,999,99
3019,3,22,19,0,*?*?*?*?*?*?*?*?*?*?*?*?*?*?*?*?*?*?*?*?*?*?,11.5,10.1,90,99560.4,0,-0,330,0.0,-0.0,0.0,0,0,0,0,275,2.1,10,5,9999,99999,9,999999999,0.0,999,999,99
3019,3,22,20,0,*?*?*?*?*?*?*?*?*?*?*?*?*?*?*?*?*?*?*?*?*?*?,11.5,9.9,90,99560.4,0,-0,330,0.0,-0.0,0.0,0,0,0,0,270,2.1,10,5,9999,99999,9,999999999,0.0,999,999,99
3019,3,22,21,0,*?*?*?*?*?*?*?*?*?*?*?*?*?*?*?*?*?*?*?*?*?*?,11.1,9.7,90,99560.4,0,-0,328,0.0,-0.0,0.0,0,0,0,0,265,1.5,10,5,9999,99999,9,999999999,0.0,999,999,99
3019,3,22,22,0,*?*?*?*?*?*?*?*?*?*?*?*?*?*?*?*?*?*?*?*?*?*?,11.4,9.4,87,99560.4,0,-0,330,0.0,-0.0,0.0,0,0,0,0,260,1.0,10,5,9999,99999,9,999999999,0.0,999,999,99
3019,3,22,23,0,*?*?*?*?*?*?*?*?*?*?*?*?*?*?*?*?*?*?*?*?*?*?,11.4,8.8,84,99560.4,0,-0,330,0.0,-0.0,0.0,0,0,0,0,255,0.5,10,5,9999,99999,9,999999999,0.0,999,999,99
3019,3,22,24,0,*?*?*?*?*?*?*?*?*?*?*?*?*?*?*?*?*?*?*?*?*?*?,10.3,7.3,81,99560.4,0,-0,325,0.0,-0.0,0.0,0,0,0,0,220,1.0,10,5,9999,99999,9,999999999,0.0,999,999,99
3019,3,23,1,0,*?*?*?*?*?*?*?*?*?*?*?*?*?*?*?*?*?*?*?*?*?*?,11.4,8.5,81,100752,0,-0,330,0.0,-0.0,0.0,0,0,0,0,257,1.5,10,5,9999,99999,9,999999999,0.0,999,999,99
3019,3,23,2,0,*?*?*?*?*?*?*?*?*?*?*?*?*?*?*?*?*?*?*?*?*?*?,11.4,8.4,81,100752,0,-0,330,0.0,-0.0,0.0,0,0,0,0,263,1.0,10,5,9999,99999,9,999999999,0.0,999,999,99
3019,3,23,3,0,*?*?*?*?*?*?*?*?*?*?*?*?*?*?*?*?*?*?*?*?*?*?,11.3,8.0,79,100752,0,-0,329,0.0,-0.0,0.0,0,0,0,0,270,1.5,10,5,9999,99999,9,999999999,0.0,999,999,99
3019,3,23,4,0,*?*?*?*?*?*?*?*?*?*?*?*?*?*?*?*?*?*?*?*?*?*?,11.1,8.1,81,100752,0,-0,329,0.0,-0.0,0.0,0,0,0,0,277,0.0,10,5,9999,99999,9,999999999,0.0,999,999,99
3019,3,23,5,0,*?*?*?*?*?*?*?*?*?*?*?*?*?*?*?*?*?*?*?*?*?*?,11.2,8.7,83,100752,0,-0,329,0.0,-0.0,0.0,0,0,0,0,283,0.5,10,5,9999,99999,9,999999999,0.0,999,999,99
3019,3,23,6,0,*?*?*?*?*?*?*?*?*?*?*?*?*?*?*?*?*?*?*?*?*?*?,11.2,9.1,86,100752,69,1378,325,0.0,0.0,0.0,0,0,0,0,290,0.0,9,5,9999,99999,9,999999999,0.4,999,999,99
3019,3,23,7,0,*?*?*?*?*?*?*?*?*?*?*?*?*?*?*?*?*?*?*?*?*?*?,11.3,9.2,86,100752,280,1377,319,113.4,199.1,72.9,12001,14923,8685,1387,293,0.5,7,4,9999,99999,9,999999999,1.0,999,999,99
3019,3,23,8,0,*?*?*?*?*?*?*?*?*?*?*?*?*?*?*?*?*?*?*?*?*?*?,11.5,8.9,83,100752,473,1377,319,218.3,226.8,140.3,23083,21416,16084,2890,297,1.0,7,4,9999,99999,9,999999999,0.0,999,999,99
3019,3,23,9,0,*?*?*?*?*?*?*?*?*?*?*?*?*?*?*?*?*?*?*?*?*?*?,11.7,8.1,78,100752,635,1377,324,259.2,141.6,193.9,28268,14311,21895,4703,300,0.5,8,4,9999,99999,9,999999999,0.2,999,999,99
3019,3,23,10,0,*?*?*?*?*?*?*?*?*?*?*?*?*?*?*?*?*?*?*?*?*?*?,12.3,8.7,78,100752,755,1376,319,412.1,336.6,227.5,44222,35365,25355,5367,303,1.0,6,3,9999,99999,9,999999999,0.0,999,999,99
3019,3,23,11,0,*?*?*?*?*?*?*?*?*?*?*?*?*?*?*?*?*?*?*?*?*?*?,12.5,8.9,77,100752,825,1376,324,409.6,244.0,263.3,43920,25896,28950,6614,307,1.0,7,4,9999,99999,9,999999999,0.0,999,999,99
3019,3,23,12,0,*?*?*?*?*?*?*?*?*?*?*?*?*?*?*?*?*?*?*?*?*?*?,12.6,8.5,76,100752,840,1376,328,353.5,146.0,264.4,38692,15310,29546,7204,310,1.5,8,4,9999,99999,9,999999999,0.0,999,999,99
3019,3,23,13,0,*?*?*?*?*?*?*?*?*?*?*?*?*?*?*?*?*?*?*?*?*?*?,12.3,9.3,81,100752,799,1376,323,395.5,243.2,254.3,42373,25638,28119,6257,308,1.5,7,4,9999,99999,9,999999999,0.6,999,999,99
3019,3,23,14,0,*?*?*?*?*?*?*?*?*?*?*?*?*?*?*?*?*?*?*?*?*?*?,12.6,9.7,81,100752,705,1376,325,344.4,240.0,221.5,36750,24819,24779,5109,307,1.5,7,4,9999,99999,9,999999999,0.9,999,999,99
3019,3,23,15,0,*?*?*?*?*?*?*?*?*?*?*?*?*?*?*?*?*?*?*?*?*?*?,12.7,9.4,80,100752,564,1375,325,268.0,233.3,172.3,28444,22936,19674,3691,305,1.5,7,4,9999,99999,9,999999999,1.7,999,999,99
3019,3,23,16,0,*?*?*?*?*?*?*?*?*?*?*?*?*?*?*?*?*?*?*?*?*?*?,12.7,9.1,77,100752,387,1378,332,109.5,51.8,94.9,12029,4582,10745,2544,303,1.0,9,5,9999,99999,9,999999999,1.9,999,999,99
3019,3,23,17,0,*?*?*?*?*?*?*?*?*?*?*?*?*?*?*?*?*?*?*?*?*?*?,12.2,8.9,79,100752,184,1376,330,39.2,39.0,34.0,4369,2490,4078,714,302,0.0,9,5,9999,99999,9,999999999,2.1,999,999,99
3019,3,23,18,0,*?*?*?*?*?*?*?*?*?*?*?*?*?*?*?*?*?*?*?*?*?*?,12.5,9.2,79,100752,0,-0,335,0.0,-0.0,0.0,0,0,0,0,300,1.0,10,5,9999,99999,9,999999999,0.8,999,999,99
3019,3,23,19,0,*?*?*?*?*?*?*?*?*?*?*?*?*?*?*?*?*?*?*?*?*?*?,11.8,8.5,80,100752,0,-0,332,0.0,-0.0,0.0,0,0,0,0,285,2.1,10,5,9999,99999,9,999999999,0.0,999,999,99
3019,3,23,20,0,*?*?*?*?*?*?*?*?*?*?*?*?*?*?*?*?*?*?*?*?*?*?,11.4,8.7,82,100752,0,-0,330,0.0,-0.0,0.0,0,0,0,0,270,2.1,10,5,9999,99999,9,999999999,1.1,999,999,99
3019,3,23,21,0,*?*?*?*?*?*?*?*?*?*?*?*?*?*?*?*?*?*?*?*?*?*?,11.5,9.2,84,100752,0,-0,330,0.0,-0.0,0.0,0,0,0,0,255,1.5,10,5,9999,99999,9,999999999,1.2,999,999,99
3019,3,23,22,0,*?*?*?*?*?*?*?*?*?*?*?*?*?*?*?*?*?*?*?*?*?*?,11.5,9.4,86,100752,0,-0,330,0.0,-0.0,0.0,0,0,0,0,240,1.0,10,5,9999,99999,9,999999999,0.6,999,999,99
3019,3,23,23,0,*?*?*?*?*?*?*?*?*?*?*?*?*?*?*?*?*?*?*?*?*?*?,11.1,8.7,84,100752,0,-0,328,0.0,-0.0,0.0,0,0,0,0,225,0.5,10,5,9999,99999,9,999999999,0.1,999,999,99
3019,3,23,24,0,*?*?*?*?*?*?*?*?*?*?*?*?*?*?*?*?*?*?*?*?*?*?,11.4,8.7,82,100752,0,-0,330,0.0,-0.0,0.0,0,0,0,0,250,1.0,10,5,9999,99999,9,999999999,0.0,999,999,99
3019,3,24,1,0,*?*?*?*?*?*?*?*?*?*?*?*?*?*?*?*?*?*?*?*?*?*?,8.3,8.3,100,100943,0,-0,316,0.0,-0.0,0.0,0,0,0,0,202,1.5,10,5,9999,99999,9,999999999,0.2,999,999,99
3019,3,24,2,0,*?*?*?*?*?*?*?*?*?*?*?*?*?*?*?*?*?*?*?*?*?*?,6.9,6.9,100,100943,0,-0,310,0.0,-0.0,0.0,0,0,0,0,193,1.0,10,5,9999,99999,9,999999999,0.1,999,999,99
3019,3,24,3,0,*?*?*?*?*?*?*?*?*?*?*?*?*?*?*?*?*?*?*?*?*?*?,7.0,7.0,100,100943,0,-0,310,0.0,-0.0,0.0,0,0,0,0,185,1.5,10,5,9999,99999,9,999999999,0.0,999,999,99
3019,3,24,4,0,*?*?*?*?*?*?*?*?*?*?*?*?*?*?*?*?*?*?*?*?*?*?,6.6,6.7,100,100943,0,-0,308,0.0,-0.0,0.0,0,0,0,0,177,0.0,10,5,9999,99999,9,999999999,0.0,999,999,99
3019,3,24,5,0,*?*?*?*?*?*?*?*?*?*?*?*?*?*?*?*?*?*?*?*?*?*?,6.3,6.4,100,100943,0,-0,307,0.0,-0.0,0.0,0,0,0,0,168,0.5,10,5,9999,99999,9,999999999,0.0,999,999,99
3019,3,24,6,0,*?*?*?*?*?*?*?*?*?*?*?*?*?*?*?*?*?*?*?*?*?*?,6.7,6.7,100,100943,78,1384,309,1.3,0.0,1.3,176,-0,176,53,160,0.0,10,5,9999,99999,9,999999999,0.0,999,999,99
3019,3,24,7,0,*?*?*?*?*?*?*?*?*?*?*?*?*?*?*?*?*?*?*?*?*?*?,7.1,6.9,100,100943,288,1375,311,43.4,0.0,43.4,5059,0,5069,1702,157,0.5,10,5,9999,99999,9,999999999,0.0,999,999,99
3019,3,24,8,0,*?*?*?*?*?*?*?*?*?*?*?*?*?*?*?*?*?*?*?*?*?*?,7.3,5.9,98,100943,481,1376,308,142.3,54.1,123.4,15625,5067,13922,3437,153,1.0,9,5,9999,99999,9,999999999,0.0,999,999,99
3019,3,24,9,0,*?*?*?*?*?*?*?*?*?*?*?*?*?*?*?*?*?*?*?*?*?*?,7.7,5.6,95,100943,643,1376,309,198.5,56.5,172.1,21823,5548,19397,5172,150,0.5,9,5,9999,99999,9,999999999,0.0,999,999,99
3019,3,24,10,0,*?*?*?*?*?*?*?*?*?*?*?*?*?*?*?*?*?*?*?*?*?*?,9.2,6.2,88,100943,763,1376,316,240.1,57.6,208.1,26426,5764,23454,6665,147,1.0,9,5,9999,99999,9,999999999,0.0,999,999,99
3019,3,24,11,0,*?*?*?*?*?*?*?*?*?*?*?*?*?*?*?*?*?*?*?*?*?*?,10.4,6.6,84,100943,832,1375,321,264.2,58.1,229.1,29106,5855,25812,7637,143,1.0,9,5,9999,99999,9,999999999,0.0,999,999,99
3019,3,24,12,0,*?*?*?*?*?*?*?*?*?*?*?*?*?*?*?*?*?*?*?*?*?*?,10.8,7.7,88,100943,847,1376,323,269.3,58.2,233.5,29674,5872,26312,7856,140,1.5,9,5,9999,99999,9,999999999,0.0,999,999,99
3019,3,24,13,0,*?*?*?*?*?*?*?*?*?*?*?*?*?*?*?*?*?*?*?*?*?*?,10.7,8.5,94,100943,806,1376,323,255.0,57.9,221.1,28088,5823,24917,7258,140,1.5,9,5,9999,99999,9,999999999,0.0,999,999,99
3019,3,24,14,0,*?*?*?*?*?*?*?*?*?*?*?*?*?*?*?*?*?*?*?*?*?*?,11.2,6.1,77,100943,712,1377,325,222.3,57.2,192.8,24463,5682,21725,6005,140,1.5,9,5,9999,99999,9,999999999,0.0,999,999,99
3019,3,24,15,0,*?*?*?*?*?*?*?*?*?*?*?*?*?*?*?*?*?*?*?*?*?*?,11.0,5.5,75,100943,571,1376,329,99.9,0.0,99.9,11725,0,11763,4299,140,1.5,10,5,9999,99999,9,999999999,0.0,999,999,99
3019,3,24,16,0,*?*?*?*?*?*?*?*?*?*?*?*?*?*?*?*?*?*?*?*?*?*?,11.0,6.6,81,100943,393,1376,324,111.8,52.0,96.9,12264,4649,10947,2603,140,1.0,9,5,9999,99999,9,999999999,0.2,999,999,99
3019,3,24,17,0,*?*?*?*?*?*?*?*?*?*?*?*?*?*?*?*?*?*?*?*?*?*?,11.0,4.6,70,100943,190,1373,329,23.8,0.0,23.8,2805,-0,2809,922,140,0.0,10,5,9999,99999,9,999999999,0.4,999,999,99
3019,3,24,18,0,*?*?*?*?*?*?*?*?*?*?*?*?*?*?*?*?*?*?*?*?*?*?,10.0,6.6,86,100943,0,-0,324,0.0,-0.0,0.0,0,0,0,0,140,1.0,10,5,9999,99999,9,999999999,0.4,999,999,99
3019,3,24,19,0,*?*?*?*?*?*?*?*?*?*?*?*?*?*?*?*?*?*?*?*?*?*?,9.3,7.3,94,100943,0,-0,320,0.0,-0.0,0.0,0,0,0,0,140,2.1,10,5,9999,99999,9,999999999,0.3,999,999,99
3019,3,24,20,0,*?*?*?*?*?*?*?*?*?*?*?*?*?*?*?*?*?*?*?*?*?*?,8.0,8.0,100,100943,0,-0,314,0.0,-0.0,0.0,0,0,0,0,140,2.1,10,5,9999,99999,9,999999999,0.1,999,999,99
3019,3,24,21,0,*?*?*?*?*?*?*?*?*?*?*?*?*?*?*?*?*?*?*?*?*?*?,8.5,8.5,100,100943,0,-0,317,0.0,-0.0,0.0,0,0,0,0,140,1.5,10,5,9999,99999,9,999999999,0.1,999,999,99
3019,3,24,22,0,*?*?*?*?*?*?*?*?*?*?*?*?*?*?*?*?*?*?*?*?*?*?,8.3,8.3,100,100943,0,-0,316,0.0,-0.0,0.0,0,0,0,0,140,1.0,10,5,9999,99999,9,999999999,0.0,999,999,99
3019,3,24,23,0,*?*?*?*?*?*?*?*?*?*?*?*?*?*?*?*?*?*?*?*?*?*?,8.6,8.5,100,100943,0,-0,317,0.0,-0.0,0.0,0,0,0,0,140,0.5,10,5,9999,99999,9,999999999,0.0,999,999,99
3019,3,24,24,0,*?*?*?*?*?*?*?*?*?*?*?*?*?*?*?*?*?*?*?*?*?*?,10.4,9.1,99,100943,0,-0,325,0.0,-0.0,0.0,0,0,0,0,210,1.0,10,5,9999,99999,9,999999999,0.0,999,999,99
3019,3,25,1,0,*?*?*?*?*?*?*?*?*?*?*?*?*?*?*?*?*?*?*?*?*?*?,9.0,7.1,87,100961,0,-0,319,0.0,-0.0,0.0,0,0,0,0,140,1.5,10,5,9999,99999,9,999999999,0.0,999,999,99
3019,3,25,2,0,*?*?*?*?*?*?*?*?*?*?*?*?*?*?*?*?*?*?*?*?*?*?,9.0,6.6,84,100961,0,-0,319,0.0,-0.0,0.0,0,0,0,0,140,1.0,10,5,9999,99999,9,999999999,0.0,999,999,99
3019,3,25,3,0,*?*?*?*?*?*?*?*?*?*?*?*?*?*?*?*?*?*?*?*?*?*?,9.5,6.1,78,100961,0,-0,322,0.0,-0.0,0.0,0,0,0,0,140,1.5,10,5,9999,99999,9,999999999,0.0,999,999,99
3019,3,25,4,0,*?*?*?*?*?*?*?*?*?*?*?*?*?*?*?*?*?*?*?*?*?*?,9.2,5.9,79,100961,0,-0,320,0.0,-0.0,0.0,0,0,0,0,140,0.0,10,5,9999,99999,9,999999999,0.0,999,999,99
3019,3,25,5,0,*?*?*?*?*?*?*?*?*?*?*?*?*?*?*?*?*?*?*?*?*?*?,9.0,6.1,81,100961,0,-0,319,0.0,-0.0,0.0,0,0,0,0,140,0.5,10,5,9999,99999,9,999999999,0.0,999,999,99
3019,3,25,6,0,*?*?*?*?*?*?*?*?*?*?*?*?*?*?*?*?*?*?*?*?*?*?,8.8,6.2,82,100961,86,1373,318,3.0,0.0,3.0,391,-0,390,123,140,0.0,10,5,9999,99999,9,999999999,0.0,999,999,99
3019,3,25,7,0,*?*?*?*?*?*?*?*?*?*?*?*?*?*?*?*?*?*?*?*?*?*?,9.7,6.4,79,100961,297,1377,306,136.1,282.6,75.1,14089,21853,9685,1382,177,0.5,6,3,9999,99999,9,999999999,0.0,999,999,99
3019,3,25,8,0,*?*?*?*?*?*?*?*?*?*?*?*?*?*?*?*?*?*?*?*?*?*?,10.5,7.0,78,100961,489,1374,314,227.4,228.2,146.2,24057,21783,16714,3033,213,1.0,7,4,9999,99999,9,999999999,0.0,999,999,99
3019,3,25,9,0,*?*?*?*?*?*?*?*?*?*?*?*?*?*?*?*?*?*?*?*?*?*?,10.3,7.0,79,100961,651,1376,313,315.2,237.8,202.7,33544,24370,22716,4534,250,0.5,7,4,9999,99999,9,999999999,0.0,999,999,99
3019,3,25,10,0,*?*?*?*?*?*?*?*?*?*?*?*?*?*?*?*?*?*?*?*?*?*?,11.3,7.9,78,100961,770,1375,322,321.7,144.8,240.7,35164,15052,26977,6267,287,1.0,8,4,9999,99999,9,999999999,0.0,999,999,99
3019,3,25,11,0,*?*?*?*?*?*?*?*?*?*?*?*?*?*?*?*?*?*?*?*?*?*?,13.0,8.9,75,100961,839,1374,330,353.6,146.0,264.5,38704,15310,29555,7208,323,1.0,8,4,9999,99999,9,999999999,0.0,999,999,99
3019,3,25,12,0,*?*?*?*?*?*?*?*?*?*?*?*?*?*?*?*?*?*?*?*?*?*?,12.6,8.5,75,100961,854,1375,328,360.3,146.2,269.5,39445,15357,30091,7421,360,1.5,8,4,9999,99999,9,999999999,0.0,999,999,99
3019,3,25,13,0,*?*?*?*?*?*?*?*?*?*?*?*?*?*?*?*?*?*?*?*?*?*?,12.9,7.9,70,100961,812,1374,329,341.2,145.5,255.2,37323,15217,28552,6827,358,1.5,8,4,9999,99999,9,999999999,0.0,999,999,99
3019,3,25,14,0,*?*?*?*?*?*?*?*?*?*?*?*?*?*?*?*?*?*?*?*?*?*?,13.1,7.9,70,100961,718,1375,326,351.9,240.6,226.3,37549,25075,25161,5265,357,1.5,7,4,9999,99999,9,999999999,0.0,999,999,99
3019,3,25,15,0,*?*?*?*?*?*?*?*?*?*?*?*?*?*?*?*?*?*?*?*?*?*?,12.8,8.1,73,100961,577,1375,333,175.8,55.7,152.4,19314,5387,17182,4436,355,1.5,9,5,9999,99999,9,999999999,0.0,999,999,99
3019,3,25,16,0,*?*?*?*?*?*?*?*?*?*?*?*?*?*?*?*?*?*?*?*?*?*?,13.1,7.9,70,100961,399,1374,338,65.6,0.0,65.6,7654,0,7673,2662,353,1.0,10,5,9999,99999,9,999999999,0.0,999,999,99
3019,3,25,17,0,*?*?*?*?*?*?*?*?*?*?*?*?*?*?*?*?*?*?*?*?*?*?,12.8,7.1,68,100961,197,1376,328,57.9,101.9,43.3,6184,6279,5284,782,352,0.0,8,4,9999,99999,9,999999999,0.0,999,999,99
3019,3,25,18,0,*?*?*?*?*?*?*?*?*?*?*?*?*?*?*?*?*?*?*?*?*?*?,12.3,7.4,71,100961,0,-0,330,0.0,-0.0,0.0,0,0,0,0,350,1.0,9,5,9999,99999,9,999999999,0.0,999,999,99
3019,3,25,19,0,*?*?*?*?*?*?*?*?*?*?*?*?*?*?*?*?*?*?*?*?*?*?,11.6,7.0,72,100961,0,-0,331,0.0,-0.0,0.0,0,0,0,0,348,2.1,10,5,9999,99999,9,999999999,0.0,999,999,99
3019,3,25,20,0,*?*?*?*?*?*?*?*?*?*?*?*?*?*?*?*?*?*?*?*?*?*?,11.6,8.1,78,100961,0,-0,331,0.0,-0.0,0.0,0,0,0,0,347,2.1,10,5,9999,99999,9,999999999,0.0,999,999,99
3019,3,25,21,0,*?*?*?*?*?*?*?*?*?*?*?*?*?*?*?*?*?*?*?*?*?*?,10.3,6.9,79,100961,0,-0,325,0.0,-0.0,0.0,0,0,0,0,345,1.5,10,5,9999,99999,9,999999999,0.0,999,999,99
3019,3,25,22,0,*?*?*?*?*?*?*?*?*?*?*?*?*?*?*?*?*?*?*?*?*?*?,10.0,7.6,84,100961,0,-0,324,0.0,-0.0,0.0,0,0,0,0,343,1.0,10,5,9999,99999,9,999999999,0.0,999,999,99
3019,3,25,23,0,*?*?*?*?*?*?*?*?*?*?*?*?*?*?*?*?*?*?*?*?*?*?,9.2,7.9,90,100961,0,-0,320,0.0,-0.0,0.0,0,0,0,0,342,0.5,10,5,9999,99999,9,999999999,0.0,999,999,99
3019,3,25,24,0,*?*?*?*?*?*?*?*?*?*?*?*?*?*?*?*?*?*?*?*?*?*?,8.8,7.9,93,100961,0,-0,318,0.0,-0.0,0.0,0,0,0,0,140,1.0,10,5,9999,99999,9,999999999,0.0,999,999,99
3019,3,26,1,0,*?*?*?*?*?*?*?*?*?*?*?*?*?*?*?*?*?*?*?*?*?*?,6.1,6.1,100,101965,0,-0,306,0.0,-0.0,0.0,0,0,0,0,340,1.5,10,5,9999,99999,9,999999999,0.0,999,999,99
3019,3,26,2,0,*?*?*?*?*?*?*?*?*?*?*?*?*?*?*?*?*?*?*?*?*?*?,4.6,4.6,100,101965,0,-0,300,0.0,-0.0,0.0,0,0,0,0,340,1.0,10,5,9999,99999,9,999999999,0.0,999,999,99
3019,3,26,3,0,*?*?*?*?*?*?*?*?*?*?*?*?*?*?*?*?*?*?*?*?*?*?,4.9,4.8,100,101965,0,-0,301,0.0,-0.0,0.0,0,0,0,0,340,1.5,10,5,9999,99999,9,999999999,0.0,999,999,99
3019,3,26,4,0,*?*?*?*?*?*?*?*?*?*?*?*?*?*?*?*?*?*?*?*?*?*?,5.0,5.0,100,101965,0,-0,302,0.0,-0.0,0.0,0,0,0,0,340,0.0,10,5,9999,99999,9,999999999,0.0,999,999,99
3019,3,26,5,0,*?*?*?*?*?*?*?*?*?*?*?*?*?*?*?*?*?*?*?*?*?*?,4.7,4.6,100,101965,0,-0,301,0.0,-0.0,0.0,0,0,0,0,340,0.5,10,5,9999,99999,9,999999999,0.0,999,999,99
3019,3,26,6,0,*?*?*?*?*?*?*?*?*?*?*?*?*?*?*?*?*?*?*?*?*?*?,4.5,4.5,100,101965,95,1378,291,10.9,39.9,8.2,1263,1656,1314,135,340,0.0,8,4,9999,99999,9,999999999,0.0,999,999,99
3019,3,26,7,0,*?*?*?*?*?*?*?*?*?*?*?*?*?*?*?*?*?*?*?*?*?*?,4.9,5.0,100,101965,305,1374,264,161.4,503.8,49.5,16724,40331,7498,919,285,0.5,1,0,9999,99999,9,999999999,0.0,999,999,99
3019,3,26,8,0,*?*?*?*?*?*?*?*?*?*?*?*?*?*?*?*?*?*?*?*?*?*?,5.5,5.5,100,101965,497,1373,263,294.0,568.8,88.2,30499,52667,12648,1693,230,1.0,0,0,9999,99999,9,999999999,0.0,999,999,99
3019,3,26,9,0,*?*?*?*?*?*?*?*?*?*?*?*?*?*?*?*?*?*?*?*?*?*?,6.9,6.6,99,101965,658,1373,270,405.2,592.0,121.6,42186,57757,16763,2502,175,0.5,0,0,9999,99999,9,999999999,0.0,999,999,99
3019,3,26,10,0,*?*?*?*?*?*?*?*?*?*?*?*?*?*?*?*?*?*?*?*?*?*?,8.8,6.2,85,101965,778,1375,281,487.3,596.8,149.6,50831,59341,19982,3339,120,1.0,1,0,9999,99999,9,999999999,0.0,999,999,99
3019,3,26,11,0,*?*?*?*?*?*?*?*?*?*?*?*?*?*?*?*?*?*?*?*?*?*?,9.5,5.1,75,101965,846,1373,286,533.4,581.9,174.9,55506,58089,22681,4124,65,1.0,2,1,9999,99999,9,999999999,0.0,999,999,99
3019,3,26,12,0,*?*?*?*?*?*?*?*?*?*?*?*?*?*?*?*?*?*?*?*?*?*?,9.9,4.6,71,101965,861,1375,292,538.3,547.5,195.4,57824,56383,23784,4748,10,1.5,3,2,9999,99999,9,999999999,0.0,999,999,99
3019,3,26,13,0,*?*?*?*?*?*?*?*?*?*?*?*?*?*?*?*?*?*?*?*?*?*?,9.6,4.6,72,101965,819,1374,318,259.9,58.0,225.4,28631,5841,25393,7457,62,1.5,9,5,9999,99999,9,999999999,0.0,999,999,99
3019,3,26,14,0,*?*?*?*?*?*?*?*?*?*?*?*?*?*?*?*?*?*?*?*?*?*?,9.8,2.7,62,101965,724,1373,309,355.6,240.8,228.6,37950,25137,25401,5345,113,1.5,7,4,9999,99999,9,999999999,0.0,999,999,99
3019,3,26,15,0,*?*?*?*?*?*?*?*?*?*?*?*?*?*?*?*?*?*?*?*?*?*?,10.2,-0.0,50,101965,583,1373,303,309.3,326.4,170.7,32944,32701,19396,3653,165,1.5,6,3,9999,99999,9,999999999,0.0,999,999,99
3019,3,26,16,0,*?*?*?*?*?*?*?*?*?*?*?*?*?*?*?*?*?*?*?*?*?*?,10.0,1.3,55,101965,406,1376,282,230.1,523.9,75.5,23703,45821,10913,1396,217,1.0,2,1,9999,99999,9,999999999,0.0,999,999,99
3019,3,26,17,0,*?*?*?*?*?*?*?*?*?*?*?*?*?*?*?*?*?*?*?*?*?*?,9.8,2.3,60,101965,203,1373,303,79.7,241.7,44.0,8369,15519,5926,786,268,0.0,6,3,9999,99999,9,999999999,0.0,999,999,99
3019,3,26,18,0,*?*?*?*?*?*?*?*?*?*?*?*?*?*?*?*?*?*?*?*?*?*?,9.0,2.7,65,101965,0,-0,315,0.0,-0.0,0.0,0,0,0,0,320,1.0,9,5,9999,99999,9,999999999,0.0,999,999,99
3019,3,26,19,0,*?*?*?*?*?*?*?*?*?*?*?*?*?*?*?*?*?*?*?*?*?*?,7.5,3.6,77,101965,0,-0,313,0.0,-0.0,0.0,0,0,0,0,323,2.1,10,5,9999,99999,9,999999999,0.0,999,999,99
3019,3,26,20,0,*?*?*?*?*?*?*?*?*?*?*?*?*?*?*?*?*?*?*?*?*?*?,7.2,2.9,75,101965,0,-0,312,0.0,-0.0,0.0,0,0,0,0,327,2.1,10,5,9999,99999,9,999999999,0.0,999,999,99
3019,3,26,21,0,*?*?*?*?*?*?*?*?*?*?*?*?*?*?*?*?*?*?*?*?*?*?,6.8,4.1,84,101965,0,-0,310,0.0,-0.0,0.0,0,0,0,0,330,1.5,10,5,9999,99999,9,999999999,0.0,999,999,99
3019,3,26,22,0,*?*?*?*?*?*?*?*?*?*?*?*?*?*?*?*?*?*?*?*?*?*?,7.0,3.6,80,101965,0,-0,311,0.0,-0.0,0.0,0,0,0,0,333,1.0,10,5,9999,99999,9,999999999,0.0,999,999,99
3019,3,26,23,0,*?*?*?*?*?*?*?*?*?*?*?*?*?*?*?*?*?*?*?*?*?*?,6.2,4.1,88,101965,0,-0,307,0.0,-0.0,0.0,0,0,0,0,337,0.5,10,5,9999,99999,9,999999999,0.0,999,999,99
3019,3,26,24,0,*?*?*?*?*?*?*?*?*?*?*?*?*?*?*?*?*?*?*?*?*?*?,8.5,7.0,91,101965,0,-0,317,0.0,-0.0,0.0,0,0,0,0,340,1.0,10,5,9999,99999,9,999999999,0.0,999,999,99
3019,3,27,1,0,*?*?*?*?*?*?*?*?*?*?*?*?*?*?*?*?*?*?*?*?*?*?,4.6,3.9,94,101420,0,-0,300,0.0,-0.0,0.0,0,0,0,0,302,1.5,10,5,9999,99999,9,999999999,0.0,999,999,99
3019,3,27,2,0,*?*?*?*?*?*?*?*?*?*?*?*?*?*?*?*?*?*?*?*?*?*?,3.9,3.8,98,101420,0,-0,297,0.0,-0.0,0.0,0,0,0,0,263,1.0,10,5,9999,99999,9,999999999,0.0,999,999,99
3019,3,27,3,0,*?*?*?*?*?*?*?*?*?*?*?*?*?*?*?*?*?*?*?*?*?*?,3.7,3.6,98,101420,0,-0,296,0.0,-0.0,0.0,0,0,0,0,225,1.5,10,5,9999,99999,9,999999999,0.0,999,999,99
3019,3,27,4,0,*?*?*?*?*?*?*?*?*?*?*?*?*?*?*?*?*?*?*?*?*?*?,3.1,3.0,99,101420,0,-0,294,0.0,-0.0,0.0,0,0,0,0,187,0.0,10,5,9999,99999,9,999999999,0.0,999,999,99
3019,3,27,5,0,*?*?*?*?*?*?*?*?*?*?*?*?*?*?*?*?*?*?*?*?*?*?,2.4,2.3,99,101420,0,-0,291,0.0,-0.0,0.0,0,0,0,0,148,0.5,10,5,9999,99999,9,999999999,0.0,999,999,99
3019,3,27,6,0,*?*?*?*?*?*?*?*?*?*?*?*?*?*?*?*?*?*?*?*?*?*?,2.7,1.9,93,101420,103,1370,250,22.3,205.3,6.8,2412,12659,1173,228,110,0.0,1,0,9999,99999,9,999999999,0.0,999,999,99
3019,3,27,7,0,*?*?*?*?*?*?*?*?*?*?*?*?*?*?*?*?*?*?*?*?*?*?,3.1,3.0,99,101420,313,1372,249,167.3,513.2,50.2,17358,41531,7601,934,110,0.5,0,0,9999,99999,9,999999999,0.0,999,999,99
3019,3,27,8,0,*?*?*?*?*?*?*?*?*?*?*?*?*?*?*?*?*?*?*?*?*?*?,5.0,3.8,90,101420,505,1373,257,299.8,570.4,89.9,31098,53009,12867,1730,110,1.0,0,0,9999,99999,9,999999999,0.0,999,999,99
3019,3,27,9,0,*?*?*?*?*?*?*?*?*?*?*?*?*?*?*?*?*?*?*?*?*?*?,7.0,5.0,85,101420,666,1373,267,410.8,592.9,123.2,42776,57942,16962,2549,110,0.5,0,0,9999,99999,9,999999999,0.0,999,999,99
3019,3,27,10,0,*?*?*?*?*?*?*?*?*?*?*?*?*?*?*?*?*?*?*?*?*?*?,9.1,5.0,74,101420,785,1374,275,492.8,603.6,147.8,51503,60143,19807,3334,110,1.0,0,0,9999,99999,9,999999999,0.0,999,999,99
3019,3,27,11,0,*?*?*?*?*?*?*?*?*?*?*?*?*?*?*?*?*?*?*?*?*?*?,11.2,5.5,67,101420,854,1374,285,540.2,608.4,162.0,56583,61060,21379,3905,110,1.0,0,0,9999,99999,9,999999999,0.0,999,999,99
3019,3,27,12,0,*?*?*?*?*?*?*?*?*?*?*?*?*?*?*?*?*?*?*?*?*?*?,12.2,5.9,65,101420,867,1373,290,549.7,609.3,164.9,57607,61218,21686,4034,110,1.5,0,0,9999,99999,9,999999999,0.0,999,999,99
3019,3,27,13,0,*?*?*?*?*?*?*?*?*?*?*?*?*?*?*?*?*?*?*?*?*?*?,12.4,6.2,65,101420,825,1373,304,514.6,545.4,186.8,55206,55955,22858,4376,98,1.5,3,2,9999,99999,9,999999999,0.0,999,999,99
3019,3,27,14,0,*?*?*?*?*?*?*?*?*?*?*?*?*?*?*?*?*?*?*?*?*?*?,12.5,5.9,64,101420,731,1374,327,304.0,144.0,227.4,33198,14879,25534,5790,87,1.5,8,4,9999,99999,9,999999999,0.0,999,999,99
3019,3,27,15,0,*?*?*?*?*?*?*?*?*?*?*?*?*?*?*?*?*?*?*?*?*?*?,12.6,5.3,60,101420,590,1374,313,333.9,408.3,158.6,34799,39671,19399,3199,75,1.5,5,3,9999,99999,9,999999999,0.1,999,999,99
3019,3,27,16,0,*?*?*?*?*?*?*?*?*?*?*?*?*?*?*?*?*?*?*?*?*?*?,12.4,4.8,59,101420,412,1374,326,157.0,132.0,117.5,17097,11995,13450,2624,63,1.0,8,4,9999,99999,9,999999999,0.3,999,999,99
3019,3,27,17,0,*?*?*?*?*?*?*?*?*?*?*?*?*?*?*?*?*?*?*?*?*?*?,12.2,6.1,66,101420,209,1371,325,63.8,105.4,47.7,6802,6722,5806,871,52,0.0,8,4,9999,99999,9,999999999,0.6,999,999,99
3019,3,27,18,0,*?*?*?*?*?*?*?*?*?*?*?*?*?*?*?*?*?*?*?*?*?*?,9.7,6.6,79,101420,0,-0,322,0.0,-0.0,0.0,0,0,0,0,40,1.0,10,5,9999,99999,9,999999999,0.5,999,999,99
3019,3,27,19,0,*?*?*?*?*?*?*?*?*?*?*?*?*?*?*?*?*?*?*?*?*?*?,7.9,6.6,90,101420,0,-0,314,0.0,-0.0,0.0,0,0,0,0,92,2.1,10,5,9999,99999,9,999999999,0.0,999,999,99
3019,3,27,20,0,*?*?*?*?*?*?*?*?*?*?*?*?*?*?*?*?*?*?*?*?*?*?,7.3,6.6,94,101420,0,-0,312,0.0,-0.0,0.0,0,0,0,0,143,2.1,10,5,9999,99999,9,999999999,0.0,999,999,99
3019,3,27,21,0,*?*?*?*?*?*?*?*?*?*?*?*?*?*?*?*?*?*?*?*?*?*?,6.9,5.9,93,101420,0,-0,310,0.0,-0.0,0.0,0,0,0,0,195,1.5,10,5,9999,99999,9,999999999,0.0,999,999,99
3019,3,27,22,0,*?*?*?*?*?*?*?*?*?*?*?*?*?*?*?*?*?*?*?*?*?*?,5.1,5.1,99,101420,0,-0,302,0.0,-0.0,0.0,0,0,0,0,247,1.0,10,5,9999,99999,9,999999999,2.2,999,999,99
3019,3,27,23,0,*?*?*?*?*?*?*?*?*?*?*?*?*?*?*?*?*?*?*?*?*?*?,5.4,5.3,99,101420,0,-0,303,0.0,-0.0,0.0,0,0,0,0,298,0.5,10,5,9999,99999,9,999999999,0.7,999,999,99
3019,3,27,24,0,*?*?*?*?*?*?*?*?*?*?*?*?*?*?*?*?*?*?*?*?*?*?,5.4,3.9,90,101420,0,-0,304,0.0,-0.0,0.0,0,0,0,0,340,1.0,10,5,9999,99999,9,999999999,0.0,999,999,99
3019,3,28,1,0,*?*?*?*?*?*?*?*?*?*?*?*?*?*?*?*?*?*?*?*?*?*?,5.5,5.5,100,101644,0,-0,304,0.0,-0.0,0.0,0,0,0,0,343,1.5,10,5,9999,99999,9,999999999,0.0,999,999,99
3019,3,28,2,0,*?*?*?*?*?*?*?*?*?*?*?*?*?*?*?*?*?*?*?*?*?*?,5.4,5.3,100,101644,0,-0,303,0.0,-0.0,0.0,0,0,0,0,337,1.0,10,5,9999,99999,9,999999999,0.2,999,999,99
3019,3,28,3,0,*?*?*?*?*?*?*?*?*?*?*?*?*?*?*?*?*?*?*?*?*?*?,4.8,4.8,100,101644,0,-0,301,0.0,-0.0,0.0,0,0,0,0,330,1.5,10,5,9999,99999,9,999999999,0.4,999,999,99
3019,3,28,4,0,*?*?*?*?*?*?*?*?*?*?*?*?*?*?*?*?*?*?*?*?*?*?,4.2,4.3,100,101644,0,-0,298,0.0,-0.0,0.0,0,0,0,0,323,0.0,10,5,9999,99999,9,999999999,0.4,999,999,99
3019,3,28,5,0,*?*?*?*?*?*?*?*?*?*?*?*?*?*?*?*?*?*?*?*?*?*?,4.8,4.8,100,101644,0,-0,301,0.0,-0.0,0.0,0,0,0,0,317,0.5,10,5,9999,99999,9,999999999,0.0,999,999,99
3019,3,28,6,0,*?*?*?*?*?*?*?*?*?*?*?*?*?*?*?*?*?*?*?*?*?*?,5.4,5.5,100,101644,112,1375,303,8.2,0.0,8.2,1003,-0,1003,325,310,0.0,10,5,9999,99999,9,999999999,0.0,999,999,99
3019,3,28,7,0,*?*?*?*?*?*?*?*?*?*?*?*?*?*?*?*?*?*?*?*?*?*?,5.2,5.1,100,101644,322,1374,298,87.2,49.5,75.6,9566,4198,8554,1980,272,0.5,9,5,9999,99999,9,999999999,0.0,999,999,99
3019,3,28,8,0,*?*?*?*?*?*?*?*?*?*?*?*?*?*?*?*?*?*?*?*?*?*?,6.3,6.4,100,101644,513,1372,299,203.9,137.4,152.5,22196,13307,17327,3524,233,1.0,8,4,9999,99999,9,999999999,0.0,999,999,99
3019,3,28,9,0,*?*?*?*?*?*?*?*?*?*?*?*?*?*?*?*?*?*?*?*?*?*?,8.0,8.0,100,101644,674,1373,307,277.9,142.7,207.9,30317,14579,23408,5139,195,0.5,8,4,9999,99999,9,999999999,0.0,999,999,99
3019,3,28,10,0,*?*?*?*?*?*?*?*?*?*?*?*?*?*?*?*?*?*?*?*?*?*?,9.8,8.0,100,101644,792,1372,315,332.5,145.2,248.7,36355,15146,27846,6572,157,1.0,8,4,9999,99999,9,999999999,0.0,999,999,99
3019,3,28,11,0,*?*?*?*?*?*?*?*?*?*?*?*?*?*?*?*?*?*?*?*?*?*?,11.2,7.7,89,101644,860,1372,321,364.0,146.3,272.3,39857,15382,30388,7544,118,1.0,8,4,9999,99999,9,999999999,0.0,999,999,99
3019,3,28,12,0,*?*?*?*?*?*?*?*?*?*?*?*?*?*?*?*?*?*?*?*?*?*?,12.7,8.7,86,101644,874,1373,328,370.2,146.5,276.9,40554,15422,30892,7753,80,1.5,8,4,9999,99999,9,999999999,0.0,999,999,99
3019,3,28,13,0,*?*?*?*?*?*?*?*?*?*?*?*?*?*?*?*?*?*?*?*?*?*?,12.3,9.1,91,101644,832,1373,330,264.8,58.1,229.5,29165,5857,25863,7658,77,1.5,9,5,9999,99999,9,999999999,0.0,999,999,99
3019,3,28,14,0,*?*?*?*?*?*?*?*?*?*?*?*?*?*?*?*?*?*?*?*?*?*?,12.7,7.7,81,101644,737,1373,332,231.7,57.4,200.9,25503,5728,22640,6347,73,1.5,9,5,9999,99999,9,999999999,0.0,999,999,99
3019,3,28,15,0,*?*?*?*?*?*?*?*?*?*?*?*?*?*?*?*?*?*?*?*?*?*?,12.3,8.0,85,101644,596,1373,330,182.6,56.0,158.3,20069,5440,17848,4651,70,1.5,9,5,9999,99999,9,999999999,0.0,999,999,99
3019,3,28,16,0,*?*?*?*?*?*?*?*?*?*?*?*?*?*?*?*?*?*?*?*?*?*?,12.6,7.0,78,101644,418,1373,327,160.0,132.4,119.7,17414,12111,13685,2678,67,1.0,8,4,9999,99999,9,999999999,0.0,999,999,99
3019,3,28,17,0,*?*?*?*?*?*?*?*?*?*?*?*?*?*?*?*?*?*?*?*?*?*?,12.3,9.4,93,101644,216,1375,330,50.4,42.6,43.7,5580,2996,5173,925,63,0.0,9,5,9999,99999,9,999999999,0.0,999,999,99
3019,3,28,18,0,*?*?*?*?*?*?*?*?*?*?*?*?*?*?*?*?*?*?*?*?*?*?,10.8,9.3,100,101644,3,1505,327,0.0,0.0,0.0,0,0,0,0,60,1.0,10,5,9999,99999,9,999999999,0.1,999,999,99
3019,3,28,19,0,*?*?*?*?*?*?*?*?*?*?*?*?*?*?*?*?*?*?*?*?*?*?,9.7,8.0,100,101644,0,-0,322,0.0,-0.0,0.0,0,0,0,0,102,2.1,10,5,9999,99999,9,999999999,0.2,999,999,99
3019,3,28,20,0,*?*?*?*?*?*?*?*?*?*?*?*?*?*?*?*?*?*?*?*?*?*?,8.4,8.0,100,101644,0,-0,316,0.0,-0.0,0.0,0,0,0,0,143,2.1,10,5,9999,99999,9,999999999,0.2,999,999,99
3019,3,28,21,0,*?*?*?*?*?*?*?*?*?*?*?*?*?*?*?*?*?*?*?*?*?*?,8.0,8.0,100,101644,0,-0,314,0.0,-0.0,0.0,0,0,0,0,185,1.5,10,5,9999,99999,9,999999999,0.2,999,999,99
3019,3,28,22,0,*?*?*?*?*?*?*?*?*?*?*?*?*?*?*?*?*?*?*?*?*?*?,7.0,7.0,100,101644,0,-0,310,0.0,-0.0,0.0,0,0,0,0,227,1.0,10,5,9999,99999,9,999999999,0.5,999,999,99
3019,3,28,23,0,*?*?*?*?*?*?*?*?*?*?*?*?*?*?*?*?*?*?*?*?*?*?,7.0,7.0,100,101644,0,-0,310,0.0,-0.0,0.0,0,0,0,0,268,0.5,10,5,9999,99999,9,999999999,0.5,999,999,99
3019,3,28,24,0,*?*?*?*?*?*?*?*?*?*?*?*?*?*?*?*?*?*?*?*?*?*?,5.6,5.6,100,101644,0,-0,304,0.0,-0.0,0.0,0,0,0,0,350,1.0,10,5,9999,99999,9,999999999,0.0,999,999,99
3019,3,29,1,0,*?*?*?*?*?*?*?*?*?*?*?*?*?*?*?*?*?*?*?*?*?*?,7.3,6.7,95,101414,0,-0,312,0.0,-0.0,0.0,0,0,0,0,293,1.5,10,5,9999,99999,9,999999999,0.0,999,999,99
3019,3,29,2,0,*?*?*?*?*?*?*?*?*?*?*?*?*?*?*?*?*?*?*?*?*?*?,7.3,6.7,95,101414,0,-0,312,0.0,-0.0,0.0,0,0,0,0,277,1.0,10,5,9999,99999,9,999999999,0.0,999,999,99
3019,3,29,3,0,*?*?*?*?*?*?*?*?*?*?*?*?*?*?*?*?*?*?*?*?*?*?,7.2,6.4,94,101414,0,-0,311,0.0,-0.0,0.0,0,0,0,0,260,1.5,10,5,9999,99999,9,999999999,0.0,999,999,99
3019,3,29,4,0,*?*?*?*?*?*?*?*?*?*?*?*?*?*?*?*?*?*?*?*?*?*?,7.0,5.6,90,101414,0,-0,310,0.0,-0.0,0.0,0,0,0,0,243,0.0,10,5,9999,99999,9,999999999,0.0,999,999,99
3019,3,29,5,0,*?*?*?*?*?*?*?*?*?*?*?*?*?*?*?*?*?*?*?*?*?*?,7.1,3.9,80,101414,0,-0,311,0.0,-0.0,0.0,0,0,0,0,227,0.5,10,5,9999,99999,9,999999999,0.0,999,999,99
3019,3,29,6,0,*?*?*?*?*?*?*?*?*?*?*?*?*?*?*?*?*?*?*?*?*?*?,7.2,5.1,86,101414,120,1369,311,9.9,0.0,9.9,1201,-0,1201,390,210,0.0,10,5,9999,99999,9,999999999,0.0,999,999,99
3019,3,29,7,0,*?*?*?*?*?*?*?*?*?*?*?*?*?*?*?*?*?*?*?*?*?*?,7.5,4.6,82,101414,330,1373,313,51.9,0.0,51.9,6044,0,6058,2058,195,0.5,10,5,9999,99999,9,999999999,0.0,999,999,99
3019,3,29,8,0,*?*?*?*?*?*?*?*?*?*?*?*?*?*?*?*?*?*?*?*?*?*?,7.7,4.8,81,101414,521,1371,314,90.2,0.0,90.2,10568,0,10600,3817,180,1.0,10,5,9999,99999,9,999999999,0.0,999,999,99
3019,3,29,9,0,*?*?*?*?*?*?*?*?*?*?*?*?*?*?*?*?*?*?*?*?*?*?,8.2,4.6,78,101414,681,1371,316,122.3,0.0,122.3,14447,0,14500,5469,165,0.5,10,5,9999,99999,9,999999999,0.0,999,999,99
3019,3,29,10,0,*?*?*?*?*?*?*?*?*?*?*?*?*?*?*?*?*?*?*?*?*?*?,8.2,4.1,75,101414,799,1371,316,146.0,0.0,146.0,17360,0,17430,6775,150,1.0,10,5,9999,99999,9,999999999,0.3,999,999,99
3019,3,29,11,0,*?*?*?*?*?*?*?*?*?*?*?*?*?*?*?*?*?*?*?*?*?*?,8.8,2.9,66,101414,867,1371,319,159.6,0.0,159.6,19058,0,19138,7551,135,1.0,10,5,9999,99999,9,999999999,0.5,999,999,99
3019,3,29,12,0,*?*?*?*?*?*?*?*?*?*?*?*?*?*?*?*?*?*?*?*?*?*?,8.4,3.2,69,101414,881,1372,317,162.3,0.0,162.3,19391,0,19474,7705,120,1.5,10,5,9999,99999,9,999999999,0.5,999,999,99
3019,3,29,13,0,*?*?*?*?*?*?*?*?*?*?*?*?*?*?*?*?*?*?*?*?*?*?,8.9,4.3,72,101414,838,1371,319,153.8,0.0,153.8,18328,0,18403,7217,117,1.5,10,5,9999,99999,9,999999999,0.5,999,999,99
3019,3,29,14,0,*?*?*?*?*?*?*?*?*?*?*?*?*?*?*?*?*?*?*?*?*?*?,9.0,5.0,75,101414,743,1371,320,134.7,0.0,134.7,15968,0,16030,6145,113,1.5,10,5,9999,99999,9,999999999,0.0,999,999,99
3019,3,29,15,0,*?*?*?*?*?*?*?*?*?*?*?*?*?*?*?*?*?*?*?*?*?*?,8.6,4.5,74,101414,602,1372,318,106.4,0.0,106.4,12514,0,12556,4631,110,1.5,10,5,9999,99999,9,999999999,0.0,999,999,99
3019,3,29,16,0,*?*?*?*?*?*?*?*?*?*?*?*?*?*?*?*?*?*?*?*?*?*?,8.5,4.8,77,101414,424,1371,317,70.8,0.0,70.8,8259,0,8281,2895,107,1.0,10,5,9999,99999,9,999999999,0.0,999,999,99
3019,3,29,17,0,*?*?*?*?*?*?*?*?*?*?*?*?*?*?*?*?*?*?*?*?*?*?,8.8,5.5,79,101414,222,1372,319,30.3,0.0,30.3,3543,0,3549,1173,103,0.0,10,5,9999,99999,9,999999999,0.0,999,999,99
3019,3,29,18,0,*?*?*?*?*?*?*?*?*?*?*?*?*?*?*?*?*?*?*?*?*?*?,8.6,3.4,70,101414,9,1348,318,0.0,0.0,0.0,0,0,0,0,100,1.0,10,5,9999,99999,9,999999999,0.0,999,999,99
3019,3,29,19,0,*?*?*?*?*?*?*?*?*?*?*?*?*?*?*?*?*?*?*?*?*?*?,8.1,3.2,71,101414,0,-0,316,0.0,-0.0,0.0,0,0,0,0,108,2.1,10,5,9999,99999,9,999999999,0.0,999,999,99
3019,3,29,20,0,*?*?*?*?*?*?*?*?*?*?*?*?*?*?*?*?*?*?*?*?*?*?,8.4,2.5,66,101414,0,-0,317,0.0,-0.0,0.0,0,0,0,0,117,2.1,10,5,9999,99999,9,999999999,0.0,999,999,99
3019,3,29,21,0,*?*?*?*?*?*?*?*?*?*?*?*?*?*?*?*?*?*?*?*?*?*?,8.1,3.9,74,101414,0,-0,316,0.0,-0.0,0.0,0,0,0,0,125,1.5,10,5,9999,99999,9,999999999,0.2,999,999,99
3019,3,29,22,0,*?*?*?*?*?*?*?*?*?*?*?*?*?*?*?*?*?*?*?*?*?*?,7.6,2.9,72,101414,0,-0,314,0.0,-0.0,0.0,0,0,0,0,133,1.0,10,5,9999,99999,9,999999999,0.0,999,999,99
3019,3,29,23,0,*?*?*?*?*?*?*?*?*?*?*?*?*?*?*?*?*?*?*?*?*?*?,7.1,4.1,81,101414,0,-0,311,0.0,-0.0,0.0,0,0,0,0,142,0.5,10,5,9999,99999,9,999999999,0.0,999,999,99
3019,3,29,24,0,*?*?*?*?*?*?*?*?*?*?*?*?*?*?*?*?*?*?*?*?*?*?,7.1,6.9,98,101414,0,-0,311,0.0,-0.0,0.0,0,0,0,0,310,1.0,10,5,9999,99999,9,999999999,0.6,999,999,99
3019,3,30,1,0,*?*?*?*?*?*?*?*?*?*?*?*?*?*?*?*?*?*?*?*?*?*?,5.5,3.6,88,101263,0,-0,304,0.0,-0.0,0.0,0,0,0,0,152,1.5,10,5,9999,99999,9,999999999,0.0,999,999,99
3019,3,30,2,0,*?*?*?*?*?*?*?*?*?*?*?*?*?*?*?*?*?*?*?*?*?*?,4.5,3.2,92,101263,0,-0,300,0.0,-0.0,0.0,0,0,0,0,153,1.0,10,5,9999,99999,9,999999999,0.0,999,999,99
3019,3,30,3,0,*?*?*?*?*?*?*?*?*?*?*?*?*?*?*?*?*?*?*?*?*?*?,5.5,4.5,93,101263,0,-0,304,0.0,-0.0,0.0,0,0,0,0,155,1.5,10,5,9999,99999,9,999999999,0.0,999,999,99
3019,3,30,4,0,*?*?*?*?*?*?*?*?*?*?*?*?*?*?*?*?*?*?*?*?*?*?,4.9,4.6,98,101263,0,-0,301,0.0,-0.0,0.0,0,0,0,0,157,0.0,10,5,9999,99999,9,999999999,0.1,999,999,99
3019,3,30,5,0,*?*?*?*?*?*?*?*?*?*?*?*?*?*?*?*?*?*?*?*?*?*?,4.6,3.9,96,101263,0,-0,300,0.0,-0.0,0.0,0,0,0,0,158,0.5,10,5,9999,99999,9,999999999,0.1,999,999,99
3019,3,30,6,0,*?*?*?*?*?*?*?*?*?*?*?*?*?*?*?*?*?*?*?*?*?*?,4.3,4.3,100,101263,129,1374,299,11.6,0.0,11.6,1399,-0,1399,455,160,0.0,10,5,9999,99999,9,999999999,0.4,999,999,99
3019,3,30,7,0,*?*?*?*?*?*?*?*?*?*?*?*?*?*?*?*?*?*?*?*?*?*?,5.3,5.1,99,101263,338,1371,303,53.6,0.0,53.6,6239,0,6253,2130,160,0.5,10,5,9999,99999,9,999999999,0.1,999,999,99
3019,3,30,8,0,*?*?*?*?*?*?*?*?*?*?*?*?*?*?*?*?*?*?*?*?*?*?,6.3,5.5,94,101263,529,1371,307,91.9,0.0,91.9,10763,0,10796,3897,160,1.0,10,5,9999,99999,9,999999999,0.1,999,999,99
3019,3,30,9,0,*?*?*?*?*?*?*?*?*?*?*?*?*?*?*?*?*?*?*?*?*?*?,7.0,3.8,80,101263,689,1371,311,123.9,0.0,123.9,14641,0,14695,5554,160,0.5,10,5,9999,99999,9,999999999,0.0,999,999,99
3019,3,30,10,0,*?*?*?*?*?*?*?*?*?*?*?*?*?*?*?*?*?*?*?*?*?*?,8.7,5.1,78,101263,807,1372,314,256.3,57.9,222.2,28223,5828,25034,7304,160,1.0,9,5,9999,99999,9,999999999,0.0,999,999,99
3019,3,30,11,0,*?*?*?*?*?*?*?*?*?*?*?*?*?*?*?*?*?*?*?*?*?*?,9.6,5.1,74,101263,874,1371,322,161.1,0.0,161.1,19245,0,19327,7636,160,1.0,10,5,9999,99999,9,999999999,0.0,999,999,99
3019,3,30,12,0,*?*?*?*?*?*?*?*?*?*?*?*?*?*?*?*?*?*?*?*?*?*?,9.8,5.0,72,101263,887,1371,323,163.7,0.0,163.7,19571,0,19655,7785,160,1.5,10,5,9999,99999,9,999999999,0.0,999,999,99
3019,3,30,13,0,*?*?*?*?*?*?*?*?*?*?*?*?*?*?*?*?*?*?*?*?*?*?,9.7,3.2,64,101263,845,1372,323,155.1,0.0,155.1,18502,0,18579,7295,152,1.5,10,5,9999,99999,9,999999999,0.0,999,999,99
3019,3,30,14,0,*?*?*?*?*?*?*?*?*?*?*?*?*?*?*?*?*?*?*?*?*?*?,10.1,1.0,54,101263,749,1370,325,136.0,0.0,136.0,16130,0,16192,6217,143,1.5,10,5,9999,99999,9,999999999,0.0,999,999,99
3019,3,30,15,0,*?*?*?*?*?*?*?*?*?*?*?*?*?*?*?*?*?*?*?*?*?*?,9.9,1.7,56,101263,608,1371,324,107.7,0.0,107.7,12669,0,12712,4697,135,1.5,10,5,9999,99999,9,999999999,0.0,999,999,99
3019,3,30,16,0,*?*?*?*?*?*?*?*?*?*?*?*?*?*?*?*?*?*?*?*?*?*?,9.7,-0.2,50,101263,430,1370,324,72.1,0.0,72.1,8408,0,8431,2952,127,1.0,10,5,9999,99999,9,999999999,0.0,999,999,99
3019,3,30,17,0,*?*?*?*?*?*?*?*?*?*?*?*?*?*?*?*?*?*?*?*?*?*?,9.6,-0.8,47,101263,228,1370,323,31.5,0.0,31.5,3689,0,3695,1222,118,0.0,10,5,9999,99999,9,999999999,0.0,999,999,99
3019,3,30,18,0,*?*?*?*?*?*?*?*?*?*?*?*?*?*?*?*?*?*?*?*?*?*?,9.0,2.5,64,101263,16,1410,320,0.0,0.0,0.0,0,0,0,0,110,1.0,10,5,9999,99999,9,999999999,0.0,999,999,99
3019,3,30,19,0,*?*?*?*?*?*?*?*?*?*?*?*?*?*?*?*?*?*?*?*?*?*?,8.1,2.7,69,101263,0,-0,316,0.0,-0.0,0.0,0,0,0,0,122,2.1,10,5,9999,99999,9,999999999,0.0,999,999,99
3019,3,30,20,0,*?*?*?*?*?*?*?*?*?*?*?*?*?*?*?*?*?*?*?*?*?*?,6.8,2.7,75,101263,0,-0,310,0.0,-0.0,0.0,0,0,0,0,133,2.1,10,5,9999,99999,9,999999999,0.0,999,999,99
3019,3,30,21,0,*?*?*?*?*?*?*?*?*?*?*?*?*?*?*?*?*?*?*?*?*?*?,6.8,3.4,79,101263,0,-0,310,0.0,-0.0,0.0,0,0,0,0,145,1.5,10,5,9999,99999,9,999999999,0.0,999,999,99
3019,3,30,22,0,*?*?*?*?*?*?*?*?*?*?*?*?*?*?*?*?*?*?*?*?*?*?,6.4,3.4,81,101263,0,-0,308,0.0,-0.0,0.0,0,0,0,0,157,1.0,10,5,9999,99999,9,999999999,0.0,999,999,99
3019,3,30,23,0,*?*?*?*?*?*?*?*?*?*?*?*?*?*?*?*?*?*?*?*?*?*?,5.7,3.8,87,101263,0,-0,305,0.0,-0.0,0.0,0,0,0,0,168,0.5,10,5,9999,99999,9,999999999,0.0,999,999,99
3019,3,30,24,0,*?*?*?*?*?*?*?*?*?*?*?*?*?*?*?*?*?*?*?*?*?*?,6.7,3.9,83,101263,0,-0,309,0.0,-0.0,0.0,0,0,0,0,150,1.0,10,5,9999,99999,9,999999999,0.0,999,999,99
3019,3,31,1,0,*?*?*?*?*?*?*?*?*?*?*?*?*?*?*?*?*?*?*?*?*?*?,4.5,3.4,94,101183,0,-0,300,0.0,-0.0,0.0,0,0,0,0,163,1.5,10,5,9999,99999,9,999999999,0.0,999,999,99
3019,3,31,2,0,*?*?*?*?*?*?*?*?*?*?*?*?*?*?*?*?*?*?*?*?*?*?,4.0,3.2,96,101183,0,-0,298,0.0,-0.0,0.0,0,0,0,0,147,1.0,10,5,9999,99999,9,999999999,0.0,999,999,99
3019,3,31,3,0,*?*?*?*?*?*?*?*?*?*?*?*?*?*?*?*?*?*?*?*?*?*?,3.9,3.0,94,101183,0,-0,297,0.0,-0.0,0.0,0,0,0,0,130,1.5,10,5,9999,99999,9,999999999,0.0,999,999,99
3019,3,31,4,0,*?*?*?*?*?*?*?*?*?*?*?*?*?*?*?*?*?*?*?*?*?*?,3.8,3.0,95,101183,0,-0,297,0.0,-0.0,0.0,0,0,0,0,113,0.0,10,5,9999,99999,9,999999999,0.0,999,999,99
3019,3,31,5,0,*?*?*?*?*?*?*?*?*?*?*?*?*?*?*?*?*?*?*?*?*?*?,4.2,3.4,96,101183,0,-0,299,0.0,-0.0,0.0,0,0,0,0,97,0.5,10,5,9999,99999,9,999999999,0.0,999,999,99
3019,3,31,6,0,*?*?*?*?*?*?*?*?*?*?*?*?*?*?*?*?*?*?*?*?*?*?,4.0,1.9,87,101183,137,1369,298,13.3,0.0,13.3,1594,-0,1595,520,80,0.0,10,5,9999,99999,9,999999999,0.0,999,999,99
3019,3,31,7,0,*?*?*?*?*?*?*?*?*?*?*?*?*?*?*?*?*?*?*?*?*?*?,3.7,1.3,84,101183,346,1370,277,166.6,295.6,92.0,17194,24417,11661,1717,90,0.5,6,3,9999,99999,9,999999999,0.0,999,999,99
3019,3,31,8,0,*?*?*?*?*?*?*?*?*?*?*?*?*?*?*?*?*?*?*?*?*?*?,4.3,1.3,81,101183,537,1371,270,312.2,468.6,128.6,32851,44694,16192,2503,100,1.0,4,2,9999,99999,9,999999999,0.0,999,999,99
3019,3,31,9,0,*?*?*?*?*?*?*?*?*?*?*?*?*?*?*?*?*?*?*?*?*?*?,4.9,1.7,80,101183,696,1370,278,403.6,417.0,191.7,42171,41767,22977,4123,110,0.5,5,3,9999,99999,9,999999999,0.0,999,999,99
3019,3,31,10,0,*?*?*?*?*?*?*?*?*?*?*?*?*?*?*?*?*?*?*?*?*?*?,6.6,0.4,66,101183,814,1371,294,405.4,243.7,260.7,43447,25845,28667,6511,120,1.0,7,4,9999,99999,9,999999999,0.0,999,999,99
3019,3,31,11,0,*?*?*?*?*?*?*?*?*?*?*?*?*?*?*?*?*?*?*?*?*?*?,7.2,1.9,69,101183,881,1370,312,162.5,0.0,162.5,19427,0,19510,7718,130,1.0,10,5,9999,99999,9,999999999,0.0,999,999,99
3019,3,31,12,0,*?*?*?*?*?*?*?*?*?*?*?*?*?*?*?*?*?*?*?*?*?*?,7.7,4.1,79,101183,894,1371,309,286.8,58.5,248.6,31610,5924,28012,8630,140,1.5,9,5,9999,99999,9,999999999,0.0,999,999,99
3019,3,31,13,0,*?*?*?*?*?*?*?*?*?*?*?*?*?*?*?*?*?*?*?*?*?*?,7.7,4.3,79,101183,851,1371,300,425.7,244.7,273.7,45698,26075,29979,7054,137,1.5,7,4,9999,99999,9,999999999,0.0,999,999,99
3019,3,31,14,0,*?*?*?*?*?*?*?*?*?*?*?*?*?*?*?*?*?*?*?*?*?*?,7.3,4.5,83,101183,755,1370,294,414.4,336.8,228.8,44456,35405,25470,5416,133,1.5,6,3,9999,99999,9,999999999,0.0,999,999,99
3019,3,31,15,0,*?*?*?*?*?*?*?*?*?*?*?*?*?*?*?*?*?*?*?*?*?*?,7.5,3.8,78,101183,614,1370,285,364.0,477.6,150.0,38355,46895,18607,3030,130,1.5,4,2,9999,99999,9,999999999,0.0,999,999,99
3019,3,31,16,0,*?*?*?*?*?*?*?*?*?*?*?*?*?*?*?*?*?*?*?*?*?*?,7.3,6.2,93,101183,436,1369,287,244.9,452.2,100.9,25736,40706,12957,1891,127,1.0,4,2,9999,99999,9,999999999,0.0,999,999,99
3019,3,31,17,0,*?*?*?*?*?*?*?*?*?*?*?*?*?*?*?*?*?*?*?*?*?*?,7.4,6.1,92,101183,234,1368,283,111.8,416.4,40.6,11505,29929,6154,738,123,0.0,3,2,9999,99999,9,999999999,0.0,999,999,99
3019,3,31,18,0,*?*?*?*?*?*?*?*?*?*?*?*?*?*?*?*?*?*?*?*?*?*?,7.0,6.4,97,101183,22,1374,306,0.0,0.0,0.0,0,0,0,0,120,1.0,9,5,9999,99999,9,999999999,0.0,999,999,99
3019,3,31,19,0,*?*?*?*?*?*?*?*?*?*?*?*?*?*?*?*?*?*?*?*?*?*?,6.0,5.8,100,101183,0,-0,306,0.0,-0.0,0.0,0,0,0,0,118,2.1,10,5,9999,99999,9,999999999,0.0,999,999,99
3019,3,31,20,0,*?*?*?*?*?*?*?*?*?*?*?*?*?*?*?*?*?*?*?*?*?*?,5.4,5.5,100,101183,0,-0,303,0.0,-0.0,0.0,0,0,0,0,117,2.1,10,5,9999,99999,9,999999999,0.0,999,999,99
3019,3,31,21,0,*?*?*?*?*?*?*?*?*?*?*?*?*?*?*?*?*?*?*?*?*?*?,5.3,5.3,100,101183,0,-0,303,0.0,-0.0,0.0,0,0,0,0,115,1.5,10,5,9999,99999,9,999999999,0.0,999,999,99
3019,3,31,22,0,*?*?*?*?*?*?*?*?*?*?*?*?*?*?*?*?*?*?*?*?*?*?,5.5,5.5,100,101183,0,-0,304,0.0,-0.0,0.0,0,0,0,0,113,1.0,10,5,9999,99999,9,999999999,0.0,999,999,99
3019,3,31,23,0,*?*?*?*?*?*?*?*?*?*?*?*?*?*?*?*?*?*?*?*?*?*?,5.2,5.1,100,101183,0,-0,303,0.0,-0.0,0.0,0,0,0,0,112,0.5,10,5,9999,99999,9,999999999,0.0,999,999,99
3019,3,31,24,0,*?*?*?*?*?*?*?*?*?*?*?*?*?*?*?*?*?*?*?*?*?*?,5.1,3.6,91,101183,0,-0,302,0.0,-0.0,0.0,0,0,0,0,180,1.0,10,5,9999,99999,9,999999999,0.0,999,999,99
3019,4,1,1,0,*?*?*?*?*?*?*?*?*?*?*?*?*?*?*?*?*?*?*?*?*?*?,4.5,3.2,89,101418,0,-0,300,0.0,-0.0,0.0,0,0,0,0,107,1.5,10,5,9999,99999,9,999999999,0.0,999,999,99
3019,4,1,2,0,*?*?*?*?*?*?*?*?*?*?*?*?*?*?*?*?*?*?*?*?*?*?,4.1,2.3,86,101418,0,-0,298,0.0,-0.0,0.0,0,0,0,0,103,1.0,10,5,9999,99999,9,999999999,0.0,999,999,99
3019,4,1,3,0,*?*?*?*?*?*?*?*?*?*?*?*?*?*?*?*?*?*?*?*?*?*?,4.7,1.0,76,101418,0,-0,301,0.0,-0.0,0.0,0,0,0,0,100,1.5,10,5,9999,99999,9,999999999,0.0,999,999,99
3019,4,1,4,0,*?*?*?*?*?*?*?*?*?*?*?*?*?*?*?*?*?*?*?*?*?*?,4.2,0.8,77,101418,0,-0,299,0.0,-0.0,0.0,0,0,0,0,97,0.0,10,5,9999,99999,9,999999999,0.0,999,999,99
3019,4,1,5,0,*?*?*?*?*?*?*?*?*?*?*?*?*?*?*?*?*?*?*?*?*?*?,4.0,1.9,84,101418,0,-0,298,0.0,-0.0,0.0,0,0,0,0,93,0.5,10,5,9999,99999,9,999999999,0.0,999,999,99
3019,4,1,6,0,*?*?*?*?*?*?*?*?*?*?*?*?*?*?*?*?*?*?*?*?*?*?,3.9,0.8,79,101418,145,1365,298,15.0,0.0,15.0,1789,-0,1790,584,90,0.0,10,5,9999,99999,9,999999999,0.0,999,999,99
3019,4,1,7,0,*?*?*?*?*?*?*?*?*?*?*?*?*?*?*?*?*?*?*?*?*?*?,4.8,1.3,77,101418,354,1369,302,56.9,0.0,56.9,6626,0,6642,2273,90,0.5,10,5,9999,99999,9,999999999,0.0,999,999,99
3019,4,1,8,0,*?*?*?*?*?*?*?*?*?*?*?*?*?*?*?*?*?*?*?*?*?*?,5.6,0.4,68,101418,545,1371,305,95.1,0.0,95.1,11151,0,11187,4058,90,1.0,10,5,9999,99999,9,999999999,0.0,999,999,99
3019,4,1,9,0,*?*?*?*?*?*?*?*?*?*?*?*?*?*?*?*?*?*?*?*?*?*?,5.6,-0.0,66,101418,704,1370,305,127.0,0.0,127.0,15024,0,15080,5723,90,0.5,10,5,9999,99999,9,999999999,0.0,999,999,99
3019,4,1,10,0,*?*?*?*?*?*?*?*?*?*?*?*?*?*?*?*?*?*?*?*?*?*?,6.4,-0.6,59,101418,821,1370,309,150.5,0.0,150.5,17926,0,17999,7031,90,1.0,10,5,9999,99999,9,999999999,0.1,999,999,99
3019,4,1,11,0,*?*?*?*?*?*?*?*?*?*?*?*?*?*?*?*?*?*?*?*?*?*?,7.1,-0.6,56,101418,888,1370,312,164.0,0.0,164.0,19603,0,19687,7801,90,1.0,10,5,9999,99999,9,999999999,0.7,999,999,99
3019,4,1,12,0,*?*?*?*?*?*?*?*?*?*?*?*?*?*?*?*?*?*?*?*?*?*?,7.3,0.4,61,101418,900,1369,313,166.5,0.0,166.5,19913,0,19999,7943,90,1.5,10,5,9999,99999,9,999999999,0.8,999,999,99
3019,4,1,13,0,*?*?*?*?*?*?*?*?*?*?*?*?*?*?*?*?*?*?*?*?*?*?,7.5,0.2,59,101418,857,1370,314,157.8,0.0,157.8,18831,0,18910,7447,92,1.5,10,5,9999,99999,9,999999999,0.5,999,999,99
3019,4,1,14,0,*?*?*?*?*?*?*?*?*?*?*?*?*?*?*?*?*?*?*?*?*?*?,7.6,1.0,62,101418,761,1369,314,138.6,0.0,138.6,16448,0,16512,6360,93,1.5,10,5,9999,99999,9,999999999,0.2,999,999,99
3019,4,1,15,0,*?*?*?*?*?*?*?*?*?*?*?*?*?*?*?*?*?*?*?*?*?*?,7.7,1.0,62,101418,620,1370,314,110.2,0.0,110.2,12974,0,13018,4828,95,1.5,10,5,9999,99999,9,999999999,0.4,999,999,99
3019,4,1,16,0,*?*?*?*?*?*?*?*?*?*?*?*?*?*?*?*?*?*?*?*?*?*?,7.1,1.5,66,101418,442,1369,312,74.6,0.0,74.6,8705,0,8729,3068,97,1.0,10,5,9999,99999,9,999999999,0.1,999,999,99
3019,4,1,17,0,*?*?*?*?*?*?*?*?*?*?*?*?*?*?*?*?*?*?*?*?*?*?,7.4,0.6,61,101418,240,1367,313,34.1,0.0,34.1,3978,0,3984,1322,98,0.0,10,5,9999,99999,9,999999999,0.7,999,999,99
3019,4,1,18,0,*?*?*?*?*?*?*?*?*?*?*?*?*?*?*?*?*?*?*?*?*?*?,7.1,0.8,63,101418,28,1356,312,0.0,0.0,0.0,0,0,0,0,100,1.0,10,5,9999,99999,9,999999999,0.4,999,999,99
3019,4,1,19,0,*?*?*?*?*?*?*?*?*?*?*?*?*?*?*?*?*?*?*?*?*?*?,6.2,2.9,77,101418,0,-0,307,0.0,-0.0,0.0,0,0,0,0,112,2.1,10,5,9999,99999,9,999999999,0.1,999,999,99
3019,4,1,20,0,*?*?*?*?*?*?*?*?*?*?*?*?*?*?*?*?*?*?*?*?*?*?,6.2,2.3,74,101418,0,-0,307,0.0,-0.0,0.0,0,0,0,0,123,2.1,10,5,9999,99999,9,999999999,0.0,999,999,99
3019,4,1,21,0,*?*?*?*?*?*?*?*?*?*?*?*?*?*?*?*?*?*?*?*?*?*?,5.2,2.1,79,101418,0,-0,303,0.0,-0.0,0.0,0,0,0,0,135,1.5,10,5,9999,99999,9,999999999,0.1,999,999,99
3019,4,1,22,0,*?*?*?*?*?*?*?*?*?*?*?*?*?*?*?*?*?*?*?*?*?*?,4.7,1.7,79,101418,0,-0,301,0.0,-0.0,0.0,0,0,0,0,147,1.0,10,5,9999,99999,9,999999999,0.0,999,999,99
3019,4,1,23,0,*?*?*?*?*?*?*?*?*?*?*?*?*?*?*?*?*?*?*?*?*?*?,4.6,0.6,74,101418,0,-0,301,0.0,-0.0,0.0,0,0,0,0,158,0.5,10,5,9999,99999,9,999999999,0.0,999,999,99
3019,4,1,24,0,*?*?*?*?*?*?*?*?*?*?*?*?*?*?*?*?*?*?*?*?*?*?,4.9,4.3,93,101418,0,-0,301,0.0,-0.0,0.0,0,0,0,0,110,1.0,10,5,9999,99999,9,999999999,0.0,999,999,99
3019,4,2,1,0,*?*?*?*?*?*?*?*?*?*?*?*?*?*?*?*?*?*?*?*?*?*?,3.1,1.9,92,101859,0,-0,294,0.0,-0.0,0.0,0,0,0,0,200,1.5,10,5,9999,99999,9,999999999,0.3,999,999,99
3019,4,2,2,0,*?*?*?*?*?*?*?*?*?*?*?*?*?*?*?*?*?*?*?*?*?*?,2.1,2.1,100,101859,0,-0,290,0.0,-0.0,0.0,0,0,0,0,230,1.0,10,5,9999,99999,9,999999999,0.0,999,999,99
3019,4,2,3,0,*?*?*?*?*?*?*?*?*?*?*?*?*?*?*?*?*?*?*?*?*?*?,2.6,1.7,94,101859,0,-0,292,0.0,-0.0,0.0,0,0,0,0,260,1.5,10,5,9999,99999,9,999999999,0.1,999,999,99
3019,4,2,4,0,*?*?*?*?*?*?*?*?*?*?*?*?*?*?*?*?*?*?*?*?*?*?,2.2,1.3,93,101859,0,-0,290,0.0,-0.0,0.0,0,0,0,0,290,0.0,10,5,9999,99999,9,999999999,0.3,999,999,99
3019,4,2,5,0,*?*?*?*?*?*?*?*?*?*?*?*?*?*?*?*?*?*?*?*?*?*?,2.1,1.9,98,101859,0,-0,290,0.0,-0.0,0.0,0,0,0,0,320,0.5,10,5,9999,99999,9,999999999,0.0,999,999,99
3019,4,2,6,0,*?*?*?*?*?*?*?*?*?*?*?*?*?*?*?*?*?*?*?*?*?*?,2.1,1.7,98,101859,154,1371,290,16.7,0.0,16.7,1982,-0,1984,648,350,0.0,10,5,9999,99999,9,999999999,0.2,999,999,99
3019,4,2,7,0,*?*?*?*?*?*?*?*?*?*?*?*?*?*?*?*?*?*?*?*?*?*?,3.0,1.5,90,101859,362,1368,294,58.5,0.0,58.5,6819,0,6835,2345,307,0.5,10,5,9999,99999,9,999999999,0.0,999,999,99
3019,4,2,8,0,*?*?*?*?*?*?*?*?*?*?*?*?*?*?*?*?*?*?*?*?*?*?,4.1,2.9,92,101859,552,1368,298,96.7,0.0,96.7,11342,0,11378,4136,263,1.0,10,5,9999,99999,9,999999999,0.0,999,999,99
3019,4,2,9,0,*?*?*?*?*?*?*?*?*?*?*?*?*?*?*?*?*?*?*?*?*?*?,3.7,0.8,82,101859,711,1369,292,223.4,57.2,193.7,24578,5689,21823,6036,220,0.5,9,5,9999,99999,9,999999999,0.0,999,999,99
3019,4,2,10,0,*?*?*?*?*?*?*?*?*?*?*?*?*?*?*?*?*?*?*?*?*?*?,4.4,1.3,80,101859,828,1369,295,264.1,58.1,229.0,29091,5856,25796,7626,177,1.0,9,5,9999,99999,9,999999999,0.0,999,999,99
3019,4,2,11,0,*?*?*?*?*?*?*?*?*?*?*?*?*?*?*?*?*?*?*?*?*?*?,5.5,1.0,73,101859,894,1368,300,287.3,58.5,249.1,31674,5926,28066,8654,133,1.0,9,5,9999,99999,9,999999999,0.0,999,999,99
3019,4,2,12,0,*?*?*?*?*?*?*?*?*?*?*?*?*?*?*?*?*?*?*?*?*?*?,5.8,0.2,67,101859,906,1368,301,291.5,58.6,252.8,32142,5937,28477,8852,90,1.5,9,5,9999,99999,9,999999999,0.0,999,999,99
3019,4,2,13,0,*?*?*?*?*?*?*?*?*?*?*?*?*?*?*?*?*?*?*?*?*?*?,5.8,-0.4,64,101859,863,1369,301,276.4,58.3,239.7,30463,5895,27003,8160,85,1.5,9,5,9999,99999,9,999999999,0.0,999,999,99
3019,4,2,14,0,*?*?*?*?*?*?*?*?*?*?*?*?*?*?*?*?*?*?*?*?*?*?,6.0,-0.0,65,101859,767,1368,307,139.9,0.0,139.9,16607,0,16672,6431,80,1.5,10,5,9999,99999,9,999999999,0.0,999,999,99
3019,4,2,15,0,*?*?*?*?*?*?*?*?*?*?*?*?*?*?*?*?*?*?*?*?*?*?,5.5,-0.6,65,101859,626,1369,305,111.5,0.0,111.5,13128,0,13173,4893,75,1.5,10,5,9999,99999,9,999999999,0.0,999,999,99
3019,4,2,16,0,*?*?*?*?*?*?*?*?*?*?*?*?*?*?*?*?*?*?*?*?*?*?,5.7,-0.4,65,101859,448,1368,306,75.8,0.0,75.8,8852,0,8877,3126,70,1.0,10,5,9999,99999,9,999999999,0.0,999,999,99
3019,4,2,17,0,*?*?*?*?*?*?*?*?*?*?*?*?*?*?*?*?*?*?*?*?*?*?,5.9,-3.4,49,101859,247,1371,307,35.3,0.0,35.3,4124,0,4131,1373,65,0.0,10,5,9999,99999,9,999999999,0.0,999,999,99
3019,4,2,18,0,*?*?*?*?*?*?*?*?*?*?*?*?*?*?*?*?*?*?*?*?*?*?,5.5,-1.5,60,101859,35,1384,305,0.0,0.0,0.0,0,0,0,0,60,1.0,10,5,9999,99999,9,999999999,0.0,999,999,99
3019,4,2,19,0,*?*?*?*?*?*?*?*?*?*?*?*?*?*?*?*?*?*?*?*?*?*?,4.2,0.4,77,101859,0,-0,299,0.0,-0.0,0.0,0,0,0,0,58,2.1,10,5,9999,99999,9,999999999,1.1,999,999,99
3019,4,2,20,0,*?*?*?*?*?*?*?*?*?*?*?*?*?*?*?*?*?*?*?*?*?*?,3.9,-0.0,76,101859,0,-0,298,0.0,-0.0,0.0,0,0,0,0,57,2.1,10,5,9999,99999,9,999999999,0.0,999,999,99
3019,4,2,21,0,*?*?*?*?*?*?*?*?*?*?*?*?*?*?*?*?*?*?*?*?*?*?,3.4,0.2,80,101859,0,-0,296,0.0,-0.0,0.0,0,0,0,0,55,1.5,10,5,9999,99999,9,999999999,0.0,999,999,99
3019,4,2,22,0,*?*?*?*?*?*?*?*?*?*?*?*?*?*?*?*?*?*?*?*?*?*?,3.3,-0.4,77,101859,0,-0,295,0.0,-0.0,0.0,0,0,0,0,53,1.0,10,5,9999,99999,9,999999999,0.0,999,999,99
3019,4,2,23,0,*?*?*?*?*?*?*?*?*?*?*?*?*?*?*?*?*?*?*?*?*?*?,3.7,-0.0,78,101859,0,-0,297,0.0,-0.0,0.0,0,0,0,0,52,0.5,10,5,9999,99999,9,999999999,0.0,999,999,99
3019,4,2,24,0,*?*?*?*?*?*?*?*?*?*?*?*?*?*?*?*?*?*?*?*?*?*?,4.4,1.3,80,101859,0,-0,300,0.0,-0.0,0.0,0,0,0,0,170,1.0,10,5,9999,99999,9,999999999,0.0,999,999,99
3019,4,3,1,0,*?*?*?*?*?*?*?*?*?*?*?*?*?*?*?*?*?*?*?*?*?*?,4.2,2.1,86,102210,0,-0,299,0.0,-0.0,0.0,0,0,0,0,93,1.5,10,5,9999,99999,9,999999999,0.0,999,999,99
3019,4,3,2,0,*?*?*?*?*?*?*?*?*?*?*?*?*?*?*?*?*?*?*?*?*?*?,4.3,2.9,90,102210,0,-0,299,0.0,-0.0,0.0,0,0,0,0,137,1.0,10,5,9999,99999,9,999999999,0.0,999,999,99
3019,4,3,3,0,*?*?*?*?*?*?*?*?*?*?*?*?*?*?*?*?*?*?*?*?*?*?,3.9,3.0,94,102210,0,-0,297,0.0,-0.0,0.0,0,0,0,0,180,1.5,10,5,9999,99999,9,999999999,0.0,999,999,99
3019,4,3,4,0,*?*?*?*?*?*?*?*?*?*?*?*?*?*?*?*?*?*?*?*?*?*?,4.0,2.9,93,102210,0,-0,298,0.0,-0.0,0.0,0,0,0,0,223,0.0,10,5,9999,99999,9,999999999,0.0,999,999,99
3019,4,3,5,0,*?*?*?*?*?*?*?*?*?*?*?*?*?*?*?*?*?*?*?*?*?*?,3.9,3.0,94,102210,0,-0,297,0.0,-0.0,0.0,0,0,0,0,267,0.5,10,5,9999,99999,9,999999999,0.0,999,999,99
3019,4,3,6,0,*?*?*?*?*?*?*?*?*?*?*?*?*?*?*?*?*?*?*?*?*?*?,3.7,3.4,98,102210,162,1368,288,42.2,89.9,31.6,4553,4892,3928,554,310,0.0,8,4,9999,99999,9,999999999,0.0,999,999,99
3019,4,3,7,0,*?*?*?*?*?*?*?*?*?*?*?*?*?*?*?*?*?*?*?*?*?*?,4.4,4.3,99,102210,370,1367,291,138.5,129.0,103.6,15078,11347,11889,2287,267,0.5,8,4,9999,99999,9,999999999,0.0,999,999,99
3019,4,3,8,0,*?*?*?*?*?*?*?*?*?*?*?*?*?*?*?*?*?*?*?*?*?*?,5.0,3.8,91,102210,560,1368,293,226.3,139.3,169.3,24637,13771,19167,3983,223,1.0,8,4,9999,99999,9,999999999,0.0,999,999,99
3019,4,3,9,0,*?*?*?*?*?*?*?*?*?*?*?*?*?*?*?*?*?*?*?*?*?*?,6.6,3.8,82,102210,718,1368,300,299.5,143.8,224.1,32697,14831,25164,5676,180,0.5,8,4,9999,99999,9,999999999,0.0,999,999,99
3019,4,3,10,0,*?*?*?*?*?*?*?*?*?*?*?*?*?*?*?*?*?*?*?*?*?*?,7.3,3.6,78,102210,834,1367,303,353.3,146.0,264.3,38660,15306,29520,7200,137,1.0,8,4,9999,99999,9,999999999,0.0,999,999,99
3019,4,3,11,0,*?*?*?*?*?*?*?*?*?*?*?*?*?*?*?*?*?*?*?*?*?*?,8.1,2.5,67,102210,901,1368,306,384.0,147.0,287.2,42080,15504,31988,8238,93,1.0,8,4,9999,99999,9,999999999,0.0,999,999,99
3019,4,3,12,0,*?*?*?*?*?*?*?*?*?*?*?*?*?*?*?*?*?*?*?*?*?*?,8.8,4.1,72,102210,913,1369,310,389.4,147.1,291.3,42690,15535,32427,8440,50,1.5,8,4,9999,99999,9,999999999,0.0,999,999,99
3019,4,3,13,0,*?*?*?*?*?*?*?*?*?*?*?*?*?*?*?*?*?*?*?*?*?*?,9.0,4.1,71,102210,869,1368,315,278.7,58.3,241.6,30716,5902,27224,8260,53,1.5,9,5,9999,99999,9,999999999,0.0,999,999,99
3019,4,3,14,0,*?*?*?*?*?*?*?*?*?*?*?*?*?*?*?*?*?*?*?*?*?*?,9.1,4.3,72,102210,773,1367,311,325.0,144.9,243.1,35514,15079,27230,6358,57,1.5,8,4,9999,99999,9,999999999,0.0,999,999,99
3019,4,3,15,0,*?*?*?*?*?*?*?*?*?*?*?*?*?*?*?*?*?*?*?*?*?*?,9.0,5.3,78,102210,632,1369,315,195.9,56.4,169.8,21533,5532,19138,5080,60,1.5,9,5,9999,99999,9,999999999,0.0,999,999,99
3019,4,3,16,0,*?*?*?*?*?*?*?*?*?*?*?*?*?*?*?*?*?*?*?*?*?*?,8.6,5.8,82,102210,454,1368,309,177.4,134.6,132.7,19299,12635,15125,3005,63,1.0,8,4,9999,99999,9,999999999,0.0,999,999,99
3019,4,3,17,0,*?*?*?*?*?*?*?*?*?*?*?*?*?*?*?*?*?*?*?*?*?*?,9.0,6.1,82,102210,253,1370,311,84.1,114.8,62.9,9206,8666,7326,1346,67,0.0,8,4,9999,99999,9,999999999,0.0,999,999,99
3019,4,3,18,0,*?*?*?*?*?*?*?*?*?*?*?*?*?*?*?*?*?*?*?*?*?*?,8.4,7.1,91,102210,41,1371,312,0.0,0.0,0.0,0,0,0,0,70,1.0,9,5,9999,99999,9,999999999,0.0,999,999,99
3019,4,3,19,0,*?*?*?*?*?*?*?*?*?*?*?*?*?*?*?*?*?*?*?*?*?*?,7.1,6.6,96,102210,0,-0,311,0.0,-0.0,0.0,0,0,0,0,117,2.1,10,5,9999,99999,9,999999999,0.0,999,999,99
3019,4,3,20,0,*?*?*?*?*?*?*?*?*?*?*?*?*?*?*?*?*?*?*?*?*?*?,6.4,6.4,100,102210,0,-0,308,0.0,-0.0,0.0,0,0,0,0,163,2.1,10,5,9999,99999,9,999999999,0.0,999,999,99
3019,4,3,21,0,*?*?*?*?*?*?*?*?*?*?*?*?*?*?*?*?*?*?*?*?*?*?,6.0,5.5,96,102210,0,-0,306,0.0,-0.0,0.0,0,0,0,0,210,1.5,10,5,9999,99999,9,999999999,0.0,999,999,99
3019,4,3,22,0,*?*?*?*?*?*?*?*?*?*?*?*?*?*?*?*?*?*?*?*?*?*?,5.0,4.6,98,102210,0,-0,302,0.0,-0.0,0.0,0,0,0,0,257,1.0,10,5,9999,99999,9,999999999,0.0,999,999,99
3019,4,3,23,0,*?*?*?*?*?*?*?*?*?*?*?*?*?*?*?*?*?*?*?*?*?*?,5.2,4.6,97,102210,0,-0,303,0.0,-0.0,0.0,0,0,0,0,303,0.5,10,5,9999,99999,9,999999999,0.0,999,999,99
3019,4,3,24,0,*?*?*?*?*?*?*?*?*?*?*?*?*?*?*?*?*?*?*?*?*?*?,4.0,1.0,81,102210,0,-0,298,0.0,-0.0,0.0,0,0,0,0,50,1.0,10,5,9999,99999,9,999999999,0.0,999,999,99
3019,4,4,1,0,*?*?*?*?*?*?*?*?*?*?*?*?*?*?*?*?*?*?*?*?*?*?,4.4,3.0,90,102047,0,-0,300,0.0,-0.0,0.0,0,0,0,0,343,1.5,10,5,9999,99999,9,999999999,0.0,999,999,99
3019,4,4,2,0,*?*?*?*?*?*?*?*?*?*?*?*?*?*?*?*?*?*?*?*?*?*?,3.7,2.3,90,102047,0,-0,297,0.0,-0.0,0.0,0,0,0,0,337,1.0,10,5,9999,99999,9,999999999,0.0,999,999,99
3019,4,4,3,0,*?*?*?*?*?*?*?*?*?*?*?*?*?*?*?*?*?*?*?*?*?*?,4.0,2.7,91,102047,0,-0,298,0.0,-0.0,0.0,0,0,0,0,330,1.5,10,5,9999,99999,9,999999999,0.0,999,999,99
3019,4,4,4,0,*?*?*?*?*?*?*?*?*?*?*?*?*?*?*?*?*?*?*?*?*?*?,3.7,2.3,90,102047,0,-0,297,0.0,-0.0,0.0,0,0,0,0,323,0.0,10,5,9999,99999,9,999999999,0.0,999,999,99
3019,4,4,5,0,*?*?*?*?*?*?*?*?*?*?*?*?*?*?*?*?*?*?*?*?*?*?,3.6,2.5,91,102047,0,-0,296,0.0,-0.0,0.0,0,0,0,0,317,0.5,10,5,9999,99999,9,999999999,0.0,999,999,99
3019,4,4,6,0,*?*?*?*?*?*?*?*?*?*?*?*?*?*?*?*?*?*?*?*?*?*?,3.5,1.7,87,102047,170,1366,291,34.8,37.1,30.1,3883,2327,3616,632,310,0.0,9,5,9999,99999,9,999999999,0.0,999,999,99
3019,4,4,7,0,*?*?*?*?*?*?*?*?*?*?*?*?*?*?*?*?*?*?*?*?*?*?,4.3,2.7,89,102047,378,1367,295,107.4,51.6,93.1,11779,4582,10515,2485,265,0.5,9,5,9999,99999,9,999999999,0.0,999,999,99
3019,4,4,8,0,*?*?*?*?*?*?*?*?*?*?*?*?*?*?*?*?*?*?*?*?*?*?,5.2,2.7,83,102047,567,1366,298,173.5,55.6,150.4,19063,5370,16957,4360,220,1.0,9,5,9999,99999,9,999999999,0.0,999,999,99
3019,4,4,9,0,*?*?*?*?*?*?*?*?*?*?*?*?*?*?*?*?*?*?*?*?*?*?,6.3,0.6,67,102047,725,1366,303,228.7,57.3,198.3,25165,5715,22340,6228,175,0.5,9,5,9999,99999,9,999999999,0.0,999,999,99
3019,4,4,10,0,*?*?*?*?*?*?*?*?*?*?*?*?*?*?*?*?*?*?*?*?*?*?,7.2,0.6,62,102047,841,1367,312,155.0,0.0,155.0,18475,0,18552,7281,130,1.0,10,5,9999,99999,9,999999999,0.0,999,999,99
3019,4,4,11,0,*?*?*?*?*?*?*?*?*?*?*?*?*?*?*?*?*?*?*?*?*?*?,7.7,-0.2,57,102047,907,1367,309,292.2,58.6,253.4,32217,5939,28543,8883,85,1.0,9,5,9999,99999,9,999999999,0.0,999,999,99
3019,4,4,12,0,*?*?*?*?*?*?*?*?*?*?*?*?*?*?*?*?*?*?*?*?*?*?,7.3,0.4,61,102047,919,1368,307,296.2,58.6,256.8,32664,5950,28936,9077,40,1.5,9,5,9999,99999,9,999999999,0.0,999,999,99
3019,4,4,13,0,*?*?*?*?*?*?*?*?*?*?*?*?*?*?*?*?*?*?*?*?*?*?,8.1,-0.6,53,102047,875,1367,316,161.7,0.0,161.7,19324,0,19406,7669,43,1.5,10,5,9999,99999,9,999999999,0.0,999,999,99
3019,4,4,14,0,*?*?*?*?*?*?*?*?*?*?*?*?*?*?*?*?*?*?*?*?*?*?,7.7,0.2,58,102047,779,1367,314,142.5,0.0,142.5,16919,0,16986,6572,47,1.5,10,5,9999,99999,9,999999999,0.0,999,999,99
3019,4,4,15,0,*?*?*?*?*?*?*?*?*?*?*?*?*?*?*?*?*?*?*?*?*?*?,7.8,-0.4,55,102047,638,1368,315,114.0,0.0,114.0,13428,0,13475,5023,50,1.5,10,5,9999,99999,9,999999999,0.0,999,999,99
3019,4,4,16,0,*?*?*?*?*?*?*?*?*?*?*?*?*?*?*?*?*?*?*?*?*?*?,8.1,-1.7,48,102047,460,1367,317,78.3,0.0,78.3,9144,0,9170,3241,53,1.0,10,5,9999,99999,9,999999999,0.0,999,999,99
3019,4,4,17,0,*?*?*?*?*?*?*?*?*?*?*?*?*?*?*?*?*?*?*?*?*?*?,8.1,-1.5,50,102047,259,1369,311,65.7,46.2,56.9,7241,3534,6686,1219,57,0.0,9,5,9999,99999,9,999999999,0.0,999,999,99
3019,4,4,18,0,*?*?*?*?*?*?*?*?*?*?*?*?*?*?*?*?*?*?*?*?*?*?,6.6,-0.6,59,102047,47,1362,310,0.0,0.0,0.0,0,0,0,0,60,1.0,10,5,9999,99999,9,999999999,0.0,999,999,99
3019,4,4,19,0,*?*?*?*?*?*?*?*?*?*?*?*?*?*?*?*?*?*?*?*?*?*?,6.2,0.2,65,102047,0,-0,308,0.0,-0.0,0.0,0,0,0,0,105,2.1,10,5,9999,99999,9,999999999,0.0,999,999,99
3019,4,4,20,0,*?*?*?*?*?*?*?*?*?*?*?*?*?*?*?*?*?*?*?*?*?*?,5.7,-0.8,62,102047,0,-0,306,0.0,-0.0,0.0,0,0,0,0,150,2.1,10,5,9999,99999,9,999999999,0.0,999,999,99
3019,4,4,21,0,*?*?*?*?*?*?*?*?*?*?*?*?*?*?*?*?*?*?*?*?*?*?,5.7,0.4,68,102047,0,-0,306,0.0,-0.0,0.0,0,0,0,0,195,1.5,10,5,9999,99999,9,999999999,0.0,999,999,99
3019,4,4,22,0,*?*?*?*?*?*?*?*?*?*?*?*?*?*?*?*?*?*?*?*?*?*?,5.5,1.7,76,102047,0,-0,305,0.0,-0.0,0.0,0,0,0,0,240,1.0,10,5,9999,99999,9,999999999,0.0,999,999,99
3019,4,4,23,0,*?*?*?*?*?*?*?*?*?*?*?*?*?*?*?*?*?*?*?*?*?*?,5.0,3.2,87,102047,0,-0,302,0.0,-0.0,0.0,0,0,0,0,285,0.5,10,5,9999,99999,9,999999999,0.0,999,999,99
3019,4,4,24,0,*?*?*?*?*?*?*?*?*?*?*?*?*?*?*?*?*?*?*?*?*?*?,5.4,3.9,90,102047,0,-0,304,0.0,-0.0,0.0,0,0,0,0,350,1.0,10,5,9999,99999,9,999999999,0.0,999,999,99
3019,4,5,1,0,*?*?*?*?*?*?*?*?*?*?*?*?*?*?*?*?*?*?*?*?*?*?,4.4,4.5,99,102110,0,-0,299,0.0,-0.0,0.0,0,0,0,0,328,1.5,10,5,9999,99999,9,999999999,0.0,999,999,99
3019,4,5,2,0,*?*?*?*?*?*?*?*?*?*?*?*?*?*?*?*?*?*?*?*?*?*?,4.2,4.1,99,102110,0,-0,298,0.0,-0.0,0.0,0,0,0,0,327,1.0,10,5,9999,99999,9,999999999,0.0,999,999,99
3019,4,5,3,0,*?*?*?*?*?*?*?*?*?*?*?*?*?*?*?*?*?*?*?*?*?*?,4.1,4.1,99,102110,0,-0,298,0.0,-0.0,0.0,0,0,0,0,325,1.5,10,5,9999,99999,9,999999999,0.0,999,999,99
3019,4,5,4,0,*?*?*?*?*?*?*?*?*?*?*?*?*?*?*?*?*?*?*?*?*?*?,4.2,3.9,97,102110,0,-0,299,0.0,-0.0,0.0,0,0,0,0,323,0.0,10,5,9999,99999,9,999999999,0.0,999,999,99
3019,4,5,5,0,*?*?*?*?*?*?*?*?*?*?*?*?*?*?*?*?*?*?*?*?*?*?,4.0,3.2,93,102110,0,-0,293,0.0,-0.0,0.0,0,0,0,0,322,0.5,9,5,9999,99999,9,999999999,0.0,999,999,99
3019,4,5,6,0,*?*?*?*?*?*?*?*?*?*?*?*?*?*?*?*?*?*?*?*?*?*?,3.9,2.9,92,102110,178,1364,297,21.7,0.0,21.7,2555,-0,2558,838,320,0.0,10,5,9999,99999,9,999999999,0.0,999,999,99
3019,4,5,7,0,*?*?*?*?*?*?*?*?*?*?*?*?*?*?*?*?*?*?*?*?*?*?,4.9,3.9,92,102110,386,1367,293,146.0,130.3,109.2,15887,11627,12512,2421,272,0.5,8,4,9999,99999,9,999999999,0.0,999,999,99
3019,4,5,8,0,*?*?*?*?*?*?*?*?*?*?*?*?*?*?*?*?*?*?*?*?*?*?,6.0,4.8,91,102110,575,1367,302,176.2,55.7,152.8,19363,5391,17223,4445,223,1.0,9,5,9999,99999,9,999999999,0.0,999,999,99
3019,4,5,9,0,*?*?*?*?*?*?*?*?*?*?*?*?*?*?*?*?*?*?*?*?*?*?,7.2,3.2,75,102110,732,1366,302,306.5,144.1,229.3,33465,14903,25728,5857,175,0.5,8,4,9999,99999,9,999999999,0.0,999,999,99
3019,4,5,10,0,*?*?*?*?*?*?*?*?*?*?*?*?*?*?*?*?*?*?*?*?*?*?,8.1,1.9,64,102110,848,1366,306,360.0,146.2,269.3,39403,15353,30058,7414,127,1.0,8,4,9999,99999,9,999999999,0.0,999,999,99
3019,4,5,11,0,*?*?*?*?*?*?*?*?*?*?*?*?*?*?*?*?*?*?*?*?*?*?,8.4,2.3,64,102110,914,1367,307,390.4,147.1,292.0,42794,15540,32501,8477,78,1.0,8,4,9999,99999,9,999999999,0.0,999,999,99
3019,4,5,12,0,*?*?*?*?*?*?*?*?*?*?*?*?*?*?*?*?*?*?*?*?*?*?,9.2,2.1,61,102110,925,1367,316,298.6,58.7,258.8,32921,5955,29161,9189,30,1.5,9,5,9999,99999,9,999999999,0.0,999,999,99
3019,4,5,13,0,*?*?*?*?*?*?*?*?*?*?*?*?*?*?*?*?*?*?*?*?*?*?,9.5,2.9,62,102110,881,1367,322,163.0,0.0,163.0,19485,0,19568,7743,28,1.5,10,5,9999,99999,9,999999999,0.0,999,999,99
3019,4,5,14,0,*?*?*?*?*?*?*?*?*?*?*?*?*?*?*?*?*?*?*?*?*?*?,9.4,-0.0,51,102110,785,1367,317,249.6,57.8,216.4,27485,5804,24383,7032,27,1.5,9,5,9999,99999,9,999999999,0.0,999,999,99
3019,4,5,15,0,*?*?*?*?*?*?*?*?*?*?*?*?*?*?*?*?*?*?*?*?*?*?,9.4,0.4,53,102110,643,1366,317,200.1,56.5,173.5,22005,5560,19554,5221,25,1.5,9,5,9999,99999,9,999999999,0.0,999,999,99
3019,4,5,16,0,*?*?*?*?*?*?*?*?*?*?*?*?*?*?*?*?*?*?*?*?*?*?,9.3,1.3,56,102110,466,1367,306,216.3,226.5,139.1,22859,21331,15932,2864,23,1.0,7,4,9999,99999,9,999999999,0.0,999,999,99
3019,4,5,17,0,*?*?*?*?*?*?*?*?*?*?*?*?*?*?*?*?*?*?*?*?*?*?,9.0,1.7,59,102110,265,1368,305,106.2,195.7,68.3,11235,14406,8116,1292,22,0.0,7,4,9999,99999,9,999999999,0.0,999,999,99
3019,4,5,18,0,*?*?*?*?*?*?*?*?*?*?*?*?*?*?*?*?*?*?*?*?*?*?,8.4,2.7,66,102110,53,1356,307,0.0,0.0,0.0,0,0,0,0,20,1.0,8,4,9999,99999,9,999999999,0.0,999,999,99
3019,4,5,19,0,*?*?*?*?*?*?*?*?*?*?*?*?*?*?*?*?*?*?*?*?*?*?,7.7,2.3,68,102110,0,-0,314,0.0,-0.0,0.0,0,0,0,0,70,2.1,10,5,9999,99999,9,999999999,0.0,999,999,99
3019,4,5,20,0,*?*?*?*?*?*?*?*?*?*?*?*?*?*?*?*?*?*?*?*?*?*?,6.8,2.9,75,102110,0,-0,310,0.0,-0.0,0.0,0,0,0,0,120,2.1,10,5,9999,99999,9,999999999,0.0,999,999,99
3019,4,5,21,0,*?*?*?*?*?*?*?*?*?*?*?*?*?*?*?*?*?*?*?*?*?*?,6.5,3.9,83,102110,0,-0,309,0.0,-0.0,0.0,0,0,0,0,170,1.5,10,5,9999,99999,9,999999999,0.0,999,999,99
3019,4,5,22,0,*?*?*?*?*?*?*?*?*?*?*?*?*?*?*?*?*?*?*?*?*?*?,5.6,3.9,87,102110,0,-0,305,0.0,-0.0,0.0,0,0,0,0,220,1.0,10,5,9999,99999,9,999999999,0.0,999,999,99
3019,4,5,23,0,*?*?*?*?*?*?*?*?*?*?*?*?*?*?*?*?*?*?*?*?*?*?,5.0,4.6,96,102110,0,-0,302,0.0,-0.0,0.0,0,0,0,0,270,0.5,10,5,9999,99999,9,999999999,0.0,999,999,99
3019,4,5,24,0,*?*?*?*?*?*?*?*?*?*?*?*?*?*?*?*?*?*?*?*?*?*?,4.6,3.9,94,102110,0,-0,300,0.0,-0.0,0.0,0,0,0,0,330,1.0,10,5,9999,99999,9,999999999,0.0,999,999,99
3019,4,6,1,0,*?*?*?*?*?*?*?*?*?*?*?*?*?*?*?*?*?*?*?*?*?*?,2.1,0.2,85,102557,0,-0,290,0.0,-0.0,0.0,0,0,0,0,320,1.5,10,5,9999,99999,9,999999999,0.0,999,999,99
3019,4,6,2,0,*?*?*?*?*?*?*?*?*?*?*?*?*?*?*?*?*?*?*?*?*?*?,0.5,-2.2,79,102557,0,-0,284,0.0,-0.0,0.0,0,0,0,0,320,1.0,10,5,9999,99999,9,999999999,0.0,999,999,99
3019,4,6,3,0,*?*?*?*?*?*?*?*?*?*?*?*?*?*?*?*?*?*?*?*?*?*?,0.1,-2.9,76,102557,0,-0,282,0.0,-0.0,0.0,0,0,0,0,320,1.5,10,5,9999,99999,9,999999999,0.0,999,999,99
3019,4,6,4,0,*?*?*?*?*?*?*?*?*?*?*?*?*?*?*?*?*?*?*?*?*?*?,-0.2,-3.1,77,102557,0,-0,281,0.0,-0.0,0.0,0,0,0,0,320,0.0,10,5,9999,99999,9,999999999,0.0,999,999,99
3019,4,6,5,0,*?*?*?*?*?*?*?*?*?*?*?*?*?*?*?*?*?*?*?*?*?*?,-0.4,-3.9,74,102557,0,-0,280,0.0,-0.0,0.0,0,0,0,0,320,0.5,10,5,9999,99999,9,999999999,0.0,999,999,99
3019,4,6,6,0,*?*?*?*?*?*?*?*?*?*?*?*?*?*?*?*?*?*?*?*?*?*?,-0.2,-3.7,74,102557,186,1363,276,40.5,39.5,35.1,4506,2589,4188,739,320,0.0,9,5,9999,99999,9,999999999,0.0,999,999,99
3019,4,6,7,0,*?*?*?*?*?*?*?*?*?*?*?*?*?*?*?*?*?*?*?*?*?*?,-0.0,-3.9,72,102557,394,1367,276,113.0,52.1,97.9,12394,4673,11060,2631,318,0.5,9,5,9999,99999,9,999999999,0.0,999,999,99
3019,4,6,8,0,*?*?*?*?*?*?*?*?*?*?*?*?*?*?*?*?*?*?*?*?*?*?,1.9,-3.9,62,102557,582,1365,284,178.9,55.8,155.1,19660,5413,17485,4529,317,1.0,9,5,9999,99999,9,999999999,0.0,999,999,99
3019,4,6,9,0,*?*?*?*?*?*?*?*?*?*?*?*?*?*?*?*?*?*?*?*?*?*?,4.1,-3.1,57,102557,739,1365,293,233.9,57.5,202.8,25743,5739,22848,6422,315,0.5,9,5,9999,99999,9,999999999,0.0,999,999,99
3019,4,6,10,0,*?*?*?*?*?*?*?*?*?*?*?*?*?*?*?*?*?*?*?*?*?*?,5.6,-1.5,59,102557,855,1366,300,274.2,58.3,237.7,30212,5888,26780,8058,313,1.0,9,5,9999,99999,9,999999999,0.0,999,999,99
3019,4,6,11,0,*?*?*?*?*?*?*?*?*?*?*?*?*?*?*?*?*?*?*?*?*?*?,6.7,-1.7,54,102557,920,1366,305,297.0,58.6,257.5,32750,5952,29010,9113,312,1.0,9,5,9999,99999,9,999999999,0.0,999,999,99
3019,4,6,12,0,*?*?*?*?*?*?*?*?*?*?*?*?*?*?*?*?*?*?*?*?*?*?,7.5,-2.9,45,102557,931,1366,308,300.8,58.7,260.8,33175,5961,29383,9301,310,1.5,9,5,9999,99999,9,999999999,0.0,999,999,99
3019,4,6,13,0,*?*?*?*?*?*?*?*?*?*?*?*?*?*?*?*?*?*?*?*?*?*?,8.0,-2.2,47,102557,887,1366,310,285.4,58.5,247.4,31458,5921,27875,8562,312,1.5,9,5,9999,99999,9,999999999,0.0,999,999,99
3019,4,6,14,0,*?*?*?*?*?*?*?*?*?*?*?*?*?*?*?*?*?*?*?*?*?*?,8.1,-1.1,51,102557,790,1365,311,251.8,57.8,218.3,27747,5788,24621,7116,313,1.5,9,5,9999,99999,9,999999999,1.2,999,999,99
3019,4,6,15,0,*?*?*?*?*?*?*?*?*?*?*?*?*?*?*?*?*?*?*?*?*?*?,7.4,-0.2,57,102557,649,1366,308,202.3,56.6,175.4,22244,5567,19766,5293,315,1.5,9,5,9999,99999,9,999999999,0.3,999,999,99
3019,4,6,16,0,*?*?*?*?*?*?*?*?*?*?*?*?*?*?*?*?*?*?*?*?*?*?,7.5,0.8,61,102557,472,1367,308,140.2,54.0,121.6,15398,5038,13720,3374,317,1.0,9,5,9999,99999,9,999999999,0.3,999,999,99
3019,4,6,17,0,*?*?*?*?*?*?*?*?*?*?*?*?*?*?*?*?*?*?*?*?*?*?,7.6,2.5,69,102557,271,1368,309,69.9,46.9,60.6,7706,3662,7111,1302,318,0.0,9,5,9999,99999,9,999999999,0.2,999,999,99
3019,4,6,18,0,*?*?*?*?*?*?*?*?*?*?*?*?*?*?*?*?*?*?*?*?*?*?,5.2,1.5,76,102557,60,1375,303,0.0,0.0,0.0,0,0,0,0,320,1.0,10,5,9999,99999,9,999999999,0.1,999,999,99
3019,4,6,19,0,*?*?*?*?*?*?*?*?*?*?*?*?*?*?*?*?*?*?*?*?*?*?,5.2,1.0,74,102557,0,-0,303,0.0,-0.0,0.0,0,0,0,0,298,2.1,10,5,9999,99999,9,999999999,0.1,999,999,99
3019,4,6,20,0,*?*?*?*?*?*?*?*?*?*?*?*?*?*?*?*?*?*?*?*?*?*?,4.2,0.6,76,102557,0,-0,299,0.0,-0.0,0.0,0,0,0,0,277,2.1,10,5,9999,99999,9,999999999,0.3,999,999,99
3019,4,6,21,0,*?*?*?*?*?*?*?*?*?*?*?*?*?*?*?*?*?*?*?*?*?*?,2.3,-0.6,79,102557,0,-0,291,0.0,-0.0,0.0,0,0,0,0,255,1.5,10,5,9999,99999,9,999999999,0.1,999,999,99
3019,4,6,22,0,*?*?*?*?*?*?*?*?*?*?*?*?*?*?*?*?*?*?*?*?*?*?,2.7,-1.1,74,102557,0,-0,293,0.0,-0.0,0.0,0,0,0,0,233,1.0,10,5,9999,99999,9,999999999,0.4,999,999,99
3019,4,6,23,0,*?*?*?*?*?*?*?*?*?*?*?*?*?*?*?*?*?*?*?*?*?*?,3.5,-1.1,70,102557,0,-0,296,0.0,-0.0,0.0,0,0,0,0,212,0.5,10,5,9999,99999,9,999999999,0.0,999,999,99
3019,4,6,24,0,*?*?*?*?*?*?*?*?*?*?*?*?*?*?*?*?*?*?*?*?*?*?,4.4,2.5,86,102557,0,-0,300,0.0,-0.0,0.0,0,0,0,0,320,1.0,10,5,9999,99999,9,999999999,0.0,999,999,99
3019,4,7,1,0,*?*?*?*?*?*?*?*?*?*?*?*?*?*?*?*?*?*?*?*?*?*?,4.4,1.3,79,101870,0,-0,300,0.0,-0.0,0.0,0,0,0,0,187,1.5,10,5,9999,99999,9,999999999,0.0,999,999,99
3019,4,7,2,0,*?*?*?*?*?*?*?*?*?*?*?*?*?*?*?*?*?*?*?*?*?*?,4.6,2.3,85,101870,0,-0,301,0.0,-0.0,0.0,0,0,0,0,183,1.0,10,5,9999,99999,9,999999999,0.1,999,999,99
3019,4,7,3,0,*?*?*?*?*?*?*?*?*?*?*?*?*?*?*?*?*?*?*?*?*?*?,4.6,2.3,84,101870,0,-0,301,0.0,-0.0,0.0,0,0,0,0,180,1.5,10,5,9999,99999,9,999999999,0.6,999,999,99
3019,4,7,4,0,*?*?*?*?*?*?*?*?*?*?*?*?*?*?*?*?*?*?*?*?*?*?,4.8,2.7,85,101870,0,-0,301,0.0,-0.0,0.0,0,0,0,0,177,0.0,10,5,9999,99999,9,999999999,1.4,999,999,99
3019,4,7,5,0,*?*?*?*?*?*?*?*?*?*?*?*?*?*?*?*?*?*?*?*?*?*?,4.6,1.9,81,101870,0,-0,301,0.0,-0.0,0.0,0,0,0,0,173,0.5,10,5,9999,99999,9,999999999,0.4,999,999,99
3019,4,7,6,0,*?*?*?*?*?*?*?*?*?*?*?*?*?*?*?*?*?*?*?*?*?*?,4.4,2.1,84,101870,194,1362,300,24.9,0.0,24.9,2931,-0,2935,964,170,0.0,10,5,9999,99999,9,999999999,0.0,999,999,99
3019,4,7,7,0,*?*?*?*?*?*?*?*?*?*?*?*?*?*?*?*?*?*?*?*?*?*?,4.2,1.9,84,101870,401,1364,299,66.6,0.0,66.6,7764,0,7785,2702,165,0.5,10,5,9999,99999,9,999999999,0.0,999,999,99
3019,4,7,8,0,*?*?*?*?*?*?*?*?*?*?*?*?*?*?*?*?*?*?*?*?*?*?,5.1,2.1,80,101870,589,1364,303,104.5,0.0,104.5,12281,0,12322,4530,160,1.0,10,5,9999,99999,9,999999999,0.0,999,999,99
3019,4,7,9,0,*?*?*?*?*?*?*?*?*?*?*?*?*?*?*?*?*?*?*?*?*?*?,6.0,1.7,73,101870,746,1364,307,136.1,0.0,136.1,16135,0,16198,6217,155,0.5,10,5,9999,99999,9,999999999,0.0,999,999,99
3019,4,7,10,0,*?*?*?*?*?*?*?*?*?*?*?*?*?*?*?*?*?*?*?*?*?*?,5.9,1.7,74,101870,861,1365,306,159.3,0.0,159.3,19010,0,19090,7525,150,1.0,10,5,9999,99999,9,999999999,0.0,999,999,99
3019,4,7,11,0,*?*?*?*?*?*?*?*?*?*?*?*?*?*?*?*?*?*?*?*?*?*?,6.0,1.3,71,101870,926,1365,307,172.3,0.0,172.3,20654,0,20745,8278,145,1.0,10,5,9999,99999,9,999999999,0.1,999,999,99
3019,4,7,12,0,*?*?*?*?*?*?*?*?*?*?*?*?*?*?*?*?*?*?*?*?*?*?,5.8,0.4,68,101870,937,1365,306,174.5,0.0,174.5,20925,0,21018,8402,140,1.5,10,5,9999,99999,9,999999999,0.1,999,999,99
3019,4,7,13,0,*?*?*?*?*?*?*?*?*?*?*?*?*?*?*?*?*?*?*?*?*?*?,6.5,1.9,72,101870,892,1364,309,165.5,0.0,165.5,19793,0,19879,7886,140,1.5,10,5,9999,99999,9,999999999,0.7,999,999,99
3019,4,7,14,0,*?*?*?*?*?*?*?*?*?*?*?*?*?*?*?*?*?*?*?*?*?*?,6.5,2.5,75,101870,796,1365,309,146.2,0.0,146.2,17372,0,17442,6779,140,1.5,10,5,9999,99999,9,999999999,0.7,999,999,99
3019,4,7,15,0,*?*?*?*?*?*?*?*?*?*?*?*?*?*?*?*?*?*?*?*?*?*?,6.3,1.9,72,101870,655,1366,308,117.6,0.0,117.6,13859,0,13909,5214,140,1.5,10,5,9999,99999,9,999999999,2.1,999,999,99
3019,4,7,16,0,*?*?*?*?*?*?*?*?*?*?*?*?*?*?*?*?*?*?*?*?*?*?,6.3,1.0,69,101870,477,1364,308,81.9,0.0,81.9,9569,0,9597,3412,140,1.0,10,5,9999,99999,9,999999999,1.3,999,999,99
3019,4,7,17,0,*?*?*?*?*?*?*?*?*?*?*?*?*?*?*?*?*?*?*?*?*?*?,6.2,1.7,72,101870,276,1363,308,41.5,0.0,41.5,4833,0,4843,1621,140,0.0,10,5,9999,99999,9,999999999,0.1,999,999,99
3019,4,7,18,0,*?*?*?*?*?*?*?*?*?*?*?*?*?*?*?*?*?*?*?*?*?*?,6.2,0.8,68,101870,66,1370,308,0.0,0.0,0.0,0,0,0,0,140,1.0,10,5,9999,99999,9,999999999,0.3,999,999,99
3019,4,7,19,0,*?*?*?*?*?*?*?*?*?*?*?*?*?*?*?*?*?*?*?*?*?*?,5.5,0.2,68,101870,0,-0,305,0.0,-0.0,0.0,0,0,0,0,133,2.1,10,5,9999,99999,9,999999999,1.0,999,999,99
3019,4,7,20,0,*?*?*?*?*?*?*?*?*?*?*?*?*?*?*?*?*?*?*?*?*?*?,5.6,0.4,69,101870,0,-0,305,0.0,-0.0,0.0,0,0,0,0,127,2.1,10,5,9999,99999,9,999999999,0.1,999,999,99
3019,4,7,21,0,*?*?*?*?*?*?*?*?*?*?*?*?*?*?*?*?*?*?*?*?*?*?,4.4,-0.2,72,101870,0,-0,300,0.0,-0.0,0.0,0,0,0,0,120,1.5,10,5,9999,99999,9,999999999,0.2,999,999,99
3019,4,7,22,0,*?*?*?*?*?*?*?*?*?*?*?*?*?*?*?*?*?*?*?*?*?*?,4.4,-0.0,72,101870,0,-0,300,0.0,-0.0,0.0,0,0,0,0,113,1.0,10,5,9999,99999,9,999999999,0.0,999,999,99
3019,4,7,23,0,*?*?*?*?*?*?*?*?*?*?*?*?*?*?*?*?*?*?*?*?*?*?,4.8,0.2,71,101870,0,-0,302,0.0,-0.0,0.0,0,0,0,0,107,0.5,10,5,9999,99999,9,999999999,0.0,999,999,99
3019,4,7,24,0,*?*?*?*?*?*?*?*?*?*?*?*?*?*?*?*?*?*?*?*?*?*?,4.2,-0.0,74,101870,0,-0,299,0.0,-0.0,0.0,0,0,0,0,190,1.0,10,5,9999,99999,9,999999999,0.1,999,999,99
3019,4,8,1,0,*?*?*?*?*?*?*?*?*?*?*?*?*?*?*?*?*?*?*?*?*?*?,5.5,3.0,84,100679,0,-0,304,0.0,-0.0,0.0,0,0,0,0,137,1.5,10,5,9999,99999,9,999999999,0.0,999,999,99
3019,4,8,2,0,*?*?*?*?*?*?*?*?*?*?*?*?*?*?*?*?*?*?*?*?*?*?,5.6,4.3,91,100679,0,-0,305,0.0,-0.0,0.0,0,0,0,0,173,1.0,10,5,9999,99999,9,999999999,0.0,999,999,99
3019,4,8,3,0,*?*?*?*?*?*?*?*?*?*?*?*?*?*?*?*?*?*?*?*?*?*?,5.8,4.6,92,100679,0,-0,305,0.0,-0.0,0.0,0,0,0,0,210,1.5,10,5,9999,99999,9,999999999,0.4,999,999,99
3019,4,8,4,0,*?*?*?*?*?*?*?*?*?*?*?*?*?*?*?*?*?*?*?*?*?*?,5.8,4.3,90,100679,0,-0,305,0.0,-0.0,0.0,0,0,0,0,247,0.0,10,5,9999,99999,9,999999999,2.3,999,999,99
3019,4,8,5,0,*?*?*?*?*?*?*?*?*?*?*?*?*?*?*?*?*?*?*?*?*?*?,5.5,3.4,86,100679,0,-0,304,0.0,-0.0,0.0,0,0,0,0,283,0.5,10,5,9999,99999,9,999999999,0.6,999,999,99
3019,4,8,6,0,*?*?*?*?*?*?*?*?*?*?*?*?*?*?*?*?*?*?*?*?*?*?,5.3,3.0,85,100679,202,1362,303,26.6,0.0,26.6,3117,0,3121,1027,320,0.0,10,5,9999,99999,9,999999999,0.0,999,999,99
3019,4,8,7,0,*?*?*?*?*?*?*?*?*?*?*?*?*?*?*?*?*?*?*?*?*?*?,6.2,3.4,83,100679,409,1365,307,68.2,0.0,68.2,7950,0,7971,2774,283,0.5,10,5,9999,99999,9,999999999,0.0,999,999,99
3019,4,8,8,0,*?*?*?*?*?*?*?*?*?*?*?*?*?*?*?*?*?*?*?*?*?*?,7.0,4.5,84,100679,597,1365,311,106.1,0.0,106.1,12466,0,12508,4608,247,1.0,10,5,9999,99999,9,999999999,0.0,999,999,99
3019,4,8,9,0,*?*?*?*?*?*?*?*?*?*?*?*?*?*?*?*?*?*?*?*?*?*?,8.0,5.3,83,100679,753,1364,311,239.0,57.6,207.2,26309,5761,23346,6615,210,0.5,9,5,9999,99999,9,999999999,0.0,999,999,99
3019,4,8,10,0,*?*?*?*?*?*?*?*?*?*?*?*?*?*?*?*?*?*?*?*?*?*?,8.7,5.8,81,100679,868,1365,318,160.7,0.0,160.7,19185,0,19267,7605,173,1.0,10,5,9999,99999,9,999999999,0.0,999,999,99
3019,4,8,11,0,*?*?*?*?*?*?*?*?*?*?*?*?*?*?*?*?*?*?*?*?*?*?,9.5,6.4,80,100679,932,1364,317,301.7,58.7,261.6,33273,5962,29469,9342,137,1.0,9,5,9999,99999,9,999999999,0.1,999,999,99
3019,4,8,12,0,*?*?*?*?*?*?*?*?*?*?*?*?*?*?*?*?*?*?*?*?*?*?,9.9,5.5,74,100679,943,1365,324,175.8,0.0,175.8,21089,0,21183,8477,100,1.5,10,5,9999,99999,9,999999999,0.0,999,999,99
3019,4,8,13,0,*?*?*?*?*?*?*?*?*?*?*?*?*?*?*?*?*?*?*?*?*?*?,9.9,4.6,70,100679,898,1364,319,289.7,58.5,251.2,31940,5933,28298,8762,98,1.5,9,5,9999,99999,9,999999999,0.0,999,999,99
3019,4,8,14,0,*?*?*?*?*?*?*?*?*?*?*?*?*?*?*?*?*?*?*?*?*?*?,9.8,5.3,74,100679,802,1365,323,147.4,0.0,147.4,17524,0,17595,6847,97,1.5,10,5,9999,99999,9,999999999,0.5,999,999,99
3019,4,8,15,0,*?*?*?*?*?*?*?*?*?*?*?*?*?*?*?*?*?*?*?*?*?*?,9.8,5.0,71,100679,660,1364,323,118.8,0.0,118.8,14015,0,14065,5276,95,1.5,10,5,9999,99999,9,999999999,0.0,999,999,99
3019,4,8,16,0,*?*?*?*?*?*?*?*?*?*?*?*?*?*?*?*?*?*?*?*?*?*?,9.5,3.8,67,100679,483,1364,322,83.1,0.0,83.1,9716,0,9745,3469,93,1.0,10,5,9999,99999,9,999999999,0.1,999,999,99
3019,4,8,17,0,*?*?*?*?*?*?*?*?*?*?*?*?*?*?*?*?*?*?*?*?*?*?,9.6,4.5,70,100679,282,1363,322,42.7,0.0,42.7,4974,0,4984,1671,92,0.0,10,5,9999,99999,9,999999999,0.0,999,999,99
3019,4,8,18,0,*?*?*?*?*?*?*?*?*?*?*?*?*?*?*?*?*?*?*?*?*?*?,8.7,4.5,74,100679,72,1366,318,0.3,0.0,0.3,43,-0,42,12,90,1.0,10,5,9999,99999,9,999999999,0.0,999,999,99
3019,4,8,19,0,*?*?*?*?*?*?*?*?*?*?*?*?*?*?*?*?*?*?*?*?*?*?,7.9,5.0,82,100679,0,-0,315,0.0,-0.0,0.0,0,0,0,0,93,2.1,10,5,9999,99999,9,999999999,0.1,999,999,99
3019,4,8,20,0,*?*?*?*?*?*?*?*?*?*?*?*?*?*?*?*?*?*?*?*?*?*?,7.8,5.1,83,100679,0,-0,314,0.0,-0.0,0.0,0,0,0,0,97,2.1,10,5,9999,99999,9,999999999,0.0,999,999,99
3019,4,8,21,0,*?*?*?*?*?*?*?*?*?*?*?*?*?*?*?*?*?*?*?*?*?*?,6.7,5.1,89,100679,0,-0,309,0.0,-0.0,0.0,0,0,0,0,100,1.5,10,5,9999,99999,9,999999999,0.0,999,999,99
3019,4,8,22,0,*?*?*?*?*?*?*?*?*?*?*?*?*?*?*?*?*?*?*?*?*?*?,6.5,4.6,88,100679,0,-0,308,0.0,-0.0,0.0,0,0,0,0,103,1.0,10,5,9999,99999,9,999999999,0.0,999,999,99
3019,4,8,23,0,*?*?*?*?*?*?*?*?*?*?*?*?*?*?*?*?*?*?*?*?*?*?,6.7,4.8,88,100679,0,-0,309,0.0,-0.0,0.0,0,0,0,0,107,0.5,10,5,9999,99999,9,999999999,0.0,999,999,99
3019,4,8,24,0,*?*?*?*?*?*?*?*?*?*?*?*?*?*?*?*?*?*?*?*?*?*?,5.3,1.7,78,100679,0,-0,304,0.0,-0.0,0.0,0,0,0,0,100,1.0,10,5,9999,99999,9,999999999,0.0,999,999,99
3019,4,9,1,0,*?*?*?*?*?*?*?*?*?*?*?*?*?*?*?*?*?*?*?*?*?*?,6.6,5.0,89,100070,0,-0,309,0.0,-0.0,0.0,0,0,0,0,103,1.5,10,5,9999,99999,9,999999999,0.0,999,999,99
3019,4,9,2,0,*?*?*?*?*?*?*?*?*?*?*?*?*?*?*?*?*?*?*?*?*?*?,6.2,5.0,91,100070,0,-0,307,0.0,-0.0,0.0,0,0,0,0,97,1.0,10,5,9999,99999,9,999999999,0.0,999,999,99
3019,4,9,3,0,*?*?*?*?*?*?*?*?*?*?*?*?*?*?*?*?*?*?*?*?*?*?,5.9,4.3,89,100070,0,-0,306,0.0,-0.0,0.0,0,0,0,0,90,1.5,10,5,9999,99999,9,999999999,0.0,999,999,99
3019,4,9,4,0,*?*?*?*?*?*?*?*?*?*?*?*?*?*?*?*?*?*?*?*?*?*?,5.8,4.6,92,100070,0,-0,305,0.0,-0.0,0.0,0,0,0,0,83,0.0,10,5,9999,99999,9,999999999,0.0,999,999,99
3019,4,9,5,0,*?*?*?*?*?*?*?*?*?*?*?*?*?*?*?*?*?*?*?*?*?*?,5.6,4.5,92,100070,0,-0,304,0.0,-0.0,0.0,0,0,0,0,77,0.5,10,5,9999,99999,9,999999999,0.0,999,999,99
3019,4,9,6,0,*?*?*?*?*?*?*?*?*?*?*?*?*?*?*?*?*?*?*?*?*?*?,5.8,4.3,89,100070,210,1362,305,28.2,0.0,28.2,3302,0,3307,1090,70,0.0,10,5,9999,99999,9,999999999,0.0,999,999,99
3019,4,9,7,0,*?*?*?*?*?*?*?*?*?*?*?*?*?*?*?*?*?*?*?*?*?*?,6.1,4.8,91,100070,416,1362,298,160.6,132.5,120.1,17466,12126,13724,2689,68,0.5,8,4,9999,99999,9,999999999,0.0,999,999,99
3019,4,9,8,0,*?*?*?*?*?*?*?*?*?*?*?*?*?*?*?*?*?*?*?*?*?*?,7.8,5.3,84,100070,604,1364,305,247.6,140.9,185.2,26971,14143,20915,4442,67,1.0,8,4,9999,99999,9,999999999,0.0,999,999,99
3019,4,9,9,0,*?*?*?*?*?*?*?*?*?*?*?*?*?*?*?*?*?*?*?*?*?*?,9.5,5.9,78,100070,760,1363,292,473.8,541.4,172.0,50681,55082,21217,3813,65,0.5,3,2,9999,99999,9,999999999,0.0,999,999,99
3019,4,9,10,0,*?*?*?*?*?*?*?*?*?*?*?*?*?*?*?*?*?*?*?*?*?*?,10.2,6.4,76,100070,874,1363,308,488.9,341.6,269.9,52733,36528,29634,7078,63,1.0,6,3,9999,99999,9,999999999,0.0,999,999,99
3019,4,9,11,0,*?*?*?*?*?*?*?*?*?*?*?*?*?*?*?*?*?*?*?*?*?*?,11.9,7.9,76,100070,938,1363,317,528.0,343.7,291.5,57130,36955,31786,8184,62,1.0,6,3,9999,99999,9,999999999,0.0,999,999,99
3019,4,9,12,0,*?*?*?*?*?*?*?*?*?*?*?*?*?*?*?*?*?*?*?*?*?*?,12.6,7.0,68,100070,948,1363,336,177.0,0.0,177.0,21247,0,21342,8548,60,1.5,10,5,9999,99999,9,999999999,0.0,999,999,99
3019,4,9,13,0,*?*?*?*?*?*?*?*?*?*?*?*?*?*?*?*?*?*?*?*?*?*?,12.8,5.3,60,100070,904,1364,332,291.9,58.6,253.1,32177,5939,28506,8863,62,1.5,9,5,9999,99999,9,999999999,0.0,999,999,99
3019,4,9,14,0,*?*?*?*?*?*?*?*?*?*?*?*?*?*?*?*?*?*?*?*?*?*?,12.8,5.8,62,100070,807,1363,328,342.0,145.5,255.8,37391,15220,28597,6851,63,1.5,8,4,9999,99999,9,999999999,0.0,999,999,99
3019,4,9,15,0,*?*?*?*?*?*?*?*?*?*?*?*?*?*?*?*?*?*?*?*?*?*?,12.6,5.8,63,100070,666,1364,331,208.5,56.8,180.8,22927,5610,20367,5504,65,1.5,9,5,9999,99999,9,999999999,0.0,999,999,99
3019,4,9,16,0,*?*?*?*?*?*?*?*?*?*?*?*?*?*?*?*?*?*?*?*?*?*?,12.7,5.0,59,100070,489,1365,332,146.5,54.4,127.0,16081,5114,14322,3551,67,1.0,9,5,9999,99999,9,999999999,0.0,999,999,99
3019,4,9,17,0,*?*?*?*?*?*?*?*?*?*?*?*?*?*?*?*?*?*?*?*?*?*?,12.1,6.6,68,100070,288,1363,329,76.3,48.0,66.1,8364,3947,7487,1713,68,0.0,9,5,9999,99999,9,999999999,0.0,999,999,99
3019,4,9,18,0,*?*?*?*?*?*?*?*?*?*?*?*?*?*?*?*?*?*?*?*?*?*?,11.3,7.1,75,100070,78,1363,321,3.5,15.4,2.6,443,576,484,42,70,1.0,8,4,9999,99999,9,999999999,0.0,999,999,99
3019,4,9,19,0,*?*?*?*?*?*?*?*?*?*?*?*?*?*?*?*?*?*?*?*?*?*?,9.9,8.1,88,100070,0,-0,323,0.0,-0.0,0.0,0,0,0,0,68,2.1,10,5,9999,99999,9,999999999,0.0,999,999,99
3019,4,9,20,0,*?*?*?*?*?*?*?*?*?*?*?*?*?*?*?*?*?*?*?*?*?*?,9.6,7.9,88,100070,0,-0,322,0.0,-0.0,0.0,0,0,0,0,67,2.1,10,5,9999,99999,9,999999999,0.0,999,999,99
3019,4,9,21,0,*?*?*?*?*?*?*?*?*?*?*?*?*?*?*?*?*?*?*?*?*?*?,8.6,6.1,84,100070,0,-0,318,0.0,-0.0,0.0,0,0,0,0,65,1.5,10,5,9999,99999,9,999999999,0.0,999,999,99
3019,4,9,22,0,*?*?*?*?*?*?*?*?*?*?*?*?*?*?*?*?*?*?*?*?*?*?,8.4,6.9,90,100070,0,-0,316,0.0,-0.0,0.0,0,0,0,0,63,1.0,10,5,9999,99999,9,999999999,0.0,999,999,99
3019,4,9,23,0,*?*?*?*?*?*?*?*?*?*?*?*?*?*?*?*?*?*?*?*?*?*?,8.1,5.8,85,100070,0,-0,315,0.0,-0.0,0.0,0,0,0,0,62,0.5,10,5,9999,99999,9,999999999,0.0,999,999,99
3019,4,9,24,0,*?*?*?*?*?*?*?*?*?*?*?*?*?*?*?*?*?*?*?*?*?*?,6.9,4.8,86,100070,0,-0,310,0.0,-0.0,0.0,0,0,0,0,110,1.0,10,5,9999,99999,9,999999999,0.0,999,999,99
3019,4,10,1,0,*?*?*?*?*?*?*?*?*?*?*?*?*?*?*?*?*?*?*?*?*?*?,7.2,4.5,79,100309,0,-0,312,0.0,-0.0,0.0,0,0,0,0,73,1.5,10,5,9999,99999,9,999999999,0.0,999,999,99
3019,4,10,2,0,*?*?*?*?*?*?*?*?*?*?*?*?*?*?*?*?*?*?*?*?*?*?,6.8,3.8,78,100309,0,-0,310,0.0,-0.0,0.0,0,0,0,0,87,1.0,10,5,9999,99999,9,999999999,0.0,999,999,99
3019,4,10,3,0,*?*?*?*?*?*?*?*?*?*?*?*?*?*?*?*?*?*?*?*?*?*?,6.6,3.9,80,100309,0,-0,309,0.0,-0.0,0.0,0,0,0,0,100,1.5,10,5,9999,99999,9,999999999,0.0,999,999,99
3019,4,10,4,0,*?*?*?*?*?*?*?*?*?*?*?*?*?*?*?*?*?*?*?*?*?*?,6.4,3.9,82,100309,0,-0,308,0.0,-0.0,0.0,0,0,0,0,113,0.0,10,5,9999,99999,9,999999999,0.0,999,999,99
3019,4,10,5,0,*?*?*?*?*?*?*?*?*?*?*?*?*?*?*?*?*?*?*?*?*?*?,6.5,3.6,79,100309,8,1450,304,0.0,0.0,0.0,0,0,0,0,127,0.5,9,5,9999,99999,9,999999999,0.0,999,999,99
3019,4,10,6,0,*?*?*?*?*?*?*?*?*?*?*?*?*?*?*?*?*?*?*?*?*?*?,6.6,3.8,79,100309,218,1362,309,29.8,0.0,29.8,3485,0,3491,1152,140,0.0,10,5,9999,99999,9,999999999,0.0,999,999,99
3019,4,10,7,0,*?*?*?*?*?*?*?*?*?*?*?*?*?*?*?*?*?*?*?*?*?*?,6.9,3.9,78,100309,424,1363,278,243.0,497.6,88.2,24840,43893,12412,1604,140,0.5,3,2,9999,99999,9,999999999,0.0,999,999,99
3019,4,10,8,0,*?*?*?*?*?*?*?*?*?*?*?*?*?*?*?*?*?*?*?*?*?*?,8.5,3.4,68,100309,611,1363,284,371.6,527.9,134.9,39574,51921,17062,2697,140,1.0,3,2,9999,99999,9,999999999,0.0,999,999,99
3019,4,10,9,0,*?*?*?*?*?*?*?*?*?*?*?*?*?*?*?*?*?*?*?*?*?*?,10.3,3.8,61,100309,767,1363,287,482.9,576.8,158.4,50109,57102,20851,3479,140,0.5,2,1,9999,99999,9,999999999,0.0,999,999,99
3019,4,10,10,0,*?*?*?*?*?*?*?*?*?*?*?*?*?*?*?*?*?*?*?*?*?*?,11.6,2.9,53,100309,880,1362,311,493.0,341.9,272.2,53193,36578,29860,7187,140,1.0,6,3,9999,99999,9,999999999,0.0,999,999,99
3019,4,10,11,0,*?*?*?*?*?*?*?*?*?*?*?*?*?*?*?*?*?*?*?*?*?*?,12.5,3.0,50,100309,944,1362,300,600.7,552.2,218.1,64699,57292,26118,5964,140,1.0,3,2,9999,99999,9,999999999,0.0,999,999,99
3019,4,10,12,0,*?*?*?*?*?*?*?*?*?*?*?*?*?*?*?*?*?*?*?*?*?*?,13.2,2.5,46,100309,954,1362,313,573.4,430.0,272.4,60457,44492,31207,7694,140,1.5,5,3,9999,99999,9,999999999,0.0,999,999,99
3019,4,10,13,0,*?*?*?*?*?*?*?*?*?*?*?*?*?*?*?*?*?*?*?*?*?*?,13.6,3.6,49,100309,909,1362,326,460.3,246.3,296.0,49549,26404,32175,8124,142,1.5,7,4,9999,99999,9,999999999,0.0,999,999,99
3019,4,10,14,0,*?*?*?*?*?*?*?*?*?*?*?*?*?*?*?*?*?*?*?*?*?*?,13.6,3.2,48,100309,813,1363,326,407.4,243.8,261.9,43644,25867,28772,6569,143,1.5,7,4,9999,99999,9,999999999,0.0,999,999,99
3019,4,10,15,0,*?*?*?*?*?*?*?*?*?*?*?*?*?*?*?*?*?*?*?*?*?*?,13.3,0.4,40,100309,671,1362,329,279.0,142.7,208.7,30417,14589,23479,5165,145,1.5,8,4,9999,99999,9,999999999,0.0,999,999,99
3019,4,10,16,0,*?*?*?*?*?*?*?*?*?*?*?*?*?*?*?*?*?*?*?*?*?*?,13.7,0.6,40,100309,494,1362,325,232.6,228.9,149.5,24590,21978,17053,3120,147,1.0,7,4,9999,99999,9,999999999,0.0,999,999,99
3019,4,10,17,0,*?*?*?*?*?*?*?*?*?*?*?*?*?*?*?*?*?*?*?*?*?*?,13.4,1.0,41,100309,294,1363,329,103.8,121.3,77.6,11322,9782,8978,1679,148,0.0,8,4,9999,99999,9,999999999,0.0,999,999,99
3019,4,10,18,0,*?*?*?*?*?*?*?*?*?*?*?*?*?*?*?*?*?*?*?*?*?*?,12.5,2.9,50,100309,84,1361,331,4.8,10.3,4.2,573,349,606,63,150,1.0,9,5,9999,99999,9,999999999,0.0,999,999,99
3019,4,10,19,0,*?*?*?*?*?*?*?*?*?*?*?*?*?*?*?*?*?*?*?*?*?*?,10.6,2.5,55,100309,0,-0,327,0.0,-0.0,0.0,0,0,0,0,143,2.1,10,5,9999,99999,9,999999999,0.0,999,999,99
3019,4,10,20,0,*?*?*?*?*?*?*?*?*?*?*?*?*?*?*?*?*?*?*?*?*?*?,9.9,3.6,63,100309,0,-0,324,0.0,-0.0,0.0,0,0,0,0,137,2.1,10,5,9999,99999,9,999999999,0.0,999,999,99
3019,4,10,21,0,*?*?*?*?*?*?*?*?*?*?*?*?*?*?*?*?*?*?*?*?*?*?,9.6,4.8,69,100309,0,-0,322,0.0,-0.0,0.0,0,0,0,0,130,1.5,10,5,9999,99999,9,999999999,0.0,999,999,99
3019,4,10,22,0,*?*?*?*?*?*?*?*?*?*?*?*?*?*?*?*?*?*?*?*?*?*?,8.6,4.6,73,100309,0,-0,318,0.0,-0.0,0.0,0,0,0,0,123,1.0,10,5,9999,99999,9,999999999,0.0,999,999,99
3019,4,10,23,0,*?*?*?*?*?*?*?*?*?*?*?*?*?*?*?*?*?*?*?*?*?*?,8.5,4.1,71,100309,0,-0,317,0.0,-0.0,0.0,0,0,0,0,117,0.5,10,5,9999,99999,9,999999999,0.0,999,999,99
3019,4,10,24,0,*?*?*?*?*?*?*?*?*?*?*?*?*?*?*?*?*?*?*?*?*?*?,7.7,5.1,81,100309,0,-0,314,0.0,-0.0,0.0,0,0,0,0,60,1.0,10,5,9999,99999,9,999999999,0.0,999,999,99
3019,4,11,1,0,*?*?*?*?*?*?*?*?*?*?*?*?*?*?*?*?*?*?*?*?*?*?,6.8,5.6,92,99726.7,0,-0,310,0.0,-0.0,0.0,0,0,0,0,113,1.5,10,5,9999,99999,9,999999999,0.0,999,999,99
3019,4,11,2,0,*?*?*?*?*?*?*?*?*?*?*?*?*?*?*?*?*?*?*?*?*?*?,5.8,5.8,99,99726.7,0,-0,305,0.0,-0.0,0.0,0,0,0,0,117,1.0,10,5,9999,99999,9,999999999,0.0,999,999,99
3019,4,11,3,0,*?*?*?*?*?*?*?*?*?*?*?*?*?*?*?*?*?*?*?*?*?*?,5.7,5.8,99,99726.7,0,-0,305,0.0,-0.0,0.0,0,0,0,0,120,1.5,10,5,9999,99999,9,999999999,0.0,999,999,99
3019,4,11,4,0,*?*?*?*?*?*?*?*?*?*?*?*?*?*?*?*?*?*?*?*?*?*?,5.3,5.3,99,99726.7,0,-0,303,0.0,-0.0,0.0,0,0,0,0,123,0.0,10,5,9999,99999,9,999999999,0.0,999,999,99
[truncated: 1,083,512 more chars]
