# Supplementary material for: Future weather dataset for fourteen UK sites
Source: Data Brief. 2016 Aug 3;8:1308–10. doi: 10.1016/j.dib.2016.07.057 (PMC4990658; doi:10.1016/j.dib.2016.07.057)
Supplement: Supplementary file 2 — Supplementary material [file mmc2.zip › 08_90th_WCDH_2050s_08 Manchester.epw]

LOCATION,3850385,-,UK,WG data,03321,53.34,-2.26,0,20
DESIGN CONDITIONS,0
TYPICAL/EXTREME PERIODS,0
GROUND TEMPERATURES,1,1.0,,,,6.4,10.1,14.1,17.0,20.6,21.0,19.1,15.5,11.1,7.2,4.7,4.5
HOLIDAYS/DAYLIGHT SAVINGS,No,0,0,0
COMMENTS 1,created by using UKCP09 weather generator outputs
COMMENTS 2,wind speed wind direction and pressure based on observations at station id 03321
DATA PERIODS,1,1,Data,Sunday,1/1,12/31
3022,1,1,1,0,*?*?*?*?*?*?*?*?*?*?*?*?*?*?*?*?*?*?*?*?*?*?,8.2,6.7,91,100665,0,-0,316,0.0,-0.0,0.0,0,0,0,0,287,2.6,10,5,9999,99999,9,999999999,0.0,999,999,99
3022,1,1,2,0,*?*?*?*?*?*?*?*?*?*?*?*?*?*?*?*?*?*?*?*?*?*?,7.7,5.8,88,100665,0,-0,314,0.0,-0.0,0.0,0,0,0,0,283,3.1,10,5,9999,99999,9,999999999,0.0,999,999,99
3022,1,1,3,0,*?*?*?*?*?*?*?*?*?*?*?*?*?*?*?*?*?*?*?*?*?*?,7.6,4.6,82,100665,0,-0,313,0.0,-0.0,0.0,0,0,0,0,280,2.1,10,5,9999,99999,9,999999999,0.0,999,999,99
3022,1,1,4,0,*?*?*?*?*?*?*?*?*?*?*?*?*?*?*?*?*?*?*?*?*?*?,8.5,3.8,73,100665,0,-0,317,0.0,-0.0,0.0,0,0,0,0,277,3.1,10,5,9999,99999,9,999999999,0.0,999,999,99
3022,1,1,5,0,*?*?*?*?*?*?*?*?*?*?*?*?*?*?*?*?*?*?*?*?*?*?,7.9,4.1,77,100665,0,-0,315,0.0,-0.0,0.0,0,0,0,0,273,2.6,10,5,9999,99999,9,999999999,0.0,999,999,99
3022,1,1,6,0,*?*?*?*?*?*?*?*?*?*?*?*?*?*?*?*?*?*?*?*?*?*?,7.4,3.9,79,100665,0,-0,313,0.0,-0.0,0.0,0,0,0,0,270,3.6,10,5,9999,99999,9,999999999,0.0,999,999,99
3022,1,1,7,0,*?*?*?*?*?*?*?*?*?*?*?*?*?*?*?*?*?*?*?*?*?*?,7.9,5.0,82,100665,0,-0,315,0.0,-0.0,0.0,0,0,0,0,272,4.1,10,5,9999,99999,9,999999999,0.0,999,999,99
3022,1,1,8,0,*?*?*?*?*?*?*?*?*?*?*?*?*?*?*?*?*?*?*?*?*?*?,8.5,7.1,91,100665,0,-0,317,0.0,-0.0,0.0,0,0,0,0,273,5.7,10,5,9999,99999,9,999999999,0.0,999,999,99
3022,1,1,9,0,*?*?*?*?*?*?*?*?*?*?*?*?*?*?*?*?*?*?*?*?*?*?,7.5,7.0,97,100665,147,1416,309,24.9,31.9,21.6,2813,1822,2630,450,275,3.6,9,5,9999,99999,9,999999999,0.0,999,999,99
3022,1,1,10,0,*?*?*?*?*?*?*?*?*?*?*?*?*?*?*?*?*?*?*?*?*?*?,8.4,7.0,92,100665,257,1410,316,35.9,0.0,35.9,4201,0,4208,1403,277,4.6,10,5,9999,99999,9,999999999,0.0,999,999,99
3022,1,1,11,0,*?*?*?*?*?*?*?*?*?*?*?*?*?*?*?*?*?*?*?*?*?*?,7.7,6.7,94,100665,321,1414,313,48.2,0.0,48.2,5629,0,5641,1912,278,6.7,10,5,9999,99999,9,999999999,0.0,999,999,99
3022,1,1,12,0,*?*?*?*?*?*?*?*?*?*?*?*?*?*?*?*?*?*?*?*?*?*?,8.6,6.9,89,100665,332,1413,317,50.4,0.0,50.4,5883,0,5896,2005,280,6.2,10,5,9999,99999,9,999999999,0.0,999,999,99
3022,1,1,13,0,*?*?*?*?*?*?*?*?*?*?*?*?*?*?*?*?*?*?*?*?*?*?,8.2,6.2,87,100665,290,1411,312,73.5,47.5,63.7,8109,3776,7477,1372,280,6.7,9,5,9999,99999,9,999999999,0.0,999,999,99
3022,1,1,14,0,*?*?*?*?*?*?*?*?*?*?*?*?*?*?*?*?*?*?*?*?*?*?,8.3,5.6,83,100665,199,1412,316,24.5,0.0,24.5,2890,-0,2894,952,280,6.7,10,5,9999,99999,9,999999999,0.0,999,999,99
3022,1,1,15,0,*?*?*?*?*?*?*?*?*?*?*?*?*?*?*?*?*?*?*?*?*?*?,8.4,5.8,83,100665,64,1414,317,0.0,0.0,0.0,0,0,0,0,280,6.2,10,5,9999,99999,9,999999999,0.0,999,999,99
3022,1,1,16,0,*?*?*?*?*?*?*?*?*?*?*?*?*?*?*?*?*?*?*?*?*?*?,8.1,5.0,81,100665,0,-0,315,0.0,-0.0,0.0,0,0,0,0,280,6.7,10,5,9999,99999,9,999999999,0.0,999,999,99
3022,1,1,17,0,*?*?*?*?*?*?*?*?*?*?*?*?*?*?*?*?*?*?*?*?*?*?,7.7,5.8,87,100665,0,-0,314,0.0,-0.0,0.0,0,0,0,0,280,6.2,10,5,9999,99999,9,999999999,0.0,999,999,99
3022,1,1,18,0,*?*?*?*?*?*?*?*?*?*?*?*?*?*?*?*?*?*?*?*?*?*?,8.3,5.6,83,100665,0,-0,316,0.0,-0.0,0.0,0,0,0,0,280,5.7,10,5,9999,99999,9,999999999,0.0,999,999,99
3022,1,1,19,0,*?*?*?*?*?*?*?*?*?*?*?*?*?*?*?*?*?*?*?*?*?*?,7.8,5.3,85,100665,0,-0,314,0.0,-0.0,0.0,0,0,0,0,278,4.6,10,5,9999,99999,9,999999999,0.0,999,999,99
3022,1,1,20,0,*?*?*?*?*?*?*?*?*?*?*?*?*?*?*?*?*?*?*?*?*?*?,7.8,5.0,83,100665,0,-0,314,0.0,-0.0,0.0,0,0,0,0,277,5.7,10,5,9999,99999,9,999999999,0.0,999,999,99
3022,1,1,21,0,*?*?*?*?*?*?*?*?*?*?*?*?*?*?*?*?*?*?*?*?*?*?,7.7,4.1,78,100665,0,-0,314,0.0,-0.0,0.0,0,0,0,0,275,4.6,10,5,9999,99999,9,999999999,0.0,999,999,99
3022,1,1,22,0,*?*?*?*?*?*?*?*?*?*?*?*?*?*?*?*?*?*?*?*?*?*?,8.1,6.6,91,100665,0,-0,315,0.0,-0.0,0.0,0,0,0,0,273,5.2,10,5,9999,99999,9,999999999,0.0,999,999,99
3022,1,1,23,0,*?*?*?*?*?*?*?*?*?*?*?*?*?*?*?*?*?*?*?*?*?*?,7.8,6.6,92,100665,0,-0,314,0.0,-0.0,0.0,0,0,0,0,272,4.6,10,5,9999,99999,9,999999999,0.0,999,999,99
3022,1,1,24,0,*?*?*?*?*?*?*?*?*?*?*?*?*?*?*?*?*?*?*?*?*?*?,8.9,7.7,93,100665,0,-0,319,0.0,-0.0,0.0,0,0,0,0,290,4.6,10,5,9999,99999,9,999999999,0.3,999,999,99
3022,1,2,1,0,*?*?*?*?*?*?*?*?*?*?*?*?*?*?*?*?*?*?*?*?*?*?,6.7,5.3,92,102074,0,-0,309,0.0,-0.0,0.0,0,0,0,0,262,2.6,10,5,9999,99999,9,999999999,0.0,999,999,99
3022,1,2,2,0,*?*?*?*?*?*?*?*?*?*?*?*?*?*?*?*?*?*?*?*?*?*?,6.0,4.8,92,102074,0,-0,306,0.0,-0.0,0.0,0,0,0,0,253,3.1,10,5,9999,99999,9,999999999,0.0,999,999,99
3022,1,2,3,0,*?*?*?*?*?*?*?*?*?*?*?*?*?*?*?*?*?*?*?*?*?*?,4.3,2.5,88,102074,0,-0,299,0.0,-0.0,0.0,0,0,0,0,245,2.1,10,5,9999,99999,9,999999999,0.0,999,999,99
3022,1,2,4,0,*?*?*?*?*?*?*?*?*?*?*?*?*?*?*?*?*?*?*?*?*?*?,2.6,0.8,89,102074,0,-0,292,0.0,-0.0,0.0,0,0,0,0,237,3.1,10,5,9999,99999,9,999999999,0.0,999,999,99
3022,1,2,5,0,*?*?*?*?*?*?*?*?*?*?*?*?*?*?*?*?*?*?*?*?*?*?,3.6,1.9,90,102074,0,-0,296,0.0,-0.0,0.0,0,0,0,0,228,2.6,10,5,9999,99999,9,999999999,0.0,999,999,99
3022,1,2,6,0,*?*?*?*?*?*?*?*?*?*?*?*?*?*?*?*?*?*?*?*?*?*?,4.6,2.9,90,102074,0,-0,300,0.0,-0.0,0.0,0,0,0,0,220,3.6,10,5,9999,99999,9,999999999,0.0,999,999,99
3022,1,2,7,0,*?*?*?*?*?*?*?*?*?*?*?*?*?*?*?*?*?*?*?*?*?*?,5.1,3.2,89,102074,0,-0,303,0.0,-0.0,0.0,0,0,0,0,235,4.1,10,5,9999,99999,9,999999999,0.0,999,999,99
3022,1,2,8,0,*?*?*?*?*?*?*?*?*?*?*?*?*?*?*?*?*?*?*?*?*?*?,4.6,2.5,87,102074,0,-0,300,0.0,-0.0,0.0,0,0,0,0,250,5.7,10,5,9999,99999,9,999999999,0.0,999,999,99
3022,1,2,9,0,*?*?*?*?*?*?*?*?*?*?*?*?*?*?*?*?*?*?*?*?*?*?,5.9,3.4,85,102074,148,1417,297,33.4,80.6,25.0,3640,4023,3166,427,265,3.6,8,4,9999,99999,9,999999999,0.0,999,999,99
3022,1,2,10,0,*?*?*?*?*?*?*?*?*?*?*?*?*?*?*?*?*?*?*?*?*?*?,7.3,4.3,82,102074,259,1413,303,83.2,114.5,62.3,9127,8617,7267,1331,280,4.6,8,4,9999,99999,9,999999999,0.0,999,999,99
3022,1,2,11,0,*?*?*?*?*?*?*?*?*?*?*?*?*?*?*?*?*?*?*?*?*?*?,12.4,8.7,79,102074,323,1415,319,146.5,287.5,80.9,15192,22796,10418,1490,295,6.7,6,3,9999,99999,9,999999999,0.0,999,999,99
3022,1,2,12,0,*?*?*?*?*?*?*?*?*?*?*?*?*?*?*?*?*?*?*?*?*?*?,14.1,9.3,73,102074,334,1412,324,163.5,362.8,77.6,17092,29247,10123,1421,310,6.2,5,3,9999,99999,9,999999999,0.0,999,999,99
3022,1,2,13,0,*?*?*?*?*?*?*?*?*?*?*?*?*?*?*?*?*?*?*?*?*?*?,14.1,9.7,75,102074,293,1412,328,129.2,279.0,71.3,13424,21211,9276,1304,310,6.7,6,3,9999,99999,9,999999999,0.0,999,999,99
3022,1,2,14,0,*?*?*?*?*?*?*?*?*?*?*?*?*?*?*?*?*?*?*?*?*?*?,14.0,9.1,73,102074,202,1413,334,57.8,101.8,43.2,6187,6274,5291,777,310,6.7,8,4,9999,99999,9,999999999,0.0,999,999,99
3022,1,2,15,0,*?*?*?*?*?*?*?*?*?*?*?*?*?*?*?*?*?*?*?*?*?*?,14.2,9.3,73,102074,67,1411,339,0.0,0.0,0.0,0,0,0,0,310,6.2,9,5,9999,99999,9,999999999,0.0,999,999,99
3022,1,2,16,0,*?*?*?*?*?*?*?*?*?*?*?*?*?*?*?*?*?*?*?*?*?*?,13.5,9.2,76,102074,0,-0,340,0.0,-0.0,0.0,0,0,0,0,310,6.7,10,5,9999,99999,9,999999999,0.0,999,999,99
3022,1,2,17,0,*?*?*?*?*?*?*?*?*?*?*?*?*?*?*?*?*?*?*?*?*?*?,10.6,7.7,83,102074,0,-0,326,0.0,-0.0,0.0,0,0,0,0,310,6.2,10,5,9999,99999,9,999999999,0.0,999,999,99
3022,1,2,18,0,*?*?*?*?*?*?*?*?*?*?*?*?*?*?*?*?*?*?*?*?*?*?,9.6,7.6,88,102074,0,-0,322,0.0,-0.0,0.0,0,0,0,0,310,5.7,10,5,9999,99999,9,999999999,0.0,999,999,99
3022,1,2,19,0,*?*?*?*?*?*?*?*?*?*?*?*?*?*?*?*?*?*?*?*?*?*?,10.0,7.9,87,102074,0,-0,324,0.0,-0.0,0.0,0,0,0,0,298,4.6,10,5,9999,99999,9,999999999,0.0,999,999,99
3022,1,2,20,0,*?*?*?*?*?*?*?*?*?*?*?*?*?*?*?*?*?*?*?*?*?*?,8.7,7.4,93,102074,0,-0,318,0.0,-0.0,0.0,0,0,0,0,287,5.7,10,5,9999,99999,9,999999999,0.0,999,999,99
3022,1,2,21,0,*?*?*?*?*?*?*?*?*?*?*?*?*?*?*?*?*?*?*?*?*?*?,8.2,7.4,96,102074,0,-0,315,0.0,-0.0,0.0,0,0,0,0,275,4.6,10,5,9999,99999,9,999999999,0.0,999,999,99
3022,1,2,22,0,*?*?*?*?*?*?*?*?*?*?*?*?*?*?*?*?*?*?*?*?*?*?,7.1,6.2,95,102074,0,-0,311,0.0,-0.0,0.0,0,0,0,0,263,5.2,10,5,9999,99999,9,999999999,0.0,999,999,99
3022,1,2,23,0,*?*?*?*?*?*?*?*?*?*?*?*?*?*?*?*?*?*?*?*?*?*?,5.7,5.6,100,102074,0,-0,305,0.0,-0.0,0.0,0,0,0,0,252,4.6,10,5,9999,99999,9,999999999,0.0,999,999,99
3022,1,2,24,0,*?*?*?*?*?*?*?*?*?*?*?*?*?*?*?*?*?*?*?*?*?*?,7.5,5.9,90,102074,0,-0,313,0.0,-0.0,0.0,0,0,0,0,270,4.6,10,5,9999,99999,9,999999999,0.0,999,999,99
3022,1,3,1,0,*?*?*?*?*?*?*?*?*?*?*?*?*?*?*?*?*?*?*?*?*?*?,2.5,2.5,100,103010,0,-0,291,0.0,-0.0,0.0,0,0,0,0,237,2.6,10,5,9999,99999,9,999999999,0.0,999,999,99
3022,1,3,2,0,*?*?*?*?*?*?*?*?*?*?*?*?*?*?*?*?*?*?*?*?*?*?,1.1,1.0,100,103010,0,-0,286,0.0,-0.0,0.0,0,0,0,0,233,3.1,10,5,9999,99999,9,999999999,0.0,999,999,99
3022,1,3,3,0,*?*?*?*?*?*?*?*?*?*?*?*?*?*?*?*?*?*?*?*?*?*?,1.4,1.5,100,103010,0,-0,287,0.0,-0.0,0.0,0,0,0,0,230,2.1,10,5,9999,99999,9,999999999,0.0,999,999,99
3022,1,3,4,0,*?*?*?*?*?*?*?*?*?*?*?*?*?*?*?*?*?*?*?*?*?*?,1.6,1.5,100,103010,0,-0,288,0.0,-0.0,0.0,0,0,0,0,227,3.1,10,5,9999,99999,9,999999999,0.0,999,999,99
3022,1,3,5,0,*?*?*?*?*?*?*?*?*?*?*?*?*?*?*?*?*?*?*?*?*?*?,0.2,0.2,100,103010,0,-0,282,0.0,-0.0,0.0,0,0,0,0,223,2.6,10,5,9999,99999,9,999999999,0.0,999,999,99
3022,1,3,6,0,*?*?*?*?*?*?*?*?*?*?*?*?*?*?*?*?*?*?*?*?*?*?,-1.1,-1.1,100,103010,0,-0,277,0.0,-0.0,0.0,0,0,0,0,220,3.6,10,5,9999,99999,9,999999999,0.0,999,999,99
3022,1,3,7,0,*?*?*?*?*?*?*?*?*?*?*?*?*?*?*?*?*?*?*?*?*?*?,-2.4,-2.4,100,103010,0,-0,272,0.0,-0.0,0.0,0,0,0,0,223,4.1,10,5,9999,99999,9,999999999,0.0,999,999,99
3022,1,3,8,0,*?*?*?*?*?*?*?*?*?*?*?*?*?*?*?*?*?*?*?*?*?*?,-0.4,-0.4,100,103010,0,-0,280,0.0,-0.0,0.0,0,0,0,0,227,5.7,10,5,9999,99999,9,999999999,0.0,999,999,99
3022,1,3,9,0,*?*?*?*?*?*?*?*?*?*?*?*?*?*?*?*?*?*?*?*?*?*?,1.6,1.7,100,103010,149,1416,288,14.7,0.0,14.7,1763,-0,1764,576,230,3.6,10,5,9999,99999,9,999999999,0.0,999,999,99
3022,1,3,10,0,*?*?*?*?*?*?*?*?*?*?*?*?*?*?*?*?*?*?*?*?*?*?,4.1,4.1,100,103010,260,1410,298,36.5,0.0,36.5,4266,0,4274,1425,233,4.6,10,5,9999,99999,9,999999999,0.0,999,999,99
3022,1,3,11,0,*?*?*?*?*?*?*?*?*?*?*?*?*?*?*?*?*?*?*?*?*?*?,7.7,5.8,100,103010,325,1415,314,48.9,0.0,48.9,5715,0,5727,1944,237,6.7,10,5,9999,99999,9,999999999,0.0,999,999,99
3022,1,3,12,0,*?*?*?*?*?*?*?*?*?*?*?*?*?*?*?*?*?*?*?*?*?*?,11.2,5.8,99,103010,337,1414,329,51.3,0.0,51.3,5989,0,6002,2044,240,6.2,10,5,9999,99999,9,999999999,0.0,999,999,99
3022,1,3,13,0,*?*?*?*?*?*?*?*?*?*?*?*?*?*?*?*?*?*?*?*?*?*?,11.2,5.6,98,103010,296,1413,329,43.4,0.0,43.4,5066,0,5076,1709,240,6.7,10,5,9999,99999,9,999999999,0.0,999,999,99
3022,1,3,14,0,*?*?*?*?*?*?*?*?*?*?*?*?*?*?*?*?*?*?*?*?*?*?,11.3,6.9,100,103010,205,1412,330,25.7,0.0,25.7,3025,0,3029,998,240,6.7,10,5,9999,99999,9,999999999,0.0,999,999,99
3022,1,3,15,0,*?*?*?*?*?*?*?*?*?*?*?*?*?*?*?*?*?*?*?*?*?*?,11.2,6.9,100,103010,70,1404,329,0.0,0.0,0.0,0,0,0,0,240,6.2,10,5,9999,99999,9,999999999,0.0,999,999,99
3022,1,3,16,0,*?*?*?*?*?*?*?*?*?*?*?*?*?*?*?*?*?*?*?*?*?*?,9.4,6.4,100,103010,0,-0,321,0.0,-0.0,0.0,0,0,0,0,240,6.7,10,5,9999,99999,9,999999999,0.0,999,999,99
3022,1,3,17,0,*?*?*?*?*?*?*?*?*?*?*?*?*?*?*?*?*?*?*?*?*?*?,8.7,7.4,100,103010,0,-0,318,0.0,-0.0,0.0,0,0,0,0,240,6.2,10,5,9999,99999,9,999999999,0.0,999,999,99
3022,1,3,18,0,*?*?*?*?*?*?*?*?*?*?*?*?*?*?*?*?*?*?*?*?*?*?,5.7,5.6,100,103010,0,-0,305,0.0,-0.0,0.0,0,0,0,0,240,5.7,10,5,9999,99999,9,999999999,0.0,999,999,99
3022,1,3,19,0,*?*?*?*?*?*?*?*?*?*?*?*?*?*?*?*?*?*?*?*?*?*?,5.2,5.1,100,103010,0,-0,303,0.0,-0.0,0.0,0,0,0,0,240,4.6,10,5,9999,99999,9,999999999,0.0,999,999,99
3022,1,3,20,0,*?*?*?*?*?*?*?*?*?*?*?*?*?*?*?*?*?*?*?*?*?*?,4.2,4.3,100,103010,0,-0,298,0.0,-0.0,0.0,0,0,0,0,240,5.7,10,5,9999,99999,9,999999999,0.0,999,999,99
3022,1,3,21,0,*?*?*?*?*?*?*?*?*?*?*?*?*?*?*?*?*?*?*?*?*?*?,3.2,3.2,100,103010,0,-0,294,0.0,-0.0,0.0,0,0,0,0,240,4.6,10,5,9999,99999,9,999999999,0.0,999,999,99
3022,1,3,22,0,*?*?*?*?*?*?*?*?*?*?*?*?*?*?*?*?*?*?*?*?*?*?,2.1,2.1,100,103010,0,-0,290,0.0,-0.0,0.0,0,0,0,0,240,5.2,10,5,9999,99999,9,999999999,0.0,999,999,99
3022,1,3,23,0,*?*?*?*?*?*?*?*?*?*?*?*?*?*?*?*?*?*?*?*?*?*?,2.0,1.9,100,103010,0,-0,289,0.0,-0.0,0.0,0,0,0,0,240,4.6,10,5,9999,99999,9,999999999,0.0,999,999,99
3022,1,3,24,0,*?*?*?*?*?*?*?*?*?*?*?*?*?*?*?*?*?*?*?*?*?*?,4.2,4.1,100,103010,0,-0,298,0.0,-0.0,0.0,0,0,0,0,240,4.6,10,5,9999,99999,9,999999999,0.0,999,999,99
3022,1,4,1,0,*?*?*?*?*?*?*?*?*?*?*?*?*?*?*?*?*?*?*?*?*?*?,2.2,2.1,100,103539,0,-0,290,0.0,-0.0,0.0,0,0,0,0,240,2.6,10,5,9999,99999,9,999999999,0.0,999,999,99
3022,1,4,2,0,*?*?*?*?*?*?*?*?*?*?*?*?*?*?*?*?*?*?*?*?*?*?,1.8,1.9,100,103539,0,-0,289,0.0,-0.0,0.0,0,0,0,0,240,3.1,10,5,9999,99999,9,999999999,0.0,999,999,99
3022,1,4,3,0,*?*?*?*?*?*?*?*?*?*?*?*?*?*?*?*?*?*?*?*?*?*?,2.5,2.5,100,103539,0,-0,291,0.0,-0.0,0.0,0,0,0,0,240,2.1,10,5,9999,99999,9,999999999,0.0,999,999,99
3022,1,4,4,0,*?*?*?*?*?*?*?*?*?*?*?*?*?*?*?*?*?*?*?*?*?*?,1.8,1.9,100,103539,0,-0,289,0.0,-0.0,0.0,0,0,0,0,240,3.1,10,5,9999,99999,9,999999999,0.0,999,999,99
3022,1,4,5,0,*?*?*?*?*?*?*?*?*?*?*?*?*?*?*?*?*?*?*?*?*?*?,1.1,1.0,100,103539,0,-0,286,0.0,-0.0,0.0,0,0,0,0,240,2.6,10,5,9999,99999,9,999999999,0.0,999,999,99
3022,1,4,6,0,*?*?*?*?*?*?*?*?*?*?*?*?*?*?*?*?*?*?*?*?*?*?,0.4,0.4,100,103539,0,-0,283,0.0,-0.0,0.0,0,0,0,0,240,3.6,10,5,9999,99999,9,999999999,0.0,999,999,99
3022,1,4,7,0,*?*?*?*?*?*?*?*?*?*?*?*?*?*?*?*?*?*?*?*?*?*?,1.0,1.0,100,103539,0,-0,285,0.0,-0.0,0.0,0,0,0,0,255,4.1,10,5,9999,99999,9,999999999,0.0,999,999,99
3022,1,4,8,0,*?*?*?*?*?*?*?*?*?*?*?*?*?*?*?*?*?*?*?*?*?*?,1.6,1.7,100,103539,0,-0,288,0.0,-0.0,0.0,0,0,0,0,270,5.7,10,5,9999,99999,9,999999999,0.0,999,999,99
3022,1,4,9,0,*?*?*?*?*?*?*?*?*?*?*?*?*?*?*?*?*?*?*?*?*?*?,2.0,2.1,100,103539,150,1413,262,50.0,277.0,20.6,5234,16327,3338,388,285,3.6,4,2,9999,99999,9,999999999,0.0,999,999,99
3022,1,4,10,0,*?*?*?*?*?*?*?*?*?*?*?*?*?*?*?*?*?*?*?*?*?*?,4.2,3.8,100,103539,262,1412,268,125.4,430.5,45.5,12914,32012,6872,830,300,4.6,3,2,9999,99999,9,999999999,0.0,999,999,99
3022,1,4,11,0,*?*?*?*?*?*?*?*?*?*?*?*?*?*?*?*?*?*?*?*?*?*?,5.2,5.1,100,103539,327,1414,269,169.7,493.2,55.7,17536,39975,8329,1027,315,6.7,2,1,9999,99999,9,999999999,0.0,999,999,99
3022,1,4,12,0,*?*?*?*?*?*?*?*?*?*?*?*?*?*?*?*?*?*?*?*?*?*?,6.4,6.1,100,103539,339,1412,275,178.1,498.4,58.4,18392,40919,8698,1078,330,6.2,2,1,9999,99999,9,999999999,0.0,999,999,99
3022,1,4,13,0,*?*?*?*?*?*?*?*?*?*?*?*?*?*?*?*?*?*?*?*?*?*?,6.2,5.1,100,103539,299,1414,277,149.7,450.9,54.3,15383,35220,8074,987,312,6.7,3,2,9999,99999,9,999999999,0.0,999,999,99
3022,1,4,14,0,*?*?*?*?*?*?*?*?*?*?*?*?*?*?*?*?*?*?*?*?*?*?,6.2,4.6,100,103539,208,1411,285,84.7,301.5,40.2,8642,20173,6022,716,293,6.7,5,3,9999,99999,9,999999999,0.0,999,999,99
3022,1,4,15,0,*?*?*?*?*?*?*?*?*?*?*?*?*?*?*?*?*?*?*?*?*?*?,6.1,4.8,100,103539,74,1415,276,0.6,6.9,0.2,67,392,41,9,275,6.2,3,2,9999,99999,9,999999999,0.0,999,999,99
3022,1,4,16,0,*?*?*?*?*?*?*?*?*?*?*?*?*?*?*?*?*?*?*?*?*?*?,6.0,4.5,100,103539,0,-0,306,0.0,-0.0,0.0,0,0,0,0,257,6.7,10,5,9999,99999,9,999999999,0.0,999,999,99
3022,1,4,17,0,*?*?*?*?*?*?*?*?*?*?*?*?*?*?*?*?*?*?*?*?*?*?,6.0,4.1,99,103539,0,-0,306,0.0,-0.0,0.0,0,0,0,0,238,6.2,10,5,9999,99999,9,999999999,0.0,999,999,99
3022,1,4,18,0,*?*?*?*?*?*?*?*?*?*?*?*?*?*?*?*?*?*?*?*?*?*?,4.2,3.0,100,103539,0,-0,299,0.0,-0.0,0.0,0,0,0,0,220,5.7,10,5,9999,99999,9,999999999,0.0,999,999,99
3022,1,4,19,0,*?*?*?*?*?*?*?*?*?*?*?*?*?*?*?*?*?*?*?*?*?*?,4.9,2.9,99,103539,0,-0,302,0.0,-0.0,0.0,0,0,0,0,213,4.6,10,5,9999,99999,9,999999999,0.0,999,999,99
3022,1,4,20,0,*?*?*?*?*?*?*?*?*?*?*?*?*?*?*?*?*?*?*?*?*?*?,3.5,2.1,100,103539,0,-0,296,0.0,-0.0,0.0,0,0,0,0,207,5.7,10,5,9999,99999,9,999999999,0.0,999,999,99
3022,1,4,21,0,*?*?*?*?*?*?*?*?*?*?*?*?*?*?*?*?*?*?*?*?*?*?,1.9,1.7,100,103539,0,-0,289,0.0,-0.0,0.0,0,0,0,0,200,4.6,10,5,9999,99999,9,999999999,0.0,999,999,99
3022,1,4,22,0,*?*?*?*?*?*?*?*?*?*?*?*?*?*?*?*?*?*?*?*?*?*?,1.9,1.5,100,103539,0,-0,289,0.0,-0.0,0.0,0,0,0,0,193,5.2,10,5,9999,99999,9,999999999,0.0,999,999,99
3022,1,4,23,0,*?*?*?*?*?*?*?*?*?*?*?*?*?*?*?*?*?*?*?*?*?*?,2.1,1.3,100,103539,0,-0,290,0.0,-0.0,0.0,0,0,0,0,187,4.6,10,5,9999,99999,9,999999999,0.0,999,999,99
3022,1,4,24,0,*?*?*?*?*?*?*?*?*?*?*?*?*?*?*?*?*?*?*?*?*?*?,1.9,1.9,100,103539,0,-0,289,0.0,-0.0,0.0,0,0,0,0,240,4.6,10,5,9999,99999,9,999999999,0.0,999,999,99
3022,1,5,1,0,*?*?*?*?*?*?*?*?*?*?*?*?*?*?*?*?*?*?*?*?*?*?,3.5,3.4,100,103273,0,-0,296,0.0,-0.0,0.0,0,0,0,0,180,2.6,10,5,9999,99999,9,999999999,0.0,999,999,99
3022,1,5,2,0,*?*?*?*?*?*?*?*?*?*?*?*?*?*?*?*?*?*?*?*?*?*?,4.7,4.5,100,103273,0,-0,301,0.0,-0.0,0.0,0,0,0,0,180,3.1,10,5,9999,99999,9,999999999,0.0,999,999,99
3022,1,5,3,0,*?*?*?*?*?*?*?*?*?*?*?*?*?*?*?*?*?*?*?*?*?*?,2.5,2.5,100,103273,0,-0,291,0.0,-0.0,0.0,0,0,0,0,180,2.1,10,5,9999,99999,9,999999999,0.2,999,999,99
3022,1,5,4,0,*?*?*?*?*?*?*?*?*?*?*?*?*?*?*?*?*?*?*?*?*?*?,3.5,3.6,100,103273,0,-0,296,0.0,-0.0,0.0,0,0,0,0,180,3.1,10,5,9999,99999,9,999999999,0.2,999,999,99
3022,1,5,5,0,*?*?*?*?*?*?*?*?*?*?*?*?*?*?*?*?*?*?*?*?*?*?,3.5,3.6,100,103273,0,-0,296,0.0,-0.0,0.0,0,0,0,0,180,2.6,10,5,9999,99999,9,999999999,0.2,999,999,99
3022,1,5,6,0,*?*?*?*?*?*?*?*?*?*?*?*?*?*?*?*?*?*?*?*?*?*?,2.5,2.5,100,103273,0,-0,291,0.0,-0.0,0.0,0,0,0,0,180,3.6,10,5,9999,99999,9,999999999,0.2,999,999,99
3022,1,5,7,0,*?*?*?*?*?*?*?*?*?*?*?*?*?*?*?*?*?*?*?*?*?*?,1.3,1.3,100,103273,0,-0,287,0.0,-0.0,0.0,0,0,0,0,180,4.1,10,5,9999,99999,9,999999999,0.1,999,999,99
3022,1,5,8,0,*?*?*?*?*?*?*?*?*?*?*?*?*?*?*?*?*?*?*?*?*?*?,2.8,2.9,100,103273,0,-0,293,0.0,-0.0,0.0,0,0,0,0,180,5.7,10,5,9999,99999,9,999999999,0.0,999,999,99
3022,1,5,9,0,*?*?*?*?*?*?*?*?*?*?*?*?*?*?*?*?*?*?*?*?*?*?,4.2,3.6,99,103273,151,1408,299,15.3,0.0,15.3,1825,-0,1826,596,180,3.6,10,5,9999,99999,9,999999999,0.0,999,999,99
3022,1,5,10,0,*?*?*?*?*?*?*?*?*?*?*?*?*?*?*?*?*?*?*?*?*?*?,6.2,3.8,87,103273,264,1412,294,101.1,193.1,65.0,10734,13950,7779,1217,180,4.6,7,4,9999,99999,9,999999999,0.0,999,999,99
3022,1,5,11,0,*?*?*?*?*?*?*?*?*?*?*?*?*?*?*?*?*?*?*?*?*?*?,7.2,5.0,88,103273,329,1413,298,135.5,207.7,87.1,14346,16776,10279,1679,180,6.7,7,4,9999,99999,9,999999999,0.2,999,999,99
3022,1,5,12,0,*?*?*?*?*?*?*?*?*?*?*?*?*?*?*?*?*?*?*?*?*?*?,9.2,5.5,80,103273,342,1413,312,120.5,125.4,90.1,13160,10539,10431,1967,180,6.2,8,4,9999,99999,9,999999999,1.0,999,999,99
3022,1,5,13,0,*?*?*?*?*?*?*?*?*?*?*?*?*?*?*?*?*?*?*?*?*?*?,9.5,5.5,78,103273,302,1413,313,102.5,120.9,76.7,11219,9667,8919,1657,210,6.7,8,4,9999,99999,9,999999999,1.0,999,999,99
3022,1,5,14,0,*?*?*?*?*?*?*?*?*?*?*?*?*?*?*?*?*?*?*?*?*?*?,9.6,5.6,78,103273,212,1414,322,27.0,0.0,27.0,3172,0,3177,1049,240,6.7,10,5,9999,99999,9,999999999,1.9,999,999,99
3022,1,5,15,0,*?*?*?*?*?*?*?*?*?*?*?*?*?*?*?*?*?*?*?*?*?*?,9.3,4.8,76,103273,77,1404,316,1.5,3.7,1.3,194,112,211,19,270,6.2,9,5,9999,99999,9,999999999,0.6,999,999,99
3022,1,5,16,0,*?*?*?*?*?*?*?*?*?*?*?*?*?*?*?*?*?*?*?*?*?*?,9.5,3.8,69,103273,0,-0,322,0.0,-0.0,0.0,0,0,0,0,300,6.7,10,5,9999,99999,9,999999999,0.0,999,999,99
3022,1,5,17,0,*?*?*?*?*?*?*?*?*?*?*?*?*?*?*?*?*?*?*?*?*?*?,7.2,2.3,73,103273,0,-0,312,0.0,-0.0,0.0,0,0,0,0,330,6.2,10,5,9999,99999,9,999999999,0.3,999,999,99
3022,1,5,18,0,*?*?*?*?*?*?*?*?*?*?*?*?*?*?*?*?*?*?*?*?*?*?,6.7,3.0,80,103273,0,-0,310,0.0,-0.0,0.0,0,0,0,0,360,5.7,10,5,9999,99999,9,999999999,1.1,999,999,99
3022,1,5,19,0,*?*?*?*?*?*?*?*?*?*?*?*?*?*?*?*?*?*?*?*?*?*?,6.4,4.3,88,103273,0,-0,308,0.0,-0.0,0.0,0,0,0,0,330,4.6,10,5,9999,99999,9,999999999,0.7,999,999,99
3022,1,5,20,0,*?*?*?*?*?*?*?*?*?*?*?*?*?*?*?*?*?*?*?*?*?*?,5.3,3.4,91,103273,0,-0,303,0.0,-0.0,0.0,0,0,0,0,300,5.7,10,5,9999,99999,9,999999999,0.5,999,999,99
3022,1,5,21,0,*?*?*?*?*?*?*?*?*?*?*?*?*?*?*?*?*?*?*?*?*?*?,4.8,2.3,87,103273,0,-0,301,0.0,-0.0,0.0,0,0,0,0,270,4.6,10,5,9999,99999,9,999999999,0.1,999,999,99
3022,1,5,22,0,*?*?*?*?*?*?*?*?*?*?*?*?*?*?*?*?*?*?*?*?*?*?,4.3,2.9,93,103273,0,-0,299,0.0,-0.0,0.0,0,0,0,0,240,5.2,10,5,9999,99999,9,999999999,0.1,999,999,99
3022,1,5,23,0,*?*?*?*?*?*?*?*?*?*?*?*?*?*?*?*?*?*?*?*?*?*?,4.8,3.0,91,103273,0,-0,301,0.0,-0.0,0.0,0,0,0,0,210,4.6,10,5,9999,99999,9,999999999,0.6,999,999,99
3022,1,5,24,0,*?*?*?*?*?*?*?*?*?*?*?*?*?*?*?*?*?*?*?*?*?*?,2.3,2.3,100,103273,0,-0,291,0.0,-0.0,0.0,0,0,0,0,180,4.6,10,5,9999,99999,9,999999999,0.0,999,999,99
3022,1,6,1,0,*?*?*?*?*?*?*?*?*?*?*?*?*?*?*?*?*?*?*?*?*?*?,6.6,4.5,87,102983,0,-0,309,0.0,-0.0,0.0,0,0,0,0,160,2.6,10,5,9999,99999,9,999999999,0.0,999,999,99
3022,1,6,2,0,*?*?*?*?*?*?*?*?*?*?*?*?*?*?*?*?*?*?*?*?*?*?,7.7,5.1,84,102983,0,-0,314,0.0,-0.0,0.0,0,0,0,0,140,3.1,10,5,9999,99999,9,999999999,0.0,999,999,99
3022,1,6,3,0,*?*?*?*?*?*?*?*?*?*?*?*?*?*?*?*?*?*?*?*?*?*?,6.6,5.3,92,102983,0,-0,309,0.0,-0.0,0.0,0,0,0,0,120,2.1,10,5,9999,99999,9,999999999,0.0,999,999,99
3022,1,6,4,0,*?*?*?*?*?*?*?*?*?*?*?*?*?*?*?*?*?*?*?*?*?*?,5.3,4.6,95,102983,0,-0,303,0.0,-0.0,0.0,0,0,0,0,100,3.1,10,5,9999,99999,9,999999999,0.0,999,999,99
3022,1,6,5,0,*?*?*?*?*?*?*?*?*?*?*?*?*?*?*?*?*?*?*?*?*?*?,6.3,5.0,91,102983,0,-0,307,0.0,-0.0,0.0,0,0,0,0,80,2.6,10,5,9999,99999,9,999999999,0.0,999,999,99
3022,1,6,6,0,*?*?*?*?*?*?*?*?*?*?*?*?*?*?*?*?*?*?*?*?*?*?,7.1,5.0,87,102983,0,-0,311,0.0,-0.0,0.0,0,0,0,0,60,3.6,10,5,9999,99999,9,999999999,0.0,999,999,99
3022,1,6,7,0,*?*?*?*?*?*?*?*?*?*?*?*?*?*?*?*?*?*?*?*?*?*?,6.2,4.8,91,102983,0,-0,307,0.0,-0.0,0.0,0,0,0,0,82,4.1,10,5,9999,99999,9,999999999,0.0,999,999,99
3022,1,6,8,0,*?*?*?*?*?*?*?*?*?*?*?*?*?*?*?*?*?*?*?*?*?*?,7.1,5.5,89,102983,0,0,311,0.0,0.0,0.0,0,0,0,0,103,5.7,10,5,9999,99999,9,999999999,0.0,999,999,99
3022,1,6,9,0,*?*?*?*?*?*?*?*?*?*?*?*?*?*?*?*?*?*?*?*?*?*?,6.7,5.5,92,102983,153,1412,305,27.1,33.2,23.5,3053,1941,2851,490,125,3.6,9,5,9999,99999,9,999999999,0.0,999,999,99
3022,1,6,10,0,*?*?*?*?*?*?*?*?*?*?*?*?*?*?*?*?*?*?*?*?*?*?,7.4,5.9,91,102983,266,1412,308,65.3,46.1,56.6,7214,3524,6664,1212,147,4.6,9,5,9999,99999,9,999999999,0.0,999,999,99
3022,1,6,11,0,*?*?*?*?*?*?*?*?*?*?*?*?*?*?*?*?*?*?*?*?*?*?,9.2,6.7,84,102983,332,1415,316,87.4,49.5,75.8,9590,4198,8582,1996,168,6.7,9,5,9999,99999,9,999999999,0.0,999,999,99
3022,1,6,12,0,*?*?*?*?*?*?*?*?*?*?*?*?*?*?*?*?*?*?*?*?*?*?,10.4,7.1,80,102983,345,1413,317,121.8,125.7,91.1,13294,10660,10515,1990,190,6.2,8,4,9999,99999,9,999999999,0.0,999,999,99
3022,1,6,13,0,*?*?*?*?*?*?*?*?*?*?*?*?*?*?*?*?*?*?*?*?*?*?,10.9,7.3,79,102983,305,1412,328,45.2,0.0,45.2,5278,0,5288,1785,187,6.7,10,5,9999,99999,9,999999999,0.0,999,999,99
3022,1,6,14,0,*?*?*?*?*?*?*?*?*?*?*?*?*?*?*?*?*?*?*?*?*?*?,10.7,6.9,77,102983,215,1411,327,27.7,0.0,27.7,3254,0,3259,1076,183,6.7,10,5,9999,99999,9,999999999,0.0,999,999,99
3022,1,6,15,0,*?*?*?*?*?*?*?*?*?*?*?*?*?*?*?*?*?*?*?*?*?*?,10.7,7.3,79,102983,81,1409,323,2.8,6.4,2.4,345,206,369,36,180,6.2,9,5,9999,99999,9,999999999,0.0,999,999,99
3022,1,6,16,0,*?*?*?*?*?*?*?*?*?*?*?*?*?*?*?*?*?*?*?*?*?*?,10.7,7.1,79,102983,0,-0,327,0.0,-0.0,0.0,0,0,0,0,177,6.7,10,5,9999,99999,9,999999999,0.0,999,999,99
3022,1,6,17,0,*?*?*?*?*?*?*?*?*?*?*?*?*?*?*?*?*?*?*?*?*?*?,9.6,7.4,87,102983,0,-0,322,0.0,-0.0,0.0,0,0,0,0,173,6.2,10,5,9999,99999,9,999999999,0.0,999,999,99
3022,1,6,18,0,*?*?*?*?*?*?*?*?*?*?*?*?*?*?*?*?*?*?*?*?*?*?,8.6,7.3,91,102983,0,-0,317,0.0,-0.0,0.0,0,0,0,0,170,5.7,10,5,9999,99999,9,999999999,0.0,999,999,99
3022,1,6,19,0,*?*?*?*?*?*?*?*?*?*?*?*?*?*?*?*?*?*?*?*?*?*?,8.2,6.7,90,102983,0,-0,316,0.0,-0.0,0.0,0,0,0,0,168,4.6,10,5,9999,99999,9,999999999,0.0,999,999,99
3022,1,6,20,0,*?*?*?*?*?*?*?*?*?*?*?*?*?*?*?*?*?*?*?*?*?*?,7.4,6.6,94,102983,0,-0,312,0.0,-0.0,0.0,0,0,0,0,167,5.7,10,5,9999,99999,9,999999999,0.1,999,999,99
3022,1,6,21,0,*?*?*?*?*?*?*?*?*?*?*?*?*?*?*?*?*?*?*?*?*?*?,8.2,7.3,94,102983,0,-0,315,0.0,-0.0,0.0,0,0,0,0,165,4.6,10,5,9999,99999,9,999999999,0.0,999,999,99
3022,1,6,22,0,*?*?*?*?*?*?*?*?*?*?*?*?*?*?*?*?*?*?*?*?*?*?,8.7,7.7,93,102983,0,-0,318,0.0,-0.0,0.0,0,0,0,0,163,5.2,10,5,9999,99999,9,999999999,0.0,999,999,99
3022,1,6,23,0,*?*?*?*?*?*?*?*?*?*?*?*?*?*?*?*?*?*?*?*?*?*?,7.4,6.4,93,102983,0,-0,312,0.0,-0.0,0.0,0,0,0,0,162,4.6,10,5,9999,99999,9,999999999,0.0,999,999,99
3022,1,6,24,0,*?*?*?*?*?*?*?*?*?*?*?*?*?*?*?*?*?*?*?*?*?*?,5.3,3.8,90,102983,0,-0,303,0.0,-0.0,0.0,0,0,0,0,180,4.6,10,5,9999,99999,9,999999999,0.0,999,999,99
3022,1,7,1,0,*?*?*?*?*?*?*?*?*?*?*?*?*?*?*?*?*?*?*?*?*?*?,4.5,3.4,93,102303,0,-0,300,0.0,-0.0,0.0,0,0,0,0,155,2.6,10,5,9999,99999,9,999999999,0.0,999,999,99
3022,1,7,2,0,*?*?*?*?*?*?*?*?*?*?*?*?*?*?*?*?*?*?*?*?*?*?,3.1,1.5,91,102303,0,-0,294,0.0,-0.0,0.0,0,0,0,0,150,3.1,10,5,9999,99999,9,999999999,0.0,999,999,99
3022,1,7,3,0,*?*?*?*?*?*?*?*?*?*?*?*?*?*?*?*?*?*?*?*?*?*?,3.7,1.7,89,102303,0,-0,297,0.0,-0.0,0.0,0,0,0,0,145,2.1,10,5,9999,99999,9,999999999,0.2,999,999,99
3022,1,7,4,0,*?*?*?*?*?*?*?*?*?*?*?*?*?*?*?*?*?*?*?*?*?*?,4.3,2.9,92,102303,0,-0,299,0.0,-0.0,0.0,0,0,0,0,140,3.1,10,5,9999,99999,9,999999999,0.3,999,999,99
3022,1,7,5,0,*?*?*?*?*?*?*?*?*?*?*?*?*?*?*?*?*?*?*?*?*?*?,6.3,4.5,89,102303,0,-0,308,0.0,-0.0,0.0,0,0,0,0,135,2.6,10,5,9999,99999,9,999999999,0.0,999,999,99
3022,1,7,6,0,*?*?*?*?*?*?*?*?*?*?*?*?*?*?*?*?*?*?*?*?*?*?,4.9,4.6,100,102303,0,-0,301,0.0,-0.0,0.0,0,0,0,0,130,3.6,10,5,9999,99999,9,999999999,0.0,999,999,99
3022,1,7,7,0,*?*?*?*?*?*?*?*?*?*?*?*?*?*?*?*?*?*?*?*?*?*?,4.4,3.8,97,102303,0,-0,299,0.0,-0.0,0.0,0,0,0,0,132,4.1,10,5,9999,99999,9,999999999,0.0,999,999,99
3022,1,7,8,0,*?*?*?*?*?*?*?*?*?*?*?*?*?*?*?*?*?*?*?*?*?*?,4.4,2.7,90,102303,2,1758,300,0.0,0.0,0.0,0,0,0,0,133,5.7,10,5,9999,99999,9,999999999,0.0,999,999,99
3022,1,7,9,0,*?*?*?*?*?*?*?*?*?*?*?*?*?*?*?*?*?*?*?*?*?*?,4.8,2.1,84,102303,155,1413,297,27.7,33.6,24.0,3121,1974,2914,501,135,3.6,9,5,9999,99999,9,999999999,0.0,999,999,99
3022,1,7,10,0,*?*?*?*?*?*?*?*?*?*?*?*?*?*?*?*?*?*?*?*?*?*?,6.2,2.3,77,102303,268,1411,307,38.0,0.0,38.0,4447,0,4455,1489,137,4.6,10,5,9999,99999,9,999999999,0.0,999,999,99
3022,1,7,11,0,*?*?*?*?*?*?*?*?*?*?*?*?*?*?*?*?*?*?*?*?*?*?,8.1,4.1,77,102303,334,1412,311,88.3,49.6,76.6,9690,4217,8670,2018,138,6.7,9,5,9999,99999,9,999999999,0.0,999,999,99
3022,1,7,12,0,*?*?*?*?*?*?*?*?*?*?*?*?*?*?*?*?*?*?*?*?*?*?,9.9,5.0,73,102303,348,1413,319,92.9,50.2,80.6,10200,4313,9123,2133,140,6.2,9,5,9999,99999,9,999999999,0.0,999,999,99
3022,1,7,13,0,*?*?*?*?*?*?*?*?*?*?*?*?*?*?*?*?*?*?*?*?*?*?,9.7,6.6,82,102303,309,1414,318,79.7,48.5,69.1,8742,4024,7828,1807,143,6.7,9,5,9999,99999,9,999999999,0.0,999,999,99
3022,1,7,14,0,*?*?*?*?*?*?*?*?*?*?*?*?*?*?*?*?*?*?*?*?*?*?,10.0,6.1,78,102303,219,1413,320,49.4,42.3,42.8,5480,2959,5083,906,147,6.7,9,5,9999,99999,9,999999999,0.0,999,999,99
3022,1,7,15,0,*?*?*?*?*?*?*?*?*?*?*?*?*?*?*?*?*?*?*?*?*?*?,9.9,7.0,84,102303,85,1411,319,4.1,9.0,3.5,496,298,527,53,150,6.2,9,5,9999,99999,9,999999999,0.4,999,999,99
3022,1,7,16,0,*?*?*?*?*?*?*?*?*?*?*?*?*?*?*?*?*?*?*?*?*?*?,9.7,7.1,85,102303,0,-0,322,0.0,-0.0,0.0,0,0,0,0,153,6.7,10,5,9999,99999,9,999999999,0.8,999,999,99
3022,1,7,17,0,*?*?*?*?*?*?*?*?*?*?*?*?*?*?*?*?*?*?*?*?*?*?,9.8,6.7,83,102303,0,-0,323,0.0,-0.0,0.0,0,0,0,0,157,6.2,10,5,9999,99999,9,999999999,0.1,999,999,99
3022,1,7,18,0,*?*?*?*?*?*?*?*?*?*?*?*?*?*?*?*?*?*?*?*?*?*?,7.4,7.3,100,102303,0,-0,312,0.0,-0.0,0.0,0,0,0,0,160,5.7,10,5,9999,99999,9,999999999,0.0,999,999,99
3022,1,7,19,0,*?*?*?*?*?*?*?*?*?*?*?*?*?*?*?*?*?*?*?*?*?*?,6.7,6.7,100,102303,0,-0,309,0.0,-0.0,0.0,0,0,0,0,165,4.6,10,5,9999,99999,9,999999999,0.1,999,999,99
3022,1,7,20,0,*?*?*?*?*?*?*?*?*?*?*?*?*?*?*?*?*?*?*?*?*?*?,5.6,5.6,100,102303,0,-0,304,0.0,-0.0,0.0,0,0,0,0,170,5.7,10,5,9999,99999,9,999999999,0.0,999,999,99
3022,1,7,21,0,*?*?*?*?*?*?*?*?*?*?*?*?*?*?*?*?*?*?*?*?*?*?,5.8,5.8,100,102303,0,-0,305,0.0,-0.0,0.0,0,0,0,0,175,4.6,10,5,9999,99999,9,999999999,0.0,999,999,99
3022,1,7,22,0,*?*?*?*?*?*?*?*?*?*?*?*?*?*?*?*?*?*?*?*?*?*?,5.3,5.3,100,102303,0,-0,303,0.0,-0.0,0.0,0,0,0,0,180,5.2,10,5,9999,99999,9,999999999,0.0,999,999,99
3022,1,7,23,0,*?*?*?*?*?*?*?*?*?*?*?*?*?*?*?*?*?*?*?*?*?*?,5.2,5.1,100,102303,0,-0,303,0.0,-0.0,0.0,0,0,0,0,185,4.6,10,5,9999,99999,9,999999999,0.0,999,999,99
3022,1,7,24,0,*?*?*?*?*?*?*?*?*?*?*?*?*?*?*?*?*?*?*?*?*?*?,6.0,5.0,94,102303,0,-0,306,0.0,-0.0,0.0,0,0,0,0,160,4.6,10,5,9999,99999,9,999999999,0.0,999,999,99
3022,1,8,1,0,*?*?*?*?*?*?*?*?*?*?*?*?*?*?*?*?*?*?*?*?*?*?,4.6,3.8,94,102143,0,-0,300,0.0,-0.0,0.0,0,0,0,0,183,2.6,10,5,9999,99999,9,999999999,0.0,999,999,99
3022,1,8,2,0,*?*?*?*?*?*?*?*?*?*?*?*?*?*?*?*?*?*?*?*?*?*?,4.3,3.0,91,102143,0,-0,299,0.0,-0.0,0.0,0,0,0,0,177,3.1,10,5,9999,99999,9,999999999,0.0,999,999,99
3022,1,8,3,0,*?*?*?*?*?*?*?*?*?*?*?*?*?*?*?*?*?*?*?*?*?*?,4.9,3.9,93,102143,0,-0,302,0.0,-0.0,0.0,0,0,0,0,170,2.1,10,5,9999,99999,9,999999999,0.0,999,999,99
3022,1,8,4,0,*?*?*?*?*?*?*?*?*?*?*?*?*?*?*?*?*?*?*?*?*?*?,4.4,2.9,90,102143,0,-0,300,0.0,-0.0,0.0,0,0,0,0,163,3.1,10,5,9999,99999,9,999999999,0.5,999,999,99
3022,1,8,5,0,*?*?*?*?*?*?*?*?*?*?*?*?*?*?*?*?*?*?*?*?*?*?,4.6,3.4,92,102143,0,-0,300,0.0,-0.0,0.0,0,0,0,0,157,2.6,10,5,9999,99999,9,999999999,1.1,999,999,99
3022,1,8,6,0,*?*?*?*?*?*?*?*?*?*?*?*?*?*?*?*?*?*?*?*?*?*?,4.5,3.6,94,102143,0,-0,300,0.0,-0.0,0.0,0,0,0,0,150,3.6,10,5,9999,99999,9,999999999,0.0,999,999,99
3022,1,8,7,0,*?*?*?*?*?*?*?*?*?*?*?*?*?*?*?*?*?*?*?*?*?*?,4.5,3.0,90,102143,0,-0,300,0.0,-0.0,0.0,0,0,0,0,150,4.1,10,5,9999,99999,9,999999999,0.0,999,999,99
3022,1,8,8,0,*?*?*?*?*?*?*?*?*?*?*?*?*?*?*?*?*?*?*?*?*?*?,4.5,3.4,92,102143,3,1316,300,0.0,0.0,0.0,0,0,0,0,150,5.7,10,5,9999,99999,9,999999999,0.0,999,999,99
3022,1,8,9,0,*?*?*?*?*?*?*?*?*?*?*?*?*?*?*?*?*?*?*?*?*?*?,4.4,2.7,89,102143,157,1413,286,44.4,142.8,28.6,4752,7824,4009,499,150,3.6,7,4,9999,99999,9,999999999,0.0,999,999,99
3022,1,8,10,0,*?*?*?*?*?*?*?*?*?*?*?*?*?*?*?*?*?*?*?*?*?*?,5.2,2.7,84,102143,271,1414,294,88.6,116.5,66.3,9707,8945,7721,1421,150,4.6,8,4,9999,99999,9,999999999,0.0,999,999,99
3022,1,8,11,0,*?*?*?*?*?*?*?*?*?*?*?*?*?*?*?*?*?*?*?*?*?*?,5.1,1.3,77,102143,337,1412,293,118.3,124.9,88.5,12917,10502,10222,1929,150,6.7,8,4,9999,99999,9,999999999,0.0,999,999,99
3022,1,8,12,0,*?*?*?*?*?*?*?*?*?*?*?*?*?*?*?*?*?*?*?*?*?*?,5.7,0.6,70,102143,351,1412,295,124.6,126.3,93.2,13603,10786,10754,2040,150,6.2,8,4,9999,99999,9,999999999,0.0,999,999,99
3022,1,8,13,0,*?*?*?*?*?*?*?*?*?*?*?*?*?*?*?*?*?*?*?*?*?*?,5.4,0.2,69,102143,312,1411,294,107.2,122.2,80.2,11712,9965,9286,1736,175,6.7,8,4,9999,99999,9,999999999,0.0,999,999,99
3022,1,8,14,0,*?*?*?*?*?*?*?*?*?*?*?*?*?*?*?*?*?*?*?*?*?*?,5.7,1.5,74,102143,223,1413,295,67.1,107.2,50.2,7166,7022,6098,915,200,6.7,8,4,9999,99999,9,999999999,0.0,999,999,99
3022,1,8,15,0,*?*?*?*?*?*?*?*?*?*?*?*?*?*?*?*?*?*?*?*?*?*?,5.2,3.0,86,102143,89,1410,298,5.5,11.5,4.7,650,396,684,72,225,6.2,9,5,9999,99999,9,999999999,0.0,999,999,99
3022,1,8,16,0,*?*?*?*?*?*?*?*?*?*?*?*?*?*?*?*?*?*?*?*?*?*?,5.6,3.0,84,102143,0,-0,305,0.0,-0.0,0.0,0,0,0,0,250,6.7,10,5,9999,99999,9,999999999,0.0,999,999,99
3022,1,8,17,0,*?*?*?*?*?*?*?*?*?*?*?*?*?*?*?*?*?*?*?*?*?*?,5.4,2.7,82,102143,0,-0,304,0.0,-0.0,0.0,0,0,0,0,275,6.2,10,5,9999,99999,9,999999999,0.0,999,999,99
3022,1,8,18,0,*?*?*?*?*?*?*?*?*?*?*?*?*?*?*?*?*?*?*?*?*?*?,4.8,3.0,89,102143,0,-0,301,0.0,-0.0,0.0,0,0,0,0,300,5.7,10,5,9999,99999,9,999999999,0.0,999,999,99
3022,1,8,19,0,*?*?*?*?*?*?*?*?*?*?*?*?*?*?*?*?*?*?*?*?*?*?,5.5,3.6,87,102143,0,-0,304,0.0,-0.0,0.0,0,0,0,0,302,4.6,10,5,9999,99999,9,999999999,0.0,999,999,99
3022,1,8,20,0,*?*?*?*?*?*?*?*?*?*?*?*?*?*?*?*?*?*?*?*?*?*?,4.1,2.9,91,102143,0,-0,298,0.0,-0.0,0.0,0,0,0,0,303,5.7,10,5,9999,99999,9,999999999,0.0,999,999,99
3022,1,8,21,0,*?*?*?*?*?*?*?*?*?*?*?*?*?*?*?*?*?*?*?*?*?*?,4.6,3.4,92,102143,0,-0,300,0.0,-0.0,0.0,0,0,0,0,305,4.6,10,5,9999,99999,9,999999999,0.0,999,999,99
3022,1,8,22,0,*?*?*?*?*?*?*?*?*?*?*?*?*?*?*?*?*?*?*?*?*?*?,4.0,2.5,90,102143,0,-0,298,0.0,-0.0,0.0,0,0,0,0,307,5.2,10,5,9999,99999,9,999999999,0.0,999,999,99
3022,1,8,23,0,*?*?*?*?*?*?*?*?*?*?*?*?*?*?*?*?*?*?*?*?*?*?,4.0,3.2,95,102143,0,-0,298,0.0,-0.0,0.0,0,0,0,0,308,4.6,10,5,9999,99999,9,999999999,0.0,999,999,99
3022,1,8,24,0,*?*?*?*?*?*?*?*?*?*?*?*?*?*?*?*?*?*?*?*?*?*?,5.2,4.5,95,102143,0,-0,303,0.0,-0.0,0.0,0,0,0,0,190,4.6,10,5,9999,99999,9,999999999,0.0,999,999,99
3022,1,9,1,0,*?*?*?*?*?*?*?*?*?*?*?*?*?*?*?*?*?*?*?*?*?*?,4.2,4.1,100,102256,0,-0,298,0.0,-0.0,0.0,0,0,0,0,258,2.6,10,5,9999,99999,9,999999999,0.0,999,999,99
3022,1,9,2,0,*?*?*?*?*?*?*?*?*?*?*?*?*?*?*?*?*?*?*?*?*?*?,4.7,4.6,100,102256,0,-0,301,0.0,-0.0,0.0,0,0,0,0,207,3.1,10,5,9999,99999,9,999999999,0.0,999,999,99
3022,1,9,3,0,*?*?*?*?*?*?*?*?*?*?*?*?*?*?*?*?*?*?*?*?*?*?,3.4,3.4,100,102256,0,-0,295,0.0,-0.0,0.0,0,0,0,0,155,2.1,10,5,9999,99999,9,999999999,0.0,999,999,99
3022,1,9,4,0,*?*?*?*?*?*?*?*?*?*?*?*?*?*?*?*?*?*?*?*?*?*?,3.4,2.9,97,102256,0,-0,295,0.0,-0.0,0.0,0,0,0,0,103,3.1,10,5,9999,99999,9,999999999,0.0,999,999,99
3022,1,9,5,0,*?*?*?*?*?*?*?*?*?*?*?*?*?*?*?*?*?*?*?*?*?*?,4.7,3.4,93,102256,0,-0,301,0.0,-0.0,0.0,0,0,0,0,52,2.6,10,5,9999,99999,9,999999999,0.0,999,999,99
3022,1,9,6,0,*?*?*?*?*?*?*?*?*?*?*?*?*?*?*?*?*?*?*?*?*?*?,3.8,1.7,87,102256,0,-0,297,0.0,-0.0,0.0,0,0,0,0,0,3.6,10,5,9999,99999,9,999999999,0.0,999,999,99
3022,1,9,7,0,*?*?*?*?*?*?*?*?*?*?*?*?*?*?*?*?*?*?*?*?*?*?,5.5,2.1,80,102256,0,-0,304,0.0,-0.0,0.0,0,0,0,0,23,4.1,10,5,9999,99999,9,999999999,0.0,999,999,99
3022,1,9,8,0,*?*?*?*?*?*?*?*?*?*?*?*?*?*?*?*?*?*?*?*?*?*?,4.3,1.3,82,102256,5,1409,299,0.0,0.0,0.0,0,0,0,0,47,5.7,10,5,9999,99999,9,999999999,0.0,999,999,99
3022,1,9,9,0,*?*?*?*?*?*?*?*?*?*?*?*?*?*?*?*?*?*?*?*?*?*?,4.5,1.3,80,102256,159,1411,290,38.6,86.3,28.9,4183,4543,3622,500,70,3.6,8,4,9999,99999,9,999999999,0.0,999,999,99
3022,1,9,10,0,*?*?*?*?*?*?*?*?*?*?*?*?*?*?*?*?*?*?*?*?*?*?,4.4,1.5,83,102256,273,1410,290,89.8,116.9,67.2,9832,9014,7819,1441,93,4.6,8,4,9999,99999,9,999999999,0.0,999,999,99
3022,1,9,11,0,*?*?*?*?*?*?*?*?*?*?*?*?*?*?*?*?*?*?*?*?*?*?,5.9,2.7,80,102256,340,1412,301,90.3,49.9,78.3,9910,4259,8865,2067,117,6.7,9,5,9999,99999,9,999999999,0.0,999,999,99
3022,1,9,12,0,*?*?*?*?*?*?*?*?*?*?*?*?*?*?*?*?*?*?*?*?*?*?,6.3,2.7,78,102256,355,1414,303,95.2,50.4,82.6,10449,4357,9344,2191,140,6.2,9,5,9999,99999,9,999999999,0.0,999,999,99
3022,1,9,13,0,*?*?*?*?*?*?*?*?*?*?*?*?*?*?*?*?*?*?*?*?*?*?,6.4,1.3,71,102256,316,1413,303,82.2,48.8,71.2,9016,4082,8071,1867,143,6.7,9,5,9999,99999,9,999999999,0.0,999,999,99
3022,1,9,14,0,*?*?*?*?*?*?*?*?*?*?*?*?*?*?*?*?*?*?*?*?*?*?,6.7,2.1,73,102256,227,1413,305,52.0,43.1,45.1,5770,3062,5348,957,147,6.7,9,5,9999,99999,9,999999999,0.0,999,999,99
3022,1,9,15,0,*?*?*?*?*?*?*?*?*?*?*?*?*?*?*?*?*?*?*?*?*?*?,6.8,3.2,78,102256,93,1408,305,6.9,13.8,6.0,806,493,845,92,150,6.2,9,5,9999,99999,9,999999999,0.0,999,999,99
3022,1,9,16,0,*?*?*?*?*?*?*?*?*?*?*?*?*?*?*?*?*?*?*?*?*?*?,5.8,3.2,84,102256,0,-0,306,0.0,-0.0,0.0,0,0,0,0,153,6.7,10,5,9999,99999,9,999999999,0.0,999,999,99
3022,1,9,17,0,*?*?*?*?*?*?*?*?*?*?*?*?*?*?*?*?*?*?*?*?*?*?,6.5,3.6,83,102256,0,-0,309,0.0,-0.0,0.0,0,0,0,0,157,6.2,10,5,9999,99999,9,999999999,0.0,999,999,99
3022,1,9,18,0,*?*?*?*?*?*?*?*?*?*?*?*?*?*?*?*?*?*?*?*?*?*?,5.5,3.2,87,102256,0,-0,304,0.0,-0.0,0.0,0,0,0,0,160,5.7,10,5,9999,99999,9,999999999,0.0,999,999,99
3022,1,9,19,0,*?*?*?*?*?*?*?*?*?*?*?*?*?*?*?*?*?*?*?*?*?*?,4.9,3.8,93,102256,0,-0,302,0.0,-0.0,0.0,0,0,0,0,165,4.6,10,5,9999,99999,9,999999999,0.0,999,999,99
3022,1,9,20,0,*?*?*?*?*?*?*?*?*?*?*?*?*?*?*?*?*?*?*?*?*?*?,3.6,2.1,91,102256,0,-0,296,0.0,-0.0,0.0,0,0,0,0,170,5.7,10,5,9999,99999,9,999999999,0.0,999,999,99
3022,1,9,21,0,*?*?*?*?*?*?*?*?*?*?*?*?*?*?*?*?*?*?*?*?*?*?,5.4,2.7,84,102256,0,-0,304,0.0,-0.0,0.0,0,0,0,0,175,4.6,10,5,9999,99999,9,999999999,0.0,999,999,99
3022,1,9,22,0,*?*?*?*?*?*?*?*?*?*?*?*?*?*?*?*?*?*?*?*?*?*?,5.5,3.8,89,102256,0,-0,304,0.0,-0.0,0.0,0,0,0,0,180,5.2,10,5,9999,99999,9,999999999,0.0,999,999,99
3022,1,9,23,0,*?*?*?*?*?*?*?*?*?*?*?*?*?*?*?*?*?*?*?*?*?*?,5.3,4.3,94,102256,0,-0,303,0.0,-0.0,0.0,0,0,0,0,185,4.6,10,5,9999,99999,9,999999999,0.0,999,999,99
3022,1,9,24,0,*?*?*?*?*?*?*?*?*?*?*?*?*?*?*?*?*?*?*?*?*?*?,4.1,3.9,100,102256,0,-0,298,0.0,-0.0,0.0,0,0,0,0,310,4.6,10,5,9999,99999,9,999999999,0.0,999,999,99
3022,1,10,1,0,*?*?*?*?*?*?*?*?*?*?*?*?*?*?*?*?*?*?*?*?*?*?,5.4,3.9,91,101639,0,-0,304,0.0,-0.0,0.0,0,0,0,0,190,2.6,10,5,9999,99999,9,999999999,0.0,999,999,99
3022,1,10,2,0,*?*?*?*?*?*?*?*?*?*?*?*?*?*?*?*?*?*?*?*?*?*?,5.4,3.8,90,101639,0,-0,304,0.0,-0.0,0.0,0,0,0,0,190,3.1,10,5,9999,99999,9,999999999,0.7,999,999,99
3022,1,10,3,0,*?*?*?*?*?*?*?*?*?*?*?*?*?*?*?*?*?*?*?*?*?*?,6.4,4.3,87,101639,0,-0,308,0.0,-0.0,0.0,0,0,0,0,190,2.1,10,5,9999,99999,9,999999999,1.3,999,999,99
3022,1,10,4,0,*?*?*?*?*?*?*?*?*?*?*?*?*?*?*?*?*?*?*?*?*?*?,4.8,3.4,91,101639,0,-0,301,0.0,-0.0,0.0,0,0,0,0,190,3.1,10,5,9999,99999,9,999999999,0.5,999,999,99
3022,1,10,5,0,*?*?*?*?*?*?*?*?*?*?*?*?*?*?*?*?*?*?*?*?*?*?,5.7,4.8,96,101639,0,-0,305,0.0,-0.0,0.0,0,0,0,0,190,2.6,10,5,9999,99999,9,999999999,0.0,999,999,99
3022,1,10,6,0,*?*?*?*?*?*?*?*?*?*?*?*?*?*?*?*?*?*?*?*?*?*?,5.0,4.3,96,101639,0,-0,302,0.0,-0.0,0.0,0,0,0,0,190,3.6,10,5,9999,99999,9,999999999,0.0,999,999,99
3022,1,10,7,0,*?*?*?*?*?*?*?*?*?*?*?*?*?*?*?*?*?*?*?*?*?*?,4.3,4.3,100,101639,0,-0,299,0.0,-0.0,0.0,0,0,0,0,187,4.1,10,5,9999,99999,9,999999999,0.0,999,999,99
3022,1,10,8,0,*?*?*?*?*?*?*?*?*?*?*?*?*?*?*?*?*?*?*?*?*?*?,5.2,3.8,91,101639,7,1417,303,0.0,0.0,0.0,0,0,0,0,183,5.7,10,5,9999,99999,9,999999999,0.0,999,999,99
3022,1,10,9,0,*?*?*?*?*?*?*?*?*?*?*?*?*?*?*?*?*?*?*?*?*?*?,6.1,4.5,90,101639,161,1408,307,17.2,0.0,17.2,2050,-0,2052,671,180,3.6,10,5,9999,99999,9,999999999,0.0,999,999,99
3022,1,10,10,0,*?*?*?*?*?*?*?*?*?*?*?*?*?*?*?*?*?*?*?*?*?*?,6.2,4.3,88,101639,276,1411,307,39.6,0.0,39.6,4624,0,4632,1551,177,4.6,10,5,9999,99999,9,999999999,0.0,999,999,99
3022,1,10,11,0,*?*?*?*?*?*?*?*?*?*?*?*?*?*?*?*?*?*?*?*?*?*?,8.5,6.2,86,101639,343,1411,317,52.6,0.0,52.6,6142,0,6156,2100,173,6.7,10,5,9999,99999,9,999999999,0.0,999,999,99
3022,1,10,12,0,*?*?*?*?*?*?*?*?*?*?*?*?*?*?*?*?*?*?*?*?*?*?,9.4,6.1,81,101639,358,1412,321,55.5,0.0,55.5,6482,0,6496,2225,170,6.2,10,5,9999,99999,9,999999999,0.0,999,999,99
3022,1,10,13,0,*?*?*?*?*?*?*?*?*?*?*?*?*?*?*?*?*?*?*?*?*?*?,9.5,5.5,76,101639,320,1413,322,48.1,0.0,48.1,5612,0,5624,1906,162,6.7,10,5,9999,99999,9,999999999,0.0,999,999,99
3022,1,10,14,0,*?*?*?*?*?*?*?*?*?*?*?*?*?*?*?*?*?*?*?*?*?*?,9.4,5.9,80,101639,231,1412,321,30.8,0.0,30.8,3608,0,3613,1197,153,6.7,10,5,9999,99999,9,999999999,0.0,999,999,99
3022,1,10,15,0,*?*?*?*?*?*?*?*?*?*?*?*?*?*?*?*?*?*?*?*?*?*?,9.4,5.3,76,101639,98,1418,321,4.8,0.0,4.8,606,-0,605,194,145,6.2,10,5,9999,99999,9,999999999,0.0,999,999,99
3022,1,10,16,0,*?*?*?*?*?*?*?*?*?*?*?*?*?*?*?*?*?*?*?*?*?*?,9.3,5.8,79,101639,0,-0,321,0.0,-0.0,0.0,0,0,0,0,137,6.7,10,5,9999,99999,9,999999999,0.0,999,999,99
3022,1,10,17,0,*?*?*?*?*?*?*?*?*?*?*?*?*?*?*?*?*?*?*?*?*?*?,9.0,5.3,78,101639,0,-0,319,0.0,-0.0,0.0,0,0,0,0,128,6.2,10,5,9999,99999,9,999999999,0.0,999,999,99
3022,1,10,18,0,*?*?*?*?*?*?*?*?*?*?*?*?*?*?*?*?*?*?*?*?*?*?,8.3,5.1,81,101639,0,-0,316,0.0,-0.0,0.0,0,0,0,0,120,5.7,10,5,9999,99999,9,999999999,0.0,999,999,99
3022,1,10,19,0,*?*?*?*?*?*?*?*?*?*?*?*?*?*?*?*?*?*?*?*?*?*?,6.8,5.6,93,101639,0,-0,310,0.0,-0.0,0.0,0,0,0,0,107,4.6,10,5,9999,99999,9,999999999,0.0,999,999,99
3022,1,10,20,0,*?*?*?*?*?*?*?*?*?*?*?*?*?*?*?*?*?*?*?*?*?*?,7.2,6.4,95,101639,0,-0,311,0.0,-0.0,0.0,0,0,0,0,93,5.7,10,5,9999,99999,9,999999999,0.0,999,999,99
3022,1,10,21,0,*?*?*?*?*?*?*?*?*?*?*?*?*?*?*?*?*?*?*?*?*?*?,6.9,5.9,94,101639,0,-0,310,0.0,-0.0,0.0,0,0,0,0,80,4.6,10,5,9999,99999,9,999999999,0.0,999,999,99
3022,1,10,22,0,*?*?*?*?*?*?*?*?*?*?*?*?*?*?*?*?*?*?*?*?*?*?,5.8,4.1,90,101639,0,-0,305,0.0,-0.0,0.0,0,0,0,0,67,5.2,10,5,9999,99999,9,999999999,0.0,999,999,99
3022,1,10,23,0,*?*?*?*?*?*?*?*?*?*?*?*?*?*?*?*?*?*?*?*?*?*?,5.7,3.6,87,101639,0,-0,305,0.0,-0.0,0.0,0,0,0,0,53,4.6,10,5,9999,99999,9,999999999,0.0,999,999,99
3022,1,10,24,0,*?*?*?*?*?*?*?*?*?*?*?*?*?*?*?*?*?*?*?*?*?*?,5.1,4.1,94,101639,0,-0,302,0.0,-0.0,0.0,0,0,0,0,190,4.6,10,5,9999,99999,9,999999999,0.0,999,999,99
3022,1,11,1,0,*?*?*?*?*?*?*?*?*?*?*?*?*?*?*?*?*?*?*?*?*?*?,5.8,3.0,82,101681,0,-0,306,0.0,-0.0,0.0,0,0,0,0,58,2.6,10,5,9999,99999,9,999999999,0.0,999,999,99
3022,1,11,2,0,*?*?*?*?*?*?*?*?*?*?*?*?*?*?*?*?*?*?*?*?*?*?,5.8,3.0,81,101681,0,-0,306,0.0,-0.0,0.0,0,0,0,0,77,3.1,10,5,9999,99999,9,999999999,0.0,999,999,99
3022,1,11,3,0,*?*?*?*?*?*?*?*?*?*?*?*?*?*?*?*?*?*?*?*?*?*?,7.0,3.8,79,101681,0,-0,311,0.0,-0.0,0.0,0,0,0,0,95,2.1,10,5,9999,99999,9,999999999,0.0,999,999,99
3022,1,11,4,0,*?*?*?*?*?*?*?*?*?*?*?*?*?*?*?*?*?*?*?*?*?*?,6.2,3.2,80,101681,0,-0,307,0.0,-0.0,0.0,0,0,0,0,113,3.1,10,5,9999,99999,9,999999999,0.0,999,999,99
3022,1,11,5,0,*?*?*?*?*?*?*?*?*?*?*?*?*?*?*?*?*?*?*?*?*?*?,6.3,3.2,79,101681,0,-0,308,0.0,-0.0,0.0,0,0,0,0,132,2.6,10,5,9999,99999,9,999999999,0.0,999,999,99
3022,1,11,6,0,*?*?*?*?*?*?*?*?*?*?*?*?*?*?*?*?*?*?*?*?*?*?,6.3,4.6,88,101681,0,-0,308,0.0,-0.0,0.0,0,0,0,0,150,3.6,10,5,9999,99999,9,999999999,0.0,999,999,99
3022,1,11,7,0,*?*?*?*?*?*?*?*?*?*?*?*?*?*?*?*?*?*?*?*?*?*?,5.4,4.5,92,101681,0,-0,304,0.0,-0.0,0.0,0,0,0,0,152,4.1,10,5,9999,99999,9,999999999,0.0,999,999,99
3022,1,11,8,0,*?*?*?*?*?*?*?*?*?*?*?*?*?*?*?*?*?*?*?*?*?*?,4.5,4.5,98,101681,9,1394,300,0.0,0.0,0.0,0,0,0,0,153,5.7,10,5,9999,99999,9,999999999,0.0,999,999,99
3022,1,11,9,0,*?*?*?*?*?*?*?*?*?*?*?*?*?*?*?*?*?*?*?*?*?*?,6.1,3.8,83,101681,164,1412,307,17.7,0.0,17.7,2108,-0,2110,690,155,3.6,10,5,9999,99999,9,999999999,0.0,999,999,99
3022,1,11,10,0,*?*?*?*?*?*?*?*?*?*?*?*?*?*?*?*?*?*?*?*?*?*?,7.7,5.1,82,101681,279,1411,314,40.1,0.0,40.1,4691,0,4700,1575,157,4.6,10,5,9999,99999,9,999999999,0.0,999,999,99
3022,1,11,11,0,*?*?*?*?*?*?*?*?*?*?*?*?*?*?*?*?*?*?*?*?*?*?,8.9,5.9,81,101681,347,1414,319,53.3,0.0,53.3,6218,0,6232,2129,158,6.7,10,5,9999,99999,9,999999999,0.8,999,999,99
3022,1,11,12,0,*?*?*?*?*?*?*?*?*?*?*?*?*?*?*?*?*?*?*?*?*?*?,10.6,6.4,74,101681,362,1413,327,56.2,0.0,56.2,6567,0,6582,2258,160,6.2,10,5,9999,99999,9,999999999,0.3,999,999,99
3022,1,11,13,0,*?*?*?*?*?*?*?*?*?*?*?*?*?*?*?*?*?*?*?*?*?*?,10.7,6.4,73,101681,324,1412,327,48.9,0.0,48.9,5704,0,5716,1939,158,6.7,10,5,9999,99999,9,999999999,0.0,999,999,99
3022,1,11,14,0,*?*?*?*?*?*?*?*?*?*?*?*?*?*?*?*?*?*?*?*?*?*?,10.5,4.8,67,101681,235,1410,326,31.6,0.0,31.6,3704,0,3710,1230,157,6.7,10,5,9999,99999,9,999999999,0.0,999,999,99
3022,1,11,15,0,*?*?*?*?*?*?*?*?*?*?*?*?*?*?*?*?*?*?*?*?*?*?,10.4,3.9,63,101681,102,1412,326,5.7,0.0,5.7,708,-0,707,228,155,6.2,10,5,9999,99999,9,999999999,0.0,999,999,99
3022,1,11,16,0,*?*?*?*?*?*?*?*?*?*?*?*?*?*?*?*?*?*?*?*?*?*?,10.6,4.6,65,101681,0,-0,327,0.0,-0.0,0.0,0,0,0,0,153,6.7,10,5,9999,99999,9,999999999,0.0,999,999,99
3022,1,11,17,0,*?*?*?*?*?*?*?*?*?*?*?*?*?*?*?*?*?*?*?*?*?*?,8.8,3.9,70,101681,0,-0,319,0.0,-0.0,0.0,0,0,0,0,152,6.2,10,5,9999,99999,9,999999999,0.0,999,999,99
3022,1,11,18,0,*?*?*?*?*?*?*?*?*?*?*?*?*?*?*?*?*?*?*?*?*?*?,8.8,2.1,62,101681,0,-0,319,0.0,-0.0,0.0,0,0,0,0,150,5.7,10,5,9999,99999,9,999999999,0.0,999,999,99
3022,1,11,19,0,*?*?*?*?*?*?*?*?*?*?*?*?*?*?*?*?*?*?*?*?*?*?,8.4,2.3,64,101681,0,-0,317,0.0,-0.0,0.0,0,0,0,0,148,4.6,10,5,9999,99999,9,999999999,0.0,999,999,99
3022,1,11,20,0,*?*?*?*?*?*?*?*?*?*?*?*?*?*?*?*?*?*?*?*?*?*?,6.6,1.9,71,101681,0,-0,309,0.0,-0.0,0.0,0,0,0,0,147,5.7,10,5,9999,99999,9,999999999,0.0,999,999,99
3022,1,11,21,0,*?*?*?*?*?*?*?*?*?*?*?*?*?*?*?*?*?*?*?*?*?*?,6.8,1.7,69,101681,0,-0,310,0.0,-0.0,0.0,0,0,0,0,145,4.6,10,5,9999,99999,9,999999999,0.0,999,999,99
3022,1,11,22,0,*?*?*?*?*?*?*?*?*?*?*?*?*?*?*?*?*?*?*?*?*?*?,7.3,2.1,69,101681,0,-0,312,0.0,-0.0,0.0,0,0,0,0,143,5.2,10,5,9999,99999,9,999999999,0.1,999,999,99
3022,1,11,23,0,*?*?*?*?*?*?*?*?*?*?*?*?*?*?*?*?*?*?*?*?*?*?,6.9,2.1,70,101681,0,-0,311,0.0,-0.0,0.0,0,0,0,0,142,4.6,10,5,9999,99999,9,999999999,0.3,999,999,99
3022,1,11,24,0,*?*?*?*?*?*?*?*?*?*?*?*?*?*?*?*?*?*?*?*?*?*?,5.5,3.4,84,101681,0,-0,304,0.0,-0.0,0.0,0,0,0,0,40,4.6,10,5,9999,99999,9,999999999,0.0,999,999,99
3022,1,12,1,0,*?*?*?*?*?*?*?*?*?*?*?*?*?*?*?*?*?*?*?*?*?*?,6.2,3.9,90,101423,0,-0,307,0.0,-0.0,0.0,0,0,0,0,138,2.6,10,5,9999,99999,9,999999999,0.2,999,999,99
3022,1,12,2,0,*?*?*?*?*?*?*?*?*?*?*?*?*?*?*?*?*?*?*?*?*?*?,5.5,4.6,100,101423,0,-0,304,0.0,-0.0,0.0,0,0,0,0,137,3.1,10,5,9999,99999,9,999999999,0.0,999,999,99
3022,1,12,3,0,*?*?*?*?*?*?*?*?*?*?*?*?*?*?*?*?*?*?*?*?*?*?,5.4,4.1,97,101423,0,-0,304,0.0,-0.0,0.0,0,0,0,0,135,2.1,10,5,9999,99999,9,999999999,0.0,999,999,99
3022,1,12,4,0,*?*?*?*?*?*?*?*?*?*?*?*?*?*?*?*?*?*?*?*?*?*?,4.4,3.4,98,101423,0,-0,299,0.0,-0.0,0.0,0,0,0,0,133,3.1,10,5,9999,99999,9,999999999,0.0,999,999,99
3022,1,12,5,0,*?*?*?*?*?*?*?*?*?*?*?*?*?*?*?*?*?*?*?*?*?*?,3.4,3.4,100,101423,0,-0,295,0.0,-0.0,0.0,0,0,0,0,132,2.6,10,5,9999,99999,9,999999999,0.0,999,999,99
3022,1,12,6,0,*?*?*?*?*?*?*?*?*?*?*?*?*?*?*?*?*?*?*?*?*?*?,3.9,3.9,100,101423,0,-0,297,0.0,-0.0,0.0,0,0,0,0,130,3.6,10,5,9999,99999,9,999999999,0.0,999,999,99
3022,1,12,7,0,*?*?*?*?*?*?*?*?*?*?*?*?*?*?*?*?*?*?*?*?*?*?,4.4,4.3,100,101423,0,-0,299,0.0,-0.0,0.0,0,0,0,0,125,4.1,10,5,9999,99999,9,999999999,0.0,999,999,99
3022,1,12,8,0,*?*?*?*?*?*?*?*?*?*?*?*?*?*?*?*?*?*?*?*?*?*?,4.9,4.8,100,101423,11,1358,301,0.0,0.0,0.0,0,0,0,0,120,5.7,10,5,9999,99999,9,999999999,0.0,999,999,99
3022,1,12,9,0,*?*?*?*?*?*?*?*?*?*?*?*?*?*?*?*?*?*?*?*?*?*?,4.7,4.6,100,101423,167,1414,296,31.7,35.7,27.5,3558,2180,3318,575,115,3.6,9,5,9999,99999,9,999999999,0.0,999,999,99
3022,1,12,10,0,*?*?*?*?*?*?*?*?*?*?*?*?*?*?*?*?*?*?*?*?*?*?,6.6,6.7,100,101423,282,1411,305,70.8,47.1,61.4,7812,3695,7207,1319,110,4.6,9,5,9999,99999,9,999999999,0.0,999,999,99
3022,1,12,11,0,*?*?*?*?*?*?*?*?*?*?*?*?*?*?*?*?*?*?*?*?*?*?,9.8,9.6,100,101423,350,1411,319,93.7,50.3,81.3,10287,4329,9200,2153,105,6.7,9,5,9999,99999,9,999999999,0.0,999,999,99
3022,1,12,12,0,*?*?*?*?*?*?*?*?*?*?*?*?*?*?*?*?*?*?*?*?*?*?,11.1,8.8,90,101423,366,1413,328,57.0,0.0,57.0,6657,0,6673,2291,100,6.2,10,5,9999,99999,9,999999999,0.0,999,999,99
3022,1,12,13,0,*?*?*?*?*?*?*?*?*?*?*?*?*?*?*?*?*?*?*?*?*?*?,11.1,9.2,92,101423,328,1412,325,86.3,49.4,74.8,9469,4174,8474,1968,92,6.7,9,5,9999,99999,9,999999999,0.0,999,999,99
3022,1,12,14,0,*?*?*?*?*?*?*?*?*?*?*?*?*?*?*?*?*?*?*?*?*?*?,11.2,8.8,90,101423,240,1414,329,32.5,0.0,32.5,3805,0,3811,1265,83,6.7,10,5,9999,99999,9,999999999,0.0,999,999,99
3022,1,12,15,0,*?*?*?*?*?*?*?*?*?*?*?*?*?*?*?*?*?*?*?*?*?*?,11.0,8.0,86,101423,107,1418,328,6.5,0.0,6.5,813,-0,813,262,75,6.2,10,5,9999,99999,9,999999999,0.0,999,999,99
3022,1,12,16,0,*?*?*?*?*?*?*?*?*?*?*?*?*?*?*?*?*?*?*?*?*?*?,11.1,7.4,83,101423,0,-0,329,0.0,-0.0,0.0,0,0,0,0,67,6.7,10,5,9999,99999,9,999999999,0.0,999,999,99
3022,1,12,17,0,*?*?*?*?*?*?*?*?*?*?*?*?*?*?*?*?*?*?*?*?*?*?,9.8,7.4,90,101423,0,-0,323,0.0,-0.0,0.0,0,0,0,0,58,6.2,10,5,9999,99999,9,999999999,0.3,999,999,99
3022,1,12,18,0,*?*?*?*?*?*?*?*?*?*?*?*?*?*?*?*?*?*?*?*?*?*?,8.8,7.9,98,101423,0,-0,318,0.0,-0.0,0.0,0,0,0,0,50,5.7,10,5,9999,99999,9,999999999,0.5,999,999,99
3022,1,12,19,0,*?*?*?*?*?*?*?*?*?*?*?*?*?*?*?*?*?*?*?*?*?*?,8.7,7.7,99,101423,0,-0,318,0.0,-0.0,0.0,0,0,0,0,95,4.6,10,5,9999,99999,9,999999999,0.1,999,999,99
3022,1,12,20,0,*?*?*?*?*?*?*?*?*?*?*?*?*?*?*?*?*?*?*?*?*?*?,7.5,7.4,100,101423,0,-0,312,0.0,-0.0,0.0,0,0,0,0,140,5.7,10,5,9999,99999,9,999999999,0.0,999,999,99
3022,1,12,21,0,*?*?*?*?*?*?*?*?*?*?*?*?*?*?*?*?*?*?*?*?*?*?,6.8,5.9,99,101423,0,-0,310,0.0,-0.0,0.0,0,0,0,0,185,4.6,10,5,9999,99999,9,999999999,0.0,999,999,99
3022,1,12,22,0,*?*?*?*?*?*?*?*?*?*?*?*?*?*?*?*?*?*?*?*?*?*?,5.8,4.3,95,101423,0,-0,305,0.0,-0.0,0.0,0,0,0,0,230,5.2,10,5,9999,99999,9,999999999,0.0,999,999,99
3022,1,12,23,0,*?*?*?*?*?*?*?*?*?*?*?*?*?*?*?*?*?*?*?*?*?*?,6.6,4.1,89,101423,0,-0,309,0.0,-0.0,0.0,0,0,0,0,275,4.6,10,5,9999,99999,9,999999999,0.4,999,999,99
3022,1,12,24,0,*?*?*?*?*?*?*?*?*?*?*?*?*?*?*?*?*?*?*?*?*?*?,6.4,3.0,83,101423,0,-0,308,0.0,-0.0,0.0,0,0,0,0,140,4.6,10,5,9999,99999,9,999999999,0.3,999,999,99
3022,1,13,1,0,*?*?*?*?*?*?*?*?*?*?*?*?*?*?*?*?*?*?*?*?*?*?,8.4,6.9,100,102084,0,-0,316,0.0,-0.0,0.0,0,0,0,0,282,2.6,10,5,9999,99999,9,999999999,0.5,999,999,99
3022,1,13,2,0,*?*?*?*?*?*?*?*?*?*?*?*?*?*?*?*?*?*?*?*?*?*?,9.3,7.9,100,102084,0,-0,320,0.0,-0.0,0.0,0,0,0,0,243,3.1,10,5,9999,99999,9,999999999,0.5,999,999,99
3022,1,13,3,0,*?*?*?*?*?*?*?*?*?*?*?*?*?*?*?*?*?*?*?*?*?*?,9.2,8.1,100,102084,0,-0,320,0.0,-0.0,0.0,0,0,0,0,205,2.1,10,5,9999,99999,9,999999999,0.3,999,999,99
3022,1,13,4,0,*?*?*?*?*?*?*?*?*?*?*?*?*?*?*?*?*?*?*?*?*?*?,8.2,8.3,100,102084,0,-0,315,0.0,-0.0,0.0,0,0,0,0,167,3.1,10,5,9999,99999,9,999999999,0.0,999,999,99
3022,1,13,5,0,*?*?*?*?*?*?*?*?*?*?*?*?*?*?*?*?*?*?*?*?*?*?,8.1,7.9,100,102084,0,-0,315,0.0,-0.0,0.0,0,0,0,0,128,2.6,10,5,9999,99999,9,999999999,0.0,999,999,99
3022,1,13,6,0,*?*?*?*?*?*?*?*?*?*?*?*?*?*?*?*?*?*?*?*?*?*?,8.1,7.4,100,102084,0,-0,315,0.0,-0.0,0.0,0,0,0,0,90,3.6,10,5,9999,99999,9,999999999,0.0,999,999,99
3022,1,13,7,0,*?*?*?*?*?*?*?*?*?*?*?*?*?*?*?*?*?*?*?*?*?*?,7.8,7.9,100,102084,0,-0,314,0.0,-0.0,0.0,0,0,0,0,100,4.1,10,5,9999,99999,9,999999999,0.0,999,999,99
3022,1,13,8,0,*?*?*?*?*?*?*?*?*?*?*?*?*?*?*?*?*?*?*?*?*?*?,7.4,7.4,100,102084,14,1420,312,0.0,0.0,0.0,0,0,0,0,110,5.7,10,5,9999,99999,9,999999999,0.0,999,999,99
3022,1,13,9,0,*?*?*?*?*?*?*?*?*?*?*?*?*?*?*?*?*?*?*?*?*?*?,8.4,8.4,100,102084,170,1415,309,43.3,90.9,32.4,4678,4996,4037,567,120,3.6,8,4,9999,99999,9,999999999,0.0,999,999,99
3022,1,13,10,0,*?*?*?*?*?*?*?*?*?*?*?*?*?*?*?*?*?*?*?*?*?*?,9.2,9.2,100,102084,286,1414,313,95.3,118.7,71.3,10427,9331,8284,1533,130,4.6,8,4,9999,99999,9,999999999,0.0,999,999,99
3022,1,13,11,0,*?*?*?*?*?*?*?*?*?*?*?*?*?*?*?*?*?*?*?*?*?*?,9.6,9.3,100,102084,354,1413,304,175.9,368.5,83.5,18377,30412,10833,1537,140,6.7,5,3,9999,99999,9,999999999,0.0,999,999,99
3022,1,13,12,0,*?*?*?*?*?*?*?*?*?*?*?*?*?*?*?*?*?*?*?*?*?*?,11.2,10.1,100,102084,370,1413,309,193.0,433.3,79.5,20379,36451,10466,1452,150,6.2,4,2,9999,99999,9,999999999,0.0,999,999,99
3022,1,13,13,0,*?*?*?*?*?*?*?*?*?*?*?*?*?*?*?*?*?*?*?*?*?*?,11.1,9.2,100,102084,332,1410,314,152.4,290.0,84.2,15795,23301,10801,1555,147,6.7,6,3,9999,99999,9,999999999,0.0,999,999,99
3022,1,13,14,0,*?*?*?*?*?*?*?*?*?*?*?*?*?*?*?*?*?*?*?*?*?*?,11.3,9.2,98,102084,244,1410,322,76.8,111.8,57.4,8173,7727,6924,1061,143,6.7,8,4,9999,99999,9,999999999,0.1,999,999,99
3022,1,13,15,0,*?*?*?*?*?*?*?*?*?*?*?*?*?*?*?*?*?*?*?*?*?*?,11.1,9.9,100,102084,111,1409,318,20.3,91.9,13.0,2273,4118,1992,219,140,6.2,7,4,9999,99999,9,999999999,0.1,999,999,99
3022,1,13,16,0,*?*?*?*?*?*?*?*?*?*?*?*?*?*?*?*?*?*?*?*?*?*?,11.2,10.2,100,102084,0,-0,329,0.0,-0.0,0.0,0,0,0,0,137,6.7,10,5,9999,99999,9,999999999,0.2,999,999,99
3022,1,13,17,0,*?*?*?*?*?*?*?*?*?*?*?*?*?*?*?*?*?*?*?*?*?*?,10.4,10.3,100,102084,0,-0,325,0.0,-0.0,0.0,0,0,0,0,133,6.2,10,5,9999,99999,9,999999999,0.3,999,999,99
3022,1,13,18,0,*?*?*?*?*?*?*?*?*?*?*?*?*?*?*?*?*?*?*?*?*?*?,10.1,10.1,100,102084,0,-0,324,0.0,-0.0,0.0,0,0,0,0,130,5.7,10,5,9999,99999,9,999999999,0.3,999,999,99
3022,1,13,19,0,*?*?*?*?*?*?*?*?*?*?*?*?*?*?*?*?*?*?*?*?*?*?,10.1,10.1,100,102084,0,-0,324,0.0,-0.0,0.0,0,0,0,0,132,4.6,10,5,9999,99999,9,999999999,0.2,999,999,99
3022,1,13,20,0,*?*?*?*?*?*?*?*?*?*?*?*?*?*?*?*?*?*?*?*?*?*?,9.6,9.6,100,102084,0,-0,321,0.0,-0.0,0.0,0,0,0,0,133,5.7,10,5,9999,99999,9,999999999,0.0,999,999,99
3022,1,13,21,0,*?*?*?*?*?*?*?*?*?*?*?*?*?*?*?*?*?*?*?*?*?*?,10.0,10.1,100,102084,0,-0,323,0.0,-0.0,0.0,0,0,0,0,135,4.6,10,5,9999,99999,9,999999999,2.2,999,999,99
3022,1,13,22,0,*?*?*?*?*?*?*?*?*?*?*?*?*?*?*?*?*?*?*?*?*?*?,8.3,8.3,100,102084,0,-0,316,0.0,-0.0,0.0,0,0,0,0,137,5.2,10,5,9999,99999,9,999999999,1.3,999,999,99
3022,1,13,23,0,*?*?*?*?*?*?*?*?*?*?*?*?*?*?*?*?*?*?*?*?*?*?,7.8,7.7,100,102084,0,-0,314,0.0,-0.0,0.0,0,0,0,0,138,4.6,10,5,9999,99999,9,999999999,0.0,999,999,99
3022,1,13,24,0,*?*?*?*?*?*?*?*?*?*?*?*?*?*?*?*?*?*?*?*?*?*?,7.4,5.5,99,102084,0,-0,312,0.0,-0.0,0.0,0,0,0,0,320,4.6,10,5,9999,99999,9,999999999,0.5,999,999,99
3022,1,14,1,0,*?*?*?*?*?*?*?*?*?*?*?*?*?*?*?*?*?*?*?*?*?*?,5.8,4.8,93,101071,0,-0,305,0.0,-0.0,0.0,0,0,0,0,143,2.6,10,5,9999,99999,9,999999999,0.0,999,999,99
3022,1,14,2,0,*?*?*?*?*?*?*?*?*?*?*?*?*?*?*?*?*?*?*?*?*?*?,4.4,3.2,92,101071,0,-0,299,0.0,-0.0,0.0,0,0,0,0,147,3.1,10,5,9999,99999,9,999999999,0.0,999,999,99
3022,1,14,3,0,*?*?*?*?*?*?*?*?*?*?*?*?*?*?*?*?*?*?*?*?*?*?,4.7,3.2,91,101071,0,-0,301,0.0,-0.0,0.0,0,0,0,0,150,2.1,10,5,9999,99999,9,999999999,0.0,999,999,99
3022,1,14,4,0,*?*?*?*?*?*?*?*?*?*?*?*?*?*?*?*?*?*?*?*?*?*?,4.1,3.0,92,101071,0,-0,298,0.0,-0.0,0.0,0,0,0,0,153,3.1,10,5,9999,99999,9,999999999,0.0,999,999,99
3022,1,14,5,0,*?*?*?*?*?*?*?*?*?*?*?*?*?*?*?*?*?*?*?*?*?*?,4.2,2.3,88,101071,0,-0,299,0.0,-0.0,0.0,0,0,0,0,157,2.6,10,5,9999,99999,9,999999999,0.0,999,999,99
3022,1,14,6,0,*?*?*?*?*?*?*?*?*?*?*?*?*?*?*?*?*?*?*?*?*?*?,4.3,2.7,90,101071,0,-0,299,0.0,-0.0,0.0,0,0,0,0,160,3.6,10,5,9999,99999,9,999999999,0.0,999,999,99
3022,1,14,7,0,*?*?*?*?*?*?*?*?*?*?*?*?*?*?*?*?*?*?*?*?*?*?,3.5,1.5,87,101071,0,-0,296,0.0,-0.0,0.0,0,0,0,0,187,4.1,10,5,9999,99999,9,999999999,0.0,999,999,99
3022,1,14,8,0,*?*?*?*?*?*?*?*?*?*?*?*?*?*?*?*?*?*?*?*?*?*?,2.7,1.9,95,101071,17,1447,292,0.0,0.0,0.0,0,0,0,0,213,5.7,10,5,9999,99999,9,999999999,0.0,999,999,99
3022,1,14,9,0,*?*?*?*?*?*?*?*?*?*?*?*?*?*?*?*?*?*?*?*?*?*?,4.2,2.7,91,101071,173,1415,294,33.7,36.7,29.2,3778,2279,3521,613,240,3.6,9,5,9999,99999,9,999999999,0.0,999,999,99
3022,1,14,10,0,*?*?*?*?*?*?*?*?*?*?*?*?*?*?*?*?*?*?*?*?*?*?,5.7,3.9,89,101071,289,1412,305,42.1,0.0,42.1,4916,0,4925,1655,267,4.6,10,5,9999,99999,9,999999999,0.0,999,999,99
3022,1,14,11,0,*?*?*?*?*?*?*?*?*?*?*?*?*?*?*?*?*?*?*?*?*?*?,8.6,5.6,82,101071,358,1413,313,96.3,50.6,83.5,10570,4378,9451,2218,293,6.7,9,5,9999,99999,9,999999999,0.0,999,999,99
3022,1,14,12,0,*?*?*?*?*?*?*?*?*?*?*?*?*?*?*?*?*?*?*?*?*?*?,9.4,5.6,77,101071,374,1412,317,101.8,51.1,88.3,11178,4481,9990,2359,320,6.2,9,5,9999,99999,9,999999999,0.0,999,999,99
3022,1,14,13,0,*?*?*?*?*?*?*?*?*?*?*?*?*?*?*?*?*?*?*?*?*?*?,9.3,4.6,73,101071,337,1412,316,89.3,49.8,77.4,9800,4238,8767,2042,320,6.7,9,5,9999,99999,9,999999999,0.0,999,999,99
3022,1,14,14,0,*?*?*?*?*?*?*?*?*?*?*?*?*?*?*?*?*?*?*?*?*?*?,9.5,4.8,73,101071,249,1412,317,59.5,44.9,51.6,6588,3333,6094,1101,320,6.7,9,5,9999,99999,9,999999999,0.0,999,999,99
3022,1,14,15,0,*?*?*?*?*?*?*?*?*?*?*?*?*?*?*?*?*?*?*?*?*?*?,9.4,4.8,73,101071,116,1411,317,14.6,23.6,12.6,1681,1195,1579,262,320,6.2,9,5,9999,99999,9,999999999,0.0,999,999,99
3022,1,14,16,0,*?*?*?*?*?*?*?*?*?*?*?*?*?*?*?*?*?*?*?*?*?*?,9.4,3.9,69,101071,0,-0,322,0.0,-0.0,0.0,0,0,0,0,320,6.7,10,5,9999,99999,9,999999999,0.0,999,999,99
3022,1,14,17,0,*?*?*?*?*?*?*?*?*?*?*?*?*?*?*?*?*?*?*?*?*?*?,7.4,3.8,78,101071,0,-0,313,0.0,-0.0,0.0,0,0,0,0,320,6.2,10,5,9999,99999,9,999999999,0.1,999,999,99
3022,1,14,18,0,*?*?*?*?*?*?*?*?*?*?*?*?*?*?*?*?*?*?*?*?*?*?,6.5,3.9,84,101071,0,-0,309,0.0,-0.0,0.0,0,0,0,0,320,5.7,10,5,9999,99999,9,999999999,0.1,999,999,99
3022,1,14,19,0,*?*?*?*?*?*?*?*?*?*?*?*?*?*?*?*?*?*?*?*?*?*?,6.0,3.9,87,101071,0,-0,306,0.0,-0.0,0.0,0,0,0,0,322,4.6,10,5,9999,99999,9,999999999,0.1,999,999,99
3022,1,14,20,0,*?*?*?*?*?*?*?*?*?*?*?*?*?*?*?*?*?*?*?*?*?*?,5.7,3.0,83,101071,0,-0,305,0.0,-0.0,0.0,0,0,0,0,323,5.7,10,5,9999,99999,9,999999999,0.1,999,999,99
3022,1,14,21,0,*?*?*?*?*?*?*?*?*?*?*?*?*?*?*?*?*?*?*?*?*?*?,4.8,1.5,80,101071,0,-0,301,0.0,-0.0,0.0,0,0,0,0,325,4.6,10,5,9999,99999,9,999999999,0.1,999,999,99
3022,1,14,22,0,*?*?*?*?*?*?*?*?*?*?*?*?*?*?*?*?*?*?*?*?*?*?,4.7,0.8,76,101071,0,-0,301,0.0,-0.0,0.0,0,0,0,0,327,5.2,10,5,9999,99999,9,999999999,0.0,999,999,99
3022,1,14,23,0,*?*?*?*?*?*?*?*?*?*?*?*?*?*?*?*?*?*?*?*?*?*?,4.8,1.3,78,101071,0,-0,302,0.0,-0.0,0.0,0,0,0,0,328,4.6,10,5,9999,99999,9,999999999,0.0,999,999,99
3022,1,14,24,0,*?*?*?*?*?*?*?*?*?*?*?*?*?*?*?*?*?*?*?*?*?*?,7.2,6.4,94,101071,0,-0,311,0.0,-0.0,0.0,0,0,0,0,140,4.6,10,5,9999,99999,9,999999999,0.0,999,999,99
3022,1,15,1,0,*?*?*?*?*?*?*?*?*?*?*?*?*?*?*?*?*?*?*?*?*?*?,4.6,1.5,84,101123,0,-0,301,0.0,-0.0,0.0,0,0,0,0,328,2.6,10,5,9999,99999,9,999999999,0.0,999,999,99
3022,1,15,2,0,*?*?*?*?*?*?*?*?*?*?*?*?*?*?*?*?*?*?*?*?*?*?,4.0,1.7,88,101123,0,-0,298,0.0,-0.0,0.0,0,0,0,0,327,3.1,10,5,9999,99999,9,999999999,0.0,999,999,99
3022,1,15,3,0,*?*?*?*?*?*?*?*?*?*?*?*?*?*?*?*?*?*?*?*?*?*?,4.9,3.2,93,101123,0,-0,302,0.0,-0.0,0.0,0,0,0,0,325,2.1,10,5,9999,99999,9,999999999,0.0,999,999,99
3022,1,15,4,0,*?*?*?*?*?*?*?*?*?*?*?*?*?*?*?*?*?*?*?*?*?*?,5.7,4.6,97,101123,0,-0,305,0.0,-0.0,0.0,0,0,0,0,323,3.1,10,5,9999,99999,9,999999999,0.6,999,999,99
3022,1,15,5,0,*?*?*?*?*?*?*?*?*?*?*?*?*?*?*?*?*?*?*?*?*?*?,4.7,2.9,91,101123,0,-0,301,0.0,-0.0,0.0,0,0,0,0,322,2.6,10,5,9999,99999,9,999999999,0.0,999,999,99
3022,1,15,6,0,*?*?*?*?*?*?*?*?*?*?*?*?*?*?*?*?*?*?*?*?*?*?,4.3,2.9,94,101123,0,-0,299,0.0,-0.0,0.0,0,0,0,0,320,3.6,10,5,9999,99999,9,999999999,0.0,999,999,99
3022,1,15,7,0,*?*?*?*?*?*?*?*?*?*?*?*?*?*?*?*?*?*?*?*?*?*?,5.3,4.3,97,101123,0,-0,303,0.0,-0.0,0.0,0,0,0,0,308,4.1,10,5,9999,99999,9,999999999,0.0,999,999,99
3022,1,15,8,0,*?*?*?*?*?*?*?*?*?*?*?*?*?*?*?*?*?*?*?*?*?*?,5.7,4.1,94,101123,19,1381,305,0.0,0.0,0.0,0,0,0,0,297,5.7,10,5,9999,99999,9,999999999,0.0,999,999,99
3022,1,15,9,0,*?*?*?*?*?*?*?*?*?*?*?*?*?*?*?*?*?*?*?*?*?*?,5.8,4.8,98,101123,176,1413,305,20.0,0.0,20.0,2375,-0,2378,780,285,3.6,10,5,9999,99999,9,999999999,0.0,999,999,99
3022,1,15,10,0,*?*?*?*?*?*?*?*?*?*?*?*?*?*?*?*?*?*?*?*?*?*?,7.3,6.2,97,101123,293,1413,312,42.8,0.0,42.8,4999,0,5008,1685,273,4.6,10,5,9999,99999,9,999999999,0.0,999,999,99
3022,1,15,11,0,*?*?*?*?*?*?*?*?*?*?*?*?*?*?*?*?*?*?*?*?*?*?,8.0,6.4,93,101123,362,1413,315,56.2,0.0,56.2,6566,0,6581,2257,262,6.7,10,5,9999,99999,9,999999999,0.0,999,999,99
3022,1,15,12,0,*?*?*?*?*?*?*?*?*?*?*?*?*?*?*?*?*?*?*?*?*?*?,9.2,6.4,86,101123,378,1410,320,59.5,0.0,59.5,6946,0,6963,2399,250,6.2,10,5,9999,99999,9,999999999,0.0,999,999,99
3022,1,15,13,0,*?*?*?*?*?*?*?*?*?*?*?*?*?*?*?*?*?*?*?*?*?*?,9.2,7.3,92,101123,342,1413,320,52.3,0.0,52.3,6108,0,6122,2087,225,6.7,10,5,9999,99999,9,999999999,0.0,999,999,99
3022,1,15,14,0,*?*?*?*?*?*?*?*?*?*?*?*?*?*?*?*?*?*?*?*?*?*?,9.3,6.6,86,101123,254,1413,321,35.2,0.0,35.2,4123,0,4130,1375,200,6.7,10,5,9999,99999,9,999999999,0.0,999,999,99
3022,1,15,15,0,*?*?*?*?*?*?*?*?*?*?*?*?*?*?*?*?*?*?*?*?*?*?,9.1,7.4,93,101123,121,1412,320,9.4,0.0,9.4,1141,-0,1141,371,175,6.2,10,5,9999,99999,9,999999999,0.0,999,999,99
3022,1,15,16,0,*?*?*?*?*?*?*?*?*?*?*?*?*?*?*?*?*?*?*?*?*?*?,9.0,7.4,94,101123,0,-0,319,0.0,-0.0,0.0,0,0,0,0,150,6.7,10,5,9999,99999,9,999999999,0.0,999,999,99
3022,1,15,17,0,*?*?*?*?*?*?*?*?*?*?*?*?*?*?*?*?*?*?*?*?*?*?,7.8,6.7,97,101123,0,-0,314,0.0,-0.0,0.0,0,0,0,0,125,6.2,10,5,9999,99999,9,999999999,0.0,999,999,99
3022,1,15,18,0,*?*?*?*?*?*?*?*?*?*?*?*?*?*?*?*?*?*?*?*?*?*?,7.0,7.0,100,101123,0,-0,310,0.0,-0.0,0.0,0,0,0,0,100,5.7,10,5,9999,99999,9,999999999,0.0,999,999,99
3022,1,15,19,0,*?*?*?*?*?*?*?*?*?*?*?*?*?*?*?*?*?*?*?*?*?*?,7.3,7.3,100,101123,0,-0,311,0.0,-0.0,0.0,0,0,0,0,113,4.6,10,5,9999,99999,9,999999999,0.0,999,999,99
3022,1,15,20,0,*?*?*?*?*?*?*?*?*?*?*?*?*?*?*?*?*?*?*?*?*?*?,7.5,7.4,100,101123,0,-0,312,0.0,-0.0,0.0,0,0,0,0,127,5.7,10,5,9999,99999,9,999999999,0.0,999,999,99
3022,1,15,21,0,*?*?*?*?*?*?*?*?*?*?*?*?*?*?*?*?*?*?*?*?*?*?,6.0,5.9,100,101123,0,-0,306,0.0,-0.0,0.0,0,0,0,0,140,4.6,10,5,9999,99999,9,999999999,0.0,999,999,99
3022,1,15,22,0,*?*?*?*?*?*?*?*?*?*?*?*?*?*?*?*?*?*?*?*?*?*?,7.2,7.3,100,101123,0,-0,311,0.0,-0.0,0.0,0,0,0,0,153,5.2,10,5,9999,99999,9,999999999,0.0,999,999,99
3022,1,15,23,0,*?*?*?*?*?*?*?*?*?*?*?*?*?*?*?*?*?*?*?*?*?*?,5.9,5.9,100,101123,0,-0,306,0.0,-0.0,0.0,0,0,0,0,167,4.6,10,5,9999,99999,9,999999999,0.0,999,999,99
3022,1,15,24,0,*?*?*?*?*?*?*?*?*?*?*?*?*?*?*?*?*?*?*?*?*?*?,4.9,1.5,81,101123,0,-0,302,0.0,-0.0,0.0,0,0,0,0,330,4.6,10,5,9999,99999,9,999999999,0.0,999,999,99
3022,1,16,1,0,*?*?*?*?*?*?*?*?*?*?*?*?*?*?*?*?*?*?*?*?*?*?,4.7,4.6,100,101300,0,-0,301,0.0,-0.0,0.0,0,0,0,0,177,2.6,10,5,9999,99999,9,999999999,0.0,999,999,99
3022,1,16,2,0,*?*?*?*?*?*?*?*?*?*?*?*?*?*?*?*?*?*?*?*?*?*?,4.6,4.6,100,101300,0,-0,300,0.0,-0.0,0.0,0,0,0,0,173,3.1,10,5,9999,99999,9,999999999,0.0,999,999,99
3022,1,16,3,0,*?*?*?*?*?*?*?*?*?*?*?*?*?*?*?*?*?*?*?*?*?*?,4.5,4.5,100,101300,0,-0,300,0.0,-0.0,0.0,0,0,0,0,170,2.1,10,5,9999,99999,9,999999999,0.0,999,999,99
3022,1,16,4,0,*?*?*?*?*?*?*?*?*?*?*?*?*?*?*?*?*?*?*?*?*?*?,4.5,4.5,100,101300,0,-0,300,0.0,-0.0,0.0,0,0,0,0,167,3.1,10,5,9999,99999,9,999999999,0.0,999,999,99
3022,1,16,5,0,*?*?*?*?*?*?*?*?*?*?*?*?*?*?*?*?*?*?*?*?*?*?,3.4,3.4,100,101300,0,-0,295,0.0,-0.0,0.0,0,0,0,0,163,2.6,10,5,9999,99999,9,999999999,0.0,999,999,99
3022,1,16,6,0,*?*?*?*?*?*?*?*?*?*?*?*?*?*?*?*?*?*?*?*?*?*?,2.3,1.5,95,101300,0,-0,291,0.0,-0.0,0.0,0,0,0,0,160,3.6,10,5,9999,99999,9,999999999,0.0,999,999,99
3022,1,16,7,0,*?*?*?*?*?*?*?*?*?*?*?*?*?*?*?*?*?*?*?*?*?*?,2.8,1.3,90,101300,0,-0,293,0.0,-0.0,0.0,0,0,0,0,158,4.1,10,5,9999,99999,9,999999999,0.0,999,999,99
3022,1,16,8,0,*?*?*?*?*?*?*?*?*?*?*?*?*?*?*?*?*?*?*?*?*?*?,3.3,2.3,94,101300,22,1384,295,0.0,0.0,0.0,0,0,0,0,157,5.7,10,5,9999,99999,9,999999999,0.0,999,999,99
3022,1,16,9,0,*?*?*?*?*?*?*?*?*?*?*?*?*?*?*?*?*?*?*?*?*?*?,4.6,3.0,90,101300,179,1409,287,56.3,158.3,36.2,5956,9357,4965,640,155,3.6,7,4,9999,99999,9,999999999,0.0,999,999,99
3022,1,16,10,0,*?*?*?*?*?*?*?*?*?*?*?*?*?*?*?*?*?*?*?*?*?*?,6.2,4.6,90,101300,296,1409,294,118.4,201.3,76.1,12543,15467,9032,1448,153,4.6,7,4,9999,99999,9,999999999,0.0,999,999,99
3022,1,16,11,0,*?*?*?*?*?*?*?*?*?*?*?*?*?*?*?*?*?*?*?*?*?*?,8.5,5.9,85,101300,366,1412,304,155.2,213.7,99.8,16420,18150,11679,1952,152,6.7,7,4,9999,99999,9,999999999,0.0,999,999,99
3022,1,16,12,0,*?*?*?*?*?*?*?*?*?*?*?*?*?*?*?*?*?*?*?*?*?*?,10.2,5.9,75,101300,383,1412,312,164.2,216.1,105.6,17375,18709,12323,2079,150,6.2,7,4,9999,99999,9,999999999,0.0,999,999,99
3022,1,16,13,0,*?*?*?*?*?*?*?*?*?*?*?*?*?*?*?*?*?*?*?*?*?*?,10.3,4.5,68,101300,346,1410,312,144.9,210.7,93.1,15333,17377,10974,1808,148,6.7,7,4,9999,99999,9,999999999,0.7,999,999,99
3022,1,16,14,0,*?*?*?*?*?*?*?*?*?*?*?*?*?*?*?*?*?*?*?*?*?*?,10.4,4.1,66,101300,259,1413,312,98.4,191.7,63.3,10457,13619,7608,1181,147,6.7,7,4,9999,99999,9,999999999,0.7,999,999,99
3022,1,16,15,0,*?*?*?*?*?*?*?*?*?*?*?*?*?*?*?*?*?*?*?*?*?*?,10.2,4.1,66,101300,126,1411,316,23.8,67.1,17.8,2631,2980,2313,295,145,6.2,8,4,9999,99999,9,999999999,0.4,999,999,99
3022,1,16,16,0,*?*?*?*?*?*?*?*?*?*?*?*?*?*?*?*?*?*?*?*?*?*?,10.2,3.4,63,101300,0,-0,320,0.0,-0.0,0.0,0,0,0,0,143,6.7,9,5,9999,99999,9,999999999,0.1,999,999,99
3022,1,16,17,0,*?*?*?*?*?*?*?*?*?*?*?*?*?*?*?*?*?*?*?*?*?*?,8.6,2.9,68,101300,0,-0,318,0.0,-0.0,0.0,0,0,0,0,142,6.2,10,5,9999,99999,9,999999999,0.0,999,999,99
3022,1,16,18,0,*?*?*?*?*?*?*?*?*?*?*?*?*?*?*?*?*?*?*?*?*?*?,7.6,3.6,76,101300,0,-0,313,0.0,-0.0,0.0,0,0,0,0,140,5.7,10,5,9999,99999,9,999999999,0.1,999,999,99
3022,1,16,19,0,*?*?*?*?*?*?*?*?*?*?*?*?*?*?*?*?*?*?*?*?*?*?,6.9,4.1,84,101300,0,-0,310,0.0,-0.0,0.0,0,0,0,0,140,4.6,10,5,9999,99999,9,999999999,0.0,999,999,99
3022,1,16,20,0,*?*?*?*?*?*?*?*?*?*?*?*?*?*?*?*?*?*?*?*?*?*?,6.3,3.8,84,101300,0,-0,308,0.0,-0.0,0.0,0,0,0,0,140,5.7,10,5,9999,99999,9,999999999,0.1,999,999,99
3022,1,16,21,0,*?*?*?*?*?*?*?*?*?*?*?*?*?*?*?*?*?*?*?*?*?*?,5.8,3.8,87,101300,0,-0,305,0.0,-0.0,0.0,0,0,0,0,140,4.6,10,5,9999,99999,9,999999999,0.2,999,999,99
3022,1,16,22,0,*?*?*?*?*?*?*?*?*?*?*?*?*?*?*?*?*?*?*?*?*?*?,6.1,4.5,90,101300,0,-0,307,0.0,-0.0,0.0,0,0,0,0,140,5.2,10,5,9999,99999,9,999999999,0.2,999,999,99
3022,1,16,23,0,*?*?*?*?*?*?*?*?*?*?*?*?*?*?*?*?*?*?*?*?*?*?,5.3,3.9,91,101300,0,-0,303,0.0,-0.0,0.0,0,0,0,0,140,4.6,10,5,9999,99999,9,999999999,0.1,999,999,99
3022,1,16,24,0,*?*?*?*?*?*?*?*?*?*?*?*?*?*?*?*?*?*?*?*?*?*?,4.6,4.6,100,101300,0,-0,300,0.0,-0.0,0.0,0,0,0,0,180,4.6,10,5,9999,99999,9,999999999,0.0,999,999,99
3022,1,17,1,0,*?*?*?*?*?*?*?*?*?*?*?*?*?*?*?*?*?*?*?*?*?*?,4.3,4.3,100,101454,0,-0,299,0.0,-0.0,0.0,0,0,0,0,142,2.6,10,5,9999,99999,9,999999999,1.2,999,999,99
3022,1,17,2,0,*?*?*?*?*?*?*?*?*?*?*?*?*?*?*?*?*?*?*?*?*?*?,4.2,4.3,100,101454,0,-0,298,0.0,-0.0,0.0,0,0,0,0,143,3.1,10,5,9999,99999,9,999999999,0.0,999,999,99
3022,1,17,3,0,*?*?*?*?*?*?*?*?*?*?*?*?*?*?*?*?*?*?*?*?*?*?,4.0,3.9,100,101454,0,-0,298,0.0,-0.0,0.0,0,0,0,0,145,2.1,10,5,9999,99999,9,999999999,0.0,999,999,99
3022,1,17,4,0,*?*?*?*?*?*?*?*?*?*?*?*?*?*?*?*?*?*?*?*?*?*?,3.5,3.4,100,101454,0,-0,296,0.0,-0.0,0.0,0,0,0,0,147,3.1,10,5,9999,99999,9,999999999,0.0,999,999,99
3022,1,17,5,0,*?*?*?*?*?*?*?*?*?*?*?*?*?*?*?*?*?*?*?*?*?*?,3.2,3.2,100,101454,0,-0,294,0.0,-0.0,0.0,0,0,0,0,148,2.6,10,5,9999,99999,9,999999999,0.2,999,999,99
3022,1,17,6,0,*?*?*?*?*?*?*?*?*?*?*?*?*?*?*?*?*?*?*?*?*?*?,3.1,3.0,100,101454,0,-0,294,0.0,-0.0,0.0,0,0,0,0,150,3.6,10,5,9999,99999,9,999999999,0.1,999,999,99
3022,1,17,7,0,*?*?*?*?*?*?*?*?*?*?*?*?*?*?*?*?*?*?*?*?*?*?,2.4,2.3,100,101454,0,-0,291,0.0,-0.0,0.0,0,0,0,0,150,4.1,10,5,9999,99999,9,999999999,0.0,999,999,99
3022,1,17,8,0,*?*?*?*?*?*?*?*?*?*?*?*?*?*?*?*?*?*?*?*?*?*?,1.6,1.5,100,101454,26,1433,288,0.0,0.0,0.0,0,0,0,0,150,5.7,10,5,9999,99999,9,999999999,0.0,999,999,99
3022,1,17,9,0,*?*?*?*?*?*?*?*?*?*?*?*?*?*?*?*?*?*?*?*?*?*?,3.7,3.6,100,101454,183,1412,283,58.2,160.5,37.4,6149,9588,5119,663,150,3.6,7,4,9999,99999,9,999999999,0.0,999,999,99
3022,1,17,10,0,*?*?*?*?*?*?*?*?*?*?*?*?*?*?*?*?*?*?*?*?*?*?,5.9,4.5,93,101454,300,1410,293,120.5,202.1,77.5,12766,15641,9185,1476,150,4.6,7,4,9999,99999,9,999999999,0.0,999,999,99
3022,1,17,11,0,*?*?*?*?*?*?*?*?*?*?*?*?*?*?*?*?*?*?*?*?*?*?,7.7,6.7,96,101454,370,1411,297,174.7,298.4,96.4,18555,25485,11343,1870,150,6.7,6,3,9999,99999,9,999999999,0.0,999,999,99
3022,1,17,12,0,*?*?*?*?*?*?*?*?*?*?*?*?*?*?*?*?*?*?*?*?*?*?,10.1,7.0,83,101454,388,1413,316,141.1,129.5,105.5,15387,11455,12133,2332,150,6.2,8,4,9999,99999,9,999999999,0.0,999,999,99
3022,1,17,13,0,*?*?*?*?*?*?*?*?*?*?*?*?*?*?*?*?*?*?*?*?*?*?,10.4,7.0,82,101454,351,1410,313,147.5,211.5,94.8,15604,17642,11126,1845,148,6.7,7,4,9999,99999,9,999999999,0.0,999,999,99
3022,1,17,14,0,*?*?*?*?*?*?*?*?*?*?*?*?*?*?*?*?*?*?*?*?*?*?,10.5,6.4,78,101454,264,1412,318,85.6,115.4,64.0,9380,8751,7468,1370,147,6.7,8,4,9999,99999,9,999999999,0.2,999,999,99
3022,1,17,15,0,*?*?*?*?*?*?*?*?*?*?*?*?*?*?*?*?*?*?*?*?*?*?,10.2,5.6,75,101454,131,1410,316,26.1,70.8,19.5,2874,3252,2516,327,145,6.2,8,4,9999,99999,9,999999999,0.0,999,999,99
3022,1,17,16,0,*?*?*?*?*?*?*?*?*?*?*?*?*?*?*?*?*?*?*?*?*?*?,10.3,5.8,76,101454,0,-0,325,0.0,-0.0,0.0,0,0,0,0,143,6.7,10,5,9999,99999,9,999999999,0.0,999,999,99
3022,1,17,17,0,*?*?*?*?*?*?*?*?*?*?*?*?*?*?*?*?*?*?*?*?*?*?,8.5,5.1,81,101454,0,-0,317,0.0,-0.0,0.0,0,0,0,0,142,6.2,10,5,9999,99999,9,999999999,0.0,999,999,99
3022,1,17,18,0,*?*?*?*?*?*?*?*?*?*?*?*?*?*?*?*?*?*?*?*?*?*?,7.4,4.6,85,101454,0,-0,312,0.0,-0.0,0.0,0,0,0,0,140,5.7,10,5,9999,99999,9,999999999,0.0,999,999,99
3022,1,17,19,0,*?*?*?*?*?*?*?*?*?*?*?*?*?*?*?*?*?*?*?*?*?*?,6.7,4.1,86,101454,0,-0,309,0.0,-0.0,0.0,0,0,0,0,138,4.6,10,5,9999,99999,9,999999999,0.0,999,999,99
3022,1,17,20,0,*?*?*?*?*?*?*?*?*?*?*?*?*?*?*?*?*?*?*?*?*?*?,5.9,3.9,89,101454,0,-0,306,0.0,-0.0,0.0,0,0,0,0,137,5.7,10,5,9999,99999,9,999999999,2.3,999,999,99
3022,1,17,21,0,*?*?*?*?*?*?*?*?*?*?*?*?*?*?*?*?*?*?*?*?*?*?,6.0,2.9,83,101454,0,-0,307,0.0,-0.0,0.0,0,0,0,0,135,4.6,10,5,9999,99999,9,999999999,0.0,999,999,99
3022,1,17,22,0,*?*?*?*?*?*?*?*?*?*?*?*?*?*?*?*?*?*?*?*?*?*?,5.5,2.9,85,101454,0,-0,304,0.0,-0.0,0.0,0,0,0,0,133,5.2,10,5,9999,99999,9,999999999,0.0,999,999,99
3022,1,17,23,0,*?*?*?*?*?*?*?*?*?*?*?*?*?*?*?*?*?*?*?*?*?*?,5.2,3.6,91,101454,0,-0,303,0.0,-0.0,0.0,0,0,0,0,132,4.6,10,5,9999,99999,9,999999999,0.0,999,999,99
3022,1,17,24,0,*?*?*?*?*?*?*?*?*?*?*?*?*?*?*?*?*?*?*?*?*?*?,4.5,4.5,100,101454,0,-0,300,0.0,-0.0,0.0,0,0,0,0,140,4.6,10,5,9999,99999,9,999999999,0.4,999,999,99
3022,1,18,1,0,*?*?*?*?*?*?*?*?*?*?*?*?*?*?*?*?*?*?*?*?*?*?,5.0,3.9,93,100181,0,-0,302,0.0,-0.0,0.0,0,0,0,0,128,2.6,10,5,9999,99999,9,999999999,0.1,999,999,99
3022,1,18,2,0,*?*?*?*?*?*?*?*?*?*?*?*?*?*?*?*?*?*?*?*?*?*?,5.3,4.1,93,100181,0,-0,303,0.0,-0.0,0.0,0,0,0,0,127,3.1,10,5,9999,99999,9,999999999,0.0,999,999,99
3022,1,18,3,0,*?*?*?*?*?*?*?*?*?*?*?*?*?*?*?*?*?*?*?*?*?*?,5.3,2.9,85,100181,0,-0,303,0.0,-0.0,0.0,0,0,0,0,125,2.1,10,5,9999,99999,9,999999999,0.0,999,999,99
3022,1,18,4,0,*?*?*?*?*?*?*?*?*?*?*?*?*?*?*?*?*?*?*?*?*?*?,4.8,3.2,90,100181,0,-0,301,0.0,-0.0,0.0,0,0,0,0,123,3.1,10,5,9999,99999,9,999999999,0.0,999,999,99
3022,1,18,5,0,*?*?*?*?*?*?*?*?*?*?*?*?*?*?*?*?*?*?*?*?*?*?,5.4,4.1,92,100181,0,-0,304,0.0,-0.0,0.0,0,0,0,0,122,2.6,10,5,9999,99999,9,999999999,0.0,999,999,99
3022,1,18,6,0,*?*?*?*?*?*?*?*?*?*?*?*?*?*?*?*?*?*?*?*?*?*?,4.7,3.9,96,100181,0,-0,301,0.0,-0.0,0.0,0,0,0,0,120,3.6,10,5,9999,99999,9,999999999,0.0,999,999,99
3022,1,18,7,0,*?*?*?*?*?*?*?*?*?*?*?*?*?*?*?*?*?*?*?*?*?*?,3.8,2.5,91,100181,0,-0,297,0.0,-0.0,0.0,0,0,0,0,120,4.1,10,5,9999,99999,9,999999999,0.0,999,999,99
3022,1,18,8,0,*?*?*?*?*?*?*?*?*?*?*?*?*?*?*?*?*?*?*?*?*?*?,4.5,3.6,94,100181,29,1413,300,0.0,0.0,0.0,0,0,0,0,120,5.7,10,5,9999,99999,9,999999999,0.0,999,999,99
3022,1,18,9,0,*?*?*?*?*?*?*?*?*?*?*?*?*?*?*?*?*?*?*?*?*?*?,5.1,5.0,100,100181,187,1414,302,22.1,0.0,22.1,2616,-0,2619,860,120,3.6,10,5,9999,99999,9,999999999,0.0,999,999,99
3022,1,18,10,0,*?*?*?*?*?*?*?*?*?*?*?*?*?*?*?*?*?*?*?*?*?*?,6.3,5.1,93,100181,304,1409,307,45.1,0.0,45.1,5268,0,5279,1781,120,4.6,10,5,9999,99999,9,999999999,0.0,999,999,99
3022,1,18,11,0,*?*?*?*?*?*?*?*?*?*?*?*?*?*?*?*?*?*?*?*?*?*?,7.6,5.8,89,100181,375,1412,313,58.8,0.0,58.8,6865,0,6881,2369,120,6.7,10,5,9999,99999,9,999999999,0.1,999,999,99
3022,1,18,12,0,*?*?*?*?*?*?*?*?*?*?*?*?*?*?*?*?*?*?*?*?*?*?,9.0,6.1,82,100181,392,1410,319,62.2,0.0,62.2,7268,0,7286,2521,120,6.2,10,5,9999,99999,9,999999999,0.1,999,999,99
3022,1,18,13,0,*?*?*?*?*?*?*?*?*?*?*?*?*?*?*?*?*?*?*?*?*?*?,8.7,5.8,82,100181,356,1410,318,55.2,0.0,55.2,6445,0,6459,2212,122,6.7,10,5,9999,99999,9,999999999,0.2,999,999,99
3022,1,18,14,0,*?*?*?*?*?*?*?*?*?*?*?*?*?*?*?*?*?*?*?*?*?*?,9.1,4.8,75,100181,269,1411,320,38.2,0.0,38.2,4467,0,4475,1496,123,6.7,10,5,9999,99999,9,999999999,0.1,999,999,99
3022,1,18,15,0,*?*?*?*?*?*?*?*?*?*?*?*?*?*?*?*?*?*?*?*?*?*?,9.0,5.8,81,100181,136,1407,319,12.4,0.0,12.4,1491,-0,1491,486,125,6.2,10,5,9999,99999,9,999999999,0.1,999,999,99
3022,1,18,16,0,*?*?*?*?*?*?*?*?*?*?*?*?*?*?*?*?*?*?*?*?*?*?,9.0,5.9,82,100181,0,-0,319,0.0,-0.0,0.0,0,0,0,0,127,6.7,10,5,9999,99999,9,999999999,0.5,999,999,99
3022,1,18,17,0,*?*?*?*?*?*?*?*?*?*?*?*?*?*?*?*?*?*?*?*?*?*?,8.2,6.2,88,100181,0,-0,316,0.0,-0.0,0.0,0,0,0,0,128,6.2,10,5,9999,99999,9,999999999,0.5,999,999,99
3022,1,18,18,0,*?*?*?*?*?*?*?*?*?*?*?*?*?*?*?*?*?*?*?*?*?*?,7.2,6.1,93,100181,0,-0,311,0.0,-0.0,0.0,0,0,0,0,130,5.7,10,5,9999,99999,9,999999999,1.3,999,999,99
3022,1,18,19,0,*?*?*?*?*?*?*?*?*?*?*?*?*?*?*?*?*?*?*?*?*?*?,6.7,6.4,99,100181,0,-0,309,0.0,-0.0,0.0,0,0,0,0,130,4.6,10,5,9999,99999,9,999999999,2.2,999,999,99
3022,1,18,20,0,*?*?*?*?*?*?*?*?*?*?*?*?*?*?*?*?*?*?*?*?*?*?,6.7,5.5,93,100181,0,-0,309,0.0,-0.0,0.0,0,0,0,0,130,5.7,10,5,9999,99999,9,999999999,0.9,999,999,99
3022,1,18,21,0,*?*?*?*?*?*?*?*?*?*?*?*?*?*?*?*?*?*?*?*?*?*?,6.4,5.9,98,100181,0,-0,308,0.0,-0.0,0.0,0,0,0,0,130,4.6,10,5,9999,99999,9,999999999,0.0,999,999,99
3022,1,18,22,0,*?*?*?*?*?*?*?*?*?*?*?*?*?*?*?*?*?*?*?*?*?*?,6.0,5.9,100,100181,0,-0,306,0.0,-0.0,0.0,0,0,0,0,130,5.2,10,5,9999,99999,9,999999999,0.0,999,999,99
3022,1,18,23,0,*?*?*?*?*?*?*?*?*?*?*?*?*?*?*?*?*?*?*?*?*?*?,5.6,5.6,100,100181,0,-0,304,0.0,-0.0,0.0,0,0,0,0,130,4.6,10,5,9999,99999,9,999999999,0.0,999,999,99
3022,1,18,24,0,*?*?*?*?*?*?*?*?*?*?*?*?*?*?*?*?*?*?*?*?*?*?,4.8,3.8,93,100181,0,-0,301,0.0,-0.0,0.0,0,0,0,0,130,4.6,10,5,9999,99999,9,999999999,0.0,999,999,99
3022,1,19,1,0,*?*?*?*?*?*?*?*?*?*?*?*?*?*?*?*?*?*?*?*?*?*?,4.8,4.8,100,100072,0,-0,301,0.0,-0.0,0.0,0,0,0,0,125,2.6,10,5,9999,99999,9,999999999,0.0,999,999,99
3022,1,19,2,0,*?*?*?*?*?*?*?*?*?*?*?*?*?*?*?*?*?*?*?*?*?*?,4.6,4.6,100,100072,0,-0,300,0.0,-0.0,0.0,0,0,0,0,120,3.1,10,5,9999,99999,9,999999999,1.5,999,999,99
3022,1,19,3,0,*?*?*?*?*?*?*?*?*?*?*?*?*?*?*?*?*?*?*?*?*?*?,3.7,3.6,100,100072,0,-0,296,0.0,-0.0,0.0,0,0,0,0,115,2.1,10,5,9999,99999,9,999999999,1.9,999,999,99
3022,1,19,4,0,*?*?*?*?*?*?*?*?*?*?*?*?*?*?*?*?*?*?*?*?*?*?,2.8,2.1,97,100072,0,-0,293,0.0,-0.0,0.0,0,0,0,0,110,3.1,10,5,9999,99999,9,999999999,0.7,999,999,99
3022,1,19,5,0,*?*?*?*?*?*?*?*?*?*?*?*?*?*?*?*?*?*?*?*?*?*?,3.3,2.7,97,100072,0,-0,295,0.0,-0.0,0.0,0,0,0,0,105,2.6,10,5,9999,99999,9,999999999,0.1,999,999,99
3022,1,19,6,0,*?*?*?*?*?*?*?*?*?*?*?*?*?*?*?*?*?*?*?*?*?*?,3.9,2.9,94,100072,0,-0,297,0.0,-0.0,0.0,0,0,0,0,100,3.6,10,5,9999,99999,9,999999999,0.1,999,999,99
3022,1,19,7,0,*?*?*?*?*?*?*?*?*?*?*?*?*?*?*?*?*?*?*?*?*?*?,3.6,1.5,87,100072,0,-0,296,0.0,-0.0,0.0,0,0,0,0,88,4.1,10,5,9999,99999,9,999999999,0.0,999,999,99
3022,1,19,8,0,*?*?*?*?*?*?*?*?*?*?*?*?*?*?*?*?*?*?*?*?*?*?,4.0,0.4,79,100072,32,1391,298,0.0,0.0,0.0,0,0,0,0,77,5.7,10,5,9999,99999,9,999999999,0.0,999,999,99
3022,1,19,9,0,*?*?*?*?*?*?*?*?*?*?*?*?*?*?*?*?*?*?*?*?*?*?,4.3,0.4,78,100072,190,1407,299,22.9,0.0,22.9,2703,-0,2706,889,65,3.6,10,5,9999,99999,9,999999999,0.3,999,999,99
3022,1,19,10,0,*?*?*?*?*?*?*?*?*?*?*?*?*?*?*?*?*?*?*?*?*?*?,5.5,1.5,77,100072,309,1412,305,46.0,0.0,46.0,5365,0,5376,1817,53,4.6,10,5,9999,99999,9,999999999,0.6,999,999,99
3022,1,19,11,0,*?*?*?*?*?*?*?*?*?*?*?*?*?*?*?*?*?*?*?*?*?*?,7.6,3.0,74,100072,379,1410,309,103.7,51.3,89.9,11383,4509,10173,2405,42,6.7,9,5,9999,99999,9,999999999,0.3,999,999,99
3022,1,19,12,0,*?*?*?*?*?*?*?*?*?*?*?*?*?*?*?*?*?*?*?*?*?*?,8.4,2.5,67,100072,397,1410,312,109.8,51.9,95.2,12056,4605,10770,2563,30,6.2,9,5,9999,99999,9,999999999,0.7,999,999,99
3022,1,19,13,0,*?*?*?*?*?*?*?*?*?*?*?*?*?*?*?*?*?*?*?*?*?*?,8.9,2.3,65,100072,361,1409,315,97.7,50.7,84.7,10719,4401,9584,2251,28,6.7,9,5,9999,99999,9,999999999,0.2,999,999,99
3022,1,19,14,0,*?*?*?*?*?*?*?*?*?*?*?*?*?*?*?*?*?*?*?*?*?*?,9.0,5.1,79,100072,274,1409,315,68.2,46.6,59.1,7527,3615,6949,1268,27,6.7,9,5,9999,99999,9,999999999,0.0,999,999,99
3022,1,19,15,0,*?*?*?*?*?*?*?*?*?*?*?*?*?*?*?*?*?*?*?*?*?*?,8.9,4.6,76,100072,142,1413,315,23.3,30.8,20.2,2641,1734,2471,421,25,6.2,9,5,9999,99999,9,999999999,0.0,999,999,99
3022,1,19,16,0,*?*?*?*?*?*?*?*?*?*?*?*?*?*?*?*?*?*?*?*?*?*?,8.9,4.8,77,100072,0,-0,319,0.0,-0.0,0.0,0,0,0,0,23,6.7,10,5,9999,99999,9,999999999,0.0,999,999,99
3022,1,19,17,0,*?*?*?*?*?*?*?*?*?*?*?*?*?*?*?*?*?*?*?*?*?*?,7.5,5.9,91,100072,0,-0,313,0.0,-0.0,0.0,0,0,0,0,22,6.2,10,5,9999,99999,9,999999999,0.0,999,999,99
3022,1,19,18,0,*?*?*?*?*?*?*?*?*?*?*?*?*?*?*?*?*?*?*?*?*?*?,6.8,5.8,94,100072,0,-0,310,0.0,-0.0,0.0,0,0,0,0,20,5.7,10,5,9999,99999,9,999999999,0.1,999,999,99
3022,1,19,19,0,*?*?*?*?*?*?*?*?*?*?*?*?*?*?*?*?*?*?*?*?*?*?,6.4,4.8,91,100072,0,-0,308,0.0,-0.0,0.0,0,0,0,0,73,4.6,10,5,9999,99999,9,999999999,0.0,999,999,99
3022,1,19,20,0,*?*?*?*?*?*?*?*?*?*?*?*?*?*?*?*?*?*?*?*?*?*?,5.7,3.6,88,100072,0,-0,305,0.0,-0.0,0.0,0,0,0,0,127,5.7,10,5,9999,99999,9,999999999,0.0,999,999,99
3022,1,19,21,0,*?*?*?*?*?*?*?*?*?*?*?*?*?*?*?*?*?*?*?*?*?*?,6.1,4.8,93,100072,0,-0,307,0.0,-0.0,0.0,0,0,0,0,180,4.6,10,5,9999,99999,9,999999999,0.0,999,999,99
3022,1,19,22,0,*?*?*?*?*?*?*?*?*?*?*?*?*?*?*?*?*?*?*?*?*?*?,5.9,4.1,90,100072,0,-0,306,0.0,-0.0,0.0,0,0,0,0,233,5.2,10,5,9999,99999,9,999999999,0.0,999,999,99
3022,1,19,23,0,*?*?*?*?*?*?*?*?*?*?*?*?*?*?*?*?*?*?*?*?*?*?,6.0,4.3,91,100072,0,-0,306,0.0,-0.0,0.0,0,0,0,0,287,4.6,10,5,9999,99999,9,999999999,0.0,999,999,99
3022,1,19,24,0,*?*?*?*?*?*?*?*?*?*?*?*?*?*?*?*?*?*?*?*?*?*?,5.1,5.1,100,100072,0,-0,302,0.0,-0.0,0.0,0,0,0,0,130,4.6,10,5,9999,99999,9,999999999,0.0,999,999,99
3022,1,20,1,0,*?*?*?*?*?*?*?*?*?*?*?*?*?*?*?*?*?*?*?*?*?*?,7.2,4.5,83,99892.1,0,-0,312,0.0,-0.0,0.0,0,0,0,0,340,2.6,10,5,9999,99999,9,999999999,0.1,999,999,99
3022,1,20,2,0,*?*?*?*?*?*?*?*?*?*?*?*?*?*?*?*?*?*?*?*?*?*?,8.1,4.6,79,99892.1,0,-0,316,0.0,-0.0,0.0,0,0,0,0,340,3.1,10,5,9999,99999,9,999999999,0.0,999,999,99
3022,1,20,3,0,*?*?*?*?*?*?*?*?*?*?*?*?*?*?*?*?*?*?*?*?*?*?,7.7,5.1,85,99892.1,0,-0,314,0.0,-0.0,0.0,0,0,0,0,340,2.1,10,5,9999,99999,9,999999999,0.0,999,999,99
3022,1,20,4,0,*?*?*?*?*?*?*?*?*?*?*?*?*?*?*?*?*?*?*?*?*?*?,8.1,6.2,88,99892.1,0,-0,315,0.0,-0.0,0.0,0,0,0,0,340,3.1,10,5,9999,99999,9,999999999,0.1,999,999,99
3022,1,20,5,0,*?*?*?*?*?*?*?*?*?*?*?*?*?*?*?*?*?*?*?*?*?*?,6.9,5.5,91,99892.1,0,-0,310,0.0,-0.0,0.0,0,0,0,0,340,2.6,10,5,9999,99999,9,999999999,0.0,999,999,99
3022,1,20,6,0,*?*?*?*?*?*?*?*?*?*?*?*?*?*?*?*?*?*?*?*?*?*?,6.6,5.8,94,99892.1,0,-0,309,0.0,-0.0,0.0,0,0,0,0,340,3.6,10,5,9999,99999,9,999999999,0.0,999,999,99
3022,1,20,7,0,*?*?*?*?*?*?*?*?*?*?*?*?*?*?*?*?*?*?*?*?*?*?,6.2,5.1,93,99892.1,0,-0,307,0.0,-0.0,0.0,0,0,0,0,340,4.1,10,5,9999,99999,9,999999999,0.0,999,999,99
3022,1,20,8,0,*?*?*?*?*?*?*?*?*?*?*?*?*?*?*?*?*?*?*?*?*?*?,6.8,5.8,94,99892.1,36,1405,310,0.0,0.0,0.0,0,0,0,0,340,5.7,10,5,9999,99999,9,999999999,0.0,999,999,99
3022,1,20,9,0,*?*?*?*?*?*?*?*?*?*?*?*?*?*?*?*?*?*?*?*?*?*?,7.3,6.4,95,99892.1,195,1414,312,23.7,0.0,23.7,2795,-0,2799,921,340,3.6,10,5,9999,99999,9,999999999,0.0,999,999,99
3022,1,20,10,0,*?*?*?*?*?*?*?*?*?*?*?*?*?*?*?*?*?*?*?*?*?*?,9.0,6.7,85,99892.1,313,1410,315,81.3,48.7,70.5,8926,4064,7991,1846,340,4.6,9,5,9999,99999,9,999999999,0.0,999,999,99
3022,1,20,11,0,*?*?*?*?*?*?*?*?*?*?*?*?*?*?*?*?*?*?*?*?*?*?,10.6,6.1,74,99892.1,384,1410,327,60.6,0.0,60.6,7081,0,7098,2450,340,6.7,10,5,9999,99999,9,999999999,0.0,999,999,99
3022,1,20,12,0,*?*?*?*?*?*?*?*?*?*?*?*?*?*?*?*?*?*?*?*?*?*?,11.6,6.4,71,99892.1,402,1410,327,111.5,52.0,96.7,12240,4645,10932,2609,340,6.2,9,5,9999,99999,9,999999999,0.0,999,999,99
3022,1,20,13,0,*?*?*?*?*?*?*?*?*?*?*?*?*?*?*?*?*?*?*?*?*?*?,11.6,6.9,73,99892.1,367,1412,327,99.5,50.9,86.2,10918,4436,9760,2298,290,6.7,9,5,9999,99999,9,999999999,0.1,999,999,99
3022,1,20,14,0,*?*?*?*?*?*?*?*?*?*?*?*?*?*?*?*?*?*?*?*?*?*?,11.6,7.6,77,99892.1,280,1412,331,40.3,0.0,40.3,4712,0,4720,1582,240,6.7,10,5,9999,99999,9,999999999,0.0,999,999,99
3022,1,20,15,0,*?*?*?*?*?*?*?*?*?*?*?*?*?*?*?*?*?*?*?*?*?*?,11.7,7.6,76,99892.1,147,1408,327,25.2,32.1,21.8,2844,1838,2658,455,190,6.2,9,5,9999,99999,9,999999999,0.0,999,999,99
3022,1,20,16,0,*?*?*?*?*?*?*?*?*?*?*?*?*?*?*?*?*?*?*?*?*?*?,11.5,8.1,80,99892.1,0,-0,330,0.0,-0.0,0.0,0,0,0,0,140,6.7,10,5,9999,99999,9,999999999,0.0,999,999,99
3022,1,20,17,0,*?*?*?*?*?*?*?*?*?*?*?*?*?*?*?*?*?*?*?*?*?*?,10.8,7.3,79,99892.1,0,-0,327,0.0,-0.0,0.0,0,0,0,0,90,6.2,10,5,9999,99999,9,999999999,0.0,999,999,99
3022,1,20,18,0,*?*?*?*?*?*?*?*?*?*?*?*?*?*?*?*?*?*?*?*?*?*?,9.2,6.9,86,99892.1,0,-0,320,0.0,-0.0,0.0,0,0,0,0,40,5.7,10,5,9999,99999,9,999999999,0.0,999,999,99
3022,1,20,19,0,*?*?*?*?*?*?*?*?*?*?*?*?*?*?*?*?*?*?*?*?*?*?,9.2,7.0,86,99892.1,0,-0,320,0.0,-0.0,0.0,0,0,0,0,88,4.6,10,5,9999,99999,9,999999999,0.0,999,999,99
3022,1,20,20,0,*?*?*?*?*?*?*?*?*?*?*?*?*?*?*?*?*?*?*?*?*?*?,9.4,6.9,85,99892.1,0,-0,321,0.0,-0.0,0.0,0,0,0,0,137,5.7,10,5,9999,99999,9,999999999,0.0,999,999,99
3022,1,20,21,0,*?*?*?*?*?*?*?*?*?*?*?*?*?*?*?*?*?*?*?*?*?*?,8.8,6.4,85,99892.1,0,-0,318,0.0,-0.0,0.0,0,0,0,0,185,4.6,10,5,9999,99999,9,999999999,0.0,999,999,99
3022,1,20,22,0,*?*?*?*?*?*?*?*?*?*?*?*?*?*?*?*?*?*?*?*?*?*?,8.9,6.2,83,99892.1,0,-0,319,0.0,-0.0,0.0,0,0,0,0,233,5.2,10,5,9999,99999,9,999999999,0.0,999,999,99
3022,1,20,23,0,*?*?*?*?*?*?*?*?*?*?*?*?*?*?*?*?*?*?*?*?*?*?,10.0,7.3,83,99892.1,0,-0,324,0.0,-0.0,0.0,0,0,0,0,282,4.6,10,5,9999,99999,9,999999999,0.0,999,999,99
3022,1,20,24,0,*?*?*?*?*?*?*?*?*?*?*?*?*?*?*?*?*?*?*?*?*?*?,6.2,4.5,89,99892.1,0,-0,307,0.0,-0.0,0.0,0,0,0,0,340,4.6,10,5,9999,99999,9,999999999,0.0,999,999,99
3022,1,21,1,0,*?*?*?*?*?*?*?*?*?*?*?*?*?*?*?*?*?*?*?*?*?*?,11.7,6.9,71,99385,0,-0,332,0.0,-0.0,0.0,0,0,0,0,333,6.2,10,5,9999,99999,9,999999999,0.0,999,999,99
3022,1,21,2,0,*?*?*?*?*?*?*?*?*?*?*?*?*?*?*?*?*?*?*?*?*?*?,12.1,6.7,69,99385,0,-0,333,0.0,-0.0,0.0,0,0,0,0,337,6.7,10,5,9999,99999,9,999999999,0.0,999,999,99
3022,1,21,3,0,*?*?*?*?*?*?*?*?*?*?*?*?*?*?*?*?*?*?*?*?*?*?,12.6,6.4,65,99385,0,-0,336,0.0,-0.0,0.0,0,0,0,0,340,6.7,10,5,9999,99999,9,999999999,0.0,999,999,99
3022,1,21,4,0,*?*?*?*?*?*?*?*?*?*?*?*?*?*?*?*?*?*?*?*?*?*?,12.3,6.6,67,99385,0,-0,334,0.0,-0.0,0.0,0,0,0,0,343,7.2,10,5,9999,99999,9,999999999,0.2,999,999,99
3022,1,21,5,0,*?*?*?*?*?*?*?*?*?*?*?*?*?*?*?*?*?*?*?*?*?*?,11.8,6.1,67,99385,0,-0,332,0.0,-0.0,0.0,0,0,0,0,347,8.2,10,5,9999,99999,9,999999999,0.0,999,999,99
3022,1,21,6,0,*?*?*?*?*?*?*?*?*?*?*?*?*?*?*?*?*?*?*?*?*?*?,11.1,5.6,69,99385,0,-0,329,0.0,-0.0,0.0,0,0,0,0,350,7.2,10,5,9999,99999,9,999999999,0.0,999,999,99
3022,1,21,7,0,*?*?*?*?*?*?*?*?*?*?*?*?*?*?*?*?*?*?*?*?*?*?,11.7,6.1,68,99385,0,-0,332,0.0,-0.0,0.0,0,0,0,0,342,6.7,10,5,9999,99999,9,999999999,0.0,999,999,99
3022,1,21,8,0,*?*?*?*?*?*?*?*?*?*?*?*?*?*?*?*?*?*?*?*?*?*?,12.2,6.2,66,99385,40,1411,330,0.0,0.0,0.0,0,0,0,0,333,8.2,9,5,9999,99999,9,999999999,0.0,999,999,99
3022,1,21,9,0,*?*?*?*?*?*?*?*?*?*?*?*?*?*?*?*?*?*?*?*?*?*?,13.0,6.4,64,99385,199,1412,333,42.6,40.2,36.9,4745,2683,4409,779,325,8.8,9,5,9999,99999,9,999999999,0.0,999,999,99
3022,1,21,10,0,*?*?*?*?*?*?*?*?*?*?*?*?*?*?*?*?*?*?*?*?*?*?,13.5,6.6,62,99385,318,1412,336,82.9,48.9,71.9,9098,4099,8144,1885,317,6.2,9,5,9999,99999,9,999999999,0.0,999,999,99
3022,1,21,11,0,*?*?*?*?*?*?*?*?*?*?*?*?*?*?*?*?*?*?*?*?*?*?,15.1,6.6,56,99385,389,1411,343,107.0,51.6,92.8,11746,4571,10493,2492,308,4.1,9,5,9999,99999,9,999999999,0.0,999,999,99
3022,1,21,12,0,*?*?*?*?*?*?*?*?*?*?*?*?*?*?*?*?*?*?*?*?*?*?,16.4,7.4,55,99385,408,1412,350,113.3,52.2,98.2,12436,4674,11106,2656,300,7.2,9,5,9999,99999,9,999999999,0.0,999,999,99
3022,1,21,13,0,*?*?*?*?*?*?*?*?*?*?*?*?*?*?*?*?*?*?*?*?*?*?,16.5,8.7,59,99385,372,1410,354,58.3,0.0,58.3,6811,0,6827,2348,275,7.7,10,5,9999,99999,9,999999999,0.0,999,999,99
3022,1,21,14,0,*?*?*?*?*?*?*?*?*?*?*?*?*?*?*?*?*?*?*?*?*?*?,16.4,8.7,60,99385,285,1409,354,41.4,0.0,41.4,4837,0,4846,1627,250,7.7,10,5,9999,99999,9,999999999,0.0,999,999,99
3022,1,21,15,0,*?*?*?*?*?*?*?*?*?*?*?*?*?*?*?*?*?*?*?*?*?*?,16.3,8.5,59,99385,153,1412,353,15.6,0.0,15.6,1861,-0,1863,609,225,8.8,10,5,9999,99999,9,999999999,0.0,999,999,99
3022,1,21,16,0,*?*?*?*?*?*?*?*?*?*?*?*?*?*?*?*?*?*?*?*?*?*?,16.2,8.7,60,99385,0,-0,353,0.0,-0.0,0.0,0,0,0,0,200,6.2,10,5,9999,99999,9,999999999,0.0,999,999,99
3022,1,21,17,0,*?*?*?*?*?*?*?*?*?*?*?*?*?*?*?*?*?*?*?*?*?*?,15.7,8.8,63,99385,0,-0,350,0.0,-0.0,0.0,0,0,0,0,175,5.7,10,5,9999,99999,9,999999999,0.0,999,999,99
3022,1,21,18,0,*?*?*?*?*?*?*?*?*?*?*?*?*?*?*?*?*?*?*?*?*?*?,14.7,8.8,67,99385,0,-0,345,0.0,-0.0,0.0,0,0,0,0,150,8.8,10,5,9999,99999,9,999999999,0.0,999,999,99
3022,1,21,19,0,*?*?*?*?*?*?*?*?*?*?*?*?*?*?*?*?*?*?*?*?*?*?,14.2,8.4,68,99385,0,-0,343,0.0,-0.0,0.0,0,0,0,0,148,6.7,10,5,9999,99999,9,999999999,0.0,999,999,99
3022,1,21,20,0,*?*?*?*?*?*?*?*?*?*?*?*?*?*?*?*?*?*?*?*?*?*?,13.9,7.9,66,99385,0,-0,342,0.0,-0.0,0.0,0,0,0,0,147,5.7,10,5,9999,99999,9,999999999,0.0,999,999,99
3022,1,21,21,0,*?*?*?*?*?*?*?*?*?*?*?*?*?*?*?*?*?*?*?*?*?*?,13.9,8.3,68,99385,0,-0,342,0.0,-0.0,0.0,0,0,0,0,145,3.6,10,5,9999,99999,9,999999999,0.0,999,999,99
3022,1,21,22,0,*?*?*?*?*?*?*?*?*?*?*?*?*?*?*?*?*?*?*?*?*?*?,13.6,7.9,67,99385,0,-0,340,0.0,-0.0,0.0,0,0,0,0,143,1.5,10,5,9999,99999,9,999999999,0.0,999,999,99
3022,1,21,23,0,*?*?*?*?*?*?*?*?*?*?*?*?*?*?*?*?*?*?*?*?*?*?,12.9,8.0,71,99385,0,-0,337,0.0,-0.0,0.0,0,0,0,0,142,2.1,10,5,9999,99999,9,999999999,0.0,999,999,99
3022,1,21,24,0,*?*?*?*?*?*?*?*?*?*?*?*?*?*?*?*?*?*?*?*?*?*?,11.1,7.0,75,99385,0,-0,329,0.0,-0.0,0.0,0,0,0,0,330,4.6,10,5,9999,99999,9,999999999,0.0,999,999,99
3022,1,22,1,0,*?*?*?*?*?*?*?*?*?*?*?*?*?*?*?*?*?*?*?*?*?*?,11.1,7.0,76,100235,0,-0,329,0.0,-0.0,0.0,0,0,0,0,142,7.2,10,5,9999,99999,9,999999999,0.0,999,999,99
3022,1,22,2,0,*?*?*?*?*?*?*?*?*?*?*?*?*?*?*?*?*?*?*?*?*?*?,10.1,6.4,78,100235,0,-0,324,0.0,-0.0,0.0,0,0,0,0,143,6.7,10,5,9999,99999,9,999999999,0.0,999,999,99
3022,1,22,3,0,*?*?*?*?*?*?*?*?*?*?*?*?*?*?*?*?*?*?*?*?*?*?,10.2,6.7,79,100235,0,-0,325,0.0,-0.0,0.0,0,0,0,0,145,5.7,10,5,9999,99999,9,999999999,0.0,999,999,99
3022,1,22,4,0,*?*?*?*?*?*?*?*?*?*?*?*?*?*?*?*?*?*?*?*?*?*?,10.2,7.4,83,100235,0,-0,325,0.0,-0.0,0.0,0,0,0,0,147,7.2,10,5,9999,99999,9,999999999,0.2,999,999,99
3022,1,22,5,0,*?*?*?*?*?*?*?*?*?*?*?*?*?*?*?*?*?*?*?*?*?*?,9.8,7.0,83,100235,0,-0,323,0.0,-0.0,0.0,0,0,0,0,148,7.2,10,5,9999,99999,9,999999999,0.1,999,999,99
3022,1,22,6,0,*?*?*?*?*?*?*?*?*?*?*?*?*?*?*?*?*?*?*?*?*?*?,9.3,6.4,82,100235,0,-0,321,0.0,-0.0,0.0,0,0,0,0,150,7.7,10,5,9999,99999,9,999999999,0.5,999,999,99
3022,1,22,7,0,*?*?*?*?*?*?*?*?*?*?*?*?*?*?*?*?*?*?*?*?*?*?,9.6,5.5,75,100235,0,-0,322,0.0,-0.0,0.0,0,0,0,0,150,5.7,10,5,9999,99999,9,999999999,0.0,999,999,99
3022,1,22,8,0,*?*?*?*?*?*?*?*?*?*?*?*?*?*?*?*?*?*?*?*?*?*?,9.9,5.5,74,100235,44,1410,324,0.0,0.0,0.0,0,0,0,0,150,5.7,10,5,9999,99999,9,999999999,0.0,999,999,99
3022,1,22,9,0,*?*?*?*?*?*?*?*?*?*?*?*?*?*?*?*?*?*?*?*?*?*?,10.2,6.2,77,100235,203,1410,325,25.4,0.0,25.4,2989,0,2993,986,150,4.1,10,5,9999,99999,9,999999999,0.0,999,999,99
3022,1,22,10,0,*?*?*?*?*?*?*?*?*?*?*?*?*?*?*?*?*?*?*?*?*?*?,11.2,7.0,76,100235,322,1408,329,48.7,0.0,48.7,5680,0,5692,1930,150,2.6,10,5,9999,99999,9,999999999,0.0,999,999,99
3022,1,22,11,0,*?*?*?*?*?*?*?*?*?*?*?*?*?*?*?*?*?*?*?*?*?*?,11.9,6.7,70,100235,394,1410,333,62.6,0.0,62.6,7312,0,7330,2538,150,5.2,10,5,9999,99999,9,999999999,0.0,999,999,99
3022,1,22,12,0,*?*?*?*?*?*?*?*?*?*?*?*?*?*?*?*?*?*?*?*?*?*?,13.5,7.0,65,100235,413,1411,340,66.3,0.0,66.3,7745,0,7764,2703,150,5.7,10,5,9999,99999,9,999999999,0.0,999,999,99
3022,1,22,13,0,*?*?*?*?*?*?*?*?*?*?*?*?*?*?*?*?*?*?*?*?*?*?,13.8,8.4,70,100235,378,1411,341,59.4,0.0,59.4,6939,0,6955,2397,163,5.7,10,5,9999,99999,9,999999999,0.0,999,999,99
3022,1,22,14,0,*?*?*?*?*?*?*?*?*?*?*?*?*?*?*?*?*?*?*?*?*?*?,13.7,7.7,67,100235,291,1411,341,42.5,0.0,42.5,4964,0,4974,1673,177,4.6,10,5,9999,99999,9,999999999,1.0,999,999,99
3022,1,22,15,0,*?*?*?*?*?*?*?*?*?*?*?*?*?*?*?*?*?*?*?*?*?*?,13.4,8.0,70,100235,159,1415,339,16.7,0.0,16.7,1988,-0,1990,651,190,7.7,10,5,9999,99999,9,999999999,1.7,999,999,99
3022,1,22,16,0,*?*?*?*?*?*?*?*?*?*?*?*?*?*?*?*?*?*?*?*?*?*?,13.7,8.5,71,100235,0,-0,341,0.0,-0.0,0.0,0,0,0,0,203,7.7,10,5,9999,99999,9,999999999,0.9,999,999,99
3022,1,22,17,0,*?*?*?*?*?*?*?*?*?*?*?*?*?*?*?*?*?*?*?*?*?*?,12.7,7.9,72,100235,0,-0,336,0.0,-0.0,0.0,0,0,0,0,217,7.7,10,5,9999,99999,9,999999999,0.0,999,999,99
3022,1,22,18,0,*?*?*?*?*?*?*?*?*?*?*?*?*?*?*?*?*?*?*?*?*?*?,12.3,6.9,70,100235,0,-0,334,0.0,-0.0,0.0,0,0,0,0,230,5.7,10,5,9999,99999,9,999999999,0.0,999,999,99
3022,1,22,19,0,*?*?*?*?*?*?*?*?*?*?*?*?*?*?*?*?*?*?*?*?*?*?,12.0,7.4,74,100235,0,-0,333,0.0,-0.0,0.0,0,0,0,0,198,7.7,10,5,9999,99999,9,999999999,0.0,999,999,99
3022,1,22,20,0,*?*?*?*?*?*?*?*?*?*?*?*?*?*?*?*?*?*?*?*?*?*?,11.6,7.7,77,100235,0,-0,331,0.0,-0.0,0.0,0,0,0,0,167,9.3,10,5,9999,99999,9,999999999,0.1,999,999,99
3022,1,22,21,0,*?*?*?*?*?*?*?*?*?*?*?*?*?*?*?*?*?*?*?*?*?*?,11.6,7.6,77,100235,0,-0,331,0.0,-0.0,0.0,0,0,0,0,135,6.7,10,5,9999,99999,9,999999999,4.3,999,999,99
3022,1,22,22,0,*?*?*?*?*?*?*?*?*?*?*?*?*?*?*?*?*?*?*?*?*?*?,11.5,7.6,77,100235,0,-0,330,0.0,-0.0,0.0,0,0,0,0,103,7.7,10,5,9999,99999,9,999999999,5.0,999,999,99
3022,1,22,23,0,*?*?*?*?*?*?*?*?*?*?*?*?*?*?*?*?*?*?*?*?*?*?,11.2,8.1,82,100235,0,-0,329,0.0,-0.0,0.0,0,0,0,0,72,4.6,10,5,9999,99999,9,999999999,5.0,999,999,99
3022,1,22,24,0,*?*?*?*?*?*?*?*?*?*?*?*?*?*?*?*?*?*?*?*?*?*?,12.2,7.6,73,100235,0,-0,334,0.0,-0.0,0.0,0,0,0,0,140,3.1,10,5,9999,99999,9,999999999,0.0,999,999,99
3022,1,23,1,0,*?*?*?*?*?*?*?*?*?*?*?*?*?*?*?*?*?*?*?*?*?*?,10.9,7.9,82,100983,0,-0,328,0.0,-0.0,0.0,0,0,0,0,93,7.2,10,5,9999,99999,9,999999999,0.0,999,999,99
3022,1,23,2,0,*?*?*?*?*?*?*?*?*?*?*?*?*?*?*?*?*?*?*?*?*?*?,10.7,7.6,81,100983,0,-0,327,0.0,-0.0,0.0,0,0,0,0,147,3.1,10,5,9999,99999,9,999999999,0.0,999,999,99
3022,1,23,3,0,*?*?*?*?*?*?*?*?*?*?*?*?*?*?*?*?*?*?*?*?*?*?,10.2,7.0,81,100983,0,-0,325,0.0,-0.0,0.0,0,0,0,0,200,5.2,10,5,9999,99999,9,999999999,0.0,999,999,99
3022,1,23,4,0,*?*?*?*?*?*?*?*?*?*?*?*?*?*?*?*?*?*?*?*?*?*?,10.4,7.3,81,100983,0,-0,325,0.0,-0.0,0.0,0,0,0,0,253,7.2,10,5,9999,99999,9,999999999,0.0,999,999,99
3022,1,23,5,0,*?*?*?*?*?*?*?*?*?*?*?*?*?*?*?*?*?*?*?*?*?*?,9.8,7.3,84,100983,0,-0,323,0.0,-0.0,0.0,0,0,0,0,307,3.6,10,5,9999,99999,9,999999999,0.0,999,999,99
3022,1,23,6,0,*?*?*?*?*?*?*?*?*?*?*?*?*?*?*?*?*?*?*?*?*?*?,9.2,7.3,87,100983,0,-0,320,0.0,-0.0,0.0,0,0,0,0,360,3.1,10,5,9999,99999,9,999999999,0.0,999,999,99
3022,1,23,7,0,*?*?*?*?*?*?*?*?*?*?*?*?*?*?*?*?*?*?*?*?*?*?,9.6,6.9,83,100983,0,-0,322,0.0,-0.0,0.0,0,0,0,0,322,3.1,10,5,9999,99999,9,999999999,0.0,999,999,99
3022,1,23,8,0,*?*?*?*?*?*?*?*?*?*?*?*?*?*?*?*?*?*?*?*?*?*?,10.0,7.7,85,100983,48,1405,324,0.0,0.0,0.0,0,0,0,0,283,3.1,10,5,9999,99999,9,999999999,0.0,999,999,99
3022,1,23,9,0,*?*?*?*?*?*?*?*?*?*?*?*?*?*?*?*?*?*?*?*?*?*?,10.4,7.4,82,100983,208,1413,325,26.3,0.0,26.3,3092,0,3096,1021,245,2.6,10,5,9999,99999,9,999999999,0.0,999,999,99
3022,1,23,10,0,*?*?*?*?*?*?*?*?*?*?*?*?*?*?*?*?*?*?*?*?*?*?,11.9,8.4,79,100983,327,1408,328,86.2,49.4,74.7,9459,4173,8464,1965,207,2.1,9,5,9999,99999,9,999999999,0.0,999,999,99
3022,1,23,11,0,*?*?*?*?*?*?*?*?*?*?*?*?*?*?*?*?*?*?*?*?*?*?,13.0,9.2,78,100983,399,1409,334,110.5,51.9,95.8,12132,4630,10836,2583,168,4.1,9,5,9999,99999,9,999999999,0.0,999,999,99
3022,1,23,12,0,*?*?*?*?*?*?*?*?*?*?*?*?*?*?*?*?*?*?*?*?*?*?,14.3,9.4,72,100983,418,1409,336,155.0,131.7,116.0,16908,11916,13318,2586,130,3.6,8,4,9999,99999,9,999999999,0.6,999,999,99
3022,1,23,13,0,*?*?*?*?*?*?*?*?*?*?*?*?*?*?*?*?*?*?*?*?*?*?,14.4,9.6,73,100983,383,1409,340,105.2,51.4,91.2,11549,4522,10322,2443,128,6.2,9,5,9999,99999,9,999999999,1.0,999,999,99
3022,1,23,14,0,*?*?*?*?*?*?*?*?*?*?*?*?*?*?*?*?*?*?*?*?*?*?,14.5,9.2,70,100983,297,1411,341,75.8,47.9,65.7,8325,3915,7460,1713,127,5.2,9,5,9999,99999,9,999999999,1.0,999,999,99
3022,1,23,15,0,*?*?*?*?*?*?*?*?*?*?*?*?*?*?*?*?*?*?*?*?*?*?,14.4,8.8,69,100983,164,1408,336,41.0,88.7,30.7,4439,4721,3853,535,125,9.3,8,4,9999,99999,9,999999999,1.1,999,999,99
3022,1,23,16,0,*?*?*?*?*?*?*?*?*?*?*?*?*?*?*?*?*?*?*?*?*?*?,14.4,8.4,67,100983,0,-0,344,0.0,-0.0,0.0,0,0,0,0,123,10.3,10,5,9999,99999,9,999999999,0.8,999,999,99
3022,1,23,17,0,*?*?*?*?*?*?*?*?*?*?*?*?*?*?*?*?*?*?*?*?*?*?,13.8,9.6,76,100983,0,-0,341,0.0,-0.0,0.0,0,0,0,0,122,9.8,10,5,9999,99999,9,999999999,0.0,999,999,99
3022,1,23,18,0,*?*?*?*?*?*?*?*?*?*?*?*?*?*?*?*?*?*?*?*?*?*?,12.5,9.6,82,100983,0,-0,335,0.0,-0.0,0.0,0,0,0,0,120,9.3,10,5,9999,99999,9,999999999,0.0,999,999,99
3022,1,23,19,0,*?*?*?*?*?*?*?*?*?*?*?*?*?*?*?*?*?*?*?*?*?*?,12.2,9.2,82,100983,0,-0,333,0.0,-0.0,0.0,0,0,0,0,122,10.3,10,5,9999,99999,9,999999999,0.0,999,999,99
3022,1,23,20,0,*?*?*?*?*?*?*?*?*?*?*?*?*?*?*?*?*?*?*?*?*?*?,11.6,8.7,82,100983,0,-0,331,0.0,-0.0,0.0,0,0,0,0,123,9.8,10,5,9999,99999,9,999999999,0.0,999,999,99
3022,1,23,21,0,*?*?*?*?*?*?*?*?*?*?*?*?*?*?*?*?*?*?*?*?*?*?,12.0,9.1,82,100983,0,-0,333,0.0,-0.0,0.0,0,0,0,0,125,6.7,10,5,9999,99999,9,999999999,0.0,999,999,99
3022,1,23,22,0,*?*?*?*?*?*?*?*?*?*?*?*?*?*?*?*?*?*?*?*?*?*?,11.9,10.1,89,100983,0,-0,332,0.0,-0.0,0.0,0,0,0,0,127,5.2,10,5,9999,99999,9,999999999,0.0,999,999,99
3022,1,23,23,0,*?*?*?*?*?*?*?*?*?*?*?*?*?*?*?*?*?*?*?*?*?*?,11.1,9.9,93,100983,0,-0,328,0.0,-0.0,0.0,0,0,0,0,128,8.8,10,5,9999,99999,9,999999999,0.0,999,999,99
3022,1,23,24,0,*?*?*?*?*?*?*?*?*?*?*?*?*?*?*?*?*?*?*?*?*?*?,10.9,8.0,82,100983,0,-0,328,0.0,-0.0,0.0,0,0,0,0,40,7.2,10,5,9999,99999,9,999999999,1.2,999,999,99
3022,1,24,1,0,*?*?*?*?*?*?*?*?*?*?*?*?*?*?*?*?*?*?*?*?*?*?,10.1,8.8,90,101742,0,-0,324,0.0,-0.0,0.0,0,0,0,0,145,6.7,10,5,9999,99999,9,999999999,0.0,999,999,99
3022,1,24,2,0,*?*?*?*?*?*?*?*?*?*?*?*?*?*?*?*?*?*?*?*?*?*?,10.0,8.1,87,101742,0,-0,323,0.0,-0.0,0.0,0,0,0,0,160,8.2,10,5,9999,99999,9,999999999,0.0,999,999,99
3022,1,24,3,0,*?*?*?*?*?*?*?*?*?*?*?*?*?*?*?*?*?*?*?*?*?*?,9.8,7.7,86,101742,0,-0,323,0.0,-0.0,0.0,0,0,0,0,175,5.2,10,5,9999,99999,9,999999999,0.0,999,999,99
3022,1,24,4,0,*?*?*?*?*?*?*?*?*?*?*?*?*?*?*?*?*?*?*?*?*?*?,9.0,7.7,90,101742,0,-0,319,0.0,-0.0,0.0,0,0,0,0,190,6.7,10,5,9999,99999,9,999999999,0.0,999,999,99
3022,1,24,5,0,*?*?*?*?*?*?*?*?*?*?*?*?*?*?*?*?*?*?*?*?*?*?,8.2,6.7,89,101742,0,-0,316,0.0,-0.0,0.0,0,0,0,0,205,4.6,10,5,9999,99999,9,999999999,0.0,999,999,99
3022,1,24,6,0,*?*?*?*?*?*?*?*?*?*?*?*?*?*?*?*?*?*?*?*?*?*?,8.9,7.1,87,101742,0,-0,319,0.0,-0.0,0.0,0,0,0,0,220,5.7,10,5,9999,99999,9,999999999,0.0,999,999,99
3022,1,24,7,0,*?*?*?*?*?*?*?*?*?*?*?*?*?*?*?*?*?*?*?*?*?*?,9.7,7.4,84,101742,0,-0,322,0.0,-0.0,0.0,0,0,0,0,208,5.2,10,5,9999,99999,9,999999999,0.0,999,999,99
3022,1,24,8,0,*?*?*?*?*?*?*?*?*?*?*?*?*?*?*?*?*?*?*?*?*?*?,9.3,6.9,83,101742,52,1397,321,0.0,0.0,0.0,0,0,0,0,197,6.2,10,5,9999,99999,9,999999999,0.0,999,999,99
3022,1,24,9,0,*?*?*?*?*?*?*?*?*?*?*?*?*?*?*?*?*?*?*?*?*?*?,9.3,5.9,79,101742,212,1408,321,27.2,0.0,27.2,3197,0,3201,1056,185,6.2,10,5,9999,99999,9,999999999,0.0,999,999,99
3022,1,24,10,0,*?*?*?*?*?*?*?*?*?*?*?*?*?*?*?*?*?*?*?*?*?*?,11.3,7.1,74,101742,332,1408,330,50.6,0.0,50.6,5908,0,5921,2013,173,7.7,10,5,9999,99999,9,999999999,0.0,999,999,99
3022,1,24,11,0,*?*?*?*?*?*?*?*?*?*?*?*?*?*?*?*?*?*?*?*?*?*?,13.5,8.3,70,101742,405,1411,340,64.7,0.0,64.7,7558,0,7576,2631,162,7.2,10,5,9999,99999,9,999999999,0.0,999,999,99
3022,1,24,12,0,*?*?*?*?*?*?*?*?*?*?*?*?*?*?*?*?*?*?*?*?*?*?,14.4,8.8,68,101742,424,1410,344,68.5,0.0,68.5,8002,0,8022,2802,150,6.7,10,5,9999,99999,9,999999999,0.0,999,999,99
3022,1,24,13,0,*?*?*?*?*?*?*?*?*?*?*?*?*?*?*?*?*?*?*?*?*?*?,14.3,8.1,65,101742,389,1409,344,61.7,0.0,61.7,7202,0,7220,2496,150,6.2,10,5,9999,99999,9,999999999,0.0,999,999,99
3022,1,24,14,0,*?*?*?*?*?*?*?*?*?*?*?*?*?*?*?*?*?*?*?*?*?*?,14.1,8.3,67,101742,303,1412,343,44.8,0.0,44.8,5232,0,5242,1768,150,6.2,10,5,9999,99999,9,999999999,0.0,999,999,99
3022,1,24,15,0,*?*?*?*?*?*?*?*?*?*?*?*?*?*?*?*?*?*?*?*?*?*?,14.6,8.8,67,101742,170,1409,345,19.0,0.0,19.0,2251,-0,2253,738,150,5.7,10,5,9999,99999,9,999999999,0.1,999,999,99
3022,1,24,16,0,*?*?*?*?*?*?*?*?*?*?*?*?*?*?*?*?*?*?*?*?*?*?,14.4,8.4,66,101742,1,1557,344,0.0,0.0,0.0,0,0,0,0,150,5.7,10,5,9999,99999,9,999999999,0.0,999,999,99
3022,1,24,17,0,*?*?*?*?*?*?*?*?*?*?*?*?*?*?*?*?*?*?*?*?*?*?,13.5,8.3,70,101742,0,-0,340,0.0,-0.0,0.0,0,0,0,0,150,5.7,10,5,9999,99999,9,999999999,0.0,999,999,99
3022,1,24,18,0,*?*?*?*?*?*?*?*?*?*?*?*?*?*?*?*?*?*?*?*?*?*?,11.9,8.9,81,101742,0,-0,332,0.0,-0.0,0.0,0,0,0,0,150,5.7,10,5,9999,99999,9,999999999,0.0,999,999,99
3022,1,24,19,0,*?*?*?*?*?*?*?*?*?*?*?*?*?*?*?*?*?*?*?*?*?*?,11.5,8.8,83,101742,0,-0,330,0.0,-0.0,0.0,0,0,0,0,148,4.1,10,5,9999,99999,9,999999999,0.0,999,999,99
3022,1,24,20,0,*?*?*?*?*?*?*?*?*?*?*?*?*?*?*?*?*?*?*?*?*?*?,11.6,8.8,82,101742,0,-0,331,0.0,-0.0,0.0,0,0,0,0,147,4.1,10,5,9999,99999,9,999999999,0.0,999,999,99
3022,1,24,21,0,*?*?*?*?*?*?*?*?*?*?*?*?*?*?*?*?*?*?*?*?*?*?,11.0,8.8,85,101742,0,-0,328,0.0,-0.0,0.0,0,0,0,0,145,6.2,10,5,9999,99999,9,999999999,0.0,999,999,99
3022,1,24,22,0,*?*?*?*?*?*?*?*?*?*?*?*?*?*?*?*?*?*?*?*?*?*?,10.6,8.8,87,101742,0,-0,326,0.0,-0.0,0.0,0,0,0,0,143,6.7,10,5,9999,99999,9,999999999,0.0,999,999,99
3022,1,24,23,0,*?*?*?*?*?*?*?*?*?*?*?*?*?*?*?*?*?*?*?*?*?*?,10.1,8.7,89,101742,0,-0,324,0.0,-0.0,0.0,0,0,0,0,142,4.6,10,5,9999,99999,9,999999999,0.0,999,999,99
3022,1,24,24,0,*?*?*?*?*?*?*?*?*?*?*?*?*?*?*?*?*?*?*?*?*?*?,10.3,9.4,92,101742,0,-0,325,0.0,-0.0,0.0,0,0,0,0,130,4.6,10,5,9999,99999,9,999999999,0.0,999,999,99
3022,1,25,1,0,*?*?*?*?*?*?*?*?*?*?*?*?*?*?*?*?*?*?*?*?*?*?,8.7,5.9,82,100932,0,-0,318,0.0,-0.0,0.0,0,0,0,0,142,3.6,10,5,9999,99999,9,999999999,0.0,999,999,99
3022,1,25,2,0,*?*?*?*?*?*?*?*?*?*?*?*?*?*?*?*?*?*?*?*?*?*?,8.1,4.5,78,100932,0,-0,316,0.0,-0.0,0.0,0,0,0,0,143,4.1,10,5,9999,99999,9,999999999,0.0,999,999,99
3022,1,25,3,0,*?*?*?*?*?*?*?*?*?*?*?*?*?*?*?*?*?*?*?*?*?*?,7.5,3.4,74,100932,0,-0,313,0.0,-0.0,0.0,0,0,0,0,145,4.1,10,5,9999,99999,9,999999999,0.2,999,999,99
3022,1,25,4,0,*?*?*?*?*?*?*?*?*?*?*?*?*?*?*?*?*?*?*?*?*?*?,8.0,3.9,76,100932,0,-0,315,0.0,-0.0,0.0,0,0,0,0,147,4.1,10,5,9999,99999,9,999999999,0.2,999,999,99
3022,1,25,5,0,*?*?*?*?*?*?*?*?*?*?*?*?*?*?*?*?*?*?*?*?*?*?,7.6,4.1,78,100932,0,-0,313,0.0,-0.0,0.0,0,0,0,0,148,2.1,10,5,9999,99999,9,999999999,0.1,999,999,99
3022,1,25,6,0,*?*?*?*?*?*?*?*?*?*?*?*?*?*?*?*?*?*?*?*?*?*?,7.9,3.4,73,100932,0,-0,315,0.0,-0.0,0.0,0,0,0,0,150,4.1,10,5,9999,99999,9,999999999,0.0,999,999,99
3022,1,25,7,0,*?*?*?*?*?*?*?*?*?*?*?*?*?*?*?*?*?*?*?*?*?*?,7.0,4.1,81,100932,0,-0,311,0.0,-0.0,0.0,0,0,0,0,148,4.1,10,5,9999,99999,9,999999999,0.0,999,999,99
3022,1,25,8,0,*?*?*?*?*?*?*?*?*?*?*?*?*?*?*?*?*?*?*?*?*?*?,6.0,3.0,80,100932,57,1410,306,0.0,0.0,0.0,0,0,0,0,147,4.1,10,5,9999,99999,9,999999999,0.0,999,999,99
3022,1,25,9,0,*?*?*?*?*?*?*?*?*?*?*?*?*?*?*?*?*?*?*?*?*?*?,7.7,3.6,75,100932,217,1409,314,28.1,0.0,28.1,3306,0,3310,1094,145,4.6,10,5,9999,99999,9,999999999,0.5,999,999,99
3022,1,25,10,0,*?*?*?*?*?*?*?*?*?*?*?*?*?*?*?*?*?*?*?*?*?*?,9.4,4.5,71,100932,338,1411,321,51.6,0.0,51.6,6026,0,6040,2057,143,7.7,10,5,9999,99999,9,999999999,0.6,999,999,99
3022,1,25,11,0,*?*?*?*?*?*?*?*?*?*?*?*?*?*?*?*?*?*?*?*?*?*?,11.4,5.6,67,100932,410,1409,330,65.8,0.0,65.8,7682,0,7702,2680,142,9.8,10,5,9999,99999,9,999999999,0.6,999,999,99
3022,1,25,12,0,*?*?*?*?*?*?*?*?*?*?*?*?*?*?*?*?*?*?*?*?*?*?,13.1,4.6,56,100932,430,1411,339,69.6,0.0,69.6,8134,0,8155,2854,140,8.8,10,5,9999,99999,9,999999999,0.4,999,999,99
3022,1,25,13,0,*?*?*?*?*?*?*?*?*?*?*?*?*?*?*?*?*?*?*?*?*?*?,13.4,5.3,58,100932,395,1410,340,62.8,0.0,62.8,7339,0,7357,2548,140,10.8,10,5,9999,99999,9,999999999,0.0,999,999,99
3022,1,25,14,0,*?*?*?*?*?*?*?*?*?*?*?*?*?*?*?*?*?*?*?*?*?*?,13.7,5.9,60,100932,308,1407,341,46.0,0.0,46.0,5366,0,5377,1816,140,10.3,10,5,9999,99999,9,999999999,0.0,999,999,99
3022,1,25,15,0,*?*?*?*?*?*?*?*?*?*?*?*?*?*?*?*?*?*?*?*?*?*?,13.3,6.4,62,100932,176,1409,339,20.1,0.0,20.1,2385,-0,2388,783,140,8.8,10,5,9999,99999,9,999999999,0.0,999,999,99
3022,1,25,16,0,*?*?*?*?*?*?*?*?*?*?*?*?*?*?*?*?*?*?*?*?*?*?,13.6,7.1,65,100932,7,1459,340,0.0,0.0,0.0,0,0,0,0,140,8.8,10,5,9999,99999,9,999999999,0.0,999,999,99
3022,1,25,17,0,*?*?*?*?*?*?*?*?*?*?*?*?*?*?*?*?*?*?*?*?*?*?,12.2,6.4,67,100932,0,-0,334,0.0,-0.0,0.0,0,0,0,0,140,7.7,10,5,9999,99999,9,999999999,0.0,999,999,99
3022,1,25,18,0,*?*?*?*?*?*?*?*?*?*?*?*?*?*?*?*?*?*?*?*?*?*?,10.4,4.8,68,100932,0,-0,326,0.0,-0.0,0.0,0,0,0,0,140,5.2,10,5,9999,99999,9,999999999,0.0,999,999,99
3022,1,25,19,0,*?*?*?*?*?*?*?*?*?*?*?*?*?*?*?*?*?*?*?*?*?*?,10.6,3.9,63,100932,0,-0,327,0.0,-0.0,0.0,0,0,0,0,143,4.6,10,5,9999,99999,9,999999999,0.0,999,999,99
3022,1,25,20,0,*?*?*?*?*?*?*?*?*?*?*?*?*?*?*?*?*?*?*?*?*?*?,9.8,3.2,64,100932,0,-0,323,0.0,-0.0,0.0,0,0,0,0,147,4.1,10,5,9999,99999,9,999999999,0.0,999,999,99
3022,1,25,21,0,*?*?*?*?*?*?*?*?*?*?*?*?*?*?*?*?*?*?*?*?*?*?,9.6,3.4,65,100932,0,-0,323,0.0,-0.0,0.0,0,0,0,0,150,4.1,10,5,9999,99999,9,999999999,0.0,999,999,99
3022,1,25,22,0,*?*?*?*?*?*?*?*?*?*?*?*?*?*?*?*?*?*?*?*?*?*?,9.0,3.4,68,100932,0,-0,320,0.0,-0.0,0.0,0,0,0,0,153,4.6,10,5,9999,99999,9,999999999,0.0,999,999,99
3022,1,25,23,0,*?*?*?*?*?*?*?*?*?*?*?*?*?*?*?*?*?*?*?*?*?*?,8.7,2.3,63,100932,0,-0,319,0.0,-0.0,0.0,0,0,0,0,157,4.6,10,5,9999,99999,9,999999999,0.0,999,999,99
3022,1,25,24,0,*?*?*?*?*?*?*?*?*?*?*?*?*?*?*?*?*?*?*?*?*?*?,9.7,7.3,85,100932,0,-0,322,0.0,-0.0,0.0,0,0,0,0,140,4.6,10,5,9999,99999,9,999999999,0.0,999,999,99
3022,1,26,1,0,*?*?*?*?*?*?*?*?*?*?*?*?*?*?*?*?*?*?*?*?*?*?,8.7,6.9,88,100202,0,-0,318,0.0,-0.0,0.0,0,0,0,0,177,2.1,10,5,9999,99999,9,999999999,0.0,999,999,99
3022,1,26,2,0,*?*?*?*?*?*?*?*?*?*?*?*?*?*?*?*?*?*?*?*?*?*?,8.7,8.4,98,100202,0,-0,318,0.0,-0.0,0.0,0,0,0,0,193,3.1,10,5,9999,99999,9,999999999,0.0,999,999,99
3022,1,26,3,0,*?*?*?*?*?*?*?*?*?*?*?*?*?*?*?*?*?*?*?*?*?*?,9.7,7.7,88,100202,0,-0,322,0.0,-0.0,0.0,0,0,0,0,210,3.1,10,5,9999,99999,9,999999999,0.0,999,999,99
3022,1,26,4,0,*?*?*?*?*?*?*?*?*?*?*?*?*?*?*?*?*?*?*?*?*?*?,8.8,8.0,95,100202,0,-0,318,0.0,-0.0,0.0,0,0,0,0,227,3.6,10,5,9999,99999,9,999999999,0.0,999,999,99
3022,1,26,5,0,*?*?*?*?*?*?*?*?*?*?*?*?*?*?*?*?*?*?*?*?*?*?,8.5,7.0,90,100202,0,-0,317,0.0,-0.0,0.0,0,0,0,0,243,4.6,10,5,9999,99999,9,999999999,0.0,999,999,99
3022,1,26,6,0,*?*?*?*?*?*?*?*?*?*?*?*?*?*?*?*?*?*?*?*?*?*?,8.0,7.9,98,100202,0,-0,314,0.0,-0.0,0.0,0,0,0,0,260,4.1,10,5,9999,99999,9,999999999,0.0,999,999,99
3022,1,26,7,0,*?*?*?*?*?*?*?*?*?*?*?*?*?*?*?*?*?*?*?*?*?*?,8.3,8.3,100,100202,0,-0,316,0.0,-0.0,0.0,0,0,0,0,255,3.6,10,5,9999,99999,9,999999999,0.0,999,999,99
3022,1,26,8,0,*?*?*?*?*?*?*?*?*?*?*?*?*?*?*?*?*?*?*?*?*?*?,8.5,8.5,100,100202,62,1418,317,0.0,0.0,0.0,0,0,0,0,250,2.6,10,5,9999,99999,9,999999999,0.0,999,999,99
3022,1,26,9,0,*?*?*?*?*?*?*?*?*?*?*?*?*?*?*?*?*?*?*?*?*?*?,8.5,8.4,100,100202,222,1408,309,67.0,107.2,50.1,7154,7015,6087,915,245,5.7,8,4,9999,99999,9,999999999,0.0,999,999,99
3022,1,26,10,0,*?*?*?*?*?*?*?*?*?*?*?*?*?*?*?*?*?*?*?*?*?*?,9.5,7.3,86,100202,343,1410,313,121.3,125.6,90.7,13236,10636,10470,1981,240,7.7,8,4,9999,99999,9,999999999,0.0,999,999,99
3022,1,26,11,0,*?*?*?*?*?*?*?*?*?*?*?*?*?*?*?*?*?*?*?*?*?*?,10.5,8.0,84,100202,416,1411,310,201.8,306.5,111.4,21434,27453,13003,2198,235,5.7,6,3,9999,99999,9,999999999,0.0,999,999,99
3022,1,26,12,0,*?*?*?*?*?*?*?*?*?*?*?*?*?*?*?*?*?*?*?*?*?*?,11.1,7.6,79,100202,435,1408,301,241.0,496.9,87.5,24700,43842,12405,1601,230,10.8,3,2,9999,99999,9,999999999,0.0,999,999,99
3022,1,26,13,0,*?*?*?*?*?*?*?*?*?*?*?*?*?*?*?*?*?*?*?*?*?*?,11.2,7.4,78,100202,401,1409,305,213.8,441.8,88.1,22545,38312,11494,1622,218,8.2,4,2,9999,99999,9,999999999,0.0,999,999,99
3022,1,26,14,0,*?*?*?*?*?*?*?*?*?*?*?*?*?*?*?*?*?*?*?*?*?*?,10.7,5.8,71,100202,315,1411,323,81.9,48.8,71.0,8989,4077,8048,1861,207,8.2,9,5,9999,99999,9,999999999,0.0,999,999,99
3022,1,26,15,0,*?*?*?*?*?*?*?*?*?*?*?*?*?*?*?*?*?*?*?*?*?*?,11.0,6.1,71,100202,182,1408,311,64.3,223.0,35.5,6826,13318,4895,626,195,8.8,6,3,9999,99999,9,999999999,0.0,999,999,99
3022,1,26,16,0,*?*?*?*?*?*?*?*?*?*?*?*?*?*?*?*?*?*?*?*?*?*?,10.8,6.4,74,100202,13,1443,323,0.0,0.0,0.0,0,0,0,0,183,6.7,9,5,9999,99999,9,999999999,0.0,999,999,99
3022,1,26,17,0,*?*?*?*?*?*?*?*?*?*?*?*?*?*?*?*?*?*?*?*?*?*?,10.6,6.1,74,100202,0,-0,327,0.0,-0.0,0.0,0,0,0,0,172,8.2,10,5,9999,99999,9,999999999,0.0,999,999,99
3022,1,26,18,0,*?*?*?*?*?*?*?*?*?*?*?*?*?*?*?*?*?*?*?*?*?*?,10.2,5.0,70,100202,0,-0,325,0.0,-0.0,0.0,0,0,0,0,160,6.7,10,5,9999,99999,9,999999999,0.0,999,999,99
3022,1,26,19,0,*?*?*?*?*?*?*?*?*?*?*?*?*?*?*?*?*?*?*?*?*?*?,9.8,6.1,78,100202,0,-0,323,0.0,-0.0,0.0,0,0,0,0,162,7.7,10,5,9999,99999,9,999999999,0.0,999,999,99
3022,1,26,20,0,*?*?*?*?*?*?*?*?*?*?*?*?*?*?*?*?*?*?*?*?*?*?,9.5,6.7,83,100202,0,-0,321,0.0,-0.0,0.0,0,0,0,0,163,4.1,10,5,9999,99999,9,999999999,1.8,999,999,99
3022,1,26,21,0,*?*?*?*?*?*?*?*?*?*?*?*?*?*?*?*?*?*?*?*?*?*?,9.7,7.6,86,100202,0,-0,322,0.0,-0.0,0.0,0,0,0,0,165,9.3,10,5,9999,99999,9,999999999,4.4,999,999,99
3022,1,26,22,0,*?*?*?*?*?*?*?*?*?*?*?*?*?*?*?*?*?*?*?*?*?*?,9.2,6.6,83,100202,0,-0,320,0.0,-0.0,0.0,0,0,0,0,167,6.2,10,5,9999,99999,9,999999999,2.2,999,999,99
3022,1,26,23,0,*?*?*?*?*?*?*?*?*?*?*?*?*?*?*?*?*?*?*?*?*?*?,9.7,8.0,89,100202,0,-0,322,0.0,-0.0,0.0,0,0,0,0,168,4.6,10,5,9999,99999,9,999999999,0.0,999,999,99
3022,1,26,24,0,*?*?*?*?*?*?*?*?*?*?*?*?*?*?*?*?*?*?*?*?*?*?,8.5,4.6,77,100202,0,-0,317,0.0,-0.0,0.0,0,0,0,0,160,2.1,10,5,9999,99999,9,999999999,0.0,999,999,99
3022,1,27,1,0,*?*?*?*?*?*?*?*?*?*?*?*?*?*?*?*?*?*?*?*?*?*?,10.5,7.7,83,99074.6,0,-0,326,0.0,-0.0,0.0,0,0,0,0,182,4.6,10,5,9999,99999,9,999999999,0.0,999,999,99
3022,1,27,2,0,*?*?*?*?*?*?*?*?*?*?*?*?*?*?*?*?*?*?*?*?*?*?,10.7,7.7,81,99074.6,0,-0,327,0.0,-0.0,0.0,0,0,0,0,193,3.6,10,5,9999,99999,9,999999999,0.0,999,999,99
3022,1,27,3,0,*?*?*?*?*?*?*?*?*?*?*?*?*?*?*?*?*?*?*?*?*?*?,10.6,7.1,79,99074.6,0,-0,326,0.0,-0.0,0.0,0,0,0,0,205,3.6,10,5,9999,99999,9,999999999,0.0,999,999,99
3022,1,27,4,0,*?*?*?*?*?*?*?*?*?*?*?*?*?*?*?*?*?*?*?*?*?*?,11.1,7.7,79,99074.6,0,-0,329,0.0,-0.0,0.0,0,0,0,0,217,3.1,10,5,9999,99999,9,999999999,0.0,999,999,99
3022,1,27,5,0,*?*?*?*?*?*?*?*?*?*?*?*?*?*?*?*?*?*?*?*?*?*?,10.7,7.6,81,99074.6,0,-0,327,0.0,-0.0,0.0,0,0,0,0,228,3.1,10,5,9999,99999,9,999999999,0.0,999,999,99
3022,1,27,6,0,*?*?*?*?*?*?*?*?*?*?*?*?*?*?*?*?*?*?*?*?*?*?,10.5,8.3,85,99074.6,0,-0,326,0.0,-0.0,0.0,0,0,0,0,240,4.6,10,5,9999,99999,9,999999999,0.0,999,999,99
3022,1,27,7,0,*?*?*?*?*?*?*?*?*?*?*?*?*?*?*?*?*?*?*?*?*?*?,10.2,8.1,86,99074.6,0,-0,324,0.0,-0.0,0.0,0,0,0,0,240,5.2,10,5,9999,99999,9,999999999,0.0,999,999,99
3022,1,27,8,0,*?*?*?*?*?*?*?*?*?*?*?*?*?*?*?*?*?*?*?*?*?*?,10.4,8.8,89,99074.6,66,1400,322,0.0,0.0,0.0,0,0,0,0,240,5.2,9,5,9999,99999,9,999999999,0.0,999,999,99
3022,1,27,9,0,*?*?*?*?*?*?*?*?*?*?*?*?*?*?*?*?*?*?*?*?*?*?,10.5,8.7,88,99074.6,227,1407,318,69.4,108.4,51.9,7396,7192,6286,950,240,6.2,8,4,9999,99999,9,999999999,0.0,999,999,99
3022,1,27,10,0,*?*?*?*?*?*?*?*?*?*?*?*?*?*?*?*?*?*?*?*?*?*?,10.7,7.9,82,99074.6,348,1408,323,93.4,50.2,81.0,10247,4322,9164,2143,240,5.2,9,5,9999,99999,9,999999999,0.0,999,999,99
3022,1,27,11,0,*?*?*?*?*?*?*?*?*?*?*?*?*?*?*?*?*?*?*?*?*?*?,11.1,8.1,81,99074.6,421,1408,325,118.1,52.5,102.4,12967,4748,11576,2784,240,6.2,9,5,9999,99999,9,999999999,0.0,999,999,99
3022,1,27,12,0,*?*?*?*?*?*?*?*?*?*?*?*?*?*?*?*?*?*?*?*?*?*?,11.2,6.9,74,99074.6,441,1408,329,71.9,0.0,71.9,8409,0,8431,2961,240,7.7,10,5,9999,99999,9,999999999,0.0,999,999,99
3022,1,27,13,0,*?*?*?*?*?*?*?*?*?*?*?*?*?*?*?*?*?*?*?*?*?*?,11.5,6.9,72,99074.6,407,1409,322,150.1,130.9,112.3,16367,11785,12886,2496,243,7.2,8,4,9999,99999,9,999999999,0.0,999,999,99
3022,1,27,14,0,*?*?*?*?*?*?*?*?*?*?*?*?*?*?*?*?*?*?*?*?*?*?,11.2,7.0,75,99074.6,321,1410,321,111.3,123.3,83.3,12162,10172,9636,1808,247,10.3,8,4,9999,99999,9,999999999,0.0,999,999,99
3022,1,27,15,0,*?*?*?*?*?*?*?*?*?*?*?*?*?*?*?*?*?*?*?*?*?*?,11.3,7.7,79,99074.6,188,1407,330,22.5,0.0,22.5,2659,-0,2662,875,250,8.2,10,5,9999,99999,9,999999999,0.0,999,999,99
3022,1,27,16,0,*?*?*?*?*?*?*?*?*?*?*?*?*?*?*?*?*?*?*?*?*?*?,11.7,7.6,75,99074.6,19,1431,331,0.0,0.0,0.0,0,0,0,0,253,10.3,10,5,9999,99999,9,999999999,0.0,999,999,99
3022,1,27,17,0,*?*?*?*?*?*?*?*?*?*?*?*?*?*?*?*?*?*?*?*?*?*?,11.7,7.7,76,99074.6,0,-0,331,0.0,-0.0,0.0,0,0,0,0,257,6.7,10,5,9999,99999,9,999999999,0.0,999,999,99
3022,1,27,18,0,*?*?*?*?*?*?*?*?*?*?*?*?*?*?*?*?*?*?*?*?*?*?,11.5,7.9,78,99074.6,0,-0,330,0.0,-0.0,0.0,0,0,0,0,260,5.2,10,5,9999,99999,9,999999999,0.0,999,999,99
3022,1,27,19,0,*?*?*?*?*?*?*?*?*?*?*?*?*?*?*?*?*?*?*?*?*?*?,11.2,7.7,78,99074.6,0,-0,329,0.0,-0.0,0.0,0,0,0,0,257,4.6,10,5,9999,99999,9,999999999,0.0,999,999,99
3022,1,27,20,0,*?*?*?*?*?*?*?*?*?*?*?*?*?*?*?*?*?*?*?*?*?*?,11.3,8.0,80,99074.6,0,-0,329,0.0,-0.0,0.0,0,0,0,0,253,3.6,10,5,9999,99999,9,999999999,0.0,999,999,99
3022,1,27,21,0,*?*?*?*?*?*?*?*?*?*?*?*?*?*?*?*?*?*?*?*?*?*?,10.8,8.8,87,99074.6,0,-0,327,0.0,-0.0,0.0,0,0,0,0,250,4.6,10,5,9999,99999,9,999999999,0.0,999,999,99
3022,1,27,22,0,*?*?*?*?*?*?*?*?*?*?*?*?*?*?*?*?*?*?*?*?*?*?,10.8,8.7,86,99074.6,0,-0,327,0.0,-0.0,0.0,0,0,0,0,247,3.6,10,5,9999,99999,9,999999999,0.0,999,999,99
3022,1,27,23,0,*?*?*?*?*?*?*?*?*?*?*?*?*?*?*?*?*?*?*?*?*?*?,10.2,8.5,89,99074.6,0,-0,324,0.0,-0.0,0.0,0,0,0,0,243,4.6,10,5,9999,99999,9,999999999,0.0,999,999,99
3022,1,27,24,0,*?*?*?*?*?*?*?*?*?*?*?*?*?*?*?*?*?*?*?*?*?*?,10.2,7.9,85,99074.6,0,-0,324,0.0,-0.0,0.0,0,0,0,0,170,5.2,10,5,9999,99999,9,999999999,0.0,999,999,99
3022,1,28,1,0,*?*?*?*?*?*?*?*?*?*?*?*?*?*?*?*?*?*?*?*?*?*?,7.5,6.1,91,99729.2,0,-0,313,0.0,-0.0,0.0,0,0,0,0,242,5.2,10,5,9999,99999,9,999999999,0.0,999,999,99
3022,1,28,2,0,*?*?*?*?*?*?*?*?*?*?*?*?*?*?*?*?*?*?*?*?*?*?,6.6,4.6,89,99729.2,0,-0,309,0.0,-0.0,0.0,0,0,0,0,243,5.2,10,5,9999,99999,9,999999999,0.0,999,999,99
3022,1,28,3,0,*?*?*?*?*?*?*?*?*?*?*?*?*?*?*?*?*?*?*?*?*?*?,6.6,5.0,91,99729.2,0,-0,309,0.0,-0.0,0.0,0,0,0,0,245,4.6,10,5,9999,99999,9,999999999,0.0,999,999,99
3022,1,28,4,0,*?*?*?*?*?*?*?*?*?*?*?*?*?*?*?*?*?*?*?*?*?*?,6.7,5.3,92,99729.2,0,-0,309,0.0,-0.0,0.0,0,0,0,0,247,6.2,10,5,9999,99999,9,999999999,0.0,999,999,99
3022,1,28,5,0,*?*?*?*?*?*?*?*?*?*?*?*?*?*?*?*?*?*?*?*?*?*?,6.3,5.6,97,99729.2,0,-0,307,0.0,-0.0,0.0,0,0,0,0,248,3.6,10,5,9999,99999,9,999999999,0.0,999,999,99
3022,1,28,6,0,*?*?*?*?*?*?*?*?*?*?*?*?*?*?*?*?*?*?*?*?*?*?,6.2,5.0,93,99729.2,0,-0,307,0.0,-0.0,0.0,0,0,0,0,250,5.2,10,5,9999,99999,9,999999999,0.0,999,999,99
3022,1,28,7,0,*?*?*?*?*?*?*?*?*?*?*?*?*?*?*?*?*?*?*?*?*?*?,6.2,5.3,95,99729.2,0,-0,307,0.0,-0.0,0.0,0,0,0,0,233,6.7,10,5,9999,99999,9,999999999,0.0,999,999,99
3022,1,28,8,0,*?*?*?*?*?*?*?*?*?*?*?*?*?*?*?*?*?*?*?*?*?*?,6.7,5.8,95,99729.2,71,1401,293,0.0,0.0,0.0,0,0,0,0,217,7.2,6,3,9999,99999,9,999999999,0.0,999,999,99
3022,1,28,9,0,*?*?*?*?*?*?*?*?*?*?*?*?*?*?*?*?*?*?*?*?*?*?,7.2,6.9,99,99729.2,233,1411,299,84.8,183.4,54.5,9027,12336,6584,1004,200,8.2,7,4,9999,99999,9,999999999,0.0,999,999,99
3022,1,28,10,0,*?*?*?*?*?*?*?*?*?*?*?*?*?*?*?*?*?*?*?*?*?*?,6.5,6.4,100,99729.2,354,1409,304,95.3,50.4,82.6,10458,4359,9351,2191,183,6.7,9,5,9999,99999,9,999999999,0.0,999,999,99
3022,1,28,11,0,*?*?*?*?*?*?*?*?*?*?*?*?*?*?*?*?*?*?*?*?*?*?,6.8,6.9,100,99729.2,427,1408,302,159.2,132.3,119.1,17354,12093,13645,2663,167,6.7,8,4,9999,99999,9,999999999,0.0,999,999,99
3022,1,28,12,0,*?*?*?*?*?*?*?*?*?*?*?*?*?*?*?*?*?*?*?*?*?*?,7.3,7.3,100,99729.2,447,1407,308,127.0,53.2,110.1,13943,4873,12440,3023,150,5.7,9,5,9999,99999,9,999999999,0.0,999,999,99
3022,1,28,13,0,*?*?*?*?*?*?*?*?*?*?*?*?*?*?*?*?*?*?*?*?*?*?,7.6,7.4,100,99729.2,413,1408,301,180.7,219.9,116.2,19121,19646,13489,2317,163,5.2,7,4,9999,99999,9,999999999,0.0,999,999,99
3022,1,28,14,0,*?*?*?*?*?*?*?*?*?*?*?*?*?*?*?*?*?*?*?*?*?*?,7.1,7.1,100,99729.2,327,1409,299,134.9,207.5,86.7,14279,16756,10223,1672,177,5.2,7,4,9999,99999,9,999999999,0.0,999,999,99
3022,1,28,15,0,*?*?*?*?*?*?*?*?*?*?*?*?*?*?*?*?*?*?*?*?*?*?,7.2,7.3,100,99729.2,194,1405,296,71.6,232.5,39.5,7566,14394,5395,701,190,8.8,6,3,9999,99999,9,999999999,0.0,999,999,99
3022,1,28,16,0,*?*?*?*?*?*?*?*?*?*?*?*?*?*?*?*?*?*?*?*?*?*?,7.7,7.4,100,99729.2,25,1421,309,0.0,0.0,0.0,0,0,0,0,203,7.2,9,5,9999,99999,9,999999999,0.0,999,999,99
3022,1,28,17,0,*?*?*?*?*?*?*?*?*?*?*?*?*?*?*?*?*?*?*?*?*?*?,7.4,6.7,96,99729.2,0,-0,312,0.0,-0.0,0.0,0,0,0,0,217,5.7,10,5,9999,99999,9,999999999,0.0,999,999,99
3022,1,28,18,0,*?*?*?*?*?*?*?*?*?*?*?*?*?*?*?*?*?*?*?*?*?*?,6.6,6.6,100,99729.2,0,-0,309,0.0,-0.0,0.0,0,0,0,0,230,5.7,10,5,9999,99999,9,999999999,0.0,999,999,99
3022,1,28,19,0,*?*?*?*?*?*?*?*?*?*?*?*?*?*?*?*?*?*?*?*?*?*?,7.2,7.0,100,99729.2,0,-0,311,0.0,-0.0,0.0,0,0,0,0,232,4.6,10,5,9999,99999,9,999999999,0.0,999,999,99
3022,1,28,20,0,*?*?*?*?*?*?*?*?*?*?*?*?*?*?*?*?*?*?*?*?*?*?,7.3,6.9,99,99729.2,0,-0,312,0.0,-0.0,0.0,0,0,0,0,233,1.5,10,5,9999,99999,9,999999999,0.0,999,999,99
3022,1,28,21,0,*?*?*?*?*?*?*?*?*?*?*?*?*?*?*?*?*?*?*?*?*?*?,7.1,6.9,100,99729.2,0,-0,311,0.0,-0.0,0.0,0,0,0,0,235,4.6,10,5,9999,99999,9,999999999,0.0,999,999,99
3022,1,28,22,0,*?*?*?*?*?*?*?*?*?*?*?*?*?*?*?*?*?*?*?*?*?*?,6.8,6.9,100,99729.2,0,-0,309,0.0,-0.0,0.0,0,0,0,0,237,3.1,10,5,9999,99999,9,999999999,0.0,999,999,99
3022,1,28,23,0,*?*?*?*?*?*?*?*?*?*?*?*?*?*?*?*?*?*?*?*?*?*?,6.5,6.4,100,99729.2,0,-0,308,0.0,-0.0,0.0,0,0,0,0,238,4.1,10,5,9999,99999,9,999999999,0.0,999,999,99
3022,1,28,24,0,*?*?*?*?*?*?*?*?*?*?*?*?*?*?*?*?*?*?*?*?*?*?,9.2,7.3,89,99729.2,0,-0,320,0.0,-0.0,0.0,0,0,0,0,240,2.6,10,5,9999,99999,9,999999999,0.0,999,999,99
3022,1,29,1,0,*?*?*?*?*?*?*?*?*?*?*?*?*?*?*?*?*?*?*?*?*?*?,5.0,3.6,91,99618.3,0,-0,302,0.0,-0.0,0.0,0,0,0,0,222,7.2,10,5,9999,99999,9,999999999,0.0,999,999,99
3022,1,29,2,0,*?*?*?*?*?*?*?*?*?*?*?*?*?*?*?*?*?*?*?*?*?*?,4.3,2.1,85,99618.3,0,-0,299,0.0,-0.0,0.0,0,0,0,0,203,6.2,10,5,9999,99999,9,999999999,0.0,999,999,99
3022,1,29,3,0,*?*?*?*?*?*?*?*?*?*?*?*?*?*?*?*?*?*?*?*?*?*?,4.1,1.7,85,99618.3,0,-0,298,0.0,-0.0,0.0,0,0,0,0,185,6.7,10,5,9999,99999,9,999999999,0.0,999,999,99
3022,1,29,4,0,*?*?*?*?*?*?*?*?*?*?*?*?*?*?*?*?*?*?*?*?*?*?,4.5,2.1,84,99618.3,0,-0,300,0.0,-0.0,0.0,0,0,0,0,167,1.0,10,5,9999,99999,9,999999999,0.0,999,999,99
3022,1,29,5,0,*?*?*?*?*?*?*?*?*?*?*?*?*?*?*?*?*?*?*?*?*?*?,3.9,1.3,83,99618.3,0,-0,298,0.0,-0.0,0.0,0,0,0,0,148,5.2,10,5,9999,99999,9,999999999,0.0,999,999,99
3022,1,29,6,0,*?*?*?*?*?*?*?*?*?*?*?*?*?*?*?*?*?*?*?*?*?*?,4.0,1.0,81,99618.3,0,-0,298,0.0,-0.0,0.0,0,0,0,0,130,4.6,10,5,9999,99999,9,999999999,0.0,999,999,99
3022,1,29,7,0,*?*?*?*?*?*?*?*?*?*?*?*?*?*?*?*?*?*?*?*?*?*?,3.9,0.8,80,99618.3,0,-0,298,0.0,-0.0,0.0,0,0,0,0,133,3.1,10,5,9999,99999,9,999999999,0.0,999,999,99
3022,1,29,8,0,*?*?*?*?*?*?*?*?*?*?*?*?*?*?*?*?*?*?*?*?*?*?,3.8,0.6,80,99618.3,76,1400,292,1.2,3.0,1.1,162,93,176,16,137,3.1,9,5,9999,99999,9,999999999,0.0,999,999,99
3022,1,29,9,0,*?*?*?*?*?*?*?*?*?*?*?*?*?*?*?*?*?*?*?*?*?*?,4.4,0.4,75,99618.3,238,1409,295,56.0,44.1,48.6,6203,3208,5743,1033,140,1.0,9,5,9999,99999,9,999999999,0.0,999,999,99
3022,1,29,10,0,*?*?*?*?*?*?*?*?*?*?*?*?*?*?*?*?*?*?*?*?*?*?,5.0,0.2,72,99618.3,360,1410,297,97.3,50.7,84.3,10674,4397,9542,2241,143,5.7,9,5,9999,99999,9,999999999,0.0,999,999,99
3022,1,29,11,0,*?*?*?*?*?*?*?*?*?*?*?*?*?*?*?*?*?*?*?*?*?*?,5.6,0.4,69,99618.3,433,1408,305,70.3,0.0,70.3,8224,0,8246,2888,147,7.2,10,5,9999,99999,9,999999999,0.0,999,999,99
3022,1,29,12,0,*?*?*?*?*?*?*?*?*?*?*?*?*?*?*?*?*?*?*?*?*?*?,5.6,0.2,68,99618.3,454,1410,305,74.3,0.0,74.3,8697,0,8720,3074,150,5.7,10,5,9999,99999,9,999999999,0.0,999,999,99
3022,1,29,13,0,*?*?*?*?*?*?*?*?*?*?*?*?*?*?*?*?*?*?*?*?*?*?,6.1,0.6,68,99618.3,419,1407,302,117.6,52.5,101.9,12906,4740,11521,2768,163,7.7,9,5,9999,99999,9,999999999,0.0,999,999,99
3022,1,29,14,0,*?*?*?*?*?*?*?*?*?*?*?*?*?*?*?*?*?*?*?*?*?*?,5.8,-0.8,61,99618.3,333,1407,306,50.8,0.0,50.8,5935,0,5948,2023,177,7.2,10,5,9999,99999,9,999999999,0.0,999,999,99
3022,1,29,15,0,*?*?*?*?*?*?*?*?*?*?*?*?*?*?*?*?*?*?*?*?*?*?,5.8,-0.4,63,99618.3,201,1410,306,25.0,0.0,25.0,2941,-0,2945,970,190,3.6,10,5,9999,99999,9,999999999,0.0,999,999,99
3022,1,29,16,0,*?*?*?*?*?*?*?*?*?*?*?*?*?*?*?*?*?*?*?*?*?*?,5.7,0.6,69,99618.3,31,1411,306,0.0,0.0,0.0,0,0,0,0,203,5.2,10,5,9999,99999,9,999999999,0.0,999,999,99
3022,1,29,17,0,*?*?*?*?*?*?*?*?*?*?*?*?*?*?*?*?*?*?*?*?*?*?,6.1,1.7,73,99618.3,0,-0,307,0.0,-0.0,0.0,0,0,0,0,217,1.5,10,5,9999,99999,9,999999999,0.0,999,999,99
3022,1,29,18,0,*?*?*?*?*?*?*?*?*?*?*?*?*?*?*?*?*?*?*?*?*?*?,5.4,2.1,79,99618.3,0,-0,304,0.0,-0.0,0.0,0,0,0,0,230,5.2,10,5,9999,99999,9,999999999,0.0,999,999,99
3022,1,29,19,0,*?*?*?*?*?*?*?*?*?*?*?*?*?*?*?*?*?*?*?*?*?*?,4.7,1.3,79,99618.3,0,-0,301,0.0,-0.0,0.0,0,0,0,0,227,4.6,10,5,9999,99999,9,999999999,0.0,999,999,99
3022,1,29,20,0,*?*?*?*?*?*?*?*?*?*?*?*?*?*?*?*?*?*?*?*?*?*?,4.9,1.9,81,99618.3,0,-0,302,0.0,-0.0,0.0,0,0,0,0,223,4.1,10,5,9999,99999,9,999999999,0.0,999,999,99
3022,1,29,21,0,*?*?*?*?*?*?*?*?*?*?*?*?*?*?*?*?*?*?*?*?*?*?,4.6,1.0,78,99618.3,0,-0,301,0.0,-0.0,0.0,0,0,0,0,220,4.1,10,5,9999,99999,9,999999999,0.0,999,999,99
3022,1,29,22,0,*?*?*?*?*?*?*?*?*?*?*?*?*?*?*?*?*?*?*?*?*?*?,5.0,1.5,77,99618.3,0,-0,302,0.0,-0.0,0.0,0,0,0,0,217,6.2,10,5,9999,99999,9,999999999,0.0,999,999,99
3022,1,29,23,0,*?*?*?*?*?*?*?*?*?*?*?*?*?*?*?*?*?*?*?*?*?*?,4.7,1.0,76,99618.3,0,-0,301,0.0,-0.0,0.0,0,0,0,0,213,11.3,10,5,9999,99999,9,999999999,0.4,999,999,99
3022,1,29,24,0,*?*?*?*?*?*?*?*?*?*?*?*?*?*?*?*?*?*?*?*?*?*?,6.1,5.1,93,99618.3,0,-0,307,0.0,-0.0,0.0,0,0,0,0,240,8.8,10,5,9999,99999,9,999999999,0.0,999,999,99
3022,1,30,1,0,*?*?*?*?*?*?*?*?*?*?*?*?*?*?*?*?*?*?*?*?*?*?,3.1,0.8,100,100214,0,-0,294,0.0,-0.0,0.0,0,0,0,0,217,4.6,10,5,9999,99999,9,999999999,0.0,999,999,99
3022,1,30,2,0,*?*?*?*?*?*?*?*?*?*?*?*?*?*?*?*?*?*?*?*?*?*?,2.1,0.6,100,100214,0,-0,290,0.0,-0.0,0.0,0,0,0,0,223,5.7,10,5,9999,99999,9,999999999,0.0,999,999,99
3022,1,30,3,0,*?*?*?*?*?*?*?*?*?*?*?*?*?*?*?*?*?*?*?*?*?*?,1.8,-0.0,100,100214,0,-0,289,0.0,-0.0,0.0,0,0,0,0,230,6.7,10,5,9999,99999,9,999999999,0.0,999,999,99
3022,1,30,4,0,*?*?*?*?*?*?*?*?*?*?*?*?*?*?*?*?*?*?*?*?*?*?,1.4,0.4,100,100214,0,-0,287,0.0,-0.0,0.0,0,0,0,0,237,4.1,10,5,9999,99999,9,999999999,0.0,999,999,99
3022,1,30,5,0,*?*?*?*?*?*?*?*?*?*?*?*?*?*?*?*?*?*?*?*?*?*?,1.9,0.2,100,100214,0,-0,289,0.0,-0.0,0.0,0,0,0,0,243,4.6,10,5,9999,99999,9,999999999,0.0,999,999,99
3022,1,30,6,0,*?*?*?*?*?*?*?*?*?*?*?*?*?*?*?*?*?*?*?*?*?*?,2.3,0.2,100,100214,0,-0,291,0.0,-0.0,0.0,0,0,0,0,250,4.6,10,5,9999,99999,9,999999999,0.0,999,999,99
3022,1,30,7,0,*?*?*?*?*?*?*?*?*?*?*?*?*?*?*?*?*?*?*?*?*?*?,2.5,1.3,100,100214,0,-0,292,0.0,-0.0,0.0,0,0,0,0,248,3.1,10,5,9999,99999,9,999999999,0.0,999,999,99
3022,1,30,8,0,*?*?*?*?*?*?*?*?*?*?*?*?*?*?*?*?*?*?*?*?*?*?,2.3,1.7,100,100214,82,1413,253,6.0,69.4,2.0,669,4018,356,78,247,3.6,2,1,9999,99999,9,999999999,0.0,999,999,99
3022,1,30,9,0,*?*?*?*?*?*?*?*?*?*?*?*?*?*?*?*?*?*?*?*?*?*?,2.8,2.1,100,100214,243,1405,270,107.2,325.5,50.9,11301,22717,6856,910,245,5.2,5,3,9999,99999,9,999999999,0.0,999,999,99
3022,1,30,10,0,*?*?*?*?*?*?*?*?*?*?*?*?*?*?*?*?*?*?*?*?*?*?,4.0,3.6,100,100214,365,1406,276,183.8,371.8,87.3,19185,31106,11271,1612,243,5.2,5,3,9999,99999,9,999999999,0.0,999,999,99
3022,1,30,11,0,*?*?*?*?*?*?*?*?*?*?*?*?*?*?*?*?*?*?*?*?*?*?,5.3,4.8,100,100214,439,1407,260,246.7,553.6,74.0,25619,49458,10862,1402,242,4.6,0,0,9999,99999,9,999999999,0.0,999,999,99
3022,1,30,12,0,*?*?*?*?*?*?*?*?*?*?*?*?*?*?*?*?*?*?*?*?*?*?,6.2,5.9,100,100214,460,1408,266,260.6,558.6,78.2,27065,50509,11411,1487,240,5.2,0,0,9999,99999,9,999999999,0.0,999,999,99
3022,1,30,13,0,*?*?*?*?*?*?*?*?*?*?*?*?*?*?*?*?*?*?*?*?*?*?,6.2,5.1,100,100214,426,1408,290,208.0,308.1,114.8,22097,27862,13381,2276,245,6.2,6,3,9999,99999,9,999999999,0.0,999,999,99
3022,1,30,14,0,*?*?*?*?*?*?*?*?*?*?*?*?*?*?*?*?*?*?*?*?*?*?,6.3,5.6,100,100214,340,1409,299,119.9,125.3,89.7,13094,10577,10359,1958,250,6.7,8,4,9999,99999,9,999999999,0.0,999,999,99
3022,1,30,15,0,*?*?*?*?*?*?*?*?*?*?*?*?*?*?*?*?*?*?*?*?*?*?,5.9,5.9,100,100214,207,1408,289,79.1,241.0,43.7,8328,15442,5910,778,255,5.7,6,3,9999,99999,9,999999999,0.0,999,999,99
3022,1,30,16,0,*?*?*?*?*?*?*?*?*?*?*?*?*?*?*?*?*?*?*?*?*?*?,6.0,5.9,100,100214,37,1402,302,0.0,0.0,0.0,0,0,0,0,260,4.1,9,5,9999,99999,9,999999999,0.0,999,999,99
3022,1,30,17,0,*?*?*?*?*?*?*?*?*?*?*?*?*?*?*?*?*?*?*?*?*?*?,5.6,5.5,100,100214,0,-0,304,0.0,-0.0,0.0,0,0,0,0,265,5.2,10,5,9999,99999,9,999999999,0.0,999,999,99
3022,1,30,18,0,*?*?*?*?*?*?*?*?*?*?*?*?*?*?*?*?*?*?*?*?*?*?,4.2,4.1,100,100214,0,-0,298,0.0,-0.0,0.0,0,0,0,0,270,6.2,10,5,9999,99999,9,999999999,0.0,999,999,99
3022,1,30,19,0,*?*?*?*?*?*?*?*?*?*?*?*?*?*?*?*?*?*?*?*?*?*?,4.0,3.9,100,100214,0,-0,298,0.0,-0.0,0.0,0,0,0,0,258,5.2,10,5,9999,99999,9,999999999,0.0,999,999,99
3022,1,30,20,0,*?*?*?*?*?*?*?*?*?*?*?*?*?*?*?*?*?*?*?*?*?*?,3.6,3.6,100,100214,0,-0,296,0.0,-0.0,0.0,0,0,0,0,247,6.7,10,5,9999,99999,9,999999999,0.0,999,999,99
3022,1,30,21,0,*?*?*?*?*?*?*?*?*?*?*?*?*?*?*?*?*?*?*?*?*?*?,4.1,4.1,100,100214,0,-0,298,0.0,-0.0,0.0,0,0,0,0,235,5.7,10,5,9999,99999,9,999999999,0.0,999,999,99
3022,1,30,22,0,*?*?*?*?*?*?*?*?*?*?*?*?*?*?*?*?*?*?*?*?*?*?,3.3,3.4,100,100214,0,-0,295,0.0,-0.0,0.0,0,0,0,0,223,4.6,10,5,9999,99999,9,999999999,0.0,999,999,99
3022,1,30,23,0,*?*?*?*?*?*?*?*?*?*?*?*?*?*?*?*?*?*?*?*?*?*?,2.6,2.5,100,100214,0,-0,292,0.0,-0.0,0.0,0,0,0,0,212,4.1,10,5,9999,99999,9,999999999,0.0,999,999,99
3022,1,30,24,0,*?*?*?*?*?*?*?*?*?*?*?*?*?*?*?*?*?*?*?*?*?*?,4.4,0.8,98,100214,0,-0,300,0.0,-0.0,0.0,0,0,0,0,210,5.7,10,5,9999,99999,9,999999999,0.8,999,999,99
3022,1,31,1,0,*?*?*?*?*?*?*?*?*?*?*?*?*?*?*?*?*?*?*?*?*?*?,0.5,0.4,100,100661,0,-0,283,0.0,-0.0,0.0,0,0,0,0,205,4.6,10,5,9999,99999,9,999999999,0.0,999,999,99
3022,1,31,2,0,*?*?*?*?*?*?*?*?*?*?*?*?*?*?*?*?*?*?*?*?*?*?,-0.5,-0.4,100,100661,0,-0,279,0.0,-0.0,0.0,0,0,0,0,210,4.6,10,5,9999,99999,9,999999999,0.0,999,999,99
3022,1,31,3,0,*?*?*?*?*?*?*?*?*?*?*?*?*?*?*?*?*?*?*?*?*?*?,-1.2,-1.3,100,100661,0,-0,277,0.0,-0.0,0.0,0,0,0,0,215,3.1,10,5,9999,99999,9,999999999,0.0,999,999,99
3022,1,31,4,0,*?*?*?*?*?*?*?*?*?*?*?*?*?*?*?*?*?*?*?*?*?*?,-0.5,-0.6,100,100661,0,-0,279,0.0,-0.0,0.0,0,0,0,0,220,3.6,10,5,9999,99999,9,999999999,0.0,999,999,99
3022,1,31,5,0,*?*?*?*?*?*?*?*?*?*?*?*?*?*?*?*?*?*?*?*?*?*?,-1.1,-1.1,100,100661,0,-0,277,0.0,-0.0,0.0,0,0,0,0,225,5.2,10,5,9999,99999,9,999999999,0.0,999,999,99
3022,1,31,6,0,*?*?*?*?*?*?*?*?*?*?*?*?*?*?*?*?*?*?*?*?*?*?,-1.5,-1.5,100,100661,0,-0,276,0.0,-0.0,0.0,0,0,0,0,230,5.2,10,5,9999,99999,9,999999999,0.0,999,999,99
3022,1,31,7,0,*?*?*?*?*?*?*?*?*?*?*?*?*?*?*?*?*?*?*?*?*?*?,-1.9,-1.9,100,100661,0,-0,274,0.0,-0.0,0.0,0,0,0,0,233,5.7,10,5,9999,99999,9,999999999,0.0,999,999,99
3022,1,31,8,0,*?*?*?*?*?*?*?*?*?*?*?*?*?*?*?*?*?*?*?*?*?*?,-1.3,-1.3,100,100661,87,1406,231,9.6,108.0,3.0,1067,6352,527,114,237,7.2,1,0,9999,99999,9,999999999,0.0,999,999,99
3022,1,31,9,0,*?*?*?*?*?*?*?*?*?*?*?*?*?*?*?*?*?*?*?*?*?*?,-0.7,-0.6,100,100661,249,1407,230,118.8,469.8,35.6,12407,34638,5594,669,240,6.2,0,0,9999,99999,9,999999999,0.0,999,999,99
3022,1,31,10,0,*?*?*?*?*?*?*?*?*?*?*?*?*?*?*?*?*?*?*?*?*?*?,0.8,0.8,100,100661,371,1406,237,201.1,533.6,60.3,20887,45377,9029,1131,243,5.7,0,0,9999,99999,9,999999999,0.0,999,999,99
3022,1,31,11,0,*?*?*?*?*?*?*?*?*?*?*?*?*?*?*?*?*?*?*?*?*?*?,3.0,2.9,100,100661,445,1406,248,251.0,555.2,75.3,26059,49786,11028,1428,247,6.7,0,0,9999,99999,9,999999999,0.0,999,999,99
3022,1,31,12,0,*?*?*?*?*?*?*?*?*?*?*?*?*?*?*?*?*?*?*?*?*?*?,3.4,2.3,100,100661,466,1407,249,265.0,560.0,79.5,27518,50821,11581,1514,250,7.7,0,0,9999,99999,9,999999999,0.0,999,999,99
3022,1,31,13,0,*?*?*?*?*?*?*?*?*?*?*?*?*?*?*?*?*?*?*?*?*?*?,4.2,1.3,100,100661,432,1407,250,242.2,551.9,72.6,25143,49094,10681,1374,250,7.7,0,0,9999,99999,9,999999999,0.0,999,999,99
3022,1,31,14,0,*?*?*?*?*?*?*?*?*?*?*?*?*?*?*?*?*?*?*?*?*?*?,4.3,0.4,100,100661,346,1407,249,184.1,524.1,55.2,19128,43564,8334,1034,250,5.7,0,0,9999,99999,9,999999999,0.0,999,999,99
3022,1,31,15,0,*?*?*?*?*?*?*?*?*?*?*?*?*?*?*?*?*?*?*?*?*?*?,3.8,0.6,100,100661,213,1404,262,93.6,393.3,34.0,9694,26988,5269,626,250,6.7,3,2,9999,99999,9,999999999,0.0,999,999,99
3022,1,31,16,0,*?*?*?*?*?*?*?*?*?*?*?*?*?*?*?*?*?*?*?*?*?*?,4.2,1.7,100,100661,43,1394,284,0.0,0.0,0.0,0,0,0,0,250,6.7,7,4,9999,99999,9,999999999,0.1,999,999,99
3022,1,31,17,0,*?*?*?*?*?*?*?*?*?*?*?*?*?*?*?*?*?*?*?*?*?*?,3.4,-0.4,100,100661,0,-0,296,0.0,-0.0,0.0,0,0,0,0,250,6.2,10,5,9999,99999,9,999999999,0.1,999,999,99
3022,1,31,18,0,*?*?*?*?*?*?*?*?*?*?*?*?*?*?*?*?*?*?*?*?*?*?,2.3,-1.1,100,100661,0,-0,291,0.0,-0.0,0.0,0,0,0,0,250,4.6,10,5,9999,99999,9,999999999,0.0,999,999,99
3022,1,31,19,0,*?*?*?*?*?*?*?*?*?*?*?*?*?*?*?*?*?*?*?*?*?*?,1.8,-1.5,100,100661,0,-0,289,0.0,-0.0,0.0,0,0,0,0,248,3.6,10,5,9999,99999,9,999999999,0.0,999,999,99
3022,1,31,20,0,*?*?*?*?*?*?*?*?*?*?*?*?*?*?*?*?*?*?*?*?*?*?,1.5,-1.9,100,100661,0,-0,288,0.0,-0.0,0.0,0,0,0,0,247,3.1,10,5,9999,99999,9,999999999,0.0,999,999,99
3022,1,31,21,0,*?*?*?*?*?*?*?*?*?*?*?*?*?*?*?*?*?*?*?*?*?*?,1.2,-1.9,100,100661,0,-0,287,0.0,-0.0,0.0,0,0,0,0,245,2.6,10,5,9999,99999,9,999999999,0.2,999,999,99
3022,1,31,22,0,*?*?*?*?*?*?*?*?*?*?*?*?*?*?*?*?*?*?*?*?*?*?,1.6,-3.1,100,100661,0,-0,289,0.0,-0.0,0.0,0,0,0,0,243,2.1,10,5,9999,99999,9,999999999,0.5,999,999,99
3022,1,31,23,0,*?*?*?*?*?*?*?*?*?*?*?*?*?*?*?*?*?*?*?*?*?*?,0.3,-5.6,98,100661,0,-0,283,0.0,-0.0,0.0,0,0,0,0,242,3.6,10,5,9999,99999,9,999999999,0.0,999,999,99
3022,1,31,24,0,*?*?*?*?*?*?*?*?*?*?*?*?*?*?*?*?*?*?*?*?*?*?,1.8,1.7,100,100661,0,-0,289,0.0,-0.0,0.0,0,0,0,0,200,2.1,10,5,9999,99999,9,999999999,0.0,999,999,99
3022,2,1,1,0,*?*?*?*?*?*?*?*?*?*?*?*?*?*?*?*?*?*?*?*?*?*?,-2.0,-5.3,81,100127,0,-0,274,0.0,-0.0,0.0,0,0,0,0,238,2.6,10,5,9999,99999,9,999999999,0.0,999,999,99
3022,2,1,2,0,*?*?*?*?*?*?*?*?*?*?*?*?*?*?*?*?*?*?*?*?*?*?,-2.6,-5.3,87,100127,0,-0,272,0.0,-0.0,0.0,0,0,0,0,237,3.1,10,5,9999,99999,9,999999999,0.0,999,999,99
3022,2,1,3,0,*?*?*?*?*?*?*?*?*?*?*?*?*?*?*?*?*?*?*?*?*?*?,-3.3,-8.0,72,100127,0,-0,269,0.0,-0.0,0.0,0,0,0,0,235,2.1,10,5,9999,99999,9,999999999,0.0,999,999,99
3022,2,1,4,0,*?*?*?*?*?*?*?*?*?*?*?*?*?*?*?*?*?*?*?*?*?*?,-2.8,-7.6,71,100127,0,-0,271,0.0,-0.0,0.0,0,0,0,0,233,3.1,10,5,9999,99999,9,999999999,0.0,999,999,99
3022,2,1,5,0,*?*?*?*?*?*?*?*?*?*?*?*?*?*?*?*?*?*?*?*?*?*?,-3.6,-9.6,65,100127,0,-0,268,0.0,-0.0,0.0,0,0,0,0,232,2.6,10,5,9999,99999,9,999999999,0.0,999,999,99
3022,2,1,6,0,*?*?*?*?*?*?*?*?*?*?*?*?*?*?*?*?*?*?*?*?*?*?,-3.8,-7.3,81,100127,0,-0,267,0.0,-0.0,0.0,0,0,0,0,230,3.6,10,5,9999,99999,9,999999999,0.0,999,999,99
3022,2,1,7,0,*?*?*?*?*?*?*?*?*?*?*?*?*?*?*?*?*?*?*?*?*?*?,-4.1,-11.4,58,100127,0,-0,266,0.0,-0.0,0.0,0,0,0,0,235,4.1,10,5,9999,99999,9,999999999,0.0,999,999,99
3022,2,1,8,0,*?*?*?*?*?*?*?*?*?*?*?*?*?*?*?*?*?*?*?*?*?*?,-3.5,-8.4,72,100127,93,1413,262,6.7,13.6,5.8,793,484,831,90,240,5.7,9,5,9999,99999,9,999999999,0.0,999,999,99
3022,2,1,9,0,*?*?*?*?*?*?*?*?*?*?*?*?*?*?*?*?*?*?*?*?*?*?,-2.9,-9.6,61,100127,255,1407,265,61.9,45.4,53.6,6839,3411,6322,1145,245,3.6,9,5,9999,99999,9,999999999,0.0,999,999,99
3022,2,1,10,0,*?*?*?*?*?*?*?*?*?*?*?*?*?*?*?*?*?*?*?*?*?*?,-1.2,-4.5,82,100127,377,1405,272,103.4,51.3,89.7,11350,4510,10141,2397,250,4.6,9,5,9999,99999,9,999999999,0.0,999,999,99
3022,2,1,11,0,*?*?*?*?*?*?*?*?*?*?*?*?*?*?*?*?*?*?*?*?*?*?,-0.1,-4.2,77,100127,452,1408,276,128.6,53.3,111.5,14120,4895,12597,3068,255,6.7,9,5,9999,99999,9,999999999,0.0,999,999,99
3022,2,1,12,0,*?*?*?*?*?*?*?*?*?*?*?*?*?*?*?*?*?*?*?*?*?*?,0.8,-1.3,93,100127,473,1408,280,135.7,53.7,117.7,14902,4985,13290,3265,260,6.2,9,5,9999,99999,9,999999999,0.0,999,999,99
3022,2,1,13,0,*?*?*?*?*?*?*?*?*?*?*?*?*?*?*?*?*?*?*?*?*?*?,0.4,-1.9,90,100127,439,1408,278,124.2,53.0,107.7,13640,4836,12172,2949,273,6.7,9,5,9999,99999,9,999999999,0.0,999,999,99
3022,2,1,14,0,*?*?*?*?*?*?*?*?*?*?*?*?*?*?*?*?*?*?*?*?*?*?,0.7,-1.3,93,100127,353,1409,279,95.0,50.4,82.4,10425,4353,9322,2184,287,6.7,9,5,9999,99999,9,999999999,0.0,999,999,99
3022,2,1,15,0,*?*?*?*?*?*?*?*?*?*?*?*?*?*?*?*?*?*?*?*?*?*?,0.9,-0.0,100,100127,220,1408,280,50.0,42.5,43.3,5545,2982,5141,918,300,6.2,9,5,9999,99999,9,999999999,0.0,999,999,99
3022,2,1,16,0,*?*?*?*?*?*?*?*?*?*?*?*?*?*?*?*?*?*?*?*?*?*?,0.6,-1.5,93,100127,50,1414,279,0.0,0.0,0.0,0,0,0,0,313,6.7,9,5,9999,99999,9,999999999,0.0,999,999,99
3022,2,1,17,0,*?*?*?*?*?*?*?*?*?*?*?*?*?*?*?*?*?*?*?*?*?*?,0.5,-1.7,90,100127,0,-0,284,0.0,-0.0,0.0,0,0,0,0,327,6.2,10,5,9999,99999,9,999999999,0.0,999,999,99
3022,2,1,18,0,*?*?*?*?*?*?*?*?*?*?*?*?*?*?*?*?*?*?*?*?*?*?,-1.3,-2.7,97,100127,0,-0,277,0.0,-0.0,0.0,0,0,0,0,340,5.7,10,5,9999,99999,9,999999999,0.0,999,999,99
3022,2,1,19,0,*?*?*?*?*?*?*?*?*?*?*?*?*?*?*?*?*?*?*?*?*?*?,-1.2,-1.7,100,100127,0,-0,277,0.0,-0.0,0.0,0,0,0,0,337,4.6,10,5,9999,99999,9,999999999,0.0,999,999,99
3022,2,1,20,0,*?*?*?*?*?*?*?*?*?*?*?*?*?*?*?*?*?*?*?*?*?*?,-2.3,-2.4,100,100127,0,-0,272,0.0,-0.0,0.0,0,0,0,0,333,5.7,10,5,9999,99999,9,999999999,0.0,999,999,99
3022,2,1,21,0,*?*?*?*?*?*?*?*?*?*?*?*?*?*?*?*?*?*?*?*?*?*?,-1.8,-1.9,100,100127,0,-0,274,0.0,-0.0,0.0,0,0,0,0,330,4.6,10,5,9999,99999,9,999999999,0.0,999,999,99
3022,2,1,22,0,*?*?*?*?*?*?*?*?*?*?*?*?*?*?*?*?*?*?*?*?*?*?,-2.5,-2.4,100,100127,0,-0,272,0.0,-0.0,0.0,0,0,0,0,327,5.2,10,5,9999,99999,9,999999999,0.0,999,999,99
3022,2,1,23,0,*?*?*?*?*?*?*?*?*?*?*?*?*?*?*?*?*?*?*?*?*?*?,-2.6,-2.7,100,100127,0,-0,271,0.0,-0.0,0.0,0,0,0,0,323,4.6,10,5,9999,99999,9,999999999,0.0,999,999,99
3022,2,1,24,0,*?*?*?*?*?*?*?*?*?*?*?*?*?*?*?*?*?*?*?*?*?*?,-1.0,-5.6,74,100127,0,-0,278,0.0,-0.0,0.0,0,0,0,0,240,4.6,10,5,9999,99999,9,999999999,0.0,999,999,99
3022,2,2,1,0,*?*?*?*?*?*?*?*?*?*?*?*?*?*?*?*?*?*?*?*?*?*?,-2.2,-2.2,100,101893,0,-0,273,0.0,-0.0,0.0,0,0,0,0,318,1.0,10,5,9999,99999,9,999999999,0.1,999,999,99
3022,2,2,2,0,*?*?*?*?*?*?*?*?*?*?*?*?*?*?*?*?*?*?*?*?*?*?,-2.0,-1.9,100,101893,0,-0,274,0.0,-0.0,0.0,0,0,0,0,317,2.1,10,5,9999,99999,9,999999999,0.0,999,999,99
3022,2,2,3,0,*?*?*?*?*?*?*?*?*?*?*?*?*?*?*?*?*?*?*?*?*?*?,-2.6,-2.7,100,101893,0,-0,271,0.0,-0.0,0.0,0,0,0,0,315,2.1,10,5,9999,99999,9,999999999,0.0,999,999,99
3022,2,2,4,0,*?*?*?*?*?*?*?*?*?*?*?*?*?*?*?*?*?*?*?*?*?*?,-2.0,-2.7,96,101893,0,-0,274,0.0,-0.0,0.0,0,0,0,0,313,1.0,10,5,9999,99999,9,999999999,0.0,999,999,99
3022,2,2,5,0,*?*?*?*?*?*?*?*?*?*?*?*?*?*?*?*?*?*?*?*?*?*?,-2.9,-3.4,96,101893,0,-0,270,0.0,-0.0,0.0,0,0,0,0,312,1.0,10,5,9999,99999,9,999999999,0.0,999,999,99
3022,2,2,6,0,*?*?*?*?*?*?*?*?*?*?*?*?*?*?*?*?*?*?*?*?*?*?,-3.8,-5.0,90,101893,0,-0,267,0.0,-0.0,0.0,0,0,0,0,310,1.5,10,5,9999,99999,9,999999999,0.0,999,999,99
3022,2,2,7,0,*?*?*?*?*?*?*?*?*?*?*?*?*?*?*?*?*?*?*?*?*?*?,-3.1,-3.7,97,101893,0,-0,269,0.0,-0.0,0.0,0,0,0,0,315,1.5,10,5,9999,99999,9,999999999,0.0,999,999,99
3022,2,2,8,0,*?*?*?*?*?*?*?*?*?*?*?*?*?*?*?*?*?*?*?*?*?*?,-2.4,-2.4,100,101893,98,1403,267,8.7,16.5,7.5,1023,771,966,155,320,4.1,9,5,9999,99999,9,999999999,0.0,999,999,99
3022,2,2,9,0,*?*?*?*?*?*?*?*?*?*?*?*?*?*?*?*?*?*?*?*?*?*?,-1.4,-3.1,87,101893,261,1407,266,84.7,115.0,63.3,9278,8705,7385,1355,325,7.2,8,4,9999,99999,9,999999999,0.0,999,999,99
3022,2,2,10,0,*?*?*?*?*?*?*?*?*?*?*?*?*?*?*?*?*?*?*?*?*?*?,-0.4,-3.4,79,101893,384,1408,275,105.6,51.5,91.5,11585,4547,10351,2453,330,7.7,9,5,9999,99999,9,999999999,0.0,999,999,99
3022,2,2,11,0,*?*?*?*?*?*?*?*?*?*?*?*?*?*?*?*?*?*?*?*?*?*?,1.9,-0.8,82,101893,458,1407,284,130.8,53.4,113.4,14364,4924,12813,3129,335,8.2,9,5,9999,99999,9,999999999,0.0,999,999,99
3022,2,2,12,0,*?*?*?*?*?*?*?*?*?*?*?*?*?*?*?*?*?*?*?*?*?*?,2.9,-0.4,79,101893,479,1406,289,138.0,53.9,119.6,15152,5013,13510,3328,340,7.2,9,5,9999,99999,9,999999999,0.0,999,999,99
3022,2,2,13,0,*?*?*?*?*?*?*?*?*?*?*?*?*?*?*?*?*?*?*?*?*?*?,2.7,-0.8,77,101893,445,1405,288,126.5,53.1,109.7,13892,4867,12394,3010,333,7.7,9,5,9999,99999,9,999999999,0.0,999,999,99
3022,2,2,14,0,*?*?*?*?*?*?*?*?*?*?*?*?*?*?*?*?*?*?*?*?*?*?,2.6,-1.7,72,101893,359,1406,287,97.3,50.7,84.3,10675,4398,9543,2240,327,7.7,9,5,9999,99999,9,999999999,0.0,999,999,99
3022,2,2,15,0,*?*?*?*?*?*?*?*?*?*?*?*?*?*?*?*?*?*?*?*?*?*?,2.8,1.0,89,101893,226,1404,288,52.2,43.1,45.3,5788,3068,5363,960,320,6.7,9,5,9999,99999,9,999999999,0.0,999,999,99
3022,2,2,16,0,*?*?*?*?*?*?*?*?*?*?*?*?*?*?*?*?*?*?*?*?*?*?,2.8,1.9,94,101893,56,1403,288,0.0,0.0,0.0,0,0,0,0,313,6.2,9,5,9999,99999,9,999999999,0.0,999,999,99
3022,2,2,17,0,*?*?*?*?*?*?*?*?*?*?*?*?*?*?*?*?*?*?*?*?*?*?,1.2,-0.4,89,101893,0,-0,286,0.0,-0.0,0.0,0,0,0,0,307,6.7,10,5,9999,99999,9,999999999,0.0,999,999,99
3022,2,2,18,0,*?*?*?*?*?*?*?*?*?*?*?*?*?*?*?*?*?*?*?*?*?*?,0.5,-1.3,87,101893,0,-0,284,0.0,-0.0,0.0,0,0,0,0,300,5.2,10,5,9999,99999,9,999999999,0.3,999,999,99
3022,2,2,19,0,*?*?*?*?*?*?*?*?*?*?*?*?*?*?*?*?*?*?*?*?*?*?,0.5,-0.6,92,101893,0,-0,284,0.0,-0.0,0.0,0,0,0,0,288,4.1,10,5,9999,99999,9,999999999,0.4,999,999,99
3022,2,2,20,0,*?*?*?*?*?*?*?*?*?*?*?*?*?*?*?*?*?*?*?*?*?*?,-0.6,-0.6,100,101893,0,-0,279,0.0,-0.0,0.0,0,0,0,0,277,5.7,10,5,9999,99999,9,999999999,0.4,999,999,99
3022,2,2,21,0,*?*?*?*?*?*?*?*?*?*?*?*?*?*?*?*?*?*?*?*?*?*?,-0.9,-0.8,100,101893,0,-0,278,0.0,-0.0,0.0,0,0,0,0,265,5.7,10,5,9999,99999,9,999999999,0.4,999,999,99
3022,2,2,22,0,*?*?*?*?*?*?*?*?*?*?*?*?*?*?*?*?*?*?*?*?*?*?,-1.1,-1.1,100,101893,0,-0,277,0.0,-0.0,0.0,0,0,0,0,253,4.6,10,5,9999,99999,9,999999999,0.4,999,999,99
3022,2,2,23,0,*?*?*?*?*?*?*?*?*?*?*?*?*?*?*?*?*?*?*?*?*?*?,-1.0,-1.1,100,101893,0,-0,277,0.0,-0.0,0.0,0,0,0,0,242,5.2,10,5,9999,99999,9,999999999,0.5,999,999,99
3022,2,2,24,0,*?*?*?*?*?*?*?*?*?*?*?*?*?*?*?*?*?*?*?*?*?*?,-2.6,-2.7,100,101893,0,-0,271,0.0,-0.0,0.0,0,0,0,0,320,2.6,10,5,9999,99999,9,999999999,0.4,999,999,99
3022,2,3,1,0,*?*?*?*?*?*?*?*?*?*?*?*?*?*?*?*?*?*?*?*?*?*?,-0.4,-1.9,86,101570,0,-0,280,0.0,-0.0,0.0,0,0,0,0,223,4.6,10,5,9999,99999,9,999999999,0.0,999,999,99
3022,2,3,2,0,*?*?*?*?*?*?*?*?*?*?*?*?*?*?*?*?*?*?*?*?*?*?,0.2,-2.4,79,101570,0,-0,283,0.0,-0.0,0.0,0,0,0,0,217,2.1,10,5,9999,99999,9,999999999,0.0,999,999,99
3022,2,3,3,0,*?*?*?*?*?*?*?*?*?*?*?*?*?*?*?*?*?*?*?*?*?*?,-0.2,-1.7,88,101570,0,-0,281,0.0,-0.0,0.0,0,0,0,0,210,4.1,10,5,9999,99999,9,999999999,0.3,999,999,99
3022,2,3,4,0,*?*?*?*?*?*?*?*?*?*?*?*?*?*?*?*?*?*?*?*?*?*?,-0.6,-1.7,90,101570,0,-0,279,0.0,-0.0,0.0,0,0,0,0,203,3.1,10,5,9999,99999,9,999999999,0.4,999,999,99
3022,2,3,5,0,*?*?*?*?*?*?*?*?*?*?*?*?*?*?*?*?*?*?*?*?*?*?,-0.5,-1.7,89,101570,0,-0,280,0.0,-0.0,0.0,0,0,0,0,197,4.6,10,5,9999,99999,9,999999999,0.4,999,999,99
3022,2,3,6,0,*?*?*?*?*?*?*?*?*?*?*?*?*?*?*?*?*?*?*?*?*?*?,-1.1,-2.2,90,101570,0,-0,277,0.0,-0.0,0.0,0,0,0,0,190,4.6,10,5,9999,99999,9,999999999,0.0,999,999,99
3022,2,3,7,0,*?*?*?*?*?*?*?*?*?*?*?*?*?*?*?*?*?*?*?*?*?*?,-1.8,-3.4,85,101570,0,-0,275,0.0,-0.0,0.0,0,0,0,0,208,4.1,10,5,9999,99999,9,999999999,0.1,999,999,99
3022,2,3,8,0,*?*?*?*?*?*?*?*?*?*?*?*?*?*?*?*?*?*?*?*?*?*?,-0.6,-2.9,81,101570,104,1405,274,10.7,19.1,9.2,1245,920,1173,191,227,4.1,9,5,9999,99999,9,999999999,0.0,999,999,99
3022,2,3,9,0,*?*?*?*?*?*?*?*?*?*?*?*?*?*?*?*?*?*?*?*?*?*?,0.5,-2.7,77,101570,267,1406,273,87.4,116.1,65.4,9576,8873,7618,1401,245,3.1,8,4,9999,99999,9,999999999,0.0,999,999,99
3022,2,3,10,0,*?*?*?*?*?*?*?*?*?*?*?*?*?*?*?*?*?*?*?*?*?*?,1.4,-1.5,79,101570,390,1406,277,142.8,129.7,106.8,15566,11517,12270,2363,263,2.6,8,4,9999,99999,9,999999999,0.0,999,999,99
3022,2,3,11,0,*?*?*?*?*?*?*?*?*?*?*?*?*?*?*?*?*?*?*?*?*?*?,2.8,-0.6,77,101570,465,1408,283,176.3,134.5,131.9,19221,12615,15073,2985,282,4.1,8,4,9999,99999,9,999999999,0.0,999,999,99
3022,2,3,12,0,*?*?*?*?*?*?*?*?*?*?*?*?*?*?*?*?*?*?*?*?*?*?,4.2,0.4,76,101570,486,1407,289,185.9,135.6,139.0,20262,12876,15865,3168,300,2.6,8,4,9999,99999,9,999999999,0.0,999,999,99
3022,2,3,13,0,*?*?*?*?*?*?*?*?*?*?*?*?*?*?*?*?*?*?*?*?*?*?,4.1,-0.0,73,101570,452,1406,288,170.7,133.8,127.7,18610,12452,14605,2879,297,2.6,8,4,9999,99999,9,999999999,0.0,999,999,99
3022,2,3,14,0,*?*?*?*?*?*?*?*?*?*?*?*?*?*?*?*?*?*?*?*?*?*?,4.0,-1.5,66,101570,366,1407,293,99.6,50.9,86.3,10929,4441,9768,2299,293,4.1,9,5,9999,99999,9,999999999,0.0,999,999,99
3022,2,3,15,0,*?*?*?*?*?*?*?*?*?*?*?*?*?*?*?*?*?*?*?*?*?*?,4.3,-0.8,67,101570,233,1406,294,54.5,43.7,47.2,6034,3152,5589,1003,290,2.6,9,5,9999,99999,9,999999999,0.0,999,999,99
3022,2,3,16,0,*?*?*?*?*?*?*?*?*?*?*?*?*?*?*?*?*?*?*?*?*?*?,3.9,-1.1,68,101570,63,1415,298,0.0,0.0,0.0,0,0,0,0,287,4.1,10,5,9999,99999,9,999999999,0.0,999,999,99
3022,2,3,17,0,*?*?*?*?*?*?*?*?*?*?*?*?*?*?*?*?*?*?*?*?*?*?,3.4,-1.9,66,101570,0,-0,296,0.0,-0.0,0.0,0,0,0,0,283,4.6,10,5,9999,99999,9,999999999,0.0,999,999,99
3022,2,3,18,0,*?*?*?*?*?*?*?*?*?*?*?*?*?*?*?*?*?*?*?*?*?*?,2.5,-3.9,59,101570,0,-0,292,0.0,-0.0,0.0,0,0,0,0,280,5.2,10,5,9999,99999,9,999999999,0.0,999,999,99
3022,2,3,19,0,*?*?*?*?*?*?*?*?*?*?*?*?*?*?*?*?*?*?*?*?*?*?,1.6,-4.5,61,101570,0,-0,289,0.0,-0.0,0.0,0,0,0,0,278,9.3,10,5,9999,99999,9,999999999,0.0,999,999,99
3022,2,3,20,0,*?*?*?*?*?*?*?*?*?*?*?*?*?*?*?*?*?*?*?*?*?*?,0.7,-4.2,67,101570,0,-0,285,0.0,-0.0,0.0,0,0,0,0,277,9.8,10,5,9999,99999,9,999999999,0.0,999,999,99
3022,2,3,21,0,*?*?*?*?*?*?*?*?*?*?*?*?*?*?*?*?*?*?*?*?*?*?,1.4,-4.8,60,101570,0,-0,288,0.0,-0.0,0.0,0,0,0,0,275,5.2,10,5,9999,99999,9,999999999,0.0,999,999,99
3022,2,3,22,0,*?*?*?*?*?*?*?*?*?*?*?*?*?*?*?*?*?*?*?*?*?*?,-0.2,-7.6,53,101570,0,-0,282,0.0,-0.0,0.0,0,0,0,0,273,7.7,10,5,9999,99999,9,999999999,0.0,999,999,99
3022,2,3,23,0,*?*?*?*?*?*?*?*?*?*?*?*?*?*?*?*?*?*?*?*?*?*?,-0.2,-8.8,47,101570,0,-0,282,0.0,-0.0,0.0,0,0,0,0,272,7.7,10,5,9999,99999,9,999999999,0.0,999,999,99
3022,2,3,24,0,*?*?*?*?*?*?*?*?*?*?*?*?*?*?*?*?*?*?*?*?*?*?,-1.0,-1.5,94,101570,0,-0,278,0.0,-0.0,0.0,0,0,0,0,230,3.1,10,5,9999,99999,9,999999999,0.5,999,999,99
3022,2,4,1,0,*?*?*?*?*?*?*?*?*?*?*?*?*?*?*?*?*?*?*?*?*?*?,-0.7,-6.0,66,100956,0,-0,279,0.0,-0.0,0.0,0,0,0,0,273,6.2,10,5,9999,99999,9,999999999,0.0,999,999,99
3022,2,4,2,0,*?*?*?*?*?*?*?*?*?*?*?*?*?*?*?*?*?*?*?*?*?*?,-1.2,-4.5,77,100956,0,-0,277,0.0,-0.0,0.0,0,0,0,0,277,7.7,10,5,9999,99999,9,999999999,0.0,999,999,99
3022,2,4,3,0,*?*?*?*?*?*?*?*?*?*?*?*?*?*?*?*?*?*?*?*?*?*?,-1.4,-5.0,74,100956,0,-0,276,0.0,-0.0,0.0,0,0,0,0,280,5.7,10,5,9999,99999,9,999999999,0.0,999,999,99
3022,2,4,4,0,*?*?*?*?*?*?*?*?*?*?*?*?*?*?*?*?*?*?*?*?*?*?,-1.5,-5.6,71,100956,0,-0,276,0.0,-0.0,0.0,0,0,0,0,283,6.2,10,5,9999,99999,9,999999999,0.0,999,999,99
3022,2,4,5,0,*?*?*?*?*?*?*?*?*?*?*?*?*?*?*?*?*?*?*?*?*?*?,-2.4,-6.3,72,100956,0,-0,273,0.0,-0.0,0.0,0,0,0,0,287,7.2,10,5,9999,99999,9,999999999,0.0,999,999,99
3022,2,4,6,0,*?*?*?*?*?*?*?*?*?*?*?*?*?*?*?*?*?*?*?*?*?*?,-3.2,-6.6,75,100956,0,-0,269,0.0,-0.0,0.0,0,0,0,0,290,5.7,10,5,9999,99999,9,999999999,0.0,999,999,99
3022,2,4,7,0,*?*?*?*?*?*?*?*?*?*?*?*?*?*?*?*?*?*?*?*?*?*?,-2.6,-5.6,79,100956,0,-0,272,0.0,-0.0,0.0,0,0,0,0,287,6.7,10,5,9999,99999,9,999999999,0.0,999,999,99
3022,2,4,8,0,*?*?*?*?*?*?*?*?*?*?*?*?*?*?*?*?*?*?*?*?*?*?,-2.0,-4.8,80,100956,110,1406,274,7.3,0.0,7.3,902,-0,901,292,283,3.1,10,5,9999,99999,9,999999999,0.0,999,999,99
3022,2,4,9,0,*?*?*?*?*?*?*?*?*?*?*?*?*?*?*?*?*?*?*?*?*?*?,-0.8,-3.4,82,100956,273,1405,279,39.2,0.0,39.2,4583,0,4591,1536,280,3.1,10,5,9999,99999,9,999999999,0.0,999,999,99
3022,2,4,10,0,*?*?*?*?*?*?*?*?*?*?*?*?*?*?*?*?*?*?*?*?*?*?,0.4,-2.2,82,100956,396,1405,283,63.3,0.0,63.3,7392,0,7411,2567,277,1.0,10,5,9999,99999,9,999999999,0.0,999,999,99
3022,2,4,11,0,*?*?*?*?*?*?*?*?*?*?*?*?*?*?*?*?*?*?*?*?*?*?,1.9,-1.9,76,100956,471,1405,290,77.9,0.0,77.9,9121,0,9146,3240,273,4.1,10,5,9999,99999,9,999999999,0.0,999,999,99
3022,2,4,12,0,*?*?*?*?*?*?*?*?*?*?*?*?*?*?*?*?*?*?*?*?*?*?,3.2,-0.4,78,100956,492,1404,295,82.1,0.0,82.1,9616,0,9643,3438,270,6.7,10,5,9999,99999,9,999999999,0.0,999,999,99
3022,2,4,13,0,*?*?*?*?*?*?*?*?*?*?*?*?*?*?*?*?*?*?*?*?*?*?,3.6,-0.8,73,100956,459,1406,297,75.5,0.0,75.5,8836,0,8860,3128,262,5.7,10,5,9999,99999,9,999999999,0.0,999,999,99
3022,2,4,14,0,*?*?*?*?*?*?*?*?*?*?*?*?*?*?*?*?*?*?*?*?*?*?,3.5,-1.7,68,100956,373,1407,296,58.7,0.0,58.7,6849,0,6866,2362,253,7.2,10,5,9999,99999,9,999999999,0.0,999,999,99
3022,2,4,15,0,*?*?*?*?*?*?*?*?*?*?*?*?*?*?*?*?*?*?*?*?*?*?,3.7,-1.7,68,100956,240,1407,297,32.7,0.0,32.7,3827,0,3833,1272,245,5.7,10,5,9999,99999,9,999999999,0.1,999,999,99
3022,2,4,16,0,*?*?*?*?*?*?*?*?*?*?*?*?*?*?*?*?*?*?*?*?*?*?,3.5,-0.2,78,100956,69,1404,296,0.0,0.0,0.0,0,0,0,0,237,5.2,10,5,9999,99999,9,999999999,0.2,999,999,99
3022,2,4,17,0,*?*?*?*?*?*?*?*?*?*?*?*?*?*?*?*?*?*?*?*?*?*?,2.8,-1.7,72,100956,0,-0,293,0.0,-0.0,0.0,0,0,0,0,228,3.1,10,5,9999,99999,9,999999999,0.0,999,999,99
3022,2,4,18,0,*?*?*?*?*?*?*?*?*?*?*?*?*?*?*?*?*?*?*?*?*?*?,1.3,-2.2,77,100956,0,-0,287,0.0,-0.0,0.0,0,0,0,0,220,1.5,10,5,9999,99999,9,999999999,0.0,999,999,99
3022,2,4,19,0,*?*?*?*?*?*?*?*?*?*?*?*?*?*?*?*?*?*?*?*?*?*?,1.2,-2.4,76,100956,0,-0,287,0.0,-0.0,0.0,0,0,0,0,227,0.5,10,5,9999,99999,9,999999999,0.0,999,999,99
3022,2,4,20,0,*?*?*?*?*?*?*?*?*?*?*?*?*?*?*?*?*?*?*?*?*?*?,-0.8,-3.7,80,100956,0,-0,279,0.0,-0.0,0.0,0,0,0,0,233,1.5,10,5,9999,99999,9,999999999,0.0,999,999,99
3022,2,4,21,0,*?*?*?*?*?*?*?*?*?*?*?*?*?*?*?*?*?*?*?*?*?*?,-1.0,-3.4,83,100956,0,-0,278,0.0,-0.0,0.0,0,0,0,0,240,2.1,10,5,9999,99999,9,999999999,0.0,999,999,99
3022,2,4,22,0,*?*?*?*?*?*?*?*?*?*?*?*?*?*?*?*?*?*?*?*?*?*?,-0.5,-2.2,88,100956,0,-0,280,0.0,-0.0,0.0,0,0,0,0,247,2.6,10,5,9999,99999,9,999999999,0.0,999,999,99
3022,2,4,23,0,*?*?*?*?*?*?*?*?*?*?*?*?*?*?*?*?*?*?*?*?*?*?,-1.0,-2.2,92,100956,0,-0,278,0.0,-0.0,0.0,0,0,0,0,253,3.6,10,5,9999,99999,9,999999999,0.0,999,999,99
3022,2,4,24,0,*?*?*?*?*?*?*?*?*?*?*?*?*?*?*?*?*?*?*?*?*?*?,-0.2,-7.3,56,100956,0,-0,282,0.0,-0.0,0.0,0,0,0,0,270,4.1,10,5,9999,99999,9,999999999,0.0,999,999,99
3022,2,5,1,0,*?*?*?*?*?*?*?*?*?*?*?*?*?*?*?*?*?*?*?*?*?*?,-1.1,-1.1,100,99722.5,0,-0,277,0.0,-0.0,0.0,0,0,0,0,262,2.6,10,5,9999,99999,9,999999999,0.0,999,999,99
3022,2,5,2,0,*?*?*?*?*?*?*?*?*?*?*?*?*?*?*?*?*?*?*?*?*?*?,-0.7,-0.6,100,99722.5,0,-0,279,0.0,-0.0,0.0,0,0,0,0,263,3.6,10,5,9999,99999,9,999999999,0.0,999,999,99
3022,2,5,3,0,*?*?*?*?*?*?*?*?*?*?*?*?*?*?*?*?*?*?*?*?*?*?,-1.4,-1.3,100,99722.5,0,-0,276,0.0,-0.0,0.0,0,0,0,0,265,2.6,10,5,9999,99999,9,999999999,0.0,999,999,99
3022,2,5,4,0,*?*?*?*?*?*?*?*?*?*?*?*?*?*?*?*?*?*?*?*?*?*?,-2.4,-2.4,100,99722.5,0,-0,272,0.0,-0.0,0.0,0,0,0,0,267,2.6,10,5,9999,99999,9,999999999,0.0,999,999,99
3022,2,5,5,0,*?*?*?*?*?*?*?*?*?*?*?*?*?*?*?*?*?*?*?*?*?*?,-3.6,-3.7,100,99722.5,0,-0,267,0.0,-0.0,0.0,0,0,0,0,268,2.1,10,5,9999,99999,9,999999999,0.0,999,999,99
3022,2,5,6,0,*?*?*?*?*?*?*?*?*?*?*?*?*?*?*?*?*?*?*?*?*?*?,-2.5,-2.4,100,99722.5,0,-0,272,0.0,-0.0,0.0,0,0,0,0,270,4.6,10,5,9999,99999,9,999999999,0.0,999,999,99
3022,2,5,7,0,*?*?*?*?*?*?*?*?*?*?*?*?*?*?*?*?*?*?*?*?*?*?,-1.6,-1.5,100,99722.5,0,-0,275,0.0,-0.0,0.0,0,0,0,0,270,4.6,10,5,9999,99999,9,999999999,0.0,999,999,99
3022,2,5,8,0,*?*?*?*?*?*?*?*?*?*?*?*?*?*?*?*?*?*?*?*?*?*?,-1.7,-1.7,100,99722.5,116,1405,275,8.5,0.0,8.5,1041,-0,1041,337,270,5.7,10,5,9999,99999,9,999999999,0.0,999,999,99
3022,2,5,9,0,*?*?*?*?*?*?*?*?*?*?*?*?*?*?*?*?*?*?*?*?*?*?,-1.3,-1.3,100,99722.5,280,1408,276,40.5,0.0,40.5,4728,0,4737,1588,270,6.2,10,5,9999,99999,9,999999999,0.0,999,999,99
3022,2,5,10,0,*?*?*?*?*?*?*?*?*?*?*?*?*?*?*?*?*?*?*?*?*?*?,2.0,2.1,100,99722.5,403,1406,285,112.2,52.1,97.3,12317,4657,10999,2626,270,5.2,9,5,9999,99999,9,999999999,0.0,999,999,99
3022,2,5,11,0,*?*?*?*?*?*?*?*?*?*?*?*?*?*?*?*?*?*?*?*?*?*?,3.9,3.0,100,99722.5,478,1406,293,137.7,53.9,119.4,15120,5009,13482,3320,270,4.1,9,5,9999,99999,9,999999999,0.0,999,999,99
3022,2,5,12,0,*?*?*?*?*?*?*?*?*?*?*?*?*?*?*?*?*?*?*?*?*?*?,5.9,3.2,95,99722.5,499,1405,292,227.0,228.1,146.0,24057,21775,16733,3012,270,3.1,7,4,9999,99999,9,999999999,0.0,999,999,99
3022,2,5,13,0,*?*?*?*?*?*?*?*?*?*?*?*?*?*?*?*?*?*?*?*?*?*?,5.9,2.3,88,99722.5,466,1406,297,177.0,134.6,132.4,19291,12633,15126,2997,272,4.6,8,4,9999,99999,9,999999999,0.0,999,999,99
3022,2,5,14,0,*?*?*?*?*?*?*?*?*?*?*?*?*?*?*?*?*?*?*?*?*?*?,6.0,2.7,90,99722.5,379,1404,292,163.3,215.9,105.0,17267,18651,12247,2068,273,4.1,7,4,9999,99999,9,999999999,0.0,999,999,99
3022,2,5,15,0,*?*?*?*?*?*?*?*?*?*?*?*?*?*?*?*?*?*?*?*?*?*?,5.9,1.3,82,99722.5,246,1403,296,78.3,112.5,58.5,8324,7837,7043,1084,275,3.1,8,4,9999,99999,9,999999999,0.0,999,999,99
3022,2,5,16,0,*?*?*?*?*?*?*?*?*?*?*?*?*?*?*?*?*?*?*?*?*?*?,5.6,0.8,81,99722.5,76,1412,300,1.0,2.5,0.9,135,77,148,13,277,3.1,9,5,9999,99999,9,999999999,0.0,999,999,99
3022,2,5,17,0,*?*?*?*?*?*?*?*?*?*?*?*?*?*?*?*?*?*?*?*?*?*?,5.3,1.9,90,99722.5,0,-0,304,0.0,-0.0,0.0,0,0,0,0,278,5.2,10,5,9999,99999,9,999999999,0.0,999,999,99
3022,2,5,18,0,*?*?*?*?*?*?*?*?*?*?*?*?*?*?*?*?*?*?*?*?*?*?,3.3,1.9,100,99722.5,0,-0,295,0.0,-0.0,0.0,0,0,0,0,280,5.7,10,5,9999,99999,9,999999999,0.0,999,999,99
3022,2,5,19,0,*?*?*?*?*?*?*?*?*?*?*?*?*?*?*?*?*?*?*?*?*?*?,1.8,0.6,100,99722.5,0,-0,289,0.0,-0.0,0.0,0,0,0,0,285,4.1,10,5,9999,99999,9,999999999,0.0,999,999,99
3022,2,5,20,0,*?*?*?*?*?*?*?*?*?*?*?*?*?*?*?*?*?*?*?*?*?*?,0.5,-0.0,100,99722.5,0,-0,283,0.0,-0.0,0.0,0,0,0,0,290,5.2,10,5,9999,99999,9,999999999,0.0,999,999,99
3022,2,5,21,0,*?*?*?*?*?*?*?*?*?*?*?*?*?*?*?*?*?*?*?*?*?*?,0.6,-0.2,100,99722.5,0,-0,284,0.0,-0.0,0.0,0,0,0,0,295,5.2,10,5,9999,99999,9,999999999,0.0,999,999,99
3022,2,5,22,0,*?*?*?*?*?*?*?*?*?*?*?*?*?*?*?*?*?*?*?*?*?*?,0.3,-1.3,100,99722.5,0,-0,283,0.0,-0.0,0.0,0,0,0,0,300,6.2,10,5,9999,99999,9,999999999,0.1,999,999,99
3022,2,5,23,0,*?*?*?*?*?*?*?*?*?*?*?*?*?*?*?*?*?*?*?*?*?*?,-0.3,-0.8,100,99722.5,0,-0,280,0.0,-0.0,0.0,0,0,0,0,305,5.7,10,5,9999,99999,9,999999999,0.1,999,999,99
3022,2,5,24,0,*?*?*?*?*?*?*?*?*?*?*?*?*?*?*?*?*?*?*?*?*?*?,-1.5,-1.5,100,99722.5,0,-0,276,0.0,-0.0,0.0,0,0,0,0,260,4.1,10,5,9999,99999,9,999999999,0.0,999,999,99
3022,2,6,1,0,*?*?*?*?*?*?*?*?*?*?*?*?*?*?*?*?*?*?*?*?*?*?,-0.3,-1.3,92,101235,0,-0,280,0.0,-0.0,0.0,0,0,0,0,313,2.1,10,5,9999,99999,9,999999999,0.1,999,999,99
3022,2,6,2,0,*?*?*?*?*?*?*?*?*?*?*?*?*?*?*?*?*?*?*?*?*?*?,-0.5,-1.3,92,101235,0,-0,280,0.0,-0.0,0.0,0,0,0,0,317,2.6,10,5,9999,99999,9,999999999,0.1,999,999,99
3022,2,6,3,0,*?*?*?*?*?*?*?*?*?*?*?*?*?*?*?*?*?*?*?*?*?*?,0.1,-0.8,91,101235,0,-0,282,0.0,-0.0,0.0,0,0,0,0,320,1.5,10,5,9999,99999,9,999999999,0.0,999,999,99
3022,2,6,4,0,*?*?*?*?*?*?*?*?*?*?*?*?*?*?*?*?*?*?*?*?*?*?,0.9,-0.8,87,101235,0,-0,285,0.0,-0.0,0.0,0,0,0,0,323,2.1,10,5,9999,99999,9,999999999,0.0,999,999,99
3022,2,6,5,0,*?*?*?*?*?*?*?*?*?*?*?*?*?*?*?*?*?*?*?*?*?*?,-1.0,-1.9,91,101235,0,-0,278,0.0,-0.0,0.0,0,0,0,0,327,2.1,10,5,9999,99999,9,999999999,0.0,999,999,99
3022,2,6,6,0,*?*?*?*?*?*?*?*?*?*?*?*?*?*?*?*?*?*?*?*?*?*?,-1.6,-1.7,97,101235,0,-0,275,0.0,-0.0,0.0,0,0,0,0,330,2.1,10,5,9999,99999,9,999999999,0.0,999,999,99
3022,2,6,7,0,*?*?*?*?*?*?*?*?*?*?*?*?*?*?*?*?*?*?*?*?*?*?,-2.3,-3.1,91,101235,0,-0,273,0.0,-0.0,0.0,0,0,0,0,330,3.6,10,5,9999,99999,9,999999999,0.0,999,999,99
3022,2,6,8,0,*?*?*?*?*?*?*?*?*?*?*?*?*?*?*?*?*?*?*?*?*?*?,-0.4,-1.7,88,101235,122,1402,280,9.7,0.0,9.7,1182,-0,1182,384,330,4.1,10,5,9999,99999,9,999999999,0.0,999,999,99
3022,2,6,9,0,*?*?*?*?*?*?*?*?*?*?*?*?*?*?*?*?*?*?*?*?*?*?,1.3,0.4,93,101235,286,1405,282,72.5,47.4,62.9,7998,3747,7376,1353,330,4.6,9,5,9999,99999,9,999999999,0.0,999,999,99
3022,2,6,10,0,*?*?*?*?*?*?*?*?*?*?*?*?*?*?*?*?*?*?*?*?*?*?,3.2,-0.0,79,101235,410,1407,285,151.7,131.2,113.5,16543,11842,13022,2526,330,4.6,8,4,9999,99999,9,999999999,0.0,999,999,99
3022,2,6,11,0,*?*?*?*?*?*?*?*?*?*?*?*?*?*?*?*?*?*?*?*?*?*?,5.7,0.4,68,101235,485,1406,295,185.6,135.6,138.8,20228,12867,15839,3162,330,4.6,8,4,9999,99999,9,999999999,0.0,999,999,99
3022,2,6,12,0,*?*?*?*?*?*?*?*?*?*?*?*?*?*?*?*?*?*?*?*?*?*?,6.6,-1.5,55,101235,506,1405,299,195.3,136.6,146.1,21286,13113,16643,3352,330,6.2,8,4,9999,99999,9,999999999,0.0,999,999,99
3022,2,6,13,0,*?*?*?*?*?*?*?*?*?*?*?*?*?*?*?*?*?*?*?*?*?*?,7.3,-0.4,57,101235,473,1406,307,136.0,53.8,117.9,14931,4988,13314,3272,328,5.7,9,5,9999,99999,9,999999999,0.0,999,999,99
3022,2,6,14,0,*?*?*?*?*?*?*?*?*?*?*?*?*?*?*?*?*?*?*?*?*?*?,7.3,-0.2,58,101235,386,1404,302,141.3,129.5,105.7,15407,11462,12147,2337,327,6.7,8,4,9999,99999,9,999999999,0.0,999,999,99
3022,2,6,15,0,*?*?*?*?*?*?*?*?*?*?*?*?*?*?*?*?*?*?*?*?*?*?,7.4,0.8,62,101235,253,1404,308,61.4,45.3,53.2,6786,3395,6275,1136,325,7.7,9,5,9999,99999,9,999999999,0.0,999,999,99
3022,2,6,16,0,*?*?*?*?*?*?*?*?*?*?*?*?*?*?*?*?*?*?*?*?*?*?,7.3,1.3,64,101235,82,1401,302,4.3,18.7,3.2,541,707,587,53,323,6.7,8,4,9999,99999,9,999999999,0.0,999,999,99
3022,2,6,17,0,*?*?*?*?*?*?*?*?*?*?*?*?*?*?*?*?*?*?*?*?*?*?,6.2,1.3,70,101235,0,-0,308,0.0,-0.0,0.0,0,0,0,0,322,5.7,10,5,9999,99999,9,999999999,0.0,999,999,99
3022,2,6,18,0,*?*?*?*?*?*?*?*?*?*?*?*?*?*?*?*?*?*?*?*?*?*?,4.9,0.4,72,101235,0,-0,302,0.0,-0.0,0.0,0,0,0,0,320,5.2,10,5,9999,99999,9,999999999,0.0,999,999,99
3022,2,6,19,0,*?*?*?*?*?*?*?*?*?*?*?*?*?*?*?*?*?*?*?*?*?*?,3.3,-0.4,76,101235,0,-0,295,0.0,-0.0,0.0,0,0,0,0,320,5.7,10,5,9999,99999,9,999999999,0.0,999,999,99
3022,2,6,20,0,*?*?*?*?*?*?*?*?*?*?*?*?*?*?*?*?*?*?*?*?*?*?,2.8,-0.4,78,101235,0,-0,293,0.0,-0.0,0.0,0,0,0,0,320,4.1,10,5,9999,99999,9,999999999,0.0,999,999,99
3022,2,6,21,0,*?*?*?*?*?*?*?*?*?*?*?*?*?*?*?*?*?*?*?*?*?*?,2.1,-0.4,82,101235,0,-0,290,0.0,-0.0,0.0,0,0,0,0,320,3.1,10,5,9999,99999,9,999999999,0.0,999,999,99
3022,2,6,22,0,*?*?*?*?*?*?*?*?*?*?*?*?*?*?*?*?*?*?*?*?*?*?,1.2,-1.9,77,101235,0,-0,287,0.0,-0.0,0.0,0,0,0,0,320,3.6,10,5,9999,99999,9,999999999,0.0,999,999,99
3022,2,6,23,0,*?*?*?*?*?*?*?*?*?*?*?*?*?*?*?*?*?*?*?*?*?*?,0.4,-2.4,78,101235,0,-0,283,0.0,-0.0,0.0,0,0,0,0,320,3.6,10,5,9999,99999,9,999999999,0.0,999,999,99
3022,2,6,24,0,*?*?*?*?*?*?*?*?*?*?*?*?*?*?*?*?*?*?*?*?*?*?,-0.9,-1.1,98,101235,0,-0,278,0.0,-0.0,0.0,0,0,0,0,310,2.1,10,5,9999,99999,9,999999999,0.1,999,999,99
3022,2,7,1,0,*?*?*?*?*?*?*?*?*?*?*?*?*?*?*?*?*?*?*?*?*?*?,-1.1,-2.9,87,101921,0,-0,277,0.0,-0.0,0.0,0,0,0,0,313,1.0,10,5,9999,99999,9,999999999,0.0,999,999,99
3022,2,7,2,0,*?*?*?*?*?*?*?*?*?*?*?*?*?*?*?*?*?*?*?*?*?*?,-1.5,-2.9,88,101921,0,-0,276,0.0,-0.0,0.0,0,0,0,0,307,3.1,10,5,9999,99999,9,999999999,0.0,999,999,99
3022,2,7,3,0,*?*?*?*?*?*?*?*?*?*?*?*?*?*?*?*?*?*?*?*?*?*?,-2.2,-2.9,94,101921,0,-0,273,0.0,-0.0,0.0,0,0,0,0,300,2.1,10,5,9999,99999,9,999999999,0.0,999,999,99
3022,2,7,4,0,*?*?*?*?*?*?*?*?*?*?*?*?*?*?*?*?*?*?*?*?*?*?,-2.3,-2.4,100,101921,0,-0,272,0.0,-0.0,0.0,0,0,0,0,293,2.6,10,5,9999,99999,9,999999999,0.0,999,999,99
3022,2,7,5,0,*?*?*?*?*?*?*?*?*?*?*?*?*?*?*?*?*?*?*?*?*?*?,-2.0,-1.9,100,101921,0,-0,274,0.0,-0.0,0.0,0,0,0,0,287,2.1,10,5,9999,99999,9,999999999,0.0,999,999,99
3022,2,7,6,0,*?*?*?*?*?*?*?*?*?*?*?*?*?*?*?*?*?*?*?*?*?*?,-3.1,-3.4,97,101921,0,-0,269,0.0,-0.0,0.0,0,0,0,0,280,3.6,10,5,9999,99999,9,999999999,0.0,999,999,99
3022,2,7,7,0,*?*?*?*?*?*?*?*?*?*?*?*?*?*?*?*?*?*?*?*?*?*?,-3.4,-3.4,100,101921,0,-0,263,0.0,-0.0,0.0,0,0,0,0,265,4.6,9,5,9999,99999,9,999999999,0.0,999,999,99
3022,2,7,8,0,*?*?*?*?*?*?*?*?*?*?*?*?*?*?*?*?*?*?*?*?*?*?,-3.7,-3.7,100,101921,129,1409,262,19.0,27.6,16.5,2171,1481,2035,342,250,4.1,9,5,9999,99999,9,999999999,0.0,999,999,99
3022,2,7,9,0,*?*?*?*?*?*?*?*?*?*?*?*?*?*?*?*?*?*?*?*?*?*?,-1.4,-1.9,95,101921,292,1402,235,148.0,477.5,48.5,15300,37266,7341,895,235,6.7,2,1,9999,99999,9,999999999,0.0,999,999,99
3022,2,7,10,0,*?*?*?*?*?*?*?*?*?*?*?*?*?*?*?*?*?*?*?*?*?*?,0.9,-1.7,81,101921,416,1404,249,229.2,492.7,83.2,23484,42956,11851,1517,220,5.2,3,2,9999,99999,9,999999999,0.0,999,999,99
3022,2,7,11,0,*?*?*?*?*?*?*?*?*?*?*?*?*?*?*?*?*?*?*?*?*?*?,2.4,-0.6,80,101921,492,1406,240,282.8,565.6,84.8,29373,52024,12273,1627,205,5.2,0,0,9999,99999,9,999999999,0.0,999,999,99
3022,2,7,12,0,*?*?*?*?*?*?*?*?*?*?*?*?*?*?*?*?*?*?*?*?*?*?,4.2,-1.1,68,101921,513,1404,267,288.0,463.5,118.6,30358,43443,15107,2269,190,3.6,4,2,9999,99999,9,999999999,0.0,999,999,99
3022,2,7,13,0,*?*?*?*?*?*?*?*?*?*?*?*?*?*?*?*?*?*?*?*?*?*?,3.9,-1.5,67,101921,480,1406,271,256.2,394.0,121.7,26721,36146,15316,2327,212,5.2,5,3,9999,99999,9,999999999,0.2,999,999,99
3022,2,7,14,0,*?*?*?*?*?*?*?*?*?*?*?*?*?*?*?*?*?*?*?*?*?*?,4.0,-2.4,61,101921,393,1404,265,209.6,440.2,86.4,22102,37955,11281,1589,233,6.2,4,2,9999,99999,9,999999999,0.0,999,999,99
3022,2,7,15,0,*?*?*?*?*?*?*?*?*?*?*?*?*?*?*?*?*?*?*?*?*?*?,4.3,-5.0,49,101921,260,1404,282,99.8,192.4,64.2,10590,13824,7676,1201,255,6.7,7,4,9999,99999,9,999999999,0.0,999,999,99
3022,2,7,16,0,*?*?*?*?*?*?*?*?*?*?*?*?*?*?*?*?*?*?*?*?*?*?,3.8,-2.4,62,101921,89,1406,292,5.5,11.6,4.8,659,402,695,73,277,6.2,9,5,9999,99999,9,999999999,0.0,999,999,99
3022,2,7,17,0,*?*?*?*?*?*?*?*?*?*?*?*?*?*?*?*?*?*?*?*?*?*?,3.0,-0.8,76,101921,0,-0,294,0.0,-0.0,0.0,0,0,0,0,298,6.2,10,5,9999,99999,9,999999999,0.0,999,999,99
3022,2,7,18,0,*?*?*?*?*?*?*?*?*?*?*?*?*?*?*?*?*?*?*?*?*?*?,1.8,-0.4,85,101921,0,-0,289,0.0,-0.0,0.0,0,0,0,0,320,6.2,10,5,9999,99999,9,999999999,0.0,999,999,99
3022,2,7,19,0,*?*?*?*?*?*?*?*?*?*?*?*?*?*?*?*?*?*?*?*?*?*?,1.1,-0.6,87,101921,0,-0,286,0.0,-0.0,0.0,0,0,0,0,320,4.6,10,5,9999,99999,9,999999999,0.0,999,999,99
3022,2,7,20,0,*?*?*?*?*?*?*?*?*?*?*?*?*?*?*?*?*?*?*?*?*?*?,0.6,0.2,97,101921,0,-0,284,0.0,-0.0,0.0,0,0,0,0,320,1.5,10,5,9999,99999,9,999999999,0.0,999,999,99
3022,2,7,21,0,*?*?*?*?*?*?*?*?*?*?*?*?*?*?*?*?*?*?*?*?*?*?,-0.4,-1.1,94,101921,0,-0,280,0.0,-0.0,0.0,0,0,0,0,320,2.6,10,5,9999,99999,9,999999999,0.1,999,999,99
3022,2,7,22,0,*?*?*?*?*?*?*?*?*?*?*?*?*?*?*?*?*?*?*?*?*?*?,-0.8,-1.5,94,101921,0,-0,278,0.0,-0.0,0.0,0,0,0,0,320,2.6,10,5,9999,99999,9,999999999,0.2,999,999,99
3022,2,7,23,0,*?*?*?*?*?*?*?*?*?*?*?*?*?*?*?*?*?*?*?*?*?*?,-1.5,-1.7,97,101921,0,-0,276,0.0,-0.0,0.0,0,0,0,0,320,2.1,10,5,9999,99999,9,999999999,0.2,999,999,99
3022,2,7,24,0,*?*?*?*?*?*?*?*?*?*?*?*?*?*?*?*?*?*?*?*?*?*?,-0.4,-2.7,83,101921,0,-0,280,0.0,-0.0,0.0,0,0,0,0,320,2.6,10,5,9999,99999,9,999999999,0.0,999,999,99
3022,2,8,1,0,*?*?*?*?*?*?*?*?*?*?*?*?*?*?*?*?*?*?*?*?*?*?,-3.4,-5.6,80,102136,0,-0,268,0.0,-0.0,0.0,0,0,0,0,318,2.1,10,5,9999,99999,9,999999999,0.1,999,999,99
3022,2,8,2,0,*?*?*?*?*?*?*?*?*?*?*?*?*?*?*?*?*?*?*?*?*?*?,-4.3,-7.6,72,102136,0,-0,265,0.0,-0.0,0.0,0,0,0,0,317,2.1,10,5,9999,99999,9,999999999,0.0,999,999,99
3022,2,8,3,0,*?*?*?*?*?*?*?*?*?*?*?*?*?*?*?*?*?*?*?*?*?*?,-4.2,-8.8,65,102136,0,-0,266,0.0,-0.0,0.0,0,0,0,0,315,0.5,10,5,9999,99999,9,999999999,0.0,999,999,99
3022,2,8,4,0,*?*?*?*?*?*?*?*?*?*?*?*?*?*?*?*?*?*?*?*?*?*?,-3.9,-7.3,72,102136,0,-0,267,0.0,-0.0,0.0,0,0,0,0,313,1.0,10,5,9999,99999,9,999999999,0.0,999,999,99
3022,2,8,5,0,*?*?*?*?*?*?*?*?*?*?*?*?*?*?*?*?*?*?*?*?*?*?,-4.3,-6.9,77,102136,0,-0,265,0.0,-0.0,0.0,0,0,0,0,312,2.1,10,5,9999,99999,9,999999999,0.6,999,999,99
3022,2,8,6,0,*?*?*?*?*?*?*?*?*?*?*?*?*?*?*?*?*?*?*?*?*?*?,-5.3,-9.2,70,102136,0,-0,261,0.0,-0.0,0.0,0,0,0,0,310,3.1,10,5,9999,99999,9,999999999,0.1,999,999,99
3022,2,8,7,0,*?*?*?*?*?*?*?*?*?*?*?*?*?*?*?*?*?*?*?*?*?*?,-6.3,-10.0,71,102136,0,-0,258,0.0,-0.0,0.0,0,0,0,0,310,2.6,10,5,9999,99999,9,999999999,0.5,999,999,99
3022,2,8,8,0,*?*?*?*?*?*?*?*?*?*?*?*?*?*?*?*?*?*?*?*?*?*?,-4.8,-7.3,79,102136,135,1404,257,21.2,29.4,18.4,2413,1604,2262,383,310,2.1,9,5,9999,99999,9,999999999,0.6,999,999,99
3022,2,8,9,0,*?*?*?*?*?*?*?*?*?*?*?*?*?*?*?*?*?*?*?*?*?*?,-3.2,-6.6,73,102136,299,1403,258,102.1,120.8,76.4,11162,9683,8862,1650,310,3.1,8,4,9999,99999,9,999999999,0.3,999,999,99
3022,2,8,10,0,*?*?*?*?*?*?*?*?*?*?*?*?*?*?*?*?*?*?*?*?*?*?,-1.2,-6.3,62,102136,423,1404,272,119.2,52.6,103.4,13088,4764,11682,2811,310,1.5,9,5,9999,99999,9,999999999,0.0,999,999,99
3022,2,8,11,0,*?*?*?*?*?*?*?*?*?*?*?*?*?*?*?*?*?*?*?*?*?*?,1.3,-5.6,56,102136,499,1405,282,144.9,54.3,125.6,15911,5092,14181,3524,310,6.2,9,5,9999,99999,9,999999999,0.0,999,999,99
3022,2,8,12,0,*?*?*?*?*?*?*?*?*?*?*?*?*?*?*?*?*?*?*?*?*?*?,3.4,-3.9,54,102136,520,1404,290,152.2,54.7,132.0,16725,5166,14903,3738,310,5.7,9,5,9999,99999,9,999999999,0.2,999,999,99
3022,2,8,13,0,*?*?*?*?*?*?*?*?*?*?*?*?*?*?*?*?*?*?*?*?*?*?,3.7,-4.8,50,102136,487,1405,286,186.6,135.7,139.6,20362,12788,15991,3183,310,5.2,8,4,9999,99999,9,999999999,1.6,999,999,99
3022,2,8,14,0,*?*?*?*?*?*?*?*?*?*?*?*?*?*?*?*?*?*?*?*?*?*?,3.8,-4.8,50,102136,400,1403,292,111.5,52.0,96.6,12241,4629,10934,2605,310,3.1,9,5,9999,99999,9,999999999,0.9,999,999,99
3022,2,8,15,0,*?*?*?*?*?*?*?*?*?*?*?*?*?*?*?*?*?*?*?*?*?*?,3.6,-5.6,47,102136,267,1405,291,66.1,46.2,57.3,7301,3541,6748,1227,310,6.2,9,5,9999,99999,9,999999999,0.4,999,999,99
3022,2,8,16,0,*?*?*?*?*?*?*?*?*?*?*?*?*?*?*?*?*?*?*?*?*?*?,3.8,-5.6,46,102136,96,1410,298,4.5,0.0,4.5,572,-0,571,183,310,6.2,10,5,9999,99999,9,999999999,0.1,999,999,99
3022,2,8,17,0,*?*?*?*?*?*?*?*?*?*?*?*?*?*?*?*?*?*?*?*?*?*?,2.1,-5.6,53,102136,0,-0,291,0.0,-0.0,0.0,0,0,0,0,310,5.7,10,5,9999,99999,9,999999999,0.2,999,999,99
3022,2,8,18,0,*?*?*?*?*?*?*?*?*?*?*?*?*?*?*?*?*?*?*?*?*?*?,0.3,-5.3,60,102136,0,-0,283,0.0,-0.0,0.0,0,0,0,0,310,7.7,10,5,9999,99999,9,999999999,0.4,999,999,99
3022,2,8,19,0,*?*?*?*?*?*?*?*?*?*?*?*?*?*?*?*?*?*?*?*?*?*?,-0.2,-6.3,58,102136,0,-0,282,0.0,-0.0,0.0,0,0,0,0,303,5.2,10,5,9999,99999,9,999999999,0.4,999,999,99
3022,2,8,20,0,*?*?*?*?*?*?*?*?*?*?*?*?*?*?*?*?*?*?*?*?*?*?,-1.3,-7.3,59,102136,0,-0,277,0.0,-0.0,0.0,0,0,0,0,297,4.6,10,5,9999,99999,9,999999999,0.2,999,999,99
3022,2,8,21,0,*?*?*?*?*?*?*?*?*?*?*?*?*?*?*?*?*?*?*?*?*?*?,-2.3,-8.4,58,102136,0,-0,273,0.0,-0.0,0.0,0,0,0,0,290,5.7,10,5,9999,99999,9,999999999,0.0,999,999,99
3022,2,8,22,0,*?*?*?*?*?*?*?*?*?*?*?*?*?*?*?*?*?*?*?*?*?*?,-2.4,-8.0,60,102136,0,-0,273,0.0,-0.0,0.0,0,0,0,0,283,4.6,10,5,9999,99999,9,999999999,0.0,999,999,99
3022,2,8,23,0,*?*?*?*?*?*?*?*?*?*?*?*?*?*?*?*?*?*?*?*?*?*?,-1.3,-8.0,54,102136,0,-0,277,0.0,-0.0,0.0,0,0,0,0,277,4.6,10,5,9999,99999,9,999999999,0.0,999,999,99
3022,2,8,24,0,*?*?*?*?*?*?*?*?*?*?*?*?*?*?*?*?*?*?*?*?*?*?,-2.2,-3.7,87,102136,0,-0,273,0.0,-0.0,0.0,0,0,0,0,320,2.6,10,5,9999,99999,9,999999999,0.2,999,999,99
3022,2,9,1,0,*?*?*?*?*?*?*?*?*?*?*?*?*?*?*?*?*?*?*?*?*?*?,0.4,-2.7,84,101754,0,-0,283,0.0,-0.0,0.0,0,0,0,0,250,3.1,10,5,9999,99999,9,999999999,0.2,999,999,99
3022,2,9,2,0,*?*?*?*?*?*?*?*?*?*?*?*?*?*?*?*?*?*?*?*?*?*?,0.9,-0.8,95,101754,0,-0,285,0.0,-0.0,0.0,0,0,0,0,230,2.1,10,5,9999,99999,9,999999999,0.2,999,999,99
3022,2,9,3,0,*?*?*?*?*?*?*?*?*?*?*?*?*?*?*?*?*?*?*?*?*?*?,0.7,-2.7,83,101754,0,-0,285,0.0,-0.0,0.0,0,0,0,0,210,2.6,10,5,9999,99999,9,999999999,0.1,999,999,99
3022,2,9,4,0,*?*?*?*?*?*?*?*?*?*?*?*?*?*?*?*?*?*?*?*?*?*?,0.3,-1.3,96,101754,0,-0,283,0.0,-0.0,0.0,0,0,0,0,190,2.1,10,5,9999,99999,9,999999999,0.0,999,999,99
3022,2,9,5,0,*?*?*?*?*?*?*?*?*?*?*?*?*?*?*?*?*?*?*?*?*?*?,-0.2,-2.9,86,101754,0,-0,281,0.0,-0.0,0.0,0,0,0,0,170,2.6,10,5,9999,99999,9,999999999,0.0,999,999,99
3022,2,9,6,0,*?*?*?*?*?*?*?*?*?*?*?*?*?*?*?*?*?*?*?*?*?*?,0.2,-3.1,82,101754,0,-0,283,0.0,-0.0,0.0,0,0,0,0,150,2.6,10,5,9999,99999,9,999999999,0.0,999,999,99
3022,2,9,7,0,*?*?*?*?*?*?*?*?*?*?*?*?*?*?*?*?*?*?*?*?*?*?,0.6,-1.7,91,101754,0,-0,284,0.0,-0.0,0.0,0,0,0,0,150,3.1,10,5,9999,99999,9,999999999,0.0,999,999,99
3022,2,9,8,0,*?*?*?*?*?*?*?*?*?*?*?*?*?*?*?*?*?*?*?*?*?*?,0.6,-0.0,100,101754,142,1408,279,23.5,31.0,20.4,2659,1743,2487,424,150,2.6,9,5,9999,99999,9,999999999,0.0,999,999,99
3022,2,9,9,0,*?*?*?*?*?*?*?*?*?*?*?*?*?*?*?*?*?*?*?*?*?*?,1.3,1.0,100,101754,306,1404,277,105.2,121.6,78.7,11495,9863,9116,1703,150,4.6,8,4,9999,99999,9,999999999,0.0,999,999,99
3022,2,9,10,0,*?*?*?*?*?*?*?*?*?*?*?*?*?*?*?*?*?*?*?*?*?*?,1.6,1.0,100,101754,430,1403,278,161.2,132.6,120.6,17565,12156,13806,2700,150,2.6,8,4,9999,99999,9,999999999,0.0,999,999,99
3022,2,9,11,0,*?*?*?*?*?*?*?*?*?*?*?*?*?*?*?*?*?*?*?*?*?*?,3.1,1.3,96,101754,506,1405,285,195.2,136.6,146.0,21279,13111,16638,3351,150,2.6,8,4,9999,99999,9,999999999,0.0,999,999,99
3022,2,9,12,0,*?*?*?*?*?*?*?*?*?*?*?*?*?*?*?*?*?*?*?*?*?*?,3.5,1.9,97,101754,527,1403,291,154.7,54.8,134.1,16996,5195,15141,3811,150,5.7,9,5,9999,99999,9,999999999,0.0,999,999,99
3022,2,9,13,0,*?*?*?*?*?*?*?*?*?*?*?*?*?*?*?*?*?*?*?*?*?*?,3.6,2.7,100,101754,494,1404,292,143.3,54.2,124.3,15739,5075,14029,3479,150,5.2,9,5,9999,99999,9,999999999,0.0,999,999,99
3022,2,9,14,0,*?*?*?*?*?*?*?*?*?*?*?*?*?*?*?*?*?*?*?*?*?*?,3.6,2.3,98,101754,407,1403,292,113.9,52.2,98.7,12501,4684,11161,2669,150,5.7,9,5,9999,99999,9,999999999,0.0,999,999,99
3022,2,9,15,0,*?*?*?*?*?*?*?*?*?*?*?*?*?*?*?*?*?*?*?*?*?*?,3.7,2.5,100,101754,274,1405,297,39.4,0.0,39.4,4606,0,4614,1544,150,4.6,10,5,9999,99999,9,999999999,0.0,999,999,99
3022,2,9,16,0,*?*?*?*?*?*?*?*?*?*?*?*?*?*?*?*?*?*?*?*?*?*?,3.4,2.9,100,101754,102,1399,291,10.1,18.5,8.8,1185,881,1117,181,150,5.2,9,5,9999,99999,9,999999999,0.0,999,999,99
3022,2,9,17,0,*?*?*?*?*?*?*?*?*?*?*?*?*?*?*?*?*?*?*?*?*?*?,2.8,1.5,99,101754,0,-0,293,0.0,-0.0,0.0,0,0,0,0,150,3.6,10,5,9999,99999,9,999999999,0.0,999,999,99
3022,2,9,18,0,*?*?*?*?*?*?*?*?*?*?*?*?*?*?*?*?*?*?*?*?*?*?,2.6,2.5,100,101754,0,-0,292,0.0,-0.0,0.0,0,0,0,0,150,5.2,10,5,9999,99999,9,999999999,0.0,999,999,99
3022,2,9,19,0,*?*?*?*?*?*?*?*?*?*?*?*?*?*?*?*?*?*?*?*?*?*?,2.4,2.5,100,101754,0,-0,291,0.0,-0.0,0.0,0,0,0,0,147,4.6,10,5,9999,99999,9,999999999,0.0,999,999,99
3022,2,9,20,0,*?*?*?*?*?*?*?*?*?*?*?*?*?*?*?*?*?*?*?*?*?*?,2.1,2.1,100,101754,0,-0,290,0.0,-0.0,0.0,0,0,0,0,143,4.6,10,5,9999,99999,9,999999999,0.0,999,999,99
3022,2,9,21,0,*?*?*?*?*?*?*?*?*?*?*?*?*?*?*?*?*?*?*?*?*?*?,1.3,1.3,100,101754,0,-0,287,0.0,-0.0,0.0,0,0,0,0,140,3.6,10,5,9999,99999,9,999999999,0.0,999,999,99
3022,2,9,22,0,*?*?*?*?*?*?*?*?*?*?*?*?*?*?*?*?*?*?*?*?*?*?,1.3,1.3,100,101754,0,-0,287,0.0,-0.0,0.0,0,0,0,0,137,3.6,10,5,9999,99999,9,999999999,0.0,999,999,99
3022,2,9,23,0,*?*?*?*?*?*?*?*?*?*?*?*?*?*?*?*?*?*?*?*?*?*?,0.8,0.8,100,101754,0,-0,285,0.0,-0.0,0.0,0,0,0,0,133,4.1,10,5,9999,99999,9,999999999,0.0,999,999,99
3022,2,9,24,0,*?*?*?*?*?*?*?*?*?*?*?*?*?*?*?*?*?*?*?*?*?*?,-0.2,-5.0,71,101754,0,-0,281,0.0,-0.0,0.0,0,0,0,0,270,3.6,10,5,9999,99999,9,999999999,0.2,999,999,99
3022,2,10,1,0,*?*?*?*?*?*?*?*?*?*?*?*?*?*?*?*?*?*?*?*?*?*?,-1.3,-2.2,93,99738.3,0,-0,276,0.0,-0.0,0.0,0,0,0,0,130,2.1,10,5,9999,99999,9,999999999,0.0,999,999,99
3022,2,10,2,0,*?*?*?*?*?*?*?*?*?*?*?*?*?*?*?*?*?*?*?*?*?*?,-2.2,-3.7,88,99738.3,0,-0,273,0.0,-0.0,0.0,0,0,0,0,130,2.1,10,5,9999,99999,9,999999999,0.0,999,999,99
3022,2,10,3,0,*?*?*?*?*?*?*?*?*?*?*?*?*?*?*?*?*?*?*?*?*?*?,-2.4,-4.2,84,99738.3,0,-0,272,0.0,-0.0,0.0,0,0,0,0,130,2.6,10,5,9999,99999,9,999999999,0.0,999,999,99
3022,2,10,4,0,*?*?*?*?*?*?*?*?*?*?*?*?*?*?*?*?*?*?*?*?*?*?,-2.7,-5.3,80,99738.3,0,-0,271,0.0,-0.0,0.0,0,0,0,0,130,2.6,10,5,9999,99999,9,999999999,0.0,999,999,99
3022,2,10,5,0,*?*?*?*?*?*?*?*?*?*?*?*?*?*?*?*?*?*?*?*?*?*?,-3.1,-6.3,75,99738.3,0,-0,270,0.0,-0.0,0.0,0,0,0,0,130,2.1,10,5,9999,99999,9,999999999,0.0,999,999,99
3022,2,10,6,0,*?*?*?*?*?*?*?*?*?*?*?*?*?*?*?*?*?*?*?*?*?*?,-3.5,-7.6,70,99738.3,0,-0,268,0.0,-0.0,0.0,0,0,0,0,130,1.5,10,5,9999,99999,9,999999999,0.0,999,999,99
3022,2,10,7,0,*?*?*?*?*?*?*?*?*?*?*?*?*?*?*?*?*?*?*?*?*?*?,-3.9,-8.8,65,99738.3,0,-0,267,0.0,-0.0,0.0,0,0,0,0,127,4.6,10,5,9999,99999,9,999999999,0.0,999,999,99
3022,2,10,8,0,*?*?*?*?*?*?*?*?*?*?*?*?*?*?*?*?*?*?*?*?*?*?,-4.3,-9.6,63,99738.3,148,1401,259,25.8,32.4,22.3,2908,1870,2717,466,123,4.6,9,5,9999,99999,9,999999999,0.0,999,999,99
3022,2,10,9,0,*?*?*?*?*?*?*?*?*?*?*?*?*?*?*?*?*?*?*?*?*?*?,-2.7,-8.8,59,99738.3,313,1404,266,81.8,48.8,70.9,8972,4074,8031,1855,120,5.2,9,5,9999,99999,9,999999999,0.0,999,999,99
3022,2,10,10,0,*?*?*?*?*?*?*?*?*?*?*?*?*?*?*?*?*?*?*?*?*?*?,-1.1,-6.3,64,99738.3,437,1403,266,164.4,133.0,123.0,17917,12258,14075,2760,117,4.1,8,4,9999,99999,9,999999999,0.0,999,999,99
3022,2,10,11,0,*?*?*?*?*?*?*?*?*?*?*?*?*?*?*?*?*?*?*?*?*?*?,1.3,-6.3,54,99738.3,513,1404,257,277.4,398.6,131.8,28923,37295,16448,2550,113,5.2,5,3,9999,99999,9,999999999,0.0,999,999,99
3022,2,10,12,0,*?*?*?*?*?*?*?*?*?*?*?*?*?*?*?*?*?*?*?*?*?*?,2.3,-4.8,57,99738.3,534,1402,256,302.3,466.6,124.5,31868,44209,15786,2402,110,5.2,4,2,9999,99999,9,999999999,0.0,999,999,99
3022,2,10,13,0,*?*?*?*?*?*?*?*?*?*?*?*?*?*?*?*?*?*?*?*?*?*?,2.9,-4.2,57,99738.3,501,1403,265,270.0,397.0,128.2,28144,36918,16043,2471,112,4.6,5,3,9999,99999,9,999999999,0.0,999,999,99
3022,2,10,14,0,*?*?*?*?*?*?*?*?*?*?*?*?*?*?*?*?*?*?*?*?*?*?,3.0,-6.3,48,99738.3,414,1402,264,215.4,383.0,102.3,22455,33585,13040,1917,113,4.6,5,3,9999,99999,9,999999999,0.0,999,999,99
3022,2,10,15,0,*?*?*?*?*?*?*?*?*?*?*?*?*?*?*?*?*?*?*?*?*?*?,2.9,-6.3,47,99738.3,281,1405,264,131.2,344.3,62.3,13761,25779,8256,1125,115,5.7,5,3,9999,99999,9,999999999,0.0,999,999,99
3022,2,10,16,0,*?*?*?*?*?*?*?*?*?*?*?*?*?*?*?*?*?*?*?*?*?*?,2.9,-6.0,49,99738.3,109,1402,270,21.6,124.5,11.9,2302,6447,2039,231,117,4.6,6,3,9999,99999,9,999999999,0.0,999,999,99
3022,2,10,17,0,*?*?*?*?*?*?*?*?*?*?*?*?*?*?*?*?*?*?*?*?*?*?,2.2,-6.3,50,99738.3,0,-0,292,0.0,-0.0,0.0,0,0,0,0,118,5.7,10,5,9999,99999,9,999999999,0.0,999,999,99
3022,2,10,18,0,*?*?*?*?*?*?*?*?*?*?*?*?*?*?*?*?*?*?*?*?*?*?,0.5,-6.0,58,99738.3,0,-0,284,0.0,-0.0,0.0,0,0,0,0,120,4.6,10,5,9999,99999,9,999999999,0.0,999,999,99
3022,2,10,19,0,*?*?*?*?*?*?*?*?*?*?*?*?*?*?*?*?*?*?*?*?*?*?,-0.2,-6.3,59,99738.3,0,-0,282,0.0,-0.0,0.0,0,0,0,0,120,4.1,10,5,9999,99999,9,999999999,0.0,999,999,99
3022,2,10,20,0,*?*?*?*?*?*?*?*?*?*?*?*?*?*?*?*?*?*?*?*?*?*?,-0.7,-6.6,61,99738.3,0,-0,279,0.0,-0.0,0.0,0,0,0,0,120,2.6,10,5,9999,99999,9,999999999,0.0,999,999,99
3022,2,10,21,0,*?*?*?*?*?*?*?*?*?*?*?*?*?*?*?*?*?*?*?*?*?*?,-1.0,-5.6,68,99738.3,0,-0,278,0.0,-0.0,0.0,0,0,0,0,120,2.6,10,5,9999,99999,9,999999999,0.0,999,999,99
3022,2,10,22,0,*?*?*?*?*?*?*?*?*?*?*?*?*?*?*?*?*?*?*?*?*?*?,-1.4,-5.3,72,99738.3,0,-0,276,0.0,-0.0,0.0,0,0,0,0,120,1.5,10,5,9999,99999,9,999999999,0.0,999,999,99
3022,2,10,23,0,*?*?*?*?*?*?*?*?*?*?*?*?*?*?*?*?*?*?*?*?*?*?,-1.2,-4.8,74,99738.3,0,-0,277,0.0,-0.0,0.0,0,0,0,0,120,1.5,10,5,9999,99999,9,999999999,0.0,999,999,99
3022,2,10,24,0,*?*?*?*?*?*?*?*?*?*?*?*?*?*?*?*?*?*?*?*?*?*?,0.3,-0.6,92,99738.3,0,-0,283,0.0,-0.0,0.0,0,0,0,0,130,2.6,10,5,9999,99999,9,999999999,0.0,999,999,99
3022,2,11,1,0,*?*?*?*?*?*?*?*?*?*?*?*?*?*?*?*?*?*?*?*?*?*?,0.6,0.6,100,100207,0,-0,284,0.0,-0.0,0.0,0,0,0,0,117,2.6,10,5,9999,99999,9,999999999,0.0,999,999,99
3022,2,11,2,0,*?*?*?*?*?*?*?*?*?*?*?*?*?*?*?*?*?*?*?*?*?*?,1.5,1.5,100,100207,0,-0,287,0.0,-0.0,0.0,0,0,0,0,113,1.0,10,5,9999,99999,9,999999999,0.0,999,999,99
3022,2,11,3,0,*?*?*?*?*?*?*?*?*?*?*?*?*?*?*?*?*?*?*?*?*?*?,1.0,0.8,100,100207,0,-0,285,0.0,-0.0,0.0,0,0,0,0,110,6.2,10,5,9999,99999,9,999999999,0.0,999,999,99
3022,2,11,4,0,*?*?*?*?*?*?*?*?*?*?*?*?*?*?*?*?*?*?*?*?*?*?,0.1,0.2,100,100207,0,-0,282,0.0,-0.0,0.0,0,0,0,0,107,5.2,10,5,9999,99999,9,999999999,0.0,999,999,99
3022,2,11,5,0,*?*?*?*?*?*?*?*?*?*?*?*?*?*?*?*?*?*?*?*?*?*?,-0.9,-0.8,100,100207,0,-0,278,0.0,-0.0,0.0,0,0,0,0,103,3.1,10,5,9999,99999,9,999999999,0.0,999,999,99
3022,2,11,6,0,*?*?*?*?*?*?*?*?*?*?*?*?*?*?*?*?*?*?*?*?*?*?,-0.3,-0.2,100,100207,0,-0,280,0.0,-0.0,0.0,0,0,0,0,100,4.1,10,5,9999,99999,9,999999999,0.0,999,999,99
3022,2,11,7,0,*?*?*?*?*?*?*?*?*?*?*?*?*?*?*?*?*?*?*?*?*?*?,0.2,0.2,100,100207,0,-0,282,0.0,-0.0,0.0,0,0,0,0,100,2.6,10,5,9999,99999,9,999999999,0.0,999,999,99
3022,2,11,8,0,*?*?*?*?*?*?*?*?*?*?*?*?*?*?*?*?*?*?*?*?*?*?,0.5,0.4,100,100207,155,1403,274,37.2,84.9,27.8,4038,4407,3499,481,100,2.1,8,4,9999,99999,9,999999999,0.0,999,999,99
3022,2,11,9,0,*?*?*?*?*?*?*?*?*?*?*?*?*?*?*?*?*?*?*?*?*?*?,1.6,1.7,100,100207,320,1404,279,111.5,123.3,83.4,12180,10180,9650,1812,100,2.1,8,4,9999,99999,9,999999999,0.0,999,999,99
3022,2,11,10,0,*?*?*?*?*?*?*?*?*?*?*?*?*?*?*?*?*?*?*?*?*?*?,1.9,1.9,100,100207,444,1402,280,167.7,133.4,125.4,18273,12359,14347,2821,100,3.1,8,4,9999,99999,9,999999999,0.0,999,999,99
3022,2,11,11,0,*?*?*?*?*?*?*?*?*?*?*?*?*?*?*?*?*?*?*?*?*?*?,3.4,1.5,100,100207,520,1403,291,152.3,54.7,132.1,16732,5171,14907,3740,100,4.1,9,5,9999,99999,9,999999999,0.0,999,999,99
3022,2,11,12,0,*?*?*?*?*?*?*?*?*?*?*?*?*?*?*?*?*?*?*?*?*?*?,5.2,-0.4,98,100207,542,1403,293,211.7,138.1,158.3,23077,13486,17999,3680,100,4.6,8,4,9999,99999,9,999999999,0.0,999,999,99
3022,2,11,13,0,*?*?*?*?*?*?*?*?*?*?*?*?*?*?*?*?*?*?*?*?*?*?,5.2,1.0,100,100207,508,1402,293,196.5,136.7,147.0,21420,13142,16744,3377,103,3.1,8,4,9999,99999,9,999999999,0.0,999,999,99
3022,2,11,14,0,*?*?*?*?*?*?*?*?*?*?*?*?*?*?*?*?*?*?*?*?*?*?,5.3,1.3,100,100207,421,1401,294,157.4,132.0,117.8,17158,12033,13493,2631,107,5.2,8,4,9999,99999,9,999999999,0.0,999,999,99
3022,2,11,15,0,*?*?*?*?*?*?*?*?*?*?*?*?*?*?*?*?*?*?*?*?*?*?,5.1,2.5,100,100207,288,1404,298,73.3,47.5,63.5,8081,3769,7450,1368,110,3.1,9,5,9999,99999,9,999999999,0.0,999,999,99
3022,2,11,16,0,*?*?*?*?*?*?*?*?*?*?*?*?*?*?*?*?*?*?*?*?*?*?,5.2,2.7,100,100207,116,1404,294,19.6,59.7,14.6,2182,2514,1925,239,113,3.6,8,4,9999,99999,9,999999999,0.0,999,999,99
3022,2,11,17,0,*?*?*?*?*?*?*?*?*?*?*?*?*?*?*?*?*?*?*?*?*?*?,4.5,1.5,100,100207,0,-0,300,0.0,-0.0,0.0,0,0,0,0,117,2.1,10,5,9999,99999,9,999999999,0.0,999,999,99
3022,2,11,18,0,*?*?*?*?*?*?*?*?*?*?*?*?*?*?*?*?*?*?*?*?*?*?,3.6,1.3,100,100207,0,-0,296,0.0,-0.0,0.0,0,0,0,0,120,3.6,10,5,9999,99999,9,999999999,0.0,999,999,99
3022,2,11,19,0,*?*?*?*?*?*?*?*?*?*?*?*?*?*?*?*?*?*?*?*?*?*?,3.1,3.0,100,100207,0,-0,294,0.0,-0.0,0.0,0,0,0,0,123,3.6,10,5,9999,99999,9,999999999,0.0,999,999,99
3022,2,11,20,0,*?*?*?*?*?*?*?*?*?*?*?*?*?*?*?*?*?*?*?*?*?*?,2.2,1.7,100,100207,0,-0,290,0.0,-0.0,0.0,0,0,0,0,127,4.1,10,5,9999,99999,9,999999999,0.0,999,999,99
3022,2,11,21,0,*?*?*?*?*?*?*?*?*?*?*?*?*?*?*?*?*?*?*?*?*?*?,1.9,1.0,100,100207,0,-0,289,0.0,-0.0,0.0,0,0,0,0,130,4.1,10,5,9999,99999,9,999999999,0.0,999,999,99
3022,2,11,22,0,*?*?*?*?*?*?*?*?*?*?*?*?*?*?*?*?*?*?*?*?*?*?,1.1,-0.8,100,100207,0,-0,286,0.0,-0.0,0.0,0,0,0,0,133,3.6,10,5,9999,99999,9,999999999,0.0,999,999,99
3022,2,11,23,0,*?*?*?*?*?*?*?*?*?*?*?*?*?*?*?*?*?*?*?*?*?*?,1.2,0.6,100,100207,0,-0,286,0.0,-0.0,0.0,0,0,0,0,137,3.6,10,5,9999,99999,9,999999999,0.0,999,999,99
3022,2,11,24,0,*?*?*?*?*?*?*?*?*?*?*?*?*?*?*?*?*?*?*?*?*?*?,-0.9,-1.1,100,100207,0,-0,278,0.0,-0.0,0.0,0,0,0,0,120,3.1,10,5,9999,99999,9,999999999,0.0,999,999,99
3022,2,12,1,0,*?*?*?*?*?*?*?*?*?*?*?*?*?*?*?*?*?*?*?*?*?*?,2.1,0.4,92,101660,0,-0,290,0.0,-0.0,0.0,0,0,0,0,128,1.5,10,5,9999,99999,9,999999999,0.0,999,999,99
3022,2,12,2,0,*?*?*?*?*?*?*?*?*?*?*?*?*?*?*?*?*?*?*?*?*?*?,2.6,0.2,88,101660,0,-0,292,0.0,-0.0,0.0,0,0,0,0,117,1.0,10,5,9999,99999,9,999999999,0.0,999,999,99
3022,2,12,3,0,*?*?*?*?*?*?*?*?*?*?*?*?*?*?*?*?*?*?*?*?*?*?,1.8,-2.7,74,101660,0,-0,289,0.0,-0.0,0.0,0,0,0,0,105,2.1,10,5,9999,99999,9,999999999,0.0,999,999,99
3022,2,12,4,0,*?*?*?*?*?*?*?*?*?*?*?*?*?*?*?*?*?*?*?*?*?*?,2.1,-2.2,75,101660,0,-0,291,0.0,-0.0,0.0,0,0,0,0,93,2.6,10,5,9999,99999,9,999999999,0.0,999,999,99
3022,2,12,5,0,*?*?*?*?*?*?*?*?*?*?*?*?*?*?*?*?*?*?*?*?*?*?,2.0,-0.6,85,101660,0,-0,290,0.0,-0.0,0.0,0,0,0,0,82,2.6,10,5,9999,99999,9,999999999,0.0,999,999,99
3022,2,12,6,0,*?*?*?*?*?*?*?*?*?*?*?*?*?*?*?*?*?*?*?*?*?*?,1.8,1.3,100,101660,0,-0,289,0.0,-0.0,0.0,0,0,0,0,70,3.1,10,5,9999,99999,9,999999999,0.0,999,999,99
3022,2,12,7,0,*?*?*?*?*?*?*?*?*?*?*?*?*?*?*?*?*?*?*?*?*?*?,1.0,1.0,100,101660,0,-0,285,0.0,-0.0,0.0,0,0,0,0,78,4.1,10,5,9999,99999,9,999999999,0.0,999,999,99
3022,2,12,8,0,*?*?*?*?*?*?*?*?*?*?*?*?*?*?*?*?*?*?*?*?*?*?,0.1,-0.0,100,101660,162,1403,282,17.5,0.0,17.5,2085,-0,2086,683,87,3.6,10,5,9999,99999,9,999999999,0.0,999,999,99
3022,2,12,9,0,*?*?*?*?*?*?*?*?*?*?*?*?*?*?*?*?*?*?*?*?*?*?,2.5,1.0,94,101660,327,1403,287,86.6,49.4,75.1,9505,4182,8504,1974,95,5.7,9,5,9999,99999,9,999999999,0.0,999,999,99
3022,2,12,10,0,*?*?*?*?*?*?*?*?*?*?*?*?*?*?*?*?*?*?*?*?*?*?,4.9,1.7,84,101660,451,1401,297,129.1,53.3,111.9,14168,4901,12638,3077,103,5.2,9,5,9999,99999,9,999999999,0.0,999,999,99
3022,2,12,11,0,*?*?*?*?*?*?*?*?*?*?*?*?*?*?*?*?*?*?*?*?*?*?,7.1,3.4,81,101660,527,1402,307,154.9,54.8,134.3,17011,5197,15155,3815,112,3.6,9,5,9999,99999,9,999999999,0.0,999,999,99
3022,2,12,12,0,*?*?*?*?*?*?*?*?*?*?*?*?*?*?*?*?*?*?*?*?*?*?,8.8,5.5,83,101660,549,1402,314,162.3,55.1,140.7,17831,5268,15879,4037,120,5.2,9,5,9999,99999,9,999999999,0.0,999,999,99
3022,2,12,13,0,*?*?*?*?*?*?*?*?*?*?*?*?*?*?*?*?*?*?*?*?*?*?,8.8,5.0,80,101660,515,1401,314,150.8,54.6,130.8,16569,5156,14763,3696,127,5.7,9,5,9999,99999,9,999999999,0.0,999,999,99
3022,2,12,14,0,*?*?*?*?*?*?*?*?*?*?*?*?*?*?*?*?*?*?*?*?*?*?,8.8,5.1,81,101660,429,1403,314,121.3,52.8,105.2,13316,4795,11884,2867,133,3.6,9,5,9999,99999,9,999999999,0.0,999,999,99
3022,2,12,15,0,*?*?*?*?*?*?*?*?*?*?*?*?*?*?*?*?*?*?*?*?*?*?,8.9,5.5,82,101660,295,1404,319,43.6,0.0,43.6,5087,0,5097,1715,140,3.6,10,5,9999,99999,9,999999999,0.0,999,999,99
3022,2,12,16,0,*?*?*?*?*?*?*?*?*?*?*?*?*?*?*?*?*?*?*?*?*?*?,8.8,5.9,85,101660,123,1406,318,9.8,0.0,9.8,1198,-0,1198,389,147,6.2,10,5,9999,99999,9,999999999,0.0,999,999,99
3022,2,12,17,0,*?*?*?*?*?*?*?*?*?*?*?*?*?*?*?*?*?*?*?*?*?*?,7.3,6.6,100,101660,0,-0,312,0.0,-0.0,0.0,0,0,0,0,153,1.0,10,5,9999,99999,9,999999999,0.0,999,999,99
3022,2,12,18,0,*?*?*?*?*?*?*?*?*?*?*?*?*?*?*?*?*?*?*?*?*?*?,6.6,6.6,100,101660,0,-0,309,0.0,-0.0,0.0,0,0,0,0,160,2.6,10,5,9999,99999,9,999999999,0.0,999,999,99
3022,2,12,19,0,*?*?*?*?*?*?*?*?*?*?*?*?*?*?*?*?*?*?*?*?*?*?,5.3,5.3,100,101660,0,-0,303,0.0,-0.0,0.0,0,0,0,0,157,0.5,10,5,9999,99999,9,999999999,0.0,999,999,99
3022,2,12,20,0,*?*?*?*?*?*?*?*?*?*?*?*?*?*?*?*?*?*?*?*?*?*?,4.2,4.1,100,101660,0,-0,298,0.0,-0.0,0.0,0,0,0,0,153,6.7,10,5,9999,99999,9,999999999,0.0,999,999,99
3022,2,12,21,0,*?*?*?*?*?*?*?*?*?*?*?*?*?*?*?*?*?*?*?*?*?*?,3.9,3.8,100,101660,0,-0,297,0.0,-0.0,0.0,0,0,0,0,150,3.6,10,5,9999,99999,9,999999999,0.0,999,999,99
3022,2,12,22,0,*?*?*?*?*?*?*?*?*?*?*?*?*?*?*?*?*?*?*?*?*?*?,3.2,2.9,100,101660,0,-0,294,0.0,-0.0,0.0,0,0,0,0,147,2.6,10,5,9999,99999,9,999999999,0.5,999,999,99
3022,2,12,23,0,*?*?*?*?*?*?*?*?*?*?*?*?*?*?*?*?*?*?*?*?*?*?,3.0,2.7,100,101660,0,-0,294,0.0,-0.0,0.0,0,0,0,0,143,1.5,10,5,9999,99999,9,999999999,2.5,999,999,99
3022,2,12,24,0,*?*?*?*?*?*?*?*?*?*?*?*?*?*?*?*?*?*?*?*?*?*?,1.3,0.4,99,101660,0,-0,287,0.0,-0.0,0.0,0,0,0,0,140,2.1,10,5,9999,99999,9,999999999,0.0,999,999,99
3022,2,13,1,0,*?*?*?*?*?*?*?*?*?*?*?*?*?*?*?*?*?*?*?*?*?*?,2.9,2.7,100,101543,0,-0,293,0.0,-0.0,0.0,0,0,0,0,142,3.1,10,5,9999,99999,9,999999999,0.2,999,999,99
3022,2,13,2,0,*?*?*?*?*?*?*?*?*?*?*?*?*?*?*?*?*?*?*?*?*?*?,2.6,2.7,100,101543,0,-0,292,0.0,-0.0,0.0,0,0,0,0,143,2.6,10,5,9999,99999,9,999999999,0.0,999,999,99
3022,2,13,3,0,*?*?*?*?*?*?*?*?*?*?*?*?*?*?*?*?*?*?*?*?*?*?,2.4,1.9,100,101543,0,-0,291,0.0,-0.0,0.0,0,0,0,0,145,2.6,10,5,9999,99999,9,999999999,0.2,999,999,99
3022,2,13,4,0,*?*?*?*?*?*?*?*?*?*?*?*?*?*?*?*?*?*?*?*?*?*?,2.3,1.7,100,101543,0,-0,291,0.0,-0.0,0.0,0,0,0,0,147,2.6,10,5,9999,99999,9,999999999,0.6,999,999,99
3022,2,13,5,0,*?*?*?*?*?*?*?*?*?*?*?*?*?*?*?*?*?*?*?*?*?*?,1.7,1.7,100,101543,0,-0,288,0.0,-0.0,0.0,0,0,0,0,148,2.6,10,5,9999,99999,9,999999999,0.3,999,999,99
3022,2,13,6,0,*?*?*?*?*?*?*?*?*?*?*?*?*?*?*?*?*?*?*?*?*?*?,2.5,2.5,100,101543,0,-0,291,0.0,-0.0,0.0,0,0,0,0,150,3.6,10,5,9999,99999,9,999999999,0.1,999,999,99
3022,2,13,7,0,*?*?*?*?*?*?*?*?*?*?*?*?*?*?*?*?*?*?*?*?*?*?,1.5,1.5,100,101543,0,-0,287,0.0,-0.0,0.0,0,0,0,0,150,3.1,10,5,9999,99999,9,999999999,0.1,999,999,99
3022,2,13,8,0,*?*?*?*?*?*?*?*?*?*?*?*?*?*?*?*?*?*?*?*?*?*?,0.6,0.6,100,101543,169,1403,284,18.9,0.0,18.9,2244,-0,2246,735,150,3.1,10,5,9999,99999,9,999999999,0.0,999,999,99
3022,2,13,9,0,*?*?*?*?*?*?*?*?*?*?*?*?*?*?*?*?*?*?*?*?*?*?,2.7,2.7,100,101543,334,1402,288,89.1,49.7,77.2,9777,4235,8745,2035,150,2.6,9,5,9999,99999,9,999999999,0.0,999,999,99
3022,2,13,10,0,*?*?*?*?*?*?*?*?*?*?*?*?*?*?*?*?*?*?*?*?*?*?,4.9,4.8,100,101543,459,1403,297,131.6,53.5,114.1,14447,4934,12886,3148,150,2.6,9,5,9999,99999,9,999999999,0.0,999,999,99
3022,2,13,11,0,*?*?*?*?*?*?*?*?*?*?*?*?*?*?*?*?*?*?*?*?*?*?,6.7,5.9,100,101543,535,1403,309,90.6,0.0,90.6,10634,0,10666,3852,150,4.1,10,5,9999,99999,9,999999999,0.0,999,999,99
3022,2,13,12,0,*?*?*?*?*?*?*?*?*?*?*?*?*?*?*?*?*?*?*?*?*?*?,8.6,7.4,100,101543,556,1401,317,94.9,0.0,94.9,11146,0,11181,4064,150,5.2,10,5,9999,99999,9,999999999,0.0,999,999,99
3022,2,13,13,0,*?*?*?*?*?*?*?*?*?*?*?*?*?*?*?*?*?*?*?*?*?*?,8.4,7.7,100,101543,523,1403,316,88.3,0.0,88.3,10356,0,10387,3738,152,4.6,10,5,9999,99999,9,999999999,0.0,999,999,99
3022,2,13,14,0,*?*?*?*?*?*?*?*?*?*?*?*?*?*?*?*?*?*?*?*?*?*?,8.5,7.9,100,101543,436,1402,317,71.3,0.0,71.3,8330,0,8353,2929,153,3.6,10,5,9999,99999,9,999999999,0.0,999,999,99
3022,2,13,15,0,*?*?*?*?*?*?*?*?*?*?*?*?*?*?*?*?*?*?*?*?*?*?,8.6,7.4,99,101543,302,1403,317,45.0,0.0,45.0,5250,0,5260,1774,155,3.1,10,5,9999,99999,9,999999999,0.0,999,999,99
3022,2,13,16,0,*?*?*?*?*?*?*?*?*?*?*?*?*?*?*?*?*?*?*?*?*?*?,8.5,7.4,99,101543,130,1407,317,11.2,0.0,11.2,1355,-0,1355,441,157,3.1,10,5,9999,99999,9,999999999,0.0,999,999,99
3022,2,13,17,0,*?*?*?*?*?*?*?*?*?*?*?*?*?*?*?*?*?*?*?*?*?*?,7.5,7.0,100,101543,0,-0,312,0.0,-0.0,0.0,0,0,0,0,158,4.6,10,5,9999,99999,9,999999999,0.0,999,999,99
3022,2,13,18,0,*?*?*?*?*?*?*?*?*?*?*?*?*?*?*?*?*?*?*?*?*?*?,6.0,5.9,100,101543,0,-0,306,0.0,-0.0,0.0,0,0,0,0,160,4.6,10,5,9999,99999,9,999999999,0.0,999,999,99
3022,2,13,19,0,*?*?*?*?*?*?*?*?*?*?*?*?*?*?*?*?*?*?*?*?*?*?,4.8,4.6,100,101543,0,-0,301,0.0,-0.0,0.0,0,0,0,0,160,3.6,10,5,9999,99999,9,999999999,0.0,999,999,99
3022,2,13,20,0,*?*?*?*?*?*?*?*?*?*?*?*?*?*?*?*?*?*?*?*?*?*?,4.4,4.3,100,101543,0,-0,299,0.0,-0.0,0.0,0,0,0,0,160,2.6,10,5,9999,99999,9,999999999,0.0,999,999,99
3022,2,13,21,0,*?*?*?*?*?*?*?*?*?*?*?*?*?*?*?*?*?*?*?*?*?*?,3.8,3.6,100,101543,0,-0,297,0.0,-0.0,0.0,0,0,0,0,160,1.5,10,5,9999,99999,9,999999999,0.0,999,999,99
3022,2,13,22,0,*?*?*?*?*?*?*?*?*?*?*?*?*?*?*?*?*?*?*?*?*?*?,3.2,3.2,100,101543,0,-0,294,0.0,-0.0,0.0,0,0,0,0,160,2.6,10,5,9999,99999,9,999999999,0.0,999,999,99
3022,2,13,23,0,*?*?*?*?*?*?*?*?*?*?*?*?*?*?*?*?*?*?*?*?*?*?,2.6,2.7,100,101543,0,-0,292,0.0,-0.0,0.0,0,0,0,0,160,3.1,10,5,9999,99999,9,999999999,0.0,999,999,99
3022,2,13,24,0,*?*?*?*?*?*?*?*?*?*?*?*?*?*?*?*?*?*?*?*?*?*?,2.9,2.7,100,101543,0,-0,293,0.0,-0.0,0.0,0,0,0,0,140,2.1,10,5,9999,99999,9,999999999,2.0,999,999,99
3022,2,14,1,0,*?*?*?*?*?*?*?*?*?*?*?*?*?*?*?*?*?*?*?*?*?*?,1.3,1.3,100,100952,0,-0,287,0.0,-0.0,0.0,0,0,0,0,182,3.6,10,5,9999,99999,9,999999999,0.0,999,999,99
3022,2,14,2,0,*?*?*?*?*?*?*?*?*?*?*?*?*?*?*?*?*?*?*?*?*?*?,0.8,0.8,100,100952,0,-0,285,0.0,-0.0,0.0,0,0,0,0,203,6.2,10,5,9999,99999,9,999999999,0.0,999,999,99
3022,2,14,3,0,*?*?*?*?*?*?*?*?*?*?*?*?*?*?*?*?*?*?*?*?*?*?,1.1,1.0,100,100952,0,-0,286,0.0,-0.0,0.0,0,0,0,0,225,6.2,10,5,9999,99999,9,999999999,0.0,999,999,99
3022,2,14,4,0,*?*?*?*?*?*?*?*?*?*?*?*?*?*?*?*?*?*?*?*?*?*?,1.1,1.0,100,100952,0,-0,286,0.0,-0.0,0.0,0,0,0,0,247,5.2,10,5,9999,99999,9,999999999,0.0,999,999,99
3022,2,14,5,0,*?*?*?*?*?*?*?*?*?*?*?*?*?*?*?*?*?*?*?*?*?*?,1.1,1.0,100,100952,0,-0,286,0.0,-0.0,0.0,0,0,0,0,268,3.6,10,5,9999,99999,9,999999999,0.0,999,999,99
3022,2,14,6,0,*?*?*?*?*?*?*?*?*?*?*?*?*?*?*?*?*?*?*?*?*?*?,1.3,0.6,96,100952,0,-0,287,0.0,-0.0,0.0,0,0,0,0,290,3.6,10,5,9999,99999,9,999999999,0.0,999,999,99
3022,2,14,7,0,*?*?*?*?*?*?*?*?*?*?*?*?*?*?*?*?*?*?*?*?*?*?,0.7,0.4,97,100952,0,-0,284,0.0,-0.0,0.0,0,0,0,0,288,3.6,10,5,9999,99999,9,999999999,0.0,999,999,99
3022,2,14,8,0,*?*?*?*?*?*?*?*?*?*?*?*?*?*?*?*?*?*?*?*?*?*?,0.3,-0.2,96,100952,176,1401,278,35.3,37.4,30.6,3947,2354,3675,642,287,1.5,9,5,9999,99999,9,999999999,0.0,999,999,99
3022,2,14,9,0,*?*?*?*?*?*?*?*?*?*?*?*?*?*?*?*?*?*?*?*?*?*?,1.3,0.2,92,100952,341,1400,262,169.6,365.7,80.6,17711,29830,10458,1479,285,1.5,5,3,9999,99999,9,999999999,0.0,999,999,99
3022,2,14,10,0,*?*?*?*?*?*?*?*?*?*?*?*?*?*?*?*?*?*?*?*?*?*?,2.4,1.0,90,100952,466,1401,262,257.9,456.0,106.3,27172,41614,13648,2000,283,3.1,4,2,9999,99999,9,999999999,0.0,999,999,99
3022,2,14,11,0,*?*?*?*?*?*?*?*?*?*?*?*?*?*?*?*?*?*?*?*?*?*?,2.6,1.0,89,100952,542,1401,273,277.9,321.9,153.4,29597,31514,17585,3192,282,3.6,6,3,9999,99999,9,999999999,0.0,999,999,99
3022,2,14,12,0,*?*?*?*?*?*?*?*?*?*?*?*?*?*?*?*?*?*?*?*?*?*?,4.0,1.5,83,100952,564,1402,279,290.9,323.9,160.5,30997,32034,18355,3372,280,3.6,6,3,9999,99999,9,999999999,0.0,999,999,99
3022,2,14,13,0,*?*?*?*?*?*?*?*?*?*?*?*?*?*?*?*?*?*?*?*?*?*?,3.8,0.8,82,100952,530,1401,277,270.9,320.8,149.5,28836,31212,17165,3096,280,3.6,6,3,9999,99999,9,999999999,0.0,999,999,99
3022,2,14,14,0,*?*?*?*?*?*?*?*?*?*?*?*?*?*?*?*?*?*?*?*?*?*?,3.9,0.6,79,100952,443,1401,273,233.9,388.3,111.1,24374,34833,14063,2100,280,5.2,5,3,9999,99999,9,999999999,0.0,999,999,99
3022,2,14,15,0,*?*?*?*?*?*?*?*?*?*?*?*?*?*?*?*?*?*?*?*?*?*?,4.2,-0.0,74,100952,309,1402,279,139.9,284.4,77.2,14507,22211,9970,1420,280,4.6,6,3,9999,99999,9,999999999,0.0,999,999,99
3022,2,14,16,0,*?*?*?*?*?*?*?*?*?*?*?*?*?*?*?*?*?*?*?*?*?*?,4.1,-0.6,70,100952,136,1397,283,34.1,125.2,22.0,3698,6356,3158,379,280,2.6,7,4,9999,99999,9,999999999,0.0,999,999,99
3022,2,14,17,0,*?*?*?*?*?*?*?*?*?*?*?*?*?*?*?*?*?*?*?*?*?*?,4.1,-0.0,75,100952,0,-0,299,0.0,-0.0,0.0,0,0,0,0,280,2.1,10,5,9999,99999,9,999999999,0.0,999,999,99
3022,2,14,18,0,*?*?*?*?*?*?*?*?*?*?*?*?*?*?*?*?*?*?*?*?*?*?,2.9,-0.6,77,100952,0,-0,294,0.0,-0.0,0.0,0,0,0,0,280,1.0,10,5,9999,99999,9,999999999,0.0,999,999,99
3022,2,14,19,0,*?*?*?*?*?*?*?*?*?*?*?*?*?*?*?*?*?*?*?*?*?*?,2.0,-1.5,76,100952,0,-0,290,0.0,-0.0,0.0,0,0,0,0,278,0.5,10,5,9999,99999,9,999999999,0.0,999,999,99
3022,2,14,20,0,*?*?*?*?*?*?*?*?*?*?*?*?*?*?*?*?*?*?*?*?*?*?,2.8,-1.7,71,100952,0,-0,293,0.0,-0.0,0.0,0,0,0,0,277,1.0,10,5,9999,99999,9,999999999,0.0,999,999,99
3022,2,14,21,0,*?*?*?*?*?*?*?*?*?*?*?*?*?*?*?*?*?*?*?*?*?*?,2.3,-1.9,72,100952,0,-0,291,0.0,-0.0,0.0,0,0,0,0,275,2.1,10,5,9999,99999,9,999999999,0.0,999,999,99
3022,2,14,22,0,*?*?*?*?*?*?*?*?*?*?*?*?*?*?*?*?*?*?*?*?*?*?,2.4,-2.2,70,100952,0,-0,292,0.0,-0.0,0.0,0,0,0,0,273,1.5,10,5,9999,99999,9,999999999,0.0,999,999,99
3022,2,14,23,0,*?*?*?*?*?*?*?*?*?*?*?*?*?*?*?*?*?*?*?*?*?*?,1.6,-2.4,73,100952,0,-0,288,0.0,-0.0,0.0,0,0,0,0,272,0.5,10,5,9999,99999,9,999999999,0.0,999,999,99
3022,2,14,24,0,*?*?*?*?*?*?*?*?*?*?*?*?*?*?*?*?*?*?*?*?*?*?,2.1,2.1,100,100952,0,-0,290,0.0,-0.0,0.0,0,0,0,0,160,3.6,10,5,9999,99999,9,999999999,0.0,999,999,99
3022,2,15,1,0,*?*?*?*?*?*?*?*?*?*?*?*?*?*?*?*?*?*?*?*?*?*?,0.1,-0.0,100,101925,0,-0,282,0.0,-0.0,0.0,0,0,0,0,272,1.5,10,5,9999,99999,9,999999999,0.0,999,999,99
3022,2,15,2,0,*?*?*?*?*?*?*?*?*?*?*?*?*?*?*?*?*?*?*?*?*?*?,-0.4,-0.4,100,101925,0,-0,280,0.0,-0.0,0.0,0,0,0,0,273,2.1,10,5,9999,99999,9,999999999,0.0,999,999,99
3022,2,15,3,0,*?*?*?*?*?*?*?*?*?*?*?*?*?*?*?*?*?*?*?*?*?*?,-0.9,-0.8,100,101925,0,-0,278,0.0,-0.0,0.0,0,0,0,0,275,3.1,10,5,9999,99999,9,999999999,0.0,999,999,99
3022,2,15,4,0,*?*?*?*?*?*?*?*?*?*?*?*?*?*?*?*?*?*?*?*?*?*?,-0.7,-0.8,100,101925,0,-0,279,0.0,-0.0,0.0,0,0,0,0,277,1.0,10,5,9999,99999,9,999999999,0.0,999,999,99
3022,2,15,5,0,*?*?*?*?*?*?*?*?*?*?*?*?*?*?*?*?*?*?*?*?*?*?,-1.2,-1.3,100,101925,0,-0,277,0.0,-0.0,0.0,0,0,0,0,278,1.0,10,5,9999,99999,9,999999999,0.0,999,999,99
3022,2,15,6,0,*?*?*?*?*?*?*?*?*?*?*?*?*?*?*?*?*?*?*?*?*?*?,-1.7,-1.7,100,101925,0,-0,275,0.0,-0.0,0.0,0,0,0,0,280,1.5,10,5,9999,99999,9,999999999,0.0,999,999,99
3022,2,15,7,0,*?*?*?*?*?*?*?*?*?*?*?*?*?*?*?*?*?*?*?*?*?*?,-2.2,-2.2,100,101925,0,-0,273,0.0,-0.0,0.0,0,0,0,0,283,2.1,10,5,9999,99999,9,999999999,0.0,999,999,99
3022,2,15,8,0,*?*?*?*?*?*?*?*?*?*?*?*?*?*?*?*?*?*?*?*?*?*?,-1.2,-1.3,100,101925,183,1399,272,37.8,38.4,32.7,4216,2469,3922,688,287,2.1,9,5,9999,99999,9,999999999,0.0,999,999,99
3022,2,15,9,0,*?*?*?*?*?*?*?*?*?*?*?*?*?*?*?*?*?*?*?*?*?*?,-0.2,-1.1,100,101925,349,1403,271,124.8,126.3,93.3,13611,10789,10760,2042,290,4.1,8,4,9999,99999,9,999999999,0.0,999,999,99
3022,2,15,10,0,*?*?*?*?*?*?*?*?*?*?*?*?*?*?*?*?*?*?*?*?*?*?,1.3,-0.8,100,101925,473,1399,282,136.7,53.8,118.6,15014,4998,13387,3290,293,4.6,9,5,9999,99999,9,999999999,0.0,999,999,99
3022,2,15,11,0,*?*?*?*?*?*?*?*?*?*?*?*?*?*?*?*?*?*?*?*?*?*?,2.9,-0.4,98,101925,549,1400,278,254.7,231.8,163.7,27021,22760,18638,3455,297,4.1,7,4,9999,99999,9,999999999,0.0,999,999,99
3022,2,15,12,0,*?*?*?*?*?*?*?*?*?*?*?*?*?*?*?*?*?*?*?*?*?*?,4.2,2.1,100,101925,571,1400,285,266.3,233.1,171.2,28277,23123,19438,3648,300,5.7,7,4,9999,99999,9,999999999,0.0,999,999,99
3022,2,15,13,0,*?*?*?*?*?*?*?*?*?*?*?*?*?*?*?*?*?*?*?*?*?*?,4.3,2.3,100,101925,537,1400,290,210.1,138.0,157.1,22900,13451,17864,3648,290,4.1,8,4,9999,99999,9,999999999,0.0,999,999,99
3022,2,15,14,0,*?*?*?*?*?*?*?*?*?*?*?*?*?*?*?*?*?*?*?*?*?*?,4.0,1.7,100,101925,450,1400,284,201.8,224.1,129.7,21352,20683,14969,2629,280,4.1,7,4,9999,99999,9,999999999,0.1,999,999,99
3022,2,15,15,0,*?*?*?*?*?*?*?*?*?*?*?*?*?*?*?*?*?*?*?*?*?*?,4.4,3.2,100,101925,316,1401,290,110.0,122.9,82.3,12016,10080,9529,1785,270,2.1,8,4,9999,99999,9,999999999,0.4,999,999,99
3022,2,15,16,0,*?*?*?*?*?*?*?*?*?*?*?*?*?*?*?*?*?*?*?*?*?*?,4.4,3.8,100,101925,143,1398,299,13.9,0.0,13.9,1668,-0,1669,544,260,2.1,10,5,9999,99999,9,999999999,0.5,999,999,99
3022,2,15,17,0,*?*?*?*?*?*?*?*?*?*?*?*?*?*?*?*?*?*?*?*?*?*?,3.2,2.7,100,101925,0,-0,294,0.0,-0.0,0.0,0,0,0,0,250,4.1,10,5,9999,99999,9,999999999,0.5,999,999,99
3022,2,15,18,0,*?*?*?*?*?*?*?*?*?*?*?*?*?*?*?*?*?*?*?*?*?*?,2.4,2.1,100,101925,0,-0,291,0.0,-0.0,0.0,0,0,0,0,240,3.6,10,5,9999,99999,9,999999999,0.2,999,999,99
3022,2,15,19,0,*?*?*?*?*?*?*?*?*?*?*?*?*?*?*?*?*?*?*?*?*?*?,1.0,0.2,100,101925,0,-0,286,0.0,-0.0,0.0,0,0,0,0,227,3.6,10,5,9999,99999,9,999999999,0.2,999,999,99
3022,2,15,20,0,*?*?*?*?*?*?*?*?*?*?*?*?*?*?*?*?*?*?*?*?*?*?,1.2,0.8,100,101925,0,-0,286,0.0,-0.0,0.0,0,0,0,0,213,3.6,10,5,9999,99999,9,999999999,0.0,999,999,99
3022,2,15,21,0,*?*?*?*?*?*?*?*?*?*?*?*?*?*?*?*?*?*?*?*?*?*?,1.3,-0.4,100,101925,0,-0,287,0.0,-0.0,0.0,0,0,0,0,200,3.1,10,5,9999,99999,9,999999999,0.0,999,999,99
3022,2,15,22,0,*?*?*?*?*?*?*?*?*?*?*?*?*?*?*?*?*?*?*?*?*?*?,0.0,-0.4,100,101925,0,-0,281,0.0,-0.0,0.0,0,0,0,0,187,3.1,10,5,9999,99999,9,999999999,0.0,999,999,99
3022,2,15,23,0,*?*?*?*?*?*?*?*?*?*?*?*?*?*?*?*?*?*?*?*?*?*?,0.0,-1.1,100,101925,0,-0,282,0.0,-0.0,0.0,0,0,0,0,173,1.5,10,5,9999,99999,9,999999999,0.0,999,999,99
3022,2,15,24,0,*?*?*?*?*?*?*?*?*?*?*?*?*?*?*?*?*?*?*?*?*?*?,0.9,-0.4,100,101925,0,-0,285,0.0,-0.0,0.0,0,0,0,0,270,2.1,10,5,9999,99999,9,999999999,0.0,999,999,99
3022,2,16,1,0,*?*?*?*?*?*?*?*?*?*?*?*?*?*?*?*?*?*?*?*?*?*?,0.2,-3.9,70,102206,0,-0,283,0.0,-0.0,0.0,0,0,0,0,158,3.6,10,5,9999,99999,9,999999999,0.0,999,999,99
3022,2,16,2,0,*?*?*?*?*?*?*?*?*?*?*?*?*?*?*?*?*?*?*?*?*?*?,0.3,-5.3,61,102206,0,-0,283,0.0,-0.0,0.0,0,0,0,0,157,1.0,10,5,9999,99999,9,999999999,0.0,999,999,99
3022,2,16,3,0,*?*?*?*?*?*?*?*?*?*?*?*?*?*?*?*?*?*?*?*?*?*?,1.4,-3.4,68,102206,0,-0,288,0.0,-0.0,0.0,0,0,0,0,155,1.5,10,5,9999,99999,9,999999999,0.0,999,999,99
3022,2,16,4,0,*?*?*?*?*?*?*?*?*?*?*?*?*?*?*?*?*?*?*?*?*?*?,0.9,-3.4,70,102206,0,-0,286,0.0,-0.0,0.0,0,0,0,0,153,1.0,10,5,9999,99999,9,999999999,0.0,999,999,99
3022,2,16,5,0,*?*?*?*?*?*?*?*?*?*?*?*?*?*?*?*?*?*?*?*?*?*?,0.5,-3.4,73,102206,0,-0,284,0.0,-0.0,0.0,0,0,0,0,152,0.5,10,5,9999,99999,9,999999999,0.0,999,999,99
3022,2,16,6,0,*?*?*?*?*?*?*?*?*?*?*?*?*?*?*?*?*?*?*?*?*?*?,-0.0,-3.9,72,102206,0,-0,282,0.0,-0.0,0.0,0,0,0,0,150,2.1,10,5,9999,99999,9,999999999,0.0,999,999,99
3022,2,16,7,0,*?*?*?*?*?*?*?*?*?*?*?*?*?*?*?*?*?*?*?*?*?*?,0.4,-3.1,74,102206,0,-0,278,0.0,-0.0,0.0,0,0,0,0,148,1.0,9,5,9999,99999,9,999999999,0.0,999,999,99
3022,2,16,8,0,*?*?*?*?*?*?*?*?*?*?*?*?*?*?*?*?*?*?*?*?*?*?,0.7,-2.7,75,102206,190,1397,279,40.3,39.4,34.9,4488,2581,4173,735,147,2.6,9,5,9999,99999,9,999999999,0.0,999,999,99
3022,2,16,9,0,*?*?*?*?*?*?*?*?*?*?*?*?*?*?*?*?*?*?*?*?*?*?,1.4,-2.4,74,102206,356,1400,271,151.5,212.7,97.4,16015,17906,11401,1903,145,2.1,7,4,9999,99999,9,999999999,0.0,999,999,99
3022,2,16,10,0,*?*?*?*?*?*?*?*?*?*?*?*?*?*?*?*?*?*?*?*?*?*?,1.8,-2.2,73,102206,481,1400,257,267.9,458.6,110.4,28227,42256,14132,2088,143,3.1,4,2,9999,99999,9,999999999,0.0,999,999,99
3022,2,16,11,0,*?*?*?*?*?*?*?*?*?*?*?*?*?*?*?*?*?*?*?*?*?*?,3.1,-1.5,70,102206,557,1400,263,317.7,469.7,130.9,33507,44973,16517,2551,142,3.6,4,2,9999,99999,9,999999999,0.0,999,999,99
3022,2,16,12,0,*?*?*?*?*?*?*?*?*?*?*?*?*?*?*?*?*?*?*?*?*?*?,3.8,-1.9,65,102206,579,1401,254,341.8,555.7,112.1,35328,52717,15580,2180,140,4.6,2,1,9999,99999,9,999999999,0.0,999,999,99
3022,2,16,13,0,*?*?*?*?*?*?*?*?*?*?*?*?*?*?*?*?*?*?*?*?*?*?,3.7,-2.2,63,102206,545,1401,259,316.1,517.5,114.7,33697,49360,14801,2199,138,4.6,3,2,9999,99999,9,999999999,0.0,999,999,99
3022,2,16,14,0,*?*?*?*?*?*?*?*?*?*?*?*?*?*?*?*?*?*?*?*?*?*?,3.9,-1.7,65,102206,458,1401,260,257.7,502.3,93.6,26406,44976,13158,1719,137,3.1,3,2,9999,99999,9,999999999,0.0,999,999,99
3022,2,16,15,0,*?*?*?*?*?*?*?*?*?*?*?*?*?*?*?*?*?*?*?*?*?*?,3.8,-1.3,68,102206,323,1400,265,164.3,418.9,67.7,17364,33470,9004,1223,135,3.6,4,2,9999,99999,9,999999999,0.0,999,999,99
3022,2,16,16,0,*?*?*?*?*?*?*?*?*?*?*?*?*?*?*?*?*?*?*?*?*?*?,3.6,-1.7,66,102206,150,1398,253,52.5,329.1,17.2,5496,21356,2888,376,133,3.6,2,1,9999,99999,9,999999999,0.0,999,999,99
3022,2,16,17,0,*?*?*?*?*?*?*?*?*?*?*?*?*?*?*?*?*?*?*?*?*?*?,2.6,-0.8,76,102206,0,-0,272,0.0,-0.0,0.0,0,0,0,0,132,3.1,6,3,9999,99999,9,999999999,0.0,999,999,99
3022,2,16,18,0,*?*?*?*?*?*?*?*?*?*?*?*?*?*?*?*?*?*?*?*?*?*?,3.2,0.4,81,102206,0,-0,295,0.0,-0.0,0.0,0,0,0,0,130,3.1,10,5,9999,99999,9,999999999,0.0,999,999,99
3022,2,16,19,0,*?*?*?*?*?*?*?*?*?*?*?*?*?*?*?*?*?*?*?*?*?*?,2.1,-0.4,82,102206,0,-0,290,0.0,-0.0,0.0,0,0,0,0,132,3.1,10,5,9999,99999,9,999999999,0.0,999,999,99
3022,2,16,20,0,*?*?*?*?*?*?*?*?*?*?*?*?*?*?*?*?*?*?*?*?*?*?,2.6,-0.0,83,102206,0,-0,292,0.0,-0.0,0.0,0,0,0,0,133,2.6,10,5,9999,99999,9,999999999,0.0,999,999,99
3022,2,16,21,0,*?*?*?*?*?*?*?*?*?*?*?*?*?*?*?*?*?*?*?*?*?*?,2.2,-0.8,79,102206,0,-0,291,0.0,-0.0,0.0,0,0,0,0,135,3.1,10,5,9999,99999,9,999999999,0.0,999,999,99
3022,2,16,22,0,*?*?*?*?*?*?*?*?*?*?*?*?*?*?*?*?*?*?*?*?*?*?,1.9,-0.6,82,102206,0,-0,289,0.0,-0.0,0.0,0,0,0,0,137,4.1,10,5,9999,99999,9,999999999,0.0,999,999,99
3022,2,16,23,0,*?*?*?*?*?*?*?*?*?*?*?*?*?*?*?*?*?*?*?*?*?*?,1.8,-0.4,84,102206,0,-0,289,0.0,-0.0,0.0,0,0,0,0,138,4.1,10,5,9999,99999,9,999999999,0.0,999,999,99
3022,2,16,24,0,*?*?*?*?*?*?*?*?*?*?*?*?*?*?*?*?*?*?*?*?*?*?,0.0,-2.4,81,102206,0,-0,282,0.0,-0.0,0.0,0,0,0,0,160,1.5,10,5,9999,99999,9,999999999,0.0,999,999,99
3022,2,17,1,0,*?*?*?*?*?*?*?*?*?*?*?*?*?*?*?*?*?*?*?*?*?*?,2.1,2.1,100,101993,0,-0,290,0.0,-0.0,0.0,0,0,0,0,145,3.6,10,5,9999,99999,9,999999999,0.0,999,999,99
3022,2,17,2,0,*?*?*?*?*?*?*?*?*?*?*?*?*?*?*?*?*?*?*?*?*?*?,2.5,2.5,100,101993,0,-0,291,0.0,-0.0,0.0,0,0,0,0,150,4.1,10,5,9999,99999,9,999999999,0.1,999,999,99
3022,2,17,3,0,*?*?*?*?*?*?*?*?*?*?*?*?*?*?*?*?*?*?*?*?*?*?,2.2,2.1,100,101993,0,-0,290,0.0,-0.0,0.0,0,0,0,0,155,3.6,10,5,9999,99999,9,999999999,0.1,999,999,99
3022,2,17,4,0,*?*?*?*?*?*?*?*?*?*?*?*?*?*?*?*?*?*?*?*?*?*?,1.4,1.3,100,101993,0,-0,287,0.0,-0.0,0.0,0,0,0,0,160,3.1,10,5,9999,99999,9,999999999,0.2,999,999,99
3022,2,17,5,0,*?*?*?*?*?*?*?*?*?*?*?*?*?*?*?*?*?*?*?*?*?*?,1.6,1.7,100,101993,0,-0,288,0.0,-0.0,0.0,0,0,0,0,165,3.1,10,5,9999,99999,9,999999999,0.9,999,999,99
3022,2,17,6,0,*?*?*?*?*?*?*?*?*?*?*?*?*?*?*?*?*?*?*?*?*?*?,1.8,1.7,100,101993,0,-0,289,0.0,-0.0,0.0,0,0,0,0,170,3.1,10,5,9999,99999,9,999999999,0.2,999,999,99
3022,2,17,7,0,*?*?*?*?*?*?*?*?*?*?*?*?*?*?*?*?*?*?*?*?*?*?,1.3,1.3,100,101993,3,1448,287,0.0,0.0,0.0,0,0,0,0,168,2.1,10,5,9999,99999,9,999999999,0.0,999,999,99
3022,2,17,8,0,*?*?*?*?*?*?*?*?*?*?*?*?*?*?*?*?*?*?*?*?*?*?,0.8,0.8,100,101993,198,1401,285,24.6,0.0,24.6,2902,-0,2906,956,167,1.5,10,5,9999,99999,9,999999999,0.1,999,999,99
3022,2,17,9,0,*?*?*?*?*?*?*?*?*?*?*?*?*?*?*?*?*?*?*?*?*?*?,2.5,2.5,100,101993,363,1398,291,57.2,0.0,57.2,6671,0,6687,2294,165,1.5,10,5,9999,99999,9,999999999,0.1,999,999,99
3022,2,17,10,0,*?*?*?*?*?*?*?*?*?*?*?*?*?*?*?*?*?*?*?*?*?*?,4.1,3.9,100,101993,488,1398,298,81.7,0.0,81.7,9571,0,9598,3419,163,2.6,10,5,9999,99999,9,999999999,0.0,999,999,99
3022,2,17,11,0,*?*?*?*?*?*?*?*?*?*?*?*?*?*?*?*?*?*?*?*?*?*?,5.8,4.6,99,101993,564,1398,305,96.7,0.0,96.7,11356,0,11392,4150,162,2.6,10,5,9999,99999,9,999999999,0.0,999,999,99
3022,2,17,12,0,*?*?*?*?*?*?*?*?*?*?*?*?*?*?*?*?*?*?*?*?*?*?,7.0,4.8,92,101993,586,1399,311,100.9,0.0,100.9,11871,0,11909,4367,160,1.5,10,5,9999,99999,9,999999999,0.0,999,999,99
3022,2,17,13,0,*?*?*?*?*?*?*?*?*?*?*?*?*?*?*?*?*?*?*?*?*?*?,6.8,4.1,88,101993,552,1399,310,94.3,0.0,94.3,11068,0,11102,4031,155,1.5,10,5,9999,99999,9,999999999,0.0,999,999,99
3022,2,17,14,0,*?*?*?*?*?*?*?*?*?*?*?*?*?*?*?*?*?*?*?*?*?*?,7.1,4.1,87,101993,465,1400,311,77.1,0.0,77.1,9020,0,9045,3200,150,2.1,10,5,9999,99999,9,999999999,0.0,999,999,99
3022,2,17,15,0,*?*?*?*?*?*?*?*?*?*?*?*?*?*?*?*?*?*?*?*?*?*?,7.0,3.8,86,101993,330,1399,311,50.6,0.0,50.6,5907,0,5920,2012,145,1.5,10,5,9999,99999,9,999999999,0.0,999,999,99
3022,2,17,16,0,*?*?*?*?*?*?*?*?*?*?*?*?*?*?*?*?*?*?*?*?*?*?,6.8,2.1,77,101993,157,1399,310,16.7,0.0,16.7,1984,-0,1985,649,140,1.5,10,5,9999,99999,9,999999999,0.0,999,999,99
3022,2,17,17,0,*?*?*?*?*?*?*?*?*?*?*?*?*?*?*?*?*?*?*?*?*?*?,6.9,3.0,82,101993,0,-0,310,0.0,-0.0,0.0,0,0,0,0,135,0.5,10,5,9999,99999,9,999999999,0.0,999,999,99
3022,2,17,18,0,*?*?*?*?*?*?*?*?*?*?*?*?*?*?*?*?*?*?*?*?*?*?,5.4,3.0,90,101993,0,-0,304,0.0,-0.0,0.0,0,0,0,0,130,4.6,10,5,9999,99999,9,999999999,0.0,999,999,99
3022,2,17,19,0,*?*?*?*?*?*?*?*?*?*?*?*?*?*?*?*?*?*?*?*?*?*?,5.2,3.4,94,101993,0,-0,303,0.0,-0.0,0.0,0,0,0,0,137,1.5,10,5,9999,99999,9,999999999,0.0,999,999,99
3022,2,17,20,0,*?*?*?*?*?*?*?*?*?*?*?*?*?*?*?*?*?*?*?*?*?*?,3.4,1.9,96,101993,0,-0,295,0.0,-0.0,0.0,0,0,0,0,143,2.1,10,5,9999,99999,9,999999999,0.0,999,999,99
3022,2,17,21,0,*?*?*?*?*?*?*?*?*?*?*?*?*?*?*?*?*?*?*?*?*?*?,3.5,2.1,97,101993,0,-0,296,0.0,-0.0,0.0,0,0,0,0,150,5.2,10,5,9999,99999,9,999999999,0.0,999,999,99
3022,2,17,22,0,*?*?*?*?*?*?*?*?*?*?*?*?*?*?*?*?*?*?*?*?*?*?,3.3,1.9,96,101993,0,-0,295,0.0,-0.0,0.0,0,0,0,0,157,3.6,10,5,9999,99999,9,999999999,0.0,999,999,99
3022,2,17,23,0,*?*?*?*?*?*?*?*?*?*?*?*?*?*?*?*?*?*?*?*?*?*?,3.4,1.7,95,101993,0,-0,295,0.0,-0.0,0.0,0,0,0,0,163,3.1,10,5,9999,99999,9,999999999,0.0,999,999,99
3022,2,17,24,0,*?*?*?*?*?*?*?*?*?*?*?*?*?*?*?*?*?*?*?*?*?*?,1.7,1.0,100,101993,0,-0,288,0.0,-0.0,0.0,0,0,0,0,140,3.6,10,5,9999,99999,9,999999999,0.0,999,999,99
3022,2,18,1,0,*?*?*?*?*?*?*?*?*?*?*?*?*?*?*?*?*?*?*?*?*?*?,2.9,0.6,86,101978,0,-0,293,0.0,-0.0,0.0,0,0,0,0,165,2.1,10,5,9999,99999,9,999999999,0.0,999,999,99
3022,2,18,2,0,*?*?*?*?*?*?*?*?*?*?*?*?*?*?*?*?*?*?*?*?*?*?,2.8,0.2,83,101978,0,-0,293,0.0,-0.0,0.0,0,0,0,0,160,2.1,10,5,9999,99999,9,999999999,0.0,999,999,99
3022,2,18,3,0,*?*?*?*?*?*?*?*?*?*?*?*?*?*?*?*?*?*?*?*?*?*?,2.3,0.2,86,101978,0,-0,291,0.0,-0.0,0.0,0,0,0,0,155,2.1,10,5,9999,99999,9,999999999,0.0,999,999,99
3022,2,18,4,0,*?*?*?*?*?*?*?*?*?*?*?*?*?*?*?*?*?*?*?*?*?*?,2.0,0.2,87,101978,0,-0,290,0.0,-0.0,0.0,0,0,0,0,150,1.5,10,5,9999,99999,9,999999999,0.0,999,999,99
3022,2,18,5,0,*?*?*?*?*?*?*?*?*?*?*?*?*?*?*?*?*?*?*?*?*?*?,1.9,-0.4,84,101978,0,-0,289,0.0,-0.0,0.0,0,0,0,0,145,1.5,10,5,9999,99999,9,999999999,0.0,999,999,99
3022,2,18,6,0,*?*?*?*?*?*?*?*?*?*?*?*?*?*?*?*?*?*?*?*?*?*?,1.6,0.2,89,101978,0,-0,288,0.0,-0.0,0.0,0,0,0,0,140,2.1,10,5,9999,99999,9,999999999,0.0,999,999,99
3022,2,18,7,0,*?*?*?*?*?*?*?*?*?*?*?*?*?*?*?*?*?*?*?*?*?*?,1.4,-0.6,86,101978,10,1369,287,0.0,0.0,0.0,0,0,0,0,143,2.1,10,5,9999,99999,9,999999999,0.0,999,999,99
3022,2,18,8,0,*?*?*?*?*?*?*?*?*?*?*?*?*?*?*?*?*?*?*?*?*?*?,2.1,0.2,87,101978,205,1397,270,78.8,240.7,43.5,8293,15402,5883,775,147,1.0,6,3,9999,99999,9,999999999,0.0,999,999,99
3022,2,18,9,0,*?*?*?*?*?*?*?*?*?*?*?*?*?*?*?*?*?*?*?*?*?*?,2.8,-0.0,82,101978,371,1399,278,159.7,214.9,102.7,16880,18428,11985,2019,150,1.5,7,4,9999,99999,9,999999999,0.0,999,999,99
3022,2,18,10,0,*?*?*?*?*?*?*?*?*?*?*?*?*?*?*?*?*?*?*?*?*?*?,4.0,0.6,79,101978,496,1399,288,191.7,136.2,143.4,20888,13023,16340,3281,153,1.0,8,4,9999,99999,9,999999999,0.0,999,999,99
3022,2,18,11,0,*?*?*?*?*?*?*?*?*?*?*?*?*?*?*?*?*?*?*?*?*?*?,4.6,1.3,79,101978,572,1399,281,296.3,324.6,163.6,31584,32242,18674,3451,157,3.1,6,3,9999,99999,9,999999999,0.0,999,999,99
3022,2,18,12,0,*?*?*?*?*?*?*?*?*?*?*?*?*?*?*?*?*?*?*?*?*?*?,5.3,1.7,78,101978,594,1400,289,278.7,234.5,179.2,29621,23481,20289,3860,160,2.6,7,4,9999,99999,9,999999999,0.0,999,999,99
3022,2,18,13,0,*?*?*?*?*?*?*?*?*?*?*?*?*?*?*?*?*?*?*?*?*?*?,5.5,1.0,73,101978,560,1400,295,220.4,138.9,164.9,24035,13666,18721,3861,153,3.1,8,4,9999,99999,9,999999999,0.0,999,999,99
3022,2,18,14,0,*?*?*?*?*?*?*?*?*?*?*?*?*?*?*?*?*?*?*?*?*?*?,5.4,-0.4,66,101978,472,1398,294,180.9,135.0,135.3,19707,12739,15441,3072,147,4.6,8,4,9999,99999,9,999999999,0.0,999,999,99
3022,2,18,15,0,*?*?*?*?*?*?*?*?*?*?*?*?*?*?*?*?*?*?*?*?*?*?,5.6,0.8,72,101978,337,1398,295,119.8,125.3,89.6,13075,10570,10344,1956,140,3.6,8,4,9999,99999,9,999999999,0.0,999,999,99
3022,2,18,16,0,*?*?*?*?*?*?*?*?*?*?*?*?*?*?*?*?*?*?*?*?*?*?,5.5,1.5,76,101978,164,1398,295,41.5,89.2,31.0,4485,4824,3874,542,133,4.6,8,4,9999,99999,9,999999999,0.0,999,999,99
3022,2,18,17,0,*?*?*?*?*?*?*?*?*?*?*?*?*?*?*?*?*?*?*?*?*?*?,4.8,2.1,82,101978,0,-0,301,0.0,-0.0,0.0,0,0,0,0,127,5.7,10,5,9999,99999,9,999999999,0.0,999,999,99
3022,2,18,18,0,*?*?*?*?*?*?*?*?*?*?*?*?*?*?*?*?*?*?*?*?*?*?,4.9,1.9,81,101978,0,-0,302,0.0,-0.0,0.0,0,0,0,0,120,4.6,10,5,9999,99999,9,999999999,0.0,999,999,99
3022,2,18,19,0,*?*?*?*?*?*?*?*?*?*?*?*?*?*?*?*?*?*?*?*?*?*?,3.7,0.8,82,101978,0,-0,297,0.0,-0.0,0.0,0,0,0,0,120,3.1,10,5,9999,99999,9,999999999,0.0,999,999,99
3022,2,18,20,0,*?*?*?*?*?*?*?*?*?*?*?*?*?*?*?*?*?*?*?*?*?*?,3.2,0.4,82,101978,0,-0,295,0.0,-0.0,0.0,0,0,0,0,120,2.1,10,5,9999,99999,9,999999999,0.0,999,999,99
3022,2,18,21,0,*?*?*?*?*?*?*?*?*?*?*?*?*?*?*?*?*?*?*?*?*?*?,3.2,-0.0,80,101978,0,-0,295,0.0,-0.0,0.0,0,0,0,0,120,1.5,10,5,9999,99999,9,999999999,0.0,999,999,99
3022,2,18,22,0,*?*?*?*?*?*?*?*?*?*?*?*?*?*?*?*?*?*?*?*?*?*?,3.3,0.2,80,101978,0,-0,295,0.0,-0.0,0.0,0,0,0,0,120,1.0,10,5,9999,99999,9,999999999,0.0,999,999,99
3022,2,18,23,0,*?*?*?*?*?*?*?*?*?*?*?*?*?*?*?*?*?*?*?*?*?*?,2.9,-0.2,80,101978,0,-0,294,0.0,-0.0,0.0,0,0,0,0,120,1.0,10,5,9999,99999,9,999999999,0.0,999,999,99
3022,2,18,24,0,*?*?*?*?*?*?*?*?*?*?*?*?*?*?*?*?*?*?*?*?*?*?,3.4,1.3,85,101978,0,-0,296,0.0,-0.0,0.0,0,0,0,0,170,2.6,10,5,9999,99999,9,999999999,0.0,999,999,99
3022,2,19,1,0,*?*?*?*?*?*?*?*?*?*?*?*?*?*?*?*?*?*?*?*?*?*?,1.9,-1.1,79,101945,0,-0,290,0.0,-0.0,0.0,0,0,0,0,132,1.0,10,5,9999,99999,9,999999999,0.0,999,999,99
3022,2,19,2,0,*?*?*?*?*?*?*?*?*?*?*?*?*?*?*?*?*?*?*?*?*?*?,1.3,-1.7,79,101945,0,-0,287,0.0,-0.0,0.0,0,0,0,0,143,0.0,10,5,9999,99999,9,999999999,0.0,999,999,99
3022,2,19,3,0,*?*?*?*?*?*?*?*?*?*?*?*?*?*?*?*?*?*?*?*?*?*?,0.7,-1.9,81,101945,0,-0,285,0.0,-0.0,0.0,0,0,0,0,155,0.5,10,5,9999,99999,9,999999999,0.0,999,999,99
3022,2,19,4,0,*?*?*?*?*?*?*?*?*?*?*?*?*?*?*?*?*?*?*?*?*?*?,1.2,-1.3,83,101945,0,-0,287,0.0,-0.0,0.0,0,0,0,0,167,1.0,10,5,9999,99999,9,999999999,0.0,999,999,99
3022,2,19,5,0,*?*?*?*?*?*?*?*?*?*?*?*?*?*?*?*?*?*?*?*?*?*?,1.7,-1.1,81,101945,0,-0,289,0.0,-0.0,0.0,0,0,0,0,178,0.5,10,5,9999,99999,9,999999999,0.0,999,999,99
3022,2,19,6,0,*?*?*?*?*?*?*?*?*?*?*?*?*?*?*?*?*?*?*?*?*?*?,2.1,-0.6,81,101945,0,-0,290,0.0,-0.0,0.0,0,0,0,0,190,0.5,10,5,9999,99999,9,999999999,0.0,999,999,99
3022,2,19,7,0,*?*?*?*?*?*?*?*?*?*?*?*?*?*?*?*?*?*?*?*?*?*?,2.0,-0.8,81,101945,18,1428,290,0.0,0.0,0.0,0,0,0,0,183,0.5,10,5,9999,99999,9,999999999,0.0,999,999,99
3022,2,19,8,0,*?*?*?*?*?*?*?*?*?*?*?*?*?*?*?*?*?*?*?*?*?*?,1.5,-0.8,85,101945,213,1400,288,27.6,0.0,27.6,3245,0,3250,1072,177,1.0,10,5,9999,99999,9,999999999,0.0,999,999,99
3022,2,19,9,0,*?*?*?*?*?*?*?*?*?*?*?*?*?*?*?*?*?*?*?*?*?*?,2.8,-0.2,81,101945,379,1400,288,104.6,51.4,90.7,11481,4531,10257,2426,170,1.5,9,5,9999,99999,9,999999999,0.0,999,999,99
3022,2,19,10,0,*?*?*?*?*?*?*?*?*?*?*?*?*?*?*?*?*?*?*?*?*?*?,3.9,1.0,82,101945,504,1399,298,84.8,0.0,84.8,9938,0,9968,3568,163,2.6,10,5,9999,99999,9,999999999,0.0,999,999,99
3022,2,19,11,0,*?*?*?*?*?*?*?*?*?*?*?*?*?*?*?*?*?*?*?*?*?*?,5.2,0.8,73,101945,580,1399,298,173.3,55.6,150.2,19045,5364,16951,4373,157,2.6,9,5,9999,99999,9,999999999,0.0,999,999,99
3022,2,19,12,0,*?*?*?*?*?*?*?*?*?*?*?*?*?*?*?*?*?*?*?*?*?*?,6.1,-1.1,59,101945,601,1398,302,180.7,55.9,156.6,19860,5422,17671,4605,150,4.1,9,5,9999,99999,9,999999999,0.0,999,999,99
3022,2,19,13,0,*?*?*?*?*?*?*?*?*?*?*?*?*?*?*?*?*?*?*?*?*?*?,6.3,-1.3,58,101945,567,1398,303,169.0,55.4,146.5,18571,5328,16532,4239,160,3.6,9,5,9999,99999,9,999999999,0.0,999,999,99
3022,2,19,14,0,*?*?*?*?*?*?*?*?*?*?*?*?*?*?*?*?*?*?*?*?*?*?,6.3,-0.0,64,101945,480,1400,308,80.1,0.0,80.1,9371,0,9398,3339,170,4.6,10,5,9999,99999,9,999999999,0.0,999,999,99
3022,2,19,15,0,*?*?*?*?*?*?*?*?*?*?*?*?*?*?*?*?*?*?*?*?*?*?,6.6,0.8,67,101945,344,1397,309,53.5,0.0,53.5,6240,0,6255,2134,180,5.2,10,5,9999,99999,9,999999999,0.0,999,999,99
3022,2,19,16,0,*?*?*?*?*?*?*?*?*?*?*?*?*?*?*?*?*?*?*?*?*?*?,6.2,1.5,72,101945,171,1398,303,33.7,36.7,29.2,3775,2279,3517,613,190,5.2,9,5,9999,99999,9,999999999,0.0,999,999,99
3022,2,19,17,0,*?*?*?*?*?*?*?*?*?*?*?*?*?*?*?*?*?*?*?*?*?*?,6.3,1.9,74,101945,0,-0,308,0.0,-0.0,0.0,0,0,0,0,200,4.1,10,5,9999,99999,9,999999999,0.0,999,999,99
3022,2,19,18,0,*?*?*?*?*?*?*?*?*?*?*?*?*?*?*?*?*?*?*?*?*?*?,5.7,1.9,76,101945,0,-0,305,0.0,-0.0,0.0,0,0,0,0,210,4.1,10,5,9999,99999,9,999999999,0.0,999,999,99
3022,2,19,19,0,*?*?*?*?*?*?*?*?*?*?*?*?*?*?*?*?*?*?*?*?*?*?,3.8,1.5,86,101945,0,-0,297,0.0,-0.0,0.0,0,0,0,0,203,4.6,10,5,9999,99999,9,999999999,0.0,999,999,99
3022,2,19,20,0,*?*?*?*?*?*?*?*?*?*?*?*?*?*?*?*?*?*?*?*?*?*?,4.3,2.5,88,101945,0,-0,299,0.0,-0.0,0.0,0,0,0,0,197,3.1,10,5,9999,99999,9,999999999,0.0,999,999,99
3022,2,19,21,0,*?*?*?*?*?*?*?*?*?*?*?*?*?*?*?*?*?*?*?*?*?*?,3.1,2.1,92,101945,0,-0,294,0.0,-0.0,0.0,0,0,0,0,190,2.1,10,5,9999,99999,9,999999999,0.0,999,999,99
3022,2,19,22,0,*?*?*?*?*?*?*?*?*?*?*?*?*?*?*?*?*?*?*?*?*?*?,3.1,1.9,92,101945,0,-0,294,0.0,-0.0,0.0,0,0,0,0,183,2.1,10,5,9999,99999,9,999999999,0.0,999,999,99
3022,2,19,23,0,*?*?*?*?*?*?*?*?*?*?*?*?*?*?*?*?*?*?*?*?*?*?,2.1,2.1,100,101945,0,-0,290,0.0,-0.0,0.0,0,0,0,0,177,1.5,10,5,9999,99999,9,999999999,0.0,999,999,99
3022,2,19,24,0,*?*?*?*?*?*?*?*?*?*?*?*?*?*?*?*?*?*?*?*?*?*?,2.4,-0.6,80,101945,0,-0,292,0.0,-0.0,0.0,0,0,0,0,120,0.5,10,5,9999,99999,9,999999999,0.0,999,999,99
3022,2,20,1,0,*?*?*?*?*?*?*?*?*?*?*?*?*?*?*?*?*?*?*?*?*?*?,-0.6,-0.6,98,102355,0,-0,279,0.0,-0.0,0.0,0,0,0,0,165,2.6,10,5,9999,99999,9,999999999,0.0,999,999,99
3022,2,20,2,0,*?*?*?*?*?*?*?*?*?*?*?*?*?*?*?*?*?*?*?*?*?*?,-2.3,-2.4,98,102355,0,-0,272,0.0,-0.0,0.0,0,0,0,0,160,2.6,10,5,9999,99999,9,999999999,0.0,999,999,99
3022,2,20,3,0,*?*?*?*?*?*?*?*?*?*?*?*?*?*?*?*?*?*?*?*?*?*?,-1.5,-1.5,98,102355,0,-0,276,0.0,-0.0,0.0,0,0,0,0,155,1.0,10,5,9999,99999,9,999999999,0.0,999,999,99
3022,2,20,4,0,*?*?*?*?*?*?*?*?*?*?*?*?*?*?*?*?*?*?*?*?*?*?,-0.7,-1.5,92,102355,0,-0,279,0.0,-0.0,0.0,0,0,0,0,150,1.0,10,5,9999,99999,9,999999999,0.0,999,999,99
3022,2,20,5,0,*?*?*?*?*?*?*?*?*?*?*?*?*?*?*?*?*?*?*?*?*?*?,-1.0,-2.2,89,102355,0,-0,278,0.0,-0.0,0.0,0,0,0,0,145,1.0,10,5,9999,99999,9,999999999,0.0,999,999,99
3022,2,20,6,0,*?*?*?*?*?*?*?*?*?*?*?*?*?*?*?*?*?*?*?*?*?*?,-1.0,-2.4,88,102355,0,-0,278,0.0,-0.0,0.0,0,0,0,0,140,2.1,10,5,9999,99999,9,999999999,0.0,999,999,99
3022,2,20,7,0,*?*?*?*?*?*?*?*?*?*?*?*?*?*?*?*?*?*?*?*?*?*?,-1.0,-2.7,85,102355,25,1391,278,0.0,0.0,0.0,0,0,0,0,137,2.6,10,5,9999,99999,9,999999999,0.0,999,999,99
3022,2,20,8,0,*?*?*?*?*?*?*?*?*?*?*?*?*?*?*?*?*?*?*?*?*?*?,-0.9,-3.4,80,102355,220,1395,278,29.1,0.0,29.1,3419,0,3424,1131,133,1.5,10,5,9999,99999,9,999999999,0.0,999,999,99
3022,2,20,9,0,*?*?*?*?*?*?*?*?*?*?*?*?*?*?*?*?*?*?*?*?*?*?,0.8,-3.1,72,102355,386,1397,285,61.8,0.0,61.8,7209,0,7227,2496,130,2.1,10,5,9999,99999,9,999999999,0.0,999,999,99
3022,2,20,10,0,*?*?*?*?*?*?*?*?*?*?*?*?*?*?*?*?*?*?*?*?*?*?,2.6,-5.0,53,102355,512,1399,293,86.4,0.0,86.4,10125,0,10155,3643,127,1.5,10,5,9999,99999,9,999999999,0.0,999,999,99
3022,2,20,11,0,*?*?*?*?*?*?*?*?*?*?*?*?*?*?*?*?*?*?*?*?*?*?,4.5,-4.8,47,102355,587,1397,295,176.0,55.7,152.6,19344,5386,17215,4457,123,2.6,9,5,9999,99999,9,999999999,0.0,999,999,99
3022,2,20,12,0,*?*?*?*?*?*?*?*?*?*?*?*?*?*?*?*?*?*?*?*?*?*?,5.8,-3.7,47,102355,609,1398,307,105.6,0.0,105.6,12428,0,12469,4603,120,4.1,10,5,9999,99999,9,999999999,0.0,999,999,99
3022,2,20,13,0,*?*?*?*?*?*?*?*?*?*?*?*?*?*?*?*?*?*?*?*?*?*?,5.8,-5.0,42,102355,575,1399,307,98.8,0.0,98.8,11614,0,11651,4259,118,2.1,10,5,9999,99999,9,999999999,0.0,999,999,99
3022,2,20,14,0,*?*?*?*?*?*?*?*?*?*?*?*?*?*?*?*?*?*?*?*?*?*?,6.1,-4.8,42,102355,487,1398,308,81.5,0.0,81.5,9546,0,9574,3409,117,3.1,10,5,9999,99999,9,999999999,0.0,999,999,99
3022,2,20,15,0,*?*?*?*?*?*?*?*?*?*?*?*?*?*?*?*?*?*?*?*?*?*?,6.0,-4.2,45,102355,352,1400,308,54.9,0.0,54.9,6409,0,6424,2197,115,1.5,10,5,9999,99999,9,999999999,0.0,999,999,99
3022,2,20,16,0,*?*?*?*?*?*?*?*?*?*?*?*?*?*?*?*?*?*?*?*?*?*?,5.8,-6.0,39,102355,178,1398,307,20.8,0.0,20.8,2459,-0,2462,807,113,1.5,10,5,9999,99999,9,999999999,0.0,999,999,99
3022,2,20,17,0,*?*?*?*?*?*?*?*?*?*?*?*?*?*?*?*?*?*?*?*?*?*?,4.8,-3.1,54,102355,0,-0,302,0.0,-0.0,0.0,0,0,0,0,112,2.6,10,5,9999,99999,9,999999999,0.0,999,999,99
3022,2,20,18,0,*?*?*?*?*?*?*?*?*?*?*?*?*?*?*?*?*?*?*?*?*?*?,4.3,-1.7,62,102355,0,-0,300,0.0,-0.0,0.0,0,0,0,0,110,4.6,10,5,9999,99999,9,999999999,0.0,999,999,99
3022,2,20,19,0,*?*?*?*?*?*?*?*?*?*?*?*?*?*?*?*?*?*?*?*?*?*?,2.4,-2.9,65,102355,0,-0,292,0.0,-0.0,0.0,0,0,0,0,113,3.6,10,5,9999,99999,9,999999999,0.0,999,999,99
3022,2,20,20,0,*?*?*?*?*?*?*?*?*?*?*?*?*?*?*?*?*?*?*?*?*?*?,1.5,-3.7,65,102355,0,-0,288,0.0,-0.0,0.0,0,0,0,0,117,2.1,10,5,9999,99999,9,999999999,0.0,999,999,99
3022,2,20,21,0,*?*?*?*?*?*?*?*?*?*?*?*?*?*?*?*?*?*?*?*?*?*?,1.8,-2.4,70,102355,0,-0,289,0.0,-0.0,0.0,0,0,0,0,120,3.1,10,5,9999,99999,9,999999999,0.0,999,999,99
3022,2,20,22,0,*?*?*?*?*?*?*?*?*?*?*?*?*?*?*?*?*?*?*?*?*?*?,0.6,-2.2,78,102355,0,-0,284,0.0,-0.0,0.0,0,0,0,0,123,1.5,10,5,9999,99999,9,999999999,0.0,999,999,99
3022,2,20,23,0,*?*?*?*?*?*?*?*?*?*?*?*?*?*?*?*?*?*?*?*?*?*?,2.5,-0.8,76,102355,0,-0,292,0.0,-0.0,0.0,0,0,0,0,127,1.5,10,5,9999,99999,9,999999999,0.0,999,999,99
3022,2,20,24,0,*?*?*?*?*?*?*?*?*?*?*?*?*?*?*?*?*?*?*?*?*?*?,1.0,0.8,97,102355,0,-0,285,0.0,-0.0,0.0,0,0,0,0,170,1.5,10,5,9999,99999,9,999999999,0.0,999,999,99
3022,2,21,1,0,*?*?*?*?*?*?*?*?*?*?*?*?*?*?*?*?*?*?*?*?*?*?,4.8,2.5,85,102523,0,-0,301,0.0,-0.0,0.0,0,0,0,0,128,3.6,10,5,9999,99999,9,999999999,0.1,999,999,99
3022,2,21,2,0,*?*?*?*?*?*?*?*?*?*?*?*?*?*?*?*?*?*?*?*?*?*?,5.1,3.8,92,102523,0,-0,302,0.0,-0.0,0.0,0,0,0,0,127,3.6,10,5,9999,99999,9,999999999,0.0,999,999,99
3022,2,21,3,0,*?*?*?*?*?*?*?*?*?*?*?*?*?*?*?*?*?*?*?*?*?*?,4.9,3.0,88,102523,0,-0,302,0.0,-0.0,0.0,0,0,0,0,125,3.6,10,5,9999,99999,9,999999999,0.0,999,999,99
3022,2,21,4,0,*?*?*?*?*?*?*?*?*?*?*?*?*?*?*?*?*?*?*?*?*?*?,4.7,2.3,85,102523,0,-0,301,0.0,-0.0,0.0,0,0,0,0,123,4.1,10,5,9999,99999,9,999999999,0.2,999,999,99
3022,2,21,5,0,*?*?*?*?*?*?*?*?*?*?*?*?*?*?*?*?*?*?*?*?*?*?,4.4,2.7,88,102523,0,-0,300,0.0,-0.0,0.0,0,0,0,0,122,4.1,10,5,9999,99999,9,999999999,0.2,999,999,99
3022,2,21,6,0,*?*?*?*?*?*?*?*?*?*?*?*?*?*?*?*?*?*?*?*?*?*?,5.0,2.7,86,102523,0,-0,302,0.0,-0.0,0.0,0,0,0,0,120,4.1,10,5,9999,99999,9,999999999,0.5,999,999,99
3022,2,21,7,0,*?*?*?*?*?*?*?*?*?*?*?*?*?*?*?*?*?*?*?*?*?*?,5.5,4.1,92,102523,33,1409,304,0.0,0.0,0.0,0,0,0,0,118,2.6,10,5,9999,99999,9,999999999,0.9,999,999,99
3022,2,21,8,0,*?*?*?*?*?*?*?*?*?*?*?*?*?*?*?*?*?*?*?*?*?*?,4.8,4.3,98,102523,228,1396,297,53.3,43.4,46.2,5904,3108,5469,981,117,2.6,9,5,9999,99999,9,999999999,0.0,999,999,99
3022,2,21,9,0,*?*?*?*?*?*?*?*?*?*?*?*?*?*?*?*?*?*?*?*?*?*?,5.2,4.3,94,102523,394,1397,285,191.1,303.5,105.5,20279,26711,12334,2072,115,2.6,6,3,9999,99999,9,999999999,0.0,999,999,99
3022,2,21,10,0,*?*?*?*?*?*?*?*?*?*?*?*?*?*?*?*?*?*?*?*?*?*?,6.0,3.2,83,102523,519,1397,293,239.3,229.8,153.8,25360,22233,17570,3209,113,2.6,7,4,9999,99999,9,999999999,0.0,999,999,99
3022,2,21,11,0,*?*?*?*?*?*?*?*?*?*?*?*?*?*?*?*?*?*?*?*?*?*?,6.9,2.3,74,102523,595,1397,276,350.6,524.3,127.3,37403,51050,16259,2498,112,1.0,3,2,9999,99999,9,999999999,0.0,999,999,99
3022,2,21,12,0,*?*?*?*?*?*?*?*?*?*?*?*?*?*?*?*?*?*?*?*?*?*?,7.9,1.7,65,102523,617,1398,264,369.4,585.9,110.8,38465,56456,15537,2226,110,1.0,0,0,9999,99999,9,999999999,0.3,999,999,99
3022,2,21,13,0,*?*?*?*?*?*?*?*?*?*?*?*?*?*?*?*?*?*?*?*?*?*?,7.7,1.3,64,102523,582,1397,263,346.0,581.3,103.8,36001,55443,14670,2053,112,0.0,0,0,9999,99999,9,999999999,0.3,999,999,99
3022,2,21,14,0,*?*?*?*?*?*?*?*?*?*?*?*?*?*?*?*?*?*?*?*?*?*?,7.9,3.2,74,102523,494,1397,267,286.3,566.6,85.9,29730,52234,12394,1648,113,2.1,0,0,9999,99999,9,999999999,0.0,999,999,99
3022,2,21,15,0,*?*?*?*?*?*?*?*?*?*?*?*?*?*?*?*?*?*?*?*?*?*?,8.0,4.1,77,102523,359,1398,283,192.1,476.6,69.7,19704,39712,10120,1263,115,1.0,3,2,9999,99999,9,999999999,0.9,999,999,99
3022,2,21,16,0,*?*?*?*?*?*?*?*?*?*?*?*?*?*?*?*?*?*?*?*?*?*?,7.9,4.8,81,102523,185,1398,297,66.9,226.5,36.9,7086,13697,5070,653,117,0.5,6,3,9999,99999,9,999999999,0.1,999,999,99
3022,2,21,17,0,*?*?*?*?*?*?*?*?*?*?*?*?*?*?*?*?*?*?*?*?*?*?,7.8,5.8,88,102523,0,-0,314,0.0,-0.0,0.0,0,0,0,0,118,1.5,10,5,9999,99999,9,999999999,0.0,999,999,99
3022,2,21,18,0,*?*?*?*?*?*?*?*?*?*?*?*?*?*?*?*?*?*?*?*?*?*?,7.0,4.5,84,102523,0,-0,311,0.0,-0.0,0.0,0,0,0,0,120,1.0,10,5,9999,99999,9,999999999,0.0,999,999,99
3022,2,21,19,0,*?*?*?*?*?*?*?*?*?*?*?*?*?*?*?*?*?*?*?*?*?*?,6.7,5.3,92,102523,0,-0,309,0.0,-0.0,0.0,0,0,0,0,122,1.0,10,5,9999,99999,9,999999999,0.0,999,999,99
3022,2,21,20,0,*?*?*?*?*?*?*?*?*?*?*?*?*?*?*?*?*?*?*?*?*?*?,6.8,5.8,94,102523,0,-0,310,0.0,-0.0,0.0,0,0,0,0,123,1.0,10,5,9999,99999,9,999999999,0.0,999,999,99
3022,2,21,21,0,*?*?*?*?*?*?*?*?*?*?*?*?*?*?*?*?*?*?*?*?*?*?,6.1,5.9,100,102523,0,-0,306,0.0,-0.0,0.0,0,0,0,0,125,0.5,10,5,9999,99999,9,999999999,0.1,999,999,99
3022,2,21,22,0,*?*?*?*?*?*?*?*?*?*?*?*?*?*?*?*?*?*?*?*?*?*?,6.0,6.1,100,102523,0,-0,306,0.0,-0.0,0.0,0,0,0,0,127,1.0,10,5,9999,99999,9,999999999,0.1,999,999,99
3022,2,21,23,0,*?*?*?*?*?*?*?*?*?*?*?*?*?*?*?*?*?*?*?*?*?*?,5.9,5.9,100,102523,0,-0,306,0.0,-0.0,0.0,0,0,0,0,128,0.5,10,5,9999,99999,9,999999999,0.1,999,999,99
3022,2,21,24,0,*?*?*?*?*?*?*?*?*?*?*?*?*?*?*?*?*?*?*?*?*?*?,4.4,0.8,78,102523,0,-0,300,0.0,-0.0,0.0,0,0,0,0,130,4.1,10,5,9999,99999,9,999999999,0.1,999,999,99
3022,2,22,1,0,*?*?*?*?*?*?*?*?*?*?*?*?*?*?*?*?*?*?*?*?*?*?,5.3,2.1,79,102338,0,-0,304,0.0,-0.0,0.0,0,0,0,0,127,5.2,10,5,9999,99999,9,999999999,0.0,999,999,99
3022,2,22,2,0,*?*?*?*?*?*?*?*?*?*?*?*?*?*?*?*?*?*?*?*?*?*?,5.1,-0.0,69,102338,0,-0,303,0.0,-0.0,0.0,0,0,0,0,123,4.6,10,5,9999,99999,9,999999999,0.2,999,999,99
3022,2,22,3,0,*?*?*?*?*?*?*?*?*?*?*?*?*?*?*?*?*?*?*?*?*?*?,5.6,0.2,68,102338,0,-0,305,0.0,-0.0,0.0,0,0,0,0,120,3.1,10,5,9999,99999,9,999999999,0.4,999,999,99
3022,2,22,4,0,*?*?*?*?*?*?*?*?*?*?*?*?*?*?*?*?*?*?*?*?*?*?,5.1,-0.2,69,102338,0,-0,303,0.0,-0.0,0.0,0,0,0,0,117,1.5,10,5,9999,99999,9,999999999,0.2,999,999,99
3022,2,22,5,0,*?*?*?*?*?*?*?*?*?*?*?*?*?*?*?*?*?*?*?*?*?*?,4.6,0.4,73,102338,0,-0,301,0.0,-0.0,0.0,0,0,0,0,113,1.5,10,5,9999,99999,9,999999999,0.0,999,999,99
3022,2,22,6,0,*?*?*?*?*?*?*?*?*?*?*?*?*?*?*?*?*?*?*?*?*?*?,4.7,0.4,73,102338,0,-0,301,0.0,-0.0,0.0,0,0,0,0,110,1.0,10,5,9999,99999,9,999999999,0.0,999,999,99
3022,2,22,7,0,*?*?*?*?*?*?*?*?*?*?*?*?*?*?*?*?*?*?*?*?*?*?,4.9,0.4,72,102338,40,1383,302,0.0,0.0,0.0,0,0,0,0,108,2.1,10,5,9999,99999,9,999999999,0.0,999,999,99
3022,2,22,8,0,*?*?*?*?*?*?*?*?*?*?*?*?*?*?*?*?*?*?*?*?*?*?,4.9,0.8,75,102338,236,1397,302,32.2,0.0,32.2,3774,0,3780,1253,107,2.1,10,5,9999,99999,9,999999999,0.0,999,999,99
3022,2,22,9,0,*?*?*?*?*?*?*?*?*?*?*?*?*?*?*?*?*?*?*?*?*?*?,5.7,0.6,69,102338,402,1397,306,64.9,0.0,64.9,7577,0,7596,2637,105,1.0,10,5,9999,99999,9,999999999,0.0,999,999,99
3022,2,22,10,0,*?*?*?*?*?*?*?*?*?*?*?*?*?*?*?*?*?*?*?*?*?*?,6.2,0.4,66,102338,527,1396,308,89.5,0.0,89.5,10500,0,10532,3796,103,1.0,10,5,9999,99999,9,999999999,0.0,999,999,99
3022,2,22,11,0,*?*?*?*?*?*?*?*?*?*?*?*?*?*?*?*?*?*?*?*?*?*?,6.3,1.0,69,102338,603,1397,308,104.5,0.0,104.5,12296,0,12337,4546,102,1.0,10,5,9999,99999,9,999999999,0.0,999,999,99
3022,2,22,12,0,*?*?*?*?*?*?*?*?*?*?*?*?*?*?*?*?*?*?*?*?*?*?,6.7,0.8,66,102338,624,1396,310,108.7,0.0,108.7,12804,0,12847,4763,100,1.0,10,5,9999,99999,9,999999999,0.0,999,999,99
3022,2,22,13,0,*?*?*?*?*?*?*?*?*?*?*?*?*?*?*?*?*?*?*?*?*?*?,7.0,0.8,64,102338,590,1397,311,101.9,0.0,101.9,11982,0,12021,4413,93,0.5,10,5,9999,99999,9,999999999,0.0,999,999,99
3022,2,22,14,0,*?*?*?*?*?*?*?*?*?*?*?*?*?*?*?*?*?*?*?*?*?*?,6.7,1.3,68,102338,502,1398,310,84.5,0.0,84.5,9901,0,9930,3552,87,1.0,10,5,9999,99999,9,999999999,0.0,999,999,99
3022,2,22,15,0,*?*?*?*?*?*?*?*?*?*?*?*?*?*?*?*?*?*?*?*?*?*?,7.1,1.5,67,102338,366,1397,312,57.8,0.0,57.8,6745,0,6761,2322,80,1.0,10,5,9999,99999,9,999999999,0.0,999,999,99
3022,2,22,16,0,*?*?*?*?*?*?*?*?*?*?*?*?*?*?*?*?*?*?*?*?*?*?,7.0,1.0,66,102338,192,1397,311,23.6,0.0,23.6,2778,-0,2782,914,73,2.6,10,5,9999,99999,9,999999999,0.0,999,999,99
3022,2,22,17,0,*?*?*?*?*?*?*?*?*?*?*?*?*?*?*?*?*?*?*?*?*?*?,7.0,1.5,67,102338,0,-0,311,0.0,-0.0,0.0,0,0,0,0,67,2.6,10,5,9999,99999,9,999999999,0.0,999,999,99
3022,2,22,18,0,*?*?*?*?*?*?*?*?*?*?*?*?*?*?*?*?*?*?*?*?*?*?,6.8,1.9,71,102338,0,-0,310,0.0,-0.0,0.0,0,0,0,0,60,2.1,10,5,9999,99999,9,999999999,0.0,999,999,99
3022,2,22,19,0,*?*?*?*?*?*?*?*?*?*?*?*?*?*?*?*?*?*?*?*?*?*?,5.5,1.7,76,102338,0,-0,305,0.0,-0.0,0.0,0,0,0,0,103,2.1,10,5,9999,99999,9,999999999,0.0,999,999,99
3022,2,22,20,0,*?*?*?*?*?*?*?*?*?*?*?*?*?*?*?*?*?*?*?*?*?*?,5.5,2.7,81,102338,0,-0,304,0.0,-0.0,0.0,0,0,0,0,147,1.5,10,5,9999,99999,9,999999999,0.0,999,999,99
3022,2,22,21,0,*?*?*?*?*?*?*?*?*?*?*?*?*?*?*?*?*?*?*?*?*?*?,6.4,3.0,78,102338,0,-0,308,0.0,-0.0,0.0,0,0,0,0,190,1.5,10,5,9999,99999,9,999999999,0.0,999,999,99
3022,2,22,22,0,*?*?*?*?*?*?*?*?*?*?*?*?*?*?*?*?*?*?*?*?*?*?,6.2,2.3,76,102338,0,-0,307,0.0,-0.0,0.0,0,0,0,0,233,1.0,10,5,9999,99999,9,999999999,0.0,999,999,99
3022,2,22,23,0,*?*?*?*?*?*?*?*?*?*?*?*?*?*?*?*?*?*?*?*?*?*?,4.7,1.3,79,102338,0,-0,301,0.0,-0.0,0.0,0,0,0,0,277,1.0,10,5,9999,99999,9,999999999,0.0,999,999,99
3022,2,22,24,0,*?*?*?*?*?*?*?*?*?*?*?*?*?*?*?*?*?*?*?*?*?*?,5.7,4.1,88,102338,0,-0,305,0.0,-0.0,0.0,0,0,0,0,130,5.2,10,5,9999,99999,9,999999999,0.0,999,999,99
3022,2,23,1,0,*?*?*?*?*?*?*?*?*?*?*?*?*?*?*?*?*?*?*?*?*?*?,1.6,-1.1,81,102421,0,-0,288,0.0,-0.0,0.0,0,0,0,0,320,1.0,10,5,9999,99999,9,999999999,0.0,999,999,99
3022,2,23,2,0,*?*?*?*?*?*?*?*?*?*?*?*?*?*?*?*?*?*?*?*?*?*?,0.2,-2.4,79,102421,0,-0,283,0.0,-0.0,0.0,0,0,0,0,320,2.6,10,5,9999,99999,9,999999999,0.0,999,999,99
3022,2,23,3,0,*?*?*?*?*?*?*?*?*?*?*?*?*?*?*?*?*?*?*?*?*?*?,0.1,-2.7,79,102421,0,-0,282,0.0,-0.0,0.0,0,0,0,0,320,2.1,10,5,9999,99999,9,999999999,0.0,999,999,99
3022,2,23,4,0,*?*?*?*?*?*?*?*?*?*?*?*?*?*?*?*?*?*?*?*?*?*?,0.2,-1.7,85,102421,0,-0,283,0.0,-0.0,0.0,0,0,0,0,320,2.1,10,5,9999,99999,9,999999999,0.0,999,999,99
3022,2,23,5,0,*?*?*?*?*?*?*?*?*?*?*?*?*?*?*?*?*?*?*?*?*?*?,-0.2,-1.7,88,102421,0,-0,281,0.0,-0.0,0.0,0,0,0,0,320,2.1,10,5,9999,99999,9,999999999,0.0,999,999,99
3022,2,23,6,0,*?*?*?*?*?*?*?*?*?*?*?*?*?*?*?*?*?*?*?*?*?*?,-1.0,-1.1,99,102421,0,-0,277,0.0,-0.0,0.0,0,0,0,0,320,0.5,10,5,9999,99999,9,999999999,0.0,999,999,99
3022,2,23,7,0,*?*?*?*?*?*?*?*?*?*?*?*?*?*?*?*?*?*?*?*?*?*?,-1.8,-1.9,99,102421,48,1392,274,0.0,0.0,0.0,0,0,0,0,275,0.5,10,5,9999,99999,9,999999999,0.0,999,999,99
3022,2,23,8,0,*?*?*?*?*?*?*?*?*?*?*?*?*?*?*?*?*?*?*?*?*?*?,0.1,-0.6,94,102421,244,1398,272,77.8,112.3,58.2,8272,7797,7003,1078,230,1.5,8,4,9999,99999,9,999999999,0.1,999,999,99
3022,2,23,9,0,*?*?*?*?*?*?*?*?*?*?*?*?*?*?*?*?*?*?*?*?*?*?,2.0,0.6,90,102421,410,1397,280,153.0,131.4,114.5,16678,11871,13130,2550,185,1.5,8,4,9999,99999,9,999999999,0.2,999,999,99
3022,2,23,10,0,*?*?*?*?*?*?*?*?*?*?*?*?*?*?*?*?*?*?*?*?*?*?,4.5,0.8,76,102421,535,1396,285,247.9,231.0,159.4,26291,22494,18193,3348,140,1.5,7,4,9999,99999,9,999999999,0.3,999,999,99
3022,2,23,11,0,*?*?*?*?*?*?*?*?*?*?*?*?*?*?*?*?*?*?*?*?*?*?,7.2,1.9,68,102421,611,1397,297,288.5,235.4,185.5,30679,23700,20980,4032,95,2.1,7,4,9999,99999,9,999999999,0.3,999,999,99
3022,2,23,12,0,*?*?*?*?*?*?*?*?*?*?*?*?*?*?*?*?*?*?*?*?*?*?,9.6,1.7,57,102421,632,1396,312,253.8,141.3,189.8,27688,14248,21459,4579,50,3.1,8,4,9999,99999,9,999999999,0.0,999,999,99
3022,2,23,13,0,*?*?*?*?*?*?*?*?*?*?*?*?*?*?*?*?*?*?*?*?*?*?,9.7,2.5,60,102421,597,1395,323,103.4,0.0,103.4,12164,0,12204,4490,100,1.5,10,5,9999,99999,9,999999999,0.3,999,999,99
3022,2,23,14,0,*?*?*?*?*?*?*?*?*?*?*?*?*?*?*?*?*?*?*?*?*?*?,9.6,1.3,56,102421,509,1396,323,86.0,0.0,86.0,10076,0,10106,3623,150,2.1,10,5,9999,99999,9,999999999,0.6,999,999,99
3022,2,23,15,0,*?*?*?*?*?*?*?*?*?*?*?*?*?*?*?*?*?*?*?*?*?*?,9.8,1.0,54,102421,373,1396,319,102.9,51.2,89.2,11298,4499,10094,2381,200,2.6,9,5,9999,99999,9,999999999,0.2,999,999,99
3022,2,23,16,0,*?*?*?*?*?*?*?*?*?*?*?*?*?*?*?*?*?*?*?*?*?*?,9.6,-0.6,48,102421,199,1397,312,57.5,101.6,43.0,6150,6242,5261,774,250,2.6,8,4,9999,99999,9,999999999,0.1,999,999,99
3022,2,23,17,0,*?*?*?*?*?*?*?*?*?*?*?*?*?*?*?*?*?*?*?*?*?*?,8.7,0.8,57,102421,0,-0,319,0.0,-0.0,0.0,0,0,0,0,300,3.1,10,5,9999,99999,9,999999999,0.1,999,999,99
3022,2,23,18,0,*?*?*?*?*?*?*?*?*?*?*?*?*?*?*?*?*?*?*?*?*?*?,6.4,-0.2,62,102421,0,-0,309,0.0,-0.0,0.0,0,0,0,0,350,3.6,10,5,9999,99999,9,999999999,0.1,999,999,99
3022,2,23,19,0,*?*?*?*?*?*?*?*?*?*?*?*?*?*?*?*?*?*?*?*?*?*?,5.0,-1.1,64,102421,0,-0,303,0.0,-0.0,0.0,0,0,0,0,345,2.1,10,5,9999,99999,9,999999999,0.0,999,999,99
3022,2,23,20,0,*?*?*?*?*?*?*?*?*?*?*?*?*?*?*?*?*?*?*?*?*?*?,4.6,-1.1,66,102421,0,-0,301,0.0,-0.0,0.0,0,0,0,0,340,2.1,10,5,9999,99999,9,999999999,0.0,999,999,99
3022,2,23,21,0,*?*?*?*?*?*?*?*?*?*?*?*?*?*?*?*?*?*?*?*?*?*?,3.2,-1.1,72,102421,0,-0,295,0.0,-0.0,0.0,0,0,0,0,335,0.5,10,5,9999,99999,9,999999999,0.0,999,999,99
3022,2,23,22,0,*?*?*?*?*?*?*?*?*?*?*?*?*?*?*?*?*?*?*?*?*?*?,2.6,-1.3,74,102421,0,-0,292,0.0,-0.0,0.0,0,0,0,0,330,0.5,10,5,9999,99999,9,999999999,0.0,999,999,99
3022,2,23,23,0,*?*?*?*?*?*?*?*?*?*?*?*?*?*?*?*?*?*?*?*?*?*?,2.5,-2.4,67,102421,0,-0,292,0.0,-0.0,0.0,0,0,0,0,325,0.5,10,5,9999,99999,9,999999999,0.1,999,999,99
3022,2,23,24,0,*?*?*?*?*?*?*?*?*?*?*?*?*?*?*?*?*?*?*?*?*?*?,3.2,0.2,79,102421,0,-0,295,0.0,-0.0,0.0,0,0,0,0,320,1.5,10,5,9999,99999,9,999999999,0.0,999,999,99
3022,2,24,1,0,*?*?*?*?*?*?*?*?*?*?*?*?*?*?*?*?*?*?*?*?*?*?,3.1,-0.6,76,102820,0,-0,295,0.0,-0.0,0.0,0,0,0,0,325,1.0,10,5,9999,99999,9,999999999,0.0,999,999,99
3022,2,24,2,0,*?*?*?*?*?*?*?*?*?*?*?*?*?*?*?*?*?*?*?*?*?*?,3.1,-0.0,80,102820,0,-0,294,0.0,-0.0,0.0,0,0,0,0,330,1.0,10,5,9999,99999,9,999999999,0.0,999,999,99
3022,2,24,3,0,*?*?*?*?*?*?*?*?*?*?*?*?*?*?*?*?*?*?*?*?*?*?,3.7,1.9,88,102820,0,-0,297,0.0,-0.0,0.0,0,0,0,0,335,1.0,10,5,9999,99999,9,999999999,0.2,999,999,99
3022,2,24,4,0,*?*?*?*?*?*?*?*?*?*?*?*?*?*?*?*?*?*?*?*?*?*?,3.1,2.3,94,102820,0,-0,294,0.0,-0.0,0.0,0,0,0,0,340,0.5,10,5,9999,99999,9,999999999,0.1,999,999,99
3022,2,24,5,0,*?*?*?*?*?*?*?*?*?*?*?*?*?*?*?*?*?*?*?*?*?*?,2.8,2.7,99,102820,0,-0,293,0.0,-0.0,0.0,0,0,0,0,345,1.0,10,5,9999,99999,9,999999999,0.7,999,999,99
3022,2,24,6,0,*?*?*?*?*?*?*?*?*?*?*?*?*?*?*?*?*?*?*?*?*?*?,3.3,2.7,96,102820,0,-0,295,0.0,-0.0,0.0,0,0,0,0,350,0.5,10,5,9999,99999,9,999999999,0.0,999,999,99
3022,2,24,7,0,*?*?*?*?*?*?*?*?*?*?*?*?*?*?*?*?*?*?*?*?*?*?,2.6,1.5,92,102820,56,1396,292,0.0,0.0,0.0,0,0,0,0,348,0.5,10,5,9999,99999,9,999999999,0.0,999,999,99
3022,2,24,8,0,*?*?*?*?*?*?*?*?*?*?*?*?*?*?*?*?*?*?*?*?*?*?,1.8,-0.0,87,102820,252,1397,284,61.4,45.3,53.3,6791,3397,6278,1137,347,1.0,9,5,9999,99999,9,999999999,0.0,999,999,99
3022,2,24,9,0,*?*?*?*?*?*?*?*?*?*?*?*?*?*?*?*?*?*?*?*?*?*?,4.5,1.7,82,102820,418,1396,295,118.3,52.5,102.5,12982,4751,11586,2783,345,1.0,9,5,9999,99999,9,999999999,0.0,999,999,99
3022,2,24,10,0,*?*?*?*?*?*?*?*?*?*?*?*?*?*?*?*?*?*?*?*?*?*?,7.1,2.5,73,102820,543,1396,307,161.1,55.1,139.7,17698,5258,15760,3997,343,1.5,9,5,9999,99999,9,999999999,0.0,999,999,99
3022,2,24,11,0,*?*?*?*?*?*?*?*?*?*?*?*?*?*?*?*?*?*?*?*?*?*?,8.6,3.8,71,102820,619,1396,313,187.0,56.1,162.1,20560,5467,18289,4807,342,0.5,9,5,9999,99999,9,999999999,0.1,999,999,99
3022,2,24,12,0,*?*?*?*?*?*?*?*?*?*?*?*?*?*?*?*?*?*?*?*?*?*?,9.9,2.9,61,102820,640,1396,324,111.8,0.0,111.8,13185,0,13230,4927,340,1.0,10,5,9999,99999,9,999999999,0.1,999,999,99
3022,2,24,13,0,*?*?*?*?*?*?*?*?*?*?*?*?*?*?*?*?*?*?*?*?*?*?,10.0,2.3,59,102820,605,1396,325,104.9,0.0,104.9,12347,0,12388,4570,337,1.5,10,5,9999,99999,9,999999999,1.0,999,999,99
3022,2,24,14,0,*?*?*?*?*?*?*?*?*?*?*?*?*?*?*?*?*?*?*?*?*?*?,9.8,4.1,68,102820,516,1395,323,87.5,0.0,87.5,10249,0,10280,3696,333,2.6,10,5,9999,99999,9,999999999,1.8,999,999,99
3022,2,24,15,0,*?*?*?*?*?*?*?*?*?*?*?*?*?*?*?*?*?*?*?*?*?*?,10.1,4.1,66,102820,380,1395,325,60.7,0.0,60.7,7080,0,7097,2448,330,1.0,10,5,9999,99999,9,999999999,1.1,999,999,99
3022,2,24,16,0,*?*?*?*?*?*?*?*?*?*?*?*?*?*?*?*?*?*?*?*?*?*?,10.0,3.9,66,102820,206,1396,324,26.4,0.0,26.4,3097,0,3102,1022,327,0.5,10,5,9999,99999,9,999999999,0.7,999,999,99
3022,2,24,17,0,*?*?*?*?*?*?*?*?*?*?*?*?*?*?*?*?*?*?*?*?*?*?,9.3,2.7,63,102820,5,1341,321,0.0,0.0,0.0,0,0,0,0,323,1.5,10,5,9999,99999,9,999999999,0.5,999,999,99
3022,2,24,18,0,*?*?*?*?*?*?*?*?*?*?*?*?*?*?*?*?*?*?*?*?*?*?,7.8,3.4,74,102820,0,-0,314,0.0,-0.0,0.0,0,0,0,0,320,2.6,10,5,9999,99999,9,999999999,0.0,999,999,99
3022,2,24,19,0,*?*?*?*?*?*?*?*?*?*?*?*?*?*?*?*?*?*?*?*?*?*?,6.7,2.7,75,102820,0,-0,310,0.0,-0.0,0.0,0,0,0,0,322,3.1,10,5,9999,99999,9,999999999,0.0,999,999,99
3022,2,24,20,0,*?*?*?*?*?*?*?*?*?*?*?*?*?*?*?*?*?*?*?*?*?*?,6.1,3.8,85,102820,0,-0,307,0.0,-0.0,0.0,0,0,0,0,323,4.1,10,5,9999,99999,9,999999999,0.0,999,999,99
3022,2,24,21,0,*?*?*?*?*?*?*?*?*?*?*?*?*?*?*?*?*?*?*?*?*?*?,6.2,3.9,86,102820,0,-0,307,0.0,-0.0,0.0,0,0,0,0,325,4.1,10,5,9999,99999,9,999999999,0.0,999,999,99
3022,2,24,22,0,*?*?*?*?*?*?*?*?*?*?*?*?*?*?*?*?*?*?*?*?*?*?,4.9,3.6,91,102820,0,-0,302,0.0,-0.0,0.0,0,0,0,0,327,3.6,10,5,9999,99999,9,999999999,0.0,999,999,99
3022,2,24,23,0,*?*?*?*?*?*?*?*?*?*?*?*?*?*?*?*?*?*?*?*?*?*?,4.6,3.0,90,102820,0,-0,300,0.0,-0.0,0.0,0,0,0,0,328,4.1,10,5,9999,99999,9,999999999,0.0,999,999,99
3022,2,24,24,0,*?*?*?*?*?*?*?*?*?*?*?*?*?*?*?*?*?*?*?*?*?*?,2.4,-1.5,74,102820,0,-0,292,0.0,-0.0,0.0,0,0,0,0,320,0.5,10,5,9999,99999,9,999999999,0.2,999,999,99
3022,2,25,1,0,*?*?*?*?*?*?*?*?*?*?*?*?*?*?*?*?*?*?*?*?*?*?,3.8,1.3,83,103207,0,-0,297,0.0,-0.0,0.0,0,0,0,0,328,0.5,10,5,9999,99999,9,999999999,0.0,999,999,99
3022,2,25,2,0,*?*?*?*?*?*?*?*?*?*?*?*?*?*?*?*?*?*?*?*?*?*?,3.4,0.2,80,103207,0,-0,296,0.0,-0.0,0.0,0,0,0,0,327,0.5,10,5,9999,99999,9,999999999,0.0,999,999,99
3022,2,25,3,0,*?*?*?*?*?*?*?*?*?*?*?*?*?*?*?*?*?*?*?*?*?*?,3.3,-0.4,76,103207,0,-0,295,0.0,-0.0,0.0,0,0,0,0,325,1.0,10,5,9999,99999,9,999999999,0.0,999,999,99
3022,2,25,4,0,*?*?*?*?*?*?*?*?*?*?*?*?*?*?*?*?*?*?*?*?*?*?,2.6,-0.2,82,103207,0,-0,292,0.0,-0.0,0.0,0,0,0,0,323,1.0,10,5,9999,99999,9,999999999,0.0,999,999,99
3022,2,25,5,0,*?*?*?*?*?*?*?*?*?*?*?*?*?*?*?*?*?*?*?*?*?*?,2.1,-0.8,80,103207,0,-0,290,0.0,-0.0,0.0,0,0,0,0,322,0.0,10,5,9999,99999,9,999999999,0.0,999,999,99
3022,2,25,6,0,*?*?*?*?*?*?*?*?*?*?*?*?*?*?*?*?*?*?*?*?*?*?,1.5,-0.6,85,103207,0,-0,288,0.0,-0.0,0.0,0,0,0,0,320,1.0,10,5,9999,99999,9,999999999,0.0,999,999,99
3022,2,25,7,0,*?*?*?*?*?*?*?*?*?*?*?*?*?*?*?*?*?*?*?*?*?*?,2.3,-0.4,83,103207,64,1398,291,0.0,0.0,0.0,0,0,0,0,322,0.0,10,5,9999,99999,9,999999999,0.0,999,999,99
3022,2,25,8,0,*?*?*?*?*?*?*?*?*?*?*?*?*?*?*?*?*?*?*?*?*?*?,3.0,-0.0,81,103207,260,1397,284,85.1,115.2,63.6,9317,8728,7415,1362,323,1.0,8,4,9999,99999,9,999999999,0.0,999,999,99
3022,2,25,9,0,*?*?*?*?*?*?*?*?*?*?*?*?*?*?*?*?*?*?*?*?*?*?,4.1,1.3,82,103207,426,1396,284,189.6,221.8,121.9,20049,20105,14100,2450,325,1.0,7,4,9999,99999,9,999999999,0.0,999,999,99
3022,2,25,10,0,*?*?*?*?*?*?*?*?*?*?*?*?*?*?*?*?*?*?*?*?*?*?,5.0,0.8,75,103207,551,1395,292,217.2,138.6,162.4,23671,13599,18446,3793,327,1.5,8,4,9999,99999,9,999999999,0.0,999,999,99
3022,2,25,11,0,*?*?*?*?*?*?*?*?*?*?*?*?*?*?*?*?*?*?*?*?*?*?,7.4,1.9,68,103207,626,1394,308,189.8,56.2,164.5,20865,5488,18558,4897,328,1.5,9,5,9999,99999,9,999999999,0.0,999,999,99
3022,2,25,12,0,*?*?*?*?*?*?*?*?*?*?*?*?*?*?*?*?*?*?*?*?*?*?,8.2,1.9,65,103207,647,1394,311,197.0,56.4,170.8,21660,5536,19259,5135,330,1.5,9,5,9999,99999,9,999999999,0.0,999,999,99
3022,2,25,13,0,*?*?*?*?*?*?*?*?*?*?*?*?*?*?*?*?*?*?*?*?*?*?,8.8,2.9,66,103207,612,1394,309,245.1,140.7,183.3,26734,14111,20746,4387,280,1.5,8,4,9999,99999,9,999999999,0.0,999,999,99
3022,2,25,14,0,*?*?*?*?*?*?*?*?*?*?*?*?*?*?*?*?*?*?*?*?*?*?,8.7,3.0,67,103207,524,1396,309,204.9,137.5,153.2,22326,13335,17430,3543,230,3.1,8,4,9999,99999,9,999999999,0.0,999,999,99
3022,2,25,15,0,*?*?*?*?*?*?*?*?*?*?*?*?*?*?*?*?*?*?*?*?*?*?,8.9,3.4,69,103207,387,1393,310,143.1,129.8,107.0,15589,11526,12286,2368,180,2.6,8,4,9999,99999,9,999999999,0.0,999,999,99
3022,2,25,16,0,*?*?*?*?*?*?*?*?*?*?*?*?*?*?*?*?*?*?*?*?*?*?,8.5,3.2,69,103207,213,1396,308,63.9,105.5,47.8,6819,6768,5810,869,130,2.6,8,4,9999,99999,9,999999999,0.0,999,999,99
3022,2,25,17,0,*?*?*?*?*?*?*?*?*?*?*?*?*?*?*?*?*?*?*?*?*?*?,8.8,3.4,69,103207,12,1393,314,0.0,0.0,0.0,0,0,0,0,80,2.6,9,5,9999,99999,9,999999999,0.0,999,999,99
3022,2,25,18,0,*?*?*?*?*?*?*?*?*?*?*?*?*?*?*?*?*?*?*?*?*?*?,7.6,3.0,73,103207,0,-0,314,0.0,-0.0,0.0,0,0,0,0,30,4.1,10,5,9999,99999,9,999999999,0.0,999,999,99
3022,2,25,19,0,*?*?*?*?*?*?*?*?*?*?*?*?*?*?*?*?*?*?*?*?*?*?,5.6,4.1,89,103207,0,-0,305,0.0,-0.0,0.0,0,0,0,0,28,3.1,10,5,9999,99999,9,999999999,0.0,999,999,99
3022,2,25,20,0,*?*?*?*?*?*?*?*?*?*?*?*?*?*?*?*?*?*?*?*?*?*?,5.2,4.6,96,103207,0,-0,303,0.0,-0.0,0.0,0,0,0,0,27,1.5,10,5,9999,99999,9,999999999,0.0,999,999,99
3022,2,25,21,0,*?*?*?*?*?*?*?*?*?*?*?*?*?*?*?*?*?*?*?*?*?*?,4.7,4.6,100,103207,0,-0,301,0.0,-0.0,0.0,0,0,0,0,25,2.1,10,5,9999,99999,9,999999999,0.0,999,999,99
3022,2,25,22,0,*?*?*?*?*?*?*?*?*?*?*?*?*?*?*?*?*?*?*?*?*?*?,4.5,4.5,100,103207,0,-0,300,0.0,-0.0,0.0,0,0,0,0,23,1.5,10,5,9999,99999,9,999999999,0.0,999,999,99
3022,2,25,23,0,*?*?*?*?*?*?*?*?*?*?*?*?*?*?*?*?*?*?*?*?*?*?,4.1,3.4,96,103207,0,-0,298,0.0,-0.0,0.0,0,0,0,0,22,0.5,10,5,9999,99999,9,999999999,0.0,999,999,99
3022,2,25,24,0,*?*?*?*?*?*?*?*?*?*?*?*?*?*?*?*?*?*?*?*?*?*?,4.3,2.3,86,103207,0,-0,299,0.0,-0.0,0.0,0,0,0,0,330,0.5,10,5,9999,99999,9,999999999,0.0,999,999,99
3022,2,26,1,0,*?*?*?*?*?*?*?*?*?*?*?*?*?*?*?*?*?*?*?*?*?*?,4.1,1.7,83,103602,0,-0,298,0.0,-0.0,0.0,0,0,0,0,25,2.6,10,5,9999,99999,9,999999999,0.0,999,999,99
3022,2,26,2,0,*?*?*?*?*?*?*?*?*?*?*?*?*?*?*?*?*?*?*?*?*?*?,4.3,0.6,77,103602,0,-0,299,0.0,-0.0,0.0,0,0,0,0,30,1.5,10,5,9999,99999,9,999999999,0.0,999,999,99
3022,2,26,3,0,*?*?*?*?*?*?*?*?*?*?*?*?*?*?*?*?*?*?*?*?*?*?,4.5,1.9,82,103602,0,-0,300,0.0,-0.0,0.0,0,0,0,0,35,2.1,10,5,9999,99999,9,999999999,0.0,999,999,99
3022,2,26,4,0,*?*?*?*?*?*?*?*?*?*?*?*?*?*?*?*?*?*?*?*?*?*?,4.7,2.7,85,103602,0,-0,301,0.0,-0.0,0.0,0,0,0,0,40,2.1,10,5,9999,99999,9,999999999,0.0,999,999,99
3022,2,26,5,0,*?*?*?*?*?*?*?*?*?*?*?*?*?*?*?*?*?*?*?*?*?*?,3.5,1.5,86,103602,0,-0,296,0.0,-0.0,0.0,0,0,0,0,45,1.0,10,5,9999,99999,9,999999999,0.0,999,999,99
3022,2,26,6,0,*?*?*?*?*?*?*?*?*?*?*?*?*?*?*?*?*?*?*?*?*?*?,3.2,1.3,86,103602,0,-0,295,0.0,-0.0,0.0,0,0,0,0,50,1.5,10,5,9999,99999,9,999999999,0.0,999,999,99
3022,2,26,7,0,*?*?*?*?*?*?*?*?*?*?*?*?*?*?*?*?*?*?*?*?*?*?,2.8,1.0,87,103602,72,1397,293,0.0,0.0,0.0,0,0,0,0,48,0.5,10,5,9999,99999,9,999999999,0.0,999,999,99
3022,2,26,8,0,*?*?*?*?*?*?*?*?*?*?*?*?*?*?*?*?*?*?*?*?*?*?,4.1,2.1,86,103602,268,1396,294,67.0,46.4,58.1,7395,3578,6827,1245,47,0.5,9,5,9999,99999,9,999999999,0.0,999,999,99
3022,2,26,9,0,*?*?*?*?*?*?*?*?*?*?*?*?*?*?*?*?*?*?*?*?*?*?,5.3,2.5,81,103602,434,1395,294,164.1,133.0,122.8,17882,12248,14047,2755,45,1.0,8,4,9999,99999,9,999999999,0.0,999,999,99
3022,2,26,10,0,*?*?*?*?*?*?*?*?*?*?*?*?*?*?*?*?*?*?*?*?*?*?,6.7,2.9,76,103602,559,1395,291,289.6,323.7,159.8,30845,31982,18267,3358,43,0.5,6,3,9999,99999,9,999999999,0.0,999,999,99
3022,2,26,11,0,*?*?*?*?*?*?*?*?*?*?*?*?*?*?*?*?*?*?*?*?*?*?,8.9,3.2,67,103602,634,1394,305,301.6,236.6,193.9,32088,24064,21829,4267,42,0.5,7,4,9999,99999,9,999999999,0.0,999,999,99
3022,2,26,12,0,*?*?*?*?*?*?*?*?*?*?*?*?*?*?*?*?*?*?*?*?*?*?,10.1,4.3,67,103602,655,1394,306,346.9,330.7,191.5,37084,33874,21635,4216,40,1.0,6,3,9999,99999,9,999999999,0.0,999,999,99
3022,2,26,13,0,*?*?*?*?*?*?*?*?*?*?*?*?*?*?*?*?*?*?*?*?*?*?,10.4,4.6,67,103602,620,1394,312,293.9,235.9,188.9,31251,23877,21307,4128,42,1.0,7,4,9999,99999,9,999999999,0.0,999,999,99
3022,2,26,14,0,*?*?*?*?*?*?*?*?*?*?*?*?*?*?*?*?*?*?*?*?*?*?,10.3,4.8,68,103602,531,1394,312,246.2,230.7,158.3,26099,22475,18044,3321,43,1.0,7,4,9999,99999,9,999999999,0.0,999,999,99
3022,2,26,15,0,*?*?*?*?*?*?*?*?*?*?*?*?*?*?*?*?*?*?*?*?*?*?,10.1,5.6,72,103602,395,1396,307,191.9,303.7,105.9,20364,26769,12383,2082,45,0.5,6,3,9999,99999,9,999999999,0.0,999,999,99
3022,2,26,16,0,*?*?*?*?*?*?*?*?*?*?*?*?*?*?*?*?*?*?*?*?*?*?,10.3,6.2,75,103602,220,1395,312,79.3,179.5,51.0,8444,11746,6171,934,47,0.5,7,4,9999,99999,9,999999999,0.0,999,999,99
3022,2,26,17,0,*?*?*?*?*?*?*?*?*?*?*?*?*?*?*?*?*?*?*?*?*?*?,10.3,5.5,71,103602,19,1407,321,0.0,0.0,0.0,0,0,0,0,48,2.1,9,5,9999,99999,9,999999999,0.0,999,999,99
3022,2,26,18,0,*?*?*?*?*?*?*?*?*?*?*?*?*?*?*?*?*?*?*?*?*?*?,8.4,5.1,79,103602,0,-0,317,0.0,-0.0,0.0,0,0,0,0,50,1.5,10,5,9999,99999,9,999999999,0.0,999,999,99
3022,2,26,19,0,*?*?*?*?*?*?*?*?*?*?*?*?*?*?*?*?*?*?*?*?*?*?,7.0,4.6,84,103602,0,-0,311,0.0,-0.0,0.0,0,0,0,0,55,0.0,10,5,9999,99999,9,999999999,0.0,999,999,99
3022,2,26,20,0,*?*?*?*?*?*?*?*?*?*?*?*?*?*?*?*?*?*?*?*?*?*?,6.9,4.3,82,103602,0,-0,310,0.0,-0.0,0.0,0,0,0,0,60,2.1,10,5,9999,99999,9,999999999,0.0,999,999,99
3022,2,26,21,0,*?*?*?*?*?*?*?*?*?*?*?*?*?*?*?*?*?*?*?*?*?*?,6.2,4.3,86,103602,0,-0,307,0.0,-0.0,0.0,0,0,0,0,65,2.1,10,5,9999,99999,9,999999999,0.0,999,999,99
3022,2,26,22,0,*?*?*?*?*?*?*?*?*?*?*?*?*?*?*?*?*?*?*?*?*?*?,6.7,4.6,86,103602,0,-0,309,0.0,-0.0,0.0,0,0,0,0,70,2.1,10,5,9999,99999,9,999999999,0.0,999,999,99
3022,2,26,23,0,*?*?*?*?*?*?*?*?*?*?*?*?*?*?*?*?*?*?*?*?*?*?,4.6,4.1,95,103602,0,-0,300,0.0,-0.0,0.0,0,0,0,0,75,1.5,10,5,9999,99999,9,999999999,0.0,999,999,99
3022,2,26,24,0,*?*?*?*?*?*?*?*?*?*?*?*?*?*?*?*?*?*?*?*?*?*?,3.7,2.5,91,103602,0,-0,297,0.0,-0.0,0.0,0,0,0,0,20,3.1,10,5,9999,99999,9,999999999,0.0,999,999,99
3022,2,27,1,0,*?*?*?*?*?*?*?*?*?*?*?*?*?*?*?*?*?*?*?*?*?*?,0.5,0.4,100,103725,0,-0,283,0.0,-0.0,0.0,0,0,0,0,82,0.0,10,5,9999,99999,9,999999999,0.0,999,999,99
3022,2,27,2,0,*?*?*?*?*?*?*?*?*?*?*?*?*?*?*?*?*?*?*?*?*?*?,-0.7,-0.6,100,103725,0,-0,279,0.0,-0.0,0.0,0,0,0,0,83,1.0,10,5,9999,99999,9,999999999,0.0,999,999,99
3022,2,27,3,0,*?*?*?*?*?*?*?*?*?*?*?*?*?*?*?*?*?*?*?*?*?*?,-0.8,-0.8,100,103725,0,-0,278,0.0,-0.0,0.0,0,0,0,0,85,1.0,10,5,9999,99999,9,999999999,0.0,999,999,99
3022,2,27,4,0,*?*?*?*?*?*?*?*?*?*?*?*?*?*?*?*?*?*?*?*?*?*?,-0.8,-0.8,100,103725,0,-0,278,0.0,-0.0,0.0,0,0,0,0,87,1.0,10,5,9999,99999,9,999999999,0.0,999,999,99
3022,2,27,5,0,*?*?*?*?*?*?*?*?*?*?*?*?*?*?*?*?*?*?*?*?*?*?,-1.7,-1.7,100,103725,0,-0,275,0.0,-0.0,0.0,0,0,0,0,88,0.5,10,5,9999,99999,9,999999999,0.0,999,999,99
3022,2,27,6,0,*?*?*?*?*?*?*?*?*?*?*?*?*?*?*?*?*?*?*?*?*?*?,-2.6,-3.1,94,103725,0,-0,271,0.0,-0.0,0.0,0,0,0,0,90,1.5,10,5,9999,99999,9,999999999,0.0,999,999,99
3022,2,27,7,0,*?*?*?*?*?*?*?*?*?*?*?*?*?*?*?*?*?*?*?*?*?*?,-1.7,-2.7,92,103725,80,1396,275,1.5,0.0,1.5,209,-0,209,64,97,0.5,10,5,9999,99999,9,999999999,0.0,999,999,99
3022,2,27,8,0,*?*?*?*?*?*?*?*?*?*?*?*?*?*?*?*?*?*?*?*?*?*?,-0.8,-1.9,90,103725,276,1395,278,40.2,0.0,40.2,4692,0,4701,1574,103,0.0,10,5,9999,99999,9,999999999,0.0,999,999,99
3022,2,27,9,0,*?*?*?*?*?*?*?*?*?*?*?*?*?*?*?*?*?*?*?*?*?*?,0.2,-1.1,90,103725,442,1394,282,72.9,0.0,72.9,8524,0,8547,3003,110,1.0,10,5,9999,99999,9,999999999,0.0,999,999,99
3022,2,27,10,0,*?*?*?*?*?*?*?*?*?*?*?*?*?*?*?*?*?*?*?*?*?*?,2.5,-1.1,76,103725,567,1394,292,97.6,0.0,97.6,11465,0,11501,4195,117,1.5,10,5,9999,99999,9,999999999,0.0,999,999,99
3022,2,27,11,0,*?*?*?*?*?*?*?*?*?*?*?*?*?*?*?*?*?*?*?*?*?*?,5.4,1.0,74,103725,642,1393,304,112.5,0.0,112.5,13263,0,13308,4960,123,0.0,10,5,9999,99999,9,999999999,0.0,999,999,99
3022,2,27,12,0,*?*?*?*?*?*?*?*?*?*?*?*?*?*?*?*?*?*?*?*?*?*?,6.6,1.0,68,103725,663,1394,309,116.6,0.0,116.6,13761,0,13809,5176,130,1.5,10,5,9999,99999,9,999999999,0.0,999,999,99
3022,2,27,13,0,*?*?*?*?*?*?*?*?*?*?*?*?*?*?*?*?*?*?*?*?*?*?,6.6,0.8,66,103725,627,1393,309,109.6,0.0,109.6,12911,0,12955,4808,160,2.1,10,5,9999,99999,9,999999999,0.0,999,999,99
3022,2,27,14,0,*?*?*?*?*?*?*?*?*?*?*?*?*?*?*?*?*?*?*?*?*?*?,6.5,0.6,65,103725,538,1393,309,92.0,0.0,92.0,10793,0,10826,3915,190,1.5,10,5,9999,99999,9,999999999,0.0,999,999,99
3022,2,27,15,0,*?*?*?*?*?*?*?*?*?*?*?*?*?*?*?*?*?*?*?*?*?*?,6.9,0.6,64,103725,402,1394,311,65.0,0.0,65.0,7593,0,7612,2642,220,2.1,10,5,9999,99999,9,999999999,0.0,999,999,99
3022,2,27,16,0,*?*?*?*?*?*?*?*?*?*?*?*?*?*?*?*?*?*?*?*?*?*?,6.6,1.0,67,103725,227,1394,309,30.5,0.0,30.5,3580,0,3585,1186,250,1.0,10,5,9999,99999,9,999999999,0.0,999,999,99
3022,2,27,17,0,*?*?*?*?*?*?*?*?*?*?*?*?*?*?*?*?*?*?*?*?*?*?,5.3,-0.2,67,103725,26,1413,304,0.0,0.0,0.0,0,0,0,0,280,2.6,10,5,9999,99999,9,999999999,0.0,999,999,99
3022,2,27,18,0,*?*?*?*?*?*?*?*?*?*?*?*?*?*?*?*?*?*?*?*?*?*?,4.5,0.2,74,103725,0,-0,300,0.0,-0.0,0.0,0,0,0,0,310,1.5,10,5,9999,99999,9,999999999,0.0,999,999,99
3022,2,27,19,0,*?*?*?*?*?*?*?*?*?*?*?*?*?*?*?*?*?*?*?*?*?*?,3.2,-0.2,78,103725,0,-0,295,0.0,-0.0,0.0,0,0,0,0,313,1.0,10,5,9999,99999,9,999999999,0.0,999,999,99
3022,2,27,20,0,*?*?*?*?*?*?*?*?*?*?*?*?*?*?*?*?*?*?*?*?*?*?,2.6,-1.7,72,103725,0,-0,293,0.0,-0.0,0.0,0,0,0,0,317,1.5,10,5,9999,99999,9,999999999,0.0,999,999,99
3022,2,27,21,0,*?*?*?*?*?*?*?*?*?*?*?*?*?*?*?*?*?*?*?*?*?*?,1.8,-1.9,74,103725,0,-0,289,0.0,-0.0,0.0,0,0,0,0,320,1.5,10,5,9999,99999,9,999999999,0.0,999,999,99
3022,2,27,22,0,*?*?*?*?*?*?*?*?*?*?*?*?*?*?*?*?*?*?*?*?*?*?,1.1,-2.2,77,103725,0,-0,286,0.0,-0.0,0.0,0,0,0,0,323,2.6,10,5,9999,99999,9,999999999,0.0,999,999,99
3022,2,27,23,0,*?*?*?*?*?*?*?*?*?*?*?*?*?*?*?*?*?*?*?*?*?*?,0.7,-1.3,85,103725,0,-0,285,0.0,-0.0,0.0,0,0,0,0,327,1.0,10,5,9999,99999,9,999999999,0.0,999,999,99
3022,2,27,24,0,*?*?*?*?*?*?*?*?*?*?*?*?*?*?*?*?*?*?*?*?*?*?,2.6,2.7,100,103725,0,-0,292,0.0,-0.0,0.0,0,0,0,0,80,1.5,10,5,9999,99999,9,999999999,0.0,999,999,99
3022,2,28,1,0,*?*?*?*?*?*?*?*?*?*?*?*?*?*?*?*?*?*?*?*?*?*?,0.7,-1.7,79,103340,0,-0,285,0.0,-0.0,0.0,0,0,0,0,333,1.5,10,5,9999,99999,9,999999999,0.0,999,999,99
3022,2,28,2,0,*?*?*?*?*?*?*?*?*?*?*?*?*?*?*?*?*?*?*?*?*?*?,1.1,-1.9,76,103340,0,-0,286,0.0,-0.0,0.0,0,0,0,0,337,1.0,10,5,9999,99999,9,999999999,0.0,999,999,99
3022,2,28,3,0,*?*?*?*?*?*?*?*?*?*?*?*?*?*?*?*?*?*?*?*?*?*?,0.6,-2.2,77,103340,0,-0,284,0.0,-0.0,0.0,0,0,0,0,340,1.5,10,5,9999,99999,9,999999999,0.0,999,999,99
3022,2,28,4,0,*?*?*?*?*?*?*?*?*?*?*?*?*?*?*?*?*?*?*?*?*?*?,-0.0,-3.1,74,103340,0,-0,282,0.0,-0.0,0.0,0,0,0,0,343,0.0,10,5,9999,99999,9,999999999,0.0,999,999,99
3022,2,28,5,0,*?*?*?*?*?*?*?*?*?*?*?*?*?*?*?*?*?*?*?*?*?*?,-0.2,-2.7,78,103340,0,-0,281,0.0,-0.0,0.0,0,0,0,0,347,0.5,10,5,9999,99999,9,999999999,0.0,999,999,99
3022,2,28,6,0,*?*?*?*?*?*?*?*?*?*?*?*?*?*?*?*?*?*?*?*?*?*?,-1.3,-3.4,81,103340,0,-0,277,0.0,-0.0,0.0,0,0,0,0,350,0.0,10,5,9999,99999,9,999999999,0.0,999,999,99
3022,2,28,7,0,*?*?*?*?*?*?*?*?*?*?*?*?*?*?*?*?*?*?*?*?*?*?,-2.5,-3.4,89,103340,88,1394,272,3.2,0.0,3.2,408,-0,407,129,345,0.5,10,5,9999,99999,9,999999999,0.0,999,999,99
3022,2,28,8,0,*?*?*?*?*?*?*?*?*?*?*?*?*?*?*?*?*?*?*?*?*?*?,-0.4,-1.9,84,103340,284,1394,280,41.8,0.0,41.8,4881,0,4890,1641,340,1.0,10,5,9999,99999,9,999999999,0.0,999,999,99
3022,2,28,9,0,*?*?*?*?*?*?*?*?*?*?*?*?*?*?*?*?*?*?*?*?*?*?,1.7,-0.4,83,103340,450,1393,289,74.6,0.0,74.6,8717,0,8741,3078,335,0.5,10,5,9999,99999,9,999999999,0.0,999,999,99
3022,2,28,10,0,*?*?*?*?*?*?*?*?*?*?*?*?*?*?*?*?*?*?*?*?*?*?,5.2,-0.0,66,103340,575,1394,303,99.2,0.0,99.2,11660,0,11698,4277,330,1.0,10,5,9999,99999,9,999999999,0.3,999,999,99
3022,2,28,11,0,*?*?*?*?*?*?*?*?*?*?*?*?*?*?*?*?*?*?*?*?*?*?,8.4,0.4,55,103340,650,1393,318,114.1,0.0,114.1,13453,0,13500,5045,325,1.0,10,5,9999,99999,9,999999999,1.2,999,999,99
3022,2,28,12,0,*?*?*?*?*?*?*?*?*?*?*?*?*?*?*?*?*?*?*?*?*?*?,10.8,0.6,48,103340,671,1394,329,118.1,0.0,118.1,13946,0,13996,5260,320,1.5,10,5,9999,99999,9,999999999,1.4,999,999,99
3022,2,28,13,0,*?*?*?*?*?*?*?*?*?*?*?*?*?*?*?*?*?*?*?*?*?*?,11.4,1.3,48,103340,635,1393,331,111.1,0.0,111.1,13093,0,13138,4889,318,1.5,10,5,9999,99999,9,999999999,1.1,999,999,99
3022,2,28,14,0,*?*?*?*?*?*?*?*?*?*?*?*?*?*?*?*?*?*?*?*?*?*?,11.4,0.6,45,103340,546,1394,331,93.5,0.0,93.5,10968,0,11003,3990,317,1.5,10,5,9999,99999,9,999999999,1.1,999,999,99
3022,2,28,15,0,*?*?*?*?*?*?*?*?*?*?*?*?*?*?*?*?*?*?*?*?*?*?,11.5,0.8,46,103340,409,1393,332,66.5,0.0,66.5,7761,0,7781,2707,315,1.5,10,5,9999,99999,9,999999999,0.6,999,999,99
3022,2,28,16,0,*?*?*?*?*?*?*?*?*?*?*?*?*?*?*?*?*?*?*?*?*?*?,11.4,0.2,44,103340,234,1394,331,31.9,0.0,31.9,3740,0,3746,1242,313,1.0,10,5,9999,99999,9,999999999,0.0,999,999,99
3022,2,28,17,0,*?*?*?*?*?*?*?*?*?*?*?*?*?*?*?*?*?*?*?*?*?*?,9.5,0.8,53,103340,32,1373,323,0.0,0.0,0.0,0,0,0,0,312,0.0,10,5,9999,99999,9,999999999,0.0,999,999,99
3022,2,28,18,0,*?*?*?*?*?*?*?*?*?*?*?*?*?*?*?*?*?*?*?*?*?*?,8.5,0.2,54,103340,0,-0,318,0.0,-0.0,0.0,0,0,0,0,310,1.0,10,5,9999,99999,9,999999999,0.0,999,999,99
3022,2,28,19,0,*?*?*?*?*?*?*?*?*?*?*?*?*?*?*?*?*?*?*?*?*?*?,6.2,-0.0,61,103340,0,-0,308,0.0,-0.0,0.0,0,0,0,0,282,2.1,10,5,9999,99999,9,999999999,0.0,999,999,99
3022,2,28,20,0,*?*?*?*?*?*?*?*?*?*?*?*?*?*?*?*?*?*?*?*?*?*?,4.5,-0.4,67,103340,0,-0,301,0.0,-0.0,0.0,0,0,0,0,253,2.1,10,5,9999,99999,9,999999999,0.0,999,999,99
3022,2,28,21,0,*?*?*?*?*?*?*?*?*?*?*?*?*?*?*?*?*?*?*?*?*?*?,3.3,-0.4,74,103340,0,-0,295,0.0,-0.0,0.0,0,0,0,0,225,1.5,10,5,9999,99999,9,999999999,0.0,999,999,99
3022,2,28,22,0,*?*?*?*?*?*?*?*?*?*?*?*?*?*?*?*?*?*?*?*?*?*?,2.4,-1.5,71,103340,0,-0,292,0.0,-0.0,0.0,0,0,0,0,197,1.0,10,5,9999,99999,9,999999999,0.0,999,999,99
3022,2,28,23,0,*?*?*?*?*?*?*?*?*?*?*?*?*?*?*?*?*?*?*?*?*?*?,2.6,-1.3,72,103340,0,-0,292,0.0,-0.0,0.0,0,0,0,0,168,0.5,10,5,9999,99999,9,999999999,0.0,999,999,99
3022,2,28,24,0,*?*?*?*?*?*?*?*?*?*?*?*?*?*?*?*?*?*?*?*?*?*?,0.4,-1.5,82,103340,0,-0,283,0.0,-0.0,0.0,0,0,0,0,330,1.0,10,5,9999,99999,9,999999999,0.0,999,999,99
3022,3,1,1,0,*?*?*?*?*?*?*?*?*?*?*?*?*?*?*?*?*?*?*?*?*?*?,3.2,3.2,100,100164,0,-0,294,0.0,-0.0,0.0,0,0,0,0,138,1.5,10,5,9999,99999,9,999999999,0.0,999,999,99
3022,3,1,2,0,*?*?*?*?*?*?*?*?*?*?*?*?*?*?*?*?*?*?*?*?*?*?,3.1,3.0,100,100164,0,-0,294,0.0,-0.0,0.0,0,0,0,0,137,1.0,10,5,9999,99999,9,999999999,0.0,999,999,99
3022,3,1,3,0,*?*?*?*?*?*?*?*?*?*?*?*?*?*?*?*?*?*?*?*?*?*?,1.9,1.9,100,100164,0,-0,289,0.0,-0.0,0.0,0,0,0,0,135,1.5,10,5,9999,99999,9,999999999,0.0,999,999,99
3022,3,1,4,0,*?*?*?*?*?*?*?*?*?*?*?*?*?*?*?*?*?*?*?*?*?*?,2.2,2.3,100,100164,0,-0,290,0.0,-0.0,0.0,0,0,0,0,133,0.0,10,5,9999,99999,9,999999999,0.0,999,999,99
3022,3,1,5,0,*?*?*?*?*?*?*?*?*?*?*?*?*?*?*?*?*?*?*?*?*?*?,2.2,2.1,100,100164,0,-0,290,0.0,-0.0,0.0,0,0,0,0,132,0.5,10,5,9999,99999,9,999999999,0.0,999,999,99
3022,3,1,6,0,*?*?*?*?*?*?*?*?*?*?*?*?*?*?*?*?*?*?*?*?*?*?,1.4,1.5,100,100164,0,-0,259,0.0,-0.0,0.0,0,0,0,0,130,0.0,4,2,9999,99999,9,999999999,0.0,999,999,99
3022,3,1,7,0,*?*?*?*?*?*?*?*?*?*?*?*?*?*?*?*?*?*?*?*?*?*?,0.5,0.4,100,100164,96,1391,235,16.4,166.8,4.9,1795,10066,858,176,133,0.5,0,0,9999,99999,9,999999999,0.0,999,999,99
3022,3,1,8,0,*?*?*?*?*?*?*?*?*?*?*?*?*?*?*?*?*?*?*?*?*?*?,3.1,3.0,100,100164,292,1392,249,149.8,500.0,44.9,15581,39294,6895,839,137,1.0,0,0,9999,99999,9,999999999,0.0,999,999,99
3022,3,1,9,0,*?*?*?*?*?*?*?*?*?*?*?*?*?*?*?*?*?*?*?*?*?*?,5.6,5.6,100,100164,458,1392,263,262.8,559.3,78.9,27275,50642,11473,1498,140,0.5,0,0,9999,99999,9,999999999,0.0,999,999,99
3022,3,1,10,0,*?*?*?*?*?*?*?*?*?*?*?*?*?*?*?*?*?*?*?*?*?*?,7.3,7.3,100,100164,583,1393,273,347.8,581.7,104.3,36172,55541,14718,2065,143,1.0,0,0,9999,99999,9,999999999,0.0,999,999,99
3022,3,1,11,0,*?*?*?*?*?*?*?*?*?*?*?*?*?*?*?*?*?*?*?*?*?*?,11.1,8.0,100,100164,658,1392,290,399.0,591.0,119.7,41569,57583,16588,2457,147,1.0,0,0,9999,99999,9,999999999,0.0,999,999,99
3022,3,1,12,0,*?*?*?*?*?*?*?*?*?*?*?*?*?*?*?*?*?*?*?*?*?*?,12.2,7.9,99,100164,678,1392,294,412.9,593.2,123.9,43039,58050,17085,2572,150,1.5,0,0,9999,99999,9,999999999,0.0,999,999,99
3022,3,1,13,0,*?*?*?*?*?*?*?*?*?*?*?*?*?*?*?*?*?*?*?*?*?*?,12.2,7.4,96,100164,643,1393,293,388.5,589.3,116.6,40462,57209,16211,2373,158,1.5,0,0,9999,99999,9,999999999,0.0,999,999,99
3022,3,1,14,0,*?*?*?*?*?*?*?*?*?*?*?*?*?*?*?*?*?*?*?*?*?*?,12.0,7.7,100,100164,553,1392,293,327.6,577.3,98.3,34044,54566,13959,1922,167,1.5,0,0,9999,99999,9,999999999,0.0,999,999,99
3022,3,1,15,0,*?*?*?*?*?*?*?*?*?*?*?*?*?*?*?*?*?*?*?*?*?*?,12.3,6.7,90,100164,416,1392,292,234.3,548.8,70.3,24306,48419,10345,1324,175,1.5,0,0,9999,99999,9,999999999,0.0,999,999,99
3022,3,1,16,0,*?*?*?*?*?*?*?*?*?*?*?*?*?*?*?*?*?*?*?*?*?*?,12.2,6.9,92,100164,241,1394,292,115.0,465.3,34.5,11720,35151,5531,669,183,1.0,0,0,9999,99999,9,999999999,0.0,999,999,99
3022,3,1,17,0,*?*?*?*?*?*?*?*?*?*?*?*?*?*?*?*?*?*?*?*?*?*?,10.9,6.2,97,100164,39,1382,302,0.0,0.0,0.0,0,0,0,0,192,0.0,4,2,9999,99999,9,999999999,0.0,999,999,99
3022,3,1,18,0,*?*?*?*?*?*?*?*?*?*?*?*?*?*?*?*?*?*?*?*?*?*?,9.3,7.0,100,100164,0,-0,321,0.0,-0.0,0.0,0,0,0,0,200,1.0,10,5,9999,99999,9,999999999,0.0,999,999,99
3022,3,1,19,0,*?*?*?*?*?*?*?*?*?*?*?*?*?*?*?*?*?*?*?*?*?*?,7.9,7.6,100,100164,0,-0,314,0.0,-0.0,0.0,0,0,0,0,193,2.1,10,5,9999,99999,9,999999999,0.0,999,999,99
3022,3,1,20,0,*?*?*?*?*?*?*?*?*?*?*?*?*?*?*?*?*?*?*?*?*?*?,6.1,6.1,100,100164,0,-0,306,0.0,-0.0,0.0,0,0,0,0,187,2.1,10,5,9999,99999,9,999999999,0.0,999,999,99
3022,3,1,21,0,*?*?*?*?*?*?*?*?*?*?*?*?*?*?*?*?*?*?*?*?*?*?,5.4,5.5,100,100164,0,-0,303,0.0,-0.0,0.0,0,0,0,0,180,1.5,10,5,9999,99999,9,999999999,0.0,999,999,99
3022,3,1,22,0,*?*?*?*?*?*?*?*?*?*?*?*?*?*?*?*?*?*?*?*?*?*?,4.4,4.5,100,100164,0,-0,299,0.0,-0.0,0.0,0,0,0,0,173,1.0,10,5,9999,99999,9,999999999,0.0,999,999,99
3022,3,1,23,0,*?*?*?*?*?*?*?*?*?*?*?*?*?*?*?*?*?*?*?*?*?*?,3.6,3.6,100,100164,0,-0,296,0.0,-0.0,0.0,0,0,0,0,167,0.5,10,5,9999,99999,9,999999999,0.0,999,999,99
3022,3,1,24,0,*?*?*?*?*?*?*?*?*?*?*?*?*?*?*?*?*?*?*?*?*?*?,2.8,1.3,100,100164,0,-0,293,0.0,-0.0,0.0,0,0,0,0,140,1.0,10,5,9999,99999,9,999999999,0.0,999,999,99
3022,3,2,1,0,*?*?*?*?*?*?*?*?*?*?*?*?*?*?*?*?*?*?*?*?*?*?,1.6,1.5,100,98772.1,0,-0,288,0.0,-0.0,0.0,0,0,0,0,192,1.5,10,5,9999,99999,9,999999999,0.0,999,999,99
3022,3,2,2,0,*?*?*?*?*?*?*?*?*?*?*?*?*?*?*?*?*?*?*?*?*?*?,0.7,0.6,100,98772.1,0,-0,284,0.0,-0.0,0.0,0,0,0,0,223,1.0,10,5,9999,99999,9,999999999,0.0,999,999,99
3022,3,2,3,0,*?*?*?*?*?*?*?*?*?*?*?*?*?*?*?*?*?*?*?*?*?*?,1.1,1.0,100,98772.1,0,-0,286,0.0,-0.0,0.0,0,0,0,0,255,1.5,10,5,9999,99999,9,999999999,0.0,999,999,99
3022,3,2,4,0,*?*?*?*?*?*?*?*?*?*?*?*?*?*?*?*?*?*?*?*?*?*?,0.6,0.6,100,98772.1,0,-0,284,0.0,-0.0,0.0,0,0,0,0,287,0.0,10,5,9999,99999,9,999999999,0.0,999,999,99
3022,3,2,5,0,*?*?*?*?*?*?*?*?*?*?*?*?*?*?*?*?*?*?*?*?*?*?,0.0,-0.0,100,98772.1,0,-0,281,0.0,-0.0,0.0,0,0,0,0,318,0.5,10,5,9999,99999,9,999999999,0.0,999,999,99
3022,3,2,6,0,*?*?*?*?*?*?*?*?*?*?*?*?*?*?*?*?*?*?*?*?*?*?,-0.6,-0.6,100,98772.1,0,-0,279,0.0,-0.0,0.0,0,0,0,0,350,0.0,10,5,9999,99999,9,999999999,0.0,999,999,99
3022,3,2,7,0,*?*?*?*?*?*?*?*?*?*?*?*?*?*?*?*?*?*?*?*?*?*?,0.3,0.4,100,98772.1,104,1387,273,14.7,49.5,11.0,1669,2158,1713,184,318,0.5,8,4,9999,99999,9,999999999,0.0,999,999,99
3022,3,2,8,0,*?*?*?*?*?*?*?*?*?*?*?*?*?*?*?*?*?*?*?*?*?*?,1.2,1.3,100,98772.1,300,1391,277,103.8,121.3,77.6,11337,9788,8992,1679,287,1.0,8,4,9999,99999,9,999999999,0.0,999,999,99
3022,3,2,9,0,*?*?*?*?*?*?*?*?*?*?*?*?*?*?*?*?*?*?*?*?*?*?,2.3,2.3,100,98772.1,466,1391,286,135.3,53.7,117.3,14853,4982,13242,3246,255,0.5,9,5,9999,99999,9,999999999,0.0,999,999,99
3022,3,2,10,0,*?*?*?*?*?*?*?*?*?*?*?*?*?*?*?*?*?*?*?*?*?*?,4.3,3.6,100,98772.1,591,1392,286,278.9,234.5,179.3,29621,23483,20283,3866,223,1.0,7,4,9999,99999,9,999999999,0.0,999,999,99
3022,3,2,11,0,*?*?*?*?*?*?*?*?*?*?*?*?*?*?*?*?*?*?*?*?*?*?,6.0,2.9,89,98772.1,666,1392,297,270.1,142.2,202.0,29480,14482,22792,4953,192,1.0,8,4,9999,99999,9,999999999,0.0,999,999,99
3022,3,2,12,0,*?*?*?*?*?*?*?*?*?*?*?*?*?*?*?*?*?*?*?*?*?*?,7.4,3.0,82,98772.1,686,1392,298,330.0,239.0,212.2,35188,24679,23741,4807,160,1.5,7,4,9999,99999,9,999999999,0.0,999,999,99
3022,3,2,13,0,*?*?*?*?*?*?*?*?*?*?*?*?*?*?*?*?*?*?*?*?*?*?,7.1,4.1,90,98772.1,650,1391,302,262.9,141.8,196.6,28688,14382,22203,4787,163,1.5,8,4,9999,99999,9,999999999,0.0,999,999,99
3022,3,2,14,0,*?*?*?*?*?*?*?*?*?*?*?*?*?*?*?*?*?*?*?*?*?*?,7.5,3.2,81,98772.1,560,1391,304,222.1,139.0,166.1,24209,13697,18850,3896,167,1.5,8,4,9999,99999,9,999999999,0.0,999,999,99
3022,3,2,15,0,*?*?*?*?*?*?*?*?*?*?*?*?*?*?*?*?*?*?*?*?*?*?,7.4,2.1,76,98772.1,423,1391,308,120.5,52.7,104.5,13230,4785,11805,2842,170,1.5,9,5,9999,99999,9,999999999,0.0,999,999,99
3022,3,2,16,0,*?*?*?*?*?*?*?*?*?*?*?*?*?*?*?*?*?*?*?*?*?*?,7.1,1.7,75,98772.1,248,1393,312,34.7,0.0,34.7,4062,0,4069,1353,173,1.0,10,5,9999,99999,9,999999999,0.0,999,999,99
3022,3,2,17,0,*?*?*?*?*?*?*?*?*?*?*?*?*?*?*?*?*?*?*?*?*?*?,6.6,1.9,79,98772.1,46,1389,309,0.0,0.0,0.0,0,0,0,0,177,0.0,10,5,9999,99999,9,999999999,0.0,999,999,99
3022,3,2,18,0,*?*?*?*?*?*?*?*?*?*?*?*?*?*?*?*?*?*?*?*?*?*?,5.2,2.7,92,98772.1,0,-0,303,0.0,-0.0,0.0,0,0,0,0,180,1.0,10,5,9999,99999,9,999999999,0.0,999,999,99
3022,3,2,19,0,*?*?*?*?*?*?*?*?*?*?*?*?*?*?*?*?*?*?*?*?*?*?,4.2,1.7,92,98772.1,0,-0,299,0.0,-0.0,0.0,0,0,0,0,190,2.1,10,5,9999,99999,9,999999999,0.3,999,999,99
3022,3,2,20,0,*?*?*?*?*?*?*?*?*?*?*?*?*?*?*?*?*?*?*?*?*?*?,3.6,1.9,98,98772.1,0,-0,296,0.0,-0.0,0.0,0,0,0,0,200,2.1,10,5,9999,99999,9,999999999,1.9,999,999,99
3022,3,2,21,0,*?*?*?*?*?*?*?*?*?*?*?*?*?*?*?*?*?*?*?*?*?*?,3.2,2.1,100,98772.1,0,-0,295,0.0,-0.0,0.0,0,0,0,0,210,1.5,10,5,9999,99999,9,999999999,0.9,999,999,99
3022,3,2,22,0,*?*?*?*?*?*?*?*?*?*?*?*?*?*?*?*?*?*?*?*?*?*?,2.3,1.0,100,98772.1,0,-0,291,0.0,-0.0,0.0,0,0,0,0,220,1.0,10,5,9999,99999,9,999999999,0.0,999,999,99
3022,3,2,23,0,*?*?*?*?*?*?*?*?*?*?*?*?*?*?*?*?*?*?*?*?*?*?,2.1,1.3,100,98772.1,0,-0,290,0.0,-0.0,0.0,0,0,0,0,230,0.5,10,5,9999,99999,9,999999999,0.1,999,999,99
3022,3,2,24,0,*?*?*?*?*?*?*?*?*?*?*?*?*?*?*?*?*?*?*?*?*?*?,2.7,2.7,100,98772.1,0,-0,292,0.0,-0.0,0.0,0,0,0,0,160,1.0,10,5,9999,99999,9,999999999,0.0,999,999,99
3022,3,3,1,0,*?*?*?*?*?*?*?*?*?*?*?*?*?*?*?*?*?*?*?*?*?*?,2.3,0.2,83,98575.4,0,-0,291,0.0,-0.0,0.0,0,0,0,0,230,1.5,10,5,9999,99999,9,999999999,0.0,999,999,99
3022,3,3,2,0,*?*?*?*?*?*?*?*?*?*?*?*?*?*?*?*?*?*?*?*?*?*?,2.5,-0.4,79,98575.4,0,-0,292,0.0,-0.0,0.0,0,0,0,0,220,1.0,10,5,9999,99999,9,999999999,0.1,999,999,99
3022,3,3,3,0,*?*?*?*?*?*?*?*?*?*?*?*?*?*?*?*?*?*?*?*?*?*?,1.9,-0.0,85,98575.4,0,-0,289,0.0,-0.0,0.0,0,0,0,0,210,1.5,10,5,9999,99999,9,999999999,0.0,999,999,99
3022,3,3,4,0,*?*?*?*?*?*?*?*?*?*?*?*?*?*?*?*?*?*?*?*?*?*?,2.4,0.2,82,98575.4,0,-0,291,0.0,-0.0,0.0,0,0,0,0,200,0.0,10,5,9999,99999,9,999999999,0.0,999,999,99
3022,3,3,5,0,*?*?*?*?*?*?*?*?*?*?*?*?*?*?*?*?*?*?*?*?*?*?,1.9,-1.7,74,98575.4,0,-0,290,0.0,-0.0,0.0,0,0,0,0,190,0.5,10,5,9999,99999,9,999999999,0.0,999,999,99
3022,3,3,6,0,*?*?*?*?*?*?*?*?*?*?*?*?*?*?*?*?*?*?*?*?*?*?,1.4,-2.2,73,98575.4,0,-0,288,0.0,-0.0,0.0,0,0,0,0,180,0.0,10,5,9999,99999,9,999999999,0.0,999,999,99
3022,3,3,7,0,*?*?*?*?*?*?*?*?*?*?*?*?*?*?*?*?*?*?*?*?*?*?,2.0,-2.4,69,98575.4,113,1396,290,8.0,0.0,8.0,987,-0,987,320,158,0.5,10,5,9999,99999,9,999999999,1.3,999,999,99
3022,3,3,8,0,*?*?*?*?*?*?*?*?*?*?*?*?*?*?*?*?*?*?*?*?*?*?,2.6,-1.9,69,98575.4,308,1389,293,46.8,0.0,46.8,5453,0,5464,1845,137,1.0,10,5,9999,99999,9,999999999,0.1,999,999,99
3022,3,3,9,0,*?*?*?*?*?*?*?*?*?*?*?*?*?*?*?*?*?*?*?*?*?*?,3.2,-2.9,61,98575.4,474,1390,295,79.5,0.0,79.5,9304,0,9330,3310,115,0.5,10,5,9999,99999,9,999999999,0.0,999,999,99
3022,3,3,10,0,*?*?*?*?*?*?*?*?*?*?*?*?*?*?*?*?*?*?*?*?*?*?,4.9,-3.4,51,98575.4,599,1391,303,104.2,0.0,104.2,12249,0,12290,4527,93,1.0,10,5,9999,99999,9,999999999,1.1,999,999,99
3022,3,3,11,0,*?*?*?*?*?*?*?*?*?*?*?*?*?*?*?*?*?*?*?*?*?*?,5.5,-3.1,51,98575.4,674,1391,305,119.0,0.0,119.0,14050,0,14100,5302,72,1.0,10,5,9999,99999,9,999999999,0.2,999,999,99
3022,3,3,12,0,*?*?*?*?*?*?*?*?*?*?*?*?*?*?*?*?*?*?*?*?*?*?,6.2,-2.4,51,98575.4,694,1391,308,122.9,0.0,122.9,14522,0,14574,5514,50,1.5,10,5,9999,99999,9,999999999,2.2,999,999,99
3022,3,3,13,0,*?*?*?*?*?*?*?*?*?*?*?*?*?*?*?*?*?*?*?*?*?*?,6.8,-2.2,51,98575.4,658,1392,311,115.8,0.0,115.8,13662,0,13709,5132,92,1.5,10,5,9999,99999,9,999999999,0.1,999,999,99
3022,3,3,14,0,*?*?*?*?*?*?*?*?*?*?*?*?*?*?*?*?*?*?*?*?*?*?,6.9,-1.9,51,98575.4,568,1392,311,98.0,0.0,98.0,11510,0,11546,4214,133,1.5,10,5,9999,99999,9,999999999,0.5,999,999,99
3022,3,3,15,0,*?*?*?*?*?*?*?*?*?*?*?*?*?*?*?*?*?*?*?*?*?*?,6.5,-0.4,59,98575.4,430,1390,309,70.8,0.0,70.8,8273,0,8295,2904,175,1.5,10,5,9999,99999,9,999999999,0.1,999,999,99
3022,3,3,16,0,*?*?*?*?*?*?*?*?*?*?*?*?*?*?*?*?*?*?*?*?*?*?,6.5,0.2,62,98575.4,255,1393,309,36.1,0.0,36.1,4223,0,4230,1409,217,1.0,10,5,9999,99999,9,999999999,0.1,999,999,99
3022,3,3,17,0,*?*?*?*?*?*?*?*?*?*?*?*?*?*?*?*?*?*?*?*?*?*?,6.6,1.3,67,98575.4,53,1394,309,0.0,0.0,0.0,0,0,0,0,258,0.0,10,5,9999,99999,9,999999999,0.0,999,999,99
3022,3,3,18,0,*?*?*?*?*?*?*?*?*?*?*?*?*?*?*?*?*?*?*?*?*?*?,5.3,2.1,78,98575.4,0,-0,304,0.0,-0.0,0.0,0,0,0,0,300,1.0,10,5,9999,99999,9,999999999,0.0,999,999,99
3022,3,3,19,0,*?*?*?*?*?*?*?*?*?*?*?*?*?*?*?*?*?*?*?*?*?*?,4.4,3.4,90,98575.4,0,-0,299,0.0,-0.0,0.0,0,0,0,0,273,2.1,10,5,9999,99999,9,999999999,0.4,999,999,99
3022,3,3,20,0,*?*?*?*?*?*?*?*?*?*?*?*?*?*?*?*?*?*?*?*?*?*?,4.1,2.7,88,98575.4,0,-0,298,0.0,-0.0,0.0,0,0,0,0,247,2.1,10,5,9999,99999,9,999999999,0.0,999,999,99
3022,3,3,21,0,*?*?*?*?*?*?*?*?*?*?*?*?*?*?*?*?*?*?*?*?*?*?,3.7,2.1,87,98575.4,0,-0,297,0.0,-0.0,0.0,0,0,0,0,220,1.5,10,5,9999,99999,9,999999999,0.0,999,999,99
3022,3,3,22,0,*?*?*?*?*?*?*?*?*?*?*?*?*?*?*?*?*?*?*?*?*?*?,3.5,0.8,81,98575.4,0,-0,296,0.0,-0.0,0.0,0,0,0,0,193,1.0,10,5,9999,99999,9,999999999,0.6,999,999,99
3022,3,3,23,0,*?*?*?*?*?*?*?*?*?*?*?*?*?*?*?*?*?*?*?*?*?*?,3.5,-0.0,76,98575.4,0,-0,296,0.0,-0.0,0.0,0,0,0,0,167,0.5,10,5,9999,99999,9,999999999,0.0,999,999,99
3022,3,3,24,0,*?*?*?*?*?*?*?*?*?*?*?*?*?*?*?*?*?*?*?*?*?*?,2.0,0.6,88,98575.4,0,-0,290,0.0,-0.0,0.0,0,0,0,0,240,1.0,10,5,9999,99999,9,999999999,0.4,999,999,99
3022,3,4,1,0,*?*?*?*?*?*?*?*?*?*?*?*?*?*?*?*?*?*?*?*?*?*?,2.0,-0.4,83,100205,0,-0,290,0.0,-0.0,0.0,0,0,0,0,145,1.5,10,5,9999,99999,9,999999999,0.1,999,999,99
3022,3,4,2,0,*?*?*?*?*?*?*?*?*?*?*?*?*?*?*?*?*?*?*?*?*?*?,1.3,-0.6,85,100205,0,-0,287,0.0,-0.0,0.0,0,0,0,0,150,1.0,10,5,9999,99999,9,999999999,0.2,999,999,99
3022,3,4,3,0,*?*?*?*?*?*?*?*?*?*?*?*?*?*?*?*?*?*?*?*?*?*?,1.1,-0.6,87,100205,0,-0,286,0.0,-0.0,0.0,0,0,0,0,155,1.5,10,5,9999,99999,9,999999999,0.0,999,999,99
3022,3,4,4,0,*?*?*?*?*?*?*?*?*?*?*?*?*?*?*?*?*?*?*?*?*?*?,0.5,-0.4,92,100205,0,-0,284,0.0,-0.0,0.0,0,0,0,0,160,0.0,10,5,9999,99999,9,999999999,0.3,999,999,99
3022,3,4,5,0,*?*?*?*?*?*?*?*?*?*?*?*?*?*?*?*?*?*?*?*?*?*?,-0.1,-0.8,93,100205,0,-0,281,0.0,-0.0,0.0,0,0,0,0,165,0.5,10,5,9999,99999,9,999999999,0.0,999,999,99
3022,3,4,6,0,*?*?*?*?*?*?*?*?*?*?*?*?*?*?*?*?*?*?*?*?*?*?,0.2,0.2,99,100205,0,-0,282,0.0,-0.0,0.0,0,0,0,0,170,0.0,10,5,9999,99999,9,999999999,0.0,999,999,99
3022,3,4,7,0,*?*?*?*?*?*?*?*?*?*?*?*?*?*?*?*?*?*?*?*?*?*?,0.5,0.4,99,100205,121,1392,240,33.4,266.3,10.3,3588,17060,1732,310,182,0.5,1,0,9999,99999,9,999999999,0.0,999,999,99
3022,3,4,8,0,*?*?*?*?*?*?*?*?*?*?*?*?*?*?*?*?*?*?*?*?*?*?,1.1,0.8,97,100205,317,1392,238,167.0,513.0,50.1,17345,41525,7610,935,193,1.0,0,0,9999,99999,9,999999999,0.0,999,999,99
3022,3,4,9,0,*?*?*?*?*?*?*?*?*?*?*?*?*?*?*?*?*?*?*?*?*?*?,2.3,0.2,85,100205,483,1392,241,280.0,564.8,84.0,29065,51820,12142,1606,205,0.5,0,0,9999,99999,9,999999999,0.0,999,999,99
3022,3,4,10,0,*?*?*?*?*?*?*?*?*?*?*?*?*?*?*?*?*?*?*?*?*?*?,4.4,0.6,75,100205,607,1390,260,363.8,560.0,119.3,37610,53624,16427,2350,217,1.0,2,1,9999,99999,9,999999999,0.0,999,999,99
3022,3,4,11,0,*?*?*?*?*?*?*?*?*?*?*?*?*?*?*?*?*?*?*?*?*?*?,5.1,-0.4,66,100205,682,1391,266,410.9,533.8,149.1,43916,53352,18753,3080,228,1.0,3,2,9999,99999,9,999999999,0.0,999,999,99
3022,3,4,12,0,*?*?*?*?*?*?*?*?*?*?*?*?*?*?*?*?*?*?*?*?*?*?,6.6,0.2,63,100205,701,1389,278,415.8,484.6,171.3,43979,48554,21040,3624,240,1.5,4,2,9999,99999,9,999999999,0.1,999,999,99
3022,3,4,13,0,*?*?*?*?*?*?*?*?*?*?*?*?*?*?*?*?*?*?*?*?*?*?,6.5,-0.6,60,100205,665,1390,271,399.7,532.2,145.1,42699,52978,18291,2966,250,1.5,3,2,9999,99999,9,999999999,0.0,999,999,99
3022,3,4,14,0,*?*?*?*?*?*?*?*?*?*?*?*?*?*?*?*?*?*?*?*?*?*?,6.6,-0.6,59,100205,575,1390,282,320.0,406.2,152.0,33369,39172,18698,3030,260,1.5,5,3,9999,99999,9,999999999,0.0,999,999,99
3022,3,4,15,0,*?*?*?*?*?*?*?*?*?*?*?*?*?*?*?*?*?*?*?*?*?*?,6.1,-2.2,53,100205,437,1389,296,166.4,133.3,124.4,18119,12316,14228,2797,270,1.5,8,4,9999,99999,9,999999999,0.0,999,999,99
3022,3,4,16,0,*?*?*?*?*?*?*?*?*?*?*?*?*?*?*?*?*?*?*?*?*?*?,6.1,-0.6,61,100205,262,1392,291,102.1,193.6,65.6,10820,14034,7834,1233,280,1.0,7,4,9999,99999,9,999999999,0.0,999,999,99
3022,3,4,17,0,*?*?*?*?*?*?*?*?*?*?*?*?*?*?*?*?*?*?*?*?*?*?,5.7,-0.4,64,100205,60,1397,306,0.0,0.0,0.0,0,0,0,0,290,0.0,10,5,9999,99999,9,999999999,0.0,999,999,99
3022,3,4,18,0,*?*?*?*?*?*?*?*?*?*?*?*?*?*?*?*?*?*?*?*?*?*?,5.2,0.4,71,100205,0,-0,303,0.0,-0.0,0.0,0,0,0,0,300,1.0,10,5,9999,99999,9,999999999,0.0,999,999,99
3022,3,4,19,0,*?*?*?*?*?*?*?*?*?*?*?*?*?*?*?*?*?*?*?*?*?*?,4.1,-0.2,73,100205,0,-0,299,0.0,-0.0,0.0,0,0,0,0,275,2.1,10,5,9999,99999,9,999999999,0.0,999,999,99
3022,3,4,20,0,*?*?*?*?*?*?*?*?*?*?*?*?*?*?*?*?*?*?*?*?*?*?,2.9,-0.0,80,100205,0,-0,294,0.0,-0.0,0.0,0,0,0,0,250,2.1,10,5,9999,99999,9,999999999,0.0,999,999,99
3022,3,4,21,0,*?*?*?*?*?*?*?*?*?*?*?*?*?*?*?*?*?*?*?*?*?*?,2.4,1.0,90,100205,0,-0,291,0.0,-0.0,0.0,0,0,0,0,225,1.5,10,5,9999,99999,9,999999999,0.0,999,999,99
3022,3,4,22,0,*?*?*?*?*?*?*?*?*?*?*?*?*?*?*?*?*?*?*?*?*?*?,2.4,1.3,92,100205,0,-0,291,0.0,-0.0,0.0,0,0,0,0,200,1.0,10,5,9999,99999,9,999999999,0.0,999,999,99
3022,3,4,23,0,*?*?*?*?*?*?*?*?*?*?*?*?*?*?*?*?*?*?*?*?*?*?,2.7,2.3,95,100205,0,-0,292,0.0,-0.0,0.0,0,0,0,0,175,0.5,10,5,9999,99999,9,999999999,0.0,999,999,99
3022,3,4,24,0,*?*?*?*?*?*?*?*?*?*?*?*?*?*?*?*?*?*?*?*?*?*?,3.4,-0.2,76,100205,0,-0,296,0.0,-0.0,0.0,0,0,0,0,140,1.0,10,5,9999,99999,9,999999999,0.0,999,999,99
3022,3,5,1,0,*?*?*?*?*?*?*?*?*?*?*?*?*?*?*?*?*?*?*?*?*?*?,3.5,2.9,95,101778,0,-0,296,0.0,-0.0,0.0,0,0,0,0,152,1.5,10,5,9999,99999,9,999999999,0.0,999,999,99
3022,3,5,2,0,*?*?*?*?*?*?*?*?*?*?*?*?*?*?*?*?*?*?*?*?*?*?,3.7,3.0,95,101778,0,-0,297,0.0,-0.0,0.0,0,0,0,0,153,1.0,10,5,9999,99999,9,999999999,0.0,999,999,99
3022,3,5,3,0,*?*?*?*?*?*?*?*?*?*?*?*?*?*?*?*?*?*?*?*?*?*?,3.7,1.9,88,101778,0,-0,297,0.0,-0.0,0.0,0,0,0,0,155,1.5,10,5,9999,99999,9,999999999,0.0,999,999,99
3022,3,5,4,0,*?*?*?*?*?*?*?*?*?*?*?*?*?*?*?*?*?*?*?*?*?*?,3.6,3.0,96,101778,0,-0,296,0.0,-0.0,0.0,0,0,0,0,157,0.0,10,5,9999,99999,9,999999999,0.0,999,999,99
3022,3,5,5,0,*?*?*?*?*?*?*?*?*?*?*?*?*?*?*?*?*?*?*?*?*?*?,3.6,2.1,89,101778,0,-0,296,0.0,-0.0,0.0,0,0,0,0,158,0.5,10,5,9999,99999,9,999999999,0.0,999,999,99
3022,3,5,6,0,*?*?*?*?*?*?*?*?*?*?*?*?*?*?*?*?*?*?*?*?*?*?,3.1,1.3,87,101778,0,-0,294,0.0,-0.0,0.0,0,0,0,0,160,0.0,10,5,9999,99999,9,999999999,0.0,999,999,99
3022,3,5,7,0,*?*?*?*?*?*?*?*?*?*?*?*?*?*?*?*?*?*?*?*?*?*?,2.5,0.4,86,101778,129,1387,287,19.7,28.2,17.1,2246,1523,2104,355,160,0.5,9,5,9999,99999,9,999999999,0.0,999,999,99
3022,3,5,8,0,*?*?*?*?*?*?*?*?*?*?*?*?*?*?*?*?*?*?*?*?*?*?,3.5,0.6,81,101778,325,1390,291,87.0,49.5,75.4,9547,4192,8540,1980,160,1.0,9,5,9999,99999,9,999999999,0.0,999,999,99
3022,3,5,9,0,*?*?*?*?*?*?*?*?*?*?*?*?*?*?*?*?*?*?*?*?*?*?,4.4,1.0,79,101778,491,1390,295,144.0,54.2,124.8,15809,5084,14088,3491,160,0.5,9,5,9999,99999,9,999999999,0.0,999,999,99
3022,3,5,10,0,*?*?*?*?*?*?*?*?*?*?*?*?*?*?*?*?*?*?*?*?*?*?,6.2,1.3,71,101778,615,1389,303,186.7,56.1,161.9,20523,5467,18254,4793,160,1.0,9,5,9999,99999,9,999999999,0.0,999,999,99
3022,3,5,11,0,*?*?*?*?*?*?*?*?*?*?*?*?*?*?*?*?*?*?*?*?*?*?,7.0,2.5,72,101778,690,1391,306,212.3,56.9,184.1,23359,5622,20759,5658,160,1.0,9,5,9999,99999,9,999999999,0.3,999,999,99
3022,3,5,12,0,*?*?*?*?*?*?*?*?*?*?*?*?*?*?*?*?*?*?*?*?*?*?,7.8,1.5,64,101778,709,1389,310,219.0,57.1,189.9,24103,5660,21414,5895,160,1.5,9,5,9999,99999,9,999999999,0.2,999,999,99
3022,3,5,13,0,*?*?*?*?*?*?*?*?*?*?*?*?*?*?*?*?*?*?*?*?*?*?,8.1,3.6,73,101778,673,1391,311,206.5,56.7,179.0,22712,5589,20189,5454,162,1.5,9,5,9999,99999,9,999999999,0.3,999,999,99
3022,3,5,14,0,*?*?*?*?*?*?*?*?*?*?*?*?*?*?*?*?*?*?*?*?*?*?,7.9,4.5,79,101778,582,1389,310,175.4,55.7,152.1,19279,5380,17156,4433,163,1.5,9,5,9999,99999,9,999999999,0.1,999,999,99
3022,3,5,15,0,*?*?*?*?*?*?*?*?*?*?*?*?*?*?*?*?*?*?*?*?*?*?,7.8,5.0,82,101778,444,1388,310,128.1,53.3,111.0,14057,4890,12537,3044,165,1.5,9,5,9999,99999,9,999999999,0.0,999,999,99
3022,3,5,16,0,*?*?*?*?*?*?*?*?*?*?*?*?*?*?*?*?*?*?*?*?*?*?,8.0,5.5,83,101778,269,1392,311,67.6,46.5,58.6,7463,3576,6901,1257,167,1.0,9,5,9999,99999,9,999999999,0.9,999,999,99
3022,3,5,17,0,*?*?*?*?*?*?*?*?*?*?*?*?*?*?*?*?*?*?*?*?*?*?,7.7,5.1,83,101778,66,1379,314,0.0,0.0,0.0,0,0,0,0,168,0.0,10,5,9999,99999,9,999999999,0.2,999,999,99
3022,3,5,18,0,*?*?*?*?*?*?*?*?*?*?*?*?*?*?*?*?*?*?*?*?*?*?,6.1,4.8,91,101778,0,-0,307,0.0,-0.0,0.0,0,0,0,0,170,1.0,10,5,9999,99999,9,999999999,0.0,999,999,99
3022,3,5,19,0,*?*?*?*?*?*?*?*?*?*?*?*?*?*?*?*?*?*?*?*?*?*?,5.9,5.5,96,101778,0,-0,306,0.0,-0.0,0.0,0,0,0,0,162,2.1,10,5,9999,99999,9,999999999,0.0,999,999,99
3022,3,5,20,0,*?*?*?*?*?*?*?*?*?*?*?*?*?*?*?*?*?*?*?*?*?*?,5.3,5.1,99,101778,0,-0,303,0.0,-0.0,0.0,0,0,0,0,153,2.1,10,5,9999,99999,9,999999999,0.0,999,999,99
3022,3,5,21,0,*?*?*?*?*?*?*?*?*?*?*?*?*?*?*?*?*?*?*?*?*?*?,4.9,4.8,99,101778,0,-0,301,0.0,-0.0,0.0,0,0,0,0,145,1.5,10,5,9999,99999,9,999999999,0.0,999,999,99
3022,3,5,22,0,*?*?*?*?*?*?*?*?*?*?*?*?*?*?*?*?*?*?*?*?*?*?,4.6,2.7,88,101778,0,-0,300,0.0,-0.0,0.0,0,0,0,0,137,1.0,10,5,9999,99999,9,999999999,0.2,999,999,99
3022,3,5,23,0,*?*?*?*?*?*?*?*?*?*?*?*?*?*?*?*?*?*?*?*?*?*?,4.0,3.4,96,101778,0,-0,298,0.0,-0.0,0.0,0,0,0,0,128,0.5,10,5,9999,99999,9,999999999,0.0,999,999,99
3022,3,5,24,0,*?*?*?*?*?*?*?*?*?*?*?*?*?*?*?*?*?*?*?*?*?*?,3.1,2.5,96,101778,0,-0,294,0.0,-0.0,0.0,0,0,0,0,150,1.0,10,5,9999,99999,9,999999999,0.0,999,999,99
3022,3,6,1,0,*?*?*?*?*?*?*?*?*?*?*?*?*?*?*?*?*?*?*?*?*?*?,2.6,2.5,100,101844,0,-0,292,0.0,-0.0,0.0,0,0,0,0,127,1.5,10,5,9999,99999,9,999999999,0.0,999,999,99
3022,3,6,2,0,*?*?*?*?*?*?*?*?*?*?*?*?*?*?*?*?*?*?*?*?*?*?,1.7,1.7,100,101844,0,-0,288,0.0,-0.0,0.0,0,0,0,0,133,1.0,10,5,9999,99999,9,999999999,0.1,999,999,99
3022,3,6,3,0,*?*?*?*?*?*?*?*?*?*?*?*?*?*?*?*?*?*?*?*?*?*?,1.5,1.5,100,101844,0,-0,287,0.0,-0.0,0.0,0,0,0,0,140,1.5,10,5,9999,99999,9,999999999,0.0,999,999,99
3022,3,6,4,0,*?*?*?*?*?*?*?*?*?*?*?*?*?*?*?*?*?*?*?*?*?*?,1.9,1.9,100,101844,0,-0,289,0.0,-0.0,0.0,0,0,0,0,147,0.0,10,5,9999,99999,9,999999999,0.0,999,999,99
3022,3,6,5,0,*?*?*?*?*?*?*?*?*?*?*?*?*?*?*?*?*?*?*?*?*?*?,1.5,1.5,100,101844,0,-0,287,0.0,-0.0,0.0,0,0,0,0,153,0.5,10,5,9999,99999,9,999999999,0.0,999,999,99
3022,3,6,6,0,*?*?*?*?*?*?*?*?*?*?*?*?*?*?*?*?*?*?*?*?*?*?,1.2,1.3,100,101844,0,-0,286,0.0,-0.0,0.0,0,0,0,0,160,0.0,10,5,9999,99999,9,999999999,0.1,999,999,99
3022,3,6,7,0,*?*?*?*?*?*?*?*?*?*?*?*?*?*?*?*?*?*?*?*?*?*?,1.0,0.4,100,101844,138,1393,242,44.9,314.1,13.8,4795,20864,2300,379,162,0.5,1,0,9999,99999,9,999999999,0.2,999,999,99
3022,3,6,8,0,*?*?*?*?*?*?*?*?*?*?*?*?*?*?*?*?*?*?*?*?*?*?,2.1,0.4,100,101844,333,1387,241,178.5,520.7,53.6,18535,42892,8084,1000,163,1.0,0,0,9999,99999,9,999999999,0.1,999,999,99
3022,3,6,9,0,*?*?*?*?*?*?*?*?*?*?*?*?*?*?*?*?*?*?*?*?*?*?,3.1,2.3,100,101844,499,1389,248,291.6,568.1,87.5,30266,52546,12582,1680,165,0.5,0,0,9999,99999,9,999999999,0.0,999,999,99
3022,3,6,10,0,*?*?*?*?*?*?*?*?*?*?*?*?*?*?*?*?*?*?*?*?*?*?,4.1,2.5,100,101844,623,1389,256,376.2,581.1,115.5,39095,56083,16050,2320,167,1.0,1,0,9999,99999,9,999999999,0.1,999,999,99
3022,3,6,11,0,*?*?*?*?*?*?*?*?*?*?*?*?*?*?*?*?*?*?*?*?*?*?,6.6,3.0,98,101844,697,1388,290,373.6,333.4,206.3,40005,34556,23175,4662,168,1.0,6,3,9999,99999,9,999999999,0.0,999,999,99
3022,3,6,12,0,*?*?*?*?*?*?*?*?*?*?*?*?*?*?*?*?*?*?*?*?*?*?,7.3,4.8,100,101844,717,1389,286,426.4,485.8,175.7,45120,48862,21509,3758,170,1.5,4,2,9999,99999,9,999999999,0.0,999,999,99
3022,3,6,13,0,*?*?*?*?*?*?*?*?*?*?*?*?*?*?*?*?*?*?*?*?*?*?,7.4,6.2,100,101844,680,1389,284,410.2,533.7,148.9,43838,53330,18721,3074,172,1.5,3,2,9999,99999,9,999999999,0.0,999,999,99
3022,3,6,14,0,*?*?*?*?*?*?*?*?*?*?*?*?*?*?*?*?*?*?*?*?*?*?,7.3,5.9,100,101844,590,1390,295,309.2,326.4,170.7,32965,32703,19419,3642,173,1.5,6,3,9999,99999,9,999999999,0.0,999,999,99
3022,3,6,15,0,*?*?*?*?*?*?*?*?*?*?*?*?*?*?*?*?*?*?*?*?*?*?,7.3,6.9,100,101844,452,1391,300,204.4,224.5,131.5,21625,20817,15137,2673,175,1.5,7,4,9999,99999,9,999999999,0.0,999,999,99
3022,3,6,16,0,*?*?*?*?*?*?*?*?*?*?*?*?*?*?*?*?*?*?*?*?*?*?,7.2,5.9,100,101844,275,1387,303,92.8,117.9,69.4,10143,9184,8061,1491,177,1.0,8,4,9999,99999,9,999999999,0.0,999,999,99
3022,3,6,17,0,*?*?*?*?*?*?*?*?*?*?*?*?*?*?*?*?*?*?*?*?*?*?,6.9,6.2,100,101844,73,1384,306,0.5,1.3,0.4,70,38,77,6,178,0.0,9,5,9999,99999,9,999999999,0.0,999,999,99
3022,3,6,18,0,*?*?*?*?*?*?*?*?*?*?*?*?*?*?*?*?*?*?*?*?*?*?,6.0,6.1,100,101844,0,-0,306,0.0,-0.0,0.0,0,0,0,0,180,1.0,10,5,9999,99999,9,999999999,0.0,999,999,99
3022,3,6,19,0,*?*?*?*?*?*?*?*?*?*?*?*?*?*?*?*?*?*?*?*?*?*?,5.0,5.0,100,101844,0,-0,302,0.0,-0.0,0.0,0,0,0,0,175,2.1,10,5,9999,99999,9,999999999,0.0,999,999,99
3022,3,6,20,0,*?*?*?*?*?*?*?*?*?*?*?*?*?*?*?*?*?*?*?*?*?*?,5.0,5.0,100,101844,0,-0,302,0.0,-0.0,0.0,0,0,0,0,170,2.1,10,5,9999,99999,9,999999999,0.0,999,999,99
3022,3,6,21,0,*?*?*?*?*?*?*?*?*?*?*?*?*?*?*?*?*?*?*?*?*?*?,3.7,3.8,100,101844,0,-0,296,0.0,-0.0,0.0,0,0,0,0,165,1.5,10,5,9999,99999,9,999999999,0.0,999,999,99
3022,3,6,22,0,*?*?*?*?*?*?*?*?*?*?*?*?*?*?*?*?*?*?*?*?*?*?,3.5,3.6,100,101844,0,-0,296,0.0,-0.0,0.0,0,0,0,0,160,1.0,10,5,9999,99999,9,999999999,0.0,999,999,99
3022,3,6,23,0,*?*?*?*?*?*?*?*?*?*?*?*?*?*?*?*?*?*?*?*?*?*?,3.6,3.6,100,101844,0,-0,296,0.0,-0.0,0.0,0,0,0,0,155,0.5,10,5,9999,99999,9,999999999,0.0,999,999,99
3022,3,6,24,0,*?*?*?*?*?*?*?*?*?*?*?*?*?*?*?*?*?*?*?*?*?*?,3.5,3.4,100,101844,0,-0,296,0.0,-0.0,0.0,0,0,0,0,120,1.0,10,5,9999,99999,9,999999999,0.0,999,999,99
3022,3,7,1,0,*?*?*?*?*?*?*?*?*?*?*?*?*?*?*?*?*?*?*?*?*?*?,3.8,3.8,100,102029,0,-0,297,0.0,-0.0,0.0,0,0,0,0,152,1.5,10,5,9999,99999,9,999999999,0.0,999,999,99
3022,3,7,2,0,*?*?*?*?*?*?*?*?*?*?*?*?*?*?*?*?*?*?*?*?*?*?,3.7,3.8,100,102029,0,-0,296,0.0,-0.0,0.0,0,0,0,0,153,1.0,10,5,9999,99999,9,999999999,0.0,999,999,99
3022,3,7,3,0,*?*?*?*?*?*?*?*?*?*?*?*?*?*?*?*?*?*?*?*?*?*?,3.7,3.6,100,102029,0,-0,296,0.0,-0.0,0.0,0,0,0,0,155,1.5,10,5,9999,99999,9,999999999,0.1,999,999,99
3022,3,7,4,0,*?*?*?*?*?*?*?*?*?*?*?*?*?*?*?*?*?*?*?*?*?*?,3.6,3.6,100,102029,0,-0,296,0.0,-0.0,0.0,0,0,0,0,157,0.0,10,5,9999,99999,9,999999999,0.0,999,999,99
3022,3,7,5,0,*?*?*?*?*?*?*?*?*?*?*?*?*?*?*?*?*?*?*?*?*?*?,3.9,3.9,100,102029,0,-0,297,0.0,-0.0,0.0,0,0,0,0,158,0.5,10,5,9999,99999,9,999999999,0.1,999,999,99
3022,3,7,6,0,*?*?*?*?*?*?*?*?*?*?*?*?*?*?*?*?*?*?*?*?*?*?,4.1,4.1,100,102029,0,-0,298,0.0,-0.0,0.0,0,0,0,0,160,0.0,10,5,9999,99999,9,999999999,0.8,999,999,99
3022,3,7,7,0,*?*?*?*?*?*?*?*?*?*?*?*?*?*?*?*?*?*?*?*?*?*?,3.8,3.8,100,102029,146,1388,292,25.5,32.3,22.2,2883,1858,2694,462,182,0.5,9,5,9999,99999,9,999999999,0.0,999,999,99
3022,3,7,8,0,*?*?*?*?*?*?*?*?*?*?*?*?*?*?*?*?*?*?*?*?*?*?,4.3,4.3,100,102029,342,1389,299,53.5,0.0,53.5,6230,0,6245,2130,203,1.0,10,5,9999,99999,9,999999999,1.3,999,999,99
3022,3,7,9,0,*?*?*?*?*?*?*?*?*?*?*?*?*?*?*?*?*?*?*?*?*?*?,4.8,4.8,100,102029,507,1388,301,86.2,0.0,86.2,10099,0,10129,3630,225,0.5,10,5,9999,99999,9,999999999,0.2,999,999,99
3022,3,7,10,0,*?*?*?*?*?*?*?*?*?*?*?*?*?*?*?*?*?*?*?*?*?*?,5.1,4.8,100,102029,631,1388,298,192.5,56.3,166.9,21167,5498,18825,4980,247,1.0,9,5,9999,99999,9,999999999,0.5,999,999,99
3022,3,7,11,0,*?*?*?*?*?*?*?*?*?*?*?*?*?*?*?*?*?*?*?*?*?*?,5.1,5.1,100,102029,705,1388,298,218.0,57.1,189.0,23983,5655,21307,5856,268,1.0,9,5,9999,99999,9,999999999,0.2,999,999,99
3022,3,7,12,0,*?*?*?*?*?*?*?*?*?*?*?*?*?*?*?*?*?*?*?*?*?*?,5.6,5.6,100,102029,725,1389,300,224.6,57.2,194.7,24710,5692,21948,6095,290,1.5,9,5,9999,99999,9,999999999,0.0,999,999,99
3022,3,7,13,0,*?*?*?*?*?*?*?*?*?*?*?*?*?*?*?*?*?*?*?*?*?*?,5.6,5.6,100,102029,687,1387,300,211.8,56.9,183.6,23299,5626,20703,5637,295,1.5,9,5,9999,99999,9,999999999,0.0,999,999,99
3022,3,7,14,0,*?*?*?*?*?*?*?*?*?*?*?*?*?*?*?*?*?*?*?*?*?*?,6.0,5.9,100,102029,597,1389,302,180.6,55.9,156.6,19849,5422,17659,4597,300,1.5,9,5,9999,99999,9,999999999,0.0,999,999,99
3022,3,7,15,0,*?*?*?*?*?*?*?*?*?*?*?*?*?*?*?*?*?*?*?*?*?*?,5.9,5.1,100,102029,459,1390,306,76.6,0.0,76.6,8953,0,8978,3171,305,1.5,10,5,9999,99999,9,999999999,0.5,999,999,99
3022,3,7,16,0,*?*?*?*?*?*?*?*?*?*?*?*?*?*?*?*?*?*?*?*?*?*?,5.9,5.1,100,102029,282,1387,306,41.7,0.0,41.7,4865,0,4874,1634,310,1.0,10,5,9999,99999,9,999999999,0.1,999,999,99
3022,3,7,17,0,*?*?*?*?*?*?*?*?*?*?*?*?*?*?*?*?*?*?*?*?*?*?,5.8,4.5,100,102029,80,1388,305,1.6,0.0,1.6,221,-0,220,68,315,0.0,10,5,9999,99999,9,999999999,0.1,999,999,99
3022,3,7,18,0,*?*?*?*?*?*?*?*?*?*?*?*?*?*?*?*?*?*?*?*?*?*?,5.1,4.6,100,102029,0,-0,302,0.0,-0.0,0.0,0,0,0,0,320,1.0,10,5,9999,99999,9,999999999,0.0,999,999,99
3022,3,7,19,0,*?*?*?*?*?*?*?*?*?*?*?*?*?*?*?*?*?*?*?*?*?*?,5.1,4.6,100,102029,0,-0,302,0.0,-0.0,0.0,0,0,0,0,288,2.1,10,5,9999,99999,9,999999999,0.1,999,999,99
3022,3,7,20,0,*?*?*?*?*?*?*?*?*?*?*?*?*?*?*?*?*?*?*?*?*?*?,4.9,3.4,99,102029,0,-0,302,0.0,-0.0,0.0,0,0,0,0,257,2.1,10,5,9999,99999,9,999999999,0.3,999,999,99
3022,3,7,21,0,*?*?*?*?*?*?*?*?*?*?*?*?*?*?*?*?*?*?*?*?*?*?,4.3,2.9,99,102029,0,-0,299,0.0,-0.0,0.0,0,0,0,0,225,1.5,10,5,9999,99999,9,999999999,0.0,999,999,99
3022,3,7,22,0,*?*?*?*?*?*?*?*?*?*?*?*?*?*?*?*?*?*?*?*?*?*?,4.6,4.5,100,102029,0,-0,300,0.0,-0.0,0.0,0,0,0,0,193,1.0,10,5,9999,99999,9,999999999,0.0,999,999,99
3022,3,7,23,0,*?*?*?*?*?*?*?*?*?*?*?*?*?*?*?*?*?*?*?*?*?*?,4.5,4.5,100,102029,0,-0,300,0.0,-0.0,0.0,0,0,0,0,162,0.5,10,5,9999,99999,9,999999999,0.5,999,999,99
3022,3,7,24,0,*?*?*?*?*?*?*?*?*?*?*?*?*?*?*?*?*?*?*?*?*?*?,3.7,3.6,100,102029,0,-0,296,0.0,-0.0,0.0,0,0,0,0,150,1.0,10,5,9999,99999,9,999999999,0.0,999,999,99
3022,3,8,1,0,*?*?*?*?*?*?*?*?*?*?*?*?*?*?*?*?*?*?*?*?*?*?,4.1,4.1,100,102050,0,-0,298,0.0,-0.0,0.0,0,0,0,0,133,1.5,10,5,9999,99999,9,999999999,0.0,999,999,99
3022,3,8,2,0,*?*?*?*?*?*?*?*?*?*?*?*?*?*?*?*?*?*?*?*?*?*?,3.9,3.9,100,102050,0,-0,297,0.0,-0.0,0.0,0,0,0,0,137,1.0,10,5,9999,99999,9,999999999,0.0,999,999,99
3022,3,8,3,0,*?*?*?*?*?*?*?*?*?*?*?*?*?*?*?*?*?*?*?*?*?*?,3.9,3.9,100,102050,0,-0,297,0.0,-0.0,0.0,0,0,0,0,140,1.5,10,5,9999,99999,9,999999999,0.0,999,999,99
3022,3,8,4,0,*?*?*?*?*?*?*?*?*?*?*?*?*?*?*?*?*?*?*?*?*?*?,3.7,3.4,98,102050,0,-0,296,0.0,-0.0,0.0,0,0,0,0,143,0.0,10,5,9999,99999,9,999999999,0.0,999,999,99
3022,3,8,5,0,*?*?*?*?*?*?*?*?*?*?*?*?*?*?*?*?*?*?*?*?*?*?,3.7,2.7,95,102050,0,-0,297,0.0,-0.0,0.0,0,0,0,0,147,0.5,10,5,9999,99999,9,999999999,0.0,999,999,99
3022,3,8,6,0,*?*?*?*?*?*?*?*?*?*?*?*?*?*?*?*?*?*?*?*?*?*?,3.4,2.1,92,102050,0,-0,295,0.0,-0.0,0.0,0,0,0,0,150,0.0,10,5,9999,99999,9,999999999,0.0,999,999,99
3022,3,8,7,0,*?*?*?*?*?*?*?*?*?*?*?*?*?*?*?*?*?*?*?*?*?*?,3.1,1.7,91,102050,154,1383,294,16.4,0.0,16.4,1952,-0,1954,638,150,0.5,10,5,9999,99999,9,999999999,0.0,999,999,99
3022,3,8,8,0,*?*?*?*?*?*?*?*?*?*?*?*?*?*?*?*?*?*?*?*?*?*?,4.0,0.8,81,102050,350,1387,298,55.2,0.0,55.2,6431,0,6446,2203,150,1.0,10,5,9999,99999,9,999999999,0.0,999,999,99
3022,3,8,9,0,*?*?*?*?*?*?*?*?*?*?*?*?*?*?*?*?*?*?*?*?*?*?,4.9,1.9,82,102050,515,1386,297,152.7,54.7,132.4,16773,5177,14940,3743,150,0.5,9,5,9999,99999,9,999999999,0.0,999,999,99
3022,3,8,10,0,*?*?*?*?*?*?*?*?*?*?*?*?*?*?*?*?*?*?*?*?*?*?,6.2,2.9,80,102050,639,1387,303,195.3,56.4,169.4,21478,5527,19096,5075,150,1.0,9,5,9999,99999,9,999999999,0.0,999,999,99
3022,3,8,11,0,*?*?*?*?*?*?*?*?*?*?*?*?*?*?*?*?*?*?*?*?*?*?,7.6,2.9,73,102050,713,1387,309,220.8,57.1,191.4,24292,5673,21578,5956,150,1.0,9,5,9999,99999,9,999999999,0.0,999,999,99
3022,3,8,12,0,*?*?*?*?*?*?*?*?*?*?*?*?*?*?*?*?*?*?*?*?*?*?,7.7,0.2,60,102050,732,1387,309,227.3,57.3,197.1,25015,5705,22215,6194,150,1.5,9,5,9999,99999,9,999999999,0.0,999,999,99
3022,3,8,13,0,*?*?*?*?*?*?*?*?*?*?*?*?*?*?*?*?*?*?*?*?*?*?,7.9,-0.2,57,102050,695,1388,310,214.5,57.0,185.9,23594,5640,20963,5732,152,1.5,9,5,9999,99999,9,999999999,0.0,999,999,99
3022,3,8,14,0,*?*?*?*?*?*?*?*?*?*?*?*?*?*?*?*?*?*?*?*?*?*?,8.1,1.5,63,102050,604,1388,311,183.2,56.0,158.8,20135,5440,17911,4678,153,1.5,9,5,9999,99999,9,999999999,0.1,999,999,99
3022,3,8,15,0,*?*?*?*?*?*?*?*?*?*?*?*?*?*?*?*?*?*?*?*?*?*?,7.8,2.5,70,102050,466,1389,310,135.5,53.7,117.5,14884,4979,13270,3252,155,1.5,9,5,9999,99999,9,999999999,0.3,999,999,99
3022,3,8,16,0,*?*?*?*?*?*?*?*?*?*?*?*?*?*?*?*?*?*?*?*?*?*?,8.1,3.9,76,102050,289,1387,311,74.8,47.8,64.9,8248,3801,7608,1398,157,1.0,9,5,9999,99999,9,999999999,0.5,999,999,99
3022,3,8,17,0,*?*?*?*?*?*?*?*?*?*?*?*?*?*?*?*?*?*?*?*?*?*?,7.8,4.5,80,102050,87,1391,314,3.0,0.0,3.0,388,-0,387,122,158,0.0,10,5,9999,99999,9,999999999,0.0,999,999,99
3022,3,8,18,0,*?*?*?*?*?*?*?*?*?*?*?*?*?*?*?*?*?*?*?*?*?*?,6.9,5.0,89,102050,0,-0,310,0.0,-0.0,0.0,0,0,0,0,160,1.0,10,5,9999,99999,9,999999999,0.0,999,999,99
3022,3,8,19,0,*?*?*?*?*?*?*?*?*?*?*?*?*?*?*?*?*?*?*?*?*?*?,5.8,4.6,93,102050,0,-0,305,0.0,-0.0,0.0,0,0,0,0,158,2.1,10,5,9999,99999,9,999999999,0.9,999,999,99
3022,3,8,20,0,*?*?*?*?*?*?*?*?*?*?*?*?*?*?*?*?*?*?*?*?*?*?,5.8,5.0,95,102050,0,-0,305,0.0,-0.0,0.0,0,0,0,0,157,2.1,10,5,9999,99999,9,999999999,0.1,999,999,99
3022,3,8,21,0,*?*?*?*?*?*?*?*?*?*?*?*?*?*?*?*?*?*?*?*?*?*?,5.4,3.4,88,102050,0,-0,304,0.0,-0.0,0.0,0,0,0,0,155,1.5,10,5,9999,99999,9,999999999,0.3,999,999,99
3022,3,8,22,0,*?*?*?*?*?*?*?*?*?*?*?*?*?*?*?*?*?*?*?*?*?*?,5.0,3.2,90,102050,0,-0,302,0.0,-0.0,0.0,0,0,0,0,153,1.0,10,5,9999,99999,9,999999999,1.1,999,999,99
3022,3,8,23,0,*?*?*?*?*?*?*?*?*?*?*?*?*?*?*?*?*?*?*?*?*?*?,4.6,2.7,88,102050,0,-0,300,0.0,-0.0,0.0,0,0,0,0,152,0.5,10,5,9999,99999,9,999999999,0.0,999,999,99
3022,3,8,24,0,*?*?*?*?*?*?*?*?*?*?*?*?*?*?*?*?*?*?*?*?*?*?,4.5,4.5,100,102050,0,-0,300,0.0,-0.0,0.0,0,0,0,0,130,1.0,10,5,9999,99999,9,999999999,0.0,999,999,99
3022,3,9,1,0,*?*?*?*?*?*?*?*?*?*?*?*?*?*?*?*?*?*?*?*?*?*?,4.1,3.6,96,101935,0,-0,298,0.0,-0.0,0.0,0,0,0,0,140,1.5,10,5,9999,99999,9,999999999,0.4,999,999,99
3022,3,9,2,0,*?*?*?*?*?*?*?*?*?*?*?*?*?*?*?*?*?*?*?*?*?*?,4.0,3.9,100,101935,0,-0,298,0.0,-0.0,0.0,0,0,0,0,130,1.0,10,5,9999,99999,9,999999999,0.1,999,999,99
3022,3,9,3,0,*?*?*?*?*?*?*?*?*?*?*?*?*?*?*?*?*?*?*?*?*?*?,3.5,3.6,100,101935,0,-0,296,0.0,-0.0,0.0,0,0,0,0,120,1.5,10,5,9999,99999,9,999999999,0.0,999,999,99
3022,3,9,4,0,*?*?*?*?*?*?*?*?*?*?*?*?*?*?*?*?*?*?*?*?*?*?,4.6,4.3,98,101935,0,-0,300,0.0,-0.0,0.0,0,0,0,0,110,0.0,10,5,9999,99999,9,999999999,0.0,999,999,99
3022,3,9,5,0,*?*?*?*?*?*?*?*?*?*?*?*?*?*?*?*?*?*?*?*?*?*?,3.9,3.9,100,101935,0,-0,297,0.0,-0.0,0.0,0,0,0,0,100,0.5,10,5,9999,99999,9,999999999,0.1,999,999,99
3022,3,9,6,0,*?*?*?*?*?*?*?*?*?*?*?*?*?*?*?*?*?*?*?*?*?*?,3.2,3.2,100,101935,0,-0,294,0.0,-0.0,0.0,0,0,0,0,90,0.0,10,5,9999,99999,9,999999999,0.9,999,999,99
3022,3,9,7,0,*?*?*?*?*?*?*?*?*?*?*?*?*?*?*?*?*?*?*?*?*?*?,4.0,3.9,100,101935,163,1387,298,18.1,0.0,18.1,2146,-0,2148,703,87,0.5,10,5,9999,99999,9,999999999,1.7,999,999,99
3022,3,9,8,0,*?*?*?*?*?*?*?*?*?*?*?*?*?*?*?*?*?*?*?*?*?*?,4.7,4.6,100,101935,358,1385,301,56.9,0.0,56.9,6627,0,6643,2276,83,1.0,10,5,9999,99999,9,999999999,0.4,999,999,99
3022,3,9,9,0,*?*?*?*?*?*?*?*?*?*?*?*?*?*?*?*?*?*?*?*?*?*?,5.2,5.3,100,101935,524,1388,303,89.6,0.0,89.6,10502,0,10534,3795,80,0.5,10,5,9999,99999,9,999999999,0.0,999,999,99
3022,3,9,10,0,*?*?*?*?*?*?*?*?*?*?*?*?*?*?*?*?*?*?*?*?*?*?,6.0,5.3,95,101935,647,1386,306,114.1,0.0,114.1,13457,0,13504,5041,77,1.0,10,5,9999,99999,9,999999999,0.0,999,999,99
3022,3,9,11,0,*?*?*?*?*?*?*?*?*?*?*?*?*?*?*?*?*?*?*?*?*?*?,6.9,5.0,87,101935,721,1387,310,128.7,0.0,128.7,15243,0,15300,5827,73,1.0,10,5,9999,99999,9,999999999,0.0,999,999,99
3022,3,9,12,0,*?*?*?*?*?*?*?*?*?*?*?*?*?*?*?*?*?*?*?*?*?*?,8.3,4.5,77,101935,740,1387,316,132.4,0.0,132.4,15700,0,15759,6031,70,1.5,10,5,9999,99999,9,999999999,0.0,999,999,99
3022,3,9,13,0,*?*?*?*?*?*?*?*?*?*?*?*?*?*?*?*?*?*?*?*?*?*?,7.9,3.0,71,101935,702,1386,315,125.0,0.0,125.0,14786,0,14839,5623,90,1.5,10,5,9999,99999,9,999999999,0.0,999,999,99
3022,3,9,14,0,*?*?*?*?*?*?*?*?*?*?*?*?*?*?*?*?*?*?*?*?*?*?,8.2,3.8,74,101935,611,1387,311,185.7,56.1,161.0,20417,5461,18160,4761,110,1.5,9,5,9999,99999,9,999999999,0.0,999,999,99
3022,3,9,15,0,*?*?*?*?*?*?*?*?*?*?*?*?*?*?*?*?*?*?*?*?*?*?,8.3,4.8,78,101935,472,1385,312,138.0,53.9,119.7,15154,5016,13507,3320,130,1.5,9,5,9999,99999,9,999999999,0.0,999,999,99
3022,3,9,16,0,*?*?*?*?*?*?*?*?*?*?*?*?*?*?*?*?*?*?*?*?*?*?,7.9,4.1,77,101935,296,1387,310,77.2,48.1,67.0,8473,3969,7586,1742,150,1.0,9,5,9999,99999,9,999999999,0.0,999,999,99
3022,3,9,17,0,*?*?*?*?*?*?*?*?*?*?*?*?*?*?*?*?*?*?*?*?*?*?,7.4,3.6,76,101935,94,1394,308,7.5,14.8,6.5,879,531,921,101,170,0.0,9,5,9999,99999,9,999999999,0.7,999,999,99
3022,3,9,18,0,*?*?*?*?*?*?*?*?*?*?*?*?*?*?*?*?*?*?*?*?*?*?,6.6,2.1,73,101935,0,-0,309,0.0,-0.0,0.0,0,0,0,0,190,1.0,10,5,9999,99999,9,999999999,0.0,999,999,99
3022,3,9,19,0,*?*?*?*?*?*?*?*?*?*?*?*?*?*?*?*?*?*?*?*?*?*?,6.2,2.5,78,101935,0,-0,307,0.0,-0.0,0.0,0,0,0,0,183,2.1,10,5,9999,99999,9,999999999,0.0,999,999,99
3022,3,9,20,0,*?*?*?*?*?*?*?*?*?*?*?*?*?*?*?*?*?*?*?*?*?*?,5.9,3.2,83,101935,0,-0,306,0.0,-0.0,0.0,0,0,0,0,177,2.1,10,5,9999,99999,9,999999999,0.0,999,999,99
3022,3,9,21,0,*?*?*?*?*?*?*?*?*?*?*?*?*?*?*?*?*?*?*?*?*?*?,5.4,3.2,86,101935,0,-0,304,0.0,-0.0,0.0,0,0,0,0,170,1.5,10,5,9999,99999,9,999999999,0.0,999,999,99
3022,3,9,22,0,*?*?*?*?*?*?*?*?*?*?*?*?*?*?*?*?*?*?*?*?*?*?,5.5,3.2,85,101935,0,-0,304,0.0,-0.0,0.0,0,0,0,0,163,1.0,10,5,9999,99999,9,999999999,0.0,999,999,99
3022,3,9,23,0,*?*?*?*?*?*?*?*?*?*?*?*?*?*?*?*?*?*?*?*?*?*?,5.3,2.9,84,101935,0,-0,303,0.0,-0.0,0.0,0,0,0,0,157,0.5,10,5,9999,99999,9,999999999,0.0,999,999,99
3022,3,9,24,0,*?*?*?*?*?*?*?*?*?*?*?*?*?*?*?*?*?*?*?*?*?*?,4.3,3.2,93,101935,0,-0,299,0.0,-0.0,0.0,0,0,0,0,150,1.0,10,5,9999,99999,9,999999999,0.7,999,999,99
3022,3,10,1,0,*?*?*?*?*?*?*?*?*?*?*?*?*?*?*?*?*?*?*?*?*?*?,4.7,1.3,78,103037,0,-0,301,0.0,-0.0,0.0,0,0,0,0,178,1.5,10,5,9999,99999,9,999999999,0.0,999,999,99
3022,3,10,2,0,*?*?*?*?*?*?*?*?*?*?*?*?*?*?*?*?*?*?*?*?*?*?,4.6,0.6,75,103037,0,-0,301,0.0,-0.0,0.0,0,0,0,0,207,1.0,10,5,9999,99999,9,999999999,0.0,999,999,99
3022,3,10,3,0,*?*?*?*?*?*?*?*?*?*?*?*?*?*?*?*?*?*?*?*?*?*?,4.2,0.8,79,103037,0,-0,299,0.0,-0.0,0.0,0,0,0,0,235,1.5,10,5,9999,99999,9,999999999,0.0,999,999,99
3022,3,10,4,0,*?*?*?*?*?*?*?*?*?*?*?*?*?*?*?*?*?*?*?*?*?*?,4.1,0.8,80,103037,0,-0,299,0.0,-0.0,0.0,0,0,0,0,263,0.0,10,5,9999,99999,9,999999999,0.0,999,999,99
3022,3,10,5,0,*?*?*?*?*?*?*?*?*?*?*?*?*?*?*?*?*?*?*?*?*?*?,3.8,1.5,85,103037,0,-0,297,0.0,-0.0,0.0,0,0,0,0,292,0.5,10,5,9999,99999,9,999999999,0.0,999,999,99
3022,3,10,6,0,*?*?*?*?*?*?*?*?*?*?*?*?*?*?*?*?*?*?*?*?*?*?,3.5,1.5,87,103037,0,-0,296,0.0,-0.0,0.0,0,0,0,0,320,0.0,10,5,9999,99999,9,999999999,0.0,999,999,99
3022,3,10,7,0,*?*?*?*?*?*?*?*?*?*?*?*?*?*?*?*?*?*?*?*?*?*?,4.0,2.1,88,103037,171,1383,288,45.6,92.8,34.1,4904,5204,4222,601,318,0.5,8,4,9999,99999,9,999999999,0.0,999,999,99
3022,3,10,8,0,*?*?*?*?*?*?*?*?*?*?*?*?*?*?*?*?*?*?*?*?*?*?,4.5,4.1,98,103037,367,1387,291,134.8,128.3,100.8,14687,11204,11589,2220,317,1.0,8,4,9999,99999,9,999999999,0.0,999,999,99
3022,3,10,9,0,*?*?*?*?*?*?*?*?*?*?*?*?*?*?*?*?*?*?*?*?*?*?,5.1,5.1,100,103037,532,1386,298,158.6,55.0,137.5,17419,5235,15511,3917,315,0.5,9,5,9999,99999,9,999999999,0.0,999,999,99
3022,3,10,10,0,*?*?*?*?*?*?*?*?*?*?*?*?*?*?*?*?*?*?*?*?*?*?,6.2,6.2,100,103037,655,1385,299,266.5,142.0,199.3,29075,14431,22489,4870,313,1.0,8,4,9999,99999,9,999999999,0.0,999,999,99
3022,3,10,11,0,*?*?*?*?*?*?*?*?*?*?*?*?*?*?*?*?*?*?*?*?*?*?,6.1,6.1,100,103037,729,1386,298,300.0,143.8,224.4,32778,14841,25229,5688,312,1.0,8,4,9999,99999,9,999999999,0.0,999,999,99
3022,3,10,12,0,*?*?*?*?*?*?*?*?*?*?*?*?*?*?*?*?*?*?*?*?*?*?,7.3,6.1,92,103037,747,1386,308,232.8,57.4,201.8,25622,5731,22750,6398,310,1.5,9,5,9999,99999,9,999999999,0.0,999,999,99
3022,3,10,13,0,*?*?*?*?*?*?*?*?*?*?*?*?*?*?*?*?*?*?*?*?*?*?,7.4,5.9,90,103037,710,1387,304,291.2,143.4,217.8,31807,14744,24514,5465,310,1.5,8,4,9999,99999,9,999999999,0.0,999,999,99
3022,3,10,14,0,*?*?*?*?*?*?*?*?*?*?*?*?*?*?*?*?*?*?*?*?*?*?,7.3,5.0,85,103037,618,1386,312,108.4,0.0,108.4,12764,0,12807,4742,310,1.5,10,5,9999,99999,9,999999999,0.0,999,999,99
3022,3,10,15,0,*?*?*?*?*?*?*?*?*?*?*?*?*?*?*?*?*?*?*?*?*?*?,7.7,4.3,79,103037,479,1385,309,140.5,54.0,121.8,15426,5045,13748,3390,310,1.5,9,5,9999,99999,9,999999999,0.0,999,999,99
3022,3,10,16,0,*?*?*?*?*?*?*?*?*?*?*?*?*?*?*?*?*?*?*?*?*?*?,7.3,5.1,87,103037,303,1387,303,105.5,121.7,78.9,11520,9876,9134,1708,310,1.0,8,4,9999,99999,9,999999999,0.0,999,999,99
3022,3,10,17,0,*?*?*?*?*?*?*?*?*?*?*?*?*?*?*?*?*?*?*?*?*?*?,7.5,5.6,88,103037,100,1383,304,13.1,45.5,9.8,1492,1943,1540,163,310,0.0,8,4,9999,99999,9,999999999,0.0,999,999,99
3022,3,10,18,0,*?*?*?*?*?*?*?*?*?*?*?*?*?*?*?*?*?*?*?*?*?*?,6.6,5.6,94,103037,0,-0,309,0.0,-0.0,0.0,0,0,0,0,310,1.0,10,5,9999,99999,9,999999999,0.0,999,999,99
3022,3,10,19,0,*?*?*?*?*?*?*?*?*?*?*?*?*?*?*?*?*?*?*?*?*?*?,5.8,4.8,94,103037,0,-0,305,0.0,-0.0,0.0,0,0,0,0,282,2.1,10,5,9999,99999,9,999999999,0.0,999,999,99
3022,3,10,20,0,*?*?*?*?*?*?*?*?*?*?*?*?*?*?*?*?*?*?*?*?*?*?,5.3,4.6,95,103037,0,-0,303,0.0,-0.0,0.0,0,0,0,0,253,2.1,10,5,9999,99999,9,999999999,0.0,999,999,99
3022,3,10,21,0,*?*?*?*?*?*?*?*?*?*?*?*?*?*?*?*?*?*?*?*?*?*?,5.1,3.9,92,103037,0,-0,302,0.0,-0.0,0.0,0,0,0,0,225,1.5,10,5,9999,99999,9,999999999,0.0,999,999,99
3022,3,10,22,0,*?*?*?*?*?*?*?*?*?*?*?*?*?*?*?*?*?*?*?*?*?*?,4.8,3.4,91,103037,0,-0,301,0.0,-0.0,0.0,0,0,0,0,197,1.0,10,5,9999,99999,9,999999999,0.0,999,999,99
3022,3,10,23,0,*?*?*?*?*?*?*?*?*?*?*?*?*?*?*?*?*?*?*?*?*?*?,4.4,3.4,93,103037,0,-0,299,0.0,-0.0,0.0,0,0,0,0,168,0.5,10,5,9999,99999,9,999999999,0.0,999,999,99
3022,3,10,24,0,*?*?*?*?*?*?*?*?*?*?*?*?*?*?*?*?*?*?*?*?*?*?,5.1,2.1,81,103037,0,-0,303,0.0,-0.0,0.0,0,0,0,0,150,1.0,10,5,9999,99999,9,999999999,0.0,999,999,99
3022,3,11,1,0,*?*?*?*?*?*?*?*?*?*?*?*?*?*?*?*?*?*?*?*?*?*?,2.9,1.7,92,103591,0,-0,293,0.0,-0.0,0.0,0,0,0,0,145,1.5,10,5,9999,99999,9,999999999,0.0,999,999,99
3022,3,11,2,0,*?*?*?*?*?*?*?*?*?*?*?*?*?*?*?*?*?*?*?*?*?*?,1.8,0.8,93,103591,0,-0,289,0.0,-0.0,0.0,0,0,0,0,150,1.0,10,5,9999,99999,9,999999999,0.0,999,999,99
3022,3,11,3,0,*?*?*?*?*?*?*?*?*?*?*?*?*?*?*?*?*?*?*?*?*?*?,2.3,0.4,88,103591,0,-0,291,0.0,-0.0,0.0,0,0,0,0,155,1.5,10,5,9999,99999,9,999999999,0.0,999,999,99
3022,3,11,4,0,*?*?*?*?*?*?*?*?*?*?*?*?*?*?*?*?*?*?*?*?*?*?,1.8,0.2,89,103591,0,-0,289,0.0,-0.0,0.0,0,0,0,0,160,0.0,10,5,9999,99999,9,999999999,0.2,999,999,99
3022,3,11,5,0,*?*?*?*?*?*?*?*?*?*?*?*?*?*?*?*?*?*?*?*?*?*?,1.5,-0.6,85,103591,0,-0,288,0.0,-0.0,0.0,0,0,0,0,165,0.5,10,5,9999,99999,9,999999999,0.4,999,999,99
3022,3,11,6,0,*?*?*?*?*?*?*?*?*?*?*?*?*?*?*?*?*?*?*?*?*?*?,1.2,-0.0,92,103591,0,-0,286,0.0,-0.0,0.0,0,0,0,0,170,0.0,10,5,9999,99999,9,999999999,0.4,999,999,99
3022,3,11,7,0,*?*?*?*?*?*?*?*?*?*?*?*?*?*?*?*?*?*?*?*?*?*?,1.9,0.2,89,103591,180,1386,279,49.5,96.0,37.0,5317,5515,4581,658,168,0.5,8,4,9999,99999,9,999999999,0.8,999,999,99
3022,3,11,8,0,*?*?*?*?*?*?*?*?*?*?*?*?*?*?*?*?*?*?*?*?*?*?,2.6,0.8,88,103591,375,1384,287,104.7,51.4,90.8,11491,4522,10265,2422,167,1.0,9,5,9999,99999,9,999999999,0.7,999,999,99
3022,3,11,9,0,*?*?*?*?*?*?*?*?*?*?*?*?*?*?*?*?*?*?*?*?*?*?,3.5,1.3,86,103591,540,1385,291,161.5,55.1,140.0,17744,5261,15798,4004,165,0.5,9,5,9999,99999,9,999999999,0.1,999,999,99
3022,3,11,10,0,*?*?*?*?*?*?*?*?*?*?*?*?*?*?*?*?*?*?*?*?*?*?,5.1,2.7,84,103591,663,1385,298,204.0,56.7,176.9,22435,5581,19940,5366,163,1.0,9,5,9999,99999,9,999999999,0.0,999,999,99
3022,3,11,11,0,*?*?*?*?*?*?*?*?*?*?*?*?*?*?*?*?*?*?*?*?*?*?,5.9,2.7,80,103591,737,1386,301,229.2,57.3,198.8,25231,5713,22406,6265,162,1.0,9,5,9999,99999,9,999999999,0.1,999,999,99
3022,3,11,12,0,*?*?*?*?*?*?*?*?*?*?*?*?*?*?*?*?*?*?*?*?*?*?,6.9,3.4,78,103591,755,1386,306,235.5,57.5,204.2,25925,5743,23017,6501,160,1.5,9,5,9999,99999,9,999999999,0.0,999,999,99
3022,3,11,13,0,*?*?*?*?*?*?*?*?*?*?*?*?*?*?*?*?*?*?*?*?*?*?,7.2,3.4,77,103591,717,1386,307,222.4,57.2,192.8,24475,5682,21739,6015,150,1.5,9,5,9999,99999,9,999999999,0.0,999,999,99
3022,3,11,14,0,*?*?*?*?*?*?*?*?*?*?*?*?*?*?*?*?*?*?*?*?*?*?,7.0,2.9,75,103591,625,1385,306,190.9,56.2,165.5,20983,5495,18660,4926,140,1.5,9,5,9999,99999,9,999999999,0.1,999,999,99
3022,3,11,15,0,*?*?*?*?*?*?*?*?*?*?*?*?*?*?*?*?*?*?*?*?*?*?,6.8,3.0,77,103591,486,1384,305,143.0,54.2,123.9,15716,5043,14011,3460,130,1.5,9,5,9999,99999,9,999999999,1.6,999,999,99
3022,3,11,16,0,*?*?*?*?*?*?*?*?*?*?*?*?*?*?*?*?*?*?*?*?*?*?,7.1,4.3,83,103591,310,1387,307,82.0,48.8,71.1,9000,4078,8054,1857,120,1.0,9,5,9999,99999,9,999999999,0.2,999,999,99
3022,3,11,17,0,*?*?*?*?*?*?*?*?*?*?*?*?*?*?*?*?*?*?*?*?*?*?,7.0,3.9,81,103591,107,1386,306,12.2,21.0,10.6,1415,1027,1332,218,110,0.0,9,5,9999,99999,9,999999999,0.3,999,999,99
3022,3,11,18,0,*?*?*?*?*?*?*?*?*?*?*?*?*?*?*?*?*?*?*?*?*?*?,5.5,3.9,89,103591,0,-0,304,0.0,-0.0,0.0,0,0,0,0,100,1.0,10,5,9999,99999,9,999999999,0.0,999,999,99
3022,3,11,19,0,*?*?*?*?*?*?*?*?*?*?*?*?*?*?*?*?*?*?*?*?*?*?,4.1,3.6,96,103591,0,-0,298,0.0,-0.0,0.0,0,0,0,0,113,2.1,10,5,9999,99999,9,999999999,0.0,999,999,99
3022,3,11,20,0,*?*?*?*?*?*?*?*?*?*?*?*?*?*?*?*?*?*?*?*?*?*?,3.9,3.9,100,103591,0,-0,297,0.0,-0.0,0.0,0,0,0,0,127,2.1,10,5,9999,99999,9,999999999,0.1,999,999,99
3022,3,11,21,0,*?*?*?*?*?*?*?*?*?*?*?*?*?*?*?*?*?*?*?*?*?*?,3.8,3.8,100,103591,0,-0,297,0.0,-0.0,0.0,0,0,0,0,140,1.5,10,5,9999,99999,9,999999999,0.0,999,999,99
3022,3,11,22,0,*?*?*?*?*?*?*?*?*?*?*?*?*?*?*?*?*?*?*?*?*?*?,2.5,2.5,100,103591,0,-0,291,0.0,-0.0,0.0,0,0,0,0,153,1.0,10,5,9999,99999,9,999999999,0.0,999,999,99
3022,3,11,23,0,*?*?*?*?*?*?*?*?*?*?*?*?*?*?*?*?*?*?*?*?*?*?,3.0,3.0,100,103591,0,-0,294,0.0,-0.0,0.0,0,0,0,0,167,0.5,10,5,9999,99999,9,999999999,0.0,999,999,99
3022,3,11,24,0,*?*?*?*?*?*?*?*?*?*?*?*?*?*?*?*?*?*?*?*?*?*?,4.1,2.7,90,103591,0,-0,298,0.0,-0.0,0.0,0,0,0,0,140,1.0,10,5,9999,99999,9,999999999,0.0,999,999,99
3022,3,12,1,0,*?*?*?*?*?*?*?*?*?*?*?*?*?*?*?*?*?*?*?*?*?*?,3.9,2.5,89,103355,0,-0,297,0.0,-0.0,0.0,0,0,0,0,173,1.5,10,5,9999,99999,9,999999999,0.0,999,999,99
3022,3,12,2,0,*?*?*?*?*?*?*?*?*?*?*?*?*?*?*?*?*?*?*?*?*?*?,3.9,2.1,87,103355,0,-0,298,0.0,-0.0,0.0,0,0,0,0,167,1.0,10,5,9999,99999,9,999999999,0.0,999,999,99
3022,3,12,3,0,*?*?*?*?*?*?*?*?*?*?*?*?*?*?*?*?*?*?*?*?*?*?,3.6,2.3,91,103355,0,-0,296,0.0,-0.0,0.0,0,0,0,0,160,1.5,10,5,9999,99999,9,999999999,0.0,999,999,99
3022,3,12,4,0,*?*?*?*?*?*?*?*?*?*?*?*?*?*?*?*?*?*?*?*?*?*?,3.9,2.3,89,103355,0,-0,297,0.0,-0.0,0.0,0,0,0,0,153,0.0,10,5,9999,99999,9,999999999,0.0,999,999,99
3022,3,12,5,0,*?*?*?*?*?*?*?*?*?*?*?*?*?*?*?*?*?*?*?*?*?*?,3.6,3.0,95,103355,0,-0,296,0.0,-0.0,0.0,0,0,0,0,147,0.5,10,5,9999,99999,9,999999999,0.5,999,999,99
3022,3,12,6,0,*?*?*?*?*?*?*?*?*?*?*?*?*?*?*?*?*?*?*?*?*?*?,3.2,1.9,91,103355,0,-0,290,0.0,-0.0,0.0,0,0,0,0,140,0.0,9,5,9999,99999,9,999999999,1.0,999,999,99
3022,3,12,7,0,*?*?*?*?*?*?*?*?*?*?*?*?*?*?*?*?*?*?*?*?*?*?,3.8,1.5,85,103355,188,1381,254,80.0,407.4,24.6,8242,28510,4026,503,140,0.5,1,0,9999,99999,9,999999999,0.0,999,999,99
3022,3,12,8,0,*?*?*?*?*?*?*?*?*?*?*?*?*?*?*?*?*?*?*?*?*?*?,4.3,2.1,85,103355,384,1386,261,213.0,516.7,69.9,21965,44350,10202,1290,140,1.0,2,1,9999,99999,9,999999999,0.3,999,999,99
3022,3,12,9,0,*?*?*?*?*?*?*?*?*?*?*?*?*?*?*?*?*?*?*?*?*?*?,5.6,2.1,78,103355,548,1384,261,326.3,571.1,100.2,33842,53869,14153,1948,140,0.5,1,0,9999,99999,9,999999999,0.0,999,999,99
3022,3,12,10,0,*?*?*?*?*?*?*?*?*?*?*?*?*?*?*?*?*?*?*?*?*?*?,7.1,3.0,75,103355,671,1384,264,410.7,592.9,123.2,42787,57961,16986,2551,140,1.0,0,0,9999,99999,9,999999999,0.0,999,999,99
3022,3,12,11,0,*?*?*?*?*?*?*?*?*?*?*?*?*?*?*?*?*?*?*?*?*?*?,7.9,3.2,72,103355,744,1384,277,459.3,574.1,150.6,47652,56606,20053,3227,140,1.0,2,1,9999,99999,9,999999999,0.0,999,999,99
3022,3,12,12,0,*?*?*?*?*?*?*?*?*?*?*?*?*?*?*?*?*?*?*?*?*?*?,8.5,3.4,69,103355,762,1384,289,458.0,489.2,188.7,48525,49629,22907,4188,140,1.5,4,2,9999,99999,9,999999999,0.0,999,999,99
3022,3,12,13,0,*?*?*?*?*?*?*?*?*?*?*?*?*?*?*?*?*?*?*?*?*?*?,8.3,3.4,71,103355,724,1384,302,352.4,240.6,226.6,37628,25087,25218,5269,145,1.5,7,4,9999,99999,9,999999999,0.0,999,999,99
3022,3,12,14,0,*?*?*?*?*?*?*?*?*?*?*?*?*?*?*?*?*?*?*?*?*?*?,8.7,3.6,70,103355,632,1384,309,256.3,141.4,191.7,27949,14283,21650,4636,150,1.5,8,4,9999,99999,9,999999999,0.0,999,999,99
3022,3,12,15,0,*?*?*?*?*?*?*?*?*?*?*?*?*?*?*?*?*?*?*?*?*?*?,8.5,3.0,68,103355,493,1384,279,287.8,543.0,94.4,29677,49885,13349,1781,155,1.5,2,1,9999,99999,9,999999999,0.0,999,999,99
3022,3,12,16,0,*?*?*?*?*?*?*?*?*?*?*?*?*?*?*?*?*?*?*?*?*?*?,8.6,3.6,70,103355,316,1383,280,167.0,491.4,54.8,17235,39615,8175,1007,160,1.0,2,1,9999,99999,9,999999999,0.0,999,999,99
3022,3,12,17,0,*?*?*?*?*?*?*?*?*?*?*?*?*?*?*?*?*?*?*?*?*?*?,7.8,2.5,68,103355,114,1389,300,22.7,98.9,14.6,2527,4504,2206,248,165,0.0,7,4,9999,99999,9,999999999,1.0,999,999,99
3022,3,12,18,0,*?*?*?*?*?*?*?*?*?*?*?*?*?*?*?*?*?*?*?*?*?*?,7.4,2.5,70,103355,0,-0,313,0.0,-0.0,0.0,0,0,0,0,170,1.0,10,5,9999,99999,9,999999999,0.0,999,999,99
3022,3,12,19,0,*?*?*?*?*?*?*?*?*?*?*?*?*?*?*?*?*?*?*?*?*?*?,6.4,2.5,75,103355,0,-0,308,0.0,-0.0,0.0,0,0,0,0,142,2.1,10,5,9999,99999,9,999999999,0.0,999,999,99
3022,3,12,20,0,*?*?*?*?*?*?*?*?*?*?*?*?*?*?*?*?*?*?*?*?*?*?,6.7,2.5,74,103355,0,-0,310,0.0,-0.0,0.0,0,0,0,0,113,2.1,10,5,9999,99999,9,999999999,0.0,999,999,99
3022,3,12,21,0,*?*?*?*?*?*?*?*?*?*?*?*?*?*?*?*?*?*?*?*?*?*?,5.1,1.7,79,103355,0,-0,303,0.0,-0.0,0.0,0,0,0,0,85,1.5,10,5,9999,99999,9,999999999,0.0,999,999,99
3022,3,12,22,0,*?*?*?*?*?*?*?*?*?*?*?*?*?*?*?*?*?*?*?*?*?*?,5.4,2.3,79,103355,0,-0,304,0.0,-0.0,0.0,0,0,0,0,57,1.0,10,5,9999,99999,9,999999999,0.0,999,999,99
3022,3,12,23,0,*?*?*?*?*?*?*?*?*?*?*?*?*?*?*?*?*?*?*?*?*?*?,5.1,1.5,77,103355,0,-0,303,0.0,-0.0,0.0,0,0,0,0,28,0.5,10,5,9999,99999,9,999999999,0.0,999,999,99
3022,3,12,24,0,*?*?*?*?*?*?*?*?*?*?*?*?*?*?*?*?*?*?*?*?*?*?,3.5,2.7,94,103355,0,-0,296,0.0,-0.0,0.0,0,0,0,0,180,1.0,10,5,9999,99999,9,999999999,0.0,999,999,99
3022,3,13,1,0,*?*?*?*?*?*?*?*?*?*?*?*?*?*?*?*?*?*?*?*?*?*?,4.0,3.4,98,103176,0,-0,298,0.0,-0.0,0.0,0,0,0,0,53,1.5,10,5,9999,99999,9,999999999,0.0,999,999,99
3022,3,13,2,0,*?*?*?*?*?*?*?*?*?*?*?*?*?*?*?*?*?*?*?*?*?*?,3.1,3.0,100,103176,0,-0,294,0.0,-0.0,0.0,0,0,0,0,107,1.0,10,5,9999,99999,9,999999999,0.0,999,999,99
3022,3,13,3,0,*?*?*?*?*?*?*?*?*?*?*?*?*?*?*?*?*?*?*?*?*?*?,2.8,2.9,100,103176,0,-0,293,0.0,-0.0,0.0,0,0,0,0,160,1.5,10,5,9999,99999,9,999999999,0.0,999,999,99
3022,3,13,4,0,*?*?*?*?*?*?*?*?*?*?*?*?*?*?*?*?*?*?*?*?*?*?,2.5,2.5,100,103176,0,-0,291,0.0,-0.0,0.0,0,0,0,0,213,0.0,10,5,9999,99999,9,999999999,0.0,999,999,99
3022,3,13,5,0,*?*?*?*?*?*?*?*?*?*?*?*?*?*?*?*?*?*?*?*?*?*?,2.9,2.9,100,103176,0,-0,293,0.0,-0.0,0.0,0,0,0,0,267,0.5,10,5,9999,99999,9,999999999,0.0,999,999,99
3022,3,13,6,0,*?*?*?*?*?*?*?*?*?*?*?*?*?*?*?*?*?*?*?*?*?*?,3.4,3.4,100,103176,0,-0,295,0.0,-0.0,0.0,0,0,0,0,320,0.0,10,5,9999,99999,9,999999999,0.0,999,999,99
3022,3,13,7,0,*?*?*?*?*?*?*?*?*?*?*?*?*?*?*?*?*?*?*?*?*?*?,3.0,3.0,100,103176,197,1384,294,24.9,0.0,24.9,2932,-0,2936,965,318,0.5,10,5,9999,99999,9,999999999,0.0,999,999,99
3022,3,13,8,0,*?*?*?*?*?*?*?*?*?*?*?*?*?*?*?*?*?*?*?*?*?*?,3.4,3.4,100,103176,392,1384,286,146.6,130.4,109.6,15963,11652,12573,2432,317,1.0,8,4,9999,99999,9,999999999,0.0,999,999,99
3022,3,13,9,0,*?*?*?*?*?*?*?*?*?*?*?*?*?*?*?*?*?*?*?*?*?*?,5.4,5.3,100,103176,557,1385,295,221.8,139.0,165.9,24165,13689,18816,3889,315,0.5,8,4,9999,99999,9,999999999,0.0,999,999,99
3022,3,13,10,0,*?*?*?*?*?*?*?*?*?*?*?*?*?*?*?*?*?*?*?*?*?*?,6.9,5.9,95,103176,679,1383,302,277.9,142.7,207.9,30334,14582,23423,5140,313,1.0,8,4,9999,99999,9,999999999,0.0,999,999,99
3022,3,13,11,0,*?*?*?*?*?*?*?*?*?*?*?*?*?*?*?*?*?*?*?*?*?*?,8.8,3.4,70,103176,752,1384,314,234.9,57.5,203.6,25850,5740,22950,6474,312,1.0,9,5,9999,99999,9,999999999,0.0,999,999,99
3022,3,13,12,0,*?*?*?*?*?*?*?*?*?*?*?*?*?*?*?*?*?*?*?*?*?*?,9.5,3.9,69,103176,770,1384,313,319.3,144.7,238.8,34909,15033,26793,6199,310,1.5,8,4,9999,99999,9,999999999,0.0,999,999,99
3022,3,13,13,0,*?*?*?*?*?*?*?*?*?*?*?*?*?*?*?*?*?*?*?*?*?*?,9.8,4.5,71,103176,731,1383,314,301.7,143.9,225.7,32959,14858,25361,5731,313,1.5,8,4,9999,99999,9,999999999,0.0,999,999,99
3022,3,13,14,0,*?*?*?*?*?*?*?*?*?*?*?*?*?*?*?*?*?*?*?*?*?*?,9.9,2.3,61,103176,639,1383,314,259.6,141.6,194.2,28317,14333,21924,4712,317,1.5,8,4,9999,99999,9,999999999,0.0,999,999,99
3022,3,13,15,0,*?*?*?*?*?*?*?*?*?*?*?*?*?*?*?*?*?*?*?*?*?*?,9.4,1.7,60,103176,500,1384,322,85.1,0.0,85.1,9965,0,9995,3575,320,1.5,10,5,9999,99999,9,999999999,0.0,999,999,99
3022,3,13,16,0,*?*?*?*?*?*?*?*?*?*?*?*?*?*?*?*?*?*?*?*?*?*?,9.7,1.7,58,103176,323,1384,318,86.8,49.5,75.2,9521,4188,8516,1973,323,1.0,9,5,9999,99999,9,999999999,0.0,999,999,99
3022,3,13,17,0,*?*?*?*?*?*?*?*?*?*?*?*?*?*?*?*?*?*?*?*?*?*?,9.6,2.3,61,103176,120,1380,318,16.8,25.8,14.6,1928,1343,1809,303,327,0.0,9,5,9999,99999,9,999999999,0.0,999,999,99
3022,3,13,18,0,*?*?*?*?*?*?*?*?*?*?*?*?*?*?*?*?*?*?*?*?*?*?,8.5,3.6,72,103176,0,-0,318,0.0,-0.0,0.0,0,0,0,0,330,1.0,10,5,9999,99999,9,999999999,0.0,999,999,99
3022,3,13,19,0,*?*?*?*?*?*?*?*?*?*?*?*?*?*?*?*?*?*?*?*?*?*?,6.5,4.1,87,103176,0,-0,308,0.0,-0.0,0.0,0,0,0,0,298,2.1,10,5,9999,99999,9,999999999,0.0,999,999,99
3022,3,13,20,0,*?*?*?*?*?*?*?*?*?*?*?*?*?*?*?*?*?*?*?*?*?*?,6.1,3.8,87,103176,0,-0,307,0.0,-0.0,0.0,0,0,0,0,267,2.1,10,5,9999,99999,9,999999999,0.0,999,999,99
3022,3,13,21,0,*?*?*?*?*?*?*?*?*?*?*?*?*?*?*?*?*?*?*?*?*?*?,6.0,3.2,84,103176,0,-0,306,0.0,-0.0,0.0,0,0,0,0,235,1.5,10,5,9999,99999,9,999999999,0.0,999,999,99
3022,3,13,22,0,*?*?*?*?*?*?*?*?*?*?*?*?*?*?*?*?*?*?*?*?*?*?,5.5,4.1,93,103176,0,-0,304,0.0,-0.0,0.0,0,0,0,0,203,1.0,10,5,9999,99999,9,999999999,0.0,999,999,99
3022,3,13,23,0,*?*?*?*?*?*?*?*?*?*?*?*?*?*?*?*?*?*?*?*?*?*?,5.4,3.2,87,103176,0,-0,304,0.0,-0.0,0.0,0,0,0,0,172,0.5,10,5,9999,99999,9,999999999,0.0,999,999,99
3022,3,13,24,0,*?*?*?*?*?*?*?*?*?*?*?*?*?*?*?*?*?*?*?*?*?*?,4.8,2.5,86,103176,0,-0,301,0.0,-0.0,0.0,0,0,0,0,0,1.0,10,5,9999,99999,9,999999999,0.0,999,999,99
3022,3,14,1,0,*?*?*?*?*?*?*?*?*?*?*?*?*?*?*?*?*?*?*?*?*?*?,5.6,2.3,78,102798,0,-0,305,0.0,-0.0,0.0,0,0,0,0,140,1.5,10,5,9999,99999,9,999999999,0.0,999,999,99
3022,3,14,2,0,*?*?*?*?*?*?*?*?*?*?*?*?*?*?*?*?*?*?*?*?*?*?,5.3,1.7,77,102798,0,-0,304,0.0,-0.0,0.0,0,0,0,0,140,1.0,10,5,9999,99999,9,999999999,0.0,999,999,99
3022,3,14,3,0,*?*?*?*?*?*?*?*?*?*?*?*?*?*?*?*?*?*?*?*?*?*?,5.6,1.7,75,102798,0,-0,305,0.0,-0.0,0.0,0,0,0,0,140,1.5,10,5,9999,99999,9,999999999,0.0,999,999,99
3022,3,14,4,0,*?*?*?*?*?*?*?*?*?*?*?*?*?*?*?*?*?*?*?*?*?*?,5.1,0.8,74,102798,0,-0,303,0.0,-0.0,0.0,0,0,0,0,140,0.0,10,5,9999,99999,9,999999999,0.0,999,999,99
3022,3,14,5,0,*?*?*?*?*?*?*?*?*?*?*?*?*?*?*?*?*?*?*?*?*?*?,5.4,2.3,80,102798,0,-0,304,0.0,-0.0,0.0,0,0,0,0,140,0.5,10,5,9999,99999,9,999999999,0.0,999,999,99
3022,3,14,6,0,*?*?*?*?*?*?*?*?*?*?*?*?*?*?*?*?*?*?*?*?*?*?,4.9,2.1,81,102798,0,-0,302,0.0,-0.0,0.0,0,0,0,0,140,0.0,10,5,9999,99999,9,999999999,0.0,999,999,99
3022,3,14,7,0,*?*?*?*?*?*?*?*?*?*?*?*?*?*?*?*?*?*?*?*?*?*?,4.3,1.9,83,102798,206,1386,290,61.3,104.0,45.9,6550,6564,5587,832,175,0.5,8,4,9999,99999,9,999999999,0.0,999,999,99
3022,3,14,8,0,*?*?*?*?*?*?*?*?*?*?*?*?*?*?*?*?*?*?*?*?*?*?,5.8,2.1,77,102798,400,1382,296,150.5,131.0,112.6,16389,11792,12900,2503,210,1.0,8,4,9999,99999,9,999999999,0.0,999,999,99
3022,3,14,9,0,*?*?*?*?*?*?*?*?*?*?*?*?*?*?*?*?*?*?*?*?*?*?,7.1,2.7,73,102798,565,1384,302,225.7,139.3,168.8,24590,13764,19135,3970,245,0.5,8,4,9999,99999,9,999999999,0.0,999,999,99
3022,3,14,10,0,*?*?*?*?*?*?*?*?*?*?*?*?*?*?*?*?*?*?*?*?*?*?,9.0,2.5,64,102798,687,1383,310,281.7,142.9,210.7,30754,14630,23734,5232,280,1.0,8,4,9999,99999,9,999999999,0.0,999,999,99
3022,3,14,11,0,*?*?*?*?*?*?*?*?*?*?*?*?*?*?*?*?*?*?*?*?*?*?,10.1,3.2,62,102798,760,1384,315,314.9,144.5,235.5,34421,14991,26436,6080,315,1.0,8,4,9999,99999,9,999999999,0.0,999,999,99
3022,3,14,12,0,*?*?*?*?*?*?*?*?*?*?*?*?*?*?*?*?*?*?*?*?*?*?,11.0,2.3,54,102798,777,1383,319,322.9,144.8,241.5,35305,15065,27083,6299,350,1.5,8,4,9999,99999,9,999999999,0.0,999,999,99
3022,3,14,13,0,*?*?*?*?*?*?*?*?*?*?*?*?*?*?*?*?*?*?*?*?*?*?,11.0,3.0,58,102798,739,1384,319,305.2,144.0,228.3,33344,14894,25645,5821,337,1.5,8,4,9999,99999,9,999999999,0.0,999,999,99
3022,3,14,14,0,*?*?*?*?*?*?*?*?*?*?*?*?*?*?*?*?*?*?*?*?*?*?,10.8,4.3,63,102798,646,1383,323,198.5,56.5,172.1,21822,5547,19398,5177,323,1.5,9,5,9999,99999,9,999999999,0.0,999,999,99
3022,3,14,15,0,*?*?*?*?*?*?*?*?*?*?*?*?*?*?*?*?*?*?*?*?*?*?,11.1,3.4,59,102798,507,1384,324,150.3,54.6,130.3,16507,5153,14704,3672,310,1.5,9,5,9999,99999,9,999999999,0.0,999,999,99
3022,3,14,16,0,*?*?*?*?*?*?*?*?*?*?*?*?*?*?*?*?*?*?*?*?*?*?,11.1,3.0,57,102798,330,1384,324,89.2,49.7,77.3,9781,4238,8747,2031,297,1.0,9,5,9999,99999,9,999999999,0.0,999,999,99
3022,3,14,17,0,*?*?*?*?*?*?*?*?*?*?*?*?*?*?*?*?*?*?*?*?*?*?,10.8,3.9,62,102798,127,1383,328,11.0,0.0,11.0,1334,-0,1334,434,283,0.0,10,5,9999,99999,9,999999999,0.0,999,999,99
3022,3,14,18,0,*?*?*?*?*?*?*?*?*?*?*?*?*?*?*?*?*?*?*?*?*?*?,9.4,3.0,64,102798,0,-0,322,0.0,-0.0,0.0,0,0,0,0,270,1.0,10,5,9999,99999,9,999999999,0.0,999,999,99
3022,3,14,19,0,*?*?*?*?*?*?*?*?*?*?*?*?*?*?*?*?*?*?*?*?*?*?,7.7,3.8,75,102798,0,-0,314,0.0,-0.0,0.0,0,0,0,0,272,2.1,10,5,9999,99999,9,999999999,0.0,999,999,99
3022,3,14,20,0,*?*?*?*?*?*?*?*?*?*?*?*?*?*?*?*?*?*?*?*?*?*?,7.6,3.6,75,102798,0,-0,313,0.0,-0.0,0.0,0,0,0,0,273,2.1,10,5,9999,99999,9,999999999,0.0,999,999,99
3022,3,14,21,0,*?*?*?*?*?*?*?*?*?*?*?*?*?*?*?*?*?*?*?*?*?*?,7.1,2.3,71,102798,0,-0,311,0.0,-0.0,0.0,0,0,0,0,275,1.5,10,5,9999,99999,9,999999999,0.0,999,999,99
3022,3,14,22,0,*?*?*?*?*?*?*?*?*?*?*?*?*?*?*?*?*?*?*?*?*?*?,5.9,1.3,71,102798,0,-0,306,0.0,-0.0,0.0,0,0,0,0,277,1.0,10,5,9999,99999,9,999999999,0.0,999,999,99
3022,3,14,23,0,*?*?*?*?*?*?*?*?*?*?*?*?*?*?*?*?*?*?*?*?*?*?,6.0,0.6,68,102798,0,-0,307,0.0,-0.0,0.0,0,0,0,0,278,0.5,10,5,9999,99999,9,999999999,0.0,999,999,99
3022,3,14,24,0,*?*?*?*?*?*?*?*?*?*?*?*?*?*?*?*?*?*?*?*?*?*?,5.3,2.7,83,102798,0,-0,303,0.0,-0.0,0.0,0,0,0,0,140,1.0,10,5,9999,99999,9,999999999,0.0,999,999,99
3022,3,15,1,0,*?*?*?*?*?*?*?*?*?*?*?*?*?*?*?*?*?*?*?*?*?*?,5.3,3.4,88,102730,0,-0,303,0.0,-0.0,0.0,0,0,0,0,285,1.5,10,5,9999,99999,9,999999999,0.0,999,999,99
3022,3,15,2,0,*?*?*?*?*?*?*?*?*?*?*?*?*?*?*?*?*?*?*?*?*?*?,4.8,4.6,99,102730,0,-0,301,0.0,-0.0,0.0,0,0,0,0,290,1.0,10,5,9999,99999,9,999999999,0.0,999,999,99
3022,3,15,3,0,*?*?*?*?*?*?*?*?*?*?*?*?*?*?*?*?*?*?*?*?*?*?,4.9,4.3,96,102730,0,-0,301,0.0,-0.0,0.0,0,0,0,0,295,1.5,10,5,9999,99999,9,999999999,0.0,999,999,99
3022,3,15,4,0,*?*?*?*?*?*?*?*?*?*?*?*?*?*?*?*?*?*?*?*?*?*?,3.9,3.4,96,102730,0,-0,297,0.0,-0.0,0.0,0,0,0,0,300,0.0,10,5,9999,99999,9,999999999,0.0,999,999,99
3022,3,15,5,0,*?*?*?*?*?*?*?*?*?*?*?*?*?*?*?*?*?*?*?*?*?*?,2.9,1.9,93,102730,0,-0,293,0.0,-0.0,0.0,0,0,0,0,305,0.5,10,5,9999,99999,9,999999999,0.0,999,999,99
3022,3,15,6,0,*?*?*?*?*?*?*?*?*?*?*?*?*?*?*?*?*?*?*?*?*?*?,3.2,2.3,93,102730,2,1373,294,0.0,0.0,0.0,0,0,0,0,310,0.0,10,5,9999,99999,9,999999999,0.0,999,999,99
3022,3,15,7,0,*?*?*?*?*?*?*?*?*?*?*?*?*?*?*?*?*?*?*?*?*?*?,3.6,2.1,90,102730,214,1382,296,28.4,0.0,28.4,3327,0,3332,1099,310,0.5,10,5,9999,99999,9,999999999,0.0,999,999,99
3022,3,15,8,0,*?*?*?*?*?*?*?*?*?*?*?*?*?*?*?*?*?*?*?*?*?*?,4.2,2.7,89,102730,409,1383,294,116.5,52.4,101.0,12791,4727,11414,2732,310,1.0,9,5,9999,99999,9,999999999,0.0,999,999,99
3022,3,15,9,0,*?*?*?*?*?*?*?*?*?*?*?*?*?*?*?*?*?*?*?*?*?*?,6.3,5.6,94,102730,573,1383,303,173.2,55.6,150.2,19036,5365,16939,4362,310,0.5,9,5,9999,99999,9,999999999,0.0,999,999,99
3022,3,15,10,0,*?*?*?*?*?*?*?*?*?*?*?*?*?*?*?*?*?*?*?*?*?*?,8.9,6.6,85,102730,695,1382,315,215.5,57.0,186.8,23706,5646,21059,5763,310,1.0,9,5,9999,99999,9,999999999,0.0,999,999,99
3022,3,15,11,0,*?*?*?*?*?*?*?*?*?*?*?*?*?*?*?*?*?*?*?*?*?*?,10.8,5.9,72,102730,767,1382,323,240.4,57.6,208.5,26474,5759,23501,6685,310,1.0,9,5,9999,99999,9,999999999,0.3,999,999,99
3022,3,15,12,0,*?*?*?*?*?*?*?*?*?*?*?*?*?*?*?*?*?*?*?*?*?*?,12.5,5.8,63,102730,785,1383,331,246.4,57.7,213.6,27127,5789,24075,6917,310,1.5,9,5,9999,99999,9,999999999,0.0,999,999,99
3022,3,15,13,0,*?*?*?*?*?*?*?*?*?*?*?*?*?*?*?*?*?*?*?*?*?*?,12.3,4.8,60,102730,746,1383,330,232.9,57.4,201.9,25635,5732,22760,6399,308,1.5,9,5,9999,99999,9,999999999,0.0,999,999,99
3022,3,15,14,0,*?*?*?*?*?*?*?*?*?*?*?*?*?*?*?*?*?*?*?*?*?*?,12.6,4.1,56,102730,653,1382,336,115.7,0.0,115.7,13646,0,13694,5122,307,1.5,10,5,9999,99999,9,999999999,0.0,999,999,99
3022,3,15,15,0,*?*?*?*?*?*?*?*?*?*?*?*?*?*?*?*?*?*?*?*?*?*?,12.5,4.6,59,102730,514,1384,331,152.7,54.7,132.4,16775,5178,14941,3743,305,1.5,9,5,9999,99999,9,999999999,0.0,999,999,99
3022,3,15,16,0,*?*?*?*?*?*?*?*?*?*?*?*?*?*?*?*?*?*?*?*?*?*?,12.4,6.9,69,102730,336,1381,331,91.5,50.0,79.3,10044,4278,8981,2089,303,1.0,9,5,9999,99999,9,999999999,0.5,999,999,99
3022,3,15,17,0,*?*?*?*?*?*?*?*?*?*?*?*?*?*?*?*?*?*?*?*?*?*?,11.8,6.7,70,102730,134,1386,332,12.4,0.0,12.4,1488,-0,1488,485,302,0.0,10,5,9999,99999,9,999999999,0.2,999,999,99
3022,3,15,18,0,*?*?*?*?*?*?*?*?*?*?*?*?*?*?*?*?*?*?*?*?*?*?,9.8,6.9,81,102730,0,-0,323,0.0,-0.0,0.0,0,0,0,0,300,1.0,10,5,9999,99999,9,999999999,0.4,999,999,99
3022,3,15,19,0,*?*?*?*?*?*?*?*?*?*?*?*?*?*?*?*?*?*?*?*?*?*?,8.9,6.6,85,102730,0,-0,319,0.0,-0.0,0.0,0,0,0,0,302,2.1,10,5,9999,99999,9,999999999,0.1,999,999,99
3022,3,15,20,0,*?*?*?*?*?*?*?*?*?*?*?*?*?*?*?*?*?*?*?*?*?*?,7.6,6.1,90,102730,0,-0,313,0.0,-0.0,0.0,0,0,0,0,303,2.1,10,5,9999,99999,9,999999999,0.0,999,999,99
3022,3,15,21,0,*?*?*?*?*?*?*?*?*?*?*?*?*?*?*?*?*?*?*?*?*?*?,7.0,6.2,94,102730,0,-0,310,0.0,-0.0,0.0,0,0,0,0,305,1.5,10,5,9999,99999,9,999999999,0.0,999,999,99
3022,3,15,22,0,*?*?*?*?*?*?*?*?*?*?*?*?*?*?*?*?*?*?*?*?*?*?,6.8,6.7,99,102730,0,-0,309,0.0,-0.0,0.0,0,0,0,0,307,1.0,10,5,9999,99999,9,999999999,0.0,999,999,99
3022,3,15,23,0,*?*?*?*?*?*?*?*?*?*?*?*?*?*?*?*?*?*?*?*?*?*?,6.3,6.1,98,102730,0,-0,307,0.0,-0.0,0.0,0,0,0,0,308,0.5,10,5,9999,99999,9,999999999,0.0,999,999,99
3022,3,15,24,0,*?*?*?*?*?*?*?*?*?*?*?*?*?*?*?*?*?*?*?*?*?*?,6.2,2.1,75,102730,0,-0,308,0.0,-0.0,0.0,0,0,0,0,280,1.0,10,5,9999,99999,9,999999999,0.0,999,999,99
3022,3,16,1,0,*?*?*?*?*?*?*?*?*?*?*?*?*?*?*?*?*?*?*?*?*?*?,5.9,5.1,93,102461,0,-0,306,0.0,-0.0,0.0,0,0,0,0,310,1.5,10,5,9999,99999,9,999999999,0.0,999,999,99
3022,3,16,2,0,*?*?*?*?*?*?*?*?*?*?*?*?*?*?*?*?*?*?*?*?*?*?,5.9,4.8,91,102461,0,-0,306,0.0,-0.0,0.0,0,0,0,0,310,1.0,10,5,9999,99999,9,999999999,0.3,999,999,99
3022,3,16,3,0,*?*?*?*?*?*?*?*?*?*?*?*?*?*?*?*?*?*?*?*?*?*?,5.3,5.3,98,102461,0,-0,303,0.0,-0.0,0.0,0,0,0,0,310,1.5,10,5,9999,99999,9,999999999,0.0,999,999,99
3022,3,16,4,0,*?*?*?*?*?*?*?*?*?*?*?*?*?*?*?*?*?*?*?*?*?*?,4.9,4.5,95,102461,0,-0,301,0.0,-0.0,0.0,0,0,0,0,310,0.0,10,5,9999,99999,9,999999999,0.0,999,999,99
3022,3,16,5,0,*?*?*?*?*?*?*?*?*?*?*?*?*?*?*?*?*?*?*?*?*?*?,4.3,4.3,98,102461,0,-0,299,0.0,-0.0,0.0,0,0,0,0,310,0.5,10,5,9999,99999,9,999999999,0.1,999,999,99
3022,3,16,6,0,*?*?*?*?*?*?*?*?*?*?*?*?*?*?*?*?*?*?*?*?*?*?,4.9,4.8,98,102461,11,1424,280,0.0,0.0,0.0,0,0,0,0,310,0.0,5,3,9999,99999,9,999999999,0.0,999,999,99
3022,3,16,7,0,*?*?*?*?*?*?*?*?*?*?*?*?*?*?*?*?*?*?*?*?*?*?,5.3,5.3,98,102461,223,1384,299,52.3,43.1,45.3,5790,3070,5365,962,310,0.5,9,5,9999,99999,9,999999999,0.0,999,999,99
3022,3,16,8,0,*?*?*?*?*?*?*?*?*?*?*?*?*?*?*?*?*?*?*?*?*?*?,6.7,6.7,98,102461,417,1381,289,221.3,384.8,105.1,23029,33988,13329,1978,310,1.0,5,3,9999,99999,9,999999999,0.0,999,999,99
3022,3,16,9,0,*?*?*?*?*?*?*?*?*?*?*?*?*?*?*?*?*?*?*?*?*?*?,9.1,7.1,86,102461,581,1382,292,345.5,523.4,125.4,36817,50814,16014,2456,310,0.5,3,2,9999,99999,9,999999999,0.0,999,999,99
3022,3,16,10,0,*?*?*?*?*?*?*?*?*?*?*?*?*?*?*?*?*?*?*?*?*?*?,10.9,6.4,73,102461,703,1381,311,379.2,333.9,209.3,40608,34644,23506,4763,310,1.0,6,3,9999,99999,9,999999999,0.2,999,999,99
3022,3,16,11,0,*?*?*?*?*?*?*?*?*?*?*?*?*?*?*?*?*?*?*?*?*?*?,12.4,5.1,60,102461,775,1382,312,450.3,421.4,213.9,47206,42783,25365,4858,310,1.0,5,3,9999,99999,9,999999999,0.0,999,999,99
3022,3,16,12,0,*?*?*?*?*?*?*?*?*?*?*?*?*?*?*?*?*?*?*?*?*?*?,13.0,4.8,56,102461,792,1382,319,432.6,338.1,238.8,46502,35730,26529,5768,310,1.5,6,3,9999,99999,9,999999999,0.0,999,999,99
3022,3,16,13,0,*?*?*?*?*?*?*?*?*?*?*?*?*?*?*?*?*?*?*?*?*?*?,13.4,6.1,60,102461,753,1382,335,235.5,57.5,204.2,25922,5744,23013,6496,307,1.5,9,5,9999,99999,9,999999999,0.0,999,999,99
3022,3,16,14,0,*?*?*?*?*?*?*?*?*?*?*?*?*?*?*?*?*?*?*?*?*?*?,13.5,6.1,60,102461,660,1382,327,318.6,238.1,204.9,33929,24402,22989,4593,303,1.5,7,4,9999,99999,9,999999999,0.3,999,999,99
3022,3,16,15,0,*?*?*?*?*?*?*?*?*?*?*?*?*?*?*?*?*?*?*?*?*?*?,13.2,5.1,57,102461,520,1381,330,205.6,137.6,153.8,22403,13287,17516,3558,300,1.5,8,4,9999,99999,9,999999999,0.9,999,999,99
3022,3,16,16,0,*?*?*?*?*?*?*?*?*?*?*?*?*?*?*?*?*?*?*?*?*?*?,13.4,6.4,61,102461,343,1382,335,93.9,50.3,81.4,10299,4334,9206,2148,297,1.0,9,5,9999,99999,9,999999999,0.0,999,999,99
3022,3,16,17,0,*?*?*?*?*?*?*?*?*?*?*?*?*?*?*?*?*?*?*?*?*?*?,12.8,5.9,62,102461,140,1380,332,23.8,31.2,20.6,2689,1760,2514,429,293,0.0,9,5,9999,99999,9,999999999,0.0,999,999,99
3022,3,16,18,0,*?*?*?*?*?*?*?*?*?*?*?*?*?*?*?*?*?*?*?*?*?*?,11.2,5.9,69,102461,0,-0,329,0.0,-0.0,0.0,0,0,0,0,290,1.0,10,5,9999,99999,9,999999999,0.0,999,999,99
3022,3,16,19,0,*?*?*?*?*?*?*?*?*?*?*?*?*?*?*?*?*?*?*?*?*?*?,10.0,6.2,76,102461,0,-0,324,0.0,-0.0,0.0,0,0,0,0,288,2.1,10,5,9999,99999,9,999999999,0.0,999,999,99
3022,3,16,20,0,*?*?*?*?*?*?*?*?*?*?*?*?*?*?*?*?*?*?*?*?*?*?,9.0,6.9,85,102461,0,-0,319,0.0,-0.0,0.0,0,0,0,0,287,2.1,10,5,9999,99999,9,999999999,0.0,999,999,99
3022,3,16,21,0,*?*?*?*?*?*?*?*?*?*?*?*?*?*?*?*?*?*?*?*?*?*?,7.6,5.8,87,102461,0,-0,313,0.0,-0.0,0.0,0,0,0,0,285,1.5,10,5,9999,99999,9,999999999,0.0,999,999,99
3022,3,16,22,0,*?*?*?*?*?*?*?*?*?*?*?*?*?*?*?*?*?*?*?*?*?*?,7.0,5.5,88,102461,0,-0,310,0.0,-0.0,0.0,0,0,0,0,283,1.0,10,5,9999,99999,9,999999999,0.0,999,999,99
3022,3,16,23,0,*?*?*?*?*?*?*?*?*?*?*?*?*?*?*?*?*?*?*?*?*?*?,6.4,3.4,80,102461,0,-0,308,0.0,-0.0,0.0,0,0,0,0,282,0.5,10,5,9999,99999,9,999999999,0.0,999,999,99
3022,3,16,24,0,*?*?*?*?*?*?*?*?*?*?*?*?*?*?*?*?*?*?*?*?*?*?,5.7,5.6,97,102461,0,-0,305,0.0,-0.0,0.0,0,0,0,0,310,1.0,10,5,9999,99999,9,999999999,0.0,999,999,99
3022,3,17,1,0,*?*?*?*?*?*?*?*?*?*?*?*?*?*?*?*?*?*?*?*?*?*?,4.3,3.2,94,102058,0,-0,299,0.0,-0.0,0.0,0,0,0,0,237,1.5,10,5,9999,99999,9,999999999,0.0,999,999,99
3022,3,17,2,0,*?*?*?*?*?*?*?*?*?*?*?*?*?*?*?*?*?*?*?*?*?*?,3.1,3.0,100,102058,0,-0,294,0.0,-0.0,0.0,0,0,0,0,193,1.0,10,5,9999,99999,9,999999999,0.0,999,999,99
3022,3,17,3,0,*?*?*?*?*?*?*?*?*?*?*?*?*?*?*?*?*?*?*?*?*?*?,3.3,3.2,100,102058,0,-0,295,0.0,-0.0,0.0,0,0,0,0,150,1.5,10,5,9999,99999,9,999999999,0.0,999,999,99
3022,3,17,4,0,*?*?*?*?*?*?*?*?*?*?*?*?*?*?*?*?*?*?*?*?*?*?,3.1,3.0,100,102058,0,-0,294,0.0,-0.0,0.0,0,0,0,0,107,0.0,10,5,9999,99999,9,999999999,0.0,999,999,99
3022,3,17,5,0,*?*?*?*?*?*?*?*?*?*?*?*?*?*?*?*?*?*?*?*?*?*?,2.5,2.5,100,102058,0,-0,291,0.0,-0.0,0.0,0,0,0,0,63,0.5,10,5,9999,99999,9,999999999,0.0,999,999,99
3022,3,17,6,0,*?*?*?*?*?*?*?*?*?*?*?*?*?*?*?*?*?*?*?*?*?*?,1.9,1.9,100,102058,19,1356,289,0.0,0.0,0.0,0,0,0,0,20,0.0,10,5,9999,99999,9,999999999,0.0,999,999,99
3022,3,17,7,0,*?*?*?*?*?*?*?*?*?*?*?*?*?*?*?*?*?*?*?*?*?*?,3.4,3.4,100,102058,231,1380,295,31.8,0.0,31.8,3723,0,3729,1235,55,0.5,10,5,9999,99999,9,999999999,0.3,999,999,99
3022,3,17,8,0,*?*?*?*?*?*?*?*?*?*?*?*?*?*?*?*?*?*?*?*?*?*?,4.9,5.0,100,102058,426,1382,301,70.5,0.0,70.5,8227,0,8249,2886,90,1.0,10,5,9999,99999,9,999999999,1.4,999,999,99
3022,3,17,9,0,*?*?*?*?*?*?*?*?*?*?*?*?*?*?*?*?*?*?*?*?*?*?,6.8,5.3,91,102058,589,1380,310,103.1,0.0,103.1,12117,0,12157,4465,125,0.5,10,5,9999,99999,9,999999999,0.1,999,999,99
3022,3,17,10,0,*?*?*?*?*?*?*?*?*?*?*?*?*?*?*?*?*?*?*?*?*?*?,8.7,6.4,87,102058,711,1381,318,127.3,0.0,127.3,15066,0,15121,5747,160,1.0,10,5,9999,99999,9,999999999,0.4,999,999,99
3022,3,17,11,0,*?*?*?*?*?*?*?*?*?*?*?*?*?*?*?*?*?*?*?*?*?*?,10.0,6.9,82,102058,783,1382,324,141.6,0.0,141.6,16821,0,16887,6536,195,1.0,10,5,9999,99999,9,999999999,0.9,999,999,99
3022,3,17,12,0,*?*?*?*?*?*?*?*?*?*?*?*?*?*?*?*?*?*?*?*?*?*?,11.7,7.1,75,102058,799,1380,332,144.9,0.0,144.9,17233,0,17301,6721,230,1.5,10,5,9999,99999,9,999999999,0.5,999,999,99
3022,3,17,13,0,*?*?*?*?*?*?*?*?*?*?*?*?*?*?*?*?*?*?*?*?*?*?,11.4,7.0,76,102058,760,1381,330,137.1,0.0,137.1,16261,0,16323,6282,232,1.5,10,5,9999,99999,9,999999999,0.6,999,999,99
3022,3,17,14,0,*?*?*?*?*?*?*?*?*?*?*?*?*?*?*?*?*?*?*?*?*?*?,11.9,5.3,65,102058,667,1381,333,118.6,0.0,118.6,13991,0,14041,5274,233,1.5,10,5,9999,99999,9,999999999,0.7,999,999,99
3022,3,17,15,0,*?*?*?*?*?*?*?*?*?*?*?*?*?*?*?*?*?*?*?*?*?*?,11.5,5.5,68,102058,527,1381,331,90.7,0.0,90.7,10626,0,10659,3845,235,1.5,10,5,9999,99999,9,999999999,1.1,999,999,99
3022,3,17,16,0,*?*?*?*?*?*?*?*?*?*?*?*?*?*?*?*?*?*?*?*?*?*?,11.7,3.9,61,102058,350,1383,332,55.4,0.0,55.4,6453,0,6468,2212,237,1.0,10,5,9999,99999,9,999999999,1.5,999,999,99
3022,3,17,17,0,*?*?*?*?*?*?*?*?*?*?*?*?*?*?*?*?*?*?*?*?*?*?,11.3,4.5,64,102058,147,1383,330,15.0,0.0,15.0,1794,-0,1795,586,238,0.0,10,5,9999,99999,9,999999999,0.0,999,999,99
3022,3,17,18,0,*?*?*?*?*?*?*?*?*?*?*?*?*?*?*?*?*?*?*?*?*?*?,9.7,5.1,75,102058,0,-0,323,0.0,-0.0,0.0,0,0,0,0,240,1.0,10,5,9999,99999,9,999999999,0.0,999,999,99
3022,3,17,19,0,*?*?*?*?*?*?*?*?*?*?*?*?*?*?*?*?*?*?*?*?*?*?,7.7,3.9,78,102058,0,-0,314,0.0,-0.0,0.0,0,0,0,0,238,2.1,10,5,9999,99999,9,999999999,0.2,999,999,99
3022,3,17,20,0,*?*?*?*?*?*?*?*?*?*?*?*?*?*?*?*?*?*?*?*?*?*?,6.8,2.5,75,102058,0,-0,310,0.0,-0.0,0.0,0,0,0,0,237,2.1,10,5,9999,99999,9,999999999,1.3,999,999,99
3022,3,17,21,0,*?*?*?*?*?*?*?*?*?*?*?*?*?*?*?*?*?*?*?*?*?*?,6.0,1.7,75,102058,0,-0,307,0.0,-0.0,0.0,0,0,0,0,235,1.5,10,5,9999,99999,9,999999999,1.5,999,999,99
3022,3,17,22,0,*?*?*?*?*?*?*?*?*?*?*?*?*?*?*?*?*?*?*?*?*?*?,4.8,1.3,79,102058,0,-0,302,0.0,-0.0,0.0,0,0,0,0,233,1.0,10,5,9999,99999,9,999999999,0.0,999,999,99
3022,3,17,23,0,*?*?*?*?*?*?*?*?*?*?*?*?*?*?*?*?*?*?*?*?*?*?,4.9,1.9,82,102058,0,-0,302,0.0,-0.0,0.0,0,0,0,0,232,0.5,10,5,9999,99999,9,999999999,0.0,999,999,99
3022,3,17,24,0,*?*?*?*?*?*?*?*?*?*?*?*?*?*?*?*?*?*?*?*?*?*?,5.8,3.2,85,102058,0,-0,306,0.0,-0.0,0.0,0,0,0,0,280,1.0,10,5,9999,99999,9,999999999,0.0,999,999,99
3022,3,18,1,0,*?*?*?*?*?*?*?*?*?*?*?*?*?*?*?*?*?*?*?*?*?*?,5.2,5.1,100,101406,0,-0,303,0.0,-0.0,0.0,0,0,0,0,228,1.5,10,5,9999,99999,9,999999999,0.1,999,999,99
3022,3,18,2,0,*?*?*?*?*?*?*?*?*?*?*?*?*?*?*?*?*?*?*?*?*?*?,5.2,5.1,100,101406,0,-0,303,0.0,-0.0,0.0,0,0,0,0,227,1.0,10,5,9999,99999,9,999999999,0.4,999,999,99
3022,3,18,3,0,*?*?*?*?*?*?*?*?*?*?*?*?*?*?*?*?*?*?*?*?*?*?,5.3,5.3,100,101406,0,-0,303,0.0,-0.0,0.0,0,0,0,0,225,1.5,10,5,9999,99999,9,999999999,0.6,999,999,99
3022,3,18,4,0,*?*?*?*?*?*?*?*?*?*?*?*?*?*?*?*?*?*?*?*?*?*?,4.7,4.6,100,101406,0,-0,301,0.0,-0.0,0.0,0,0,0,0,223,0.0,10,5,9999,99999,9,999999999,0.3,999,999,99
3022,3,18,5,0,*?*?*?*?*?*?*?*?*?*?*?*?*?*?*?*?*?*?*?*?*?*?,4.4,4.3,100,101406,0,-0,299,0.0,-0.0,0.0,0,0,0,0,222,0.5,10,5,9999,99999,9,999999999,1.7,999,999,99
3022,3,18,6,0,*?*?*?*?*?*?*?*?*?*?*?*?*?*?*?*?*?*?*?*?*?*?,4.0,3.9,100,101406,28,1379,298,0.0,0.0,0.0,0,0,0,0,220,0.0,10,5,9999,99999,9,999999999,1.7,999,999,99
3022,3,18,7,0,*?*?*?*?*?*?*?*?*?*?*?*?*?*?*?*?*?*?*?*?*?*?,5.3,5.3,100,101406,240,1382,299,58.3,44.6,50.5,6442,3283,5962,1076,227,0.5,9,5,9999,99999,9,999999999,0.2,999,999,99
3022,3,18,8,0,*?*?*?*?*?*?*?*?*?*?*?*?*?*?*?*?*?*?*?*?*?*?,6.5,6.4,100,101406,434,1381,304,125.5,53.1,108.8,13770,4855,12281,2970,233,1.0,9,5,9999,99999,9,999999999,0.0,999,999,99
3022,3,18,9,0,*?*?*?*?*?*?*?*?*?*?*?*?*?*?*?*?*?*?*?*?*?*?,8.7,8.7,100,101406,597,1380,317,104.8,0.0,104.8,12320,0,12361,4551,240,0.5,10,5,9999,99999,9,999999999,0.0,999,999,99
3022,3,18,10,0,*?*?*?*?*?*?*?*?*?*?*?*?*?*?*?*?*?*?*?*?*?*?,10.5,8.7,100,101406,719,1381,326,129.0,0.0,129.0,15269,0,15325,5836,247,1.0,10,5,9999,99999,9,999999999,0.0,999,999,99
3022,3,18,11,0,*?*?*?*?*?*?*?*?*?*?*?*?*?*?*?*?*?*?*?*?*?*?,11.5,7.3,86,101406,790,1380,331,143.2,0.0,143.2,17022,0,17089,6624,253,1.0,10,5,9999,99999,9,999999999,0.0,999,999,99
3022,3,18,12,0,*?*?*?*?*?*?*?*?*?*?*?*?*?*?*?*?*?*?*?*?*?*?,13.0,6.4,73,101406,807,1381,338,146.4,0.0,146.4,17427,0,17497,6809,260,1.5,10,5,9999,99999,9,999999999,0.0,999,999,99
3022,3,18,13,0,*?*?*?*?*?*?*?*?*?*?*?*?*?*?*?*?*?*?*?*?*?*?,12.9,5.1,68,101406,767,1381,333,240.6,57.6,208.6,26492,5766,23514,6692,263,1.5,9,5,9999,99999,9,999999999,0.0,999,999,99
3022,3,18,14,0,*?*?*?*?*?*?*?*?*?*?*?*?*?*?*?*?*?*?*?*?*?*?,13.1,5.1,67,101406,674,1381,334,208.4,56.8,180.7,22926,5606,20373,5515,267,1.5,9,5,9999,99999,9,999999999,0.1,999,999,99
3022,3,18,15,0,*?*?*?*?*?*?*?*?*?*?*?*?*?*?*?*?*?*?*?*?*?*?,12.8,7.4,79,101406,534,1381,332,160.0,55.0,138.7,17572,5249,15644,3955,270,1.5,9,5,9999,99999,9,999999999,0.0,999,999,99
3022,3,18,16,0,*?*?*?*?*?*?*?*?*?*?*?*?*?*?*?*?*?*?*?*?*?*?,12.9,3.8,62,101406,356,1380,333,98.6,50.8,85.4,10813,4424,9661,2265,273,1.0,9,5,9999,99999,9,999999999,0.0,999,999,99
3022,3,18,17,0,*?*?*?*?*?*?*?*?*?*?*?*?*?*?*?*?*?*?*?*?*?*?,11.9,6.6,79,101406,153,1377,333,16.3,0.0,16.3,1945,-0,1947,636,277,0.0,10,5,9999,99999,9,999999999,0.0,999,999,99
3022,3,18,18,0,*?*?*?*?*?*?*?*?*?*?*?*?*?*?*?*?*?*?*?*?*?*?,11.4,8.1,92,101406,0,-0,330,0.0,-0.0,0.0,0,0,0,0,280,1.0,10,5,9999,99999,9,999999999,1.5,999,999,99
3022,3,18,19,0,*?*?*?*?*?*?*?*?*?*?*?*?*?*?*?*?*?*?*?*?*?*?,9.6,8.3,100,101406,0,-0,322,0.0,-0.0,0.0,0,0,0,0,277,2.1,10,5,9999,99999,9,999999999,0.0,999,999,99
3022,3,18,20,0,*?*?*?*?*?*?*?*?*?*?*?*?*?*?*?*?*?*?*?*?*?*?,8.2,8.3,100,101406,0,-0,315,0.0,-0.0,0.0,0,0,0,0,273,2.1,10,5,9999,99999,9,999999999,0.2,999,999,99
3022,3,18,21,0,*?*?*?*?*?*?*?*?*?*?*?*?*?*?*?*?*?*?*?*?*?*?,7.9,7.9,100,101406,0,-0,314,0.0,-0.0,0.0,0,0,0,0,270,1.5,10,5,9999,99999,9,999999999,0.0,999,999,99
3022,3,18,22,0,*?*?*?*?*?*?*?*?*?*?*?*?*?*?*?*?*?*?*?*?*?*?,7.1,7.1,100,101406,0,-0,311,0.0,-0.0,0.0,0,0,0,0,267,1.0,10,5,9999,99999,9,999999999,0.0,999,999,99
3022,3,18,23,0,*?*?*?*?*?*?*?*?*?*?*?*?*?*?*?*?*?*?*?*?*?*?,6.7,6.7,100,101406,0,-0,309,0.0,-0.0,0.0,0,0,0,0,263,0.5,10,5,9999,99999,9,999999999,0.0,999,999,99
3022,3,18,24,0,*?*?*?*?*?*?*?*?*?*?*?*?*?*?*?*?*?*?*?*?*?*?,5.0,4.1,100,101406,0,-0,302,0.0,-0.0,0.0,0,0,0,0,230,1.0,10,5,9999,99999,9,999999999,0.0,999,999,99
3022,3,19,1,0,*?*?*?*?*?*?*?*?*?*?*?*?*?*?*?*?*?*?*?*?*?*?,5.7,5.8,100,101743,0,-0,305,0.0,-0.0,0.0,0,0,0,0,237,1.5,10,5,9999,99999,9,999999999,0.0,999,999,99
3022,3,19,2,0,*?*?*?*?*?*?*?*?*?*?*?*?*?*?*?*?*?*?*?*?*?*?,5.2,5.3,100,101743,0,-0,303,0.0,-0.0,0.0,0,0,0,0,213,1.0,10,5,9999,99999,9,999999999,0.0,999,999,99
3022,3,19,3,0,*?*?*?*?*?*?*?*?*?*?*?*?*?*?*?*?*?*?*?*?*?*?,5.0,5.0,100,101743,0,-0,302,0.0,-0.0,0.0,0,0,0,0,190,1.5,10,5,9999,99999,9,999999999,0.0,999,999,99
3022,3,19,4,0,*?*?*?*?*?*?*?*?*?*?*?*?*?*?*?*?*?*?*?*?*?*?,4.7,4.6,100,101743,0,-0,301,0.0,-0.0,0.0,0,0,0,0,167,0.0,10,5,9999,99999,9,999999999,0.2,999,999,99
3022,3,19,5,0,*?*?*?*?*?*?*?*?*?*?*?*?*?*?*?*?*?*?*?*?*?*?,4.9,4.8,100,101743,0,-0,301,0.0,-0.0,0.0,0,0,0,0,143,0.5,10,5,9999,99999,9,999999999,0.0,999,999,99
3022,3,19,6,0,*?*?*?*?*?*?*?*?*?*?*?*?*?*?*?*?*?*?*?*?*?*?,5.0,5.0,100,101743,37,1391,302,0.0,0.0,0.0,0,0,0,0,120,0.0,10,5,9999,99999,9,999999999,0.0,999,999,99
3022,3,19,7,0,*?*?*?*?*?*?*?*?*?*?*?*?*?*?*?*?*?*?*?*?*?*?,5.1,5.1,100,101743,248,1378,302,35.3,0.0,35.3,4120,0,4128,1372,140,0.5,10,5,9999,99999,9,999999999,0.0,999,999,99
3022,3,19,8,0,*?*?*?*?*?*?*?*?*?*?*?*?*?*?*?*?*?*?*?*?*?*?,5.7,5.8,100,101743,442,1379,305,73.9,0.0,73.9,8633,0,8657,3042,160,1.0,10,5,9999,99999,9,999999999,0.0,999,999,99
3022,3,19,9,0,*?*?*?*?*?*?*?*?*?*?*?*?*?*?*?*?*?*?*?*?*?*?,8.4,7.7,100,101743,605,1379,316,106.4,0.0,106.4,12521,0,12563,4636,180,0.5,10,5,9999,99999,9,999999999,0.0,999,999,99
3022,3,19,10,0,*?*?*?*?*?*?*?*?*?*?*?*?*?*?*?*?*?*?*?*?*?*?,9.7,8.3,100,101743,727,1380,322,130.6,0.0,130.6,15468,0,15526,5924,200,1.0,10,5,9999,99999,9,999999999,0.0,999,999,99
3022,3,19,11,0,*?*?*?*?*?*?*?*?*?*?*?*?*?*?*?*?*?*?*?*?*?*?,10.0,8.7,100,101743,798,1380,323,144.8,0.0,144.8,17218,0,17286,6713,220,1.0,10,5,9999,99999,9,999999999,0.0,999,999,99
3022,3,19,12,0,*?*?*?*?*?*?*?*?*?*?*?*?*?*?*?*?*?*?*?*?*?*?,10.9,8.4,98,101743,814,1380,328,148.0,0.0,148.0,17616,0,17687,6894,240,1.5,10,5,9999,99999,9,999999999,0.0,999,999,99
3022,3,19,13,0,*?*?*?*?*?*?*?*?*?*?*?*?*?*?*?*?*?*?*?*?*?*?,11.0,6.7,87,101743,774,1380,328,140.0,0.0,140.0,16627,0,16692,6445,235,1.5,10,5,9999,99999,9,999999999,0.0,999,999,99
3022,3,19,14,0,*?*?*?*?*?*?*?*?*?*?*?*?*?*?*?*?*?*?*?*?*?*?,11.0,5.6,80,101743,681,1381,329,121.4,0.0,121.4,14342,0,14394,5426,230,1.5,10,5,9999,99999,9,999999999,0.0,999,999,99
3022,3,19,15,0,*?*?*?*?*?*?*?*?*?*?*?*?*?*?*?*?*?*?*?*?*?*?,11.1,5.1,77,101743,540,1379,329,93.5,0.0,93.5,10959,0,10993,3980,225,1.5,10,5,9999,99999,9,999999999,0.0,999,999,99
3022,3,19,16,0,*?*?*?*?*?*?*?*?*?*?*?*?*?*?*?*?*?*?*?*?*?*?,10.7,6.7,88,101743,363,1381,327,58.1,0.0,58.1,6770,0,6786,2328,220,1.0,10,5,9999,99999,9,999999999,0.0,999,999,99
3022,3,19,17,0,*?*?*?*?*?*?*?*?*?*?*?*?*?*?*?*?*?*?*?*?*?*?,10.9,8.3,96,101743,160,1380,328,17.7,0.0,17.7,2097,-0,2099,686,215,0.0,10,5,9999,99999,9,999999999,0.0,999,999,99
3022,3,19,18,0,*?*?*?*?*?*?*?*?*?*?*?*?*?*?*?*?*?*?*?*?*?*?,9.8,8.7,100,101743,0,-0,322,0.0,-0.0,0.0,0,0,0,0,210,1.0,10,5,9999,99999,9,999999999,0.0,999,999,99
3022,3,19,19,0,*?*?*?*?*?*?*?*?*?*?*?*?*?*?*?*?*?*?*?*?*?*?,8.9,8.9,100,101743,0,-0,318,0.0,-0.0,0.0,0,0,0,0,208,2.1,10,5,9999,99999,9,999999999,0.0,999,999,99
3022,3,19,20,0,*?*?*?*?*?*?*?*?*?*?*?*?*?*?*?*?*?*?*?*?*?*?,7.7,7.7,100,101743,0,-0,313,0.0,-0.0,0.0,0,0,0,0,207,2.1,10,5,9999,99999,9,999999999,0.0,999,999,99
3022,3,19,21,0,*?*?*?*?*?*?*?*?*?*?*?*?*?*?*?*?*?*?*?*?*?*?,6.8,6.9,100,101743,0,-0,309,0.0,-0.0,0.0,0,0,0,0,205,1.5,10,5,9999,99999,9,999999999,0.0,999,999,99
3022,3,19,22,0,*?*?*?*?*?*?*?*?*?*?*?*?*?*?*?*?*?*?*?*?*?*?,6.4,6.4,100,101743,0,-0,308,0.0,-0.0,0.0,0,0,0,0,203,1.0,10,5,9999,99999,9,999999999,0.0,999,999,99
3022,3,19,23,0,*?*?*?*?*?*?*?*?*?*?*?*?*?*?*?*?*?*?*?*?*?*?,5.9,5.9,100,101743,0,-0,306,0.0,-0.0,0.0,0,0,0,0,202,0.5,10,5,9999,99999,9,999999999,0.0,999,999,99
3022,3,19,24,0,*?*?*?*?*?*?*?*?*?*?*?*?*?*?*?*?*?*?*?*?*?*?,6.3,6.2,100,101743,0,-0,307,0.0,-0.0,0.0,0,0,0,0,260,1.0,10,5,9999,99999,9,999999999,0.0,999,999,99
3022,3,20,1,0,*?*?*?*?*?*?*?*?*?*?*?*?*?*?*?*?*?*?*?*?*?*?,4.0,3.2,95,100318,0,-0,298,0.0,-0.0,0.0,0,0,0,0,197,1.5,10,5,9999,99999,9,999999999,0.0,999,999,99
3022,3,20,2,0,*?*?*?*?*?*?*?*?*?*?*?*?*?*?*?*?*?*?*?*?*?*?,3.3,1.9,91,100318,0,-0,295,0.0,-0.0,0.0,0,0,0,0,193,1.0,10,5,9999,99999,9,999999999,0.0,999,999,99
3022,3,20,3,0,*?*?*?*?*?*?*?*?*?*?*?*?*?*?*?*?*?*?*?*?*?*?,2.3,2.3,100,100318,0,-0,291,0.0,-0.0,0.0,0,0,0,0,190,1.5,10,5,9999,99999,9,999999999,0.0,999,999,99
3022,3,20,4,0,*?*?*?*?*?*?*?*?*?*?*?*?*?*?*?*?*?*?*?*?*?*?,1.8,1.7,100,100318,0,-0,289,0.0,-0.0,0.0,0,0,0,0,187,0.0,10,5,9999,99999,9,999999999,0.0,999,999,99
3022,3,20,5,0,*?*?*?*?*?*?*?*?*?*?*?*?*?*?*?*?*?*?*?*?*?*?,1.8,1.9,100,100318,0,-0,289,0.0,-0.0,0.0,0,0,0,0,183,0.5,10,5,9999,99999,9,999999999,0.0,999,999,99
3022,3,20,6,0,*?*?*?*?*?*?*?*?*?*?*?*?*?*?*?*?*?*?*?*?*?*?,1.6,1.5,100,100318,45,1368,278,0.0,0.0,0.0,0,0,0,0,180,0.0,8,4,9999,99999,9,999999999,0.0,999,999,99
3022,3,20,7,0,*?*?*?*?*?*?*?*?*?*?*?*?*?*?*?*?*?*?*?*?*?*?,1.3,1.3,100,100318,257,1380,263,119.0,335.4,56.5,12483,24268,7521,1017,180,0.5,5,3,9999,99999,9,999999999,0.0,999,999,99
3022,3,20,8,0,*?*?*?*?*?*?*?*?*?*?*?*?*?*?*?*?*?*?*?*?*?*?,3.7,3.6,100,100318,451,1380,257,260.7,552.9,80.0,26989,49893,11582,1511,180,1.0,1,0,9999,99999,9,999999999,0.0,999,999,99
3022,3,20,9,0,*?*?*?*?*?*?*?*?*?*?*?*?*?*?*?*?*?*?*?*?*?*?,6.0,5.3,95,100318,613,1378,272,371.7,561.4,121.9,38410,53904,16706,2410,180,0.5,2,1,9999,99999,9,999999999,0.0,999,999,99
3022,3,20,10,0,*?*?*?*?*?*?*?*?*?*?*?*?*?*?*?*?*?*?*?*?*?*?,8.4,5.5,82,100318,734,1378,287,450.5,538.8,163.5,48193,54510,20330,3523,180,1.0,3,2,9999,99999,9,999999999,0.0,999,999,99
3022,3,20,11,0,*?*?*?*?*?*?*?*?*?*?*?*?*?*?*?*?*?*?*?*?*?*?,9.4,3.9,69,100318,805,1379,317,254.2,57.9,220.4,27994,5819,24836,7227,180,1.0,9,5,9999,99999,9,999999999,0.0,999,999,99
3022,3,20,12,0,*?*?*?*?*?*?*?*?*?*?*?*?*?*?*?*?*?*?*?*?*?*?,10.3,5.8,73,100318,821,1379,299,499.2,493.0,205.7,52980,50457,24699,4826,180,1.5,4,2,9999,99999,9,999999999,0.0,999,999,99
3022,3,20,13,0,*?*?*?*?*?*?*?*?*?*?*?*?*?*?*?*?*?*?*?*?*?*?,10.7,4.6,67,100318,781,1379,309,426.8,337.7,235.6,45853,35630,26195,5653,187,1.5,6,3,9999,99999,9,999999999,0.0,999,999,99
3022,3,20,14,0,*?*?*?*?*?*?*?*?*?*?*?*?*?*?*?*?*?*?*?*?*?*?,10.4,4.8,68,100318,687,1378,294,418.5,534.8,151.9,44700,53588,19031,3164,193,1.5,3,2,9999,99999,9,999999999,0.0,999,999,99
3022,3,20,15,0,*?*?*?*?*?*?*?*?*?*?*?*?*?*?*?*?*?*?*?*?*?*?,10.7,5.9,73,100318,547,1379,301,316.7,469.5,130.5,33345,44914,16421,2545,200,1.5,4,2,9999,99999,9,999999999,0.0,999,999,99
3022,3,20,16,0,*?*?*?*?*?*?*?*?*?*?*?*?*?*?*?*?*?*?*?*?*?*?,11.0,6.4,74,100318,369,1378,316,161.6,215.4,103.9,17065,18544,12101,2053,207,1.0,7,4,9999,99999,9,999999999,0.0,999,999,99
3022,3,20,17,0,*?*?*?*?*?*?*?*?*?*?*?*?*?*?*?*?*?*?*?*?*?*?,10.8,5.8,71,100318,166,1375,314,51.6,152.7,33.2,5464,8763,4567,585,213,0.0,7,4,9999,99999,9,999999999,0.0,999,999,99
3022,3,20,18,0,*?*?*?*?*?*?*?*?*?*?*?*?*?*?*?*?*?*?*?*?*?*?,8.6,5.0,78,100318,0,-0,318,0.0,-0.0,0.0,0,0,0,0,220,1.0,10,5,9999,99999,9,999999999,0.0,999,999,99
3022,3,20,19,0,*?*?*?*?*?*?*?*?*?*?*?*?*?*?*?*?*?*?*?*?*?*?,7.8,5.0,82,100318,0,-0,314,0.0,-0.0,0.0,0,0,0,0,225,2.1,10,5,9999,99999,9,999999999,0.0,999,999,99
3022,3,20,20,0,*?*?*?*?*?*?*?*?*?*?*?*?*?*?*?*?*?*?*?*?*?*?,5.6,3.9,90,100318,0,-0,305,0.0,-0.0,0.0,0,0,0,0,230,2.1,10,5,9999,99999,9,999999999,0.0,999,999,99
3022,3,20,21,0,*?*?*?*?*?*?*?*?*?*?*?*?*?*?*?*?*?*?*?*?*?*?,5.3,3.8,90,100318,0,-0,303,0.0,-0.0,0.0,0,0,0,0,235,1.5,10,5,9999,99999,9,999999999,0.0,999,999,99
3022,3,20,22,0,*?*?*?*?*?*?*?*?*?*?*?*?*?*?*?*?*?*?*?*?*?*?,4.5,4.1,98,100318,0,-0,300,0.0,-0.0,0.0,0,0,0,0,240,1.0,10,5,9999,99999,9,999999999,0.0,999,999,99
3022,3,20,23,0,*?*?*?*?*?*?*?*?*?*?*?*?*?*?*?*?*?*?*?*?*?*?,3.8,3.0,96,100318,0,-0,297,0.0,-0.0,0.0,0,0,0,0,245,0.5,10,5,9999,99999,9,999999999,0.0,999,999,99
3022,3,20,24,0,*?*?*?*?*?*?*?*?*?*?*?*?*?*?*?*?*?*?*?*?*?*?,5.5,4.6,95,100318,0,-0,304,0.0,-0.0,0.0,0,0,0,0,200,1.0,10,5,9999,99999,9,999999999,0.0,999,999,99
3022,3,21,1,0,*?*?*?*?*?*?*?*?*?*?*?*?*?*?*?*?*?*?*?*?*?*?,2.3,2.3,100,100077,0,-0,291,0.0,-0.0,0.0,0,0,0,0,237,1.5,10,5,9999,99999,9,999999999,0.0,999,999,99
3022,3,21,2,0,*?*?*?*?*?*?*?*?*?*?*?*?*?*?*?*?*?*?*?*?*?*?,1.7,1.7,100,100077,0,-0,288,0.0,-0.0,0.0,0,0,0,0,223,1.0,10,5,9999,99999,9,999999999,0.0,999,999,99
3022,3,21,3,0,*?*?*?*?*?*?*?*?*?*?*?*?*?*?*?*?*?*?*?*?*?*?,1.4,1.3,100,100077,0,-0,287,0.0,-0.0,0.0,0,0,0,0,210,1.5,10,5,9999,99999,9,999999999,0.0,999,999,99
3022,3,21,4,0,*?*?*?*?*?*?*?*?*?*?*?*?*?*?*?*?*?*?*?*?*?*?,0.4,0.4,100,100077,0,-0,283,0.0,-0.0,0.0,0,0,0,0,197,0.0,10,5,9999,99999,9,999999999,0.0,999,999,99
3022,3,21,5,0,*?*?*?*?*?*?*?*?*?*?*?*?*?*?*?*?*?*?*?*?*?*?,-0.1,-0.0,100,100077,0,-0,281,0.0,-0.0,0.0,0,0,0,0,183,0.5,10,5,9999,99999,9,999999999,0.0,999,999,99
3022,3,21,6,0,*?*?*?*?*?*?*?*?*?*?*?*?*?*?*?*?*?*?*?*?*?*?,-0.6,-0.6,100,100077,54,1377,279,0.0,0.0,0.0,0,0,0,0,170,0.0,10,5,9999,99999,9,999999999,0.0,999,999,99
3022,3,21,7,0,*?*?*?*?*?*?*?*?*?*?*?*?*?*?*?*?*?*?*?*?*?*?,1.1,1.0,100,100077,265,1377,286,38.7,0.0,38.7,4518,0,4526,1511,180,0.5,10,5,9999,99999,9,999999999,0.0,999,999,99
3022,3,21,8,0,*?*?*?*?*?*?*?*?*?*?*?*?*?*?*?*?*?*?*?*?*?*?,2.7,2.7,100,100077,459,1379,288,134.3,53.7,116.5,14745,4971,13144,3213,190,1.0,9,5,9999,99999,9,999999999,0.0,999,999,99
3022,3,21,9,0,*?*?*?*?*?*?*?*?*?*?*?*?*?*?*?*?*?*?*?*?*?*?,5.5,5.5,100,100077,621,1377,300,190.7,56.2,165.3,20960,5497,18636,4914,200,0.5,9,5,9999,99999,9,999999999,0.0,999,999,99
3022,3,21,10,0,*?*?*?*?*?*?*?*?*?*?*?*?*?*?*?*?*?*?*?*?*?*?,8.5,7.7,100,100077,742,1378,313,232.5,57.4,201.6,25587,5731,22716,6379,210,1.0,9,5,9999,99999,9,999999999,0.0,999,999,99
3022,3,21,11,0,*?*?*?*?*?*?*?*?*?*?*?*?*?*?*?*?*?*?*?*?*?*?,10.7,8.5,100,100077,813,1379,323,256.9,57.9,222.7,28295,5829,25101,7337,220,1.0,9,5,9999,99999,9,999999999,0.0,999,999,99
3022,3,21,12,0,*?*?*?*?*?*?*?*?*?*?*?*?*?*?*?*?*?*?*?*?*?*?,12.1,9.2,99,100077,828,1378,329,262.3,58.1,227.4,28892,5848,25625,7559,230,1.5,9,5,9999,99999,9,999999999,0.0,999,999,99
3022,3,21,13,0,*?*?*?*?*?*?*?*?*?*?*?*?*?*?*?*?*?*?*?*?*?*?,12.3,8.5,94,100077,788,1379,334,142.9,0.0,142.9,16987,0,17054,6608,223,1.5,10,5,9999,99999,9,999999999,0.0,999,999,99
3022,3,21,14,0,*?*?*?*?*?*?*?*?*?*?*?*?*?*?*?*?*?*?*?*?*?*?,12.5,9.4,97,100077,694,1378,335,124.2,0.0,124.2,14684,0,14737,5575,217,1.5,10,5,9999,99999,9,999999999,0.0,999,999,99
3022,3,21,15,0,*?*?*?*?*?*?*?*?*?*?*?*?*?*?*?*?*?*?*?*?*?*?,12.7,8.8,92,100077,553,1377,332,167.1,55.3,144.9,18356,5314,16337,4168,210,1.5,9,5,9999,99999,9,999999999,0.0,999,999,99
3022,3,21,16,0,*?*?*?*?*?*?*?*?*?*?*?*?*?*?*?*?*?*?*?*?*?*?,12.4,7.0,84,100077,376,1379,331,105.5,51.5,91.5,11577,4549,10338,2442,203,1.0,9,5,9999,99999,9,999999999,0.0,999,999,99
3022,3,21,17,0,*?*?*?*?*?*?*?*?*?*?*?*?*?*?*?*?*?*?*?*?*?*?,12.3,4.8,73,100077,173,1379,330,35.2,37.4,30.6,3937,2350,3666,641,197,0.0,9,5,9999,99999,9,999999999,0.0,999,999,99
3022,3,21,18,0,*?*?*?*?*?*?*?*?*?*?*?*?*?*?*?*?*?*?*?*?*?*?,9.5,4.8,87,100077,0,-0,322,0.0,-0.0,0.0,0,0,0,0,190,1.0,10,5,9999,99999,9,999999999,0.0,999,999,99
3022,3,21,19,0,*?*?*?*?*?*?*?*?*?*?*?*?*?*?*?*?*?*?*?*?*?*?,7.5,5.0,100,100077,0,-0,313,0.0,-0.0,0.0,0,0,0,0,195,2.1,10,5,9999,99999,9,999999999,0.0,999,999,99
3022,3,21,20,0,*?*?*?*?*?*?*?*?*?*?*?*?*?*?*?*?*?*?*?*?*?*?,5.7,5.0,100,100077,0,-0,305,0.0,-0.0,0.0,0,0,0,0,200,2.1,10,5,9999,99999,9,999999999,0.0,999,999,99
3022,3,21,21,0,*?*?*?*?*?*?*?*?*?*?*?*?*?*?*?*?*?*?*?*?*?*?,5.1,4.3,100,100077,0,-0,302,0.0,-0.0,0.0,0,0,0,0,205,1.5,10,5,9999,99999,9,999999999,0.0,999,999,99
3022,3,21,22,0,*?*?*?*?*?*?*?*?*?*?*?*?*?*?*?*?*?*?*?*?*?*?,4.0,3.8,100,100077,0,-0,298,0.0,-0.0,0.0,0,0,0,0,210,1.0,10,5,9999,99999,9,999999999,0.0,999,999,99
3022,3,21,23,0,*?*?*?*?*?*?*?*?*?*?*?*?*?*?*?*?*?*?*?*?*?*?,3.4,3.4,100,100077,0,-0,295,0.0,-0.0,0.0,0,0,0,0,215,0.5,10,5,9999,99999,9,999999999,0.0,999,999,99
3022,3,21,24,0,*?*?*?*?*?*?*?*?*?*?*?*?*?*?*?*?*?*?*?*?*?*?,3.2,3.2,100,100077,0,-0,294,0.0,-0.0,0.0,0,0,0,0,250,1.0,10,5,9999,99999,9,999999999,0.0,999,999,99
3022,3,22,1,0,*?*?*?*?*?*?*?*?*?*?*?*?*?*?*?*?*?*?*?*?*?*?,2.6,0.4,85,99560.4,0,-0,292,0.0,-0.0,0.0,0,0,0,0,217,1.5,10,5,9999,99999,9,999999999,0.0,999,999,99
3022,3,22,2,0,*?*?*?*?*?*?*?*?*?*?*?*?*?*?*?*?*?*?*?*?*?*?,2.5,-0.8,77,99560.4,0,-0,292,0.0,-0.0,0.0,0,0,0,0,213,1.0,10,5,9999,99999,9,999999999,0.0,999,999,99
3022,3,22,3,0,*?*?*?*?*?*?*?*?*?*?*?*?*?*?*?*?*?*?*?*?*?*?,1.8,-1.5,77,99560.4,0,-0,289,0.0,-0.0,0.0,0,0,0,0,210,1.5,10,5,9999,99999,9,999999999,0.0,999,999,99
3022,3,22,4,0,*?*?*?*?*?*?*?*?*?*?*?*?*?*?*?*?*?*?*?*?*?*?,1.0,-1.9,77,99560.4,0,-0,286,0.0,-0.0,0.0,0,0,0,0,207,0.0,10,5,9999,99999,9,999999999,0.0,999,999,99
3022,3,22,5,0,*?*?*?*?*?*?*?*?*?*?*?*?*?*?*?*?*?*?*?*?*?*?,1.7,-1.5,77,99560.4,0,-0,268,0.0,-0.0,0.0,0,0,0,0,203,0.5,6,3,9999,99999,9,999999999,0.0,999,999,99
3022,3,22,6,0,*?*?*?*?*?*?*?*?*?*?*?*?*?*?*?*?*?*?*?*?*?*?,2.3,-0.8,77,99560.4,63,1384,239,0.0,0.0,0.0,0,0,0,0,200,0.0,0,0,9999,99999,9,999999999,0.0,999,999,99
3022,3,22,7,0,*?*?*?*?*?*?*?*?*?*?*?*?*?*?*?*?*?*?*?*?*?*?,2.1,-1.7,74,99560.4,274,1379,237,139.4,491.0,41.8,14502,37807,6447,780,202,0.5,0,0,9999,99999,9,999999999,0.0,999,999,99
3022,3,22,8,0,*?*?*?*?*?*?*?*?*?*?*?*?*?*?*?*?*?*?*?*?*?*?,3.8,-1.5,66,99560.4,467,1377,244,272.5,562.4,81.7,28255,51287,11823,1556,203,1.0,0,0,9999,99999,9,999999999,0.0,999,999,99
3022,3,22,9,0,*?*?*?*?*?*?*?*?*?*?*?*?*?*?*?*?*?*?*?*?*?*?,6.5,-0.6,59,99560.4,629,1376,255,384.2,588.5,115.3,39971,57014,16014,2334,205,0.5,0,0,9999,99999,9,999999999,0.0,999,999,99
3022,3,22,10,0,*?*?*?*?*?*?*?*?*?*?*?*?*?*?*?*?*?*?*?*?*?*?,9.1,-0.0,52,99560.4,750,1378,266,467.0,600.6,140.1,48763,59556,18942,3066,207,1.0,0,0,9999,99999,9,999999999,0.0,999,999,99
3022,3,22,11,0,*?*?*?*?*?*?*?*?*?*?*?*?*?*?*?*?*?*?*?*?*?*?,10.6,3.0,59,99560.4,820,1378,277,515.3,606.0,154.6,53927,60615,20574,3593,208,1.0,0,0,9999,99999,9,999999999,0.0,999,999,99
3022,3,22,12,0,*?*?*?*?*?*?*?*?*?*?*?*?*?*?*?*?*?*?*?*?*?*?,12.0,2.1,50,99560.4,835,1377,281,525.8,607.0,157.7,55049,60811,20918,3721,210,1.5,0,0,9999,99999,9,999999999,0.0,999,999,99
3022,3,22,13,0,*?*?*?*?*?*?*?*?*?*?*?*?*?*?*?*?*?*?*?*?*?*?,11.9,3.8,56,99560.4,794,1377,284,497.8,604.1,149.3,52043,60257,19984,3390,222,1.5,0,0,9999,99999,9,999999999,0.0,999,999,99
3022,3,22,14,0,*?*?*?*?*?*?*?*?*?*?*?*?*?*?*?*?*?*?*?*?*?*?,12.1,3.4,54,99560.4,700,1376,284,433.1,596.2,129.9,45152,58641,17760,2744,233,1.5,0,0,9999,99999,9,999999999,0.0,999,999,99
3022,3,22,15,0,*?*?*?*?*?*?*?*?*?*?*?*?*?*?*?*?*?*?*?*?*?*?,12.0,3.2,54,99560.4,560,1378,283,336.3,579.2,100.9,34937,54972,14258,1979,245,1.5,0,0,9999,99999,9,999999999,0.0,999,999,99
3022,3,22,16,0,*?*?*?*?*?*?*?*?*?*?*?*?*?*?*?*?*?*?*?*?*?*?,11.9,2.9,53,99560.4,382,1377,282,214.0,540.0,64.2,22185,46586,9512,1202,257,1.0,0,0,9999,99999,9,999999999,0.0,999,999,99
3022,3,22,17,0,*?*?*?*?*?*?*?*?*?*?*?*?*?*?*?*?*?*?*?*?*?*?,11.2,3.6,58,99560.4,179,1374,281,74.5,400.2,22.3,7709,27656,3683,468,268,0.0,0,0,9999,99999,9,999999999,0.0,999,999,99
3022,3,22,18,0,*?*?*?*?*?*?*?*?*?*?*?*?*?*?*?*?*?*?*?*?*?*?,9.9,3.4,63,99560.4,0,-0,309,0.0,-0.0,0.0,0,0,0,0,280,1.0,7,4,9999,99999,9,999999999,0.0,999,999,99
3022,3,22,19,0,*?*?*?*?*?*?*?*?*?*?*?*?*?*?*?*?*?*?*?*?*?*?,7.8,4.6,79,99560.4,0,-0,314,0.0,-0.0,0.0,0,0,0,0,275,2.1,10,5,9999,99999,9,999999999,0.0,999,999,99
3022,3,22,20,0,*?*?*?*?*?*?*?*?*?*?*?*?*?*?*?*?*?*?*?*?*?*?,6.2,3.2,80,99560.4,0,-0,307,0.0,-0.0,0.0,0,0,0,0,270,2.1,10,5,9999,99999,9,999999999,0.0,999,999,99
3022,3,22,21,0,*?*?*?*?*?*?*?*?*?*?*?*?*?*?*?*?*?*?*?*?*?*?,5.8,3.6,84,99560.4,0,-0,306,0.0,-0.0,0.0,0,0,0,0,265,1.5,10,5,9999,99999,9,999999999,0.0,999,999,99
3022,3,22,22,0,*?*?*?*?*?*?*?*?*?*?*?*?*?*?*?*?*?*?*?*?*?*?,5.1,3.4,87,99560.4,0,-0,302,0.0,-0.0,0.0,0,0,0,0,260,1.0,10,5,9999,99999,9,999999999,0.0,999,999,99
3022,3,22,23,0,*?*?*?*?*?*?*?*?*?*?*?*?*?*?*?*?*?*?*?*?*?*?,4.1,3.2,93,99560.4,0,-0,298,0.0,-0.0,0.0,0,0,0,0,255,0.5,10,5,9999,99999,9,999999999,0.0,999,999,99
3022,3,22,24,0,*?*?*?*?*?*?*?*?*?*?*?*?*?*?*?*?*?*?*?*?*?*?,2.8,2.1,93,99560.4,0,-0,293,0.0,-0.0,0.0,0,0,0,0,220,1.0,10,5,9999,99999,9,999999999,0.0,999,999,99
3022,3,23,1,0,*?*?*?*?*?*?*?*?*?*?*?*?*?*?*?*?*?*?*?*?*?*?,2.1,-1.1,78,100752,0,-0,290,0.0,-0.0,0.0,0,0,0,0,257,1.5,10,5,9999,99999,9,999999999,0.0,999,999,99
3022,3,23,2,0,*?*?*?*?*?*?*?*?*?*?*?*?*?*?*?*?*?*?*?*?*?*?,1.0,-3.1,70,100752,0,-0,286,0.0,-0.0,0.0,0,0,0,0,263,1.0,10,5,9999,99999,9,999999999,0.0,999,999,99
3022,3,23,3,0,*?*?*?*?*?*?*?*?*?*?*?*?*?*?*?*?*?*?*?*?*?*?,0.1,-3.7,73,100752,0,-0,282,0.0,-0.0,0.0,0,0,0,0,270,1.5,10,5,9999,99999,9,999999999,0.0,999,999,99
3022,3,23,4,0,*?*?*?*?*?*?*?*?*?*?*?*?*?*?*?*?*?*?*?*?*?*?,1.1,-3.1,70,100752,0,-0,286,0.0,-0.0,0.0,0,0,0,0,277,0.0,10,5,9999,99999,9,999999999,0.0,999,999,99
3022,3,23,5,0,*?*?*?*?*?*?*?*?*?*?*?*?*?*?*?*?*?*?*?*?*?*?,0.4,-3.4,72,100752,0,-0,284,0.0,-0.0,0.0,0,0,0,0,283,0.5,10,5,9999,99999,9,999999999,0.0,999,999,99
3022,3,23,6,0,*?*?*?*?*?*?*?*?*?*?*?*?*?*?*?*?*?*?*?*?*?*?,-0.3,-3.7,75,100752,71,1371,270,0.1,0.4,0.1,12,12,15,1,290,0.0,8,4,9999,99999,9,999999999,0.0,999,999,99
3022,3,23,7,0,*?*?*?*?*?*?*?*?*?*?*?*?*?*?*?*?*?*?*?*?*?*?,1.3,-2.7,71,100752,282,1376,238,145.3,491.2,44.6,15078,38207,6818,829,293,0.5,1,0,9999,99999,9,999999999,0.0,999,999,99
3022,3,23,8,0,*?*?*?*?*?*?*?*?*?*?*?*?*?*?*?*?*?*?*?*?*?*?,2.9,-1.9,68,100752,475,1376,240,278.3,564.2,83.5,28860,51676,12047,1592,297,1.0,0,0,9999,99999,9,999999999,0.0,999,999,99
3022,3,23,9,0,*?*?*?*?*?*?*?*?*?*?*?*?*?*?*?*?*?*?*?*?*?*?,5.1,-0.0,69,100752,637,1376,251,389.9,589.5,117.0,40570,57224,16220,2379,300,0.5,0,0,9999,99999,9,999999999,0.0,999,999,99
3022,3,23,10,0,*?*?*?*?*?*?*?*?*?*?*?*?*?*?*?*?*?*?*?*?*?*?,8.0,1.0,61,100752,757,1376,264,472.5,601.3,141.8,49346,59686,19125,3120,303,1.0,0,0,9999,99999,9,999999999,0.0,999,999,99
3022,3,23,11,0,*?*?*?*?*?*?*?*?*?*?*?*?*?*?*?*?*?*?*?*?*?*?,9.1,1.0,57,100752,827,1376,268,520.6,606.5,156.2,54492,60712,20744,3657,307,1.0,0,0,9999,99999,9,999999999,0.0,999,999,99
3022,3,23,12,0,*?*?*?*?*?*?*?*?*?*?*?*?*?*?*?*?*?*?*?*?*?*?,10.0,2.1,57,100752,842,1376,273,530.9,607.5,159.3,55596,60902,21083,3785,310,1.5,0,0,9999,99999,9,999999999,0.0,999,999,99
3022,3,23,13,0,*?*?*?*?*?*?*?*?*?*?*?*?*?*?*?*?*?*?*?*?*?*?,10.8,1.0,51,100752,801,1376,274,502.7,604.7,150.8,52569,60358,20146,3445,308,1.5,0,0,9999,99999,9,999999999,0.0,999,999,99
3022,3,23,14,0,*?*?*?*?*?*?*?*?*?*?*?*?*?*?*?*?*?*?*?*?*?*?,10.9,1.0,50,100752,707,1377,275,437.9,596.8,131.4,45661,58781,17930,2787,307,1.5,0,0,9999,99999,9,999999999,0.0,999,999,99
3022,3,23,15,0,*?*?*?*?*?*?*?*?*?*?*?*?*?*?*?*?*?*?*?*?*?*?,10.6,0.8,50,100752,566,1376,273,341.0,580.2,102.3,35420,55189,14427,2012,305,1.5,0,0,9999,99999,9,999999999,0.0,999,999,99
3022,3,23,16,0,*?*?*?*?*?*?*?*?*?*?*?*?*?*?*?*?*?*?*?*?*?*?,10.6,1.0,51,100752,388,1375,273,218.5,542.1,65.6,22653,47005,9692,1228,303,1.0,0,0,9999,99999,9,999999999,0.0,999,999,99
3022,3,23,17,0,*?*?*?*?*?*?*?*?*?*?*?*?*?*?*?*?*?*?*?*?*?*?,10.6,1.0,51,100752,186,1378,273,79.0,409.5,23.7,8155,28617,3892,491,302,0.0,0,0,9999,99999,9,999999999,0.0,999,999,99
3022,3,23,18,0,*?*?*?*?*?*?*?*?*?*?*?*?*?*?*?*?*?*?*?*?*?*?,9.3,0.6,54,100752,0,-0,300,0.0,-0.0,0.0,0,0,0,0,300,1.0,6,3,9999,99999,9,999999999,0.0,999,999,99
3022,3,23,19,0,*?*?*?*?*?*?*?*?*?*?*?*?*?*?*?*?*?*?*?*?*?*?,6.2,0.4,66,100752,0,-0,308,0.0,-0.0,0.0,0,0,0,0,285,2.1,10,5,9999,99999,9,999999999,0.0,999,999,99
3022,3,23,20,0,*?*?*?*?*?*?*?*?*?*?*?*?*?*?*?*?*?*?*?*?*?*?,4.6,-0.4,68,100752,0,-0,301,0.0,-0.0,0.0,0,0,0,0,270,2.1,10,5,9999,99999,9,999999999,0.0,999,999,99
3022,3,23,21,0,*?*?*?*?*?*?*?*?*?*?*?*?*?*?*?*?*?*?*?*?*?*?,4.1,-0.2,72,100752,0,-0,299,0.0,-0.0,0.0,0,0,0,0,255,1.5,10,5,9999,99999,9,999999999,0.0,999,999,99
3022,3,23,22,0,*?*?*?*?*?*?*?*?*?*?*?*?*?*?*?*?*?*?*?*?*?*?,3.4,-0.8,72,100752,0,-0,296,0.0,-0.0,0.0,0,0,0,0,240,1.0,10,5,9999,99999,9,999999999,0.0,999,999,99
3022,3,23,23,0,*?*?*?*?*?*?*?*?*?*?*?*?*?*?*?*?*?*?*?*?*?*?,3.5,-1.1,70,100752,0,-0,296,0.0,-0.0,0.0,0,0,0,0,225,0.5,10,5,9999,99999,9,999999999,0.0,999,999,99
3022,3,23,24,0,*?*?*?*?*?*?*?*?*?*?*?*?*?*?*?*?*?*?*?*?*?*?,3.1,1.3,87,100752,0,-0,294,0.0,-0.0,0.0,0,0,0,0,250,1.0,10,5,9999,99999,9,999999999,0.0,999,999,99
3022,3,24,1,0,*?*?*?*?*?*?*?*?*?*?*?*?*?*?*?*?*?*?*?*?*?*?,4.3,3.0,91,100943,0,-0,299,0.0,-0.0,0.0,0,0,0,0,202,1.5,10,5,9999,99999,9,999999999,0.0,999,999,99
3022,3,24,2,0,*?*?*?*?*?*?*?*?*?*?*?*?*?*?*?*?*?*?*?*?*?*?,3.8,3.8,99,100943,0,-0,297,0.0,-0.0,0.0,0,0,0,0,193,1.0,10,5,9999,99999,9,999999999,0.0,999,999,99
3022,3,24,3,0,*?*?*?*?*?*?*?*?*?*?*?*?*?*?*?*?*?*?*?*?*?*?,3.2,3.2,99,100943,0,-0,294,0.0,-0.0,0.0,0,0,0,0,185,1.5,10,5,9999,99999,9,999999999,0.0,999,999,99
3022,3,24,4,0,*?*?*?*?*?*?*?*?*?*?*?*?*?*?*?*?*?*?*?*?*?*?,3.9,3.9,99,100943,0,-0,297,0.0,-0.0,0.0,0,0,0,0,177,0.0,10,5,9999,99999,9,999999999,0.0,999,999,99
3022,3,24,5,0,*?*?*?*?*?*?*?*?*?*?*?*?*?*?*?*?*?*?*?*?*?*?,4.4,4.5,99,100943,0,-0,299,0.0,-0.0,0.0,0,0,0,0,168,0.5,10,5,9999,99999,9,999999999,0.0,999,999,99
3022,3,24,6,0,*?*?*?*?*?*?*?*?*?*?*?*?*?*?*?*?*?*?*?*?*?*?,4.0,2.9,92,100943,80,1377,298,1.8,0.0,1.8,236,-0,235,73,160,0.0,10,5,9999,99999,9,999999999,0.0,999,999,99
3022,3,24,7,0,*?*?*?*?*?*?*?*?*?*?*?*?*?*?*?*?*?*?*?*?*?*?,4.7,1.7,80,100943,291,1378,301,43.9,0.0,43.9,5114,0,5124,1722,157,0.5,10,5,9999,99999,9,999999999,0.0,999,999,99
3022,3,24,8,0,*?*?*?*?*?*?*?*?*?*?*?*?*?*?*?*?*?*?*?*?*?*?,5.9,2.9,80,100943,483,1375,297,189.6,136.0,141.8,20641,12965,16148,3241,153,1.0,8,4,9999,99999,9,999999999,0.0,999,999,99
3022,3,24,9,0,*?*?*?*?*?*?*?*?*?*?*?*?*?*?*?*?*?*?*?*?*?*?,7.2,3.9,79,100943,645,1376,293,346.1,330.6,191.0,36958,33845,21554,4215,150,0.5,6,3,9999,99999,9,999999999,0.0,999,999,99
3022,3,24,10,0,*?*?*?*?*?*?*?*?*?*?*?*?*?*?*?*?*?*?*?*?*?*?,9.7,3.2,63,100943,765,1376,308,377.1,242.2,242.5,40325,25472,26827,5819,147,1.0,7,4,9999,99999,9,999999999,0.0,999,999,99
3022,3,24,11,0,*?*?*?*?*?*?*?*?*?*?*?*?*?*?*?*?*?*?*?*?*?*?,11.0,2.5,55,100943,834,1375,309,460.2,339.9,254.0,49555,36154,28065,6372,143,1.0,6,3,9999,99999,9,999999999,0.0,999,999,99
3022,3,24,12,0,*?*?*?*?*?*?*?*?*?*?*?*?*?*?*?*?*?*?*?*?*?*?,11.6,3.6,58,100943,849,1376,312,469.0,340.5,258.9,50543,36277,28561,6576,140,1.5,6,3,9999,99999,9,999999999,0.0,999,999,99
3022,3,24,13,0,*?*?*?*?*?*?*?*?*?*?*?*?*?*?*?*?*?*?*?*?*?*?,11.8,3.2,55,100943,808,1376,318,400.4,243.5,257.5,42905,25785,28355,6379,140,1.5,7,4,9999,99999,9,999999999,0.0,999,999,99
3022,3,24,14,0,*?*?*?*?*?*?*?*?*?*?*?*?*?*?*?*?*?*?*?*?*?*?,11.9,3.6,57,100943,713,1375,318,349.2,240.4,224.5,37252,25029,24981,5208,140,1.5,7,4,9999,99999,9,999999999,0.0,999,999,99
3022,3,24,15,0,*?*?*?*?*?*?*?*?*?*?*?*?*?*?*?*?*?*?*?*?*?*?,11.8,4.6,61,100943,573,1377,318,272.6,233.8,175.3,28921,23303,19830,3769,140,1.5,7,4,9999,99999,9,999999999,0.0,999,999,99
3022,3,24,16,0,*?*?*?*?*?*?*?*?*?*?*?*?*?*?*?*?*?*?*?*?*?*?,11.8,4.8,62,100943,395,1376,314,195.2,304.7,107.7,20690,26994,12562,2129,140,1.0,6,3,9999,99999,9,999999999,0.0,999,999,99
3022,3,24,17,0,*?*?*?*?*?*?*?*?*?*?*?*?*?*?*?*?*?*?*?*?*?*?,11.2,3.8,60,100943,192,1374,320,55.7,100.5,41.7,5957,6097,5096,750,140,0.0,8,4,9999,99999,9,999999999,0.0,999,999,99
3022,3,24,18,0,*?*?*?*?*?*?*?*?*?*?*?*?*?*?*?*?*?*?*?*?*?*?,10.2,4.5,67,100943,0,-0,325,0.0,-0.0,0.0,0,0,0,0,140,1.0,10,5,9999,99999,9,999999999,0.0,999,999,99
3022,3,24,19,0,*?*?*?*?*?*?*?*?*?*?*?*?*?*?*?*?*?*?*?*?*?*?,8.4,5.1,79,100943,0,-0,317,0.0,-0.0,0.0,0,0,0,0,140,2.1,10,5,9999,99999,9,999999999,0.4,999,999,99
3022,3,24,20,0,*?*?*?*?*?*?*?*?*?*?*?*?*?*?*?*?*?*?*?*?*?*?,7.4,4.8,83,100943,0,-0,312,0.0,-0.0,0.0,0,0,0,0,140,2.1,10,5,9999,99999,9,999999999,0.8,999,999,99
3022,3,24,21,0,*?*?*?*?*?*?*?*?*?*?*?*?*?*?*?*?*?*?*?*?*?*?,7.1,5.0,86,100943,0,-0,311,0.0,-0.0,0.0,0,0,0,0,140,1.5,10,5,9999,99999,9,999999999,0.0,999,999,99
3022,3,24,22,0,*?*?*?*?*?*?*?*?*?*?*?*?*?*?*?*?*?*?*?*?*?*?,5.9,5.0,94,100943,0,-0,306,0.0,-0.0,0.0,0,0,0,0,140,1.0,10,5,9999,99999,9,999999999,0.0,999,999,99
3022,3,24,23,0,*?*?*?*?*?*?*?*?*?*?*?*?*?*?*?*?*?*?*?*?*?*?,6.1,5.0,92,100943,0,-0,307,0.0,-0.0,0.0,0,0,0,0,140,0.5,10,5,9999,99999,9,999999999,0.0,999,999,99
3022,3,24,24,0,*?*?*?*?*?*?*?*?*?*?*?*?*?*?*?*?*?*?*?*?*?*?,3.5,1.0,83,100943,0,-0,296,0.0,-0.0,0.0,0,0,0,0,210,1.0,10,5,9999,99999,9,999999999,0.0,999,999,99
3022,3,25,1,0,*?*?*?*?*?*?*?*?*?*?*?*?*?*?*?*?*?*?*?*?*?*?,7.3,7.3,100,100961,0,-0,311,0.0,-0.0,0.0,0,0,0,0,140,1.5,10,5,9999,99999,9,999999999,1.1,999,999,99
3022,3,25,2,0,*?*?*?*?*?*?*?*?*?*?*?*?*?*?*?*?*?*?*?*?*?*?,8.0,8.0,100,100961,0,-0,314,0.0,-0.0,0.0,0,0,0,0,140,1.0,10,5,9999,99999,9,999999999,0.0,999,999,99
3022,3,25,3,0,*?*?*?*?*?*?*?*?*?*?*?*?*?*?*?*?*?*?*?*?*?*?,6.9,6.9,100,100961,0,-0,310,0.0,-0.0,0.0,0,0,0,0,140,1.5,10,5,9999,99999,9,999999999,0.0,999,999,99
3022,3,25,4,0,*?*?*?*?*?*?*?*?*?*?*?*?*?*?*?*?*?*?*?*?*?*?,6.6,6.6,100,100961,0,-0,309,0.0,-0.0,0.0,0,0,0,0,140,0.0,10,5,9999,99999,9,999999999,0.2,999,999,99
3022,3,25,5,0,*?*?*?*?*?*?*?*?*?*?*?*?*?*?*?*?*?*?*?*?*?*?,6.3,6.2,100,100961,0,-0,307,0.0,-0.0,0.0,0,0,0,0,140,0.5,10,5,9999,99999,9,999999999,0.1,999,999,99
3022,3,25,6,0,*?*?*?*?*?*?*?*?*?*?*?*?*?*?*?*?*?*?*?*?*?*?,6.8,6.7,100,100961,89,1382,298,9.5,52.6,6.1,1047,2558,1136,123,140,0.0,7,4,9999,99999,9,999999999,0.0,999,999,99
3022,3,25,7,0,*?*?*?*?*?*?*?*?*?*?*?*?*?*?*?*?*?*?*?*?*?*?,7.2,7.1,100,100961,299,1375,276,157.1,500.7,48.2,16287,39788,7318,895,177,0.5,1,0,9999,99999,9,999999999,0.0,999,999,99
3022,3,25,8,0,*?*?*?*?*?*?*?*?*?*?*?*?*?*?*?*?*?*?*?*?*?*?,7.6,7.6,100,100961,491,1374,275,289.9,567.6,87.0,30092,52363,12513,1666,213,1.0,0,0,9999,99999,9,999999999,0.7,999,999,99
3022,3,25,9,0,*?*?*?*?*?*?*?*?*?*?*?*?*?*?*?*?*?*?*?*?*?*?,9.1,9.1,100,100961,653,1375,284,401.2,591.4,120.3,41816,57549,16669,2469,250,0.5,0,0,9999,99999,9,999999999,1.0,999,999,99
3022,3,25,10,0,*?*?*?*?*?*?*?*?*?*?*?*?*?*?*?*?*?*?*?*?*?*?,10.5,9.7,100,100961,772,1374,291,483.5,602.5,145.0,50507,59937,19492,3233,287,1.0,0,0,9999,99999,9,999999999,0.0,999,999,99
3022,3,25,11,0,*?*?*?*?*?*?*?*?*?*?*?*?*?*?*?*?*?*?*?*?*?*?,11.3,9.3,100,100961,841,1374,315,464.8,340.2,256.6,50143,35622,28750,6478,323,1.0,6,3,9999,99999,9,999999999,3.0,999,999,99
3022,3,25,12,0,*?*?*?*?*?*?*?*?*?*?*?*?*?*?*?*?*?*?*?*?*?*?,12.0,8.7,92,100961,856,1375,325,361.2,146.2,270.2,39565,15313,30221,7451,360,1.5,8,4,9999,99999,9,999999999,0.7,999,999,99
3022,3,25,13,0,*?*?*?*?*?*?*?*?*?*?*?*?*?*?*?*?*?*?*?*?*?*?,12.1,7.1,82,100961,814,1374,317,448.4,339.2,247.5,48239,35980,27401,6110,358,1.5,6,3,9999,99999,9,999999999,0.0,999,999,99
3022,3,25,14,0,*?*?*?*?*?*?*?*?*?*?*?*?*?*?*?*?*?*?*?*?*?*?,12.0,6.9,81,100961,720,1375,333,129.7,0.0,129.7,15352,0,15409,5873,357,1.5,10,5,9999,99999,9,999999999,0.9,999,999,99
3022,3,25,15,0,*?*?*?*?*?*?*?*?*?*?*?*?*?*?*?*?*?*?*?*?*?*?,11.9,7.3,84,100961,579,1375,328,176.4,55.7,152.9,19400,5369,17265,4455,355,1.5,9,5,9999,99999,9,999999999,1.2,999,999,99
3022,3,25,16,0,*?*?*?*?*?*?*?*?*?*?*?*?*?*?*?*?*?*?*?*?*?*?,12.0,8.1,88,100961,401,1375,302,226.9,522.6,74.4,23405,45472,10807,1375,353,1.0,2,1,9999,99999,9,999999999,1.2,999,999,99
3022,3,25,17,0,*?*?*?*?*?*?*?*?*?*?*?*?*?*?*?*?*?*?*?*?*?*?,12.0,8.1,88,100961,199,1378,325,58.7,102.4,43.9,6270,6340,5357,794,352,0.0,8,4,9999,99999,9,999999999,0.1,999,999,99
3022,3,25,18,0,*?*?*?*?*?*?*?*?*?*?*?*?*?*?*?*?*?*?*?*?*?*?,10.4,6.7,89,100961,0,-0,326,0.0,-0.0,0.0,0,0,0,0,350,1.0,10,5,9999,99999,9,999999999,0.1,999,999,99
3022,3,25,19,0,*?*?*?*?*?*?*?*?*?*?*?*?*?*?*?*?*?*?*?*?*?*?,9.6,7.9,100,100961,0,-0,322,0.0,-0.0,0.0,0,0,0,0,348,2.1,10,5,9999,99999,9,999999999,0.2,999,999,99
3022,3,25,20,0,*?*?*?*?*?*?*?*?*?*?*?*?*?*?*?*?*?*?*?*?*?*?,8.6,8.1,100,100961,0,-0,317,0.0,-0.0,0.0,0,0,0,0,347,2.1,10,5,9999,99999,9,999999999,0.0,999,999,99
3022,3,25,21,0,*?*?*?*?*?*?*?*?*?*?*?*?*?*?*?*?*?*?*?*?*?*?,8.4,8.3,100,100961,0,-0,316,0.0,-0.0,0.0,0,0,0,0,345,1.5,10,5,9999,99999,9,999999999,0.0,999,999,99
3022,3,25,22,0,*?*?*?*?*?*?*?*?*?*?*?*?*?*?*?*?*?*?*?*?*?*?,8.3,8.3,100,100961,0,-0,316,0.0,-0.0,0.0,0,0,0,0,343,1.0,10,5,9999,99999,9,999999999,0.3,999,999,99
3022,3,25,23,0,*?*?*?*?*?*?*?*?*?*?*?*?*?*?*?*?*?*?*?*?*?*?,8.3,8.3,100,100961,0,-0,316,0.0,-0.0,0.0,0,0,0,0,342,0.5,10,5,9999,99999,9,999999999,0.0,999,999,99
3022,3,25,24,0,*?*?*?*?*?*?*?*?*?*?*?*?*?*?*?*?*?*?*?*?*?*?,6.3,6.4,100,100961,0,-0,307,0.0,-0.0,0.0,0,0,0,0,140,1.0,10,5,9999,99999,9,999999999,1.5,999,999,99
3022,3,26,1,0,*?*?*?*?*?*?*?*?*?*?*?*?*?*?*?*?*?*?*?*?*?*?,8.5,5.6,81,101965,0,-0,317,0.0,-0.0,0.0,0,0,0,0,340,1.5,10,5,9999,99999,9,999999999,0.0,999,999,99
3022,3,26,2,0,*?*?*?*?*?*?*?*?*?*?*?*?*?*?*?*?*?*?*?*?*?*?,8.4,4.3,74,101965,0,-0,317,0.0,-0.0,0.0,0,0,0,0,340,1.0,10,5,9999,99999,9,999999999,0.0,999,999,99
3022,3,26,3,0,*?*?*?*?*?*?*?*?*?*?*?*?*?*?*?*?*?*?*?*?*?*?,9.0,4.5,73,101965,0,-0,320,0.0,-0.0,0.0,0,0,0,0,340,1.5,10,5,9999,99999,9,999999999,0.0,999,999,99
3022,3,26,4,0,*?*?*?*?*?*?*?*?*?*?*?*?*?*?*?*?*?*?*?*?*?*?,8.1,4.5,77,101965,0,-0,316,0.0,-0.0,0.0,0,0,0,0,340,0.0,10,5,9999,99999,9,999999999,0.0,999,999,99
3022,3,26,5,0,*?*?*?*?*?*?*?*?*?*?*?*?*?*?*?*?*?*?*?*?*?*?,8.6,4.1,73,101965,0,-0,318,0.0,-0.0,0.0,0,0,0,0,340,0.5,10,5,9999,99999,9,999999999,0.0,999,999,99
3022,3,26,6,0,*?*?*?*?*?*?*?*?*?*?*?*?*?*?*?*?*?*?*?*?*?*?,8.3,3.8,72,101965,97,1373,317,5.2,0.0,5.2,655,-0,654,210,340,0.0,10,5,9999,99999,9,999999999,0.1,999,999,99
3022,3,26,7,0,*?*?*?*?*?*?*?*?*?*?*?*?*?*?*?*?*?*?*?*?*?*?,7.9,3.8,74,101965,307,1373,315,47.3,0.0,47.3,5508,0,5520,1863,285,0.5,10,5,9999,99999,9,999999999,0.0,999,999,99
3022,3,26,8,0,*?*?*?*?*?*?*?*?*?*?*?*?*?*?*?*?*?*?*?*?*?*?,9.8,4.8,70,101965,500,1375,323,85.7,0.0,85.7,10032,0,10062,3600,230,1.0,10,5,9999,99999,9,999999999,0.1,999,999,99
3022,3,26,9,0,*?*?*?*?*?*?*?*?*?*?*?*?*?*?*?*?*?*?*?*?*?*?,11.6,6.2,69,101965,661,1375,331,118.0,0.0,118.0,13917,0,13966,5237,175,0.5,10,5,9999,99999,9,999999999,0.0,999,999,99
3022,3,26,10,0,*?*?*?*?*?*?*?*?*?*?*?*?*?*?*?*?*?*?*?*?*?*?,12.3,6.1,65,101965,780,1375,335,141.8,0.0,141.8,16843,0,16909,6540,120,1.0,10,5,9999,99999,9,999999999,0.0,999,999,99
3022,3,26,11,0,*?*?*?*?*?*?*?*?*?*?*?*?*?*?*?*?*?*?*?*?*?*?,12.7,6.2,64,101965,849,1375,336,155.6,0.0,155.6,18550,0,18627,7322,65,1.0,10,5,9999,99999,9,999999999,0.9,999,999,99
3022,3,26,12,0,*?*?*?*?*?*?*?*?*?*?*?*?*?*?*?*?*?*?*?*?*?*?,13.5,5.9,59,101965,863,1375,340,158.4,0.0,158.4,18907,0,18986,7483,10,1.5,10,5,9999,99999,9,999999999,0.2,999,999,99
3022,3,26,13,0,*?*?*?*?*?*?*?*?*?*?*?*?*?*?*?*?*?*?*?*?*?*?,14.1,6.2,59,101965,821,1374,343,150.0,0.0,150.0,17865,0,17938,7005,62,1.5,10,5,9999,99999,9,999999999,0.0,999,999,99
3022,3,26,14,0,*?*?*?*?*?*?*?*?*?*?*?*?*?*?*?*?*?*?*?*?*?*?,14.0,7.1,63,101965,726,1374,342,131.1,0.0,131.1,15520,0,15578,5946,113,1.5,10,5,9999,99999,9,999999999,0.5,999,999,99
3022,3,26,15,0,*?*?*?*?*?*?*?*?*?*?*?*?*?*?*?*?*?*?*?*?*?*?,14.0,6.7,61,101965,585,1374,342,102.9,0.0,102.9,12084,0,12124,4450,165,1.5,10,5,9999,99999,9,999999999,0.5,999,999,99
3022,3,26,16,0,*?*?*?*?*?*?*?*?*?*?*?*?*?*?*?*?*?*?*?*?*?*?,14.0,6.6,60,101965,407,1373,342,67.3,0.0,67.3,7847,0,7868,2736,217,1.0,10,5,9999,99999,9,999999999,0.0,999,999,99
3022,3,26,17,0,*?*?*?*?*?*?*?*?*?*?*?*?*?*?*?*?*?*?*?*?*?*?,14.0,6.9,61,101965,205,1375,342,26.8,0.0,26.8,3143,0,3147,1036,268,0.0,10,5,9999,99999,9,999999999,0.2,999,999,99
3022,3,26,18,0,*?*?*?*?*?*?*?*?*?*?*?*?*?*?*?*?*?*?*?*?*?*?,12.8,7.0,67,101965,0,-0,337,0.0,-0.0,0.0,0,0,0,0,320,1.0,10,5,9999,99999,9,999999999,0.1,999,999,99
3022,3,26,19,0,*?*?*?*?*?*?*?*?*?*?*?*?*?*?*?*?*?*?*?*?*?*?,11.9,7.0,71,101965,0,-0,332,0.0,-0.0,0.0,0,0,0,0,323,2.1,10,5,9999,99999,9,999999999,0.0,999,999,99
3022,3,26,20,0,*?*?*?*?*?*?*?*?*?*?*?*?*?*?*?*?*?*?*?*?*?*?,10.7,6.2,73,101965,0,-0,327,0.0,-0.0,0.0,0,0,0,0,327,2.1,10,5,9999,99999,9,999999999,0.0,999,999,99
3022,3,26,21,0,*?*?*?*?*?*?*?*?*?*?*?*?*?*?*?*?*?*?*?*?*?*?,10.4,6.7,77,101965,0,-0,326,0.0,-0.0,0.0,0,0,0,0,330,1.5,10,5,9999,99999,9,999999999,0.0,999,999,99
3022,3,26,22,0,*?*?*?*?*?*?*?*?*?*?*?*?*?*?*?*?*?*?*?*?*?*?,10.1,5.8,74,101965,0,-0,324,0.0,-0.0,0.0,0,0,0,0,333,1.0,10,5,9999,99999,9,999999999,0.0,999,999,99
3022,3,26,23,0,*?*?*?*?*?*?*?*?*?*?*?*?*?*?*?*?*?*?*?*?*?*?,9.5,5.5,75,101965,0,-0,322,0.0,-0.0,0.0,0,0,0,0,337,0.5,10,5,9999,99999,9,999999999,0.0,999,999,99
3022,3,26,24,0,*?*?*?*?*?*?*?*?*?*?*?*?*?*?*?*?*?*?*?*?*?*?,8.3,7.0,90,101965,0,-0,316,0.0,-0.0,0.0,0,0,0,0,340,1.0,10,5,9999,99999,9,999999999,0.0,999,999,99
3022,3,27,1,0,*?*?*?*?*?*?*?*?*?*?*?*?*?*?*?*?*?*?*?*?*?*?,7.8,7.9,100,101420,0,-0,314,0.0,-0.0,0.0,0,0,0,0,302,1.5,10,5,9999,99999,9,999999999,0.1,999,999,99
3022,3,27,2,0,*?*?*?*?*?*?*?*?*?*?*?*?*?*?*?*?*?*?*?*?*?*?,6.7,6.7,100,101420,0,-0,309,0.0,-0.0,0.0,0,0,0,0,263,1.0,10,5,9999,99999,9,999999999,0.0,999,999,99
3022,3,27,3,0,*?*?*?*?*?*?*?*?*?*?*?*?*?*?*?*?*?*?*?*?*?*?,6.2,6.2,100,101420,0,-0,307,0.0,-0.0,0.0,0,0,0,0,225,1.5,10,5,9999,99999,9,999999999,0.0,999,999,99
3022,3,27,4,0,*?*?*?*?*?*?*?*?*?*?*?*?*?*?*?*?*?*?*?*?*?*?,6.0,6.1,100,101420,0,-0,306,0.0,-0.0,0.0,0,0,0,0,187,0.0,10,5,9999,99999,9,999999999,0.0,999,999,99
3022,3,27,5,0,*?*?*?*?*?*?*?*?*?*?*?*?*?*?*?*?*?*?*?*?*?*?,6.1,6.1,100,101420,0,-0,306,0.0,-0.0,0.0,0,0,0,0,148,0.5,10,5,9999,99999,9,999999999,0.0,999,999,99
3022,3,27,6,0,*?*?*?*?*?*?*?*?*?*?*?*?*?*?*?*?*?*?*?*?*?*?,6.0,5.9,100,101420,106,1378,306,6.9,0.0,6.9,857,-0,857,277,110,0.0,10,5,9999,99999,9,999999999,0.1,999,999,99
3022,3,27,7,0,*?*?*?*?*?*?*?*?*?*?*?*?*?*?*?*?*?*?*?*?*?*?,5.8,5.8,100,101420,316,1375,297,112.7,123.6,84.3,12292,10232,9734,1832,110,0.5,8,4,9999,99999,9,999999999,0.0,999,999,99
3022,3,27,8,0,*?*?*?*?*?*?*?*?*?*?*?*?*?*?*?*?*?*?*?*?*?*?,7.6,7.6,100,101420,508,1375,305,201.1,137.2,150.5,21904,13211,17123,3468,110,1.0,8,4,9999,99999,9,999999999,0.5,999,999,99
3022,3,27,9,0,*?*?*?*?*?*?*?*?*?*?*?*?*?*?*?*?*?*?*?*?*?*?,9.4,9.3,100,101420,668,1373,314,275.2,142.5,205.9,30022,14545,23189,5075,110,0.5,8,4,9999,99999,9,999999999,0.0,999,999,99
3022,3,27,10,0,*?*?*?*?*?*?*?*?*?*?*?*?*?*?*?*?*?*?*?*?*?*?,10.6,9.1,100,101420,787,1373,319,329.9,145.1,246.8,36069,15124,27638,6497,110,1.0,8,4,9999,99999,9,999999999,0.0,999,999,99
3022,3,27,11,0,*?*?*?*?*?*?*?*?*?*?*?*?*?*?*?*?*?*?*?*?*?*?,11.5,9.7,100,101420,856,1374,323,361.5,146.2,270.4,39595,15330,30231,7462,110,1.0,8,4,9999,99999,9,999999999,0.5,999,999,99
3022,3,27,12,0,*?*?*?*?*?*?*?*?*?*?*?*?*?*?*?*?*?*?*?*?*?*?,12.3,9.1,99,101420,869,1373,327,367.8,146.4,275.1,40297,15378,30732,7672,110,1.5,8,4,9999,99999,9,999999999,0.4,999,999,99
3022,3,27,13,0,*?*?*?*?*?*?*?*?*?*?*?*?*?*?*?*?*?*?*?*?*?*?,12.5,9.1,97,101420,827,1373,331,263.0,58.1,228.0,28980,5843,25704,7585,98,1.5,9,5,9999,99999,9,999999999,0.4,999,999,99
3022,3,27,14,0,*?*?*?*?*?*?*?*?*?*?*?*?*?*?*?*?*?*?*?*?*?*?,12.6,8.8,96,101420,733,1374,328,304.8,144.0,228.0,33325,14775,25711,5812,87,1.5,8,4,9999,99999,9,999999999,1.6,999,999,99
3022,3,27,15,0,*?*?*?*?*?*?*?*?*?*?*?*?*?*?*?*?*?*?*?*?*?*?,12.7,8.1,90,101420,591,1372,332,181.0,55.9,156.9,19887,5427,17687,4598,75,1.5,9,5,9999,99999,9,999999999,0.0,999,999,99
3022,3,27,16,0,*?*?*?*?*?*?*?*?*?*?*?*?*?*?*?*?*?*?*?*?*?*?,12.3,8.0,93,101420,414,1375,330,119.1,52.6,103.3,13075,4763,11666,2797,63,1.0,9,5,9999,99999,9,999999999,0.2,999,999,99
3022,3,27,17,0,*?*?*?*?*?*?*?*?*?*?*?*?*?*?*?*?*?*?*?*?*?*?,11.9,8.5,98,101420,211,1372,328,48.7,42.2,42.3,5404,2933,5011,895,52,0.0,9,5,9999,99999,9,999999999,0.0,999,999,99
3022,3,27,18,0,*?*?*?*?*?*?*?*?*?*?*?*?*?*?*?*?*?*?*?*?*?*?,11.0,8.7,100,101420,0,-0,328,0.0,-0.0,0.0,0,0,0,0,40,1.0,10,5,9999,99999,9,999999999,0.0,999,999,99
3022,3,27,19,0,*?*?*?*?*?*?*?*?*?*?*?*?*?*?*?*?*?*?*?*?*?*?,10.1,9.3,100,101420,0,-0,324,0.0,-0.0,0.0,0,0,0,0,92,2.1,10,5,9999,99999,9,999999999,0.0,999,999,99
3022,3,27,20,0,*?*?*?*?*?*?*?*?*?*?*?*?*?*?*?*?*?*?*?*?*?*?,9.7,9.7,100,101420,0,-0,322,0.0,-0.0,0.0,0,0,0,0,143,2.1,10,5,9999,99999,9,999999999,0.0,999,999,99
3022,3,27,21,0,*?*?*?*?*?*?*?*?*?*?*?*?*?*?*?*?*?*?*?*?*?*?,8.2,8.1,100,101420,0,-0,315,0.0,-0.0,0.0,0,0,0,0,195,1.5,10,5,9999,99999,9,999999999,0.2,999,999,99
3022,3,27,22,0,*?*?*?*?*?*?*?*?*?*?*?*?*?*?*?*?*?*?*?*?*?*?,8.2,8.1,100,101420,0,-0,315,0.0,-0.0,0.0,0,0,0,0,247,1.0,10,5,9999,99999,9,999999999,0.0,999,999,99
3022,3,27,23,0,*?*?*?*?*?*?*?*?*?*?*?*?*?*?*?*?*?*?*?*?*?*?,8.5,8.5,100,101420,0,-0,317,0.0,-0.0,0.0,0,0,0,0,298,0.5,10,5,9999,99999,9,999999999,0.0,999,999,99
3022,3,27,24,0,*?*?*?*?*?*?*?*?*?*?*?*?*?*?*?*?*?*?*?*?*?*?,8.8,7.4,100,101420,0,-0,318,0.0,-0.0,0.0,0,0,0,0,340,1.0,10,5,9999,99999,9,999999999,0.0,999,999,99
3022,3,28,1,0,*?*?*?*?*?*?*?*?*?*?*?*?*?*?*?*?*?*?*?*?*?*?,9.0,8.4,95,101644,0,-0,319,0.0,-0.0,0.0,0,0,0,0,343,2.6,10,5,9999,99999,9,999999999,0.0,999,999,99
3022,3,28,2,0,*?*?*?*?*?*?*?*?*?*?*?*?*?*?*?*?*?*?*?*?*?*?,9.0,8.3,95,101644,0,-0,319,0.0,-0.0,0.0,0,0,0,0,337,1.5,10,5,9999,99999,9,999999999,0.3,999,999,99
3022,3,28,3,0,*?*?*?*?*?*?*?*?*?*?*?*?*?*?*?*?*?*?*?*?*?*?,9.1,8.5,96,101644,0,-0,319,0.0,-0.0,0.0,0,0,0,0,330,2.1,10,5,9999,99999,9,999999999,0.5,999,999,99
3022,3,28,4,0,*?*?*?*?*?*?*?*?*?*?*?*?*?*?*?*?*?*?*?*?*?*?,9.0,8.9,99,101644,0,-0,319,0.0,-0.0,0.0,0,0,0,0,323,2.1,10,5,9999,99999,9,999999999,0.1,999,999,99
3022,3,28,5,0,*?*?*?*?*?*?*?*?*?*?*?*?*?*?*?*?*?*?*?*?*?*?,8.8,8.3,96,101644,0,-0,318,0.0,-0.0,0.0,0,0,0,0,317,1.0,10,5,9999,99999,9,999999999,0.2,999,999,99
3022,3,28,6,0,*?*?*?*?*?*?*?*?*?*?*?*?*?*?*?*?*?*?*?*?*?*?,9.0,8.0,92,101644,114,1371,319,8.6,0.0,8.6,1057,-0,1057,343,310,1.5,10,5,9999,99999,9,999999999,0.9,999,999,99
3022,3,28,7,0,*?*?*?*?*?*?*?*?*?*?*?*?*?*?*?*?*?*?*?*?*?*?,9.2,7.7,91,101644,324,1373,320,50.7,0.0,50.7,5902,0,5915,2006,272,0.5,10,5,9999,99999,9,999999999,0.0,999,999,99
3022,3,28,8,0,*?*?*?*?*?*?*?*?*?*?*?*?*?*?*?*?*?*?*?*?*?*?,9.2,7.3,88,101644,515,1371,320,89.0,0.0,89.0,10425,0,10457,3758,233,0.5,10,5,9999,99999,9,999999999,0.0,999,999,99
3022,3,28,9,0,*?*?*?*?*?*?*?*?*?*?*?*?*?*?*?*?*?*?*?*?*?*?,9.3,7.7,90,101644,676,1373,320,121.2,0.0,121.2,14306,0,14357,5408,195,1.0,10,5,9999,99999,9,999999999,0.3,999,999,99
3022,3,28,10,0,*?*?*?*?*?*?*?*?*?*?*?*?*?*?*?*?*?*?*?*?*?*?,10.3,8.9,91,101644,794,1372,325,144.9,0.0,144.9,17225,0,17293,6712,157,0.5,10,5,9999,99999,9,999999999,0.0,999,999,99
3022,3,28,11,0,*?*?*?*?*?*?*?*?*?*?*?*?*?*?*?*?*?*?*?*?*?*?,10.2,9.2,93,101644,863,1373,324,158.5,0.0,158.5,18929,0,19008,7491,118,0.5,10,5,9999,99999,9,999999999,0.0,999,999,99
3022,3,28,12,0,*?*?*?*?*?*?*?*?*?*?*?*?*?*?*?*?*?*?*?*?*?*?,10.2,9.6,96,101644,876,1373,324,161.2,0.0,161.2,19267,0,19348,7646,80,1.0,10,5,9999,99999,9,999999999,0.0,999,999,99
3022,3,28,13,0,*?*?*?*?*?*?*?*?*?*?*?*?*?*?*?*?*?*?*?*?*?*?,10.0,8.8,92,101644,834,1373,323,152.8,0.0,152.8,18209,0,18284,7162,77,1.0,10,5,9999,99999,9,999999999,0.0,999,999,99
3022,3,28,14,0,*?*?*?*?*?*?*?*?*?*?*?*?*?*?*?*?*?*?*?*?*?*?,10.5,9.2,91,101644,739,1373,326,133.8,0.0,133.8,15851,0,15911,6093,73,1.0,10,5,9999,99999,9,999999999,0.1,999,999,99
3022,3,28,15,0,*?*?*?*?*?*?*?*?*?*?*?*?*?*?*?*?*?*?*?*?*?*?,10.0,7.9,86,101644,598,1374,324,105.5,0.0,105.5,12402,0,12443,4584,70,0.5,10,5,9999,99999,9,999999999,0.0,999,999,99
3022,3,28,16,0,*?*?*?*?*?*?*?*?*?*?*?*?*?*?*?*?*?*?*?*?*?*?,10.1,5.9,75,101644,420,1373,324,69.9,0.0,69.9,8149,0,8171,2853,67,0.5,10,5,9999,99999,9,999999999,0.4,999,999,99
3022,3,28,17,0,*?*?*?*?*?*?*?*?*?*?*?*?*?*?*?*?*?*?*?*?*?*?,10.5,6.4,75,101644,217,1370,326,29.3,0.0,29.3,3436,0,3442,1136,63,2.1,10,5,9999,99999,9,999999999,0.0,999,999,99
3022,3,28,18,0,*?*?*?*?*?*?*?*?*?*?*?*?*?*?*?*?*?*?*?*?*?*?,10.4,6.7,78,101644,4,1223,326,0.0,0.0,0.0,0,0,0,0,60,1.5,10,5,9999,99999,9,999999999,0.0,999,999,99
3022,3,28,19,0,*?*?*?*?*?*?*?*?*?*?*?*?*?*?*?*?*?*?*?*?*?*?,9.6,6.7,82,101644,0,-0,322,0.0,-0.0,0.0,0,0,0,0,102,0.0,10,5,9999,99999,9,999999999,0.0,999,999,99
3022,3,28,20,0,*?*?*?*?*?*?*?*?*?*?*?*?*?*?*?*?*?*?*?*?*?*?,9.6,6.4,80,101644,0,-0,322,0.0,-0.0,0.0,0,0,0,0,143,2.1,10,5,9999,99999,9,999999999,0.0,999,999,99
3022,3,28,21,0,*?*?*?*?*?*?*?*?*?*?*?*?*?*?*?*?*?*?*?*?*?*?,9.2,7.6,89,101644,0,-0,320,0.0,-0.0,0.0,0,0,0,0,185,2.1,10,5,9999,99999,9,999999999,0.0,999,999,99
3022,3,28,22,0,*?*?*?*?*?*?*?*?*?*?*?*?*?*?*?*?*?*?*?*?*?*?,9.9,7.7,86,101644,0,-0,323,0.0,-0.0,0.0,0,0,0,0,227,2.1,10,5,9999,99999,9,999999999,0.0,999,999,99
3022,3,28,23,0,*?*?*?*?*?*?*?*?*?*?*?*?*?*?*?*?*?*?*?*?*?*?,9.3,6.9,84,101644,0,-0,321,0.0,-0.0,0.0,0,0,0,0,268,1.5,10,5,9999,99999,9,999999999,0.5,999,999,99
3022,3,28,24,0,*?*?*?*?*?*?*?*?*?*?*?*?*?*?*?*?*?*?*?*?*?*?,8.8,8.4,97,101644,0,-0,318,0.0,-0.0,0.0,0,0,0,0,350,3.1,10,5,9999,99999,9,999999999,0.0,999,999,99
3022,3,29,1,0,*?*?*?*?*?*?*?*?*?*?*?*?*?*?*?*?*?*?*?*?*?*?,7.8,6.1,88,101414,0,-0,314,0.0,-0.0,0.0,0,0,0,0,293,2.6,10,5,9999,99999,9,999999999,1.4,999,999,99
3022,3,29,2,0,*?*?*?*?*?*?*?*?*?*?*?*?*?*?*?*?*?*?*?*?*?*?,7.1,5.6,90,101414,0,-0,311,0.0,-0.0,0.0,0,0,0,0,277,2.6,10,5,9999,99999,9,999999999,0.0,999,999,99
3022,3,29,3,0,*?*?*?*?*?*?*?*?*?*?*?*?*?*?*?*?*?*?*?*?*?*?,7.2,5.6,89,101414,0,-0,311,0.0,-0.0,0.0,0,0,0,0,260,1.0,10,5,9999,99999,9,999999999,0.0,999,999,99
3022,3,29,4,0,*?*?*?*?*?*?*?*?*?*?*?*?*?*?*?*?*?*?*?*?*?*?,7.0,7.0,100,101414,0,-0,310,0.0,-0.0,0.0,0,0,0,0,243,1.0,10,5,9999,99999,9,999999999,0.0,999,999,99
3022,3,29,5,0,*?*?*?*?*?*?*?*?*?*?*?*?*?*?*?*?*?*?*?*?*?*?,6.8,6.9,100,101414,0,-0,309,0.0,-0.0,0.0,0,0,0,0,227,1.0,10,5,9999,99999,9,999999999,0.0,999,999,99
3022,3,29,6,0,*?*?*?*?*?*?*?*?*?*?*?*?*?*?*?*?*?*?*?*?*?*?,6.9,6.9,100,101414,123,1376,310,10.4,0.0,10.4,1256,-0,1256,408,210,2.1,10,5,9999,99999,9,999999999,0.3,999,999,99
3022,3,29,7,0,*?*?*?*?*?*?*?*?*?*?*?*?*?*?*?*?*?*?*?*?*?*?,6.9,6.9,100,101414,332,1371,298,142.4,210.0,91.5,15034,17272,10730,1785,195,2.6,7,4,9999,99999,9,999999999,0.1,999,999,99
3022,3,29,8,0,*?*?*?*?*?*?*?*?*?*?*?*?*?*?*?*?*?*?*?*?*?*?,7.9,8.0,100,101414,523,1371,299,273.6,321.3,151.0,29080,31321,17281,3147,180,1.5,6,3,9999,99999,9,999999999,0.0,999,999,99
3022,3,29,9,0,*?*?*?*?*?*?*?*?*?*?*?*?*?*?*?*?*?*?*?*?*?*?,8.6,8.5,99,101414,683,1371,310,282.6,142.9,211.4,30830,14637,23786,5252,165,2.1,8,4,9999,99999,9,999999999,0.0,999,999,99
3022,3,29,10,0,*?*?*?*?*?*?*?*?*?*?*?*?*?*?*?*?*?*?*?*?*?*?,9.3,8.4,93,101414,802,1373,317,254.3,57.9,220.5,28010,5821,24847,7227,150,1.5,9,5,9999,99999,9,999999999,0.0,999,999,99
3022,3,29,11,0,*?*?*?*?*?*?*?*?*?*?*?*?*?*?*?*?*?*?*?*?*?*?,9.8,7.9,87,101414,869,1371,315,368.3,146.5,275.5,40338,15410,30735,7688,135,2.6,8,4,9999,99999,9,999999999,0.0,999,999,99
3022,3,29,12,0,*?*?*?*?*?*?*?*?*?*?*?*?*?*?*?*?*?*?*?*?*?*?,10.4,7.7,83,101414,883,1373,321,282.6,58.4,245.0,31143,5912,27602,8439,120,4.1,9,5,9999,99999,9,999999999,0.0,999,999,99
3022,3,29,13,0,*?*?*?*?*?*?*?*?*?*?*?*?*?*?*?*?*?*?*?*?*?*?,10.5,6.2,74,101414,840,1372,313,419.3,244.4,269.6,44997,25992,29586,6878,117,2.1,7,4,9999,99999,9,999999999,0.1,999,999,99
3022,3,29,14,0,*?*?*?*?*?*?*?*?*?*?*?*?*?*?*?*?*?*?*?*?*?*?,10.4,4.8,68,101414,745,1372,312,367.5,241.6,236.3,39255,25327,26184,5605,113,3.1,7,4,9999,99999,9,999999999,0.0,999,999,99
3022,3,29,15,0,*?*?*?*?*?*?*?*?*?*?*?*?*?*?*?*?*?*?*?*?*?*?,10.1,5.9,75,101414,604,1373,320,185.5,56.1,160.8,20385,5461,18127,4743,110,1.5,9,5,9999,99999,9,999999999,0.0,999,999,99
3022,3,29,16,0,*?*?*?*?*?*?*?*?*?*?*?*?*?*?*?*?*?*?*?*?*?*?,10.4,3.8,63,101414,426,1372,321,123.6,52.9,107.1,13562,4830,12095,2916,107,1.5,9,5,9999,99999,9,999999999,0.0,999,999,99
3022,3,29,17,0,*?*?*?*?*?*?*?*?*?*?*?*?*?*?*?*?*?*?*?*?*?*?,10.1,4.5,68,101414,224,1374,320,53.2,43.4,46.1,5886,3103,5452,979,103,2.6,9,5,9999,99999,9,999999999,0.0,999,999,99
3022,3,29,18,0,*?*?*?*?*?*?*?*?*?*?*?*?*?*?*?*?*?*?*?*?*?*?,9.3,4.8,73,101414,11,1383,316,0.0,0.0,0.0,0,0,0,0,100,4.6,9,5,9999,99999,9,999999999,0.0,999,999,99
3022,3,29,19,0,*?*?*?*?*?*?*?*?*?*?*?*?*?*?*?*?*?*?*?*?*?*?,9.1,5.9,80,101414,0,-0,320,0.0,-0.0,0.0,0,0,0,0,108,3.6,10,5,9999,99999,9,999999999,0.5,999,999,99
3022,3,29,20,0,*?*?*?*?*?*?*?*?*?*?*?*?*?*?*?*?*?*?*?*?*?*?,8.1,6.6,90,101414,0,-0,315,0.0,-0.0,0.0,0,0,0,0,117,2.1,10,5,9999,99999,9,999999999,0.0,999,999,99
3022,3,29,21,0,*?*?*?*?*?*?*?*?*?*?*?*?*?*?*?*?*?*?*?*?*?*?,8.3,6.2,87,101414,0,-0,316,0.0,-0.0,0.0,0,0,0,0,125,3.1,10,5,9999,99999,9,999999999,0.0,999,999,99
3022,3,29,22,0,*?*?*?*?*?*?*?*?*?*?*?*?*?*?*?*?*?*?*?*?*?*?,7.8,6.1,88,101414,0,-0,314,0.0,-0.0,0.0,0,0,0,0,133,1.5,10,5,9999,99999,9,999999999,0.0,999,999,99
3022,3,29,23,0,*?*?*?*?*?*?*?*?*?*?*?*?*?*?*?*?*?*?*?*?*?*?,7.0,5.1,87,101414,0,-0,311,0.0,-0.0,0.0,0,0,0,0,142,1.5,10,5,9999,99999,9,999999999,0.0,999,999,99
3022,3,29,24,0,*?*?*?*?*?*?*?*?*?*?*?*?*?*?*?*?*?*?*?*?*?*?,8.8,6.6,85,101414,0,-0,318,0.0,-0.0,0.0,0,0,0,0,310,1.5,10,5,9999,99999,9,999999999,0.5,999,999,99
3022,3,30,1,0,*?*?*?*?*?*?*?*?*?*?*?*?*?*?*?*?*?*?*?*?*?*?,3.7,3.0,96,101263,0,-0,297,0.0,-0.0,0.0,0,0,0,0,152,2.6,10,5,9999,99999,9,999999999,0.0,999,999,99
3022,3,30,2,0,*?*?*?*?*?*?*?*?*?*?*?*?*?*?*?*?*?*?*?*?*?*?,2.4,1.9,97,101263,0,-0,291,0.0,-0.0,0.0,0,0,0,0,153,4.1,10,5,9999,99999,9,999999999,0.0,999,999,99
3022,3,30,3,0,*?*?*?*?*?*?*?*?*?*?*?*?*?*?*?*?*?*?*?*?*?*?,1.3,0.4,93,101263,0,-0,287,0.0,-0.0,0.0,0,0,0,0,155,3.6,10,5,9999,99999,9,999999999,0.0,999,999,99
3022,3,30,4,0,*?*?*?*?*?*?*?*?*?*?*?*?*?*?*?*?*?*?*?*?*?*?,1.4,1.5,100,101263,0,-0,287,0.0,-0.0,0.0,0,0,0,0,157,3.1,10,5,9999,99999,9,999999999,0.0,999,999,99
3022,3,30,5,0,*?*?*?*?*?*?*?*?*?*?*?*?*?*?*?*?*?*?*?*?*?*?,1.6,1.5,99,101263,0,-0,288,0.0,-0.0,0.0,0,0,0,0,158,4.1,10,5,9999,99999,9,999999999,0.0,999,999,99
3022,3,30,6,0,*?*?*?*?*?*?*?*?*?*?*?*?*?*?*?*?*?*?*?*?*?*?,1.6,1.7,100,101263,131,1371,288,12.1,0.0,12.1,1452,-0,1453,473,160,2.6,10,5,9999,99999,9,999999999,0.3,999,999,99
3022,3,30,7,0,*?*?*?*?*?*?*?*?*?*?*?*?*?*?*?*?*?*?*?*?*?*?,1.8,1.7,99,101263,340,1370,284,93.8,50.3,81.4,10294,4335,9199,2143,160,2.1,9,5,9999,99999,9,999999999,0.0,999,999,99
3022,3,30,8,0,*?*?*?*?*?*?*?*?*?*?*?*?*?*?*?*?*?*?*?*?*?*?,3.2,1.3,88,101263,531,1370,290,160.4,55.0,139.0,17616,5250,15681,3961,160,3.1,9,5,9999,99999,9,999999999,0.2,999,999,99
3022,3,30,9,0,*?*?*?*?*?*?*?*?*?*?*?*?*?*?*?*?*?*?*?*?*?*?,4.9,3.0,88,101263,691,1371,297,216.0,57.0,187.3,23761,5651,21104,5773,160,2.6,9,5,9999,99999,9,999999999,0.0,999,999,99
3022,3,30,10,0,*?*?*?*?*?*?*?*?*?*?*?*?*?*?*?*?*?*?*?*?*?*?,6.8,2.7,75,101263,809,1372,300,340.5,145.5,254.7,37248,15204,28502,6807,160,3.1,8,4,9999,99999,9,999999999,0.1,999,999,99
3022,3,30,11,0,*?*?*?*?*?*?*?*?*?*?*?*?*?*?*?*?*?*?*?*?*?*?,7.8,3.2,73,101263,876,1371,310,280.5,58.4,243.2,30916,5907,27402,8345,160,3.1,9,5,9999,99999,9,999999999,0.0,999,999,99
3022,3,30,12,0,*?*?*?*?*?*?*?*?*?*?*?*?*?*?*?*?*?*?*?*?*?*?,8.5,1.9,63,101263,889,1371,313,285.0,58.5,247.1,31415,5919,27840,8549,160,2.6,9,5,9999,99999,9,999999999,0.0,999,999,99
3022,3,30,13,0,*?*?*?*?*?*?*?*?*?*?*?*?*?*?*?*?*?*?*?*?*?*?,8.9,0.6,56,101263,846,1370,320,155.5,0.0,155.5,18546,0,18623,7314,152,3.6,10,5,9999,99999,9,999999999,0.0,999,999,99
3022,3,30,14,0,*?*?*?*?*?*?*?*?*?*?*?*?*?*?*?*?*?*?*?*?*?*?,8.4,-0.2,55,101263,751,1371,318,136.4,0.0,136.4,16175,0,16237,6237,143,3.6,10,5,9999,99999,9,999999999,0.0,999,999,99
3022,3,30,15,0,*?*?*?*?*?*?*?*?*?*?*?*?*?*?*?*?*?*?*?*?*?*?,8.3,-0.6,53,101263,610,1372,312,187.7,56.1,162.7,20634,5473,18348,4814,135,2.1,9,5,9999,99999,9,999999999,0.2,999,999,99
3022,3,30,16,0,*?*?*?*?*?*?*?*?*?*?*?*?*?*?*?*?*?*?*?*?*?*?,8.9,0.8,57,101263,432,1371,314,125.8,53.1,109.0,13804,4861,12309,2975,127,2.6,9,5,9999,99999,9,999999999,0.0,999,999,99
3022,3,30,17,0,*?*?*?*?*?*?*?*?*?*?*?*?*?*?*?*?*?*?*?*?*?*?,8.2,0.2,57,101263,230,1372,317,31.9,0.0,31.9,3729,0,3735,1236,118,3.1,10,5,9999,99999,9,999999999,0.0,999,999,99
3022,3,30,18,0,*?*?*?*?*?*?*?*?*?*?*?*?*?*?*?*?*?*?*?*?*?*?,7.0,1.5,68,101263,17,1347,311,0.0,0.0,0.0,0,0,0,0,110,2.6,10,5,9999,99999,9,999999999,0.0,999,999,99
3022,3,30,19,0,*?*?*?*?*?*?*?*?*?*?*?*?*?*?*?*?*?*?*?*?*?*?,6.0,0.8,70,101263,0,-0,307,0.0,-0.0,0.0,0,0,0,0,122,3.1,10,5,9999,99999,9,999999999,1.7,999,999,99
3022,3,30,20,0,*?*?*?*?*?*?*?*?*?*?*?*?*?*?*?*?*?*?*?*?*?*?,4.6,-1.7,63,101263,0,-0,301,0.0,-0.0,0.0,0,0,0,0,133,4.1,10,5,9999,99999,9,999999999,0.0,999,999,99
3022,3,30,21,0,*?*?*?*?*?*?*?*?*?*?*?*?*?*?*?*?*?*?*?*?*?*?,3.8,-1.3,68,101263,0,-0,298,0.0,-0.0,0.0,0,0,0,0,145,4.6,10,5,9999,99999,9,999999999,0.0,999,999,99
3022,3,30,22,0,*?*?*?*?*?*?*?*?*?*?*?*?*?*?*?*?*?*?*?*?*?*?,3.3,-1.1,72,101263,0,-0,295,0.0,-0.0,0.0,0,0,0,0,157,3.1,10,5,9999,99999,9,999999999,0.0,999,999,99
3022,3,30,23,0,*?*?*?*?*?*?*?*?*?*?*?*?*?*?*?*?*?*?*?*?*?*?,3.7,-0.8,72,101263,0,-0,297,0.0,-0.0,0.0,0,0,0,0,168,2.1,10,5,9999,99999,9,999999999,0.0,999,999,99
3022,3,30,24,0,*?*?*?*?*?*?*?*?*?*?*?*?*?*?*?*?*?*?*?*?*?*?,6.2,4.1,87,101263,0,-0,307,0.0,-0.0,0.0,0,0,0,0,150,3.1,10,5,9999,99999,9,999999999,0.1,999,999,99
3022,3,31,1,0,*?*?*?*?*?*?*?*?*?*?*?*?*?*?*?*?*?*?*?*?*?*?,4.1,-0.6,71,101183,0,-0,299,0.0,-0.0,0.0,0,0,0,0,163,2.1,10,5,9999,99999,9,999999999,0.4,999,999,99
3022,3,31,2,0,*?*?*?*?*?*?*?*?*?*?*?*?*?*?*?*?*?*?*?*?*?*?,4.2,-0.4,72,101183,0,-0,299,0.0,-0.0,0.0,0,0,0,0,147,1.0,10,5,9999,99999,9,999999999,0.0,999,999,99
3022,3,31,3,0,*?*?*?*?*?*?*?*?*?*?*?*?*?*?*?*?*?*?*?*?*?*?,3.8,0.2,78,101183,0,-0,297,0.0,-0.0,0.0,0,0,0,0,130,1.0,10,5,9999,99999,9,999999999,0.0,999,999,99
3022,3,31,4,0,*?*?*?*?*?*?*?*?*?*?*?*?*?*?*?*?*?*?*?*?*?*?,3.3,-0.0,80,101183,0,-0,295,0.0,-0.0,0.0,0,0,0,0,113,3.1,10,5,9999,99999,9,999999999,0.0,999,999,99
3022,3,31,5,0,*?*?*?*?*?*?*?*?*?*?*?*?*?*?*?*?*?*?*?*?*?*?,3.5,0.4,80,101183,0,-0,296,0.0,-0.0,0.0,0,0,0,0,97,6.2,10,5,9999,99999,9,999999999,0.0,999,999,99
3022,3,31,6,0,*?*?*?*?*?*?*?*?*?*?*?*?*?*?*?*?*?*?*?*?*?*?,3.7,1.0,84,101183,139,1366,272,44.3,228.4,21.0,4600,13122,3354,390,80,5.7,5,3,9999,99999,9,999999999,0.0,999,999,99
3022,3,31,7,0,*?*?*?*?*?*?*?*?*?*?*?*?*?*?*?*?*?*?*?*?*?*?,3.9,1.7,86,101183,348,1369,250,192.0,528.7,57.6,19904,44366,8613,1074,90,3.6,0,0,9999,99999,9,999999999,0.0,999,999,99
3022,3,31,8,0,*?*?*?*?*?*?*?*?*?*?*?*?*?*?*?*?*?*?*?*?*?*?,5.3,0.6,73,101183,539,1370,253,323.9,576.4,97.2,33619,54335,13776,1891,100,5.2,0,0,9999,99999,9,999999999,0.0,999,999,99
3022,3,31,9,0,*?*?*?*?*?*?*?*?*?*?*?*?*?*?*?*?*?*?*?*?*?*?,7.1,3.0,76,101183,698,1369,264,434.2,596.3,130.3,45248,58657,17778,2751,110,4.1,0,0,9999,99999,9,999999999,0.0,999,999,99
3022,3,31,10,0,*?*?*?*?*?*?*?*?*?*?*?*?*?*?*?*?*?*?*?*?*?*?,8.5,3.0,69,101183,816,1371,269,515.3,606.0,154.6,53910,60600,20552,3591,120,4.6,0,0,9999,99999,9,999999999,0.0,999,999,99
3022,3,31,11,0,*?*?*?*?*?*?*?*?*?*?*?*?*?*?*?*?*?*?*?*?*?*?,9.1,3.6,69,101183,883,1370,273,561.8,610.4,168.6,58906,61405,22067,4205,130,5.2,0,0,9999,99999,9,999999999,0.0,999,999,99
3022,3,31,12,0,*?*?*?*?*?*?*?*?*?*?*?*?*?*?*?*?*?*?*?*?*?*?,10.4,4.8,69,101183,895,1370,280,570.5,611.1,171.2,59844,61537,22346,4335,140,5.2,0,0,9999,99999,9,999999999,0.0,999,999,99
3022,3,31,13,0,*?*?*?*?*?*?*?*?*?*?*?*?*?*?*?*?*?*?*?*?*?*?,10.4,5.0,69,101183,853,1371,280,540.9,608.5,162.3,56650,61065,21392,3913,137,5.7,0,0,9999,99999,9,999999999,0.0,999,999,99
3022,3,31,14,0,*?*?*?*?*?*?*?*?*?*?*?*?*?*?*?*?*?*?*?*?*?*?,10.5,3.9,64,101183,757,1370,279,474.8,601.5,142.5,49575,59728,19186,3142,133,6.2,0,0,9999,99999,9,999999999,0.0,999,999,99
3022,3,31,15,0,*?*?*?*?*?*?*?*?*?*?*?*?*?*?*?*?*?*?*?*?*?*?,10.2,3.0,61,101183,616,1371,276,377.0,587.3,113.1,39200,56727,15741,2276,130,3.1,0,0,9999,99999,9,999999999,0.0,999,999,99
3022,3,31,16,0,*?*?*?*?*?*?*?*?*?*?*?*?*?*?*?*?*?*?*?*?*?*?,10.5,3.4,62,101183,438,1370,278,254.0,556.3,76.2,26325,49951,11091,1440,127,5.7,0,0,9999,99999,9,999999999,0.0,999,999,99
3022,3,31,17,0,*?*?*?*?*?*?*?*?*?*?*?*?*?*?*?*?*?*?*?*?*?*?,10.1,3.6,64,101183,236,1370,296,110.7,377.9,45.6,11304,27052,6773,813,123,4.6,4,2,9999,99999,9,999999999,0.0,999,999,99
3022,3,31,18,0,*?*?*?*?*?*?*?*?*?*?*?*?*?*?*?*?*?*?*?*?*?*?,9.5,2.7,63,101183,24,1389,322,0.0,0.0,0.0,0,0,0,0,120,4.6,10,5,9999,99999,9,999999999,0.0,999,999,99
3022,3,31,19,0,*?*?*?*?*?*?*?*?*?*?*?*?*?*?*?*?*?*?*?*?*?*?,8.0,2.5,69,101183,0,-0,315,0.0,-0.0,0.0,0,0,0,0,118,4.1,10,5,9999,99999,9,999999999,0.0,999,999,99
3022,3,31,20,0,*?*?*?*?*?*?*?*?*?*?*?*?*?*?*?*?*?*?*?*?*?*?,7.0,2.5,74,101183,0,-0,311,0.0,-0.0,0.0,0,0,0,0,117,1.5,10,5,9999,99999,9,999999999,0.0,999,999,99
3022,3,31,21,0,*?*?*?*?*?*?*?*?*?*?*?*?*?*?*?*?*?*?*?*?*?*?,6.1,3.2,82,101183,0,-0,307,0.0,-0.0,0.0,0,0,0,0,115,4.1,10,5,9999,99999,9,999999999,0.0,999,999,99
3022,3,31,22,0,*?*?*?*?*?*?*?*?*?*?*?*?*?*?*?*?*?*?*?*?*?*?,5.7,3.0,83,101183,0,-0,305,0.0,-0.0,0.0,0,0,0,0,113,1.5,10,5,9999,99999,9,999999999,0.0,999,999,99
3022,3,31,23,0,*?*?*?*?*?*?*?*?*?*?*?*?*?*?*?*?*?*?*?*?*?*?,7.2,4.3,82,101183,0,-0,312,0.0,-0.0,0.0,0,0,0,0,112,2.6,10,5,9999,99999,9,999999999,0.0,999,999,99
3022,3,31,24,0,*?*?*?*?*?*?*?*?*?*?*?*?*?*?*?*?*?*?*?*?*?*?,4.0,-0.8,71,101183,0,-0,298,0.0,-0.0,0.0,0,0,0,0,180,3.6,10,5,9999,99999,9,999999999,0.0,999,999,99
3022,4,1,1,0,*?*?*?*?*?*?*?*?*?*?*?*?*?*?*?*?*?*?*?*?*?*?,9.0,6.2,82,101418,0,-0,319,0.0,-0.0,0.0,0,0,0,0,107,6.2,10,5,9999,99999,9,999999999,0.0,999,999,99
3022,4,1,2,0,*?*?*?*?*?*?*?*?*?*?*?*?*?*?*?*?*?*?*?*?*?*?,9.1,7.0,86,101418,0,-0,320,0.0,-0.0,0.0,0,0,0,0,103,5.7,10,5,9999,99999,9,999999999,0.0,999,999,99
3022,4,1,3,0,*?*?*?*?*?*?*?*?*?*?*?*?*?*?*?*?*?*?*?*?*?*?,8.9,6.7,85,101418,0,-0,319,0.0,-0.0,0.0,0,0,0,0,100,6.2,10,5,9999,99999,9,999999999,0.0,999,999,99
3022,4,1,4,0,*?*?*?*?*?*?*?*?*?*?*?*?*?*?*?*?*?*?*?*?*?*?,8.9,6.6,84,101418,0,-0,319,0.0,-0.0,0.0,0,0,0,0,97,1.0,10,5,9999,99999,9,999999999,0.0,999,999,99
3022,4,1,5,0,*?*?*?*?*?*?*?*?*?*?*?*?*?*?*?*?*?*?*?*?*?*?,8.6,6.7,86,101418,0,-0,313,0.0,-0.0,0.0,0,0,0,0,93,4.1,9,5,9999,99999,9,999999999,0.0,999,999,99
3022,4,1,6,0,*?*?*?*?*?*?*?*?*?*?*?*?*?*?*?*?*?*?*?*?*?*?,9.3,7.1,85,101418,148,1372,301,49.7,241.8,23.6,5143,14224,3719,435,90,4.6,5,3,9999,99999,9,999999999,0.0,999,999,99
3022,4,1,7,0,*?*?*?*?*?*?*?*?*?*?*?*?*?*?*?*?*?*?*?*?*?*?,9.8,6.7,80,101418,356,1368,306,173.0,297.8,95.5,18329,25338,11197,1862,90,2.6,6,3,9999,99999,9,999999999,0.0,999,999,99
3022,4,1,8,0,*?*?*?*?*?*?*?*?*?*?*?*?*?*?*?*?*?*?*?*?*?*?,10.5,6.2,74,101418,547,1370,305,307.3,404.1,146.0,31985,38649,17973,2889,90,5.2,5,3,9999,99999,9,999999999,0.0,999,999,99
3022,4,1,9,0,*?*?*?*?*?*?*?*?*?*?*?*?*?*?*?*?*?*?*?*?*?*?,12.4,5.1,60,101418,706,1370,312,410.0,417.7,194.8,42852,41921,23300,4217,90,3.6,5,3,9999,99999,9,999999999,0.0,999,999,99
3022,4,1,10,0,*?*?*?*?*?*?*?*?*?*?*?*?*?*?*?*?*?*?*?*?*?*?,13.7,5.9,59,101418,823,1370,323,455.4,339.6,251.4,49013,36084,27787,6269,90,3.6,6,3,9999,99999,9,999999999,0.0,999,999,99
3022,4,1,11,0,*?*?*?*?*?*?*?*?*?*?*?*?*?*?*?*?*?*?*?*?*?*?,15.5,7.0,56,101418,890,1370,332,495.9,342.0,273.8,53544,36615,30043,7256,90,4.6,6,3,9999,99999,9,999999999,0.0,999,999,99
3022,4,1,12,0,*?*?*?*?*?*?*?*?*?*?*?*?*?*?*?*?*?*?*?*?*?*?,15.5,7.9,59,101418,902,1370,337,453.8,246.0,291.8,48841,26349,31784,7902,90,6.7,7,4,9999,99999,9,999999999,0.0,999,999,99
3022,4,1,13,0,*?*?*?*?*?*?*?*?*?*?*?*?*?*?*?*?*?*?*?*?*?*?,15.9,6.9,55,101418,859,1370,329,508.8,426.0,241.7,53461,43730,28179,6000,92,6.2,5,3,9999,99999,9,999999999,0.0,999,999,99
3022,4,1,14,0,*?*?*?*?*?*?*?*?*?*?*?*?*?*?*?*?*?*?*?*?*?*?,16.2,5.6,49,101418,763,1369,329,447.0,421.2,212.3,46810,42714,25155,4807,93,6.7,5,3,9999,99999,9,999999999,0.0,999,999,99
3022,4,1,15,0,*?*?*?*?*?*?*?*?*?*?*?*?*?*?*?*?*?*?*?*?*?*?,16.1,7.1,54,101418,622,1370,339,300.8,236.6,193.4,31965,24041,21733,4270,95,6.2,7,4,9999,99999,9,999999999,0.0,999,999,99
3022,4,1,16,0,*?*?*?*?*?*?*?*?*?*?*?*?*?*?*?*?*?*?*?*?*?*?,16.1,7.0,54,101418,444,1370,335,226.0,312.4,124.8,23972,28948,14429,2517,97,5.7,6,3,9999,99999,9,999999999,0.0,999,999,99
3022,4,1,17,0,*?*?*?*?*?*?*?*?*?*?*?*?*?*?*?*?*?*?*?*?*?*?,15.9,7.6,57,101418,242,1369,326,114.9,382.1,47.3,11724,27633,7003,842,98,6.2,4,2,9999,99999,9,999999999,0.0,999,999,99
3022,4,1,18,0,*?*?*?*?*?*?*?*?*?*?*?*?*?*?*?*?*?*?*?*?*?*?,15.5,8.0,60,101418,30,1369,337,0.0,0.0,0.0,0,0,0,0,100,5.2,7,4,9999,99999,9,999999999,0.0,999,999,99
3022,4,1,19,0,*?*?*?*?*?*?*?*?*?*?*?*?*?*?*?*?*?*?*?*?*?*?,13.8,8.0,67,101418,0,-0,341,0.0,-0.0,0.0,0,0,0,0,112,4.6,10,5,9999,99999,9,999999999,0.0,999,999,99
3022,4,1,20,0,*?*?*?*?*?*?*?*?*?*?*?*?*?*?*?*?*?*?*?*?*?*?,12.9,8.7,74,101418,0,-0,337,0.0,-0.0,0.0,0,0,0,0,123,4.6,10,5,9999,99999,9,999999999,0.0,999,999,99
3022,4,1,21,0,*?*?*?*?*?*?*?*?*?*?*?*?*?*?*?*?*?*?*?*?*?*?,12.0,8.3,77,101418,0,-0,333,0.0,-0.0,0.0,0,0,0,0,135,3.1,10,5,9999,99999,9,999999999,0.0,999,999,99
3022,4,1,22,0,*?*?*?*?*?*?*?*?*?*?*?*?*?*?*?*?*?*?*?*?*?*?,11.3,8.0,79,101418,0,-0,329,0.0,-0.0,0.0,0,0,0,0,147,2.6,10,5,9999,99999,9,999999999,0.0,999,999,99
3022,4,1,23,0,*?*?*?*?*?*?*?*?*?*?*?*?*?*?*?*?*?*?*?*?*?*?,10.9,7.7,80,101418,0,-0,328,0.0,-0.0,0.0,0,0,0,0,158,3.6,10,5,9999,99999,9,999999999,0.0,999,999,99
3022,4,1,24,0,*?*?*?*?*?*?*?*?*?*?*?*?*?*?*?*?*?*?*?*?*?*?,8.6,5.3,78,101418,0,-0,318,0.0,-0.0,0.0,0,0,0,0,110,5.7,10,5,9999,99999,9,999999999,0.0,999,999,99
3022,4,2,1,0,*?*?*?*?*?*?*?*?*?*?*?*?*?*?*?*?*?*?*?*?*?*?,9.0,7.4,89,101859,0,-0,319,0.0,-0.0,0.0,0,0,0,0,200,3.1,10,5,9999,99999,9,999999999,0.0,999,999,99
3022,4,2,2,0,*?*?*?*?*?*?*?*?*?*?*?*?*?*?*?*?*?*?*?*?*?*?,7.8,7.3,95,101859,0,-0,314,0.0,-0.0,0.0,0,0,0,0,230,1.5,10,5,9999,99999,9,999999999,0.0,999,999,99
3022,4,2,3,0,*?*?*?*?*?*?*?*?*?*?*?*?*?*?*?*?*?*?*?*?*?*?,7.5,7.4,98,101859,0,-0,312,0.0,-0.0,0.0,0,0,0,0,260,3.1,10,5,9999,99999,9,999999999,0.0,999,999,99
3022,4,2,4,0,*?*?*?*?*?*?*?*?*?*?*?*?*?*?*?*?*?*?*?*?*?*?,7.4,7.3,98,101859,0,-0,312,0.0,-0.0,0.0,0,0,0,0,290,4.6,10,5,9999,99999,9,999999999,0.0,999,999,99
3022,4,2,5,0,*?*?*?*?*?*?*?*?*?*?*?*?*?*?*?*?*?*?*?*?*?*?,7.3,7.0,97,101859,0,-0,312,0.0,-0.0,0.0,0,0,0,0,320,5.2,10,5,9999,99999,9,999999999,0.0,999,999,99
3022,4,2,6,0,*?*?*?*?*?*?*?*?*?*?*?*?*?*?*?*?*?*?*?*?*?*?,7.7,7.0,94,101859,156,1368,313,17.1,0.0,17.1,2035,-0,2037,665,350,3.6,10,5,9999,99999,9,999999999,0.0,999,999,99
3022,4,2,7,0,*?*?*?*?*?*?*?*?*?*?*?*?*?*?*?*?*?*?*?*?*?*?,8.1,7.1,92,101859,364,1367,311,102.5,51.2,88.8,11242,4497,10039,2360,307,2.6,9,5,9999,99999,9,999999999,0.0,999,999,99
3022,4,2,8,0,*?*?*?*?*?*?*?*?*?*?*?*?*?*?*?*?*?*?*?*?*?*?,9.8,7.4,84,101859,554,1368,319,168.8,55.4,146.3,18539,5330,16496,4214,263,2.6,9,5,9999,99999,9,999999999,0.0,999,999,99
3022,4,2,9,0,*?*?*?*?*?*?*?*?*?*?*?*?*?*?*?*?*?*?*?*?*?*?,11.6,7.6,75,101859,713,1369,327,224.1,57.2,194.3,24659,5692,21895,6063,220,5.7,9,5,9999,99999,9,999999999,0.0,999,999,99
3022,4,2,10,0,*?*?*?*?*?*?*?*?*?*?*?*?*?*?*?*?*?*?*?*?*?*?,12.6,6.7,66,101859,830,1369,332,264.8,58.1,229.6,29169,5858,25865,7656,177,5.7,9,5,9999,99999,9,999999999,0.0,999,999,99
3022,4,2,11,0,*?*?*?*?*?*?*?*?*?*?*?*?*?*?*?*?*?*?*?*?*?*?,13.4,7.4,66,101859,896,1368,335,288.0,58.5,249.7,31749,5928,28132,8685,133,6.2,9,5,9999,99999,9,999999999,0.0,999,999,99
3022,4,2,12,0,*?*?*?*?*?*?*?*?*?*?*?*?*?*?*?*?*?*?*?*?*?*?,14.7,7.3,60,101859,908,1368,341,292.2,58.6,253.3,32214,5939,28540,8883,90,7.7,9,5,9999,99999,9,999999999,0.0,999,999,99
3022,4,2,13,0,*?*?*?*?*?*?*?*?*?*?*?*?*?*?*?*?*?*?*?*?*?*?,15.1,6.7,56,101859,865,1369,343,277.1,58.3,240.2,30532,5897,27063,8188,85,7.2,9,5,9999,99999,9,999999999,0.0,999,999,99
3022,4,2,14,0,*?*?*?*?*?*?*?*?*?*?*?*?*?*?*?*?*?*?*?*?*?*?,14.6,4.6,51,101859,769,1369,341,243.7,57.7,211.3,26825,5780,23803,6799,80,7.7,9,5,9999,99999,9,999999999,0.0,999,999,99
3022,4,2,15,0,*?*?*?*?*?*?*?*?*?*?*?*?*?*?*?*?*?*?*?*?*?*?,14.9,4.8,50,101859,628,1370,342,194.3,56.4,168.5,21359,5522,18985,5029,75,7.7,9,5,9999,99999,9,999999999,0.0,999,999,99
3022,4,2,16,0,*?*?*?*?*?*?*?*?*?*?*?*?*?*?*?*?*?*?*?*?*?*?,15.0,3.4,45,101859,450,1369,348,76.2,0.0,76.2,8893,0,8918,3142,70,6.7,10,5,9999,99999,9,999999999,0.0,999,999,99
3022,4,2,17,0,*?*?*?*?*?*?*?*?*?*?*?*?*?*?*?*?*?*?*?*?*?*?,14.5,4.8,51,101859,248,1367,340,61.9,45.4,53.7,6835,3412,6317,1147,65,4.1,9,5,9999,99999,9,999999999,0.0,999,999,99
3022,4,2,18,0,*?*?*?*?*?*?*?*?*?*?*?*?*?*?*?*?*?*?*?*?*?*?,13.8,3.6,49,101859,36,1356,342,0.0,0.0,0.0,0,0,0,0,60,5.2,10,5,9999,99999,9,999999999,0.0,999,999,99
3022,4,2,19,0,*?*?*?*?*?*?*?*?*?*?*?*?*?*?*?*?*?*?*?*?*?*?,12.3,2.5,50,101859,0,-0,335,0.0,-0.0,0.0,0,0,0,0,58,3.6,10,5,9999,99999,9,999999999,0.0,999,999,99
3022,4,2,20,0,*?*?*?*?*?*?*?*?*?*?*?*?*?*?*?*?*?*?*?*?*?*?,11.5,1.7,50,101859,0,-0,332,0.0,-0.0,0.0,0,0,0,0,57,3.1,10,5,9999,99999,9,999999999,0.0,999,999,99
3022,4,2,21,0,*?*?*?*?*?*?*?*?*?*?*?*?*?*?*?*?*?*?*?*?*?*?,10.4,1.7,54,101859,0,-0,327,0.0,-0.0,0.0,0,0,0,0,55,2.6,10,5,9999,99999,9,999999999,0.0,999,999,99
3022,4,2,22,0,*?*?*?*?*?*?*?*?*?*?*?*?*?*?*?*?*?*?*?*?*?*?,9.8,3.0,62,101859,0,-0,324,0.0,-0.0,0.0,0,0,0,0,53,2.6,10,5,9999,99999,9,999999999,0.0,999,999,99
3022,4,2,23,0,*?*?*?*?*?*?*?*?*?*?*?*?*?*?*?*?*?*?*?*?*?*?,8.9,3.0,65,101859,0,-0,319,0.0,-0.0,0.0,0,0,0,0,52,2.6,10,5,9999,99999,9,999999999,0.0,999,999,99
3022,4,2,24,0,*?*?*?*?*?*?*?*?*?*?*?*?*?*?*?*?*?*?*?*?*?*?,10.4,7.6,81,101859,0,-0,325,0.0,-0.0,0.0,0,0,0,0,170,2.1,10,5,9999,99999,9,999999999,0.0,999,999,99
3022,4,3,1,0,*?*?*?*?*?*?*?*?*?*?*?*?*?*?*?*?*?*?*?*?*?*?,6.3,2.7,79,102210,0,-0,308,0.0,-0.0,0.0,0,0,0,0,93,3.1,10,5,9999,99999,9,999999999,0.0,999,999,99
3022,4,3,2,0,*?*?*?*?*?*?*?*?*?*?*?*?*?*?*?*?*?*?*?*?*?*?,4.9,2.5,86,102210,0,-0,302,0.0,-0.0,0.0,0,0,0,0,137,6.7,10,5,9999,99999,9,999999999,0.0,999,999,99
3022,4,3,3,0,*?*?*?*?*?*?*?*?*?*?*?*?*?*?*?*?*?*?*?*?*?*?,5.1,2.1,82,102210,0,-0,303,0.0,-0.0,0.0,0,0,0,0,180,5.2,10,5,9999,99999,9,999999999,0.0,999,999,99
3022,4,3,4,0,*?*?*?*?*?*?*?*?*?*?*?*?*?*?*?*?*?*?*?*?*?*?,4.5,2.5,88,102210,0,-0,300,0.0,-0.0,0.0,0,0,0,0,223,3.6,10,5,9999,99999,9,999999999,0.0,999,999,99
3022,4,3,5,0,*?*?*?*?*?*?*?*?*?*?*?*?*?*?*?*?*?*?*?*?*?*?,4.4,2.3,87,102210,0,-0,295,0.0,-0.0,0.0,0,0,0,0,267,3.1,9,5,9999,99999,9,999999999,0.0,999,999,99
3022,4,3,6,0,*?*?*?*?*?*?*?*?*?*?*?*?*?*?*?*?*?*?*?*?*?*?,4.4,3.4,96,102210,164,1366,286,51.1,152.1,32.9,5413,8703,4525,580,310,4.6,7,4,9999,99999,9,999999999,0.0,999,999,99
3022,4,3,7,0,*?*?*?*?*?*?*?*?*?*?*?*?*?*?*?*?*?*?*?*?*?*?,5.8,5.1,98,102210,372,1367,297,139.5,129.2,104.4,15189,11386,11975,2305,267,5.7,8,4,9999,99999,9,999999999,0.0,999,999,99
3022,4,3,8,0,*?*?*?*?*?*?*?*?*?*?*?*?*?*?*?*?*?*?*?*?*?*?,7.2,6.4,96,102210,562,1368,299,268.6,233.4,172.7,28471,23183,19538,3705,223,5.2,7,4,9999,99999,9,999999999,0.0,999,999,99
3022,4,3,9,0,*?*?*?*?*?*?*?*?*?*?*?*?*?*?*?*?*?*?*?*?*?*?,10.1,7.4,85,102210,720,1367,316,300.5,143.8,224.8,32802,14841,25241,5700,180,4.6,8,4,9999,99999,9,999999999,0.0,999,999,99
3022,4,3,10,0,*?*?*?*?*?*?*?*?*?*?*?*?*?*?*?*?*?*?*?*?*?*?,11.9,6.2,70,102210,836,1367,324,354.3,146.0,265.0,38763,15313,29594,7229,137,6.7,8,4,9999,99999,9,999999999,0.0,999,999,99
3022,4,3,11,0,*?*?*?*?*?*?*?*?*?*?*?*?*?*?*?*?*?*?*?*?*?*?,13.5,7.1,66,102210,903,1368,332,384.9,147.0,287.9,42179,15509,32059,8271,93,5.2,8,4,9999,99999,9,999999999,0.0,999,999,99
3022,4,3,12,0,*?*?*?*?*?*?*?*?*?*?*?*?*?*?*?*?*?*?*?*?*?*?,14.9,5.3,54,102210,914,1367,333,461.2,246.3,296.6,49663,26413,32247,8148,50,3.6,7,4,9999,99999,9,999999999,0.0,999,999,99
3022,4,3,13,0,*?*?*?*?*?*?*?*?*?*?*?*?*?*?*?*?*?*?*?*?*?*?,14.4,6.2,59,102210,871,1368,340,279.3,58.4,242.2,30784,5904,27284,8288,53,4.6,9,5,9999,99999,9,999999999,0.0,999,999,99
3022,4,3,14,0,*?*?*?*?*?*?*?*?*?*?*?*?*?*?*?*?*?*?*?*?*?*?,14.7,7.4,63,102210,775,1368,341,245.9,57.7,213.2,27069,5789,24017,6884,57,5.2,9,5,9999,99999,9,999999999,0.0,999,999,99
3022,4,3,15,0,*?*?*?*?*?*?*?*?*?*?*?*?*?*?*?*?*?*?*?*?*?*?,14.9,9.1,69,102210,633,1367,342,196.5,56.4,170.3,21597,5536,19195,5098,60,5.7,9,5,9999,99999,9,999999999,0.0,999,999,99
3022,4,3,16,0,*?*?*?*?*?*?*?*?*?*?*?*?*?*?*?*?*?*?*?*?*?*?,14.5,9.9,75,102210,456,1369,341,134.4,53.7,116.6,14758,4974,13153,3213,63,3.6,9,5,9999,99999,9,999999999,0.0,999,999,99
3022,4,3,17,0,*?*?*?*?*?*?*?*?*?*?*?*?*?*?*?*?*?*?*?*?*?*?,14.3,9.1,72,102210,254,1366,336,84.9,115.1,63.5,9288,8714,7390,1359,67,4.1,8,4,9999,99999,9,999999999,0.0,999,999,99
3022,4,3,18,0,*?*?*?*?*?*?*?*?*?*?*?*?*?*?*?*?*?*?*?*?*?*?,13.8,8.9,74,102210,43,1380,333,0.0,0.0,0.0,0,0,0,0,70,3.1,8,4,9999,99999,9,999999999,0.0,999,999,99
3022,4,3,19,0,*?*?*?*?*?*?*?*?*?*?*?*?*?*?*?*?*?*?*?*?*?*?,11.0,10.1,96,102210,0,-0,328,0.0,-0.0,0.0,0,0,0,0,117,2.6,10,5,9999,99999,9,999999999,0.0,999,999,99
3022,4,3,20,0,*?*?*?*?*?*?*?*?*?*?*?*?*?*?*?*?*?*?*?*?*?*?,10.2,10.2,100,102210,0,-0,324,0.0,-0.0,0.0,0,0,0,0,163,2.1,10,5,9999,99999,9,999999999,0.0,999,999,99
3022,4,3,21,0,*?*?*?*?*?*?*?*?*?*?*?*?*?*?*?*?*?*?*?*?*?*?,7.7,7.7,100,102210,0,-0,313,0.0,-0.0,0.0,0,0,0,0,210,2.6,10,5,9999,99999,9,999999999,0.0,999,999,99
3022,4,3,22,0,*?*?*?*?*?*?*?*?*?*?*?*?*?*?*?*?*?*?*?*?*?*?,8.2,8.3,100,102210,0,-0,315,0.0,-0.0,0.0,0,0,0,0,257,3.6,10,5,9999,99999,9,999999999,0.0,999,999,99
3022,4,3,23,0,*?*?*?*?*?*?*?*?*?*?*?*?*?*?*?*?*?*?*?*?*?*?,7.8,7.7,100,102210,0,-0,314,0.0,-0.0,0.0,0,0,0,0,303,3.1,10,5,9999,99999,9,999999999,0.0,999,999,99
3022,4,3,24,0,*?*?*?*?*?*?*?*?*?*?*?*?*?*?*?*?*?*?*?*?*?*?,8.1,2.9,71,102210,0,-0,316,0.0,-0.0,0.0,0,0,0,0,50,2.1,10,5,9999,99999,9,999999999,0.0,999,999,99
3022,4,4,1,0,*?*?*?*?*?*?*?*?*?*?*?*?*?*?*?*?*?*?*?*?*?*?,6.8,6.4,94,102047,0,-0,309,0.0,-0.0,0.0,0,0,0,0,343,2.6,10,5,9999,99999,9,999999999,0.0,999,999,99
3022,4,4,2,0,*?*?*?*?*?*?*?*?*?*?*?*?*?*?*?*?*?*?*?*?*?*?,6.3,5.8,94,102047,0,-0,307,0.0,-0.0,0.0,0,0,0,0,337,3.1,10,5,9999,99999,9,999999999,0.0,999,999,99
3022,4,4,3,0,*?*?*?*?*?*?*?*?*?*?*?*?*?*?*?*?*?*?*?*?*?*?,5.8,5.3,94,102047,0,-0,305,0.0,-0.0,0.0,0,0,0,0,330,3.1,10,5,9999,99999,9,999999999,0.0,999,999,99
3022,4,4,4,0,*?*?*?*?*?*?*?*?*?*?*?*?*?*?*?*?*?*?*?*?*?*?,5.6,5.3,95,102047,0,-0,304,0.0,-0.0,0.0,0,0,0,0,323,2.6,10,5,9999,99999,9,999999999,0.0,999,999,99
3022,4,4,5,0,*?*?*?*?*?*?*?*?*?*?*?*?*?*?*?*?*?*?*?*?*?*?,5.4,5.3,96,102047,0,-0,266,0.0,-0.0,0.0,0,0,0,0,317,2.6,1,0,9999,99999,9,999999999,0.0,999,999,99
3022,4,4,6,0,*?*?*?*?*?*?*?*?*?*?*?*?*?*?*?*?*?*?*?*?*?*?,5.9,5.0,91,102047,172,1364,263,70.6,391.7,21.2,7320,26788,3501,447,310,2.6,0,0,9999,99999,9,999999999,0.0,999,999,99
3022,4,4,7,0,*?*?*?*?*?*?*?*?*?*?*?*?*?*?*?*?*?*?*?*?*?*?,6.2,5.8,94,102047,380,1366,266,214.6,540.3,64.4,22239,46627,9523,1204,265,2.6,0,0,9999,99999,9,999999999,0.0,999,999,99
3022,4,4,8,0,*?*?*?*?*?*?*?*?*?*?*?*?*?*?*?*?*?*?*?*?*?*?,8.6,7.1,88,102047,569,1366,278,345.9,581.3,103.8,35917,55398,14588,2044,220,4.1,0,0,9999,99999,9,999999999,0.0,999,999,99
3022,4,4,9,0,*?*?*?*?*?*?*?*?*?*?*?*?*?*?*?*?*?*?*?*?*?*?,10.4,7.4,80,102047,727,1366,286,455.4,599.1,136.6,47495,59235,18507,2947,175,3.6,0,0,9999,99999,9,999999999,0.0,999,999,99
3022,4,4,10,0,*?*?*?*?*?*?*?*?*?*?*?*?*?*?*?*?*?*?*?*?*?*?,13.4,6.6,61,102047,843,1367,296,535.7,608.0,160.7,56086,60967,21210,3844,130,3.6,0,0,9999,99999,9,999999999,0.0,999,999,99
3022,4,4,11,0,*?*?*?*?*?*?*?*?*?*?*?*?*?*?*?*?*?*?*?*?*?*?,14.7,8.4,64,102047,909,1367,306,581.4,612.0,174.4,61006,61688,22680,4503,85,3.6,0,0,9999,99999,9,999999999,0.0,999,999,99
3022,4,4,12,0,*?*?*?*?*?*?*?*?*?*?*?*?*?*?*?*?*?*?*?*?*?*?,15.4,7.6,58,102047,921,1368,307,589.3,612.7,176.8,61864,61800,22933,4633,40,4.6,0,0,9999,99999,9,999999999,0.0,999,999,99
3022,4,4,13,0,*?*?*?*?*?*?*?*?*?*?*?*?*?*?*?*?*?*?*?*?*?*?,15.2,7.3,58,102047,877,1368,305,558.9,610.1,167.7,58588,61355,21967,4162,43,3.6,0,0,9999,99999,9,999999999,0.0,999,999,99
3022,4,4,14,0,*?*?*?*?*?*?*?*?*?*?*?*?*?*?*?*?*?*?*?*?*?*?,15.5,7.1,56,102047,781,1368,306,492.4,603.5,147.7,51446,60122,19776,3327,47,3.6,0,0,9999,99999,9,999999999,0.0,999,999,99
3022,4,4,15,0,*?*?*?*?*?*?*?*?*?*?*?*?*?*?*?*?*?*?*?*?*?*?,15.6,6.7,54,102047,639,1367,306,394.2,590.2,118.3,41010,57362,16354,2411,50,3.6,0,0,9999,99999,9,999999999,0.0,999,999,99
3022,4,4,16,0,*?*?*?*?*?*?*?*?*?*?*?*?*?*?*?*?*?*?*?*?*?*?,15.5,7.0,55,102047,462,1368,306,271.1,562.0,81.3,28101,51178,11755,1545,53,5.7,0,0,9999,99999,9,999999999,0.0,999,999,99
3022,4,4,17,0,*?*?*?*?*?*?*?*?*?*?*?*?*?*?*?*?*?*?*?*?*?*?,15.3,7.1,56,102047,260,1366,305,131.5,483.5,39.4,13679,36605,6102,736,57,4.6,0,0,9999,99999,9,999999999,0.0,999,999,99
3022,4,4,18,0,*?*?*?*?*?*?*?*?*?*?*?*?*?*?*?*?*?*?*?*?*?*?,13.5,8.4,69,102047,49,1371,312,0.0,0.0,0.0,0,0,0,0,60,4.6,3,2,9999,99999,9,999999999,0.0,999,999,99
3022,4,4,19,0,*?*?*?*?*?*?*?*?*?*?*?*?*?*?*?*?*?*?*?*?*?*?,11.2,8.3,80,102047,0,-0,329,0.0,-0.0,0.0,0,0,0,0,105,4.6,10,5,9999,99999,9,999999999,0.0,999,999,99
3022,4,4,20,0,*?*?*?*?*?*?*?*?*?*?*?*?*?*?*?*?*?*?*?*?*?*?,10.2,7.7,82,102047,0,-0,324,0.0,-0.0,0.0,0,0,0,0,150,3.6,10,5,9999,99999,9,999999999,0.0,999,999,99
3022,4,4,21,0,*?*?*?*?*?*?*?*?*?*?*?*?*?*?*?*?*?*?*?*?*?*?,9.6,7.3,83,102047,0,-0,322,0.0,-0.0,0.0,0,0,0,0,195,5.7,10,5,9999,99999,9,999999999,0.0,999,999,99
3022,4,4,22,0,*?*?*?*?*?*?*?*?*?*?*?*?*?*?*?*?*?*?*?*?*?*?,8.5,7.4,90,102047,0,-0,317,0.0,-0.0,0.0,0,0,0,0,240,5.7,10,5,9999,99999,9,999999999,0.0,999,999,99
3022,4,4,23,0,*?*?*?*?*?*?*?*?*?*?*?*?*?*?*?*?*?*?*?*?*?*?,9.5,7.4,85,102047,0,-0,321,0.0,-0.0,0.0,0,0,0,0,285,5.7,10,5,9999,99999,9,999999999,0.0,999,999,99
3022,4,4,24,0,*?*?*?*?*?*?*?*?*?*?*?*?*?*?*?*?*?*?*?*?*?*?,7.3,7.1,96,102047,0,-0,311,0.0,-0.0,0.0,0,0,0,0,350,2.6,10,5,9999,99999,9,999999999,0.0,999,999,99
3022,4,5,1,0,*?*?*?*?*?*?*?*?*?*?*?*?*?*?*?*?*?*?*?*?*?*?,10.7,7.4,81,102110,0,-0,327,0.0,-0.0,0.0,0,0,0,0,328,3.6,10,5,9999,99999,9,999999999,0.0,999,999,99
3022,4,5,2,0,*?*?*?*?*?*?*?*?*?*?*?*?*?*?*?*?*?*?*?*?*?*?,10.9,7.4,79,102110,0,-0,328,0.0,-0.0,0.0,0,0,0,0,327,1.0,10,5,9999,99999,9,999999999,0.1,999,999,99
3022,4,5,3,0,*?*?*?*?*?*?*?*?*?*?*?*?*?*?*?*?*?*?*?*?*?*?,10.7,7.4,80,102110,0,-0,327,0.0,-0.0,0.0,0,0,0,0,325,2.6,10,5,9999,99999,9,999999999,0.3,999,999,99
3022,4,5,4,0,*?*?*?*?*?*?*?*?*?*?*?*?*?*?*?*?*?*?*?*?*?*?,10.5,7.7,83,102110,0,-0,326,0.0,-0.0,0.0,0,0,0,0,323,2.6,10,5,9999,99999,9,999999999,1.3,999,999,99
3022,4,5,5,0,*?*?*?*?*?*?*?*?*?*?*?*?*?*?*?*?*?*?*?*?*?*?,10.6,8.1,84,102110,0,-0,326,0.0,-0.0,0.0,0,0,0,0,322,2.1,10,5,9999,99999,9,999999999,3.1,999,999,99
3022,4,5,6,0,*?*?*?*?*?*?*?*?*?*?*?*?*?*?*?*?*?*?*?*?*?*?,10.8,8.0,83,102110,181,1370,327,22.1,0.0,22.1,2605,-0,2608,856,320,2.1,10,5,9999,99999,9,999999999,2.2,999,999,99
3022,4,5,7,0,*?*?*?*?*?*?*?*?*?*?*?*?*?*?*?*?*?*?*?*?*?*?,10.5,7.0,79,102110,388,1366,326,63.9,0.0,63.9,7433,0,7452,2579,272,3.1,10,5,9999,99999,9,999999999,2.8,999,999,99
3022,4,5,8,0,*?*?*?*?*?*?*?*?*?*?*?*?*?*?*?*?*?*?*?*?*?*?,11.1,7.1,77,102110,577,1367,325,177.0,55.7,153.4,19475,5355,17334,4468,223,3.1,9,5,9999,99999,9,999999999,2.2,999,999,99
3022,4,5,9,0,*?*?*?*?*?*?*?*?*?*?*?*?*?*?*?*?*?*?*?*?*?*?,11.1,6.9,75,102110,734,1365,329,133.6,0.0,133.6,15810,0,15871,6076,175,5.2,10,5,9999,99999,9,999999999,1.7,999,999,99
3022,4,5,10,0,*?*?*?*?*?*?*?*?*?*?*?*?*?*?*?*?*?*?*?*?*?*?,11.7,7.0,73,102110,850,1366,327,272.4,58.2,236.2,30022,5873,26618,7979,127,5.2,9,5,9999,99999,9,999999999,0.5,999,999,99
3022,4,5,11,0,*?*?*?*?*?*?*?*?*?*?*?*?*?*?*?*?*?*?*?*?*?*?,11.7,6.4,70,102110,915,1366,327,295.3,58.6,256.0,32569,5937,28856,9029,78,4.1,9,5,9999,99999,9,999999999,0.5,999,999,99
3022,4,5,12,0,*?*?*?*?*?*?*?*?*?*?*?*?*?*?*?*?*?*?*?*?*?*?,11.9,6.1,68,102110,927,1367,333,172.2,0.0,172.2,20639,0,20730,8274,30,4.1,10,5,9999,99999,9,999999999,0.5,999,999,99
3022,4,5,13,0,*?*?*?*?*?*?*?*?*?*?*?*?*?*?*?*?*?*?*?*?*?*?,12.0,6.4,68,102110,883,1367,329,283.8,58.4,246.1,31350,5854,27808,8490,28,3.6,9,5,9999,99999,9,999999999,3.1,999,999,99
3022,4,5,14,0,*?*?*?*?*?*?*?*?*?*?*?*?*?*?*?*?*?*?*?*?*?*?,11.8,5.8,66,102110,786,1365,332,144.0,0.0,144.0,17091,0,17160,6659,27,3.1,10,5,9999,99999,9,999999999,3.4,999,999,99
3022,4,5,15,0,*?*?*?*?*?*?*?*?*?*?*?*?*?*?*?*?*?*?*?*?*?*?,12.1,5.8,65,102110,645,1367,334,115.5,0.0,115.5,13615,0,13663,5104,25,4.6,10,5,9999,99999,9,999999999,0.4,999,999,99
3022,4,5,16,0,*?*?*?*?*?*?*?*?*?*?*?*?*?*?*?*?*?*?*?*?*?*?,12.4,6.2,67,102110,467,1365,335,79.8,0.0,79.8,9327,0,9354,3314,23,5.2,10,5,9999,99999,9,999999999,0.0,999,999,99
3022,4,5,17,0,*?*?*?*?*?*?*?*?*?*?*?*?*?*?*?*?*?*?*?*?*?*?,12.1,8.5,79,102110,266,1365,333,39.4,0.0,39.4,4590,0,4599,1535,22,5.7,10,5,9999,99999,9,999999999,0.0,999,999,99
3022,4,5,18,0,*?*?*?*?*?*?*?*?*?*?*?*?*?*?*?*?*?*?*?*?*?*?,12.3,8.7,78,102110,55,1364,334,0.0,0.0,0.0,0,0,0,0,20,4.6,10,5,9999,99999,9,999999999,0.1,999,999,99
3022,4,5,19,0,*?*?*?*?*?*?*?*?*?*?*?*?*?*?*?*?*?*?*?*?*?*?,12.0,8.9,81,102110,0,-0,333,0.0,-0.0,0.0,0,0,0,0,70,2.6,10,5,9999,99999,9,999999999,0.0,999,999,99
3022,4,5,20,0,*?*?*?*?*?*?*?*?*?*?*?*?*?*?*?*?*?*?*?*?*?*?,11.6,8.8,83,102110,0,-0,331,0.0,-0.0,0.0,0,0,0,0,120,4.1,10,5,9999,99999,9,999999999,0.0,999,999,99
3022,4,5,21,0,*?*?*?*?*?*?*?*?*?*?*?*?*?*?*?*?*?*?*?*?*?*?,11.3,8.5,83,102110,0,-0,329,0.0,-0.0,0.0,0,0,0,0,170,3.1,10,5,9999,99999,9,999999999,0.0,999,999,99
3022,4,5,22,0,*?*?*?*?*?*?*?*?*?*?*?*?*?*?*?*?*?*?*?*?*?*?,11.5,8.8,83,102110,0,-0,330,0.0,-0.0,0.0,0,0,0,0,220,4.1,10,5,9999,99999,9,999999999,0.0,999,999,99
3022,4,5,23,0,*?*?*?*?*?*?*?*?*?*?*?*?*?*?*?*?*?*?*?*?*?*?,10.8,7.6,80,102110,0,-0,327,0.0,-0.0,0.0,0,0,0,0,270,4.1,10,5,9999,99999,9,999999999,0.0,999,999,99
3022,4,5,24,0,*?*?*?*?*?*?*?*?*?*?*?*?*?*?*?*?*?*?*?*?*?*?,10.5,7.4,82,102110,0,-0,326,0.0,-0.0,0.0,0,0,0,0,330,1.0,10,5,9999,99999,9,999999999,0.0,999,999,99
3022,4,6,1,0,*?*?*?*?*?*?*?*?*?*?*?*?*?*?*?*?*?*?*?*?*?*?,8.4,6.7,89,102557,0,-0,316,0.0,-0.0,0.0,0,0,0,0,320,1.5,10,5,9999,99999,9,999999999,0.0,999,999,99
3022,4,6,2,0,*?*?*?*?*?*?*?*?*?*?*?*?*?*?*?*?*?*?*?*?*?*?,7.6,6.2,91,102557,0,-0,313,0.0,-0.0,0.0,0,0,0,0,320,1.5,10,5,9999,99999,9,999999999,0.0,999,999,99
3022,4,6,3,0,*?*?*?*?*?*?*?*?*?*?*?*?*?*?*?*?*?*?*?*?*?*?,6.8,5.8,93,102557,0,-0,310,0.0,-0.0,0.0,0,0,0,0,320,1.5,10,5,9999,99999,9,999999999,0.0,999,999,99
3022,4,6,4,0,*?*?*?*?*?*?*?*?*?*?*?*?*?*?*?*?*?*?*?*?*?*?,6.8,5.6,92,102557,0,-0,310,0.0,-0.0,0.0,0,0,0,0,320,1.5,10,5,9999,99999,9,999999999,0.0,999,999,99
3022,4,6,5,0,*?*?*?*?*?*?*?*?*?*?*?*?*?*?*?*?*?*?*?*?*?*?,6.9,5.3,90,102557,0,-0,302,0.0,-0.0,0.0,0,0,0,0,320,2.6,8,4,9999,99999,9,999999999,0.0,999,999,99
3022,4,6,6,0,*?*?*?*?*?*?*?*?*?*?*?*?*?*?*?*?*?*?*?*?*?*?,7.0,5.3,89,102557,189,1368,298,64.6,167.1,41.6,6774,10333,5597,742,320,2.6,7,4,9999,99999,9,999999999,0.0,999,999,99
3022,4,6,7,0,*?*?*?*?*?*?*?*?*?*?*?*?*?*?*?*?*?*?*?*?*?*?,7.5,5.3,86,102557,396,1367,291,210.5,381.4,100.0,21891,33217,12708,1875,318,3.6,5,3,9999,99999,9,999999999,0.0,999,999,99
3022,4,6,8,0,*?*?*?*?*?*?*?*?*?*?*?*?*?*?*?*?*?*?*?*?*?*?,8.5,5.6,82,102557,584,1365,304,281.3,234.7,180.9,29842,23544,20401,3926,317,3.1,7,4,9999,99999,9,999999999,0.0,999,999,99
3022,4,6,9,0,*?*?*?*?*?*?*?*?*?*?*?*?*?*?*?*?*?*?*?*?*?*?,10.3,5.9,74,102557,741,1365,312,367.4,241.6,236.2,39232,25324,26163,5609,315,4.1,7,4,9999,99999,9,999999999,0.0,999,999,99
3022,4,6,10,0,*?*?*?*?*?*?*?*?*?*?*?*?*?*?*?*?*?*?*?*?*?*?,11.7,7.1,73,102557,857,1366,319,430.4,245.0,276.8,46214,26123,30271,7194,313,3.6,7,4,9999,99999,9,999999999,0.0,999,999,99
3022,4,6,11,0,*?*?*?*?*?*?*?*?*?*?*?*?*?*?*?*?*?*?*?*?*?*?,11.7,6.7,72,102557,922,1366,319,466.1,246.5,299.7,50207,26453,32554,8315,312,4.1,7,4,9999,99999,9,999999999,0.0,999,999,99
3022,4,6,12,0,*?*?*?*?*?*?*?*?*?*?*?*?*?*?*?*?*?*?*?*?*?*?,13.3,7.4,68,102557,933,1366,322,523.6,343.5,289.0,56642,36912,31554,8045,310,4.1,6,3,9999,99999,9,999999999,0.0,999,999,99
3022,4,6,13,0,*?*?*?*?*?*?*?*?*?*?*?*?*?*?*?*?*?*?*?*?*?*?,13.0,7.7,70,102557,888,1365,325,447.8,245.8,288.0,48158,26293,31387,7717,312,3.6,7,4,9999,99999,9,999999999,0.0,999,999,99
3022,4,6,14,0,*?*?*?*?*?*?*?*?*?*?*?*?*?*?*?*?*?*?*?*?*?*?,13.4,7.9,69,102557,792,1365,339,145.3,0.0,145.3,17267,0,17336,6728,313,4.6,10,5,9999,99999,9,999999999,0.0,999,999,99
3022,4,6,15,0,*?*?*?*?*?*?*?*?*?*?*?*?*?*?*?*?*?*?*?*?*?*?,13.3,8.0,70,102557,651,1366,335,202.8,56.6,175.9,22302,5577,19816,5312,315,3.6,9,5,9999,99999,9,999999999,0.0,999,999,99
3022,4,6,16,0,*?*?*?*?*?*?*?*?*?*?*?*?*?*?*?*?*?*?*?*?*?*?,12.9,9.1,77,102557,473,1365,333,140.8,54.0,122.1,15458,5051,13771,3389,317,3.6,9,5,9999,99999,9,999999999,0.0,999,999,99
3022,4,6,17,0,*?*?*?*?*?*?*?*?*?*?*?*?*?*?*?*?*?*?*?*?*?*?,12.9,8.9,77,102557,272,1365,333,70.5,47.0,61.1,7767,3684,7163,1314,318,3.6,9,5,9999,99999,9,999999999,0.0,999,999,99
3022,4,6,18,0,*?*?*?*?*?*?*?*?*?*?*?*?*?*?*?*?*?*?*?*?*?*?,12.7,8.4,75,102557,61,1359,332,0.0,0.0,0.0,0,0,0,0,320,1.5,9,5,9999,99999,9,999999999,0.0,999,999,99
3022,4,6,19,0,*?*?*?*?*?*?*?*?*?*?*?*?*?*?*?*?*?*?*?*?*?*?,11.1,8.5,84,102557,0,-0,328,0.0,-0.0,0.0,0,0,0,0,298,4.1,10,5,9999,99999,9,999999999,0.0,999,999,99
3022,4,6,20,0,*?*?*?*?*?*?*?*?*?*?*?*?*?*?*?*?*?*?*?*?*?*?,9.4,6.7,83,102557,0,-0,321,0.0,-0.0,0.0,0,0,0,0,277,5.2,10,5,9999,99999,9,999999999,0.0,999,999,99
3022,4,6,21,0,*?*?*?*?*?*?*?*?*?*?*?*?*?*?*?*?*?*?*?*?*?*?,9.4,7.3,87,102557,0,-0,321,0.0,-0.0,0.0,0,0,0,0,255,4.1,10,5,9999,99999,9,999999999,0.0,999,999,99
3022,4,6,22,0,*?*?*?*?*?*?*?*?*?*?*?*?*?*?*?*?*?*?*?*?*?*?,8.9,6.2,84,102557,0,-0,319,0.0,-0.0,0.0,0,0,0,0,233,4.6,10,5,9999,99999,9,999999999,0.0,999,999,99
3022,4,6,23,0,*?*?*?*?*?*?*?*?*?*?*?*?*?*?*?*?*?*?*?*?*?*?,8.4,6.4,88,102557,0,-0,317,0.0,-0.0,0.0,0,0,0,0,212,3.1,10,5,9999,99999,9,999999999,0.0,999,999,99
3022,4,6,24,0,*?*?*?*?*?*?*?*?*?*?*?*?*?*?*?*?*?*?*?*?*?*?,10.1,7.1,82,102557,0,-0,324,0.0,-0.0,0.0,0,0,0,0,320,1.5,10,5,9999,99999,9,999999999,0.0,999,999,99
3022,4,7,1,0,*?*?*?*?*?*?*?*?*?*?*?*?*?*?*?*?*?*?*?*?*?*?,6.1,6.1,100,101870,0,-0,306,0.0,-0.0,0.0,0,0,0,0,187,3.1,10,5,9999,99999,9,999999999,0.0,999,999,99
3022,4,7,2,0,*?*?*?*?*?*?*?*?*?*?*?*?*?*?*?*?*?*?*?*?*?*?,4.8,4.8,100,101870,0,-0,301,0.0,-0.0,0.0,0,0,0,0,183,3.6,10,5,9999,99999,9,999999999,0.0,999,999,99
3022,4,7,3,0,*?*?*?*?*?*?*?*?*?*?*?*?*?*?*?*?*?*?*?*?*?*?,4.5,4.5,100,101870,0,-0,300,0.0,-0.0,0.0,0,0,0,0,180,3.6,10,5,9999,99999,9,999999999,0.1,999,999,99
3022,4,7,4,0,*?*?*?*?*?*?*?*?*?*?*?*?*?*?*?*?*?*?*?*?*?*?,4.2,4.1,100,101870,0,-0,298,0.0,-0.0,0.0,0,0,0,0,177,3.1,10,5,9999,99999,9,999999999,0.6,999,999,99
3022,4,7,5,0,*?*?*?*?*?*?*?*?*?*?*?*?*?*?*?*?*?*?*?*?*?*?,4.0,3.9,100,101870,0,-0,298,0.0,-0.0,0.0,0,0,0,0,173,2.6,10,5,9999,99999,9,999999999,0.9,999,999,99
3022,4,7,6,0,*?*?*?*?*?*?*?*?*?*?*?*?*?*?*?*?*?*?*?*?*?*?,4.2,4.3,100,101870,197,1368,294,44.1,40.7,38.2,4901,2733,4556,807,170,4.6,9,5,9999,99999,9,999999999,0.6,999,999,99
3022,4,7,7,0,*?*?*?*?*?*?*?*?*?*?*?*?*?*?*?*?*?*?*?*?*?*?,4.6,4.6,100,101870,403,1363,292,154.3,131.6,115.4,16792,11907,13212,2574,165,4.1,8,4,9999,99999,9,999999999,0.2,999,999,99
3022,4,7,8,0,*?*?*?*?*?*?*?*?*?*?*?*?*?*?*?*?*?*?*?*?*?*?,6.0,5.6,100,101870,592,1366,290,316.7,327.3,174.8,33732,32949,19817,3767,160,3.1,6,3,9999,99999,9,999999999,0.0,999,999,99
3022,4,7,9,0,*?*?*?*?*?*?*?*?*?*?*?*?*?*?*?*?*?*?*?*?*?*?,7.7,6.6,96,101870,748,1364,301,371.4,241.8,238.8,39671,25385,26424,5700,155,2.6,7,4,9999,99999,9,999999999,0.0,999,999,99
3022,4,7,10,0,*?*?*?*?*?*?*?*?*?*?*?*?*?*?*?*?*?*?*?*?*?*?,8.6,5.8,86,101870,863,1365,301,481.7,341.2,265.9,51928,36439,29238,6893,150,2.1,6,3,9999,99999,9,999999999,0.0,999,999,99
3022,4,7,11,0,*?*?*?*?*?*?*?*?*?*?*?*?*?*?*?*?*?*?*?*?*?*?,9.2,4.5,76,101870,928,1365,302,521.1,343.4,287.6,56355,36887,31413,7970,145,2.1,6,3,9999,99999,9,999999999,0.0,999,999,99
3022,4,7,12,0,*?*?*?*?*?*?*?*?*?*?*?*?*?*?*?*?*?*?*?*?*?*?,10.0,3.6,67,101870,938,1364,315,402.4,147.5,301.0,44133,15603,33458,8947,140,3.6,8,4,9999,99999,9,999999999,0.0,999,999,99
3022,4,7,13,0,*?*?*?*?*?*?*?*?*?*?*?*?*?*?*?*?*?*?*?*?*?*?,9.7,3.6,68,101870,894,1365,309,451.3,245.9,290.2,48542,26310,31621,7825,140,5.2,7,4,9999,99999,9,999999999,0.1,999,999,99
3022,4,7,14,0,*?*?*?*?*?*?*?*?*?*?*?*?*?*?*?*?*?*?*?*?*?*?,10.1,4.6,72,101870,798,1365,315,337.2,145.4,252.2,36864,15182,28214,6708,140,3.6,8,4,9999,99999,9,999999999,0.0,999,999,99
3022,4,7,15,0,*?*?*?*?*?*?*?*?*?*?*?*?*?*?*?*?*?*?*?*?*?*?,10.4,4.3,69,101870,656,1364,317,271.5,142.3,203.1,29604,14487,22881,4988,140,3.6,8,4,9999,99999,9,999999999,0.1,999,999,99
3022,4,7,16,0,*?*?*?*?*?*?*?*?*?*?*?*?*?*?*?*?*?*?*?*?*?*?,10.2,4.8,73,101870,479,1365,325,82.3,0.0,82.3,9613,0,9642,3428,140,3.1,10,5,9999,99999,9,999999999,0.1,999,999,99
3022,4,7,17,0,*?*?*?*?*?*?*?*?*?*?*?*?*?*?*?*?*?*?*?*?*?*?,9.3,4.5,75,101870,278,1364,316,72.6,47.4,63.0,7997,3747,7372,1355,140,3.1,9,5,9999,99999,9,999999999,0.0,999,999,99
3022,4,7,18,0,*?*?*?*?*?*?*?*?*?*?*?*?*?*?*?*?*?*?*?*?*?*?,9.1,4.6,77,101870,67,1355,320,0.0,0.0,0.0,0,0,0,0,140,2.1,10,5,9999,99999,9,999999999,0.0,999,999,99
3022,4,7,19,0,*?*?*?*?*?*?*?*?*?*?*?*?*?*?*?*?*?*?*?*?*?*?,7.8,5.5,89,101870,0,-0,314,0.0,-0.0,0.0,0,0,0,0,133,2.1,10,5,9999,99999,9,999999999,0.4,999,999,99
3022,4,7,20,0,*?*?*?*?*?*?*?*?*?*?*?*?*?*?*?*?*?*?*?*?*?*?,7.1,5.8,95,101870,0,-0,311,0.0,-0.0,0.0,0,0,0,0,127,3.1,10,5,9999,99999,9,999999999,0.2,999,999,99
3022,4,7,21,0,*?*?*?*?*?*?*?*?*?*?*?*?*?*?*?*?*?*?*?*?*?*?,6.3,4.8,95,101870,0,-0,307,0.0,-0.0,0.0,0,0,0,0,120,2.1,10,5,9999,99999,9,999999999,0.0,999,999,99
3022,4,7,22,0,*?*?*?*?*?*?*?*?*?*?*?*?*?*?*?*?*?*?*?*?*?*?,5.6,5.0,100,101870,0,-0,304,0.0,-0.0,0.0,0,0,0,0,113,0.0,10,5,9999,99999,9,999999999,0.0,999,999,99
3022,4,7,23,0,*?*?*?*?*?*?*?*?*?*?*?*?*?*?*?*?*?*?*?*?*?*?,6.1,5.5,100,101870,0,-0,307,0.0,-0.0,0.0,0,0,0,0,107,1.0,10,5,9999,99999,9,999999999,0.0,999,999,99
3022,4,7,24,0,*?*?*?*?*?*?*?*?*?*?*?*?*?*?*?*?*?*?*?*?*?*?,7.9,6.7,96,101870,0,-0,314,0.0,-0.0,0.0,0,0,0,0,190,2.6,10,5,9999,99999,9,999999999,0.0,999,999,99
3022,4,8,1,0,*?*?*?*?*?*?*?*?*?*?*?*?*?*?*?*?*?*?*?*?*?*?,6.7,3.4,78,100679,0,-0,310,0.0,-0.0,0.0,0,0,0,0,137,1.0,10,5,9999,99999,9,999999999,0.0,999,999,99
3022,4,8,2,0,*?*?*?*?*?*?*?*?*?*?*?*?*?*?*?*?*?*?*?*?*?*?,6.9,2.3,71,100679,0,-0,311,0.0,-0.0,0.0,0,0,0,0,173,1.0,10,5,9999,99999,9,999999999,0.0,999,999,99
3022,4,8,3,0,*?*?*?*?*?*?*?*?*?*?*?*?*?*?*?*?*?*?*?*?*?*?,6.6,1.7,69,100679,0,-0,309,0.0,-0.0,0.0,0,0,0,0,210,0.5,10,5,9999,99999,9,999999999,0.0,999,999,99
3022,4,8,4,0,*?*?*?*?*?*?*?*?*?*?*?*?*?*?*?*?*?*?*?*?*?*?,6.5,2.1,72,100679,0,-0,309,0.0,-0.0,0.0,0,0,0,0,247,1.0,10,5,9999,99999,9,999999999,0.0,999,999,99
3022,4,8,5,0,*?*?*?*?*?*?*?*?*?*?*?*?*?*?*?*?*?*?*?*?*?*?,6.3,2.5,75,100679,0,-0,298,0.0,-0.0,0.0,0,0,0,0,283,1.0,8,4,9999,99999,9,999999999,0.0,999,999,99
3022,4,8,6,0,*?*?*?*?*?*?*?*?*?*?*?*?*?*?*?*?*?*?*?*?*?*?,6.5,2.7,75,100679,205,1367,285,86.9,304.2,41.3,8840,20443,6124,728,320,1.0,5,3,9999,99999,9,999999999,0.0,999,999,99
3022,4,8,7,0,*?*?*?*?*?*?*?*?*?*?*?*?*?*?*?*?*?*?*?*?*?*?,6.6,2.3,72,100679,411,1364,280,229.2,447.3,94.4,24080,39540,12182,1757,283,2.1,4,2,9999,99999,9,999999999,0.0,999,999,99
3022,4,8,8,0,*?*?*?*?*?*?*?*?*?*?*?*?*?*?*?*?*?*?*?*?*?*?,7.1,2.7,71,100679,599,1365,287,342.5,409.6,162.7,35671,39983,19811,3306,247,3.6,5,3,9999,99999,9,999999999,0.0,999,999,99
3022,4,8,9,0,*?*?*?*?*?*?*?*?*?*?*?*?*?*?*?*?*?*?*?*?*?*?,9.0,3.2,66,100679,755,1364,291,460.8,489.5,189.9,48756,49681,22966,4234,210,3.1,4,2,9999,99999,9,999999999,0.0,999,999,99
3022,4,8,10,0,*?*?*?*?*?*?*?*?*?*?*?*?*?*?*?*?*?*?*?*?*?*?,9.8,3.2,62,100679,869,1363,279,555.1,603.5,170.4,58066,60585,22223,4188,173,2.1,1,0,9999,99999,9,999999999,0.0,999,999,99
3022,4,8,11,0,*?*?*?*?*?*?*?*?*?*?*?*?*?*?*?*?*?*?*?*?*?*?,10.5,3.2,60,100679,934,1364,282,600.0,607.2,184.2,62900,61226,23672,4912,137,3.6,1,0,9999,99999,9,999999999,0.0,999,999,99
3022,4,8,12,0,*?*?*?*?*?*?*?*?*?*?*?*?*?*?*?*?*?*?*?*?*?*?,10.3,3.9,64,100679,944,1364,297,588.2,499.6,242.3,62665,51747,28422,6674,100,3.6,4,2,9999,99999,9,999999999,0.0,999,999,99
3022,4,8,13,0,*?*?*?*?*?*?*?*?*?*?*?*?*?*?*?*?*?*?*?*?*?*?,10.6,4.6,65,100679,900,1364,313,454.6,246.1,292.3,48914,26354,31817,7934,98,4.1,7,4,9999,99999,9,999999999,0.0,999,999,99
3022,4,8,14,0,*?*?*?*?*?*?*?*?*?*?*?*?*?*?*?*?*?*?*?*?*?*?,10.6,5.0,67,100679,803,1363,290,507.8,579.4,166.6,52750,57606,21743,3778,97,3.6,2,1,9999,99999,9,999999999,0.0,999,999,99
3022,4,8,15,0,*?*?*?*?*?*?*?*?*?*?*?*?*?*?*?*?*?*?*?*?*?*?,10.8,3.4,59,100679,662,1365,289,409.7,567.5,134.4,42372,55192,18137,2733,95,4.1,2,1,9999,99999,9,999999999,0.0,999,999,99
3022,4,8,16,0,*?*?*?*?*?*?*?*?*?*?*?*?*?*?*?*?*?*?*?*?*?*?,10.7,3.8,61,100679,485,1365,294,284.4,509.9,103.2,30216,47484,13371,1947,93,4.6,3,2,9999,99999,9,999999999,0.0,999,999,99
3022,4,8,17,0,*?*?*?*?*?*?*?*?*?*?*?*?*?*?*?*?*?*?*?*?*?*?,10.4,4.5,66,100679,284,1364,303,138.4,349.0,65.7,14454,26596,8626,1195,92,3.1,5,3,9999,99999,9,999999999,0.0,999,999,99
3022,4,8,18,0,*?*?*?*?*?*?*?*?*?*?*?*?*?*?*?*?*?*?*?*?*?*?,9.9,3.2,62,100679,74,1371,314,1.4,6.7,1.1,195,242,220,17,90,3.1,8,4,9999,99999,9,999999999,0.0,999,999,99
3022,4,8,19,0,*?*?*?*?*?*?*?*?*?*?*?*?*?*?*?*?*?*?*?*?*?*?,9.2,3.0,64,100679,0,-0,321,0.0,-0.0,0.0,0,0,0,0,93,3.6,10,5,9999,99999,9,999999999,0.0,999,999,99
3022,4,8,20,0,*?*?*?*?*?*?*?*?*?*?*?*?*?*?*?*?*?*?*?*?*?*?,8.3,3.2,69,100679,0,-0,317,0.0,-0.0,0.0,0,0,0,0,97,2.6,10,5,9999,99999,9,999999999,0.0,999,999,99
3022,4,8,21,0,*?*?*?*?*?*?*?*?*?*?*?*?*?*?*?*?*?*?*?*?*?*?,8.6,3.9,71,100679,0,-0,318,0.0,-0.0,0.0,0,0,0,0,100,1.5,10,5,9999,99999,9,999999999,0.0,999,999,99
3022,4,8,22,0,*?*?*?*?*?*?*?*?*?*?*?*?*?*?*?*?*?*?*?*?*?*?,7.6,3.2,73,100679,0,-0,314,0.0,-0.0,0.0,0,0,0,0,103,3.1,10,5,9999,99999,9,999999999,0.0,999,999,99
3022,4,8,23,0,*?*?*?*?*?*?*?*?*?*?*?*?*?*?*?*?*?*?*?*?*?*?,7.8,4.8,80,100679,0,-0,314,0.0,-0.0,0.0,0,0,0,0,107,3.1,10,5,9999,99999,9,999999999,0.0,999,999,99
3022,4,8,24,0,*?*?*?*?*?*?*?*?*?*?*?*?*?*?*?*?*?*?*?*?*?*?,6.6,4.5,85,100679,0,-0,309,0.0,-0.0,0.0,0,0,0,0,100,2.1,10,5,9999,99999,9,999999999,0.0,999,999,99
3022,4,9,1,0,*?*?*?*?*?*?*?*?*?*?*?*?*?*?*?*?*?*?*?*?*?*?,7.3,5.3,87,100070,0,-0,312,0.0,-0.0,0.0,0,0,0,0,103,1.0,10,5,9999,99999,9,999999999,0.0,999,999,99
3022,4,9,2,0,*?*?*?*?*?*?*?*?*?*?*?*?*?*?*?*?*?*?*?*?*?*?,6.8,5.5,91,100070,0,-0,310,0.0,-0.0,0.0,0,0,0,0,97,0.5,10,5,9999,99999,9,999999999,0.0,999,999,99
3022,4,9,3,0,*?*?*?*?*?*?*?*?*?*?*?*?*?*?*?*?*?*?*?*?*?*?,6.6,5.9,95,100070,0,-0,309,0.0,-0.0,0.0,0,0,0,0,90,0.5,10,5,9999,99999,9,999999999,0.0,999,999,99
3022,4,9,4,0,*?*?*?*?*?*?*?*?*?*?*?*?*?*?*?*?*?*?*?*?*?*?,6.4,5.6,94,100070,0,-0,308,0.0,-0.0,0.0,0,0,0,0,83,0.5,10,5,9999,99999,9,999999999,0.0,999,999,99
3022,4,9,5,0,*?*?*?*?*?*?*?*?*?*?*?*?*?*?*?*?*?*?*?*?*?*?,6.6,5.3,92,100070,2,1656,309,0.0,0.0,0.0,0,0,0,0,77,1.0,10,5,9999,99999,9,999999999,0.0,999,999,99
3022,4,9,6,0,*?*?*?*?*?*?*?*?*?*?*?*?*?*?*?*?*?*?*?*?*?*?,6.8,5.9,94,100070,212,1361,305,49.7,42.4,43.1,5506,2970,5104,913,70,1.5,9,5,9999,99999,9,999999999,0.0,999,999,99
3022,4,9,7,0,*?*?*?*?*?*?*?*?*?*?*?*?*?*?*?*?*?*?*?*?*?*?,6.9,5.6,91,100070,418,1362,306,121.9,52.8,105.7,13379,4808,11931,2867,68,2.6,9,5,9999,99999,9,999999999,0.0,999,999,99
3022,4,9,8,0,*?*?*?*?*?*?*?*?*?*?*?*?*?*?*?*?*?*?*?*?*?*?,7.5,5.5,87,100070,606,1363,308,187.6,56.1,162.6,20615,5477,18327,4804,67,1.0,9,5,9999,99999,9,999999999,0.0,999,999,99
3022,4,9,9,0,*?*?*?*?*?*?*?*?*?*?*?*?*?*?*?*?*?*?*?*?*?*?,9.2,6.7,85,100070,762,1363,316,242.2,57.6,210.0,26663,5775,23657,6737,65,1.0,9,5,9999,99999,9,999999999,0.0,999,999,99
3022,4,9,10,0,*?*?*?*?*?*?*?*?*?*?*?*?*?*?*?*?*?*?*?*?*?*?,10.0,7.6,85,100070,876,1364,320,282.1,58.4,244.6,31095,5912,27555,8411,63,1.0,9,5,9999,99999,9,999999999,0.0,999,999,99
3022,4,9,11,0,*?*?*?*?*?*?*?*?*?*?*?*?*?*?*?*?*?*?*?*?*?*?,10.3,8.0,85,100070,940,1363,325,175.4,0.0,175.4,21035,0,21128,8451,62,2.6,10,5,9999,99999,9,999999999,0.0,999,999,99
3022,4,9,12,0,*?*?*?*?*?*?*?*?*?*?*?*?*?*?*?*?*?*?*?*?*?*?,10.8,7.7,81,100070,950,1363,323,308.1,58.8,267.2,33987,5979,30094,9667,60,3.6,9,5,9999,99999,9,999999999,0.0,999,999,99
3022,4,9,13,0,*?*?*?*?*?*?*?*?*?*?*?*?*?*?*?*?*?*?*?*?*?*?,10.5,6.6,77,100070,905,1363,326,168.4,0.0,168.4,20150,0,20238,8046,62,3.6,10,5,9999,99999,9,999999999,0.0,999,999,99
3022,4,9,14,0,*?*?*?*?*?*?*?*?*?*?*?*?*?*?*?*?*?*?*?*?*?*?,10.8,7.0,78,100070,809,1364,323,258.7,58.0,224.3,28486,5838,25262,7395,63,3.6,9,5,9999,99999,9,999999999,0.0,999,999,99
3022,4,9,15,0,*?*?*?*?*?*?*?*?*?*?*?*?*?*?*?*?*?*?*?*?*?*?,10.7,5.5,70,100070,667,1363,327,120.3,0.0,120.3,14198,0,14249,5356,65,3.1,10,5,9999,99999,9,999999999,0.0,999,999,99
3022,4,9,16,0,*?*?*?*?*?*?*?*?*?*?*?*?*?*?*?*?*?*?*?*?*?*?,11.0,6.1,72,100070,490,1363,328,84.6,0.0,84.6,9896,0,9925,3541,67,3.1,10,5,9999,99999,9,999999999,0.0,999,999,99
3022,4,9,17,0,*?*?*?*?*?*?*?*?*?*?*?*?*?*?*?*?*?*?*?*?*?*?,10.5,6.7,77,100070,290,1364,326,44.2,0.0,44.2,5152,0,5162,1734,68,2.6,10,5,9999,99999,9,999999999,0.0,999,999,99
3022,4,9,18,0,*?*?*?*?*?*?*?*?*?*?*?*?*?*?*?*?*?*?*?*?*?*?,10.2,7.4,83,100070,80,1368,325,1.9,0.0,1.9,249,-0,248,77,70,3.6,10,5,9999,99999,9,999999999,0.0,999,999,99
3022,4,9,19,0,*?*?*?*?*?*?*?*?*?*?*?*?*?*?*?*?*?*?*?*?*?*?,9.7,7.3,84,100070,0,-0,322,0.0,-0.0,0.0,0,0,0,0,68,3.6,10,5,9999,99999,9,999999999,0.0,999,999,99
3022,4,9,20,0,*?*?*?*?*?*?*?*?*?*?*?*?*?*?*?*?*?*?*?*?*?*?,8.3,7.0,92,100070,0,-0,316,0.0,-0.0,0.0,0,0,0,0,67,3.1,10,5,9999,99999,9,999999999,0.0,999,999,99
3022,4,9,21,0,*?*?*?*?*?*?*?*?*?*?*?*?*?*?*?*?*?*?*?*?*?*?,8.0,7.3,95,100070,0,-0,315,0.0,-0.0,0.0,0,0,0,0,65,3.1,10,5,9999,99999,9,999999999,0.0,999,999,99
3022,4,9,22,0,*?*?*?*?*?*?*?*?*?*?*?*?*?*?*?*?*?*?*?*?*?*?,7.9,7.3,96,100070,0,-0,314,0.0,-0.0,0.0,0,0,0,0,63,3.6,10,5,9999,99999,9,999999999,0.2,999,999,99
3022,4,9,23,0,*?*?*?*?*?*?*?*?*?*?*?*?*?*?*?*?*?*?*?*?*?*?,7.8,7.1,95,100070,0,-0,314,0.0,-0.0,0.0,0,0,0,0,62,3.6,10,5,9999,99999,9,999999999,0.2,999,999,99
3022,4,9,24,0,*?*?*?*?*?*?*?*?*?*?*?*?*?*?*?*?*?*?*?*?*?*?,8.1,5.1,81,100070,0,-0,315,0.0,-0.0,0.0,0,0,0,0,110,1.0,10,5,9999,99999,9,999999999,0.0,999,999,99
3022,4,10,1,0,*?*?*?*?*?*?*?*?*?*?*?*?*?*?*?*?*?*?*?*?*?*?,6.9,6.7,99,100309,0,-0,310,0.0,-0.0,0.0,0,0,0,0,73,5.2,10,5,9999,99999,9,999999999,5.7,999,999,99
3022,4,10,2,0,*?*?*?*?*?*?*?*?*?*?*?*?*?*?*?*?*?*?*?*?*?*?,6.6,6.6,100,100309,0,-0,309,0.0,-0.0,0.0,0,0,0,0,87,4.6,10,5,9999,99999,9,999999999,1.6,999,999,99
3022,4,10,3,0,*?*?*?*?*?*?*?*?*?*?*?*?*?*?*?*?*?*?*?*?*?*?,6.3,6.2,100,100309,0,-0,307,0.0,-0.0,0.0,0,0,0,0,100,3.1,10,5,9999,99999,9,999999999,0.0,999,999,99
3022,4,10,4,0,*?*?*?*?*?*?*?*?*?*?*?*?*?*?*?*?*?*?*?*?*?*?,6.6,6.1,98,100309,0,-0,309,0.0,-0.0,0.0,0,0,0,0,113,1.5,10,5,9999,99999,9,999999999,0.0,999,999,99
3022,4,10,5,0,*?*?*?*?*?*?*?*?*?*?*?*?*?*?*?*?*?*?*?*?*?*?,6.9,6.6,99,100309,10,1402,310,0.0,0.0,0.0,0,0,0,0,127,1.5,10,5,9999,99999,9,999999999,0.2,999,999,99
3022,4,10,6,0,*?*?*?*?*?*?*?*?*?*?*?*?*?*?*?*?*?*?*?*?*?*?,6.6,5.1,91,100309,220,1362,309,30.2,0.0,30.2,3533,0,3539,1169,140,1.0,10,5,9999,99999,9,999999999,1.4,999,999,99
3022,4,10,7,0,*?*?*?*?*?*?*?*?*?*?*?*?*?*?*?*?*?*?*?*?*?*?,6.5,4.6,88,100309,426,1363,308,71.7,0.0,71.7,8361,0,8384,2934,140,2.1,10,5,9999,99999,9,999999999,1.4,999,999,99
3022,4,10,8,0,*?*?*?*?*?*?*?*?*?*?*?*?*?*?*?*?*?*?*?*?*?*?,7.6,4.6,82,100309,613,1363,313,109.5,0.0,109.5,12869,0,12913,4783,140,2.1,10,5,9999,99999,9,999999999,1.4,999,999,99
3022,4,10,9,0,*?*?*?*?*?*?*?*?*?*?*?*?*?*?*?*?*?*?*?*?*?*?,8.2,4.6,78,100309,768,1362,316,140.9,0.0,140.9,16715,0,16781,6478,140,1.0,10,5,9999,99999,9,999999999,0.4,999,999,99
3022,4,10,10,0,*?*?*?*?*?*?*?*?*?*?*?*?*?*?*?*?*?*?*?*?*?*?,8.8,3.2,69,100309,882,1362,319,163.8,0.0,163.8,19574,0,19658,7782,140,1.0,10,5,9999,99999,9,999999999,0.0,999,999,99
3022,4,10,11,0,*?*?*?*?*?*?*?*?*?*?*?*?*?*?*?*?*?*?*?*?*?*?,8.6,2.9,67,100309,946,1363,318,176.7,0.0,176.7,21199,0,21294,8526,140,1.0,10,5,9999,99999,9,999999999,0.1,999,999,99
3022,4,10,12,0,*?*?*?*?*?*?*?*?*?*?*?*?*?*?*?*?*?*?*?*?*?*?,9.4,3.9,69,100309,956,1363,322,178.6,0.0,178.6,21450,0,21546,8640,140,1.0,10,5,9999,99999,9,999999999,0.0,999,999,99
3022,4,10,13,0,*?*?*?*?*?*?*?*?*?*?*?*?*?*?*?*?*?*?*?*?*?*?,9.2,3.8,69,100309,911,1363,321,169.6,0.0,169.6,20302,0,20391,8116,142,0.5,10,5,9999,99999,9,999999999,0.1,999,999,99
3022,4,10,14,0,*?*?*?*?*?*?*?*?*?*?*?*?*?*?*?*?*?*?*?*?*?*?,9.0,4.1,72,100309,814,1362,320,150.1,0.0,150.1,17860,0,17933,6998,143,1.0,10,5,9999,99999,9,999999999,0.1,999,999,99
3022,4,10,15,0,*?*?*?*?*?*?*?*?*?*?*?*?*?*?*?*?*?*?*?*?*?*?,8.9,4.3,73,100309,673,1363,319,121.5,0.0,121.5,14341,0,14393,5419,145,1.0,10,5,9999,99999,9,999999999,0.0,999,999,99
3022,4,10,16,0,*?*?*?*?*?*?*?*?*?*?*?*?*?*?*?*?*?*?*?*?*?*?,9.1,3.0,67,100309,496,1363,320,85.8,0.0,85.8,10036,0,10066,3598,147,2.6,10,5,9999,99999,9,999999999,0.0,999,999,99
3022,4,10,17,0,*?*?*?*?*?*?*?*?*?*?*?*?*?*?*?*?*?*?*?*?*?*?,9.1,5.8,80,100309,296,1365,320,45.4,0.0,45.4,5291,0,5302,1784,148,2.6,10,5,9999,99999,9,999999999,0.0,999,999,99
3022,4,10,18,0,*?*?*?*?*?*?*?*?*?*?*?*?*?*?*?*?*?*?*?*?*?*?,8.7,6.6,87,100309,86,1366,318,3.1,0.0,3.1,400,-0,400,126,150,2.1,10,5,9999,99999,9,999999999,0.0,999,999,99
3022,4,10,19,0,*?*?*?*?*?*?*?*?*?*?*?*?*?*?*?*?*?*?*?*?*?*?,8.1,5.9,86,100309,0,-0,315,0.0,-0.0,0.0,0,0,0,0,143,2.1,10,5,9999,99999,9,999999999,0.0,999,999,99
3022,4,10,20,0,*?*?*?*?*?*?*?*?*?*?*?*?*?*?*?*?*?*?*?*?*?*?,7.7,6.1,90,100309,0,-0,313,0.0,-0.0,0.0,0,0,0,0,137,1.5,10,5,9999,99999,9,999999999,0.0,999,999,99
3022,4,10,21,0,*?*?*?*?*?*?*?*?*?*?*?*?*?*?*?*?*?*?*?*?*?*?,7.9,5.6,86,100309,0,-0,314,0.0,-0.0,0.0,0,0,0,0,130,1.5,10,5,9999,99999,9,999999999,0.5,999,999,99
3022,4,10,22,0,*?*?*?*?*?*?*?*?*?*?*?*?*?*?*?*?*?*?*?*?*?*?,6.9,4.8,87,100309,0,-0,310,0.0,-0.0,0.0,0,0,0,0,123,1.0,10,5,9999,99999,9,999999999,0.0,999,999,99
3022,4,10,23,0,*?*?*?*?*?*?*?*?*?*?*?*?*?*?*?*?*?*?*?*?*?*?,7.2,4.3,83,100309,0,-0,312,0.0,-0.0,0.0,0,0,0,0,117,1.0,10,5,9999,99999,9,999999999,0.0,999,999,99
3022,4,10,24,0,*?*?*?*?*?*?*?*?*?*?*?*?*?*?*?*?*?*?*?*?*?*?,7.6,7.0,96,100309,0,-0,313,0.0,-0.0,0.0,0,0,0,0,60,5.2,10,5,9999,99999,9,999999999,4.6,999,999,99
3022,4,11,1,0,*?*?*?*?*?*?*?*?*?*?*?*?*?*?*?*?*?*?*?*?*?*?,6.9,6.2,95,99726.7,0,-0,310,0.0,-0.0,0.0,0,0,0,0,113,1.0,10,5,9999,99999,9,999999999,0.0,999,999,99
3022,4,11,2,0,*?*?*?*?*?*?*?*?*?*?*?*?*?*?*?*?*?*?*?*?*?*?,6.4,6.4,99,99726.7,0,-0,308,0.0,-0.0,0.0,0,0,0,0,117,1.0,10,5,9999,99999,9,999999999,0.0,999,999,99
3022,4,11,3,0,*?*?*?*?*?*?*?*?*?*?*?*?*?*?*?*?*?*?*?*?*?*?,6.3,6.4,99,99726.7,0,-0,307,0.0,-0.0,0.0,0,0,0,0,120,1.0,10,5,9999,99999,9,999999999,0.0,999,999,99
[truncated: 1,086,242 more chars]
