# Supplementary material for: Future weather dataset for fourteen UK sites
Source: Data Brief. 2016 Aug 3;8:1308–10. doi: 10.1016/j.dib.2016.07.057 (PMC4990658; doi:10.1016/j.dib.2016.07.057)
Supplement: Supplementary file 2 — Supplementary material [file mmc2.zip › 09_10th_PET_2050s_09 Newcastle.epw]

LOCATION,4300570,-,UK,WG data,03240,55.00,-1.57,0,20
DESIGN CONDITIONS,0
TYPICAL/EXTREME PERIODS,0
GROUND TEMPERATURES,1,1.0,,,,7.8,10.3,13.1,15.0,17.5,17.8,16.5,14.0,11.0,8.3,6.6,6.4
HOLIDAYS/DAYLIGHT SAVINGS,No,0,0,0
COMMENTS 1,created by using UKCP09 weather generator outputs
COMMENTS 2,wind speed wind direction and pressure based on observations at station id 03240
DATA PERIODS,1,1,Data,Sunday,1/1,12/31
3003,1,1,1,0,*?*?*?*?*?*?*?*?*?*?*?*?*?*?*?*?*?*?*?*?*?*?,1.5,1.3,100,99971.3,0,-0,287,0.0,-0.0,0.0,0,0,0,0,233,5.2,10,5,9999,99999,9,999999999,0.0,999,999,99
3003,1,1,2,0,*?*?*?*?*?*?*?*?*?*?*?*?*?*?*?*?*?*?*?*?*?*?,1.2,0.8,100,99971.3,0,-0,286,0.0,-0.0,0.0,0,0,0,0,237,7.7,10,5,9999,99999,9,999999999,1.6,999,999,99
3003,1,1,3,0,*?*?*?*?*?*?*?*?*?*?*?*?*?*?*?*?*?*?*?*?*?*?,0.8,-0.2,97,99971.3,0,-0,285,0.0,-0.0,0.0,0,0,0,0,240,6.7,10,5,9999,99999,9,999999999,1.3,999,999,99
3003,1,1,4,0,*?*?*?*?*?*?*?*?*?*?*?*?*?*?*?*?*?*?*?*?*?*?,0.3,-0.4,99,99971.3,0,-0,283,0.0,-0.0,0.0,0,0,0,0,243,7.2,10,5,9999,99999,9,999999999,0.5,999,999,99
3003,1,1,5,0,*?*?*?*?*?*?*?*?*?*?*?*?*?*?*?*?*?*?*?*?*?*?,0.5,-0.0,100,99971.3,0,-0,283,0.0,-0.0,0.0,0,0,0,0,247,8.8,10,5,9999,99999,9,999999999,0.0,999,999,99
3003,1,1,6,0,*?*?*?*?*?*?*?*?*?*?*?*?*?*?*?*?*?*?*?*?*?*?,0.8,0.8,100,99971.3,0,-0,285,0.0,-0.0,0.0,0,0,0,0,250,9.3,10,5,9999,99999,9,999999999,0.1,999,999,99
3003,1,1,7,0,*?*?*?*?*?*?*?*?*?*?*?*?*?*?*?*?*?*?*?*?*?*?,0.7,0.6,100,99971.3,0,-0,284,0.0,-0.0,0.0,0,0,0,0,252,7.7,10,5,9999,99999,9,999999999,2.9,999,999,99
3003,1,1,8,0,*?*?*?*?*?*?*?*?*?*?*?*?*?*?*?*?*?*?*?*?*?*?,1.5,1.5,100,99971.3,0,-0,287,0.0,-0.0,0.0,0,0,0,0,253,11.3,10,5,9999,99999,9,999999999,0.6,999,999,99
3003,1,1,9,0,*?*?*?*?*?*?*?*?*?*?*?*?*?*?*?*?*?*?*?*?*?*?,1.4,1.5,100,99971.3,119,1408,287,9.0,0.0,9.0,1104,-0,1104,358,255,11.8,10,5,9999,99999,9,999999999,0.0,999,999,99
3003,1,1,10,0,*?*?*?*?*?*?*?*?*?*?*?*?*?*?*?*?*?*?*?*?*?*?,1.7,1.7,100,99971.3,224,1414,284,51.0,42.8,44.2,5658,3022,5245,937,257,8.8,9,5,9999,99999,9,999999999,0.0,999,999,99
3003,1,1,11,0,*?*?*?*?*?*?*?*?*?*?*?*?*?*?*?*?*?*?*?*?*?*?,4.5,2.1,88,99971.3,282,1412,295,70.7,47.1,61.3,7805,3693,7201,1318,258,7.7,9,5,9999,99999,9,999999999,0.0,999,999,99
3003,1,1,12,0,*?*?*?*?*?*?*?*?*?*?*?*?*?*?*?*?*?*?*?*?*?*?,5.6,2.9,86,99971.3,291,1415,300,73.5,47.6,63.7,8113,3777,7481,1373,260,9.8,9,5,9999,99999,9,999999999,0.0,999,999,99
3003,1,1,13,0,*?*?*?*?*?*?*?*?*?*?*?*?*?*?*?*?*?*?*?*?*?*?,5.7,1.7,79,99971.3,248,1411,300,59.2,44.8,51.4,6555,3322,6064,1095,263,10.3,9,5,9999,99999,9,999999999,0.0,999,999,99
3003,1,1,14,0,*?*?*?*?*?*?*?*?*?*?*?*?*?*?*?*?*?*?*?*?*?*?,5.3,1.3,79,99971.3,158,1410,304,16.6,0.0,16.6,1977,-0,1979,647,267,11.3,10,5,9999,99999,9,999999999,0.0,999,999,99
3003,1,1,15,0,*?*?*?*?*?*?*?*?*?*?*?*?*?*?*?*?*?*?*?*?*?*?,5.5,2.9,87,99971.3,27,1429,304,0.0,0.0,0.0,0,0,0,0,270,6.7,10,5,9999,99999,9,999999999,0.0,999,999,99
3003,1,1,16,0,*?*?*?*?*?*?*?*?*?*?*?*?*?*?*?*?*?*?*?*?*?*?,4.8,3.8,97,99971.3,0,-0,301,0.0,-0.0,0.0,0,0,0,0,273,8.8,10,5,9999,99999,9,999999999,0.1,999,999,99
3003,1,1,17,0,*?*?*?*?*?*?*?*?*?*?*?*?*?*?*?*?*?*?*?*?*?*?,4.4,3.6,99,99971.3,0,-0,299,0.0,-0.0,0.0,0,0,0,0,277,7.7,10,5,9999,99999,9,999999999,0.2,999,999,99
3003,1,1,18,0,*?*?*?*?*?*?*?*?*?*?*?*?*?*?*?*?*?*?*?*?*?*?,3.0,2.1,97,99971.3,0,-0,294,0.0,-0.0,0.0,0,0,0,0,280,7.7,10,5,9999,99999,9,999999999,0.9,999,999,99
3003,1,1,19,0,*?*?*?*?*?*?*?*?*?*?*?*?*?*?*?*?*?*?*?*?*?*?,2.6,1.5,97,99971.3,0,-0,292,0.0,-0.0,0.0,0,0,0,0,277,7.7,10,5,9999,99999,9,999999999,0.4,999,999,99
3003,1,1,20,0,*?*?*?*?*?*?*?*?*?*?*?*?*?*?*?*?*?*?*?*?*?*?,3.2,2.5,98,99971.3,0,-0,294,0.0,-0.0,0.0,0,0,0,0,273,6.7,10,5,9999,99999,9,999999999,1.3,999,999,99
3003,1,1,21,0,*?*?*?*?*?*?*?*?*?*?*?*?*?*?*?*?*?*?*?*?*?*?,2.1,1.5,100,99971.3,0,-0,290,0.0,-0.0,0.0,0,0,0,0,270,6.2,10,5,9999,99999,9,999999999,0.3,999,999,99
3003,1,1,22,0,*?*?*?*?*?*?*?*?*?*?*?*?*?*?*?*?*?*?*?*?*?*?,1.8,1.5,100,99971.3,0,-0,289,0.0,-0.0,0.0,0,0,0,0,267,6.7,10,5,9999,99999,9,999999999,1.1,999,999,99
3003,1,1,23,0,*?*?*?*?*?*?*?*?*?*?*?*?*?*?*?*?*?*?*?*?*?*?,1.3,1.0,100,99971.3,0,-0,287,0.0,-0.0,0.0,0,0,0,0,263,4.6,10,5,9999,99999,9,999999999,1.9,999,999,99
3003,1,1,24,0,*?*?*?*?*?*?*?*?*?*?*?*?*?*?*?*?*?*?*?*?*?*?,2.2,1.5,100,99971.3,0,-0,290,0.0,-0.0,0.0,0,0,0,0,230,4.1,10,5,9999,99999,9,999999999,0.0,999,999,99
3003,1,2,1,0,*?*?*?*?*?*?*?*?*?*?*?*?*?*?*?*?*?*?*?*?*?*?,1.2,1.3,100,101518,0,-0,286,0.0,-0.0,0.0,0,0,0,0,257,5.2,10,5,9999,99999,9,999999999,0.0,999,999,99
3003,1,2,2,0,*?*?*?*?*?*?*?*?*?*?*?*?*?*?*?*?*?*?*?*?*?*?,1.4,1.3,100,101518,0,-0,287,0.0,-0.0,0.0,0,0,0,0,253,7.7,10,5,9999,99999,9,999999999,0.2,999,999,99
3003,1,2,3,0,*?*?*?*?*?*?*?*?*?*?*?*?*?*?*?*?*?*?*?*?*?*?,1.8,1.7,100,101518,0,-0,289,0.0,-0.0,0.0,0,0,0,0,250,6.7,10,5,9999,99999,9,999999999,0.0,999,999,99
3003,1,2,4,0,*?*?*?*?*?*?*?*?*?*?*?*?*?*?*?*?*?*?*?*?*?*?,2.1,1.7,100,101518,0,-0,290,0.0,-0.0,0.0,0,0,0,0,247,7.2,10,5,9999,99999,9,999999999,0.0,999,999,99
3003,1,2,5,0,*?*?*?*?*?*?*?*?*?*?*?*?*?*?*?*?*?*?*?*?*?*?,1.5,-1.9,98,101518,0,-0,288,0.0,-0.0,0.0,0,0,0,0,243,8.8,10,5,9999,99999,9,999999999,0.0,999,999,99
3003,1,2,6,0,*?*?*?*?*?*?*?*?*?*?*?*?*?*?*?*?*?*?*?*?*?*?,0.9,-1.3,100,101518,0,-0,285,0.0,-0.0,0.0,0,0,0,0,240,9.3,10,5,9999,99999,9,999999999,0.0,999,999,99
3003,1,2,7,0,*?*?*?*?*?*?*?*?*?*?*?*?*?*?*?*?*?*?*?*?*?*?,1.5,1.3,100,101518,0,-0,287,0.0,-0.0,0.0,0,0,0,0,232,7.7,10,5,9999,99999,9,999999999,0.0,999,999,99
3003,1,2,8,0,*?*?*?*?*?*?*?*?*?*?*?*?*?*?*?*?*?*?*?*?*?*?,1.9,1.5,100,101518,0,-0,289,0.0,-0.0,0.0,0,0,0,0,223,11.3,10,5,9999,99999,9,999999999,0.0,999,999,99
3003,1,2,9,0,*?*?*?*?*?*?*?*?*?*?*?*?*?*?*?*?*?*?*?*?*?*?,2.3,1.3,100,101518,120,1408,286,16.0,25.0,13.9,1839,1290,1726,288,215,11.8,9,5,9999,99999,9,999999999,0.0,999,999,99
3003,1,2,10,0,*?*?*?*?*?*?*?*?*?*?*?*?*?*?*?*?*?*?*?*?*?*?,2.6,1.3,100,101518,225,1411,283,68.2,107.8,51.0,7273,7095,6188,931,207,8.8,8,4,9999,99999,9,999999999,0.1,999,999,99
3003,1,2,11,0,*?*?*?*?*?*?*?*?*?*?*?*?*?*?*?*?*?*?*?*?*?*?,3.9,3.4,100,101518,284,1413,288,94.5,118.5,70.7,10343,9281,8220,1520,198,7.7,8,4,9999,99999,9,999999999,0.1,999,999,99
3003,1,2,12,0,*?*?*?*?*?*?*?*?*?*?*?*?*?*?*?*?*?*?*?*?*?*?,4.2,1.5,100,101518,293,1414,294,74.3,47.7,64.4,8194,3799,7553,1387,190,9.8,9,5,9999,99999,9,999999999,0.0,999,999,99
3003,1,2,13,0,*?*?*?*?*?*?*?*?*?*?*?*?*?*?*?*?*?*?*?*?*?*?,4.2,0.8,100,101518,251,1414,299,34.6,0.0,34.6,4052,0,4058,1351,198,10.3,10,5,9999,99999,9,999999999,0.0,999,999,99
3003,1,2,14,0,*?*?*?*?*?*?*?*?*?*?*?*?*?*?*?*?*?*?*?*?*?*?,4.3,2.3,100,101518,161,1412,294,29.8,34.7,25.8,3348,2083,3124,540,207,11.3,9,5,9999,99999,9,999999999,0.0,999,999,99
3003,1,2,15,0,*?*?*?*?*?*?*?*?*?*?*?*?*?*?*?*?*?*?*?*?*?*?,3.9,3.8,100,101518,30,1423,293,0.0,0.0,0.0,0,0,0,0,215,6.7,9,5,9999,99999,9,999999999,0.0,999,999,99
3003,1,2,16,0,*?*?*?*?*?*?*?*?*?*?*?*?*?*?*?*?*?*?*?*?*?*?,3.4,3.4,100,101518,0,-0,295,0.0,-0.0,0.0,0,0,0,0,223,8.8,10,5,9999,99999,9,999999999,0.0,999,999,99
3003,1,2,17,0,*?*?*?*?*?*?*?*?*?*?*?*?*?*?*?*?*?*?*?*?*?*?,3.3,3.2,100,101518,0,-0,295,0.0,-0.0,0.0,0,0,0,0,232,7.7,10,5,9999,99999,9,999999999,0.0,999,999,99
3003,1,2,18,0,*?*?*?*?*?*?*?*?*?*?*?*?*?*?*?*?*?*?*?*?*?*?,2.6,2.7,100,101518,0,-0,292,0.0,-0.0,0.0,0,0,0,0,240,7.7,10,5,9999,99999,9,999999999,0.0,999,999,99
3003,1,2,19,0,*?*?*?*?*?*?*?*?*?*?*?*?*?*?*?*?*?*?*?*?*?*?,3.4,3.2,100,101518,0,-0,295,0.0,-0.0,0.0,0,0,0,0,232,7.7,10,5,9999,99999,9,999999999,0.0,999,999,99
3003,1,2,20,0,*?*?*?*?*?*?*?*?*?*?*?*?*?*?*?*?*?*?*?*?*?*?,2.7,2.7,100,101518,0,-0,292,0.0,-0.0,0.0,0,0,0,0,223,6.7,10,5,9999,99999,9,999999999,0.0,999,999,99
3003,1,2,21,0,*?*?*?*?*?*?*?*?*?*?*?*?*?*?*?*?*?*?*?*?*?*?,2.2,2.1,100,101518,0,-0,290,0.0,-0.0,0.0,0,0,0,0,215,6.2,10,5,9999,99999,9,999999999,0.5,999,999,99
3003,1,2,22,0,*?*?*?*?*?*?*?*?*?*?*?*?*?*?*?*?*?*?*?*?*?*?,2.4,2.5,100,101518,0,-0,291,0.0,-0.0,0.0,0,0,0,0,207,6.7,10,5,9999,99999,9,999999999,0.0,999,999,99
3003,1,2,23,0,*?*?*?*?*?*?*?*?*?*?*?*?*?*?*?*?*?*?*?*?*?*?,2.2,2.1,100,101518,0,-0,290,0.0,-0.0,0.0,0,0,0,0,198,4.6,10,5,9999,99999,9,999999999,0.1,999,999,99
3003,1,2,24,0,*?*?*?*?*?*?*?*?*?*?*?*?*?*?*?*?*?*?*?*?*?*?,0.9,0.8,100,101518,0,-0,285,0.0,-0.0,0.0,0,0,0,0,260,4.1,10,5,9999,99999,9,999999999,0.6,999,999,99
3003,1,3,1,0,*?*?*?*?*?*?*?*?*?*?*?*?*?*?*?*?*?*?*?*?*?*?,1.9,1.9,100,102426,0,-0,289,0.0,-0.0,0.0,0,0,0,0,203,5.2,10,5,9999,99999,9,999999999,1.4,999,999,99
3003,1,3,2,0,*?*?*?*?*?*?*?*?*?*?*?*?*?*?*?*?*?*?*?*?*?*?,1.8,1.9,100,102426,0,-0,289,0.0,-0.0,0.0,0,0,0,0,217,7.7,10,5,9999,99999,9,999999999,1.8,999,999,99
3003,1,3,3,0,*?*?*?*?*?*?*?*?*?*?*?*?*?*?*?*?*?*?*?*?*?*?,1.4,1.3,100,102426,0,-0,287,0.0,-0.0,0.0,0,0,0,0,230,6.7,10,5,9999,99999,9,999999999,0.2,999,999,99
3003,1,3,4,0,*?*?*?*?*?*?*?*?*?*?*?*?*?*?*?*?*?*?*?*?*?*?,0.8,0.8,100,102426,0,-0,285,0.0,-0.0,0.0,0,0,0,0,243,7.2,10,5,9999,99999,9,999999999,0.1,999,999,99
3003,1,3,5,0,*?*?*?*?*?*?*?*?*?*?*?*?*?*?*?*?*?*?*?*?*?*?,1.6,1.7,100,102426,0,-0,288,0.0,-0.0,0.0,0,0,0,0,257,8.8,10,5,9999,99999,9,999999999,0.0,999,999,99
3003,1,3,6,0,*?*?*?*?*?*?*?*?*?*?*?*?*?*?*?*?*?*?*?*?*?*?,2.4,2.3,100,102426,0,-0,291,0.0,-0.0,0.0,0,0,0,0,270,9.3,10,5,9999,99999,9,999999999,0.0,999,999,99
3003,1,3,7,0,*?*?*?*?*?*?*?*?*?*?*?*?*?*?*?*?*?*?*?*?*?*?,1.9,1.9,100,102426,0,-0,289,0.0,-0.0,0.0,0,0,0,0,267,7.7,10,5,9999,99999,9,999999999,0.0,999,999,99
3003,1,3,8,0,*?*?*?*?*?*?*?*?*?*?*?*?*?*?*?*?*?*?*?*?*?*?,2.7,1.7,100,102426,0,-0,292,0.0,-0.0,0.0,0,0,0,0,263,11.3,10,5,9999,99999,9,999999999,0.0,999,999,99
3003,1,3,9,0,*?*?*?*?*?*?*?*?*?*?*?*?*?*?*?*?*?*?*?*?*?*?,2.1,0.2,96,102426,122,1418,285,16.4,25.3,14.2,1882,1315,1766,295,260,11.8,9,5,9999,99999,9,999999999,0.0,999,999,99
3003,1,3,10,0,*?*?*?*?*?*?*?*?*?*?*?*?*?*?*?*?*?*?*?*?*?*?,3.1,2.5,100,102426,227,1414,289,52.0,43.1,45.1,5764,3059,5343,956,257,8.8,9,5,9999,99999,9,999999999,0.0,999,999,99
3003,1,3,11,0,*?*?*?*?*?*?*?*?*?*?*?*?*?*?*?*?*?*?*?*?*?*?,4.5,4.3,100,102426,286,1413,295,72.0,47.3,62.4,7944,3731,7327,1342,253,7.7,9,5,9999,99999,9,999999999,0.0,999,999,99
3003,1,3,12,0,*?*?*?*?*?*?*?*?*?*?*?*?*?*?*?*?*?*?*?*?*?*?,5.2,4.6,100,102426,295,1412,298,75.1,47.8,65.1,8238,3913,7381,1696,250,9.8,9,5,9999,99999,9,999999999,0.0,999,999,99
3003,1,3,13,0,*?*?*?*?*?*?*?*?*?*?*?*?*?*?*?*?*?*?*?*?*?*?,5.2,4.5,100,102426,254,1415,298,61.0,45.2,52.9,6753,3373,6251,1129,240,10.3,9,5,9999,99999,9,999999999,0.5,999,999,99
3003,1,3,14,0,*?*?*?*?*?*?*?*?*?*?*?*?*?*?*?*?*?*?*?*?*?*?,5.3,2.7,91,102426,164,1411,303,17.7,0.0,17.7,2109,-0,2111,691,230,11.3,10,5,9999,99999,9,999999999,0.3,999,999,99
3003,1,3,15,0,*?*?*?*?*?*?*?*?*?*?*?*?*?*?*?*?*?*?*?*?*?*?,5.0,2.9,95,102426,33,1412,302,0.0,0.0,0.0,0,0,0,0,220,6.7,10,5,9999,99999,9,999999999,0.0,999,999,99
3003,1,3,16,0,*?*?*?*?*?*?*?*?*?*?*?*?*?*?*?*?*?*?*?*?*?*?,5.1,2.7,94,102426,0,-0,303,0.0,-0.0,0.0,0,0,0,0,210,8.8,10,5,9999,99999,9,999999999,0.1,999,999,99
3003,1,3,17,0,*?*?*?*?*?*?*?*?*?*?*?*?*?*?*?*?*?*?*?*?*?*?,3.8,2.7,100,102426,0,-0,297,0.0,-0.0,0.0,0,0,0,0,200,7.7,10,5,9999,99999,9,999999999,0.0,999,999,99
3003,1,3,18,0,*?*?*?*?*?*?*?*?*?*?*?*?*?*?*?*?*?*?*?*?*?*?,3.3,2.3,100,102426,0,-0,295,0.0,-0.0,0.0,0,0,0,0,190,7.7,10,5,9999,99999,9,999999999,0.0,999,999,99
3003,1,3,19,0,*?*?*?*?*?*?*?*?*?*?*?*?*?*?*?*?*?*?*?*?*?*?,2.7,2.3,100,102426,0,-0,292,0.0,-0.0,0.0,0,0,0,0,200,7.7,10,5,9999,99999,9,999999999,0.1,999,999,99
3003,1,3,20,0,*?*?*?*?*?*?*?*?*?*?*?*?*?*?*?*?*?*?*?*?*?*?,3.4,2.7,100,102426,0,-0,295,0.0,-0.0,0.0,0,0,0,0,210,6.7,10,5,9999,99999,9,999999999,2.5,999,999,99
3003,1,3,21,0,*?*?*?*?*?*?*?*?*?*?*?*?*?*?*?*?*?*?*?*?*?*?,1.8,0.2,98,102426,0,-0,289,0.0,-0.0,0.0,0,0,0,0,220,6.2,10,5,9999,99999,9,999999999,3.9,999,999,99
3003,1,3,22,0,*?*?*?*?*?*?*?*?*?*?*?*?*?*?*?*?*?*?*?*?*?*?,2.8,2.5,100,102426,0,-0,293,0.0,-0.0,0.0,0,0,0,0,230,6.7,10,5,9999,99999,9,999999999,3.1,999,999,99
3003,1,3,23,0,*?*?*?*?*?*?*?*?*?*?*?*?*?*?*?*?*?*?*?*?*?*?,0.9,0.8,100,102426,0,-0,285,0.0,-0.0,0.0,0,0,0,0,240,4.6,10,5,9999,99999,9,999999999,0.4,999,999,99
3003,1,3,24,0,*?*?*?*?*?*?*?*?*?*?*?*?*?*?*?*?*?*?*?*?*?*?,1.9,1.9,100,102426,0,-0,289,0.0,-0.0,0.0,0,0,0,0,190,4.1,10,5,9999,99999,9,999999999,0.3,999,999,99
3003,1,4,1,0,*?*?*?*?*?*?*?*?*?*?*?*?*?*?*?*?*?*?*?*?*?*?,0.1,-0.2,100,103058,0,-0,282,0.0,-0.0,0.0,0,0,0,0,248,5.2,10,5,9999,99999,9,999999999,0.1,999,999,99
3003,1,4,2,0,*?*?*?*?*?*?*?*?*?*?*?*?*?*?*?*?*?*?*?*?*?*?,1.1,-0.6,100,103058,0,-0,286,0.0,-0.0,0.0,0,0,0,0,247,7.7,10,5,9999,99999,9,999999999,0.0,999,999,99
3003,1,4,3,0,*?*?*?*?*?*?*?*?*?*?*?*?*?*?*?*?*?*?*?*?*?*?,1.9,1.0,100,103058,0,-0,289,0.0,-0.0,0.0,0,0,0,0,245,6.7,10,5,9999,99999,9,999999999,0.0,999,999,99
3003,1,4,4,0,*?*?*?*?*?*?*?*?*?*?*?*?*?*?*?*?*?*?*?*?*?*?,1.2,1.3,100,103058,0,-0,286,0.0,-0.0,0.0,0,0,0,0,243,7.2,10,5,9999,99999,9,999999999,0.0,999,999,99
3003,1,4,5,0,*?*?*?*?*?*?*?*?*?*?*?*?*?*?*?*?*?*?*?*?*?*?,1.2,1.0,100,103058,0,-0,286,0.0,-0.0,0.0,0,0,0,0,242,8.8,10,5,9999,99999,9,999999999,0.0,999,999,99
3003,1,4,6,0,*?*?*?*?*?*?*?*?*?*?*?*?*?*?*?*?*?*?*?*?*?*?,0.8,0.8,100,103058,0,-0,285,0.0,-0.0,0.0,0,0,0,0,240,9.3,10,5,9999,99999,9,999999999,0.0,999,999,99
3003,1,4,7,0,*?*?*?*?*?*?*?*?*?*?*?*?*?*?*?*?*?*?*?*?*?*?,0.6,0.4,100,103058,0,-0,284,0.0,-0.0,0.0,0,0,0,0,240,7.7,10,5,9999,99999,9,999999999,0.0,999,999,99
3003,1,4,8,0,*?*?*?*?*?*?*?*?*?*?*?*?*?*?*?*?*?*?*?*?*?*?,0.7,0.6,100,103058,0,-0,284,0.0,-0.0,0.0,0,0,0,0,240,11.3,10,5,9999,99999,9,999999999,0.0,999,999,99
3003,1,4,9,0,*?*?*?*?*?*?*?*?*?*?*?*?*?*?*?*?*?*?*?*?*?*?,1.5,1.5,100,103058,123,1415,278,22.3,64.7,16.7,2474,2829,2176,275,240,11.8,8,4,9999,99999,9,999999999,0.0,999,999,99
3003,1,4,10,0,*?*?*?*?*?*?*?*?*?*?*?*?*?*?*?*?*?*?*?*?*?*?,3.6,3.2,100,103058,228,1410,283,82.3,181.6,52.9,8764,12071,6399,971,240,8.8,7,4,9999,99999,9,999999999,0.0,999,999,99
3003,1,4,11,0,*?*?*?*?*?*?*?*?*?*?*?*?*?*?*?*?*?*?*?*?*?*?,5.5,3.2,100,103058,288,1412,295,96.3,119.0,72.1,10541,9390,8373,1551,240,7.7,8,4,9999,99999,9,999999999,0.0,999,999,99
3003,1,4,12,0,*?*?*?*?*?*?*?*?*?*?*?*?*?*?*?*?*?*?*?*?*?*?,7.0,4.3,98,103058,298,1414,293,131.9,280.4,72.8,13700,21469,9455,1332,240,9.8,6,3,9999,99999,9,999999999,0.0,999,999,99
3003,1,4,13,0,*?*?*?*?*?*?*?*?*?*?*?*?*?*?*?*?*?*?*?*?*?*?,7.1,4.8,100,103058,256,1410,294,107.7,265.8,59.5,11234,18972,7843,1076,242,10.3,6,3,9999,99999,9,999999999,0.0,999,999,99
3003,1,4,14,0,*?*?*?*?*?*?*?*?*?*?*?*?*?*?*?*?*?*?*?*?*?*?,7.0,5.0,100,103058,167,1410,293,55.4,209.5,30.6,5917,11915,4275,535,243,11.3,6,3,9999,99999,9,999999999,0.0,999,999,99
3003,1,4,15,0,*?*?*?*?*?*?*?*?*?*?*?*?*?*?*?*?*?*?*?*?*?*?,6.9,6.6,100,103058,36,1397,306,0.0,0.0,0.0,0,0,0,0,245,6.7,9,5,9999,99999,9,999999999,0.0,999,999,99
3003,1,4,16,0,*?*?*?*?*?*?*?*?*?*?*?*?*?*?*?*?*?*?*?*?*?*?,6.4,6.2,100,103058,0,-0,308,0.0,-0.0,0.0,0,0,0,0,247,8.8,10,5,9999,99999,9,999999999,0.0,999,999,99
3003,1,4,17,0,*?*?*?*?*?*?*?*?*?*?*?*?*?*?*?*?*?*?*?*?*?*?,4.9,4.8,100,103058,0,-0,301,0.0,-0.0,0.0,0,0,0,0,248,7.7,10,5,9999,99999,9,999999999,0.0,999,999,99
3003,1,4,18,0,*?*?*?*?*?*?*?*?*?*?*?*?*?*?*?*?*?*?*?*?*?*?,3.7,3.6,100,103058,0,-0,296,0.0,-0.0,0.0,0,0,0,0,250,7.7,10,5,9999,99999,9,999999999,0.0,999,999,99
3003,1,4,19,0,*?*?*?*?*?*?*?*?*?*?*?*?*?*?*?*?*?*?*?*?*?*?,3.5,3.6,100,103058,0,-0,296,0.0,-0.0,0.0,0,0,0,0,255,7.7,10,5,9999,99999,9,999999999,0.0,999,999,99
3003,1,4,20,0,*?*?*?*?*?*?*?*?*?*?*?*?*?*?*?*?*?*?*?*?*?*?,2.8,2.9,100,103058,0,-0,293,0.0,-0.0,0.0,0,0,0,0,260,6.7,10,5,9999,99999,9,999999999,0.0,999,999,99
3003,1,4,21,0,*?*?*?*?*?*?*?*?*?*?*?*?*?*?*?*?*?*?*?*?*?*?,2.8,2.7,100,103058,0,-0,293,0.0,-0.0,0.0,0,0,0,0,265,6.2,10,5,9999,99999,9,999999999,0.0,999,999,99
3003,1,4,22,0,*?*?*?*?*?*?*?*?*?*?*?*?*?*?*?*?*?*?*?*?*?*?,1.6,1.5,100,103058,0,-0,288,0.0,-0.0,0.0,0,0,0,0,270,6.7,10,5,9999,99999,9,999999999,0.0,999,999,99
3003,1,4,23,0,*?*?*?*?*?*?*?*?*?*?*?*?*?*?*?*?*?*?*?*?*?*?,2.4,2.5,100,103058,0,-0,291,0.0,-0.0,0.0,0,0,0,0,275,4.6,10,5,9999,99999,9,999999999,0.0,999,999,99
3003,1,4,24,0,*?*?*?*?*?*?*?*?*?*?*?*?*?*?*?*?*?*?*?*?*?*?,-1.0,-1.1,100,103058,0,-0,277,0.0,-0.0,0.0,0,0,0,0,250,4.1,10,5,9999,99999,9,999999999,0.4,999,999,99
3003,1,5,1,0,*?*?*?*?*?*?*?*?*?*?*?*?*?*?*?*?*?*?*?*?*?*?,4.3,4.1,98,102900,0,-0,299,0.0,-0.0,0.0,0,0,0,0,272,5.2,10,5,9999,99999,9,999999999,0.0,999,999,99
3003,1,5,2,0,*?*?*?*?*?*?*?*?*?*?*?*?*?*?*?*?*?*?*?*?*?*?,5.3,5.0,98,102900,0,-0,303,0.0,-0.0,0.0,0,0,0,0,263,7.7,10,5,9999,99999,9,999999999,0.0,999,999,99
3003,1,5,3,0,*?*?*?*?*?*?*?*?*?*?*?*?*?*?*?*?*?*?*?*?*?*?,4.3,4.3,100,102900,0,-0,299,0.0,-0.0,0.0,0,0,0,0,255,6.7,10,5,9999,99999,9,999999999,0.5,999,999,99
3003,1,5,4,0,*?*?*?*?*?*?*?*?*?*?*?*?*?*?*?*?*?*?*?*?*?*?,3.2,3.2,100,102900,0,-0,294,0.0,-0.0,0.0,0,0,0,0,247,7.2,10,5,9999,99999,9,999999999,0.4,999,999,99
3003,1,5,5,0,*?*?*?*?*?*?*?*?*?*?*?*?*?*?*?*?*?*?*?*?*?*?,4.0,3.9,100,102900,0,-0,298,0.0,-0.0,0.0,0,0,0,0,238,8.8,10,5,9999,99999,9,999999999,0.3,999,999,99
3003,1,5,6,0,*?*?*?*?*?*?*?*?*?*?*?*?*?*?*?*?*?*?*?*?*?*?,4.5,4.5,100,102900,0,-0,300,0.0,-0.0,0.0,0,0,0,0,230,9.3,10,5,9999,99999,9,999999999,0.7,999,999,99
3003,1,5,7,0,*?*?*?*?*?*?*?*?*?*?*?*?*?*?*?*?*?*?*?*?*?*?,4.9,5.0,100,102900,0,-0,301,0.0,-0.0,0.0,0,0,0,0,230,7.7,10,5,9999,99999,9,999999999,0.3,999,999,99
3003,1,5,8,0,*?*?*?*?*?*?*?*?*?*?*?*?*?*?*?*?*?*?*?*?*?*?,5.3,5.3,100,102900,0,-0,303,0.0,-0.0,0.0,0,0,0,0,230,11.3,10,5,9999,99999,9,999999999,0.0,999,999,99
3003,1,5,9,0,*?*?*?*?*?*?*?*?*?*?*?*?*?*?*?*?*?*?*?*?*?*?,5.7,4.8,95,102900,124,1409,301,17.3,26.2,15.0,1985,1375,1862,312,230,11.8,9,5,9999,99999,9,999999999,0.0,999,999,99
3003,1,5,10,0,*?*?*?*?*?*?*?*?*?*?*?*?*?*?*?*?*?*?*?*?*?*?,6.6,6.4,98,102900,230,1410,309,30.6,0.0,30.6,3591,0,3597,1191,230,8.8,10,5,9999,99999,9,999999999,0.2,999,999,99
3003,1,5,11,0,*?*?*?*?*?*?*?*?*?*?*?*?*?*?*?*?*?*?*?*?*?*?,9.1,8.0,93,102900,290,1411,316,73.5,47.5,63.7,8108,3776,7475,1372,230,7.7,9,5,9999,99999,9,999999999,0.0,999,999,99
3003,1,5,12,0,*?*?*?*?*?*?*?*?*?*?*?*?*?*?*?*?*?*?*?*?*?*?,9.9,8.9,94,102900,300,1411,323,44.2,0.0,44.2,5165,0,5176,1745,230,9.8,10,5,9999,99999,9,999999999,0.9,999,999,99
3003,1,5,13,0,*?*?*?*?*?*?*?*?*?*?*?*?*?*?*?*?*?*?*?*?*?*?,10.0,8.1,88,102900,260,1415,323,36.3,0.0,36.3,4246,0,4253,1419,218,10.3,10,5,9999,99999,9,999999999,1.0,999,999,99
3003,1,5,14,0,*?*?*?*?*?*?*?*?*?*?*?*?*?*?*?*?*?*?*?*?*?*?,9.9,7.3,84,102900,171,1415,323,19.0,0.0,19.0,2255,-0,2257,740,207,11.3,10,5,9999,99999,9,999999999,1.4,999,999,99
3003,1,5,15,0,*?*?*?*?*?*?*?*?*?*?*?*?*?*?*?*?*?*?*?*?*?*?,9.9,7.0,82,102900,40,1415,323,0.0,0.0,0.0,0,0,0,0,195,6.7,10,5,9999,99999,9,999999999,0.6,999,999,99
3003,1,5,16,0,*?*?*?*?*?*?*?*?*?*?*?*?*?*?*?*?*?*?*?*?*?*?,9.6,6.9,83,102900,0,-0,322,0.0,-0.0,0.0,0,0,0,0,183,8.8,10,5,9999,99999,9,999999999,0.4,999,999,99
3003,1,5,17,0,*?*?*?*?*?*?*?*?*?*?*?*?*?*?*?*?*?*?*?*?*?*?,8.7,5.8,82,102900,0,-0,318,0.0,-0.0,0.0,0,0,0,0,172,7.7,10,5,9999,99999,9,999999999,0.0,999,999,99
3003,1,5,18,0,*?*?*?*?*?*?*?*?*?*?*?*?*?*?*?*?*?*?*?*?*?*?,7.3,4.5,83,102900,0,-0,312,0.0,-0.0,0.0,0,0,0,0,160,7.7,10,5,9999,99999,9,999999999,0.1,999,999,99
3003,1,5,19,0,*?*?*?*?*?*?*?*?*?*?*?*?*?*?*?*?*?*?*?*?*?*?,7.6,5.1,85,102900,0,-0,313,0.0,-0.0,0.0,0,0,0,0,175,7.7,10,5,9999,99999,9,999999999,0.0,999,999,99
3003,1,5,20,0,*?*?*?*?*?*?*?*?*?*?*?*?*?*?*?*?*?*?*?*?*?*?,7.0,3.6,79,102900,0,-0,311,0.0,-0.0,0.0,0,0,0,0,190,6.7,10,5,9999,99999,9,999999999,0.0,999,999,99
3003,1,5,21,0,*?*?*?*?*?*?*?*?*?*?*?*?*?*?*?*?*?*?*?*?*?*?,6.0,2.7,79,102900,0,-0,307,0.0,-0.0,0.0,0,0,0,0,205,6.2,10,5,9999,99999,9,999999999,0.0,999,999,99
3003,1,5,22,0,*?*?*?*?*?*?*?*?*?*?*?*?*?*?*?*?*?*?*?*?*?*?,6.1,3.2,82,102900,0,-0,307,0.0,-0.0,0.0,0,0,0,0,220,6.7,10,5,9999,99999,9,999999999,0.0,999,999,99
3003,1,5,23,0,*?*?*?*?*?*?*?*?*?*?*?*?*?*?*?*?*?*?*?*?*?*?,6.1,3.0,82,102900,0,-0,307,0.0,-0.0,0.0,0,0,0,0,235,4.6,10,5,9999,99999,9,999999999,0.0,999,999,99
3003,1,5,24,0,*?*?*?*?*?*?*?*?*?*?*?*?*?*?*?*?*?*?*?*?*?*?,3.2,3.2,100,102900,0,-0,294,0.0,-0.0,0.0,0,0,0,0,280,4.1,10,5,9999,99999,9,999999999,0.0,999,999,99
3003,1,6,1,0,*?*?*?*?*?*?*?*?*?*?*?*?*?*?*?*?*?*?*?*?*?*?,6.7,5.6,100,102764,0,-0,309,0.0,-0.0,0.0,0,0,0,0,253,5.2,10,5,9999,99999,9,999999999,0.0,999,999,99
3003,1,6,2,0,*?*?*?*?*?*?*?*?*?*?*?*?*?*?*?*?*?*?*?*?*?*?,7.0,6.6,100,102764,0,-0,310,0.0,-0.0,0.0,0,0,0,0,257,7.7,10,5,9999,99999,9,999999999,0.0,999,999,99
3003,1,6,3,0,*?*?*?*?*?*?*?*?*?*?*?*?*?*?*?*?*?*?*?*?*?*?,6.6,6.4,100,102764,0,-0,309,0.0,-0.0,0.0,0,0,0,0,260,6.7,10,5,9999,99999,9,999999999,0.0,999,999,99
3003,1,6,4,0,*?*?*?*?*?*?*?*?*?*?*?*?*?*?*?*?*?*?*?*?*?*?,6.7,5.9,100,102764,0,-0,309,0.0,-0.0,0.0,0,0,0,0,263,7.2,10,5,9999,99999,9,999999999,0.0,999,999,99
3003,1,6,5,0,*?*?*?*?*?*?*?*?*?*?*?*?*?*?*?*?*?*?*?*?*?*?,6.5,6.2,100,102764,0,-0,308,0.0,-0.0,0.0,0,0,0,0,267,8.8,10,5,9999,99999,9,999999999,0.0,999,999,99
3003,1,6,6,0,*?*?*?*?*?*?*?*?*?*?*?*?*?*?*?*?*?*?*?*?*?*?,8.2,7.6,100,102764,0,-0,315,0.0,-0.0,0.0,0,0,0,0,270,9.3,10,5,9999,99999,9,999999999,0.0,999,999,99
3003,1,6,7,0,*?*?*?*?*?*?*?*?*?*?*?*?*?*?*?*?*?*?*?*?*?*?,7.8,7.7,100,102764,0,-0,314,0.0,-0.0,0.0,0,0,0,0,262,7.7,10,5,9999,99999,9,999999999,0.0,999,999,99
3003,1,6,8,0,*?*?*?*?*?*?*?*?*?*?*?*?*?*?*?*?*?*?*?*?*?*?,6.7,6.7,100,102764,0,-0,309,0.0,-0.0,0.0,0,0,0,0,253,11.3,10,5,9999,99999,9,999999999,0.0,999,999,99
3003,1,6,9,0,*?*?*?*?*?*?*?*?*?*?*?*?*?*?*?*?*?*?*?*?*?*?,5.4,5.5,100,102764,126,1413,279,34.4,226.9,14.2,3616,13839,2399,316,245,11.8,4,2,9999,99999,9,999999999,0.0,999,999,99
3003,1,6,10,0,*?*?*?*?*?*?*?*?*?*?*?*?*?*?*?*?*?*?*?*?*?*?,7.9,7.6,100,102764,232,1410,306,71.4,109.4,53.4,7612,7345,6463,980,237,8.8,8,4,9999,99999,9,999999999,0.0,999,999,99
3003,1,6,11,0,*?*?*?*?*?*?*?*?*?*?*?*?*?*?*?*?*?*?*?*?*?*?,10.3,8.8,100,102764,293,1413,310,129.1,279.0,71.3,13416,21203,9271,1303,228,7.7,6,3,9999,99999,9,999999999,0.0,999,999,99
3003,1,6,12,0,*?*?*?*?*?*?*?*?*?*?*?*?*?*?*?*?*?*?*?*?*?*?,11.3,9.3,98,102764,303,1412,308,149.6,409.9,61.6,15248,31963,8950,1095,220,9.8,4,2,9999,99999,9,999999999,0.0,999,999,99
3003,1,6,13,0,*?*?*?*?*?*?*?*?*?*?*?*?*?*?*?*?*?*?*?*?*?*?,11.3,10.1,100,102764,263,1414,322,85.0,115.2,63.6,9316,8726,7415,1360,197,10.3,8,4,9999,99999,9,999999999,0.0,999,999,99
3003,1,6,14,0,*?*?*?*?*?*?*?*?*?*?*?*?*?*?*?*?*?*?*?*?*?*?,11.4,10.3,100,102764,174,1411,323,45.3,92.6,33.9,4887,5184,4211,596,173,11.3,8,4,9999,99999,9,999999999,0.0,999,999,99
3003,1,6,15,0,*?*?*?*?*?*?*?*?*?*?*?*?*?*?*?*?*?*?*?*?*?*?,11.3,9.7,100,102764,44,1425,329,0.0,0.0,0.0,0,0,0,0,150,6.7,10,5,9999,99999,9,999999999,0.0,999,999,99
3003,1,6,16,0,*?*?*?*?*?*?*?*?*?*?*?*?*?*?*?*?*?*?*?*?*?*?,11.0,9.8,100,102764,0,-0,328,0.0,-0.0,0.0,0,0,0,0,127,8.8,10,5,9999,99999,9,999999999,0.0,999,999,99
3003,1,6,17,0,*?*?*?*?*?*?*?*?*?*?*?*?*?*?*?*?*?*?*?*?*?*?,10.0,9.9,100,102764,0,-0,323,0.0,-0.0,0.0,0,0,0,0,103,7.7,10,5,9999,99999,9,999999999,0.0,999,999,99
3003,1,6,18,0,*?*?*?*?*?*?*?*?*?*?*?*?*?*?*?*?*?*?*?*?*?*?,9.6,9.6,100,102764,0,-0,321,0.0,-0.0,0.0,0,0,0,0,80,7.7,10,5,9999,99999,9,999999999,0.0,999,999,99
3003,1,6,19,0,*?*?*?*?*?*?*?*?*?*?*?*?*?*?*?*?*?*?*?*?*?*?,8.5,8.5,100,102764,0,-0,317,0.0,-0.0,0.0,0,0,0,0,93,7.7,10,5,9999,99999,9,999999999,0.0,999,999,99
3003,1,6,20,0,*?*?*?*?*?*?*?*?*?*?*?*?*?*?*?*?*?*?*?*?*?*?,8.4,8.4,100,102764,0,-0,316,0.0,-0.0,0.0,0,0,0,0,107,6.7,10,5,9999,99999,9,999999999,0.0,999,999,99
3003,1,6,21,0,*?*?*?*?*?*?*?*?*?*?*?*?*?*?*?*?*?*?*?*?*?*?,7.8,7.7,100,102764,0,-0,314,0.0,-0.0,0.0,0,0,0,0,120,6.2,10,5,9999,99999,9,999999999,0.0,999,999,99
3003,1,6,22,0,*?*?*?*?*?*?*?*?*?*?*?*?*?*?*?*?*?*?*?*?*?*?,7.5,7.4,100,102764,0,-0,312,0.0,-0.0,0.0,0,0,0,0,133,6.7,10,5,9999,99999,9,999999999,0.0,999,999,99
3003,1,6,23,0,*?*?*?*?*?*?*?*?*?*?*?*?*?*?*?*?*?*?*?*?*?*?,5.4,5.5,100,102764,0,-0,303,0.0,-0.0,0.0,0,0,0,0,147,4.6,10,5,9999,99999,9,999999999,0.0,999,999,99
3003,1,6,24,0,*?*?*?*?*?*?*?*?*?*?*?*?*?*?*?*?*?*?*?*?*?*?,6.0,4.5,100,102764,0,-0,306,0.0,-0.0,0.0,0,0,0,0,250,4.1,10,5,9999,99999,9,999999999,0.0,999,999,99
3003,1,7,1,0,*?*?*?*?*?*?*?*?*?*?*?*?*?*?*?*?*?*?*?*?*?*?,3.5,3.4,99,102010,0,-0,296,0.0,-0.0,0.0,0,0,0,0,170,5.2,10,5,9999,99999,9,999999999,1.2,999,999,99
3003,1,7,2,0,*?*?*?*?*?*?*?*?*?*?*?*?*?*?*?*?*?*?*?*?*?*?,5.0,4.1,94,102010,0,-0,302,0.0,-0.0,0.0,0,0,0,0,180,7.7,10,5,9999,99999,9,999999999,0.2,999,999,99
3003,1,7,3,0,*?*?*?*?*?*?*?*?*?*?*?*?*?*?*?*?*?*?*?*?*?*?,4.3,3.4,94,102010,0,-0,299,0.0,-0.0,0.0,0,0,0,0,190,6.7,10,5,9999,99999,9,999999999,0.2,999,999,99
3003,1,7,4,0,*?*?*?*?*?*?*?*?*?*?*?*?*?*?*?*?*?*?*?*?*?*?,4.2,2.7,89,102010,0,-0,299,0.0,-0.0,0.0,0,0,0,0,200,7.2,10,5,9999,99999,9,999999999,0.1,999,999,99
3003,1,7,5,0,*?*?*?*?*?*?*?*?*?*?*?*?*?*?*?*?*?*?*?*?*?*?,4.2,1.9,85,102010,0,-0,299,0.0,-0.0,0.0,0,0,0,0,210,8.8,10,5,9999,99999,9,999999999,0.8,999,999,99
3003,1,7,6,0,*?*?*?*?*?*?*?*?*?*?*?*?*?*?*?*?*?*?*?*?*?*?,5.0,1.5,78,102010,0,-0,302,0.0,-0.0,0.0,0,0,0,0,220,9.3,10,5,9999,99999,9,999999999,0.2,999,999,99
3003,1,7,7,0,*?*?*?*?*?*?*?*?*?*?*?*?*?*?*?*?*?*?*?*?*?*?,4.2,1.0,80,102010,0,-0,299,0.0,-0.0,0.0,0,0,0,0,208,7.7,10,5,9999,99999,9,999999999,0.0,999,999,99
3003,1,7,8,0,*?*?*?*?*?*?*?*?*?*?*?*?*?*?*?*?*?*?*?*?*?*?,5.0,2.5,83,102010,0,-0,302,0.0,-0.0,0.0,0,0,0,0,197,11.3,10,5,9999,99999,9,999999999,0.1,999,999,99
3003,1,7,9,0,*?*?*?*?*?*?*?*?*?*?*?*?*?*?*?*?*?*?*?*?*?*?,5.8,3.4,85,102010,128,1415,301,18.5,27.2,16.1,2117,1450,1985,333,185,11.8,9,5,9999,99999,9,999999999,0.0,999,999,99
3003,1,7,10,0,*?*?*?*?*?*?*?*?*?*?*?*?*?*?*?*?*?*?*?*?*?*?,7.1,3.2,75,102010,235,1414,311,31.5,0.0,31.5,3690,0,3696,1226,173,8.8,10,5,9999,99999,9,999999999,0.0,999,999,99
3003,1,7,11,0,*?*?*?*?*?*?*?*?*?*?*?*?*?*?*?*?*?*?*?*?*?*?,9.6,4.8,71,102010,296,1415,313,99.7,120.1,74.6,10906,9575,8658,1609,162,7.7,8,4,9999,99999,9,999999999,0.0,999,999,99
3003,1,7,12,0,*?*?*?*?*?*?*?*?*?*?*?*?*?*?*?*?*?*?*?*?*?*?,11.4,5.8,68,102010,306,1411,322,104.5,121.5,78.2,11424,9822,9063,1691,150,9.8,8,4,9999,99999,9,999999999,0.1,999,999,99
3003,1,7,13,0,*?*?*?*?*?*?*?*?*?*?*?*?*?*?*?*?*?*?*?*?*?*?,11.5,5.3,65,102010,266,1412,326,65.3,46.1,56.6,7215,3522,6667,1212,155,10.3,9,5,9999,99999,9,999999999,0.1,999,999,99
3003,1,7,14,0,*?*?*?*?*?*?*?*?*?*?*?*?*?*?*?*?*?*?*?*?*?*?,11.3,4.6,63,102010,178,1414,325,35.4,37.4,30.7,3966,2362,3693,645,160,11.3,9,5,9999,99999,9,999999999,0.0,999,999,99
3003,1,7,15,0,*?*?*?*?*?*?*?*?*?*?*?*?*?*?*?*?*?*?*?*?*?*?,11.4,3.9,60,102010,47,1399,331,0.0,0.0,0.0,0,0,0,0,165,6.7,10,5,9999,99999,9,999999999,0.0,999,999,99
3003,1,7,16,0,*?*?*?*?*?*?*?*?*?*?*?*?*?*?*?*?*?*?*?*?*?*?,10.5,4.3,65,102010,0,-0,327,0.0,-0.0,0.0,0,0,0,0,170,8.8,10,5,9999,99999,9,999999999,0.1,999,999,99
3003,1,7,17,0,*?*?*?*?*?*?*?*?*?*?*?*?*?*?*?*?*?*?*?*?*?*?,7.7,3.0,72,102010,0,-0,314,0.0,-0.0,0.0,0,0,0,0,175,7.7,10,5,9999,99999,9,999999999,1.7,999,999,99
3003,1,7,18,0,*?*?*?*?*?*?*?*?*?*?*?*?*?*?*?*?*?*?*?*?*?*?,7.8,3.6,74,102010,0,-0,314,0.0,-0.0,0.0,0,0,0,0,180,7.7,10,5,9999,99999,9,999999999,1.7,999,999,99
3003,1,7,19,0,*?*?*?*?*?*?*?*?*?*?*?*?*?*?*?*?*?*?*?*?*?*?,7.2,2.5,72,102010,0,-0,312,0.0,-0.0,0.0,0,0,0,0,170,7.7,10,5,9999,99999,9,999999999,0.8,999,999,99
3003,1,7,20,0,*?*?*?*?*?*?*?*?*?*?*?*?*?*?*?*?*?*?*?*?*?*?,6.3,1.3,69,102010,0,-0,308,0.0,-0.0,0.0,0,0,0,0,160,6.7,10,5,9999,99999,9,999999999,0.0,999,999,99
3003,1,7,21,0,*?*?*?*?*?*?*?*?*?*?*?*?*?*?*?*?*?*?*?*?*?*?,5.8,1.5,74,102010,0,-0,306,0.0,-0.0,0.0,0,0,0,0,150,6.2,10,5,9999,99999,9,999999999,0.0,999,999,99
3003,1,7,22,0,*?*?*?*?*?*?*?*?*?*?*?*?*?*?*?*?*?*?*?*?*?*?,6.1,2.7,78,102010,0,-0,307,0.0,-0.0,0.0,0,0,0,0,140,6.7,10,5,9999,99999,9,999999999,0.0,999,999,99
3003,1,7,23,0,*?*?*?*?*?*?*?*?*?*?*?*?*?*?*?*?*?*?*?*?*?*?,5.4,2.3,80,102010,0,-0,304,0.0,-0.0,0.0,0,0,0,0,130,4.6,10,5,9999,99999,9,999999999,0.0,999,999,99
3003,1,7,24,0,*?*?*?*?*?*?*?*?*?*?*?*?*?*?*?*?*?*?*?*?*?*?,2.0,2.1,99,102010,0,-0,289,0.0,-0.0,0.0,0,0,0,0,160,4.1,10,5,9999,99999,9,999999999,0.3,999,999,99
3003,1,8,1,0,*?*?*?*?*?*?*?*?*?*?*?*?*?*?*?*?*?*?*?*?*?*?,5.2,5.1,100,101848,0,-0,303,0.0,-0.0,0.0,0,0,0,0,125,5.2,10,5,9999,99999,9,999999999,0.0,999,999,99
3003,1,8,2,0,*?*?*?*?*?*?*?*?*?*?*?*?*?*?*?*?*?*?*?*?*?*?,5.2,5.1,100,101848,0,-0,303,0.0,-0.0,0.0,0,0,0,0,130,7.7,10,5,9999,99999,9,999999999,0.0,999,999,99
3003,1,8,3,0,*?*?*?*?*?*?*?*?*?*?*?*?*?*?*?*?*?*?*?*?*?*?,4.7,4.6,100,101848,0,-0,301,0.0,-0.0,0.0,0,0,0,0,135,6.7,10,5,9999,99999,9,999999999,0.0,999,999,99
3003,1,8,4,0,*?*?*?*?*?*?*?*?*?*?*?*?*?*?*?*?*?*?*?*?*?*?,3.9,3.9,100,101848,0,-0,297,0.0,-0.0,0.0,0,0,0,0,140,7.2,10,5,9999,99999,9,999999999,0.0,999,999,99
3003,1,8,5,0,*?*?*?*?*?*?*?*?*?*?*?*?*?*?*?*?*?*?*?*?*?*?,4.9,5.0,100,101848,0,-0,301,0.0,-0.0,0.0,0,0,0,0,145,8.8,10,5,9999,99999,9,999999999,0.0,999,999,99
3003,1,8,6,0,*?*?*?*?*?*?*?*?*?*?*?*?*?*?*?*?*?*?*?*?*?*?,5.7,5.6,100,101848,0,-0,305,0.0,-0.0,0.0,0,0,0,0,150,9.3,10,5,9999,99999,9,999999999,0.0,999,999,99
3003,1,8,7,0,*?*?*?*?*?*?*?*?*?*?*?*?*?*?*?*?*?*?*?*?*?*?,6.3,4.5,93,101848,0,-0,308,0.0,-0.0,0.0,0,0,0,0,163,7.7,10,5,9999,99999,9,999999999,0.0,999,999,99
3003,1,8,8,0,*?*?*?*?*?*?*?*?*?*?*?*?*?*?*?*?*?*?*?*?*?*?,5.7,4.1,94,101848,0,-0,305,0.0,-0.0,0.0,0,0,0,0,177,11.3,10,5,9999,99999,9,999999999,0.1,999,999,99
3003,1,8,9,0,*?*?*?*?*?*?*?*?*?*?*?*?*?*?*?*?*?*?*?*?*?*?,6.0,3.6,89,101848,130,1414,306,11.1,0.0,11.1,1340,-0,1340,436,190,11.8,10,5,9999,99999,9,999999999,0.4,999,999,99
3003,1,8,10,0,*?*?*?*?*?*?*?*?*?*?*?*?*?*?*?*?*?*?*?*?*?*?,8.5,7.6,98,101848,237,1412,317,31.9,0.0,31.9,3744,0,3750,1244,203,8.8,10,5,9999,99999,9,999999999,0.1,999,999,99
3003,1,8,11,0,*?*?*?*?*?*?*?*?*?*?*?*?*?*?*?*?*?*?*?*?*?*?,9.4,7.7,94,101848,298,1411,321,43.9,0.0,43.9,5124,0,5134,1729,217,7.7,10,5,9999,99999,9,999999999,0.1,999,999,99
3003,1,8,12,0,*?*?*?*?*?*?*?*?*?*?*?*?*?*?*?*?*?*?*?*?*?*?,10.5,6.2,79,101848,310,1415,326,46.0,0.0,46.0,5377,0,5388,1821,230,9.8,10,5,9999,99999,9,999999999,0.0,999,999,99
3003,1,8,13,0,*?*?*?*?*?*?*?*?*?*?*?*?*?*?*?*?*?*?*?*?*?*?,10.4,6.7,82,101848,270,1414,326,38.3,0.0,38.3,4475,0,4483,1500,233,10.3,10,5,9999,99999,9,999999999,1.3,999,999,99
3003,1,8,14,0,*?*?*?*?*?*?*?*?*?*?*?*?*?*?*?*?*?*?*?*?*?*?,10.5,6.7,81,101848,182,1415,326,21.1,0.0,21.1,2501,-0,2503,822,237,11.3,10,5,9999,99999,9,999999999,1.4,999,999,99
3003,1,8,15,0,*?*?*?*?*?*?*?*?*?*?*?*?*?*?*?*?*?*?*?*?*?*?,10.4,5.8,77,101848,51,1401,326,0.0,0.0,0.0,0,0,0,0,240,6.7,10,5,9999,99999,9,999999999,0.0,999,999,99
3003,1,8,16,0,*?*?*?*?*?*?*?*?*?*?*?*?*?*?*?*?*?*?*?*?*?*?,10.0,6.1,81,101848,0,-0,324,0.0,-0.0,0.0,0,0,0,0,243,8.8,10,5,9999,99999,9,999999999,0.0,999,999,99
3003,1,8,17,0,*?*?*?*?*?*?*?*?*?*?*?*?*?*?*?*?*?*?*?*?*?*?,9.2,7.9,96,101848,0,-0,320,0.0,-0.0,0.0,0,0,0,0,247,7.7,10,5,9999,99999,9,999999999,0.4,999,999,99
3003,1,8,18,0,*?*?*?*?*?*?*?*?*?*?*?*?*?*?*?*?*?*?*?*?*?*?,7.7,7.6,100,101848,0,-0,313,0.0,-0.0,0.0,0,0,0,0,250,7.7,10,5,9999,99999,9,999999999,0.0,999,999,99
3003,1,8,19,0,*?*?*?*?*?*?*?*?*?*?*?*?*?*?*?*?*?*?*?*?*?*?,7.6,6.4,97,101848,0,-0,313,0.0,-0.0,0.0,0,0,0,0,252,7.7,10,5,9999,99999,9,999999999,0.4,999,999,99
3003,1,8,20,0,*?*?*?*?*?*?*?*?*?*?*?*?*?*?*?*?*?*?*?*?*?*?,7.0,5.9,98,101848,0,-0,310,0.0,-0.0,0.0,0,0,0,0,253,6.7,10,5,9999,99999,9,999999999,0.4,999,999,99
3003,1,8,21,0,*?*?*?*?*?*?*?*?*?*?*?*?*?*?*?*?*?*?*?*?*?*?,6.9,6.2,100,101848,0,-0,310,0.0,-0.0,0.0,0,0,0,0,255,6.2,10,5,9999,99999,9,999999999,0.8,999,999,99
3003,1,8,22,0,*?*?*?*?*?*?*?*?*?*?*?*?*?*?*?*?*?*?*?*?*?*?,6.7,5.3,96,101848,0,-0,309,0.0,-0.0,0.0,0,0,0,0,257,6.7,10,5,9999,99999,9,999999999,0.1,999,999,99
3003,1,8,23,0,*?*?*?*?*?*?*?*?*?*?*?*?*?*?*?*?*?*?*?*?*?*?,6.2,5.3,99,101848,0,-0,307,0.0,-0.0,0.0,0,0,0,0,258,4.6,10,5,9999,99999,9,999999999,0.0,999,999,99
3003,1,8,24,0,*?*?*?*?*?*?*?*?*?*?*?*?*?*?*?*?*?*?*?*?*?*?,4.7,4.5,100,101848,0,-0,301,0.0,-0.0,0.0,0,0,0,0,120,4.1,10,5,9999,99999,9,999999999,0.0,999,999,99
3003,1,9,1,0,*?*?*?*?*?*?*?*?*?*?*?*?*?*?*?*?*?*?*?*?*?*?,6.0,2.3,76,101977,0,-0,307,0.0,-0.0,0.0,0,0,0,0,257,5.2,10,5,9999,99999,9,999999999,0.9,999,999,99
3003,1,9,2,0,*?*?*?*?*?*?*?*?*?*?*?*?*?*?*?*?*?*?*?*?*?*?,6.2,0.8,67,101977,0,-0,308,0.0,-0.0,0.0,0,0,0,0,253,7.7,10,5,9999,99999,9,999999999,0.2,999,999,99
3003,1,9,3,0,*?*?*?*?*?*?*?*?*?*?*?*?*?*?*?*?*?*?*?*?*?*?,5.6,1.0,72,101977,0,-0,305,0.0,-0.0,0.0,0,0,0,0,250,6.7,10,5,9999,99999,9,999999999,0.8,999,999,99
3003,1,9,4,0,*?*?*?*?*?*?*?*?*?*?*?*?*?*?*?*?*?*?*?*?*?*?,4.8,1.0,76,101977,0,-0,302,0.0,-0.0,0.0,0,0,0,0,247,7.2,10,5,9999,99999,9,999999999,1.1,999,999,99
3003,1,9,5,0,*?*?*?*?*?*?*?*?*?*?*?*?*?*?*?*?*?*?*?*?*?*?,5.4,1.9,76,101977,0,-0,304,0.0,-0.0,0.0,0,0,0,0,243,8.8,10,5,9999,99999,9,999999999,0.0,999,999,99
3003,1,9,6,0,*?*?*?*?*?*?*?*?*?*?*?*?*?*?*?*?*?*?*?*?*?*?,6.0,2.1,75,101977,0,-0,307,0.0,-0.0,0.0,0,0,0,0,240,9.3,10,5,9999,99999,9,999999999,0.0,999,999,99
3003,1,9,7,0,*?*?*?*?*?*?*?*?*?*?*?*?*?*?*?*?*?*?*?*?*?*?,6.1,2.1,75,101977,0,-0,307,0.0,-0.0,0.0,0,0,0,0,240,7.7,10,5,9999,99999,9,999999999,0.0,999,999,99
3003,1,9,8,0,*?*?*?*?*?*?*?*?*?*?*?*?*?*?*?*?*?*?*?*?*?*?,5.9,2.7,79,101977,0,-0,306,0.0,-0.0,0.0,0,0,0,0,240,11.3,10,5,9999,99999,9,999999999,0.0,999,999,99
3003,1,9,9,0,*?*?*?*?*?*?*?*?*?*?*?*?*?*?*?*?*?*?*?*?*?*?,6.0,1.5,72,101977,132,1412,297,26.5,71.3,19.8,2911,3289,2548,331,240,11.8,8,4,9999,99999,9,999999999,0.0,999,999,99
3003,1,9,10,0,*?*?*?*?*?*?*?*?*?*?*?*?*?*?*?*?*?*?*?*?*?*?,6.9,1.3,67,101977,240,1414,301,74.7,110.9,55.9,7957,7586,6746,1029,240,8.8,8,4,9999,99999,9,999999999,0.0,999,999,99
3003,1,9,11,0,*?*?*?*?*?*?*?*?*?*?*?*?*?*?*?*?*?*?*?*?*?*?,7.9,3.0,71,101977,301,1410,305,102.3,120.8,76.5,11188,9715,8878,1654,240,7.7,8,4,9999,99999,9,999999999,0.0,999,999,99
3003,1,9,12,0,*?*?*?*?*?*?*?*?*?*?*?*?*?*?*?*?*?*?*?*?*?*?,8.9,4.1,71,101977,313,1413,319,46.7,0.0,46.7,5453,0,5464,1848,240,9.8,10,5,9999,99999,9,999999999,0.1,999,999,99
3003,1,9,13,0,*?*?*?*?*?*?*?*?*?*?*?*?*?*?*?*?*?*?*?*?*?*?,8.9,3.4,68,101977,273,1410,319,39.0,0.0,39.0,4560,0,4568,1529,243,10.3,10,5,9999,99999,9,999999999,0.1,999,999,99
3003,1,9,14,0,*?*?*?*?*?*?*?*?*?*?*?*?*?*?*?*?*?*?*?*?*?*?,9.0,3.2,67,101977,186,1415,320,21.9,0.0,21.9,2591,-0,2594,852,247,11.3,10,5,9999,99999,9,999999999,0.2,999,999,99
3003,1,9,15,0,*?*?*?*?*?*?*?*?*?*?*?*?*?*?*?*?*?*?*?*?*?*?,8.7,3.2,68,101977,56,1425,314,0.0,0.0,0.0,0,0,0,0,250,6.7,9,5,9999,99999,9,999999999,0.0,999,999,99
3003,1,9,16,0,*?*?*?*?*?*?*?*?*?*?*?*?*?*?*?*?*?*?*?*?*?*?,8.4,2.7,66,101977,0,-0,317,0.0,-0.0,0.0,0,0,0,0,253,8.8,10,5,9999,99999,9,999999999,0.0,999,999,99
3003,1,9,17,0,*?*?*?*?*?*?*?*?*?*?*?*?*?*?*?*?*?*?*?*?*?*?,7.5,2.5,69,101977,0,-0,313,0.0,-0.0,0.0,0,0,0,0,257,7.7,10,5,9999,99999,9,999999999,0.0,999,999,99
3003,1,9,18,0,*?*?*?*?*?*?*?*?*?*?*?*?*?*?*?*?*?*?*?*?*?*?,7.4,3.0,73,101977,0,-0,313,0.0,-0.0,0.0,0,0,0,0,260,7.7,10,5,9999,99999,9,999999999,0.0,999,999,99
3003,1,9,19,0,*?*?*?*?*?*?*?*?*?*?*?*?*?*?*?*?*?*?*?*?*?*?,7.2,2.9,73,101977,0,-0,312,0.0,-0.0,0.0,0,0,0,0,262,7.7,10,5,9999,99999,9,999999999,0.0,999,999,99
3003,1,9,20,0,*?*?*?*?*?*?*?*?*?*?*?*?*?*?*?*?*?*?*?*?*?*?,6.8,2.3,72,101977,0,-0,310,0.0,-0.0,0.0,0,0,0,0,263,6.7,10,5,9999,99999,9,999999999,0.0,999,999,99
3003,1,9,21,0,*?*?*?*?*?*?*?*?*?*?*?*?*?*?*?*?*?*?*?*?*?*?,6.7,2.1,72,101977,0,-0,310,0.0,-0.0,0.0,0,0,0,0,265,6.2,10,5,9999,99999,9,999999999,0.1,999,999,99
3003,1,9,22,0,*?*?*?*?*?*?*?*?*?*?*?*?*?*?*?*?*?*?*?*?*?*?,6.4,1.0,68,101977,0,-0,309,0.0,-0.0,0.0,0,0,0,0,267,6.7,10,5,9999,99999,9,999999999,0.0,999,999,99
3003,1,9,23,0,*?*?*?*?*?*?*?*?*?*?*?*?*?*?*?*?*?*?*?*?*?*?,5.7,1.0,71,101977,0,-0,305,0.0,-0.0,0.0,0,0,0,0,268,4.6,10,5,9999,99999,9,999999999,0.0,999,999,99
3003,1,9,24,0,*?*?*?*?*?*?*?*?*?*?*?*?*?*?*?*?*?*?*?*?*?*?,5.8,3.9,86,101977,0,-0,305,0.0,-0.0,0.0,0,0,0,0,260,4.1,10,5,9999,99999,9,999999999,0.1,999,999,99
3003,1,10,1,0,*?*?*?*?*?*?*?*?*?*?*?*?*?*?*?*?*?*?*?*?*?*?,3.7,3.8,100,101485,0,-0,296,0.0,-0.0,0.0,0,0,0,0,273,5.2,10,5,9999,99999,9,999999999,0.0,999,999,99
3003,1,10,2,0,*?*?*?*?*?*?*?*?*?*?*?*?*?*?*?*?*?*?*?*?*?*?,2.8,2.9,100,101485,0,-0,293,0.0,-0.0,0.0,0,0,0,0,277,7.7,10,5,9999,99999,9,999999999,0.0,999,999,99
3003,1,10,3,0,*?*?*?*?*?*?*?*?*?*?*?*?*?*?*?*?*?*?*?*?*?*?,2.8,2.7,100,101485,0,-0,293,0.0,-0.0,0.0,0,0,0,0,280,6.7,10,5,9999,99999,9,999999999,0.0,999,999,99
3003,1,10,4,0,*?*?*?*?*?*?*?*?*?*?*?*?*?*?*?*?*?*?*?*?*?*?,2.7,2.7,100,101485,0,-0,292,0.0,-0.0,0.0,0,0,0,0,283,7.2,10,5,9999,99999,9,999999999,0.0,999,999,99
3003,1,10,5,0,*?*?*?*?*?*?*?*?*?*?*?*?*?*?*?*?*?*?*?*?*?*?,2.2,2.3,100,101485,0,-0,290,0.0,-0.0,0.0,0,0,0,0,287,8.8,10,5,9999,99999,9,999999999,0.2,999,999,99
3003,1,10,6,0,*?*?*?*?*?*?*?*?*?*?*?*?*?*?*?*?*?*?*?*?*?*?,1.7,1.7,100,101485,0,-0,288,0.0,-0.0,0.0,0,0,0,0,290,9.3,10,5,9999,99999,9,999999999,1.5,999,999,99
3003,1,10,7,0,*?*?*?*?*?*?*?*?*?*?*?*?*?*?*?*?*?*?*?*?*?*?,2.1,2.1,100,101485,0,-0,290,0.0,-0.0,0.0,0,0,0,0,292,7.7,10,5,9999,99999,9,999999999,0.7,999,999,99
3003,1,10,8,0,*?*?*?*?*?*?*?*?*?*?*?*?*?*?*?*?*?*?*?*?*?*?,2.5,2.5,100,101485,0,-0,291,0.0,-0.0,0.0,0,0,0,0,293,11.3,10,5,9999,99999,9,999999999,0.1,999,999,99
3003,1,10,9,0,*?*?*?*?*?*?*?*?*?*?*?*?*?*?*?*?*?*?*?*?*?*?,2.9,2.9,100,101485,134,1408,275,36.1,169.8,19.9,3755,9473,3198,371,295,11.8,6,3,9999,99999,9,999999999,0.0,999,999,99
3003,1,10,10,0,*?*?*?*?*?*?*?*?*?*?*?*?*?*?*?*?*?*?*?*?*?*?,3.1,3.0,100,101485,243,1415,289,57.3,44.4,49.7,6348,3256,5875,1058,297,8.8,9,5,9999,99999,9,999999999,0.0,999,999,99
3003,1,10,11,0,*?*?*?*?*?*?*?*?*?*?*?*?*?*?*?*?*?*?*?*?*?*?,5.1,4.6,100,101485,305,1414,298,78.3,48.3,67.9,8595,3991,7698,1774,298,7.7,9,5,9999,99999,9,999999999,0.1,999,999,99
3003,1,10,12,0,*?*?*?*?*?*?*?*?*?*?*?*?*?*?*?*?*?*?*?*?*?*?,5.6,3.6,100,101485,316,1410,291,128.9,205.4,82.9,13669,15957,9926,1590,300,9.8,7,4,9999,99999,9,999999999,2.9,999,999,99
3003,1,10,13,0,*?*?*?*?*?*?*?*?*?*?*?*?*?*?*?*?*?*?*?*?*?*?,5.7,4.3,100,101485,277,1411,296,91.5,117.5,68.5,10021,9110,7968,1470,300,10.3,8,4,9999,99999,9,999999999,0.1,999,999,99
3003,1,10,14,0,*?*?*?*?*?*?*?*?*?*?*?*?*?*?*?*?*?*?*?*?*?*?,5.6,3.6,100,101485,190,1414,296,52.3,98.1,39.1,5617,5803,4821,697,300,11.3,8,4,9999,99999,9,999999999,0.1,999,999,99
3003,1,10,15,0,*?*?*?*?*?*?*?*?*?*?*?*?*?*?*?*?*?*?*?*?*?*?,5.4,4.1,100,101485,60,1418,299,0.0,0.0,0.0,0,0,0,0,300,6.7,9,5,9999,99999,9,999999999,0.2,999,999,99
3003,1,10,16,0,*?*?*?*?*?*?*?*?*?*?*?*?*?*?*?*?*?*?*?*?*?*?,5.3,3.2,100,101485,0,-0,303,0.0,-0.0,0.0,0,0,0,0,300,8.8,10,5,9999,99999,9,999999999,0.5,999,999,99
3003,1,10,17,0,*?*?*?*?*?*?*?*?*?*?*?*?*?*?*?*?*?*?*?*?*?*?,5.2,4.5,100,101485,0,-0,303,0.0,-0.0,0.0,0,0,0,0,300,7.7,10,5,9999,99999,9,999999999,0.7,999,999,99
3003,1,10,18,0,*?*?*?*?*?*?*?*?*?*?*?*?*?*?*?*?*?*?*?*?*?*?,4.1,4.1,100,101485,0,-0,298,0.0,-0.0,0.0,0,0,0,0,300,7.7,10,5,9999,99999,9,999999999,1.8,999,999,99
3003,1,10,19,0,*?*?*?*?*?*?*?*?*?*?*?*?*?*?*?*?*?*?*?*?*?*?,3.2,2.9,100,101485,0,-0,294,0.0,-0.0,0.0,0,0,0,0,272,7.7,10,5,9999,99999,9,999999999,0.0,999,999,99
3003,1,10,20,0,*?*?*?*?*?*?*?*?*?*?*?*?*?*?*?*?*?*?*?*?*?*?,3.4,3.4,100,101485,0,-0,295,0.0,-0.0,0.0,0,0,0,0,243,6.7,10,5,9999,99999,9,999999999,0.1,999,999,99
3003,1,10,21,0,*?*?*?*?*?*?*?*?*?*?*?*?*?*?*?*?*?*?*?*?*?*?,2.9,2.3,100,101485,0,-0,293,0.0,-0.0,0.0,0,0,0,0,215,6.2,10,5,9999,99999,9,999999999,0.3,999,999,99
3003,1,10,22,0,*?*?*?*?*?*?*?*?*?*?*?*?*?*?*?*?*?*?*?*?*?*?,3.0,1.9,100,101485,0,-0,294,0.0,-0.0,0.0,0,0,0,0,187,6.7,10,5,9999,99999,9,999999999,0.3,999,999,99
3003,1,10,23,0,*?*?*?*?*?*?*?*?*?*?*?*?*?*?*?*?*?*?*?*?*?*?,3.4,1.9,100,101485,0,-0,295,0.0,-0.0,0.0,0,0,0,0,158,4.6,10,5,9999,99999,9,999999999,0.1,999,999,99
3003,1,10,24,0,*?*?*?*?*?*?*?*?*?*?*?*?*?*?*?*?*?*?*?*?*?*?,4.9,2.5,98,101485,0,-0,302,0.0,-0.0,0.0,0,0,0,0,270,4.1,10,5,9999,99999,9,999999999,0.0,999,999,99
3003,1,11,1,0,*?*?*?*?*?*?*?*?*?*?*?*?*?*?*?*?*?*?*?*?*?*?,4.0,3.2,97,101638,0,-0,298,0.0,-0.0,0.0,0,0,0,0,137,5.2,10,5,9999,99999,9,999999999,0.0,999,999,99
3003,1,11,2,0,*?*?*?*?*?*?*?*?*?*?*?*?*?*?*?*?*?*?*?*?*?*?,3.2,3.2,100,101638,0,-0,294,0.0,-0.0,0.0,0,0,0,0,143,7.7,10,5,9999,99999,9,999999999,0.2,999,999,99
3003,1,11,3,0,*?*?*?*?*?*?*?*?*?*?*?*?*?*?*?*?*?*?*?*?*?*?,2.5,2.5,100,101638,0,-0,291,0.0,-0.0,0.0,0,0,0,0,150,6.7,10,5,9999,99999,9,999999999,0.0,999,999,99
3003,1,11,4,0,*?*?*?*?*?*?*?*?*?*?*?*?*?*?*?*?*?*?*?*?*?*?,3.1,3.0,100,101638,0,-0,294,0.0,-0.0,0.0,0,0,0,0,157,7.2,10,5,9999,99999,9,999999999,0.0,999,999,99
3003,1,11,5,0,*?*?*?*?*?*?*?*?*?*?*?*?*?*?*?*?*?*?*?*?*?*?,3.6,3.6,100,101638,0,-0,296,0.0,-0.0,0.0,0,0,0,0,163,8.8,10,5,9999,99999,9,999999999,0.0,999,999,99
3003,1,11,6,0,*?*?*?*?*?*?*?*?*?*?*?*?*?*?*?*?*?*?*?*?*?*?,3.3,3.2,100,101638,0,-0,295,0.0,-0.0,0.0,0,0,0,0,170,9.3,10,5,9999,99999,9,999999999,0.0,999,999,99
3003,1,11,7,0,*?*?*?*?*?*?*?*?*?*?*?*?*?*?*?*?*?*?*?*?*?*?,3.0,2.5,99,101638,0,-0,294,0.0,-0.0,0.0,0,0,0,0,173,7.7,10,5,9999,99999,9,999999999,0.0,999,999,99
3003,1,11,8,0,*?*?*?*?*?*?*?*?*?*?*?*?*?*?*?*?*?*?*?*?*?*?,3.3,3.2,100,101638,0,-0,295,0.0,-0.0,0.0,0,0,0,0,177,11.3,10,5,9999,99999,9,999999999,0.0,999,999,99
3003,1,11,9,0,*?*?*?*?*?*?*?*?*?*?*?*?*?*?*?*?*?*?*?*?*?*?,3.0,3.0,100,101638,137,1412,294,12.5,0.0,12.5,1501,-0,1502,489,180,11.8,10,5,9999,99999,9,999999999,0.0,999,999,99
3003,1,11,10,0,*?*?*?*?*?*?*?*?*?*?*?*?*?*?*?*?*?*?*?*?*?*?,4.2,4.3,100,101638,245,1409,298,33.6,0.0,33.6,3933,0,3939,1309,183,8.8,10,5,9999,99999,9,999999999,0.0,999,999,99
3003,1,11,11,0,*?*?*?*?*?*?*?*?*?*?*?*?*?*?*?*?*?*?*?*?*?*?,5.3,5.3,100,101638,308,1412,303,45.7,0.0,45.7,5342,0,5353,1808,187,7.7,10,5,9999,99999,9,999999999,0.0,999,999,99
3003,1,11,12,0,*?*?*?*?*?*?*?*?*?*?*?*?*?*?*?*?*?*?*?*?*?*?,5.3,4.6,98,101638,320,1411,303,48.1,0.0,48.1,5616,0,5628,1908,190,9.8,10,5,9999,99999,9,999999999,1.1,999,999,99
3003,1,11,13,0,*?*?*?*?*?*?*?*?*?*?*?*?*?*?*?*?*?*?*?*?*?*?,5.4,3.9,93,101638,281,1411,304,40.5,0.0,40.5,4738,0,4747,1592,188,10.3,10,5,9999,99999,9,999999999,0.4,999,999,99
3003,1,11,14,0,*?*?*?*?*?*?*?*?*?*?*?*?*?*?*?*?*?*?*?*?*?*?,5.6,4.3,94,101638,194,1412,305,23.5,0.0,23.5,2778,-0,2781,915,187,11.3,10,5,9999,99999,9,999999999,0.0,999,999,99
3003,1,11,15,0,*?*?*?*?*?*?*?*?*?*?*?*?*?*?*?*?*?*?*?*?*?*?,5.5,2.5,83,101638,64,1409,304,0.0,0.0,0.0,0,0,0,0,185,6.7,10,5,9999,99999,9,999999999,0.0,999,999,99
3003,1,11,16,0,*?*?*?*?*?*?*?*?*?*?*?*?*?*?*?*?*?*?*?*?*?*?,5.2,2.3,84,101638,0,-0,303,0.0,-0.0,0.0,0,0,0,0,183,8.8,10,5,9999,99999,9,999999999,0.0,999,999,99
3003,1,11,17,0,*?*?*?*?*?*?*?*?*?*?*?*?*?*?*?*?*?*?*?*?*?*?,4.9,3.4,92,101638,0,-0,302,0.0,-0.0,0.0,0,0,0,0,182,7.7,10,5,9999,99999,9,999999999,0.0,999,999,99
3003,1,11,18,0,*?*?*?*?*?*?*?*?*?*?*?*?*?*?*?*?*?*?*?*?*?*?,4.4,2.7,90,101638,0,-0,300,0.0,-0.0,0.0,0,0,0,0,180,7.7,10,5,9999,99999,9,999999999,0.0,999,999,99
3003,1,11,19,0,*?*?*?*?*?*?*?*?*?*?*?*?*?*?*?*?*?*?*?*?*?*?,3.9,2.5,93,101638,0,-0,297,0.0,-0.0,0.0,0,0,0,0,183,7.7,10,5,9999,99999,9,999999999,0.0,999,999,99
3003,1,11,20,0,*?*?*?*?*?*?*?*?*?*?*?*?*?*?*?*?*?*?*?*?*?*?,3.6,1.9,91,101638,0,-0,296,0.0,-0.0,0.0,0,0,0,0,187,6.7,10,5,9999,99999,9,999999999,0.0,999,999,99
3003,1,11,21,0,*?*?*?*?*?*?*?*?*?*?*?*?*?*?*?*?*?*?*?*?*?*?,3.6,1.7,89,101638,0,-0,296,0.0,-0.0,0.0,0,0,0,0,190,6.2,10,5,9999,99999,9,999999999,0.6,999,999,99
3003,1,11,22,0,*?*?*?*?*?*?*?*?*?*?*?*?*?*?*?*?*?*?*?*?*?*?,3.4,1.9,92,101638,0,-0,295,0.0,-0.0,0.0,0,0,0,0,193,6.7,10,5,9999,99999,9,999999999,0.8,999,999,99
3003,1,11,23,0,*?*?*?*?*?*?*?*?*?*?*?*?*?*?*?*?*?*?*?*?*?*?,3.5,2.1,92,101638,0,-0,296,0.0,-0.0,0.0,0,0,0,0,197,4.6,10,5,9999,99999,9,999999999,0.3,999,999,99
3003,1,11,24,0,*?*?*?*?*?*?*?*?*?*?*?*?*?*?*?*?*?*?*?*?*?*?,3.7,2.5,94,101638,0,-0,297,0.0,-0.0,0.0,0,0,0,0,130,4.1,10,5,9999,99999,9,999999999,0.0,999,999,99
3003,1,12,1,0,*?*?*?*?*?*?*?*?*?*?*?*?*?*?*?*?*?*?*?*?*?*?,4.2,3.6,100,101730,0,-0,299,0.0,-0.0,0.0,0,0,0,0,192,5.2,10,5,9999,99999,9,999999999,0.1,999,999,99
3003,1,12,2,0,*?*?*?*?*?*?*?*?*?*?*?*?*?*?*?*?*?*?*?*?*?*?,4.4,4.5,100,101730,0,-0,299,0.0,-0.0,0.0,0,0,0,0,183,7.7,10,5,9999,99999,9,999999999,0.0,999,999,99
3003,1,12,3,0,*?*?*?*?*?*?*?*?*?*?*?*?*?*?*?*?*?*?*?*?*?*?,4.9,5.0,100,101730,0,-0,301,0.0,-0.0,0.0,0,0,0,0,175,6.7,10,5,9999,99999,9,999999999,0.0,999,999,99
3003,1,12,4,0,*?*?*?*?*?*?*?*?*?*?*?*?*?*?*?*?*?*?*?*?*?*?,4.3,4.3,100,101730,0,-0,299,0.0,-0.0,0.0,0,0,0,0,167,7.2,10,5,9999,99999,9,999999999,0.0,999,999,99
3003,1,12,5,0,*?*?*?*?*?*?*?*?*?*?*?*?*?*?*?*?*?*?*?*?*?*?,5.0,5.0,100,101730,0,-0,302,0.0,-0.0,0.0,0,0,0,0,158,8.8,10,5,9999,99999,9,999999999,0.0,999,999,99
3003,1,12,6,0,*?*?*?*?*?*?*?*?*?*?*?*?*?*?*?*?*?*?*?*?*?*?,4.4,4.3,100,101730,0,-0,299,0.0,-0.0,0.0,0,0,0,0,150,9.3,10,5,9999,99999,9,999999999,0.0,999,999,99
3003,1,12,7,0,*?*?*?*?*?*?*?*?*?*?*?*?*?*?*?*?*?*?*?*?*?*?,4.1,4.1,100,101730,0,-0,298,0.0,-0.0,0.0,0,0,0,0,145,7.7,10,5,9999,99999,9,999999999,0.0,999,999,99
3003,1,12,8,0,*?*?*?*?*?*?*?*?*?*?*?*?*?*?*?*?*?*?*?*?*?*?,4.5,4.5,100,101730,0,-0,300,0.0,-0.0,0.0,0,0,0,0,140,11.3,10,5,9999,99999,9,999999999,0.0,999,999,99
3003,1,12,9,0,*?*?*?*?*?*?*?*?*?*?*?*?*?*?*?*?*?*?*?*?*?*?,4.9,5.0,100,101730,140,1415,301,13.0,0.0,13.0,1563,-0,1564,510,135,11.8,10,5,9999,99999,9,999999999,0.0,999,999,99
3003,1,12,10,0,*?*?*?*?*?*?*?*?*?*?*?*?*?*?*?*?*?*?*?*?*?*?,7.3,6.4,100,101730,249,1414,300,93.0,188.6,59.8,9887,13160,7191,1110,130,8.8,7,4,9999,99999,9,999999999,0.1,999,999,99
3003,1,12,11,0,*?*?*?*?*?*?*?*?*?*?*?*?*?*?*?*?*?*?*?*?*?*?,8.9,7.7,100,101730,311,1410,311,106.9,122.1,79.9,11680,9944,9263,1731,125,7.7,8,4,9999,99999,9,999999999,0.1,999,999,99
3003,1,12,12,0,*?*?*?*?*?*?*?*?*?*?*?*?*?*?*?*?*?*?*?*?*?*?,11.1,9.6,100,101730,324,1412,325,84.9,49.2,73.6,9318,4142,8340,1934,120,9.8,9,5,9999,99999,9,999999999,0.1,999,999,99
3003,1,12,13,0,*?*?*?*?*?*?*?*?*?*?*?*?*?*?*?*?*?*?*?*?*?*?,11.2,8.9,100,101730,285,1410,325,71.9,47.3,62.3,7930,3725,7316,1340,118,10.3,9,5,9999,99999,9,999999999,0.1,999,999,99
3003,1,12,14,0,*?*?*?*?*?*?*?*?*?*?*?*?*?*?*?*?*?*?*?*?*?*?,11.3,8.7,100,101730,198,1410,322,56.2,100.8,42.0,6020,6141,5153,754,117,11.3,8,4,9999,99999,9,999999999,0.0,999,999,99
3003,1,12,15,0,*?*?*?*?*?*?*?*?*?*?*?*?*?*?*?*?*?*?*?*?*?*?,11.2,8.0,98,101730,69,1419,325,0.0,0.0,0.0,0,0,0,0,115,6.7,9,5,9999,99999,9,999999999,0.0,999,999,99
3003,1,12,16,0,*?*?*?*?*?*?*?*?*?*?*?*?*?*?*?*?*?*?*?*?*?*?,11.2,8.8,100,101730,0,-0,329,0.0,-0.0,0.0,0,0,0,0,113,8.8,10,5,9999,99999,9,999999999,0.0,999,999,99
3003,1,12,17,0,*?*?*?*?*?*?*?*?*?*?*?*?*?*?*?*?*?*?*?*?*?*?,8.4,8.4,100,101730,0,-0,316,0.0,-0.0,0.0,0,0,0,0,112,7.7,10,5,9999,99999,9,999999999,0.0,999,999,99
3003,1,12,18,0,*?*?*?*?*?*?*?*?*?*?*?*?*?*?*?*?*?*?*?*?*?*?,8.3,8.3,100,101730,0,-0,316,0.0,-0.0,0.0,0,0,0,0,110,7.7,10,5,9999,99999,9,999999999,0.0,999,999,99
3003,1,12,19,0,*?*?*?*?*?*?*?*?*?*?*?*?*?*?*?*?*?*?*?*?*?*?,6.2,6.2,100,101730,0,-0,307,0.0,-0.0,0.0,0,0,0,0,145,7.7,10,5,9999,99999,9,999999999,0.0,999,999,99
3003,1,12,20,0,*?*?*?*?*?*?*?*?*?*?*?*?*?*?*?*?*?*?*?*?*?*?,6.8,6.7,100,101730,0,-0,309,0.0,-0.0,0.0,0,0,0,0,180,6.7,10,5,9999,99999,9,999999999,0.0,999,999,99
3003,1,12,21,0,*?*?*?*?*?*?*?*?*?*?*?*?*?*?*?*?*?*?*?*?*?*?,6.2,5.9,100,101730,0,-0,307,0.0,-0.0,0.0,0,0,0,0,215,6.2,10,5,9999,99999,9,999999999,0.0,999,999,99
3003,1,12,22,0,*?*?*?*?*?*?*?*?*?*?*?*?*?*?*?*?*?*?*?*?*?*?,4.6,4.6,100,101730,0,-0,300,0.0,-0.0,0.0,0,0,0,0,250,6.7,10,5,9999,99999,9,999999999,0.0,999,999,99
3003,1,12,23,0,*?*?*?*?*?*?*?*?*?*?*?*?*?*?*?*?*?*?*?*?*?*?,4.0,3.9,100,101730,0,-0,298,0.0,-0.0,0.0,0,0,0,0,285,4.6,10,5,9999,99999,9,999999999,0.0,999,999,99
3003,1,12,24,0,*?*?*?*?*?*?*?*?*?*?*?*?*?*?*?*?*?*?*?*?*?*?,3.7,2.9,100,101730,0,-0,297,0.0,-0.0,0.0,0,0,0,0,200,4.1,10,5,9999,99999,9,999999999,0.3,999,999,99
3003,1,13,1,0,*?*?*?*?*?*?*?*?*?*?*?*?*?*?*?*?*?*?*?*?*?*?,4.2,3.0,90,101983,0,-0,299,0.0,-0.0,0.0,0,0,0,0,310,5.2,10,5,9999,99999,9,999999999,0.0,999,999,99
3003,1,13,2,0,*?*?*?*?*?*?*?*?*?*?*?*?*?*?*?*?*?*?*?*?*?*?,5.0,2.5,82,101983,0,-0,302,0.0,-0.0,0.0,0,0,0,0,300,7.7,10,5,9999,99999,9,999999999,0.0,999,999,99
3003,1,13,3,0,*?*?*?*?*?*?*?*?*?*?*?*?*?*?*?*?*?*?*?*?*?*?,4.5,1.3,78,101983,0,-0,300,0.0,-0.0,0.0,0,0,0,0,290,6.7,10,5,9999,99999,9,999999999,0.0,999,999,99
3003,1,13,4,0,*?*?*?*?*?*?*?*?*?*?*?*?*?*?*?*?*?*?*?*?*?*?,4.7,1.0,76,101983,0,-0,301,0.0,-0.0,0.0,0,0,0,0,280,7.2,10,5,9999,99999,9,999999999,0.0,999,999,99
3003,1,13,5,0,*?*?*?*?*?*?*?*?*?*?*?*?*?*?*?*?*?*?*?*?*?*?,4.9,0.4,71,101983,0,-0,302,0.0,-0.0,0.0,0,0,0,0,270,8.8,10,5,9999,99999,9,999999999,0.0,999,999,99
3003,1,13,6,0,*?*?*?*?*?*?*?*?*?*?*?*?*?*?*?*?*?*?*?*?*?*?,4.6,0.6,74,101983,0,-0,301,0.0,-0.0,0.0,0,0,0,0,260,9.3,10,5,9999,99999,9,999999999,0.0,999,999,99
3003,1,13,7,0,*?*?*?*?*?*?*?*?*?*?*?*?*?*?*?*?*?*?*?*?*?*?,5.2,1.3,74,101983,0,-0,303,0.0,-0.0,0.0,0,0,0,0,257,7.7,10,5,9999,99999,9,999999999,0.0,999,999,99
3003,1,13,8,0,*?*?*?*?*?*?*?*?*?*?*?*?*?*?*?*?*?*?*?*?*?*?,4.7,1.3,76,101983,0,-0,301,0.0,-0.0,0.0,0,0,0,0,253,11.3,10,5,9999,99999,9,999999999,0.0,999,999,99
3003,1,13,9,0,*?*?*?*?*?*?*?*?*?*?*?*?*?*?*?*?*?*?*?*?*?*?,5.6,1.3,73,101983,143,1416,305,13.6,0.0,13.6,1629,-0,1630,532,250,11.8,10,5,9999,99999,9,999999999,0.0,999,999,99
3003,1,13,10,0,*?*?*?*?*?*?*?*?*?*?*?*?*?*?*?*?*?*?*?*?*?*?,5.7,0.4,68,101983,252,1412,306,34.8,0.0,34.8,4079,0,4086,1360,247,8.8,10,5,9999,99999,9,999999999,0.0,999,999,99
3003,1,13,11,0,*?*?*?*?*?*?*?*?*?*?*?*?*?*?*?*?*?*?*?*?*?*?,8.0,0.6,59,101983,315,1411,316,47.2,0.0,47.2,5506,0,5518,1867,243,7.7,10,5,9999,99999,9,999999999,0.0,999,999,99
3003,1,13,12,0,*?*?*?*?*?*?*?*?*?*?*?*?*?*?*?*?*?*?*?*?*?*?,8.3,-0.4,53,101983,328,1412,317,49.7,0.0,49.7,5799,0,5812,1974,240,9.8,10,5,9999,99999,9,999999999,0.0,999,999,99
3003,1,13,13,0,*?*?*?*?*?*?*?*?*?*?*?*?*?*?*?*?*?*?*?*?*?*?,8.2,-0.4,53,101983,290,1413,317,42.2,0.0,42.2,4933,0,4942,1661,232,10.3,10,5,9999,99999,9,999999999,0.0,999,999,99
3003,1,13,14,0,*?*?*?*?*?*?*?*?*?*?*?*?*?*?*?*?*?*?*?*?*?*?,8.5,-0.2,53,101983,203,1413,318,25.3,0.0,25.3,2979,-0,2982,982,223,11.3,10,5,9999,99999,9,999999999,0.0,999,999,99
3003,1,13,15,0,*?*?*?*?*?*?*?*?*?*?*?*?*?*?*?*?*?*?*?*?*?*?,8.4,-0.8,51,101983,73,1406,318,0.1,0.0,0.1,10,-0,10,3,215,6.7,10,5,9999,99999,9,999999999,0.0,999,999,99
3003,1,13,16,0,*?*?*?*?*?*?*?*?*?*?*?*?*?*?*?*?*?*?*?*?*?*?,7.9,-0.2,55,101983,0,-0,315,0.0,-0.0,0.0,0,0,0,0,207,8.8,10,5,9999,99999,9,999999999,0.0,999,999,99
3003,1,13,17,0,*?*?*?*?*?*?*?*?*?*?*?*?*?*?*?*?*?*?*?*?*?*?,6.8,-1.7,52,101983,0,-0,311,0.0,-0.0,0.0,0,0,0,0,198,7.7,10,5,9999,99999,9,999999999,0.0,999,999,99
3003,1,13,18,0,*?*?*?*?*?*?*?*?*?*?*?*?*?*?*?*?*?*?*?*?*?*?,6.4,-1.7,54,101983,0,-0,309,0.0,-0.0,0.0,0,0,0,0,190,7.7,10,5,9999,99999,9,999999999,0.0,999,999,99
3003,1,13,19,0,*?*?*?*?*?*?*?*?*?*?*?*?*?*?*?*?*?*?*?*?*?*?,6.0,-3.4,49,101983,0,-0,308,0.0,-0.0,0.0,0,0,0,0,188,7.7,10,5,9999,99999,9,999999999,0.0,999,999,99
3003,1,13,20,0,*?*?*?*?*?*?*?*?*?*?*?*?*?*?*?*?*?*?*?*?*?*?,5.7,-2.9,51,101983,0,-0,306,0.0,-0.0,0.0,0,0,0,0,187,6.7,10,5,9999,99999,9,999999999,0.0,999,999,99
3003,1,13,21,0,*?*?*?*?*?*?*?*?*?*?*?*?*?*?*?*?*?*?*?*?*?*?,5.5,-1.7,57,101983,0,-0,305,0.0,-0.0,0.0,0,0,0,0,185,6.2,10,5,9999,99999,9,999999999,0.0,999,999,99
3003,1,13,22,0,*?*?*?*?*?*?*?*?*?*?*?*?*?*?*?*?*?*?*?*?*?*?,5.3,-1.5,59,101983,0,-0,304,0.0,-0.0,0.0,0,0,0,0,183,6.7,10,5,9999,99999,9,999999999,0.1,999,999,99
3003,1,13,23,0,*?*?*?*?*?*?*?*?*?*?*?*?*?*?*?*?*?*?*?*?*?*?,5.0,-2.2,57,101983,0,-0,303,0.0,-0.0,0.0,0,0,0,0,182,4.6,10,5,9999,99999,9,999999999,0.4,999,999,99
3003,1,13,24,0,*?*?*?*?*?*?*?*?*?*?*?*?*?*?*?*?*?*?*?*?*?*?,3.4,3.4,98,101983,0,-0,295,0.0,-0.0,0.0,0,0,0,0,320,4.1,10,5,9999,99999,9,999999999,0.0,999,999,99
3003,1,14,1,0,*?*?*?*?*?*?*?*?*?*?*?*?*?*?*?*?*?*?*?*?*?*?,5.1,1.3,78,100919,0,-0,303,0.0,-0.0,0.0,0,0,0,0,180,5.2,10,5,9999,99999,9,999999999,0.0,999,999,99
3003,1,14,2,0,*?*?*?*?*?*?*?*?*?*?*?*?*?*?*?*?*?*?*?*?*?*?,5.4,2.9,85,100919,0,-0,304,0.0,-0.0,0.0,0,0,0,0,180,7.7,10,5,9999,99999,9,999999999,0.0,999,999,99
3003,1,14,3,0,*?*?*?*?*?*?*?*?*?*?*?*?*?*?*?*?*?*?*?*?*?*?,5.8,3.6,87,100919,0,-0,306,0.0,-0.0,0.0,0,0,0,0,180,6.7,10,5,9999,99999,9,999999999,0.0,999,999,99
3003,1,14,4,0,*?*?*?*?*?*?*?*?*?*?*?*?*?*?*?*?*?*?*?*?*?*?,4.8,2.9,89,100919,0,-0,301,0.0,-0.0,0.0,0,0,0,0,180,7.2,10,5,9999,99999,9,999999999,0.0,999,999,99
3003,1,14,5,0,*?*?*?*?*?*?*?*?*?*?*?*?*?*?*?*?*?*?*?*?*?*?,3.6,3.2,99,100919,0,-0,296,0.0,-0.0,0.0,0,0,0,0,180,8.8,10,5,9999,99999,9,999999999,0.1,999,999,99
3003,1,14,6,0,*?*?*?*?*?*?*?*?*?*?*?*?*?*?*?*?*?*?*?*?*?*?,4.2,3.2,95,100919,0,-0,299,0.0,-0.0,0.0,0,0,0,0,180,9.3,10,5,9999,99999,9,999999999,0.2,999,999,99
3003,1,14,7,0,*?*?*?*?*?*?*?*?*?*?*?*?*?*?*?*?*?*?*?*?*?*?,4.6,3.2,93,100919,0,-0,300,0.0,-0.0,0.0,0,0,0,0,185,7.7,10,5,9999,99999,9,999999999,0.0,999,999,99
3003,1,14,8,0,*?*?*?*?*?*?*?*?*?*?*?*?*?*?*?*?*?*?*?*?*?*?,5.3,3.8,92,100919,0,-0,303,0.0,-0.0,0.0,0,0,0,0,190,11.3,10,5,9999,99999,9,999999999,0.0,999,999,99
3003,1,14,9,0,*?*?*?*?*?*?*?*?*?*?*?*?*?*?*?*?*?*?*?*?*?*?,5.2,3.4,89,100919,146,1415,303,14.2,0.0,14.2,1698,-0,1699,555,195,11.8,10,5,9999,99999,9,999999999,0.0,999,999,99
3003,1,14,10,0,*?*?*?*?*?*?*?*?*?*?*?*?*?*?*?*?*?*?*?*?*?*?,6.6,5.6,95,100919,255,1410,309,35.5,0.0,35.5,4157,0,4164,1387,200,8.8,10,5,9999,99999,9,999999999,0.0,999,999,99
3003,1,14,11,0,*?*?*?*?*?*?*?*?*?*?*?*?*?*?*?*?*?*?*?*?*?*?,8.7,7.1,91,100919,319,1412,318,47.9,0.0,47.9,5594,0,5606,1899,205,7.7,10,5,9999,99999,9,999999999,0.0,999,999,99
3003,1,14,12,0,*?*?*?*?*?*?*?*?*?*?*?*?*?*?*?*?*?*?*?*?*?*?,9.1,6.7,87,100919,332,1411,320,50.5,0.0,50.5,5895,0,5908,2009,210,9.8,10,5,9999,99999,9,999999999,0.0,999,999,99
3003,1,14,13,0,*?*?*?*?*?*?*?*?*?*?*?*?*?*?*?*?*?*?*?*?*?*?,9.0,7.0,89,100919,294,1411,319,43.1,0.0,43.1,5033,0,5043,1697,227,10.3,10,5,9999,99999,9,999999999,0.0,999,999,99
3003,1,14,14,0,*?*?*?*?*?*?*?*?*?*?*?*?*?*?*?*?*?*?*?*?*?*?,9.2,7.4,90,100919,208,1415,320,26.2,0.0,26.2,3084,0,3088,1018,243,11.3,10,5,9999,99999,9,999999999,0.0,999,999,99
3003,1,14,15,0,*?*?*?*?*?*?*?*?*?*?*?*?*?*?*?*?*?*?*?*?*?*?,9.1,7.0,88,100919,78,1411,320,1.0,0.0,1.0,138,-0,137,41,260,6.7,10,5,9999,99999,9,999999999,0.0,999,999,99
3003,1,14,16,0,*?*?*?*?*?*?*?*?*?*?*?*?*?*?*?*?*?*?*?*?*?*?,8.6,6.1,86,100919,0,-0,318,0.0,-0.0,0.0,0,0,0,0,277,8.8,10,5,9999,99999,9,999999999,0.0,999,999,99
3003,1,14,17,0,*?*?*?*?*?*?*?*?*?*?*?*?*?*?*?*?*?*?*?*?*?*?,7.7,6.1,91,100919,0,-0,313,0.0,-0.0,0.0,0,0,0,0,293,7.7,10,5,9999,99999,9,999999999,0.0,999,999,99
3003,1,14,18,0,*?*?*?*?*?*?*?*?*?*?*?*?*?*?*?*?*?*?*?*?*?*?,7.0,6.7,100,100919,0,-0,310,0.0,-0.0,0.0,0,0,0,0,310,7.7,10,5,9999,99999,9,999999999,0.0,999,999,99
3003,1,14,19,0,*?*?*?*?*?*?*?*?*?*?*?*?*?*?*?*?*?*?*?*?*?*?,7.0,5.9,95,100919,0,-0,310,0.0,-0.0,0.0,0,0,0,0,308,7.7,10,5,9999,99999,9,999999999,0.0,999,999,99
3003,1,14,20,0,*?*?*?*?*?*?*?*?*?*?*?*?*?*?*?*?*?*?*?*?*?*?,6.0,5.6,99,100919,0,-0,306,0.0,-0.0,0.0,0,0,0,0,307,6.7,10,5,9999,99999,9,999999999,0.0,999,999,99
3003,1,14,21,0,*?*?*?*?*?*?*?*?*?*?*?*?*?*?*?*?*?*?*?*?*?*?,5.2,4.3,96,100919,0,-0,303,0.0,-0.0,0.0,0,0,0,0,305,6.2,10,5,9999,99999,9,999999999,0.0,999,999,99
3003,1,14,22,0,*?*?*?*?*?*?*?*?*?*?*?*?*?*?*?*?*?*?*?*?*?*?,6.6,6.6,100,100919,0,-0,309,0.0,-0.0,0.0,0,0,0,0,303,6.7,10,5,9999,99999,9,999999999,0.0,999,999,99
3003,1,14,23,0,*?*?*?*?*?*?*?*?*?*?*?*?*?*?*?*?*?*?*?*?*?*?,5.8,5.8,100,100919,0,-0,305,0.0,-0.0,0.0,0,0,0,0,302,4.6,10,5,9999,99999,9,999999999,0.0,999,999,99
3003,1,14,24,0,*?*?*?*?*?*?*?*?*?*?*?*?*?*?*?*?*?*?*?*?*?*?,4.7,-0.4,70,100919,0,-0,301,0.0,-0.0,0.0,0,0,0,0,180,4.1,10,5,9999,99999,9,999999999,0.0,999,999,99
3003,1,15,1,0,*?*?*?*?*?*?*?*?*?*?*?*?*?*?*?*?*?*?*?*?*?*?,6.0,5.3,93,101140,0,-0,306,0.0,-0.0,0.0,0,0,0,0,297,5.2,10,5,9999,99999,9,999999999,0.0,999,999,99
3003,1,15,2,0,*?*?*?*?*?*?*?*?*?*?*?*?*?*?*?*?*?*?*?*?*?*?,7.2,5.1,85,101140,0,-0,311,0.0,-0.0,0.0,0,0,0,0,293,7.7,10,5,9999,99999,9,999999999,0.0,999,999,99
3003,1,15,3,0,*?*?*?*?*?*?*?*?*?*?*?*?*?*?*?*?*?*?*?*?*?*?,6.9,5.5,88,101140,0,-0,310,0.0,-0.0,0.0,0,0,0,0,290,6.7,10,5,9999,99999,9,999999999,0.0,999,999,99
3003,1,15,4,0,*?*?*?*?*?*?*?*?*?*?*?*?*?*?*?*?*?*?*?*?*?*?,5.7,4.6,90,101140,0,-0,305,0.0,-0.0,0.0,0,0,0,0,287,7.2,10,5,9999,99999,9,999999999,0.0,999,999,99
3003,1,15,5,0,*?*?*?*?*?*?*?*?*?*?*?*?*?*?*?*?*?*?*?*?*?*?,6.5,5.3,90,101140,0,-0,308,0.0,-0.0,0.0,0,0,0,0,283,8.8,10,5,9999,99999,9,999999999,0.0,999,999,99
3003,1,15,6,0,*?*?*?*?*?*?*?*?*?*?*?*?*?*?*?*?*?*?*?*?*?*?,6.6,3.8,80,101140,0,-0,309,0.0,-0.0,0.0,0,0,0,0,280,9.3,10,5,9999,99999,9,999999999,0.0,999,999,99
3003,1,15,7,0,*?*?*?*?*?*?*?*?*?*?*?*?*?*?*?*?*?*?*?*?*?*?,6.4,3.9,83,101140,0,-0,308,0.0,-0.0,0.0,0,0,0,0,238,7.7,10,5,9999,99999,9,999999999,0.0,999,999,99
3003,1,15,8,0,*?*?*?*?*?*?*?*?*?*?*?*?*?*?*?*?*?*?*?*?*?*?,6.0,2.9,78,101140,0,0,307,0.0,0.0,0.0,0,0,0,0,197,11.3,10,5,9999,99999,9,999999999,0.1,999,999,99
3003,1,15,9,0,*?*?*?*?*?*?*?*?*?*?*?*?*?*?*?*?*?*?*?*?*?*?,7.0,3.8,78,101140,149,1412,311,14.8,0.0,14.8,1771,-0,1772,579,155,11.8,10,5,9999,99999,9,999999999,0.2,999,999,99
3003,1,15,10,0,*?*?*?*?*?*?*?*?*?*?*?*?*?*?*?*?*?*?*?*?*?*?,7.6,2.9,70,101140,259,1412,314,36.2,0.0,36.2,4240,0,4247,1416,113,8.8,10,5,9999,99999,9,999999999,0.1,999,999,99
3003,1,15,11,0,*?*?*?*?*?*?*?*?*?*?*?*?*?*?*?*?*?*?*?*?*?*?,9.6,1.7,56,101140,323,1412,323,48.7,0.0,48.7,5686,0,5698,1933,72,7.7,10,5,9999,99999,9,999999999,0.0,999,999,99
3003,1,15,12,0,*?*?*?*?*?*?*?*?*?*?*?*?*?*?*?*?*?*?*?*?*?*?,10.3,2.3,56,101140,337,1413,326,51.3,0.0,51.3,5995,0,6008,2046,30,9.8,10,5,9999,99999,9,999999999,0.0,999,999,99
3003,1,15,13,0,*?*?*?*?*?*?*?*?*?*?*?*?*?*?*?*?*?*?*?*?*?*?,10.6,0.8,50,101140,299,1412,328,44.0,0.0,44.0,5139,0,5149,1735,68,10.3,10,5,9999,99999,9,999999999,0.0,999,999,99
3003,1,15,14,0,*?*?*?*?*?*?*?*?*?*?*?*?*?*?*?*?*?*?*?*?*?*?,10.2,0.2,49,101140,212,1409,326,27.1,0.0,27.1,3191,0,3195,1054,107,11.3,10,5,9999,99999,9,999999999,0.0,999,999,99
3003,1,15,15,0,*?*?*?*?*?*?*?*?*?*?*?*?*?*?*?*?*?*?*?*?*?*?,10.5,1.7,53,101140,83,1413,327,1.9,0.0,1.9,259,-0,259,80,145,6.7,10,5,9999,99999,9,999999999,0.0,999,999,99
3003,1,15,16,0,*?*?*?*?*?*?*?*?*?*?*?*?*?*?*?*?*?*?*?*?*?*?,9.6,1.7,56,101140,0,-0,323,0.0,-0.0,0.0,0,0,0,0,183,8.8,10,5,9999,99999,9,999999999,0.0,999,999,99
3003,1,15,17,0,*?*?*?*?*?*?*?*?*?*?*?*?*?*?*?*?*?*?*?*?*?*?,9.3,2.1,59,101140,0,-0,321,0.0,-0.0,0.0,0,0,0,0,222,7.7,10,5,9999,99999,9,999999999,0.0,999,999,99
3003,1,15,18,0,*?*?*?*?*?*?*?*?*?*?*?*?*?*?*?*?*?*?*?*?*?*?,8.3,1.5,61,101140,0,-0,317,0.0,-0.0,0.0,0,0,0,0,260,7.7,10,5,9999,99999,9,999999999,0.0,999,999,99
3003,1,15,19,0,*?*?*?*?*?*?*?*?*?*?*?*?*?*?*?*?*?*?*?*?*?*?,7.8,2.7,68,101140,0,-0,315,0.0,-0.0,0.0,0,0,0,0,260,7.7,10,5,9999,99999,9,999999999,0.0,999,999,99
3003,1,15,20,0,*?*?*?*?*?*?*?*?*?*?*?*?*?*?*?*?*?*?*?*?*?*?,7.2,2.9,72,101140,0,-0,312,0.0,-0.0,0.0,0,0,0,0,260,6.7,10,5,9999,99999,9,999999999,0.0,999,999,99
3003,1,15,21,0,*?*?*?*?*?*?*?*?*?*?*?*?*?*?*?*?*?*?*?*?*?*?,7.0,2.7,72,101140,0,-0,311,0.0,-0.0,0.0,0,0,0,0,260,6.2,10,5,9999,99999,9,999999999,0.0,999,999,99
3003,1,15,22,0,*?*?*?*?*?*?*?*?*?*?*?*?*?*?*?*?*?*?*?*?*?*?,7.3,2.7,71,101140,0,-0,312,0.0,-0.0,0.0,0,0,0,0,260,6.7,10,5,9999,99999,9,999999999,0.0,999,999,99
3003,1,15,23,0,*?*?*?*?*?*?*?*?*?*?*?*?*?*?*?*?*?*?*?*?*?*?,6.2,1.9,72,101140,0,-0,308,0.0,-0.0,0.0,0,0,0,0,260,4.6,10,5,9999,99999,9,999999999,0.0,999,999,99
3003,1,15,24,0,*?*?*?*?*?*?*?*?*?*?*?*?*?*?*?*?*?*?*?*?*?*?,4.9,5.0,98,101140,0,-0,301,0.0,-0.0,0.0,0,0,0,0,300,4.1,10,5,9999,99999,9,999999999,0.0,999,999,99
3003,1,16,1,0,*?*?*?*?*?*?*?*?*?*?*?*?*?*?*?*?*?*?*?*?*?*?,4.1,2.5,91,101351,0,-0,298,0.0,-0.0,0.0,0,0,0,0,255,5.2,10,5,9999,99999,9,999999999,0.0,999,999,99
3003,1,16,2,0,*?*?*?*?*?*?*?*?*?*?*?*?*?*?*?*?*?*?*?*?*?*?,2.9,2.9,100,101351,0,-0,293,0.0,-0.0,0.0,0,0,0,0,250,7.7,10,5,9999,99999,9,999999999,0.0,999,999,99
3003,1,16,3,0,*?*?*?*?*?*?*?*?*?*?*?*?*?*?*?*?*?*?*?*?*?*?,3.9,3.8,100,101351,0,-0,297,0.0,-0.0,0.0,0,0,0,0,245,6.7,10,5,9999,99999,9,999999999,0.0,999,999,99
3003,1,16,4,0,*?*?*?*?*?*?*?*?*?*?*?*?*?*?*?*?*?*?*?*?*?*?,3.0,3.0,100,101351,0,-0,294,0.0,-0.0,0.0,0,0,0,0,240,7.2,10,5,9999,99999,9,999999999,0.0,999,999,99
3003,1,16,5,0,*?*?*?*?*?*?*?*?*?*?*?*?*?*?*?*?*?*?*?*?*?*?,3.3,3.0,100,101351,0,-0,295,0.0,-0.0,0.0,0,0,0,0,235,8.8,10,5,9999,99999,9,999999999,0.0,999,999,99
3003,1,16,6,0,*?*?*?*?*?*?*?*?*?*?*?*?*?*?*?*?*?*?*?*?*?*?,1.8,1.7,100,101351,0,-0,289,0.0,-0.0,0.0,0,0,0,0,230,9.3,10,5,9999,99999,9,999999999,0.0,999,999,99
3003,1,16,7,0,*?*?*?*?*?*?*?*?*?*?*?*?*?*?*?*?*?*?*?*?*?*?,0.3,0.2,100,101351,0,-0,283,0.0,-0.0,0.0,0,0,0,0,233,7.7,10,5,9999,99999,9,999999999,0.0,999,999,99
3003,1,16,8,0,*?*?*?*?*?*?*?*?*?*?*?*?*?*?*?*?*?*?*?*?*?*?,1.9,1.0,96,101351,3,1256,284,0.0,0.0,0.0,0,0,0,0,237,11.3,9,5,9999,99999,9,999999999,0.0,999,999,99
3003,1,16,9,0,*?*?*?*?*?*?*?*?*?*?*?*?*?*?*?*?*?*?*?*?*?*?,3.6,2.7,95,101351,152,1408,287,35.6,83.1,26.6,3871,4247,3359,458,240,11.8,8,4,9999,99999,9,999999999,0.0,999,999,99
3003,1,16,10,0,*?*?*?*?*?*?*?*?*?*?*?*?*?*?*?*?*?*?*?*?*?*?,6.9,4.3,85,101351,263,1412,301,85.1,115.2,63.7,9329,8734,7425,1363,243,8.8,8,4,9999,99999,9,999999999,0.0,999,999,99
3003,1,16,11,0,*?*?*?*?*?*?*?*?*?*?*?*?*?*?*?*?*?*?*?*?*?*?,9.6,4.8,73,101351,327,1411,318,86.0,49.4,74.6,9439,4168,8447,1961,247,7.7,9,5,9999,99999,9,999999999,0.0,999,999,99
3003,1,16,12,0,*?*?*?*?*?*?*?*?*?*?*?*?*?*?*?*?*?*?*?*?*?*?,12.6,6.7,68,101351,341,1411,327,120.2,125.4,89.9,13124,10589,10383,1962,250,9.8,8,4,9999,99999,9,999999999,0.0,999,999,99
3003,1,16,13,0,*?*?*?*?*?*?*?*?*?*?*?*?*?*?*?*?*?*?*?*?*?*?,12.7,7.4,72,101351,304,1413,328,103.4,121.1,77.3,11305,9771,8969,1672,235,10.3,8,4,9999,99999,9,999999999,0.0,999,999,99
3003,1,16,14,0,*?*?*?*?*?*?*?*?*?*?*?*?*?*?*?*?*?*?*?*?*?*?,12.8,8.1,74,101351,217,1410,329,64.7,105.9,48.4,6909,6833,5887,879,220,11.3,8,4,9999,99999,9,999999999,0.0,999,999,99
3003,1,16,15,0,*?*?*?*?*?*?*?*?*?*?*?*?*?*?*?*?*?*?*?*?*?*?,12.7,7.9,73,101351,88,1412,332,5.1,10.8,4.4,607,369,641,67,205,6.7,9,5,9999,99999,9,999999999,0.0,999,999,99
3003,1,16,16,0,*?*?*?*?*?*?*?*?*?*?*?*?*?*?*?*?*?*?*?*?*?*?,12.7,8.4,76,101351,0,-0,336,0.0,-0.0,0.0,0,0,0,0,190,8.8,10,5,9999,99999,9,999999999,0.0,999,999,99
3003,1,16,17,0,*?*?*?*?*?*?*?*?*?*?*?*?*?*?*?*?*?*?*?*?*?*?,10.8,7.1,79,101351,0,-0,327,0.0,-0.0,0.0,0,0,0,0,175,7.7,10,5,9999,99999,9,999999999,0.0,999,999,99
3003,1,16,18,0,*?*?*?*?*?*?*?*?*?*?*?*?*?*?*?*?*?*?*?*?*?*?,7.7,6.7,94,101351,0,-0,313,0.0,-0.0,0.0,0,0,0,0,160,7.7,10,5,9999,99999,9,999999999,0.0,999,999,99
3003,1,16,19,0,*?*?*?*?*?*?*?*?*?*?*?*?*?*?*?*?*?*?*?*?*?*?,6.9,5.9,95,101351,0,-0,310,0.0,-0.0,0.0,0,0,0,0,170,7.7,10,5,9999,99999,9,999999999,0.0,999,999,99
3003,1,16,20,0,*?*?*?*?*?*?*?*?*?*?*?*?*?*?*?*?*?*?*?*?*?*?,5.6,4.6,95,101351,0,-0,304,0.0,-0.0,0.0,0,0,0,0,180,6.7,10,5,9999,99999,9,999999999,0.0,999,999,99
3003,1,16,21,0,*?*?*?*?*?*?*?*?*?*?*?*?*?*?*?*?*?*?*?*?*?*?,5.8,4.6,94,101351,0,-0,305,0.0,-0.0,0.0,0,0,0,0,190,6.2,10,5,9999,99999,9,999999999,0.0,999,999,99
3003,1,16,22,0,*?*?*?*?*?*?*?*?*?*?*?*?*?*?*?*?*?*?*?*?*?*?,5.7,4.3,92,101351,0,-0,305,0.0,-0.0,0.0,0,0,0,0,200,6.7,10,5,9999,99999,9,999999999,0.0,999,999,99
3003,1,16,23,0,*?*?*?*?*?*?*?*?*?*?*?*?*?*?*?*?*?*?*?*?*?*?,4.8,4.5,100,101351,0,-0,301,0.0,-0.0,0.0,0,0,0,0,210,4.6,10,5,9999,99999,9,999999999,0.0,999,999,99
3003,1,16,24,0,*?*?*?*?*?*?*?*?*?*?*?*?*?*?*?*?*?*?*?*?*?*?,5.2,2.3,82,101351,0,-0,303,0.0,-0.0,0.0,0,0,0,0,260,4.1,10,5,9999,99999,9,999999999,0.0,999,999,99
3003,1,17,1,0,*?*?*?*?*?*?*?*?*?*?*?*?*?*?*?*?*?*?*?*?*?*?,4.1,4.1,100,101626,0,-0,298,0.0,-0.0,0.0,0,0,0,0,217,5.2,10,5,9999,99999,9,999999999,0.0,999,999,99
3003,1,17,2,0,*?*?*?*?*?*?*?*?*?*?*?*?*?*?*?*?*?*?*?*?*?*?,4.6,4.5,100,101626,0,-0,300,0.0,-0.0,0.0,0,0,0,0,213,7.7,10,5,9999,99999,9,999999999,0.0,999,999,99
3003,1,17,3,0,*?*?*?*?*?*?*?*?*?*?*?*?*?*?*?*?*?*?*?*?*?*?,3.7,3.6,100,101626,0,-0,296,0.0,-0.0,0.0,0,0,0,0,210,6.7,10,5,9999,99999,9,999999999,0.0,999,999,99
3003,1,17,4,0,*?*?*?*?*?*?*?*?*?*?*?*?*?*?*?*?*?*?*?*?*?*?,3.8,3.8,100,101626,0,-0,297,0.0,-0.0,0.0,0,0,0,0,207,7.2,10,5,9999,99999,9,999999999,0.0,999,999,99
3003,1,17,5,0,*?*?*?*?*?*?*?*?*?*?*?*?*?*?*?*?*?*?*?*?*?*?,3.7,3.8,100,101626,0,-0,296,0.0,-0.0,0.0,0,0,0,0,203,8.8,10,5,9999,99999,9,999999999,0.0,999,999,99
3003,1,17,6,0,*?*?*?*?*?*?*?*?*?*?*?*?*?*?*?*?*?*?*?*?*?*?,3.2,3.2,100,101626,0,-0,294,0.0,-0.0,0.0,0,0,0,0,200,9.3,10,5,9999,99999,9,999999999,0.0,999,999,99
3003,1,17,7,0,*?*?*?*?*?*?*?*?*?*?*?*?*?*?*?*?*?*?*?*?*?*?,2.9,2.9,100,101626,0,-0,293,0.0,-0.0,0.0,0,0,0,0,197,7.7,10,5,9999,99999,9,999999999,0.0,999,999,99
3003,1,17,8,0,*?*?*?*?*?*?*?*?*?*?*?*?*?*?*?*?*?*?*?*?*?*?,2.5,2.5,100,101626,7,1498,282,0.0,0.0,0.0,0,0,0,0,193,11.3,8,4,9999,99999,9,999999999,0.0,999,999,99
3003,1,17,9,0,*?*?*?*?*?*?*?*?*?*?*?*?*?*?*?*?*?*?*?*?*?*?,3.7,3.8,100,101626,156,1412,296,16.2,0.0,16.2,1930,-0,1931,631,190,11.8,10,5,9999,99999,9,999999999,0.0,999,999,99
3003,1,17,10,0,*?*?*?*?*?*?*?*?*?*?*?*?*?*?*?*?*?*?*?*?*?*?,5.0,5.0,100,101626,267,1412,298,65.6,46.2,56.9,7248,3534,6695,1218,187,8.8,9,5,9999,99999,9,999999999,0.0,999,999,99
3003,1,17,11,0,*?*?*?*?*?*?*?*?*?*?*?*?*?*?*?*?*?*?*?*?*?*?,5.4,5.5,100,101626,332,1413,299,87.5,49.5,75.9,9602,4200,8592,1998,183,7.7,9,5,9999,99999,9,999999999,0.0,999,999,99
3003,1,17,12,0,*?*?*?*?*?*?*?*?*?*?*?*?*?*?*?*?*?*?*?*?*?*?,7.0,5.0,100,101626,346,1412,302,122.3,125.8,91.5,13352,10684,10560,1999,180,9.8,8,4,9999,99999,9,999999999,0.0,999,999,99
3003,1,17,13,0,*?*?*?*?*?*?*?*?*?*?*?*?*?*?*?*?*?*?*?*?*?*?,6.8,5.1,100,101626,308,1409,305,79.7,48.5,69.1,8746,4026,7831,1807,178,10.3,9,5,9999,99999,9,999999999,0.0,999,999,99
3003,1,17,14,0,*?*?*?*?*?*?*?*?*?*?*?*?*?*?*?*?*?*?*?*?*?*?,7.1,5.5,100,101626,222,1409,311,29.1,0.0,29.1,3416,0,3421,1131,177,11.3,10,5,9999,99999,9,999999999,0.0,999,999,99
3003,1,17,15,0,*?*?*?*?*?*?*?*?*?*?*?*?*?*?*?*?*?*?*?*?*?*?,6.9,5.6,100,101626,93,1410,310,3.9,0.0,3.9,502,-0,501,159,175,6.7,10,5,9999,99999,9,999999999,0.0,999,999,99
3003,1,17,16,0,*?*?*?*?*?*?*?*?*?*?*?*?*?*?*?*?*?*?*?*?*?*?,7.1,4.8,100,101626,0,-0,311,0.0,-0.0,0.0,0,0,0,0,173,8.8,10,5,9999,99999,9,999999999,0.0,999,999,99
3003,1,17,17,0,*?*?*?*?*?*?*?*?*?*?*?*?*?*?*?*?*?*?*?*?*?*?,5.4,4.3,100,101626,0,-0,304,0.0,-0.0,0.0,0,0,0,0,172,7.7,10,5,9999,99999,9,999999999,0.0,999,999,99
3003,1,17,18,0,*?*?*?*?*?*?*?*?*?*?*?*?*?*?*?*?*?*?*?*?*?*?,5.3,4.8,100,101626,0,-0,303,0.0,-0.0,0.0,0,0,0,0,170,7.7,10,5,9999,99999,9,999999999,0.0,999,999,99
3003,1,17,19,0,*?*?*?*?*?*?*?*?*?*?*?*?*?*?*?*?*?*?*?*?*?*?,5.2,5.1,100,101626,0,-0,303,0.0,-0.0,0.0,0,0,0,0,173,7.7,10,5,9999,99999,9,999999999,0.0,999,999,99
3003,1,17,20,0,*?*?*?*?*?*?*?*?*?*?*?*?*?*?*?*?*?*?*?*?*?*?,4.5,4.5,100,101626,0,-0,300,0.0,-0.0,0.0,0,0,0,0,177,6.7,10,5,9999,99999,9,999999999,0.0,999,999,99
3003,1,17,21,0,*?*?*?*?*?*?*?*?*?*?*?*?*?*?*?*?*?*?*?*?*?*?,3.8,3.8,100,101626,0,-0,297,0.0,-0.0,0.0,0,0,0,0,180,6.2,10,5,9999,99999,9,999999999,0.0,999,999,99
3003,1,17,22,0,*?*?*?*?*?*?*?*?*?*?*?*?*?*?*?*?*?*?*?*?*?*?,4.0,3.9,100,101626,0,-0,298,0.0,-0.0,0.0,0,0,0,0,183,6.7,10,5,9999,99999,9,999999999,0.0,999,999,99
3003,1,17,23,0,*?*?*?*?*?*?*?*?*?*?*?*?*?*?*?*?*?*?*?*?*?*?,3.9,1.5,98,101626,0,-0,298,0.0,-0.0,0.0,0,0,0,0,187,4.6,10,5,9999,99999,9,999999999,0.0,999,999,99
3003,1,17,24,0,*?*?*?*?*?*?*?*?*?*?*?*?*?*?*?*?*?*?*?*?*?*?,3.8,3.8,100,101626,0,-0,297,0.0,-0.0,0.0,0,0,0,0,220,4.1,10,5,9999,99999,9,999999999,0.0,999,999,99
3003,1,18,1,0,*?*?*?*?*?*?*?*?*?*?*?*?*?*?*?*?*?*?*?*?*?*?,3.3,1.5,95,100653,0,-0,295,0.0,-0.0,0.0,0,0,0,0,182,5.2,10,5,9999,99999,9,999999999,0.0,999,999,99
3003,1,18,2,0,*?*?*?*?*?*?*?*?*?*?*?*?*?*?*?*?*?*?*?*?*?*?,3.1,1.3,95,100653,0,-0,294,0.0,-0.0,0.0,0,0,0,0,173,7.7,10,5,9999,99999,9,999999999,0.0,999,999,99
3003,1,18,3,0,*?*?*?*?*?*?*?*?*?*?*?*?*?*?*?*?*?*?*?*?*?*?,2.1,-0.2,92,100653,0,-0,290,0.0,-0.0,0.0,0,0,0,0,165,6.7,10,5,9999,99999,9,999999999,0.0,999,999,99
3003,1,18,4,0,*?*?*?*?*?*?*?*?*?*?*?*?*?*?*?*?*?*?*?*?*?*?,1.7,0.4,98,100653,0,-0,288,0.0,-0.0,0.0,0,0,0,0,157,7.2,10,5,9999,99999,9,999999999,0.0,999,999,99
3003,1,18,5,0,*?*?*?*?*?*?*?*?*?*?*?*?*?*?*?*?*?*?*?*?*?*?,2.0,0.8,100,100653,0,-0,290,0.0,-0.0,0.0,0,0,0,0,148,8.8,10,5,9999,99999,9,999999999,0.0,999,999,99
3003,1,18,6,0,*?*?*?*?*?*?*?*?*?*?*?*?*?*?*?*?*?*?*?*?*?*?,1.1,0.8,100,100653,0,-0,286,0.0,-0.0,0.0,0,0,0,0,140,9.3,10,5,9999,99999,9,999999999,0.0,999,999,99
3003,1,18,7,0,*?*?*?*?*?*?*?*?*?*?*?*?*?*?*?*?*?*?*?*?*?*?,0.3,-0.0,100,100653,0,-0,283,0.0,-0.0,0.0,0,0,0,0,142,7.7,10,5,9999,99999,9,999999999,0.0,999,999,99
3003,1,18,8,0,*?*?*?*?*?*?*?*?*?*?*?*?*?*?*?*?*?*?*?*?*?*?,1.0,-0.4,97,100653,10,1413,281,0.0,0.0,0.0,0,0,0,0,143,11.3,9,5,9999,99999,9,999999999,0.0,999,999,99
3003,1,18,9,0,*?*?*?*?*?*?*?*?*?*?*?*?*?*?*?*?*?*?*?*?*?*?,1.8,0.8,100,100653,160,1413,289,16.9,0.0,16.9,2015,-0,2016,659,145,11.8,10,5,9999,99999,9,999999999,0.0,999,999,99
3003,1,18,10,0,*?*?*?*?*?*?*?*?*?*?*?*?*?*?*?*?*?*?*?*?*?*?,2.2,0.6,96,100653,271,1412,286,67.0,46.4,58.1,7402,3579,6835,1245,147,8.8,9,5,9999,99999,9,999999999,0.0,999,999,99
3003,1,18,11,0,*?*?*?*?*?*?*?*?*?*?*?*?*?*?*?*?*?*?*?*?*?*?,5.4,3.8,97,100653,336,1411,295,118.0,124.9,88.2,12881,10487,10194,1923,148,7.7,8,4,9999,99999,9,999999999,0.0,999,999,99
3003,1,18,12,0,*?*?*?*?*?*?*?*?*?*?*?*?*?*?*?*?*?*?*?*?*?*?,6.7,5.0,96,100653,351,1413,305,93.9,50.3,81.4,10309,4332,9220,2158,150,9.8,9,5,9999,99999,9,999999999,0.0,999,999,99
3003,1,18,13,0,*?*?*?*?*?*?*?*?*?*?*?*?*?*?*?*?*?*?*?*?*?*?,6.6,5.0,97,100653,314,1413,304,81.4,48.7,70.6,8934,4065,7999,1849,147,10.3,9,5,9999,99999,9,999999999,0.0,999,999,99
3003,1,18,14,0,*?*?*?*?*?*?*?*?*?*?*?*?*?*?*?*?*?*?*?*?*?*?,6.8,5.1,96,100653,227,1408,301,69.3,108.3,51.8,7391,7187,6281,949,143,11.3,8,4,9999,99999,9,999999999,0.0,999,999,99
3003,1,18,15,0,*?*?*?*?*?*?*?*?*?*?*?*?*?*?*?*?*?*?*?*?*?*?,6.7,5.6,100,100653,98,1407,301,11.4,41.2,8.5,1316,1720,1368,141,140,6.7,8,4,9999,99999,9,999999999,0.0,999,999,99
3003,1,18,16,0,*?*?*?*?*?*?*?*?*?*?*?*?*?*?*?*?*?*?*?*?*?*?,6.5,6.6,100,100653,0,-0,308,0.0,-0.0,0.0,0,0,0,0,137,8.8,10,5,9999,99999,9,999999999,0.0,999,999,99
3003,1,18,17,0,*?*?*?*?*?*?*?*?*?*?*?*?*?*?*?*?*?*?*?*?*?*?,5.7,5.8,100,100653,0,-0,305,0.0,-0.0,0.0,0,0,0,0,133,7.7,10,5,9999,99999,9,999999999,0.0,999,999,99
3003,1,18,18,0,*?*?*?*?*?*?*?*?*?*?*?*?*?*?*?*?*?*?*?*?*?*?,4.0,3.9,100,100653,0,-0,298,0.0,-0.0,0.0,0,0,0,0,130,7.7,10,5,9999,99999,9,999999999,0.0,999,999,99
3003,1,18,19,0,*?*?*?*?*?*?*?*?*?*?*?*?*?*?*?*?*?*?*?*?*?*?,3.5,3.6,100,100653,0,-0,296,0.0,-0.0,0.0,0,0,0,0,128,7.7,10,5,9999,99999,9,999999999,0.0,999,999,99
3003,1,18,20,0,*?*?*?*?*?*?*?*?*?*?*?*?*?*?*?*?*?*?*?*?*?*?,3.0,3.0,100,100653,0,-0,294,0.0,-0.0,0.0,0,0,0,0,127,6.7,10,5,9999,99999,9,999999999,0.0,999,999,99
3003,1,18,21,0,*?*?*?*?*?*?*?*?*?*?*?*?*?*?*?*?*?*?*?*?*?*?,3.1,3.0,100,100653,0,-0,294,0.0,-0.0,0.0,0,0,0,0,125,6.2,10,5,9999,99999,9,999999999,0.0,999,999,99
3003,1,18,22,0,*?*?*?*?*?*?*?*?*?*?*?*?*?*?*?*?*?*?*?*?*?*?,2.9,2.9,100,100653,0,-0,293,0.0,-0.0,0.0,0,0,0,0,123,6.7,10,5,9999,99999,9,999999999,0.0,999,999,99
3003,1,18,23,0,*?*?*?*?*?*?*?*?*?*?*?*?*?*?*?*?*?*?*?*?*?*?,2.3,2.3,100,100653,0,-0,291,0.0,-0.0,0.0,0,0,0,0,122,4.6,10,5,9999,99999,9,999999999,0.0,999,999,99
3003,1,18,24,0,*?*?*?*?*?*?*?*?*?*?*?*?*?*?*?*?*?*?*?*?*?*?,3.9,1.5,91,100653,0,-0,298,0.0,-0.0,0.0,0,0,0,0,190,4.1,10,5,9999,99999,9,999999999,0.0,999,999,99
3003,1,19,1,0,*?*?*?*?*?*?*?*?*?*?*?*?*?*?*?*?*?*?*?*?*?*?,0.9,0.2,95,100448,0,-0,285,0.0,-0.0,0.0,0,0,0,0,118,5.2,10,5,9999,99999,9,999999999,0.0,999,999,99
3003,1,19,2,0,*?*?*?*?*?*?*?*?*?*?*?*?*?*?*?*?*?*?*?*?*?*?,0.4,-0.8,91,100448,0,-0,283,0.0,-0.0,0.0,0,0,0,0,117,7.7,10,5,9999,99999,9,999999999,0.0,999,999,99
3003,1,19,3,0,*?*?*?*?*?*?*?*?*?*?*?*?*?*?*?*?*?*?*?*?*?*?,1.3,1.0,99,100448,0,-0,287,0.0,-0.0,0.0,0,0,0,0,115,6.7,10,5,9999,99999,9,999999999,0.0,999,999,99
3003,1,19,4,0,*?*?*?*?*?*?*?*?*?*?*?*?*?*?*?*?*?*?*?*?*?*?,1.5,0.6,95,100448,0,-0,288,0.0,-0.0,0.0,0,0,0,0,113,7.2,10,5,9999,99999,9,999999999,0.0,999,999,99
3003,1,19,5,0,*?*?*?*?*?*?*?*?*?*?*?*?*?*?*?*?*?*?*?*?*?*?,0.1,-0.0,100,100448,0,-0,282,0.0,-0.0,0.0,0,0,0,0,112,8.8,10,5,9999,99999,9,999999999,0.0,999,999,99
3003,1,19,6,0,*?*?*?*?*?*?*?*?*?*?*?*?*?*?*?*?*?*?*?*?*?*?,-0.5,-0.4,100,100448,0,-0,279,0.0,-0.0,0.0,0,0,0,0,110,9.3,10,5,9999,99999,9,999999999,0.0,999,999,99
3003,1,19,7,0,*?*?*?*?*?*?*?*?*?*?*?*?*?*?*?*?*?*?*?*?*?*?,-1.1,-1.1,100,100448,0,-0,277,0.0,-0.0,0.0,0,0,0,0,108,7.7,10,5,9999,99999,9,999999999,0.0,999,999,99
3003,1,19,8,0,*?*?*?*?*?*?*?*?*?*?*?*?*?*?*?*?*?*?*?*?*?*?,-0.6,-0.6,100,100448,14,1458,269,0.0,0.0,0.0,0,0,0,0,107,11.3,8,4,9999,99999,9,999999999,0.0,999,999,99
3003,1,19,9,0,*?*?*?*?*?*?*?*?*?*?*?*?*?*?*?*?*?*?*?*?*?*?,-0.1,-0.0,100,100448,164,1414,271,40.7,88.4,30.4,4404,4747,3808,530,105,11.8,8,4,9999,99999,9,999999999,0.0,999,999,99
3003,1,19,10,0,*?*?*?*?*?*?*?*?*?*?*?*?*?*?*?*?*?*?*?*?*?*?,3.5,2.1,92,100448,275,1410,286,90.7,117.2,67.9,9934,9070,7898,1457,103,8.8,8,4,9999,99999,9,999999999,0.0,999,999,99
3003,1,19,11,0,*?*?*?*?*?*?*?*?*?*?*?*?*?*?*?*?*?*?*?*?*?*?,5.4,2.1,80,100448,341,1412,299,90.6,49.9,78.6,9944,4265,8895,2075,102,7.7,9,5,9999,99999,9,999999999,0.0,999,999,99
3003,1,19,12,0,*?*?*?*?*?*?*?*?*?*?*?*?*?*?*?*?*?*?*?*?*?*?,6.1,1.5,72,100448,355,1409,302,95.6,50.5,82.9,10494,4366,9383,2200,100,9.8,9,5,9999,99999,9,999999999,0.0,999,999,99
3003,1,19,13,0,*?*?*?*?*?*?*?*?*?*?*?*?*?*?*?*?*?*?*?*?*?*?,6.6,1.9,72,100448,319,1412,304,83.2,49.0,72.1,9127,4105,8170,1892,98,10.3,9,5,9999,99999,9,999999999,0.0,999,999,99
3003,1,19,14,0,*?*?*?*?*?*?*?*?*?*?*?*?*?*?*?*?*?*?*?*?*?*?,6.6,1.5,70,100448,233,1412,304,54.1,43.6,46.9,5997,3139,5555,996,97,11.3,9,5,9999,99999,9,999999999,0.0,999,999,99
3003,1,19,15,0,*?*?*?*?*?*?*?*?*?*?*?*?*?*?*?*?*?*?*?*?*?*?,6.7,2.1,72,100448,104,1415,305,10.4,18.8,9.0,1218,902,1148,186,95,6.7,9,5,9999,99999,9,999999999,0.0,999,999,99
3003,1,19,16,0,*?*?*?*?*?*?*?*?*?*?*?*?*?*?*?*?*?*?*?*?*?*?,6.1,2.5,78,100448,0,-0,307,0.0,-0.0,0.0,0,0,0,0,93,8.8,10,5,9999,99999,9,999999999,0.0,999,999,99
3003,1,19,17,0,*?*?*?*?*?*?*?*?*?*?*?*?*?*?*?*?*?*?*?*?*?*?,4.7,1.7,81,100448,0,-0,301,0.0,-0.0,0.0,0,0,0,0,92,7.7,10,5,9999,99999,9,999999999,0.0,999,999,99
3003,1,19,18,0,*?*?*?*?*?*?*?*?*?*?*?*?*?*?*?*?*?*?*?*?*?*?,3.5,1.0,84,100448,0,-0,296,0.0,-0.0,0.0,0,0,0,0,90,7.7,10,5,9999,99999,9,999999999,0.0,999,999,99
3003,1,19,19,0,*?*?*?*?*?*?*?*?*?*?*?*?*?*?*?*?*?*?*?*?*?*?,3.9,0.6,79,100448,0,-0,298,0.0,-0.0,0.0,0,0,0,0,88,7.7,10,5,9999,99999,9,999999999,0.0,999,999,99
3003,1,19,20,0,*?*?*?*?*?*?*?*?*?*?*?*?*?*?*?*?*?*?*?*?*?*?,2.7,-0.0,82,100448,0,-0,293,0.0,-0.0,0.0,0,0,0,0,87,6.7,10,5,9999,99999,9,999999999,0.0,999,999,99
3003,1,19,21,0,*?*?*?*?*?*?*?*?*?*?*?*?*?*?*?*?*?*?*?*?*?*?,3.0,-0.4,79,100448,0,-0,294,0.0,-0.0,0.0,0,0,0,0,85,6.2,10,5,9999,99999,9,999999999,0.0,999,999,99
3003,1,19,22,0,*?*?*?*?*?*?*?*?*?*?*?*?*?*?*?*?*?*?*?*?*?*?,2.3,-0.6,81,100448,0,-0,291,0.0,-0.0,0.0,0,0,0,0,83,6.7,10,5,9999,99999,9,999999999,0.0,999,999,99
3003,1,19,23,0,*?*?*?*?*?*?*?*?*?*?*?*?*?*?*?*?*?*?*?*?*?*?,1.7,-0.6,84,100448,0,-0,289,0.0,-0.0,0.0,0,0,0,0,82,4.6,10,5,9999,99999,9,999999999,0.0,999,999,99
3003,1,19,24,0,*?*?*?*?*?*?*?*?*?*?*?*?*?*?*?*?*?*?*?*?*?*?,1.6,1.3,98,100448,0,-0,288,0.0,-0.0,0.0,0,0,0,0,120,4.1,10,5,9999,99999,9,999999999,0.0,999,999,99
3003,1,20,1,0,*?*?*?*?*?*?*?*?*?*?*?*?*?*?*?*?*?*?*?*?*?*?,1.0,-0.8,85,100308,0,-0,286,0.0,-0.0,0.0,0,0,0,0,78,5.2,10,5,9999,99999,9,999999999,0.0,999,999,99
3003,1,20,2,0,*?*?*?*?*?*?*?*?*?*?*?*?*?*?*?*?*?*?*?*?*?*?,0.5,-1.3,86,100308,0,-0,284,0.0,-0.0,0.0,0,0,0,0,77,7.7,10,5,9999,99999,9,999999999,0.0,999,999,99
3003,1,20,3,0,*?*?*?*?*?*?*?*?*?*?*?*?*?*?*?*?*?*?*?*?*?*?,1.2,-1.1,83,100308,0,-0,287,0.0,-0.0,0.0,0,0,0,0,75,6.7,10,5,9999,99999,9,999999999,0.0,999,999,99
3003,1,20,4,0,*?*?*?*?*?*?*?*?*?*?*?*?*?*?*?*?*?*?*?*?*?*?,0.1,-2.4,81,100308,0,-0,282,0.0,-0.0,0.0,0,0,0,0,73,7.2,10,5,9999,99999,9,999999999,0.0,999,999,99
3003,1,20,5,0,*?*?*?*?*?*?*?*?*?*?*?*?*?*?*?*?*?*?*?*?*?*?,-1.2,-3.9,78,100308,0,-0,277,0.0,-0.0,0.0,0,0,0,0,72,8.8,10,5,9999,99999,9,999999999,0.0,999,999,99
3003,1,20,6,0,*?*?*?*?*?*?*?*?*?*?*?*?*?*?*?*?*?*?*?*?*?*?,-0.1,-3.1,76,100308,0,-0,281,0.0,-0.0,0.0,0,0,0,0,70,9.3,10,5,9999,99999,9,999999999,0.0,999,999,99
3003,1,20,7,0,*?*?*?*?*?*?*?*?*?*?*?*?*?*?*?*?*?*?*?*?*?*?,0.8,-3.9,67,100308,0,-0,285,0.0,-0.0,0.0,0,0,0,0,73,7.7,10,5,9999,99999,9,999999999,0.0,999,999,99
3003,1,20,8,0,*?*?*?*?*?*?*?*?*?*?*?*?*?*?*?*?*?*?*?*?*?*?,0.3,-4.5,67,100308,17,1388,278,0.0,0.0,0.0,0,0,0,0,77,11.3,9,5,9999,99999,9,999999999,0.0,999,999,99
3003,1,20,9,0,*?*?*?*?*?*?*?*?*?*?*?*?*?*?*?*?*?*?*?*?*?*?,0.6,-5.6,59,100308,168,1413,279,32.1,35.9,27.8,3602,2200,3358,583,80,11.8,9,5,9999,99999,9,999999999,0.0,999,999,99
3003,1,20,10,0,*?*?*?*?*?*?*?*?*?*?*?*?*?*?*?*?*?*?*?*?*?*?,2.8,-3.4,60,100308,280,1412,277,109.6,197.4,70.5,11622,14718,8396,1329,83,8.8,7,4,9999,99999,9,999999999,0.0,999,999,99
3003,1,20,11,0,*?*?*?*?*?*?*?*?*?*?*?*?*?*?*?*?*?*?*?*?*?*?,5.5,-1.9,57,100308,345,1409,294,122.2,125.8,91.4,13342,10680,10551,1998,87,7.7,8,4,9999,99999,9,999999999,0.0,999,999,99
3003,1,20,12,0,*?*?*?*?*?*?*?*?*?*?*?*?*?*?*?*?*?*?*?*?*?*?,7.2,-0.0,59,100308,361,1413,296,152.5,213.0,98.0,16132,17973,11484,1913,90,9.8,7,4,9999,99999,9,999999999,0.0,999,999,99
3003,1,20,13,0,*?*?*?*?*?*?*?*?*?*?*?*?*?*?*?*?*?*?*?*?*?*?,7.1,-0.0,60,100308,324,1411,301,112.6,123.6,84.2,12300,10233,9743,1830,88,10.3,8,4,9999,99999,9,999999999,0.0,999,999,99
3003,1,20,14,0,*?*?*?*?*?*?*?*?*?*?*?*?*?*?*?*?*?*?*?*?*?*?,7.3,1.3,65,100308,238,1410,307,56.0,44.1,48.5,6197,3207,5738,1032,87,11.3,9,5,9999,99999,9,999999999,0.0,999,999,99
3003,1,20,15,0,*?*?*?*?*?*?*?*?*?*?*?*?*?*?*?*?*?*?*?*?*?*?,7.1,1.0,64,100308,109,1409,301,16.2,52.9,12.2,1830,2350,1872,204,85,6.7,8,4,9999,99999,9,999999999,0.0,999,999,99
3003,1,20,16,0,*?*?*?*?*?*?*?*?*?*?*?*?*?*?*?*?*?*?*?*?*?*?,7.2,-0.4,58,100308,0,-0,307,0.0,-0.0,0.0,0,0,0,0,83,8.8,9,5,9999,99999,9,999999999,0.0,999,999,99
3003,1,20,17,0,*?*?*?*?*?*?*?*?*?*?*?*?*?*?*?*?*?*?*?*?*?*?,5.5,-1.5,59,100308,0,-0,305,0.0,-0.0,0.0,0,0,0,0,82,7.7,10,5,9999,99999,9,999999999,0.0,999,999,99
3003,1,20,18,0,*?*?*?*?*?*?*?*?*?*?*?*?*?*?*?*?*?*?*?*?*?*?,4.4,-1.9,62,100308,0,-0,300,0.0,-0.0,0.0,0,0,0,0,80,7.7,10,5,9999,99999,9,999999999,0.0,999,999,99
3003,1,20,19,0,*?*?*?*?*?*?*?*?*?*?*?*?*?*?*?*?*?*?*?*?*?*?,4.0,-1.5,66,100308,0,-0,299,0.0,-0.0,0.0,0,0,0,0,82,7.7,10,5,9999,99999,9,999999999,0.0,999,999,99
3003,1,20,20,0,*?*?*?*?*?*?*?*?*?*?*?*?*?*?*?*?*?*?*?*?*?*?,2.5,-1.9,70,100308,0,-0,292,0.0,-0.0,0.0,0,0,0,0,83,6.7,10,5,9999,99999,9,999999999,0.0,999,999,99
3003,1,20,21,0,*?*?*?*?*?*?*?*?*?*?*?*?*?*?*?*?*?*?*?*?*?*?,2.8,-1.9,69,100308,0,-0,293,0.0,-0.0,0.0,0,0,0,0,85,6.2,10,5,9999,99999,9,999999999,0.0,999,999,99
3003,1,20,22,0,*?*?*?*?*?*?*?*?*?*?*?*?*?*?*?*?*?*?*?*?*?*?,2.3,-2.2,70,100308,0,-0,291,0.0,-0.0,0.0,0,0,0,0,87,6.7,10,5,9999,99999,9,999999999,0.0,999,999,99
3003,1,20,23,0,*?*?*?*?*?*?*?*?*?*?*?*?*?*?*?*?*?*?*?*?*?*?,1.7,-2.2,72,100308,0,-0,289,0.0,-0.0,0.0,0,0,0,0,88,4.6,10,5,9999,99999,9,999999999,0.0,999,999,99
3003,1,20,24,0,*?*?*?*?*?*?*?*?*?*?*?*?*?*?*?*?*?*?*?*?*?*?,1.1,-0.8,85,100308,0,-0,286,0.0,-0.0,0.0,0,0,0,0,80,4.1,10,5,9999,99999,9,999999999,0.0,999,999,99
3003,1,21,1,0,*?*?*?*?*?*?*?*?*?*?*?*?*?*?*?*?*?*?*?*?*?*?,1.2,-3.1,70,99883.8,0,-0,287,0.0,-0.0,0.0,0,0,0,0,88,5.2,10,5,9999,99999,9,999999999,0.0,999,999,99
3003,1,21,2,0,*?*?*?*?*?*?*?*?*?*?*?*?*?*?*?*?*?*?*?*?*?*?,1.0,-3.7,68,99883.8,0,-0,286,0.0,-0.0,0.0,0,0,0,0,87,7.7,10,5,9999,99999,9,999999999,0.0,999,999,99
3003,1,21,3,0,*?*?*?*?*?*?*?*?*?*?*?*?*?*?*?*?*?*?*?*?*?*?,2.0,-1.9,72,99883.8,0,-0,290,0.0,-0.0,0.0,0,0,0,0,85,6.7,10,5,9999,99999,9,999999999,0.0,999,999,99
3003,1,21,4,0,*?*?*?*?*?*?*?*?*?*?*?*?*?*?*?*?*?*?*?*?*?*?,1.3,-2.4,74,99883.8,0,-0,287,0.0,-0.0,0.0,0,0,0,0,83,7.2,10,5,9999,99999,9,999999999,0.0,999,999,99
3003,1,21,5,0,*?*?*?*?*?*?*?*?*?*?*?*?*?*?*?*?*?*?*?*?*?*?,1.0,-2.2,77,99883.8,0,-0,286,0.0,-0.0,0.0,0,0,0,0,82,8.8,10,5,9999,99999,9,999999999,0.0,999,999,99
3003,1,21,6,0,*?*?*?*?*?*?*?*?*?*?*?*?*?*?*?*?*?*?*?*?*?*?,0.6,-2.2,79,99883.8,0,-0,284,0.0,-0.0,0.0,0,0,0,0,80,9.3,10,5,9999,99999,9,999999999,0.0,999,999,99
3003,1,21,7,0,*?*?*?*?*?*?*?*?*?*?*?*?*?*?*?*?*?*?*?*?*?*?,-0.4,-2.9,80,99883.8,0,-0,280,0.0,-0.0,0.0,0,0,0,0,82,7.7,10,5,9999,99999,9,999999999,0.0,999,999,99
3003,1,21,8,0,*?*?*?*?*?*?*?*?*?*?*?*?*?*?*?*?*?*?*?*?*?*?,-1.4,-3.9,80,99883.8,21,1399,271,0.0,0.0,0.0,0,0,0,0,83,11.3,9,5,9999,99999,9,999999999,0.0,999,999,99
3003,1,21,9,0,*?*?*?*?*?*?*?*?*?*?*?*?*?*?*?*?*?*?*?*?*?*?,0.8,-3.4,70,99883.8,172,1410,285,19.3,0.0,19.3,2291,-0,2293,751,85,11.8,10,5,9999,99999,9,999999999,0.0,999,999,99
3003,1,21,10,0,*?*?*?*?*?*?*?*?*?*?*?*?*?*?*?*?*?*?*?*?*?*?,3.0,-1.5,71,99883.8,284,1409,294,41.2,0.0,41.2,4814,0,4823,1618,87,8.8,10,5,9999,99999,9,999999999,0.0,999,999,99
3003,1,21,11,0,*?*?*?*?*?*?*?*?*?*?*?*?*?*?*?*?*?*?*?*?*?*?,6.3,-0.0,63,99883.8,350,1409,308,54.1,0.0,54.1,6312,0,6327,2162,88,7.7,10,5,9999,99999,9,999999999,0.0,999,999,99
3003,1,21,12,0,*?*?*?*?*?*?*?*?*?*?*?*?*?*?*?*?*?*?*?*?*?*?,7.8,1.0,62,99883.8,366,1412,310,99.1,50.9,86.0,10880,4432,9726,2289,90,9.8,9,5,9999,99999,9,999999999,0.0,999,999,99
3003,1,21,13,0,*?*?*?*?*?*?*?*?*?*?*?*?*?*?*?*?*?*?*?*?*?*?,8.2,0.6,58,99883.8,329,1409,311,86.8,49.5,75.3,9528,4186,8526,1980,92,10.3,9,5,9999,99999,9,999999999,0.0,999,999,99
3003,1,21,14,0,*?*?*?*?*?*?*?*?*?*?*?*?*?*?*?*?*?*?*?*?*?*?,8.3,0.4,57,99883.8,244,1412,317,33.3,0.0,33.3,3901,0,3907,1298,93,11.3,10,5,9999,99999,9,999999999,0.0,999,999,99
3003,1,21,15,0,*?*?*?*?*?*?*?*?*?*?*?*?*?*?*?*?*?*?*?*?*?*?,8.1,0.8,60,99883.8,115,1414,316,8.1,0.0,8.1,1001,-0,1001,324,95,6.7,10,5,9999,99999,9,999999999,0.0,999,999,99
3003,1,21,16,0,*?*?*?*?*?*?*?*?*?*?*?*?*?*?*?*?*?*?*?*?*?*?,7.8,1.3,63,99883.8,0,-0,315,0.0,-0.0,0.0,0,0,0,0,97,8.8,10,5,9999,99999,9,999999999,0.0,999,999,99
3003,1,21,17,0,*?*?*?*?*?*?*?*?*?*?*?*?*?*?*?*?*?*?*?*?*?*?,6.1,0.2,65,99883.8,0,-0,307,0.0,-0.0,0.0,0,0,0,0,98,7.7,10,5,9999,99999,9,999999999,0.0,999,999,99
3003,1,21,18,0,*?*?*?*?*?*?*?*?*?*?*?*?*?*?*?*?*?*?*?*?*?*?,4.4,0.2,74,99883.8,0,-0,300,0.0,-0.0,0.0,0,0,0,0,100,7.7,10,5,9999,99999,9,999999999,0.0,999,999,99
3003,1,21,19,0,*?*?*?*?*?*?*?*?*?*?*?*?*?*?*?*?*?*?*?*?*?*?,3.7,-0.6,72,99883.8,0,-0,297,0.0,-0.0,0.0,0,0,0,0,100,7.7,10,5,9999,99999,9,999999999,0.0,999,999,99
3003,1,21,20,0,*?*?*?*?*?*?*?*?*?*?*?*?*?*?*?*?*?*?*?*?*?*?,3.6,-0.6,73,99883.8,0,-0,297,0.0,-0.0,0.0,0,0,0,0,100,6.7,10,5,9999,99999,9,999999999,0.0,999,999,99
3003,1,21,21,0,*?*?*?*?*?*?*?*?*?*?*?*?*?*?*?*?*?*?*?*?*?*?,2.9,-1.1,74,99883.8,0,-0,294,0.0,-0.0,0.0,0,0,0,0,100,6.2,10,5,9999,99999,9,999999999,0.0,999,999,99
3003,1,21,22,0,*?*?*?*?*?*?*?*?*?*?*?*?*?*?*?*?*?*?*?*?*?*?,2.4,-1.3,75,99883.8,0,-0,292,0.0,-0.0,0.0,0,0,0,0,100,6.7,10,5,9999,99999,9,999999999,0.0,999,999,99
3003,1,21,23,0,*?*?*?*?*?*?*?*?*?*?*?*?*?*?*?*?*?*?*?*?*?*?,3.5,-0.4,74,99883.8,0,-0,296,0.0,-0.0,0.0,0,0,0,0,100,4.6,10,5,9999,99999,9,999999999,0.0,999,999,99
3003,1,21,24,0,*?*?*?*?*?*?*?*?*?*?*?*?*?*?*?*?*?*?*?*?*?*?,1.2,-2.7,73,99883.8,0,-0,287,0.0,-0.0,0.0,0,0,0,0,90,4.1,10,5,9999,99999,9,999999999,0.0,999,999,99
3003,1,22,1,0,*?*?*?*?*?*?*?*?*?*?*?*?*?*?*?*?*?*?*?*?*?*?,5.3,0.8,73,100513,0,-0,304,0.0,-0.0,0.0,0,0,0,0,115,5.2,10,5,9999,99999,9,999999999,0.0,999,999,99
3003,1,22,2,0,*?*?*?*?*?*?*?*?*?*?*?*?*?*?*?*?*?*?*?*?*?*?,5.9,1.3,73,100513,0,-0,306,0.0,-0.0,0.0,0,0,0,0,130,7.7,10,5,9999,99999,9,999999999,0.0,999,999,99
3003,1,22,3,0,*?*?*?*?*?*?*?*?*?*?*?*?*?*?*?*?*?*?*?*?*?*?,5.4,0.8,73,100513,0,-0,304,0.0,-0.0,0.0,0,0,0,0,145,6.7,10,5,9999,99999,9,999999999,0.0,999,999,99
3003,1,22,4,0,*?*?*?*?*?*?*?*?*?*?*?*?*?*?*?*?*?*?*?*?*?*?,5.8,0.8,71,100513,0,-0,306,0.0,-0.0,0.0,0,0,0,0,160,7.2,10,5,9999,99999,9,999999999,0.0,999,999,99
3003,1,22,5,0,*?*?*?*?*?*?*?*?*?*?*?*?*?*?*?*?*?*?*?*?*?*?,4.8,-0.2,69,100513,0,-0,302,0.0,-0.0,0.0,0,0,0,0,175,8.8,10,5,9999,99999,9,999999999,0.0,999,999,99
3003,1,22,6,0,*?*?*?*?*?*?*?*?*?*?*?*?*?*?*?*?*?*?*?*?*?*?,4.7,-1.1,66,100513,0,-0,301,0.0,-0.0,0.0,0,0,0,0,190,9.3,10,5,9999,99999,9,999999999,0.0,999,999,99
3003,1,22,7,0,*?*?*?*?*?*?*?*?*?*?*?*?*?*?*?*?*?*?*?*?*?*?,4.5,-1.1,66,100513,0,-0,301,0.0,-0.0,0.0,0,0,0,0,180,7.7,10,5,9999,99999,9,999999999,0.0,999,999,99
3003,1,22,8,0,*?*?*?*?*?*?*?*?*?*?*?*?*?*?*?*?*?*?*?*?*?*?,5.0,-0.0,69,100513,25,1397,303,0.0,0.0,0.0,0,0,0,0,170,11.3,10,5,9999,99999,9,999999999,0.0,999,999,99
3003,1,22,9,0,*?*?*?*?*?*?*?*?*?*?*?*?*?*?*?*?*?*?*?*?*?*?,5.5,0.4,70,100513,176,1407,300,35.1,37.3,30.4,3922,2343,3653,638,160,11.8,9,5,9999,99999,9,999999999,0.0,999,999,99
3003,1,22,10,0,*?*?*?*?*?*?*?*?*?*?*?*?*?*?*?*?*?*?*?*?*?*?,5.5,0.4,70,100513,289,1410,305,42.1,0.0,42.1,4923,0,4932,1657,150,8.8,10,5,9999,99999,9,999999999,0.0,999,999,99
3003,1,22,11,0,*?*?*?*?*?*?*?*?*?*?*?*?*?*?*?*?*?*?*?*?*?*?,6.8,1.7,69,100513,355,1409,305,95.7,50.5,82.9,10499,4367,9387,2201,140,7.7,9,5,9999,99999,9,999999999,0.0,999,999,99
3003,1,22,12,0,*?*?*?*?*?*?*?*?*?*?*?*?*?*?*?*?*?*?*?*?*?*?,8.0,2.5,68,100513,371,1410,311,101.0,51.0,87.5,11081,4466,9904,2335,130,9.8,9,5,9999,99999,9,999999999,0.0,999,999,99
3003,1,22,13,0,*?*?*?*?*?*?*?*?*?*?*?*?*?*?*?*?*?*?*?*?*?*?,8.0,2.3,67,100513,335,1411,311,88.7,49.7,76.9,9736,4226,8710,2028,125,10.3,9,5,9999,99999,9,999999999,0.0,999,999,99
3003,1,22,14,0,*?*?*?*?*?*?*?*?*?*?*?*?*?*?*?*?*?*?*?*?*?*?,7.8,2.1,67,100513,249,1408,310,59.8,45.0,51.8,6612,3341,6116,1105,120,11.3,9,5,9999,99999,9,999999999,0.0,999,999,99
3003,1,22,15,0,*?*?*?*?*?*?*?*?*?*?*?*?*?*?*?*?*?*?*?*?*?*?,8.1,3.2,71,100513,120,1406,311,16.1,25.1,13.9,1846,1294,1733,289,115,6.7,9,5,9999,99999,9,999999999,0.0,999,999,99
3003,1,22,16,0,*?*?*?*?*?*?*?*?*?*?*?*?*?*?*?*?*?*?*?*?*?*?,7.9,2.7,70,100513,0,-0,315,0.0,-0.0,0.0,0,0,0,0,110,8.8,10,5,9999,99999,9,999999999,0.0,999,999,99
3003,1,22,17,0,*?*?*?*?*?*?*?*?*?*?*?*?*?*?*?*?*?*?*?*?*?*?,7.9,3.0,71,100513,0,-0,315,0.0,-0.0,0.0,0,0,0,0,105,7.7,10,5,9999,99999,9,999999999,0.0,999,999,99
3003,1,22,18,0,*?*?*?*?*?*?*?*?*?*?*?*?*?*?*?*?*?*?*?*?*?*?,6.9,2.5,73,100513,0,-0,311,0.0,-0.0,0.0,0,0,0,0,100,7.7,10,5,9999,99999,9,999999999,0.0,999,999,99
3003,1,22,19,0,*?*?*?*?*?*?*?*?*?*?*?*?*?*?*?*?*?*?*?*?*?*?,6.8,2.1,72,100513,0,-0,310,0.0,-0.0,0.0,0,0,0,0,103,7.7,10,5,9999,99999,9,999999999,0.0,999,999,99
3003,1,22,20,0,*?*?*?*?*?*?*?*?*?*?*?*?*?*?*?*?*?*?*?*?*?*?,6.4,2.3,75,100513,0,-0,308,0.0,-0.0,0.0,0,0,0,0,107,6.7,10,5,9999,99999,9,999999999,0.0,999,999,99
3003,1,22,21,0,*?*?*?*?*?*?*?*?*?*?*?*?*?*?*?*?*?*?*?*?*?*?,6.4,2.3,75,100513,0,-0,308,0.0,-0.0,0.0,0,0,0,0,110,6.2,10,5,9999,99999,9,999999999,0.0,999,999,99
3003,1,22,22,0,*?*?*?*?*?*?*?*?*?*?*?*?*?*?*?*?*?*?*?*?*?*?,5.9,2.3,78,100513,0,-0,306,0.0,-0.0,0.0,0,0,0,0,113,6.7,10,5,9999,99999,9,999999999,0.0,999,999,99
3003,1,22,23,0,*?*?*?*?*?*?*?*?*?*?*?*?*?*?*?*?*?*?*?*?*?*?,5.5,1.3,74,100513,0,-0,305,0.0,-0.0,0.0,0,0,0,0,117,4.6,10,5,9999,99999,9,999999999,0.0,999,999,99
3003,1,22,24,0,*?*?*?*?*?*?*?*?*?*?*?*?*?*?*?*?*?*?*?*?*?*?,4.5,0.2,73,100513,0,-0,300,0.0,-0.0,0.0,0,0,0,0,100,4.1,10,5,9999,99999,9,999999999,0.0,999,999,99
3003,1,23,1,0,*?*?*?*?*?*?*?*?*?*?*?*?*?*?*?*?*?*?*?*?*?*?,4.3,3.0,92,101165,0,-0,299,0.0,-0.0,0.0,0,0,0,0,118,5.2,10,5,9999,99999,9,999999999,0.0,999,999,99
3003,1,23,2,0,*?*?*?*?*?*?*?*?*?*?*?*?*?*?*?*?*?*?*?*?*?*?,3.6,3.6,100,101165,0,-0,296,0.0,-0.0,0.0,0,0,0,0,117,7.7,10,5,9999,99999,9,999999999,0.0,999,999,99
3003,1,23,3,0,*?*?*?*?*?*?*?*?*?*?*?*?*?*?*?*?*?*?*?*?*?*?,3.4,2.3,94,101165,0,-0,295,0.0,-0.0,0.0,0,0,0,0,115,6.7,10,5,9999,99999,9,999999999,0.0,999,999,99
3003,1,23,4,0,*?*?*?*?*?*?*?*?*?*?*?*?*?*?*?*?*?*?*?*?*?*?,3.5,1.7,88,101165,0,-0,296,0.0,-0.0,0.0,0,0,0,0,113,7.2,10,5,9999,99999,9,999999999,0.0,999,999,99
3003,1,23,5,0,*?*?*?*?*?*?*?*?*?*?*?*?*?*?*?*?*?*?*?*?*?*?,3.4,2.1,91,101165,0,-0,295,0.0,-0.0,0.0,0,0,0,0,112,8.8,10,5,9999,99999,9,999999999,0.0,999,999,99
3003,1,23,6,0,*?*?*?*?*?*?*?*?*?*?*?*?*?*?*?*?*?*?*?*?*?*?,2.9,2.5,98,101165,0,-0,293,0.0,-0.0,0.0,0,0,0,0,110,9.3,10,5,9999,99999,9,999999999,0.0,999,999,99
3003,1,23,7,0,*?*?*?*?*?*?*?*?*?*?*?*?*?*?*?*?*?*?*?*?*?*?,2.4,1.7,96,101165,0,-0,291,0.0,-0.0,0.0,0,0,0,0,113,7.7,10,5,9999,99999,9,999999999,0.0,999,999,99
3003,1,23,8,0,*?*?*?*?*?*?*?*?*?*?*?*?*?*?*?*?*?*?*?*?*?*?,2.9,2.5,97,101165,29,1388,284,0.0,0.0,0.0,0,0,0,0,117,11.3,8,4,9999,99999,9,999999999,0.0,999,999,99
3003,1,23,9,0,*?*?*?*?*?*?*?*?*?*?*?*?*?*?*?*?*?*?*?*?*?*?,3.3,2.5,95,101165,181,1410,295,21.1,0.0,21.1,2494,-0,2496,819,120,11.8,10,5,9999,99999,9,999999999,0.0,999,999,99
3003,1,23,10,0,*?*?*?*?*?*?*?*?*?*?*?*?*?*?*?*?*?*?*?*?*?*?,3.8,2.9,94,101165,294,1410,279,130.0,279.5,71.8,13508,21292,9329,1313,123,8.8,6,3,9999,99999,9,999999999,0.0,999,999,99
3003,1,23,11,0,*?*?*?*?*?*?*?*?*?*?*?*?*?*?*?*?*?*?*?*?*?*?,6.5,4.1,85,101165,361,1411,304,97.5,50.7,84.5,10695,4400,9562,2246,127,7.7,9,5,9999,99999,9,999999999,0.0,999,999,99
3003,1,23,12,0,*?*?*?*?*?*?*?*?*?*?*?*?*?*?*?*?*?*?*?*?*?*?,6.5,3.6,83,101165,377,1412,286,190.4,374.4,90.4,19878,31666,11654,1674,130,9.8,5,3,9999,99999,9,999999999,0.0,999,999,99
3003,1,23,13,0,*?*?*?*?*?*?*?*?*?*?*?*?*?*?*?*?*?*?*?*?*?*?,6.6,3.4,80,101165,341,1412,286,167.8,364.9,79.7,17544,29668,10373,1461,130,10.3,5,3,9999,99999,9,999999999,0.0,999,999,99
3003,1,23,14,0,*?*?*?*?*?*?*?*?*?*?*?*?*?*?*?*?*?*?*?*?*?*?,6.8,2.7,76,101165,255,1409,291,107.2,265.5,59.2,11183,18917,7809,1071,130,11.3,6,3,9999,99999,9,999999999,0.0,999,999,99
3003,1,23,15,0,*?*?*?*?*?*?*?*?*?*?*?*?*?*?*?*?*?*?*?*?*?*?,6.5,2.7,77,101165,126,1409,299,23.9,67.3,17.9,2642,3008,2319,297,130,6.7,8,4,9999,99999,9,999999999,0.0,999,999,99
3003,1,23,16,0,*?*?*?*?*?*?*?*?*?*?*?*?*?*?*?*?*?*?*?*?*?*?,6.7,3.0,78,101165,0,-0,305,0.0,-0.0,0.0,0,0,0,0,130,8.8,9,5,9999,99999,9,999999999,0.0,999,999,99
3003,1,23,17,0,*?*?*?*?*?*?*?*?*?*?*?*?*?*?*?*?*?*?*?*?*?*?,5.5,1.7,77,101165,0,-0,305,0.0,-0.0,0.0,0,0,0,0,130,7.7,10,5,9999,99999,9,999999999,0.0,999,999,99
3003,1,23,18,0,*?*?*?*?*?*?*?*?*?*?*?*?*?*?*?*?*?*?*?*?*?*?,5.7,1.7,76,101165,0,-0,305,0.0,-0.0,0.0,0,0,0,0,130,7.7,10,5,9999,99999,9,999999999,0.0,999,999,99
3003,1,23,19,0,*?*?*?*?*?*?*?*?*?*?*?*?*?*?*?*?*?*?*?*?*?*?,4.2,1.0,80,101165,0,-0,299,0.0,-0.0,0.0,0,0,0,0,135,7.7,10,5,9999,99999,9,999999999,0.0,999,999,99
3003,1,23,20,0,*?*?*?*?*?*?*?*?*?*?*?*?*?*?*?*?*?*?*?*?*?*?,4.3,1.9,85,101165,0,-0,299,0.0,-0.0,0.0,0,0,0,0,140,6.7,10,5,9999,99999,9,999999999,0.0,999,999,99
3003,1,23,21,0,*?*?*?*?*?*?*?*?*?*?*?*?*?*?*?*?*?*?*?*?*?*?,4.6,2.1,84,101165,0,-0,301,0.0,-0.0,0.0,0,0,0,0,145,6.2,10,5,9999,99999,9,999999999,0.0,999,999,99
3003,1,23,22,0,*?*?*?*?*?*?*?*?*?*?*?*?*?*?*?*?*?*?*?*?*?*?,4.0,2.1,87,101165,0,-0,298,0.0,-0.0,0.0,0,0,0,0,150,6.7,10,5,9999,99999,9,999999999,0.0,999,999,99
3003,1,23,23,0,*?*?*?*?*?*?*?*?*?*?*?*?*?*?*?*?*?*?*?*?*?*?,3.4,1.9,90,101165,0,-0,295,0.0,-0.0,0.0,0,0,0,0,155,4.6,10,5,9999,99999,9,999999999,0.0,999,999,99
3003,1,23,24,0,*?*?*?*?*?*?*?*?*?*?*?*?*?*?*?*?*?*?*?*?*?*?,5.2,2.3,82,101165,0,-0,303,0.0,-0.0,0.0,0,0,0,0,120,4.1,10,5,9999,99999,9,999999999,0.0,999,999,99
3003,1,24,1,0,*?*?*?*?*?*?*?*?*?*?*?*?*?*?*?*?*?*?*?*?*?*?,2.2,-1.3,76,101740,0,-0,291,0.0,-0.0,0.0,0,0,0,0,190,5.2,10,5,9999,99999,9,999999999,0.0,999,999,99
3003,1,24,2,0,*?*?*?*?*?*?*?*?*?*?*?*?*?*?*?*?*?*?*?*?*?*?,1.7,-2.9,69,101740,0,-0,289,0.0,-0.0,0.0,0,0,0,0,220,7.7,10,5,9999,99999,9,999999999,0.0,999,999,99
3003,1,24,3,0,*?*?*?*?*?*?*?*?*?*?*?*?*?*?*?*?*?*?*?*?*?*?,1.7,-3.9,63,101740,0,-0,289,0.0,-0.0,0.0,0,0,0,0,250,6.7,10,5,9999,99999,9,999999999,0.0,999,999,99
3003,1,24,4,0,*?*?*?*?*?*?*?*?*?*?*?*?*?*?*?*?*?*?*?*?*?*?,1.7,-3.9,63,101740,0,-0,289,0.0,-0.0,0.0,0,0,0,0,280,7.2,10,5,9999,99999,9,999999999,0.0,999,999,99
3003,1,24,5,0,*?*?*?*?*?*?*?*?*?*?*?*?*?*?*?*?*?*?*?*?*?*?,1.2,-4.5,63,101740,0,-0,287,0.0,-0.0,0.0,0,0,0,0,310,8.8,10,5,9999,99999,9,999999999,0.0,999,999,99
3003,1,24,6,0,*?*?*?*?*?*?*?*?*?*?*?*?*?*?*?*?*?*?*?*?*?*?,0.8,-5.3,59,101740,0,-0,286,0.0,-0.0,0.0,0,0,0,0,340,9.3,10,5,9999,99999,9,999999999,0.0,999,999,99
3003,1,24,7,0,*?*?*?*?*?*?*?*?*?*?*?*?*?*?*?*?*?*?*?*?*?*?,0.9,-3.9,67,101740,0,-0,286,0.0,-0.0,0.0,0,0,0,0,320,7.7,10,5,9999,99999,9,999999999,0.0,999,999,99
3003,1,24,8,0,*?*?*?*?*?*?*?*?*?*?*?*?*?*?*?*?*?*?*?*?*?*?,1.0,-5.0,60,101740,34,1416,269,0.0,0.0,0.0,0,0,0,0,300,11.3,7,4,9999,99999,9,999999999,0.0,999,999,99
3003,1,24,9,0,*?*?*?*?*?*?*?*?*?*?*?*?*?*?*?*?*?*?*?*?*?*?,1.8,-4.8,58,101740,186,1412,249,75.0,362.6,27.2,7809,23489,4316,508,280,11.8,3,2,9999,99999,9,999999999,0.0,999,999,99
3003,1,24,10,0,*?*?*?*?*?*?*?*?*?*?*?*?*?*?*?*?*?*?*?*?*?*?,2.4,-4.2,58,101740,299,1410,269,133.0,281.0,73.4,13815,21579,9528,1345,260,8.8,6,3,9999,99999,9,999999999,0.0,999,999,99
3003,1,24,11,0,*?*?*?*?*?*?*?*?*?*?*?*?*?*?*?*?*?*?*?*?*?*?,3.6,-3.7,56,101740,366,1410,262,190.9,432.4,78.6,20150,36243,10354,1435,240,7.7,4,2,9999,99999,9,999999999,0.0,999,999,99
3003,1,24,12,0,*?*?*?*?*?*?*?*?*?*?*?*?*?*?*?*?*?*?*?*?*?*?,3.9,-4.2,53,101740,382,1409,263,201.4,436.9,83.0,21248,37227,10878,1521,220,9.8,4,2,9999,99999,9,999999999,0.0,999,999,99
3003,1,24,13,0,*?*?*?*?*?*?*?*?*?*?*?*?*?*?*?*?*?*?*?*?*?*?,3.7,-3.7,56,101740,346,1409,286,122.7,125.9,91.8,13396,10702,10594,2007,223,10.3,8,4,9999,99999,9,999999999,0.0,999,999,99
3003,1,24,14,0,*?*?*?*?*?*?*?*?*?*?*?*?*?*?*?*?*?*?*?*?*?*?,4.0,-3.4,55,101740,261,1410,264,122.5,389.1,50.5,12517,28710,7466,901,227,11.3,4,2,9999,99999,9,999999999,0.0,999,999,99
3003,1,24,15,0,*?*?*?*?*?*?*?*?*?*?*?*?*?*?*?*?*?*?*?*?*?*?,3.8,-2.9,59,101740,132,1410,264,38.5,241.8,15.9,4015,14936,2665,344,230,6.7,4,2,9999,99999,9,999999999,0.0,999,999,99
3003,1,24,16,0,*?*?*?*?*?*?*?*?*?*?*?*?*?*?*?*?*?*?*?*?*?*?,3.6,-2.9,60,101740,0,-0,291,0.0,-0.0,0.0,0,0,0,0,233,8.8,9,5,9999,99999,9,999999999,0.0,999,999,99
3003,1,24,17,0,*?*?*?*?*?*?*?*?*?*?*?*?*?*?*?*?*?*?*?*?*?*?,3.8,-2.7,60,101740,0,-0,298,0.0,-0.0,0.0,0,0,0,0,237,7.7,10,5,9999,99999,9,999999999,0.0,999,999,99
3003,1,24,18,0,*?*?*?*?*?*?*?*?*?*?*?*?*?*?*?*?*?*?*?*?*?*?,2.9,-2.4,66,101740,0,-0,294,0.0,-0.0,0.0,0,0,0,0,240,7.7,10,5,9999,99999,9,999999999,0.0,999,999,99
3003,1,24,19,0,*?*?*?*?*?*?*?*?*?*?*?*?*?*?*?*?*?*?*?*?*?*?,2.0,-2.9,66,101740,0,-0,290,0.0,-0.0,0.0,0,0,0,0,232,7.7,10,5,9999,99999,9,999999999,0.0,999,999,99
3003,1,24,20,0,*?*?*?*?*?*?*?*?*?*?*?*?*?*?*?*?*?*?*?*?*?*?,1.4,-3.7,65,101740,0,-0,288,0.0,-0.0,0.0,0,0,0,0,223,6.7,10,5,9999,99999,9,999999999,0.0,999,999,99
3003,1,24,21,0,*?*?*?*?*?*?*?*?*?*?*?*?*?*?*?*?*?*?*?*?*?*?,1.6,-3.7,65,101740,0,-0,289,0.0,-0.0,0.0,0,0,0,0,215,6.2,10,5,9999,99999,9,999999999,0.0,999,999,99
3003,1,24,22,0,*?*?*?*?*?*?*?*?*?*?*?*?*?*?*?*?*?*?*?*?*?*?,1.6,-3.1,68,101740,0,-0,289,0.0,-0.0,0.0,0,0,0,0,207,6.7,10,5,9999,99999,9,999999999,0.0,999,999,99
3003,1,24,23,0,*?*?*?*?*?*?*?*?*?*?*?*?*?*?*?*?*?*?*?*?*?*?,1.4,-3.9,64,101740,0,-0,288,0.0,-0.0,0.0,0,0,0,0,198,4.6,10,5,9999,99999,9,999999999,0.0,999,999,99
3003,1,24,24,0,*?*?*?*?*?*?*?*?*?*?*?*?*?*?*?*?*?*?*?*?*?*?,2.8,0.4,82,101740,0,-0,293,0.0,-0.0,0.0,0,0,0,0,160,4.1,10,5,9999,99999,9,999999999,0.0,999,999,99
3003,1,25,1,0,*?*?*?*?*?*?*?*?*?*?*?*?*?*?*?*?*?*?*?*?*?*?,0.4,-1.9,82,100860,0,-0,283,0.0,-0.0,0.0,0,0,0,0,188,5.2,10,5,9999,99999,9,999999999,0.0,999,999,99
3003,1,25,2,0,*?*?*?*?*?*?*?*?*?*?*?*?*?*?*?*?*?*?*?*?*?*?,0.1,-1.1,90,100860,0,-0,282,0.0,-0.0,0.0,0,0,0,0,187,7.7,10,5,9999,99999,9,999999999,0.0,999,999,99
3003,1,25,3,0,*?*?*?*?*?*?*?*?*?*?*?*?*?*?*?*?*?*?*?*?*?*?,-0.5,-1.9,87,100860,0,-0,280,0.0,-0.0,0.0,0,0,0,0,185,6.7,10,5,9999,99999,9,999999999,0.0,999,999,99
3003,1,25,4,0,*?*?*?*?*?*?*?*?*?*?*?*?*?*?*?*?*?*?*?*?*?*?,-1.0,-3.9,79,100860,0,-0,278,0.0,-0.0,0.0,0,0,0,0,183,7.2,10,5,9999,99999,9,999999999,0.0,999,999,99
3003,1,25,5,0,*?*?*?*?*?*?*?*?*?*?*?*?*?*?*?*?*?*?*?*?*?*?,-1.2,-4.2,76,100860,0,-0,277,0.0,-0.0,0.0,0,0,0,0,182,8.8,10,5,9999,99999,9,999999999,0.0,999,999,99
3003,1,25,6,0,*?*?*?*?*?*?*?*?*?*?*?*?*?*?*?*?*?*?*?*?*?*?,-1.4,-2.7,90,100860,0,-0,276,0.0,-0.0,0.0,0,0,0,0,180,9.3,10,5,9999,99999,9,999999999,0.5,999,999,99
3003,1,25,7,0,*?*?*?*?*?*?*?*?*?*?*?*?*?*?*?*?*?*?*?*?*?*?,-2.4,-3.7,89,100860,0,-0,272,0.0,-0.0,0.0,0,0,0,0,178,7.7,10,5,9999,99999,9,999999999,1.1,999,999,99
3003,1,25,8,0,*?*?*?*?*?*?*?*?*?*?*?*?*?*?*?*?*?*?*?*?*?*?,-3.3,-4.5,90,100860,38,1395,269,0.0,0.0,0.0,0,0,0,0,177,11.3,10,5,9999,99999,9,999999999,1.1,999,999,99
3003,1,25,9,0,*?*?*?*?*?*?*?*?*?*?*?*?*?*?*?*?*?*?*?*?*?*?,-0.8,-2.2,89,100860,191,1413,268,52.9,98.5,39.5,5678,5789,4893,705,175,11.8,8,4,9999,99999,9,999999999,1.2,999,999,99
3003,1,25,10,0,*?*?*?*?*?*?*?*?*?*?*?*?*?*?*?*?*?*?*?*?*?*?,1.7,-1.1,81,100860,304,1409,278,103.9,121.3,77.7,11396,9444,9142,1680,173,8.8,8,4,9999,99999,9,999999999,5.9,999,999,99
3003,1,25,11,0,*?*?*?*?*?*?*?*?*?*?*?*?*?*?*?*?*?*?*?*?*?*?,3.9,-1.7,66,100860,371,1408,293,101.2,51.1,87.7,11204,4249,10050,2340,172,7.7,9,5,9999,99999,9,999999999,12.5,999,999,99
3003,1,25,12,0,*?*?*?*?*?*?*?*?*?*?*?*?*?*?*?*?*?*?*?*?*?*?,6.4,0.6,66,100860,388,1410,303,106.7,51.6,92.5,11814,4354,10591,2484,170,9.8,9,5,9999,99999,9,999999999,11.9,999,999,99
3003,1,25,13,0,*?*?*?*?*?*?*?*?*?*?*?*?*?*?*?*?*?*?*?*?*?*?,6.6,0.8,66,100860,352,1409,304,94.6,50.4,82.1,10422,4263,9333,2175,168,10.3,9,5,9999,99999,9,999999999,4.8,999,999,99
3003,1,25,14,0,*?*?*?*?*?*?*?*?*?*?*?*?*?*?*?*?*?*?*?*?*?*?,6.7,-0.4,60,100860,267,1410,305,65.8,46.2,57.0,7270,3517,6728,1221,167,11.3,9,5,9999,99999,9,999999999,1.0,999,999,99
3003,1,25,15,0,*?*?*?*?*?*?*?*?*?*?*?*?*?*?*?*?*?*?*?*?*?*?,6.6,-1.7,54,100860,138,1410,299,29.2,75.3,21.9,3203,3575,2799,369,165,6.7,8,4,9999,99999,9,999999999,0.3,999,999,99
3003,1,25,16,0,*?*?*?*?*?*?*?*?*?*?*?*?*?*?*?*?*?*?*?*?*?*?,6.0,0.2,67,100860,0,-0,307,0.0,-0.0,0.0,0,0,0,0,163,8.8,10,5,9999,99999,9,999999999,0.4,999,999,99
3003,1,25,17,0,*?*?*?*?*?*?*?*?*?*?*?*?*?*?*?*?*?*?*?*?*?*?,4.3,0.4,76,100860,0,-0,299,0.0,-0.0,0.0,0,0,0,0,162,7.7,10,5,9999,99999,9,999999999,0.1,999,999,99
3003,1,25,18,0,*?*?*?*?*?*?*?*?*?*?*?*?*?*?*?*?*?*?*?*?*?*?,2.3,-0.4,81,100860,0,-0,291,0.0,-0.0,0.0,0,0,0,0,160,7.7,10,5,9999,99999,9,999999999,0.1,999,999,99
3003,1,25,19,0,*?*?*?*?*?*?*?*?*?*?*?*?*?*?*?*?*?*?*?*?*?*?,1.9,-0.2,85,100860,0,-0,289,0.0,-0.0,0.0,0,0,0,0,162,7.7,10,5,9999,99999,9,999999999,0.0,999,999,99
3003,1,25,20,0,*?*?*?*?*?*?*?*?*?*?*?*?*?*?*?*?*?*?*?*?*?*?,1.4,-0.4,86,100860,0,-0,287,0.0,-0.0,0.0,0,0,0,0,163,6.7,10,5,9999,99999,9,999999999,0.2,999,999,99
3003,1,25,21,0,*?*?*?*?*?*?*?*?*?*?*?*?*?*?*?*?*?*?*?*?*?*?,1.1,0.2,93,100860,0,-0,286,0.0,-0.0,0.0,0,0,0,0,165,6.2,10,5,9999,99999,9,999999999,0.0,999,999,99
3003,1,25,22,0,*?*?*?*?*?*?*?*?*?*?*?*?*?*?*?*?*?*?*?*?*?*?,0.6,0.4,98,100860,0,-0,284,0.0,-0.0,0.0,0,0,0,0,167,6.7,10,5,9999,99999,9,999999999,0.6,999,999,99
3003,1,25,23,0,*?*?*?*?*?*?*?*?*?*?*?*?*?*?*?*?*?*?*?*?*?*?,0.0,-0.2,98,100860,0,-0,281,0.0,-0.0,0.0,0,0,0,0,168,4.6,10,5,9999,99999,9,999999999,0.3,999,999,99
3003,1,25,24,0,*?*?*?*?*?*?*?*?*?*?*?*?*?*?*?*?*?*?*?*?*?*?,1.2,-2.9,71,100860,0,-0,287,0.0,-0.0,0.0,0,0,0,0,190,4.1,10,5,9999,99999,9,999999999,0.0,999,999,99
3003,1,26,1,0,*?*?*?*?*?*?*?*?*?*?*?*?*?*?*?*?*?*?*?*?*?*?,-1.0,-1.1,100,99761.7,0,-0,277,0.0,-0.0,0.0,0,0,0,0,185,5.2,10,5,9999,99999,9,999999999,0.0,999,999,99
3003,1,26,2,0,*?*?*?*?*?*?*?*?*?*?*?*?*?*?*?*?*?*?*?*?*?*?,-1.5,-1.7,100,99761.7,0,-0,276,0.0,-0.0,0.0,0,0,0,0,200,7.7,10,5,9999,99999,9,999999999,0.0,999,999,99
3003,1,26,3,0,*?*?*?*?*?*?*?*?*?*?*?*?*?*?*?*?*?*?*?*?*?*?,-1.4,-1.5,100,99761.7,0,-0,276,0.0,-0.0,0.0,0,0,0,0,215,6.7,10,5,9999,99999,9,999999999,0.0,999,999,99
3003,1,26,4,0,*?*?*?*?*?*?*?*?*?*?*?*?*?*?*?*?*?*?*?*?*?*?,-1.3,-1.3,100,99761.7,0,-0,276,0.0,-0.0,0.0,0,0,0,0,230,7.2,10,5,9999,99999,9,999999999,0.0,999,999,99
3003,1,26,5,0,*?*?*?*?*?*?*?*?*?*?*?*?*?*?*?*?*?*?*?*?*?*?,-1.7,-1.7,100,99761.7,0,-0,275,0.0,-0.0,0.0,0,0,0,0,245,8.8,10,5,9999,99999,9,999999999,0.0,999,999,99
3003,1,26,6,0,*?*?*?*?*?*?*?*?*?*?*?*?*?*?*?*?*?*?*?*?*?*?,-1.5,-1.5,100,99761.7,0,-0,276,0.0,-0.0,0.0,0,0,0,0,260,9.3,10,5,9999,99999,9,999999999,0.9,999,999,99
3003,1,26,7,0,*?*?*?*?*?*?*?*?*?*?*?*?*?*?*?*?*?*?*?*?*?*?,-2.3,-2.4,100,99761.7,0,-0,272,0.0,-0.0,0.0,0,0,0,0,258,7.7,10,5,9999,99999,9,999999999,1.8,999,999,99
3003,1,26,8,0,*?*?*?*?*?*?*?*?*?*?*?*?*?*?*?*?*?*?*?*?*?*?,-3.2,-3.1,100,99761.7,43,1406,269,0.0,0.0,0.0,0,0,0,0,257,11.3,10,5,9999,99999,9,999999999,0.0,999,999,99
3003,1,26,9,0,*?*?*?*?*?*?*?*?*?*?*?*?*?*?*?*?*?*?*?*?*?*?,-1.3,-1.3,100,99761.7,196,1412,271,41.6,39.9,36.1,4637,2638,4311,760,255,11.8,9,5,9999,99999,9,999999999,0.1,999,999,99
3003,1,26,10,0,*?*?*?*?*?*?*?*?*?*?*?*?*?*?*?*?*?*?*?*?*?*?,0.6,-0.2,100,99761.7,310,1411,279,80.2,48.6,69.5,8804,4033,7884,1819,253,8.8,9,5,9999,99999,9,999999999,0.3,999,999,99
3003,1,26,11,0,*?*?*?*?*?*?*?*?*?*?*?*?*?*?*?*?*?*?*?*?*?*?,3.4,-0.0,98,99761.7,377,1409,291,103.1,51.2,89.4,11316,4504,10112,2390,252,7.7,9,5,9999,99999,9,999999999,0.0,999,999,99
3003,1,26,12,0,*?*?*?*?*?*?*?*?*?*?*?*?*?*?*?*?*?*?*?*?*?*?,4.4,1.5,100,99761.7,394,1410,295,108.7,51.8,94.3,11934,4600,10660,2536,250,9.8,9,5,9999,99999,9,999999999,0.0,999,999,99
3003,1,26,13,0,*?*?*?*?*?*?*?*?*?*?*?*?*?*?*?*?*?*?*?*?*?*?,4.5,3.2,100,99761.7,358,1409,300,55.7,0.0,55.7,6498,0,6513,2231,237,10.3,10,5,9999,99999,9,999999999,0.0,999,999,99
3003,1,26,14,0,*?*?*?*?*?*?*?*?*?*?*?*?*?*?*?*?*?*?*?*?*?*?,4.6,3.8,100,99761.7,273,1409,300,39.1,0.0,39.1,4565,0,4573,1530,223,11.3,10,5,9999,99999,9,999999999,0.1,999,999,99
3003,1,26,15,0,*?*?*?*?*?*?*?*?*?*?*?*?*?*?*?*?*?*?*?*?*?*?,4.3,3.6,100,99761.7,144,1409,299,13.9,0.0,13.9,1666,-0,1666,544,210,6.7,10,5,9999,99999,9,999999999,0.0,999,999,99
3003,1,26,16,0,*?*?*?*?*?*?*?*?*?*?*?*?*?*?*?*?*?*?*?*?*?*?,4.1,3.0,100,99761.7,0,-0,298,0.0,-0.0,0.0,0,0,0,0,197,8.8,10,5,9999,99999,9,999999999,0.0,999,999,99
3003,1,26,17,0,*?*?*?*?*?*?*?*?*?*?*?*?*?*?*?*?*?*?*?*?*?*?,3.0,3.0,100,99761.7,0,-0,294,0.0,-0.0,0.0,0,0,0,0,183,7.7,10,5,9999,99999,9,999999999,0.0,999,999,99
3003,1,26,18,0,*?*?*?*?*?*?*?*?*?*?*?*?*?*?*?*?*?*?*?*?*?*?,1.6,0.2,100,99761.7,0,-0,288,0.0,-0.0,0.0,0,0,0,0,170,7.7,10,5,9999,99999,9,999999999,0.0,999,999,99
3003,1,26,19,0,*?*?*?*?*?*?*?*?*?*?*?*?*?*?*?*?*?*?*?*?*?*?,1.2,-0.0,100,99761.7,0,-0,286,0.0,-0.0,0.0,0,0,0,0,168,7.7,10,5,9999,99999,9,999999999,0.0,999,999,99
3003,1,26,20,0,*?*?*?*?*?*?*?*?*?*?*?*?*?*?*?*?*?*?*?*?*?*?,1.0,0.2,100,99761.7,0,-0,286,0.0,-0.0,0.0,0,0,0,0,167,6.7,10,5,9999,99999,9,999999999,0.0,999,999,99
3003,1,26,21,0,*?*?*?*?*?*?*?*?*?*?*?*?*?*?*?*?*?*?*?*?*?*?,0.1,-0.2,100,99761.7,0,-0,282,0.0,-0.0,0.0,0,0,0,0,165,6.2,10,5,9999,99999,9,999999999,0.0,999,999,99
3003,1,26,22,0,*?*?*?*?*?*?*?*?*?*?*?*?*?*?*?*?*?*?*?*?*?*?,-0.0,-0.8,100,99761.7,0,-0,282,0.0,-0.0,0.0,0,0,0,0,163,6.7,10,5,9999,99999,9,999999999,0.0,999,999,99
3003,1,26,23,0,*?*?*?*?*?*?*?*?*?*?*?*?*?*?*?*?*?*?*?*?*?*?,-0.2,-0.2,100,99761.7,0,-0,281,0.0,-0.0,0.0,0,0,0,0,162,4.6,10,5,9999,99999,9,999999999,0.0,999,999,99
3003,1,26,24,0,*?*?*?*?*?*?*?*?*?*?*?*?*?*?*?*?*?*?*?*?*?*?,-0.5,-0.6,100,99761.7,0,-0,279,0.0,-0.0,0.0,0,0,0,0,170,4.1,10,5,9999,99999,9,999999999,0.1,999,999,99
3003,1,27,1,0,*?*?*?*?*?*?*?*?*?*?*?*?*?*?*?*?*?*?*?*?*?*?,0.4,-0.2,100,98298.8,0,-0,283,0.0,-0.0,0.0,0,0,0,0,163,5.2,10,5,9999,99999,9,999999999,0.0,999,999,99
3003,1,27,2,0,*?*?*?*?*?*?*?*?*?*?*?*?*?*?*?*?*?*?*?*?*?*?,1.0,-0.4,100,98298.8,0,-0,286,0.0,-0.0,0.0,0,0,0,0,167,7.7,10,5,9999,99999,9,999999999,0.0,999,999,99
3003,1,27,3,0,*?*?*?*?*?*?*?*?*?*?*?*?*?*?*?*?*?*?*?*?*?*?,0.5,-0.8,100,98298.8,0,-0,284,0.0,-0.0,0.0,0,0,0,0,170,6.7,10,5,9999,99999,9,999999999,0.0,999,999,99
3003,1,27,4,0,*?*?*?*?*?*?*?*?*?*?*?*?*?*?*?*?*?*?*?*?*?*?,-0.3,-1.3,100,98298.8,0,-0,280,0.0,-0.0,0.0,0,0,0,0,173,7.2,10,5,9999,99999,9,999999999,0.0,999,999,99
3003,1,27,5,0,*?*?*?*?*?*?*?*?*?*?*?*?*?*?*?*?*?*?*?*?*?*?,1.1,-0.4,100,98298.8,0,-0,286,0.0,-0.0,0.0,0,0,0,0,177,8.8,10,5,9999,99999,9,999999999,0.0,999,999,99
3003,1,27,6,0,*?*?*?*?*?*?*?*?*?*?*?*?*?*?*?*?*?*?*?*?*?*?,0.6,0.2,100,98298.8,0,-0,284,0.0,-0.0,0.0,0,0,0,0,180,9.3,10,5,9999,99999,9,999999999,0.0,999,999,99
3003,1,27,7,0,*?*?*?*?*?*?*?*?*?*?*?*?*?*?*?*?*?*?*?*?*?*?,-0.1,-1.1,100,98298.8,0,-0,281,0.0,-0.0,0.0,0,0,0,0,190,7.7,10,5,9999,99999,9,999999999,0.0,999,999,99
3003,1,27,8,0,*?*?*?*?*?*?*?*?*?*?*?*?*?*?*?*?*?*?*?*?*?*?,-0.8,-2.2,100,98298.8,48,1411,268,0.0,0.0,0.0,0,0,0,0,200,11.3,8,4,9999,99999,9,999999999,0.0,999,999,99
3003,1,27,9,0,*?*?*?*?*?*?*?*?*?*?*?*?*?*?*?*?*?*?*?*?*?*?,0.6,-1.7,100,98298.8,201,1410,269,67.9,170.1,43.7,7128,10710,5887,780,210,11.8,7,4,9999,99999,9,999999999,0.0,999,999,99
3003,1,27,10,0,*?*?*?*?*?*?*?*?*?*?*?*?*?*?*?*?*?*?*?*?*?*?,2.0,-0.6,100,98298.8,315,1409,280,108.8,122.6,81.4,11885,10045,9420,1764,220,8.8,8,4,9999,99999,9,999999999,0.0,999,999,99
3003,1,27,11,0,*?*?*?*?*?*?*?*?*?*?*?*?*?*?*?*?*?*?*?*?*?*?,2.9,-0.2,98,98298.8,383,1410,289,105.1,51.4,91.1,11533,4538,10305,2441,230,7.7,9,5,9999,99999,9,999999999,0.0,999,999,99
3003,1,27,12,0,*?*?*?*?*?*?*?*?*?*?*?*?*?*?*?*?*?*?*?*?*?*?,3.9,3.4,100,98298.8,400,1410,293,110.8,51.9,96.0,12159,4634,10860,2589,240,9.8,9,5,9999,99999,9,999999999,0.0,999,999,99
3003,1,27,13,0,*?*?*?*?*?*?*?*?*?*?*?*?*?*?*?*?*?*?*?*?*?*?,4.2,3.6,100,98298.8,364,1408,294,98.8,50.8,85.7,10841,4426,9691,2279,240,10.3,9,5,9999,99999,9,999999999,0.0,999,999,99
3003,1,27,14,0,*?*?*?*?*?*?*?*?*?*?*?*?*?*?*?*?*?*?*?*?*?*?,4.0,2.5,100,98298.8,279,1408,298,40.3,0.0,40.3,4705,0,4714,1580,240,11.3,10,5,9999,99999,9,999999999,0.0,999,999,99
3003,1,27,15,0,*?*?*?*?*?*?*?*?*?*?*?*?*?*?*?*?*?*?*?*?*?*?,3.9,2.9,100,98298.8,150,1408,293,26.2,32.7,22.7,2957,1895,2763,474,240,6.7,9,5,9999,99999,9,999999999,0.0,999,999,99
3003,1,27,16,0,*?*?*?*?*?*?*?*?*?*?*?*?*?*?*?*?*?*?*?*?*?*?,4.1,3.4,100,98298.8,0,-0,298,0.0,-0.0,0.0,0,0,0,0,240,8.8,10,5,9999,99999,9,999999999,0.0,999,999,99
3003,1,27,17,0,*?*?*?*?*?*?*?*?*?*?*?*?*?*?*?*?*?*?*?*?*?*?,3.6,3.6,100,98298.8,0,-0,296,0.0,-0.0,0.0,0,0,0,0,240,7.7,10,5,9999,99999,9,999999999,0.0,999,999,99
3003,1,27,18,0,*?*?*?*?*?*?*?*?*?*?*?*?*?*?*?*?*?*?*?*?*?*?,1.9,1.9,100,98298.8,0,-0,289,0.0,-0.0,0.0,0,0,0,0,240,7.7,10,5,9999,99999,9,999999999,0.0,999,999,99
3003,1,27,19,0,*?*?*?*?*?*?*?*?*?*?*?*?*?*?*?*?*?*?*?*?*?*?,2.1,2.1,100,98298.8,0,-0,290,0.0,-0.0,0.0,0,0,0,0,238,7.7,10,5,9999,99999,9,999999999,0.0,999,999,99
3003,1,27,20,0,*?*?*?*?*?*?*?*?*?*?*?*?*?*?*?*?*?*?*?*?*?*?,1.3,1.3,100,98298.8,0,-0,287,0.0,-0.0,0.0,0,0,0,0,237,6.7,10,5,9999,99999,9,999999999,0.0,999,999,99
3003,1,27,21,0,*?*?*?*?*?*?*?*?*?*?*?*?*?*?*?*?*?*?*?*?*?*?,1.1,1.0,100,98298.8,0,-0,286,0.0,-0.0,0.0,0,0,0,0,235,6.2,10,5,9999,99999,9,999999999,0.0,999,999,99
3003,1,27,22,0,*?*?*?*?*?*?*?*?*?*?*?*?*?*?*?*?*?*?*?*?*?*?,1.4,1.5,100,98298.8,0,-0,287,0.0,-0.0,0.0,0,0,0,0,233,6.7,10,5,9999,99999,9,999999999,0.0,999,999,99
3003,1,27,23,0,*?*?*?*?*?*?*?*?*?*?*?*?*?*?*?*?*?*?*?*?*?*?,1.1,1.0,100,98298.8,0,-0,286,0.0,-0.0,0.0,0,0,0,0,232,4.6,10,5,9999,99999,9,999999999,0.0,999,999,99
3003,1,27,24,0,*?*?*?*?*?*?*?*?*?*?*?*?*?*?*?*?*?*?*?*?*?*?,-0.3,-0.2,100,98298.8,0,-0,280,0.0,-0.0,0.0,0,0,0,0,160,4.1,10,5,9999,99999,9,999999999,0.0,999,999,99
3003,1,28,1,0,*?*?*?*?*?*?*?*?*?*?*?*?*?*?*?*?*?*?*?*?*?*?,1.5,1.0,98,98982.9,0,-0,287,0.0,-0.0,0.0,0,0,0,0,227,5.2,10,5,9999,99999,9,999999999,0.0,999,999,99
3003,1,28,2,0,*?*?*?*?*?*?*?*?*?*?*?*?*?*?*?*?*?*?*?*?*?*?,1.0,1.0,100,98982.9,0,-0,285,0.0,-0.0,0.0,0,0,0,0,223,7.7,10,5,9999,99999,9,999999999,0.0,999,999,99
3003,1,28,3,0,*?*?*?*?*?*?*?*?*?*?*?*?*?*?*?*?*?*?*?*?*?*?,0.4,0.4,100,98982.9,0,-0,283,0.0,-0.0,0.0,0,0,0,0,220,6.7,10,5,9999,99999,9,999999999,0.3,999,999,99
3003,1,28,4,0,*?*?*?*?*?*?*?*?*?*?*?*?*?*?*?*?*?*?*?*?*?*?,1.1,0.8,98,98982.9,0,-0,286,0.0,-0.0,0.0,0,0,0,0,217,7.2,10,5,9999,99999,9,999999999,0.5,999,999,99
3003,1,28,5,0,*?*?*?*?*?*?*?*?*?*?*?*?*?*?*?*?*?*?*?*?*?*?,1.8,0.6,93,98982.9,0,-0,289,0.0,-0.0,0.0,0,0,0,0,213,8.8,10,5,9999,99999,9,999999999,0.1,999,999,99
3003,1,28,6,0,*?*?*?*?*?*?*?*?*?*?*?*?*?*?*?*?*?*?*?*?*?*?,1.2,-0.8,87,98982.9,0,-0,287,0.0,-0.0,0.0,0,0,0,0,210,9.3,10,5,9999,99999,9,999999999,0.0,999,999,99
3003,1,28,7,0,*?*?*?*?*?*?*?*?*?*?*?*?*?*?*?*?*?*?*?*?*?*?,1.2,-1.7,81,98982.9,0,-0,287,0.0,-0.0,0.0,0,0,0,0,205,7.7,10,5,9999,99999,9,999999999,0.0,999,999,99
3003,1,28,8,0,*?*?*?*?*?*?*?*?*?*?*?*?*?*?*?*?*?*?*?*?*?*?,1.0,-1.3,84,98982.9,53,1410,286,0.0,0.0,0.0,0,0,0,0,200,11.3,10,5,9999,99999,9,999999999,0.0,999,999,99
3003,1,28,9,0,*?*?*?*?*?*?*?*?*?*?*?*?*?*?*?*?*?*?*?*?*?*?,2.0,-0.2,86,98982.9,206,1408,285,45.2,41.1,39.2,5026,2792,4667,827,195,11.8,9,5,9999,99999,9,999999999,0.0,999,999,99
3003,1,28,10,0,*?*?*?*?*?*?*?*?*?*?*?*?*?*?*?*?*?*?*?*?*?*?,2.2,0.8,92,98982.9,321,1410,286,84.0,49.1,72.8,9222,4121,8254,1912,190,8.8,9,5,9999,99999,9,999999999,0.2,999,999,99
3003,1,28,11,0,*?*?*?*?*?*?*?*?*?*?*?*?*?*?*?*?*?*?*?*?*?*?,3.8,1.7,87,98982.9,389,1410,292,107.1,51.6,92.9,11757,4569,10504,2493,185,7.7,9,5,9999,99999,9,999999999,0.2,999,999,99
3003,1,28,12,0,*?*?*?*?*?*?*?*?*?*?*?*?*?*?*?*?*?*?*?*?*?*?,4.7,2.9,88,98982.9,406,1410,296,112.9,52.1,97.9,12388,4667,11063,2644,180,9.8,9,5,9999,99999,9,999999999,0.0,999,999,99
3003,1,28,13,0,*?*?*?*?*?*?*?*?*?*?*?*?*?*?*?*?*?*?*?*?*?*?,4.7,1.7,81,98982.9,370,1407,301,58.1,0.0,58.1,6782,0,6798,2337,182,10.3,10,5,9999,99999,9,999999999,0.0,999,999,99
3003,1,28,14,0,*?*?*?*?*?*?*?*?*?*?*?*?*?*?*?*?*?*?*?*?*?*?,4.8,3.0,89,98982.9,285,1407,301,41.5,0.0,41.5,4848,0,4857,1630,183,11.3,10,5,9999,99999,9,999999999,0.0,999,999,99
3003,1,28,15,0,*?*?*?*?*?*?*?*?*?*?*?*?*?*?*?*?*?*?*?*?*?*?,4.7,3.0,90,98982.9,156,1405,301,16.3,0.0,16.3,1944,-0,1946,636,185,6.7,10,5,9999,99999,9,999999999,0.0,999,999,99
3003,1,28,16,0,*?*?*?*?*?*?*?*?*?*?*?*?*?*?*?*?*?*?*?*?*?*?,4.3,2.1,86,98982.9,0,-0,299,0.0,-0.0,0.0,0,0,0,0,187,8.8,10,5,9999,99999,9,999999999,0.0,999,999,99
3003,1,28,17,0,*?*?*?*?*?*?*?*?*?*?*?*?*?*?*?*?*?*?*?*?*?*?,3.9,1.7,85,98982.9,0,-0,298,0.0,-0.0,0.0,0,0,0,0,188,7.7,10,5,9999,99999,9,999999999,0.0,999,999,99
3003,1,28,18,0,*?*?*?*?*?*?*?*?*?*?*?*?*?*?*?*?*?*?*?*?*?*?,3.3,0.8,84,98982.9,0,-0,295,0.0,-0.0,0.0,0,0,0,0,190,7.7,10,5,9999,99999,9,999999999,0.0,999,999,99
3003,1,28,19,0,*?*?*?*?*?*?*?*?*?*?*?*?*?*?*?*?*?*?*?*?*?*?,2.7,-0.0,83,98982.9,0,-0,293,0.0,-0.0,0.0,0,0,0,0,197,7.7,10,5,9999,99999,9,999999999,0.0,999,999,99
3003,1,28,20,0,*?*?*?*?*?*?*?*?*?*?*?*?*?*?*?*?*?*?*?*?*?*?,2.9,0.2,83,98982.9,0,-0,294,0.0,-0.0,0.0,0,0,0,0,203,6.7,10,5,9999,99999,9,999999999,0.0,999,999,99
3003,1,28,21,0,*?*?*?*?*?*?*?*?*?*?*?*?*?*?*?*?*?*?*?*?*?*?,2.3,0.2,87,98982.9,0,-0,291,0.0,-0.0,0.0,0,0,0,0,210,6.2,10,5,9999,99999,9,999999999,0.0,999,999,99
3003,1,28,22,0,*?*?*?*?*?*?*?*?*?*?*?*?*?*?*?*?*?*?*?*?*?*?,2.4,-0.0,85,98982.9,0,-0,291,0.0,-0.0,0.0,0,0,0,0,217,6.7,10,5,9999,99999,9,999999999,0.1,999,999,99
3003,1,28,23,0,*?*?*?*?*?*?*?*?*?*?*?*?*?*?*?*?*?*?*?*?*?*?,1.9,0.2,89,98982.9,0,-0,289,0.0,-0.0,0.0,0,0,0,0,223,4.6,10,5,9999,99999,9,999999999,0.0,999,999,99
3003,1,28,24,0,*?*?*?*?*?*?*?*?*?*?*?*?*?*?*?*?*?*?*?*?*?*?,0.8,0.6,100,98982.9,0,-0,285,0.0,-0.0,0.0,0,0,0,0,230,4.1,10,5,9999,99999,9,999999999,0.0,999,999,99
3003,1,29,1,0,*?*?*?*?*?*?*?*?*?*?*?*?*?*?*?*?*?*?*?*?*?*?,0.7,-1.7,81,98907.9,0,-0,285,0.0,-0.0,0.0,0,0,0,0,233,5.2,10,5,9999,99999,9,999999999,0.0,999,999,99
3003,1,29,2,0,*?*?*?*?*?*?*?*?*?*?*?*?*?*?*?*?*?*?*?*?*?*?,0.3,-2.7,77,98907.9,0,-0,283,0.0,-0.0,0.0,0,0,0,0,237,7.7,10,5,9999,99999,9,999999999,0.0,999,999,99
3003,1,29,3,0,*?*?*?*?*?*?*?*?*?*?*?*?*?*?*?*?*?*?*?*?*?*?,0.2,-2.7,78,98907.9,0,-0,283,0.0,-0.0,0.0,0,0,0,0,240,6.7,10,5,9999,99999,9,999999999,0.0,999,999,99
3003,1,29,4,0,*?*?*?*?*?*?*?*?*?*?*?*?*?*?*?*?*?*?*?*?*?*?,0.1,-3.1,75,98907.9,0,-0,282,0.0,-0.0,0.0,0,0,0,0,243,7.2,10,5,9999,99999,9,999999999,0.0,999,999,99
3003,1,29,5,0,*?*?*?*?*?*?*?*?*?*?*?*?*?*?*?*?*?*?*?*?*?*?,-0.3,-3.7,74,98907.9,0,-0,281,0.0,-0.0,0.0,0,0,0,0,247,8.8,10,5,9999,99999,9,999999999,0.0,999,999,99
3003,1,29,6,0,*?*?*?*?*?*?*?*?*?*?*?*?*?*?*?*?*?*?*?*?*?*?,-0.7,-3.9,75,98907.9,0,-0,279,0.0,-0.0,0.0,0,0,0,0,250,9.3,10,5,9999,99999,9,999999999,0.0,999,999,99
3003,1,29,7,0,*?*?*?*?*?*?*?*?*?*?*?*?*?*?*?*?*?*?*?*?*?*?,-0.4,-3.4,77,98907.9,0,-0,280,0.0,-0.0,0.0,0,0,0,0,232,7.7,10,5,9999,99999,9,999999999,0.0,999,999,99
3003,1,29,8,0,*?*?*?*?*?*?*?*?*?*?*?*?*?*?*?*?*?*?*?*?*?*?,-0.2,-3.1,77,98907.9,58,1406,276,0.0,0.0,0.0,0,0,0,0,213,11.3,9,5,9999,99999,9,999999999,0.0,999,999,99
3003,1,29,9,0,*?*?*?*?*?*?*?*?*?*?*?*?*?*?*?*?*?*?*?*?*?*?,0.6,-1.9,80,98907.9,212,1411,284,27.1,0.0,27.1,3186,0,3190,1053,195,11.8,10,5,9999,99999,9,999999999,0.0,999,999,99
3003,1,29,10,0,*?*?*?*?*?*?*?*?*?*?*?*?*?*?*?*?*?*?*?*?*?*?,0.6,-1.9,80,98907.9,326,1407,284,49.5,0.0,49.5,5779,0,5791,1966,177,8.8,10,5,9999,99999,9,999999999,0.0,999,999,99
3003,1,29,11,0,*?*?*?*?*?*?*?*?*?*?*?*?*?*?*?*?*?*?*?*?*?*?,2.3,-1.9,71,98907.9,395,1409,286,109.2,51.8,94.6,11982,4607,10702,2547,158,7.7,9,5,9999,99999,9,999999999,0.0,999,999,99
3003,1,29,12,0,*?*?*?*?*?*?*?*?*?*?*?*?*?*?*?*?*?*?*?*?*?*?,2.8,-3.4,60,98907.9,412,1409,294,66.2,0.0,66.2,7735,0,7755,2699,140,9.8,10,5,9999,99999,9,999999999,0.0,999,999,99
3003,1,29,13,0,*?*?*?*?*?*?*?*?*?*?*?*?*?*?*?*?*?*?*?*?*?*?,2.9,-4.5,55,98907.9,377,1409,294,59.3,0.0,59.3,6929,0,6946,2393,150,10.3,10,5,9999,99999,9,999999999,0.0,999,999,99
3003,1,29,14,0,*?*?*?*?*?*?*?*?*?*?*?*?*?*?*?*?*?*?*?*?*?*?,3.1,-3.4,59,98907.9,292,1409,295,42.7,0.0,42.7,4993,0,5003,1682,160,11.3,10,5,9999,99999,9,999999999,0.0,999,999,99
3003,1,29,15,0,*?*?*?*?*?*?*?*?*?*?*?*?*?*?*?*?*?*?*?*?*?*?,2.7,-3.4,61,98907.9,163,1411,293,17.5,0.0,17.5,2087,-0,2089,684,170,6.7,10,5,9999,99999,9,999999999,0.0,999,999,99
3003,1,29,16,0,*?*?*?*?*?*?*?*?*?*?*?*?*?*?*?*?*?*?*?*?*?*?,2.8,-3.7,59,98907.9,0,-0,294,0.0,-0.0,0.0,0,0,0,0,180,8.8,10,5,9999,99999,9,999999999,0.0,999,999,99
3003,1,29,17,0,*?*?*?*?*?*?*?*?*?*?*?*?*?*?*?*?*?*?*?*?*?*?,2.0,-3.9,61,98907.9,0,-0,290,0.0,-0.0,0.0,0,0,0,0,190,7.7,10,5,9999,99999,9,999999999,0.0,999,999,99
3003,1,29,18,0,*?*?*?*?*?*?*?*?*?*?*?*?*?*?*?*?*?*?*?*?*?*?,1.6,-2.9,69,98907.9,0,-0,289,0.0,-0.0,0.0,0,0,0,0,200,7.7,10,5,9999,99999,9,999999999,0.0,999,999,99
3003,1,29,19,0,*?*?*?*?*?*?*?*?*?*?*?*?*?*?*?*?*?*?*?*?*?*?,1.0,-3.4,69,98907.9,0,-0,286,0.0,-0.0,0.0,0,0,0,0,207,7.7,10,5,9999,99999,9,999999999,0.0,999,999,99
3003,1,29,20,0,*?*?*?*?*?*?*?*?*?*?*?*?*?*?*?*?*?*?*?*?*?*?,1.7,-3.4,66,98907.9,0,-0,289,0.0,-0.0,0.0,0,0,0,0,213,6.7,10,5,9999,99999,9,999999999,0.0,999,999,99
3003,1,29,21,0,*?*?*?*?*?*?*?*?*?*?*?*?*?*?*?*?*?*?*?*?*?*?,0.9,-4.2,65,98907.9,0,-0,286,0.0,-0.0,0.0,0,0,0,0,220,6.2,10,5,9999,99999,9,999999999,0.0,999,999,99
3003,1,29,22,0,*?*?*?*?*?*?*?*?*?*?*?*?*?*?*?*?*?*?*?*?*?*?,1.3,-4.2,63,98907.9,0,-0,287,0.0,-0.0,0.0,0,0,0,0,227,6.7,10,5,9999,99999,9,999999999,0.0,999,999,99
3003,1,29,23,0,*?*?*?*?*?*?*?*?*?*?*?*?*?*?*?*?*?*?*?*?*?*?,1.1,-3.9,65,98907.9,0,-0,287,0.0,-0.0,0.0,0,0,0,0,233,4.6,10,5,9999,99999,9,999999999,0.0,999,999,99
3003,1,29,24,0,*?*?*?*?*?*?*?*?*?*?*?*?*?*?*?*?*?*?*?*?*?*?,1.3,-0.8,84,98907.9,0,-0,287,0.0,-0.0,0.0,0,0,0,0,230,4.1,10,5,9999,99999,9,999999999,0.0,999,999,99
3003,1,30,1,0,*?*?*?*?*?*?*?*?*?*?*?*?*?*?*?*?*?*?*?*?*?*?,0.8,-0.8,88,99217.9,0,-0,285,0.0,-0.0,0.0,0,0,0,0,238,5.2,10,5,9999,99999,9,999999999,0.0,999,999,99
3003,1,30,2,0,*?*?*?*?*?*?*?*?*?*?*?*?*?*?*?*?*?*?*?*?*?*?,0.7,0.2,97,99217.9,0,-0,284,0.0,-0.0,0.0,0,0,0,0,237,7.7,10,5,9999,99999,9,999999999,0.0,999,999,99
3003,1,30,3,0,*?*?*?*?*?*?*?*?*?*?*?*?*?*?*?*?*?*?*?*?*?*?,0.3,-2.2,83,99217.9,0,-0,283,0.0,-0.0,0.0,0,0,0,0,235,6.7,10,5,9999,99999,9,999999999,0.0,999,999,99
3003,1,30,4,0,*?*?*?*?*?*?*?*?*?*?*?*?*?*?*?*?*?*?*?*?*?*?,-0.4,-2.2,86,99217.9,0,-0,280,0.0,-0.0,0.0,0,0,0,0,233,7.2,10,5,9999,99999,9,999999999,0.0,999,999,99
3003,1,30,5,0,*?*?*?*?*?*?*?*?*?*?*?*?*?*?*?*?*?*?*?*?*?*?,0.8,-2.4,78,99217.9,0,-0,285,0.0,-0.0,0.0,0,0,0,0,232,8.8,10,5,9999,99999,9,999999999,0.0,999,999,99
3003,1,30,6,0,*?*?*?*?*?*?*?*?*?*?*?*?*?*?*?*?*?*?*?*?*?*?,0.4,-2.7,78,99217.9,0,-0,283,0.0,-0.0,0.0,0,0,0,0,230,9.3,10,5,9999,99999,9,999999999,0.0,999,999,99
3003,1,30,7,0,*?*?*?*?*?*?*?*?*?*?*?*?*?*?*?*?*?*?*?*?*?*?,-0.1,-3.1,77,99217.9,0,-0,281,0.0,-0.0,0.0,0,0,0,0,233,7.7,10,5,9999,99999,9,999999999,0.0,999,999,99
3003,1,30,8,0,*?*?*?*?*?*?*?*?*?*?*?*?*?*?*?*?*?*?*?*?*?*?,-0.7,-4.8,71,99217.9,63,1399,274,0.0,0.0,0.0,0,0,0,0,237,11.3,9,5,9999,99999,9,999999999,0.0,999,999,99
3003,1,30,9,0,*?*?*?*?*?*?*?*?*?*?*?*?*?*?*?*?*?*?*?*?*?*?,0.3,-1.7,85,99217.9,217,1407,278,49.0,42.2,42.5,5438,2944,5044,899,240,11.8,9,5,9999,99999,9,999999999,0.0,999,999,99
3003,1,30,10,0,*?*?*?*?*?*?*?*?*?*?*?*?*?*?*?*?*?*?*?*?*?*?,1.2,0.2,93,99217.9,332,1407,277,116.6,124.5,87.2,12734,10424,10080,1900,243,8.8,8,4,9999,99999,9,999999999,0.0,999,999,99
3003,1,30,11,0,*?*?*?*?*?*?*?*?*?*?*?*?*?*?*?*?*?*?*?*?*?*?,2.8,1.7,92,99217.9,401,1409,288,111.3,52.0,96.5,12213,4642,10908,2602,247,7.7,9,5,9999,99999,9,999999999,0.0,999,999,99
3003,1,30,12,0,*?*?*?*?*?*?*?*?*?*?*?*?*?*?*?*?*?*?*?*?*?*?,3.1,1.0,87,99217.9,418,1407,289,117.2,52.5,101.6,12860,4733,11481,2757,250,9.8,9,5,9999,99999,9,999999999,0.0,999,999,99
3003,1,30,13,0,*?*?*?*?*?*?*?*?*?*?*?*?*?*?*?*?*?*?*?*?*?*?,2.9,1.0,89,99217.9,383,1407,293,60.6,0.0,60.6,7077,0,7094,2448,252,10.3,10,5,9999,99999,9,999999999,0.0,999,999,99
3003,1,30,14,0,*?*?*?*?*?*?*?*?*?*?*?*?*?*?*?*?*?*?*?*?*?*?,3.4,0.6,83,99217.9,298,1407,291,76.5,48.0,66.3,8390,3948,7515,1728,253,11.3,9,5,9999,99999,9,999999999,0.0,999,999,99
3003,1,30,15,0,*?*?*?*?*?*?*?*?*?*?*?*?*?*?*?*?*?*?*?*?*?*?,3.3,0.8,85,99217.9,169,1408,290,32.7,36.2,28.3,3660,2227,3412,593,255,6.7,9,5,9999,99999,9,999999999,0.0,999,999,99
3003,1,30,16,0,*?*?*?*?*?*?*?*?*?*?*?*?*?*?*?*?*?*?*?*?*?*?,3.1,0.8,87,99217.9,5,1559,294,0.0,0.0,0.0,0,0,0,0,257,8.8,10,5,9999,99999,9,999999999,0.0,999,999,99
3003,1,30,17,0,*?*?*?*?*?*?*?*?*?*?*?*?*?*?*?*?*?*?*?*?*?*?,1.7,0.8,95,99217.9,0,-0,288,0.0,-0.0,0.0,0,0,0,0,258,7.7,10,5,9999,99999,9,999999999,0.0,999,999,99
3003,1,30,18,0,*?*?*?*?*?*?*?*?*?*?*?*?*?*?*?*?*?*?*?*?*?*?,1.7,1.0,97,99217.9,0,-0,288,0.0,-0.0,0.0,0,0,0,0,260,7.7,10,5,9999,99999,9,999999999,0.0,999,999,99
3003,1,30,19,0,*?*?*?*?*?*?*?*?*?*?*?*?*?*?*?*?*?*?*?*?*?*?,1.4,0.2,93,99217.9,0,-0,287,0.0,-0.0,0.0,0,0,0,0,258,7.7,10,5,9999,99999,9,999999999,0.0,999,999,99
3003,1,30,20,0,*?*?*?*?*?*?*?*?*?*?*?*?*?*?*?*?*?*?*?*?*?*?,1.0,-0.0,93,99217.9,0,-0,286,0.0,-0.0,0.0,0,0,0,0,257,6.7,10,5,9999,99999,9,999999999,0.0,999,999,99
3003,1,30,21,0,*?*?*?*?*?*?*?*?*?*?*?*?*?*?*?*?*?*?*?*?*?*?,0.8,0.6,99,99217.9,0,-0,285,0.0,-0.0,0.0,0,0,0,0,255,6.2,10,5,9999,99999,9,999999999,0.0,999,999,99
3003,1,30,22,0,*?*?*?*?*?*?*?*?*?*?*?*?*?*?*?*?*?*?*?*?*?*?,0.8,-0.8,89,99217.9,0,-0,285,0.0,-0.0,0.0,0,0,0,0,253,6.7,10,5,9999,99999,9,999999999,0.0,999,999,99
3003,1,30,23,0,*?*?*?*?*?*?*?*?*?*?*?*?*?*?*?*?*?*?*?*?*?*?,1.6,-1.1,83,99217.9,0,-0,288,0.0,-0.0,0.0,0,0,0,0,252,4.6,10,5,9999,99999,9,999999999,0.0,999,999,99
3003,1,30,24,0,*?*?*?*?*?*?*?*?*?*?*?*?*?*?*?*?*?*?*?*?*?*?,0.8,-2.4,78,99217.9,0,-0,285,0.0,-0.0,0.0,0,0,0,0,240,4.1,10,5,9999,99999,9,999999999,0.0,999,999,99
3003,1,31,1,0,*?*?*?*?*?*?*?*?*?*?*?*?*?*?*?*?*?*?*?*?*?*?,3.3,-1.1,72,99797.1,0,-0,295,0.0,-0.0,0.0,0,0,0,0,237,5.2,10,5,9999,99999,9,999999999,0.0,999,999,99
3003,1,31,2,0,*?*?*?*?*?*?*?*?*?*?*?*?*?*?*?*?*?*?*?*?*?*?,3.6,-1.1,70,99797.1,0,-0,297,0.0,-0.0,0.0,0,0,0,0,223,7.7,10,5,9999,99999,9,999999999,0.0,999,999,99
3003,1,31,3,0,*?*?*?*?*?*?*?*?*?*?*?*?*?*?*?*?*?*?*?*?*?*?,3.2,-0.6,74,99797.1,0,-0,295,0.0,-0.0,0.0,0,0,0,0,210,6.7,10,5,9999,99999,9,999999999,0.0,999,999,99
3003,1,31,4,0,*?*?*?*?*?*?*?*?*?*?*?*?*?*?*?*?*?*?*?*?*?*?,2.5,-0.2,81,99797.1,0,-0,292,0.0,-0.0,0.0,0,0,0,0,197,7.2,10,5,9999,99999,9,999999999,0.0,999,999,99
3003,1,31,5,0,*?*?*?*?*?*?*?*?*?*?*?*?*?*?*?*?*?*?*?*?*?*?,3.2,-0.2,77,99797.1,0,-0,295,0.0,-0.0,0.0,0,0,0,0,183,8.8,10,5,9999,99999,9,999999999,0.0,999,999,99
3003,1,31,6,0,*?*?*?*?*?*?*?*?*?*?*?*?*?*?*?*?*?*?*?*?*?*?,3.7,0.4,79,99797.1,0,-0,297,0.0,-0.0,0.0,0,0,0,0,170,9.3,10,5,9999,99999,9,999999999,0.0,999,999,99
3003,1,31,7,0,*?*?*?*?*?*?*?*?*?*?*?*?*?*?*?*?*?*?*?*?*?*?,3.4,0.4,80,99797.1,0,-0,296,0.0,-0.0,0.0,0,0,0,0,185,7.7,10,5,9999,99999,9,999999999,0.0,999,999,99
3003,1,31,8,0,*?*?*?*?*?*?*?*?*?*?*?*?*?*?*?*?*?*?*?*?*?*?,3.8,0.2,77,99797.1,69,1410,292,0.0,0.0,0.0,0,0,0,0,200,11.3,9,5,9999,99999,9,999999999,0.0,999,999,99
3003,1,31,9,0,*?*?*?*?*?*?*?*?*?*?*?*?*?*?*?*?*?*?*?*?*?*?,3.7,0.4,79,99797.1,223,1408,292,51.0,42.8,44.2,5653,3021,5240,936,215,11.8,9,5,9999,99999,9,999999999,0.0,999,999,99
3003,1,31,10,0,*?*?*?*?*?*?*?*?*?*?*?*?*?*?*?*?*?*?*?*?*?*?,5.1,1.3,75,99797.1,338,1406,298,90.1,49.9,78.1,9886,4255,8843,2060,230,8.8,9,5,9999,99999,9,999999999,0.0,999,999,99
3003,1,31,11,0,*?*?*?*?*?*?*?*?*?*?*?*?*?*?*?*?*?*?*?*?*?*?,6.1,2.3,76,99797.1,407,1407,302,113.4,52.2,98.3,12449,4676,11116,2658,245,7.7,9,5,9999,99999,9,999999999,0.0,999,999,99
3003,1,31,12,0,*?*?*?*?*?*?*?*?*?*?*?*?*?*?*?*?*?*?*?*?*?*?,6.9,2.7,74,99797.1,425,1409,306,119.4,52.6,103.5,13103,4766,11696,2817,260,9.8,9,5,9999,99999,9,999999999,0.0,999,999,99
3003,1,31,13,0,*?*?*?*?*?*?*?*?*?*?*?*?*?*?*?*?*?*?*?*?*?*?,6.9,3.0,76,99797.1,390,1409,310,61.9,0.0,61.9,7229,0,7246,2506,258,10.3,10,5,9999,99999,9,999999999,0.0,999,999,99
3003,1,31,14,0,*?*?*?*?*?*?*?*?*?*?*?*?*?*?*?*?*?*?*?*?*?*?,7.0,2.7,73,99797.1,305,1409,306,78.7,48.4,68.2,8635,4002,7733,1782,257,11.3,9,5,9999,99999,9,999999999,0.0,999,999,99
3003,1,31,15,0,*?*?*?*?*?*?*?*?*?*?*?*?*?*?*?*?*?*?*?*?*?*?,6.9,3.4,77,99797.1,175,1404,310,20.1,0.0,20.1,2376,-0,2379,780,255,6.7,10,5,9999,99999,9,999999999,0.0,999,999,99
3003,1,31,16,0,*?*?*?*?*?*?*?*?*?*?*?*?*?*?*?*?*?*?*?*?*?*?,6.8,2.9,75,99797.1,11,1429,310,0.0,0.0,0.0,0,0,0,0,253,8.8,10,5,9999,99999,9,999999999,0.0,999,999,99
3003,1,31,17,0,*?*?*?*?*?*?*?*?*?*?*?*?*?*?*?*?*?*?*?*?*?*?,5.8,2.7,79,99797.1,0,-0,306,0.0,-0.0,0.0,0,0,0,0,252,7.7,10,5,9999,99999,9,999999999,0.0,999,999,99
3003,1,31,18,0,*?*?*?*?*?*?*?*?*?*?*?*?*?*?*?*?*?*?*?*?*?*?,5.4,1.9,78,99797.1,0,-0,304,0.0,-0.0,0.0,0,0,0,0,250,7.7,10,5,9999,99999,9,999999999,0.0,999,999,99
3003,1,31,19,0,*?*?*?*?*?*?*?*?*?*?*?*?*?*?*?*?*?*?*?*?*?*?,5.0,1.3,76,99797.1,0,-0,302,0.0,-0.0,0.0,0,0,0,0,248,7.7,10,5,9999,99999,9,999999999,0.0,999,999,99
3003,1,31,20,0,*?*?*?*?*?*?*?*?*?*?*?*?*?*?*?*?*?*?*?*?*?*?,4.7,1.0,77,99797.1,0,-0,301,0.0,-0.0,0.0,0,0,0,0,247,6.7,10,5,9999,99999,9,999999999,0.0,999,999,99
3003,1,31,21,0,*?*?*?*?*?*?*?*?*?*?*?*?*?*?*?*?*?*?*?*?*?*?,4.3,0.4,75,99797.1,0,-0,299,0.0,-0.0,0.0,0,0,0,0,245,6.2,10,5,9999,99999,9,999999999,0.0,999,999,99
3003,1,31,22,0,*?*?*?*?*?*?*?*?*?*?*?*?*?*?*?*?*?*?*?*?*?*?,4.9,0.6,73,99797.1,0,-0,302,0.0,-0.0,0.0,0,0,0,0,243,6.7,10,5,9999,99999,9,999999999,0.0,999,999,99
3003,1,31,23,0,*?*?*?*?*?*?*?*?*?*?*?*?*?*?*?*?*?*?*?*?*?*?,4.4,0.4,75,99797.1,0,-0,300,0.0,-0.0,0.0,0,0,0,0,242,4.6,10,5,9999,99999,9,999999999,0.0,999,999,99
3003,1,31,24,0,*?*?*?*?*?*?*?*?*?*?*?*?*?*?*?*?*?*?*?*?*?*?,2.5,-1.1,76,99797.1,0,-0,292,0.0,-0.0,0.0,0,0,0,0,250,4.1,10,5,9999,99999,9,999999999,0.0,999,999,99
3003,2,1,1,0,*?*?*?*?*?*?*?*?*?*?*?*?*?*?*?*?*?*?*?*?*?*?,4.1,2.3,94,99777.5,0,-0,298,0.0,-0.0,0.0,0,0,0,0,240,5.2,10,5,9999,99999,9,999999999,0.0,999,999,99
3003,2,1,2,0,*?*?*?*?*?*?*?*?*?*?*?*?*?*?*?*?*?*?*?*?*?*?,3.8,2.9,100,99777.5,0,-0,297,0.0,-0.0,0.0,0,0,0,0,240,7.7,10,5,9999,99999,9,999999999,0.0,999,999,99
3003,2,1,3,0,*?*?*?*?*?*?*?*?*?*?*?*?*?*?*?*?*?*?*?*?*?*?,3.5,2.9,100,99777.5,0,-0,296,0.0,-0.0,0.0,0,0,0,0,240,6.7,10,5,9999,99999,9,999999999,0.0,999,999,99
3003,2,1,4,0,*?*?*?*?*?*?*?*?*?*?*?*?*?*?*?*?*?*?*?*?*?*?,4.0,3.9,100,99777.5,0,-0,298,0.0,-0.0,0.0,0,0,0,0,240,7.2,10,5,9999,99999,9,999999999,0.0,999,999,99
3003,2,1,5,0,*?*?*?*?*?*?*?*?*?*?*?*?*?*?*?*?*?*?*?*?*?*?,4.5,4.5,100,99777.5,0,-0,300,0.0,-0.0,0.0,0,0,0,0,240,8.8,10,5,9999,99999,9,999999999,0.0,999,999,99
3003,2,1,6,0,*?*?*?*?*?*?*?*?*?*?*?*?*?*?*?*?*?*?*?*?*?*?,4.5,4.1,100,99777.5,0,-0,300,0.0,-0.0,0.0,0,0,0,0,240,9.3,10,5,9999,99999,9,999999999,0.0,999,999,99
3003,2,1,7,0,*?*?*?*?*?*?*?*?*?*?*?*?*?*?*?*?*?*?*?*?*?*?,3.8,3.8,100,99777.5,0,-0,297,0.0,-0.0,0.0,0,0,0,0,245,7.7,10,5,9999,99999,9,999999999,0.0,999,999,99
3003,2,1,8,0,*?*?*?*?*?*?*?*?*?*?*?*?*?*?*?*?*?*?*?*?*?*?,3.9,3.9,100,99777.5,74,1399,293,0.6,1.5,0.5,80,44,88,7,250,11.3,9,5,9999,99999,9,999999999,0.0,999,999,99
3003,2,1,9,0,*?*?*?*?*?*?*?*?*?*?*?*?*?*?*?*?*?*?*?*?*?*?,4.2,4.1,100,99777.5,229,1408,294,53.0,43.3,45.9,5872,3097,5440,975,255,11.8,9,5,9999,99999,9,999999999,0.0,999,999,99
3003,2,1,10,0,*?*?*?*?*?*?*?*?*?*?*?*?*?*?*?*?*?*?*?*?*?*?,5.5,5.3,100,99777.5,344,1406,304,53.1,0.0,53.1,6195,0,6208,2118,260,8.8,10,5,9999,99999,9,999999999,0.0,999,999,99
3003,2,1,11,0,*?*?*?*?*?*?*?*?*?*?*?*?*?*?*?*?*?*?*?*?*?*?,5.9,5.5,100,99777.5,413,1406,306,66.6,0.0,66.6,7775,0,7795,2714,265,7.7,10,5,9999,99999,9,999999999,0.0,999,999,99
3003,2,1,12,0,*?*?*?*?*?*?*?*?*?*?*?*?*?*?*?*?*?*?*?*?*?*?,6.0,4.1,95,99777.5,431,1407,306,70.0,0.0,70.0,8183,0,8205,2872,270,9.8,10,5,9999,99999,9,999999999,0.0,999,999,99
3003,2,1,13,0,*?*?*?*?*?*?*?*?*?*?*?*?*?*?*?*?*?*?*?*?*?*?,6.3,3.2,87,99777.5,396,1406,308,63.2,0.0,63.2,7381,0,7399,2563,283,10.3,10,5,9999,99999,9,999999999,0.0,999,999,99
3003,2,1,14,0,*?*?*?*?*?*?*?*?*?*?*?*?*?*?*?*?*?*?*?*?*?*?,6.3,3.9,91,99777.5,311,1406,308,46.6,0.0,46.6,5440,0,5452,1843,297,11.3,10,5,9999,99999,9,999999999,0.0,999,999,99
3003,2,1,15,0,*?*?*?*?*?*?*?*?*?*?*?*?*?*?*?*?*?*?*?*?*?*?,5.9,3.8,92,99777.5,182,1407,306,21.3,0.0,21.3,2524,-0,2527,829,310,6.7,10,5,9999,99999,9,999999999,0.0,999,999,99
3003,2,1,16,0,*?*?*?*?*?*?*?*?*?*?*?*?*?*?*?*?*?*?*?*?*?*?,5.9,5.3,100,99777.5,17,1389,306,0.0,0.0,0.0,0,0,0,0,323,8.8,10,5,9999,99999,9,999999999,0.0,999,999,99
3003,2,1,17,0,*?*?*?*?*?*?*?*?*?*?*?*?*?*?*?*?*?*?*?*?*?*?,6.2,5.9,100,99777.5,0,-0,307,0.0,-0.0,0.0,0,0,0,0,337,7.7,10,5,9999,99999,9,999999999,0.0,999,999,99
3003,2,1,18,0,*?*?*?*?*?*?*?*?*?*?*?*?*?*?*?*?*?*?*?*?*?*?,5.3,5.3,100,99777.5,0,-0,303,0.0,-0.0,0.0,0,0,0,0,350,7.7,10,5,9999,99999,9,999999999,0.0,999,999,99
3003,2,1,19,0,*?*?*?*?*?*?*?*?*?*?*?*?*?*?*?*?*?*?*?*?*?*?,5.1,5.1,100,99777.5,0,-0,302,0.0,-0.0,0.0,0,0,0,0,343,7.7,10,5,9999,99999,9,999999999,0.0,999,999,99
3003,2,1,20,0,*?*?*?*?*?*?*?*?*?*?*?*?*?*?*?*?*?*?*?*?*?*?,4.6,4.6,100,99777.5,0,-0,300,0.0,-0.0,0.0,0,0,0,0,337,6.7,10,5,9999,99999,9,999999999,0.0,999,999,99
3003,2,1,21,0,*?*?*?*?*?*?*?*?*?*?*?*?*?*?*?*?*?*?*?*?*?*?,4.9,5.0,100,99777.5,0,-0,301,0.0,-0.0,0.0,0,0,0,0,330,6.2,10,5,9999,99999,9,999999999,0.0,999,999,99
3003,2,1,22,0,*?*?*?*?*?*?*?*?*?*?*?*?*?*?*?*?*?*?*?*?*?*?,5.2,5.1,100,99777.5,0,-0,303,0.0,-0.0,0.0,0,0,0,0,323,6.7,10,5,9999,99999,9,999999999,0.0,999,999,99
3003,2,1,23,0,*?*?*?*?*?*?*?*?*?*?*?*?*?*?*?*?*?*?*?*?*?*?,4.2,4.1,100,99777.5,0,-0,298,0.0,-0.0,0.0,0,0,0,0,317,4.6,10,5,9999,99999,9,999999999,0.0,999,999,99
3003,2,1,24,0,*?*?*?*?*?*?*?*?*?*?*?*?*?*?*?*?*?*?*?*?*?*?,3.9,1.5,90,99777.5,0,-0,298,0.0,-0.0,0.0,0,0,0,0,240,4.1,10,5,9999,99999,9,999999999,0.0,999,999,99
3003,2,2,1,0,*?*?*?*?*?*?*?*?*?*?*?*?*?*?*?*?*?*?*?*?*?*?,2.3,2.3,100,101629,0,-0,291,0.0,-0.0,0.0,0,0,0,0,307,5.2,10,5,9999,99999,9,999999999,0.0,999,999,99
3003,2,2,2,0,*?*?*?*?*?*?*?*?*?*?*?*?*?*?*?*?*?*?*?*?*?*?,1.8,1.9,100,101629,0,-0,289,0.0,-0.0,0.0,0,0,0,0,303,7.7,10,5,9999,99999,9,999999999,0.0,999,999,99
3003,2,2,3,0,*?*?*?*?*?*?*?*?*?*?*?*?*?*?*?*?*?*?*?*?*?*?,0.5,0.4,100,101629,0,-0,283,0.0,-0.0,0.0,0,0,0,0,300,6.7,10,5,9999,99999,9,999999999,0.0,999,999,99
3003,2,2,4,0,*?*?*?*?*?*?*?*?*?*?*?*?*?*?*?*?*?*?*?*?*?*?,0.3,0.4,100,101629,0,-0,283,0.0,-0.0,0.0,0,0,0,0,297,7.2,10,5,9999,99999,9,999999999,0.0,999,999,99
3003,2,2,5,0,*?*?*?*?*?*?*?*?*?*?*?*?*?*?*?*?*?*?*?*?*?*?,1.6,1.7,100,101629,0,-0,288,0.0,-0.0,0.0,0,0,0,0,293,8.8,10,5,9999,99999,9,999999999,0.0,999,999,99
3003,2,2,6,0,*?*?*?*?*?*?*?*?*?*?*?*?*?*?*?*?*?*?*?*?*?*?,0.5,0.4,100,101629,0,-0,283,0.0,-0.0,0.0,0,0,0,0,290,9.3,10,5,9999,99999,9,999999999,0.0,999,999,99
3003,2,2,7,0,*?*?*?*?*?*?*?*?*?*?*?*?*?*?*?*?*?*?*?*?*?*?,-0.7,-0.6,100,101629,0,-0,279,0.0,-0.0,0.0,0,0,0,0,292,7.7,10,5,9999,99999,9,999999999,0.0,999,999,99
3003,2,2,8,0,*?*?*?*?*?*?*?*?*?*?*?*?*?*?*?*?*?*?*?*?*?*?,0.0,-0.0,100,101629,80,1404,277,2.5,5.9,2.2,316,188,340,33,293,11.3,9,5,9999,99999,9,999999999,0.0,999,999,99
3003,2,2,9,0,*?*?*?*?*?*?*?*?*?*?*?*?*?*?*?*?*?*?*?*?*?*?,0.7,-0.0,99,101629,235,1408,275,72.9,110.1,54.5,7768,7455,6590,1003,295,11.8,8,4,9999,99999,9,999999999,0.0,999,999,99
3003,2,2,10,0,*?*?*?*?*?*?*?*?*?*?*?*?*?*?*?*?*?*?*?*?*?*?,4.5,1.9,87,101629,351,1408,286,147.7,211.6,95.0,15630,17660,11143,1849,297,8.8,7,4,9999,99999,9,999999999,0.0,999,999,99
3003,2,2,11,0,*?*?*?*?*?*?*?*?*?*?*?*?*?*?*?*?*?*?*?*?*?*?,5.9,1.9,79,101629,420,1407,296,156.1,131.8,116.8,17021,11992,13389,2607,298,7.7,8,4,9999,99999,9,999999999,0.0,999,999,99
3003,2,2,12,0,*?*?*?*?*?*?*?*?*?*?*?*?*?*?*?*?*?*?*?*?*?*?,6.8,2.9,79,101629,438,1408,301,164.2,133.0,122.8,17894,12251,14058,2755,300,9.8,8,4,9999,99999,9,999999999,0.0,999,999,99
3003,2,2,13,0,*?*?*?*?*?*?*?*?*?*?*?*?*?*?*?*?*?*?*?*?*?*?,7.1,2.3,75,101629,403,1407,297,175.5,218.8,112.9,18567,19362,13119,2242,297,10.3,7,4,9999,99999,9,999999999,0.0,999,999,99
3003,2,2,14,0,*?*?*?*?*?*?*?*?*?*?*?*?*?*?*?*?*?*?*?*?*?*?,7.2,2.3,74,101629,318,1407,302,110.3,123.0,82.5,12049,10121,9548,1790,293,11.3,8,4,9999,99999,9,999999999,0.0,999,999,99
3003,2,2,15,0,*?*?*?*?*?*?*?*?*?*?*?*?*?*?*?*?*?*?*?*?*?*?,7.1,2.9,78,101629,189,1410,307,39.3,39.0,34.1,4389,2540,4082,717,290,6.7,9,5,9999,99999,9,999999999,0.0,999,999,99
3003,2,2,16,0,*?*?*?*?*?*?*?*?*?*?*?*?*?*?*?*?*?*?*?*?*?*?,7.0,3.6,82,101629,24,1427,311,0.0,0.0,0.0,0,0,0,0,287,8.8,10,5,9999,99999,9,999999999,0.0,999,999,99
3003,2,2,17,0,*?*?*?*?*?*?*?*?*?*?*?*?*?*?*?*?*?*?*?*?*?*?,5.3,2.9,88,101629,0,-0,303,0.0,-0.0,0.0,0,0,0,0,283,7.7,10,5,9999,99999,9,999999999,0.0,999,999,99
3003,2,2,18,0,*?*?*?*?*?*?*?*?*?*?*?*?*?*?*?*?*?*?*?*?*?*?,4.2,2.7,94,101629,0,-0,299,0.0,-0.0,0.0,0,0,0,0,280,7.7,10,5,9999,99999,9,999999999,0.0,999,999,99
3003,2,2,19,0,*?*?*?*?*?*?*?*?*?*?*?*?*?*?*?*?*?*?*?*?*?*?,3.6,1.5,90,101629,0,-0,296,0.0,-0.0,0.0,0,0,0,0,272,7.7,10,5,9999,99999,9,999999999,0.0,999,999,99
3003,2,2,20,0,*?*?*?*?*?*?*?*?*?*?*?*?*?*?*?*?*?*?*?*?*?*?,3.6,1.3,89,101629,0,-0,296,0.0,-0.0,0.0,0,0,0,0,263,6.7,10,5,9999,99999,9,999999999,0.0,999,999,99
3003,2,2,21,0,*?*?*?*?*?*?*?*?*?*?*?*?*?*?*?*?*?*?*?*?*?*?,2.5,-1.5,78,101629,0,-0,292,0.0,-0.0,0.0,0,0,0,0,255,6.2,10,5,9999,99999,9,999999999,0.0,999,999,99
3003,2,2,22,0,*?*?*?*?*?*?*?*?*?*?*?*?*?*?*?*?*?*?*?*?*?*?,2.5,-0.8,82,101629,0,-0,292,0.0,-0.0,0.0,0,0,0,0,247,6.7,10,5,9999,99999,9,999999999,0.0,999,999,99
3003,2,2,23,0,*?*?*?*?*?*?*?*?*?*?*?*?*?*?*?*?*?*?*?*?*?*?,2.7,-0.4,83,101629,0,-0,293,0.0,-0.0,0.0,0,0,0,0,238,4.6,10,5,9999,99999,9,999999999,0.0,999,999,99
3003,2,2,24,0,*?*?*?*?*?*?*?*?*?*?*?*?*?*?*?*?*?*?*?*?*?*?,3.2,3.2,100,101629,0,-0,294,0.0,-0.0,0.0,0,0,0,0,310,4.1,10,5,9999,99999,9,999999999,0.0,999,999,99
3003,2,3,1,0,*?*?*?*?*?*?*?*?*?*?*?*?*?*?*?*?*?*?*?*?*?*?,2.9,0.6,87,100769,0,-0,293,0.0,-0.0,0.0,0,0,0,0,230,5.2,10,5,9999,99999,9,999999999,0.0,999,999,99
3003,2,3,2,0,*?*?*?*?*?*?*?*?*?*?*?*?*?*?*?*?*?*?*?*?*?*?,2.9,1.3,91,100769,0,-0,293,0.0,-0.0,0.0,0,0,0,0,230,7.7,10,5,9999,99999,9,999999999,0.0,999,999,99
3003,2,3,3,0,*?*?*?*?*?*?*?*?*?*?*?*?*?*?*?*?*?*?*?*?*?*?,3.8,1.0,84,100769,0,-0,297,0.0,-0.0,0.0,0,0,0,0,230,6.7,10,5,9999,99999,9,999999999,0.0,999,999,99
3003,2,3,4,0,*?*?*?*?*?*?*?*?*?*?*?*?*?*?*?*?*?*?*?*?*?*?,4.4,1.9,85,100769,0,-0,300,0.0,-0.0,0.0,0,0,0,0,230,7.2,10,5,9999,99999,9,999999999,0.0,999,999,99
3003,2,3,5,0,*?*?*?*?*?*?*?*?*?*?*?*?*?*?*?*?*?*?*?*?*?*?,5.1,2.9,87,100769,0,-0,303,0.0,-0.0,0.0,0,0,0,0,230,8.8,10,5,9999,99999,9,999999999,0.0,999,999,99
3003,2,3,6,0,*?*?*?*?*?*?*?*?*?*?*?*?*?*?*?*?*?*?*?*?*?*?,5.4,3.6,90,100769,0,-0,304,0.0,-0.0,0.0,0,0,0,0,230,9.3,10,5,9999,99999,9,999999999,0.0,999,999,99
3003,2,3,7,0,*?*?*?*?*?*?*?*?*?*?*?*?*?*?*?*?*?*?*?*?*?*?,4.9,2.9,88,100769,0,-0,279,0.0,-0.0,0.0,0,0,0,0,237,7.7,5,3,9999,99999,9,999999999,0.0,999,999,99
3003,2,3,8,0,*?*?*?*?*?*?*?*?*?*?*?*?*?*?*?*?*?*?*?*?*?*?,4.5,1.9,85,100769,86,1405,252,9.0,103.1,2.7,999,6044,482,105,243,11.3,0,0,9999,99999,9,999999999,0.0,999,999,99
3003,2,3,9,0,*?*?*?*?*?*?*?*?*?*?*?*?*?*?*?*?*?*?*?*?*?*?,5.5,1.9,79,100769,241,1407,256,113.4,463.4,34.0,11580,34928,5467,665,250,11.8,0,0,9999,99999,9,999999999,0.0,999,999,99
3003,2,3,10,0,*?*?*?*?*?*?*?*?*?*?*?*?*?*?*?*?*?*?*?*?*?*?,8.0,3.4,75,100769,357,1406,268,191.7,528.5,57.5,19907,44389,8642,1077,257,8.8,0,0,9999,99999,9,999999999,0.0,999,999,99
3003,2,3,11,0,*?*?*?*?*?*?*?*?*?*?*?*?*?*?*?*?*?*?*?*?*?*?,9.9,5.1,73,100769,426,1405,279,238.4,550.5,71.5,24751,48785,10529,1351,263,7.7,0,0,9999,99999,9,999999999,0.0,999,999,99
3003,2,3,12,0,*?*?*?*?*?*?*?*?*?*?*?*?*?*?*?*?*?*?*?*?*?*?,10.6,5.0,70,100769,444,1405,281,250.5,555.0,75.2,26009,49747,11008,1425,270,9.8,0,0,9999,99999,9,999999999,0.0,999,999,99
3003,2,3,13,0,*?*?*?*?*?*?*?*?*?*?*?*?*?*?*?*?*?*?*?*?*?*?,10.6,4.6,68,100769,410,1408,281,227.1,545.8,68.1,23582,47831,10082,1284,265,10.3,0,0,9999,99999,9,999999999,0.0,999,999,99
3003,2,3,14,0,*?*?*?*?*?*?*?*?*?*?*?*?*?*?*?*?*?*?*?*?*?*?,10.6,5.3,71,100769,325,1408,282,169.8,515.0,51.0,17657,41902,7746,953,260,11.3,0,0,9999,99999,9,999999999,0.0,999,999,99
3003,2,3,15,0,*?*?*?*?*?*?*?*?*?*?*?*?*?*?*?*?*?*?*?*?*?*?,10.7,6.7,78,100769,195,1405,285,82.6,416.5,24.8,8534,29400,4067,513,255,6.7,0,0,9999,99999,9,999999999,0.0,999,999,99
3003,2,3,16,0,*?*?*?*?*?*?*?*?*?*?*?*?*?*?*?*?*?*?*?*?*?*?,10.7,7.1,81,100769,30,1398,298,0.0,0.0,0.0,0,0,0,0,250,8.8,3,2,9999,99999,9,999999999,0.0,999,999,99
3003,2,3,17,0,*?*?*?*?*?*?*?*?*?*?*?*?*?*?*?*?*?*?*?*?*?*?,9.8,7.7,89,100769,0,-0,323,0.0,-0.0,0.0,0,0,0,0,245,7.7,10,5,9999,99999,9,999999999,0.0,999,999,99
3003,2,3,18,0,*?*?*?*?*?*?*?*?*?*?*?*?*?*?*?*?*?*?*?*?*?*?,7.4,7.4,100,100769,0,-0,312,0.0,-0.0,0.0,0,0,0,0,240,7.7,10,5,9999,99999,9,999999999,0.0,999,999,99
3003,2,3,19,0,*?*?*?*?*?*?*?*?*?*?*?*?*?*?*?*?*?*?*?*?*?*?,7.4,6.7,97,100769,0,-0,312,0.0,-0.0,0.0,0,0,0,0,233,7.7,10,5,9999,99999,9,999999999,0.0,999,999,99
3003,2,3,20,0,*?*?*?*?*?*?*?*?*?*?*?*?*?*?*?*?*?*?*?*?*?*?,7.1,7.1,100,100769,0,-0,311,0.0,-0.0,0.0,0,0,0,0,227,6.7,10,5,9999,99999,9,999999999,0.0,999,999,99
3003,2,3,21,0,*?*?*?*?*?*?*?*?*?*?*?*?*?*?*?*?*?*?*?*?*?*?,6.1,6.1,100,100769,0,-0,306,0.0,-0.0,0.0,0,0,0,0,220,6.2,10,5,9999,99999,9,999999999,0.0,999,999,99
3003,2,3,22,0,*?*?*?*?*?*?*?*?*?*?*?*?*?*?*?*?*?*?*?*?*?*?,5.8,5.8,100,100769,0,-0,305,0.0,-0.0,0.0,0,0,0,0,213,6.7,10,5,9999,99999,9,999999999,0.0,999,999,99
3003,2,3,23,0,*?*?*?*?*?*?*?*?*?*?*?*?*?*?*?*?*?*?*?*?*?*?,5.5,5.5,100,100769,0,-0,304,0.0,-0.0,0.0,0,0,0,0,207,4.6,10,5,9999,99999,9,999999999,0.0,999,999,99
3003,2,3,24,0,*?*?*?*?*?*?*?*?*?*?*?*?*?*?*?*?*?*?*?*?*?*?,2.9,0.2,83,100769,0,-0,294,0.0,-0.0,0.0,0,0,0,0,230,4.1,10,5,9999,99999,9,999999999,0.0,999,999,99
3003,2,4,1,0,*?*?*?*?*?*?*?*?*?*?*?*?*?*?*?*?*?*?*?*?*?*?,5.3,4.5,94,99924.6,0,-0,303,0.0,-0.0,0.0,0,0,0,0,210,5.2,10,5,9999,99999,9,999999999,0.0,999,999,99
3003,2,4,2,0,*?*?*?*?*?*?*?*?*?*?*?*?*?*?*?*?*?*?*?*?*?*?,4.9,3.9,94,99924.6,0,-0,302,0.0,-0.0,0.0,0,0,0,0,220,7.7,10,5,9999,99999,9,999999999,0.0,999,999,99
3003,2,4,3,0,*?*?*?*?*?*?*?*?*?*?*?*?*?*?*?*?*?*?*?*?*?*?,5.7,4.8,94,99924.6,0,-0,305,0.0,-0.0,0.0,0,0,0,0,230,6.7,10,5,9999,99999,9,999999999,0.0,999,999,99
3003,2,4,4,0,*?*?*?*?*?*?*?*?*?*?*?*?*?*?*?*?*?*?*?*?*?*?,5.4,5.3,99,99924.6,0,-0,303,0.0,-0.0,0.0,0,0,0,0,240,7.2,10,5,9999,99999,9,999999999,0.0,999,999,99
3003,2,4,5,0,*?*?*?*?*?*?*?*?*?*?*?*?*?*?*?*?*?*?*?*?*?*?,4.4,4.5,100,99924.6,0,-0,299,0.0,-0.0,0.0,0,0,0,0,250,8.8,10,5,9999,99999,9,999999999,0.0,999,999,99
3003,2,4,6,0,*?*?*?*?*?*?*?*?*?*?*?*?*?*?*?*?*?*?*?*?*?*?,3.4,3.4,100,99924.6,0,-0,295,0.0,-0.0,0.0,0,0,0,0,260,9.3,10,5,9999,99999,9,999999999,0.0,999,999,99
3003,2,4,7,0,*?*?*?*?*?*?*?*?*?*?*?*?*?*?*?*?*?*?*?*?*?*?,4.2,4.3,100,99924.6,0,-0,298,0.0,-0.0,0.0,0,0,0,0,258,7.7,10,5,9999,99999,9,999999999,0.0,999,999,99
3003,2,4,8,0,*?*?*?*?*?*?*?*?*?*?*?*?*?*?*?*?*?*?*?*?*?*?,5.0,5.0,100,99924.6,92,1405,302,3.8,0.0,3.8,486,-0,485,154,257,11.3,10,5,9999,99999,9,999999999,0.0,999,999,99
3003,2,4,9,0,*?*?*?*?*?*?*?*?*?*?*?*?*?*?*?*?*?*?*?*?*?*?,5.6,4.8,95,99924.6,247,1405,304,34.1,0.0,34.1,3995,0,4002,1330,255,11.8,10,5,9999,99999,9,999999999,0.0,999,999,99
3003,2,4,10,0,*?*?*?*?*?*?*?*?*?*?*?*?*?*?*?*?*?*?*?*?*?*?,6.8,5.3,89,99924.6,363,1404,310,56.9,0.0,56.9,6637,0,6653,2282,253,8.8,10,5,9999,99999,9,999999999,0.0,999,999,99
3003,2,4,11,0,*?*?*?*?*?*?*?*?*?*?*?*?*?*?*?*?*?*?*?*?*?*?,9.8,5.8,76,99924.6,433,1406,319,122.4,52.9,106.1,13437,4810,11992,2898,252,7.7,9,5,9999,99999,9,999999999,0.0,999,999,99
3003,2,4,12,0,*?*?*?*?*?*?*?*?*?*?*?*?*?*?*?*?*?*?*?*?*?*?,10.6,6.4,75,99924.6,451,1406,322,128.5,53.3,111.4,14112,4894,12590,3065,250,9.8,9,5,9999,99999,9,999999999,0.0,999,999,99
3003,2,4,13,0,*?*?*?*?*?*?*?*?*?*?*?*?*?*?*?*?*?*?*?*?*?*?,10.7,6.4,75,99924.6,416,1404,323,116.8,52.4,101.2,12817,4728,11442,2746,250,10.3,9,5,9999,99999,9,999999999,0.0,999,999,99
3003,2,4,14,0,*?*?*?*?*?*?*?*?*?*?*?*?*?*?*?*?*?*?*?*?*?*?,10.6,5.8,72,99924.6,331,1404,322,87.9,49.6,76.2,9646,4210,8630,2006,250,11.3,9,5,9999,99999,9,999999999,0.0,999,999,99
3003,2,4,15,0,*?*?*?*?*?*?*?*?*?*?*?*?*?*?*?*?*?*?*?*?*?*?,10.5,5.9,73,99924.6,202,1406,322,43.9,40.7,38.1,4886,2738,4538,803,250,6.7,9,5,9999,99999,9,999999999,0.0,999,999,99
3003,2,4,16,0,*?*?*?*?*?*?*?*?*?*?*?*?*?*?*?*?*?*?*?*?*?*?,10.2,5.6,73,99924.6,37,1416,320,0.0,0.0,0.0,0,0,0,0,250,8.8,9,5,9999,99999,9,999999999,0.0,999,999,99
3003,2,4,17,0,*?*?*?*?*?*?*?*?*?*?*?*?*?*?*?*?*?*?*?*?*?*?,9.6,5.6,77,99924.6,0,-0,322,0.0,-0.0,0.0,0,0,0,0,250,7.7,10,5,9999,99999,9,999999999,0.0,999,999,99
3003,2,4,18,0,*?*?*?*?*?*?*?*?*?*?*?*?*?*?*?*?*?*?*?*?*?*?,7.9,5.3,84,99924.6,0,-0,315,0.0,-0.0,0.0,0,0,0,0,250,7.7,10,5,9999,99999,9,999999999,0.0,999,999,99
3003,2,4,19,0,*?*?*?*?*?*?*?*?*?*?*?*?*?*?*?*?*?*?*?*?*?*?,7.2,4.1,81,99924.6,0,-0,312,0.0,-0.0,0.0,0,0,0,0,250,7.7,10,5,9999,99999,9,999999999,0.0,999,999,99
3003,2,4,20,0,*?*?*?*?*?*?*?*?*?*?*?*?*?*?*?*?*?*?*?*?*?*?,6.7,4.3,85,99924.6,0,-0,309,0.0,-0.0,0.0,0,0,0,0,250,6.7,10,5,9999,99999,9,999999999,0.0,999,999,99
3003,2,4,21,0,*?*?*?*?*?*?*?*?*?*?*?*?*?*?*?*?*?*?*?*?*?*?,5.8,2.5,80,99924.6,0,-0,306,0.0,-0.0,0.0,0,0,0,0,250,6.2,10,5,9999,99999,9,999999999,0.0,999,999,99
3003,2,4,22,0,*?*?*?*?*?*?*?*?*?*?*?*?*?*?*?*?*?*?*?*?*?*?,6.4,2.9,77,99924.6,0,-0,308,0.0,-0.0,0.0,0,0,0,0,250,6.7,10,5,9999,99999,9,999999999,0.0,999,999,99
3003,2,4,23,0,*?*?*?*?*?*?*?*?*?*?*?*?*?*?*?*?*?*?*?*?*?*?,5.6,1.9,77,99924.6,0,-0,305,0.0,-0.0,0.0,0,0,0,0,250,4.6,10,5,9999,99999,9,999999999,0.0,999,999,99
3003,2,4,24,0,*?*?*?*?*?*?*?*?*?*?*?*?*?*?*?*?*?*?*?*?*?*?,5.2,5.0,99,99924.6,0,-0,303,0.0,-0.0,0.0,0,0,0,0,200,4.1,10,5,9999,99999,9,999999999,0.0,999,999,99
3003,2,5,1,0,*?*?*?*?*?*?*?*?*?*?*?*?*?*?*?*?*?*?*?*?*?*?,3.9,1.5,85,98869.2,0,-0,298,0.0,-0.0,0.0,0,0,0,0,250,5.2,10,5,9999,99999,9,999999999,0.0,999,999,99
3003,2,5,2,0,*?*?*?*?*?*?*?*?*?*?*?*?*?*?*?*?*?*?*?*?*?*?,3.3,1.3,88,98869.2,0,-0,295,0.0,-0.0,0.0,0,0,0,0,250,7.7,10,5,9999,99999,9,999999999,0.0,999,999,99
3003,2,5,3,0,*?*?*?*?*?*?*?*?*?*?*?*?*?*?*?*?*?*?*?*?*?*?,3.5,1.3,85,98869.2,0,-0,296,0.0,-0.0,0.0,0,0,0,0,250,6.7,10,5,9999,99999,9,999999999,0.0,999,999,99
3003,2,5,4,0,*?*?*?*?*?*?*?*?*?*?*?*?*?*?*?*?*?*?*?*?*?*?,2.7,0.8,88,98869.2,0,-0,293,0.0,-0.0,0.0,0,0,0,0,250,7.2,10,5,9999,99999,9,999999999,0.0,999,999,99
3003,2,5,5,0,*?*?*?*?*?*?*?*?*?*?*?*?*?*?*?*?*?*?*?*?*?*?,2.3,-0.0,85,98869.2,0,-0,291,0.0,-0.0,0.0,0,0,0,0,250,8.8,10,5,9999,99999,9,999999999,0.0,999,999,99
3003,2,5,6,0,*?*?*?*?*?*?*?*?*?*?*?*?*?*?*?*?*?*?*?*?*?*?,1.9,-1.3,79,98869.2,0,-0,290,0.0,-0.0,0.0,0,0,0,0,250,9.3,10,5,9999,99999,9,999999999,0.0,999,999,99
3003,2,5,7,0,*?*?*?*?*?*?*?*?*?*?*?*?*?*?*?*?*?*?*?*?*?*?,2.5,-0.4,81,98869.2,0,-0,292,0.0,-0.0,0.0,0,0,0,0,248,7.7,10,5,9999,99999,9,999999999,0.0,999,999,99
3003,2,5,8,0,*?*?*?*?*?*?*?*?*?*?*?*?*?*?*?*?*?*?*?*?*?*?,3.2,0.2,81,98869.2,98,1403,285,11.5,41.5,8.6,1328,1736,1380,143,247,11.3,8,4,9999,99999,9,999999999,0.0,999,999,99
3003,2,5,9,0,*?*?*?*?*?*?*?*?*?*?*?*?*?*?*?*?*?*?*?*?*?*?,3.3,1.3,87,98869.2,254,1408,281,96.3,190.5,61.9,10224,13489,7422,1154,245,11.8,7,4,9999,99999,9,999999999,0.0,999,999,99
3003,2,5,10,0,*?*?*?*?*?*?*?*?*?*?*?*?*?*?*?*?*?*?*?*?*?*?,4.9,2.3,83,98869.2,370,1405,283,175.5,298.7,96.9,18636,25548,11388,1882,243,8.8,6,3,9999,99999,9,999999999,0.0,999,999,99
3003,2,5,11,0,*?*?*?*?*?*?*?*?*?*?*?*?*?*?*?*?*?*?*?*?*?*?,5.9,2.5,79,98869.2,440,1406,297,165.3,133.1,123.6,18017,12287,14152,2777,242,7.7,8,4,9999,99999,9,999999999,0.0,999,999,99
3003,2,5,12,0,*?*?*?*?*?*?*?*?*?*?*?*?*?*?*?*?*?*?*?*?*?*?,7.5,3.2,75,98869.2,458,1406,304,173.5,134.2,129.8,18907,12532,14833,2930,240,9.8,8,4,9999,99999,9,999999999,0.0,999,999,99
3003,2,5,13,0,*?*?*?*?*?*?*?*?*?*?*?*?*?*?*?*?*?*?*?*?*?*?,7.3,3.0,75,98869.2,423,1404,303,157.9,132.1,118.1,17209,12049,13533,2639,250,10.3,8,4,9999,99999,9,999999999,0.0,999,999,99
3003,2,5,14,0,*?*?*?*?*?*?*?*?*?*?*?*?*?*?*?*?*?*?*?*?*?*?,7.6,4.1,79,98869.2,338,1404,300,141.4,209.6,90.9,14953,17219,10682,1762,260,11.3,7,4,9999,99999,9,999999999,0.0,999,999,99
3003,2,5,15,0,*?*?*?*?*?*?*?*?*?*?*?*?*?*?*?*?*?*?*?*?*?*?,7.2,4.1,81,98869.2,209,1407,303,61.3,104.0,45.8,6550,6560,5590,829,270,6.7,8,4,9999,99999,9,999999999,0.0,999,999,99
3003,2,5,16,0,*?*?*?*?*?*?*?*?*?*?*?*?*?*?*?*?*?*?*?*?*?*?,7.2,3.9,79,98869.2,43,1394,307,0.0,0.0,0.0,0,0,0,0,280,8.8,9,5,9999,99999,9,999999999,0.0,999,999,99
3003,2,5,17,0,*?*?*?*?*?*?*?*?*?*?*?*?*?*?*?*?*?*?*?*?*?*?,6.5,4.1,86,98869.2,0,-0,308,0.0,-0.0,0.0,0,0,0,0,290,7.7,10,5,9999,99999,9,999999999,0.0,999,999,99
3003,2,5,18,0,*?*?*?*?*?*?*?*?*?*?*?*?*?*?*?*?*?*?*?*?*?*?,5.2,4.3,94,98869.2,0,-0,303,0.0,-0.0,0.0,0,0,0,0,300,7.7,10,5,9999,99999,9,999999999,0.0,999,999,99
3003,2,5,19,0,*?*?*?*?*?*?*?*?*?*?*?*?*?*?*?*?*?*?*?*?*?*?,5.3,5.3,100,98869.2,0,-0,303,0.0,-0.0,0.0,0,0,0,0,253,7.7,10,5,9999,99999,9,999999999,0.0,999,999,99
3003,2,5,20,0,*?*?*?*?*?*?*?*?*?*?*?*?*?*?*?*?*?*?*?*?*?*?,4.5,4.5,100,98869.2,0,-0,300,0.0,-0.0,0.0,0,0,0,0,207,6.7,10,5,9999,99999,9,999999999,0.0,999,999,99
3003,2,5,21,0,*?*?*?*?*?*?*?*?*?*?*?*?*?*?*?*?*?*?*?*?*?*?,4.1,4.1,100,98869.2,0,-0,298,0.0,-0.0,0.0,0,0,0,0,160,6.2,10,5,9999,99999,9,999999999,0.0,999,999,99
3003,2,5,22,0,*?*?*?*?*?*?*?*?*?*?*?*?*?*?*?*?*?*?*?*?*?*?,3.6,3.0,96,98869.2,0,-0,296,0.0,-0.0,0.0,0,0,0,0,113,6.7,10,5,9999,99999,9,999999999,0.0,999,999,99
3003,2,5,23,0,*?*?*?*?*?*?*?*?*?*?*?*?*?*?*?*?*?*?*?*?*?*?,4.0,3.0,93,98869.2,0,-0,298,0.0,-0.0,0.0,0,0,0,0,67,4.6,10,5,9999,99999,9,999999999,0.0,999,999,99
3003,2,5,24,0,*?*?*?*?*?*?*?*?*?*?*?*?*?*?*?*?*?*?*?*?*?*?,4.7,1.7,82,98869.2,0,-0,301,0.0,-0.0,0.0,0,0,0,0,250,4.1,10,5,9999,99999,9,999999999,0.0,999,999,99
3003,2,6,1,0,*?*?*?*?*?*?*?*?*?*?*?*?*?*?*?*?*?*?*?*?*?*?,4.8,4.5,100,101012,0,-0,301,0.0,-0.0,0.0,0,0,0,0,72,5.2,10,5,9999,99999,9,999999999,0.0,999,999,99
3003,2,6,2,0,*?*?*?*?*?*?*?*?*?*?*?*?*?*?*?*?*?*?*?*?*?*?,5.3,5.1,100,101012,0,-0,303,0.0,-0.0,0.0,0,0,0,0,123,7.7,10,5,9999,99999,9,999999999,0.0,999,999,99
3003,2,6,3,0,*?*?*?*?*?*?*?*?*?*?*?*?*?*?*?*?*?*?*?*?*?*?,4.2,3.2,97,101012,0,-0,299,0.0,-0.0,0.0,0,0,0,0,175,6.7,10,5,9999,99999,9,999999999,0.0,999,999,99
3003,2,6,4,0,*?*?*?*?*?*?*?*?*?*?*?*?*?*?*?*?*?*?*?*?*?*?,3.0,0.8,89,101012,0,-0,294,0.0,-0.0,0.0,0,0,0,0,227,7.2,10,5,9999,99999,9,999999999,0.0,999,999,99
3003,2,6,5,0,*?*?*?*?*?*?*?*?*?*?*?*?*?*?*?*?*?*?*?*?*?*?,3.5,0.6,85,101012,0,-0,296,0.0,-0.0,0.0,0,0,0,0,278,8.8,10,5,9999,99999,9,999999999,0.0,999,999,99
3003,2,6,6,0,*?*?*?*?*?*?*?*?*?*?*?*?*?*?*?*?*?*?*?*?*?*?,3.9,1.5,88,101012,0,-0,298,0.0,-0.0,0.0,0,0,0,0,330,9.3,10,5,9999,99999,9,999999999,0.0,999,999,99
3003,2,6,7,0,*?*?*?*?*?*?*?*?*?*?*?*?*?*?*?*?*?*?*?*?*?*?,4.3,3.0,96,101012,0,-0,299,0.0,-0.0,0.0,0,0,0,0,330,7.7,10,5,9999,99999,9,999999999,0.0,999,999,99
3003,2,6,8,0,*?*?*?*?*?*?*?*?*?*?*?*?*?*?*?*?*?*?*?*?*?*?,4.4,2.7,92,101012,104,1399,281,18.8,113.3,10.4,2017,5776,1806,203,330,11.3,6,3,9999,99999,9,999999999,0.0,999,999,99
3003,2,6,9,0,*?*?*?*?*?*?*?*?*?*?*?*?*?*?*?*?*?*?*?*?*?*?,4.9,3.9,97,101012,260,1405,284,110.7,267.8,61.1,11531,19298,8036,1107,330,11.8,6,3,9999,99999,9,999999999,0.0,999,999,99
3003,2,6,10,0,*?*?*?*?*?*?*?*?*?*?*?*?*?*?*?*?*?*?*?*?*?*?,7.0,6.4,100,101012,377,1406,290,191.4,374.7,90.9,19972,31746,11701,1684,330,8.8,5,3,9999,99999,9,999999999,0.0,999,999,99
3003,2,6,11,0,*?*?*?*?*?*?*?*?*?*?*?*?*?*?*?*?*?*?*?*?*?*?,8.2,7.4,99,101012,447,1406,304,199.1,223.6,128.0,21070,20570,14779,2587,330,7.7,7,4,9999,99999,9,999999999,0.0,999,999,99
3003,2,6,12,0,*?*?*?*?*?*?*?*?*?*?*?*?*?*?*?*?*?*?*?*?*?*?,9.1,7.6,94,101012,465,1405,312,176.7,134.6,132.1,19254,12624,15097,2991,330,9.8,8,4,9999,99999,9,999999999,0.0,999,999,99
3003,2,6,13,0,*?*?*?*?*?*?*?*?*?*?*?*?*?*?*?*?*?*?*?*?*?*?,9.2,8.7,100,101012,430,1404,313,161.1,132.6,120.5,17557,12153,13799,2698,328,10.3,8,4,9999,99999,9,999999999,0.0,999,999,99
3003,2,6,14,0,*?*?*?*?*?*?*?*?*?*?*?*?*?*?*?*?*?*?*?*?*?*?,9.3,7.9,94,101012,345,1404,309,145.1,210.8,93.3,15348,17479,10950,1813,327,11.3,7,4,9999,99999,9,999999999,0.0,999,999,99
3003,2,6,15,0,*?*?*?*?*?*?*?*?*?*?*?*?*?*?*?*?*?*?*?*?*?*?,9.0,7.4,93,101012,216,1408,307,76.1,177.0,48.9,8114,11393,5940,891,325,6.7,7,4,9999,99999,9,999999999,0.0,999,999,99
3003,2,6,16,0,*?*?*?*?*?*?*?*?*?*?*?*?*?*?*?*?*?*?*?*?*?*?,9.0,6.7,89,101012,50,1405,311,0.0,0.0,0.0,0,0,0,0,323,8.8,8,4,9999,99999,9,999999999,0.0,999,999,99
3003,2,6,17,0,*?*?*?*?*?*?*?*?*?*?*?*?*?*?*?*?*?*?*?*?*?*?,8.1,5.8,88,101012,0,-0,315,0.0,-0.0,0.0,0,0,0,0,322,7.7,10,5,9999,99999,9,999999999,0.0,999,999,99
3003,2,6,18,0,*?*?*?*?*?*?*?*?*?*?*?*?*?*?*?*?*?*?*?*?*?*?,7.3,7.0,100,101012,0,-0,312,0.0,-0.0,0.0,0,0,0,0,320,7.7,10,5,9999,99999,9,999999999,0.0,999,999,99
3003,2,6,19,0,*?*?*?*?*?*?*?*?*?*?*?*?*?*?*?*?*?*?*?*?*?*?,6.0,6.1,100,101012,0,-0,306,0.0,-0.0,0.0,0,0,0,0,317,7.7,10,5,9999,99999,9,999999999,0.0,999,999,99
3003,2,6,20,0,*?*?*?*?*?*?*?*?*?*?*?*?*?*?*?*?*?*?*?*?*?*?,6.4,6.4,100,101012,0,-0,308,0.0,-0.0,0.0,0,0,0,0,313,6.7,10,5,9999,99999,9,999999999,0.0,999,999,99
3003,2,6,21,0,*?*?*?*?*?*?*?*?*?*?*?*?*?*?*?*?*?*?*?*?*?*?,5.3,5.3,100,101012,0,-0,303,0.0,-0.0,0.0,0,0,0,0,310,6.2,10,5,9999,99999,9,999999999,0.0,999,999,99
3003,2,6,22,0,*?*?*?*?*?*?*?*?*?*?*?*?*?*?*?*?*?*?*?*?*?*?,5.3,5.3,100,101012,0,-0,303,0.0,-0.0,0.0,0,0,0,0,307,6.7,10,5,9999,99999,9,999999999,0.0,999,999,99
3003,2,6,23,0,*?*?*?*?*?*?*?*?*?*?*?*?*?*?*?*?*?*?*?*?*?*?,5.0,5.0,100,101012,0,-0,302,0.0,-0.0,0.0,0,0,0,0,303,4.6,10,5,9999,99999,9,999999999,0.0,999,999,99
3003,2,6,24,0,*?*?*?*?*?*?*?*?*?*?*?*?*?*?*?*?*?*?*?*?*?*?,4.3,3.8,100,101012,0,-0,299,0.0,-0.0,0.0,0,0,0,0,20,4.1,10,5,9999,99999,9,999999999,0.0,999,999,99
3003,2,7,1,0,*?*?*?*?*?*?*?*?*?*?*?*?*?*?*?*?*?*?*?*?*?*?,4.8,3.9,93,101676,0,-0,301,0.0,-0.0,0.0,0,0,0,0,297,5.2,10,5,9999,99999,9,999999999,0.0,999,999,99
3003,2,7,2,0,*?*?*?*?*?*?*?*?*?*?*?*?*?*?*?*?*?*?*?*?*?*?,4.9,3.4,89,101676,0,-0,302,0.0,-0.0,0.0,0,0,0,0,293,7.7,10,5,9999,99999,9,999999999,0.0,999,999,99
3003,2,7,3,0,*?*?*?*?*?*?*?*?*?*?*?*?*?*?*?*?*?*?*?*?*?*?,3.9,3.9,99,101676,0,-0,297,0.0,-0.0,0.0,0,0,0,0,290,6.7,10,5,9999,99999,9,999999999,0.0,999,999,99
3003,2,7,4,0,*?*?*?*?*?*?*?*?*?*?*?*?*?*?*?*?*?*?*?*?*?*?,4.5,3.2,90,101676,0,-0,300,0.0,-0.0,0.0,0,0,0,0,287,7.2,10,5,9999,99999,9,999999999,0.0,999,999,99
3003,2,7,5,0,*?*?*?*?*?*?*?*?*?*?*?*?*?*?*?*?*?*?*?*?*?*?,4.5,2.9,87,101676,0,-0,300,0.0,-0.0,0.0,0,0,0,0,283,8.8,10,5,9999,99999,9,999999999,0.0,999,999,99
3003,2,7,6,0,*?*?*?*?*?*?*?*?*?*?*?*?*?*?*?*?*?*?*?*?*?*?,3.7,1.5,84,101676,0,-0,297,0.0,-0.0,0.0,0,0,0,0,280,9.3,10,5,9999,99999,9,999999999,0.0,999,999,99
3003,2,7,7,0,*?*?*?*?*?*?*?*?*?*?*?*?*?*?*?*?*?*?*?*?*?*?,3.0,1.5,88,101676,0,-0,294,0.0,-0.0,0.0,0,0,0,0,282,7.7,10,5,9999,99999,9,999999999,0.0,999,999,99
3003,2,7,8,0,*?*?*?*?*?*?*?*?*?*?*?*?*?*?*?*?*?*?*?*?*?*?,3.7,0.8,80,101676,111,1407,297,7.5,0.0,7.5,924,-0,923,299,283,11.3,10,5,9999,99999,9,999999999,0.0,999,999,99
3003,2,7,9,0,*?*?*?*?*?*?*?*?*?*?*?*?*?*?*?*?*?*?*?*?*?*?,4.3,1.3,79,101676,267,1406,294,66.0,46.2,57.2,7289,3547,6732,1225,285,11.8,9,5,9999,99999,9,999999999,0.0,999,999,99
3003,2,7,10,0,*?*?*?*?*?*?*?*?*?*?*?*?*?*?*?*?*?*?*?*?*?*?,6.7,3.8,80,101676,384,1406,305,105.7,51.5,91.7,11604,4550,10367,2457,287,8.8,9,5,9999,99999,9,999999999,0.0,999,999,99
3003,2,7,11,0,*?*?*?*?*?*?*?*?*?*?*?*?*?*?*?*?*?*?*?*?*?*?,8.1,3.4,71,101676,454,1406,311,129.5,53.4,112.3,14221,4907,12686,3092,288,7.7,9,5,9999,99999,9,999999999,0.0,999,999,99
3003,2,7,12,0,*?*?*?*?*?*?*?*?*?*?*?*?*?*?*?*?*?*?*?*?*?*?,9.0,3.0,66,101676,472,1405,320,78.2,0.0,78.2,9147,0,9173,3251,290,9.8,10,5,9999,99999,9,999999999,0.0,999,999,99
3003,2,7,13,0,*?*?*?*?*?*?*?*?*?*?*?*?*?*?*?*?*?*?*?*?*?*?,9.0,3.0,66,101676,437,1404,315,124.0,53.0,107.5,13614,4833,12148,2940,292,10.3,9,5,9999,99999,9,999999999,0.0,999,999,99
3003,2,7,14,0,*?*?*?*?*?*?*?*?*?*?*?*?*?*?*?*?*?*?*?*?*?*?,9.2,3.0,65,101676,352,1404,321,54.7,0.0,54.7,6388,0,6402,2189,293,11.3,10,5,9999,99999,9,999999999,0.0,999,999,99
3003,2,7,15,0,*?*?*?*?*?*?*?*?*?*?*?*?*?*?*?*?*?*?*?*?*?*?,9.1,3.2,66,101676,222,1402,320,29.3,0.0,29.3,3441,0,3446,1139,295,6.7,10,5,9999,99999,9,999999999,0.0,999,999,99
3003,2,7,16,0,*?*?*?*?*?*?*?*?*?*?*?*?*?*?*?*?*?*?*?*?*?*?,9.1,3.4,67,101676,57,1411,320,0.0,0.0,0.0,0,0,0,0,297,8.8,10,5,9999,99999,9,999999999,0.0,999,999,99
3003,2,7,17,0,*?*?*?*?*?*?*?*?*?*?*?*?*?*?*?*?*?*?*?*?*?*?,8.1,2.7,68,101676,0,-0,316,0.0,-0.0,0.0,0,0,0,0,298,7.7,10,5,9999,99999,9,999999999,0.0,999,999,99
3003,2,7,18,0,*?*?*?*?*?*?*?*?*?*?*?*?*?*?*?*?*?*?*?*?*?*?,7.6,3.4,74,101676,0,-0,314,0.0,-0.0,0.0,0,0,0,0,300,7.7,10,5,9999,99999,9,999999999,0.0,999,999,99
3003,2,7,19,0,*?*?*?*?*?*?*?*?*?*?*?*?*?*?*?*?*?*?*?*?*?*?,6.0,2.9,79,101676,0,-0,307,0.0,-0.0,0.0,0,0,0,0,300,7.7,10,5,9999,99999,9,999999999,0.0,999,999,99
3003,2,7,20,0,*?*?*?*?*?*?*?*?*?*?*?*?*?*?*?*?*?*?*?*?*?*?,5.8,3.0,81,101676,0,-0,306,0.0,-0.0,0.0,0,0,0,0,300,6.7,10,5,9999,99999,9,999999999,0.0,999,999,99
3003,2,7,21,0,*?*?*?*?*?*?*?*?*?*?*?*?*?*?*?*?*?*?*?*?*?*?,5.0,3.4,88,101676,0,-0,302,0.0,-0.0,0.0,0,0,0,0,300,6.2,10,5,9999,99999,9,999999999,0.0,999,999,99
3003,2,7,22,0,*?*?*?*?*?*?*?*?*?*?*?*?*?*?*?*?*?*?*?*?*?*?,5.5,4.1,90,101676,0,-0,304,0.0,-0.0,0.0,0,0,0,0,300,6.7,10,5,9999,99999,9,999999999,0.0,999,999,99
3003,2,7,23,0,*?*?*?*?*?*?*?*?*?*?*?*?*?*?*?*?*?*?*?*?*?*?,4.4,4.3,98,101676,0,-0,299,0.0,-0.0,0.0,0,0,0,0,300,4.6,10,5,9999,99999,9,999999999,0.0,999,999,99
3003,2,7,24,0,*?*?*?*?*?*?*?*?*?*?*?*?*?*?*?*?*?*?*?*?*?*?,4.6,4.5,98,101676,0,-0,300,0.0,-0.0,0.0,0,0,0,0,300,4.1,10,5,9999,99999,9,999999999,0.0,999,999,99
3003,2,8,1,0,*?*?*?*?*?*?*?*?*?*?*?*?*?*?*?*?*?*?*?*?*?*?,1.7,1.7,100,101901,0,-0,288,0.0,-0.0,0.0,0,0,0,0,287,5.2,10,5,9999,99999,9,999999999,0.0,999,999,99
3003,2,8,2,0,*?*?*?*?*?*?*?*?*?*?*?*?*?*?*?*?*?*?*?*?*?*?,0.4,0.4,100,101901,0,-0,283,0.0,-0.0,0.0,0,0,0,0,273,7.7,10,5,9999,99999,9,999999999,0.0,999,999,99
3003,2,8,3,0,*?*?*?*?*?*?*?*?*?*?*?*?*?*?*?*?*?*?*?*?*?*?,0.1,-0.2,100,101901,0,-0,282,0.0,-0.0,0.0,0,0,0,0,260,6.7,10,5,9999,99999,9,999999999,0.0,999,999,99
3003,2,8,4,0,*?*?*?*?*?*?*?*?*?*?*?*?*?*?*?*?*?*?*?*?*?*?,0.4,-0.6,95,101901,0,-0,283,0.0,-0.0,0.0,0,0,0,0,247,7.2,10,5,9999,99999,9,999999999,0.0,999,999,99
3003,2,8,5,0,*?*?*?*?*?*?*?*?*?*?*?*?*?*?*?*?*?*?*?*?*?*?,-0.4,-0.4,100,101901,0,-0,280,0.0,-0.0,0.0,0,0,0,0,233,8.8,10,5,9999,99999,9,999999999,0.0,999,999,99
3003,2,8,6,0,*?*?*?*?*?*?*?*?*?*?*?*?*?*?*?*?*?*?*?*?*?*?,-1.2,-1.3,100,101901,0,-0,277,0.0,-0.0,0.0,0,0,0,0,220,9.3,10,5,9999,99999,9,999999999,0.0,999,999,99
3003,2,8,7,0,*?*?*?*?*?*?*?*?*?*?*?*?*?*?*?*?*?*?*?*?*?*?,-0.5,-0.6,100,101901,0,-0,279,0.0,-0.0,0.0,0,0,0,0,235,7.7,10,5,9999,99999,9,999999999,0.0,999,999,99
3003,2,8,8,0,*?*?*?*?*?*?*?*?*?*?*?*?*?*?*?*?*?*?*?*?*?*?,0.1,-0.4,98,101901,117,1400,282,8.8,0.0,8.8,1073,-0,1073,348,250,11.3,10,5,9999,99999,9,999999999,0.0,999,999,99
3003,2,8,9,0,*?*?*?*?*?*?*?*?*?*?*?*?*?*?*?*?*?*?*?*?*?*?,0.5,-0.6,95,101901,273,1402,279,68.3,46.7,59.2,7540,3617,6961,1271,265,11.8,9,5,9999,99999,9,999999999,0.1,999,999,99
3003,2,8,10,0,*?*?*?*?*?*?*?*?*?*?*?*?*?*?*?*?*?*?*?*?*?*?,1.8,0.2,92,101901,390,1402,289,62.2,0.0,62.2,7266,0,7284,2519,280,8.8,10,5,9999,99999,9,999999999,0.2,999,999,99
3003,2,8,11,0,*?*?*?*?*?*?*?*?*?*?*?*?*?*?*?*?*?*?*?*?*?*?,3.1,1.0,89,101901,461,1405,294,76.0,0.0,76.0,8888,0,8913,3148,295,7.7,10,5,9999,99999,9,999999999,0.0,999,999,99
3003,2,8,12,0,*?*?*?*?*?*?*?*?*?*?*?*?*?*?*?*?*?*?*?*?*?*?,4.8,1.0,79,101901,479,1404,302,79.6,0.0,79.6,9316,0,9342,3318,310,9.8,10,5,9999,99999,9,999999999,0.0,999,999,99
3003,2,8,13,0,*?*?*?*?*?*?*?*?*?*?*?*?*?*?*?*?*?*?*?*?*?*?,4.9,-0.0,73,101901,444,1403,302,72.8,0.0,72.8,8512,0,8534,3000,305,10.3,10,5,9999,99999,9,999999999,0.3,999,999,99
3003,2,8,14,0,*?*?*?*?*?*?*?*?*?*?*?*?*?*?*?*?*?*?*?*?*?*?,4.6,0.8,79,101901,359,1403,296,97.5,50.7,84.5,10723,4351,9593,2245,300,11.3,9,5,9999,99999,9,999999999,2.9,999,999,99
3003,2,8,15,0,*?*?*?*?*?*?*?*?*?*?*?*?*?*?*?*?*?*?*?*?*?*?,4.8,-0.4,71,101901,229,1402,297,53.3,43.4,46.2,5908,3110,5474,981,295,6.7,9,5,9999,99999,9,999999999,0.0,999,999,99
3003,2,8,16,0,*?*?*?*?*?*?*?*?*?*?*?*?*?*?*?*?*?*?*?*?*?*?,4.8,1.3,81,101901,63,1393,297,0.0,0.0,0.0,0,0,0,0,290,8.8,9,5,9999,99999,9,999999999,0.0,999,999,99
3003,2,8,17,0,*?*?*?*?*?*?*?*?*?*?*?*?*?*?*?*?*?*?*?*?*?*?,3.3,0.6,85,101901,0,-0,295,0.0,-0.0,0.0,0,0,0,0,285,7.7,10,5,9999,99999,9,999999999,0.0,999,999,99
3003,2,8,18,0,*?*?*?*?*?*?*?*?*?*?*?*?*?*?*?*?*?*?*?*?*?*?,3.0,-1.1,77,101901,0,-0,294,0.0,-0.0,0.0,0,0,0,0,280,7.7,10,5,9999,99999,9,999999999,0.8,999,999,99
3003,2,8,19,0,*?*?*?*?*?*?*?*?*?*?*?*?*?*?*?*?*?*?*?*?*?*?,2.2,-1.3,78,101901,0,-0,291,0.0,-0.0,0.0,0,0,0,0,280,7.7,10,5,9999,99999,9,999999999,0.5,999,999,99
3003,2,8,20,0,*?*?*?*?*?*?*?*?*?*?*?*?*?*?*?*?*?*?*?*?*?*?,1.7,-2.2,76,101901,0,-0,289,0.0,-0.0,0.0,0,0,0,0,280,6.7,10,5,9999,99999,9,999999999,0.0,999,999,99
3003,2,8,21,0,*?*?*?*?*?*?*?*?*?*?*?*?*?*?*?*?*?*?*?*?*?*?,1.1,-1.9,81,101901,0,-0,286,0.0,-0.0,0.0,0,0,0,0,280,6.2,10,5,9999,99999,9,999999999,0.1,999,999,99
3003,2,8,22,0,*?*?*?*?*?*?*?*?*?*?*?*?*?*?*?*?*?*?*?*?*?*?,1.0,-1.7,83,101901,0,-0,286,0.0,-0.0,0.0,0,0,0,0,280,6.7,10,5,9999,99999,9,999999999,0.0,999,999,99
3003,2,8,23,0,*?*?*?*?*?*?*?*?*?*?*?*?*?*?*?*?*?*?*?*?*?*?,1.8,-1.7,79,101901,0,-0,289,0.0,-0.0,0.0,0,0,0,0,280,4.6,10,5,9999,99999,9,999999999,0.0,999,999,99
3003,2,8,24,0,*?*?*?*?*?*?*?*?*?*?*?*?*?*?*?*?*?*?*?*?*?*?,3.2,3.2,100,101901,0,-0,294,0.0,-0.0,0.0,0,0,0,0,300,4.1,10,5,9999,99999,9,999999999,0.0,999,999,99
3003,2,9,1,0,*?*?*?*?*?*?*?*?*?*?*?*?*?*?*?*?*?*?*?*?*?*?,2.8,-0.6,77,101699,0,-0,293,0.0,-0.0,0.0,0,0,0,0,278,5.2,10,5,9999,99999,9,999999999,0.0,999,999,99
3003,2,9,2,0,*?*?*?*?*?*?*?*?*?*?*?*?*?*?*?*?*?*?*?*?*?*?,3.0,-0.2,78,101699,0,-0,294,0.0,-0.0,0.0,0,0,0,0,277,7.7,10,5,9999,99999,9,999999999,0.0,999,999,99
3003,2,9,3,0,*?*?*?*?*?*?*?*?*?*?*?*?*?*?*?*?*?*?*?*?*?*?,3.2,-0.2,78,101699,0,-0,295,0.0,-0.0,0.0,0,0,0,0,275,6.7,10,5,9999,99999,9,999999999,0.0,999,999,99
3003,2,9,4,0,*?*?*?*?*?*?*?*?*?*?*?*?*?*?*?*?*?*?*?*?*?*?,2.9,-1.5,71,101699,0,-0,294,0.0,-0.0,0.0,0,0,0,0,273,7.2,10,5,9999,99999,9,999999999,0.0,999,999,99
3003,2,9,5,0,*?*?*?*?*?*?*?*?*?*?*?*?*?*?*?*?*?*?*?*?*?*?,2.7,-0.4,80,101699,0,-0,293,0.0,-0.0,0.0,0,0,0,0,272,8.8,10,5,9999,99999,9,999999999,0.1,999,999,99
3003,2,9,6,0,*?*?*?*?*?*?*?*?*?*?*?*?*?*?*?*?*?*?*?*?*?*?,2.7,-1.1,76,101699,0,-0,293,0.0,-0.0,0.0,0,0,0,0,270,9.3,10,5,9999,99999,9,999999999,0.3,999,999,99
3003,2,9,7,0,*?*?*?*?*?*?*?*?*?*?*?*?*?*?*?*?*?*?*?*?*?*?,2.6,0.4,86,101699,0,-0,292,0.0,-0.0,0.0,0,0,0,0,235,7.7,10,5,9999,99999,9,999999999,0.5,999,999,99
3003,2,9,8,0,*?*?*?*?*?*?*?*?*?*?*?*?*?*?*?*?*?*?*?*?*?*?,2.8,-0.2,81,101699,124,1404,273,30.4,154.2,16.8,3190,8351,2753,317,200,11.3,6,3,9999,99999,9,999999999,0.5,999,999,99
3003,2,9,9,0,*?*?*?*?*?*?*?*?*?*?*?*?*?*?*?*?*?*?*?*?*?*?,3.0,-0.6,76,101699,280,1402,247,140.2,486.7,43.1,14584,37510,6629,802,165,11.8,1,0,9999,99999,9,999999999,0.3,999,999,99
3003,2,9,10,0,*?*?*?*?*?*?*?*?*?*?*?*?*?*?*?*?*?*?*?*?*?*?,3.1,-1.3,72,101699,397,1402,295,63.6,0.0,63.6,7431,0,7449,2582,130,8.8,10,5,9999,99999,9,999999999,0.0,999,999,99
3003,2,9,11,0,*?*?*?*?*?*?*?*?*?*?*?*?*?*?*?*?*?*?*?*?*?*?,4.1,-0.0,74,101699,468,1405,283,210.5,225.6,135.4,22292,21092,15582,2759,95,7.7,7,4,9999,99999,9,999999999,0.0,999,999,99
3003,2,9,12,0,*?*?*?*?*?*?*?*?*?*?*?*?*?*?*?*?*?*?*?*?*?*?,4.4,0.2,74,101699,486,1403,254,279.3,558.8,85.7,28955,51205,12358,1635,60,9.8,1,0,9999,99999,9,999999999,0.0,999,999,99
3003,2,9,13,0,*?*?*?*?*?*?*?*?*?*?*?*?*?*?*?*?*?*?*?*?*?*?,4.0,-0.8,71,101699,452,1405,261,253.0,500.9,91.8,25922,44667,12948,1686,110,10.3,3,2,9999,99999,9,999999999,0.0,999,999,99
3003,2,9,14,0,*?*?*?*?*?*?*?*?*?*?*?*?*?*?*?*?*?*?*?*?*?*?,4.2,-0.4,71,101699,366,1402,294,100.0,50.9,86.7,10976,4436,9811,2307,160,11.3,9,5,9999,99999,9,999999999,0.7,999,999,99
3003,2,9,15,0,*?*?*?*?*?*?*?*?*?*?*?*?*?*?*?*?*?*?*?*?*?*?,3.9,-1.1,69,101699,236,1402,277,96.8,257.5,53.4,10117,17702,7102,962,210,6.7,6,3,9999,99999,9,999999999,0.0,999,999,99
3003,2,9,16,0,*?*?*?*?*?*?*?*?*?*?*?*?*?*?*?*?*?*?*?*?*?*?,4.3,-1.1,68,101699,70,1398,273,0.0,0.0,0.0,0,0,0,0,260,8.8,5,3,9999,99999,9,999999999,0.1,999,999,99
3003,2,9,17,0,*?*?*?*?*?*?*?*?*?*?*?*?*?*?*?*?*?*?*?*?*?*?,4.3,-0.6,70,101699,0,-0,300,0.0,-0.0,0.0,0,0,0,0,310,7.7,10,5,9999,99999,9,999999999,0.1,999,999,99
3003,2,9,18,0,*?*?*?*?*?*?*?*?*?*?*?*?*?*?*?*?*?*?*?*?*?*?,4.0,-0.4,72,101699,0,-0,298,0.0,-0.0,0.0,0,0,0,0,360,7.7,10,5,9999,99999,9,999999999,0.0,999,999,99
3003,2,9,19,0,*?*?*?*?*?*?*?*?*?*?*?*?*?*?*?*?*?*?*?*?*?*?,4.3,-0.8,68,101699,0,-0,300,0.0,-0.0,0.0,0,0,0,0,327,7.7,10,5,9999,99999,9,999999999,0.0,999,999,99
3003,2,9,20,0,*?*?*?*?*?*?*?*?*?*?*?*?*?*?*?*?*?*?*?*?*?*?,2.7,-0.6,79,101699,0,-0,293,0.0,-0.0,0.0,0,0,0,0,293,6.7,10,5,9999,99999,9,999999999,0.0,999,999,99
3003,2,9,21,0,*?*?*?*?*?*?*?*?*?*?*?*?*?*?*?*?*?*?*?*?*?*?,3.3,1.0,85,101699,0,-0,295,0.0,-0.0,0.0,0,0,0,0,260,6.2,10,5,9999,99999,9,999999999,0.0,999,999,99
3003,2,9,22,0,*?*?*?*?*?*?*?*?*?*?*?*?*?*?*?*?*?*?*?*?*?*?,3.4,1.3,86,101699,0,-0,296,0.0,-0.0,0.0,0,0,0,0,227,6.7,10,5,9999,99999,9,999999999,0.0,999,999,99
3003,2,9,23,0,*?*?*?*?*?*?*?*?*?*?*?*?*?*?*?*?*?*?*?*?*?*?,3.6,1.5,86,101699,0,-0,296,0.0,-0.0,0.0,0,0,0,0,193,4.6,10,5,9999,99999,9,999999999,0.0,999,999,99
3003,2,9,24,0,*?*?*?*?*?*?*?*?*?*?*?*?*?*?*?*?*?*?*?*?*?*?,2.6,-1.1,76,101699,0,-0,292,0.0,-0.0,0.0,0,0,0,0,280,4.1,10,5,9999,99999,9,999999999,0.2,999,999,99
3003,2,10,1,0,*?*?*?*?*?*?*?*?*?*?*?*?*?*?*?*?*?*?*?*?*?*?,4.0,0.8,79,100193,0,-0,298,0.0,-0.0,0.0,0,0,0,0,162,5.2,10,5,9999,99999,9,999999999,0.0,999,999,99
3003,2,10,2,0,*?*?*?*?*?*?*?*?*?*?*?*?*?*?*?*?*?*?*?*?*?*?,4.2,0.8,78,100193,0,-0,299,0.0,-0.0,0.0,0,0,0,0,163,7.7,10,5,9999,99999,9,999999999,0.0,999,999,99
3003,2,10,3,0,*?*?*?*?*?*?*?*?*?*?*?*?*?*?*?*?*?*?*?*?*?*?,3.1,0.6,83,100193,0,-0,294,0.0,-0.0,0.0,0,0,0,0,165,6.7,10,5,9999,99999,9,999999999,0.0,999,999,99
3003,2,10,4,0,*?*?*?*?*?*?*?*?*?*?*?*?*?*?*?*?*?*?*?*?*?*?,3.4,0.6,81,100193,0,-0,296,0.0,-0.0,0.0,0,0,0,0,167,7.2,10,5,9999,99999,9,999999999,0.0,999,999,99
3003,2,10,5,0,*?*?*?*?*?*?*?*?*?*?*?*?*?*?*?*?*?*?*?*?*?*?,3.0,-0.6,76,100193,0,-0,294,0.0,-0.0,0.0,0,0,0,0,168,8.8,10,5,9999,99999,9,999999999,0.0,999,999,99
3003,2,10,6,0,*?*?*?*?*?*?*?*?*?*?*?*?*?*?*?*?*?*?*?*?*?*?,2.7,-0.8,76,100193,0,-0,293,0.0,-0.0,0.0,0,0,0,0,170,9.3,10,5,9999,99999,9,999999999,0.0,999,999,99
3003,2,10,7,0,*?*?*?*?*?*?*?*?*?*?*?*?*?*?*?*?*?*?*?*?*?*?,3.2,0.6,82,100193,0,-0,295,0.0,-0.0,0.0,0,0,0,0,163,7.7,10,5,9999,99999,9,999999999,0.0,999,999,99
3003,2,10,8,0,*?*?*?*?*?*?*?*?*?*?*?*?*?*?*?*?*?*?*?*?*?*?,3.7,0.8,80,100193,131,1406,277,34.4,165.5,19.0,3589,9155,3067,355,157,11.3,6,3,9999,99999,9,999999999,0.0,999,999,99
3003,2,10,9,0,*?*?*?*?*?*?*?*?*?*?*?*?*?*?*?*?*?*?*?*?*?*?,3.7,0.8,81,100193,287,1402,282,114.4,199.6,73.6,12119,15131,8737,1395,150,11.8,7,4,9999,99999,9,999999999,0.0,999,999,99
3003,2,10,10,0,*?*?*?*?*?*?*?*?*?*?*?*?*?*?*?*?*?*?*?*?*?*?,4.8,0.4,72,100193,405,1405,286,177.0,219.1,113.8,18719,19441,13220,2264,143,8.8,7,4,9999,99999,9,999999999,0.0,999,999,99
3003,2,10,11,0,*?*?*?*?*?*?*?*?*?*?*?*?*?*?*?*?*?*?*?*?*?*?,5.3,-0.2,67,100193,475,1403,293,181.5,135.1,135.7,19776,12756,15495,3083,137,7.7,8,4,9999,99999,9,999999999,0.0,999,999,99
3003,2,10,12,0,*?*?*?*?*?*?*?*?*?*?*?*?*?*?*?*?*?*?*?*?*?*?,6.4,-0.2,62,100193,493,1402,303,143.2,54.2,124.2,15731,5074,14022,3476,130,9.8,9,5,9999,99999,9,999999999,0.0,999,999,99
3003,2,10,13,0,*?*?*?*?*?*?*?*?*?*?*?*?*?*?*?*?*?*?*?*?*?*?,6.2,-0.6,60,100193,459,1404,303,131.5,53.5,114.0,14435,4932,12875,3145,128,10.3,9,5,9999,99999,9,999999999,0.0,999,999,99
3003,2,10,14,0,*?*?*?*?*?*?*?*?*?*?*?*?*?*?*?*?*?*?*?*?*?*?,6.4,-0.4,60,100193,374,1405,309,59.0,0.0,59.0,6884,0,6901,2375,127,11.3,10,5,9999,99999,9,999999999,0.0,999,999,99
3003,2,10,15,0,*?*?*?*?*?*?*?*?*?*?*?*?*?*?*?*?*?*?*?*?*?*?,6.4,-0.4,61,100193,243,1401,309,33.5,0.0,33.5,3918,0,3924,1303,125,6.7,10,5,9999,99999,9,999999999,0.0,999,999,99
3003,2,10,16,0,*?*?*?*?*?*?*?*?*?*?*?*?*?*?*?*?*?*?*?*?*?*?,6.2,-0.2,62,100193,77,1401,297,2.1,9.5,1.6,275,348,307,25,123,8.8,8,4,9999,99999,9,999999999,0.0,999,999,99
3003,2,10,17,0,*?*?*?*?*?*?*?*?*?*?*?*?*?*?*?*?*?*?*?*?*?*?,5.4,-0.4,65,100193,0,-0,304,0.0,-0.0,0.0,0,0,0,0,122,7.7,10,5,9999,99999,9,999999999,0.0,999,999,99
3003,2,10,18,0,*?*?*?*?*?*?*?*?*?*?*?*?*?*?*?*?*?*?*?*?*?*?,5.1,-0.6,65,100193,0,-0,303,0.0,-0.0,0.0,0,0,0,0,120,7.7,10,5,9999,99999,9,999999999,0.0,999,999,99
3003,2,10,19,0,*?*?*?*?*?*?*?*?*?*?*?*?*?*?*?*?*?*?*?*?*?*?,5.0,-0.4,66,100193,0,-0,303,0.0,-0.0,0.0,0,0,0,0,118,7.7,10,5,9999,99999,9,999999999,0.0,999,999,99
3003,2,10,20,0,*?*?*?*?*?*?*?*?*?*?*?*?*?*?*?*?*?*?*?*?*?*?,3.9,-0.6,70,100193,0,-0,298,0.0,-0.0,0.0,0,0,0,0,117,6.7,10,5,9999,99999,9,999999999,0.0,999,999,99
3003,2,10,21,0,*?*?*?*?*?*?*?*?*?*?*?*?*?*?*?*?*?*?*?*?*?*?,4.3,-0.0,72,100193,0,-0,300,0.0,-0.0,0.0,0,0,0,0,115,6.2,10,5,9999,99999,9,999999999,0.0,999,999,99
3003,2,10,22,0,*?*?*?*?*?*?*?*?*?*?*?*?*?*?*?*?*?*?*?*?*?*?,4.4,0.4,74,100193,0,-0,300,0.0,-0.0,0.0,0,0,0,0,113,6.7,10,5,9999,99999,9,999999999,0.1,999,999,99
3003,2,10,23,0,*?*?*?*?*?*?*?*?*?*?*?*?*?*?*?*?*?*?*?*?*?*?,4.1,0.2,75,100193,0,-0,299,0.0,-0.0,0.0,0,0,0,0,112,4.6,10,5,9999,99999,9,999999999,0.1,999,999,99
3003,2,10,24,0,*?*?*?*?*?*?*?*?*?*?*?*?*?*?*?*?*?*?*?*?*?*?,3.9,1.3,81,100193,0,-0,298,0.0,-0.0,0.0,0,0,0,0,160,4.1,10,5,9999,99999,9,999999999,0.0,999,999,99
3003,2,11,1,0,*?*?*?*?*?*?*?*?*?*?*?*?*?*?*?*?*?*?*?*?*?*?,3.8,3.8,100,100675,0,-0,297,0.0,-0.0,0.0,0,0,0,0,110,5.2,10,5,9999,99999,9,999999999,0.1,999,999,99
3003,2,11,2,0,*?*?*?*?*?*?*?*?*?*?*?*?*?*?*?*?*?*?*?*?*?*?,3.7,3.8,100,100675,0,-0,296,0.0,-0.0,0.0,0,0,0,0,110,7.7,10,5,9999,99999,9,999999999,0.1,999,999,99
3003,2,11,3,0,*?*?*?*?*?*?*?*?*?*?*?*?*?*?*?*?*?*?*?*?*?*?,4.0,3.9,100,100675,0,-0,298,0.0,-0.0,0.0,0,0,0,0,110,6.7,10,5,9999,99999,9,999999999,0.0,999,999,99
3003,2,11,4,0,*?*?*?*?*?*?*?*?*?*?*?*?*?*?*?*?*?*?*?*?*?*?,3.8,3.8,100,100675,0,-0,297,0.0,-0.0,0.0,0,0,0,0,110,7.2,10,5,9999,99999,9,999999999,0.0,999,999,99
3003,2,11,5,0,*?*?*?*?*?*?*?*?*?*?*?*?*?*?*?*?*?*?*?*?*?*?,3.5,3.6,100,100675,0,-0,296,0.0,-0.0,0.0,0,0,0,0,110,8.8,10,5,9999,99999,9,999999999,1.1,999,999,99
3003,2,11,6,0,*?*?*?*?*?*?*?*?*?*?*?*?*?*?*?*?*?*?*?*?*?*?,3.2,3.2,100,100675,0,-0,294,0.0,-0.0,0.0,0,0,0,0,110,9.3,10,5,9999,99999,9,999999999,1.5,999,999,99
3003,2,11,7,0,*?*?*?*?*?*?*?*?*?*?*?*?*?*?*?*?*?*?*?*?*?*?,3.9,3.4,100,100675,0,-0,297,0.0,-0.0,0.0,0,0,0,0,107,7.7,10,5,9999,99999,9,999999999,0.0,999,999,99
3003,2,11,8,0,*?*?*?*?*?*?*?*?*?*?*?*?*?*?*?*?*?*?*?*?*?*?,4.5,2.9,95,100675,138,1407,300,12.8,0.0,12.8,1536,-0,1536,501,103,11.3,10,5,9999,99999,9,999999999,0.0,999,999,99
3003,2,11,9,0,*?*?*?*?*?*?*?*?*?*?*?*?*?*?*?*?*?*?*?*?*?*?,3.6,2.5,99,100675,294,1402,296,43.5,0.0,43.5,5074,0,5084,1710,100,11.8,10,5,9999,99999,9,999999999,0.0,999,999,99
3003,2,11,10,0,*?*?*?*?*?*?*?*?*?*?*?*?*?*?*?*?*?*?*?*?*?*?,4.9,3.9,100,100675,412,1404,302,66.5,0.0,66.5,7767,0,7787,2711,97,8.8,10,5,9999,99999,9,999999999,0.0,999,999,99
3003,2,11,11,0,*?*?*?*?*?*?*?*?*?*?*?*?*?*?*?*?*?*?*?*?*?*?,5.4,4.8,100,100675,482,1402,304,80.3,0.0,80.3,9400,0,9427,3351,93,7.7,10,5,9999,99999,9,999999999,0.0,999,999,99
3003,2,11,12,0,*?*?*?*?*?*?*?*?*?*?*?*?*?*?*?*?*?*?*?*?*?*?,6.2,5.3,100,100675,501,1404,307,83.9,0.0,83.9,9834,0,9862,3526,90,9.8,10,5,9999,99999,9,999999999,0.0,999,999,99
3003,2,11,13,0,*?*?*?*?*?*?*?*?*?*?*?*?*?*?*?*?*?*?*?*?*?*?,6.0,5.9,100,100675,466,1402,306,77.1,0.0,77.1,9026,0,9051,3202,90,10.3,10,5,9999,99999,9,999999999,0.0,999,999,99
3003,2,11,14,0,*?*?*?*?*?*?*?*?*?*?*?*?*?*?*?*?*?*?*?*?*?*?,5.9,5.5,100,100675,381,1404,306,60.4,0.0,60.4,7052,0,7069,2438,90,11.3,10,5,9999,99999,9,999999999,0.0,999,999,99
3003,2,11,15,0,*?*?*?*?*?*?*?*?*?*?*?*?*?*?*?*?*?*?*?*?*?*?,6.0,4.8,98,100675,250,1401,306,34.9,0.0,34.9,4079,0,4086,1359,90,6.7,10,5,9999,99999,9,999999999,0.0,999,999,99
3003,2,11,16,0,*?*?*?*?*?*?*?*?*?*?*?*?*?*?*?*?*?*?*?*?*?*?,5.9,4.1,94,100675,84,1402,306,2.3,0.0,2.3,298,-0,298,93,90,8.8,10,5,9999,99999,9,999999999,0.0,999,999,99
3003,2,11,17,0,*?*?*?*?*?*?*?*?*?*?*?*?*?*?*?*?*?*?*?*?*?*?,6.0,4.5,96,100675,0,-0,306,0.0,-0.0,0.0,0,0,0,0,90,7.7,10,5,9999,99999,9,999999999,0.0,999,999,99
3003,2,11,18,0,*?*?*?*?*?*?*?*?*?*?*?*?*?*?*?*?*?*?*?*?*?*?,5.0,3.2,95,100675,0,-0,302,0.0,-0.0,0.0,0,0,0,0,90,7.7,10,5,9999,99999,9,999999999,0.9,999,999,99
3003,2,11,19,0,*?*?*?*?*?*?*?*?*?*?*?*?*?*?*?*?*?*?*?*?*?*?,4.8,4.1,100,100675,0,-0,301,0.0,-0.0,0.0,0,0,0,0,93,7.7,10,5,9999,99999,9,999999999,0.0,999,999,99
3003,2,11,20,0,*?*?*?*?*?*?*?*?*?*?*?*?*?*?*?*?*?*?*?*?*?*?,4.5,4.5,100,100675,0,-0,300,0.0,-0.0,0.0,0,0,0,0,97,6.7,10,5,9999,99999,9,999999999,0.0,999,999,99
3003,2,11,21,0,*?*?*?*?*?*?*?*?*?*?*?*?*?*?*?*?*?*?*?*?*?*?,4.3,4.3,100,100675,0,-0,299,0.0,-0.0,0.0,0,0,0,0,100,6.2,10,5,9999,99999,9,999999999,0.0,999,999,99
3003,2,11,22,0,*?*?*?*?*?*?*?*?*?*?*?*?*?*?*?*?*?*?*?*?*?*?,3.8,3.8,100,100675,0,-0,297,0.0,-0.0,0.0,0,0,0,0,103,6.7,10,5,9999,99999,9,999999999,0.1,999,999,99
3003,2,11,23,0,*?*?*?*?*?*?*?*?*?*?*?*?*?*?*?*?*?*?*?*?*?*?,4.3,4.3,100,100675,0,-0,299,0.0,-0.0,0.0,0,0,0,0,107,4.6,10,5,9999,99999,9,999999999,0.1,999,999,99
3003,2,11,24,0,*?*?*?*?*?*?*?*?*?*?*?*?*?*?*?*?*?*?*?*?*?*?,3.8,2.5,96,100675,0,-0,297,0.0,-0.0,0.0,0,0,0,0,110,4.1,10,5,9999,99999,9,999999999,0.1,999,999,99
3003,2,12,1,0,*?*?*?*?*?*?*?*?*?*?*?*?*?*?*?*?*?*?*?*?*?*?,5.2,2.5,83,101803,0,-0,303,0.0,-0.0,0.0,0,0,0,0,108,5.2,10,5,9999,99999,9,999999999,0.0,999,999,99
3003,2,12,2,0,*?*?*?*?*?*?*?*?*?*?*?*?*?*?*?*?*?*?*?*?*?*?,5.2,1.5,78,101803,0,-0,303,0.0,-0.0,0.0,0,0,0,0,107,7.7,10,5,9999,99999,9,999999999,0.0,999,999,99
3003,2,12,3,0,*?*?*?*?*?*?*?*?*?*?*?*?*?*?*?*?*?*?*?*?*?*?,5.7,2.7,82,101803,0,-0,305,0.0,-0.0,0.0,0,0,0,0,105,6.7,10,5,9999,99999,9,999999999,0.0,999,999,99
3003,2,12,4,0,*?*?*?*?*?*?*?*?*?*?*?*?*?*?*?*?*?*?*?*?*?*?,4.8,1.5,80,101803,0,-0,301,0.0,-0.0,0.0,0,0,0,0,103,7.2,10,5,9999,99999,9,999999999,0.0,999,999,99
3003,2,12,5,0,*?*?*?*?*?*?*?*?*?*?*?*?*?*?*?*?*?*?*?*?*?*?,5.0,1.5,79,101803,0,-0,302,0.0,-0.0,0.0,0,0,0,0,102,8.8,10,5,9999,99999,9,999999999,0.0,999,999,99
3003,2,12,6,0,*?*?*?*?*?*?*?*?*?*?*?*?*?*?*?*?*?*?*?*?*?*?,5.2,1.7,79,101803,0,-0,303,0.0,-0.0,0.0,0,0,0,0,100,9.3,10,5,9999,99999,9,999999999,0.0,999,999,99
3003,2,12,7,0,*?*?*?*?*?*?*?*?*?*?*?*?*?*?*?*?*?*?*?*?*?*?,4.3,0.4,78,101803,0,-0,299,0.0,-0.0,0.0,0,0,0,0,103,7.7,10,5,9999,99999,9,999999999,0.0,999,999,99
3003,2,12,8,0,*?*?*?*?*?*?*?*?*?*?*?*?*?*?*?*?*?*?*?*?*?*?,3.2,0.8,85,101803,145,1406,251,48.7,327.5,15.0,5159,21085,2534,339,107,11.3,1,0,9999,99999,9,999999999,0.0,999,999,99
3003,2,12,9,0,*?*?*?*?*?*?*?*?*?*?*?*?*?*?*?*?*?*?*?*?*?*?,5.5,2.1,80,101803,301,1400,256,154.8,504.0,46.4,16095,39971,7109,867,110,11.8,0,0,9999,99999,9,999999999,0.0,999,999,99
3003,2,12,10,0,*?*?*?*?*?*?*?*?*?*?*?*?*?*?*?*?*?*?*?*?*?*?,7.7,3.4,76,101803,419,1402,267,234.3,548.8,70.3,24320,48438,10360,1326,113,8.8,0,0,9999,99999,9,999999999,0.0,999,999,99
3003,2,12,11,0,*?*?*?*?*?*?*?*?*?*?*?*?*?*?*?*?*?*?*?*?*?*?,10.0,6.2,79,101803,490,1404,282,282.0,565.3,84.6,29286,51969,12238,1621,117,7.7,0,0,9999,99999,9,999999999,0.0,999,999,99
3003,2,12,12,0,*?*?*?*?*?*?*?*?*?*?*?*?*?*?*?*?*?*?*?*?*?*?,11.2,6.7,75,101803,508,1402,304,285.2,462.9,117.5,30061,43287,14970,2244,120,9.8,4,2,9999,99999,9,999999999,0.0,999,999,99
3003,2,12,13,0,*?*?*?*?*?*?*?*?*?*?*?*?*?*?*?*?*?*?*?*?*?*?,11.2,7.1,77,101803,473,1401,305,262.5,457.2,108.2,27661,41915,13873,2040,120,10.3,4,2,9999,99999,9,999999999,0.0,999,999,99
3003,2,12,14,0,*?*?*?*?*?*?*?*?*?*?*?*?*?*?*?*?*?*?*?*?*?*?,11.3,7.3,78,101803,388,1402,305,206.6,439.0,85.1,21777,37686,11125,1564,120,11.3,4,2,9999,99999,9,999999999,0.0,999,999,99
3003,2,12,15,0,*?*?*?*?*?*?*?*?*?*?*?*?*?*?*?*?*?*?*?*?*?*?,11.0,7.7,82,101803,257,1400,312,109.4,267.0,60.4,11402,19163,7949,1095,120,6.7,6,3,9999,99999,9,999999999,0.0,999,999,99
3003,2,12,16,0,*?*?*?*?*?*?*?*?*?*?*?*?*?*?*?*?*?*?*?*?*?*?,10.9,7.7,81,101803,91,1403,316,9.8,54.2,6.3,1085,2641,1176,127,120,8.8,7,4,9999,99999,9,999999999,0.0,999,999,99
3003,2,12,17,0,*?*?*?*?*?*?*?*?*?*?*?*?*?*?*?*?*?*?*?*?*?*?,11.0,8.4,85,101803,0,-0,328,0.0,-0.0,0.0,0,0,0,0,120,7.7,10,5,9999,99999,9,999999999,0.0,999,999,99
3003,2,12,18,0,*?*?*?*?*?*?*?*?*?*?*?*?*?*?*?*?*?*?*?*?*?*?,7.9,7.4,98,101803,0,-0,314,0.0,-0.0,0.0,0,0,0,0,120,7.7,10,5,9999,99999,9,999999999,0.0,999,999,99
3003,2,12,19,0,*?*?*?*?*?*?*?*?*?*?*?*?*?*?*?*?*?*?*?*?*?*?,7.6,6.9,96,101803,0,-0,313,0.0,-0.0,0.0,0,0,0,0,130,7.7,10,5,9999,99999,9,999999999,0.0,999,999,99
3003,2,12,20,0,*?*?*?*?*?*?*?*?*?*?*?*?*?*?*?*?*?*?*?*?*?*?,7.5,6.6,95,101803,0,-0,312,0.0,-0.0,0.0,0,0,0,0,140,6.7,10,5,9999,99999,9,999999999,0.0,999,999,99
3003,2,12,21,0,*?*?*?*?*?*?*?*?*?*?*?*?*?*?*?*?*?*?*?*?*?*?,6.2,6.2,100,101803,0,-0,307,0.0,-0.0,0.0,0,0,0,0,150,6.2,10,5,9999,99999,9,999999999,0.0,999,999,99
3003,2,12,22,0,*?*?*?*?*?*?*?*?*?*?*?*?*?*?*?*?*?*?*?*?*?*?,5.7,5.8,100,101803,0,-0,305,0.0,-0.0,0.0,0,0,0,0,160,6.7,10,5,9999,99999,9,999999999,0.1,999,999,99
3003,2,12,23,0,*?*?*?*?*?*?*?*?*?*?*?*?*?*?*?*?*?*?*?*?*?*?,5.6,5.6,100,101803,0,-0,304,0.0,-0.0,0.0,0,0,0,0,170,4.6,10,5,9999,99999,9,999999999,0.0,999,999,99
3003,2,12,24,0,*?*?*?*?*?*?*?*?*?*?*?*?*?*?*?*?*?*?*?*?*?*?,4.7,3.4,92,101803,0,-0,301,0.0,-0.0,0.0,0,0,0,0,110,4.1,10,5,9999,99999,9,999999999,0.1,999,999,99
3003,2,13,1,0,*?*?*?*?*?*?*?*?*?*?*?*?*?*?*?*?*?*?*?*?*?*?,5.8,3.8,86,101401,0,-0,305,0.0,-0.0,0.0,0,0,0,0,178,5.2,10,5,9999,99999,9,999999999,0.0,999,999,99
3003,2,13,2,0,*?*?*?*?*?*?*?*?*?*?*?*?*?*?*?*?*?*?*?*?*?*?,5.9,2.9,80,101401,0,-0,306,0.0,-0.0,0.0,0,0,0,0,177,7.7,10,5,9999,99999,9,999999999,0.0,999,999,99
3003,2,13,3,0,*?*?*?*?*?*?*?*?*?*?*?*?*?*?*?*?*?*?*?*?*?*?,6.4,3.8,82,101401,0,-0,308,0.0,-0.0,0.0,0,0,0,0,175,6.7,10,5,9999,99999,9,999999999,0.0,999,999,99
3003,2,13,4,0,*?*?*?*?*?*?*?*?*?*?*?*?*?*?*?*?*?*?*?*?*?*?,6.2,3.6,83,101401,0,-0,307,0.0,-0.0,0.0,0,0,0,0,173,7.2,10,5,9999,99999,9,999999999,0.0,999,999,99
3003,2,13,5,0,*?*?*?*?*?*?*?*?*?*?*?*?*?*?*?*?*?*?*?*?*?*?,5.8,4.1,88,101401,0,-0,305,0.0,-0.0,0.0,0,0,0,0,172,8.8,10,5,9999,99999,9,999999999,0.0,999,999,99
3003,2,13,6,0,*?*?*?*?*?*?*?*?*?*?*?*?*?*?*?*?*?*?*?*?*?*?,5.4,3.8,89,101401,0,-0,304,0.0,-0.0,0.0,0,0,0,0,170,9.3,10,5,9999,99999,9,999999999,0.0,999,999,99
3003,2,13,7,0,*?*?*?*?*?*?*?*?*?*?*?*?*?*?*?*?*?*?*?*?*?*?,4.9,3.6,91,101401,0,-0,302,0.0,-0.0,0.0,0,0,0,0,168,7.7,10,5,9999,99999,9,999999999,0.0,999,999,99
3003,2,13,8,0,*?*?*?*?*?*?*?*?*?*?*?*?*?*?*?*?*?*?*?*?*?*?,5.9,3.9,86,101401,152,1405,288,46.9,194.1,25.9,5046,10482,3674,449,167,11.3,6,3,9999,99999,9,999999999,0.0,999,999,99
3003,2,13,9,0,*?*?*?*?*?*?*?*?*?*?*?*?*?*?*?*?*?*?*?*?*?*?,6.9,4.6,85,101401,309,1403,284,154.7,413.1,63.7,15751,32497,9212,1130,165,11.8,4,2,9999,99999,9,999999999,0.0,999,999,99
3003,2,13,10,0,*?*?*?*?*?*?*?*?*?*?*?*?*?*?*?*?*?*?*?*?*?*?,6.9,4.6,85,101401,426,1400,288,223.3,385.3,106.1,23267,34131,13473,1994,163,8.8,5,3,9999,99999,9,999999999,0.0,999,999,99
3003,2,13,11,0,*?*?*?*?*?*?*?*?*?*?*?*?*?*?*?*?*?*?*?*?*?*?,9.5,6.1,79,101401,497,1402,296,278.0,461.2,114.6,29302,42872,14625,2179,162,7.7,4,2,9999,99999,9,999999999,0.0,999,999,99
3003,2,13,12,0,*?*?*?*?*?*?*?*?*?*?*?*?*?*?*?*?*?*?*?*?*?*?,10.0,5.8,74,101401,516,1403,302,279.5,399.0,132.8,29142,37399,16560,2573,160,9.8,5,3,9999,99999,9,999999999,0.0,999,999,99
3003,2,13,13,0,*?*?*?*?*?*?*?*?*?*?*?*?*?*?*?*?*?*?*?*?*?*?,10.0,6.1,76,101401,481,1402,307,241.6,315.6,133.4,25690,29813,15412,2706,160,10.3,6,3,9999,99999,9,999999999,0.0,999,999,99
3003,2,13,14,0,*?*?*?*?*?*?*?*?*?*?*?*?*?*?*?*?*?*?*?*?*?*?,10.1,5.9,75,101401,395,1401,303,203.6,379.1,96.7,21229,32712,12379,1802,160,11.3,5,3,9999,99999,9,999999999,0.0,999,999,99
3003,2,13,15,0,*?*?*?*?*?*?*?*?*?*?*?*?*?*?*?*?*?*?*?*?*?*?,9.9,6.1,77,101401,265,1404,302,121.2,337.1,57.6,12736,24561,7675,1035,160,6.7,5,3,9999,99999,9,999999999,0.0,999,999,99
3003,2,13,16,0,*?*?*?*?*?*?*?*?*?*?*?*?*?*?*?*?*?*?*?*?*?*?,9.9,5.1,71,101401,98,1403,310,13.6,69.4,8.7,1565,2901,1397,145,160,8.8,7,4,9999,99999,9,999999999,0.0,999,999,99
3003,2,13,17,0,*?*?*?*?*?*?*?*?*?*?*?*?*?*?*?*?*?*?*?*?*?*?,9.4,5.0,73,101401,0,-0,321,0.0,-0.0,0.0,0,0,0,0,160,7.7,10,5,9999,99999,9,999999999,0.0,999,999,99
3003,2,13,18,0,*?*?*?*?*?*?*?*?*?*?*?*?*?*?*?*?*?*?*?*?*?*?,8.0,4.3,77,101401,0,-0,315,0.0,-0.0,0.0,0,0,0,0,160,7.7,10,5,9999,99999,9,999999999,0.0,999,999,99
3003,2,13,19,0,*?*?*?*?*?*?*?*?*?*?*?*?*?*?*?*?*?*?*?*?*?*?,8.0,3.9,74,101401,0,-0,315,0.0,-0.0,0.0,0,0,0,0,162,7.7,10,5,9999,99999,9,999999999,0.0,999,999,99
3003,2,13,20,0,*?*?*?*?*?*?*?*?*?*?*?*?*?*?*?*?*?*?*?*?*?*?,7.7,3.9,76,101401,0,-0,314,0.0,-0.0,0.0,0,0,0,0,163,6.7,10,5,9999,99999,9,999999999,0.0,999,999,99
3003,2,13,21,0,*?*?*?*?*?*?*?*?*?*?*?*?*?*?*?*?*?*?*?*?*?*?,7.4,3.4,76,101401,0,-0,313,0.0,-0.0,0.0,0,0,0,0,165,6.2,10,5,9999,99999,9,999999999,0.0,999,999,99
3003,2,13,22,0,*?*?*?*?*?*?*?*?*?*?*?*?*?*?*?*?*?*?*?*?*?*?,6.5,4.1,84,101401,0,-0,308,0.0,-0.0,0.0,0,0,0,0,167,6.7,10,5,9999,99999,9,999999999,0.0,999,999,99
3003,2,13,23,0,*?*?*?*?*?*?*?*?*?*?*?*?*?*?*?*?*?*?*?*?*?*?,5.0,2.5,83,101401,0,-0,302,0.0,-0.0,0.0,0,0,0,0,168,4.6,10,5,9999,99999,9,999999999,0.0,999,999,99
3003,2,13,24,0,*?*?*?*?*?*?*?*?*?*?*?*?*?*?*?*?*?*?*?*?*?*?,5.4,4.6,94,101401,0,-0,304,0.0,-0.0,0.0,0,0,0,0,180,4.1,10,5,9999,99999,9,999999999,0.0,999,999,99
3003,2,14,1,0,*?*?*?*?*?*?*?*?*?*?*?*?*?*?*?*?*?*?*?*?*?*?,4.2,1.9,84,100537,0,-0,299,0.0,-0.0,0.0,0,0,0,0,173,5.2,10,5,9999,99999,9,999999999,0.0,999,999,99
3003,2,14,2,0,*?*?*?*?*?*?*?*?*?*?*?*?*?*?*?*?*?*?*?*?*?*?,4.9,1.9,80,100537,0,-0,302,0.0,-0.0,0.0,0,0,0,0,177,7.7,10,5,9999,99999,9,999999999,0.0,999,999,99
3003,2,14,3,0,*?*?*?*?*?*?*?*?*?*?*?*?*?*?*?*?*?*?*?*?*?*?,5.4,1.7,75,100537,0,-0,304,0.0,-0.0,0.0,0,0,0,0,180,6.7,10,5,9999,99999,9,999999999,0.0,999,999,99
3003,2,14,4,0,*?*?*?*?*?*?*?*?*?*?*?*?*?*?*?*?*?*?*?*?*?*?,4.8,1.5,78,100537,0,-0,301,0.0,-0.0,0.0,0,0,0,0,183,7.2,10,5,9999,99999,9,999999999,0.0,999,999,99
3003,2,14,5,0,*?*?*?*?*?*?*?*?*?*?*?*?*?*?*?*?*?*?*?*?*?*?,4.6,0.8,75,100537,0,-0,301,0.0,-0.0,0.0,0,0,0,0,187,8.8,10,5,9999,99999,9,999999999,0.0,999,999,99
3003,2,14,6,0,*?*?*?*?*?*?*?*?*?*?*?*?*?*?*?*?*?*?*?*?*?*?,5.0,0.8,73,100537,0,-0,302,0.0,-0.0,0.0,0,0,0,0,190,9.3,10,5,9999,99999,9,999999999,0.0,999,999,99
3003,2,14,7,0,*?*?*?*?*?*?*?*?*?*?*?*?*?*?*?*?*?*?*?*?*?*?,4.7,-0.0,71,100537,0,-0,301,0.0,-0.0,0.0,0,0,0,0,202,7.7,10,5,9999,99999,9,999999999,0.0,999,999,99
3003,2,14,8,0,*?*?*?*?*?*?*?*?*?*?*?*?*?*?*?*?*?*?*?*?*?*?,4.6,0.6,74,100537,159,1403,301,17.0,0.0,17.0,2018,-0,2020,661,213,11.3,10,5,9999,99999,9,999999999,0.0,999,999,99
3003,2,14,9,0,*?*?*?*?*?*?*?*?*?*?*?*?*?*?*?*?*?*?*?*?*?*?,5.8,0.2,66,100537,316,1401,306,47.8,0.0,47.8,5576,0,5587,1891,225,11.8,10,5,9999,99999,9,999999999,0.0,999,999,99
3003,2,14,10,0,*?*?*?*?*?*?*?*?*?*?*?*?*?*?*?*?*?*?*?*?*?*?,7.4,1.3,64,100537,434,1402,313,70.9,0.0,70.9,8287,0,8309,2912,237,8.8,10,5,9999,99999,9,999999999,0.0,999,999,99
3003,2,14,11,0,*?*?*?*?*?*?*?*?*?*?*?*?*?*?*?*?*?*?*?*?*?*?,8.7,2.3,63,100537,504,1400,319,84.8,0.0,84.8,9931,0,9960,3565,248,7.7,10,5,9999,99999,9,999999999,0.0,999,999,99
3003,2,14,12,0,*?*?*?*?*?*?*?*?*?*?*?*?*?*?*?*?*?*?*?*?*?*?,9.8,3.0,62,100537,523,1401,324,88.4,0.0,88.4,10366,0,10397,3742,260,9.8,10,5,9999,99999,9,999999999,0.0,999,999,99
3003,2,14,13,0,*?*?*?*?*?*?*?*?*?*?*?*?*?*?*?*?*?*?*?*?*?*?,9.8,3.2,63,100537,488,1401,323,81.6,0.0,81.6,9553,0,9580,3412,255,10.3,10,5,9999,99999,9,999999999,0.0,999,999,99
3003,2,14,14,0,*?*?*?*?*?*?*?*?*?*?*?*?*?*?*?*?*?*?*?*?*?*?,9.9,3.8,64,100537,403,1403,324,64.8,0.0,64.8,7564,0,7583,2633,250,11.3,10,5,9999,99999,9,999999999,0.0,999,999,99
3003,2,14,15,0,*?*?*?*?*?*?*?*?*?*?*?*?*?*?*?*?*?*?*?*?*?*?,9.7,3.2,63,100537,272,1402,323,39.1,0.0,39.1,4571,0,4579,1532,245,6.7,10,5,9999,99999,9,999999999,0.0,999,999,99
3003,2,14,16,0,*?*?*?*?*?*?*?*?*?*?*?*?*?*?*?*?*?*?*?*?*?*?,9.8,2.9,61,100537,105,1403,324,6.4,0.0,6.4,792,-0,791,255,240,8.8,10,5,9999,99999,9,999999999,0.0,999,999,99
3003,2,14,17,0,*?*?*?*?*?*?*?*?*?*?*?*?*?*?*?*?*?*?*?*?*?*?,8.8,2.9,65,100537,0,-0,319,0.0,-0.0,0.0,0,0,0,0,235,7.7,10,5,9999,99999,9,999999999,0.0,999,999,99
3003,2,14,18,0,*?*?*?*?*?*?*?*?*?*?*?*?*?*?*?*?*?*?*?*?*?*?,7.5,2.5,69,100537,0,-0,313,0.0,-0.0,0.0,0,0,0,0,230,7.7,10,5,9999,99999,9,999999999,0.0,999,999,99
3003,2,14,19,0,*?*?*?*?*?*?*?*?*?*?*?*?*?*?*?*?*?*?*?*?*?*?,6.6,1.9,71,100537,0,-0,309,0.0,-0.0,0.0,0,0,0,0,235,7.7,10,5,9999,99999,9,999999999,0.0,999,999,99
3003,2,14,20,0,*?*?*?*?*?*?*?*?*?*?*?*?*?*?*?*?*?*?*?*?*?*?,6.4,1.7,70,100537,0,-0,308,0.0,-0.0,0.0,0,0,0,0,240,6.7,10,5,9999,99999,9,999999999,0.0,999,999,99
3003,2,14,21,0,*?*?*?*?*?*?*?*?*?*?*?*?*?*?*?*?*?*?*?*?*?*?,5.9,1.5,72,100537,0,-0,306,0.0,-0.0,0.0,0,0,0,0,245,6.2,10,5,9999,99999,9,999999999,0.0,999,999,99
3003,2,14,22,0,*?*?*?*?*?*?*?*?*?*?*?*?*?*?*?*?*?*?*?*?*?*?,5.4,1.5,75,100537,0,-0,304,0.0,-0.0,0.0,0,0,0,0,250,6.7,10,5,9999,99999,9,999999999,0.0,999,999,99
3003,2,14,23,0,*?*?*?*?*?*?*?*?*?*?*?*?*?*?*?*?*?*?*?*?*?*?,5.4,1.7,76,100537,0,-0,304,0.0,-0.0,0.0,0,0,0,0,255,4.6,10,5,9999,99999,9,999999999,0.1,999,999,99
3003,2,14,24,0,*?*?*?*?*?*?*?*?*?*?*?*?*?*?*?*?*?*?*?*?*?*?,3.4,2.3,90,100537,0,-0,295,0.0,-0.0,0.0,0,0,0,0,170,4.1,10,5,9999,99999,9,999999999,0.0,999,999,99
3003,2,15,1,0,*?*?*?*?*?*?*?*?*?*?*?*?*?*?*?*?*?*?*?*?*?*?,5.6,5.3,100,101554,0,-0,304,0.0,-0.0,0.0,0,0,0,0,263,0.5,10,5,9999,99999,9,999999999,1.6,999,999,99
3003,2,15,2,0,*?*?*?*?*?*?*?*?*?*?*?*?*?*?*?*?*?*?*?*?*?*?,6.1,6.1,100,101554,0,-0,306,0.0,-0.0,0.0,0,0,0,0,267,0.5,10,5,9999,99999,9,999999999,1.3,999,999,99
3003,2,15,3,0,*?*?*?*?*?*?*?*?*?*?*?*?*?*?*?*?*?*?*?*?*?*?,4.9,4.8,100,101554,0,-0,301,0.0,-0.0,0.0,0,0,0,0,270,0.0,10,5,9999,99999,9,999999999,0.6,999,999,99
3003,2,15,4,0,*?*?*?*?*?*?*?*?*?*?*?*?*?*?*?*?*?*?*?*?*?*?,3.7,3.8,100,101554,0,-0,296,0.0,-0.0,0.0,0,0,0,0,273,0.5,10,5,9999,99999,9,999999999,0.3,999,999,99
3003,2,15,5,0,*?*?*?*?*?*?*?*?*?*?*?*?*?*?*?*?*?*?*?*?*?*?,4.1,4.1,100,101554,0,-0,298,0.0,-0.0,0.0,0,0,0,0,277,0.5,10,5,9999,99999,9,999999999,0.3,999,999,99
3003,2,15,6,0,*?*?*?*?*?*?*?*?*?*?*?*?*?*?*?*?*?*?*?*?*?*?,4.5,4.5,100,101554,0,-0,300,0.0,-0.0,0.0,0,0,0,0,280,0.5,10,5,9999,99999,9,999999999,2.3,999,999,99
3003,2,15,7,0,*?*?*?*?*?*?*?*?*?*?*?*?*?*?*?*?*?*?*?*?*?*?,4.3,4.3,100,101554,0,-0,299,0.0,-0.0,0.0,0,0,0,0,280,0.5,10,5,9999,99999,9,999999999,1.1,999,999,99
3003,2,15,8,0,*?*?*?*?*?*?*?*?*?*?*?*?*?*?*?*?*?*?*?*?*?*?,4.3,4.3,100,101554,166,1400,299,18.4,0.0,18.4,2184,-0,2185,715,280,0.5,10,5,9999,99999,9,999999999,0.1,999,999,99
3003,2,15,9,0,*?*?*?*?*?*?*?*?*?*?*?*?*?*?*?*?*?*?*?*?*?*?,4.6,4.6,100,101554,323,1399,300,49.3,0.0,49.3,5746,0,5759,1953,280,0.5,10,5,9999,99999,9,999999999,0.3,999,999,99
3003,2,15,10,0,*?*?*?*?*?*?*?*?*?*?*?*?*?*?*?*?*?*?*?*?*?*?,5.7,3.9,100,101554,441,1400,301,125.8,53.1,109.1,13822,4834,12336,2987,280,3.1,9,5,9999,99999,9,999999999,1.3,999,999,99
3003,2,15,11,0,*?*?*?*?*?*?*?*?*?*?*?*?*?*?*?*?*?*?*?*?*?*?,7.6,4.3,100,101554,512,1401,313,86.3,0.0,86.3,10111,0,10141,3639,280,3.1,10,5,9999,99999,9,999999999,0.5,999,999,99
3003,2,15,12,0,*?*?*?*?*?*?*?*?*?*?*?*?*?*?*?*?*?*?*?*?*?*?,8.3,4.1,100,101554,531,1402,317,89.9,0.0,89.9,10547,0,10579,3817,280,3.1,10,5,9999,99999,9,999999999,0.4,999,999,99
3003,2,15,13,0,*?*?*?*?*?*?*?*?*?*?*?*?*?*?*?*?*?*?*?*?*?*?,8.3,3.9,98,101554,496,1402,317,83.1,0.0,83.1,9731,0,9759,3485,280,2.1,10,5,9999,99999,9,999999999,0.2,999,999,99
3003,2,15,14,0,*?*?*?*?*?*?*?*?*?*?*?*?*?*?*?*?*?*?*?*?*?*?,8.4,5.3,100,101554,410,1401,317,66.2,0.0,66.2,7736,0,7756,2698,280,3.1,10,5,9999,99999,9,999999999,0.1,999,999,99
3003,2,15,15,0,*?*?*?*?*?*?*?*?*?*?*?*?*?*?*?*?*?*?*?*?*?*?,8.5,5.9,100,101554,279,1401,317,40.5,0.0,40.5,4736,0,4745,1590,280,2.1,10,5,9999,99999,9,999999999,0.0,999,999,99
3003,2,15,16,0,*?*?*?*?*?*?*?*?*?*?*?*?*?*?*?*?*?*?*?*?*?*?,8.5,6.9,100,101554,112,1402,317,7.7,0.0,7.7,954,-0,953,309,280,2.6,10,5,9999,99999,9,999999999,0.0,999,999,99
3003,2,15,17,0,*?*?*?*?*?*?*?*?*?*?*?*?*?*?*?*?*?*?*?*?*?*?,8.3,8.4,100,101554,0,-0,316,0.0,-0.0,0.0,0,0,0,0,280,2.1,10,5,9999,99999,9,999999999,0.0,999,999,99
3003,2,15,18,0,*?*?*?*?*?*?*?*?*?*?*?*?*?*?*?*?*?*?*?*?*?*?,6.5,6.4,100,101554,0,-0,308,0.0,-0.0,0.0,0,0,0,0,280,1.5,10,5,9999,99999,9,999999999,0.0,999,999,99
3003,2,15,19,0,*?*?*?*?*?*?*?*?*?*?*?*?*?*?*?*?*?*?*?*?*?*?,6.2,6.2,100,101554,0,-0,307,0.0,-0.0,0.0,0,0,0,0,272,2.1,10,5,9999,99999,9,999999999,0.1,999,999,99
3003,2,15,20,0,*?*?*?*?*?*?*?*?*?*?*?*?*?*?*?*?*?*?*?*?*?*?,5.9,5.9,100,101554,0,-0,306,0.0,-0.0,0.0,0,0,0,0,263,2.1,10,5,9999,99999,9,999999999,0.0,999,999,99
3003,2,15,21,0,*?*?*?*?*?*?*?*?*?*?*?*?*?*?*?*?*?*?*?*?*?*?,5.6,5.6,100,101554,0,-0,304,0.0,-0.0,0.0,0,0,0,0,255,1.0,10,5,9999,99999,9,999999999,0.8,999,999,99
3003,2,15,22,0,*?*?*?*?*?*?*?*?*?*?*?*?*?*?*?*?*?*?*?*?*?*?,5.2,5.1,100,101554,0,-0,303,0.0,-0.0,0.0,0,0,0,0,247,2.1,10,5,9999,99999,9,999999999,0.0,999,999,99
3003,2,15,23,0,*?*?*?*?*?*?*?*?*?*?*?*?*?*?*?*?*?*?*?*?*?*?,5.8,5.8,100,101554,0,-0,305,0.0,-0.0,0.0,0,0,0,0,238,1.5,10,5,9999,99999,9,999999999,0.1,999,999,99
3003,2,15,24,0,*?*?*?*?*?*?*?*?*?*?*?*?*?*?*?*?*?*?*?*?*?*?,5.4,3.6,100,101554,0,-0,304,0.0,-0.0,0.0,0,0,0,0,260,0.5,10,5,9999,99999,9,999999999,0.0,999,999,99
3003,2,16,1,0,*?*?*?*?*?*?*?*?*?*?*?*?*?*?*?*?*?*?*?*?*?*?,6.7,3.9,83,102089,0,-0,309,0.0,-0.0,0.0,0,0,0,0,235,0.5,10,5,9999,99999,9,999999999,0.3,999,999,99
3003,2,16,2,0,*?*?*?*?*?*?*?*?*?*?*?*?*?*?*?*?*?*?*?*?*?*?,6.7,2.9,77,102089,0,-0,310,0.0,-0.0,0.0,0,0,0,0,240,0.5,10,5,9999,99999,9,999999999,0.8,999,999,99
3003,2,16,3,0,*?*?*?*?*?*?*?*?*?*?*?*?*?*?*?*?*?*?*?*?*?*?,6.7,3.6,81,102089,0,-0,309,0.0,-0.0,0.0,0,0,0,0,245,0.0,10,5,9999,99999,9,999999999,1.5,999,999,99
3003,2,16,4,0,*?*?*?*?*?*?*?*?*?*?*?*?*?*?*?*?*?*?*?*?*?*?,6.6,3.9,83,102089,0,-0,309,0.0,-0.0,0.0,0,0,0,0,250,0.5,10,5,9999,99999,9,999999999,1.1,999,999,99
3003,2,16,5,0,*?*?*?*?*?*?*?*?*?*?*?*?*?*?*?*?*?*?*?*?*?*?,6.6,3.6,81,102089,0,-0,309,0.0,-0.0,0.0,0,0,0,0,255,0.5,10,5,9999,99999,9,999999999,0.4,999,999,99
3003,2,16,6,0,*?*?*?*?*?*?*?*?*?*?*?*?*?*?*?*?*?*?*?*?*?*?,6.4,3.9,84,102089,0,-0,308,0.0,-0.0,0.0,0,0,0,0,260,0.5,10,5,9999,99999,9,999999999,0.0,999,999,99
3003,2,16,7,0,*?*?*?*?*?*?*?*?*?*?*?*?*?*?*?*?*?*?*?*?*?*?,6.8,3.8,81,102089,0,-0,310,0.0,-0.0,0.0,0,0,0,0,247,0.5,10,5,9999,99999,9,999999999,0.0,999,999,99
3003,2,16,8,0,*?*?*?*?*?*?*?*?*?*?*?*?*?*?*?*?*?*?*?*?*?*?,7.1,3.8,80,102089,173,1396,279,67.6,347.8,24.6,7061,21949,3927,460,233,0.5,3,2,9999,99999,9,999999999,0.1,999,999,99
3003,2,16,9,0,*?*?*?*?*?*?*?*?*?*?*?*?*?*?*?*?*?*?*?*?*?*?,6.5,3.4,80,102089,331,1401,295,138.1,208.6,88.8,14604,16984,10442,1717,220,0.5,7,4,9999,99999,9,999999999,0.0,999,999,99
3003,2,16,10,0,*?*?*?*?*?*?*?*?*?*?*?*?*?*?*?*?*?*?*?*?*?*?,6.8,3.6,80,102089,449,1400,305,128.4,53.3,111.3,14099,4893,12577,3060,207,3.1,9,5,9999,99999,9,999999999,0.0,999,999,99
3003,2,16,11,0,*?*?*?*?*?*?*?*?*?*?*?*?*?*?*?*?*?*?*?*?*?*?,7.0,3.9,81,102089,520,1401,293,264.9,319.8,146.2,28197,30910,16826,3015,193,3.1,6,3,9999,99999,9,999999999,0.2,999,999,99
3003,2,16,12,0,*?*?*?*?*?*?*?*?*?*?*?*?*?*?*?*?*?*?*?*?*?*?,7.1,3.8,79,102089,538,1400,297,248.7,231.1,159.9,26385,22550,18239,3359,180,3.1,7,4,9999,99999,9,999999999,0.1,999,999,99
3003,2,16,13,0,*?*?*?*?*?*?*?*?*?*?*?*?*?*?*?*?*?*?*?*?*?*?,7.4,3.4,75,102089,503,1400,303,194.7,136.5,145.6,21221,13091,16596,3341,178,2.1,8,4,9999,99999,9,999999999,0.1,999,999,99
3003,2,16,14,0,*?*?*?*?*?*?*?*?*?*?*?*?*?*?*?*?*?*?*?*?*?*?,7.5,3.4,75,102089,417,1399,308,117.6,52.5,102.0,12912,4741,11525,2767,177,3.1,9,5,9999,99999,9,999999999,0.0,999,999,99
3003,2,16,15,0,*?*?*?*?*?*?*?*?*?*?*?*?*?*?*?*?*?*?*?*?*?*?,7.2,3.8,79,102089,286,1399,307,72.9,47.5,63.2,8042,3759,7415,1361,175,2.1,9,5,9999,99999,9,999999999,0.0,999,999,99
3003,2,16,16,0,*?*?*?*?*?*?*?*?*?*?*?*?*?*?*?*?*?*?*?*?*?*?,7.6,3.9,77,102089,119,1401,304,21.0,62.4,15.7,2337,2680,2059,258,173,2.6,8,4,9999,99999,9,999999999,0.1,999,999,99
3003,2,16,17,0,*?*?*?*?*?*?*?*?*?*?*?*?*?*?*?*?*?*?*?*?*?*?,7.0,3.2,77,102089,0,-0,306,0.0,-0.0,0.0,0,0,0,0,172,2.1,9,5,9999,99999,9,999999999,0.0,999,999,99
3003,2,16,18,0,*?*?*?*?*?*?*?*?*?*?*?*?*?*?*?*?*?*?*?*?*?*?,7.2,3.6,78,102089,0,-0,312,0.0,-0.0,0.0,0,0,0,0,170,1.5,10,5,9999,99999,9,999999999,0.0,999,999,99
3003,2,16,19,0,*?*?*?*?*?*?*?*?*?*?*?*?*?*?*?*?*?*?*?*?*?*?,7.3,2.9,73,102089,0,-0,312,0.0,-0.0,0.0,0,0,0,0,168,2.1,10,5,9999,99999,9,999999999,1.3,999,999,99
3003,2,16,20,0,*?*?*?*?*?*?*?*?*?*?*?*?*?*?*?*?*?*?*?*?*?*?,6.9,2.3,72,102089,0,-0,311,0.0,-0.0,0.0,0,0,0,0,167,2.1,10,5,9999,99999,9,999999999,0.0,999,999,99
3003,2,16,21,0,*?*?*?*?*?*?*?*?*?*?*?*?*?*?*?*?*?*?*?*?*?*?,6.9,1.9,71,102089,0,-0,311,0.0,-0.0,0.0,0,0,0,0,165,1.0,10,5,9999,99999,9,999999999,0.0,999,999,99
3003,2,16,22,0,*?*?*?*?*?*?*?*?*?*?*?*?*?*?*?*?*?*?*?*?*?*?,7.3,1.9,68,102089,0,-0,312,0.0,-0.0,0.0,0,0,0,0,163,2.1,10,5,9999,99999,9,999999999,0.3,999,999,99
3003,2,16,23,0,*?*?*?*?*?*?*?*?*?*?*?*?*?*?*?*?*?*?*?*?*?*?,7.6,2.5,70,102089,0,-0,314,0.0,-0.0,0.0,0,0,0,0,162,1.5,10,5,9999,99999,9,999999999,0.0,999,999,99
3003,2,16,24,0,*?*?*?*?*?*?*?*?*?*?*?*?*?*?*?*?*?*?*?*?*?*?,6.4,5.0,90,102089,0,-0,308,0.0,-0.0,0.0,0,0,0,0,230,0.5,10,5,9999,99999,9,999999999,0.1,999,999,99
3003,2,17,1,0,*?*?*?*?*?*?*?*?*?*?*?*?*?*?*?*?*?*?*?*?*?*?,8.4,5.0,80,102032,0,-0,317,0.0,-0.0,0.0,0,0,0,0,162,0.5,10,5,9999,99999,9,999999999,0.0,999,999,99
3003,2,17,2,0,*?*?*?*?*?*?*?*?*?*?*?*?*?*?*?*?*?*?*?*?*?*?,8.5,5.9,85,102032,0,-0,317,0.0,-0.0,0.0,0,0,0,0,163,0.5,10,5,9999,99999,9,999999999,0.0,999,999,99
3003,2,17,3,0,*?*?*?*?*?*?*?*?*?*?*?*?*?*?*?*?*?*?*?*?*?*?,8.2,5.8,86,102032,0,-0,316,0.0,-0.0,0.0,0,0,0,0,165,0.0,10,5,9999,99999,9,999999999,0.0,999,999,99
3003,2,17,4,0,*?*?*?*?*?*?*?*?*?*?*?*?*?*?*?*?*?*?*?*?*?*?,8.0,5.5,85,102032,0,-0,315,0.0,-0.0,0.0,0,0,0,0,167,0.5,10,5,9999,99999,9,999999999,0.0,999,999,99
3003,2,17,5,0,*?*?*?*?*?*?*?*?*?*?*?*?*?*?*?*?*?*?*?*?*?*?,7.6,4.6,83,102032,0,-0,313,0.0,-0.0,0.0,0,0,0,0,168,0.5,10,5,9999,99999,9,999999999,0.0,999,999,99
3003,2,17,6,0,*?*?*?*?*?*?*?*?*?*?*?*?*?*?*?*?*?*?*?*?*?*?,7.1,5.5,90,102032,0,-0,311,0.0,-0.0,0.0,0,0,0,0,170,0.5,10,5,9999,99999,9,999999999,0.0,999,999,99
3003,2,17,7,0,*?*?*?*?*?*?*?*?*?*?*?*?*?*?*?*?*?*?*?*?*?*?,7.8,5.9,89,102032,0,-0,272,0.0,-0.0,0.0,0,0,0,0,167,0.5,0,0,9999,99999,9,999999999,0.0,999,999,99
3003,2,17,8,0,*?*?*?*?*?*?*?*?*?*?*?*?*?*?*?*?*?*?*?*?*?*?,8.5,6.2,87,102032,181,1400,276,73.6,398.3,22.1,7636,27490,3647,466,163,0.5,0,0,9999,99999,9,999999999,0.0,999,999,99
3003,2,17,9,0,*?*?*?*?*?*?*?*?*?*?*?*?*?*?*?*?*?*?*?*?*?*?,9.5,7.6,90,102032,338,1398,282,180.2,521.8,54.1,18719,43112,8165,1011,160,0.5,0,0,9999,99999,9,999999999,0.0,999,999,99
3003,2,17,10,0,*?*?*?*?*?*?*?*?*?*?*?*?*?*?*?*?*?*?*?*?*?*?,11.5,9.2,87,102032,457,1401,294,260.2,558.4,78.1,27016,50469,11385,1484,157,3.1,0,0,9999,99999,9,999999999,0.0,999,999,99
3003,2,17,11,0,*?*?*?*?*?*?*?*?*?*?*?*?*?*?*?*?*?*?*?*?*?*?,12.9,7.9,72,102032,527,1399,297,308.1,572.5,92.4,32014,53540,13235,1791,153,3.1,0,0,9999,99999,9,999999999,0.0,999,999,99
3003,2,17,12,0,*?*?*?*?*?*?*?*?*?*?*?*?*?*?*?*?*?*?*?*?*?*?,12.9,8.5,75,102032,546,1400,299,320.6,575.6,96.2,33327,54222,13712,1876,150,3.1,0,0,9999,99999,9,999999999,0.0,999,999,99
3003,2,17,13,0,*?*?*?*?*?*?*?*?*?*?*?*?*?*?*?*?*?*?*?*?*?*?,12.9,8.7,77,102032,511,1400,299,296.9,569.6,89.1,30845,52893,12808,1717,152,2.1,0,0,9999,99999,9,999999999,0.0,999,999,99
3003,2,17,14,0,*?*?*?*?*?*?*?*?*?*?*?*?*?*?*?*?*?*?*?*?*?*?,13.0,9.1,78,102032,425,1401,300,238.6,550.6,71.6,24770,48797,10532,1352,153,3.1,0,0,9999,99999,9,999999999,0.0,999,999,99
3003,2,17,15,0,*?*?*?*?*?*?*?*?*?*?*?*?*?*?*?*?*?*?*?*?*?*?,12.9,8.9,78,102032,293,1398,300,149.7,500.0,44.9,15577,39292,6897,839,155,2.1,0,0,9999,99999,9,999999999,0.0,999,999,99
3003,2,17,16,0,*?*?*?*?*?*?*?*?*?*?*?*?*?*?*?*?*?*?*?*?*?*?,12.8,8.0,74,102032,126,1400,297,36.3,282.4,10.9,3894,18263,1835,325,157,2.6,0,0,9999,99999,9,999999999,0.0,999,999,99
3003,2,17,17,0,*?*?*?*?*?*?*?*?*?*?*?*?*?*?*?*?*?*?*?*?*?*?,12.4,8.8,80,102032,0,-0,327,0.0,-0.0,0.0,0,0,0,0,158,2.1,8,4,9999,99999,9,999999999,0.0,999,999,99
3003,2,17,18,0,*?*?*?*?*?*?*?*?*?*?*?*?*?*?*?*?*?*?*?*?*?*?,11.0,9.7,93,102032,0,-0,328,0.0,-0.0,0.0,0,0,0,0,160,1.5,10,5,9999,99999,9,999999999,0.0,999,999,99
3003,2,17,19,0,*?*?*?*?*?*?*?*?*?*?*?*?*?*?*?*?*?*?*?*?*?*?,9.8,9.1,96,102032,0,-0,322,0.0,-0.0,0.0,0,0,0,0,165,2.1,10,5,9999,99999,9,999999999,0.0,999,999,99
3003,2,17,20,0,*?*?*?*?*?*?*?*?*?*?*?*?*?*?*?*?*?*?*?*?*?*?,9.7,9.7,100,102032,0,-0,322,0.0,-0.0,0.0,0,0,0,0,170,2.1,10,5,9999,99999,9,999999999,0.0,999,999,99
3003,2,17,21,0,*?*?*?*?*?*?*?*?*?*?*?*?*?*?*?*?*?*?*?*?*?*?,9.8,9.6,100,102032,0,-0,322,0.0,-0.0,0.0,0,0,0,0,175,1.0,10,5,9999,99999,9,999999999,0.0,999,999,99
3003,2,17,22,0,*?*?*?*?*?*?*?*?*?*?*?*?*?*?*?*?*?*?*?*?*?*?,9.3,9.3,100,102032,0,-0,320,0.0,-0.0,0.0,0,0,0,0,180,2.1,10,5,9999,99999,9,999999999,0.0,999,999,99
3003,2,17,23,0,*?*?*?*?*?*?*?*?*?*?*?*?*?*?*?*?*?*?*?*?*?*?,8.4,8.4,100,102032,0,-0,316,0.0,-0.0,0.0,0,0,0,0,185,1.5,10,5,9999,99999,9,999999999,0.1,999,999,99
3003,2,17,24,0,*?*?*?*?*?*?*?*?*?*?*?*?*?*?*?*?*?*?*?*?*?*?,7.9,3.8,76,102032,0,-0,315,0.0,-0.0,0.0,0,0,0,0,160,0.5,10,5,9999,99999,9,999999999,0.0,999,999,99
3003,2,18,1,0,*?*?*?*?*?*?*?*?*?*?*?*?*?*?*?*?*?*?*?*?*?*?,6.6,5.8,93,102025,0,-0,309,0.0,-0.0,0.0,0,0,0,0,190,0.5,10,5,9999,99999,9,999999999,0.0,999,999,99
3003,2,18,2,0,*?*?*?*?*?*?*?*?*?*?*?*?*?*?*?*?*?*?*?*?*?*?,6.0,4.3,89,102025,0,-0,306,0.0,-0.0,0.0,0,0,0,0,190,0.5,10,5,9999,99999,9,999999999,0.0,999,999,99
3003,2,18,3,0,*?*?*?*?*?*?*?*?*?*?*?*?*?*?*?*?*?*?*?*?*?*?,5.9,3.2,82,102025,0,-0,306,0.0,-0.0,0.0,0,0,0,0,190,0.0,10,5,9999,99999,9,999999999,0.0,999,999,99
3003,2,18,4,0,*?*?*?*?*?*?*?*?*?*?*?*?*?*?*?*?*?*?*?*?*?*?,5.7,2.5,78,102025,0,-0,305,0.0,-0.0,0.0,0,0,0,0,190,0.5,10,5,9999,99999,9,999999999,0.0,999,999,99
3003,2,18,5,0,*?*?*?*?*?*?*?*?*?*?*?*?*?*?*?*?*?*?*?*?*?*?,6.0,2.7,79,102025,0,-0,307,0.0,-0.0,0.0,0,0,0,0,190,0.5,10,5,9999,99999,9,999999999,0.0,999,999,99
3003,2,18,6,0,*?*?*?*?*?*?*?*?*?*?*?*?*?*?*?*?*?*?*?*?*?*?,6.4,2.5,76,102025,0,-0,308,0.0,-0.0,0.0,0,0,0,0,190,0.5,10,5,9999,99999,9,999999999,0.0,999,999,99
3003,2,18,7,0,*?*?*?*?*?*?*?*?*?*?*?*?*?*?*?*?*?*?*?*?*?*?,6.0,2.3,77,102025,2,1272,307,0.0,0.0,0.0,0,0,0,0,190,0.5,10,5,9999,99999,9,999999999,0.0,999,999,99
3003,2,18,8,0,*?*?*?*?*?*?*?*?*?*?*?*?*?*?*?*?*?*?*?*?*?*?,6.3,2.3,75,102025,188,1395,298,52.6,98.3,39.3,5637,5830,4833,702,190,0.5,8,4,9999,99999,9,999999999,0.0,999,999,99
3003,2,18,9,0,*?*?*?*?*?*?*?*?*?*?*?*?*?*?*?*?*?*?*?*?*?*?,7.0,2.9,74,102025,346,1399,292,162.3,294.0,89.6,16791,24094,11427,1665,190,0.5,6,3,9999,99999,9,999999999,0.0,999,999,99
3003,2,18,10,0,*?*?*?*?*?*?*?*?*?*?*?*?*?*?*?*?*?*?*?*?*?*?,8.5,4.6,76,102025,464,1398,295,247.7,391.9,117.7,25809,35682,14818,2241,190,3.1,5,3,9999,99999,9,999999999,0.0,999,999,99
3003,2,18,11,0,*?*?*?*?*?*?*?*?*?*?*?*?*?*?*?*?*?*?*?*?*?*?,8.8,5.6,80,102025,535,1399,301,274.3,321.4,151.4,29201,31359,17365,3143,190,3.1,6,3,9999,99999,9,999999999,0.0,999,999,99
3003,2,18,12,0,*?*?*?*?*?*?*?*?*?*?*?*?*?*?*?*?*?*?*?*?*?*?,9.2,6.1,81,102025,553,1398,312,217.6,138.6,162.8,23720,13608,18483,3802,190,3.1,8,4,9999,99999,9,999999999,0.0,999,999,99
3003,2,18,13,0,*?*?*?*?*?*?*?*?*?*?*?*?*?*?*?*?*?*?*?*?*?*?,9.0,5.6,79,102025,518,1398,306,238.4,229.7,153.3,25266,22201,17511,3194,188,2.1,7,4,9999,99999,9,999999999,0.0,999,999,99
3003,2,18,14,0,*?*?*?*?*?*?*?*?*?*?*?*?*?*?*?*?*?*?*?*?*?*?,9.4,5.0,73,102025,432,1399,303,213.3,309.4,117.7,22651,28194,13693,2346,187,3.1,6,3,9999,99999,9,999999999,0.0,999,999,99
3003,2,18,15,0,*?*?*?*?*?*?*?*?*?*?*?*?*?*?*?*?*?*?*?*?*?*?,9.2,5.5,77,102025,301,1401,299,144.3,352.6,68.6,15108,27257,9015,1245,185,2.1,5,3,9999,99999,9,999999999,0.1,999,999,99
3003,2,18,16,0,*?*?*?*?*?*?*?*?*?*?*?*?*?*?*?*?*?*?*?*?*?*?,9.2,5.5,77,102025,133,1399,299,38.4,211.8,18.2,4017,11871,2969,343,183,2.6,5,3,9999,99999,9,999999999,0.0,999,999,99
3003,2,18,17,0,*?*?*?*?*?*?*?*?*?*?*?*?*?*?*?*?*?*?*?*?*?*?,8.9,4.6,74,102025,0,-0,315,0.0,-0.0,0.0,0,0,0,0,182,2.1,9,5,9999,99999,9,999999999,0.0,999,999,99
3003,2,18,18,0,*?*?*?*?*?*?*?*?*?*?*?*?*?*?*?*?*?*?*?*?*?*?,8.9,5.0,76,102025,0,-0,319,0.0,-0.0,0.0,0,0,0,0,180,1.5,10,5,9999,99999,9,999999999,0.0,999,999,99
3003,2,18,19,0,*?*?*?*?*?*?*?*?*?*?*?*?*?*?*?*?*?*?*?*?*?*?,7.2,5.1,85,102025,0,-0,311,0.0,-0.0,0.0,0,0,0,0,192,2.1,10,5,9999,99999,9,999999999,0.0,999,999,99
3003,2,18,20,0,*?*?*?*?*?*?*?*?*?*?*?*?*?*?*?*?*?*?*?*?*?*?,7.2,5.0,85,102025,0,-0,311,0.0,-0.0,0.0,0,0,0,0,203,2.1,10,5,9999,99999,9,999999999,0.0,999,999,99
3003,2,18,21,0,*?*?*?*?*?*?*?*?*?*?*?*?*?*?*?*?*?*?*?*?*?*?,7.5,5.9,89,102025,0,-0,313,0.0,-0.0,0.0,0,0,0,0,215,1.0,10,5,9999,99999,9,999999999,0.0,999,999,99
3003,2,18,22,0,*?*?*?*?*?*?*?*?*?*?*?*?*?*?*?*?*?*?*?*?*?*?,7.7,5.9,88,102025,0,-0,314,0.0,-0.0,0.0,0,0,0,0,227,2.1,10,5,9999,99999,9,999999999,0.0,999,999,99
3003,2,18,23,0,*?*?*?*?*?*?*?*?*?*?*?*?*?*?*?*?*?*?*?*?*?*?,7.3,5.6,88,102025,0,-0,312,0.0,-0.0,0.0,0,0,0,0,238,1.5,10,5,9999,99999,9,999999999,0.0,999,999,99
3003,2,18,24,0,*?*?*?*?*?*?*?*?*?*?*?*?*?*?*?*?*?*?*?*?*?*?,7.4,7.1,97,102025,0,-0,312,0.0,-0.0,0.0,0,0,0,0,190,0.5,10,5,9999,99999,9,999999999,0.0,999,999,99
3003,2,19,1,0,*?*?*?*?*?*?*?*?*?*?*?*?*?*?*?*?*?*?*?*?*?*?,6.6,6.1,96,101998,0,-0,309,0.0,-0.0,0.0,0,0,0,0,258,0.5,10,5,9999,99999,9,999999999,0.0,999,999,99
3003,2,19,2,0,*?*?*?*?*?*?*?*?*?*?*?*?*?*?*?*?*?*?*?*?*?*?,6.2,6.1,99,101998,0,-0,307,0.0,-0.0,0.0,0,0,0,0,267,0.5,10,5,9999,99999,9,999999999,0.7,999,999,99
3003,2,19,3,0,*?*?*?*?*?*?*?*?*?*?*?*?*?*?*?*?*?*?*?*?*?*?,5.4,5.5,99,101998,0,-0,303,0.0,-0.0,0.0,0,0,0,0,275,0.0,10,5,9999,99999,9,999999999,0.1,999,999,99
3003,2,19,4,0,*?*?*?*?*?*?*?*?*?*?*?*?*?*?*?*?*?*?*?*?*?*?,5.5,5.5,99,101998,0,-0,304,0.0,-0.0,0.0,0,0,0,0,283,0.5,10,5,9999,99999,9,999999999,0.0,999,999,99
3003,2,19,5,0,*?*?*?*?*?*?*?*?*?*?*?*?*?*?*?*?*?*?*?*?*?*?,6.1,5.5,95,101998,0,-0,307,0.0,-0.0,0.0,0,0,0,0,292,0.5,10,5,9999,99999,9,999999999,0.0,999,999,99
3003,2,19,6,0,*?*?*?*?*?*?*?*?*?*?*?*?*?*?*?*?*?*?*?*?*?*?,5.5,5.5,99,101998,0,-0,304,0.0,-0.0,0.0,0,0,0,0,300,0.5,10,5,9999,99999,9,999999999,1.0,999,999,99
3003,2,19,7,0,*?*?*?*?*?*?*?*?*?*?*?*?*?*?*?*?*?*?*?*?*?*?,5.0,3.9,93,101998,10,1441,302,0.0,0.0,0.0,0,0,0,0,307,0.5,10,5,9999,99999,9,999999999,2.1,999,999,99
3003,2,19,8,0,*?*?*?*?*?*?*?*?*?*?*?*?*?*?*?*?*?*?*?*?*?*?,5.9,3.9,87,101998,196,1398,292,66.2,168.6,42.6,6958,10431,5777,760,313,0.5,7,4,9999,99999,9,999999999,1.3,999,999,99
3003,2,19,9,0,*?*?*?*?*?*?*?*?*?*?*?*?*?*?*?*?*?*?*?*?*?*?,6.9,3.9,81,101998,354,1399,274,190.3,505.4,62.4,19632,42198,9221,1150,320,0.5,2,1,9999,99999,9,999999999,0.0,999,999,99
3003,2,19,10,0,*?*?*?*?*?*?*?*?*?*?*?*?*?*?*?*?*?*?*?*?*?*?,7.9,4.3,77,101998,472,1398,287,262.4,457.2,108.1,27657,41817,13895,2040,327,3.1,4,2,9999,99999,9,999999999,0.5,999,999,99
3003,2,19,11,0,*?*?*?*?*?*?*?*?*?*?*?*?*?*?*?*?*?*?*?*?*?*?,9.7,4.8,71,101998,543,1399,291,315.1,517.2,114.4,33591,49286,14763,2192,333,3.1,3,2,9999,99999,9,999999999,0.1,999,999,99
3003,2,19,12,0,*?*?*?*?*?*?*?*?*?*?*?*?*?*?*?*?*?*?*?*?*?*?,9.4,3.8,67,101998,561,1398,284,330.3,553.3,108.4,34133,52177,15118,2092,340,3.1,2,1,9999,99999,9,999999999,0.1,999,999,99
3003,2,19,13,0,*?*?*?*?*?*?*?*?*?*?*?*?*?*?*?*?*?*?*?*?*?*?,9.5,3.8,67,101998,526,1399,293,297.8,465.7,122.7,31410,43826,15624,2361,340,2.1,4,2,9999,99999,9,999999999,0.8,999,999,99
3003,2,19,14,0,*?*?*?*?*?*?*?*?*?*?*?*?*?*?*?*?*?*?*?*?*?*?,9.5,1.5,57,101998,440,1400,296,232.2,387.9,110.3,24201,34693,13981,2083,340,3.1,5,3,9999,99999,9,999999999,0.2,999,999,99
3003,2,19,15,0,*?*?*?*?*?*?*?*?*?*?*?*?*?*?*?*?*?*?*?*?*?*?,9.8,2.3,59,101998,308,1399,298,149.0,355.3,70.8,15586,27774,9278,1288,340,2.1,5,3,9999,99999,9,999999999,0.0,999,999,99
3003,2,19,16,0,*?*?*?*?*?*?*?*?*?*?*?*?*?*?*?*?*?*?*?*?*?*?,9.6,2.3,60,101998,140,1398,302,40.2,179.9,22.2,4167,10224,3516,410,340,2.6,6,3,9999,99999,9,999999999,0.2,999,999,99
3003,2,19,17,0,*?*?*?*?*?*?*?*?*?*?*?*?*?*?*?*?*?*?*?*?*?*?,9.3,3.0,64,101998,0,-0,316,0.0,-0.0,0.0,0,0,0,0,340,2.1,9,5,9999,99999,9,999999999,0.0,999,999,99
3003,2,19,18,0,*?*?*?*?*?*?*?*?*?*?*?*?*?*?*?*?*?*?*?*?*?*?,8.1,3.0,70,101998,0,-0,316,0.0,-0.0,0.0,0,0,0,0,340,1.5,10,5,9999,99999,9,999999999,0.0,999,999,99
3003,2,19,19,0,*?*?*?*?*?*?*?*?*?*?*?*?*?*?*?*?*?*?*?*?*?*?,7.3,3.6,77,101998,0,-0,312,0.0,-0.0,0.0,0,0,0,0,295,2.1,10,5,9999,99999,9,999999999,0.0,999,999,99
3003,2,19,20,0,*?*?*?*?*?*?*?*?*?*?*?*?*?*?*?*?*?*?*?*?*?*?,6.5,3.9,83,101998,0,-0,309,0.0,-0.0,0.0,0,0,0,0,250,2.1,10,5,9999,99999,9,999999999,0.0,999,999,99
3003,2,19,21,0,*?*?*?*?*?*?*?*?*?*?*?*?*?*?*?*?*?*?*?*?*?*?,7.1,3.6,78,101998,0,-0,311,0.0,-0.0,0.0,0,0,0,0,205,1.0,10,5,9999,99999,9,999999999,0.0,999,999,99
3003,2,19,22,0,*?*?*?*?*?*?*?*?*?*?*?*?*?*?*?*?*?*?*?*?*?*?,6.7,2.5,73,101998,0,-0,310,0.0,-0.0,0.0,0,0,0,0,160,2.1,10,5,9999,99999,9,999999999,0.0,999,999,99
3003,2,19,23,0,*?*?*?*?*?*?*?*?*?*?*?*?*?*?*?*?*?*?*?*?*?*?,6.8,3.4,79,101998,0,-0,310,0.0,-0.0,0.0,0,0,0,0,115,1.5,10,5,9999,99999,9,999999999,0.0,999,999,99
3003,2,19,24,0,*?*?*?*?*?*?*?*?*?*?*?*?*?*?*?*?*?*?*?*?*?*?,7.0,5.9,92,101998,0,-0,310,0.0,-0.0,0.0,0,0,0,0,250,0.5,10,5,9999,99999,9,999999999,0.0,999,999,99
3003,2,20,1,0,*?*?*?*?*?*?*?*?*?*?*?*?*?*?*?*?*?*?*?*?*?*?,7.4,4.3,81,102604,0,-0,312,0.0,-0.0,0.0,0,0,0,0,80,0.5,10,5,9999,99999,9,999999999,0.1,999,999,99
3003,2,20,2,0,*?*?*?*?*?*?*?*?*?*?*?*?*?*?*?*?*?*?*?*?*?*?,7.7,4.5,81,102604,0,-0,314,0.0,-0.0,0.0,0,0,0,0,90,0.5,10,5,9999,99999,9,999999999,0.0,999,999,99
3003,2,20,3,0,*?*?*?*?*?*?*?*?*?*?*?*?*?*?*?*?*?*?*?*?*?*?,7.3,4.3,82,102604,0,-0,312,0.0,-0.0,0.0,0,0,0,0,100,0.0,10,5,9999,99999,9,999999999,0.0,999,999,99
3003,2,20,4,0,*?*?*?*?*?*?*?*?*?*?*?*?*?*?*?*?*?*?*?*?*?*?,6.8,4.1,83,102604,0,-0,310,0.0,-0.0,0.0,0,0,0,0,110,0.5,10,5,9999,99999,9,999999999,0.0,999,999,99
3003,2,20,5,0,*?*?*?*?*?*?*?*?*?*?*?*?*?*?*?*?*?*?*?*?*?*?,7.5,5.3,87,102604,0,-0,313,0.0,-0.0,0.0,0,0,0,0,120,0.5,10,5,9999,99999,9,999999999,0.0,999,999,99
3003,2,20,6,0,*?*?*?*?*?*?*?*?*?*?*?*?*?*?*?*?*?*?*?*?*?*?,8.0,5.6,86,102604,0,-0,311,0.0,-0.0,0.0,0,0,0,0,130,0.5,9,5,9999,99999,9,999999999,0.0,999,999,99
3003,2,20,7,0,*?*?*?*?*?*?*?*?*?*?*?*?*?*?*?*?*?*?*?*?*?*?,7.1,5.6,91,102604,17,1373,269,0.0,0.0,0.0,0,0,0,0,132,0.5,0,0,9999,99999,9,999999999,0.2,999,999,99
3003,2,20,8,0,*?*?*?*?*?*?*?*?*?*?*?*?*?*?*?*?*?*?*?*?*?*?,7.3,5.8,91,102604,204,1399,270,89.2,428.4,26.8,9187,30702,4370,545,133,0.5,0,0,9999,99999,9,999999999,0.1,999,999,99
3003,2,20,9,0,*?*?*?*?*?*?*?*?*?*?*?*?*?*?*?*?*?*?*?*?*?*?,7.8,6.2,90,102604,362,1399,273,196.2,531.0,58.9,20372,44861,8821,1102,135,0.5,0,0,9999,99999,9,999999999,0.0,999,999,99
3003,2,20,10,0,*?*?*?*?*?*?*?*?*?*?*?*?*?*?*?*?*?*?*?*?*?*?,9.1,6.1,82,102604,480,1398,278,276.4,563.7,82.9,28698,51593,12012,1585,137,3.1,0,0,9999,99999,9,999999999,0.0,999,999,99
3003,2,20,11,0,*?*?*?*?*?*?*?*?*?*?*?*?*?*?*?*?*?*?*?*?*?*?,10.0,6.4,79,102604,550,1397,282,324.3,576.5,97.3,33710,54409,13846,1901,138,3.1,0,0,9999,99999,9,999999999,0.0,999,999,99
3003,2,20,12,0,*?*?*?*?*?*?*?*?*?*?*?*?*?*?*?*?*?*?*?*?*?*?,10.2,5.0,71,102604,569,1398,280,336.7,579.3,101.0,35014,55030,14314,1987,140,3.1,0,0,9999,99999,9,999999999,0.0,999,999,99
3003,2,20,13,0,*?*?*?*?*?*?*?*?*?*?*?*?*?*?*?*?*?*?*?*?*?*?,10.3,4.3,67,102604,533,1397,279,312.8,573.7,93.8,32500,53795,13409,1822,138,2.1,0,0,9999,99999,9,999999999,0.0,999,999,99
3003,2,20,14,0,*?*?*?*?*?*?*?*?*?*?*?*?*?*?*?*?*?*?*?*?*?*?,10.5,4.5,67,102604,447,1398,280,254.1,556.3,76.2,26376,50011,11140,1446,137,3.1,0,0,9999,99999,9,999999999,0.0,999,999,99
3003,2,20,15,0,*?*?*?*?*?*?*?*?*?*?*?*?*?*?*?*?*?*?*?*?*?*?,10.4,6.1,76,102604,315,1397,283,164.8,511.5,49.4,17124,41260,7524,923,135,2.1,0,0,9999,99999,9,999999999,0.0,999,999,99
3003,2,20,16,0,*?*?*?*?*?*?*?*?*?*?*?*?*?*?*?*?*?*?*?*?*?*?,10.4,6.6,78,102604,147,1396,284,50.8,337.8,15.2,5376,21902,2579,344,133,2.6,0,0,9999,99999,9,999999999,0.0,999,999,99
3003,2,20,17,0,*?*?*?*?*?*?*?*?*?*?*?*?*?*?*?*?*?*?*?*?*?*?,10.4,7.4,82,102604,0,-0,314,0.0,-0.0,0.0,0,0,0,0,132,2.1,7,4,9999,99999,9,999999999,0.0,999,999,99
3003,2,20,18,0,*?*?*?*?*?*?*?*?*?*?*?*?*?*?*?*?*?*?*?*?*?*?,9.7,6.6,81,102604,0,-0,322,0.0,-0.0,0.0,0,0,0,0,130,1.5,10,5,9999,99999,9,999999999,0.0,999,999,99
3003,2,20,19,0,*?*?*?*?*?*?*?*?*?*?*?*?*?*?*?*?*?*?*?*?*?*?,8.9,7.1,89,102604,0,-0,319,0.0,-0.0,0.0,0,0,0,0,130,2.1,10,5,9999,99999,9,999999999,0.0,999,999,99
3003,2,20,20,0,*?*?*?*?*?*?*?*?*?*?*?*?*?*?*?*?*?*?*?*?*?*?,8.6,7.4,93,102604,0,-0,317,0.0,-0.0,0.0,0,0,0,0,130,2.1,10,5,9999,99999,9,999999999,0.0,999,999,99
3003,2,20,21,0,*?*?*?*?*?*?*?*?*?*?*?*?*?*?*?*?*?*?*?*?*?*?,8.3,8.1,100,102604,0,-0,316,0.0,-0.0,0.0,0,0,0,0,130,1.0,10,5,9999,99999,9,999999999,0.0,999,999,99
3003,2,20,22,0,*?*?*?*?*?*?*?*?*?*?*?*?*?*?*?*?*?*?*?*?*?*?,8.3,8.1,99,102604,0,-0,316,0.0,-0.0,0.0,0,0,0,0,130,2.1,10,5,9999,99999,9,999999999,0.0,999,999,99
3003,2,20,23,0,*?*?*?*?*?*?*?*?*?*?*?*?*?*?*?*?*?*?*?*?*?*?,7.7,7.7,100,102604,0,-0,313,0.0,-0.0,0.0,0,0,0,0,130,1.5,10,5,9999,99999,9,999999999,0.0,999,999,99
3003,2,20,24,0,*?*?*?*?*?*?*?*?*?*?*?*?*?*?*?*?*?*?*?*?*?*?,6.8,3.8,82,102604,0,-0,310,0.0,-0.0,0.0,0,0,0,0,70,0.5,10,5,9999,99999,9,999999999,0.0,999,999,99
3003,2,21,1,0,*?*?*?*?*?*?*?*?*?*?*?*?*?*?*?*?*?*?*?*?*?*?,6.5,6.6,100,102749,0,-0,308,0.0,-0.0,0.0,0,0,0,0,132,0.5,10,5,9999,99999,9,999999999,0.0,999,999,99
3003,2,21,2,0,*?*?*?*?*?*?*?*?*?*?*?*?*?*?*?*?*?*?*?*?*?*?,6.1,6.1,100,102749,0,-0,306,0.0,-0.0,0.0,0,0,0,0,133,0.5,10,5,9999,99999,9,999999999,0.0,999,999,99
3003,2,21,3,0,*?*?*?*?*?*?*?*?*?*?*?*?*?*?*?*?*?*?*?*?*?*?,6.0,5.9,100,102749,0,-0,306,0.0,-0.0,0.0,0,0,0,0,135,0.0,10,5,9999,99999,9,999999999,0.0,999,999,99
3003,2,21,4,0,*?*?*?*?*?*?*?*?*?*?*?*?*?*?*?*?*?*?*?*?*?*?,5.8,5.8,100,102749,0,-0,305,0.0,-0.0,0.0,0,0,0,0,137,0.5,10,5,9999,99999,9,999999999,0.0,999,999,99
3003,2,21,5,0,*?*?*?*?*?*?*?*?*?*?*?*?*?*?*?*?*?*?*?*?*?*?,6.0,5.9,100,102749,0,-0,306,0.0,-0.0,0.0,0,0,0,0,138,0.5,10,5,9999,99999,9,999999999,0.0,999,999,99
3003,2,21,6,0,*?*?*?*?*?*?*?*?*?*?*?*?*?*?*?*?*?*?*?*?*?*?,6.1,6.1,100,102749,0,-0,306,0.0,-0.0,0.0,0,0,0,0,140,0.5,10,5,9999,99999,9,999999999,0.0,999,999,99
3003,2,21,7,0,*?*?*?*?*?*?*?*?*?*?*?*?*?*?*?*?*?*?*?*?*?*?,7.0,7.0,100,102749,25,1398,310,0.0,0.0,0.0,0,0,0,0,140,0.5,10,5,9999,99999,9,999999999,0.0,999,999,99
3003,2,21,8,0,*?*?*?*?*?*?*?*?*?*?*?*?*?*?*?*?*?*?*?*?*?*?,6.1,6.1,100,102749,212,1400,294,74.6,175.9,48.0,7960,11230,5829,874,140,0.5,7,4,9999,99999,9,999999999,0.0,999,999,99
3003,2,21,9,0,*?*?*?*?*?*?*?*?*?*?*?*?*?*?*?*?*?*?*?*?*?*?,6.4,6.4,100,102749,369,1396,288,188.1,373.5,89.3,19615,31467,11499,1654,140,0.5,5,3,9999,99999,9,999999999,0.0,999,999,99
3003,2,21,10,0,*?*?*?*?*?*?*?*?*?*?*?*?*?*?*?*?*?*?*?*?*?*?,7.5,6.4,100,102749,488,1398,296,246.6,316.6,136.1,26221,30069,15708,2773,140,3.1,6,3,9999,99999,9,999999999,0.0,999,999,99
3003,2,21,11,0,*?*?*?*?*?*?*?*?*?*?*?*?*?*?*?*?*?*?*?*?*?*?,7.5,7.3,100,102749,558,1396,301,260.2,232.4,167.3,27608,22934,19010,3548,140,3.1,7,4,9999,99999,9,999999999,0.0,999,999,99
3003,2,21,12,0,*?*?*?*?*?*?*?*?*?*?*?*?*?*?*?*?*?*?*?*?*?*?,7.8,6.1,97,102749,577,1398,293,319.1,406.1,151.6,33299,39142,18673,3018,140,3.1,5,3,9999,99999,9,999999999,0.0,999,999,99
3003,2,21,13,0,*?*?*?*?*?*?*?*?*?*?*?*?*?*?*?*?*?*?*?*?*?*?,7.9,4.6,88,102749,541,1397,301,250.9,231.3,161.4,26616,22637,18377,3396,138,2.1,7,4,9999,99999,9,999999999,0.0,999,999,99
3003,2,21,14,0,*?*?*?*?*?*?*?*?*?*?*?*?*?*?*?*?*?*?*?*?*?*?,8.1,5.9,94,102749,454,1396,299,226.9,312.6,125.3,24101,29005,14514,2518,137,3.1,6,3,9999,99999,9,999999999,0.0,999,999,99
3003,2,21,15,0,*?*?*?*?*?*?*?*?*?*?*?*?*?*?*?*?*?*?*?*?*?*?,7.9,6.6,100,102749,323,1399,298,148.6,288.4,82.0,15387,22971,10533,1514,135,2.1,6,3,9999,99999,9,999999999,0.0,999,999,99
3003,2,21,16,0,*?*?*?*?*?*?*?*?*?*?*?*?*?*?*?*?*?*?*?*?*?*?,7.7,4.8,89,102749,154,1395,300,43.9,142.0,28.2,4693,7752,3959,493,133,2.6,7,4,9999,99999,9,999999999,0.0,999,999,99
3003,2,21,17,0,*?*?*?*?*?*?*?*?*?*?*?*?*?*?*?*?*?*?*?*?*?*?,7.8,5.8,95,102749,0,-0,310,0.0,-0.0,0.0,0,0,0,0,132,2.1,9,5,9999,99999,9,999999999,0.0,999,999,99
3003,2,21,18,0,*?*?*?*?*?*?*?*?*?*?*?*?*?*?*?*?*?*?*?*?*?*?,7.7,5.1,92,102749,0,-0,314,0.0,-0.0,0.0,0,0,0,0,130,1.5,10,5,9999,99999,9,999999999,0.0,999,999,99
3003,2,21,19,0,*?*?*?*?*?*?*?*?*?*?*?*?*?*?*?*?*?*?*?*?*?*?,7.6,5.8,97,102749,0,-0,313,0.0,-0.0,0.0,0,0,0,0,130,2.1,10,5,9999,99999,9,999999999,0.0,999,999,99
3003,2,21,20,0,*?*?*?*?*?*?*?*?*?*?*?*?*?*?*?*?*?*?*?*?*?*?,7.4,5.9,99,102749,0,-0,312,0.0,-0.0,0.0,0,0,0,0,130,2.1,10,5,9999,99999,9,999999999,0.0,999,999,99
3003,2,21,21,0,*?*?*?*?*?*?*?*?*?*?*?*?*?*?*?*?*?*?*?*?*?*?,6.8,5.6,100,102749,0,-0,310,0.0,-0.0,0.0,0,0,0,0,130,1.0,10,5,9999,99999,9,999999999,0.0,999,999,99
3003,2,21,22,0,*?*?*?*?*?*?*?*?*?*?*?*?*?*?*?*?*?*?*?*?*?*?,6.5,5.1,99,102749,0,-0,308,0.0,-0.0,0.0,0,0,0,0,130,2.1,10,5,9999,99999,9,999999999,0.0,999,999,99
3003,2,21,23,0,*?*?*?*?*?*?*?*?*?*?*?*?*?*?*?*?*?*?*?*?*?*?,5.8,5.6,100,102749,0,-0,305,0.0,-0.0,0.0,0,0,0,0,130,1.5,10,5,9999,99999,9,999999999,0.0,999,999,99
3003,2,21,24,0,*?*?*?*?*?*?*?*?*?*?*?*?*?*?*?*?*?*?*?*?*?*?,7.1,7.1,100,102749,0,-0,311,0.0,-0.0,0.0,0,0,0,0,130,0.5,10,5,9999,99999,9,999999999,0.0,999,999,99
3003,2,22,1,0,*?*?*?*?*?*?*?*?*?*?*?*?*?*?*?*?*?*?*?*?*?*?,3.7,3.6,100,102580,0,-0,296,0.0,-0.0,0.0,0,0,0,0,123,0.5,10,5,9999,99999,9,999999999,0.0,999,999,99
3003,2,22,2,0,*?*?*?*?*?*?*?*?*?*?*?*?*?*?*?*?*?*?*?*?*?*?,2.5,2.5,100,102580,0,-0,291,0.0,-0.0,0.0,0,0,0,0,117,0.5,10,5,9999,99999,9,999999999,0.0,999,999,99
3003,2,22,3,0,*?*?*?*?*?*?*?*?*?*?*?*?*?*?*?*?*?*?*?*?*?*?,2.6,2.7,100,102580,0,-0,292,0.0,-0.0,0.0,0,0,0,0,110,0.0,10,5,9999,99999,9,999999999,0.0,999,999,99
3003,2,22,4,0,*?*?*?*?*?*?*?*?*?*?*?*?*?*?*?*?*?*?*?*?*?*?,2.6,2.7,100,102580,0,-0,292,0.0,-0.0,0.0,0,0,0,0,103,0.5,10,5,9999,99999,9,999999999,0.0,999,999,99
3003,2,22,5,0,*?*?*?*?*?*?*?*?*?*?*?*?*?*?*?*?*?*?*?*?*?*?,2.4,2.5,100,102580,0,-0,291,0.0,-0.0,0.0,0,0,0,0,97,0.5,10,5,9999,99999,9,999999999,0.0,999,999,99
3003,2,22,6,0,*?*?*?*?*?*?*?*?*?*?*?*?*?*?*?*?*?*?*?*?*?*?,1.9,1.5,99,102580,0,-0,289,0.0,-0.0,0.0,0,0,0,0,90,0.5,10,5,9999,99999,9,999999999,0.0,999,999,99
3003,2,22,7,0,*?*?*?*?*?*?*?*?*?*?*?*?*?*?*?*?*?*?*?*?*?*?,1.3,1.3,100,102580,33,1407,287,0.0,0.0,0.0,0,0,0,0,93,0.5,10,5,9999,99999,9,999999999,0.0,999,999,99
3003,2,22,8,0,*?*?*?*?*?*?*?*?*?*?*?*?*?*?*?*?*?*?*?*?*?*?,3.1,0.2,82,102580,220,1400,279,78.9,179.2,50.7,8404,11702,6143,928,97,0.5,7,4,9999,99999,9,999999999,0.0,999,999,99
3003,2,22,9,0,*?*?*?*?*?*?*?*?*?*?*?*?*?*?*?*?*?*?*?*?*?*?,4.8,1.0,79,102580,377,1395,282,181.2,300.5,100.0,19232,25987,11730,1953,100,0.5,6,3,9999,99999,9,999999999,0.0,999,999,99
3003,2,22,10,0,*?*?*?*?*?*?*?*?*?*?*?*?*?*?*?*?*?*?*?*?*?*?,7.1,-0.0,61,102580,496,1398,290,251.5,317.5,138.8,26740,30310,15998,2836,103,3.1,6,3,9999,99999,9,999999999,0.0,999,999,99
3003,2,22,11,0,*?*?*?*?*?*?*?*?*?*?*?*?*?*?*?*?*?*?*?*?*?*?,8.4,0.4,58,102580,566,1396,307,223.8,139.1,167.4,24401,13732,18995,3931,107,3.1,8,4,9999,99999,9,999999999,0.0,999,999,99
3003,2,22,12,0,*?*?*?*?*?*?*?*?*?*?*?*?*?*?*?*?*?*?*?*?*?*?,9.4,1.0,57,102580,584,1396,317,175.1,55.7,151.8,19244,5379,17127,4428,110,3.1,9,5,9999,99999,9,999999999,0.0,999,999,99
3003,2,22,13,0,*?*?*?*?*?*?*?*?*?*?*?*?*?*?*?*?*?*?*?*?*?*?,9.6,2.1,60,102580,549,1397,318,162.9,55.2,141.3,17906,5269,15946,4054,100,2.1,9,5,9999,99999,9,999999999,0.3,999,999,99
3003,2,22,14,0,*?*?*?*?*?*?*?*?*?*?*?*?*?*?*?*?*?*?*?*?*?*?,9.5,1.7,59,102580,462,1397,322,76.7,0.0,76.7,8971,0,8996,3180,90,3.1,10,5,9999,99999,9,999999999,0.5,999,999,99
3003,2,22,15,0,*?*?*?*?*?*?*?*?*?*?*?*?*?*?*?*?*?*?*?*?*?*?,9.7,2.3,61,102580,330,1397,318,88.1,49.6,76.4,9674,4194,8657,2008,80,2.1,9,5,9999,99999,9,999999999,1.2,999,999,99
3003,2,22,16,0,*?*?*?*?*?*?*?*?*?*?*?*?*?*?*?*?*?*?*?*?*?*?,9.5,2.1,60,102580,161,1393,317,30.5,35.1,26.5,3427,2099,3203,553,70,2.6,9,5,9999,99999,9,999999999,1.2,999,999,99
3003,2,22,17,0,*?*?*?*?*?*?*?*?*?*?*?*?*?*?*?*?*?*?*?*?*?*?,8.8,2.7,67,102580,0,-0,319,0.0,-0.0,0.0,0,0,0,0,60,2.1,10,5,9999,99999,9,999999999,0.0,999,999,99
3003,2,22,18,0,*?*?*?*?*?*?*?*?*?*?*?*?*?*?*?*?*?*?*?*?*?*?,7.0,2.3,73,102580,0,-0,311,0.0,-0.0,0.0,0,0,0,0,50,1.5,10,5,9999,99999,9,999999999,0.0,999,999,99
3003,2,22,19,0,*?*?*?*?*?*?*?*?*?*?*?*?*?*?*?*?*?*?*?*?*?*?,5.8,1.5,75,102580,0,-0,306,0.0,-0.0,0.0,0,0,0,0,102,2.1,10,5,9999,99999,9,999999999,0.2,999,999,99
3003,2,22,20,0,*?*?*?*?*?*?*?*?*?*?*?*?*?*?*?*?*?*?*?*?*?*?,5.5,0.6,72,102580,0,-0,305,0.0,-0.0,0.0,0,0,0,0,153,2.1,10,5,9999,99999,9,999999999,0.0,999,999,99
3003,2,22,21,0,*?*?*?*?*?*?*?*?*?*?*?*?*?*?*?*?*?*?*?*?*?*?,4.9,0.4,74,102580,0,-0,302,0.0,-0.0,0.0,0,0,0,0,205,1.0,10,5,9999,99999,9,999999999,0.1,999,999,99
3003,2,22,22,0,*?*?*?*?*?*?*?*?*?*?*?*?*?*?*?*?*?*?*?*?*?*?,4.1,0.8,81,102580,0,-0,299,0.0,-0.0,0.0,0,0,0,0,257,2.1,10,5,9999,99999,9,999999999,0.0,999,999,99
3003,2,22,23,0,*?*?*?*?*?*?*?*?*?*?*?*?*?*?*?*?*?*?*?*?*?*?,4.5,0.2,75,102580,0,-0,300,0.0,-0.0,0.0,0,0,0,0,308,1.5,10,5,9999,99999,9,999999999,0.3,999,999,99
3003,2,22,24,0,*?*?*?*?*?*?*?*?*?*?*?*?*?*?*?*?*?*?*?*?*?*?,5.0,5.0,100,102580,0,-0,302,0.0,-0.0,0.0,0,0,0,0,130,0.5,10,5,9999,99999,9,999999999,0.0,999,999,99
3003,2,23,1,0,*?*?*?*?*?*?*?*?*?*?*?*?*?*?*?*?*?*?*?*?*?*?,5.0,1.9,82,102533,0,-0,302,0.0,-0.0,0.0,0,0,0,0,353,0.5,10,5,9999,99999,9,999999999,5.6,999,999,99
3003,2,23,2,0,*?*?*?*?*?*?*?*?*?*?*?*?*?*?*?*?*?*?*?*?*?*?,5.0,2.7,87,102533,0,-0,302,0.0,-0.0,0.0,0,0,0,0,347,0.5,10,5,9999,99999,9,999999999,5.2,999,999,99
3003,2,23,3,0,*?*?*?*?*?*?*?*?*?*?*?*?*?*?*?*?*?*?*?*?*?*?,5.3,4.5,96,102533,0,-0,303,0.0,-0.0,0.0,0,0,0,0,340,0.0,10,5,9999,99999,9,999999999,0.1,999,999,99
3003,2,23,4,0,*?*?*?*?*?*?*?*?*?*?*?*?*?*?*?*?*?*?*?*?*?*?,5.4,5.0,98,102533,0,-0,304,0.0,-0.0,0.0,0,0,0,0,333,0.5,10,5,9999,99999,9,999999999,0.0,999,999,99
3003,2,23,5,0,*?*?*?*?*?*?*?*?*?*?*?*?*?*?*?*?*?*?*?*?*?*?,5.6,3.2,87,102533,0,-0,305,0.0,-0.0,0.0,0,0,0,0,327,0.5,10,5,9999,99999,9,999999999,0.0,999,999,99
3003,2,23,6,0,*?*?*?*?*?*?*?*?*?*?*?*?*?*?*?*?*?*?*?*?*?*?,5.4,3.2,87,102533,0,-0,304,0.0,-0.0,0.0,0,0,0,0,320,0.5,10,5,9999,99999,9,999999999,0.0,999,999,99
3003,2,23,7,0,*?*?*?*?*?*?*?*?*?*?*?*?*?*?*?*?*?*?*?*?*?*?,5.5,4.3,93,102533,41,1409,304,0.0,0.0,0.0,0,0,0,0,325,0.5,10,5,9999,99999,9,999999999,0.0,999,999,99
3003,2,23,8,0,*?*?*?*?*?*?*?*?*?*?*?*?*?*?*?*?*?*?*?*?*?*?,5.4,4.6,97,102533,227,1393,299,53.1,43.4,46.1,5884,3102,5451,978,330,0.5,9,5,9999,99999,9,999999999,0.0,999,999,99
3003,2,23,9,0,*?*?*?*?*?*?*?*?*?*?*?*?*?*?*?*?*?*?*?*?*?*?,5.8,5.8,100,102533,385,1395,301,107.1,51.6,92.9,11758,4573,10502,2489,335,0.5,9,5,9999,99999,9,999999999,0.1,999,999,99
3003,2,23,10,0,*?*?*?*?*?*?*?*?*?*?*?*?*?*?*?*?*?*?*?*?*?*?,6.6,6.6,100,102533,504,1397,305,147.6,54.4,128.0,16209,5120,14444,3599,340,3.1,9,5,9999,99999,9,999999999,0.1,999,999,99
3003,2,23,11,0,*?*?*?*?*?*?*?*?*?*?*?*?*?*?*?*?*?*?*?*?*?*?,7.6,7.1,99,102533,574,1396,313,98.8,0.0,98.8,11615,0,11652,4259,345,3.1,10,5,9999,99999,9,999999999,0.3,999,999,99
3003,2,23,12,0,*?*?*?*?*?*?*?*?*?*?*?*?*?*?*?*?*?*?*?*?*?*?,7.7,6.4,94,102533,592,1396,313,102.4,0.0,102.4,12041,0,12080,4439,350,3.1,10,5,9999,99999,9,999999999,0.6,999,999,99
3003,2,23,13,0,*?*?*?*?*?*?*?*?*?*?*?*?*?*?*?*?*?*?*?*?*?*?,7.6,5.0,85,102533,556,1395,313,95.4,0.0,95.4,11192,0,11227,4083,302,2.1,10,5,9999,99999,9,999999999,1.1,999,999,99
3003,2,23,14,0,*?*?*?*?*?*?*?*?*?*?*?*?*?*?*?*?*?*?*?*?*?*?,7.5,5.8,91,102533,469,1395,308,135.9,53.8,117.8,14922,4987,13305,3265,253,3.1,9,5,9999,99999,9,999999999,0.1,999,999,99
3003,2,23,15,0,*?*?*?*?*?*?*?*?*?*?*?*?*?*?*?*?*?*?*?*?*?*?,7.5,5.6,89,102533,337,1396,313,52.2,0.0,52.2,6087,0,6100,2077,205,2.1,10,5,9999,99999,9,999999999,0.0,999,999,99
3003,2,23,16,0,*?*?*?*?*?*?*?*?*?*?*?*?*?*?*?*?*?*?*?*?*?*?,7.6,6.4,94,102533,169,1400,309,33.0,36.3,28.6,3695,2233,3446,599,157,2.6,9,5,9999,99999,9,999999999,0.5,999,999,99
3003,2,23,17,0,*?*?*?*?*?*?*?*?*?*?*?*?*?*?*?*?*?*?*?*?*?*?,7.6,6.4,94,102533,0,-0,313,0.0,-0.0,0.0,0,0,0,0,108,2.1,10,5,9999,99999,9,999999999,0.4,999,999,99
3003,2,23,18,0,*?*?*?*?*?*?*?*?*?*?*?*?*?*?*?*?*?*?*?*?*?*?,6.4,5.1,93,102533,0,-0,308,0.0,-0.0,0.0,0,0,0,0,60,1.5,10,5,9999,99999,9,999999999,0.2,999,999,99
3003,2,23,19,0,*?*?*?*?*?*?*?*?*?*?*?*?*?*?*?*?*?*?*?*?*?*?,6.1,5.0,95,102533,0,-0,307,0.0,-0.0,0.0,0,0,0,0,60,2.1,10,5,9999,99999,9,999999999,0.8,999,999,99
3003,2,23,20,0,*?*?*?*?*?*?*?*?*?*?*?*?*?*?*?*?*?*?*?*?*?*?,6.1,5.1,95,102533,0,-0,307,0.0,-0.0,0.0,0,0,0,0,60,2.1,10,5,9999,99999,9,999999999,0.2,999,999,99
3003,2,23,21,0,*?*?*?*?*?*?*?*?*?*?*?*?*?*?*?*?*?*?*?*?*?*?,6.6,6.1,99,102533,0,-0,309,0.0,-0.0,0.0,0,0,0,0,60,1.0,10,5,9999,99999,9,999999999,0.0,999,999,99
3003,2,23,22,0,*?*?*?*?*?*?*?*?*?*?*?*?*?*?*?*?*?*?*?*?*?*?,6.1,6.1,100,102533,0,-0,306,0.0,-0.0,0.0,0,0,0,0,60,2.1,10,5,9999,99999,9,999999999,0.4,999,999,99
3003,2,23,23,0,*?*?*?*?*?*?*?*?*?*?*?*?*?*?*?*?*?*?*?*?*?*?,6.0,5.9,100,102533,0,-0,306,0.0,-0.0,0.0,0,0,0,0,60,1.5,10,5,9999,99999,9,999999999,0.4,999,999,99
3003,2,23,24,0,*?*?*?*?*?*?*?*?*?*?*?*?*?*?*?*?*?*?*?*?*?*?,5.0,1.0,78,102533,0,-0,302,0.0,-0.0,0.0,0,0,0,0,360,0.5,10,5,9999,99999,9,999999999,2.5,999,999,99
3003,2,24,1,0,*?*?*?*?*?*?*?*?*?*?*?*?*?*?*?*?*?*?*?*?*?*?,5.3,2.5,82,102933,0,-0,304,0.0,-0.0,0.0,0,0,0,0,55,0.5,10,5,9999,99999,9,999999999,0.1,999,999,99
3003,2,24,2,0,*?*?*?*?*?*?*?*?*?*?*?*?*?*?*?*?*?*?*?*?*?*?,4.5,0.6,76,102933,0,-0,300,0.0,-0.0,0.0,0,0,0,0,50,0.5,10,5,9999,99999,9,999999999,0.1,999,999,99
3003,2,24,3,0,*?*?*?*?*?*?*?*?*?*?*?*?*?*?*?*?*?*?*?*?*?*?,3.6,1.0,83,102933,0,-0,296,0.0,-0.0,0.0,0,0,0,0,45,0.0,10,5,9999,99999,9,999999999,0.1,999,999,99
3003,2,24,4,0,*?*?*?*?*?*?*?*?*?*?*?*?*?*?*?*?*?*?*?*?*?*?,4.1,0.8,79,102933,0,-0,299,0.0,-0.0,0.0,0,0,0,0,40,0.5,10,5,9999,99999,9,999999999,0.0,999,999,99
3003,2,24,5,0,*?*?*?*?*?*?*?*?*?*?*?*?*?*?*?*?*?*?*?*?*?*?,4.6,0.2,73,102933,0,-0,301,0.0,-0.0,0.0,0,0,0,0,35,0.5,10,5,9999,99999,9,999999999,0.2,999,999,99
3003,2,24,6,0,*?*?*?*?*?*?*?*?*?*?*?*?*?*?*?*?*?*?*?*?*?*?,4.7,0.6,74,102933,0,-0,301,0.0,-0.0,0.0,0,0,0,0,30,0.5,10,5,9999,99999,9,999999999,0.1,999,999,99
3003,2,24,7,0,*?*?*?*?*?*?*?*?*?*?*?*?*?*?*?*?*?*?*?*?*?*?,4.5,-0.4,70,102933,49,1409,301,0.0,0.0,0.0,0,0,0,0,85,0.5,10,5,9999,99999,9,999999999,0.0,999,999,99
3003,2,24,8,0,*?*?*?*?*?*?*?*?*?*?*?*?*?*?*?*?*?*?*?*?*?*?,4.3,-0.4,71,102933,235,1393,300,32.2,0.0,32.2,3767,0,3773,1251,140,0.5,10,5,9999,99999,9,999999999,0.0,999,999,99
3003,2,24,9,0,*?*?*?*?*?*?*?*?*?*?*?*?*?*?*?*?*?*?*?*?*?*?,5.2,0.4,71,102933,393,1394,303,63.3,0.0,63.3,7386,0,7405,2563,195,0.5,10,5,9999,99999,9,999999999,0.0,999,999,99
3003,2,24,10,0,*?*?*?*?*?*?*?*?*?*?*?*?*?*?*?*?*?*?*?*?*?*?,6.2,1.7,72,102933,512,1397,308,86.6,0.0,86.6,10145,0,10175,3651,250,3.1,10,5,9999,99999,9,999999999,0.3,999,999,99
3003,2,24,11,0,*?*?*?*?*?*?*?*?*?*?*?*?*?*?*?*?*?*?*?*?*?*?,7.0,2.3,72,102933,582,1395,311,100.5,0.0,100.5,11810,0,11848,4340,305,3.1,10,5,9999,99999,9,999999999,0.1,999,999,99
3003,2,24,12,0,*?*?*?*?*?*?*?*?*?*?*?*?*?*?*?*?*?*?*?*?*?*?,8.2,2.7,67,102933,600,1396,316,104.0,0.0,104.0,12236,0,12276,4521,360,3.1,10,5,9999,99999,9,999999999,0.1,999,999,99
3003,2,24,13,0,*?*?*?*?*?*?*?*?*?*?*?*?*?*?*?*?*?*?*?*?*?*?,7.9,1.7,65,102933,564,1395,315,96.9,0.0,96.9,11384,0,11420,4161,307,2.1,10,5,9999,99999,9,999999999,0.0,999,999,99
3003,2,24,14,0,*?*?*?*?*?*?*?*?*?*?*?*?*?*?*?*?*?*?*?*?*?*?,8.3,0.6,58,102933,477,1396,317,79.7,0.0,79.7,9332,0,9359,3323,253,3.1,10,5,9999,99999,9,999999999,0.0,999,999,99
3003,2,24,15,0,*?*?*?*?*?*?*?*?*?*?*?*?*?*?*?*?*?*?*?*?*?*?,7.9,0.4,59,102933,344,1394,315,53.6,0.0,53.6,6257,0,6272,2140,200,2.1,10,5,9999,99999,9,999999999,0.0,999,999,99
3003,2,24,16,0,*?*?*?*?*?*?*?*?*?*?*?*?*?*?*?*?*?*?*?*?*?*?,8.2,-0.4,54,102933,176,1398,317,20.4,0.0,20.4,2414,-0,2416,792,147,2.6,10,5,9999,99999,9,999999999,0.0,999,999,99
3003,2,24,17,0,*?*?*?*?*?*?*?*?*?*?*?*?*?*?*?*?*?*?*?*?*?*?,7.6,0.2,59,102933,0,-0,314,0.0,-0.0,0.0,0,0,0,0,93,2.1,10,5,9999,99999,9,999999999,0.5,999,999,99
3003,2,24,18,0,*?*?*?*?*?*?*?*?*?*?*?*?*?*?*?*?*?*?*?*?*?*?,6.3,-0.4,62,102933,0,-0,308,0.0,-0.0,0.0,0,0,0,0,40,1.5,10,5,9999,99999,9,999999999,1.0,999,999,99
3003,2,24,19,0,*?*?*?*?*?*?*?*?*?*?*?*?*?*?*?*?*?*?*?*?*?*?,6.2,-0.4,61,102933,0,-0,308,0.0,-0.0,0.0,0,0,0,0,38,2.1,10,5,9999,99999,9,999999999,0.0,999,999,99
3003,2,24,20,0,*?*?*?*?*?*?*?*?*?*?*?*?*?*?*?*?*?*?*?*?*?*?,5.7,-0.0,66,102933,0,-0,306,0.0,-0.0,0.0,0,0,0,0,37,2.1,10,5,9999,99999,9,999999999,0.0,999,999,99
3003,2,24,21,0,*?*?*?*?*?*?*?*?*?*?*?*?*?*?*?*?*?*?*?*?*?*?,5.3,0.8,73,102933,0,-0,304,0.0,-0.0,0.0,0,0,0,0,35,1.0,10,5,9999,99999,9,999999999,0.0,999,999,99
3003,2,24,22,0,*?*?*?*?*?*?*?*?*?*?*?*?*?*?*?*?*?*?*?*?*?*?,5.4,1.5,76,102933,0,-0,304,0.0,-0.0,0.0,0,0,0,0,33,2.1,10,5,9999,99999,9,999999999,0.0,999,999,99
3003,2,24,23,0,*?*?*?*?*?*?*?*?*?*?*?*?*?*?*?*?*?*?*?*?*?*?,6.1,1.3,71,102933,0,-0,307,0.0,-0.0,0.0,0,0,0,0,32,1.5,10,5,9999,99999,9,999999999,0.0,999,999,99
3003,2,24,24,0,*?*?*?*?*?*?*?*?*?*?*?*?*?*?*?*?*?*?*?*?*?*?,5.8,4.3,90,102933,0,-0,305,0.0,-0.0,0.0,0,0,0,0,60,0.5,10,5,9999,99999,9,999999999,0.0,999,999,99
3003,2,25,1,0,*?*?*?*?*?*?*?*?*?*?*?*?*?*?*?*?*?*?*?*?*?*?,7.0,5.9,100,103405,0,-0,310,0.0,-0.0,0.0,0,0,0,0,83,0.5,10,5,9999,99999,9,999999999,0.0,999,999,99
3003,2,25,2,0,*?*?*?*?*?*?*?*?*?*?*?*?*?*?*?*?*?*?*?*?*?*?,7.0,7.0,100,103405,0,-0,310,0.0,-0.0,0.0,0,0,0,0,137,0.5,10,5,9999,99999,9,999999999,0.4,999,999,99
3003,2,25,3,0,*?*?*?*?*?*?*?*?*?*?*?*?*?*?*?*?*?*?*?*?*?*?,6.8,6.9,100,103405,0,-0,309,0.0,-0.0,0.0,0,0,0,0,190,0.0,10,5,9999,99999,9,999999999,0.2,999,999,99
3003,2,25,4,0,*?*?*?*?*?*?*?*?*?*?*?*?*?*?*?*?*?*?*?*?*?*?,6.9,6.9,100,103405,0,-0,310,0.0,-0.0,0.0,0,0,0,0,243,0.5,10,5,9999,99999,9,999999999,0.1,999,999,99
3003,2,25,5,0,*?*?*?*?*?*?*?*?*?*?*?*?*?*?*?*?*?*?*?*?*?*?,6.9,7.0,100,103405,0,-0,310,0.0,-0.0,0.0,0,0,0,0,297,0.5,10,5,9999,99999,9,999999999,0.0,999,999,99
3003,2,25,6,0,*?*?*?*?*?*?*?*?*?*?*?*?*?*?*?*?*?*?*?*?*?*?,7.0,7.0,100,103405,0,-0,310,0.0,-0.0,0.0,0,0,0,0,350,0.5,10,5,9999,99999,9,999999999,0.0,999,999,99
3003,2,25,7,0,*?*?*?*?*?*?*?*?*?*?*?*?*?*?*?*?*?*?*?*?*?*?,7.3,7.3,100,103405,57,1406,311,0.0,0.0,0.0,0,0,0,0,293,0.5,10,5,9999,99999,9,999999999,1.2,999,999,99
3003,2,25,8,0,*?*?*?*?*?*?*?*?*?*?*?*?*?*?*?*?*?*?*?*?*?*?,7.0,7.0,100,103405,244,1398,306,58.7,44.7,50.9,6497,3274,6025,1084,237,0.5,9,5,9999,99999,9,999999999,1.3,999,999,99
3003,2,25,9,0,*?*?*?*?*?*?*?*?*?*?*?*?*?*?*?*?*?*?*?*?*?*?,7.1,7.1,100,103405,401,1393,311,64.9,0.0,64.9,7577,0,7596,2636,180,0.5,10,5,9999,99999,9,999999999,0.0,999,999,99
3003,2,25,10,0,*?*?*?*?*?*?*?*?*?*?*?*?*?*?*?*?*?*?*?*?*?*?,7.7,7.7,100,103405,520,1396,309,153.2,54.7,132.8,16830,5181,14993,3763,123,3.1,9,5,9999,99999,9,999999999,0.0,999,999,99
3003,2,25,11,0,*?*?*?*?*?*?*?*?*?*?*?*?*?*?*?*?*?*?*?*?*?*?,7.7,7.7,100,103405,590,1395,313,102.1,0.0,102.1,12005,0,12044,4422,67,3.1,10,5,9999,99999,9,999999999,0.0,999,999,99
3003,2,25,12,0,*?*?*?*?*?*?*?*?*?*?*?*?*?*?*?*?*?*?*?*?*?*?,8.1,8.0,100,103405,608,1395,315,105.6,0.0,105.6,12429,0,12470,4602,10,3.1,10,5,9999,99999,9,999999999,0.0,999,999,99
3003,2,25,13,0,*?*?*?*?*?*?*?*?*?*?*?*?*?*?*?*?*?*?*?*?*?*?,8.1,7.3,100,103405,572,1395,315,98.5,0.0,98.5,11572,0,11609,4240,13,2.1,10,5,9999,99999,9,999999999,0.0,999,999,99
3003,2,25,14,0,*?*?*?*?*?*?*?*?*?*?*?*?*?*?*?*?*?*?*?*?*?*?,7.7,6.7,100,103405,484,1394,313,81.3,0.0,81.3,9511,0,9538,3394,17,3.1,10,5,9999,99999,9,999999999,0.4,999,999,99
3003,2,25,15,0,*?*?*?*?*?*?*?*?*?*?*?*?*?*?*?*?*?*?*?*?*?*?,8.1,7.4,100,103405,352,1396,315,55.1,0.0,55.1,6430,0,6445,2204,20,2.1,10,5,9999,99999,9,999999999,0.0,999,999,99
3003,2,25,16,0,*?*?*?*?*?*?*?*?*?*?*?*?*?*?*?*?*?*?*?*?*?*?,8.2,6.6,100,103405,183,1396,316,21.8,0.0,21.8,2577,-0,2580,847,23,2.6,10,5,9999,99999,9,999999999,0.2,999,999,99
3003,2,25,17,0,*?*?*?*?*?*?*?*?*?*?*?*?*?*?*?*?*?*?*?*?*?*?,8.0,6.9,100,103405,0,-0,315,0.0,-0.0,0.0,0,0,0,0,27,2.1,10,5,9999,99999,9,999999999,0.0,999,999,99
3003,2,25,18,0,*?*?*?*?*?*?*?*?*?*?*?*?*?*?*?*?*?*?*?*?*?*?,7.3,7.3,100,103405,0,-0,311,0.0,-0.0,0.0,0,0,0,0,30,1.5,10,5,9999,99999,9,999999999,0.0,999,999,99
3003,2,25,19,0,*?*?*?*?*?*?*?*?*?*?*?*?*?*?*?*?*?*?*?*?*?*?,7.6,6.9,100,103405,0,-0,313,0.0,-0.0,0.0,0,0,0,0,32,2.1,10,5,9999,99999,9,999999999,0.0,999,999,99
3003,2,25,20,0,*?*?*?*?*?*?*?*?*?*?*?*?*?*?*?*?*?*?*?*?*?*?,7.8,6.6,100,103405,0,-0,314,0.0,-0.0,0.0,0,0,0,0,33,2.1,10,5,9999,99999,9,999999999,0.0,999,999,99
3003,2,25,21,0,*?*?*?*?*?*?*?*?*?*?*?*?*?*?*?*?*?*?*?*?*?*?,8.1,6.9,100,103405,0,-0,315,0.0,-0.0,0.0,0,0,0,0,35,1.0,10,5,9999,99999,9,999999999,0.0,999,999,99
3003,2,25,22,0,*?*?*?*?*?*?*?*?*?*?*?*?*?*?*?*?*?*?*?*?*?*?,7.3,6.6,100,103405,0,-0,312,0.0,-0.0,0.0,0,0,0,0,37,2.1,10,5,9999,99999,9,999999999,0.0,999,999,99
3003,2,25,23,0,*?*?*?*?*?*?*?*?*?*?*?*?*?*?*?*?*?*?*?*?*?*?,7.9,6.2,100,103405,0,-0,314,0.0,-0.0,0.0,0,0,0,0,38,1.5,10,5,9999,99999,9,999999999,0.0,999,999,99
3003,2,25,24,0,*?*?*?*?*?*?*?*?*?*?*?*?*?*?*?*?*?*?*?*?*?*?,6.8,3.8,98,103405,0,-0,310,0.0,-0.0,0.0,0,0,0,0,30,0.5,10,5,9999,99999,9,999999999,0.0,999,999,99
3003,2,26,1,0,*?*?*?*?*?*?*?*?*?*?*?*?*?*?*?*?*?*?*?*?*?*?,8.7,5.5,80,103825,0,-0,318,0.0,-0.0,0.0,0,0,0,0,40,2.6,10,5,9999,99999,9,999999999,0.0,999,999,99
3003,2,26,2,0,*?*?*?*?*?*?*?*?*?*?*?*?*?*?*?*?*?*?*?*?*?*?,8.9,5.1,77,103825,0,-0,319,0.0,-0.0,0.0,0,0,0,0,40,3.6,10,5,9999,99999,9,999999999,0.0,999,999,99
3003,2,26,3,0,*?*?*?*?*?*?*?*?*?*?*?*?*?*?*?*?*?*?*?*?*?*?,9.3,5.8,79,103825,0,-0,321,0.0,-0.0,0.0,0,0,0,0,40,3.6,10,5,9999,99999,9,999999999,0.0,999,999,99
3003,2,26,4,0,*?*?*?*?*?*?*?*?*?*?*?*?*?*?*?*?*?*?*?*?*?*?,9.9,6.4,79,103825,0,-0,323,0.0,-0.0,0.0,0,0,0,0,40,5.2,10,5,9999,99999,9,999999999,0.0,999,999,99
3003,2,26,5,0,*?*?*?*?*?*?*?*?*?*?*?*?*?*?*?*?*?*?*?*?*?*?,8.7,6.7,87,103825,0,-0,318,0.0,-0.0,0.0,0,0,0,0,40,3.6,10,5,9999,99999,9,999999999,0.0,999,999,99
3003,2,26,6,0,*?*?*?*?*?*?*?*?*?*?*?*?*?*?*?*?*?*?*?*?*?*?,9.5,6.9,84,103825,0,-0,321,0.0,-0.0,0.0,0,0,0,0,40,2.6,10,5,9999,99999,9,999999999,0.0,999,999,99
3003,2,26,7,0,*?*?*?*?*?*?*?*?*?*?*?*?*?*?*?*?*?*?*?*?*?*?,9.2,7.3,88,103825,65,1403,320,0.0,0.0,0.0,0,0,0,0,47,2.6,10,5,9999,99999,9,999999999,0.0,999,999,99
3003,2,26,8,0,*?*?*?*?*?*?*?*?*?*?*?*?*?*?*?*?*?*?*?*?*?*?,9.6,8.4,92,103825,252,1396,318,61.5,45.3,53.3,6798,3399,6285,1139,53,2.1,9,5,9999,99999,9,999999999,0.0,999,999,99
3003,2,26,9,0,*?*?*?*?*?*?*?*?*?*?*?*?*?*?*?*?*?*?*?*?*?*?,9.1,8.1,94,103825,410,1396,319,66.6,0.0,66.6,7771,0,7791,2711,60,3.1,10,5,9999,99999,9,999999999,0.0,999,999,99
3003,2,26,10,0,*?*?*?*?*?*?*?*?*?*?*?*?*?*?*?*?*?*?*?*?*?*?,11.3,9.3,88,103825,528,1395,326,156.1,54.8,135.3,17144,5210,15270,3847,67,3.6,9,5,9999,99999,9,999999999,0.0,999,999,99
3003,2,26,11,0,*?*?*?*?*?*?*?*?*?*?*?*?*?*?*?*?*?*?*?*?*?*?,11.9,8.1,78,103825,598,1394,332,103.7,0.0,103.7,12201,0,12241,4505,73,2.6,10,5,9999,99999,9,999999999,0.0,999,999,99
3003,2,26,12,0,*?*?*?*?*?*?*?*?*?*?*?*?*?*?*?*?*?*?*?*?*?*?,11.9,6.9,71,103825,616,1395,328,186.2,56.1,161.4,20468,5463,18207,4780,80,3.1,9,5,9999,99999,9,999999999,0.0,999,999,99
3003,2,26,13,0,*?*?*?*?*?*?*?*?*?*?*?*?*?*?*?*?*?*?*?*?*?*?,11.9,6.2,68,103825,579,1393,328,173.8,55.6,150.7,19099,5368,16997,4385,67,3.1,9,5,9999,99999,9,999999999,0.0,999,999,99
3003,2,26,14,0,*?*?*?*?*?*?*?*?*?*?*?*?*?*?*?*?*?*?*?*?*?*?,12.2,5.6,64,103825,492,1394,330,143.8,54.2,124.7,15794,5081,14075,3489,53,2.6,9,5,9999,99999,9,999999999,0.0,999,999,99
3003,2,26,15,0,*?*?*?*?*?*?*?*?*?*?*?*?*?*?*?*?*?*?*?*?*?*?,12.1,5.3,63,103825,359,1394,334,56.6,0.0,56.6,6602,0,6617,2268,40,3.1,10,5,9999,99999,9,999999999,0.0,999,999,99
3003,2,26,16,0,*?*?*?*?*?*?*?*?*?*?*?*?*?*?*?*?*?*?*?*?*?*?,12.0,5.3,63,103825,190,1395,333,23.2,0.0,23.2,2740,-0,2744,901,27,2.6,10,5,9999,99999,9,999999999,0.0,999,999,99
3003,2,26,17,0,*?*?*?*?*?*?*?*?*?*?*?*?*?*?*?*?*?*?*?*?*?*?,11.6,6.9,73,103825,0,-0,331,0.0,-0.0,0.0,0,0,0,0,13,2.6,10,5,9999,99999,9,999999999,0.0,999,999,99
3003,2,26,18,0,*?*?*?*?*?*?*?*?*?*?*?*?*?*?*?*?*?*?*?*?*?*?,11.7,7.1,73,103825,0,-0,332,0.0,-0.0,0.0,0,0,0,0,0,4.1,10,5,9999,99999,9,999999999,0.0,999,999,99
3003,2,26,19,0,*?*?*?*?*?*?*?*?*?*?*?*?*?*?*?*?*?*?*?*?*?*?,10.8,7.7,81,103825,0,-0,327,0.0,-0.0,0.0,0,0,0,0,43,3.6,10,5,9999,99999,9,999999999,0.0,999,999,99
3003,2,26,20,0,*?*?*?*?*?*?*?*?*?*?*?*?*?*?*?*?*?*?*?*?*?*?,10.5,8.9,90,103825,0,-0,326,0.0,-0.0,0.0,0,0,0,0,87,2.6,10,5,9999,99999,9,999999999,0.0,999,999,99
3003,2,26,21,0,*?*?*?*?*?*?*?*?*?*?*?*?*?*?*?*?*?*?*?*?*?*?,9.8,8.0,89,103825,0,-0,323,0.0,-0.0,0.0,0,0,0,0,130,2.1,10,5,9999,99999,9,999999999,0.0,999,999,99
3003,2,26,22,0,*?*?*?*?*?*?*?*?*?*?*?*?*?*?*?*?*?*?*?*?*?*?,9.3,8.8,97,103825,0,-0,320,0.0,-0.0,0.0,0,0,0,0,173,3.1,10,5,9999,99999,9,999999999,0.0,999,999,99
3003,2,26,23,0,*?*?*?*?*?*?*?*?*?*?*?*?*?*?*?*?*?*?*?*?*?*?,9.0,9.1,100,103825,0,-0,319,0.0,-0.0,0.0,0,0,0,0,217,2.6,10,5,9999,99999,9,999999999,0.6,999,999,99
3003,2,26,24,0,*?*?*?*?*?*?*?*?*?*?*?*?*?*?*?*?*?*?*?*?*?*?,8.5,5.9,84,103825,0,-0,317,0.0,-0.0,0.0,0,0,0,0,40,1.5,10,5,9999,99999,9,999999999,0.0,999,999,99
3003,2,27,1,0,*?*?*?*?*?*?*?*?*?*?*?*?*?*?*?*?*?*?*?*?*?*?,8.3,7.0,92,103789,0,-0,316,0.0,-0.0,0.0,0,0,0,0,260,4.6,10,5,9999,99999,9,999999999,0.0,999,999,99
3003,2,27,2,0,*?*?*?*?*?*?*?*?*?*?*?*?*?*?*?*?*?*?*?*?*?*?,7.8,6.1,89,103789,0,-0,314,0.0,-0.0,0.0,0,0,0,0,260,3.6,10,5,9999,99999,9,999999999,0.0,999,999,99
3003,2,27,3,0,*?*?*?*?*?*?*?*?*?*?*?*?*?*?*?*?*?*?*?*?*?*?,7.9,5.9,88,103789,0,-0,314,0.0,-0.0,0.0,0,0,0,0,260,3.1,10,5,9999,99999,9,999999999,0.0,999,999,99
3003,2,27,4,0,*?*?*?*?*?*?*?*?*?*?*?*?*?*?*?*?*?*?*?*?*?*?,7.9,5.9,87,103789,0,-0,314,0.0,-0.0,0.0,0,0,0,0,260,1.5,10,5,9999,99999,9,999999999,0.0,999,999,99
3003,2,27,5,0,*?*?*?*?*?*?*?*?*?*?*?*?*?*?*?*?*?*?*?*?*?*?,7.5,5.9,90,103789,0,-0,313,0.0,-0.0,0.0,0,0,0,0,260,2.6,10,5,9999,99999,9,999999999,0.0,999,999,99
3003,2,27,6,0,*?*?*?*?*?*?*?*?*?*?*?*?*?*?*?*?*?*?*?*?*?*?,7.2,5.6,89,103789,0,-0,311,0.0,-0.0,0.0,0,0,0,0,260,4.1,10,5,9999,99999,9,999999999,0.0,999,999,99
3003,2,27,7,0,*?*?*?*?*?*?*?*?*?*?*?*?*?*?*?*?*?*?*?*?*?*?,7.5,5.6,88,103789,73,1398,313,0.1,0.0,0.1,22,-0,22,6,247,2.1,10,5,9999,99999,9,999999999,0.0,999,999,99
3003,2,27,8,0,*?*?*?*?*?*?*?*?*?*?*?*?*?*?*?*?*?*?*?*?*?*?,7.8,6.2,90,103789,260,1395,314,37.0,0.0,37.0,4330,0,4337,1446,233,3.1,10,5,9999,99999,9,999999999,0.0,999,999,99
3003,2,27,9,0,*?*?*?*?*?*?*?*?*?*?*?*?*?*?*?*?*?*?*?*?*?*?,8.0,5.0,81,103789,418,1394,311,118.5,52.6,102.7,13004,4754,11605,2787,220,6.7,9,5,9999,99999,9,999999999,0.0,999,999,99
3003,2,27,10,0,*?*?*?*?*?*?*?*?*?*?*?*?*?*?*?*?*?*?*?*?*?*?,9.6,7.0,84,103789,536,1394,314,210.6,138.0,157.5,22950,13461,17901,3658,207,6.7,8,4,9999,99999,9,999999999,0.0,999,999,99
3003,2,27,11,0,*?*?*?*?*?*?*?*?*?*?*?*?*?*?*?*?*?*?*?*?*?*?,9.8,7.6,87,103789,606,1394,323,105.3,0.0,105.3,12398,0,12439,4589,193,6.7,10,5,9999,99999,9,999999999,0.0,999,999,99
3003,2,27,12,0,*?*?*?*?*?*?*?*?*?*?*?*?*?*?*?*?*?*?*?*?*?*?,9.9,7.0,82,103789,623,1393,319,189.0,56.2,163.8,20775,5483,18478,4870,180,8.8,9,5,9999,99999,9,999999999,0.0,999,999,99
3003,2,27,13,0,*?*?*?*?*?*?*?*?*?*?*?*?*?*?*?*?*?*?*?*?*?*?,9.9,8.3,89,103789,587,1393,316,233.9,139.9,175.0,25502,13919,19823,4144,180,8.8,8,4,9999,99999,9,999999999,0.0,999,999,99
3003,2,27,14,0,*?*?*?*?*?*?*?*?*?*?*?*?*?*?*?*?*?*?*?*?*?*?,10.2,8.8,91,103789,499,1392,317,194.1,136.5,145.2,21143,13080,16532,3328,180,7.2,8,4,9999,99999,9,999999999,0.0,999,999,99
3003,2,27,15,0,*?*?*?*?*?*?*?*?*?*?*?*?*?*?*?*?*?*?*?*?*?*?,10.4,9.8,96,103789,366,1392,318,133.7,128.1,100.0,14570,11161,11500,2200,180,6.7,8,4,9999,99999,9,999999999,0.0,999,999,99
3003,2,27,16,0,*?*?*?*?*?*?*?*?*?*?*?*?*?*?*?*?*?*?*?*?*?*?,10.1,9.1,93,103789,197,1393,313,67.1,169.4,43.1,7036,10616,5809,771,180,7.2,7,4,9999,99999,9,999999999,0.0,999,999,99
3003,2,27,17,0,*?*?*?*?*?*?*?*?*?*?*?*?*?*?*?*?*?*?*?*?*?*?,10.1,8.5,90,103789,3,1366,320,0.0,0.0,0.0,0,0,0,0,180,9.8,9,5,9999,99999,9,999999999,0.0,999,999,99
3003,2,27,18,0,*?*?*?*?*?*?*?*?*?*?*?*?*?*?*?*?*?*?*?*?*?*?,9.8,9.1,95,103789,0,-0,322,0.0,-0.0,0.0,0,0,0,0,180,6.7,10,5,9999,99999,9,999999999,0.0,999,999,99
3003,2,27,19,0,*?*?*?*?*?*?*?*?*?*?*?*?*?*?*?*?*?*?*?*?*?*?,9.1,8.3,94,103789,0,-0,319,0.0,-0.0,0.0,0,0,0,0,195,5.7,10,5,9999,99999,9,999999999,0.0,999,999,99
3003,2,27,20,0,*?*?*?*?*?*?*?*?*?*?*?*?*?*?*?*?*?*?*?*?*?*?,8.4,8.1,98,103789,0,-0,316,0.0,-0.0,0.0,0,0,0,0,210,7.2,10,5,9999,99999,9,999999999,0.0,999,999,99
3003,2,27,21,0,*?*?*?*?*?*?*?*?*?*?*?*?*?*?*?*?*?*?*?*?*?*?,7.9,7.9,100,103789,0,-0,314,0.0,-0.0,0.0,0,0,0,0,225,3.6,10,5,9999,99999,9,999999999,0.0,999,999,99
3003,2,27,22,0,*?*?*?*?*?*?*?*?*?*?*?*?*?*?*?*?*?*?*?*?*?*?,7.9,7.9,100,103789,0,-0,314,0.0,-0.0,0.0,0,0,0,0,240,8.8,10,5,9999,99999,9,999999999,0.0,999,999,99
3003,2,27,23,0,*?*?*?*?*?*?*?*?*?*?*?*?*?*?*?*?*?*?*?*?*?*?,8.5,8.3,98,103789,0,-0,317,0.0,-0.0,0.0,0,0,0,0,255,10.8,10,5,9999,99999,9,999999999,0.0,999,999,99
3003,2,27,24,0,*?*?*?*?*?*?*?*?*?*?*?*?*?*?*?*?*?*?*?*?*?*?,8.8,8.1,95,103789,0,-0,318,0.0,-0.0,0.0,0,0,0,0,260,4.6,10,5,9999,99999,9,999999999,0.0,999,999,99
3003,2,28,1,0,*?*?*?*?*?*?*?*?*?*?*?*?*?*?*?*?*?*?*?*?*?*?,9.3,6.6,82,103398,0,-0,321,0.0,-0.0,0.0,0,0,0,0,277,8.8,10,5,9999,99999,9,999999999,0.0,999,999,99
3003,2,28,2,0,*?*?*?*?*?*?*?*?*?*?*?*?*?*?*?*?*?*?*?*?*?*?,9.3,5.9,79,103398,0,-0,321,0.0,-0.0,0.0,0,0,0,0,283,8.2,10,5,9999,99999,9,999999999,0.0,999,999,99
3003,2,28,3,0,*?*?*?*?*?*?*?*?*?*?*?*?*?*?*?*?*?*?*?*?*?*?,9.4,6.2,80,103398,0,-0,321,0.0,-0.0,0.0,0,0,0,0,290,6.7,10,5,9999,99999,9,999999999,0.0,999,999,99
3003,2,28,4,0,*?*?*?*?*?*?*?*?*?*?*?*?*?*?*?*?*?*?*?*?*?*?,9.3,5.5,76,103398,0,-0,321,0.0,-0.0,0.0,0,0,0,0,297,5.7,10,5,9999,99999,9,999999999,0.0,999,999,99
3003,2,28,5,0,*?*?*?*?*?*?*?*?*?*?*?*?*?*?*?*?*?*?*?*?*?*?,9.2,5.3,76,103398,0,-0,320,0.0,-0.0,0.0,0,0,0,0,303,4.1,10,5,9999,99999,9,999999999,0.0,999,999,99
3003,2,28,6,0,*?*?*?*?*?*?*?*?*?*?*?*?*?*?*?*?*?*?*?*?*?*?,9.4,6.1,79,103398,0,-0,321,0.0,-0.0,0.0,0,0,0,0,310,4.1,10,5,9999,99999,9,999999999,0.0,999,999,99
3003,2,28,7,0,*?*?*?*?*?*?*?*?*?*?*?*?*?*?*?*?*?*?*?*?*?*?,9.0,5.9,80,103398,81,1394,319,1.8,0.0,1.8,237,-0,236,73,315,4.6,10,5,9999,99999,9,999999999,0.0,999,999,99
3003,2,28,8,0,*?*?*?*?*?*?*?*?*?*?*?*?*?*?*?*?*?*?*?*?*?*?,8.6,5.5,80,103398,268,1393,313,67.2,46.5,58.3,7418,3585,6848,1249,320,6.7,9,5,9999,99999,9,999999999,0.0,999,999,99
3003,2,28,9,0,*?*?*?*?*?*?*?*?*?*?*?*?*?*?*?*?*?*?*?*?*?*?,9.9,5.9,75,103398,426,1393,315,160.8,132.5,120.3,17517,12141,13767,2693,325,7.7,8,4,9999,99999,9,999999999,0.0,999,999,99
3003,2,28,10,0,*?*?*?*?*?*?*?*?*?*?*?*?*?*?*?*?*?*?*?*?*?*?,11.1,7.6,77,103398,544,1393,325,161.8,55.1,140.3,17776,5264,15828,4017,330,8.8,9,5,9999,99999,9,999999999,0.0,999,999,99
3003,2,28,11,0,*?*?*?*?*?*?*?*?*?*?*?*?*?*?*?*?*?*?*?*?*?*?,11.3,6.7,73,103398,614,1393,326,185.8,56.1,161.1,20427,5460,18170,4767,335,14.9,9,5,9999,99999,9,999999999,0.0,999,999,99
3003,2,28,12,0,*?*?*?*?*?*?*?*?*?*?*?*?*?*?*?*?*?*?*?*?*?*?,11.8,6.1,67,103398,631,1392,328,191.8,56.3,166.3,21084,5502,18750,4960,340,16.0,9,5,9999,99999,9,999999999,0.0,999,999,99
3003,2,28,13,0,*?*?*?*?*?*?*?*?*?*?*?*?*?*?*?*?*?*?*?*?*?*?,11.7,5.0,62,103398,595,1393,327,179.2,55.8,155.4,19701,5412,17529,4556,337,15.5,9,5,9999,99999,9,999999999,0.0,999,999,99
3003,2,28,14,0,*?*?*?*?*?*?*?*?*?*?*?*?*?*?*?*?*?*?*?*?*?*?,12.0,4.5,59,103398,507,1393,329,149.1,54.5,129.3,16377,5139,14591,3641,333,12.9,9,5,9999,99999,9,999999999,0.0,999,999,99
3003,2,28,15,0,*?*?*?*?*?*?*?*?*?*?*?*?*?*?*?*?*?*?*?*?*?*?,12.1,4.5,59,103398,374,1394,329,103.4,51.3,89.7,11351,4511,10140,2394,330,9.8,9,5,9999,99999,9,999999999,0.0,999,999,99
3003,2,28,16,0,*?*?*?*?*?*?*?*?*?*?*?*?*?*?*?*?*?*?*?*?*?*?,11.9,4.5,59,103398,204,1392,328,45.3,41.1,39.3,5037,2796,4676,830,327,10.3,9,5,9999,99999,9,999999999,0.0,999,999,99
3003,2,28,17,0,*?*?*?*?*?*?*?*?*?*?*?*?*?*?*?*?*?*?*?*?*?*?,11.6,3.8,58,103398,10,1387,332,0.0,0.0,0.0,0,0,0,0,323,7.7,10,5,9999,99999,9,999999999,0.0,999,999,99
3003,2,28,18,0,*?*?*?*?*?*?*?*?*?*?*?*?*?*?*?*?*?*?*?*?*?*?,11.2,3.8,60,103398,0,-0,330,0.0,-0.0,0.0,0,0,0,0,320,8.8,10,5,9999,99999,9,999999999,0.0,999,999,99
3003,2,28,19,0,*?*?*?*?*?*?*?*?*?*?*?*?*?*?*?*?*?*?*?*?*?*?,10.3,3.8,63,103398,0,-0,326,0.0,-0.0,0.0,0,0,0,0,307,5.2,10,5,9999,99999,9,999999999,0.0,999,999,99
3003,2,28,20,0,*?*?*?*?*?*?*?*?*?*?*?*?*?*?*?*?*?*?*?*?*?*?,9.9,3.0,62,103398,0,-0,324,0.0,-0.0,0.0,0,0,0,0,293,6.2,10,5,9999,99999,9,999999999,0.0,999,999,99
3003,2,28,21,0,*?*?*?*?*?*?*?*?*?*?*?*?*?*?*?*?*?*?*?*?*?*?,10.0,3.9,65,103398,0,-0,324,0.0,-0.0,0.0,0,0,0,0,280,6.2,10,5,9999,99999,9,999999999,0.0,999,999,99
3003,2,28,22,0,*?*?*?*?*?*?*?*?*?*?*?*?*?*?*?*?*?*?*?*?*?*?,10.9,4.1,62,103398,0,-0,328,0.0,-0.0,0.0,0,0,0,0,267,10.3,10,5,9999,99999,9,999999999,0.0,999,999,99
3003,2,28,23,0,*?*?*?*?*?*?*?*?*?*?*?*?*?*?*?*?*?*?*?*?*?*?,10.8,3.9,61,103398,0,-0,328,0.0,-0.0,0.0,0,0,0,0,253,10.3,10,5,9999,99999,9,999999999,0.0,999,999,99
3003,2,28,24,0,*?*?*?*?*?*?*?*?*?*?*?*?*?*?*?*?*?*?*?*?*?*?,9.2,7.4,88,103398,0,-0,320,0.0,-0.0,0.0,0,0,0,0,270,10.3,10,5,9999,99999,9,999999999,0.0,999,999,99
3003,3,1,1,0,*?*?*?*?*?*?*?*?*?*?*?*?*?*?*?*?*?*?*?*?*?*?,10.8,6.2,73,100010,0,-0,328,0.0,-0.0,0.0,0,0,0,0,242,11.3,10,5,9999,99999,9,999999999,0.9,999,999,99
3003,3,1,2,0,*?*?*?*?*?*?*?*?*?*?*?*?*?*?*?*?*?*?*?*?*?*?,10.8,7.1,78,100010,0,-0,327,0.0,-0.0,0.0,0,0,0,0,243,8.2,10,5,9999,99999,9,999999999,0.7,999,999,99
3003,3,1,3,0,*?*?*?*?*?*?*?*?*?*?*?*?*?*?*?*?*?*?*?*?*?*?,11.4,6.9,74,100010,0,-0,330,0.0,-0.0,0.0,0,0,0,0,245,7.7,10,5,9999,99999,9,999999999,0.0,999,999,99
3003,3,1,4,0,*?*?*?*?*?*?*?*?*?*?*?*?*?*?*?*?*?*?*?*?*?*?,11.8,6.4,70,100010,0,-0,332,0.0,-0.0,0.0,0,0,0,0,247,14.9,10,5,9999,99999,9,999999999,0.0,999,999,99
3003,3,1,5,0,*?*?*?*?*?*?*?*?*?*?*?*?*?*?*?*?*?*?*?*?*?*?,11.9,7.4,74,100010,0,-0,332,0.0,-0.0,0.0,0,0,0,0,248,12.4,10,5,9999,99999,9,999999999,0.0,999,999,99
3003,3,1,6,0,*?*?*?*?*?*?*?*?*?*?*?*?*?*?*?*?*?*?*?*?*?*?,11.7,7.7,76,100010,0,-0,331,0.0,-0.0,0.0,0,0,0,0,250,9.8,10,5,9999,99999,9,999999999,0.0,999,999,99
3003,3,1,7,0,*?*?*?*?*?*?*?*?*?*?*?*?*?*?*?*?*?*?*?*?*?*?,12.0,8.1,77,100010,89,1389,302,11.7,122.8,3.8,1286,7277,675,143,233,7.2,2,1,9999,99999,9,999999999,0.0,999,999,99
3003,3,1,8,0,*?*?*?*?*?*?*?*?*?*?*?*?*?*?*?*?*?*?*?*?*?*?,12.3,8.3,76,100010,276,1391,299,139.1,485.7,42.7,14454,37350,6566,795,217,9.8,1,0,9999,99999,9,999999999,0.0,999,999,99
3003,3,1,9,0,*?*?*?*?*?*?*?*?*?*?*?*?*?*?*?*?*?*?*?*?*?*?,13.6,9.1,74,100010,434,1392,318,238.9,450.4,98.4,25150,40284,12703,1836,200,9.8,4,2,9999,99999,9,999999999,0.0,999,999,99
3003,3,1,10,0,*?*?*?*?*?*?*?*?*?*?*?*?*?*?*?*?*?*?*?*?*?*?,14.8,9.7,71,100010,552,1392,320,323.0,518.9,117.3,34423,49723,15081,2259,183,11.8,3,2,9999,99999,9,999999999,0.0,999,999,99
3003,3,1,11,0,*?*?*?*?*?*?*?*?*?*?*?*?*?*?*?*?*?*?*?*?*?*?,16.3,9.7,64,100010,622,1392,320,374.4,580.8,114.9,38907,56026,15986,2306,167,10.8,1,0,9999,99999,9,999999999,0.0,999,999,99
3003,3,1,12,0,*?*?*?*?*?*?*?*?*?*?*?*?*?*?*?*?*?*?*?*?*?*?,16.5,8.9,61,100010,639,1392,334,360.2,412.0,171.1,37629,40579,20816,3522,150,11.3,5,3,9999,99999,9,999999999,0.0,999,999,99
3003,3,1,13,0,*?*?*?*?*?*?*?*?*?*?*?*?*?*?*?*?*?*?*?*?*?*?,16.5,8.4,59,100010,603,1393,330,349.9,475.4,144.1,36913,46366,18010,2875,163,16.5,4,2,9999,99999,9,999999999,0.0,999,999,99
3003,3,1,14,0,*?*?*?*?*?*?*?*?*?*?*?*?*?*?*?*?*?*?*?*?*?*?,16.6,9.2,62,100010,514,1391,320,301.2,564.9,92.5,31223,52525,13196,1777,177,12.4,1,0,9999,99999,9,999999999,0.0,999,999,99
3003,3,1,15,0,*?*?*?*?*?*?*?*?*?*?*?*?*?*?*?*?*?*?*?*?*?*?,16.4,8.1,58,100010,381,1392,312,210.4,538.3,63.1,21832,46271,9388,1183,190,13.4,0,0,9999,99999,9,999999999,0.0,999,999,99
3003,3,1,16,0,*?*?*?*?*?*?*?*?*?*?*?*?*?*?*?*?*?*?*?*?*?*?,16.3,9.2,62,100010,211,1390,326,93.8,393.5,34.0,9699,26994,5266,626,203,14.4,3,2,9999,99999,9,999999999,0.0,999,999,99
3003,3,1,17,0,*?*?*?*?*?*?*?*?*?*?*?*?*?*?*?*?*?*?*?*?*?*?,16.1,10.3,68,100010,17,1390,331,0.0,0.0,0.0,0,0,0,0,217,15.5,4,2,9999,99999,9,999999999,0.0,999,999,99
3003,3,1,18,0,*?*?*?*?*?*?*?*?*?*?*?*?*?*?*?*?*?*?*?*?*?*?,14.6,11.0,79,100010,0,-0,344,0.0,-0.0,0.0,0,0,0,0,230,12.9,10,5,9999,99999,9,999999999,0.0,999,999,99
3003,3,1,19,0,*?*?*?*?*?*?*?*?*?*?*?*?*?*?*?*?*?*?*?*?*?*?,14.1,11.5,84,100010,0,-0,342,0.0,-0.0,0.0,0,0,0,0,220,11.8,10,5,9999,99999,9,999999999,0.0,999,999,99
3003,3,1,20,0,*?*?*?*?*?*?*?*?*?*?*?*?*?*?*?*?*?*?*?*?*?*?,13.6,11.1,85,100010,0,-0,340,0.0,-0.0,0.0,0,0,0,0,210,11.8,10,5,9999,99999,9,999999999,0.0,999,999,99
3003,3,1,21,0,*?*?*?*?*?*?*?*?*?*?*?*?*?*?*?*?*?*?*?*?*?*?,12.8,10.3,85,100010,0,-0,336,0.0,-0.0,0.0,0,0,0,0,200,9.8,10,5,9999,99999,9,999999999,0.0,999,999,99
3003,3,1,22,0,*?*?*?*?*?*?*?*?*?*?*?*?*?*?*?*?*?*?*?*?*?*?,12.7,11.1,89,100010,0,-0,335,0.0,-0.0,0.0,0,0,0,0,190,9.8,10,5,9999,99999,9,999999999,0.0,999,999,99
3003,3,1,23,0,*?*?*?*?*?*?*?*?*?*?*?*?*?*?*?*?*?*?*?*?*?*?,12.8,11.0,88,100010,0,-0,336,0.0,-0.0,0.0,0,0,0,0,180,12.9,10,5,9999,99999,9,999999999,0.0,999,999,99
3003,3,1,24,0,*?*?*?*?*?*?*?*?*?*?*?*?*?*?*?*?*?*?*?*?*?*?,10.8,5.1,67,100010,0,-0,328,0.0,-0.0,0.0,0,0,0,0,240,10.8,10,5,9999,99999,9,999999999,0.0,999,999,99
3003,3,2,1,0,*?*?*?*?*?*?*?*?*?*?*?*?*?*?*?*?*?*?*?*?*?*?,12.7,9.9,83,98605.4,0,-0,336,0.0,-0.0,0.0,0,0,0,0,178,10.8,10,5,9999,99999,9,999999999,0.0,999,999,99
3003,3,2,2,0,*?*?*?*?*?*?*?*?*?*?*?*?*?*?*?*?*?*?*?*?*?*?,12.4,9.4,81,98605.4,0,-0,334,0.0,-0.0,0.0,0,0,0,0,187,12.4,10,5,9999,99999,9,999999999,0.0,999,999,99
3003,3,2,3,0,*?*?*?*?*?*?*?*?*?*?*?*?*?*?*?*?*?*?*?*?*?*?,12.3,9.3,81,98605.4,0,-0,334,0.0,-0.0,0.0,0,0,0,0,195,8.2,10,5,9999,99999,9,999999999,0.0,999,999,99
3003,3,2,4,0,*?*?*?*?*?*?*?*?*?*?*?*?*?*?*?*?*?*?*?*?*?*?,12.5,9.4,81,98605.4,0,-0,335,0.0,-0.0,0.0,0,0,0,0,203,7.7,10,5,9999,99999,9,999999999,0.0,999,999,99
3003,3,2,5,0,*?*?*?*?*?*?*?*?*?*?*?*?*?*?*?*?*?*?*?*?*?*?,12.2,9.6,83,98605.4,0,-0,333,0.0,-0.0,0.0,0,0,0,0,212,10.3,10,5,9999,99999,9,999999999,0.0,999,999,99
3003,3,2,6,0,*?*?*?*?*?*?*?*?*?*?*?*?*?*?*?*?*?*?*?*?*?*?,11.9,9.8,87,98605.4,0,-0,332,0.0,-0.0,0.0,0,0,0,0,220,6.7,10,5,9999,99999,9,999999999,0.0,999,999,99
3003,3,2,7,0,*?*?*?*?*?*?*?*?*?*?*?*?*?*?*?*?*?*?*?*?*?*?,12.3,10.3,87,98605.4,98,1398,334,5.1,0.0,5.1,637,-0,636,204,210,12.4,10,5,9999,99999,9,999999999,0.0,999,999,99
3003,3,2,8,0,*?*?*?*?*?*?*?*?*?*?*?*?*?*?*?*?*?*?*?*?*?*?,12.7,9.4,80,98605.4,285,1393,336,42.0,0.0,42.0,4905,0,4914,1649,200,11.3,10,5,9999,99999,9,999999999,0.0,999,999,99
3003,3,2,9,0,*?*?*?*?*?*?*?*?*?*?*?*?*?*?*?*?*?*?*?*?*?*?,13.3,8.9,75,98605.4,442,1390,339,73.2,0.0,73.2,8553,0,8576,3013,190,13.9,10,5,9999,99999,9,999999999,0.0,999,999,99
3003,3,2,10,0,*?*?*?*?*?*?*?*?*?*?*?*?*?*?*?*?*?*?*?*?*?*?,14.3,9.6,73,98605.4,560,1391,343,96.5,0.0,96.5,11328,0,11363,4137,180,11.8,10,5,9999,99999,9,999999999,0.0,999,999,99
3003,3,2,11,0,*?*?*?*?*?*?*?*?*?*?*?*?*?*?*?*?*?*?*?*?*?*?,15.2,7.9,61,98605.4,630,1392,348,110.3,0.0,110.3,12993,0,13037,4843,170,14.4,10,5,9999,99999,9,999999999,0.0,999,999,99
3003,3,2,12,0,*?*?*?*?*?*?*?*?*?*?*?*?*?*?*?*?*?*?*?*?*?*?,14.8,7.9,63,98605.4,647,1392,346,113.6,0.0,113.6,13401,0,13448,5019,160,17.0,10,5,9999,99999,9,999999999,0.0,999,999,99
3003,3,2,13,0,*?*?*?*?*?*?*?*?*?*?*?*?*?*?*?*?*?*?*?*?*?*?,15.3,8.0,61,98605.4,610,1391,348,106.3,0.0,106.3,12517,0,12558,4638,157,12.9,10,5,9999,99999,9,999999999,0.0,999,999,99
3003,3,2,14,0,*?*?*?*?*?*?*?*?*?*?*?*?*?*?*?*?*?*?*?*?*?*?,15.2,7.7,60,98605.4,522,1392,348,88.9,0.0,88.9,10420,0,10451,3762,153,14.9,10,5,9999,99999,9,999999999,0.0,999,999,99
3003,3,2,15,0,*?*?*?*?*?*?*?*?*?*?*?*?*?*?*?*?*?*?*?*?*?*?,15.1,6.9,58,98605.4,388,1391,348,62.5,0.0,62.5,7292,0,7310,2527,150,11.8,10,5,9999,99999,9,999999999,0.0,999,999,99
3003,3,2,16,0,*?*?*?*?*?*?*?*?*?*?*?*?*?*?*?*?*?*?*?*?*?*?,15.2,6.6,56,98605.4,218,1389,348,28.9,0.0,28.9,3395,0,3400,1123,147,11.3,10,5,9999,99999,9,999999999,0.0,999,999,99
3003,3,2,17,0,*?*?*?*?*?*?*?*?*?*?*?*?*?*?*?*?*?*?*?*?*?*?,14.8,7.7,62,98605.4,24,1391,346,0.0,0.0,0.0,0,0,0,0,143,13.4,10,5,9999,99999,9,999999999,0.0,999,999,99
3003,3,2,18,0,*?*?*?*?*?*?*?*?*?*?*?*?*?*?*?*?*?*?*?*?*?*?,13.7,7.6,66,98605.4,0,-0,341,0.0,-0.0,0.0,0,0,0,0,140,12.9,10,5,9999,99999,9,999999999,0.0,999,999,99
3003,3,2,19,0,*?*?*?*?*?*?*?*?*?*?*?*?*?*?*?*?*?*?*?*?*?*?,13.5,8.9,73,98605.4,0,-0,340,0.0,-0.0,0.0,0,0,0,0,143,15.5,10,5,9999,99999,9,999999999,0.0,999,999,99
3003,3,2,20,0,*?*?*?*?*?*?*?*?*?*?*?*?*?*?*?*?*?*?*?*?*?*?,14.0,8.8,71,98605.4,0,-0,342,0.0,-0.0,0.0,0,0,0,0,147,15.5,10,5,9999,99999,9,999999999,0.0,999,999,99
3003,3,2,21,0,*?*?*?*?*?*?*?*?*?*?*?*?*?*?*?*?*?*?*?*?*?*?,13.4,8.8,73,98605.4,0,-0,339,0.0,-0.0,0.0,0,0,0,0,150,10.3,10,5,9999,99999,9,999999999,0.0,999,999,99
3003,3,2,22,0,*?*?*?*?*?*?*?*?*?*?*?*?*?*?*?*?*?*?*?*?*?*?,13.4,9.3,76,98605.4,0,-0,339,0.0,-0.0,0.0,0,0,0,0,153,10.8,10,5,9999,99999,9,999999999,0.0,999,999,99
3003,3,2,23,0,*?*?*?*?*?*?*?*?*?*?*?*?*?*?*?*?*?*?*?*?*?*?,12.6,9.4,80,98605.4,0,-0,335,0.0,-0.0,0.0,0,0,0,0,157,10.3,10,5,9999,99999,9,999999999,0.0,999,999,99
3003,3,2,24,0,*?*?*?*?*?*?*?*?*?*?*?*?*?*?*?*?*?*?*?*?*?*?,12.9,10.4,84,98605.4,0,-0,336,0.0,-0.0,0.0,0,0,0,0,170,10.8,10,5,9999,99999,9,999999999,0.0,999,999,99
3003,3,3,1,0,*?*?*?*?*?*?*?*?*?*?*?*?*?*?*?*?*?*?*?*?*?*?,11.1,8.1,81,98381.7,0,-0,329,0.0,-0.0,0.0,0,0,0,0,175,10.8,10,5,9999,99999,9,999999999,0.0,999,999,99
3003,3,3,2,0,*?*?*?*?*?*?*?*?*?*?*?*?*?*?*?*?*?*?*?*?*?*?,10.7,7.4,79,98381.7,0,-0,327,0.0,-0.0,0.0,0,0,0,0,190,12.4,10,5,9999,99999,9,999999999,0.0,999,999,99
3003,3,3,3,0,*?*?*?*?*?*?*?*?*?*?*?*?*?*?*?*?*?*?*?*?*?*?,10.5,7.4,80,98381.7,0,-0,326,0.0,-0.0,0.0,0,0,0,0,205,8.2,10,5,9999,99999,9,999999999,0.0,999,999,99
3003,3,3,4,0,*?*?*?*?*?*?*?*?*?*?*?*?*?*?*?*?*?*?*?*?*?*?,10.5,7.6,81,98381.7,0,-0,326,0.0,-0.0,0.0,0,0,0,0,220,7.7,10,5,9999,99999,9,999999999,0.0,999,999,99
3003,3,3,5,0,*?*?*?*?*?*?*?*?*?*?*?*?*?*?*?*?*?*?*?*?*?*?,10.2,7.6,82,98381.7,0,-0,324,0.0,-0.0,0.0,0,0,0,0,235,10.3,10,5,9999,99999,9,999999999,0.0,999,999,99
3003,3,3,6,0,*?*?*?*?*?*?*?*?*?*?*?*?*?*?*?*?*?*?*?*?*?*?,10.1,7.1,81,98381.7,0,-0,324,0.0,-0.0,0.0,0,0,0,0,250,6.7,10,5,9999,99999,9,999999999,0.0,999,999,99
3003,3,3,7,0,*?*?*?*?*?*?*?*?*?*?*?*?*?*?*?*?*?*?*?*?*?*?,10.1,7.0,80,98381.7,106,1392,320,11.7,20.4,10.1,1357,993,1278,209,255,12.4,9,5,9999,99999,9,999999999,0.0,999,999,99
3003,3,3,8,0,*?*?*?*?*?*?*?*?*?*?*?*?*?*?*?*?*?*?*?*?*?*?,10.8,6.4,73,98381.7,293,1391,323,75.9,47.9,65.8,8328,3936,7458,1711,260,11.3,9,5,9999,99999,9,999999999,0.0,999,999,99
3003,3,3,9,0,*?*?*?*?*?*?*?*?*?*?*?*?*?*?*?*?*?*?*?*?*?*?,11.5,6.4,70,98381.7,451,1392,326,130.1,53.4,112.8,14279,4916,12735,3102,265,13.9,9,5,9999,99999,9,999999999,0.0,999,999,99
3003,3,3,10,0,*?*?*?*?*?*?*?*?*?*?*?*?*?*?*?*?*?*?*?*?*?*?,11.5,6.7,71,98381.7,568,1390,326,170.5,55.5,147.8,18733,5341,16673,4280,270,11.8,9,5,9999,99999,9,999999999,0.0,999,999,99
3003,3,3,11,0,*?*?*?*?*?*?*?*?*?*?*?*?*?*?*?*?*?*?*?*?*?*?,12.0,7.0,70,98381.7,638,1391,333,111.9,0.0,111.9,13192,0,13238,4928,275,14.4,10,5,9999,99999,9,999999999,0.0,999,999,99
3003,3,3,12,0,*?*?*?*?*?*?*?*?*?*?*?*?*?*?*?*?*?*?*?*?*?*?,12.5,7.6,71,98381.7,655,1391,335,115.2,0.0,115.2,13597,0,13644,5104,280,17.0,10,5,9999,99999,9,999999999,0.0,999,999,99
3003,3,3,13,0,*?*?*?*?*?*?*?*?*?*?*?*?*?*?*?*?*?*?*?*?*?*?,12.5,7.6,71,98381.7,618,1391,335,107.9,0.0,107.9,12707,0,12750,4720,238,12.9,10,5,9999,99999,9,999999999,0.0,999,999,99
3003,3,3,14,0,*?*?*?*?*?*?*?*?*?*?*?*?*?*?*?*?*?*?*?*?*?*?,12.7,8.0,72,98381.7,529,1390,332,157.1,54.9,136.2,17252,5220,15365,3874,197,14.9,9,5,9999,99999,9,999999999,0.0,999,999,99
3003,3,3,15,0,*?*?*?*?*?*?*?*?*?*?*?*?*?*?*?*?*?*?*?*?*?*?,12.6,7.9,71,98381.7,396,1393,332,111.1,52.0,96.3,12196,4641,10889,2593,155,11.8,9,5,9999,99999,9,999999999,0.0,999,999,99
3003,3,3,16,0,*?*?*?*?*?*?*?*?*?*?*?*?*?*?*?*?*?*?*?*?*?*?,12.5,7.4,70,98381.7,226,1394,335,30.4,0.0,30.4,3560,0,3565,1180,113,11.3,10,5,9999,99999,9,999999999,0.0,999,999,99
3003,3,3,17,0,*?*?*?*?*?*?*?*?*?*?*?*?*?*?*?*?*?*?*?*?*?*?,12.3,7.9,73,98381.7,31,1391,334,0.0,0.0,0.0,0,0,0,0,72,13.4,10,5,9999,99999,9,999999999,0.0,999,999,99
3003,3,3,18,0,*?*?*?*?*?*?*?*?*?*?*?*?*?*?*?*?*?*?*?*?*?*?,11.7,7.9,76,98381.7,0,-0,331,0.0,-0.0,0.0,0,0,0,0,30,12.9,10,5,9999,99999,9,999999999,0.0,999,999,99
3003,3,3,19,0,*?*?*?*?*?*?*?*?*?*?*?*?*?*?*?*?*?*?*?*?*?*?,11.9,7.4,73,98381.7,0,-0,332,0.0,-0.0,0.0,0,0,0,0,58,15.5,10,5,9999,99999,9,999999999,0.0,999,999,99
3003,3,3,20,0,*?*?*?*?*?*?*?*?*?*?*?*?*?*?*?*?*?*?*?*?*?*?,10.6,7.6,80,98381.7,0,-0,326,0.0,-0.0,0.0,0,0,0,0,87,15.5,10,5,9999,99999,9,999999999,0.0,999,999,99
3003,3,3,21,0,*?*?*?*?*?*?*?*?*?*?*?*?*?*?*?*?*?*?*?*?*?*?,11.0,7.3,76,98381.7,0,-0,328,0.0,-0.0,0.0,0,0,0,0,115,10.3,10,5,9999,99999,9,999999999,0.0,999,999,99
3003,3,3,22,0,*?*?*?*?*?*?*?*?*?*?*?*?*?*?*?*?*?*?*?*?*?*?,10.8,7.7,80,98381.7,0,-0,327,0.0,-0.0,0.0,0,0,0,0,143,10.8,10,5,9999,99999,9,999999999,0.0,999,999,99
3003,3,3,23,0,*?*?*?*?*?*?*?*?*?*?*?*?*?*?*?*?*?*?*?*?*?*?,10.4,7.9,83,98381.7,0,-0,325,0.0,-0.0,0.0,0,0,0,0,172,10.3,10,5,9999,99999,9,999999999,0.0,999,999,99
3003,3,3,24,0,*?*?*?*?*?*?*?*?*?*?*?*?*?*?*?*?*?*?*?*?*?*?,11.9,8.8,80,98381.7,0,-0,332,0.0,-0.0,0.0,0,0,0,0,160,10.8,10,5,9999,99999,9,999999999,0.0,999,999,99
3003,3,4,1,0,*?*?*?*?*?*?*?*?*?*?*?*?*?*?*?*?*?*?*?*?*?*?,8.4,5.6,83,99869.2,0,-0,317,0.0,-0.0,0.0,0,0,0,0,198,10.8,10,5,9999,99999,9,999999999,0.0,999,999,99
3003,3,4,2,0,*?*?*?*?*?*?*?*?*?*?*?*?*?*?*?*?*?*?*?*?*?*?,7.6,4.5,81,99869.2,0,-0,313,0.0,-0.0,0.0,0,0,0,0,197,12.4,10,5,9999,99999,9,999999999,0.0,999,999,99
3003,3,4,3,0,*?*?*?*?*?*?*?*?*?*?*?*?*?*?*?*?*?*?*?*?*?*?,6.9,3.2,78,99869.2,0,-0,310,0.0,-0.0,0.0,0,0,0,0,195,8.2,10,5,9999,99999,9,999999999,0.0,999,999,99
3003,3,4,4,0,*?*?*?*?*?*?*?*?*?*?*?*?*?*?*?*?*?*?*?*?*?*?,7.0,2.1,72,99869.2,0,-0,311,0.0,-0.0,0.0,0,0,0,0,193,7.7,10,5,9999,99999,9,999999999,0.0,999,999,99
3003,3,4,5,0,*?*?*?*?*?*?*?*?*?*?*?*?*?*?*?*?*?*?*?*?*?*?,7.2,1.7,69,99869.2,0,-0,312,0.0,-0.0,0.0,0,0,0,0,192,10.3,10,5,9999,99999,9,999999999,0.0,999,999,99
3003,3,4,6,0,*?*?*?*?*?*?*?*?*?*?*?*?*?*?*?*?*?*?*?*?*?*?,7.5,2.1,69,99869.2,0,-0,313,0.0,-0.0,0.0,0,0,0,0,190,6.7,10,5,9999,99999,9,999999999,0.0,999,999,99
3003,3,4,7,0,*?*?*?*?*?*?*?*?*?*?*?*?*?*?*?*?*?*?*?*?*?*?,7.0,1.9,70,99869.2,114,1387,311,8.4,0.0,8.4,1028,-0,1028,333,192,12.4,10,5,9999,99999,9,999999999,0.0,999,999,99
3003,3,4,8,0,*?*?*?*?*?*?*?*?*?*?*?*?*?*?*?*?*?*?*?*?*?*?,7.3,2.9,74,99869.2,301,1389,312,45.4,0.0,45.4,5294,0,5305,1788,193,11.3,10,5,9999,99999,9,999999999,0.0,999,999,99
3003,3,4,9,0,*?*?*?*?*?*?*?*?*?*?*?*?*?*?*?*?*?*?*?*?*?*?,7.7,3.0,73,99869.2,459,1390,314,76.6,0.0,76.6,8951,0,8976,3170,195,13.9,10,5,9999,99999,9,999999999,0.0,999,999,99
3003,3,4,10,0,*?*?*?*?*?*?*?*?*?*?*?*?*?*?*?*?*?*?*?*?*?*?,9.0,4.1,72,99869.2,577,1391,320,99.8,0.0,99.8,11730,0,11768,4305,197,11.8,10,5,9999,99999,9,999999999,0.0,999,999,99
3003,3,4,11,0,*?*?*?*?*?*?*?*?*?*?*?*?*?*?*?*?*?*?*?*?*?*?,8.9,3.2,68,99869.2,646,1390,319,113.6,0.0,113.6,13392,0,13438,5014,198,14.4,10,5,9999,99999,9,999999999,0.0,999,999,99
3003,3,4,12,0,*?*?*?*?*?*?*?*?*?*?*?*?*?*?*?*?*?*?*?*?*?*?,9.1,3.9,71,99869.2,663,1391,320,116.8,0.0,116.8,13794,0,13842,5189,200,17.0,10,5,9999,99999,9,999999999,0.0,999,999,99
3003,3,4,13,0,*?*?*?*?*?*?*?*?*?*?*?*?*?*?*?*?*?*?*?*?*?*?,9.0,5.3,78,99869.2,625,1389,319,109.5,0.0,109.5,12896,0,12940,4800,200,12.9,10,5,9999,99999,9,999999999,0.0,999,999,99
3003,3,4,14,0,*?*?*?*?*?*?*?*?*?*?*?*?*?*?*?*?*?*?*?*?*?*?,9.3,5.3,77,99869.2,537,1391,321,91.9,0.0,91.9,10784,0,10817,3911,200,14.9,10,5,9999,99999,9,999999999,0.0,999,999,99
3003,3,4,15,0,*?*?*?*?*?*?*?*?*?*?*?*?*?*?*?*?*?*?*?*?*?*?,9.5,4.8,73,99869.2,403,1391,322,65.4,0.0,65.4,7639,0,7658,2659,200,11.8,10,5,9999,99999,9,999999999,0.0,999,999,99
3003,3,4,16,0,*?*?*?*?*?*?*?*?*?*?*?*?*?*?*?*?*?*?*?*?*?*?,9.6,4.8,73,99869.2,233,1392,322,31.8,0.0,31.8,3724,0,3730,1236,200,11.3,10,5,9999,99999,9,999999999,0.0,999,999,99
3003,3,4,17,0,*?*?*?*?*?*?*?*?*?*?*?*?*?*?*?*?*?*?*?*?*?*?,9.3,4.8,74,99869.2,38,1391,321,0.0,0.0,0.0,0,0,0,0,200,13.4,10,5,9999,99999,9,999999999,0.0,999,999,99
3003,3,4,18,0,*?*?*?*?*?*?*?*?*?*?*?*?*?*?*?*?*?*?*?*?*?*?,8.3,4.1,76,99869.2,0,-0,317,0.0,-0.0,0.0,0,0,0,0,200,12.9,10,5,9999,99999,9,999999999,0.0,999,999,99
3003,3,4,19,0,*?*?*?*?*?*?*?*?*?*?*?*?*?*?*?*?*?*?*?*?*?*?,8.7,4.6,76,99869.2,0,-0,318,0.0,-0.0,0.0,0,0,0,0,208,15.5,10,5,9999,99999,9,999999999,0.0,999,999,99
3003,3,4,20,0,*?*?*?*?*?*?*?*?*?*?*?*?*?*?*?*?*?*?*?*?*?*?,8.4,4.6,78,99869.2,0,-0,317,0.0,-0.0,0.0,0,0,0,0,217,15.5,10,5,9999,99999,9,999999999,0.0,999,999,99
3003,3,4,21,0,*?*?*?*?*?*?*?*?*?*?*?*?*?*?*?*?*?*?*?*?*?*?,7.4,3.8,79,99869.2,0,-0,313,0.0,-0.0,0.0,0,0,0,0,225,10.3,10,5,9999,99999,9,999999999,0.0,999,999,99
3003,3,4,22,0,*?*?*?*?*?*?*?*?*?*?*?*?*?*?*?*?*?*?*?*?*?*?,7.6,3.9,79,99869.2,0,-0,313,0.0,-0.0,0.0,0,0,0,0,233,10.8,10,5,9999,99999,9,999999999,0.0,999,999,99
3003,3,4,23,0,*?*?*?*?*?*?*?*?*?*?*?*?*?*?*?*?*?*?*?*?*?*?,9.3,5.0,75,99869.2,0,-0,321,0.0,-0.0,0.0,0,0,0,0,242,10.3,10,5,9999,99999,9,999999999,0.0,999,999,99
3003,3,4,24,0,*?*?*?*?*?*?*?*?*?*?*?*?*?*?*?*?*?*?*?*?*?*?,9.9,6.7,81,99869.2,0,-0,323,0.0,-0.0,0.0,0,0,0,0,200,10.8,10,5,9999,99999,9,999999999,0.0,999,999,99
3003,3,5,1,0,*?*?*?*?*?*?*?*?*?*?*?*?*?*?*?*?*?*?*?*?*?*?,11.2,6.4,71,101407,0,-0,329,0.0,-0.0,0.0,0,0,0,0,253,11.8,10,5,9999,99999,9,999999999,0.0,999,999,99
3003,3,5,2,0,*?*?*?*?*?*?*?*?*?*?*?*?*?*?*?*?*?*?*?*?*?*?,11.4,7.0,74,101407,0,-0,330,0.0,-0.0,0.0,0,0,0,0,257,13.9,10,5,9999,99999,9,999999999,0.0,999,999,99
3003,3,5,3,0,*?*?*?*?*?*?*?*?*?*?*?*?*?*?*?*?*?*?*?*?*?*?,11.6,7.0,73,101407,0,-0,331,0.0,-0.0,0.0,0,0,0,0,260,15.5,10,5,9999,99999,9,999999999,0.0,999,999,99
3003,3,5,4,0,*?*?*?*?*?*?*?*?*?*?*?*?*?*?*?*?*?*?*?*?*?*?,11.3,6.4,71,101407,0,-0,330,0.0,-0.0,0.0,0,0,0,0,263,17.5,10,5,9999,99999,9,999999999,0.0,999,999,99
3003,3,5,5,0,*?*?*?*?*?*?*?*?*?*?*?*?*?*?*?*?*?*?*?*?*?*?,11.2,6.7,73,101407,0,-0,329,0.0,-0.0,0.0,0,0,0,0,267,17.5,10,5,9999,99999,9,999999999,0.0,999,999,99
3003,3,5,6,0,*?*?*?*?*?*?*?*?*?*?*?*?*?*?*?*?*?*?*?*?*?*?,11.1,6.7,74,101407,0,-0,325,0.0,-0.0,0.0,0,0,0,0,270,17.0,9,5,9999,99999,9,999999999,0.0,999,999,99
3003,3,5,7,0,*?*?*?*?*?*?*?*?*?*?*?*?*?*?*?*?*?*?*?*?*?*?,11.2,7.0,75,101407,123,1392,288,34.7,275.3,10.4,3730,17714,1759,314,258,17.5,0,0,9999,99999,9,999999999,0.0,999,999,99
3003,3,5,8,0,*?*?*?*?*?*?*?*?*?*?*?*?*?*?*?*?*?*?*?*?*?*?,11.3,7.1,76,101407,310,1391,293,162.3,504.5,49.8,16835,40475,7555,926,247,17.0,1,0,9999,99999,9,999999999,0.0,999,999,99
3003,3,5,9,0,*?*?*?*?*?*?*?*?*?*?*?*?*?*?*?*?*?*?*?*?*?*?,11.9,8.3,78,101407,467,1388,325,180.1,135.0,134.7,19617,12716,15371,3058,235,17.5,8,4,9999,99999,9,999999999,0.0,999,999,99
3003,3,5,10,0,*?*?*?*?*?*?*?*?*?*?*?*?*?*?*?*?*?*?*?*?*?*?,11.8,8.5,80,101407,585,1390,324,233.6,139.9,174.7,25468,13913,19796,4138,223,24.2,8,4,9999,99999,9,999999999,0.0,999,999,99
3003,3,5,11,0,*?*?*?*?*?*?*?*?*?*?*?*?*?*?*?*?*?*?*?*?*?*?,12.5,8.4,76,101407,654,1389,320,347.6,330.8,191.9,37150,33891,21667,4231,212,16.5,6,3,9999,99999,9,999999999,0.0,999,999,99
3003,3,5,12,0,*?*?*?*?*?*?*?*?*?*?*?*?*?*?*?*?*?*?*?*?*?*?,12.5,9.1,79,101407,671,1390,328,272.7,142.4,204.0,29763,14516,23002,5014,200,14.9,8,4,9999,99999,9,999999999,0.0,999,999,99
3003,3,5,13,0,*?*?*?*?*?*?*?*?*?*?*?*?*?*?*?*?*?*?*?*?*?*?,12.7,9.2,79,101407,633,1389,336,111.0,0.0,111.0,13086,0,13131,4882,197,10.8,10,5,9999,99999,9,999999999,0.0,999,999,99
3003,3,5,14,0,*?*?*?*?*?*?*?*?*?*?*?*?*?*?*?*?*?*?*?*?*?*?,12.3,9.3,81,101407,544,1389,330,162.4,55.1,140.8,17836,5270,15880,4031,193,12.4,9,5,9999,99999,9,999999999,0.0,999,999,99
3003,3,5,15,0,*?*?*?*?*?*?*?*?*?*?*?*?*?*?*?*?*?*?*?*?*?*?,12.5,9.3,80,101407,410,1389,324,182.0,220.2,117.0,19239,19712,13559,2343,190,11.8,7,4,9999,99999,9,999999999,0.0,999,999,99
3003,3,5,16,0,*?*?*?*?*?*?*?*?*?*?*?*?*?*?*?*?*?*?*?*?*?*?,12.4,9.2,80,101407,240,1391,323,90.4,187.0,58.1,9599,12906,6981,1079,187,8.2,7,4,9999,99999,9,999999999,0.0,999,999,99
3003,3,5,17,0,*?*?*?*?*?*?*?*?*?*?*?*?*?*?*?*?*?*?*?*?*?*?,12.4,8.3,76,101407,45,1391,327,0.0,0.0,0.0,0,0,0,0,183,7.2,8,4,9999,99999,9,999999999,0.0,999,999,99
3003,3,5,18,0,*?*?*?*?*?*?*?*?*?*?*?*?*?*?*?*?*?*?*?*?*?*?,12.6,8.4,76,101407,0,-0,335,0.0,-0.0,0.0,0,0,0,0,180,7.7,10,5,9999,99999,9,999999999,0.0,999,999,99
3003,3,5,19,0,*?*?*?*?*?*?*?*?*?*?*?*?*?*?*?*?*?*?*?*?*?*?,12.2,8.1,76,101407,0,-0,334,0.0,-0.0,0.0,0,0,0,0,183,6.7,10,5,9999,99999,9,999999999,0.0,999,999,99
3003,3,5,20,0,*?*?*?*?*?*?*?*?*?*?*?*?*?*?*?*?*?*?*?*?*?*?,12.4,8.5,77,101407,0,-0,334,0.0,-0.0,0.0,0,0,0,0,187,7.2,10,5,9999,99999,9,999999999,0.0,999,999,99
3003,3,5,21,0,*?*?*?*?*?*?*?*?*?*?*?*?*?*?*?*?*?*?*?*?*?*?,11.5,7.7,77,101407,0,-0,330,0.0,-0.0,0.0,0,0,0,0,190,7.7,10,5,9999,99999,9,999999999,0.0,999,999,99
3003,3,5,22,0,*?*?*?*?*?*?*?*?*?*?*?*?*?*?*?*?*?*?*?*?*?*?,11.2,7.3,77,101407,0,-0,329,0.0,-0.0,0.0,0,0,0,0,193,7.2,10,5,9999,99999,9,999999999,0.0,999,999,99
3003,3,5,23,0,*?*?*?*?*?*?*?*?*?*?*?*?*?*?*?*?*?*?*?*?*?*?,11.1,7.1,76,101407,0,-0,329,0.0,-0.0,0.0,0,0,0,0,197,6.7,10,5,9999,99999,9,999999999,0.0,999,999,99
3003,3,5,24,0,*?*?*?*?*?*?*?*?*?*?*?*?*?*?*?*?*?*?*?*?*?*?,11.1,5.6,69,101407,0,-0,329,0.0,-0.0,0.0,0,0,0,0,250,4.6,10,5,9999,99999,9,999999999,0.0,999,999,99
3003,3,6,1,0,*?*?*?*?*?*?*?*?*?*?*?*?*?*?*?*?*?*?*?*?*?*?,8.1,6.4,89,101443,0,-0,315,0.0,-0.0,0.0,0,0,0,0,197,11.8,10,5,9999,99999,9,999999999,0.0,999,999,99
3003,3,6,2,0,*?*?*?*?*?*?*?*?*?*?*?*?*?*?*?*?*?*?*?*?*?*?,6.6,5.9,96,101443,0,-0,309,0.0,-0.0,0.0,0,0,0,0,193,13.9,10,5,9999,99999,9,999999999,0.0,999,999,99
3003,3,6,3,0,*?*?*?*?*?*?*?*?*?*?*?*?*?*?*?*?*?*?*?*?*?*?,6.2,4.6,90,101443,0,-0,307,0.0,-0.0,0.0,0,0,0,0,190,15.5,10,5,9999,99999,9,999999999,0.0,999,999,99
3003,3,6,4,0,*?*?*?*?*?*?*?*?*?*?*?*?*?*?*?*?*?*?*?*?*?*?,5.9,4.8,93,101443,0,-0,306,0.0,-0.0,0.0,0,0,0,0,187,17.5,10,5,9999,99999,9,999999999,0.0,999,999,99
3003,3,6,5,0,*?*?*?*?*?*?*?*?*?*?*?*?*?*?*?*?*?*?*?*?*?*?,5.7,5.3,98,101443,0,-0,305,0.0,-0.0,0.0,0,0,0,0,183,17.5,10,5,9999,99999,9,999999999,0.0,999,999,99
3003,3,6,6,0,*?*?*?*?*?*?*?*?*?*?*?*?*?*?*?*?*?*?*?*?*?*?,6.0,5.6,98,101443,0,-0,306,0.0,-0.0,0.0,0,0,0,0,180,17.0,10,5,9999,99999,9,999999999,0.0,999,999,99
3003,3,6,7,0,*?*?*?*?*?*?*?*?*?*?*?*?*?*?*?*?*?*?*?*?*?*?,6.3,5.6,97,101443,131,1386,303,20.4,28.8,17.7,2324,1566,2177,368,172,17.5,9,5,9999,99999,9,999999999,0.0,999,999,99
3003,3,6,8,0,*?*?*?*?*?*?*?*?*?*?*?*?*?*?*?*?*?*?*?*?*?*?,6.7,5.9,97,101443,318,1388,305,84.7,49.2,73.5,9297,4143,8318,1924,163,17.0,9,5,9999,99999,9,999999999,0.0,999,999,99
3003,3,6,9,0,*?*?*?*?*?*?*?*?*?*?*?*?*?*?*?*?*?*?*?*?*?*?,7.6,5.1,86,101443,476,1390,305,184.0,135.4,137.7,20045,12823,15698,3133,155,17.5,8,4,9999,99999,9,999999999,0.0,999,999,99
3003,3,6,10,0,*?*?*?*?*?*?*?*?*?*?*?*?*?*?*?*?*?*?*?*?*?*?,9.0,5.6,80,101443,593,1389,315,179.2,55.8,155.4,19698,5412,17525,4553,147,24.2,9,5,9999,99999,9,999999999,0.0,999,999,99
3003,3,6,11,0,*?*?*?*?*?*?*?*?*?*?*?*?*?*?*?*?*?*?*?*?*?*?,9.8,6.2,79,101443,662,1389,319,203.0,56.6,176.0,22336,5561,19858,5334,138,16.5,9,5,9999,99999,9,999999999,0.7,999,999,99
3003,3,6,12,0,*?*?*?*?*?*?*?*?*?*?*?*?*?*?*?*?*?*?*?*?*?*?,10.0,7.0,82,101443,678,1388,320,208.6,56.8,180.8,22967,5578,20420,5526,130,14.9,9,5,9999,99999,9,999999999,1.5,999,999,99
3003,3,6,13,0,*?*?*?*?*?*?*?*?*?*?*?*?*?*?*?*?*?*?*?*?*?*?,10.0,7.6,86,101443,641,1390,320,195.6,56.4,169.6,21535,5495,19158,5087,138,10.8,9,5,9999,99999,9,999999999,1.7,999,999,99
3003,3,6,14,0,*?*?*?*?*?*?*?*?*?*?*?*?*?*?*?*?*?*?*?*?*?*?,10.0,8.7,92,101443,552,1390,320,165.0,55.3,143.0,18144,5269,16159,4112,147,12.4,9,5,9999,99999,9,999999999,1.3,999,999,99
3003,3,6,15,0,*?*?*?*?*?*?*?*?*?*?*?*?*?*?*?*?*?*?*?*?*?*?,10.4,8.4,88,101443,417,1388,325,68.4,0.0,68.4,7981,0,8002,2791,155,11.8,10,5,9999,99999,9,999999999,0.9,999,999,99
3003,3,6,16,0,*?*?*?*?*?*?*?*?*?*?*?*?*?*?*?*?*?*?*?*?*?*?,10.0,8.8,93,101443,247,1390,320,60.2,45.0,52.2,6653,3347,6156,1113,163,8.2,9,5,9999,99999,9,999999999,0.3,999,999,99
3003,3,6,17,0,*?*?*?*?*?*?*?*?*?*?*?*?*?*?*?*?*?*?*?*?*?*?,9.7,8.8,95,101443,52,1391,322,0.0,0.0,0.0,0,0,0,0,172,7.2,10,5,9999,99999,9,999999999,0.3,999,999,99
3003,3,6,18,0,*?*?*?*?*?*?*?*?*?*?*?*?*?*?*?*?*?*?*?*?*?*?,9.3,8.5,96,101443,0,-0,320,0.0,-0.0,0.0,0,0,0,0,180,7.7,10,5,9999,99999,9,999999999,0.0,999,999,99
3003,3,6,19,0,*?*?*?*?*?*?*?*?*?*?*?*?*?*?*?*?*?*?*?*?*?*?,7.6,7.3,98,101443,0,-0,313,0.0,-0.0,0.0,0,0,0,0,185,6.7,10,5,9999,99999,9,999999999,0.1,999,999,99
3003,3,6,20,0,*?*?*?*?*?*?*?*?*?*?*?*?*?*?*?*?*?*?*?*?*?*?,7.4,6.9,98,101443,0,-0,312,0.0,-0.0,0.0,0,0,0,0,190,7.2,10,5,9999,99999,9,999999999,0.1,999,999,99
3003,3,6,21,0,*?*?*?*?*?*?*?*?*?*?*?*?*?*?*?*?*?*?*?*?*?*?,7.4,6.9,98,101443,0,-0,312,0.0,-0.0,0.0,0,0,0,0,195,7.7,10,5,9999,99999,9,999999999,0.0,999,999,99
3003,3,6,22,0,*?*?*?*?*?*?*?*?*?*?*?*?*?*?*?*?*?*?*?*?*?*?,7.0,6.7,99,101443,0,-0,310,0.0,-0.0,0.0,0,0,0,0,200,7.2,10,5,9999,99999,9,999999999,0.0,999,999,99
3003,3,6,23,0,*?*?*?*?*?*?*?*?*?*?*?*?*?*?*?*?*?*?*?*?*?*?,7.0,6.2,96,101443,0,-0,310,0.0,-0.0,0.0,0,0,0,0,205,6.7,10,5,9999,99999,9,999999999,0.0,999,999,99
3003,3,6,24,0,*?*?*?*?*?*?*?*?*?*?*?*?*?*?*?*?*?*?*?*?*?*?,10.1,6.7,80,101443,0,-0,324,0.0,-0.0,0.0,0,0,0,0,200,4.6,10,5,9999,99999,9,999999999,0.0,999,999,99
3003,3,7,1,0,*?*?*?*?*?*?*?*?*?*?*?*?*?*?*?*?*?*?*?*?*?*?,6.7,5.6,93,101507,0,-0,309,0.0,-0.0,0.0,0,0,0,0,208,11.8,10,5,9999,99999,9,999999999,0.0,999,999,99
3003,3,7,2,0,*?*?*?*?*?*?*?*?*?*?*?*?*?*?*?*?*?*?*?*?*?*?,6.4,5.3,93,101507,0,-0,308,0.0,-0.0,0.0,0,0,0,0,207,13.9,10,5,9999,99999,9,999999999,0.0,999,999,99
3003,3,7,3,0,*?*?*?*?*?*?*?*?*?*?*?*?*?*?*?*?*?*?*?*?*?*?,6.3,5.3,92,101507,0,-0,307,0.0,-0.0,0.0,0,0,0,0,205,15.5,10,5,9999,99999,9,999999999,0.7,999,999,99
3003,3,7,4,0,*?*?*?*?*?*?*?*?*?*?*?*?*?*?*?*?*?*?*?*?*?*?,5.8,5.6,99,101507,0,-0,305,0.0,-0.0,0.0,0,0,0,0,203,17.5,10,5,9999,99999,9,999999999,0.4,999,999,99
3003,3,7,5,0,*?*?*?*?*?*?*?*?*?*?*?*?*?*?*?*?*?*?*?*?*?*?,5.6,5.1,97,101507,0,-0,304,0.0,-0.0,0.0,0,0,0,0,202,17.5,10,5,9999,99999,9,999999999,0.4,999,999,99
3003,3,7,6,0,*?*?*?*?*?*?*?*?*?*?*?*?*?*?*?*?*?*?*?*?*?*?,5.5,3.8,89,101507,0,-0,304,0.0,-0.0,0.0,0,0,0,0,200,17.0,10,5,9999,99999,9,999999999,1.7,999,999,99
3003,3,7,7,0,*?*?*?*?*?*?*?*?*?*?*?*?*?*?*?*?*?*?*?*?*?*?,6.0,4.6,91,101507,140,1390,293,36.6,129.9,23.6,3953,6704,3368,408,212,17.5,7,4,9999,99999,9,999999999,0.4,999,999,99
3003,3,7,8,0,*?*?*?*?*?*?*?*?*?*?*?*?*?*?*?*?*?*?*?*?*?*?,6.5,4.8,89,101507,327,1390,291,152.3,290.0,84.1,15762,23262,10775,1557,223,17.0,6,3,9999,99999,9,999999999,0.2,999,999,99
3003,3,7,9,0,*?*?*?*?*?*?*?*?*?*?*?*?*?*?*?*?*?*?*?*?*?*?,7.8,6.2,89,101507,484,1388,298,246.4,316.5,136.0,26179,30034,15686,2774,235,17.5,6,3,9999,99999,9,999999999,0.1,999,999,99
3003,3,7,10,0,*?*?*?*?*?*?*?*?*?*?*?*?*?*?*?*?*?*?*?*?*?*?,8.9,6.1,82,101507,601,1388,302,316.4,327.3,174.6,33742,32946,19839,3750,247,24.2,6,3,9999,99999,9,999999999,0.0,999,999,99
3003,3,7,11,0,*?*?*?*?*?*?*?*?*?*?*?*?*?*?*?*?*?*?*?*?*?*?,9.5,6.7,83,101507,670,1388,309,322.4,238.4,207.3,34344,24524,23219,4661,258,16.5,7,4,9999,99999,9,999999999,0.0,999,999,99
3003,3,7,12,0,*?*?*?*?*?*?*?*?*?*?*?*?*?*?*?*?*?*?*?*?*?*?,10.1,6.4,77,101507,686,1388,312,331.0,239.1,212.8,35289,24698,23799,4829,270,14.9,7,4,9999,99999,9,999999999,0.0,999,999,99
3003,3,7,13,0,*?*?*?*?*?*?*?*?*?*?*?*?*?*?*?*?*?*?*?*?*?*?,10.4,7.4,81,101507,648,1388,318,262.8,141.8,196.6,28674,14380,22192,4785,270,10.8,8,4,9999,99999,9,999999999,0.0,999,999,99
3003,3,7,14,0,*?*?*?*?*?*?*?*?*?*?*?*?*?*?*?*?*?*?*?*?*?*?,10.5,8.5,87,101507,559,1388,326,96.5,0.0,96.5,11329,0,11365,4136,270,12.4,10,5,9999,99999,9,999999999,0.0,999,999,99
3003,3,7,15,0,*?*?*?*?*?*?*?*?*?*?*?*?*?*?*?*?*?*?*?*?*?*?,10.3,8.3,86,101507,424,1387,325,69.9,0.0,69.9,8155,0,8176,2858,270,11.8,10,5,9999,99999,9,999999999,0.4,999,999,99
3003,3,7,16,0,*?*?*?*?*?*?*?*?*?*?*?*?*?*?*?*?*?*?*?*?*?*?,10.4,6.6,77,101507,254,1389,321,62.7,45.6,54.3,6923,3426,6404,1161,270,8.2,9,5,9999,99999,9,999999999,0.5,999,999,99
3003,3,7,17,0,*?*?*?*?*?*?*?*?*?*?*?*?*?*?*?*?*?*?*?*?*?*?,10.4,5.9,73,101507,59,1391,317,0.0,0.0,0.0,0,0,0,0,270,7.2,8,4,9999,99999,9,999999999,0.0,999,999,99
3003,3,7,18,0,*?*?*?*?*?*?*?*?*?*?*?*?*?*?*?*?*?*?*?*?*?*?,8.7,5.9,82,101507,0,-0,318,0.0,-0.0,0.0,0,0,0,0,270,7.7,10,5,9999,99999,9,999999999,0.0,999,999,99
3003,3,7,19,0,*?*?*?*?*?*?*?*?*?*?*?*?*?*?*?*?*?*?*?*?*?*?,8.1,5.3,82,101507,0,-0,315,0.0,-0.0,0.0,0,0,0,0,260,6.7,10,5,9999,99999,9,999999999,0.0,999,999,99
3003,3,7,20,0,*?*?*?*?*?*?*?*?*?*?*?*?*?*?*?*?*?*?*?*?*?*?,7.8,4.8,81,101507,0,-0,314,0.0,-0.0,0.0,0,0,0,0,250,7.2,10,5,9999,99999,9,999999999,0.0,999,999,99
3003,3,7,21,0,*?*?*?*?*?*?*?*?*?*?*?*?*?*?*?*?*?*?*?*?*?*?,7.3,4.1,80,101507,0,-0,312,0.0,-0.0,0.0,0,0,0,0,240,7.7,10,5,9999,99999,9,999999999,0.0,999,999,99
3003,3,7,22,0,*?*?*?*?*?*?*?*?*?*?*?*?*?*?*?*?*?*?*?*?*?*?,7.4,5.3,86,101507,0,-0,312,0.0,-0.0,0.0,0,0,0,0,230,7.2,10,5,9999,99999,9,999999999,0.0,999,999,99
3003,3,7,23,0,*?*?*?*?*?*?*?*?*?*?*?*?*?*?*?*?*?*?*?*?*?*?,7.5,5.0,84,101507,0,-0,313,0.0,-0.0,0.0,0,0,0,0,220,6.7,10,5,9999,99999,9,999999999,0.0,999,999,99
3003,3,7,24,0,*?*?*?*?*?*?*?*?*?*?*?*?*?*?*?*?*?*?*?*?*?*?,7.1,5.9,92,101507,0,-0,311,0.0,-0.0,0.0,0,0,0,0,210,4.6,10,5,9999,99999,9,999999999,0.0,999,999,99
3003,3,8,1,0,*?*?*?*?*?*?*?*?*?*?*?*?*?*?*?*?*?*?*?*?*?*?,7.8,7.0,94,101860,0,-0,314,0.0,-0.0,0.0,0,0,0,0,203,11.8,10,5,9999,99999,9,999999999,0.0,999,999,99
3003,3,8,2,0,*?*?*?*?*?*?*?*?*?*?*?*?*?*?*?*?*?*?*?*?*?*?,8.1,8.0,99,101860,0,-0,315,0.0,-0.0,0.0,0,0,0,0,197,13.9,10,5,9999,99999,9,999999999,0.0,999,999,99
3003,3,8,3,0,*?*?*?*?*?*?*?*?*?*?*?*?*?*?*?*?*?*?*?*?*?*?,8.0,7.6,97,101860,0,-0,315,0.0,-0.0,0.0,0,0,0,0,190,15.5,10,5,9999,99999,9,999999999,0.0,999,999,99
3003,3,8,4,0,*?*?*?*?*?*?*?*?*?*?*?*?*?*?*?*?*?*?*?*?*?*?,7.5,7.6,99,101860,0,-0,312,0.0,-0.0,0.0,0,0,0,0,183,17.5,10,5,9999,99999,9,999999999,0.0,999,999,99
3003,3,8,5,0,*?*?*?*?*?*?*?*?*?*?*?*?*?*?*?*?*?*?*?*?*?*?,7.1,7.0,99,101860,0,-0,311,0.0,-0.0,0.0,0,0,0,0,177,17.5,10,5,9999,99999,9,999999999,0.0,999,999,99
3003,3,8,6,0,*?*?*?*?*?*?*?*?*?*?*?*?*?*?*?*?*?*?*?*?*?*?,7.3,7.3,99,101860,0,-0,311,0.0,-0.0,0.0,0,0,0,0,170,17.0,10,5,9999,99999,9,999999999,0.0,999,999,99
3003,3,8,7,0,*?*?*?*?*?*?*?*?*?*?*?*?*?*?*?*?*?*?*?*?*?*?,7.6,7.1,97,101860,148,1384,297,45.8,191.9,25.3,4930,10293,3590,439,170,17.5,6,3,9999,99999,9,999999999,0.0,999,999,99
3003,3,8,8,0,*?*?*?*?*?*?*?*?*?*?*?*?*?*?*?*?*?*?*?*?*?*?,8.5,7.3,92,101860,335,1387,290,177.9,469.0,64.6,18222,38340,9404,1167,170,17.0,3,2,9999,99999,9,999999999,0.0,999,999,99
3003,3,8,9,0,*?*?*?*?*?*?*?*?*?*?*?*?*?*?*?*?*?*?*?*?*?*?,9.4,8.5,93,101860,492,1386,295,284.1,509.8,103.1,30231,47475,13395,1942,170,17.5,3,2,9999,99999,9,999999999,0.0,999,999,99
3003,3,8,10,0,*?*?*?*?*?*?*?*?*?*?*?*?*?*?*?*?*?*?*?*?*?*?,10.5,9.8,95,101860,609,1387,312,321.5,327.9,177.4,34293,33112,20135,3827,170,24.2,6,3,9999,99999,9,999999999,0.0,999,999,99
3003,3,8,11,0,*?*?*?*?*?*?*?*?*?*?*?*?*?*?*?*?*?*?*?*?*?*?,10.3,9.4,94,101860,678,1387,318,276.6,142.6,206.9,30193,14559,23324,5107,170,16.5,8,4,9999,99999,9,999999999,0.1,999,999,99
3003,3,8,12,0,*?*?*?*?*?*?*?*?*?*?*?*?*?*?*?*?*?*?*?*?*?*?,11.8,9.6,86,101860,694,1388,321,335.4,239.4,215.7,35768,24782,24092,4916,170,14.9,7,4,9999,99999,9,999999999,0.0,999,999,99
3003,3,8,13,0,*?*?*?*?*?*?*?*?*?*?*?*?*?*?*?*?*?*?*?*?*?*?,11.8,9.8,87,101860,656,1388,325,266.4,142.0,199.3,29099,14326,22575,4868,173,10.8,8,4,9999,99999,9,999999999,1.5,999,999,99
3003,3,8,14,0,*?*?*?*?*?*?*?*?*?*?*?*?*?*?*?*?*?*?*?*?*?*?,11.9,9.9,87,101860,566,1387,328,170.3,55.5,147.6,18737,5298,16687,4272,177,12.4,9,5,9999,99999,9,999999999,2.2,999,999,99
3003,3,8,15,0,*?*?*?*?*?*?*?*?*?*?*?*?*?*?*?*?*?*?*?*?*?*?,11.7,8.9,83,101860,432,1389,327,123.9,53.0,107.4,13599,4833,12131,2931,180,11.8,9,5,9999,99999,9,999999999,0.0,999,999,99
3003,3,8,16,0,*?*?*?*?*?*?*?*?*?*?*?*?*?*?*?*?*?*?*?*?*?*?,11.5,7.7,77,101860,261,1388,323,86.3,115.6,64.5,9445,8801,7514,1382,183,8.2,8,4,9999,99999,9,999999999,0.0,999,999,99
3003,3,8,17,0,*?*?*?*?*?*?*?*?*?*?*?*?*?*?*?*?*?*?*?*?*?*?,11.4,8.1,80,101860,66,1391,322,0.0,0.0,0.0,0,0,0,0,187,7.2,8,4,9999,99999,9,999999999,0.0,999,999,99
3003,3,8,18,0,*?*?*?*?*?*?*?*?*?*?*?*?*?*?*?*?*?*?*?*?*?*?,10.5,8.0,84,101860,0,-0,326,0.0,-0.0,0.0,0,0,0,0,190,7.7,10,5,9999,99999,9,999999999,0.6,999,999,99
3003,3,8,19,0,*?*?*?*?*?*?*?*?*?*?*?*?*?*?*?*?*?*?*?*?*?*?,9.9,6.9,81,101860,0,-0,323,0.0,-0.0,0.0,0,0,0,0,188,6.7,10,5,9999,99999,9,999999999,1.5,999,999,99
3003,3,8,20,0,*?*?*?*?*?*?*?*?*?*?*?*?*?*?*?*?*?*?*?*?*?*?,8.9,6.1,82,101860,0,-0,319,0.0,-0.0,0.0,0,0,0,0,187,7.2,10,5,9999,99999,9,999999999,0.3,999,999,99
3003,3,8,21,0,*?*?*?*?*?*?*?*?*?*?*?*?*?*?*?*?*?*?*?*?*?*?,9.7,6.4,80,101860,0,-0,322,0.0,-0.0,0.0,0,0,0,0,185,7.7,10,5,9999,99999,9,999999999,0.6,999,999,99
3003,3,8,22,0,*?*?*?*?*?*?*?*?*?*?*?*?*?*?*?*?*?*?*?*?*?*?,8.7,5.5,80,101860,0,-0,318,0.0,-0.0,0.0,0,0,0,0,183,7.2,10,5,9999,99999,9,999999999,0.6,999,999,99
3003,3,8,23,0,*?*?*?*?*?*?*?*?*?*?*?*?*?*?*?*?*?*?*?*?*?*?,7.9,5.3,83,101860,0,-0,315,0.0,-0.0,0.0,0,0,0,0,182,6.7,10,5,9999,99999,9,999999999,0.6,999,999,99
3003,3,8,24,0,*?*?*?*?*?*?*?*?*?*?*?*?*?*?*?*?*?*?*?*?*?*?,7.6,6.1,89,101860,0,-0,313,0.0,-0.0,0.0,0,0,0,0,210,4.6,10,5,9999,99999,9,999999999,0.0,999,999,99
3003,3,9,1,0,*?*?*?*?*?*?*?*?*?*?*?*?*?*?*?*?*?*?*?*?*?*?,5.6,4.1,90,101719,0,-0,305,0.0,-0.0,0.0,0,0,0,0,178,9.8,10,5,9999,99999,9,999999999,0.7,999,999,99
3003,3,9,2,0,*?*?*?*?*?*?*?*?*?*?*?*?*?*?*?*?*?*?*?*?*?*?,4.2,3.8,97,101719,0,-0,299,0.0,-0.0,0.0,0,0,0,0,177,9.8,10,5,9999,99999,9,999999999,0.8,999,999,99
3003,3,9,3,0,*?*?*?*?*?*?*?*?*?*?*?*?*?*?*?*?*?*?*?*?*?*?,2.7,2.5,99,101719,0,-0,292,0.0,-0.0,0.0,0,0,0,0,175,11.8,10,5,9999,99999,9,999999999,0.8,999,999,99
3003,3,9,4,0,*?*?*?*?*?*?*?*?*?*?*?*?*?*?*?*?*?*?*?*?*?*?,3.3,1.9,90,101719,0,-0,295,0.0,-0.0,0.0,0,0,0,0,173,12.4,10,5,9999,99999,9,999999999,0.7,999,999,99
3003,3,9,5,0,*?*?*?*?*?*?*?*?*?*?*?*?*?*?*?*?*?*?*?*?*?*?,3.9,2.1,88,101719,0,-0,298,0.0,-0.0,0.0,0,0,0,0,172,13.4,10,5,9999,99999,9,999999999,0.2,999,999,99
3003,3,9,6,0,*?*?*?*?*?*?*?*?*?*?*?*?*?*?*?*?*?*?*?*?*?*?,3.6,2.3,92,101719,0,-0,296,0.0,-0.0,0.0,0,0,0,0,170,13.9,10,5,9999,99999,9,999999999,0.0,999,999,99
3003,3,9,7,0,*?*?*?*?*?*?*?*?*?*?*?*?*?*?*?*?*?*?*?*?*?*?,3.7,2.1,89,101719,157,1388,292,29.4,34.5,25.4,3298,2060,3077,532,182,14.4,9,5,9999,99999,9,999999999,0.0,999,999,99
3003,3,9,8,0,*?*?*?*?*?*?*?*?*?*?*?*?*?*?*?*?*?*?*?*?*?*?,4.8,3.6,91,101719,344,1388,297,93.7,50.3,81.2,10277,4329,9187,2144,193,15.5,9,5,9999,99999,9,999999999,0.0,999,999,99
3003,3,9,9,0,*?*?*?*?*?*?*?*?*?*?*?*?*?*?*?*?*?*?*?*?*?*?,7.0,5.1,88,101719,501,1387,306,147.8,54.4,128.1,16229,5126,14459,3600,205,15.5,9,5,9999,99999,9,999999999,0.0,999,999,99
3003,3,9,10,0,*?*?*?*?*?*?*?*?*?*?*?*?*?*?*?*?*?*?*?*?*?*?,8.3,6.1,86,101719,618,1388,312,188.0,56.1,163.0,20668,5475,18383,4835,217,14.9,9,5,9999,99999,9,999999999,0.1,999,999,99
3003,3,9,11,0,*?*?*?*?*?*?*?*?*?*?*?*?*?*?*?*?*?*?*?*?*?*?,11.0,7.6,79,101719,686,1387,324,211.6,56.9,183.5,23280,5621,20687,5630,228,15.5,9,5,9999,99999,9,999999999,0.2,999,999,99
3003,3,9,12,0,*?*?*?*?*?*?*?*?*?*?*?*?*?*?*?*?*?*?*?*?*?*?,11.7,5.3,65,101719,702,1387,327,217.0,57.0,188.1,23873,5652,21210,5820,240,12.9,9,5,9999,99999,9,999999999,0.1,999,999,99
3003,3,9,13,0,*?*?*?*?*?*?*?*?*?*?*?*?*?*?*?*?*?*?*?*?*?*?,11.8,5.3,64,101719,663,1386,332,117.3,0.0,117.3,13845,0,13894,5210,222,14.9,10,5,9999,99999,9,999999999,0.0,999,999,99
3003,3,9,14,0,*?*?*?*?*?*?*?*?*?*?*?*?*?*?*?*?*?*?*?*?*?*?,11.9,4.6,61,101719,574,1388,333,99.5,0.0,99.5,11693,0,11730,4289,203,15.5,10,5,9999,99999,9,999999999,0.0,999,999,99
3003,3,9,15,0,*?*?*?*?*?*?*?*?*?*?*?*?*?*?*?*?*?*?*?*?*?*?,11.8,4.6,62,101719,439,1387,332,72.8,0.0,72.8,8502,0,8525,2993,185,15.5,10,5,9999,99999,9,999999999,0.0,999,999,99
3003,3,9,16,0,*?*?*?*?*?*?*?*?*?*?*?*?*?*?*?*?*?*?*?*?*?*?,11.7,6.1,68,101719,268,1387,327,67.6,46.5,58.6,7456,3596,6883,1256,167,14.4,9,5,9999,99999,9,999999999,0.0,999,999,99
3003,3,9,17,0,*?*?*?*?*?*?*?*?*?*?*?*?*?*?*?*?*?*?*?*?*?*?,10.5,5.9,73,101719,73,1392,322,0.4,0.9,0.3,51,28,57,5,148,12.9,9,5,9999,99999,9,999999999,0.0,999,999,99
3003,3,9,18,0,*?*?*?*?*?*?*?*?*?*?*?*?*?*?*?*?*?*?*?*?*?*?,8.9,6.1,82,101719,0,-0,319,0.0,-0.0,0.0,0,0,0,0,130,14.4,10,5,9999,99999,9,999999999,0.0,999,999,99
3003,3,9,19,0,*?*?*?*?*?*?*?*?*?*?*?*?*?*?*?*?*?*?*?*?*?*?,7.4,5.1,86,101719,0,-0,312,0.0,-0.0,0.0,0,0,0,0,147,14.9,10,5,9999,99999,9,999999999,0.0,999,999,99
3003,3,9,20,0,*?*?*?*?*?*?*?*?*?*?*?*?*?*?*?*?*?*?*?*?*?*?,7.1,3.9,80,101719,0,-0,311,0.0,-0.0,0.0,0,0,0,0,163,13.9,10,5,9999,99999,9,999999999,1.7,999,999,99
3003,3,9,21,0,*?*?*?*?*?*?*?*?*?*?*?*?*?*?*?*?*?*?*?*?*?*?,6.3,3.6,83,101719,0,-0,308,0.0,-0.0,0.0,0,0,0,0,180,13.9,10,5,9999,99999,9,999999999,2.7,999,999,99
3003,3,9,22,0,*?*?*?*?*?*?*?*?*?*?*?*?*?*?*?*?*?*?*?*?*?*?,6.1,3.6,84,101719,0,-0,307,0.0,-0.0,0.0,0,0,0,0,197,15.5,10,5,9999,99999,9,999999999,1.2,999,999,99
3003,3,9,23,0,*?*?*?*?*?*?*?*?*?*?*?*?*?*?*?*?*?*?*?*?*?*?,5.9,4.1,88,101719,0,-0,306,0.0,-0.0,0.0,0,0,0,0,213,14.4,10,5,9999,99999,9,999999999,0.0,999,999,99
3003,3,9,24,0,*?*?*?*?*?*?*?*?*?*?*?*?*?*?*?*?*?*?*?*?*?*?,7.1,4.8,85,101719,0,-0,311,0.0,-0.0,0.0,0,0,0,0,180,8.8,10,5,9999,99999,9,999999999,0.7,999,999,99
3003,3,10,1,0,*?*?*?*?*?*?*?*?*?*?*?*?*?*?*?*?*?*?*?*?*?*?,5.9,4.1,91,103000,0,-0,306,0.0,-0.0,0.0,0,0,0,0,242,9.8,10,5,9999,99999,9,999999999,0.3,999,999,99
3003,3,10,2,0,*?*?*?*?*?*?*?*?*?*?*?*?*?*?*?*?*?*?*?*?*?*?,6.4,4.3,88,103000,0,-0,308,0.0,-0.0,0.0,0,0,0,0,253,9.8,10,5,9999,99999,9,999999999,0.0,999,999,99
3003,3,10,3,0,*?*?*?*?*?*?*?*?*?*?*?*?*?*?*?*?*?*?*?*?*?*?,6.8,6.4,99,103000,0,-0,309,0.0,-0.0,0.0,0,0,0,0,265,11.8,10,5,9999,99999,9,999999999,0.1,999,999,99
3003,3,10,4,0,*?*?*?*?*?*?*?*?*?*?*?*?*?*?*?*?*?*?*?*?*?*?,5.8,5.8,100,103000,0,-0,305,0.0,-0.0,0.0,0,0,0,0,277,12.4,10,5,9999,99999,9,999999999,0.2,999,999,99
3003,3,10,5,0,*?*?*?*?*?*?*?*?*?*?*?*?*?*?*?*?*?*?*?*?*?*?,5.7,5.6,100,103000,0,-0,305,0.0,-0.0,0.0,0,0,0,0,288,13.4,10,5,9999,99999,9,999999999,0.1,999,999,99
3003,3,10,6,0,*?*?*?*?*?*?*?*?*?*?*?*?*?*?*?*?*?*?*?*?*?*?,5.7,5.6,100,103000,0,-0,305,0.0,-0.0,0.0,0,0,0,0,300,13.9,10,5,9999,99999,9,999999999,0.0,999,999,99
3003,3,10,7,0,*?*?*?*?*?*?*?*?*?*?*?*?*?*?*?*?*?*?*?*?*?*?,5.5,5.5,100,103000,166,1390,304,18.6,0.0,18.6,2209,-0,2211,723,255,14.4,10,5,9999,99999,9,999999999,0.0,999,999,99
3003,3,10,8,0,*?*?*?*?*?*?*?*?*?*?*?*?*?*?*?*?*?*?*?*?*?*?,6.2,6.2,100,103000,352,1385,307,55.6,0.0,55.6,6487,0,6502,2224,210,15.5,10,5,9999,99999,9,999999999,0.0,999,999,99
3003,3,10,9,0,*?*?*?*?*?*?*?*?*?*?*?*?*?*?*?*?*?*?*?*?*?*?,7.1,6.7,100,103000,509,1386,311,86.8,0.0,86.8,10164,0,10195,3656,165,15.5,10,5,9999,99999,9,999999999,0.0,999,999,99
3003,3,10,10,0,*?*?*?*?*?*?*?*?*?*?*?*?*?*?*?*?*?*?*?*?*?*?,7.9,7.0,96,103000,626,1387,314,109.9,0.0,109.9,12948,0,12992,4822,120,14.9,10,5,9999,99999,9,999999999,0.0,999,999,99
3003,3,10,11,0,*?*?*?*?*?*?*?*?*?*?*?*?*?*?*?*?*?*?*?*?*?*?,9.2,4.8,76,103000,694,1386,320,123.5,0.0,123.5,14598,0,14651,5540,75,15.5,10,5,9999,99999,9,999999999,0.0,999,999,99
3003,3,10,12,0,*?*?*?*?*?*?*?*?*?*?*?*?*?*?*?*?*?*?*?*?*?*?,9.6,4.3,72,103000,710,1387,322,126.5,0.0,126.5,14972,0,15027,5706,30,12.9,10,5,9999,99999,9,999999999,0.0,999,999,99
3003,3,10,13,0,*?*?*?*?*?*?*?*?*?*?*?*?*?*?*?*?*?*?*?*?*?*?,9.5,4.3,72,103000,671,1386,322,118.9,0.0,118.9,14035,0,14085,5293,53,14.9,10,5,9999,99999,9,999999999,0.0,999,999,99
3003,3,10,14,0,*?*?*?*?*?*?*?*?*?*?*?*?*?*?*?*?*?*?*?*?*?*?,9.3,3.9,71,103000,581,1386,321,101.0,0.0,101.0,11873,0,11911,4364,77,15.5,10,5,9999,99999,9,999999999,0.0,999,999,99
3003,3,10,15,0,*?*?*?*?*?*?*?*?*?*?*?*?*?*?*?*?*?*?*?*?*?*?,9.6,4.8,74,103000,446,1386,322,74.2,0.0,74.2,8674,0,8698,3060,100,15.5,10,5,9999,99999,9,999999999,0.0,999,999,99
3003,3,10,16,0,*?*?*?*?*?*?*?*?*?*?*?*?*?*?*?*?*?*?*?*?*?*?,9.5,5.0,75,103000,275,1386,322,40.3,0.0,40.3,4706,0,4715,1578,123,14.4,10,5,9999,99999,9,999999999,0.0,999,999,99
3003,3,10,17,0,*?*?*?*?*?*?*?*?*?*?*?*?*?*?*?*?*?*?*?*?*?*?,9.2,7.0,88,103000,80,1392,320,1.6,0.0,1.6,215,-0,214,66,147,12.9,10,5,9999,99999,9,999999999,0.0,999,999,99
3003,3,10,18,0,*?*?*?*?*?*?*?*?*?*?*?*?*?*?*?*?*?*?*?*?*?*?,8.6,7.7,97,103000,0,-0,317,0.0,-0.0,0.0,0,0,0,0,170,14.4,10,5,9999,99999,9,999999999,0.0,999,999,99
3003,3,10,19,0,*?*?*?*?*?*?*?*?*?*?*?*?*?*?*?*?*?*?*?*?*?*?,7.4,6.2,95,103000,0,-0,312,0.0,-0.0,0.0,0,0,0,0,182,14.9,10,5,9999,99999,9,999999999,0.0,999,999,99
3003,3,10,20,0,*?*?*?*?*?*?*?*?*?*?*?*?*?*?*?*?*?*?*?*?*?*?,7.9,7.1,98,103000,0,-0,314,0.0,-0.0,0.0,0,0,0,0,193,13.9,10,5,9999,99999,9,999999999,0.0,999,999,99
3003,3,10,21,0,*?*?*?*?*?*?*?*?*?*?*?*?*?*?*?*?*?*?*?*?*?*?,7.1,7.1,100,103000,0,-0,311,0.0,-0.0,0.0,0,0,0,0,205,13.9,10,5,9999,99999,9,999999999,0.0,999,999,99
3003,3,10,22,0,*?*?*?*?*?*?*?*?*?*?*?*?*?*?*?*?*?*?*?*?*?*?,6.5,6.4,100,103000,0,-0,308,0.0,-0.0,0.0,0,0,0,0,217,15.5,10,5,9999,99999,9,999999999,0.0,999,999,99
3003,3,10,23,0,*?*?*?*?*?*?*?*?*?*?*?*?*?*?*?*?*?*?*?*?*?*?,6.7,6.7,100,103000,0,-0,309,0.0,-0.0,0.0,0,0,0,0,228,14.4,10,5,9999,99999,9,999999999,0.0,999,999,99
3003,3,10,24,0,*?*?*?*?*?*?*?*?*?*?*?*?*?*?*?*?*?*?*?*?*?*?,5.7,4.1,92,103000,0,-0,305,0.0,-0.0,0.0,0,0,0,0,230,8.8,10,5,9999,99999,9,999999999,0.2,999,999,99
3003,3,11,1,0,*?*?*?*?*?*?*?*?*?*?*?*?*?*?*?*?*?*?*?*?*?*?,6.6,5.0,91,103690,0,-0,309,0.0,-0.0,0.0,0,0,0,0,242,9.8,10,5,9999,99999,9,999999999,0.0,999,999,99
3003,3,11,2,0,*?*?*?*?*?*?*?*?*?*?*?*?*?*?*?*?*?*?*?*?*?*?,6.2,4.3,88,103690,0,-0,307,0.0,-0.0,0.0,0,0,0,0,243,9.8,10,5,9999,99999,9,999999999,0.0,999,999,99
3003,3,11,3,0,*?*?*?*?*?*?*?*?*?*?*?*?*?*?*?*?*?*?*?*?*?*?,6.0,4.3,90,103690,0,-0,306,0.0,-0.0,0.0,0,0,0,0,245,11.8,10,5,9999,99999,9,999999999,0.0,999,999,99
3003,3,11,4,0,*?*?*?*?*?*?*?*?*?*?*?*?*?*?*?*?*?*?*?*?*?*?,5.7,3.8,88,103690,0,-0,305,0.0,-0.0,0.0,0,0,0,0,247,12.4,10,5,9999,99999,9,999999999,0.0,999,999,99
3003,3,11,5,0,*?*?*?*?*?*?*?*?*?*?*?*?*?*?*?*?*?*?*?*?*?*?,5.2,3.9,92,103690,0,-0,303,0.0,-0.0,0.0,0,0,0,0,248,13.4,10,5,9999,99999,9,999999999,0.0,999,999,99
3003,3,11,6,0,*?*?*?*?*?*?*?*?*?*?*?*?*?*?*?*?*?*?*?*?*?*?,4.7,3.6,93,103690,0,-0,301,0.0,-0.0,0.0,0,0,0,0,250,13.9,10,5,9999,99999,9,999999999,0.0,999,999,99
3003,3,11,7,0,*?*?*?*?*?*?*?*?*?*?*?*?*?*?*?*?*?*?*?*?*?*?,5.7,4.3,92,103690,174,1384,283,65.5,273.3,31.1,6717,17114,4762,561,233,14.4,5,3,9999,99999,9,999999999,0.0,999,999,99
3003,3,11,8,0,*?*?*?*?*?*?*?*?*?*?*?*?*?*?*?*?*?*?*?*?*?*?,6.6,5.1,91,103690,361,1386,300,132.1,127.8,98.8,14392,11094,11362,2171,217,15.5,8,4,9999,99999,9,999999999,0.0,999,999,99
3003,3,11,9,0,*?*?*?*?*?*?*?*?*?*?*?*?*?*?*?*?*?*?*?*?*?*?,7.0,4.6,86,103690,518,1387,311,88.5,0.0,88.5,10369,0,10401,3740,200,15.5,10,5,9999,99999,9,999999999,0.0,999,999,99
3003,3,11,10,0,*?*?*?*?*?*?*?*?*?*?*?*?*?*?*?*?*?*?*?*?*?*?,9.4,3.6,67,103690,634,1385,322,111.6,0.0,111.6,13151,0,13196,4908,183,14.9,10,5,9999,99999,9,999999999,0.0,999,999,99
3003,3,11,11,0,*?*?*?*?*?*?*?*?*?*?*?*?*?*?*?*?*?*?*?*?*?*?,11.3,4.8,64,103690,702,1385,312,377.5,333.7,208.4,40419,34644,23389,4730,167,15.5,6,3,9999,99999,9,999999999,0.0,999,999,99
3003,3,11,12,0,*?*?*?*?*?*?*?*?*?*?*?*?*?*?*?*?*?*?*?*?*?*?,11.7,5.6,66,103690,717,1385,309,412.1,417.9,195.7,43120,41977,23455,4243,150,12.9,5,3,9999,99999,9,999999999,0.0,999,999,99
3003,3,11,13,0,*?*?*?*?*?*?*?*?*?*?*?*?*?*?*?*?*?*?*?*?*?*?,11.7,6.7,72,103690,678,1385,298,414.0,568.1,135.8,42876,55363,18363,2780,153,14.9,2,1,9999,99999,9,999999999,0.1,999,999,99
3003,3,11,14,0,*?*?*?*?*?*?*?*?*?*?*?*?*?*?*?*?*?*?*?*?*?*?,11.5,7.9,78,103690,588,1385,307,342.4,474.2,141.1,36097,46060,17643,2800,157,15.5,4,2,9999,99999,9,999999999,0.0,999,999,99
3003,3,11,15,0,*?*?*?*?*?*?*?*?*?*?*?*?*?*?*?*?*?*?*?*?*?*?,11.8,9.1,84,103690,453,1385,295,261.0,558.7,78.3,27074,50496,11390,1486,160,15.5,0,0,9999,99999,9,999999999,0.0,999,999,99
3003,3,11,16,0,*?*?*?*?*?*?*?*?*?*?*?*?*?*?*?*?*?*?*?*?*?*?,11.7,8.1,79,103690,282,1386,308,139.4,402.7,57.4,14195,30759,8362,1017,163,14.4,4,2,9999,99999,9,999999999,0.0,999,999,99
3003,3,11,17,0,*?*?*?*?*?*?*?*?*?*?*?*?*?*?*?*?*?*?*?*?*?*?,10.7,8.5,87,103690,87,1392,312,9.0,64.3,4.9,1002,3101,949,100,167,12.9,6,3,9999,99999,9,999999999,0.0,999,999,99
3003,3,11,18,0,*?*?*?*?*?*?*?*?*?*?*?*?*?*?*?*?*?*?*?*?*?*?,9.9,8.0,88,103690,0,-0,323,0.0,-0.0,0.0,0,0,0,0,170,14.4,10,5,9999,99999,9,999999999,0.0,999,999,99
3003,3,11,19,0,*?*?*?*?*?*?*?*?*?*?*?*?*?*?*?*?*?*?*?*?*?*?,8.3,8.0,99,103690,0,-0,316,0.0,-0.0,0.0,0,0,0,0,175,14.9,10,5,9999,99999,9,999999999,0.0,999,999,99
3003,3,11,20,0,*?*?*?*?*?*?*?*?*?*?*?*?*?*?*?*?*?*?*?*?*?*?,8.3,7.7,97,103690,0,-0,316,0.0,-0.0,0.0,0,0,0,0,180,13.9,10,5,9999,99999,9,999999999,0.0,999,999,99
3003,3,11,21,0,*?*?*?*?*?*?*?*?*?*?*?*?*?*?*?*?*?*?*?*?*?*?,7.6,7.6,100,103690,0,-0,313,0.0,-0.0,0.0,0,0,0,0,185,13.9,10,5,9999,99999,9,999999999,0.0,999,999,99
3003,3,11,22,0,*?*?*?*?*?*?*?*?*?*?*?*?*?*?*?*?*?*?*?*?*?*?,6.9,6.9,100,103690,0,-0,310,0.0,-0.0,0.0,0,0,0,0,190,15.5,10,5,9999,99999,9,999999999,0.0,999,999,99
3003,3,11,23,0,*?*?*?*?*?*?*?*?*?*?*?*?*?*?*?*?*?*?*?*?*?*?,6.9,7.0,100,103690,0,-0,310,0.0,-0.0,0.0,0,0,0,0,195,14.4,10,5,9999,99999,9,999999999,0.0,999,999,99
3003,3,11,24,0,*?*?*?*?*?*?*?*?*?*?*?*?*?*?*?*?*?*?*?*?*?*?,7.0,5.9,94,103690,0,-0,310,0.0,-0.0,0.0,0,0,0,0,240,8.8,10,5,9999,99999,9,999999999,0.0,999,999,99
3003,3,12,1,0,*?*?*?*?*?*?*?*?*?*?*?*?*?*?*?*?*?*?*?*?*?*?,7.1,7.1,100,103285,0,-0,311,0.0,-0.0,0.0,0,0,0,0,207,9.8,10,5,9999,99999,9,999999999,0.0,999,999,99
3003,3,12,2,0,*?*?*?*?*?*?*?*?*?*?*?*?*?*?*?*?*?*?*?*?*?*?,7.0,7.0,100,103285,0,-0,310,0.0,-0.0,0.0,0,0,0,0,213,9.8,10,5,9999,99999,9,999999999,0.0,999,999,99
3003,3,12,3,0,*?*?*?*?*?*?*?*?*?*?*?*?*?*?*?*?*?*?*?*?*?*?,7.1,7.0,100,103285,0,-0,311,0.0,-0.0,0.0,0,0,0,0,220,11.8,10,5,9999,99999,9,999999999,0.0,999,999,99
3003,3,12,4,0,*?*?*?*?*?*?*?*?*?*?*?*?*?*?*?*?*?*?*?*?*?*?,6.8,6.9,100,103285,0,-0,309,0.0,-0.0,0.0,0,0,0,0,227,12.4,10,5,9999,99999,9,999999999,0.0,999,999,99
3003,3,12,5,0,*?*?*?*?*?*?*?*?*?*?*?*?*?*?*?*?*?*?*?*?*?*?,6.4,6.4,100,103285,0,-0,308,0.0,-0.0,0.0,0,0,0,0,233,13.4,10,5,9999,99999,9,999999999,0.0,999,999,99
3003,3,12,6,0,*?*?*?*?*?*?*?*?*?*?*?*?*?*?*?*?*?*?*?*?*?*?,6.2,6.2,100,103285,0,-0,307,0.0,-0.0,0.0,0,0,0,0,240,13.9,10,5,9999,99999,9,999999999,0.0,999,999,99
3003,3,12,7,0,*?*?*?*?*?*?*?*?*?*?*?*?*?*?*?*?*?*?*?*?*?*?,6.0,5.9,100,103285,183,1386,298,50.8,97.0,38.0,5455,5679,4681,678,223,14.4,8,4,9999,99999,9,999999999,0.0,999,999,99
3003,3,12,8,0,*?*?*?*?*?*?*?*?*?*?*?*?*?*?*?*?*?*?*?*?*?*?,7.4,7.4,100,103285,369,1384,300,160.8,215.2,103.4,16983,18494,12048,2039,207,15.5,7,4,9999,99999,9,999999999,0.0,999,999,99
3003,3,12,9,0,*?*?*?*?*?*?*?*?*?*?*?*?*?*?*?*?*?*?*?*?*?*?,8.7,7.7,94,103285,526,1385,302,272.2,321.0,150.2,28949,31263,17217,3121,190,15.5,6,3,9999,99999,9,999999999,0.0,999,999,99
3003,3,12,10,0,*?*?*?*?*?*?*?*?*?*?*?*?*?*?*?*?*?*?*?*?*?*?,10.1,8.8,92,103285,642,1384,317,260.7,141.7,195.0,28442,14349,22018,4737,173,14.9,8,4,9999,99999,9,999999999,0.0,999,999,99
3003,3,12,11,0,*?*?*?*?*?*?*?*?*?*?*?*?*?*?*?*?*?*?*?*?*?*?,11.6,8.0,79,103285,710,1385,315,382.4,334.1,211.1,40965,34757,23675,4816,157,15.5,6,3,9999,99999,9,999999999,0.0,999,999,99
3003,3,12,12,0,*?*?*?*?*?*?*?*?*?*?*?*?*?*?*?*?*?*?*?*?*?*?,11.9,8.0,78,103285,725,1385,321,352.8,240.6,226.9,37675,25094,25247,5277,140,12.9,7,4,9999,99999,9,999999999,0.0,999,999,99
3003,3,12,13,0,*?*?*?*?*?*?*?*?*?*?*?*?*?*?*?*?*?*?*?*?*?*?,11.9,5.9,67,103285,686,1385,324,280.7,142.8,210.0,30645,14618,23654,5207,147,14.9,8,4,9999,99999,9,999999999,0.0,999,999,99
3003,3,12,14,0,*?*?*?*?*?*?*?*?*?*?*?*?*?*?*?*?*?*?*?*?*?*?,11.7,4.3,61,103285,596,1386,318,283.0,234.9,182.0,30057,23593,20552,3942,153,15.5,7,4,9999,99999,9,999999999,0.0,999,999,99
3003,3,12,15,0,*?*?*?*?*?*?*?*?*?*?*?*?*?*?*?*?*?*?*?*?*?*?,12.0,5.9,67,103285,460,1384,320,209.8,225.4,134.9,22193,21058,15506,2758,160,15.5,7,4,9999,99999,9,999999999,0.0,999,999,99
3003,3,12,16,0,*?*?*?*?*?*?*?*?*?*?*?*?*?*?*?*?*?*?*?*?*?*?,11.6,6.9,73,103285,289,1385,323,99.3,120.0,74.3,10849,9542,8613,1602,167,14.4,8,4,9999,99999,9,999999999,0.1,999,999,99
3003,3,12,17,0,*?*?*?*?*?*?*?*?*?*?*?*?*?*?*?*?*?*?*?*?*?*?,11.6,6.4,71,103285,93,1378,331,4.3,0.0,4.3,552,-0,551,176,173,12.9,10,5,9999,99999,9,999999999,0.0,999,999,99
3003,3,12,18,0,*?*?*?*?*?*?*?*?*?*?*?*?*?*?*?*?*?*?*?*?*?*?,10.1,6.4,79,103285,0,-0,324,0.0,-0.0,0.0,0,0,0,0,180,14.4,10,5,9999,99999,9,999999999,0.0,999,999,99
3003,3,12,19,0,*?*?*?*?*?*?*?*?*?*?*?*?*?*?*?*?*?*?*?*?*?*?,10.0,6.9,81,103285,0,-0,324,0.0,-0.0,0.0,0,0,0,0,192,14.9,10,5,9999,99999,9,999999999,0.0,999,999,99
3003,3,12,20,0,*?*?*?*?*?*?*?*?*?*?*?*?*?*?*?*?*?*?*?*?*?*?,8.8,6.2,85,103285,0,-0,318,0.0,-0.0,0.0,0,0,0,0,203,13.9,10,5,9999,99999,9,999999999,0.0,999,999,99
3003,3,12,21,0,*?*?*?*?*?*?*?*?*?*?*?*?*?*?*?*?*?*?*?*?*?*?,8.3,7.0,92,103285,0,-0,316,0.0,-0.0,0.0,0,0,0,0,215,13.9,10,5,9999,99999,9,999999999,0.0,999,999,99
3003,3,12,22,0,*?*?*?*?*?*?*?*?*?*?*?*?*?*?*?*?*?*?*?*?*?*?,7.6,6.7,95,103285,0,-0,313,0.0,-0.0,0.0,0,0,0,0,227,15.5,10,5,9999,99999,9,999999999,0.0,999,999,99
3003,3,12,23,0,*?*?*?*?*?*?*?*?*?*?*?*?*?*?*?*?*?*?*?*?*?*?,7.1,6.7,97,103285,0,-0,311,0.0,-0.0,0.0,0,0,0,0,238,14.4,10,5,9999,99999,9,999999999,0.0,999,999,99
3003,3,12,24,0,*?*?*?*?*?*?*?*?*?*?*?*?*?*?*?*?*?*?*?*?*?*?,7.0,7.0,100,103285,0,-0,310,0.0,-0.0,0.0,0,0,0,0,200,8.8,10,5,9999,99999,9,999999999,0.0,999,999,99
3003,3,13,1,0,*?*?*?*?*?*?*?*?*?*?*?*?*?*?*?*?*?*?*?*?*?*?,5.5,5.0,97,102964,0,-0,304,0.0,-0.0,0.0,0,0,0,0,250,9.8,10,5,9999,99999,9,999999999,0.0,999,999,99
3003,3,13,2,0,*?*?*?*?*?*?*?*?*?*?*?*?*?*?*?*?*?*?*?*?*?*?,4.9,3.9,95,102964,0,-0,302,0.0,-0.0,0.0,0,0,0,0,250,9.8,10,5,9999,99999,9,999999999,0.0,999,999,99
3003,3,13,3,0,*?*?*?*?*?*?*?*?*?*?*?*?*?*?*?*?*?*?*?*?*?*?,5.7,5.0,96,102964,0,-0,305,0.0,-0.0,0.0,0,0,0,0,250,11.8,10,5,9999,99999,9,999999999,0.0,999,999,99
3003,3,13,4,0,*?*?*?*?*?*?*?*?*?*?*?*?*?*?*?*?*?*?*?*?*?*?,4.5,4.1,98,102964,0,-0,300,0.0,-0.0,0.0,0,0,0,0,250,12.4,10,5,9999,99999,9,999999999,0.0,999,999,99
3003,3,13,5,0,*?*?*?*?*?*?*?*?*?*?*?*?*?*?*?*?*?*?*?*?*?*?,4.7,3.4,91,102964,0,-0,301,0.0,-0.0,0.0,0,0,0,0,250,13.4,10,5,9999,99999,9,999999999,0.0,999,999,99
3003,3,13,6,0,*?*?*?*?*?*?*?*?*?*?*?*?*?*?*?*?*?*?*?*?*?*?,4.4,3.0,92,102964,0,-0,300,0.0,-0.0,0.0,0,0,0,0,250,13.9,10,5,9999,99999,9,999999999,0.0,999,999,99
3003,3,13,7,0,*?*?*?*?*?*?*?*?*?*?*?*?*?*?*?*?*?*?*?*?*?*?,4.1,3.2,95,102964,191,1381,285,64.8,167.2,41.7,6797,10354,5619,744,233,14.4,7,4,9999,99999,9,999999999,0.0,999,999,99
3003,3,13,8,0,*?*?*?*?*?*?*?*?*?*?*?*?*?*?*?*?*?*?*?*?*?*?,5.4,3.9,91,102964,378,1385,264,209.7,532.4,64.4,21715,45668,9526,1201,217,15.5,1,0,9999,99999,9,999999999,0.0,999,999,99
3003,3,13,9,0,*?*?*?*?*?*?*?*?*?*?*?*?*?*?*?*?*?*?*?*?*?*?,6.7,3.9,83,102964,534,1383,278,313.2,516.8,113.7,33344,49196,14643,2178,200,15.5,3,2,9999,99999,9,999999999,0.0,999,999,99
3003,3,13,10,0,*?*?*?*?*?*?*?*?*?*?*?*?*?*?*?*?*?*?*?*?*?*?,8.1,5.6,85,102964,650,1383,281,395.2,565.3,129.6,40894,54762,17634,2612,183,14.9,2,1,9999,99999,9,999999999,0.0,999,999,99
3003,3,13,11,0,*?*?*?*?*?*?*?*?*?*?*?*?*?*?*?*?*?*?*?*?*?*?,9.1,5.0,76,102964,718,1384,275,442.7,597.5,132.8,46191,58932,18118,2834,167,15.5,0,0,9999,99999,9,999999999,0.0,999,999,99
3003,3,13,12,0,*?*?*?*?*?*?*?*?*?*?*?*?*?*?*?*?*?*?*?*?*?*?,10.0,5.9,77,102964,733,1385,290,451.4,573.1,148.1,46826,56414,19766,3145,150,12.9,2,1,9999,99999,9,999999999,0.0,999,999,99
3003,3,13,13,0,*?*?*?*?*?*?*?*?*?*?*?*?*?*?*?*?*?*?*?*?*?*?,10.1,6.7,80,102964,693,1383,291,424.6,569.6,139.3,43986,55682,18755,2879,158,14.9,2,1,9999,99999,9,999999999,0.0,999,999,99
3003,3,13,14,0,*?*?*?*?*?*?*?*?*?*?*?*?*?*?*?*?*?*?*?*?*?*?,9.7,5.8,77,102964,603,1385,284,363.8,578.8,111.7,37771,55583,15572,2222,167,15.5,1,0,9999,99999,9,999999999,0.0,999,999,99
3003,3,13,15,0,*?*?*?*?*?*?*?*?*?*?*?*?*?*?*?*?*?*?*?*?*?*?,9.9,4.6,70,102964,467,1384,296,262.5,457.2,108.1,27618,41903,13838,2042,175,15.5,4,2,9999,99999,9,999999999,0.0,999,999,99
3003,3,13,16,0,*?*?*?*?*?*?*?*?*?*?*?*?*?*?*?*?*?*?*?*?*?*?,9.7,4.3,69,102964,296,1385,295,148.8,409.3,61.3,15140,31827,8870,1084,183,14.4,4,2,9999,99999,9,999999999,0.0,999,999,99
3003,3,13,17,0,*?*?*?*?*?*?*?*?*?*?*?*?*?*?*?*?*?*?*?*?*?*?,9.2,5.5,77,102964,100,1379,316,9.9,18.2,8.6,1164,867,1097,178,192,12.9,9,5,9999,99999,9,999999999,0.0,999,999,99
3003,3,13,18,0,*?*?*?*?*?*?*?*?*?*?*?*?*?*?*?*?*?*?*?*?*?*?,8.6,4.6,76,102964,0,-0,318,0.0,-0.0,0.0,0,0,0,0,200,14.4,10,5,9999,99999,9,999999999,0.0,999,999,99
3003,3,13,19,0,*?*?*?*?*?*?*?*?*?*?*?*?*?*?*?*?*?*?*?*?*?*?,7.0,4.3,83,102964,0,-0,311,0.0,-0.0,0.0,0,0,0,0,208,14.9,10,5,9999,99999,9,999999999,0.0,999,999,99
3003,3,13,20,0,*?*?*?*?*?*?*?*?*?*?*?*?*?*?*?*?*?*?*?*?*?*?,6.6,4.3,86,102964,0,-0,309,0.0,-0.0,0.0,0,0,0,0,217,13.9,10,5,9999,99999,9,999999999,0.0,999,999,99
3003,3,13,21,0,*?*?*?*?*?*?*?*?*?*?*?*?*?*?*?*?*?*?*?*?*?*?,6.9,3.4,79,102964,0,-0,310,0.0,-0.0,0.0,0,0,0,0,225,13.9,10,5,9999,99999,9,999999999,0.0,999,999,99
3003,3,13,22,0,*?*?*?*?*?*?*?*?*?*?*?*?*?*?*?*?*?*?*?*?*?*?,5.9,3.8,86,102964,0,-0,306,0.0,-0.0,0.0,0,0,0,0,233,15.5,10,5,9999,99999,9,999999999,0.0,999,999,99
3003,3,13,23,0,*?*?*?*?*?*?*?*?*?*?*?*?*?*?*?*?*?*?*?*?*?*?,5.7,3.8,87,102964,0,-0,305,0.0,-0.0,0.0,0,0,0,0,242,14.4,10,5,9999,99999,9,999999999,0.0,999,999,99
3003,3,13,24,0,*?*?*?*?*?*?*?*?*?*?*?*?*?*?*?*?*?*?*?*?*?*?,6.7,5.8,95,102964,0,-0,309,0.0,-0.0,0.0,0,0,0,0,250,8.8,10,5,9999,99999,9,999999999,0.0,999,999,99
3003,3,14,1,0,*?*?*?*?*?*?*?*?*?*?*?*?*?*?*?*?*?*?*?*?*?*?,5.2,2.7,85,102204,0,-0,303,0.0,-0.0,0.0,0,0,0,0,240,9.8,10,5,9999,99999,9,999999999,0.0,999,999,99
3003,3,14,2,0,*?*?*?*?*?*?*?*?*?*?*?*?*?*?*?*?*?*?*?*?*?*?,4.8,2.3,83,102204,0,-0,301,0.0,-0.0,0.0,0,0,0,0,230,9.8,10,5,9999,99999,9,999999999,0.0,999,999,99
3003,3,14,3,0,*?*?*?*?*?*?*?*?*?*?*?*?*?*?*?*?*?*?*?*?*?*?,4.4,0.6,77,102204,0,-0,300,0.0,-0.0,0.0,0,0,0,0,220,11.8,10,5,9999,99999,9,999999999,0.0,999,999,99
3003,3,14,4,0,*?*?*?*?*?*?*?*?*?*?*?*?*?*?*?*?*?*?*?*?*?*?,4.9,1.3,78,102204,0,-0,302,0.0,-0.0,0.0,0,0,0,0,210,12.4,10,5,9999,99999,9,999999999,0.0,999,999,99
3003,3,14,5,0,*?*?*?*?*?*?*?*?*?*?*?*?*?*?*?*?*?*?*?*?*?*?,4.6,0.4,75,102204,0,-0,301,0.0,-0.0,0.0,0,0,0,0,200,13.4,10,5,9999,99999,9,999999999,0.0,999,999,99
3003,3,14,6,0,*?*?*?*?*?*?*?*?*?*?*?*?*?*?*?*?*?*?*?*?*?*?,4.1,0.4,77,102204,0,-0,299,0.0,-0.0,0.0,0,0,0,0,190,13.9,10,5,9999,99999,9,999999999,0.0,999,999,99
3003,3,14,7,0,*?*?*?*?*?*?*?*?*?*?*?*?*?*?*?*?*?*?*?*?*?*?,3.5,1.0,84,102204,200,1382,291,44.4,40.8,38.5,4935,2758,4582,813,200,14.4,9,5,9999,99999,9,999999999,0.0,999,999,99
3003,3,14,8,0,*?*?*?*?*?*?*?*?*?*?*?*?*?*?*?*?*?*?*?*?*?*?,5.1,1.5,77,102204,386,1382,303,62.6,0.0,62.6,7297,0,7315,2527,210,15.5,10,5,9999,99999,9,999999999,0.0,999,999,99
3003,3,14,9,0,*?*?*?*?*?*?*?*?*?*?*?*?*?*?*?*?*?*?*?*?*?*?,6.8,3.2,78,102204,543,1384,268,322.8,570.2,99.1,33468,53687,14017,1923,220,15.5,1,0,9999,99999,9,999999999,0.0,999,999,99
3003,3,14,10,0,*?*?*?*?*?*?*?*?*?*?*?*?*?*?*?*?*?*?*?*?*?*?,8.6,4.5,75,102204,658,1382,281,401.0,566.2,131.5,41499,54952,17853,2662,230,14.9,2,1,9999,99999,9,999999999,0.0,999,999,99
3003,3,14,11,0,*?*?*?*?*?*?*?*?*?*?*?*?*?*?*?*?*?*?*?*?*?*?,10.1,4.8,69,102204,726,1384,279,448.4,598.2,134.5,46792,59087,18315,2887,240,15.5,0,0,9999,99999,9,999999999,0.0,999,999,99
3003,3,14,12,0,*?*?*?*?*?*?*?*?*?*?*?*?*?*?*?*?*?*?*?*?*?*?,11.2,5.6,68,102204,740,1383,294,456.9,573.8,149.9,47399,56546,19962,3201,250,12.9,2,1,9999,99999,9,999999999,0.0,999,999,99
3003,3,14,13,0,*?*?*?*?*?*?*?*?*?*?*?*?*?*?*?*?*?*?*?*?*?*?,11.2,5.9,70,102204,701,1384,299,426.1,535.8,154.7,45545,53823,19356,3244,253,14.9,3,2,9999,99999,9,999999999,0.0,999,999,99
3003,3,14,14,0,*?*?*?*?*?*?*?*?*?*?*?*?*?*?*?*?*?*?*?*?*?*?,11.0,5.8,70,102204,610,1383,311,322.9,328.0,178.2,34439,33156,20211,3850,257,15.5,6,3,9999,99999,9,999999999,0.0,999,999,99
3003,3,14,15,0,*?*?*?*?*?*?*?*?*?*?*?*?*?*?*?*?*?*?*?*?*?*?,10.8,6.1,72,102204,474,1383,289,275.9,557.7,84.7,28573,50946,12189,1609,260,15.5,1,0,9999,99999,9,999999999,0.0,999,999,99
3003,3,14,16,0,*?*?*?*?*?*?*?*?*?*?*?*?*?*?*?*?*?*?*?*?*?*?,10.9,5.1,68,102204,303,1385,315,125.0,203.9,80.4,13217,15995,9489,1542,263,14.4,7,4,9999,99999,9,999999999,0.0,999,999,99
3003,3,14,17,0,*?*?*?*?*?*?*?*?*?*?*?*?*?*?*?*?*?*?*?*?*?*?,9.9,3.9,67,102204,107,1381,300,22.8,154.6,10.8,2446,8027,1879,211,267,12.9,5,3,9999,99999,9,999999999,0.0,999,999,99
3003,3,14,18,0,*?*?*?*?*?*?*?*?*?*?*?*?*?*?*?*?*?*?*?*?*?*?,9.3,4.6,72,102204,0,-0,321,0.0,-0.0,0.0,0,0,0,0,270,14.4,10,5,9999,99999,9,999999999,0.0,999,999,99
3003,3,14,19,0,*?*?*?*?*?*?*?*?*?*?*?*?*?*?*?*?*?*?*?*?*?*?,8.0,4.1,77,102204,0,-0,315,0.0,-0.0,0.0,0,0,0,0,270,14.9,10,5,9999,99999,9,999999999,0.0,999,999,99
3003,3,14,20,0,*?*?*?*?*?*?*?*?*?*?*?*?*?*?*?*?*?*?*?*?*?*?,7.0,3.9,81,102204,0,-0,311,0.0,-0.0,0.0,0,0,0,0,270,13.9,10,5,9999,99999,9,999999999,0.0,999,999,99
3003,3,14,21,0,*?*?*?*?*?*?*?*?*?*?*?*?*?*?*?*?*?*?*?*?*?*?,6.6,3.2,79,102204,0,-0,309,0.0,-0.0,0.0,0,0,0,0,270,13.9,10,5,9999,99999,9,999999999,0.0,999,999,99
3003,3,14,22,0,*?*?*?*?*?*?*?*?*?*?*?*?*?*?*?*?*?*?*?*?*?*?,5.9,2.7,79,102204,0,-0,306,0.0,-0.0,0.0,0,0,0,0,270,15.5,10,5,9999,99999,9,999999999,0.0,999,999,99
3003,3,14,23,0,*?*?*?*?*?*?*?*?*?*?*?*?*?*?*?*?*?*?*?*?*?*?,5.8,1.9,76,102204,0,-0,306,0.0,-0.0,0.0,0,0,0,0,270,14.4,10,5,9999,99999,9,999999999,0.0,999,999,99
3003,3,14,24,0,*?*?*?*?*?*?*?*?*?*?*?*?*?*?*?*?*?*?*?*?*?*?,5.5,3.2,85,102204,0,-0,304,0.0,-0.0,0.0,0,0,0,0,250,8.8,10,5,9999,99999,9,999999999,0.0,999,999,99
3003,3,15,1,0,*?*?*?*?*?*?*?*?*?*?*?*?*?*?*?*?*?*?*?*?*?*?,5.1,2.9,87,101915,0,-0,303,0.0,-0.0,0.0,0,0,0,0,270,9.8,10,5,9999,99999,9,999999999,0.0,999,999,99
3003,3,15,2,0,*?*?*?*?*?*?*?*?*?*?*?*?*?*?*?*?*?*?*?*?*?*?,4.7,3.4,93,101915,0,-0,301,0.0,-0.0,0.0,0,0,0,0,270,9.8,10,5,9999,99999,9,999999999,0.0,999,999,99
3003,3,15,3,0,*?*?*?*?*?*?*?*?*?*?*?*?*?*?*?*?*?*?*?*?*?*?,2.7,2.3,99,101915,0,-0,292,0.0,-0.0,0.0,0,0,0,0,270,11.8,10,5,9999,99999,9,999999999,0.0,999,999,99
3003,3,15,4,0,*?*?*?*?*?*?*?*?*?*?*?*?*?*?*?*?*?*?*?*?*?*?,3.4,2.9,98,101915,0,-0,295,0.0,-0.0,0.0,0,0,0,0,270,12.4,10,5,9999,99999,9,999999999,0.0,999,999,99
3003,3,15,5,0,*?*?*?*?*?*?*?*?*?*?*?*?*?*?*?*?*?*?*?*?*?*?,3.5,3.4,100,101915,0,-0,296,0.0,-0.0,0.0,0,0,0,0,270,13.4,10,5,9999,99999,9,999999999,0.0,999,999,99
3003,3,15,6,0,*?*?*?*?*?*?*?*?*?*?*?*?*?*?*?*?*?*?*?*?*?*?,2.8,2.9,100,101915,5,1258,293,0.0,0.0,0.0,0,0,0,0,270,13.9,10,5,9999,99999,9,999999999,0.0,999,999,99
3003,3,15,7,0,*?*?*?*?*?*?*?*?*?*?*?*?*?*?*?*?*?*?*?*?*?*?,2.2,2.1,100,101915,209,1384,281,62.9,104.9,47.0,6709,6686,5717,855,270,14.4,8,4,9999,99999,9,999999999,0.0,999,999,99
3003,3,15,8,0,*?*?*?*?*?*?*?*?*?*?*?*?*?*?*?*?*?*?*?*?*?*?,4.2,3.6,98,101915,395,1383,272,214.7,442.2,88.5,22603,38382,11503,1634,270,15.5,4,2,9999,99999,9,999999999,0.0,999,999,99
3003,3,15,9,0,*?*?*?*?*?*?*?*?*?*?*?*?*?*?*?*?*?*?*?*?*?*?,6.1,4.1,89,101915,551,1383,289,287.7,323.4,158.8,30619,31904,18135,3337,270,15.5,6,3,9999,99999,9,999999999,0.0,999,999,99
3003,3,15,10,0,*?*?*?*?*?*?*?*?*?*?*?*?*?*?*?*?*?*?*?*?*?*?,9.1,5.1,78,101915,666,1382,298,380.5,414.4,180.8,39753,41171,21836,3794,270,14.9,5,3,9999,99999,9,999999999,0.0,999,999,99
3003,3,15,11,0,*?*?*?*?*?*?*?*?*?*?*?*?*?*?*?*?*?*?*?*?*?*?,10.6,5.5,72,101915,734,1383,296,448.6,538.6,162.9,48004,54462,20267,3500,270,15.5,3,2,9999,99999,9,999999999,0.0,999,999,99
3003,3,15,12,0,*?*?*?*?*?*?*?*?*?*?*?*?*?*?*?*?*?*?*?*?*?*?,11.6,5.3,67,101915,748,1383,304,449.1,488.3,185.0,47553,49424,22507,4062,270,12.9,4,2,9999,99999,9,999999999,0.0,999,999,99
3003,3,15,13,0,*?*?*?*?*?*?*?*?*?*?*?*?*?*?*?*?*?*?*?*?*?*?,11.7,6.7,73,101915,708,1383,310,407.1,417.4,193.4,42584,41858,23197,4170,270,14.9,5,3,9999,99999,9,999999999,0.0,999,999,99
3003,3,15,14,0,*?*?*?*?*?*?*?*?*?*?*?*?*?*?*?*?*?*?*?*?*?*?,11.9,7.6,77,101915,617,1382,328,188.5,56.2,163.4,20716,5481,18422,4845,270,15.5,9,5,9999,99999,9,999999999,0.0,999,999,99
3003,3,15,15,0,*?*?*?*?*?*?*?*?*?*?*?*?*?*?*?*?*?*?*?*?*?*?,11.8,7.7,78,101915,481,1382,320,221.6,227.3,142.5,23446,21554,16323,2939,270,15.5,7,4,9999,99999,9,999999999,0.0,999,999,99
3003,3,15,16,0,*?*?*?*?*?*?*?*?*?*?*?*?*?*?*?*?*?*?*?*?*?*?,11.8,8.7,83,101915,310,1384,324,109.0,122.7,81.5,11894,10051,9425,1768,270,14.4,8,4,9999,99999,9,999999999,0.0,999,999,99
3003,3,15,17,0,*?*?*?*?*?*?*?*?*?*?*?*?*?*?*?*?*?*?*?*?*?*?,10.7,7.6,83,101915,114,1382,327,8.5,0.0,8.5,1037,-0,1037,336,270,12.9,10,5,9999,99999,9,999999999,0.0,999,999,99
3003,3,15,18,0,*?*?*?*?*?*?*?*?*?*?*?*?*?*?*?*?*?*?*?*?*?*?,9.4,6.1,82,101915,0,-0,321,0.0,-0.0,0.0,0,0,0,0,270,14.4,10,5,9999,99999,9,999999999,0.0,999,999,99
3003,3,15,19,0,*?*?*?*?*?*?*?*?*?*?*?*?*?*?*?*?*?*?*?*?*?*?,7.9,5.3,86,101915,0,-0,315,0.0,-0.0,0.0,0,0,0,0,272,14.9,10,5,9999,99999,9,999999999,0.0,999,999,99
3003,3,15,20,0,*?*?*?*?*?*?*?*?*?*?*?*?*?*?*?*?*?*?*?*?*?*?,6.6,4.8,91,101915,0,-0,309,0.0,-0.0,0.0,0,0,0,0,273,13.9,10,5,9999,99999,9,999999999,0.0,999,999,99
3003,3,15,21,0,*?*?*?*?*?*?*?*?*?*?*?*?*?*?*?*?*?*?*?*?*?*?,6.0,5.1,96,101915,0,-0,306,0.0,-0.0,0.0,0,0,0,0,275,13.9,10,5,9999,99999,9,999999999,0.0,999,999,99
3003,3,15,22,0,*?*?*?*?*?*?*?*?*?*?*?*?*?*?*?*?*?*?*?*?*?*?,5.3,5.3,100,101915,0,-0,303,0.0,-0.0,0.0,0,0,0,0,277,15.5,10,5,9999,99999,9,999999999,0.0,999,999,99
3003,3,15,23,0,*?*?*?*?*?*?*?*?*?*?*?*?*?*?*?*?*?*?*?*?*?*?,5.5,5.5,100,101915,0,-0,304,0.0,-0.0,0.0,0,0,0,0,278,14.4,10,5,9999,99999,9,999999999,0.0,999,999,99
3003,3,15,24,0,*?*?*?*?*?*?*?*?*?*?*?*?*?*?*?*?*?*?*?*?*?*?,5.8,2.5,81,101915,0,-0,306,0.0,-0.0,0.0,0,0,0,0,270,8.8,10,5,9999,99999,9,999999999,0.0,999,999,99
3003,3,16,1,0,*?*?*?*?*?*?*?*?*?*?*?*?*?*?*?*?*?*?*?*?*?*?,6.0,4.8,92,101644,0,-0,306,0.0,-0.0,0.0,0,0,0,0,277,18.5,10,5,9999,99999,9,999999999,0.0,999,999,99
3003,3,16,2,0,*?*?*?*?*?*?*?*?*?*?*?*?*?*?*?*?*?*?*?*?*?*?,6.0,4.6,90,101644,0,-0,306,0.0,-0.0,0.0,0,0,0,0,273,19.6,10,5,9999,99999,9,999999999,0.0,999,999,99
3003,3,16,3,0,*?*?*?*?*?*?*?*?*?*?*?*?*?*?*?*?*?*?*?*?*?*?,6.2,4.3,87,101644,0,-0,307,0.0,-0.0,0.0,0,0,0,0,270,16.5,10,5,9999,99999,9,999999999,0.0,999,999,99
3003,3,16,4,0,*?*?*?*?*?*?*?*?*?*?*?*?*?*?*?*?*?*?*?*?*?*?,6.1,4.6,89,101644,0,-0,307,0.0,-0.0,0.0,0,0,0,0,267,12.4,10,5,9999,99999,9,999999999,0.0,999,999,99
3003,3,16,5,0,*?*?*?*?*?*?*?*?*?*?*?*?*?*?*?*?*?*?*?*?*?*?,6.0,3.4,83,101644,0,-0,306,0.0,-0.0,0.0,0,0,0,0,263,9.8,10,5,9999,99999,9,999999999,0.0,999,999,99
3003,3,16,6,0,*?*?*?*?*?*?*?*?*?*?*?*?*?*?*?*?*?*?*?*?*?*?,5.8,3.8,85,101644,14,1355,305,0.0,0.0,0.0,0,0,0,0,260,12.9,10,5,9999,99999,9,999999999,0.0,999,999,99
3003,3,16,7,0,*?*?*?*?*?*?*?*?*?*?*?*?*?*?*?*?*?*?*?*?*?*?,5.6,3.4,85,101644,217,1379,296,66.9,107.1,50.0,7126,7001,6059,916,258,14.4,8,4,9999,99999,9,999999999,0.0,999,999,99
3003,3,16,8,0,*?*?*?*?*?*?*?*?*?*?*?*?*?*?*?*?*?*?*?*?*?*?,7.0,4.8,85,101644,403,1381,293,199.2,305.8,110.0,21129,27276,12816,2177,257,13.9,6,3,9999,99999,9,999999999,0.0,999,999,99
3003,3,16,9,0,*?*?*?*?*?*?*?*?*?*?*?*?*?*?*?*?*?*?*?*?*?*?,8.2,4.3,75,101644,559,1381,298,292.8,324.1,161.6,31173,32104,18437,3411,255,12.4,6,3,9999,99999,9,999999999,0.0,999,999,99
3003,3,16,10,0,*?*?*?*?*?*?*?*?*?*?*?*?*?*?*?*?*?*?*?*?*?*?,9.4,4.3,69,101644,674,1381,303,362.0,332.3,199.8,38713,34270,22488,4471,253,14.4,6,3,9999,99999,9,999999999,0.0,999,999,99
3003,3,16,11,0,*?*?*?*?*?*?*?*?*?*?*?*?*?*?*?*?*?*?*?*?*?*?,10.3,3.8,63,101644,741,1381,306,402.2,335.8,222.0,43130,35173,24797,5175,252,13.9,6,3,9999,99999,9,999999999,0.0,999,999,99
3003,3,16,12,0,*?*?*?*?*?*?*?*?*?*?*?*?*?*?*?*?*?*?*?*?*?*?,10.2,4.3,66,101644,755,1381,316,313.2,144.4,234.2,34225,14974,26291,6033,250,13.4,8,4,9999,99999,9,999999999,0.0,999,999,99
3003,3,16,13,0,*?*?*?*?*?*?*?*?*?*?*?*?*?*?*?*?*?*?*?*?*?*?,10.2,4.8,68,101644,715,1381,316,294.8,143.5,220.5,32199,14783,24801,5556,253,14.4,8,4,9999,99999,9,999999999,0.0,999,999,99
3003,3,16,14,0,*?*?*?*?*?*?*?*?*?*?*?*?*?*?*?*?*?*?*?*?*?*?,10.4,5.1,69,101644,624,1382,317,253.1,141.2,189.3,27599,14235,21389,4565,257,18.0,8,4,9999,99999,9,999999999,0.0,999,999,99
3003,3,16,15,0,*?*?*?*?*?*?*?*?*?*?*?*?*?*?*?*?*?*?*?*?*?*?,10.3,4.3,66,101644,488,1382,316,190.8,136.1,142.7,20776,12996,16252,3264,260,17.0,8,4,9999,99999,9,999999999,0.0,999,999,99
3003,3,16,16,0,*?*?*?*?*?*?*?*?*?*?*?*?*?*?*?*?*?*?*?*?*?*?,10.1,3.8,64,101644,316,1380,320,84.7,49.2,73.4,9289,4142,8310,1920,263,17.5,9,5,9999,99999,9,999999999,0.0,999,999,99
3003,3,16,17,0,*?*?*?*?*?*?*?*?*?*?*?*?*?*?*?*?*?*?*?*?*?*?,10.3,4.3,65,101644,121,1383,326,9.8,0.0,9.8,1196,-0,1196,389,267,18.0,10,5,9999,99999,9,999999999,0.0,999,999,99
3003,3,16,18,0,*?*?*?*?*?*?*?*?*?*?*?*?*?*?*?*?*?*?*?*?*?*?,9.2,2.3,61,101644,0,-0,316,0.0,-0.0,0.0,0,0,0,0,270,16.5,9,5,9999,99999,9,999999999,0.0,999,999,99
3003,3,16,19,0,*?*?*?*?*?*?*?*?*?*?*?*?*?*?*?*?*?*?*?*?*?*?,8.0,2.3,67,101644,0,-0,315,0.0,-0.0,0.0,0,0,0,0,272,17.5,10,5,9999,99999,9,999999999,0.0,999,999,99
3003,3,16,20,0,*?*?*?*?*?*?*?*?*?*?*?*?*?*?*?*?*?*?*?*?*?*?,8.3,1.0,60,101644,0,-0,317,0.0,-0.0,0.0,0,0,0,0,273,16.5,10,5,9999,99999,9,999999999,0.0,999,999,99
3003,3,16,21,0,*?*?*?*?*?*?*?*?*?*?*?*?*?*?*?*?*?*?*?*?*?*?,7.7,0.6,61,101644,0,-0,314,0.0,-0.0,0.0,0,0,0,0,275,16.0,10,5,9999,99999,9,999999999,0.0,999,999,99
3003,3,16,22,0,*?*?*?*?*?*?*?*?*?*?*?*?*?*?*?*?*?*?*?*?*?*?,6.6,1.3,68,101644,0,-0,309,0.0,-0.0,0.0,0,0,0,0,277,15.5,10,5,9999,99999,9,999999999,0.0,999,999,99
3003,3,16,23,0,*?*?*?*?*?*?*?*?*?*?*?*?*?*?*?*?*?*?*?*?*?*?,7.7,1.7,65,101644,0,-0,314,0.0,-0.0,0.0,0,0,0,0,278,13.9,10,5,9999,99999,9,999999999,0.0,999,999,99
3003,3,16,24,0,*?*?*?*?*?*?*?*?*?*?*?*?*?*?*?*?*?*?*?*?*?*?,5.6,5.1,96,101644,0,-0,304,0.0,-0.0,0.0,0,0,0,0,280,17.5,10,5,9999,99999,9,999999999,0.0,999,999,99
3003,3,17,1,0,*?*?*?*?*?*?*?*?*?*?*?*?*?*?*?*?*?*?*?*?*?*?,8.8,4.3,74,101481,0,-0,319,0.0,-0.0,0.0,0,0,0,0,267,18.5,10,5,9999,99999,9,999999999,0.0,999,999,99
3003,3,17,2,0,*?*?*?*?*?*?*?*?*?*?*?*?*?*?*?*?*?*?*?*?*?*?,8.8,5.5,80,101481,0,-0,319,0.0,-0.0,0.0,0,0,0,0,253,19.6,10,5,9999,99999,9,999999999,0.0,999,999,99
3003,3,17,3,0,*?*?*?*?*?*?*?*?*?*?*?*?*?*?*?*?*?*?*?*?*?*?,9.1,5.5,78,101481,0,-0,320,0.0,-0.0,0.0,0,0,0,0,240,16.5,10,5,9999,99999,9,999999999,0.0,999,999,99
3003,3,17,4,0,*?*?*?*?*?*?*?*?*?*?*?*?*?*?*?*?*?*?*?*?*?*?,9.1,5.3,78,101481,0,-0,320,0.0,-0.0,0.0,0,0,0,0,227,12.4,10,5,9999,99999,9,999999999,0.0,999,999,99
3003,3,17,5,0,*?*?*?*?*?*?*?*?*?*?*?*?*?*?*?*?*?*?*?*?*?*?,8.8,5.5,80,101481,0,-0,319,0.0,-0.0,0.0,0,0,0,0,213,9.8,10,5,9999,99999,9,999999999,0.0,999,999,99
3003,3,17,6,0,*?*?*?*?*?*?*?*?*?*?*?*?*?*?*?*?*?*?*?*?*?*?,9.2,5.5,78,101481,23,1378,320,0.0,0.0,0.0,0,0,0,0,200,12.9,10,5,9999,99999,9,999999999,0.0,999,999,99
3003,3,17,7,0,*?*?*?*?*?*?*?*?*?*?*?*?*?*?*?*?*?*?*?*?*?*?,8.8,5.6,81,101481,226,1380,319,30.8,0.0,30.8,3607,0,3613,1195,205,14.4,10,5,9999,99999,9,999999999,0.0,999,999,99
3003,3,17,8,0,*?*?*?*?*?*?*?*?*?*?*?*?*?*?*?*?*?*?*?*?*?*?,9.1,6.1,82,101481,412,1382,290,230.9,493.3,83.8,23631,43044,11892,1524,210,13.9,3,2,9999,99999,9,999999999,0.0,999,999,99
3003,3,17,9,0,*?*?*?*?*?*?*?*?*?*?*?*?*?*?*?*?*?*?*?*?*?*?,10.3,7.1,81,101481,567,1380,305,317.6,405.8,150.9,33095,39074,18546,3005,215,12.4,5,3,9999,99999,9,999999999,0.0,999,999,99
3003,3,17,10,0,*?*?*?*?*?*?*?*?*?*?*?*?*?*?*?*?*?*?*?*?*?*?,10.0,7.7,86,101481,683,1382,308,367.1,332.7,202.6,39267,34395,22781,4554,220,14.4,6,3,9999,99999,9,999999999,0.0,999,999,99
3003,3,17,11,0,*?*?*?*?*?*?*?*?*?*?*?*?*?*?*?*?*?*?*?*?*?*?,10.4,8.5,89,101481,749,1381,314,367.0,241.5,236.0,39222,25322,26174,5586,225,13.9,7,4,9999,99999,9,999999999,0.0,999,999,99
3003,3,17,12,0,*?*?*?*?*?*?*?*?*?*?*?*?*?*?*?*?*?*?*?*?*?*?,10.5,7.9,84,101481,763,1382,310,415.2,336.8,229.2,44579,35424,25545,5422,230,13.4,6,3,9999,99999,9,999999999,0.0,999,999,99
3003,3,17,13,0,*?*?*?*?*?*?*?*?*?*?*?*?*?*?*?*?*?*?*?*?*?*?,10.6,8.7,88,101481,722,1380,311,391.1,334.9,215.9,41904,34944,24160,4973,228,14.4,6,3,9999,99999,9,999999999,0.0,999,999,99
3003,3,17,14,0,*?*?*?*?*?*?*?*?*?*?*?*?*?*?*?*?*?*?*?*?*?*?,10.7,10.2,97,101481,631,1381,313,336.2,329.6,185.6,35890,33564,20988,4056,227,18.0,6,3,9999,99999,9,999999999,0.0,999,999,99
3003,3,17,15,0,*?*?*?*?*?*?*?*?*?*?*?*?*?*?*?*?*?*?*?*?*?*?,10.4,8.9,91,101481,495,1381,311,254.4,318.0,140.4,27030,30449,16150,2883,225,17.0,6,3,9999,99999,9,999999999,0.0,999,999,99
3003,3,17,16,0,*?*?*?*?*?*?*?*?*?*?*?*?*?*?*?*?*?*?*?*?*?*?,10.3,8.4,88,101481,323,1380,310,151.3,289.5,83.5,15637,23191,10680,1546,223,17.5,6,3,9999,99999,9,999999999,0.0,999,999,99
3003,3,17,17,0,*?*?*?*?*?*?*?*?*?*?*?*?*?*?*?*?*?*?*?*?*?*?,10.5,7.4,81,101481,128,1385,310,33.8,163.8,18.7,3524,9028,3011,349,222,18.0,6,3,9999,99999,9,999999999,0.0,999,999,99
3003,3,17,18,0,*?*?*?*?*?*?*?*?*?*?*?*?*?*?*?*?*?*?*?*?*?*?,10.3,7.4,83,101481,0,-0,321,0.0,-0.0,0.0,0,0,0,0,220,16.5,9,5,9999,99999,9,999999999,0.0,999,999,99
3003,3,17,19,0,*?*?*?*?*?*?*?*?*?*?*?*?*?*?*?*?*?*?*?*?*?*?,9.4,7.0,85,101481,0,-0,321,0.0,-0.0,0.0,0,0,0,0,225,17.5,10,5,9999,99999,9,999999999,0.0,999,999,99
3003,3,17,20,0,*?*?*?*?*?*?*?*?*?*?*?*?*?*?*?*?*?*?*?*?*?*?,9.3,7.0,86,101481,0,-0,321,0.0,-0.0,0.0,0,0,0,0,230,16.5,10,5,9999,99999,9,999999999,0.0,999,999,99
3003,3,17,21,0,*?*?*?*?*?*?*?*?*?*?*?*?*?*?*?*?*?*?*?*?*?*?,9.7,7.3,85,101481,0,-0,322,0.0,-0.0,0.0,0,0,0,0,235,16.0,10,5,9999,99999,9,999999999,0.0,999,999,99
3003,3,17,22,0,*?*?*?*?*?*?*?*?*?*?*?*?*?*?*?*?*?*?*?*?*?*?,9.3,7.9,91,101481,0,-0,320,0.0,-0.0,0.0,0,0,0,0,240,15.5,10,5,9999,99999,9,999999999,0.0,999,999,99
3003,3,17,23,0,*?*?*?*?*?*?*?*?*?*?*?*?*?*?*?*?*?*?*?*?*?*?,9.8,6.6,80,101481,0,-0,323,0.0,-0.0,0.0,0,0,0,0,245,13.9,10,5,9999,99999,9,999999999,0.0,999,999,99
3003,3,17,24,0,*?*?*?*?*?*?*?*?*?*?*?*?*?*?*?*?*?*?*?*?*?*?,8.7,3.0,68,101481,0,-0,319,0.0,-0.0,0.0,0,0,0,0,280,17.5,10,5,9999,99999,9,999999999,0.0,999,999,99
3003,3,18,1,0,*?*?*?*?*?*?*?*?*?*?*?*?*?*?*?*?*?*?*?*?*?*?,10.4,6.6,77,100745,0,-0,326,0.0,-0.0,0.0,0,0,0,0,248,18.5,10,5,9999,99999,9,999999999,0.0,999,999,99
3003,3,18,2,0,*?*?*?*?*?*?*?*?*?*?*?*?*?*?*?*?*?*?*?*?*?*?,10.4,6.6,77,100745,0,-0,326,0.0,-0.0,0.0,0,0,0,0,247,19.6,10,5,9999,99999,9,999999999,0.0,999,999,99
3003,3,18,3,0,*?*?*?*?*?*?*?*?*?*?*?*?*?*?*?*?*?*?*?*?*?*?,10.0,5.8,75,100745,0,-0,324,0.0,-0.0,0.0,0,0,0,0,245,16.5,10,5,9999,99999,9,999999999,0.0,999,999,99
3003,3,18,4,0,*?*?*?*?*?*?*?*?*?*?*?*?*?*?*?*?*?*?*?*?*?*?,9.9,5.9,76,100745,0,-0,323,0.0,-0.0,0.0,0,0,0,0,243,12.4,10,5,9999,99999,9,999999999,0.0,999,999,99
3003,3,18,5,0,*?*?*?*?*?*?*?*?*?*?*?*?*?*?*?*?*?*?*?*?*?*?,9.6,5.8,77,100745,0,-0,322,0.0,-0.0,0.0,0,0,0,0,242,9.8,10,5,9999,99999,9,999999999,0.0,999,999,99
3003,3,18,6,0,*?*?*?*?*?*?*?*?*?*?*?*?*?*?*?*?*?*?*?*?*?*?,9.9,5.0,72,100745,32,1387,324,0.0,0.0,0.0,0,0,0,0,240,12.9,10,5,9999,99999,9,999999999,0.0,999,999,99
3003,3,18,7,0,*?*?*?*?*?*?*?*?*?*?*?*?*?*?*?*?*?*?*?*?*?*?,10.0,4.6,69,100745,235,1382,310,88.6,185.9,56.9,9404,12720,6843,1057,238,14.4,7,4,9999,99999,9,999999999,0.0,999,999,99
3003,3,18,8,0,*?*?*?*?*?*?*?*?*?*?*?*?*?*?*?*?*?*?*?*?*?*?,11.9,5.8,65,100745,420,1379,315,209.7,308.5,115.8,22240,27962,13450,2308,237,13.9,6,3,9999,99999,9,999999999,0.0,999,999,99
3003,3,18,9,0,*?*?*?*?*?*?*?*?*?*?*?*?*?*?*?*?*?*?*?*?*?*?,14.3,6.9,60,100745,576,1381,326,303.1,325.6,167.3,32287,32485,19045,3559,235,12.4,6,3,9999,99999,9,999999999,0.0,999,999,99
3003,3,18,10,0,*?*?*?*?*?*?*?*?*?*?*?*?*?*?*?*?*?*?*?*?*?*?,15.9,6.4,53,100745,690,1379,338,335.4,239.4,215.7,35756,24781,24076,4924,233,14.4,7,4,9999,99999,9,999999999,0.0,999,999,99
3003,3,18,11,0,*?*?*?*?*?*?*?*?*?*?*?*?*?*?*?*?*?*?*?*?*?*?,16.8,5.0,46,100745,757,1381,341,371.4,241.8,238.8,39706,25389,26464,5684,232,13.9,7,4,9999,99999,9,999999999,0.0,999,999,99
3003,3,18,12,0,*?*?*?*?*?*?*?*?*?*?*?*?*?*?*?*?*?*?*?*?*?*?,17.0,6.4,49,100745,770,1380,343,378.6,242.2,243.4,40503,25495,26938,5850,230,13.4,7,4,9999,99999,9,999999999,0.0,999,999,99
3003,3,18,13,0,*?*?*?*?*?*?*?*?*?*?*?*?*?*?*?*?*?*?*?*?*?*?,17.0,7.9,55,100745,730,1381,348,301.8,143.9,225.8,32969,14859,25368,5734,238,14.4,8,4,9999,99999,9,999999999,0.0,999,999,99
3003,3,18,14,0,*?*?*?*?*?*?*?*?*?*?*?*?*?*?*?*?*?*?*?*?*?*?,17.1,7.9,54,100745,638,1380,340,340.6,330.1,188.0,36369,33692,21243,4126,247,18.0,6,3,9999,99999,9,999999999,0.0,999,999,99
3003,3,18,15,0,*?*?*?*?*?*?*?*?*?*?*?*?*?*?*?*?*?*?*?*?*?*?,17.0,8.5,57,100745,502,1381,344,233.2,229.0,150.0,24689,22007,17128,3121,255,17.0,7,4,9999,99999,9,999999999,0.0,999,999,99
3003,3,18,16,0,*?*?*?*?*?*?*?*?*?*?*?*?*?*?*?*?*?*?*?*?*?*?,17.0,9.8,62,100745,330,1380,342,155.4,291.3,85.8,16064,23537,10952,1592,263,17.5,6,3,9999,99999,9,999999999,0.0,999,999,99
3003,3,18,17,0,*?*?*?*?*?*?*?*?*?*?*?*?*?*?*?*?*?*?*?*?*?*?,16.7,9.3,62,100745,134,1376,343,34.2,125.3,22.0,3697,6360,3154,380,272,18.0,7,4,9999,99999,9,999999999,0.0,999,999,99
3003,3,18,18,0,*?*?*?*?*?*?*?*?*?*?*?*?*?*?*?*?*?*?*?*?*?*?,14.6,8.1,65,100745,0,-0,341,0.0,-0.0,0.0,0,0,0,0,280,16.5,9,5,9999,99999,9,999999999,0.0,999,999,99
3003,3,18,19,0,*?*?*?*?*?*?*?*?*?*?*?*?*?*?*?*?*?*?*?*?*?*?,14.2,8.7,69,100745,0,-0,343,0.0,-0.0,0.0,0,0,0,0,273,17.5,10,5,9999,99999,9,999999999,0.0,999,999,99
3003,3,18,20,0,*?*?*?*?*?*?*?*?*?*?*?*?*?*?*?*?*?*?*?*?*?*?,13.3,9.6,77,100745,0,-0,338,0.0,-0.0,0.0,0,0,0,0,267,16.5,10,5,9999,99999,9,999999999,0.0,999,999,99
3003,3,18,21,0,*?*?*?*?*?*?*?*?*?*?*?*?*?*?*?*?*?*?*?*?*?*?,12.4,9.7,83,100745,0,-0,334,0.0,-0.0,0.0,0,0,0,0,260,16.0,10,5,9999,99999,9,999999999,0.0,999,999,99
3003,3,18,22,0,*?*?*?*?*?*?*?*?*?*?*?*?*?*?*?*?*?*?*?*?*?*?,12.1,9.9,86,100745,0,-0,333,0.0,-0.0,0.0,0,0,0,0,253,15.5,10,5,9999,99999,9,999999999,0.0,999,999,99
3003,3,18,23,0,*?*?*?*?*?*?*?*?*?*?*?*?*?*?*?*?*?*?*?*?*?*?,11.8,10.3,90,100745,0,-0,331,0.0,-0.0,0.0,0,0,0,0,247,13.9,10,5,9999,99999,9,999999999,0.0,999,999,99
3003,3,18,24,0,*?*?*?*?*?*?*?*?*?*?*?*?*?*?*?*?*?*?*?*?*?*?,10.2,6.6,77,100745,0,-0,325,0.0,-0.0,0.0,0,0,0,0,250,17.5,10,5,9999,99999,9,999999999,0.0,999,999,99
3003,3,19,1,0,*?*?*?*?*?*?*?*?*?*?*?*?*?*?*?*?*?*?*?*?*?*?,11.2,9.7,88,100995,0,-0,329,0.0,-0.0,0.0,0,0,0,0,242,18.5,10,5,9999,99999,9,999999999,0.0,999,999,99
3003,3,19,2,0,*?*?*?*?*?*?*?*?*?*?*?*?*?*?*?*?*?*?*?*?*?*?,10.9,9.3,88,100995,0,-0,327,0.0,-0.0,0.0,0,0,0,0,243,19.6,10,5,9999,99999,9,999999999,0.0,999,999,99
3003,3,19,3,0,*?*?*?*?*?*?*?*?*?*?*?*?*?*?*?*?*?*?*?*?*?*?,10.7,9.1,87,100995,0,-0,326,0.0,-0.0,0.0,0,0,0,0,245,16.5,10,5,9999,99999,9,999999999,0.0,999,999,99
3003,3,19,4,0,*?*?*?*?*?*?*?*?*?*?*?*?*?*?*?*?*?*?*?*?*?*?,11.0,8.9,85,100995,0,-0,328,0.0,-0.0,0.0,0,0,0,0,247,12.4,10,5,9999,99999,9,999999999,0.0,999,999,99
3003,3,19,5,0,*?*?*?*?*?*?*?*?*?*?*?*?*?*?*?*?*?*?*?*?*?*?,10.8,9.2,88,100995,0,-0,327,0.0,-0.0,0.0,0,0,0,0,248,9.8,10,5,9999,99999,9,999999999,0.0,999,999,99
3003,3,19,6,0,*?*?*?*?*?*?*?*?*?*?*?*?*?*?*?*?*?*?*?*?*?*?,10.5,9.3,90,100995,41,1392,326,0.0,0.0,0.0,0,0,0,0,250,12.9,10,5,9999,99999,9,999999999,0.0,999,999,99
3003,3,19,7,0,*?*?*?*?*?*?*?*?*?*?*?*?*?*?*?*?*?*?*?*?*?*?,11.8,9.6,84,100995,243,1377,331,34.3,0.0,34.3,4009,0,4016,1333,245,14.4,10,5,9999,99999,9,999999999,0.0,999,999,99
3003,3,19,8,0,*?*?*?*?*?*?*?*?*?*?*?*?*?*?*?*?*?*?*?*?*?*?,13.1,9.7,78,100995,429,1380,338,71.2,0.0,71.2,8315,0,8338,2918,240,13.9,10,5,9999,99999,9,999999999,0.0,999,999,99
3003,3,19,9,0,*?*?*?*?*?*?*?*?*?*?*?*?*?*?*?*?*?*?*?*?*?*?,14.5,8.4,66,100995,584,1380,344,102.2,0.0,102.2,12005,0,12044,4418,235,12.4,10,5,9999,99999,9,999999999,0.0,999,999,99
3003,3,19,10,0,*?*?*?*?*?*?*?*?*?*?*?*?*?*?*?*?*?*?*?*?*?*?,15.1,8.4,63,100995,698,1379,347,125.0,0.0,125.0,14777,0,14831,5617,230,14.4,10,5,9999,99999,9,999999999,0.0,999,999,99
3003,3,19,11,0,*?*?*?*?*?*?*?*?*?*?*?*?*?*?*?*?*?*?*?*?*?*?,16.2,7.9,57,100995,764,1379,353,138.1,0.0,138.1,16396,0,16459,6340,225,13.9,10,5,9999,99999,9,999999999,0.0,999,999,99
3003,3,19,12,0,*?*?*?*?*?*?*?*?*?*?*?*?*?*?*?*?*?*?*?*?*?*?,16.5,8.0,56,100995,778,1380,354,140.7,0.0,140.7,16720,0,16785,6487,220,13.4,10,5,9999,99999,9,999999999,0.0,999,999,99
3003,3,19,13,0,*?*?*?*?*?*?*?*?*?*?*?*?*?*?*?*?*?*?*?*?*?*?,16.7,7.6,54,100995,737,1380,355,132.6,0.0,132.6,15718,0,15777,6036,220,14.4,10,5,9999,99999,9,999999999,0.0,999,999,99
3003,3,19,14,0,*?*?*?*?*?*?*?*?*?*?*?*?*?*?*?*?*?*?*?*?*?*?,16.8,7.4,53,100995,645,1379,356,114.3,0.0,114.3,13480,0,13527,5049,220,18.0,10,5,9999,99999,9,999999999,0.0,999,999,99
3003,3,19,15,0,*?*?*?*?*?*?*?*?*?*?*?*?*?*?*?*?*?*?*?*?*?*?,17.0,6.4,49,100995,509,1381,357,87.1,0.0,87.1,10205,0,10236,3671,220,17.0,10,5,9999,99999,9,999999999,0.0,999,999,99
3003,3,19,16,0,*?*?*?*?*?*?*?*?*?*?*?*?*?*?*?*?*?*?*?*?*?*?,16.9,8.0,55,100995,337,1381,356,52.9,0.0,52.9,6165,0,6179,2104,220,17.5,10,5,9999,99999,9,999999999,0.0,999,999,99
3003,3,19,17,0,*?*?*?*?*?*?*?*?*?*?*?*?*?*?*?*?*?*?*?*?*?*?,16.9,9.4,60,100995,141,1378,356,13.9,0.0,13.9,1667,-0,1668,544,220,18.0,10,5,9999,99999,9,999999999,0.0,999,999,99
3003,3,19,18,0,*?*?*?*?*?*?*?*?*?*?*?*?*?*?*?*?*?*?*?*?*?*?,16.0,9.1,62,100995,0,-0,352,0.0,-0.0,0.0,0,0,0,0,220,16.5,10,5,9999,99999,9,999999999,0.0,999,999,99
3003,3,19,19,0,*?*?*?*?*?*?*?*?*?*?*?*?*?*?*?*?*?*?*?*?*?*?,13.5,9.3,74,100995,0,-0,340,0.0,-0.0,0.0,0,0,0,0,218,17.5,10,5,9999,99999,9,999999999,0.0,999,999,99
3003,3,19,20,0,*?*?*?*?*?*?*?*?*?*?*?*?*?*?*?*?*?*?*?*?*?*?,13.4,9.6,76,100995,0,-0,339,0.0,-0.0,0.0,0,0,0,0,217,16.5,10,5,9999,99999,9,999999999,0.0,999,999,99
3003,3,19,21,0,*?*?*?*?*?*?*?*?*?*?*?*?*?*?*?*?*?*?*?*?*?*?,13.1,9.6,77,100995,0,-0,338,0.0,-0.0,0.0,0,0,0,0,215,16.0,10,5,9999,99999,9,999999999,0.0,999,999,99
3003,3,19,22,0,*?*?*?*?*?*?*?*?*?*?*?*?*?*?*?*?*?*?*?*?*?*?,12.5,8.4,75,100995,0,-0,335,0.0,-0.0,0.0,0,0,0,0,213,15.5,10,5,9999,99999,9,999999999,0.0,999,999,99
3003,3,19,23,0,*?*?*?*?*?*?*?*?*?*?*?*?*?*?*?*?*?*?*?*?*?*?,13.0,8.9,74,100995,0,-0,337,0.0,-0.0,0.0,0,0,0,0,212,13.9,10,5,9999,99999,9,999999999,0.0,999,999,99
3003,3,19,24,0,*?*?*?*?*?*?*?*?*?*?*?*?*?*?*?*?*?*?*?*?*?*?,11.5,10.1,89,100995,0,-0,330,0.0,-0.0,0.0,0,0,0,0,240,17.5,10,5,9999,99999,9,999999999,0.0,999,999,99
3003,3,20,1,0,*?*?*?*?*?*?*?*?*?*?*?*?*?*?*?*?*?*?*?*?*?*?,13.6,7.7,67,99650.4,0,-0,340,0.0,-0.0,0.0,0,0,0,0,207,18.5,10,5,9999,99999,9,999999999,0.0,999,999,99
3003,3,20,2,0,*?*?*?*?*?*?*?*?*?*?*?*?*?*?*?*?*?*?*?*?*?*?,13.6,7.1,64,99650.4,0,-0,340,0.0,-0.0,0.0,0,0,0,0,203,19.6,10,5,9999,99999,9,999999999,0.0,999,999,99
3003,3,20,3,0,*?*?*?*?*?*?*?*?*?*?*?*?*?*?*?*?*?*?*?*?*?*?,13.7,7.3,65,99650.4,0,-0,341,0.0,-0.0,0.0,0,0,0,0,200,16.5,10,5,9999,99999,9,999999999,0.0,999,999,99
3003,3,20,4,0,*?*?*?*?*?*?*?*?*?*?*?*?*?*?*?*?*?*?*?*?*?*?,13.7,7.4,65,99650.4,0,-0,341,0.0,-0.0,0.0,0,0,0,0,197,12.4,10,5,9999,99999,9,999999999,0.0,999,999,99
3003,3,20,5,0,*?*?*?*?*?*?*?*?*?*?*?*?*?*?*?*?*?*?*?*?*?*?,14.0,8.5,69,99650.4,0,-0,342,0.0,-0.0,0.0,0,0,0,0,193,9.8,10,5,9999,99999,9,999999999,0.0,999,999,99
3003,3,20,6,0,*?*?*?*?*?*?*?*?*?*?*?*?*?*?*?*?*?*?*?*?*?*?,13.9,8.5,69,99650.4,49,1367,342,0.0,0.0,0.0,0,0,0,0,190,12.9,10,5,9999,99999,9,999999999,0.0,999,999,99
3003,3,20,7,0,*?*?*?*?*?*?*?*?*?*?*?*?*?*?*?*?*?*?*?*?*?*?,14.1,8.9,70,99650.4,252,1378,339,62.6,45.6,54.3,6914,3436,6389,1160,192,14.4,9,5,9999,99999,9,999999999,0.0,999,999,99
3003,3,20,8,0,*?*?*?*?*?*?*?*?*?*?*?*?*?*?*?*?*?*?*?*?*?*?,14.7,8.8,67,99650.4,437,1378,341,126.7,53.2,109.9,13911,4873,12405,3004,193,13.9,9,5,9999,99999,9,999999999,0.0,999,999,99
3003,3,20,9,0,*?*?*?*?*?*?*?*?*?*?*?*?*?*?*?*?*?*?*?*?*?*?,15.4,10.2,70,99650.4,592,1379,345,180.4,55.9,156.4,19826,5422,17635,4584,195,12.4,9,5,9999,99999,9,999999999,0.0,999,999,99
3003,3,20,10,0,*?*?*?*?*?*?*?*?*?*?*?*?*?*?*?*?*?*?*?*?*?*?,15.9,11.0,72,99650.4,706,1378,347,220.0,57.1,190.7,24200,5670,21494,5920,197,14.4,9,5,9999,99999,9,999999999,0.0,999,999,99
3003,3,20,11,0,*?*?*?*?*?*?*?*?*?*?*?*?*?*?*?*?*?*?*?*?*?*?,16.4,11.6,73,99650.4,772,1379,350,242.7,57.7,210.5,26723,5775,23717,6772,198,13.9,9,5,9999,99999,9,999999999,0.0,999,999,99
3003,3,20,12,0,*?*?*?*?*?*?*?*?*?*?*?*?*?*?*?*?*?*?*?*?*?*?,16.2,11.8,75,99650.4,785,1379,349,247.2,57.8,214.3,27216,5793,24151,6946,200,13.4,9,5,9999,99999,9,999999999,0.0,999,999,99
3003,3,20,13,0,*?*?*?*?*?*?*?*?*?*?*?*?*?*?*?*?*?*?*?*?*?*?,16.1,11.9,76,99650.4,744,1379,348,233.0,57.4,202.0,25643,5733,22766,6399,205,14.4,9,5,9999,99999,9,999999999,0.0,999,999,99
3003,3,20,14,0,*?*?*?*?*?*?*?*?*?*?*?*?*?*?*?*?*?*?*?*?*?*?,15.9,11.2,73,99650.4,652,1379,347,201.1,56.6,174.4,22118,5564,19659,5265,210,18.0,9,5,9999,99999,9,999999999,0.0,999,999,99
3003,3,20,15,0,*?*?*?*?*?*?*?*?*?*?*?*?*?*?*?*?*?*?*?*?*?*?,16.4,9.9,65,99650.4,515,1378,350,153.8,54.7,133.4,16895,5190,15045,3772,215,17.0,9,5,9999,99999,9,999999999,0.0,999,999,99
3003,3,20,16,0,*?*?*?*?*?*?*?*?*?*?*?*?*?*?*?*?*?*?*?*?*?*?,16.3,9.6,64,99650.4,343,1377,353,54.3,0.0,54.3,6324,0,6339,2162,220,17.5,10,5,9999,99999,9,999999999,0.0,999,999,99
3003,3,20,17,0,*?*?*?*?*?*?*?*?*?*?*?*?*?*?*?*?*?*?*?*?*?*?,16.2,9.3,64,99650.4,148,1380,352,15.3,0.0,15.3,1824,-0,1825,596,225,18.0,10,5,9999,99999,9,999999999,0.0,999,999,99
3003,3,20,18,0,*?*?*?*?*?*?*?*?*?*?*?*?*?*?*?*?*?*?*?*?*?*?,16.4,9.4,63,99650.4,0,-0,353,0.0,-0.0,0.0,0,0,0,0,230,16.5,10,5,9999,99999,9,999999999,0.0,999,999,99
3003,3,20,19,0,*?*?*?*?*?*?*?*?*?*?*?*?*?*?*?*?*?*?*?*?*?*?,14.6,8.9,68,99650.4,0,-0,345,0.0,-0.0,0.0,0,0,0,0,233,17.5,10,5,9999,99999,9,999999999,0.0,999,999,99
3003,3,20,20,0,*?*?*?*?*?*?*?*?*?*?*?*?*?*?*?*?*?*?*?*?*?*?,14.7,9.3,69,99650.4,0,-0,345,0.0,-0.0,0.0,0,0,0,0,237,16.5,10,5,9999,99999,9,999999999,0.0,999,999,99
3003,3,20,21,0,*?*?*?*?*?*?*?*?*?*?*?*?*?*?*?*?*?*?*?*?*?*?,14.8,9.3,69,99650.4,0,-0,346,0.0,-0.0,0.0,0,0,0,0,240,16.0,10,5,9999,99999,9,999999999,0.0,999,999,99
3003,3,20,22,0,*?*?*?*?*?*?*?*?*?*?*?*?*?*?*?*?*?*?*?*?*?*?,14.3,10.2,75,99650.4,0,-0,343,0.0,-0.0,0.0,0,0,0,0,243,15.5,10,5,9999,99999,9,999999999,0.0,999,999,99
3003,3,20,23,0,*?*?*?*?*?*?*?*?*?*?*?*?*?*?*?*?*?*?*?*?*?*?,14.1,9.6,74,99650.4,0,-0,342,0.0,-0.0,0.0,0,0,0,0,247,13.9,10,5,9999,99999,9,999999999,0.0,999,999,99
3003,3,20,24,0,*?*?*?*?*?*?*?*?*?*?*?*?*?*?*?*?*?*?*?*?*?*?,13.6,8.3,70,99650.4,0,-0,340,0.0,-0.0,0.0,0,0,0,0,210,17.5,10,5,9999,99999,9,999999999,0.0,999,999,99
3003,3,21,1,0,*?*?*?*?*?*?*?*?*?*?*?*?*?*?*?*?*?*?*?*?*?*?,12.9,8.7,75,99535,0,-0,337,0.0,-0.0,0.0,0,0,0,0,248,18.5,10,5,9999,99999,9,999999999,0.0,999,999,99
3003,3,21,2,0,*?*?*?*?*?*?*?*?*?*?*?*?*?*?*?*?*?*?*?*?*?*?,12.0,8.1,77,99535,0,-0,333,0.0,-0.0,0.0,0,0,0,0,247,19.6,10,5,9999,99999,9,999999999,0.0,999,999,99
3003,3,21,3,0,*?*?*?*?*?*?*?*?*?*?*?*?*?*?*?*?*?*?*?*?*?*?,11.9,8.4,78,99535,0,-0,332,0.0,-0.0,0.0,0,0,0,0,245,16.5,10,5,9999,99999,9,999999999,0.0,999,999,99
3003,3,21,4,0,*?*?*?*?*?*?*?*?*?*?*?*?*?*?*?*?*?*?*?*?*?*?,11.9,7.4,74,99535,0,-0,332,0.0,-0.0,0.0,0,0,0,0,243,12.4,10,5,9999,99999,9,999999999,0.0,999,999,99
3003,3,21,5,0,*?*?*?*?*?*?*?*?*?*?*?*?*?*?*?*?*?*?*?*?*?*?,12.0,7.4,73,99535,0,-0,333,0.0,-0.0,0.0,0,0,0,0,242,9.8,10,5,9999,99999,9,999999999,0.0,999,999,99
3003,3,21,6,0,*?*?*?*?*?*?*?*?*?*?*?*?*?*?*?*?*?*?*?*?*?*?,12.1,6.6,69,99535,58,1373,299,0.0,0.0,0.0,0,0,0,0,240,12.9,2,1,9999,99999,9,999999999,0.0,999,999,99
3003,3,21,7,0,*?*?*?*?*?*?*?*?*?*?*?*?*?*?*?*?*?*?*?*?*?*?,12.2,6.6,68,99535,261,1380,291,130.3,482.3,39.1,13571,36447,6064,731,237,14.4,0,0,9999,99999,9,999999999,0.0,999,999,99
3003,3,21,8,0,*?*?*?*?*?*?*?*?*?*?*?*?*?*?*?*?*?*?*?*?*?*?,12.5,6.9,68,99535,446,1379,293,257.5,557.5,77.3,26702,50230,11243,1463,233,13.9,0,0,9999,99999,9,999999999,0.0,999,999,99
3003,3,21,9,0,*?*?*?*?*?*?*?*?*?*?*?*?*?*?*?*?*?*?*?*?*?*?,13.5,7.9,68,99535,600,1378,299,363.9,584.9,109.2,37836,56213,15279,2179,230,12.4,0,0,9999,99999,9,999999999,0.0,999,999,99
3003,3,21,10,0,*?*?*?*?*?*?*?*?*?*?*?*?*?*?*?*?*?*?*?*?*?*?,14.7,8.1,64,99535,714,1378,305,442.3,597.4,132.7,46130,58907,18086,2828,227,14.4,0,0,9999,99999,9,999999999,0.0,999,999,99
3003,3,21,11,0,*?*?*?*?*?*?*?*?*?*?*?*?*?*?*?*?*?*?*?*?*?*?,14.8,8.3,64,99535,780,1379,306,487.3,603.0,146.2,50933,60035,19638,3276,223,13.9,0,0,9999,99999,9,999999999,0.0,999,999,99
3003,3,21,12,0,*?*?*?*?*?*?*?*?*?*?*?*?*?*?*?*?*?*?*?*?*?*?,15.1,7.9,62,99535,792,1378,306,496.0,603.9,148.8,51854,60221,19926,3370,220,13.4,0,0,9999,99999,9,999999999,0.0,999,999,99
3003,3,21,13,0,*?*?*?*?*?*?*?*?*?*?*?*?*?*?*?*?*?*?*?*?*?*?,15.3,7.7,60,99535,751,1378,307,467.6,600.7,140.3,48826,59571,18963,3071,215,14.4,0,0,9999,99999,9,999999999,0.0,999,999,99
3003,3,21,14,0,*?*?*?*?*?*?*?*?*?*?*?*?*?*?*?*?*?*?*?*?*?*?,15.2,6.9,58,99535,659,1378,304,404.2,591.9,121.3,42094,57734,16741,2496,210,18.0,0,0,9999,99999,9,999999999,0.0,999,999,99
3003,3,21,15,0,*?*?*?*?*?*?*?*?*?*?*?*?*?*?*?*?*?*?*?*?*?*?,15.2,8.0,62,99535,522,1378,307,310.2,573.1,93.1,32195,53615,13273,1800,205,17.0,0,0,9999,99999,9,999999999,0.0,999,999,99
3003,3,21,16,0,*?*?*?*?*?*?*?*?*?*?*?*?*?*?*?*?*?*?*?*?*?*?,14.9,8.1,64,99535,350,1378,306,191.9,528.6,57.6,19899,44365,8618,1074,200,17.5,0,0,9999,99999,9,999999999,0.0,999,999,99
3003,3,21,17,0,*?*?*?*?*?*?*?*?*?*?*?*?*?*?*?*?*?*?*?*?*?*?,14.9,6.9,59,99535,155,1382,338,38.3,86.0,28.6,4145,4512,3587,497,195,18.0,8,4,9999,99999,9,999999999,0.0,999,999,99
3003,3,21,18,0,*?*?*?*?*?*?*?*?*?*?*?*?*?*?*?*?*?*?*?*?*?*?,14.0,6.2,59,99535,0,-0,338,0.0,-0.0,0.0,0,0,0,0,190,16.5,9,5,9999,99999,9,999999999,0.0,999,999,99
3003,3,21,19,0,*?*?*?*?*?*?*?*?*?*?*?*?*?*?*?*?*?*?*?*?*?*?,13.6,7.1,65,99535,0,-0,340,0.0,-0.0,0.0,0,0,0,0,193,17.5,10,5,9999,99999,9,999999999,0.0,999,999,99
3003,3,21,20,0,*?*?*?*?*?*?*?*?*?*?*?*?*?*?*?*?*?*?*?*?*?*?,13.4,7.1,65,99535,0,-0,339,0.0,-0.0,0.0,0,0,0,0,197,16.5,10,5,9999,99999,9,999999999,0.0,999,999,99
3003,3,21,21,0,*?*?*?*?*?*?*?*?*?*?*?*?*?*?*?*?*?*?*?*?*?*?,13.8,7.7,66,99535,0,-0,341,0.0,-0.0,0.0,0,0,0,0,200,16.0,10,5,9999,99999,9,999999999,0.0,999,999,99
3003,3,21,22,0,*?*?*?*?*?*?*?*?*?*?*?*?*?*?*?*?*?*?*?*?*?*?,13.2,7.6,69,99535,0,-0,338,0.0,-0.0,0.0,0,0,0,0,203,15.5,10,5,9999,99999,9,999999999,0.0,999,999,99
3003,3,21,23,0,*?*?*?*?*?*?*?*?*?*?*?*?*?*?*?*?*?*?*?*?*?*?,12.8,7.4,70,99535,0,-0,337,0.0,-0.0,0.0,0,0,0,0,207,13.9,10,5,9999,99999,9,999999999,0.0,999,999,99
3003,3,21,24,0,*?*?*?*?*?*?*?*?*?*?*?*?*?*?*?*?*?*?*?*?*?*?,14.0,9.1,72,99535,0,-0,342,0.0,-0.0,0.0,0,0,0,0,250,17.5,10,5,9999,99999,9,999999999,0.0,999,999,99
3003,3,22,1,0,*?*?*?*?*?*?*?*?*?*?*?*?*?*?*?*?*?*?*?*?*?*?,11.3,8.9,83,99095.4,0,-0,329,0.0,-0.0,0.0,0,0,0,0,205,18.5,10,5,9999,99999,9,999999999,0.0,999,999,99
3003,3,22,2,0,*?*?*?*?*?*?*?*?*?*?*?*?*?*?*?*?*?*?*?*?*?*?,10.3,9.6,93,99095.4,0,-0,325,0.0,-0.0,0.0,0,0,0,0,200,19.6,10,5,9999,99999,9,999999999,0.0,999,999,99
3003,3,22,3,0,*?*?*?*?*?*?*?*?*?*?*?*?*?*?*?*?*?*?*?*?*?*?,10.2,8.8,89,99095.4,0,-0,324,0.0,-0.0,0.0,0,0,0,0,195,16.5,10,5,9999,99999,9,999999999,0.0,999,999,99
3003,3,22,4,0,*?*?*?*?*?*?*?*?*?*?*?*?*?*?*?*?*?*?*?*?*?*?,10.5,8.7,87,99095.4,0,-0,326,0.0,-0.0,0.0,0,0,0,0,190,12.4,10,5,9999,99999,9,999999999,0.0,999,999,99
3003,3,22,5,0,*?*?*?*?*?*?*?*?*?*?*?*?*?*?*?*?*?*?*?*?*?*?,10.0,7.9,85,99095.4,0,-0,324,0.0,-0.0,0.0,0,0,0,0,185,9.8,10,5,9999,99999,9,999999999,0.0,999,999,99
3003,3,22,6,0,*?*?*?*?*?*?*?*?*?*?*?*?*?*?*?*?*?*?*?*?*?*?,9.5,8.1,89,99095.4,67,1378,321,0.0,0.0,0.0,0,0,0,0,180,12.9,10,5,9999,99999,9,999999999,0.0,999,999,99
3003,3,22,7,0,*?*?*?*?*?*?*?*?*?*?*?*?*?*?*?*?*?*?*?*?*?*?,10.6,8.3,84,99095.4,269,1376,304,132.1,397.1,54.4,13452,29868,7952,964,187,14.4,4,2,9999,99999,9,999999999,0.0,999,999,99
3003,3,22,8,0,*?*?*?*?*?*?*?*?*?*?*?*?*?*?*?*?*?*?*?*?*?*?,11.7,8.5,79,99095.4,454,1377,309,255.1,455.2,105.1,26833,41419,13471,1979,193,13.9,4,2,9999,99999,9,999999999,0.0,999,999,99
3003,3,22,9,0,*?*?*?*?*?*?*?*?*?*?*?*?*?*?*?*?*?*?*?*?*?*?,14.7,9.9,72,99095.4,608,1377,317,368.6,560.8,120.9,38089,53785,16584,2385,200,12.4,2,1,9999,99999,9,999999999,0.0,999,999,99
3003,3,22,10,0,*?*?*?*?*?*?*?*?*?*?*?*?*?*?*?*?*?*?*?*?*?*?,16.2,10.4,67,99095.4,722,1377,331,433.8,486.6,178.7,45881,49048,21806,3858,207,14.4,4,2,9999,99999,9,999999999,0.0,999,999,99
3003,3,22,11,0,*?*?*?*?*?*?*?*?*?*?*?*?*?*?*?*?*?*?*?*?*?*?,17.8,10.5,61,99095.4,787,1377,339,477.3,491.0,196.6,50585,50035,23733,4475,213,13.9,4,2,9999,99999,9,999999999,0.0,999,999,99
3003,3,22,12,0,*?*?*?*?*?*?*?*?*?*?*?*?*?*?*?*?*?*?*?*?*?*?,18.6,10.1,57,99095.4,799,1377,346,467.5,422.9,222.1,49038,43093,26198,5166,220,13.4,5,3,9999,99999,9,999999999,0.0,999,999,99
3003,3,22,13,0,*?*?*?*?*?*?*?*?*?*?*?*?*?*?*?*?*?*?*?*?*?*?,18.7,9.2,53,99095.4,758,1377,361,238.1,57.6,206.5,26213,5756,23267,6593,222,14.4,9,5,9999,99999,9,999999999,0.0,999,999,99
3003,3,22,14,0,*?*?*?*?*?*?*?*?*?*?*?*?*?*?*?*?*?*?*?*?*?*?,18.4,8.0,50,99095.4,666,1378,359,206.1,56.7,178.7,22669,5595,20144,5434,223,18.0,9,5,9999,99999,9,999999999,0.0,999,999,99
3003,3,22,15,0,*?*?*?*?*?*?*?*?*?*?*?*?*?*?*?*?*?*?*?*?*?*?,18.6,7.7,48,99095.4,529,1378,356,210.3,138.0,157.3,22896,13449,17857,3652,225,17.0,8,4,9999,99999,9,999999999,0.0,999,999,99
3003,3,22,16,0,*?*?*?*?*?*?*?*?*?*?*?*?*?*?*?*?*?*?*?*?*?*?,18.4,8.5,51,99095.4,357,1378,359,99.0,50.8,85.9,10864,4433,9706,2276,227,17.5,9,5,9999,99999,9,999999999,0.0,999,999,99
3003,3,22,17,0,*?*?*?*?*?*?*?*?*?*?*?*?*?*?*?*?*?*?*?*?*?*?,18.0,10.3,59,99095.4,161,1375,357,31.2,35.5,27.1,3501,2155,3264,567,228,18.0,9,5,9999,99999,9,999999999,0.0,999,999,99
3003,3,22,18,0,*?*?*?*?*?*?*?*?*?*?*?*?*?*?*?*?*?*?*?*?*?*?,16.3,10.8,68,99095.4,0,-0,349,0.0,-0.0,0.0,0,0,0,0,230,16.5,9,5,9999,99999,9,999999999,0.0,999,999,99
3003,3,22,19,0,*?*?*?*?*?*?*?*?*?*?*?*?*?*?*?*?*?*?*?*?*?*?,14.2,10.1,75,99095.4,0,-0,343,0.0,-0.0,0.0,0,0,0,0,233,17.5,10,5,9999,99999,9,999999999,0.0,999,999,99
3003,3,22,20,0,*?*?*?*?*?*?*?*?*?*?*?*?*?*?*?*?*?*?*?*?*?*?,14.0,11.5,83,99095.4,0,-0,341,0.0,-0.0,0.0,0,0,0,0,237,16.5,10,5,9999,99999,9,999999999,0.0,999,999,99
3003,3,22,21,0,*?*?*?*?*?*?*?*?*?*?*?*?*?*?*?*?*?*?*?*?*?*?,13.2,11.2,86,99095.4,0,-0,338,0.0,-0.0,0.0,0,0,0,0,240,16.0,10,5,9999,99999,9,999999999,0.0,999,999,99
3003,3,22,22,0,*?*?*?*?*?*?*?*?*?*?*?*?*?*?*?*?*?*?*?*?*?*?,12.5,11.2,90,99095.4,0,-0,334,0.0,-0.0,0.0,0,0,0,0,243,15.5,10,5,9999,99999,9,999999999,0.0,999,999,99
3003,3,22,23,0,*?*?*?*?*?*?*?*?*?*?*?*?*?*?*?*?*?*?*?*?*?*?,12.2,11.7,95,99095.4,0,-0,333,0.0,-0.0,0.0,0,0,0,0,247,13.9,10,5,9999,99999,9,999999999,0.0,999,999,99
3003,3,22,24,0,*?*?*?*?*?*?*?*?*?*?*?*?*?*?*?*?*?*?*?*?*?*?,12.3,8.1,74,99095.4,0,-0,334,0.0,-0.0,0.0,0,0,0,0,210,17.5,10,5,9999,99999,9,999999999,0.0,999,999,99
3003,3,23,1,0,*?*?*?*?*?*?*?*?*?*?*?*?*?*?*?*?*?*?*?*?*?*?,11.3,11.3,100,100386,0,-0,329,0.0,-0.0,0.0,0,0,0,0,257,18.5,10,5,9999,99999,9,999999999,0.0,999,999,99
3003,3,23,2,0,*?*?*?*?*?*?*?*?*?*?*?*?*?*?*?*?*?*?*?*?*?*?,10.7,10.8,100,100386,0,-0,326,0.0,-0.0,0.0,0,0,0,0,263,19.6,10,5,9999,99999,9,999999999,0.0,999,999,99
3003,3,23,3,0,*?*?*?*?*?*?*?*?*?*?*?*?*?*?*?*?*?*?*?*?*?*?,10.1,10.1,100,100386,0,-0,324,0.0,-0.0,0.0,0,0,0,0,270,16.5,10,5,9999,99999,9,999999999,0.0,999,999,99
3003,3,23,4,0,*?*?*?*?*?*?*?*?*?*?*?*?*?*?*?*?*?*?*?*?*?*?,10.4,10.4,100,100386,0,-0,325,0.0,-0.0,0.0,0,0,0,0,277,12.4,10,5,9999,99999,9,999999999,0.0,999,999,99
3003,3,23,5,0,*?*?*?*?*?*?*?*?*?*?*?*?*?*?*?*?*?*?*?*?*?*?,10.8,10.8,100,100386,0,-0,327,0.0,-0.0,0.0,0,0,0,0,283,9.8,10,5,9999,99999,9,999999999,0.0,999,999,99
3003,3,23,6,0,*?*?*?*?*?*?*?*?*?*?*?*?*?*?*?*?*?*?*?*?*?*?,10.4,9.8,96,100386,76,1382,325,0.9,0.0,0.9,128,-0,127,38,290,12.9,10,5,9999,99999,9,999999999,0.0,999,999,99
3003,3,23,7,0,*?*?*?*?*?*?*?*?*?*?*?*?*?*?*?*?*?*?*?*?*?*?,10.5,9.7,95,100386,278,1377,298,141.9,472.5,46.6,14665,36419,7045,856,297,14.4,2,1,9999,99999,9,999999999,0.0,999,999,99
3003,3,23,8,0,*?*?*?*?*?*?*?*?*?*?*?*?*?*?*?*?*?*?*?*?*?*?,12.4,10.5,88,100386,462,1376,301,269.4,561.5,80.8,27930,51072,11700,1536,303,13.9,0,0,9999,99999,9,999999999,0.0,999,999,99
3003,3,23,9,0,*?*?*?*?*?*?*?*?*?*?*?*?*?*?*?*?*?*?*?*?*?*?,13.7,10.3,80,100386,616,1376,306,375.5,587.0,112.6,39052,56679,15698,2266,310,12.4,0,0,9999,99999,9,999999999,0.0,999,999,99
3003,3,23,10,0,*?*?*?*?*?*?*?*?*?*?*?*?*?*?*?*?*?*?*?*?*?*?,15.2,9.8,70,100386,730,1377,322,448.2,538.5,162.7,47933,54447,20232,3496,317,14.4,3,2,9999,99999,9,999999999,0.0,999,999,99
3003,3,23,11,0,*?*?*?*?*?*?*?*?*?*?*?*?*?*?*?*?*?*?*?*?*?*?,16.0,9.6,66,100386,795,1377,314,498.2,604.2,149.5,52093,60266,19999,3395,323,13.9,0,0,9999,99999,9,999999999,0.0,999,999,99
3003,3,23,12,0,*?*?*?*?*?*?*?*?*?*?*?*?*?*?*?*?*?*?*?*?*?*?,15.9,7.9,59,100386,807,1377,318,505.0,579.1,165.6,52488,57585,21691,3750,330,13.4,2,1,9999,99999,9,999999999,0.0,999,999,99
3003,3,23,13,0,*?*?*?*?*?*?*?*?*?*?*?*?*?*?*?*?*?*?*?*?*?*?,16.3,9.3,63,100386,765,1377,330,462.7,489.6,190.6,49007,49729,23092,4257,330,14.4,4,2,9999,99999,9,999999999,0.0,999,999,99
3003,3,23,14,0,*?*?*?*?*?*?*?*?*?*?*?*?*?*?*?*?*?*?*?*?*?*?,16.1,9.3,64,100386,672,1376,344,276.4,142.6,206.8,30156,14561,23289,5103,330,18.0,8,4,9999,99999,9,999999999,0.0,999,999,99
3003,3,23,15,0,*?*?*?*?*?*?*?*?*?*?*?*?*?*?*?*?*?*?*?*?*?*?,16.5,8.7,60,100386,535,1375,338,279.8,322.2,154.4,29753,31583,17655,3231,330,17.0,6,3,9999,99999,9,999999999,0.0,999,999,99
3003,3,23,16,0,*?*?*?*?*?*?*?*?*?*?*?*?*?*?*?*?*?*?*?*?*?*?,16.2,8.9,62,100386,363,1375,325,198.9,479.9,72.2,20347,40356,10383,1304,330,17.5,3,2,9999,99999,9,999999999,0.0,999,999,99
3003,3,23,17,0,*?*?*?*?*?*?*?*?*?*?*?*?*?*?*?*?*?*?*?*?*?*?,15.9,9.7,66,100386,168,1377,333,62.2,267.5,29.5,6386,16539,4543,535,330,18.0,5,3,9999,99999,9,999999999,0.0,999,999,99
3003,3,23,18,0,*?*?*?*?*?*?*?*?*?*?*?*?*?*?*?*?*?*?*?*?*?*?,14.9,9.6,70,100386,0,-0,342,0.0,-0.0,0.0,0,0,0,0,330,16.5,9,5,9999,99999,9,999999999,0.0,999,999,99
3003,3,23,19,0,*?*?*?*?*?*?*?*?*?*?*?*?*?*?*?*?*?*?*?*?*?*?,13.3,9.9,80,100386,0,-0,338,0.0,-0.0,0.0,0,0,0,0,320,17.5,10,5,9999,99999,9,999999999,0.0,999,999,99
3003,3,23,20,0,*?*?*?*?*?*?*?*?*?*?*?*?*?*?*?*?*?*?*?*?*?*?,12.5,10.8,89,100386,0,-0,334,0.0,-0.0,0.0,0,0,0,0,310,16.5,10,5,9999,99999,9,999999999,0.0,999,999,99
3003,3,23,21,0,*?*?*?*?*?*?*?*?*?*?*?*?*?*?*?*?*?*?*?*?*?*?,12.1,10.8,91,100386,0,-0,333,0.0,-0.0,0.0,0,0,0,0,300,16.0,10,5,9999,99999,9,999999999,0.0,999,999,99
3003,3,23,22,0,*?*?*?*?*?*?*?*?*?*?*?*?*?*?*?*?*?*?*?*?*?*?,12.4,11.9,97,100386,0,-0,334,0.0,-0.0,0.0,0,0,0,0,290,15.5,10,5,9999,99999,9,999999999,0.0,999,999,99
3003,3,23,23,0,*?*?*?*?*?*?*?*?*?*?*?*?*?*?*?*?*?*?*?*?*?*?,12.3,12.0,98,100386,0,-0,333,0.0,-0.0,0.0,0,0,0,0,280,13.9,10,5,9999,99999,9,999999999,0.0,999,999,99
3003,3,23,24,0,*?*?*?*?*?*?*?*?*?*?*?*?*?*?*?*?*?*?*?*?*?*?,11.9,11.8,99,100386,0,-0,331,0.0,-0.0,0.0,0,0,0,0,250,17.5,10,5,9999,99999,9,999999999,0.0,999,999,99
3003,3,24,1,0,*?*?*?*?*?*?*?*?*?*?*?*?*?*?*?*?*?*?*?*?*?*?,12.2,9.2,80,101054,0,-0,333,0.0,-0.0,0.0,0,0,0,0,267,18.5,10,5,9999,99999,9,999999999,0.0,999,999,99
3003,3,24,2,0,*?*?*?*?*?*?*?*?*?*?*?*?*?*?*?*?*?*?*?*?*?*?,11.9,7.9,75,101054,0,-0,332,0.0,-0.0,0.0,0,0,0,0,263,19.6,10,5,9999,99999,9,999999999,0.0,999,999,99
3003,3,24,3,0,*?*?*?*?*?*?*?*?*?*?*?*?*?*?*?*?*?*?*?*?*?*?,12.0,7.6,73,101054,0,-0,333,0.0,-0.0,0.0,0,0,0,0,260,16.5,10,5,9999,99999,9,999999999,0.0,999,999,99
3003,3,24,4,0,*?*?*?*?*?*?*?*?*?*?*?*?*?*?*?*?*?*?*?*?*?*?,12.5,8.0,72,101054,0,-0,335,0.0,-0.0,0.0,0,0,0,0,257,12.4,10,5,9999,99999,9,999999999,0.0,999,999,99
3003,3,24,5,0,*?*?*?*?*?*?*?*?*?*?*?*?*?*?*?*?*?*?*?*?*?*?,12.0,8.0,75,101054,0,-0,333,0.0,-0.0,0.0,0,0,0,0,253,9.8,10,5,9999,99999,9,999999999,0.0,999,999,99
3003,3,24,6,0,*?*?*?*?*?*?*?*?*?*?*?*?*?*?*?*?*?*?*?*?*?*?,11.4,7.9,77,101054,84,1368,330,2.7,0.0,2.7,348,-0,348,109,250,12.9,10,5,9999,99999,9,999999999,0.0,999,999,99
3003,3,24,7,0,*?*?*?*?*?*?*?*?*?*?*?*?*?*?*?*?*?*?*?*?*?*?,12.5,8.3,74,101054,286,1374,304,147.9,477.5,48.5,15272,37217,7311,891,232,14.4,2,1,9999,99999,9,999999999,0.0,999,999,99
3003,3,24,8,0,*?*?*?*?*?*?*?*?*?*?*?*?*?*?*?*?*?*?*?*?*?*?,13.5,8.4,70,101054,471,1377,328,217.1,226.6,139.6,22962,21369,16004,2872,213,13.9,7,4,9999,99999,9,999999999,0.0,999,999,99
3003,3,24,9,0,*?*?*?*?*?*?*?*?*?*?*?*?*?*?*?*?*?*?*?*?*?*?,16.3,9.8,64,101054,624,1375,316,381.2,588.0,114.4,39657,56900,15905,2310,195,12.4,0,0,9999,99999,9,999999999,0.0,999,999,99
3003,3,24,10,0,*?*?*?*?*?*?*?*?*?*?*?*?*?*?*?*?*?*?*?*?*?*?,17.5,8.5,55,101054,737,1375,318,459.1,599.6,137.7,47914,59351,18662,2986,177,14.4,0,0,9999,99999,9,999999999,0.0,999,999,99
3003,3,24,11,0,*?*?*?*?*?*?*?*?*?*?*?*?*?*?*?*?*?*?*?*?*?*?,18.2,7.4,48,101054,802,1376,336,487.8,492.0,201.0,51722,50242,24189,4640,158,13.9,4,2,9999,99999,9,999999999,0.0,999,999,99
3003,3,24,12,0,*?*?*?*?*?*?*?*?*?*?*?*?*?*?*?*?*?*?*?*?*?*?,18.9,8.3,49,101054,814,1376,353,403.6,243.6,259.5,43263,25825,28565,6461,140,13.4,7,4,9999,99999,9,999999999,0.0,999,999,99
3003,3,24,13,0,*?*?*?*?*?*?*?*?*?*?*?*?*?*?*?*?*?*?*?*?*?*?,19.1,9.3,52,101054,772,1376,347,450.3,421.5,213.9,47187,42780,25344,4861,138,14.4,5,3,9999,99999,9,999999999,0.0,999,999,99
3003,3,24,14,0,*?*?*?*?*?*?*?*?*?*?*?*?*?*?*?*?*?*?*?*?*?*?,18.9,8.9,51,101054,679,1376,358,279.7,142.8,209.2,30514,14602,23555,5181,137,18.0,8,4,9999,99999,9,999999999,0.0,999,999,99
3003,3,24,15,0,*?*?*?*?*?*?*?*?*?*?*?*?*?*?*?*?*?*?*?*?*?*?,18.7,9.2,52,101054,542,1376,361,163.5,55.2,141.7,17957,5282,15984,4058,135,17.0,9,5,9999,99999,9,999999999,0.0,999,999,99
3003,3,24,16,0,*?*?*?*?*?*?*?*?*?*?*?*?*?*?*?*?*?*?*?*?*?*?,19.0,9.7,54,101054,370,1376,355,162.4,215.7,104.4,17150,18594,12157,2065,133,17.5,7,4,9999,99999,9,999999999,0.0,999,999,99
3003,3,24,17,0,*?*?*?*?*?*?*?*?*?*?*?*?*?*?*?*?*?*?*?*?*?*?,18.2,9.8,57,101054,175,1380,347,62.4,220.2,34.4,6611,13010,4742,607,132,18.0,6,3,9999,99999,9,999999999,0.0,999,999,99
3003,3,24,18,0,*?*?*?*?*?*?*?*?*?*?*?*?*?*?*?*?*?*?*?*?*?*?,17.2,9.4,59,101054,0,-0,350,0.0,-0.0,0.0,0,0,0,0,130,16.5,8,4,9999,99999,9,999999999,0.0,999,999,99
3003,3,24,19,0,*?*?*?*?*?*?*?*?*?*?*?*?*?*?*?*?*?*?*?*?*?*?,15.1,9.8,69,101054,0,-0,347,0.0,-0.0,0.0,0,0,0,0,133,17.5,10,5,9999,99999,9,999999999,0.0,999,999,99
3003,3,24,20,0,*?*?*?*?*?*?*?*?*?*?*?*?*?*?*?*?*?*?*?*?*?*?,14.7,10.1,72,101054,0,-0,345,0.0,-0.0,0.0,0,0,0,0,137,16.5,10,5,9999,99999,9,999999999,0.0,999,999,99
3003,3,24,21,0,*?*?*?*?*?*?*?*?*?*?*?*?*?*?*?*?*?*?*?*?*?*?,14.2,10.1,74,101054,0,-0,343,0.0,-0.0,0.0,0,0,0,0,140,16.0,10,5,9999,99999,9,999999999,0.0,999,999,99
3003,3,24,22,0,*?*?*?*?*?*?*?*?*?*?*?*?*?*?*?*?*?*?*?*?*?*?,14.2,9.6,72,101054,0,-0,343,0.0,-0.0,0.0,0,0,0,0,143,15.5,10,5,9999,99999,9,999999999,0.0,999,999,99
3003,3,24,23,0,*?*?*?*?*?*?*?*?*?*?*?*?*?*?*?*?*?*?*?*?*?*?,12.9,9.2,76,101054,0,-0,337,0.0,-0.0,0.0,0,0,0,0,147,13.9,10,5,9999,99999,9,999999999,0.0,999,999,99
3003,3,24,24,0,*?*?*?*?*?*?*?*?*?*?*?*?*?*?*?*?*?*?*?*?*?*?,12.3,10.7,88,101054,0,-0,334,0.0,-0.0,0.0,0,0,0,0,270,17.5,10,5,9999,99999,9,999999999,0.0,999,999,99
3003,3,25,1,0,*?*?*?*?*?*?*?*?*?*?*?*?*?*?*?*?*?*?*?*?*?*?,10.0,7.4,83,101130,0,-0,324,0.0,-0.0,0.0,0,0,0,0,152,18.5,10,5,9999,99999,9,999999999,0.0,999,999,99
3003,3,25,2,0,*?*?*?*?*?*?*?*?*?*?*?*?*?*?*?*?*?*?*?*?*?*?,8.8,6.4,85,101130,0,-0,318,0.0,-0.0,0.0,0,0,0,0,153,19.6,10,5,9999,99999,9,999999999,0.0,999,999,99
3003,3,25,3,0,*?*?*?*?*?*?*?*?*?*?*?*?*?*?*?*?*?*?*?*?*?*?,8.8,6.7,86,101130,0,-0,318,0.0,-0.0,0.0,0,0,0,0,155,16.5,10,5,9999,99999,9,999999999,0.0,999,999,99
3003,3,25,4,0,*?*?*?*?*?*?*?*?*?*?*?*?*?*?*?*?*?*?*?*?*?*?,8.5,6.9,89,101130,0,-0,317,0.0,-0.0,0.0,0,0,0,0,157,12.4,10,5,9999,99999,9,999999999,0.0,999,999,99
3003,3,25,5,0,*?*?*?*?*?*?*?*?*?*?*?*?*?*?*?*?*?*?*?*?*?*?,8.2,6.2,87,101130,0,-0,316,0.0,-0.0,0.0,0,0,0,0,158,9.8,10,5,9999,99999,9,999999999,0.0,999,999,99
3003,3,25,6,0,*?*?*?*?*?*?*?*?*?*?*?*?*?*?*?*?*?*?*?*?*?*?,8.5,6.4,86,101130,93,1372,317,4.4,0.0,4.4,560,-0,559,179,160,12.9,10,5,9999,99999,9,999999999,0.0,999,999,99
3003,3,25,7,0,*?*?*?*?*?*?*?*?*?*?*?*?*?*?*?*?*?*?*?*?*?*?,8.8,6.6,85,101130,295,1375,318,44.8,0.0,44.8,5217,0,5227,1759,155,14.4,10,5,9999,99999,9,999999999,0.0,999,999,99
3003,3,25,8,0,*?*?*?*?*?*?*?*?*?*?*?*?*?*?*?*?*?*?*?*?*?*?,9.8,6.7,80,101130,479,1376,323,81.5,0.0,81.5,9533,0,9560,3398,150,13.9,10,5,9999,99999,9,999999999,0.0,999,999,99
3003,3,25,9,0,*?*?*?*?*?*?*?*?*?*?*?*?*?*?*?*?*?*?*?*?*?*?,11.1,7.3,77,101130,632,1374,329,112.2,0.0,112.2,13218,0,13264,4934,145,12.4,10,5,9999,99999,9,999999999,0.0,999,999,99
3003,3,25,10,0,*?*?*?*?*?*?*?*?*?*?*?*?*?*?*?*?*?*?*?*?*?*?,12.7,8.5,75,101130,745,1375,336,134.8,0.0,134.8,15976,0,16037,6150,140,14.4,10,5,9999,99999,9,999999999,0.0,999,999,99
3003,3,25,11,0,*?*?*?*?*?*?*?*?*?*?*?*?*?*?*?*?*?*?*?*?*?*?,13.4,8.4,71,101130,809,1374,339,147.6,0.0,147.6,17565,0,17636,6868,135,13.9,10,5,9999,99999,9,999999999,0.0,999,999,99
3003,3,25,12,0,*?*?*?*?*?*?*?*?*?*?*?*?*?*?*?*?*?*?*?*?*?*?,13.7,7.4,65,101130,821,1375,341,149.9,0.0,149.9,17851,0,17923,6999,130,13.4,10,5,9999,99999,9,999999999,0.0,999,999,99
3003,3,25,13,0,*?*?*?*?*?*?*?*?*?*?*?*?*?*?*?*?*?*?*?*?*?*?,13.8,7.1,63,101130,779,1376,341,141.5,0.0,141.5,16805,0,16871,6524,125,14.4,10,5,9999,99999,9,999999999,0.0,999,999,99
3003,3,25,14,0,*?*?*?*?*?*?*?*?*?*?*?*?*?*?*?*?*?*?*?*?*?*?,14.0,6.6,60,101130,686,1376,342,122.9,0.0,122.9,14521,0,14574,5503,120,18.0,10,5,9999,99999,9,999999999,0.0,999,999,99
3003,3,25,15,0,*?*?*?*?*?*?*?*?*?*?*?*?*?*?*?*?*?*?*?*?*?*?,13.4,5.3,58,101130,549,1376,340,95.5,0.0,95.5,11198,0,11234,4079,115,17.0,10,5,9999,99999,9,999999999,0.0,999,999,99
3003,3,25,16,0,*?*?*?*?*?*?*?*?*?*?*?*?*?*?*?*?*?*?*?*?*?*?,13.5,4.6,55,101130,376,1373,340,61.1,0.0,61.1,7116,0,7133,2457,110,17.5,10,5,9999,99999,9,999999999,0.0,999,999,99
3003,3,25,17,0,*?*?*?*?*?*?*?*?*?*?*?*?*?*?*?*?*?*?*?*?*?*?,13.7,4.8,54,101130,181,1374,341,22.0,0.0,22.0,2594,-0,2597,852,105,18.0,10,5,9999,99999,9,999999999,0.0,999,999,99
3003,3,25,18,0,*?*?*?*?*?*?*?*?*?*?*?*?*?*?*?*?*?*?*?*?*?*?,12.6,5.1,60,101130,0,-0,336,0.0,-0.0,0.0,0,0,0,0,100,16.5,10,5,9999,99999,9,999999999,0.0,999,999,99
3003,3,25,19,0,*?*?*?*?*?*?*?*?*?*?*?*?*?*?*?*?*?*?*?*?*?*?,11.5,4.3,61,101130,0,-0,331,0.0,-0.0,0.0,0,0,0,0,95,17.5,10,5,9999,99999,9,999999999,0.0,999,999,99
3003,3,25,20,0,*?*?*?*?*?*?*?*?*?*?*?*?*?*?*?*?*?*?*?*?*?*?,11.2,4.5,63,101130,0,-0,330,0.0,-0.0,0.0,0,0,0,0,90,16.5,10,5,9999,99999,9,999999999,0.0,999,999,99
3003,3,25,21,0,*?*?*?*?*?*?*?*?*?*?*?*?*?*?*?*?*?*?*?*?*?*?,10.3,4.6,67,101130,0,-0,326,0.0,-0.0,0.0,0,0,0,0,85,16.0,10,5,9999,99999,9,999999999,0.0,999,999,99
3003,3,25,22,0,*?*?*?*?*?*?*?*?*?*?*?*?*?*?*?*?*?*?*?*?*?*?,9.6,4.8,71,101130,0,-0,322,0.0,-0.0,0.0,0,0,0,0,80,15.5,10,5,9999,99999,9,999999999,0.0,999,999,99
3003,3,25,23,0,*?*?*?*?*?*?*?*?*?*?*?*?*?*?*?*?*?*?*?*?*?*?,8.8,3.6,69,101130,0,-0,319,0.0,-0.0,0.0,0,0,0,0,75,13.9,10,5,9999,99999,9,999999999,0.0,999,999,99
3003,3,25,24,0,*?*?*?*?*?*?*?*?*?*?*?*?*?*?*?*?*?*?*?*?*?*?,11.7,8.3,79,101130,0,-0,331,0.0,-0.0,0.0,0,0,0,0,150,17.5,10,5,9999,99999,9,999999999,0.0,999,999,99
3003,3,26,1,0,*?*?*?*?*?*?*?*?*?*?*?*?*?*?*?*?*?*?*?*?*?*?,6.1,3.0,80,102054,0,-0,307,0.0,-0.0,0.0,0,0,0,0,112,18.5,10,5,9999,99999,9,999999999,0.0,999,999,99
3003,3,26,2,0,*?*?*?*?*?*?*?*?*?*?*?*?*?*?*?*?*?*?*?*?*?*?,5.0,2.7,85,102054,0,-0,302,0.0,-0.0,0.0,0,0,0,0,153,19.6,10,5,9999,99999,9,999999999,0.0,999,999,99
3003,3,26,3,0,*?*?*?*?*?*?*?*?*?*?*?*?*?*?*?*?*?*?*?*?*?*?,4.4,1.7,83,102054,0,-0,300,0.0,-0.0,0.0,0,0,0,0,195,16.5,10,5,9999,99999,9,999999999,0.0,999,999,99
3003,3,26,4,0,*?*?*?*?*?*?*?*?*?*?*?*?*?*?*?*?*?*?*?*?*?*?,4.1,1.9,85,102054,0,-0,298,0.0,-0.0,0.0,0,0,0,0,237,12.4,10,5,9999,99999,9,999999999,0.0,999,999,99
3003,3,26,5,0,*?*?*?*?*?*?*?*?*?*?*?*?*?*?*?*?*?*?*?*?*?*?,3.8,0.6,80,102054,0,-0,297,0.0,-0.0,0.0,0,0,0,0,278,9.8,10,5,9999,99999,9,999999999,0.0,999,999,99
3003,3,26,6,0,*?*?*?*?*?*?*?*?*?*?*?*?*?*?*?*?*?*?*?*?*?*?,4.2,0.8,79,102054,102,1376,299,6.2,0.0,6.2,768,-0,767,247,320,12.9,10,5,9999,99999,9,999999999,0.0,999,999,99
3003,3,26,7,0,*?*?*?*?*?*?*?*?*?*?*?*?*?*?*?*?*?*?*?*?*?*?,4.6,0.2,73,102054,303,1372,296,80.7,48.6,70.0,8858,4054,7926,1823,325,14.4,9,5,9999,99999,9,999999999,0.0,999,999,99
3003,3,26,8,0,*?*?*?*?*?*?*?*?*?*?*?*?*?*?*?*?*?*?*?*?*?*?,6.8,0.8,66,102054,487,1374,305,144.6,54.3,125.3,15873,5092,14140,3500,330,13.9,9,5,9999,99999,9,999999999,0.0,999,999,99
3003,3,26,9,0,*?*?*?*?*?*?*?*?*?*?*?*?*?*?*?*?*?*?*?*?*?*?,8.2,3.2,71,102054,640,1374,292,366.2,412.7,174.0,38213,40754,21075,3605,335,12.4,5,3,9999,99999,9,999999999,0.0,999,999,99
3003,3,26,10,0,*?*?*?*?*?*?*?*?*?*?*?*?*?*?*?*?*?*?*?*?*?*?,10.4,3.2,61,102054,753,1375,277,470.2,601.0,141.1,49094,59628,19043,3096,340,14.4,0,0,9999,99999,9,999999999,0.0,999,999,99
3003,3,26,11,0,*?*?*?*?*?*?*?*?*?*?*?*?*?*?*?*?*?*?*?*?*?*?,11.8,3.6,57,102054,817,1375,283,514.3,605.9,154.3,53811,60589,20531,3580,345,13.9,0,0,9999,99999,9,999999999,0.0,999,999,99
3003,3,26,12,0,*?*?*?*?*?*?*?*?*?*?*?*?*?*?*?*?*?*?*?*?*?*?,12.2,3.4,55,102054,828,1375,284,522.0,606.7,156.6,54636,60736,20786,3673,350,13.4,0,0,9999,99999,9,999999999,0.0,999,999,99
3003,3,26,13,0,*?*?*?*?*?*?*?*?*?*?*?*?*?*?*?*?*?*?*?*?*?*?,12.5,4.1,57,102054,785,1374,287,492.8,603.6,147.8,51501,60143,19806,3334,293,14.4,0,0,9999,99999,9,999999999,0.0,999,999,99
3003,3,26,14,0,*?*?*?*?*?*?*?*?*?*?*?*?*?*?*?*?*?*?*?*?*?*?,12.4,3.8,56,102054,692,1374,286,428.6,595.5,128.6,44666,58502,17595,2703,237,18.0,0,0,9999,99999,9,999999999,0.0,999,999,99
3003,3,26,15,0,*?*?*?*?*?*?*?*?*?*?*?*?*?*?*?*?*?*?*?*?*?*?,12.2,3.0,54,102054,555,1374,284,333.9,578.7,100.2,34674,54845,14159,1961,180,17.0,0,0,9999,99999,9,999999999,0.0,999,999,99
3003,3,26,16,0,*?*?*?*?*?*?*?*?*?*?*?*?*?*?*?*?*?*?*?*?*?*?,12.1,3.2,55,102054,383,1375,284,215.2,540.5,64.5,22303,46691,9556,1208,123,17.5,0,0,9999,99999,9,999999999,0.0,999,999,99
3003,3,26,17,0,*?*?*?*?*?*?*?*?*?*?*?*?*?*?*?*?*?*?*?*?*?*?,11.7,4.1,59,102054,188,1377,284,80.5,412.4,24.1,8303,28927,3961,498,67,18.0,0,0,9999,99999,9,999999999,0.0,999,999,99
3003,3,26,18,0,*?*?*?*?*?*?*?*?*?*?*?*?*?*?*?*?*?*?*?*?*?*?,10.3,4.6,68,102054,0,-0,302,0.0,-0.0,0.0,0,0,0,0,10,16.5,5,3,9999,99999,9,999999999,0.0,999,999,99
3003,3,26,19,0,*?*?*?*?*?*?*?*?*?*?*?*?*?*?*?*?*?*?*?*?*?*?,8.9,3.6,70,102054,0,-0,319,0.0,-0.0,0.0,0,0,0,0,18,17.5,10,5,9999,99999,9,999999999,0.0,999,999,99
3003,3,26,20,0,*?*?*?*?*?*?*?*?*?*?*?*?*?*?*?*?*?*?*?*?*?*?,7.3,3.8,78,102054,0,-0,312,0.0,-0.0,0.0,0,0,0,0,27,16.5,10,5,9999,99999,9,999999999,0.0,999,999,99
3003,3,26,21,0,*?*?*?*?*?*?*?*?*?*?*?*?*?*?*?*?*?*?*?*?*?*?,6.8,2.9,76,102054,0,-0,310,0.0,-0.0,0.0,0,0,0,0,35,16.0,10,5,9999,99999,9,999999999,0.0,999,999,99
3003,3,26,22,0,*?*?*?*?*?*?*?*?*?*?*?*?*?*?*?*?*?*?*?*?*?*?,6.9,3.0,77,102054,0,-0,310,0.0,-0.0,0.0,0,0,0,0,43,15.5,10,5,9999,99999,9,999999999,0.0,999,999,99
3003,3,26,23,0,*?*?*?*?*?*?*?*?*?*?*?*?*?*?*?*?*?*?*?*?*?*?,6.5,3.8,83,102054,0,-0,309,0.0,-0.0,0.0,0,0,0,0,52,13.9,10,5,9999,99999,9,999999999,0.0,999,999,99
3003,3,26,24,0,*?*?*?*?*?*?*?*?*?*?*?*?*?*?*?*?*?*?*?*?*?*?,8.0,3.2,72,102054,0,-0,315,0.0,-0.0,0.0,0,0,0,0,70,17.5,10,5,9999,99999,9,999999999,0.0,999,999,99
3003,3,27,1,0,*?*?*?*?*?*?*?*?*?*?*?*?*?*?*?*?*?*?*?*?*?*?,6.2,5.5,94,101865,0,-0,307,0.0,-0.0,0.0,0,0,0,0,68,18.5,10,5,9999,99999,9,999999999,0.0,999,999,99
3003,3,27,2,0,*?*?*?*?*?*?*?*?*?*?*?*?*?*?*?*?*?*?*?*?*?*?,6.0,5.9,100,101865,0,-0,306,0.0,-0.0,0.0,0,0,0,0,77,19.6,10,5,9999,99999,9,999999999,0.0,999,999,99
3003,3,27,3,0,*?*?*?*?*?*?*?*?*?*?*?*?*?*?*?*?*?*?*?*?*?*?,6.2,6.1,100,101865,0,-0,307,0.0,-0.0,0.0,0,0,0,0,85,16.5,10,5,9999,99999,9,999999999,0.0,999,999,99
3003,3,27,4,0,*?*?*?*?*?*?*?*?*?*?*?*?*?*?*?*?*?*?*?*?*?*?,6.1,6.1,100,101865,0,-0,306,0.0,-0.0,0.0,0,0,0,0,93,12.4,10,5,9999,99999,9,999999999,0.0,999,999,99
3003,3,27,5,0,*?*?*?*?*?*?*?*?*?*?*?*?*?*?*?*?*?*?*?*?*?*?,5.9,5.9,100,101865,0,-0,306,0.0,-0.0,0.0,0,0,0,0,102,9.8,10,5,9999,99999,9,999999999,0.0,999,999,99
3003,3,27,6,0,*?*?*?*?*?*?*?*?*?*?*?*?*?*?*?*?*?*?*?*?*?*?,5.6,5.6,100,101865,111,1379,304,7.9,0.0,7.9,972,-0,972,315,110,12.9,10,5,9999,99999,9,999999999,0.0,999,999,99
3003,3,27,7,0,*?*?*?*?*?*?*?*?*?*?*?*?*?*?*?*?*?*?*?*?*?*?,6.5,6.4,100,101865,312,1374,280,164.3,460.9,59.6,16826,36855,8733,1075,108,14.4,3,2,9999,99999,9,999999999,0.0,999,999,99
3003,3,27,8,0,*?*?*?*?*?*?*?*?*?*?*?*?*?*?*?*?*?*?*?*?*?*?,7.2,7.1,100,101865,495,1373,280,291.9,544.1,95.7,30085,50105,13496,1807,107,13.9,2,1,9999,99999,9,999999999,0.0,999,999,99
3003,3,27,9,0,*?*?*?*?*?*?*?*?*?*?*?*?*?*?*?*?*?*?*?*?*?*?,8.6,8.0,96,101865,648,1373,302,348.5,330.9,192.4,37219,33912,21690,4256,105,12.4,6,3,9999,99999,9,999999999,0.0,999,999,99
3003,3,27,10,0,*?*?*?*?*?*?*?*?*?*?*?*?*?*?*?*?*?*?*?*?*?*?,9.6,7.1,84,101865,760,1373,306,416.2,336.9,229.8,44665,35439,25580,5448,103,14.4,6,3,9999,99999,9,999999999,0.0,999,999,99
3003,3,27,11,0,*?*?*?*?*?*?*?*?*?*?*?*?*?*?*?*?*?*?*?*?*?*?,11.3,8.0,80,101865,824,1374,310,484.7,424.2,230.2,50873,43375,27026,5494,102,13.9,5,3,9999,99999,9,999999999,0.0,999,999,99
3003,3,27,12,0,*?*?*?*?*?*?*?*?*?*?*?*?*?*?*?*?*?*?*?*?*?*?,11.1,8.7,85,101865,835,1374,295,527.0,600.9,161.8,55074,60133,21328,3809,100,13.4,1,0,9999,99999,9,999999999,0.0,999,999,99
3003,3,27,13,0,*?*?*?*?*?*?*?*?*?*?*?*?*?*?*?*?*?*?*?*?*?*?,11.3,8.0,80,101865,792,1373,295,497.5,597.9,152.7,51924,59558,20329,3453,95,14.4,1,0,9999,99999,9,999999999,0.0,999,999,99
3003,3,27,14,0,*?*?*?*?*?*?*?*?*?*?*?*?*?*?*?*?*?*?*?*?*?*?,11.4,7.0,74,101865,699,1374,293,433.2,590.1,133.0,45085,57973,18085,2798,90,18.0,1,0,9999,99999,9,999999999,0.0,999,999,99
3003,3,27,15,0,*?*?*?*?*?*?*?*?*?*?*?*?*?*?*?*?*?*?*?*?*?*?,11.3,6.2,71,101865,561,1372,313,296.2,324.6,163.5,31528,32231,18625,3465,85,17.0,6,3,9999,99999,9,999999999,0.0,999,999,99
3003,3,27,16,0,*?*?*?*?*?*?*?*?*?*?*?*?*?*?*?*?*?*?*?*?*?*?,11.2,5.5,68,101865,389,1372,316,173.3,218.3,111.5,18301,19233,12927,2223,80,17.5,7,4,9999,99999,9,999999999,0.0,999,999,99
3003,3,27,17,0,*?*?*?*?*?*?*?*?*?*?*?*?*?*?*?*?*?*?*?*?*?*?,11.3,4.8,64,101865,194,1372,312,74.4,235.7,41.1,7828,14782,5562,731,75,18.0,6,3,9999,99999,9,999999999,0.0,999,999,99
3003,3,27,18,0,*?*?*?*?*?*?*?*?*?*?*?*?*?*?*?*?*?*?*?*?*?*?,10.3,4.5,67,101865,0,-0,321,0.0,-0.0,0.0,0,0,0,0,70,16.5,9,5,9999,99999,9,999999999,0.0,999,999,99
3003,3,27,19,0,*?*?*?*?*?*?*?*?*?*?*?*?*?*?*?*?*?*?*?*?*?*?,8.1,5.0,81,101865,0,-0,315,0.0,-0.0,0.0,0,0,0,0,72,17.5,10,5,9999,99999,9,999999999,0.0,999,999,99
3003,3,27,20,0,*?*?*?*?*?*?*?*?*?*?*?*?*?*?*?*?*?*?*?*?*?*?,8.5,5.3,80,101865,0,-0,317,0.0,-0.0,0.0,0,0,0,0,73,16.5,10,5,9999,99999,9,999999999,0.0,999,999,99
3003,3,27,21,0,*?*?*?*?*?*?*?*?*?*?*?*?*?*?*?*?*?*?*?*?*?*?,7.4,5.8,89,101865,0,-0,312,0.0,-0.0,0.0,0,0,0,0,75,16.0,10,5,9999,99999,9,999999999,0.0,999,999,99
3003,3,27,22,0,*?*?*?*?*?*?*?*?*?*?*?*?*?*?*?*?*?*?*?*?*?*?,7.9,6.4,91,101865,0,-0,314,0.0,-0.0,0.0,0,0,0,0,77,15.5,10,5,9999,99999,9,999999999,0.0,999,999,99
3003,3,27,23,0,*?*?*?*?*?*?*?*?*?*?*?*?*?*?*?*?*?*?*?*?*?*?,7.4,7.0,97,101865,0,-0,312,0.0,-0.0,0.0,0,0,0,0,78,13.9,10,5,9999,99999,9,999999999,0.0,999,999,99
3003,3,27,24,0,*?*?*?*?*?*?*?*?*?*?*?*?*?*?*?*?*?*?*?*?*?*?,6.2,4.6,90,101865,0,-0,307,0.0,-0.0,0.0,0,0,0,0,60,17.5,10,5,9999,99999,9,999999999,0.0,999,999,99
3003,3,28,1,0,*?*?*?*?*?*?*?*?*?*?*?*?*?*?*?*?*?*?*?*?*?*?,6.1,3.2,81,102239,0,-0,307,0.0,-0.0,0.0,0,0,0,0,78,18.5,10,5,9999,99999,9,999999999,0.0,999,999,99
3003,3,28,2,0,*?*?*?*?*?*?*?*?*?*?*?*?*?*?*?*?*?*?*?*?*?*?,5.2,1.3,74,102239,0,-0,303,0.0,-0.0,0.0,0,0,0,0,77,19.6,10,5,9999,99999,9,999999999,0.0,999,999,99
3003,3,28,3,0,*?*?*?*?*?*?*?*?*?*?*?*?*?*?*?*?*?*?*?*?*?*?,5.4,1.5,75,102239,0,-0,304,0.0,-0.0,0.0,0,0,0,0,75,16.5,10,5,9999,99999,9,999999999,0.0,999,999,99
3003,3,28,4,0,*?*?*?*?*?*?*?*?*?*?*?*?*?*?*?*?*?*?*?*?*?*?,5.4,1.7,76,102239,0,-0,304,0.0,-0.0,0.0,0,0,0,0,73,12.4,10,5,9999,99999,9,999999999,0.0,999,999,99
3003,3,28,5,0,*?*?*?*?*?*?*?*?*?*?*?*?*?*?*?*?*?*?*?*?*?*?,4.9,2.1,81,102239,0,-0,302,0.0,-0.0,0.0,0,0,0,0,72,9.8,10,5,9999,99999,9,999999999,0.0,999,999,99
3003,3,28,6,0,*?*?*?*?*?*?*?*?*?*?*?*?*?*?*?*?*?*?*?*?*?*?,4.5,2.7,87,102239,119,1371,300,9.7,0.0,9.7,1174,-0,1174,381,70,12.9,10,5,9999,99999,9,999999999,0.0,999,999,99
3003,3,28,7,0,*?*?*?*?*?*?*?*?*?*?*?*?*?*?*?*?*?*?*?*?*?*?,5.8,3.0,81,102239,320,1372,264,172.1,511.3,52.8,17826,41641,7948,980,70,14.4,1,0,9999,99999,9,999999999,0.0,999,999,99
3003,3,28,8,0,*?*?*?*?*?*?*?*?*?*?*?*?*?*?*?*?*?*?*?*?*?*?,7.2,2.9,74,102239,503,1372,269,298.5,564.2,91.6,30910,52331,13054,1754,70,13.9,1,0,9999,99999,9,999999999,0.0,999,999,99
3003,3,28,9,0,*?*?*?*?*?*?*?*?*?*?*?*?*?*?*?*?*?*?*?*?*?*?,8.7,3.9,72,102239,656,1373,272,404.0,591.8,121.2,42052,57714,16718,2492,70,12.4,0,0,9999,99999,9,999999999,0.0,999,999,99
3003,3,28,10,0,*?*?*?*?*?*?*?*?*?*?*?*?*?*?*?*?*?*?*?*?*?*?,10.7,4.8,66,102239,768,1373,281,481.1,602.3,144.3,50255,59881,19409,3208,70,14.4,0,0,9999,99999,9,999999999,0.0,999,999,99
3003,3,28,11,0,*?*?*?*?*?*?*?*?*?*?*?*?*?*?*?*?*?*?*?*?*?*?,11.6,5.5,65,102239,831,1373,291,524.7,600.7,161.1,54830,60090,21249,3780,70,13.9,1,0,9999,99999,9,999999999,0.0,999,999,99
3003,3,28,12,0,*?*?*?*?*?*?*?*?*?*?*?*?*?*?*?*?*?*?*?*?*?*?,12.4,5.6,63,102239,841,1372,294,532.0,601.4,163.3,55610,60219,21490,3874,70,13.4,1,0,9999,99999,9,999999999,0.0,999,999,99
3003,3,28,13,0,*?*?*?*?*?*?*?*?*?*?*?*?*?*?*?*?*?*?*?*?*?*?,12.6,5.3,60,102239,799,1373,304,496.6,543.7,180.3,53225,55594,22151,4115,70,14.4,3,2,9999,99999,9,999999999,0.0,999,999,99
3003,3,28,14,0,*?*?*?*?*?*?*?*?*?*?*?*?*?*?*?*?*?*?*?*?*?*?,12.7,5.6,61,102239,705,1372,291,438.1,596.8,131.4,45671,58776,17923,2787,70,18.0,0,0,9999,99999,9,999999999,0.0,999,999,99
3003,3,28,15,0,*?*?*?*?*?*?*?*?*?*?*?*?*?*?*?*?*?*?*?*?*?*?,12.5,5.9,64,102239,568,1373,304,339.1,522.2,123.1,36103,50511,15724,2401,70,17.0,3,2,9999,99999,9,999999999,0.0,999,999,99
3003,3,28,16,0,*?*?*?*?*?*?*?*?*?*?*?*?*?*?*?*?*?*?*?*?*?*?,12.3,6.4,66,102239,396,1374,317,196.3,305.0,108.3,20805,27070,12627,2143,70,17.5,6,3,9999,99999,9,999999999,0.0,999,999,99
3003,3,28,17,0,*?*?*?*?*?*?*?*?*?*?*?*?*?*?*?*?*?*?*?*?*?*?,11.4,5.8,67,102239,201,1375,308,83.6,300.1,39.7,8513,19968,5920,703,70,18.0,5,3,9999,99999,9,999999999,0.0,999,999,99
3003,3,28,18,0,*?*?*?*?*?*?*?*?*?*?*?*?*?*?*?*?*?*?*?*?*?*?,11.1,5.9,70,102239,0,-0,316,0.0,-0.0,0.0,0,0,0,0,70,16.5,7,4,9999,99999,9,999999999,0.0,999,999,99
3003,3,28,19,0,*?*?*?*?*?*?*?*?*?*?*?*?*?*?*?*?*?*?*?*?*?*?,9.1,4.5,72,102239,0,-0,320,0.0,-0.0,0.0,0,0,0,0,72,17.5,10,5,9999,99999,9,999999999,0.0,999,999,99
3003,3,28,20,0,*?*?*?*?*?*?*?*?*?*?*?*?*?*?*?*?*?*?*?*?*?*?,8.1,4.3,76,102239,0,-0,316,0.0,-0.0,0.0,0,0,0,0,73,16.5,10,5,9999,99999,9,999999999,0.0,999,999,99
3003,3,28,21,0,*?*?*?*?*?*?*?*?*?*?*?*?*?*?*?*?*?*?*?*?*?*?,6.9,4.1,81,102239,0,-0,310,0.0,-0.0,0.0,0,0,0,0,75,16.0,10,5,9999,99999,9,999999999,0.0,999,999,99
3003,3,28,22,0,*?*?*?*?*?*?*?*?*?*?*?*?*?*?*?*?*?*?*?*?*?*?,7.3,3.8,77,102239,0,-0,312,0.0,-0.0,0.0,0,0,0,0,77,15.5,10,5,9999,99999,9,999999999,0.0,999,999,99
3003,3,28,23,0,*?*?*?*?*?*?*?*?*?*?*?*?*?*?*?*?*?*?*?*?*?*?,6.5,3.2,79,102239,0,-0,309,0.0,-0.0,0.0,0,0,0,0,78,13.9,10,5,9999,99999,9,999999999,0.0,999,999,99
3003,3,28,24,0,*?*?*?*?*?*?*?*?*?*?*?*?*?*?*?*?*?*?*?*?*?*?,7.0,5.1,87,102239,0,-0,311,0.0,-0.0,0.0,0,0,0,0,80,17.5,10,5,9999,99999,9,999999999,0.0,999,999,99
3003,3,29,1,0,*?*?*?*?*?*?*?*?*?*?*?*?*?*?*?*?*?*?*?*?*?*?,4.9,2.1,82,102029,0,-0,302,0.0,-0.0,0.0,0,0,0,0,82,18.5,10,5,9999,99999,9,999999999,0.0,999,999,99
3003,3,29,2,0,*?*?*?*?*?*?*?*?*?*?*?*?*?*?*?*?*?*?*?*?*?*?,4.3,1.5,81,102029,0,-0,299,0.0,-0.0,0.0,0,0,0,0,83,19.6,10,5,9999,99999,9,999999999,0.0,999,999,99
3003,3,29,3,0,*?*?*?*?*?*?*?*?*?*?*?*?*?*?*?*?*?*?*?*?*?*?,4.5,1.0,77,102029,0,-0,300,0.0,-0.0,0.0,0,0,0,0,85,16.5,10,5,9999,99999,9,999999999,0.0,999,999,99
3003,3,29,4,0,*?*?*?*?*?*?*?*?*?*?*?*?*?*?*?*?*?*?*?*?*?*?,4.1,0.6,78,102029,0,-0,299,0.0,-0.0,0.0,0,0,0,0,87,12.4,10,5,9999,99999,9,999999999,0.0,999,999,99
3003,3,29,5,0,*?*?*?*?*?*?*?*?*?*?*?*?*?*?*?*?*?*?*?*?*?*?,3.6,-0.0,77,102029,0,-0,297,0.0,-0.0,0.0,0,0,0,0,88,9.8,10,5,9999,99999,9,999999999,0.0,999,999,99
3003,3,29,6,0,*?*?*?*?*?*?*?*?*?*?*?*?*?*?*?*?*?*?*?*?*?*?,4.2,0.6,77,102029,128,1375,299,11.4,0.0,11.4,1375,-0,1375,448,90,12.9,10,5,9999,99999,9,999999999,0.0,999,999,99
3003,3,29,7,0,*?*?*?*?*?*?*?*?*?*?*?*?*?*?*?*?*?*?*?*?*?*?,4.8,0.4,73,102029,329,1374,302,51.6,0.0,51.6,6015,0,6029,2048,93,14.4,10,5,9999,99999,9,999999999,0.0,999,999,99
3003,3,29,8,0,*?*?*?*?*?*?*?*?*?*?*?*?*?*?*?*?*?*?*?*?*?*?,6.1,1.3,70,102029,511,1371,292,240.1,230.0,154.4,25409,22256,17586,3235,97,13.9,7,4,9999,99999,9,999999999,0.0,999,999,99
3003,3,29,9,0,*?*?*?*?*?*?*?*?*?*?*?*?*?*?*?*?*?*?*?*?*?*?,8.7,3.2,68,102029,664,1373,309,273.4,142.4,204.5,29818,14521,23038,5031,100,12.4,8,4,9999,99999,9,999999999,0.0,999,999,99
3003,3,29,10,0,*?*?*?*?*?*?*?*?*?*?*?*?*?*?*?*?*?*?*?*?*?*?,10.3,3.0,60,102029,775,1372,306,425.7,337.6,235.0,45714,35609,26116,5637,103,14.4,6,3,9999,99999,9,999999999,0.0,999,999,99
3003,3,29,11,0,*?*?*?*?*?*?*?*?*?*?*?*?*?*?*?*?*?*?*?*?*?*?,11.1,5.0,66,102029,838,1372,315,418.1,244.4,268.9,44864,25993,29496,6846,107,13.9,7,4,9999,99999,9,999999999,0.0,999,999,99
3003,3,29,12,0,*?*?*?*?*?*?*?*?*?*?*?*?*?*?*?*?*?*?*?*?*?*?,11.9,4.8,62,102029,848,1371,324,358.6,146.1,268.2,39252,15344,29950,7367,110,13.4,8,4,9999,99999,9,999999999,0.0,999,999,99
3003,3,29,13,0,*?*?*?*?*?*?*?*?*?*?*?*?*?*?*?*?*?*?*?*?*?*?,12.1,4.3,59,102029,805,1372,315,444.0,338.9,245.1,47743,35911,27148,6016,107,14.4,6,3,9999,99999,9,999999999,0.0,999,999,99
3003,3,29,14,0,*?*?*?*?*?*?*?*?*?*?*?*?*?*?*?*?*?*?*?*?*?*?,12.0,4.8,61,102029,712,1372,315,387.5,334.6,213.9,41487,34863,23935,4914,103,18.0,6,3,9999,99999,9,999999999,0.0,999,999,99
3003,3,29,15,0,*?*?*?*?*?*?*?*?*?*?*?*?*?*?*?*?*?*?*?*?*?*?,12.0,5.9,66,102029,574,1371,320,274.4,234.0,176.4,29100,23352,19938,3802,100,17.0,7,4,9999,99999,9,999999999,0.0,999,999,99
3003,3,29,16,0,*?*?*?*?*?*?*?*?*?*?*?*?*?*?*?*?*?*?*?*?*?*?,12.0,7.0,71,102029,402,1372,325,152.8,131.3,114.3,16627,11869,13082,2545,97,17.5,8,4,9999,99999,9,999999999,0.0,999,999,99
3003,3,29,17,0,*?*?*?*?*?*?*?*?*?*?*?*?*?*?*?*?*?*?*?*?*?*?,11.6,6.7,71,102029,207,1371,323,62.8,104.9,47.0,6700,6683,5708,856,93,18.0,8,4,9999,99999,9,999999999,0.0,999,999,99
3003,3,29,18,0,*?*?*?*?*?*?*?*?*?*?*?*?*?*?*?*?*?*?*?*?*?*?,9.5,6.7,82,102029,3,1595,321,0.0,0.0,0.0,0,0,0,0,90,16.5,10,5,9999,99999,9,999999999,0.0,999,999,99
3003,3,29,19,0,*?*?*?*?*?*?*?*?*?*?*?*?*?*?*?*?*?*?*?*?*?*?,8.2,5.6,83,102029,0,-0,316,0.0,-0.0,0.0,0,0,0,0,90,17.5,10,5,9999,99999,9,999999999,0.0,999,999,99
3003,3,29,20,0,*?*?*?*?*?*?*?*?*?*?*?*?*?*?*?*?*?*?*?*?*?*?,7.1,5.0,86,102029,0,-0,311,0.0,-0.0,0.0,0,0,0,0,90,16.5,10,5,9999,99999,9,999999999,0.0,999,999,99
3003,3,29,21,0,*?*?*?*?*?*?*?*?*?*?*?*?*?*?*?*?*?*?*?*?*?*?,6.2,4.6,89,102029,0,-0,307,0.0,-0.0,0.0,0,0,0,0,90,16.0,10,5,9999,99999,9,999999999,0.0,999,999,99
3003,3,29,22,0,*?*?*?*?*?*?*?*?*?*?*?*?*?*?*?*?*?*?*?*?*?*?,6.3,4.8,90,102029,0,-0,307,0.0,-0.0,0.0,0,0,0,0,90,15.5,10,5,9999,99999,9,999999999,0.0,999,999,99
3003,3,29,23,0,*?*?*?*?*?*?*?*?*?*?*?*?*?*?*?*?*?*?*?*?*?*?,6.3,5.0,90,102029,0,-0,307,0.0,-0.0,0.0,0,0,0,0,90,13.9,10,5,9999,99999,9,999999999,0.0,999,999,99
3003,3,29,24,0,*?*?*?*?*?*?*?*?*?*?*?*?*?*?*?*?*?*?*?*?*?*?,5.7,2.7,80,102029,0,-0,305,0.0,-0.0,0.0,0,0,0,0,80,17.5,10,5,9999,99999,9,999999999,0.0,999,999,99
3003,3,30,1,0,*?*?*?*?*?*?*?*?*?*?*?*?*?*?*?*?*?*?*?*?*?*?,6.5,3.2,79,101786,0,-0,309,0.0,-0.0,0.0,0,0,0,0,90,18.5,10,5,9999,99999,9,999999999,0.0,999,999,99
3003,3,30,2,0,*?*?*?*?*?*?*?*?*?*?*?*?*?*?*?*?*?*?*?*?*?*?,6.7,2.3,73,101786,0,-0,310,0.0,-0.0,0.0,0,0,0,0,90,19.6,10,5,9999,99999,9,999999999,0.0,999,999,99
3003,3,30,3,0,*?*?*?*?*?*?*?*?*?*?*?*?*?*?*?*?*?*?*?*?*?*?,6.5,2.1,72,101786,0,-0,309,0.0,-0.0,0.0,0,0,0,0,90,16.5,10,5,9999,99999,9,999999999,0.0,999,999,99
3003,3,30,4,0,*?*?*?*?*?*?*?*?*?*?*?*?*?*?*?*?*?*?*?*?*?*?,6.4,1.5,69,101786,0,-0,309,0.0,-0.0,0.0,0,0,0,0,90,12.4,10,5,9999,99999,9,999999999,0.0,999,999,99
3003,3,30,5,0,*?*?*?*?*?*?*?*?*?*?*?*?*?*?*?*?*?*?*?*?*?*?,6.4,0.6,66,101786,0,-0,309,0.0,-0.0,0.0,0,0,0,0,90,9.8,10,5,9999,99999,9,999999999,0.0,999,999,99
3003,3,30,6,0,*?*?*?*?*?*?*?*?*?*?*?*?*?*?*?*?*?*?*?*?*?*?,6.6,0.2,63,101786,136,1368,310,13.1,0.0,13.1,1574,-0,1574,513,90,12.9,10,5,9999,99999,9,999999999,0.0,999,999,99
3003,3,30,7,0,*?*?*?*?*?*?*?*?*?*?*?*?*?*?*?*?*?*?*?*?*?*?,6.8,0.6,64,101786,337,1372,295,145.1,210.8,93.3,15317,17471,10918,1822,88,14.4,7,4,9999,99999,9,999999999,0.0,999,999,99
3003,3,30,8,0,*?*?*?*?*?*?*?*?*?*?*?*?*?*?*?*?*?*?*?*?*?*?,6.5,0.6,65,101786,519,1370,294,244.6,230.5,157.3,25892,22415,17896,3308,87,13.9,7,4,9999,99999,9,999999999,0.0,999,999,99
3003,3,30,9,0,*?*?*?*?*?*?*?*?*?*?*?*?*?*?*?*?*?*?*?*?*?*?,6.9,-0.0,61,101786,671,1371,300,277.1,142.6,207.3,30224,14568,23338,5120,85,12.4,8,4,9999,99999,9,999999999,0.0,999,999,99
3003,3,30,10,0,*?*?*?*?*?*?*?*?*?*?*?*?*?*?*?*?*?*?*?*?*?*?,6.8,0.2,62,101786,782,1371,310,142.7,0.0,142.7,16948,0,17015,6586,83,14.4,10,5,9999,99999,9,999999999,0.0,999,999,99
3003,3,30,11,0,*?*?*?*?*?*?*?*?*?*?*?*?*?*?*?*?*?*?*?*?*?*?,6.7,0.6,64,101786,845,1371,310,155.2,0.0,155.2,18511,0,18588,7299,82,13.9,10,5,9999,99999,9,999999999,0.0,999,999,99
3003,3,30,12,0,*?*?*?*?*?*?*?*?*?*?*?*?*?*?*?*?*?*?*?*?*?*?,7.0,-0.0,59,101786,855,1371,311,157.2,0.0,157.2,18762,0,18841,7414,80,13.4,10,5,9999,99999,9,999999999,0.0,999,999,99
3003,3,30,13,0,*?*?*?*?*?*?*?*?*?*?*?*?*?*?*?*?*?*?*?*?*?*?,7.0,-2.4,49,101786,812,1372,306,258.0,58.0,223.7,28420,5834,25207,7377,80,14.4,9,5,9999,99999,9,999999999,0.0,999,999,99
3003,3,30,14,0,*?*?*?*?*?*?*?*?*?*?*?*?*?*?*?*?*?*?*?*?*?*?,6.7,-2.2,51,101786,718,1371,299,298.7,143.7,223.4,32610,14822,25100,5654,80,18.0,8,4,9999,99999,9,999999999,0.0,999,999,99
3003,3,30,15,0,*?*?*?*?*?*?*?*?*?*?*?*?*?*?*?*?*?*?*?*?*?*?,7.2,-2.7,47,101786,580,1370,295,278.0,234.4,178.7,29488,23453,20182,3865,80,17.0,7,4,9999,99999,9,999999999,0.0,999,999,99
3003,3,30,16,0,*?*?*?*?*?*?*?*?*?*?*?*?*?*?*?*?*?*?*?*?*?*?,7.0,-1.9,51,101786,408,1370,306,117.6,52.5,101.9,12901,4744,11510,2754,80,17.5,9,5,9999,99999,9,999999999,0.0,999,999,99
3003,3,30,17,0,*?*?*?*?*?*?*?*?*?*?*?*?*?*?*?*?*?*?*?*?*?*?,6.8,-0.8,57,101786,214,1374,305,49.7,42.4,43.1,5507,2970,5105,912,80,18.0,9,5,9999,99999,9,999999999,0.0,999,999,99
3003,3,30,18,0,*?*?*?*?*?*?*?*?*?*?*?*?*?*?*?*?*?*?*?*?*?*?,6.6,0.4,63,101786,9,1343,304,0.0,0.0,0.0,0,0,0,0,80,16.5,9,5,9999,99999,9,999999999,0.0,999,999,99
3003,3,30,19,0,*?*?*?*?*?*?*?*?*?*?*?*?*?*?*?*?*?*?*?*?*?*?,6.6,0.8,65,101786,0,-0,309,0.0,-0.0,0.0,0,0,0,0,78,17.5,10,5,9999,99999,9,999999999,0.0,999,999,99
3003,3,30,20,0,*?*?*?*?*?*?*?*?*?*?*?*?*?*?*?*?*?*?*?*?*?*?,7.0,0.6,63,101786,0,-0,311,0.0,-0.0,0.0,0,0,0,0,77,16.5,10,5,9999,99999,9,999999999,0.0,999,999,99
3003,3,30,21,0,*?*?*?*?*?*?*?*?*?*?*?*?*?*?*?*?*?*?*?*?*?*?,6.6,1.0,67,101786,0,-0,309,0.0,-0.0,0.0,0,0,0,0,75,16.0,10,5,9999,99999,9,999999999,0.0,999,999,99
3003,3,30,22,0,*?*?*?*?*?*?*?*?*?*?*?*?*?*?*?*?*?*?*?*?*?*?,6.8,-0.0,62,101786,0,-0,311,0.0,-0.0,0.0,0,0,0,0,73,15.5,10,5,9999,99999,9,999999999,0.0,999,999,99
3003,3,30,23,0,*?*?*?*?*?*?*?*?*?*?*?*?*?*?*?*?*?*?*?*?*?*?,6.6,-1.3,56,101786,0,-0,310,0.0,-0.0,0.0,0,0,0,0,72,13.9,10,5,9999,99999,9,999999999,0.0,999,999,99
3003,3,30,24,0,*?*?*?*?*?*?*?*?*?*?*?*?*?*?*?*?*?*?*?*?*?*?,6.4,4.1,84,101786,0,-0,308,0.0,-0.0,0.0,0,0,0,0,90,17.5,10,5,9999,99999,9,999999999,0.0,999,999,99
3003,3,31,1,0,*?*?*?*?*?*?*?*?*?*?*?*?*?*?*?*?*?*?*?*?*?*?,6.3,2.1,74,101551,0,-0,308,0.0,-0.0,0.0,0,0,0,0,68,18.5,10,5,9999,99999,9,999999999,0.0,999,999,99
3003,3,31,2,0,*?*?*?*?*?*?*?*?*?*?*?*?*?*?*?*?*?*?*?*?*?*?,6.1,3.4,82,101551,0,-0,307,0.0,-0.0,0.0,0,0,0,0,67,19.6,10,5,9999,99999,9,999999999,0.0,999,999,99
3003,3,31,3,0,*?*?*?*?*?*?*?*?*?*?*?*?*?*?*?*?*?*?*?*?*?*?,6.2,3.6,83,101551,0,-0,307,0.0,-0.0,0.0,0,0,0,0,65,16.5,10,5,9999,99999,9,999999999,0.0,999,999,99
3003,3,31,4,0,*?*?*?*?*?*?*?*?*?*?*?*?*?*?*?*?*?*?*?*?*?*?,6.8,5.3,90,101551,0,-0,310,0.0,-0.0,0.0,0,0,0,0,63,12.4,10,5,9999,99999,9,999999999,0.0,999,999,99
3003,3,31,5,0,*?*?*?*?*?*?*?*?*?*?*?*?*?*?*?*?*?*?*?*?*?*?,6.3,5.1,93,101551,0,-0,307,0.0,-0.0,0.0,0,0,0,0,62,9.8,10,5,9999,99999,9,999999999,0.0,999,999,99
3003,3,31,6,0,*?*?*?*?*?*?*?*?*?*?*?*?*?*?*?*?*?*?*?*?*?*?,6.2,5.0,91,101551,145,1372,307,14.8,0.0,14.8,1772,-0,1773,579,60,12.9,10,5,9999,99999,9,999999999,0.0,999,999,99
3003,3,31,7,0,*?*?*?*?*?*?*?*?*?*?*?*?*?*?*?*?*?*?*?*?*?*?,6.1,5.3,94,101551,345,1370,302,95.6,50.5,82.9,10486,4369,9370,2187,63,14.4,9,5,9999,99999,9,999999999,0.0,999,999,99
3003,3,31,8,0,*?*?*?*?*?*?*?*?*?*?*?*?*?*?*?*?*?*?*?*?*?*?,6.3,5.8,96,101551,527,1370,299,210.8,138.0,157.7,22943,13458,17891,3662,67,13.9,8,4,9999,99999,9,999999999,0.0,999,999,99
3003,3,31,9,0,*?*?*?*?*?*?*?*?*?*?*?*?*?*?*?*?*?*?*?*?*?*?,6.5,5.9,97,101551,679,1371,300,280.8,142.8,210.0,30630,14614,23639,5208,70,12.4,8,4,9999,99999,9,999999999,0.0,999,999,99
3003,3,31,10,0,*?*?*?*?*?*?*?*?*?*?*?*?*?*?*?*?*?*?*?*?*?*?,7.5,6.4,92,101551,790,1371,304,331.9,145.2,248.3,36287,15140,27796,6555,73,14.4,8,4,9999,99999,9,999999999,0.0,999,999,99
3003,3,31,11,0,*?*?*?*?*?*?*?*?*?*?*?*?*?*?*?*?*?*?*?*?*?*?,6.9,6.2,95,101551,852,1370,302,360.7,146.2,269.8,39486,15359,30119,7436,77,13.9,8,4,9999,99999,9,999999999,0.0,999,999,99
3003,3,31,12,0,*?*?*?*?*?*?*?*?*?*?*?*?*?*?*?*?*?*?*?*?*?*?,7.3,7.0,97,101551,862,1371,308,275.6,58.3,239.0,30371,5892,26923,8125,80,13.4,9,5,9999,99999,9,999999999,0.0,999,999,99
3003,3,31,13,0,*?*?*?*?*?*?*?*?*?*?*?*?*?*?*?*?*?*?*?*?*?*?,7.1,6.1,93,101551,818,1370,303,345.1,145.7,258.1,37751,15246,28861,6945,70,14.4,8,4,9999,99999,9,999999999,0.0,999,999,99
3003,3,31,14,0,*?*?*?*?*?*?*?*?*?*?*?*?*?*?*?*?*?*?*?*?*?*?,7.2,5.0,85,101551,724,1370,303,301.8,143.9,225.7,32950,14855,25350,5734,60,18.0,8,4,9999,99999,9,999999999,0.0,999,999,99
3003,3,31,15,0,*?*?*?*?*?*?*?*?*?*?*?*?*?*?*?*?*?*?*?*?*?*?,7.4,5.0,84,101551,587,1371,304,238.2,140.2,178.2,25953,13989,20155,4238,50,17.0,8,4,9999,99999,9,999999999,0.0,999,999,99
3003,3,31,16,0,*?*?*?*?*?*?*?*?*?*?*?*?*?*?*?*?*?*?*?*?*?*?,7.6,5.6,87,101551,415,1371,305,158.8,132.2,118.8,17280,12071,13582,2656,40,17.5,8,4,9999,99999,9,999999999,0.0,999,999,99
3003,3,31,17,0,*?*?*?*?*?*?*?*?*?*?*?*?*?*?*?*?*?*?*?*?*?*?,6.9,5.6,91,101551,220,1371,302,68.8,108.1,51.5,7327,7150,6223,946,30,18.0,8,4,9999,99999,9,999999999,0.0,999,999,99
3003,3,31,18,0,*?*?*?*?*?*?*?*?*?*?*?*?*?*?*?*?*?*?*?*?*?*?,7.5,5.5,86,101551,16,1390,313,0.0,0.0,0.0,0,0,0,0,20,16.5,10,5,9999,99999,9,999999999,0.0,999,999,99
3003,3,31,19,0,*?*?*?*?*?*?*?*?*?*?*?*?*?*?*?*?*?*?*?*?*?*?,7.3,4.6,83,101551,0,-0,312,0.0,-0.0,0.0,0,0,0,0,37,17.5,10,5,9999,99999,9,999999999,0.0,999,999,99
3003,3,31,20,0,*?*?*?*?*?*?*?*?*?*?*?*?*?*?*?*?*?*?*?*?*?*?,6.6,5.3,91,101551,0,-0,309,0.0,-0.0,0.0,0,0,0,0,53,16.5,10,5,9999,99999,9,999999999,0.0,999,999,99
3003,3,31,21,0,*?*?*?*?*?*?*?*?*?*?*?*?*?*?*?*?*?*?*?*?*?*?,6.8,4.5,85,101551,0,-0,310,0.0,-0.0,0.0,0,0,0,0,70,16.0,10,5,9999,99999,9,999999999,0.0,999,999,99
3003,3,31,22,0,*?*?*?*?*?*?*?*?*?*?*?*?*?*?*?*?*?*?*?*?*?*?,6.4,5.0,90,101551,0,-0,308,0.0,-0.0,0.0,0,0,0,0,87,15.5,10,5,9999,99999,9,999999999,0.0,999,999,99
3003,3,31,23,0,*?*?*?*?*?*?*?*?*?*?*?*?*?*?*?*?*?*?*?*?*?*?,6.4,5.0,90,101551,0,-0,308,0.0,-0.0,0.0,0,0,0,0,103,13.9,10,5,9999,99999,9,999999999,0.0,999,999,99
3003,3,31,24,0,*?*?*?*?*?*?*?*?*?*?*?*?*?*?*?*?*?*?*?*?*?*?,6.5,0.4,65,101551,0,-0,309,0.0,-0.0,0.0,0,0,0,0,70,17.5,10,5,9999,99999,9,999999999,0.0,999,999,99
3003,4,1,1,0,*?*?*?*?*?*?*?*?*?*?*?*?*?*?*?*?*?*?*?*?*?*?,5.5,5.3,100,101774,0,-0,304,0.0,-0.0,0.0,0,0,0,0,117,18.5,10,5,9999,99999,9,999999999,0.0,999,999,99
3003,4,1,2,0,*?*?*?*?*?*?*?*?*?*?*?*?*?*?*?*?*?*?*?*?*?*?,4.9,4.8,100,101774,0,-0,301,0.0,-0.0,0.0,0,0,0,0,113,19.6,10,5,9999,99999,9,999999999,0.0,999,999,99
3003,4,1,3,0,*?*?*?*?*?*?*?*?*?*?*?*?*?*?*?*?*?*?*?*?*?*?,4.8,4.3,98,101774,0,-0,301,0.0,-0.0,0.0,0,0,0,0,110,16.5,10,5,9999,99999,9,999999999,0.0,999,999,99
3003,4,1,4,0,*?*?*?*?*?*?*?*?*?*?*?*?*?*?*?*?*?*?*?*?*?*?,4.6,3.0,92,101774,0,-0,300,0.0,-0.0,0.0,0,0,0,0,107,12.4,10,5,9999,99999,9,999999999,0.0,999,999,99
3003,4,1,5,0,*?*?*?*?*?*?*?*?*?*?*?*?*?*?*?*?*?*?*?*?*?*?,4.4,2.3,87,101774,0,-0,300,0.0,-0.0,0.0,0,0,0,0,103,9.8,10,5,9999,99999,9,999999999,0.0,999,999,99
3003,4,1,6,0,*?*?*?*?*?*?*?*?*?*?*?*?*?*?*?*?*?*?*?*?*?*?,4.6,2.7,88,101774,153,1367,277,53.2,249.8,25.3,5496,14908,3952,463,100,12.9,5,3,9999,99999,9,999999999,0.0,999,999,99
3003,4,1,7,0,*?*?*?*?*?*?*?*?*?*?*?*?*?*?*?*?*?*?*?*?*?*?,4.8,2.3,85,101774,353,1368,268,193.2,477.2,70.1,19766,39821,10107,1265,98,14.4,3,2,9999,99999,9,999999999,0.0,999,999,99
3003,4,1,8,0,*?*?*?*?*?*?*?*?*?*?*?*?*?*?*?*?*?*?*?*?*?*?,5.9,3.2,84,101774,535,1369,274,317.6,517.8,115.3,33780,49425,14803,2217,97,13.9,3,2,9999,99999,9,999999999,0.0,999,999,99
3003,4,1,9,0,*?*?*?*?*?*?*?*?*?*?*?*?*?*?*?*?*?*?*?*?*?*?,6.9,1.3,69,101774,686,1369,280,412.7,484.2,170.0,43575,48475,20830,3591,95,12.4,4,2,9999,99999,9,999999999,0.0,999,999,99
3003,4,1,10,0,*?*?*?*?*?*?*?*?*?*?*?*?*?*?*?*?*?*?*?*?*?*?,7.2,3.4,78,101774,797,1370,298,396.4,243.3,254.9,42447,25733,28078,6285,93,14.4,7,4,9999,99999,9,999999999,0.0,999,999,99
3003,4,1,11,0,*?*?*?*?*?*?*?*?*?*?*?*?*?*?*?*?*?*?*?*?*?*?,8.2,5.1,82,101774,859,1370,285,539.0,547.5,195.7,57882,56392,23795,4762,92,13.9,3,2,9999,99999,9,999999999,0.0,999,999,99
3003,4,1,12,0,*?*?*?*?*?*?*?*?*?*?*?*?*?*?*?*?*?*?*?*?*?*?,8.2,4.5,79,101774,868,1369,289,534.6,495.9,220.3,56805,51038,26187,5471,90,13.4,4,2,9999,99999,9,999999999,0.0,999,999,99
3003,4,1,13,0,*?*?*?*?*?*?*?*?*?*?*?*?*?*?*?*?*?*?*?*?*?*?,7.8,5.8,88,101774,824,1369,289,505.3,493.5,208.2,53603,50560,24926,4933,88,14.4,4,2,9999,99999,9,999999999,0.0,999,999,99
3003,4,1,14,0,*?*?*?*?*?*?*?*?*?*?*?*?*?*?*?*?*?*?*?*?*?*?,7.7,6.6,94,101774,731,1370,301,360.3,241.1,231.7,38460,25213,25705,5449,87,18.0,7,4,9999,99999,9,999999999,0.0,999,999,99
3003,4,1,15,0,*?*?*?*?*?*?*?*?*?*?*?*?*?*?*?*?*?*?*?*?*?*?,8.3,6.2,88,101774,593,1370,304,285.1,235.1,183.3,30260,23646,20667,3989,85,17.0,7,4,9999,99999,9,999999999,0.0,999,999,99
3003,4,1,16,0,*?*?*?*?*?*?*?*?*?*?*?*?*?*?*?*?*?*?*?*?*?*?,7.6,7.6,100,101774,421,1370,309,122.1,52.8,105.8,13398,4810,11949,2875,83,17.5,9,5,9999,99999,9,999999999,0.0,999,999,99
3003,4,1,17,0,*?*?*?*?*?*?*?*?*?*?*?*?*?*?*?*?*?*?*?*?*?*?,7.6,7.6,100,101774,226,1368,313,31.2,0.0,31.2,3651,0,3657,1209,82,18.0,10,5,9999,99999,9,999999999,0.0,999,999,99
3003,4,1,18,0,*?*?*?*?*?*?*?*?*?*?*?*?*?*?*?*?*?*?*?*?*?*?,7.4,7.4,100,101774,22,1350,312,0.0,0.0,0.0,0,0,0,0,80,16.5,10,5,9999,99999,9,999999999,0.0,999,999,99
3003,4,1,19,0,*?*?*?*?*?*?*?*?*?*?*?*?*?*?*?*?*?*?*?*?*?*?,6.9,7.0,100,101774,0,-0,310,0.0,-0.0,0.0,0,0,0,0,77,17.5,10,5,9999,99999,9,999999999,0.0,999,999,99
3003,4,1,20,0,*?*?*?*?*?*?*?*?*?*?*?*?*?*?*?*?*?*?*?*?*?*?,5.7,5.3,100,101774,0,-0,305,0.0,-0.0,0.0,0,0,0,0,73,16.5,10,5,9999,99999,9,999999999,0.0,999,999,99
3003,4,1,21,0,*?*?*?*?*?*?*?*?*?*?*?*?*?*?*?*?*?*?*?*?*?*?,5.3,5.3,100,101774,0,-0,303,0.0,-0.0,0.0,0,0,0,0,70,16.0,10,5,9999,99999,9,999999999,0.0,999,999,99
3003,4,1,22,0,*?*?*?*?*?*?*?*?*?*?*?*?*?*?*?*?*?*?*?*?*?*?,5.4,5.3,100,101774,0,-0,303,0.0,-0.0,0.0,0,0,0,0,67,15.5,10,5,9999,99999,9,999999999,0.0,999,999,99
3003,4,1,23,0,*?*?*?*?*?*?*?*?*?*?*?*?*?*?*?*?*?*?*?*?*?*?,5.3,5.3,100,101774,0,-0,303,0.0,-0.0,0.0,0,0,0,0,63,13.9,10,5,9999,99999,9,999999999,0.0,999,999,99
3003,4,1,24,0,*?*?*?*?*?*?*?*?*?*?*?*?*?*?*?*?*?*?*?*?*?*?,6.4,5.1,93,101774,0,-0,308,0.0,-0.0,0.0,0,0,0,0,120,17.5,10,5,9999,99999,9,999999999,0.0,999,999,99
3003,4,2,1,0,*?*?*?*?*?*?*?*?*?*?*?*?*?*?*?*?*?*?*?*?*?*?,4.0,3.9,100,102100,0,-0,298,0.0,-0.0,0.0,0,0,0,0,53,18.5,10,5,9999,99999,9,999999999,0.0,999,999,99
3003,4,2,2,0,*?*?*?*?*?*?*?*?*?*?*?*?*?*?*?*?*?*?*?*?*?*?,2.9,2.9,100,102100,0,-0,293,0.0,-0.0,0.0,0,0,0,0,47,19.6,10,5,9999,99999,9,999999999,0.0,999,999,99
3003,4,2,3,0,*?*?*?*?*?*?*?*?*?*?*?*?*?*?*?*?*?*?*?*?*?*?,2.3,2.3,100,102100,0,-0,291,0.0,-0.0,0.0,0,0,0,0,40,16.5,10,5,9999,99999,9,999999999,0.0,999,999,99
3003,4,2,4,0,*?*?*?*?*?*?*?*?*?*?*?*?*?*?*?*?*?*?*?*?*?*?,2.1,2.1,100,102100,0,-0,290,0.0,-0.0,0.0,0,0,0,0,33,12.4,10,5,9999,99999,9,999999999,0.0,999,999,99
3003,4,2,5,0,*?*?*?*?*?*?*?*?*?*?*?*?*?*?*?*?*?*?*?*?*?*?,1.9,1.9,100,102100,0,-0,289,0.0,-0.0,0.0,0,0,0,0,27,9.8,10,5,9999,99999,9,999999999,0.0,999,999,99
3003,4,2,6,0,*?*?*?*?*?*?*?*?*?*?*?*?*?*?*?*?*?*?*?*?*?*?,2.6,2.7,100,102100,162,1372,283,42.0,89.7,31.4,4534,4873,3912,551,20,12.9,8,4,9999,99999,9,999999999,0.0,999,999,99
3003,4,2,7,0,*?*?*?*?*?*?*?*?*?*?*?*?*?*?*?*?*?*?*?*?*?*?,3.3,3.4,100,102100,361,1367,290,101.4,51.1,87.9,11126,4478,9937,2333,23,14.4,9,5,9999,99999,9,999999999,0.0,999,999,99
3003,4,2,8,0,*?*?*?*?*?*?*?*?*?*?*?*?*?*?*?*?*?*?*?*?*?*?,4.6,4.6,100,102100,543,1369,296,164.7,55.2,142.8,18096,5294,16105,4092,27,13.9,9,5,9999,99999,9,999999999,0.0,999,999,99
3003,4,2,9,0,*?*?*?*?*?*?*?*?*?*?*?*?*?*?*?*?*?*?*?*?*?*?,6.5,5.3,100,102100,694,1369,300,288.1,143.2,215.5,31431,14702,24230,5386,30,12.4,8,4,9999,99999,9,999999999,0.0,999,999,99
3003,4,2,10,0,*?*?*?*?*?*?*?*?*?*?*?*?*?*?*?*?*?*?*?*?*?*?,8.3,2.3,77,102100,804,1369,307,338.9,145.4,253.5,37063,15197,28360,6760,33,14.4,8,4,9999,99999,9,999999999,0.0,999,999,99
3003,4,2,11,0,*?*?*?*?*?*?*?*?*?*?*?*?*?*?*?*?*?*?*?*?*?*?,9.1,1.5,69,102100,866,1369,310,367.5,146.4,274.9,40237,15403,30661,7659,37,13.9,8,4,9999,99999,9,999999999,0.0,999,999,99
3003,4,2,12,0,*?*?*?*?*?*?*?*?*?*?*?*?*?*?*?*?*?*?*?*?*?*?,9.8,1.5,66,102100,875,1369,308,439.3,245.4,282.4,47210,26213,30848,7451,40,13.4,7,4,9999,99999,9,999999999,0.0,999,999,99
3003,4,2,13,0,*?*?*?*?*?*?*?*?*?*?*?*?*?*?*?*?*?*?*?*?*?*?,9.3,-1.1,56,102100,831,1369,316,265.2,58.1,229.9,29212,5859,25903,7672,45,14.4,9,5,9999,99999,9,999999999,0.0,999,999,99
3003,4,2,14,0,*?*?*?*?*?*?*?*?*?*?*?*?*?*?*?*?*?*?*?*?*?*?,9.6,-1.5,53,102100,737,1369,318,232.4,57.4,201.5,25572,5731,22700,6367,50,18.0,9,5,9999,99999,9,999999999,0.0,999,999,99
3003,4,2,15,0,*?*?*?*?*?*?*?*?*?*?*?*?*?*?*?*?*?*?*?*?*?*?,9.3,-0.6,58,102100,599,1369,316,184.3,56.0,159.8,20257,5453,18013,4703,55,17.0,9,5,9999,99999,9,999999999,0.0,999,999,99
3003,4,2,16,0,*?*?*?*?*?*?*?*?*?*?*?*?*?*?*?*?*?*?*?*?*?*?,9.3,-0.6,58,102100,427,1369,316,124.3,53.0,107.8,13644,4841,12167,2935,60,17.5,9,5,9999,99999,9,999999999,0.0,999,999,99
3003,4,2,17,0,*?*?*?*?*?*?*?*?*?*?*?*?*?*?*?*?*?*?*?*?*?*?,9.3,0.8,65,102100,233,1371,311,74.8,111.0,56.0,7950,7590,6732,1037,65,18.0,8,4,9999,99999,9,999999999,0.0,999,999,99
3003,4,2,18,0,*?*?*?*?*?*?*?*?*?*?*?*?*?*?*?*?*?*?*?*?*?*?,7.9,3.0,84,102100,29,1376,310,0.0,0.0,0.0,0,0,0,0,70,16.5,9,5,9999,99999,9,999999999,0.0,999,999,99
3003,4,2,19,0,*?*?*?*?*?*?*?*?*?*?*?*?*?*?*?*?*?*?*?*?*?*?,6.6,4.6,100,102100,0,-0,309,0.0,-0.0,0.0,0,0,0,0,65,17.5,10,5,9999,99999,9,999999999,0.0,999,999,99
3003,4,2,20,0,*?*?*?*?*?*?*?*?*?*?*?*?*?*?*?*?*?*?*?*?*?*?,5.3,5.3,100,102100,0,-0,303,0.0,-0.0,0.0,0,0,0,0,60,16.5,10,5,9999,99999,9,999999999,0.0,999,999,99
3003,4,2,21,0,*?*?*?*?*?*?*?*?*?*?*?*?*?*?*?*?*?*?*?*?*?*?,3.9,3.9,100,102100,0,-0,297,0.0,-0.0,0.0,0,0,0,0,55,16.0,10,5,9999,99999,9,999999999,0.0,999,999,99
3003,4,2,22,0,*?*?*?*?*?*?*?*?*?*?*?*?*?*?*?*?*?*?*?*?*?*?,3.4,3.4,100,102100,0,-0,295,0.0,-0.0,0.0,0,0,0,0,50,15.5,10,5,9999,99999,9,999999999,0.0,999,999,99
3003,4,2,23,0,*?*?*?*?*?*?*?*?*?*?*?*?*?*?*?*?*?*?*?*?*?*?,4.0,3.9,100,102100,0,-0,298,0.0,-0.0,0.0,0,0,0,0,45,13.9,10,5,9999,99999,9,999999999,0.0,999,999,99
3003,4,2,24,0,*?*?*?*?*?*?*?*?*?*?*?*?*?*?*?*?*?*?*?*?*?*?,5.2,5.1,100,102100,0,-0,303,0.0,-0.0,0.0,0,0,0,0,60,17.5,10,5,9999,99999,9,999999999,0.0,999,999,99
3003,4,3,1,0,*?*?*?*?*?*?*?*?*?*?*?*?*?*?*?*?*?*?*?*?*?*?,5.1,2.5,81,102524,0,-0,303,0.0,-0.0,0.0,0,0,0,0,87,18.5,10,5,9999,99999,9,999999999,0.0,999,999,99
3003,4,3,2,0,*?*?*?*?*?*?*?*?*?*?*?*?*?*?*?*?*?*?*?*?*?*?,5.3,1.7,76,102524,0,-0,304,0.0,-0.0,0.0,0,0,0,0,133,19.6,10,5,9999,99999,9,999999999,0.0,999,999,99
3003,4,3,3,0,*?*?*?*?*?*?*?*?*?*?*?*?*?*?*?*?*?*?*?*?*?*?,5.5,1.5,74,102524,0,-0,305,0.0,-0.0,0.0,0,0,0,0,180,16.5,10,5,9999,99999,9,999999999,0.0,999,999,99
3003,4,3,4,0,*?*?*?*?*?*?*?*?*?*?*?*?*?*?*?*?*?*?*?*?*?*?,5.1,1.5,75,102524,0,-0,303,0.0,-0.0,0.0,0,0,0,0,227,12.4,10,5,9999,99999,9,999999999,0.0,999,999,99
3003,4,3,5,0,*?*?*?*?*?*?*?*?*?*?*?*?*?*?*?*?*?*?*?*?*?*?,4.7,1.7,79,102524,0,-0,301,0.0,-0.0,0.0,0,0,0,0,273,9.8,10,5,9999,99999,9,999999999,0.0,999,999,99
3003,4,3,6,0,*?*?*?*?*?*?*?*?*?*?*?*?*?*?*?*?*?*?*?*?*?*?,5.1,2.5,81,102524,170,1368,298,34.7,37.1,30.1,3874,2323,3607,630,320,12.9,9,5,9999,99999,9,999999999,0.0,999,999,99
3003,4,3,7,0,*?*?*?*?*?*?*?*?*?*?*?*?*?*?*?*?*?*?*?*?*?*?,5.4,2.5,80,102524,369,1366,290,163.3,215.9,105.0,17236,18647,12211,2082,272,14.4,7,4,9999,99999,9,999999999,0.0,999,999,99
3003,4,3,8,0,*?*?*?*?*?*?*?*?*?*?*?*?*?*?*?*?*?*?*?*?*?*?,6.1,1.3,69,102524,551,1369,302,167.6,55.4,145.3,18406,5319,16378,4178,223,13.9,9,5,9999,99999,9,999999999,0.0,999,999,99
3003,4,3,9,0,*?*?*?*?*?*?*?*?*?*?*?*?*?*?*?*?*?*?*?*?*?*?,7.6,2.1,67,102524,701,1368,304,291.7,143.4,218.2,31827,14743,24522,5476,175,12.4,8,4,9999,99999,9,999999999,0.0,999,999,99
3003,4,3,10,0,*?*?*?*?*?*?*?*?*?*?*?*?*?*?*?*?*?*?*?*?*?*?,9.2,2.9,63,102524,811,1368,291,496.8,492.8,204.7,52672,50407,24554,4789,127,14.4,4,2,9999,99999,9,999999999,0.0,999,999,99
3003,4,3,11,0,*?*?*?*?*?*?*?*?*?*?*?*?*?*?*?*?*?*?*?*?*?*?,9.7,2.1,57,102524,872,1368,272,555.5,609.8,166.6,58213,61300,21855,4112,78,13.9,0,0,9999,99999,9,999999999,0.0,999,999,99
3003,4,3,12,0,*?*?*?*?*?*?*?*?*?*?*?*?*?*?*?*?*?*?*?*?*?*?,9.7,3.0,61,102524,881,1368,274,561.6,610.4,168.5,58878,61397,22054,4201,30,13.4,0,0,9999,99999,9,999999999,0.0,999,999,99
3003,4,3,13,0,*?*?*?*?*?*?*?*?*?*?*?*?*?*?*?*?*?*?*?*?*?*?,9.8,1.7,56,102524,837,1368,272,531.0,607.5,159.3,55586,60886,21060,3784,28,14.4,0,0,9999,99999,9,999999999,0.0,999,999,99
3003,4,3,14,0,*?*?*?*?*?*?*?*?*?*?*?*?*?*?*?*?*?*?*?*?*?*?,10.1,2.3,57,102524,743,1368,284,464.4,574.7,152.3,48155,56694,20191,3275,27,18.0,2,1,9999,99999,9,999999999,0.0,999,999,99
3003,4,3,15,0,*?*?*?*?*?*?*?*?*?*?*?*?*?*?*?*?*?*?*?*?*?*?,9.9,1.9,56,102524,605,1368,293,358.7,476.8,147.8,37782,46696,18357,2973,25,17.0,4,2,9999,99999,9,999999999,0.0,999,999,99
3003,4,3,16,0,*?*?*?*?*?*?*?*?*?*?*?*?*?*?*?*?*?*?*?*?*?*?,9.6,1.3,54,102524,433,1367,302,219.8,310.9,121.3,23300,28580,14047,2439,23,17.5,6,3,9999,99999,9,999999999,0.0,999,999,99
3003,4,3,17,0,*?*?*?*?*?*?*?*?*?*?*?*?*?*?*?*?*?*?*?*?*?*?,9.5,1.9,57,102524,239,1369,302,101.9,261.6,56.3,10616,18305,7417,1019,22,18.0,6,3,9999,99999,9,999999999,0.0,999,999,99
3003,4,3,18,0,*?*?*?*?*?*?*?*?*?*?*?*?*?*?*?*?*?*?*?*?*?*?,9.4,2.1,59,102524,35,1355,301,0.0,0.0,0.0,0,0,0,0,20,16.5,6,3,9999,99999,9,999999999,0.0,999,999,99
3003,4,3,19,0,*?*?*?*?*?*?*?*?*?*?*?*?*?*?*?*?*?*?*?*?*?*?,7.7,2.7,69,102524,0,-0,314,0.0,-0.0,0.0,0,0,0,0,22,17.5,10,5,9999,99999,9,999999999,0.0,999,999,99
3003,4,3,20,0,*?*?*?*?*?*?*?*?*?*?*?*?*?*?*?*?*?*?*?*?*?*?,6.6,2.5,73,102524,0,-0,309,0.0,-0.0,0.0,0,0,0,0,23,16.5,10,5,9999,99999,9,999999999,0.0,999,999,99
3003,4,3,21,0,*?*?*?*?*?*?*?*?*?*?*?*?*?*?*?*?*?*?*?*?*?*?,6.7,2.9,75,102524,0,-0,310,0.0,-0.0,0.0,0,0,0,0,25,16.0,10,5,9999,99999,9,999999999,0.0,999,999,99
3003,4,3,22,0,*?*?*?*?*?*?*?*?*?*?*?*?*?*?*?*?*?*?*?*?*?*?,6.6,2.7,75,102524,0,-0,309,0.0,-0.0,0.0,0,0,0,0,27,15.5,10,5,9999,99999,9,999999999,0.0,999,999,99
3003,4,3,23,0,*?*?*?*?*?*?*?*?*?*?*?*?*?*?*?*?*?*?*?*?*?*?,6.5,3.0,76,102524,0,-0,309,0.0,-0.0,0.0,0,0,0,0,28,13.9,10,5,9999,99999,9,999999999,0.0,999,999,99
3003,4,3,24,0,*?*?*?*?*?*?*?*?*?*?*?*?*?*?*?*?*?*?*?*?*?*?,4.7,3.2,88,102524,0,-0,301,0.0,-0.0,0.0,0,0,0,0,40,17.5,10,5,9999,99999,9,999999999,0.0,999,999,99
3003,4,4,1,0,*?*?*?*?*?*?*?*?*?*?*?*?*?*?*?*?*?*?*?*?*?*?,6.2,4.8,92,102379,0,-0,307,0.0,-0.0,0.0,0,0,0,0,33,18.5,10,5,9999,99999,9,999999999,0.0,999,999,99
3003,4,4,2,0,*?*?*?*?*?*?*?*?*?*?*?*?*?*?*?*?*?*?*?*?*?*?,6.2,5.6,97,102379,0,-0,307,0.0,-0.0,0.0,0,0,0,0,37,19.6,10,5,9999,99999,9,999999999,0.0,999,999,99
3003,4,4,3,0,*?*?*?*?*?*?*?*?*?*?*?*?*?*?*?*?*?*?*?*?*?*?,5.8,5.8,100,102379,0,-0,305,0.0,-0.0,0.0,0,0,0,0,40,16.5,10,5,9999,99999,9,999999999,0.0,999,999,99
3003,4,4,4,0,*?*?*?*?*?*?*?*?*?*?*?*?*?*?*?*?*?*?*?*?*?*?,5.4,5.5,100,102379,0,-0,303,0.0,-0.0,0.0,0,0,0,0,43,12.4,10,5,9999,99999,9,999999999,0.0,999,999,99
3003,4,4,5,0,*?*?*?*?*?*?*?*?*?*?*?*?*?*?*?*?*?*?*?*?*?*?,5.4,5.5,100,102379,0,-0,303,0.0,-0.0,0.0,0,0,0,0,47,9.8,10,5,9999,99999,9,999999999,0.0,999,999,99
3003,4,4,6,0,*?*?*?*?*?*?*?*?*?*?*?*?*?*?*?*?*?*?*?*?*?*?,5.4,5.5,100,102379,178,1365,303,21.7,0.0,21.7,2553,-0,2556,838,50,12.9,10,5,9999,99999,9,999999999,0.0,999,999,99
3003,4,4,7,0,*?*?*?*?*?*?*?*?*?*?*?*?*?*?*?*?*?*?*?*?*?*?,6.0,5.6,99,102379,377,1365,302,107.2,51.6,92.9,11759,4579,10497,2480,47,14.4,9,5,9999,99999,9,999999999,0.0,999,999,99
3003,4,4,8,0,*?*?*?*?*?*?*?*?*?*?*?*?*?*?*?*?*?*?*?*?*?*?,6.6,5.3,92,102379,558,1366,304,170.3,55.5,147.7,18713,5343,16649,4262,43,13.9,9,5,9999,99999,9,999999999,0.0,999,999,99
3003,4,4,9,0,*?*?*?*?*?*?*?*?*?*?*?*?*?*?*?*?*?*?*?*?*?*?,7.2,5.0,87,102379,708,1366,307,222.8,57.2,193.2,24512,5686,21764,6012,40,12.4,9,5,9999,99999,9,999999999,0.0,999,999,99
3003,4,4,10,0,*?*?*?*?*?*?*?*?*?*?*?*?*?*?*?*?*?*?*?*?*?*?,8.0,6.6,92,102379,818,1367,311,261.0,58.0,226.3,28746,5845,25492,7494,37,14.4,9,5,9999,99999,9,999999999,0.0,999,999,99
3003,4,4,11,0,*?*?*?*?*?*?*?*?*?*?*?*?*?*?*?*?*?*?*?*?*?*?,8.6,7.3,92,102379,879,1367,313,282.3,58.4,244.8,31115,5912,27575,8422,33,13.9,9,5,9999,99999,9,999999999,0.0,999,999,99
3003,4,4,12,0,*?*?*?*?*?*?*?*?*?*?*?*?*?*?*?*?*?*?*?*?*?*?,8.5,6.6,88,102379,887,1366,313,285.3,58.5,247.4,31450,5921,27869,8559,30,13.4,9,5,9999,99999,9,999999999,0.0,999,999,99
3003,4,4,13,0,*?*?*?*?*?*?*?*?*?*?*?*?*?*?*?*?*?*?*?*?*?*?,8.4,6.6,89,102379,843,1367,312,269.8,58.2,233.9,29729,5875,26356,7869,85,14.4,9,5,9999,99999,9,999999999,0.0,999,999,99
3003,4,4,14,0,*?*?*?*?*?*?*?*?*?*?*?*?*?*?*?*?*?*?*?*?*?*?,8.9,4.3,74,102379,749,1367,315,236.9,57.5,205.4,26074,5752,23140,6537,140,18.0,9,5,9999,99999,9,999999999,0.0,999,999,99
3003,4,4,15,0,*?*?*?*?*?*?*?*?*?*?*?*?*?*?*?*?*?*?*?*?*?*?,8.7,5.5,81,102379,611,1367,314,188.8,56.2,163.7,20749,5485,18446,4846,195,17.0,9,5,9999,99999,9,999999999,0.0,999,999,99
3003,4,4,16,0,*?*?*?*?*?*?*?*?*?*?*?*?*?*?*?*?*?*?*?*?*?*?,8.3,4.6,79,102379,439,1366,312,128.7,53.3,111.6,14131,4901,12597,3054,250,17.5,9,5,9999,99999,9,999999999,0.0,999,999,99
3003,4,4,17,0,*?*?*?*?*?*?*?*?*?*?*?*?*?*?*?*?*?*?*?*?*?*?,8.7,3.2,69,102379,245,1367,314,60.9,45.2,52.8,6725,3377,6216,1127,305,18.0,9,5,9999,99999,9,999999999,0.0,999,999,99
3003,4,4,18,0,*?*?*?*?*?*?*?*?*?*?*?*?*?*?*?*?*?*?*?*?*?*?,7.9,5.1,83,102379,42,1373,310,0.0,0.0,0.0,0,0,0,0,360,16.5,9,5,9999,99999,9,999999999,0.0,999,999,99
3003,4,4,19,0,*?*?*?*?*?*?*?*?*?*?*?*?*?*?*?*?*?*?*?*?*?*?,7.6,4.1,80,102379,0,-0,313,0.0,-0.0,0.0,0,0,0,0,307,17.5,10,5,9999,99999,9,999999999,0.0,999,999,99
3003,4,4,20,0,*?*?*?*?*?*?*?*?*?*?*?*?*?*?*?*?*?*?*?*?*?*?,6.8,4.8,88,102379,0,-0,310,0.0,-0.0,0.0,0,0,0,0,253,16.5,10,5,9999,99999,9,999999999,0.0,999,999,99
3003,4,4,21,0,*?*?*?*?*?*?*?*?*?*?*?*?*?*?*?*?*?*?*?*?*?*?,6.9,5.3,91,102379,0,-0,310,0.0,-0.0,0.0,0,0,0,0,200,16.0,10,5,9999,99999,9,999999999,0.0,999,999,99
3003,4,4,22,0,*?*?*?*?*?*?*?*?*?*?*?*?*?*?*?*?*?*?*?*?*?*?,6.2,6.2,100,102379,0,-0,307,0.0,-0.0,0.0,0,0,0,0,147,15.5,10,5,9999,99999,9,999999999,0.0,999,999,99
3003,4,4,23,0,*?*?*?*?*?*?*?*?*?*?*?*?*?*?*?*?*?*?*?*?*?*?,6.7,6.4,99,102379,0,-0,309,0.0,-0.0,0.0,0,0,0,0,93,13.9,10,5,9999,99999,9,999999999,0.0,999,999,99
3003,4,4,24,0,*?*?*?*?*?*?*?*?*?*?*?*?*?*?*?*?*?*?*?*?*?*?,6.4,3.9,85,102379,0,-0,308,0.0,-0.0,0.0,0,0,0,0,30,17.5,10,5,9999,99999,9,999999999,0.0,999,999,99
3003,4,5,1,0,*?*?*?*?*?*?*?*?*?*?*?*?*?*?*?*?*?*?*?*?*?*?,7.3,7.3,100,102304,0,-0,311,0.0,-0.0,0.0,0,0,0,0,37,18.5,10,5,9999,99999,9,999999999,0.0,999,999,99
3003,4,5,2,0,*?*?*?*?*?*?*?*?*?*?*?*?*?*?*?*?*?*?*?*?*?*?,7.5,7.4,100,102304,0,-0,312,0.0,-0.0,0.0,0,0,0,0,33,19.6,10,5,9999,99999,9,999999999,0.2,999,999,99
3003,4,5,3,0,*?*?*?*?*?*?*?*?*?*?*?*?*?*?*?*?*?*?*?*?*?*?,7.5,7.4,100,102304,0,-0,312,0.0,-0.0,0.0,0,0,0,0,30,16.5,10,5,9999,99999,9,999999999,0.2,999,999,99
3003,4,5,4,0,*?*?*?*?*?*?*?*?*?*?*?*?*?*?*?*?*?*?*?*?*?*?,7.2,7.3,100,102304,0,-0,311,0.0,-0.0,0.0,0,0,0,0,27,12.4,10,5,9999,99999,9,999999999,0.0,999,999,99
3003,4,5,5,0,*?*?*?*?*?*?*?*?*?*?*?*?*?*?*?*?*?*?*?*?*?*?,7.2,7.1,100,102304,0,-0,311,0.0,-0.0,0.0,0,0,0,0,23,9.8,10,5,9999,99999,9,999999999,0.0,999,999,99
3003,4,5,6,0,*?*?*?*?*?*?*?*?*?*?*?*?*?*?*?*?*?*?*?*?*?*?,7.0,7.0,100,102304,187,1369,310,23.3,0.0,23.3,2746,-0,2750,902,20,12.9,10,5,9999,99999,9,999999999,0.0,999,999,99
3003,4,5,7,0,*?*?*?*?*?*?*?*?*?*?*?*?*?*?*?*?*?*?*?*?*?*?,7.8,7.7,100,102304,385,1365,299,191.1,303.5,105.5,20245,26705,12302,2082,20,14.4,6,3,9999,99999,9,999999999,0.0,999,999,99
3003,4,5,8,0,*?*?*?*?*?*?*?*?*?*?*?*?*?*?*?*?*?*?*?*?*?*?,8.4,7.9,100,102304,566,1367,301,300.7,325.2,166.0,31997,32392,18878,3531,20,13.9,6,3,9999,99999,9,999999999,0.0,999,999,99
3003,4,5,9,0,*?*?*?*?*?*?*?*?*?*?*?*?*?*?*?*?*?*?*?*?*?*?,9.1,6.4,96,102304,716,1367,299,417.5,418.4,198.3,43642,42076,23679,4331,20,12.4,5,3,9999,99999,9,999999999,0.1,999,999,99
3003,4,5,10,0,*?*?*?*?*?*?*?*?*?*?*?*?*?*?*?*?*?*?*?*?*?*?,10.2,5.0,80,102304,825,1367,311,412.7,244.1,265.4,44246,25930,29129,6705,20,14.4,7,4,9999,99999,9,999999999,0.0,999,999,99
3003,4,5,11,0,*?*?*?*?*?*?*?*?*?*?*?*?*?*?*?*?*?*?*?*?*?*?,10.6,4.1,74,102304,885,1366,308,494.6,342.0,273.0,53384,36598,29959,7225,20,13.9,6,3,9999,99999,9,999999999,0.0,999,999,99
3003,4,5,12,0,*?*?*?*?*?*?*?*?*?*?*?*?*?*?*?*?*?*?*?*?*?*?,10.7,6.2,85,102304,894,1367,323,287.7,58.5,249.4,31714,5927,28101,8670,20,13.4,9,5,9999,99999,9,999999999,0.0,999,999,99
3003,4,5,13,0,*?*?*?*?*?*?*?*?*?*?*?*?*?*?*?*?*?*?*?*?*?*?,10.4,6.6,89,102304,849,1366,309,472.7,340.7,260.9,50923,36323,28739,6672,75,14.4,6,3,9999,99999,9,999999999,0.0,999,999,99
3003,4,5,14,0,*?*?*?*?*?*?*?*?*?*?*?*?*?*?*?*?*?*?*?*?*?*?,10.8,5.6,81,102304,755,1367,310,415.3,336.8,229.3,44556,35402,25529,5436,130,18.0,6,3,9999,99999,9,999999999,0.1,999,999,99
3003,4,5,15,0,*?*?*?*?*?*?*?*?*?*?*?*?*?*?*?*?*?*?*?*?*?*?,10.1,5.6,85,102304,617,1366,320,191.0,56.2,165.6,20992,5500,18660,4917,185,17.0,9,5,9999,99999,9,999999999,0.0,999,999,99
3003,4,5,16,0,*?*?*?*?*?*?*?*?*?*?*?*?*?*?*?*?*?*?*?*?*?*?,10.6,6.2,86,102304,445,1366,301,251.7,454.2,103.7,26452,41183,13285,1951,240,17.5,4,2,9999,99999,9,999999999,0.0,999,999,99
3003,4,5,17,0,*?*?*?*?*?*?*?*?*?*?*?*?*?*?*?*?*?*?*?*?*?*?,10.7,5.3,79,102304,251,1365,305,116.9,333.7,55.5,12256,23995,7385,999,295,18.0,5,3,9999,99999,9,999999999,0.0,999,999,99
3003,4,5,18,0,*?*?*?*?*?*?*?*?*?*?*?*?*?*?*?*?*?*?*?*?*?*?,10.0,8.4,100,102304,48,1359,301,0.0,0.0,0.0,0,0,0,0,350,16.5,4,2,9999,99999,9,999999999,0.0,999,999,99
3003,4,5,19,0,*?*?*?*?*?*?*?*?*?*?*?*?*?*?*?*?*?*?*?*?*?*?,9.4,8.4,100,102304,0,-0,321,0.0,-0.0,0.0,0,0,0,0,343,17.5,10,5,9999,99999,9,999999999,0.0,999,999,99
3003,4,5,20,0,*?*?*?*?*?*?*?*?*?*?*?*?*?*?*?*?*?*?*?*?*?*?,8.4,8.4,100,102304,0,-0,316,0.0,-0.0,0.0,0,0,0,0,337,16.5,10,5,9999,99999,9,999999999,0.0,999,999,99
3003,4,5,21,0,*?*?*?*?*?*?*?*?*?*?*?*?*?*?*?*?*?*?*?*?*?*?,8.2,8.1,100,102304,0,-0,315,0.0,-0.0,0.0,0,0,0,0,330,16.0,10,5,9999,99999,9,999999999,0.0,999,999,99
3003,4,5,22,0,*?*?*?*?*?*?*?*?*?*?*?*?*?*?*?*?*?*?*?*?*?*?,8.2,8.1,100,102304,0,-0,315,0.0,-0.0,0.0,0,0,0,0,323,15.5,10,5,9999,99999,9,999999999,0.0,999,999,99
3003,4,5,23,0,*?*?*?*?*?*?*?*?*?*?*?*?*?*?*?*?*?*?*?*?*?*?,8.0,8.0,100,102304,0,-0,314,0.0,-0.0,0.0,0,0,0,0,317,13.9,10,5,9999,99999,9,999999999,0.0,999,999,99
3003,4,5,24,0,*?*?*?*?*?*?*?*?*?*?*?*?*?*?*?*?*?*?*?*?*?*?,7.2,7.1,100,102304,0,-0,311,0.0,-0.0,0.0,0,0,0,0,40,17.5,10,5,9999,99999,9,999999999,0.0,999,999,99
3003,4,6,1,0,*?*?*?*?*?*?*?*?*?*?*?*?*?*?*?*?*?*?*?*?*?*?,7.2,5.5,88,102431,0,-0,311,0.0,-0.0,0.0,0,0,0,0,302,18.5,10,5,9999,99999,9,999999999,0.0,999,999,99
3003,4,6,2,0,*?*?*?*?*?*?*?*?*?*?*?*?*?*?*?*?*?*?*?*?*?*?,7.0,4.1,82,102431,0,-0,311,0.0,-0.0,0.0,0,0,0,0,293,19.6,10,5,9999,99999,9,999999999,0.0,999,999,99
3003,4,6,3,0,*?*?*?*?*?*?*?*?*?*?*?*?*?*?*?*?*?*?*?*?*?*?,6.8,4.5,85,102431,0,-0,310,0.0,-0.0,0.0,0,0,0,0,285,16.5,10,5,9999,99999,9,999999999,0.0,999,999,99
3003,4,6,4,0,*?*?*?*?*?*?*?*?*?*?*?*?*?*?*?*?*?*?*?*?*?*?,6.5,4.5,86,102431,0,-0,308,0.0,-0.0,0.0,0,0,0,0,277,12.4,10,5,9999,99999,9,999999999,0.0,999,999,99
3003,4,6,5,0,*?*?*?*?*?*?*?*?*?*?*?*?*?*?*?*?*?*?*?*?*?*?,6.3,4.6,88,102431,0,-0,308,0.0,-0.0,0.0,0,0,0,0,268,9.8,10,5,9999,99999,9,999999999,1.7,999,999,99
3003,4,6,6,0,*?*?*?*?*?*?*?*?*?*?*?*?*?*?*?*?*?*?*?*?*?*?,6.6,4.8,87,102431,195,1367,304,43.4,40.5,37.6,4830,2678,4502,794,260,12.9,9,5,9999,99999,9,999999999,1.9,999,999,99
3003,4,6,7,0,*?*?*?*?*?*?*?*?*?*?*?*?*?*?*?*?*?*?*?*?*?*?,6.9,5.8,92,102431,393,1365,302,149.5,130.8,111.9,16292,11633,12871,2486,235,14.4,8,4,9999,99999,9,999999999,1.9,999,999,99
3003,4,6,8,0,*?*?*?*?*?*?*?*?*?*?*?*?*?*?*?*?*?*?*?*?*?*?,8.8,6.7,86,102431,573,1365,290,344.9,523.3,125.2,36741,50549,16033,2453,210,13.9,3,2,9999,99999,9,999999999,1.1,999,999,99
3003,4,6,9,0,*?*?*?*?*?*?*?*?*?*?*?*?*?*?*?*?*?*?*?*?*?*?,10.5,7.1,79,102431,723,1366,298,447.4,538.5,162.4,47814,54421,20172,3490,185,12.4,3,2,9999,99999,9,999999999,0.0,999,999,99
3003,4,6,10,0,*?*?*?*?*?*?*?*?*?*?*?*?*?*?*?*?*?*?*?*?*?*?,11.6,7.3,74,102431,831,1365,307,511.6,494.0,210.8,54272,50666,25183,5044,160,14.4,4,2,9999,99999,9,999999999,0.0,999,999,99
3003,4,6,11,0,*?*?*?*?*?*?*?*?*?*?*?*?*?*?*?*?*?*?*?*?*?*?,11.5,7.9,77,102431,892,1366,323,380.6,146.8,284.7,41695,15484,31711,8115,135,13.9,8,4,9999,99999,9,999999999,0.0,999,999,99
3003,4,6,12,0,*?*?*?*?*?*?*?*?*?*?*?*?*?*?*?*?*?*?*?*?*?*?,11.9,7.4,73,102431,900,1366,312,537.0,427.8,255.1,56520,44061,29544,6671,110,13.4,5,3,9999,99999,9,999999999,0.2,999,999,99
3003,4,6,13,0,*?*?*?*?*?*?*?*?*?*?*?*?*?*?*?*?*?*?*?*?*?*?,12.5,6.2,65,102431,855,1365,305,538.2,547.5,195.4,57789,56333,23773,4751,117,14.4,3,2,9999,99999,9,999999999,0.2,999,999,99
3003,4,6,14,0,*?*?*?*?*?*?*?*?*?*?*?*?*?*?*?*?*?*?*?*?*?*?,12.3,5.8,64,102431,761,1366,312,446.9,421.2,212.3,46788,42675,25160,4805,123,18.0,5,3,9999,99999,9,999999999,0.2,999,999,99
3003,4,6,15,0,*?*?*?*?*?*?*?*?*?*?*?*?*?*?*?*?*?*?*?*?*?*?,12.0,5.5,63,102431,623,1366,306,371.3,478.7,153.0,39136,47141,18946,3111,130,17.0,4,2,9999,99999,9,999999999,0.1,999,999,99
3003,4,6,16,0,*?*?*?*?*?*?*?*?*?*?*?*?*?*?*?*?*?*?*?*?*?*?,12.2,6.2,66,102431,451,1365,317,231.2,313.5,127.6,24519,29239,14735,2586,137,17.5,6,3,9999,99999,9,999999999,0.0,999,999,99
3003,4,6,17,0,*?*?*?*?*?*?*?*?*?*?*?*?*?*?*?*?*?*?*?*?*?*?,12.4,4.6,59,102431,257,1363,321,102.3,193.8,65.8,10828,14052,7833,1241,143,18.0,7,4,9999,99999,9,999999999,0.0,999,999,99
3003,4,6,18,0,*?*?*?*?*?*?*?*?*?*?*?*?*?*?*?*?*?*?*?*?*?*?,11.0,6.2,72,102431,55,1374,320,0.0,0.0,0.0,0,0,0,0,150,16.5,8,4,9999,99999,9,999999999,0.0,999,999,99
3003,4,6,19,0,*?*?*?*?*?*?*?*?*?*?*?*?*?*?*?*?*?*?*?*?*?*?,9.8,4.5,69,102431,0,-0,323,0.0,-0.0,0.0,0,0,0,0,168,17.5,10,5,9999,99999,9,999999999,0.0,999,999,99
3003,4,6,20,0,*?*?*?*?*?*?*?*?*?*?*?*?*?*?*?*?*?*?*?*?*?*?,8.9,5.9,80,102431,0,-0,319,0.0,-0.0,0.0,0,0,0,0,187,16.5,10,5,9999,99999,9,999999999,0.0,999,999,99
3003,4,6,21,0,*?*?*?*?*?*?*?*?*?*?*?*?*?*?*?*?*?*?*?*?*?*?,8.3,5.5,81,102431,0,-0,316,0.0,-0.0,0.0,0,0,0,0,205,16.0,10,5,9999,99999,9,999999999,0.0,999,999,99
3003,4,6,22,0,*?*?*?*?*?*?*?*?*?*?*?*?*?*?*?*?*?*?*?*?*?*?,8.1,5.6,84,102431,0,-0,315,0.0,-0.0,0.0,0,0,0,0,223,15.5,10,5,9999,99999,9,999999999,0.0,999,999,99
3003,4,6,23,0,*?*?*?*?*?*?*?*?*?*?*?*?*?*?*?*?*?*?*?*?*?*?,8.0,5.3,82,102431,0,-0,315,0.0,-0.0,0.0,0,0,0,0,242,13.9,10,5,9999,99999,9,999999999,0.0,999,999,99
3003,4,6,24,0,*?*?*?*?*?*?*?*?*?*?*?*?*?*?*?*?*?*?*?*?*?*?,7.8,6.9,93,102431,0,-0,314,0.0,-0.0,0.0,0,0,0,0,310,17.5,10,5,9999,99999,9,999999999,0.0,999,999,99
3003,4,7,1,0,*?*?*?*?*?*?*?*?*?*?*?*?*?*?*?*?*?*?*?*?*?*?,7.0,4.8,85,101998,0,-0,311,0.0,-0.0,0.0,0,0,0,0,263,18.5,10,5,9999,99999,9,999999999,0.0,999,999,99
3003,4,7,2,0,*?*?*?*?*?*?*?*?*?*?*?*?*?*?*?*?*?*?*?*?*?*?,6.1,4.5,88,101998,0,-0,307,0.0,-0.0,0.0,0,0,0,0,267,19.6,10,5,9999,99999,9,999999999,0.0,999,999,99
3003,4,7,3,0,*?*?*?*?*?*?*?*?*?*?*?*?*?*?*?*?*?*?*?*?*?*?,6.0,4.3,88,101998,0,-0,306,0.0,-0.0,0.0,0,0,0,0,270,16.5,10,5,9999,99999,9,999999999,0.0,999,999,99
3003,4,7,4,0,*?*?*?*?*?*?*?*?*?*?*?*?*?*?*?*?*?*?*?*?*?*?,5.9,4.5,90,101998,0,-0,306,0.0,-0.0,0.0,0,0,0,0,273,12.4,10,5,9999,99999,9,999999999,0.0,999,999,99
3003,4,7,5,0,*?*?*?*?*?*?*?*?*?*?*?*?*?*?*?*?*?*?*?*?*?*?,6.1,4.3,88,101998,-0,0,262,0.0,-0.0,0.0,0,0,0,0,277,9.8,0,0,9999,99999,9,999999999,0.0,999,999,99
3003,4,7,6,0,*?*?*?*?*?*?*?*?*?*?*?*?*?*?*?*?*?*?*?*?*?*?,6.3,4.6,88,101998,203,1366,264,91.9,432.9,27.6,9425,31159,4483,553,280,12.9,0,0,9999,99999,9,999999999,0.0,999,999,99
3003,4,7,7,0,*?*?*?*?*?*?*?*?*?*?*?*?*?*?*?*?*?*?*?*?*?*?,6.6,4.8,88,101998,401,1365,265,229.6,546.9,68.9,23785,47971,10119,1292,245,14.4,0,0,9999,99999,9,999999999,0.0,999,999,99
3003,4,7,8,0,*?*?*?*?*?*?*?*?*?*?*?*?*?*?*?*?*?*?*?*?*?*?,7.9,5.3,83,101998,581,1365,271,354.5,583.0,106.3,36814,55780,14902,2106,210,13.9,0,0,9999,99999,9,999999999,0.0,999,999,99
3003,4,7,9,0,*?*?*?*?*?*?*?*?*?*?*?*?*?*?*?*?*?*?*?*?*?*?,9.2,5.5,77,101998,730,1365,277,458.0,599.5,137.4,47769,59300,18594,2972,175,12.4,0,0,9999,99999,9,999999999,0.0,999,999,99
3003,4,7,10,0,*?*?*?*?*?*?*?*?*?*?*?*?*?*?*?*?*?*?*?*?*?*?,10.4,5.5,71,101998,838,1365,281,533.2,607.7,160.0,55808,60918,21121,3810,140,14.4,0,0,9999,99999,9,999999999,0.0,999,999,99
3003,4,7,11,0,*?*?*?*?*?*?*?*?*?*?*?*?*?*?*?*?*?*?*?*?*?*?,11.3,6.1,70,101998,898,1364,286,574.9,611.5,172.5,60298,61588,22464,4399,105,13.9,0,0,9999,99999,9,999999999,0.0,999,999,99
3003,4,7,12,0,*?*?*?*?*?*?*?*?*?*?*?*?*?*?*?*?*?*?*?*?*?*?,11.7,6.7,71,101998,906,1365,289,580.4,611.9,174.1,60888,61669,22640,4485,70,13.4,0,0,9999,99999,9,999999999,0.0,999,999,99
3003,4,7,13,0,*?*?*?*?*?*?*?*?*?*?*?*?*?*?*?*?*?*?*?*?*?*?,12.0,6.2,67,101998,861,1365,290,549.2,609.2,164.7,57524,61191,21640,4023,75,14.4,0,0,9999,99999,9,999999999,0.0,999,999,99
3003,4,7,14,0,*?*?*?*?*?*?*?*?*?*?*?*?*?*?*?*?*?*?*?*?*?*?,11.5,6.1,69,101998,767,1366,287,483.4,602.5,145.0,50483,59918,19466,3230,80,18.0,0,0,9999,99999,9,999999999,0.0,999,999,99
3003,4,7,15,0,*?*?*?*?*?*?*?*?*?*?*?*?*?*?*?*?*?*?*?*?*?*?,11.7,5.6,66,101998,629,1365,287,387.7,589.1,116.3,40319,57122,16115,2358,85,17.0,0,0,9999,99999,9,999999999,0.0,999,999,99
3003,4,7,16,0,*?*?*?*?*?*?*?*?*?*?*?*?*?*?*?*?*?*?*?*?*?*?,11.6,4.3,60,101998,457,1364,284,268.5,561.2,80.6,27827,50992,11648,1528,90,17.5,0,0,9999,99999,9,999999999,0.0,999,999,99
3003,4,7,17,0,*?*?*?*?*?*?*?*?*?*?*?*?*?*?*?*?*?*?*?*?*?*?,11.8,3.4,56,101998,263,1362,283,134.0,485.9,40.2,13936,36984,6205,749,95,18.0,0,0,9999,99999,9,999999999,0.0,999,999,99
3003,4,7,18,0,*?*?*?*?*?*?*?*?*?*?*?*?*?*?*?*?*?*?*?*?*?*?,10.7,3.0,59,101998,61,1364,288,0.0,0.0,0.0,0,0,0,0,100,16.5,2,1,9999,99999,9,999999999,0.0,999,999,99
3003,4,7,19,0,*?*?*?*?*?*?*?*?*?*?*?*?*?*?*?*?*?*?*?*?*?*?,9.1,3.2,66,101998,0,-0,320,0.0,-0.0,0.0,0,0,0,0,100,17.5,10,5,9999,99999,9,999999999,0.0,999,999,99
3003,4,7,20,0,*?*?*?*?*?*?*?*?*?*?*?*?*?*?*?*?*?*?*?*?*?*?,8.9,3.6,69,101998,0,-0,319,0.0,-0.0,0.0,0,0,0,0,100,16.5,10,5,9999,99999,9,999999999,0.0,999,999,99
3003,4,7,21,0,*?*?*?*?*?*?*?*?*?*?*?*?*?*?*?*?*?*?*?*?*?*?,8.1,3.8,73,101998,0,-0,316,0.0,-0.0,0.0,0,0,0,0,100,16.0,10,5,9999,99999,9,999999999,0.0,999,999,99
3003,4,7,22,0,*?*?*?*?*?*?*?*?*?*?*?*?*?*?*?*?*?*?*?*?*?*?,7.7,4.3,78,101998,0,-0,314,0.0,-0.0,0.0,0,0,0,0,100,15.5,10,5,9999,99999,9,999999999,0.0,999,999,99
3003,4,7,23,0,*?*?*?*?*?*?*?*?*?*?*?*?*?*?*?*?*?*?*?*?*?*?,7.6,2.9,71,101998,0,-0,314,0.0,-0.0,0.0,0,0,0,0,100,13.9,10,5,9999,99999,9,999999999,0.0,999,999,99
3003,4,7,24,0,*?*?*?*?*?*?*?*?*?*?*?*?*?*?*?*?*?*?*?*?*?*?,7.9,5.0,81,101998,0,-0,315,0.0,-0.0,0.0,0,0,0,0,260,17.5,10,5,9999,99999,9,999999999,0.0,999,999,99
3003,4,8,1,0,*?*?*?*?*?*?*?*?*?*?*?*?*?*?*?*?*?*?*?*?*?*?,6.8,3.2,78,101190,0,-0,310,0.0,-0.0,0.0,0,0,0,0,98,18.5,10,5,9999,99999,9,999999999,0.0,999,999,99
3003,4,8,2,0,*?*?*?*?*?*?*?*?*?*?*?*?*?*?*?*?*?*?*?*?*?*?,6.4,3.4,81,101190,0,-0,308,0.0,-0.0,0.0,0,0,0,0,97,19.6,10,5,9999,99999,9,999999999,0.0,999,999,99
3003,4,8,3,0,*?*?*?*?*?*?*?*?*?*?*?*?*?*?*?*?*?*?*?*?*?*?,6.4,4.3,86,101190,0,-0,308,0.0,-0.0,0.0,0,0,0,0,95,16.5,10,5,9999,99999,9,999999999,0.0,999,999,99
3003,4,8,4,0,*?*?*?*?*?*?*?*?*?*?*?*?*?*?*?*?*?*?*?*?*?*?,6.3,4.6,89,101190,0,-0,308,0.0,-0.0,0.0,0,0,0,0,93,12.4,10,5,9999,99999,9,999999999,0.0,999,999,99
3003,4,8,5,0,*?*?*?*?*?*?*?*?*?*?*?*?*?*?*?*?*?*?*?*?*?*?,6.0,5.1,93,101190,8,1359,306,0.0,0.0,0.0,0,0,0,0,92,9.8,10,5,9999,99999,9,999999999,0.0,999,999,99
3003,4,8,6,0,*?*?*?*?*?*?*?*?*?*?*?*?*?*?*?*?*?*?*?*?*?*?,5.8,5.5,97,101190,211,1365,305,28.3,0.0,28.3,3316,0,3321,1095,90,12.9,10,5,9999,99999,9,999999999,0.0,999,999,99
3003,4,8,7,0,*?*?*?*?*?*?*?*?*?*?*?*?*?*?*?*?*?*?*?*?*?*?,7.3,6.2,93,101190,409,1365,304,156.9,132.0,117.4,17076,12009,13425,2622,90,14.4,8,4,9999,99999,9,999999999,0.0,999,999,99
3003,4,8,8,0,*?*?*?*?*?*?*?*?*?*?*?*?*?*?*?*?*?*?*?*?*?*?,8.8,8.4,98,101190,588,1364,303,314.8,327.1,173.8,33527,32886,19705,3741,90,13.9,6,3,9999,99999,9,999999999,0.0,999,999,99
3003,4,8,9,0,*?*?*?*?*?*?*?*?*?*?*?*?*?*?*?*?*?*?*?*?*?*?,11.1,8.8,86,101190,737,1364,295,463.0,593.9,142.1,48220,58749,19107,3080,90,12.4,1,0,9999,99999,9,999999999,0.0,999,999,99
3003,4,8,10,0,*?*?*?*?*?*?*?*?*?*?*?*?*?*?*?*?*?*?*?*?*?*?,12.3,9.9,85,101190,845,1364,306,536.5,582.1,176.0,55816,58120,22758,4165,90,14.4,2,1,9999,99999,9,999999999,0.0,999,999,99
3003,4,8,11,0,*?*?*?*?*?*?*?*?*?*?*?*?*?*?*?*?*?*?*?*?*?*?,13.1,9.2,77,101190,905,1365,308,577.9,585.6,189.6,60252,58745,24183,4814,90,13.9,2,1,9999,99999,9,999999999,0.0,999,999,99
3003,4,8,12,0,*?*?*?*?*?*?*?*?*?*?*?*?*?*?*?*?*?*?*?*?*?*?,13.8,9.3,74,101190,912,1364,315,578.0,550.6,209.8,62177,56991,25267,5478,90,13.4,3,2,9999,99999,9,999999999,0.0,999,999,99
3003,4,8,13,0,*?*?*?*?*?*?*?*?*?*?*?*?*?*?*?*?*?*?*?*?*?*?,13.8,10.5,80,101190,867,1364,317,547.0,548.2,198.6,58743,56522,24084,4900,92,14.4,3,2,9999,99999,9,999999999,0.0,999,999,99
3003,4,8,14,0,*?*?*?*?*?*?*?*?*?*?*?*?*?*?*?*?*?*?*?*?*?*?,14.1,9.6,74,101190,772,1363,310,487.6,596.8,149.7,50836,59322,19956,3338,93,18.0,1,0,9999,99999,9,999999999,0.0,999,999,99
3003,4,8,15,0,*?*?*?*?*?*?*?*?*?*?*?*?*?*?*?*?*?*?*?*?*?*?,13.9,8.3,68,101190,634,1363,306,391.9,583.8,120.3,40685,56618,16559,2437,95,17.0,1,0,9999,99999,9,999999999,0.0,999,999,99
3003,4,8,16,0,*?*?*?*?*?*?*?*?*?*?*?*?*?*?*?*?*?*?*?*?*?*?,13.6,8.8,72,101190,463,1364,310,272.0,538.4,89.2,28008,48860,12656,1668,97,17.5,2,1,9999,99999,9,999999999,0.0,999,999,99
3003,4,8,17,0,*?*?*?*?*?*?*?*?*?*?*?*?*?*?*?*?*?*?*?*?*?*?,12.9,8.5,75,101190,270,1366,306,137.9,469.0,45.2,14249,35850,6854,831,98,18.0,2,1,9999,99999,9,999999999,0.0,999,999,99
3003,4,8,18,0,*?*?*?*?*?*?*?*?*?*?*?*?*?*?*?*?*?*?*?*?*?*?,12.1,8.7,79,101190,67,1357,326,0.0,0.0,0.0,0,0,0,0,100,16.5,8,4,9999,99999,9,999999999,0.0,999,999,99
3003,4,8,19,0,*?*?*?*?*?*?*?*?*?*?*?*?*?*?*?*?*?*?*?*?*?*?,11.2,8.1,81,101190,0,-0,329,0.0,-0.0,0.0,0,0,0,0,98,17.5,10,5,9999,99999,9,999999999,0.0,999,999,99
3003,4,8,20,0,*?*?*?*?*?*?*?*?*?*?*?*?*?*?*?*?*?*?*?*?*?*?,9.6,8.0,90,101190,0,-0,322,0.0,-0.0,0.0,0,0,0,0,97,16.5,10,5,9999,99999,9,999999999,0.0,999,999,99
3003,4,8,21,0,*?*?*?*?*?*?*?*?*?*?*?*?*?*?*?*?*?*?*?*?*?*?,8.6,7.9,95,101190,0,-0,317,0.0,-0.0,0.0,0,0,0,0,95,16.0,10,5,9999,99999,9,999999999,0.0,999,999,99
3003,4,8,22,0,*?*?*?*?*?*?*?*?*?*?*?*?*?*?*?*?*?*?*?*?*?*?,8.5,7.4,93,101190,0,-0,317,0.0,-0.0,0.0,0,0,0,0,93,15.5,10,5,9999,99999,9,999999999,0.0,999,999,99
3003,4,8,23,0,*?*?*?*?*?*?*?*?*?*?*?*?*?*?*?*?*?*?*?*?*?*?,8.0,7.9,99,101190,0,-0,314,0.0,-0.0,0.0,0,0,0,0,92,13.9,10,5,9999,99999,9,999999999,0.0,999,999,99
3003,4,8,24,0,*?*?*?*?*?*?*?*?*?*?*?*?*?*?*?*?*?*?*?*?*?*?,7.4,3.0,74,101190,0,-0,313,0.0,-0.0,0.0,0,0,0,0,100,17.5,10,5,9999,99999,9,999999999,0.0,999,999,99
3003,4,9,1,0,*?*?*?*?*?*?*?*?*?*?*?*?*?*?*?*?*?*?*?*?*?*?,6.9,5.3,89,100563,0,-0,310,0.0,-0.0,0.0,0,0,0,0,87,18.5,10,5,9999,99999,9,999999999,0.0,999,999,99
3003,4,9,2,0,*?*?*?*?*?*?*?*?*?*?*?*?*?*?*?*?*?*?*?*?*?*?,6.6,3.9,82,100563,0,-0,309,0.0,-0.0,0.0,0,0,0,0,83,19.6,10,5,9999,99999,9,999999999,0.0,999,999,99
3003,4,9,3,0,*?*?*?*?*?*?*?*?*?*?*?*?*?*?*?*?*?*?*?*?*?*?,6.3,3.8,83,100563,0,-0,308,0.0,-0.0,0.0,0,0,0,0,80,16.5,10,5,9999,99999,9,999999999,0.0,999,999,99
3003,4,9,4,0,*?*?*?*?*?*?*?*?*?*?*?*?*?*?*?*?*?*?*?*?*?*?,5.8,3.9,87,100563,0,-0,305,0.0,-0.0,0.0,0,0,0,0,77,12.4,10,5,9999,99999,9,999999999,0.0,999,999,99
3003,4,9,5,0,*?*?*?*?*?*?*?*?*?*?*?*?*?*?*?*?*?*?*?*?*?*?,5.8,4.3,89,100563,16,1340,305,0.0,0.0,0.0,0,0,0,0,73,9.8,10,5,9999,99999,9,999999999,0.0,999,999,99
3003,4,9,6,0,*?*?*?*?*?*?*?*?*?*?*?*?*?*?*?*?*?*?*?*?*?*?,5.8,4.6,92,100563,219,1364,292,81.4,181.0,52.4,8652,11973,6312,966,70,12.9,7,4,9999,99999,9,999999999,0.0,999,999,99
3003,4,9,7,0,*?*?*?*?*?*?*?*?*?*?*?*?*?*?*?*?*?*?*?*?*?*?,6.7,4.8,86,100563,416,1362,279,237.7,495.8,86.3,24303,43515,12171,1567,68,14.4,3,2,9999,99999,9,999999999,0.0,999,999,99
3003,4,9,8,0,*?*?*?*?*?*?*?*?*?*?*?*?*?*?*?*?*?*?*?*?*?*?,7.6,5.0,83,100563,595,1362,287,353.6,476.0,145.7,37225,46498,18107,2921,67,13.9,4,2,9999,99999,9,999999999,0.0,999,999,99
3003,4,9,9,0,*?*?*?*?*?*?*?*?*?*?*?*?*?*?*?*?*?*?*?*?*?*?,9.4,4.5,71,100563,744,1364,298,436.7,420.2,207.5,45688,42506,24623,4637,65,12.4,5,3,9999,99999,9,999999999,0.0,999,999,99
3003,4,9,10,0,*?*?*?*?*?*?*?*?*?*?*?*?*?*?*?*?*?*?*?*?*?*?,10.8,4.6,65,100563,851,1363,309,475.1,340.9,262.3,51190,36355,28868,6734,63,14.4,6,3,9999,99999,9,999999999,0.0,999,999,99
3003,4,9,11,0,*?*?*?*?*?*?*?*?*?*?*?*?*?*?*?*?*?*?*?*?*?*?,11.2,5.3,66,100563,911,1364,307,545.0,428.3,258.9,57371,44188,29884,6879,62,13.9,5,3,9999,99999,9,999999999,0.0,999,999,99
3003,4,9,12,0,*?*?*?*?*?*?*?*?*?*?*?*?*?*?*?*?*?*?*?*?*?*?,11.8,5.6,65,100563,918,1363,314,515.7,343.1,284.7,55747,36831,31114,7814,60,13.4,6,3,9999,99999,9,999999999,0.0,999,999,99
3003,4,9,13,0,*?*?*?*?*?*?*?*?*?*?*?*?*?*?*?*?*?*?*?*?*?*?,11.8,6.7,70,100563,873,1364,311,520.4,426.7,247.2,54697,43885,28712,6267,63,14.4,5,3,9999,99999,9,999999999,0.0,999,999,99
3003,4,9,14,0,*?*?*?*?*?*?*?*?*?*?*?*?*?*?*?*?*?*?*?*?*?*?,12.0,7.1,71,100563,778,1363,316,430.5,338.0,237.6,46222,35688,26366,5742,67,18.0,6,3,9999,99999,9,999999999,0.0,999,999,99
3003,4,9,15,0,*?*?*?*?*?*?*?*?*?*?*?*?*?*?*?*?*?*?*?*?*?*?,11.7,8.1,78,100563,640,1363,327,199.6,56.5,173.0,21944,5557,19499,5201,70,17.0,9,5,9999,99999,9,999999999,0.0,999,999,99
3003,4,9,16,0,*?*?*?*?*?*?*?*?*?*?*?*?*?*?*?*?*?*?*?*?*?*?,11.8,7.9,76,100563,469,1364,324,184.9,135.5,138.3,20118,12840,15748,3150,73,17.5,8,4,9999,99999,9,999999999,0.0,999,999,99
3003,4,9,17,0,*?*?*?*?*?*?*?*?*?*?*?*?*?*?*?*?*?*?*?*?*?*?,11.7,7.7,75,100563,276,1365,327,71.9,47.3,62.3,7914,3725,7296,1340,77,18.0,9,5,9999,99999,9,999999999,0.0,999,999,99
3003,4,9,18,0,*?*?*?*?*?*?*?*?*?*?*?*?*?*?*?*?*?*?*?*?*?*?,10.6,8.3,84,100563,74,1370,319,1.5,6.9,1.1,201,250,227,18,80,16.5,8,4,9999,99999,9,999999999,0.0,999,999,99
3003,4,9,19,0,*?*?*?*?*?*?*?*?*?*?*?*?*?*?*?*?*?*?*?*?*?*?,9.5,7.4,86,100563,0,-0,321,0.0,-0.0,0.0,0,0,0,0,75,17.5,10,5,9999,99999,9,999999999,0.0,999,999,99
3003,4,9,20,0,*?*?*?*?*?*?*?*?*?*?*?*?*?*?*?*?*?*?*?*?*?*?,8.0,7.1,93,100563,0,-0,315,0.0,-0.0,0.0,0,0,0,0,70,16.5,10,5,9999,99999,9,999999999,0.0,999,999,99
3003,4,9,21,0,*?*?*?*?*?*?*?*?*?*?*?*?*?*?*?*?*?*?*?*?*?*?,7.8,6.2,89,100563,0,-0,314,0.0,-0.0,0.0,0,0,0,0,65,16.0,10,5,9999,99999,9,999999999,0.0,999,999,99
3003,4,9,22,0,*?*?*?*?*?*?*?*?*?*?*?*?*?*?*?*?*?*?*?*?*?*?,7.6,5.3,85,100563,0,-0,313,0.0,-0.0,0.0,0,0,0,0,60,15.5,10,5,9999,99999,9,999999999,0.0,999,999,99
3003,4,9,23,0,*?*?*?*?*?*?*?*?*?*?*?*?*?*?*?*?*?*?*?*?*?*?,7.0,5.5,89,100563,0,-0,310,0.0,-0.0,0.0,0,0,0,0,55,13.9,10,5,9999,99999,9,999999999,0.0,999,999,99
3003,4,9,24,0,*?*?*?*?*?*?*?*?*?*?*?*?*?*?*?*?*?*?*?*?*?*?,7.5,6.6,93,100563,0,-0,312,0.0,-0.0,0.0,0,0,0,0,90,17.5,10,5,9999,99999,9,999999999,0.0,999,999,99
3003,4,10,1,0,*?*?*?*?*?*?*?*?*?*?*?*?*?*?*?*?*?*?*?*?*?*?,4.8,3.8,89,100525,0,-0,301,0.0,-0.0,0.0,0,0,0,0,52,18.5,10,5,9999,99999,9,999999999,0.0,999,999,99
3003,4,10,2,0,*?*?*?*?*?*?*?*?*?*?*?*?*?*?*?*?*?*?*?*?*?*?,3.7,3.0,91,100525,0,-0,297,0.0,-0.0,0.0,0,0,0,0,53,19.6,10,5,9999,99999,9,999999999,0.0,999,999,99
3003,4,10,3,0,*?*?*?*?*?*?*?*?*?*?*?*?*?*?*?*?*?*?*?*?*?*?,3.3,1.9,87,100525,0,-0,295,0.0,-0.0,0.0,0,0,0,0,55,16.5,10,5,9999,99999,9,999999999,0.0,999,999,99
3003,4,10,4,0,*?*?*?*?*?*?*?*?*?*?*?*?*?*?*?*?*?*?*?*?*?*?,2.8,1.7,89,100525,0,-0,283,0.0,-0.0,0.0,0,0,0,0,57,12.4,8,4,9999,99999,9,999999999,0.0,999,999,99
3003,4,10,5,0,*?*?*?*?*?*?*?*?*?*?*?*?*?*?*?*?*?*?*?*?*?*?,2.9,2.3,92,100525,24,1336,247,0.0,0.0,0.0,0,0,0,0,58,9.8,0,0,9999,99999,9,999999999,0.0,999,999,99
3003,4,10,6,0,*?*?*?*?*?*?*?*?*?*?*?*?*?*?*?*?*?*?*?*?*?*?,3.0,2.5,92,100525,227,1364,248,108.8,457.5,32.6,11087,34116,5246,633,60,12.9,0,0,9999,99999,9,999999999,0.0,999,999,99
3003,4,10,7,0,*?*?*?*?*?*?*?*?*?*?*?*?*?*?*?*?*?*?*?*?*?*?,4.4,2.3,82,100525,424,1362,252,246.0,553.4,73.8,25484,49320,10765,1390,65,14.4,0,0,9999,99999,9,999999999,0.0,999,999,99
3003,4,10,8,0,*?*?*?*?*?*?*?*?*?*?*?*?*?*?*?*?*?*?*?*?*?*?,6.4,3.8,80,100525,603,1363,263,370.3,586.1,111.1,38481,56445,15479,2223,70,13.9,0,0,9999,99999,9,999999999,0.0,999,999,99
3003,4,10,9,0,*?*?*?*?*?*?*?*?*?*?*?*?*?*?*?*?*?*?*?*?*?*?,8.4,2.9,66,100525,751,1363,268,473.3,601.3,142.0,49389,59675,19111,3123,75,12.4,0,0,9999,99999,9,999999999,0.0,999,999,99
3003,4,10,10,0,*?*?*?*?*?*?*?*?*?*?*?*?*?*?*?*?*?*?*?*?*?*?,10.7,3.4,58,100525,858,1363,278,547.8,609.1,164.3,57375,61165,21591,4003,80,14.4,0,0,9999,99999,9,999999999,0.0,999,999,99
3003,4,10,11,0,*?*?*?*?*?*?*?*?*?*?*?*?*?*?*?*?*?*?*?*?*?*?,11.4,2.5,52,100525,917,1363,279,589.0,612.6,176.7,61811,61784,22904,4625,85,13.9,0,0,9999,99999,9,999999999,0.0,999,999,99
3003,4,10,12,0,*?*?*?*?*?*?*?*?*?*?*?*?*?*?*?*?*?*?*?*?*?*?,12.1,2.3,49,100525,924,1363,282,593.9,613.0,178.2,62342,61850,23058,4708,90,13.4,0,0,9999,99999,9,999999999,0.0,999,999,99
3003,4,10,13,0,*?*?*?*?*?*?*?*?*?*?*?*?*?*?*?*?*?*?*?*?*?*?,11.9,2.9,51,100525,878,1362,282,562.2,610.4,168.7,58924,61393,22052,4207,97,14.4,0,0,9999,99999,9,999999999,0.0,999,999,99
3003,4,10,14,0,*?*?*?*?*?*?*?*?*?*?*?*?*?*?*?*?*?*?*?*?*?*?,12.4,3.6,53,100525,784,1363,286,496.2,604.0,148.9,51843,60193,19889,3368,103,18.0,0,0,9999,99999,9,999999999,0.0,999,999,99
3003,4,10,15,0,*?*?*?*?*?*?*?*?*?*?*?*?*?*?*?*?*?*?*?*?*?*?,11.9,1.5,47,100525,646,1363,279,400.4,591.2,120.1,41653,57570,16565,2459,110,17.0,0,0,9999,99999,9,999999999,0.0,999,999,99
3003,4,10,16,0,*?*?*?*?*?*?*?*?*?*?*?*?*?*?*?*?*?*?*?*?*?*?,12.3,1.3,45,100525,475,1364,280,281.2,565.1,84.4,29149,51846,12140,1608,117,17.5,0,0,9999,99999,9,999999999,0.0,999,999,99
3003,4,10,17,0,*?*?*?*?*?*?*?*?*?*?*?*?*?*?*?*?*?*?*?*?*?*?,11.0,0.6,47,100525,282,1365,274,146.9,497.6,44.1,15261,38855,6749,821,123,18.0,0,0,9999,99999,9,999999999,0.0,999,999,99
3003,4,10,18,0,*?*?*?*?*?*?*?*?*?*?*?*?*?*?*?*?*?*?*?*?*?*?,9.6,1.7,55,100525,80,1364,276,6.6,78.1,2.0,738,4535,366,81,130,16.5,1,0,9999,99999,9,999999999,0.0,999,999,99
3003,4,10,19,0,*?*?*?*?*?*?*?*?*?*?*?*?*?*?*?*?*?*?*?*?*?*?,8.6,3.8,68,100525,0,-0,318,0.0,-0.0,0.0,0,0,0,0,127,17.5,10,5,9999,99999,9,999999999,0.0,999,999,99
3003,4,10,20,0,*?*?*?*?*?*?*?*?*?*?*?*?*?*?*?*?*?*?*?*?*?*?,7.0,3.6,76,100525,0,-0,311,0.0,-0.0,0.0,0,0,0,0,123,16.5,10,5,9999,99999,9,999999999,0.1,999,999,99
3003,4,10,21,0,*?*?*?*?*?*?*?*?*?*?*?*?*?*?*?*?*?*?*?*?*?*?,6.6,3.0,75,100525,0,-0,309,0.0,-0.0,0.0,0,0,0,0,120,16.0,10,5,9999,99999,9,999999999,0.0,999,999,99
3003,4,10,22,0,*?*?*?*?*?*?*?*?*?*?*?*?*?*?*?*?*?*?*?*?*?*?,5.7,1.7,72,100525,0,-0,305,0.0,-0.0,0.0,0,0,0,0,117,15.5,10,5,9999,99999,9,999999999,0.0,999,999,99
3003,4,10,23,0,*?*?*?*?*?*?*?*?*?*?*?*?*?*?*?*?*?*?*?*?*?*?,5.6,2.7,78,100525,0,-0,305,0.0,-0.0,0.0,0,0,0,0,113,13.9,10,5,9999,99999,9,999999999,0.0,999,999,99
[truncated: 1,087,289 more chars]
