# Supplementary material for: Future weather dataset for fourteen UK sites
Source: Data Brief. 2016 Aug 3;8:1308–10. doi: 10.1016/j.dib.2016.07.057 (PMC4990658; doi:10.1016/j.dib.2016.07.057)
Supplement: Supplementary file 2 — Supplementary material [file mmc2.zip › 09_50th_WCDH_2050s_09 Newcastle.epw]

LOCATION,4300570,-,UK,WG data,03240,55.00,-1.57,0,20
DESIGN CONDITIONS,0
TYPICAL/EXTREME PERIODS,0
GROUND TEMPERATURES,1,1.0,,,,8.0,10.6,13.3,15.2,17.7,18.0,16.7,14.2,11.2,8.6,6.9,6.7
HOLIDAYS/DAYLIGHT SAVINGS,No,0,0,0
COMMENTS 1,created by using UKCP09 weather generator outputs
COMMENTS 2,wind speed wind direction and pressure based on observations at station id 03240
DATA PERIODS,1,1,Data,Sunday,1/1,12/31
3005,1,1,1,0,*?*?*?*?*?*?*?*?*?*?*?*?*?*?*?*?*?*?*?*?*?*?,10.4,4.5,67,99971.3,0,-0,326,0.0,-0.0,0.0,0,0,0,0,233,12.4,10,5,9999,99999,9,999999999,0.0,999,999,99
3005,1,1,2,0,*?*?*?*?*?*?*?*?*?*?*?*?*?*?*?*?*?*?*?*?*?*?,10.7,5.9,72,99971.3,0,-0,327,0.0,-0.0,0.0,0,0,0,0,237,15.5,10,5,9999,99999,9,999999999,0.0,999,999,99
3005,1,1,3,0,*?*?*?*?*?*?*?*?*?*?*?*?*?*?*?*?*?*?*?*?*?*?,10.2,6.7,79,99971.3,0,-0,325,0.0,-0.0,0.0,0,0,0,0,240,14.4,10,5,9999,99999,9,999999999,0.0,999,999,99
3005,1,1,4,0,*?*?*?*?*?*?*?*?*?*?*?*?*?*?*?*?*?*?*?*?*?*?,10.4,7.0,80,99971.3,0,-0,326,0.0,-0.0,0.0,0,0,0,0,243,12.4,10,5,9999,99999,9,999999999,0.0,999,999,99
3005,1,1,5,0,*?*?*?*?*?*?*?*?*?*?*?*?*?*?*?*?*?*?*?*?*?*?,10.3,6.2,76,99971.3,0,-0,325,0.0,-0.0,0.0,0,0,0,0,247,9.8,10,5,9999,99999,9,999999999,0.0,999,999,99
3005,1,1,6,0,*?*?*?*?*?*?*?*?*?*?*?*?*?*?*?*?*?*?*?*?*?*?,10.2,7.0,80,99971.3,0,-0,325,0.0,-0.0,0.0,0,0,0,0,250,6.7,10,5,9999,99999,9,999999999,0.0,999,999,99
3005,1,1,7,0,*?*?*?*?*?*?*?*?*?*?*?*?*?*?*?*?*?*?*?*?*?*?,10.2,6.2,76,99971.3,0,-0,325,0.0,-0.0,0.0,0,0,0,0,252,6.7,10,5,9999,99999,9,999999999,0.0,999,999,99
3005,1,1,8,0,*?*?*?*?*?*?*?*?*?*?*?*?*?*?*?*?*?*?*?*?*?*?,10.1,5.0,71,99971.3,0,-0,325,0.0,-0.0,0.0,0,0,0,0,253,8.8,10,5,9999,99999,9,999999999,0.0,999,999,99
3005,1,1,9,0,*?*?*?*?*?*?*?*?*?*?*?*?*?*?*?*?*?*?*?*?*?*?,10.5,5.6,72,99971.3,120,1414,326,9.1,0.0,9.1,1115,-0,1115,362,255,11.8,10,5,9999,99999,9,999999999,0.0,999,999,99
3005,1,1,10,0,*?*?*?*?*?*?*?*?*?*?*?*?*?*?*?*?*?*?*?*?*?*?,10.9,5.6,70,99971.3,225,1416,319,67.9,107.6,50.8,7243,7079,6162,926,257,12.4,8,4,9999,99999,9,999999999,0.0,999,999,99
3005,1,1,11,0,*?*?*?*?*?*?*?*?*?*?*?*?*?*?*?*?*?*?*?*?*?*?,10.9,5.1,68,99971.3,283,1412,319,94.1,118.3,70.4,10299,9264,8184,1514,258,11.8,8,4,9999,99999,9,999999999,0.0,999,999,99
3005,1,1,12,0,*?*?*?*?*?*?*?*?*?*?*?*?*?*?*?*?*?*?*?*?*?*?,10.3,5.1,70,99971.3,292,1415,312,115.7,200.1,74.4,12266,15245,8842,1410,260,13.9,7,4,9999,99999,9,999999999,0.0,999,999,99
3005,1,1,13,0,*?*?*?*?*?*?*?*?*?*?*?*?*?*?*?*?*?*?*?*?*?*?,11.2,6.1,71,99971.3,250,1415,321,79.1,112.8,59.1,8677,8351,6914,1262,263,11.3,8,4,9999,99999,9,999999999,0.0,999,999,99
3005,1,1,14,0,*?*?*?*?*?*?*?*?*?*?*?*?*?*?*?*?*?*?*?*?*?*?,10.7,5.8,72,99971.3,160,1415,323,29.3,34.5,25.4,3297,2059,3076,531,267,13.9,9,5,9999,99999,9,999999999,0.0,999,999,99
3005,1,1,15,0,*?*?*?*?*?*?*?*?*?*?*?*?*?*?*?*?*?*?*?*?*?*?,11.1,5.6,69,99971.3,28,1400,325,0.0,0.0,0.0,0,0,0,0,270,14.9,9,5,9999,99999,9,999999999,0.3,999,999,99
3005,1,1,16,0,*?*?*?*?*?*?*?*?*?*?*?*?*?*?*?*?*?*?*?*?*?*?,11.1,4.8,65,99971.3,0,-0,329,0.0,-0.0,0.0,0,0,0,0,273,11.8,10,5,9999,99999,9,999999999,0.3,999,999,99
3005,1,1,17,0,*?*?*?*?*?*?*?*?*?*?*?*?*?*?*?*?*?*?*?*?*?*?,10.6,4.6,66,99971.3,0,-0,327,0.0,-0.0,0.0,0,0,0,0,277,11.8,10,5,9999,99999,9,999999999,0.3,999,999,99
3005,1,1,18,0,*?*?*?*?*?*?*?*?*?*?*?*?*?*?*?*?*?*?*?*?*?*?,10.7,5.0,68,99971.3,0,-0,327,0.0,-0.0,0.0,0,0,0,0,280,10.8,10,5,9999,99999,9,999999999,0.3,999,999,99
3005,1,1,19,0,*?*?*?*?*?*?*?*?*?*?*?*?*?*?*?*?*?*?*?*?*?*?,11.1,5.8,70,99971.3,0,-0,329,0.0,-0.0,0.0,0,0,0,0,277,7.7,10,5,9999,99999,9,999999999,0.0,999,999,99
3005,1,1,20,0,*?*?*?*?*?*?*?*?*?*?*?*?*?*?*?*?*?*?*?*?*?*?,10.5,4.8,68,99971.3,0,-0,326,0.0,-0.0,0.0,0,0,0,0,273,6.7,10,5,9999,99999,9,999999999,0.0,999,999,99
3005,1,1,21,0,*?*?*?*?*?*?*?*?*?*?*?*?*?*?*?*?*?*?*?*?*?*?,10.6,5.6,71,99971.3,0,-0,327,0.0,-0.0,0.0,0,0,0,0,270,3.1,10,5,9999,99999,9,999999999,0.0,999,999,99
3005,1,1,22,0,*?*?*?*?*?*?*?*?*?*?*?*?*?*?*?*?*?*?*?*?*?*?,11.1,5.9,71,99971.3,0,-0,329,0.0,-0.0,0.0,0,0,0,0,267,4.1,10,5,9999,99999,9,999999999,0.0,999,999,99
3005,1,1,23,0,*?*?*?*?*?*?*?*?*?*?*?*?*?*?*?*?*?*?*?*?*?*?,10.7,5.1,69,99971.3,0,-0,327,0.0,-0.0,0.0,0,0,0,0,263,3.6,10,5,9999,99999,9,999999999,0.0,999,999,99
3005,1,1,24,0,*?*?*?*?*?*?*?*?*?*?*?*?*?*?*?*?*?*?*?*?*?*?,10.1,3.0,61,99971.3,0,-0,325,0.0,-0.0,0.0,0,0,0,0,230,14.4,10,5,9999,99999,9,999999999,0.0,999,999,99
3005,1,2,1,0,*?*?*?*?*?*?*?*?*?*?*?*?*?*?*?*?*?*?*?*?*?*?,10.3,7.0,80,101518,0,-0,325,0.0,-0.0,0.0,0,0,0,0,257,7.2,10,5,9999,99999,9,999999999,0.0,999,999,99
3005,1,2,2,0,*?*?*?*?*?*?*?*?*?*?*?*?*?*?*?*?*?*?*?*?*?*?,10.1,7.9,86,101518,0,-0,324,0.0,-0.0,0.0,0,0,0,0,253,8.8,10,5,9999,99999,9,999999999,0.0,999,999,99
3005,1,2,3,0,*?*?*?*?*?*?*?*?*?*?*?*?*?*?*?*?*?*?*?*?*?*?,10.5,8.3,86,101518,0,-0,326,0.0,-0.0,0.0,0,0,0,0,250,6.2,10,5,9999,99999,9,999999999,0.0,999,999,99
3005,1,2,4,0,*?*?*?*?*?*?*?*?*?*?*?*?*?*?*?*?*?*?*?*?*?*?,10.6,8.9,90,101518,0,-0,326,0.0,-0.0,0.0,0,0,0,0,247,8.2,10,5,9999,99999,9,999999999,0.0,999,999,99
3005,1,2,5,0,*?*?*?*?*?*?*?*?*?*?*?*?*?*?*?*?*?*?*?*?*?*?,10.4,9.2,92,101518,0,-0,325,0.0,-0.0,0.0,0,0,0,0,243,8.2,10,5,9999,99999,9,999999999,0.0,999,999,99
3005,1,2,6,0,*?*?*?*?*?*?*?*?*?*?*?*?*?*?*?*?*?*?*?*?*?*?,10.0,8.7,91,101518,0,-0,323,0.0,-0.0,0.0,0,0,0,0,240,8.2,10,5,9999,99999,9,999999999,0.0,999,999,99
3005,1,2,7,0,*?*?*?*?*?*?*?*?*?*?*?*?*?*?*?*?*?*?*?*?*?*?,9.6,8.7,95,101518,0,-0,322,0.0,-0.0,0.0,0,0,0,0,232,7.2,10,5,9999,99999,9,999999999,0.0,999,999,99
3005,1,2,8,0,*?*?*?*?*?*?*?*?*?*?*?*?*?*?*?*?*?*?*?*?*?*?,9.1,8.1,94,101518,0,-0,319,0.0,-0.0,0.0,0,0,0,0,223,7.2,10,5,9999,99999,9,999999999,0.0,999,999,99
3005,1,2,9,0,*?*?*?*?*?*?*?*?*?*?*?*?*?*?*?*?*?*?*?*?*?*?,10.7,8.9,89,101518,121,1413,327,9.3,0.0,9.3,1139,-0,1139,370,215,7.2,10,5,9999,99999,9,999999999,0.0,999,999,99
3005,1,2,10,0,*?*?*?*?*?*?*?*?*?*?*?*?*?*?*?*?*?*?*?*?*?*?,12.3,9.6,84,101518,226,1413,313,99.4,365.4,41.0,10196,25455,6182,739,207,6.2,4,2,9999,99999,9,999999999,0.0,999,999,99
3005,1,2,11,0,*?*?*?*?*?*?*?*?*?*?*?*?*?*?*?*?*?*?*?*?*?*?,13.7,10.3,80,101518,285,1413,330,112.2,198.6,72.1,11895,14944,8585,1364,198,4.1,7,4,9999,99999,9,999999999,0.0,999,999,99
3005,1,2,12,0,*?*?*?*?*?*?*?*?*?*?*?*?*?*?*?*?*?*?*?*?*?*?,14.3,10.8,80,101518,294,1413,333,116.9,200.6,75.2,12391,15346,8928,1427,190,4.1,7,4,9999,99999,9,999999999,0.0,999,999,99
3005,1,2,13,0,*?*?*?*?*?*?*?*?*?*?*?*?*?*?*?*?*?*?*?*?*?*?,14.4,10.4,78,101518,252,1412,327,112.1,329.8,53.3,11812,23386,7152,953,198,9.3,5,3,9999,99999,9,999999999,0.0,999,999,99
3005,1,2,14,0,*?*?*?*?*?*?*?*?*?*?*?*?*?*?*?*?*?*?*?*?*?*?,14.0,10.5,80,101518,163,1416,332,47.5,147.1,30.5,5059,8228,4255,534,207,8.8,7,4,9999,99999,9,999999999,0.0,999,999,99
3005,1,2,15,0,*?*?*?*?*?*?*?*?*?*?*?*?*?*?*?*?*?*?*?*?*?*?,14.3,11.2,83,101518,31,1394,330,0.0,0.0,0.0,0,0,0,0,215,9.3,6,3,9999,99999,9,999999999,0.0,999,999,99
3005,1,2,16,0,*?*?*?*?*?*?*?*?*?*?*?*?*?*?*?*?*?*?*?*?*?*?,13.7,11.3,86,101518,0,-0,340,0.0,-0.0,0.0,0,0,0,0,223,9.3,10,5,9999,99999,9,999999999,0.0,999,999,99
3005,1,2,17,0,*?*?*?*?*?*?*?*?*?*?*?*?*?*?*?*?*?*?*?*?*?*?,12.7,11.0,90,101518,0,-0,335,0.0,-0.0,0.0,0,0,0,0,232,8.8,10,5,9999,99999,9,999999999,0.0,999,999,99
3005,1,2,18,0,*?*?*?*?*?*?*?*?*?*?*?*?*?*?*?*?*?*?*?*?*?*?,12.2,10.3,88,101518,0,-0,333,0.0,-0.0,0.0,0,0,0,0,240,8.8,10,5,9999,99999,9,999999999,0.0,999,999,99
3005,1,2,19,0,*?*?*?*?*?*?*?*?*?*?*?*?*?*?*?*?*?*?*?*?*?*?,12.2,10.2,88,101518,0,-0,333,0.0,-0.0,0.0,0,0,0,0,232,10.3,10,5,9999,99999,9,999999999,0.0,999,999,99
3005,1,2,20,0,*?*?*?*?*?*?*?*?*?*?*?*?*?*?*?*?*?*?*?*?*?*?,11.2,9.6,90,101518,0,-0,329,0.0,-0.0,0.0,0,0,0,0,223,10.8,10,5,9999,99999,9,999999999,0.0,999,999,99
3005,1,2,21,0,*?*?*?*?*?*?*?*?*?*?*?*?*?*?*?*?*?*?*?*?*?*?,11.8,9.3,85,101518,0,-0,332,0.0,-0.0,0.0,0,0,0,0,215,10.8,10,5,9999,99999,9,999999999,0.0,999,999,99
3005,1,2,22,0,*?*?*?*?*?*?*?*?*?*?*?*?*?*?*?*?*?*?*?*?*?*?,10.9,8.7,87,101518,0,-0,327,0.0,-0.0,0.0,0,0,0,0,207,10.8,10,5,9999,99999,9,999999999,0.0,999,999,99
3005,1,2,23,0,*?*?*?*?*?*?*?*?*?*?*?*?*?*?*?*?*?*?*?*?*?*?,10.7,8.7,87,101518,0,-0,327,0.0,-0.0,0.0,0,0,0,0,198,9.3,10,5,9999,99999,9,999999999,0.0,999,999,99
3005,1,2,24,0,*?*?*?*?*?*?*?*?*?*?*?*?*?*?*?*?*?*?*?*?*?*?,10.3,6.1,75,101518,0,-0,325,0.0,-0.0,0.0,0,0,0,0,260,9.8,10,5,9999,99999,9,999999999,0.0,999,999,99
3005,1,3,1,0,*?*?*?*?*?*?*?*?*?*?*?*?*?*?*?*?*?*?*?*?*?*?,10.4,7.3,81,102426,0,-0,325,0.0,-0.0,0.0,0,0,0,0,203,6.2,10,5,9999,99999,9,999999999,0.0,999,999,99
3005,1,3,2,0,*?*?*?*?*?*?*?*?*?*?*?*?*?*?*?*?*?*?*?*?*?*?,10.5,6.6,77,102426,0,-0,326,0.0,-0.0,0.0,0,0,0,0,217,6.2,10,5,9999,99999,9,999999999,0.0,999,999,99
3005,1,3,3,0,*?*?*?*?*?*?*?*?*?*?*?*?*?*?*?*?*?*?*?*?*?*?,9.7,5.9,77,102426,0,-0,323,0.0,-0.0,0.0,0,0,0,0,230,6.2,10,5,9999,99999,9,999999999,0.0,999,999,99
3005,1,3,4,0,*?*?*?*?*?*?*?*?*?*?*?*?*?*?*?*?*?*?*?*?*?*?,8.9,5.9,81,102426,0,-0,319,0.0,-0.0,0.0,0,0,0,0,243,6.2,10,5,9999,99999,9,999999999,0.0,999,999,99
3005,1,3,5,0,*?*?*?*?*?*?*?*?*?*?*?*?*?*?*?*?*?*?*?*?*?*?,9.6,6.6,81,102426,0,-0,322,0.0,-0.0,0.0,0,0,0,0,257,3.6,10,5,9999,99999,9,999999999,0.0,999,999,99
3005,1,3,6,0,*?*?*?*?*?*?*?*?*?*?*?*?*?*?*?*?*?*?*?*?*?*?,10.3,6.9,80,102426,0,-0,325,0.0,-0.0,0.0,0,0,0,0,270,6.7,10,5,9999,99999,9,999999999,0.0,999,999,99
3005,1,3,7,0,*?*?*?*?*?*?*?*?*?*?*?*?*?*?*?*?*?*?*?*?*?*?,10.0,7.6,85,102426,0,-0,324,0.0,-0.0,0.0,0,0,0,0,267,6.7,10,5,9999,99999,9,999999999,0.0,999,999,99
3005,1,3,8,0,*?*?*?*?*?*?*?*?*?*?*?*?*?*?*?*?*?*?*?*?*?*?,9.9,7.7,86,102426,0,-0,323,0.0,-0.0,0.0,0,0,0,0,263,6.7,10,5,9999,99999,9,999999999,0.0,999,999,99
3005,1,3,9,0,*?*?*?*?*?*?*?*?*?*?*?*?*?*?*?*?*?*?*?*?*?*?,10.4,7.7,84,102426,122,1411,325,9.6,0.0,9.6,1166,-0,1166,379,260,7.7,10,5,9999,99999,9,999999999,0.0,999,999,99
3005,1,3,10,0,*?*?*?*?*?*?*?*?*?*?*?*?*?*?*?*?*?*?*?*?*?*?,11.4,9.1,86,102426,228,1415,330,30.1,0.0,30.1,3531,0,3536,1171,257,6.2,10,5,9999,99999,9,999999999,0.0,999,999,99
3005,1,3,11,0,*?*?*?*?*?*?*?*?*?*?*?*?*?*?*?*?*?*?*?*?*?*?,12.3,9.1,81,102426,287,1413,334,41.6,0.0,41.6,4867,0,4876,1638,253,7.7,10,5,9999,99999,9,999999999,0.0,999,999,99
3005,1,3,12,0,*?*?*?*?*?*?*?*?*?*?*?*?*?*?*?*?*?*?*?*?*?*?,13.4,10.7,84,102426,296,1411,339,43.5,0.0,43.5,5077,0,5087,1713,250,9.8,10,5,9999,99999,9,999999999,0.0,999,999,99
3005,1,3,13,0,*?*?*?*?*?*?*?*?*?*?*?*?*?*?*?*?*?*?*?*?*?*?,13.2,9.7,79,102426,255,1413,338,35.4,0.0,35.4,4146,0,4153,1384,240,7.2,10,5,9999,99999,9,999999999,0.0,999,999,99
3005,1,3,14,0,*?*?*?*?*?*?*?*?*?*?*?*?*?*?*?*?*?*?*?*?*?*?,13.5,9.9,79,102426,166,1415,339,18.0,0.0,18.0,2146,-0,2148,703,230,4.6,10,5,9999,99999,9,999999999,0.0,999,999,99
3005,1,3,15,0,*?*?*?*?*?*?*?*?*?*?*?*?*?*?*?*?*?*?*?*?*?*?,13.4,10.3,81,102426,35,1424,339,0.0,0.0,0.0,0,0,0,0,220,5.7,10,5,9999,99999,9,999999999,0.0,999,999,99
3005,1,3,16,0,*?*?*?*?*?*?*?*?*?*?*?*?*?*?*?*?*?*?*?*?*?*?,12.8,10.7,87,102426,0,-0,336,0.0,-0.0,0.0,0,0,0,0,210,5.7,10,5,9999,99999,9,999999999,0.0,999,999,99
3005,1,3,17,0,*?*?*?*?*?*?*?*?*?*?*?*?*?*?*?*?*?*?*?*?*?*?,12.4,9.7,84,102426,0,-0,334,0.0,-0.0,0.0,0,0,0,0,200,6.2,10,5,9999,99999,9,999999999,0.0,999,999,99
3005,1,3,18,0,*?*?*?*?*?*?*?*?*?*?*?*?*?*?*?*?*?*?*?*?*?*?,11.1,9.4,90,102426,0,-0,328,0.0,-0.0,0.0,0,0,0,0,190,6.2,10,5,9999,99999,9,999999999,0.0,999,999,99
3005,1,3,19,0,*?*?*?*?*?*?*?*?*?*?*?*?*?*?*?*?*?*?*?*?*?*?,11.2,9.9,92,102426,0,-0,329,0.0,-0.0,0.0,0,0,0,0,200,3.6,10,5,9999,99999,9,999999999,0.0,999,999,99
3005,1,3,20,0,*?*?*?*?*?*?*?*?*?*?*?*?*?*?*?*?*?*?*?*?*?*?,10.5,9.2,92,102426,0,-0,326,0.0,-0.0,0.0,0,0,0,0,210,5.7,10,5,9999,99999,9,999999999,0.0,999,999,99
3005,1,3,21,0,*?*?*?*?*?*?*?*?*?*?*?*?*?*?*?*?*?*?*?*?*?*?,11.3,10.1,93,102426,0,-0,329,0.0,-0.0,0.0,0,0,0,0,220,4.1,10,5,9999,99999,9,999999999,0.0,999,999,99
3005,1,3,22,0,*?*?*?*?*?*?*?*?*?*?*?*?*?*?*?*?*?*?*?*?*?*?,11.0,10.5,97,102426,0,-0,328,0.0,-0.0,0.0,0,0,0,0,230,7.7,10,5,9999,99999,9,999999999,0.0,999,999,99
3005,1,3,23,0,*?*?*?*?*?*?*?*?*?*?*?*?*?*?*?*?*?*?*?*?*?*?,11.0,10.7,98,102426,0,-0,328,0.0,-0.0,0.0,0,0,0,0,240,3.6,10,5,9999,99999,9,999999999,0.0,999,999,99
3005,1,3,24,0,*?*?*?*?*?*?*?*?*?*?*?*?*?*?*?*?*?*?*?*?*?*?,10.4,8.0,85,102426,0,-0,325,0.0,-0.0,0.0,0,0,0,0,190,6.7,10,5,9999,99999,9,999999999,0.0,999,999,99
3005,1,4,1,0,*?*?*?*?*?*?*?*?*?*?*?*?*?*?*?*?*?*?*?*?*?*?,11.4,9.1,85,103058,0,-0,330,0.0,-0.0,0.0,0,0,0,0,248,4.1,10,5,9999,99999,9,999999999,0.0,999,999,99
3005,1,4,2,0,*?*?*?*?*?*?*?*?*?*?*?*?*?*?*?*?*?*?*?*?*?*?,11.8,8.3,78,103058,0,-0,332,0.0,-0.0,0.0,0,0,0,0,247,3.6,10,5,9999,99999,9,999999999,0.0,999,999,99
3005,1,4,3,0,*?*?*?*?*?*?*?*?*?*?*?*?*?*?*?*?*?*?*?*?*?*?,11.0,8.3,82,103058,0,-0,328,0.0,-0.0,0.0,0,0,0,0,245,5.2,10,5,9999,99999,9,999999999,0.0,999,999,99
3005,1,4,4,0,*?*?*?*?*?*?*?*?*?*?*?*?*?*?*?*?*?*?*?*?*?*?,10.9,8.3,83,103058,0,-0,328,0.0,-0.0,0.0,0,0,0,0,243,3.6,10,5,9999,99999,9,999999999,0.0,999,999,99
3005,1,4,5,0,*?*?*?*?*?*?*?*?*?*?*?*?*?*?*?*?*?*?*?*?*?*?,11.5,8.3,80,103058,0,-0,330,0.0,-0.0,0.0,0,0,0,0,242,2.6,10,5,9999,99999,9,999999999,0.0,999,999,99
3005,1,4,6,0,*?*?*?*?*?*?*?*?*?*?*?*?*?*?*?*?*?*?*?*?*?*?,11.7,8.1,78,103058,0,-0,331,0.0,-0.0,0.0,0,0,0,0,240,5.2,10,5,9999,99999,9,999999999,0.0,999,999,99
3005,1,4,7,0,*?*?*?*?*?*?*?*?*?*?*?*?*?*?*?*?*?*?*?*?*?*?,10.5,7.6,81,103058,0,-0,326,0.0,-0.0,0.0,0,0,0,0,240,3.1,10,5,9999,99999,9,999999999,0.0,999,999,99
3005,1,4,8,0,*?*?*?*?*?*?*?*?*?*?*?*?*?*?*?*?*?*?*?*?*?*?,11.1,7.3,76,103058,0,-0,329,0.0,-0.0,0.0,0,0,0,0,240,3.1,10,5,9999,99999,9,999999999,0.0,999,999,99
3005,1,4,9,0,*?*?*?*?*?*?*?*?*?*?*?*?*?*?*?*?*?*?*?*?*?*?,11.7,7.1,73,103058,124,1418,311,31.6,189.9,15.0,3345,10317,2512,288,240,4.1,5,3,9999,99999,9,999999999,0.0,999,999,99
3005,1,4,10,0,*?*?*?*?*?*?*?*?*?*?*?*?*?*?*?*?*?*?*?*?*?*?,12.0,8.4,78,103058,229,1410,306,103.7,406.8,37.6,10715,28700,5784,691,240,3.6,3,2,9999,99999,9,999999999,0.0,999,999,99
3005,1,4,11,0,*?*?*?*?*?*?*?*?*?*?*?*?*?*?*?*?*?*?*?*?*?*?,13.6,8.4,70,103058,289,1411,317,140.5,403.6,57.9,14331,30933,8455,1030,240,4.6,4,2,9999,99999,9,999999999,0.0,999,999,99
3005,1,4,12,0,*?*?*?*?*?*?*?*?*?*?*?*?*?*?*?*?*?*?*?*?*?*?,13.5,7.4,66,103058,299,1413,323,132.7,280.9,73.2,13781,21546,9508,1341,240,5.7,6,3,9999,99999,9,999999999,0.0,999,999,99
3005,1,4,13,0,*?*?*?*?*?*?*?*?*?*?*?*?*?*?*?*?*?*?*?*?*?*?,13.9,7.3,64,103058,258,1413,333,82.9,114.3,62.0,9085,8593,7234,1325,242,5.7,8,4,9999,99999,9,999999999,0.0,999,999,99
3005,1,4,14,0,*?*?*?*?*?*?*?*?*?*?*?*?*?*?*?*?*?*?*?*?*?*?,13.8,7.6,65,103058,169,1412,337,32.5,36.1,28.1,3640,2218,3393,589,243,4.1,9,5,9999,99999,9,999999999,0.0,999,999,99
3005,1,4,15,0,*?*?*?*?*?*?*?*?*?*?*?*?*?*?*?*?*?*?*?*?*?*?,13.7,8.3,69,103058,38,1406,329,0.0,0.0,0.0,0,0,0,0,245,4.6,7,4,9999,99999,9,999999999,0.0,999,999,99
3005,1,4,16,0,*?*?*?*?*?*?*?*?*?*?*?*?*?*?*?*?*?*?*?*?*?*?,13.8,8.4,69,103058,0,-0,341,0.0,-0.0,0.0,0,0,0,0,247,7.2,10,5,9999,99999,9,999999999,0.0,999,999,99
3005,1,4,17,0,*?*?*?*?*?*?*?*?*?*?*?*?*?*?*?*?*?*?*?*?*?*?,12.7,8.5,75,103058,0,-0,336,0.0,-0.0,0.0,0,0,0,0,248,5.2,10,5,9999,99999,9,999999999,0.0,999,999,99
3005,1,4,18,0,*?*?*?*?*?*?*?*?*?*?*?*?*?*?*?*?*?*?*?*?*?*?,12.2,8.3,76,103058,0,-0,334,0.0,-0.0,0.0,0,0,0,0,250,2.1,10,5,9999,99999,9,999999999,0.0,999,999,99
3005,1,4,19,0,*?*?*?*?*?*?*?*?*?*?*?*?*?*?*?*?*?*?*?*?*?*?,12.6,8.1,74,103058,0,-0,336,0.0,-0.0,0.0,0,0,0,0,255,3.1,10,5,9999,99999,9,999999999,0.0,999,999,99
3005,1,4,20,0,*?*?*?*?*?*?*?*?*?*?*?*?*?*?*?*?*?*?*?*?*?*?,11.6,7.7,76,103058,0,-0,331,0.0,-0.0,0.0,0,0,0,0,260,3.1,10,5,9999,99999,9,999999999,0.0,999,999,99
3005,1,4,21,0,*?*?*?*?*?*?*?*?*?*?*?*?*?*?*?*?*?*?*?*?*?*?,11.1,8.1,81,103058,0,-0,329,0.0,-0.0,0.0,0,0,0,0,265,3.6,10,5,9999,99999,9,999999999,0.0,999,999,99
3005,1,4,22,0,*?*?*?*?*?*?*?*?*?*?*?*?*?*?*?*?*?*?*?*?*?*?,11.3,7.4,77,103058,0,-0,330,0.0,-0.0,0.0,0,0,0,0,270,2.1,10,5,9999,99999,9,999999999,0.0,999,999,99
3005,1,4,23,0,*?*?*?*?*?*?*?*?*?*?*?*?*?*?*?*?*?*?*?*?*?*?,11.0,6.9,75,103058,0,-0,328,0.0,-0.0,0.0,0,0,0,0,275,2.6,10,5,9999,99999,9,999999999,0.0,999,999,99
3005,1,4,24,0,*?*?*?*?*?*?*?*?*?*?*?*?*?*?*?*?*?*?*?*?*?*?,11.0,9.8,92,103058,0,-0,328,0.0,-0.0,0.0,0,0,0,0,250,3.1,10,5,9999,99999,9,999999999,0.0,999,999,99
3005,1,5,1,0,*?*?*?*?*?*?*?*?*?*?*?*?*?*?*?*?*?*?*?*?*?*?,11.0,6.6,74,102900,0,-0,328,0.0,-0.0,0.0,0,0,0,0,272,4.1,10,5,9999,99999,9,999999999,0.0,999,999,99
3005,1,5,2,0,*?*?*?*?*?*?*?*?*?*?*?*?*?*?*?*?*?*?*?*?*?*?,11.5,6.4,71,102900,0,-0,331,0.0,-0.0,0.0,0,0,0,0,263,4.1,10,5,9999,99999,9,999999999,0.0,999,999,99
3005,1,5,3,0,*?*?*?*?*?*?*?*?*?*?*?*?*?*?*?*?*?*?*?*?*?*?,10.9,6.4,73,102900,0,-0,328,0.0,-0.0,0.0,0,0,0,0,255,4.6,10,5,9999,99999,9,999999999,0.0,999,999,99
3005,1,5,4,0,*?*?*?*?*?*?*?*?*?*?*?*?*?*?*?*?*?*?*?*?*?*?,10.5,5.8,73,102900,0,-0,326,0.0,-0.0,0.0,0,0,0,0,247,5.2,10,5,9999,99999,9,999999999,0.0,999,999,99
3005,1,5,5,0,*?*?*?*?*?*?*?*?*?*?*?*?*?*?*?*?*?*?*?*?*?*?,10.0,6.1,76,102900,0,-0,324,0.0,-0.0,0.0,0,0,0,0,238,1.5,10,5,9999,99999,9,999999999,0.0,999,999,99
3005,1,5,6,0,*?*?*?*?*?*?*?*?*?*?*?*?*?*?*?*?*?*?*?*?*?*?,10.5,6.9,78,102900,0,-0,326,0.0,-0.0,0.0,0,0,0,0,230,2.6,10,5,9999,99999,9,999999999,0.0,999,999,99
3005,1,5,7,0,*?*?*?*?*?*?*?*?*?*?*?*?*?*?*?*?*?*?*?*?*?*?,11.0,7.3,78,102900,0,-0,328,0.0,-0.0,0.0,0,0,0,0,230,6.2,10,5,9999,99999,9,999999999,0.0,999,999,99
3005,1,5,8,0,*?*?*?*?*?*?*?*?*?*?*?*?*?*?*?*?*?*?*?*?*?*?,10.9,7.9,81,102900,0,-0,328,0.0,-0.0,0.0,0,0,0,0,230,5.7,10,5,9999,99999,9,999999999,0.0,999,999,99
3005,1,5,9,0,*?*?*?*?*?*?*?*?*?*?*?*?*?*?*?*?*?*?*?*?*?*?,11.3,8.0,79,102900,125,1411,326,17.6,26.5,15.3,2017,1393,1892,317,230,4.6,9,5,9999,99999,9,999999999,0.0,999,999,99
3005,1,5,10,0,*?*?*?*?*?*?*?*?*?*?*?*?*?*?*?*?*?*?*?*?*?*?,11.6,8.3,80,102900,231,1410,319,83.8,182.7,53.9,8928,12237,6514,991,230,5.2,7,4,9999,99999,9,999999999,0.0,999,999,99
3005,1,5,11,0,*?*?*?*?*?*?*?*?*?*?*?*?*?*?*?*?*?*?*?*?*?*?,12.9,8.7,75,102900,292,1414,325,115.7,200.1,74.4,12268,15247,8843,1411,230,5.2,7,4,9999,99999,9,999999999,0.0,999,999,99
3005,1,5,12,0,*?*?*?*?*?*?*?*?*?*?*?*?*?*?*?*?*?*?*?*?*?*?,12.5,8.4,76,102900,302,1414,323,121.1,202.4,77.9,12832,15690,9232,1483,230,5.7,7,4,9999,99999,9,999999999,0.0,999,999,99
3005,1,5,13,0,*?*?*?*?*?*?*?*?*?*?*?*?*?*?*?*?*?*?*?*?*?*?,13.0,8.7,75,102900,261,1412,330,84.3,114.9,63.0,9238,8681,7354,1348,218,4.1,8,4,9999,99999,9,999999999,0.0,999,999,99
3005,1,5,14,0,*?*?*?*?*?*?*?*?*?*?*?*?*?*?*?*?*?*?*?*?*?*?,13.1,8.7,74,102900,172,1409,330,44.6,92.0,33.3,4806,5112,4143,585,207,4.6,8,4,9999,99999,9,999999999,0.0,999,999,99
3005,1,5,15,0,*?*?*?*?*?*?*?*?*?*?*?*?*?*?*?*?*?*?*?*?*?*?,12.6,8.5,76,102900,42,1419,328,0.0,0.0,0.0,0,0,0,0,195,4.1,8,4,9999,99999,9,999999999,0.0,999,999,99
3005,1,5,16,0,*?*?*?*?*?*?*?*?*?*?*?*?*?*?*?*?*?*?*?*?*?*?,12.9,8.7,75,102900,0,-0,337,0.0,-0.0,0.0,0,0,0,0,183,2.6,10,5,9999,99999,9,999999999,0.0,999,999,99
3005,1,5,17,0,*?*?*?*?*?*?*?*?*?*?*?*?*?*?*?*?*?*?*?*?*?*?,11.5,8.7,82,102900,0,-0,330,0.0,-0.0,0.0,0,0,0,0,172,2.6,10,5,9999,99999,9,999999999,0.0,999,999,99
3005,1,5,18,0,*?*?*?*?*?*?*?*?*?*?*?*?*?*?*?*?*?*?*?*?*?*?,11.1,8.5,83,102900,0,-0,328,0.0,-0.0,0.0,0,0,0,0,160,3.1,10,5,9999,99999,9,999999999,0.0,999,999,99
3005,1,5,19,0,*?*?*?*?*?*?*?*?*?*?*?*?*?*?*?*?*?*?*?*?*?*?,12.5,7.4,71,102900,0,-0,335,0.0,-0.0,0.0,0,0,0,0,175,2.1,10,5,9999,99999,9,999999999,0.0,999,999,99
3005,1,5,20,0,*?*?*?*?*?*?*?*?*?*?*?*?*?*?*?*?*?*?*?*?*?*?,10.5,7.1,79,102900,0,-0,326,0.0,-0.0,0.0,0,0,0,0,190,0.5,10,5,9999,99999,9,999999999,0.0,999,999,99
3005,1,5,21,0,*?*?*?*?*?*?*?*?*?*?*?*?*?*?*?*?*?*?*?*?*?*?,11.0,8.0,82,102900,0,-0,328,0.0,-0.0,0.0,0,0,0,0,205,1.0,10,5,9999,99999,9,999999999,0.0,999,999,99
3005,1,5,22,0,*?*?*?*?*?*?*?*?*?*?*?*?*?*?*?*?*?*?*?*?*?*?,11.4,7.9,78,102900,0,-0,330,0.0,-0.0,0.0,0,0,0,0,220,2.1,10,5,9999,99999,9,999999999,0.0,999,999,99
3005,1,5,23,0,*?*?*?*?*?*?*?*?*?*?*?*?*?*?*?*?*?*?*?*?*?*?,10.2,7.9,85,102900,0,-0,324,0.0,-0.0,0.0,0,0,0,0,235,2.1,10,5,9999,99999,9,999999999,0.0,999,999,99
3005,1,5,24,0,*?*?*?*?*?*?*?*?*?*?*?*?*?*?*?*?*?*?*?*?*?*?,10.7,6.7,76,102900,0,-0,327,0.0,-0.0,0.0,0,0,0,0,280,3.6,10,5,9999,99999,9,999999999,0.0,999,999,99
3005,1,6,1,0,*?*?*?*?*?*?*?*?*?*?*?*?*?*?*?*?*?*?*?*?*?*?,10.0,6.7,79,102764,0,-0,324,0.0,-0.0,0.0,0,0,0,0,253,1.5,10,5,9999,99999,9,999999999,0.0,999,999,99
3005,1,6,2,0,*?*?*?*?*?*?*?*?*?*?*?*?*?*?*?*?*?*?*?*?*?*?,10.9,6.1,71,102764,0,-0,328,0.0,-0.0,0.0,0,0,0,0,257,2.1,10,5,9999,99999,9,999999999,0.0,999,999,99
3005,1,6,3,0,*?*?*?*?*?*?*?*?*?*?*?*?*?*?*?*?*?*?*?*?*?*?,10.2,6.4,76,102764,0,-0,325,0.0,-0.0,0.0,0,0,0,0,260,2.6,10,5,9999,99999,9,999999999,0.0,999,999,99
3005,1,6,4,0,*?*?*?*?*?*?*?*?*?*?*?*?*?*?*?*?*?*?*?*?*?*?,9.7,5.3,73,102764,0,-0,323,0.0,-0.0,0.0,0,0,0,0,263,1.5,10,5,9999,99999,9,999999999,0.0,999,999,99
3005,1,6,5,0,*?*?*?*?*?*?*?*?*?*?*?*?*?*?*?*?*?*?*?*?*?*?,10.0,5.3,72,102764,0,-0,324,0.0,-0.0,0.0,0,0,0,0,267,1.0,10,5,9999,99999,9,999999999,0.0,999,999,99
3005,1,6,6,0,*?*?*?*?*?*?*?*?*?*?*?*?*?*?*?*?*?*?*?*?*?*?,10.5,5.8,72,102764,0,-0,326,0.0,-0.0,0.0,0,0,0,0,270,1.0,10,5,9999,99999,9,999999999,0.0,999,999,99
3005,1,6,7,0,*?*?*?*?*?*?*?*?*?*?*?*?*?*?*?*?*?*?*?*?*?*?,10.1,5.3,71,102764,0,-0,324,0.0,-0.0,0.0,0,0,0,0,262,0.5,10,5,9999,99999,9,999999999,0.0,999,999,99
3005,1,6,8,0,*?*?*?*?*?*?*?*?*?*?*?*?*?*?*?*?*?*?*?*?*?*?,10.0,5.0,70,102764,0,-0,324,0.0,-0.0,0.0,0,0,0,0,253,1.5,10,5,9999,99999,9,999999999,0.0,999,999,99
3005,1,6,9,0,*?*?*?*?*?*?*?*?*?*?*?*?*?*?*?*?*?*?*?*?*?*?,10.8,6.2,72,102764,127,1414,328,10.5,0.0,10.5,1274,-0,1274,414,245,3.1,10,5,9999,99999,9,999999999,0.0,999,999,99
3005,1,6,10,0,*?*?*?*?*?*?*?*?*?*?*?*?*?*?*?*?*?*?*?*?*?*?,11.9,7.0,71,102764,234,1415,328,54.3,43.7,47.1,6017,3146,5573,1000,237,4.1,9,5,9999,99999,9,999999999,0.0,999,999,99
3005,1,6,11,0,*?*?*?*?*?*?*?*?*?*?*?*?*?*?*?*?*?*?*?*?*?*?,12.4,7.1,69,102764,294,1411,335,43.1,0.0,43.1,5030,0,5040,1696,228,4.6,10,5,9999,99999,9,999999999,0.0,999,999,99
3005,1,6,12,0,*?*?*?*?*?*?*?*?*?*?*?*?*?*?*?*?*?*?*?*?*?*?,13.8,7.4,64,102764,305,1414,337,78.4,48.3,67.9,8599,3993,7701,1775,220,4.6,9,5,9999,99999,9,999999999,0.0,999,999,99
3005,1,6,13,0,*?*?*?*?*?*?*?*?*?*?*?*?*?*?*?*?*?*?*?*?*?*?,13.9,7.3,63,102764,264,1410,338,64.7,46.0,56.1,7153,3506,6608,1201,197,5.2,9,5,9999,99999,9,999999999,0.0,999,999,99
3005,1,6,14,0,*?*?*?*?*?*?*?*?*?*?*?*?*?*?*?*?*?*?*?*?*?*?,14.1,6.2,58,102764,176,1412,339,34.8,37.2,30.2,3899,2333,3632,633,173,5.2,9,5,9999,99999,9,999999999,0.0,999,999,99
3005,1,6,15,0,*?*?*?*?*?*?*?*?*?*?*?*?*?*?*?*?*?*?*?*?*?*?,13.8,6.9,62,102764,46,1426,337,0.0,0.0,0.0,0,0,0,0,150,5.2,9,5,9999,99999,9,999999999,0.0,999,999,99
3005,1,6,16,0,*?*?*?*?*?*?*?*?*?*?*?*?*?*?*?*?*?*?*?*?*?*?,13.1,6.4,63,102764,0,-0,338,0.0,-0.0,0.0,0,0,0,0,127,5.7,10,5,9999,99999,9,999999999,0.0,999,999,99
3005,1,6,17,0,*?*?*?*?*?*?*?*?*?*?*?*?*?*?*?*?*?*?*?*?*?*?,12.0,6.4,68,102764,0,-0,333,0.0,-0.0,0.0,0,0,0,0,103,6.2,10,5,9999,99999,9,999999999,0.0,999,999,99
3005,1,6,18,0,*?*?*?*?*?*?*?*?*?*?*?*?*?*?*?*?*?*?*?*?*?*?,11.7,6.9,71,102764,0,-0,332,0.0,-0.0,0.0,0,0,0,0,80,5.2,10,5,9999,99999,9,999999999,0.0,999,999,99
3005,1,6,19,0,*?*?*?*?*?*?*?*?*?*?*?*?*?*?*?*?*?*?*?*?*?*?,12.7,7.4,69,102764,0,-0,336,0.0,-0.0,0.0,0,0,0,0,93,4.1,10,5,9999,99999,9,999999999,0.0,999,999,99
3005,1,6,20,0,*?*?*?*?*?*?*?*?*?*?*?*?*?*?*?*?*?*?*?*?*?*?,11.8,7.7,75,102764,0,-0,332,0.0,-0.0,0.0,0,0,0,0,107,3.6,10,5,9999,99999,9,999999999,0.0,999,999,99
3005,1,6,21,0,*?*?*?*?*?*?*?*?*?*?*?*?*?*?*?*?*?*?*?*?*?*?,11.3,8.0,79,102764,0,-0,329,0.0,-0.0,0.0,0,0,0,0,120,3.1,10,5,9999,99999,9,999999999,0.0,999,999,99
3005,1,6,22,0,*?*?*?*?*?*?*?*?*?*?*?*?*?*?*?*?*?*?*?*?*?*?,11.5,7.6,76,102764,0,-0,330,0.0,-0.0,0.0,0,0,0,0,133,3.1,10,5,9999,99999,9,999999999,0.0,999,999,99
3005,1,6,23,0,*?*?*?*?*?*?*?*?*?*?*?*?*?*?*?*?*?*?*?*?*?*?,10.3,6.2,74,102764,0,-0,325,0.0,-0.0,0.0,0,0,0,0,147,3.1,10,5,9999,99999,9,999999999,0.0,999,999,99
3005,1,6,24,0,*?*?*?*?*?*?*?*?*?*?*?*?*?*?*?*?*?*?*?*?*?*?,8.9,7.3,88,102764,0,-0,319,0.0,-0.0,0.0,0,0,0,0,250,1.5,10,5,9999,99999,9,999999999,0.0,999,999,99
3005,1,7,1,0,*?*?*?*?*?*?*?*?*?*?*?*?*?*?*?*?*?*?*?*?*?*?,8.2,5.3,86,102010,0,-0,316,0.0,-0.0,0.0,0,0,0,0,170,2.1,10,5,9999,99999,9,999999999,0.0,999,999,99
3005,1,7,2,0,*?*?*?*?*?*?*?*?*?*?*?*?*?*?*?*?*?*?*?*?*?*?,7.6,4.8,86,102010,0,-0,313,0.0,-0.0,0.0,0,0,0,0,180,2.1,10,5,9999,99999,9,999999999,0.0,999,999,99
3005,1,7,3,0,*?*?*?*?*?*?*?*?*?*?*?*?*?*?*?*?*?*?*?*?*?*?,7.1,3.9,84,102010,0,-0,311,0.0,-0.0,0.0,0,0,0,0,190,0.5,10,5,9999,99999,9,999999999,0.0,999,999,99
3005,1,7,4,0,*?*?*?*?*?*?*?*?*?*?*?*?*?*?*?*?*?*?*?*?*?*?,7.2,3.4,80,102010,0,-0,312,0.0,-0.0,0.0,0,0,0,0,200,0.0,10,5,9999,99999,9,999999999,0.0,999,999,99
3005,1,7,5,0,*?*?*?*?*?*?*?*?*?*?*?*?*?*?*?*?*?*?*?*?*?*?,7.2,3.6,80,102010,0,-0,312,0.0,-0.0,0.0,0,0,0,0,210,0.5,10,5,9999,99999,9,999999999,0.0,999,999,99
3005,1,7,6,0,*?*?*?*?*?*?*?*?*?*?*?*?*?*?*?*?*?*?*?*?*?*?,8.2,3.8,77,102010,0,-0,316,0.0,-0.0,0.0,0,0,0,0,220,3.1,10,5,9999,99999,9,999999999,0.0,999,999,99
3005,1,7,7,0,*?*?*?*?*?*?*?*?*?*?*?*?*?*?*?*?*?*?*?*?*?*?,8.0,4.8,83,102010,0,-0,315,0.0,-0.0,0.0,0,0,0,0,208,5.2,10,5,9999,99999,9,999999999,0.0,999,999,99
3005,1,7,8,0,*?*?*?*?*?*?*?*?*?*?*?*?*?*?*?*?*?*?*?*?*?*?,7.6,3.0,76,102010,0,-0,314,0.0,-0.0,0.0,0,0,0,0,197,5.2,10,5,9999,99999,9,999999999,0.0,999,999,99
3005,1,7,9,0,*?*?*?*?*?*?*?*?*?*?*?*?*?*?*?*?*?*?*?*?*?*?,7.7,1.3,67,102010,129,1414,304,25.0,69.1,18.7,2760,3132,2419,312,185,5.2,8,4,9999,99999,9,999999999,0.0,999,999,99
3005,1,7,10,0,*?*?*?*?*?*?*?*?*?*?*?*?*?*?*?*?*?*?*?*?*?*?,8.4,3.6,75,102010,236,1413,275,109.3,453.5,33.6,11415,32644,5288,630,173,5.7,1,0,9999,99999,9,999999999,0.0,999,999,99
3005,1,7,11,0,*?*?*?*?*?*?*?*?*?*?*?*?*?*?*?*?*?*?*?*?*?*?,8.9,2.5,67,102010,297,1413,305,118.6,201.3,76.3,12566,15483,9048,1449,162,5.2,7,4,9999,99999,9,999999999,0.0,999,999,99
3005,1,7,12,0,*?*?*?*?*?*?*?*?*?*?*?*?*?*?*?*?*?*?*?*?*?*?,8.6,4.5,79,102010,308,1413,291,152.7,411.9,62.9,15557,32299,9117,1117,150,4.6,4,2,9999,99999,9,999999999,0.0,999,999,99
3005,1,7,13,0,*?*?*?*?*?*?*?*?*?*?*?*?*?*?*?*?*?*?*?*?*?*?,9.0,6.2,87,102010,268,1413,298,122.0,337.7,58.0,12830,24638,7738,1042,155,4.6,5,3,9999,99999,9,999999999,0.2,999,999,99
3005,1,7,14,0,*?*?*?*?*?*?*?*?*?*?*?*?*?*?*?*?*?*?*?*?*?*?,8.5,6.6,91,102010,180,1414,309,47.8,94.7,35.8,5150,5413,4431,632,160,4.6,8,4,9999,99999,9,999999999,0.0,999,999,99
3005,1,7,15,0,*?*?*?*?*?*?*?*?*?*?*?*?*?*?*?*?*?*?*?*?*?*?,8.8,7.1,93,102010,49,1399,310,0.0,0.0,0.0,0,0,0,0,165,4.1,8,4,9999,99999,9,999999999,0.0,999,999,99
3005,1,7,16,0,*?*?*?*?*?*?*?*?*?*?*?*?*?*?*?*?*?*?*?*?*?*?,8.8,8.0,99,102010,0,-0,318,0.0,-0.0,0.0,0,0,0,0,170,3.6,10,5,9999,99999,9,999999999,0.0,999,999,99
3005,1,7,17,0,*?*?*?*?*?*?*?*?*?*?*?*?*?*?*?*?*?*?*?*?*?*?,8.8,7.3,94,102010,0,-0,318,0.0,-0.0,0.0,0,0,0,0,175,3.6,10,5,9999,99999,9,999999999,0.0,999,999,99
3005,1,7,18,0,*?*?*?*?*?*?*?*?*?*?*?*?*?*?*?*?*?*?*?*?*?*?,7.5,7.6,100,102010,0,-0,312,0.0,-0.0,0.0,0,0,0,0,180,2.6,10,5,9999,99999,9,999999999,0.1,999,999,99
3005,1,7,19,0,*?*?*?*?*?*?*?*?*?*?*?*?*?*?*?*?*?*?*?*?*?*?,8.2,8.3,100,102010,0,-0,315,0.0,-0.0,0.0,0,0,0,0,170,2.6,10,5,9999,99999,9,999999999,1.6,999,999,99
3005,1,7,20,0,*?*?*?*?*?*?*?*?*?*?*?*?*?*?*?*?*?*?*?*?*?*?,7.5,7.6,100,102010,0,-0,312,0.0,-0.0,0.0,0,0,0,0,160,1.5,10,5,9999,99999,9,999999999,0.0,999,999,99
3005,1,7,21,0,*?*?*?*?*?*?*?*?*?*?*?*?*?*?*?*?*?*?*?*?*?*?,7.4,7.3,100,102010,0,-0,312,0.0,-0.0,0.0,0,0,0,0,150,1.5,10,5,9999,99999,9,999999999,0.4,999,999,99
3005,1,7,22,0,*?*?*?*?*?*?*?*?*?*?*?*?*?*?*?*?*?*?*?*?*?*?,7.9,7.9,100,102010,0,-0,314,0.0,-0.0,0.0,0,0,0,0,140,1.0,10,5,9999,99999,9,999999999,0.6,999,999,99
3005,1,7,23,0,*?*?*?*?*?*?*?*?*?*?*?*?*?*?*?*?*?*?*?*?*?*?,7.8,7.9,100,102010,0,-0,314,0.0,-0.0,0.0,0,0,0,0,130,0.5,10,5,9999,99999,9,999999999,0.5,999,999,99
3005,1,7,24,0,*?*?*?*?*?*?*?*?*?*?*?*?*?*?*?*?*?*?*?*?*?*?,9.2,5.8,83,102010,0,-0,320,0.0,-0.0,0.0,0,0,0,0,160,2.1,10,5,9999,99999,9,999999999,0.0,999,999,99
3005,1,8,1,0,*?*?*?*?*?*?*?*?*?*?*?*?*?*?*?*?*?*?*?*?*?*?,7.4,6.9,96,101848,0,-0,312,0.0,-0.0,0.0,0,0,0,0,125,2.6,10,5,9999,99999,9,999999999,0.0,999,999,99
3005,1,8,2,0,*?*?*?*?*?*?*?*?*?*?*?*?*?*?*?*?*?*?*?*?*?*?,7.2,6.6,95,101848,0,-0,311,0.0,-0.0,0.0,0,0,0,0,130,1.0,10,5,9999,99999,9,999999999,0.6,999,999,99
3005,1,8,3,0,*?*?*?*?*?*?*?*?*?*?*?*?*?*?*?*?*?*?*?*?*?*?,6.6,5.3,90,101848,0,-0,309,0.0,-0.0,0.0,0,0,0,0,135,2.1,10,5,9999,99999,9,999999999,0.1,999,999,99
3005,1,8,4,0,*?*?*?*?*?*?*?*?*?*?*?*?*?*?*?*?*?*?*?*?*?*?,6.0,5.9,99,101848,0,-0,306,0.0,-0.0,0.0,0,0,0,0,140,2.6,10,5,9999,99999,9,999999999,0.0,999,999,99
3005,1,8,5,0,*?*?*?*?*?*?*?*?*?*?*?*?*?*?*?*?*?*?*?*?*?*?,6.5,5.3,91,101848,0,-0,308,0.0,-0.0,0.0,0,0,0,0,145,1.5,10,5,9999,99999,9,999999999,0.0,999,999,99
3005,1,8,6,0,*?*?*?*?*?*?*?*?*?*?*?*?*?*?*?*?*?*?*?*?*?*?,7.0,4.8,85,101848,0,-0,311,0.0,-0.0,0.0,0,0,0,0,150,2.6,10,5,9999,99999,9,999999999,0.0,999,999,99
3005,1,8,7,0,*?*?*?*?*?*?*?*?*?*?*?*?*?*?*?*?*?*?*?*?*?*?,6.9,3.9,82,101848,0,-0,310,0.0,-0.0,0.0,0,0,0,0,163,3.6,10,5,9999,99999,9,999999999,0.1,999,999,99
3005,1,8,8,0,*?*?*?*?*?*?*?*?*?*?*?*?*?*?*?*?*?*?*?*?*?*?,7.0,3.9,80,101848,0,-0,311,0.0,-0.0,0.0,0,0,0,0,177,1.5,10,5,9999,99999,9,999999999,0.0,999,999,99
3005,1,8,9,0,*?*?*?*?*?*?*?*?*?*?*?*?*?*?*?*?*?*?*?*?*?*?,7.6,4.8,82,101848,131,1413,313,11.3,0.0,11.3,1365,-0,1365,445,190,1.5,10,5,9999,99999,9,999999999,0.1,999,999,99
3005,1,8,10,0,*?*?*?*?*?*?*?*?*?*?*?*?*?*?*?*?*?*?*?*?*?*?,7.7,4.6,80,101848,238,1410,314,32.2,0.0,32.2,3774,0,3780,1254,203,3.1,10,5,9999,99999,9,999999999,0.1,999,999,99
3005,1,8,11,0,*?*?*?*?*?*?*?*?*?*?*?*?*?*?*?*?*?*?*?*?*?*?,9.2,5.6,78,101848,300,1413,320,44.2,0.0,44.2,5160,0,5170,1742,217,3.1,10,5,9999,99999,9,999999999,0.0,999,999,99
3005,1,8,12,0,*?*?*?*?*?*?*?*?*?*?*?*?*?*?*?*?*?*?*?*?*?*?,9.7,6.6,80,101848,311,1411,322,46.4,0.0,46.4,5415,0,5426,1834,230,3.6,10,5,9999,99999,9,999999999,0.0,999,999,99
3005,1,8,13,0,*?*?*?*?*?*?*?*?*?*?*?*?*?*?*?*?*?*?*?*?*?*?,10.1,6.6,78,101848,272,1415,324,38.6,0.0,38.6,4518,0,4526,1515,233,3.6,10,5,9999,99999,9,999999999,1.3,999,999,99
3005,1,8,14,0,*?*?*?*?*?*?*?*?*?*?*?*?*?*?*?*?*?*?*?*?*?*?,9.9,6.9,81,101848,184,1415,323,21.5,0.0,21.5,2545,-0,2548,837,237,4.1,10,5,9999,99999,9,999999999,1.9,999,999,99
3005,1,8,15,0,*?*?*?*?*?*?*?*?*?*?*?*?*?*?*?*?*?*?*?*?*?*?,9.8,7.0,82,101848,54,1426,323,0.0,0.0,0.0,0,0,0,0,240,4.1,10,5,9999,99999,9,999999999,0.5,999,999,99
3005,1,8,16,0,*?*?*?*?*?*?*?*?*?*?*?*?*?*?*?*?*?*?*?*?*?*?,9.8,7.9,87,101848,0,-0,323,0.0,-0.0,0.0,0,0,0,0,243,3.6,10,5,9999,99999,9,999999999,0.0,999,999,99
3005,1,8,17,0,*?*?*?*?*?*?*?*?*?*?*?*?*?*?*?*?*?*?*?*?*?*?,9.1,7.3,88,101848,0,-0,320,0.0,-0.0,0.0,0,0,0,0,247,3.1,10,5,9999,99999,9,999999999,0.6,999,999,99
3005,1,8,18,0,*?*?*?*?*?*?*?*?*?*?*?*?*?*?*?*?*?*?*?*?*?*?,8.6,7.6,93,101848,0,-0,317,0.0,-0.0,0.0,0,0,0,0,250,2.6,10,5,9999,99999,9,999999999,0.0,999,999,99
3005,1,8,19,0,*?*?*?*?*?*?*?*?*?*?*?*?*?*?*?*?*?*?*?*?*?*?,8.2,7.7,96,101848,0,-0,315,0.0,-0.0,0.0,0,0,0,0,252,2.1,10,5,9999,99999,9,999999999,0.0,999,999,99
3005,1,8,20,0,*?*?*?*?*?*?*?*?*?*?*?*?*?*?*?*?*?*?*?*?*?*?,8.6,7.3,90,101848,0,-0,317,0.0,-0.0,0.0,0,0,0,0,253,2.1,10,5,9999,99999,9,999999999,0.0,999,999,99
3005,1,8,21,0,*?*?*?*?*?*?*?*?*?*?*?*?*?*?*?*?*?*?*?*?*?*?,7.2,7.0,97,101848,0,-0,311,0.0,-0.0,0.0,0,0,0,0,255,1.0,10,5,9999,99999,9,999999999,0.1,999,999,99
3005,1,8,22,0,*?*?*?*?*?*?*?*?*?*?*?*?*?*?*?*?*?*?*?*?*?*?,7.8,7.0,94,101848,0,-0,314,0.0,-0.0,0.0,0,0,0,0,257,4.1,10,5,9999,99999,9,999999999,0.0,999,999,99
3005,1,8,23,0,*?*?*?*?*?*?*?*?*?*?*?*?*?*?*?*?*?*?*?*?*?*?,7.3,6.4,94,101848,0,-0,312,0.0,-0.0,0.0,0,0,0,0,258,3.1,10,5,9999,99999,9,999999999,0.0,999,999,99
3005,1,8,24,0,*?*?*?*?*?*?*?*?*?*?*?*?*?*?*?*?*?*?*?*?*?*?,7.7,7.3,97,101848,0,-0,313,0.0,-0.0,0.0,0,0,0,0,120,1.5,10,5,9999,99999,9,999999999,0.1,999,999,99
3005,1,9,1,0,*?*?*?*?*?*?*?*?*?*?*?*?*?*?*?*?*?*?*?*?*?*?,6.7,6.7,100,101977,0,-0,309,0.0,-0.0,0.0,0,0,0,0,257,1.5,10,5,9999,99999,9,999999999,0.0,999,999,99
3005,1,9,2,0,*?*?*?*?*?*?*?*?*?*?*?*?*?*?*?*?*?*?*?*?*?*?,6.5,6.6,100,101977,0,-0,308,0.0,-0.0,0.0,0,0,0,0,253,2.1,10,5,9999,99999,9,999999999,0.0,999,999,99
3005,1,9,3,0,*?*?*?*?*?*?*?*?*?*?*?*?*?*?*?*?*?*?*?*?*?*?,6.6,6.7,100,101977,0,-0,308,0.0,-0.0,0.0,0,0,0,0,250,1.5,10,5,9999,99999,9,999999999,0.0,999,999,99
3005,1,9,4,0,*?*?*?*?*?*?*?*?*?*?*?*?*?*?*?*?*?*?*?*?*?*?,6.1,6.1,100,101977,0,-0,306,0.0,-0.0,0.0,0,0,0,0,247,2.1,10,5,9999,99999,9,999999999,0.1,999,999,99
3005,1,9,5,0,*?*?*?*?*?*?*?*?*?*?*?*?*?*?*?*?*?*?*?*?*?*?,6.6,6.6,100,101977,0,-0,309,0.0,-0.0,0.0,0,0,0,0,243,1.5,10,5,9999,99999,9,999999999,0.0,999,999,99
3005,1,9,6,0,*?*?*?*?*?*?*?*?*?*?*?*?*?*?*?*?*?*?*?*?*?*?,6.5,6.6,100,101977,0,-0,308,0.0,-0.0,0.0,0,0,0,0,240,1.5,10,5,9999,99999,9,999999999,0.0,999,999,99
3005,1,9,7,0,*?*?*?*?*?*?*?*?*?*?*?*?*?*?*?*?*?*?*?*?*?*?,6.1,6.1,100,101977,0,-0,306,0.0,-0.0,0.0,0,0,0,0,240,2.1,10,5,9999,99999,9,999999999,0.9,999,999,99
3005,1,9,8,0,*?*?*?*?*?*?*?*?*?*?*?*?*?*?*?*?*?*?*?*?*?*?,5.6,5.6,100,101977,0,-0,304,0.0,-0.0,0.0,0,0,0,0,240,2.6,10,5,9999,99999,9,999999999,1.3,999,999,99
3005,1,9,9,0,*?*?*?*?*?*?*?*?*?*?*?*?*?*?*?*?*?*?*?*?*?*?,6.6,6.6,100,101977,133,1410,305,20.4,28.7,17.7,2319,1562,2172,367,240,2.6,9,5,9999,99999,9,999999999,0.0,999,999,99
3005,1,9,10,0,*?*?*?*?*?*?*?*?*?*?*?*?*?*?*?*?*?*?*?*?*?*?,7.6,7.6,100,101977,241,1411,309,56.9,44.3,49.3,6296,3239,5828,1049,240,3.1,9,5,9999,99999,9,999999999,0.0,999,999,99
3005,1,9,11,0,*?*?*?*?*?*?*?*?*?*?*?*?*?*?*?*?*?*?*?*?*?*?,7.6,5.9,100,101977,303,1412,313,44.8,0.0,44.8,5230,0,5241,1768,240,3.6,10,5,9999,99999,9,999999999,0.0,999,999,99
3005,1,9,12,0,*?*?*?*?*?*?*?*?*?*?*?*?*?*?*?*?*?*?*?*?*?*?,8.9,7.9,100,101977,315,1414,315,81.7,48.8,70.9,8969,4072,8030,1857,240,4.6,9,5,9999,99999,9,999999999,0.0,999,999,99
3005,1,9,13,0,*?*?*?*?*?*?*?*?*?*?*?*?*?*?*?*?*?*?*?*?*?*?,9.1,8.1,100,101977,275,1410,312,90.7,117.2,67.8,9927,9066,7893,1456,243,4.1,8,4,9999,99999,9,999999999,0.0,999,999,99
3005,1,9,14,0,*?*?*?*?*?*?*?*?*?*?*?*?*?*?*?*?*?*?*?*?*?*?,8.9,7.7,100,101977,188,1415,311,51.4,97.4,38.4,5522,5730,4740,683,247,4.1,8,4,9999,99999,9,999999999,0.0,999,999,99
3005,1,9,15,0,*?*?*?*?*?*?*?*?*?*?*?*?*?*?*?*?*?*?*?*?*?*?,8.9,6.9,100,101977,58,1420,315,0.0,0.0,0.0,0,0,0,0,250,3.6,9,5,9999,99999,9,999999999,0.0,999,999,99
3005,1,9,16,0,*?*?*?*?*?*?*?*?*?*?*?*?*?*?*?*?*?*?*?*?*?*?,7.9,6.7,100,101977,0,-0,314,0.0,-0.0,0.0,0,0,0,0,253,2.1,10,5,9999,99999,9,999999999,0.0,999,999,99
3005,1,9,17,0,*?*?*?*?*?*?*?*?*?*?*?*?*?*?*?*?*?*?*?*?*?*?,7.8,6.1,100,101977,0,-0,314,0.0,-0.0,0.0,0,0,0,0,257,1.5,10,5,9999,99999,9,999999999,0.0,999,999,99
3005,1,9,18,0,*?*?*?*?*?*?*?*?*?*?*?*?*?*?*?*?*?*?*?*?*?*?,7.1,6.4,100,101977,0,-0,311,0.0,-0.0,0.0,0,0,0,0,260,2.1,10,5,9999,99999,9,999999999,0.0,999,999,99
3005,1,9,19,0,*?*?*?*?*?*?*?*?*?*?*?*?*?*?*?*?*?*?*?*?*?*?,7.4,5.3,100,101977,0,-0,312,0.0,-0.0,0.0,0,0,0,0,262,1.5,10,5,9999,99999,9,999999999,0.6,999,999,99
3005,1,9,20,0,*?*?*?*?*?*?*?*?*?*?*?*?*?*?*?*?*?*?*?*?*?*?,8.0,5.9,100,101977,0,-0,315,0.0,-0.0,0.0,0,0,0,0,263,1.5,10,5,9999,99999,9,999999999,0.1,999,999,99
3005,1,9,21,0,*?*?*?*?*?*?*?*?*?*?*?*?*?*?*?*?*?*?*?*?*?*?,7.1,5.6,100,101977,0,-0,311,0.0,-0.0,0.0,0,0,0,0,265,1.0,10,5,9999,99999,9,999999999,0.5,999,999,99
3005,1,9,22,0,*?*?*?*?*?*?*?*?*?*?*?*?*?*?*?*?*?*?*?*?*?*?,7.8,4.8,100,101977,0,-0,314,0.0,-0.0,0.0,0,0,0,0,267,2.6,10,5,9999,99999,9,999999999,0.0,999,999,99
3005,1,9,23,0,*?*?*?*?*?*?*?*?*?*?*?*?*?*?*?*?*?*?*?*?*?*?,7.3,3.4,98,101977,0,-0,312,0.0,-0.0,0.0,0,0,0,0,268,1.0,10,5,9999,99999,9,999999999,0.0,999,999,99
3005,1,9,24,0,*?*?*?*?*?*?*?*?*?*?*?*?*?*?*?*?*?*?*?*?*?*?,6.7,6.7,100,101977,0,-0,309,0.0,-0.0,0.0,0,0,0,0,260,1.5,10,5,9999,99999,9,999999999,1.6,999,999,99
3005,1,10,1,0,*?*?*?*?*?*?*?*?*?*?*?*?*?*?*?*?*?*?*?*?*?*?,6.7,3.2,79,101485,0,-0,310,0.0,-0.0,0.0,0,0,0,0,273,0.5,10,5,9999,99999,9,999999999,0.4,999,999,99
3005,1,10,2,0,*?*?*?*?*?*?*?*?*?*?*?*?*?*?*?*?*?*?*?*?*?*?,6.4,3.2,81,101485,0,-0,308,0.0,-0.0,0.0,0,0,0,0,277,1.5,10,5,9999,99999,9,999999999,1.4,999,999,99
3005,1,10,3,0,*?*?*?*?*?*?*?*?*?*?*?*?*?*?*?*?*?*?*?*?*?*?,5.8,3.6,86,101485,0,-0,306,0.0,-0.0,0.0,0,0,0,0,280,0.5,10,5,9999,99999,9,999999999,0.0,999,999,99
3005,1,10,4,0,*?*?*?*?*?*?*?*?*?*?*?*?*?*?*?*?*?*?*?*?*?*?,5.4,3.4,87,101485,0,-0,304,0.0,-0.0,0.0,0,0,0,0,283,1.0,10,5,9999,99999,9,999999999,0.0,999,999,99
3005,1,10,5,0,*?*?*?*?*?*?*?*?*?*?*?*?*?*?*?*?*?*?*?*?*?*?,4.9,3.4,90,101485,0,-0,302,0.0,-0.0,0.0,0,0,0,0,287,1.0,10,5,9999,99999,9,999999999,0.0,999,999,99
3005,1,10,6,0,*?*?*?*?*?*?*?*?*?*?*?*?*?*?*?*?*?*?*?*?*?*?,5.6,3.6,87,101485,0,-0,305,0.0,-0.0,0.0,0,0,0,0,290,0.5,10,5,9999,99999,9,999999999,0.0,999,999,99
3005,1,10,7,0,*?*?*?*?*?*?*?*?*?*?*?*?*?*?*?*?*?*?*?*?*?*?,6.1,2.9,80,101485,0,-0,307,0.0,-0.0,0.0,0,0,0,0,292,1.0,10,5,9999,99999,9,999999999,0.0,999,999,99
3005,1,10,8,0,*?*?*?*?*?*?*?*?*?*?*?*?*?*?*?*?*?*?*?*?*?*?,5.8,2.3,78,101485,0,-0,306,0.0,-0.0,0.0,0,0,0,0,293,1.0,10,5,9999,99999,9,999999999,0.0,999,999,99
3005,1,10,9,0,*?*?*?*?*?*?*?*?*?*?*?*?*?*?*?*?*?*?*?*?*?*?,7.0,2.7,74,101485,136,1415,306,21.2,29.4,18.4,2412,1612,2258,382,295,2.1,9,5,9999,99999,9,999999999,0.0,999,999,99
3005,1,10,10,0,*?*?*?*?*?*?*?*?*?*?*?*?*?*?*?*?*?*?*?*?*?*?,7.9,4.1,77,101485,244,1412,310,57.8,44.5,50.1,6404,3269,5928,1068,297,2.1,9,5,9999,99999,9,999999999,0.2,999,999,99
3005,1,10,11,0,*?*?*?*?*?*?*?*?*?*?*?*?*?*?*?*?*?*?*?*?*?*?,9.4,5.6,78,101485,306,1411,313,104.5,121.5,78.2,11429,9818,9069,1691,298,2.1,8,4,9999,99999,9,999999999,0.2,999,999,99
3005,1,10,12,0,*?*?*?*?*?*?*?*?*?*?*?*?*?*?*?*?*?*?*?*?*?*?,10.2,5.9,75,101485,318,1411,325,47.8,0.0,47.8,5574,0,5585,1893,300,2.6,10,5,9999,99999,9,999999999,1.4,999,999,99
3005,1,10,13,0,*?*?*?*?*?*?*?*?*?*?*?*?*?*?*?*?*?*?*?*?*?*?,10.3,5.6,73,101485,279,1411,321,69.8,46.9,60.5,7710,3628,7136,1299,300,3.6,9,5,9999,99999,9,999999999,1.6,999,999,99
3005,1,10,14,0,*?*?*?*?*?*?*?*?*?*?*?*?*?*?*?*?*?*?*?*?*?*?,10.2,5.9,75,101485,192,1413,325,23.1,0.0,23.1,2731,-0,2734,899,300,3.1,10,5,9999,99999,9,999999999,0.0,999,999,99
3005,1,10,15,0,*?*?*?*?*?*?*?*?*?*?*?*?*?*?*?*?*?*?*?*?*?*?,10.2,5.9,75,101485,62,1412,321,0.0,0.0,0.0,0,0,0,0,300,3.6,9,5,9999,99999,9,999999999,0.5,999,999,99
3005,1,10,16,0,*?*?*?*?*?*?*?*?*?*?*?*?*?*?*?*?*?*?*?*?*?*?,10.1,5.5,73,101485,0,-0,324,0.0,-0.0,0.0,0,0,0,0,300,2.6,10,5,9999,99999,9,999999999,0.1,999,999,99
3005,1,10,17,0,*?*?*?*?*?*?*?*?*?*?*?*?*?*?*?*?*?*?*?*?*?*?,8.4,5.9,85,101485,0,-0,317,0.0,-0.0,0.0,0,0,0,0,300,2.1,10,5,9999,99999,9,999999999,0.0,999,999,99
3005,1,10,18,0,*?*?*?*?*?*?*?*?*?*?*?*?*?*?*?*?*?*?*?*?*?*?,8.0,6.7,91,101485,0,-0,315,0.0,-0.0,0.0,0,0,0,0,300,3.6,10,5,9999,99999,9,999999999,0.4,999,999,99
3005,1,10,19,0,*?*?*?*?*?*?*?*?*?*?*?*?*?*?*?*?*?*?*?*?*?*?,7.5,6.4,93,101485,0,-0,313,0.0,-0.0,0.0,0,0,0,0,272,3.1,10,5,9999,99999,9,999999999,0.2,999,999,99
3005,1,10,20,0,*?*?*?*?*?*?*?*?*?*?*?*?*?*?*?*?*?*?*?*?*?*?,7.6,7.0,96,101485,0,-0,313,0.0,-0.0,0.0,0,0,0,0,243,2.6,10,5,9999,99999,9,999999999,0.0,999,999,99
3005,1,10,21,0,*?*?*?*?*?*?*?*?*?*?*?*?*?*?*?*?*?*?*?*?*?*?,7.3,5.8,90,101485,0,-0,312,0.0,-0.0,0.0,0,0,0,0,215,2.1,10,5,9999,99999,9,999999999,0.0,999,999,99
3005,1,10,22,0,*?*?*?*?*?*?*?*?*?*?*?*?*?*?*?*?*?*?*?*?*?*?,7.3,6.4,94,101485,0,-0,312,0.0,-0.0,0.0,0,0,0,0,187,3.6,10,5,9999,99999,9,999999999,0.0,999,999,99
3005,1,10,23,0,*?*?*?*?*?*?*?*?*?*?*?*?*?*?*?*?*?*?*?*?*?*?,6.8,5.9,94,101485,0,-0,310,0.0,-0.0,0.0,0,0,0,0,158,2.6,10,5,9999,99999,9,999999999,0.0,999,999,99
3005,1,10,24,0,*?*?*?*?*?*?*?*?*?*?*?*?*?*?*?*?*?*?*?*?*?*?,6.8,3.2,79,101485,0,-0,310,0.0,-0.0,0.0,0,0,0,0,270,0.5,10,5,9999,99999,9,999999999,0.0,999,999,99
3005,1,11,1,0,*?*?*?*?*?*?*?*?*?*?*?*?*?*?*?*?*?*?*?*?*?*?,5.8,3.6,100,101638,0,-0,306,0.0,-0.0,0.0,0,0,0,0,137,2.1,10,5,9999,99999,9,999999999,0.0,999,999,99
3005,1,11,2,0,*?*?*?*?*?*?*?*?*?*?*?*?*?*?*?*?*?*?*?*?*?*?,5.0,2.3,100,101638,0,-0,302,0.0,-0.0,0.0,0,0,0,0,143,1.0,10,5,9999,99999,9,999999999,0.0,999,999,99
3005,1,11,3,0,*?*?*?*?*?*?*?*?*?*?*?*?*?*?*?*?*?*?*?*?*?*?,5.8,4.6,100,101638,0,-0,305,0.0,-0.0,0.0,0,0,0,0,150,0.5,10,5,9999,99999,9,999999999,0.0,999,999,99
3005,1,11,4,0,*?*?*?*?*?*?*?*?*?*?*?*?*?*?*?*?*?*?*?*?*?*?,6.5,5.3,100,101638,0,-0,308,0.0,-0.0,0.0,0,0,0,0,157,2.1,10,5,9999,99999,9,999999999,0.0,999,999,99
3005,1,11,5,0,*?*?*?*?*?*?*?*?*?*?*?*?*?*?*?*?*?*?*?*?*?*?,6.8,5.5,100,101638,0,-0,310,0.0,-0.0,0.0,0,0,0,0,163,1.0,10,5,9999,99999,9,999999999,0.2,999,999,99
3005,1,11,6,0,*?*?*?*?*?*?*?*?*?*?*?*?*?*?*?*?*?*?*?*?*?*?,6.3,5.3,100,101638,0,-0,307,0.0,-0.0,0.0,0,0,0,0,170,0.5,10,5,9999,99999,9,999999999,0.1,999,999,99
3005,1,11,7,0,*?*?*?*?*?*?*?*?*?*?*?*?*?*?*?*?*?*?*?*?*?*?,6.6,5.6,100,101638,0,-0,309,0.0,-0.0,0.0,0,0,0,0,173,1.5,10,5,9999,99999,9,999999999,0.2,999,999,99
3005,1,11,8,0,*?*?*?*?*?*?*?*?*?*?*?*?*?*?*?*?*?*?*?*?*?*?,6.2,5.6,100,101638,0,-0,303,0.0,-0.0,0.0,0,0,0,0,177,1.5,9,5,9999,99999,9,999999999,0.1,999,999,99
3005,1,11,9,0,*?*?*?*?*?*?*?*?*?*?*?*?*?*?*?*?*?*?*?*?*?*?,6.2,6.2,100,101638,138,1408,299,29.3,75.4,21.9,3210,3596,2801,370,180,2.6,8,4,9999,99999,9,999999999,0.0,999,999,99
3005,1,11,10,0,*?*?*?*?*?*?*?*?*?*?*?*?*?*?*?*?*?*?*?*?*?*?,7.4,7.4,100,101638,247,1412,308,58.9,44.8,51.0,6516,3310,6028,1088,183,2.6,9,5,9999,99999,9,999999999,0.0,999,999,99
3005,1,11,11,0,*?*?*?*?*?*?*?*?*?*?*?*?*?*?*?*?*?*?*?*?*?*?,9.5,9.1,100,101638,310,1413,317,80.1,48.5,69.4,8787,4034,7868,1816,187,1.5,9,5,9999,99999,9,999999999,0.0,999,999,99
3005,1,11,12,0,*?*?*?*?*?*?*?*?*?*?*?*?*?*?*?*?*?*?*?*?*?*?,10.4,8.3,100,101638,322,1412,322,84.3,49.1,73.1,9246,4130,8276,1918,190,2.1,9,5,9999,99999,9,999999999,0.0,999,999,99
3005,1,11,13,0,*?*?*?*?*?*?*?*?*?*?*?*?*?*?*?*?*?*?*?*?*?*?,10.5,7.0,98,101638,283,1410,322,71.2,47.2,61.7,7854,3705,7247,1326,188,3.1,9,5,9999,99999,9,999999999,0.1,999,999,99
3005,1,11,14,0,*?*?*?*?*?*?*?*?*?*?*?*?*?*?*?*?*?*?*?*?*?*?,10.4,8.5,100,101638,196,1411,318,55.2,100.1,41.3,5919,6059,5070,739,187,2.6,8,4,9999,99999,9,999999999,0.0,999,999,99
3005,1,11,15,0,*?*?*?*?*?*?*?*?*?*?*?*?*?*?*?*?*?*?*?*?*?*?,10.4,9.3,100,101638,66,1403,315,0.0,0.0,0.0,0,0,0,0,185,2.6,7,4,9999,99999,9,999999999,0.0,999,999,99
3005,1,11,16,0,*?*?*?*?*?*?*?*?*?*?*?*?*?*?*?*?*?*?*?*?*?*?,10.3,8.9,100,101638,0,-0,325,0.0,-0.0,0.0,0,0,0,0,183,2.1,10,5,9999,99999,9,999999999,0.0,999,999,99
3005,1,11,17,0,*?*?*?*?*?*?*?*?*?*?*?*?*?*?*?*?*?*?*?*?*?*?,8.8,8.8,100,101638,0,-0,318,0.0,-0.0,0.0,0,0,0,0,182,1.5,10,5,9999,99999,9,999999999,0.0,999,999,99
3005,1,11,18,0,*?*?*?*?*?*?*?*?*?*?*?*?*?*?*?*?*?*?*?*?*?*?,8.0,8.0,100,101638,0,-0,314,0.0,-0.0,0.0,0,0,0,0,180,2.1,10,5,9999,99999,9,999999999,0.0,999,999,99
3005,1,11,19,0,*?*?*?*?*?*?*?*?*?*?*?*?*?*?*?*?*?*?*?*?*?*?,7.1,7.1,100,101638,0,-0,311,0.0,-0.0,0.0,0,0,0,0,183,1.0,10,5,9999,99999,9,999999999,0.1,999,999,99
3005,1,11,20,0,*?*?*?*?*?*?*?*?*?*?*?*?*?*?*?*?*?*?*?*?*?*?,8.3,8.4,100,101638,0,-0,316,0.0,-0.0,0.0,0,0,0,0,187,1.0,10,5,9999,99999,9,999999999,0.0,999,999,99
3005,1,11,21,0,*?*?*?*?*?*?*?*?*?*?*?*?*?*?*?*?*?*?*?*?*?*?,7.7,7.7,100,101638,0,-0,313,0.0,-0.0,0.0,0,0,0,0,190,1.5,10,5,9999,99999,9,999999999,0.2,999,999,99
3005,1,11,22,0,*?*?*?*?*?*?*?*?*?*?*?*?*?*?*?*?*?*?*?*?*?*?,8.1,8.1,100,101638,0,-0,315,0.0,-0.0,0.0,0,0,0,0,193,1.0,10,5,9999,99999,9,999999999,1.0,999,999,99
3005,1,11,23,0,*?*?*?*?*?*?*?*?*?*?*?*?*?*?*?*?*?*?*?*?*?*?,7.5,7.6,100,101638,0,-0,312,0.0,-0.0,0.0,0,0,0,0,197,1.0,10,5,9999,99999,9,999999999,0.4,999,999,99
3005,1,11,24,0,*?*?*?*?*?*?*?*?*?*?*?*?*?*?*?*?*?*?*?*?*?*?,6.3,4.8,100,101638,0,-0,307,0.0,-0.0,0.0,0,0,0,0,130,0.5,10,5,9999,99999,9,999999999,0.0,999,999,99
3005,1,12,1,0,*?*?*?*?*?*?*?*?*?*?*?*?*?*?*?*?*?*?*?*?*?*?,7.3,7.3,100,101730,0,-0,311,0.0,-0.0,0.0,0,0,0,0,192,0.5,10,5,9999,99999,9,999999999,0.0,999,999,99
3005,1,12,2,0,*?*?*?*?*?*?*?*?*?*?*?*?*?*?*?*?*?*?*?*?*?*?,7.3,7.3,100,101730,0,-0,311,0.0,-0.0,0.0,0,0,0,0,183,0.5,10,5,9999,99999,9,999999999,0.0,999,999,99
3005,1,12,3,0,*?*?*?*?*?*?*?*?*?*?*?*?*?*?*?*?*?*?*?*?*?*?,7.2,7.1,100,101730,0,-0,311,0.0,-0.0,0.0,0,0,0,0,175,0.0,10,5,9999,99999,9,999999999,0.4,999,999,99
3005,1,12,4,0,*?*?*?*?*?*?*?*?*?*?*?*?*?*?*?*?*?*?*?*?*?*?,7.8,7.9,100,101730,0,-0,314,0.0,-0.0,0.0,0,0,0,0,167,0.5,10,5,9999,99999,9,999999999,0.0,999,999,99
3005,1,12,5,0,*?*?*?*?*?*?*?*?*?*?*?*?*?*?*?*?*?*?*?*?*?*?,7.1,7.1,100,101730,0,-0,311,0.0,-0.0,0.0,0,0,0,0,158,0.5,10,5,9999,99999,9,999999999,0.0,999,999,99
3005,1,12,6,0,*?*?*?*?*?*?*?*?*?*?*?*?*?*?*?*?*?*?*?*?*?*?,8.1,8.1,100,101730,0,-0,315,0.0,-0.0,0.0,0,0,0,0,150,0.5,10,5,9999,99999,9,999999999,0.0,999,999,99
3005,1,12,7,0,*?*?*?*?*?*?*?*?*?*?*?*?*?*?*?*?*?*?*?*?*?*?,7.1,7.1,100,101730,0,-0,311,0.0,-0.0,0.0,0,0,0,0,145,0.5,10,5,9999,99999,9,999999999,0.0,999,999,99
3005,1,12,8,0,*?*?*?*?*?*?*?*?*?*?*?*?*?*?*?*?*?*?*?*?*?*?,6.1,6.1,100,101730,0,-0,302,0.0,-0.0,0.0,0,0,0,0,140,0.5,9,5,9999,99999,9,999999999,0.0,999,999,99
3005,1,12,9,0,*?*?*?*?*?*?*?*?*?*?*?*?*?*?*?*?*?*?*?*?*?*?,7.4,7.4,100,101730,141,1410,285,45.3,288.3,16.4,4730,18244,2758,359,135,0.5,3,2,9999,99999,9,999999999,0.0,999,999,99
3005,1,12,10,0,*?*?*?*?*?*?*?*?*?*?*?*?*?*?*?*?*?*?*?*?*?*?,8.7,8.7,100,101730,250,1410,303,104.2,263.2,57.5,10874,18571,7606,1038,130,3.1,6,3,9999,99999,9,999999999,0.0,999,999,99
3005,1,12,11,0,*?*?*?*?*?*?*?*?*?*?*?*?*?*?*?*?*?*?*?*?*?*?,11.2,9.9,100,101730,313,1410,305,159.5,457.7,57.9,16371,36370,8545,1050,125,3.1,3,2,9999,99999,9,999999999,0.0,999,999,99
3005,1,12,12,0,*?*?*?*?*?*?*?*?*?*?*?*?*?*?*?*?*?*?*?*?*?*?,11.2,8.8,93,101730,326,1412,307,164.6,419.0,67.8,17404,33502,9030,1224,120,3.1,4,2,9999,99999,9,999999999,0.0,999,999,99
3005,1,12,13,0,*?*?*?*?*?*?*?*?*?*?*?*?*?*?*?*?*?*?*?*?*?*?,11.0,7.9,89,101730,288,1414,309,134.4,346.4,63.9,14103,26162,8454,1154,118,2.1,5,3,9999,99999,9,999999999,0.0,999,999,99
3005,1,12,14,0,*?*?*?*?*?*?*?*?*?*?*?*?*?*?*?*?*?*?*?*?*?*?,11.3,8.3,90,101730,201,1414,318,67.6,169.9,43.5,7098,10676,5865,776,117,3.1,7,4,9999,99999,9,999999999,0.0,999,999,99
3005,1,12,15,0,*?*?*?*?*?*?*?*?*?*?*?*?*?*?*?*?*?*?*?*?*?*?,11.2,8.3,90,101730,71,1412,321,0.0,0.0,0.0,0,0,0,0,115,2.1,8,4,9999,99999,9,999999999,0.0,999,999,99
3005,1,12,16,0,*?*?*?*?*?*?*?*?*?*?*?*?*?*?*?*?*?*?*?*?*?*?,10.6,8.4,94,101730,0,-0,326,0.0,-0.0,0.0,0,0,0,0,113,2.6,10,5,9999,99999,9,999999999,0.0,999,999,99
3005,1,12,17,0,*?*?*?*?*?*?*?*?*?*?*?*?*?*?*?*?*?*?*?*?*?*?,10.1,8.5,99,101730,0,-0,324,0.0,-0.0,0.0,0,0,0,0,112,2.1,10,5,9999,99999,9,999999999,0.0,999,999,99
3005,1,12,18,0,*?*?*?*?*?*?*?*?*?*?*?*?*?*?*?*?*?*?*?*?*?*?,9.4,7.3,95,101730,0,-0,321,0.0,-0.0,0.0,0,0,0,0,110,1.5,10,5,9999,99999,9,999999999,0.0,999,999,99
3005,1,12,19,0,*?*?*?*?*?*?*?*?*?*?*?*?*?*?*?*?*?*?*?*?*?*?,8.9,7.4,99,101730,0,-0,319,0.0,-0.0,0.0,0,0,0,0,145,2.1,10,5,9999,99999,9,999999999,0.0,999,999,99
3005,1,12,20,0,*?*?*?*?*?*?*?*?*?*?*?*?*?*?*?*?*?*?*?*?*?*?,8.4,7.1,100,101730,0,-0,316,0.0,-0.0,0.0,0,0,0,0,180,2.1,10,5,9999,99999,9,999999999,0.0,999,999,99
3005,1,12,21,0,*?*?*?*?*?*?*?*?*?*?*?*?*?*?*?*?*?*?*?*?*?*?,7.6,6.7,100,101730,0,-0,313,0.0,-0.0,0.0,0,0,0,0,215,1.0,10,5,9999,99999,9,999999999,0.0,999,999,99
3005,1,12,22,0,*?*?*?*?*?*?*?*?*?*?*?*?*?*?*?*?*?*?*?*?*?*?,8.0,7.4,100,101730,0,-0,315,0.0,-0.0,0.0,0,0,0,0,250,2.1,10,5,9999,99999,9,999999999,0.0,999,999,99
3005,1,12,23,0,*?*?*?*?*?*?*?*?*?*?*?*?*?*?*?*?*?*?*?*?*?*?,7.5,6.6,100,101730,0,-0,312,0.0,-0.0,0.0,0,0,0,0,285,1.5,10,5,9999,99999,9,999999999,0.0,999,999,99
3005,1,12,24,0,*?*?*?*?*?*?*?*?*?*?*?*?*?*?*?*?*?*?*?*?*?*?,7.0,7.0,100,101730,0,-0,310,0.0,-0.0,0.0,0,0,0,0,200,0.5,10,5,9999,99999,9,999999999,0.0,999,999,99
3005,1,13,1,0,*?*?*?*?*?*?*?*?*?*?*?*?*?*?*?*?*?*?*?*?*?*?,7.1,6.4,94,101983,0,-0,311,0.0,-0.0,0.0,0,0,0,0,310,0.5,10,5,9999,99999,9,999999999,0.0,999,999,99
3005,1,13,2,0,*?*?*?*?*?*?*?*?*?*?*?*?*?*?*?*?*?*?*?*?*?*?,7.3,6.2,93,101983,0,-0,312,0.0,-0.0,0.0,0,0,0,0,300,0.5,10,5,9999,99999,9,999999999,0.0,999,999,99
3005,1,13,3,0,*?*?*?*?*?*?*?*?*?*?*?*?*?*?*?*?*?*?*?*?*?*?,7.8,6.1,89,101983,0,-0,314,0.0,-0.0,0.0,0,0,0,0,290,0.0,10,5,9999,99999,9,999999999,0.0,999,999,99
3005,1,13,4,0,*?*?*?*?*?*?*?*?*?*?*?*?*?*?*?*?*?*?*?*?*?*?,8.2,5.6,83,101983,0,-0,316,0.0,-0.0,0.0,0,0,0,0,280,0.5,10,5,9999,99999,9,999999999,0.0,999,999,99
3005,1,13,5,0,*?*?*?*?*?*?*?*?*?*?*?*?*?*?*?*?*?*?*?*?*?*?,7.1,4.1,81,101983,0,-0,311,0.0,-0.0,0.0,0,0,0,0,270,0.5,10,5,9999,99999,9,999999999,0.0,999,999,99
3005,1,13,6,0,*?*?*?*?*?*?*?*?*?*?*?*?*?*?*?*?*?*?*?*?*?*?,7.6,5.3,85,101983,0,-0,313,0.0,-0.0,0.0,0,0,0,0,260,0.5,10,5,9999,99999,9,999999999,0.0,999,999,99
3005,1,13,7,0,*?*?*?*?*?*?*?*?*?*?*?*?*?*?*?*?*?*?*?*?*?*?,7.9,5.9,87,101983,0,-0,314,0.0,-0.0,0.0,0,0,0,0,257,0.5,10,5,9999,99999,9,999999999,0.0,999,999,99
3005,1,13,8,0,*?*?*?*?*?*?*?*?*?*?*?*?*?*?*?*?*?*?*?*?*?*?,7.7,5.3,84,101983,0,-0,314,0.0,-0.0,0.0,0,0,0,0,253,0.5,10,5,9999,99999,9,999999999,0.0,999,999,99
3005,1,13,9,0,*?*?*?*?*?*?*?*?*?*?*?*?*?*?*?*?*?*?*?*?*?*?,7.1,5.0,86,101983,144,1410,281,47.3,294.7,17.2,4926,18763,2872,371,250,0.5,3,2,9999,99999,9,999999999,0.0,999,999,99
3005,1,13,10,0,*?*?*?*?*?*?*?*?*?*?*?*?*?*?*?*?*?*?*?*?*?*?,8.7,6.4,85,101983,254,1414,314,61.1,45.2,53.0,6761,3387,6252,1131,247,3.1,9,5,9999,99999,9,999999999,0.0,999,999,99
3005,1,13,11,0,*?*?*?*?*?*?*?*?*?*?*?*?*?*?*?*?*?*?*?*?*?*?,9.1,4.8,74,101983,317,1411,288,162.0,459.4,58.8,16628,36660,8668,1066,243,3.1,3,2,9999,99999,9,999999999,0.0,999,999,99
3005,1,13,12,0,*?*?*?*?*?*?*?*?*?*?*?*?*?*?*?*?*?*?*?*?*?*?,9.1,5.6,79,101983,330,1411,298,161.1,361.6,76.5,16847,29016,9987,1399,240,3.1,5,3,9999,99999,9,999999999,0.0,999,999,99
3005,1,13,13,0,*?*?*?*?*?*?*?*?*?*?*?*?*?*?*?*?*?*?*?*?*?*?,8.8,5.9,83,101983,292,1412,306,116.0,200.3,74.6,12297,15271,8863,1415,232,2.1,7,4,9999,99999,9,999999999,0.0,999,999,99
3005,1,13,14,0,*?*?*?*?*?*?*?*?*?*?*?*?*?*?*?*?*?*?*?*?*?*?,8.8,5.8,81,101983,205,1410,310,59.3,102.8,44.3,6345,6399,5421,799,223,3.1,8,4,9999,99999,9,999999999,0.0,999,999,99
3005,1,13,15,0,*?*?*?*?*?*?*?*?*?*?*?*?*?*?*?*?*?*?*?*?*?*?,9.2,4.8,74,101983,76,1417,307,1.5,9.7,0.9,180,447,222,20,215,2.1,7,4,9999,99999,9,999999999,0.0,999,999,99
3005,1,13,16,0,*?*?*?*?*?*?*?*?*?*?*?*?*?*?*?*?*?*?*?*?*?*?,9.1,5.5,77,101983,0,-0,320,0.0,-0.0,0.0,0,0,0,0,207,2.6,10,5,9999,99999,9,999999999,0.0,999,999,99
3005,1,13,17,0,*?*?*?*?*?*?*?*?*?*?*?*?*?*?*?*?*?*?*?*?*?*?,8.1,5.3,83,101983,0,-0,315,0.0,-0.0,0.0,0,0,0,0,198,2.1,10,5,9999,99999,9,999999999,0.0,999,999,99
3005,1,13,18,0,*?*?*?*?*?*?*?*?*?*?*?*?*?*?*?*?*?*?*?*?*?*?,8.1,6.1,87,101983,0,-0,315,0.0,-0.0,0.0,0,0,0,0,190,1.5,10,5,9999,99999,9,999999999,0.0,999,999,99
3005,1,13,19,0,*?*?*?*?*?*?*?*?*?*?*?*?*?*?*?*?*?*?*?*?*?*?,8.0,6.7,92,101983,0,-0,315,0.0,-0.0,0.0,0,0,0,0,188,2.1,10,5,9999,99999,9,999999999,0.1,999,999,99
3005,1,13,20,0,*?*?*?*?*?*?*?*?*?*?*?*?*?*?*?*?*?*?*?*?*?*?,8.5,7.1,91,101983,0,-0,317,0.0,-0.0,0.0,0,0,0,0,187,2.1,10,5,9999,99999,9,999999999,0.0,999,999,99
3005,1,13,21,0,*?*?*?*?*?*?*?*?*?*?*?*?*?*?*?*?*?*?*?*?*?*?,7.9,7.7,98,101983,0,-0,314,0.0,-0.0,0.0,0,0,0,0,185,1.0,10,5,9999,99999,9,999999999,0.0,999,999,99
3005,1,13,22,0,*?*?*?*?*?*?*?*?*?*?*?*?*?*?*?*?*?*?*?*?*?*?,7.7,6.7,93,101983,0,-0,313,0.0,-0.0,0.0,0,0,0,0,183,2.1,10,5,9999,99999,9,999999999,0.0,999,999,99
3005,1,13,23,0,*?*?*?*?*?*?*?*?*?*?*?*?*?*?*?*?*?*?*?*?*?*?,7.6,6.2,91,101983,0,-0,313,0.0,-0.0,0.0,0,0,0,0,182,1.5,10,5,9999,99999,9,999999999,0.0,999,999,99
3005,1,13,24,0,*?*?*?*?*?*?*?*?*?*?*?*?*?*?*?*?*?*?*?*?*?*?,7.0,6.4,96,101983,0,-0,310,0.0,-0.0,0.0,0,0,0,0,320,0.5,10,5,9999,99999,9,999999999,0.0,999,999,99
3005,1,14,1,0,*?*?*?*?*?*?*?*?*?*?*?*?*?*?*?*?*?*?*?*?*?*?,7.9,5.1,81,100919,0,-0,315,0.0,-0.0,0.0,0,0,0,0,180,0.5,10,5,9999,99999,9,999999999,0.0,999,999,99
3005,1,14,2,0,*?*?*?*?*?*?*?*?*?*?*?*?*?*?*?*?*?*?*?*?*?*?,8.4,4.5,76,100919,0,-0,317,0.0,-0.0,0.0,0,0,0,0,180,0.5,10,5,9999,99999,9,999999999,0.0,999,999,99
3005,1,14,3,0,*?*?*?*?*?*?*?*?*?*?*?*?*?*?*?*?*?*?*?*?*?*?,8.7,3.9,72,100919,0,-0,318,0.0,-0.0,0.0,0,0,0,0,180,0.0,10,5,9999,99999,9,999999999,0.0,999,999,99
3005,1,14,4,0,*?*?*?*?*?*?*?*?*?*?*?*?*?*?*?*?*?*?*?*?*?*?,8.4,4.5,75,100919,0,-0,317,0.0,-0.0,0.0,0,0,0,0,180,0.5,10,5,9999,99999,9,999999999,0.0,999,999,99
3005,1,14,5,0,*?*?*?*?*?*?*?*?*?*?*?*?*?*?*?*?*?*?*?*?*?*?,9.1,5.5,77,100919,0,-0,320,0.0,-0.0,0.0,0,0,0,0,180,0.5,10,5,9999,99999,9,999999999,0.0,999,999,99
3005,1,14,6,0,*?*?*?*?*?*?*?*?*?*?*?*?*?*?*?*?*?*?*?*?*?*?,8.8,5.5,79,100919,0,-0,319,0.0,-0.0,0.0,0,0,0,0,180,0.5,10,5,9999,99999,9,999999999,0.0,999,999,99
3005,1,14,7,0,*?*?*?*?*?*?*?*?*?*?*?*?*?*?*?*?*?*?*?*?*?*?,9.3,5.6,77,100919,0,-0,321,0.0,-0.0,0.0,0,0,0,0,185,0.5,10,5,9999,99999,9,999999999,0.0,999,999,99
3005,1,14,8,0,*?*?*?*?*?*?*?*?*?*?*?*?*?*?*?*?*?*?*?*?*?*?,8.6,5.5,80,100919,0,-0,318,0.0,-0.0,0.0,0,0,0,0,190,0.5,10,5,9999,99999,9,999999999,0.0,999,999,99
3005,1,14,9,0,*?*?*?*?*?*?*?*?*?*?*?*?*?*?*?*?*?*?*?*?*?*?,8.6,5.0,77,100919,147,1408,313,25.2,32.1,21.8,2844,1838,2658,455,195,0.5,9,5,9999,99999,9,999999999,0.0,999,999,99
3005,1,14,10,0,*?*?*?*?*?*?*?*?*?*?*?*?*?*?*?*?*?*?*?*?*?*?,10.3,6.7,77,100919,257,1410,321,62.3,45.5,54.0,6892,3428,6371,1155,200,3.1,9,5,9999,99999,9,999999999,0.0,999,999,99
3005,1,14,11,0,*?*?*?*?*?*?*?*?*?*?*?*?*?*?*?*?*?*?*?*?*?*?,11.1,6.4,72,100919,321,1411,325,83.9,49.1,72.8,9210,4122,8243,1910,205,3.1,9,5,9999,99999,9,999999999,0.0,999,999,99
3005,1,14,12,0,*?*?*?*?*?*?*?*?*?*?*?*?*?*?*?*?*?*?*?*?*?*?,12.6,6.1,63,100919,335,1414,332,88.5,49.7,76.7,9708,4221,8686,2022,210,3.1,9,5,9999,99999,9,999999999,0.0,999,999,99
3005,1,14,13,0,*?*?*?*?*?*?*?*?*?*?*?*?*?*?*?*?*?*?*?*?*?*?,12.7,7.1,68,100919,297,1414,336,43.5,0.0,43.5,5088,0,5098,1717,227,2.1,10,5,9999,99999,9,999999999,0.0,999,999,99
3005,1,14,14,0,*?*?*?*?*?*?*?*?*?*?*?*?*?*?*?*?*?*?*?*?*?*?,12.6,5.8,63,100919,210,1412,331,46.3,41.4,40.2,5152,2839,4783,849,243,3.1,9,5,9999,99999,9,999999999,0.0,999,999,99
3005,1,14,15,0,*?*?*?*?*?*?*?*?*?*?*?*?*?*?*?*?*?*?*?*?*?*?,12.4,5.6,63,100919,81,1420,331,2.6,6.0,2.2,320,190,343,33,260,2.1,9,5,9999,99999,9,999999999,0.0,999,999,99
3005,1,14,16,0,*?*?*?*?*?*?*?*?*?*?*?*?*?*?*?*?*?*?*?*?*?*?,12.6,5.9,63,100919,0,-0,336,0.0,-0.0,0.0,0,0,0,0,277,2.6,10,5,9999,99999,9,999999999,0.0,999,999,99
3005,1,14,17,0,*?*?*?*?*?*?*?*?*?*?*?*?*?*?*?*?*?*?*?*?*?*?,11.6,4.6,62,100919,0,-0,332,0.0,-0.0,0.0,0,0,0,0,293,2.1,10,5,9999,99999,9,999999999,0.0,999,999,99
3005,1,14,18,0,*?*?*?*?*?*?*?*?*?*?*?*?*?*?*?*?*?*?*?*?*?*?,10.7,5.3,68,100919,0,-0,327,0.0,-0.0,0.0,0,0,0,0,310,1.5,10,5,9999,99999,9,999999999,0.0,999,999,99
3005,1,14,19,0,*?*?*?*?*?*?*?*?*?*?*?*?*?*?*?*?*?*?*?*?*?*?,10.5,5.6,71,100919,0,-0,326,0.0,-0.0,0.0,0,0,0,0,308,2.1,10,5,9999,99999,9,999999999,0.0,999,999,99
3005,1,14,20,0,*?*?*?*?*?*?*?*?*?*?*?*?*?*?*?*?*?*?*?*?*?*?,9.6,5.8,76,100919,0,-0,322,0.0,-0.0,0.0,0,0,0,0,307,2.1,10,5,9999,99999,9,999999999,0.0,999,999,99
3005,1,14,21,0,*?*?*?*?*?*?*?*?*?*?*?*?*?*?*?*?*?*?*?*?*?*?,10.5,7.4,80,100919,0,-0,326,0.0,-0.0,0.0,0,0,0,0,305,1.0,10,5,9999,99999,9,999999999,0.0,999,999,99
3005,1,14,22,0,*?*?*?*?*?*?*?*?*?*?*?*?*?*?*?*?*?*?*?*?*?*?,9.4,7.1,84,100919,0,-0,321,0.0,-0.0,0.0,0,0,0,0,303,2.1,10,5,9999,99999,9,999999999,0.0,999,999,99
3005,1,14,23,0,*?*?*?*?*?*?*?*?*?*?*?*?*?*?*?*?*?*?*?*?*?*?,9.1,7.0,85,100919,0,-0,320,0.0,-0.0,0.0,0,0,0,0,302,1.5,10,5,9999,99999,9,999999999,0.0,999,999,99
3005,1,14,24,0,*?*?*?*?*?*?*?*?*?*?*?*?*?*?*?*?*?*?*?*?*?*?,7.4,5.6,88,100919,0,-0,312,0.0,-0.0,0.0,0,0,0,0,180,0.5,10,5,9999,99999,9,999999999,0.0,999,999,99
3005,1,15,1,0,*?*?*?*?*?*?*?*?*?*?*?*?*?*?*?*?*?*?*?*?*?*?,9.2,7.1,86,101140,0,-0,320,0.0,-0.0,0.0,0,0,0,0,297,0.5,10,5,9999,99999,9,999999999,0.0,999,999,99
3005,1,15,2,0,*?*?*?*?*?*?*?*?*?*?*?*?*?*?*?*?*?*?*?*?*?*?,9.6,7.3,85,101140,0,-0,322,0.0,-0.0,0.0,0,0,0,0,293,0.5,10,5,9999,99999,9,999999999,0.0,999,999,99
3005,1,15,3,0,*?*?*?*?*?*?*?*?*?*?*?*?*?*?*?*?*?*?*?*?*?*?,9.0,6.6,84,101140,0,-0,319,0.0,-0.0,0.0,0,0,0,0,290,0.0,10,5,9999,99999,9,999999999,0.0,999,999,99
3005,1,15,4,0,*?*?*?*?*?*?*?*?*?*?*?*?*?*?*?*?*?*?*?*?*?*?,9.9,7.0,81,101140,0,-0,323,0.0,-0.0,0.0,0,0,0,0,287,0.5,10,5,9999,99999,9,999999999,0.0,999,999,99
3005,1,15,5,0,*?*?*?*?*?*?*?*?*?*?*?*?*?*?*?*?*?*?*?*?*?*?,9.1,6.2,81,101140,0,-0,320,0.0,-0.0,0.0,0,0,0,0,283,0.5,10,5,9999,99999,9,999999999,0.0,999,999,99
3005,1,15,6,0,*?*?*?*?*?*?*?*?*?*?*?*?*?*?*?*?*?*?*?*?*?*?,8.8,4.8,76,101140,0,-0,319,0.0,-0.0,0.0,0,0,0,0,280,0.5,10,5,9999,99999,9,999999999,0.0,999,999,99
3005,1,15,7,0,*?*?*?*?*?*?*?*?*?*?*?*?*?*?*?*?*?*?*?*?*?*?,8.7,4.8,76,101140,0,-0,318,0.0,-0.0,0.0,0,0,0,0,238,0.5,10,5,9999,99999,9,999999999,0.0,999,999,99
3005,1,15,8,0,*?*?*?*?*?*?*?*?*?*?*?*?*?*?*?*?*?*?*?*?*?*?,8.6,5.0,77,101140,2,1499,300,0.0,0.0,0.0,0,0,0,0,197,0.5,6,3,9999,99999,9,999999999,0.0,999,999,99
3005,1,15,9,0,*?*?*?*?*?*?*?*?*?*?*?*?*?*?*?*?*?*?*?*?*?*?,9.2,5.5,77,101140,151,1414,277,52.2,342.3,15.7,5523,22300,2648,353,155,0.5,0,0,9999,99999,9,999999999,0.0,999,999,99
3005,1,15,10,0,*?*?*?*?*?*?*?*?*?*?*?*?*?*?*?*?*?*?*?*?*?*?,9.7,5.8,76,101140,261,1412,279,126.3,478.1,37.9,13174,35851,5916,711,113,3.1,0,0,9999,99999,9,999999999,0.0,999,999,99
3005,1,15,11,0,*?*?*?*?*?*?*?*?*?*?*?*?*?*?*?*?*?*?*?*?*?*?,10.2,4.8,69,101140,325,1411,279,169.4,514.7,50.8,17610,41849,7729,950,72,3.1,0,0,9999,99999,9,999999999,0.0,999,999,99
3005,1,15,12,0,*?*?*?*?*?*?*?*?*?*?*?*?*?*?*?*?*?*?*?*?*?*?,10.3,4.6,68,101140,339,1412,307,156.3,291.6,86.3,16188,23616,11053,1597,30,3.1,6,3,9999,99999,9,999999999,0.0,999,999,99
3005,1,15,13,0,*?*?*?*?*?*?*?*?*?*?*?*?*?*?*?*?*?*?*?*?*?*?,9.8,5.0,71,101140,301,1410,296,148.5,409.1,61.2,15132,31835,8886,1086,68,2.1,4,2,9999,99999,9,999999999,0.0,999,999,99
3005,1,15,14,0,*?*?*?*?*?*?*?*?*?*?*?*?*?*?*?*?*?*?*?*?*?*?,10.0,5.8,74,101140,215,1413,281,95.3,438.2,28.6,9793,31847,4649,578,107,3.1,0,0,9999,99999,9,999999999,0.0,999,999,99
3005,1,15,15,0,*?*?*?*?*?*?*?*?*?*?*?*?*?*?*?*?*?*?*?*?*?*?,10.4,4.5,66,101140,86,1420,279,8.4,97.3,2.5,935,5693,452,99,145,2.1,0,0,9999,99999,9,999999999,0.0,999,999,99
3005,1,15,16,0,*?*?*?*?*?*?*?*?*?*?*?*?*?*?*?*?*?*?*?*?*?*?,10.2,4.5,67,101140,0,-0,320,0.0,-0.0,0.0,0,0,0,0,183,2.6,9,5,9999,99999,9,999999999,0.0,999,999,99
3005,1,15,17,0,*?*?*?*?*?*?*?*?*?*?*?*?*?*?*?*?*?*?*?*?*?*?,10.0,4.8,70,101140,0,-0,324,0.0,-0.0,0.0,0,0,0,0,222,2.1,10,5,9999,99999,9,999999999,0.0,999,999,99
3005,1,15,18,0,*?*?*?*?*?*?*?*?*?*?*?*?*?*?*?*?*?*?*?*?*?*?,9.5,4.6,71,101140,0,-0,322,0.0,-0.0,0.0,0,0,0,0,260,1.5,10,5,9999,99999,9,999999999,0.0,999,999,99
3005,1,15,19,0,*?*?*?*?*?*?*?*?*?*?*?*?*?*?*?*?*?*?*?*?*?*?,9.7,4.5,70,101140,0,-0,323,0.0,-0.0,0.0,0,0,0,0,260,2.1,10,5,9999,99999,9,999999999,0.0,999,999,99
3005,1,15,20,0,*?*?*?*?*?*?*?*?*?*?*?*?*?*?*?*?*?*?*?*?*?*?,8.9,5.1,77,101140,0,-0,319,0.0,-0.0,0.0,0,0,0,0,260,2.1,10,5,9999,99999,9,999999999,0.0,999,999,99
3005,1,15,21,0,*?*?*?*?*?*?*?*?*?*?*?*?*?*?*?*?*?*?*?*?*?*?,9.5,4.5,70,101140,0,-0,322,0.0,-0.0,0.0,0,0,0,0,260,1.0,10,5,9999,99999,9,999999999,0.0,999,999,99
3005,1,15,22,0,*?*?*?*?*?*?*?*?*?*?*?*?*?*?*?*?*?*?*?*?*?*?,9.2,3.8,69,101140,0,-0,321,0.0,-0.0,0.0,0,0,0,0,260,2.1,10,5,9999,99999,9,999999999,0.0,999,999,99
3005,1,15,23,0,*?*?*?*?*?*?*?*?*?*?*?*?*?*?*?*?*?*?*?*?*?*?,8.9,4.1,71,101140,0,-0,319,0.0,-0.0,0.0,0,0,0,0,260,1.5,10,5,9999,99999,9,999999999,0.0,999,999,99
3005,1,15,24,0,*?*?*?*?*?*?*?*?*?*?*?*?*?*?*?*?*?*?*?*?*?*?,8.8,7.0,88,101140,0,-0,318,0.0,-0.0,0.0,0,0,0,0,300,0.5,10,5,9999,99999,9,999999999,0.0,999,999,99
3005,1,16,1,0,*?*?*?*?*?*?*?*?*?*?*?*?*?*?*?*?*?*?*?*?*?*?,7.3,5.8,100,101351,0,-0,312,0.0,-0.0,0.0,0,0,0,0,255,0.5,10,5,9999,99999,9,999999999,0.8,999,999,99
3005,1,16,2,0,*?*?*?*?*?*?*?*?*?*?*?*?*?*?*?*?*?*?*?*?*?*?,6.4,6.4,100,101351,0,-0,308,0.0,-0.0,0.0,0,0,0,0,250,0.5,10,5,9999,99999,9,999999999,0.2,999,999,99
3005,1,16,3,0,*?*?*?*?*?*?*?*?*?*?*?*?*?*?*?*?*?*?*?*?*?*?,5.7,5.8,100,101351,0,-0,305,0.0,-0.0,0.0,0,0,0,0,245,0.0,10,5,9999,99999,9,999999999,0.0,999,999,99
3005,1,16,4,0,*?*?*?*?*?*?*?*?*?*?*?*?*?*?*?*?*?*?*?*?*?*?,6.1,6.1,100,101351,0,-0,306,0.0,-0.0,0.0,0,0,0,0,240,0.5,10,5,9999,99999,9,999999999,0.1,999,999,99
3005,1,16,5,0,*?*?*?*?*?*?*?*?*?*?*?*?*?*?*?*?*?*?*?*?*?*?,5.8,5.8,100,101351,0,-0,305,0.0,-0.0,0.0,0,0,0,0,235,0.5,10,5,9999,99999,9,999999999,0.0,999,999,99
3005,1,16,6,0,*?*?*?*?*?*?*?*?*?*?*?*?*?*?*?*?*?*?*?*?*?*?,6.1,6.1,100,101351,0,-0,306,0.0,-0.0,0.0,0,0,0,0,230,0.5,10,5,9999,99999,9,999999999,0.0,999,999,99
3005,1,16,7,0,*?*?*?*?*?*?*?*?*?*?*?*?*?*?*?*?*?*?*?*?*?*?,5.9,5.9,100,101351,0,-0,306,0.0,-0.0,0.0,0,0,0,0,233,0.5,10,5,9999,99999,9,999999999,0.1,999,999,99
3005,1,16,8,0,*?*?*?*?*?*?*?*?*?*?*?*?*?*?*?*?*?*?*?*?*?*?,5.7,4.8,100,101351,5,1405,305,0.0,0.0,0.0,0,0,0,0,237,0.5,10,5,9999,99999,9,999999999,0.6,999,999,99
3005,1,16,9,0,*?*?*?*?*?*?*?*?*?*?*?*?*?*?*?*?*?*?*?*?*?*?,6.1,5.1,100,101351,154,1409,302,27.5,33.5,23.8,3101,1939,2904,498,240,0.5,9,5,9999,99999,9,999999999,1.5,999,999,99
3005,1,16,10,0,*?*?*?*?*?*?*?*?*?*?*?*?*?*?*?*?*?*?*?*?*?*?,6.6,6.2,100,101351,265,1412,301,86.0,115.5,64.4,9428,8790,7503,1378,243,3.1,8,4,9999,99999,9,999999999,0.0,999,999,99
3005,1,16,11,0,*?*?*?*?*?*?*?*?*?*?*?*?*?*?*?*?*?*?*?*?*?*?,6.7,6.1,100,101351,329,1410,309,50.0,0.0,50.0,5832,0,5844,1985,247,3.1,10,5,9999,99999,9,999999999,0.0,999,999,99
3005,1,16,12,0,*?*?*?*?*?*?*?*?*?*?*?*?*?*?*?*?*?*?*?*?*?*?,7.7,6.4,100,101351,343,1410,309,91.5,50.0,79.4,10044,4284,8984,2097,250,3.1,9,5,9999,99999,9,999999999,0.0,999,999,99
3005,1,16,13,0,*?*?*?*?*?*?*?*?*?*?*?*?*?*?*?*?*?*?*?*?*?*?,7.5,5.6,100,101351,306,1411,308,78.9,48.4,68.4,8657,4006,7752,1787,235,2.1,9,5,9999,99999,9,999999999,0.0,999,999,99
3005,1,16,14,0,*?*?*?*?*?*?*?*?*?*?*?*?*?*?*?*?*?*?*?*?*?*?,7.9,7.9,100,101351,220,1413,310,49.7,42.4,43.1,5517,2972,5117,913,220,3.1,9,5,9999,99999,9,999999999,0.0,999,999,99
3005,1,16,15,0,*?*?*?*?*?*?*?*?*?*?*?*?*?*?*?*?*?*?*?*?*?*?,7.7,7.6,100,101351,91,1418,309,6.0,12.4,5.2,706,431,743,79,205,2.1,9,5,9999,99999,9,999999999,0.0,999,999,99
3005,1,16,16,0,*?*?*?*?*?*?*?*?*?*?*?*?*?*?*?*?*?*?*?*?*?*?,7.6,7.6,100,101351,0,-0,313,0.0,-0.0,0.0,0,0,0,0,190,2.6,10,5,9999,99999,9,999999999,0.0,999,999,99
3005,1,16,17,0,*?*?*?*?*?*?*?*?*?*?*?*?*?*?*?*?*?*?*?*?*?*?,7.2,7.1,100,101351,0,-0,311,0.0,-0.0,0.0,0,0,0,0,175,2.1,10,5,9999,99999,9,999999999,0.0,999,999,99
3005,1,16,18,0,*?*?*?*?*?*?*?*?*?*?*?*?*?*?*?*?*?*?*?*?*?*?,6.5,6.4,100,101351,0,-0,308,0.0,-0.0,0.0,0,0,0,0,160,1.5,10,5,9999,99999,9,999999999,0.1,999,999,99
3005,1,16,19,0,*?*?*?*?*?*?*?*?*?*?*?*?*?*?*?*?*?*?*?*?*?*?,7.4,7.4,100,101351,0,-0,312,0.0,-0.0,0.0,0,0,0,0,170,2.1,10,5,9999,99999,9,999999999,0.3,999,999,99
3005,1,16,20,0,*?*?*?*?*?*?*?*?*?*?*?*?*?*?*?*?*?*?*?*?*?*?,7.2,7.1,100,101351,0,-0,311,0.0,-0.0,0.0,0,0,0,0,180,2.1,10,5,9999,99999,9,999999999,0.0,999,999,99
3005,1,16,21,0,*?*?*?*?*?*?*?*?*?*?*?*?*?*?*?*?*?*?*?*?*?*?,6.9,6.9,100,101351,0,-0,310,0.0,-0.0,0.0,0,0,0,0,190,1.0,10,5,9999,99999,9,999999999,0.0,999,999,99
3005,1,16,22,0,*?*?*?*?*?*?*?*?*?*?*?*?*?*?*?*?*?*?*?*?*?*?,6.9,6.9,100,101351,0,-0,310,0.0,-0.0,0.0,0,0,0,0,200,2.1,10,5,9999,99999,9,999999999,0.1,999,999,99
3005,1,16,23,0,*?*?*?*?*?*?*?*?*?*?*?*?*?*?*?*?*?*?*?*?*?*?,6.8,6.9,100,101351,0,-0,309,0.0,-0.0,0.0,0,0,0,0,210,1.5,10,5,9999,99999,9,999999999,0.0,999,999,99
3005,1,16,24,0,*?*?*?*?*?*?*?*?*?*?*?*?*?*?*?*?*?*?*?*?*?*?,8.7,5.0,98,101351,0,-0,318,0.0,-0.0,0.0,0,0,0,0,260,0.5,10,5,9999,99999,9,999999999,0.4,999,999,99
3005,1,17,1,0,*?*?*?*?*?*?*?*?*?*?*?*?*?*?*?*?*?*?*?*?*?*?,6.8,5.8,92,101626,0,-0,310,0.0,-0.0,0.0,0,0,0,0,217,0.5,10,5,9999,99999,9,999999999,0.3,999,999,99
3005,1,17,2,0,*?*?*?*?*?*?*?*?*?*?*?*?*?*?*?*?*?*?*?*?*?*?,6.8,5.1,89,101626,0,-0,310,0.0,-0.0,0.0,0,0,0,0,213,0.5,10,5,9999,99999,9,999999999,0.1,999,999,99
3005,1,17,3,0,*?*?*?*?*?*?*?*?*?*?*?*?*?*?*?*?*?*?*?*?*?*?,7.2,5.5,87,101626,0,-0,311,0.0,-0.0,0.0,0,0,0,0,210,0.0,10,5,9999,99999,9,999999999,1.4,999,999,99
3005,1,17,4,0,*?*?*?*?*?*?*?*?*?*?*?*?*?*?*?*?*?*?*?*?*?*?,7.1,5.0,85,101626,0,-0,311,0.0,-0.0,0.0,0,0,0,0,207,0.5,10,5,9999,99999,9,999999999,1.0,999,999,99
3005,1,17,5,0,*?*?*?*?*?*?*?*?*?*?*?*?*?*?*?*?*?*?*?*?*?*?,6.7,4.5,85,101626,0,-0,309,0.0,-0.0,0.0,0,0,0,0,203,0.5,10,5,9999,99999,9,999999999,0.0,999,999,99
3005,1,17,6,0,*?*?*?*?*?*?*?*?*?*?*?*?*?*?*?*?*?*?*?*?*?*?,7.1,4.5,82,101626,0,-0,311,0.0,-0.0,0.0,0,0,0,0,200,0.5,10,5,9999,99999,9,999999999,0.0,999,999,99
3005,1,17,7,0,*?*?*?*?*?*?*?*?*?*?*?*?*?*?*?*?*?*?*?*?*?*?,6.7,5.3,89,101626,0,-0,309,0.0,-0.0,0.0,0,0,0,0,197,0.5,10,5,9999,99999,9,999999999,0.4,999,999,99
3005,1,17,8,0,*?*?*?*?*?*?*?*?*?*?*?*?*?*?*?*?*?*?*?*?*?*?,6.7,5.5,90,101626,8,1355,309,0.0,0.0,0.0,0,0,0,0,193,0.5,10,5,9999,99999,9,999999999,1.9,999,999,99
3005,1,17,9,0,*?*?*?*?*?*?*?*?*?*?*?*?*?*?*?*?*?*?*?*?*?*?,6.6,4.6,86,101626,158,1412,304,28.7,34.2,24.9,3235,2030,3020,521,190,0.5,9,5,9999,99999,9,999999999,0.0,999,999,99
3005,1,17,10,0,*?*?*?*?*?*?*?*?*?*?*?*?*?*?*?*?*?*?*?*?*?*?,6.7,5.1,89,101626,269,1412,301,87.9,116.2,65.7,9626,8901,7658,1409,187,3.1,8,4,9999,99999,9,999999999,0.0,999,999,99
3005,1,17,11,0,*?*?*?*?*?*?*?*?*?*?*?*?*?*?*?*?*?*?*?*?*?*?,6.7,4.8,87,101626,334,1412,296,138.2,208.6,88.9,14631,16998,10465,1717,183,3.1,7,4,9999,99999,9,999999999,0.0,999,999,99
3005,1,17,12,0,*?*?*?*?*?*?*?*?*?*?*?*?*?*?*?*?*?*?*?*?*?*?,6.7,4.5,84,101626,348,1411,300,123.4,126.1,92.3,13471,10733,10652,2019,180,3.1,8,4,9999,99999,9,999999999,0.0,999,999,99
3005,1,17,13,0,*?*?*?*?*?*?*?*?*?*?*?*?*?*?*?*?*?*?*?*?*?*?,6.7,2.7,75,101626,311,1411,300,106.8,122.1,79.9,11668,9944,9252,1729,178,2.1,8,4,9999,99999,9,999999999,0.0,999,999,99
3005,1,17,14,0,*?*?*?*?*?*?*?*?*?*?*?*?*?*?*?*?*?*?*?*?*?*?,7.3,4.8,83,101626,225,1412,299,80.5,180.4,51.8,8584,11885,6272,949,177,3.1,7,4,9999,99999,9,999999999,0.0,999,999,99
3005,1,17,15,0,*?*?*?*?*?*?*?*?*?*?*?*?*?*?*?*?*?*?*?*?*?*?,7.0,4.3,82,101626,96,1415,302,10.2,38.0,7.7,1193,1563,1246,126,175,2.1,8,4,9999,99999,9,999999999,0.0,999,999,99
3005,1,17,16,0,*?*?*?*?*?*?*?*?*?*?*?*?*?*?*?*?*?*?*?*?*?*?,6.9,4.3,83,101626,0,-0,310,0.0,-0.0,0.0,0,0,0,0,173,2.6,10,5,9999,99999,9,999999999,0.0,999,999,99
3005,1,17,17,0,*?*?*?*?*?*?*?*?*?*?*?*?*?*?*?*?*?*?*?*?*?*?,7.1,5.1,86,101626,0,-0,311,0.0,-0.0,0.0,0,0,0,0,172,2.1,10,5,9999,99999,9,999999999,0.0,999,999,99
3005,1,17,18,0,*?*?*?*?*?*?*?*?*?*?*?*?*?*?*?*?*?*?*?*?*?*?,7.2,6.1,91,101626,0,-0,311,0.0,-0.0,0.0,0,0,0,0,170,1.5,10,5,9999,99999,9,999999999,0.0,999,999,99
3005,1,17,19,0,*?*?*?*?*?*?*?*?*?*?*?*?*?*?*?*?*?*?*?*?*?*?,6.9,6.7,97,101626,0,-0,310,0.0,-0.0,0.0,0,0,0,0,173,2.1,10,5,9999,99999,9,999999999,0.2,999,999,99
3005,1,17,20,0,*?*?*?*?*?*?*?*?*?*?*?*?*?*?*?*?*?*?*?*?*?*?,7.1,6.6,95,101626,0,-0,311,0.0,-0.0,0.0,0,0,0,0,177,2.1,10,5,9999,99999,9,999999999,0.0,999,999,99
3005,1,17,21,0,*?*?*?*?*?*?*?*?*?*?*?*?*?*?*?*?*?*?*?*?*?*?,7.0,6.1,93,101626,0,-0,310,0.0,-0.0,0.0,0,0,0,0,180,1.0,10,5,9999,99999,9,999999999,0.0,999,999,99
3005,1,17,22,0,*?*?*?*?*?*?*?*?*?*?*?*?*?*?*?*?*?*?*?*?*?*?,6.7,6.1,95,101626,0,-0,309,0.0,-0.0,0.0,0,0,0,0,183,2.1,10,5,9999,99999,9,999999999,0.0,999,999,99
3005,1,17,23,0,*?*?*?*?*?*?*?*?*?*?*?*?*?*?*?*?*?*?*?*?*?*?,6.9,5.9,92,101626,0,-0,310,0.0,-0.0,0.0,0,0,0,0,187,1.5,10,5,9999,99999,9,999999999,0.3,999,999,99
3005,1,17,24,0,*?*?*?*?*?*?*?*?*?*?*?*?*?*?*?*?*?*?*?*?*?*?,6.7,6.2,96,101626,0,-0,309,0.0,-0.0,0.0,0,0,0,0,220,0.5,10,5,9999,99999,9,999999999,0.0,999,999,99
3005,1,18,1,0,*?*?*?*?*?*?*?*?*?*?*?*?*?*?*?*?*?*?*?*?*?*?,8.0,5.6,85,100653,0,-0,315,0.0,-0.0,0.0,0,0,0,0,182,3.6,10,5,9999,99999,9,999999999,0.0,999,999,99
3005,1,18,2,0,*?*?*?*?*?*?*?*?*?*?*?*?*?*?*?*?*?*?*?*?*?*?,9.0,5.6,79,100653,0,-0,319,0.0,-0.0,0.0,0,0,0,0,173,3.6,10,5,9999,99999,9,999999999,0.0,999,999,99
3005,1,18,3,0,*?*?*?*?*?*?*?*?*?*?*?*?*?*?*?*?*?*?*?*?*?*?,9.2,6.1,81,100653,0,-0,320,0.0,-0.0,0.0,0,0,0,0,165,1.0,10,5,9999,99999,9,999999999,0.0,999,999,99
3005,1,18,4,0,*?*?*?*?*?*?*?*?*?*?*?*?*?*?*?*?*?*?*?*?*?*?,8.0,5.8,85,100653,0,-0,315,0.0,-0.0,0.0,0,0,0,0,157,2.1,10,5,9999,99999,9,999999999,0.0,999,999,99
3005,1,18,5,0,*?*?*?*?*?*?*?*?*?*?*?*?*?*?*?*?*?*?*?*?*?*?,7.4,5.5,88,100653,0,-0,312,0.0,-0.0,0.0,0,0,0,0,148,1.0,10,5,9999,99999,9,999999999,0.0,999,999,99
3005,1,18,6,0,*?*?*?*?*?*?*?*?*?*?*?*?*?*?*?*?*?*?*?*?*?*?,8.1,6.2,88,100653,0,-0,315,0.0,-0.0,0.0,0,0,0,0,140,1.0,10,5,9999,99999,9,999999999,0.0,999,999,99
3005,1,18,7,0,*?*?*?*?*?*?*?*?*?*?*?*?*?*?*?*?*?*?*?*?*?*?,8.3,7.1,92,100653,0,-0,316,0.0,-0.0,0.0,0,0,0,0,142,1.5,10,5,9999,99999,9,999999999,0.0,999,999,99
3005,1,18,8,0,*?*?*?*?*?*?*?*?*?*?*?*?*?*?*?*?*?*?*?*?*?*?,7.9,6.9,93,100653,12,1433,302,0.0,0.0,0.0,0,0,0,0,143,1.0,7,4,9999,99999,9,999999999,0.0,999,999,99
3005,1,18,9,0,*?*?*?*?*?*?*?*?*?*?*?*?*?*?*?*?*?*?*?*?*?*?,8.3,6.6,88,100653,162,1413,304,47.1,146.6,30.3,5019,8177,4222,530,145,2.1,7,4,9999,99999,9,999999999,0.0,999,999,99
3005,1,18,10,0,*?*?*?*?*?*?*?*?*?*?*?*?*?*?*?*?*?*?*?*?*?*?,9.9,7.4,85,100653,273,1410,303,125.5,340.3,59.6,13176,25089,7928,1073,147,2.6,5,3,9999,99999,9,999999999,0.0,999,999,99
3005,1,18,11,0,*?*?*?*?*?*?*?*?*?*?*?*?*?*?*?*?*?*?*?*?*?*?,11.2,8.3,82,100653,338,1410,314,156.0,291.5,86.1,16162,23596,11035,1594,148,3.1,6,3,9999,99999,9,999999999,0.0,999,999,99
3005,1,18,12,0,*?*?*?*?*?*?*?*?*?*?*?*?*?*?*?*?*?*?*?*?*?*?,12.6,8.7,77,100653,353,1411,317,175.5,368.3,83.4,18336,30378,10809,1533,150,2.6,5,3,9999,99999,9,999999999,0.0,999,999,99
3005,1,18,13,0,*?*?*?*?*?*?*?*?*?*?*?*?*?*?*?*?*?*?*?*?*?*?,12.5,8.8,78,100653,316,1410,320,143.0,285.9,78.9,14827,22486,10180,1452,147,3.1,6,3,9999,99999,9,999999999,0.0,999,999,99
3005,1,18,14,0,*?*?*?*?*?*?*?*?*?*?*?*?*?*?*?*?*?*?*?*?*?*?,12.7,9.4,81,100653,230,1410,318,98.5,317.1,46.8,10415,21490,6349,832,143,3.6,5,3,9999,99999,9,999999999,0.0,999,999,99
3005,1,18,15,0,*?*?*?*?*?*?*?*?*?*?*?*?*?*?*?*?*?*?*?*?*?*?,12.4,9.1,80,100653,101,1410,316,17.6,129.2,8.4,1917,6531,1505,166,140,2.6,5,3,9999,99999,9,999999999,0.0,999,999,99
3005,1,18,16,0,*?*?*?*?*?*?*?*?*?*?*?*?*?*?*?*?*?*?*?*?*?*?,12.5,8.7,77,100653,0,-0,331,0.0,-0.0,0.0,0,0,0,0,137,2.6,9,5,9999,99999,9,999999999,0.0,999,999,99
3005,1,18,17,0,*?*?*?*?*?*?*?*?*?*?*?*?*?*?*?*?*?*?*?*?*?*?,12.2,9.6,84,100653,0,-0,333,0.0,-0.0,0.0,0,0,0,0,133,2.6,10,5,9999,99999,9,999999999,0.0,999,999,99
3005,1,18,18,0,*?*?*?*?*?*?*?*?*?*?*?*?*?*?*?*?*?*?*?*?*?*?,10.8,9.1,89,100653,0,-0,327,0.0,-0.0,0.0,0,0,0,0,130,2.1,10,5,9999,99999,9,999999999,0.0,999,999,99
3005,1,18,19,0,*?*?*?*?*?*?*?*?*?*?*?*?*?*?*?*?*?*?*?*?*?*?,9.5,8.4,93,100653,0,-0,321,0.0,-0.0,0.0,0,0,0,0,128,1.0,10,5,9999,99999,9,999999999,0.0,999,999,99
3005,1,18,20,0,*?*?*?*?*?*?*?*?*?*?*?*?*?*?*?*?*?*?*?*?*?*?,9.5,8.1,91,100653,0,-0,321,0.0,-0.0,0.0,0,0,0,0,127,1.0,10,5,9999,99999,9,999999999,0.0,999,999,99
3005,1,18,21,0,*?*?*?*?*?*?*?*?*?*?*?*?*?*?*?*?*?*?*?*?*?*?,9.8,7.4,86,100653,0,-0,323,0.0,-0.0,0.0,0,0,0,0,125,1.0,10,5,9999,99999,9,999999999,0.0,999,999,99
3005,1,18,22,0,*?*?*?*?*?*?*?*?*?*?*?*?*?*?*?*?*?*?*?*?*?*?,9.9,7.1,83,100653,0,-0,323,0.0,-0.0,0.0,0,0,0,0,123,0.5,10,5,9999,99999,9,999999999,0.0,999,999,99
3005,1,18,23,0,*?*?*?*?*?*?*?*?*?*?*?*?*?*?*?*?*?*?*?*?*?*?,9.1,6.6,84,100653,0,-0,320,0.0,-0.0,0.0,0,0,0,0,122,2.6,10,5,9999,99999,9,999999999,0.0,999,999,99
3005,1,18,24,0,*?*?*?*?*?*?*?*?*?*?*?*?*?*?*?*?*?*?*?*?*?*?,7.0,5.8,91,100653,0,-0,310,0.0,-0.0,0.0,0,0,0,0,190,1.5,10,5,9999,99999,9,999999999,0.0,999,999,99
3005,1,19,1,0,*?*?*?*?*?*?*?*?*?*?*?*?*?*?*?*?*?*?*?*?*?*?,7.2,7.1,100,100448,0,-0,311,0.0,-0.0,0.0,0,0,0,0,118,0.5,10,5,9999,99999,9,999999999,0.0,999,999,99
3005,1,19,2,0,*?*?*?*?*?*?*?*?*?*?*?*?*?*?*?*?*?*?*?*?*?*?,6.3,6.2,100,100448,0,-0,307,0.0,-0.0,0.0,0,0,0,0,117,0.5,10,5,9999,99999,9,999999999,0.0,999,999,99
3005,1,19,3,0,*?*?*?*?*?*?*?*?*?*?*?*?*?*?*?*?*?*?*?*?*?*?,6.8,6.7,100,100448,0,-0,309,0.0,-0.0,0.0,0,0,0,0,115,0.5,10,5,9999,99999,9,999999999,0.0,999,999,99
3005,1,19,4,0,*?*?*?*?*?*?*?*?*?*?*?*?*?*?*?*?*?*?*?*?*?*?,6.7,6.7,100,100448,0,-0,309,0.0,-0.0,0.0,0,0,0,0,113,1.5,10,5,9999,99999,9,999999999,0.0,999,999,99
3005,1,19,5,0,*?*?*?*?*?*?*?*?*?*?*?*?*?*?*?*?*?*?*?*?*?*?,6.3,6.2,100,100448,0,-0,307,0.0,-0.0,0.0,0,0,0,0,112,1.0,10,5,9999,99999,9,999999999,0.4,999,999,99
3005,1,19,6,0,*?*?*?*?*?*?*?*?*?*?*?*?*?*?*?*?*?*?*?*?*?*?,6.1,6.1,100,100448,0,-0,306,0.0,-0.0,0.0,0,0,0,0,110,2.6,10,5,9999,99999,9,999999999,0.3,999,999,99
3005,1,19,7,0,*?*?*?*?*?*?*?*?*?*?*?*?*?*?*?*?*?*?*?*?*?*?,5.9,5.9,100,100448,0,-0,306,0.0,-0.0,0.0,0,0,0,0,108,2.1,10,5,9999,99999,9,999999999,0.2,999,999,99
3005,1,19,8,0,*?*?*?*?*?*?*?*?*?*?*?*?*?*?*?*?*?*?*?*?*?*?,5.7,5.6,100,100448,15,1369,305,0.0,0.0,0.0,0,0,0,0,107,1.0,10,5,9999,99999,9,999999999,0.0,999,999,99
3005,1,19,9,0,*?*?*?*?*?*?*?*?*?*?*?*?*?*?*?*?*?*?*?*?*?*?,6.8,6.2,100,100448,166,1413,297,49.2,149.5,31.6,5236,8458,4395,555,105,2.1,7,4,9999,99999,9,999999999,0.0,999,999,99
3005,1,19,10,0,*?*?*?*?*?*?*?*?*?*?*?*?*?*?*?*?*?*?*?*?*?*?,7.9,6.6,95,100448,278,1413,298,120.3,274.0,66.4,12516,20321,8685,1208,103,2.6,6,3,9999,99999,9,999999999,0.0,999,999,99
3005,1,19,11,0,*?*?*?*?*?*?*?*?*?*?*?*?*?*?*?*?*?*?*?*?*?*?,9.0,6.9,90,100448,343,1411,287,181.0,500.1,59.4,18691,41237,8826,1095,102,3.6,2,1,9999,99999,9,999999999,0.0,999,999,99
3005,1,19,12,0,*?*?*?*?*?*?*?*?*?*?*?*?*?*?*?*?*?*?*?*?*?*?,9.0,7.3,92,100448,358,1411,292,189.3,475.2,68.7,19411,39522,9983,1247,100,5.7,3,2,9999,99999,9,999999999,0.0,999,999,99
3005,1,19,13,0,*?*?*?*?*?*?*?*?*?*?*?*?*?*?*?*?*?*?*?*?*?*?,9.0,7.9,96,100448,321,1409,289,166.4,491.0,54.6,17197,39585,8177,1006,98,5.2,2,1,9999,99999,9,999999999,0.0,999,999,99
3005,1,19,14,0,*?*?*?*?*?*?*?*?*?*?*?*?*?*?*?*?*?*?*?*?*?*?,9.5,7.9,93,100448,236,1414,291,108.9,438.5,35.7,11326,31454,5567,665,97,4.1,2,1,9999,99999,9,999999999,0.0,999,999,99
3005,1,19,15,0,*?*?*?*?*?*?*?*?*?*?*?*?*?*?*?*?*?*?*?*?*?*?,9.3,8.4,98,100448,106,1405,298,21.8,170.1,9.0,2369,9955,1568,218,95,5.7,4,2,9999,99999,9,999999999,0.0,999,999,99
3005,1,19,16,0,*?*?*?*?*?*?*?*?*?*?*?*?*?*?*?*?*?*?*?*?*?*?,9.4,8.3,97,100448,0,-0,317,0.0,-0.0,0.0,0,0,0,0,93,4.6,9,5,9999,99999,9,999999999,0.0,999,999,99
3005,1,19,17,0,*?*?*?*?*?*?*?*?*?*?*?*?*?*?*?*?*?*?*?*?*?*?,8.1,7.6,100,100448,0,-0,315,0.0,-0.0,0.0,0,0,0,0,92,6.7,10,5,9999,99999,9,999999999,0.0,999,999,99
3005,1,19,18,0,*?*?*?*?*?*?*?*?*?*?*?*?*?*?*?*?*?*?*?*?*?*?,7.9,6.6,95,100448,0,-0,314,0.0,-0.0,0.0,0,0,0,0,90,5.7,10,5,9999,99999,9,999999999,0.0,999,999,99
3005,1,19,19,0,*?*?*?*?*?*?*?*?*?*?*?*?*?*?*?*?*?*?*?*?*?*?,8.0,5.8,89,100448,0,-0,315,0.0,-0.0,0.0,0,0,0,0,88,6.2,10,5,9999,99999,9,999999999,0.1,999,999,99
3005,1,19,20,0,*?*?*?*?*?*?*?*?*?*?*?*?*?*?*?*?*?*?*?*?*?*?,6.9,5.3,94,100448,0,-0,310,0.0,-0.0,0.0,0,0,0,0,87,4.1,10,5,9999,99999,9,999999999,0.0,999,999,99
3005,1,19,21,0,*?*?*?*?*?*?*?*?*?*?*?*?*?*?*?*?*?*?*?*?*?*?,6.9,5.9,97,100448,0,-0,310,0.0,-0.0,0.0,0,0,0,0,85,1.5,10,5,9999,99999,9,999999999,0.0,999,999,99
3005,1,19,22,0,*?*?*?*?*?*?*?*?*?*?*?*?*?*?*?*?*?*?*?*?*?*?,7.2,6.7,100,100448,0,-0,311,0.0,-0.0,0.0,0,0,0,0,83,2.1,10,5,9999,99999,9,999999999,0.0,999,999,99
3005,1,19,23,0,*?*?*?*?*?*?*?*?*?*?*?*?*?*?*?*?*?*?*?*?*?*?,7.5,6.2,96,100448,0,-0,313,0.0,-0.0,0.0,0,0,0,0,82,2.6,10,5,9999,99999,9,999999999,0.0,999,999,99
3005,1,19,24,0,*?*?*?*?*?*?*?*?*?*?*?*?*?*?*?*?*?*?*?*?*?*?,8.2,7.0,96,100448,0,-0,316,0.0,-0.0,0.0,0,0,0,0,120,0.5,10,5,9999,99999,9,999999999,0.0,999,999,99
3005,1,20,1,0,*?*?*?*?*?*?*?*?*?*?*?*?*?*?*?*?*?*?*?*?*?*?,8.0,6.4,89,100308,0,-0,315,0.0,-0.0,0.0,0,0,0,0,78,2.1,10,5,9999,99999,9,999999999,0.0,999,999,99
3005,1,20,2,0,*?*?*?*?*?*?*?*?*?*?*?*?*?*?*?*?*?*?*?*?*?*?,8.2,6.4,88,100308,0,-0,316,0.0,-0.0,0.0,0,0,0,0,77,5.2,10,5,9999,99999,9,999999999,0.0,999,999,99
3005,1,20,3,0,*?*?*?*?*?*?*?*?*?*?*?*?*?*?*?*?*?*?*?*?*?*?,7.3,4.8,84,100308,0,-0,312,0.0,-0.0,0.0,0,0,0,0,75,5.7,10,5,9999,99999,9,999999999,0.0,999,999,99
3005,1,20,4,0,*?*?*?*?*?*?*?*?*?*?*?*?*?*?*?*?*?*?*?*?*?*?,7.8,4.6,80,100308,0,-0,314,0.0,-0.0,0.0,0,0,0,0,73,6.2,10,5,9999,99999,9,999999999,0.0,999,999,99
3005,1,20,5,0,*?*?*?*?*?*?*?*?*?*?*?*?*?*?*?*?*?*?*?*?*?*?,7.4,4.1,79,100308,0,-0,312,0.0,-0.0,0.0,0,0,0,0,72,7.2,10,5,9999,99999,9,999999999,0.0,999,999,99
3005,1,20,6,0,*?*?*?*?*?*?*?*?*?*?*?*?*?*?*?*?*?*?*?*?*?*?,6.5,3.6,82,100308,0,-0,309,0.0,-0.0,0.0,0,0,0,0,70,6.7,10,5,9999,99999,9,999999999,0.0,999,999,99
3005,1,20,7,0,*?*?*?*?*?*?*?*?*?*?*?*?*?*?*?*?*?*?*?*?*?*?,5.6,3.4,85,100308,0,-0,305,0.0,-0.0,0.0,0,0,0,0,73,6.2,10,5,9999,99999,9,999999999,0.0,999,999,99
3005,1,20,8,0,*?*?*?*?*?*?*?*?*?*?*?*?*?*?*?*?*?*?*?*?*?*?,6.8,4.1,83,100308,19,1390,305,0.0,0.0,0.0,0,0,0,0,77,3.6,9,5,9999,99999,9,999999999,0.0,999,999,99
3005,1,20,9,0,*?*?*?*?*?*?*?*?*?*?*?*?*?*?*?*?*?*?*?*?*?*?,8.0,4.3,77,100308,170,1411,311,32.8,36.3,28.5,3682,2237,3432,596,80,5.2,9,5,9999,99999,9,999999999,0.0,999,999,99
3005,1,20,10,0,*?*?*?*?*?*?*?*?*?*?*?*?*?*?*?*?*?*?*?*?*?*?,9.2,5.3,76,100308,282,1410,312,93.8,118.2,70.2,10267,9247,8159,1509,83,2.1,8,4,9999,99999,9,999999999,0.0,999,999,99
3005,1,20,11,0,*?*?*?*?*?*?*?*?*?*?*?*?*?*?*?*?*?*?*?*?*?*?,12.3,7.4,72,100308,348,1411,326,123.4,126.1,92.3,13467,10731,10649,2018,87,2.1,8,4,9999,99999,9,999999999,0.0,999,999,99
3005,1,20,12,0,*?*?*?*?*?*?*?*?*?*?*?*?*?*?*?*?*?*?*?*?*?*?,13.2,8.3,72,100308,363,1410,330,130.2,127.5,97.4,14207,11023,11222,2138,90,4.1,8,4,9999,99999,9,999999999,0.0,999,999,99
3005,1,20,13,0,*?*?*?*?*?*?*?*?*?*?*?*?*?*?*?*?*?*?*?*?*?*?,13.5,8.4,71,100308,327,1412,332,113.9,123.9,85.2,12436,10294,9849,1852,88,3.6,8,4,9999,99999,9,999999999,0.0,999,999,99
3005,1,20,14,0,*?*?*?*?*?*?*?*?*?*?*?*?*?*?*?*?*?*?*?*?*?*?,13.6,7.4,66,100308,241,1410,332,75.4,111.2,56.4,8030,7637,6805,1040,87,4.1,8,4,9999,99999,9,999999999,0.0,999,999,99
3005,1,20,15,0,*?*?*?*?*?*?*?*?*?*?*?*?*?*?*?*?*?*?*?*?*?*?,13.5,7.0,64,100308,112,1411,336,13.2,22.2,11.5,1531,1103,1440,237,85,5.2,9,5,9999,99999,9,999999999,0.0,999,999,99
3005,1,20,16,0,*?*?*?*?*?*?*?*?*?*?*?*?*?*?*?*?*?*?*?*?*?*?,13.2,7.3,67,100308,0,-0,339,0.0,-0.0,0.0,0,0,0,0,83,3.6,10,5,9999,99999,9,999999999,0.0,999,999,99
3005,1,20,17,0,*?*?*?*?*?*?*?*?*?*?*?*?*?*?*?*?*?*?*?*?*?*?,10.9,7.1,77,100308,0,-0,328,0.0,-0.0,0.0,0,0,0,0,82,3.1,10,5,9999,99999,9,999999999,0.0,999,999,99
3005,1,20,18,0,*?*?*?*?*?*?*?*?*?*?*?*?*?*?*?*?*?*?*?*?*?*?,10.1,7.4,84,100308,0,-0,324,0.0,-0.0,0.0,0,0,0,0,80,3.6,10,5,9999,99999,9,999999999,0.0,999,999,99
3005,1,20,19,0,*?*?*?*?*?*?*?*?*?*?*?*?*?*?*?*?*?*?*?*?*?*?,10.0,8.0,87,100308,0,-0,323,0.0,-0.0,0.0,0,0,0,0,82,4.1,10,5,9999,99999,9,999999999,0.0,999,999,99
3005,1,20,20,0,*?*?*?*?*?*?*?*?*?*?*?*?*?*?*?*?*?*?*?*?*?*?,9.2,7.3,88,100308,0,-0,320,0.0,-0.0,0.0,0,0,0,0,83,4.1,10,5,9999,99999,9,999999999,0.0,999,999,99
3005,1,20,21,0,*?*?*?*?*?*?*?*?*?*?*?*?*?*?*?*?*?*?*?*?*?*?,9.5,8.1,91,100308,0,-0,321,0.0,-0.0,0.0,0,0,0,0,85,3.1,10,5,9999,99999,9,999999999,0.0,999,999,99
3005,1,20,22,0,*?*?*?*?*?*?*?*?*?*?*?*?*?*?*?*?*?*?*?*?*?*?,9.6,8.5,93,100308,0,-0,322,0.0,-0.0,0.0,0,0,0,0,87,2.1,10,5,9999,99999,9,999999999,0.0,999,999,99
3005,1,20,23,0,*?*?*?*?*?*?*?*?*?*?*?*?*?*?*?*?*?*?*?*?*?*?,8.6,8.5,100,100308,0,-0,317,0.0,-0.0,0.0,0,0,0,0,88,2.1,10,5,9999,99999,9,999999999,0.0,999,999,99
3005,1,20,24,0,*?*?*?*?*?*?*?*?*?*?*?*?*?*?*?*?*?*?*?*?*?*?,7.8,6.4,90,100308,0,-0,314,0.0,-0.0,0.0,0,0,0,0,80,1.5,10,5,9999,99999,9,999999999,0.0,999,999,99
3005,1,21,1,0,*?*?*?*?*?*?*?*?*?*?*?*?*?*?*?*?*?*?*?*?*?*?,7.0,7.0,100,99883.8,0,-0,310,0.0,-0.0,0.0,0,0,0,0,88,2.6,10,5,9999,99999,9,999999999,0.0,999,999,99
3005,1,21,2,0,*?*?*?*?*?*?*?*?*?*?*?*?*?*?*?*?*?*?*?*?*?*?,6.8,6.7,100,99883.8,0,-0,309,0.0,-0.0,0.0,0,0,0,0,87,1.0,10,5,9999,99999,9,999999999,0.0,999,999,99
3005,1,21,3,0,*?*?*?*?*?*?*?*?*?*?*?*?*?*?*?*?*?*?*?*?*?*?,5.3,5.3,100,99883.8,0,-0,303,0.0,-0.0,0.0,0,0,0,0,85,0.5,10,5,9999,99999,9,999999999,0.0,999,999,99
3005,1,21,4,0,*?*?*?*?*?*?*?*?*?*?*?*?*?*?*?*?*?*?*?*?*?*?,5.3,5.3,100,99883.8,0,-0,303,0.0,-0.0,0.0,0,0,0,0,83,4.1,10,5,9999,99999,9,999999999,0.0,999,999,99
3005,1,21,5,0,*?*?*?*?*?*?*?*?*?*?*?*?*?*?*?*?*?*?*?*?*?*?,5.4,5.3,100,99883.8,0,-0,303,0.0,-0.0,0.0,0,0,0,0,82,3.6,10,5,9999,99999,9,999999999,0.0,999,999,99
3005,1,21,6,0,*?*?*?*?*?*?*?*?*?*?*?*?*?*?*?*?*?*?*?*?*?*?,4.8,4.8,100,99883.8,0,-0,301,0.0,-0.0,0.0,0,0,0,0,80,2.6,10,5,9999,99999,9,999999999,0.0,999,999,99
3005,1,21,7,0,*?*?*?*?*?*?*?*?*?*?*?*?*?*?*?*?*?*?*?*?*?*?,4.2,4.1,100,99883.8,0,-0,298,0.0,-0.0,0.0,0,0,0,0,82,2.1,10,5,9999,99999,9,999999999,0.0,999,999,99
3005,1,21,8,0,*?*?*?*?*?*?*?*?*?*?*?*?*?*?*?*?*?*?*?*?*?*?,4.8,4.8,100,99883.8,23,1395,297,0.0,0.0,0.0,0,0,0,0,83,6.2,9,5,9999,99999,9,999999999,0.0,999,999,99
3005,1,21,9,0,*?*?*?*?*?*?*?*?*?*?*?*?*?*?*?*?*?*?*?*?*?*?,5.5,5.3,100,99883.8,174,1408,300,34.3,36.9,29.8,3843,2308,3580,624,85,5.7,9,5,9999,99999,9,999999999,0.0,999,999,99
3005,1,21,10,0,*?*?*?*?*?*?*?*?*?*?*?*?*?*?*?*?*?*?*?*?*?*?,7.5,5.6,100,99883.8,287,1412,308,72.4,47.4,62.8,7989,3744,7368,1351,87,8.8,9,5,9999,99999,9,999999999,0.0,999,999,99
3005,1,21,11,0,*?*?*?*?*?*?*?*?*?*?*?*?*?*?*?*?*?*?*?*?*?*?,9.0,5.6,100,99883.8,353,1411,311,125.6,126.5,94.0,13713,10830,10839,2058,88,8.8,8,4,9999,99999,9,999999999,0.0,999,999,99
3005,1,21,12,0,*?*?*?*?*?*?*?*?*?*?*?*?*?*?*?*?*?*?*?*?*?*?,10.3,5.0,100,99883.8,368,1409,316,132.6,127.9,99.2,14466,11121,11421,2181,90,9.3,8,4,9999,99999,9,999999999,0.0,999,999,99
3005,1,21,13,0,*?*?*?*?*?*?*?*?*?*?*?*?*?*?*?*?*?*?*?*?*?*?,10.3,2.9,98,99883.8,332,1410,321,87.8,49.6,76.1,9634,4207,8620,2005,92,7.7,9,5,9999,99999,9,999999999,0.0,999,999,99
3005,1,21,14,0,*?*?*?*?*?*?*?*?*?*?*?*?*?*?*?*?*?*?*?*?*?*?,10.4,3.8,100,99883.8,247,1413,321,58.8,44.7,51.0,6510,3308,6024,1087,93,7.7,9,5,9999,99999,9,999999999,0.0,999,999,99
3005,1,21,15,0,*?*?*?*?*?*?*?*?*?*?*?*?*?*?*?*?*?*?*?*?*?*?,10.2,5.9,100,99883.8,118,1415,316,20.1,60.6,15.0,2236,2572,1972,245,95,8.8,8,4,9999,99999,9,999999999,0.0,999,999,99
3005,1,21,16,0,*?*?*?*?*?*?*?*?*?*?*?*?*?*?*?*?*?*?*?*?*?*?,10.0,7.1,100,99883.8,0,-0,324,0.0,-0.0,0.0,0,0,0,0,97,8.8,10,5,9999,99999,9,999999999,0.0,999,999,99
3005,1,21,17,0,*?*?*?*?*?*?*?*?*?*?*?*?*?*?*?*?*?*?*?*?*?*?,8.4,8.1,100,99883.8,0,-0,316,0.0,-0.0,0.0,0,0,0,0,98,8.8,10,5,9999,99999,9,999999999,0.0,999,999,99
3005,1,21,18,0,*?*?*?*?*?*?*?*?*?*?*?*?*?*?*?*?*?*?*?*?*?*?,7.6,7.6,100,99883.8,0,-0,313,0.0,-0.0,0.0,0,0,0,0,100,6.7,10,5,9999,99999,9,999999999,0.0,999,999,99
3005,1,21,19,0,*?*?*?*?*?*?*?*?*?*?*?*?*?*?*?*?*?*?*?*?*?*?,8.3,8.3,100,99883.8,0,-0,316,0.0,-0.0,0.0,0,0,0,0,100,5.7,10,5,9999,99999,9,999999999,0.0,999,999,99
3005,1,21,20,0,*?*?*?*?*?*?*?*?*?*?*?*?*?*?*?*?*?*?*?*?*?*?,7.6,7.6,100,99883.8,0,-0,313,0.0,-0.0,0.0,0,0,0,0,100,3.1,10,5,9999,99999,9,999999999,0.0,999,999,99
3005,1,21,21,0,*?*?*?*?*?*?*?*?*?*?*?*?*?*?*?*?*?*?*?*?*?*?,6.9,6.9,100,99883.8,0,-0,310,0.0,-0.0,0.0,0,0,0,0,100,2.6,10,5,9999,99999,9,999999999,0.0,999,999,99
3005,1,21,22,0,*?*?*?*?*?*?*?*?*?*?*?*?*?*?*?*?*?*?*?*?*?*?,6.0,5.9,100,99883.8,0,-0,306,0.0,-0.0,0.0,0,0,0,0,100,1.5,10,5,9999,99999,9,999999999,0.0,999,999,99
3005,1,21,23,0,*?*?*?*?*?*?*?*?*?*?*?*?*?*?*?*?*?*?*?*?*?*?,6.0,6.1,100,99883.8,0,-0,306,0.0,-0.0,0.0,0,0,0,0,100,3.1,10,5,9999,99999,9,999999999,0.0,999,999,99
3005,1,21,24,0,*?*?*?*?*?*?*?*?*?*?*?*?*?*?*?*?*?*?*?*?*?*?,7.6,7.6,100,99883.8,0,-0,313,0.0,-0.0,0.0,0,0,0,0,90,1.0,10,5,9999,99999,9,999999999,0.0,999,999,99
3005,1,22,1,0,*?*?*?*?*?*?*?*?*?*?*?*?*?*?*?*?*?*?*?*?*?*?,6.5,6.4,100,100513,0,-0,308,0.0,-0.0,0.0,0,0,0,0,115,3.1,10,5,9999,99999,9,999999999,0.0,999,999,99
3005,1,22,2,0,*?*?*?*?*?*?*?*?*?*?*?*?*?*?*?*?*?*?*?*?*?*?,6.9,6.6,98,100513,0,-0,310,0.0,-0.0,0.0,0,0,0,0,130,3.6,10,5,9999,99999,9,999999999,0.0,999,999,99
3005,1,22,3,0,*?*?*?*?*?*?*?*?*?*?*?*?*?*?*?*?*?*?*?*?*?*?,7.1,7.1,100,100513,0,-0,311,0.0,-0.0,0.0,0,0,0,0,145,4.1,10,5,9999,99999,9,999999999,0.0,999,999,99
3005,1,22,4,0,*?*?*?*?*?*?*?*?*?*?*?*?*?*?*?*?*?*?*?*?*?*?,6.4,6.4,100,100513,0,-0,308,0.0,-0.0,0.0,0,0,0,0,160,3.6,10,5,9999,99999,9,999999999,0.0,999,999,99
3005,1,22,5,0,*?*?*?*?*?*?*?*?*?*?*?*?*?*?*?*?*?*?*?*?*?*?,6.3,6.4,100,100513,0,-0,307,0.0,-0.0,0.0,0,0,0,0,175,4.6,10,5,9999,99999,9,999999999,0.0,999,999,99
3005,1,22,6,0,*?*?*?*?*?*?*?*?*?*?*?*?*?*?*?*?*?*?*?*?*?*?,6.0,5.9,100,100513,0,-0,306,0.0,-0.0,0.0,0,0,0,0,190,5.7,10,5,9999,99999,9,999999999,0.0,999,999,99
3005,1,22,7,0,*?*?*?*?*?*?*?*?*?*?*?*?*?*?*?*?*?*?*?*?*?*?,5.9,5.9,100,100513,0,-0,306,0.0,-0.0,0.0,0,0,0,0,180,4.6,10,5,9999,99999,9,999999999,0.0,999,999,99
3005,1,22,8,0,*?*?*?*?*?*?*?*?*?*?*?*?*?*?*?*?*?*?*?*?*?*?,5.7,4.8,94,100513,27,1390,305,0.0,0.0,0.0,0,0,0,0,170,5.2,10,5,9999,99999,9,999999999,0.0,999,999,99
3005,1,22,9,0,*?*?*?*?*?*?*?*?*?*?*?*?*?*?*?*?*?*?*?*?*?*?,6.2,4.8,91,100513,179,1412,303,35.9,37.6,31.1,4010,2381,3734,652,160,5.7,9,5,9999,99999,9,999999999,0.0,999,999,99
3005,1,22,10,0,*?*?*?*?*?*?*?*?*?*?*?*?*?*?*?*?*?*?*?*?*?*?,6.6,5.6,94,100513,292,1412,305,74.1,47.6,64.2,8170,3792,7531,1383,150,5.2,9,5,9999,99999,9,999999999,0.0,999,999,99
3005,1,22,11,0,*?*?*?*?*?*?*?*?*?*?*?*?*?*?*?*?*?*?*?*?*?*?,8.2,6.2,88,100513,358,1410,312,96.6,50.6,83.7,10600,4384,9477,2224,140,6.7,9,5,9999,99999,9,999999999,0.0,999,999,99
3005,1,22,12,0,*?*?*?*?*?*?*?*?*?*?*?*?*?*?*?*?*?*?*?*?*?*?,8.8,7.0,89,100513,374,1411,314,101.9,51.1,88.4,11186,4483,9997,2360,130,4.1,9,5,9999,99999,9,999999999,0.0,999,999,99
3005,1,22,13,0,*?*?*?*?*?*?*?*?*?*?*?*?*?*?*?*?*?*?*?*?*?*?,8.7,7.1,90,100513,338,1411,314,89.7,49.8,77.8,9844,4247,8807,2052,125,7.7,9,5,9999,99999,9,999999999,0.0,999,999,99
3005,1,22,14,0,*?*?*?*?*?*?*?*?*?*?*?*?*?*?*?*?*?*?*?*?*?*?,8.6,6.2,86,100513,252,1408,317,35.0,0.0,35.0,4094,0,4101,1365,120,7.7,10,5,9999,99999,9,999999999,0.0,999,999,99
3005,1,22,15,0,*?*?*?*?*?*?*?*?*?*?*?*?*?*?*?*?*?*?*?*?*?*?,8.9,6.4,84,100513,123,1407,319,9.8,0.0,9.8,1197,-0,1197,389,115,6.2,10,5,9999,99999,9,999999999,0.0,999,999,99
3005,1,22,16,0,*?*?*?*?*?*?*?*?*?*?*?*?*?*?*?*?*?*?*?*?*?*?,8.8,7.0,89,100513,0,-0,318,0.0,-0.0,0.0,0,0,0,0,110,7.7,10,5,9999,99999,9,999999999,0.0,999,999,99
3005,1,22,17,0,*?*?*?*?*?*?*?*?*?*?*?*?*?*?*?*?*?*?*?*?*?*?,8.4,7.1,92,100513,0,-0,316,0.0,-0.0,0.0,0,0,0,0,105,7.2,10,5,9999,99999,9,999999999,0.0,999,999,99
3005,1,22,18,0,*?*?*?*?*?*?*?*?*?*?*?*?*?*?*?*?*?*?*?*?*?*?,7.3,6.4,95,100513,0,-0,312,0.0,-0.0,0.0,0,0,0,0,100,7.2,10,5,9999,99999,9,999999999,0.1,999,999,99
3005,1,22,19,0,*?*?*?*?*?*?*?*?*?*?*?*?*?*?*?*?*?*?*?*?*?*?,7.9,7.1,96,100513,0,-0,314,0.0,-0.0,0.0,0,0,0,0,103,8.8,10,5,9999,99999,9,999999999,0.2,999,999,99
3005,1,22,20,0,*?*?*?*?*?*?*?*?*?*?*?*?*?*?*?*?*?*?*?*?*?*?,7.7,6.2,91,100513,0,-0,313,0.0,-0.0,0.0,0,0,0,0,107,8.8,10,5,9999,99999,9,999999999,0.0,999,999,99
3005,1,22,21,0,*?*?*?*?*?*?*?*?*?*?*?*?*?*?*?*?*?*?*?*?*?*?,7.0,5.5,91,100513,0,-0,310,0.0,-0.0,0.0,0,0,0,0,110,7.2,10,5,9999,99999,9,999999999,0.3,999,999,99
3005,1,22,22,0,*?*?*?*?*?*?*?*?*?*?*?*?*?*?*?*?*?*?*?*?*?*?,7.3,5.8,91,100513,0,-0,312,0.0,-0.0,0.0,0,0,0,0,113,9.8,10,5,9999,99999,9,999999999,0.4,999,999,99
3005,1,22,23,0,*?*?*?*?*?*?*?*?*?*?*?*?*?*?*?*?*?*?*?*?*?*?,7.6,6.7,94,100513,0,-0,313,0.0,-0.0,0.0,0,0,0,0,117,6.7,10,5,9999,99999,9,999999999,0.0,999,999,99
3005,1,22,24,0,*?*?*?*?*?*?*?*?*?*?*?*?*?*?*?*?*?*?*?*?*?*?,6.1,6.1,100,100513,0,-0,306,0.0,-0.0,0.0,0,0,0,0,100,3.1,10,5,9999,99999,9,999999999,0.0,999,999,99
3005,1,23,1,0,*?*?*?*?*?*?*?*?*?*?*?*?*?*?*?*?*?*?*?*?*?*?,8.3,7.1,92,101165,0,-0,316,0.0,-0.0,0.0,0,0,0,0,118,2.6,10,5,9999,99999,9,999999999,0.0,999,999,99
3005,1,23,2,0,*?*?*?*?*?*?*?*?*?*?*?*?*?*?*?*?*?*?*?*?*?*?,8.6,7.6,93,101165,0,-0,317,0.0,-0.0,0.0,0,0,0,0,117,1.0,10,5,9999,99999,9,999999999,0.2,999,999,99
3005,1,23,3,0,*?*?*?*?*?*?*?*?*?*?*?*?*?*?*?*?*?*?*?*?*?*?,8.6,7.3,92,101165,0,-0,317,0.0,-0.0,0.0,0,0,0,0,115,3.1,10,5,9999,99999,9,999999999,0.5,999,999,99
3005,1,23,4,0,*?*?*?*?*?*?*?*?*?*?*?*?*?*?*?*?*?*?*?*?*?*?,7.9,6.7,92,101165,0,-0,314,0.0,-0.0,0.0,0,0,0,0,113,2.6,10,5,9999,99999,9,999999999,0.0,999,999,99
3005,1,23,5,0,*?*?*?*?*?*?*?*?*?*?*?*?*?*?*?*?*?*?*?*?*?*?,7.1,7.0,100,101165,0,-0,311,0.0,-0.0,0.0,0,0,0,0,112,3.6,10,5,9999,99999,9,999999999,0.0,999,999,99
3005,1,23,6,0,*?*?*?*?*?*?*?*?*?*?*?*?*?*?*?*?*?*?*?*?*?*?,7.5,7.4,100,101165,0,-0,312,0.0,-0.0,0.0,0,0,0,0,110,3.1,10,5,9999,99999,9,999999999,0.0,999,999,99
3005,1,23,7,0,*?*?*?*?*?*?*?*?*?*?*?*?*?*?*?*?*?*?*?*?*?*?,7.8,7.4,98,101165,0,-0,314,0.0,-0.0,0.0,0,0,0,0,113,4.1,10,5,9999,99999,9,999999999,0.0,999,999,99
3005,1,23,8,0,*?*?*?*?*?*?*?*?*?*?*?*?*?*?*?*?*?*?*?*?*?*?,8.1,7.0,93,101165,32,1423,315,0.0,0.0,0.0,0,0,0,0,117,3.1,10,5,9999,99999,9,999999999,0.0,999,999,99
3005,1,23,9,0,*?*?*?*?*?*?*?*?*?*?*?*?*?*?*?*?*?*?*?*?*?*?,7.5,6.9,95,101165,183,1407,308,37.4,38.3,32.5,4182,2454,3892,682,120,6.7,9,5,9999,99999,9,999999999,0.0,999,999,99
3005,1,23,10,0,*?*?*?*?*?*?*?*?*?*?*?*?*?*?*?*?*?*?*?*?*?*?,9.1,7.1,88,101165,297,1412,316,75.8,47.9,65.7,8314,3930,7448,1712,123,10.8,9,5,9999,99999,9,999999999,0.0,999,999,99
3005,1,23,11,0,*?*?*?*?*?*?*?*?*?*?*?*?*?*?*?*?*?*?*?*?*?*?,10.5,7.0,79,101165,363,1408,322,98.4,50.8,85.3,10798,4418,9653,2269,127,9.8,9,5,9999,99999,9,999999999,0.0,999,999,99
3005,1,23,12,0,*?*?*?*?*?*?*?*?*?*?*?*?*?*?*?*?*?*?*?*?*?*?,11.4,7.0,74,101165,379,1408,326,103.8,51.3,90.0,11394,4517,10181,2408,130,10.3,9,5,9999,99999,9,999999999,0.0,999,999,99
3005,1,23,13,0,*?*?*?*?*?*?*?*?*?*?*?*?*?*?*?*?*?*?*?*?*?*?,11.2,5.9,70,101165,344,1412,325,91.7,50.0,79.5,10061,4282,9000,2101,130,10.8,9,5,9999,99999,9,999999999,0.3,999,999,99
3005,1,23,14,0,*?*?*?*?*?*?*?*?*?*?*?*?*?*?*?*?*?*?*?*?*?*?,11.5,6.1,69,101165,258,1409,326,62.7,45.6,54.4,6941,3421,6426,1163,130,10.3,9,5,9999,99999,9,999999999,0.9,999,999,99
3005,1,23,15,0,*?*?*?*?*?*?*?*?*?*?*?*?*?*?*?*?*?*?*?*?*?*?,11.4,7.7,79,101165,129,1408,326,19.1,27.7,16.5,2175,1474,2041,343,130,5.2,9,5,9999,99999,9,999999999,0.6,999,999,99
3005,1,23,16,0,*?*?*?*?*?*?*?*?*?*?*?*?*?*?*?*?*?*?*?*?*?*?,11.3,7.6,78,101165,0,-0,330,0.0,-0.0,0.0,0,0,0,0,130,5.2,10,5,9999,99999,9,999999999,0.1,999,999,99
3005,1,23,17,0,*?*?*?*?*?*?*?*?*?*?*?*?*?*?*?*?*?*?*?*?*?*?,10.6,7.1,79,101165,0,-0,326,0.0,-0.0,0.0,0,0,0,0,130,7.2,10,5,9999,99999,9,999999999,0.0,999,999,99
3005,1,23,18,0,*?*?*?*?*?*?*?*?*?*?*?*?*?*?*?*?*?*?*?*?*?*?,10.5,7.1,80,101165,0,-0,326,0.0,-0.0,0.0,0,0,0,0,130,11.8,10,5,9999,99999,9,999999999,0.4,999,999,99
3005,1,23,19,0,*?*?*?*?*?*?*?*?*?*?*?*?*?*?*?*?*?*?*?*?*?*?,9.3,8.8,97,101165,0,-0,320,0.0,-0.0,0.0,0,0,0,0,135,12.4,10,5,9999,99999,9,999999999,0.1,999,999,99
3005,1,23,20,0,*?*?*?*?*?*?*?*?*?*?*?*?*?*?*?*?*?*?*?*?*?*?,9.8,8.9,94,101165,0,-0,322,0.0,-0.0,0.0,0,0,0,0,140,9.8,10,5,9999,99999,9,999999999,0.0,999,999,99
3005,1,23,21,0,*?*?*?*?*?*?*?*?*?*?*?*?*?*?*?*?*?*?*?*?*?*?,8.7,8.7,100,101165,0,-0,317,0.0,-0.0,0.0,0,0,0,0,145,12.4,10,5,9999,99999,9,999999999,0.0,999,999,99
3005,1,23,22,0,*?*?*?*?*?*?*?*?*?*?*?*?*?*?*?*?*?*?*?*?*?*?,8.8,8.7,99,101165,0,-0,318,0.0,-0.0,0.0,0,0,0,0,150,11.3,10,5,9999,99999,9,999999999,0.0,999,999,99
3005,1,23,23,0,*?*?*?*?*?*?*?*?*?*?*?*?*?*?*?*?*?*?*?*?*?*?,8.4,8.4,100,101165,0,-0,316,0.0,-0.0,0.0,0,0,0,0,155,9.8,10,5,9999,99999,9,999999999,1.0,999,999,99
3005,1,23,24,0,*?*?*?*?*?*?*?*?*?*?*?*?*?*?*?*?*?*?*?*?*?*?,7.9,7.0,94,101165,0,-0,314,0.0,-0.0,0.0,0,0,0,0,120,1.0,10,5,9999,99999,9,999999999,0.0,999,999,99
3005,1,24,1,0,*?*?*?*?*?*?*?*?*?*?*?*?*?*?*?*?*?*?*?*?*?*?,7.7,7.7,100,101740,0,-0,313,0.0,-0.0,0.0,0,0,0,0,190,5.2,10,5,9999,99999,9,999999999,0.0,999,999,99
3005,1,24,2,0,*?*?*?*?*?*?*?*?*?*?*?*?*?*?*?*?*?*?*?*?*?*?,7.4,7.4,100,101740,0,-0,312,0.0,-0.0,0.0,0,0,0,0,220,7.7,10,5,9999,99999,9,999999999,0.0,999,999,99
3005,1,24,3,0,*?*?*?*?*?*?*?*?*?*?*?*?*?*?*?*?*?*?*?*?*?*?,7.0,7.0,100,101740,0,-0,310,0.0,-0.0,0.0,0,0,0,0,250,6.7,10,5,9999,99999,9,999999999,0.7,999,999,99
3005,1,24,4,0,*?*?*?*?*?*?*?*?*?*?*?*?*?*?*?*?*?*?*?*?*?*?,6.8,6.9,100,101740,0,-0,309,0.0,-0.0,0.0,0,0,0,0,280,7.2,10,5,9999,99999,9,999999999,0.1,999,999,99
3005,1,24,5,0,*?*?*?*?*?*?*?*?*?*?*?*?*?*?*?*?*?*?*?*?*?*?,7.1,6.4,97,101740,0,-0,311,0.0,-0.0,0.0,0,0,0,0,310,8.8,10,5,9999,99999,9,999999999,0.0,999,999,99
3005,1,24,6,0,*?*?*?*?*?*?*?*?*?*?*?*?*?*?*?*?*?*?*?*?*?*?,6.6,6.6,100,101740,0,-0,309,0.0,-0.0,0.0,0,0,0,0,340,9.3,10,5,9999,99999,9,999999999,0.1,999,999,99
3005,1,24,7,0,*?*?*?*?*?*?*?*?*?*?*?*?*?*?*?*?*?*?*?*?*?*?,6.4,6.1,100,101740,0,-0,308,0.0,-0.0,0.0,0,0,0,0,320,7.7,10,5,9999,99999,9,999999999,0.0,999,999,99
3005,1,24,8,0,*?*?*?*?*?*?*?*?*?*?*?*?*?*?*?*?*?*?*?*?*?*?,6.1,6.1,100,101740,36,1403,306,0.0,0.0,0.0,0,0,0,0,300,11.3,10,5,9999,99999,9,999999999,0.0,999,999,99
3005,1,24,9,0,*?*?*?*?*?*?*?*?*?*?*?*?*?*?*?*?*?*?*?*?*?*?,7.1,6.6,98,101740,188,1408,307,39.1,38.9,33.9,4361,2528,4056,713,280,11.8,9,5,9999,99999,9,999999999,0.0,999,999,99
3005,1,24,10,0,*?*?*?*?*?*?*?*?*?*?*?*?*?*?*?*?*?*?*?*?*?*?,8.0,6.2,91,101740,302,1411,311,77.5,48.2,67.2,8506,3973,7619,1754,260,8.8,9,5,9999,99999,9,999999999,0.0,999,999,99
3005,1,24,11,0,*?*?*?*?*?*?*?*?*?*?*?*?*?*?*?*?*?*?*?*?*?*?,9.3,8.3,96,101740,369,1410,317,100.3,51.0,86.9,11003,4453,9835,2317,240,7.7,9,5,9999,99999,9,999999999,0.0,999,999,99
3005,1,24,12,0,*?*?*?*?*?*?*?*?*?*?*?*?*?*?*?*?*?*?*?*?*?*?,9.8,8.1,91,101740,385,1409,315,140.1,129.3,104.8,15284,11419,12053,2316,220,9.8,8,4,9999,99999,9,999999999,0.0,999,999,99
3005,1,24,13,0,*?*?*?*?*?*?*?*?*?*?*?*?*?*?*?*?*?*?*?*?*?*?,10.0,7.1,84,101740,349,1408,320,93.7,50.3,81.2,10278,4327,9191,2150,223,10.3,9,5,9999,99999,9,999999999,0.0,999,999,99
3005,1,24,14,0,*?*?*?*?*?*?*?*?*?*?*?*?*?*?*?*?*?*?*?*?*?*?,9.9,7.3,86,101740,264,1409,319,64.8,46.0,56.2,7157,3508,6612,1202,227,11.3,9,5,9999,99999,9,999999999,0.0,999,999,99
3005,1,24,15,0,*?*?*?*?*?*?*?*?*?*?*?*?*?*?*?*?*?*?*?*?*?*?,9.5,7.7,90,101740,135,1409,314,27.9,73.4,20.9,3065,3448,2678,351,230,6.7,8,4,9999,99999,9,999999999,0.0,999,999,99
3005,1,24,16,0,*?*?*?*?*?*?*?*?*?*?*?*?*?*?*?*?*?*?*?*?*?*?,9.4,6.9,86,101740,0,-0,321,0.0,-0.0,0.0,0,0,0,0,233,8.8,10,5,9999,99999,9,999999999,0.0,999,999,99
3005,1,24,17,0,*?*?*?*?*?*?*?*?*?*?*?*?*?*?*?*?*?*?*?*?*?*?,8.9,6.6,88,101740,0,-0,319,0.0,-0.0,0.0,0,0,0,0,237,7.7,10,5,9999,99999,9,999999999,0.0,999,999,99
3005,1,24,18,0,*?*?*?*?*?*?*?*?*?*?*?*?*?*?*?*?*?*?*?*?*?*?,8.4,6.4,89,101740,0,-0,317,0.0,-0.0,0.0,0,0,0,0,240,7.7,10,5,9999,99999,9,999999999,0.0,999,999,99
3005,1,24,19,0,*?*?*?*?*?*?*?*?*?*?*?*?*?*?*?*?*?*?*?*?*?*?,8.2,6.1,88,101740,0,-0,316,0.0,-0.0,0.0,0,0,0,0,232,7.7,10,5,9999,99999,9,999999999,1.8,999,999,99
3005,1,24,20,0,*?*?*?*?*?*?*?*?*?*?*?*?*?*?*?*?*?*?*?*?*?*?,8.5,5.6,84,101740,0,-0,317,0.0,-0.0,0.0,0,0,0,0,223,6.7,10,5,9999,99999,9,999999999,0.2,999,999,99
3005,1,24,21,0,*?*?*?*?*?*?*?*?*?*?*?*?*?*?*?*?*?*?*?*?*?*?,8.3,4.1,77,101740,0,-0,317,0.0,-0.0,0.0,0,0,0,0,215,6.2,10,5,9999,99999,9,999999999,0.0,999,999,99
3005,1,24,22,0,*?*?*?*?*?*?*?*?*?*?*?*?*?*?*?*?*?*?*?*?*?*?,7.7,2.9,73,101740,0,-0,314,0.0,-0.0,0.0,0,0,0,0,207,6.7,10,5,9999,99999,9,999999999,0.0,999,999,99
3005,1,24,23,0,*?*?*?*?*?*?*?*?*?*?*?*?*?*?*?*?*?*?*?*?*?*?,7.4,1.5,67,101740,0,-0,313,0.0,-0.0,0.0,0,0,0,0,198,4.6,10,5,9999,99999,9,999999999,0.0,999,999,99
3005,1,24,24,0,*?*?*?*?*?*?*?*?*?*?*?*?*?*?*?*?*?*?*?*?*?*?,8.0,8.0,100,101740,0,-0,314,0.0,-0.0,0.0,0,0,0,0,160,4.1,10,5,9999,99999,9,999999999,0.0,999,999,99
3005,1,25,1,0,*?*?*?*?*?*?*?*?*?*?*?*?*?*?*?*?*?*?*?*?*?*?,6.9,1.7,70,100860,0,-0,311,0.0,-0.0,0.0,0,0,0,0,188,9.8,10,5,9999,99999,9,999999999,0.0,999,999,99
3005,1,25,2,0,*?*?*?*?*?*?*?*?*?*?*?*?*?*?*?*?*?*?*?*?*?*?,6.6,1.7,72,100860,0,-0,309,0.0,-0.0,0.0,0,0,0,0,187,2.1,10,5,9999,99999,9,999999999,0.0,999,999,99
3005,1,25,3,0,*?*?*?*?*?*?*?*?*?*?*?*?*?*?*?*?*?*?*?*?*?*?,6.4,3.0,80,100860,0,-0,308,0.0,-0.0,0.0,0,0,0,0,185,2.6,10,5,9999,99999,9,999999999,0.0,999,999,99
3005,1,25,4,0,*?*?*?*?*?*?*?*?*?*?*?*?*?*?*?*?*?*?*?*?*?*?,6.6,4.8,89,100860,0,-0,309,0.0,-0.0,0.0,0,0,0,0,183,3.6,10,5,9999,99999,9,999999999,0.0,999,999,99
3005,1,25,5,0,*?*?*?*?*?*?*?*?*?*?*?*?*?*?*?*?*?*?*?*?*?*?,6.9,5.9,94,100860,0,-0,310,0.0,-0.0,0.0,0,0,0,0,182,6.7,10,5,9999,99999,9,999999999,0.0,999,999,99
3005,1,25,6,0,*?*?*?*?*?*?*?*?*?*?*?*?*?*?*?*?*?*?*?*?*?*?,6.5,5.1,91,100860,0,-0,308,0.0,-0.0,0.0,0,0,0,0,180,6.7,10,5,9999,99999,9,999999999,0.0,999,999,99
3005,1,25,7,0,*?*?*?*?*?*?*?*?*?*?*?*?*?*?*?*?*?*?*?*?*?*?,6.5,5.3,93,100860,0,-0,308,0.0,-0.0,0.0,0,0,0,0,178,4.1,10,5,9999,99999,9,999999999,0.0,999,999,99
3005,1,25,8,0,*?*?*?*?*?*?*?*?*?*?*?*?*?*?*?*?*?*?*?*?*?*?,6.5,5.0,91,100860,41,1416,308,0.0,0.0,0.0,0,0,0,0,177,7.7,10,5,9999,99999,9,999999999,0.0,999,999,99
3005,1,25,9,0,*?*?*?*?*?*?*?*?*?*?*?*?*?*?*?*?*?*?*?*?*?*?,6.7,5.8,94,100860,193,1408,293,70.8,231.5,39.1,7486,14278,5342,692,175,10.3,6,3,9999,99999,9,999999999,0.0,999,999,99
3005,1,25,10,0,*?*?*?*?*?*?*?*?*?*?*?*?*?*?*?*?*?*?*?*?*?*?,6.8,5.5,92,100860,307,1410,289,146.9,354.0,69.8,15379,27550,9168,1268,173,14.9,5,3,9999,99999,9,999999999,0.0,999,999,99
3005,1,25,11,0,*?*?*?*?*?*?*?*?*?*?*?*?*?*?*?*?*?*?*?*?*?*?,7.0,5.0,88,100860,374,1408,293,177.4,299.3,98.0,18845,25664,11520,1904,172,13.4,6,3,9999,99999,9,999999999,0.2,999,999,99
3005,1,25,12,0,*?*?*?*?*?*?*?*?*?*?*?*?*?*?*?*?*?*?*?*?*?*?,7.0,5.1,89,100860,391,1410,289,199.5,377.7,94.8,20818,32382,12168,1761,170,12.9,5,3,9999,99999,9,999999999,0.1,999,999,99
3005,1,25,13,0,*?*?*?*?*?*?*?*?*?*?*?*?*?*?*?*?*?*?*?*?*?*?,7.1,6.6,96,100860,355,1408,287,184.0,429.2,75.8,19423,35561,10004,1379,168,13.9,4,2,9999,99999,9,999999999,0.0,999,999,99
3005,1,25,14,0,*?*?*?*?*?*?*?*?*?*?*?*?*?*?*?*?*?*?*?*?*?*?,7.1,6.4,96,100860,270,1409,299,104.6,195.0,67.3,11101,14274,8033,1264,167,13.9,7,4,9999,99999,9,999999999,0.0,999,999,99
3005,1,25,15,0,*?*?*?*?*?*?*?*?*?*?*?*?*?*?*?*?*?*?*?*?*?*?,7.0,5.8,93,100860,141,1409,306,23.1,30.7,20.0,2619,1719,2451,417,165,13.9,9,5,9999,99999,9,999999999,0.2,999,999,99
3005,1,25,16,0,*?*?*?*?*?*?*?*?*?*?*?*?*?*?*?*?*?*?*?*?*?*?,6.7,5.0,89,100860,0,-0,309,0.0,-0.0,0.0,0,0,0,0,163,13.4,10,5,9999,99999,9,999999999,0.3,999,999,99
3005,1,25,17,0,*?*?*?*?*?*?*?*?*?*?*?*?*?*?*?*?*?*?*?*?*?*?,6.9,3.8,81,100860,0,-0,310,0.0,-0.0,0.0,0,0,0,0,162,6.2,10,5,9999,99999,9,999999999,0.0,999,999,99
3005,1,25,18,0,*?*?*?*?*?*?*?*?*?*?*?*?*?*?*?*?*?*?*?*?*?*?,7.0,4.8,87,100860,0,-0,311,0.0,-0.0,0.0,0,0,0,0,160,7.7,10,5,9999,99999,9,999999999,0.0,999,999,99
3005,1,25,19,0,*?*?*?*?*?*?*?*?*?*?*?*?*?*?*?*?*?*?*?*?*?*?,6.5,5.0,91,100860,0,-0,308,0.0,-0.0,0.0,0,0,0,0,162,5.7,10,5,9999,99999,9,999999999,0.0,999,999,99
3005,1,25,20,0,*?*?*?*?*?*?*?*?*?*?*?*?*?*?*?*?*?*?*?*?*?*?,6.6,5.1,91,100860,0,-0,309,0.0,-0.0,0.0,0,0,0,0,163,5.2,10,5,9999,99999,9,999999999,0.1,999,999,99
3005,1,25,21,0,*?*?*?*?*?*?*?*?*?*?*?*?*?*?*?*?*?*?*?*?*?*?,6.5,5.6,95,100860,0,-0,308,0.0,-0.0,0.0,0,0,0,0,165,9.3,10,5,9999,99999,9,999999999,0.1,999,999,99
3005,1,25,22,0,*?*?*?*?*?*?*?*?*?*?*?*?*?*?*?*?*?*?*?*?*?*?,7.0,5.3,90,100860,0,-0,311,0.0,-0.0,0.0,0,0,0,0,167,10.3,10,5,9999,99999,9,999999999,0.0,999,999,99
3005,1,25,23,0,*?*?*?*?*?*?*?*?*?*?*?*?*?*?*?*?*?*?*?*?*?*?,8.0,6.2,89,100860,0,-0,315,0.0,-0.0,0.0,0,0,0,0,168,10.8,10,5,9999,99999,9,999999999,0.0,999,999,99
3005,1,25,24,0,*?*?*?*?*?*?*?*?*?*?*?*?*?*?*?*?*?*?*?*?*?*?,7.0,1.5,69,100860,0,-0,311,0.0,-0.0,0.0,0,0,0,0,190,12.4,10,5,9999,99999,9,999999999,0.0,999,999,99
3005,1,26,1,0,*?*?*?*?*?*?*?*?*?*?*?*?*?*?*?*?*?*?*?*?*?*?,9.2,7.0,86,99761.7,0,-0,320,0.0,-0.0,0.0,0,0,0,0,185,9.8,10,5,9999,99999,9,999999999,0.0,999,999,99
3005,1,26,2,0,*?*?*?*?*?*?*?*?*?*?*?*?*?*?*?*?*?*?*?*?*?*?,9.4,7.4,88,99761.7,0,-0,321,0.0,-0.0,0.0,0,0,0,0,200,8.2,10,5,9999,99999,9,999999999,0.0,999,999,99
3005,1,26,3,0,*?*?*?*?*?*?*?*?*?*?*?*?*?*?*?*?*?*?*?*?*?*?,9.3,6.2,81,99761.7,0,-0,321,0.0,-0.0,0.0,0,0,0,0,215,10.3,10,5,9999,99999,9,999999999,0.0,999,999,99
3005,1,26,4,0,*?*?*?*?*?*?*?*?*?*?*?*?*?*?*?*?*?*?*?*?*?*?,9.1,5.6,79,99761.7,0,-0,320,0.0,-0.0,0.0,0,0,0,0,230,10.3,10,5,9999,99999,9,999999999,0.0,999,999,99
3005,1,26,5,0,*?*?*?*?*?*?*?*?*?*?*?*?*?*?*?*?*?*?*?*?*?*?,9.1,5.8,79,99761.7,0,-0,320,0.0,-0.0,0.0,0,0,0,0,245,8.8,10,5,9999,99999,9,999999999,0.0,999,999,99
3005,1,26,6,0,*?*?*?*?*?*?*?*?*?*?*?*?*?*?*?*?*?*?*?*?*?*?,9.3,6.6,84,99761.7,0,-0,321,0.0,-0.0,0.0,0,0,0,0,260,6.7,10,5,9999,99999,9,999999999,0.0,999,999,99
3005,1,26,7,0,*?*?*?*?*?*?*?*?*?*?*?*?*?*?*?*?*?*?*?*?*?*?,9.1,5.9,81,99761.7,0,-0,320,0.0,-0.0,0.0,0,0,0,0,258,10.3,10,5,9999,99999,9,999999999,0.0,999,999,99
3005,1,26,8,0,*?*?*?*?*?*?*?*?*?*?*?*?*?*?*?*?*?*?*?*?*?*?,9.1,5.5,78,99761.7,46,1422,320,0.0,0.0,0.0,0,0,0,0,257,8.2,10,5,9999,99999,9,999999999,0.0,999,999,99
3005,1,26,9,0,*?*?*?*?*?*?*?*?*?*?*?*?*?*?*?*?*?*?*?*?*?*?,9.2,5.1,76,99761.7,198,1407,320,24.5,0.0,24.5,2884,-0,2887,950,255,10.8,10,5,9999,99999,9,999999999,0.0,999,999,99
3005,1,26,10,0,*?*?*?*?*?*?*?*?*?*?*?*?*?*?*?*?*?*?*?*?*?*?,9.0,5.3,78,99761.7,312,1407,315,81.2,48.7,70.4,8908,4060,7975,1842,253,8.8,9,5,9999,99999,9,999999999,0.0,999,999,99
3005,1,26,11,0,*?*?*?*?*?*?*?*?*?*?*?*?*?*?*?*?*?*?*?*?*?*?,9.1,5.1,77,99761.7,380,1409,320,59.9,0.0,59.9,6998,0,7015,2419,252,9.8,10,5,9999,99999,9,999999999,0.2,999,999,99
3005,1,26,12,0,*?*?*?*?*?*?*?*?*?*?*?*?*?*?*?*?*?*?*?*?*?*?,9.1,5.0,75,99761.7,397,1410,320,63.2,0.0,63.2,7381,0,7399,2564,250,12.4,10,5,9999,99999,9,999999999,0.3,999,999,99
3005,1,26,13,0,*?*?*?*?*?*?*?*?*?*?*?*?*?*?*?*?*?*?*?*?*?*?,9.3,5.5,77,99761.7,361,1408,321,56.3,0.0,56.3,6570,0,6585,2258,237,10.8,10,5,9999,99999,9,999999999,0.0,999,999,99
3005,1,26,14,0,*?*?*?*?*?*?*?*?*?*?*?*?*?*?*?*?*?*?*?*?*?*?,9.3,4.8,74,99761.7,276,1408,321,39.7,0.0,39.7,4637,0,4645,1556,223,11.8,10,5,9999,99999,9,999999999,0.0,999,999,99
3005,1,26,15,0,*?*?*?*?*?*?*?*?*?*?*?*?*?*?*?*?*?*?*?*?*?*?,9.2,3.9,70,99761.7,147,1408,321,14.5,0.0,14.5,1736,-0,1737,567,210,10.8,10,5,9999,99999,9,999999999,0.0,999,999,99
3005,1,26,16,0,*?*?*?*?*?*?*?*?*?*?*?*?*?*?*?*?*?*?*?*?*?*?,9.2,4.6,73,99761.7,0,-0,320,0.0,-0.0,0.0,0,0,0,0,197,12.9,10,5,9999,99999,9,999999999,0.1,999,999,99
3005,1,26,17,0,*?*?*?*?*?*?*?*?*?*?*?*?*?*?*?*?*?*?*?*?*?*?,9.2,5.0,75,99761.7,0,-0,320,0.0,-0.0,0.0,0,0,0,0,183,13.4,10,5,9999,99999,9,999999999,0.1,999,999,99
3005,1,26,18,0,*?*?*?*?*?*?*?*?*?*?*?*?*?*?*?*?*?*?*?*?*?*?,9.2,4.5,73,99761.7,0,-0,321,0.0,-0.0,0.0,0,0,0,0,170,12.9,10,5,9999,99999,9,999999999,0.1,999,999,99
3005,1,26,19,0,*?*?*?*?*?*?*?*?*?*?*?*?*?*?*?*?*?*?*?*?*?*?,9.3,4.8,74,99761.7,0,-0,321,0.0,-0.0,0.0,0,0,0,0,168,12.4,10,5,9999,99999,9,999999999,0.0,999,999,99
3005,1,26,20,0,*?*?*?*?*?*?*?*?*?*?*?*?*?*?*?*?*?*?*?*?*?*?,9.4,5.5,76,99761.7,0,-0,321,0.0,-0.0,0.0,0,0,0,0,167,11.3,10,5,9999,99999,9,999999999,0.0,999,999,99
3005,1,26,21,0,*?*?*?*?*?*?*?*?*?*?*?*?*?*?*?*?*?*?*?*?*?*?,9.1,5.6,79,99761.7,0,-0,320,0.0,-0.0,0.0,0,0,0,0,165,8.8,10,5,9999,99999,9,999999999,0.0,999,999,99
3005,1,26,22,0,*?*?*?*?*?*?*?*?*?*?*?*?*?*?*?*?*?*?*?*?*?*?,9.1,5.1,76,99761.7,0,-0,320,0.0,-0.0,0.0,0,0,0,0,163,6.7,10,5,9999,99999,9,999999999,0.0,999,999,99
3005,1,26,23,0,*?*?*?*?*?*?*?*?*?*?*?*?*?*?*?*?*?*?*?*?*?*?,9.0,5.0,76,99761.7,0,-0,320,0.0,-0.0,0.0,0,0,0,0,162,7.2,10,5,9999,99999,9,999999999,0.0,999,999,99
3005,1,26,24,0,*?*?*?*?*?*?*?*?*?*?*?*?*?*?*?*?*?*?*?*?*?*?,9.0,6.6,85,99761.7,0,-0,319,0.0,-0.0,0.0,0,0,0,0,170,8.2,10,5,9999,99999,9,999999999,0.0,999,999,99
3005,1,27,1,0,*?*?*?*?*?*?*?*?*?*?*?*?*?*?*?*?*?*?*?*?*?*?,7.2,4.8,85,98298.8,0,-0,311,0.0,-0.0,0.0,0,0,0,0,163,8.8,10,5,9999,99999,9,999999999,0.0,999,999,99
3005,1,27,2,0,*?*?*?*?*?*?*?*?*?*?*?*?*?*?*?*?*?*?*?*?*?*?,6.4,4.8,89,98298.8,0,-0,308,0.0,-0.0,0.0,0,0,0,0,167,8.2,10,5,9999,99999,9,999999999,0.0,999,999,99
3005,1,27,3,0,*?*?*?*?*?*?*?*?*?*?*?*?*?*?*?*?*?*?*?*?*?*?,6.8,4.6,86,98298.8,0,-0,310,0.0,-0.0,0.0,0,0,0,0,170,6.2,10,5,9999,99999,9,999999999,0.0,999,999,99
3005,1,27,4,0,*?*?*?*?*?*?*?*?*?*?*?*?*?*?*?*?*?*?*?*?*?*?,6.3,4.3,87,98298.8,0,-0,308,0.0,-0.0,0.0,0,0,0,0,173,8.8,10,5,9999,99999,9,999999999,0.0,999,999,99
3005,1,27,5,0,*?*?*?*?*?*?*?*?*?*?*?*?*?*?*?*?*?*?*?*?*?*?,6.1,4.6,90,98298.8,0,-0,307,0.0,-0.0,0.0,0,0,0,0,177,7.7,10,5,9999,99999,9,999999999,0.0,999,999,99
3005,1,27,6,0,*?*?*?*?*?*?*?*?*?*?*?*?*?*?*?*?*?*?*?*?*?*?,5.4,4.5,93,98298.8,0,-0,304,0.0,-0.0,0.0,0,0,0,0,180,6.2,10,5,9999,99999,9,999999999,0.0,999,999,99
3005,1,27,7,0,*?*?*?*?*?*?*?*?*?*?*?*?*?*?*?*?*?*?*?*?*?*?,4.7,3.8,94,98298.8,0,-0,301,0.0,-0.0,0.0,0,0,0,0,190,9.8,10,5,9999,99999,9,999999999,0.0,999,999,99
3005,1,27,8,0,*?*?*?*?*?*?*?*?*?*?*?*?*?*?*?*?*?*?*?*?*?*?,5.2,4.1,92,98298.8,51,1422,303,0.0,0.0,0.0,0,0,0,0,200,12.9,10,5,9999,99999,9,999999999,0.0,999,999,99
3005,1,27,9,0,*?*?*?*?*?*?*?*?*?*?*?*?*?*?*?*?*?*?*?*?*?*?,5.7,3.8,88,98298.8,204,1412,305,25.5,0.0,25.5,3003,0,3007,991,210,12.9,10,5,9999,99999,9,999999999,0.0,999,999,99
3005,1,27,10,0,*?*?*?*?*?*?*?*?*?*?*?*?*?*?*?*?*?*?*?*?*?*?,8.3,5.8,84,98298.8,318,1409,312,83.1,49.0,72.0,9117,4104,8161,1889,220,18.0,9,5,9999,99999,9,999999999,0.0,999,999,99
3005,1,27,11,0,*?*?*?*?*?*?*?*?*?*?*?*?*?*?*?*?*?*?*?*?*?*?,10.0,5.3,72,98298.8,386,1409,320,106.1,51.5,92.0,11647,4556,10405,2468,230,14.4,9,5,9999,99999,9,999999999,0.0,999,999,99
3005,1,27,12,0,*?*?*?*?*?*?*?*?*?*?*?*?*?*?*?*?*?*?*?*?*?*?,10.3,4.8,69,98298.8,403,1410,321,111.8,52.0,97.0,12276,4651,10964,2617,240,14.9,9,5,9999,99999,9,999999999,0.0,999,999,99
3005,1,27,13,0,*?*?*?*?*?*?*?*?*?*?*?*?*?*?*?*?*?*?*?*?*?*?,11.0,5.1,67,98298.8,367,1407,324,99.9,50.9,86.6,10961,4446,9797,2307,240,12.9,9,5,9999,99999,9,999999999,0.0,999,999,99
3005,1,27,14,0,*?*?*?*?*?*?*?*?*?*?*?*?*?*?*?*?*?*?*?*?*?*?,10.6,5.0,68,98298.8,282,1407,318,94.1,118.3,70.4,10300,9265,8185,1514,240,12.9,8,4,9999,99999,9,999999999,0.0,999,999,99
3005,1,27,15,0,*?*?*?*?*?*?*?*?*?*?*?*?*?*?*?*?*?*?*?*?*?*?,10.9,3.9,62,98298.8,153,1406,324,27.3,33.4,23.7,3075,1953,2872,494,240,11.8,9,5,9999,99999,9,999999999,0.0,999,999,99
3005,1,27,16,0,*?*?*?*?*?*?*?*?*?*?*?*?*?*?*?*?*?*?*?*?*?*?,10.8,4.8,66,98298.8,0,-0,328,0.0,-0.0,0.0,0,0,0,0,240,10.8,10,5,9999,99999,9,999999999,2.9,999,999,99
3005,1,27,17,0,*?*?*?*?*?*?*?*?*?*?*?*?*?*?*?*?*?*?*?*?*?*?,9.6,5.6,76,98298.8,0,-0,322,0.0,-0.0,0.0,0,0,0,0,240,13.9,10,5,9999,99999,9,999999999,0.2,999,999,99
3005,1,27,18,0,*?*?*?*?*?*?*?*?*?*?*?*?*?*?*?*?*?*?*?*?*?*?,8.7,5.3,79,98298.8,0,-0,318,0.0,-0.0,0.0,0,0,0,0,240,12.9,10,5,9999,99999,9,999999999,0.0,999,999,99
3005,1,27,19,0,*?*?*?*?*?*?*?*?*?*?*?*?*?*?*?*?*?*?*?*?*?*?,8.7,6.1,84,98298.8,0,-0,318,0.0,-0.0,0.0,0,0,0,0,238,11.3,10,5,9999,99999,9,999999999,0.0,999,999,99
3005,1,27,20,0,*?*?*?*?*?*?*?*?*?*?*?*?*?*?*?*?*?*?*?*?*?*?,7.3,6.1,92,98298.8,0,-0,312,0.0,-0.0,0.0,0,0,0,0,237,12.4,10,5,9999,99999,9,999999999,0.0,999,999,99
3005,1,27,21,0,*?*?*?*?*?*?*?*?*?*?*?*?*?*?*?*?*?*?*?*?*?*?,7.5,7.0,96,98298.8,0,-0,312,0.0,-0.0,0.0,0,0,0,0,235,10.3,10,5,9999,99999,9,999999999,0.0,999,999,99
3005,1,27,22,0,*?*?*?*?*?*?*?*?*?*?*?*?*?*?*?*?*?*?*?*?*?*?,7.0,6.9,98,98298.8,0,-0,310,0.0,-0.0,0.0,0,0,0,0,233,11.8,10,5,9999,99999,9,999999999,0.0,999,999,99
3005,1,27,23,0,*?*?*?*?*?*?*?*?*?*?*?*?*?*?*?*?*?*?*?*?*?*?,7.0,6.6,97,98298.8,0,-0,310,0.0,-0.0,0.0,0,0,0,0,232,11.3,10,5,9999,99999,9,999999999,0.0,999,999,99
3005,1,27,24,0,*?*?*?*?*?*?*?*?*?*?*?*?*?*?*?*?*?*?*?*?*?*?,8.3,5.0,79,98298.8,0,-0,316,0.0,-0.0,0.0,0,0,0,0,160,5.7,10,5,9999,99999,9,999999999,0.0,999,999,99
3005,1,28,1,0,*?*?*?*?*?*?*?*?*?*?*?*?*?*?*?*?*?*?*?*?*?*?,8.0,8.0,100,98982.9,0,-0,314,0.0,-0.0,0.0,0,0,0,0,227,11.8,10,5,9999,99999,9,999999999,0.0,999,999,99
3005,1,28,2,0,*?*?*?*?*?*?*?*?*?*?*?*?*?*?*?*?*?*?*?*?*?*?,8.6,8.7,100,98982.9,0,-0,317,0.0,-0.0,0.0,0,0,0,0,223,13.9,10,5,9999,99999,9,999999999,0.0,999,999,99
3005,1,28,3,0,*?*?*?*?*?*?*?*?*?*?*?*?*?*?*?*?*?*?*?*?*?*?,7.9,7.6,100,98982.9,0,-0,314,0.0,-0.0,0.0,0,0,0,0,220,15.5,10,5,9999,99999,9,999999999,0.0,999,999,99
3005,1,28,4,0,*?*?*?*?*?*?*?*?*?*?*?*?*?*?*?*?*?*?*?*?*?*?,7.9,7.9,100,98982.9,0,-0,314,0.0,-0.0,0.0,0,0,0,0,217,17.5,10,5,9999,99999,9,999999999,0.0,999,999,99
3005,1,28,5,0,*?*?*?*?*?*?*?*?*?*?*?*?*?*?*?*?*?*?*?*?*?*?,8.3,8.0,100,98982.9,0,-0,316,0.0,-0.0,0.0,0,0,0,0,213,17.5,10,5,9999,99999,9,999999999,0.0,999,999,99
3005,1,28,6,0,*?*?*?*?*?*?*?*?*?*?*?*?*?*?*?*?*?*?*?*?*?*?,7.9,7.7,100,98982.9,0,-0,314,0.0,-0.0,0.0,0,0,0,0,210,17.0,10,5,9999,99999,9,999999999,0.0,999,999,99
3005,1,28,7,0,*?*?*?*?*?*?*?*?*?*?*?*?*?*?*?*?*?*?*?*?*?*?,7.4,7.4,100,98982.9,0,-0,312,0.0,-0.0,0.0,0,0,0,0,205,17.5,10,5,9999,99999,9,999999999,0.0,999,999,99
3005,1,28,8,0,*?*?*?*?*?*?*?*?*?*?*?*?*?*?*?*?*?*?*?*?*?*?,6.8,6.9,100,98982.9,56,1419,282,0.0,0.0,0.0,0,0,0,0,200,17.0,3,2,9999,99999,9,999999999,0.0,999,999,99
3005,1,28,9,0,*?*?*?*?*?*?*?*?*?*?*?*?*?*?*?*?*?*?*?*?*?*?,8.0,8.0,100,98982.9,209,1409,300,80.2,242.1,44.3,8436,15586,5983,788,195,17.5,6,3,9999,99999,9,999999999,0.0,999,999,99
3005,1,28,10,0,*?*?*?*?*?*?*?*?*?*?*?*?*?*?*?*?*?*?*?*?*?*?,9.0,8.9,100,98982.9,324,1410,291,168.3,492.3,55.2,17389,39805,8261,1018,190,24.2,2,1,9999,99999,9,999999999,0.0,999,999,99
3005,1,28,11,0,*?*?*?*?*?*?*?*?*?*?*?*?*?*?*?*?*?*?*?*?*?*?,10.9,10.4,100,98982.9,392,1409,308,207.9,439.6,85.7,21933,37809,11204,1574,185,16.5,4,2,9999,99999,9,999999999,0.0,999,999,99
3005,1,28,12,0,*?*?*?*?*?*?*?*?*?*?*?*?*?*?*?*?*?*?*?*?*?*?,11.8,11.0,100,98982.9,409,1409,316,211.0,381.6,100.2,22007,33267,12805,1872,180,14.9,5,3,9999,99999,9,999999999,0.0,999,999,99
3005,1,28,13,0,*?*?*?*?*?*?*?*?*?*?*?*?*?*?*?*?*?*?*?*?*?*?,12.0,10.4,100,98982.9,374,1410,316,188.9,373.8,89.7,19719,31540,11566,1660,182,10.8,5,3,9999,99999,9,999999999,0.0,999,999,99
3005,1,28,14,0,*?*?*?*?*?*?*?*?*?*?*?*?*?*?*?*?*?*?*?*?*?*?,12.1,10.7,100,98982.9,289,1410,333,42.1,0.0,42.1,4923,0,4932,1657,183,12.4,10,5,9999,99999,9,999999999,0.0,999,999,99
3005,1,28,15,0,*?*?*?*?*?*?*?*?*?*?*?*?*?*?*?*?*?*?*?*?*?*?,12.0,10.2,98,98982.9,160,1412,319,51.1,202.1,28.2,5482,11208,3976,491,185,11.8,6,3,9999,99999,9,999999999,0.0,999,999,99
3005,1,28,16,0,*?*?*?*?*?*?*?*?*?*?*?*?*?*?*?*?*?*?*?*?*?*?,12.0,10.7,100,98982.9,0,-0,329,0.0,-0.0,0.0,0,0,0,0,187,8.2,9,5,9999,99999,9,999999999,0.0,999,999,99
3005,1,28,17,0,*?*?*?*?*?*?*?*?*?*?*?*?*?*?*?*?*?*?*?*?*?*?,10.8,9.9,100,98982.9,0,-0,327,0.0,-0.0,0.0,0,0,0,0,188,7.2,10,5,9999,99999,9,999999999,0.0,999,999,99
3005,1,28,18,0,*?*?*?*?*?*?*?*?*?*?*?*?*?*?*?*?*?*?*?*?*?*?,11.1,10.1,100,98982.9,0,-0,328,0.0,-0.0,0.0,0,0,0,0,190,7.7,10,5,9999,99999,9,999999999,0.0,999,999,99
3005,1,28,19,0,*?*?*?*?*?*?*?*?*?*?*?*?*?*?*?*?*?*?*?*?*?*?,10.1,10.1,100,98982.9,0,-0,324,0.0,-0.0,0.0,0,0,0,0,197,6.7,10,5,9999,99999,9,999999999,0.0,999,999,99
3005,1,28,20,0,*?*?*?*?*?*?*?*?*?*?*?*?*?*?*?*?*?*?*?*?*?*?,9.7,9.7,100,98982.9,0,-0,322,0.0,-0.0,0.0,0,0,0,0,203,7.2,10,5,9999,99999,9,999999999,0.0,999,999,99
3005,1,28,21,0,*?*?*?*?*?*?*?*?*?*?*?*?*?*?*?*?*?*?*?*?*?*?,8.4,8.4,100,98982.9,0,-0,316,0.0,-0.0,0.0,0,0,0,0,210,7.7,10,5,9999,99999,9,999999999,0.0,999,999,99
3005,1,28,22,0,*?*?*?*?*?*?*?*?*?*?*?*?*?*?*?*?*?*?*?*?*?*?,10.0,9.9,100,98982.9,0,-0,323,0.0,-0.0,0.0,0,0,0,0,217,7.2,10,5,9999,99999,9,999999999,0.0,999,999,99
3005,1,28,23,0,*?*?*?*?*?*?*?*?*?*?*?*?*?*?*?*?*?*?*?*?*?*?,9.8,9.8,100,98982.9,0,-0,322,0.0,-0.0,0.0,0,0,0,0,223,6.7,10,5,9999,99999,9,999999999,0.0,999,999,99
3005,1,28,24,0,*?*?*?*?*?*?*?*?*?*?*?*?*?*?*?*?*?*?*?*?*?*?,7.0,7.0,100,98982.9,0,-0,310,0.0,-0.0,0.0,0,0,0,0,230,4.6,10,5,9999,99999,9,999999999,0.0,999,999,99
3005,1,29,1,0,*?*?*?*?*?*?*?*?*?*?*?*?*?*?*?*?*?*?*?*?*?*?,9.8,9.6,99,98907.9,0,-0,322,0.0,-0.0,0.0,0,0,0,0,233,9.8,10,5,9999,99999,9,999999999,0.0,999,999,99
3005,1,29,2,0,*?*?*?*?*?*?*?*?*?*?*?*?*?*?*?*?*?*?*?*?*?*?,9.9,9.3,97,98907.9,0,-0,323,0.0,-0.0,0.0,0,0,0,0,237,9.8,10,5,9999,99999,9,999999999,0.0,999,999,99
3005,1,29,3,0,*?*?*?*?*?*?*?*?*?*?*?*?*?*?*?*?*?*?*?*?*?*?,9.9,8.3,90,98907.9,0,-0,323,0.0,-0.0,0.0,0,0,0,0,240,11.8,10,5,9999,99999,9,999999999,0.0,999,999,99
3005,1,29,4,0,*?*?*?*?*?*?*?*?*?*?*?*?*?*?*?*?*?*?*?*?*?*?,10.2,8.3,88,98907.9,0,-0,324,0.0,-0.0,0.0,0,0,0,0,243,12.4,10,5,9999,99999,9,999999999,0.0,999,999,99
3005,1,29,5,0,*?*?*?*?*?*?*?*?*?*?*?*?*?*?*?*?*?*?*?*?*?*?,10.2,7.9,86,98907.9,0,-0,324,0.0,-0.0,0.0,0,0,0,0,247,13.4,10,5,9999,99999,9,999999999,0.0,999,999,99
3005,1,29,6,0,*?*?*?*?*?*?*?*?*?*?*?*?*?*?*?*?*?*?*?*?*?*?,10.0,7.7,86,98907.9,0,-0,324,0.0,-0.0,0.0,0,0,0,0,250,13.9,10,5,9999,99999,9,999999999,0.0,999,999,99
3005,1,29,7,0,*?*?*?*?*?*?*?*?*?*?*?*?*?*?*?*?*?*?*?*?*?*?,10.1,7.1,82,98907.9,0,-0,324,0.0,-0.0,0.0,0,0,0,0,232,14.4,10,5,9999,99999,9,999999999,0.0,999,999,99
3005,1,29,8,0,*?*?*?*?*?*?*?*?*?*?*?*?*?*?*?*?*?*?*?*?*?*?,10.3,7.0,80,98907.9,61,1412,288,0.0,0.0,0.0,0,0,0,0,213,15.5,1,0,9999,99999,9,999999999,0.0,999,999,99
3005,1,29,9,0,*?*?*?*?*?*?*?*?*?*?*?*?*?*?*?*?*?*?*?*?*?*?,10.4,6.7,78,98907.9,214,1405,284,95.4,438.4,28.6,9797,31854,4652,577,195,15.5,0,0,9999,99999,9,999999999,0.0,999,999,99
3005,1,29,10,0,*?*?*?*?*?*?*?*?*?*?*?*?*?*?*?*?*?*?*?*?*?*?,10.0,6.1,77,98907.9,329,1406,290,172.3,494.8,56.5,17790,40256,8433,1041,177,14.9,2,1,9999,99999,9,999999999,0.0,999,999,99
3005,1,29,11,0,*?*?*?*?*?*?*?*?*?*?*?*?*?*?*?*?*?*?*?*?*?*?,10.0,5.5,74,98907.9,398,1409,324,63.5,0.0,63.5,7413,0,7432,2576,158,15.5,10,5,9999,99999,9,999999999,0.0,999,999,99
3005,1,29,12,0,*?*?*?*?*?*?*?*?*?*?*?*?*?*?*?*?*?*?*?*?*?*?,10.1,5.3,72,98907.9,415,1408,293,227.7,492.1,82.7,23337,42849,11789,1508,140,12.9,3,2,9999,99999,9,999999999,0.0,999,999,99
3005,1,29,13,0,*?*?*?*?*?*?*?*?*?*?*?*?*?*?*?*?*?*?*?*?*?*?,10.5,5.0,69,98907.9,380,1408,322,104.2,51.4,90.4,11437,4523,10219,2418,150,14.9,9,5,9999,99999,9,999999999,0.0,999,999,99
3005,1,29,14,0,*?*?*?*?*?*?*?*?*?*?*?*?*?*?*?*?*?*?*?*?*?*?,9.9,4.8,71,98907.9,295,1408,319,75.4,47.8,65.4,8272,3921,7411,1703,160,15.5,9,5,9999,99999,9,999999999,0.0,999,999,99
3005,1,29,15,0,*?*?*?*?*?*?*?*?*?*?*?*?*?*?*?*?*?*?*?*?*?*?,10.5,5.0,69,98907.9,166,1409,322,31.6,35.7,27.4,3545,2174,3305,573,170,15.5,9,5,9999,99999,9,999999999,0.0,999,999,99
3005,1,29,16,0,*?*?*?*?*?*?*?*?*?*?*?*?*?*?*?*?*?*?*?*?*?*?,10.0,5.9,77,98907.9,1,966,324,0.0,0.0,0.0,0,0,0,0,180,14.4,10,5,9999,99999,9,999999999,0.0,999,999,99
3005,1,29,17,0,*?*?*?*?*?*?*?*?*?*?*?*?*?*?*?*?*?*?*?*?*?*?,10.1,5.8,75,98907.9,0,-0,324,0.0,-0.0,0.0,0,0,0,0,190,12.9,10,5,9999,99999,9,999999999,0.0,999,999,99
3005,1,29,18,0,*?*?*?*?*?*?*?*?*?*?*?*?*?*?*?*?*?*?*?*?*?*?,10.5,6.9,78,98907.9,0,-0,326,0.0,-0.0,0.0,0,0,0,0,200,14.4,10,5,9999,99999,9,999999999,0.0,999,999,99
3005,1,29,19,0,*?*?*?*?*?*?*?*?*?*?*?*?*?*?*?*?*?*?*?*?*?*?,9.7,5.9,78,98907.9,0,-0,323,0.0,-0.0,0.0,0,0,0,0,207,14.9,10,5,9999,99999,9,999999999,0.0,999,999,99
3005,1,29,20,0,*?*?*?*?*?*?*?*?*?*?*?*?*?*?*?*?*?*?*?*?*?*?,10.0,6.7,80,98907.9,0,-0,324,0.0,-0.0,0.0,0,0,0,0,213,13.9,10,5,9999,99999,9,999999999,0.0,999,999,99
3005,1,29,21,0,*?*?*?*?*?*?*?*?*?*?*?*?*?*?*?*?*?*?*?*?*?*?,9.8,5.5,75,98907.9,0,-0,323,0.0,-0.0,0.0,0,0,0,0,220,13.9,10,5,9999,99999,9,999999999,0.0,999,999,99
3005,1,29,22,0,*?*?*?*?*?*?*?*?*?*?*?*?*?*?*?*?*?*?*?*?*?*?,9.6,5.9,78,98907.9,0,-0,322,0.0,-0.0,0.0,0,0,0,0,227,15.5,10,5,9999,99999,9,999999999,0.0,999,999,99
3005,1,29,23,0,*?*?*?*?*?*?*?*?*?*?*?*?*?*?*?*?*?*?*?*?*?*?,9.7,7.1,85,98907.9,0,-0,322,0.0,-0.0,0.0,0,0,0,0,233,14.4,10,5,9999,99999,9,999999999,0.0,999,999,99
3005,1,29,24,0,*?*?*?*?*?*?*?*?*?*?*?*?*?*?*?*?*?*?*?*?*?*?,9.6,9.6,100,98907.9,0,-0,321,0.0,-0.0,0.0,0,0,0,0,230,8.8,10,5,9999,99999,9,999999999,0.0,999,999,99
3005,1,30,1,0,*?*?*?*?*?*?*?*?*?*?*?*?*?*?*?*?*?*?*?*?*?*?,9.0,5.1,77,99217.9,0,-0,319,0.0,-0.0,0.0,0,0,0,0,238,9.8,10,5,9999,99999,9,999999999,0.0,999,999,99
3005,1,30,2,0,*?*?*?*?*?*?*?*?*?*?*?*?*?*?*?*?*?*?*?*?*?*?,8.7,4.1,73,99217.9,0,-0,318,0.0,-0.0,0.0,0,0,0,0,237,9.8,10,5,9999,99999,9,999999999,0.0,999,999,99
3005,1,30,3,0,*?*?*?*?*?*?*?*?*?*?*?*?*?*?*?*?*?*?*?*?*?*?,8.3,4.8,79,99217.9,0,-0,316,0.0,-0.0,0.0,0,0,0,0,235,11.8,10,5,9999,99999,9,999999999,0.0,999,999,99
3005,1,30,4,0,*?*?*?*?*?*?*?*?*?*?*?*?*?*?*?*?*?*?*?*?*?*?,7.3,3.9,79,99217.9,0,-0,312,0.0,-0.0,0.0,0,0,0,0,233,12.4,10,5,9999,99999,9,999999999,0.0,999,999,99
3005,1,30,5,0,*?*?*?*?*?*?*?*?*?*?*?*?*?*?*?*?*?*?*?*?*?*?,7.8,3.6,75,99217.9,0,-0,314,0.0,-0.0,0.0,0,0,0,0,232,13.4,10,5,9999,99999,9,999999999,0.0,999,999,99
3005,1,30,6,0,*?*?*?*?*?*?*?*?*?*?*?*?*?*?*?*?*?*?*?*?*?*?,7.9,3.9,76,99217.9,0,-0,315,0.0,-0.0,0.0,0,0,0,0,230,13.9,10,5,9999,99999,9,999999999,0.0,999,999,99
3005,1,30,7,0,*?*?*?*?*?*?*?*?*?*?*?*?*?*?*?*?*?*?*?*?*?*?,7.1,2.9,75,99217.9,0,-0,307,0.0,-0.0,0.0,0,0,0,0,233,14.4,9,5,9999,99999,9,999999999,0.0,999,999,99
3005,1,30,8,0,*?*?*?*?*?*?*?*?*?*?*?*?*?*?*?*?*?*?*?*?*?*?,6.2,2.9,79,99217.9,66,1403,260,0.0,0.0,0.0,0,0,0,0,237,15.5,0,0,9999,99999,9,999999999,0.0,999,999,99
3005,1,30,9,0,*?*?*?*?*?*?*?*?*?*?*?*?*?*?*?*?*?*?*?*?*?*?,8.1,3.8,74,99217.9,220,1407,288,96.1,361.4,39.6,9863,24941,5992,715,240,15.5,4,2,9999,99999,9,999999999,0.0,999,999,99
3005,1,30,10,0,*?*?*?*?*?*?*?*?*?*?*?*?*?*?*?*?*?*?*?*?*?*?,10.0,5.0,71,99217.9,335,1406,279,176.8,519.6,53.0,18376,42731,8033,992,243,14.9,0,0,9999,99999,9,999999999,0.0,999,999,99
3005,1,30,11,0,*?*?*?*?*?*?*?*?*?*?*?*?*?*?*?*?*?*?*?*?*?*?,12.2,6.4,68,99217.9,404,1408,299,222.4,520.8,72.9,22947,45232,10631,1353,247,15.5,2,1,9999,99999,9,999999999,0.0,999,999,99
3005,1,30,12,0,*?*?*?*?*?*?*?*?*?*?*?*?*?*?*?*?*?*?*?*?*?*?,13.8,6.9,63,99217.9,421,1406,303,234.7,543.4,72.1,24331,47934,10579,1355,250,12.9,1,0,9999,99999,9,999999999,0.0,999,999,99
3005,1,30,13,0,*?*?*?*?*?*?*?*?*?*?*?*?*?*?*?*?*?*?*?*?*?*?,13.9,6.7,62,99217.9,387,1410,298,211.3,538.7,63.4,21941,46382,9446,1191,252,14.9,0,0,9999,99999,9,999999999,0.0,999,999,99
3005,1,30,14,0,*?*?*?*?*?*?*?*?*?*?*?*?*?*?*?*?*?*?*?*?*?*?,13.8,7.6,66,99217.9,302,1410,304,154.0,498.3,47.3,15999,39436,7222,881,253,15.5,1,0,9999,99999,9,999999999,0.0,999,999,99
3005,1,30,15,0,*?*?*?*?*?*?*?*?*?*?*?*?*?*?*?*?*?*?*?*?*?*?,13.7,7.3,65,99217.9,172,1405,328,52.9,154.2,34.0,5606,8929,4687,599,255,15.5,7,4,9999,99999,9,999999999,0.0,999,999,99
3005,1,30,16,0,*?*?*?*?*?*?*?*?*?*?*?*?*?*?*?*?*?*?*?*?*?*?,13.6,7.9,68,99217.9,8,1454,336,0.0,0.0,0.0,0,0,0,0,257,14.4,9,5,9999,99999,9,999999999,0.0,999,999,99
3005,1,30,17,0,*?*?*?*?*?*?*?*?*?*?*?*?*?*?*?*?*?*?*?*?*?*?,12.2,7.9,75,99217.9,0,-0,334,0.0,-0.0,0.0,0,0,0,0,258,12.9,10,5,9999,99999,9,999999999,0.0,999,999,99
3005,1,30,18,0,*?*?*?*?*?*?*?*?*?*?*?*?*?*?*?*?*?*?*?*?*?*?,10.9,7.0,77,99217.9,0,-0,328,0.0,-0.0,0.0,0,0,0,0,260,14.4,10,5,9999,99999,9,999999999,0.0,999,999,99
3005,1,30,19,0,*?*?*?*?*?*?*?*?*?*?*?*?*?*?*?*?*?*?*?*?*?*?,10.5,7.0,79,99217.9,0,-0,326,0.0,-0.0,0.0,0,0,0,0,258,14.9,10,5,9999,99999,9,999999999,0.0,999,999,99
3005,1,30,20,0,*?*?*?*?*?*?*?*?*?*?*?*?*?*?*?*?*?*?*?*?*?*?,9.6,6.4,80,99217.9,0,-0,322,0.0,-0.0,0.0,0,0,0,0,257,13.9,10,5,9999,99999,9,999999999,0.0,999,999,99
3005,1,30,21,0,*?*?*?*?*?*?*?*?*?*?*?*?*?*?*?*?*?*?*?*?*?*?,9.5,6.7,82,99217.9,0,-0,321,0.0,-0.0,0.0,0,0,0,0,255,13.9,10,5,9999,99999,9,999999999,0.0,999,999,99
3005,1,30,22,0,*?*?*?*?*?*?*?*?*?*?*?*?*?*?*?*?*?*?*?*?*?*?,9.9,5.9,76,99217.9,0,-0,323,0.0,-0.0,0.0,0,0,0,0,253,15.5,10,5,9999,99999,9,999999999,0.0,999,999,99
3005,1,30,23,0,*?*?*?*?*?*?*?*?*?*?*?*?*?*?*?*?*?*?*?*?*?*?,10.6,6.7,77,99217.9,0,-0,327,0.0,-0.0,0.0,0,0,0,0,252,14.4,10,5,9999,99999,9,999999999,0.0,999,999,99
3005,1,30,24,0,*?*?*?*?*?*?*?*?*?*?*?*?*?*?*?*?*?*?*?*?*?*?,9.7,6.1,78,99217.9,0,-0,322,0.0,-0.0,0.0,0,0,0,0,240,8.8,10,5,9999,99999,9,999999999,0.0,999,999,99
3005,1,31,1,0,*?*?*?*?*?*?*?*?*?*?*?*?*?*?*?*?*?*?*?*?*?*?,11.9,8.3,78,99797.1,0,-0,332,0.0,-0.0,0.0,0,0,0,0,237,18.5,10,5,9999,99999,9,999999999,0.0,999,999,99
3005,1,31,2,0,*?*?*?*?*?*?*?*?*?*?*?*?*?*?*?*?*?*?*?*?*?*?,12.6,8.9,79,99797.1,0,-0,335,0.0,-0.0,0.0,0,0,0,0,223,19.6,10,5,9999,99999,9,999999999,0.0,999,999,99
3005,1,31,3,0,*?*?*?*?*?*?*?*?*?*?*?*?*?*?*?*?*?*?*?*?*?*?,12.6,9.6,82,99797.1,0,-0,335,0.0,-0.0,0.0,0,0,0,0,210,16.5,10,5,9999,99999,9,999999999,0.0,999,999,99
3005,1,31,4,0,*?*?*?*?*?*?*?*?*?*?*?*?*?*?*?*?*?*?*?*?*?*?,12.0,9.1,82,99797.1,0,-0,333,0.0,-0.0,0.0,0,0,0,0,197,12.4,10,5,9999,99999,9,999999999,0.0,999,999,99
3005,1,31,5,0,*?*?*?*?*?*?*?*?*?*?*?*?*?*?*?*?*?*?*?*?*?*?,12.7,9.7,82,99797.1,0,-0,336,0.0,-0.0,0.0,0,0,0,0,183,9.8,10,5,9999,99999,9,999999999,0.0,999,999,99
3005,1,31,6,0,*?*?*?*?*?*?*?*?*?*?*?*?*?*?*?*?*?*?*?*?*?*?,12.1,8.8,80,99797.1,0,-0,333,0.0,-0.0,0.0,0,0,0,0,170,12.9,10,5,9999,99999,9,999999999,0.0,999,999,99
3005,1,31,7,0,*?*?*?*?*?*?*?*?*?*?*?*?*?*?*?*?*?*?*?*?*?*?,12.4,8.9,80,99797.1,0,-0,334,0.0,-0.0,0.0,0,0,0,0,185,14.4,10,5,9999,99999,9,999999999,0.0,999,999,99
3005,1,31,8,0,*?*?*?*?*?*?*?*?*?*?*?*?*?*?*?*?*?*?*?*?*?*?,11.8,9.1,84,99797.1,72,1413,324,0.0,0.0,0.0,0,0,0,0,200,13.9,8,4,9999,99999,9,999999999,0.0,999,999,99
3005,1,31,9,0,*?*?*?*?*?*?*?*?*?*?*?*?*?*?*?*?*?*?*?*?*?*?,12.0,9.4,85,99797.1,226,1408,332,29.9,0.0,29.9,3511,0,3517,1164,215,12.4,10,5,9999,99999,9,999999999,0.0,999,999,99
3005,1,31,10,0,*?*?*?*?*?*?*?*?*?*?*?*?*?*?*?*?*?*?*?*?*?*?,13.2,8.8,75,99797.1,341,1406,334,91.2,50.0,79.0,10004,4277,8948,2087,230,14.4,9,5,9999,99999,9,999999999,0.0,999,999,99
3005,1,31,11,0,*?*?*?*?*?*?*?*?*?*?*?*?*?*?*?*?*?*?*?*?*?*?,14.7,9.6,71,99797.1,410,1406,338,151.8,131.2,113.5,16546,11842,13024,2527,245,13.9,8,4,9999,99999,9,999999999,0.0,999,999,99
3005,1,31,12,0,*?*?*?*?*?*?*?*?*?*?*?*?*?*?*?*?*?*?*?*?*?*?,14.6,8.9,69,99797.1,428,1408,341,120.5,52.7,104.5,13229,4783,11808,2847,260,13.4,9,5,9999,99999,9,999999999,0.0,999,999,99
3005,1,31,13,0,*?*?*?*?*?*?*?*?*?*?*?*?*?*?*?*?*?*?*?*?*?*?,15.0,9.1,68,99797.1,393,1407,339,144.0,130.0,107.7,15702,11564,12375,2385,258,14.4,8,4,9999,99999,9,999999999,0.0,999,999,99
3005,1,31,14,0,*?*?*?*?*?*?*?*?*?*?*?*?*?*?*?*?*?*?*?*?*?*?,14.9,7.9,63,99797.1,308,1407,342,79.9,48.5,69.2,8762,4029,7846,1810,257,18.0,9,5,9999,99999,9,999999999,0.0,999,999,99
3005,1,31,15,0,*?*?*?*?*?*?*?*?*?*?*?*?*?*?*?*?*?*?*?*?*?*?,14.8,7.4,62,99797.1,179,1409,342,36.0,37.7,31.2,4025,2387,3747,655,255,17.0,9,5,9999,99999,9,999999999,0.0,999,999,99
3005,1,31,16,0,*?*?*?*?*?*?*?*?*?*?*?*?*?*?*?*?*?*?*?*?*?*?,14.7,7.7,63,99797.1,14,1397,346,0.0,0.0,0.0,0,0,0,0,253,17.5,10,5,9999,99999,9,999999999,0.0,999,999,99
3005,1,31,17,0,*?*?*?*?*?*?*?*?*?*?*?*?*?*?*?*?*?*?*?*?*?*?,14.3,7.0,61,99797.1,0,-0,344,0.0,-0.0,0.0,0,0,0,0,252,18.0,10,5,9999,99999,9,999999999,0.0,999,999,99
3005,1,31,18,0,*?*?*?*?*?*?*?*?*?*?*?*?*?*?*?*?*?*?*?*?*?*?,12.9,7.4,69,99797.1,0,-0,337,0.0,-0.0,0.0,0,0,0,0,250,16.5,10,5,9999,99999,9,999999999,0.0,999,999,99
3005,1,31,19,0,*?*?*?*?*?*?*?*?*?*?*?*?*?*?*?*?*?*?*?*?*?*?,13.4,8.0,70,99797.1,0,-0,339,0.0,-0.0,0.0,0,0,0,0,248,17.5,10,5,9999,99999,9,999999999,0.0,999,999,99
3005,1,31,20,0,*?*?*?*?*?*?*?*?*?*?*?*?*?*?*?*?*?*?*?*?*?*?,13.0,8.0,71,99797.1,0,-0,337,0.0,-0.0,0.0,0,0,0,0,247,16.5,10,5,9999,99999,9,999999999,0.0,999,999,99
3005,1,31,21,0,*?*?*?*?*?*?*?*?*?*?*?*?*?*?*?*?*?*?*?*?*?*?,13.0,7.7,71,99797.1,0,-0,337,0.0,-0.0,0.0,0,0,0,0,245,16.0,10,5,9999,99999,9,999999999,0.0,999,999,99
3005,1,31,22,0,*?*?*?*?*?*?*?*?*?*?*?*?*?*?*?*?*?*?*?*?*?*?,12.8,8.3,74,99797.1,0,-0,336,0.0,-0.0,0.0,0,0,0,0,243,15.5,10,5,9999,99999,9,999999999,0.0,999,999,99
3005,1,31,23,0,*?*?*?*?*?*?*?*?*?*?*?*?*?*?*?*?*?*?*?*?*?*?,11.2,7.6,79,99797.1,0,-0,329,0.0,-0.0,0.0,0,0,0,0,242,13.9,10,5,9999,99999,9,999999999,0.0,999,999,99
3005,1,31,24,0,*?*?*?*?*?*?*?*?*?*?*?*?*?*?*?*?*?*?*?*?*?*?,11.2,7.4,78,99797.1,0,-0,329,0.0,-0.0,0.0,0,0,0,0,250,17.5,10,5,9999,99999,9,999999999,0.0,999,999,99
3005,2,1,1,0,*?*?*?*?*?*?*?*?*?*?*?*?*?*?*?*?*?*?*?*?*?*?,8.0,6.4,88,99777.5,0,-0,315,0.0,-0.0,0.0,0,0,0,0,240,18.5,10,5,9999,99999,9,999999999,0.0,999,999,99
3005,2,1,2,0,*?*?*?*?*?*?*?*?*?*?*?*?*?*?*?*?*?*?*?*?*?*?,6.7,5.8,92,99777.5,0,-0,309,0.0,-0.0,0.0,0,0,0,0,240,19.6,10,5,9999,99999,9,999999999,0.0,999,999,99
3005,2,1,3,0,*?*?*?*?*?*?*?*?*?*?*?*?*?*?*?*?*?*?*?*?*?*?,6.4,5.9,96,99777.5,0,-0,308,0.0,-0.0,0.0,0,0,0,0,240,16.5,10,5,9999,99999,9,999999999,0.0,999,999,99
3005,2,1,4,0,*?*?*?*?*?*?*?*?*?*?*?*?*?*?*?*?*?*?*?*?*?*?,6.8,4.8,87,99777.5,0,-0,310,0.0,-0.0,0.0,0,0,0,0,240,12.4,10,5,9999,99999,9,999999999,0.0,999,999,99
3005,2,1,5,0,*?*?*?*?*?*?*?*?*?*?*?*?*?*?*?*?*?*?*?*?*?*?,6.9,4.8,86,99777.5,0,-0,310,0.0,-0.0,0.0,0,0,0,0,240,9.8,10,5,9999,99999,9,999999999,0.0,999,999,99
3005,2,1,6,0,*?*?*?*?*?*?*?*?*?*?*?*?*?*?*?*?*?*?*?*?*?*?,5.7,3.9,88,99777.5,0,-0,305,0.0,-0.0,0.0,0,0,0,0,240,12.9,10,5,9999,99999,9,999999999,0.0,999,999,99
3005,2,1,7,0,*?*?*?*?*?*?*?*?*?*?*?*?*?*?*?*?*?*?*?*?*?*?,4.4,3.2,91,99777.5,0,-0,299,0.0,-0.0,0.0,0,0,0,0,245,14.4,10,5,9999,99999,9,999999999,0.0,999,999,99
3005,2,1,8,0,*?*?*?*?*?*?*?*?*?*?*?*?*?*?*?*?*?*?*?*?*?*?,5.8,3.4,83,99777.5,77,1400,301,1.6,3.8,1.4,204,119,221,20,250,13.9,9,5,9999,99999,9,999999999,0.0,999,999,99
3005,2,1,9,0,*?*?*?*?*?*?*?*?*?*?*?*?*?*?*?*?*?*?*?*?*?*?,7.2,3.6,77,99777.5,232,1408,307,54.0,43.6,46.8,5987,3136,5546,995,255,12.4,9,5,9999,99999,9,999999999,0.0,999,999,99
3005,2,1,10,0,*?*?*?*?*?*?*?*?*?*?*?*?*?*?*?*?*?*?*?*?*?*?,10.0,4.3,67,99777.5,348,1409,320,93.3,50.2,80.9,10240,4317,9159,2141,260,14.4,9,5,9999,99999,9,999999999,0.2,999,999,99
3005,2,1,11,0,*?*?*?*?*?*?*?*?*?*?*?*?*?*?*?*?*?*?*?*?*?*?,12.7,6.1,63,99777.5,417,1408,332,116.8,52.4,101.2,12817,4725,11443,2747,265,13.9,9,5,9999,99999,9,999999999,0.1,999,999,99
3005,2,1,12,0,*?*?*?*?*?*?*?*?*?*?*?*?*?*?*?*?*?*?*?*?*?*?,14.7,5.8,55,99777.5,434,1406,341,122.8,52.9,106.4,13478,4815,12028,2908,270,13.4,9,5,9999,99999,9,999999999,0.0,999,999,99
3005,2,1,13,0,*?*?*?*?*?*?*?*?*?*?*?*?*?*?*?*?*?*?*?*?*?*?,14.7,6.7,58,99777.5,400,1408,341,111.0,52.0,96.2,12179,4637,10877,2594,283,14.4,9,5,9999,99999,9,999999999,0.0,999,999,99
3005,2,1,14,0,*?*?*?*?*?*?*?*?*?*?*?*?*?*?*?*?*?*?*?*?*?*?,14.8,6.1,56,99777.5,315,1408,342,82.1,48.8,71.2,9012,4082,8068,1865,297,18.0,9,5,9999,99999,9,999999999,0.0,999,999,99
3005,2,1,15,0,*?*?*?*?*?*?*?*?*?*?*?*?*?*?*?*?*?*?*?*?*?*?,14.7,5.8,55,99777.5,185,1404,341,38.2,38.6,33.1,4268,2490,3971,697,310,17.0,9,5,9999,99999,9,999999999,0.0,999,999,99
3005,2,1,16,0,*?*?*?*?*?*?*?*?*?*?*?*?*?*?*?*?*?*?*?*?*?*?,14.7,5.9,55,99777.5,21,1440,341,0.0,0.0,0.0,0,0,0,0,323,17.5,9,5,9999,99999,9,999999999,0.0,999,999,99
3005,2,1,17,0,*?*?*?*?*?*?*?*?*?*?*?*?*?*?*?*?*?*?*?*?*?*?,12.9,7.0,67,99777.5,0,-0,337,0.0,-0.0,0.0,0,0,0,0,337,18.0,10,5,9999,99999,9,999999999,0.0,999,999,99
3005,2,1,18,0,*?*?*?*?*?*?*?*?*?*?*?*?*?*?*?*?*?*?*?*?*?*?,10.8,6.9,76,99777.5,0,-0,327,0.0,-0.0,0.0,0,0,0,0,350,16.5,10,5,9999,99999,9,999999999,0.0,999,999,99
3005,2,1,19,0,*?*?*?*?*?*?*?*?*?*?*?*?*?*?*?*?*?*?*?*?*?*?,9.8,6.7,80,99777.5,0,-0,323,0.0,-0.0,0.0,0,0,0,0,343,17.5,10,5,9999,99999,9,999999999,0.0,999,999,99
3005,2,1,20,0,*?*?*?*?*?*?*?*?*?*?*?*?*?*?*?*?*?*?*?*?*?*?,9.9,6.9,80,99777.5,0,-0,323,0.0,-0.0,0.0,0,0,0,0,337,16.5,10,5,9999,99999,9,999999999,0.0,999,999,99
3005,2,1,21,0,*?*?*?*?*?*?*?*?*?*?*?*?*?*?*?*?*?*?*?*?*?*?,8.8,5.3,78,99777.5,0,-0,319,0.0,-0.0,0.0,0,0,0,0,330,16.0,10,5,9999,99999,9,999999999,0.1,999,999,99
3005,2,1,22,0,*?*?*?*?*?*?*?*?*?*?*?*?*?*?*?*?*?*?*?*?*?*?,8.2,5.9,85,99777.5,0,-0,316,0.0,-0.0,0.0,0,0,0,0,323,15.5,10,5,9999,99999,9,999999999,0.1,999,999,99
3005,2,1,23,0,*?*?*?*?*?*?*?*?*?*?*?*?*?*?*?*?*?*?*?*?*?*?,8.2,4.8,78,99777.5,0,-0,316,0.0,-0.0,0.0,0,0,0,0,317,13.9,10,5,9999,99999,9,999999999,0.1,999,999,99
3005,2,1,24,0,*?*?*?*?*?*?*?*?*?*?*?*?*?*?*?*?*?*?*?*?*?*?,9.6,7.0,83,99777.5,0,-0,322,0.0,-0.0,0.0,0,0,0,0,240,17.5,10,5,9999,99999,9,999999999,0.0,999,999,99
3005,2,2,1,0,*?*?*?*?*?*?*?*?*?*?*?*?*?*?*?*?*?*?*?*?*?*?,9.0,4.3,72,101629,0,-0,320,0.0,-0.0,0.0,0,0,0,0,307,18.5,10,5,9999,99999,9,999999999,0.0,999,999,99
3005,2,2,2,0,*?*?*?*?*?*?*?*?*?*?*?*?*?*?*?*?*?*?*?*?*?*?,9.5,4.3,69,101629,0,-0,322,0.0,-0.0,0.0,0,0,0,0,303,19.6,10,5,9999,99999,9,999999999,0.0,999,999,99
3005,2,2,3,0,*?*?*?*?*?*?*?*?*?*?*?*?*?*?*?*?*?*?*?*?*?*?,9.2,4.6,72,101629,0,-0,320,0.0,-0.0,0.0,0,0,0,0,300,16.5,10,5,9999,99999,9,999999999,0.0,999,999,99
3005,2,2,4,0,*?*?*?*?*?*?*?*?*?*?*?*?*?*?*?*?*?*?*?*?*?*?,9.2,4.8,73,101629,0,-0,320,0.0,-0.0,0.0,0,0,0,0,297,12.4,10,5,9999,99999,9,999999999,0.0,999,999,99
3005,2,2,5,0,*?*?*?*?*?*?*?*?*?*?*?*?*?*?*?*?*?*?*?*?*?*?,8.8,4.6,74,101629,0,-0,319,0.0,-0.0,0.0,0,0,0,0,293,9.8,10,5,9999,99999,9,999999999,0.0,999,999,99
3005,2,2,6,0,*?*?*?*?*?*?*?*?*?*?*?*?*?*?*?*?*?*?*?*?*?*?,8.2,4.3,75,101629,0,-0,316,0.0,-0.0,0.0,0,0,0,0,290,12.9,10,5,9999,99999,9,999999999,0.0,999,999,99
3005,2,2,7,0,*?*?*?*?*?*?*?*?*?*?*?*?*?*?*?*?*?*?*?*?*?*?,8.6,5.1,78,101629,0,-0,318,0.0,-0.0,0.0,0,0,0,0,292,14.4,10,5,9999,99999,9,999999999,0.0,999,999,99
3005,2,2,8,0,*?*?*?*?*?*?*?*?*?*?*?*?*?*?*?*?*?*?*?*?*?*?,8.9,5.1,76,101629,83,1403,319,2.1,0.0,2.1,273,-0,272,85,293,13.9,10,5,9999,99999,9,999999999,0.0,999,999,99
3005,2,2,9,0,*?*?*?*?*?*?*?*?*?*?*?*?*?*?*?*?*?*?*?*?*?*?,10.0,5.3,72,101629,238,1407,324,32.3,0.0,32.3,3785,0,3791,1258,295,12.4,10,5,9999,99999,9,999999999,0.0,999,999,99
3005,2,2,10,0,*?*?*?*?*?*?*?*?*?*?*?*?*?*?*?*?*?*?*?*?*?*?,10.6,5.1,68,101629,354,1407,322,95.5,50.5,82.8,10478,4363,9368,2195,297,14.4,9,5,9999,99999,9,999999999,0.0,999,999,99
3005,2,2,11,0,*?*?*?*?*?*?*?*?*?*?*?*?*?*?*?*?*?*?*?*?*?*?,12.3,5.5,63,101629,423,1406,335,68.5,0.0,68.5,8006,0,8026,2803,298,13.9,10,5,9999,99999,9,999999999,0.0,999,999,99
3005,2,2,12,0,*?*?*?*?*?*?*?*?*?*?*?*?*?*?*?*?*?*?*?*?*?*?,12.8,6.2,63,101629,441,1406,332,125.1,53.0,108.4,13730,4847,12251,2970,300,13.4,9,5,9999,99999,9,999999999,0.0,999,999,99
3005,2,2,13,0,*?*?*?*?*?*?*?*?*?*?*?*?*?*?*?*?*?*?*?*?*?*?,12.6,5.3,60,101629,406,1405,336,65.2,0.0,65.2,7617,0,7636,2653,297,14.4,10,5,9999,99999,9,999999999,0.0,999,999,99
3005,2,2,14,0,*?*?*?*?*?*?*?*?*?*?*?*?*?*?*?*?*?*?*?*?*?*?,12.8,4.8,58,101629,321,1405,332,84.4,49.1,73.2,9265,4134,8291,1921,293,18.0,9,5,9999,99999,9,999999999,0.0,999,999,99
3005,2,2,15,0,*?*?*?*?*?*?*?*?*?*?*?*?*?*?*?*?*?*?*?*?*?*?,12.9,4.8,57,101629,192,1407,333,40.5,39.5,35.1,4515,2591,4198,739,290,17.0,9,5,9999,99999,9,999999999,0.0,999,999,99
3005,2,2,16,0,*?*?*?*?*?*?*?*?*?*?*?*?*?*?*?*?*?*?*?*?*?*?,12.6,4.6,57,101629,27,1407,331,0.0,0.0,0.0,0,0,0,0,287,17.5,9,5,9999,99999,9,999999999,0.0,999,999,99
3005,2,2,17,0,*?*?*?*?*?*?*?*?*?*?*?*?*?*?*?*?*?*?*?*?*?*?,11.9,5.5,64,101629,0,-0,333,0.0,-0.0,0.0,0,0,0,0,283,18.0,10,5,9999,99999,9,999999999,0.0,999,999,99
3005,2,2,18,0,*?*?*?*?*?*?*?*?*?*?*?*?*?*?*?*?*?*?*?*?*?*?,11.7,6.7,71,101629,0,-0,332,0.0,-0.0,0.0,0,0,0,0,280,16.5,10,5,9999,99999,9,999999999,0.0,999,999,99
3005,2,2,19,0,*?*?*?*?*?*?*?*?*?*?*?*?*?*?*?*?*?*?*?*?*?*?,11.0,6.6,73,101629,0,-0,328,0.0,-0.0,0.0,0,0,0,0,272,17.5,10,5,9999,99999,9,999999999,0.0,999,999,99
3005,2,2,20,0,*?*?*?*?*?*?*?*?*?*?*?*?*?*?*?*?*?*?*?*?*?*?,10.3,6.6,77,101629,0,-0,325,0.0,-0.0,0.0,0,0,0,0,263,16.5,10,5,9999,99999,9,999999999,0.0,999,999,99
3005,2,2,21,0,*?*?*?*?*?*?*?*?*?*?*?*?*?*?*?*?*?*?*?*?*?*?,10.4,6.6,77,101629,0,-0,326,0.0,-0.0,0.0,0,0,0,0,255,16.0,10,5,9999,99999,9,999999999,0.0,999,999,99
3005,2,2,22,0,*?*?*?*?*?*?*?*?*?*?*?*?*?*?*?*?*?*?*?*?*?*?,10.5,6.7,76,101629,0,-0,326,0.0,-0.0,0.0,0,0,0,0,247,15.5,10,5,9999,99999,9,999999999,0.0,999,999,99
3005,2,2,23,0,*?*?*?*?*?*?*?*?*?*?*?*?*?*?*?*?*?*?*?*?*?*?,10.9,7.4,79,101629,0,-0,328,0.0,-0.0,0.0,0,0,0,0,238,13.9,10,5,9999,99999,9,999999999,0.0,999,999,99
3005,2,2,24,0,*?*?*?*?*?*?*?*?*?*?*?*?*?*?*?*?*?*?*?*?*?*?,8.2,4.6,77,101629,0,-0,316,0.0,-0.0,0.0,0,0,0,0,310,17.5,10,5,9999,99999,9,999999999,0.1,999,999,99
3005,2,3,1,0,*?*?*?*?*?*?*?*?*?*?*?*?*?*?*?*?*?*?*?*?*?*?,11.6,8.0,78,100769,0,-0,331,0.0,-0.0,0.0,0,0,0,0,230,18.5,10,5,9999,99999,9,999999999,0.0,999,999,99
3005,2,3,2,0,*?*?*?*?*?*?*?*?*?*?*?*?*?*?*?*?*?*?*?*?*?*?,11.8,8.3,78,100769,0,-0,332,0.0,-0.0,0.0,0,0,0,0,230,19.6,10,5,9999,99999,9,999999999,0.0,999,999,99
3005,2,3,3,0,*?*?*?*?*?*?*?*?*?*?*?*?*?*?*?*?*?*?*?*?*?*?,12.0,8.4,77,100769,0,-0,333,0.0,-0.0,0.0,0,0,0,0,230,16.5,10,5,9999,99999,9,999999999,0.0,999,999,99
3005,2,3,4,0,*?*?*?*?*?*?*?*?*?*?*?*?*?*?*?*?*?*?*?*?*?*?,10.8,8.0,81,100769,0,-0,327,0.0,-0.0,0.0,0,0,0,0,230,12.4,10,5,9999,99999,9,999999999,0.0,999,999,99
3005,2,3,5,0,*?*?*?*?*?*?*?*?*?*?*?*?*?*?*?*?*?*?*?*?*?*?,10.7,7.6,80,100769,0,-0,327,0.0,-0.0,0.0,0,0,0,0,230,9.8,10,5,9999,99999,9,999999999,0.0,999,999,99
3005,2,3,6,0,*?*?*?*?*?*?*?*?*?*?*?*?*?*?*?*?*?*?*?*?*?*?,9.9,6.9,80,100769,0,-0,323,0.0,-0.0,0.0,0,0,0,0,230,12.9,10,5,9999,99999,9,999999999,0.0,999,999,99
3005,2,3,7,0,*?*?*?*?*?*?*?*?*?*?*?*?*?*?*?*?*?*?*?*?*?*?,9.1,5.9,80,100769,0,-0,320,0.0,-0.0,0.0,0,0,0,0,237,14.4,10,5,9999,99999,9,999999999,0.0,999,999,99
3005,2,3,8,0,*?*?*?*?*?*?*?*?*?*?*?*?*?*?*?*?*?*?*?*?*?*?,10.6,5.9,72,100769,89,1404,322,5.6,11.7,4.8,665,405,700,74,243,13.9,9,5,9999,99999,9,999999999,0.0,999,999,99
3005,2,3,9,0,*?*?*?*?*?*?*?*?*?*?*?*?*?*?*?*?*?*?*?*?*?*?,12.0,6.6,69,100769,244,1405,329,58.2,44.6,50.5,6445,3287,5963,1076,250,12.4,9,5,9999,99999,9,999999999,0.0,999,999,99
3005,2,3,10,0,*?*?*?*?*?*?*?*?*?*?*?*?*?*?*?*?*?*?*?*?*?*?,12.9,5.5,60,100769,360,1405,328,129.5,127.3,96.8,14122,10990,11155,2125,257,14.4,8,4,9999,99999,9,999999999,0.0,999,999,99
3005,2,3,11,0,*?*?*?*?*?*?*?*?*?*?*?*?*?*?*?*?*?*?*?*?*?*?,16.2,7.3,55,100769,430,1407,344,160.7,132.5,120.2,17518,12142,13770,2691,263,13.9,8,4,9999,99999,9,999999999,0.0,999,999,99
3005,2,3,12,0,*?*?*?*?*?*?*?*?*?*?*?*?*?*?*?*?*?*?*?*?*?*?,17.7,7.3,50,100769,448,1407,347,199.5,223.6,128.3,21117,20591,14811,2593,270,13.4,7,4,9999,99999,9,999999999,0.0,999,999,99
3005,2,3,13,0,*?*?*?*?*?*?*?*?*?*?*?*?*?*?*?*?*?*?*?*?*?*?,17.7,7.6,51,100769,413,1406,356,115.6,52.3,100.2,12691,4710,11331,2716,265,14.4,9,5,9999,99999,9,999999999,0.0,999,999,99
3005,2,3,14,0,*?*?*?*?*?*?*?*?*?*?*?*?*?*?*?*?*?*?*?*?*?*?,17.8,6.6,47,100769,328,1406,356,86.8,49.4,75.2,9521,4185,8519,1978,260,18.0,9,5,9999,99999,9,999999999,0.0,999,999,99
3005,2,3,15,0,*?*?*?*?*?*?*?*?*?*?*?*?*?*?*?*?*?*?*?*?*?*?,17.6,7.3,50,100769,199,1409,355,42.8,40.3,37.1,4765,2691,4427,782,255,17.0,9,5,9999,99999,9,999999999,0.0,999,999,99
3005,2,3,16,0,*?*?*?*?*?*?*?*?*?*?*?*?*?*?*?*?*?*?*?*?*?*?,17.7,8.3,53,100769,34,1426,360,0.0,0.0,0.0,0,0,0,0,250,17.5,10,5,9999,99999,9,999999999,0.0,999,999,99
3005,2,3,17,0,*?*?*?*?*?*?*?*?*?*?*?*?*?*?*?*?*?*?*?*?*?*?,16.0,8.9,62,100769,0,-0,352,0.0,-0.0,0.0,0,0,0,0,245,18.0,10,5,9999,99999,9,999999999,0.0,999,999,99
3005,2,3,18,0,*?*?*?*?*?*?*?*?*?*?*?*?*?*?*?*?*?*?*?*?*?*?,14.7,8.7,66,100769,0,-0,345,0.0,-0.0,0.0,0,0,0,0,240,16.5,10,5,9999,99999,9,999999999,0.0,999,999,99
3005,2,3,19,0,*?*?*?*?*?*?*?*?*?*?*?*?*?*?*?*?*?*?*?*?*?*?,13.9,8.9,71,100769,0,-0,341,0.0,-0.0,0.0,0,0,0,0,233,17.5,10,5,9999,99999,9,999999999,0.0,999,999,99
3005,2,3,20,0,*?*?*?*?*?*?*?*?*?*?*?*?*?*?*?*?*?*?*?*?*?*?,13.0,8.1,71,100769,0,-0,337,0.0,-0.0,0.0,0,0,0,0,227,16.5,10,5,9999,99999,9,999999999,0.0,999,999,99
3005,2,3,21,0,*?*?*?*?*?*?*?*?*?*?*?*?*?*?*?*?*?*?*?*?*?*?,12.5,7.4,70,100769,0,-0,335,0.0,-0.0,0.0,0,0,0,0,220,16.0,10,5,9999,99999,9,999999999,0.0,999,999,99
3005,2,3,22,0,*?*?*?*?*?*?*?*?*?*?*?*?*?*?*?*?*?*?*?*?*?*?,12.1,7.6,73,100769,0,-0,333,0.0,-0.0,0.0,0,0,0,0,213,15.5,10,5,9999,99999,9,999999999,0.0,999,999,99
3005,2,3,23,0,*?*?*?*?*?*?*?*?*?*?*?*?*?*?*?*?*?*?*?*?*?*?,11.7,8.1,78,100769,0,-0,331,0.0,-0.0,0.0,0,0,0,0,207,13.9,10,5,9999,99999,9,999999999,0.0,999,999,99
3005,2,3,24,0,*?*?*?*?*?*?*?*?*?*?*?*?*?*?*?*?*?*?*?*?*?*?,11.2,7.7,78,100769,0,-0,329,0.0,-0.0,0.0,0,0,0,0,230,17.5,10,5,9999,99999,9,999999999,0.0,999,999,99
3005,2,4,1,0,*?*?*?*?*?*?*?*?*?*?*?*?*?*?*?*?*?*?*?*?*?*?,11.4,8.3,80,99924.6,0,-0,330,0.0,-0.0,0.0,0,0,0,0,210,9.8,10,5,9999,99999,9,999999999,0.0,999,999,99
3005,2,4,2,0,*?*?*?*?*?*?*?*?*?*?*?*?*?*?*?*?*?*?*?*?*?*?,11.3,8.1,80,99924.6,0,-0,329,0.0,-0.0,0.0,0,0,0,0,220,9.8,10,5,9999,99999,9,999999999,0.0,999,999,99
3005,2,4,3,0,*?*?*?*?*?*?*?*?*?*?*?*?*?*?*?*?*?*?*?*?*?*?,11.0,8.7,84,99924.6,0,-0,328,0.0,-0.0,0.0,0,0,0,0,230,11.8,10,5,9999,99999,9,999999999,0.0,999,999,99
3005,2,4,4,0,*?*?*?*?*?*?*?*?*?*?*?*?*?*?*?*?*?*?*?*?*?*?,11.0,8.7,84,99924.6,0,-0,328,0.0,-0.0,0.0,0,0,0,0,240,12.4,10,5,9999,99999,9,999999999,0.0,999,999,99
3005,2,4,5,0,*?*?*?*?*?*?*?*?*?*?*?*?*?*?*?*?*?*?*?*?*?*?,10.9,8.0,81,99924.6,0,-0,328,0.0,-0.0,0.0,0,0,0,0,250,13.4,10,5,9999,99999,9,999999999,0.0,999,999,99
3005,2,4,6,0,*?*?*?*?*?*?*?*?*?*?*?*?*?*?*?*?*?*?*?*?*?*?,10.4,7.1,80,99924.6,0,-0,325,0.0,-0.0,0.0,0,0,0,0,260,13.9,10,5,9999,99999,9,999999999,0.0,999,999,99
3005,2,4,7,0,*?*?*?*?*?*?*?*?*?*?*?*?*?*?*?*?*?*?*?*?*?*?,9.8,6.9,81,99924.6,0,-0,323,0.0,-0.0,0.0,0,0,0,0,258,14.4,10,5,9999,99999,9,999999999,0.0,999,999,99
3005,2,4,8,0,*?*?*?*?*?*?*?*?*?*?*?*?*?*?*?*?*?*?*?*?*?*?,10.6,6.7,76,99924.6,95,1403,327,4.4,0.0,4.4,560,-0,559,179,257,15.5,10,5,9999,99999,9,999999999,0.0,999,999,99
3005,2,4,9,0,*?*?*?*?*?*?*?*?*?*?*?*?*?*?*?*?*?*?*?*?*?*?,11.4,7.0,74,99924.6,251,1409,330,34.8,0.0,34.8,4071,0,4078,1357,255,15.5,10,5,9999,99999,9,999999999,0.0,999,999,99
3005,2,4,10,0,*?*?*?*?*?*?*?*?*?*?*?*?*?*?*?*?*?*?*?*?*?*?,12.1,7.6,73,99924.6,367,1406,333,57.5,0.0,57.5,6717,0,6733,2312,253,14.9,10,5,9999,99999,9,999999999,0.0,999,999,99
3005,2,4,11,0,*?*?*?*?*?*?*?*?*?*?*?*?*?*?*?*?*?*?*?*?*?*?,14.9,7.9,62,99924.6,437,1407,347,71.2,0.0,71.2,8319,0,8341,2925,252,15.5,10,5,9999,99999,9,999999999,0.0,999,999,99
3005,2,4,12,0,*?*?*?*?*?*?*?*?*?*?*?*?*?*?*?*?*?*?*?*?*?*?,14.8,7.4,61,99924.6,455,1407,346,74.7,0.0,74.7,8738,0,8762,3090,250,12.9,10,5,9999,99999,9,999999999,0.0,999,999,99
3005,2,4,13,0,*?*?*?*?*?*?*?*?*?*?*?*?*?*?*?*?*?*?*?*?*?*?,14.5,7.6,62,99924.6,420,1406,345,67.9,0.0,67.9,7937,0,7958,2777,250,14.9,10,5,9999,99999,9,999999999,0.0,999,999,99
3005,2,4,14,0,*?*?*?*?*?*?*?*?*?*?*?*?*?*?*?*?*?*?*?*?*?*?,15.0,7.7,61,99924.6,335,1406,347,51.3,0.0,51.3,5988,0,6001,2042,250,15.5,10,5,9999,99999,9,999999999,0.0,999,999,99
3005,2,4,15,0,*?*?*?*?*?*?*?*?*?*?*?*?*?*?*?*?*?*?*?*?*?*?,14.7,7.6,62,99924.6,205,1403,346,26.0,0.0,26.0,3054,0,3058,1008,250,15.5,10,5,9999,99999,9,999999999,0.0,999,999,99
3005,2,4,16,0,*?*?*?*?*?*?*?*?*?*?*?*?*?*?*?*?*?*?*?*?*?*?,14.9,8.7,66,99924.6,40,1401,346,0.0,0.0,0.0,0,0,0,0,250,14.4,10,5,9999,99999,9,999999999,0.0,999,999,99
3005,2,4,17,0,*?*?*?*?*?*?*?*?*?*?*?*?*?*?*?*?*?*?*?*?*?*?,13.9,7.7,65,99924.6,0,-0,342,0.0,-0.0,0.0,0,0,0,0,250,12.9,10,5,9999,99999,9,999999999,0.0,999,999,99
3005,2,4,18,0,*?*?*?*?*?*?*?*?*?*?*?*?*?*?*?*?*?*?*?*?*?*?,13.5,8.7,72,99924.6,0,-0,340,0.0,-0.0,0.0,0,0,0,0,250,14.4,10,5,9999,99999,9,999999999,0.0,999,999,99
3005,2,4,19,0,*?*?*?*?*?*?*?*?*?*?*?*?*?*?*?*?*?*?*?*?*?*?,13.0,8.9,76,99924.6,0,-0,337,0.0,-0.0,0.0,0,0,0,0,250,14.9,10,5,9999,99999,9,999999999,0.0,999,999,99
3005,2,4,20,0,*?*?*?*?*?*?*?*?*?*?*?*?*?*?*?*?*?*?*?*?*?*?,12.2,8.7,78,99924.6,0,-0,334,0.0,-0.0,0.0,0,0,0,0,250,13.9,10,5,9999,99999,9,999999999,0.0,999,999,99
3005,2,4,21,0,*?*?*?*?*?*?*?*?*?*?*?*?*?*?*?*?*?*?*?*?*?*?,12.0,8.9,80,99924.6,0,-0,333,0.0,-0.0,0.0,0,0,0,0,250,13.9,10,5,9999,99999,9,999999999,0.0,999,999,99
3005,2,4,22,0,*?*?*?*?*?*?*?*?*?*?*?*?*?*?*?*?*?*?*?*?*?*?,11.1,8.4,83,99924.6,0,-0,328,0.0,-0.0,0.0,0,0,0,0,250,15.5,10,5,9999,99999,9,999999999,0.0,999,999,99
3005,2,4,23,0,*?*?*?*?*?*?*?*?*?*?*?*?*?*?*?*?*?*?*?*?*?*?,11.6,8.4,80,99924.6,0,-0,331,0.0,-0.0,0.0,0,0,0,0,250,14.4,10,5,9999,99999,9,999999999,0.0,999,999,99
3005,2,4,24,0,*?*?*?*?*?*?*?*?*?*?*?*?*?*?*?*?*?*?*?*?*?*?,11.4,8.3,80,99924.6,0,-0,330,0.0,-0.0,0.0,0,0,0,0,200,8.8,10,5,9999,99999,9,999999999,0.0,999,999,99
3005,2,5,1,0,*?*?*?*?*?*?*?*?*?*?*?*?*?*?*?*?*?*?*?*?*?*?,12.9,8.4,72,98869.2,0,-0,337,0.0,-0.0,0.0,0,0,0,0,250,9.8,10,5,9999,99999,9,999999999,0.0,999,999,99
3005,2,5,2,0,*?*?*?*?*?*?*?*?*?*?*?*?*?*?*?*?*?*?*?*?*?*?,13.4,8.4,70,98869.2,0,-0,339,0.0,-0.0,0.0,0,0,0,0,250,2.1,10,5,9999,99999,9,999999999,0.0,999,999,99
3005,2,5,3,0,*?*?*?*?*?*?*?*?*?*?*?*?*?*?*?*?*?*?*?*?*?*?,12.9,7.7,69,98869.2,0,-0,337,0.0,-0.0,0.0,0,0,0,0,250,2.6,10,5,9999,99999,9,999999999,0.0,999,999,99
3005,2,5,4,0,*?*?*?*?*?*?*?*?*?*?*?*?*?*?*?*?*?*?*?*?*?*?,12.1,8.0,75,98869.2,0,-0,333,0.0,-0.0,0.0,0,0,0,0,250,3.6,10,5,9999,99999,9,999999999,0.0,999,999,99
3005,2,5,5,0,*?*?*?*?*?*?*?*?*?*?*?*?*?*?*?*?*?*?*?*?*?*?,11.2,7.4,76,98869.2,0,-0,329,0.0,-0.0,0.0,0,0,0,0,250,6.7,10,5,9999,99999,9,999999999,0.0,999,999,99
3005,2,5,6,0,*?*?*?*?*?*?*?*?*?*?*?*?*?*?*?*?*?*?*?*?*?*?,11.6,8.0,77,98869.2,0,-0,331,0.0,-0.0,0.0,0,0,0,0,250,6.7,10,5,9999,99999,9,999999999,0.0,999,999,99
3005,2,5,7,0,*?*?*?*?*?*?*?*?*?*?*?*?*?*?*?*?*?*?*?*?*?*?,12.0,7.7,73,98869.2,0,-0,333,0.0,-0.0,0.0,0,0,0,0,248,4.1,10,5,9999,99999,9,999999999,0.0,999,999,99
3005,2,5,8,0,*?*?*?*?*?*?*?*?*?*?*?*?*?*?*?*?*?*?*?*?*?*?,12.7,7.4,69,98869.2,101,1400,332,9.8,18.0,8.5,1147,855,1082,175,247,7.7,9,5,9999,99999,9,999999999,0.0,999,999,99
3005,2,5,9,0,*?*?*?*?*?*?*?*?*?*?*?*?*?*?*?*?*?*?*?*?*?*?,13.8,8.5,69,98869.2,257,1406,333,83.0,114.4,62.1,9096,8594,7244,1327,245,10.3,8,4,9999,99999,9,999999999,0.1,999,999,99
3005,2,5,10,0,*?*?*?*?*?*?*?*?*?*?*?*?*?*?*?*?*?*?*?*?*?*?,15.3,9.4,67,98869.2,374,1407,341,135.5,128.5,101.3,14778,11237,11662,2232,243,14.9,8,4,9999,99999,9,999999999,0.0,999,999,99
3005,2,5,11,0,*?*?*?*?*?*?*?*?*?*?*?*?*?*?*?*?*?*?*?*?*?*?,17.0,9.4,60,98869.2,443,1404,349,166.9,133.3,124.8,18191,12336,14285,2807,242,13.4,8,4,9999,99999,9,999999999,0.0,999,999,99
3005,2,5,12,0,*?*?*?*?*?*?*?*?*?*?*?*?*?*?*?*?*?*?*?*?*?*?,17.9,10.2,59,98869.2,462,1407,357,132.2,53.5,114.6,14510,4941,12942,3165,240,12.9,9,5,9999,99999,9,999999999,0.0,999,999,99
3005,2,5,13,0,*?*?*?*?*?*?*?*?*?*?*?*?*?*?*?*?*?*?*?*?*?*?,17.8,9.3,56,98869.2,427,1406,356,120.4,52.7,104.4,13216,4781,11796,2844,250,13.9,9,5,9999,99999,9,999999999,0.0,999,999,99
3005,2,5,14,0,*?*?*?*?*?*?*?*?*?*?*?*?*?*?*?*?*?*?*?*?*?*?,18.0,8.7,53,98869.2,342,1406,357,91.5,50.0,79.3,10040,4284,8980,2095,260,13.9,9,5,9999,99999,9,999999999,0.0,999,999,99
3005,2,5,15,0,*?*?*?*?*?*?*?*?*?*?*?*?*?*?*?*?*?*?*?*?*?*?,17.9,8.4,53,98869.2,212,1404,357,47.4,41.8,41.1,5269,2882,4889,870,270,13.9,9,5,9999,99999,9,999999999,0.0,999,999,99
3005,2,5,16,0,*?*?*?*?*?*?*?*?*?*?*?*?*?*?*?*?*?*?*?*?*?*?,17.9,8.5,53,98869.2,47,1412,357,0.0,0.0,0.0,0,0,0,0,280,13.4,9,5,9999,99999,9,999999999,0.0,999,999,99
3005,2,5,17,0,*?*?*?*?*?*?*?*?*?*?*?*?*?*?*?*?*?*?*?*?*?*?,16.6,7.9,55,98869.2,0,-0,355,0.0,-0.0,0.0,0,0,0,0,290,6.2,10,5,9999,99999,9,999999999,0.2,999,999,99
3005,2,5,18,0,*?*?*?*?*?*?*?*?*?*?*?*?*?*?*?*?*?*?*?*?*?*?,15.7,7.9,58,98869.2,0,-0,350,0.0,-0.0,0.0,0,0,0,0,300,7.7,10,5,9999,99999,9,999999999,0.2,999,999,99
3005,2,5,19,0,*?*?*?*?*?*?*?*?*?*?*?*?*?*?*?*?*?*?*?*?*?*?,14.8,7.1,59,98869.2,0,-0,346,0.0,-0.0,0.0,0,0,0,0,253,5.7,10,5,9999,99999,9,999999999,0.0,999,999,99
3005,2,5,20,0,*?*?*?*?*?*?*?*?*?*?*?*?*?*?*?*?*?*?*?*?*?*?,14.3,7.3,62,98869.2,0,-0,344,0.0,-0.0,0.0,0,0,0,0,207,5.2,10,5,9999,99999,9,999999999,0.0,999,999,99
3005,2,5,21,0,*?*?*?*?*?*?*?*?*?*?*?*?*?*?*?*?*?*?*?*?*?*?,13.7,7.6,65,98869.2,0,-0,341,0.0,-0.0,0.0,0,0,0,0,160,9.3,10,5,9999,99999,9,999999999,0.0,999,999,99
3005,2,5,22,0,*?*?*?*?*?*?*?*?*?*?*?*?*?*?*?*?*?*?*?*?*?*?,13.5,7.7,67,98869.2,0,-0,340,0.0,-0.0,0.0,0,0,0,0,113,10.3,10,5,9999,99999,9,999999999,0.0,999,999,99
3005,2,5,23,0,*?*?*?*?*?*?*?*?*?*?*?*?*?*?*?*?*?*?*?*?*?*?,12.8,7.3,68,98869.2,0,-0,337,0.0,-0.0,0.0,0,0,0,0,67,10.8,10,5,9999,99999,9,999999999,0.0,999,999,99
3005,2,5,24,0,*?*?*?*?*?*?*?*?*?*?*?*?*?*?*?*?*?*?*?*?*?*?,12.1,8.4,76,98869.2,0,-0,333,0.0,-0.0,0.0,0,0,0,0,250,12.4,10,5,9999,99999,9,999999999,0.0,999,999,99
3005,2,6,1,0,*?*?*?*?*?*?*?*?*?*?*?*?*?*?*?*?*?*?*?*?*?*?,10.7,5.1,69,101012,0,-0,327,0.0,-0.0,0.0,0,0,0,0,72,8.2,10,5,9999,99999,9,999999999,0.0,999,999,99
3005,2,6,2,0,*?*?*?*?*?*?*?*?*?*?*?*?*?*?*?*?*?*?*?*?*?*?,9.6,3.9,68,101012,0,-0,322,0.0,-0.0,0.0,0,0,0,0,123,5.7,10,5,9999,99999,9,999999999,0.0,999,999,99
3005,2,6,3,0,*?*?*?*?*?*?*?*?*?*?*?*?*?*?*?*?*?*?*?*?*?*?,9.3,4.5,72,101012,0,-0,321,0.0,-0.0,0.0,0,0,0,0,175,7.7,10,5,9999,99999,9,999999999,0.0,999,999,99
3005,2,6,4,0,*?*?*?*?*?*?*?*?*?*?*?*?*?*?*?*?*?*?*?*?*?*?,9.6,4.8,72,101012,0,-0,322,0.0,-0.0,0.0,0,0,0,0,227,9.8,10,5,9999,99999,9,999999999,0.0,999,999,99
3005,2,6,5,0,*?*?*?*?*?*?*?*?*?*?*?*?*?*?*?*?*?*?*?*?*?*?,9.4,5.6,77,101012,0,-0,321,0.0,-0.0,0.0,0,0,0,0,278,9.3,10,5,9999,99999,9,999999999,0.0,999,999,99
3005,2,6,6,0,*?*?*?*?*?*?*?*?*?*?*?*?*?*?*?*?*?*?*?*?*?*?,9.5,5.1,74,101012,0,-0,322,0.0,-0.0,0.0,0,0,0,0,330,6.2,10,5,9999,99999,9,999999999,0.0,999,999,99
3005,2,6,7,0,*?*?*?*?*?*?*?*?*?*?*?*?*?*?*?*?*?*?*?*?*?*?,9.5,5.9,78,101012,0,-0,322,0.0,-0.0,0.0,0,0,0,0,330,9.3,10,5,9999,99999,9,999999999,0.0,999,999,99
3005,2,6,8,0,*?*?*?*?*?*?*?*?*?*?*?*?*?*?*?*?*?*?*?*?*?*?,9.6,6.2,80,101012,108,1408,322,6.9,0.0,6.9,852,-0,852,275,330,8.2,10,5,9999,99999,9,999999999,0.0,999,999,99
3005,2,6,9,0,*?*?*?*?*?*?*?*?*?*?*?*?*?*?*?*?*?*?*?*?*?*?,9.6,5.9,77,101012,264,1408,322,37.4,0.0,37.4,4368,0,4376,1461,330,9.3,10,5,9999,99999,9,999999999,0.0,999,999,99
3005,2,6,10,0,*?*?*?*?*?*?*?*?*?*?*?*?*?*?*?*?*?*?*?*?*?*?,9.4,5.5,76,101012,380,1404,321,60.2,0.0,60.2,7029,0,7046,2429,330,8.2,10,5,9999,99999,9,999999999,0.0,999,999,99
3005,2,6,11,0,*?*?*?*?*?*?*?*?*?*?*?*?*?*?*?*?*?*?*?*?*?*?,10.2,5.8,74,101012,450,1404,325,73.9,0.0,73.9,8641,0,8665,3051,330,8.2,10,5,9999,99999,9,999999999,0.0,999,999,99
3005,2,6,12,0,*?*?*?*?*?*?*?*?*?*?*?*?*?*?*?*?*?*?*?*?*?*?,10.4,6.4,77,101012,469,1406,326,77.5,0.0,77.5,9067,0,9092,3219,330,9.3,10,5,9999,99999,9,999999999,0.0,999,999,99
3005,2,6,13,0,*?*?*?*?*?*?*?*?*?*?*?*?*?*?*?*?*?*?*?*?*?*?,10.5,6.4,75,101012,434,1405,326,70.7,0.0,70.7,8265,0,8287,2904,328,8.8,10,5,9999,99999,9,999999999,0.0,999,999,99
3005,2,6,14,0,*?*?*?*?*?*?*?*?*?*?*?*?*?*?*?*?*?*?*?*?*?*?,10.7,6.1,73,101012,349,1406,327,54.1,0.0,54.1,6309,0,6323,2161,327,6.2,10,5,9999,99999,9,999999999,0.0,999,999,99
3005,2,6,15,0,*?*?*?*?*?*?*?*?*?*?*?*?*?*?*?*?*?*?*?*?*?*?,10.3,6.1,75,101012,219,1404,325,28.7,0.0,28.7,3365,0,3369,1113,325,9.8,10,5,9999,99999,9,999999999,0.0,999,999,99
3005,2,6,16,0,*?*?*?*?*?*?*?*?*?*?*?*?*?*?*?*?*?*?*?*?*?*?,10.3,5.3,71,101012,53,1393,325,0.0,0.0,0.0,0,0,0,0,323,9.8,10,5,9999,99999,9,999999999,0.0,999,999,99
3005,2,6,17,0,*?*?*?*?*?*?*?*?*?*?*?*?*?*?*?*?*?*?*?*?*?*?,10.6,5.6,71,101012,0,-0,327,0.0,-0.0,0.0,0,0,0,0,322,11.8,10,5,9999,99999,9,999999999,0.0,999,999,99
3005,2,6,18,0,*?*?*?*?*?*?*?*?*?*?*?*?*?*?*?*?*?*?*?*?*?*?,10.6,5.9,73,101012,0,-0,327,0.0,-0.0,0.0,0,0,0,0,320,10.3,10,5,9999,99999,9,999999999,0.0,999,999,99
3005,2,6,19,0,*?*?*?*?*?*?*?*?*?*?*?*?*?*?*?*?*?*?*?*?*?*?,9.9,5.9,77,101012,0,-0,323,0.0,-0.0,0.0,0,0,0,0,317,10.3,10,5,9999,99999,9,999999999,0.0,999,999,99
3005,2,6,20,0,*?*?*?*?*?*?*?*?*?*?*?*?*?*?*?*?*?*?*?*?*?*?,10.0,5.5,73,101012,0,-0,324,0.0,-0.0,0.0,0,0,0,0,313,10.3,10,5,9999,99999,9,999999999,0.0,999,999,99
3005,2,6,21,0,*?*?*?*?*?*?*?*?*?*?*?*?*?*?*?*?*?*?*?*?*?*?,9.6,5.3,74,101012,0,-0,322,0.0,-0.0,0.0,0,0,0,0,310,12.9,10,5,9999,99999,9,999999999,0.0,999,999,99
3005,2,6,22,0,*?*?*?*?*?*?*?*?*?*?*?*?*?*?*?*?*?*?*?*?*?*?,9.1,5.0,76,101012,0,-0,320,0.0,-0.0,0.0,0,0,0,0,307,8.8,10,5,9999,99999,9,999999999,0.0,999,999,99
3005,2,6,23,0,*?*?*?*?*?*?*?*?*?*?*?*?*?*?*?*?*?*?*?*?*?*?,9.1,4.5,73,101012,0,-0,320,0.0,-0.0,0.0,0,0,0,0,303,8.8,10,5,9999,99999,9,999999999,0.0,999,999,99
3005,2,6,24,0,*?*?*?*?*?*?*?*?*?*?*?*?*?*?*?*?*?*?*?*?*?*?,12.1,6.2,67,101012,0,-0,334,0.0,-0.0,0.0,0,0,0,0,20,11.8,10,5,9999,99999,9,999999999,0.0,999,999,99
3005,2,7,1,0,*?*?*?*?*?*?*?*?*?*?*?*?*?*?*?*?*?*?*?*?*?*?,8.9,5.9,82,101676,0,-0,319,0.0,-0.0,0.0,0,0,0,0,297,5.7,10,5,9999,99999,9,999999999,0.0,999,999,99
3005,2,7,2,0,*?*?*?*?*?*?*?*?*?*?*?*?*?*?*?*?*?*?*?*?*?*?,8.5,6.6,87,101676,0,-0,317,0.0,-0.0,0.0,0,0,0,0,293,5.7,10,5,9999,99999,9,999999999,0.0,999,999,99
3005,2,7,3,0,*?*?*?*?*?*?*?*?*?*?*?*?*?*?*?*?*?*?*?*?*?*?,9.1,7.3,88,101676,0,-0,320,0.0,-0.0,0.0,0,0,0,0,290,6.7,10,5,9999,99999,9,999999999,0.0,999,999,99
3005,2,7,4,0,*?*?*?*?*?*?*?*?*?*?*?*?*?*?*?*?*?*?*?*?*?*?,8.8,7.0,88,101676,0,-0,318,0.0,-0.0,0.0,0,0,0,0,287,8.8,10,5,9999,99999,9,999999999,0.0,999,999,99
3005,2,7,5,0,*?*?*?*?*?*?*?*?*?*?*?*?*?*?*?*?*?*?*?*?*?*?,8.4,7.4,94,101676,0,-0,316,0.0,-0.0,0.0,0,0,0,0,283,8.2,10,5,9999,99999,9,999999999,0.3,999,999,99
3005,2,7,6,0,*?*?*?*?*?*?*?*?*?*?*?*?*?*?*?*?*?*?*?*?*?*?,8.2,7.1,93,101676,0,-0,316,0.0,-0.0,0.0,0,0,0,0,280,8.2,10,5,9999,99999,9,999999999,1.3,999,999,99
3005,2,7,7,0,*?*?*?*?*?*?*?*?*?*?*?*?*?*?*?*?*?*?*?*?*?*?,7.9,6.9,93,101676,0,-0,314,0.0,-0.0,0.0,0,0,0,0,282,8.2,10,5,9999,99999,9,999999999,0.1,999,999,99
3005,2,7,8,0,*?*?*?*?*?*?*?*?*?*?*?*?*?*?*?*?*?*?*?*?*?*?,7.6,5.9,89,101676,114,1402,309,14.1,23.1,12.3,1633,1165,1535,254,283,9.8,9,5,9999,99999,9,999999999,0.1,999,999,99
3005,2,7,9,0,*?*?*?*?*?*?*?*?*?*?*?*?*?*?*?*?*?*?*?*?*?*?,8.2,6.7,90,101676,270,1404,316,38.7,0.0,38.7,4520,0,4528,1514,285,8.2,10,5,9999,99999,9,999999999,0.2,999,999,99
3005,2,7,10,0,*?*?*?*?*?*?*?*?*?*?*?*?*?*?*?*?*?*?*?*?*?*?,8.9,7.1,89,101676,387,1404,299,198.0,377.2,94.1,20664,32220,12093,1748,287,11.3,5,3,9999,99999,9,999999999,0.4,999,999,99
3005,2,7,11,0,*?*?*?*?*?*?*?*?*?*?*?*?*?*?*?*?*?*?*?*?*?*?,11.0,8.4,84,101676,457,1404,309,242.1,390.5,115.0,25247,35304,14545,2183,288,12.4,5,3,9999,99999,9,999999999,0.3,999,999,99
3005,2,7,12,0,*?*?*?*?*?*?*?*?*?*?*?*?*?*?*?*?*?*?*?*?*?*?,11.2,7.9,80,101676,476,1406,321,181.6,135.1,135.8,19793,12747,15514,3085,290,10.8,8,4,9999,99999,9,999999999,0.2,999,999,99
3005,2,7,13,0,*?*?*?*?*?*?*?*?*?*?*?*?*?*?*?*?*?*?*?*?*?*?,11.6,7.7,77,101676,441,1404,311,231.9,387.8,110.2,24177,34709,13961,2080,292,11.3,5,3,9999,99999,9,999999999,0.0,999,999,99
3005,2,7,14,0,*?*?*?*?*?*?*?*?*?*?*?*?*?*?*?*?*?*?*?*?*?*?,11.4,8.1,80,101676,356,1405,315,167.3,295.8,92.4,17309,24480,11760,1719,293,10.8,6,3,9999,99999,9,999999999,0.0,999,999,99
3005,2,7,15,0,*?*?*?*?*?*?*?*?*?*?*?*?*?*?*?*?*?*?*?*?*?*?,11.5,8.5,82,101676,226,1405,312,96.6,315.1,45.9,10209,21200,6228,815,295,10.3,5,3,9999,99999,9,999999999,0.0,999,999,99
3005,2,7,16,0,*?*?*?*?*?*?*?*?*?*?*?*?*?*?*?*?*?*?*?*?*?*?,11.5,8.0,79,101676,60,1400,307,0.0,0.0,0.0,0,0,0,0,297,11.3,4,2,9999,99999,9,999999999,0.0,999,999,99
3005,2,7,17,0,*?*?*?*?*?*?*?*?*?*?*?*?*?*?*?*?*?*?*?*?*?*?,10.8,7.0,77,101676,0,-0,327,0.0,-0.0,0.0,0,0,0,0,298,10.3,10,5,9999,99999,9,999999999,0.0,999,999,99
3005,2,7,18,0,*?*?*?*?*?*?*?*?*?*?*?*?*?*?*?*?*?*?*?*?*?*?,9.6,6.2,79,101676,0,-0,322,0.0,-0.0,0.0,0,0,0,0,300,10.3,10,5,9999,99999,9,999999999,0.0,999,999,99
3005,2,7,19,0,*?*?*?*?*?*?*?*?*?*?*?*?*?*?*?*?*?*?*?*?*?*?,9.4,6.4,81,101676,0,-0,321,0.0,-0.0,0.0,0,0,0,0,300,9.8,10,5,9999,99999,9,999999999,0.0,999,999,99
3005,2,7,20,0,*?*?*?*?*?*?*?*?*?*?*?*?*?*?*?*?*?*?*?*?*?*?,9.2,6.2,81,101676,0,-0,320,0.0,-0.0,0.0,0,0,0,0,300,8.8,10,5,9999,99999,9,999999999,0.0,999,999,99
3005,2,7,21,0,*?*?*?*?*?*?*?*?*?*?*?*?*?*?*?*?*?*?*?*?*?*?,9.5,6.4,80,101676,0,-0,322,0.0,-0.0,0.0,0,0,0,0,300,10.3,10,5,9999,99999,9,999999999,0.2,999,999,99
3005,2,7,22,0,*?*?*?*?*?*?*?*?*?*?*?*?*?*?*?*?*?*?*?*?*?*?,9.2,6.6,83,101676,0,-0,320,0.0,-0.0,0.0,0,0,0,0,300,11.3,10,5,9999,99999,9,999999999,0.3,999,999,99
3005,2,7,23,0,*?*?*?*?*?*?*?*?*?*?*?*?*?*?*?*?*?*?*?*?*?*?,8.5,6.1,85,101676,0,-0,317,0.0,-0.0,0.0,0,0,0,0,300,11.8,10,5,9999,99999,9,999999999,0.1,999,999,99
3005,2,7,24,0,*?*?*?*?*?*?*?*?*?*?*?*?*?*?*?*?*?*?*?*?*?*?,9.2,5.3,76,101676,0,-0,320,0.0,-0.0,0.0,0,0,0,0,300,3.6,10,5,9999,99999,9,999999999,0.0,999,999,99
3005,2,8,1,0,*?*?*?*?*?*?*?*?*?*?*?*?*?*?*?*?*?*?*?*?*?*?,6.4,6.4,100,101901,0,-0,308,0.0,-0.0,0.0,0,0,0,0,287,9.8,10,5,9999,99999,9,999999999,2.2,999,999,99
3005,2,8,2,0,*?*?*?*?*?*?*?*?*?*?*?*?*?*?*?*?*?*?*?*?*?*?,5.7,5.6,100,101901,0,-0,305,0.0,-0.0,0.0,0,0,0,0,273,7.7,10,5,9999,99999,9,999999999,2.2,999,999,99
3005,2,8,3,0,*?*?*?*?*?*?*?*?*?*?*?*?*?*?*?*?*?*?*?*?*?*?,5.4,5.3,100,101901,0,-0,303,0.0,-0.0,0.0,0,0,0,0,260,11.8,10,5,9999,99999,9,999999999,1.2,999,999,99
3005,2,8,4,0,*?*?*?*?*?*?*?*?*?*?*?*?*?*?*?*?*?*?*?*?*?*?,5.4,5.5,100,101901,0,-0,303,0.0,-0.0,0.0,0,0,0,0,247,8.2,10,5,9999,99999,9,999999999,0.0,999,999,99
3005,2,8,5,0,*?*?*?*?*?*?*?*?*?*?*?*?*?*?*?*?*?*?*?*?*?*?,5.4,5.5,100,101901,0,-0,303,0.0,-0.0,0.0,0,0,0,0,233,6.7,10,5,9999,99999,9,999999999,0.0,999,999,99
3005,2,8,6,0,*?*?*?*?*?*?*?*?*?*?*?*?*?*?*?*?*?*?*?*?*?*?,5.3,5.3,100,101901,0,-0,303,0.0,-0.0,0.0,0,0,0,0,220,7.2,10,5,9999,99999,9,999999999,0.0,999,999,99
3005,2,8,7,0,*?*?*?*?*?*?*?*?*?*?*?*?*?*?*?*?*?*?*?*?*?*?,5.8,5.8,100,101901,0,-0,305,0.0,-0.0,0.0,0,0,0,0,235,11.3,10,5,9999,99999,9,999999999,0.0,999,999,99
3005,2,8,8,0,*?*?*?*?*?*?*?*?*?*?*?*?*?*?*?*?*?*?*?*?*?*?,5.1,4.6,100,101901,121,1407,302,9.4,0.0,9.4,1151,-0,1151,374,250,9.3,10,5,9999,99999,9,999999999,0.0,999,999,99
3005,2,8,9,0,*?*?*?*?*?*?*?*?*?*?*?*?*?*?*?*?*?*?*?*?*?*?,5.7,4.6,98,101901,277,1404,305,40.0,0.0,40.0,4676,0,4685,1569,265,9.8,10,5,9999,99999,9,999999999,0.0,999,999,99
3005,2,8,10,0,*?*?*?*?*?*?*?*?*?*?*?*?*?*?*?*?*?*?*?*?*?*?,5.8,4.6,96,101901,394,1404,305,63.0,0.0,63.0,7352,0,7370,2552,280,9.3,10,5,9999,99999,9,999999999,0.0,999,999,99
3005,2,8,11,0,*?*?*?*?*?*?*?*?*?*?*?*?*?*?*?*?*?*?*?*?*?*?,7.1,5.3,93,101901,464,1403,311,76.7,0.0,76.7,8974,0,8999,3182,295,10.3,10,5,9999,99999,9,999999999,0.0,999,999,99
3005,2,8,12,0,*?*?*?*?*?*?*?*?*?*?*?*?*?*?*?*?*?*?*?*?*?*?,6.9,5.6,95,101901,483,1405,310,80.3,0.0,80.3,9404,0,9430,3353,310,7.2,10,5,9999,99999,9,999999999,0.0,999,999,99
3005,2,8,13,0,*?*?*?*?*?*?*?*?*?*?*?*?*?*?*?*?*?*?*?*?*?*?,6.9,5.3,94,101901,448,1404,310,73.5,0.0,73.5,8600,0,8623,3035,305,8.8,10,5,9999,99999,9,999999999,0.0,999,999,99
3005,2,8,14,0,*?*?*?*?*?*?*?*?*?*?*?*?*?*?*?*?*?*?*?*?*?*?,7.2,5.0,89,101901,363,1404,311,56.9,0.0,56.9,6636,0,6651,2282,300,9.8,10,5,9999,99999,9,999999999,0.1,999,999,99
3005,2,8,15,0,*?*?*?*?*?*?*?*?*?*?*?*?*?*?*?*?*?*?*?*?*?*?,7.1,5.0,91,101901,233,1404,311,31.4,0.0,31.4,3680,0,3686,1222,295,11.3,10,5,9999,99999,9,999999999,0.3,999,999,99
3005,2,8,16,0,*?*?*?*?*?*?*?*?*?*?*?*?*?*?*?*?*?*?*?*?*?*?,6.9,5.8,98,101901,67,1404,310,0.0,0.0,0.0,0,0,0,0,290,9.8,10,5,9999,99999,9,999999999,0.3,999,999,99
3005,2,8,17,0,*?*?*?*?*?*?*?*?*?*?*?*?*?*?*?*?*?*?*?*?*?*?,6.2,4.5,93,101901,0,-0,307,0.0,-0.0,0.0,0,0,0,0,285,10.3,10,5,9999,99999,9,999999999,0.3,999,999,99
3005,2,8,18,0,*?*?*?*?*?*?*?*?*?*?*?*?*?*?*?*?*?*?*?*?*?*?,6.4,4.1,90,101901,0,-0,308,0.0,-0.0,0.0,0,0,0,0,280,12.4,10,5,9999,99999,9,999999999,0.3,999,999,99
3005,2,8,19,0,*?*?*?*?*?*?*?*?*?*?*?*?*?*?*?*?*?*?*?*?*?*?,6.0,3.9,91,101901,0,-0,306,0.0,-0.0,0.0,0,0,0,0,280,11.8,10,5,9999,99999,9,999999999,0.3,999,999,99
3005,2,8,20,0,*?*?*?*?*?*?*?*?*?*?*?*?*?*?*?*?*?*?*?*?*?*?,6.0,3.4,88,101901,0,-0,306,0.0,-0.0,0.0,0,0,0,0,280,6.2,10,5,9999,99999,9,999999999,0.2,999,999,99
3005,2,8,21,0,*?*?*?*?*?*?*?*?*?*?*?*?*?*?*?*?*?*?*?*?*?*?,5.6,3.9,93,101901,0,-0,305,0.0,-0.0,0.0,0,0,0,0,280,8.2,10,5,9999,99999,9,999999999,0.0,999,999,99
3005,2,8,22,0,*?*?*?*?*?*?*?*?*?*?*?*?*?*?*?*?*?*?*?*?*?*?,5.9,3.4,88,101901,0,-0,306,0.0,-0.0,0.0,0,0,0,0,280,9.8,10,5,9999,99999,9,999999999,0.0,999,999,99
3005,2,8,23,0,*?*?*?*?*?*?*?*?*?*?*?*?*?*?*?*?*?*?*?*?*?*?,6.4,3.8,88,101901,0,-0,308,0.0,-0.0,0.0,0,0,0,0,280,9.3,10,5,9999,99999,9,999999999,0.0,999,999,99
3005,2,8,24,0,*?*?*?*?*?*?*?*?*?*?*?*?*?*?*?*?*?*?*?*?*?*?,7.8,6.2,94,101901,0,-0,314,0.0,-0.0,0.0,0,0,0,0,300,10.8,10,5,9999,99999,9,999999999,0.2,999,999,99
3005,2,9,1,0,*?*?*?*?*?*?*?*?*?*?*?*?*?*?*?*?*?*?*?*?*?*?,7.4,2.1,68,101699,0,-0,313,0.0,-0.0,0.0,0,0,0,0,278,7.2,10,5,9999,99999,9,999999999,0.0,999,999,99
3005,2,9,2,0,*?*?*?*?*?*?*?*?*?*?*?*?*?*?*?*?*?*?*?*?*?*?,7.8,1.0,62,101699,0,-0,315,0.0,-0.0,0.0,0,0,0,0,277,5.7,10,5,9999,99999,9,999999999,0.0,999,999,99
3005,2,9,3,0,*?*?*?*?*?*?*?*?*?*?*?*?*?*?*?*?*?*?*?*?*?*?,7.9,1.9,65,101699,0,-0,315,0.0,-0.0,0.0,0,0,0,0,275,8.8,10,5,9999,99999,9,999999999,0.0,999,999,99
3005,2,9,4,0,*?*?*?*?*?*?*?*?*?*?*?*?*?*?*?*?*?*?*?*?*?*?,8.2,2.3,66,101699,0,-0,316,0.0,-0.0,0.0,0,0,0,0,273,10.8,10,5,9999,99999,9,999999999,0.0,999,999,99
3005,2,9,5,0,*?*?*?*?*?*?*?*?*?*?*?*?*?*?*?*?*?*?*?*?*?*?,8.0,1.7,64,101699,0,-0,316,0.0,-0.0,0.0,0,0,0,0,272,11.8,10,5,9999,99999,9,999999999,0.0,999,999,99
3005,2,9,6,0,*?*?*?*?*?*?*?*?*?*?*?*?*?*?*?*?*?*?*?*?*?*?,7.8,1.7,65,101699,0,-0,315,0.0,-0.0,0.0,0,0,0,0,270,10.3,10,5,9999,99999,9,999999999,0.0,999,999,99
3005,2,9,7,0,*?*?*?*?*?*?*?*?*?*?*?*?*?*?*?*?*?*?*?*?*?*?,7.4,3.2,74,101699,0,-0,313,0.0,-0.0,0.0,0,0,0,0,235,8.8,10,5,9999,99999,9,999999999,0.0,999,999,99
3005,2,9,8,0,*?*?*?*?*?*?*?*?*?*?*?*?*?*?*?*?*?*?*?*?*?*?,6.8,3.0,77,101699,127,1398,310,10.8,0.0,10.8,1304,-0,1304,424,200,10.3,10,5,9999,99999,9,999999999,0.0,999,999,99
3005,2,9,9,0,*?*?*?*?*?*?*?*?*?*?*?*?*?*?*?*?*?*?*?*?*?*?,8.1,3.0,69,101699,284,1404,316,41.4,0.0,41.4,4834,0,4844,1625,165,9.3,10,5,9999,99999,9,999999999,0.0,999,999,99
3005,2,9,10,0,*?*?*?*?*?*?*?*?*?*?*?*?*?*?*?*?*?*?*?*?*?*?,9.3,3.9,68,101699,401,1403,321,64.4,0.0,64.4,7517,0,7536,2615,130,10.8,10,5,9999,99999,9,999999999,0.0,999,999,99
3005,2,9,11,0,*?*?*?*?*?*?*?*?*?*?*?*?*?*?*?*?*?*?*?*?*?*?,10.5,4.1,64,101699,471,1402,327,78.1,0.0,78.1,9144,0,9169,3249,95,10.3,10,5,9999,99999,9,999999999,0.0,999,999,99
3005,2,9,12,0,*?*?*?*?*?*?*?*?*?*?*?*?*?*?*?*?*?*?*?*?*?*?,11.3,4.3,62,101699,490,1404,330,81.8,0.0,81.8,9575,0,9602,3422,60,11.8,10,5,9999,99999,9,999999999,0.0,999,999,99
3005,2,9,13,0,*?*?*?*?*?*?*?*?*?*?*?*?*?*?*?*?*?*?*?*?*?*?,11.4,4.8,63,101699,455,1403,331,75.0,0.0,75.0,8770,0,8794,3101,110,10.3,10,5,9999,99999,9,999999999,0.0,999,999,99
3005,2,9,14,0,*?*?*?*?*?*?*?*?*?*?*?*?*?*?*?*?*?*?*?*?*?*?,11.2,3.9,60,101699,370,1403,330,58.3,0.0,58.3,6802,0,6818,2344,160,9.3,10,5,9999,99999,9,999999999,0.0,999,999,99
3005,2,9,15,0,*?*?*?*?*?*?*?*?*?*?*?*?*?*?*?*?*?*?*?*?*?*?,11.2,4.3,62,101699,240,1404,330,32.8,0.0,32.8,3840,0,3846,1277,210,10.3,10,5,9999,99999,9,999999999,0.0,999,999,99
3005,2,9,16,0,*?*?*?*?*?*?*?*?*?*?*?*?*?*?*?*?*?*?*?*?*?*?,11.3,4.1,61,101699,74,1407,330,0.2,0.0,0.2,37,-0,37,10,260,9.3,10,5,9999,99999,9,999999999,0.0,999,999,99
3005,2,9,17,0,*?*?*?*?*?*?*?*?*?*?*?*?*?*?*?*?*?*?*?*?*?*?,10.4,4.5,66,101699,0,-0,326,0.0,-0.0,0.0,0,0,0,0,310,10.8,10,5,9999,99999,9,999999999,0.0,999,999,99
3005,2,9,18,0,*?*?*?*?*?*?*?*?*?*?*?*?*?*?*?*?*?*?*?*?*?*?,10.0,4.3,67,101699,0,-0,324,0.0,-0.0,0.0,0,0,0,0,360,11.3,10,5,9999,99999,9,999999999,0.0,999,999,99
3005,2,9,19,0,*?*?*?*?*?*?*?*?*?*?*?*?*?*?*?*?*?*?*?*?*?*?,9.4,4.1,69,101699,0,-0,321,0.0,-0.0,0.0,0,0,0,0,327,11.3,10,5,9999,99999,9,999999999,0.0,999,999,99
3005,2,9,20,0,*?*?*?*?*?*?*?*?*?*?*?*?*?*?*?*?*?*?*?*?*?*?,9.1,4.6,73,101699,0,-0,320,0.0,-0.0,0.0,0,0,0,0,293,11.3,10,5,9999,99999,9,999999999,0.0,999,999,99
3005,2,9,21,0,*?*?*?*?*?*?*?*?*?*?*?*?*?*?*?*?*?*?*?*?*?*?,8.5,5.1,79,101699,0,-0,317,0.0,-0.0,0.0,0,0,0,0,260,9.8,10,5,9999,99999,9,999999999,0.0,999,999,99
3005,2,9,22,0,*?*?*?*?*?*?*?*?*?*?*?*?*?*?*?*?*?*?*?*?*?*?,9.2,5.5,77,101699,0,-0,320,0.0,-0.0,0.0,0,0,0,0,227,10.3,10,5,9999,99999,9,999999999,0.0,999,999,99
3005,2,9,23,0,*?*?*?*?*?*?*?*?*?*?*?*?*?*?*?*?*?*?*?*?*?*?,7.9,3.6,74,101699,0,-0,315,0.0,-0.0,0.0,0,0,0,0,193,7.7,10,5,9999,99999,9,999999999,0.0,999,999,99
3005,2,9,24,0,*?*?*?*?*?*?*?*?*?*?*?*?*?*?*?*?*?*?*?*?*?*?,6.8,2.9,76,101699,0,-0,310,0.0,-0.0,0.0,0,0,0,0,280,6.2,10,5,9999,99999,9,999999999,0.0,999,999,99
3005,2,10,1,0,*?*?*?*?*?*?*?*?*?*?*?*?*?*?*?*?*?*?*?*?*?*?,5.4,3.6,89,100193,0,-0,304,0.0,-0.0,0.0,0,0,0,0,162,9.8,10,5,9999,99999,9,999999999,0.0,999,999,99
3005,2,10,2,0,*?*?*?*?*?*?*?*?*?*?*?*?*?*?*?*?*?*?*?*?*?*?,4.4,3.6,95,100193,0,-0,299,0.0,-0.0,0.0,0,0,0,0,163,8.2,10,5,9999,99999,9,999999999,0.0,999,999,99
3005,2,10,3,0,*?*?*?*?*?*?*?*?*?*?*?*?*?*?*?*?*?*?*?*?*?*?,4.2,3.9,99,100193,0,-0,299,0.0,-0.0,0.0,0,0,0,0,165,10.3,10,5,9999,99999,9,999999999,0.0,999,999,99
3005,2,10,4,0,*?*?*?*?*?*?*?*?*?*?*?*?*?*?*?*?*?*?*?*?*?*?,4.4,4.3,99,100193,0,-0,299,0.0,-0.0,0.0,0,0,0,0,167,10.3,10,5,9999,99999,9,999999999,1.8,999,999,99
3005,2,10,5,0,*?*?*?*?*?*?*?*?*?*?*?*?*?*?*?*?*?*?*?*?*?*?,4.3,4.3,100,100193,0,-0,299,0.0,-0.0,0.0,0,0,0,0,168,8.8,10,5,9999,99999,9,999999999,1.5,999,999,99
3005,2,10,6,0,*?*?*?*?*?*?*?*?*?*?*?*?*?*?*?*?*?*?*?*?*?*?,4.2,4.1,100,100193,0,-0,298,0.0,-0.0,0.0,0,0,0,0,170,6.7,10,5,9999,99999,9,999999999,0.1,999,999,99
3005,2,10,7,0,*?*?*?*?*?*?*?*?*?*?*?*?*?*?*?*?*?*?*?*?*?*?,3.5,3.6,100,100193,0,-0,296,0.0,-0.0,0.0,0,0,0,0,163,10.3,10,5,9999,99999,9,999999999,0.0,999,999,99
3005,2,10,8,0,*?*?*?*?*?*?*?*?*?*?*?*?*?*?*?*?*?*?*?*?*?*?,2.8,2.9,100,100193,134,1400,288,21.0,29.2,18.2,2389,1601,2237,379,157,8.2,9,5,9999,99999,9,999999999,0.0,999,999,99
3005,2,10,9,0,*?*?*?*?*?*?*?*?*?*?*?*?*?*?*?*?*?*?*?*?*?*?,4.9,3.6,92,100193,291,1404,288,116.4,200.4,74.8,12326,15297,8880,1421,150,10.8,7,4,9999,99999,9,999999999,0.0,999,999,99
3005,2,10,10,0,*?*?*?*?*?*?*?*?*?*?*?*?*?*?*?*?*?*?*?*?*?*?,6.9,5.5,90,100193,408,1402,297,179.0,219.6,115.1,18929,19551,13358,2294,143,8.8,7,4,9999,99999,9,999999999,0.0,999,999,99
3005,2,10,11,0,*?*?*?*?*?*?*?*?*?*?*?*?*?*?*?*?*?*?*?*?*?*?,9.4,6.4,82,100193,479,1404,309,216.5,226.5,139.2,22928,21347,15997,2850,137,9.8,7,4,9999,99999,9,999999999,0.0,999,999,99
3005,2,10,12,0,*?*?*?*?*?*?*?*?*?*?*?*?*?*?*?*?*?*?*?*?*?*?,10.3,7.1,81,100193,497,1403,309,251.1,317.4,138.6,26703,30292,15980,2829,130,12.4,6,3,9999,99999,9,999999999,0.0,999,999,99
3005,2,10,13,0,*?*?*?*?*?*?*?*?*?*?*?*?*?*?*?*?*?*?*?*?*?*?,10.3,7.0,80,100193,463,1404,313,207.9,225.1,133.7,22011,20976,15397,2720,128,10.8,7,4,9999,99999,9,999999999,0.0,999,999,99
3005,2,10,14,0,*?*?*?*?*?*?*?*?*?*?*?*?*?*?*?*?*?*?*?*?*?*?,10.5,7.6,83,100193,377,1402,322,103.7,51.3,89.9,11382,4515,10170,2403,127,11.8,9,5,9999,99999,9,999999999,0.0,999,999,99
3005,2,10,15,0,*?*?*?*?*?*?*?*?*?*?*?*?*?*?*?*?*?*?*?*?*?*?,10.4,7.3,81,100193,247,1403,321,59.4,44.9,51.5,6568,3327,6076,1098,125,10.8,9,5,9999,99999,9,999999999,0.0,999,999,99
3005,2,10,16,0,*?*?*?*?*?*?*?*?*?*?*?*?*?*?*?*?*?*?*?*?*?*?,10.4,7.7,84,100193,81,1409,321,2.8,6.4,2.4,344,206,369,36,123,12.9,9,5,9999,99999,9,999999999,0.0,999,999,99
3005,2,10,17,0,*?*?*?*?*?*?*?*?*?*?*?*?*?*?*?*?*?*?*?*?*?*?,9.1,7.6,90,100193,0,-0,319,0.0,-0.0,0.0,0,0,0,0,122,13.4,10,5,9999,99999,9,999999999,0.0,999,999,99
3005,2,10,18,0,*?*?*?*?*?*?*?*?*?*?*?*?*?*?*?*?*?*?*?*?*?*?,7.7,5.9,89,100193,0,-0,314,0.0,-0.0,0.0,0,0,0,0,120,12.9,10,5,9999,99999,9,999999999,0.0,999,999,99
3005,2,10,19,0,*?*?*?*?*?*?*?*?*?*?*?*?*?*?*?*?*?*?*?*?*?*?,6.8,6.1,95,100193,0,-0,309,0.0,-0.0,0.0,0,0,0,0,118,12.4,10,5,9999,99999,9,999999999,0.0,999,999,99
3005,2,10,20,0,*?*?*?*?*?*?*?*?*?*?*?*?*?*?*?*?*?*?*?*?*?*?,6.4,5.9,98,100193,0,-0,308,0.0,-0.0,0.0,0,0,0,0,117,11.3,10,5,9999,99999,9,999999999,0.0,999,999,99
3005,2,10,21,0,*?*?*?*?*?*?*?*?*?*?*?*?*?*?*?*?*?*?*?*?*?*?,5.8,5.0,94,100193,0,-0,305,0.0,-0.0,0.0,0,0,0,0,115,8.8,10,5,9999,99999,9,999999999,0.5,999,999,99
3005,2,10,22,0,*?*?*?*?*?*?*?*?*?*?*?*?*?*?*?*?*?*?*?*?*?*?,6.4,5.1,92,100193,0,-0,308,0.0,-0.0,0.0,0,0,0,0,113,6.7,10,5,9999,99999,9,999999999,2.6,999,999,99
3005,2,10,23,0,*?*?*?*?*?*?*?*?*?*?*?*?*?*?*?*?*?*?*?*?*?*?,6.1,4.1,87,100193,0,-0,307,0.0,-0.0,0.0,0,0,0,0,112,7.2,10,5,9999,99999,9,999999999,1.0,999,999,99
3005,2,10,24,0,*?*?*?*?*?*?*?*?*?*?*?*?*?*?*?*?*?*?*?*?*?*?,6.6,3.6,81,100193,0,-0,309,0.0,-0.0,0.0,0,0,0,0,160,8.2,10,5,9999,99999,9,999999999,0.0,999,999,99
3005,2,11,1,0,*?*?*?*?*?*?*?*?*?*?*?*?*?*?*?*?*?*?*?*?*?*?,6.7,4.6,88,100675,0,-0,309,0.0,-0.0,0.0,0,0,0,0,110,13.9,10,5,9999,99999,9,999999999,0.2,999,999,99
3005,2,11,2,0,*?*?*?*?*?*?*?*?*?*?*?*?*?*?*?*?*?*?*?*?*?*?,5.9,5.0,94,100675,0,-0,306,0.0,-0.0,0.0,0,0,0,0,110,11.8,10,5,9999,99999,9,999999999,0.2,999,999,99
3005,2,11,3,0,*?*?*?*?*?*?*?*?*?*?*?*?*?*?*?*?*?*?*?*?*?*?,4.8,4.6,100,100675,0,-0,301,0.0,-0.0,0.0,0,0,0,0,110,12.9,10,5,9999,99999,9,999999999,0.0,999,999,99
3005,2,11,4,0,*?*?*?*?*?*?*?*?*?*?*?*?*?*?*?*?*?*?*?*?*?*?,5.8,5.8,100,100675,0,-0,305,0.0,-0.0,0.0,0,0,0,0,110,12.9,10,5,9999,99999,9,999999999,0.0,999,999,99
3005,2,11,5,0,*?*?*?*?*?*?*?*?*?*?*?*?*?*?*?*?*?*?*?*?*?*?,6.7,6.4,99,100675,0,-0,309,0.0,-0.0,0.0,0,0,0,0,110,12.9,10,5,9999,99999,9,999999999,0.0,999,999,99
3005,2,11,6,0,*?*?*?*?*?*?*?*?*?*?*?*?*?*?*?*?*?*?*?*?*?*?,6.5,5.0,90,100675,0,-0,308,0.0,-0.0,0.0,0,0,0,0,110,10.3,10,5,9999,99999,9,999999999,0.0,999,999,99
3005,2,11,7,0,*?*?*?*?*?*?*?*?*?*?*?*?*?*?*?*?*?*?*?*?*?*?,6.9,4.6,87,100675,0,-0,310,0.0,-0.0,0.0,0,0,0,0,107,11.8,10,5,9999,99999,9,999999999,0.0,999,999,99
3005,2,11,8,0,*?*?*?*?*?*?*?*?*?*?*?*?*?*?*?*?*?*?*?*?*?*?,6.4,4.5,89,100675,141,1401,290,40.6,180.8,22.4,4208,10304,3548,414,103,11.3,6,3,9999,99999,9,999999999,0.0,999,999,99
3005,2,11,9,0,*?*?*?*?*?*?*?*?*?*?*?*?*?*?*?*?*?*?*?*?*?*?,6.9,5.0,88,100675,298,1403,284,147.6,408.5,60.8,15033,31722,8827,1079,100,4.6,4,2,9999,99999,9,999999999,0.0,999,999,99
3005,2,11,10,0,*?*?*?*?*?*?*?*?*?*?*?*?*?*?*?*?*?*?*?*?*?*?,8.9,5.5,80,100675,416,1404,293,224.6,445.7,92.5,23668,39194,12019,1713,97,2.6,4,2,9999,99999,9,999999999,0.0,999,999,99
3005,2,11,11,0,*?*?*?*?*?*?*?*?*?*?*?*?*?*?*?*?*?*?*?*?*?*?,11.3,6.7,74,100675,486,1403,305,270.7,459.3,111.5,28525,42429,14271,2112,93,7.2,4,2,9999,99999,9,999999999,0.0,999,999,99
3005,2,11,12,0,*?*?*?*?*?*?*?*?*?*?*?*?*?*?*?*?*?*?*?*?*?*?,12.3,6.7,69,100675,505,1404,313,272.4,397.5,129.4,28399,37043,16176,2497,90,6.2,5,3,9999,99999,9,999999999,0.0,999,999,99
3005,2,11,13,0,*?*?*?*?*?*?*?*?*?*?*?*?*?*?*?*?*?*?*?*?*?*?,12.3,7.4,73,100675,470,1403,314,250.5,392.6,119.0,26113,35850,14983,2269,90,8.8,5,3,9999,99999,9,999999999,0.0,999,999,99
3005,2,11,14,0,*?*?*?*?*?*?*?*?*?*?*?*?*?*?*?*?*?*?*?*?*?*?,12.3,8.1,77,100675,384,1401,319,184.5,301.5,101.8,19584,26233,11935,1991,90,9.3,6,3,9999,99999,9,999999999,0.0,999,999,99
3005,2,11,15,0,*?*?*?*?*?*?*?*?*?*?*?*?*?*?*?*?*?*?*?*?*?*?,12.4,9.1,81,100675,254,1402,316,114.5,331.8,54.4,12040,23690,7278,975,90,7.7,5,3,9999,99999,9,999999999,0.0,999,999,99
3005,2,11,16,0,*?*?*?*?*?*?*?*?*?*?*?*?*?*?*?*?*?*?*?*?*?*?,12.3,8.8,80,100675,88,1409,327,6.8,27.5,5.1,818,1077,871,83,90,7.7,8,4,9999,99999,9,999999999,0.0,999,999,99
3005,2,11,17,0,*?*?*?*?*?*?*?*?*?*?*?*?*?*?*?*?*?*?*?*?*?*?,10.8,8.4,86,100675,0,-0,327,0.0,-0.0,0.0,0,0,0,0,90,3.1,10,5,9999,99999,9,999999999,0.0,999,999,99
3005,2,11,18,0,*?*?*?*?*?*?*?*?*?*?*?*?*?*?*?*?*?*?*?*?*?*?,9.6,7.7,89,100675,0,-0,322,0.0,-0.0,0.0,0,0,0,0,90,10.3,10,5,9999,99999,9,999999999,0.0,999,999,99
3005,2,11,19,0,*?*?*?*?*?*?*?*?*?*?*?*?*?*?*?*?*?*?*?*?*?*?,9.1,7.3,89,100675,0,-0,320,0.0,-0.0,0.0,0,0,0,0,93,13.4,10,5,9999,99999,9,999999999,0.0,999,999,99
3005,2,11,20,0,*?*?*?*?*?*?*?*?*?*?*?*?*?*?*?*?*?*?*?*?*?*?,8.2,7.0,93,100675,0,-0,316,0.0,-0.0,0.0,0,0,0,0,97,12.9,10,5,9999,99999,9,999999999,0.0,999,999,99
3005,2,11,21,0,*?*?*?*?*?*?*?*?*?*?*?*?*?*?*?*?*?*?*?*?*?*?,8.7,8.0,96,100675,0,-0,318,0.0,-0.0,0.0,0,0,0,0,100,13.4,10,5,9999,99999,9,999999999,0.0,999,999,99
3005,2,11,22,0,*?*?*?*?*?*?*?*?*?*?*?*?*?*?*?*?*?*?*?*?*?*?,8.3,8.0,99,100675,0,-0,316,0.0,-0.0,0.0,0,0,0,0,103,10.8,10,5,9999,99999,9,999999999,0.0,999,999,99
3005,2,11,23,0,*?*?*?*?*?*?*?*?*?*?*?*?*?*?*?*?*?*?*?*?*?*?,7.7,7.4,99,100675,0,-0,313,0.0,-0.0,0.0,0,0,0,0,107,11.8,10,5,9999,99999,9,999999999,0.0,999,999,99
3005,2,11,24,0,*?*?*?*?*?*?*?*?*?*?*?*?*?*?*?*?*?*?*?*?*?*?,5.8,4.5,92,100675,0,-0,305,0.0,-0.0,0.0,0,0,0,0,110,14.4,10,5,9999,99999,9,999999999,0.2,999,999,99
3005,2,12,1,0,*?*?*?*?*?*?*?*?*?*?*?*?*?*?*?*?*?*?*?*?*?*?,7.9,5.8,86,101803,0,-0,314,0.0,-0.0,0.0,0,0,0,0,108,11.8,10,5,9999,99999,9,999999999,0.0,999,999,99
3005,2,12,2,0,*?*?*?*?*?*?*?*?*?*?*?*?*?*?*?*?*?*?*?*?*?*?,8.6,5.0,77,101803,0,-0,318,0.0,-0.0,0.0,0,0,0,0,107,9.3,10,5,9999,99999,9,999999999,0.0,999,999,99
3005,2,12,3,0,*?*?*?*?*?*?*?*?*?*?*?*?*?*?*?*?*?*?*?*?*?*?,8.0,5.3,82,101803,0,-0,315,0.0,-0.0,0.0,0,0,0,0,105,7.7,10,5,9999,99999,9,999999999,0.0,999,999,99
3005,2,12,4,0,*?*?*?*?*?*?*?*?*?*?*?*?*?*?*?*?*?*?*?*?*?*?,7.8,4.8,81,101803,0,-0,314,0.0,-0.0,0.0,0,0,0,0,103,8.2,10,5,9999,99999,9,999999999,0.0,999,999,99
3005,2,12,5,0,*?*?*?*?*?*?*?*?*?*?*?*?*?*?*?*?*?*?*?*?*?*?,8.8,4.6,75,101803,0,-0,319,0.0,-0.0,0.0,0,0,0,0,102,6.7,10,5,9999,99999,9,999999999,0.0,999,999,99
3005,2,12,6,0,*?*?*?*?*?*?*?*?*?*?*?*?*?*?*?*?*?*?*?*?*?*?,8.3,4.8,77,101803,0,-0,316,0.0,-0.0,0.0,0,0,0,0,100,10.3,10,5,9999,99999,9,999999999,0.0,999,999,99
3005,2,12,7,0,*?*?*?*?*?*?*?*?*?*?*?*?*?*?*?*?*?*?*?*?*?*?,7.5,3.9,77,101803,0,-0,313,0.0,-0.0,0.0,0,0,0,0,103,7.7,10,5,9999,99999,9,999999999,0.0,999,999,99
3005,2,12,8,0,*?*?*?*?*?*?*?*?*?*?*?*?*?*?*?*?*?*?*?*?*?*?,6.6,3.0,77,101803,148,1400,309,14.9,0.0,14.9,1777,-0,1778,580,107,3.6,10,5,9999,99999,9,999999999,0.0,999,999,99
3005,2,12,9,0,*?*?*?*?*?*?*?*?*?*?*?*?*?*?*?*?*?*?*?*?*?*?,8.3,3.0,68,101803,305,1402,317,45.6,0.0,45.6,5325,0,5336,1801,110,11.3,10,5,9999,99999,9,999999999,0.0,999,999,99
3005,2,12,10,0,*?*?*?*?*?*?*?*?*?*?*?*?*?*?*?*?*?*?*?*?*?*?,10.0,3.6,63,101803,423,1403,324,68.7,0.0,68.7,8028,0,8048,2811,113,8.2,10,5,9999,99999,9,999999999,0.0,999,999,99
3005,2,12,11,0,*?*?*?*?*?*?*?*?*?*?*?*?*?*?*?*?*?*?*?*?*?*?,12.1,4.5,59,101803,493,1401,334,82.5,0.0,82.5,9666,0,9694,3458,117,10.8,10,5,9999,99999,9,999999999,0.0,999,999,99
3005,2,12,12,0,*?*?*?*?*?*?*?*?*?*?*?*?*?*?*?*?*?*?*?*?*?*?,12.6,5.3,60,101803,512,1402,336,86.2,0.0,86.2,10100,0,10130,3634,120,9.8,10,5,9999,99999,9,999999999,0.0,999,999,99
3005,2,12,13,0,*?*?*?*?*?*?*?*?*?*?*?*?*?*?*?*?*?*?*?*?*?*?,12.9,4.8,57,101803,477,1401,338,79.4,0.0,79.4,9290,0,9316,3307,120,9.8,10,5,9999,99999,9,999999999,0.0,999,999,99
3005,2,12,14,0,*?*?*?*?*?*?*?*?*?*?*?*?*?*?*?*?*?*?*?*?*?*?,12.8,3.8,54,101803,392,1403,337,62.6,0.0,62.6,7309,0,7327,2535,120,12.9,10,5,9999,99999,9,999999999,0.0,999,999,99
3005,2,12,15,0,*?*?*?*?*?*?*?*?*?*?*?*?*?*?*?*?*?*?*?*?*?*?,12.6,2.7,50,101803,261,1401,337,37.0,0.0,37.0,4326,0,4334,1446,120,12.4,10,5,9999,99999,9,999999999,0.0,999,999,99
3005,2,12,16,0,*?*?*?*?*?*?*?*?*?*?*?*?*?*?*?*?*?*?*?*?*?*?,12.3,2.9,52,101803,95,1409,335,4.3,0.0,4.3,549,-0,549,175,120,12.4,10,5,9999,99999,9,999999999,0.0,999,999,99
3005,2,12,17,0,*?*?*?*?*?*?*?*?*?*?*?*?*?*?*?*?*?*?*?*?*?*?,11.4,4.1,60,101803,0,-0,331,0.0,-0.0,0.0,0,0,0,0,120,11.8,10,5,9999,99999,9,999999999,0.0,999,999,99
3005,2,12,18,0,*?*?*?*?*?*?*?*?*?*?*?*?*?*?*?*?*?*?*?*?*?*?,10.5,3.0,59,101803,0,-0,327,0.0,-0.0,0.0,0,0,0,0,120,12.9,10,5,9999,99999,9,999999999,0.0,999,999,99
3005,2,12,19,0,*?*?*?*?*?*?*?*?*?*?*?*?*?*?*?*?*?*?*?*?*?*?,10.4,3.6,62,101803,0,-0,326,0.0,-0.0,0.0,0,0,0,0,130,12.9,10,5,9999,99999,9,999999999,0.0,999,999,99
3005,2,12,20,0,*?*?*?*?*?*?*?*?*?*?*?*?*?*?*?*?*?*?*?*?*?*?,9.7,3.0,63,101803,0,-0,323,0.0,-0.0,0.0,0,0,0,0,140,11.8,10,5,9999,99999,9,999999999,0.0,999,999,99
3005,2,12,21,0,*?*?*?*?*?*?*?*?*?*?*?*?*?*?*?*?*?*?*?*?*?*?,9.8,3.2,63,101803,0,-0,323,0.0,-0.0,0.0,0,0,0,0,150,12.4,10,5,9999,99999,9,999999999,0.0,999,999,99
3005,2,12,22,0,*?*?*?*?*?*?*?*?*?*?*?*?*?*?*?*?*?*?*?*?*?*?,8.7,3.4,69,101803,0,-0,318,0.0,-0.0,0.0,0,0,0,0,160,11.3,10,5,9999,99999,9,999999999,0.0,999,999,99
3005,2,12,23,0,*?*?*?*?*?*?*?*?*?*?*?*?*?*?*?*?*?*?*?*?*?*?,8.5,3.0,68,101803,0,-0,318,0.0,-0.0,0.0,0,0,0,0,170,9.3,10,5,9999,99999,9,999999999,0.0,999,999,99
3005,2,12,24,0,*?*?*?*?*?*?*?*?*?*?*?*?*?*?*?*?*?*?*?*?*?*?,7.2,6.6,95,101803,0,-0,311,0.0,-0.0,0.0,0,0,0,0,110,11.3,10,5,9999,99999,9,999999999,0.0,999,999,99
3005,2,13,1,0,*?*?*?*?*?*?*?*?*?*?*?*?*?*?*?*?*?*?*?*?*?*?,8.7,-0.4,52,101401,0,-0,319,0.0,-0.0,0.0,0,0,0,0,178,12.9,10,5,9999,99999,9,999999999,0.0,999,999,99
3005,2,13,2,0,*?*?*?*?*?*?*?*?*?*?*?*?*?*?*?*?*?*?*?*?*?*?,8.7,-2.2,45,101401,0,-0,319,0.0,-0.0,0.0,0,0,0,0,177,11.8,10,5,9999,99999,9,999999999,0.0,999,999,99
3005,2,13,3,0,*?*?*?*?*?*?*?*?*?*?*?*?*?*?*?*?*?*?*?*?*?*?,9.6,-1.9,43,101401,0,-0,323,0.0,-0.0,0.0,0,0,0,0,175,9.8,10,5,9999,99999,9,999999999,0.0,999,999,99
3005,2,13,4,0,*?*?*?*?*?*?*?*?*?*?*?*?*?*?*?*?*?*?*?*?*?*?,8.6,-2.2,45,101401,0,-0,319,0.0,-0.0,0.0,0,0,0,0,173,6.7,10,5,9999,99999,9,999999999,0.0,999,999,99
3005,2,13,5,0,*?*?*?*?*?*?*?*?*?*?*?*?*?*?*?*?*?*?*?*?*?*?,9.3,-1.7,45,101401,0,-0,322,0.0,-0.0,0.0,0,0,0,0,172,2.6,10,5,9999,99999,9,999999999,0.0,999,999,99
3005,2,13,6,0,*?*?*?*?*?*?*?*?*?*?*?*?*?*?*?*?*?*?*?*?*?*?,8.7,-1.9,45,101401,0,-0,319,0.0,-0.0,0.0,0,0,0,0,170,9.8,10,5,9999,99999,9,999999999,0.0,999,999,99
3005,2,13,7,0,*?*?*?*?*?*?*?*?*?*?*?*?*?*?*?*?*?*?*?*?*?*?,7.9,-1.9,48,101401,0,-0,316,0.0,-0.0,0.0,0,0,0,0,168,11.8,10,5,9999,99999,9,999999999,0.0,999,999,99
3005,2,13,8,0,*?*?*?*?*?*?*?*?*?*?*?*?*?*?*?*?*?*?*?*?*?*?,7.0,-2.7,48,101401,155,1398,294,44.2,142.5,28.4,4726,7795,3985,497,167,14.4,7,4,9999,99999,9,999999999,0.0,999,999,99
3005,2,13,9,0,*?*?*?*?*?*?*?*?*?*?*?*?*?*?*?*?*?*?*?*?*?*?,9.2,-1.5,46,101401,312,1400,298,142.0,285.4,78.4,14718,22399,10105,1443,165,13.9,6,3,9999,99999,9,999999999,0.0,999,999,99
3005,2,13,10,0,*?*?*?*?*?*?*?*?*?*?*?*?*?*?*?*?*?*?*?*?*?*?,11.3,-0.6,43,101401,430,1401,296,234.4,449.0,96.6,24695,39955,12499,1796,163,13.4,4,2,9999,99999,9,999999999,0.0,999,999,99
3005,2,13,11,0,*?*?*?*?*?*?*?*?*?*?*?*?*?*?*?*?*?*?*?*?*?*?,14.0,1.7,43,101401,501,1402,305,286.3,510.4,103.9,30509,47627,13522,1958,162,13.4,3,2,9999,99999,9,999999999,0.0,999,999,99
3005,2,13,12,0,*?*?*?*?*?*?*?*?*?*?*?*?*?*?*?*?*?*?*?*?*?*?,14.8,2.3,42,101401,519,1401,320,282.0,399.5,133.9,29398,37520,16690,2600,160,10.8,5,3,9999,99999,9,999999999,0.0,999,999,99
3005,2,13,13,0,*?*?*?*?*?*?*?*?*?*?*?*?*?*?*?*?*?*?*?*?*?*?,14.8,2.1,41,101401,485,1403,303,278.0,540.2,91.2,28688,49320,12979,1718,160,10.3,2,1,9999,99999,9,999999999,0.0,999,999,99
3005,2,13,14,0,*?*?*?*?*?*?*?*?*?*?*?*?*?*?*?*?*?*?*?*?*?*?,14.9,1.5,39,101401,399,1402,314,213.9,441.8,88.1,22549,38322,11491,1625,160,10.8,4,2,9999,99999,9,999999999,0.0,999,999,99
3005,2,13,15,0,*?*?*?*?*?*?*?*?*?*?*?*?*?*?*?*?*?*?*?*?*?*?,14.8,1.5,40,101401,268,1400,313,128.3,394.1,52.9,13092,29437,7774,941,160,10.3,4,2,9999,99999,9,999999999,0.0,999,999,99
3005,2,13,16,0,*?*?*?*?*?*?*?*?*?*?*?*?*?*?*?*?*?*?*?*?*?*?,14.7,1.5,40,101401,101,1395,330,15.5,76.4,10.0,1767,3261,1568,166,160,9.3,7,4,9999,99999,9,999999999,0.0,999,999,99
3005,2,13,17,0,*?*?*?*?*?*?*?*?*?*?*?*?*?*?*?*?*?*?*?*?*?*?,13.7,1.3,42,101401,0,-0,342,0.0,-0.0,0.0,0,0,0,0,160,8.2,10,5,9999,99999,9,999999999,0.0,999,999,99
3005,2,13,18,0,*?*?*?*?*?*?*?*?*?*?*?*?*?*?*?*?*?*?*?*?*?*?,12.0,1.5,48,101401,0,-0,334,0.0,-0.0,0.0,0,0,0,0,160,7.2,10,5,9999,99999,9,999999999,0.0,999,999,99
3005,2,13,19,0,*?*?*?*?*?*?*?*?*?*?*?*?*?*?*?*?*?*?*?*?*?*?,12.0,1.5,48,101401,0,-0,334,0.0,-0.0,0.0,0,0,0,0,162,9.3,10,5,9999,99999,9,999999999,0.0,999,999,99
3005,2,13,20,0,*?*?*?*?*?*?*?*?*?*?*?*?*?*?*?*?*?*?*?*?*?*?,10.4,1.0,51,101401,0,-0,327,0.0,-0.0,0.0,0,0,0,0,163,10.3,10,5,9999,99999,9,999999999,0.0,999,999,99
3005,2,13,21,0,*?*?*?*?*?*?*?*?*?*?*?*?*?*?*?*?*?*?*?*?*?*?,10.4,0.4,49,101401,0,-0,327,0.0,-0.0,0.0,0,0,0,0,165,9.3,10,5,9999,99999,9,999999999,0.0,999,999,99
3005,2,13,22,0,*?*?*?*?*?*?*?*?*?*?*?*?*?*?*?*?*?*?*?*?*?*?,9.5,-0.4,49,101401,0,-0,323,0.0,-0.0,0.0,0,0,0,0,167,11.8,10,5,9999,99999,9,999999999,0.0,999,999,99
3005,2,13,23,0,*?*?*?*?*?*?*?*?*?*?*?*?*?*?*?*?*?*?*?*?*?*?,9.1,-0.0,52,101401,0,-0,321,0.0,-0.0,0.0,0,0,0,0,168,9.8,10,5,9999,99999,9,999999999,0.0,999,999,99
3005,2,13,24,0,*?*?*?*?*?*?*?*?*?*?*?*?*?*?*?*?*?*?*?*?*?*?,8.4,1.5,61,101401,0,-0,317,0.0,-0.0,0.0,0,0,0,0,180,14.9,10,5,9999,99999,9,999999999,0.0,999,999,99
3005,2,14,1,0,*?*?*?*?*?*?*?*?*?*?*?*?*?*?*?*?*?*?*?*?*?*?,8.6,5.1,79,100537,0,-0,318,0.0,-0.0,0.0,0,0,0,0,173,13.4,10,5,9999,99999,9,999999999,0.0,999,999,99
3005,2,14,2,0,*?*?*?*?*?*?*?*?*?*?*?*?*?*?*?*?*?*?*?*?*?*?,8.5,7.0,90,100537,0,-0,317,0.0,-0.0,0.0,0,0,0,0,177,12.9,10,5,9999,99999,9,999999999,0.0,999,999,99
3005,2,14,3,0,*?*?*?*?*?*?*?*?*?*?*?*?*?*?*?*?*?*?*?*?*?*?,9.9,8.0,88,100537,0,-0,323,0.0,-0.0,0.0,0,0,0,0,180,9.3,10,5,9999,99999,9,999999999,0.0,999,999,99
3005,2,14,4,0,*?*?*?*?*?*?*?*?*?*?*?*?*?*?*?*?*?*?*?*?*?*?,8.9,8.8,99,100537,0,-0,318,0.0,-0.0,0.0,0,0,0,0,183,10.8,10,5,9999,99999,9,999999999,0.0,999,999,99
3005,2,14,5,0,*?*?*?*?*?*?*?*?*?*?*?*?*?*?*?*?*?*?*?*?*?*?,9.1,8.4,95,100537,0,-0,319,0.0,-0.0,0.0,0,0,0,0,187,8.2,10,5,9999,99999,9,999999999,0.0,999,999,99
3005,2,14,6,0,*?*?*?*?*?*?*?*?*?*?*?*?*?*?*?*?*?*?*?*?*?*?,8.5,7.9,95,100537,0,-0,317,0.0,-0.0,0.0,0,0,0,0,190,10.8,10,5,9999,99999,9,999999999,0.0,999,999,99
3005,2,14,7,0,*?*?*?*?*?*?*?*?*?*?*?*?*?*?*?*?*?*?*?*?*?*?,7.8,6.9,94,100537,0,-0,314,0.0,-0.0,0.0,0,0,0,0,202,7.7,10,5,9999,99999,9,999999999,0.0,999,999,99
3005,2,14,8,0,*?*?*?*?*?*?*?*?*?*?*?*?*?*?*?*?*?*?*?*?*?*?,8.3,6.7,90,100537,163,1405,304,48.1,148.1,30.9,5123,8316,4304,543,213,7.2,7,4,9999,99999,9,999999999,0.0,999,999,99
3005,2,14,9,0,*?*?*?*?*?*?*?*?*?*?*?*?*?*?*?*?*?*?*?*?*?*?,8.7,7.4,92,100537,320,1402,306,132.0,206.5,84.9,13970,16541,10010,1634,225,8.2,7,4,9999,99999,9,999999999,0.0,999,999,99
3005,2,14,10,0,*?*?*?*?*?*?*?*?*?*?*?*?*?*?*?*?*?*?*?*?*?*?,11.1,9.7,92,100537,438,1402,321,165.0,133.1,123.4,17980,12276,14123,2771,237,7.7,8,4,9999,99999,9,999999999,0.0,999,999,99
3005,2,14,11,0,*?*?*?*?*?*?*?*?*?*?*?*?*?*?*?*?*?*?*?*?*?*?,11.8,8.5,80,100537,508,1400,324,196.9,136.8,147.3,21458,13151,16773,3384,248,6.7,8,4,9999,99999,9,999999999,0.0,999,999,99
3005,2,14,12,0,*?*?*?*?*?*?*?*?*?*?*?*?*?*?*?*?*?*?*?*?*?*?,13.2,8.9,75,100537,527,1401,331,205.3,137.6,153.5,22375,13346,17468,3551,260,6.2,8,4,9999,99999,9,999999999,0.0,999,999,99
3005,2,14,13,0,*?*?*?*?*?*?*?*?*?*?*?*?*?*?*?*?*?*?*?*?*?*?,13.3,8.5,73,100537,492,1401,335,143.1,54.2,124.0,15710,5072,14003,3470,255,9.8,9,5,9999,99999,9,999999999,0.0,999,999,99
3005,2,14,14,0,*?*?*?*?*?*?*?*?*?*?*?*?*?*?*?*?*?*?*?*?*?*?,13.2,8.0,71,100537,406,1400,334,113.8,52.2,98.7,12493,4683,11154,2666,250,10.8,9,5,9999,99999,9,999999999,0.0,999,999,99
3005,2,14,15,0,*?*?*?*?*?*?*?*?*?*?*?*?*?*?*?*?*?*?*?*?*?*?,13.2,8.1,72,100537,276,1404,334,69.2,46.8,60.0,7640,3648,7051,1288,245,6.7,9,5,9999,99999,9,999999999,0.0,999,999,99
3005,2,14,16,0,*?*?*?*?*?*?*?*?*?*?*?*?*?*?*?*?*?*?*?*?*?*?,13.3,7.6,69,100537,108,1395,327,19.2,88.7,12.4,2162,3940,1898,208,240,6.7,7,4,9999,99999,9,999999999,0.0,999,999,99
3005,2,14,17,0,*?*?*?*?*?*?*?*?*?*?*?*?*?*?*?*?*?*?*?*?*?*?,12.2,7.1,71,100537,0,-0,334,0.0,-0.0,0.0,0,0,0,0,235,6.2,10,5,9999,99999,9,999999999,0.0,999,999,99
3005,2,14,18,0,*?*?*?*?*?*?*?*?*?*?*?*?*?*?*?*?*?*?*?*?*?*?,11.6,7.7,77,100537,0,-0,331,0.0,-0.0,0.0,0,0,0,0,230,5.7,10,5,9999,99999,9,999999999,0.0,999,999,99
3005,2,14,19,0,*?*?*?*?*?*?*?*?*?*?*?*?*?*?*?*?*?*?*?*?*?*?,11.9,8.4,79,100537,0,-0,332,0.0,-0.0,0.0,0,0,0,0,235,6.2,10,5,9999,99999,9,999999999,0.0,999,999,99
3005,2,14,20,0,*?*?*?*?*?*?*?*?*?*?*?*?*?*?*?*?*?*?*?*?*?*?,10.8,8.4,85,100537,0,-0,327,0.0,-0.0,0.0,0,0,0,0,240,5.7,10,5,9999,99999,9,999999999,0.0,999,999,99
3005,2,14,21,0,*?*?*?*?*?*?*?*?*?*?*?*?*?*?*?*?*?*?*?*?*?*?,10.0,8.4,90,100537,0,-0,323,0.0,-0.0,0.0,0,0,0,0,245,6.2,10,5,9999,99999,9,999999999,0.0,999,999,99
3005,2,14,22,0,*?*?*?*?*?*?*?*?*?*?*?*?*?*?*?*?*?*?*?*?*?*?,9.4,8.5,95,100537,0,-0,321,0.0,-0.0,0.0,0,0,0,0,250,9.3,10,5,9999,99999,9,999999999,0.0,999,999,99
3005,2,14,23,0,*?*?*?*?*?*?*?*?*?*?*?*?*?*?*?*?*?*?*?*?*?*?,9.2,8.5,96,100537,0,-0,320,0.0,-0.0,0.0,0,0,0,0,255,6.2,10,5,9999,99999,9,999999999,0.0,999,999,99
3005,2,14,24,0,*?*?*?*?*?*?*?*?*?*?*?*?*?*?*?*?*?*?*?*?*?*?,8.6,2.7,67,100537,0,-0,318,0.0,-0.0,0.0,0,0,0,0,170,13.4,10,5,9999,99999,9,999999999,0.0,999,999,99
3005,2,15,1,0,*?*?*?*?*?*?*?*?*?*?*?*?*?*?*?*?*?*?*?*?*?*?,8.6,6.6,86,101554,0,-0,317,0.0,-0.0,0.0,0,0,0,0,263,4.6,10,5,9999,99999,9,999999999,0.0,999,999,99
3005,2,15,2,0,*?*?*?*?*?*?*?*?*?*?*?*?*?*?*?*?*?*?*?*?*?*?,8.2,5.6,83,101554,0,-0,316,0.0,-0.0,0.0,0,0,0,0,267,5.7,10,5,9999,99999,9,999999999,0.0,999,999,99
3005,2,15,3,0,*?*?*?*?*?*?*?*?*?*?*?*?*?*?*?*?*?*?*?*?*?*?,8.2,5.8,84,101554,0,-0,316,0.0,-0.0,0.0,0,0,0,0,270,6.7,10,5,9999,99999,9,999999999,0.0,999,999,99
3005,2,15,4,0,*?*?*?*?*?*?*?*?*?*?*?*?*?*?*?*?*?*?*?*?*?*?,7.5,5.9,90,101554,0,-0,313,0.0,-0.0,0.0,0,0,0,0,273,8.2,10,5,9999,99999,9,999999999,0.0,999,999,99
3005,2,15,5,0,*?*?*?*?*?*?*?*?*?*?*?*?*?*?*?*?*?*?*?*?*?*?,6.9,5.8,92,101554,0,-0,310,0.0,-0.0,0.0,0,0,0,0,277,8.2,10,5,9999,99999,9,999999999,0.0,999,999,99
3005,2,15,6,0,*?*?*?*?*?*?*?*?*?*?*?*?*?*?*?*?*?*?*?*?*?*?,6.4,5.5,93,101554,0,-0,308,0.0,-0.0,0.0,0,0,0,0,280,8.8,10,5,9999,99999,9,999999999,0.0,999,999,99
3005,2,15,7,0,*?*?*?*?*?*?*?*?*?*?*?*?*?*?*?*?*?*?*?*?*?*?,7.0,5.5,89,101554,0,-0,310,0.0,-0.0,0.0,0,0,0,0,280,8.8,10,5,9999,99999,9,999999999,0.0,999,999,99
3005,2,15,8,0,*?*?*?*?*?*?*?*?*?*?*?*?*?*?*?*?*?*?*?*?*?*?,7.5,6.1,89,101554,170,1401,284,65.2,342.5,23.7,6818,21437,3803,444,280,9.3,3,2,9999,99999,9,999999999,0.0,999,999,99
3005,2,15,9,0,*?*?*?*?*?*?*?*?*?*?*?*?*?*?*?*?*?*?*?*?*?*?,8.7,6.4,85,101554,327,1399,277,172.5,516.8,51.8,17923,42210,7847,967,280,10.3,0,0,9999,99999,9,999999999,0.0,999,999,99
3005,2,15,10,0,*?*?*?*?*?*?*?*?*?*?*?*?*?*?*?*?*?*?*?*?*?*?,10.1,7.3,81,101554,445,1400,288,252.3,550.0,77.5,26147,49313,11279,1463,280,9.3,1,0,9999,99999,9,999999999,0.0,999,999,99
3005,2,15,11,0,*?*?*?*?*?*?*?*?*?*?*?*?*?*?*?*?*?*?*?*?*?*?,11.3,7.3,75,101554,516,1401,289,300.2,570.5,90.1,31191,53090,12937,1739,280,10.3,0,0,9999,99999,9,999999999,0.0,999,999,99
3005,2,15,12,0,*?*?*?*?*?*?*?*?*?*?*?*?*?*?*?*?*?*?*?*?*?*?,12.7,7.3,69,101554,535,1402,295,312.8,573.7,93.8,32506,53804,13418,1823,280,10.8,0,0,9999,99999,9,999999999,0.0,999,999,99
3005,2,15,13,0,*?*?*?*?*?*?*?*?*?*?*?*?*?*?*?*?*?*?*?*?*?*?,12.7,7.0,68,101554,500,1402,311,280.1,461.6,115.4,29514,42989,14721,2197,280,5.2,4,2,9999,99999,9,999999999,0.0,999,999,99
3005,2,15,14,0,*?*?*?*?*?*?*?*?*?*?*?*?*?*?*?*?*?*?*?*?*?*?,12.8,7.0,67,101554,414,1402,332,116.4,52.4,100.9,12775,4722,11404,2735,280,3.6,9,5,9999,99999,9,999999999,0.0,999,999,99
3005,2,15,15,0,*?*?*?*?*?*?*?*?*?*?*?*?*?*?*?*?*?*?*?*?*?*?,12.5,6.4,66,101554,283,1402,335,41.3,0.0,41.3,4822,0,4831,1621,280,4.6,10,5,9999,99999,9,999999999,0.0,999,999,99
3005,2,15,16,0,*?*?*?*?*?*?*?*?*?*?*?*?*?*?*?*?*?*?*?*?*?*?,12.7,5.5,61,101554,115,1395,304,28.8,222.6,10.5,3101,13372,1807,248,280,4.6,3,2,9999,99999,9,999999999,0.0,999,999,99
3005,2,15,17,0,*?*?*?*?*?*?*?*?*?*?*?*?*?*?*?*?*?*?*?*?*?*?,11.0,5.3,67,101554,0,-0,329,0.0,-0.0,0.0,0,0,0,0,280,7.2,10,5,9999,99999,9,999999999,0.0,999,999,99
3005,2,15,18,0,*?*?*?*?*?*?*?*?*?*?*?*?*?*?*?*?*?*?*?*?*?*?,10.9,6.2,72,101554,0,-0,328,0.0,-0.0,0.0,0,0,0,0,280,4.1,10,5,9999,99999,9,999999999,0.0,999,999,99
3005,2,15,19,0,*?*?*?*?*?*?*?*?*?*?*?*?*?*?*?*?*?*?*?*?*?*?,9.8,6.4,79,101554,0,-0,323,0.0,-0.0,0.0,0,0,0,0,272,3.6,10,5,9999,99999,9,999999999,0.0,999,999,99
3005,2,15,20,0,*?*?*?*?*?*?*?*?*?*?*?*?*?*?*?*?*?*?*?*?*?*?,9.4,6.1,79,101554,0,-0,321,0.0,-0.0,0.0,0,0,0,0,263,3.1,10,5,9999,99999,9,999999999,0.0,999,999,99
3005,2,15,21,0,*?*?*?*?*?*?*?*?*?*?*?*?*?*?*?*?*?*?*?*?*?*?,8.8,5.6,80,101554,0,-0,319,0.0,-0.0,0.0,0,0,0,0,255,3.6,10,5,9999,99999,9,999999999,0.0,999,999,99
3005,2,15,22,0,*?*?*?*?*?*?*?*?*?*?*?*?*?*?*?*?*?*?*?*?*?*?,8.3,6.1,86,101554,0,-0,316,0.0,-0.0,0.0,0,0,0,0,247,4.1,10,5,9999,99999,9,999999999,0.0,999,999,99
3005,2,15,23,0,*?*?*?*?*?*?*?*?*?*?*?*?*?*?*?*?*?*?*?*?*?*?,7.8,6.6,91,101554,0,-0,314,0.0,-0.0,0.0,0,0,0,0,238,3.6,10,5,9999,99999,9,999999999,0.0,999,999,99
3005,2,15,24,0,*?*?*?*?*?*?*?*?*?*?*?*?*?*?*?*?*?*?*?*?*?*?,9.0,7.6,90,101554,0,-0,319,0.0,-0.0,0.0,0,0,0,0,260,4.6,10,5,9999,99999,9,999999999,0.0,999,999,99
3005,2,16,1,0,*?*?*?*?*?*?*?*?*?*?*?*?*?*?*?*?*?*?*?*?*?*?,6.7,3.0,77,102089,0,-0,310,0.0,-0.0,0.0,0,0,0,0,235,3.6,10,5,9999,99999,9,999999999,0.0,999,999,99
3005,2,16,2,0,*?*?*?*?*?*?*?*?*?*?*?*?*?*?*?*?*?*?*?*?*?*?,6.3,1.0,68,102089,0,-0,308,0.0,-0.0,0.0,0,0,0,0,240,5.2,10,5,9999,99999,9,999999999,0.0,999,999,99
3005,2,16,3,0,*?*?*?*?*?*?*?*?*?*?*?*?*?*?*?*?*?*?*?*?*?*?,5.7,0.4,68,102089,0,-0,306,0.0,-0.0,0.0,0,0,0,0,245,4.6,10,5,9999,99999,9,999999999,0.0,999,999,99
3005,2,16,4,0,*?*?*?*?*?*?*?*?*?*?*?*?*?*?*?*?*?*?*?*?*?*?,5.3,-0.0,68,102089,0,-0,304,0.0,-0.0,0.0,0,0,0,0,250,5.7,10,5,9999,99999,9,999999999,0.0,999,999,99
3005,2,16,5,0,*?*?*?*?*?*?*?*?*?*?*?*?*?*?*?*?*?*?*?*?*?*?,4.9,0.4,72,102089,0,-0,302,0.0,-0.0,0.0,0,0,0,0,255,5.2,10,5,9999,99999,9,999999999,0.0,999,999,99
3005,2,16,6,0,*?*?*?*?*?*?*?*?*?*?*?*?*?*?*?*?*?*?*?*?*?*?,4.6,0.6,75,102089,0,-0,301,0.0,-0.0,0.0,0,0,0,0,260,6.2,10,5,9999,99999,9,999999999,0.0,999,999,99
3005,2,16,7,0,*?*?*?*?*?*?*?*?*?*?*?*?*?*?*?*?*?*?*?*?*?*?,5.0,1.3,76,102089,0,-0,302,0.0,-0.0,0.0,0,0,0,0,247,4.1,10,5,9999,99999,9,999999999,0.0,999,999,99
3005,2,16,8,0,*?*?*?*?*?*?*?*?*?*?*?*?*?*?*?*?*?*?*?*?*?*?,5.5,1.7,76,102089,177,1397,290,56.1,158.0,36.1,5924,9323,4937,638,233,3.1,7,4,9999,99999,9,999999999,0.0,999,999,99
3005,2,16,9,0,*?*?*?*?*?*?*?*?*?*?*?*?*?*?*?*?*?*?*?*?*?*?,6.6,2.1,72,102089,335,1401,285,165.7,363.9,78.7,17315,29450,10244,1443,220,3.6,5,3,9999,99999,9,999999999,0.1,999,999,99
3005,2,16,10,0,*?*?*?*?*?*?*?*?*?*?*?*?*?*?*?*?*?*?*?*?*?*?,8.0,2.5,68,102089,453,1400,296,225.4,312.2,124.4,23961,28777,14487,2498,207,4.1,6,3,9999,99999,9,999999999,0.8,999,999,99
3005,2,16,11,0,*?*?*?*?*?*?*?*?*?*?*?*?*?*?*?*?*?*?*?*?*?*?,9.8,2.3,59,102089,524,1401,303,267.3,320.2,147.6,28454,31037,16961,3047,193,4.1,6,3,9999,99999,9,999999999,0.1,999,999,99
3005,2,16,12,0,*?*?*?*?*?*?*?*?*?*?*?*?*?*?*?*?*?*?*?*?*?*?,10.3,2.1,56,102089,542,1400,305,278.3,322.0,153.6,29634,31528,17605,3198,180,4.6,6,3,9999,99999,9,999999999,0.0,999,999,99
3005,2,16,13,0,*?*?*?*?*?*?*?*?*?*?*?*?*?*?*?*?*?*?*?*?*?*?,10.2,1.9,56,102089,507,1400,315,196.5,136.7,147.0,21421,13114,16758,3376,178,5.2,8,4,9999,99999,9,999999999,0.4,999,999,99
3005,2,16,14,0,*?*?*?*?*?*?*?*?*?*?*?*?*?*?*?*?*?*?*?*?*?*?,10.5,2.9,59,102089,421,1400,312,186.3,221.1,119.8,19704,19924,13879,2401,177,4.1,7,4,9999,99999,9,999999999,0.1,999,999,99
3005,2,16,15,0,*?*?*?*?*?*?*?*?*?*?*?*?*?*?*?*?*?*?*?*?*?*?,10.2,2.9,60,102089,290,1400,315,98.3,119.7,73.6,10751,9498,8536,1585,175,4.1,8,4,9999,99999,9,999999999,0.0,999,999,99
3005,2,16,16,0,*?*?*?*?*?*?*?*?*?*?*?*?*?*?*?*?*?*?*?*?*?*?,10.2,3.0,61,102089,123,1406,325,9.8,0.0,9.8,1199,-0,1199,390,173,4.1,10,5,9999,99999,9,999999999,0.0,999,999,99
3005,2,16,17,0,*?*?*?*?*?*?*?*?*?*?*?*?*?*?*?*?*?*?*?*?*?*?,9.9,3.2,63,102089,0,-0,324,0.0,-0.0,0.0,0,0,0,0,172,3.6,10,5,9999,99999,9,999999999,0.0,999,999,99
3005,2,16,18,0,*?*?*?*?*?*?*?*?*?*?*?*?*?*?*?*?*?*?*?*?*?*?,8.8,2.1,63,102089,0,-0,319,0.0,-0.0,0.0,0,0,0,0,170,3.6,10,5,9999,99999,9,999999999,0.0,999,999,99
3005,2,16,19,0,*?*?*?*?*?*?*?*?*?*?*?*?*?*?*?*?*?*?*?*?*?*?,8.1,2.7,68,102089,0,-0,316,0.0,-0.0,0.0,0,0,0,0,168,4.6,10,5,9999,99999,9,999999999,0.0,999,999,99
3005,2,16,20,0,*?*?*?*?*?*?*?*?*?*?*?*?*?*?*?*?*?*?*?*?*?*?,6.9,2.1,71,102089,0,-0,311,0.0,-0.0,0.0,0,0,0,0,167,3.1,10,5,9999,99999,9,999999999,0.0,999,999,99
3005,2,16,21,0,*?*?*?*?*?*?*?*?*?*?*?*?*?*?*?*?*?*?*?*?*?*?,6.5,0.6,66,102089,0,-0,309,0.0,-0.0,0.0,0,0,0,0,165,4.1,10,5,9999,99999,9,999999999,0.0,999,999,99
3005,2,16,22,0,*?*?*?*?*?*?*?*?*?*?*?*?*?*?*?*?*?*?*?*?*?*?,6.7,0.8,66,102089,0,-0,310,0.0,-0.0,0.0,0,0,0,0,163,3.1,10,5,9999,99999,9,999999999,0.0,999,999,99
3005,2,16,23,0,*?*?*?*?*?*?*?*?*?*?*?*?*?*?*?*?*?*?*?*?*?*?,8.5,0.8,59,102089,0,-0,318,0.0,-0.0,0.0,0,0,0,0,162,4.6,10,5,9999,99999,9,999999999,0.0,999,999,99
3005,2,16,24,0,*?*?*?*?*?*?*?*?*?*?*?*?*?*?*?*?*?*?*?*?*?*?,7.3,4.8,84,102089,0,-0,312,0.0,-0.0,0.0,0,0,0,0,230,4.1,10,5,9999,99999,9,999999999,0.0,999,999,99
3005,2,17,1,0,*?*?*?*?*?*?*?*?*?*?*?*?*?*?*?*?*?*?*?*?*?*?,10.7,5.3,70,102032,0,-0,327,0.0,-0.0,0.0,0,0,0,0,162,1.0,10,5,9999,99999,9,999999999,0.0,999,999,99
3005,2,17,2,0,*?*?*?*?*?*?*?*?*?*?*?*?*?*?*?*?*?*?*?*?*?*?,11.1,7.0,77,102032,0,-0,329,0.0,-0.0,0.0,0,0,0,0,163,0.0,10,5,9999,99999,9,999999999,0.0,999,999,99
3005,2,17,3,0,*?*?*?*?*?*?*?*?*?*?*?*?*?*?*?*?*?*?*?*?*?*?,11.0,7.6,80,102032,0,-0,328,0.0,-0.0,0.0,0,0,0,0,165,1.5,10,5,9999,99999,9,999999999,0.0,999,999,99
3005,2,17,4,0,*?*?*?*?*?*?*?*?*?*?*?*?*?*?*?*?*?*?*?*?*?*?,11.0,7.9,82,102032,0,-0,328,0.0,-0.0,0.0,0,0,0,0,167,1.0,10,5,9999,99999,9,999999999,0.0,999,999,99
3005,2,17,5,0,*?*?*?*?*?*?*?*?*?*?*?*?*?*?*?*?*?*?*?*?*?*?,11.2,8.0,82,102032,0,-0,329,0.0,-0.0,0.0,0,0,0,0,168,1.0,10,5,9999,99999,9,999999999,0.0,999,999,99
3005,2,17,6,0,*?*?*?*?*?*?*?*?*?*?*?*?*?*?*?*?*?*?*?*?*?*?,11.3,8.1,82,102032,0,-0,329,0.0,-0.0,0.0,0,0,0,0,170,0.5,10,5,9999,99999,9,999999999,0.0,999,999,99
3005,2,17,7,0,*?*?*?*?*?*?*?*?*?*?*?*?*?*?*?*?*?*?*?*?*?*?,11.1,8.4,85,102032,0,-0,328,0.0,-0.0,0.0,0,0,0,0,167,2.1,10,5,9999,99999,9,999999999,0.0,999,999,99
3005,2,17,8,0,*?*?*?*?*?*?*?*?*?*?*?*?*?*?*?*?*?*?*?*?*?*?,10.7,8.4,87,102032,185,1401,323,38.4,38.7,33.3,4285,2497,3986,700,163,2.1,9,5,9999,99999,9,999999999,0.0,999,999,99
3005,2,17,9,0,*?*?*?*?*?*?*?*?*?*?*?*?*?*?*?*?*?*?*?*?*?*?,11.7,8.4,81,102032,342,1398,331,53.1,0.0,53.1,6190,0,6203,2115,160,2.1,10,5,9999,99999,9,999999999,0.0,999,999,99
3005,2,17,10,0,*?*?*?*?*?*?*?*?*?*?*?*?*?*?*?*?*?*?*?*?*?*?,12.4,9.2,82,102032,461,1401,331,132.5,53.5,114.9,14546,4946,12972,3172,157,2.6,9,5,9999,99999,9,999999999,0.0,999,999,99
3005,2,17,11,0,*?*?*?*?*?*?*?*?*?*?*?*?*?*?*?*?*?*?*?*?*?*?,13.9,9.1,73,102032,531,1399,341,90.2,0.0,90.2,10575,0,10607,3827,153,3.1,10,5,9999,99999,9,999999999,0.0,999,999,99
3005,2,17,12,0,*?*?*?*?*?*?*?*?*?*?*?*?*?*?*?*?*?*?*?*?*?*?,13.6,9.7,78,102032,550,1400,340,93.8,0.0,93.8,11010,0,11044,4007,150,3.6,10,5,9999,99999,9,999999999,0.0,999,999,99
3005,2,17,13,0,*?*?*?*?*?*?*?*?*?*?*?*?*?*?*?*?*?*?*?*?*?*?,14.2,8.8,71,102032,515,1400,339,150.9,54.6,130.9,16579,5157,14772,3698,152,4.1,9,5,9999,99999,9,999999999,0.0,999,999,99
3005,2,17,14,0,*?*?*?*?*?*?*?*?*?*?*?*?*?*?*?*?*?*?*?*?*?*?,14.0,9.7,76,102032,429,1401,338,121.5,52.8,105.4,13342,4798,11907,2873,153,3.6,9,5,9999,99999,9,999999999,0.0,999,999,99
3005,2,17,15,0,*?*?*?*?*?*?*?*?*?*?*?*?*?*?*?*?*?*?*?*?*?*?,13.9,10.4,80,102032,297,1399,338,76.7,48.1,66.5,8419,3955,7539,1733,155,4.1,9,5,9999,99999,9,999999999,0.0,999,999,99
3005,2,17,16,0,*?*?*?*?*?*?*?*?*?*?*?*?*?*?*?*?*?*?*?*?*?*?,13.9,9.7,77,102032,130,1404,338,19.5,28.1,16.9,2226,1511,2086,352,157,3.6,9,5,9999,99999,9,999999999,0.0,999,999,99
3005,2,17,17,0,*?*?*?*?*?*?*?*?*?*?*?*?*?*?*?*?*?*?*?*?*?*?,13.4,10.4,83,102032,0,-0,339,0.0,-0.0,0.0,0,0,0,0,158,3.1,10,5,9999,99999,9,999999999,0.0,999,999,99
3005,2,17,18,0,*?*?*?*?*?*?*?*?*?*?*?*?*?*?*?*?*?*?*?*?*?*?,12.9,11.1,90,102032,0,-0,336,0.0,-0.0,0.0,0,0,0,0,160,2.6,10,5,9999,99999,9,999999999,0.0,999,999,99
3005,2,17,19,0,*?*?*?*?*?*?*?*?*?*?*?*?*?*?*?*?*?*?*?*?*?*?,12.6,10.9,91,102032,0,-0,335,0.0,-0.0,0.0,0,0,0,0,165,2.6,10,5,9999,99999,9,999999999,0.0,999,999,99
3005,2,17,20,0,*?*?*?*?*?*?*?*?*?*?*?*?*?*?*?*?*?*?*?*?*?*?,12.2,11.0,94,102032,0,-0,333,0.0,-0.0,0.0,0,0,0,0,170,1.5,10,5,9999,99999,9,999999999,0.0,999,999,99
3005,2,17,21,0,*?*?*?*?*?*?*?*?*?*?*?*?*?*?*?*?*?*?*?*?*?*?,12.7,11.5,93,102032,0,-0,335,0.0,-0.0,0.0,0,0,0,0,175,2.1,10,5,9999,99999,9,999999999,0.0,999,999,99
3005,2,17,22,0,*?*?*?*?*?*?*?*?*?*?*?*?*?*?*?*?*?*?*?*?*?*?,12.7,11.1,91,102032,0,-0,335,0.0,-0.0,0.0,0,0,0,0,180,1.5,10,5,9999,99999,9,999999999,0.0,999,999,99
3005,2,17,23,0,*?*?*?*?*?*?*?*?*?*?*?*?*?*?*?*?*?*?*?*?*?*?,10.8,10.7,100,102032,0,-0,327,0.0,-0.0,0.0,0,0,0,0,185,1.0,10,5,9999,99999,9,999999999,0.0,999,999,99
3005,2,17,24,0,*?*?*?*?*?*?*?*?*?*?*?*?*?*?*?*?*?*?*?*?*?*?,10.3,3.2,63,102032,0,-0,326,0.0,-0.0,0.0,0,0,0,0,160,1.0,10,5,9999,99999,9,999999999,0.0,999,999,99
3005,2,18,1,0,*?*?*?*?*?*?*?*?*?*?*?*?*?*?*?*?*?*?*?*?*?*?,7.4,7.4,100,102025,0,-0,312,0.0,-0.0,0.0,0,0,0,0,190,0.5,10,5,9999,99999,9,999999999,0.0,999,999,99
3005,2,18,2,0,*?*?*?*?*?*?*?*?*?*?*?*?*?*?*?*?*?*?*?*?*?*?,6.0,6.1,100,102025,0,-0,306,0.0,-0.0,0.0,0,0,0,0,190,0.5,10,5,9999,99999,9,999999999,0.0,999,999,99
3005,2,18,3,0,*?*?*?*?*?*?*?*?*?*?*?*?*?*?*?*?*?*?*?*?*?*?,6.7,6.7,100,102025,0,-0,309,0.0,-0.0,0.0,0,0,0,0,190,0.0,10,5,9999,99999,9,999999999,0.0,999,999,99
3005,2,18,4,0,*?*?*?*?*?*?*?*?*?*?*?*?*?*?*?*?*?*?*?*?*?*?,6.1,6.1,100,102025,0,-0,306,0.0,-0.0,0.0,0,0,0,0,190,0.5,10,5,9999,99999,9,999999999,0.0,999,999,99
3005,2,18,5,0,*?*?*?*?*?*?*?*?*?*?*?*?*?*?*?*?*?*?*?*?*?*?,5.6,5.6,100,102025,0,-0,304,0.0,-0.0,0.0,0,0,0,0,190,0.5,10,5,9999,99999,9,999999999,0.0,999,999,99
3005,2,18,6,0,*?*?*?*?*?*?*?*?*?*?*?*?*?*?*?*?*?*?*?*?*?*?,5.1,5.1,100,102025,0,-0,302,0.0,-0.0,0.0,0,0,0,0,190,0.5,10,5,9999,99999,9,999999999,0.0,999,999,99
3005,2,18,7,0,*?*?*?*?*?*?*?*?*?*?*?*?*?*?*?*?*?*?*?*?*?*?,5.7,5.6,100,102025,6,1384,305,0.0,0.0,0.0,0,0,0,0,190,0.5,10,5,9999,99999,9,999999999,0.0,999,999,99
3005,2,18,8,0,*?*?*?*?*?*?*?*?*?*?*?*?*?*?*?*?*?*?*?*?*?*?,6.3,6.4,100,102025,192,1396,295,64.2,166.7,41.3,6747,10290,5584,736,190,0.5,7,4,9999,99999,9,999999999,0.0,999,999,99
3005,2,18,9,0,*?*?*?*?*?*?*?*?*?*?*?*?*?*?*?*?*?*?*?*?*?*?,7.3,7.3,100,102025,350,1399,304,125.7,126.5,94.0,13707,10828,10834,2058,190,0.5,8,4,9999,99999,9,999999999,0.0,999,999,99
3005,2,18,10,0,*?*?*?*?*?*?*?*?*?*?*?*?*?*?*?*?*?*?*?*?*?*?,9.6,8.9,100,102025,468,1398,307,234.8,314.2,129.6,24950,29447,14994,2619,190,3.1,6,3,9999,99999,9,999999999,0.0,999,999,99
3005,2,18,11,0,*?*?*?*?*?*?*?*?*?*?*?*?*?*?*?*?*?*?*?*?*?*?,11.5,9.2,100,102025,539,1399,319,249.5,231.2,160.4,26461,22589,18280,3372,190,3.1,7,4,9999,99999,9,999999999,0.0,999,999,99
3005,2,18,12,0,*?*?*?*?*?*?*?*?*?*?*?*?*?*?*?*?*?*?*?*?*?*?,11.8,9.4,100,102025,557,1398,321,259.3,232.3,166.7,27519,22908,18955,3533,190,3.1,7,4,9999,99999,9,999999999,0.0,999,999,99
3005,2,18,13,0,*?*?*?*?*?*?*?*?*?*?*?*?*?*?*?*?*?*?*?*?*?*?,12.1,8.8,100,102025,522,1398,322,240.5,230.0,154.7,25497,22278,17659,3228,188,2.1,7,4,9999,99999,9,999999999,0.0,999,999,99
3005,2,18,14,0,*?*?*?*?*?*?*?*?*?*?*?*?*?*?*?*?*?*?*?*?*?*?,12.3,8.7,99,102025,436,1399,326,164.5,133.0,123.0,17924,12260,14080,2762,187,3.1,8,4,9999,99999,9,999999999,0.0,999,999,99
3005,2,18,15,0,*?*?*?*?*?*?*?*?*?*?*?*?*?*?*?*?*?*?*?*?*?*?,11.9,8.4,100,102025,304,1397,328,79.2,48.4,68.7,8695,4016,7785,1793,185,2.1,9,5,9999,99999,9,999999999,0.0,999,999,99
3005,2,18,16,0,*?*?*?*?*?*?*?*?*?*?*?*?*?*?*?*?*?*?*?*?*?*?,11.8,8.0,98,102025,137,1402,316,38.2,175.0,21.1,3961,9857,3357,390,183,2.6,6,3,9999,99999,9,999999999,0.0,999,999,99
3005,2,18,17,0,*?*?*?*?*?*?*?*?*?*?*?*?*?*?*?*?*?*?*?*?*?*?,11.3,8.5,100,102025,0,-0,326,0.0,-0.0,0.0,0,0,0,0,182,2.1,9,5,9999,99999,9,999999999,0.0,999,999,99
3005,2,18,18,0,*?*?*?*?*?*?*?*?*?*?*?*?*?*?*?*?*?*?*?*?*?*?,9.8,8.5,100,102025,0,-0,322,0.0,-0.0,0.0,0,0,0,0,180,1.5,10,5,9999,99999,9,999999999,0.0,999,999,99
3005,2,18,19,0,*?*?*?*?*?*?*?*?*?*?*?*?*?*?*?*?*?*?*?*?*?*?,8.7,8.8,100,102025,0,-0,317,0.0,-0.0,0.0,0,0,0,0,192,2.1,10,5,9999,99999,9,999999999,0.0,999,999,99
3005,2,18,20,0,*?*?*?*?*?*?*?*?*?*?*?*?*?*?*?*?*?*?*?*?*?*?,8.5,7.9,100,102025,0,-0,317,0.0,-0.0,0.0,0,0,0,0,203,2.1,10,5,9999,99999,9,999999999,0.0,999,999,99
3005,2,18,21,0,*?*?*?*?*?*?*?*?*?*?*?*?*?*?*?*?*?*?*?*?*?*?,8.2,7.6,100,102025,0,-0,315,0.0,-0.0,0.0,0,0,0,0,215,1.0,10,5,9999,99999,9,999999999,0.3,999,999,99
3005,2,18,22,0,*?*?*?*?*?*?*?*?*?*?*?*?*?*?*?*?*?*?*?*?*?*?,7.9,7.3,100,102025,0,-0,314,0.0,-0.0,0.0,0,0,0,0,227,2.1,10,5,9999,99999,9,999999999,2.0,999,999,99
3005,2,18,23,0,*?*?*?*?*?*?*?*?*?*?*?*?*?*?*?*?*?*?*?*?*?*?,9.4,8.1,100,102025,0,-0,321,0.0,-0.0,0.0,0,0,0,0,238,1.5,10,5,9999,99999,9,999999999,3.2,999,999,99
3005,2,18,24,0,*?*?*?*?*?*?*?*?*?*?*?*?*?*?*?*?*?*?*?*?*?*?,8.9,8.8,100,102025,0,-0,318,0.0,-0.0,0.0,0,0,0,0,190,0.5,10,5,9999,99999,9,999999999,0.0,999,999,99
3005,2,19,1,0,*?*?*?*?*?*?*?*?*?*?*?*?*?*?*?*?*?*?*?*?*?*?,10.8,6.9,76,101998,0,-0,327,0.0,-0.0,0.0,0,0,0,0,258,0.5,10,5,9999,99999,9,999999999,0.1,999,999,99
3005,2,19,2,0,*?*?*?*?*?*?*?*?*?*?*?*?*?*?*?*?*?*?*?*?*?*?,10.8,6.4,73,101998,0,-0,327,0.0,-0.0,0.0,0,0,0,0,267,1.0,10,5,9999,99999,9,999999999,0.1,999,999,99
3005,2,19,3,0,*?*?*?*?*?*?*?*?*?*?*?*?*?*?*?*?*?*?*?*?*?*?,10.8,5.9,72,101998,0,-0,328,0.0,-0.0,0.0,0,0,0,0,275,1.5,10,5,9999,99999,9,999999999,0.1,999,999,99
3005,2,19,4,0,*?*?*?*?*?*?*?*?*?*?*?*?*?*?*?*?*?*?*?*?*?*?,10.8,5.5,69,101998,0,-0,328,0.0,-0.0,0.0,0,0,0,0,283,1.5,10,5,9999,99999,9,999999999,0.1,999,999,99
3005,2,19,5,0,*?*?*?*?*?*?*?*?*?*?*?*?*?*?*?*?*?*?*?*?*?*?,10.8,6.4,74,101998,0,-0,327,0.0,-0.0,0.0,0,0,0,0,292,1.0,10,5,9999,99999,9,999999999,0.1,999,999,99
3005,2,19,6,0,*?*?*?*?*?*?*?*?*?*?*?*?*?*?*?*?*?*?*?*?*?*?,10.8,6.4,74,101998,0,-0,327,0.0,-0.0,0.0,0,0,0,0,300,1.5,10,5,9999,99999,9,999999999,0.0,999,999,99
3005,2,19,7,0,*?*?*?*?*?*?*?*?*?*?*?*?*?*?*?*?*?*?*?*?*?*?,10.9,6.1,72,101998,14,1437,328,0.0,0.0,0.0,0,0,0,0,307,1.5,10,5,9999,99999,9,999999999,0.0,999,999,99
3005,2,19,8,0,*?*?*?*?*?*?*?*?*?*?*?*?*?*?*?*?*?*?*?*?*?*?,10.8,5.9,71,101998,200,1397,315,68.4,170.6,44.0,7167,10751,5915,786,313,1.5,7,4,9999,99999,9,999999999,0.1,999,999,99
3005,2,19,9,0,*?*?*?*?*?*?*?*?*?*?*?*?*?*?*?*?*?*?*?*?*?*?,10.8,5.3,68,101998,358,1399,323,97.5,50.7,84.6,10704,4401,9568,2245,320,2.6,9,5,9999,99999,9,999999999,0.1,999,999,99
3005,2,19,10,0,*?*?*?*?*?*?*?*?*?*?*?*?*?*?*?*?*?*?*?*?*?*?,10.8,6.1,72,101998,476,1398,323,137.9,53.9,119.6,15145,5011,13502,3323,327,3.6,9,5,9999,99999,9,999999999,0.1,999,999,99
3005,2,19,11,0,*?*?*?*?*?*?*?*?*?*?*?*?*?*?*?*?*?*?*?*?*?*?,10.8,6.2,73,101998,547,1399,315,253.8,231.7,163.2,26922,22730,18574,3441,333,3.6,7,4,9999,99999,9,999999999,0.0,999,999,99
3005,2,19,12,0,*?*?*?*?*?*?*?*?*?*?*?*?*?*?*?*?*?*?*?*?*?*?,10.9,6.2,72,101998,565,1398,319,223.0,139.1,166.8,24315,13717,18932,3914,340,4.6,8,4,9999,99999,9,999999999,0.0,999,999,99
3005,2,19,13,0,*?*?*?*?*?*?*?*?*?*?*?*?*?*?*?*?*?*?*?*?*?*?,10.8,5.8,71,101998,530,1399,328,90.0,0.0,90.0,10552,0,10584,3818,340,6.7,10,5,9999,99999,9,999999999,0.0,999,999,99
3005,2,19,14,0,*?*?*?*?*?*?*?*?*?*?*?*?*?*?*?*?*?*?*?*?*?*?,10.8,6.7,75,101998,443,1397,327,73.0,0.0,73.0,8529,0,8552,3005,340,5.7,10,5,9999,99999,9,999999999,0.0,999,999,99
3005,2,19,15,0,*?*?*?*?*?*?*?*?*?*?*?*?*?*?*?*?*?*?*?*?*?*?,10.8,6.1,72,101998,312,1400,315,128.0,205.1,82.3,13550,16237,9722,1580,340,4.1,7,4,9999,99999,9,999999999,0.0,999,999,99
3005,2,19,16,0,*?*?*?*?*?*?*?*?*?*?*?*?*?*?*?*?*?*?*?*?*?*?,10.9,6.1,72,101998,144,1401,319,32.3,79.3,24.2,3528,3914,3069,413,340,4.1,8,4,9999,99999,9,999999999,0.0,999,999,99
3005,2,19,17,0,*?*?*?*?*?*?*?*?*?*?*?*?*?*?*?*?*?*?*?*?*?*?,10.9,6.1,72,101998,0,-0,324,0.0,-0.0,0.0,0,0,0,0,340,4.6,9,5,9999,99999,9,999999999,0.0,999,999,99
3005,2,19,18,0,*?*?*?*?*?*?*?*?*?*?*?*?*?*?*?*?*?*?*?*?*?*?,10.8,7.1,78,101998,0,-0,327,0.0,-0.0,0.0,0,0,0,0,340,4.6,10,5,9999,99999,9,999999999,0.0,999,999,99
3005,2,19,19,0,*?*?*?*?*?*?*?*?*?*?*?*?*?*?*?*?*?*?*?*?*?*?,10.8,7.4,79,101998,0,-0,327,0.0,-0.0,0.0,0,0,0,0,295,4.1,10,5,9999,99999,9,999999999,0.0,999,999,99
3005,2,19,20,0,*?*?*?*?*?*?*?*?*?*?*?*?*?*?*?*?*?*?*?*?*?*?,10.8,6.7,75,101998,0,-0,327,0.0,-0.0,0.0,0,0,0,0,250,3.1,10,5,9999,99999,9,999999999,0.0,999,999,99
3005,2,19,21,0,*?*?*?*?*?*?*?*?*?*?*?*?*?*?*?*?*?*?*?*?*?*?,10.9,6.1,71,101998,0,-0,328,0.0,-0.0,0.0,0,0,0,0,205,3.6,10,5,9999,99999,9,999999999,0.0,999,999,99
3005,2,19,22,0,*?*?*?*?*?*?*?*?*?*?*?*?*?*?*?*?*?*?*?*?*?*?,10.9,5.9,71,101998,0,-0,328,0.0,-0.0,0.0,0,0,0,0,160,3.6,10,5,9999,99999,9,999999999,0.0,999,999,99
3005,2,19,23,0,*?*?*?*?*?*?*?*?*?*?*?*?*?*?*?*?*?*?*?*?*?*?,10.9,6.2,73,101998,0,-0,328,0.0,-0.0,0.0,0,0,0,0,115,3.1,10,5,9999,99999,9,999999999,0.0,999,999,99
3005,2,19,24,0,*?*?*?*?*?*?*?*?*?*?*?*?*?*?*?*?*?*?*?*?*?*?,10.9,7.6,79,101998,0,-0,328,0.0,-0.0,0.0,0,0,0,0,250,1.5,10,5,9999,99999,9,999999999,1.0,999,999,99
3005,2,20,1,0,*?*?*?*?*?*?*?*?*?*?*?*?*?*?*?*?*?*?*?*?*?*?,8.6,4.6,76,102604,0,-0,318,0.0,-0.0,0.0,0,0,0,0,80,6.2,10,5,9999,99999,9,999999999,0.0,999,999,99
3005,2,20,2,0,*?*?*?*?*?*?*?*?*?*?*?*?*?*?*?*?*?*?*?*?*?*?,7.6,3.8,76,102604,0,-0,313,0.0,-0.0,0.0,0,0,0,0,90,4.6,10,5,9999,99999,9,999999999,0.0,999,999,99
3005,2,20,3,0,*?*?*?*?*?*?*?*?*?*?*?*?*?*?*?*?*?*?*?*?*?*?,8.8,4.3,74,102604,0,-0,319,0.0,-0.0,0.0,0,0,0,0,100,4.6,10,5,9999,99999,9,999999999,0.0,999,999,99
3005,2,20,4,0,*?*?*?*?*?*?*?*?*?*?*?*?*?*?*?*?*?*?*?*?*?*?,8.8,5.0,76,102604,0,-0,319,0.0,-0.0,0.0,0,0,0,0,110,3.6,10,5,9999,99999,9,999999999,0.0,999,999,99
3005,2,20,5,0,*?*?*?*?*?*?*?*?*?*?*?*?*?*?*?*?*?*?*?*?*?*?,9.1,5.1,76,102604,0,-0,320,0.0,-0.0,0.0,0,0,0,0,120,4.1,10,5,9999,99999,9,999999999,0.0,999,999,99
3005,2,20,6,0,*?*?*?*?*?*?*?*?*?*?*?*?*?*?*?*?*?*?*?*?*?*?,8.1,4.8,79,102604,0,-0,315,0.0,-0.0,0.0,0,0,0,0,130,1.0,10,5,9999,99999,9,999999999,0.0,999,999,99
3005,2,20,7,0,*?*?*?*?*?*?*?*?*?*?*?*?*?*?*?*?*?*?*?*?*?*?,7.1,5.0,86,102604,21,1380,311,0.0,0.0,0.0,0,0,0,0,132,3.1,10,5,9999,99999,9,999999999,0.0,999,999,99
3005,2,20,8,0,*?*?*?*?*?*?*?*?*?*?*?*?*?*?*?*?*?*?*?*?*?*?,8.0,6.1,88,102604,208,1399,315,26.7,0.0,26.7,3136,0,3140,1035,133,4.6,10,5,9999,99999,9,999999999,0.0,999,999,99
3005,2,20,9,0,*?*?*?*?*?*?*?*?*?*?*?*?*?*?*?*?*?*?*?*?*?*?,8.9,5.9,81,102604,366,1399,319,57.7,0.0,57.7,6735,0,6751,2318,135,5.2,10,5,9999,99999,9,999999999,0.0,999,999,99
3005,2,20,10,0,*?*?*?*?*?*?*?*?*?*?*?*?*?*?*?*?*?*?*?*?*?*?,11.4,6.2,71,102604,484,1398,330,81.0,0.0,81.0,9479,0,9506,3382,137,6.7,10,5,9999,99999,9,999999999,0.0,999,999,99
3005,2,20,11,0,*?*?*?*?*?*?*?*?*?*?*?*?*?*?*?*?*?*?*?*?*?*?,12.1,5.8,65,102604,555,1399,334,94.9,0.0,94.9,11141,0,11175,4061,138,6.2,10,5,9999,99999,9,999999999,0.0,999,999,99
3005,2,20,12,0,*?*?*?*?*?*?*?*?*?*?*?*?*?*?*?*?*?*?*?*?*?*?,13.1,6.4,63,102604,573,1398,338,98.5,0.0,98.5,11572,0,11608,4241,140,7.2,10,5,9999,99999,9,999999999,0.0,999,999,99
3005,2,20,13,0,*?*?*?*?*?*?*?*?*?*?*?*?*?*?*?*?*?*?*?*?*?*?,12.9,5.6,61,102604,538,1399,337,91.5,0.0,91.5,10736,0,10769,3894,138,7.2,10,5,9999,99999,9,999999999,0.0,999,999,99
3005,2,20,14,0,*?*?*?*?*?*?*?*?*?*?*?*?*?*?*?*?*?*?*?*?*?*?,13.2,5.1,58,102604,451,1398,339,74.5,0.0,74.5,8707,0,8731,3075,137,8.2,10,5,9999,99999,9,999999999,0.0,999,999,99
3005,2,20,15,0,*?*?*?*?*?*?*?*?*?*?*?*?*?*?*?*?*?*?*?*?*?*?,12.8,5.8,62,102604,319,1398,337,48.5,0.0,48.5,5663,0,5675,1922,135,9.8,10,5,9999,99999,9,999999999,0.0,999,999,99
3005,2,20,16,0,*?*?*?*?*?*?*?*?*?*?*?*?*?*?*?*?*?*?*?*?*?*?,13.1,6.6,64,102604,151,1399,338,15.5,0.0,15.5,1846,-0,1848,603,133,9.3,10,5,9999,99999,9,999999999,0.0,999,999,99
3005,2,20,17,0,*?*?*?*?*?*?*?*?*?*?*?*?*?*?*?*?*?*?*?*?*?*?,12.1,6.1,66,102604,0,-0,334,0.0,-0.0,0.0,0,0,0,0,132,8.2,10,5,9999,99999,9,999999999,0.0,999,999,99
3005,2,20,18,0,*?*?*?*?*?*?*?*?*?*?*?*?*?*?*?*?*?*?*?*?*?*?,11.2,6.4,72,102604,0,-0,329,0.0,-0.0,0.0,0,0,0,0,130,9.3,10,5,9999,99999,9,999999999,0.0,999,999,99
3005,2,20,19,0,*?*?*?*?*?*?*?*?*?*?*?*?*?*?*?*?*?*?*?*?*?*?,10.3,7.3,81,102604,0,-0,325,0.0,-0.0,0.0,0,0,0,0,130,8.8,10,5,9999,99999,9,999999999,0.0,999,999,99
3005,2,20,20,0,*?*?*?*?*?*?*?*?*?*?*?*?*?*?*?*?*?*?*?*?*?*?,9.7,6.7,81,102604,0,-0,322,0.0,-0.0,0.0,0,0,0,0,130,7.2,10,5,9999,99999,9,999999999,0.0,999,999,99
3005,2,20,21,0,*?*?*?*?*?*?*?*?*?*?*?*?*?*?*?*?*?*?*?*?*?*?,9.4,5.9,79,102604,0,-0,321,0.0,-0.0,0.0,0,0,0,0,130,5.7,10,5,9999,99999,9,999999999,0.0,999,999,99
3005,2,20,22,0,*?*?*?*?*?*?*?*?*?*?*?*?*?*?*?*?*?*?*?*?*?*?,9.1,6.1,81,102604,0,-0,320,0.0,-0.0,0.0,0,0,0,0,130,3.6,10,5,9999,99999,9,999999999,0.0,999,999,99
3005,2,20,23,0,*?*?*?*?*?*?*?*?*?*?*?*?*?*?*?*?*?*?*?*?*?*?,8.4,6.2,86,102604,0,-0,317,0.0,-0.0,0.0,0,0,0,0,130,3.1,10,5,9999,99999,9,999999999,0.0,999,999,99
3005,2,20,24,0,*?*?*?*?*?*?*?*?*?*?*?*?*?*?*?*?*?*?*?*?*?*?,9.8,5.5,74,102604,0,-0,323,0.0,-0.0,0.0,0,0,0,0,70,7.7,10,5,9999,99999,9,999999999,0.0,999,999,99
3005,2,21,1,0,*?*?*?*?*?*?*?*?*?*?*?*?*?*?*?*?*?*?*?*?*?*?,6.8,5.8,93,102749,0,-0,310,0.0,-0.0,0.0,0,0,0,0,132,9.8,10,5,9999,99999,9,999999999,0.0,999,999,99
3005,2,21,2,0,*?*?*?*?*?*?*?*?*?*?*?*?*?*?*?*?*?*?*?*?*?*?,6.1,5.6,96,102749,0,-0,306,0.0,-0.0,0.0,0,0,0,0,133,2.1,10,5,9999,99999,9,999999999,0.0,999,999,99
3005,2,21,3,0,*?*?*?*?*?*?*?*?*?*?*?*?*?*?*?*?*?*?*?*?*?*?,6.4,5.5,93,102749,0,-0,308,0.0,-0.0,0.0,0,0,0,0,135,2.6,10,5,9999,99999,9,999999999,0.0,999,999,99
3005,2,21,4,0,*?*?*?*?*?*?*?*?*?*?*?*?*?*?*?*?*?*?*?*?*?*?,6.6,5.5,92,102749,0,-0,309,0.0,-0.0,0.0,0,0,0,0,137,3.6,10,5,9999,99999,9,999999999,0.0,999,999,99
3005,2,21,5,0,*?*?*?*?*?*?*?*?*?*?*?*?*?*?*?*?*?*?*?*?*?*?,5.9,5.5,97,102749,0,-0,306,0.0,-0.0,0.0,0,0,0,0,138,6.7,10,5,9999,99999,9,999999999,0.0,999,999,99
3005,2,21,6,0,*?*?*?*?*?*?*?*?*?*?*?*?*?*?*?*?*?*?*?*?*?*?,5.2,3.9,92,102749,0,-0,303,0.0,-0.0,0.0,0,0,0,0,140,6.7,10,5,9999,99999,9,999999999,0.0,999,999,99
3005,2,21,7,0,*?*?*?*?*?*?*?*?*?*?*?*?*?*?*?*?*?*?*?*?*?*?,5.7,4.5,91,102749,29,1397,305,0.0,0.0,0.0,0,0,0,0,140,4.1,10,5,9999,99999,9,999999999,0.0,999,999,99
3005,2,21,8,0,*?*?*?*?*?*?*?*?*?*?*?*?*?*?*?*?*?*?*?*?*?*?,6.3,4.5,88,102749,216,1399,299,65.0,106.1,48.6,6937,6856,5907,885,140,7.7,8,4,9999,99999,9,999999999,0.0,999,999,99
3005,2,21,9,0,*?*?*?*?*?*?*?*?*?*?*?*?*?*?*?*?*?*?*?*?*?*?,7.7,4.8,81,102749,374,1399,305,136.5,128.6,102.1,14882,11275,11741,2250,140,10.3,8,4,9999,99999,9,999999999,0.0,999,999,99
3005,2,21,10,0,*?*?*?*?*?*?*?*?*?*?*?*?*?*?*?*?*?*?*?*?*?*?,9.0,4.1,72,102749,492,1398,310,190.1,136.1,142.2,20709,12981,16204,3250,140,14.9,8,4,9999,99999,9,999999999,0.0,999,999,99
3005,2,21,11,0,*?*?*?*?*?*?*?*?*?*?*?*?*?*?*?*?*?*?*?*?*?*?,10.8,5.1,68,102749,563,1399,319,222.0,139.0,166.1,24209,13698,18851,3894,140,13.4,8,4,9999,99999,9,999999999,0.0,999,999,99
3005,2,21,12,0,*?*?*?*?*?*?*?*?*?*?*?*?*?*?*?*?*?*?*?*?*?*?,11.3,5.5,67,102749,581,1398,321,230.3,139.6,172.2,25109,13854,19529,4067,140,12.9,8,4,9999,99999,9,999999999,0.0,999,999,99
3005,2,21,13,0,*?*?*?*?*?*?*?*?*?*?*?*?*?*?*?*?*?*?*?*?*?*?,11.1,6.2,72,102749,545,1397,325,161.6,55.1,140.1,17758,5262,15814,4014,138,13.9,9,5,9999,99999,9,999999999,0.0,999,999,99
3005,2,21,14,0,*?*?*?*?*?*?*?*?*?*?*?*?*?*?*?*?*?*?*?*?*?*?,11.4,5.3,66,102749,458,1396,330,76.0,0.0,76.0,8885,0,8910,3145,137,13.9,10,5,9999,99999,9,999999999,0.0,999,999,99
3005,2,21,15,0,*?*?*?*?*?*?*?*?*?*?*?*?*?*?*?*?*?*?*?*?*?*?,11.2,5.8,69,102749,326,1396,321,115.1,124.2,86.1,12560,10349,9944,1873,135,13.9,8,4,9999,99999,9,999999999,0.0,999,999,99
3005,2,21,16,0,*?*?*?*?*?*?*?*?*?*?*?*?*?*?*?*?*?*?*?*?*?*?,11.3,6.4,72,102749,158,1397,330,16.9,0.0,16.9,2009,-0,2010,657,133,13.4,10,5,9999,99999,9,999999999,0.0,999,999,99
3005,2,21,17,0,*?*?*?*?*?*?*?*?*?*?*?*?*?*?*?*?*?*?*?*?*?*?,9.7,6.7,81,102749,0,-0,322,0.0,-0.0,0.0,0,0,0,0,132,6.2,10,5,9999,99999,9,999999999,0.0,999,999,99
3005,2,21,18,0,*?*?*?*?*?*?*?*?*?*?*?*?*?*?*?*?*?*?*?*?*?*?,9.5,7.1,85,102749,0,-0,321,0.0,-0.0,0.0,0,0,0,0,130,7.7,10,5,9999,99999,9,999999999,0.1,999,999,99
3005,2,21,19,0,*?*?*?*?*?*?*?*?*?*?*?*?*?*?*?*?*?*?*?*?*?*?,8.2,7.0,92,102749,0,-0,316,0.0,-0.0,0.0,0,0,0,0,130,5.7,10,5,9999,99999,9,999999999,0.2,999,999,99
3005,2,21,20,0,*?*?*?*?*?*?*?*?*?*?*?*?*?*?*?*?*?*?*?*?*?*?,8.6,7.1,91,102749,0,-0,317,0.0,-0.0,0.0,0,0,0,0,130,5.2,10,5,9999,99999,9,999999999,0.2,999,999,99
3005,2,21,21,0,*?*?*?*?*?*?*?*?*?*?*?*?*?*?*?*?*?*?*?*?*?*?,7.7,7.1,96,102749,0,-0,313,0.0,-0.0,0.0,0,0,0,0,130,9.3,10,5,9999,99999,9,999999999,0.0,999,999,99
3005,2,21,22,0,*?*?*?*?*?*?*?*?*?*?*?*?*?*?*?*?*?*?*?*?*?*?,7.6,7.6,99,102749,0,-0,313,0.0,-0.0,0.0,0,0,0,0,130,10.3,10,5,9999,99999,9,999999999,0.0,999,999,99
3005,2,21,23,0,*?*?*?*?*?*?*?*?*?*?*?*?*?*?*?*?*?*?*?*?*?*?,7.4,7.4,100,102749,0,-0,312,0.0,-0.0,0.0,0,0,0,0,130,10.8,10,5,9999,99999,9,999999999,0.0,999,999,99
3005,2,21,24,0,*?*?*?*?*?*?*?*?*?*?*?*?*?*?*?*?*?*?*?*?*?*?,7.6,5.9,89,102749,0,-0,313,0.0,-0.0,0.0,0,0,0,0,130,12.4,10,5,9999,99999,9,999999999,0.0,999,999,99
3005,2,22,1,0,*?*?*?*?*?*?*?*?*?*?*?*?*?*?*?*?*?*?*?*?*?*?,7.5,7.0,95,102580,0,-0,312,0.0,-0.0,0.0,0,0,0,0,123,10.8,10,5,9999,99999,9,999999999,0.0,999,999,99
3005,2,22,2,0,*?*?*?*?*?*?*?*?*?*?*?*?*?*?*?*?*?*?*?*?*?*?,7.5,6.9,94,102580,0,-0,312,0.0,-0.0,0.0,0,0,0,0,117,12.4,10,5,9999,99999,9,999999999,0.0,999,999,99
3005,2,22,3,0,*?*?*?*?*?*?*?*?*?*?*?*?*?*?*?*?*?*?*?*?*?*?,7.5,6.6,93,102580,0,-0,312,0.0,-0.0,0.0,0,0,0,0,110,8.2,10,5,9999,99999,9,999999999,0.0,999,999,99
3005,2,22,4,0,*?*?*?*?*?*?*?*?*?*?*?*?*?*?*?*?*?*?*?*?*?*?,8.2,6.9,90,102580,0,-0,316,0.0,-0.0,0.0,0,0,0,0,103,7.7,10,5,9999,99999,9,999999999,0.0,999,999,99
3005,2,22,5,0,*?*?*?*?*?*?*?*?*?*?*?*?*?*?*?*?*?*?*?*?*?*?,7.6,6.2,90,102580,0,-0,313,0.0,-0.0,0.0,0,0,0,0,97,10.3,10,5,9999,99999,9,999999999,0.0,999,999,99
3005,2,22,6,0,*?*?*?*?*?*?*?*?*?*?*?*?*?*?*?*?*?*?*?*?*?*?,6.8,6.1,94,102580,0,-0,309,0.0,-0.0,0.0,0,0,0,0,90,6.7,10,5,9999,99999,9,999999999,0.0,999,999,99
3005,2,22,7,0,*?*?*?*?*?*?*?*?*?*?*?*?*?*?*?*?*?*?*?*?*?*?,7.6,7.0,95,102580,37,1404,313,0.0,0.0,0.0,0,0,0,0,93,12.4,10,5,9999,99999,9,999999999,0.0,999,999,99
3005,2,22,8,0,*?*?*?*?*?*?*?*?*?*?*?*?*?*?*?*?*?*?*?*?*?*?,8.2,7.9,96,102580,224,1399,312,51.8,43.0,44.9,5741,3052,5321,952,97,11.3,9,5,9999,99999,9,999999999,0.0,999,999,99
3005,2,22,9,0,*?*?*?*?*?*?*?*?*?*?*?*?*?*?*?*?*?*?*?*?*?*?,9.0,8.5,95,102580,382,1398,315,105.8,51.5,91.7,11609,4552,10370,2455,100,13.9,9,5,9999,99999,9,999999999,0.0,999,999,99
3005,2,22,10,0,*?*?*?*?*?*?*?*?*?*?*?*?*?*?*?*?*?*?*?*?*?*?,11.3,8.5,82,102580,500,1397,326,146.2,54.3,126.8,16059,5108,14311,3560,103,11.8,9,5,9999,99999,9,999999999,0.0,999,999,99
3005,2,22,11,0,*?*?*?*?*?*?*?*?*?*?*?*?*?*?*?*?*?*?*?*?*?*?,12.5,8.5,76,102580,570,1396,331,170.4,55.5,147.7,18719,5340,16663,4280,107,14.4,9,5,9999,99999,9,999999999,0.0,999,999,99
3005,2,22,12,0,*?*?*?*?*?*?*?*?*?*?*?*?*?*?*?*?*?*?*?*?*?*?,12.6,8.0,72,102580,588,1396,332,176.5,55.7,153.0,19401,5390,17265,4472,110,17.0,9,5,9999,99999,9,999999999,0.0,999,999,99
3005,2,22,13,0,*?*?*?*?*?*?*?*?*?*?*?*?*?*?*?*?*?*?*?*?*?*?,12.7,8.0,72,102580,553,1397,336,94.6,0.0,94.6,11107,0,11142,4047,100,12.9,10,5,9999,99999,9,999999999,0.0,999,999,99
3005,2,22,14,0,*?*?*?*?*?*?*?*?*?*?*?*?*?*?*?*?*?*?*?*?*?*?,12.7,7.4,69,102580,466,1397,336,77.5,0.0,77.5,9065,0,9090,3217,90,14.9,10,5,9999,99999,9,999999999,0.0,999,999,99
3005,2,22,15,0,*?*?*?*?*?*?*?*?*?*?*?*?*?*?*?*?*?*?*?*?*?*?,12.8,8.0,72,102580,334,1398,336,51.5,0.0,51.5,6004,0,6017,2047,80,11.8,10,5,9999,99999,9,999999999,0.0,999,999,99
3005,2,22,16,0,*?*?*?*?*?*?*?*?*?*?*?*?*?*?*?*?*?*?*?*?*?*?,12.7,8.0,72,102580,165,1396,336,18.3,0.0,18.3,2171,-0,2173,711,70,11.3,10,5,9999,99999,9,999999999,0.0,999,999,99
3005,2,22,17,0,*?*?*?*?*?*?*?*?*?*?*?*?*?*?*?*?*?*?*?*?*?*?,11.4,7.6,76,102580,0,-0,330,0.0,-0.0,0.0,0,0,0,0,60,13.4,10,5,9999,99999,9,999999999,0.0,999,999,99
3005,2,22,18,0,*?*?*?*?*?*?*?*?*?*?*?*?*?*?*?*?*?*?*?*?*?*?,11.6,7.1,73,102580,0,-0,331,0.0,-0.0,0.0,0,0,0,0,50,12.9,10,5,9999,99999,9,999999999,0.0,999,999,99
3005,2,22,19,0,*?*?*?*?*?*?*?*?*?*?*?*?*?*?*?*?*?*?*?*?*?*?,10.0,5.6,73,102580,0,-0,324,0.0,-0.0,0.0,0,0,0,0,102,15.5,10,5,9999,99999,9,999999999,0.0,999,999,99
3005,2,22,20,0,*?*?*?*?*?*?*?*?*?*?*?*?*?*?*?*?*?*?*?*?*?*?,9.7,5.6,74,102580,0,-0,323,0.0,-0.0,0.0,0,0,0,0,153,15.5,10,5,9999,99999,9,999999999,0.0,999,999,99
3005,2,22,21,0,*?*?*?*?*?*?*?*?*?*?*?*?*?*?*?*?*?*?*?*?*?*?,9.0,5.1,75,102580,0,-0,319,0.0,-0.0,0.0,0,0,0,0,205,10.3,10,5,9999,99999,9,999999999,0.0,999,999,99
3005,2,22,22,0,*?*?*?*?*?*?*?*?*?*?*?*?*?*?*?*?*?*?*?*?*?*?,9.2,4.8,72,102580,0,-0,320,0.0,-0.0,0.0,0,0,0,0,257,10.8,10,5,9999,99999,9,999999999,0.0,999,999,99
3005,2,22,23,0,*?*?*?*?*?*?*?*?*?*?*?*?*?*?*?*?*?*?*?*?*?*?,8.8,3.6,69,102580,0,-0,319,0.0,-0.0,0.0,0,0,0,0,308,10.3,10,5,9999,99999,9,999999999,0.0,999,999,99
3005,2,22,24,0,*?*?*?*?*?*?*?*?*?*?*?*?*?*?*?*?*?*?*?*?*?*?,7.1,7.1,99,102580,0,-0,311,0.0,-0.0,0.0,0,0,0,0,130,10.8,10,5,9999,99999,9,999999999,0.0,999,999,99
3005,2,23,1,0,*?*?*?*?*?*?*?*?*?*?*?*?*?*?*?*?*?*?*?*?*?*?,8.2,4.8,78,102533,0,-0,316,0.0,-0.0,0.0,0,0,0,0,353,18.5,10,5,9999,99999,9,999999999,0.4,999,999,99
3005,2,23,2,0,*?*?*?*?*?*?*?*?*?*?*?*?*?*?*?*?*?*?*?*?*?*?,8.1,5.3,81,102533,0,-0,315,0.0,-0.0,0.0,0,0,0,0,347,19.6,10,5,9999,99999,9,999999999,0.0,999,999,99
3005,2,23,3,0,*?*?*?*?*?*?*?*?*?*?*?*?*?*?*?*?*?*?*?*?*?*?,8.1,5.1,80,102533,0,-0,315,0.0,-0.0,0.0,0,0,0,0,340,16.5,10,5,9999,99999,9,999999999,0.1,999,999,99
3005,2,23,4,0,*?*?*?*?*?*?*?*?*?*?*?*?*?*?*?*?*?*?*?*?*?*?,8.2,5.3,81,102533,0,-0,316,0.0,-0.0,0.0,0,0,0,0,333,12.4,10,5,9999,99999,9,999999999,0.1,999,999,99
3005,2,23,5,0,*?*?*?*?*?*?*?*?*?*?*?*?*?*?*?*?*?*?*?*?*?*?,8.6,5.5,80,102533,0,-0,318,0.0,-0.0,0.0,0,0,0,0,327,9.8,10,5,9999,99999,9,999999999,1.3,999,999,99
3005,2,23,6,0,*?*?*?*?*?*?*?*?*?*?*?*?*?*?*?*?*?*?*?*?*?*?,8.3,5.3,81,102533,0,-0,316,0.0,-0.0,0.0,0,0,0,0,320,12.9,10,5,9999,99999,9,999999999,0.3,999,999,99
3005,2,23,7,0,*?*?*?*?*?*?*?*?*?*?*?*?*?*?*?*?*?*?*?*?*?*?,8.4,5.5,81,102533,45,1405,317,0.0,0.0,0.0,0,0,0,0,325,14.4,10,5,9999,99999,9,999999999,0.2,999,999,99
3005,2,23,8,0,*?*?*?*?*?*?*?*?*?*?*?*?*?*?*?*?*?*?*?*?*?*?,8.1,5.9,86,102533,232,1398,307,72.3,109.8,54.1,7700,7370,6549,995,330,13.9,8,4,9999,99999,9,999999999,0.6,999,999,99
3005,2,23,9,0,*?*?*?*?*?*?*?*?*?*?*?*?*?*?*?*?*?*?*?*?*?*?,8.8,6.1,82,102533,390,1398,310,143.9,129.9,107.6,15686,11532,12371,2383,335,12.4,8,4,9999,99999,9,999999999,0.4,999,999,99
3005,2,23,10,0,*?*?*?*?*?*?*?*?*?*?*?*?*?*?*?*?*?*?*?*?*?*?,9.1,5.3,76,102533,508,1397,316,149.0,54.5,129.2,16370,5134,14587,3641,340,14.4,9,5,9999,99999,9,999999999,0.2,999,999,99
3005,2,23,11,0,*?*?*?*?*?*?*?*?*?*?*?*?*?*?*?*?*?*?*?*?*?*?,9.5,4.3,69,102533,578,1395,303,300.7,325.2,166.0,32061,32347,18956,3517,345,13.9,6,3,9999,99999,9,999999999,0.3,999,999,99
3005,2,23,12,0,*?*?*?*?*?*?*?*?*?*?*?*?*?*?*?*?*?*?*?*?*?*?,9.8,5.0,71,102533,596,1395,301,332.0,408.0,157.7,34673,39480,19427,3170,350,13.4,5,3,9999,99999,9,999999999,0.9,999,999,99
3005,2,23,13,0,*?*?*?*?*?*?*?*?*?*?*?*?*?*?*?*?*?*?*?*?*?*?,9.8,4.3,68,102533,560,1395,314,221.3,138.9,165.6,24128,13683,18790,3879,302,14.4,8,4,9999,99999,9,999999999,0.0,999,999,99
3005,2,23,14,0,*?*?*?*?*?*?*?*?*?*?*?*?*?*?*?*?*?*?*?*?*?*?,9.7,4.1,67,102533,473,1395,313,181.9,135.2,136.0,19813,12766,15522,3091,253,18.0,8,4,9999,99999,9,999999999,0.0,999,999,99
3005,2,23,15,0,*?*?*?*?*?*?*?*?*?*?*?*?*?*?*?*?*?*?*?*?*?*?,9.8,3.8,65,102533,341,1396,323,52.9,0.0,52.9,6175,0,6189,2110,205,17.0,10,5,9999,99999,9,999999999,0.0,999,999,99
3005,2,23,16,0,*?*?*?*?*?*?*?*?*?*?*?*?*?*?*?*?*?*?*?*?*?*?,9.9,4.5,68,102533,172,1394,314,45.4,92.7,33.9,4887,5186,4209,598,157,17.5,8,4,9999,99999,9,999999999,0.0,999,999,99
3005,2,23,17,0,*?*?*?*?*?*?*?*?*?*?*?*?*?*?*?*?*?*?*?*?*?*?,9.6,4.5,70,102533,0,-0,318,0.0,-0.0,0.0,0,0,0,0,108,18.0,9,5,9999,99999,9,999999999,0.0,999,999,99
3005,2,23,18,0,*?*?*?*?*?*?*?*?*?*?*?*?*?*?*?*?*?*?*?*?*?*?,9.4,4.8,72,102533,0,-0,321,0.0,-0.0,0.0,0,0,0,0,60,16.5,10,5,9999,99999,9,999999999,0.3,999,999,99
3005,2,23,19,0,*?*?*?*?*?*?*?*?*?*?*?*?*?*?*?*?*?*?*?*?*?*?,9.1,4.1,70,102533,0,-0,320,0.0,-0.0,0.0,0,0,0,0,60,17.5,10,5,9999,99999,9,999999999,0.7,999,999,99
3005,2,23,20,0,*?*?*?*?*?*?*?*?*?*?*?*?*?*?*?*?*?*?*?*?*?*?,9.6,5.0,72,102533,0,-0,322,0.0,-0.0,0.0,0,0,0,0,60,16.5,10,5,9999,99999,9,999999999,0.7,999,999,99
3005,2,23,21,0,*?*?*?*?*?*?*?*?*?*?*?*?*?*?*?*?*?*?*?*?*?*?,8.3,4.8,78,102533,0,-0,316,0.0,-0.0,0.0,0,0,0,0,60,16.0,10,5,9999,99999,9,999999999,0.6,999,999,99
3005,2,23,22,0,*?*?*?*?*?*?*?*?*?*?*?*?*?*?*?*?*?*?*?*?*?*?,8.8,5.5,78,102533,0,-0,319,0.0,-0.0,0.0,0,0,0,0,60,15.5,10,5,9999,99999,9,999999999,0.0,999,999,99
3005,2,23,23,0,*?*?*?*?*?*?*?*?*?*?*?*?*?*?*?*?*?*?*?*?*?*?,8.8,4.6,74,102533,0,-0,319,0.0,-0.0,0.0,0,0,0,0,60,13.9,10,5,9999,99999,9,999999999,0.0,999,999,99
3005,2,23,24,0,*?*?*?*?*?*?*?*?*?*?*?*?*?*?*?*?*?*?*?*?*?*?,8.3,4.1,74,102533,0,-0,317,0.0,-0.0,0.0,0,0,0,0,360,17.5,10,5,9999,99999,9,999999999,0.4,999,999,99
3005,2,24,1,0,*?*?*?*?*?*?*?*?*?*?*?*?*?*?*?*?*?*?*?*?*?*?,8.1,5.8,86,102933,0,-0,315,0.0,-0.0,0.0,0,0,0,0,55,18.5,10,5,9999,99999,9,999999999,0.0,999,999,99
3005,2,24,2,0,*?*?*?*?*?*?*?*?*?*?*?*?*?*?*?*?*?*?*?*?*?*?,7.7,6.2,92,102933,0,-0,313,0.0,-0.0,0.0,0,0,0,0,50,19.6,10,5,9999,99999,9,999999999,0.0,999,999,99
3005,2,24,3,0,*?*?*?*?*?*?*?*?*?*?*?*?*?*?*?*?*?*?*?*?*?*?,7.7,6.4,92,102933,0,-0,313,0.0,-0.0,0.0,0,0,0,0,45,16.5,10,5,9999,99999,9,999999999,0.0,999,999,99
3005,2,24,4,0,*?*?*?*?*?*?*?*?*?*?*?*?*?*?*?*?*?*?*?*?*?*?,7.8,7.3,98,102933,0,-0,314,0.0,-0.0,0.0,0,0,0,0,40,12.4,10,5,9999,99999,9,999999999,0.0,999,999,99
3005,2,24,5,0,*?*?*?*?*?*?*?*?*?*?*?*?*?*?*?*?*?*?*?*?*?*?,7.8,7.1,97,102933,0,-0,314,0.0,-0.0,0.0,0,0,0,0,35,9.8,10,5,9999,99999,9,999999999,0.0,999,999,99
3005,2,24,6,0,*?*?*?*?*?*?*?*?*?*?*?*?*?*?*?*?*?*?*?*?*?*?,7.3,7.3,100,102933,0,-0,311,0.0,-0.0,0.0,0,0,0,0,30,12.9,10,5,9999,99999,9,999999999,0.0,999,999,99
3005,2,24,7,0,*?*?*?*?*?*?*?*?*?*?*?*?*?*?*?*?*?*?*?*?*?*?,6.9,6.9,100,102933,53,1404,310,0.0,0.0,0.0,0,0,0,0,85,14.4,10,5,9999,99999,9,999999999,1.1,999,999,99
3005,2,24,8,0,*?*?*?*?*?*?*?*?*?*?*?*?*?*?*?*?*?*?*?*?*?*?,7.5,7.6,100,102933,240,1397,312,33.0,0.0,33.0,3863,0,3870,1284,140,13.9,10,5,9999,99999,9,999999999,0.3,999,999,99
3005,2,24,9,0,*?*?*?*?*?*?*?*?*?*?*?*?*?*?*?*?*?*?*?*?*?*?,8.2,8.3,100,102933,398,1397,312,111.4,52.0,96.6,12226,4645,10917,2601,195,12.4,9,5,9999,99999,9,999999999,0.0,999,999,99
3005,2,24,10,0,*?*?*?*?*?*?*?*?*?*?*?*?*?*?*?*?*?*?*?*?*?*?,8.8,8.8,100,102933,516,1396,314,151.9,54.6,131.7,16679,5167,14859,3723,250,14.4,9,5,9999,99999,9,999999999,0.0,999,999,99
3005,2,24,11,0,*?*?*?*?*?*?*?*?*?*?*?*?*?*?*?*?*?*?*?*?*?*?,10.4,7.1,81,102933,586,1395,321,176.0,55.7,152.6,19337,5386,17209,4454,305,13.9,9,5,9999,99999,9,999999999,0.0,999,999,99
3005,2,24,12,0,*?*?*?*?*?*?*?*?*?*?*?*?*?*?*?*?*?*?*?*?*?*?,10.0,7.3,84,102933,604,1395,324,104.8,0.0,104.8,12335,0,12376,4562,360,13.4,10,5,9999,99999,9,999999999,0.0,999,999,99
3005,2,24,13,0,*?*?*?*?*?*?*?*?*?*?*?*?*?*?*?*?*?*?*?*?*?*?,10.6,8.3,87,102933,568,1395,322,169.8,55.5,147.2,18653,5335,16604,4261,307,14.4,9,5,9999,99999,9,999999999,0.0,999,999,99
3005,2,24,14,0,*?*?*?*?*?*?*?*?*?*?*?*?*?*?*?*?*?*?*?*?*?*?,10.1,7.9,87,102933,481,1396,324,80.5,0.0,80.5,9425,0,9452,3360,253,18.0,10,5,9999,99999,9,999999999,0.0,999,999,99
3005,2,24,15,0,*?*?*?*?*?*?*?*?*?*?*?*?*?*?*?*?*?*?*?*?*?*?,10.3,6.9,80,102933,348,1394,321,94.5,50.4,81.9,10370,4345,9271,2167,200,17.0,9,5,9999,99999,9,999999999,0.0,999,999,99
3005,2,24,16,0,*?*?*?*?*?*?*?*?*?*?*?*?*?*?*?*?*?*?*?*?*?*?,10.5,6.2,76,102933,179,1393,326,21.1,0.0,21.1,2497,-0,2500,820,147,17.5,10,5,9999,99999,9,999999999,0.0,999,999,99
3005,2,24,17,0,*?*?*?*?*?*?*?*?*?*?*?*?*?*?*?*?*?*?*?*?*?*?,10.5,7.9,84,102933,0,-0,326,0.0,-0.0,0.0,0,0,0,0,93,18.0,10,5,9999,99999,9,999999999,0.0,999,999,99
3005,2,24,18,0,*?*?*?*?*?*?*?*?*?*?*?*?*?*?*?*?*?*?*?*?*?*?,9.5,7.0,86,102933,0,-0,321,0.0,-0.0,0.0,0,0,0,0,40,16.5,10,5,9999,99999,9,999999999,0.0,999,999,99
3005,2,24,19,0,*?*?*?*?*?*?*?*?*?*?*?*?*?*?*?*?*?*?*?*?*?*?,8.8,6.9,89,102933,0,-0,318,0.0,-0.0,0.0,0,0,0,0,38,17.5,10,5,9999,99999,9,999999999,0.0,999,999,99
3005,2,24,20,0,*?*?*?*?*?*?*?*?*?*?*?*?*?*?*?*?*?*?*?*?*?*?,8.6,7.1,91,102933,0,-0,317,0.0,-0.0,0.0,0,0,0,0,37,16.5,10,5,9999,99999,9,999999999,0.0,999,999,99
3005,2,24,21,0,*?*?*?*?*?*?*?*?*?*?*?*?*?*?*?*?*?*?*?*?*?*?,8.5,7.3,93,102933,0,-0,317,0.0,-0.0,0.0,0,0,0,0,35,16.0,10,5,9999,99999,9,999999999,0.0,999,999,99
3005,2,24,22,0,*?*?*?*?*?*?*?*?*?*?*?*?*?*?*?*?*?*?*?*?*?*?,7.6,7.4,100,102933,0,-0,313,0.0,-0.0,0.0,0,0,0,0,33,15.5,10,5,9999,99999,9,999999999,0.0,999,999,99
3005,2,24,23,0,*?*?*?*?*?*?*?*?*?*?*?*?*?*?*?*?*?*?*?*?*?*?,7.6,7.6,100,102933,0,-0,313,0.0,-0.0,0.0,0,0,0,0,32,13.9,10,5,9999,99999,9,999999999,0.0,999,999,99
3005,2,24,24,0,*?*?*?*?*?*?*?*?*?*?*?*?*?*?*?*?*?*?*?*?*?*?,8.8,5.1,79,102933,0,-0,319,0.0,-0.0,0.0,0,0,0,0,60,17.5,10,5,9999,99999,9,999999999,0.0,999,999,99
3005,2,25,1,0,*?*?*?*?*?*?*?*?*?*?*?*?*?*?*?*?*?*?*?*?*?*?,7.5,7.1,97,103405,0,-0,312,0.0,-0.0,0.0,0,0,0,0,83,18.5,10,5,9999,99999,9,999999999,0.0,999,999,99
3005,2,25,2,0,*?*?*?*?*?*?*?*?*?*?*?*?*?*?*?*?*?*?*?*?*?*?,7.4,6.9,96,103405,0,-0,312,0.0,-0.0,0.0,0,0,0,0,137,19.6,10,5,9999,99999,9,999999999,0.0,999,999,99
3005,2,25,3,0,*?*?*?*?*?*?*?*?*?*?*?*?*?*?*?*?*?*?*?*?*?*?,7.1,6.4,95,103405,0,-0,311,0.0,-0.0,0.0,0,0,0,0,190,16.5,10,5,9999,99999,9,999999999,0.0,999,999,99
3005,2,25,4,0,*?*?*?*?*?*?*?*?*?*?*?*?*?*?*?*?*?*?*?*?*?*?,6.2,5.3,93,103405,0,-0,307,0.0,-0.0,0.0,0,0,0,0,243,12.4,10,5,9999,99999,9,999999999,0.0,999,999,99
3005,2,25,5,0,*?*?*?*?*?*?*?*?*?*?*?*?*?*?*?*?*?*?*?*?*?*?,5.3,5.3,100,103405,0,-0,303,0.0,-0.0,0.0,0,0,0,0,297,9.8,10,5,9999,99999,9,999999999,0.0,999,999,99
3005,2,25,6,0,*?*?*?*?*?*?*?*?*?*?*?*?*?*?*?*?*?*?*?*?*?*?,6.2,6.2,100,103405,0,-0,307,0.0,-0.0,0.0,0,0,0,0,350,12.9,10,5,9999,99999,9,999999999,0.0,999,999,99
3005,2,25,7,0,*?*?*?*?*?*?*?*?*?*?*?*?*?*?*?*?*?*?*?*?*?*?,7.1,7.1,100,103405,61,1401,311,0.0,0.0,0.0,0,0,0,0,293,14.4,10,5,9999,99999,9,999999999,0.0,999,999,99
3005,2,25,8,0,*?*?*?*?*?*?*?*?*?*?*?*?*?*?*?*?*?*?*?*?*?*?,6.9,6.9,100,103405,248,1396,298,94.2,189.3,60.6,9999,13284,7262,1128,237,13.9,7,4,9999,99999,9,999999999,0.0,999,999,99
3005,2,25,9,0,*?*?*?*?*?*?*?*?*?*?*?*?*?*?*?*?*?*?*?*?*?*?,8.5,8.1,98,103405,406,1396,306,178.9,219.5,115.0,18912,19544,13345,2294,180,12.4,7,4,9999,99999,9,999999999,0.0,999,999,99
3005,2,25,10,0,*?*?*?*?*?*?*?*?*?*?*?*?*?*?*?*?*?*?*?*?*?*?,11.8,10.1,89,103405,524,1395,321,242.2,230.2,155.8,25681,22284,17808,3257,123,14.4,7,4,9999,99999,9,999999999,0.4,999,999,99
3005,2,25,11,0,*?*?*?*?*?*?*?*?*?*?*?*?*?*?*?*?*?*?*?*?*?*?,13.5,8.8,73,103405,594,1394,328,279.9,234.6,180.0,29748,23458,20400,3884,67,13.9,7,4,9999,99999,9,999999999,0.4,999,999,99
3005,2,25,12,0,*?*?*?*?*?*?*?*?*?*?*?*?*?*?*?*?*?*?*?*?*?*?,14.7,9.1,69,103405,612,1395,334,289.4,235.5,186.1,30781,23696,21060,4049,10,13.4,7,4,9999,99999,9,999999999,0.5,999,999,99
3005,2,25,13,0,*?*?*?*?*?*?*?*?*?*?*?*?*?*?*?*?*?*?*?*?*?*?,14.9,9.2,69,103405,576,1395,339,228.5,139.5,170.9,24918,13814,19388,4030,13,14.4,8,4,9999,99999,9,999999999,0.1,999,999,99
3005,2,25,14,0,*?*?*?*?*?*?*?*?*?*?*?*?*?*?*?*?*?*?*?*?*?*?,14.9,8.8,67,103405,488,1394,335,223.2,227.6,143.5,23633,21621,16451,2958,17,18.0,7,4,9999,99999,9,999999999,0.0,999,999,99
3005,2,25,15,0,*?*?*?*?*?*?*?*?*?*?*?*?*?*?*?*?*?*?*?*?*?*?,14.8,8.5,66,103405,356,1396,338,128.6,127.1,96.2,14026,10954,11080,2110,20,17.0,8,4,9999,99999,9,999999999,0.0,999,999,99
3005,2,25,16,0,*?*?*?*?*?*?*?*?*?*?*?*?*?*?*?*?*?*?*?*?*?*?,14.9,9.8,72,103405,187,1398,339,51.9,97.8,38.8,5574,5706,4805,692,23,17.5,8,4,9999,99999,9,999999999,1.2,999,999,99
3005,2,25,17,0,*?*?*?*?*?*?*?*?*?*?*?*?*?*?*?*?*?*?*?*?*?*?,13.8,9.4,75,103405,0,-0,341,0.0,-0.0,0.0,0,0,0,0,27,18.0,10,5,9999,99999,9,999999999,0.0,999,999,99
3005,2,25,18,0,*?*?*?*?*?*?*?*?*?*?*?*?*?*?*?*?*?*?*?*?*?*?,11.5,7.9,78,103405,0,-0,330,0.0,-0.0,0.0,0,0,0,0,30,16.5,10,5,9999,99999,9,999999999,0.1,999,999,99
3005,2,25,19,0,*?*?*?*?*?*?*?*?*?*?*?*?*?*?*?*?*?*?*?*?*?*?,10.5,7.9,83,103405,0,-0,326,0.0,-0.0,0.0,0,0,0,0,32,17.5,10,5,9999,99999,9,999999999,0.1,999,999,99
3005,2,25,20,0,*?*?*?*?*?*?*?*?*?*?*?*?*?*?*?*?*?*?*?*?*?*?,10.0,7.9,86,103405,0,-0,324,0.0,-0.0,0.0,0,0,0,0,33,16.5,10,5,9999,99999,9,999999999,0.5,999,999,99
3005,2,25,21,0,*?*?*?*?*?*?*?*?*?*?*?*?*?*?*?*?*?*?*?*?*?*?,9.9,7.3,84,103405,0,-0,323,0.0,-0.0,0.0,0,0,0,0,35,16.0,10,5,9999,99999,9,999999999,0.1,999,999,99
3005,2,25,22,0,*?*?*?*?*?*?*?*?*?*?*?*?*?*?*?*?*?*?*?*?*?*?,8.8,7.3,90,103405,0,-0,318,0.0,-0.0,0.0,0,0,0,0,37,15.5,10,5,9999,99999,9,999999999,0.0,999,999,99
3005,2,25,23,0,*?*?*?*?*?*?*?*?*?*?*?*?*?*?*?*?*?*?*?*?*?*?,8.7,7.1,90,103405,0,-0,318,0.0,-0.0,0.0,0,0,0,0,38,13.9,10,5,9999,99999,9,999999999,0.2,999,999,99
3005,2,25,24,0,*?*?*?*?*?*?*?*?*?*?*?*?*?*?*?*?*?*?*?*?*?*?,7.6,7.3,98,103405,0,-0,313,0.0,-0.0,0.0,0,0,0,0,30,17.5,10,5,9999,99999,9,999999999,0.0,999,999,99
3005,2,26,1,0,*?*?*?*?*?*?*?*?*?*?*?*?*?*?*?*?*?*?*?*?*?*?,8.8,6.6,84,103825,0,-0,318,0.0,-0.0,0.0,0,0,0,0,40,18.5,10,5,9999,99999,9,999999999,0.0,999,999,99
3005,2,26,2,0,*?*?*?*?*?*?*?*?*?*?*?*?*?*?*?*?*?*?*?*?*?*?,8.9,6.4,82,103825,0,-0,319,0.0,-0.0,0.0,0,0,0,0,40,19.6,10,5,9999,99999,9,999999999,0.0,999,999,99
3005,2,26,3,0,*?*?*?*?*?*?*?*?*?*?*?*?*?*?*?*?*?*?*?*?*?*?,7.5,5.1,83,103825,0,-0,313,0.0,-0.0,0.0,0,0,0,0,40,16.5,10,5,9999,99999,9,999999999,0.0,999,999,99
3005,2,26,4,0,*?*?*?*?*?*?*?*?*?*?*?*?*?*?*?*?*?*?*?*?*?*?,6.1,4.6,88,103825,0,-0,307,0.0,-0.0,0.0,0,0,0,0,40,12.4,10,5,9999,99999,9,999999999,0.0,999,999,99
3005,2,26,5,0,*?*?*?*?*?*?*?*?*?*?*?*?*?*?*?*?*?*?*?*?*?*?,6.8,5.3,87,103825,0,-0,310,0.0,-0.0,0.0,0,0,0,0,40,9.8,10,5,9999,99999,9,999999999,0.0,999,999,99
3005,2,26,6,0,*?*?*?*?*?*?*?*?*?*?*?*?*?*?*?*?*?*?*?*?*?*?,7.5,5.9,87,103825,0,-0,313,0.0,-0.0,0.0,0,0,0,0,40,12.9,10,5,9999,99999,9,999999999,0.0,999,999,99
3005,2,26,7,0,*?*?*?*?*?*?*?*?*?*?*?*?*?*?*?*?*?*?*?*?*?*?,7.7,5.8,85,103825,69,1398,309,0.0,0.0,0.0,0,0,0,0,47,14.4,9,5,9999,99999,9,999999999,0.0,999,999,99
3005,2,26,8,0,*?*?*?*?*?*?*?*?*?*?*?*?*?*?*?*?*?*?*?*?*?*?,7.6,5.0,81,103825,256,1395,291,116.6,333.5,55.4,12253,23967,7397,995,53,13.9,5,3,9999,99999,9,999999999,0.0,999,999,99
3005,2,26,9,0,*?*?*?*?*?*?*?*?*?*?*?*?*?*?*?*?*?*?*?*?*?*?,9.5,5.1,72,103825,414,1395,313,155.1,131.7,116.0,16904,11955,13297,2588,60,12.4,8,4,9999,99999,9,999999999,0.0,999,999,99
3005,2,26,10,0,*?*?*?*?*?*?*?*?*?*?*?*?*?*?*?*?*?*?*?*?*?*?,11.8,5.5,64,103825,532,1394,314,273.6,321.3,151.0,29122,31329,17319,3137,67,14.4,6,3,9999,99999,9,999999999,0.0,999,999,99
3005,2,26,11,0,*?*?*?*?*?*?*?*?*?*?*?*?*?*?*?*?*?*?*?*?*?*?,14.7,6.1,55,103825,602,1394,328,315.4,327.1,174.1,33650,32916,19793,3732,73,13.9,6,3,9999,99999,9,999999999,0.0,999,999,99
3005,2,26,12,0,*?*?*?*?*?*?*?*?*?*?*?*?*?*?*?*?*?*?*?*?*?*?,15.5,6.2,53,103825,620,1395,313,371.3,561.3,121.8,38410,53928,16736,2413,80,13.4,2,1,9999,99999,9,999999999,0.0,999,999,99
3005,2,26,13,0,*?*?*?*?*?*?*?*?*?*?*?*?*?*?*?*?*?*?*?*?*?*?,15.4,6.4,53,103825,584,1395,304,347.8,581.6,104.3,36170,55542,14720,2065,67,14.4,0,0,9999,99999,9,999999999,0.0,999,999,99
3005,2,26,14,0,*?*?*?*?*?*?*?*?*?*?*?*?*?*?*?*?*?*?*?*?*?*?,15.6,6.2,52,103825,496,1394,305,288.2,567.2,86.5,29922,52347,12461,1659,53,18.0,0,0,9999,99999,9,999999999,0.0,999,999,99
3005,2,26,15,0,*?*?*?*?*?*?*?*?*?*?*?*?*?*?*?*?*?*?*?*?*?*?,15.5,5.9,52,103825,363,1395,303,197.8,531.8,59.3,20527,45014,8879,1110,40,17.0,0,0,9999,99999,9,999999999,0.0,999,999,99
3005,2,26,16,0,*?*?*?*?*?*?*?*?*?*?*?*?*?*?*?*?*?*?*?*?*?*?,15.5,5.6,50,103825,194,1397,303,82.7,416.7,24.8,8536,29405,4068,512,27,17.5,0,0,9999,99999,9,999999999,0.0,999,999,99
3005,2,26,17,0,*?*?*?*?*?*?*?*?*?*?*?*?*?*?*?*?*?*?*?*?*?*?,14.4,7.1,60,103825,-0,0,319,0.0,-0.0,0.0,0,0,0,0,13,18.0,4,2,9999,99999,9,999999999,0.0,999,999,99
3005,2,26,18,0,*?*?*?*?*?*?*?*?*?*?*?*?*?*?*?*?*?*?*?*?*?*?,12.5,6.4,65,103825,0,-0,335,0.0,-0.0,0.0,0,0,0,0,0,16.5,10,5,9999,99999,9,999999999,0.0,999,999,99
3005,2,26,19,0,*?*?*?*?*?*?*?*?*?*?*?*?*?*?*?*?*?*?*?*?*?*?,11.4,5.9,67,103825,0,-0,330,0.0,-0.0,0.0,0,0,0,0,43,17.5,10,5,9999,99999,9,999999999,0.0,999,999,99
3005,2,26,20,0,*?*?*?*?*?*?*?*?*?*?*?*?*?*?*?*?*?*?*?*?*?*?,9.8,5.6,73,103825,0,-0,323,0.0,-0.0,0.0,0,0,0,0,87,16.5,10,5,9999,99999,9,999999999,0.0,999,999,99
3005,2,26,21,0,*?*?*?*?*?*?*?*?*?*?*?*?*?*?*?*?*?*?*?*?*?*?,10.1,5.9,73,103825,0,-0,324,0.0,-0.0,0.0,0,0,0,0,130,16.0,10,5,9999,99999,9,999999999,0.0,999,999,99
3005,2,26,22,0,*?*?*?*?*?*?*?*?*?*?*?*?*?*?*?*?*?*?*?*?*?*?,9.7,5.9,75,103825,0,-0,323,0.0,-0.0,0.0,0,0,0,0,173,15.5,10,5,9999,99999,9,999999999,0.0,999,999,99
3005,2,26,23,0,*?*?*?*?*?*?*?*?*?*?*?*?*?*?*?*?*?*?*?*?*?*?,9.3,5.9,77,103825,0,-0,321,0.0,-0.0,0.0,0,0,0,0,217,13.9,10,5,9999,99999,9,999999999,0.0,999,999,99
3005,2,26,24,0,*?*?*?*?*?*?*?*?*?*?*?*?*?*?*?*?*?*?*?*?*?*?,8.6,6.9,86,103825,0,-0,317,0.0,-0.0,0.0,0,0,0,0,40,17.5,10,5,9999,99999,9,999999999,0.0,999,999,99
3005,2,27,1,0,*?*?*?*?*?*?*?*?*?*?*?*?*?*?*?*?*?*?*?*?*?*?,9.5,6.1,79,103789,0,-0,322,0.0,-0.0,0.0,0,0,0,0,260,18.5,10,5,9999,99999,9,999999999,0.0,999,999,99
3005,2,27,2,0,*?*?*?*?*?*?*?*?*?*?*?*?*?*?*?*?*?*?*?*?*?*?,9.8,6.2,78,103789,0,-0,323,0.0,-0.0,0.0,0,0,0,0,260,19.6,10,5,9999,99999,9,999999999,0.0,999,999,99
3005,2,27,3,0,*?*?*?*?*?*?*?*?*?*?*?*?*?*?*?*?*?*?*?*?*?*?,10.2,6.1,75,103789,0,-0,325,0.0,-0.0,0.0,0,0,0,0,260,16.5,10,5,9999,99999,9,999999999,0.0,999,999,99
3005,2,27,4,0,*?*?*?*?*?*?*?*?*?*?*?*?*?*?*?*?*?*?*?*?*?*?,10.2,6.2,77,103789,0,-0,325,0.0,-0.0,0.0,0,0,0,0,260,12.4,10,5,9999,99999,9,999999999,0.0,999,999,99
3005,2,27,5,0,*?*?*?*?*?*?*?*?*?*?*?*?*?*?*?*?*?*?*?*?*?*?,9.9,5.1,72,103789,0,-0,324,0.0,-0.0,0.0,0,0,0,0,260,9.8,10,5,9999,99999,9,999999999,0.0,999,999,99
3005,2,27,6,0,*?*?*?*?*?*?*?*?*?*?*?*?*?*?*?*?*?*?*?*?*?*?,9.5,5.0,74,103789,0,-0,322,0.0,-0.0,0.0,0,0,0,0,260,12.9,10,5,9999,99999,9,999999999,0.0,999,999,99
3005,2,27,7,0,*?*?*?*?*?*?*?*?*?*?*?*?*?*?*?*?*?*?*?*?*?*?,9.0,4.8,75,103789,77,1394,320,1.0,0.0,1.0,136,-0,136,41,247,14.4,10,5,9999,99999,9,999999999,0.0,999,999,99
3005,2,27,8,0,*?*?*?*?*?*?*?*?*?*?*?*?*?*?*?*?*?*?*?*?*?*?,9.8,5.0,72,103789,264,1393,323,37.9,0.0,37.9,4427,0,4435,1480,233,13.9,10,5,9999,99999,9,999999999,0.0,999,999,99
3005,2,27,9,0,*?*?*?*?*?*?*?*?*?*?*?*?*?*?*?*?*?*?*?*?*?*?,10.7,6.4,74,103789,422,1393,323,120.0,52.7,104.0,13167,4776,11749,2827,220,12.4,9,5,9999,99999,9,999999999,0.0,999,999,99
3005,2,27,10,0,*?*?*?*?*?*?*?*?*?*?*?*?*?*?*?*?*?*?*?*?*?*?,11.3,7.3,76,103789,540,1393,326,160.4,55.0,139.1,17622,5252,15692,3975,207,14.4,9,5,9999,99999,9,999999999,0.0,999,999,99
3005,2,27,11,0,*?*?*?*?*?*?*?*?*?*?*?*?*?*?*?*?*?*?*?*?*?*?,12.3,7.6,72,103789,610,1393,330,184.4,56.0,159.9,20274,5451,18036,4723,193,13.9,9,5,9999,99999,9,999999999,0.0,999,999,99
3005,2,27,12,0,*?*?*?*?*?*?*?*?*?*?*?*?*?*?*?*?*?*?*?*?*?*?,12.9,8.1,73,103789,628,1394,333,190.4,56.2,165.1,20934,5493,18619,4917,180,13.4,9,5,9999,99999,9,999999999,0.0,999,999,99
3005,2,27,13,0,*?*?*?*?*?*?*?*?*?*?*?*?*?*?*?*?*?*?*?*?*?*?,12.7,8.0,73,103789,591,1393,332,177.9,55.8,154.3,19554,5401,17400,4515,180,14.4,9,5,9999,99999,9,999999999,0.0,999,999,99
3005,2,27,14,0,*?*?*?*?*?*?*?*?*?*?*?*?*?*?*?*?*?*?*?*?*?*?,13.0,7.9,71,103789,503,1392,337,85.1,0.0,85.1,9967,0,9997,3577,180,18.0,10,5,9999,99999,9,999999999,0.0,999,999,99
3005,2,27,15,0,*?*?*?*?*?*?*?*?*?*?*?*?*?*?*?*?*?*?*?*?*?*?,12.6,8.1,74,103789,370,1393,336,58.8,0.0,58.8,6863,0,6879,2365,180,17.0,10,5,9999,99999,9,999999999,0.0,999,999,99
3005,2,27,16,0,*?*?*?*?*?*?*?*?*?*?*?*?*?*?*?*?*?*?*?*?*?*?,12.7,8.3,74,103789,201,1395,336,25.4,0.0,25.4,2988,0,2992,985,180,17.5,10,5,9999,99999,9,999999999,0.0,999,999,99
3005,2,27,17,0,*?*?*?*?*?*?*?*?*?*?*?*?*?*?*?*?*?*?*?*?*?*?,12.2,7.6,73,103789,7,1468,334,0.0,0.0,0.0,0,0,0,0,180,18.0,10,5,9999,99999,9,999999999,0.0,999,999,99
3005,2,27,18,0,*?*?*?*?*?*?*?*?*?*?*?*?*?*?*?*?*?*?*?*?*?*?,11.6,8.0,79,103789,0,-0,331,0.0,-0.0,0.0,0,0,0,0,180,16.5,10,5,9999,99999,9,999999999,0.0,999,999,99
3005,2,27,19,0,*?*?*?*?*?*?*?*?*?*?*?*?*?*?*?*?*?*?*?*?*?*?,11.2,8.7,84,103789,0,-0,329,0.0,-0.0,0.0,0,0,0,0,195,17.5,10,5,9999,99999,9,999999999,0.0,999,999,99
3005,2,27,20,0,*?*?*?*?*?*?*?*?*?*?*?*?*?*?*?*?*?*?*?*?*?*?,10.7,7.6,81,103789,0,-0,327,0.0,-0.0,0.0,0,0,0,0,210,16.5,10,5,9999,99999,9,999999999,0.0,999,999,99
3005,2,27,21,0,*?*?*?*?*?*?*?*?*?*?*?*?*?*?*?*?*?*?*?*?*?*?,10.4,7.1,80,103789,0,-0,325,0.0,-0.0,0.0,0,0,0,0,225,16.0,10,5,9999,99999,9,999999999,0.0,999,999,99
3005,2,27,22,0,*?*?*?*?*?*?*?*?*?*?*?*?*?*?*?*?*?*?*?*?*?*?,10.8,7.3,79,103789,0,-0,327,0.0,-0.0,0.0,0,0,0,0,240,15.5,10,5,9999,99999,9,999999999,0.0,999,999,99
3005,2,27,23,0,*?*?*?*?*?*?*?*?*?*?*?*?*?*?*?*?*?*?*?*?*?*?,9.6,6.4,80,103789,0,-0,322,0.0,-0.0,0.0,0,0,0,0,255,13.9,10,5,9999,99999,9,999999999,0.0,999,999,99
3005,2,27,24,0,*?*?*?*?*?*?*?*?*?*?*?*?*?*?*?*?*?*?*?*?*?*?,9.0,5.9,81,103789,0,-0,319,0.0,-0.0,0.0,0,0,0,0,260,17.5,10,5,9999,99999,9,999999999,0.0,999,999,99
3005,2,28,1,0,*?*?*?*?*?*?*?*?*?*?*?*?*?*?*?*?*?*?*?*?*?*?,9.0,7.0,87,103398,0,-0,319,0.0,-0.0,0.0,0,0,0,0,277,18.5,10,5,9999,99999,9,999999999,0.0,999,999,99
3005,2,28,2,0,*?*?*?*?*?*?*?*?*?*?*?*?*?*?*?*?*?*?*?*?*?*?,9.6,7.4,86,103398,0,-0,322,0.0,-0.0,0.0,0,0,0,0,283,19.6,10,5,9999,99999,9,999999999,0.0,999,999,99
3005,2,28,3,0,*?*?*?*?*?*?*?*?*?*?*?*?*?*?*?*?*?*?*?*?*?*?,9.8,8.1,89,103398,0,-0,323,0.0,-0.0,0.0,0,0,0,0,290,16.5,10,5,9999,99999,9,999999999,0.0,999,999,99
3005,2,28,4,0,*?*?*?*?*?*?*?*?*?*?*?*?*?*?*?*?*?*?*?*?*?*?,9.7,8.1,90,103398,0,-0,322,0.0,-0.0,0.0,0,0,0,0,297,12.4,10,5,9999,99999,9,999999999,0.0,999,999,99
3005,2,28,5,0,*?*?*?*?*?*?*?*?*?*?*?*?*?*?*?*?*?*?*?*?*?*?,9.1,7.6,90,103398,0,-0,319,0.0,-0.0,0.0,0,0,0,0,303,9.8,10,5,9999,99999,9,999999999,0.0,999,999,99
3005,2,28,6,0,*?*?*?*?*?*?*?*?*?*?*?*?*?*?*?*?*?*?*?*?*?*?,9.2,7.6,89,103398,0,-0,320,0.0,-0.0,0.0,0,0,0,0,310,12.9,10,5,9999,99999,9,999999999,0.0,999,999,99
3005,2,28,7,0,*?*?*?*?*?*?*?*?*?*?*?*?*?*?*?*?*?*?*?*?*?*?,9.4,6.6,83,103398,85,1389,321,2.6,0.0,2.6,342,-0,341,107,315,14.4,10,5,9999,99999,9,999999999,0.0,999,999,99
3005,2,28,8,0,*?*?*?*?*?*?*?*?*?*?*?*?*?*?*?*?*?*?*?*?*?*?,8.8,6.1,82,103398,272,1391,297,127.2,341.5,60.4,13336,25295,8010,1090,320,13.9,5,3,9999,99999,9,999999999,0.0,999,999,99
3005,2,28,9,0,*?*?*?*?*?*?*?*?*?*?*?*?*?*?*?*?*?*?*?*?*?*?,9.9,5.8,76,103398,430,1392,302,227.4,386.5,108.0,23687,34409,13690,2037,325,12.4,5,3,9999,99999,9,999999999,0.0,999,999,99
3005,2,28,10,0,*?*?*?*?*?*?*?*?*?*?*?*?*?*?*?*?*?*?*?*?*?*?,12.3,8.0,75,103398,548,1392,314,302.3,403.3,143.6,31515,38448,17763,2827,330,14.4,5,3,9999,99999,9,999999999,0.0,999,999,99
3005,2,28,11,0,*?*?*?*?*?*?*?*?*?*?*?*?*?*?*?*?*?*?*?*?*?*?,14.0,7.7,66,103398,618,1392,314,367.4,527.2,133.4,39201,51764,16953,2652,335,13.9,3,2,9999,99999,9,999999999,0.0,999,999,99
3005,2,28,12,0,*?*?*?*?*?*?*?*?*?*?*?*?*?*?*?*?*?*?*?*?*?*?,14.6,8.7,67,103398,636,1394,325,357.7,411.6,169.9,37368,40501,20691,3489,340,13.4,5,3,9999,99999,9,999999999,0.0,999,999,99
3005,2,28,13,0,*?*?*?*?*?*?*?*?*?*?*?*?*?*?*?*?*?*?*?*?*?*?,14.5,7.4,63,103398,599,1393,328,313.8,326.9,173.2,33469,32860,19694,3708,337,14.4,6,3,9999,99999,9,999999999,0.0,999,999,99
3005,2,28,14,0,*?*?*?*?*?*?*?*?*?*?*?*?*?*?*?*?*?*?*?*?*?*?,14.5,7.9,64,103398,511,1393,328,261.4,319.2,144.3,27797,30781,16584,2971,333,18.0,6,3,9999,99999,9,999999999,0.0,999,999,99
3005,2,28,15,0,*?*?*?*?*?*?*?*?*?*?*?*?*?*?*?*?*?*?*?*?*?*?,14.6,8.4,66,103398,378,1395,345,60.3,0.0,60.3,7036,0,7053,2431,330,17.0,10,5,9999,99999,9,999999999,0.0,999,999,99
3005,2,28,16,0,*?*?*?*?*?*?*?*?*?*?*?*?*?*?*?*?*?*?*?*?*?*?,14.5,8.7,68,103398,208,1393,333,73.0,174.5,46.9,7785,11044,5705,853,327,17.5,7,4,9999,99999,9,999999999,0.0,999,999,99
3005,2,28,17,0,*?*?*?*?*?*?*?*?*?*?*?*?*?*?*?*?*?*?*?*?*?*?,14.2,9.1,71,103398,14,1430,335,0.0,0.0,0.0,0,0,0,0,323,18.0,8,4,9999,99999,9,999999999,0.0,999,999,99
3005,2,28,18,0,*?*?*?*?*?*?*?*?*?*?*?*?*?*?*?*?*?*?*?*?*?*?,12.7,7.9,72,103398,0,-0,336,0.0,-0.0,0.0,0,0,0,0,320,16.5,10,5,9999,99999,9,999999999,0.0,999,999,99
3005,2,28,19,0,*?*?*?*?*?*?*?*?*?*?*?*?*?*?*?*?*?*?*?*?*?*?,11.7,8.0,78,103398,0,-0,331,0.0,-0.0,0.0,0,0,0,0,307,17.5,10,5,9999,99999,9,999999999,0.0,999,999,99
3005,2,28,20,0,*?*?*?*?*?*?*?*?*?*?*?*?*?*?*?*?*?*?*?*?*?*?,11.4,7.7,78,103398,0,-0,330,0.0,-0.0,0.0,0,0,0,0,293,16.5,10,5,9999,99999,9,999999999,0.0,999,999,99
3005,2,28,21,0,*?*?*?*?*?*?*?*?*?*?*?*?*?*?*?*?*?*?*?*?*?*?,11.4,8.0,80,103398,0,-0,330,0.0,-0.0,0.0,0,0,0,0,280,16.0,10,5,9999,99999,9,999999999,0.0,999,999,99
3005,2,28,22,0,*?*?*?*?*?*?*?*?*?*?*?*?*?*?*?*?*?*?*?*?*?*?,11.1,7.7,80,103398,0,-0,329,0.0,-0.0,0.0,0,0,0,0,267,15.5,10,5,9999,99999,9,999999999,0.0,999,999,99
3005,2,28,23,0,*?*?*?*?*?*?*?*?*?*?*?*?*?*?*?*?*?*?*?*?*?*?,10.6,7.9,82,103398,0,-0,326,0.0,-0.0,0.0,0,0,0,0,253,13.9,10,5,9999,99999,9,999999999,0.0,999,999,99
3005,2,28,24,0,*?*?*?*?*?*?*?*?*?*?*?*?*?*?*?*?*?*?*?*?*?*?,8.3,6.7,89,103398,0,-0,316,0.0,-0.0,0.0,0,0,0,0,270,17.5,10,5,9999,99999,9,999999999,0.0,999,999,99
3005,3,1,1,0,*?*?*?*?*?*?*?*?*?*?*?*?*?*?*?*?*?*?*?*?*?*?,9.9,6.7,80,100010,0,-0,323,0.0,-0.0,0.0,0,0,0,0,242,18.5,10,5,9999,99999,9,999999999,0.0,999,999,99
3005,3,1,2,0,*?*?*?*?*?*?*?*?*?*?*?*?*?*?*?*?*?*?*?*?*?*?,9.8,6.1,77,100010,0,-0,323,0.0,-0.0,0.0,0,0,0,0,243,19.6,10,5,9999,99999,9,999999999,0.0,999,999,99
3005,3,1,3,0,*?*?*?*?*?*?*?*?*?*?*?*?*?*?*?*?*?*?*?*?*?*?,9.5,5.9,77,100010,0,-0,322,0.0,-0.0,0.0,0,0,0,0,245,16.5,10,5,9999,99999,9,999999999,0.0,999,999,99
3005,3,1,4,0,*?*?*?*?*?*?*?*?*?*?*?*?*?*?*?*?*?*?*?*?*?*?,9.0,5.3,77,100010,0,-0,319,0.0,-0.0,0.0,0,0,0,0,247,12.4,10,5,9999,99999,9,999999999,0.0,999,999,99
3005,3,1,5,0,*?*?*?*?*?*?*?*?*?*?*?*?*?*?*?*?*?*?*?*?*?*?,9.4,5.6,77,100010,0,-0,321,0.0,-0.0,0.0,0,0,0,0,248,9.8,10,5,9999,99999,9,999999999,0.0,999,999,99
3005,3,1,6,0,*?*?*?*?*?*?*?*?*?*?*?*?*?*?*?*?*?*?*?*?*?*?,9.0,6.2,82,100010,0,-0,319,0.0,-0.0,0.0,0,0,0,0,250,12.9,10,5,9999,99999,9,999999999,0.0,999,999,99
3005,3,1,7,0,*?*?*?*?*?*?*?*?*?*?*?*?*?*?*?*?*?*?*?*?*?*?,8.7,5.5,79,100010,94,1399,314,7.4,14.6,6.4,864,529,904,99,233,14.4,9,5,9999,99999,9,999999999,0.0,999,999,99
3005,3,1,8,0,*?*?*?*?*?*?*?*?*?*?*?*?*?*?*?*?*?*?*?*?*?*?,9.8,5.1,72,100010,281,1394,323,41.2,0.0,41.2,4811,0,4820,1616,217,13.9,10,5,9999,99999,9,999999999,0.0,999,999,99
3005,3,1,9,0,*?*?*?*?*?*?*?*?*?*?*?*?*?*?*?*?*?*?*?*?*?*?,10.8,5.9,71,100010,439,1394,323,125.7,53.1,109.0,13803,4858,12313,2984,200,12.4,9,5,9999,99999,9,999999999,0.0,999,999,99
3005,3,1,10,0,*?*?*?*?*?*?*?*?*?*?*?*?*?*?*?*?*?*?*?*?*?*?,12.4,7.0,69,100010,556,1391,331,166.2,55.3,144.1,18258,5304,16254,4149,183,14.4,9,5,9999,99999,9,999999999,0.0,999,999,99
3005,3,1,11,0,*?*?*?*?*?*?*?*?*?*?*?*?*?*?*?*?*?*?*?*?*?*?,13.0,8.8,75,100010,626,1392,333,190.1,56.2,164.9,20904,5491,18591,4907,167,13.9,9,5,9999,99999,9,999999999,0.0,999,999,99
3005,3,1,12,0,*?*?*?*?*?*?*?*?*?*?*?*?*?*?*?*?*?*?*?*?*?*?,13.6,8.8,72,100010,643,1391,336,196.0,56.4,169.9,21552,5530,19163,5100,150,13.4,9,5,9999,99999,9,999999999,0.0,999,999,99
3005,3,1,13,0,*?*?*?*?*?*?*?*?*?*?*?*?*?*?*?*?*?*?*?*?*?*?,13.5,8.4,70,100010,607,1393,336,183.4,56.0,159.0,20157,5443,17932,4688,163,14.4,9,5,9999,99999,9,999999999,0.0,999,999,99
3005,3,1,14,0,*?*?*?*?*?*?*?*?*?*?*?*?*?*?*?*?*?*?*?*?*?*?,13.7,7.6,66,100010,518,1391,337,153.1,54.7,132.8,16819,5181,14981,3758,177,18.0,9,5,9999,99999,9,999999999,0.0,999,999,99
3005,3,1,15,0,*?*?*?*?*?*?*?*?*?*?*?*?*?*?*?*?*?*?*?*?*?*?,13.4,8.1,70,100010,385,1393,339,61.8,0.0,61.8,7209,0,7226,2496,190,17.0,10,5,9999,99999,9,999999999,0.0,999,999,99
3005,3,1,16,0,*?*?*?*?*?*?*?*?*?*?*?*?*?*?*?*?*?*?*?*?*?*?,13.6,8.9,73,100010,215,1392,340,28.3,0.0,28.3,3316,0,3320,1096,203,17.5,10,5,9999,99999,9,999999999,0.0,999,999,99
3005,3,1,17,0,*?*?*?*?*?*?*?*?*?*?*?*?*?*?*?*?*?*?*?*?*?*?,13.3,8.0,70,100010,21,1418,339,0.0,0.0,0.0,0,0,0,0,217,18.0,10,5,9999,99999,9,999999999,0.0,999,999,99
3005,3,1,18,0,*?*?*?*?*?*?*?*?*?*?*?*?*?*?*?*?*?*?*?*?*?*?,11.9,7.0,71,100010,0,-0,332,0.0,-0.0,0.0,0,0,0,0,230,16.5,10,5,9999,99999,9,999999999,0.0,999,999,99
3005,3,1,19,0,*?*?*?*?*?*?*?*?*?*?*?*?*?*?*?*?*?*?*?*?*?*?,11.1,6.4,72,100010,0,-0,329,0.0,-0.0,0.0,0,0,0,0,220,17.5,10,5,9999,99999,9,999999999,0.0,999,999,99
3005,3,1,20,0,*?*?*?*?*?*?*?*?*?*?*?*?*?*?*?*?*?*?*?*?*?*?,11.6,5.9,68,100010,0,-0,331,0.0,-0.0,0.0,0,0,0,0,210,16.5,10,5,9999,99999,9,999999999,0.0,999,999,99
3005,3,1,21,0,*?*?*?*?*?*?*?*?*?*?*?*?*?*?*?*?*?*?*?*?*?*?,10.9,4.8,66,100010,0,-0,328,0.0,-0.0,0.0,0,0,0,0,200,16.0,10,5,9999,99999,9,999999999,0.0,999,999,99
3005,3,1,22,0,*?*?*?*?*?*?*?*?*?*?*?*?*?*?*?*?*?*?*?*?*?*?,10.7,5.1,68,100010,0,-0,327,0.0,-0.0,0.0,0,0,0,0,190,15.5,10,5,9999,99999,9,999999999,0.0,999,999,99
3005,3,1,23,0,*?*?*?*?*?*?*?*?*?*?*?*?*?*?*?*?*?*?*?*?*?*?,9.9,4.8,70,100010,0,-0,324,0.0,-0.0,0.0,0,0,0,0,180,13.9,10,5,9999,99999,9,999999999,0.0,999,999,99
3005,3,1,24,0,*?*?*?*?*?*?*?*?*?*?*?*?*?*?*?*?*?*?*?*?*?*?,10.2,7.3,81,100010,0,-0,325,0.0,-0.0,0.0,0,0,0,0,240,17.5,10,5,9999,99999,9,999999999,0.0,999,999,99
3005,3,2,1,0,*?*?*?*?*?*?*?*?*?*?*?*?*?*?*?*?*?*?*?*?*?*?,8.6,6.7,88,98605.4,0,-0,317,0.0,-0.0,0.0,0,0,0,0,178,18.5,10,5,9999,99999,9,999999999,0.0,999,999,99
3005,3,2,2,0,*?*?*?*?*?*?*?*?*?*?*?*?*?*?*?*?*?*?*?*?*?*?,8.2,7.4,95,98605.4,0,-0,315,0.0,-0.0,0.0,0,0,0,0,187,19.6,10,5,9999,99999,9,999999999,0.0,999,999,99
3005,3,2,3,0,*?*?*?*?*?*?*?*?*?*?*?*?*?*?*?*?*?*?*?*?*?*?,7.5,7.3,98,98605.4,0,-0,312,0.0,-0.0,0.0,0,0,0,0,195,16.5,10,5,9999,99999,9,999999999,0.0,999,999,99
3005,3,2,4,0,*?*?*?*?*?*?*?*?*?*?*?*?*?*?*?*?*?*?*?*?*?*?,8.0,7.3,95,98605.4,0,-0,315,0.0,-0.0,0.0,0,0,0,0,203,12.4,10,5,9999,99999,9,999999999,0.0,999,999,99
3005,3,2,5,0,*?*?*?*?*?*?*?*?*?*?*?*?*?*?*?*?*?*?*?*?*?*?,7.5,7.0,97,98605.4,0,-0,312,0.0,-0.0,0.0,0,0,0,0,212,9.8,10,5,9999,99999,9,999999999,0.0,999,999,99
3005,3,2,6,0,*?*?*?*?*?*?*?*?*?*?*?*?*?*?*?*?*?*?*?*?*?*?,7.0,6.1,94,98605.4,0,-0,286,0.0,-0.0,0.0,0,0,0,0,220,12.9,4,2,9999,99999,9,999999999,0.0,999,999,99
3005,3,2,7,0,*?*?*?*?*?*?*?*?*?*?*?*?*?*?*?*?*?*?*?*?*?*?,7.5,7.1,98,98605.4,102,1394,274,20.4,195.0,6.1,2215,11943,1055,210,210,14.4,0,0,9999,99999,9,999999999,0.0,999,999,99
3005,3,2,8,0,*?*?*?*?*?*?*?*?*?*?*?*?*?*?*?*?*?*?*?*?*?*?,8.0,8.0,100,98605.4,289,1392,277,147.9,498.4,44.4,15381,39026,6814,828,200,13.9,0,0,9999,99999,9,999999999,0.0,999,999,99
3005,3,2,9,0,*?*?*?*?*?*?*?*?*?*?*?*?*?*?*?*?*?*?*?*?*?*?,9.9,8.0,88,98605.4,447,1392,285,255.4,556.8,76.6,26499,50095,11180,1452,190,12.4,0,0,9999,99999,9,999999999,0.0,999,999,99
3005,3,2,10,0,*?*?*?*?*?*?*?*?*?*?*?*?*?*?*?*?*?*?*?*?*?*?,11.0,6.7,74,98605.4,565,1393,287,335.6,579.1,100.7,34889,54967,14263,1978,180,14.4,0,0,9999,99999,9,999999999,0.0,999,999,99
3005,3,2,11,0,*?*?*?*?*?*?*?*?*?*?*?*?*?*?*?*?*?*?*?*?*?*?,13.0,7.3,68,98605.4,634,1391,296,383.1,588.4,114.9,39888,57004,16011,2330,170,13.9,0,0,9999,99999,9,999999999,0.0,999,999,99
3005,3,2,12,0,*?*?*?*?*?*?*?*?*?*?*?*?*?*?*?*?*?*?*?*?*?*?,13.2,7.4,68,98605.4,651,1391,297,394.6,590.3,118.4,41107,57428,16429,2421,160,13.4,0,0,9999,99999,9,999999999,0.0,999,999,99
3005,3,2,13,0,*?*?*?*?*?*?*?*?*?*?*?*?*?*?*?*?*?*?*?*?*?*?,13.1,8.3,72,98605.4,614,1391,299,369.4,585.9,110.8,38445,56467,15512,2224,157,14.4,0,0,9999,99999,9,999999999,0.0,999,999,99
3005,3,2,14,0,*?*?*?*?*?*?*?*?*?*?*?*?*?*?*?*?*?*?*?*?*?*?,13.2,6.7,65,98605.4,526,1392,296,309.2,572.8,92.8,32118,53588,13264,1797,153,18.0,0,0,9999,99999,9,999999999,0.0,999,999,99
3005,3,2,15,0,*?*?*?*?*?*?*?*?*?*?*?*?*?*?*?*?*?*?*?*?*?*?,13.3,7.0,65,98605.4,392,1391,297,218.1,541.9,65.4,22628,46994,9697,1228,150,17.0,0,0,9999,99999,9,999999999,0.0,999,999,99
3005,3,2,16,0,*?*?*?*?*?*?*?*?*?*?*?*?*?*?*?*?*?*?*?*?*?*?,12.9,7.0,67,98605.4,222,1391,295,102.3,448.7,30.7,10473,33068,4963,608,147,17.5,0,0,9999,99999,9,999999999,0.0,999,999,99
3005,3,2,17,0,*?*?*?*?*?*?*?*?*?*?*?*?*?*?*?*?*?*?*?*?*?*?,12.5,7.9,73,98605.4,28,1411,307,0.0,0.0,0.0,0,0,0,0,143,18.0,3,2,9999,99999,9,999999999,0.0,999,999,99
3005,3,2,18,0,*?*?*?*?*?*?*?*?*?*?*?*?*?*?*?*?*?*?*?*?*?*?,11.7,8.0,78,98605.4,0,-0,331,0.0,-0.0,0.0,0,0,0,0,140,16.5,10,5,9999,99999,9,999999999,0.0,999,999,99
3005,3,2,19,0,*?*?*?*?*?*?*?*?*?*?*?*?*?*?*?*?*?*?*?*?*?*?,10.9,8.3,83,98605.4,0,-0,328,0.0,-0.0,0.0,0,0,0,0,143,17.5,10,5,9999,99999,9,999999999,0.0,999,999,99
3005,3,2,20,0,*?*?*?*?*?*?*?*?*?*?*?*?*?*?*?*?*?*?*?*?*?*?,9.2,7.0,86,98605.4,0,-0,320,0.0,-0.0,0.0,0,0,0,0,147,16.5,10,5,9999,99999,9,999999999,0.0,999,999,99
3005,3,2,21,0,*?*?*?*?*?*?*?*?*?*?*?*?*?*?*?*?*?*?*?*?*?*?,9.5,7.4,87,98605.4,0,-0,321,0.0,-0.0,0.0,0,0,0,0,150,16.0,10,5,9999,99999,9,999999999,0.0,999,999,99
3005,3,2,22,0,*?*?*?*?*?*?*?*?*?*?*?*?*?*?*?*?*?*?*?*?*?*?,8.5,6.4,86,98605.4,0,-0,317,0.0,-0.0,0.0,0,0,0,0,153,15.5,10,5,9999,99999,9,999999999,0.0,999,999,99
3005,3,2,23,0,*?*?*?*?*?*?*?*?*?*?*?*?*?*?*?*?*?*?*?*?*?*?,8.3,6.6,89,98605.4,0,-0,316,0.0,-0.0,0.0,0,0,0,0,157,13.9,10,5,9999,99999,9,999999999,0.0,999,999,99
3005,3,2,24,0,*?*?*?*?*?*?*?*?*?*?*?*?*?*?*?*?*?*?*?*?*?*?,9.1,5.8,79,98605.4,0,-0,320,0.0,-0.0,0.0,0,0,0,0,170,17.5,10,5,9999,99999,9,999999999,0.0,999,999,99
3005,3,3,1,0,*?*?*?*?*?*?*?*?*?*?*?*?*?*?*?*?*?*?*?*?*?*?,6.7,2.7,75,98381.7,0,-0,310,0.0,-0.0,0.0,0,0,0,0,175,18.5,10,5,9999,99999,9,999999999,0.0,999,999,99
3005,3,3,2,0,*?*?*?*?*?*?*?*?*?*?*?*?*?*?*?*?*?*?*?*?*?*?,5.6,0.4,69,98381.7,0,-0,305,0.0,-0.0,0.0,0,0,0,0,190,19.6,10,5,9999,99999,9,999999999,0.0,999,999,99
3005,3,3,3,0,*?*?*?*?*?*?*?*?*?*?*?*?*?*?*?*?*?*?*?*?*?*?,6.3,1.5,71,98381.7,0,-0,308,0.0,-0.0,0.0,0,0,0,0,205,16.5,10,5,9999,99999,9,999999999,0.0,999,999,99
3005,3,3,4,0,*?*?*?*?*?*?*?*?*?*?*?*?*?*?*?*?*?*?*?*?*?*?,5.1,1.0,74,98381.7,0,-0,303,0.0,-0.0,0.0,0,0,0,0,220,12.4,10,5,9999,99999,9,999999999,0.0,999,999,99
3005,3,3,5,0,*?*?*?*?*?*?*?*?*?*?*?*?*?*?*?*?*?*?*?*?*?*?,4.0,-0.6,72,98381.7,0,-0,298,0.0,-0.0,0.0,0,0,0,0,235,9.8,10,5,9999,99999,9,999999999,0.0,999,999,99
3005,3,3,6,0,*?*?*?*?*?*?*?*?*?*?*?*?*?*?*?*?*?*?*?*?*?*?,4.8,-0.4,68,98381.7,0,-0,302,0.0,-0.0,0.0,0,0,0,0,250,12.9,10,5,9999,99999,9,999999999,0.0,999,999,99
3005,3,3,7,0,*?*?*?*?*?*?*?*?*?*?*?*?*?*?*?*?*?*?*?*?*?*?,5.5,-0.2,66,98381.7,110,1388,252,26.1,230.9,7.8,2823,14432,1339,255,255,14.4,0,0,9999,99999,9,999999999,0.0,999,999,99
3005,3,3,8,0,*?*?*?*?*?*?*?*?*?*?*?*?*?*?*?*?*?*?*?*?*?*?,5.7,-0.6,63,98381.7,297,1389,252,153.7,503.2,46.1,15975,39812,7054,860,260,13.9,0,0,9999,99999,9,999999999,0.0,999,999,99
3005,3,3,9,0,*?*?*?*?*?*?*?*?*?*?*?*?*?*?*?*?*?*?*?*?*?*?,8.7,1.0,59,98381.7,455,1391,266,261.2,558.8,78.4,27102,50521,11407,1488,265,12.4,0,0,9999,99999,9,999999999,0.0,999,999,99
3005,3,3,10,0,*?*?*?*?*?*?*?*?*?*?*?*?*?*?*?*?*?*?*?*?*?*?,11.2,2.9,56,98381.7,573,1391,279,341.4,580.3,102.4,35491,55239,14474,2018,270,14.4,0,0,9999,99999,9,999999999,0.0,999,999,99
3005,3,3,11,0,*?*?*?*?*?*?*?*?*?*?*?*?*?*?*?*?*?*?*?*?*?*?,12.6,4.6,58,98381.7,642,1390,289,388.8,589.3,116.6,40487,57214,16215,2374,275,13.9,0,0,9999,99999,9,999999999,0.0,999,999,99
3005,3,3,12,0,*?*?*?*?*?*?*?*?*?*?*?*?*?*?*?*?*?*?*?*?*?*?,14.0,5.8,58,98381.7,659,1391,297,400.2,591.2,120.1,41696,57623,16629,2467,280,13.4,0,0,9999,99999,9,999999999,0.0,999,999,99
3005,3,3,13,0,*?*?*?*?*?*?*?*?*?*?*?*?*?*?*?*?*?*?*?*?*?*?,14.1,5.3,55,98381.7,622,1391,306,373.7,561.7,122.6,38655,54011,16820,2432,238,14.4,2,1,9999,99999,9,999999999,0.0,999,999,99
3005,3,3,14,0,*?*?*?*?*?*?*?*?*?*?*?*?*?*?*?*?*?*?*?*?*?*?,14.2,5.6,56,98381.7,533,1390,320,293.3,401.6,139.3,30564,38048,17275,2727,197,18.0,5,3,9999,99999,9,999999999,0.0,999,999,99
3005,3,3,15,0,*?*?*?*?*?*?*?*?*?*?*?*?*?*?*?*?*?*?*?*?*?*?,13.9,5.8,58,98381.7,399,1390,324,195.3,304.7,107.8,20720,27007,12585,2126,155,17.0,6,3,9999,99999,9,999999999,0.0,999,999,99
3005,3,3,16,0,*?*?*?*?*?*?*?*?*?*?*?*?*?*?*?*?*?*?*?*?*?*?,14.2,5.8,57,98381.7,229,1389,307,106.9,436.0,35.1,11107,31082,5456,651,113,17.5,2,1,9999,99999,9,999999999,0.0,999,999,99
3005,3,3,17,0,*?*?*?*?*?*?*?*?*?*?*?*?*?*?*?*?*?*?*?*?*?*?,13.1,5.9,61,98381.7,35,1408,316,0.0,0.0,0.0,0,0,0,0,72,18.0,5,3,9999,99999,9,999999999,0.0,999,999,99
3005,3,3,18,0,*?*?*?*?*?*?*?*?*?*?*?*?*?*?*?*?*?*?*?*?*?*?,11.0,5.8,70,98381.7,0,-0,329,0.0,-0.0,0.0,0,0,0,0,30,16.5,10,5,9999,99999,9,999999999,0.0,999,999,99
3005,3,3,19,0,*?*?*?*?*?*?*?*?*?*?*?*?*?*?*?*?*?*?*?*?*?*?,9.7,6.4,79,98381.7,0,-0,322,0.0,-0.0,0.0,0,0,0,0,58,17.5,10,5,9999,99999,9,999999999,0.0,999,999,99
3005,3,3,20,0,*?*?*?*?*?*?*?*?*?*?*?*?*?*?*?*?*?*?*?*?*?*?,8.6,5.6,81,98381.7,0,-0,318,0.0,-0.0,0.0,0,0,0,0,87,16.5,10,5,9999,99999,9,999999999,0.0,999,999,99
3005,3,3,21,0,*?*?*?*?*?*?*?*?*?*?*?*?*?*?*?*?*?*?*?*?*?*?,7.9,5.3,83,98381.7,0,-0,315,0.0,-0.0,0.0,0,0,0,0,115,16.0,10,5,9999,99999,9,999999999,0.0,999,999,99
3005,3,3,22,0,*?*?*?*?*?*?*?*?*?*?*?*?*?*?*?*?*?*?*?*?*?*?,7.6,4.5,81,98381.7,0,-0,313,0.0,-0.0,0.0,0,0,0,0,143,15.5,10,5,9999,99999,9,999999999,0.0,999,999,99
3005,3,3,23,0,*?*?*?*?*?*?*?*?*?*?*?*?*?*?*?*?*?*?*?*?*?*?,6.8,4.5,84,98381.7,0,-0,310,0.0,-0.0,0.0,0,0,0,0,172,13.9,10,5,9999,99999,9,999999999,0.0,999,999,99
3005,3,3,24,0,*?*?*?*?*?*?*?*?*?*?*?*?*?*?*?*?*?*?*?*?*?*?,8.0,4.8,79,98381.7,0,-0,315,0.0,-0.0,0.0,0,0,0,0,160,17.5,10,5,9999,99999,9,999999999,0.0,999,999,99
3005,3,4,1,0,*?*?*?*?*?*?*?*?*?*?*?*?*?*?*?*?*?*?*?*?*?*?,5.6,4.8,95,99869.2,0,-0,304,0.0,-0.0,0.0,0,0,0,0,198,18.5,10,5,9999,99999,9,999999999,0.0,999,999,99
3005,3,4,2,0,*?*?*?*?*?*?*?*?*?*?*?*?*?*?*?*?*?*?*?*?*?*?,5.3,5.1,98,99869.2,0,-0,303,0.0,-0.0,0.0,0,0,0,0,197,19.6,10,5,9999,99999,9,999999999,0.0,999,999,99
3005,3,4,3,0,*?*?*?*?*?*?*?*?*?*?*?*?*?*?*?*?*?*?*?*?*?*?,4.4,4.3,99,99869.2,0,-0,299,0.0,-0.0,0.0,0,0,0,0,195,16.5,10,5,9999,99999,9,999999999,0.0,999,999,99
3005,3,4,4,0,*?*?*?*?*?*?*?*?*?*?*?*?*?*?*?*?*?*?*?*?*?*?,3.4,3.0,97,99869.2,0,-0,295,0.0,-0.0,0.0,0,0,0,0,193,12.4,10,5,9999,99999,9,999999999,0.0,999,999,99
3005,3,4,5,0,*?*?*?*?*?*?*?*?*?*?*?*?*?*?*?*?*?*?*?*?*?*?,3.9,2.7,92,99869.2,0,-0,297,0.0,-0.0,0.0,0,0,0,0,192,9.8,10,5,9999,99999,9,999999999,0.0,999,999,99
3005,3,4,6,0,*?*?*?*?*?*?*?*?*?*?*?*?*?*?*?*?*?*?*?*?*?*?,4.3,2.7,88,99869.2,0,-0,299,0.0,-0.0,0.0,0,0,0,0,190,12.9,10,5,9999,99999,9,999999999,0.0,999,999,99
3005,3,4,7,0,*?*?*?*?*?*?*?*?*?*?*?*?*?*?*?*?*?*?*?*?*?*?,4.6,2.7,87,99869.2,119,1394,296,16.1,25.1,13.9,1846,1294,1733,289,192,14.4,9,5,9999,99999,9,999999999,0.0,999,999,99
3005,3,4,8,0,*?*?*?*?*?*?*?*?*?*?*?*?*?*?*?*?*?*?*?*?*?*?,5.3,3.0,85,99869.2,306,1391,303,46.3,0.0,46.3,5396,0,5407,1825,193,13.9,10,5,9999,99999,9,999999999,0.0,999,999,99
3005,3,4,9,0,*?*?*?*?*?*?*?*?*?*?*?*?*?*?*?*?*?*?*?*?*?*?,6.9,3.0,76,99869.2,463,1389,301,178.2,134.7,133.3,19412,12664,15215,3021,195,12.4,8,4,9999,99999,9,999999999,0.0,999,999,99
3005,3,4,10,0,*?*?*?*?*?*?*?*?*?*?*?*?*?*?*?*?*?*?*?*?*?*?,8.8,3.9,71,99869.2,581,1390,309,231.7,139.7,173.3,25262,13879,19642,4098,197,14.4,8,4,9999,99999,9,999999999,0.0,999,999,99
3005,3,4,11,0,*?*?*?*?*?*?*?*?*?*?*?*?*?*?*?*?*?*?*?*?*?*?,10.9,4.8,66,99869.2,650,1389,314,311.2,237.5,200.1,33128,24285,22470,4448,198,13.9,7,4,9999,99999,9,999999999,0.0,999,999,99
3005,3,4,12,0,*?*?*?*?*?*?*?*?*?*?*?*?*?*?*?*?*?*?*?*?*?*?,11.6,4.8,63,99869.2,667,1390,318,320.1,238.2,205.8,34101,24477,23071,4616,200,13.4,7,4,9999,99999,9,999999999,0.0,999,999,99
3005,3,4,13,0,*?*?*?*?*?*?*?*?*?*?*?*?*?*?*?*?*?*?*?*?*?*?,11.7,5.3,64,99869.2,630,1391,323,253.8,141.3,189.9,27691,14248,21460,4581,200,14.4,8,4,9999,99999,9,999999999,0.0,999,999,99
3005,3,4,14,0,*?*?*?*?*?*?*?*?*?*?*?*?*?*?*?*?*?*?*?*?*?*?,11.6,6.1,68,99869.2,541,1391,323,213.4,138.3,159.6,23256,13520,18132,3716,200,18.0,8,4,9999,99999,9,999999999,0.0,999,999,99
3005,3,4,15,0,*?*?*?*?*?*?*?*?*?*?*?*?*?*?*?*?*?*?*?*?*?*?,11.6,6.7,72,99869.2,407,1392,323,152.4,131.3,114.0,16601,11860,13064,2538,200,17.0,8,4,9999,99999,9,999999999,0.0,999,999,99
3005,3,4,16,0,*?*?*?*?*?*?*?*?*?*?*?*?*?*?*?*?*?*?*?*?*?*?,11.4,7.1,75,99869.2,236,1388,330,32.5,0.0,32.5,3807,0,3813,1264,200,17.5,10,5,9999,99999,9,999999999,0.0,999,999,99
3005,3,4,17,0,*?*?*?*?*?*?*?*?*?*?*?*?*?*?*?*?*?*?*?*?*?*?,10.8,6.9,76,99869.2,42,1405,323,0.0,0.0,0.0,0,0,0,0,200,18.0,9,5,9999,99999,9,999999999,0.0,999,999,99
3005,3,4,18,0,*?*?*?*?*?*?*?*?*?*?*?*?*?*?*?*?*?*?*?*?*?*?,9.1,7.6,90,99869.2,0,-0,319,0.0,-0.0,0.0,0,0,0,0,200,16.5,10,5,9999,99999,9,999999999,0.0,999,999,99
3005,3,4,19,0,*?*?*?*?*?*?*?*?*?*?*?*?*?*?*?*?*?*?*?*?*?*?,8.3,7.9,96,99869.2,0,-0,316,0.0,-0.0,0.0,0,0,0,0,208,17.5,10,5,9999,99999,9,999999999,0.0,999,999,99
3005,3,4,20,0,*?*?*?*?*?*?*?*?*?*?*?*?*?*?*?*?*?*?*?*?*?*?,6.9,6.7,99,99869.2,0,-0,310,0.0,-0.0,0.0,0,0,0,0,217,16.5,10,5,9999,99999,9,999999999,0.0,999,999,99
3005,3,4,21,0,*?*?*?*?*?*?*?*?*?*?*?*?*?*?*?*?*?*?*?*?*?*?,7.0,6.9,98,99869.2,0,-0,310,0.0,-0.0,0.0,0,0,0,0,225,16.0,10,5,9999,99999,9,999999999,0.0,999,999,99
3005,3,4,22,0,*?*?*?*?*?*?*?*?*?*?*?*?*?*?*?*?*?*?*?*?*?*?,6.2,5.8,97,99869.2,0,-0,307,0.0,-0.0,0.0,0,0,0,0,233,15.5,10,5,9999,99999,9,999999999,0.0,999,999,99
3005,3,4,23,0,*?*?*?*?*?*?*?*?*?*?*?*?*?*?*?*?*?*?*?*?*?*?,5.9,5.6,98,99869.2,0,-0,306,0.0,-0.0,0.0,0,0,0,0,242,13.9,10,5,9999,99999,9,999999999,0.0,999,999,99
3005,3,4,24,0,*?*?*?*?*?*?*?*?*?*?*?*?*?*?*?*?*?*?*?*?*?*?,6.1,4.6,90,99869.2,0,-0,307,0.0,-0.0,0.0,0,0,0,0,200,17.5,10,5,9999,99999,9,999999999,0.0,999,999,99
3005,3,5,1,0,*?*?*?*?*?*?*?*?*?*?*?*?*?*?*?*?*?*?*?*?*?*?,5.6,3.2,84,101407,0,-0,305,0.0,-0.0,0.0,0,0,0,0,253,18.5,10,5,9999,99999,9,999999999,0.0,999,999,99
3005,3,5,2,0,*?*?*?*?*?*?*?*?*?*?*?*?*?*?*?*?*?*?*?*?*?*?,5.3,2.1,78,101407,0,-0,304,0.0,-0.0,0.0,0,0,0,0,257,19.6,10,5,9999,99999,9,999999999,0.0,999,999,99
3005,3,5,3,0,*?*?*?*?*?*?*?*?*?*?*?*?*?*?*?*?*?*?*?*?*?*?,4.6,1.5,79,101407,0,-0,301,0.0,-0.0,0.0,0,0,0,0,260,16.5,10,5,9999,99999,9,999999999,0.0,999,999,99
3005,3,5,4,0,*?*?*?*?*?*?*?*?*?*?*?*?*?*?*?*?*?*?*?*?*?*?,4.3,1.5,81,101407,0,-0,299,0.0,-0.0,0.0,0,0,0,0,263,12.4,10,5,9999,99999,9,999999999,0.0,999,999,99
3005,3,5,5,0,*?*?*?*?*?*?*?*?*?*?*?*?*?*?*?*?*?*?*?*?*?*?,3.8,0.8,80,101407,0,-0,297,0.0,-0.0,0.0,0,0,0,0,267,9.8,10,5,9999,99999,9,999999999,0.0,999,999,99
3005,3,5,6,0,*?*?*?*?*?*?*?*?*?*?*?*?*?*?*?*?*?*?*?*?*?*?,3.1,0.2,80,101407,0,-0,294,0.0,-0.0,0.0,0,0,0,0,270,12.9,10,5,9999,99999,9,999999999,0.0,999,999,99
3005,3,5,7,0,*?*?*?*?*?*?*?*?*?*?*?*?*?*?*?*?*?*?*?*?*?*?,4.1,1.0,79,101407,127,1388,299,10.9,0.0,10.9,1325,-0,1325,431,258,14.4,10,5,9999,99999,9,999999999,0.0,999,999,99
3005,3,5,8,0,*?*?*?*?*?*?*?*?*?*?*?*?*?*?*?*?*?*?*?*?*?*?,5.0,1.5,77,101407,314,1389,302,48.0,0.0,48.0,5592,0,5604,1896,247,13.9,10,5,9999,99999,9,999999999,0.0,999,999,99
3005,3,5,9,0,*?*?*?*?*?*?*?*?*?*?*?*?*?*?*?*?*?*?*?*?*?*?,7.0,2.7,73,101407,472,1390,311,79.1,0.0,79.1,9256,0,9282,3291,235,12.4,10,5,9999,99999,9,999999999,0.0,999,999,99
3005,3,5,10,0,*?*?*?*?*?*?*?*?*?*?*?*?*?*?*?*?*?*?*?*?*?*?,10.0,4.5,67,101407,589,1389,324,102.4,0.0,102.4,12036,0,12075,4433,223,14.4,10,5,9999,99999,9,999999999,0.0,999,999,99
3005,3,5,11,0,*?*?*?*?*?*?*?*?*?*?*?*?*?*?*?*?*?*?*?*?*?*?,11.6,4.5,61,101407,658,1389,332,116.1,0.0,116.1,13696,0,13744,5146,212,13.9,10,5,9999,99999,9,999999999,0.0,999,999,99
3005,3,5,12,0,*?*?*?*?*?*?*?*?*?*?*?*?*?*?*?*?*?*?*?*?*?*?,12.8,5.5,60,101407,675,1390,337,119.3,0.0,119.3,14091,0,14141,5319,200,13.4,10,5,9999,99999,9,999999999,0.0,999,999,99
3005,3,5,13,0,*?*?*?*?*?*?*?*?*?*?*?*?*?*?*?*?*?*?*?*?*?*?,13.0,5.8,61,101407,637,1389,338,111.8,0.0,111.8,13184,0,13230,4924,197,14.4,10,5,9999,99999,9,999999999,0.0,999,999,99
3005,3,5,14,0,*?*?*?*?*?*?*?*?*?*?*?*?*?*?*?*?*?*?*?*?*?*?,13.1,4.1,54,101407,548,1389,339,94.2,0.0,94.2,11059,0,11093,4024,193,18.0,10,5,9999,99999,9,999999999,0.0,999,999,99
3005,3,5,15,0,*?*?*?*?*?*?*?*?*?*?*?*?*?*?*?*?*?*?*?*?*?*?,13.0,4.8,57,101407,414,1390,338,67.7,0.0,67.7,7900,0,7921,2759,190,17.0,10,5,9999,99999,9,999999999,0.0,999,999,99
3005,3,5,16,0,*?*?*?*?*?*?*?*?*?*?*?*?*?*?*?*?*?*?*?*?*?*?,13.0,4.1,54,101407,243,1387,338,34.0,0.0,34.0,3971,0,3978,1321,187,17.5,10,5,9999,99999,9,999999999,0.0,999,999,99
3005,3,5,17,0,*?*?*?*?*?*?*?*?*?*?*?*?*?*?*?*?*?*?*?*?*?*?,11.8,4.6,60,101407,49,1403,332,0.0,0.0,0.0,0,0,0,0,183,18.0,10,5,9999,99999,9,999999999,0.0,999,999,99
3005,3,5,18,0,*?*?*?*?*?*?*?*?*?*?*?*?*?*?*?*?*?*?*?*?*?*?,10.0,4.1,66,101407,0,-0,324,0.0,-0.0,0.0,0,0,0,0,180,16.5,10,5,9999,99999,9,999999999,0.0,999,999,99
3005,3,5,19,0,*?*?*?*?*?*?*?*?*?*?*?*?*?*?*?*?*?*?*?*?*?*?,8.6,2.9,67,101407,0,-0,318,0.0,-0.0,0.0,0,0,0,0,183,17.5,10,5,9999,99999,9,999999999,0.0,999,999,99
3005,3,5,20,0,*?*?*?*?*?*?*?*?*?*?*?*?*?*?*?*?*?*?*?*?*?*?,8.0,3.4,72,101407,0,-0,315,0.0,-0.0,0.0,0,0,0,0,187,16.5,10,5,9999,99999,9,999999999,0.0,999,999,99
3005,3,5,21,0,*?*?*?*?*?*?*?*?*?*?*?*?*?*?*?*?*?*?*?*?*?*?,7.4,3.0,73,101407,0,-0,313,0.0,-0.0,0.0,0,0,0,0,190,16.0,10,5,9999,99999,9,999999999,0.0,999,999,99
3005,3,5,22,0,*?*?*?*?*?*?*?*?*?*?*?*?*?*?*?*?*?*?*?*?*?*?,7.0,2.9,74,101407,0,-0,311,0.0,-0.0,0.0,0,0,0,0,193,15.5,10,5,9999,99999,9,999999999,0.0,999,999,99
3005,3,5,23,0,*?*?*?*?*?*?*?*?*?*?*?*?*?*?*?*?*?*?*?*?*?*?,6.7,3.2,77,101407,0,-0,310,0.0,-0.0,0.0,0,0,0,0,197,13.9,10,5,9999,99999,9,999999999,0.0,999,999,99
3005,3,5,24,0,*?*?*?*?*?*?*?*?*?*?*?*?*?*?*?*?*?*?*?*?*?*?,5.6,4.5,91,101407,0,-0,304,0.0,-0.0,0.0,0,0,0,0,250,17.5,10,5,9999,99999,9,999999999,0.0,999,999,99
3005,3,6,1,0,*?*?*?*?*?*?*?*?*?*?*?*?*?*?*?*?*?*?*?*?*?*?,7.2,3.9,79,101443,0,-0,312,0.0,-0.0,0.0,0,0,0,0,197,9.8,10,5,9999,99999,9,999999999,0.0,999,999,99
3005,3,6,2,0,*?*?*?*?*?*?*?*?*?*?*?*?*?*?*?*?*?*?*?*?*?*?,7.4,4.1,79,101443,0,-0,312,0.0,-0.0,0.0,0,0,0,0,193,9.8,10,5,9999,99999,9,999999999,0.0,999,999,99
3005,3,6,3,0,*?*?*?*?*?*?*?*?*?*?*?*?*?*?*?*?*?*?*?*?*?*?,7.0,4.3,82,101443,0,-0,311,0.0,-0.0,0.0,0,0,0,0,190,11.8,10,5,9999,99999,9,999999999,0.0,999,999,99
3005,3,6,4,0,*?*?*?*?*?*?*?*?*?*?*?*?*?*?*?*?*?*?*?*?*?*?,6.3,4.3,86,101443,0,-0,308,0.0,-0.0,0.0,0,0,0,0,187,12.4,10,5,9999,99999,9,999999999,0.0,999,999,99
3005,3,6,5,0,*?*?*?*?*?*?*?*?*?*?*?*?*?*?*?*?*?*?*?*?*?*?,6.7,4.5,84,101443,0,-0,309,0.0,-0.0,0.0,0,0,0,0,183,13.4,10,5,9999,99999,9,999999999,0.0,999,999,99
3005,3,6,6,0,*?*?*?*?*?*?*?*?*?*?*?*?*?*?*?*?*?*?*?*?*?*?,6.9,4.1,82,101443,0,-0,310,0.0,-0.0,0.0,0,0,0,0,180,13.9,10,5,9999,99999,9,999999999,0.0,999,999,99
3005,3,6,7,0,*?*?*?*?*?*?*?*?*?*?*?*?*?*?*?*?*?*?*?*?*?*?,7.0,3.9,80,101443,136,1392,306,22.0,29.9,19.0,2492,1656,2332,396,172,14.4,9,5,9999,99999,9,999999999,0.0,999,999,99
3005,3,6,8,0,*?*?*?*?*?*?*?*?*?*?*?*?*?*?*?*?*?*?*?*?*?*?,7.6,4.1,78,101443,323,1390,309,86.3,49.4,74.8,9465,4176,8467,1962,163,15.5,9,5,9999,99999,9,999999999,0.0,999,999,99
3005,3,6,9,0,*?*?*?*?*?*?*?*?*?*?*?*?*?*?*?*?*?*?*?*?*?*?,8.9,4.3,72,101443,480,1388,310,186.1,135.6,139.2,20264,12876,15863,3172,155,15.5,8,4,9999,99999,9,999999999,0.0,999,999,99
3005,3,6,10,0,*?*?*?*?*?*?*?*?*?*?*?*?*?*?*?*?*?*?*?*?*?*?,10.5,5.0,68,101443,597,1388,308,313.9,327.0,173.3,33475,32864,19694,3713,147,14.9,6,3,9999,99999,9,999999999,0.0,999,999,99
3005,3,6,11,0,*?*?*?*?*?*?*?*?*?*?*?*?*?*?*?*?*?*?*?*?*?*?,12.0,5.1,62,101443,666,1388,315,355.1,331.6,196.0,37975,34094,22104,4353,138,15.5,6,3,9999,99999,9,999999999,0.0,999,999,99
3005,3,6,12,0,*?*?*?*?*?*?*?*?*?*?*?*?*?*?*?*?*?*?*?*?*?*?,12.2,5.5,62,101443,683,1390,311,388.9,415.4,184.7,40664,41401,22289,3906,130,12.9,5,3,9999,99999,9,999999999,0.0,999,999,99
3005,3,6,13,0,*?*?*?*?*?*?*?*?*?*?*?*?*?*?*?*?*?*?*?*?*?*?,12.4,5.3,62,101443,645,1389,317,342.2,330.2,188.9,36560,33740,21352,4145,138,14.9,6,3,9999,99999,9,999999999,0.0,999,999,99
3005,3,6,14,0,*?*?*?*?*?*?*?*?*?*?*?*?*?*?*?*?*?*?*?*?*?*?,12.3,4.5,58,101443,556,1390,330,166.3,55.3,144.2,18276,5306,16270,4153,147,15.5,9,5,9999,99999,9,999999999,0.0,999,999,99
3005,3,6,15,0,*?*?*?*?*?*?*?*?*?*?*?*?*?*?*?*?*?*?*?*?*?*?,12.3,4.6,59,101443,421,1389,325,159.1,132.3,119.0,17334,12087,13626,2662,155,15.5,8,4,9999,99999,9,999999999,0.0,999,999,99
3005,3,6,16,0,*?*?*?*?*?*?*?*?*?*?*?*?*?*?*?*?*?*?*?*?*?*?,12.2,5.5,62,101443,251,1392,325,81.4,113.8,60.9,8922,8499,7105,1301,163,14.4,8,4,9999,99999,9,999999999,0.0,999,999,99
3005,3,6,17,0,*?*?*?*?*?*?*?*?*?*?*?*?*?*?*?*?*?*?*?*?*?*?,12.3,5.3,62,101443,56,1401,325,0.0,0.0,0.0,0,0,0,0,172,12.9,8,4,9999,99999,9,999999999,0.0,999,999,99
3005,3,6,18,0,*?*?*?*?*?*?*?*?*?*?*?*?*?*?*?*?*?*?*?*?*?*?,9.9,5.6,74,101443,0,-0,323,0.0,-0.0,0.0,0,0,0,0,180,14.4,10,5,9999,99999,9,999999999,0.0,999,999,99
3005,3,6,19,0,*?*?*?*?*?*?*?*?*?*?*?*?*?*?*?*?*?*?*?*?*?*?,9.4,6.4,80,101443,0,-0,321,0.0,-0.0,0.0,0,0,0,0,185,14.9,10,5,9999,99999,9,999999999,0.0,999,999,99
3005,3,6,20,0,*?*?*?*?*?*?*?*?*?*?*?*?*?*?*?*?*?*?*?*?*?*?,8.9,6.6,84,101443,0,-0,319,0.0,-0.0,0.0,0,0,0,0,190,13.9,10,5,9999,99999,9,999999999,0.0,999,999,99
3005,3,6,21,0,*?*?*?*?*?*?*?*?*?*?*?*?*?*?*?*?*?*?*?*?*?*?,9.0,6.6,84,101443,0,-0,319,0.0,-0.0,0.0,0,0,0,0,195,13.9,10,5,9999,99999,9,999999999,0.0,999,999,99
3005,3,6,22,0,*?*?*?*?*?*?*?*?*?*?*?*?*?*?*?*?*?*?*?*?*?*?,9.1,5.5,78,101443,0,-0,320,0.0,-0.0,0.0,0,0,0,0,200,15.5,10,5,9999,99999,9,999999999,0.0,999,999,99
3005,3,6,23,0,*?*?*?*?*?*?*?*?*?*?*?*?*?*?*?*?*?*?*?*?*?*?,8.8,6.1,82,101443,0,-0,318,0.0,-0.0,0.0,0,0,0,0,205,14.4,10,5,9999,99999,9,999999999,0.0,999,999,99
3005,3,6,24,0,*?*?*?*?*?*?*?*?*?*?*?*?*?*?*?*?*?*?*?*?*?*?,6.5,3.6,80,101443,0,-0,309,0.0,-0.0,0.0,0,0,0,0,200,8.8,10,5,9999,99999,9,999999999,0.0,999,999,99
3005,3,7,1,0,*?*?*?*?*?*?*?*?*?*?*?*?*?*?*?*?*?*?*?*?*?*?,8.4,4.8,77,101507,0,-0,317,0.0,-0.0,0.0,0,0,0,0,208,10.8,10,5,9999,99999,9,999999999,0.0,999,999,99
3005,3,7,2,0,*?*?*?*?*?*?*?*?*?*?*?*?*?*?*?*?*?*?*?*?*?*?,8.1,4.3,76,101507,0,-0,316,0.0,-0.0,0.0,0,0,0,0,207,12.4,10,5,9999,99999,9,999999999,0.0,999,999,99
3005,3,7,3,0,*?*?*?*?*?*?*?*?*?*?*?*?*?*?*?*?*?*?*?*?*?*?,8.6,4.5,74,101507,0,-0,318,0.0,-0.0,0.0,0,0,0,0,205,8.2,10,5,9999,99999,9,999999999,0.0,999,999,99
3005,3,7,4,0,*?*?*?*?*?*?*?*?*?*?*?*?*?*?*?*?*?*?*?*?*?*?,8.3,3.8,72,101507,0,-0,317,0.0,-0.0,0.0,0,0,0,0,203,7.7,10,5,9999,99999,9,999999999,0.0,999,999,99
3005,3,7,5,0,*?*?*?*?*?*?*?*?*?*?*?*?*?*?*?*?*?*?*?*?*?*?,7.7,3.6,74,101507,0,-0,314,0.0,-0.0,0.0,0,0,0,0,202,10.3,10,5,9999,99999,9,999999999,0.0,999,999,99
3005,3,7,6,0,*?*?*?*?*?*?*?*?*?*?*?*?*?*?*?*?*?*?*?*?*?*?,7.2,3.8,77,101507,0,-0,312,0.0,-0.0,0.0,0,0,0,0,200,6.7,10,5,9999,99999,9,999999999,0.0,999,999,99
3005,3,7,7,0,*?*?*?*?*?*?*?*?*?*?*?*?*?*?*?*?*?*?*?*?*?*?,6.8,4.1,82,101507,144,1386,296,39.0,134.1,25.1,4194,7070,3557,436,212,12.4,7,4,9999,99999,9,999999999,0.0,999,999,99
3005,3,7,8,0,*?*?*?*?*?*?*?*?*?*?*?*?*?*?*?*?*?*?*?*?*?*?,8.8,4.8,75,101507,331,1388,314,89.2,49.8,77.4,9791,4239,8756,2034,223,11.3,9,5,9999,99999,9,999999999,0.0,999,999,99
3005,3,7,9,0,*?*?*?*?*?*?*?*?*?*?*?*?*?*?*?*?*?*?*?*?*?*?,10.7,5.1,67,101507,489,1390,314,224.5,227.8,144.4,23768,21673,16537,2980,235,13.9,7,4,9999,99999,9,999999999,0.0,999,999,99
3005,3,7,10,0,*?*?*?*?*?*?*?*?*?*?*?*?*?*?*?*?*?*?*?*?*?*?,13.4,6.7,63,101507,606,1389,327,287.6,235.3,184.9,30562,23716,20872,4021,247,11.8,7,4,9999,99999,9,999999999,0.0,999,999,99
3005,3,7,11,0,*?*?*?*?*?*?*?*?*?*?*?*?*?*?*?*?*?*?*?*?*?*?,14.7,7.0,59,101507,674,1387,337,274.7,142.5,205.5,29987,14542,23167,5064,258,14.4,8,4,9999,99999,9,999999999,0.0,999,999,99
3005,3,7,12,0,*?*?*?*?*?*?*?*?*?*?*?*?*?*?*?*?*?*?*?*?*?*?,15.8,7.0,55,101507,690,1387,342,282.0,142.9,210.9,30789,14634,23761,5238,270,17.0,8,4,9999,99999,9,999999999,0.0,999,999,99
3005,3,7,13,0,*?*?*?*?*?*?*?*?*?*?*?*?*?*?*?*?*?*?*?*?*?*?,15.5,7.3,57,101507,652,1387,345,199.7,56.5,173.2,21964,5555,19525,5223,270,12.9,9,5,9999,99999,9,999999999,0.0,999,999,99
3005,3,7,14,0,*?*?*?*?*?*?*?*?*?*?*?*?*?*?*?*?*?*?*?*?*?*?,15.9,7.7,58,101507,563,1388,347,169.0,55.4,146.5,18567,5329,16526,4233,270,14.9,9,5,9999,99999,9,999999999,0.0,999,999,99
3005,3,7,15,0,*?*?*?*?*?*?*?*?*?*?*?*?*?*?*?*?*?*?*?*?*?*?,15.5,7.9,59,101507,428,1387,345,122.7,52.9,106.3,13463,4816,12010,2897,270,11.8,9,5,9999,99999,9,999999999,0.0,999,999,99
3005,3,7,16,0,*?*?*?*?*?*?*?*?*?*?*?*?*?*?*?*?*?*?*?*?*?*?,15.6,8.1,60,101507,258,1391,346,63.9,45.8,55.4,7059,3479,6522,1185,270,11.3,9,5,9999,99999,9,999999999,0.0,999,999,99
3005,3,7,17,0,*?*?*?*?*?*?*?*?*?*?*?*?*?*?*?*?*?*?*?*?*?*?,15.1,8.5,64,101507,62,1378,343,0.0,0.0,0.0,0,0,0,0,270,13.4,9,5,9999,99999,9,999999999,0.0,999,999,99
3005,3,7,18,0,*?*?*?*?*?*?*?*?*?*?*?*?*?*?*?*?*?*?*?*?*?*?,12.8,8.4,74,101507,0,-0,336,0.0,-0.0,0.0,0,0,0,0,270,12.9,10,5,9999,99999,9,999999999,0.0,999,999,99
3005,3,7,19,0,*?*?*?*?*?*?*?*?*?*?*?*?*?*?*?*?*?*?*?*?*?*?,11.4,7.4,75,101507,0,-0,330,0.0,-0.0,0.0,0,0,0,0,260,15.5,10,5,9999,99999,9,999999999,0.0,999,999,99
3005,3,7,20,0,*?*?*?*?*?*?*?*?*?*?*?*?*?*?*?*?*?*?*?*?*?*?,11.5,7.1,74,101507,0,-0,331,0.0,-0.0,0.0,0,0,0,0,250,15.5,10,5,9999,99999,9,999999999,0.0,999,999,99
3005,3,7,21,0,*?*?*?*?*?*?*?*?*?*?*?*?*?*?*?*?*?*?*?*?*?*?,9.7,6.4,78,101507,0,-0,322,0.0,-0.0,0.0,0,0,0,0,240,10.3,10,5,9999,99999,9,999999999,0.0,999,999,99
3005,3,7,22,0,*?*?*?*?*?*?*?*?*?*?*?*?*?*?*?*?*?*?*?*?*?*?,10.4,5.9,72,101507,0,-0,326,0.0,-0.0,0.0,0,0,0,0,230,10.8,10,5,9999,99999,9,999999999,0.0,999,999,99
3005,3,7,23,0,*?*?*?*?*?*?*?*?*?*?*?*?*?*?*?*?*?*?*?*?*?*?,10.0,6.7,79,101507,0,-0,324,0.0,-0.0,0.0,0,0,0,0,220,10.3,10,5,9999,99999,9,999999999,0.0,999,999,99
3005,3,7,24,0,*?*?*?*?*?*?*?*?*?*?*?*?*?*?*?*?*?*?*?*?*?*?,8.6,5.5,79,101507,0,-0,318,0.0,-0.0,0.0,0,0,0,0,210,10.8,10,5,9999,99999,9,999999999,0.0,999,999,99
3005,3,8,1,0,*?*?*?*?*?*?*?*?*?*?*?*?*?*?*?*?*?*?*?*?*?*?,9.4,7.9,88,101860,0,-0,321,0.0,-0.0,0.0,0,0,0,0,203,6.2,10,5,9999,99999,9,999999999,0.0,999,999,99
3005,3,8,2,0,*?*?*?*?*?*?*?*?*?*?*?*?*?*?*?*?*?*?*?*?*?*?,9.2,8.4,92,101860,0,-0,320,0.0,-0.0,0.0,0,0,0,0,197,9.8,10,5,9999,99999,9,999999999,0.0,999,999,99
3005,3,8,3,0,*?*?*?*?*?*?*?*?*?*?*?*?*?*?*?*?*?*?*?*?*?*?,8.7,8.7,97,101860,0,-0,317,0.0,-0.0,0.0,0,0,0,0,190,8.8,10,5,9999,99999,9,999999999,0.0,999,999,99
3005,3,8,4,0,*?*?*?*?*?*?*?*?*?*?*?*?*?*?*?*?*?*?*?*?*?*?,9.0,8.1,92,101860,0,-0,319,0.0,-0.0,0.0,0,0,0,0,183,9.3,10,5,9999,99999,9,999999999,0.0,999,999,99
3005,3,8,5,0,*?*?*?*?*?*?*?*?*?*?*?*?*?*?*?*?*?*?*?*?*?*?,8.3,7.9,95,101860,0,-0,316,0.0,-0.0,0.0,0,0,0,0,177,7.7,10,5,9999,99999,9,999999999,0.0,999,999,99
3005,3,8,6,0,*?*?*?*?*?*?*?*?*?*?*?*?*?*?*?*?*?*?*?*?*?*?,7.5,6.7,92,101860,0,-0,281,0.0,-0.0,0.0,0,0,0,0,170,6.2,2,1,9999,99999,9,999999999,0.0,999,999,99
3005,3,8,7,0,*?*?*?*?*?*?*?*?*?*?*?*?*?*?*?*?*?*?*?*?*?*?,8.2,6.2,86,101860,153,1389,274,55.4,352.1,16.6,5829,23130,2795,369,170,9.8,0,0,9999,99999,9,999999999,0.0,999,999,99
3005,3,8,8,0,*?*?*?*?*?*?*?*?*?*?*?*?*?*?*?*?*?*?*?*?*?*?,8.9,5.9,80,101860,340,1389,277,183.1,523.5,54.9,19002,43419,8271,1026,170,10.3,0,0,9999,99999,9,999999999,0.0,999,999,99
3005,3,8,9,0,*?*?*?*?*?*?*?*?*?*?*?*?*?*?*?*?*?*?*?*?*?*?,11.2,6.9,73,101860,497,1388,288,290.5,567.8,87.1,30153,52479,12539,1673,170,12.9,0,0,9999,99999,9,999999999,0.0,999,999,99
3005,3,8,10,0,*?*?*?*?*?*?*?*?*?*?*?*?*?*?*?*?*?*?*?*?*?*?,12.7,6.7,65,101860,614,1388,293,370.4,586.1,111.1,38537,56499,15539,2231,170,15.5,0,0,9999,99999,9,999999999,0.0,999,999,99
3005,3,8,11,0,*?*?*?*?*?*?*?*?*?*?*?*?*?*?*?*?*?*?*?*?*?*?,14.6,6.7,58,101860,682,1387,301,417.3,593.9,125.2,43495,58181,17229,2608,170,17.0,0,0,9999,99999,9,999999999,0.0,999,999,99
3005,3,8,12,0,*?*?*?*?*?*?*?*?*?*?*?*?*?*?*?*?*?*?*?*?*?*?,15.4,6.2,53,101860,698,1387,304,428.0,595.4,128.4,44635,58513,17609,2702,170,17.0,0,0,9999,99999,9,999999999,0.0,999,999,99
3005,3,8,13,0,*?*?*?*?*?*?*?*?*?*?*?*?*?*?*?*?*?*?*?*?*?*?,15.3,6.2,53,101860,660,1388,303,401.9,591.5,120.6,41865,57674,16681,2479,173,13.9,0,0,9999,99999,9,999999999,0.0,999,999,99
3005,3,8,14,0,*?*?*?*?*?*?*?*?*?*?*?*?*?*?*?*?*?*?*?*?*?*?,15.6,6.1,52,101860,570,1387,304,340.6,580.1,102.2,35406,55196,14438,2012,177,16.0,0,0,9999,99999,9,999999999,0.0,999,999,99
3005,3,8,15,0,*?*?*?*?*?*?*?*?*?*?*?*?*?*?*?*?*?*?*?*?*?*?,15.2,5.5,51,101860,435,1386,301,248.5,554.3,74.6,25776,49560,10900,1409,180,16.5,0,0,9999,99999,9,999999999,0.0,999,999,99
3005,3,8,16,0,*?*?*?*?*?*?*?*?*?*?*?*?*?*?*?*?*?*?*?*?*?*?,15.4,4.8,48,101860,265,1390,300,131.8,483.7,39.5,13726,36682,6134,739,183,14.9,0,0,9999,99999,9,999999999,0.0,999,999,99
3005,3,8,17,0,*?*?*?*?*?*?*?*?*?*?*?*?*?*?*?*?*?*?*?*?*?*?,14.6,5.3,52,101860,69,1380,303,0.0,0.0,0.0,0,0,0,0,187,16.0,1,0,9999,99999,9,999999999,0.0,999,999,99
3005,3,8,18,0,*?*?*?*?*?*?*?*?*?*?*?*?*?*?*?*?*?*?*?*?*?*?,13.7,5.0,55,101860,0,-0,341,0.0,-0.0,0.0,0,0,0,0,190,9.8,10,5,9999,99999,9,999999999,0.0,999,999,99
3005,3,8,19,0,*?*?*?*?*?*?*?*?*?*?*?*?*?*?*?*?*?*?*?*?*?*?,11.8,4.1,58,101860,0,-0,333,0.0,-0.0,0.0,0,0,0,0,188,9.3,10,5,9999,99999,9,999999999,0.0,999,999,99
3005,3,8,20,0,*?*?*?*?*?*?*?*?*?*?*?*?*?*?*?*?*?*?*?*?*?*?,11.1,5.3,66,101860,0,-0,329,0.0,-0.0,0.0,0,0,0,0,187,9.3,10,5,9999,99999,9,999999999,0.0,999,999,99
3005,3,8,21,0,*?*?*?*?*?*?*?*?*?*?*?*?*?*?*?*?*?*?*?*?*?*?,11.2,5.1,65,101860,0,-0,330,0.0,-0.0,0.0,0,0,0,0,185,4.6,10,5,9999,99999,9,999999999,0.0,999,999,99
3005,3,8,22,0,*?*?*?*?*?*?*?*?*?*?*?*?*?*?*?*?*?*?*?*?*?*?,10.0,5.8,73,101860,0,-0,324,0.0,-0.0,0.0,0,0,0,0,183,5.2,10,5,9999,99999,9,999999999,0.0,999,999,99
3005,3,8,23,0,*?*?*?*?*?*?*?*?*?*?*?*?*?*?*?*?*?*?*?*?*?*?,9.6,5.8,75,101860,0,-0,322,0.0,-0.0,0.0,0,0,0,0,182,3.6,10,5,9999,99999,9,999999999,0.0,999,999,99
3005,3,8,24,0,*?*?*?*?*?*?*?*?*?*?*?*?*?*?*?*?*?*?*?*?*?*?,9.6,7.3,84,101860,0,-0,322,0.0,-0.0,0.0,0,0,0,0,210,5.7,10,5,9999,99999,9,999999999,0.0,999,999,99
3005,3,9,1,0,*?*?*?*?*?*?*?*?*?*?*?*?*?*?*?*?*?*?*?*?*?*?,8.3,3.8,72,101719,0,-0,317,0.0,-0.0,0.0,0,0,0,0,178,10.8,10,5,9999,99999,9,999999999,0.0,999,999,99
3005,3,9,2,0,*?*?*?*?*?*?*?*?*?*?*?*?*?*?*?*?*?*?*?*?*?*?,7.7,2.7,69,101719,0,-0,314,0.0,-0.0,0.0,0,0,0,0,177,10.8,10,5,9999,99999,9,999999999,0.0,999,999,99
3005,3,9,3,0,*?*?*?*?*?*?*?*?*?*?*?*?*?*?*?*?*?*?*?*?*?*?,6.8,3.2,77,101719,0,-0,310,0.0,-0.0,0.0,0,0,0,0,175,10.8,10,5,9999,99999,9,999999999,0.0,999,999,99
3005,3,9,4,0,*?*?*?*?*?*?*?*?*?*?*?*?*?*?*?*?*?*?*?*?*?*?,7.1,3.4,77,101719,0,-0,311,0.0,-0.0,0.0,0,0,0,0,173,9.3,10,5,9999,99999,9,999999999,0.0,999,999,99
3005,3,9,5,0,*?*?*?*?*?*?*?*?*?*?*?*?*?*?*?*?*?*?*?*?*?*?,7.0,3.9,80,101719,0,-0,311,0.0,-0.0,0.0,0,0,0,0,172,8.8,10,5,9999,99999,9,999999999,0.0,999,999,99
3005,3,9,6,0,*?*?*?*?*?*?*?*?*?*?*?*?*?*?*?*?*?*?*?*?*?*?,6.5,3.6,81,101719,0,-0,309,0.0,-0.0,0.0,0,0,0,0,170,7.7,10,5,9999,99999,9,999999999,0.0,999,999,99
3005,3,9,7,0,*?*?*?*?*?*?*?*?*?*?*?*?*?*?*?*?*?*?*?*?*?*?,6.0,3.8,85,101719,161,1383,270,61.1,353.1,20.1,6336,23460,3326,423,182,11.8,2,1,9999,99999,9,999999999,0.0,999,999,99
3005,3,9,8,0,*?*?*?*?*?*?*?*?*?*?*?*?*?*?*?*?*?*?*?*?*?*?,7.3,4.3,80,101719,348,1386,290,176.3,368.6,83.7,18380,30437,10817,1544,193,8.8,5,3,9999,99999,9,999999999,0.0,999,999,99
3005,3,9,9,0,*?*?*?*?*?*?*?*?*?*?*?*?*?*?*?*?*?*?*?*?*?*?,8.7,4.6,75,101719,505,1386,287,292.9,512.1,106.3,31174,48026,13776,2012,205,10.8,3,2,9999,99999,9,999999999,0.0,999,999,99
3005,3,9,10,0,*?*?*?*?*?*?*?*?*?*?*?*?*?*?*?*?*?*?*?*?*?*?,10.4,5.3,69,101719,622,1387,299,364.3,477.7,150.1,38444,46918,18668,3030,217,11.8,4,2,9999,99999,9,999999999,0.0,999,999,99
3005,3,9,11,0,*?*?*?*?*?*?*?*?*?*?*?*?*?*?*?*?*?*?*?*?*?*?,11.6,5.8,66,101719,690,1386,296,421.7,569.2,138.3,43689,55604,18654,2853,228,10.8,2,1,9999,99999,9,999999999,0.0,999,999,99
3005,3,9,12,0,*?*?*?*?*?*?*?*?*?*?*?*?*?*?*?*?*?*?*?*?*?*?,12.7,4.8,58,101719,706,1387,294,433.4,590.1,133.1,45136,58007,18128,2804,240,8.8,1,0,9999,99999,9,999999999,0.0,999,999,99
3005,3,9,13,0,*?*?*?*?*?*?*?*?*?*?*?*?*?*?*?*?*?*?*?*?*?*?,12.5,3.9,55,101719,667,1386,292,407.1,586.2,125.0,42348,57192,17176,2571,222,8.8,1,0,9999,99999,9,999999999,0.0,999,999,99
3005,3,9,14,0,*?*?*?*?*?*?*?*?*?*?*?*?*?*?*?*?*?*?*?*?*?*?,12.6,3.8,55,101719,578,1388,292,345.7,575.3,106.1,35884,54807,14901,2088,203,8.2,1,0,9999,99999,9,999999999,0.0,999,999,99
3005,3,9,15,0,*?*?*?*?*?*?*?*?*?*?*?*?*?*?*?*?*?*?*?*?*?*?,12.3,2.7,51,101719,443,1388,299,250.5,500.1,90.9,25651,44471,12806,1664,185,7.7,3,2,9999,99999,9,999999999,0.0,999,999,99
3005,3,9,16,0,*?*?*?*?*?*?*?*?*?*?*?*?*?*?*?*?*?*?*?*?*?*?,12.8,2.7,49,101719,272,1389,311,127.5,341.7,60.5,13363,25328,8024,1093,167,7.7,5,3,9999,99999,9,999999999,0.0,999,999,99
3005,3,9,17,0,*?*?*?*?*?*?*?*?*?*?*?*?*?*?*?*?*?*?*?*?*?*?,11.8,3.0,54,101719,76,1381,323,2.1,9.7,1.6,279,354,311,25,148,6.7,8,4,9999,99999,9,999999999,0.0,999,999,99
3005,3,9,18,0,*?*?*?*?*?*?*?*?*?*?*?*?*?*?*?*?*?*?*?*?*?*?,10.6,3.8,62,101719,0,-0,327,0.0,-0.0,0.0,0,0,0,0,130,7.2,10,5,9999,99999,9,999999999,0.0,999,999,99
3005,3,9,19,0,*?*?*?*?*?*?*?*?*?*?*?*?*?*?*?*?*?*?*?*?*?*?,9.8,3.4,64,101719,0,-0,323,0.0,-0.0,0.0,0,0,0,0,147,10.8,10,5,9999,99999,9,999999999,0.0,999,999,99
3005,3,9,20,0,*?*?*?*?*?*?*?*?*?*?*?*?*?*?*?*?*?*?*?*?*?*?,9.4,3.8,67,101719,0,-0,322,0.0,-0.0,0.0,0,0,0,0,163,9.3,10,5,9999,99999,9,999999999,0.0,999,999,99
3005,3,9,21,0,*?*?*?*?*?*?*?*?*?*?*?*?*?*?*?*?*?*?*?*?*?*?,8.4,2.1,63,101719,0,-0,317,0.0,-0.0,0.0,0,0,0,0,180,9.8,10,5,9999,99999,9,999999999,0.0,999,999,99
3005,3,9,22,0,*?*?*?*?*?*?*?*?*?*?*?*?*?*?*?*?*?*?*?*?*?*?,8.3,2.1,64,101719,0,-0,317,0.0,-0.0,0.0,0,0,0,0,197,8.2,10,5,9999,99999,9,999999999,0.0,999,999,99
3005,3,9,23,0,*?*?*?*?*?*?*?*?*?*?*?*?*?*?*?*?*?*?*?*?*?*?,8.0,1.7,64,101719,0,-0,316,0.0,-0.0,0.0,0,0,0,0,213,9.3,10,5,9999,99999,9,999999999,0.0,999,999,99
3005,3,9,24,0,*?*?*?*?*?*?*?*?*?*?*?*?*?*?*?*?*?*?*?*?*?*?,9.3,4.8,73,101719,0,-0,321,0.0,-0.0,0.0,0,0,0,0,180,10.8,10,5,9999,99999,9,999999999,0.0,999,999,99
3005,3,10,1,0,*?*?*?*?*?*?*?*?*?*?*?*?*?*?*?*?*?*?*?*?*?*?,7.0,6.4,97,103000,0,-0,310,0.0,-0.0,0.0,0,0,0,0,242,0.5,10,5,9999,99999,9,999999999,0.0,999,999,99
3005,3,10,2,0,*?*?*?*?*?*?*?*?*?*?*?*?*?*?*?*?*?*?*?*?*?*?,6.3,6.2,100,103000,0,-0,307,0.0,-0.0,0.0,0,0,0,0,253,2.1,10,5,9999,99999,9,999999999,0.0,999,999,99
3005,3,10,3,0,*?*?*?*?*?*?*?*?*?*?*?*?*?*?*?*?*?*?*?*?*?*?,6.6,6.6,100,103000,0,-0,309,0.0,-0.0,0.0,0,0,0,0,265,2.6,10,5,9999,99999,9,999999999,0.0,999,999,99
3005,3,10,4,0,*?*?*?*?*?*?*?*?*?*?*?*?*?*?*?*?*?*?*?*?*?*?,6.9,6.7,100,103000,0,-0,310,0.0,-0.0,0.0,0,0,0,0,277,4.1,10,5,9999,99999,9,999999999,0.0,999,999,99
3005,3,10,5,0,*?*?*?*?*?*?*?*?*?*?*?*?*?*?*?*?*?*?*?*?*?*?,6.8,6.9,100,103000,0,-0,309,0.0,-0.0,0.0,0,0,0,0,288,3.6,10,5,9999,99999,9,999999999,0.0,999,999,99
3005,3,10,6,0,*?*?*?*?*?*?*?*?*?*?*?*?*?*?*?*?*?*?*?*?*?*?,7.0,7.0,100,103000,0,-0,310,0.0,-0.0,0.0,0,0,0,0,300,3.6,10,5,9999,99999,9,999999999,0.0,999,999,99
3005,3,10,7,0,*?*?*?*?*?*?*?*?*?*?*?*?*?*?*?*?*?*?*?*?*?*?,6.8,6.7,100,103000,170,1386,290,62.8,268.6,29.8,6449,16652,4587,540,255,2.1,5,3,9999,99999,9,999999999,0.0,999,999,99
3005,3,10,8,0,*?*?*?*?*?*?*?*?*?*?*?*?*?*?*?*?*?*?*?*?*?*?,7.3,6.4,95,103000,357,1387,287,188.8,431.4,77.8,19898,36032,10219,1420,210,8.2,4,2,9999,99999,9,999999999,0.0,999,999,99
3005,3,10,9,0,*?*?*?*?*?*?*?*?*?*?*?*?*?*?*?*?*?*?*?*?*?*?,8.2,7.1,94,103000,514,1387,296,282.0,399.5,133.9,29366,37513,16657,2603,165,9.3,5,3,9999,99999,9,999999999,0.0,999,999,99
3005,3,10,10,0,*?*?*?*?*?*?*?*?*?*?*?*?*?*?*?*?*?*?*?*?*?*?,9.6,7.6,87,103000,630,1386,310,301.3,236.6,193.8,32050,24057,21799,4269,120,8.8,7,4,9999,99999,9,999999999,0.0,999,999,99
3005,3,10,11,0,*?*?*?*?*?*?*?*?*?*?*?*?*?*?*?*?*?*?*?*?*?*?,10.6,7.3,81,103000,698,1385,310,375.1,333.5,207.0,40154,34588,23250,4688,75,7.7,6,3,9999,99999,9,999999999,0.0,999,999,99
3005,3,10,12,0,*?*?*?*?*?*?*?*?*?*?*?*?*?*?*?*?*?*?*?*?*?*?,11.0,5.8,71,103000,714,1387,311,384.2,334.3,212.1,41164,34797,23780,4846,30,9.3,6,3,9999,99999,9,999999999,0.0,999,999,99
3005,3,10,13,0,*?*?*?*?*?*?*?*?*?*?*?*?*?*?*?*?*?*?*?*?*?*?,10.7,2.5,57,103000,675,1386,323,207.9,56.8,180.2,22862,5604,20317,5499,53,11.8,9,5,9999,99999,9,999999999,0.0,999,999,99
3005,3,10,14,0,*?*?*?*?*?*?*?*?*?*?*?*?*?*?*?*?*?*?*?*?*?*?,11.1,2.7,57,103000,585,1386,314,276.9,234.3,178.1,29401,23427,20139,3837,77,11.3,7,4,9999,99999,9,999999999,0.0,999,999,99
3005,3,10,15,0,*?*?*?*?*?*?*?*?*?*?*?*?*?*?*?*?*?*?*?*?*?*?,11.0,2.3,55,103000,450,1387,324,130.3,53.4,112.9,14300,4919,12751,3105,100,10.8,9,5,9999,99999,9,999999999,0.0,999,999,99
3005,3,10,16,0,*?*?*?*?*?*?*?*?*?*?*?*?*?*?*?*?*?*?*?*?*?*?,10.6,1.3,53,103000,279,1388,322,71.3,47.2,61.8,7861,3710,7250,1329,123,11.3,9,5,9999,99999,9,999999999,0.0,999,999,99
3005,3,10,17,0,*?*?*?*?*?*?*?*?*?*?*?*?*?*?*?*?*?*?*?*?*?*?,10.7,2.7,58,103000,83,1382,328,2.3,0.0,2.3,303,-0,303,95,147,10.8,10,5,9999,99999,9,999999999,0.0,999,999,99
3005,3,10,18,0,*?*?*?*?*?*?*?*?*?*?*?*?*?*?*?*?*?*?*?*?*?*?,9.4,3.9,69,103000,0,-0,322,0.0,-0.0,0.0,0,0,0,0,170,12.4,10,5,9999,99999,9,999999999,0.4,999,999,99
3005,3,10,19,0,*?*?*?*?*?*?*?*?*?*?*?*?*?*?*?*?*?*?*?*?*?*?,8.9,4.1,73,103000,0,-0,319,0.0,-0.0,0.0,0,0,0,0,182,12.9,10,5,9999,99999,9,999999999,0.0,999,999,99
3005,3,10,20,0,*?*?*?*?*?*?*?*?*?*?*?*?*?*?*?*?*?*?*?*?*?*?,8.9,3.9,72,103000,0,-0,319,0.0,-0.0,0.0,0,0,0,0,193,12.9,10,5,9999,99999,9,999999999,0.2,999,999,99
3005,3,10,21,0,*?*?*?*?*?*?*?*?*?*?*?*?*?*?*?*?*?*?*?*?*?*?,8.4,4.5,77,103000,0,-0,317,0.0,-0.0,0.0,0,0,0,0,205,11.8,10,5,9999,99999,9,999999999,0.5,999,999,99
3005,3,10,22,0,*?*?*?*?*?*?*?*?*?*?*?*?*?*?*?*?*?*?*?*?*?*?,7.9,4.5,80,103000,0,-0,315,0.0,-0.0,0.0,0,0,0,0,217,12.9,10,5,9999,99999,9,999999999,0.2,999,999,99
3005,3,10,23,0,*?*?*?*?*?*?*?*?*?*?*?*?*?*?*?*?*?*?*?*?*?*?,8.5,6.2,87,103000,0,-0,317,0.0,-0.0,0.0,0,0,0,0,228,12.4,10,5,9999,99999,9,999999999,0.0,999,999,99
3005,3,10,24,0,*?*?*?*?*?*?*?*?*?*?*?*?*?*?*?*?*?*?*?*?*?*?,7.7,4.3,79,103000,0,-0,314,0.0,-0.0,0.0,0,0,0,0,230,0.5,10,5,9999,99999,9,999999999,0.0,999,999,99
3005,3,11,1,0,*?*?*?*?*?*?*?*?*?*?*?*?*?*?*?*?*?*?*?*?*?*?,9.8,7.7,86,103690,0,-0,323,0.0,-0.0,0.0,0,0,0,0,242,9.3,10,5,9999,99999,9,999999999,0.0,999,999,99
3005,3,11,2,0,*?*?*?*?*?*?*?*?*?*?*?*?*?*?*?*?*?*?*?*?*?*?,10.3,8.3,87,103690,0,-0,325,0.0,-0.0,0.0,0,0,0,0,243,8.8,10,5,9999,99999,9,999999999,0.0,999,999,99
3005,3,11,3,0,*?*?*?*?*?*?*?*?*?*?*?*?*?*?*?*?*?*?*?*?*?*?,9.9,8.1,88,103690,0,-0,323,0.0,-0.0,0.0,0,0,0,0,245,8.2,10,5,9999,99999,9,999999999,0.0,999,999,99
3005,3,11,4,0,*?*?*?*?*?*?*?*?*?*?*?*?*?*?*?*?*?*?*?*?*?*?,9.7,8.3,90,103690,0,-0,322,0.0,-0.0,0.0,0,0,0,0,247,5.7,10,5,9999,99999,9,999999999,0.0,999,999,99
3005,3,11,5,0,*?*?*?*?*?*?*?*?*?*?*?*?*?*?*?*?*?*?*?*?*?*?,9.5,8.0,90,103690,0,-0,321,0.0,-0.0,0.0,0,0,0,0,248,7.2,10,5,9999,99999,9,999999999,0.0,999,999,99
3005,3,11,6,0,*?*?*?*?*?*?*?*?*?*?*?*?*?*?*?*?*?*?*?*?*?*?,9.4,7.6,88,103690,0,-0,321,0.0,-0.0,0.0,0,0,0,0,250,3.1,10,5,9999,99999,9,999999999,0.3,999,999,99
3005,3,11,7,0,*?*?*?*?*?*?*?*?*?*?*?*?*?*?*?*?*?*?*?*?*?*?,9.2,8.9,98,103690,179,1388,320,21.2,0.0,21.2,2509,-0,2512,824,233,5.2,10,5,9999,99999,9,999999999,0.6,999,999,99
3005,3,11,8,0,*?*?*?*?*?*?*?*?*?*?*?*?*?*?*?*?*?*?*?*?*?*?,10.1,9.9,98,103690,365,1385,324,58.3,0.0,58.3,6793,0,6809,2338,217,5.7,10,5,9999,99999,9,999999999,0.4,999,999,99
3005,3,11,9,0,*?*?*?*?*?*?*?*?*?*?*?*?*?*?*?*?*?*?*?*?*?*?,10.9,10.7,98,103690,522,1385,327,89.4,0.0,89.4,10474,0,10506,3782,200,7.2,10,5,9999,99999,9,999999999,0.0,999,999,99
3005,3,11,10,0,*?*?*?*?*?*?*?*?*?*?*?*?*?*?*?*?*?*?*?*?*?*?,12.2,11.0,92,103690,638,1385,333,112.5,0.0,112.5,13256,0,13302,4954,183,8.2,10,5,9999,99999,9,999999999,0.0,999,999,99
3005,3,11,11,0,*?*?*?*?*?*?*?*?*?*?*?*?*?*?*?*?*?*?*?*?*?*?,13.1,11.2,88,103690,706,1385,337,126.0,0.0,126.0,14902,0,14957,5675,167,9.3,10,5,9999,99999,9,999999999,0.0,999,999,99
3005,3,11,12,0,*?*?*?*?*?*?*?*?*?*?*?*?*?*?*?*?*?*?*?*?*?*?,13.2,10.8,85,103690,721,1385,338,128.9,0.0,128.9,15268,0,15324,5837,150,10.8,10,5,9999,99999,9,999999999,0.1,999,999,99
3005,3,11,13,0,*?*?*?*?*?*?*?*?*?*?*?*?*?*?*?*?*?*?*?*?*?*?,13.1,11.3,88,103690,682,1385,337,121.2,0.0,121.2,14321,0,14372,5418,153,8.2,10,5,9999,99999,9,999999999,0.1,999,999,99
3005,3,11,14,0,*?*?*?*?*?*?*?*?*?*?*?*?*?*?*?*?*?*?*?*?*?*?,13.2,10.4,83,103690,592,1385,338,103.3,0.0,103.3,12147,0,12186,4479,157,6.7,10,5,9999,99999,9,999999999,0.0,999,999,99
3005,3,11,15,0,*?*?*?*?*?*?*?*?*?*?*?*?*?*?*?*?*?*?*?*?*?*?,13.1,10.5,85,103690,457,1386,337,76.4,0.0,76.4,8934,0,8959,3163,160,6.2,10,5,9999,99999,9,999999999,0.0,999,999,99
3005,3,11,16,0,*?*?*?*?*?*?*?*?*?*?*?*?*?*?*?*?*?*?*?*?*?*?,13.1,9.8,80,103690,286,1388,337,42.5,0.0,42.5,4954,0,4964,1666,163,9.3,10,5,9999,99999,9,999999999,0.1,999,999,99
3005,3,11,17,0,*?*?*?*?*?*?*?*?*?*?*?*?*?*?*?*?*?*?*?*?*?*?,12.6,9.2,79,103690,90,1383,335,3.7,0.0,3.7,472,-0,471,150,167,8.2,10,5,9999,99999,9,999999999,0.1,999,999,99
3005,3,11,18,0,*?*?*?*?*?*?*?*?*?*?*?*?*?*?*?*?*?*?*?*?*?*?,11.7,9.7,87,103690,0,-0,331,0.0,-0.0,0.0,0,0,0,0,170,4.1,10,5,9999,99999,9,999999999,0.5,999,999,99
3005,3,11,19,0,*?*?*?*?*?*?*?*?*?*?*?*?*?*?*?*?*?*?*?*?*?*?,11.1,9.1,87,103690,0,-0,328,0.0,-0.0,0.0,0,0,0,0,175,6.7,10,5,9999,99999,9,999999999,0.6,999,999,99
3005,3,11,20,0,*?*?*?*?*?*?*?*?*?*?*?*?*?*?*?*?*?*?*?*?*?*?,11.0,8.9,87,103690,0,-0,328,0.0,-0.0,0.0,0,0,0,0,180,2.1,10,5,9999,99999,9,999999999,0.0,999,999,99
3005,3,11,21,0,*?*?*?*?*?*?*?*?*?*?*?*?*?*?*?*?*?*?*?*?*?*?,10.7,8.7,87,103690,0,-0,327,0.0,-0.0,0.0,0,0,0,0,185,1.0,10,5,9999,99999,9,999999999,0.3,999,999,99
3005,3,11,22,0,*?*?*?*?*?*?*?*?*?*?*?*?*?*?*?*?*?*?*?*?*?*?,10.6,8.7,88,103690,0,-0,326,0.0,-0.0,0.0,0,0,0,0,190,5.7,10,5,9999,99999,9,999999999,1.0,999,999,99
3005,3,11,23,0,*?*?*?*?*?*?*?*?*?*?*?*?*?*?*?*?*?*?*?*?*?*?,10.2,8.7,89,103690,0,-0,324,0.0,-0.0,0.0,0,0,0,0,195,6.2,10,5,9999,99999,9,999999999,0.4,999,999,99
3005,3,11,24,0,*?*?*?*?*?*?*?*?*?*?*?*?*?*?*?*?*?*?*?*?*?*?,9.2,7.0,86,103690,0,-0,320,0.0,-0.0,0.0,0,0,0,0,240,9.8,10,5,9999,99999,9,999999999,0.0,999,999,99
3005,3,12,1,0,*?*?*?*?*?*?*?*?*?*?*?*?*?*?*?*?*?*?*?*?*?*?,8.5,7.1,92,103285,0,-0,317,0.0,-0.0,0.0,0,0,0,0,207,4.1,10,5,9999,99999,9,999999999,0.0,999,999,99
3005,3,12,2,0,*?*?*?*?*?*?*?*?*?*?*?*?*?*?*?*?*?*?*?*?*?*?,7.4,6.4,93,103285,0,-0,312,0.0,-0.0,0.0,0,0,0,0,213,7.2,10,5,9999,99999,9,999999999,0.0,999,999,99
3005,3,12,3,0,*?*?*?*?*?*?*?*?*?*?*?*?*?*?*?*?*?*?*?*?*?*?,7.5,6.4,94,103285,0,-0,313,0.0,-0.0,0.0,0,0,0,0,220,6.7,10,5,9999,99999,9,999999999,0.0,999,999,99
3005,3,12,4,0,*?*?*?*?*?*?*?*?*?*?*?*?*?*?*?*?*?*?*?*?*?*?,7.0,5.8,93,103285,0,-0,310,0.0,-0.0,0.0,0,0,0,0,227,3.6,10,5,9999,99999,9,999999999,0.0,999,999,99
3005,3,12,5,0,*?*?*?*?*?*?*?*?*?*?*?*?*?*?*?*?*?*?*?*?*?*?,6.4,5.0,91,103285,0,-0,308,0.0,-0.0,0.0,0,0,0,0,233,4.6,10,5,9999,99999,9,999999999,0.0,999,999,99
3005,3,12,6,0,*?*?*?*?*?*?*?*?*?*?*?*?*?*?*?*?*?*?*?*?*?*?,6.5,4.6,88,103285,0,-0,308,0.0,-0.0,0.0,0,0,0,0,240,4.6,10,5,9999,99999,9,999999999,0.0,999,999,99
3005,3,12,7,0,*?*?*?*?*?*?*?*?*?*?*?*?*?*?*?*?*?*?*?*?*?*?,6.5,5.3,92,103285,187,1382,308,23.0,0.0,23.0,2707,-0,2710,890,223,4.6,10,5,9999,99999,9,999999999,1.1,999,999,99
3005,3,12,8,0,*?*?*?*?*?*?*?*?*?*?*?*?*?*?*?*?*?*?*?*?*?*?,7.4,5.0,86,103285,374,1386,308,104.2,51.4,90.4,11447,4503,10228,2411,207,5.7,9,5,9999,99999,9,999999999,1.3,999,999,99
3005,3,12,9,0,*?*?*?*?*?*?*?*?*?*?*?*?*?*?*?*?*?*?*?*?*?*?,8.7,5.3,80,103285,530,1384,309,209.7,137.9,156.8,22841,13425,17824,3640,190,7.2,8,4,9999,99999,9,999999999,0.2,999,999,99
3005,3,12,10,0,*?*?*?*?*?*?*?*?*?*?*?*?*?*?*?*?*?*?*?*?*?*?,9.9,7.0,83,103285,647,1386,319,198.3,56.5,171.9,21803,5546,19383,5173,173,5.2,9,5,9999,99999,9,999999999,0.0,999,999,99
3005,3,12,11,0,*?*?*?*?*?*?*?*?*?*?*?*?*?*?*?*?*?*?*?*?*?*?,10.8,8.7,87,103285,714,1384,323,221.7,57.2,192.2,24389,5678,21662,5986,157,6.2,9,5,9999,99999,9,999999999,0.0,999,999,99
3005,3,12,12,0,*?*?*?*?*?*?*?*?*?*?*?*?*?*?*?*?*?*?*?*?*?*?,11.2,8.7,85,103285,729,1385,325,226.8,57.3,196.6,24953,5703,22160,6172,140,4.6,9,5,9999,99999,9,999999999,0.0,999,999,99
3005,3,12,13,0,*?*?*?*?*?*?*?*?*?*?*?*?*?*?*?*?*?*?*?*?*?*?,11.3,9.1,86,103285,690,1385,326,213.2,56.9,184.9,23457,5634,20842,5686,147,7.7,9,5,9999,99999,9,999999999,0.0,999,999,99
3005,3,12,14,0,*?*?*?*?*?*?*?*?*?*?*?*?*?*?*?*?*?*?*?*?*?*?,11.6,8.8,83,103285,599,1384,327,182.0,55.9,157.8,20008,5434,17798,4640,153,7.2,9,5,9999,99999,9,999999999,0.0,999,999,99
3005,3,12,15,0,*?*?*?*?*?*?*?*?*?*?*?*?*?*?*?*?*?*?*?*?*?*?,11.6,8.8,84,103285,464,1385,327,135.3,53.7,117.3,14859,4973,13248,3244,160,7.2,9,5,9999,99999,9,999999999,0.5,999,999,99
3005,3,12,16,0,*?*?*?*?*?*?*?*?*?*?*?*?*?*?*?*?*?*?*?*?*?*?,11.4,8.4,83,103285,293,1387,330,43.9,0.0,43.9,5117,0,5127,1724,167,4.1,10,5,9999,99999,9,999999999,0.1,999,999,99
3005,3,12,17,0,*?*?*?*?*?*?*?*?*?*?*?*?*?*?*?*?*?*?*?*?*?*?,10.9,7.7,81,103285,97,1384,328,5.1,0.0,5.1,636,-0,636,204,173,6.2,10,5,9999,99999,9,999999999,0.0,999,999,99
3005,3,12,18,0,*?*?*?*?*?*?*?*?*?*?*?*?*?*?*?*?*?*?*?*?*?*?,10.3,7.7,84,103285,0,-0,325,0.0,-0.0,0.0,0,0,0,0,180,5.2,10,5,9999,99999,9,999999999,0.0,999,999,99
3005,3,12,19,0,*?*?*?*?*?*?*?*?*?*?*?*?*?*?*?*?*?*?*?*?*?*?,9.5,7.7,90,103285,0,-0,321,0.0,-0.0,0.0,0,0,0,0,192,6.2,10,5,9999,99999,9,999999999,0.0,999,999,99
3005,3,12,20,0,*?*?*?*?*?*?*?*?*?*?*?*?*?*?*?*?*?*?*?*?*?*?,9.0,8.4,97,103285,0,-0,319,0.0,-0.0,0.0,0,0,0,0,203,5.7,10,5,9999,99999,9,999999999,0.0,999,999,99
3005,3,12,21,0,*?*?*?*?*?*?*?*?*?*?*?*?*?*?*?*?*?*?*?*?*?*?,7.8,7.9,100,103285,0,-0,314,0.0,-0.0,0.0,0,0,0,0,215,4.1,10,5,9999,99999,9,999999999,0.0,999,999,99
3005,3,12,22,0,*?*?*?*?*?*?*?*?*?*?*?*?*?*?*?*?*?*?*?*?*?*?,8.4,7.9,97,103285,0,-0,316,0.0,-0.0,0.0,0,0,0,0,227,3.6,10,5,9999,99999,9,999999999,0.0,999,999,99
3005,3,12,23,0,*?*?*?*?*?*?*?*?*?*?*?*?*?*?*?*?*?*?*?*?*?*?,7.6,6.9,96,103285,0,-0,313,0.0,-0.0,0.0,0,0,0,0,238,4.6,10,5,9999,99999,9,999999999,0.0,999,999,99
3005,3,12,24,0,*?*?*?*?*?*?*?*?*?*?*?*?*?*?*?*?*?*?*?*?*?*?,9.9,7.9,88,103285,0,-0,323,0.0,-0.0,0.0,0,0,0,0,200,5.2,10,5,9999,99999,9,999999999,0.9,999,999,99
3005,3,13,1,0,*?*?*?*?*?*?*?*?*?*?*?*?*?*?*?*?*?*?*?*?*?*?,5.6,5.6,100,102964,0,-0,304,0.0,-0.0,0.0,0,0,0,0,250,1.5,10,5,9999,99999,9,999999999,0.1,999,999,99
3005,3,13,2,0,*?*?*?*?*?*?*?*?*?*?*?*?*?*?*?*?*?*?*?*?*?*?,4.6,4.6,100,102964,0,-0,300,0.0,-0.0,0.0,0,0,0,0,250,2.6,10,5,9999,99999,9,999999999,0.1,999,999,99
3005,3,13,3,0,*?*?*?*?*?*?*?*?*?*?*?*?*?*?*?*?*?*?*?*?*?*?,4.2,4.3,100,102964,0,-0,298,0.0,-0.0,0.0,0,0,0,0,250,2.1,10,5,9999,99999,9,999999999,0.0,999,999,99
3005,3,13,4,0,*?*?*?*?*?*?*?*?*?*?*?*?*?*?*?*?*?*?*?*?*?*?,4.3,4.3,100,102964,0,-0,299,0.0,-0.0,0.0,0,0,0,0,250,6.2,10,5,9999,99999,9,999999999,0.0,999,999,99
3005,3,13,5,0,*?*?*?*?*?*?*?*?*?*?*?*?*?*?*?*?*?*?*?*?*?*?,3.9,3.8,100,102964,0,-0,297,0.0,-0.0,0.0,0,0,0,0,250,6.2,10,5,9999,99999,9,999999999,0.0,999,999,99
3005,3,13,6,0,*?*?*?*?*?*?*?*?*?*?*?*?*?*?*?*?*?*?*?*?*?*?,3.5,3.4,100,102964,0,-0,296,0.0,-0.0,0.0,0,0,0,0,250,4.6,10,5,9999,99999,9,999999999,0.0,999,999,99
3005,3,13,7,0,*?*?*?*?*?*?*?*?*?*?*?*?*?*?*?*?*?*?*?*?*?*?,4.4,4.3,100,102964,196,1384,295,42.9,40.3,37.2,4776,2696,4436,785,233,4.1,9,5,9999,99999,9,999999999,0.0,999,999,99
3005,3,13,8,0,*?*?*?*?*?*?*?*?*?*?*?*?*?*?*?*?*?*?*?*?*?*?,5.3,5.3,100,102964,382,1383,299,107.2,51.6,93.0,11767,4578,10507,2488,217,3.6,9,5,9999,99999,9,999999999,0.0,999,999,99
3005,3,13,9,0,*?*?*?*?*?*?*?*?*?*?*?*?*?*?*?*?*?*?*?*?*?*?,7.0,6.2,100,102964,539,1385,306,161.2,55.1,139.8,17709,5260,15767,3995,200,4.1,9,5,9999,99999,9,999999999,0.0,999,999,99
3005,3,13,10,0,*?*?*?*?*?*?*?*?*?*?*?*?*?*?*?*?*?*?*?*?*?*?,8.5,6.9,94,102964,655,1385,313,201.2,56.6,174.4,22126,5564,19667,5271,183,6.7,9,5,9999,99999,9,999999999,0.0,999,999,99
3005,3,13,11,0,*?*?*?*?*?*?*?*?*?*?*?*?*?*?*?*?*?*?*?*?*?*?,10.6,6.7,80,102964,722,1384,322,224.5,57.2,194.6,24704,5692,21940,6089,167,3.6,9,5,9999,99999,9,999999999,0.0,999,999,99
3005,3,13,12,0,*?*?*?*?*?*?*?*?*?*?*?*?*?*?*?*?*?*?*?*?*?*?,11.3,6.1,74,102964,737,1385,326,229.5,57.3,199.0,25259,5716,22430,6274,150,4.6,9,5,9999,99999,9,999999999,0.0,999,999,99
3005,3,13,13,0,*?*?*?*?*?*?*?*?*?*?*?*?*?*?*?*?*?*?*?*?*?*?,11.3,5.6,71,102964,697,1383,325,215.9,57.0,187.2,23753,5649,21102,5779,158,5.2,9,5,9999,99999,9,999999999,0.0,999,999,99
3005,3,13,14,0,*?*?*?*?*?*?*?*?*?*?*?*?*?*?*?*?*?*?*?*?*?*?,11.4,4.1,64,102964,607,1385,331,106.3,0.0,106.3,12507,0,12549,4632,167,6.2,10,5,9999,99999,9,999999999,0.0,999,999,99
3005,3,13,15,0,*?*?*?*?*?*?*?*?*?*?*?*?*?*?*?*?*?*?*?*?*?*?,11.3,3.6,62,102964,471,1384,330,79.3,0.0,79.3,9276,0,9303,3298,175,6.2,10,5,9999,99999,9,999999999,0.0,999,999,99
3005,3,13,16,0,*?*?*?*?*?*?*?*?*?*?*?*?*?*?*?*?*?*?*?*?*?*?,11.3,5.1,69,102964,299,1382,330,45.3,0.0,45.3,5278,0,5289,1782,183,4.6,10,5,9999,99999,9,999999999,0.0,999,999,99
3005,3,13,17,0,*?*?*?*?*?*?*?*?*?*?*?*?*?*?*?*?*?*?*?*?*?*?,10.3,5.8,77,102964,104,1385,321,11.2,19.8,9.7,1301,957,1225,200,192,5.2,9,5,9999,99999,9,999999999,0.0,999,999,99
3005,3,13,18,0,*?*?*?*?*?*?*?*?*?*?*?*?*?*?*?*?*?*?*?*?*?*?,9.1,5.6,83,102964,0,-0,320,0.0,-0.0,0.0,0,0,0,0,200,4.1,10,5,9999,99999,9,999999999,0.6,999,999,99
3005,3,13,19,0,*?*?*?*?*?*?*?*?*?*?*?*?*?*?*?*?*?*?*?*?*?*?,8.5,5.9,87,102964,0,-0,317,0.0,-0.0,0.0,0,0,0,0,208,4.1,10,5,9999,99999,9,999999999,0.1,999,999,99
3005,3,13,20,0,*?*?*?*?*?*?*?*?*?*?*?*?*?*?*?*?*?*?*?*?*?*?,7.3,7.0,100,102964,0,-0,312,0.0,-0.0,0.0,0,0,0,0,217,2.6,10,5,9999,99999,9,999999999,0.0,999,999,99
3005,3,13,21,0,*?*?*?*?*?*?*?*?*?*?*?*?*?*?*?*?*?*?*?*?*?*?,7.0,5.9,97,102964,0,-0,310,0.0,-0.0,0.0,0,0,0,0,225,2.6,10,5,9999,99999,9,999999999,0.0,999,999,99
3005,3,13,22,0,*?*?*?*?*?*?*?*?*?*?*?*?*?*?*?*?*?*?*?*?*?*?,5.7,5.6,100,102964,0,-0,305,0.0,-0.0,0.0,0,0,0,0,233,3.1,10,5,9999,99999,9,999999999,0.0,999,999,99
3005,3,13,23,0,*?*?*?*?*?*?*?*?*?*?*?*?*?*?*?*?*?*?*?*?*?*?,5.1,5.1,100,102964,0,-0,302,0.0,-0.0,0.0,0,0,0,0,242,2.6,10,5,9999,99999,9,999999999,0.0,999,999,99
3005,3,13,24,0,*?*?*?*?*?*?*?*?*?*?*?*?*?*?*?*?*?*?*?*?*?*?,6.8,6.9,100,102964,0,-0,309,0.0,-0.0,0.0,0,0,0,0,250,3.1,10,5,9999,99999,9,999999999,0.0,999,999,99
3005,3,14,1,0,*?*?*?*?*?*?*?*?*?*?*?*?*?*?*?*?*?*?*?*?*?*?,3.4,2.5,93,102204,0,-0,295,0.0,-0.0,0.0,0,0,0,0,240,1.5,10,5,9999,99999,9,999999999,0.0,999,999,99
3005,3,14,2,0,*?*?*?*?*?*?*?*?*?*?*?*?*?*?*?*?*?*?*?*?*?*?,2.4,1.0,90,102204,0,-0,291,0.0,-0.0,0.0,0,0,0,0,230,2.1,10,5,9999,99999,9,999999999,0.0,999,999,99
3005,3,14,3,0,*?*?*?*?*?*?*?*?*?*?*?*?*?*?*?*?*?*?*?*?*?*?,1.9,0.8,91,102204,0,-0,289,0.0,-0.0,0.0,0,0,0,0,220,2.1,10,5,9999,99999,9,999999999,0.0,999,999,99
3005,3,14,4,0,*?*?*?*?*?*?*?*?*?*?*?*?*?*?*?*?*?*?*?*?*?*?,1.8,-0.8,80,102204,0,-0,289,0.0,-0.0,0.0,0,0,0,0,210,2.1,10,5,9999,99999,9,999999999,0.0,999,999,99
3005,3,14,5,0,*?*?*?*?*?*?*?*?*?*?*?*?*?*?*?*?*?*?*?*?*?*?,1.7,-1.1,80,102204,0,-0,289,0.0,-0.0,0.0,0,0,0,0,200,2.1,10,5,9999,99999,9,999999999,0.0,999,999,99
3005,3,14,6,0,*?*?*?*?*?*?*?*?*?*?*?*?*?*?*?*?*?*?*?*?*?*?,1.8,-0.6,82,102204,1,1104,289,0.0,0.0,0.0,0,0,0,0,190,3.1,10,5,9999,99999,9,999999999,0.0,999,999,99
3005,3,14,7,0,*?*?*?*?*?*?*?*?*?*?*?*?*?*?*?*?*?*?*?*?*?*?,1.9,-1.9,73,102204,205,1386,290,26.5,0.0,26.5,3109,0,3113,1025,200,2.6,10,5,9999,99999,9,999999999,0.0,999,999,99
3005,3,14,8,0,*?*?*?*?*?*?*?*?*?*?*?*?*?*?*?*?*?*?*?*?*?*?,2.8,-1.3,73,102204,391,1384,293,63.5,0.0,63.5,7403,0,7421,2568,210,3.1,10,5,9999,99999,9,999999999,0.0,999,999,99
3005,3,14,9,0,*?*?*?*?*?*?*?*?*?*?*?*?*?*?*?*?*?*?*?*?*?*?,3.6,-0.0,77,102204,547,1383,297,94.5,0.0,94.5,11088,0,11122,4035,220,2.6,10,5,9999,99999,9,999999999,0.0,999,999,99
3005,3,14,10,0,*?*?*?*?*?*?*?*?*?*?*?*?*?*?*?*?*?*?*?*?*?*?,4.4,1.5,80,102204,663,1384,300,117.5,0.0,117.5,13868,0,13917,5220,230,3.1,10,5,9999,99999,9,999999999,0.0,999,999,99
3005,3,14,11,0,*?*?*?*?*?*?*?*?*?*?*?*?*?*?*?*?*?*?*?*?*?*?,5.8,2.1,76,102204,730,1383,306,130.9,0.0,130.9,15504,0,15562,5942,240,3.6,10,5,9999,99999,9,999999999,0.0,999,999,99
3005,3,14,12,0,*?*?*?*?*?*?*?*?*?*?*?*?*?*?*?*?*?*?*?*?*?*?,5.8,1.0,71,102204,744,1383,306,133.7,0.0,133.7,15854,0,15914,6098,250,3.6,10,5,9999,99999,9,999999999,0.0,999,999,99
3005,3,14,13,0,*?*?*?*?*?*?*?*?*?*?*?*?*?*?*?*?*?*?*?*?*?*?,5.8,1.7,74,102204,705,1384,306,125.8,0.0,125.8,14886,0,14941,5667,253,2.6,10,5,9999,99999,9,999999999,0.0,999,999,99
3005,3,14,14,0,*?*?*?*?*?*?*?*?*?*?*?*?*?*?*?*?*?*?*?*?*?*?,5.6,1.9,76,102204,614,1384,305,107.8,0.0,107.8,12686,0,12729,4708,257,3.1,10,5,9999,99999,9,999999999,0.0,999,999,99
3005,3,14,15,0,*?*?*?*?*?*?*?*?*?*?*?*?*?*?*?*?*?*?*?*?*?*?,6.0,1.9,74,102204,478,1384,307,80.8,0.0,80.8,9447,0,9474,3366,260,3.1,10,5,9999,99999,9,999999999,0.0,999,999,99
3005,3,14,16,0,*?*?*?*?*?*?*?*?*?*?*?*?*?*?*?*?*?*?*?*?*?*?,5.7,0.6,70,102204,306,1382,306,46.7,0.0,46.7,5441,0,5452,1840,263,3.1,10,5,9999,99999,9,999999999,0.0,999,999,99
3005,3,14,17,0,*?*?*?*?*?*?*?*?*?*?*?*?*?*?*?*?*?*?*?*?*?*?,5.3,0.6,71,102204,111,1386,304,7.8,0.0,7.8,959,-0,959,311,267,3.6,10,5,9999,99999,9,999999999,0.0,999,999,99
3005,3,14,18,0,*?*?*?*?*?*?*?*?*?*?*?*?*?*?*?*?*?*?*?*?*?*?,5.0,-0.2,68,102204,0,-0,303,0.0,-0.0,0.0,0,0,0,0,270,3.1,10,5,9999,99999,9,999999999,1.3,999,999,99
3005,3,14,19,0,*?*?*?*?*?*?*?*?*?*?*?*?*?*?*?*?*?*?*?*?*?*?,4.4,0.2,74,102204,0,-0,300,0.0,-0.0,0.0,0,0,0,0,270,4.1,10,5,9999,99999,9,999999999,1.2,999,999,99
3005,3,14,20,0,*?*?*?*?*?*?*?*?*?*?*?*?*?*?*?*?*?*?*?*?*?*?,3.5,-1.3,70,102204,0,-0,296,0.0,-0.0,0.0,0,0,0,0,270,3.1,10,5,9999,99999,9,999999999,1.7,999,999,99
3005,3,14,21,0,*?*?*?*?*?*?*?*?*?*?*?*?*?*?*?*?*?*?*?*?*?*?,3.0,-1.7,70,102204,0,-0,294,0.0,-0.0,0.0,0,0,0,0,270,3.1,10,5,9999,99999,9,999999999,0.2,999,999,99
3005,3,14,22,0,*?*?*?*?*?*?*?*?*?*?*?*?*?*?*?*?*?*?*?*?*?*?,2.8,-1.9,69,102204,0,-0,293,0.0,-0.0,0.0,0,0,0,0,270,2.6,10,5,9999,99999,9,999999999,0.8,999,999,99
3005,3,14,23,0,*?*?*?*?*?*?*?*?*?*?*?*?*?*?*?*?*?*?*?*?*?*?,2.9,-1.3,72,102204,0,-0,294,0.0,-0.0,0.0,0,0,0,0,270,2.6,10,5,9999,99999,9,999999999,0.6,999,999,99
3005,3,14,24,0,*?*?*?*?*?*?*?*?*?*?*?*?*?*?*?*?*?*?*?*?*?*?,4.6,3.8,94,102204,0,-0,300,0.0,-0.0,0.0,0,0,0,0,250,1.0,10,5,9999,99999,9,999999999,0.0,999,999,99
3005,3,15,1,0,*?*?*?*?*?*?*?*?*?*?*?*?*?*?*?*?*?*?*?*?*?*?,3.0,0.8,86,101915,0,-0,294,0.0,-0.0,0.0,0,0,0,0,270,0.5,10,5,9999,99999,9,999999999,0.1,999,999,99
3005,3,15,2,0,*?*?*?*?*?*?*?*?*?*?*?*?*?*?*?*?*?*?*?*?*?*?,2.8,1.9,94,101915,0,-0,293,0.0,-0.0,0.0,0,0,0,0,270,0.5,10,5,9999,99999,9,999999999,0.0,999,999,99
3005,3,15,3,0,*?*?*?*?*?*?*?*?*?*?*?*?*?*?*?*?*?*?*?*?*?*?,2.3,1.3,92,101915,0,-0,291,0.0,-0.0,0.0,0,0,0,0,270,0.0,10,5,9999,99999,9,999999999,0.3,999,999,99
3005,3,15,4,0,*?*?*?*?*?*?*?*?*?*?*?*?*?*?*?*?*?*?*?*?*?*?,1.6,-0.6,85,101915,0,-0,288,0.0,-0.0,0.0,0,0,0,0,270,0.5,10,5,9999,99999,9,999999999,0.0,999,999,99
3005,3,15,5,0,*?*?*?*?*?*?*?*?*?*?*?*?*?*?*?*?*?*?*?*?*?*?,2.1,-0.8,80,101915,0,-0,290,0.0,-0.0,0.0,0,0,0,0,270,0.5,10,5,9999,99999,9,999999999,0.0,999,999,99
3005,3,15,6,0,*?*?*?*?*?*?*?*?*?*?*?*?*?*?*?*?*?*?*?*?*?*?,2.6,-0.4,80,101915,10,1379,292,0.0,0.0,0.0,0,0,0,0,270,0.5,10,5,9999,99999,9,999999999,0.0,999,999,99
3005,3,15,7,0,*?*?*?*?*?*?*?*?*?*?*?*?*?*?*?*?*?*?*?*?*?*?,3.0,0.4,83,101915,213,1380,294,28.2,0.0,28.2,3309,0,3313,1093,270,0.5,10,5,9999,99999,9,999999999,0.0,999,999,99
3005,3,15,8,0,*?*?*?*?*?*?*?*?*?*?*?*?*?*?*?*?*?*?*?*?*?*?,2.8,0.8,87,101915,399,1381,293,65.2,0.0,65.2,7605,0,7624,2644,270,0.5,10,5,9999,99999,9,999999999,0.1,999,999,99
3005,3,15,9,0,*?*?*?*?*?*?*?*?*?*?*?*?*?*?*?*?*?*?*?*?*?*?,4.4,2.5,87,101915,555,1382,300,96.2,0.0,96.2,11292,0,11328,4119,270,0.5,10,5,9999,99999,9,999999999,0.0,999,999,99
3005,3,15,10,0,*?*?*?*?*?*?*?*?*?*?*?*?*?*?*?*?*?*?*?*?*?*?,5.7,2.3,79,101915,671,1383,305,119.2,0.0,119.2,14072,0,14122,5308,270,3.1,10,5,9999,99999,9,999999999,0.0,999,999,99
3005,3,15,11,0,*?*?*?*?*?*?*?*?*?*?*?*?*?*?*?*?*?*?*?*?*?*?,7.4,2.5,71,101915,738,1383,313,132.5,0.0,132.5,15704,0,15763,6031,270,3.1,10,5,9999,99999,9,999999999,0.2,999,999,99
3005,3,15,12,0,*?*?*?*?*?*?*?*?*?*?*?*?*?*?*?*?*?*?*?*?*?*?,7.9,1.9,65,101915,752,1383,315,135.3,0.0,135.3,16048,0,16109,6185,270,3.1,10,5,9999,99999,9,999999999,0.1,999,999,99
3005,3,15,13,0,*?*?*?*?*?*?*?*?*?*?*?*?*?*?*?*?*?*?*?*?*?*?,8.2,0.8,60,101915,712,1383,317,127.4,0.0,127.4,15071,0,15126,5749,270,2.1,10,5,9999,99999,9,999999999,0.3,999,999,99
3005,3,15,14,0,*?*?*?*?*?*?*?*?*?*?*?*?*?*?*?*?*?*?*?*?*?*?,8.1,-0.2,56,101915,621,1383,316,109.2,0.0,109.2,12864,0,12908,4785,270,3.1,10,5,9999,99999,9,999999999,0.0,999,999,99
3005,3,15,15,0,*?*?*?*?*?*?*?*?*?*?*?*?*?*?*?*?*?*?*?*?*?*?,7.8,1.5,64,101915,485,1383,315,82.2,0.0,82.2,9617,0,9644,3434,270,2.1,10,5,9999,99999,9,999999999,0.1,999,999,99
3005,3,15,16,0,*?*?*?*?*?*?*?*?*?*?*?*?*?*?*?*?*?*?*?*?*?*?,8.2,2.3,66,101915,313,1382,316,48.1,0.0,48.1,5603,0,5615,1899,270,2.6,10,5,9999,99999,9,999999999,0.0,999,999,99
3005,3,15,17,0,*?*?*?*?*?*?*?*?*?*?*?*?*?*?*?*?*?*?*?*?*?*?,7.6,2.7,70,101915,118,1387,314,9.2,0.0,9.2,1119,-0,1119,363,270,2.1,10,5,9999,99999,9,999999999,0.0,999,999,99
3005,3,15,18,0,*?*?*?*?*?*?*?*?*?*?*?*?*?*?*?*?*?*?*?*?*?*?,6.2,2.1,75,101915,0,-0,308,0.0,-0.0,0.0,0,0,0,0,270,1.5,10,5,9999,99999,9,999999999,0.0,999,999,99
3005,3,15,19,0,*?*?*?*?*?*?*?*?*?*?*?*?*?*?*?*?*?*?*?*?*?*?,5.0,1.9,81,101915,0,-0,302,0.0,-0.0,0.0,0,0,0,0,272,2.1,10,5,9999,99999,9,999999999,0.1,999,999,99
3005,3,15,20,0,*?*?*?*?*?*?*?*?*?*?*?*?*?*?*?*?*?*?*?*?*?*?,4.5,2.3,85,101915,0,-0,300,0.0,-0.0,0.0,0,0,0,0,273,2.1,10,5,9999,99999,9,999999999,0.0,999,999,99
3005,3,15,21,0,*?*?*?*?*?*?*?*?*?*?*?*?*?*?*?*?*?*?*?*?*?*?,4.6,3.9,95,101915,0,-0,300,0.0,-0.0,0.0,0,0,0,0,275,1.0,10,5,9999,99999,9,999999999,0.0,999,999,99
3005,3,15,22,0,*?*?*?*?*?*?*?*?*?*?*?*?*?*?*?*?*?*?*?*?*?*?,4.0,2.7,91,101915,0,-0,298,0.0,-0.0,0.0,0,0,0,0,277,2.1,10,5,9999,99999,9,999999999,0.0,999,999,99
3005,3,15,23,0,*?*?*?*?*?*?*?*?*?*?*?*?*?*?*?*?*?*?*?*?*?*?,4.1,2.3,88,101915,0,-0,298,0.0,-0.0,0.0,0,0,0,0,278,1.5,10,5,9999,99999,9,999999999,0.0,999,999,99
3005,3,15,24,0,*?*?*?*?*?*?*?*?*?*?*?*?*?*?*?*?*?*?*?*?*?*?,3.0,-0.2,79,101915,0,-0,294,0.0,-0.0,0.0,0,0,0,0,270,0.5,10,5,9999,99999,9,999999999,0.1,999,999,99
3005,3,16,1,0,*?*?*?*?*?*?*?*?*?*?*?*?*?*?*?*?*?*?*?*?*?*?,4.2,4.1,100,101644,0,-0,298,0.0,-0.0,0.0,0,0,0,0,277,0.5,10,5,9999,99999,9,999999999,0.0,999,999,99
3005,3,16,2,0,*?*?*?*?*?*?*?*?*?*?*?*?*?*?*?*?*?*?*?*?*?*?,4.1,4.1,100,101644,0,-0,298,0.0,-0.0,0.0,0,0,0,0,273,0.5,10,5,9999,99999,9,999999999,0.0,999,999,99
3005,3,16,3,0,*?*?*?*?*?*?*?*?*?*?*?*?*?*?*?*?*?*?*?*?*?*?,3.4,3.4,100,101644,0,-0,295,0.0,-0.0,0.0,0,0,0,0,270,0.0,10,5,9999,99999,9,999999999,0.0,999,999,99
3005,3,16,4,0,*?*?*?*?*?*?*?*?*?*?*?*?*?*?*?*?*?*?*?*?*?*?,3.3,3.2,100,101644,0,-0,295,0.0,-0.0,0.0,0,0,0,0,267,0.5,10,5,9999,99999,9,999999999,0.0,999,999,99
3005,3,16,5,0,*?*?*?*?*?*?*?*?*?*?*?*?*?*?*?*?*?*?*?*?*?*?,3.2,3.2,100,101644,0,-0,294,0.0,-0.0,0.0,0,0,0,0,263,0.5,10,5,9999,99999,9,999999999,0.0,999,999,99
3005,3,16,6,0,*?*?*?*?*?*?*?*?*?*?*?*?*?*?*?*?*?*?*?*?*?*?,3.6,3.6,100,101644,19,1396,296,0.0,0.0,0.0,0,0,0,0,260,0.5,10,5,9999,99999,9,999999999,0.0,999,999,99
3005,3,16,7,0,*?*?*?*?*?*?*?*?*?*?*?*?*?*?*?*?*?*?*?*?*?*?,4.0,3.9,100,101644,222,1382,298,30.0,0.0,30.0,3510,0,3515,1162,258,0.5,10,5,9999,99999,9,999999999,0.0,999,999,99
3005,3,16,8,0,*?*?*?*?*?*?*?*?*?*?*?*?*?*?*?*?*?*?*?*?*?*?,5.0,5.0,100,101644,408,1382,302,66.9,0.0,66.9,7808,0,7829,2723,257,0.5,10,5,9999,99999,9,999999999,0.4,999,999,99
3005,3,16,9,0,*?*?*?*?*?*?*?*?*?*?*?*?*?*?*?*?*?*?*?*?*?*?,6.1,5.6,100,101644,564,1383,306,97.9,0.0,97.9,11486,0,11523,4206,255,0.5,10,5,9999,99999,9,999999999,2.6,999,999,99
3005,3,16,10,0,*?*?*?*?*?*?*?*?*?*?*?*?*?*?*?*?*?*?*?*?*?*?,7.7,6.7,100,101644,679,1382,313,120.8,0.0,120.8,14275,0,14326,5397,253,3.1,10,5,9999,99999,9,999999999,0.0,999,999,99
3005,3,16,11,0,*?*?*?*?*?*?*?*?*?*?*?*?*?*?*?*?*?*?*?*?*?*?,8.7,6.2,100,101644,746,1383,318,134.1,0.0,134.1,15905,0,15965,6121,252,3.1,10,5,9999,99999,9,999999999,0.0,999,999,99
3005,3,16,12,0,*?*?*?*?*?*?*?*?*?*?*?*?*?*?*?*?*?*?*?*?*?*?,9.0,7.1,100,101644,759,1381,319,136.9,0.0,136.9,16241,0,16303,6271,250,3.1,10,5,9999,99999,9,999999999,0.0,999,999,99
3005,3,16,13,0,*?*?*?*?*?*?*?*?*?*?*?*?*?*?*?*?*?*?*?*?*?*?,9.1,6.2,100,101644,719,1381,320,128.9,0.0,128.9,15258,0,15314,5831,253,2.1,10,5,9999,99999,9,999999999,0.0,999,999,99
3005,3,16,14,0,*?*?*?*?*?*?*?*?*?*?*?*?*?*?*?*?*?*?*?*?*?*?,9.2,3.8,98,101644,628,1382,321,110.7,0.0,110.7,13042,0,13087,4861,257,3.1,10,5,9999,99999,9,999999999,0.0,999,999,99
3005,3,16,15,0,*?*?*?*?*?*?*?*?*?*?*?*?*?*?*?*?*?*?*?*?*?*?,9.0,5.3,100,101644,492,1382,319,83.6,0.0,83.6,9786,0,9815,3502,260,2.1,10,5,9999,99999,9,999999999,0.0,999,999,99
3005,3,16,16,0,*?*?*?*?*?*?*?*?*?*?*?*?*?*?*?*?*?*?*?*?*?*?,9.2,6.7,100,101644,320,1382,320,49.5,0.0,49.5,5765,0,5777,1958,263,2.6,10,5,9999,99999,9,999999999,0.0,999,999,99
3005,3,16,17,0,*?*?*?*?*?*?*?*?*?*?*?*?*?*?*?*?*?*?*?*?*?*?,8.5,7.3,100,101644,124,1377,317,10.5,0.0,10.5,1277,-0,1277,415,267,2.1,10,5,9999,99999,9,999999999,0.2,999,999,99
3005,3,16,18,0,*?*?*?*?*?*?*?*?*?*?*?*?*?*?*?*?*?*?*?*?*?*?,7.7,6.1,100,101644,0,-0,313,0.0,-0.0,0.0,0,0,0,0,270,1.5,10,5,9999,99999,9,999999999,0.3,999,999,99
3005,3,16,19,0,*?*?*?*?*?*?*?*?*?*?*?*?*?*?*?*?*?*?*?*?*?*?,7.0,7.0,100,101644,0,-0,310,0.0,-0.0,0.0,0,0,0,0,272,2.1,10,5,9999,99999,9,999999999,0.0,999,999,99
3005,3,16,20,0,*?*?*?*?*?*?*?*?*?*?*?*?*?*?*?*?*?*?*?*?*?*?,5.7,5.6,100,101644,0,-0,305,0.0,-0.0,0.0,0,0,0,0,273,2.1,10,5,9999,99999,9,999999999,0.0,999,999,99
3005,3,16,21,0,*?*?*?*?*?*?*?*?*?*?*?*?*?*?*?*?*?*?*?*?*?*?,5.2,5.1,100,101644,0,-0,303,0.0,-0.0,0.0,0,0,0,0,275,1.0,10,5,9999,99999,9,999999999,0.0,999,999,99
3005,3,16,22,0,*?*?*?*?*?*?*?*?*?*?*?*?*?*?*?*?*?*?*?*?*?*?,5.2,5.1,100,101644,0,-0,303,0.0,-0.0,0.0,0,0,0,0,277,2.1,10,5,9999,99999,9,999999999,0.0,999,999,99
3005,3,16,23,0,*?*?*?*?*?*?*?*?*?*?*?*?*?*?*?*?*?*?*?*?*?*?,5.8,5.8,100,101644,0,-0,305,0.0,-0.0,0.0,0,0,0,0,278,1.5,10,5,9999,99999,9,999999999,0.0,999,999,99
3005,3,16,24,0,*?*?*?*?*?*?*?*?*?*?*?*?*?*?*?*?*?*?*?*?*?*?,4.1,3.6,100,101644,0,-0,298,0.0,-0.0,0.0,0,0,0,0,280,0.5,10,5,9999,99999,9,999999999,0.0,999,999,99
3005,3,17,1,0,*?*?*?*?*?*?*?*?*?*?*?*?*?*?*?*?*?*?*?*?*?*?,6.6,6.6,100,101481,0,-0,309,0.0,-0.0,0.0,0,0,0,0,267,4.1,10,5,9999,99999,9,999999999,0.0,999,999,99
3005,3,17,2,0,*?*?*?*?*?*?*?*?*?*?*?*?*?*?*?*?*?*?*?*?*?*?,6.7,6.7,100,101481,0,-0,309,0.0,-0.0,0.0,0,0,0,0,253,4.1,10,5,9999,99999,9,999999999,0.0,999,999,99
3005,3,17,3,0,*?*?*?*?*?*?*?*?*?*?*?*?*?*?*?*?*?*?*?*?*?*?,7.0,7.0,100,101481,0,-0,310,0.0,-0.0,0.0,0,0,0,0,240,5.2,10,5,9999,99999,9,999999999,0.0,999,999,99
3005,3,17,4,0,*?*?*?*?*?*?*?*?*?*?*?*?*?*?*?*?*?*?*?*?*?*?,6.7,6.7,100,101481,0,-0,309,0.0,-0.0,0.0,0,0,0,0,227,4.6,10,5,9999,99999,9,999999999,0.0,999,999,99
3005,3,17,5,0,*?*?*?*?*?*?*?*?*?*?*?*?*?*?*?*?*?*?*?*?*?*?,6.6,6.6,100,101481,0,-0,309,0.0,-0.0,0.0,0,0,0,0,213,4.6,10,5,9999,99999,9,999999999,0.0,999,999,99
3005,3,17,6,0,*?*?*?*?*?*?*?*?*?*?*?*?*?*?*?*?*?*?*?*?*?*?,6.5,6.6,100,101481,28,1401,308,0.0,0.0,0.0,0,0,0,0,200,4.1,10,5,9999,99999,9,999999999,0.0,999,999,99
3005,3,17,7,0,*?*?*?*?*?*?*?*?*?*?*?*?*?*?*?*?*?*?*?*?*?*?,6.8,6.9,100,101481,231,1383,305,55.1,43.9,47.8,6095,3173,5643,1015,205,5.7,9,5,9999,99999,9,999999999,0.0,999,999,99
3005,3,17,8,0,*?*?*?*?*?*?*?*?*?*?*?*?*?*?*?*?*?*?*?*?*?*?,7.1,7.1,100,101481,416,1380,307,119.3,52.6,103.4,13090,4768,11679,2803,210,4.6,9,5,9999,99999,9,999999999,0.0,999,999,99
3005,3,17,9,0,*?*?*?*?*?*?*?*?*?*?*?*?*?*?*?*?*?*?*?*?*?*?,8.2,7.9,100,101481,572,1381,312,173.1,55.6,150.1,19018,5364,16922,4355,215,4.1,9,5,9999,99999,9,999999999,0.0,999,999,99
3005,3,17,10,0,*?*?*?*?*?*?*?*?*?*?*?*?*?*?*?*?*?*?*?*?*?*?,8.5,7.1,99,101481,687,1381,313,212.8,56.9,184.5,23410,5632,20798,5668,220,4.1,9,5,9999,99999,9,999999999,0.0,999,999,99
3005,3,17,11,0,*?*?*?*?*?*?*?*?*?*?*?*?*?*?*?*?*?*?*?*?*?*?,8.7,5.0,84,101481,753,1381,318,135.7,0.0,135.7,16103,0,16164,6209,225,4.6,10,5,9999,99999,9,999999999,0.0,999,999,99
3005,3,17,12,0,*?*?*?*?*?*?*?*?*?*?*?*?*?*?*?*?*?*?*?*?*?*?,8.6,3.8,78,101481,767,1381,318,138.4,0.0,138.4,16434,0,16498,6358,230,4.6,10,5,9999,99999,9,999999999,0.0,999,999,99
3005,3,17,13,0,*?*?*?*?*?*?*?*?*?*?*?*?*?*?*?*?*?*?*?*?*?*?,8.7,3.2,75,101481,726,1380,318,130.4,0.0,130.4,15443,0,15501,5913,228,4.1,10,5,9999,99999,9,999999999,0.0,999,999,99
3005,3,17,14,0,*?*?*?*?*?*?*?*?*?*?*?*?*?*?*?*?*?*?*?*?*?*?,8.9,1.9,67,101481,635,1381,320,112.2,0.0,112.2,13219,0,13265,4937,227,3.6,10,5,9999,99999,9,999999999,0.0,999,999,99
3005,3,17,15,0,*?*?*?*?*?*?*?*?*?*?*?*?*?*?*?*?*?*?*?*?*?*?,8.6,2.5,71,101481,499,1382,318,85.0,0.0,85.0,9956,0,9985,3570,225,4.1,10,5,9999,99999,9,999999999,0.0,999,999,99
3005,3,17,16,0,*?*?*?*?*?*?*?*?*?*?*?*?*?*?*?*?*?*?*?*?*?*?,8.6,-0.0,60,101481,327,1382,319,50.8,0.0,50.8,5926,0,5939,2016,223,3.6,10,5,9999,99999,9,999999999,0.0,999,999,99
3005,3,17,17,0,*?*?*?*?*?*?*?*?*?*?*?*?*?*?*?*?*?*?*?*?*?*?,8.9,3.8,77,101481,131,1379,319,11.9,0.0,11.9,1435,-0,1435,467,222,3.6,10,5,9999,99999,9,999999999,0.0,999,999,99
3005,3,17,18,0,*?*?*?*?*?*?*?*?*?*?*?*?*?*?*?*?*?*?*?*?*?*?,8.6,4.8,84,101481,0,-0,318,0.0,-0.0,0.0,0,0,0,0,220,3.6,10,5,9999,99999,9,999999999,0.0,999,999,99
3005,3,17,19,0,*?*?*?*?*?*?*?*?*?*?*?*?*?*?*?*?*?*?*?*?*?*?,7.4,5.8,97,101481,0,-0,312,0.0,-0.0,0.0,0,0,0,0,225,3.6,10,5,9999,99999,9,999999999,0.0,999,999,99
3005,3,17,20,0,*?*?*?*?*?*?*?*?*?*?*?*?*?*?*?*?*?*?*?*?*?*?,7.5,6.1,99,101481,0,-0,313,0.0,-0.0,0.0,0,0,0,0,230,4.1,10,5,9999,99999,9,999999999,0.0,999,999,99
3005,3,17,21,0,*?*?*?*?*?*?*?*?*?*?*?*?*?*?*?*?*?*?*?*?*?*?,7.7,3.2,80,101481,0,-0,314,0.0,-0.0,0.0,0,0,0,0,235,3.6,10,5,9999,99999,9,999999999,0.0,999,999,99
3005,3,17,22,0,*?*?*?*?*?*?*?*?*?*?*?*?*?*?*?*?*?*?*?*?*?*?,6.9,2.7,81,101481,0,-0,311,0.0,-0.0,0.0,0,0,0,0,240,3.1,10,5,9999,99999,9,999999999,0.0,999,999,99
3005,3,17,23,0,*?*?*?*?*?*?*?*?*?*?*?*?*?*?*?*?*?*?*?*?*?*?,6.7,2.9,83,101481,0,-0,310,0.0,-0.0,0.0,0,0,0,0,245,2.1,10,5,9999,99999,9,999999999,0.0,999,999,99
3005,3,17,24,0,*?*?*?*?*?*?*?*?*?*?*?*?*?*?*?*?*?*?*?*?*?*?,6.5,6.6,100,101481,0,-0,308,0.0,-0.0,0.0,0,0,0,0,280,5.2,10,5,9999,99999,9,999999999,0.0,999,999,99
3005,3,18,1,0,*?*?*?*?*?*?*?*?*?*?*?*?*?*?*?*?*?*?*?*?*?*?,5.3,1.7,79,100745,0,-0,304,0.0,-0.0,0.0,0,0,0,0,248,0.5,10,5,9999,99999,9,999999999,0.0,999,999,99
3005,3,18,2,0,*?*?*?*?*?*?*?*?*?*?*?*?*?*?*?*?*?*?*?*?*?*?,4.4,1.0,80,100745,0,-0,300,0.0,-0.0,0.0,0,0,0,0,247,2.1,10,5,9999,99999,9,999999999,0.0,999,999,99
3005,3,18,3,0,*?*?*?*?*?*?*?*?*?*?*?*?*?*?*?*?*?*?*?*?*?*?,4.6,3.4,93,100745,0,-0,300,0.0,-0.0,0.0,0,0,0,0,245,2.6,10,5,9999,99999,9,999999999,0.0,999,999,99
3005,3,18,4,0,*?*?*?*?*?*?*?*?*?*?*?*?*?*?*?*?*?*?*?*?*?*?,4.2,2.1,87,100745,0,-0,299,0.0,-0.0,0.0,0,0,0,0,243,4.1,10,5,9999,99999,9,999999999,0.0,999,999,99
3005,3,18,5,0,*?*?*?*?*?*?*?*?*?*?*?*?*?*?*?*?*?*?*?*?*?*?,3.8,2.5,92,100745,0,-0,297,0.0,-0.0,0.0,0,0,0,0,242,3.6,10,5,9999,99999,9,999999999,0.0,999,999,99
3005,3,18,6,0,*?*?*?*?*?*?*?*?*?*?*?*?*?*?*?*?*?*?*?*?*?*?,4.1,3.0,94,100745,36,1365,289,0.0,0.0,0.0,0,0,0,0,240,3.6,8,4,9999,99999,9,999999999,0.0,999,999,99
3005,3,18,7,0,*?*?*?*?*?*?*?*?*?*?*?*?*?*?*?*?*?*?*?*?*?*?,4.4,3.4,94,100745,239,1378,259,115.3,461.0,35.4,12022,33592,5537,661,238,2.1,1,0,9999,99999,9,999999999,0.7,999,999,99
3005,3,18,8,0,*?*?*?*?*?*?*?*?*?*?*?*?*?*?*?*?*?*?*?*?*?*?,5.5,4.8,96,100745,425,1381,266,242.7,546.5,74.5,25143,48485,10881,1399,237,8.2,1,0,9999,99999,9,999999999,0.7,999,999,99
3005,3,18,9,0,*?*?*?*?*?*?*?*?*?*?*?*?*?*?*?*?*?*?*?*?*?*?,6.6,6.2,99,100745,580,1380,276,348.4,557.0,114.3,36017,52908,15828,2224,235,9.3,2,1,9999,99999,9,999999999,0.8,999,999,99
3005,3,18,10,0,*?*?*?*?*?*?*?*?*?*?*?*?*?*?*?*?*?*?*?*?*?*?,7.7,6.9,95,100745,695,1381,305,285.8,143.1,213.8,31223,14602,24133,5331,233,8.8,8,4,9999,99999,9,999999999,1.1,999,999,99
3005,3,18,11,0,*?*?*?*?*?*?*?*?*?*?*?*?*?*?*?*?*?*?*?*?*?*?,8.3,6.4,89,100745,761,1380,312,238.6,57.6,206.9,26280,5741,23333,6613,232,7.7,9,5,9999,99999,9,999999999,0.8,999,999,99
3005,3,18,12,0,*?*?*?*?*?*?*?*?*?*?*?*?*?*?*?*?*?*?*?*?*?*?,9.0,6.4,85,100745,774,1380,303,422.4,337.4,233.1,45364,35553,25946,5564,230,9.3,6,3,9999,99999,9,999999999,0.0,999,999,99
3005,3,18,13,0,*?*?*?*?*?*?*?*?*?*?*?*?*?*?*?*?*?*?*?*?*?*?,8.9,4.5,74,100745,734,1381,274,454.8,599.1,136.4,47471,59253,18530,2947,238,11.8,0,0,9999,99999,9,999999999,0.0,999,999,99
3005,3,18,14,0,*?*?*?*?*?*?*?*?*?*?*?*?*?*?*?*?*?*?*?*?*?*?,8.6,5.0,79,100745,642,1380,273,391.9,589.8,117.6,40795,57298,16306,2396,247,11.3,0,0,9999,99999,9,999999999,0.1,999,999,99
3005,3,18,15,0,*?*?*?*?*?*?*?*?*?*?*?*?*?*?*?*?*?*?*?*?*?*?,9.1,4.5,73,100745,505,1379,274,298.2,569.9,89.4,30939,52926,12817,1721,255,10.8,0,0,9999,99999,9,999999999,0.0,999,999,99
3005,3,18,16,0,*?*?*?*?*?*?*?*?*?*?*?*?*?*?*?*?*?*?*?*?*?*?,8.8,4.6,76,100745,334,1382,283,179.6,499.3,58.9,18515,41033,8728,1082,263,11.3,2,1,9999,99999,9,999999999,0.0,999,999,99
3005,3,18,17,0,*?*?*?*?*?*?*?*?*?*?*?*?*?*?*?*?*?*?*?*?*?*?,8.5,7.0,91,100745,138,1381,301,40.0,179.4,22.1,4143,10185,3492,407,272,10.8,6,3,9999,99999,9,999999999,0.0,999,999,99
3005,3,18,18,0,*?*?*?*?*?*?*?*?*?*?*?*?*?*?*?*?*?*?*?*?*?*?,7.5,6.6,95,100745,0,-0,312,0.0,-0.0,0.0,0,0,0,0,280,12.4,10,5,9999,99999,9,999999999,0.0,999,999,99
3005,3,18,19,0,*?*?*?*?*?*?*?*?*?*?*?*?*?*?*?*?*?*?*?*?*?*?,6.6,6.1,98,100745,0,-0,309,0.0,-0.0,0.0,0,0,0,0,273,12.9,10,5,9999,99999,9,999999999,0.0,999,999,99
3005,3,18,20,0,*?*?*?*?*?*?*?*?*?*?*?*?*?*?*?*?*?*?*?*?*?*?,5.9,5.9,100,100745,0,-0,306,0.0,-0.0,0.0,0,0,0,0,267,12.9,10,5,9999,99999,9,999999999,0.0,999,999,99
3005,3,18,21,0,*?*?*?*?*?*?*?*?*?*?*?*?*?*?*?*?*?*?*?*?*?*?,5.6,5.1,98,100745,0,-0,304,0.0,-0.0,0.0,0,0,0,0,260,11.8,10,5,9999,99999,9,999999999,0.0,999,999,99
3005,3,18,22,0,*?*?*?*?*?*?*?*?*?*?*?*?*?*?*?*?*?*?*?*?*?*?,5.4,4.3,94,100745,0,-0,304,0.0,-0.0,0.0,0,0,0,0,253,12.9,10,5,9999,99999,9,999999999,0.0,999,999,99
3005,3,18,23,0,*?*?*?*?*?*?*?*?*?*?*?*?*?*?*?*?*?*?*?*?*?*?,4.7,4.3,98,100745,0,-0,301,0.0,-0.0,0.0,0,0,0,0,247,12.4,10,5,9999,99999,9,999999999,0.2,999,999,99
3005,3,18,24,0,*?*?*?*?*?*?*?*?*?*?*?*?*?*?*?*?*?*?*?*?*?*?,6.5,2.3,75,100745,0,-0,309,0.0,-0.0,0.0,0,0,0,0,250,0.5,10,5,9999,99999,9,999999999,0.0,999,999,99
3005,3,19,1,0,*?*?*?*?*?*?*?*?*?*?*?*?*?*?*?*?*?*?*?*?*?*?,2.5,2.5,98,100995,0,-0,291,0.0,-0.0,0.0,0,0,0,0,242,10.8,10,5,9999,99999,9,999999999,0.0,999,999,99
3005,3,19,2,0,*?*?*?*?*?*?*?*?*?*?*?*?*?*?*?*?*?*?*?*?*?*?,1.4,1.3,99,100995,0,-0,287,0.0,-0.0,0.0,0,0,0,0,243,12.4,10,5,9999,99999,9,999999999,0.3,999,999,99
3005,3,19,3,0,*?*?*?*?*?*?*?*?*?*?*?*?*?*?*?*?*?*?*?*?*?*?,1.6,0.2,90,100995,0,-0,288,0.0,-0.0,0.0,0,0,0,0,245,8.2,10,5,9999,99999,9,999999999,0.1,999,999,99
3005,3,19,4,0,*?*?*?*?*?*?*?*?*?*?*?*?*?*?*?*?*?*?*?*?*?*?,1.4,-0.2,88,100995,0,-0,287,0.0,-0.0,0.0,0,0,0,0,247,7.7,10,5,9999,99999,9,999999999,0.0,999,999,99
3005,3,19,5,0,*?*?*?*?*?*?*?*?*?*?*?*?*?*?*?*?*?*?*?*?*?*?,1.2,-0.6,86,100995,0,-0,286,0.0,-0.0,0.0,0,0,0,0,248,10.3,10,5,9999,99999,9,999999999,0.1,999,999,99
3005,3,19,6,0,*?*?*?*?*?*?*?*?*?*?*?*?*?*?*?*?*?*?*?*?*?*?,1.0,-1.1,85,100995,45,1374,286,0.0,0.0,0.0,0,0,0,0,250,6.7,10,5,9999,99999,9,999999999,0.0,999,999,99
3005,3,19,7,0,*?*?*?*?*?*?*?*?*?*?*?*?*?*?*?*?*?*?*?*?*?*?,1.7,-0.6,83,100995,248,1380,263,113.2,330.7,53.8,11895,23521,7186,965,245,12.4,5,3,9999,99999,9,999999999,0.0,999,999,99
3005,3,19,8,0,*?*?*?*?*?*?*?*?*?*?*?*?*?*?*?*?*?*?*?*?*?*?,2.5,-1.1,76,100995,433,1379,261,240.9,451.0,99.2,25335,40424,12779,1855,240,11.3,4,2,9999,99999,9,999999999,0.0,999,999,99
3005,3,19,9,0,*?*?*?*?*?*?*?*?*?*?*?*?*?*?*?*?*?*?*?*?*?*?,3.9,-0.0,75,100995,588,1379,267,344.1,474.4,141.8,36259,46126,17707,2818,235,13.9,4,2,9999,99999,9,999999999,0.0,999,999,99
3005,3,19,10,0,*?*?*?*?*?*?*?*?*?*?*?*?*?*?*?*?*?*?*?*?*?*?,4.8,1.3,77,100995,703,1380,277,404.7,417.1,192.2,42318,41799,23065,4135,230,11.8,5,3,9999,99999,9,999999999,0.0,999,999,99
3005,3,19,11,0,*?*?*?*?*?*?*?*?*?*?*?*?*?*?*?*?*?*?*?*?*?*?,5.8,-0.2,64,100995,769,1380,280,446.9,421.2,212.3,46837,42717,25190,4801,225,14.4,5,3,9999,99999,9,999999999,0.0,999,999,99
3005,3,19,12,0,*?*?*?*?*?*?*?*?*?*?*?*?*?*?*?*?*?*?*?*?*?*?,6.1,-1.9,55,100995,782,1380,291,385.0,242.6,247.6,41210,25585,27358,6000,220,17.0,7,4,9999,99999,9,999999999,0.0,999,999,99
3005,3,19,13,0,*?*?*?*?*?*?*?*?*?*?*?*?*?*?*?*?*?*?*?*?*?*?,6.4,-0.8,59,100995,741,1380,298,307.1,144.1,229.7,33547,14913,25793,5871,220,12.9,8,4,9999,99999,9,999999999,0.0,999,999,99
3005,3,19,14,0,*?*?*?*?*?*?*?*?*?*?*?*?*?*?*?*?*?*?*?*?*?*?,6.2,0.8,68,100995,649,1380,297,264.9,141.9,198.2,28896,14408,22354,4833,220,14.9,8,4,9999,99999,9,999999999,0.0,999,999,99
3005,3,19,15,0,*?*?*?*?*?*?*?*?*?*?*?*?*?*?*?*?*?*?*?*?*?*?,6.2,2.1,74,100995,512,1379,293,239.0,229.8,153.7,25315,22167,17561,3214,220,11.8,7,4,9999,99999,9,999999999,0.4,999,999,99
3005,3,19,16,0,*?*?*?*?*?*?*?*?*?*?*?*?*?*?*?*?*?*?*?*?*?*?,6.2,1.3,70,100995,340,1378,298,123.4,126.1,92.3,13447,10724,10630,2018,220,11.3,8,4,9999,99999,9,999999999,0.0,999,999,99
3005,3,19,17,0,*?*?*?*?*?*?*?*?*?*?*?*?*?*?*?*?*?*?*?*?*?*?,6.1,0.8,69,100995,145,1383,302,25.4,32.2,22.0,2866,1850,2678,459,220,13.4,9,5,9999,99999,9,999999999,0.0,999,999,99
3005,3,19,18,0,*?*?*?*?*?*?*?*?*?*?*?*?*?*?*?*?*?*?*?*?*?*?,5.6,-0.0,66,100995,0,-0,295,0.0,-0.0,0.0,0,0,0,0,220,12.9,8,4,9999,99999,9,999999999,0.0,999,999,99
3005,3,19,19,0,*?*?*?*?*?*?*?*?*?*?*?*?*?*?*?*?*?*?*?*?*?*?,3.8,-0.0,75,100995,0,-0,297,0.0,-0.0,0.0,0,0,0,0,218,15.5,10,5,9999,99999,9,999999999,0.0,999,999,99
3005,3,19,20,0,*?*?*?*?*?*?*?*?*?*?*?*?*?*?*?*?*?*?*?*?*?*?,3.3,1.7,88,100995,0,-0,295,0.0,-0.0,0.0,0,0,0,0,217,15.5,10,5,9999,99999,9,999999999,0.0,999,999,99
3005,3,19,21,0,*?*?*?*?*?*?*?*?*?*?*?*?*?*?*?*?*?*?*?*?*?*?,2.9,1.9,93,100995,0,-0,293,0.0,-0.0,0.0,0,0,0,0,215,10.3,10,5,9999,99999,9,999999999,0.0,999,999,99
3005,3,19,22,0,*?*?*?*?*?*?*?*?*?*?*?*?*?*?*?*?*?*?*?*?*?*?,2.7,0.6,85,100995,0,-0,293,0.0,-0.0,0.0,0,0,0,0,213,10.8,10,5,9999,99999,9,999999999,0.0,999,999,99
3005,3,19,23,0,*?*?*?*?*?*?*?*?*?*?*?*?*?*?*?*?*?*?*?*?*?*?,2.5,-0.0,83,100995,0,-0,292,0.0,-0.0,0.0,0,0,0,0,212,10.3,10,5,9999,99999,9,999999999,0.0,999,999,99
3005,3,19,24,0,*?*?*?*?*?*?*?*?*?*?*?*?*?*?*?*?*?*?*?*?*?*?,4.0,3.4,94,100995,0,-0,298,0.0,-0.0,0.0,0,0,0,0,240,10.8,10,5,9999,99999,9,999999999,0.0,999,999,99
3005,3,20,1,0,*?*?*?*?*?*?*?*?*?*?*?*?*?*?*?*?*?*?*?*?*?*?,1.8,1.9,100,99650.4,0,-0,289,0.0,-0.0,0.0,0,0,0,0,207,18.5,10,5,9999,99999,9,999999999,0.0,999,999,99
3005,3,20,2,0,*?*?*?*?*?*?*?*?*?*?*?*?*?*?*?*?*?*?*?*?*?*?,1.5,1.5,100,99650.4,0,-0,287,0.0,-0.0,0.0,0,0,0,0,203,19.6,10,5,9999,99999,9,999999999,0.0,999,999,99
3005,3,20,3,0,*?*?*?*?*?*?*?*?*?*?*?*?*?*?*?*?*?*?*?*?*?*?,1.6,1.7,100,99650.4,0,-0,288,0.0,-0.0,0.0,0,0,0,0,200,16.5,10,5,9999,99999,9,999999999,0.0,999,999,99
3005,3,20,4,0,*?*?*?*?*?*?*?*?*?*?*?*?*?*?*?*?*?*?*?*?*?*?,0.9,0.8,100,99650.4,0,-0,285,0.0,-0.0,0.0,0,0,0,0,197,12.4,10,5,9999,99999,9,999999999,0.0,999,999,99
3005,3,20,5,0,*?*?*?*?*?*?*?*?*?*?*?*?*?*?*?*?*?*?*?*?*?*?,1.6,1.5,100,99650.4,0,-0,288,0.0,-0.0,0.0,0,0,0,0,193,9.8,10,5,9999,99999,9,999999999,0.0,999,999,99
3005,3,20,6,0,*?*?*?*?*?*?*?*?*?*?*?*?*?*?*?*?*?*?*?*?*?*?,1.0,1.0,100,99650.4,54,1380,285,0.0,0.0,0.0,0,0,0,0,190,12.9,10,5,9999,99999,9,999999999,0.0,999,999,99
3005,3,20,7,0,*?*?*?*?*?*?*?*?*?*?*?*?*?*?*?*?*?*?*?*?*?*?,0.5,0.4,100,99650.4,257,1381,283,37.0,0.0,37.0,4316,0,4324,1440,192,14.4,10,5,9999,99999,9,999999999,0.0,999,999,99
3005,3,20,8,0,*?*?*?*?*?*?*?*?*?*?*?*?*?*?*?*?*?*?*?*?*?*?,2.7,2.7,100,99650.4,442,1380,292,73.8,0.0,73.8,8624,0,8648,3039,193,13.9,10,5,9999,99999,9,999999999,0.0,999,999,99
3005,3,20,9,0,*?*?*?*?*?*?*?*?*?*?*?*?*?*?*?*?*?*?*?*?*?*?,5.0,2.9,89,99650.4,596,1378,302,104.7,0.0,104.7,12313,0,12354,4548,195,12.4,10,5,9999,99999,9,999999999,0.0,999,999,99
3005,3,20,10,0,*?*?*?*?*?*?*?*?*?*?*?*?*?*?*?*?*?*?*?*?*?*?,6.6,3.6,84,99650.4,711,1380,309,127.5,0.0,127.5,15084,0,15140,5753,197,14.4,10,5,9999,99999,9,999999999,0.0,999,999,99
3005,3,20,11,0,*?*?*?*?*?*?*?*?*?*?*?*?*?*?*?*?*?*?*?*?*?*?,7.7,2.1,71,99650.4,776,1378,314,140.6,0.0,140.6,16695,0,16760,6475,198,13.9,10,5,9999,99999,9,999999999,0.0,999,999,99
3005,3,20,12,0,*?*?*?*?*?*?*?*?*?*?*?*?*?*?*?*?*?*?*?*?*?*?,8.3,1.0,62,99650.4,789,1379,317,143.1,0.0,143.1,17009,0,17076,6617,200,13.4,10,5,9999,99999,9,999999999,0.0,999,999,99
3005,3,20,13,0,*?*?*?*?*?*?*?*?*?*?*?*?*?*?*?*?*?*?*?*?*?*?,8.3,2.3,68,99650.4,748,1379,317,134.9,0.0,134.9,15996,0,16057,6160,205,14.4,10,5,9999,99999,9,999999999,0.0,999,999,99
3005,3,20,14,0,*?*?*?*?*?*?*?*?*?*?*?*?*?*?*?*?*?*?*?*?*?*?,8.4,2.9,71,99650.4,656,1379,317,116.5,0.0,116.5,13747,0,13795,5165,210,18.0,10,5,9999,99999,9,999999999,0.0,999,999,99
3005,3,20,15,0,*?*?*?*?*?*?*?*?*?*?*?*?*?*?*?*?*?*?*?*?*?*?,8.0,2.5,70,99650.4,519,1379,315,89.3,0.0,89.3,10457,0,10489,3774,215,17.0,10,5,9999,99999,9,999999999,0.2,999,999,99
3005,3,20,16,0,*?*?*?*?*?*?*?*?*?*?*?*?*?*?*?*?*?*?*?*?*?*?,8.3,1.0,62,99650.4,347,1379,317,55.0,0.0,55.0,6406,0,6421,2193,220,17.5,10,5,9999,99999,9,999999999,0.3,999,999,99
3005,3,20,17,0,*?*?*?*?*?*?*?*?*?*?*?*?*?*?*?*?*?*?*?*?*?*?,7.9,3.2,75,99650.4,151,1375,315,16.0,0.0,16.0,1903,-0,1904,622,225,18.0,10,5,9999,99999,9,999999999,0.1,999,999,99
3005,3,20,18,0,*?*?*?*?*?*?*?*?*?*?*?*?*?*?*?*?*?*?*?*?*?*?,7.0,2.9,78,99650.4,0,-0,311,0.0,-0.0,0.0,0,0,0,0,230,16.5,10,5,9999,99999,9,999999999,0.0,999,999,99
3005,3,20,19,0,*?*?*?*?*?*?*?*?*?*?*?*?*?*?*?*?*?*?*?*?*?*?,5.1,2.3,85,99650.4,0,-0,303,0.0,-0.0,0.0,0,0,0,0,233,17.5,10,5,9999,99999,9,999999999,0.0,999,999,99
3005,3,20,20,0,*?*?*?*?*?*?*?*?*?*?*?*?*?*?*?*?*?*?*?*?*?*?,3.6,0.6,84,99650.4,0,-0,296,0.0,-0.0,0.0,0,0,0,0,237,16.5,10,5,9999,99999,9,999999999,0.0,999,999,99
3005,3,20,21,0,*?*?*?*?*?*?*?*?*?*?*?*?*?*?*?*?*?*?*?*?*?*?,3.0,0.4,86,99650.4,0,-0,294,0.0,-0.0,0.0,0,0,0,0,240,16.0,10,5,9999,99999,9,999999999,0.0,999,999,99
3005,3,20,22,0,*?*?*?*?*?*?*?*?*?*?*?*?*?*?*?*?*?*?*?*?*?*?,2.9,1.5,94,99650.4,0,-0,293,0.0,-0.0,0.0,0,0,0,0,243,15.5,10,5,9999,99999,9,999999999,0.0,999,999,99
3005,3,20,23,0,*?*?*?*?*?*?*?*?*?*?*?*?*?*?*?*?*?*?*?*?*?*?,4.9,2.5,87,99650.4,0,-0,302,0.0,-0.0,0.0,0,0,0,0,247,13.9,10,5,9999,99999,9,999999999,0.0,999,999,99
3005,3,20,24,0,*?*?*?*?*?*?*?*?*?*?*?*?*?*?*?*?*?*?*?*?*?*?,2.2,1.0,96,99650.4,0,-0,290,0.0,-0.0,0.0,0,0,0,0,210,17.5,10,5,9999,99999,9,999999999,0.0,999,999,99
3005,3,21,1,0,*?*?*?*?*?*?*?*?*?*?*?*?*?*?*?*?*?*?*?*?*?*?,7.2,0.2,61,99535,0,-0,312,0.0,-0.0,0.0,0,0,0,0,248,18.5,10,5,9999,99999,9,999999999,0.0,999,999,99
3005,3,21,2,0,*?*?*?*?*?*?*?*?*?*?*?*?*?*?*?*?*?*?*?*?*?*?,7.5,-0.8,55,99535,0,-0,314,0.0,-0.0,0.0,0,0,0,0,247,19.6,10,5,9999,99999,9,999999999,0.0,999,999,99
3005,3,21,3,0,*?*?*?*?*?*?*?*?*?*?*?*?*?*?*?*?*?*?*?*?*?*?,7.3,-0.6,57,99535,0,-0,313,0.0,-0.0,0.0,0,0,0,0,245,16.5,10,5,9999,99999,9,999999999,0.0,999,999,99
3005,3,21,4,0,*?*?*?*?*?*?*?*?*?*?*?*?*?*?*?*?*?*?*?*?*?*?,7.2,-0.6,57,99535,0,-0,312,0.0,-0.0,0.0,0,0,0,0,243,12.4,10,5,9999,99999,9,999999999,0.0,999,999,99
3005,3,21,5,0,*?*?*?*?*?*?*?*?*?*?*?*?*?*?*?*?*?*?*?*?*?*?,7.2,-0.8,56,99535,0,-0,312,0.0,-0.0,0.0,0,0,0,0,242,9.8,10,5,9999,99999,9,999999999,0.0,999,999,99
3005,3,21,6,0,*?*?*?*?*?*?*?*?*?*?*?*?*?*?*?*?*?*?*?*?*?*?,7.0,-0.2,60,99535,63,1384,311,0.0,0.0,0.0,0,0,0,0,240,12.9,10,5,9999,99999,9,999999999,0.0,999,999,99
3005,3,21,7,0,*?*?*?*?*?*?*?*?*?*?*?*?*?*?*?*?*?*?*?*?*?*?,7.0,-0.6,57,99535,265,1377,262,133.4,480.4,41.0,13860,36494,6309,762,237,14.4,1,0,9999,99999,9,999999999,0.0,999,999,99
3005,3,21,8,0,*?*?*?*?*?*?*?*?*?*?*?*?*?*?*?*?*?*?*?*?*?*?,7.2,-1.5,53,99535,450,1378,267,259.8,534.6,85.2,26768,48068,12173,1590,233,13.9,2,1,9999,99999,9,999999999,0.0,999,999,99
3005,3,21,9,0,*?*?*?*?*?*?*?*?*?*?*?*?*?*?*?*?*?*?*?*?*?*?,7.2,-1.5,53,99535,605,1379,278,355.4,476.3,146.4,37461,46575,18231,2936,230,12.4,4,2,9999,99999,9,999999999,0.0,999,999,99
3005,3,21,10,0,*?*?*?*?*?*?*?*?*?*?*?*?*?*?*?*?*?*?*?*?*?*?,7.7,-2.2,48,99535,718,1377,280,431.2,486.3,177.6,45595,48980,21687,3823,227,14.4,4,2,9999,99999,9,999999999,0.0,999,999,99
3005,3,21,11,0,*?*?*?*?*?*?*?*?*?*?*?*?*?*?*?*?*?*?*?*?*?*?,7.6,-0.6,56,99535,784,1379,275,484.3,542.5,175.8,51900,55332,21684,3947,223,13.9,3,2,9999,99999,9,999999999,0.0,999,999,99
3005,3,21,12,0,*?*?*?*?*?*?*?*?*?*?*?*?*?*?*?*?*?*?*?*?*?*?,7.7,1.0,62,99535,796,1378,268,498.5,598.0,153.1,52044,59590,20379,3466,220,13.4,1,0,9999,99999,9,999999999,0.0,999,999,99
3005,3,21,13,0,*?*?*?*?*?*?*?*?*?*?*?*?*?*?*?*?*?*?*?*?*?*?,8.1,0.8,60,99535,755,1378,285,455.4,488.9,187.6,48221,49567,22772,4152,215,14.4,4,2,9999,99999,9,999999999,0.0,999,999,99
3005,3,21,14,0,*?*?*?*?*?*?*?*?*?*?*?*?*?*?*?*?*?*?*?*?*?*?,7.8,-0.4,56,99535,663,1379,282,394.0,481.8,162.3,41597,47922,20010,3364,210,18.0,4,2,9999,99999,9,999999999,0.0,999,999,99
3005,3,21,15,0,*?*?*?*?*?*?*?*?*?*?*?*?*?*?*?*?*?*?*?*?*?*?,8.1,-0.6,53,99535,526,1379,283,302.8,466.7,124.8,31872,44226,15763,2412,205,17.0,4,2,9999,99999,9,999999999,0.0,999,999,99
3005,3,21,16,0,*?*?*?*?*?*?*?*?*?*?*?*?*?*?*?*?*?*?*?*?*?*?,8.0,-1.5,51,99535,354,1379,270,193.7,507.2,63.5,19963,42513,9345,1168,200,17.5,2,1,9999,99999,9,999999999,0.0,999,999,99
3005,3,21,17,0,*?*?*?*?*?*?*?*?*?*?*?*?*?*?*?*?*?*?*?*?*?*?,7.8,-0.8,54,99535,158,1377,293,52.3,204.2,28.9,5587,11398,4041,504,195,18.0,6,3,9999,99999,9,999999999,0.0,999,999,99
3005,3,21,18,0,*?*?*?*?*?*?*?*?*?*?*?*?*?*?*?*?*?*?*?*?*?*?,8.0,-0.8,53,99535,0,-0,310,0.0,-0.0,0.0,0,0,0,0,190,16.5,9,5,9999,99999,9,999999999,0.0,999,999,99
3005,3,21,19,0,*?*?*?*?*?*?*?*?*?*?*?*?*?*?*?*?*?*?*?*?*?*?,8.0,0.2,58,99535,0,-0,316,0.0,-0.0,0.0,0,0,0,0,193,17.5,10,5,9999,99999,9,999999999,0.0,999,999,99
3005,3,21,20,0,*?*?*?*?*?*?*?*?*?*?*?*?*?*?*?*?*?*?*?*?*?*?,7.5,-0.0,59,99535,0,-0,314,0.0,-0.0,0.0,0,0,0,0,197,16.5,10,5,9999,99999,9,999999999,0.0,999,999,99
3005,3,21,21,0,*?*?*?*?*?*?*?*?*?*?*?*?*?*?*?*?*?*?*?*?*?*?,7.6,0.6,61,99535,0,-0,314,0.0,-0.0,0.0,0,0,0,0,200,16.0,10,5,9999,99999,9,999999999,0.0,999,999,99
3005,3,21,22,0,*?*?*?*?*?*?*?*?*?*?*?*?*?*?*?*?*?*?*?*?*?*?,6.9,-0.2,60,99535,0,-0,311,0.0,-0.0,0.0,0,0,0,0,203,15.5,10,5,9999,99999,9,999999999,0.0,999,999,99
3005,3,21,23,0,*?*?*?*?*?*?*?*?*?*?*?*?*?*?*?*?*?*?*?*?*?*?,7.0,0.6,64,99535,0,-0,311,0.0,-0.0,0.0,0,0,0,0,207,13.9,10,5,9999,99999,9,999999999,0.0,999,999,99
3005,3,21,24,0,*?*?*?*?*?*?*?*?*?*?*?*?*?*?*?*?*?*?*?*?*?*?,6.9,1.3,67,99535,0,-0,311,0.0,-0.0,0.0,0,0,0,0,250,17.5,10,5,9999,99999,9,999999999,0.0,999,999,99
3005,3,22,1,0,*?*?*?*?*?*?*?*?*?*?*?*?*?*?*?*?*?*?*?*?*?*?,7.1,2.1,70,99095.4,0,-0,312,0.0,-0.0,0.0,0,0,0,0,205,4.6,10,5,9999,99999,9,999999999,0.0,999,999,99
3005,3,22,2,0,*?*?*?*?*?*?*?*?*?*?*?*?*?*?*?*?*?*?*?*?*?*?,7.4,2.5,71,99095.4,0,-0,313,0.0,-0.0,0.0,0,0,0,0,200,8.8,10,5,9999,99999,9,999999999,0.0,999,999,99
3005,3,22,3,0,*?*?*?*?*?*?*?*?*?*?*?*?*?*?*?*?*?*?*?*?*?*?,7.4,2.1,69,99095.4,0,-0,313,0.0,-0.0,0.0,0,0,0,0,195,8.8,10,5,9999,99999,9,999999999,0.0,999,999,99
3005,3,22,4,0,*?*?*?*?*?*?*?*?*?*?*?*?*?*?*?*?*?*?*?*?*?*?,7.1,0.6,64,99095.4,0,-0,312,0.0,-0.0,0.0,0,0,0,0,190,8.8,10,5,9999,99999,9,999999999,0.0,999,999,99
3005,3,22,5,0,*?*?*?*?*?*?*?*?*?*?*?*?*?*?*?*?*?*?*?*?*?*?,7.4,1.7,67,99095.4,0,-0,313,0.0,-0.0,0.0,0,0,0,0,185,8.8,10,5,9999,99999,9,999999999,0.0,999,999,99
3005,3,22,6,0,*?*?*?*?*?*?*?*?*?*?*?*?*?*?*?*?*?*?*?*?*?*?,7.6,2.5,70,99095.4,72,1387,314,0.1,0.0,0.1,10,-0,10,3,180,10.3,10,5,9999,99999,9,999999999,0.0,999,999,99
3005,3,22,7,0,*?*?*?*?*?*?*?*?*?*?*?*?*?*?*?*?*?*?*?*?*?*?,7.2,2.1,69,99095.4,274,1378,312,40.4,0.0,40.4,4718,0,4727,1581,187,10.3,10,5,9999,99999,9,999999999,0.0,999,999,99
3005,3,22,8,0,*?*?*?*?*?*?*?*?*?*?*?*?*?*?*?*?*?*?*?*?*?*?,8.5,2.3,65,99095.4,458,1376,313,134.3,53.7,116.4,14738,4971,13137,3210,193,9.8,9,5,9999,99999,9,999999999,0.0,999,999,99
3005,3,22,9,0,*?*?*?*?*?*?*?*?*?*?*?*?*?*?*?*?*?*?*?*?*?*?,9.3,3.6,67,99095.4,613,1378,321,108.1,0.0,108.1,12720,0,12763,4721,200,9.8,10,5,9999,99999,9,999999999,0.0,999,999,99
3005,3,22,10,0,*?*?*?*?*?*?*?*?*?*?*?*?*?*?*?*?*?*?*?*?*?*?,10.2,5.0,70,99095.4,726,1377,320,227.1,57.3,196.9,24992,5706,22191,6179,207,9.8,9,5,9999,99999,9,999999999,0.0,999,999,99
3005,3,22,11,0,*?*?*?*?*?*?*?*?*?*?*?*?*?*?*?*?*?*?*?*?*?*?,11.4,5.6,67,99095.4,791,1377,321,330.8,145.1,247.5,36176,15133,27717,6523,213,10.3,8,4,9999,99999,9,999999999,0.0,999,999,99
3005,3,22,12,0,*?*?*?*?*?*?*?*?*?*?*?*?*?*?*?*?*?*?*?*?*?*?,11.5,4.5,62,99095.4,803,1377,326,253.9,57.9,220.1,27958,5818,24803,7212,220,9.8,9,5,9999,99999,9,999999999,0.0,999,999,99
3005,3,22,13,0,*?*?*?*?*?*?*?*?*?*?*?*?*?*?*?*?*?*?*?*?*?*?,11.7,3.6,58,99095.4,762,1378,332,137.8,0.0,137.8,16359,0,16423,6323,222,9.3,10,5,9999,99999,9,999999999,0.0,999,999,99
3005,3,22,14,0,*?*?*?*?*?*?*?*?*?*?*?*?*?*?*?*?*?*?*?*?*?*?,11.5,3.4,57,99095.4,669,1377,326,207.4,56.8,179.8,22810,5602,20268,5477,223,8.8,9,5,9999,99999,9,999999999,0.0,999,999,99
3005,3,22,15,0,*?*?*?*?*?*?*?*?*?*?*?*?*?*?*?*?*?*?*?*?*?*?,11.6,2.3,52,99095.4,532,1376,327,159.9,55.0,138.6,17565,5249,15637,3951,225,8.8,9,5,9999,99999,9,999999999,0.0,999,999,99
3005,3,22,16,0,*?*?*?*?*?*?*?*?*?*?*?*?*?*?*?*?*?*?*?*?*?*?,11.6,2.7,54,99095.4,360,1376,327,100.2,51.0,86.9,10998,4456,9824,2306,227,8.2,9,5,9999,99999,9,999999999,0.0,999,999,99
3005,3,22,17,0,*?*?*?*?*?*?*?*?*?*?*?*?*?*?*?*?*?*?*?*?*?*?,11.6,3.2,56,99095.4,165,1379,327,32.4,36.1,28.1,3632,2215,3385,589,228,8.2,9,5,9999,99999,9,999999999,0.0,999,999,99
3005,3,22,18,0,*?*?*?*?*?*?*?*?*?*?*?*?*?*?*?*?*?*?*?*?*?*?,10.9,3.2,59,99095.4,0,-0,329,0.0,-0.0,0.0,0,0,0,0,230,7.7,10,5,9999,99999,9,999999999,0.0,999,999,99
3005,3,22,19,0,*?*?*?*?*?*?*?*?*?*?*?*?*?*?*?*?*?*?*?*?*?*?,9.6,2.9,62,99095.4,0,-0,323,0.0,-0.0,0.0,0,0,0,0,233,7.7,10,5,9999,99999,9,999999999,0.0,999,999,99
3005,3,22,20,0,*?*?*?*?*?*?*?*?*?*?*?*?*?*?*?*?*?*?*?*?*?*?,8.6,3.6,70,99095.4,0,-0,318,0.0,-0.0,0.0,0,0,0,0,237,8.2,10,5,9999,99999,9,999999999,0.0,999,999,99
3005,3,22,21,0,*?*?*?*?*?*?*?*?*?*?*?*?*?*?*?*?*?*?*?*?*?*?,8.6,5.1,79,99095.4,0,-0,318,0.0,-0.0,0.0,0,0,0,0,240,8.8,10,5,9999,99999,9,999999999,0.0,999,999,99
3005,3,22,22,0,*?*?*?*?*?*?*?*?*?*?*?*?*?*?*?*?*?*?*?*?*?*?,7.8,4.6,80,99095.4,0,-0,314,0.0,-0.0,0.0,0,0,0,0,243,8.8,10,5,9999,99999,9,999999999,0.0,999,999,99
3005,3,22,23,0,*?*?*?*?*?*?*?*?*?*?*?*?*?*?*?*?*?*?*?*?*?*?,7.9,5.1,82,99095.4,0,-0,315,0.0,-0.0,0.0,0,0,0,0,247,8.2,10,5,9999,99999,9,999999999,0.0,999,999,99
3005,3,22,24,0,*?*?*?*?*?*?*?*?*?*?*?*?*?*?*?*?*?*?*?*?*?*?,7.0,1.3,67,99095.4,0,-0,311,0.0,-0.0,0.0,0,0,0,0,210,1.5,10,5,9999,99999,9,999999999,0.0,999,999,99
3005,3,23,1,0,*?*?*?*?*?*?*?*?*?*?*?*?*?*?*?*?*?*?*?*?*?*?,7.4,3.9,76,100386,0,-0,313,0.0,-0.0,0.0,0,0,0,0,257,9.8,10,5,9999,99999,9,999999999,0.0,999,999,99
3005,3,23,2,0,*?*?*?*?*?*?*?*?*?*?*?*?*?*?*?*?*?*?*?*?*?*?,7.1,3.4,75,100386,0,-0,311,0.0,-0.0,0.0,0,0,0,0,263,9.3,10,5,9999,99999,9,999999999,0.0,999,999,99
3005,3,23,3,0,*?*?*?*?*?*?*?*?*?*?*?*?*?*?*?*?*?*?*?*?*?*?,7.2,3.4,74,100386,0,-0,312,0.0,-0.0,0.0,0,0,0,0,270,9.3,10,5,9999,99999,9,999999999,0.0,999,999,99
3005,3,23,4,0,*?*?*?*?*?*?*?*?*?*?*?*?*?*?*?*?*?*?*?*?*?*?,6.6,2.5,73,100386,0,-0,309,0.0,-0.0,0.0,0,0,0,0,277,9.3,10,5,9999,99999,9,999999999,0.0,999,999,99
3005,3,23,5,0,*?*?*?*?*?*?*?*?*?*?*?*?*?*?*?*?*?*?*?*?*?*?,5.9,1.5,70,100386,0,-0,306,0.0,-0.0,0.0,0,0,0,0,283,8.8,10,5,9999,99999,9,999999999,0.0,999,999,99
3005,3,23,6,0,*?*?*?*?*?*?*?*?*?*?*?*?*?*?*?*?*?*?*?*?*?*?,6.2,1.5,70,100386,80,1372,278,6.1,61.3,2.5,674,3550,447,97,290,6.7,4,2,9999,99999,9,999999999,0.0,999,999,99
3005,3,23,7,0,*?*?*?*?*?*?*?*?*?*?*?*?*?*?*?*?*?*?*?*?*?*?,6.5,1.3,67,100386,282,1375,258,145.5,496.4,43.6,15118,38664,6697,813,297,8.2,0,0,9999,99999,9,999999999,0.0,999,999,99
3005,3,23,8,0,*?*?*?*?*?*?*?*?*?*?*?*?*?*?*?*?*?*?*?*?*?*?,7.9,2.3,66,100386,467,1377,265,272.4,562.4,81.7,28248,51283,11820,1555,303,7.2,0,0,9999,99999,9,999999999,0.0,999,999,99
3005,3,23,9,0,*?*?*?*?*?*?*?*?*?*?*?*?*?*?*?*?*?*?*?*?*?*?,9.7,2.1,57,100386,621,1377,272,378.5,587.5,113.5,39367,56797,15808,2289,310,8.2,0,0,9999,99999,9,999999999,0.0,999,999,99
3005,3,23,10,0,*?*?*?*?*?*?*?*?*?*?*?*?*?*?*?*?*?*?*?*?*?*?,11.2,1.3,49,100386,734,1377,276,456.4,599.3,136.9,47632,59286,18574,2961,317,7.2,0,0,9999,99999,9,999999999,0.0,999,999,99
3005,3,23,11,0,*?*?*?*?*?*?*?*?*?*?*?*?*?*?*?*?*?*?*?*?*?*?,12.8,1.5,45,100386,799,1377,283,501.0,604.5,150.3,52391,60325,20093,3427,323,5.7,0,0,9999,99999,9,999999999,0.0,999,999,99
3005,3,23,12,0,*?*?*?*?*?*?*?*?*?*?*?*?*?*?*?*?*?*?*?*?*?*?,12.9,0.8,42,100386,810,1376,282,509.2,605.3,152.8,53263,60489,20363,3520,330,7.2,0,0,9999,99999,9,999999999,0.0,999,999,99
3005,3,23,13,0,*?*?*?*?*?*?*?*?*?*?*?*?*?*?*?*?*?*?*?*?*?*?,12.9,1.5,44,100386,769,1377,283,480.4,602.2,144.1,50185,59872,19396,3202,330,7.7,0,0,9999,99999,9,999999999,0.0,999,999,99
3005,3,23,14,0,*?*?*?*?*?*?*?*?*?*?*?*?*?*?*?*?*?*?*?*?*?*?,13.1,1.3,43,100386,676,1376,300,411.7,533.9,149.4,43976,53242,18800,3092,330,8.2,3,2,9999,99999,9,999999999,0.6,999,999,99
3005,3,23,15,0,*?*?*?*?*?*?*?*?*?*?*?*?*?*?*?*?*?*?*?*?*?*?,12.6,1.0,44,100386,539,1377,320,254.2,231.7,163.4,26938,22684,18603,3460,330,7.7,7,4,9999,99999,9,999999999,0.4,999,999,99
3005,3,23,16,0,*?*?*?*?*?*?*?*?*?*?*?*?*?*?*?*?*?*?*?*?*?*?,13.0,0.8,42,100386,367,1377,328,135.9,128.5,101.7,14832,11072,11764,2240,330,6.7,8,4,9999,99999,9,999999999,2.8,999,999,99
3005,3,23,17,0,*?*?*?*?*?*?*?*?*?*?*?*?*?*?*?*?*?*?*?*?*?*?,11.9,3.2,53,100386,171,1374,298,68.2,349.0,24.8,7119,22003,3954,462,330,6.7,3,2,9999,99999,9,999999999,1.1,999,999,99
3005,3,23,18,0,*?*?*?*?*?*?*?*?*?*?*?*?*?*?*?*?*?*?*?*?*?*?,10.6,3.0,57,100386,0,-0,322,0.0,-0.0,0.0,0,0,0,0,330,7.2,9,5,9999,99999,9,999999999,0.0,999,999,99
3005,3,23,19,0,*?*?*?*?*?*?*?*?*?*?*?*?*?*?*?*?*?*?*?*?*?*?,9.5,3.6,65,100386,0,-0,322,0.0,-0.0,0.0,0,0,0,0,320,7.2,10,5,9999,99999,9,999999999,0.0,999,999,99
3005,3,23,20,0,*?*?*?*?*?*?*?*?*?*?*?*?*?*?*?*?*?*?*?*?*?*?,9.2,3.9,68,100386,0,-0,321,0.0,-0.0,0.0,0,0,0,0,310,7.2,10,5,9999,99999,9,999999999,0.5,999,999,99
3005,3,23,21,0,*?*?*?*?*?*?*?*?*?*?*?*?*?*?*?*?*?*?*?*?*?*?,8.7,5.1,76,100386,0,-0,318,0.0,-0.0,0.0,0,0,0,0,300,6.7,10,5,9999,99999,9,999999999,0.0,999,999,99
3005,3,23,22,0,*?*?*?*?*?*?*?*?*?*?*?*?*?*?*?*?*?*?*?*?*?*?,8.1,4.6,77,100386,0,-0,316,0.0,-0.0,0.0,0,0,0,0,290,6.2,10,5,9999,99999,9,999999999,0.0,999,999,99
3005,3,23,23,0,*?*?*?*?*?*?*?*?*?*?*?*?*?*?*?*?*?*?*?*?*?*?,8.3,5.6,80,100386,0,-0,316,0.0,-0.0,0.0,0,0,0,0,280,6.7,10,5,9999,99999,9,999999999,0.5,999,999,99
3005,3,23,24,0,*?*?*?*?*?*?*?*?*?*?*?*?*?*?*?*?*?*?*?*?*?*?,7.9,4.5,77,100386,0,-0,315,0.0,-0.0,0.0,0,0,0,0,250,9.8,10,5,9999,99999,9,999999999,0.0,999,999,99
3005,3,24,1,0,*?*?*?*?*?*?*?*?*?*?*?*?*?*?*?*?*?*?*?*?*?*?,8.8,6.6,86,101054,0,-0,318,0.0,-0.0,0.0,0,0,0,0,267,7.2,10,5,9999,99999,9,999999999,0.0,999,999,99
3005,3,24,2,0,*?*?*?*?*?*?*?*?*?*?*?*?*?*?*?*?*?*?*?*?*?*?,8.7,7.0,89,101054,0,-0,318,0.0,-0.0,0.0,0,0,0,0,263,9.3,10,5,9999,99999,9,999999999,0.0,999,999,99
3005,3,24,3,0,*?*?*?*?*?*?*?*?*?*?*?*?*?*?*?*?*?*?*?*?*?*?,8.5,6.6,88,101054,0,-0,317,0.0,-0.0,0.0,0,0,0,0,260,7.7,10,5,9999,99999,9,999999999,2.6,999,999,99
3005,3,24,4,0,*?*?*?*?*?*?*?*?*?*?*?*?*?*?*?*?*?*?*?*?*?*?,8.2,7.0,93,101054,0,-0,316,0.0,-0.0,0.0,0,0,0,0,257,6.7,10,5,9999,99999,9,999999999,0.0,999,999,99
3005,3,24,5,0,*?*?*?*?*?*?*?*?*?*?*?*?*?*?*?*?*?*?*?*?*?*?,8.5,6.7,88,101054,0,-0,317,0.0,-0.0,0.0,0,0,0,0,253,3.6,10,5,9999,99999,9,999999999,0.0,999,999,99
3005,3,24,6,0,*?*?*?*?*?*?*?*?*?*?*?*?*?*?*?*?*?*?*?*?*?*?,8.8,7.0,89,101054,89,1376,318,3.6,0.0,3.6,458,-0,458,145,250,3.6,10,5,9999,99999,9,999999999,0.0,999,999,99
3005,3,24,7,0,*?*?*?*?*?*?*?*?*?*?*?*?*?*?*?*?*?*?*?*?*?*?,8.9,6.9,87,101054,291,1376,319,43.9,0.0,43.9,5120,0,5130,1724,232,6.7,10,5,9999,99999,9,999999999,0.0,999,999,99
3005,3,24,8,0,*?*?*?*?*?*?*?*?*?*?*?*?*?*?*?*?*?*?*?*?*?*?,9.6,6.1,79,101054,475,1376,322,80.7,0.0,80.7,9435,0,9462,3359,213,6.7,10,5,9999,99999,9,999999999,0.0,999,999,99
3005,3,24,9,0,*?*?*?*?*?*?*?*?*?*?*?*?*?*?*?*?*?*?*?*?*?*?,11.0,6.6,74,101054,629,1376,328,111.4,0.0,111.4,13122,0,13167,4893,195,8.8,10,5,9999,99999,9,999999999,0.0,999,999,99
3005,3,24,10,0,*?*?*?*?*?*?*?*?*?*?*?*?*?*?*?*?*?*?*?*?*?*?,11.8,7.1,73,101054,742,1377,332,134.0,0.0,134.0,15881,0,15942,6108,177,9.3,10,5,9999,99999,9,999999999,0.1,999,999,99
3005,3,24,11,0,*?*?*?*?*?*?*?*?*?*?*?*?*?*?*?*?*?*?*?*?*?*?,12.6,6.7,67,101054,806,1376,336,146.9,0.0,146.9,17473,0,17543,6827,158,8.8,10,5,9999,99999,9,999999999,0.1,999,999,99
3005,3,24,12,0,*?*?*?*?*?*?*?*?*?*?*?*?*?*?*?*?*?*?*?*?*?*?,12.5,5.1,61,101054,818,1376,336,149.2,0.0,149.2,17761,0,17833,6958,140,8.2,10,5,9999,99999,9,999999999,0.0,999,999,99
3005,3,24,13,0,*?*?*?*?*?*?*?*?*?*?*?*?*?*?*?*?*?*?*?*?*?*?,12.8,6.1,63,101054,775,1375,337,140.8,0.0,140.8,16711,0,16777,6484,138,9.8,10,5,9999,99999,9,999999999,0.9,999,999,99
3005,3,24,14,0,*?*?*?*?*?*?*?*?*?*?*?*?*?*?*?*?*?*?*?*?*?*?,12.9,5.9,63,101054,683,1376,337,122.2,0.0,122.2,14437,0,14489,5466,137,8.8,10,5,9999,99999,9,999999999,0.2,999,999,99
3005,3,24,15,0,*?*?*?*?*?*?*?*?*?*?*?*?*?*?*?*?*?*?*?*?*?*?,12.9,6.2,64,101054,546,1377,337,94.8,0.0,94.8,11120,0,11155,4046,135,8.2,10,5,9999,99999,9,999999999,0.0,999,999,99
3005,3,24,16,0,*?*?*?*?*?*?*?*?*?*?*?*?*?*?*?*?*?*?*?*?*?*?,12.8,8.7,76,101054,373,1374,336,60.4,0.0,60.4,7040,0,7057,2429,133,7.2,10,5,9999,99999,9,999999999,0.0,999,999,99
3005,3,24,17,0,*?*?*?*?*?*?*?*?*?*?*?*?*?*?*?*?*?*?*?*?*?*?,12.6,9.1,79,101054,178,1376,335,21.4,0.0,21.4,2520,-0,2523,827,132,5.2,10,5,9999,99999,9,999999999,0.0,999,999,99
3005,3,24,18,0,*?*?*?*?*?*?*?*?*?*?*?*?*?*?*?*?*?*?*?*?*?*?,11.2,8.5,84,101054,0,-0,329,0.0,-0.0,0.0,0,0,0,0,130,6.7,10,5,9999,99999,9,999999999,0.0,999,999,99
3005,3,24,19,0,*?*?*?*?*?*?*?*?*?*?*?*?*?*?*?*?*?*?*?*?*?*?,10.9,7.7,80,101054,0,-0,328,0.0,-0.0,0.0,0,0,0,0,133,7.7,10,5,9999,99999,9,999999999,0.0,999,999,99
3005,3,24,20,0,*?*?*?*?*?*?*?*?*?*?*?*?*?*?*?*?*?*?*?*?*?*?,10.1,7.9,86,101054,0,-0,324,0.0,-0.0,0.0,0,0,0,0,137,4.1,10,5,9999,99999,9,999999999,0.0,999,999,99
3005,3,24,21,0,*?*?*?*?*?*?*?*?*?*?*?*?*?*?*?*?*?*?*?*?*?*?,10.0,7.7,86,101054,0,-0,324,0.0,-0.0,0.0,0,0,0,0,140,4.6,10,5,9999,99999,9,999999999,0.0,999,999,99
3005,3,24,22,0,*?*?*?*?*?*?*?*?*?*?*?*?*?*?*?*?*?*?*?*?*?*?,9.7,8.3,91,101054,0,-0,322,0.0,-0.0,0.0,0,0,0,0,143,6.7,10,5,9999,99999,9,999999999,0.0,999,999,99
3005,3,24,23,0,*?*?*?*?*?*?*?*?*?*?*?*?*?*?*?*?*?*?*?*?*?*?,9.5,8.4,93,101054,0,-0,321,0.0,-0.0,0.0,0,0,0,0,147,3.6,10,5,9999,99999,9,999999999,0.0,999,999,99
3005,3,24,24,0,*?*?*?*?*?*?*?*?*?*?*?*?*?*?*?*?*?*?*?*?*?*?,8.5,6.1,85,101054,0,-0,317,0.0,-0.0,0.0,0,0,0,0,270,7.2,10,5,9999,99999,9,999999999,1.7,999,999,99
3005,3,25,1,0,*?*?*?*?*?*?*?*?*?*?*?*?*?*?*?*?*?*?*?*?*?*?,8.7,7.0,89,101130,0,-0,318,0.0,-0.0,0.0,0,0,0,0,152,3.6,10,5,9999,99999,9,999999999,0.2,999,999,99
3005,3,25,2,0,*?*?*?*?*?*?*?*?*?*?*?*?*?*?*?*?*?*?*?*?*?*?,7.8,6.2,90,101130,0,-0,314,0.0,-0.0,0.0,0,0,0,0,153,5.2,10,5,9999,99999,9,999999999,0.0,999,999,99
3005,3,25,3,0,*?*?*?*?*?*?*?*?*?*?*?*?*?*?*?*?*?*?*?*?*?*?,8.2,6.6,90,101130,0,-0,316,0.0,-0.0,0.0,0,0,0,0,155,4.6,10,5,9999,99999,9,999999999,0.0,999,999,99
3005,3,25,4,0,*?*?*?*?*?*?*?*?*?*?*?*?*?*?*?*?*?*?*?*?*?*?,8.4,6.6,89,101130,0,-0,317,0.0,-0.0,0.0,0,0,0,0,157,4.1,10,5,9999,99999,9,999999999,0.0,999,999,99
3005,3,25,5,0,*?*?*?*?*?*?*?*?*?*?*?*?*?*?*?*?*?*?*?*?*?*?,8.0,6.4,90,101130,0,-0,315,0.0,-0.0,0.0,0,0,0,0,158,1.5,10,5,9999,99999,9,999999999,0.0,999,999,99
3005,3,25,6,0,*?*?*?*?*?*?*?*?*?*?*?*?*?*?*?*?*?*?*?*?*?*?,8.6,7.0,90,101130,98,1379,317,5.3,0.0,5.3,668,-0,667,214,160,2.6,10,5,9999,99999,9,999999999,0.0,999,999,99
3005,3,25,7,0,*?*?*?*?*?*?*?*?*?*?*?*?*?*?*?*?*?*?*?*?*?*?,9.0,7.1,89,101130,299,1373,319,45.6,0.0,45.6,5320,0,5331,1795,155,4.1,10,5,9999,99999,9,999999999,0.0,999,999,99
3005,3,25,8,0,*?*?*?*?*?*?*?*?*?*?*?*?*?*?*?*?*?*?*?*?*?*?,9.3,7.6,89,101130,483,1374,320,82.4,0.0,82.4,9635,0,9664,3439,150,4.6,10,5,9999,99999,9,999999999,0.0,999,999,99
3005,3,25,9,0,*?*?*?*?*?*?*?*?*?*?*?*?*?*?*?*?*?*?*?*?*?*?,10.9,8.5,85,101130,637,1376,328,113.1,0.0,113.1,13323,0,13369,4980,145,7.7,10,5,9999,99999,9,999999999,0.0,999,999,99
3005,3,25,10,0,*?*?*?*?*?*?*?*?*?*?*?*?*?*?*?*?*?*?*?*?*?*?,12.0,7.9,76,101130,749,1375,333,135.6,0.0,135.6,16078,0,16139,6195,140,9.8,10,5,9999,99999,9,999999999,0.0,999,999,99
3005,3,25,11,0,*?*?*?*?*?*?*?*?*?*?*?*?*?*?*?*?*?*?*?*?*?*?,13.2,9.3,77,101130,813,1374,338,148.4,0.0,148.4,17665,0,17736,6913,135,8.8,10,5,9999,99999,9,999999999,0.0,999,999,99
3005,3,25,12,0,*?*?*?*?*?*?*?*?*?*?*?*?*?*?*?*?*?*?*?*?*?*?,13.6,9.8,78,101130,825,1376,340,150.7,0.0,150.7,17947,0,18020,7043,130,9.8,10,5,9999,99999,9,999999999,0.0,999,999,99
3005,3,25,13,0,*?*?*?*?*?*?*?*?*?*?*?*?*?*?*?*?*?*?*?*?*?*?,13.6,9.3,76,101130,782,1374,340,142.2,0.0,142.2,16895,0,16962,6564,125,10.3,10,5,9999,99999,9,999999999,0.0,999,999,99
3005,3,25,14,0,*?*?*?*?*?*?*?*?*?*?*?*?*?*?*?*?*?*?*?*?*?*?,13.4,9.1,75,101130,689,1374,339,123.6,0.0,123.6,14607,0,14660,5540,120,9.8,10,5,9999,99999,9,999999999,0.0,999,999,99
3005,3,25,15,0,*?*?*?*?*?*?*?*?*?*?*?*?*?*?*?*?*?*?*?*?*?*?,13.6,8.1,70,101130,552,1375,340,96.2,0.0,96.2,11282,0,11318,4113,115,10.3,10,5,9999,99999,9,999999999,0.0,999,999,99
3005,3,25,16,0,*?*?*?*?*?*?*?*?*?*?*?*?*?*?*?*?*?*?*?*?*?*?,13.4,8.7,73,101130,380,1375,339,61.7,0.0,61.7,7197,0,7215,2488,110,8.8,10,5,9999,99999,9,999999999,0.0,999,999,99
3005,3,25,17,0,*?*?*?*?*?*?*?*?*?*?*?*?*?*?*?*?*?*?*?*?*?*?,13.1,7.7,70,101130,185,1378,338,22.7,0.0,22.7,2674,-0,2677,878,105,6.7,10,5,9999,99999,9,999999999,0.0,999,999,99
3005,3,25,18,0,*?*?*?*?*?*?*?*?*?*?*?*?*?*?*?*?*?*?*?*?*?*?,12.2,7.4,73,101130,0,-0,334,0.0,-0.0,0.0,0,0,0,0,100,10.8,10,5,9999,99999,9,999999999,0.0,999,999,99
3005,3,25,19,0,*?*?*?*?*?*?*?*?*?*?*?*?*?*?*?*?*?*?*?*?*?*?,11.6,8.0,79,101130,0,-0,331,0.0,-0.0,0.0,0,0,0,0,95,4.6,10,5,9999,99999,9,999999999,0.1,999,999,99
3005,3,25,20,0,*?*?*?*?*?*?*?*?*?*?*?*?*?*?*?*?*?*?*?*?*?*?,10.3,8.4,88,101130,0,-0,325,0.0,-0.0,0.0,0,0,0,0,90,4.6,10,5,9999,99999,9,999999999,0.2,999,999,99
3005,3,25,21,0,*?*?*?*?*?*?*?*?*?*?*?*?*?*?*?*?*?*?*?*?*?*?,10.1,8.7,92,101130,0,-0,324,0.0,-0.0,0.0,0,0,0,0,85,5.2,10,5,9999,99999,9,999999999,0.1,999,999,99
3005,3,25,22,0,*?*?*?*?*?*?*?*?*?*?*?*?*?*?*?*?*?*?*?*?*?*?,9.7,7.3,85,101130,0,-0,322,0.0,-0.0,0.0,0,0,0,0,80,3.6,10,5,9999,99999,9,999999999,0.0,999,999,99
3005,3,25,23,0,*?*?*?*?*?*?*?*?*?*?*?*?*?*?*?*?*?*?*?*?*?*?,9.5,7.4,87,101130,0,-0,321,0.0,-0.0,0.0,0,0,0,0,75,4.1,10,5,9999,99999,9,999999999,0.0,999,999,99
3005,3,25,24,0,*?*?*?*?*?*?*?*?*?*?*?*?*?*?*?*?*?*?*?*?*?*?,9.3,7.7,90,101130,0,-0,320,0.0,-0.0,0.0,0,0,0,0,150,3.1,10,5,9999,99999,9,999999999,0.0,999,999,99
3005,3,26,1,0,*?*?*?*?*?*?*?*?*?*?*?*?*?*?*?*?*?*?*?*?*?*?,9.6,6.4,80,102054,0,-0,322,0.0,-0.0,0.0,0,0,0,0,112,4.6,10,5,9999,99999,9,999999999,0.5,999,999,99
3005,3,26,2,0,*?*?*?*?*?*?*?*?*?*?*?*?*?*?*?*?*?*?*?*?*?*?,9.9,5.9,76,102054,0,-0,323,0.0,-0.0,0.0,0,0,0,0,153,3.1,10,5,9999,99999,9,999999999,0.0,999,999,99
3005,3,26,3,0,*?*?*?*?*?*?*?*?*?*?*?*?*?*?*?*?*?*?*?*?*?*?,9.2,5.5,77,102054,0,-0,320,0.0,-0.0,0.0,0,0,0,0,195,2.6,10,5,9999,99999,9,999999999,0.0,999,999,99
3005,3,26,4,0,*?*?*?*?*?*?*?*?*?*?*?*?*?*?*?*?*?*?*?*?*?*?,9.1,5.6,78,102054,0,-0,320,0.0,-0.0,0.0,0,0,0,0,237,2.1,10,5,9999,99999,9,999999999,0.3,999,999,99
3005,3,26,5,0,*?*?*?*?*?*?*?*?*?*?*?*?*?*?*?*?*?*?*?*?*?*?,8.9,5.5,78,102054,0,-0,319,0.0,-0.0,0.0,0,0,0,0,278,2.6,10,5,9999,99999,9,999999999,1.2,999,999,99
3005,3,26,6,0,*?*?*?*?*?*?*?*?*?*?*?*?*?*?*?*?*?*?*?*?*?*?,8.6,5.5,80,102054,106,1370,318,7.1,0.0,7.1,873,-0,872,282,320,3.1,10,5,9999,99999,9,999999999,1.3,999,999,99
3005,3,26,7,0,*?*?*?*?*?*?*?*?*?*?*?*?*?*?*?*?*?*?*?*?*?*?,9.3,5.5,76,102054,308,1375,299,152.4,357.1,72.4,15906,28090,9450,1322,325,4.1,5,3,9999,99999,9,999999999,0.2,999,999,99
3005,3,26,8,0,*?*?*?*?*?*?*?*?*?*?*?*?*?*?*?*?*?*?*?*?*?*?,10.0,6.2,77,102054,491,1373,311,228.7,228.4,147.1,24203,21781,16838,3054,330,4.6,7,4,9999,99999,9,999999999,0.4,999,999,99
3005,3,26,9,0,*?*?*?*?*?*?*?*?*?*?*?*?*?*?*?*?*?*?*?*?*?*?,11.8,6.6,69,102054,644,1373,311,369.0,413.1,175.3,38575,40490,21431,3642,335,5.2,5,3,9999,99999,9,999999999,2.1,999,999,99
3005,3,26,10,0,*?*?*?*?*?*?*?*?*?*?*?*?*?*?*?*?*?*?*?*?*?*?,12.9,7.4,68,102054,757,1375,317,441.2,420.7,209.6,46210,42586,24899,4707,340,6.2,5,3,9999,99999,9,999999999,0.1,999,999,99
3005,3,26,11,0,*?*?*?*?*?*?*?*?*?*?*?*?*?*?*?*?*?*?*?*?*?*?,14.5,7.3,61,102054,821,1375,332,407.9,243.9,262.3,43737,25833,28881,6571,345,6.2,7,4,9999,99999,9,999999999,0.3,999,999,99
3005,3,26,12,0,*?*?*?*?*?*?*?*?*?*?*?*?*?*?*?*?*?*?*?*?*?*?,14.7,6.2,56,102054,832,1375,341,264.3,58.1,229.1,29115,5855,25820,7641,350,8.8,9,5,9999,99999,9,999999999,0.0,999,999,99
3005,3,26,13,0,*?*?*?*?*?*?*?*?*?*?*?*?*?*?*?*?*?*?*?*?*?*?,14.6,5.8,55,102054,789,1374,341,249.5,57.8,216.3,27475,5802,24376,7034,293,6.7,9,5,9999,99999,9,999999999,0.0,999,999,99
3005,3,26,14,0,*?*?*?*?*?*?*?*?*?*?*?*?*?*?*?*?*?*?*?*?*?*?,14.8,6.6,57,102054,696,1374,333,340.0,239.7,218.6,36249,24865,24372,5021,237,7.7,7,4,9999,99999,9,999999999,0.0,999,999,99
3005,3,26,15,0,*?*?*?*?*?*?*?*?*?*?*?*?*?*?*?*?*?*?*?*?*?*?,14.7,5.3,53,102054,559,1375,332,265.3,233.0,170.6,28128,23087,19326,3646,180,7.2,7,4,9999,99999,9,999999999,0.0,999,999,99
3005,3,26,16,0,*?*?*?*?*?*?*?*?*?*?*?*?*?*?*?*?*?*?*?*?*?*?,14.5,3.6,48,102054,386,1373,340,109.6,51.8,95.0,12026,4615,10735,2545,123,7.2,9,5,9999,99999,9,999999999,0.2,999,999,99
3005,3,26,17,0,*?*?*?*?*?*?*?*?*?*?*?*?*?*?*?*?*?*?*?*?*?*?,14.2,3.8,49,102054,191,1374,339,41.7,39.9,36.2,4641,2641,4313,762,67,6.2,9,5,9999,99999,9,999999999,0.1,999,999,99
3005,3,26,18,0,*?*?*?*?*?*?*?*?*?*?*?*?*?*?*?*?*?*?*?*?*?*?,13.0,4.1,54,102054,0,-0,338,0.0,-0.0,0.0,0,0,0,0,10,5.2,10,5,9999,99999,9,999999999,0.0,999,999,99
3005,3,26,19,0,*?*?*?*?*?*?*?*?*?*?*?*?*?*?*?*?*?*?*?*?*?*?,12.0,5.3,62,102054,0,-0,333,0.0,-0.0,0.0,0,0,0,0,18,7.2,10,5,9999,99999,9,999999999,0.0,999,999,99
3005,3,26,20,0,*?*?*?*?*?*?*?*?*?*?*?*?*?*?*?*?*?*?*?*?*?*?,11.0,5.5,68,102054,0,-0,329,0.0,-0.0,0.0,0,0,0,0,27,6.2,10,5,9999,99999,9,999999999,0.4,999,999,99
3005,3,26,21,0,*?*?*?*?*?*?*?*?*?*?*?*?*?*?*?*?*?*?*?*?*?*?,11.2,5.5,67,102054,0,-0,330,0.0,-0.0,0.0,0,0,0,0,35,6.7,10,5,9999,99999,9,999999999,0.0,999,999,99
3005,3,26,22,0,*?*?*?*?*?*?*?*?*?*?*?*?*?*?*?*?*?*?*?*?*?*?,10.5,7.4,80,102054,0,-0,326,0.0,-0.0,0.0,0,0,0,0,43,6.7,10,5,9999,99999,9,999999999,0.0,999,999,99
3005,3,26,23,0,*?*?*?*?*?*?*?*?*?*?*?*?*?*?*?*?*?*?*?*?*?*?,9.9,7.0,81,102054,0,-0,323,0.0,-0.0,0.0,0,0,0,0,52,5.2,10,5,9999,99999,9,999999999,0.0,999,999,99
3005,3,26,24,0,*?*?*?*?*?*?*?*?*?*?*?*?*?*?*?*?*?*?*?*?*?*?,9.2,7.0,84,102054,0,-0,320,0.0,-0.0,0.0,0,0,0,0,70,4.6,10,5,9999,99999,9,999999999,0.0,999,999,99
3005,3,27,1,0,*?*?*?*?*?*?*?*?*?*?*?*?*?*?*?*?*?*?*?*?*?*?,8.1,5.9,86,101865,0,-0,315,0.0,-0.0,0.0,0,0,0,0,68,3.1,10,5,9999,99999,9,999999999,0.0,999,999,99
3005,3,27,2,0,*?*?*?*?*?*?*?*?*?*?*?*?*?*?*?*?*?*?*?*?*?*?,7.2,5.3,88,101865,0,-0,311,0.0,-0.0,0.0,0,0,0,0,77,4.1,10,5,9999,99999,9,999999999,0.0,999,999,99
3005,3,27,3,0,*?*?*?*?*?*?*?*?*?*?*?*?*?*?*?*?*?*?*?*?*?*?,7.2,5.3,88,101865,0,-0,311,0.0,-0.0,0.0,0,0,0,0,85,3.6,10,5,9999,99999,9,999999999,0.3,999,999,99
3005,3,27,4,0,*?*?*?*?*?*?*?*?*?*?*?*?*?*?*?*?*?*?*?*?*?*?,7.0,6.7,98,101865,0,-0,310,0.0,-0.0,0.0,0,0,0,0,93,4.1,10,5,9999,99999,9,999999999,0.5,999,999,99
3005,3,27,5,0,*?*?*?*?*?*?*?*?*?*?*?*?*?*?*?*?*?*?*?*?*?*?,6.8,5.8,93,101865,0,-0,310,0.0,-0.0,0.0,0,0,0,0,102,4.1,10,5,9999,99999,9,999999999,0.2,999,999,99
3005,3,27,6,0,*?*?*?*?*?*?*?*?*?*?*?*?*?*?*?*?*?*?*?*?*?*?,6.7,6.1,96,101865,115,1373,309,8.8,0.0,8.8,1076,-0,1076,349,110,3.1,10,5,9999,99999,9,999999999,0.0,999,999,99
3005,3,27,7,0,*?*?*?*?*?*?*?*?*?*?*?*?*?*?*?*?*?*?*?*?*?*?,7.3,6.2,93,101865,316,1372,308,85.3,49.3,73.9,9356,4154,8368,1933,108,3.6,9,5,9999,99999,9,999999999,0.1,999,999,99
3005,3,27,8,0,*?*?*?*?*?*?*?*?*?*?*?*?*?*?*?*?*?*?*?*?*?*?,8.0,7.1,94,101865,499,1372,307,197.4,136.8,147.7,21490,13150,16795,3395,107,8.2,8,4,9999,99999,9,999999999,0.1,999,999,99
3005,3,27,9,0,*?*?*?*?*?*?*?*?*?*?*?*?*?*?*?*?*?*?*?*?*?*?,9.1,7.3,88,101865,652,1373,312,267.8,142.1,200.3,29207,14446,22584,4901,105,5.7,8,4,9999,99999,9,999999999,0.0,999,999,99
3005,3,27,10,0,*?*?*?*?*?*?*?*?*?*?*?*?*?*?*?*?*?*?*?*?*?*?,9.8,7.4,85,101865,764,1373,311,377.5,242.2,242.7,40360,25476,26845,5830,103,7.7,7,4,9999,99999,9,999999999,0.0,999,999,99
3005,3,27,11,0,*?*?*?*?*?*?*?*?*?*?*?*?*?*?*?*?*?*?*?*?*?*?,10.2,6.6,78,101865,828,1374,316,348.7,145.8,260.8,38153,15274,29154,7054,102,7.2,8,4,9999,99999,9,999999999,0.0,999,999,99
3005,3,27,12,0,*?*?*?*?*?*?*?*?*?*?*?*?*?*?*?*?*?*?*?*?*?*?,10.9,7.7,81,101865,838,1373,324,266.9,58.1,231.4,29399,5864,26069,7747,100,5.7,9,5,9999,99999,9,999999999,0.0,999,999,99
3005,3,27,13,0,*?*?*?*?*?*?*?*?*?*?*?*?*?*?*?*?*?*?*?*?*?*?,10.8,8.3,85,101865,796,1374,323,252.0,57.9,218.5,27749,5812,24618,7133,95,5.2,9,5,9999,99999,9,999999999,0.0,999,999,99
3005,3,27,14,0,*?*?*?*?*?*?*?*?*?*?*?*?*?*?*?*?*?*?*?*?*?*?,10.8,8.5,86,101865,702,1373,327,126.4,0.0,126.4,14945,0,15000,5689,90,5.2,10,5,9999,99999,9,999999999,0.0,999,999,99
3005,3,27,15,0,*?*?*?*?*?*?*?*?*?*?*?*?*?*?*?*?*?*?*?*?*?*?,10.9,7.6,80,101865,565,1374,324,171.8,55.5,148.9,18872,5354,16791,4310,85,5.7,9,5,9999,99999,9,999999999,0.0,999,999,99
3005,3,27,16,0,*?*?*?*?*?*?*?*?*?*?*?*?*?*?*?*?*?*?*?*?*?*?,10.7,7.6,82,101865,393,1374,323,111.9,52.0,97.0,12277,4655,10958,2606,80,7.7,9,5,9999,99999,9,999999999,0.0,999,999,99
3005,3,27,17,0,*?*?*?*?*?*?*?*?*?*?*?*?*?*?*?*?*?*?*?*?*?*?,10.3,8.4,88,101865,198,1376,321,44.0,40.7,38.2,4891,2739,4543,805,75,5.2,9,5,9999,99999,9,999999999,0.1,999,999,99
3005,3,27,18,0,*?*?*?*?*?*?*?*?*?*?*?*?*?*?*?*?*?*?*?*?*?*?,9.9,8.9,94,101865,0,-0,319,0.0,-0.0,0.0,0,0,0,0,70,4.1,9,5,9999,99999,9,999999999,0.0,999,999,99
3005,3,27,19,0,*?*?*?*?*?*?*?*?*?*?*?*?*?*?*?*?*?*?*?*?*?*?,8.9,8.4,97,101865,0,-0,318,0.0,-0.0,0.0,0,0,0,0,72,4.6,10,5,9999,99999,9,999999999,0.0,999,999,99
3005,3,27,20,0,*?*?*?*?*?*?*?*?*?*?*?*?*?*?*?*?*?*?*?*?*?*?,8.7,7.0,89,101865,0,-0,318,0.0,-0.0,0.0,0,0,0,0,73,3.1,10,5,9999,99999,9,999999999,0.0,999,999,99
3005,3,27,21,0,*?*?*?*?*?*?*?*?*?*?*?*?*?*?*?*?*?*?*?*?*?*?,8.2,6.4,89,101865,0,-0,316,0.0,-0.0,0.0,0,0,0,0,75,2.6,10,5,9999,99999,9,999999999,0.0,999,999,99
3005,3,27,22,0,*?*?*?*?*?*?*?*?*?*?*?*?*?*?*?*?*?*?*?*?*?*?,7.5,7.0,96,101865,0,-0,312,0.0,-0.0,0.0,0,0,0,0,77,2.1,10,5,9999,99999,9,999999999,0.0,999,999,99
3005,3,27,23,0,*?*?*?*?*?*?*?*?*?*?*?*?*?*?*?*?*?*?*?*?*?*?,6.7,6.7,100,101865,0,-0,309,0.0,-0.0,0.0,0,0,0,0,78,2.1,10,5,9999,99999,9,999999999,0.0,999,999,99
3005,3,27,24,0,*?*?*?*?*?*?*?*?*?*?*?*?*?*?*?*?*?*?*?*?*?*?,9.4,6.4,82,101865,0,-0,321,0.0,-0.0,0.0,0,0,0,0,60,3.1,10,5,9999,99999,9,999999999,0.0,999,999,99
3005,3,28,1,0,*?*?*?*?*?*?*?*?*?*?*?*?*?*?*?*?*?*?*?*?*?*?,3.7,3.4,96,102239,0,-0,296,0.0,-0.0,0.0,0,0,0,0,78,5.2,10,5,9999,99999,9,999999999,0.0,999,999,99
3005,3,28,2,0,*?*?*?*?*?*?*?*?*?*?*?*?*?*?*?*?*?*?*?*?*?*?,2.2,1.3,93,102239,0,-0,290,0.0,-0.0,0.0,0,0,0,0,77,6.2,10,5,9999,99999,9,999999999,0.0,999,999,99
3005,3,28,3,0,*?*?*?*?*?*?*?*?*?*?*?*?*?*?*?*?*?*?*?*?*?*?,1.7,0.4,90,102239,0,-0,288,0.0,-0.0,0.0,0,0,0,0,75,5.2,10,5,9999,99999,9,999999999,0.0,999,999,99
3005,3,28,4,0,*?*?*?*?*?*?*?*?*?*?*?*?*?*?*?*?*?*?*?*?*?*?,1.9,1.3,94,102239,0,-0,289,0.0,-0.0,0.0,0,0,0,0,73,5.2,10,5,9999,99999,9,999999999,0.0,999,999,99
3005,3,28,5,0,*?*?*?*?*?*?*?*?*?*?*?*?*?*?*?*?*?*?*?*?*?*?,1.6,0.8,94,102239,0,-0,288,0.0,-0.0,0.0,0,0,0,0,72,5.7,10,5,9999,99999,9,999999999,0.0,999,999,99
3005,3,28,6,0,*?*?*?*?*?*?*?*?*?*?*?*?*?*?*?*?*?*?*?*?*?*?,1.4,1.0,96,102239,124,1377,287,10.5,0.0,10.5,1278,-0,1278,416,70,5.2,10,5,9999,99999,9,999999999,0.9,999,999,99
3005,3,28,7,0,*?*?*?*?*?*?*?*?*?*?*?*?*?*?*?*?*?*?*?*?*?*?,2.2,1.0,91,102239,325,1374,281,116.9,124.6,87.5,12749,10426,10090,1905,70,5.7,8,4,9999,99999,9,999999999,0.1,999,999,99
3005,3,28,8,0,*?*?*?*?*?*?*?*?*?*?*?*?*?*?*?*?*?*?*?*?*?*?,3.1,1.5,88,102239,508,1374,280,237.9,229.7,153.0,25177,22177,17439,3198,70,5.7,7,4,9999,99999,9,999999999,0.0,999,999,99
3005,3,28,9,0,*?*?*?*?*?*?*?*?*?*?*?*?*?*?*?*?*?*?*?*?*?*?,5.2,1.7,77,102239,660,1373,289,320.9,238.3,206.4,34159,24491,23092,4644,70,4.1,7,4,9999,99999,9,999999999,0.0,999,999,99
3005,3,28,10,0,*?*?*?*?*?*?*?*?*?*?*?*?*?*?*?*?*?*?*?*?*?*?,6.2,1.9,73,102239,772,1373,308,140.3,0.0,140.3,16663,0,16728,6458,70,4.6,10,5,9999,99999,9,999999999,0.0,999,999,99
3005,3,28,11,0,*?*?*?*?*?*?*?*?*?*?*?*?*?*?*?*?*?*?*?*?*?*?,7.4,1.5,65,102239,835,1373,303,352.1,145.9,263.4,38539,15299,29435,7162,70,3.6,8,4,9999,99999,9,999999999,0.0,999,999,99
3005,3,28,12,0,*?*?*?*?*?*?*?*?*?*?*?*?*?*?*?*?*?*?*?*?*?*?,8.0,1.3,62,102239,845,1372,310,269.4,58.2,233.6,29680,5873,26316,7855,70,2.6,9,5,9999,99999,9,999999999,0.0,999,999,99
3005,3,28,13,0,*?*?*?*?*?*?*?*?*?*?*?*?*?*?*?*?*?*?*?*?*?*?,7.6,1.0,62,102239,802,1372,314,146.5,0.0,146.5,17422,0,17492,6802,70,3.6,10,5,9999,99999,9,999999999,0.0,999,999,99
3005,3,28,14,0,*?*?*?*?*?*?*?*?*?*?*?*?*?*?*?*?*?*?*?*?*?*?,8.0,-0.2,56,102239,709,1373,316,127.8,0.0,127.8,15113,0,15169,5764,70,3.1,10,5,9999,99999,9,999999999,0.0,999,999,99
3005,3,28,15,0,*?*?*?*?*?*?*?*?*?*?*?*?*?*?*?*?*?*?*?*?*?*?,8.1,-0.0,56,102239,571,1372,311,174.1,55.6,150.9,19128,5374,17017,4381,70,3.6,9,5,9999,99999,9,999999999,0.0,999,999,99
3005,3,28,16,0,*?*?*?*?*?*?*?*?*?*?*?*?*?*?*?*?*?*?*?*?*?*?,8.0,-0.0,56,102239,399,1372,316,65.7,0.0,65.7,7664,0,7684,2665,70,3.6,10,5,9999,99999,9,999999999,0.0,999,999,99
3005,3,28,17,0,*?*?*?*?*?*?*?*?*?*?*?*?*?*?*?*?*?*?*?*?*?*?,7.3,1.3,65,102239,204,1372,302,61.4,104.0,45.9,6547,6565,5582,834,70,4.1,8,4,9999,99999,9,999999999,0.0,999,999,99
3005,3,28,18,0,*?*?*?*?*?*?*?*?*?*?*?*?*?*?*?*?*?*?*?*?*?*?,6.0,2.1,74,102239,0,-0,302,0.0,-0.0,0.0,0,0,0,0,70,2.6,9,5,9999,99999,9,999999999,0.0,999,999,99
3005,3,28,19,0,*?*?*?*?*?*?*?*?*?*?*?*?*?*?*?*?*?*?*?*?*?*?,5.4,0.8,72,102239,0,-0,304,0.0,-0.0,0.0,0,0,0,0,72,3.6,10,5,9999,99999,9,999999999,0.0,999,999,99
3005,3,28,20,0,*?*?*?*?*?*?*?*?*?*?*?*?*?*?*?*?*?*?*?*?*?*?,3.7,1.0,83,102239,0,-0,297,0.0,-0.0,0.0,0,0,0,0,73,2.1,10,5,9999,99999,9,999999999,0.0,999,999,99
3005,3,28,21,0,*?*?*?*?*?*?*?*?*?*?*?*?*?*?*?*?*?*?*?*?*?*?,3.6,1.5,85,102239,0,-0,296,0.0,-0.0,0.0,0,0,0,0,75,1.0,10,5,9999,99999,9,999999999,0.0,999,999,99
3005,3,28,22,0,*?*?*?*?*?*?*?*?*?*?*?*?*?*?*?*?*?*?*?*?*?*?,3.6,-0.0,76,102239,0,-0,297,0.0,-0.0,0.0,0,0,0,0,77,1.0,10,5,9999,99999,9,999999999,0.0,999,999,99
3005,3,28,23,0,*?*?*?*?*?*?*?*?*?*?*?*?*?*?*?*?*?*?*?*?*?*?,2.9,-1.1,74,102239,0,-0,294,0.0,-0.0,0.0,0,0,0,0,78,0.5,10,5,9999,99999,9,999999999,0.0,999,999,99
3005,3,28,24,0,*?*?*?*?*?*?*?*?*?*?*?*?*?*?*?*?*?*?*?*?*?*?,5.9,5.1,94,102239,0,-0,306,0.0,-0.0,0.0,0,0,0,0,80,5.2,10,5,9999,99999,9,999999999,0.0,999,999,99
3005,3,29,1,0,*?*?*?*?*?*?*?*?*?*?*?*?*?*?*?*?*?*?*?*?*?*?,1.1,-1.5,83,102029,0,-0,286,0.0,-0.0,0.0,0,0,0,0,82,3.1,10,5,9999,99999,9,999999999,0.1,999,999,99
3005,3,29,2,0,*?*?*?*?*?*?*?*?*?*?*?*?*?*?*?*?*?*?*?*?*?*?,0.4,-1.7,86,102029,0,-0,283,0.0,-0.0,0.0,0,0,0,0,83,3.1,10,5,9999,99999,9,999999999,0.0,999,999,99
3005,3,29,3,0,*?*?*?*?*?*?*?*?*?*?*?*?*?*?*?*?*?*?*?*?*?*?,-0.3,-1.7,90,102029,0,-0,280,0.0,-0.0,0.0,0,0,0,0,85,2.1,10,5,9999,99999,9,999999999,0.0,999,999,99
3005,3,29,4,0,*?*?*?*?*?*?*?*?*?*?*?*?*?*?*?*?*?*?*?*?*?*?,0.0,-1.3,91,102029,0,-0,282,0.0,-0.0,0.0,0,0,0,0,87,4.1,10,5,9999,99999,9,999999999,0.2,999,999,99
3005,3,29,5,0,*?*?*?*?*?*?*?*?*?*?*?*?*?*?*?*?*?*?*?*?*?*?,0.4,-1.5,87,102029,0,-0,283,0.0,-0.0,0.0,0,0,0,0,88,4.6,10,5,9999,99999,9,999999999,0.4,999,999,99
3005,3,29,6,0,*?*?*?*?*?*?*?*?*?*?*?*?*?*?*?*?*?*?*?*?*?*?,-0.1,-2.2,85,102029,132,1370,281,12.3,0.0,12.3,1478,-0,1478,481,90,2.6,10,5,9999,99999,9,999999999,0.0,999,999,99
3005,3,29,7,0,*?*?*?*?*?*?*?*?*?*?*?*?*?*?*?*?*?*?*?*?*?*?,0.1,-3.4,76,102029,333,1372,255,168.9,365.4,80.2,17599,29751,10378,1476,93,2.1,5,3,9999,99999,9,999999999,0.0,999,999,99
3005,3,29,8,0,*?*?*?*?*?*?*?*?*?*?*?*?*?*?*?*?*?*?*?*?*?*?,1.0,-2.7,75,102029,516,1373,275,205.1,137.5,153.4,22329,13335,17428,3548,97,1.0,8,4,9999,99999,9,999999999,0.0,999,999,99
3005,3,29,9,0,*?*?*?*?*?*?*?*?*?*?*?*?*?*?*?*?*?*?*?*?*?*?,2.3,-1.5,76,102029,668,1372,238,412.4,593.1,123.7,42946,57993,17017,2562,100,2.6,0,0,9999,99999,9,999999999,0.0,999,999,99
3005,3,29,10,0,*?*?*?*?*?*?*?*?*?*?*?*?*?*?*?*?*?*?*?*?*?*?,3.7,-0.4,75,102029,779,1372,266,473.9,490.7,195.2,50200,49964,23568,4425,103,3.1,4,2,9999,99999,9,999999999,0.0,999,999,99
3005,3,29,11,0,*?*?*?*?*?*?*?*?*?*?*?*?*?*?*?*?*?*?*?*?*?*?,3.8,-0.2,76,102029,842,1372,287,355.6,146.0,266.0,38931,15302,29736,7272,107,3.1,8,4,9999,99999,9,999999999,0.3,999,999,99
3005,3,29,12,0,*?*?*?*?*?*?*?*?*?*?*?*?*?*?*?*?*?*?*?*?*?*?,3.9,0.4,79,102029,852,1372,288,360.3,146.2,269.5,39445,15357,30090,7422,110,4.1,8,4,9999,99999,9,999999999,0.0,999,999,99
3005,3,29,13,0,*?*?*?*?*?*?*?*?*?*?*?*?*?*?*?*?*?*?*?*?*?*?,4.0,1.9,88,102029,809,1372,293,256.9,57.9,222.7,28290,5830,25093,7329,107,5.2,9,5,9999,99999,9,999999999,0.0,999,999,99
3005,3,29,14,0,*?*?*?*?*?*?*?*?*?*?*?*?*?*?*?*?*?*?*?*?*?*?,4.0,0.6,80,102029,715,1371,293,224.3,57.2,194.5,24694,5675,21932,6071,103,5.2,9,5,9999,99999,9,999999999,0.9,999,999,99
3005,3,29,15,0,*?*?*?*?*?*?*?*?*?*?*?*?*?*?*?*?*?*?*?*?*?*?,4.3,1.7,84,102029,578,1373,280,306.4,326.0,169.1,32629,32599,19225,3611,100,4.6,6,3,9999,99999,9,999999999,0.0,999,999,99
3005,3,29,16,0,*?*?*?*?*?*?*?*?*?*?*?*?*?*?*?*?*?*?*?*?*?*?,4.3,0.4,78,102029,405,1370,289,154.3,131.6,115.4,16796,11915,13213,2573,97,3.6,8,4,9999,99999,9,999999999,0.1,999,999,99
3005,3,29,17,0,*?*?*?*?*?*?*?*?*?*?*?*?*?*?*?*?*?*?*?*?*?*?,3.6,0.4,81,102029,210,1369,296,28.0,0.0,28.0,3279,0,3283,1082,93,3.1,10,5,9999,99999,9,999999999,0.2,999,999,99
3005,3,29,18,0,*?*?*?*?*?*?*?*?*?*?*?*?*?*?*?*?*?*?*?*?*?*?,2.8,0.2,84,102029,6,1374,288,0.0,0.0,0.0,0,0,0,0,90,3.1,9,5,9999,99999,9,999999999,0.3,999,999,99
3005,3,29,19,0,*?*?*?*?*?*?*?*?*?*?*?*?*?*?*?*?*?*?*?*?*?*?,2.3,1.0,92,102029,0,-0,291,0.0,-0.0,0.0,0,0,0,0,90,4.6,10,5,9999,99999,9,999999999,0.3,999,999,99
3005,3,29,20,0,*?*?*?*?*?*?*?*?*?*?*?*?*?*?*?*?*?*?*?*?*?*?,1.5,-0.2,89,102029,0,-0,288,0.0,-0.0,0.0,0,0,0,0,90,1.0,10,5,9999,99999,9,999999999,0.1,999,999,99
3005,3,29,21,0,*?*?*?*?*?*?*?*?*?*?*?*?*?*?*?*?*?*?*?*?*?*?,1.4,-1.9,77,102029,0,-0,288,0.0,-0.0,0.0,0,0,0,0,90,1.5,10,5,9999,99999,9,999999999,0.8,999,999,99
3005,3,29,22,0,*?*?*?*?*?*?*?*?*?*?*?*?*?*?*?*?*?*?*?*?*?*?,1.6,-4.5,62,102029,0,-0,289,0.0,-0.0,0.0,0,0,0,0,90,1.0,10,5,9999,99999,9,999999999,1.1,999,999,99
3005,3,29,23,0,*?*?*?*?*?*?*?*?*?*?*?*?*?*?*?*?*?*?*?*?*?*?,1.5,-3.1,70,102029,0,-0,288,0.0,-0.0,0.0,0,0,0,0,90,1.5,10,5,9999,99999,9,999999999,0.8,999,999,99
3005,3,29,24,0,*?*?*?*?*?*?*?*?*?*?*?*?*?*?*?*?*?*?*?*?*?*?,2.2,-1.3,78,102029,0,-0,291,0.0,-0.0,0.0,0,0,0,0,80,4.1,10,5,9999,99999,9,999999999,0.1,999,999,99
3005,3,30,1,0,*?*?*?*?*?*?*?*?*?*?*?*?*?*?*?*?*?*?*?*?*?*?,1.6,-1.1,87,101786,0,-0,288,0.0,-0.0,0.0,0,0,0,0,90,1.5,10,5,9999,99999,9,999999999,0.0,999,999,99
3005,3,30,2,0,*?*?*?*?*?*?*?*?*?*?*?*?*?*?*?*?*?*?*?*?*?*?,1.5,-0.2,94,101786,0,-0,288,0.0,-0.0,0.0,0,0,0,0,90,2.1,10,5,9999,99999,9,999999999,0.0,999,999,99
3005,3,30,3,0,*?*?*?*?*?*?*?*?*?*?*?*?*?*?*?*?*?*?*?*?*?*?,1.4,1.0,100,101786,0,-0,287,0.0,-0.0,0.0,0,0,0,0,90,1.5,10,5,9999,99999,9,999999999,0.1,999,999,99
3005,3,30,4,0,*?*?*?*?*?*?*?*?*?*?*?*?*?*?*?*?*?*?*?*?*?*?,1.8,1.9,100,101786,0,-0,289,0.0,-0.0,0.0,0,0,0,0,90,2.1,10,5,9999,99999,9,999999999,1.0,999,999,99
3005,3,30,5,0,*?*?*?*?*?*?*?*?*?*?*?*?*?*?*?*?*?*?*?*?*?*?,1.1,1.0,100,101786,0,-0,286,0.0,-0.0,0.0,0,0,0,0,90,1.5,10,5,9999,99999,9,999999999,0.3,999,999,99
3005,3,30,6,0,*?*?*?*?*?*?*?*?*?*?*?*?*?*?*?*?*?*?*?*?*?*?,0.4,0.4,100,101786,141,1374,283,14.0,0.0,14.0,1677,-0,1678,547,90,1.5,10,5,9999,99999,9,999999999,0.0,999,999,99
3005,3,30,7,0,*?*?*?*?*?*?*?*?*?*?*?*?*?*?*?*?*?*?*?*?*?*?,1.6,1.7,100,101786,341,1370,283,94.2,50.3,81.6,10330,4341,9231,2151,88,2.1,9,5,9999,99999,9,999999999,0.0,999,999,99
3005,3,30,8,0,*?*?*?*?*?*?*?*?*?*?*?*?*?*?*?*?*?*?*?*?*?*?,2.7,2.7,100,101786,524,1372,292,90.8,0.0,90.8,10632,0,10665,3844,87,2.6,10,5,9999,99999,9,999999999,0.0,999,999,99
3005,3,30,9,0,*?*?*?*?*?*?*?*?*?*?*?*?*?*?*?*?*?*?*?*?*?*?,4.5,4.5,100,101786,675,1370,295,210.6,56.9,182.5,23157,5621,20571,5581,85,2.6,9,5,9999,99999,9,999999999,0.0,999,999,99
3005,3,30,10,0,*?*?*?*?*?*?*?*?*?*?*?*?*?*?*?*?*?*?*?*?*?*?,6.4,5.5,100,101786,786,1371,299,330.2,145.1,247.0,36120,15055,27730,6505,83,3.1,8,4,9999,99999,9,999999999,1.0,999,999,99
3005,3,30,11,0,*?*?*?*?*?*?*?*?*?*?*?*?*?*?*?*?*?*?*?*?*?*?,7.7,6.7,99,101786,849,1371,309,271.0,58.2,234.9,29894,5841,26518,7922,82,3.6,9,5,9999,99999,9,999999999,1.8,999,999,99
3005,3,30,12,0,*?*?*?*?*?*?*?*?*?*?*?*?*?*?*?*?*?*?*?*?*?*?,8.2,6.7,97,101786,859,1372,304,429.7,244.9,276.3,46153,26103,30257,7168,80,4.6,7,4,9999,99999,9,999999999,0.1,999,999,99
3005,3,30,13,0,*?*?*?*?*?*?*?*?*?*?*?*?*?*?*?*?*?*?*?*?*?*?,8.4,7.6,100,101786,815,1371,309,343.6,145.6,257.0,37589,15213,28761,6898,80,4.1,8,4,9999,99999,9,999999999,0.3,999,999,99
3005,3,30,14,0,*?*?*?*?*?*?*?*?*?*?*?*?*?*?*?*?*?*?*?*?*?*?,8.2,6.9,97,101786,721,1370,312,226.6,57.3,196.5,24939,5702,22143,6156,80,4.1,9,5,9999,99999,9,999999999,0.1,999,999,99
3005,3,30,15,0,*?*?*?*?*?*?*?*?*?*?*?*?*?*?*?*?*?*?*?*?*?*?,8.5,5.9,90,101786,584,1371,313,178.7,55.8,154.9,19636,5410,17465,4525,80,3.6,9,5,9999,99999,9,999999999,0.0,999,999,99
3005,3,30,16,0,*?*?*?*?*?*?*?*?*?*?*?*?*?*?*?*?*?*?*?*?*?*?,8.4,5.0,84,101786,412,1372,304,185.9,221.0,119.5,19635,19900,13821,2406,80,2.1,7,4,9999,99999,9,999999999,0.1,999,999,99
3005,3,30,17,0,*?*?*?*?*?*?*?*?*?*?*?*?*?*?*?*?*?*?*?*?*?*?,7.5,4.8,89,101786,217,1372,308,50.9,42.8,44.1,5634,3009,5225,935,80,1.5,9,5,9999,99999,9,999999999,0.3,999,999,99
3005,3,30,18,0,*?*?*?*?*?*?*?*?*?*?*?*?*?*?*?*?*?*?*?*?*?*?,6.2,4.5,95,101786,13,1416,307,0.0,0.0,0.0,0,0,0,0,80,2.1,10,5,9999,99999,9,999999999,0.0,999,999,99
3005,3,30,19,0,*?*?*?*?*?*?*?*?*?*?*?*?*?*?*?*?*?*?*?*?*?*?,5.2,4.3,100,101786,0,-0,303,0.0,-0.0,0.0,0,0,0,0,78,1.5,10,5,9999,99999,9,999999999,0.0,999,999,99
3005,3,30,20,0,*?*?*?*?*?*?*?*?*?*?*?*?*?*?*?*?*?*?*?*?*?*?,3.8,3.8,100,101786,0,-0,297,0.0,-0.0,0.0,0,0,0,0,77,1.5,10,5,9999,99999,9,999999999,0.0,999,999,99
3005,3,30,21,0,*?*?*?*?*?*?*?*?*?*?*?*?*?*?*?*?*?*?*?*?*?*?,3.4,2.9,100,101786,0,-0,295,0.0,-0.0,0.0,0,0,0,0,75,1.0,10,5,9999,99999,9,999999999,0.0,999,999,99
3005,3,30,22,0,*?*?*?*?*?*?*?*?*?*?*?*?*?*?*?*?*?*?*?*?*?*?,2.9,1.3,96,101786,0,-0,293,0.0,-0.0,0.0,0,0,0,0,73,2.6,10,5,9999,99999,9,999999999,0.0,999,999,99
3005,3,30,23,0,*?*?*?*?*?*?*?*?*?*?*?*?*?*?*?*?*?*?*?*?*?*?,2.7,0.6,92,101786,0,-0,293,0.0,-0.0,0.0,0,0,0,0,72,1.0,10,5,9999,99999,9,999999999,0.0,999,999,99
3005,3,30,24,0,*?*?*?*?*?*?*?*?*?*?*?*?*?*?*?*?*?*?*?*?*?*?,1.3,-1.9,82,101786,0,-0,287,0.0,-0.0,0.0,0,0,0,0,90,1.5,10,5,9999,99999,9,999999999,0.0,999,999,99
3005,3,31,1,0,*?*?*?*?*?*?*?*?*?*?*?*?*?*?*?*?*?*?*?*?*?*?,2.3,-0.0,85,101551,0,-0,291,0.0,-0.0,0.0,0,0,0,0,68,0.5,10,5,9999,99999,9,999999999,0.0,999,999,99
3005,3,31,2,0,*?*?*?*?*?*?*?*?*?*?*?*?*?*?*?*?*?*?*?*?*?*?,2.1,-0.2,85,101551,0,-0,290,0.0,-0.0,0.0,0,0,0,0,67,0.5,10,5,9999,99999,9,999999999,0.0,999,999,99
3005,3,31,3,0,*?*?*?*?*?*?*?*?*?*?*?*?*?*?*?*?*?*?*?*?*?*?,2.0,-0.4,85,101551,0,-0,290,0.0,-0.0,0.0,0,0,0,0,65,0.0,10,5,9999,99999,9,999999999,0.0,999,999,99
3005,3,31,4,0,*?*?*?*?*?*?*?*?*?*?*?*?*?*?*?*?*?*?*?*?*?*?,2.0,1.3,96,101551,0,-0,290,0.0,-0.0,0.0,0,0,0,0,63,0.5,10,5,9999,99999,9,999999999,0.0,999,999,99
3005,3,31,5,0,*?*?*?*?*?*?*?*?*?*?*?*?*?*?*?*?*?*?*?*?*?*?,2.3,2.1,99,101551,0,-0,291,0.0,-0.0,0.0,0,0,0,0,62,0.5,10,5,9999,99999,9,999999999,0.0,999,999,99
3005,3,31,6,0,*?*?*?*?*?*?*?*?*?*?*?*?*?*?*?*?*?*?*?*?*?*?,1.9,1.0,96,101551,149,1368,289,15.7,0.0,15.7,1874,-0,1875,612,60,0.5,10,5,9999,99999,9,999999999,0.0,999,999,99
3005,3,31,7,0,*?*?*?*?*?*?*?*?*?*?*?*?*?*?*?*?*?*?*?*?*?*?,1.5,1.5,100,101551,349,1369,287,55.9,0.0,55.9,6510,0,6526,2230,63,0.5,10,5,9999,99999,9,999999999,0.0,999,999,99
3005,3,31,8,0,*?*?*?*?*?*?*?*?*?*?*?*?*?*?*?*?*?*?*?*?*?*?,2.8,2.1,96,101551,531,1369,293,92.4,0.0,92.4,10827,0,10861,3923,67,0.5,10,5,9999,99999,9,999999999,0.0,999,999,99
3005,3,31,9,0,*?*?*?*?*?*?*?*?*?*?*?*?*?*?*?*?*?*?*?*?*?*?,4.0,1.9,86,101551,683,1370,298,122.8,0.0,122.8,14504,0,14557,5493,70,0.5,10,5,9999,99999,9,999999999,0.0,999,999,99
3005,3,31,10,0,*?*?*?*?*?*?*?*?*?*?*?*?*?*?*?*?*?*?*?*?*?*?,5.4,2.3,81,101551,793,1369,304,145.0,0.0,145.0,17235,0,17304,6716,73,3.1,10,5,9999,99999,9,999999999,0.0,999,999,99
3005,3,31,11,0,*?*?*?*?*?*?*?*?*?*?*?*?*?*?*?*?*?*?*?*?*?*?,6.5,3.0,80,101551,856,1371,309,157.5,0.0,157.5,18792,0,18871,7428,77,3.1,10,5,9999,99999,9,999999999,0.0,999,999,99
3005,3,31,12,0,*?*?*?*?*?*?*?*?*?*?*?*?*?*?*?*?*?*?*?*?*?*?,6.5,4.6,89,101551,865,1370,308,159.4,0.0,159.4,19032,0,19112,7537,80,3.1,10,5,9999,99999,9,999999999,0.0,999,999,99
3005,3,31,13,0,*?*?*?*?*?*?*?*?*?*?*?*?*?*?*?*?*?*?*?*?*?*?,6.3,5.6,96,101551,822,1371,307,150.6,0.0,150.6,17938,0,18011,7038,70,2.1,10,5,9999,99999,9,999999999,0.2,999,999,99
3005,3,31,14,0,*?*?*?*?*?*?*?*?*?*?*?*?*?*?*?*?*?*?*?*?*?*?,6.7,5.5,92,101551,728,1371,309,131.8,0.0,131.8,15608,0,15667,5983,60,3.1,10,5,9999,99999,9,999999999,0.0,999,999,99
3005,3,31,15,0,*?*?*?*?*?*?*?*?*?*?*?*?*?*?*?*?*?*?*?*?*?*?,6.3,4.3,88,101551,590,1370,308,104.2,0.0,104.2,12241,0,12282,4515,50,2.1,10,5,9999,99999,9,999999999,0.2,999,999,99
3005,3,31,16,0,*?*?*?*?*?*?*?*?*?*?*?*?*?*?*?*?*?*?*?*?*?*?,6.5,4.5,88,101551,418,1370,308,69.6,0.0,69.6,8123,0,8145,2842,40,2.6,10,5,9999,99999,9,999999999,0.3,999,999,99
3005,3,31,17,0,*?*?*?*?*?*?*?*?*?*?*?*?*?*?*?*?*?*?*?*?*?*?,6.6,3.9,83,101551,223,1369,309,30.6,0.0,30.6,3579,0,3584,1184,30,2.1,10,5,9999,99999,9,999999999,0.0,999,999,99
3005,3,31,18,0,*?*?*?*?*?*?*?*?*?*?*?*?*?*?*?*?*?*?*?*?*?*?,5.1,3.9,94,101551,19,1359,302,0.0,0.0,0.0,0,0,0,0,20,1.5,10,5,9999,99999,9,999999999,0.0,999,999,99
3005,3,31,19,0,*?*?*?*?*?*?*?*?*?*?*?*?*?*?*?*?*?*?*?*?*?*?,4.6,3.9,96,101551,0,-0,300,0.0,-0.0,0.0,0,0,0,0,37,2.1,10,5,9999,99999,9,999999999,0.0,999,999,99
3005,3,31,20,0,*?*?*?*?*?*?*?*?*?*?*?*?*?*?*?*?*?*?*?*?*?*?,3.3,2.9,98,101551,0,-0,295,0.0,-0.0,0.0,0,0,0,0,53,2.1,10,5,9999,99999,9,999999999,0.0,999,999,99
3005,3,31,21,0,*?*?*?*?*?*?*?*?*?*?*?*?*?*?*?*?*?*?*?*?*?*?,3.5,3.2,99,101551,0,-0,296,0.0,-0.0,0.0,0,0,0,0,70,1.0,10,5,9999,99999,9,999999999,0.3,999,999,99
3005,3,31,22,0,*?*?*?*?*?*?*?*?*?*?*?*?*?*?*?*?*?*?*?*?*?*?,3.6,2.5,93,101551,0,-0,296,0.0,-0.0,0.0,0,0,0,0,87,2.1,10,5,9999,99999,9,999999999,0.0,999,999,99
3005,3,31,23,0,*?*?*?*?*?*?*?*?*?*?*?*?*?*?*?*?*?*?*?*?*?*?,3.5,2.3,93,101551,0,-0,296,0.0,-0.0,0.0,0,0,0,0,103,1.5,10,5,9999,99999,9,999999999,0.0,999,999,99
3005,3,31,24,0,*?*?*?*?*?*?*?*?*?*?*?*?*?*?*?*?*?*?*?*?*?*?,2.5,0.4,86,101551,0,-0,292,0.0,-0.0,0.0,0,0,0,0,70,0.5,10,5,9999,99999,9,999999999,0.0,999,999,99
3005,4,1,1,0,*?*?*?*?*?*?*?*?*?*?*?*?*?*?*?*?*?*?*?*?*?*?,3.8,3.8,100,101774,0,-0,297,0.0,-0.0,0.0,0,0,0,0,117,0.5,10,5,9999,99999,9,999999999,0.3,999,999,99
3005,4,1,2,0,*?*?*?*?*?*?*?*?*?*?*?*?*?*?*?*?*?*?*?*?*?*?,4.3,4.3,100,101774,0,-0,299,0.0,-0.0,0.0,0,0,0,0,113,0.5,10,5,9999,99999,9,999999999,0.2,999,999,99
3005,4,1,3,0,*?*?*?*?*?*?*?*?*?*?*?*?*?*?*?*?*?*?*?*?*?*?,3.7,3.8,100,101774,0,-0,296,0.0,-0.0,0.0,0,0,0,0,110,0.0,10,5,9999,99999,9,999999999,0.0,999,999,99
3005,4,1,4,0,*?*?*?*?*?*?*?*?*?*?*?*?*?*?*?*?*?*?*?*?*?*?,3.7,3.6,100,101774,0,-0,296,0.0,-0.0,0.0,0,0,0,0,107,0.5,10,5,9999,99999,9,999999999,0.0,999,999,99
3005,4,1,5,0,*?*?*?*?*?*?*?*?*?*?*?*?*?*?*?*?*?*?*?*?*?*?,3.4,3.4,100,101774,0,-0,295,0.0,-0.0,0.0,0,0,0,0,103,0.5,10,5,9999,99999,9,999999999,0.0,999,999,99
3005,4,1,6,0,*?*?*?*?*?*?*?*?*?*?*?*?*?*?*?*?*?*?*?*?*?*?,3.0,3.0,100,101774,158,1373,294,17.4,0.0,17.4,2071,-0,2072,677,100,0.5,10,5,9999,99999,9,999999999,0.0,999,999,99
3005,4,1,7,0,*?*?*?*?*?*?*?*?*?*?*?*?*?*?*?*?*?*?*?*?*?*?,4.3,4.3,100,101774,358,1371,299,57.6,0.0,57.6,6707,0,6723,2303,98,0.5,10,5,9999,99999,9,999999999,0.0,999,999,99
3005,4,1,8,0,*?*?*?*?*?*?*?*?*?*?*?*?*?*?*?*?*?*?*?*?*?*?,5.5,5.5,100,101774,539,1369,304,94.0,0.0,94.0,11023,0,11058,4004,97,0.5,10,5,9999,99999,9,999999999,0.0,999,999,99
3005,4,1,9,0,*?*?*?*?*?*?*?*?*?*?*?*?*?*?*?*?*?*?*?*?*?*?,6.6,6.6,100,101774,690,1369,309,124.4,0.0,124.4,14697,0,14750,5578,95,0.5,10,5,9999,99999,9,999999999,0.0,999,999,99
3005,4,1,10,0,*?*?*?*?*?*?*?*?*?*?*?*?*?*?*?*?*?*?*?*?*?*?,8.2,7.4,100,101774,801,1370,315,146.5,0.0,146.5,17426,0,17496,6803,93,3.1,10,5,9999,99999,9,999999999,0.0,999,999,99
3005,4,1,11,0,*?*?*?*?*?*?*?*?*?*?*?*?*?*?*?*?*?*?*?*?*?*?,8.7,6.6,96,101774,862,1369,318,158.9,0.0,158.9,18974,0,19053,7510,92,3.1,10,5,9999,99999,9,999999999,0.0,999,999,99
3005,4,1,12,0,*?*?*?*?*?*?*?*?*?*?*?*?*?*?*?*?*?*?*?*?*?*?,9.5,6.4,91,101774,872,1370,322,160.8,0.0,160.8,19209,0,19290,7618,90,3.1,10,5,9999,99999,9,999999999,0.0,999,999,99
3005,4,1,13,0,*?*?*?*?*?*?*?*?*?*?*?*?*?*?*?*?*?*?*?*?*?*?,9.3,5.8,87,101774,828,1370,321,152.0,0.0,152.0,18108,0,18183,7114,88,2.1,10,5,9999,99999,9,999999999,0.0,999,999,99
3005,4,1,14,0,*?*?*?*?*?*?*?*?*?*?*?*?*?*?*?*?*?*?*?*?*?*?,9.2,3.8,77,101774,734,1370,321,133.1,0.0,133.1,15771,0,15831,6056,87,3.1,10,5,9999,99999,9,999999999,0.0,999,999,99
3005,4,1,15,0,*?*?*?*?*?*?*?*?*?*?*?*?*?*?*?*?*?*?*?*?*?*?,9.4,4.5,80,101774,596,1369,321,105.5,0.0,105.5,12398,0,12440,4581,85,2.1,10,5,9999,99999,9,999999999,0.0,999,999,99
3005,4,1,16,0,*?*?*?*?*?*?*?*?*?*?*?*?*?*?*?*?*?*?*?*?*?*?,9.1,3.8,77,101774,424,1369,320,70.9,0.0,70.9,8276,0,8298,2901,83,2.6,10,5,9999,99999,9,999999999,0.0,999,999,99
3005,4,1,17,0,*?*?*?*?*?*?*?*?*?*?*?*?*?*?*?*?*?*?*?*?*?*?,8.8,4.5,83,101774,230,1372,319,31.9,0.0,31.9,3728,0,3734,1236,82,2.1,10,5,9999,99999,9,999999999,0.3,999,999,99
3005,4,1,18,0,*?*?*?*?*?*?*?*?*?*?*?*?*?*?*?*?*?*?*?*?*?*?,8.3,5.5,91,101774,26,1386,316,0.0,0.0,0.0,0,0,0,0,80,1.5,10,5,9999,99999,9,999999999,3.1,999,999,99
3005,4,1,19,0,*?*?*?*?*?*?*?*?*?*?*?*?*?*?*?*?*?*?*?*?*?*?,6.9,4.6,96,101774,0,-0,310,0.0,-0.0,0.0,0,0,0,0,77,2.1,10,5,9999,99999,9,999999999,1.5,999,999,99
3005,4,1,20,0,*?*?*?*?*?*?*?*?*?*?*?*?*?*?*?*?*?*?*?*?*?*?,5.7,5.0,100,101774,0,-0,305,0.0,-0.0,0.0,0,0,0,0,73,2.1,10,5,9999,99999,9,999999999,0.1,999,999,99
3005,4,1,21,0,*?*?*?*?*?*?*?*?*?*?*?*?*?*?*?*?*?*?*?*?*?*?,5.3,5.1,100,101774,0,-0,303,0.0,-0.0,0.0,0,0,0,0,70,1.0,10,5,9999,99999,9,999999999,0.1,999,999,99
3005,4,1,22,0,*?*?*?*?*?*?*?*?*?*?*?*?*?*?*?*?*?*?*?*?*?*?,4.7,4.6,100,101774,0,-0,301,0.0,-0.0,0.0,0,0,0,0,67,2.1,10,5,9999,99999,9,999999999,0.0,999,999,99
3005,4,1,23,0,*?*?*?*?*?*?*?*?*?*?*?*?*?*?*?*?*?*?*?*?*?*?,4.6,4.6,100,101774,0,-0,300,0.0,-0.0,0.0,0,0,0,0,63,1.5,10,5,9999,99999,9,999999999,0.0,999,999,99
3005,4,1,24,0,*?*?*?*?*?*?*?*?*?*?*?*?*?*?*?*?*?*?*?*?*?*?,3.4,3.4,100,101774,0,-0,295,0.0,-0.0,0.0,0,0,0,0,120,0.5,10,5,9999,99999,9,999999999,0.0,999,999,99
3005,4,2,1,0,*?*?*?*?*?*?*?*?*?*?*?*?*?*?*?*?*?*?*?*?*?*?,3.6,3.6,100,102100,0,-0,296,0.0,-0.0,0.0,0,0,0,0,53,0.5,10,5,9999,99999,9,999999999,0.5,999,999,99
3005,4,2,2,0,*?*?*?*?*?*?*?*?*?*?*?*?*?*?*?*?*?*?*?*?*?*?,3.0,3.0,100,102100,0,-0,294,0.0,-0.0,0.0,0,0,0,0,47,0.5,10,5,9999,99999,9,999999999,0.5,999,999,99
3005,4,2,3,0,*?*?*?*?*?*?*?*?*?*?*?*?*?*?*?*?*?*?*?*?*?*?,2.5,2.5,100,102100,0,-0,291,0.0,-0.0,0.0,0,0,0,0,40,0.0,10,5,9999,99999,9,999999999,0.0,999,999,99
3005,4,2,4,0,*?*?*?*?*?*?*?*?*?*?*?*?*?*?*?*?*?*?*?*?*?*?,2.6,2.5,100,102100,0,-0,292,0.0,-0.0,0.0,0,0,0,0,33,0.5,10,5,9999,99999,9,999999999,0.0,999,999,99
3005,4,2,5,0,*?*?*?*?*?*?*?*?*?*?*?*?*?*?*?*?*?*?*?*?*?*?,2.7,2.7,100,102100,0,-0,292,0.0,-0.0,0.0,0,0,0,0,27,0.5,10,5,9999,99999,9,999999999,0.0,999,999,99
3005,4,2,6,0,*?*?*?*?*?*?*?*?*?*?*?*?*?*?*?*?*?*?*?*?*?*?,2.8,2.9,100,102100,166,1368,266,63.9,309.8,26.3,6617,19240,4131,485,20,0.5,4,2,9999,99999,9,999999999,0.0,999,999,99
3005,4,2,7,0,*?*?*?*?*?*?*?*?*?*?*?*?*?*?*?*?*?*?*?*?*?*?,3.2,3.2,100,102100,366,1370,268,197.8,435.4,81.5,20814,36884,10646,1496,23,0.5,4,2,9999,99999,9,999999999,0.0,999,999,99
3005,4,2,8,0,*?*?*?*?*?*?*?*?*?*?*?*?*?*?*?*?*?*?*?*?*?*?,5.3,5.3,100,102100,547,1369,286,288.7,323.6,159.3,30702,31939,18172,3358,27,0.5,6,3,9999,99999,9,999999999,0.0,999,999,99
3005,4,2,9,0,*?*?*?*?*?*?*?*?*?*?*?*?*?*?*?*?*?*?*?*?*?*?,7.0,7.0,100,102100,698,1369,287,420.6,485.1,173.3,44431,48696,21189,3690,30,0.5,4,2,9999,99999,9,999999999,0.0,999,999,99
3005,4,2,10,0,*?*?*?*?*?*?*?*?*?*?*?*?*?*?*?*?*?*?*?*?*?*?,8.4,7.1,100,102100,808,1369,297,476.1,423.6,226.1,49931,43234,26588,5330,33,3.1,5,3,9999,99999,9,999999999,0.0,999,999,99
3005,4,2,11,0,*?*?*?*?*?*?*?*?*?*?*?*?*?*?*?*?*?*?*?*?*?*?,9.6,6.2,100,102100,869,1368,318,278.6,58.3,241.6,30704,5901,27214,8256,37,3.1,9,5,9999,99999,9,999999999,0.0,999,999,99
3005,4,2,12,0,*?*?*?*?*?*?*?*?*?*?*?*?*?*?*?*?*?*?*?*?*?*?,9.9,5.8,100,102100,878,1368,297,541.7,496.4,223.2,57578,51143,26485,5613,40,3.1,4,2,9999,99999,9,999999999,0.0,999,999,99
3005,4,2,13,0,*?*?*?*?*?*?*?*?*?*?*?*?*?*?*?*?*?*?*?*?*?*?,9.7,5.8,100,102100,834,1368,305,462.7,340.1,255.4,49816,36187,28188,6435,45,2.1,6,3,9999,99999,9,999999999,0.0,999,999,99
3005,4,2,14,0,*?*?*?*?*?*?*?*?*?*?*?*?*?*?*?*?*?*?*?*?*?*?,9.8,4.3,98,102100,740,1369,314,309.5,144.2,231.5,33796,14934,25972,5934,50,3.1,8,4,9999,99999,9,999999999,0.0,999,999,99
3005,4,2,15,0,*?*?*?*?*?*?*?*?*?*?*?*?*?*?*?*?*?*?*?*?*?*?,10.0,6.4,100,102100,602,1368,324,106.8,0.0,106.8,12554,0,12596,4647,55,2.1,10,5,9999,99999,9,999999999,0.0,999,999,99
3005,4,2,16,0,*?*?*?*?*?*?*?*?*?*?*?*?*?*?*?*?*?*?*?*?*?*?,9.8,7.7,100,102100,430,1368,315,166.2,133.3,124.4,18088,12307,14201,2795,60,2.6,8,4,9999,99999,9,999999999,0.0,999,999,99
3005,4,2,17,0,*?*?*?*?*?*?*?*?*?*?*?*?*?*?*?*?*?*?*?*?*?*?,8.7,8.4,100,102100,236,1370,307,90.2,186.9,58.0,9571,12887,6957,1080,65,2.1,7,4,9999,99999,9,999999999,0.0,999,999,99
3005,4,2,18,0,*?*?*?*?*?*?*?*?*?*?*?*?*?*?*?*?*?*?*?*?*?*?,7.8,7.9,100,102100,32,1360,306,0.0,0.0,0.0,0,0,0,0,70,1.5,8,4,9999,99999,9,999999999,0.0,999,999,99
3005,4,2,19,0,*?*?*?*?*?*?*?*?*?*?*?*?*?*?*?*?*?*?*?*?*?*?,7.3,7.3,100,102100,0,-0,311,0.0,-0.0,0.0,0,0,0,0,65,2.1,10,5,9999,99999,9,999999999,0.0,999,999,99
3005,4,2,20,0,*?*?*?*?*?*?*?*?*?*?*?*?*?*?*?*?*?*?*?*?*?*?,5.9,5.9,100,102100,0,-0,306,0.0,-0.0,0.0,0,0,0,0,60,2.1,10,5,9999,99999,9,999999999,0.0,999,999,99
3005,4,2,21,0,*?*?*?*?*?*?*?*?*?*?*?*?*?*?*?*?*?*?*?*?*?*?,5.0,5.0,100,102100,0,-0,302,0.0,-0.0,0.0,0,0,0,0,55,1.0,10,5,9999,99999,9,999999999,0.0,999,999,99
3005,4,2,22,0,*?*?*?*?*?*?*?*?*?*?*?*?*?*?*?*?*?*?*?*?*?*?,4.5,4.5,100,102100,0,-0,300,0.0,-0.0,0.0,0,0,0,0,50,2.1,10,5,9999,99999,9,999999999,0.0,999,999,99
3005,4,2,23,0,*?*?*?*?*?*?*?*?*?*?*?*?*?*?*?*?*?*?*?*?*?*?,4.7,4.6,100,102100,0,-0,301,0.0,-0.0,0.0,0,0,0,0,45,1.5,10,5,9999,99999,9,999999999,0.0,999,999,99
3005,4,2,24,0,*?*?*?*?*?*?*?*?*?*?*?*?*?*?*?*?*?*?*?*?*?*?,4.5,4.3,100,102100,0,-0,300,0.0,-0.0,0.0,0,0,0,0,60,0.5,10,5,9999,99999,9,999999999,0.0,999,999,99
3005,4,3,1,0,*?*?*?*?*?*?*?*?*?*?*?*?*?*?*?*?*?*?*?*?*?*?,4.5,3.6,94,102524,0,-0,300,0.0,-0.0,0.0,0,0,0,0,87,0.5,10,5,9999,99999,9,999999999,0.0,999,999,99
3005,4,3,2,0,*?*?*?*?*?*?*?*?*?*?*?*?*?*?*?*?*?*?*?*?*?*?,3.9,3.0,94,102524,0,-0,297,0.0,-0.0,0.0,0,0,0,0,133,0.5,10,5,9999,99999,9,999999999,0.0,999,999,99
3005,4,3,3,0,*?*?*?*?*?*?*?*?*?*?*?*?*?*?*?*?*?*?*?*?*?*?,3.3,1.3,87,102524,0,-0,295,0.0,-0.0,0.0,0,0,0,0,180,0.0,10,5,9999,99999,9,999999999,0.0,999,999,99
3005,4,3,4,0,*?*?*?*?*?*?*?*?*?*?*?*?*?*?*?*?*?*?*?*?*?*?,3.4,1.0,85,102524,0,-0,296,0.0,-0.0,0.0,0,0,0,0,227,0.5,10,5,9999,99999,9,999999999,0.0,999,999,99
3005,4,3,5,0,*?*?*?*?*?*?*?*?*?*?*?*?*?*?*?*?*?*?*?*?*?*?,3.4,1.3,85,102524,0,-0,296,0.0,-0.0,0.0,0,0,0,0,273,0.5,10,5,9999,99999,9,999999999,0.0,999,999,99
3005,4,3,6,0,*?*?*?*?*?*?*?*?*?*?*?*?*?*?*?*?*?*?*?*?*?*?,3.6,1.9,88,102524,174,1365,296,20.8,0.0,20.8,2459,-0,2462,806,320,0.5,10,5,9999,99999,9,999999999,0.0,999,999,99
3005,4,3,7,0,*?*?*?*?*?*?*?*?*?*?*?*?*?*?*?*?*?*?*?*?*?*?,3.6,2.1,90,102524,374,1369,292,105.8,51.5,91.7,11607,4555,10363,2446,272,0.5,9,5,9999,99999,9,999999999,0.0,999,999,99
3005,4,3,8,0,*?*?*?*?*?*?*?*?*?*?*?*?*?*?*?*?*?*?*?*?*?*?,5.8,2.9,81,102524,555,1369,296,223.9,139.1,167.5,24381,13726,18975,3933,223,0.5,8,4,9999,99999,9,999999999,0.0,999,999,99
3005,4,3,9,0,*?*?*?*?*?*?*?*?*?*?*?*?*?*?*?*?*?*?*?*?*?*?,7.8,3.6,75,102524,705,1368,310,221.5,57.1,192.0,24368,5680,21638,5967,175,0.5,9,5,9999,99999,9,999999999,0.0,999,999,99
3005,4,3,10,0,*?*?*?*?*?*?*?*?*?*?*?*?*?*?*?*?*?*?*?*?*?*?,9.4,3.6,67,102524,815,1368,317,259.7,58.0,225.2,28608,5841,25370,7444,127,3.1,9,5,9999,99999,9,999999999,0.0,999,999,99
3005,4,3,11,0,*?*?*?*?*?*?*?*?*?*?*?*?*?*?*?*?*?*?*?*?*?*?,9.8,3.6,65,102524,876,1368,323,161.8,0.0,161.8,19335,0,19417,7675,78,3.1,10,5,9999,99999,9,999999999,0.0,999,999,99
3005,4,3,12,0,*?*?*?*?*?*?*?*?*?*?*?*?*?*?*?*?*?*?*?*?*?*?,10.4,5.1,70,102524,885,1368,321,284.2,58.4,246.4,31322,5917,27757,8508,30,3.1,9,5,9999,99999,9,999999999,0.0,999,999,99
3005,4,3,13,0,*?*?*?*?*?*?*?*?*?*?*?*?*?*?*?*?*?*?*?*?*?*?,10.1,4.5,68,102524,840,1367,320,268.7,58.2,233.0,29604,5871,26247,7821,28,2.1,9,5,9999,99999,9,999999999,0.0,999,999,99
3005,4,3,14,0,*?*?*?*?*?*?*?*?*?*?*?*?*?*?*?*?*?*?*?*?*?*?,10.0,5.0,71,102524,746,1368,324,135.7,0.0,135.7,16091,0,16153,6199,27,3.1,10,5,9999,99999,9,999999999,0.0,999,999,99
3005,4,3,15,0,*?*?*?*?*?*?*?*?*?*?*?*?*?*?*?*?*?*?*?*?*?*?,10.5,5.6,72,102524,608,1367,326,108.1,0.0,108.1,12708,0,12751,4712,25,2.1,10,5,9999,99999,9,999999999,0.0,999,999,99
3005,4,3,16,0,*?*?*?*?*?*?*?*?*?*?*?*?*?*?*?*?*?*?*?*?*?*?,10.4,5.9,74,102524,436,1367,326,73.5,0.0,73.5,8577,0,8601,3018,23,2.6,10,5,9999,99999,9,999999999,0.0,999,999,99
3005,4,3,17,0,*?*?*?*?*?*?*?*?*?*?*?*?*?*?*?*?*?*?*?*?*?*?,9.5,5.9,79,102524,242,1367,322,34.4,0.0,34.4,4023,0,4031,1337,22,2.1,10,5,9999,99999,9,999999999,0.0,999,999,99
3005,4,3,18,0,*?*?*?*?*?*?*?*?*?*?*?*?*?*?*?*?*?*?*?*?*?*?,9.1,5.9,80,102524,39,1379,320,0.0,0.0,0.0,0,0,0,0,20,1.5,10,5,9999,99999,9,999999999,0.0,999,999,99
3005,4,3,19,0,*?*?*?*?*?*?*?*?*?*?*?*?*?*?*?*?*?*?*?*?*?*?,8.1,5.3,83,102524,0,-0,315,0.0,-0.0,0.0,0,0,0,0,22,2.1,10,5,9999,99999,9,999999999,0.0,999,999,99
3005,4,3,20,0,*?*?*?*?*?*?*?*?*?*?*?*?*?*?*?*?*?*?*?*?*?*?,6.5,5.3,91,102524,0,-0,308,0.0,-0.0,0.0,0,0,0,0,23,2.1,10,5,9999,99999,9,999999999,0.0,999,999,99
3005,4,3,21,0,*?*?*?*?*?*?*?*?*?*?*?*?*?*?*?*?*?*?*?*?*?*?,5.9,4.6,92,102524,0,-0,306,0.0,-0.0,0.0,0,0,0,0,25,1.0,10,5,9999,99999,9,999999999,0.0,999,999,99
3005,4,3,22,0,*?*?*?*?*?*?*?*?*?*?*?*?*?*?*?*?*?*?*?*?*?*?,5.2,5.1,99,102524,0,-0,303,0.0,-0.0,0.0,0,0,0,0,27,2.1,10,5,9999,99999,9,999999999,0.0,999,999,99
3005,4,3,23,0,*?*?*?*?*?*?*?*?*?*?*?*?*?*?*?*?*?*?*?*?*?*?,4.9,2.7,86,102524,0,-0,302,0.0,-0.0,0.0,0,0,0,0,28,1.5,10,5,9999,99999,9,999999999,0.0,999,999,99
3005,4,3,24,0,*?*?*?*?*?*?*?*?*?*?*?*?*?*?*?*?*?*?*?*?*?*?,4.9,4.1,95,102524,0,-0,301,0.0,-0.0,0.0,0,0,0,0,40,0.5,10,5,9999,99999,9,999999999,0.0,999,999,99
3005,4,4,1,0,*?*?*?*?*?*?*?*?*?*?*?*?*?*?*?*?*?*?*?*?*?*?,4.2,4.1,100,102379,0,-0,298,0.0,-0.0,0.0,0,0,0,0,33,0.5,10,5,9999,99999,9,999999999,0.0,999,999,99
3005,4,4,2,0,*?*?*?*?*?*?*?*?*?*?*?*?*?*?*?*?*?*?*?*?*?*?,3.9,3.9,100,102379,0,-0,297,0.0,-0.0,0.0,0,0,0,0,37,0.5,10,5,9999,99999,9,999999999,0.2,999,999,99
3005,4,4,3,0,*?*?*?*?*?*?*?*?*?*?*?*?*?*?*?*?*?*?*?*?*?*?,3.7,3.6,100,102379,0,-0,296,0.0,-0.0,0.0,0,0,0,0,40,0.0,10,5,9999,99999,9,999999999,0.8,999,999,99
3005,4,4,4,0,*?*?*?*?*?*?*?*?*?*?*?*?*?*?*?*?*?*?*?*?*?*?,3.4,3.4,100,102379,0,-0,295,0.0,-0.0,0.0,0,0,0,0,43,0.5,10,5,9999,99999,9,999999999,0.9,999,999,99
3005,4,4,5,0,*?*?*?*?*?*?*?*?*?*?*?*?*?*?*?*?*?*?*?*?*?*?,3.3,3.2,100,102379,0,-0,295,0.0,-0.0,0.0,0,0,0,0,47,0.5,10,5,9999,99999,9,999999999,0.9,999,999,99
3005,4,4,6,0,*?*?*?*?*?*?*?*?*?*?*?*?*?*?*?*?*?*?*?*?*?*?,3.2,3.2,100,102379,183,1370,294,22.5,0.0,22.5,2652,-0,2655,871,50,0.5,10,5,9999,99999,9,999999999,0.8,999,999,99
3005,4,4,7,0,*?*?*?*?*?*?*?*?*?*?*?*?*?*?*?*?*?*?*?*?*?*?,4.9,4.8,100,102379,382,1368,301,62.5,0.0,62.5,7288,0,7307,2521,47,0.5,10,5,9999,99999,9,999999999,0.0,999,999,99
3005,4,4,8,0,*?*?*?*?*?*?*?*?*?*?*?*?*?*?*?*?*?*?*?*?*?*?,6.6,6.6,100,102379,562,1366,305,171.8,55.5,148.9,18871,5355,16788,4306,43,0.5,9,5,9999,99999,9,999999999,0.0,999,999,99
3005,4,4,9,0,*?*?*?*?*?*?*?*?*?*?*?*?*?*?*?*?*?*?*?*?*?*?,7.7,7.7,100,102379,712,1366,313,129.1,0.0,129.1,15266,0,15323,5829,40,0.5,10,5,9999,99999,9,999999999,0.0,999,999,99
3005,4,4,10,0,*?*?*?*?*?*?*?*?*?*?*?*?*?*?*?*?*?*?*?*?*?*?,10.0,7.9,95,102379,822,1368,324,151.0,0.0,151.0,17982,0,18056,7056,37,3.1,10,5,9999,99999,9,999999999,0.0,999,999,99
3005,4,4,11,0,*?*?*?*?*?*?*?*?*?*?*?*?*?*?*?*?*?*?*?*?*?*?,10.3,7.1,89,102379,882,1366,321,283.6,58.4,245.9,31259,5914,27701,8479,33,3.1,9,5,9999,99999,9,999999999,0.1,999,999,99
3005,4,4,12,0,*?*?*?*?*?*?*?*?*?*?*?*?*?*?*?*?*?*?*?*?*?*?,10.8,6.7,84,102379,891,1367,327,165.0,0.0,165.0,19727,0,19812,7855,30,3.1,10,5,9999,99999,9,999999999,0.1,999,999,99
3005,4,4,13,0,*?*?*?*?*?*?*?*?*?*?*?*?*?*?*?*?*?*?*?*?*?*?,10.8,5.1,75,102379,847,1368,328,156.0,0.0,156.0,18608,0,18685,7342,85,2.1,10,5,9999,99999,9,999999999,0.0,999,999,99
3005,4,4,14,0,*?*?*?*?*?*?*?*?*?*?*?*?*?*?*?*?*?*?*?*?*?*?,10.5,5.3,77,102379,752,1367,326,137.0,0.0,137.0,16250,0,16313,6269,140,3.1,10,5,9999,99999,9,999999999,0.0,999,999,99
3005,4,4,15,0,*?*?*?*?*?*?*?*?*?*?*?*?*?*?*?*?*?*?*?*?*?*?,11.0,7.1,85,102379,614,1366,324,189.9,56.2,164.7,20874,5493,18556,4882,195,2.1,9,5,9999,99999,9,999999999,0.0,999,999,99
3005,4,4,16,0,*?*?*?*?*?*?*?*?*?*?*?*?*?*?*?*?*?*?*?*?*?*?,10.7,7.9,91,102379,442,1366,327,74.8,0.0,74.8,8726,0,8751,3076,250,2.6,10,5,9999,99999,9,999999999,0.0,999,999,99
3005,4,4,17,0,*?*?*?*?*?*?*?*?*?*?*?*?*?*?*?*?*?*?*?*?*?*?,10.4,6.9,87,102379,248,1365,326,35.7,0.0,35.7,4170,0,4178,1388,305,2.1,10,5,9999,99999,9,999999999,0.0,999,999,99
3005,4,4,18,0,*?*?*?*?*?*?*?*?*?*?*?*?*?*?*?*?*?*?*?*?*?*?,8.7,6.6,96,102379,45,1363,318,0.0,0.0,0.0,0,0,0,0,360,1.5,10,5,9999,99999,9,999999999,0.0,999,999,99
3005,4,4,19,0,*?*?*?*?*?*?*?*?*?*?*?*?*?*?*?*?*?*?*?*?*?*?,7.5,6.9,100,102379,0,-0,312,0.0,-0.0,0.0,0,0,0,0,307,2.1,10,5,9999,99999,9,999999999,0.0,999,999,99
3005,4,4,20,0,*?*?*?*?*?*?*?*?*?*?*?*?*?*?*?*?*?*?*?*?*?*?,6.4,6.4,100,102379,0,-0,308,0.0,-0.0,0.0,0,0,0,0,253,2.1,10,5,9999,99999,9,999999999,0.0,999,999,99
3005,4,4,21,0,*?*?*?*?*?*?*?*?*?*?*?*?*?*?*?*?*?*?*?*?*?*?,6.0,5.9,100,102379,0,-0,306,0.0,-0.0,0.0,0,0,0,0,200,1.0,10,5,9999,99999,9,999999999,0.0,999,999,99
3005,4,4,22,0,*?*?*?*?*?*?*?*?*?*?*?*?*?*?*?*?*?*?*?*?*?*?,5.5,5.5,100,102379,0,-0,304,0.0,-0.0,0.0,0,0,0,0,147,2.1,10,5,9999,99999,9,999999999,0.0,999,999,99
3005,4,4,23,0,*?*?*?*?*?*?*?*?*?*?*?*?*?*?*?*?*?*?*?*?*?*?,5.7,5.8,100,102379,0,-0,305,0.0,-0.0,0.0,0,0,0,0,93,1.5,10,5,9999,99999,9,999999999,0.0,999,999,99
3005,4,4,24,0,*?*?*?*?*?*?*?*?*?*?*?*?*?*?*?*?*?*?*?*?*?*?,4.5,3.8,100,102379,0,-0,300,0.0,-0.0,0.0,0,0,0,0,30,0.5,10,5,9999,99999,9,999999999,0.0,999,999,99
3005,4,5,1,0,*?*?*?*?*?*?*?*?*?*?*?*?*?*?*?*?*?*?*?*?*?*?,6.2,6.1,98,102304,0,-0,307,0.0,-0.0,0.0,0,0,0,0,37,0.5,10,5,9999,99999,9,999999999,0.0,999,999,99
3005,4,5,2,0,*?*?*?*?*?*?*?*?*?*?*?*?*?*?*?*?*?*?*?*?*?*?,5.8,5.8,100,102304,0,-0,305,0.0,-0.0,0.0,0,0,0,0,33,0.5,10,5,9999,99999,9,999999999,0.0,999,999,99
3005,4,5,3,0,*?*?*?*?*?*?*?*?*?*?*?*?*?*?*?*?*?*?*?*?*?*?,5.2,5.1,100,102304,0,-0,303,0.0,-0.0,0.0,0,0,0,0,30,0.0,10,5,9999,99999,9,999999999,0.0,999,999,99
3005,4,5,4,0,*?*?*?*?*?*?*?*?*?*?*?*?*?*?*?*?*?*?*?*?*?*?,5.6,4.1,89,102304,0,-0,305,0.0,-0.0,0.0,0,0,0,0,27,0.5,10,5,9999,99999,9,999999999,0.0,999,999,99
3005,4,5,5,0,*?*?*?*?*?*?*?*?*?*?*?*?*?*?*?*?*?*?*?*?*?*?,5.9,4.5,91,102304,0,-0,306,0.0,-0.0,0.0,0,0,0,0,23,0.5,10,5,9999,99999,9,999999999,0.0,999,999,99
3005,4,5,6,0,*?*?*?*?*?*?*?*?*?*?*?*?*?*?*?*?*?*?*?*?*?*?,5.8,4.3,89,102304,191,1367,279,80.8,340.1,33.3,8307,22374,5096,604,20,0.5,4,2,9999,99999,9,999999999,0.0,999,999,99
3005,4,5,7,0,*?*?*?*?*?*?*?*?*?*?*?*?*?*?*?*?*?*?*?*?*?*?,5.8,5.1,95,102304,390,1368,263,221.3,543.3,66.4,22931,47245,9793,1243,20,0.5,0,0,9999,99999,9,999999999,0.0,999,999,99
3005,4,5,8,0,*?*?*?*?*?*?*?*?*?*?*?*?*?*?*?*?*?*?*?*?*?*?,8.1,6.4,88,102304,570,1367,274,346.4,581.4,103.9,35975,55424,14610,2048,20,0.5,0,0,9999,99999,9,999999999,0.0,999,999,99
3005,4,5,9,0,*?*?*?*?*?*?*?*?*?*?*?*?*?*?*?*?*?*?*?*?*?*?,8.7,7.3,90,102304,720,1367,283,450.1,592.3,138.2,46860,58426,18664,2954,20,0.5,1,0,9999,99999,9,999999999,0.0,999,999,99
3005,4,5,10,0,*?*?*?*?*?*?*?*?*?*?*?*?*?*?*?*?*?*?*?*?*?*?,9.9,7.0,82,102304,828,1366,299,509.2,493.8,209.8,54018,50626,25085,5002,20,3.1,4,2,9999,99999,9,999999999,0.0,999,999,99
3005,4,5,11,0,*?*?*?*?*?*?*?*?*?*?*?*?*?*?*?*?*?*?*?*?*?*?,11.4,7.3,75,102304,889,1366,322,379.0,146.8,283.5,41521,15475,31585,8059,20,3.1,8,4,9999,99999,9,999999999,0.0,999,999,99
3005,4,5,12,0,*?*?*?*?*?*?*?*?*?*?*?*?*?*?*?*?*?*?*?*?*?*?,11.5,7.1,74,102304,897,1366,318,452.4,246.0,290.9,48672,26335,31682,7860,20,3.1,7,4,9999,99999,9,999999999,0.0,999,999,99
3005,4,5,13,0,*?*?*?*?*?*?*?*?*?*?*?*?*?*?*?*?*?*?*?*?*?*?,11.4,8.0,79,102304,853,1367,307,525.4,495.1,216.5,55793,50895,25787,5296,75,2.1,4,2,9999,99999,9,999999999,0.0,999,999,99
3005,4,5,14,0,*?*?*?*?*?*?*?*?*?*?*?*?*?*?*?*?*?*?*?*?*?*?,11.5,8.3,80,102304,758,1366,300,475.5,576.0,156.0,49331,56946,20592,3396,130,3.1,2,1,9999,99999,9,999999999,0.0,999,999,99
3005,4,5,15,0,*?*?*?*?*?*?*?*?*?*?*?*?*?*?*?*?*?*?*?*?*?*?,11.6,9.3,85,102304,620,1366,313,355.7,411.4,168.9,37071,40422,20503,3471,185,2.1,5,3,9999,99999,9,999999999,0.0,999,999,99
3005,4,5,16,0,*?*?*?*?*?*?*?*?*?*?*?*?*?*?*?*?*?*?*?*?*?*?,11.3,9.8,90,102304,448,1365,298,262.1,553.3,80.5,27111,49963,11611,1517,240,2.6,1,0,9999,99999,9,999999999,0.0,999,999,99
3005,4,5,17,0,*?*?*?*?*?*?*?*?*?*?*?*?*?*?*?*?*?*?*?*?*?*?,10.8,9.2,89,102304,254,1364,302,126.1,431.1,45.8,12947,32036,6859,829,295,2.1,3,2,9999,99999,9,999999999,0.0,999,999,99
3005,4,5,18,0,*?*?*?*?*?*?*?*?*?*?*?*?*?*?*?*?*?*?*?*?*?*?,10.2,7.4,83,102304,52,1378,305,0.0,0.0,0.0,0,0,0,0,350,1.5,5,3,9999,99999,9,999999999,0.0,999,999,99
3005,4,5,19,0,*?*?*?*?*?*?*?*?*?*?*?*?*?*?*?*?*?*?*?*?*?*?,8.5,7.6,93,102304,0,-0,317,0.0,-0.0,0.0,0,0,0,0,343,2.1,10,5,9999,99999,9,999999999,0.0,999,999,99
3005,4,5,20,0,*?*?*?*?*?*?*?*?*?*?*?*?*?*?*?*?*?*?*?*?*?*?,8.1,7.0,92,102304,0,-0,315,0.0,-0.0,0.0,0,0,0,0,337,2.1,10,5,9999,99999,9,999999999,0.0,999,999,99
3005,4,5,21,0,*?*?*?*?*?*?*?*?*?*?*?*?*?*?*?*?*?*?*?*?*?*?,7.3,7.3,100,102304,0,-0,311,0.0,-0.0,0.0,0,0,0,0,330,1.0,10,5,9999,99999,9,999999999,0.1,999,999,99
3005,4,5,22,0,*?*?*?*?*?*?*?*?*?*?*?*?*?*?*?*?*?*?*?*?*?*?,7.0,7.0,99,102304,0,-0,310,0.0,-0.0,0.0,0,0,0,0,323,2.1,10,5,9999,99999,9,999999999,2.2,999,999,99
3005,4,5,23,0,*?*?*?*?*?*?*?*?*?*?*?*?*?*?*?*?*?*?*?*?*?*?,6.0,6.1,100,102304,0,-0,306,0.0,-0.0,0.0,0,0,0,0,317,1.5,10,5,9999,99999,9,999999999,2.9,999,999,99
3005,4,5,24,0,*?*?*?*?*?*?*?*?*?*?*?*?*?*?*?*?*?*?*?*?*?*?,6.0,5.9,99,102304,0,-0,306,0.0,-0.0,0.0,0,0,0,0,40,0.5,10,5,9999,99999,9,999999999,0.0,999,999,99
3005,4,6,1,0,*?*?*?*?*?*?*?*?*?*?*?*?*?*?*?*?*?*?*?*?*?*?,2.7,2.7,100,102431,0,-0,292,0.0,-0.0,0.0,0,0,0,0,302,0.5,10,5,9999,99999,9,999999999,0.0,999,999,99
3005,4,6,2,0,*?*?*?*?*?*?*?*?*?*?*?*?*?*?*?*?*?*?*?*?*?*?,0.9,0.8,100,102431,0,-0,285,0.0,-0.0,0.0,0,0,0,0,293,0.5,10,5,9999,99999,9,999999999,0.4,999,999,99
3005,4,6,3,0,*?*?*?*?*?*?*?*?*?*?*?*?*?*?*?*?*?*?*?*?*?*?,0.5,0.4,100,102431,0,-0,283,0.0,-0.0,0.0,0,0,0,0,285,0.0,10,5,9999,99999,9,999999999,0.8,999,999,99
3005,4,6,4,0,*?*?*?*?*?*?*?*?*?*?*?*?*?*?*?*?*?*?*?*?*?*?,0.4,0.4,100,102431,0,-0,283,0.0,-0.0,0.0,0,0,0,0,277,0.5,10,5,9999,99999,9,999999999,0.6,999,999,99
3005,4,6,5,0,*?*?*?*?*?*?*?*?*?*?*?*?*?*?*?*?*?*?*?*?*?*?,0.3,0.2,100,102431,0,-0,283,0.0,-0.0,0.0,0,0,0,0,268,0.5,10,5,9999,99999,9,999999999,0.1,999,999,99
3005,4,6,6,0,*?*?*?*?*?*?*?*?*?*?*?*?*?*?*?*?*?*?*?*?*?*?,0.9,0.8,100,102431,199,1366,276,59.5,102.9,44.5,6353,6415,5421,807,260,0.5,8,4,9999,99999,9,999999999,0.0,999,999,99
3005,4,6,7,0,*?*?*?*?*?*?*?*?*?*?*?*?*?*?*?*?*?*?*?*?*?*?,1.5,1.0,100,102431,397,1364,273,179.0,219.6,115.1,18890,19544,13316,2308,235,0.5,7,4,9999,99999,9,999999999,0.0,999,999,99
3005,4,6,8,0,*?*?*?*?*?*?*?*?*?*?*?*?*?*?*?*?*?*?*?*?*?*?,2.8,1.0,92,102431,577,1365,278,277.6,234.3,178.5,29437,23427,20155,3861,210,0.5,7,4,9999,99999,9,999999999,0.1,999,999,99
3005,4,6,9,0,*?*?*?*?*?*?*?*?*?*?*?*?*?*?*?*?*?*?*?*?*?*?,4.8,0.4,77,102431,727,1366,286,359.3,241.0,231.0,38354,25140,25684,5431,185,0.5,7,4,9999,99999,9,999999999,0.4,999,999,99
3005,4,6,10,0,*?*?*?*?*?*?*?*?*?*?*?*?*?*?*?*?*?*?*?*?*?*?,6.1,0.8,73,102431,835,1365,292,418.7,244.4,269.2,44912,25983,29528,6868,160,3.1,7,4,9999,99999,9,999999999,0.1,999,999,99
3005,4,6,11,0,*?*?*?*?*?*?*?*?*?*?*?*?*?*?*?*?*?*?*?*?*?*?,7.1,1.9,73,102431,895,1365,302,382.2,146.9,285.9,41877,15493,31841,8174,135,3.1,8,4,9999,99999,9,999999999,0.0,999,999,99
3005,4,6,12,0,*?*?*?*?*?*?*?*?*?*?*?*?*?*?*?*?*?*?*?*?*?*?,7.9,1.0,65,102431,903,1365,300,456.1,246.1,293.2,49081,26353,31928,7980,110,3.1,7,4,9999,99999,9,999999999,0.1,999,999,99
3005,4,6,13,0,*?*?*?*?*?*?*?*?*?*?*?*?*?*?*?*?*?*?*?*?*?*?,8.1,0.4,61,102431,859,1366,306,365.1,146.4,273.1,39972,15387,30469,7581,117,2.1,8,4,9999,99999,9,999999999,0.0,999,999,99
3005,4,6,14,0,*?*?*?*?*?*?*?*?*?*?*?*?*?*?*?*?*?*?*?*?*?*?,7.6,-0.2,61,102431,764,1366,309,242.5,57.6,210.2,26693,5775,23685,6750,123,3.1,9,5,9999,99999,9,999999999,0.0,999,999,99
3005,4,6,15,0,*?*?*?*?*?*?*?*?*?*?*?*?*?*?*?*?*?*?*?*?*?*?,7.7,1.0,67,102431,626,1365,304,257.4,141.5,192.6,28052,14295,21722,4662,130,2.1,8,4,9999,99999,9,999999999,0.0,999,999,99
3005,4,6,16,0,*?*?*?*?*?*?*?*?*?*?*?*?*?*?*?*?*?*?*?*?*?*?,7.7,1.7,69,102431,454,1364,309,134.2,53.7,116.4,14734,4972,13131,3204,137,2.6,9,5,9999,99999,9,999999999,0.0,999,999,99
3005,4,6,17,0,*?*?*?*?*?*?*?*?*?*?*?*?*?*?*?*?*?*?*?*?*?*?,6.9,2.5,78,102431,261,1368,306,66.5,46.3,57.6,7328,3559,6765,1235,143,2.1,9,5,9999,99999,9,999999999,0.0,999,999,99
3005,4,6,18,0,*?*?*?*?*?*?*?*?*?*?*?*?*?*?*?*?*?*?*?*?*?*?,6.3,2.9,82,102431,58,1367,308,0.0,0.0,0.0,0,0,0,0,150,1.5,10,5,9999,99999,9,999999999,0.8,999,999,99
3005,4,6,19,0,*?*?*?*?*?*?*?*?*?*?*?*?*?*?*?*?*?*?*?*?*?*?,4.8,1.9,86,102431,0,-0,301,0.0,-0.0,0.0,0,0,0,0,168,2.1,10,5,9999,99999,9,999999999,2.0,999,999,99
3005,4,6,20,0,*?*?*?*?*?*?*?*?*?*?*?*?*?*?*?*?*?*?*?*?*?*?,4.0,2.1,92,102431,0,-0,298,0.0,-0.0,0.0,0,0,0,0,187,2.1,10,5,9999,99999,9,999999999,2.5,999,999,99
3005,4,6,21,0,*?*?*?*?*?*?*?*?*?*?*?*?*?*?*?*?*?*?*?*?*?*?,3.0,0.6,89,102431,0,-0,294,0.0,-0.0,0.0,0,0,0,0,205,1.0,10,5,9999,99999,9,999999999,1.2,999,999,99
3005,4,6,22,0,*?*?*?*?*?*?*?*?*?*?*?*?*?*?*?*?*?*?*?*?*?*?,2.3,-0.0,89,102431,0,-0,291,0.0,-0.0,0.0,0,0,0,0,223,2.1,10,5,9999,99999,9,999999999,0.0,999,999,99
3005,4,6,23,0,*?*?*?*?*?*?*?*?*?*?*?*?*?*?*?*?*?*?*?*?*?*?,3.2,-0.0,84,102431,0,-0,295,0.0,-0.0,0.0,0,0,0,0,242,1.5,10,5,9999,99999,9,999999999,0.8,999,999,99
3005,4,6,24,0,*?*?*?*?*?*?*?*?*?*?*?*?*?*?*?*?*?*?*?*?*?*?,5.1,5.0,100,102431,0,-0,302,0.0,-0.0,0.0,0,0,0,0,310,0.5,10,5,9999,99999,9,999999999,1.1,999,999,99
3005,4,7,1,0,*?*?*?*?*?*?*?*?*?*?*?*?*?*?*?*?*?*?*?*?*?*?,4.7,3.9,97,101998,0,-0,301,0.0,-0.0,0.0,0,0,0,0,263,0.5,10,5,9999,99999,9,999999999,0.0,999,999,99
3005,4,7,2,0,*?*?*?*?*?*?*?*?*?*?*?*?*?*?*?*?*?*?*?*?*?*?,5.0,5.0,100,101998,0,-0,302,0.0,-0.0,0.0,0,0,0,0,267,0.5,10,5,9999,99999,9,999999999,0.0,999,999,99
3005,4,7,3,0,*?*?*?*?*?*?*?*?*?*?*?*?*?*?*?*?*?*?*?*?*?*?,4.4,4.5,100,101998,0,-0,299,0.0,-0.0,0.0,0,0,0,0,270,0.0,10,5,9999,99999,9,999999999,0.0,999,999,99
3005,4,7,4,0,*?*?*?*?*?*?*?*?*?*?*?*?*?*?*?*?*?*?*?*?*?*?,4.3,4.3,100,101998,0,-0,299,0.0,-0.0,0.0,0,0,0,0,273,0.5,10,5,9999,99999,9,999999999,0.0,999,999,99
3005,4,7,5,0,*?*?*?*?*?*?*?*?*?*?*?*?*?*?*?*?*?*?*?*?*?*?,4.0,3.9,100,101998,4,1363,298,0.0,0.0,0.0,0,0,0,0,277,0.5,10,5,9999,99999,9,999999999,0.0,999,999,99
3005,4,7,6,0,*?*?*?*?*?*?*?*?*?*?*?*?*?*?*?*?*?*?*?*?*?*?,4.9,4.1,97,101998,207,1364,280,88.5,306.1,42.0,8996,20665,6222,740,280,0.5,5,3,9999,99999,9,999999999,0.0,999,999,99
3005,4,7,7,0,*?*?*?*?*?*?*?*?*?*?*?*?*?*?*?*?*?*?*?*?*?*?,5.6,4.6,96,101998,405,1364,270,231.8,524.6,76.0,23856,45932,10964,1404,245,0.5,2,1,9999,99999,9,999999999,0.0,999,999,99
3005,4,7,8,0,*?*?*?*?*?*?*?*?*?*?*?*?*?*?*?*?*?*?*?*?*?*?,7.5,6.7,97,101998,585,1365,281,356.1,558.5,116.8,36761,53260,16064,2281,210,0.5,2,1,9999,99999,9,999999999,0.0,999,999,99
3005,4,7,9,0,*?*?*?*?*?*?*?*?*?*?*?*?*?*?*?*?*?*?*?*?*?*?,9.9,7.9,89,101998,734,1365,296,455.2,539.4,165.2,48657,54625,20481,3582,175,0.5,3,2,9999,99999,9,999999999,0.0,999,999,99
3005,4,7,10,0,*?*?*?*?*?*?*?*?*?*?*?*?*?*?*?*?*?*?*?*?*?*?,12.3,8.1,77,101998,842,1365,307,529.4,546.7,192.2,56803,56223,23407,4607,140,3.1,3,2,9999,99999,9,999999999,0.0,999,999,99
3005,4,7,11,0,*?*?*?*?*?*?*?*?*?*?*?*?*?*?*?*?*?*?*?*?*?*?,13.0,7.3,69,101998,902,1365,309,570.5,550.0,207.1,61354,56885,24987,5330,105,3.1,3,2,9999,99999,9,999999999,0.0,999,999,99
3005,4,7,12,0,*?*?*?*?*?*?*?*?*?*?*?*?*?*?*?*?*?*?*?*?*?*?,13.7,7.3,66,101998,909,1364,316,564.4,498.0,232.5,60046,51454,27428,6100,70,3.1,4,2,9999,99999,9,999999999,0.0,999,999,99
3005,4,7,13,0,*?*?*?*?*?*?*?*?*?*?*?*?*?*?*?*?*?*?*?*?*?*?,13.7,5.5,59,101998,864,1364,304,549.8,583.3,180.3,57233,58333,23218,4359,75,2.1,2,1,9999,99999,9,999999999,0.0,999,999,99
3005,4,7,14,0,*?*?*?*?*?*?*?*?*?*?*?*?*?*?*?*?*?*?*?*?*?*?,13.7,6.9,64,101998,770,1365,324,424.9,337.6,234.6,45611,35593,26056,5627,80,3.1,6,3,9999,99999,9,999999999,0.0,999,999,99
3005,4,7,15,0,*?*?*?*?*?*?*?*?*?*?*?*?*?*?*?*?*?*?*?*?*?*?,13.8,7.3,66,101998,632,1365,325,341.2,330.1,188.3,36399,33704,21247,4144,85,2.1,6,3,9999,99999,9,999999999,0.0,999,999,99
3005,4,7,16,0,*?*?*?*?*?*?*?*?*?*?*?*?*?*?*?*?*?*?*?*?*?*?,13.5,8.5,73,101998,460,1364,313,267.5,505.3,97.1,28421,46361,12641,1816,90,2.6,3,2,9999,99999,9,999999999,0.0,999,999,99
3005,4,7,17,0,*?*?*?*?*?*?*?*?*?*?*?*?*?*?*?*?*?*?*?*?*?*?,12.8,7.4,71,101998,267,1366,316,127.1,341.4,60.4,13301,25275,7978,1092,95,2.1,5,3,9999,99999,9,999999999,0.0,999,999,99
3005,4,7,18,0,*?*?*?*?*?*?*?*?*?*?*?*?*?*?*?*?*?*?*?*?*?*?,11.7,8.8,84,101998,64,1358,320,0.0,0.0,0.0,0,0,0,0,100,1.5,7,4,9999,99999,9,999999999,0.0,999,999,99
3005,4,7,19,0,*?*?*?*?*?*?*?*?*?*?*?*?*?*?*?*?*?*?*?*?*?*?,10.1,8.5,92,101998,0,-0,324,0.0,-0.0,0.0,0,0,0,0,100,2.1,10,5,9999,99999,9,999999999,0.0,999,999,99
3005,4,7,20,0,*?*?*?*?*?*?*?*?*?*?*?*?*?*?*?*?*?*?*?*?*?*?,8.3,8.3,100,101998,0,-0,316,0.0,-0.0,0.0,0,0,0,0,100,2.1,10,5,9999,99999,9,999999999,0.0,999,999,99
3005,4,7,21,0,*?*?*?*?*?*?*?*?*?*?*?*?*?*?*?*?*?*?*?*?*?*?,7.3,7.3,100,101998,0,-0,311,0.0,-0.0,0.0,0,0,0,0,100,1.0,10,5,9999,99999,9,999999999,0.0,999,999,99
3005,4,7,22,0,*?*?*?*?*?*?*?*?*?*?*?*?*?*?*?*?*?*?*?*?*?*?,6.9,7.0,100,101998,0,-0,310,0.0,-0.0,0.0,0,0,0,0,100,2.1,10,5,9999,99999,9,999999999,0.0,999,999,99
3005,4,7,23,0,*?*?*?*?*?*?*?*?*?*?*?*?*?*?*?*?*?*?*?*?*?*?,6.7,6.7,100,101998,0,-0,309,0.0,-0.0,0.0,0,0,0,0,100,1.5,10,5,9999,99999,9,999999999,0.0,999,999,99
3005,4,7,24,0,*?*?*?*?*?*?*?*?*?*?*?*?*?*?*?*?*?*?*?*?*?*?,4.0,2.1,89,101998,0,-0,298,0.0,-0.0,0.0,0,0,0,0,260,0.5,10,5,9999,99999,9,999999999,0.0,999,999,99
3005,4,8,1,0,*?*?*?*?*?*?*?*?*?*?*?*?*?*?*?*?*?*?*?*?*?*?,5.6,5.1,95,101190,0,-0,304,0.0,-0.0,0.0,0,0,0,0,98,0.5,10,5,9999,99999,9,999999999,0.0,999,999,99
3005,4,8,2,0,*?*?*?*?*?*?*?*?*?*?*?*?*?*?*?*?*?*?*?*?*?*?,5.2,4.5,94,101190,0,-0,303,0.0,-0.0,0.0,0,0,0,0,97,0.5,10,5,9999,99999,9,999999999,0.0,999,999,99
3005,4,8,3,0,*?*?*?*?*?*?*?*?*?*?*?*?*?*?*?*?*?*?*?*?*?*?,4.9,3.8,91,101190,0,-0,302,0.0,-0.0,0.0,0,0,0,0,95,0.0,10,5,9999,99999,9,999999999,0.0,999,999,99
3005,4,8,4,0,*?*?*?*?*?*?*?*?*?*?*?*?*?*?*?*?*?*?*?*?*?*?,4.6,4.5,98,101190,0,-0,300,0.0,-0.0,0.0,0,0,0,0,93,0.5,10,5,9999,99999,9,999999999,0.0,999,999,99
3005,4,8,5,0,*?*?*?*?*?*?*?*?*?*?*?*?*?*?*?*?*?*?*?*?*?*?,4.2,4.1,97,101190,12,1331,298,0.0,0.0,0.0,0,0,0,0,92,0.5,10,5,9999,99999,9,999999999,0.0,999,999,99
3005,4,8,6,0,*?*?*?*?*?*?*?*?*?*?*?*?*?*?*?*?*?*?*?*?*?*?,4.7,4.6,97,101190,215,1363,296,50.6,42.7,43.9,5606,3006,5195,930,90,0.5,9,5,9999,99999,9,999999999,0.0,999,999,99
3005,4,8,7,0,*?*?*?*?*?*?*?*?*?*?*?*?*?*?*?*?*?*?*?*?*?*?,5.2,4.3,92,101190,413,1364,298,119.9,52.7,103.9,13154,4778,11732,2813,90,0.5,9,5,9999,99999,9,999999999,0.0,999,999,99
3005,4,8,8,0,*?*?*?*?*?*?*?*?*?*?*?*?*?*?*?*?*?*?*?*?*?*?,6.6,5.0,87,101190,592,1364,304,182.6,56.0,158.3,20070,5441,17846,4646,90,0.5,9,5,9999,99999,9,999999999,0.0,999,999,99
3005,4,8,9,0,*?*?*?*?*?*?*?*?*?*?*?*?*?*?*?*?*?*?*?*?*?*?,9.3,4.6,71,101190,741,1365,316,234.6,57.5,203.4,25849,5714,22952,6449,90,0.5,9,5,9999,99999,9,999999999,1.4,999,999,99
3005,4,8,10,0,*?*?*?*?*?*?*?*?*?*?*?*?*?*?*?*?*?*?*?*?*?*?,9.9,4.5,68,101190,848,1363,319,272.4,58.2,236.1,30071,5825,26679,7975,90,3.1,9,5,9999,99999,9,999999999,2.9,999,999,99
3005,4,8,11,0,*?*?*?*?*?*?*?*?*?*?*?*?*?*?*?*?*?*?*?*?*?*?,10.9,4.8,65,101190,908,1364,328,168.8,0.0,168.8,20202,0,20290,8073,90,3.1,10,5,9999,99999,9,999999999,0.8,999,999,99
3005,4,8,12,0,*?*?*?*?*?*?*?*?*?*?*?*?*?*?*?*?*?*?*?*?*?*?,11.3,5.1,64,101190,915,1363,330,170.3,0.0,170.3,20394,0,20483,8159,90,3.1,10,5,9999,99999,9,999999999,0.3,999,999,99
3005,4,8,13,0,*?*?*?*?*?*?*?*?*?*?*?*?*?*?*?*?*?*?*?*?*?*?,11.6,4.8,61,101190,870,1364,331,161.2,0.0,161.2,19249,0,19331,7634,92,2.1,10,5,9999,99999,9,999999999,0.2,999,999,99
3005,4,8,14,0,*?*?*?*?*?*?*?*?*?*?*?*?*?*?*?*?*?*?*?*?*?*?,11.8,4.1,58,101190,775,1363,328,246.8,57.7,214.0,27183,5783,24119,6917,93,3.1,9,5,9999,99999,9,999999999,0.5,999,999,99
3005,4,8,15,0,*?*?*?*?*?*?*?*?*?*?*?*?*?*?*?*?*?*?*?*?*?*?,11.3,4.6,62,101190,638,1365,325,198.6,56.5,172.2,21832,5548,19402,5168,95,2.1,9,5,9999,99999,9,999999999,0.1,999,999,99
3005,4,8,16,0,*?*?*?*?*?*?*?*?*?*?*?*?*?*?*?*?*?*?*?*?*?*?,11.3,2.9,55,101190,466,1364,325,138.5,53.9,120.1,15216,5009,13560,3324,97,2.6,9,5,9999,99999,9,999999999,0.8,999,999,99
3005,4,8,17,0,*?*?*?*?*?*?*?*?*?*?*?*?*?*?*?*?*?*?*?*?*?*?,11.1,3.2,57,101190,273,1365,324,70.8,47.1,61.4,7805,3670,7211,1320,98,2.1,9,5,9999,99999,9,999999999,1.0,999,999,99
3005,4,8,18,0,*?*?*?*?*?*?*?*?*?*?*?*?*?*?*?*?*?*?*?*?*?*?,10.2,4.3,66,101190,71,1371,320,0.0,0.1,0.0,7,3,8,1,100,1.5,9,5,9999,99999,9,999999999,0.1,999,999,99
3005,4,8,19,0,*?*?*?*?*?*?*?*?*?*?*?*?*?*?*?*?*?*?*?*?*?*?,8.6,4.1,72,101190,0,-0,318,0.0,-0.0,0.0,0,0,0,0,98,2.1,10,5,9999,99999,9,999999999,0.1,999,999,99
3005,4,8,20,0,*?*?*?*?*?*?*?*?*?*?*?*?*?*?*?*?*?*?*?*?*?*?,7.8,4.5,78,101190,0,-0,314,0.0,-0.0,0.0,0,0,0,0,97,2.1,10,5,9999,99999,9,999999999,0.0,999,999,99
3005,4,8,21,0,*?*?*?*?*?*?*?*?*?*?*?*?*?*?*?*?*?*?*?*?*?*?,6.6,5.0,88,101190,0,-0,309,0.0,-0.0,0.0,0,0,0,0,95,1.0,10,5,9999,99999,9,999999999,0.0,999,999,99
3005,4,8,22,0,*?*?*?*?*?*?*?*?*?*?*?*?*?*?*?*?*?*?*?*?*?*?,5.9,5.1,93,101190,0,-0,306,0.0,-0.0,0.0,0,0,0,0,93,2.1,10,5,9999,99999,9,999999999,0.0,999,999,99
3005,4,8,23,0,*?*?*?*?*?*?*?*?*?*?*?*?*?*?*?*?*?*?*?*?*?*?,5.8,5.1,94,101190,0,-0,305,0.0,-0.0,0.0,0,0,0,0,92,1.5,10,5,9999,99999,9,999999999,0.0,999,999,99
3005,4,8,24,0,*?*?*?*?*?*?*?*?*?*?*?*?*?*?*?*?*?*?*?*?*?*?,6.4,5.9,95,101190,0,-0,308,0.0,-0.0,0.0,0,0,0,0,100,0.5,10,5,9999,99999,9,999999999,0.0,999,999,99
3005,4,9,1,0,*?*?*?*?*?*?*?*?*?*?*?*?*?*?*?*?*?*?*?*?*?*?,4.8,4.8,100,100563,0,-0,301,0.0,-0.0,0.0,0,0,0,0,87,0.5,10,5,9999,99999,9,999999999,0.0,999,999,99
3005,4,9,2,0,*?*?*?*?*?*?*?*?*?*?*?*?*?*?*?*?*?*?*?*?*?*?,4.1,4.1,100,100563,0,-0,298,0.0,-0.0,0.0,0,0,0,0,83,0.5,10,5,9999,99999,9,999999999,0.0,999,999,99
3005,4,9,3,0,*?*?*?*?*?*?*?*?*?*?*?*?*?*?*?*?*?*?*?*?*?*?,3.2,3.2,100,100563,0,-0,294,0.0,-0.0,0.0,0,0,0,0,80,0.0,10,5,9999,99999,9,999999999,0.0,999,999,99
3005,4,9,4,0,*?*?*?*?*?*?*?*?*?*?*?*?*?*?*?*?*?*?*?*?*?*?,3.2,3.2,100,100563,0,-0,294,0.0,-0.0,0.0,0,0,0,0,77,0.5,10,5,9999,99999,9,999999999,0.0,999,999,99
3005,4,9,5,0,*?*?*?*?*?*?*?*?*?*?*?*?*?*?*?*?*?*?*?*?*?*?,3.2,3.2,100,100563,21,1395,294,0.0,0.0,0.0,0,0,0,0,73,0.5,10,5,9999,99999,9,999999999,0.0,999,999,99
3005,4,9,6,0,*?*?*?*?*?*?*?*?*?*?*?*?*?*?*?*?*?*?*?*?*?*?,4.0,3.9,100,100563,223,1363,293,53.5,43.5,46.3,5913,3113,5476,984,70,0.5,9,5,9999,99999,9,999999999,0.0,999,999,99
3005,4,9,7,0,*?*?*?*?*?*?*?*?*?*?*?*?*?*?*?*?*?*?*?*?*?*?,4.9,4.8,100,100563,420,1362,293,162.5,132.7,121.5,17673,12188,13882,2724,68,0.5,8,4,9999,99999,9,999999999,0.0,999,999,99
3005,4,9,8,0,*?*?*?*?*?*?*?*?*?*?*?*?*?*?*?*?*?*?*?*?*?*?,6.6,6.6,100,100563,599,1362,297,290.1,235.6,186.6,30791,23775,20994,4083,67,0.5,7,4,9999,99999,9,999999999,0.0,999,999,99
3005,4,9,9,0,*?*?*?*?*?*?*?*?*?*?*?*?*?*?*?*?*?*?*?*?*?*?,8.9,8.1,100,100563,748,1364,300,439.2,420.5,208.6,45947,42555,24744,4677,65,0.5,5,3,9999,99999,9,999999999,0.0,999,999,99
3005,4,9,10,0,*?*?*?*?*?*?*?*?*?*?*?*?*?*?*?*?*?*?*?*?*?*?,10.4,8.4,100,100563,855,1363,314,430.3,245.0,276.7,46196,26121,30256,7195,63,3.1,7,4,9999,99999,9,999999999,0.0,999,999,99
3005,4,9,11,0,*?*?*?*?*?*?*?*?*?*?*?*?*?*?*?*?*?*?*?*?*?*?,11.7,9.4,100,100563,914,1363,320,462.8,246.4,297.6,49832,26425,32337,8207,62,3.1,7,4,9999,99999,9,999999999,0.0,999,999,99
3005,4,9,12,0,*?*?*?*?*?*?*?*?*?*?*?*?*?*?*?*?*?*?*?*?*?*?,12.0,9.8,100,100563,921,1363,332,171.6,0.0,171.6,20560,0,20650,8234,60,3.1,10,5,9999,99999,9,999999999,0.0,999,999,99
3005,4,9,13,0,*?*?*?*?*?*?*?*?*?*?*?*?*?*?*?*?*?*?*?*?*?*?,12.3,9.6,98,100563,876,1363,330,282.2,58.4,244.7,31100,5913,27560,8412,63,2.1,9,5,9999,99999,9,999999999,0.0,999,999,99
3005,4,9,14,0,*?*?*?*?*?*?*?*?*?*?*?*?*?*?*?*?*?*?*?*?*?*?,12.4,10.1,100,100563,781,1363,331,249.0,57.8,215.9,27411,5802,24315,7002,67,3.1,9,5,9999,99999,9,999999999,0.0,999,999,99
3005,4,9,15,0,*?*?*?*?*?*?*?*?*?*?*?*?*?*?*?*?*?*?*?*?*?*?,12.2,10.8,100,100563,643,1363,330,200.7,56.6,174.0,22064,5564,19605,5237,70,2.1,9,5,9999,99999,9,999999999,0.0,999,999,99
3005,4,9,16,0,*?*?*?*?*?*?*?*?*?*?*?*?*?*?*?*?*?*?*?*?*?*?,11.7,9.6,100,100563,472,1363,328,140.7,54.0,121.9,15441,5049,13756,3384,73,2.6,9,5,9999,99999,9,999999999,0.0,999,999,99
3005,4,9,17,0,*?*?*?*?*?*?*?*?*?*?*?*?*?*?*?*?*?*?*?*?*?*?,11.6,10.7,100,100563,279,1364,327,73.0,47.5,63.3,8034,3758,7406,1362,77,2.1,9,5,9999,99999,9,999999999,0.0,999,999,99
3005,4,9,18,0,*?*?*?*?*?*?*?*?*?*?*?*?*?*?*?*?*?*?*?*?*?*?,10.1,9.9,100,100563,77,1365,324,1.3,0.0,1.3,178,-0,177,54,80,1.5,10,5,9999,99999,9,999999999,0.0,999,999,99
3005,4,9,19,0,*?*?*?*?*?*?*?*?*?*?*?*?*?*?*?*?*?*?*?*?*?*?,9.0,8.9,100,100563,0,-0,319,0.0,-0.0,0.0,0,0,0,0,75,2.1,10,5,9999,99999,9,999999999,0.0,999,999,99
3005,4,9,20,0,*?*?*?*?*?*?*?*?*?*?*?*?*?*?*?*?*?*?*?*?*?*?,7.2,7.1,100,100563,0,-0,311,0.0,-0.0,0.0,0,0,0,0,70,2.1,10,5,9999,99999,9,999999999,0.0,999,999,99
3005,4,9,21,0,*?*?*?*?*?*?*?*?*?*?*?*?*?*?*?*?*?*?*?*?*?*?,6.1,6.1,100,100563,0,-0,306,0.0,-0.0,0.0,0,0,0,0,65,1.0,10,5,9999,99999,9,999999999,0.0,999,999,99
3005,4,9,22,0,*?*?*?*?*?*?*?*?*?*?*?*?*?*?*?*?*?*?*?*?*?*?,5.8,5.8,100,100563,0,-0,305,0.0,-0.0,0.0,0,0,0,0,60,2.1,10,5,9999,99999,9,999999999,0.0,999,999,99
3005,4,9,23,0,*?*?*?*?*?*?*?*?*?*?*?*?*?*?*?*?*?*?*?*?*?*?,4.9,5.0,100,100563,0,-0,301,0.0,-0.0,0.0,0,0,0,0,55,1.5,10,5,9999,99999,9,999999999,0.0,999,999,99
3005,4,9,24,0,*?*?*?*?*?*?*?*?*?*?*?*?*?*?*?*?*?*?*?*?*?*?,5.7,5.0,100,100563,0,-0,305,0.0,-0.0,0.0,0,0,0,0,90,0.5,10,5,9999,99999,9,999999999,0.0,999,999,99
3005,4,10,1,0,*?*?*?*?*?*?*?*?*?*?*?*?*?*?*?*?*?*?*?*?*?*?,2.3,2.3,100,100525,0,-0,291,0.0,-0.0,0.0,0,0,0,0,52,0.5,10,5,9999,99999,9,999999999,0.1,999,999,99
3005,4,10,2,0,*?*?*?*?*?*?*?*?*?*?*?*?*?*?*?*?*?*?*?*?*?*?,1.0,0.8,100,100525,0,-0,285,0.0,-0.0,0.0,0,0,0,0,53,0.5,10,5,9999,99999,9,999999999,0.0,999,999,99
3005,4,10,3,0,*?*?*?*?*?*?*?*?*?*?*?*?*?*?*?*?*?*?*?*?*?*?,0.8,0.8,100,100525,0,-0,285,0.0,-0.0,0.0,0,0,0,0,55,0.0,10,5,9999,99999,9,999999999,0.0,999,999,99
3005,4,10,4,0,*?*?*?*?*?*?*?*?*?*?*?*?*?*?*?*?*?*?*?*?*?*?,0.9,0.8,100,100525,0,-0,285,0.0,-0.0,0.0,0,0,0,0,57,0.5,10,5,9999,99999,9,999999999,0.0,999,999,99
3005,4,10,5,0,*?*?*?*?*?*?*?*?*?*?*?*?*?*?*?*?*?*?*?*?*?*?,0.3,0.2,100,100525,29,1378,278,0.0,0.0,0.0,0,0,0,0,58,0.5,9,5,9999,99999,9,999999999,0.1,999,999,99
3005,4,10,6,0,*?*?*?*?*?*?*?*?*?*?*?*?*?*?*?*?*?*?*?*?*?*?,-0.2,-0.2,100,100525,231,1363,266,88.1,185.6,56.6,9346,12670,6798,1053,60,0.5,7,4,9999,99999,9,999999999,0.0,999,999,99
3005,4,10,7,0,*?*?*?*?*?*?*?*?*?*?*?*?*?*?*?*?*?*?*?*?*?*?,2.5,2.5,100,100525,428,1362,269,232.1,387.8,110.2,24112,34699,13888,2089,65,0.5,5,3,9999,99999,9,999999999,0.0,999,999,99
3005,4,10,8,0,*?*?*?*?*?*?*?*?*?*?*?*?*?*?*?*?*?*?*?*?*?*?,5.3,5.3,100,100525,606,1361,286,326.4,328.5,180.2,34778,33259,20376,3917,70,0.5,6,3,9999,99999,9,999999999,0.0,999,999,99
3005,4,10,9,0,*?*?*?*?*?*?*?*?*?*?*?*?*?*?*?*?*?*?*?*?*?*?,8.3,7.0,100,100525,754,1362,292,460.8,489.5,189.9,48748,49680,22960,4235,75,0.5,4,2,9999,99999,9,999999999,0.0,999,999,99
3005,4,10,10,0,*?*?*?*?*?*?*?*?*?*?*?*?*?*?*?*?*?*?*?*?*?*?,11.1,6.9,83,100525,861,1362,300,543.8,547.9,197.4,58377,56468,23953,4845,80,3.1,3,2,9999,99999,9,999999999,0.0,999,999,99
3005,4,10,11,0,*?*?*?*?*?*?*?*?*?*?*?*?*?*?*?*?*?*?*?*?*?*?,12.6,7.1,76,100525,920,1362,315,551.6,428.7,262.0,58071,44261,30182,7056,85,3.1,5,3,9999,99999,9,999999999,0.0,999,999,99
3005,4,10,12,0,*?*?*?*?*?*?*?*?*?*?*?*?*?*?*?*?*?*?*?*?*?*?,14.0,7.6,72,100525,927,1362,322,556.1,429.0,264.1,58561,44310,30394,7181,90,3.1,5,3,9999,99999,9,999999999,0.0,999,999,99
3005,4,10,13,0,*?*?*?*?*?*?*?*?*?*?*?*?*?*?*?*?*?*?*?*?*?*?,14.0,6.9,68,100525,882,1363,316,546.7,496.7,225.2,58100,51212,26677,5716,97,2.1,4,2,9999,99999,9,999999999,0.0,999,999,99
3005,4,10,14,0,*?*?*?*?*?*?*?*?*?*?*?*?*?*?*?*?*?*?*?*?*?*?,13.9,5.9,65,100525,787,1363,310,492.5,543.3,178.8,52733,55502,21958,4061,103,3.1,3,2,9999,99999,9,999999999,0.0,999,999,99
3005,4,10,15,0,*?*?*?*?*?*?*?*?*?*?*?*?*?*?*?*?*?*?*?*?*?*?,13.8,5.5,63,100525,649,1363,305,401.3,566.2,131.6,41491,54921,17813,2658,110,2.1,2,1,9999,99999,9,999999999,0.0,999,999,99
3005,4,10,16,0,*?*?*?*?*?*?*?*?*?*?*?*?*?*?*?*?*?*?*?*?*?*?,13.6,5.6,64,100525,478,1363,309,280.0,508.8,101.7,29750,47205,13181,1914,117,2.6,3,2,9999,99999,9,999999999,0.0,999,999,99
3005,4,10,17,0,*?*?*?*?*?*?*?*?*?*?*?*?*?*?*?*?*?*?*?*?*?*?,12.3,6.6,74,100525,285,1364,309,144.4,406.3,59.5,14684,31305,8608,1050,123,2.1,4,2,9999,99999,9,999999999,0.0,999,999,99
3005,4,10,18,0,*?*?*?*?*?*?*?*?*?*?*?*?*?*?*?*?*?*?*?*?*?*?,9.9,6.2,85,100525,83,1360,306,7.8,57.0,4.3,874,2728,835,87,130,1.5,6,3,9999,99999,9,999999999,0.0,999,999,99
3005,4,10,19,0,*?*?*?*?*?*?*?*?*?*?*?*?*?*?*?*?*?*?*?*?*?*?,8.3,5.1,89,100525,0,-0,316,0.0,-0.0,0.0,0,0,0,0,127,2.1,10,5,9999,99999,9,999999999,0.0,999,999,99
3005,4,10,20,0,*?*?*?*?*?*?*?*?*?*?*?*?*?*?*?*?*?*?*?*?*?*?,5.6,3.6,95,100525,0,-0,305,0.0,-0.0,0.0,0,0,0,0,123,2.1,10,5,9999,99999,9,999999999,0.0,999,999,99
3005,4,10,21,0,*?*?*?*?*?*?*?*?*?*?*?*?*?*?*?*?*?*?*?*?*?*?,4.6,3.8,100,100525,0,-0,300,0.0,-0.0,0.0,0,0,0,0,120,1.0,10,5,9999,99999,9,999999999,0.0,999,999,99
3005,4,10,22,0,*?*?*?*?*?*?*?*?*?*?*?*?*?*?*?*?*?*?*?*?*?*?,4.0,3.4,100,100525,0,-0,298,0.0,-0.0,0.0,0,0,0,0,117,2.1,10,5,9999,99999,9,999999999,0.0,999,999,99
3005,4,10,23,0,*?*?*?*?*?*?*?*?*?*?*?*?*?*?*?*?*?*?*?*?*?*?,4.2,4.1,100,100525,0,-0,298,0.0,-0.0,0.0,0,0,0,0,113,1.5,10,5,9999,99999,9,999999999,0.0,999,999,99
3005,4,10,24,0,*?*?*?*?*?*?*?*?*?*?*?*?*?*?*?*?*?*?*?*?*?*?,4.1,4.1,100,100525,0,-0,298,0.0,-0.0,0.0,0,0,0,0,50,0.5,10,5,9999,99999,9,999999999,0.0,999,999,99
3005,4,11,1,0,*?*?*?*?*?*?*?*?*?*?*?*?*?*?*?*?*?*?*?*?*?*?,5.0,5.0,100,100002,0,-0,302,0.0,-0.0,0.0,0,0,0,0,110,0.5,10,5,9999,99999,9,999999999,0.0,999,999,99
3005,4,11,2,0,*?*?*?*?*?*?*?*?*?*?*?*?*?*?*?*?*?*?*?*?*?*?,5.3,5.3,100,100002,0,-0,303,0.0,-0.0,0.0,0,0,0,0,110,0.5,10,5,9999,99999,9,999999999,0.0,999,999,99
[truncated: 1,084,941 more chars]
