# Supplementary material for: Future weather dataset for fourteen UK sites
Source: Data Brief. 2016 Aug 3;8:1308–10. doi: 10.1016/j.dib.2016.07.057 (PMC4990658; doi:10.1016/j.dib.2016.07.057)
Supplement: Supplementary file 2 — Supplementary material [file mmc2.zip › 09_90th_PET_2050s_09 Newcastle.epw]

LOCATION,4300570,-,UK,WG data,03240,55.00,-1.57,0,20
DESIGN CONDITIONS,0
TYPICAL/EXTREME PERIODS,0
GROUND TEMPERATURES,1,1.0,,,,7.0,10.0,13.2,15.5,18.4,18.7,17.3,14.3,10.7,7.6,5.6,5.4
HOLIDAYS/DAYLIGHT SAVINGS,No,0,0,0
COMMENTS 1,created by using UKCP09 weather generator outputs
COMMENTS 2,wind speed wind direction and pressure based on observations at station id 03240
DATA PERIODS,1,1,Data,Sunday,1/1,12/31
3025,1,1,1,0,*?*?*?*?*?*?*?*?*?*?*?*?*?*?*?*?*?*?*?*?*?*?,4.9,2.5,82,99971.3,0,-0,302,0.0,-0.0,0.0,0,0,0,0,233,5.2,10,5,9999,99999,9,999999999,0.0,999,999,99
3025,1,1,2,0,*?*?*?*?*?*?*?*?*?*?*?*?*?*?*?*?*?*?*?*?*?*?,4.4,1.5,80,99971.3,0,-0,300,0.0,-0.0,0.0,0,0,0,0,237,7.7,10,5,9999,99999,9,999999999,0.0,999,999,99
3025,1,1,3,0,*?*?*?*?*?*?*?*?*?*?*?*?*?*?*?*?*?*?*?*?*?*?,5.2,2.3,80,99971.3,0,-0,303,0.0,-0.0,0.0,0,0,0,0,240,6.7,10,5,9999,99999,9,999999999,0.0,999,999,99
3025,1,1,4,0,*?*?*?*?*?*?*?*?*?*?*?*?*?*?*?*?*?*?*?*?*?*?,4.6,1.0,76,99971.3,0,-0,301,0.0,-0.0,0.0,0,0,0,0,243,7.2,10,5,9999,99999,9,999999999,0.0,999,999,99
3025,1,1,5,0,*?*?*?*?*?*?*?*?*?*?*?*?*?*?*?*?*?*?*?*?*?*?,3.9,-0.4,72,99971.3,0,-0,298,0.0,-0.0,0.0,0,0,0,0,247,8.8,10,5,9999,99999,9,999999999,0.0,999,999,99
3025,1,1,6,0,*?*?*?*?*?*?*?*?*?*?*?*?*?*?*?*?*?*?*?*?*?*?,4.3,0.2,73,99971.3,0,-0,300,0.0,-0.0,0.0,0,0,0,0,250,9.3,10,5,9999,99999,9,999999999,0.0,999,999,99
3025,1,1,7,0,*?*?*?*?*?*?*?*?*?*?*?*?*?*?*?*?*?*?*?*?*?*?,3.6,0.4,79,99971.3,0,-0,296,0.0,-0.0,0.0,0,0,0,0,252,7.7,10,5,9999,99999,9,999999999,0.0,999,999,99
3025,1,1,8,0,*?*?*?*?*?*?*?*?*?*?*?*?*?*?*?*?*?*?*?*?*?*?,2.8,-0.2,79,99971.3,0,-0,293,0.0,-0.0,0.0,0,0,0,0,253,11.3,10,5,9999,99999,9,999999999,0.0,999,999,99
3025,1,1,9,0,*?*?*?*?*?*?*?*?*?*?*?*?*?*?*?*?*?*?*?*?*?*?,4.4,1.0,77,99971.3,120,1411,290,21.1,62.6,15.8,2348,2694,2068,259,255,11.8,8,4,9999,99999,9,999999999,0.0,999,999,99
3025,1,1,10,0,*?*?*?*?*?*?*?*?*?*?*?*?*?*?*?*?*?*?*?*?*?*?,6.0,3.0,80,99971.3,225,1414,306,29.5,0.0,29.5,3468,0,3473,1149,257,8.8,10,5,9999,99999,9,999999999,0.0,999,999,99
3025,1,1,11,0,*?*?*?*?*?*?*?*?*?*?*?*?*?*?*?*?*?*?*?*?*?*?,8.5,3.0,67,99971.3,283,1411,303,111.4,198.2,71.6,11806,14871,8523,1353,258,7.7,7,4,9999,99999,9,999999999,0.0,999,999,99
3025,1,1,12,0,*?*?*?*?*?*?*?*?*?*?*?*?*?*?*?*?*?*?*?*?*?*?,9.6,2.9,62,99971.3,292,1413,303,128.5,278.7,71.0,13358,21147,9233,1296,260,9.8,6,3,9999,99999,9,999999999,0.0,999,999,99
3025,1,1,13,0,*?*?*?*?*?*?*?*?*?*?*?*?*?*?*?*?*?*?*?*?*?*?,9.6,2.1,59,99971.3,250,1413,307,93.6,189.0,60.2,9950,13232,7231,1118,263,10.3,7,4,9999,99999,9,999999999,0.0,999,999,99
3025,1,1,14,0,*?*?*?*?*?*?*?*?*?*?*?*?*?*?*?*?*?*?*?*?*?*?,9.7,1.9,58,99971.3,160,1412,303,51.1,202.1,28.2,5481,11207,3976,491,267,11.3,6,3,9999,99999,9,999999999,0.0,999,999,99
3025,1,1,15,0,*?*?*?*?*?*?*?*?*?*?*?*?*?*?*?*?*?*?*?*?*?*?,9.6,2.3,59,99971.3,29,1433,313,0.0,0.0,0.0,0,0,0,0,270,6.7,8,4,9999,99999,9,999999999,0.0,999,999,99
3025,1,1,16,0,*?*?*?*?*?*?*?*?*?*?*?*?*?*?*?*?*?*?*?*?*?*?,9.0,1.7,59,99971.3,0,-0,320,0.0,-0.0,0.0,0,0,0,0,273,8.8,10,5,9999,99999,9,999999999,0.0,999,999,99
3025,1,1,17,0,*?*?*?*?*?*?*?*?*?*?*?*?*?*?*?*?*?*?*?*?*?*?,7.8,1.5,63,99971.3,0,-0,315,0.0,-0.0,0.0,0,0,0,0,277,7.7,10,5,9999,99999,9,999999999,0.0,999,999,99
3025,1,1,18,0,*?*?*?*?*?*?*?*?*?*?*?*?*?*?*?*?*?*?*?*?*?*?,6.8,1.3,66,99971.3,0,-0,310,0.0,-0.0,0.0,0,0,0,0,280,7.7,10,5,9999,99999,9,999999999,0.0,999,999,99
3025,1,1,19,0,*?*?*?*?*?*?*?*?*?*?*?*?*?*?*?*?*?*?*?*?*?*?,6.5,1.3,68,99971.3,0,-0,309,0.0,-0.0,0.0,0,0,0,0,277,7.7,10,5,9999,99999,9,999999999,0.0,999,999,99
3025,1,1,20,0,*?*?*?*?*?*?*?*?*?*?*?*?*?*?*?*?*?*?*?*?*?*?,6.6,1.9,71,99971.3,0,-0,309,0.0,-0.0,0.0,0,0,0,0,273,6.7,10,5,9999,99999,9,999999999,0.0,999,999,99
3025,1,1,21,0,*?*?*?*?*?*?*?*?*?*?*?*?*?*?*?*?*?*?*?*?*?*?,6.0,2.7,78,99971.3,0,-0,307,0.0,-0.0,0.0,0,0,0,0,270,6.2,10,5,9999,99999,9,999999999,0.0,999,999,99
3025,1,1,22,0,*?*?*?*?*?*?*?*?*?*?*?*?*?*?*?*?*?*?*?*?*?*?,5.6,2.5,79,99971.3,0,-0,305,0.0,-0.0,0.0,0,0,0,0,267,6.7,10,5,9999,99999,9,999999999,0.0,999,999,99
3025,1,1,23,0,*?*?*?*?*?*?*?*?*?*?*?*?*?*?*?*?*?*?*?*?*?*?,5.3,1.9,77,99971.3,0,-0,304,0.0,-0.0,0.0,0,0,0,0,263,4.6,10,5,9999,99999,9,999999999,0.0,999,999,99
3025,1,1,24,0,*?*?*?*?*?*?*?*?*?*?*?*?*?*?*?*?*?*?*?*?*?*?,5.1,3.4,87,99971.3,0,-0,302,0.0,-0.0,0.0,0,0,0,0,230,4.1,10,5,9999,99999,9,999999999,0.0,999,999,99
3025,1,2,1,0,*?*?*?*?*?*?*?*?*?*?*?*?*?*?*?*?*?*?*?*?*?*?,5.5,1.0,73,101518,0,-0,305,0.0,-0.0,0.0,0,0,0,0,257,5.2,10,5,9999,99999,9,999999999,0.0,999,999,99
3025,1,2,2,0,*?*?*?*?*?*?*?*?*?*?*?*?*?*?*?*?*?*?*?*?*?*?,5.7,0.6,69,101518,0,-0,306,0.0,-0.0,0.0,0,0,0,0,253,7.7,10,5,9999,99999,9,999999999,0.0,999,999,99
3025,1,2,3,0,*?*?*?*?*?*?*?*?*?*?*?*?*?*?*?*?*?*?*?*?*?*?,5.5,-0.8,63,101518,0,-0,305,0.0,-0.0,0.0,0,0,0,0,250,6.7,10,5,9999,99999,9,999999999,0.0,999,999,99
3025,1,2,4,0,*?*?*?*?*?*?*?*?*?*?*?*?*?*?*?*?*?*?*?*?*?*?,5.9,-0.4,64,101518,0,-0,307,0.0,-0.0,0.0,0,0,0,0,247,7.2,10,5,9999,99999,9,999999999,0.0,999,999,99
3025,1,2,5,0,*?*?*?*?*?*?*?*?*?*?*?*?*?*?*?*?*?*?*?*?*?*?,5.9,0.6,68,101518,0,-0,306,0.0,-0.0,0.0,0,0,0,0,243,8.8,10,5,9999,99999,9,999999999,0.0,999,999,99
3025,1,2,6,0,*?*?*?*?*?*?*?*?*?*?*?*?*?*?*?*?*?*?*?*?*?*?,5.5,0.6,70,101518,0,-0,305,0.0,-0.0,0.0,0,0,0,0,240,9.3,10,5,9999,99999,9,999999999,0.0,999,999,99
3025,1,2,7,0,*?*?*?*?*?*?*?*?*?*?*?*?*?*?*?*?*?*?*?*?*?*?,5.0,-0.4,67,101518,0,-0,303,0.0,-0.0,0.0,0,0,0,0,232,7.7,10,5,9999,99999,9,999999999,0.0,999,999,99
3025,1,2,8,0,*?*?*?*?*?*?*?*?*?*?*?*?*?*?*?*?*?*?*?*?*?*?,5.3,-0.4,65,101518,0,-0,304,0.0,-0.0,0.0,0,0,0,0,223,11.3,10,5,9999,99999,9,999999999,0.0,999,999,99
3025,1,2,9,0,*?*?*?*?*?*?*?*?*?*?*?*?*?*?*?*?*?*?*?*?*?*?,5.5,-0.0,67,101518,121,1410,305,9.4,0.0,9.4,1145,-0,1144,372,215,11.8,10,5,9999,99999,9,999999999,0.0,999,999,99
3025,1,2,10,0,*?*?*?*?*?*?*?*?*?*?*?*?*?*?*?*?*?*?*?*?*?*?,6.2,1.0,69,101518,226,1411,308,29.8,0.0,29.8,3500,0,3505,1160,207,8.8,10,5,9999,99999,9,999999999,0.0,999,999,99
3025,1,2,11,0,*?*?*?*?*?*?*?*?*?*?*?*?*?*?*?*?*?*?*?*?*?*?,7.4,0.4,61,101518,285,1411,313,41.3,0.0,41.3,4827,0,4836,1623,198,7.7,10,5,9999,99999,9,999999999,0.0,999,999,99
3025,1,2,12,0,*?*?*?*?*?*?*?*?*?*?*?*?*?*?*?*?*?*?*?*?*?*?,7.4,0.4,61,101518,294,1412,308,74.8,47.8,64.8,8250,3814,7604,1398,190,9.8,9,5,9999,99999,9,999999999,0.0,999,999,99
3025,1,2,13,0,*?*?*?*?*?*?*?*?*?*?*?*?*?*?*?*?*?*?*?*?*?*?,7.4,0.2,60,101518,253,1415,308,60.7,45.2,52.6,6714,3373,6210,1123,198,10.3,9,5,9999,99999,9,999999999,0.0,999,999,99
3025,1,2,14,0,*?*?*?*?*?*?*?*?*?*?*?*?*?*?*?*?*?*?*?*?*?*?,7.5,0.8,63,101518,163,1413,313,17.5,0.0,17.5,2084,-0,2086,683,207,11.3,10,5,9999,99999,9,999999999,0.0,999,999,99
3025,1,2,15,0,*?*?*?*?*?*?*?*?*?*?*?*?*?*?*?*?*?*?*?*?*?*?,7.4,1.9,68,101518,32,1423,313,0.0,0.0,0.0,0,0,0,0,215,6.7,10,5,9999,99999,9,999999999,0.0,999,999,99
3025,1,2,16,0,*?*?*?*?*?*?*?*?*?*?*?*?*?*?*?*?*?*?*?*?*?*?,7.3,2.1,70,101518,0,-0,312,0.0,-0.0,0.0,0,0,0,0,223,8.8,10,5,9999,99999,9,999999999,0.0,999,999,99
3025,1,2,17,0,*?*?*?*?*?*?*?*?*?*?*?*?*?*?*?*?*?*?*?*?*?*?,6.6,2.1,73,101518,0,-0,309,0.0,-0.0,0.0,0,0,0,0,232,7.7,10,5,9999,99999,9,999999999,0.0,999,999,99
3025,1,2,18,0,*?*?*?*?*?*?*?*?*?*?*?*?*?*?*?*?*?*?*?*?*?*?,6.5,2.3,74,101518,0,-0,309,0.0,-0.0,0.0,0,0,0,0,240,7.7,10,5,9999,99999,9,999999999,0.0,999,999,99
3025,1,2,19,0,*?*?*?*?*?*?*?*?*?*?*?*?*?*?*?*?*?*?*?*?*?*?,6.3,3.2,81,101518,0,-0,308,0.0,-0.0,0.0,0,0,0,0,232,7.7,10,5,9999,99999,9,999999999,0.0,999,999,99
3025,1,2,20,0,*?*?*?*?*?*?*?*?*?*?*?*?*?*?*?*?*?*?*?*?*?*?,6.3,3.9,85,101518,0,-0,308,0.0,-0.0,0.0,0,0,0,0,223,6.7,10,5,9999,99999,9,999999999,0.0,999,999,99
3025,1,2,21,0,*?*?*?*?*?*?*?*?*?*?*?*?*?*?*?*?*?*?*?*?*?*?,6.7,4.5,85,101518,0,-0,309,0.0,-0.0,0.0,0,0,0,0,215,6.2,10,5,9999,99999,9,999999999,0.0,999,999,99
3025,1,2,22,0,*?*?*?*?*?*?*?*?*?*?*?*?*?*?*?*?*?*?*?*?*?*?,5.6,3.4,86,101518,0,-0,305,0.0,-0.0,0.0,0,0,0,0,207,6.7,10,5,9999,99999,9,999999999,0.0,999,999,99
3025,1,2,23,0,*?*?*?*?*?*?*?*?*?*?*?*?*?*?*?*?*?*?*?*?*?*?,5.0,3.0,87,101518,0,-0,302,0.0,-0.0,0.0,0,0,0,0,198,4.6,10,5,9999,99999,9,999999999,0.0,999,999,99
3025,1,2,24,0,*?*?*?*?*?*?*?*?*?*?*?*?*?*?*?*?*?*?*?*?*?*?,5.0,1.5,77,101518,0,-0,302,0.0,-0.0,0.0,0,0,0,0,260,4.1,10,5,9999,99999,9,999999999,0.0,999,999,99
3025,1,3,1,0,*?*?*?*?*?*?*?*?*?*?*?*?*?*?*?*?*?*?*?*?*?*?,2.2,1.0,91,102426,0,-0,290,0.0,-0.0,0.0,0,0,0,0,203,5.2,10,5,9999,99999,9,999999999,0.0,999,999,99
3025,1,3,2,0,*?*?*?*?*?*?*?*?*?*?*?*?*?*?*?*?*?*?*?*?*?*?,0.9,-0.2,92,102426,0,-0,285,0.0,-0.0,0.0,0,0,0,0,217,7.7,10,5,9999,99999,9,999999999,0.0,999,999,99
3025,1,3,3,0,*?*?*?*?*?*?*?*?*?*?*?*?*?*?*?*?*?*?*?*?*?*?,0.6,0.6,99,102426,0,-0,284,0.0,-0.0,0.0,0,0,0,0,230,6.7,10,5,9999,99999,9,999999999,0.0,999,999,99
3025,1,3,4,0,*?*?*?*?*?*?*?*?*?*?*?*?*?*?*?*?*?*?*?*?*?*?,1.3,1.0,98,102426,0,-0,287,0.0,-0.0,0.0,0,0,0,0,243,7.2,10,5,9999,99999,9,999999999,0.0,999,999,99
3025,1,3,5,0,*?*?*?*?*?*?*?*?*?*?*?*?*?*?*?*?*?*?*?*?*?*?,1.1,1.0,99,102426,0,-0,286,0.0,-0.0,0.0,0,0,0,0,257,8.8,10,5,9999,99999,9,999999999,0.0,999,999,99
3025,1,3,6,0,*?*?*?*?*?*?*?*?*?*?*?*?*?*?*?*?*?*?*?*?*?*?,0.5,0.4,99,102426,0,-0,283,0.0,-0.0,0.0,0,0,0,0,270,9.3,10,5,9999,99999,9,999999999,0.0,999,999,99
3025,1,3,7,0,*?*?*?*?*?*?*?*?*?*?*?*?*?*?*?*?*?*?*?*?*?*?,-0.0,-0.0,99,102426,0,-0,281,0.0,-0.0,0.0,0,0,0,0,267,7.7,10,5,9999,99999,9,999999999,0.0,999,999,99
3025,1,3,8,0,*?*?*?*?*?*?*?*?*?*?*?*?*?*?*?*?*?*?*?*?*?*?,0.3,0.2,98,102426,0,-0,283,0.0,-0.0,0.0,0,0,0,0,263,11.3,10,5,9999,99999,9,999999999,0.0,999,999,99
3025,1,3,9,0,*?*?*?*?*?*?*?*?*?*?*?*?*?*?*?*?*?*?*?*?*?*?,0.6,0.6,99,102426,122,1407,279,16.7,25.6,14.5,1917,1335,1799,300,260,11.8,9,5,9999,99999,9,999999999,0.0,999,999,99
3025,1,3,10,0,*?*?*?*?*?*?*?*?*?*?*?*?*?*?*?*?*?*?*?*?*?*?,2.9,1.3,89,102426,228,1413,289,52.4,43.2,45.4,5808,3075,5382,963,257,8.8,9,5,9999,99999,9,999999999,0.0,999,999,99
3025,1,3,11,0,*?*?*?*?*?*?*?*?*?*?*?*?*?*?*?*?*?*?*?*?*?*?,3.7,0.6,80,102426,287,1411,297,41.7,0.0,41.7,4874,0,4884,1640,253,7.7,10,5,9999,99999,9,999999999,0.0,999,999,99
3025,1,3,12,0,*?*?*?*?*?*?*?*?*?*?*?*?*?*?*?*?*?*?*?*?*?*?,4.2,0.6,77,102426,297,1414,294,75.6,47.9,65.6,8299,3927,7435,1710,250,9.8,9,5,9999,99999,9,999999999,0.0,999,999,99
3025,1,3,13,0,*?*?*?*?*?*?*?*?*?*?*?*?*?*?*?*?*?*?*?*?*?*?,4.2,-0.4,71,102426,255,1411,294,61.7,45.4,53.5,6818,3405,6304,1141,240,10.3,9,5,9999,99999,9,999999999,0.0,999,999,99
3025,1,3,14,0,*?*?*?*?*?*?*?*?*?*?*?*?*?*?*?*?*?*?*?*?*?*?,4.2,-0.8,69,102426,166,1411,294,31.5,35.6,27.3,3534,2169,3295,571,230,11.3,9,5,9999,99999,9,999999999,0.0,999,999,99
3025,1,3,15,0,*?*?*?*?*?*?*?*?*?*?*?*?*?*?*?*?*?*?*?*?*?*?,4.3,-1.3,66,102426,35,1408,300,0.0,0.0,0.0,0,0,0,0,220,6.7,10,5,9999,99999,9,999999999,0.0,999,999,99
3025,1,3,16,0,*?*?*?*?*?*?*?*?*?*?*?*?*?*?*?*?*?*?*?*?*?*?,3.6,-1.7,66,102426,0,-0,297,0.0,-0.0,0.0,0,0,0,0,210,8.8,10,5,9999,99999,9,999999999,0.0,999,999,99
3025,1,3,17,0,*?*?*?*?*?*?*?*?*?*?*?*?*?*?*?*?*?*?*?*?*?*?,3.0,-2.4,65,102426,0,-0,294,0.0,-0.0,0.0,0,0,0,0,200,7.7,10,5,9999,99999,9,999999999,0.0,999,999,99
3025,1,3,18,0,*?*?*?*?*?*?*?*?*?*?*?*?*?*?*?*?*?*?*?*?*?*?,2.9,-2.9,63,102426,0,-0,294,0.0,-0.0,0.0,0,0,0,0,190,7.7,10,5,9999,99999,9,999999999,0.0,999,999,99
3025,1,3,19,0,*?*?*?*?*?*?*?*?*?*?*?*?*?*?*?*?*?*?*?*?*?*?,1.1,-4.8,62,102426,0,-0,287,0.0,-0.0,0.0,0,0,0,0,200,7.7,10,5,9999,99999,9,999999999,0.0,999,999,99
3025,1,3,20,0,*?*?*?*?*?*?*?*?*?*?*?*?*?*?*?*?*?*?*?*?*?*?,1.9,-2.9,68,102426,0,-0,290,0.0,-0.0,0.0,0,0,0,0,210,6.7,10,5,9999,99999,9,999999999,0.0,999,999,99
3025,1,3,21,0,*?*?*?*?*?*?*?*?*?*?*?*?*?*?*?*?*?*?*?*?*?*?,2.6,-2.9,65,102426,0,-0,293,0.0,-0.0,0.0,0,0,0,0,220,6.2,10,5,9999,99999,9,999999999,0.0,999,999,99
3025,1,3,22,0,*?*?*?*?*?*?*?*?*?*?*?*?*?*?*?*?*?*?*?*?*?*?,1.8,-2.4,71,102426,0,-0,289,0.0,-0.0,0.0,0,0,0,0,230,6.7,10,5,9999,99999,9,999999999,0.0,999,999,99
3025,1,3,23,0,*?*?*?*?*?*?*?*?*?*?*?*?*?*?*?*?*?*?*?*?*?*?,1.8,-2.9,68,102426,0,-0,289,0.0,-0.0,0.0,0,0,0,0,240,4.6,10,5,9999,99999,9,999999999,0.0,999,999,99
3025,1,3,24,0,*?*?*?*?*?*?*?*?*?*?*?*?*?*?*?*?*?*?*?*?*?*?,4.0,2.1,87,102426,0,-0,298,0.0,-0.0,0.0,0,0,0,0,190,4.1,10,5,9999,99999,9,999999999,0.0,999,999,99
3025,1,4,1,0,*?*?*?*?*?*?*?*?*?*?*?*?*?*?*?*?*?*?*?*?*?*?,2.4,-1.3,76,103058,0,-0,292,0.0,-0.0,0.0,0,0,0,0,248,5.2,10,5,9999,99999,9,999999999,0.0,999,999,99
3025,1,4,2,0,*?*?*?*?*?*?*?*?*?*?*?*?*?*?*?*?*?*?*?*?*?*?,2.9,-0.6,78,103058,0,-0,294,0.0,-0.0,0.0,0,0,0,0,247,7.7,10,5,9999,99999,9,999999999,0.0,999,999,99
3025,1,4,3,0,*?*?*?*?*?*?*?*?*?*?*?*?*?*?*?*?*?*?*?*?*?*?,2.8,-1.3,74,103058,0,-0,293,0.0,-0.0,0.0,0,0,0,0,245,6.7,10,5,9999,99999,9,999999999,0.0,999,999,99
3025,1,4,4,0,*?*?*?*?*?*?*?*?*?*?*?*?*?*?*?*?*?*?*?*?*?*?,2.8,-0.0,81,103058,0,-0,293,0.0,-0.0,0.0,0,0,0,0,243,7.2,10,5,9999,99999,9,999999999,0.0,999,999,99
3025,1,4,5,0,*?*?*?*?*?*?*?*?*?*?*?*?*?*?*?*?*?*?*?*?*?*?,3.7,0.4,80,103058,0,-0,297,0.0,-0.0,0.0,0,0,0,0,242,8.8,10,5,9999,99999,9,999999999,0.0,999,999,99
3025,1,4,6,0,*?*?*?*?*?*?*?*?*?*?*?*?*?*?*?*?*?*?*?*?*?*?,3.4,0.6,83,103058,0,-0,296,0.0,-0.0,0.0,0,0,0,0,240,9.3,10,5,9999,99999,9,999999999,0.0,999,999,99
3025,1,4,7,0,*?*?*?*?*?*?*?*?*?*?*?*?*?*?*?*?*?*?*?*?*?*?,3.1,-0.0,81,103058,0,-0,294,0.0,-0.0,0.0,0,0,0,0,240,7.7,10,5,9999,99999,9,999999999,0.0,999,999,99
3025,1,4,8,0,*?*?*?*?*?*?*?*?*?*?*?*?*?*?*?*?*?*?*?*?*?*?,3.4,0.4,81,103058,0,-0,296,0.0,-0.0,0.0,0,0,0,0,240,11.3,10,5,9999,99999,9,999999999,0.0,999,999,99
3025,1,4,9,0,*?*?*?*?*?*?*?*?*?*?*?*?*?*?*?*?*?*?*?*?*?*?,3.9,0.4,78,103058,124,1414,283,26.9,109.6,17.3,2963,5238,2562,295,240,11.8,7,4,9999,99999,9,999999999,0.0,999,999,99
3025,1,4,10,0,*?*?*?*?*?*?*?*?*?*?*?*?*?*?*?*?*?*?*?*?*?*?,5.2,0.6,73,103058,230,1414,288,83.0,182.1,53.4,8839,12145,6452,980,240,8.8,7,4,9999,99999,9,999999999,0.0,999,999,99
3025,1,4,11,0,*?*?*?*?*?*?*?*?*?*?*?*?*?*?*?*?*?*?*?*?*?*?,5.5,1.0,73,103058,290,1415,290,114.7,199.7,73.7,12155,15156,8766,1396,240,7.7,7,4,9999,99999,9,999999999,0.0,999,999,99
3025,1,4,12,0,*?*?*?*?*?*?*?*?*?*?*?*?*?*?*?*?*?*?*?*?*?*?,6.6,2.1,74,103058,299,1411,295,119.8,201.9,77.1,12695,15586,9137,1467,240,9.8,7,4,9999,99999,9,999999999,0.0,999,999,99
3025,1,4,13,0,*?*?*?*?*?*?*?*?*?*?*?*?*?*?*?*?*?*?*?*?*?*?,6.6,2.7,77,103058,258,1410,300,83.0,114.4,62.1,9104,8604,7249,1328,242,10.3,8,4,9999,99999,9,999999999,0.0,999,999,99
3025,1,4,14,0,*?*?*?*?*?*?*?*?*?*?*?*?*?*?*?*?*?*?*?*?*?*?,6.7,2.3,74,103058,169,1409,305,32.6,36.1,28.3,3655,2224,3407,592,243,11.3,9,5,9999,99999,9,999999999,0.0,999,999,99
3025,1,4,15,0,*?*?*?*?*?*?*?*?*?*?*?*?*?*?*?*?*?*?*?*?*?*?,6.6,1.7,71,103058,39,1427,309,0.0,0.0,0.0,0,0,0,0,245,6.7,10,5,9999,99999,9,999999999,0.0,999,999,99
3025,1,4,16,0,*?*?*?*?*?*?*?*?*?*?*?*?*?*?*?*?*?*?*?*?*?*?,5.1,1.9,80,103058,0,-0,303,0.0,-0.0,0.0,0,0,0,0,247,8.8,10,5,9999,99999,9,999999999,0.0,999,999,99
3025,1,4,17,0,*?*?*?*?*?*?*?*?*?*?*?*?*?*?*?*?*?*?*?*?*?*?,5.7,1.0,73,103058,0,-0,305,0.0,-0.0,0.0,0,0,0,0,248,7.7,10,5,9999,99999,9,999999999,0.0,999,999,99
3025,1,4,18,0,*?*?*?*?*?*?*?*?*?*?*?*?*?*?*?*?*?*?*?*?*?*?,4.4,-0.0,74,103058,0,-0,300,0.0,-0.0,0.0,0,0,0,0,250,7.7,10,5,9999,99999,9,999999999,0.0,999,999,99
3025,1,4,19,0,*?*?*?*?*?*?*?*?*?*?*?*?*?*?*?*?*?*?*?*?*?*?,4.1,0.8,80,103058,0,-0,299,0.0,-0.0,0.0,0,0,0,0,255,7.7,10,5,9999,99999,9,999999999,0.0,999,999,99
3025,1,4,20,0,*?*?*?*?*?*?*?*?*?*?*?*?*?*?*?*?*?*?*?*?*?*?,4.1,-0.0,75,103058,0,-0,299,0.0,-0.0,0.0,0,0,0,0,260,6.7,10,5,9999,99999,9,999999999,0.0,999,999,99
3025,1,4,21,0,*?*?*?*?*?*?*?*?*?*?*?*?*?*?*?*?*?*?*?*?*?*?,3.6,-0.2,77,103058,0,-0,297,0.0,-0.0,0.0,0,0,0,0,265,6.2,10,5,9999,99999,9,999999999,0.0,999,999,99
3025,1,4,22,0,*?*?*?*?*?*?*?*?*?*?*?*?*?*?*?*?*?*?*?*?*?*?,4.1,0.8,79,103058,0,-0,299,0.0,-0.0,0.0,0,0,0,0,270,6.7,10,5,9999,99999,9,999999999,0.0,999,999,99
3025,1,4,23,0,*?*?*?*?*?*?*?*?*?*?*?*?*?*?*?*?*?*?*?*?*?*?,4.5,1.3,80,103058,0,-0,300,0.0,-0.0,0.0,0,0,0,0,275,4.6,10,5,9999,99999,9,999999999,0.0,999,999,99
3025,1,4,24,0,*?*?*?*?*?*?*?*?*?*?*?*?*?*?*?*?*?*?*?*?*?*?,1.9,-2.2,74,103058,0,-0,290,0.0,-0.0,0.0,0,0,0,0,250,4.1,10,5,9999,99999,9,999999999,0.0,999,999,99
3025,1,5,1,0,*?*?*?*?*?*?*?*?*?*?*?*?*?*?*?*?*?*?*?*?*?*?,5.5,0.4,69,102900,0,-0,305,0.0,-0.0,0.0,0,0,0,0,272,5.2,10,5,9999,99999,9,999999999,0.0,999,999,99
3025,1,5,2,0,*?*?*?*?*?*?*?*?*?*?*?*?*?*?*?*?*?*?*?*?*?*?,5.9,-0.0,65,102900,0,-0,307,0.0,-0.0,0.0,0,0,0,0,263,7.7,10,5,9999,99999,9,999999999,0.0,999,999,99
3025,1,5,3,0,*?*?*?*?*?*?*?*?*?*?*?*?*?*?*?*?*?*?*?*?*?*?,5.6,0.4,69,102900,0,-0,305,0.0,-0.0,0.0,0,0,0,0,255,6.7,10,5,9999,99999,9,999999999,0.0,999,999,99
3025,1,5,4,0,*?*?*?*?*?*?*?*?*?*?*?*?*?*?*?*?*?*?*?*?*?*?,5.3,0.8,73,102900,0,-0,304,0.0,-0.0,0.0,0,0,0,0,247,7.2,10,5,9999,99999,9,999999999,0.0,999,999,99
3025,1,5,5,0,*?*?*?*?*?*?*?*?*?*?*?*?*?*?*?*?*?*?*?*?*?*?,4.9,0.4,72,102900,0,-0,302,0.0,-0.0,0.0,0,0,0,0,238,8.8,10,5,9999,99999,9,999999999,0.0,999,999,99
3025,1,5,6,0,*?*?*?*?*?*?*?*?*?*?*?*?*?*?*?*?*?*?*?*?*?*?,5.1,1.3,76,102900,0,-0,303,0.0,-0.0,0.0,0,0,0,0,230,9.3,10,5,9999,99999,9,999999999,0.0,999,999,99
3025,1,5,7,0,*?*?*?*?*?*?*?*?*?*?*?*?*?*?*?*?*?*?*?*?*?*?,5.1,2.1,80,102900,0,-0,303,0.0,-0.0,0.0,0,0,0,0,230,7.7,10,5,9999,99999,9,999999999,0.0,999,999,99
3025,1,5,8,0,*?*?*?*?*?*?*?*?*?*?*?*?*?*?*?*?*?*?*?*?*?*?,5.9,2.5,78,102900,0,-0,306,0.0,-0.0,0.0,0,0,0,0,230,11.3,10,5,9999,99999,9,999999999,0.0,999,999,99
3025,1,5,9,0,*?*?*?*?*?*?*?*?*?*?*?*?*?*?*?*?*?*?*?*?*?*?,5.4,2.1,79,102900,126,1418,299,17.7,26.6,15.4,2031,1401,1905,319,230,11.8,9,5,9999,99999,9,999999999,0.0,999,999,99
3025,1,5,10,0,*?*?*?*?*?*?*?*?*?*?*?*?*?*?*?*?*?*?*?*?*?*?,6.1,2.3,76,102900,232,1414,302,53.7,43.5,46.5,5950,3124,5513,988,230,8.8,9,5,9999,99999,9,999999999,0.0,999,999,99
3025,1,5,11,0,*?*?*?*?*?*?*?*?*?*?*?*?*?*?*?*?*?*?*?*?*?*?,7.0,3.6,78,102900,292,1412,297,116.0,200.2,74.6,12289,15264,8857,1414,230,7.7,7,4,9999,99999,9,999999999,0.0,999,999,99
3025,1,5,12,0,*?*?*?*?*?*?*?*?*?*?*?*?*?*?*?*?*?*?*?*?*?*?,7.2,3.4,76,102900,302,1412,302,102.7,120.9,76.8,11226,9733,8908,1659,230,9.8,8,4,9999,99999,9,999999999,0.0,999,999,99
3025,1,5,13,0,*?*?*?*?*?*?*?*?*?*?*?*?*?*?*?*?*?*?*?*?*?*?,7.2,3.8,79,102900,262,1415,298,99.8,192.5,64.2,10600,13829,7686,1199,218,10.3,7,4,9999,99999,9,999999999,0.0,999,999,99
3025,1,5,14,0,*?*?*?*?*?*?*?*?*?*?*?*?*?*?*?*?*?*?*?*?*?*?,7.3,3.9,79,102900,173,1413,298,52.9,154.2,34.0,5607,8928,4690,599,207,11.3,7,4,9999,99999,9,999999999,0.0,999,999,99
3025,1,5,15,0,*?*?*?*?*?*?*?*?*?*?*?*?*?*?*?*?*?*?*?*?*?*?,6.9,3.2,76,102900,42,1405,306,0.0,0.0,0.0,0,0,0,0,195,6.7,9,5,9999,99999,9,999999999,0.0,999,999,99
3025,1,5,16,0,*?*?*?*?*?*?*?*?*?*?*?*?*?*?*?*?*?*?*?*?*?*?,7.0,2.9,74,102900,0,-0,311,0.0,-0.0,0.0,0,0,0,0,183,8.8,10,5,9999,99999,9,999999999,0.0,999,999,99
3025,1,5,17,0,*?*?*?*?*?*?*?*?*?*?*?*?*?*?*?*?*?*?*?*?*?*?,6.6,2.7,75,102900,0,-0,309,0.0,-0.0,0.0,0,0,0,0,172,7.7,10,5,9999,99999,9,999999999,0.0,999,999,99
3025,1,5,18,0,*?*?*?*?*?*?*?*?*?*?*?*?*?*?*?*?*?*?*?*?*?*?,6.4,1.9,72,102900,0,-0,308,0.0,-0.0,0.0,0,0,0,0,160,7.7,10,5,9999,99999,9,999999999,0.0,999,999,99
3025,1,5,19,0,*?*?*?*?*?*?*?*?*?*?*?*?*?*?*?*?*?*?*?*?*?*?,6.9,2.1,71,102900,0,-0,311,0.0,-0.0,0.0,0,0,0,0,175,7.7,10,5,9999,99999,9,999999999,0.0,999,999,99
3025,1,5,20,0,*?*?*?*?*?*?*?*?*?*?*?*?*?*?*?*?*?*?*?*?*?*?,6.0,1.7,73,102900,0,-0,307,0.0,-0.0,0.0,0,0,0,0,190,6.7,10,5,9999,99999,9,999999999,0.0,999,999,99
3025,1,5,21,0,*?*?*?*?*?*?*?*?*?*?*?*?*?*?*?*?*?*?*?*?*?*?,6.5,1.3,68,102900,0,-0,309,0.0,-0.0,0.0,0,0,0,0,205,6.2,10,5,9999,99999,9,999999999,0.0,999,999,99
3025,1,5,22,0,*?*?*?*?*?*?*?*?*?*?*?*?*?*?*?*?*?*?*?*?*?*?,5.1,1.0,74,102900,0,-0,303,0.0,-0.0,0.0,0,0,0,0,220,6.7,10,5,9999,99999,9,999999999,0.0,999,999,99
3025,1,5,23,0,*?*?*?*?*?*?*?*?*?*?*?*?*?*?*?*?*?*?*?*?*?*?,5.5,1.0,73,102900,0,-0,305,0.0,-0.0,0.0,0,0,0,0,235,4.6,10,5,9999,99999,9,999999999,0.0,999,999,99
3025,1,5,24,0,*?*?*?*?*?*?*?*?*?*?*?*?*?*?*?*?*?*?*?*?*?*?,4.9,0.8,74,102900,0,-0,302,0.0,-0.0,0.0,0,0,0,0,280,4.1,10,5,9999,99999,9,999999999,0.0,999,999,99
3025,1,6,1,0,*?*?*?*?*?*?*?*?*?*?*?*?*?*?*?*?*?*?*?*?*?*?,5.9,2.7,81,102764,0,-0,306,0.0,-0.0,0.0,0,0,0,0,253,5.2,10,5,9999,99999,9,999999999,0.0,999,999,99
3025,1,6,2,0,*?*?*?*?*?*?*?*?*?*?*?*?*?*?*?*?*?*?*?*?*?*?,6.2,3.4,83,102764,0,-0,307,0.0,-0.0,0.0,0,0,0,0,257,7.7,10,5,9999,99999,9,999999999,0.0,999,999,99
3025,1,6,3,0,*?*?*?*?*?*?*?*?*?*?*?*?*?*?*?*?*?*?*?*?*?*?,5.1,2.7,86,102764,0,-0,303,0.0,-0.0,0.0,0,0,0,0,260,6.7,10,5,9999,99999,9,999999999,0.0,999,999,99
3025,1,6,4,0,*?*?*?*?*?*?*?*?*?*?*?*?*?*?*?*?*?*?*?*?*?*?,4.4,2.7,89,102764,0,-0,300,0.0,-0.0,0.0,0,0,0,0,263,7.2,10,5,9999,99999,9,999999999,0.0,999,999,99
3025,1,6,5,0,*?*?*?*?*?*?*?*?*?*?*?*?*?*?*?*?*?*?*?*?*?*?,5.1,3.4,90,102764,0,-0,302,0.0,-0.0,0.0,0,0,0,0,267,8.8,10,5,9999,99999,9,999999999,0.0,999,999,99
3025,1,6,6,0,*?*?*?*?*?*?*?*?*?*?*?*?*?*?*?*?*?*?*?*?*?*?,4.5,2.7,88,102764,0,-0,300,0.0,-0.0,0.0,0,0,0,0,270,9.3,10,5,9999,99999,9,999999999,0.0,999,999,99
3025,1,6,7,0,*?*?*?*?*?*?*?*?*?*?*?*?*?*?*?*?*?*?*?*?*?*?,4.8,2.9,89,102764,0,-0,301,0.0,-0.0,0.0,0,0,0,0,262,7.7,10,5,9999,99999,9,999999999,0.0,999,999,99
3025,1,6,8,0,*?*?*?*?*?*?*?*?*?*?*?*?*?*?*?*?*?*?*?*?*?*?,4.3,1.5,83,102764,0,-0,299,0.0,-0.0,0.0,0,0,0,0,253,11.3,10,5,9999,99999,9,999999999,0.0,999,999,99
3025,1,6,9,0,*?*?*?*?*?*?*?*?*?*?*?*?*?*?*?*?*?*?*?*?*?*?,4.9,1.7,80,102764,127,1409,297,18.3,27.1,15.9,2096,1439,1966,330,245,11.8,9,5,9999,99999,9,999999999,0.0,999,999,99
3025,1,6,10,0,*?*?*?*?*?*?*?*?*?*?*?*?*?*?*?*?*?*?*?*?*?*?,7.3,3.6,78,102764,234,1413,307,54.4,43.7,47.2,6031,3151,5586,1002,237,8.8,9,5,9999,99999,9,999999999,0.0,999,999,99
3025,1,6,11,0,*?*?*?*?*?*?*?*?*?*?*?*?*?*?*?*?*?*?*?*?*?*?,9.9,5.5,75,102764,295,1414,319,74.9,47.8,65.0,8267,3818,7620,1401,228,7.7,9,5,9999,99999,9,999999999,0.0,999,999,99
3025,1,6,12,0,*?*?*?*?*?*?*?*?*?*?*?*?*?*?*?*?*?*?*?*?*?*?,10.6,5.8,73,102764,305,1412,322,78.5,48.3,68.1,8615,3997,7715,1778,220,9.8,9,5,9999,99999,9,999999999,0.0,999,999,99
3025,1,6,13,0,*?*?*?*?*?*?*?*?*?*?*?*?*?*?*?*?*?*?*?*?*?*?,10.6,5.0,69,102764,265,1413,322,64.9,46.0,56.2,7170,3511,6624,1204,197,10.3,9,5,9999,99999,9,999999999,0.0,999,999,99
3025,1,6,14,0,*?*?*?*?*?*?*?*?*?*?*?*?*?*?*?*?*?*?*?*?*?*?,10.7,5.3,70,102764,177,1417,323,35.0,37.2,30.3,3917,2340,3648,636,173,11.3,9,5,9999,99999,9,999999999,0.0,999,999,99
3025,1,6,15,0,*?*?*?*?*?*?*?*?*?*?*?*?*?*?*?*?*?*?*?*?*?*?,10.5,6.1,75,102764,46,1412,326,0.0,0.0,0.0,0,0,0,0,150,6.7,10,5,9999,99999,9,999999999,0.0,999,999,99
3025,1,6,16,0,*?*?*?*?*?*?*?*?*?*?*?*?*?*?*?*?*?*?*?*?*?*?,10.4,6.1,75,102764,0,-0,326,0.0,-0.0,0.0,0,0,0,0,127,8.8,10,5,9999,99999,9,999999999,0.0,999,999,99
3025,1,6,17,0,*?*?*?*?*?*?*?*?*?*?*?*?*?*?*?*?*?*?*?*?*?*?,8.2,5.3,83,102764,0,-0,316,0.0,-0.0,0.0,0,0,0,0,103,7.7,10,5,9999,99999,9,999999999,0.0,999,999,99
3025,1,6,18,0,*?*?*?*?*?*?*?*?*?*?*?*?*?*?*?*?*?*?*?*?*?*?,8.0,6.1,89,102764,0,-0,315,0.0,-0.0,0.0,0,0,0,0,80,7.7,10,5,9999,99999,9,999999999,0.0,999,999,99
3025,1,6,19,0,*?*?*?*?*?*?*?*?*?*?*?*?*?*?*?*?*?*?*?*?*?*?,7.0,5.3,90,102764,0,-0,311,0.0,-0.0,0.0,0,0,0,0,93,7.7,10,5,9999,99999,9,999999999,0.0,999,999,99
3025,1,6,20,0,*?*?*?*?*?*?*?*?*?*?*?*?*?*?*?*?*?*?*?*?*?*?,7.4,5.1,87,102764,0,-0,312,0.0,-0.0,0.0,0,0,0,0,107,6.7,10,5,9999,99999,9,999999999,0.0,999,999,99
3025,1,6,21,0,*?*?*?*?*?*?*?*?*?*?*?*?*?*?*?*?*?*?*?*?*?*?,6.4,4.6,89,102764,0,-0,308,0.0,-0.0,0.0,0,0,0,0,120,6.2,10,5,9999,99999,9,999999999,0.0,999,999,99
3025,1,6,22,0,*?*?*?*?*?*?*?*?*?*?*?*?*?*?*?*?*?*?*?*?*?*?,5.5,5.1,99,102764,0,-0,304,0.0,-0.0,0.0,0,0,0,0,133,6.7,10,5,9999,99999,9,999999999,0.0,999,999,99
3025,1,6,23,0,*?*?*?*?*?*?*?*?*?*?*?*?*?*?*?*?*?*?*?*?*?*?,6.7,5.6,93,102764,0,-0,309,0.0,-0.0,0.0,0,0,0,0,147,4.6,10,5,9999,99999,9,999999999,0.0,999,999,99
3025,1,6,24,0,*?*?*?*?*?*?*?*?*?*?*?*?*?*?*?*?*?*?*?*?*?*?,5.8,1.9,77,102764,0,-0,306,0.0,-0.0,0.0,0,0,0,0,250,4.1,10,5,9999,99999,9,999999999,0.0,999,999,99
3025,1,7,1,0,*?*?*?*?*?*?*?*?*?*?*?*?*?*?*?*?*?*?*?*?*?*?,8.2,8.3,100,102010,0,-0,315,0.0,-0.0,0.0,0,0,0,0,170,5.2,10,5,9999,99999,9,999999999,0.0,999,999,99
3025,1,7,2,0,*?*?*?*?*?*?*?*?*?*?*?*?*?*?*?*?*?*?*?*?*?*?,8.4,8.4,100,102010,0,-0,316,0.0,-0.0,0.0,0,0,0,0,180,7.7,10,5,9999,99999,9,999999999,0.0,999,999,99
3025,1,7,3,0,*?*?*?*?*?*?*?*?*?*?*?*?*?*?*?*?*?*?*?*?*?*?,9.0,9.1,100,102010,0,-0,319,0.0,-0.0,0.0,0,0,0,0,190,6.7,10,5,9999,99999,9,999999999,0.0,999,999,99
3025,1,7,4,0,*?*?*?*?*?*?*?*?*?*?*?*?*?*?*?*?*?*?*?*?*?*?,9.6,9.2,97,102010,0,-0,321,0.0,-0.0,0.0,0,0,0,0,200,7.2,10,5,9999,99999,9,999999999,0.0,999,999,99
3025,1,7,5,0,*?*?*?*?*?*?*?*?*?*?*?*?*?*?*?*?*?*?*?*?*?*?,9.5,9.2,98,102010,0,-0,321,0.0,-0.0,0.0,0,0,0,0,210,8.8,10,5,9999,99999,9,999999999,0.0,999,999,99
3025,1,7,6,0,*?*?*?*?*?*?*?*?*?*?*?*?*?*?*?*?*?*?*?*?*?*?,9.2,8.1,93,102010,0,-0,320,0.0,-0.0,0.0,0,0,0,0,220,9.3,10,5,9999,99999,9,999999999,0.0,999,999,99
3025,1,7,7,0,*?*?*?*?*?*?*?*?*?*?*?*?*?*?*?*?*?*?*?*?*?*?,8.7,6.6,86,102010,0,-0,318,0.0,-0.0,0.0,0,0,0,0,208,7.7,10,5,9999,99999,9,999999999,0.0,999,999,99
3025,1,7,8,0,*?*?*?*?*?*?*?*?*?*?*?*?*?*?*?*?*?*?*?*?*?*?,8.0,5.1,82,102010,0,-0,315,0.0,-0.0,0.0,0,0,0,0,197,11.3,10,5,9999,99999,9,999999999,0.0,999,999,99
3025,1,7,9,0,*?*?*?*?*?*?*?*?*?*?*?*?*?*?*?*?*?*?*?*?*?*?,9.0,5.5,79,102010,129,1410,319,10.9,0.0,10.9,1326,-0,1326,432,185,11.8,10,5,9999,99999,9,999999999,0.0,999,999,99
3025,1,7,10,0,*?*?*?*?*?*?*?*?*?*?*?*?*?*?*?*?*?*?*?*?*?*?,9.9,6.4,79,102010,236,1410,323,31.8,0.0,31.8,3727,0,3733,1238,173,8.8,10,5,9999,99999,9,999999999,0.0,999,999,99
3025,1,7,11,0,*?*?*?*?*?*?*?*?*?*?*?*?*?*?*?*?*?*?*?*?*?*?,10.3,5.5,72,102010,297,1410,325,43.7,0.0,43.7,5103,0,5113,1722,162,7.7,10,5,9999,99999,9,999999999,0.0,999,999,99
3025,1,7,12,0,*?*?*?*?*?*?*?*?*?*?*?*?*?*?*?*?*?*?*?*?*?*?,10.9,5.8,70,102010,308,1411,328,45.8,0.0,45.8,5350,0,5361,1811,150,9.8,10,5,9999,99999,9,999999999,0.0,999,999,99
3025,1,7,13,0,*?*?*?*?*?*?*?*?*?*?*?*?*?*?*?*?*?*?*?*?*?*?,11.0,6.2,73,102010,268,1410,328,38.0,0.0,38.0,4447,0,4455,1489,155,10.3,10,5,9999,99999,9,999999999,0.0,999,999,99
3025,1,7,14,0,*?*?*?*?*?*?*?*?*?*?*?*?*?*?*?*?*?*?*?*?*?*?,11.1,5.5,69,102010,180,1411,329,20.9,0.0,20.9,2470,-0,2473,811,160,11.3,10,5,9999,99999,9,999999999,0.0,999,999,99
3025,1,7,15,0,*?*?*?*?*?*?*?*?*?*?*?*?*?*?*?*?*?*?*?*?*?*?,11.0,5.1,67,102010,50,1415,329,0.0,0.0,0.0,0,0,0,0,165,6.7,10,5,9999,99999,9,999999999,0.0,999,999,99
3025,1,7,16,0,*?*?*?*?*?*?*?*?*?*?*?*?*?*?*?*?*?*?*?*?*?*?,10.9,6.2,73,102010,0,-0,328,0.0,-0.0,0.0,0,0,0,0,170,8.8,10,5,9999,99999,9,999999999,0.0,999,999,99
3025,1,7,17,0,*?*?*?*?*?*?*?*?*?*?*?*?*?*?*?*?*?*?*?*?*?*?,10.0,5.9,76,102010,0,-0,324,0.0,-0.0,0.0,0,0,0,0,175,7.7,10,5,9999,99999,9,999999999,0.0,999,999,99
3025,1,7,18,0,*?*?*?*?*?*?*?*?*?*?*?*?*?*?*?*?*?*?*?*?*?*?,9.5,6.9,84,102010,0,-0,321,0.0,-0.0,0.0,0,0,0,0,180,7.7,10,5,9999,99999,9,999999999,0.0,999,999,99
3025,1,7,19,0,*?*?*?*?*?*?*?*?*?*?*?*?*?*?*?*?*?*?*?*?*?*?,9.3,7.3,88,102010,0,-0,320,0.0,-0.0,0.0,0,0,0,0,170,7.7,10,5,9999,99999,9,999999999,0.0,999,999,99
3025,1,7,20,0,*?*?*?*?*?*?*?*?*?*?*?*?*?*?*?*?*?*?*?*?*?*?,8.9,8.3,96,102010,0,-0,318,0.0,-0.0,0.0,0,0,0,0,160,6.7,10,5,9999,99999,9,999999999,0.0,999,999,99
3025,1,7,21,0,*?*?*?*?*?*?*?*?*?*?*?*?*?*?*?*?*?*?*?*?*?*?,9.1,8.4,95,102010,0,-0,319,0.0,-0.0,0.0,0,0,0,0,150,6.2,10,5,9999,99999,9,999999999,0.0,999,999,99
3025,1,7,22,0,*?*?*?*?*?*?*?*?*?*?*?*?*?*?*?*?*?*?*?*?*?*?,9.6,9.4,98,102010,0,-0,321,0.0,-0.0,0.0,0,0,0,0,140,6.7,10,5,9999,99999,9,999999999,0.0,999,999,99
3025,1,7,23,0,*?*?*?*?*?*?*?*?*?*?*?*?*?*?*?*?*?*?*?*?*?*?,9.2,8.7,96,102010,0,-0,320,0.0,-0.0,0.0,0,0,0,0,130,4.6,10,5,9999,99999,9,999999999,0.0,999,999,99
3025,1,7,24,0,*?*?*?*?*?*?*?*?*?*?*?*?*?*?*?*?*?*?*?*?*?*?,8.0,7.1,94,102010,0,-0,315,0.0,-0.0,0.0,0,0,0,0,160,4.1,10,5,9999,99999,9,999999999,0.0,999,999,99
3025,1,8,1,0,*?*?*?*?*?*?*?*?*?*?*?*?*?*?*?*?*?*?*?*?*?*?,8.9,5.5,78,101848,0,-0,319,0.0,-0.0,0.0,0,0,0,0,125,3.1,10,5,9999,99999,9,999999999,0.0,999,999,99
3025,1,8,2,0,*?*?*?*?*?*?*?*?*?*?*?*?*?*?*?*?*?*?*?*?*?*?,9.0,3.8,69,101848,0,-0,320,0.0,-0.0,0.0,0,0,0,0,130,4.1,10,5,9999,99999,9,999999999,0.0,999,999,99
3025,1,8,3,0,*?*?*?*?*?*?*?*?*?*?*?*?*?*?*?*?*?*?*?*?*?*?,9.2,2.9,64,101848,0,-0,321,0.0,-0.0,0.0,0,0,0,0,135,4.6,10,5,9999,99999,9,999999999,0.0,999,999,99
3025,1,8,4,0,*?*?*?*?*?*?*?*?*?*?*?*?*?*?*?*?*?*?*?*?*?*?,8.7,2.7,66,101848,0,-0,319,0.0,-0.0,0.0,0,0,0,0,140,5.2,10,5,9999,99999,9,999999999,0.0,999,999,99
3025,1,8,5,0,*?*?*?*?*?*?*?*?*?*?*?*?*?*?*?*?*?*?*?*?*?*?,8.5,2.5,65,101848,0,-0,318,0.0,-0.0,0.0,0,0,0,0,145,5.2,10,5,9999,99999,9,999999999,0.0,999,999,99
3025,1,8,6,0,*?*?*?*?*?*?*?*?*?*?*?*?*?*?*?*?*?*?*?*?*?*?,9.0,3.2,66,101848,0,-0,320,0.0,-0.0,0.0,0,0,0,0,150,6.2,10,5,9999,99999,9,999999999,0.0,999,999,99
3025,1,8,7,0,*?*?*?*?*?*?*?*?*?*?*?*?*?*?*?*?*?*?*?*?*?*?,8.4,2.3,65,101848,0,-0,317,0.0,-0.0,0.0,0,0,0,0,163,7.2,10,5,9999,99999,9,999999999,0.0,999,999,99
3025,1,8,8,0,*?*?*?*?*?*?*?*?*?*?*?*?*?*?*?*?*?*?*?*?*?*?,7.8,2.7,69,101848,0,-0,315,0.0,-0.0,0.0,0,0,0,0,177,8.2,10,5,9999,99999,9,999999999,0.0,999,999,99
3025,1,8,9,0,*?*?*?*?*?*?*?*?*?*?*?*?*?*?*?*?*?*?*?*?*?*?,8.2,2.3,66,101848,131,1408,316,11.4,0.0,11.4,1375,-0,1375,448,190,3.6,10,5,9999,99999,9,999999999,0.0,999,999,99
3025,1,8,10,0,*?*?*?*?*?*?*?*?*?*?*?*?*?*?*?*?*?*?*?*?*?*?,8.5,1.7,62,101848,239,1413,318,32.3,0.0,32.3,3785,0,3791,1258,203,9.8,10,5,9999,99999,9,999999999,0.0,999,999,99
3025,1,8,11,0,*?*?*?*?*?*?*?*?*?*?*?*?*?*?*?*?*?*?*?*?*?*?,11.1,4.5,63,101848,300,1411,296,150.8,451.7,54.7,15493,35349,8124,993,217,12.4,3,2,9999,99999,9,999999999,0.0,999,999,99
3025,1,8,12,0,*?*?*?*?*?*?*?*?*?*?*?*?*?*?*?*?*?*?*?*?*?*?,11.2,5.1,66,101848,312,1414,311,140.2,284.6,77.4,14547,22239,10003,1422,230,10.3,6,3,9999,99999,9,999999999,0.0,999,999,99
3025,1,8,13,0,*?*?*?*?*?*?*?*?*?*?*?*?*?*?*?*?*?*?*?*?*?*?,11.0,5.5,68,101848,272,1412,311,116.9,271.9,64.5,12172,19970,8460,1173,233,11.8,6,3,9999,99999,9,999999999,0.0,999,999,99
3025,1,8,14,0,*?*?*?*?*?*?*?*?*?*?*?*?*?*?*?*?*?*?*?*?*?*?,11.1,5.3,67,101848,184,1411,307,69.6,280.2,33.1,7138,17831,5048,596,237,9.3,5,3,9999,99999,9,999999999,0.0,999,999,99
3025,1,8,15,0,*?*?*?*?*?*?*?*?*?*?*?*?*?*?*?*?*?*?*?*?*?*?,11.0,5.6,69,101848,54,1413,320,0.0,0.0,0.0,0,0,0,0,240,9.8,8,4,9999,99999,9,999999999,0.0,999,999,99
3025,1,8,16,0,*?*?*?*?*?*?*?*?*?*?*?*?*?*?*?*?*?*?*?*?*?*?,11.0,5.8,70,101848,0,-0,329,0.0,-0.0,0.0,0,0,0,0,243,10.8,10,5,9999,99999,9,999999999,0.0,999,999,99
3025,1,8,17,0,*?*?*?*?*?*?*?*?*?*?*?*?*?*?*?*?*?*?*?*?*?*?,9.8,5.3,73,101848,0,-0,323,0.0,-0.0,0.0,0,0,0,0,247,11.3,10,5,9999,99999,9,999999999,0.0,999,999,99
3025,1,8,18,0,*?*?*?*?*?*?*?*?*?*?*?*?*?*?*?*?*?*?*?*?*?*?,10.0,5.1,72,101848,0,-0,324,0.0,-0.0,0.0,0,0,0,0,250,10.8,10,5,9999,99999,9,999999999,0.0,999,999,99
3025,1,8,19,0,*?*?*?*?*?*?*?*?*?*?*?*?*?*?*?*?*?*?*?*?*?*?,9.6,4.1,68,101848,0,-0,322,0.0,-0.0,0.0,0,0,0,0,252,12.4,10,5,9999,99999,9,999999999,0.0,999,999,99
3025,1,8,20,0,*?*?*?*?*?*?*?*?*?*?*?*?*?*?*?*?*?*?*?*?*?*?,9.2,3.9,69,101848,0,-0,321,0.0,-0.0,0.0,0,0,0,0,253,9.3,10,5,9999,99999,9,999999999,0.0,999,999,99
3025,1,8,21,0,*?*?*?*?*?*?*?*?*?*?*?*?*?*?*?*?*?*?*?*?*?*?,8.6,3.9,72,101848,0,-0,318,0.0,-0.0,0.0,0,0,0,0,255,7.7,10,5,9999,99999,9,999999999,0.0,999,999,99
3025,1,8,22,0,*?*?*?*?*?*?*?*?*?*?*?*?*?*?*?*?*?*?*?*?*?*?,9.6,4.6,71,101848,0,-0,322,0.0,-0.0,0.0,0,0,0,0,257,10.8,10,5,9999,99999,9,999999999,0.0,999,999,99
3025,1,8,23,0,*?*?*?*?*?*?*?*?*?*?*?*?*?*?*?*?*?*?*?*?*?*?,9.2,4.6,73,101848,0,-0,320,0.0,-0.0,0.0,0,0,0,0,258,10.8,10,5,9999,99999,9,999999999,0.0,999,999,99
3025,1,8,24,0,*?*?*?*?*?*?*?*?*?*?*?*?*?*?*?*?*?*?*?*?*?*?,8.9,7.1,88,101848,0,-0,319,0.0,-0.0,0.0,0,0,0,0,120,2.6,10,5,9999,99999,9,999999999,0.0,999,999,99
3025,1,9,1,0,*?*?*?*?*?*?*?*?*?*?*?*?*?*?*?*?*?*?*?*?*?*?,8.8,6.1,83,101977,0,-0,318,0.0,-0.0,0.0,0,0,0,0,257,5.7,10,5,9999,99999,9,999999999,0.0,999,999,99
3025,1,9,2,0,*?*?*?*?*?*?*?*?*?*?*?*?*?*?*?*?*?*?*?*?*?*?,8.7,6.9,88,101977,0,-0,318,0.0,-0.0,0.0,0,0,0,0,253,9.3,10,5,9999,99999,9,999999999,0.0,999,999,99
3025,1,9,3,0,*?*?*?*?*?*?*?*?*?*?*?*?*?*?*?*?*?*?*?*?*?*?,9.1,6.4,83,101977,0,-0,320,0.0,-0.0,0.0,0,0,0,0,250,7.2,10,5,9999,99999,9,999999999,0.0,999,999,99
3025,1,9,4,0,*?*?*?*?*?*?*?*?*?*?*?*?*?*?*?*?*?*?*?*?*?*?,8.8,6.1,83,101977,0,-0,318,0.0,-0.0,0.0,0,0,0,0,247,6.7,10,5,9999,99999,9,999999999,0.0,999,999,99
3025,1,9,5,0,*?*?*?*?*?*?*?*?*?*?*?*?*?*?*?*?*?*?*?*?*?*?,8.9,6.1,83,101977,0,-0,319,0.0,-0.0,0.0,0,0,0,0,243,5.7,10,5,9999,99999,9,999999999,0.0,999,999,99
3025,1,9,6,0,*?*?*?*?*?*?*?*?*?*?*?*?*?*?*?*?*?*?*?*?*?*?,8.7,5.3,79,101977,0,-0,318,0.0,-0.0,0.0,0,0,0,0,240,5.7,10,5,9999,99999,9,999999999,0.0,999,999,99
3025,1,9,7,0,*?*?*?*?*?*?*?*?*?*?*?*?*?*?*?*?*?*?*?*?*?*?,8.5,5.6,82,101977,0,-0,317,0.0,-0.0,0.0,0,0,0,0,240,4.6,10,5,9999,99999,9,999999999,0.0,999,999,99
3025,1,9,8,0,*?*?*?*?*?*?*?*?*?*?*?*?*?*?*?*?*?*?*?*?*?*?,8.7,5.0,77,101977,0,-0,318,0.0,-0.0,0.0,0,0,0,0,240,5.2,10,5,9999,99999,9,999999999,0.0,999,999,99
3025,1,9,9,0,*?*?*?*?*?*?*?*?*?*?*?*?*?*?*?*?*?*?*?*?*?*?,8.9,4.3,73,101977,134,1415,310,27.2,72.4,20.3,2990,3371,2616,341,240,7.7,8,4,9999,99999,9,999999999,0.0,999,999,99
3025,1,9,10,0,*?*?*?*?*?*?*?*?*?*?*?*?*?*?*?*?*?*?*?*?*?*?,9.1,5.5,78,101977,242,1415,311,75.6,111.3,56.5,8047,7647,6820,1042,240,7.7,8,4,9999,99999,9,999999999,0.0,999,999,99
3025,1,9,11,0,*?*?*?*?*?*?*?*?*?*?*?*?*?*?*?*?*?*?*?*?*?*?,9.0,6.1,82,101977,304,1415,307,122.1,202.8,78.5,12932,15767,9302,1496,240,9.8,7,4,9999,99999,9,999999999,0.0,999,999,99
3025,1,9,12,0,*?*?*?*?*?*?*?*?*?*?*?*?*?*?*?*?*?*?*?*?*?*?,8.8,6.6,85,101977,315,1411,310,108.5,122.5,81.2,11859,10033,9400,1760,240,10.3,8,4,9999,99999,9,999999999,0.0,999,999,99
3025,1,9,13,0,*?*?*?*?*?*?*?*?*?*?*?*?*?*?*?*?*?*?*?*?*?*?,8.9,5.8,80,101977,276,1413,315,68.6,46.7,59.5,7576,3629,6993,1276,243,8.2,9,5,9999,99999,9,999999999,0.0,999,999,99
3025,1,9,14,0,*?*?*?*?*?*?*?*?*?*?*?*?*?*?*?*?*?*?*?*?*?*?,9.3,6.9,84,101977,188,1411,316,39.0,38.9,33.8,4348,2523,4044,710,247,11.3,9,5,9999,99999,9,999999999,0.0,999,999,99
3025,1,9,15,0,*?*?*?*?*?*?*?*?*?*?*?*?*?*?*?*?*?*?*?*?*?*?,8.9,5.8,81,101977,58,1408,315,0.0,0.0,0.0,0,0,0,0,250,12.9,9,5,9999,99999,9,999999999,0.0,999,999,99
3025,1,9,16,0,*?*?*?*?*?*?*?*?*?*?*?*?*?*?*?*?*?*?*?*?*?*?,8.7,5.1,78,101977,0,-0,318,0.0,-0.0,0.0,0,0,0,0,253,12.4,10,5,9999,99999,9,999999999,0.0,999,999,99
3025,1,9,17,0,*?*?*?*?*?*?*?*?*?*?*?*?*?*?*?*?*?*?*?*?*?*?,8.7,4.3,74,101977,0,-0,318,0.0,-0.0,0.0,0,0,0,0,257,9.8,10,5,9999,99999,9,999999999,0.0,999,999,99
3025,1,9,18,0,*?*?*?*?*?*?*?*?*?*?*?*?*?*?*?*?*?*?*?*?*?*?,9.0,5.3,77,101977,0,-0,319,0.0,-0.0,0.0,0,0,0,0,260,11.3,10,5,9999,99999,9,999999999,0.0,999,999,99
3025,1,9,19,0,*?*?*?*?*?*?*?*?*?*?*?*?*?*?*?*?*?*?*?*?*?*?,8.8,5.3,78,101977,0,-0,319,0.0,-0.0,0.0,0,0,0,0,262,10.8,10,5,9999,99999,9,999999999,0.0,999,999,99
3025,1,9,20,0,*?*?*?*?*?*?*?*?*?*?*?*?*?*?*?*?*?*?*?*?*?*?,8.7,5.5,80,101977,0,-0,318,0.0,-0.0,0.0,0,0,0,0,263,6.2,10,5,9999,99999,9,999999999,0.0,999,999,99
3025,1,9,21,0,*?*?*?*?*?*?*?*?*?*?*?*?*?*?*?*?*?*?*?*?*?*?,8.7,5.6,81,101977,0,-0,318,0.0,-0.0,0.0,0,0,0,0,265,7.2,10,5,9999,99999,9,999999999,0.0,999,999,99
3025,1,9,22,0,*?*?*?*?*?*?*?*?*?*?*?*?*?*?*?*?*?*?*?*?*?*?,9.2,5.1,76,101977,0,-0,320,0.0,-0.0,0.0,0,0,0,0,267,2.1,10,5,9999,99999,9,999999999,0.0,999,999,99
3025,1,9,23,0,*?*?*?*?*?*?*?*?*?*?*?*?*?*?*?*?*?*?*?*?*?*?,8.5,4.8,77,101977,0,-0,317,0.0,-0.0,0.0,0,0,0,0,268,4.6,10,5,9999,99999,9,999999999,0.0,999,999,99
3025,1,9,24,0,*?*?*?*?*?*?*?*?*?*?*?*?*?*?*?*?*?*?*?*?*?*?,8.8,5.5,79,101977,0,-0,319,0.0,-0.0,0.0,0,0,0,0,260,4.6,10,5,9999,99999,9,999999999,0.0,999,999,99
3025,1,10,1,0,*?*?*?*?*?*?*?*?*?*?*?*?*?*?*?*?*?*?*?*?*?*?,4.5,2.3,86,101485,0,-0,300,0.0,-0.0,0.0,0,0,0,0,273,6.2,10,5,9999,99999,9,999999999,0.0,999,999,99
3025,1,10,2,0,*?*?*?*?*?*?*?*?*?*?*?*?*?*?*?*?*?*?*?*?*?*?,3.4,0.6,83,101485,0,-0,296,0.0,-0.0,0.0,0,0,0,0,277,7.2,10,5,9999,99999,9,999999999,0.0,999,999,99
3025,1,10,3,0,*?*?*?*?*?*?*?*?*?*?*?*?*?*?*?*?*?*?*?*?*?*?,2.4,0.4,88,101485,0,-0,291,0.0,-0.0,0.0,0,0,0,0,280,6.2,10,5,9999,99999,9,999999999,0.0,999,999,99
3025,1,10,4,0,*?*?*?*?*?*?*?*?*?*?*?*?*?*?*?*?*?*?*?*?*?*?,3.0,0.2,83,101485,0,-0,294,0.0,-0.0,0.0,0,0,0,0,283,6.2,10,5,9999,99999,9,999999999,0.0,999,999,99
3025,1,10,5,0,*?*?*?*?*?*?*?*?*?*?*?*?*?*?*?*?*?*?*?*?*?*?,3.7,2.1,90,101485,0,-0,297,0.0,-0.0,0.0,0,0,0,0,287,5.2,10,5,9999,99999,9,999999999,0.0,999,999,99
3025,1,10,6,0,*?*?*?*?*?*?*?*?*?*?*?*?*?*?*?*?*?*?*?*?*?*?,3.6,2.1,91,101485,0,-0,296,0.0,-0.0,0.0,0,0,0,0,290,8.2,10,5,9999,99999,9,999999999,0.0,999,999,99
3025,1,10,7,0,*?*?*?*?*?*?*?*?*?*?*?*?*?*?*?*?*?*?*?*?*?*?,2.9,1.9,94,101485,0,-0,293,0.0,-0.0,0.0,0,0,0,0,292,6.7,10,5,9999,99999,9,999999999,0.0,999,999,99
3025,1,10,8,0,*?*?*?*?*?*?*?*?*?*?*?*?*?*?*?*?*?*?*?*?*?*?,3.4,2.1,92,101485,0,-0,295,0.0,-0.0,0.0,0,0,0,0,293,6.7,10,5,9999,99999,9,999999999,0.0,999,999,99
3025,1,10,9,0,*?*?*?*?*?*?*?*?*?*?*?*?*?*?*?*?*?*?*?*?*?*?,4.2,2.9,92,101485,136,1410,280,37.1,172.5,20.5,3861,9671,3281,381,295,7.7,6,3,9999,99999,9,999999999,0.0,999,999,99
3025,1,10,10,0,*?*?*?*?*?*?*?*?*?*?*?*?*?*?*?*?*?*?*?*?*?*?,3.7,3.0,97,101485,245,1415,292,58.0,44.6,50.3,6422,3280,5943,1071,297,8.2,9,5,9999,99999,9,999999999,0.0,999,999,99
3025,1,10,11,0,*?*?*?*?*?*?*?*?*?*?*?*?*?*?*?*?*?*?*?*?*?*?,6.0,2.9,81,101485,307,1413,307,45.5,0.0,45.5,5317,0,5328,1799,298,6.7,10,5,9999,99999,9,999999999,0.0,999,999,99
3025,1,10,12,0,*?*?*?*?*?*?*?*?*?*?*?*?*?*?*?*?*?*?*?*?*?*?,6.1,2.7,79,101485,319,1413,297,110.2,123.0,82.4,12038,10116,9540,1788,300,5.7,8,4,9999,99999,9,999999999,0.0,999,999,99
3025,1,10,13,0,*?*?*?*?*?*?*?*?*?*?*?*?*?*?*?*?*?*?*?*?*?*?,6.2,3.8,86,101485,280,1413,298,92.7,117.9,69.3,10147,9184,8065,1490,300,8.2,8,4,9999,99999,9,999999999,0.0,999,999,99
3025,1,10,14,0,*?*?*?*?*?*?*?*?*?*?*?*?*?*?*?*?*?*?*?*?*?*?,6.7,4.5,87,101485,192,1409,287,74.8,288.1,35.5,7654,18664,5383,637,300,8.2,5,3,9999,99999,9,999999999,0.0,999,999,99
3025,1,10,15,0,*?*?*?*?*?*?*?*?*?*?*?*?*?*?*?*?*?*?*?*?*?*?,6.6,3.6,82,101485,63,1423,304,0.0,0.0,0.0,0,0,0,0,300,9.8,9,5,9999,99999,9,999999999,0.0,999,999,99
3025,1,10,16,0,*?*?*?*?*?*?*?*?*?*?*?*?*?*?*?*?*?*?*?*?*?*?,6.6,3.0,79,101485,0,-0,309,0.0,-0.0,0.0,0,0,0,0,300,7.7,10,5,9999,99999,9,999999999,0.0,999,999,99
3025,1,10,17,0,*?*?*?*?*?*?*?*?*?*?*?*?*?*?*?*?*?*?*?*?*?*?,5.5,3.6,88,101485,0,-0,304,0.0,-0.0,0.0,0,0,0,0,300,7.7,10,5,9999,99999,9,999999999,0.0,999,999,99
3025,1,10,18,0,*?*?*?*?*?*?*?*?*?*?*?*?*?*?*?*?*?*?*?*?*?*?,4.9,3.2,90,101485,0,-0,302,0.0,-0.0,0.0,0,0,0,0,300,7.7,10,5,9999,99999,9,999999999,0.0,999,999,99
3025,1,10,19,0,*?*?*?*?*?*?*?*?*?*?*?*?*?*?*?*?*?*?*?*?*?*?,4.3,2.9,91,101485,0,-0,299,0.0,-0.0,0.0,0,0,0,0,272,8.8,10,5,9999,99999,9,999999999,0.0,999,999,99
3025,1,10,20,0,*?*?*?*?*?*?*?*?*?*?*?*?*?*?*?*?*?*?*?*?*?*?,4.0,3.2,96,101485,0,-0,298,0.0,-0.0,0.0,0,0,0,0,243,9.8,10,5,9999,99999,9,999999999,0.0,999,999,99
3025,1,10,21,0,*?*?*?*?*?*?*?*?*?*?*?*?*?*?*?*?*?*?*?*?*?*?,4.3,3.9,99,101485,0,-0,299,0.0,-0.0,0.0,0,0,0,0,215,8.8,10,5,9999,99999,9,999999999,0.0,999,999,99
3025,1,10,22,0,*?*?*?*?*?*?*?*?*?*?*?*?*?*?*?*?*?*?*?*?*?*?,4.4,4.1,99,101485,0,-0,299,0.0,-0.0,0.0,0,0,0,0,187,7.2,10,5,9999,99999,9,999999999,0.0,999,999,99
3025,1,10,23,0,*?*?*?*?*?*?*?*?*?*?*?*?*?*?*?*?*?*?*?*?*?*?,2.8,2.9,100,101485,0,-0,293,0.0,-0.0,0.0,0,0,0,0,158,6.2,10,5,9999,99999,9,999999999,0.1,999,999,99
3025,1,10,24,0,*?*?*?*?*?*?*?*?*?*?*?*?*?*?*?*?*?*?*?*?*?*?,6.5,3.6,82,101485,0,-0,309,0.0,-0.0,0.0,0,0,0,0,270,6.7,10,5,9999,99999,9,999999999,0.0,999,999,99
3025,1,11,1,0,*?*?*?*?*?*?*?*?*?*?*?*?*?*?*?*?*?*?*?*?*?*?,1.8,-2.2,73,101638,0,-0,289,0.0,-0.0,0.0,0,0,0,0,137,7.2,10,5,9999,99999,9,999999999,0.0,999,999,99
3025,1,11,2,0,*?*?*?*?*?*?*?*?*?*?*?*?*?*?*?*?*?*?*?*?*?*?,2.4,-4.8,55,101638,0,-0,292,0.0,-0.0,0.0,0,0,0,0,143,9.3,10,5,9999,99999,9,999999999,0.0,999,999,99
3025,1,11,3,0,*?*?*?*?*?*?*?*?*?*?*?*?*?*?*?*?*?*?*?*?*?*?,2.1,-5.3,54,101638,0,-0,291,0.0,-0.0,0.0,0,0,0,0,150,7.7,10,5,9999,99999,9,999999999,0.0,999,999,99
3025,1,11,4,0,*?*?*?*?*?*?*?*?*?*?*?*?*?*?*?*?*?*?*?*?*?*?,1.9,-3.7,63,101638,0,-0,290,0.0,-0.0,0.0,0,0,0,0,157,6.7,10,5,9999,99999,9,999999999,0.0,999,999,99
3025,1,11,5,0,*?*?*?*?*?*?*?*?*?*?*?*?*?*?*?*?*?*?*?*?*?*?,2.2,-3.7,62,101638,0,-0,291,0.0,-0.0,0.0,0,0,0,0,163,3.6,10,5,9999,99999,9,999999999,0.0,999,999,99
3025,1,11,6,0,*?*?*?*?*?*?*?*?*?*?*?*?*?*?*?*?*?*?*?*?*?*?,2.2,-3.1,65,101638,0,-0,291,0.0,-0.0,0.0,0,0,0,0,170,3.6,10,5,9999,99999,9,999999999,0.0,999,999,99
3025,1,11,7,0,*?*?*?*?*?*?*?*?*?*?*?*?*?*?*?*?*?*?*?*?*?*?,2.3,-2.7,68,101638,0,-0,291,0.0,-0.0,0.0,0,0,0,0,173,6.7,10,5,9999,99999,9,999999999,0.0,999,999,99
3025,1,11,8,0,*?*?*?*?*?*?*?*?*?*?*?*?*?*?*?*?*?*?*?*?*?*?,2.1,-3.9,62,101638,0,-0,285,0.0,-0.0,0.0,0,0,0,0,177,6.7,9,5,9999,99999,9,999999999,0.0,999,999,99
3025,1,11,9,0,*?*?*?*?*?*?*?*?*?*?*?*?*?*?*?*?*?*?*?*?*?*?,2.4,-4.5,57,101638,139,1413,286,22.3,30.1,19.3,2529,1675,2367,402,180,8.8,9,5,9999,99999,9,999999999,0.0,999,999,99
3025,1,11,10,0,*?*?*?*?*?*?*?*?*?*?*?*?*?*?*?*?*?*?*?*?*?*?,3.7,-3.1,59,101638,248,1414,257,115.8,420.8,42.0,11947,30607,6398,769,183,9.3,3,2,9999,99999,9,999999999,0.1,999,999,99
3025,1,11,11,0,*?*?*?*?*?*?*?*?*?*?*?*?*?*?*?*?*?*?*?*?*?*?,3.9,-2.7,60,101638,310,1411,270,148.6,355.0,70.6,15558,27735,9269,1283,187,8.8,5,3,9999,99999,9,999999999,0.0,999,999,99
3025,1,11,12,0,*?*?*?*?*?*?*?*?*?*?*?*?*?*?*?*?*?*?*?*?*?*?,5.0,-2.9,55,101638,323,1413,292,111.9,123.4,83.7,12232,10146,9707,1818,190,8.2,8,4,9999,99999,9,999999999,0.9,999,999,99
3025,1,11,13,0,*?*?*?*?*?*?*?*?*?*?*?*?*?*?*?*?*?*?*?*?*?*?,5.2,-3.4,52,101638,284,1412,292,94.5,118.5,70.7,10348,9284,8224,1521,188,9.8,8,4,9999,99999,9,999999999,0.1,999,999,99
3025,1,11,14,0,*?*?*?*?*?*?*?*?*?*?*?*?*?*?*?*?*?*?*?*?*?*?,5.0,-4.2,49,101638,197,1414,291,55.5,100.3,41.5,5947,6075,5095,743,187,8.8,8,4,9999,99999,9,999999999,0.1,999,999,99
3025,1,11,15,0,*?*?*?*?*?*?*?*?*?*?*?*?*?*?*?*?*?*?*?*?*?*?,5.1,-3.1,52,101638,67,1412,292,0.0,0.0,0.0,0,0,0,0,185,8.2,8,4,9999,99999,9,999999999,0.1,999,999,99
3025,1,11,16,0,*?*?*?*?*?*?*?*?*?*?*?*?*?*?*?*?*?*?*?*?*?*?,4.4,-3.7,53,101638,0,-0,301,0.0,-0.0,0.0,0,0,0,0,183,7.2,10,5,9999,99999,9,999999999,0.1,999,999,99
3025,1,11,17,0,*?*?*?*?*?*?*?*?*?*?*?*?*?*?*?*?*?*?*?*?*?*?,3.9,-3.1,58,101638,0,-0,298,0.0,-0.0,0.0,0,0,0,0,182,5.2,10,5,9999,99999,9,999999999,0.0,999,999,99
3025,1,11,18,0,*?*?*?*?*?*?*?*?*?*?*?*?*?*?*?*?*?*?*?*?*?*?,4.0,-3.1,57,101638,0,-0,299,0.0,-0.0,0.0,0,0,0,0,180,6.7,10,5,9999,99999,9,999999999,0.0,999,999,99
3025,1,11,19,0,*?*?*?*?*?*?*?*?*?*?*?*?*?*?*?*?*?*?*?*?*?*?,3.6,-3.4,57,101638,0,-0,297,0.0,-0.0,0.0,0,0,0,0,183,7.7,10,5,9999,99999,9,999999999,0.0,999,999,99
3025,1,11,20,0,*?*?*?*?*?*?*?*?*?*?*?*?*?*?*?*?*?*?*?*?*?*?,3.3,-3.9,56,101638,0,-0,296,0.0,-0.0,0.0,0,0,0,0,187,4.1,10,5,9999,99999,9,999999999,0.0,999,999,99
3025,1,11,21,0,*?*?*?*?*?*?*?*?*?*?*?*?*?*?*?*?*?*?*?*?*?*?,2.6,-4.8,54,101638,0,-0,293,0.0,-0.0,0.0,0,0,0,0,190,4.6,10,5,9999,99999,9,999999999,0.0,999,999,99
3025,1,11,22,0,*?*?*?*?*?*?*?*?*?*?*?*?*?*?*?*?*?*?*?*?*?*?,2.8,-5.0,53,101638,0,-0,294,0.0,-0.0,0.0,0,0,0,0,193,6.7,10,5,9999,99999,9,999999999,0.0,999,999,99
3025,1,11,23,0,*?*?*?*?*?*?*?*?*?*?*?*?*?*?*?*?*?*?*?*?*?*?,3.3,-4.8,51,101638,0,-0,296,0.0,-0.0,0.0,0,0,0,0,197,3.6,10,5,9999,99999,9,999999999,0.0,999,999,99
3025,1,11,24,0,*?*?*?*?*?*?*?*?*?*?*?*?*?*?*?*?*?*?*?*?*?*?,1.2,0.4,93,101638,0,-0,286,0.0,-0.0,0.0,0,0,0,0,130,7.2,10,5,9999,99999,9,999999999,0.4,999,999,99
3025,1,12,1,0,*?*?*?*?*?*?*?*?*?*?*?*?*?*?*?*?*?*?*?*?*?*?,4.7,0.8,78,101730,0,-0,301,0.0,-0.0,0.0,0,0,0,0,192,5.7,10,5,9999,99999,9,999999999,0.0,999,999,99
3025,1,12,2,0,*?*?*?*?*?*?*?*?*?*?*?*?*?*?*?*?*?*?*?*?*?*?,5.4,3.0,88,101730,0,-0,304,0.0,-0.0,0.0,0,0,0,0,183,5.7,10,5,9999,99999,9,999999999,0.0,999,999,99
3025,1,12,3,0,*?*?*?*?*?*?*?*?*?*?*?*?*?*?*?*?*?*?*?*?*?*?,4.3,1.9,87,101730,0,-0,299,0.0,-0.0,0.0,0,0,0,0,175,6.2,10,5,9999,99999,9,999999999,0.1,999,999,99
3025,1,12,4,0,*?*?*?*?*?*?*?*?*?*?*?*?*?*?*?*?*?*?*?*?*?*?,4.2,3.0,95,101730,0,-0,299,0.0,-0.0,0.0,0,0,0,0,167,6.2,10,5,9999,99999,9,999999999,0.1,999,999,99
3025,1,12,5,0,*?*?*?*?*?*?*?*?*?*?*?*?*?*?*?*?*?*?*?*?*?*?,4.5,4.5,100,101730,0,-0,300,0.0,-0.0,0.0,0,0,0,0,158,5.2,10,5,9999,99999,9,999999999,0.0,999,999,99
3025,1,12,6,0,*?*?*?*?*?*?*?*?*?*?*?*?*?*?*?*?*?*?*?*?*?*?,4.2,3.4,97,101730,0,-0,299,0.0,-0.0,0.0,0,0,0,0,150,6.7,10,5,9999,99999,9,999999999,0.0,999,999,99
3025,1,12,7,0,*?*?*?*?*?*?*?*?*?*?*?*?*?*?*?*?*?*?*?*?*?*?,3.9,2.9,95,101730,0,-0,297,0.0,-0.0,0.0,0,0,0,0,145,6.7,10,5,9999,99999,9,999999999,0.0,999,999,99
3025,1,12,8,0,*?*?*?*?*?*?*?*?*?*?*?*?*?*?*?*?*?*?*?*?*?*?,4.3,3.0,94,101730,0,-0,299,0.0,-0.0,0.0,0,0,0,0,140,7.2,10,5,9999,99999,9,999999999,0.0,999,999,99
3025,1,12,9,0,*?*?*?*?*?*?*?*?*?*?*?*?*?*?*?*?*?*?*?*?*?*?,4.7,4.6,100,101730,142,1415,292,30.8,77.4,23.0,3370,3755,2937,391,135,6.7,8,4,9999,99999,9,999999999,0.0,999,999,99
3025,1,12,10,0,*?*?*?*?*?*?*?*?*?*?*?*?*?*?*?*?*?*?*?*?*?*?,5.0,4.5,99,101730,251,1413,298,60.2,45.0,52.2,6656,3354,6156,1113,130,6.7,9,5,9999,99999,9,999999999,0.0,999,999,99
3025,1,12,11,0,*?*?*?*?*?*?*?*?*?*?*?*?*?*?*?*?*?*?*?*?*?*?,6.0,4.3,91,101730,314,1412,297,108.0,122.4,80.8,11807,9952,9376,1750,125,6.7,8,4,9999,99999,9,999999999,0.9,999,999,99
3025,1,12,12,0,*?*?*?*?*?*?*?*?*?*?*?*?*?*?*?*?*?*?*?*?*?*?,6.3,5.1,95,101730,327,1413,299,113.7,123.8,85.0,12419,10287,9836,1849,120,6.7,8,4,9999,99999,9,999999999,0.0,999,999,99
3025,1,12,13,0,*?*?*?*?*?*?*?*?*?*?*?*?*?*?*?*?*?*?*?*?*?*?,6.4,5.5,96,101730,288,1411,304,72.8,47.4,63.1,8033,3756,7408,1359,118,7.2,9,5,9999,99999,9,999999999,0.0,999,999,99
3025,1,12,14,0,*?*?*?*?*?*?*?*?*?*?*?*?*?*?*?*?*?*?*?*?*?*?,6.4,6.1,100,101730,201,1410,304,43.4,40.5,37.6,4829,2715,4486,793,117,7.2,9,5,9999,99999,9,999999999,0.0,999,999,99
3025,1,12,15,0,*?*?*?*?*?*?*?*?*?*?*?*?*?*?*?*?*?*?*?*?*?*?,6.1,6.1,100,101730,72,1420,306,0.0,0.0,0.0,0,0,0,0,115,6.7,10,5,9999,99999,9,999999999,0.0,999,999,99
3025,1,12,16,0,*?*?*?*?*?*?*?*?*?*?*?*?*?*?*?*?*?*?*?*?*?*?,6.4,6.4,100,101730,0,-0,308,0.0,-0.0,0.0,0,0,0,0,113,6.7,10,5,9999,99999,9,999999999,0.0,999,999,99
3025,1,12,17,0,*?*?*?*?*?*?*?*?*?*?*?*?*?*?*?*?*?*?*?*?*?*?,5.6,5.6,100,101730,0,-0,304,0.0,-0.0,0.0,0,0,0,0,112,6.2,10,5,9999,99999,9,999999999,0.6,999,999,99
3025,1,12,18,0,*?*?*?*?*?*?*?*?*?*?*?*?*?*?*?*?*?*?*?*?*?*?,5.4,5.5,100,101730,0,-0,303,0.0,-0.0,0.0,0,0,0,0,110,6.2,10,5,9999,99999,9,999999999,0.0,999,999,99
3025,1,12,19,0,*?*?*?*?*?*?*?*?*?*?*?*?*?*?*?*?*?*?*?*?*?*?,5.4,4.5,96,101730,0,-0,304,0.0,-0.0,0.0,0,0,0,0,145,6.7,10,5,9999,99999,9,999999999,0.0,999,999,99
3025,1,12,20,0,*?*?*?*?*?*?*?*?*?*?*?*?*?*?*?*?*?*?*?*?*?*?,5.1,5.1,100,101730,0,-0,302,0.0,-0.0,0.0,0,0,0,0,180,6.2,10,5,9999,99999,9,999999999,0.0,999,999,99
3025,1,12,21,0,*?*?*?*?*?*?*?*?*?*?*?*?*?*?*?*?*?*?*?*?*?*?,5.3,5.3,100,101730,0,-0,303,0.0,-0.0,0.0,0,0,0,0,215,6.7,10,5,9999,99999,9,999999999,0.0,999,999,99
3025,1,12,22,0,*?*?*?*?*?*?*?*?*?*?*?*?*?*?*?*?*?*?*?*?*?*?,5.1,5.1,100,101730,0,-0,302,0.0,-0.0,0.0,0,0,0,0,250,6.7,10,5,9999,99999,9,999999999,0.0,999,999,99
3025,1,12,23,0,*?*?*?*?*?*?*?*?*?*?*?*?*?*?*?*?*?*?*?*?*?*?,4.9,4.8,100,101730,0,-0,301,0.0,-0.0,0.0,0,0,0,0,285,6.7,10,5,9999,99999,9,999999999,0.0,999,999,99
3025,1,12,24,0,*?*?*?*?*?*?*?*?*?*?*?*?*?*?*?*?*?*?*?*?*?*?,3.9,-1.7,67,101730,0,-0,298,0.0,-0.0,0.0,0,0,0,0,200,6.2,10,5,9999,99999,9,999999999,0.0,999,999,99
3025,1,13,1,0,*?*?*?*?*?*?*?*?*?*?*?*?*?*?*?*?*?*?*?*?*?*?,5.2,5.1,100,101983,0,-0,303,0.0,-0.0,0.0,0,0,0,0,310,3.6,10,5,9999,99999,9,999999999,0.0,999,999,99
3025,1,13,2,0,*?*?*?*?*?*?*?*?*?*?*?*?*?*?*?*?*?*?*?*?*?*?,5.3,5.3,100,101983,0,-0,303,0.0,-0.0,0.0,0,0,0,0,300,5.7,10,5,9999,99999,9,999999999,0.0,999,999,99
3025,1,13,3,0,*?*?*?*?*?*?*?*?*?*?*?*?*?*?*?*?*?*?*?*?*?*?,5.9,5.9,100,101983,0,-0,306,0.0,-0.0,0.0,0,0,0,0,290,6.2,10,5,9999,99999,9,999999999,0.0,999,999,99
3025,1,13,4,0,*?*?*?*?*?*?*?*?*?*?*?*?*?*?*?*?*?*?*?*?*?*?,5.0,5.0,100,101983,0,-0,302,0.0,-0.0,0.0,0,0,0,0,280,5.7,10,5,9999,99999,9,999999999,0.1,999,999,99
3025,1,13,5,0,*?*?*?*?*?*?*?*?*?*?*?*?*?*?*?*?*?*?*?*?*?*?,5.9,5.0,100,101983,0,-0,306,0.0,-0.0,0.0,0,0,0,0,270,4.6,10,5,9999,99999,9,999999999,0.2,999,999,99
3025,1,13,6,0,*?*?*?*?*?*?*?*?*?*?*?*?*?*?*?*?*?*?*?*?*?*?,5.3,5.3,100,101983,0,-0,303,0.0,-0.0,0.0,0,0,0,0,260,4.1,10,5,9999,99999,9,999999999,0.1,999,999,99
3025,1,13,7,0,*?*?*?*?*?*?*?*?*?*?*?*?*?*?*?*?*?*?*?*?*?*?,5.2,5.1,100,101983,0,-0,303,0.0,-0.0,0.0,0,0,0,0,257,4.1,10,5,9999,99999,9,999999999,0.0,999,999,99
3025,1,13,8,0,*?*?*?*?*?*?*?*?*?*?*?*?*?*?*?*?*?*?*?*?*?*?,5.7,4.8,100,101983,0,-0,305,0.0,-0.0,0.0,0,0,0,0,253,8.8,10,5,9999,99999,9,999999999,0.0,999,999,99
3025,1,13,9,0,*?*?*?*?*?*?*?*?*?*?*?*?*?*?*?*?*?*?*?*?*?*?,5.7,5.3,100,101983,145,1414,301,24.3,31.5,21.1,2747,1788,2569,438,250,8.8,9,5,9999,99999,9,999999999,0.0,999,999,99
3025,1,13,10,0,*?*?*?*?*?*?*?*?*?*?*?*?*?*?*?*?*?*?*?*?*?*?,7.1,5.8,99,101983,254,1410,307,61.3,45.3,53.2,6782,3394,6271,1135,247,9.8,9,5,9999,99999,9,999999999,0.0,999,999,99
3025,1,13,11,0,*?*?*?*?*?*?*?*?*?*?*?*?*?*?*?*?*?*?*?*?*?*?,10.0,8.1,95,101983,318,1413,320,82.8,48.9,71.8,9085,4097,8133,1882,243,8.2,9,5,9999,99999,9,999999999,0.0,999,999,99
3025,1,13,12,0,*?*?*?*?*?*?*?*?*?*?*?*?*?*?*?*?*?*?*?*?*?*?,10.7,7.0,85,101983,331,1413,323,87.2,49.5,75.6,9571,4194,8564,1991,240,7.2,9,5,9999,99999,9,999999999,0.0,999,999,99
3025,1,13,13,0,*?*?*?*?*?*?*?*?*?*?*?*?*?*?*?*?*?*?*?*?*?*?,10.8,7.7,89,101983,293,1414,323,74.3,47.7,64.4,8198,3800,7557,1388,232,9.3,9,5,9999,99999,9,999999999,0.0,999,999,99
3025,1,13,14,0,*?*?*?*?*?*?*?*?*?*?*?*?*?*?*?*?*?*?*?*?*?*?,10.6,7.0,85,101983,206,1413,326,25.9,0.0,25.9,3045,0,3049,1005,223,9.8,10,5,9999,99999,9,999999999,0.0,999,999,99
3025,1,13,15,0,*?*?*?*?*?*?*?*?*?*?*?*?*?*?*?*?*?*?*?*?*?*?,10.7,7.1,86,101983,76,1406,327,0.6,0.0,0.6,93,-0,92,27,215,9.3,10,5,9999,99999,9,999999999,0.0,999,999,99
3025,1,13,16,0,*?*?*?*?*?*?*?*?*?*?*?*?*?*?*?*?*?*?*?*?*?*?,10.5,7.4,89,101983,0,-0,326,0.0,-0.0,0.0,0,0,0,0,207,6.7,10,5,9999,99999,9,999999999,0.0,999,999,99
3025,1,13,17,0,*?*?*?*?*?*?*?*?*?*?*?*?*?*?*?*?*?*?*?*?*?*?,8.3,6.9,98,101983,0,-0,316,0.0,-0.0,0.0,0,0,0,0,198,6.7,10,5,9999,99999,9,999999999,0.0,999,999,99
3025,1,13,18,0,*?*?*?*?*?*?*?*?*?*?*?*?*?*?*?*?*?*?*?*?*?*?,8.1,7.4,100,101983,0,-0,315,0.0,-0.0,0.0,0,0,0,0,190,7.2,10,5,9999,99999,9,999999999,0.0,999,999,99
3025,1,13,19,0,*?*?*?*?*?*?*?*?*?*?*?*?*?*?*?*?*?*?*?*?*?*?,8.2,7.7,100,101983,0,-0,315,0.0,-0.0,0.0,0,0,0,0,188,5.2,10,5,9999,99999,9,999999999,0.0,999,999,99
3025,1,13,20,0,*?*?*?*?*?*?*?*?*?*?*?*?*?*?*?*?*?*?*?*?*?*?,6.7,6.7,100,101983,0,-0,309,0.0,-0.0,0.0,0,0,0,0,187,2.6,10,5,9999,99999,9,999999999,0.0,999,999,99
3025,1,13,21,0,*?*?*?*?*?*?*?*?*?*?*?*?*?*?*?*?*?*?*?*?*?*?,6.8,6.9,100,101983,0,-0,309,0.0,-0.0,0.0,0,0,0,0,185,3.6,10,5,9999,99999,9,999999999,0.3,999,999,99
3025,1,13,22,0,*?*?*?*?*?*?*?*?*?*?*?*?*?*?*?*?*?*?*?*?*?*?,6.0,5.9,100,101983,0,-0,306,0.0,-0.0,0.0,0,0,0,0,183,2.6,10,5,9999,99999,9,999999999,1.1,999,999,99
3025,1,13,23,0,*?*?*?*?*?*?*?*?*?*?*?*?*?*?*?*?*?*?*?*?*?*?,5.6,5.6,100,101983,0,-0,304,0.0,-0.0,0.0,0,0,0,0,182,3.1,10,5,9999,99999,9,999999999,0.0,999,999,99
3025,1,13,24,0,*?*?*?*?*?*?*?*?*?*?*?*?*?*?*?*?*?*?*?*?*?*?,4.7,4.6,100,101983,0,-0,301,0.0,-0.0,0.0,0,0,0,0,320,3.1,10,5,9999,99999,9,999999999,0.0,999,999,99
3025,1,14,1,0,*?*?*?*?*?*?*?*?*?*?*?*?*?*?*?*?*?*?*?*?*?*?,5.4,5.3,99,100919,0,-0,303,0.0,-0.0,0.0,0,0,0,0,180,2.1,10,5,9999,99999,9,999999999,0.0,999,999,99
3025,1,14,2,0,*?*?*?*?*?*?*?*?*?*?*?*?*?*?*?*?*?*?*?*?*?*?,5.5,5.1,97,100919,0,-0,304,0.0,-0.0,0.0,0,0,0,0,180,3.6,10,5,9999,99999,9,999999999,0.0,999,999,99
3025,1,14,3,0,*?*?*?*?*?*?*?*?*?*?*?*?*?*?*?*?*?*?*?*?*?*?,5.6,3.0,83,100919,0,-0,305,0.0,-0.0,0.0,0,0,0,0,180,3.6,10,5,9999,99999,9,999999999,0.0,999,999,99
3025,1,14,4,0,*?*?*?*?*?*?*?*?*?*?*?*?*?*?*?*?*?*?*?*?*?*?,5.5,3.4,86,100919,0,-0,304,0.0,-0.0,0.0,0,0,0,0,180,2.1,10,5,9999,99999,9,999999999,0.0,999,999,99
3025,1,14,5,0,*?*?*?*?*?*?*?*?*?*?*?*?*?*?*?*?*?*?*?*?*?*?,5.2,3.9,91,100919,0,-0,303,0.0,-0.0,0.0,0,0,0,0,180,1.5,10,5,9999,99999,9,999999999,0.0,999,999,99
3025,1,14,6,0,*?*?*?*?*?*?*?*?*?*?*?*?*?*?*?*?*?*?*?*?*?*?,5.4,3.4,87,100919,0,-0,304,0.0,-0.0,0.0,0,0,0,0,180,3.1,10,5,9999,99999,9,999999999,0.7,999,999,99
3025,1,14,7,0,*?*?*?*?*?*?*?*?*?*?*?*?*?*?*?*?*?*?*?*?*?*?,5.5,2.9,83,100919,0,-0,304,0.0,-0.0,0.0,0,0,0,0,185,3.6,10,5,9999,99999,9,999999999,0.2,999,999,99
3025,1,14,8,0,*?*?*?*?*?*?*?*?*?*?*?*?*?*?*?*?*?*?*?*?*?*?,5.7,3.0,83,100919,0,-0,305,0.0,-0.0,0.0,0,0,0,0,190,5.7,10,5,9999,99999,9,999999999,0.0,999,999,99
3025,1,14,9,0,*?*?*?*?*?*?*?*?*?*?*?*?*?*?*?*?*?*?*?*?*?*?,5.7,2.7,80,100919,148,1412,296,33.6,80.8,25.1,3663,4045,3184,430,195,8.8,8,4,9999,99999,9,999999999,0.0,999,999,99
3025,1,14,10,0,*?*?*?*?*?*?*?*?*?*?*?*?*?*?*?*?*?*?*?*?*?*?,5.6,1.0,72,100919,258,1413,300,62.5,45.5,54.2,6916,3435,6393,1159,200,8.8,9,5,9999,99999,9,999999999,0.0,999,999,99
3025,1,14,11,0,*?*?*?*?*?*?*?*?*?*?*?*?*?*?*?*?*?*?*?*?*?*?,6.4,-0.2,62,100919,322,1413,309,48.4,0.0,48.4,5656,0,5668,1922,205,8.8,10,5,9999,99999,9,999999999,0.0,999,999,99
3025,1,14,12,0,*?*?*?*?*?*?*?*?*?*?*?*?*?*?*?*?*?*?*?*?*?*?,6.4,0.2,64,100919,335,1411,303,88.7,49.7,76.9,9731,4225,8706,2027,210,9.8,9,5,9999,99999,9,999999999,0.0,999,999,99
3025,1,14,13,0,*?*?*?*?*?*?*?*?*?*?*?*?*?*?*?*?*?*?*?*?*?*?,6.6,1.5,69,100919,297,1411,299,100.5,120.3,75.2,10992,9618,8725,1623,227,8.8,8,4,9999,99999,9,999999999,0.0,999,999,99
3025,1,14,14,0,*?*?*?*?*?*?*?*?*?*?*?*?*?*?*?*?*?*?*?*?*?*?,6.3,2.7,77,100919,211,1414,298,61.7,104.2,46.1,6598,6589,5633,835,243,7.2,8,4,9999,99999,9,999999999,0.1,999,999,99
3025,1,14,15,0,*?*?*?*?*?*?*?*?*?*?*?*?*?*?*?*?*?*?*?*?*?*?,6.4,2.1,74,100919,81,1409,304,2.8,6.4,2.4,343,205,368,36,260,7.7,9,5,9999,99999,9,999999999,0.0,999,999,99
3025,1,14,16,0,*?*?*?*?*?*?*?*?*?*?*?*?*?*?*?*?*?*?*?*?*?*?,5.8,2.1,77,100919,0,-0,306,0.0,-0.0,0.0,0,0,0,0,277,9.8,10,5,9999,99999,9,999999999,0.0,999,999,99
3025,1,14,17,0,*?*?*?*?*?*?*?*?*?*?*?*?*?*?*?*?*?*?*?*?*?*?,6.4,1.5,70,100919,0,-0,309,0.0,-0.0,0.0,0,0,0,0,293,8.8,10,5,9999,99999,9,999999999,0.0,999,999,99
3025,1,14,18,0,*?*?*?*?*?*?*?*?*?*?*?*?*?*?*?*?*?*?*?*?*?*?,6.3,1.0,69,100919,0,-0,308,0.0,-0.0,0.0,0,0,0,0,310,6.7,10,5,9999,99999,9,999999999,0.1,999,999,99
3025,1,14,19,0,*?*?*?*?*?*?*?*?*?*?*?*?*?*?*?*?*?*?*?*?*?*?,5.8,-0.2,64,100919,0,-0,306,0.0,-0.0,0.0,0,0,0,0,308,7.2,10,5,9999,99999,9,999999999,0.0,999,999,99
3025,1,14,20,0,*?*?*?*?*?*?*?*?*?*?*?*?*?*?*?*?*?*?*?*?*?*?,5.8,-0.6,63,100919,0,-0,306,0.0,-0.0,0.0,0,0,0,0,307,4.1,10,5,9999,99999,9,999999999,0.0,999,999,99
3025,1,14,21,0,*?*?*?*?*?*?*?*?*?*?*?*?*?*?*?*?*?*?*?*?*?*?,6.1,0.6,67,100919,0,-0,307,0.0,-0.0,0.0,0,0,0,0,305,5.2,10,5,9999,99999,9,999999999,0.0,999,999,99
3025,1,14,22,0,*?*?*?*?*?*?*?*?*?*?*?*?*?*?*?*?*?*?*?*?*?*?,5.5,0.4,69,100919,0,-0,305,0.0,-0.0,0.0,0,0,0,0,303,4.1,10,5,9999,99999,9,999999999,1.2,999,999,99
3025,1,14,23,0,*?*?*?*?*?*?*?*?*?*?*?*?*?*?*?*?*?*?*?*?*?*?,6.0,-0.2,64,100919,0,-0,307,0.0,-0.0,0.0,0,0,0,0,302,2.1,10,5,9999,99999,9,999999999,3.7,999,999,99
3025,1,14,24,0,*?*?*?*?*?*?*?*?*?*?*?*?*?*?*?*?*?*?*?*?*?*?,5.2,5.1,99,100919,0,-0,303,0.0,-0.0,0.0,0,0,0,0,180,2.6,10,5,9999,99999,9,999999999,0.0,999,999,99
3025,1,15,1,0,*?*?*?*?*?*?*?*?*?*?*?*?*?*?*?*?*?*?*?*?*?*?,6.4,2.5,76,101140,0,-0,308,0.0,-0.0,0.0,0,0,0,0,297,6.7,10,5,9999,99999,9,999999999,0.4,999,999,99
3025,1,15,2,0,*?*?*?*?*?*?*?*?*?*?*?*?*?*?*?*?*?*?*?*?*?*?,6.2,3.6,84,101140,0,-0,307,0.0,-0.0,0.0,0,0,0,0,293,6.7,10,5,9999,99999,9,999999999,0.0,999,999,99
3025,1,15,3,0,*?*?*?*?*?*?*?*?*?*?*?*?*?*?*?*?*?*?*?*?*?*?,6.7,5.3,91,101140,0,-0,309,0.0,-0.0,0.0,0,0,0,0,290,2.6,10,5,9999,99999,9,999999999,0.0,999,999,99
3025,1,15,4,0,*?*?*?*?*?*?*?*?*?*?*?*?*?*?*?*?*?*?*?*?*?*?,6.5,6.1,98,101140,0,-0,308,0.0,-0.0,0.0,0,0,0,0,287,4.1,10,5,9999,99999,9,999999999,0.0,999,999,99
3025,1,15,5,0,*?*?*?*?*?*?*?*?*?*?*?*?*?*?*?*?*?*?*?*?*?*?,6.1,5.5,95,101140,0,-0,307,0.0,-0.0,0.0,0,0,0,0,283,5.7,10,5,9999,99999,9,999999999,0.0,999,999,99
3025,1,15,6,0,*?*?*?*?*?*?*?*?*?*?*?*?*?*?*?*?*?*?*?*?*?*?,6.6,6.2,97,101140,0,-0,309,0.0,-0.0,0.0,0,0,0,0,280,7.7,10,5,9999,99999,9,999999999,0.0,999,999,99
3025,1,15,7,0,*?*?*?*?*?*?*?*?*?*?*?*?*?*?*?*?*?*?*?*?*?*?,6.3,5.3,94,101140,0,-0,307,0.0,-0.0,0.0,0,0,0,0,238,7.7,10,5,9999,99999,9,999999999,0.0,999,999,99
3025,1,15,8,0,*?*?*?*?*?*?*?*?*?*?*?*?*?*?*?*?*?*?*?*?*?*?,5.9,4.1,88,101140,2,1146,306,0.0,0.0,0.0,0,0,0,0,197,4.1,10,5,9999,99999,9,999999999,0.0,999,999,99
3025,1,15,9,0,*?*?*?*?*?*?*?*?*?*?*?*?*?*?*?*?*?*?*?*?*?*?,6.0,4.8,92,101140,151,1409,298,35.1,82.6,26.3,3821,4199,3317,451,155,5.2,8,4,9999,99999,9,999999999,0.0,999,999,99
3025,1,15,10,0,*?*?*?*?*?*?*?*?*?*?*?*?*?*?*?*?*?*?*?*?*?*?,6.0,4.8,92,101140,262,1414,293,99.9,192.5,64.3,10611,13839,7694,1201,113,5.2,7,4,9999,99999,9,999999999,0.0,999,999,99
3025,1,15,11,0,*?*?*?*?*?*?*?*?*?*?*?*?*?*?*?*?*?*?*?*?*?*?,7.1,6.6,96,101140,326,1412,287,164.5,419.0,67.8,17391,33488,9024,1223,72,8.2,4,2,9999,99999,9,999999999,0.0,999,999,99
3025,1,15,12,0,*?*?*?*?*?*?*?*?*?*?*?*?*?*?*?*?*?*?*?*?*?*?,7.2,5.9,92,101140,340,1413,291,167.0,364.5,79.3,17458,29588,10326,1453,30,8.8,5,3,9999,99999,9,999999999,0.0,999,999,99
3025,1,15,13,0,*?*?*?*?*?*?*?*?*?*?*?*?*?*?*?*?*?*?*?*?*?*?,6.9,5.5,90,101140,302,1412,293,134.5,281.8,74.3,13969,21720,9629,1361,68,7.7,6,3,9999,99999,9,999999999,0.0,999,999,99
3025,1,15,14,0,*?*?*?*?*?*?*?*?*?*?*?*?*?*?*?*?*?*?*?*?*?*?,7.0,5.1,88,101140,215,1408,293,83.7,245.8,46.2,8799,16063,6225,826,107,7.2,6,3,9999,99999,9,999999999,0.0,999,999,99
3025,1,15,15,0,*?*?*?*?*?*?*?*?*?*?*?*?*?*?*?*?*?*?*?*?*?*?,7.0,4.6,85,101140,86,1410,302,5.9,24.4,4.4,717,943,768,72,145,7.7,8,4,9999,99999,9,999999999,0.0,999,999,99
3025,1,15,16,0,*?*?*?*?*?*?*?*?*?*?*?*?*?*?*?*?*?*?*?*?*?*?,7.4,5.5,87,101140,0,-0,312,0.0,-0.0,0.0,0,0,0,0,183,3.6,10,5,9999,99999,9,999999999,0.0,999,999,99
3025,1,15,17,0,*?*?*?*?*?*?*?*?*?*?*?*?*?*?*?*?*?*?*?*?*?*?,7.1,5.9,93,101140,0,-0,311,0.0,-0.0,0.0,0,0,0,0,222,3.1,10,5,9999,99999,9,999999999,0.0,999,999,99
3025,1,15,18,0,*?*?*?*?*?*?*?*?*?*?*?*?*?*?*?*?*?*?*?*?*?*?,6.7,6.2,97,101140,0,-0,309,0.0,-0.0,0.0,0,0,0,0,260,3.1,10,5,9999,99999,9,999999999,0.0,999,999,99
3025,1,15,19,0,*?*?*?*?*?*?*?*?*?*?*?*?*?*?*?*?*?*?*?*?*?*?,7.0,5.5,90,101140,0,-0,310,0.0,-0.0,0.0,0,0,0,0,260,2.6,10,5,9999,99999,9,999999999,0.0,999,999,99
3025,1,15,20,0,*?*?*?*?*?*?*?*?*?*?*?*?*?*?*?*?*?*?*?*?*?*?,6.5,4.5,86,101140,0,-0,308,0.0,-0.0,0.0,0,0,0,0,260,3.6,10,5,9999,99999,9,999999999,0.0,999,999,99
3025,1,15,21,0,*?*?*?*?*?*?*?*?*?*?*?*?*?*?*?*?*?*?*?*?*?*?,6.1,4.5,89,101140,0,-0,307,0.0,-0.0,0.0,0,0,0,0,260,1.0,10,5,9999,99999,9,999999999,0.0,999,999,99
3025,1,15,22,0,*?*?*?*?*?*?*?*?*?*?*?*?*?*?*?*?*?*?*?*?*?*?,6.2,5.8,97,101140,0,-0,307,0.0,-0.0,0.0,0,0,0,0,260,4.1,10,5,9999,99999,9,999999999,0.0,999,999,99
3025,1,15,23,0,*?*?*?*?*?*?*?*?*?*?*?*?*?*?*?*?*?*?*?*?*?*?,6.7,5.8,94,101140,0,-0,309,0.0,-0.0,0.0,0,0,0,0,260,2.6,10,5,9999,99999,9,999999999,0.0,999,999,99
3025,1,15,24,0,*?*?*?*?*?*?*?*?*?*?*?*?*?*?*?*?*?*?*?*?*?*?,6.5,1.3,69,101140,0,-0,309,0.0,-0.0,0.0,0,0,0,0,300,6.2,10,5,9999,99999,9,999999999,0.3,999,999,99
3025,1,16,1,0,*?*?*?*?*?*?*?*?*?*?*?*?*?*?*?*?*?*?*?*?*?*?,7.5,5.1,84,101351,0,-0,313,0.0,-0.0,0.0,0,0,0,0,255,7.2,10,5,9999,99999,9,999999999,0.0,999,999,99
3025,1,16,2,0,*?*?*?*?*?*?*?*?*?*?*?*?*?*?*?*?*?*?*?*?*?*?,8.0,4.8,80,101351,0,-0,315,0.0,-0.0,0.0,0,0,0,0,250,5.7,10,5,9999,99999,9,999999999,0.0,999,999,99
3025,1,16,3,0,*?*?*?*?*?*?*?*?*?*?*?*?*?*?*?*?*?*?*?*?*?*?,7.4,4.6,83,101351,0,-0,312,0.0,-0.0,0.0,0,0,0,0,245,4.6,10,5,9999,99999,9,999999999,0.0,999,999,99
3025,1,16,4,0,*?*?*?*?*?*?*?*?*?*?*?*?*?*?*?*?*?*?*?*?*?*?,6.8,3.8,81,101351,0,-0,310,0.0,-0.0,0.0,0,0,0,0,240,4.6,10,5,9999,99999,9,999999999,0.0,999,999,99
3025,1,16,5,0,*?*?*?*?*?*?*?*?*?*?*?*?*?*?*?*?*?*?*?*?*?*?,7.1,3.9,80,101351,0,-0,311,0.0,-0.0,0.0,0,0,0,0,235,5.2,10,5,9999,99999,9,999999999,0.0,999,999,99
3025,1,16,6,0,*?*?*?*?*?*?*?*?*?*?*?*?*?*?*?*?*?*?*?*?*?*?,7.5,5.0,84,101351,0,-0,313,0.0,-0.0,0.0,0,0,0,0,230,5.2,10,5,9999,99999,9,999999999,0.0,999,999,99
3025,1,16,7,0,*?*?*?*?*?*?*?*?*?*?*?*?*?*?*?*?*?*?*?*?*?*?,7.3,5.3,87,101351,0,-0,312,0.0,-0.0,0.0,0,0,0,0,233,5.2,10,5,9999,99999,9,999999999,0.0,999,999,99
3025,1,16,8,0,*?*?*?*?*?*?*?*?*?*?*?*?*?*?*?*?*?*?*?*?*?*?,7.0,5.0,87,101351,6,1505,293,0.0,0.0,0.0,0,0,0,0,237,6.2,6,3,9999,99999,9,999999999,0.0,999,999,99
3025,1,16,9,0,*?*?*?*?*?*?*?*?*?*?*?*?*?*?*?*?*?*?*?*?*?*?,7.2,5.8,91,101351,155,1413,307,27.7,33.6,24.0,3122,1975,2916,502,240,3.6,9,5,9999,99999,9,999999999,0.0,999,999,99
3025,1,16,10,0,*?*?*?*?*?*?*?*?*?*?*?*?*?*?*?*?*?*?*?*?*?*?,7.2,5.6,89,101351,266,1414,299,102.0,193.6,65.6,10830,14035,7846,1228,243,4.6,7,4,9999,99999,9,999999999,0.0,999,999,99
3025,1,16,11,0,*?*?*?*?*?*?*?*?*?*?*?*?*?*?*?*?*?*?*?*?*?*?,8.4,6.2,86,101351,330,1411,304,136.2,208.0,87.6,14419,16853,10320,1689,247,5.2,7,4,9999,99999,9,999999999,0.0,999,999,99
3025,1,16,12,0,*?*?*?*?*?*?*?*?*?*?*?*?*?*?*?*?*?*?*?*?*?*?,8.5,6.4,87,101351,344,1411,309,121.6,125.7,90.9,13273,10651,10498,1986,250,5.2,8,4,9999,99999,9,999999999,0.0,999,999,99
3025,1,16,13,0,*?*?*?*?*?*?*?*?*?*?*?*?*?*?*?*?*?*?*?*?*?*?,8.1,5.9,86,101351,307,1413,311,79.1,48.4,68.6,8682,4011,7775,1793,235,4.1,9,5,9999,99999,9,999999999,0.0,999,999,99
3025,1,16,14,0,*?*?*?*?*?*?*?*?*?*?*?*?*?*?*?*?*?*?*?*?*?*?,8.2,6.7,90,101351,221,1415,304,78.2,178.6,50.3,8337,11627,6099,918,220,4.1,7,4,9999,99999,9,999999999,0.0,999,999,99
3025,1,16,15,0,*?*?*?*?*?*?*?*?*?*?*?*?*?*?*?*?*?*?*?*?*?*?,8.6,7.1,91,101351,91,1408,302,10.7,74.4,5.9,1188,3626,1111,119,205,6.7,6,3,9999,99999,9,999999999,0.0,999,999,99
3025,1,16,16,0,*?*?*?*?*?*?*?*?*?*?*?*?*?*?*?*?*?*?*?*?*?*?,8.5,7.6,94,101351,0,-0,317,0.0,-0.0,0.0,0,0,0,0,190,6.2,10,5,9999,99999,9,999999999,0.0,999,999,99
3025,1,16,17,0,*?*?*?*?*?*?*?*?*?*?*?*?*?*?*?*?*?*?*?*?*?*?,8.1,6.6,90,101351,0,-0,315,0.0,-0.0,0.0,0,0,0,0,175,2.1,10,5,9999,99999,9,999999999,0.0,999,999,99
3025,1,16,18,0,*?*?*?*?*?*?*?*?*?*?*?*?*?*?*?*?*?*?*?*?*?*?,7.7,7.1,96,101351,0,-0,313,0.0,-0.0,0.0,0,0,0,0,160,3.6,10,5,9999,99999,9,999999999,0.0,999,999,99
3025,1,16,19,0,*?*?*?*?*?*?*?*?*?*?*?*?*?*?*?*?*?*?*?*?*?*?,7.3,6.2,93,101351,0,-0,312,0.0,-0.0,0.0,0,0,0,0,170,4.1,10,5,9999,99999,9,999999999,0.0,999,999,99
3025,1,16,20,0,*?*?*?*?*?*?*?*?*?*?*?*?*?*?*?*?*?*?*?*?*?*?,7.9,5.8,86,101351,0,-0,314,0.0,-0.0,0.0,0,0,0,0,180,2.1,10,5,9999,99999,9,999999999,0.0,999,999,99
3025,1,16,21,0,*?*?*?*?*?*?*?*?*?*?*?*?*?*?*?*?*?*?*?*?*?*?,7.2,5.0,85,101351,0,-0,311,0.0,-0.0,0.0,0,0,0,0,190,4.1,10,5,9999,99999,9,999999999,0.0,999,999,99
3025,1,16,22,0,*?*?*?*?*?*?*?*?*?*?*?*?*?*?*?*?*?*?*?*?*?*?,7.0,4.6,85,101351,0,-0,311,0.0,-0.0,0.0,0,0,0,0,200,3.6,10,5,9999,99999,9,999999999,0.0,999,999,99
3025,1,16,23,0,*?*?*?*?*?*?*?*?*?*?*?*?*?*?*?*?*?*?*?*?*?*?,6.8,4.3,84,101351,0,-0,310,0.0,-0.0,0.0,0,0,0,0,210,5.7,10,5,9999,99999,9,999999999,0.0,999,999,99
3025,1,16,24,0,*?*?*?*?*?*?*?*?*?*?*?*?*?*?*?*?*?*?*?*?*?*?,7.3,5.5,88,101351,0,-0,312,0.0,-0.0,0.0,0,0,0,0,260,6.2,10,5,9999,99999,9,999999999,0.0,999,999,99
3025,1,17,1,0,*?*?*?*?*?*?*?*?*?*?*?*?*?*?*?*?*?*?*?*?*?*?,4.9,2.5,86,101626,0,-0,302,0.0,-0.0,0.0,0,0,0,0,217,7.2,10,5,9999,99999,9,999999999,0.0,999,999,99
3025,1,17,2,0,*?*?*?*?*?*?*?*?*?*?*?*?*?*?*?*?*?*?*?*?*?*?,4.2,1.7,84,101626,0,-0,299,0.0,-0.0,0.0,0,0,0,0,213,8.2,10,5,9999,99999,9,999999999,0.0,999,999,99
3025,1,17,3,0,*?*?*?*?*?*?*?*?*?*?*?*?*?*?*?*?*?*?*?*?*?*?,3.5,1.3,87,101626,0,-0,296,0.0,-0.0,0.0,0,0,0,0,210,4.6,10,5,9999,99999,9,999999999,0.0,999,999,99
3025,1,17,4,0,*?*?*?*?*?*?*?*?*?*?*?*?*?*?*?*?*?*?*?*?*?*?,3.4,2.3,93,101626,0,-0,295,0.0,-0.0,0.0,0,0,0,0,207,5.7,10,5,9999,99999,9,999999999,0.0,999,999,99
3025,1,17,5,0,*?*?*?*?*?*?*?*?*?*?*?*?*?*?*?*?*?*?*?*?*?*?,3.7,2.5,93,101626,0,-0,297,0.0,-0.0,0.0,0,0,0,0,203,5.2,10,5,9999,99999,9,999999999,0.0,999,999,99
3025,1,17,6,0,*?*?*?*?*?*?*?*?*?*?*?*?*?*?*?*?*?*?*?*?*?*?,3.6,1.9,89,101626,0,-0,296,0.0,-0.0,0.0,0,0,0,0,200,4.1,10,5,9999,99999,9,999999999,0.0,999,999,99
3025,1,17,7,0,*?*?*?*?*?*?*?*?*?*?*?*?*?*?*?*?*?*?*?*?*?*?,3.1,0.4,84,101626,0,-0,294,0.0,-0.0,0.0,0,0,0,0,197,4.1,10,5,9999,99999,9,999999999,0.0,999,999,99
3025,1,17,8,0,*?*?*?*?*?*?*?*?*?*?*?*?*?*?*?*?*?*?*?*?*?*?,2.6,-0.4,81,101626,9,1417,292,0.0,0.0,0.0,0,0,0,0,193,3.1,10,5,9999,99999,9,999999999,0.0,999,999,99
3025,1,17,9,0,*?*?*?*?*?*?*?*?*?*?*?*?*?*?*?*?*?*?*?*?*?*?,3.3,0.2,81,101626,159,1415,295,16.7,0.0,16.7,1988,-0,1990,651,190,4.1,10,5,9999,99999,9,999999999,0.0,999,999,99
3025,1,17,10,0,*?*?*?*?*?*?*?*?*?*?*?*?*?*?*?*?*?*?*?*?*?*?,4.1,1.5,84,101626,270,1413,298,38.3,0.0,38.3,4480,0,4488,1501,187,3.1,10,5,9999,99999,9,999999999,0.0,999,999,99
3025,1,17,11,0,*?*?*?*?*?*?*?*?*?*?*?*?*?*?*?*?*?*?*?*?*?*?,6.2,1.9,75,101626,335,1413,308,51.0,0.0,51.0,5949,0,5962,2029,183,4.1,10,5,9999,99999,9,999999999,0.0,999,999,99
3025,1,17,12,0,*?*?*?*?*?*?*?*?*?*?*?*?*?*?*?*?*?*?*?*?*?*?,6.9,1.5,69,101626,349,1412,311,53.8,0.0,53.8,6276,0,6290,2149,180,5.7,10,5,9999,99999,9,999999999,0.0,999,999,99
3025,1,17,13,0,*?*?*?*?*?*?*?*?*?*?*?*?*?*?*?*?*?*?*?*?*?*?,6.4,1.9,74,101626,312,1412,308,46.5,0.0,46.5,5433,0,5444,1841,178,4.6,10,5,9999,99999,9,999999999,0.0,999,999,99
3025,1,17,14,0,*?*?*?*?*?*?*?*?*?*?*?*?*?*?*?*?*?*?*?*?*?*?,6.7,1.7,71,101626,226,1414,310,29.7,0.0,29.7,3491,0,3497,1157,177,4.1,10,5,9999,99999,9,999999999,0.0,999,999,99
3025,1,17,15,0,*?*?*?*?*?*?*?*?*?*?*?*?*?*?*?*?*?*?*?*?*?*?,6.4,2.3,76,101626,96,1405,308,4.6,0.0,4.6,579,-0,578,185,175,2.6,10,5,9999,99999,9,999999999,0.0,999,999,99
3025,1,17,16,0,*?*?*?*?*?*?*?*?*?*?*?*?*?*?*?*?*?*?*?*?*?*?,6.5,2.3,75,101626,0,-0,309,0.0,-0.0,0.0,0,0,0,0,173,2.6,10,5,9999,99999,9,999999999,0.0,999,999,99
3025,1,17,17,0,*?*?*?*?*?*?*?*?*?*?*?*?*?*?*?*?*?*?*?*?*?*?,5.3,2.9,85,101626,0,-0,303,0.0,-0.0,0.0,0,0,0,0,172,4.6,10,5,9999,99999,9,999999999,0.0,999,999,99
3025,1,17,18,0,*?*?*?*?*?*?*?*?*?*?*?*?*?*?*?*?*?*?*?*?*?*?,5.1,2.9,87,101626,0,-0,303,0.0,-0.0,0.0,0,0,0,0,170,3.6,10,5,9999,99999,9,999999999,0.0,999,999,99
3025,1,17,19,0,*?*?*?*?*?*?*?*?*?*?*?*?*?*?*?*?*?*?*?*?*?*?,4.9,2.9,88,101626,0,-0,302,0.0,-0.0,0.0,0,0,0,0,173,5.2,10,5,9999,99999,9,999999999,0.0,999,999,99
3025,1,17,20,0,*?*?*?*?*?*?*?*?*?*?*?*?*?*?*?*?*?*?*?*?*?*?,4.8,2.1,83,101626,0,-0,301,0.0,-0.0,0.0,0,0,0,0,177,3.6,10,5,9999,99999,9,999999999,0.0,999,999,99
3025,1,17,21,0,*?*?*?*?*?*?*?*?*?*?*?*?*?*?*?*?*?*?*?*?*?*?,3.6,1.3,85,101626,0,-0,296,0.0,-0.0,0.0,0,0,0,0,180,3.1,10,5,9999,99999,9,999999999,0.0,999,999,99
3025,1,17,22,0,*?*?*?*?*?*?*?*?*?*?*?*?*?*?*?*?*?*?*?*?*?*?,4.1,2.3,89,101626,0,-0,298,0.0,-0.0,0.0,0,0,0,0,183,3.6,10,5,9999,99999,9,999999999,0.0,999,999,99
3025,1,17,23,0,*?*?*?*?*?*?*?*?*?*?*?*?*?*?*?*?*?*?*?*?*?*?,4.5,3.0,91,101626,0,-0,300,0.0,-0.0,0.0,0,0,0,0,187,1.0,10,5,9999,99999,9,999999999,0.0,999,999,99
3025,1,17,24,0,*?*?*?*?*?*?*?*?*?*?*?*?*?*?*?*?*?*?*?*?*?*?,6.3,3.4,83,101626,0,-0,308,0.0,-0.0,0.0,0,0,0,0,220,6.7,10,5,9999,99999,9,999999999,0.0,999,999,99
3025,1,18,1,0,*?*?*?*?*?*?*?*?*?*?*?*?*?*?*?*?*?*?*?*?*?*?,4.9,2.5,83,100653,0,-0,302,0.0,-0.0,0.0,0,0,0,0,182,4.1,10,5,9999,99999,9,999999999,0.1,999,999,99
3025,1,18,2,0,*?*?*?*?*?*?*?*?*?*?*?*?*?*?*?*?*?*?*?*?*?*?,4.9,2.1,82,100653,0,-0,302,0.0,-0.0,0.0,0,0,0,0,173,3.6,10,5,9999,99999,9,999999999,0.3,999,999,99
3025,1,18,3,0,*?*?*?*?*?*?*?*?*?*?*?*?*?*?*?*?*?*?*?*?*?*?,4.8,2.5,84,100653,0,-0,301,0.0,-0.0,0.0,0,0,0,0,165,5.2,10,5,9999,99999,9,999999999,0.7,999,999,99
3025,1,18,4,0,*?*?*?*?*?*?*?*?*?*?*?*?*?*?*?*?*?*?*?*?*?*?,4.8,2.1,82,100653,0,-0,301,0.0,-0.0,0.0,0,0,0,0,157,3.6,10,5,9999,99999,9,999999999,0.5,999,999,99
3025,1,18,5,0,*?*?*?*?*?*?*?*?*?*?*?*?*?*?*?*?*?*?*?*?*?*?,4.8,1.3,77,100653,0,-0,302,0.0,-0.0,0.0,0,0,0,0,148,2.6,10,5,9999,99999,9,999999999,0.1,999,999,99
3025,1,18,6,0,*?*?*?*?*?*?*?*?*?*?*?*?*?*?*?*?*?*?*?*?*?*?,4.8,1.0,77,100653,0,-0,302,0.0,-0.0,0.0,0,0,0,0,140,5.2,10,5,9999,99999,9,999999999,0.1,999,999,99
3025,1,18,7,0,*?*?*?*?*?*?*?*?*?*?*?*?*?*?*?*?*?*?*?*?*?*?,4.9,1.7,79,100653,0,-0,302,0.0,-0.0,0.0,0,0,0,0,142,3.1,10,5,9999,99999,9,999999999,0.0,999,999,99
3025,1,18,8,0,*?*?*?*?*?*?*?*?*?*?*?*?*?*?*?*?*?*?*?*?*?*?,4.8,2.3,83,100653,12,1358,301,0.0,0.0,0.0,0,0,0,0,143,3.1,10,5,9999,99999,9,999999999,0.0,999,999,99
3025,1,18,9,0,*?*?*?*?*?*?*?*?*?*?*?*?*?*?*?*?*?*?*?*?*?*?,4.8,2.5,85,100653,162,1407,301,17.4,0.0,17.4,2075,-0,2076,679,145,4.1,10,5,9999,99999,9,999999999,0.0,999,999,99
3025,1,18,10,0,*?*?*?*?*?*?*?*?*?*?*?*?*?*?*?*?*?*?*?*?*?*?,4.8,2.9,87,100653,274,1412,301,39.1,0.0,39.1,4576,0,4585,1535,147,3.6,10,5,9999,99999,9,999999999,0.0,999,999,99
3025,1,18,11,0,*?*?*?*?*?*?*?*?*?*?*?*?*?*?*?*?*?*?*?*?*?*?,4.9,3.0,87,100653,339,1411,302,51.9,0.0,51.9,6054,0,6067,2067,148,4.6,10,5,9999,99999,9,999999999,0.0,999,999,99
3025,1,18,12,0,*?*?*?*?*?*?*?*?*?*?*?*?*?*?*?*?*?*?*?*?*?*?,4.8,2.9,87,100653,354,1412,301,54.7,0.0,54.7,6388,0,6403,2191,150,5.7,10,5,9999,99999,9,999999999,0.0,999,999,99
3025,1,18,13,0,*?*?*?*?*?*?*?*?*?*?*?*?*?*?*?*?*?*?*?*?*?*?,4.9,2.3,82,100653,317,1412,302,47.5,0.0,47.5,5549,0,5561,1883,147,5.7,10,5,9999,99999,9,999999999,0.0,999,999,99
3025,1,18,14,0,*?*?*?*?*?*?*?*?*?*?*?*?*?*?*?*?*?*?*?*?*?*?,4.8,3.2,89,100653,231,1412,301,30.8,0.0,30.8,3610,0,3615,1198,143,4.1,10,5,9999,99999,9,999999999,0.0,999,999,99
3025,1,18,15,0,*?*?*?*?*?*?*?*?*?*?*?*?*?*?*?*?*?*?*?*?*?*?,4.8,3.4,90,100653,102,1415,301,5.6,0.0,5.6,703,-0,702,226,140,4.6,10,5,9999,99999,9,999999999,0.1,999,999,99
3025,1,18,16,0,*?*?*?*?*?*?*?*?*?*?*?*?*?*?*?*?*?*?*?*?*?*?,4.8,3.2,89,100653,0,-0,301,0.0,-0.0,0.0,0,0,0,0,137,7.2,10,5,9999,99999,9,999999999,0.2,999,999,99
3025,1,18,17,0,*?*?*?*?*?*?*?*?*?*?*?*?*?*?*?*?*?*?*?*?*?*?,4.8,2.5,85,100653,0,-0,301,0.0,-0.0,0.0,0,0,0,0,133,5.2,10,5,9999,99999,9,999999999,0.1,999,999,99
3025,1,18,18,0,*?*?*?*?*?*?*?*?*?*?*?*?*?*?*?*?*?*?*?*?*?*?,4.9,3.2,88,100653,0,-0,302,0.0,-0.0,0.0,0,0,0,0,130,2.1,10,5,9999,99999,9,999999999,0.1,999,999,99
3025,1,18,19,0,*?*?*?*?*?*?*?*?*?*?*?*?*?*?*?*?*?*?*?*?*?*?,4.8,3.6,92,100653,0,-0,301,0.0,-0.0,0.0,0,0,0,0,128,3.1,10,5,9999,99999,9,999999999,1.3,999,999,99
3025,1,18,20,0,*?*?*?*?*?*?*?*?*?*?*?*?*?*?*?*?*?*?*?*?*?*?,4.8,3.9,94,100653,0,-0,301,0.0,-0.0,0.0,0,0,0,0,127,3.1,10,5,9999,99999,9,999999999,2.3,999,999,99
3025,1,18,21,0,*?*?*?*?*?*?*?*?*?*?*?*?*?*?*?*?*?*?*?*?*?*?,4.8,3.0,88,100653,0,-0,301,0.0,-0.0,0.0,0,0,0,0,125,3.6,10,5,9999,99999,9,999999999,0.8,999,999,99
3025,1,18,22,0,*?*?*?*?*?*?*?*?*?*?*?*?*?*?*?*?*?*?*?*?*?*?,4.9,2.9,86,100653,0,-0,302,0.0,-0.0,0.0,0,0,0,0,123,2.1,10,5,9999,99999,9,999999999,0.3,999,999,99
3025,1,18,23,0,*?*?*?*?*?*?*?*?*?*?*?*?*?*?*?*?*?*?*?*?*?*?,4.9,2.1,82,100653,0,-0,302,0.0,-0.0,0.0,0,0,0,0,122,2.6,10,5,9999,99999,9,999999999,0.1,999,999,99
3025,1,18,24,0,*?*?*?*?*?*?*?*?*?*?*?*?*?*?*?*?*?*?*?*?*?*?,4.9,2.7,85,100653,0,-0,302,0.0,-0.0,0.0,0,0,0,0,190,3.1,10,5,9999,99999,9,999999999,0.0,999,999,99
3025,1,19,1,0,*?*?*?*?*?*?*?*?*?*?*?*?*?*?*?*?*?*?*?*?*?*?,4.6,4.5,100,100448,0,-0,300,0.0,-0.0,0.0,0,0,0,0,118,2.6,10,5,9999,99999,9,999999999,0.0,999,999,99
3025,1,19,2,0,*?*?*?*?*?*?*?*?*?*?*?*?*?*?*?*?*?*?*?*?*?*?,4.3,4.3,100,100448,0,-0,299,0.0,-0.0,0.0,0,0,0,0,117,3.1,10,5,9999,99999,9,999999999,0.0,999,999,99
3025,1,19,3,0,*?*?*?*?*?*?*?*?*?*?*?*?*?*?*?*?*?*?*?*?*?*?,4.2,4.1,100,100448,0,-0,298,0.0,-0.0,0.0,0,0,0,0,115,3.1,10,5,9999,99999,9,999999999,0.1,999,999,99
3025,1,19,4,0,*?*?*?*?*?*?*?*?*?*?*?*?*?*?*?*?*?*?*?*?*?*?,4.0,3.9,100,100448,0,-0,298,0.0,-0.0,0.0,0,0,0,0,113,3.6,10,5,9999,99999,9,999999999,0.1,999,999,99
3025,1,19,5,0,*?*?*?*?*?*?*?*?*?*?*?*?*?*?*?*?*?*?*?*?*?*?,3.5,3.6,100,100448,0,-0,296,0.0,-0.0,0.0,0,0,0,0,112,2.6,10,5,9999,99999,9,999999999,0.1,999,999,99
3025,1,19,6,0,*?*?*?*?*?*?*?*?*?*?*?*?*?*?*?*?*?*?*?*?*?*?,3.9,3.8,100,100448,0,-0,297,0.0,-0.0,0.0,0,0,0,0,110,2.6,10,5,9999,99999,9,999999999,0.1,999,999,99
3025,1,19,7,0,*?*?*?*?*?*?*?*?*?*?*?*?*?*?*?*?*?*?*?*?*?*?,3.4,3.4,100,100448,0,-0,295,0.0,-0.0,0.0,0,0,0,0,108,3.1,10,5,9999,99999,9,999999999,0.0,999,999,99
3025,1,19,8,0,*?*?*?*?*?*?*?*?*?*?*?*?*?*?*?*?*?*?*?*?*?*?,2.9,2.9,100,100448,16,1399,293,0.0,0.0,0.0,0,0,0,0,107,2.6,10,5,9999,99999,9,999999999,0.1,999,999,99
3025,1,19,9,0,*?*?*?*?*?*?*?*?*?*?*?*?*?*?*?*?*?*?*?*?*?*?,4.0,3.9,100,100448,166,1407,298,18.2,0.0,18.2,2166,-0,2167,710,105,3.1,10,5,9999,99999,9,999999999,0.0,999,999,99
3025,1,19,10,0,*?*?*?*?*?*?*?*?*?*?*?*?*?*?*?*?*?*?*?*?*?*?,5.0,3.8,100,100448,278,1410,302,40.0,0.0,40.0,4676,0,4685,1570,103,3.1,10,5,9999,99999,9,999999999,0.0,999,999,99
3025,1,19,11,0,*?*?*?*?*?*?*?*?*?*?*?*?*?*?*?*?*?*?*?*?*?*?,6.7,4.5,100,100448,344,1412,305,91.7,50.0,79.5,10063,4288,9001,2102,102,3.6,9,5,9999,99999,9,999999999,0.0,999,999,99
3025,1,19,12,0,*?*?*?*?*?*?*?*?*?*?*?*?*?*?*?*?*?*?*?*?*?*?,7.4,4.8,100,100448,359,1412,308,96.8,50.6,83.9,10619,4387,9494,2229,100,5.7,9,5,9999,99999,9,999999999,0.0,999,999,99
3025,1,19,13,0,*?*?*?*?*?*?*?*?*?*?*?*?*?*?*?*?*?*?*?*?*?*?,7.3,4.1,99,100448,322,1410,312,48.6,0.0,48.6,5669,0,5681,1926,98,7.2,10,5,9999,99999,9,999999999,0.0,999,999,99
3025,1,19,14,0,*?*?*?*?*?*?*?*?*?*?*?*?*?*?*?*?*?*?*?*?*?*?,7.6,4.3,99,100448,236,1409,309,55.3,43.9,47.9,6125,3182,5672,1019,97,7.2,9,5,9999,99999,9,999999999,0.0,999,999,99
3025,1,19,15,0,*?*?*?*?*?*?*?*?*?*?*?*?*?*?*?*?*?*?*?*?*?*?,7.3,5.3,100,100448,107,1409,312,6.7,0.0,6.7,828,-0,827,267,95,1.5,10,5,9999,99999,9,999999999,0.0,999,999,99
3025,1,19,16,0,*?*?*?*?*?*?*?*?*?*?*?*?*?*?*?*?*?*?*?*?*?*?,7.4,7.4,100,100448,0,-0,312,0.0,-0.0,0.0,0,0,0,0,93,1.5,10,5,9999,99999,9,999999999,0.0,999,999,99
3025,1,19,17,0,*?*?*?*?*?*?*?*?*?*?*?*?*?*?*?*?*?*?*?*?*?*?,6.1,6.1,100,100448,0,-0,306,0.0,-0.0,0.0,0,0,0,0,92,4.1,10,5,9999,99999,9,999999999,0.1,999,999,99
3025,1,19,18,0,*?*?*?*?*?*?*?*?*?*?*?*?*?*?*?*?*?*?*?*?*?*?,6.2,6.2,100,100448,0,-0,307,0.0,-0.0,0.0,0,0,0,0,90,4.1,10,5,9999,99999,9,999999999,0.5,999,999,99
3025,1,19,19,0,*?*?*?*?*?*?*?*?*?*?*?*?*?*?*?*?*?*?*?*?*?*?,5.3,5.3,100,100448,0,-0,303,0.0,-0.0,0.0,0,0,0,0,88,5.2,10,5,9999,99999,9,999999999,0.9,999,999,99
3025,1,19,20,0,*?*?*?*?*?*?*?*?*?*?*?*?*?*?*?*?*?*?*?*?*?*?,4.8,4.8,100,100448,0,-0,301,0.0,-0.0,0.0,0,0,0,0,87,4.1,10,5,9999,99999,9,999999999,0.3,999,999,99
3025,1,19,21,0,*?*?*?*?*?*?*?*?*?*?*?*?*?*?*?*?*?*?*?*?*?*?,4.6,4.6,100,100448,0,-0,300,0.0,-0.0,0.0,0,0,0,0,85,4.6,10,5,9999,99999,9,999999999,0.0,999,999,99
3025,1,19,22,0,*?*?*?*?*?*?*?*?*?*?*?*?*?*?*?*?*?*?*?*?*?*?,4.9,4.8,100,100448,0,-0,301,0.0,-0.0,0.0,0,0,0,0,83,2.1,10,5,9999,99999,9,999999999,0.0,999,999,99
3025,1,19,23,0,*?*?*?*?*?*?*?*?*?*?*?*?*?*?*?*?*?*?*?*?*?*?,4.7,4.6,100,100448,0,-0,301,0.0,-0.0,0.0,0,0,0,0,82,2.6,10,5,9999,99999,9,999999999,0.3,999,999,99
3025,1,19,24,0,*?*?*?*?*?*?*?*?*?*?*?*?*?*?*?*?*?*?*?*?*?*?,4.7,3.4,100,100448,0,-0,301,0.0,-0.0,0.0,0,0,0,0,120,1.5,10,5,9999,99999,9,999999999,0.0,999,999,99
3025,1,20,1,0,*?*?*?*?*?*?*?*?*?*?*?*?*?*?*?*?*?*?*?*?*?*?,4.0,3.8,100,100308,0,-0,298,0.0,-0.0,0.0,0,0,0,0,78,3.1,10,5,9999,99999,9,999999999,0.0,999,999,99
3025,1,20,2,0,*?*?*?*?*?*?*?*?*?*?*?*?*?*?*?*?*?*?*?*?*?*?,3.8,3.2,100,100308,0,-0,297,0.0,-0.0,0.0,0,0,0,0,77,3.1,10,5,9999,99999,9,999999999,0.9,999,999,99
3025,1,20,3,0,*?*?*?*?*?*?*?*?*?*?*?*?*?*?*?*?*?*?*?*?*?*?,3.9,3.6,100,100308,0,-0,297,0.0,-0.0,0.0,0,0,0,0,75,2.1,10,5,9999,99999,9,999999999,1.3,999,999,99
3025,1,20,4,0,*?*?*?*?*?*?*?*?*?*?*?*?*?*?*?*?*?*?*?*?*?*?,3.5,3.6,100,100308,0,-0,296,0.0,-0.0,0.0,0,0,0,0,73,4.1,10,5,9999,99999,9,999999999,0.5,999,999,99
3025,1,20,5,0,*?*?*?*?*?*?*?*?*?*?*?*?*?*?*?*?*?*?*?*?*?*?,4.4,4.3,100,100308,0,-0,299,0.0,-0.0,0.0,0,0,0,0,72,4.6,10,5,9999,99999,9,999999999,0.0,999,999,99
3025,1,20,6,0,*?*?*?*?*?*?*?*?*?*?*?*?*?*?*?*?*?*?*?*?*?*?,4.2,3.6,100,100308,0,-0,299,0.0,-0.0,0.0,0,0,0,0,70,2.6,10,5,9999,99999,9,999999999,0.0,999,999,99
3025,1,20,7,0,*?*?*?*?*?*?*?*?*?*?*?*?*?*?*?*?*?*?*?*?*?*?,3.9,1.7,99,100308,0,-0,298,0.0,-0.0,0.0,0,0,0,0,73,2.1,10,5,9999,99999,9,999999999,0.0,999,999,99
3025,1,20,8,0,*?*?*?*?*?*?*?*?*?*?*?*?*?*?*?*?*?*?*?*?*?*?,3.6,1.5,99,100308,20,1412,296,0.0,0.0,0.0,0,0,0,0,77,1.0,10,5,9999,99999,9,999999999,0.4,999,999,99
3025,1,20,9,0,*?*?*?*?*?*?*?*?*?*?*?*?*?*?*?*?*?*?*?*?*?*?,4.1,2.5,100,100308,171,1413,298,19.1,0.0,19.1,2260,-0,2262,741,80,2.6,10,5,9999,99999,9,999999999,0.9,999,999,99
3025,1,20,10,0,*?*?*?*?*?*?*?*?*?*?*?*?*?*?*?*?*?*?*?*?*?*?,4.8,3.8,100,100308,283,1412,297,71.1,47.1,61.6,7845,3690,7246,1324,83,3.1,9,5,9999,99999,9,999999999,0.6,999,999,99
3025,1,20,11,0,*?*?*?*?*?*?*?*?*?*?*?*?*?*?*?*?*?*?*?*?*?*?,5.5,4.3,100,100308,349,1412,304,53.7,0.0,53.7,6275,0,6289,2149,87,3.1,10,5,9999,99999,9,999999999,0.0,999,999,99
3025,1,20,12,0,*?*?*?*?*?*?*?*?*?*?*?*?*?*?*?*?*?*?*?*?*?*?,5.4,5.0,100,100308,364,1411,304,56.7,0.0,56.7,6622,0,6638,2278,90,4.1,10,5,9999,99999,9,999999999,0.0,999,999,99
3025,1,20,13,0,*?*?*?*?*?*?*?*?*?*?*?*?*?*?*?*?*?*?*?*?*?*?,6.0,6.1,100,100308,327,1409,306,49.6,0.0,49.6,5791,0,5804,1971,88,5.2,10,5,9999,99999,9,999999999,0.0,999,999,99
3025,1,20,14,0,*?*?*?*?*?*?*?*?*?*?*?*?*?*?*?*?*?*?*?*?*?*?,5.8,4.8,100,100308,242,1412,305,32.9,0.0,32.9,3856,0,3862,1283,87,5.2,10,5,9999,99999,9,999999999,0.0,999,999,99
3025,1,20,15,0,*?*?*?*?*?*?*?*?*?*?*?*?*?*?*?*?*?*?*?*?*?*?,5.8,5.6,100,100308,113,1415,305,7.7,0.0,7.7,955,-0,954,309,85,4.6,10,5,9999,99999,9,999999999,0.0,999,999,99
3025,1,20,16,0,*?*?*?*?*?*?*?*?*?*?*?*?*?*?*?*?*?*?*?*?*?*?,5.2,5.3,100,100308,0,-0,303,0.0,-0.0,0.0,0,0,0,0,83,3.6,10,5,9999,99999,9,999999999,0.5,999,999,99
3025,1,20,17,0,*?*?*?*?*?*?*?*?*?*?*?*?*?*?*?*?*?*?*?*?*?*?,5.3,5.3,100,100308,0,-0,303,0.0,-0.0,0.0,0,0,0,0,82,3.1,10,5,9999,99999,9,999999999,0.3,999,999,99
3025,1,20,18,0,*?*?*?*?*?*?*?*?*?*?*?*?*?*?*?*?*?*?*?*?*?*?,4.7,4.6,100,100308,0,-0,301,0.0,-0.0,0.0,0,0,0,0,80,3.1,10,5,9999,99999,9,999999999,0.0,999,999,99
3025,1,20,19,0,*?*?*?*?*?*?*?*?*?*?*?*?*?*?*?*?*?*?*?*?*?*?,5.0,5.0,100,100308,0,-0,302,0.0,-0.0,0.0,0,0,0,0,82,4.6,10,5,9999,99999,9,999999999,0.0,999,999,99
3025,1,20,20,0,*?*?*?*?*?*?*?*?*?*?*?*?*?*?*?*?*?*?*?*?*?*?,4.7,4.6,100,100308,0,-0,301,0.0,-0.0,0.0,0,0,0,0,83,1.0,10,5,9999,99999,9,999999999,0.0,999,999,99
3025,1,20,21,0,*?*?*?*?*?*?*?*?*?*?*?*?*?*?*?*?*?*?*?*?*?*?,3.8,3.8,100,100308,0,-0,297,0.0,-0.0,0.0,0,0,0,0,85,1.5,10,5,9999,99999,9,999999999,0.0,999,999,99
3025,1,20,22,0,*?*?*?*?*?*?*?*?*?*?*?*?*?*?*?*?*?*?*?*?*?*?,4.1,4.1,100,100308,0,-0,298,0.0,-0.0,0.0,0,0,0,0,87,1.0,10,5,9999,99999,9,999999999,0.0,999,999,99
3025,1,20,23,0,*?*?*?*?*?*?*?*?*?*?*?*?*?*?*?*?*?*?*?*?*?*?,4.1,4.1,100,100308,0,-0,298,0.0,-0.0,0.0,0,0,0,0,88,1.5,10,5,9999,99999,9,999999999,0.0,999,999,99
3025,1,20,24,0,*?*?*?*?*?*?*?*?*?*?*?*?*?*?*?*?*?*?*?*?*?*?,4.4,4.1,100,100308,0,-0,299,0.0,-0.0,0.0,0,0,0,0,80,4.1,10,5,9999,99999,9,999999999,0.0,999,999,99
3025,1,21,1,0,*?*?*?*?*?*?*?*?*?*?*?*?*?*?*?*?*?*?*?*?*?*?,3.6,3.6,100,99883.8,0,-0,296,0.0,-0.0,0.0,0,0,0,0,88,1.5,10,5,9999,99999,9,999999999,0.0,999,999,99
3025,1,21,2,0,*?*?*?*?*?*?*?*?*?*?*?*?*?*?*?*?*?*?*?*?*?*?,3.1,3.0,100,99883.8,0,-0,294,0.0,-0.0,0.0,0,0,0,0,87,3.1,10,5,9999,99999,9,999999999,0.0,999,999,99
3025,1,21,3,0,*?*?*?*?*?*?*?*?*?*?*?*?*?*?*?*?*?*?*?*?*?*?,2.9,2.9,100,99883.8,0,-0,293,0.0,-0.0,0.0,0,0,0,0,85,2.6,10,5,9999,99999,9,999999999,0.0,999,999,99
3025,1,21,4,0,*?*?*?*?*?*?*?*?*?*?*?*?*?*?*?*?*?*?*?*?*?*?,2.2,2.3,100,99883.8,0,-0,290,0.0,-0.0,0.0,0,0,0,0,83,2.6,10,5,9999,99999,9,999999999,0.0,999,999,99
3025,1,21,5,0,*?*?*?*?*?*?*?*?*?*?*?*?*?*?*?*?*?*?*?*?*?*?,2.2,2.1,100,99883.8,0,-0,290,0.0,-0.0,0.0,0,0,0,0,82,3.1,10,5,9999,99999,9,999999999,0.0,999,999,99
3025,1,21,6,0,*?*?*?*?*?*?*?*?*?*?*?*?*?*?*?*?*?*?*?*?*?*?,2.1,2.1,100,99883.8,0,-0,290,0.0,-0.0,0.0,0,0,0,0,80,3.1,10,5,9999,99999,9,999999999,0.0,999,999,99
3025,1,21,7,0,*?*?*?*?*?*?*?*?*?*?*?*?*?*?*?*?*?*?*?*?*?*?,2.3,0.6,95,99883.8,0,-0,291,0.0,-0.0,0.0,0,0,0,0,82,2.1,10,5,9999,99999,9,999999999,0.0,999,999,99
3025,1,21,8,0,*?*?*?*?*?*?*?*?*?*?*?*?*?*?*?*?*?*?*?*?*?*?,2.4,-0.0,90,99883.8,24,1411,291,0.0,0.0,0.0,0,0,0,0,83,2.1,10,5,9999,99999,9,999999999,0.1,999,999,99
3025,1,21,9,0,*?*?*?*?*?*?*?*?*?*?*?*?*?*?*?*?*?*?*?*?*?*?,2.9,0.2,88,99883.8,175,1410,289,34.6,37.1,30.0,3871,2317,3607,629,85,2.1,9,5,9999,99999,9,999999999,0.2,999,999,99
3025,1,21,10,0,*?*?*?*?*?*?*?*?*?*?*?*?*?*?*?*?*?*?*?*?*?*?,2.6,0.4,91,99883.8,288,1413,287,72.7,47.4,63.0,8019,3749,7396,1356,87,3.1,9,5,9999,99999,9,999999999,0.1,999,999,99
3025,1,21,11,0,*?*?*?*?*?*?*?*?*?*?*?*?*?*?*?*?*?*?*?*?*?*?,4.2,0.4,81,99883.8,354,1412,294,95.1,50.4,82.4,10435,4355,9331,2187,88,1.5,9,5,9999,99999,9,999999999,0.0,999,999,99
3025,1,21,12,0,*?*?*?*?*?*?*?*?*?*?*?*?*?*?*?*?*?*?*?*?*?*?,4.6,1.3,84,99883.8,369,1410,291,133.0,128.0,99.4,14505,11136,11451,2187,90,1.5,8,4,9999,99999,9,999999999,0.0,999,999,99
3025,1,21,13,0,*?*?*?*?*?*?*?*?*?*?*?*?*?*?*?*?*?*?*?*?*?*?,4.5,2.9,95,99883.8,333,1411,295,88.1,49.6,76.3,9663,4212,8646,2011,92,1.5,9,5,9999,99999,9,999999999,0.0,999,999,99
3025,1,21,14,0,*?*?*?*?*?*?*?*?*?*?*?*?*?*?*?*?*?*?*?*?*?*?,4.9,4.8,100,99883.8,247,1408,297,59.1,44.8,51.2,6537,3317,6047,1092,93,1.5,9,5,9999,99999,9,999999999,0.0,999,999,99
3025,1,21,15,0,*?*?*?*?*?*?*?*?*?*?*?*?*?*?*?*?*?*?*?*?*?*?,4.7,4.8,100,99883.8,118,1407,301,8.9,0.0,8.9,1083,-0,1083,351,95,1.5,10,5,9999,99999,9,999999999,0.0,999,999,99
3025,1,21,16,0,*?*?*?*?*?*?*?*?*?*?*?*?*?*?*?*?*?*?*?*?*?*?,4.9,4.3,100,99883.8,0,-0,301,0.0,-0.0,0.0,0,0,0,0,97,2.1,10,5,9999,99999,9,999999999,0.0,999,999,99
3025,1,21,17,0,*?*?*?*?*?*?*?*?*?*?*?*?*?*?*?*?*?*?*?*?*?*?,4.2,3.9,100,99883.8,0,-0,299,0.0,-0.0,0.0,0,0,0,0,98,2.6,10,5,9999,99999,9,999999999,0.0,999,999,99
3025,1,21,18,0,*?*?*?*?*?*?*?*?*?*?*?*?*?*?*?*?*?*?*?*?*?*?,4.2,1.7,90,99883.8,0,-0,299,0.0,-0.0,0.0,0,0,0,0,100,3.1,10,5,9999,99999,9,999999999,0.0,999,999,99
3025,1,21,19,0,*?*?*?*?*?*?*?*?*?*?*?*?*?*?*?*?*?*?*?*?*?*?,3.7,1.3,90,99883.8,0,-0,297,0.0,-0.0,0.0,0,0,0,0,100,2.1,10,5,9999,99999,9,999999999,0.0,999,999,99
3025,1,21,20,0,*?*?*?*?*?*?*?*?*?*?*?*?*?*?*?*?*?*?*?*?*?*?,3.4,0.8,89,99883.8,0,-0,296,0.0,-0.0,0.0,0,0,0,0,100,3.1,10,5,9999,99999,9,999999999,0.0,999,999,99
3025,1,21,21,0,*?*?*?*?*?*?*?*?*?*?*?*?*?*?*?*?*?*?*?*?*?*?,3.3,0.8,89,99883.8,0,-0,295,0.0,-0.0,0.0,0,0,0,0,100,4.6,10,5,9999,99999,9,999999999,0.0,999,999,99
3025,1,21,22,0,*?*?*?*?*?*?*?*?*?*?*?*?*?*?*?*?*?*?*?*?*?*?,3.1,-0.4,82,99883.8,0,-0,294,0.0,-0.0,0.0,0,0,0,0,100,4.6,10,5,9999,99999,9,999999999,0.8,999,999,99
3025,1,21,23,0,*?*?*?*?*?*?*?*?*?*?*?*?*?*?*?*?*?*?*?*?*?*?,3.3,0.8,90,99883.8,0,-0,295,0.0,-0.0,0.0,0,0,0,0,100,5.2,10,5,9999,99999,9,999999999,1.1,999,999,99
3025,1,21,24,0,*?*?*?*?*?*?*?*?*?*?*?*?*?*?*?*?*?*?*?*?*?*?,4.1,4.1,100,99883.8,0,-0,298,0.0,-0.0,0.0,0,0,0,0,90,3.6,10,5,9999,99999,9,999999999,0.0,999,999,99
3025,1,22,1,0,*?*?*?*?*?*?*?*?*?*?*?*?*?*?*?*?*?*?*?*?*?*?,3.6,1.0,83,100513,0,-0,296,0.0,-0.0,0.0,0,0,0,0,115,3.1,10,5,9999,99999,9,999999999,0.5,999,999,99
3025,1,22,2,0,*?*?*?*?*?*?*?*?*?*?*?*?*?*?*?*?*?*?*?*?*?*?,3.6,1.3,84,100513,0,-0,296,0.0,-0.0,0.0,0,0,0,0,130,2.6,10,5,9999,99999,9,999999999,0.4,999,999,99
3025,1,22,3,0,*?*?*?*?*?*?*?*?*?*?*?*?*?*?*?*?*?*?*?*?*?*?,4.3,1.5,81,100513,0,-0,299,0.0,-0.0,0.0,0,0,0,0,145,1.5,10,5,9999,99999,9,999999999,0.7,999,999,99
3025,1,22,4,0,*?*?*?*?*?*?*?*?*?*?*?*?*?*?*?*?*?*?*?*?*?*?,3.3,0.4,81,100513,0,-0,295,0.0,-0.0,0.0,0,0,0,0,160,2.6,10,5,9999,99999,9,999999999,0.0,999,999,99
3025,1,22,5,0,*?*?*?*?*?*?*?*?*?*?*?*?*?*?*?*?*?*?*?*?*?*?,2.2,0.2,85,100513,0,-0,291,0.0,-0.0,0.0,0,0,0,0,175,1.0,10,5,9999,99999,9,999999999,0.0,999,999,99
3025,1,22,6,0,*?*?*?*?*?*?*?*?*?*?*?*?*?*?*?*?*?*?*?*?*?*?,2.9,0.4,83,100513,0,-0,294,0.0,-0.0,0.0,0,0,0,0,190,2.6,10,5,9999,99999,9,999999999,0.0,999,999,99
3025,1,22,7,0,*?*?*?*?*?*?*?*?*?*?*?*?*?*?*?*?*?*?*?*?*?*?,3.6,1.0,83,100513,0,-0,296,0.0,-0.0,0.0,0,0,0,0,180,2.1,10,5,9999,99999,9,999999999,0.0,999,999,99
3025,1,22,8,0,*?*?*?*?*?*?*?*?*?*?*?*?*?*?*?*?*?*?*?*?*?*?,3.0,0.2,82,100513,28,1403,294,0.0,0.0,0.0,0,0,0,0,170,1.0,10,5,9999,99999,9,999999999,0.0,999,999,99
3025,1,22,9,0,*?*?*?*?*?*?*?*?*?*?*?*?*?*?*?*?*?*?*?*?*?*?,3.9,2.7,90,100513,180,1414,297,20.8,0.0,20.8,2461,-0,2464,808,160,2.6,10,5,9999,99999,9,999999999,0.0,999,999,99
3025,1,22,10,0,*?*?*?*?*?*?*?*?*?*?*?*?*?*?*?*?*?*?*?*?*?*?,5.0,3.0,86,100513,292,1409,302,42.8,0.0,42.8,4998,0,5008,1684,150,4.1,10,5,9999,99999,9,999999999,0.0,999,999,99
3025,1,22,11,0,*?*?*?*?*?*?*?*?*?*?*?*?*?*?*?*?*?*?*?*?*?*?,5.8,3.2,83,100513,359,1411,306,55.8,0.0,55.8,6510,0,6525,2236,140,2.6,10,5,9999,99999,9,999999999,0.0,999,999,99
3025,1,22,12,0,*?*?*?*?*?*?*?*?*?*?*?*?*?*?*?*?*?*?*?*?*?*?,7.3,2.9,73,100513,375,1411,307,102.2,51.2,88.6,11216,4488,10024,2367,130,3.1,9,5,9999,99999,9,999999999,0.0,999,999,99
3025,1,22,13,0,*?*?*?*?*?*?*?*?*?*?*?*?*?*?*?*?*?*?*?*?*?*?,7.3,3.6,76,100513,339,1412,312,51.8,0.0,51.8,6047,0,6061,2065,125,3.1,10,5,9999,99999,9,999999999,0.0,999,999,99
3025,1,22,14,0,*?*?*?*?*?*?*?*?*?*?*?*?*?*?*?*?*?*?*?*?*?*?,7.4,3.6,75,100513,253,1410,313,35.1,0.0,35.1,4112,0,4119,1372,120,2.1,10,5,9999,99999,9,999999999,0.0,999,999,99
3025,1,22,15,0,*?*?*?*?*?*?*?*?*?*?*?*?*?*?*?*?*?*?*?*?*?*?,7.0,2.9,74,100513,124,1410,311,10.0,0.0,10.0,1214,-0,1214,394,115,3.1,10,5,9999,99999,9,999999999,0.0,999,999,99
3025,1,22,16,0,*?*?*?*?*?*?*?*?*?*?*?*?*?*?*?*?*?*?*?*?*?*?,7.1,3.4,76,100513,0,-0,311,0.0,-0.0,0.0,0,0,0,0,110,2.1,10,5,9999,99999,9,999999999,0.0,999,999,99
3025,1,22,17,0,*?*?*?*?*?*?*?*?*?*?*?*?*?*?*?*?*?*?*?*?*?*?,6.1,3.0,80,100513,0,-0,307,0.0,-0.0,0.0,0,0,0,0,105,2.6,10,5,9999,99999,9,999999999,1.5,999,999,99
3025,1,22,18,0,*?*?*?*?*?*?*?*?*?*?*?*?*?*?*?*?*?*?*?*?*?*?,5.2,0.8,73,100513,0,-0,303,0.0,-0.0,0.0,0,0,0,0,100,1.0,10,5,9999,99999,9,999999999,0.3,999,999,99
3025,1,22,19,0,*?*?*?*?*?*?*?*?*?*?*?*?*?*?*?*?*?*?*?*?*?*?,5.4,2.7,82,100513,0,-0,304,0.0,-0.0,0.0,0,0,0,0,103,1.5,10,5,9999,99999,9,999999999,0.0,999,999,99
3025,1,22,20,0,*?*?*?*?*?*?*?*?*?*?*?*?*?*?*?*?*?*?*?*?*?*?,5.1,1.9,79,100513,0,-0,303,0.0,-0.0,0.0,0,0,0,0,107,1.5,10,5,9999,99999,9,999999999,0.0,999,999,99
3025,1,22,21,0,*?*?*?*?*?*?*?*?*?*?*?*?*?*?*?*?*?*?*?*?*?*?,3.9,2.9,92,100513,0,-0,297,0.0,-0.0,0.0,0,0,0,0,110,2.1,10,5,9999,99999,9,999999999,0.0,999,999,99
3025,1,22,22,0,*?*?*?*?*?*?*?*?*?*?*?*?*?*?*?*?*?*?*?*?*?*?,4.1,3.6,95,100513,0,-0,298,0.0,-0.0,0.0,0,0,0,0,113,1.0,10,5,9999,99999,9,999999999,0.0,999,999,99
3025,1,22,23,0,*?*?*?*?*?*?*?*?*?*?*?*?*?*?*?*?*?*?*?*?*?*?,4.1,3.2,93,100513,0,-0,298,0.0,-0.0,0.0,0,0,0,0,117,2.1,10,5,9999,99999,9,999999999,0.0,999,999,99
3025,1,22,24,0,*?*?*?*?*?*?*?*?*?*?*?*?*?*?*?*?*?*?*?*?*?*?,3.5,1.0,83,100513,0,-0,296,0.0,-0.0,0.0,0,0,0,0,100,3.1,10,5,9999,99999,9,999999999,0.5,999,999,99
3025,1,23,1,0,*?*?*?*?*?*?*?*?*?*?*?*?*?*?*?*?*?*?*?*?*?*?,4.1,4.1,100,101165,0,-0,298,0.0,-0.0,0.0,0,0,0,0,118,1.5,10,5,9999,99999,9,999999999,0.0,999,999,99
3025,1,23,2,0,*?*?*?*?*?*?*?*?*?*?*?*?*?*?*?*?*?*?*?*?*?*?,4.0,3.9,100,101165,0,-0,298,0.0,-0.0,0.0,0,0,0,0,117,2.1,10,5,9999,99999,9,999999999,0.1,999,999,99
3025,1,23,3,0,*?*?*?*?*?*?*?*?*?*?*?*?*?*?*?*?*?*?*?*?*?*?,3.9,3.8,100,101165,0,-0,297,0.0,-0.0,0.0,0,0,0,0,115,0.5,10,5,9999,99999,9,999999999,0.0,999,999,99
3025,1,23,4,0,*?*?*?*?*?*?*?*?*?*?*?*?*?*?*?*?*?*?*?*?*?*?,3.9,3.8,100,101165,0,-0,297,0.0,-0.0,0.0,0,0,0,0,113,2.1,10,5,9999,99999,9,999999999,0.1,999,999,99
3025,1,23,5,0,*?*?*?*?*?*?*?*?*?*?*?*?*?*?*?*?*?*?*?*?*?*?,3.6,3.6,100,101165,0,-0,296,0.0,-0.0,0.0,0,0,0,0,112,2.6,10,5,9999,99999,9,999999999,0.2,999,999,99
3025,1,23,6,0,*?*?*?*?*?*?*?*?*?*?*?*?*?*?*?*?*?*?*?*?*?*?,3.7,3.6,100,101165,0,-0,296,0.0,-0.0,0.0,0,0,0,0,110,0.5,10,5,9999,99999,9,999999999,0.4,999,999,99
3025,1,23,7,0,*?*?*?*?*?*?*?*?*?*?*?*?*?*?*?*?*?*?*?*?*?*?,2.9,2.9,100,101165,0,-0,293,0.0,-0.0,0.0,0,0,0,0,113,1.0,10,5,9999,99999,9,999999999,0.4,999,999,99
3025,1,23,8,0,*?*?*?*?*?*?*?*?*?*?*?*?*?*?*?*?*?*?*?*?*?*?,2.1,2.1,100,101165,32,1389,290,0.0,0.0,0.0,0,0,0,0,117,2.1,10,5,9999,99999,9,999999999,0.2,999,999,99
3025,1,23,9,0,*?*?*?*?*?*?*?*?*?*?*?*?*?*?*?*?*?*?*?*?*?*?,3.7,3.8,100,101165,184,1408,296,21.7,0.0,21.7,2566,-0,2569,843,120,3.1,10,5,9999,99999,9,999999999,0.0,999,999,99
3025,1,23,10,0,*?*?*?*?*?*?*?*?*?*?*?*?*?*?*?*?*?*?*?*?*?*?,5.3,5.1,100,101165,297,1408,303,43.8,0.0,43.8,5112,0,5122,1725,123,3.6,10,5,9999,99999,9,999999999,0.0,999,999,99
3025,1,23,11,0,*?*?*?*?*?*?*?*?*?*?*?*?*?*?*?*?*?*?*?*?*?*?,7.1,5.3,100,101165,364,1409,311,56.8,0.0,56.8,6632,0,6647,2281,127,2.6,10,5,9999,99999,9,999999999,0.0,999,999,99
3025,1,23,12,0,*?*?*?*?*?*?*?*?*?*?*?*?*?*?*?*?*?*?*?*?*?*?,7.9,5.3,99,101165,380,1409,315,59.9,0.0,59.9,6998,0,7014,2418,130,2.1,10,5,9999,99999,9,999999999,0.0,999,999,99
3025,1,23,13,0,*?*?*?*?*?*?*?*?*?*?*?*?*?*?*?*?*?*?*?*?*?*?,8.4,7.0,100,101165,344,1409,316,52.9,0.0,52.9,6178,0,6192,2113,130,3.1,10,5,9999,99999,9,999999999,0.0,999,999,99
3025,1,23,14,0,*?*?*?*?*?*?*?*?*?*?*?*?*?*?*?*?*?*?*?*?*?*?,8.1,6.1,100,101165,259,1410,315,36.3,0.0,36.3,4244,0,4252,1418,130,3.1,10,5,9999,99999,9,999999999,0.0,999,999,99
3025,1,23,15,0,*?*?*?*?*?*?*?*?*?*?*?*?*?*?*?*?*?*?*?*?*?*?,8.3,5.8,99,101165,130,1411,316,11.1,0.0,11.1,1346,-0,1346,438,130,3.6,10,5,9999,99999,9,999999999,0.0,999,999,99
3025,1,23,16,0,*?*?*?*?*?*?*?*?*?*?*?*?*?*?*?*?*?*?*?*?*?*?,7.9,7.3,100,101165,0,-0,314,0.0,-0.0,0.0,0,0,0,0,130,2.1,10,5,9999,99999,9,999999999,0.7,999,999,99
3025,1,23,17,0,*?*?*?*?*?*?*?*?*?*?*?*?*?*?*?*?*?*?*?*?*?*?,6.6,6.6,100,101165,0,-0,309,0.0,-0.0,0.0,0,0,0,0,130,1.5,10,5,9999,99999,9,999999999,1.6,999,999,99
3025,1,23,18,0,*?*?*?*?*?*?*?*?*?*?*?*?*?*?*?*?*?*?*?*?*?*?,5.7,5.1,100,101165,0,-0,305,0.0,-0.0,0.0,0,0,0,0,130,1.5,10,5,9999,99999,9,999999999,2.9,999,999,99
3025,1,23,19,0,*?*?*?*?*?*?*?*?*?*?*?*?*?*?*?*?*?*?*?*?*?*?,5.8,5.0,100,101165,0,-0,305,0.0,-0.0,0.0,0,0,0,0,135,0.5,10,5,9999,99999,9,999999999,0.7,999,999,99
3025,1,23,20,0,*?*?*?*?*?*?*?*?*?*?*?*?*?*?*?*?*?*?*?*?*?*?,5.4,5.3,100,101165,0,-0,303,0.0,-0.0,0.0,0,0,0,0,140,1.0,10,5,9999,99999,9,999999999,0.2,999,999,99
3025,1,23,21,0,*?*?*?*?*?*?*?*?*?*?*?*?*?*?*?*?*?*?*?*?*?*?,4.9,4.8,100,101165,0,-0,301,0.0,-0.0,0.0,0,0,0,0,145,1.0,10,5,9999,99999,9,999999999,0.0,999,999,99
3025,1,23,22,0,*?*?*?*?*?*?*?*?*?*?*?*?*?*?*?*?*?*?*?*?*?*?,4.5,4.5,100,101165,0,-0,300,0.0,-0.0,0.0,0,0,0,0,150,0.5,10,5,9999,99999,9,999999999,0.2,999,999,99
3025,1,23,23,0,*?*?*?*?*?*?*?*?*?*?*?*?*?*?*?*?*?*?*?*?*?*?,4.3,4.3,100,101165,0,-0,299,0.0,-0.0,0.0,0,0,0,0,155,1.0,10,5,9999,99999,9,999999999,0.9,999,999,99
3025,1,23,24,0,*?*?*?*?*?*?*?*?*?*?*?*?*?*?*?*?*?*?*?*?*?*?,4.1,4.1,100,101165,0,-0,298,0.0,-0.0,0.0,0,0,0,0,120,2.6,10,5,9999,99999,9,999999999,0.0,999,999,99
3025,1,24,1,0,*?*?*?*?*?*?*?*?*?*?*?*?*?*?*?*?*?*?*?*?*?*?,4.6,2.1,83,101740,0,-0,301,0.0,-0.0,0.0,0,0,0,0,190,0.5,10,5,9999,99999,9,999999999,0.4,999,999,99
3025,1,24,2,0,*?*?*?*?*?*?*?*?*?*?*?*?*?*?*?*?*?*?*?*?*?*?,4.7,1.0,76,101740,0,-0,301,0.0,-0.0,0.0,0,0,0,0,220,0.5,10,5,9999,99999,9,999999999,0.4,999,999,99
3025,1,24,3,0,*?*?*?*?*?*?*?*?*?*?*?*?*?*?*?*?*?*?*?*?*?*?,4.5,1.0,77,101740,0,-0,300,0.0,-0.0,0.0,0,0,0,0,250,0.0,10,5,9999,99999,9,999999999,0.2,999,999,99
3025,1,24,4,0,*?*?*?*?*?*?*?*?*?*?*?*?*?*?*?*?*?*?*?*?*?*?,5.2,1.5,75,101740,0,-0,303,0.0,-0.0,0.0,0,0,0,0,280,0.5,10,5,9999,99999,9,999999999,0.0,999,999,99
3025,1,24,5,0,*?*?*?*?*?*?*?*?*?*?*?*?*?*?*?*?*?*?*?*?*?*?,4.3,0.2,74,101740,0,-0,300,0.0,-0.0,0.0,0,0,0,0,310,0.5,10,5,9999,99999,9,999999999,0.0,999,999,99
3025,1,24,6,0,*?*?*?*?*?*?*?*?*?*?*?*?*?*?*?*?*?*?*?*?*?*?,5.2,1.7,76,101740,0,-0,303,0.0,-0.0,0.0,0,0,0,0,340,0.5,10,5,9999,99999,9,999999999,0.0,999,999,99
3025,1,24,7,0,*?*?*?*?*?*?*?*?*?*?*?*?*?*?*?*?*?*?*?*?*?*?,4.3,1.3,79,101740,0,-0,299,0.0,-0.0,0.0,0,0,0,0,320,0.5,10,5,9999,99999,9,999999999,0.0,999,999,99
3025,1,24,8,0,*?*?*?*?*?*?*?*?*?*?*?*?*?*?*?*?*?*?*?*?*?*?,3.3,0.4,80,101740,37,1411,295,0.0,0.0,0.0,0,0,0,0,300,0.5,10,5,9999,99999,9,999999999,0.0,999,999,99
3025,1,24,9,0,*?*?*?*?*?*?*?*?*?*?*?*?*?*?*?*?*?*?*?*?*?*?,4.6,1.5,79,101740,189,1409,296,39.4,39.0,34.1,4391,2541,4084,718,280,0.5,9,5,9999,99999,9,999999999,0.0,999,999,99
3025,1,24,10,0,*?*?*?*?*?*?*?*?*?*?*?*?*?*?*?*?*?*?*?*?*?*?,5.9,1.5,73,101740,303,1412,296,103.1,121.1,77.1,11271,9755,8942,1666,260,3.1,8,4,9999,99999,9,999999999,0.0,999,999,99
3025,1,24,11,0,*?*?*?*?*?*?*?*?*?*?*?*?*?*?*?*?*?*?*?*?*?*?,8.3,3.2,70,101740,370,1411,312,100.5,51.0,87.2,11034,4458,9863,2325,240,3.1,9,5,9999,99999,9,999999999,0.0,999,999,99
3025,1,24,12,0,*?*?*?*?*?*?*?*?*?*?*?*?*?*?*?*?*?*?*?*?*?*?,9.0,4.5,72,101740,386,1410,310,140.5,129.4,105.1,15326,11434,12085,2322,220,3.1,8,4,9999,99999,9,999999999,0.0,999,999,99
3025,1,24,13,0,*?*?*?*?*?*?*?*?*?*?*?*?*?*?*?*?*?*?*?*?*?*?,9.2,3.0,64,101740,350,1409,311,124.5,126.3,93.1,13584,10778,10739,2037,223,2.1,8,4,9999,99999,9,999999999,0.0,999,999,99
3025,1,24,14,0,*?*?*?*?*?*?*?*?*?*?*?*?*?*?*?*?*?*?*?*?*?*?,9.1,4.3,71,101740,265,1411,311,86.2,115.6,64.5,9443,8798,7514,1380,227,3.1,8,4,9999,99999,9,999999999,0.0,999,999,99
3025,1,24,15,0,*?*?*?*?*?*?*?*?*?*?*?*?*?*?*?*?*?*?*?*?*?*?,9.0,4.3,71,101740,136,1412,315,21.3,29.4,18.5,2423,1619,2269,384,230,2.1,9,5,9999,99999,9,999999999,0.0,999,999,99
3025,1,24,16,0,*?*?*?*?*?*?*?*?*?*?*?*?*?*?*?*?*?*?*?*?*?*?,8.5,4.6,75,101740,0,-0,317,0.0,-0.0,0.0,0,0,0,0,233,2.6,10,5,9999,99999,9,999999999,0.0,999,999,99
3025,1,24,17,0,*?*?*?*?*?*?*?*?*?*?*?*?*?*?*?*?*?*?*?*?*?*?,7.5,5.0,83,101740,0,-0,313,0.0,-0.0,0.0,0,0,0,0,237,2.1,10,5,9999,99999,9,999999999,0.0,999,999,99
3025,1,24,18,0,*?*?*?*?*?*?*?*?*?*?*?*?*?*?*?*?*?*?*?*?*?*?,6.8,2.7,74,101740,0,-0,310,0.0,-0.0,0.0,0,0,0,0,240,1.5,10,5,9999,99999,9,999999999,0.0,999,999,99
3025,1,24,19,0,*?*?*?*?*?*?*?*?*?*?*?*?*?*?*?*?*?*?*?*?*?*?,6.7,2.3,72,101740,0,-0,310,0.0,-0.0,0.0,0,0,0,0,232,2.1,10,5,9999,99999,9,999999999,0.0,999,999,99
3025,1,24,20,0,*?*?*?*?*?*?*?*?*?*?*?*?*?*?*?*?*?*?*?*?*?*?,6.1,1.7,73,101740,0,-0,307,0.0,-0.0,0.0,0,0,0,0,223,2.1,10,5,9999,99999,9,999999999,0.9,999,999,99
3025,1,24,21,0,*?*?*?*?*?*?*?*?*?*?*?*?*?*?*?*?*?*?*?*?*?*?,5.8,2.5,78,101740,0,-0,306,0.0,-0.0,0.0,0,0,0,0,215,1.0,10,5,9999,99999,9,999999999,0.7,999,999,99
3025,1,24,22,0,*?*?*?*?*?*?*?*?*?*?*?*?*?*?*?*?*?*?*?*?*?*?,6.5,3.4,79,101740,0,-0,309,0.0,-0.0,0.0,0,0,0,0,207,2.1,10,5,9999,99999,9,999999999,0.3,999,999,99
3025,1,24,23,0,*?*?*?*?*?*?*?*?*?*?*?*?*?*?*?*?*?*?*?*?*?*?,6.0,2.7,78,101740,0,-0,307,0.0,-0.0,0.0,0,0,0,0,198,1.5,10,5,9999,99999,9,999999999,0.0,999,999,99
3025,1,24,24,0,*?*?*?*?*?*?*?*?*?*?*?*?*?*?*?*?*?*?*?*?*?*?,4.2,3.2,92,101740,0,-0,299,0.0,-0.0,0.0,0,0,0,0,160,0.5,10,5,9999,99999,9,999999999,0.4,999,999,99
3025,1,25,1,0,*?*?*?*?*?*?*?*?*?*?*?*?*?*?*?*?*?*?*?*?*?*?,5.1,3.2,89,100860,0,-0,303,0.0,-0.0,0.0,0,0,0,0,188,0.5,10,5,9999,99999,9,999999999,0.0,999,999,99
3025,1,25,2,0,*?*?*?*?*?*?*?*?*?*?*?*?*?*?*?*?*?*?*?*?*?*?,4.8,3.6,93,100860,0,-0,301,0.0,-0.0,0.0,0,0,0,0,187,0.5,10,5,9999,99999,9,999999999,0.0,999,999,99
3025,1,25,3,0,*?*?*?*?*?*?*?*?*?*?*?*?*?*?*?*?*?*?*?*?*?*?,4.6,3.6,95,100860,0,-0,300,0.0,-0.0,0.0,0,0,0,0,185,0.0,10,5,9999,99999,9,999999999,0.1,999,999,99
3025,1,25,4,0,*?*?*?*?*?*?*?*?*?*?*?*?*?*?*?*?*?*?*?*?*?*?,4.9,4.1,96,100860,0,-0,301,0.0,-0.0,0.0,0,0,0,0,183,0.5,10,5,9999,99999,9,999999999,0.3,999,999,99
3025,1,25,5,0,*?*?*?*?*?*?*?*?*?*?*?*?*?*?*?*?*?*?*?*?*?*?,4.6,3.4,93,100860,0,-0,300,0.0,-0.0,0.0,0,0,0,0,182,0.5,10,5,9999,99999,9,999999999,0.2,999,999,99
3025,1,25,6,0,*?*?*?*?*?*?*?*?*?*?*?*?*?*?*?*?*?*?*?*?*?*?,4.5,3.6,95,100860,0,-0,300,0.0,-0.0,0.0,0,0,0,0,180,0.5,10,5,9999,99999,9,999999999,0.0,999,999,99
3025,1,25,7,0,*?*?*?*?*?*?*?*?*?*?*?*?*?*?*?*?*?*?*?*?*?*?,4.5,3.4,93,100860,0,-0,300,0.0,-0.0,0.0,0,0,0,0,178,0.5,10,5,9999,99999,9,999999999,0.0,999,999,99
3025,1,25,8,0,*?*?*?*?*?*?*?*?*?*?*?*?*?*?*?*?*?*?*?*?*?*?,4.7,2.9,89,100860,42,1422,301,0.0,0.0,0.0,0,0,0,0,177,0.5,10,5,9999,99999,9,999999999,0.3,999,999,99
3025,1,25,9,0,*?*?*?*?*?*?*?*?*?*?*?*?*?*?*?*?*?*?*?*?*?*?,4.9,3.0,88,100860,194,1409,302,23.6,0.0,23.6,2787,-0,2791,918,175,0.5,10,5,9999,99999,9,999999999,0.1,999,999,99
3025,1,25,10,0,*?*?*?*?*?*?*?*?*?*?*?*?*?*?*?*?*?*?*?*?*?*?,4.7,3.6,93,100860,308,1410,301,45.8,0.0,45.8,5352,0,5362,1811,173,3.1,10,5,9999,99999,9,999999999,0.2,999,999,99
3025,1,25,11,0,*?*?*?*?*?*?*?*?*?*?*?*?*?*?*?*?*?*?*?*?*?*?,5.3,3.2,88,100860,375,1409,303,59.0,0.0,59.0,6885,0,6902,2377,172,3.1,10,5,9999,99999,9,999999999,0.5,999,999,99
3025,1,25,12,0,*?*?*?*?*?*?*?*?*?*?*?*?*?*?*?*?*?*?*?*?*?*?,5.6,2.7,83,100860,392,1411,305,62.2,0.0,62.2,7264,0,7282,2520,170,3.1,10,5,9999,99999,9,999999999,0.2,999,999,99
3025,1,25,13,0,*?*?*?*?*?*?*?*?*?*?*?*?*?*?*?*?*?*?*?*?*?*?,5.8,1.5,74,100860,356,1409,306,55.3,0.0,55.3,6450,0,6464,2213,168,2.1,10,5,9999,99999,9,999999999,0.2,999,999,99
3025,1,25,14,0,*?*?*?*?*?*?*?*?*?*?*?*?*?*?*?*?*?*?*?*?*?*?,5.6,2.7,82,100860,271,1410,305,38.6,0.0,38.6,4516,0,4525,1513,167,3.1,10,5,9999,99999,9,999999999,0.0,999,999,99
3025,1,25,15,0,*?*?*?*?*?*?*?*?*?*?*?*?*?*?*?*?*?*?*?*?*?*?,5.8,3.4,86,100860,142,1411,306,13.5,0.0,13.5,1616,-0,1617,528,165,2.1,10,5,9999,99999,9,999999999,0.0,999,999,99
3025,1,25,16,0,*?*?*?*?*?*?*?*?*?*?*?*?*?*?*?*?*?*?*?*?*?*?,5.5,3.2,86,100860,0,-0,304,0.0,-0.0,0.0,0,0,0,0,163,2.6,10,5,9999,99999,9,999999999,0.1,999,999,99
3025,1,25,17,0,*?*?*?*?*?*?*?*?*?*?*?*?*?*?*?*?*?*?*?*?*?*?,5.8,3.2,84,100860,0,-0,306,0.0,-0.0,0.0,0,0,0,0,162,2.1,10,5,9999,99999,9,999999999,0.3,999,999,99
3025,1,25,18,0,*?*?*?*?*?*?*?*?*?*?*?*?*?*?*?*?*?*?*?*?*?*?,5.2,1.9,80,100860,0,-0,303,0.0,-0.0,0.0,0,0,0,0,160,1.5,10,5,9999,99999,9,999999999,0.0,999,999,99
3025,1,25,19,0,*?*?*?*?*?*?*?*?*?*?*?*?*?*?*?*?*?*?*?*?*?*?,5.5,2.3,80,100860,0,-0,304,0.0,-0.0,0.0,0,0,0,0,162,2.1,10,5,9999,99999,9,999999999,0.0,999,999,99
3025,1,25,20,0,*?*?*?*?*?*?*?*?*?*?*?*?*?*?*?*?*?*?*?*?*?*?,4.7,1.3,79,100860,0,-0,301,0.0,-0.0,0.0,0,0,0,0,163,2.1,10,5,9999,99999,9,999999999,0.0,999,999,99
3025,1,25,21,0,*?*?*?*?*?*?*?*?*?*?*?*?*?*?*?*?*?*?*?*?*?*?,5.3,0.6,73,100860,0,-0,304,0.0,-0.0,0.0,0,0,0,0,165,1.0,10,5,9999,99999,9,999999999,0.1,999,999,99
3025,1,25,22,0,*?*?*?*?*?*?*?*?*?*?*?*?*?*?*?*?*?*?*?*?*?*?,4.5,-0.4,70,100860,0,-0,301,0.0,-0.0,0.0,0,0,0,0,167,2.1,10,5,9999,99999,9,999999999,0.1,999,999,99
3025,1,25,23,0,*?*?*?*?*?*?*?*?*?*?*?*?*?*?*?*?*?*?*?*?*?*?,5.7,-0.4,65,100860,0,-0,306,0.0,-0.0,0.0,0,0,0,0,168,1.5,10,5,9999,99999,9,999999999,0.0,999,999,99
3025,1,25,24,0,*?*?*?*?*?*?*?*?*?*?*?*?*?*?*?*?*?*?*?*?*?*?,5.6,2.9,84,100860,0,-0,305,0.0,-0.0,0.0,0,0,0,0,190,0.5,10,5,9999,99999,9,999999999,0.0,999,999,99
3025,1,26,1,0,*?*?*?*?*?*?*?*?*?*?*?*?*?*?*?*?*?*?*?*?*?*?,7.4,3.2,76,99761.7,0,-0,313,0.0,-0.0,0.0,0,0,0,0,185,0.5,10,5,9999,99999,9,999999999,1.5,999,999,99
3025,1,26,2,0,*?*?*?*?*?*?*?*?*?*?*?*?*?*?*?*?*?*?*?*?*?*?,7.9,4.6,82,99761.7,0,-0,315,0.0,-0.0,0.0,0,0,0,0,200,0.5,10,5,9999,99999,9,999999999,0.4,999,999,99
3025,1,26,3,0,*?*?*?*?*?*?*?*?*?*?*?*?*?*?*?*?*?*?*?*?*?*?,7.4,5.1,88,99761.7,0,-0,312,0.0,-0.0,0.0,0,0,0,0,215,0.0,10,5,9999,99999,9,999999999,0.0,999,999,99
3025,1,26,4,0,*?*?*?*?*?*?*?*?*?*?*?*?*?*?*?*?*?*?*?*?*?*?,7.6,5.6,89,99761.7,0,-0,313,0.0,-0.0,0.0,0,0,0,0,230,0.5,10,5,9999,99999,9,999999999,0.0,999,999,99
3025,1,26,5,0,*?*?*?*?*?*?*?*?*?*?*?*?*?*?*?*?*?*?*?*?*?*?,7.4,5.3,88,99761.7,0,-0,312,0.0,-0.0,0.0,0,0,0,0,245,0.5,10,5,9999,99999,9,999999999,0.0,999,999,99
3025,1,26,6,0,*?*?*?*?*?*?*?*?*?*?*?*?*?*?*?*?*?*?*?*?*?*?,7.1,5.3,90,99761.7,0,-0,311,0.0,-0.0,0.0,0,0,0,0,260,0.5,10,5,9999,99999,9,999999999,0.0,999,999,99
3025,1,26,7,0,*?*?*?*?*?*?*?*?*?*?*?*?*?*?*?*?*?*?*?*?*?*?,6.8,4.8,88,99761.7,0,-0,310,0.0,-0.0,0.0,0,0,0,0,258,0.5,10,5,9999,99999,9,999999999,0.0,999,999,99
3025,1,26,8,0,*?*?*?*?*?*?*?*?*?*?*?*?*?*?*?*?*?*?*?*?*?*?,7.1,5.0,88,99761.7,46,1396,311,0.0,0.0,0.0,0,0,0,0,257,0.5,10,5,9999,99999,9,999999999,0.0,999,999,99
3025,1,26,9,0,*?*?*?*?*?*?*?*?*?*?*?*?*?*?*?*?*?*?*?*?*?*?,7.3,5.5,90,99761.7,199,1408,312,24.6,0.0,24.6,2903,-0,2907,957,255,0.5,10,5,9999,99999,9,999999999,0.0,999,999,99
3025,1,26,10,0,*?*?*?*?*?*?*?*?*?*?*?*?*?*?*?*?*?*?*?*?*?*?,8.0,5.5,86,99761.7,313,1408,306,108.0,122.4,80.8,11797,9998,9353,1750,253,3.1,8,4,9999,99999,9,999999999,0.1,999,999,99
3025,1,26,11,0,*?*?*?*?*?*?*?*?*?*?*?*?*?*?*?*?*?*?*?*?*?*?,8.4,4.5,78,99761.7,381,1409,312,104.4,51.4,90.5,11460,4527,10240,2424,252,3.1,9,5,9999,99999,9,999999999,0.0,999,999,99
3025,1,26,12,0,*?*?*?*?*?*?*?*?*?*?*?*?*?*?*?*?*?*?*?*?*?*?,8.6,3.2,71,99761.7,398,1410,313,110.1,51.9,95.4,12084,4617,10794,2571,250,3.1,9,5,9999,99999,9,999999999,0.3,999,999,99
3025,1,26,13,0,*?*?*?*?*?*?*?*?*?*?*?*?*?*?*?*?*?*?*?*?*?*?,8.4,3.4,72,99761.7,362,1408,312,98.1,50.7,85.0,10761,4412,9620,2261,237,2.1,9,5,9999,99999,9,999999999,0.0,999,999,99
3025,1,26,14,0,*?*?*?*?*?*?*?*?*?*?*?*?*?*?*?*?*?*?*?*?*?*?,8.8,2.9,67,99761.7,277,1409,309,91.7,117.5,68.6,10038,9119,7981,1473,223,3.1,8,4,9999,99999,9,999999999,0.1,999,999,99
3025,1,26,15,0,*?*?*?*?*?*?*?*?*?*?*?*?*?*?*?*?*?*?*?*?*?*?,8.5,1.9,65,99761.7,148,1410,318,14.7,0.0,14.7,1754,-0,1755,573,210,2.1,10,5,9999,99999,9,999999999,0.3,999,999,99
3025,1,26,16,0,*?*?*?*?*?*?*?*?*?*?*?*?*?*?*?*?*?*?*?*?*?*?,8.4,2.9,69,99761.7,0,-0,317,0.0,-0.0,0.0,0,0,0,0,197,2.6,10,5,9999,99999,9,999999999,0.8,999,999,99
3025,1,26,17,0,*?*?*?*?*?*?*?*?*?*?*?*?*?*?*?*?*?*?*?*?*?*?,8.4,5.6,85,99761.7,0,-0,317,0.0,-0.0,0.0,0,0,0,0,183,2.1,10,5,9999,99999,9,999999999,0.7,999,999,99
3025,1,26,18,0,*?*?*?*?*?*?*?*?*?*?*?*?*?*?*?*?*?*?*?*?*?*?,7.6,6.9,97,99761.7,0,-0,313,0.0,-0.0,0.0,0,0,0,0,170,1.5,10,5,9999,99999,9,999999999,0.1,999,999,99
3025,1,26,19,0,*?*?*?*?*?*?*?*?*?*?*?*?*?*?*?*?*?*?*?*?*?*?,8.1,8.1,100,99761.7,0,-0,315,0.0,-0.0,0.0,0,0,0,0,168,2.1,10,5,9999,99999,9,999999999,0.1,999,999,99
3025,1,26,20,0,*?*?*?*?*?*?*?*?*?*?*?*?*?*?*?*?*?*?*?*?*?*?,7.3,7.3,100,99761.7,0,-0,311,0.0,-0.0,0.0,0,0,0,0,167,2.1,10,5,9999,99999,9,999999999,0.1,999,999,99
3025,1,26,21,0,*?*?*?*?*?*?*?*?*?*?*?*?*?*?*?*?*?*?*?*?*?*?,7.6,7.7,100,99761.7,0,-0,313,0.0,-0.0,0.0,0,0,0,0,165,1.0,10,5,9999,99999,9,999999999,0.1,999,999,99
3025,1,26,22,0,*?*?*?*?*?*?*?*?*?*?*?*?*?*?*?*?*?*?*?*?*?*?,7.8,7.9,100,99761.7,0,-0,314,0.0,-0.0,0.0,0,0,0,0,163,2.1,10,5,9999,99999,9,999999999,0.0,999,999,99
3025,1,26,23,0,*?*?*?*?*?*?*?*?*?*?*?*?*?*?*?*?*?*?*?*?*?*?,7.8,7.7,100,99761.7,0,-0,314,0.0,-0.0,0.0,0,0,0,0,162,1.5,10,5,9999,99999,9,999999999,0.0,999,999,99
3025,1,26,24,0,*?*?*?*?*?*?*?*?*?*?*?*?*?*?*?*?*?*?*?*?*?*?,6.8,1.5,70,99761.7,0,-0,310,0.0,-0.0,0.0,0,0,0,0,170,0.5,10,5,9999,99999,9,999999999,1.4,999,999,99
3025,1,27,1,0,*?*?*?*?*?*?*?*?*?*?*?*?*?*?*?*?*?*?*?*?*?*?,7.7,7.7,100,98298.8,0,-0,313,0.0,-0.0,0.0,0,0,0,0,163,0.5,10,5,9999,99999,9,999999999,0.2,999,999,99
3025,1,27,2,0,*?*?*?*?*?*?*?*?*?*?*?*?*?*?*?*?*?*?*?*?*?*?,7.8,7.7,100,98298.8,0,-0,314,0.0,-0.0,0.0,0,0,0,0,167,0.5,10,5,9999,99999,9,999999999,0.3,999,999,99
3025,1,27,3,0,*?*?*?*?*?*?*?*?*?*?*?*?*?*?*?*?*?*?*?*?*?*?,7.3,7.3,100,98298.8,0,-0,311,0.0,-0.0,0.0,0,0,0,0,170,0.0,10,5,9999,99999,9,999999999,0.3,999,999,99
3025,1,27,4,0,*?*?*?*?*?*?*?*?*?*?*?*?*?*?*?*?*?*?*?*?*?*?,7.2,7.3,100,98298.8,0,-0,311,0.0,-0.0,0.0,0,0,0,0,173,0.5,10,5,9999,99999,9,999999999,0.1,999,999,99
3025,1,27,5,0,*?*?*?*?*?*?*?*?*?*?*?*?*?*?*?*?*?*?*?*?*?*?,7.4,7.4,100,98298.8,0,-0,312,0.0,-0.0,0.0,0,0,0,0,177,0.5,10,5,9999,99999,9,999999999,0.0,999,999,99
3025,1,27,6,0,*?*?*?*?*?*?*?*?*?*?*?*?*?*?*?*?*?*?*?*?*?*?,7.5,7.6,100,98298.8,0,-0,312,0.0,-0.0,0.0,0,0,0,0,180,0.5,10,5,9999,99999,9,999999999,0.1,999,999,99
3025,1,27,7,0,*?*?*?*?*?*?*?*?*?*?*?*?*?*?*?*?*?*?*?*?*?*?,7.4,7.3,100,98298.8,0,-0,312,0.0,-0.0,0.0,0,0,0,0,190,0.5,10,5,9999,99999,9,999999999,0.0,999,999,99
3025,1,27,8,0,*?*?*?*?*?*?*?*?*?*?*?*?*?*?*?*?*?*?*?*?*?*?,7.3,7.1,100,98298.8,51,1398,311,0.0,0.0,0.0,0,0,0,0,200,0.5,10,5,9999,99999,9,999999999,0.3,999,999,99
3025,1,27,9,0,*?*?*?*?*?*?*?*?*?*?*?*?*?*?*?*?*?*?*?*?*?*?,7.1,6.1,100,98298.8,204,1406,307,44.6,40.9,38.7,4962,2767,4608,816,210,0.5,9,5,9999,99999,9,999999999,0.0,999,999,99
3025,1,27,10,0,*?*?*?*?*?*?*?*?*?*?*?*?*?*?*?*?*?*?*?*?*?*?,7.2,6.4,100,98298.8,319,1410,307,83.4,49.0,72.3,9151,4109,8192,1896,220,3.1,9,5,9999,99999,9,999999999,0.1,999,999,99
3025,1,27,11,0,*?*?*?*?*?*?*?*?*?*?*?*?*?*?*?*?*?*?*?*?*?*?,7.4,5.6,98,98298.8,387,1410,312,61.3,0.0,61.3,7155,0,7172,2478,230,3.1,10,5,9999,99999,9,999999999,0.0,999,999,99
3025,1,27,12,0,*?*?*?*?*?*?*?*?*?*?*?*?*?*?*?*?*?*?*?*?*?*?,7.5,6.2,100,98298.8,404,1410,313,64.6,0.0,64.6,7540,0,7559,2626,240,3.1,10,5,9999,99999,9,999999999,0.8,999,999,99
3025,1,27,13,0,*?*?*?*?*?*?*?*?*?*?*?*?*?*?*?*?*?*?*?*?*?*?,8.0,6.4,99,98298.8,368,1408,315,57.7,0.0,57.7,6730,0,6746,2319,240,2.1,10,5,9999,99999,9,999999999,1.0,999,999,99
3025,1,27,14,0,*?*?*?*?*?*?*?*?*?*?*?*?*?*?*?*?*?*?*?*?*?*?,7.8,6.6,100,98298.8,283,1408,310,71.3,47.2,61.8,7872,3705,7266,1330,240,3.1,9,5,9999,99999,9,999999999,0.3,999,999,99
3025,1,27,15,0,*?*?*?*?*?*?*?*?*?*?*?*?*?*?*?*?*?*?*?*?*?*?,7.7,6.7,100,98298.8,154,1408,309,27.6,33.5,23.9,3105,1967,2900,499,240,2.1,9,5,9999,99999,9,999999999,0.0,999,999,99
3025,1,27,16,0,*?*?*?*?*?*?*?*?*?*?*?*?*?*?*?*?*?*?*?*?*?*?,7.8,6.9,100,98298.8,0,-0,314,0.0,-0.0,0.0,0,0,0,0,240,2.6,10,5,9999,99999,9,999999999,0.1,999,999,99
3025,1,27,17,0,*?*?*?*?*?*?*?*?*?*?*?*?*?*?*?*?*?*?*?*?*?*?,7.6,7.4,100,98298.8,0,-0,313,0.0,-0.0,0.0,0,0,0,0,240,2.1,10,5,9999,99999,9,999999999,0.3,999,999,99
3025,1,27,18,0,*?*?*?*?*?*?*?*?*?*?*?*?*?*?*?*?*?*?*?*?*?*?,7.8,7.7,100,98298.8,0,-0,314,0.0,-0.0,0.0,0,0,0,0,240,1.5,10,5,9999,99999,9,999999999,0.2,999,999,99
3025,1,27,19,0,*?*?*?*?*?*?*?*?*?*?*?*?*?*?*?*?*?*?*?*?*?*?,7.8,7.9,100,98298.8,0,-0,314,0.0,-0.0,0.0,0,0,0,0,238,2.1,10,5,9999,99999,9,999999999,0.0,999,999,99
3025,1,27,20,0,*?*?*?*?*?*?*?*?*?*?*?*?*?*?*?*?*?*?*?*?*?*?,7.4,7.3,100,98298.8,0,-0,312,0.0,-0.0,0.0,0,0,0,0,237,2.1,10,5,9999,99999,9,999999999,0.0,999,999,99
3025,1,27,21,0,*?*?*?*?*?*?*?*?*?*?*?*?*?*?*?*?*?*?*?*?*?*?,7.4,7.4,100,98298.8,0,-0,312,0.0,-0.0,0.0,0,0,0,0,235,1.0,10,5,9999,99999,9,999999999,0.0,999,999,99
3025,1,27,22,0,*?*?*?*?*?*?*?*?*?*?*?*?*?*?*?*?*?*?*?*?*?*?,7.1,7.1,100,98298.8,0,-0,311,0.0,-0.0,0.0,0,0,0,0,233,2.1,10,5,9999,99999,9,999999999,0.0,999,999,99
3025,1,27,23,0,*?*?*?*?*?*?*?*?*?*?*?*?*?*?*?*?*?*?*?*?*?*?,7.1,7.1,100,98298.8,0,-0,311,0.0,-0.0,0.0,0,0,0,0,232,1.5,10,5,9999,99999,9,999999999,0.0,999,999,99
3025,1,27,24,0,*?*?*?*?*?*?*?*?*?*?*?*?*?*?*?*?*?*?*?*?*?*?,7.8,7.7,100,98298.8,0,-0,314,0.0,-0.0,0.0,0,0,0,0,160,0.5,10,5,9999,99999,9,999999999,0.0,999,999,99
3025,1,28,1,0,*?*?*?*?*?*?*?*?*?*?*?*?*?*?*?*?*?*?*?*?*?*?,5.4,3.9,91,98982.9,0,-0,304,0.0,-0.0,0.0,0,0,0,0,227,0.5,10,5,9999,99999,9,999999999,0.6,999,999,99
3025,1,28,2,0,*?*?*?*?*?*?*?*?*?*?*?*?*?*?*?*?*?*?*?*?*?*?,4.9,2.1,83,98982.9,0,-0,302,0.0,-0.0,0.0,0,0,0,0,223,0.5,10,5,9999,99999,9,999999999,0.0,999,999,99
3025,1,28,3,0,*?*?*?*?*?*?*?*?*?*?*?*?*?*?*?*?*?*?*?*?*?*?,4.1,2.5,89,98982.9,0,-0,298,0.0,-0.0,0.0,0,0,0,0,220,0.0,10,5,9999,99999,9,999999999,0.0,999,999,99
3025,1,28,4,0,*?*?*?*?*?*?*?*?*?*?*?*?*?*?*?*?*?*?*?*?*?*?,3.4,3.0,98,98982.9,0,-0,295,0.0,-0.0,0.0,0,0,0,0,217,0.5,10,5,9999,99999,9,999999999,0.0,999,999,99
3025,1,28,5,0,*?*?*?*?*?*?*?*?*?*?*?*?*?*?*?*?*?*?*?*?*?*?,3.6,3.2,97,98982.9,0,-0,296,0.0,-0.0,0.0,0,0,0,0,213,0.5,10,5,9999,99999,9,999999999,0.0,999,999,99
3025,1,28,6,0,*?*?*?*?*?*?*?*?*?*?*?*?*?*?*?*?*?*?*?*?*?*?,3.1,2.1,93,98982.9,0,-0,294,0.0,-0.0,0.0,0,0,0,0,210,0.5,10,5,9999,99999,9,999999999,0.3,999,999,99
3025,1,28,7,0,*?*?*?*?*?*?*?*?*?*?*?*?*?*?*?*?*?*?*?*?*?*?,2.5,-0.2,83,98982.9,0,-0,292,0.0,-0.0,0.0,0,0,0,0,205,0.5,10,5,9999,99999,9,999999999,0.4,999,999,99
3025,1,28,8,0,*?*?*?*?*?*?*?*?*?*?*?*?*?*?*?*?*?*?*?*?*?*?,3.1,0.4,82,98982.9,56,1396,294,0.0,0.0,0.0,0,0,0,0,200,0.5,10,5,9999,99999,9,999999999,0.1,999,999,99
3025,1,28,9,0,*?*?*?*?*?*?*?*?*?*?*?*?*?*?*?*?*?*?*?*?*?*?,3.8,0.6,80,98982.9,210,1410,297,26.7,0.0,26.7,3146,0,3150,1039,195,0.5,10,5,9999,99999,9,999999999,0.0,999,999,99
3025,1,28,10,0,*?*?*?*?*?*?*?*?*?*?*?*?*?*?*?*?*?*?*?*?*?*?,5.1,1.5,77,98982.9,325,1411,298,85.3,49.3,74.0,9366,4154,8382,1945,190,3.1,9,5,9999,99999,9,999999999,0.0,999,999,99
3025,1,28,11,0,*?*?*?*?*?*?*?*?*?*?*?*?*?*?*?*?*?*?*?*?*?*?,7.5,2.5,70,98982.9,393,1410,308,108.5,51.7,94.0,11908,4590,10638,2529,185,3.1,9,5,9999,99999,9,999999999,0.3,999,999,99
3025,1,28,12,0,*?*?*?*?*?*?*?*?*?*?*?*?*?*?*?*?*?*?*?*?*?*?,8.3,3.4,72,98982.9,410,1409,317,65.8,0.0,65.8,7685,0,7704,2680,180,3.1,10,5,9999,99999,9,999999999,0.2,999,999,99
3025,1,28,13,0,*?*?*?*?*?*?*?*?*?*?*?*?*?*?*?*?*?*?*?*?*?*?,8.0,4.3,77,98982.9,375,1410,315,58.9,0.0,58.9,6878,0,6895,2374,182,2.1,10,5,9999,99999,9,999999999,0.0,999,999,99
3025,1,28,14,0,*?*?*?*?*?*?*?*?*?*?*?*?*?*?*?*?*?*?*?*?*?*?,8.5,4.5,76,98982.9,290,1411,317,42.3,0.0,42.3,4943,0,4952,1664,183,3.1,10,5,9999,99999,9,999999999,0.0,999,999,99
3025,1,28,15,0,*?*?*?*?*?*?*?*?*?*?*?*?*?*?*?*?*?*?*?*?*?*?,8.3,4.1,75,98982.9,160,1405,317,17.1,0.0,17.1,2035,-0,2037,666,185,2.1,10,5,9999,99999,9,999999999,0.0,999,999,99
3025,1,28,16,0,*?*?*?*?*?*?*?*?*?*?*?*?*?*?*?*?*?*?*?*?*?*?,8.2,4.5,77,98982.9,0,-0,316,0.0,-0.0,0.0,0,0,0,0,187,2.6,10,5,9999,99999,9,999999999,0.0,999,999,99
3025,1,28,17,0,*?*?*?*?*?*?*?*?*?*?*?*?*?*?*?*?*?*?*?*?*?*?,7.6,3.6,76,98982.9,0,-0,313,0.0,-0.0,0.0,0,0,0,0,188,2.1,10,5,9999,99999,9,999999999,0.0,999,999,99
3025,1,28,18,0,*?*?*?*?*?*?*?*?*?*?*?*?*?*?*?*?*?*?*?*?*?*?,5.6,2.1,78,98982.9,0,-0,305,0.0,-0.0,0.0,0,0,0,0,190,1.5,10,5,9999,99999,9,999999999,0.0,999,999,99
3025,1,28,19,0,*?*?*?*?*?*?*?*?*?*?*?*?*?*?*?*?*?*?*?*?*?*?,5.5,1.9,78,98982.9,0,-0,304,0.0,-0.0,0.0,0,0,0,0,197,2.1,10,5,9999,99999,9,999999999,0.0,999,999,99
3025,1,28,20,0,*?*?*?*?*?*?*?*?*?*?*?*?*?*?*?*?*?*?*?*?*?*?,4.3,1.0,80,98982.9,0,-0,299,0.0,-0.0,0.0,0,0,0,0,203,2.1,10,5,9999,99999,9,999999999,0.0,999,999,99
3025,1,28,21,0,*?*?*?*?*?*?*?*?*?*?*?*?*?*?*?*?*?*?*?*?*?*?,5.4,1.5,75,98982.9,0,-0,304,0.0,-0.0,0.0,0,0,0,0,210,1.0,10,5,9999,99999,9,999999999,0.0,999,999,99
3025,1,28,22,0,*?*?*?*?*?*?*?*?*?*?*?*?*?*?*?*?*?*?*?*?*?*?,5.1,0.6,72,98982.9,0,-0,303,0.0,-0.0,0.0,0,0,0,0,217,2.1,10,5,9999,99999,9,999999999,0.0,999,999,99
3025,1,28,23,0,*?*?*?*?*?*?*?*?*?*?*?*?*?*?*?*?*?*?*?*?*?*?,5.1,0.4,71,98982.9,0,-0,303,0.0,-0.0,0.0,0,0,0,0,223,1.5,10,5,9999,99999,9,999999999,0.0,999,999,99
3025,1,28,24,0,*?*?*?*?*?*?*?*?*?*?*?*?*?*?*?*?*?*?*?*?*?*?,6.4,5.6,95,98982.9,0,-0,308,0.0,-0.0,0.0,0,0,0,0,230,0.5,10,5,9999,99999,9,999999999,0.7,999,999,99
3025,1,29,1,0,*?*?*?*?*?*?*?*?*?*?*?*?*?*?*?*?*?*?*?*?*?*?,5.6,2.7,87,98907.9,0,-0,305,0.0,-0.0,0.0,0,0,0,0,233,0.5,10,5,9999,99999,9,999999999,0.0,999,999,99
3025,1,29,2,0,*?*?*?*?*?*?*?*?*?*?*?*?*?*?*?*?*?*?*?*?*?*?,5.7,3.6,92,98907.9,0,-0,305,0.0,-0.0,0.0,0,0,0,0,237,0.5,10,5,9999,99999,9,999999999,0.0,999,999,99
3025,1,29,3,0,*?*?*?*?*?*?*?*?*?*?*?*?*?*?*?*?*?*?*?*?*?*?,5.6,4.6,100,98907.9,0,-0,304,0.0,-0.0,0.0,0,0,0,0,240,0.0,10,5,9999,99999,9,999999999,0.2,999,999,99
3025,1,29,4,0,*?*?*?*?*?*?*?*?*?*?*?*?*?*?*?*?*?*?*?*?*?*?,5.1,4.5,100,98907.9,0,-0,302,0.0,-0.0,0.0,0,0,0,0,243,0.5,10,5,9999,99999,9,999999999,0.0,999,999,99
3025,1,29,5,0,*?*?*?*?*?*?*?*?*?*?*?*?*?*?*?*?*?*?*?*?*?*?,4.3,4.3,100,98907.9,0,-0,299,0.0,-0.0,0.0,0,0,0,0,247,0.5,10,5,9999,99999,9,999999999,0.0,999,999,99
3025,1,29,6,0,*?*?*?*?*?*?*?*?*?*?*?*?*?*?*?*?*?*?*?*?*?*?,5.1,5.0,100,98907.9,0,-0,302,0.0,-0.0,0.0,0,0,0,0,250,0.5,10,5,9999,99999,9,999999999,0.0,999,999,99
3025,1,29,7,0,*?*?*?*?*?*?*?*?*?*?*?*?*?*?*?*?*?*?*?*?*?*?,5.6,5.6,100,98907.9,0,-0,304,0.0,-0.0,0.0,0,0,0,0,232,0.5,10,5,9999,99999,9,999999999,0.0,999,999,99
3025,1,29,8,0,*?*?*?*?*?*?*?*?*?*?*?*?*?*?*?*?*?*?*?*?*?*?,6.0,6.1,100,98907.9,62,1414,306,0.0,0.0,0.0,0,0,0,0,213,0.5,10,5,9999,99999,9,999999999,0.0,999,999,99
3025,1,29,9,0,*?*?*?*?*?*?*?*?*?*?*?*?*?*?*?*?*?*?*?*?*?*?,5.9,5.9,100,98907.9,215,1406,301,48.4,42.1,41.9,5371,2920,4982,887,195,0.5,9,5,9999,99999,9,999999999,0.0,999,999,99
3025,1,29,10,0,*?*?*?*?*?*?*?*?*?*?*?*?*?*?*?*?*?*?*?*?*?*?,7.0,7.0,100,98907.9,330,1407,283,171.3,465.3,62.2,17584,37669,9123,1127,177,3.1,3,2,9999,99999,9,999999999,0.3,999,999,99
3025,1,29,11,0,*?*?*?*?*?*?*?*?*?*?*?*?*?*?*?*?*?*?*?*?*?*?,8.2,7.4,100,98907.9,399,1409,285,218.8,519.2,71.8,22585,44911,10484,1330,158,3.1,2,1,9999,99999,9,999999999,0.2,999,999,99
3025,1,29,12,0,*?*?*?*?*?*?*?*?*?*?*?*?*?*?*?*?*?*?*?*?*?*?,9.7,8.1,97,98907.9,416,1408,292,230.4,524.0,75.6,23772,45903,10975,1404,140,3.1,2,1,9999,99999,9,999999999,0.0,999,999,99
3025,1,29,13,0,*?*?*?*?*?*?*?*?*?*?*?*?*?*?*?*?*?*?*?*?*?*?,9.5,8.7,100,98907.9,381,1408,296,205.0,482.7,74.4,21012,40968,10724,1352,150,2.1,3,2,9999,99999,9,999999999,0.0,999,999,99
3025,1,29,14,0,*?*?*?*?*?*?*?*?*?*?*?*?*?*?*?*?*?*?*?*?*?*?,9.8,8.7,100,98907.9,296,1408,308,131.4,280.2,72.6,13658,21348,9449,1328,160,3.1,6,3,9999,99999,9,999999999,0.7,999,999,99
3025,1,29,15,0,*?*?*?*?*?*?*?*?*?*?*?*?*?*?*?*?*?*?*?*?*?*?,9.7,9.6,100,98907.9,167,1410,318,31.9,35.8,27.6,3575,2188,3333,578,170,2.1,9,5,9999,99999,9,999999999,0.0,999,999,99
3025,1,29,16,0,*?*?*?*?*?*?*?*?*?*?*?*?*?*?*?*?*?*?*?*?*?*?,9.7,8.3,98,98907.9,2,1258,322,0.0,0.0,0.0,0,0,0,0,180,2.6,10,5,9999,99999,9,999999999,0.0,999,999,99
3025,1,29,17,0,*?*?*?*?*?*?*?*?*?*?*?*?*?*?*?*?*?*?*?*?*?*?,8.4,6.7,96,98907.9,0,-0,316,0.0,-0.0,0.0,0,0,0,0,190,2.1,10,5,9999,99999,9,999999999,0.0,999,999,99
3025,1,29,18,0,*?*?*?*?*?*?*?*?*?*?*?*?*?*?*?*?*?*?*?*?*?*?,8.0,6.9,99,98907.9,0,-0,315,0.0,-0.0,0.0,0,0,0,0,200,1.5,10,5,9999,99999,9,999999999,0.0,999,999,99
3025,1,29,19,0,*?*?*?*?*?*?*?*?*?*?*?*?*?*?*?*?*?*?*?*?*?*?,7.5,6.2,98,98907.9,0,-0,313,0.0,-0.0,0.0,0,0,0,0,207,2.1,10,5,9999,99999,9,999999999,0.0,999,999,99
3025,1,29,20,0,*?*?*?*?*?*?*?*?*?*?*?*?*?*?*?*?*?*?*?*?*?*?,7.1,6.7,100,98907.9,0,-0,311,0.0,-0.0,0.0,0,0,0,0,213,2.1,10,5,9999,99999,9,999999999,0.0,999,999,99
3025,1,29,21,0,*?*?*?*?*?*?*?*?*?*?*?*?*?*?*?*?*?*?*?*?*?*?,6.9,6.9,100,98907.9,0,-0,310,0.0,-0.0,0.0,0,0,0,0,220,1.0,10,5,9999,99999,9,999999999,0.0,999,999,99
3025,1,29,22,0,*?*?*?*?*?*?*?*?*?*?*?*?*?*?*?*?*?*?*?*?*?*?,6.1,6.1,100,98907.9,0,-0,306,0.0,-0.0,0.0,0,0,0,0,227,2.1,10,5,9999,99999,9,999999999,0.0,999,999,99
3025,1,29,23,0,*?*?*?*?*?*?*?*?*?*?*?*?*?*?*?*?*?*?*?*?*?*?,6.5,6.4,100,98907.9,0,-0,308,0.0,-0.0,0.0,0,0,0,0,233,1.5,10,5,9999,99999,9,999999999,0.0,999,999,99
3025,1,29,24,0,*?*?*?*?*?*?*?*?*?*?*?*?*?*?*?*?*?*?*?*?*?*?,5.1,1.5,84,98907.9,0,-0,303,0.0,-0.0,0.0,0,0,0,0,230,0.5,10,5,9999,99999,9,999999999,0.0,999,999,99
3025,1,30,1,0,*?*?*?*?*?*?*?*?*?*?*?*?*?*?*?*?*?*?*?*?*?*?,7.3,5.3,86,99217.9,0,-0,312,0.0,-0.0,0.0,0,0,0,0,238,0.5,10,5,9999,99999,9,999999999,0.0,999,999,99
3025,1,30,2,0,*?*?*?*?*?*?*?*?*?*?*?*?*?*?*?*?*?*?*?*?*?*?,7.6,4.6,81,99217.9,0,-0,313,0.0,-0.0,0.0,0,0,0,0,237,0.5,10,5,9999,99999,9,999999999,0.0,999,999,99
3025,1,30,3,0,*?*?*?*?*?*?*?*?*?*?*?*?*?*?*?*?*?*?*?*?*?*?,7.0,4.5,84,99217.9,0,-0,311,0.0,-0.0,0.0,0,0,0,0,235,0.0,10,5,9999,99999,9,999999999,0.0,999,999,99
3025,1,30,4,0,*?*?*?*?*?*?*?*?*?*?*?*?*?*?*?*?*?*?*?*?*?*?,7.9,4.3,78,99217.9,0,-0,315,0.0,-0.0,0.0,0,0,0,0,233,0.5,10,5,9999,99999,9,999999999,0.0,999,999,99
3025,1,30,5,0,*?*?*?*?*?*?*?*?*?*?*?*?*?*?*?*?*?*?*?*?*?*?,6.7,4.5,84,99217.9,0,-0,309,0.0,-0.0,0.0,0,0,0,0,232,0.5,10,5,9999,99999,9,999999999,0.0,999,999,99
3025,1,30,6,0,*?*?*?*?*?*?*?*?*?*?*?*?*?*?*?*?*?*?*?*?*?*?,6.8,4.8,86,99217.9,0,-0,310,0.0,-0.0,0.0,0,0,0,0,230,0.5,10,5,9999,99999,9,999999999,0.0,999,999,99
3025,1,30,7,0,*?*?*?*?*?*?*?*?*?*?*?*?*?*?*?*?*?*?*?*?*?*?,6.6,4.1,84,99217.9,0,-0,309,0.0,-0.0,0.0,0,0,0,0,233,0.5,10,5,9999,99999,9,999999999,0.0,999,999,99
3025,1,30,8,0,*?*?*?*?*?*?*?*?*?*?*?*?*?*?*?*?*?*?*?*?*?*?,6.3,3.8,84,99217.9,67,1405,294,0.0,0.0,0.0,0,0,0,0,237,0.5,7,4,9999,99999,9,999999999,0.0,999,999,99
3025,1,30,9,0,*?*?*?*?*?*?*?*?*?*?*?*?*?*?*?*?*?*?*?*?*?*?,7.0,4.1,81,99217.9,221,1407,302,66.7,107.0,49.9,7115,6987,6055,909,240,0.5,8,4,9999,99999,9,999999999,0.0,999,999,99
3025,1,30,10,0,*?*?*?*?*?*?*?*?*?*?*?*?*?*?*?*?*?*?*?*?*?*?,7.6,5.5,86,99217.9,336,1406,305,118.5,125.0,88.6,12932,10509,10234,1932,243,3.1,8,4,9999,99999,9,999999999,0.0,999,999,99
3025,1,30,11,0,*?*?*?*?*?*?*?*?*?*?*?*?*?*?*?*?*?*?*?*?*?*?,8.7,5.5,80,99217.9,405,1408,309,149.3,130.8,111.7,16282,11757,12821,2482,247,3.1,8,4,9999,99999,9,999999999,0.0,999,999,99
3025,1,30,12,0,*?*?*?*?*?*?*?*?*?*?*?*?*?*?*?*?*?*?*?*?*?*?,9.6,6.1,78,99217.9,422,1406,314,157.2,132.0,117.6,17132,12026,13474,2626,250,3.1,8,4,9999,99999,9,999999999,0.0,999,999,99
3025,1,30,13,0,*?*?*?*?*?*?*?*?*?*?*?*?*?*?*?*?*?*?*?*?*?*?,9.5,5.9,78,99217.9,387,1406,313,141.4,129.5,105.8,15423,11468,12159,2339,252,2.1,8,4,9999,99999,9,999999999,0.0,999,999,99
3025,1,30,14,0,*?*?*?*?*?*?*?*?*?*?*?*?*?*?*?*?*?*?*?*?*?*?,9.7,6.9,82,99217.9,302,1406,310,122.0,202.7,78.4,12918,15748,9293,1497,253,3.1,7,4,9999,99999,9,999999999,0.1,999,999,99
3025,1,30,15,0,*?*?*?*?*?*?*?*?*?*?*?*?*?*?*?*?*?*?*?*?*?*?,9.6,6.4,80,99217.9,173,1406,314,45.1,92.5,33.8,4866,5166,4193,594,255,2.1,8,4,9999,99999,9,999999999,0.0,999,999,99
3025,1,30,16,0,*?*?*?*?*?*?*?*?*?*?*?*?*?*?*?*?*?*?*?*?*?*?,9.6,6.4,80,99217.9,9,1484,318,0.0,0.0,0.0,0,0,0,0,257,2.6,9,5,9999,99999,9,999999999,0.0,999,999,99
3025,1,30,17,0,*?*?*?*?*?*?*?*?*?*?*?*?*?*?*?*?*?*?*?*?*?*?,8.1,5.6,83,99217.9,0,-0,315,0.0,-0.0,0.0,0,0,0,0,258,2.1,10,5,9999,99999,9,999999999,0.0,999,999,99
3025,1,30,18,0,*?*?*?*?*?*?*?*?*?*?*?*?*?*?*?*?*?*?*?*?*?*?,8.5,6.2,85,99217.9,0,-0,317,0.0,-0.0,0.0,0,0,0,0,260,1.5,10,5,9999,99999,9,999999999,0.0,999,999,99
3025,1,30,19,0,*?*?*?*?*?*?*?*?*?*?*?*?*?*?*?*?*?*?*?*?*?*?,8.5,6.4,86,99217.9,0,-0,317,0.0,-0.0,0.0,0,0,0,0,258,2.1,10,5,9999,99999,9,999999999,0.0,999,999,99
3025,1,30,20,0,*?*?*?*?*?*?*?*?*?*?*?*?*?*?*?*?*?*?*?*?*?*?,8.5,5.9,83,99217.9,0,-0,317,0.0,-0.0,0.0,0,0,0,0,257,2.1,10,5,9999,99999,9,999999999,0.0,999,999,99
3025,1,30,21,0,*?*?*?*?*?*?*?*?*?*?*?*?*?*?*?*?*?*?*?*?*?*?,7.3,5.3,86,99217.9,0,-0,312,0.0,-0.0,0.0,0,0,0,0,255,1.0,10,5,9999,99999,9,999999999,0.0,999,999,99
3025,1,30,22,0,*?*?*?*?*?*?*?*?*?*?*?*?*?*?*?*?*?*?*?*?*?*?,7.8,5.0,82,99217.9,0,-0,314,0.0,-0.0,0.0,0,0,0,0,253,2.1,10,5,9999,99999,9,999999999,0.0,999,999,99
3025,1,30,23,0,*?*?*?*?*?*?*?*?*?*?*?*?*?*?*?*?*?*?*?*?*?*?,7.4,4.8,83,99217.9,0,-0,312,0.0,-0.0,0.0,0,0,0,0,252,1.5,10,5,9999,99999,9,999999999,0.0,999,999,99
3025,1,30,24,0,*?*?*?*?*?*?*?*?*?*?*?*?*?*?*?*?*?*?*?*?*?*?,6.8,5.9,93,99217.9,0,-0,310,0.0,-0.0,0.0,0,0,0,0,240,0.5,10,5,9999,99999,9,999999999,0.0,999,999,99
3025,1,31,1,0,*?*?*?*?*?*?*?*?*?*?*?*?*?*?*?*?*?*?*?*?*?*?,6.9,4.3,84,99797.1,0,-0,310,0.0,-0.0,0.0,0,0,0,0,237,0.5,10,5,9999,99999,9,999999999,0.0,999,999,99
3025,1,31,2,0,*?*?*?*?*?*?*?*?*?*?*?*?*?*?*?*?*?*?*?*?*?*?,6.9,4.1,82,99797.1,0,-0,310,0.0,-0.0,0.0,0,0,0,0,223,0.5,10,5,9999,99999,9,999999999,0.0,999,999,99
3025,1,31,3,0,*?*?*?*?*?*?*?*?*?*?*?*?*?*?*?*?*?*?*?*?*?*?,6.5,3.4,81,99797.1,0,-0,309,0.0,-0.0,0.0,0,0,0,0,210,0.0,10,5,9999,99999,9,999999999,0.0,999,999,99
3025,1,31,4,0,*?*?*?*?*?*?*?*?*?*?*?*?*?*?*?*?*?*?*?*?*?*?,6.9,3.0,77,99797.1,0,-0,310,0.0,-0.0,0.0,0,0,0,0,197,0.5,10,5,9999,99999,9,999999999,0.0,999,999,99
3025,1,31,5,0,*?*?*?*?*?*?*?*?*?*?*?*?*?*?*?*?*?*?*?*?*?*?,6.1,3.6,84,99797.1,0,-0,307,0.0,-0.0,0.0,0,0,0,0,183,0.5,10,5,9999,99999,9,999999999,0.0,999,999,99
3025,1,31,6,0,*?*?*?*?*?*?*?*?*?*?*?*?*?*?*?*?*?*?*?*?*?*?,5.9,3.2,83,99797.1,0,-0,306,0.0,-0.0,0.0,0,0,0,0,170,0.5,10,5,9999,99999,9,999999999,0.0,999,999,99
3025,1,31,7,0,*?*?*?*?*?*?*?*?*?*?*?*?*?*?*?*?*?*?*?*?*?*?,5.7,3.0,83,99797.1,0,-0,305,0.0,-0.0,0.0,0,0,0,0,185,0.5,10,5,9999,99999,9,999999999,0.0,999,999,99
3025,1,31,8,0,*?*?*?*?*?*?*?*?*?*?*?*?*?*?*?*?*?*?*?*?*?*?,6.0,3.4,84,99797.1,73,1414,302,0.0,0.0,0.0,0,0,0,0,200,0.5,9,5,9999,99999,9,999999999,0.0,999,999,99
3025,1,31,9,0,*?*?*?*?*?*?*?*?*?*?*?*?*?*?*?*?*?*?*?*?*?*?,6.3,4.5,88,99797.1,227,1408,272,103.5,431.5,34.0,10771,30516,5312,632,215,0.5,2,1,9999,99999,9,999999999,0.0,999,999,99
3025,1,31,10,0,*?*?*?*?*?*?*?*?*?*?*?*?*?*?*?*?*?*?*?*?*?*?,7.8,5.5,85,99797.1,342,1406,310,91.5,50.0,79.3,10041,4284,8981,2095,230,3.1,9,5,9999,99999,9,999999999,0.0,999,999,99
3025,1,31,11,0,*?*?*?*?*?*?*?*?*?*?*?*?*?*?*?*?*?*?*?*?*?*?,8.7,6.1,83,99797.1,411,1406,301,199.5,305.9,110.1,21189,27301,12861,2172,245,3.1,6,3,9999,99999,9,999999999,0.0,999,999,99
3025,1,31,12,0,*?*?*?*?*?*?*?*?*?*?*?*?*?*?*?*?*?*?*?*?*?*?,8.8,6.2,84,99797.1,429,1408,310,160.1,132.4,119.8,17455,12123,13722,2680,260,3.1,8,4,9999,99999,9,999999999,0.0,999,999,99
3025,1,31,13,0,*?*?*?*?*?*?*?*?*?*?*?*?*?*?*?*?*?*?*?*?*?*?,9.0,5.6,79,99797.1,394,1408,311,144.4,130.0,108.0,15749,11580,12411,2393,258,2.1,8,4,9999,99999,9,999999999,0.0,999,999,99
3025,1,31,14,0,*?*?*?*?*?*?*?*?*?*?*?*?*?*?*?*?*?*?*?*?*?*?,8.6,5.9,83,99797.1,309,1408,292,154.1,412.8,63.5,15695,32442,9186,1126,257,3.1,4,2,9999,99999,9,999999999,0.0,999,999,99
3025,1,31,15,0,*?*?*?*?*?*?*?*?*?*?*?*?*?*?*?*?*?*?*?*?*?*?,8.9,6.2,83,99797.1,180,1410,290,71.2,355.1,25.8,7422,22707,4117,483,255,2.1,3,2,9999,99999,9,999999999,0.0,999,999,99
3025,1,31,16,0,*?*?*?*?*?*?*?*?*?*?*?*?*?*?*?*?*?*?*?*?*?*?,8.4,6.1,85,99797.1,15,1417,308,0.0,0.0,0.0,0,0,0,0,253,2.6,8,4,9999,99999,9,999999999,0.0,999,999,99
3025,1,31,17,0,*?*?*?*?*?*?*?*?*?*?*?*?*?*?*?*?*?*?*?*?*?*?,8.2,6.1,86,99797.1,0,-0,316,0.0,-0.0,0.0,0,0,0,0,252,2.1,10,5,9999,99999,9,999999999,0.0,999,999,99
3025,1,31,18,0,*?*?*?*?*?*?*?*?*?*?*?*?*?*?*?*?*?*?*?*?*?*?,7.7,5.5,86,99797.1,0,-0,314,0.0,-0.0,0.0,0,0,0,0,250,1.5,10,5,9999,99999,9,999999999,0.0,999,999,99
3025,1,31,19,0,*?*?*?*?*?*?*?*?*?*?*?*?*?*?*?*?*?*?*?*?*?*?,8.1,5.8,85,99797.1,0,-0,315,0.0,-0.0,0.0,0,0,0,0,248,2.1,10,5,9999,99999,9,999999999,0.0,999,999,99
3025,1,31,20,0,*?*?*?*?*?*?*?*?*?*?*?*?*?*?*?*?*?*?*?*?*?*?,6.9,4.6,86,99797.1,0,-0,310,0.0,-0.0,0.0,0,0,0,0,247,2.1,10,5,9999,99999,9,999999999,0.0,999,999,99
3025,1,31,21,0,*?*?*?*?*?*?*?*?*?*?*?*?*?*?*?*?*?*?*?*?*?*?,6.6,4.6,87,99797.1,0,-0,309,0.0,-0.0,0.0,0,0,0,0,245,1.0,10,5,9999,99999,9,999999999,0.0,999,999,99
3025,1,31,22,0,*?*?*?*?*?*?*?*?*?*?*?*?*?*?*?*?*?*?*?*?*?*?,7.7,5.3,85,99797.1,0,-0,314,0.0,-0.0,0.0,0,0,0,0,243,2.1,10,5,9999,99999,9,999999999,0.0,999,999,99
3025,1,31,23,0,*?*?*?*?*?*?*?*?*?*?*?*?*?*?*?*?*?*?*?*?*?*?,6.4,5.1,92,99797.1,0,-0,308,0.0,-0.0,0.0,0,0,0,0,242,1.5,10,5,9999,99999,9,999999999,0.0,999,999,99
3025,1,31,24,0,*?*?*?*?*?*?*?*?*?*?*?*?*?*?*?*?*?*?*?*?*?*?,7.1,4.6,84,99797.1,0,-0,311,0.0,-0.0,0.0,0,0,0,0,250,0.5,10,5,9999,99999,9,999999999,0.0,999,999,99
3025,2,1,1,0,*?*?*?*?*?*?*?*?*?*?*?*?*?*?*?*?*?*?*?*?*?*?,3.7,3.0,94,99777.5,0,-0,297,0.0,-0.0,0.0,0,0,0,0,240,0.5,10,5,9999,99999,9,999999999,0.0,999,999,99
3025,2,1,2,0,*?*?*?*?*?*?*?*?*?*?*?*?*?*?*?*?*?*?*?*?*?*?,2.5,1.9,94,99777.5,0,-0,292,0.0,-0.0,0.0,0,0,0,0,240,0.5,10,5,9999,99999,9,999999999,0.0,999,999,99
3025,2,1,3,0,*?*?*?*?*?*?*?*?*?*?*?*?*?*?*?*?*?*?*?*?*?*?,1.8,0.6,90,99777.5,0,-0,289,0.0,-0.0,0.0,0,0,0,0,240,0.0,10,5,9999,99999,9,999999999,0.0,999,999,99
3025,2,1,4,0,*?*?*?*?*?*?*?*?*?*?*?*?*?*?*?*?*?*?*?*?*?*?,1.5,0.4,91,99777.5,0,-0,288,0.0,-0.0,0.0,0,0,0,0,240,0.5,10,5,9999,99999,9,999999999,0.0,999,999,99
3025,2,1,5,0,*?*?*?*?*?*?*?*?*?*?*?*?*?*?*?*?*?*?*?*?*?*?,2.3,1.7,94,99777.5,0,-0,291,0.0,-0.0,0.0,0,0,0,0,240,0.5,10,5,9999,99999,9,999999999,0.0,999,999,99
3025,2,1,6,0,*?*?*?*?*?*?*?*?*?*?*?*?*?*?*?*?*?*?*?*?*?*?,1.2,0.2,92,99777.5,0,-0,286,0.0,-0.0,0.0,0,0,0,0,240,0.5,10,5,9999,99999,9,999999999,0.0,999,999,99
3025,2,1,7,0,*?*?*?*?*?*?*?*?*?*?*?*?*?*?*?*?*?*?*?*?*?*?,0.5,-0.2,93,99777.5,0,-0,284,0.0,-0.0,0.0,0,0,0,0,245,0.5,10,5,9999,99999,9,999999999,0.0,999,999,99
3025,2,1,8,0,*?*?*?*?*?*?*?*?*?*?*?*?*?*?*?*?*?*?*?*?*?*?,-0.1,-1.7,87,99777.5,78,1400,276,1.9,4.6,1.7,243,143,262,25,250,0.5,9,5,9999,99999,9,999999999,0.0,999,999,99
3025,2,1,9,0,*?*?*?*?*?*?*?*?*?*?*?*?*?*?*?*?*?*?*?*?*?*?,2.2,-0.4,82,99777.5,233,1408,245,107.9,451.7,33.1,11007,33641,5330,646,255,0.5,1,0,9999,99999,9,999999999,0.1,999,999,99
3025,2,1,10,0,*?*?*?*?*?*?*?*?*?*?*?*?*?*?*?*?*?*?*?*?*?*?,4.5,0.6,75,99777.5,349,1409,250,185.9,525.2,55.8,19316,43759,8411,1044,260,3.1,0,0,9999,99999,9,999999999,0.1,999,999,99
3025,2,1,11,0,*?*?*?*?*?*?*?*?*?*?*?*?*?*?*?*?*?*?*?*?*?*?,6.8,0.4,64,99777.5,418,1408,258,232.4,548.1,69.7,24140,48276,10300,1316,265,3.1,0,0,9999,99999,9,999999999,0.2,999,999,99
3025,2,1,12,0,*?*?*?*?*?*?*?*?*?*?*?*?*?*?*?*?*?*?*?*?*?*?,8.3,0.8,59,99777.5,435,1406,264,244.4,552.8,73.3,25375,49262,10770,1387,270,3.1,0,0,9999,99999,9,999999999,0.1,999,999,99
3025,2,1,13,0,*?*?*?*?*?*?*?*?*?*?*?*?*?*?*?*?*?*?*?*?*?*?,8.1,1.5,62,99777.5,401,1408,265,220.9,543.1,66.3,22938,47278,9832,1247,283,2.1,0,0,9999,99999,9,999999999,0.0,999,999,99
3025,2,1,14,0,*?*?*?*?*?*?*?*?*?*?*?*?*?*?*?*?*?*?*?*?*?*?,8.4,0.8,58,99777.5,316,1409,275,163.1,488.8,53.5,16860,39193,8031,987,297,3.1,2,1,9999,99999,9,999999999,0.0,999,999,99
3025,2,1,15,0,*?*?*?*?*?*?*?*?*?*?*?*?*?*?*?*?*?*?*?*?*?*?,8.1,0.6,58,99777.5,186,1405,274,76.3,387.1,25.0,7830,26781,4094,507,310,2.1,2,1,9999,99999,9,999999999,0.0,999,999,99
3025,2,1,16,0,*?*?*?*?*?*?*?*?*?*?*?*?*?*?*?*?*?*?*?*?*?*?,8.3,1.0,60,99777.5,21,1385,296,0.0,0.0,0.0,0,0,0,0,323,2.6,6,3,9999,99999,9,999999999,0.0,999,999,99
3025,2,1,17,0,*?*?*?*?*?*?*?*?*?*?*?*?*?*?*?*?*?*?*?*?*?*?,6.4,-0.0,62,99777.5,0,-0,309,0.0,-0.0,0.0,0,0,0,0,337,2.1,10,5,9999,99999,9,999999999,0.0,999,999,99
3025,2,1,18,0,*?*?*?*?*?*?*?*?*?*?*?*?*?*?*?*?*?*?*?*?*?*?,6.0,0.2,66,99777.5,0,-0,307,0.0,-0.0,0.0,0,0,0,0,350,1.5,10,5,9999,99999,9,999999999,0.0,999,999,99
3025,2,1,19,0,*?*?*?*?*?*?*?*?*?*?*?*?*?*?*?*?*?*?*?*?*?*?,3.8,-1.7,65,99777.5,0,-0,298,0.0,-0.0,0.0,0,0,0,0,343,2.1,10,5,9999,99999,9,999999999,0.0,999,999,99
3025,2,1,20,0,*?*?*?*?*?*?*?*?*?*?*?*?*?*?*?*?*?*?*?*?*?*?,3.3,-0.0,77,99777.5,0,-0,295,0.0,-0.0,0.0,0,0,0,0,337,2.1,10,5,9999,99999,9,999999999,0.0,999,999,99
3025,2,1,21,0,*?*?*?*?*?*?*?*?*?*?*?*?*?*?*?*?*?*?*?*?*?*?,3.6,-0.2,75,99777.5,0,-0,297,0.0,-0.0,0.0,0,0,0,0,330,1.0,10,5,9999,99999,9,999999999,0.0,999,999,99
3025,2,1,22,0,*?*?*?*?*?*?*?*?*?*?*?*?*?*?*?*?*?*?*?*?*?*?,2.6,-0.6,78,99777.5,0,-0,292,0.0,-0.0,0.0,0,0,0,0,323,2.1,10,5,9999,99999,9,999999999,0.0,999,999,99
3025,2,1,23,0,*?*?*?*?*?*?*?*?*?*?*?*?*?*?*?*?*?*?*?*?*?*?,2.0,-0.6,81,99777.5,0,-0,290,0.0,-0.0,0.0,0,0,0,0,317,1.5,10,5,9999,99999,9,999999999,0.0,999,999,99
3025,2,1,24,0,*?*?*?*?*?*?*?*?*?*?*?*?*?*?*?*?*?*?*?*?*?*?,5.2,4.1,92,99777.5,0,-0,303,0.0,-0.0,0.0,0,0,0,0,240,0.5,10,5,9999,99999,9,999999999,0.0,999,999,99
3025,2,2,1,0,*?*?*?*?*?*?*?*?*?*?*?*?*?*?*?*?*?*?*?*?*?*?,1.1,-0.0,91,101629,0,-0,286,0.0,-0.0,0.0,0,0,0,0,307,0.5,10,5,9999,99999,9,999999999,0.0,999,999,99
3025,2,2,2,0,*?*?*?*?*?*?*?*?*?*?*?*?*?*?*?*?*?*?*?*?*?*?,1.1,0.2,93,101629,0,-0,286,0.0,-0.0,0.0,0,0,0,0,303,0.5,10,5,9999,99999,9,999999999,0.0,999,999,99
3025,2,2,3,0,*?*?*?*?*?*?*?*?*?*?*?*?*?*?*?*?*?*?*?*?*?*?,1.6,0.6,93,101629,0,-0,288,0.0,-0.0,0.0,0,0,0,0,300,0.0,10,5,9999,99999,9,999999999,0.0,999,999,99
3025,2,2,4,0,*?*?*?*?*?*?*?*?*?*?*?*?*?*?*?*?*?*?*?*?*?*?,0.5,-0.6,91,101629,0,-0,284,0.0,-0.0,0.0,0,0,0,0,297,0.5,10,5,9999,99999,9,999999999,0.0,999,999,99
3025,2,2,5,0,*?*?*?*?*?*?*?*?*?*?*?*?*?*?*?*?*?*?*?*?*?*?,0.8,-1.1,87,101629,0,-0,285,0.0,-0.0,0.0,0,0,0,0,293,0.5,10,5,9999,99999,9,999999999,0.0,999,999,99
3025,2,2,6,0,*?*?*?*?*?*?*?*?*?*?*?*?*?*?*?*?*?*?*?*?*?*?,0.1,-1.7,85,101629,0,-0,282,0.0,-0.0,0.0,0,0,0,0,290,0.5,10,5,9999,99999,9,999999999,0.0,999,999,99
3025,2,2,7,0,*?*?*?*?*?*?*?*?*?*?*?*?*?*?*?*?*?*?*?*?*?*?,-0.2,-2.7,82,101629,0,-0,281,0.0,-0.0,0.0,0,0,0,0,292,0.5,10,5,9999,99999,9,999999999,0.0,999,999,99
3025,2,2,8,0,*?*?*?*?*?*?*?*?*?*?*?*?*?*?*?*?*?*?*?*?*?*?,-0.6,-2.9,83,101629,84,1403,279,2.2,0.0,2.2,297,-0,296,92,293,0.5,10,5,9999,99999,9,999999999,0.0,999,999,99
3025,2,2,9,0,*?*?*?*?*?*?*?*?*?*?*?*?*?*?*?*?*?*?*?*?*?*?,1.3,-0.6,86,101629,239,1407,287,32.5,0.0,32.5,3807,0,3813,1266,295,0.5,10,5,9999,99999,9,999999999,0.0,999,999,99
3025,2,2,10,0,*?*?*?*?*?*?*?*?*?*?*?*?*?*?*?*?*?*?*?*?*?*?,3.1,-0.0,80,101629,355,1407,294,55.2,0.0,55.2,6439,0,6454,2209,297,3.1,10,5,9999,99999,9,999999999,0.0,999,999,99
3025,2,2,11,0,*?*?*?*?*?*?*?*?*?*?*?*?*?*?*?*?*?*?*?*?*?*?,4.5,0.2,74,101629,424,1406,300,68.7,0.0,68.7,8029,0,8050,2812,298,3.1,10,5,9999,99999,9,999999999,0.0,999,999,99
3025,2,2,12,0,*?*?*?*?*?*?*?*?*?*?*?*?*?*?*?*?*?*?*?*?*?*?,5.5,2.5,81,101629,442,1406,304,72.2,0.0,72.2,8441,0,8464,2973,300,3.1,10,5,9999,99999,9,999999999,0.0,999,999,99
3025,2,2,13,0,*?*?*?*?*?*?*?*?*?*?*?*?*?*?*?*?*?*?*?*?*?*?,5.6,1.7,76,101629,407,1406,305,65.4,0.0,65.4,7639,0,7659,2662,297,2.1,10,5,9999,99999,9,999999999,0.0,999,999,99
3025,2,2,14,0,*?*?*?*?*?*?*?*?*?*?*?*?*?*?*?*?*?*?*?*?*?*?,5.3,1.0,74,101629,322,1405,304,48.8,0.0,48.8,5694,0,5706,1935,293,3.1,10,5,9999,99999,9,999999999,0.0,999,999,99
3025,2,2,15,0,*?*?*?*?*?*?*?*?*?*?*?*?*?*?*?*?*?*?*?*?*?*?,5.5,0.6,71,101629,193,1408,305,23.5,0.0,23.5,2770,-0,2773,912,290,2.1,10,5,9999,99999,9,999999999,0.0,999,999,99
3025,2,2,16,0,*?*?*?*?*?*?*?*?*?*?*?*?*?*?*?*?*?*?*?*?*?*?,5.5,1.3,74,101629,28,1416,305,0.0,0.0,0.0,0,0,0,0,287,2.6,10,5,9999,99999,9,999999999,0.0,999,999,99
3025,2,2,17,0,*?*?*?*?*?*?*?*?*?*?*?*?*?*?*?*?*?*?*?*?*?*?,3.9,0.4,78,101629,0,-0,298,0.0,-0.0,0.0,0,0,0,0,283,2.1,10,5,9999,99999,9,999999999,0.0,999,999,99
3025,2,2,18,0,*?*?*?*?*?*?*?*?*?*?*?*?*?*?*?*?*?*?*?*?*?*?,3.2,0.4,82,101629,0,-0,295,0.0,-0.0,0.0,0,0,0,0,280,1.5,10,5,9999,99999,9,999999999,0.0,999,999,99
3025,2,2,19,0,*?*?*?*?*?*?*?*?*?*?*?*?*?*?*?*?*?*?*?*?*?*?,2.7,0.8,88,101629,0,-0,293,0.0,-0.0,0.0,0,0,0,0,272,2.1,10,5,9999,99999,9,999999999,0.0,999,999,99
3025,2,2,20,0,*?*?*?*?*?*?*?*?*?*?*?*?*?*?*?*?*?*?*?*?*?*?,2.6,-0.2,81,101629,0,-0,292,0.0,-0.0,0.0,0,0,0,0,263,2.1,10,5,9999,99999,9,999999999,0.0,999,999,99
3025,2,2,21,0,*?*?*?*?*?*?*?*?*?*?*?*?*?*?*?*?*?*?*?*?*?*?,2.0,-0.0,86,101629,0,-0,290,0.0,-0.0,0.0,0,0,0,0,255,1.0,10,5,9999,99999,9,999999999,0.0,999,999,99
3025,2,2,22,0,*?*?*?*?*?*?*?*?*?*?*?*?*?*?*?*?*?*?*?*?*?*?,1.6,0.6,93,101629,0,-0,288,0.0,-0.0,0.0,0,0,0,0,247,2.1,10,5,9999,99999,9,999999999,0.0,999,999,99
3025,2,2,23,0,*?*?*?*?*?*?*?*?*?*?*?*?*?*?*?*?*?*?*?*?*?*?,1.6,0.6,94,101629,0,-0,288,0.0,-0.0,0.0,0,0,0,0,238,1.5,10,5,9999,99999,9,999999999,0.0,999,999,99
3025,2,2,24,0,*?*?*?*?*?*?*?*?*?*?*?*?*?*?*?*?*?*?*?*?*?*?,1.3,-0.4,88,101629,0,-0,287,0.0,-0.0,0.0,0,0,0,0,310,0.5,10,5,9999,99999,9,999999999,0.0,999,999,99
3025,2,3,1,0,*?*?*?*?*?*?*?*?*?*?*?*?*?*?*?*?*?*?*?*?*?*?,2.4,-1.7,73,100769,0,-0,292,0.0,-0.0,0.0,0,0,0,0,230,0.5,10,5,9999,99999,9,999999999,0.0,999,999,99
3025,2,3,2,0,*?*?*?*?*?*?*?*?*?*?*?*?*?*?*?*?*?*?*?*?*?*?,3.0,-2.9,63,100769,0,-0,294,0.0,-0.0,0.0,0,0,0,0,230,0.5,10,5,9999,99999,9,999999999,0.0,999,999,99
3025,2,3,3,0,*?*?*?*?*?*?*?*?*?*?*?*?*?*?*?*?*?*?*?*?*?*?,2.6,-2.9,64,100769,0,-0,293,0.0,-0.0,0.0,0,0,0,0,230,0.0,10,5,9999,99999,9,999999999,0.0,999,999,99
3025,2,3,4,0,*?*?*?*?*?*?*?*?*?*?*?*?*?*?*?*?*?*?*?*?*?*?,2.2,-2.9,66,100769,0,-0,291,0.0,-0.0,0.0,0,0,0,0,230,0.5,10,5,9999,99999,9,999999999,0.0,999,999,99
3025,2,3,5,0,*?*?*?*?*?*?*?*?*?*?*?*?*?*?*?*?*?*?*?*?*?*?,2.2,-2.9,66,100769,0,-0,291,0.0,-0.0,0.0,0,0,0,0,230,0.5,10,5,9999,99999,9,999999999,0.0,999,999,99
3025,2,3,6,0,*?*?*?*?*?*?*?*?*?*?*?*?*?*?*?*?*?*?*?*?*?*?,1.9,-3.7,63,100769,0,-0,290,0.0,-0.0,0.0,0,0,0,0,230,0.5,10,5,9999,99999,9,999999999,0.0,999,999,99
3025,2,3,7,0,*?*?*?*?*?*?*?*?*?*?*?*?*?*?*?*?*?*?*?*?*?*?,1.7,-2.9,68,100769,0,-0,289,0.0,-0.0,0.0,0,0,0,0,237,0.5,10,5,9999,99999,9,999999999,0.0,999,999,99
3025,2,3,8,0,*?*?*?*?*?*?*?*?*?*?*?*?*?*?*?*?*?*?*?*?*?*?,1.4,-3.9,65,100769,90,1404,254,11.4,104.6,4.7,1305,5918,857,124,243,0.5,4,2,9999,99999,9,999999999,0.0,999,999,99
3025,2,3,9,0,*?*?*?*?*?*?*?*?*?*?*?*?*?*?*?*?*?*?*?*?*?*?,3.0,-3.1,62,100769,245,1405,289,58.6,44.7,50.8,6482,3300,5998,1082,250,0.5,9,5,9999,99999,9,999999999,0.0,999,999,99
3025,2,3,10,0,*?*?*?*?*?*?*?*?*?*?*?*?*?*?*?*?*?*?*?*?*?*?,4.4,-1.7,62,100769,361,1405,278,170.3,296.9,94.0,18081,25130,11066,1819,257,3.1,6,3,9999,99999,9,999999999,0.0,999,999,99
3025,2,3,11,0,*?*?*?*?*?*?*?*?*?*?*?*?*?*?*?*?*?*?*?*?*?*?,5.6,-1.1,61,100769,431,1407,278,225.2,385.9,107.0,23481,34265,13593,2012,263,3.1,5,3,9999,99999,9,999999999,0.0,999,999,99
3025,2,3,12,0,*?*?*?*?*?*?*?*?*?*?*?*?*?*?*?*?*?*?*?*?*?*?,5.8,-0.2,65,100769,449,1407,285,221.9,311.4,122.5,23576,28715,14222,2450,270,3.1,6,3,9999,99999,9,999999999,0.0,999,999,99
3025,2,3,13,0,*?*?*?*?*?*?*?*?*?*?*?*?*?*?*?*?*?*?*?*?*?*?,5.9,1.0,70,100769,414,1406,291,181.6,220.1,116.7,19209,19691,13547,2330,265,2.1,7,4,9999,99999,9,999999999,0.0,999,999,99
3025,2,3,14,0,*?*?*?*?*?*?*?*?*?*?*?*?*?*?*?*?*?*?*?*?*?*?,6.0,0.6,67,100769,329,1406,302,87.1,49.5,75.5,9555,4192,8549,1986,260,3.1,9,5,9999,99999,9,999999999,0.0,999,999,99
3025,2,3,15,0,*?*?*?*?*?*?*?*?*?*?*?*?*?*?*?*?*?*?*?*?*?*?,5.9,0.2,66,100769,200,1409,307,24.8,0.0,24.8,2922,-0,2926,963,255,2.1,10,5,9999,99999,9,999999999,0.0,999,999,99
3025,2,3,16,0,*?*?*?*?*?*?*?*?*?*?*?*?*?*?*?*?*?*?*?*?*?*?,5.8,0.2,67,100769,34,1391,301,0.0,0.0,0.0,0,0,0,0,250,2.6,9,5,9999,99999,9,999999999,0.0,999,999,99
3025,2,3,17,0,*?*?*?*?*?*?*?*?*?*?*?*?*?*?*?*?*?*?*?*?*?*?,5.4,-0.6,64,100769,0,-0,304,0.0,-0.0,0.0,0,0,0,0,245,2.1,10,5,9999,99999,9,999999999,0.0,999,999,99
3025,2,3,18,0,*?*?*?*?*?*?*?*?*?*?*?*?*?*?*?*?*?*?*?*?*?*?,4.8,-0.2,69,100769,0,-0,302,0.0,-0.0,0.0,0,0,0,0,240,1.5,10,5,9999,99999,9,999999999,0.0,999,999,99
3025,2,3,19,0,*?*?*?*?*?*?*?*?*?*?*?*?*?*?*?*?*?*?*?*?*?*?,3.3,-1.3,70,100769,0,-0,295,0.0,-0.0,0.0,0,0,0,0,233,2.1,10,5,9999,99999,9,999999999,0.0,999,999,99
3025,2,3,20,0,*?*?*?*?*?*?*?*?*?*?*?*?*?*?*?*?*?*?*?*?*?*?,3.4,-1.7,67,100769,0,-0,296,0.0,-0.0,0.0,0,0,0,0,227,2.1,10,5,9999,99999,9,999999999,0.0,999,999,99
3025,2,3,21,0,*?*?*?*?*?*?*?*?*?*?*?*?*?*?*?*?*?*?*?*?*?*?,3.8,-1.7,65,100769,0,-0,298,0.0,-0.0,0.0,0,0,0,0,220,1.0,10,5,9999,99999,9,999999999,0.2,999,999,99
3025,2,3,22,0,*?*?*?*?*?*?*?*?*?*?*?*?*?*?*?*?*?*?*?*?*?*?,2.4,-1.5,74,100769,0,-0,292,0.0,-0.0,0.0,0,0,0,0,213,2.1,10,5,9999,99999,9,999999999,0.2,999,999,99
3025,2,3,23,0,*?*?*?*?*?*?*?*?*?*?*?*?*?*?*?*?*?*?*?*?*?*?,3.0,-2.2,66,100769,0,-0,294,0.0,-0.0,0.0,0,0,0,0,207,1.5,10,5,9999,99999,9,999999999,0.1,999,999,99
3025,2,3,24,0,*?*?*?*?*?*?*?*?*?*?*?*?*?*?*?*?*?*?*?*?*?*?,1.5,-0.4,85,100769,0,-0,288,0.0,-0.0,0.0,0,0,0,0,230,0.5,10,5,9999,99999,9,999999999,0.0,999,999,99
3025,2,4,1,0,*?*?*?*?*?*?*?*?*?*?*?*?*?*?*?*?*?*?*?*?*?*?,4.1,4.1,100,99924.6,0,-0,298,0.0,-0.0,0.0,0,0,0,0,210,2.1,10,5,9999,99999,9,999999999,0.3,999,999,99
3025,2,4,2,0,*?*?*?*?*?*?*?*?*?*?*?*?*?*?*?*?*?*?*?*?*?*?,4.4,4.3,100,99924.6,0,-0,299,0.0,-0.0,0.0,0,0,0,0,220,1.0,10,5,9999,99999,9,999999999,0.0,999,999,99
3025,2,4,3,0,*?*?*?*?*?*?*?*?*?*?*?*?*?*?*?*?*?*?*?*?*?*?,4.7,4.6,100,99924.6,0,-0,301,0.0,-0.0,0.0,0,0,0,0,230,0.5,10,5,9999,99999,9,999999999,0.0,999,999,99
3025,2,4,4,0,*?*?*?*?*?*?*?*?*?*?*?*?*?*?*?*?*?*?*?*?*?*?,4.5,4.5,100,99924.6,0,-0,300,0.0,-0.0,0.0,0,0,0,0,240,2.1,10,5,9999,99999,9,999999999,2.9,999,999,99
3025,2,4,5,0,*?*?*?*?*?*?*?*?*?*?*?*?*?*?*?*?*?*?*?*?*?*?,3.8,3.8,100,99924.6,0,-0,297,0.0,-0.0,0.0,0,0,0,0,250,1.0,10,5,9999,99999,9,999999999,0.2,999,999,99
3025,2,4,6,0,*?*?*?*?*?*?*?*?*?*?*?*?*?*?*?*?*?*?*?*?*?*?,3.8,3.8,100,99924.6,0,-0,297,0.0,-0.0,0.0,0,0,0,0,260,0.5,10,5,9999,99999,9,999999999,0.0,999,999,99
3025,2,4,7,0,*?*?*?*?*?*?*?*?*?*?*?*?*?*?*?*?*?*?*?*?*?*?,3.1,3.0,100,99924.6,0,-0,294,0.0,-0.0,0.0,0,0,0,0,258,1.5,10,5,9999,99999,9,999999999,0.2,999,999,99
3025,2,4,8,0,*?*?*?*?*?*?*?*?*?*?*?*?*?*?*?*?*?*?*?*?*?*?,2.3,2.3,100,99924.6,96,1402,286,8.0,15.6,6.9,948,718,896,143,257,1.5,9,5,9999,99999,9,999999999,0.1,999,999,99
3025,2,4,9,0,*?*?*?*?*?*?*?*?*?*?*?*?*?*?*?*?*?*?*?*?*?*?,4.1,4.1,100,99924.6,252,1408,289,80.5,113.4,60.2,8836,8388,7052,1286,255,2.6,8,4,9999,99999,9,999999999,1.0,999,999,99
3025,2,4,10,0,*?*?*?*?*?*?*?*?*?*?*?*?*?*?*?*?*?*?*?*?*?*?,5.8,5.5,100,99924.6,368,1406,297,132.9,128.0,99.4,14498,11133,11446,2186,253,2.6,8,4,9999,99999,9,999999999,0.0,999,999,99
3025,2,4,11,0,*?*?*?*?*?*?*?*?*?*?*?*?*?*?*?*?*?*?*?*?*?*?,9.0,6.2,98,99924.6,438,1407,311,164.3,133.0,122.9,17904,12254,14066,2757,252,1.5,8,4,9999,99999,9,999999999,0.0,999,999,99
3025,2,4,12,0,*?*?*?*?*?*?*?*?*?*?*?*?*?*?*?*?*?*?*?*?*?*?,9.7,5.6,89,99924.6,456,1407,314,172.4,134.0,129.0,18793,12488,14751,2910,250,2.1,8,4,9999,99999,9,999999999,0.2,999,999,99
3025,2,4,13,0,*?*?*?*?*?*?*?*?*?*?*?*?*?*?*?*?*?*?*?*?*?*?,9.8,5.5,88,99924.6,421,1406,314,156.8,131.9,117.3,17091,12013,13442,2619,250,3.1,8,4,9999,99999,9,999999999,0.0,999,999,99
3025,2,4,14,0,*?*?*?*?*?*?*?*?*?*?*?*?*?*?*?*?*?*?*?*?*?*?,9.9,6.2,92,99924.6,336,1406,319,89.4,49.8,77.5,9814,4242,8779,2044,250,2.6,9,5,9999,99999,9,999999999,0.0,999,999,99
3025,2,4,15,0,*?*?*?*?*?*?*?*?*?*?*?*?*?*?*?*?*?*?*?*?*?*?,9.8,5.5,88,99924.6,206,1404,319,45.4,41.1,39.4,5048,2800,4687,831,250,2.6,9,5,9999,99999,9,999999999,0.0,999,999,99
3025,2,4,16,0,*?*?*?*?*?*?*?*?*?*?*?*?*?*?*?*?*?*?*?*?*?*?,9.8,6.4,94,99924.6,41,1407,319,0.0,0.0,0.0,0,0,0,0,250,2.1,9,5,9999,99999,9,999999999,0.0,999,999,99
3025,2,4,17,0,*?*?*?*?*?*?*?*?*?*?*?*?*?*?*?*?*?*?*?*?*?*?,8.3,7.3,100,99924.6,0,-0,316,0.0,-0.0,0.0,0,0,0,0,250,1.5,10,5,9999,99999,9,999999999,0.0,999,999,99
3025,2,4,18,0,*?*?*?*?*?*?*?*?*?*?*?*?*?*?*?*?*?*?*?*?*?*?,7.0,6.2,100,99924.6,0,-0,310,0.0,-0.0,0.0,0,0,0,0,250,2.1,10,5,9999,99999,9,999999999,0.0,999,999,99
3025,2,4,19,0,*?*?*?*?*?*?*?*?*?*?*?*?*?*?*?*?*?*?*?*?*?*?,6.1,6.1,100,99924.6,0,-0,306,0.0,-0.0,0.0,0,0,0,0,250,1.0,10,5,9999,99999,9,999999999,0.0,999,999,99
3025,2,4,20,0,*?*?*?*?*?*?*?*?*?*?*?*?*?*?*?*?*?*?*?*?*?*?,5.4,5.5,100,99924.6,0,-0,303,0.0,-0.0,0.0,0,0,0,0,250,1.0,10,5,9999,99999,9,999999999,0.0,999,999,99
3025,2,4,21,0,*?*?*?*?*?*?*?*?*?*?*?*?*?*?*?*?*?*?*?*?*?*?,5.6,5.6,100,99924.6,0,-0,304,0.0,-0.0,0.0,0,0,0,0,250,1.5,10,5,9999,99999,9,999999999,0.0,999,999,99
3025,2,4,22,0,*?*?*?*?*?*?*?*?*?*?*?*?*?*?*?*?*?*?*?*?*?*?,5.0,5.0,100,99924.6,0,-0,302,0.0,-0.0,0.0,0,0,0,0,250,1.0,10,5,9999,99999,9,999999999,0.0,999,999,99
3025,2,4,23,0,*?*?*?*?*?*?*?*?*?*?*?*?*?*?*?*?*?*?*?*?*?*?,5.0,5.0,100,99924.6,0,-0,302,0.0,-0.0,0.0,0,0,0,0,250,1.0,10,5,9999,99999,9,999999999,0.0,999,999,99
3025,2,4,24,0,*?*?*?*?*?*?*?*?*?*?*?*?*?*?*?*?*?*?*?*?*?*?,3.6,1.3,100,99924.6,0,-0,296,0.0,-0.0,0.0,0,0,0,0,200,0.5,10,5,9999,99999,9,999999999,0.0,999,999,99
3025,2,5,1,0,*?*?*?*?*?*?*?*?*?*?*?*?*?*?*?*?*?*?*?*?*?*?,4.7,3.4,90,98869.2,0,-0,301,0.0,-0.0,0.0,0,0,0,0,250,1.5,10,5,9999,99999,9,999999999,0.0,999,999,99
3025,2,5,2,0,*?*?*?*?*?*?*?*?*?*?*?*?*?*?*?*?*?*?*?*?*?*?,4.3,2.5,88,98869.2,0,-0,299,0.0,-0.0,0.0,0,0,0,0,250,2.1,10,5,9999,99999,9,999999999,0.0,999,999,99
3025,2,5,3,0,*?*?*?*?*?*?*?*?*?*?*?*?*?*?*?*?*?*?*?*?*?*?,4.7,2.3,84,98869.2,0,-0,301,0.0,-0.0,0.0,0,0,0,0,250,0.5,10,5,9999,99999,9,999999999,0.0,999,999,99
3025,2,5,4,0,*?*?*?*?*?*?*?*?*?*?*?*?*?*?*?*?*?*?*?*?*?*?,4.5,2.1,84,98869.2,0,-0,300,0.0,-0.0,0.0,0,0,0,0,250,2.1,10,5,9999,99999,9,999999999,0.0,999,999,99
3025,2,5,5,0,*?*?*?*?*?*?*?*?*?*?*?*?*?*?*?*?*?*?*?*?*?*?,4.1,2.3,87,98869.2,0,-0,298,0.0,-0.0,0.0,0,0,0,0,250,2.6,10,5,9999,99999,9,999999999,0.0,999,999,99
3025,2,5,6,0,*?*?*?*?*?*?*?*?*?*?*?*?*?*?*?*?*?*?*?*?*?*?,4.3,1.3,81,98869.2,0,-0,299,0.0,-0.0,0.0,0,0,0,0,250,0.5,10,5,9999,99999,9,999999999,0.0,999,999,99
3025,2,5,7,0,*?*?*?*?*?*?*?*?*?*?*?*?*?*?*?*?*?*?*?*?*?*?,4.7,2.5,85,98869.2,0,-0,301,0.0,-0.0,0.0,0,0,0,0,248,1.0,10,5,9999,99999,9,999999999,0.0,999,999,99
3025,2,5,8,0,*?*?*?*?*?*?*?*?*?*?*?*?*?*?*?*?*?*?*?*?*?*?,4.2,2.5,87,98869.2,102,1399,299,5.8,0.0,5.8,729,-0,728,235,247,2.1,10,5,9999,99999,9,999999999,0.0,999,999,99
3025,2,5,9,0,*?*?*?*?*?*?*?*?*?*?*?*?*?*?*?*?*?*?*?*?*?*?,4.4,1.9,84,98869.2,258,1405,295,63.0,45.6,54.6,6961,3449,6434,1167,245,3.1,9,5,9999,99999,9,999999999,0.0,999,999,99
3025,2,5,10,0,*?*?*?*?*?*?*?*?*?*?*?*?*?*?*?*?*?*?*?*?*?*?,6.1,2.5,77,98869.2,375,1407,307,59.1,0.0,59.1,6894,0,6911,2380,243,3.6,10,5,9999,99999,9,999999999,0.8,999,999,99
3025,2,5,11,0,*?*?*?*?*?*?*?*?*?*?*?*?*?*?*?*?*?*?*?*?*?*?,6.5,1.7,71,98869.2,444,1404,309,72.7,0.0,72.7,8503,0,8526,2996,242,2.6,10,5,9999,99999,9,999999999,0.0,999,999,99
3025,2,5,12,0,*?*?*?*?*?*?*?*?*?*?*?*?*?*?*?*?*?*?*?*?*?*?,6.2,1.0,69,98869.2,463,1407,308,76.3,0.0,76.3,8925,0,8950,3164,240,2.1,10,5,9999,99999,9,999999999,0.1,999,999,99
3025,2,5,13,0,*?*?*?*?*?*?*?*?*?*?*?*?*?*?*?*?*?*?*?*?*?*?,6.3,-0.0,63,98869.2,428,1406,308,69.5,0.0,69.5,8123,0,8145,2849,250,3.1,10,5,9999,99999,9,999999999,0.0,999,999,99
3025,2,5,14,0,*?*?*?*?*?*?*?*?*?*?*?*?*?*?*?*?*?*?*?*?*?*?,6.4,0.6,66,98869.2,343,1406,309,52.9,0.0,52.9,6169,0,6183,2109,260,3.1,10,5,9999,99999,9,999999999,0.0,999,999,99
3025,2,5,15,0,*?*?*?*?*?*?*?*?*?*?*?*?*?*?*?*?*?*?*?*?*?*?,6.7,1.0,66,98869.2,213,1405,310,27.5,0.0,27.5,3229,0,3234,1067,270,3.6,10,5,9999,99999,9,999999999,0.0,999,999,99
3025,2,5,16,0,*?*?*?*?*?*?*?*?*?*?*?*?*?*?*?*?*?*?*?*?*?*?,6.3,1.5,71,98869.2,48,1417,308,0.0,0.0,0.0,0,0,0,0,280,2.1,10,5,9999,99999,9,999999999,0.0,999,999,99
3025,2,5,17,0,*?*?*?*?*?*?*?*?*?*?*?*?*?*?*?*?*?*?*?*?*?*?,6.3,1.9,73,98869.2,0,-0,308,0.0,-0.0,0.0,0,0,0,0,290,1.5,10,5,9999,99999,9,999999999,0.0,999,999,99
3025,2,5,18,0,*?*?*?*?*?*?*?*?*?*?*?*?*?*?*?*?*?*?*?*?*?*?,5.4,1.7,76,98869.2,0,-0,304,0.0,-0.0,0.0,0,0,0,0,300,1.5,10,5,9999,99999,9,999999999,0.0,999,999,99
3025,2,5,19,0,*?*?*?*?*?*?*?*?*?*?*?*?*?*?*?*?*?*?*?*?*?*?,5.7,1.3,73,98869.2,0,-0,305,0.0,-0.0,0.0,0,0,0,0,253,0.5,10,5,9999,99999,9,999999999,0.0,999,999,99
3025,2,5,20,0,*?*?*?*?*?*?*?*?*?*?*?*?*?*?*?*?*?*?*?*?*?*?,6.1,2.7,78,98869.2,0,-0,307,0.0,-0.0,0.0,0,0,0,0,207,1.0,10,5,9999,99999,9,999999999,0.0,999,999,99
3025,2,5,21,0,*?*?*?*?*?*?*?*?*?*?*?*?*?*?*?*?*?*?*?*?*?*?,4.4,2.1,84,98869.2,0,-0,300,0.0,-0.0,0.0,0,0,0,0,160,1.0,10,5,9999,99999,9,999999999,0.0,999,999,99
3025,2,5,22,0,*?*?*?*?*?*?*?*?*?*?*?*?*?*?*?*?*?*?*?*?*?*?,3.9,1.3,82,98869.2,0,-0,298,0.0,-0.0,0.0,0,0,0,0,113,0.5,10,5,9999,99999,9,999999999,0.0,999,999,99
3025,2,5,23,0,*?*?*?*?*?*?*?*?*?*?*?*?*?*?*?*?*?*?*?*?*?*?,4.5,1.9,83,98869.2,0,-0,300,0.0,-0.0,0.0,0,0,0,0,67,1.0,10,5,9999,99999,9,999999999,0.0,999,999,99
3025,2,5,24,0,*?*?*?*?*?*?*?*?*?*?*?*?*?*?*?*?*?*?*?*?*?*?,4.9,4.1,94,98869.2,0,-0,301,0.0,-0.0,0.0,0,0,0,0,250,2.6,10,5,9999,99999,9,999999999,0.0,999,999,99
3025,2,6,1,0,*?*?*?*?*?*?*?*?*?*?*?*?*?*?*?*?*?*?*?*?*?*?,4.8,2.5,85,101012,0,-0,301,0.0,-0.0,0.0,0,0,0,0,72,3.1,10,5,9999,99999,9,999999999,0.0,999,999,99
3025,2,6,2,0,*?*?*?*?*?*?*?*?*?*?*?*?*?*?*?*?*?*?*?*?*?*?,4.3,2.9,90,101012,0,-0,299,0.0,-0.0,0.0,0,0,0,0,123,3.1,10,5,9999,99999,9,999999999,0.0,999,999,99
3025,2,6,3,0,*?*?*?*?*?*?*?*?*?*?*?*?*?*?*?*?*?*?*?*?*?*?,3.7,1.9,87,101012,0,-0,297,0.0,-0.0,0.0,0,0,0,0,175,3.1,10,5,9999,99999,9,999999999,0.0,999,999,99
3025,2,6,4,0,*?*?*?*?*?*?*?*?*?*?*?*?*?*?*?*?*?*?*?*?*?*?,3.8,1.9,87,101012,0,-0,297,0.0,-0.0,0.0,0,0,0,0,227,2.1,10,5,9999,99999,9,999999999,0.0,999,999,99
3025,2,6,5,0,*?*?*?*?*?*?*?*?*?*?*?*?*?*?*?*?*?*?*?*?*?*?,3.8,2.7,92,101012,0,-0,297,0.0,-0.0,0.0,0,0,0,0,278,1.5,10,5,9999,99999,9,999999999,0.0,999,999,99
3025,2,6,6,0,*?*?*?*?*?*?*?*?*?*?*?*?*?*?*?*?*?*?*?*?*?*?,4.4,3.2,91,101012,0,-0,299,0.0,-0.0,0.0,0,0,0,0,330,1.5,10,5,9999,99999,9,999999999,0.0,999,999,99
3025,2,6,7,0,*?*?*?*?*?*?*?*?*?*?*?*?*?*?*?*?*?*?*?*?*?*?,4.5,2.5,87,101012,0,-0,295,0.0,-0.0,0.0,0,0,0,0,330,2.1,9,5,9999,99999,9,999999999,0.0,999,999,99
3025,2,6,8,0,*?*?*?*?*?*?*?*?*?*?*?*?*?*?*?*?*?*?*?*?*?*?,4.2,1.3,80,101012,109,1407,260,24.4,211.3,8.0,2628,13121,1363,258,330,3.6,2,1,9999,99999,9,999999999,0.0,999,999,99
3025,2,6,9,0,*?*?*?*?*?*?*?*?*?*?*?*?*?*?*?*?*?*?*?*?*?*?,4.8,0.8,74,101012,265,1407,251,129.5,481.5,38.9,13506,36356,6051,728,330,3.1,0,0,9999,99999,9,999999999,0.0,999,999,99
3025,2,6,10,0,*?*?*?*?*?*?*?*?*?*?*?*?*?*?*?*?*?*?*?*?*?*?,5.6,0.4,68,101012,381,1404,269,205.9,483.1,74.7,21095,41036,10758,1357,330,2.1,3,2,9999,99999,9,999999999,0.0,999,999,99
3025,2,6,11,0,*?*?*?*?*?*?*?*?*?*?*?*?*?*?*?*?*?*?*?*?*?*?,5.7,0.4,68,101012,451,1404,300,128.7,53.3,111.6,14132,4897,12607,3069,330,1.5,9,5,9999,99999,9,999999999,0.0,999,999,99
3025,2,6,12,0,*?*?*?*?*?*?*?*?*?*?*?*?*?*?*?*?*?*?*?*?*?*?,6.8,-1.1,56,101012,470,1406,283,249.8,392.4,118.7,26045,35810,14950,2261,330,2.1,5,3,9999,99999,9,999999999,0.0,999,999,99
3025,2,6,13,0,*?*?*?*?*?*?*?*?*?*?*?*?*?*?*?*?*?*?*?*?*?*?,6.7,0.2,62,101012,435,1405,278,236.8,449.7,97.6,24955,40136,12623,1816,328,1.5,4,2,9999,99999,9,999999999,0.0,999,999,99
3025,2,6,14,0,*?*?*?*?*?*?*?*?*?*?*?*?*?*?*?*?*?*?*?*?*?*?,6.6,-0.8,58,101012,350,1406,271,184.8,472.9,67.1,18949,39075,9762,1216,327,2.6,3,2,9999,99999,9,999999999,0.0,999,999,99
3025,2,6,15,0,*?*?*?*?*?*?*?*?*?*?*?*?*?*?*?*?*?*?*?*?*?*?,6.8,-0.0,61,101012,220,1405,257,99.4,444.5,29.8,10198,32582,4836,597,325,2.6,0,0,9999,99999,9,999999999,0.0,999,999,99
3025,2,6,16,0,*?*?*?*?*?*?*?*?*?*?*?*?*?*?*?*?*?*?*?*?*?*?,6.7,0.6,65,101012,54,1397,263,0.0,0.0,0.0,0,0,0,0,323,2.1,1,0,9999,99999,9,999999999,0.0,999,999,99
3025,2,6,17,0,*?*?*?*?*?*?*?*?*?*?*?*?*?*?*?*?*?*?*?*?*?*?,6.4,1.0,68,101012,0,-0,309,0.0,-0.0,0.0,0,0,0,0,322,2.6,10,5,9999,99999,9,999999999,0.0,999,999,99
3025,2,6,18,0,*?*?*?*?*?*?*?*?*?*?*?*?*?*?*?*?*?*?*?*?*?*?,5.3,1.5,76,101012,0,-0,304,0.0,-0.0,0.0,0,0,0,0,320,2.1,10,5,9999,99999,9,999999999,0.0,999,999,99
3025,2,6,19,0,*?*?*?*?*?*?*?*?*?*?*?*?*?*?*?*?*?*?*?*?*?*?,5.3,1.5,75,101012,0,-0,304,0.0,-0.0,0.0,0,0,0,0,317,1.0,10,5,9999,99999,9,999999999,0.0,999,999,99
3025,2,6,20,0,*?*?*?*?*?*?*?*?*?*?*?*?*?*?*?*?*?*?*?*?*?*?,5.4,1.9,78,101012,0,-0,304,0.0,-0.0,0.0,0,0,0,0,313,1.5,10,5,9999,99999,9,999999999,0.0,999,999,99
3025,2,6,21,0,*?*?*?*?*?*?*?*?*?*?*?*?*?*?*?*?*?*?*?*?*?*?,5.1,2.7,84,101012,0,-0,303,0.0,-0.0,0.0,0,0,0,0,310,1.0,10,5,9999,99999,9,999999999,0.0,999,999,99
3025,2,6,22,0,*?*?*?*?*?*?*?*?*?*?*?*?*?*?*?*?*?*?*?*?*?*?,4.8,1.3,77,101012,0,-0,302,0.0,-0.0,0.0,0,0,0,0,307,1.0,10,5,9999,99999,9,999999999,0.0,999,999,99
3025,2,6,23,0,*?*?*?*?*?*?*?*?*?*?*?*?*?*?*?*?*?*?*?*?*?*?,4.7,1.0,77,101012,0,-0,301,0.0,-0.0,0.0,0,0,0,0,303,0.5,10,5,9999,99999,9,999999999,0.0,999,999,99
3025,2,6,24,0,*?*?*?*?*?*?*?*?*?*?*?*?*?*?*?*?*?*?*?*?*?*?,5.1,2.3,81,101012,0,-0,303,0.0,-0.0,0.0,0,0,0,0,20,3.6,10,5,9999,99999,9,999999999,0.0,999,999,99
3025,2,7,1,0,*?*?*?*?*?*?*?*?*?*?*?*?*?*?*?*?*?*?*?*?*?*?,4.9,4.1,100,101676,0,-0,301,0.0,-0.0,0.0,0,0,0,0,297,1.5,10,5,9999,99999,9,999999999,0.0,999,999,99
3025,2,7,2,0,*?*?*?*?*?*?*?*?*?*?*?*?*?*?*?*?*?*?*?*?*?*?,5.1,5.0,100,101676,0,-0,302,0.0,-0.0,0.0,0,0,0,0,293,2.1,10,5,9999,99999,9,999999999,0.0,999,999,99
3025,2,7,3,0,*?*?*?*?*?*?*?*?*?*?*?*?*?*?*?*?*?*?*?*?*?*?,4.5,4.3,100,101676,0,-0,300,0.0,-0.0,0.0,0,0,0,0,290,1.5,10,5,9999,99999,9,999999999,0.0,999,999,99
3025,2,7,4,0,*?*?*?*?*?*?*?*?*?*?*?*?*?*?*?*?*?*?*?*?*?*?,4.9,5.0,100,101676,0,-0,301,0.0,-0.0,0.0,0,0,0,0,287,2.1,10,5,9999,99999,9,999999999,0.4,999,999,99
3025,2,7,5,0,*?*?*?*?*?*?*?*?*?*?*?*?*?*?*?*?*?*?*?*?*?*?,4.7,4.8,100,101676,0,-0,301,0.0,-0.0,0.0,0,0,0,0,283,1.5,10,5,9999,99999,9,999999999,0.5,999,999,99
3025,2,7,6,0,*?*?*?*?*?*?*?*?*?*?*?*?*?*?*?*?*?*?*?*?*?*?,4.0,3.9,100,101676,0,-0,298,0.0,-0.0,0.0,0,0,0,0,280,1.5,10,5,9999,99999,9,999999999,0.0,999,999,99
3025,2,7,7,0,*?*?*?*?*?*?*?*?*?*?*?*?*?*?*?*?*?*?*?*?*?*?,3.2,3.2,100,101676,0,-0,294,0.0,-0.0,0.0,0,0,0,0,282,2.1,10,5,9999,99999,9,999999999,0.1,999,999,99
3025,2,7,8,0,*?*?*?*?*?*?*?*?*?*?*?*?*?*?*?*?*?*?*?*?*?*?,4.5,4.5,100,101676,115,1401,291,19.2,59.1,14.4,2148,2463,1899,235,283,2.6,8,4,9999,99999,9,999999999,0.4,999,999,99
3025,2,7,9,0,*?*?*?*?*?*?*?*?*?*?*?*?*?*?*?*?*?*?*?*?*?*?,5.7,5.6,100,101676,271,1403,292,105.8,195.5,68.0,11218,14353,8120,1280,285,2.6,7,4,9999,99999,9,999999999,0.2,999,999,99
3025,2,7,10,0,*?*?*?*?*?*?*?*?*?*?*?*?*?*?*?*?*?*?*?*?*?*?,7.1,6.9,100,101676,388,1404,303,142.2,129.7,106.4,15513,11452,12246,2353,287,3.1,8,4,9999,99999,9,999999999,0.7,999,999,99
3025,2,7,11,0,*?*?*?*?*?*?*?*?*?*?*?*?*?*?*?*?*?*?*?*?*?*?,8.1,7.7,100,101676,458,1404,307,173.8,134.2,130.0,18942,12528,14865,2936,288,3.6,8,4,9999,99999,9,999999999,0.2,999,999,99
3025,2,7,12,0,*?*?*?*?*?*?*?*?*?*?*?*?*?*?*?*?*?*?*?*?*?*?,9.5,8.0,100,101676,477,1406,314,182.0,135.2,136.2,19845,12760,15554,3094,290,4.6,8,4,9999,99999,9,999999999,0.2,999,999,99
3025,2,7,13,0,*?*?*?*?*?*?*?*?*?*?*?*?*?*?*?*?*?*?*?*?*?*?,9.3,7.9,100,101676,442,1404,313,166.5,133.3,124.5,18147,12289,14265,2798,292,4.1,8,4,9999,99999,9,999999999,0.5,999,999,99
3025,2,7,14,0,*?*?*?*?*?*?*?*?*?*?*?*?*?*?*?*?*?*?*?*?*?*?,9.3,8.1,100,101676,357,1405,317,96.7,50.6,83.8,10607,4386,9482,2224,293,4.1,9,5,9999,99999,9,999999999,0.0,999,999,99
3025,2,7,15,0,*?*?*?*?*?*?*?*?*?*?*?*?*?*?*?*?*?*?*?*?*?*?,9.6,8.5,100,101676,227,1405,318,52.5,43.2,45.5,5818,3074,5393,965,295,3.6,9,5,9999,99999,9,999999999,0.2,999,999,99
3025,2,7,16,0,*?*?*?*?*?*?*?*?*?*?*?*?*?*?*?*?*?*?*?*?*?*?,9.5,8.0,100,101676,61,1403,314,0.0,0.0,0.0,0,0,0,0,297,2.1,8,4,9999,99999,9,999999999,0.0,999,999,99
3025,2,7,17,0,*?*?*?*?*?*?*?*?*?*?*?*?*?*?*?*?*?*?*?*?*?*?,8.1,6.9,100,101676,0,-0,315,0.0,-0.0,0.0,0,0,0,0,298,1.5,10,5,9999,99999,9,999999999,0.1,999,999,99
3025,2,7,18,0,*?*?*?*?*?*?*?*?*?*?*?*?*?*?*?*?*?*?*?*?*?*?,7.4,6.4,100,101676,0,-0,312,0.0,-0.0,0.0,0,0,0,0,300,2.1,10,5,9999,99999,9,999999999,1.3,999,999,99
3025,2,7,19,0,*?*?*?*?*?*?*?*?*?*?*?*?*?*?*?*?*?*?*?*?*?*?,6.6,6.2,100,101676,0,-0,309,0.0,-0.0,0.0,0,0,0,0,300,1.5,10,5,9999,99999,9,999999999,1.0,999,999,99
3025,2,7,20,0,*?*?*?*?*?*?*?*?*?*?*?*?*?*?*?*?*?*?*?*?*?*?,6.7,6.4,100,101676,0,-0,309,0.0,-0.0,0.0,0,0,0,0,300,1.5,10,5,9999,99999,9,999999999,0.0,999,999,99
3025,2,7,21,0,*?*?*?*?*?*?*?*?*?*?*?*?*?*?*?*?*?*?*?*?*?*?,5.5,5.5,100,101676,0,-0,304,0.0,-0.0,0.0,0,0,0,0,300,1.0,10,5,9999,99999,9,999999999,0.1,999,999,99
3025,2,7,22,0,*?*?*?*?*?*?*?*?*?*?*?*?*?*?*?*?*?*?*?*?*?*?,5.1,5.1,100,101676,0,-0,302,0.0,-0.0,0.0,0,0,0,0,300,2.6,10,5,9999,99999,9,999999999,0.2,999,999,99
3025,2,7,23,0,*?*?*?*?*?*?*?*?*?*?*?*?*?*?*?*?*?*?*?*?*?*?,4.9,5.0,100,101676,0,-0,301,0.0,-0.0,0.0,0,0,0,0,300,1.0,10,5,9999,99999,9,999999999,0.0,999,999,99
3025,2,7,24,0,*?*?*?*?*?*?*?*?*?*?*?*?*?*?*?*?*?*?*?*?*?*?,4.6,2.7,98,101676,0,-0,300,0.0,-0.0,0.0,0,0,0,0,300,1.5,10,5,9999,99999,9,999999999,0.0,999,999,99
3025,2,8,1,0,*?*?*?*?*?*?*?*?*?*?*?*?*?*?*?*?*?*?*?*?*?*?,5.1,5.0,100,101901,0,-0,302,0.0,-0.0,0.0,0,0,0,0,287,3.6,10,5,9999,99999,9,999999999,0.5,999,999,99
3025,2,8,2,0,*?*?*?*?*?*?*?*?*?*?*?*?*?*?*?*?*?*?*?*?*?*?,5.2,5.0,99,101901,0,-0,303,0.0,-0.0,0.0,0,0,0,0,273,4.6,10,5,9999,99999,9,999999999,0.0,999,999,99
3025,2,8,3,0,*?*?*?*?*?*?*?*?*?*?*?*?*?*?*?*?*?*?*?*?*?*?,5.1,4.3,95,101901,0,-0,302,0.0,-0.0,0.0,0,0,0,0,260,4.1,10,5,9999,99999,9,999999999,0.0,999,999,99
3025,2,8,4,0,*?*?*?*?*?*?*?*?*?*?*?*?*?*?*?*?*?*?*?*?*?*?,5.0,4.5,96,101901,0,-0,302,0.0,-0.0,0.0,0,0,0,0,247,3.6,10,5,9999,99999,9,999999999,1.3,999,999,99
3025,2,8,5,0,*?*?*?*?*?*?*?*?*?*?*?*?*?*?*?*?*?*?*?*?*?*?,5.3,3.4,88,101901,0,-0,303,0.0,-0.0,0.0,0,0,0,0,233,2.6,10,5,9999,99999,9,999999999,0.5,999,999,99
3025,2,8,6,0,*?*?*?*?*?*?*?*?*?*?*?*?*?*?*?*?*?*?*?*?*?*?,4.9,2.9,87,101901,0,-0,302,0.0,-0.0,0.0,0,0,0,0,220,2.6,10,5,9999,99999,9,999999999,0.0,999,999,99
3025,2,8,7,0,*?*?*?*?*?*?*?*?*?*?*?*?*?*?*?*?*?*?*?*?*?*?,4.4,2.3,86,101901,0,-0,300,0.0,-0.0,0.0,0,0,0,0,235,2.1,10,5,9999,99999,9,999999999,0.0,999,999,99
3025,2,8,8,0,*?*?*?*?*?*?*?*?*?*?*?*?*?*?*?*?*?*?*?*?*?*?,4.9,4.1,95,101901,122,1405,297,16.8,25.7,14.5,1923,1339,1804,301,250,2.6,9,5,9999,99999,9,999999999,0.0,999,999,99
3025,2,8,9,0,*?*?*?*?*?*?*?*?*?*?*?*?*?*?*?*?*?*?*?*?*?*?,5.2,4.5,95,101901,278,1404,298,69.9,46.9,60.6,7714,3668,7118,1302,265,1.5,9,5,9999,99999,9,999999999,0.0,999,999,99
3025,2,8,10,0,*?*?*?*?*?*?*?*?*?*?*?*?*?*?*?*?*?*?*?*?*?*?,6.1,5.6,98,101901,395,1403,306,63.2,0.0,63.2,7377,0,7395,2561,280,1.5,10,5,9999,99999,9,999999999,0.0,999,999,99
3025,2,8,11,0,*?*?*?*?*?*?*?*?*?*?*?*?*?*?*?*?*?*?*?*?*?*?,7.2,7.1,100,101901,465,1403,311,76.9,0.0,76.9,9000,0,9024,3192,295,1.5,10,5,9999,99999,9,999999999,0.0,999,999,99
3025,2,8,12,0,*?*?*?*?*?*?*?*?*?*?*?*?*?*?*?*?*?*?*?*?*?*?,7.3,7.3,100,101901,484,1405,311,80.5,0.0,80.5,9429,0,9455,3363,310,0.5,10,5,9999,99999,9,999999999,0.0,999,999,99
3025,2,8,13,0,*?*?*?*?*?*?*?*?*?*?*?*?*?*?*?*?*?*?*?*?*?*?,7.1,7.1,100,101901,449,1403,311,73.7,0.0,73.7,8623,0,8647,3044,305,1.0,10,5,9999,99999,9,999999999,0.0,999,999,99
3025,2,8,14,0,*?*?*?*?*?*?*?*?*?*?*?*?*?*?*?*?*?*?*?*?*?*?,7.2,7.0,99,101901,364,1404,311,57.1,0.0,57.1,6659,0,6674,2290,300,1.5,10,5,9999,99999,9,999999999,0.0,999,999,99
3025,2,8,15,0,*?*?*?*?*?*?*?*?*?*?*?*?*?*?*?*?*?*?*?*?*?*?,7.0,5.3,90,101901,234,1405,311,31.6,0.0,31.6,3702,0,3707,1229,295,1.5,10,5,9999,99999,9,999999999,0.0,999,999,99
3025,2,8,16,0,*?*?*?*?*?*?*?*?*?*?*?*?*?*?*?*?*?*?*?*?*?*?,7.4,5.1,86,101901,68,1407,308,0.0,0.0,0.0,0,0,0,0,290,1.5,9,5,9999,99999,9,999999999,0.0,999,999,99
3025,2,8,17,0,*?*?*?*?*?*?*?*?*?*?*?*?*?*?*?*?*?*?*?*?*?*?,7.3,5.6,90,101901,0,-0,312,0.0,-0.0,0.0,0,0,0,0,285,1.5,10,5,9999,99999,9,999999999,0.0,999,999,99
3025,2,8,18,0,*?*?*?*?*?*?*?*?*?*?*?*?*?*?*?*?*?*?*?*?*?*?,6.6,5.3,92,101901,0,-0,309,0.0,-0.0,0.0,0,0,0,0,280,1.5,10,5,9999,99999,9,999999999,0.0,999,999,99
3025,2,8,19,0,*?*?*?*?*?*?*?*?*?*?*?*?*?*?*?*?*?*?*?*?*?*?,6.0,4.6,91,101901,0,-0,306,0.0,-0.0,0.0,0,0,0,0,280,1.5,10,5,9999,99999,9,999999999,0.0,999,999,99
3025,2,8,20,0,*?*?*?*?*?*?*?*?*?*?*?*?*?*?*?*?*?*?*?*?*?*?,5.6,2.5,81,101901,0,-0,305,0.0,-0.0,0.0,0,0,0,0,280,3.6,10,5,9999,99999,9,999999999,0.0,999,999,99
3025,2,8,21,0,*?*?*?*?*?*?*?*?*?*?*?*?*?*?*?*?*?*?*?*?*?*?,6.0,3.6,85,101901,0,-0,306,0.0,-0.0,0.0,0,0,0,0,280,3.6,10,5,9999,99999,9,999999999,0.0,999,999,99
3025,2,8,22,0,*?*?*?*?*?*?*?*?*?*?*?*?*?*?*?*?*?*?*?*?*?*?,4.8,3.6,92,101901,0,-0,301,0.0,-0.0,0.0,0,0,0,0,280,2.1,10,5,9999,99999,9,999999999,0.0,999,999,99
3025,2,8,23,0,*?*?*?*?*?*?*?*?*?*?*?*?*?*?*?*?*?*?*?*?*?*?,6.6,4.3,86,101901,0,-0,309,0.0,-0.0,0.0,0,0,0,0,280,4.6,10,5,9999,99999,9,999999999,0.0,999,999,99
3025,2,8,24,0,*?*?*?*?*?*?*?*?*?*?*?*?*?*?*?*?*?*?*?*?*?*?,4.7,4.6,100,101901,0,-0,301,0.0,-0.0,0.0,0,0,0,0,300,5.2,10,5,9999,99999,9,999999999,1.9,999,999,99
3025,2,9,1,0,*?*?*?*?*?*?*?*?*?*?*?*?*?*?*?*?*?*?*?*?*?*?,9.2,6.1,81,101699,0,-0,320,0.0,-0.0,0.0,0,0,0,0,278,3.1,10,5,9999,99999,9,999999999,0.0,999,999,99
3025,2,9,2,0,*?*?*?*?*?*?*?*?*?*?*?*?*?*?*?*?*?*?*?*?*?*?,9.9,6.9,81,101699,0,-0,323,0.0,-0.0,0.0,0,0,0,0,277,2.6,10,5,9999,99999,9,999999999,0.0,999,999,99
3025,2,9,3,0,*?*?*?*?*?*?*?*?*?*?*?*?*?*?*?*?*?*?*?*?*?*?,9.5,5.9,78,101699,0,-0,322,0.0,-0.0,0.0,0,0,0,0,275,2.6,10,5,9999,99999,9,999999999,0.0,999,999,99
3025,2,9,4,0,*?*?*?*?*?*?*?*?*?*?*?*?*?*?*?*?*?*?*?*?*?*?,9.1,3.9,70,101699,0,-0,320,0.0,-0.0,0.0,0,0,0,0,273,4.1,10,5,9999,99999,9,999999999,0.0,999,999,99
3025,2,9,5,0,*?*?*?*?*?*?*?*?*?*?*?*?*?*?*?*?*?*?*?*?*?*?,8.8,4.3,73,101699,0,-0,319,0.0,-0.0,0.0,0,0,0,0,272,3.1,10,5,9999,99999,9,999999999,0.0,999,999,99
3025,2,9,6,0,*?*?*?*?*?*?*?*?*?*?*?*?*?*?*?*?*?*?*?*?*?*?,8.3,3.8,73,101699,0,-0,317,0.0,-0.0,0.0,0,0,0,0,270,2.6,10,5,9999,99999,9,999999999,0.0,999,999,99
3025,2,9,7,0,*?*?*?*?*?*?*?*?*?*?*?*?*?*?*?*?*?*?*?*?*?*?,8.8,4.8,76,101699,0,-0,319,0.0,-0.0,0.0,0,0,0,0,235,1.5,10,5,9999,99999,9,999999999,0.0,999,999,99
3025,2,9,8,0,*?*?*?*?*?*?*?*?*?*?*?*?*?*?*?*?*?*?*?*?*?*?,9.2,5.0,75,101699,129,1408,320,11.0,0.0,11.0,1330,-0,1330,433,200,1.5,10,5,9999,99999,9,999999999,0.0,999,999,99
3025,2,9,9,0,*?*?*?*?*?*?*?*?*?*?*?*?*?*?*?*?*?*?*?*?*?*?,9.6,5.6,76,101699,285,1404,322,41.6,0.0,41.6,4860,0,4869,1634,165,0.5,10,5,9999,99999,9,999999999,0.0,999,999,99
3025,2,9,10,0,*?*?*?*?*?*?*?*?*?*?*?*?*?*?*?*?*?*?*?*?*?*?,11.4,6.6,73,101699,402,1403,326,112.2,52.1,97.3,12314,4657,10996,2624,130,0.5,9,5,9999,99999,9,999999999,0.0,999,999,99
3025,2,9,11,0,*?*?*?*?*?*?*?*?*?*?*?*?*?*?*?*?*?*?*?*?*?*?,12.7,7.3,69,101699,473,1405,332,136.1,53.8,118.0,14945,4990,13327,3275,95,1.5,9,5,9999,99999,9,999999999,0.0,999,999,99
3025,2,9,12,0,*?*?*?*?*?*?*?*?*?*?*?*?*?*?*?*?*?*?*?*?*?*?,12.7,7.7,71,101699,491,1404,332,142.4,54.1,123.4,15637,5064,13939,3453,60,1.5,9,5,9999,99999,9,999999999,0.0,999,999,99
3025,2,9,13,0,*?*?*?*?*?*?*?*?*?*?*?*?*?*?*?*?*?*?*?*?*?*?,12.7,6.9,67,101699,456,1402,332,130.6,53.4,113.2,14339,4921,12790,3120,110,3.1,9,5,9999,99999,9,999999999,0.0,999,999,99
3025,2,9,14,0,*?*?*?*?*?*?*?*?*?*?*?*?*?*?*?*?*?*?*?*?*?*?,12.7,8.1,74,101699,371,1403,332,101.6,51.1,88.1,11147,4477,9961,2349,160,3.1,9,5,9999,99999,9,999999999,0.0,999,999,99
3025,2,9,15,0,*?*?*?*?*?*?*?*?*?*?*?*?*?*?*?*?*?*?*?*?*?*?,12.8,8.0,73,101699,241,1404,333,57.3,44.4,49.7,6340,3253,5867,1057,210,4.1,9,5,9999,99999,9,999999999,0.0,999,999,99
3025,2,9,16,0,*?*?*?*?*?*?*?*?*?*?*?*?*?*?*?*?*?*?*?*?*?*?,12.7,8.4,75,101699,75,1409,332,0.7,1.8,0.6,98,55,108,9,260,4.1,9,5,9999,99999,9,999999999,0.0,999,999,99
3025,2,9,17,0,*?*?*?*?*?*?*?*?*?*?*?*?*?*?*?*?*?*?*?*?*?*?,12.2,7.9,75,101699,0,-0,334,0.0,-0.0,0.0,0,0,0,0,310,3.6,10,5,9999,99999,9,999999999,0.0,999,999,99
3025,2,9,18,0,*?*?*?*?*?*?*?*?*?*?*?*?*?*?*?*?*?*?*?*?*?*?,11.1,7.4,78,101699,0,-0,329,0.0,-0.0,0.0,0,0,0,0,360,3.6,10,5,9999,99999,9,999999999,0.0,999,999,99
3025,2,9,19,0,*?*?*?*?*?*?*?*?*?*?*?*?*?*?*?*?*?*?*?*?*?*?,10.6,7.6,81,101699,0,-0,326,0.0,-0.0,0.0,0,0,0,0,327,3.1,10,5,9999,99999,9,999999999,0.0,999,999,99
3025,2,9,20,0,*?*?*?*?*?*?*?*?*?*?*?*?*?*?*?*?*?*?*?*?*?*?,10.1,7.4,83,101699,0,-0,324,0.0,-0.0,0.0,0,0,0,0,293,3.1,10,5,9999,99999,9,999999999,0.0,999,999,99
3025,2,9,21,0,*?*?*?*?*?*?*?*?*?*?*?*?*?*?*?*?*?*?*?*?*?*?,10.2,8.1,87,101699,0,-0,324,0.0,-0.0,0.0,0,0,0,0,260,2.6,10,5,9999,99999,9,999999999,0.0,999,999,99
3025,2,9,22,0,*?*?*?*?*?*?*?*?*?*?*?*?*?*?*?*?*?*?*?*?*?*?,10.3,8.4,88,101699,0,-0,325,0.0,-0.0,0.0,0,0,0,0,227,2.6,10,5,9999,99999,9,999999999,0.0,999,999,99
3025,2,9,23,0,*?*?*?*?*?*?*?*?*?*?*?*?*?*?*?*?*?*?*?*?*?*?,9.8,8.3,90,101699,0,-0,323,0.0,-0.0,0.0,0,0,0,0,193,3.1,10,5,9999,99999,9,999999999,0.0,999,999,99
3025,2,9,24,0,*?*?*?*?*?*?*?*?*?*?*?*?*?*?*?*?*?*?*?*?*?*?,8.3,5.1,81,101699,0,-0,316,0.0,-0.0,0.0,0,0,0,0,280,3.6,10,5,9999,99999,9,999999999,0.0,999,999,99
3025,2,10,1,0,*?*?*?*?*?*?*?*?*?*?*?*?*?*?*?*?*?*?*?*?*?*?,9.5,7.4,86,100193,0,-0,321,0.0,-0.0,0.0,0,0,0,0,162,3.1,10,5,9999,99999,9,999999999,0.0,999,999,99
3025,2,10,2,0,*?*?*?*?*?*?*?*?*?*?*?*?*?*?*?*?*?*?*?*?*?*?,9.6,7.0,83,100193,0,-0,322,0.0,-0.0,0.0,0,0,0,0,163,2.6,10,5,9999,99999,9,999999999,0.0,999,999,99
3025,2,10,3,0,*?*?*?*?*?*?*?*?*?*?*?*?*?*?*?*?*?*?*?*?*?*?,9.0,6.9,86,100193,0,-0,319,0.0,-0.0,0.0,0,0,0,0,165,2.6,10,5,9999,99999,9,999999999,0.0,999,999,99
3025,2,10,4,0,*?*?*?*?*?*?*?*?*?*?*?*?*?*?*?*?*?*?*?*?*?*?,8.2,6.9,90,100193,0,-0,316,0.0,-0.0,0.0,0,0,0,0,167,2.6,10,5,9999,99999,9,999999999,0.0,999,999,99
3025,2,10,5,0,*?*?*?*?*?*?*?*?*?*?*?*?*?*?*?*?*?*?*?*?*?*?,7.4,6.6,94,100193,0,-0,312,0.0,-0.0,0.0,0,0,0,0,168,2.6,10,5,9999,99999,9,999999999,0.0,999,999,99
3025,2,10,6,0,*?*?*?*?*?*?*?*?*?*?*?*?*?*?*?*?*?*?*?*?*?*?,8.0,7.0,93,100193,0,-0,315,0.0,-0.0,0.0,0,0,0,0,170,3.1,10,5,9999,99999,9,999999999,0.0,999,999,99
3025,2,10,7,0,*?*?*?*?*?*?*?*?*?*?*?*?*?*?*?*?*?*?*?*?*?*?,8.6,7.3,91,100193,0,-0,317,0.0,-0.0,0.0,0,0,0,0,163,2.1,10,5,9999,99999,9,999999999,0.0,999,999,99
3025,2,10,8,0,*?*?*?*?*?*?*?*?*?*?*?*?*?*?*?*?*?*?*?*?*?*?,8.4,6.6,88,100193,135,1399,317,12.3,0.0,12.3,1485,-0,1485,484,157,2.1,10,5,9999,99999,9,999999999,0.0,999,999,99
3025,2,10,9,0,*?*?*?*?*?*?*?*?*?*?*?*?*?*?*?*?*?*?*?*?*?*?,9.5,6.7,82,100193,292,1403,317,74.7,47.7,64.8,8237,3810,7592,1396,150,1.5,9,5,9999,99999,9,999999999,0.0,999,999,99
3025,2,10,10,0,*?*?*?*?*?*?*?*?*?*?*?*?*?*?*?*?*?*?*?*?*?*?,10.5,7.1,79,100193,409,1402,326,66.0,0.0,66.0,7711,0,7730,2689,143,2.6,10,5,9999,99999,9,999999999,0.0,999,999,99
3025,2,10,11,0,*?*?*?*?*?*?*?*?*?*?*?*?*?*?*?*?*?*?*?*?*?*?,12.5,8.9,78,100193,480,1404,331,138.6,53.9,120.2,15223,5021,13573,3346,137,2.1,9,5,9999,99999,9,999999999,0.0,999,999,99
3025,2,10,12,0,*?*?*?*?*?*?*?*?*?*?*?*?*?*?*?*?*?*?*?*?*?*?,13.4,8.9,73,100193,498,1402,339,83.4,0.0,83.4,9773,0,9801,3501,130,3.1,10,5,9999,99999,9,999999999,0.0,999,999,99
3025,2,10,13,0,*?*?*?*?*?*?*?*?*?*?*?*?*?*?*?*?*?*?*?*?*?*?,13.5,8.1,70,100193,464,1404,340,76.6,0.0,76.6,8967,0,8992,3179,128,3.6,10,5,9999,99999,9,999999999,0.0,999,999,99
3025,2,10,14,0,*?*?*?*?*?*?*?*?*?*?*?*?*?*?*?*?*?*?*?*?*?*?,13.2,7.4,67,100193,378,1402,338,59.9,0.0,59.9,6992,0,7009,2415,127,5.2,10,5,9999,99999,9,999999999,0.0,999,999,99
3025,2,10,15,0,*?*?*?*?*?*?*?*?*?*?*?*?*?*?*?*?*?*?*?*?*?*?,13.1,8.7,74,100193,248,1404,338,34.4,0.0,34.4,4023,0,4029,1340,125,4.1,10,5,9999,99999,9,999999999,0.0,999,999,99
3025,2,10,16,0,*?*?*?*?*?*?*?*?*?*?*?*?*?*?*?*?*?*?*?*?*?*?,13.4,8.9,73,100193,82,1411,339,1.8,0.0,1.8,238,-0,237,73,123,3.6,10,5,9999,99999,9,999999999,0.0,999,999,99
3025,2,10,17,0,*?*?*?*?*?*?*?*?*?*?*?*?*?*?*?*?*?*?*?*?*?*?,12.7,8.9,77,100193,0,-0,336,0.0,-0.0,0.0,0,0,0,0,122,3.6,10,5,9999,99999,9,999999999,0.0,999,999,99
3025,2,10,18,0,*?*?*?*?*?*?*?*?*?*?*?*?*?*?*?*?*?*?*?*?*?*?,11.1,8.5,83,100193,0,-0,328,0.0,-0.0,0.0,0,0,0,0,120,3.1,10,5,9999,99999,9,999999999,0.0,999,999,99
3025,2,10,19,0,*?*?*?*?*?*?*?*?*?*?*?*?*?*?*?*?*?*?*?*?*?*?,10.4,8.1,85,100193,0,-0,325,0.0,-0.0,0.0,0,0,0,0,118,3.1,10,5,9999,99999,9,999999999,0.0,999,999,99
3025,2,10,20,0,*?*?*?*?*?*?*?*?*?*?*?*?*?*?*?*?*?*?*?*?*?*?,10.2,7.1,81,100193,0,-0,325,0.0,-0.0,0.0,0,0,0,0,117,3.1,10,5,9999,99999,9,999999999,0.0,999,999,99
3025,2,10,21,0,*?*?*?*?*?*?*?*?*?*?*?*?*?*?*?*?*?*?*?*?*?*?,10.2,7.0,80,100193,0,-0,325,0.0,-0.0,0.0,0,0,0,0,115,3.1,10,5,9999,99999,9,999999999,0.0,999,999,99
3025,2,10,22,0,*?*?*?*?*?*?*?*?*?*?*?*?*?*?*?*?*?*?*?*?*?*?,9.1,6.4,82,100193,0,-0,320,0.0,-0.0,0.0,0,0,0,0,113,2.6,10,5,9999,99999,9,999999999,0.0,999,999,99
3025,2,10,23,0,*?*?*?*?*?*?*?*?*?*?*?*?*?*?*?*?*?*?*?*?*?*?,9.0,6.6,84,100193,0,-0,319,0.0,-0.0,0.0,0,0,0,0,112,2.1,10,5,9999,99999,9,999999999,0.0,999,999,99
3025,2,10,24,0,*?*?*?*?*?*?*?*?*?*?*?*?*?*?*?*?*?*?*?*?*?*?,9.4,7.9,89,100193,0,-0,321,0.0,-0.0,0.0,0,0,0,0,160,3.1,10,5,9999,99999,9,999999999,0.0,999,999,99
3025,2,11,1,0,*?*?*?*?*?*?*?*?*?*?*?*?*?*?*?*?*?*?*?*?*?*?,8.8,5.3,78,100675,0,-0,319,0.0,-0.0,0.0,0,0,0,0,110,3.1,10,5,9999,99999,9,999999999,0.0,999,999,99
3025,2,11,2,0,*?*?*?*?*?*?*?*?*?*?*?*?*?*?*?*?*?*?*?*?*?*?,8.7,4.5,75,100675,0,-0,318,0.0,-0.0,0.0,0,0,0,0,110,0.5,10,5,9999,99999,9,999999999,0.0,999,999,99
3025,2,11,3,0,*?*?*?*?*?*?*?*?*?*?*?*?*?*?*?*?*?*?*?*?*?*?,8.2,4.6,78,100675,0,-0,316,0.0,-0.0,0.0,0,0,0,0,110,3.1,10,5,9999,99999,9,999999999,0.0,999,999,99
3025,2,11,4,0,*?*?*?*?*?*?*?*?*?*?*?*?*?*?*?*?*?*?*?*?*?*?,8.5,5.5,81,100675,0,-0,317,0.0,-0.0,0.0,0,0,0,0,110,1.5,10,5,9999,99999,9,999999999,0.0,999,999,99
3025,2,11,5,0,*?*?*?*?*?*?*?*?*?*?*?*?*?*?*?*?*?*?*?*?*?*?,7.7,5.3,85,100675,0,-0,314,0.0,-0.0,0.0,0,0,0,0,110,1.0,10,5,9999,99999,9,999999999,0.0,999,999,99
3025,2,11,6,0,*?*?*?*?*?*?*?*?*?*?*?*?*?*?*?*?*?*?*?*?*?*?,6.9,4.6,85,100675,0,-0,310,0.0,-0.0,0.0,0,0,0,0,110,1.0,10,5,9999,99999,9,999999999,0.0,999,999,99
3025,2,11,7,0,*?*?*?*?*?*?*?*?*?*?*?*?*?*?*?*?*?*?*?*?*?*?,7.5,4.3,80,100675,0,-0,313,0.0,-0.0,0.0,0,0,0,0,107,1.5,10,5,9999,99999,9,999999999,0.0,999,999,99
3025,2,11,8,0,*?*?*?*?*?*?*?*?*?*?*?*?*?*?*?*?*?*?*?*?*?*?,8.0,4.6,79,100675,142,1399,315,13.7,0.0,13.7,1643,-0,1643,536,103,2.1,10,5,9999,99999,9,999999999,0.0,999,999,99
3025,2,11,9,0,*?*?*?*?*?*?*?*?*?*?*?*?*?*?*?*?*?*?*?*?*?*?,8.5,5.1,80,100675,299,1402,317,44.4,0.0,44.4,5185,0,5195,1750,100,3.6,10,5,9999,99999,9,999999999,0.0,999,999,99
3025,2,11,10,0,*?*?*?*?*?*?*?*?*?*?*?*?*?*?*?*?*?*?*?*?*?*?,10.1,6.4,77,100675,417,1404,324,67.5,0.0,67.5,7882,0,7902,2755,97,5.2,10,5,9999,99999,9,999999999,0.0,999,999,99
3025,2,11,11,0,*?*?*?*?*?*?*?*?*?*?*?*?*?*?*?*?*?*?*?*?*?*?,11.9,6.9,71,100675,487,1402,332,81.3,0.0,81.3,9517,0,9544,3398,93,6.2,10,5,9999,99999,9,999999999,0.0,999,999,99
3025,2,11,12,0,*?*?*?*?*?*?*?*?*?*?*?*?*?*?*?*?*?*?*?*?*?*?,12.6,6.9,68,100675,506,1404,336,84.9,0.0,84.9,9950,0,9979,3573,90,4.6,10,5,9999,99999,9,999999999,0.0,999,999,99
3025,2,11,13,0,*?*?*?*?*?*?*?*?*?*?*?*?*?*?*?*?*?*?*?*?*?*?,12.7,6.6,66,100675,471,1403,336,78.1,0.0,78.1,9140,0,9166,3248,90,5.7,10,5,9999,99999,9,999999999,0.0,999,999,99
3025,2,11,14,0,*?*?*?*?*?*?*?*?*?*?*?*?*?*?*?*?*?*?*?*?*?*?,12.4,7.3,71,100675,386,1405,335,61.3,0.0,61.3,7163,0,7180,2480,90,4.1,10,5,9999,99999,9,999999999,0.0,999,999,99
3025,2,11,15,0,*?*?*?*?*?*?*?*?*?*?*?*?*?*?*?*?*?*?*?*?*?*?,12.5,7.7,72,100675,255,1403,335,35.8,0.0,35.8,4185,0,4192,1396,90,4.6,10,5,9999,99999,9,999999999,0.0,999,999,99
3025,2,11,16,0,*?*?*?*?*?*?*?*?*?*?*?*?*?*?*?*?*?*?*?*?*?*?,12.6,8.1,74,100675,88,1395,336,3.1,0.0,3.1,406,-0,405,128,90,4.6,10,5,9999,99999,9,999999999,0.0,999,999,99
3025,2,11,17,0,*?*?*?*?*?*?*?*?*?*?*?*?*?*?*?*?*?*?*?*?*?*?,11.6,7.7,76,100675,0,-0,331,0.0,-0.0,0.0,0,0,0,0,90,4.1,10,5,9999,99999,9,999999999,0.0,999,999,99
3025,2,11,18,0,*?*?*?*?*?*?*?*?*?*?*?*?*?*?*?*?*?*?*?*?*?*?,10.7,7.4,80,100675,0,-0,327,0.0,-0.0,0.0,0,0,0,0,90,4.1,10,5,9999,99999,9,999999999,0.0,999,999,99
3025,2,11,19,0,*?*?*?*?*?*?*?*?*?*?*?*?*?*?*?*?*?*?*?*?*?*?,9.2,7.7,90,100675,0,-0,320,0.0,-0.0,0.0,0,0,0,0,93,3.1,10,5,9999,99999,9,999999999,0.0,999,999,99
3025,2,11,20,0,*?*?*?*?*?*?*?*?*?*?*?*?*?*?*?*?*?*?*?*?*?*?,9.1,7.3,88,100675,0,-0,320,0.0,-0.0,0.0,0,0,0,0,97,1.0,10,5,9999,99999,9,999999999,0.0,999,999,99
3025,2,11,21,0,*?*?*?*?*?*?*?*?*?*?*?*?*?*?*?*?*?*?*?*?*?*?,9.6,6.9,83,100675,0,-0,322,0.0,-0.0,0.0,0,0,0,0,100,3.1,10,5,9999,99999,9,999999999,0.0,999,999,99
3025,2,11,22,0,*?*?*?*?*?*?*?*?*?*?*?*?*?*?*?*?*?*?*?*?*?*?,9.0,7.4,90,100675,0,-0,319,0.0,-0.0,0.0,0,0,0,0,103,2.1,10,5,9999,99999,9,999999999,0.0,999,999,99
3025,2,11,23,0,*?*?*?*?*?*?*?*?*?*?*?*?*?*?*?*?*?*?*?*?*?*?,8.5,6.6,88,100675,0,-0,317,0.0,-0.0,0.0,0,0,0,0,107,1.5,10,5,9999,99999,9,999999999,0.0,999,999,99
3025,2,11,24,0,*?*?*?*?*?*?*?*?*?*?*?*?*?*?*?*?*?*?*?*?*?*?,8.9,5.9,82,100675,0,-0,319,0.0,-0.0,0.0,0,0,0,0,110,3.1,10,5,9999,99999,9,999999999,0.0,999,999,99
3025,2,12,1,0,*?*?*?*?*?*?*?*?*?*?*?*?*?*?*?*?*?*?*?*?*?*?,7.3,5.9,90,101803,0,-0,312,0.0,-0.0,0.0,0,0,0,0,108,1.5,10,5,9999,99999,9,999999999,0.0,999,999,99
3025,2,12,2,0,*?*?*?*?*?*?*?*?*?*?*?*?*?*?*?*?*?*?*?*?*?*?,7.0,5.5,89,101803,0,-0,310,0.0,-0.0,0.0,0,0,0,0,107,2.1,10,5,9999,99999,9,999999999,0.0,999,999,99
3025,2,12,3,0,*?*?*?*?*?*?*?*?*?*?*?*?*?*?*?*?*?*?*?*?*?*?,7.2,5.1,86,101803,0,-0,311,0.0,-0.0,0.0,0,0,0,0,105,2.6,10,5,9999,99999,9,999999999,0.0,999,999,99
3025,2,12,4,0,*?*?*?*?*?*?*?*?*?*?*?*?*?*?*?*?*?*?*?*?*?*?,6.6,4.3,85,101803,0,-0,309,0.0,-0.0,0.0,0,0,0,0,103,1.5,10,5,9999,99999,9,999999999,0.0,999,999,99
3025,2,12,5,0,*?*?*?*?*?*?*?*?*?*?*?*?*?*?*?*?*?*?*?*?*?*?,6.4,2.3,74,101803,0,-0,308,0.0,-0.0,0.0,0,0,0,0,102,1.0,10,5,9999,99999,9,999999999,0.0,999,999,99
3025,2,12,6,0,*?*?*?*?*?*?*?*?*?*?*?*?*?*?*?*?*?*?*?*?*?*?,6.7,1.5,68,101803,0,-0,310,0.0,-0.0,0.0,0,0,0,0,100,1.0,10,5,9999,99999,9,999999999,0.0,999,999,99
3025,2,12,7,0,*?*?*?*?*?*?*?*?*?*?*?*?*?*?*?*?*?*?*?*?*?*?,6.5,2.1,73,101803,0,-0,309,0.0,-0.0,0.0,0,0,0,0,103,0.5,10,5,9999,99999,9,999999999,0.0,999,999,99
3025,2,12,8,0,*?*?*?*?*?*?*?*?*?*?*?*?*?*?*?*?*?*?*?*?*?*?,6.2,2.1,75,101803,149,1398,298,34.7,82.1,26.0,3775,4157,3278,446,107,1.5,8,4,9999,99999,9,999999999,0.0,999,999,99
3025,2,12,9,0,*?*?*?*?*?*?*?*?*?*?*?*?*?*?*?*?*?*?*?*?*?*?,7.0,3.2,76,101803,306,1401,301,105.5,121.7,78.9,11530,9880,9143,1708,110,3.1,8,4,9999,99999,9,999999999,0.0,999,999,99
3025,2,12,10,0,*?*?*?*?*?*?*?*?*?*?*?*?*?*?*?*?*?*?*?*?*?*?,7.8,4.6,79,101803,424,1402,301,187.5,221.3,120.6,19835,20001,13961,2418,113,4.1,7,4,9999,99999,9,999999999,0.0,999,999,99
3025,2,12,11,0,*?*?*?*?*?*?*?*?*?*?*?*?*?*?*?*?*?*?*?*?*?*?,9.2,6.2,81,101803,495,1403,312,190.5,136.1,142.5,20761,12993,16244,3258,117,4.6,8,4,9999,99999,9,999999999,0.0,999,999,99
3025,2,12,12,0,*?*?*?*?*?*?*?*?*?*?*?*?*?*?*?*?*?*?*?*?*?*?,9.1,5.6,78,101803,513,1402,307,235.0,229.3,151.1,24908,22078,17282,3138,120,4.6,7,4,9999,99999,9,999999999,0.0,999,999,99
3025,2,12,13,0,*?*?*?*?*?*?*?*?*?*?*?*?*?*?*?*?*?*?*?*?*?*?,9.4,4.8,73,101803,478,1401,312,183.2,135.3,137.0,19961,12802,15635,3116,120,5.2,8,4,9999,99999,9,999999999,0.0,999,999,99
3025,2,12,14,0,*?*?*?*?*?*?*?*?*?*?*?*?*?*?*?*?*?*?*?*?*?*?,9.2,4.8,73,101803,393,1403,316,109.1,51.8,94.6,11972,4607,10693,2543,120,5.2,9,5,9999,99999,9,999999999,0.0,999,999,99
3025,2,12,15,0,*?*?*?*?*?*?*?*?*?*?*?*?*?*?*?*?*?*?*?*?*?*?,9.0,5.6,78,101803,262,1401,311,85.6,115.4,64.0,9377,8750,7465,1371,120,5.2,8,4,9999,99999,9,999999999,0.2,999,999,99
3025,2,12,16,0,*?*?*?*?*?*?*?*?*?*?*?*?*?*?*?*?*?*?*?*?*?*?,9.0,5.5,77,101803,95,1396,311,10.4,38.3,7.7,1205,1576,1259,128,120,5.7,8,4,9999,99999,9,999999999,0.3,999,999,99
3025,2,12,17,0,*?*?*?*?*?*?*?*?*?*?*?*?*?*?*?*?*?*?*?*?*?*?,8.6,6.2,84,101803,0,-0,317,0.0,-0.0,0.0,0,0,0,0,120,6.2,10,5,9999,99999,9,999999999,0.1,999,999,99
3025,2,12,18,0,*?*?*?*?*?*?*?*?*?*?*?*?*?*?*?*?*?*?*?*?*?*?,8.0,6.9,91,101803,0,-0,315,0.0,-0.0,0.0,0,0,0,0,120,5.2,10,5,9999,99999,9,999999999,0.2,999,999,99
3025,2,12,19,0,*?*?*?*?*?*?*?*?*?*?*?*?*?*?*?*?*?*?*?*?*?*?,8.5,6.1,84,101803,0,-0,317,0.0,-0.0,0.0,0,0,0,0,130,4.1,10,5,9999,99999,9,999999999,0.0,999,999,99
3025,2,12,20,0,*?*?*?*?*?*?*?*?*?*?*?*?*?*?*?*?*?*?*?*?*?*?,7.6,5.8,87,101803,0,-0,313,0.0,-0.0,0.0,0,0,0,0,140,3.6,10,5,9999,99999,9,999999999,0.0,999,999,99
3025,2,12,21,0,*?*?*?*?*?*?*?*?*?*?*?*?*?*?*?*?*?*?*?*?*?*?,7.3,5.3,86,101803,0,-0,312,0.0,-0.0,0.0,0,0,0,0,150,3.1,10,5,9999,99999,9,999999999,0.1,999,999,99
3025,2,12,22,0,*?*?*?*?*?*?*?*?*?*?*?*?*?*?*?*?*?*?*?*?*?*?,7.6,5.1,84,101803,0,-0,313,0.0,-0.0,0.0,0,0,0,0,160,3.1,10,5,9999,99999,9,999999999,1.5,999,999,99
3025,2,12,23,0,*?*?*?*?*?*?*?*?*?*?*?*?*?*?*?*?*?*?*?*?*?*?,6.8,4.6,85,101803,0,-0,310,0.0,-0.0,0.0,0,0,0,0,170,3.1,10,5,9999,99999,9,999999999,1.0,999,999,99
3025,2,12,24,0,*?*?*?*?*?*?*?*?*?*?*?*?*?*?*?*?*?*?*?*?*?*?,7.9,6.2,88,101803,0,-0,314,0.0,-0.0,0.0,0,0,0,0,110,1.5,10,5,9999,99999,9,999999999,0.0,999,999,99
3025,2,13,1,0,*?*?*?*?*?*?*?*?*?*?*?*?*?*?*?*?*?*?*?*?*?*?,4.9,3.8,93,101401,0,-0,302,0.0,-0.0,0.0,0,0,0,0,178,2.6,10,5,9999,99999,9,999999999,0.1,999,999,99
3025,2,13,2,0,*?*?*?*?*?*?*?*?*?*?*?*?*?*?*?*?*?*?*?*?*?*?,4.9,3.4,91,101401,0,-0,302,0.0,-0.0,0.0,0,0,0,0,177,3.1,10,5,9999,99999,9,999999999,0.0,999,999,99
3025,2,13,3,0,*?*?*?*?*?*?*?*?*?*?*?*?*?*?*?*?*?*?*?*?*?*?,4.6,3.9,96,101401,0,-0,300,0.0,-0.0,0.0,0,0,0,0,175,3.1,10,5,9999,99999,9,999999999,0.0,999,999,99
3025,2,13,4,0,*?*?*?*?*?*?*?*?*?*?*?*?*?*?*?*?*?*?*?*?*?*?,4.7,3.6,93,101401,0,-0,301,0.0,-0.0,0.0,0,0,0,0,173,3.6,10,5,9999,99999,9,999999999,0.0,999,999,99
3025,2,13,5,0,*?*?*?*?*?*?*?*?*?*?*?*?*?*?*?*?*?*?*?*?*?*?,4.4,3.4,93,101401,0,-0,299,0.0,-0.0,0.0,0,0,0,0,172,2.6,10,5,9999,99999,9,999999999,0.0,999,999,99
3025,2,13,6,0,*?*?*?*?*?*?*?*?*?*?*?*?*?*?*?*?*?*?*?*?*?*?,4.3,3.0,91,101401,0,-0,299,0.0,-0.0,0.0,0,0,0,0,170,2.6,10,5,9999,99999,9,999999999,0.0,999,999,99
3025,2,13,7,0,*?*?*?*?*?*?*?*?*?*?*?*?*?*?*?*?*?*?*?*?*?*?,4.3,3.4,95,101401,0,-0,299,0.0,-0.0,0.0,0,0,0,0,168,3.1,10,5,9999,99999,9,999999999,0.0,999,999,99
3025,2,13,8,0,*?*?*?*?*?*?*?*?*?*?*?*?*?*?*?*?*?*?*?*?*?*?,4.3,3.6,95,101401,157,1406,281,49.8,199.6,27.5,5343,10980,3879,478,167,2.6,6,3,9999,99999,9,999999999,0.0,999,999,99
3025,2,13,9,0,*?*?*?*?*?*?*?*?*?*?*?*?*?*?*?*?*?*?*?*?*?*?,4.4,2.9,90,101401,314,1403,272,158.0,415.2,65.1,16091,32823,9398,1153,165,3.1,4,2,9999,99999,9,999999999,0.4,999,999,99
3025,2,13,10,0,*?*?*?*?*?*?*?*?*?*?*?*?*?*?*?*?*?*?*?*?*?*?,5.0,4.1,94,101401,431,1400,284,212.4,309.2,117.3,22561,28141,13642,2334,163,3.1,6,3,9999,99999,9,999999999,0.0,999,999,99
3025,2,13,11,0,*?*?*?*?*?*?*?*?*?*?*?*?*?*?*?*?*?*?*?*?*?*?,4.8,3.8,93,101401,502,1402,288,229.2,228.4,147.4,24291,21805,16912,3047,162,3.6,7,4,9999,99999,9,999999999,0.4,999,999,99
3025,2,13,12,0,*?*?*?*?*?*?*?*?*?*?*?*?*?*?*?*?*?*?*?*?*?*?,5.0,3.6,90,101401,521,1403,302,87.9,0.0,87.9,10306,0,10337,3718,160,5.7,10,5,9999,99999,9,999999999,0.0,999,999,99
3025,2,13,13,0,*?*?*?*?*?*?*?*?*?*?*?*?*?*?*?*?*?*?*?*?*?*?,4.7,4.1,96,101401,486,1402,296,140.8,54.0,122.1,15464,5046,13786,3407,160,7.2,9,5,9999,99999,9,999999999,0.0,999,999,99
3025,2,13,14,0,*?*?*?*?*?*?*?*?*?*?*?*?*?*?*?*?*?*?*?*?*?*?,4.5,3.9,96,101401,400,1401,287,174.8,218.6,112.4,18485,19320,13062,2234,160,7.2,7,4,9999,99999,9,999999999,0.0,999,999,99
3025,2,13,15,0,*?*?*?*?*?*?*?*?*?*?*?*?*?*?*?*?*?*?*?*?*?*?,4.9,4.8,100,101401,269,1400,293,88.9,116.6,66.5,9729,8958,7737,1425,160,1.5,8,4,9999,99999,9,999999999,0.0,999,999,99
3025,2,13,16,0,*?*?*?*?*?*?*?*?*?*?*?*?*?*?*?*?*?*?*?*?*?*?,5.0,4.6,98,101401,102,1396,298,10.2,18.6,8.8,1194,886,1125,183,160,1.5,9,5,9999,99999,9,999999999,0.0,999,999,99
3025,2,13,17,0,*?*?*?*?*?*?*?*?*?*?*?*?*?*?*?*?*?*?*?*?*?*?,4.7,3.6,93,101401,0,-0,301,0.0,-0.0,0.0,0,0,0,0,160,4.1,10,5,9999,99999,9,999999999,0.0,999,999,99
3025,2,13,18,0,*?*?*?*?*?*?*?*?*?*?*?*?*?*?*?*?*?*?*?*?*?*?,5.1,4.6,97,101401,0,-0,302,0.0,-0.0,0.0,0,0,0,0,160,4.1,10,5,9999,99999,9,999999999,0.0,999,999,99
3025,2,13,19,0,*?*?*?*?*?*?*?*?*?*?*?*?*?*?*?*?*?*?*?*?*?*?,5.0,4.6,97,101401,0,-0,302,0.0,-0.0,0.0,0,0,0,0,162,5.2,10,5,9999,99999,9,999999999,0.0,999,999,99
3025,2,13,20,0,*?*?*?*?*?*?*?*?*?*?*?*?*?*?*?*?*?*?*?*?*?*?,4.6,3.8,94,101401,0,-0,300,0.0,-0.0,0.0,0,0,0,0,163,4.1,10,5,9999,99999,9,999999999,0.0,999,999,99
3025,2,13,21,0,*?*?*?*?*?*?*?*?*?*?*?*?*?*?*?*?*?*?*?*?*?*?,4.8,3.2,90,101401,0,-0,301,0.0,-0.0,0.0,0,0,0,0,165,4.6,10,5,9999,99999,9,999999999,0.0,999,999,99
3025,2,13,22,0,*?*?*?*?*?*?*?*?*?*?*?*?*?*?*?*?*?*?*?*?*?*?,4.4,2.7,88,101401,0,-0,300,0.0,-0.0,0.0,0,0,0,0,167,2.1,10,5,9999,99999,9,999999999,0.0,999,999,99
3025,2,13,23,0,*?*?*?*?*?*?*?*?*?*?*?*?*?*?*?*?*?*?*?*?*?*?,4.3,1.3,81,101401,0,-0,299,0.0,-0.0,0.0,0,0,0,0,168,2.6,10,5,9999,99999,9,999999999,0.0,999,999,99
3025,2,13,24,0,*?*?*?*?*?*?*?*?*?*?*?*?*?*?*?*?*?*?*?*?*?*?,6.1,4.3,88,101401,0,-0,307,0.0,-0.0,0.0,0,0,0,0,180,1.5,10,5,9999,99999,9,999999999,0.1,999,999,99
3025,2,14,1,0,*?*?*?*?*?*?*?*?*?*?*?*?*?*?*?*?*?*?*?*?*?*?,1.8,-0.4,88,100537,0,-0,289,0.0,-0.0,0.0,0,0,0,0,173,3.1,10,5,9999,99999,9,999999999,0.0,999,999,99
3025,2,14,2,0,*?*?*?*?*?*?*?*?*?*?*?*?*?*?*?*?*?*?*?*?*?*?,0.8,-1.1,89,100537,0,-0,285,0.0,-0.0,0.0,0,0,0,0,177,3.1,10,5,9999,99999,9,999999999,0.0,999,999,99
3025,2,14,3,0,*?*?*?*?*?*?*?*?*?*?*?*?*?*?*?*?*?*?*?*?*?*?,0.4,-1.5,89,100537,0,-0,283,0.0,-0.0,0.0,0,0,0,0,180,3.1,10,5,9999,99999,9,999999999,0.0,999,999,99
3025,2,14,4,0,*?*?*?*?*?*?*?*?*?*?*?*?*?*?*?*?*?*?*?*?*?*?,0.6,-1.1,90,100537,0,-0,284,0.0,-0.0,0.0,0,0,0,0,183,2.6,10,5,9999,99999,9,999999999,0.0,999,999,99
3025,2,14,5,0,*?*?*?*?*?*?*?*?*?*?*?*?*?*?*?*?*?*?*?*?*?*?,0.5,0.4,100,100537,0,-0,283,0.0,-0.0,0.0,0,0,0,0,187,2.6,10,5,9999,99999,9,999999999,0.3,999,999,99
3025,2,14,6,0,*?*?*?*?*?*?*?*?*?*?*?*?*?*?*?*?*?*?*?*?*?*?,0.4,0.4,100,100537,0,-0,283,0.0,-0.0,0.0,0,0,0,0,190,2.6,10,5,9999,99999,9,999999999,0.1,999,999,99
3025,2,14,7,0,*?*?*?*?*?*?*?*?*?*?*?*?*?*?*?*?*?*?*?*?*?*?,0.3,0.2,100,100537,0,-0,283,0.0,-0.0,0.0,0,0,0,0,202,2.6,10,5,9999,99999,9,999999999,0.6,999,999,99
3025,2,14,8,0,*?*?*?*?*?*?*?*?*?*?*?*?*?*?*?*?*?*?*?*?*?*?,0.2,0.2,100,100537,164,1403,273,41.3,89.0,30.9,4461,4801,3854,538,213,2.6,8,4,9999,99999,9,999999999,0.0,999,999,99
3025,2,14,9,0,*?*?*?*?*?*?*?*?*?*?*?*?*?*?*?*?*?*?*?*?*?*?,0.9,0.4,99,100537,321,1401,271,132.7,206.7,85.3,14043,16492,10093,1643,225,3.1,7,4,9999,99999,9,999999999,0.8,999,999,99
3025,2,14,10,0,*?*?*?*?*?*?*?*?*?*?*?*?*?*?*?*?*?*?*?*?*?*?,1.7,1.0,98,100537,439,1401,274,195.6,222.9,125.8,20730,20014,14742,2538,237,4.1,7,4,9999,99999,9,999999999,3.0,999,999,99
3025,2,14,11,0,*?*?*?*?*?*?*?*?*?*?*?*?*?*?*?*?*?*?*?*?*?*?,2.8,2.1,99,100537,510,1402,279,233.3,229.0,150.0,24781,21467,17509,3112,248,5.2,7,4,9999,99999,9,999999999,4.1,999,999,99
3025,2,14,12,0,*?*?*?*?*?*?*?*?*?*?*?*?*?*?*?*?*?*?*?*?*?*?,2.7,2.7,100,100537,528,1401,283,205.8,137.6,153.9,22432,13350,17514,3561,260,6.2,8,4,9999,99999,9,999999999,0.1,999,999,99
3025,2,14,13,0,*?*?*?*?*?*?*?*?*?*?*?*?*?*?*?*?*?*?*?*?*?*?,2.7,2.7,100,100537,493,1401,283,190.0,136.1,142.2,20711,12982,16206,3249,255,4.1,8,4,9999,99999,9,999999999,0.0,999,999,99
3025,2,14,14,0,*?*?*?*?*?*?*?*?*?*?*?*?*?*?*?*?*?*?*?*?*?*?,3.0,3.0,100,100537,407,1400,285,151.3,131.1,113.2,16488,11824,12979,2518,250,4.1,8,4,9999,99999,9,999999999,0.0,999,999,99
3025,2,14,15,0,*?*?*?*?*?*?*?*?*?*?*?*?*?*?*?*?*?*?*?*?*?*?,2.9,2.7,100,100537,276,1399,284,92.2,117.7,68.9,10083,9151,8015,1481,245,6.2,8,4,9999,99999,9,999999999,0.0,999,999,99
3025,2,14,16,0,*?*?*?*?*?*?*?*?*?*?*?*?*?*?*?*?*?*?*?*?*?*?,2.8,2.5,100,100537,109,1396,288,12.6,21.5,10.9,1461,1059,1374,226,240,6.7,9,5,9999,99999,9,999999999,0.0,999,999,99
3025,2,14,17,0,*?*?*?*?*?*?*?*?*?*?*?*?*?*?*?*?*?*?*?*?*?*?,2.5,1.3,95,100537,0,-0,292,0.0,-0.0,0.0,0,0,0,0,235,3.1,10,5,9999,99999,9,999999999,0.0,999,999,99
3025,2,14,18,0,*?*?*?*?*?*?*?*?*?*?*?*?*?*?*?*?*?*?*?*?*?*?,2.1,0.4,92,100537,0,-0,290,0.0,-0.0,0.0,0,0,0,0,230,1.5,10,5,9999,99999,9,999999999,0.0,999,999,99
3025,2,14,19,0,*?*?*?*?*?*?*?*?*?*?*?*?*?*?*?*?*?*?*?*?*?*?,1.8,-0.2,89,100537,0,-0,289,0.0,-0.0,0.0,0,0,0,0,235,4.6,10,5,9999,99999,9,999999999,0.0,999,999,99
3025,2,14,20,0,*?*?*?*?*?*?*?*?*?*?*?*?*?*?*?*?*?*?*?*?*?*?,1.7,0.8,98,100537,0,-0,288,0.0,-0.0,0.0,0,0,0,0,240,3.1,10,5,9999,99999,9,999999999,0.2,999,999,99
3025,2,14,21,0,*?*?*?*?*?*?*?*?*?*?*?*?*?*?*?*?*?*?*?*?*?*?,1.0,0.8,100,100537,0,-0,285,0.0,-0.0,0.0,0,0,0,0,245,3.6,10,5,9999,99999,9,999999999,0.0,999,999,99
3025,2,14,22,0,*?*?*?*?*?*?*?*?*?*?*?*?*?*?*?*?*?*?*?*?*?*?,1.0,0.2,99,100537,0,-0,286,0.0,-0.0,0.0,0,0,0,0,250,3.6,10,5,9999,99999,9,999999999,0.0,999,999,99
3025,2,14,23,0,*?*?*?*?*?*?*?*?*?*?*?*?*?*?*?*?*?*?*?*?*?*?,1.0,-0.6,92,100537,0,-0,286,0.0,-0.0,0.0,0,0,0,0,255,4.6,10,5,9999,99999,9,999999999,0.1,999,999,99
3025,2,14,24,0,*?*?*?*?*?*?*?*?*?*?*?*?*?*?*?*?*?*?*?*?*?*?,3.3,0.4,85,100537,0,-0,295,0.0,-0.0,0.0,0,0,0,0,170,3.1,10,5,9999,99999,9,999999999,0.0,999,999,99
3025,2,15,1,0,*?*?*?*?*?*?*?*?*?*?*?*?*?*?*?*?*?*?*?*?*?*?,0.4,-3.4,73,101554,0,-0,284,0.0,-0.0,0.0,0,0,0,0,263,3.6,10,5,9999,99999,9,999999999,0.1,999,999,99
3025,2,15,2,0,*?*?*?*?*?*?*?*?*?*?*?*?*?*?*?*?*?*?*?*?*?*?,0.1,-5.0,65,101554,0,-0,283,0.0,-0.0,0.0,0,0,0,0,267,3.6,10,5,9999,99999,9,999999999,0.0,999,999,99
3025,2,15,3,0,*?*?*?*?*?*?*?*?*?*?*?*?*?*?*?*?*?*?*?*?*?*?,-0.3,-5.6,64,101554,0,-0,281,0.0,-0.0,0.0,0,0,0,0,270,3.6,10,5,9999,99999,9,999999999,0.0,999,999,99
3025,2,15,4,0,*?*?*?*?*?*?*?*?*?*?*?*?*?*?*?*?*?*?*?*?*?*?,-0.5,-4.5,72,101554,0,-0,280,0.0,-0.0,0.0,0,0,0,0,273,2.6,10,5,9999,99999,9,999999999,0.0,999,999,99
3025,2,15,5,0,*?*?*?*?*?*?*?*?*?*?*?*?*?*?*?*?*?*?*?*?*?*?,-0.6,-4.5,72,101554,0,-0,280,0.0,-0.0,0.0,0,0,0,0,277,3.6,10,5,9999,99999,9,999999999,0.0,999,999,99
3025,2,15,6,0,*?*?*?*?*?*?*?*?*?*?*?*?*?*?*?*?*?*?*?*?*?*?,-0.7,-4.5,73,101554,0,-0,279,0.0,-0.0,0.0,0,0,0,0,280,2.6,10,5,9999,99999,9,999999999,0.0,999,999,99
3025,2,15,7,0,*?*?*?*?*?*?*?*?*?*?*?*?*?*?*?*?*?*?*?*?*?*?,-0.7,-3.1,82,101554,0,-0,279,0.0,-0.0,0.0,0,0,0,0,280,3.6,10,5,9999,99999,9,999999999,0.2,999,999,99
3025,2,15,8,0,*?*?*?*?*?*?*?*?*?*?*?*?*?*?*?*?*?*?*?*?*?*?,-1.0,-3.1,83,101554,171,1400,262,52.7,154.0,33.9,5596,8790,4708,598,280,3.1,7,4,9999,99999,9,999999999,1.9,999,999,99
3025,2,15,9,0,*?*?*?*?*?*?*?*?*?*?*?*?*?*?*?*?*?*?*?*?*?*?,-1.3,-4.2,79,101554,328,1399,271,87.3,49.5,75.7,9586,4184,8578,1990,280,4.1,9,5,9999,99999,9,999999999,0.8,999,999,99
3025,2,15,10,0,*?*?*?*?*?*?*?*?*?*?*?*?*?*?*?*?*?*?*?*?*?*?,-0.0,-2.9,79,101554,447,1402,244,250.2,500.0,90.8,25634,44474,12816,1665,280,4.6,3,2,9999,99999,9,999999999,0.0,999,999,99
3025,2,15,11,0,*?*?*?*?*?*?*?*?*?*?*?*?*?*?*?*?*?*?*?*?*?*?,1.2,-1.7,79,101554,517,1400,250,297.5,513.2,108.0,31697,48307,13999,2047,280,6.7,3,2,9999,99999,9,999999999,0.0,999,999,99
3025,2,15,12,0,*?*?*?*?*?*?*?*?*?*?*?*?*?*?*?*?*?*?*?*?*?*?,1.9,-1.3,77,101554,536,1402,248,312.6,549.3,102.5,32285,51307,14403,1962,280,2.6,2,1,9999,99999,9,999999999,0.0,999,999,99
3025,2,15,13,0,*?*?*?*?*?*?*?*?*?*?*?*?*?*?*?*?*?*?*?*?*?*?,1.9,-1.3,78,101554,501,1401,269,253.7,317.9,140.0,26980,30418,16133,2864,280,3.1,6,3,9999,99999,9,999999999,0.0,999,999,99
3025,2,15,14,0,*?*?*?*?*?*?*?*?*?*?*?*?*?*?*?*?*?*?*?*?*?*?,2.2,-1.5,75,101554,415,1401,270,202.8,306.7,111.9,21528,27517,13053,2214,280,1.0,6,3,9999,99999,9,999999999,0.0,999,999,99
3025,2,15,15,0,*?*?*?*?*?*?*?*?*?*?*?*?*?*?*?*?*?*?*?*?*?*?,2.2,-1.7,74,101554,284,1402,264,133.4,345.8,63.4,13984,26037,8381,1146,280,6.2,5,3,9999,99999,9,999999999,0.0,999,999,99
3025,2,15,16,0,*?*?*?*?*?*?*?*?*?*?*?*?*?*?*?*?*?*?*?*?*?*?,1.9,-0.6,82,101554,116,1396,269,26.1,140.5,14.4,2752,7450,2401,275,280,7.7,6,3,9999,99999,9,999999999,0.0,999,999,99
3025,2,15,17,0,*?*?*?*?*?*?*?*?*?*?*?*?*?*?*?*?*?*?*?*?*?*?,1.7,-1.1,81,101554,0,-0,289,0.0,-0.0,0.0,0,0,0,0,280,6.7,10,5,9999,99999,9,999999999,0.0,999,999,99
3025,2,15,18,0,*?*?*?*?*?*?*?*?*?*?*?*?*?*?*?*?*?*?*?*?*?*?,1.0,-1.9,78,101554,0,-0,286,0.0,-0.0,0.0,0,0,0,0,280,5.2,10,5,9999,99999,9,999999999,0.1,999,999,99
3025,2,15,19,0,*?*?*?*?*?*?*?*?*?*?*?*?*?*?*?*?*?*?*?*?*?*?,0.9,-1.5,82,101554,0,-0,285,0.0,-0.0,0.0,0,0,0,0,272,3.6,10,5,9999,99999,9,999999999,0.0,999,999,99
3025,2,15,20,0,*?*?*?*?*?*?*?*?*?*?*?*?*?*?*?*?*?*?*?*?*?*?,-0.1,-1.1,92,101554,0,-0,281,0.0,-0.0,0.0,0,0,0,0,263,3.1,10,5,9999,99999,9,999999999,0.0,999,999,99
3025,2,15,21,0,*?*?*?*?*?*?*?*?*?*?*?*?*?*?*?*?*?*?*?*?*?*?,0.1,-1.5,88,101554,0,-0,282,0.0,-0.0,0.0,0,0,0,0,255,3.1,10,5,9999,99999,9,999999999,0.0,999,999,99
3025,2,15,22,0,*?*?*?*?*?*?*?*?*?*?*?*?*?*?*?*?*?*?*?*?*?*?,-0.2,-1.9,86,101554,0,-0,281,0.0,-0.0,0.0,0,0,0,0,247,3.6,10,5,9999,99999,9,999999999,0.0,999,999,99
3025,2,15,23,0,*?*?*?*?*?*?*?*?*?*?*?*?*?*?*?*?*?*?*?*?*?*?,-0.3,-2.7,82,101554,0,-0,281,0.0,-0.0,0.0,0,0,0,0,238,1.5,10,5,9999,99999,9,999999999,0.0,999,999,99
3025,2,15,24,0,*?*?*?*?*?*?*?*?*?*?*?*?*?*?*?*?*?*?*?*?*?*?,1.0,-1.9,79,101554,0,-0,286,0.0,-0.0,0.0,0,0,0,0,260,4.6,10,5,9999,99999,9,999999999,0.4,999,999,99
3025,2,16,1,0,*?*?*?*?*?*?*?*?*?*?*?*?*?*?*?*?*?*?*?*?*?*?,-0.8,-1.1,97,102089,0,-0,278,0.0,-0.0,0.0,0,0,0,0,235,4.1,10,5,9999,99999,9,999999999,0.0,999,999,99
3025,2,16,2,0,*?*?*?*?*?*?*?*?*?*?*?*?*?*?*?*?*?*?*?*?*?*?,-0.9,-0.8,100,102089,0,-0,278,0.0,-0.0,0.0,0,0,0,0,240,4.1,10,5,9999,99999,9,999999999,0.0,999,999,99
3025,2,16,3,0,*?*?*?*?*?*?*?*?*?*?*?*?*?*?*?*?*?*?*?*?*?*?,-1.7,-2.4,94,102089,0,-0,275,0.0,-0.0,0.0,0,0,0,0,245,5.2,10,5,9999,99999,9,999999999,0.0,999,999,99
3025,2,16,4,0,*?*?*?*?*?*?*?*?*?*?*?*?*?*?*?*?*?*?*?*?*?*?,-1.8,-2.9,91,102089,0,-0,275,0.0,-0.0,0.0,0,0,0,0,250,4.6,10,5,9999,99999,9,999999999,0.0,999,999,99
3025,2,16,5,0,*?*?*?*?*?*?*?*?*?*?*?*?*?*?*?*?*?*?*?*?*?*?,-1.9,-2.7,93,102089,0,-0,274,0.0,-0.0,0.0,0,0,0,0,255,4.6,10,5,9999,99999,9,999999999,0.0,999,999,99
3025,2,16,6,0,*?*?*?*?*?*?*?*?*?*?*?*?*?*?*?*?*?*?*?*?*?*?,-1.7,-3.4,87,102089,0,-0,275,0.0,-0.0,0.0,0,0,0,0,260,4.1,10,5,9999,99999,9,999999999,0.0,999,999,99
3025,2,16,7,0,*?*?*?*?*?*?*?*?*?*?*?*?*?*?*?*?*?*?*?*?*?*?,-1.9,-2.2,98,102089,0,-0,274,0.0,-0.0,0.0,0,0,0,0,247,5.7,10,5,9999,99999,9,999999999,0.0,999,999,99
3025,2,16,8,0,*?*?*?*?*?*?*?*?*?*?*?*?*?*?*?*?*?*?*?*?*?*?,-1.9,-3.1,91,102089,179,1403,269,36.2,37.8,31.4,4049,2398,3769,659,233,4.6,9,5,9999,99999,9,999999999,0.0,999,999,99
3025,2,16,9,0,*?*?*?*?*?*?*?*?*?*?*?*?*?*?*?*?*?*?*?*?*?*?,-0.8,-2.2,90,102089,336,1400,273,89.9,49.8,78.0,9869,4253,8827,2055,220,4.1,9,5,9999,99999,9,999999999,0.0,999,999,99
3025,2,16,10,0,*?*?*?*?*?*?*?*?*?*?*?*?*?*?*?*?*?*?*?*?*?*?,0.9,-1.5,83,102089,454,1400,280,130.2,53.4,112.9,14296,4917,12751,3109,207,4.1,9,5,9999,99999,9,999999999,0.0,999,999,99
3025,2,16,11,0,*?*?*?*?*?*?*?*?*?*?*?*?*?*?*?*?*?*?*?*?*?*?,2.4,-1.3,76,102089,525,1401,286,154.3,54.8,133.8,16952,5192,15101,3798,193,4.6,9,5,9999,99999,9,999999999,0.0,999,999,99
3025,2,16,12,0,*?*?*?*?*?*?*?*?*?*?*?*?*?*?*?*?*?*?*?*?*?*?,2.6,-1.5,73,102089,543,1399,287,160.6,55.1,139.3,17645,5253,15715,3985,180,4.6,9,5,9999,99999,9,999999999,0.0,999,999,99
3025,2,16,13,0,*?*?*?*?*?*?*?*?*?*?*?*?*?*?*?*?*?*?*?*?*?*?,2.9,-3.9,59,102089,508,1399,288,148.7,54.5,128.9,16329,5134,14550,3632,178,4.1,9,5,9999,99999,9,999999999,0.0,999,999,99
3025,2,16,14,0,*?*?*?*?*?*?*?*?*?*?*?*?*?*?*?*?*?*?*?*?*?*?,3.0,-4.5,56,102089,422,1400,289,119.3,52.6,103.4,13097,4766,11689,2812,177,3.6,9,5,9999,99999,9,999999999,0.0,999,999,99
3025,2,16,15,0,*?*?*?*?*?*?*?*?*?*?*?*?*?*?*?*?*?*?*?*?*?*?,2.8,-3.9,59,102089,291,1400,288,74.6,47.7,64.6,8219,3806,7576,1393,175,4.1,9,5,9999,99999,9,999999999,0.0,999,999,99
3025,2,16,16,0,*?*?*?*?*?*?*?*?*?*?*?*?*?*?*?*?*?*?*?*?*?*?,2.9,-3.1,62,102089,123,1395,294,10.0,0.0,10.0,1219,-0,1219,396,173,3.6,10,5,9999,99999,9,999999999,0.0,999,999,99
3025,2,16,17,0,*?*?*?*?*?*?*?*?*?*?*?*?*?*?*?*?*?*?*?*?*?*?,2.2,-3.4,64,102089,0,-0,291,0.0,-0.0,0.0,0,0,0,0,172,3.6,10,5,9999,99999,9,999999999,0.0,999,999,99
3025,2,16,18,0,*?*?*?*?*?*?*?*?*?*?*?*?*?*?*?*?*?*?*?*?*?*?,1.6,-1.9,76,102089,0,-0,288,0.0,-0.0,0.0,0,0,0,0,170,3.6,10,5,9999,99999,9,999999999,0.0,999,999,99
3025,2,16,19,0,*?*?*?*?*?*?*?*?*?*?*?*?*?*?*?*?*?*?*?*?*?*?,0.8,-1.5,83,102089,0,-0,285,0.0,-0.0,0.0,0,0,0,0,168,3.6,10,5,9999,99999,9,999999999,0.0,999,999,99
3025,2,16,20,0,*?*?*?*?*?*?*?*?*?*?*?*?*?*?*?*?*?*?*?*?*?*?,0.6,-1.9,81,102089,0,-0,284,0.0,-0.0,0.0,0,0,0,0,167,4.1,10,5,9999,99999,9,999999999,0.0,999,999,99
3025,2,16,21,0,*?*?*?*?*?*?*?*?*?*?*?*?*?*?*?*?*?*?*?*?*?*?,0.3,-1.3,87,102089,0,-0,283,0.0,-0.0,0.0,0,0,0,0,165,3.6,10,5,9999,99999,9,999999999,0.0,999,999,99
3025,2,16,22,0,*?*?*?*?*?*?*?*?*?*?*?*?*?*?*?*?*?*?*?*?*?*?,-0.1,-1.5,89,102089,0,-0,281,0.0,-0.0,0.0,0,0,0,0,163,3.1,10,5,9999,99999,9,999999999,0.0,999,999,99
3025,2,16,23,0,*?*?*?*?*?*?*?*?*?*?*?*?*?*?*?*?*?*?*?*?*?*?,0.2,-1.5,87,102089,0,-0,282,0.0,-0.0,0.0,0,0,0,0,162,2.1,10,5,9999,99999,9,999999999,0.0,999,999,99
3025,2,16,24,0,*?*?*?*?*?*?*?*?*?*?*?*?*?*?*?*?*?*?*?*?*?*?,-0.4,-1.9,88,102089,0,-0,280,0.0,-0.0,0.0,0,0,0,0,230,5.2,10,5,9999,99999,9,999999999,0.0,999,999,99
3025,2,17,1,0,*?*?*?*?*?*?*?*?*?*?*?*?*?*?*?*?*?*?*?*?*?*?,0.8,-0.4,98,102032,0,-0,285,0.0,-0.0,0.0,0,0,0,0,162,6.7,10,5,9999,99999,9,999999999,0.0,999,999,99
3025,2,17,2,0,*?*?*?*?*?*?*?*?*?*?*?*?*?*?*?*?*?*?*?*?*?*?,1.1,-0.0,100,102032,0,-0,286,0.0,-0.0,0.0,0,0,0,0,163,5.7,10,5,9999,99999,9,999999999,0.1,999,999,99
3025,2,17,3,0,*?*?*?*?*?*?*?*?*?*?*?*?*?*?*?*?*?*?*?*?*?*?,1.6,-0.0,96,102032,0,-0,288,0.0,-0.0,0.0,0,0,0,0,165,5.2,10,5,9999,99999,9,999999999,0.1,999,999,99
3025,2,17,4,0,*?*?*?*?*?*?*?*?*?*?*?*?*?*?*?*?*?*?*?*?*?*?,1.3,-0.0,99,102032,0,-0,287,0.0,-0.0,0.0,0,0,0,0,167,4.6,10,5,9999,99999,9,999999999,0.0,999,999,99
3025,2,17,5,0,*?*?*?*?*?*?*?*?*?*?*?*?*?*?*?*?*?*?*?*?*?*?,1.3,-0.0,99,102032,0,-0,287,0.0,-0.0,0.0,0,0,0,0,168,3.6,10,5,9999,99999,9,999999999,0.0,999,999,99
3025,2,17,6,0,*?*?*?*?*?*?*?*?*?*?*?*?*?*?*?*?*?*?*?*?*?*?,1.5,0.2,99,102032,0,-0,288,0.0,-0.0,0.0,0,0,0,0,170,4.6,10,5,9999,99999,9,999999999,0.0,999,999,99
3025,2,17,7,0,*?*?*?*?*?*?*?*?*?*?*?*?*?*?*?*?*?*?*?*?*?*?,1.0,-0.8,95,102032,-0,0,286,0.0,-0.0,0.0,0,0,0,0,167,5.2,10,5,9999,99999,9,999999999,0.0,999,999,99
3025,2,17,8,0,*?*?*?*?*?*?*?*?*?*?*?*?*?*?*?*?*?*?*?*?*?*?,0.5,-0.2,100,102032,186,1399,284,22.3,0.0,22.3,2638,-0,2641,867,163,4.6,10,5,9999,99999,9,999999999,0.0,999,999,99
3025,2,17,9,0,*?*?*?*?*?*?*?*?*?*?*?*?*?*?*?*?*?*?*?*?*?*?,1.5,-0.6,94,102032,344,1401,288,53.3,0.0,53.3,6219,0,6233,2127,160,4.6,10,5,9999,99999,9,999999999,0.0,999,999,99
3025,2,17,10,0,*?*?*?*?*?*?*?*?*?*?*?*?*?*?*?*?*?*?*?*?*?*?,2.4,-1.3,82,102032,462,1400,292,76.5,0.0,76.5,8949,0,8974,3171,157,4.1,10,5,9999,99999,9,999999999,0.0,999,999,99
3025,2,17,11,0,*?*?*?*?*?*?*?*?*?*?*?*?*?*?*?*?*?*?*?*?*?*?,3.7,-0.8,78,102032,533,1401,297,90.4,0.0,90.4,10604,0,10636,3840,153,4.6,10,5,9999,99999,9,999999999,0.0,999,999,99
3025,2,17,12,0,*?*?*?*?*?*?*?*?*?*?*?*?*?*?*?*?*?*?*?*?*?*?,4.1,-0.6,77,102032,551,1400,299,94.0,0.0,94.0,11037,0,11071,4018,150,4.6,10,5,9999,99999,9,999999999,0.0,999,999,99
3025,2,17,13,0,*?*?*?*?*?*?*?*?*?*?*?*?*?*?*?*?*?*?*?*?*?*?,3.9,1.9,94,102032,516,1400,293,151.3,54.6,131.2,16621,5161,14809,3709,152,3.1,9,5,9999,99999,9,999999999,0.0,999,999,99
3025,2,17,14,0,*?*?*?*?*?*?*?*?*?*?*?*?*?*?*?*?*?*?*?*?*?*?,3.9,2.1,95,102032,430,1401,298,70.2,0.0,70.2,8201,0,8222,2878,153,3.6,10,5,9999,99999,9,999999999,0.0,999,999,99
3025,2,17,15,0,*?*?*?*?*?*?*?*?*?*?*?*?*?*?*?*?*?*?*?*?*?*?,4.2,2.9,99,102032,298,1399,299,44.4,0.0,44.4,5178,0,5189,1748,155,3.6,10,5,9999,99999,9,999999999,0.0,999,999,99
3025,2,17,16,0,*?*?*?*?*?*?*?*?*?*?*?*?*?*?*?*?*?*?*?*?*?*?,4.1,3.8,100,102032,131,1405,298,11.4,0.0,11.4,1382,-0,1382,450,157,3.6,10,5,9999,99999,9,999999999,0.0,999,999,99
3025,2,17,17,0,*?*?*?*?*?*?*?*?*?*?*?*?*?*?*?*?*?*?*?*?*?*?,3.6,3.4,100,102032,0,-0,296,0.0,-0.0,0.0,0,0,0,0,158,3.6,10,5,9999,99999,9,999999999,0.0,999,999,99
3025,2,17,18,0,*?*?*?*?*?*?*?*?*?*?*?*?*?*?*?*?*?*?*?*?*?*?,3.4,3.4,100,102032,0,-0,295,0.0,-0.0,0.0,0,0,0,0,160,3.6,10,5,9999,99999,9,999999999,0.0,999,999,99
3025,2,17,19,0,*?*?*?*?*?*?*?*?*?*?*?*?*?*?*?*?*?*?*?*?*?*?,2.8,2.9,100,102032,0,-0,293,0.0,-0.0,0.0,0,0,0,0,165,3.1,10,5,9999,99999,9,999999999,0.0,999,999,99
3025,2,17,20,0,*?*?*?*?*?*?*?*?*?*?*?*?*?*?*?*?*?*?*?*?*?*?,2.2,2.3,100,102032,0,-0,290,0.0,-0.0,0.0,0,0,0,0,170,3.1,10,5,9999,99999,9,999999999,0.0,999,999,99
3025,2,17,21,0,*?*?*?*?*?*?*?*?*?*?*?*?*?*?*?*?*?*?*?*?*?*?,2.4,2.3,100,102032,0,-0,291,0.0,-0.0,0.0,0,0,0,0,175,4.6,10,5,9999,99999,9,999999999,0.0,999,999,99
3025,2,17,22,0,*?*?*?*?*?*?*?*?*?*?*?*?*?*?*?*?*?*?*?*?*?*?,2.0,1.9,100,102032,0,-0,289,0.0,-0.0,0.0,0,0,0,0,180,4.1,10,5,9999,99999,9,999999999,0.0,999,999,99
3025,2,17,23,0,*?*?*?*?*?*?*?*?*?*?*?*?*?*?*?*?*?*?*?*?*?*?,1.6,1.5,100,102032,0,-0,288,0.0,-0.0,0.0,0,0,0,0,185,3.6,10,5,9999,99999,9,999999999,0.0,999,999,99
3025,2,17,24,0,*?*?*?*?*?*?*?*?*?*?*?*?*?*?*?*?*?*?*?*?*?*?,0.5,-1.1,97,102032,0,-0,284,0.0,-0.0,0.0,0,0,0,0,160,5.7,10,5,9999,99999,9,999999999,0.0,999,999,99
3025,2,18,1,0,*?*?*?*?*?*?*?*?*?*?*?*?*?*?*?*?*?*?*?*?*?*?,0.8,-0.0,93,102025,0,-0,285,0.0,-0.0,0.0,0,0,0,0,190,4.1,10,5,9999,99999,9,999999999,0.0,999,999,99
3025,2,18,2,0,*?*?*?*?*?*?*?*?*?*?*?*?*?*?*?*?*?*?*?*?*?*?,0.4,-0.8,89,102025,0,-0,283,0.0,-0.0,0.0,0,0,0,0,190,3.6,10,5,9999,99999,9,999999999,0.0,999,999,99
3025,2,18,3,0,*?*?*?*?*?*?*?*?*?*?*?*?*?*?*?*?*?*?*?*?*?*?,0.3,-1.1,88,102025,0,-0,283,0.0,-0.0,0.0,0,0,0,0,190,3.1,10,5,9999,99999,9,999999999,0.0,999,999,99
3025,2,18,4,0,*?*?*?*?*?*?*?*?*?*?*?*?*?*?*?*?*?*?*?*?*?*?,0.0,-1.3,89,102025,0,-0,282,0.0,-0.0,0.0,0,0,0,0,190,3.6,10,5,9999,99999,9,999999999,0.0,999,999,99
3025,2,18,5,0,*?*?*?*?*?*?*?*?*?*?*?*?*?*?*?*?*?*?*?*?*?*?,-0.3,-1.3,91,102025,0,-0,280,0.0,-0.0,0.0,0,0,0,0,190,3.6,10,5,9999,99999,9,999999999,0.0,999,999,99
3025,2,18,6,0,*?*?*?*?*?*?*?*?*?*?*?*?*?*?*?*?*?*?*?*?*?*?,0.3,-1.9,83,102025,0,-0,283,0.0,-0.0,0.0,0,0,0,0,190,3.1,10,5,9999,99999,9,999999999,0.0,999,999,99
3025,2,18,7,0,*?*?*?*?*?*?*?*?*?*?*?*?*?*?*?*?*?*?*?*?*?*?,1.0,-0.8,86,102025,7,1343,286,0.0,0.0,0.0,0,0,0,0,190,3.6,10,5,9999,99999,9,999999999,0.0,999,999,99
3025,2,18,8,0,*?*?*?*?*?*?*?*?*?*?*?*?*?*?*?*?*?*?*?*?*?*?,0.9,-1.5,82,102025,194,1401,280,41.4,39.8,35.9,4616,2632,4290,757,190,5.7,9,5,9999,99999,9,999999999,0.0,999,999,99
3025,2,18,9,0,*?*?*?*?*?*?*?*?*?*?*?*?*?*?*?*?*?*?*?*?*?*?,0.8,-0.8,88,102025,351,1398,280,95.3,50.4,82.6,10453,4360,9345,2187,190,5.7,9,5,9999,99999,9,999999999,0.0,999,999,99
3025,2,18,10,0,*?*?*?*?*?*?*?*?*?*?*?*?*?*?*?*?*?*?*?*?*?*?,3.2,-0.8,74,102025,470,1400,290,135.6,53.7,117.6,14890,4985,13277,3259,190,5.7,9,5,9999,99999,9,999999999,0.0,999,999,99
3025,2,18,11,0,*?*?*?*?*?*?*?*?*?*?*?*?*?*?*?*?*?*?*?*?*?*?,3.8,-0.0,75,102025,540,1398,297,92.0,0.0,92.0,10790,0,10823,3915,190,6.2,10,5,9999,99999,9,999999999,0.0,999,999,99
3025,2,18,12,0,*?*?*?*?*?*?*?*?*?*?*?*?*?*?*?*?*?*?*?*?*?*?,4.1,-0.8,69,102025,559,1400,299,95.6,0.0,95.6,11224,0,11259,4096,190,5.7,10,5,9999,99999,9,999999999,0.0,999,999,99
3025,2,18,13,0,*?*?*?*?*?*?*?*?*?*?*?*?*?*?*?*?*?*?*?*?*?*?,3.7,1.3,83,102025,523,1398,297,88.6,0.0,88.6,10393,0,10425,3753,188,3.6,10,5,9999,99999,9,999999999,0.0,999,999,99
3025,2,18,14,0,*?*?*?*?*?*?*?*?*?*?*?*?*?*?*?*?*?*?*?*?*?*?,4.2,0.2,75,102025,437,1399,294,124.5,53.0,107.9,13668,4840,12194,2952,187,4.1,9,5,9999,99999,9,999999999,0.0,999,999,99
3025,2,18,15,0,*?*?*?*?*?*?*?*?*?*?*?*?*?*?*?*?*?*?*?*?*?*?,4.0,0.2,76,102025,305,1397,298,45.8,0.0,45.8,5346,0,5357,1808,185,4.1,10,5,9999,99999,9,999999999,0.0,999,999,99
3025,2,18,16,0,*?*?*?*?*?*?*?*?*?*?*?*?*?*?*?*?*?*?*?*?*?*?,4.0,0.6,78,102025,138,1403,293,22.3,30.1,19.3,2528,1675,2366,402,183,4.6,9,5,9999,99999,9,999999999,0.0,999,999,99
3025,2,18,17,0,*?*?*?*?*?*?*?*?*?*?*?*?*?*?*?*?*?*?*?*?*?*?,3.6,0.8,81,102025,0,-0,296,0.0,-0.0,0.0,0,0,0,0,182,5.2,10,5,9999,99999,9,999999999,0.0,999,999,99
3025,2,18,18,0,*?*?*?*?*?*?*?*?*?*?*?*?*?*?*?*?*?*?*?*?*?*?,3.0,0.4,83,102025,0,-0,294,0.0,-0.0,0.0,0,0,0,0,180,5.2,10,5,9999,99999,9,999999999,0.0,999,999,99
3025,2,18,19,0,*?*?*?*?*?*?*?*?*?*?*?*?*?*?*?*?*?*?*?*?*?*?,1.8,-0.6,84,102025,0,-0,289,0.0,-0.0,0.0,0,0,0,0,192,4.6,10,5,9999,99999,9,999999999,0.0,999,999,99
3025,2,18,20,0,*?*?*?*?*?*?*?*?*?*?*?*?*?*?*?*?*?*?*?*?*?*?,2.4,-1.3,74,102025,0,-0,292,0.0,-0.0,0.0,0,0,0,0,203,4.6,10,5,9999,99999,9,999999999,0.0,999,999,99
3025,2,18,21,0,*?*?*?*?*?*?*?*?*?*?*?*?*?*?*?*?*?*?*?*?*?*?,1.1,-0.2,91,102025,0,-0,286,0.0,-0.0,0.0,0,0,0,0,215,4.6,10,5,9999,99999,9,999999999,0.0,999,999,99
3025,2,18,22,0,*?*?*?*?*?*?*?*?*?*?*?*?*?*?*?*?*?*?*?*?*?*?,1.7,-0.4,85,102025,0,-0,289,0.0,-0.0,0.0,0,0,0,0,227,4.6,10,5,9999,99999,9,999999999,0.0,999,999,99
3025,2,18,23,0,*?*?*?*?*?*?*?*?*?*?*?*?*?*?*?*?*?*?*?*?*?*?,1.5,-1.1,82,102025,0,-0,288,0.0,-0.0,0.0,0,0,0,0,238,4.6,10,5,9999,99999,9,999999999,0.0,999,999,99
3025,2,18,24,0,*?*?*?*?*?*?*?*?*?*?*?*?*?*?*?*?*?*?*?*?*?*?,1.1,0.6,96,102025,0,-0,286,0.0,-0.0,0.0,0,0,0,0,190,4.6,10,5,9999,99999,9,999999999,0.0,999,999,99
3025,2,19,1,0,*?*?*?*?*?*?*?*?*?*?*?*?*?*?*?*?*?*?*?*?*?*?,2.0,-0.0,85,101998,0,-0,290,0.0,-0.0,0.0,0,0,0,0,258,3.6,10,5,9999,99999,9,999999999,0.0,999,999,99
3025,2,19,2,0,*?*?*?*?*?*?*?*?*?*?*?*?*?*?*?*?*?*?*?*?*?*?,2.5,0.2,84,101998,0,-0,292,0.0,-0.0,0.0,0,0,0,0,267,1.5,10,5,9999,99999,9,999999999,0.0,999,999,99
3025,2,19,3,0,*?*?*?*?*?*?*?*?*?*?*?*?*?*?*?*?*?*?*?*?*?*?,1.6,-0.6,84,101998,0,-0,288,0.0,-0.0,0.0,0,0,0,0,275,4.6,10,5,9999,99999,9,999999999,0.0,999,999,99
3025,2,19,4,0,*?*?*?*?*?*?*?*?*?*?*?*?*?*?*?*?*?*?*?*?*?*?,1.4,-0.6,85,101998,0,-0,287,0.0,-0.0,0.0,0,0,0,0,283,6.7,10,5,9999,99999,9,999999999,0.0,999,999,99
3025,2,19,5,0,*?*?*?*?*?*?*?*?*?*?*?*?*?*?*?*?*?*?*?*?*?*?,2.6,0.4,84,101998,0,-0,292,0.0,-0.0,0.0,0,0,0,0,292,5.7,10,5,9999,99999,9,999999999,0.0,999,999,99
3025,2,19,6,0,*?*?*?*?*?*?*?*?*?*?*?*?*?*?*?*?*?*?*?*?*?*?,1.8,-0.2,85,101998,0,-0,289,0.0,-0.0,0.0,0,0,0,0,300,6.2,10,5,9999,99999,9,999999999,0.0,999,999,99
3025,2,19,7,0,*?*?*?*?*?*?*?*?*?*?*?*?*?*?*?*?*?*?*?*?*?*?,1.0,-1.3,82,101998,15,1412,286,0.0,0.0,0.0,0,0,0,0,307,4.6,10,5,9999,99999,9,999999999,0.0,999,999,99
3025,2,19,8,0,*?*?*?*?*?*?*?*?*?*?*?*?*?*?*?*?*?*?*?*?*?*?,2.0,-0.8,80,101998,201,1396,290,25.4,0.0,25.4,2986,0,2990,984,313,5.2,10,5,9999,99999,9,999999999,0.0,999,999,99
3025,2,19,9,0,*?*?*?*?*?*?*?*?*?*?*?*?*?*?*?*?*?*?*?*?*?*?,3.1,-0.6,75,101998,359,1398,295,56.4,0.0,56.4,6580,0,6595,2260,320,5.7,10,5,9999,99999,9,999999999,0.0,999,999,99
3025,2,19,10,0,*?*?*?*?*?*?*?*?*?*?*?*?*?*?*?*?*?*?*?*?*?*?,3.3,-1.5,70,101998,477,1397,296,79.6,0.0,79.6,9319,0,9346,3318,327,6.2,10,5,9999,99999,9,999999999,0.0,999,999,99
3025,2,19,11,0,*?*?*?*?*?*?*?*?*?*?*?*?*?*?*?*?*?*?*?*?*?*?,5.6,-0.8,62,101998,548,1398,305,93.5,0.0,93.5,10979,0,11013,3993,333,5.7,10,5,9999,99999,9,999999999,0.0,999,999,99
3025,2,19,12,0,*?*?*?*?*?*?*?*?*?*?*?*?*?*?*?*?*?*?*?*?*?*?,5.6,-1.9,56,101998,566,1398,306,97.1,0.0,97.1,11411,0,11447,4173,340,7.7,10,5,9999,99999,9,999999999,0.0,999,999,99
3025,2,19,13,0,*?*?*?*?*?*?*?*?*?*?*?*?*?*?*?*?*?*?*?*?*?*?,5.8,-3.7,48,101998,531,1398,307,90.2,0.0,90.2,10577,0,10609,3828,340,7.2,10,5,9999,99999,9,999999999,0.0,999,999,99
3025,2,19,14,0,*?*?*?*?*?*?*?*?*?*?*?*?*?*?*?*?*?*?*?*?*?*?,5.3,-3.1,52,101998,445,1400,304,73.2,0.0,73.2,8555,0,8578,3016,340,7.2,10,5,9999,99999,9,999999999,0.0,999,999,99
3025,2,19,15,0,*?*?*?*?*?*?*?*?*?*?*?*?*?*?*?*?*?*?*?*?*?*?,5.7,-1.9,56,101998,313,1400,306,47.3,0.0,47.3,5516,0,5528,1870,340,4.6,10,5,9999,99999,9,999999999,0.0,999,999,99
3025,2,19,16,0,*?*?*?*?*?*?*?*?*?*?*?*?*?*?*?*?*?*?*?*?*?*?,5.5,-2.2,56,101998,145,1401,305,14.2,0.0,14.2,1706,-0,1707,557,340,6.2,10,5,9999,99999,9,999999999,0.0,999,999,99
3025,2,19,17,0,*?*?*?*?*?*?*?*?*?*?*?*?*?*?*?*?*?*?*?*?*?*?,5.2,-0.2,67,101998,0,-0,304,0.0,-0.0,0.0,0,0,0,0,340,3.6,10,5,9999,99999,9,999999999,0.0,999,999,99
3025,2,19,18,0,*?*?*?*?*?*?*?*?*?*?*?*?*?*?*?*?*?*?*?*?*?*?,4.6,0.8,76,101998,0,-0,301,0.0,-0.0,0.0,0,0,0,0,340,3.6,10,5,9999,99999,9,999999999,0.0,999,999,99
3025,2,19,19,0,*?*?*?*?*?*?*?*?*?*?*?*?*?*?*?*?*?*?*?*?*?*?,3.4,-0.0,78,101998,0,-0,296,0.0,-0.0,0.0,0,0,0,0,295,4.1,10,5,9999,99999,9,999999999,0.0,999,999,99
3025,2,19,20,0,*?*?*?*?*?*?*?*?*?*?*?*?*?*?*?*?*?*?*?*?*?*?,3.1,-0.0,79,101998,0,-0,294,0.0,-0.0,0.0,0,0,0,0,250,2.6,10,5,9999,99999,9,999999999,0.0,999,999,99
3025,2,19,21,0,*?*?*?*?*?*?*?*?*?*?*?*?*?*?*?*?*?*?*?*?*?*?,2.0,-1.7,74,101998,0,-0,290,0.0,-0.0,0.0,0,0,0,0,205,1.0,10,5,9999,99999,9,999999999,0.0,999,999,99
3025,2,19,22,0,*?*?*?*?*?*?*?*?*?*?*?*?*?*?*?*?*?*?*?*?*?*?,2.5,-1.7,72,101998,0,-0,292,0.0,-0.0,0.0,0,0,0,0,160,2.1,10,5,9999,99999,9,999999999,0.0,999,999,99
3025,2,19,23,0,*?*?*?*?*?*?*?*?*?*?*?*?*?*?*?*?*?*?*?*?*?*?,2.0,-1.7,75,101998,0,-0,290,0.0,-0.0,0.0,0,0,0,0,115,3.6,10,5,9999,99999,9,999999999,0.0,999,999,99
3025,2,19,24,0,*?*?*?*?*?*?*?*?*?*?*?*?*?*?*?*?*?*?*?*?*?*?,1.3,-0.6,86,101998,0,-0,287,0.0,-0.0,0.0,0,0,0,0,250,3.6,10,5,9999,99999,9,999999999,0.0,999,999,99
3025,2,20,1,0,*?*?*?*?*?*?*?*?*?*?*?*?*?*?*?*?*?*?*?*?*?*?,-0.1,-1.1,100,102604,0,-0,281,0.0,-0.0,0.0,0,0,0,0,80,3.1,10,5,9999,99999,9,999999999,0.0,999,999,99
3025,2,20,2,0,*?*?*?*?*?*?*?*?*?*?*?*?*?*?*?*?*?*?*?*?*?*?,-1.7,-1.7,100,102604,0,-0,275,0.0,-0.0,0.0,0,0,0,0,90,4.6,10,5,9999,99999,9,999999999,0.0,999,999,99
3025,2,20,3,0,*?*?*?*?*?*?*?*?*?*?*?*?*?*?*?*?*?*?*?*?*?*?,-0.9,-1.1,100,102604,0,-0,278,0.0,-0.0,0.0,0,0,0,0,100,5.2,10,5,9999,99999,9,999999999,0.0,999,999,99
3025,2,20,4,0,*?*?*?*?*?*?*?*?*?*?*?*?*?*?*?*?*?*?*?*?*?*?,-0.1,-0.2,100,102604,0,-0,281,0.0,-0.0,0.0,0,0,0,0,110,2.1,10,5,9999,99999,9,999999999,0.0,999,999,99
3025,2,20,5,0,*?*?*?*?*?*?*?*?*?*?*?*?*?*?*?*?*?*?*?*?*?*?,-0.4,-0.4,100,102604,0,-0,280,0.0,-0.0,0.0,0,0,0,0,120,3.1,10,5,9999,99999,9,999999999,0.0,999,999,99
3025,2,20,6,0,*?*?*?*?*?*?*?*?*?*?*?*?*?*?*?*?*?*?*?*?*?*?,-0.6,-0.6,100,102604,0,-0,279,0.0,-0.0,0.0,0,0,0,0,130,5.2,10,5,9999,99999,9,999999999,0.0,999,999,99
3025,2,20,7,0,*?*?*?*?*?*?*?*?*?*?*?*?*?*?*?*?*?*?*?*?*?*?,-0.4,-0.4,100,102604,23,1428,280,0.0,0.0,0.0,0,0,0,0,132,5.7,10,5,9999,99999,9,999999999,0.0,999,999,99
3025,2,20,8,0,*?*?*?*?*?*?*?*?*?*?*?*?*?*?*?*?*?*?*?*?*?*?,-0.4,-0.4,100,102604,209,1397,270,62.0,104.4,46.4,6622,6617,5648,841,133,6.7,8,4,9999,99999,9,999999999,0.0,999,999,99
3025,2,20,9,0,*?*?*?*?*?*?*?*?*?*?*?*?*?*?*?*?*?*?*?*?*?*?,0.9,0.2,100,102604,367,1398,275,133.4,128.1,99.8,14548,11152,11484,2196,135,4.6,8,4,9999,99999,9,999999999,0.0,999,999,99
3025,2,20,10,0,*?*?*?*?*?*?*?*?*?*?*?*?*?*?*?*?*?*?*?*?*?*?,3.3,1.9,100,102604,485,1397,295,81.2,0.0,81.2,9508,0,9535,3393,137,5.7,10,5,9999,99999,9,999999999,0.0,999,999,99
3025,2,20,11,0,*?*?*?*?*?*?*?*?*?*?*?*?*?*?*?*?*?*?*?*?*?*?,4.9,2.1,100,102604,556,1398,302,95.1,0.0,95.1,11169,0,11204,4072,138,6.7,10,5,9999,99999,9,999999999,0.0,999,999,99
3025,2,20,12,0,*?*?*?*?*?*?*?*?*?*?*?*?*?*?*?*?*?*?*?*?*?*?,6.0,2.9,98,102604,574,1398,297,227.2,139.4,169.9,24770,13796,19273,4001,140,4.6,8,4,9999,99999,9,999999999,0.0,999,999,99
3025,2,20,13,0,*?*?*?*?*?*?*?*?*?*?*?*?*?*?*?*?*?*?*?*?*?*?,5.8,3.2,100,102604,539,1399,301,159.3,55.0,138.1,17504,5241,15590,3946,138,7.2,9,5,9999,99999,9,999999999,0.0,999,999,99
3025,2,20,14,0,*?*?*?*?*?*?*?*?*?*?*?*?*?*?*?*?*?*?*?*?*?*?,5.9,4.8,100,102604,452,1398,289,225.3,312.2,124.4,23935,28915,14421,2498,137,6.2,6,3,9999,99999,9,999999999,0.0,999,999,99
3025,2,20,15,0,*?*?*?*?*?*?*?*?*?*?*?*?*?*?*?*?*?*?*?*?*?*?,6.1,5.9,100,102604,320,1398,290,147.0,287.7,81.2,15228,22838,10431,1498,135,4.1,6,3,9999,99999,9,999999999,0.0,999,999,99
3025,2,20,16,0,*?*?*?*?*?*?*?*?*?*?*?*?*?*?*?*?*?*?*?*?*?*?,5.9,5.6,100,102604,152,1400,289,47.2,194.8,26.1,5080,10542,3697,453,133,5.2,6,3,9999,99999,9,999999999,0.0,999,999,99
3025,2,20,17,0,*?*?*?*?*?*?*?*?*?*?*?*?*?*?*?*?*?*?*?*?*?*?,5.4,4.5,100,102604,0,-0,299,0.0,-0.0,0.0,0,0,0,0,132,3.1,9,5,9999,99999,9,999999999,0.0,999,999,99
3025,2,20,18,0,*?*?*?*?*?*?*?*?*?*?*?*?*?*?*?*?*?*?*?*?*?*?,3.7,3.0,100,102604,0,-0,297,0.0,-0.0,0.0,0,0,0,0,130,4.1,10,5,9999,99999,9,999999999,0.0,999,999,99
3025,2,20,19,0,*?*?*?*?*?*?*?*?*?*?*?*?*?*?*?*?*?*?*?*?*?*?,2.4,2.5,100,102604,0,-0,291,0.0,-0.0,0.0,0,0,0,0,130,3.1,10,5,9999,99999,9,999999999,0.0,999,999,99
3025,2,20,20,0,*?*?*?*?*?*?*?*?*?*?*?*?*?*?*?*?*?*?*?*?*?*?,1.9,1.7,100,102604,0,-0,289,0.0,-0.0,0.0,0,0,0,0,130,5.2,10,5,9999,99999,9,999999999,0.0,999,999,99
3025,2,20,21,0,*?*?*?*?*?*?*?*?*?*?*?*?*?*?*?*?*?*?*?*?*?*?,1.6,1.7,100,102604,0,-0,288,0.0,-0.0,0.0,0,0,0,0,130,4.6,10,5,9999,99999,9,999999999,0.0,999,999,99
3025,2,20,22,0,*?*?*?*?*?*?*?*?*?*?*?*?*?*?*?*?*?*?*?*?*?*?,1.0,1.0,100,102604,0,-0,285,0.0,-0.0,0.0,0,0,0,0,130,7.7,10,5,9999,99999,9,999999999,0.0,999,999,99
3025,2,20,23,0,*?*?*?*?*?*?*?*?*?*?*?*?*?*?*?*?*?*?*?*?*?*?,0.6,0.6,100,102604,0,-0,284,0.0,-0.0,0.0,0,0,0,0,130,6.2,10,5,9999,99999,9,999999999,0.0,999,999,99
3025,2,20,24,0,*?*?*?*?*?*?*?*?*?*?*?*?*?*?*?*?*?*?*?*?*?*?,1.4,-1.3,99,102604,0,-0,287,0.0,-0.0,0.0,0,0,0,0,70,4.1,10,5,9999,99999,9,999999999,0.0,999,999,99
3025,2,21,1,0,*?*?*?*?*?*?*?*?*?*?*?*?*?*?*?*?*?*?*?*?*?*?,0.1,-1.5,89,102749,0,-0,282,0.0,-0.0,0.0,0,0,0,0,132,8.2,10,5,9999,99999,9,999999999,0.0,999,999,99
3025,2,21,2,0,*?*?*?*?*?*?*?*?*?*?*?*?*?*?*?*?*?*?*?*?*?*?,0.1,-2.4,82,102749,0,-0,282,0.0,-0.0,0.0,0,0,0,0,133,7.2,10,5,9999,99999,9,999999999,0.0,999,999,99
3025,2,21,3,0,*?*?*?*?*?*?*?*?*?*?*?*?*?*?*?*?*?*?*?*?*?*?,-1.1,-3.4,83,102749,0,-0,277,0.0,-0.0,0.0,0,0,0,0,135,7.2,10,5,9999,99999,9,999999999,0.0,999,999,99
3025,2,21,4,0,*?*?*?*?*?*?*?*?*?*?*?*?*?*?*?*?*?*?*?*?*?*?,-1.9,-4.8,78,102749,0,-0,274,0.0,-0.0,0.0,0,0,0,0,137,4.6,10,5,9999,99999,9,999999999,0.0,999,999,99
3025,2,21,5,0,*?*?*?*?*?*?*?*?*?*?*?*?*?*?*?*?*?*?*?*?*?*?,-1.4,-4.2,80,102749,0,-0,276,0.0,-0.0,0.0,0,0,0,0,138,4.6,10,5,9999,99999,9,999999999,0.0,999,999,99
3025,2,21,6,0,*?*?*?*?*?*?*?*?*?*?*?*?*?*?*?*?*?*?*?*?*?*?,-1.8,-3.9,84,102749,0,-0,275,0.0,-0.0,0.0,0,0,0,0,140,5.7,10,5,9999,99999,9,999999999,0.0,999,999,99
3025,2,21,7,0,*?*?*?*?*?*?*?*?*?*?*?*?*?*?*?*?*?*?*?*?*?*?,-2.2,-4.2,85,102749,30,1385,273,0.0,0.0,0.0,0,0,0,0,140,3.6,10,5,9999,99999,9,999999999,0.0,999,999,99
3025,2,21,8,0,*?*?*?*?*?*?*?*?*?*?*?*?*?*?*?*?*?*?*?*?*?*?,-1.0,-1.7,95,102749,217,1397,278,28.5,0.0,28.5,3344,0,3349,1106,140,6.2,10,5,9999,99999,9,999999999,0.0,999,999,99
3025,2,21,9,0,*?*?*?*?*?*?*?*?*?*?*?*?*?*?*?*?*?*?*?*?*?*?,0.1,-1.7,87,102749,375,1398,282,59.6,0.0,59.6,6949,0,6966,2398,140,5.7,10,5,9999,99999,9,999999999,0.0,999,999,99
3025,2,21,10,0,*?*?*?*?*?*?*?*?*?*?*?*?*?*?*?*?*?*?*?*?*?*?,3.5,0.2,80,102749,493,1397,291,143.9,54.2,124.7,15799,5082,14081,3492,140,4.6,9,5,9999,99999,9,999999999,0.0,999,999,99
3025,2,21,11,0,*?*?*?*?*?*?*?*?*?*?*?*?*?*?*?*?*?*?*?*?*?*?,4.7,-1.1,66,102749,564,1398,296,168.0,55.4,145.6,18459,5319,16433,4208,140,4.6,9,5,9999,99999,9,999999999,0.0,999,999,99
3025,2,21,12,0,*?*?*?*?*?*?*?*?*?*?*?*?*?*?*?*?*?*?*?*?*?*?,5.5,-0.6,65,102749,582,1398,300,174.2,55.6,151.0,19142,5371,17037,4400,140,6.2,9,5,9999,99999,9,999999999,0.0,999,999,99
3025,2,21,13,0,*?*?*?*?*?*?*?*?*?*?*?*?*?*?*?*?*?*?*?*?*?*?,5.7,-1.1,62,102749,546,1397,300,162.0,55.1,140.5,17801,5266,15851,4026,138,6.7,9,5,9999,99999,9,999999999,0.0,999,999,99
3025,2,21,14,0,*?*?*?*?*?*?*?*?*?*?*?*?*?*?*?*?*?*?*?*?*?*?,5.6,0.6,71,102749,459,1396,300,132.4,53.5,114.8,14531,4945,12959,3166,137,6.2,9,5,9999,99999,9,999999999,0.0,999,999,99
3025,2,21,15,0,*?*?*?*?*?*?*?*?*?*?*?*?*?*?*?*?*?*?*?*?*?*?,5.8,0.8,71,102749,327,1396,301,87.2,49.5,75.6,9568,4195,8559,1986,135,7.2,9,5,9999,99999,9,999999999,0.0,999,999,99
3025,2,21,16,0,*?*?*?*?*?*?*?*?*?*?*?*?*?*?*?*?*?*?*?*?*?*?,5.7,1.7,76,102749,159,1398,300,29.6,34.7,25.7,3331,2075,3107,537,133,5.7,9,5,9999,99999,9,999999999,0.0,999,999,99
3025,2,21,17,0,*?*?*?*?*?*?*?*?*?*?*?*?*?*?*?*?*?*?*?*?*?*?,4.4,3.8,96,102749,0,-0,299,0.0,-0.0,0.0,0,0,0,0,132,5.7,10,5,9999,99999,9,999999999,0.0,999,999,99
3025,2,21,18,0,*?*?*?*?*?*?*?*?*?*?*?*?*?*?*?*?*?*?*?*?*?*?,3.3,3.2,100,102749,0,-0,295,0.0,-0.0,0.0,0,0,0,0,130,4.6,10,5,9999,99999,9,999999999,0.0,999,999,99
3025,2,21,19,0,*?*?*?*?*?*?*?*?*?*?*?*?*?*?*?*?*?*?*?*?*?*?,1.8,1.7,100,102749,0,-0,289,0.0,-0.0,0.0,0,0,0,0,130,3.1,10,5,9999,99999,9,999999999,0.0,999,999,99
3025,2,21,20,0,*?*?*?*?*?*?*?*?*?*?*?*?*?*?*?*?*?*?*?*?*?*?,2.5,2.5,100,102749,0,-0,291,0.0,-0.0,0.0,0,0,0,0,130,3.6,10,5,9999,99999,9,999999999,0.0,999,999,99
3025,2,21,21,0,*?*?*?*?*?*?*?*?*?*?*?*?*?*?*?*?*?*?*?*?*?*?,1.5,1.5,100,102749,0,-0,287,0.0,-0.0,0.0,0,0,0,0,130,0.5,10,5,9999,99999,9,999999999,0.0,999,999,99
3025,2,21,22,0,*?*?*?*?*?*?*?*?*?*?*?*?*?*?*?*?*?*?*?*?*?*?,0.6,0.6,100,102749,0,-0,284,0.0,-0.0,0.0,0,0,0,0,130,2.6,10,5,9999,99999,9,999999999,0.0,999,999,99
3025,2,21,23,0,*?*?*?*?*?*?*?*?*?*?*?*?*?*?*?*?*?*?*?*?*?*?,1.4,0.2,93,102749,0,-0,287,0.0,-0.0,0.0,0,0,0,0,130,3.1,10,5,9999,99999,9,999999999,0.0,999,999,99
3025,2,21,24,0,*?*?*?*?*?*?*?*?*?*?*?*?*?*?*?*?*?*?*?*?*?*?,0.1,-0.4,96,102749,0,-0,282,0.0,-0.0,0.0,0,0,0,0,130,5.2,10,5,9999,99999,9,999999999,0.0,999,999,99
3025,2,22,1,0,*?*?*?*?*?*?*?*?*?*?*?*?*?*?*?*?*?*?*?*?*?*?,2.8,2.5,97,102580,0,-0,293,0.0,-0.0,0.0,0,0,0,0,123,3.1,10,5,9999,99999,9,999999999,0.0,999,999,99
3025,2,22,2,0,*?*?*?*?*?*?*?*?*?*?*?*?*?*?*?*?*?*?*?*?*?*?,3.2,3.2,100,102580,0,-0,294,0.0,-0.0,0.0,0,0,0,0,117,4.1,10,5,9999,99999,9,999999999,0.0,999,999,99
3025,2,22,3,0,*?*?*?*?*?*?*?*?*?*?*?*?*?*?*?*?*?*?*?*?*?*?,3.1,3.0,100,102580,0,-0,294,0.0,-0.0,0.0,0,0,0,0,110,4.6,10,5,9999,99999,9,999999999,0.0,999,999,99
3025,2,22,4,0,*?*?*?*?*?*?*?*?*?*?*?*?*?*?*?*?*?*?*?*?*?*?,3.3,3.0,98,102580,0,-0,295,0.0,-0.0,0.0,0,0,0,0,103,4.6,10,5,9999,99999,9,999999999,0.0,999,999,99
3025,2,22,5,0,*?*?*?*?*?*?*?*?*?*?*?*?*?*?*?*?*?*?*?*?*?*?,2.8,2.3,96,102580,0,-0,293,0.0,-0.0,0.0,0,0,0,0,97,6.7,10,5,9999,99999,9,999999999,0.0,999,999,99
3025,2,22,6,0,*?*?*?*?*?*?*?*?*?*?*?*?*?*?*?*?*?*?*?*?*?*?,2.1,0.8,92,102580,0,-0,290,0.0,-0.0,0.0,0,0,0,0,90,5.2,10,5,9999,99999,9,999999999,0.0,999,999,99
3025,2,22,7,0,*?*?*?*?*?*?*?*?*?*?*?*?*?*?*?*?*?*?*?*?*?*?,2.8,1.7,92,102580,38,1393,293,0.0,0.0,0.0,0,0,0,0,93,5.2,10,5,9999,99999,9,999999999,0.0,999,999,99
3025,2,22,8,0,*?*?*?*?*?*?*?*?*?*?*?*?*?*?*?*?*?*?*?*?*?*?,3.3,1.5,88,102580,225,1397,295,30.1,0.0,30.1,3525,0,3531,1168,97,5.7,10,5,9999,99999,9,999999999,0.0,999,999,99
3025,2,22,9,0,*?*?*?*?*?*?*?*?*?*?*?*?*?*?*?*?*?*?*?*?*?*?,4.5,-0.0,73,102580,383,1397,295,106.2,51.5,92.1,11657,4559,10413,2466,100,5.7,9,5,9999,99999,9,999999999,0.0,999,999,99
3025,2,22,10,0,*?*?*?*?*?*?*?*?*?*?*?*?*?*?*?*?*?*?*?*?*?*?,6.4,1.3,70,102580,501,1396,303,146.7,54.4,127.2,16106,5112,14352,3572,103,5.7,9,5,9999,99999,9,999999999,0.0,999,999,99
3025,2,22,11,0,*?*?*?*?*?*?*?*?*?*?*?*?*?*?*?*?*?*?*?*?*?*?,7.8,2.3,68,102580,572,1398,305,226.3,139.3,169.3,24673,13779,19200,3983,107,7.7,8,4,9999,99999,9,999999999,0.0,999,999,99
3025,2,22,12,0,*?*?*?*?*?*?*?*?*?*?*?*?*?*?*?*?*?*?*?*?*?*?,8.3,4.1,74,102580,590,1398,312,176.9,55.7,153.4,19446,5393,17306,4486,110,7.2,9,5,9999,99999,9,999999999,0.0,999,999,99
3025,2,22,13,0,*?*?*?*?*?*?*?*?*?*?*?*?*?*?*?*?*?*?*?*?*?*?,8.4,2.5,66,102580,554,1397,312,164.7,55.2,142.8,18099,5291,16115,4108,100,5.7,9,5,9999,99999,9,999999999,0.0,999,999,99
3025,2,22,14,0,*?*?*?*?*?*?*?*?*?*?*?*?*?*?*?*?*?*?*?*?*?*?,8.4,2.3,66,102580,467,1397,312,135.0,53.7,117.0,14821,4977,13215,3240,90,7.2,9,5,9999,99999,9,999999999,0.0,999,999,99
3025,2,22,15,0,*?*?*?*?*?*?*?*?*?*?*?*?*?*?*?*?*?*?*?*?*?*?,8.3,2.3,65,102580,335,1398,312,89.7,49.8,77.8,9851,4240,8812,2050,80,5.7,9,5,9999,99999,9,999999999,0.5,999,999,99
3025,2,22,16,0,*?*?*?*?*?*?*?*?*?*?*?*?*?*?*?*?*?*?*?*?*?*?,8.3,3.0,69,102580,166,1396,307,42.5,90.1,31.8,4595,4869,3981,557,70,4.6,8,4,9999,99999,9,999999999,1.0,999,999,99
3025,2,22,17,0,*?*?*?*?*?*?*?*?*?*?*?*?*?*?*?*?*?*?*?*?*?*?,7.8,2.9,71,102580,0,-0,314,0.0,-0.0,0.0,0,0,0,0,60,2.1,10,5,9999,99999,9,999999999,1.5,999,999,99
3025,2,22,18,0,*?*?*?*?*?*?*?*?*?*?*?*?*?*?*?*?*?*?*?*?*?*?,6.9,3.2,78,102580,0,-0,310,0.0,-0.0,0.0,0,0,0,0,50,5.2,10,5,9999,99999,9,999999999,0.8,999,999,99
3025,2,22,19,0,*?*?*?*?*?*?*?*?*?*?*?*?*?*?*?*?*?*?*?*?*?*?,5.3,3.4,88,102580,0,-0,303,0.0,-0.0,0.0,0,0,0,0,102,5.7,10,5,9999,99999,9,999999999,0.0,999,999,99
3025,2,22,20,0,*?*?*?*?*?*?*?*?*?*?*?*?*?*?*?*?*?*?*?*?*?*?,5.3,3.6,89,102580,0,-0,303,0.0,-0.0,0.0,0,0,0,0,153,4.6,10,5,9999,99999,9,999999999,0.6,999,999,99
3025,2,22,21,0,*?*?*?*?*?*?*?*?*?*?*?*?*?*?*?*?*?*?*?*?*?*?,4.8,2.5,85,102580,0,-0,301,0.0,-0.0,0.0,0,0,0,0,205,4.1,10,5,9999,99999,9,999999999,2.0,999,999,99
3025,2,22,22,0,*?*?*?*?*?*?*?*?*?*?*?*?*?*?*?*?*?*?*?*?*?*?,4.5,2.5,86,102580,0,-0,300,0.0,-0.0,0.0,0,0,0,0,257,6.2,10,5,9999,99999,9,999999999,1.0,999,999,99
3025,2,22,23,0,*?*?*?*?*?*?*?*?*?*?*?*?*?*?*?*?*?*?*?*?*?*?,4.2,2.3,87,102580,0,-0,299,0.0,-0.0,0.0,0,0,0,0,308,6.7,10,5,9999,99999,9,999999999,0.0,999,999,99
3025,2,22,24,0,*?*?*?*?*?*?*?*?*?*?*?*?*?*?*?*?*?*?*?*?*?*?,2.1,1.3,95,102580,0,-0,290,0.0,-0.0,0.0,0,0,0,0,130,4.6,10,5,9999,99999,9,999999999,0.0,999,999,99
3025,2,23,1,0,*?*?*?*?*?*?*?*?*?*?*?*?*?*?*?*?*?*?*?*?*?*?,2.9,0.6,87,102533,0,-0,293,0.0,-0.0,0.0,0,0,0,0,353,2.6,10,5,9999,99999,9,999999999,0.0,999,999,99
3025,2,23,2,0,*?*?*?*?*?*?*?*?*?*?*?*?*?*?*?*?*?*?*?*?*?*?,2.2,-0.0,87,102533,0,-0,291,0.0,-0.0,0.0,0,0,0,0,347,1.0,10,5,9999,99999,9,999999999,0.0,999,999,99
3025,2,23,3,0,*?*?*?*?*?*?*?*?*?*?*?*?*?*?*?*?*?*?*?*?*?*?,1.9,-0.6,84,102533,0,-0,289,0.0,-0.0,0.0,0,0,0,0,340,3.6,10,5,9999,99999,9,999999999,0.0,999,999,99
3025,2,23,4,0,*?*?*?*?*?*?*?*?*?*?*?*?*?*?*?*?*?*?*?*?*?*?,1.8,0.8,95,102533,0,-0,289,0.0,-0.0,0.0,0,0,0,0,333,2.1,10,5,9999,99999,9,999999999,0.6,999,999,99
3025,2,23,5,0,*?*?*?*?*?*?*?*?*?*?*?*?*?*?*?*?*?*?*?*?*?*?,1.7,-1.9,77,102533,0,-0,289,0.0,-0.0,0.0,0,0,0,0,327,3.6,10,5,9999,99999,9,999999999,0.1,999,999,99
3025,2,23,6,0,*?*?*?*?*?*?*?*?*?*?*?*?*?*?*?*?*?*?*?*?*?*?,1.1,-1.7,81,102533,0,-0,286,0.0,-0.0,0.0,0,0,0,0,320,3.1,10,5,9999,99999,9,999999999,0.7,999,999,99
3025,2,23,7,0,*?*?*?*?*?*?*?*?*?*?*?*?*?*?*?*?*?*?*?*?*?*?,0.5,-3.1,76,102533,46,1396,284,0.0,0.0,0.0,0,0,0,0,325,5.7,10,5,9999,99999,9,999999999,1.3,999,999,99
3025,2,23,8,0,*?*?*?*?*?*?*?*?*?*?*?*?*?*?*?*?*?*?*?*?*?*?,2.2,-0.0,88,102533,233,1397,291,31.7,0.0,31.7,3708,0,3713,1231,330,5.2,10,5,9999,99999,9,999999999,0.6,999,999,99
3025,2,23,9,0,*?*?*?*?*?*?*?*?*?*?*?*?*?*?*?*?*?*?*?*?*?*?,3.9,1.5,86,102533,391,1397,293,109.0,51.8,94.5,11967,4603,10687,2539,335,8.8,9,5,9999,99999,9,999999999,0.2,999,999,99
3025,2,23,10,0,*?*?*?*?*?*?*?*?*?*?*?*?*?*?*?*?*?*?*?*?*?*?,4.9,2.3,86,102533,509,1396,302,86.0,0.0,86.0,10082,0,10112,3625,340,8.8,10,5,9999,99999,9,999999999,0.0,999,999,99
3025,2,23,11,0,*?*?*?*?*?*?*?*?*?*?*?*?*?*?*?*?*?*?*?*?*?*?,8.0,3.4,74,102533,580,1397,315,99.9,0.0,99.9,11747,0,11784,4314,345,6.7,10,5,9999,99999,9,999999999,0.0,999,999,99
3025,2,23,12,0,*?*?*?*?*?*?*?*?*?*?*?*?*?*?*?*?*?*?*?*?*?*?,8.5,3.9,75,102533,597,1395,317,103.4,0.0,103.4,12171,0,12210,4492,350,11.3,10,5,9999,99999,9,999999999,0.0,999,999,99
3025,2,23,13,0,*?*?*?*?*?*?*?*?*?*?*?*?*?*?*?*?*?*?*?*?*?*?,8.2,4.3,78,102533,562,1397,311,167.4,55.4,145.2,18397,5314,16379,4190,302,8.8,9,5,9999,99999,9,999999999,0.0,999,999,99
3025,2,23,14,0,*?*?*?*?*?*?*?*?*?*?*?*?*?*?*?*?*?*?*?*?*?*?,8.5,3.6,73,102533,474,1395,318,79.2,0.0,79.2,9269,0,9296,3298,253,9.8,10,5,9999,99999,9,999999999,0.0,999,999,99
3025,2,23,15,0,*?*?*?*?*?*?*?*?*?*?*?*?*?*?*?*?*?*?*?*?*?*?,8.2,3.2,72,102533,342,1396,316,53.1,0.0,53.1,6198,0,6212,2118,205,8.8,10,5,9999,99999,9,999999999,0.1,999,999,99
3025,2,23,16,0,*?*?*?*?*?*?*?*?*?*?*?*?*?*?*?*?*?*?*?*?*?*?,8.5,4.6,78,102533,173,1394,317,19.9,0.0,19.9,2356,-0,2358,773,157,8.8,10,5,9999,99999,9,999999999,0.2,999,999,99
3025,2,23,17,0,*?*?*?*?*?*?*?*?*?*?*?*?*?*?*?*?*?*?*?*?*?*?,6.9,4.8,88,102533,0,-0,310,0.0,-0.0,0.0,0,0,0,0,108,7.2,10,5,9999,99999,9,999999999,0.0,999,999,99
3025,2,23,18,0,*?*?*?*?*?*?*?*?*?*?*?*?*?*?*?*?*?*?*?*?*?*?,6.0,3.2,84,102533,0,-0,306,0.0,-0.0,0.0,0,0,0,0,60,7.7,10,5,9999,99999,9,999999999,0.0,999,999,99
3025,2,23,19,0,*?*?*?*?*?*?*?*?*?*?*?*?*?*?*?*?*?*?*?*?*?*?,4.6,3.4,94,102533,0,-0,300,0.0,-0.0,0.0,0,0,0,0,60,5.7,10,5,9999,99999,9,999999999,0.0,999,999,99
3025,2,23,20,0,*?*?*?*?*?*?*?*?*?*?*?*?*?*?*?*?*?*?*?*?*?*?,3.9,3.8,100,102533,0,-0,297,0.0,-0.0,0.0,0,0,0,0,60,3.1,10,5,9999,99999,9,999999999,0.0,999,999,99
3025,2,23,21,0,*?*?*?*?*?*?*?*?*?*?*?*?*?*?*?*?*?*?*?*?*?*?,4.0,2.9,94,102533,0,-0,298,0.0,-0.0,0.0,0,0,0,0,60,3.6,10,5,9999,99999,9,999999999,0.0,999,999,99
3025,2,23,22,0,*?*?*?*?*?*?*?*?*?*?*?*?*?*?*?*?*?*?*?*?*?*?,3.9,1.7,87,102533,0,-0,298,0.0,-0.0,0.0,0,0,0,0,60,0.5,10,5,9999,99999,9,999999999,0.0,999,999,99
3025,2,23,23,0,*?*?*?*?*?*?*?*?*?*?*?*?*?*?*?*?*?*?*?*?*?*?,3.3,0.4,84,102533,0,-0,295,0.0,-0.0,0.0,0,0,0,0,60,2.6,10,5,9999,99999,9,999999999,0.0,999,999,99
3025,2,23,24,0,*?*?*?*?*?*?*?*?*?*?*?*?*?*?*?*?*?*?*?*?*?*?,3.9,1.5,86,102533,0,-0,298,0.0,-0.0,0.0,0,0,0,0,360,3.6,10,5,9999,99999,9,999999999,1.1,999,999,99
3025,2,24,1,0,*?*?*?*?*?*?*?*?*?*?*?*?*?*?*?*?*?*?*?*?*?*?,2.4,-2.2,70,102933,0,-0,292,0.0,-0.0,0.0,0,0,0,0,55,2.1,10,5,9999,99999,9,999999999,0.0,999,999,99
3025,2,24,2,0,*?*?*?*?*?*?*?*?*?*?*?*?*?*?*?*?*?*?*?*?*?*?,2.5,-3.4,62,102933,0,-0,292,0.0,-0.0,0.0,0,0,0,0,50,2.1,10,5,9999,99999,9,999999999,0.0,999,999,99
3025,2,24,3,0,*?*?*?*?*?*?*?*?*?*?*?*?*?*?*?*?*?*?*?*?*?*?,1.9,-3.1,66,102933,0,-0,290,0.0,-0.0,0.0,0,0,0,0,45,3.1,10,5,9999,99999,9,999999999,0.0,999,999,99
3025,2,24,4,0,*?*?*?*?*?*?*?*?*?*?*?*?*?*?*?*?*?*?*?*?*?*?,1.3,-1.9,76,102933,0,-0,287,0.0,-0.0,0.0,0,0,0,0,40,2.6,10,5,9999,99999,9,999999999,0.0,999,999,99
3025,2,24,5,0,*?*?*?*?*?*?*?*?*?*?*?*?*?*?*?*?*?*?*?*?*?*?,1.6,-2.7,71,102933,0,-0,288,0.0,-0.0,0.0,0,0,0,0,35,3.6,10,5,9999,99999,9,999999999,0.0,999,999,99
3025,2,24,6,0,*?*?*?*?*?*?*?*?*?*?*?*?*?*?*?*?*?*?*?*?*?*?,1.8,-2.2,73,102933,0,-0,289,0.0,-0.0,0.0,0,0,0,0,30,3.1,10,5,9999,99999,9,999999999,0.0,999,999,99
3025,2,24,7,0,*?*?*?*?*?*?*?*?*?*?*?*?*?*?*?*?*?*?*?*?*?*?,1.6,-1.7,77,102933,54,1396,288,0.0,0.0,0.0,0,0,0,0,85,3.6,10,5,9999,99999,9,999999999,0.0,999,999,99
3025,2,24,8,0,*?*?*?*?*?*?*?*?*?*?*?*?*?*?*?*?*?*?*?*?*?*?,1.4,-1.5,79,102933,241,1396,267,100.4,260.4,55.4,10476,18127,7337,1000,140,3.1,6,3,9999,99999,9,999999999,0.0,999,999,99
3025,2,24,9,0,*?*?*?*?*?*?*?*?*?*?*?*?*?*?*?*?*?*?*?*?*?*?,2.0,-1.5,75,102933,399,1396,274,175.1,218.7,112.6,18515,19338,13080,2240,195,6.2,7,4,9999,99999,9,999999999,0.0,999,999,99
3025,2,24,10,0,*?*?*?*?*?*?*?*?*?*?*?*?*?*?*?*?*?*?*?*?*?*?,2.7,-0.6,77,102933,517,1395,267,282.0,399.5,133.9,29385,37517,16676,2602,250,6.2,5,3,9999,99999,9,999999999,0.0,999,999,99
3025,2,24,11,0,*?*?*?*?*?*?*?*?*?*?*?*?*?*?*?*?*?*?*?*?*?*?,2.1,-1.1,77,102933,588,1397,285,176.4,55.7,152.9,19385,5389,17251,4468,305,5.7,9,5,9999,99999,9,999999999,0.0,999,999,99
3025,2,24,12,0,*?*?*?*?*?*?*?*?*?*?*?*?*?*?*?*?*?*?*?*?*?*?,3.3,-0.8,73,102933,605,1395,274,316.9,327.3,174.9,33816,32966,19883,3754,360,6.7,6,3,9999,99999,9,999999999,0.0,999,999,99
3025,2,24,13,0,*?*?*?*?*?*?*?*?*?*?*?*?*?*?*?*?*?*?*?*?*?*?,2.9,-0.6,76,102933,569,1395,278,266.4,233.2,171.3,28283,23126,19438,3653,307,6.7,7,4,9999,99999,9,999999999,0.0,999,999,99
3025,2,24,14,0,*?*?*?*?*?*?*?*?*?*?*?*?*?*?*?*?*?*?*?*?*?*?,3.1,0.4,81,102933,482,1396,279,219.6,227.0,141.2,23255,21477,16206,2902,253,7.2,7,4,9999,99999,9,999999999,0.0,999,999,99
3025,2,24,15,0,*?*?*?*?*?*?*?*?*?*?*?*?*?*?*?*?*?*?*?*?*?*?,3.2,0.8,84,102933,349,1394,260,186.1,473.5,67.5,19064,39177,9805,1222,200,8.2,3,2,9999,99999,9,999999999,0.0,999,999,99
3025,2,24,16,0,*?*?*?*?*?*?*?*?*?*?*?*?*?*?*?*?*?*?*?*?*?*?,3.2,-0.0,79,102933,180,1393,275,64.3,223.0,35.5,6819,13306,4888,626,147,7.7,6,3,9999,99999,9,999999999,0.1,999,999,99
3025,2,24,17,0,*?*?*?*?*?*?*?*?*?*?*?*?*?*?*?*?*?*?*?*?*?*?,3.2,1.0,84,102933,0,-0,290,0.0,-0.0,0.0,0,0,0,0,93,5.7,9,5,9999,99999,9,999999999,0.4,999,999,99
3025,2,24,18,0,*?*?*?*?*?*?*?*?*?*?*?*?*?*?*?*?*?*?*?*?*?*?,2.7,-0.2,80,102933,0,-0,293,0.0,-0.0,0.0,0,0,0,0,40,6.7,10,5,9999,99999,9,999999999,0.3,999,999,99
3025,2,24,19,0,*?*?*?*?*?*?*?*?*?*?*?*?*?*?*?*?*?*?*?*?*?*?,2.3,-2.2,70,102933,0,-0,291,0.0,-0.0,0.0,0,0,0,0,38,8.2,10,5,9999,99999,9,999999999,1.8,999,999,99
3025,2,24,20,0,*?*?*?*?*?*?*?*?*?*?*?*?*?*?*?*?*?*?*?*?*?*?,1.6,-1.7,76,102933,0,-0,288,0.0,-0.0,0.0,0,0,0,0,37,9.3,10,5,9999,99999,9,999999999,2.0,999,999,99
3025,2,24,21,0,*?*?*?*?*?*?*?*?*?*?*?*?*?*?*?*?*?*?*?*?*?*?,2.3,-0.6,79,102933,0,-0,291,0.0,-0.0,0.0,0,0,0,0,35,8.8,10,5,9999,99999,9,999999999,0.4,999,999,99
3025,2,24,22,0,*?*?*?*?*?*?*?*?*?*?*?*?*?*?*?*?*?*?*?*?*?*?,1.9,-0.4,82,102933,0,-0,289,0.0,-0.0,0.0,0,0,0,0,33,8.2,10,5,9999,99999,9,999999999,3.3,999,999,99
3025,2,24,23,0,*?*?*?*?*?*?*?*?*?*?*?*?*?*?*?*?*?*?*?*?*?*?,1.4,-0.8,83,102933,0,-0,287,0.0,-0.0,0.0,0,0,0,0,32,8.8,10,5,9999,99999,9,999999999,0.6,999,999,99
3025,2,24,24,0,*?*?*?*?*?*?*?*?*?*?*?*?*?*?*?*?*?*?*?*?*?*?,2.6,-0.8,77,102933,0,-0,292,0.0,-0.0,0.0,0,0,0,0,60,3.1,10,5,9999,99999,9,999999999,0.0,999,999,99
3025,2,25,1,0,*?*?*?*?*?*?*?*?*?*?*?*?*?*?*?*?*?*?*?*?*?*?,-0.3,-3.9,75,103405,0,-0,281,0.0,-0.0,0.0,0,0,0,0,83,6.7,10,5,9999,99999,9,999999999,0.5,999,999,99
3025,2,25,2,0,*?*?*?*?*?*?*?*?*?*?*?*?*?*?*?*?*?*?*?*?*?*?,-1.2,-6.0,68,103405,0,-0,277,0.0,-0.0,0.0,0,0,0,0,137,6.7,10,5,9999,99999,9,999999999,0.1,999,999,99
3025,2,25,3,0,*?*?*?*?*?*?*?*?*?*?*?*?*?*?*?*?*?*?*?*?*?*?,-1.2,-6.9,63,103405,0,-0,277,0.0,-0.0,0.0,0,0,0,0,190,7.2,10,5,9999,99999,9,999999999,0.0,999,999,99
3025,2,25,4,0,*?*?*?*?*?*?*?*?*?*?*?*?*?*?*?*?*?*?*?*?*?*?,-0.7,-7.3,59,103405,0,-0,280,0.0,-0.0,0.0,0,0,0,0,243,7.2,10,5,9999,99999,9,999999999,0.1,999,999,99
3025,2,25,5,0,*?*?*?*?*?*?*?*?*?*?*?*?*?*?*?*?*?*?*?*?*?*?,-0.7,-7.6,56,103405,0,-0,280,0.0,-0.0,0.0,0,0,0,0,297,6.7,10,5,9999,99999,9,999999999,0.0,999,999,99
3025,2,25,6,0,*?*?*?*?*?*?*?*?*?*?*?*?*?*?*?*?*?*?*?*?*?*?,-1.2,-4.5,77,103405,0,-0,277,0.0,-0.0,0.0,0,0,0,0,350,6.7,10,5,9999,99999,9,999999999,0.1,999,999,99
3025,2,25,7,0,*?*?*?*?*?*?*?*?*?*?*?*?*?*?*?*?*?*?*?*?*?*?,-1.8,-3.4,90,103405,62,1394,275,0.0,0.0,0.0,0,0,0,0,293,5.7,10,5,9999,99999,9,999999999,0.1,999,999,99
3025,2,25,8,0,*?*?*?*?*?*?*?*?*?*?*?*?*?*?*?*?*?*?*?*?*?*?,-0.9,-2.4,90,103405,249,1394,278,34.9,0.0,34.9,4079,0,4086,1359,237,6.2,10,5,9999,99999,9,999999999,0.2,999,999,99
3025,2,25,9,0,*?*?*?*?*?*?*?*?*?*?*?*?*?*?*?*?*?*?*?*?*?*?,-0.1,-0.4,99,103405,407,1395,281,66.0,0.0,66.0,7708,0,7727,2686,180,7.2,10,5,9999,99999,9,999999999,0.0,999,999,99
3025,2,25,10,0,*?*?*?*?*?*?*?*?*?*?*?*?*?*?*?*?*?*?*?*?*?*?,2.1,-0.8,82,103405,525,1394,290,89.3,0.0,89.3,10470,0,10502,3783,123,7.7,10,5,9999,99999,9,999999999,0.0,999,999,99
3025,2,25,11,0,*?*?*?*?*?*?*?*?*?*?*?*?*?*?*?*?*?*?*?*?*?*?,2.4,0.4,89,103405,596,1396,291,103.2,0.0,103.2,12137,0,12176,4478,67,7.2,10,5,9999,99999,9,999999999,0.0,999,999,99
3025,2,25,12,0,*?*?*?*?*?*?*?*?*?*?*?*?*?*?*?*?*?*?*?*?*?*?,3.5,1.7,90,103405,613,1395,296,106.6,0.0,106.6,12557,0,12599,4657,10,6.2,10,5,9999,99999,9,999999999,0.0,999,999,99
3025,2,25,13,0,*?*?*?*?*?*?*?*?*?*?*?*?*?*?*?*?*?*?*?*?*?*?,3.3,1.0,88,103405,577,1395,295,99.5,0.0,99.5,11696,0,11734,4292,13,6.2,10,5,9999,99999,9,999999999,0.0,999,999,99
3025,2,25,14,0,*?*?*?*?*?*?*?*?*?*?*?*?*?*?*?*?*?*?*?*?*?*?,3.7,-0.2,77,103405,490,1396,297,82.3,0.0,82.3,9632,0,9660,3443,17,6.2,10,5,9999,99999,9,999999999,0.0,999,999,99
3025,2,25,15,0,*?*?*?*?*?*?*?*?*?*?*?*?*?*?*?*?*?*?*?*?*?*?,3.5,-0.0,80,103405,357,1396,296,56.1,0.0,56.1,6542,0,6558,2246,20,5.2,10,5,9999,99999,9,999999999,0.0,999,999,99
3025,2,25,16,0,*?*?*?*?*?*?*?*?*?*?*?*?*?*?*?*?*?*?*?*?*?*?,3.3,-0.6,77,103405,187,1391,295,22.7,0.0,22.7,2682,-0,2685,882,23,5.7,10,5,9999,99999,9,999999999,0.0,999,999,99
3025,2,25,17,0,*?*?*?*?*?*?*?*?*?*?*?*?*?*?*?*?*?*?*?*?*?*?,2.8,-0.4,81,103405,0,-0,293,0.0,-0.0,0.0,0,0,0,0,27,5.2,10,5,9999,99999,9,999999999,0.0,999,999,99
3025,2,25,18,0,*?*?*?*?*?*?*?*?*?*?*?*?*?*?*?*?*?*?*?*?*?*?,2.3,-1.9,74,103405,0,-0,291,0.0,-0.0,0.0,0,0,0,0,30,5.2,10,5,9999,99999,9,999999999,0.0,999,999,99
3025,2,25,19,0,*?*?*?*?*?*?*?*?*?*?*?*?*?*?*?*?*?*?*?*?*?*?,1.5,-0.8,85,103405,0,-0,288,0.0,-0.0,0.0,0,0,0,0,32,4.1,10,5,9999,99999,9,999999999,0.0,999,999,99
3025,2,25,20,0,*?*?*?*?*?*?*?*?*?*?*?*?*?*?*?*?*?*?*?*?*?*?,1.3,-1.7,81,103405,0,-0,287,0.0,-0.0,0.0,0,0,0,0,33,4.6,10,5,9999,99999,9,999999999,0.0,999,999,99
3025,2,25,21,0,*?*?*?*?*?*?*?*?*?*?*?*?*?*?*?*?*?*?*?*?*?*?,0.7,-1.1,89,103405,0,-0,284,0.0,-0.0,0.0,0,0,0,0,35,3.1,10,5,9999,99999,9,999999999,0.0,999,999,99
3025,2,25,22,0,*?*?*?*?*?*?*?*?*?*?*?*?*?*?*?*?*?*?*?*?*?*?,0.2,-0.8,94,103405,0,-0,282,0.0,-0.0,0.0,0,0,0,0,37,4.6,10,5,9999,99999,9,999999999,0.0,999,999,99
3025,2,25,23,0,*?*?*?*?*?*?*?*?*?*?*?*?*?*?*?*?*?*?*?*?*?*?,-0.2,-0.4,100,103405,0,-0,281,0.0,-0.0,0.0,0,0,0,0,38,3.1,10,5,9999,99999,9,999999999,0.0,999,999,99
3025,2,25,24,0,*?*?*?*?*?*?*?*?*?*?*?*?*?*?*?*?*?*?*?*?*?*?,0.9,-2.4,79,103405,0,-0,286,0.0,-0.0,0.0,0,0,0,0,30,7.2,10,5,9999,99999,9,999999999,0.0,999,999,99
3025,2,26,1,0,*?*?*?*?*?*?*?*?*?*?*?*?*?*?*?*?*?*?*?*?*?*?,-1.0,-2.9,84,103825,0,-0,278,0.0,-0.0,0.0,0,0,0,0,40,6.2,10,5,9999,99999,9,999999999,0.0,999,999,99
3025,2,26,2,0,*?*?*?*?*?*?*?*?*?*?*?*?*?*?*?*?*?*?*?*?*?*?,-1.6,-4.2,79,103825,0,-0,275,0.0,-0.0,0.0,0,0,0,0,40,6.2,10,5,9999,99999,9,999999999,0.0,999,999,99
3025,2,26,3,0,*?*?*?*?*?*?*?*?*?*?*?*?*?*?*?*?*?*?*?*?*?*?,-2.2,-4.5,81,103825,0,-0,273,0.0,-0.0,0.0,0,0,0,0,40,6.2,10,5,9999,99999,9,999999999,0.0,999,999,99
3025,2,26,4,0,*?*?*?*?*?*?*?*?*?*?*?*?*?*?*?*?*?*?*?*?*?*?,-1.9,-2.4,94,103825,0,-0,274,0.0,-0.0,0.0,0,0,0,0,40,6.2,10,5,9999,99999,9,999999999,0.0,999,999,99
3025,2,26,5,0,*?*?*?*?*?*?*?*?*?*?*?*?*?*?*?*?*?*?*?*?*?*?,-1.7,-2.9,89,103825,0,-0,275,0.0,-0.0,0.0,0,0,0,0,40,3.6,10,5,9999,99999,9,999999999,0.0,999,999,99
3025,2,26,6,0,*?*?*?*?*?*?*?*?*?*?*?*?*?*?*?*?*?*?*?*?*?*?,-1.6,-3.9,81,103825,0,-0,275,0.0,-0.0,0.0,0,0,0,0,40,6.7,10,5,9999,99999,9,999999999,0.0,999,999,99
3025,2,26,7,0,*?*?*?*?*?*?*?*?*?*?*?*?*?*?*?*?*?*?*?*?*?*?,-1.6,-5.6,69,103825,70,1391,276,0.0,0.0,0.0,0,0,0,0,47,6.7,10,5,9999,99999,9,999999999,0.0,999,999,99
3025,2,26,8,0,*?*?*?*?*?*?*?*?*?*?*?*?*?*?*?*?*?*?*?*?*?*?,-1.7,-9.2,51,103825,257,1393,276,36.5,0.0,36.5,4266,0,4274,1425,53,6.7,10,5,9999,99999,9,999999999,0.7,999,999,99
3025,2,26,9,0,*?*?*?*?*?*?*?*?*?*?*?*?*?*?*?*?*?*?*?*?*?*?,-0.8,-8.8,50,103825,415,1394,273,117.5,52.5,101.9,12901,4739,11515,2762,60,7.7,9,5,9999,99999,9,999999999,0.1,999,999,99
3025,2,26,10,0,*?*?*?*?*?*?*?*?*?*?*?*?*?*?*?*?*?*?*?*?*?*?,0.3,-6.6,55,103825,533,1393,278,158.0,54.9,137.0,17355,5229,15456,3903,67,6.2,9,5,9999,99999,9,999999999,0.0,999,999,99
3025,2,26,11,0,*?*?*?*?*?*?*?*?*?*?*?*?*?*?*?*?*?*?*?*?*?*?,0.8,-6.9,52,103825,604,1395,286,104.8,0.0,104.8,12333,0,12374,4561,73,7.7,10,5,9999,99999,9,999999999,0.0,999,999,99
3025,2,26,12,0,*?*?*?*?*?*?*?*?*?*?*?*?*?*?*?*?*?*?*?*?*?*?,1.3,-4.5,62,103825,621,1394,287,108.2,0.0,108.2,12751,0,12793,4739,80,9.8,10,5,9999,99999,9,999999999,0.0,999,999,99
3025,2,26,13,0,*?*?*?*?*?*?*?*?*?*?*?*?*?*?*?*?*?*?*?*?*?*?,1.4,-3.9,64,103825,585,1395,288,101.1,0.0,101.1,11885,0,11924,4372,67,7.2,10,5,9999,99999,9,999999999,0.0,999,999,99
3025,2,26,14,0,*?*?*?*?*?*?*?*?*?*?*?*?*?*?*?*?*?*?*?*?*?*?,1.2,-4.2,64,103825,497,1394,281,145.6,54.3,126.2,15988,5095,14249,3539,53,4.6,9,5,9999,99999,9,999999999,0.3,999,999,99
3025,2,26,15,0,*?*?*?*?*?*?*?*?*?*?*?*?*?*?*?*?*?*?*?*?*?*?,1.1,-3.4,68,103825,364,1394,281,100.0,50.9,86.7,10974,4442,9808,2305,40,5.7,9,5,9999,99999,9,999999999,0.4,999,999,99
3025,2,26,16,0,*?*?*?*?*?*?*?*?*?*?*?*?*?*?*?*?*?*?*?*?*?*?,1.2,-3.1,69,103825,195,1397,287,24.2,0.0,24.2,2847,-0,2850,937,27,5.7,10,5,9999,99999,9,999999999,0.3,999,999,99
3025,2,26,17,0,*?*?*?*?*?*?*?*?*?*?*?*?*?*?*?*?*?*?*?*?*?*?,0.8,-3.1,72,103825,1,2339,285,0.0,0.0,0.0,0,0,0,0,13,6.2,10,5,9999,99999,9,999999999,1.4,999,999,99
3025,2,26,18,0,*?*?*?*?*?*?*?*?*?*?*?*?*?*?*?*?*?*?*?*?*?*?,0.4,-2.4,78,103825,0,-0,283,0.0,-0.0,0.0,0,0,0,0,0,6.2,10,5,9999,99999,9,999999999,0.2,999,999,99
3025,2,26,19,0,*?*?*?*?*?*?*?*?*?*?*?*?*?*?*?*?*?*?*?*?*?*?,0.2,-1.9,82,103825,0,-0,283,0.0,-0.0,0.0,0,0,0,0,43,3.6,10,5,9999,99999,9,999999999,0.1,999,999,99
3025,2,26,20,0,*?*?*?*?*?*?*?*?*?*?*?*?*?*?*?*?*?*?*?*?*?*?,-0.5,-2.7,83,103825,0,-0,280,0.0,-0.0,0.0,0,0,0,0,87,5.7,10,5,9999,99999,9,999999999,0.4,999,999,99
3025,2,26,21,0,*?*?*?*?*?*?*?*?*?*?*?*?*?*?*?*?*?*?*?*?*?*?,-1.2,-3.1,83,103825,0,-0,277,0.0,-0.0,0.0,0,0,0,0,130,4.1,10,5,9999,99999,9,999999999,4.2,999,999,99
3025,2,26,22,0,*?*?*?*?*?*?*?*?*?*?*?*?*?*?*?*?*?*?*?*?*?*?,-0.7,-3.4,79,103825,0,-0,279,0.0,-0.0,0.0,0,0,0,0,173,7.7,10,5,9999,99999,9,999999999,1.4,999,999,99
3025,2,26,23,0,*?*?*?*?*?*?*?*?*?*?*?*?*?*?*?*?*?*?*?*?*?*?,-0.5,-3.9,74,103825,0,-0,280,0.0,-0.0,0.0,0,0,0,0,217,3.6,10,5,9999,99999,9,999999999,1.6,999,999,99
3025,2,26,24,0,*?*?*?*?*?*?*?*?*?*?*?*?*?*?*?*?*?*?*?*?*?*?,-0.7,-1.7,91,103825,0,-0,279,0.0,-0.0,0.0,0,0,0,0,40,6.7,10,5,9999,99999,9,999999999,0.0,999,999,99
3025,2,27,1,0,*?*?*?*?*?*?*?*?*?*?*?*?*?*?*?*?*?*?*?*?*?*?,0.2,-0.8,93,103789,0,-0,282,0.0,-0.0,0.0,0,0,0,0,260,3.1,10,5,9999,99999,9,999999999,0.2,999,999,99
3025,2,27,2,0,*?*?*?*?*?*?*?*?*?*?*?*?*?*?*?*?*?*?*?*?*?*?,0.8,0.2,97,103789,0,-0,285,0.0,-0.0,0.0,0,0,0,0,260,5.2,10,5,9999,99999,9,999999999,0.3,999,999,99
3025,2,27,3,0,*?*?*?*?*?*?*?*?*?*?*?*?*?*?*?*?*?*?*?*?*?*?,0.0,-0.4,98,103789,0,-0,281,0.0,-0.0,0.0,0,0,0,0,260,4.6,10,5,9999,99999,9,999999999,0.1,999,999,99
3025,2,27,4,0,*?*?*?*?*?*?*?*?*?*?*?*?*?*?*?*?*?*?*?*?*?*?,-0.3,-0.4,100,103789,0,-0,280,0.0,-0.0,0.0,0,0,0,0,260,4.6,10,5,9999,99999,9,999999999,1.2,999,999,99
3025,2,27,5,0,*?*?*?*?*?*?*?*?*?*?*?*?*?*?*?*?*?*?*?*?*?*?,-0.8,-1.5,95,103789,0,-0,278,0.0,-0.0,0.0,0,0,0,0,260,4.6,10,5,9999,99999,9,999999999,0.7,999,999,99
3025,2,27,6,0,*?*?*?*?*?*?*?*?*?*?*?*?*?*?*?*?*?*?*?*?*?*?,-0.3,-1.5,91,103789,0,-0,280,0.0,-0.0,0.0,0,0,0,0,260,3.1,10,5,9999,99999,9,999999999,0.2,999,999,99
3025,2,27,7,0,*?*?*?*?*?*?*?*?*?*?*?*?*?*?*?*?*?*?*?*?*?*?,0.2,-1.9,85,103789,78,1388,283,1.2,0.0,1.2,170,-0,170,51,247,6.2,10,5,9999,99999,9,999999999,0.2,999,999,99
3025,2,27,8,0,*?*?*?*?*?*?*?*?*?*?*?*?*?*?*?*?*?*?*?*?*?*?,0.4,-1.5,87,103789,265,1391,273,87.8,116.2,65.7,9612,8894,7645,1408,233,5.7,8,4,9999,99999,9,999999999,0.0,999,999,99
3025,2,27,9,0,*?*?*?*?*?*?*?*?*?*?*?*?*?*?*?*?*?*?*?*?*?*?,0.7,-0.4,92,103789,423,1392,274,159.5,132.3,119.3,17384,12075,13676,2670,220,8.2,8,4,9999,99999,9,999999999,0.4,999,999,99
3025,2,27,10,0,*?*?*?*?*?*?*?*?*?*?*?*?*?*?*?*?*?*?*?*?*?*?,1.9,0.8,93,103789,541,1393,284,160.9,55.1,139.5,17679,5244,15745,3989,207,8.2,9,5,9999,99999,9,999999999,0.6,999,999,99
3025,2,27,11,0,*?*?*?*?*?*?*?*?*?*?*?*?*?*?*?*?*?*?*?*?*?*?,3.9,0.6,81,103789,612,1395,293,184.9,56.0,160.3,20333,5440,18092,4738,193,10.3,9,5,9999,99999,9,999999999,0.7,999,999,99
3025,2,27,12,0,*?*?*?*?*?*?*?*?*?*?*?*?*?*?*?*?*?*?*?*?*?*?,4.2,1.0,81,103789,629,1394,294,190.8,56.2,165.4,20980,5495,18659,4931,180,10.3,9,5,9999,99999,9,999999999,0.0,999,999,99
3025,2,27,13,0,*?*?*?*?*?*?*?*?*?*?*?*?*?*?*?*?*?*?*?*?*?*?,4.1,1.7,86,103789,592,1393,294,178.3,55.8,154.6,19598,5404,17438,4527,180,10.3,9,5,9999,99999,9,999999999,0.0,999,999,99
3025,2,27,14,0,*?*?*?*?*?*?*?*?*?*?*?*?*?*?*?*?*?*?*?*?*?*?,4.4,2.3,87,103789,505,1395,295,148.2,54.4,128.5,16277,5129,14503,3616,180,7.7,9,5,9999,99999,9,999999999,0.0,999,999,99
3025,2,27,15,0,*?*?*?*?*?*?*?*?*?*?*?*?*?*?*?*?*?*?*?*?*?*?,4.3,2.5,89,103789,371,1393,295,102.5,51.2,88.9,11253,4496,10053,2370,180,8.8,9,5,9999,99999,9,999999999,0.0,999,999,99
3025,2,27,16,0,*?*?*?*?*?*?*?*?*?*?*?*?*?*?*?*?*?*?*?*?*?*?,4.3,2.1,87,103789,202,1395,294,44.5,40.8,38.5,4943,2760,4590,814,180,8.8,9,5,9999,99999,9,999999999,0.0,999,999,99
3025,2,27,17,0,*?*?*?*?*?*?*?*?*?*?*?*?*?*?*?*?*?*?*?*?*?*?,4.2,1.5,83,103789,8,1470,299,0.0,0.0,0.0,0,0,0,0,180,9.8,10,5,9999,99999,9,999999999,0.3,999,999,99
3025,2,27,18,0,*?*?*?*?*?*?*?*?*?*?*?*?*?*?*?*?*?*?*?*?*?*?,2.6,-0.4,82,103789,0,-0,292,0.0,-0.0,0.0,0,0,0,0,180,7.2,10,5,9999,99999,9,999999999,0.0,999,999,99
3025,2,27,19,0,*?*?*?*?*?*?*?*?*?*?*?*?*?*?*?*?*?*?*?*?*?*?,1.7,0.2,90,103789,0,-0,288,0.0,-0.0,0.0,0,0,0,0,195,6.2,10,5,9999,99999,9,999999999,0.0,999,999,99
3025,2,27,20,0,*?*?*?*?*?*?*?*?*?*?*?*?*?*?*?*?*?*?*?*?*?*?,1.8,0.2,91,103789,0,-0,289,0.0,-0.0,0.0,0,0,0,0,210,3.6,10,5,9999,99999,9,999999999,0.0,999,999,99
3025,2,27,21,0,*?*?*?*?*?*?*?*?*?*?*?*?*?*?*?*?*?*?*?*?*?*?,2.3,0.4,89,103789,0,-0,291,0.0,-0.0,0.0,0,0,0,0,225,7.2,10,5,9999,99999,9,999999999,0.0,999,999,99
3025,2,27,22,0,*?*?*?*?*?*?*?*?*?*?*?*?*?*?*?*?*?*?*?*?*?*?,1.1,-0.8,87,103789,0,-0,286,0.0,-0.0,0.0,0,0,0,0,240,1.5,10,5,9999,99999,9,999999999,0.0,999,999,99
3025,2,27,23,0,*?*?*?*?*?*?*?*?*?*?*?*?*?*?*?*?*?*?*?*?*?*?,1.9,-0.4,86,103789,0,-0,289,0.0,-0.0,0.0,0,0,0,0,255,2.6,10,5,9999,99999,9,999999999,0.0,999,999,99
3025,2,27,24,0,*?*?*?*?*?*?*?*?*?*?*?*?*?*?*?*?*?*?*?*?*?*?,-0.3,-2.4,85,103789,0,-0,281,0.0,-0.0,0.0,0,0,0,0,260,3.6,10,5,9999,99999,9,999999999,1.4,999,999,99
3025,2,28,1,0,*?*?*?*?*?*?*?*?*?*?*?*?*?*?*?*?*?*?*?*?*?*?,2.8,0.2,89,103398,0,-0,293,0.0,-0.0,0.0,0,0,0,0,277,4.1,10,5,9999,99999,9,999999999,1.2,999,999,99
3025,2,28,2,0,*?*?*?*?*?*?*?*?*?*?*?*?*?*?*?*?*?*?*?*?*?*?,2.8,0.6,90,103398,0,-0,293,0.0,-0.0,0.0,0,0,0,0,283,3.6,10,5,9999,99999,9,999999999,3.6,999,999,99
3025,2,28,3,0,*?*?*?*?*?*?*?*?*?*?*?*?*?*?*?*?*?*?*?*?*?*?,3.1,-0.6,81,103398,0,-0,295,0.0,-0.0,0.0,0,0,0,0,290,3.6,10,5,9999,99999,9,999999999,2.8,999,999,99
3025,2,28,4,0,*?*?*?*?*?*?*?*?*?*?*?*?*?*?*?*?*?*?*?*?*?*?,3.3,0.6,87,103398,0,-0,295,0.0,-0.0,0.0,0,0,0,0,297,1.5,10,5,9999,99999,9,999999999,1.6,999,999,99
3025,2,28,5,0,*?*?*?*?*?*?*?*?*?*?*?*?*?*?*?*?*?*?*?*?*?*?,3.3,1.5,94,103398,0,-0,295,0.0,-0.0,0.0,0,0,0,0,303,4.1,10,5,9999,99999,9,999999999,2.7,999,999,99
3025,2,28,6,0,*?*?*?*?*?*?*?*?*?*?*?*?*?*?*?*?*?*?*?*?*?*?,3.3,0.6,88,103398,0,-0,295,0.0,-0.0,0.0,0,0,0,0,310,2.6,10,5,9999,99999,9,999999999,0.7,999,999,99
3025,2,28,7,0,*?*?*?*?*?*?*?*?*?*?*?*?*?*?*?*?*?*?*?*?*?*?,3.6,2.1,95,103398,87,1400,296,2.9,0.0,2.9,374,-0,374,118,315,3.1,10,5,9999,99999,9,999999999,0.1,999,999,99
3025,2,28,8,0,*?*?*?*?*?*?*?*?*?*?*?*?*?*?*?*?*?*?*?*?*?*?,3.1,1.7,95,103398,274,1394,294,39.8,0.0,39.8,4649,0,4658,1559,320,2.6,10,5,9999,99999,9,999999999,0.0,999,999,99
3025,2,28,9,0,*?*?*?*?*?*?*?*?*?*?*?*?*?*?*?*?*?*?*?*?*?*?,3.2,3.2,100,103398,432,1394,290,123.3,52.9,106.9,13540,4813,12083,2917,325,3.6,9,5,9999,99999,9,999999999,0.6,999,999,99
3025,2,28,10,0,*?*?*?*?*?*?*?*?*?*?*?*?*?*?*?*?*?*?*?*?*?*?,4.2,4.3,100,103398,550,1394,294,163.7,55.2,142.0,17994,5274,16023,4076,330,4.1,9,5,9999,99999,9,999999999,0.4,999,999,99
3025,2,28,11,0,*?*?*?*?*?*?*?*?*?*?*?*?*?*?*?*?*?*?*?*?*?*?,4.7,4.6,100,103398,620,1394,301,108.1,0.0,108.1,12729,0,12771,4730,335,4.6,10,5,9999,99999,9,999999999,0.0,999,999,99
3025,2,28,12,0,*?*?*?*?*?*?*?*?*?*?*?*?*?*?*?*?*?*?*?*?*?*?,5.2,5.3,100,103398,637,1394,303,111.5,0.0,111.5,13141,0,13186,4907,340,8.2,10,5,9999,99999,9,999999999,0.0,999,999,99
3025,2,28,13,0,*?*?*?*?*?*?*?*?*?*?*?*?*?*?*?*?*?*?*?*?*?*?,5.2,5.0,100,103398,600,1393,303,104.2,0.0,104.2,12263,0,12304,4531,337,11.3,10,5,9999,99999,9,999999999,0.0,999,999,99
3025,2,28,14,0,*?*?*?*?*?*?*?*?*?*?*?*?*?*?*?*?*?*?*?*?*?*?,5.3,5.3,100,103398,512,1393,303,86.8,0.0,86.8,10175,0,10205,3662,333,8.8,10,5,9999,99999,9,999999999,0.1,999,999,99
3025,2,28,15,0,*?*?*?*?*?*?*?*?*?*?*?*?*?*?*?*?*?*?*?*?*?*?,5.1,5.1,100,103398,379,1395,302,60.5,0.0,60.5,7056,0,7074,2440,330,11.8,10,5,9999,99999,9,999999999,1.4,999,999,99
3025,2,28,16,0,*?*?*?*?*?*?*?*?*?*?*?*?*?*?*?*?*?*?*?*?*?*?,5.2,4.6,100,103398,209,1394,303,27.0,0.0,27.0,3174,0,3178,1048,327,11.3,10,5,9999,99999,9,999999999,0.3,999,999,99
3025,2,28,17,0,*?*?*?*?*?*?*?*?*?*?*?*?*?*?*?*?*?*?*?*?*?*?,5.2,4.1,98,103398,15,1433,303,0.0,0.0,0.0,0,0,0,0,323,8.8,10,5,9999,99999,9,999999999,0.2,999,999,99
3025,2,28,18,0,*?*?*?*?*?*?*?*?*?*?*?*?*?*?*?*?*?*?*?*?*?*?,4.6,3.8,99,103398,0,-0,300,0.0,-0.0,0.0,0,0,0,0,320,8.8,10,5,9999,99999,9,999999999,0.2,999,999,99
3025,2,28,19,0,*?*?*?*?*?*?*?*?*?*?*?*?*?*?*?*?*?*?*?*?*?*?,4.2,3.8,100,103398,0,-0,299,0.0,-0.0,0.0,0,0,0,0,307,8.8,10,5,9999,99999,9,999999999,0.0,999,999,99
3025,2,28,20,0,*?*?*?*?*?*?*?*?*?*?*?*?*?*?*?*?*?*?*?*?*?*?,4.4,4.3,100,103398,0,-0,299,0.0,-0.0,0.0,0,0,0,0,293,8.2,10,5,9999,99999,9,999999999,0.0,999,999,99
3025,2,28,21,0,*?*?*?*?*?*?*?*?*?*?*?*?*?*?*?*?*?*?*?*?*?*?,3.7,3.4,100,103398,0,-0,296,0.0,-0.0,0.0,0,0,0,0,280,10.8,10,5,9999,99999,9,999999999,0.1,999,999,99
3025,2,28,22,0,*?*?*?*?*?*?*?*?*?*?*?*?*?*?*?*?*?*?*?*?*?*?,3.9,3.8,100,103398,0,-0,297,0.0,-0.0,0.0,0,0,0,0,267,10.3,10,5,9999,99999,9,999999999,0.1,999,999,99
3025,2,28,23,0,*?*?*?*?*?*?*?*?*?*?*?*?*?*?*?*?*?*?*?*?*?*?,4.1,4.1,100,103398,0,-0,298,0.0,-0.0,0.0,0,0,0,0,253,7.7,10,5,9999,99999,9,999999999,0.0,999,999,99
3025,2,28,24,0,*?*?*?*?*?*?*?*?*?*?*?*?*?*?*?*?*?*?*?*?*?*?,2.8,-0.0,87,103398,0,-0,293,0.0,-0.0,0.0,0,0,0,0,270,3.6,10,5,9999,99999,9,999999999,0.3,999,999,99
3025,3,1,1,0,*?*?*?*?*?*?*?*?*?*?*?*?*?*?*?*?*?*?*?*?*?*?,4.7,1.5,79,100010,0,-0,301,0.0,-0.0,0.0,0,0,0,0,242,4.6,10,5,9999,99999,9,999999999,0.0,999,999,99
3025,3,1,2,0,*?*?*?*?*?*?*?*?*?*?*?*?*?*?*?*?*?*?*?*?*?*?,4.7,0.2,72,100010,0,-0,301,0.0,-0.0,0.0,0,0,0,0,243,2.1,10,5,9999,99999,9,999999999,0.0,999,999,99
3025,3,1,3,0,*?*?*?*?*?*?*?*?*?*?*?*?*?*?*?*?*?*?*?*?*?*?,4.3,0.2,73,100010,0,-0,300,0.0,-0.0,0.0,0,0,0,0,245,2.6,10,5,9999,99999,9,999999999,0.0,999,999,99
3025,3,1,4,0,*?*?*?*?*?*?*?*?*?*?*?*?*?*?*?*?*?*?*?*?*?*?,4.5,0.2,72,100010,0,-0,300,0.0,-0.0,0.0,0,0,0,0,247,4.1,10,5,9999,99999,9,999999999,0.4,999,999,99
3025,3,1,5,0,*?*?*?*?*?*?*?*?*?*?*?*?*?*?*?*?*?*?*?*?*?*?,4.1,0.4,76,100010,0,-0,299,0.0,-0.0,0.0,0,0,0,0,248,4.1,10,5,9999,99999,9,999999999,0.0,999,999,99
3025,3,1,6,0,*?*?*?*?*?*?*?*?*?*?*?*?*?*?*?*?*?*?*?*?*?*?,3.6,-0.0,76,100010,0,-0,297,0.0,-0.0,0.0,0,0,0,0,250,5.7,10,5,9999,99999,9,999999999,0.0,999,999,99
3025,3,1,7,0,*?*?*?*?*?*?*?*?*?*?*?*?*?*?*?*?*?*?*?*?*?*?,4.4,1.3,78,100010,95,1394,285,12.3,64.4,7.9,1428,2657,1280,131,233,6.7,7,4,9999,99999,9,999999999,0.0,999,999,99
3025,3,1,8,0,*?*?*?*?*?*?*?*?*?*?*?*?*?*?*?*?*?*?*?*?*?*?,5.2,1.7,77,100010,282,1392,289,112.8,198.8,72.5,11947,14983,8619,1376,217,7.2,7,4,9999,99999,9,999999999,0.1,999,999,99
3025,3,1,9,0,*?*?*?*?*?*?*?*?*?*?*?*?*?*?*?*?*?*?*?*?*?*?,5.2,1.7,77,100010,440,1393,293,167.2,133.4,125.1,18219,12323,14313,2813,200,8.2,8,4,9999,99999,9,999999999,0.3,999,999,99
3025,3,1,10,0,*?*?*?*?*?*?*?*?*?*?*?*?*?*?*?*?*?*?*?*?*?*?,6.8,2.5,73,100010,558,1393,291,289.4,323.7,159.8,30825,31976,18255,3356,183,8.2,6,3,9999,99999,9,999999999,0.0,999,999,99
3025,3,1,11,0,*?*?*?*?*?*?*?*?*?*?*?*?*?*?*?*?*?*?*?*?*?*?,7.9,2.5,68,100010,628,1393,290,352.9,411.0,167.6,36848,40344,20434,3428,167,9.3,5,3,9999,99999,9,999999999,0.0,999,999,99
3025,3,1,12,0,*?*?*?*?*?*?*?*?*?*?*?*?*?*?*?*?*?*?*?*?*?*?,8.4,1.7,61,100010,645,1393,297,341.2,330.1,188.3,36455,33712,21300,4126,150,6.2,6,3,9999,99999,9,999999999,0.0,999,999,99
3025,3,1,13,0,*?*?*?*?*?*?*?*?*?*?*?*?*?*?*?*?*?*?*?*?*?*?,8.3,2.9,68,100010,608,1393,302,287.8,235.4,185.0,30590,23722,20892,4021,163,9.3,7,4,9999,99999,9,999999999,0.0,999,999,99
3025,3,1,14,0,*?*?*?*?*?*?*?*?*?*?*?*?*?*?*?*?*?*?*?*?*?*?,8.6,2.3,64,100010,520,1394,303,240.4,230.0,154.6,25475,22272,17643,3228,177,7.2,7,4,9999,99999,9,999999999,0.0,999,999,99
3025,3,1,15,0,*?*?*?*?*?*?*?*?*?*?*?*?*?*?*?*?*?*?*?*?*?*?,8.5,2.9,66,100010,386,1393,313,107.7,51.7,93.4,11816,4584,10553,2503,190,7.2,9,5,9999,99999,9,999999999,0.0,999,999,99
3025,3,1,16,0,*?*?*?*?*?*?*?*?*?*?*?*?*?*?*?*?*?*?*?*?*?*?,8.6,3.0,67,100010,216,1392,313,49.4,42.4,42.8,5482,2960,5083,907,203,7.2,9,5,9999,99999,9,999999999,0.0,999,999,99
3025,3,1,17,0,*?*?*?*?*?*?*?*?*?*?*?*?*?*?*?*?*?*?*?*?*?*?,8.0,2.9,69,100010,22,1420,311,0.0,0.0,0.0,0,0,0,0,217,8.8,9,5,9999,99999,9,999999999,0.0,999,999,99
3025,3,1,18,0,*?*?*?*?*?*?*?*?*?*?*?*?*?*?*?*?*?*?*?*?*?*?,7.2,1.3,65,100010,0,-0,312,0.0,-0.0,0.0,0,0,0,0,230,9.3,10,5,9999,99999,9,999999999,0.1,999,999,99
3025,3,1,19,0,*?*?*?*?*?*?*?*?*?*?*?*?*?*?*?*?*?*?*?*?*?*?,6.5,0.8,66,100010,0,-0,309,0.0,-0.0,0.0,0,0,0,0,220,8.8,10,5,9999,99999,9,999999999,0.0,999,999,99
3025,3,1,20,0,*?*?*?*?*?*?*?*?*?*?*?*?*?*?*?*?*?*?*?*?*?*?,5.9,1.3,71,100010,0,-0,306,0.0,-0.0,0.0,0,0,0,0,210,8.2,10,5,9999,99999,9,999999999,0.0,999,999,99
3025,3,1,21,0,*?*?*?*?*?*?*?*?*?*?*?*?*?*?*?*?*?*?*?*?*?*?,5.7,1.3,72,100010,0,-0,305,0.0,-0.0,0.0,0,0,0,0,200,6.7,10,5,9999,99999,9,999999999,0.0,999,999,99
3025,3,1,22,0,*?*?*?*?*?*?*?*?*?*?*?*?*?*?*?*?*?*?*?*?*?*?,5.2,0.8,72,100010,0,-0,303,0.0,-0.0,0.0,0,0,0,0,190,8.2,10,5,9999,99999,9,999999999,0.0,999,999,99
3025,3,1,23,0,*?*?*?*?*?*?*?*?*?*?*?*?*?*?*?*?*?*?*?*?*?*?,4.7,1.9,80,100010,0,-0,301,0.0,-0.0,0.0,0,0,0,0,180,8.8,10,5,9999,99999,9,999999999,0.0,999,999,99
3025,3,1,24,0,*?*?*?*?*?*?*?*?*?*?*?*?*?*?*?*?*?*?*?*?*?*?,4.3,2.9,89,100010,0,-0,299,0.0,-0.0,0.0,0,0,0,0,240,2.1,10,5,9999,99999,9,999999999,0.0,999,999,99
3025,3,2,1,0,*?*?*?*?*?*?*?*?*?*?*?*?*?*?*?*?*?*?*?*?*?*?,3.2,2.7,98,98605.4,0,-0,294,0.0,-0.0,0.0,0,0,0,0,178,7.2,10,5,9999,99999,9,999999999,0.0,999,999,99
3025,3,2,2,0,*?*?*?*?*?*?*?*?*?*?*?*?*?*?*?*?*?*?*?*?*?*?,2.6,2.7,100,98605.4,0,-0,292,0.0,-0.0,0.0,0,0,0,0,187,9.3,10,5,9999,99999,9,999999999,0.0,999,999,99
3025,3,2,3,0,*?*?*?*?*?*?*?*?*?*?*?*?*?*?*?*?*?*?*?*?*?*?,2.4,2.5,100,98605.4,0,-0,291,0.0,-0.0,0.0,0,0,0,0,195,7.7,10,5,9999,99999,9,999999999,0.0,999,999,99
3025,3,2,4,0,*?*?*?*?*?*?*?*?*?*?*?*?*?*?*?*?*?*?*?*?*?*?,2.1,2.1,100,98605.4,0,-0,290,0.0,-0.0,0.0,0,0,0,0,203,6.7,10,5,9999,99999,9,999999999,0.0,999,999,99
3025,3,2,5,0,*?*?*?*?*?*?*?*?*?*?*?*?*?*?*?*?*?*?*?*?*?*?,1.3,1.3,100,98605.4,0,-0,287,0.0,-0.0,0.0,0,0,0,0,212,3.6,10,5,9999,99999,9,999999999,0.0,999,999,99
3025,3,2,6,0,*?*?*?*?*?*?*?*?*?*?*?*?*?*?*?*?*?*?*?*?*?*?,0.6,0.6,100,98605.4,0,-0,284,0.0,-0.0,0.0,0,0,0,0,220,3.6,10,5,9999,99999,9,999999999,0.0,999,999,99
3025,3,2,7,0,*?*?*?*?*?*?*?*?*?*?*?*?*?*?*?*?*?*?*?*?*?*?,1.7,1.7,100,98605.4,103,1389,251,21.2,192.5,7.0,2299,11822,1195,232,210,6.7,2,1,9999,99999,9,999999999,0.0,999,999,99
3025,3,2,8,0,*?*?*?*?*?*?*?*?*?*?*?*?*?*?*?*?*?*?*?*?*?*?,2.8,2.3,97,98605.4,290,1390,274,130.2,279.5,71.9,13503,21300,9314,1317,200,6.7,6,3,9999,99999,9,999999999,0.0,999,999,99
3025,3,2,9,0,*?*?*?*?*?*?*?*?*?*?*?*?*?*?*?*?*?*?*?*?*?*?,5.0,3.4,90,98605.4,448,1391,270,253.3,501.0,91.9,25934,44660,12935,1684,190,8.8,3,2,9999,99999,9,999999999,0.0,999,999,99
3025,3,2,10,0,*?*?*?*?*?*?*?*?*?*?*?*?*?*?*?*?*?*?*?*?*?*?,7.2,5.0,87,98605.4,566,1392,294,294.4,324.4,162.5,31369,32169,18552,3428,180,9.3,6,3,9999,99999,9,999999999,0.0,999,999,99
3025,3,2,11,0,*?*?*?*?*?*?*?*?*?*?*?*?*?*?*?*?*?*?*?*?*?*?,9.4,6.1,81,98605.4,636,1393,296,371.9,478.8,153.2,39270,47193,19033,3111,170,8.8,4,2,9999,99999,9,999999999,0.0,999,999,99
3025,3,2,12,0,*?*?*?*?*?*?*?*?*?*?*?*?*?*?*?*?*?*?*?*?*?*?,10.3,5.8,74,98605.4,652,1391,299,383.0,480.4,157.8,40458,47574,19541,3235,160,8.2,4,2,9999,99999,9,999999999,0.0,999,999,99
3025,3,2,13,0,*?*?*?*?*?*?*?*?*?*?*?*?*?*?*?*?*?*?*?*?*?*?,10.5,5.1,70,98605.4,615,1391,290,369.1,560.9,121.1,38171,53835,16639,2394,157,9.8,2,1,9999,99999,9,999999999,0.0,999,999,99
3025,3,2,14,0,*?*?*?*?*?*?*?*?*?*?*?*?*?*?*?*?*?*?*?*?*?*?,10.2,4.6,69,98605.4,527,1392,307,271.2,320.9,149.7,28858,31224,17171,3105,153,8.8,6,3,9999,99999,9,999999999,0.0,999,999,99
3025,3,2,15,0,*?*?*?*?*?*?*?*?*?*?*?*?*?*?*?*?*?*?*?*?*?*?,10.4,5.1,71,98605.4,393,1391,281,218.8,542.2,65.6,22702,47059,9726,1232,150,8.2,0,0,9999,99999,9,999999999,0.0,999,999,99
3025,3,2,16,0,*?*?*?*?*?*?*?*?*?*?*?*?*?*?*?*?*?*?*?*?*?*?,10.2,4.5,68,98605.4,223,1391,297,99.8,365.9,41.1,10221,25484,6184,739,147,7.2,4,2,9999,99999,9,999999999,0.0,999,999,99
3025,3,2,17,0,*?*?*?*?*?*?*?*?*?*?*?*?*?*?*?*?*?*?*?*?*?*?,9.4,3.8,69,98605.4,29,1413,288,0.0,0.0,0.0,0,0,0,0,143,5.2,3,2,9999,99999,9,999999999,0.0,999,999,99
3025,3,2,18,0,*?*?*?*?*?*?*?*?*?*?*?*?*?*?*?*?*?*?*?*?*?*?,8.0,2.9,71,98605.4,0,-0,315,0.0,-0.0,0.0,0,0,0,0,140,6.7,10,5,9999,99999,9,999999999,0.0,999,999,99
3025,3,2,19,0,*?*?*?*?*?*?*?*?*?*?*?*?*?*?*?*?*?*?*?*?*?*?,6.3,2.1,75,98605.4,0,-0,308,0.0,-0.0,0.0,0,0,0,0,143,7.7,10,5,9999,99999,9,999999999,0.0,999,999,99
3025,3,2,20,0,*?*?*?*?*?*?*?*?*?*?*?*?*?*?*?*?*?*?*?*?*?*?,4.8,2.5,86,98605.4,0,-0,301,0.0,-0.0,0.0,0,0,0,0,147,4.1,10,5,9999,99999,9,999999999,0.0,999,999,99
3025,3,2,21,0,*?*?*?*?*?*?*?*?*?*?*?*?*?*?*?*?*?*?*?*?*?*?,4.7,3.6,93,98605.4,0,-0,301,0.0,-0.0,0.0,0,0,0,0,150,4.6,10,5,9999,99999,9,999999999,0.0,999,999,99
3025,3,2,22,0,*?*?*?*?*?*?*?*?*?*?*?*?*?*?*?*?*?*?*?*?*?*?,3.9,2.3,90,98605.4,0,-0,297,0.0,-0.0,0.0,0,0,0,0,153,6.7,10,5,9999,99999,9,999999999,0.0,999,999,99
3025,3,2,23,0,*?*?*?*?*?*?*?*?*?*?*?*?*?*?*?*?*?*?*?*?*?*?,3.8,1.5,86,98605.4,0,-0,297,0.0,-0.0,0.0,0,0,0,0,157,3.6,10,5,9999,99999,9,999999999,0.0,999,999,99
3025,3,2,24,0,*?*?*?*?*?*?*?*?*?*?*?*?*?*?*?*?*?*?*?*?*?*?,4.2,2.3,88,98605.4,0,-0,299,0.0,-0.0,0.0,0,0,0,0,170,7.2,10,5,9999,99999,9,999999999,0.0,999,999,99
3025,3,3,1,0,*?*?*?*?*?*?*?*?*?*?*?*?*?*?*?*?*?*?*?*?*?*?,4.0,1.9,85,98381.7,0,-0,298,0.0,-0.0,0.0,0,0,0,0,175,4.1,10,5,9999,99999,9,999999999,0.0,999,999,99
3025,3,3,2,0,*?*?*?*?*?*?*?*?*?*?*?*?*?*?*?*?*?*?*?*?*?*?,4.0,2.1,87,98381.7,0,-0,298,0.0,-0.0,0.0,0,0,0,0,190,4.6,10,5,9999,99999,9,999999999,0.0,999,999,99
3025,3,3,3,0,*?*?*?*?*?*?*?*?*?*?*?*?*?*?*?*?*?*?*?*?*?*?,4.0,1.7,85,98381.7,0,-0,298,0.0,-0.0,0.0,0,0,0,0,205,3.6,10,5,9999,99999,9,999999999,0.0,999,999,99
3025,3,3,4,0,*?*?*?*?*?*?*?*?*?*?*?*?*?*?*?*?*?*?*?*?*?*?,3.2,2.1,93,98381.7,0,-0,295,0.0,-0.0,0.0,0,0,0,0,220,4.1,10,5,9999,99999,9,999999999,0.0,999,999,99
3025,3,3,5,0,*?*?*?*?*?*?*?*?*?*?*?*?*?*?*?*?*?*?*?*?*?*?,2.3,0.4,87,98381.7,0,-0,291,0.0,-0.0,0.0,0,0,0,0,235,5.2,10,5,9999,99999,9,999999999,0.0,999,999,99
3025,3,3,6,0,*?*?*?*?*?*?*?*?*?*?*?*?*?*?*?*?*?*?*?*?*?*?,2.8,0.2,82,98381.7,0,-0,283,0.0,-0.0,0.0,0,0,0,0,250,5.7,8,4,9999,99999,9,999999999,0.0,999,999,99
3025,3,3,7,0,*?*?*?*?*?*?*?*?*?*?*?*?*?*?*?*?*?*?*?*?*?*?,3.3,0.4,81,98381.7,112,1396,245,27.1,236.1,8.1,2921,14809,1384,262,255,6.7,0,0,9999,99999,9,999999999,0.0,999,999,99
3025,3,3,8,0,*?*?*?*?*?*?*?*?*?*?*?*?*?*?*?*?*?*?*?*?*?*?,3.6,0.2,78,98381.7,299,1392,246,154.6,503.9,46.4,16072,39939,7095,866,260,6.2,0,0,9999,99999,9,999999999,0.0,999,999,99
3025,3,3,9,0,*?*?*?*?*?*?*?*?*?*?*?*?*?*?*?*?*?*?*?*?*?*?,5.9,1.9,74,98381.7,456,1390,257,262.1,559.1,78.6,27196,50585,11441,1493,265,6.7,0,0,9999,99999,9,999999999,0.0,999,999,99
3025,3,3,10,0,*?*?*?*?*?*?*?*?*?*?*?*?*?*?*?*?*?*?*?*?*?*?,8.1,3.8,73,98381.7,574,1391,269,342.3,580.5,102.7,35585,55281,14507,2025,270,7.2,0,0,9999,99999,9,999999999,0.0,999,999,99
3025,3,3,11,0,*?*?*?*?*?*?*?*?*?*?*?*?*?*?*?*?*?*?*?*?*?*?,10.3,4.6,68,98381.7,644,1392,279,389.7,589.5,116.9,40582,57250,16251,2382,275,7.7,0,0,9999,99999,9,999999999,0.0,999,999,99
3025,3,3,12,0,*?*?*?*?*?*?*?*?*?*?*?*?*?*?*?*?*?*?*?*?*?*?,11.1,4.1,62,98381.7,660,1390,281,401.0,591.3,120.3,41782,57650,16656,2473,280,7.2,0,0,9999,99999,9,999999999,0.0,999,999,99
3025,3,3,13,0,*?*?*?*?*?*?*?*?*?*?*?*?*?*?*?*?*?*?*?*?*?*?,11.1,3.6,60,98381.7,623,1391,290,374.5,561.9,122.8,38737,54041,16851,2438,238,7.2,2,1,9999,99999,9,999999999,0.0,999,999,99
3025,3,3,14,0,*?*?*?*?*?*?*?*?*?*?*?*?*?*?*?*?*?*?*?*?*?*?,11.2,4.1,62,98381.7,534,1390,306,294.0,401.8,139.7,30638,38079,17313,2735,197,7.7,5,3,9999,99999,9,999999999,0.0,999,999,99
3025,3,3,15,0,*?*?*?*?*?*?*?*?*?*?*?*?*?*?*?*?*?*?*?*?*?*?,10.9,3.8,61,98381.7,400,1389,299,216.9,442.9,89.3,22834,38562,11616,1651,155,8.2,4,2,9999,99999,9,999999999,0.0,999,999,99
3025,3,3,16,0,*?*?*?*?*?*?*?*?*?*?*?*?*?*?*?*?*?*?*?*?*?*?,11.1,6.2,72,98381.7,230,1389,307,100.7,319.3,47.8,10617,21792,6458,853,113,9.3,5,3,9999,99999,9,999999999,0.0,999,999,99
3025,3,3,17,0,*?*?*?*?*?*?*?*?*?*?*?*?*?*?*?*?*?*?*?*?*?*?,9.9,5.8,75,98381.7,36,1409,315,0.0,0.0,0.0,0,0,0,0,72,9.3,8,4,9999,99999,9,999999999,0.0,999,999,99
3025,3,3,18,0,*?*?*?*?*?*?*?*?*?*?*?*?*?*?*?*?*?*?*?*?*?*?,8.6,5.1,79,98381.7,0,-0,318,0.0,-0.0,0.0,0,0,0,0,30,8.8,10,5,9999,99999,9,999999999,0.0,999,999,99
3025,3,3,19,0,*?*?*?*?*?*?*?*?*?*?*?*?*?*?*?*?*?*?*?*?*?*?,7.2,5.3,87,98381.7,0,-0,311,0.0,-0.0,0.0,0,0,0,0,58,9.3,10,5,9999,99999,9,999999999,0.0,999,999,99
3025,3,3,20,0,*?*?*?*?*?*?*?*?*?*?*?*?*?*?*?*?*?*?*?*?*?*?,6.7,5.0,88,98381.7,0,-0,309,0.0,-0.0,0.0,0,0,0,0,87,9.3,10,5,9999,99999,9,999999999,0.0,999,999,99
3025,3,3,21,0,*?*?*?*?*?*?*?*?*?*?*?*?*?*?*?*?*?*?*?*?*?*?,6.2,4.8,90,98381.7,0,-0,307,0.0,-0.0,0.0,0,0,0,0,115,9.8,10,5,9999,99999,9,999999999,0.0,999,999,99
3025,3,3,22,0,*?*?*?*?*?*?*?*?*?*?*?*?*?*?*?*?*?*?*?*?*?*?,5.9,4.8,92,98381.7,0,-0,306,0.0,-0.0,0.0,0,0,0,0,143,9.3,10,5,9999,99999,9,999999999,0.0,999,999,99
3025,3,3,23,0,*?*?*?*?*?*?*?*?*?*?*?*?*?*?*?*?*?*?*?*?*?*?,5.3,4.5,93,98381.7,0,-0,303,0.0,-0.0,0.0,0,0,0,0,172,9.3,10,5,9999,99999,9,999999999,0.0,999,999,99
3025,3,3,24,0,*?*?*?*?*?*?*?*?*?*?*?*?*?*?*?*?*?*?*?*?*?*?,3.8,1.7,86,98381.7,0,-0,297,0.0,-0.0,0.0,0,0,0,0,160,4.1,10,5,9999,99999,9,999999999,0.0,999,999,99
3025,3,4,1,0,*?*?*?*?*?*?*?*?*?*?*?*?*?*?*?*?*?*?*?*?*?*?,4.3,3.6,93,99869.2,0,-0,299,0.0,-0.0,0.0,0,0,0,0,198,2.6,10,5,9999,99999,9,999999999,0.0,999,999,99
3025,3,4,2,0,*?*?*?*?*?*?*?*?*?*?*?*?*?*?*?*?*?*?*?*?*?*?,3.7,3.0,94,99869.2,0,-0,297,0.0,-0.0,0.0,0,0,0,0,197,3.6,10,5,9999,99999,9,999999999,0.0,999,999,99
3025,3,4,3,0,*?*?*?*?*?*?*?*?*?*?*?*?*?*?*?*?*?*?*?*?*?*?,3.3,2.9,95,99869.2,0,-0,295,0.0,-0.0,0.0,0,0,0,0,195,3.1,10,5,9999,99999,9,999999999,0.0,999,999,99
3025,3,4,4,0,*?*?*?*?*?*?*?*?*?*?*?*?*?*?*?*?*?*?*?*?*?*?,2.8,2.5,96,99869.2,0,-0,293,0.0,-0.0,0.0,0,0,0,0,193,4.6,10,5,9999,99999,9,999999999,0.0,999,999,99
3025,3,4,5,0,*?*?*?*?*?*?*?*?*?*?*?*?*?*?*?*?*?*?*?*?*?*?,2.5,1.5,92,99869.2,0,-0,292,0.0,-0.0,0.0,0,0,0,0,192,5.2,10,5,9999,99999,9,999999999,0.0,999,999,99
3025,3,4,6,0,*?*?*?*?*?*?*?*?*?*?*?*?*?*?*?*?*?*?*?*?*?*?,2.2,1.0,90,99869.2,0,-0,262,0.0,-0.0,0.0,0,0,0,0,190,6.7,4,2,9999,99999,9,999999999,0.0,999,999,99
3025,3,4,7,0,*?*?*?*?*?*?*?*?*?*?*?*?*?*?*?*?*?*?*?*?*?*?,3.1,1.3,87,99869.2,120,1390,246,32.9,266.4,9.9,3531,17034,1667,302,192,5.7,0,0,9999,99999,9,999999999,0.0,999,999,99
3025,3,4,8,0,*?*?*?*?*?*?*?*?*?*?*?*?*?*?*?*?*?*?*?*?*?*?,3.9,2.7,90,99869.2,307,1390,251,160.4,508.3,48.1,16671,40699,7337,898,193,8.2,0,0,9999,99999,9,999999999,0.0,999,999,99
3025,3,4,9,0,*?*?*?*?*?*?*?*?*?*?*?*?*?*?*?*?*?*?*?*?*?*?,5.0,2.9,85,99869.2,465,1391,256,267.9,561.0,80.4,27805,51001,11670,1530,195,6.7,0,0,9999,99999,9,999999999,0.0,999,999,99
3025,3,4,10,0,*?*?*?*?*?*?*?*?*?*?*?*?*?*?*?*?*?*?*?*?*?*?,8.1,4.8,78,99869.2,582,1390,271,348.1,581.7,104.4,36191,55546,14720,2066,197,6.7,0,0,9999,99999,9,999999999,0.0,999,999,99
3025,3,4,11,0,*?*?*?*?*?*?*?*?*?*?*?*?*?*?*?*?*?*?*?*?*?*?,8.8,5.9,81,99869.2,652,1391,276,395.4,590.4,118.6,41182,57453,16454,2427,198,8.2,0,0,9999,99999,9,999999999,0.0,999,999,99
3025,3,4,12,0,*?*?*?*?*?*?*?*?*?*?*?*?*?*?*?*?*?*?*?*?*?*?,10.2,6.7,78,99869.2,668,1390,283,406.6,592.2,122.0,42371,57839,16856,2519,200,10.8,0,0,9999,99999,9,999999999,0.0,999,999,99
3025,3,4,13,0,*?*?*?*?*?*?*?*?*?*?*?*?*?*?*?*?*?*?*?*?*?*?,10.3,4.5,66,99869.2,631,1391,279,381.1,588.0,114.3,39672,56926,15936,2314,200,8.8,0,0,9999,99999,9,999999999,0.0,999,999,99
3025,3,4,14,0,*?*?*?*?*?*?*?*?*?*?*?*?*?*?*?*?*?*?*?*?*?*?,10.1,3.6,63,99869.2,542,1391,276,320.5,575.6,96.1,33296,54197,13689,1873,200,9.3,0,0,9999,99999,9,999999999,0.0,999,999,99
3025,3,4,15,0,*?*?*?*?*?*?*?*?*?*?*?*?*?*?*?*?*?*?*?*?*?*?,10.0,3.0,61,99869.2,408,1391,275,229.0,546.6,68.7,23756,47965,10133,1293,200,8.8,0,0,9999,99999,9,999999999,0.0,999,999,99
3025,3,4,16,0,*?*?*?*?*?*?*?*?*?*?*?*?*?*?*?*?*?*?*?*?*?*?,10.2,3.9,64,99869.2,237,1388,278,112.9,462.7,33.9,11507,34809,5435,658,200,10.3,0,0,9999,99999,9,999999999,0.0,999,999,99
3025,3,4,17,0,*?*?*?*?*?*?*?*?*?*?*?*?*?*?*?*?*?*?*?*?*?*?,9.2,4.8,73,99869.2,43,1406,289,0.0,0.0,0.0,0,0,0,0,200,10.3,3,2,9999,99999,9,999999999,0.0,999,999,99
3025,3,4,18,0,*?*?*?*?*?*?*?*?*?*?*?*?*?*?*?*?*?*?*?*?*?*?,7.8,4.6,79,99869.2,0,-0,314,0.0,-0.0,0.0,0,0,0,0,200,11.3,10,5,9999,99999,9,999999999,0.0,999,999,99
3025,3,4,19,0,*?*?*?*?*?*?*?*?*?*?*?*?*?*?*?*?*?*?*?*?*?*?,6.5,4.8,87,99869.2,0,-0,308,0.0,-0.0,0.0,0,0,0,0,208,7.7,10,5,9999,99999,9,999999999,0.0,999,999,99
3025,3,4,20,0,*?*?*?*?*?*?*?*?*?*?*?*?*?*?*?*?*?*?*?*?*?*?,6.3,3.9,84,99869.2,0,-0,308,0.0,-0.0,0.0,0,0,0,0,217,8.8,10,5,9999,99999,9,999999999,0.0,999,999,99
3025,3,4,21,0,*?*?*?*?*?*?*?*?*?*?*?*?*?*?*?*?*?*?*?*?*?*?,5.6,3.9,87,99869.2,0,-0,305,0.0,-0.0,0.0,0,0,0,0,225,7.2,10,5,9999,99999,9,999999999,0.0,999,999,99
3025,3,4,22,0,*?*?*?*?*?*?*?*?*?*?*?*?*?*?*?*?*?*?*?*?*?*?,5.2,3.6,88,99869.2,0,-0,303,0.0,-0.0,0.0,0,0,0,0,233,7.2,10,5,9999,99999,9,999999999,0.0,999,999,99
3025,3,4,23,0,*?*?*?*?*?*?*?*?*?*?*?*?*?*?*?*?*?*?*?*?*?*?,4.3,2.7,88,99869.2,0,-0,299,0.0,-0.0,0.0,0,0,0,0,242,7.7,10,5,9999,99999,9,999999999,0.0,999,999,99
3025,3,4,24,0,*?*?*?*?*?*?*?*?*?*?*?*?*?*?*?*?*?*?*?*?*?*?,4.8,3.9,93,99869.2,0,-0,301,0.0,-0.0,0.0,0,0,0,0,200,4.1,10,5,9999,99999,9,999999999,0.0,999,999,99
3025,3,5,1,0,*?*?*?*?*?*?*?*?*?*?*?*?*?*?*?*?*?*?*?*?*?*?,2.0,0.2,87,101407,0,-0,290,0.0,-0.0,0.0,0,0,0,0,253,1.5,10,5,9999,99999,9,999999999,0.0,999,999,99
3025,3,5,2,0,*?*?*?*?*?*?*?*?*?*?*?*?*?*?*?*?*?*?*?*?*?*?,1.1,-1.1,84,101407,0,-0,286,0.0,-0.0,0.0,0,0,0,0,257,4.6,10,5,9999,99999,9,999999999,0.0,999,999,99
3025,3,5,3,0,*?*?*?*?*?*?*?*?*?*?*?*?*?*?*?*?*?*?*?*?*?*?,1.3,-1.9,78,101407,0,-0,287,0.0,-0.0,0.0,0,0,0,0,260,5.2,10,5,9999,99999,9,999999999,0.0,999,999,99
3025,3,5,4,0,*?*?*?*?*?*?*?*?*?*?*?*?*?*?*?*?*?*?*?*?*?*?,0.2,-3.1,75,101407,0,-0,283,0.0,-0.0,0.0,0,0,0,0,263,5.2,10,5,9999,99999,9,999999999,0.0,999,999,99
3025,3,5,5,0,*?*?*?*?*?*?*?*?*?*?*?*?*?*?*?*?*?*?*?*?*?*?,-0.8,-3.9,76,101407,0,-0,279,0.0,-0.0,0.0,0,0,0,0,267,5.2,10,5,9999,99999,9,999999999,0.0,999,999,99
3025,3,5,6,0,*?*?*?*?*?*?*?*?*?*?*?*?*?*?*?*?*?*?*?*?*?*?,-0.3,-4.5,71,101407,0,-0,241,0.0,-0.0,0.0,0,0,0,0,270,6.2,3,2,9999,99999,9,999999999,0.0,999,999,99
3025,3,5,7,0,*?*?*?*?*?*?*?*?*?*?*?*?*?*?*?*?*?*?*?*?*?*?,0.3,-3.1,74,101407,129,1395,229,38.7,292.8,11.6,4144,19075,1950,339,258,7.7,0,0,9999,99999,9,999999999,0.0,999,999,99
3025,3,5,8,0,*?*?*?*?*?*?*?*?*?*?*?*?*?*?*?*?*?*?*?*?*?*?,1.3,-2.9,72,101407,316,1391,232,166.3,512.6,49.9,17275,41440,7581,931,247,9.3,0,0,9999,99999,9,999999999,0.0,999,999,99
3025,3,5,9,0,*?*?*?*?*?*?*?*?*?*?*?*?*?*?*?*?*?*?*?*?*?*?,3.4,-1.9,67,101407,473,1389,241,273.8,562.9,82.1,28411,51400,11895,1566,235,8.8,0,0,9999,99999,9,999999999,0.0,999,999,99
3025,3,5,10,0,*?*?*?*?*?*?*?*?*?*?*?*?*?*?*?*?*?*?*?*?*?*?,6.7,-1.1,57,101407,591,1391,255,353.9,582.9,106.2,36803,55807,14937,2108,223,10.8,0,0,9999,99999,9,999999999,0.0,999,999,99
3025,3,5,11,0,*?*?*?*?*?*?*?*?*?*?*?*?*?*?*?*?*?*?*?*?*?*?,8.4,0.2,56,101407,660,1390,263,401.1,591.4,120.3,41783,57650,16657,2473,212,8.2,0,0,9999,99999,9,999999999,0.0,999,999,99
3025,3,5,12,0,*?*?*?*?*?*?*?*?*?*?*?*?*?*?*?*?*?*?*?*?*?*?,9.1,0.6,55,101407,676,1390,267,412.2,593.1,123.7,42961,58023,17055,2566,200,9.3,0,0,9999,99999,9,999999999,0.0,999,999,99
3025,3,5,13,0,*?*?*?*?*?*?*?*?*?*?*?*?*?*?*?*?*?*?*?*?*?*?,8.8,0.4,55,101407,638,1389,265,386.5,588.9,115.9,40239,57126,16128,2356,197,8.2,0,0,9999,99999,9,999999999,0.0,999,999,99
3025,3,5,14,0,*?*?*?*?*?*?*?*?*?*?*?*?*?*?*?*?*?*?*?*?*?*?,9.2,0.4,54,101407,549,1389,267,325.7,576.8,97.7,33842,54465,13882,1908,193,11.3,0,0,9999,99999,9,999999999,0.0,999,999,99
3025,3,5,15,0,*?*?*?*?*?*?*?*?*?*?*?*?*?*?*?*?*?*?*?*?*?*?,9.0,0.8,57,101407,415,1390,267,234.1,548.7,70.2,24281,48397,10334,1323,190,12.9,0,0,9999,99999,9,999999999,0.0,999,999,99
3025,3,5,16,0,*?*?*?*?*?*?*?*?*?*?*?*?*?*?*?*?*?*?*?*?*?*?,8.9,1.7,60,101407,244,1387,268,117.8,468.6,35.3,12286,34437,5535,662,187,12.9,0,0,9999,99999,9,999999999,0.0,999,999,99
3025,3,5,17,0,*?*?*?*?*?*?*?*?*?*?*?*?*?*?*?*?*?*?*?*?*?*?,7.7,3.2,73,101407,49,1376,276,0.0,0.0,0.0,0,0,0,0,183,10.8,2,1,9999,99999,9,999999999,0.0,999,999,99
3025,3,5,18,0,*?*?*?*?*?*?*?*?*?*?*?*?*?*?*?*?*?*?*?*?*?*?,6.0,3.2,83,101407,0,-0,306,0.0,-0.0,0.0,0,0,0,0,180,9.3,10,5,9999,99999,9,999999999,0.0,999,999,99
3025,3,5,19,0,*?*?*?*?*?*?*?*?*?*?*?*?*?*?*?*?*?*?*?*?*?*?,5.2,0.8,73,101407,0,-0,303,0.0,-0.0,0.0,0,0,0,0,183,9.8,10,5,9999,99999,9,999999999,0.0,999,999,99
3025,3,5,20,0,*?*?*?*?*?*?*?*?*?*?*?*?*?*?*?*?*?*?*?*?*?*?,3.1,-1.1,73,101407,0,-0,295,0.0,-0.0,0.0,0,0,0,0,187,5.2,10,5,9999,99999,9,999999999,0.0,999,999,99
3025,3,5,21,0,*?*?*?*?*?*?*?*?*?*?*?*?*?*?*?*?*?*?*?*?*?*?,3.0,-0.8,74,101407,0,-0,294,0.0,-0.0,0.0,0,0,0,0,190,4.6,10,5,9999,99999,9,999999999,0.0,999,999,99
3025,3,5,22,0,*?*?*?*?*?*?*?*?*?*?*?*?*?*?*?*?*?*?*?*?*?*?,2.5,-1.9,71,101407,0,-0,292,0.0,-0.0,0.0,0,0,0,0,193,4.6,10,5,9999,99999,9,999999999,0.0,999,999,99
3025,3,5,23,0,*?*?*?*?*?*?*?*?*?*?*?*?*?*?*?*?*?*?*?*?*?*?,2.5,-1.7,72,101407,0,-0,292,0.0,-0.0,0.0,0,0,0,0,197,5.2,10,5,9999,99999,9,999999999,0.0,999,999,99
3025,3,5,24,0,*?*?*?*?*?*?*?*?*?*?*?*?*?*?*?*?*?*?*?*?*?*?,3.4,1.5,87,101407,0,-0,295,0.0,-0.0,0.0,0,0,0,0,250,3.6,10,5,9999,99999,9,999999999,0.0,999,999,99
3025,3,6,1,0,*?*?*?*?*?*?*?*?*?*?*?*?*?*?*?*?*?*?*?*?*?*?,3.0,-0.2,78,101443,0,-0,294,0.0,-0.0,0.0,0,0,0,0,197,9.8,10,5,9999,99999,9,999999999,0.0,999,999,99
3025,3,6,2,0,*?*?*?*?*?*?*?*?*?*?*?*?*?*?*?*?*?*?*?*?*?*?,3.0,0.4,82,101443,0,-0,294,0.0,-0.0,0.0,0,0,0,0,193,9.3,10,5,9999,99999,9,999999999,0.0,999,999,99
3025,3,6,3,0,*?*?*?*?*?*?*?*?*?*?*?*?*?*?*?*?*?*?*?*?*?*?,2.8,0.4,84,101443,0,-0,293,0.0,-0.0,0.0,0,0,0,0,190,9.3,10,5,9999,99999,9,999999999,0.0,999,999,99
3025,3,6,4,0,*?*?*?*?*?*?*?*?*?*?*?*?*?*?*?*?*?*?*?*?*?*?,2.5,-0.0,83,101443,0,-0,292,0.0,-0.0,0.0,0,0,0,0,187,9.3,10,5,9999,99999,9,999999999,0.0,999,999,99
3025,3,6,5,0,*?*?*?*?*?*?*?*?*?*?*?*?*?*?*?*?*?*?*?*?*?*?,1.9,0.8,92,101443,0,-0,289,0.0,-0.0,0.0,0,0,0,0,183,8.8,10,5,9999,99999,9,999999999,0.0,999,999,99
3025,3,6,6,0,*?*?*?*?*?*?*?*?*?*?*?*?*?*?*?*?*?*?*?*?*?*?,2.5,0.6,87,101443,0,-0,292,0.0,-0.0,0.0,0,0,0,0,180,6.7,10,5,9999,99999,9,999999999,0.0,999,999,99
3025,3,6,7,0,*?*?*?*?*?*?*?*?*?*?*?*?*?*?*?*?*?*?*?*?*?*?,2.9,0.4,84,101443,137,1388,284,29.7,75.9,22.2,3252,3641,2835,377,172,8.2,8,4,9999,99999,9,999999999,0.0,999,999,99
3025,3,6,8,0,*?*?*?*?*?*?*?*?*?*?*?*?*?*?*?*?*?*?*?*?*?*?,3.9,1.0,82,101443,324,1389,298,49.9,0.0,49.9,5822,0,5835,1979,163,7.2,10,5,9999,99999,9,999999999,0.0,999,999,99
3025,3,6,9,0,*?*?*?*?*?*?*?*?*?*?*?*?*?*?*?*?*?*?*?*?*?*?,4.9,1.3,76,101443,482,1390,302,81.1,0.0,81.1,9490,0,9517,3385,155,8.2,10,5,9999,99999,9,999999999,0.0,999,999,99
3025,3,6,10,0,*?*?*?*?*?*?*?*?*?*?*?*?*?*?*?*?*?*?*?*?*?*?,7.3,3.8,78,101443,599,1390,275,358.6,559.0,117.6,37065,53413,16222,2308,147,7.2,2,1,9999,99999,9,999999999,0.0,999,999,99
3025,3,6,11,0,*?*?*?*?*?*?*?*?*?*?*?*?*?*?*?*?*?*?*?*?*?*?,8.9,3.2,67,101443,668,1389,281,405.5,566.9,133.0,41992,55114,18047,2705,138,5.7,2,1,9999,99999,9,999999999,0.0,999,999,99
3025,3,6,12,0,*?*?*?*?*?*?*?*?*?*?*?*?*?*?*?*?*?*?*?*?*?*?,9.4,3.0,64,101443,684,1389,282,416.5,568.5,136.6,43146,55455,18465,2805,130,7.2,2,1,9999,99999,9,999999999,0.0,999,999,99
3025,3,6,13,0,*?*?*?*?*?*?*?*?*?*?*?*?*?*?*?*?*?*?*?*?*?*?,9.3,3.2,66,101443,646,1389,282,390.7,564.6,128.2,40433,54621,17476,2574,138,7.7,2,1,9999,99999,9,999999999,0.0,999,999,99
3025,3,6,14,0,*?*?*?*?*?*?*?*?*?*?*?*?*?*?*?*?*?*?*?*?*?*?,9.5,3.6,66,101443,557,1390,303,289.6,323.7,159.8,30839,31981,18260,3360,147,8.2,6,3,9999,99999,9,999999999,0.0,999,999,99
3025,3,6,15,0,*?*?*?*?*?*?*?*?*?*?*?*?*?*?*?*?*?*?*?*?*?*?,9.4,2.7,62,101443,422,1388,287,236.3,495.2,85.8,24189,43459,12151,1563,155,7.7,3,2,9999,99999,9,999999999,0.0,999,999,99
3025,3,6,16,0,*?*?*?*?*?*?*?*?*?*?*?*?*?*?*?*?*?*?*?*?*?*?,9.4,2.7,62,101443,252,1392,292,118.8,385.8,48.9,12132,28195,7243,873,163,6.7,4,2,9999,99999,9,999999999,0.0,999,999,99
3025,3,6,17,0,*?*?*?*?*?*?*?*?*?*?*?*?*?*?*?*?*?*?*?*?*?*?,9.1,3.2,66,101443,56,1378,296,0.0,0.0,0.0,0,0,0,0,172,6.7,5,3,9999,99999,9,999999999,0.0,999,999,99
3025,3,6,18,0,*?*?*?*?*?*?*?*?*?*?*?*?*?*?*?*?*?*?*?*?*?*?,7.8,2.5,68,101443,0,-0,315,0.0,-0.0,0.0,0,0,0,0,180,7.2,10,5,9999,99999,9,999999999,0.0,999,999,99
3025,3,6,19,0,*?*?*?*?*?*?*?*?*?*?*?*?*?*?*?*?*?*?*?*?*?*?,6.4,1.7,72,101443,0,-0,308,0.0,-0.0,0.0,0,0,0,0,185,7.2,10,5,9999,99999,9,999999999,0.0,999,999,99
3025,3,6,20,0,*?*?*?*?*?*?*?*?*?*?*?*?*?*?*?*?*?*?*?*?*?*?,5.5,2.5,80,101443,0,-0,304,0.0,-0.0,0.0,0,0,0,0,190,7.2,10,5,9999,99999,9,999999999,0.0,999,999,99
3025,3,6,21,0,*?*?*?*?*?*?*?*?*?*?*?*?*?*?*?*?*?*?*?*?*?*?,5.5,2.1,79,101443,0,-0,304,0.0,-0.0,0.0,0,0,0,0,195,6.7,10,5,9999,99999,9,999999999,0.0,999,999,99
3025,3,6,22,0,*?*?*?*?*?*?*?*?*?*?*?*?*?*?*?*?*?*?*?*?*?*?,4.8,2.7,86,101443,0,-0,301,0.0,-0.0,0.0,0,0,0,0,200,6.2,10,5,9999,99999,9,999999999,0.0,999,999,99
3025,3,6,23,0,*?*?*?*?*?*?*?*?*?*?*?*?*?*?*?*?*?*?*?*?*?*?,4.1,2.1,86,101443,0,-0,298,0.0,-0.0,0.0,0,0,0,0,205,6.7,10,5,9999,99999,9,999999999,0.0,999,999,99
3025,3,6,24,0,*?*?*?*?*?*?*?*?*?*?*?*?*?*?*?*?*?*?*?*?*?*?,2.5,-1.1,77,101443,0,-0,292,0.0,-0.0,0.0,0,0,0,0,200,9.8,10,5,9999,99999,9,999999999,0.0,999,999,99
3025,3,7,1,0,*?*?*?*?*?*?*?*?*?*?*?*?*?*?*?*?*?*?*?*?*?*?,2.7,-3.1,61,101507,0,-0,293,0.0,-0.0,0.0,0,0,0,0,208,11.3,10,5,9999,99999,9,999999999,0.0,999,999,99
3025,3,7,2,0,*?*?*?*?*?*?*?*?*?*?*?*?*?*?*?*?*?*?*?*?*?*?,2.2,-6.3,49,101507,0,-0,292,0.0,-0.0,0.0,0,0,0,0,207,11.8,10,5,9999,99999,9,999999999,0.0,999,999,99
3025,3,7,3,0,*?*?*?*?*?*?*?*?*?*?*?*?*?*?*?*?*?*?*?*?*?*?,1.5,-6.3,52,101507,0,-0,289,0.0,-0.0,0.0,0,0,0,0,205,10.8,10,5,9999,99999,9,999999999,0.0,999,999,99
3025,3,7,4,0,*?*?*?*?*?*?*?*?*?*?*?*?*?*?*?*?*?*?*?*?*?*?,0.9,-6.6,53,101507,0,-0,286,0.0,-0.0,0.0,0,0,0,0,203,10.8,10,5,9999,99999,9,999999999,0.0,999,999,99
3025,3,7,5,0,*?*?*?*?*?*?*?*?*?*?*?*?*?*?*?*?*?*?*?*?*?*?,0.4,-6.9,53,101507,0,-0,284,0.0,-0.0,0.0,0,0,0,0,202,9.3,10,5,9999,99999,9,999999999,0.0,999,999,99
3025,3,7,6,0,*?*?*?*?*?*?*?*?*?*?*?*?*?*?*?*?*?*?*?*?*?*?,0.7,-6.9,51,101507,0,-0,285,0.0,-0.0,0.0,0,0,0,0,200,11.3,10,5,9999,99999,9,999999999,0.0,999,999,99
3025,3,7,7,0,*?*?*?*?*?*?*?*?*?*?*?*?*?*?*?*?*?*?*?*?*?*?,1.1,-6.9,50,101507,146,1392,287,14.6,0.0,14.6,1749,-0,1750,571,212,9.8,10,5,9999,99999,9,999999999,0.0,999,999,99
3025,3,7,8,0,*?*?*?*?*?*?*?*?*?*?*?*?*?*?*?*?*?*?*?*?*?*?,2.2,-6.0,51,101507,333,1390,249,176.0,468.0,63.9,18031,38147,9316,1155,223,9.8,3,2,9999,99999,9,999999999,0.0,999,999,99
3025,3,7,9,0,*?*?*?*?*?*?*?*?*?*?*?*?*?*?*?*?*?*?*?*?*?*?,4.0,-4.5,50,101507,490,1389,287,190.6,136.1,142.6,20760,12993,16241,3260,235,10.8,8,4,9999,99999,9,999999999,0.0,999,999,99
3025,3,7,10,0,*?*?*?*?*?*?*?*?*?*?*?*?*?*?*?*?*?*?*?*?*?*?,6.5,-3.7,45,101507,607,1388,249,365.5,585.1,109.6,38019,56298,15359,2194,247,10.3,0,0,9999,99999,9,999999999,0.0,999,999,99
3025,3,7,11,0,*?*?*?*?*?*?*?*?*?*?*?*?*?*?*?*?*?*?*?*?*?*?,8.4,-3.4,41,101507,676,1389,257,412.5,593.1,123.7,42988,58030,17062,2568,258,9.3,0,0,9999,99999,9,999999999,0.0,999,999,99
3025,3,7,12,0,*?*?*?*?*?*?*?*?*?*?*?*?*?*?*?*?*?*?*?*?*?*?,9.5,-3.4,37,101507,692,1389,261,423.3,594.8,127.0,44138,58373,17448,2661,270,7.7,0,0,9999,99999,9,999999999,0.0,999,999,99
3025,3,7,13,0,*?*?*?*?*?*?*?*?*?*?*?*?*?*?*?*?*?*?*?*?*?*?,9.5,-3.9,36,101507,654,1389,260,397.3,590.7,119.2,41381,57517,16519,2442,270,7.7,0,0,9999,99999,9,999999999,0.0,999,999,99
3025,3,7,14,0,*?*?*?*?*?*?*?*?*?*?*?*?*?*?*?*?*?*?*?*?*?*?,9.6,-5.0,32,101507,564,1388,258,336.2,579.2,100.9,34939,54984,14273,1981,270,6.7,0,0,9999,99999,9,999999999,0.0,999,999,99
3025,3,7,15,0,*?*?*?*?*?*?*?*?*?*?*?*?*?*?*?*?*?*?*?*?*?*?,9.4,-6.6,29,101507,429,1387,255,244.2,552.7,73.3,25328,49221,10731,1383,270,7.2,0,0,9999,99999,9,999999999,0.0,999,999,99
3025,3,7,16,0,*?*?*?*?*?*?*?*?*?*?*?*?*?*?*?*?*?*?*?*?*?*?,9.2,-6.0,31,101507,259,1391,255,127.6,479.4,38.3,13295,36031,5956,716,270,6.7,0,0,9999,99999,9,999999999,0.0,999,999,99
3025,3,7,17,0,*?*?*?*?*?*?*?*?*?*?*?*?*?*?*?*?*?*?*?*?*?*?,8.3,-4.2,38,101507,63,1379,280,0.0,0.0,0.0,0,0,0,0,270,5.7,4,2,9999,99999,9,999999999,0.0,999,999,99
3025,3,7,18,0,*?*?*?*?*?*?*?*?*?*?*?*?*?*?*?*?*?*?*?*?*?*?,7.0,-3.9,43,101507,0,-0,312,0.0,-0.0,0.0,0,0,0,0,270,6.2,10,5,9999,99999,9,999999999,0.0,999,999,99
3025,3,7,19,0,*?*?*?*?*?*?*?*?*?*?*?*?*?*?*?*?*?*?*?*?*?*?,5.5,-3.1,50,101507,0,-0,305,0.0,-0.0,0.0,0,0,0,0,260,4.6,10,5,9999,99999,9,999999999,0.0,999,999,99
3025,3,7,20,0,*?*?*?*?*?*?*?*?*?*?*?*?*?*?*?*?*?*?*?*?*?*?,4.6,-3.7,51,101507,0,-0,301,0.0,-0.0,0.0,0,0,0,0,250,3.1,10,5,9999,99999,9,999999999,0.0,999,999,99
3025,3,7,21,0,*?*?*?*?*?*?*?*?*?*?*?*?*?*?*?*?*?*?*?*?*?*?,4.4,-4.5,49,101507,0,-0,301,0.0,-0.0,0.0,0,0,0,0,240,2.6,10,5,9999,99999,9,999999999,0.0,999,999,99
3025,3,7,22,0,*?*?*?*?*?*?*?*?*?*?*?*?*?*?*?*?*?*?*?*?*?*?,4.8,-3.9,50,101507,0,-0,302,0.0,-0.0,0.0,0,0,0,0,230,2.6,10,5,9999,99999,9,999999999,0.0,999,999,99
3025,3,7,23,0,*?*?*?*?*?*?*?*?*?*?*?*?*?*?*?*?*?*?*?*?*?*?,4.1,-3.9,52,101507,0,-0,299,0.0,-0.0,0.0,0,0,0,0,220,2.6,10,5,9999,99999,9,999999999,0.0,999,999,99
3025,3,7,24,0,*?*?*?*?*?*?*?*?*?*?*?*?*?*?*?*?*?*?*?*?*?*?,3.4,-0.4,74,101507,0,-0,296,0.0,-0.0,0.0,0,0,0,0,210,11.8,10,5,9999,99999,9,999999999,0.0,999,999,99
3025,3,8,1,0,*?*?*?*?*?*?*?*?*?*?*?*?*?*?*?*?*?*?*?*?*?*?,3.4,-1.3,71,101860,0,-0,296,0.0,-0.0,0.0,0,0,0,0,203,4.6,10,5,9999,99999,9,999999999,0.0,999,999,99
3025,3,8,2,0,*?*?*?*?*?*?*?*?*?*?*?*?*?*?*?*?*?*?*?*?*?*?,2.9,-0.2,79,101860,0,-0,294,0.0,-0.0,0.0,0,0,0,0,197,6.2,10,5,9999,99999,9,999999999,0.0,999,999,99
3025,3,8,3,0,*?*?*?*?*?*?*?*?*?*?*?*?*?*?*?*?*?*?*?*?*?*?,3.3,-0.2,77,101860,0,-0,295,0.0,-0.0,0.0,0,0,0,0,190,7.2,10,5,9999,99999,9,999999999,0.0,999,999,99
3025,3,8,4,0,*?*?*?*?*?*?*?*?*?*?*?*?*?*?*?*?*?*?*?*?*?*?,3.5,-0.4,75,101860,0,-0,296,0.0,-0.0,0.0,0,0,0,0,183,10.3,10,5,9999,99999,9,999999999,0.0,999,999,99
3025,3,8,5,0,*?*?*?*?*?*?*?*?*?*?*?*?*?*?*?*?*?*?*?*?*?*?,3.7,-0.2,76,101860,0,-0,297,0.0,-0.0,0.0,0,0,0,0,177,12.4,10,5,9999,99999,9,999999999,0.0,999,999,99
3025,3,8,6,0,*?*?*?*?*?*?*?*?*?*?*?*?*?*?*?*?*?*?*?*?*?*?,4.1,0.8,79,101860,0,-0,299,0.0,-0.0,0.0,0,0,0,0,170,11.3,10,5,9999,99999,9,999999999,0.0,999,999,99
3025,3,8,7,0,*?*?*?*?*?*?*?*?*?*?*?*?*?*?*?*?*?*?*?*?*?*?,4.0,0.2,76,101860,154,1386,288,37.6,85.3,28.1,4075,4445,3529,487,170,11.8,8,4,9999,99999,9,999999999,0.0,999,999,99
3025,3,8,8,0,*?*?*?*?*?*?*?*?*?*?*?*?*?*?*?*?*?*?*?*?*?*?,4.1,0.2,75,101860,341,1387,283,145.2,210.8,93.3,15338,17480,10938,1819,170,9.8,7,4,9999,99999,9,999999999,0.0,999,999,99
3025,3,8,9,0,*?*?*?*?*?*?*?*?*?*?*?*?*?*?*?*?*?*?*?*?*?*?,5.3,1.0,74,101860,498,1387,279,271.8,397.4,129.1,28304,37006,16109,2494,170,7.2,5,3,9999,99999,9,999999999,0.0,999,999,99
3025,3,8,10,0,*?*?*?*?*?*?*?*?*?*?*?*?*?*?*?*?*?*?*?*?*?*?,7.0,1.9,69,101860,615,1387,281,359.6,476.9,148.1,37936,46740,18448,2979,170,5.7,4,2,9999,99999,9,999999999,0.0,999,999,99
3025,3,8,11,0,*?*?*?*?*?*?*?*?*?*?*?*?*?*?*?*?*?*?*?*?*?*?,8.5,2.5,66,101860,684,1388,283,413.2,534.1,150.0,44158,53425,18840,3105,170,8.8,3,2,9999,99999,9,999999999,0.0,999,999,99
3025,3,8,12,0,*?*?*?*?*?*?*?*?*?*?*?*?*?*?*?*?*?*?*?*?*?*?,8.9,1.3,59,101860,699,1387,294,400.0,416.6,190.0,41841,41687,22849,4065,170,8.2,5,3,9999,99999,9,999999999,0.0,999,999,99
3025,3,8,13,0,*?*?*?*?*?*?*?*?*?*?*?*?*?*?*?*?*?*?*?*?*?*?,8.8,1.9,62,101860,661,1387,299,352.3,331.3,194.5,37664,34019,21938,4308,173,9.8,6,3,9999,99999,9,999999999,0.0,999,999,99
3025,3,8,14,0,*?*?*?*?*?*?*?*?*?*?*?*?*?*?*?*?*?*?*?*?*?*?,8.9,2.5,64,101860,571,1387,300,298.7,325.0,164.9,31823,32327,18796,3492,177,9.3,6,3,9999,99999,9,999999999,0.0,999,999,99
3025,3,8,15,0,*?*?*?*?*?*?*?*?*?*?*?*?*?*?*?*?*?*?*?*?*?*?,8.8,2.3,63,101860,437,1389,304,196.6,223.1,126.4,20789,20450,14586,2557,180,8.2,7,4,9999,99999,9,999999999,0.0,999,999,99
3025,3,8,16,0,*?*?*?*?*?*?*?*?*?*?*?*?*?*?*?*?*?*?*?*?*?*?,8.8,1.9,62,101860,266,1390,299,115.9,271.3,64.0,12050,19858,8369,1164,183,10.3,6,3,9999,99999,9,999999999,0.0,999,999,99
3025,3,8,17,0,*?*?*?*?*?*?*?*?*?*?*?*?*?*?*?*?*?*?*?*?*?*?,8.1,1.0,61,101860,70,1380,290,0.0,0.0,0.0,0,0,0,0,187,10.8,5,3,9999,99999,9,999999999,0.0,999,999,99
3025,3,8,18,0,*?*?*?*?*?*?*?*?*?*?*?*?*?*?*?*?*?*?*?*?*?*?,7.6,0.4,60,101860,0,-0,314,0.0,-0.0,0.0,0,0,0,0,190,6.7,10,5,9999,99999,9,999999999,0.0,999,999,99
3025,3,8,19,0,*?*?*?*?*?*?*?*?*?*?*?*?*?*?*?*?*?*?*?*?*?*?,6.9,-0.2,60,101860,0,-0,311,0.0,-0.0,0.0,0,0,0,0,188,7.2,10,5,9999,99999,9,999999999,0.0,999,999,99
3025,3,8,20,0,*?*?*?*?*?*?*?*?*?*?*?*?*?*?*?*?*?*?*?*?*?*?,5.7,-0.6,64,101860,0,-0,306,0.0,-0.0,0.0,0,0,0,0,187,6.2,10,5,9999,99999,9,999999999,0.0,999,999,99
3025,3,8,21,0,*?*?*?*?*?*?*?*?*?*?*?*?*?*?*?*?*?*?*?*?*?*?,5.4,-0.8,64,101860,0,-0,304,0.0,-0.0,0.0,0,0,0,0,185,5.2,10,5,9999,99999,9,999999999,0.0,999,999,99
3025,3,8,22,0,*?*?*?*?*?*?*?*?*?*?*?*?*?*?*?*?*?*?*?*?*?*?,5.3,-0.0,68,101860,0,-0,304,0.0,-0.0,0.0,0,0,0,0,183,6.7,10,5,9999,99999,9,999999999,0.0,999,999,99
3025,3,8,23,0,*?*?*?*?*?*?*?*?*?*?*?*?*?*?*?*?*?*?*?*?*?*?,5.1,-0.4,67,101860,0,-0,303,0.0,-0.0,0.0,0,0,0,0,182,7.7,10,5,9999,99999,9,999999999,0.0,999,999,99
3025,3,8,24,0,*?*?*?*?*?*?*?*?*?*?*?*?*?*?*?*?*?*?*?*?*?*?,3.3,-2.7,64,101860,0,-0,296,0.0,-0.0,0.0,0,0,0,0,210,3.6,10,5,9999,99999,9,999999999,0.0,999,999,99
3025,3,9,1,0,*?*?*?*?*?*?*?*?*?*?*?*?*?*?*?*?*?*?*?*?*?*?,5.4,-0.0,66,101719,0,-0,304,0.0,-0.0,0.0,0,0,0,0,178,7.2,10,5,9999,99999,9,999999999,0.0,999,999,99
3025,3,9,2,0,*?*?*?*?*?*?*?*?*?*?*?*?*?*?*?*?*?*?*?*?*?*?,5.5,-0.0,66,101719,0,-0,305,0.0,-0.0,0.0,0,0,0,0,177,8.8,10,5,9999,99999,9,999999999,0.0,999,999,99
3025,3,9,3,0,*?*?*?*?*?*?*?*?*?*?*?*?*?*?*?*?*?*?*?*?*?*?,5.9,-0.0,64,101719,0,-0,307,0.0,-0.0,0.0,0,0,0,0,175,6.2,10,5,9999,99999,9,999999999,0.0,999,999,99
3025,3,9,4,0,*?*?*?*?*?*?*?*?*?*?*?*?*?*?*?*?*?*?*?*?*?*?,6.0,0.6,67,101719,0,-0,307,0.0,-0.0,0.0,0,0,0,0,173,8.2,10,5,9999,99999,9,999999999,0.0,999,999,99
3025,3,9,5,0,*?*?*?*?*?*?*?*?*?*?*?*?*?*?*?*?*?*?*?*?*?*?,5.3,-0.0,67,101719,0,-0,304,0.0,-0.0,0.0,0,0,0,0,172,8.2,10,5,9999,99999,9,999999999,0.0,999,999,99
3025,3,9,6,0,*?*?*?*?*?*?*?*?*?*?*?*?*?*?*?*?*?*?*?*?*?*?,4.5,-0.4,68,101719,0,-0,301,0.0,-0.0,0.0,0,0,0,0,170,8.2,10,5,9999,99999,9,999999999,0.0,999,999,99
3025,3,9,7,0,*?*?*?*?*?*?*?*?*?*?*?*?*?*?*?*?*?*?*?*?*?*?,5.2,-0.4,65,101719,163,1389,293,41.6,89.2,31.1,4490,4830,3877,544,182,7.2,8,4,9999,99999,9,999999999,0.0,999,999,99
3025,3,9,8,0,*?*?*?*?*?*?*?*?*?*?*?*?*?*?*?*?*?*?*?*?*?*?,5.8,-0.6,62,101719,350,1389,295,126.8,126.8,94.8,13823,10874,10922,2078,193,7.2,8,4,9999,99999,9,999999999,0.0,999,999,99
3025,3,9,9,0,*?*?*?*?*?*?*?*?*?*?*?*?*?*?*?*?*?*?*?*?*?*?,7.0,-1.1,54,101719,507,1388,306,149.8,54.5,129.9,16449,5147,14654,3658,205,7.2,9,5,9999,99999,9,999999999,0.0,999,999,99
3025,3,9,10,0,*?*?*?*?*?*?*?*?*?*?*?*?*?*?*?*?*?*?*?*?*?*?,8.7,-0.0,53,101719,623,1386,308,251.7,141.1,188.3,27451,14214,21279,4533,217,6.2,8,4,9999,99999,9,999999999,0.0,999,999,99
3025,3,9,11,0,*?*?*?*?*?*?*?*?*?*?*?*?*?*?*?*?*?*?*?*?*?*?,10.0,-0.0,49,101719,692,1387,308,334.3,239.3,215.0,35652,24762,24020,4896,228,4.1,7,4,9999,99999,9,999999999,0.0,999,999,99
3025,3,9,12,0,*?*?*?*?*?*?*?*?*?*?*?*?*?*?*?*?*?*?*?*?*?*?,10.9,1.0,49,101719,707,1387,313,342.7,239.9,220.3,36564,24917,24575,5064,240,4.1,7,4,9999,99999,9,999999999,0.0,999,999,99
3025,3,9,13,0,*?*?*?*?*?*?*?*?*?*?*?*?*?*?*?*?*?*?*?*?*?*?,10.8,1.0,50,101719,669,1388,312,321.9,238.4,207.0,34292,24514,23187,4652,222,9.3,7,4,9999,99999,9,999999999,0.0,999,999,99
3025,3,9,14,0,*?*?*?*?*?*?*?*?*?*?*?*?*?*?*?*?*?*?*?*?*?*?,10.8,-0.6,43,101719,579,1387,317,231.4,139.7,173.1,25217,13871,19607,4090,203,8.8,8,4,9999,99999,9,999999999,0.0,999,999,99
3025,3,9,15,0,*?*?*?*?*?*?*?*?*?*?*?*?*?*?*?*?*?*?*?*?*?*?,11.0,-0.4,44,101719,444,1388,318,169.7,133.7,127.0,18484,12418,14507,2860,185,9.3,8,4,9999,99999,9,999999999,0.0,999,999,99
3025,3,9,16,0,*?*?*?*?*?*?*?*?*?*?*?*?*?*?*?*?*?*?*?*?*?*?,10.9,-0.0,45,101719,273,1389,318,91.7,117.5,68.6,10028,9121,7970,1473,167,9.3,8,4,9999,99999,9,999999999,0.0,999,999,99
3025,3,9,17,0,*?*?*?*?*?*?*?*?*?*?*?*?*?*?*?*?*?*?*?*?*?*?,10.0,-0.2,47,101719,77,1382,314,2.6,11.6,1.9,333,426,368,31,148,8.8,8,4,9999,99999,9,999999999,0.0,999,999,99
3025,3,9,18,0,*?*?*?*?*?*?*?*?*?*?*?*?*?*?*?*?*?*?*?*?*?*?,8.7,-0.2,52,101719,0,-0,319,0.0,-0.0,0.0,0,0,0,0,130,8.8,10,5,9999,99999,9,999999999,0.0,999,999,99
3025,3,9,19,0,*?*?*?*?*?*?*?*?*?*?*?*?*?*?*?*?*?*?*?*?*?*?,8.6,0.4,55,101719,0,-0,319,0.0,-0.0,0.0,0,0,0,0,147,10.3,10,5,9999,99999,9,999999999,0.0,999,999,99
3025,3,9,20,0,*?*?*?*?*?*?*?*?*?*?*?*?*?*?*?*?*?*?*?*?*?*?,7.3,-0.6,56,101719,0,-0,313,0.0,-0.0,0.0,0,0,0,0,163,10.8,10,5,9999,99999,9,999999999,0.0,999,999,99
3025,3,9,21,0,*?*?*?*?*?*?*?*?*?*?*?*?*?*?*?*?*?*?*?*?*?*?,7.6,0.2,58,101719,0,-0,314,0.0,-0.0,0.0,0,0,0,0,180,10.8,10,5,9999,99999,9,999999999,0.0,999,999,99
3025,3,9,22,0,*?*?*?*?*?*?*?*?*?*?*?*?*?*?*?*?*?*?*?*?*?*?,6.6,0.2,62,101719,0,-0,310,0.0,-0.0,0.0,0,0,0,0,197,10.8,10,5,9999,99999,9,999999999,0.0,999,999,99
3025,3,9,23,0,*?*?*?*?*?*?*?*?*?*?*?*?*?*?*?*?*?*?*?*?*?*?,6.9,0.2,60,101719,0,-0,311,0.0,-0.0,0.0,0,0,0,0,213,9.3,10,5,9999,99999,9,999999999,0.0,999,999,99
3025,3,9,24,0,*?*?*?*?*?*?*?*?*?*?*?*?*?*?*?*?*?*?*?*?*?*?,4.9,-0.2,68,101719,0,-0,302,0.0,-0.0,0.0,0,0,0,0,180,9.8,10,5,9999,99999,9,999999999,0.0,999,999,99
3025,3,10,1,0,*?*?*?*?*?*?*?*?*?*?*?*?*?*?*?*?*?*?*?*?*?*?,7.7,1.9,66,103000,0,-0,314,0.0,-0.0,0.0,0,0,0,0,242,4.6,10,5,9999,99999,9,999999999,0.0,999,999,99
3025,3,10,2,0,*?*?*?*?*?*?*?*?*?*?*?*?*?*?*?*?*?*?*?*?*?*?,7.8,2.9,70,103000,0,-0,314,0.0,-0.0,0.0,0,0,0,0,253,8.8,10,5,9999,99999,9,999999999,0.0,999,999,99
3025,3,10,3,0,*?*?*?*?*?*?*?*?*?*?*?*?*?*?*?*?*?*?*?*?*?*?,8.2,2.3,65,103000,0,-0,316,0.0,-0.0,0.0,0,0,0,0,265,8.8,10,5,9999,99999,9,999999999,0.0,999,999,99
3025,3,10,4,0,*?*?*?*?*?*?*?*?*?*?*?*?*?*?*?*?*?*?*?*?*?*?,8.1,1.5,63,103000,0,-0,316,0.0,-0.0,0.0,0,0,0,0,277,8.8,10,5,9999,99999,9,999999999,0.0,999,999,99
3025,3,10,5,0,*?*?*?*?*?*?*?*?*?*?*?*?*?*?*?*?*?*?*?*?*?*?,7.6,1.3,63,103000,0,-0,314,0.0,-0.0,0.0,0,0,0,0,288,8.8,10,5,9999,99999,9,999999999,0.0,999,999,99
3025,3,10,6,0,*?*?*?*?*?*?*?*?*?*?*?*?*?*?*?*?*?*?*?*?*?*?,7.1,0.8,63,103000,0,-0,312,0.0,-0.0,0.0,0,0,0,0,300,10.3,10,5,9999,99999,9,999999999,0.0,999,999,99
3025,3,10,7,0,*?*?*?*?*?*?*?*?*?*?*?*?*?*?*?*?*?*?*?*?*?*?,7.7,1.0,62,103000,171,1383,309,34.4,37.0,29.8,3844,2309,3580,625,255,10.3,9,5,9999,99999,9,999999999,0.0,999,999,99
3025,3,10,8,0,*?*?*?*?*?*?*?*?*?*?*?*?*?*?*?*?*?*?*?*?*?*?,8.1,1.0,60,103000,358,1386,300,154.5,213.6,99.4,16326,18102,11606,1950,210,9.8,7,4,9999,99999,9,999999999,0.0,999,999,99
3025,3,10,9,0,*?*?*?*?*?*?*?*?*?*?*?*?*?*?*?*?*?*?*?*?*?*?,8.9,0.4,54,103000,515,1386,309,202.4,137.3,151.4,22046,13277,17216,3493,165,9.8,8,4,9999,99999,9,999999999,0.0,999,999,99
3025,3,10,10,0,*?*?*?*?*?*?*?*?*?*?*?*?*?*?*?*?*?*?*?*?*?*?,10.3,0.2,49,103000,632,1387,315,255.6,141.4,191.2,27878,14274,21599,4620,120,9.8,8,4,9999,99999,9,999999999,0.0,999,999,99
3025,3,10,11,0,*?*?*?*?*?*?*?*?*?*?*?*?*?*?*?*?*?*?*?*?*?*?,11.1,0.6,48,103000,700,1387,313,338.8,239.6,217.9,36143,24846,24319,4986,75,10.3,7,4,9999,99999,9,999999999,0.0,999,999,99
3025,3,10,12,0,*?*?*?*?*?*?*?*?*?*?*?*?*?*?*?*?*?*?*?*?*?*?,11.5,1.3,49,103000,715,1386,315,347.0,240.2,223.1,37040,24994,24863,5155,30,9.8,7,4,9999,99999,9,999999999,0.0,999,999,99
3025,3,10,13,0,*?*?*?*?*?*?*?*?*?*?*?*?*?*?*?*?*?*?*?*?*?*?,11.5,1.9,51,103000,676,1386,316,326.1,238.7,209.7,34750,24600,23467,4735,53,9.3,7,4,9999,99999,9,999999999,0.0,999,999,99
3025,3,10,14,0,*?*?*?*?*?*?*?*?*?*?*?*?*?*?*?*?*?*?*?*?*?*?,11.3,1.3,50,103000,586,1386,320,234.8,140.0,175.6,25596,13933,19891,4164,77,8.8,8,4,9999,99999,9,999999999,0.0,999,999,99
3025,3,10,15,0,*?*?*?*?*?*?*?*?*?*?*?*?*?*?*?*?*?*?*?*?*?*?,11.5,1.5,50,103000,451,1387,315,204.5,224.5,131.5,21631,20821,15139,2677,100,8.8,7,4,9999,99999,9,999999999,0.0,999,999,99
3025,3,10,16,0,*?*?*?*?*?*?*?*?*?*?*?*?*?*?*?*?*?*?*?*?*?*?,11.6,2.3,52,103000,280,1388,322,94.9,118.6,71.0,10378,9307,8244,1528,123,8.2,8,4,9999,99999,9,999999999,0.0,999,999,99
3025,3,10,17,0,*?*?*?*?*?*?*?*?*?*?*?*?*?*?*?*?*?*?*?*?*?*?,10.5,2.7,58,103000,84,1383,322,4.3,9.5,3.8,522,317,553,57,147,8.2,9,5,9999,99999,9,999999999,0.0,999,999,99
3025,3,10,18,0,*?*?*?*?*?*?*?*?*?*?*?*?*?*?*?*?*?*?*?*?*?*?,10.0,2.7,59,103000,0,-0,324,0.0,-0.0,0.0,0,0,0,0,170,7.7,10,5,9999,99999,9,999999999,0.0,999,999,99
3025,3,10,19,0,*?*?*?*?*?*?*?*?*?*?*?*?*?*?*?*?*?*?*?*?*?*?,9.8,3.6,64,103000,0,-0,323,0.0,-0.0,0.0,0,0,0,0,182,7.7,10,5,9999,99999,9,999999999,0.0,999,999,99
3025,3,10,20,0,*?*?*?*?*?*?*?*?*?*?*?*?*?*?*?*?*?*?*?*?*?*?,8.8,3.9,71,103000,0,-0,319,0.0,-0.0,0.0,0,0,0,0,193,8.2,10,5,9999,99999,9,999999999,0.0,999,999,99
3025,3,10,21,0,*?*?*?*?*?*?*?*?*?*?*?*?*?*?*?*?*?*?*?*?*?*?,9.4,4.3,70,103000,0,-0,321,0.0,-0.0,0.0,0,0,0,0,205,8.8,10,5,9999,99999,9,999999999,0.0,999,999,99
3025,3,10,22,0,*?*?*?*?*?*?*?*?*?*?*?*?*?*?*?*?*?*?*?*?*?*?,9.2,3.9,69,103000,0,-0,321,0.0,-0.0,0.0,0,0,0,0,217,8.8,10,5,9999,99999,9,999999999,0.0,999,999,99
3025,3,10,23,0,*?*?*?*?*?*?*?*?*?*?*?*?*?*?*?*?*?*?*?*?*?*?,8.3,3.9,73,103000,0,-0,317,0.0,-0.0,0.0,0,0,0,0,228,8.2,10,5,9999,99999,9,999999999,0.0,999,999,99
3025,3,10,24,0,*?*?*?*?*?*?*?*?*?*?*?*?*?*?*?*?*?*?*?*?*?*?,7.3,1.0,64,103000,0,-0,313,0.0,-0.0,0.0,0,0,0,0,230,1.5,10,5,9999,99999,9,999999999,0.0,999,999,99
3025,3,11,1,0,*?*?*?*?*?*?*?*?*?*?*?*?*?*?*?*?*?*?*?*?*?*?,6.6,1.7,71,103690,0,-0,309,0.0,-0.0,0.0,0,0,0,0,242,8.8,10,5,9999,99999,9,999999999,0.0,999,999,99
3025,3,11,2,0,*?*?*?*?*?*?*?*?*?*?*?*?*?*?*?*?*?*?*?*?*?*?,5.8,0.4,68,103690,0,-0,306,0.0,-0.0,0.0,0,0,0,0,243,8.2,10,5,9999,99999,9,999999999,0.0,999,999,99
3025,3,11,3,0,*?*?*?*?*?*?*?*?*?*?*?*?*?*?*?*?*?*?*?*?*?*?,6.1,0.2,67,103690,0,-0,307,0.0,-0.0,0.0,0,0,0,0,245,6.7,10,5,9999,99999,9,999999999,0.0,999,999,99
3025,3,11,4,0,*?*?*?*?*?*?*?*?*?*?*?*?*?*?*?*?*?*?*?*?*?*?,5.6,-0.0,67,103690,0,-0,305,0.0,-0.0,0.0,0,0,0,0,247,5.7,10,5,9999,99999,9,999999999,0.0,999,999,99
3025,3,11,5,0,*?*?*?*?*?*?*?*?*?*?*?*?*?*?*?*?*?*?*?*?*?*?,5.3,-0.4,67,103690,0,-0,304,0.0,-0.0,0.0,0,0,0,0,248,4.1,10,5,9999,99999,9,999999999,0.0,999,999,99
3025,3,11,6,0,*?*?*?*?*?*?*?*?*?*?*?*?*?*?*?*?*?*?*?*?*?*?,4.9,-0.6,67,103690,0,-0,302,0.0,-0.0,0.0,0,0,0,0,250,4.1,10,5,9999,99999,9,999999999,0.0,999,999,99
3025,3,11,7,0,*?*?*?*?*?*?*?*?*?*?*?*?*?*?*?*?*?*?*?*?*?*?,5.6,0.2,69,103690,180,1385,300,37.4,38.3,32.4,4172,2450,3881,681,233,4.6,9,5,9999,99999,9,999999999,0.0,999,999,99
3025,3,11,8,0,*?*?*?*?*?*?*?*?*?*?*?*?*?*?*?*?*?*?*?*?*?*?,6.3,0.8,69,103690,367,1387,303,101.7,51.1,88.2,11158,4481,9968,2347,217,6.7,9,5,9999,99999,9,999999999,0.0,999,999,99
3025,3,11,9,0,*?*?*?*?*?*?*?*?*?*?*?*?*?*?*?*?*?*?*?*?*?*?,7.1,1.5,67,103690,523,1384,307,155.7,54.8,135.0,17104,5208,15232,3831,200,7.7,9,5,9999,99999,9,999999999,0.0,999,999,99
3025,3,11,10,0,*?*?*?*?*?*?*?*?*?*?*?*?*?*?*?*?*?*?*?*?*?*?,8.8,2.3,64,103690,640,1386,314,195.8,56.4,169.8,21530,5530,19142,5090,183,8.8,9,5,9999,99999,9,999999999,0.0,999,999,99
3025,3,11,11,0,*?*?*?*?*?*?*?*?*?*?*?*?*?*?*?*?*?*?*?*?*?*?,9.2,2.9,65,103690,708,1386,321,126.2,0.0,126.2,14934,0,14989,5689,167,14.9,10,5,9999,99999,9,999999999,0.0,999,999,99
3025,3,11,12,0,*?*?*?*?*?*?*?*?*?*?*?*?*?*?*?*?*?*?*?*?*?*?,10.7,3.2,60,103690,723,1386,323,224.4,57.2,194.6,24693,5691,21931,6087,150,16.0,9,5,9999,99999,9,999999999,0.0,999,999,99
3025,3,11,13,0,*?*?*?*?*?*?*?*?*?*?*?*?*?*?*?*?*?*?*?*?*?*?,10.5,3.6,62,103690,684,1386,327,121.4,0.0,121.4,14350,0,14402,5431,153,15.5,10,5,9999,99999,9,999999999,0.0,999,999,99
3025,3,11,14,0,*?*?*?*?*?*?*?*?*?*?*?*?*?*?*?*?*?*?*?*?*?*?,10.6,3.6,63,103690,593,1385,322,179.8,55.9,155.9,19763,5417,17582,4570,157,12.9,9,5,9999,99999,9,999999999,0.0,999,999,99
3025,3,11,15,0,*?*?*?*?*?*?*?*?*?*?*?*?*?*?*?*?*?*?*?*?*?*?,10.8,4.1,63,103690,458,1386,323,133.1,53.6,115.4,14617,4956,13032,3184,160,9.8,9,5,9999,99999,9,999999999,0.0,999,999,99
3025,3,11,16,0,*?*?*?*?*?*?*?*?*?*?*?*?*?*?*?*?*?*?*?*?*?*?,10.7,4.8,68,103690,287,1387,323,74.1,47.6,64.2,8166,3792,7526,1384,163,10.3,9,5,9999,99999,9,999999999,0.0,999,999,99
3025,3,11,17,0,*?*?*?*?*?*?*?*?*?*?*?*?*?*?*?*?*?*?*?*?*?*?,10.7,4.3,65,103690,91,1384,323,6.7,13.6,5.8,790,483,828,90,167,7.7,9,5,9999,99999,9,999999999,0.0,999,999,99
3025,3,11,18,0,*?*?*?*?*?*?*?*?*?*?*?*?*?*?*?*?*?*?*?*?*?*?,8.8,3.9,72,103690,0,-0,319,0.0,-0.0,0.0,0,0,0,0,170,8.8,10,5,9999,99999,9,999999999,0.0,999,999,99
3025,3,11,19,0,*?*?*?*?*?*?*?*?*?*?*?*?*?*?*?*?*?*?*?*?*?*?,8.7,4.5,75,103690,0,-0,318,0.0,-0.0,0.0,0,0,0,0,175,5.2,10,5,9999,99999,9,999999999,0.0,999,999,99
3025,3,11,20,0,*?*?*?*?*?*?*?*?*?*?*?*?*?*?*?*?*?*?*?*?*?*?,7.5,4.1,80,103690,0,-0,313,0.0,-0.0,0.0,0,0,0,0,180,6.2,10,5,9999,99999,9,999999999,0.0,999,999,99
3025,3,11,21,0,*?*?*?*?*?*?*?*?*?*?*?*?*?*?*?*?*?*?*?*?*?*?,7.2,4.1,81,103690,0,-0,312,0.0,-0.0,0.0,0,0,0,0,185,6.2,10,5,9999,99999,9,999999999,0.0,999,999,99
3025,3,11,22,0,*?*?*?*?*?*?*?*?*?*?*?*?*?*?*?*?*?*?*?*?*?*?,6.9,3.4,79,103690,0,-0,310,0.0,-0.0,0.0,0,0,0,0,190,10.3,10,5,9999,99999,9,999999999,0.0,999,999,99
3025,3,11,23,0,*?*?*?*?*?*?*?*?*?*?*?*?*?*?*?*?*?*?*?*?*?*?,8.4,3.8,73,103690,0,-0,317,0.0,-0.0,0.0,0,0,0,0,195,10.3,10,5,9999,99999,9,999999999,0.0,999,999,99
3025,3,11,24,0,*?*?*?*?*?*?*?*?*?*?*?*?*?*?*?*?*?*?*?*?*?*?,7.5,2.9,73,103690,0,-0,313,0.0,-0.0,0.0,0,0,0,0,240,10.3,10,5,9999,99999,9,999999999,0.0,999,999,99
3025,3,12,1,0,*?*?*?*?*?*?*?*?*?*?*?*?*?*?*?*?*?*?*?*?*?*?,10.2,6.4,78,103285,0,-0,325,0.0,-0.0,0.0,0,0,0,0,207,3.1,10,5,9999,99999,9,999999999,0.0,999,999,99
3025,3,12,2,0,*?*?*?*?*?*?*?*?*?*?*?*?*?*?*?*?*?*?*?*?*?*?,10.5,7.6,83,103285,0,-0,326,0.0,-0.0,0.0,0,0,0,0,213,4.1,10,5,9999,99999,9,999999999,0.0,999,999,99
3025,3,12,3,0,*?*?*?*?*?*?*?*?*?*?*?*?*?*?*?*?*?*?*?*?*?*?,10.4,7.1,81,103285,0,-0,325,0.0,-0.0,0.0,0,0,0,0,220,6.7,10,5,9999,99999,9,999999999,0.0,999,999,99
3025,3,12,4,0,*?*?*?*?*?*?*?*?*?*?*?*?*?*?*?*?*?*?*?*?*?*?,10.0,6.6,80,103285,0,-0,324,0.0,-0.0,0.0,0,0,0,0,227,7.2,10,5,9999,99999,9,999999999,0.0,999,999,99
3025,3,12,5,0,*?*?*?*?*?*?*?*?*?*?*?*?*?*?*?*?*?*?*?*?*?*?,10.1,6.9,80,103285,0,-0,324,0.0,-0.0,0.0,0,0,0,0,233,7.7,10,5,9999,99999,9,999999999,0.0,999,999,99
3025,3,12,6,0,*?*?*?*?*?*?*?*?*?*?*?*?*?*?*?*?*?*?*?*?*?*?,10.3,6.7,79,103285,0,-0,325,0.0,-0.0,0.0,0,0,0,0,240,7.2,10,5,9999,99999,9,999999999,0.0,999,999,99
3025,3,12,7,0,*?*?*?*?*?*?*?*?*?*?*?*?*?*?*?*?*?*?*?*?*?*?,10.0,6.2,78,103285,189,1387,324,23.3,0.0,23.3,2741,-0,2744,901,223,8.2,10,5,9999,99999,9,999999999,0.0,999,999,99
3025,3,12,8,0,*?*?*?*?*?*?*?*?*?*?*?*?*?*?*?*?*?*?*?*?*?*?,10.1,5.9,76,103285,375,1384,324,60.3,0.0,60.3,7028,0,7045,2426,207,8.8,10,5,9999,99999,9,999999999,0.0,999,999,99
3025,3,12,9,0,*?*?*?*?*?*?*?*?*?*?*?*?*?*?*?*?*?*?*?*?*?*?,10.1,6.6,79,103285,532,1385,324,91.4,0.0,91.4,10711,0,10744,3879,190,10.3,10,5,9999,99999,9,999999999,0.0,999,999,99
3025,3,12,10,0,*?*?*?*?*?*?*?*?*?*?*?*?*?*?*?*?*?*?*?*?*?*?,10.2,6.1,76,103285,648,1385,325,114.4,0.0,114.4,13492,0,13539,5056,173,9.8,10,5,9999,99999,9,999999999,0.0,999,999,99
3025,3,12,11,0,*?*?*?*?*?*?*?*?*?*?*?*?*?*?*?*?*?*?*?*?*?*?,10.1,4.6,70,103285,716,1386,325,127.8,0.0,127.8,15136,0,15191,5778,157,10.8,10,5,9999,99999,9,999999999,0.0,999,999,99
3025,3,12,12,0,*?*?*?*?*?*?*?*?*?*?*?*?*?*?*?*?*?*?*?*?*?*?,10.3,5.5,72,103285,730,1384,325,130.8,0.0,130.8,15493,0,15551,5937,140,9.8,10,5,9999,99999,9,999999999,0.0,999,999,99
3025,3,12,13,0,*?*?*?*?*?*?*?*?*?*?*?*?*?*?*?*?*?*?*?*?*?*?,10.5,5.5,72,103285,691,1385,326,123.0,0.0,123.0,14538,0,14591,5514,147,10.3,10,5,9999,99999,9,999999999,0.0,999,999,99
3025,3,12,14,0,*?*?*?*?*?*?*?*?*?*?*?*?*?*?*?*?*?*?*?*?*?*?,10.1,5.9,76,103285,601,1386,324,105.0,0.0,105.0,12354,0,12395,4567,153,11.8,10,5,9999,99999,9,999999999,0.0,999,999,99
3025,3,12,15,0,*?*?*?*?*?*?*?*?*?*?*?*?*?*?*?*?*?*?*?*?*?*?,10.4,6.9,79,103285,465,1385,326,78.1,0.0,78.1,9130,0,9156,3240,160,11.8,10,5,9999,99999,9,999999999,0.0,999,999,99
3025,3,12,16,0,*?*?*?*?*?*?*?*?*?*?*?*?*?*?*?*?*?*?*?*?*?*?,10.2,6.1,76,103285,294,1387,325,44.1,0.0,44.1,5140,0,5151,1733,167,12.4,10,5,9999,99999,9,999999999,0.0,999,999,99
3025,3,12,17,0,*?*?*?*?*?*?*?*?*?*?*?*?*?*?*?*?*?*?*?*?*?*?,10.0,5.6,75,103285,98,1385,324,5.2,0.0,5.2,659,-0,659,212,173,12.4,10,5,9999,99999,9,999999999,0.0,999,999,99
3025,3,12,18,0,*?*?*?*?*?*?*?*?*?*?*?*?*?*?*?*?*?*?*?*?*?*?,10.2,6.2,77,103285,0,-0,325,0.0,-0.0,0.0,0,0,0,0,180,11.3,10,5,9999,99999,9,999999999,0.0,999,999,99
3025,3,12,19,0,*?*?*?*?*?*?*?*?*?*?*?*?*?*?*?*?*?*?*?*?*?*?,10.1,5.9,76,103285,0,-0,324,0.0,-0.0,0.0,0,0,0,0,192,10.3,10,5,9999,99999,9,999999999,0.0,999,999,99
3025,3,12,20,0,*?*?*?*?*?*?*?*?*?*?*?*?*?*?*?*?*?*?*?*?*?*?,10.1,6.2,77,103285,0,-0,324,0.0,-0.0,0.0,0,0,0,0,203,9.3,10,5,9999,99999,9,999999999,0.0,999,999,99
3025,3,12,21,0,*?*?*?*?*?*?*?*?*?*?*?*?*?*?*?*?*?*?*?*?*?*?,10.3,6.2,76,103285,0,-0,325,0.0,-0.0,0.0,0,0,0,0,215,9.3,10,5,9999,99999,9,999999999,0.0,999,999,99
3025,3,12,22,0,*?*?*?*?*?*?*?*?*?*?*?*?*?*?*?*?*?*?*?*?*?*?,10.4,6.4,77,103285,0,-0,326,0.0,-0.0,0.0,0,0,0,0,227,9.3,10,5,9999,99999,9,999999999,0.0,999,999,99
3025,3,12,23,0,*?*?*?*?*?*?*?*?*?*?*?*?*?*?*?*?*?*?*?*?*?*?,10.2,6.9,80,103285,0,-0,325,0.0,-0.0,0.0,0,0,0,0,238,6.2,10,5,9999,99999,9,999999999,0.0,999,999,99
3025,3,12,24,0,*?*?*?*?*?*?*?*?*?*?*?*?*?*?*?*?*?*?*?*?*?*?,9.9,5.1,73,103285,0,-0,324,0.0,-0.0,0.0,0,0,0,0,200,3.1,10,5,9999,99999,9,999999999,0.0,999,999,99
3025,3,13,1,0,*?*?*?*?*?*?*?*?*?*?*?*?*?*?*?*?*?*?*?*?*?*?,10.0,6.7,80,102964,0,-0,324,0.0,-0.0,0.0,0,0,0,0,250,8.2,10,5,9999,99999,9,999999999,0.0,999,999,99
3025,3,13,2,0,*?*?*?*?*?*?*?*?*?*?*?*?*?*?*?*?*?*?*?*?*?*?,9.4,6.6,83,102964,0,-0,321,0.0,-0.0,0.0,0,0,0,0,250,5.7,10,5,9999,99999,9,999999999,0.0,999,999,99
3025,3,13,3,0,*?*?*?*?*?*?*?*?*?*?*?*?*?*?*?*?*?*?*?*?*?*?,8.7,6.7,87,102964,0,-0,318,0.0,-0.0,0.0,0,0,0,0,250,7.7,10,5,9999,99999,9,999999999,0.0,999,999,99
3025,3,13,4,0,*?*?*?*?*?*?*?*?*?*?*?*?*?*?*?*?*?*?*?*?*?*?,9.2,6.9,85,102964,0,-0,320,0.0,-0.0,0.0,0,0,0,0,250,9.8,10,5,9999,99999,9,999999999,0.0,999,999,99
3025,3,13,5,0,*?*?*?*?*?*?*?*?*?*?*?*?*?*?*?*?*?*?*?*?*?*?,9.7,6.7,82,102964,0,-0,322,0.0,-0.0,0.0,0,0,0,0,250,9.3,10,5,9999,99999,9,999999999,0.0,999,999,99
3025,3,13,6,0,*?*?*?*?*?*?*?*?*?*?*?*?*?*?*?*?*?*?*?*?*?*?,9.1,6.4,83,102964,0,-0,320,0.0,-0.0,0.0,0,0,0,0,250,6.2,10,5,9999,99999,9,999999999,0.0,999,999,99
3025,3,13,7,0,*?*?*?*?*?*?*?*?*?*?*?*?*?*?*?*?*?*?*?*?*?*?,8.9,5.6,80,102964,197,1381,310,57.5,101.7,43.0,6153,6253,5258,777,233,9.3,8,4,9999,99999,9,999999999,0.0,999,999,99
3025,3,13,8,0,*?*?*?*?*?*?*?*?*?*?*?*?*?*?*?*?*?*?*?*?*?*?,9.6,5.8,77,102964,384,1385,313,142.7,129.7,106.8,15546,11511,12252,2362,217,8.2,8,4,9999,99999,9,999999999,0.0,999,999,99
3025,3,13,9,0,*?*?*?*?*?*?*?*?*?*?*?*?*?*?*?*?*?*?*?*?*?*?,11.0,6.4,73,102964,540,1384,320,214.2,138.3,160.2,23337,13535,18191,3733,200,9.3,8,4,9999,99999,9,999999999,0.0,999,999,99
3025,3,13,10,0,*?*?*?*?*?*?*?*?*?*?*?*?*?*?*?*?*?*?*?*?*?*?,11.8,7.0,72,102964,656,1384,328,201.7,56.6,174.8,22176,5567,19711,5285,183,8.2,9,5,9999,99999,9,999999999,0.0,999,999,99
3025,3,13,11,0,*?*?*?*?*?*?*?*?*?*?*?*?*?*?*?*?*?*?*?*?*?*?,13.4,7.1,66,102964,723,1383,331,298.1,143.7,222.9,32556,14819,25064,5637,167,8.2,8,4,9999,99999,9,999999999,0.0,999,999,99
3025,3,13,12,0,*?*?*?*?*?*?*?*?*?*?*?*?*?*?*?*?*?*?*?*?*?*?,13.4,7.1,66,102964,738,1384,335,229.9,57.4,199.4,25305,5718,22470,6289,150,9.3,9,5,9999,99999,9,999999999,0.0,999,999,99
3025,3,13,13,0,*?*?*?*?*?*?*?*?*?*?*?*?*?*?*?*?*?*?*?*?*?*?,13.5,7.6,67,102964,698,1383,336,216.3,57.0,187.5,23797,5651,21140,5793,158,8.8,9,5,9999,99999,9,999999999,0.0,999,999,99
3025,3,13,14,0,*?*?*?*?*?*?*?*?*?*?*?*?*?*?*?*?*?*?*?*?*?*?,13.2,7.3,67,102964,608,1385,334,185.0,56.0,160.4,20336,5456,18087,4736,167,6.2,9,5,9999,99999,9,999999999,0.0,999,999,99
3025,3,13,15,0,*?*?*?*?*?*?*?*?*?*?*?*?*?*?*?*?*?*?*?*?*?*?,13.6,7.6,67,102964,472,1384,332,183.1,135.3,136.9,19935,12795,15612,3114,175,9.8,8,4,9999,99999,9,999999999,0.0,999,999,99
3025,3,13,16,0,*?*?*?*?*?*?*?*?*?*?*?*?*?*?*?*?*?*?*?*?*?*?,13.4,8.1,70,102964,300,1382,335,79.0,48.4,68.5,8666,4011,7756,1783,183,9.8,9,5,9999,99999,9,999999999,0.0,999,999,99
3025,3,13,17,0,*?*?*?*?*?*?*?*?*?*?*?*?*?*?*?*?*?*?*?*?*?*?,12.6,8.4,76,102964,105,1386,332,11.5,20.2,10.0,1339,982,1261,206,192,11.8,9,5,9999,99999,9,999999999,0.0,999,999,99
3025,3,13,18,0,*?*?*?*?*?*?*?*?*?*?*?*?*?*?*?*?*?*?*?*?*?*?,12.2,7.3,71,102964,0,-0,334,0.0,-0.0,0.0,0,0,0,0,200,10.3,10,5,9999,99999,9,999999999,0.0,999,999,99
3025,3,13,19,0,*?*?*?*?*?*?*?*?*?*?*?*?*?*?*?*?*?*?*?*?*?*?,11.6,6.9,73,102964,0,-0,331,0.0,-0.0,0.0,0,0,0,0,208,10.3,10,5,9999,99999,9,999999999,0.0,999,999,99
3025,3,13,20,0,*?*?*?*?*?*?*?*?*?*?*?*?*?*?*?*?*?*?*?*?*?*?,10.9,6.6,75,102964,0,-0,328,0.0,-0.0,0.0,0,0,0,0,217,10.3,10,5,9999,99999,9,999999999,0.0,999,999,99
3025,3,13,21,0,*?*?*?*?*?*?*?*?*?*?*?*?*?*?*?*?*?*?*?*?*?*?,11.0,5.6,70,102964,0,-0,329,0.0,-0.0,0.0,0,0,0,0,225,12.9,10,5,9999,99999,9,999999999,0.0,999,999,99
3025,3,13,22,0,*?*?*?*?*?*?*?*?*?*?*?*?*?*?*?*?*?*?*?*?*?*?,10.4,5.6,72,102964,0,-0,326,0.0,-0.0,0.0,0,0,0,0,233,8.8,10,5,9999,99999,9,999999999,0.0,999,999,99
3025,3,13,23,0,*?*?*?*?*?*?*?*?*?*?*?*?*?*?*?*?*?*?*?*?*?*?,10.0,5.8,75,102964,0,-0,324,0.0,-0.0,0.0,0,0,0,0,242,8.8,10,5,9999,99999,9,999999999,0.0,999,999,99
3025,3,13,24,0,*?*?*?*?*?*?*?*?*?*?*?*?*?*?*?*?*?*?*?*?*?*?,10.1,6.9,80,102964,0,-0,324,0.0,-0.0,0.0,0,0,0,0,250,11.8,10,5,9999,99999,9,999999999,0.0,999,999,99
3025,3,14,1,0,*?*?*?*?*?*?*?*?*?*?*?*?*?*?*?*?*?*?*?*?*?*?,9.1,5.0,75,102204,0,-0,320,0.0,-0.0,0.0,0,0,0,0,240,6.7,10,5,9999,99999,9,999999999,0.0,999,999,99
3025,3,14,2,0,*?*?*?*?*?*?*?*?*?*?*?*?*?*?*?*?*?*?*?*?*?*?,8.7,4.8,75,102204,0,-0,318,0.0,-0.0,0.0,0,0,0,0,230,3.6,10,5,9999,99999,9,999999999,0.0,999,999,99
3025,3,14,3,0,*?*?*?*?*?*?*?*?*?*?*?*?*?*?*?*?*?*?*?*?*?*?,8.5,4.1,73,102204,0,-0,317,0.0,-0.0,0.0,0,0,0,0,220,12.4,10,5,9999,99999,9,999999999,0.0,999,999,99
3025,3,14,4,0,*?*?*?*?*?*?*?*?*?*?*?*?*?*?*?*?*?*?*?*?*?*?,8.4,4.1,73,102204,0,-0,317,0.0,-0.0,0.0,0,0,0,0,210,9.3,10,5,9999,99999,9,999999999,0.0,999,999,99
3025,3,14,5,0,*?*?*?*?*?*?*?*?*?*?*?*?*?*?*?*?*?*?*?*?*?*?,8.2,4.3,75,102204,0,-0,316,0.0,-0.0,0.0,0,0,0,0,200,8.8,10,5,9999,99999,9,999999999,0.0,999,999,99
3025,3,14,6,0,*?*?*?*?*?*?*?*?*?*?*?*?*?*?*?*?*?*?*?*?*?*?,7.7,4.6,80,102204,3,1568,314,0.0,0.0,0.0,0,0,0,0,190,6.2,10,5,9999,99999,9,999999999,0.0,999,999,99
3025,3,14,7,0,*?*?*?*?*?*?*?*?*?*?*?*?*?*?*?*?*?*?*?*?*?*?,7.3,3.9,78,102204,206,1383,308,46.5,41.5,40.3,5157,2842,4786,851,200,9.3,9,5,9999,99999,9,999999999,0.0,999,999,99
3025,3,14,8,0,*?*?*?*?*?*?*?*?*?*?*?*?*?*?*?*?*?*?*?*?*?*?,9.0,4.6,73,102204,392,1383,320,63.7,0.0,63.7,7434,0,7453,2580,210,9.3,10,5,9999,99999,9,999999999,0.0,999,999,99
3025,3,14,9,0,*?*?*?*?*?*?*?*?*?*?*?*?*?*?*?*?*?*?*?*?*?*?,10.7,6.2,73,102204,548,1382,323,164.6,55.2,142.7,18088,5292,16101,4097,220,9.3,9,5,9999,99999,9,999999999,0.0,999,999,99
3025,3,14,10,0,*?*?*?*?*?*?*?*?*?*?*?*?*?*?*?*?*?*?*?*?*?*?,12.7,6.6,65,102204,664,1383,332,204.6,56.7,177.4,22498,5585,19994,5384,230,10.8,9,5,9999,99999,9,999999999,0.0,999,999,99
3025,3,14,11,0,*?*?*?*?*?*?*?*?*?*?*?*?*?*?*?*?*?*?*?*?*?*?,15.2,7.0,57,102204,731,1383,344,227.8,57.3,197.5,25066,5708,22259,6208,240,6.7,9,5,9999,99999,9,999999999,0.0,999,999,99
3025,3,14,12,0,*?*?*?*?*?*?*?*?*?*?*?*?*?*?*?*?*?*?*?*?*?*?,14.9,5.8,54,102204,745,1382,347,133.9,0.0,133.9,15882,0,15943,6110,250,7.7,10,5,9999,99999,9,999999999,0.0,999,999,99
3025,3,14,13,0,*?*?*?*?*?*?*?*?*?*?*?*?*?*?*?*?*?*?*?*?*?*?,14.9,5.1,52,102204,706,1384,347,126.1,0.0,126.1,14914,0,14969,5679,253,9.3,10,5,9999,99999,9,999999999,0.0,999,999,99
3025,3,14,14,0,*?*?*?*?*?*?*?*?*?*?*?*?*?*?*?*?*?*?*?*?*?*?,15.3,5.5,51,102204,615,1384,344,187.6,56.1,162.6,20620,5474,18338,4818,257,9.8,9,5,9999,99999,9,999999999,0.0,999,999,99
3025,3,14,15,0,*?*?*?*?*?*?*?*?*?*?*?*?*?*?*?*?*?*?*?*?*?*?,15.1,7.1,58,102204,479,1383,348,81.0,0.0,81.0,9471,0,9498,3376,260,9.3,10,5,9999,99999,9,999999999,0.0,999,999,99
3025,3,14,16,0,*?*?*?*?*?*?*?*?*?*?*?*?*?*?*?*?*?*?*?*?*?*?,15.2,6.2,54,102204,307,1382,348,46.9,0.0,46.9,5464,0,5476,1848,263,10.8,10,5,9999,99999,9,999999999,0.0,999,999,99
3025,3,14,17,0,*?*?*?*?*?*?*?*?*?*?*?*?*?*?*?*?*?*?*?*?*?*?,14.1,6.2,58,102204,112,1387,339,13.9,22.9,12.0,1603,1148,1507,249,267,10.3,9,5,9999,99999,9,999999999,0.0,999,999,99
3025,3,14,18,0,*?*?*?*?*?*?*?*?*?*?*?*?*?*?*?*?*?*?*?*?*?*?,12.9,7.3,68,102204,0,-0,337,0.0,-0.0,0.0,0,0,0,0,270,5.2,10,5,9999,99999,9,999999999,0.0,999,999,99
3025,3,14,19,0,*?*?*?*?*?*?*?*?*?*?*?*?*?*?*?*?*?*?*?*?*?*?,11.8,6.9,71,102204,0,-0,332,0.0,-0.0,0.0,0,0,0,0,270,6.7,10,5,9999,99999,9,999999999,0.0,999,999,99
3025,3,14,20,0,*?*?*?*?*?*?*?*?*?*?*?*?*?*?*?*?*?*?*?*?*?*?,10.8,6.9,75,102204,0,-0,327,0.0,-0.0,0.0,0,0,0,0,270,12.9,10,5,9999,99999,9,999999999,0.0,999,999,99
3025,3,14,21,0,*?*?*?*?*?*?*?*?*?*?*?*?*?*?*?*?*?*?*?*?*?*?,9.9,7.9,86,102204,0,-0,323,0.0,-0.0,0.0,0,0,0,0,270,14.4,10,5,9999,99999,9,999999999,0.0,999,999,99
3025,3,14,22,0,*?*?*?*?*?*?*?*?*?*?*?*?*?*?*?*?*?*?*?*?*?*?,10.5,7.4,80,102204,0,-0,326,0.0,-0.0,0.0,0,0,0,0,270,13.4,10,5,9999,99999,9,999999999,0.0,999,999,99
3025,3,14,23,0,*?*?*?*?*?*?*?*?*?*?*?*?*?*?*?*?*?*?*?*?*?*?,9.4,6.2,79,102204,0,-0,321,0.0,-0.0,0.0,0,0,0,0,270,13.9,10,5,9999,99999,9,999999999,0.0,999,999,99
3025,3,14,24,0,*?*?*?*?*?*?*?*?*?*?*?*?*?*?*?*?*?*?*?*?*?*?,9.6,5.5,74,102204,0,-0,322,0.0,-0.0,0.0,0,0,0,0,250,7.7,10,5,9999,99999,9,999999999,0.0,999,999,99
3025,3,15,1,0,*?*?*?*?*?*?*?*?*?*?*?*?*?*?*?*?*?*?*?*?*?*?,7.2,5.3,88,101915,0,-0,311,0.0,-0.0,0.0,0,0,0,0,270,9.8,10,5,9999,99999,9,999999999,0.0,999,999,99
3025,3,15,2,0,*?*?*?*?*?*?*?*?*?*?*?*?*?*?*?*?*?*?*?*?*?*?,6.0,4.8,92,101915,0,-0,306,0.0,-0.0,0.0,0,0,0,0,270,7.7,10,5,9999,99999,9,999999999,0.0,999,999,99
3025,3,15,3,0,*?*?*?*?*?*?*?*?*?*?*?*?*?*?*?*?*?*?*?*?*?*?,5.8,5.1,95,101915,0,-0,305,0.0,-0.0,0.0,0,0,0,0,270,11.8,10,5,9999,99999,9,999999999,0.0,999,999,99
3025,3,15,4,0,*?*?*?*?*?*?*?*?*?*?*?*?*?*?*?*?*?*?*?*?*?*?,5.1,3.9,93,101915,0,-0,302,0.0,-0.0,0.0,0,0,0,0,270,8.2,10,5,9999,99999,9,999999999,0.0,999,999,99
3025,3,15,5,0,*?*?*?*?*?*?*?*?*?*?*?*?*?*?*?*?*?*?*?*?*?*?,5.1,4.1,93,101915,0,-0,298,0.0,-0.0,0.0,0,0,0,0,270,6.7,9,5,9999,99999,9,999999999,0.0,999,999,99
3025,3,15,6,0,*?*?*?*?*?*?*?*?*?*?*?*?*?*?*?*?*?*?*?*?*?*?,4.6,3.4,92,101915,11,1331,255,0.0,0.0,0.0,0,0,0,0,270,7.2,0,0,9999,99999,9,999999999,0.0,999,999,99
3025,3,15,7,0,*?*?*?*?*?*?*?*?*?*?*?*?*?*?*?*?*?*?*?*?*?*?,4.1,2.9,92,101915,215,1384,252,98.2,442.8,29.5,10062,32338,4775,587,270,11.3,0,0,9999,99999,9,999999999,0.0,999,999,99
3025,3,15,8,0,*?*?*?*?*?*?*?*?*?*?*?*?*?*?*?*?*?*?*?*?*?*?,6.4,5.1,91,101915,401,1384,265,225.8,545.3,67.7,23412,47671,9994,1272,270,9.3,0,0,9999,99999,9,999999999,0.0,999,999,99
3025,3,15,9,0,*?*?*?*?*?*?*?*?*?*?*?*?*?*?*?*?*?*?*?*?*?*?,8.7,6.2,84,101915,557,1383,276,332.7,578.4,99.8,34566,54805,14133,1955,270,9.8,0,0,9999,99999,9,999999999,0.0,999,999,99
3025,3,15,10,0,*?*?*?*?*?*?*?*?*?*?*?*?*?*?*?*?*?*?*?*?*?*?,12.2,7.6,74,101915,672,1382,293,411.8,593.0,123.6,42908,57996,17023,2561,270,9.3,0,0,9999,99999,9,999999999,0.0,999,999,99
3025,3,15,11,0,*?*?*?*?*?*?*?*?*?*?*?*?*?*?*?*?*?*?*?*?*?*?,13.1,7.7,70,101915,739,1382,297,457.8,599.4,137.3,47786,59331,18635,2976,270,10.3,0,0,9999,99999,9,999999999,0.0,999,999,99
3025,3,15,12,0,*?*?*?*?*?*?*?*?*?*?*?*?*?*?*?*?*?*?*?*?*?*?,15.2,7.6,61,101915,753,1383,306,467.3,600.6,140.2,48809,59575,18968,3070,270,7.2,0,0,9999,99999,9,999999999,0.0,999,999,99
3025,3,15,13,0,*?*?*?*?*?*?*?*?*?*?*?*?*?*?*?*?*?*?*?*?*?*?,14.9,7.9,63,101915,713,1382,305,439.9,597.1,132.0,45890,58850,18015,2808,270,8.8,0,0,9999,99999,9,999999999,0.0,999,999,99
3025,3,15,14,0,*?*?*?*?*?*?*?*?*?*?*?*?*?*?*?*?*?*?*?*?*?*?,15.3,8.5,64,101915,622,1383,309,377.5,587.4,113.2,39274,56770,15786,2283,270,9.8,0,0,9999,99999,9,999999999,0.0,999,999,99
3025,3,15,15,0,*?*?*?*?*?*?*?*?*?*?*?*?*?*?*?*?*?*?*?*?*?*?,15.2,8.3,63,101915,486,1383,308,284.2,566.0,85.2,29484,52072,12286,1631,270,11.3,0,0,9999,99999,9,999999999,0.0,999,999,99
3025,3,15,16,0,*?*?*?*?*?*?*?*?*?*?*?*?*?*?*?*?*?*?*?*?*?*?,15.2,8.7,65,101915,314,1382,309,166.4,512.7,49.9,17282,41444,7577,931,270,9.8,0,0,9999,99999,9,999999999,0.0,999,999,99
3025,3,15,17,0,*?*?*?*?*?*?*?*?*?*?*?*?*?*?*?*?*?*?*?*?*?*?,14.2,9.8,75,101915,119,1388,307,32.3,263.6,9.7,3472,16828,1640,298,270,10.3,0,0,9999,99999,9,999999999,0.0,999,999,99
3025,3,15,18,0,*?*?*?*?*?*?*?*?*?*?*?*?*?*?*?*?*?*?*?*?*?*?,12.1,9.6,84,101915,0,-0,329,0.0,-0.0,0.0,0,0,0,0,270,12.4,9,5,9999,99999,9,999999999,0.0,999,999,99
3025,3,15,19,0,*?*?*?*?*?*?*?*?*?*?*?*?*?*?*?*?*?*?*?*?*?*?,10.3,8.9,92,101915,0,-0,325,0.0,-0.0,0.0,0,0,0,0,272,11.8,10,5,9999,99999,9,999999999,0.0,999,999,99
3025,3,15,20,0,*?*?*?*?*?*?*?*?*?*?*?*?*?*?*?*?*?*?*?*?*?*?,9.5,8.9,96,101915,0,-0,321,0.0,-0.0,0.0,0,0,0,0,273,6.2,10,5,9999,99999,9,999999999,0.0,999,999,99
3025,3,15,21,0,*?*?*?*?*?*?*?*?*?*?*?*?*?*?*?*?*?*?*?*?*?*?,8.2,8.3,100,101915,0,-0,315,0.0,-0.0,0.0,0,0,0,0,275,8.2,10,5,9999,99999,9,999999999,0.0,999,999,99
3025,3,15,22,0,*?*?*?*?*?*?*?*?*?*?*?*?*?*?*?*?*?*?*?*?*?*?,7.8,7.9,100,101915,0,-0,314,0.0,-0.0,0.0,0,0,0,0,277,9.8,10,5,9999,99999,9,999999999,0.0,999,999,99
3025,3,15,23,0,*?*?*?*?*?*?*?*?*?*?*?*?*?*?*?*?*?*?*?*?*?*?,7.7,7.7,100,101915,0,-0,313,0.0,-0.0,0.0,0,0,0,0,278,9.3,10,5,9999,99999,9,999999999,0.0,999,999,99
3025,3,15,24,0,*?*?*?*?*?*?*?*?*?*?*?*?*?*?*?*?*?*?*?*?*?*?,8.3,5.8,84,101915,0,-0,316,0.0,-0.0,0.0,0,0,0,0,270,10.8,10,5,9999,99999,9,999999999,0.0,999,999,99
3025,3,16,1,0,*?*?*?*?*?*?*?*?*?*?*?*?*?*?*?*?*?*?*?*?*?*?,7.6,7.4,100,101644,0,-0,313,0.0,-0.0,0.0,0,0,0,0,277,7.2,10,5,9999,99999,9,999999999,0.0,999,999,99
3025,3,16,2,0,*?*?*?*?*?*?*?*?*?*?*?*?*?*?*?*?*?*?*?*?*?*?,7.4,7.3,100,101644,0,-0,312,0.0,-0.0,0.0,0,0,0,0,273,9.8,10,5,9999,99999,9,999999999,0.0,999,999,99
3025,3,16,3,0,*?*?*?*?*?*?*?*?*?*?*?*?*?*?*?*?*?*?*?*?*?*?,7.0,7.0,100,101644,0,-0,310,0.0,-0.0,0.0,0,0,0,0,270,8.2,10,5,9999,99999,9,999999999,0.0,999,999,99
3025,3,16,4,0,*?*?*?*?*?*?*?*?*?*?*?*?*?*?*?*?*?*?*?*?*?*?,6.5,6.4,100,101644,0,-0,308,0.0,-0.0,0.0,0,0,0,0,267,7.7,10,5,9999,99999,9,999999999,0.0,999,999,99
3025,3,16,5,0,*?*?*?*?*?*?*?*?*?*?*?*?*?*?*?*?*?*?*?*?*?*?,7.0,7.0,100,101644,0,-0,310,0.0,-0.0,0.0,0,0,0,0,263,8.2,10,5,9999,99999,9,999999999,0.0,999,999,99
3025,3,16,6,0,*?*?*?*?*?*?*?*?*?*?*?*?*?*?*?*?*?*?*?*?*?*?,7.4,7.4,100,101644,20,1368,312,0.0,0.0,0.0,0,0,0,0,260,7.7,10,5,9999,99999,9,999999999,0.0,999,999,99
3025,3,16,7,0,*?*?*?*?*?*?*?*?*?*?*?*?*?*?*?*?*?*?*?*?*?*?,7.2,7.1,100,101644,223,1379,311,30.2,0.0,30.2,3541,0,3546,1172,258,7.2,10,5,9999,99999,9,999999999,0.3,999,999,99
3025,3,16,8,0,*?*?*?*?*?*?*?*?*?*?*?*?*?*?*?*?*?*?*?*?*?*?,8.5,6.7,89,101644,409,1381,313,116.7,52.4,101.2,12812,4730,11433,2736,257,10.3,9,5,9999,99999,9,999999999,0.0,999,999,99
3025,3,16,9,0,*?*?*?*?*?*?*?*?*?*?*?*?*?*?*?*?*?*?*?*?*?*?,10.9,6.6,75,101644,565,1382,324,170.6,55.5,147.9,18748,5336,16686,4279,255,10.8,9,5,9999,99999,9,999999999,0.4,999,999,99
3025,3,16,10,0,*?*?*?*?*?*?*?*?*?*?*?*?*?*?*?*?*?*?*?*?*?*?,12.3,7.6,73,101644,680,1382,330,210.4,56.8,182.4,23146,5610,20569,5584,253,10.8,9,5,9999,99999,9,999999999,0.4,999,999,99
3025,3,16,11,0,*?*?*?*?*?*?*?*?*?*?*?*?*?*?*?*?*?*?*?*?*?*?,12.9,7.0,68,101644,747,1382,333,233.4,57.4,202.4,25692,5734,22810,6418,252,10.8,9,5,9999,99999,9,999999999,0.0,999,999,99
3025,3,16,12,0,*?*?*?*?*?*?*?*?*?*?*?*?*?*?*?*?*?*?*?*?*?*?,13.7,8.1,70,101644,761,1383,333,315.6,144.5,236.1,34511,14948,26539,6098,250,11.8,8,4,9999,99999,9,999999999,0.7,999,999,99
3025,3,16,13,0,*?*?*?*?*?*?*?*?*?*?*?*?*?*?*?*?*?*?*?*?*?*?,13.5,9.2,76,101644,720,1381,336,224.3,57.2,194.4,24687,5682,21927,6078,253,12.4,9,5,9999,99999,9,999999999,0.5,999,999,99
3025,3,16,14,0,*?*?*?*?*?*?*?*?*?*?*?*?*?*?*?*?*?*?*?*?*?*?,13.4,8.5,73,101644,629,1382,331,255.3,141.4,191.0,27856,14227,21607,4615,257,11.8,8,4,9999,99999,9,999999999,0.6,999,999,99
3025,3,16,15,0,*?*?*?*?*?*?*?*?*?*?*?*?*?*?*?*?*?*?*?*?*?*?,13.8,8.8,72,101644,493,1382,337,145.6,54.3,126.3,15996,5095,14253,3535,260,14.4,9,5,9999,99999,9,999999999,0.4,999,999,99
3025,3,16,16,0,*?*?*?*?*?*?*?*?*?*?*?*?*?*?*?*?*?*?*?*?*?*?,13.7,10.2,80,101644,321,1382,337,86.3,49.4,74.8,9464,4177,8465,1960,263,12.9,9,5,9999,99999,9,999999999,0.0,999,999,99
3025,3,16,17,0,*?*?*?*?*?*?*?*?*?*?*?*?*?*?*?*?*?*?*?*?*?*?,13.4,11.2,87,101644,125,1378,335,18.6,27.3,16.2,2126,1457,1993,336,267,12.9,9,5,9999,99999,9,999999999,0.0,999,999,99
3025,3,16,18,0,*?*?*?*?*?*?*?*?*?*?*?*?*?*?*?*?*?*?*?*?*?*?,12.3,11.1,93,101644,0,-0,333,0.0,-0.0,0.0,0,0,0,0,270,10.8,10,5,9999,99999,9,999999999,0.0,999,999,99
3025,3,16,19,0,*?*?*?*?*?*?*?*?*?*?*?*?*?*?*?*?*?*?*?*?*?*?,10.3,9.9,98,101644,0,-0,324,0.0,-0.0,0.0,0,0,0,0,272,8.8,10,5,9999,99999,9,999999999,0.0,999,999,99
3025,3,16,20,0,*?*?*?*?*?*?*?*?*?*?*?*?*?*?*?*?*?*?*?*?*?*?,9.5,9.6,100,101644,0,-0,321,0.0,-0.0,0.0,0,0,0,0,273,8.8,10,5,9999,99999,9,999999999,0.1,999,999,99
3025,3,16,21,0,*?*?*?*?*?*?*?*?*?*?*?*?*?*?*?*?*?*?*?*?*?*?,9.1,9.1,100,101644,0,-0,319,0.0,-0.0,0.0,0,0,0,0,275,5.2,10,5,9999,99999,9,999999999,0.7,999,999,99
3025,3,16,22,0,*?*?*?*?*?*?*?*?*?*?*?*?*?*?*?*?*?*?*?*?*?*?,9.5,8.3,92,101644,0,-0,321,0.0,-0.0,0.0,0,0,0,0,277,7.2,10,5,9999,99999,9,999999999,0.0,999,999,99
3025,3,16,23,0,*?*?*?*?*?*?*?*?*?*?*?*?*?*?*?*?*?*?*?*?*?*?,9.0,7.4,90,101644,0,-0,319,0.0,-0.0,0.0,0,0,0,0,278,7.2,10,5,9999,99999,9,999999999,0.0,999,999,99
3025,3,16,24,0,*?*?*?*?*?*?*?*?*?*?*?*?*?*?*?*?*?*?*?*?*?*?,7.5,7.6,100,101644,0,-0,312,0.0,-0.0,0.0,0,0,0,0,280,9.8,10,5,9999,99999,9,999999999,0.0,999,999,99
3025,3,17,1,0,*?*?*?*?*?*?*?*?*?*?*?*?*?*?*?*?*?*?*?*?*?*?,9.1,9.1,100,101481,0,-0,319,0.0,-0.0,0.0,0,0,0,0,267,10.3,10,5,9999,99999,9,999999999,0.0,999,999,99
3025,3,17,2,0,*?*?*?*?*?*?*?*?*?*?*?*?*?*?*?*?*?*?*?*?*?*?,9.4,9.4,100,101481,0,-0,320,0.0,-0.0,0.0,0,0,0,0,253,13.4,10,5,9999,99999,9,999999999,0.0,999,999,99
3025,3,17,3,0,*?*?*?*?*?*?*?*?*?*?*?*?*?*?*?*?*?*?*?*?*?*?,8.8,8.8,100,101481,0,-0,318,0.0,-0.0,0.0,0,0,0,0,240,10.8,10,5,9999,99999,9,999999999,0.0,999,999,99
3025,3,17,4,0,*?*?*?*?*?*?*?*?*?*?*?*?*?*?*?*?*?*?*?*?*?*?,8.5,8.5,100,101481,0,-0,317,0.0,-0.0,0.0,0,0,0,0,227,11.3,10,5,9999,99999,9,999999999,0.0,999,999,99
3025,3,17,5,0,*?*?*?*?*?*?*?*?*?*?*?*?*?*?*?*?*?*?*?*?*?*?,8.4,8.4,100,101481,0,-0,316,0.0,-0.0,0.0,0,0,0,0,213,12.4,10,5,9999,99999,9,999999999,0.0,999,999,99
3025,3,17,6,0,*?*?*?*?*?*?*?*?*?*?*?*?*?*?*?*?*?*?*?*?*?*?,8.2,8.3,100,101481,29,1381,315,0.0,0.0,0.0,0,0,0,0,200,14.4,10,5,9999,99999,9,999999999,0.0,999,999,99
3025,3,17,7,0,*?*?*?*?*?*?*?*?*?*?*?*?*?*?*?*?*?*?*?*?*?*?,9.4,9.4,100,101481,232,1381,314,73.6,110.4,55.1,7830,7505,6636,1017,205,11.3,8,4,9999,99999,9,999999999,0.0,999,999,99
3025,3,17,8,0,*?*?*?*?*?*?*?*?*?*?*?*?*?*?*?*?*?*?*?*?*?*?,10.5,10.5,100,101481,418,1382,319,158.7,132.2,118.7,17277,12070,13582,2654,210,10.3,8,4,9999,99999,9,999999999,0.0,999,999,99
3025,3,17,9,0,*?*?*?*?*?*?*?*?*?*?*?*?*?*?*?*?*?*?*?*?*?*?,12.5,11.5,98,101481,573,1381,328,229.9,139.6,172.0,25065,13802,19515,4060,215,9.8,8,4,9999,99999,9,999999999,0.6,999,999,99
3025,3,17,10,0,*?*?*?*?*?*?*?*?*?*?*?*?*?*?*?*?*?*?*?*?*?*?,14.2,11.9,90,101481,688,1381,336,282.6,142.9,211.4,30845,14640,23800,5252,220,10.3,8,4,9999,99999,9,999999999,0.0,999,999,99
3025,3,17,11,0,*?*?*?*?*?*?*?*?*?*?*?*?*?*?*?*?*?*?*?*?*?*?,15.0,11.5,83,101481,755,1382,343,236.2,57.5,204.8,26003,5747,23084,6524,225,10.3,9,5,9999,99999,9,999999999,0.0,999,999,99
3025,3,17,12,0,*?*?*?*?*?*?*?*?*?*?*?*?*?*?*?*?*?*?*?*?*?*?,15.9,11.5,79,101481,768,1381,344,319.2,144.6,238.7,34903,14995,26815,6196,230,7.7,8,4,9999,99999,9,999999999,0.5,999,999,99
3025,3,17,13,0,*?*?*?*?*?*?*?*?*?*?*?*?*?*?*?*?*?*?*?*?*?*?,15.9,11.8,80,101481,728,1382,344,300.7,143.8,224.9,32842,14847,25275,5704,228,12.9,8,4,9999,99999,9,999999999,0.0,999,999,99
3025,3,17,14,0,*?*?*?*?*?*?*?*?*?*?*?*?*?*?*?*?*?*?*?*?*?*?,15.7,11.9,82,101481,636,1381,343,258.7,141.6,193.5,28215,14319,21848,4691,227,9.8,8,4,9999,99999,9,999999999,0.0,999,999,99
3025,3,17,15,0,*?*?*?*?*?*?*?*?*?*?*?*?*?*?*?*?*?*?*?*?*?*?,15.9,11.0,77,101481,500,1382,344,196.2,136.7,146.8,21369,13130,16702,3371,225,6.7,8,4,9999,99999,9,999999999,0.0,999,999,99
3025,3,17,16,0,*?*?*?*?*?*?*?*?*?*?*?*?*?*?*?*?*?*?*?*?*?*?,15.8,11.1,78,101481,328,1382,344,117.5,124.7,87.9,12812,10459,10138,1915,223,4.6,8,4,9999,99999,9,999999999,0.0,999,999,99
3025,3,17,17,0,*?*?*?*?*?*?*?*?*?*?*?*?*?*?*?*?*?*?*?*?*?*?,15.1,11.2,82,101481,132,1379,340,27.8,73.3,20.8,3053,3440,2666,351,222,5.2,8,4,9999,99999,9,999999999,0.0,999,999,99
3025,3,17,18,0,*?*?*?*?*?*?*?*?*?*?*?*?*?*?*?*?*?*?*?*?*?*?,14.0,11.1,87,101481,0,-0,341,0.0,-0.0,0.0,0,0,0,0,220,4.6,10,5,9999,99999,9,999999999,0.0,999,999,99
3025,3,17,19,0,*?*?*?*?*?*?*?*?*?*?*?*?*?*?*?*?*?*?*?*?*?*?,12.9,10.3,88,101481,0,-0,336,0.0,-0.0,0.0,0,0,0,0,225,6.7,10,5,9999,99999,9,999999999,0.0,999,999,99
3025,3,17,20,0,*?*?*?*?*?*?*?*?*?*?*?*?*?*?*?*?*?*?*?*?*?*?,11.8,9.9,93,101481,0,-0,331,0.0,-0.0,0.0,0,0,0,0,230,10.8,10,5,9999,99999,9,999999999,0.0,999,999,99
3025,3,17,21,0,*?*?*?*?*?*?*?*?*?*?*?*?*?*?*?*?*?*?*?*?*?*?,10.9,9.6,96,101481,0,-0,327,0.0,-0.0,0.0,0,0,0,0,235,7.7,10,5,9999,99999,9,999999999,0.0,999,999,99
3025,3,17,22,0,*?*?*?*?*?*?*?*?*?*?*?*?*?*?*?*?*?*?*?*?*?*?,11.8,10.2,94,101481,0,-0,331,0.0,-0.0,0.0,0,0,0,0,240,10.3,10,5,9999,99999,9,999999999,0.0,999,999,99
3025,3,17,23,0,*?*?*?*?*?*?*?*?*?*?*?*?*?*?*?*?*?*?*?*?*?*?,10.4,10.2,100,101481,0,-0,325,0.0,-0.0,0.0,0,0,0,0,245,12.4,10,5,9999,99999,9,999999999,0.0,999,999,99
3025,3,17,24,0,*?*?*?*?*?*?*?*?*?*?*?*?*?*?*?*?*?*?*?*?*?*?,8.5,8.5,100,101481,0,-0,317,0.0,-0.0,0.0,0,0,0,0,280,10.8,10,5,9999,99999,9,999999999,0.3,999,999,99
3025,3,18,1,0,*?*?*?*?*?*?*?*?*?*?*?*?*?*?*?*?*?*?*?*?*?*?,7.3,7.3,100,100745,0,-0,311,0.0,-0.0,0.0,0,0,0,0,248,13.9,10,5,9999,99999,9,999999999,0.0,999,999,99
3025,3,18,2,0,*?*?*?*?*?*?*?*?*?*?*?*?*?*?*?*?*?*?*?*?*?*?,6.3,6.2,100,100745,0,-0,307,0.0,-0.0,0.0,0,0,0,0,247,11.8,10,5,9999,99999,9,999999999,0.0,999,999,99
3025,3,18,3,0,*?*?*?*?*?*?*?*?*?*?*?*?*?*?*?*?*?*?*?*?*?*?,6.4,6.4,100,100745,0,-0,308,0.0,-0.0,0.0,0,0,0,0,245,12.9,10,5,9999,99999,9,999999999,0.2,999,999,99
3025,3,18,4,0,*?*?*?*?*?*?*?*?*?*?*?*?*?*?*?*?*?*?*?*?*?*?,6.2,6.2,100,100745,0,-0,307,0.0,-0.0,0.0,0,0,0,0,243,12.9,10,5,9999,99999,9,999999999,0.2,999,999,99
3025,3,18,5,0,*?*?*?*?*?*?*?*?*?*?*?*?*?*?*?*?*?*?*?*?*?*?,6.1,6.1,100,100745,0,-0,306,0.0,-0.0,0.0,0,0,0,0,242,12.9,10,5,9999,99999,9,999999999,0.2,999,999,99
3025,3,18,6,0,*?*?*?*?*?*?*?*?*?*?*?*?*?*?*?*?*?*?*?*?*?*?,6.4,6.4,100,100745,38,1388,308,0.0,0.0,0.0,0,0,0,0,240,10.3,10,5,9999,99999,9,999999999,0.2,999,999,99
3025,3,18,7,0,*?*?*?*?*?*?*?*?*?*?*?*?*?*?*?*?*?*?*?*?*?*?,6.6,6.6,100,100745,241,1382,309,33.7,0.0,33.7,3944,0,3951,1311,238,11.8,10,5,9999,99999,9,999999999,0.1,999,999,99
3025,3,18,8,0,*?*?*?*?*?*?*?*?*?*?*?*?*?*?*?*?*?*?*?*?*?*?,6.6,6.7,100,100745,426,1380,308,70.7,0.0,70.7,8248,0,8271,2892,237,11.3,10,5,9999,99999,9,999999999,0.1,999,999,99
3025,3,18,9,0,*?*?*?*?*?*?*?*?*?*?*?*?*?*?*?*?*?*?*?*?*?*?,7.1,7.1,100,100745,581,1379,311,101.6,0.0,101.6,11937,0,11976,4389,235,4.6,10,5,9999,99999,9,999999999,0.0,999,999,99
3025,3,18,10,0,*?*?*?*?*?*?*?*?*?*?*?*?*?*?*?*?*?*?*?*?*?*?,7.3,6.9,99,100745,696,1380,312,124.4,0.0,124.4,14711,0,14765,5588,233,2.6,10,5,9999,99999,9,999999999,0.0,999,999,99
3025,3,18,11,0,*?*?*?*?*?*?*?*?*?*?*?*?*?*?*?*?*?*?*?*?*?*?,7.6,7.6,100,100745,762,1380,313,137.6,0.0,137.6,16331,0,16393,6311,232,7.2,10,5,9999,99999,9,999999999,0.1,999,999,99
3025,3,18,12,0,*?*?*?*?*?*?*?*?*?*?*?*?*?*?*?*?*?*?*?*?*?*?,7.4,5.8,92,100745,775,1380,312,140.2,0.0,140.2,16655,0,16720,6458,230,6.2,10,5,9999,99999,9,999999999,0.1,999,999,99
3025,3,18,13,0,*?*?*?*?*?*?*?*?*?*?*?*?*?*?*?*?*?*?*?*?*?*?,7.6,4.8,85,100745,735,1381,313,132.1,0.0,132.1,15657,0,15716,6009,238,8.8,10,5,9999,99999,9,999999999,0.0,999,999,99
3025,3,18,14,0,*?*?*?*?*?*?*?*?*?*?*?*?*?*?*?*?*?*?*?*?*?*?,7.8,3.4,76,100745,643,1380,314,113.9,0.0,113.9,13422,0,13468,5024,247,9.3,10,5,9999,99999,9,999999999,0.0,999,999,99
3025,3,18,15,0,*?*?*?*?*?*?*?*?*?*?*?*?*?*?*?*?*?*?*?*?*?*?,7.6,3.0,76,100745,506,1379,314,86.7,0.0,86.7,10147,0,10178,3647,255,7.7,10,5,9999,99999,9,999999999,0.0,999,999,99
3025,3,18,16,0,*?*?*?*?*?*?*?*?*?*?*?*?*?*?*?*?*?*?*?*?*?*?,7.5,2.9,75,100745,335,1382,313,52.4,0.0,52.4,6110,0,6124,2084,263,7.7,10,5,9999,99999,9,999999999,0.1,999,999,99
3025,3,18,17,0,*?*?*?*?*?*?*?*?*?*?*?*?*?*?*?*?*?*?*?*?*?*?,7.2,3.4,79,100745,139,1381,312,13.5,0.0,13.5,1614,-0,1615,527,272,3.1,10,5,9999,99999,9,999999999,0.1,999,999,99
3025,3,18,18,0,*?*?*?*?*?*?*?*?*?*?*?*?*?*?*?*?*?*?*?*?*?*?,7.3,4.1,83,100745,0,-0,312,0.0,-0.0,0.0,0,0,0,0,280,10.3,10,5,9999,99999,9,999999999,0.0,999,999,99
3025,3,18,19,0,*?*?*?*?*?*?*?*?*?*?*?*?*?*?*?*?*?*?*?*?*?*?,6.8,4.1,86,100745,0,-0,310,0.0,-0.0,0.0,0,0,0,0,273,13.4,10,5,9999,99999,9,999999999,0.0,999,999,99
3025,3,18,20,0,*?*?*?*?*?*?*?*?*?*?*?*?*?*?*?*?*?*?*?*?*?*?,6.9,5.8,95,100745,0,-0,310,0.0,-0.0,0.0,0,0,0,0,267,12.9,10,5,9999,99999,9,999999999,0.0,999,999,99
3025,3,18,21,0,*?*?*?*?*?*?*?*?*?*?*?*?*?*?*?*?*?*?*?*?*?*?,6.3,4.1,88,100745,0,-0,308,0.0,-0.0,0.0,0,0,0,0,260,13.4,10,5,9999,99999,9,999999999,0.0,999,999,99
3025,3,18,22,0,*?*?*?*?*?*?*?*?*?*?*?*?*?*?*?*?*?*?*?*?*?*?,6.6,4.1,87,100745,0,-0,309,0.0,-0.0,0.0,0,0,0,0,253,10.8,10,5,9999,99999,9,999999999,0.4,999,999,99
3025,3,18,23,0,*?*?*?*?*?*?*?*?*?*?*?*?*?*?*?*?*?*?*?*?*?*?,6.4,3.4,84,100745,0,-0,308,0.0,-0.0,0.0,0,0,0,0,247,11.8,10,5,9999,99999,9,999999999,0.1,999,999,99
3025,3,18,24,0,*?*?*?*?*?*?*?*?*?*?*?*?*?*?*?*?*?*?*?*?*?*?,8.9,8.9,100,100745,0,-0,318,0.0,-0.0,0.0,0,0,0,0,250,14.4,10,5,9999,99999,9,999999999,0.0,999,999,99
3025,3,19,1,0,*?*?*?*?*?*?*?*?*?*?*?*?*?*?*?*?*?*?*?*?*?*?,5.1,4.1,98,100995,0,-0,302,0.0,-0.0,0.0,0,0,0,0,242,11.8,10,5,9999,99999,9,999999999,0.0,999,999,99
3025,3,19,2,0,*?*?*?*?*?*?*?*?*?*?*?*?*?*?*?*?*?*?*?*?*?*?,4.4,4.3,100,100995,0,-0,299,0.0,-0.0,0.0,0,0,0,0,243,9.3,10,5,9999,99999,9,999999999,0.0,999,999,99
3025,3,19,3,0,*?*?*?*?*?*?*?*?*?*?*?*?*?*?*?*?*?*?*?*?*?*?,4.0,3.8,100,100995,0,-0,298,0.0,-0.0,0.0,0,0,0,0,245,7.7,10,5,9999,99999,9,999999999,0.0,999,999,99
3025,3,19,4,0,*?*?*?*?*?*?*?*?*?*?*?*?*?*?*?*?*?*?*?*?*?*?,3.6,3.6,100,100995,0,-0,296,0.0,-0.0,0.0,0,0,0,0,247,8.2,10,5,9999,99999,9,999999999,0.0,999,999,99
3025,3,19,5,0,*?*?*?*?*?*?*?*?*?*?*?*?*?*?*?*?*?*?*?*?*?*?,3.8,3.8,100,100995,0,-0,297,0.0,-0.0,0.0,0,0,0,0,248,6.7,10,5,9999,99999,9,999999999,0.0,999,999,99
3025,3,19,6,0,*?*?*?*?*?*?*?*?*?*?*?*?*?*?*?*?*?*?*?*?*?*?,3.9,3.9,100,100995,47,1392,297,0.0,0.0,0.0,0,0,0,0,250,10.3,10,5,9999,99999,9,999999999,0.0,999,999,99
3025,3,19,7,0,*?*?*?*?*?*?*?*?*?*?*?*?*?*?*?*?*?*?*?*?*?*?,3.7,3.4,100,100995,249,1378,296,35.5,0.0,35.5,4145,0,4152,1381,245,7.7,10,5,9999,99999,9,999999999,0.1,999,999,99
3025,3,19,8,0,*?*?*?*?*?*?*?*?*?*?*?*?*?*?*?*?*?*?*?*?*?*?,4.9,4.8,100,100995,435,1381,301,72.4,0.0,72.4,8453,0,8476,2972,240,3.6,10,5,9999,99999,9,999999999,0.0,999,999,99
3025,3,19,9,0,*?*?*?*?*?*?*?*?*?*?*?*?*?*?*?*?*?*?*?*?*?*?,6.4,4.5,93,100995,590,1380,308,103.3,0.0,103.3,12142,0,12182,4476,235,11.3,10,5,9999,99999,9,999999999,0.0,999,999,99
3025,3,19,10,0,*?*?*?*?*?*?*?*?*?*?*?*?*?*?*?*?*?*?*?*?*?*?,7.9,5.5,89,100995,704,1380,314,126.1,0.0,126.1,14914,0,14968,5678,230,8.2,10,5,9999,99999,9,999999999,0.0,999,999,99
3025,3,19,11,0,*?*?*?*?*?*?*?*?*?*?*?*?*?*?*?*?*?*?*?*?*?*?,8.7,3.6,74,100995,770,1380,318,139.2,0.0,139.2,16529,0,16593,6401,225,10.8,10,5,9999,99999,9,999999999,0.1,999,999,99
3025,3,19,12,0,*?*?*?*?*?*?*?*?*?*?*?*?*?*?*?*?*?*?*?*?*?*?,8.7,1.5,64,100995,783,1380,319,141.8,0.0,141.8,16848,0,16914,6545,220,9.8,10,5,9999,99999,9,999999999,0.0,999,999,99
3025,3,19,13,0,*?*?*?*?*?*?*?*?*?*?*?*?*?*?*?*?*?*?*?*?*?*?,8.5,2.1,68,100995,742,1380,318,133.6,0.0,133.6,15840,0,15900,6091,220,9.8,10,5,9999,99999,9,999999999,0.0,999,999,99
3025,3,19,14,0,*?*?*?*?*?*?*?*?*?*?*?*?*?*?*?*?*?*?*?*?*?*?,9.0,2.1,65,100995,650,1380,320,115.3,0.0,115.3,13598,0,13645,5100,220,12.9,10,5,9999,99999,9,999999999,0.0,999,999,99
3025,3,19,15,0,*?*?*?*?*?*?*?*?*?*?*?*?*?*?*?*?*?*?*?*?*?*?,8.7,6.2,89,100995,513,1379,318,88.1,0.0,88.1,10315,0,10346,3716,220,12.4,10,5,9999,99999,9,999999999,0.1,999,999,99
3025,3,19,16,0,*?*?*?*?*?*?*?*?*?*?*?*?*?*?*?*?*?*?*?*?*?*?,8.8,6.7,92,100995,341,1378,318,53.8,0.0,53.8,6270,0,6284,2142,220,12.4,10,5,9999,99999,9,999999999,0.1,999,999,99
3025,3,19,17,0,*?*?*?*?*?*?*?*?*?*?*?*?*?*?*?*?*?*?*?*?*?*?,8.7,5.6,85,100995,146,1383,318,14.8,0.0,14.8,1771,-0,1772,578,220,11.8,10,5,9999,99999,9,999999999,0.0,999,999,99
3025,3,19,18,0,*?*?*?*?*?*?*?*?*?*?*?*?*?*?*?*?*?*?*?*?*?*?,7.5,7.0,100,100995,0,-0,312,0.0,-0.0,0.0,0,0,0,0,220,12.9,10,5,9999,99999,9,999999999,0.0,999,999,99
3025,3,19,19,0,*?*?*?*?*?*?*?*?*?*?*?*?*?*?*?*?*?*?*?*?*?*?,7.4,7.3,100,100995,0,-0,312,0.0,-0.0,0.0,0,0,0,0,218,12.9,10,5,9999,99999,9,999999999,0.0,999,999,99
3025,3,19,20,0,*?*?*?*?*?*?*?*?*?*?*?*?*?*?*?*?*?*?*?*?*?*?,6.1,6.1,100,100995,0,-0,306,0.0,-0.0,0.0,0,0,0,0,217,11.8,10,5,9999,99999,9,999999999,0.0,999,999,99
3025,3,19,21,0,*?*?*?*?*?*?*?*?*?*?*?*?*?*?*?*?*?*?*?*?*?*?,5.3,5.3,100,100995,0,-0,303,0.0,-0.0,0.0,0,0,0,0,215,12.4,10,5,9999,99999,9,999999999,0.0,999,999,99
3025,3,19,22,0,*?*?*?*?*?*?*?*?*?*?*?*?*?*?*?*?*?*?*?*?*?*?,5.5,5.5,100,100995,0,-0,304,0.0,-0.0,0.0,0,0,0,0,213,11.3,10,5,9999,99999,9,999999999,0.0,999,999,99
3025,3,19,23,0,*?*?*?*?*?*?*?*?*?*?*?*?*?*?*?*?*?*?*?*?*?*?,4.8,4.8,100,100995,0,-0,301,0.0,-0.0,0.0,0,0,0,0,212,9.3,10,5,9999,99999,9,999999999,0.0,999,999,99
3025,3,19,24,0,*?*?*?*?*?*?*?*?*?*?*?*?*?*?*?*?*?*?*?*?*?*?,6.2,3.8,89,100995,0,-0,307,0.0,-0.0,0.0,0,0,0,0,240,11.3,10,5,9999,99999,9,999999999,0.0,999,999,99
3025,3,20,1,0,*?*?*?*?*?*?*?*?*?*?*?*?*?*?*?*?*?*?*?*?*?*?,3.2,2.1,93,99650.4,0,-0,295,0.0,-0.0,0.0,0,0,0,0,207,12.9,10,5,9999,99999,9,999999999,0.0,999,999,99
3025,3,20,2,0,*?*?*?*?*?*?*?*?*?*?*?*?*?*?*?*?*?*?*?*?*?*?,2.6,0.8,88,99650.4,0,-0,292,0.0,-0.0,0.0,0,0,0,0,203,11.8,10,5,9999,99999,9,999999999,0.0,999,999,99
3025,3,20,3,0,*?*?*?*?*?*?*?*?*?*?*?*?*?*?*?*?*?*?*?*?*?*?,1.8,-0.2,87,99650.4,0,-0,289,0.0,-0.0,0.0,0,0,0,0,200,9.8,10,5,9999,99999,9,999999999,0.0,999,999,99
3025,3,20,4,0,*?*?*?*?*?*?*?*?*?*?*?*?*?*?*?*?*?*?*?*?*?*?,1.5,0.4,92,99650.4,0,-0,288,0.0,-0.0,0.0,0,0,0,0,197,6.7,10,5,9999,99999,9,999999999,0.0,999,999,99
3025,3,20,5,0,*?*?*?*?*?*?*?*?*?*?*?*?*?*?*?*?*?*?*?*?*?*?,1.2,-0.4,88,99650.4,0,-0,286,0.0,-0.0,0.0,0,0,0,0,193,2.6,10,5,9999,99999,9,999999999,0.0,999,999,99
3025,3,20,6,0,*?*?*?*?*?*?*?*?*?*?*?*?*?*?*?*?*?*?*?*?*?*?,1.9,0.6,91,99650.4,55,1370,289,0.0,0.0,0.0,0,0,0,0,190,9.8,10,5,9999,99999,9,999999999,0.2,999,999,99
3025,3,20,7,0,*?*?*?*?*?*?*?*?*?*?*?*?*?*?*?*?*?*?*?*?*?*?,2.5,-0.2,82,99650.4,258,1379,287,64.7,46.0,56.1,7138,3498,6595,1200,192,11.8,9,5,9999,99999,9,999999999,0.2,999,999,99
3025,3,20,8,0,*?*?*?*?*?*?*?*?*?*?*?*?*?*?*?*?*?*?*?*?*?*?,3.9,0.2,76,99650.4,443,1379,277,223.6,311.8,123.4,23727,28811,14295,2483,193,14.4,6,3,9999,99999,9,999999999,0.0,999,999,99
3025,3,20,9,0,*?*?*?*?*?*?*?*?*?*?*?*?*?*?*?*?*?*?*?*?*?*?,6.0,1.0,71,99650.4,598,1379,281,337.7,408.9,160.4,35203,39823,19600,3243,195,13.9,5,3,9999,99999,9,999999999,0.0,999,999,99
3025,3,20,10,0,*?*?*?*?*?*?*?*?*?*?*?*?*?*?*?*?*?*?*?*?*?*?,8.2,2.1,65,99650.4,712,1379,296,385.4,334.4,212.7,41274,34820,23831,4872,197,13.4,6,3,9999,99999,9,999999999,0.0,999,999,99
3025,3,20,11,0,*?*?*?*?*?*?*?*?*?*?*?*?*?*?*?*?*?*?*?*?*?*?,9.3,2.5,63,99650.4,777,1378,311,324.1,144.8,242.4,35431,15074,27173,6332,198,13.4,8,4,9999,99999,9,999999999,0.0,999,999,99
3025,3,20,12,0,*?*?*?*?*?*?*?*?*?*?*?*?*?*?*?*?*?*?*?*?*?*?,10.1,2.9,61,99650.4,790,1379,300,461.0,422.3,219.0,48339,42978,25881,5046,200,10.8,5,3,9999,99999,9,999999999,0.0,999,999,99
3025,3,20,13,0,*?*?*?*?*?*?*?*?*?*?*?*?*?*?*?*?*?*?*?*?*?*?,10.2,3.0,61,99650.4,749,1379,305,407.7,336.2,225.0,43733,35280,25106,5280,205,10.3,6,3,9999,99999,9,999999999,0.0,999,999,99
3025,3,20,14,0,*?*?*?*?*?*?*?*?*?*?*?*?*?*?*?*?*?*?*?*?*?*?,9.9,3.4,64,99650.4,657,1379,300,375.5,413.9,178.4,39209,41027,21567,3726,210,10.8,5,3,9999,99999,9,999999999,0.0,999,999,99
3025,3,20,15,0,*?*?*?*?*?*?*?*?*?*?*?*?*?*?*?*?*?*?*?*?*?*?,10.1,4.1,66,99650.4,520,1379,301,287.8,400.6,136.7,29960,37788,16953,2669,215,10.3,5,3,9999,99999,9,999999999,0.0,999,999,99
3025,3,20,16,0,*?*?*?*?*?*?*?*?*?*?*?*?*?*?*?*?*?*?*?*?*?*?,10.2,4.3,66,99650.4,348,1379,311,150.1,212.3,96.5,15851,17811,11282,1890,220,9.3,7,4,9999,99999,9,999999999,0.0,999,999,99
3025,3,20,17,0,*?*?*?*?*?*?*?*?*?*?*?*?*?*?*?*?*?*?*?*?*?*?,9.8,5.3,73,99650.4,152,1375,319,28.1,33.8,24.4,3159,1994,2948,509,225,8.2,9,5,9999,99999,9,999999999,0.0,999,999,99
3025,3,20,18,0,*?*?*?*?*?*?*?*?*?*?*?*?*?*?*?*?*?*?*?*?*?*?,7.4,5.6,89,99650.4,0,-0,312,0.0,-0.0,0.0,0,0,0,0,230,7.2,10,5,9999,99999,9,999999999,0.0,999,999,99
3025,3,20,19,0,*?*?*?*?*?*?*?*?*?*?*?*?*?*?*?*?*?*?*?*?*?*?,6.5,4.6,87,99650.4,0,-0,308,0.0,-0.0,0.0,0,0,0,0,233,9.3,10,5,9999,99999,9,999999999,0.0,999,999,99
3025,3,20,20,0,*?*?*?*?*?*?*?*?*?*?*?*?*?*?*?*?*?*?*?*?*?*?,4.8,3.4,91,99650.4,0,-0,301,0.0,-0.0,0.0,0,0,0,0,237,10.3,10,5,9999,99999,9,999999999,0.0,999,999,99
3025,3,20,21,0,*?*?*?*?*?*?*?*?*?*?*?*?*?*?*?*?*?*?*?*?*?*?,4.7,2.9,88,99650.4,0,-0,301,0.0,-0.0,0.0,0,0,0,0,240,9.3,10,5,9999,99999,9,999999999,0.0,999,999,99
3025,3,20,22,0,*?*?*?*?*?*?*?*?*?*?*?*?*?*?*?*?*?*?*?*?*?*?,4.4,1.9,83,99650.4,0,-0,300,0.0,-0.0,0.0,0,0,0,0,243,11.8,10,5,9999,99999,9,999999999,0.0,999,999,99
3025,3,20,23,0,*?*?*?*?*?*?*?*?*?*?*?*?*?*?*?*?*?*?*?*?*?*?,4.2,3.2,93,99650.4,0,-0,299,0.0,-0.0,0.0,0,0,0,0,247,9.8,10,5,9999,99999,9,999999999,0.0,999,999,99
3025,3,20,24,0,*?*?*?*?*?*?*?*?*?*?*?*?*?*?*?*?*?*?*?*?*?*?,4.1,3.4,96,99650.4,0,-0,298,0.0,-0.0,0.0,0,0,0,0,210,14.9,10,5,9999,99999,9,999999999,0.0,999,999,99
3025,3,21,1,0,*?*?*?*?*?*?*?*?*?*?*?*?*?*?*?*?*?*?*?*?*?*?,4.0,2.5,89,99535,0,-0,298,0.0,-0.0,0.0,0,0,0,0,248,6.2,10,5,9999,99999,9,999999999,0.0,999,999,99
3025,3,21,2,0,*?*?*?*?*?*?*?*?*?*?*?*?*?*?*?*?*?*?*?*?*?*?,3.5,2.1,90,99535,0,-0,296,0.0,-0.0,0.0,0,0,0,0,247,9.8,10,5,9999,99999,9,999999999,0.0,999,999,99
3025,3,21,3,0,*?*?*?*?*?*?*?*?*?*?*?*?*?*?*?*?*?*?*?*?*?*?,4.0,1.3,82,99535,0,-0,298,0.0,-0.0,0.0,0,0,0,0,245,8.8,10,5,9999,99999,9,999999999,0.0,999,999,99
3025,3,21,4,0,*?*?*?*?*?*?*?*?*?*?*?*?*?*?*?*?*?*?*?*?*?*?,4.3,1.7,82,99535,0,-0,299,0.0,-0.0,0.0,0,0,0,0,243,9.3,10,5,9999,99999,9,999999999,0.0,999,999,99
3025,3,21,5,0,*?*?*?*?*?*?*?*?*?*?*?*?*?*?*?*?*?*?*?*?*?*?,5.0,2.5,83,99535,0,-0,302,0.0,-0.0,0.0,0,0,0,0,242,7.7,10,5,9999,99999,9,999999999,0.0,999,999,99
3025,3,21,6,0,*?*?*?*?*?*?*?*?*?*?*?*?*?*?*?*?*?*?*?*?*?*?,4.1,1.5,83,99535,64,1375,298,0.0,0.0,0.0,0,0,0,0,240,6.2,10,5,9999,99999,9,999999999,0.0,999,999,99
3025,3,21,7,0,*?*?*?*?*?*?*?*?*?*?*?*?*?*?*?*?*?*?*?*?*?*?,4.7,3.0,88,99535,267,1380,292,89.7,116.9,67.1,9810,9004,7800,1440,237,9.8,8,4,9999,99999,9,999999999,0.0,999,999,99
3025,3,21,8,0,*?*?*?*?*?*?*?*?*?*?*?*?*?*?*?*?*?*?*?*?*?*?,6.7,4.5,85,99535,451,1377,292,228.8,313.0,126.3,24279,29109,14606,2550,233,10.3,6,3,9999,99999,9,999999999,0.0,999,999,99
3025,3,21,9,0,*?*?*?*?*?*?*?*?*?*?*?*?*?*?*?*?*?*?*?*?*?*?,8.8,5.3,78,99535,606,1378,314,185.3,56.1,160.6,20366,5459,18112,4740,230,12.9,9,5,9999,99999,9,999999999,0.0,999,999,99
3025,3,21,10,0,*?*?*?*?*?*?*?*?*?*?*?*?*?*?*?*?*?*?*?*?*?*?,11.1,4.3,62,99535,720,1379,315,351.9,240.6,226.3,37559,25077,25171,5262,227,15.5,7,4,9999,99999,9,999999999,0.0,999,999,99
3025,3,21,11,0,*?*?*?*?*?*?*?*?*?*?*?*?*?*?*?*?*?*?*?*?*?*?,13.3,4.8,56,99535,785,1378,320,429.6,337.9,237.1,46161,35678,26351,5711,223,17.0,6,3,9999,99999,9,999999999,0.0,999,999,99
3025,3,21,12,0,*?*?*?*?*?*?*?*?*?*?*?*?*?*?*?*?*?*?*?*?*?*?,13.7,5.3,56,99535,797,1378,327,394.0,243.1,253.4,42201,25704,27942,6219,220,17.0,7,4,9999,99999,9,999999999,0.0,999,999,99
3025,3,21,13,0,*?*?*?*?*?*?*?*?*?*?*?*?*?*?*?*?*?*?*?*?*?*?,13.5,6.4,62,99535,756,1378,327,371.6,241.8,238.9,39720,25391,26469,5691,215,13.9,7,4,9999,99999,9,999999999,0.0,999,999,99
3025,3,21,14,0,*?*?*?*?*?*?*?*?*?*?*?*?*?*?*?*?*?*?*?*?*?*?,13.8,7.0,63,99535,664,1379,329,321.5,238.3,206.7,34230,24503,23141,4650,210,16.0,7,4,9999,99999,9,999999999,0.0,999,999,99
3025,3,21,15,0,*?*?*?*?*?*?*?*?*?*?*?*?*?*?*?*?*?*?*?*?*?*?,13.6,8.4,70,99535,527,1379,332,209.2,137.9,156.5,22779,13426,17769,3630,205,16.5,8,4,9999,99999,9,999999999,0.0,999,999,99
3025,3,21,16,0,*?*?*?*?*?*?*?*?*?*?*?*?*?*?*?*?*?*?*?*?*?*?,13.7,7.6,66,99535,355,1379,337,98.2,50.8,85.2,10776,4418,9628,2256,200,14.9,9,5,9999,99999,9,999999999,0.0,999,999,99
3025,3,21,17,0,*?*?*?*?*?*?*?*?*?*?*?*?*?*?*?*?*?*?*?*?*?*?,13.2,7.4,67,99535,159,1377,338,17.5,0.0,17.5,2081,-0,2083,681,195,16.0,10,5,9999,99999,9,999999999,0.0,999,999,99
3025,3,21,18,0,*?*?*?*?*?*?*?*?*?*?*?*?*?*?*?*?*?*?*?*?*?*?,11.7,7.7,76,99535,0,-0,331,0.0,-0.0,0.0,0,0,0,0,190,9.8,10,5,9999,99999,9,999999999,0.0,999,999,99
3025,3,21,19,0,*?*?*?*?*?*?*?*?*?*?*?*?*?*?*?*?*?*?*?*?*?*?,9.2,6.2,81,99535,0,-0,320,0.0,-0.0,0.0,0,0,0,0,193,9.3,10,5,9999,99999,9,999999999,0.0,999,999,99
3025,3,21,20,0,*?*?*?*?*?*?*?*?*?*?*?*?*?*?*?*?*?*?*?*?*?*?,8.4,5.9,84,99535,0,-0,317,0.0,-0.0,0.0,0,0,0,0,197,9.3,10,5,9999,99999,9,999999999,0.0,999,999,99
3025,3,21,21,0,*?*?*?*?*?*?*?*?*?*?*?*?*?*?*?*?*?*?*?*?*?*?,7.4,5.3,85,99535,0,-0,312,0.0,-0.0,0.0,0,0,0,0,200,4.6,10,5,9999,99999,9,999999999,0.0,999,999,99
3025,3,21,22,0,*?*?*?*?*?*?*?*?*?*?*?*?*?*?*?*?*?*?*?*?*?*?,7.5,5.5,86,99535,0,-0,313,0.0,-0.0,0.0,0,0,0,0,203,5.2,10,5,9999,99999,9,999999999,0.0,999,999,99
3025,3,21,23,0,*?*?*?*?*?*?*?*?*?*?*?*?*?*?*?*?*?*?*?*?*?*?,7.1,4.8,84,99535,0,-0,311,0.0,-0.0,0.0,0,0,0,0,207,3.6,10,5,9999,99999,9,999999999,0.0,999,999,99
3025,3,21,24,0,*?*?*?*?*?*?*?*?*?*?*?*?*?*?*?*?*?*?*?*?*?*?,4.1,2.9,91,99535,0,-0,298,0.0,-0.0,0.0,0,0,0,0,250,5.7,10,5,9999,99999,9,999999999,0.0,999,999,99
3025,3,22,1,0,*?*?*?*?*?*?*?*?*?*?*?*?*?*?*?*?*?*?*?*?*?*?,6.9,2.9,73,99095.4,0,-0,310,0.0,-0.0,0.0,0,0,0,0,205,8.8,10,5,9999,99999,9,999999999,0.0,999,999,99
3025,3,22,2,0,*?*?*?*?*?*?*?*?*?*?*?*?*?*?*?*?*?*?*?*?*?*?,6.8,1.9,68,99095.4,0,-0,310,0.0,-0.0,0.0,0,0,0,0,200,8.2,10,5,9999,99999,9,999999999,0.0,999,999,99
3025,3,22,3,0,*?*?*?*?*?*?*?*?*?*?*?*?*?*?*?*?*?*?*?*?*?*?,6.5,1.7,69,99095.4,0,-0,309,0.0,-0.0,0.0,0,0,0,0,195,6.2,10,5,9999,99999,9,999999999,0.0,999,999,99
3025,3,22,4,0,*?*?*?*?*?*?*?*?*?*?*?*?*?*?*?*?*?*?*?*?*?*?,5.5,1.0,71,99095.4,0,-0,305,0.0,-0.0,0.0,0,0,0,0,190,8.8,10,5,9999,99999,9,999999999,0.0,999,999,99
3025,3,22,5,0,*?*?*?*?*?*?*?*?*?*?*?*?*?*?*?*?*?*?*?*?*?*?,5.3,1.3,73,99095.4,0,-0,304,0.0,-0.0,0.0,0,0,0,0,185,7.7,10,5,9999,99999,9,999999999,0.0,999,999,99
3025,3,22,6,0,*?*?*?*?*?*?*?*?*?*?*?*?*?*?*?*?*?*?*?*?*?*?,5.1,0.4,69,99095.4,73,1379,303,0.3,0.0,0.3,51,-0,50,14,180,6.2,10,5,9999,99999,9,999999999,0.0,999,999,99
3025,3,22,7,0,*?*?*?*?*?*?*?*?*?*?*?*?*?*?*?*?*?*?*?*?*?*?,6.9,-0.0,59,99095.4,275,1376,263,140.4,486.9,43.1,14572,37510,6607,801,187,9.8,1,0,9999,99999,9,999999999,0.0,999,999,99
3025,3,22,8,0,*?*?*?*?*?*?*?*?*?*?*?*?*?*?*?*?*?*?*?*?*?*?,8.7,-0.0,53,99095.4,460,1378,264,267.4,560.8,80.2,27732,50941,11629,1524,193,12.9,0,0,9999,99999,9,999999999,0.0,999,999,99
3025,3,22,9,0,*?*?*?*?*?*?*?*?*?*?*?*?*?*?*?*?*?*?*?*?*?*?,11.3,0.2,45,99095.4,614,1377,274,373.6,586.7,112.1,38855,56606,15631,2252,200,12.9,0,0,9999,99999,9,999999999,0.0,999,999,99
3025,3,22,10,0,*?*?*?*?*?*?*?*?*?*?*?*?*?*?*?*?*?*?*?*?*?*?,13.8,1.5,42,99095.4,727,1376,287,451.7,598.7,135.5,47126,59159,18408,2915,207,18.0,0,0,9999,99999,9,999999999,0.0,999,999,99
3025,3,22,11,0,*?*?*?*?*?*?*?*?*?*?*?*?*?*?*?*?*?*?*?*?*?*?,15.6,2.5,40,99095.4,792,1377,307,494.9,578.1,162.3,51422,57386,21331,3627,213,14.4,2,1,9999,99999,9,999999999,0.0,999,999,99
3025,3,22,12,0,*?*?*?*?*?*?*?*?*?*?*?*?*?*?*?*?*?*?*?*?*?*?,16.7,3.0,39,99095.4,804,1376,318,498.8,543.9,181.1,53473,55641,22245,4145,220,14.9,3,2,9999,99999,9,999999999,0.0,999,999,99
3025,3,22,13,0,*?*?*?*?*?*?*?*?*?*?*?*?*?*?*?*?*?*?*?*?*?*?,16.7,3.4,40,99095.4,763,1378,340,375.6,242.1,241.5,40161,25450,26732,5782,222,12.9,7,4,9999,99999,9,999999999,0.0,999,999,99
3025,3,22,14,0,*?*?*?*?*?*?*?*?*?*?*?*?*?*?*?*?*?*?*?*?*?*?,16.8,4.3,42,99095.4,670,1376,346,275.3,142.5,205.9,30035,14547,23199,5077,223,12.9,8,4,9999,99999,9,999999999,0.0,999,999,99
3025,3,22,15,0,*?*?*?*?*?*?*?*?*?*?*?*?*?*?*?*?*?*?*?*?*?*?,16.4,4.5,44,99095.4,533,1376,329,296.7,402.3,141.0,30891,38195,17425,2768,225,11.8,5,3,9999,99999,9,999999999,0.0,999,999,99
3025,3,22,16,0,*?*?*?*?*?*?*?*?*?*?*?*?*?*?*?*?*?*?*?*?*?*?,16.7,4.8,44,99095.4,361,1376,336,174.7,298.4,96.4,18518,25475,11309,1880,227,10.8,6,3,9999,99999,9,999999999,0.0,999,999,99
3025,3,22,17,0,*?*?*?*?*?*?*?*?*?*?*?*?*?*?*?*?*?*?*?*?*?*?,15.6,6.2,52,99095.4,166,1380,327,60.7,264.8,28.8,6242,16284,4449,523,228,13.9,5,3,9999,99999,9,999999999,0.0,999,999,99
3025,3,22,18,0,*?*?*?*?*?*?*?*?*?*?*?*?*?*?*?*?*?*?*?*?*?*?,13.7,6.4,60,99095.4,0,-0,332,0.0,-0.0,0.0,0,0,0,0,230,12.9,8,4,9999,99999,9,999999999,0.0,999,999,99
3025,3,22,19,0,*?*?*?*?*?*?*?*?*?*?*?*?*?*?*?*?*?*?*?*?*?*?,11.9,5.0,61,99095.4,0,-0,333,0.0,-0.0,0.0,0,0,0,0,233,11.3,10,5,9999,99999,9,999999999,0.0,999,999,99
3025,3,22,20,0,*?*?*?*?*?*?*?*?*?*?*?*?*?*?*?*?*?*?*?*?*?*?,10.7,4.6,64,99095.4,0,-0,327,0.0,-0.0,0.0,0,0,0,0,237,12.4,10,5,9999,99999,9,999999999,0.0,999,999,99
3025,3,22,21,0,*?*?*?*?*?*?*?*?*?*?*?*?*?*?*?*?*?*?*?*?*?*?,9.3,3.9,67,99095.4,0,-0,321,0.0,-0.0,0.0,0,0,0,0,240,10.3,10,5,9999,99999,9,999999999,0.0,999,999,99
3025,3,22,22,0,*?*?*?*?*?*?*?*?*?*?*?*?*?*?*?*?*?*?*?*?*?*?,8.7,3.6,68,99095.4,0,-0,318,0.0,-0.0,0.0,0,0,0,0,243,11.8,10,5,9999,99999,9,999999999,0.0,999,999,99
3025,3,22,23,0,*?*?*?*?*?*?*?*?*?*?*?*?*?*?*?*?*?*?*?*?*?*?,8.4,4.3,73,99095.4,0,-0,317,0.0,-0.0,0.0,0,0,0,0,247,11.3,10,5,9999,99999,9,999999999,0.0,999,999,99
3025,3,22,24,0,*?*?*?*?*?*?*?*?*?*?*?*?*?*?*?*?*?*?*?*?*?*?,6.7,3.8,79,99095.4,0,-0,309,0.0,-0.0,0.0,0,0,0,0,210,5.7,10,5,9999,99999,9,999999999,0.0,999,999,99
3025,3,23,1,0,*?*?*?*?*?*?*?*?*?*?*?*?*?*?*?*?*?*?*?*?*?*?,7.6,6.7,90,100386,0,-0,313,0.0,-0.0,0.0,0,0,0,0,257,12.4,10,5,9999,99999,9,999999999,0.0,999,999,99
3025,3,23,2,0,*?*?*?*?*?*?*?*?*?*?*?*?*?*?*?*?*?*?*?*?*?*?,7.3,7.3,96,100386,0,-0,311,0.0,-0.0,0.0,0,0,0,0,263,15.5,10,5,9999,99999,9,999999999,0.0,999,999,99
3025,3,23,3,0,*?*?*?*?*?*?*?*?*?*?*?*?*?*?*?*?*?*?*?*?*?*?,7.2,6.6,93,100386,0,-0,311,0.0,-0.0,0.0,0,0,0,0,270,14.4,10,5,9999,99999,9,999999999,0.0,999,999,99
3025,3,23,4,0,*?*?*?*?*?*?*?*?*?*?*?*?*?*?*?*?*?*?*?*?*?*?,6.2,5.5,92,100386,0,-0,307,0.0,-0.0,0.0,0,0,0,0,277,12.4,10,5,9999,99999,9,999999999,0.0,999,999,99
3025,3,23,5,0,*?*?*?*?*?*?*?*?*?*?*?*?*?*?*?*?*?*?*?*?*?*?,5.9,5.1,91,100386,0,-0,306,0.0,-0.0,0.0,0,0,0,0,283,9.8,10,5,9999,99999,9,999999999,0.0,999,999,99
3025,3,23,6,0,*?*?*?*?*?*?*?*?*?*?*?*?*?*?*?*?*?*?*?*?*?*?,5.5,4.5,89,100386,82,1383,304,2.1,0.0,2.1,278,-0,277,86,290,6.7,10,5,9999,99999,9,999999999,0.0,999,999,99
3025,3,23,7,0,*?*?*?*?*?*?*?*?*?*?*?*?*?*?*?*?*?*?*?*?*?*?,7.5,4.5,78,100386,284,1378,286,141.8,404.5,58.4,14431,31027,8483,1033,297,6.7,4,2,9999,99999,9,999999999,0.0,999,999,99
3025,3,23,8,0,*?*?*?*?*?*?*?*?*?*?*?*?*?*?*?*?*?*?*?*?*?*?,9.6,5.0,71,100386,468,1376,282,273.2,556.9,83.9,28288,50756,12073,1590,303,8.8,1,0,9999,99999,9,999999999,0.0,999,999,99
3025,3,23,9,0,*?*?*?*?*?*?*?*?*?*?*?*?*?*?*?*?*?*?*?*?*?*?,12.4,5.9,62,100386,622,1377,295,379.3,581.6,116.4,39385,56182,16130,2340,310,11.8,1,0,9999,99999,9,999999999,0.0,999,999,99
3025,3,23,10,0,*?*?*?*?*?*?*?*?*?*?*?*?*?*?*?*?*?*?*?*?*?*?,14.4,5.9,55,100386,735,1376,303,457.2,593.2,140.4,47629,58629,18938,3026,317,12.4,1,0,9999,99999,9,999999999,0.0,999,999,99
3025,3,23,11,0,*?*?*?*?*?*?*?*?*?*?*?*?*?*?*?*?*?*?*?*?*?*?,16.4,5.3,46,100386,800,1377,311,501.7,598.4,154.0,52379,59653,20483,3502,323,11.8,1,0,9999,99999,9,999999999,0.0,999,999,99
3025,3,23,12,0,*?*?*?*?*?*?*?*?*?*?*?*?*?*?*?*?*?*?*?*?*?*?,17.2,5.8,45,100386,812,1377,325,503.9,544.4,182.9,54045,55747,22451,4218,330,13.9,3,2,9999,99999,9,999999999,0.0,999,999,99
3025,3,23,13,0,*?*?*?*?*?*?*?*?*?*?*?*?*?*?*?*?*?*?*?*?*?*?,17.0,5.9,46,100386,770,1377,324,475.4,541.6,172.6,50915,55128,21324,3830,330,11.3,3,2,9999,99999,9,999999999,0.0,999,999,99
3025,3,23,14,0,*?*?*?*?*?*?*?*?*?*?*?*?*?*?*?*?*?*?*?*?*?*?,17.3,5.3,44,100386,677,1376,319,416.1,568.4,136.5,43072,55414,18412,2796,330,13.9,2,1,9999,99999,9,999999999,0.0,999,999,99
3025,3,23,15,0,*?*?*?*?*?*?*?*?*?*?*?*?*?*?*?*?*?*?*?*?*?*?,17.2,4.6,42,100386,540,1376,323,319.1,518.1,115.8,33957,49508,14880,2228,330,14.9,3,2,9999,99999,9,999999999,0.0,999,999,99
3025,3,23,16,0,*?*?*?*?*?*?*?*?*?*?*?*?*?*?*?*?*?*?*?*?*?*?,16.8,6.1,47,100386,368,1377,356,59.3,0.0,59.3,6906,0,6923,2379,330,11.8,10,5,9999,99999,9,999999999,0.1,999,999,99
3025,3,23,17,0,*?*?*?*?*?*?*?*?*?*?*?*?*?*?*?*?*?*?*?*?*?*?,15.9,6.1,50,100386,172,1374,347,35.1,37.3,30.4,3923,2341,3654,639,330,11.8,9,5,9999,99999,9,999999999,0.2,999,999,99
3025,3,23,18,0,*?*?*?*?*?*?*?*?*?*?*?*?*?*?*?*?*?*?*?*?*?*?,14.1,5.1,53,100386,0,-0,338,0.0,-0.0,0.0,0,0,0,0,330,10.8,9,5,9999,99999,9,999999999,0.2,999,999,99
3025,3,23,19,0,*?*?*?*?*?*?*?*?*?*?*?*?*?*?*?*?*?*?*?*?*?*?,11.5,5.5,64,100386,0,-0,331,0.0,-0.0,0.0,0,0,0,0,320,7.7,10,5,9999,99999,9,999999999,0.2,999,999,99
3025,3,23,20,0,*?*?*?*?*?*?*?*?*?*?*?*?*?*?*?*?*?*?*?*?*?*?,10.7,6.7,73,100386,0,-0,327,0.0,-0.0,0.0,0,0,0,0,310,6.7,10,5,9999,99999,9,999999999,0.0,999,999,99
3025,3,23,21,0,*?*?*?*?*?*?*?*?*?*?*?*?*?*?*?*?*?*?*?*?*?*?,10.2,6.1,73,100386,0,-0,325,0.0,-0.0,0.0,0,0,0,0,300,3.1,10,5,9999,99999,9,999999999,0.0,999,999,99
3025,3,23,22,0,*?*?*?*?*?*?*?*?*?*?*?*?*?*?*?*?*?*?*?*?*?*?,9.1,5.5,75,100386,0,-0,320,0.0,-0.0,0.0,0,0,0,0,290,4.1,10,5,9999,99999,9,999999999,0.0,999,999,99
3025,3,23,23,0,*?*?*?*?*?*?*?*?*?*?*?*?*?*?*?*?*?*?*?*?*?*?,8.0,5.3,80,100386,0,-0,315,0.0,-0.0,0.0,0,0,0,0,280,3.6,10,5,9999,99999,9,999999999,0.0,999,999,99
3025,3,23,24,0,*?*?*?*?*?*?*?*?*?*?*?*?*?*?*?*?*?*?*?*?*?*?,8.1,5.5,81,100386,0,-0,315,0.0,-0.0,0.0,0,0,0,0,250,14.4,10,5,9999,99999,9,999999999,0.0,999,999,99
3025,3,24,1,0,*?*?*?*?*?*?*?*?*?*?*?*?*?*?*?*?*?*?*?*?*?*?,5.7,1.7,74,101054,0,-0,305,0.0,-0.0,0.0,0,0,0,0,267,9.8,10,5,9999,99999,9,999999999,0.0,999,999,99
3025,3,24,2,0,*?*?*?*?*?*?*?*?*?*?*?*?*?*?*?*?*?*?*?*?*?*?,4.7,-0.2,69,101054,0,-0,301,0.0,-0.0,0.0,0,0,0,0,263,8.2,10,5,9999,99999,9,999999999,0.0,999,999,99
3025,3,24,3,0,*?*?*?*?*?*?*?*?*?*?*?*?*?*?*?*?*?*?*?*?*?*?,5.7,-0.2,65,101054,0,-0,306,0.0,-0.0,0.0,0,0,0,0,260,10.3,10,5,9999,99999,9,999999999,0.0,999,999,99
3025,3,24,4,0,*?*?*?*?*?*?*?*?*?*?*?*?*?*?*?*?*?*?*?*?*?*?,4.9,-0.8,65,101054,0,-0,302,0.0,-0.0,0.0,0,0,0,0,257,10.3,10,5,9999,99999,9,999999999,0.0,999,999,99
3025,3,24,5,0,*?*?*?*?*?*?*?*?*?*?*?*?*?*?*?*?*?*?*?*?*?*?,4.2,-1.3,66,101054,0,-0,299,0.0,-0.0,0.0,0,0,0,0,253,8.8,10,5,9999,99999,9,999999999,0.0,999,999,99
3025,3,24,6,0,*?*?*?*?*?*?*?*?*?*?*?*?*?*?*?*?*?*?*?*?*?*?,4.5,-0.4,69,101054,90,1370,301,3.8,0.0,3.8,492,-0,491,156,250,6.7,10,5,9999,99999,9,999999999,0.0,999,999,99
3025,3,24,7,0,*?*?*?*?*?*?*?*?*?*?*?*?*?*?*?*?*?*?*?*?*?*?,4.9,-0.0,69,101054,292,1375,266,150.6,451.5,54.7,15438,35263,8072,987,232,10.3,3,2,9999,99999,9,999999999,0.0,999,999,99
3025,3,24,8,0,*?*?*?*?*?*?*?*?*?*?*?*?*?*?*?*?*?*?*?*?*?*?,6.4,0.6,66,101054,476,1375,262,279.1,558.7,85.7,28897,51142,12302,1628,213,8.2,1,0,9999,99999,9,999999999,0.0,999,999,99
3025,3,24,9,0,*?*?*?*?*?*?*?*?*?*?*?*?*?*?*?*?*?*?*?*?*?*?,8.2,2.1,65,101054,630,1376,281,380.5,529.4,138.1,40577,52275,17463,2780,195,10.8,3,2,9999,99999,9,999999999,0.0,999,999,99
3025,3,24,10,0,*?*?*?*?*?*?*?*?*?*?*?*?*?*?*?*?*?*?*?*?*?*?,10.5,2.5,57,101054,743,1376,306,405.0,336.0,223.6,43431,35227,24948,5232,177,8.8,6,3,9999,99999,9,999999999,0.0,999,999,99
3025,3,24,11,0,*?*?*?*?*?*?*?*?*?*?*?*?*?*?*?*?*?*?*?*?*?*?,11.4,2.1,52,101054,807,1375,294,501.2,544.2,181.9,53738,55690,22338,4179,158,9.8,3,2,9999,99999,9,999999999,0.0,999,999,99
3025,3,24,12,0,*?*?*?*?*?*?*?*?*?*?*?*?*?*?*?*?*?*?*?*?*?*?,11.7,1.3,48,101054,819,1376,305,480.5,423.9,228.2,50432,43309,26831,5412,140,12.4,5,3,9999,99999,9,999999999,0.0,999,999,99
3025,3,24,13,0,*?*?*?*?*?*?*?*?*?*?*?*?*?*?*?*?*?*?*?*?*?*?,11.5,1.5,50,101054,777,1376,310,425.4,337.6,234.8,45686,35604,26106,5627,138,10.8,6,3,9999,99999,9,999999999,0.0,999,999,99
3025,3,24,14,0,*?*?*?*?*?*?*?*?*?*?*?*?*?*?*?*?*?*?*?*?*?*?,11.7,2.5,53,101054,684,1376,291,420.9,569.1,138.1,43582,55559,18595,2841,137,11.8,2,1,9999,99999,9,999999999,0.0,999,999,99
3025,3,24,15,0,*?*?*?*?*?*?*?*?*?*?*?*?*?*?*?*?*?*?*?*?*?*?,11.4,2.9,55,101054,547,1377,300,317.3,469.6,130.7,33405,44942,16446,2551,135,10.8,4,2,9999,99999,9,999999999,0.0,999,999,99
3025,3,24,16,0,*?*?*?*?*?*?*?*?*?*?*?*?*?*?*?*?*?*?*?*?*?*?,11.8,2.5,52,101054,374,1374,312,182.9,301.0,100.9,19380,26103,11807,1979,133,12.9,6,3,9999,99999,9,999999999,0.0,999,999,99
3025,3,24,17,0,*?*?*?*?*?*?*?*?*?*?*?*?*?*?*?*?*?*?*?*?*?*?,11.6,2.9,54,101054,179,1376,296,73.4,359.6,26.7,7637,23140,4216,496,132,13.4,3,2,9999,99999,9,999999999,0.0,999,999,99
3025,3,24,18,0,*?*?*?*?*?*?*?*?*?*?*?*?*?*?*?*?*?*?*?*?*?*?,9.7,2.1,58,101054,0,-0,318,0.0,-0.0,0.0,0,0,0,0,130,12.9,9,5,9999,99999,9,999999999,0.0,999,999,99
3025,3,24,19,0,*?*?*?*?*?*?*?*?*?*?*?*?*?*?*?*?*?*?*?*?*?*?,9.1,3.0,65,101054,0,-0,320,0.0,-0.0,0.0,0,0,0,0,133,12.4,10,5,9999,99999,9,999999999,0.0,999,999,99
3025,3,24,20,0,*?*?*?*?*?*?*?*?*?*?*?*?*?*?*?*?*?*?*?*?*?*?,7.2,2.5,71,101054,0,-0,312,0.0,-0.0,0.0,0,0,0,0,137,11.3,10,5,9999,99999,9,999999999,0.0,999,999,99
3025,3,24,21,0,*?*?*?*?*?*?*?*?*?*?*?*?*?*?*?*?*?*?*?*?*?*?,6.5,1.7,71,101054,0,-0,309,0.0,-0.0,0.0,0,0,0,0,140,8.8,10,5,9999,99999,9,999999999,0.0,999,999,99
3025,3,24,22,0,*?*?*?*?*?*?*?*?*?*?*?*?*?*?*?*?*?*?*?*?*?*?,6.7,1.7,69,101054,0,-0,310,0.0,-0.0,0.0,0,0,0,0,143,6.7,10,5,9999,99999,9,999999999,0.0,999,999,99
3025,3,24,23,0,*?*?*?*?*?*?*?*?*?*?*?*?*?*?*?*?*?*?*?*?*?*?,6.0,1.5,72,101054,0,-0,307,0.0,-0.0,0.0,0,0,0,0,147,7.2,10,5,9999,99999,9,999999999,0.0,999,999,99
3025,3,24,24,0,*?*?*?*?*?*?*?*?*?*?*?*?*?*?*?*?*?*?*?*?*?*?,6.9,3.6,78,101054,0,-0,310,0.0,-0.0,0.0,0,0,0,0,270,8.2,10,5,9999,99999,9,999999999,0.0,999,999,99
3025,3,25,1,0,*?*?*?*?*?*?*?*?*?*?*?*?*?*?*?*?*?*?*?*?*?*?,5.1,0.8,73,101130,0,-0,303,0.0,-0.0,0.0,0,0,0,0,152,10.8,10,5,9999,99999,9,999999999,0.0,999,999,99
3025,3,25,2,0,*?*?*?*?*?*?*?*?*?*?*?*?*?*?*?*?*?*?*?*?*?*?,4.6,0.6,74,101130,0,-0,301,0.0,-0.0,0.0,0,0,0,0,153,11.3,10,5,9999,99999,9,999999999,0.0,999,999,99
3025,3,25,3,0,*?*?*?*?*?*?*?*?*?*?*?*?*?*?*?*?*?*?*?*?*?*?,3.8,-0.4,73,101130,0,-0,297,0.0,-0.0,0.0,0,0,0,0,155,8.8,10,5,9999,99999,9,999999999,0.0,999,999,99
3025,3,25,4,0,*?*?*?*?*?*?*?*?*?*?*?*?*?*?*?*?*?*?*?*?*?*?,4.6,-0.8,66,101130,0,-0,301,0.0,-0.0,0.0,0,0,0,0,157,8.8,10,5,9999,99999,9,999999999,0.0,999,999,99
3025,3,25,5,0,*?*?*?*?*?*?*?*?*?*?*?*?*?*?*?*?*?*?*?*?*?*?,4.0,-0.4,71,101130,0,-0,298,0.0,-0.0,0.0,0,0,0,0,158,9.8,10,5,9999,99999,9,999999999,0.0,999,999,99
3025,3,25,6,0,*?*?*?*?*?*?*?*?*?*?*?*?*?*?*?*?*?*?*?*?*?*?,3.4,-0.8,72,101130,99,1374,296,5.6,0.0,5.6,700,-0,700,225,160,9.3,10,5,9999,99999,9,999999999,0.0,999,999,99
3025,3,25,7,0,*?*?*?*?*?*?*?*?*?*?*?*?*?*?*?*?*?*?*?*?*?*?,4.6,-0.0,71,101130,301,1376,259,157.9,485.1,51.8,16291,38495,7759,951,155,8.8,2,1,9999,99999,9,999999999,0.0,999,999,99
3025,3,25,8,0,*?*?*?*?*?*?*?*?*?*?*?*?*?*?*?*?*?*?*?*?*?*?,5.8,1.5,72,101130,484,1374,261,285.0,560.4,87.5,29505,51514,12530,1666,150,8.2,1,0,9999,99999,9,999999999,0.0,999,999,99
3025,3,25,9,0,*?*?*?*?*?*?*?*?*?*?*?*?*?*?*?*?*?*?*?*?*?*?,8.2,2.1,64,101130,638,1375,276,389.6,564.4,127.8,40289,54553,17396,2560,145,9.8,2,1,9999,99999,9,999999999,0.0,999,999,99
3025,3,25,10,0,*?*?*?*?*?*?*?*?*?*?*?*?*?*?*?*?*?*?*?*?*?*?,9.7,3.2,63,101130,750,1374,294,453.6,488.7,186.9,48012,49524,22680,4128,140,8.8,4,2,9999,99999,9,999999999,0.0,999,999,99
3025,3,25,11,0,*?*?*?*?*?*?*?*?*?*?*?*?*?*?*?*?*?*?*?*?*?*?,11.3,3.2,57,101130,814,1374,305,478.1,423.7,227.1,50164,43269,26705,5366,135,10.3,5,3,9999,99999,9,999999999,0.0,999,999,99
3025,3,25,12,0,*?*?*?*?*?*?*?*?*?*?*?*?*?*?*?*?*?*?*?*?*?*?,12.0,1.7,49,101130,826,1375,302,503.9,493.4,207.6,53477,50539,24889,4907,130,10.3,4,2,9999,99999,9,999999999,0.0,999,999,99
3025,3,25,13,0,*?*?*?*?*?*?*?*?*?*?*?*?*?*?*?*?*?*?*?*?*?*?,12.0,1.3,47,101130,783,1374,285,491.0,597.2,150.7,51225,59420,20107,3379,125,8.8,1,0,9999,99999,9,999999999,0.0,999,999,99
3025,3,25,14,0,*?*?*?*?*?*?*?*?*?*?*?*?*?*?*?*?*?*?*?*?*?*?,12.2,0.4,43,101130,690,1374,318,336.8,239.5,216.6,35898,24806,24158,4956,120,10.3,7,4,9999,99999,9,999999999,0.0,999,999,99
3025,3,25,15,0,*?*?*?*?*?*?*?*?*?*?*?*?*?*?*?*?*?*?*?*?*?*?,12.0,0.8,46,101130,553,1375,312,290.8,323.9,160.5,30943,32024,18308,3385,115,8.8,6,3,9999,99999,9,999999999,0.0,999,999,99
3025,3,25,16,0,*?*?*?*?*?*?*?*?*?*?*?*?*?*?*?*?*?*?*?*?*?*?,12.1,0.8,45,101130,381,1375,318,168.5,217.2,108.3,17792,18956,12587,2152,110,9.3,7,4,9999,99999,9,999999999,0.0,999,999,99
3025,3,25,17,0,*?*?*?*?*?*?*?*?*?*?*?*?*?*?*?*?*?*?*?*?*?*?,11.3,-0.6,42,101130,186,1379,296,76.4,333.1,31.5,7875,21615,4855,574,105,9.3,4,2,9999,99999,9,999999999,0.0,999,999,99
3025,3,25,18,0,*?*?*?*?*?*?*?*?*?*?*?*?*?*?*?*?*?*?*?*?*?*?,10.0,-0.2,48,101130,0,-0,314,0.0,-0.0,0.0,0,0,0,0,100,9.8,8,4,9999,99999,9,999999999,0.0,999,999,99
3025,3,25,19,0,*?*?*?*?*?*?*?*?*?*?*?*?*?*?*?*?*?*?*?*?*?*?,7.8,0.4,59,101130,0,-0,315,0.0,-0.0,0.0,0,0,0,0,95,9.8,10,5,9999,99999,9,999999999,0.0,999,999,99
3025,3,25,20,0,*?*?*?*?*?*?*?*?*?*?*?*?*?*?*?*?*?*?*?*?*?*?,7.2,-0.0,59,101130,0,-0,312,0.0,-0.0,0.0,0,0,0,0,90,8.8,10,5,9999,99999,9,999999999,0.0,999,999,99
3025,3,25,21,0,*?*?*?*?*?*?*?*?*?*?*?*?*?*?*?*?*?*?*?*?*?*?,6.9,-0.4,58,101130,0,-0,311,0.0,-0.0,0.0,0,0,0,0,85,10.8,10,5,9999,99999,9,999999999,0.0,999,999,99
3025,3,25,22,0,*?*?*?*?*?*?*?*?*?*?*?*?*?*?*?*?*?*?*?*?*?*?,6.4,-0.8,58,101130,0,-0,309,0.0,-0.0,0.0,0,0,0,0,80,9.8,10,5,9999,99999,9,999999999,0.0,999,999,99
3025,3,25,23,0,*?*?*?*?*?*?*?*?*?*?*?*?*?*?*?*?*?*?*?*?*?*?,6.6,-0.4,60,101130,0,-0,310,0.0,-0.0,0.0,0,0,0,0,75,10.8,10,5,9999,99999,9,999999999,0.0,999,999,99
3025,3,25,24,0,*?*?*?*?*?*?*?*?*?*?*?*?*?*?*?*?*?*?*?*?*?*?,5.3,1.3,74,101130,0,-0,304,0.0,-0.0,0.0,0,0,0,0,150,10.3,10,5,9999,99999,9,999999999,0.0,999,999,99
3025,3,26,1,0,*?*?*?*?*?*?*?*?*?*?*?*?*?*?*?*?*?*?*?*?*?*?,7.2,0.6,62,102054,0,-0,312,0.0,-0.0,0.0,0,0,0,0,112,10.8,10,5,9999,99999,9,999999999,0.0,999,999,99
3025,3,26,2,0,*?*?*?*?*?*?*?*?*?*?*?*?*?*?*?*?*?*?*?*?*?*?,7.2,1.3,65,102054,0,-0,312,0.0,-0.0,0.0,0,0,0,0,153,10.3,10,5,9999,99999,9,999999999,0.0,999,999,99
3025,3,26,3,0,*?*?*?*?*?*?*?*?*?*?*?*?*?*?*?*?*?*?*?*?*?*?,7.8,1.9,65,102054,0,-0,315,0.0,-0.0,0.0,0,0,0,0,195,9.8,10,5,9999,99999,9,999999999,0.0,999,999,99
3025,3,26,4,0,*?*?*?*?*?*?*?*?*?*?*?*?*?*?*?*?*?*?*?*?*?*?,8.1,1.5,62,102054,0,-0,316,0.0,-0.0,0.0,0,0,0,0,237,10.3,10,5,9999,99999,9,999999999,0.0,999,999,99
3025,3,26,5,0,*?*?*?*?*?*?*?*?*?*?*?*?*?*?*?*?*?*?*?*?*?*?,7.3,1.0,63,102054,0,-0,313,0.0,-0.0,0.0,0,0,0,0,278,9.8,10,5,9999,99999,9,999999999,0.0,999,999,99
3025,3,26,6,0,*?*?*?*?*?*?*?*?*?*?*?*?*?*?*?*?*?*?*?*?*?*?,6.5,-0.2,61,102054,108,1378,309,7.3,0.0,7.3,905,-0,905,293,320,10.3,10,5,9999,99999,9,999999999,0.0,999,999,99
3025,3,26,7,0,*?*?*?*?*?*?*?*?*?*?*?*?*?*?*?*?*?*?*?*?*?*?,7.5,0.2,59,102054,309,1373,298,129.6,205.6,83.3,13692,16351,9811,1608,325,9.3,7,4,9999,99999,9,999999999,0.0,999,999,99
3025,3,26,8,0,*?*?*?*?*?*?*?*?*?*?*?*?*?*?*?*?*?*?*?*?*?*?,8.4,0.8,58,102054,493,1375,307,194.2,136.5,145.2,21135,13078,16523,3330,330,10.3,8,4,9999,99999,9,999999999,0.0,999,999,99
3025,3,26,9,0,*?*?*?*?*?*?*?*?*?*?*?*?*?*?*?*?*?*?*?*?*?*?,10.0,1.5,54,102054,646,1375,319,199.7,56.5,173.2,21961,5556,19518,5214,335,10.3,9,5,9999,99999,9,999999999,0.0,999,999,99
3025,3,26,10,0,*?*?*?*?*?*?*?*?*?*?*?*?*?*?*?*?*?*?*?*?*?*?,12.3,1.9,48,102054,758,1374,319,373.8,242.0,240.4,39961,25424,26608,5746,340,9.8,7,4,9999,99999,9,999999999,0.0,999,999,99
3025,3,26,11,0,*?*?*?*?*?*?*?*?*?*?*?*?*?*?*?*?*?*?*?*?*?*?,13.8,3.6,49,102054,822,1375,327,408.5,243.9,262.7,43801,25883,28879,6587,345,9.8,7,4,9999,99999,9,999999999,0.0,999,999,99
3025,3,26,12,0,*?*?*?*?*?*?*?*?*?*?*?*?*?*?*?*?*?*?*?*?*?*?,14.0,2.9,47,102054,833,1375,333,350.7,145.9,262.3,38385,15290,29323,7118,350,9.8,8,4,9999,99999,9,999999999,0.0,999,999,99
3025,3,26,13,0,*?*?*?*?*?*?*?*?*?*?*?*?*?*?*?*?*?*?*?*?*?*?,14.1,1.9,43,102054,790,1374,327,391.3,243.0,251.6,41892,25668,27755,6156,293,10.3,7,4,9999,99999,9,999999999,0.0,999,999,99
3025,3,26,14,0,*?*?*?*?*?*?*?*?*?*?*?*?*?*?*?*?*?*?*?*?*?*?,14.0,1.5,42,102054,697,1374,332,288.2,143.2,215.6,31456,14705,24251,5391,237,9.8,8,4,9999,99999,9,999999999,0.0,999,999,99
3025,3,26,15,0,*?*?*?*?*?*?*?*?*?*?*?*?*?*?*?*?*?*?*?*?*?*?,14.0,1.7,42,102054,560,1375,332,225.0,139.2,168.3,24502,13748,19067,3955,180,8.2,8,4,9999,99999,9,999999999,0.0,999,999,99
3025,3,26,16,0,*?*?*?*?*?*?*?*?*?*?*?*?*?*?*?*?*?*?*?*?*?*?,13.9,1.5,42,102054,387,1373,332,145.7,130.2,109.0,15857,11617,12490,2415,123,8.8,8,4,9999,99999,9,999999999,0.0,999,999,99
3025,3,26,17,0,*?*?*?*?*?*?*?*?*?*?*?*?*?*?*?*?*?*?*?*?*?*?,13.0,1.9,46,102054,192,1374,333,42.1,40.0,36.5,4678,2658,4346,768,67,8.2,9,5,9999,99999,9,999999999,0.0,999,999,99
3025,3,26,18,0,*?*?*?*?*?*?*?*?*?*?*?*?*?*?*?*?*?*?*?*?*?*?,11.9,1.9,49,102054,0,-0,328,0.0,-0.0,0.0,0,0,0,0,10,8.2,9,5,9999,99999,9,999999999,0.0,999,999,99
3025,3,26,19,0,*?*?*?*?*?*?*?*?*?*?*?*?*?*?*?*?*?*?*?*?*?*?,11.3,2.5,54,102054,0,-0,331,0.0,-0.0,0.0,0,0,0,0,18,8.2,10,5,9999,99999,9,999999999,0.0,999,999,99
3025,3,26,20,0,*?*?*?*?*?*?*?*?*?*?*?*?*?*?*?*?*?*?*?*?*?*?,9.2,1.7,59,102054,0,-0,321,0.0,-0.0,0.0,0,0,0,0,27,7.7,10,5,9999,99999,9,999999999,0.0,999,999,99
3025,3,26,21,0,*?*?*?*?*?*?*?*?*?*?*?*?*?*?*?*?*?*?*?*?*?*?,9.3,2.1,60,102054,0,-0,321,0.0,-0.0,0.0,0,0,0,0,35,7.2,10,5,9999,99999,9,999999999,0.0,999,999,99
3025,3,26,22,0,*?*?*?*?*?*?*?*?*?*?*?*?*?*?*?*?*?*?*?*?*?*?,9.2,3.2,65,102054,0,-0,321,0.0,-0.0,0.0,0,0,0,0,43,6.7,10,5,9999,99999,9,999999999,0.0,999,999,99
3025,3,26,23,0,*?*?*?*?*?*?*?*?*?*?*?*?*?*?*?*?*?*?*?*?*?*?,8.8,2.7,64,102054,0,-0,319,0.0,-0.0,0.0,0,0,0,0,52,7.2,10,5,9999,99999,9,999999999,0.0,999,999,99
3025,3,26,24,0,*?*?*?*?*?*?*?*?*?*?*?*?*?*?*?*?*?*?*?*?*?*?,6.8,0.2,62,102054,0,-0,310,0.0,-0.0,0.0,0,0,0,0,70,11.3,10,5,9999,99999,9,999999999,0.0,999,999,99
3025,3,27,1,0,*?*?*?*?*?*?*?*?*?*?*?*?*?*?*?*?*?*?*?*?*?*?,7.9,5.6,85,101865,0,-0,314,0.0,-0.0,0.0,0,0,0,0,68,3.1,10,5,9999,99999,9,999999999,0.0,999,999,99
3025,3,27,2,0,*?*?*?*?*?*?*?*?*?*?*?*?*?*?*?*?*?*?*?*?*?*?,7.5,6.9,94,101865,0,-0,312,0.0,-0.0,0.0,0,0,0,0,77,4.1,10,5,9999,99999,9,999999999,0.0,999,999,99
3025,3,27,3,0,*?*?*?*?*?*?*?*?*?*?*?*?*?*?*?*?*?*?*?*?*?*?,6.9,6.1,93,101865,0,-0,310,0.0,-0.0,0.0,0,0,0,0,85,6.7,10,5,9999,99999,9,999999999,0.0,999,999,99
3025,3,27,4,0,*?*?*?*?*?*?*?*?*?*?*?*?*?*?*?*?*?*?*?*?*?*?,6.6,5.0,88,101865,0,-0,309,0.0,-0.0,0.0,0,0,0,0,93,7.2,10,5,9999,99999,9,999999999,0.0,999,999,99
3025,3,27,5,0,*?*?*?*?*?*?*?*?*?*?*?*?*?*?*?*?*?*?*?*?*?*?,6.3,4.6,87,101865,0,-0,308,0.0,-0.0,0.0,0,0,0,0,102,7.7,10,5,9999,99999,9,999999999,0.0,999,999,99
3025,3,27,6,0,*?*?*?*?*?*?*?*?*?*?*?*?*?*?*?*?*?*?*?*?*?*?,6.5,4.5,86,101865,116,1369,282,30.3,210.5,12.5,3205,12652,2127,283,110,7.2,4,2,9999,99999,9,999999999,0.0,999,999,99
3025,3,27,7,0,*?*?*?*?*?*?*?*?*?*?*?*?*?*?*?*?*?*?*?*?*?*?,6.7,2.9,75,101865,318,1375,262,170.2,515.3,51.1,17664,41896,7726,951,108,8.2,0,0,9999,99999,9,999999999,0.0,999,999,99
3025,3,27,8,0,*?*?*?*?*?*?*?*?*?*?*?*?*?*?*?*?*?*?*?*?*?*?,8.2,3.8,72,101865,501,1374,269,296.7,569.5,89.0,30776,52828,12751,1710,107,8.8,0,0,9999,99999,9,999999999,0.0,999,999,99
3025,3,27,9,0,*?*?*?*?*?*?*?*?*?*?*?*?*?*?*?*?*?*?*?*?*?*?,10.0,5.0,70,101865,654,1374,279,402.1,591.5,120.6,41859,57653,16654,2477,105,10.3,0,0,9999,99999,9,999999999,0.0,999,999,99
3025,3,27,10,0,*?*?*?*?*?*?*?*?*?*?*?*?*?*?*?*?*?*?*?*?*?*?,12.6,5.1,59,101865,765,1373,290,479.3,602.1,143.8,50064,59840,19349,3190,103,9.8,0,0,9999,99999,9,999999999,0.0,999,999,99
3025,3,27,11,0,*?*?*?*?*?*?*?*?*?*?*?*?*?*?*?*?*?*?*?*?*?*?,13.2,5.6,59,101865,829,1374,293,523.1,606.8,156.9,54754,60755,20820,3687,102,10.8,0,0,9999,99999,9,999999999,0.0,999,999,99
3025,3,27,12,0,*?*?*?*?*?*?*?*?*?*?*?*?*?*?*?*?*?*?*?*?*?*?,13.8,6.1,59,101865,840,1374,297,530.5,607.5,159.1,55545,60890,21062,3779,100,9.8,0,0,9999,99999,9,999999999,0.0,999,999,99
3025,3,27,13,0,*?*?*?*?*?*?*?*?*?*?*?*?*?*?*?*?*?*?*?*?*?*?,13.4,5.1,56,101865,797,1374,298,500.8,598.3,153.7,52275,59628,20443,3491,95,10.3,1,0,9999,99999,9,999999999,0.0,999,999,99
3025,3,27,14,0,*?*?*?*?*?*?*?*?*?*?*?*?*?*?*?*?*?*?*?*?*?*?,13.9,2.5,45,101865,703,1373,305,431.4,536.5,156.6,46085,53974,19542,3305,90,11.8,3,2,9999,99999,9,999999999,0.0,999,999,99
3025,3,27,15,0,*?*?*?*?*?*?*?*?*?*?*?*?*?*?*?*?*?*?*?*?*?*?,13.7,2.3,45,101865,566,1374,288,341.7,580.4,102.5,35487,55217,14447,2016,85,11.8,0,0,9999,99999,9,999999999,0.0,999,999,99
3025,3,27,16,0,*?*?*?*?*?*?*?*?*?*?*?*?*?*?*?*?*?*?*?*?*?*?,13.7,0.4,40,101865,394,1374,302,220.1,489.1,79.9,22519,42184,11378,1448,80,12.4,3,2,9999,99999,9,999999999,0.0,999,999,99
3025,3,27,17,0,*?*?*?*?*?*?*?*?*?*?*?*?*?*?*?*?*?*?*?*?*?*?,13.3,1.9,45,101865,199,1376,286,88.1,426.3,26.4,9052,30440,4309,536,75,12.4,0,0,9999,99999,9,999999999,0.0,999,999,99
3025,3,27,18,0,*?*?*?*?*?*?*?*?*?*?*?*?*?*?*?*?*?*?*?*?*?*?,12.0,3.0,54,101865,0,-0,324,0.0,-0.0,0.0,0,0,0,0,70,11.3,8,4,9999,99999,9,999999999,0.0,999,999,99
3025,3,27,19,0,*?*?*?*?*?*?*?*?*?*?*?*?*?*?*?*?*?*?*?*?*?*?,10.6,3.6,61,101865,0,-0,327,0.0,-0.0,0.0,0,0,0,0,72,10.3,10,5,9999,99999,9,999999999,0.0,999,999,99
3025,3,27,20,0,*?*?*?*?*?*?*?*?*?*?*?*?*?*?*?*?*?*?*?*?*?*?,9.7,3.9,66,101865,0,-0,323,0.0,-0.0,0.0,0,0,0,0,73,9.3,10,5,9999,99999,9,999999999,0.0,999,999,99
3025,3,27,21,0,*?*?*?*?*?*?*?*?*?*?*?*?*?*?*?*?*?*?*?*?*?*?,8.8,4.1,72,101865,0,-0,319,0.0,-0.0,0.0,0,0,0,0,75,9.3,10,5,9999,99999,9,999999999,0.0,999,999,99
3025,3,27,22,0,*?*?*?*?*?*?*?*?*?*?*?*?*?*?*?*?*?*?*?*?*?*?,8.9,4.6,74,101865,0,-0,319,0.0,-0.0,0.0,0,0,0,0,77,9.3,10,5,9999,99999,9,999999999,0.0,999,999,99
3025,3,27,23,0,*?*?*?*?*?*?*?*?*?*?*?*?*?*?*?*?*?*?*?*?*?*?,8.9,4.8,74,101865,0,-0,319,0.0,-0.0,0.0,0,0,0,0,78,6.2,10,5,9999,99999,9,999999999,0.0,999,999,99
3025,3,27,24,0,*?*?*?*?*?*?*?*?*?*?*?*?*?*?*?*?*?*?*?*?*?*?,8.5,4.3,74,101865,0,-0,317,0.0,-0.0,0.0,0,0,0,0,60,3.1,10,5,9999,99999,9,999999999,0.0,999,999,99
3025,3,28,1,0,*?*?*?*?*?*?*?*?*?*?*?*?*?*?*?*?*?*?*?*?*?*?,8.5,2.7,66,102239,0,-0,318,0.0,-0.0,0.0,0,0,0,0,78,6.2,10,5,9999,99999,9,999999999,0.0,999,999,99
3025,3,28,2,0,*?*?*?*?*?*?*?*?*?*?*?*?*?*?*?*?*?*?*?*?*?*?,8.5,1.7,61,102239,0,-0,318,0.0,-0.0,0.0,0,0,0,0,77,5.7,10,5,9999,99999,9,999999999,0.0,999,999,99
3025,3,28,3,0,*?*?*?*?*?*?*?*?*?*?*?*?*?*?*?*?*?*?*?*?*?*?,8.3,1.5,61,102239,0,-0,317,0.0,-0.0,0.0,0,0,0,0,75,6.2,10,5,9999,99999,9,999999999,0.0,999,999,99
3025,3,28,4,0,*?*?*?*?*?*?*?*?*?*?*?*?*?*?*?*?*?*?*?*?*?*?,7.6,1.5,64,102239,0,-0,314,0.0,-0.0,0.0,0,0,0,0,73,7.7,10,5,9999,99999,9,999999999,0.0,999,999,99
3025,3,28,5,0,*?*?*?*?*?*?*?*?*?*?*?*?*?*?*?*?*?*?*?*?*?*?,7.0,0.2,61,102239,0,-0,311,0.0,-0.0,0.0,0,0,0,0,72,6.7,10,5,9999,99999,9,999999999,0.0,999,999,99
3025,3,28,6,0,*?*?*?*?*?*?*?*?*?*?*?*?*?*?*?*?*?*?*?*?*?*?,7.3,0.8,63,102239,125,1373,313,10.8,0.0,10.8,1309,-0,1310,426,70,7.7,10,5,9999,99999,9,999999999,0.0,999,999,99
3025,3,28,7,0,*?*?*?*?*?*?*?*?*?*?*?*?*?*?*?*?*?*?*?*?*?*?,7.6,1.7,65,102239,326,1373,309,88.7,49.7,76.9,9733,4230,8702,2017,70,8.8,9,5,9999,99999,9,999999999,0.0,999,999,99
3025,3,28,8,0,*?*?*?*?*?*?*?*?*?*?*?*?*?*?*?*?*?*?*?*?*?*?,8.4,2.5,65,102239,509,1373,312,152.4,54.7,132.1,16732,5175,14900,3726,70,8.2,9,5,9999,99999,9,999999999,0.0,999,999,99
3025,3,28,9,0,*?*?*?*?*?*?*?*?*?*?*?*?*?*?*?*?*?*?*?*?*?*?,10.4,3.2,60,102239,661,1372,321,205.4,56.7,178.1,22587,5591,20069,5404,70,8.2,9,5,9999,99999,9,999999999,0.0,999,999,99
3025,3,28,10,0,*?*?*?*?*?*?*?*?*?*?*?*?*?*?*?*?*?*?*?*?*?*?,12.5,2.3,49,102239,773,1373,331,244.2,57.7,211.7,26886,5782,23857,6824,70,9.3,9,5,9999,99999,9,999999999,0.0,999,999,99
3025,3,28,11,0,*?*?*?*?*?*?*?*?*?*?*?*?*?*?*?*?*?*?*?*?*?*?,13.5,1.7,44,102239,836,1373,336,266.2,58.1,230.8,29322,5862,26002,7718,70,9.3,9,5,9999,99999,9,999999999,0.0,999,999,99
3025,3,28,12,0,*?*?*?*?*?*?*?*?*?*?*?*?*?*?*?*?*?*?*?*?*?*?,13.7,1.0,42,102239,846,1372,336,269.8,58.2,233.9,29724,5874,26354,7872,70,9.8,9,5,9999,99999,9,999999999,0.0,999,999,99
3025,3,28,13,0,*?*?*?*?*?*?*?*?*?*?*?*?*?*?*?*?*?*?*?*?*?*?,13.8,1.7,43,102239,803,1372,337,254.8,57.9,220.9,28062,5823,24892,7245,70,10.3,9,5,9999,99999,9,999999999,0.0,999,999,99
3025,3,28,14,0,*?*?*?*?*?*?*?*?*?*?*?*?*?*?*?*?*?*?*?*?*?*?,13.9,0.6,40,102239,710,1373,337,222.3,57.2,192.7,24457,5683,21718,6000,70,9.3,9,5,9999,99999,9,999999999,0.0,999,999,99
3025,3,28,15,0,*?*?*?*?*?*?*?*?*?*?*?*?*?*?*?*?*?*?*?*?*?*?,13.6,1.7,43,102239,572,1372,336,174.4,55.6,151.2,19166,5376,17051,4392,70,9.3,9,5,9999,99999,9,999999999,0.0,999,999,99
3025,3,28,16,0,*?*?*?*?*?*?*?*?*?*?*?*?*?*?*?*?*?*?*?*?*?*?,13.7,2.9,47,102239,400,1372,337,114.5,52.3,99.3,12567,4697,11214,2674,70,9.8,9,5,9999,99999,9,999999999,0.0,999,999,99
3025,3,28,17,0,*?*?*?*?*?*?*?*?*?*?*?*?*?*?*?*?*?*?*?*?*?*?,13.0,2.1,47,102239,205,1372,333,46.6,41.5,40.4,5176,2849,4802,855,70,8.8,9,5,9999,99999,9,999999999,0.0,999,999,99
3025,3,28,18,0,*?*?*?*?*?*?*?*?*?*?*?*?*?*?*?*?*?*?*?*?*?*?,12.4,1.0,46,102239,0,0,330,0.0,0.0,0.0,0,0,0,0,70,8.2,9,5,9999,99999,9,999999999,0.0,999,999,99
3025,3,28,19,0,*?*?*?*?*?*?*?*?*?*?*?*?*?*?*?*?*?*?*?*?*?*?,11.0,1.7,52,102239,0,-0,329,0.0,-0.0,0.0,0,0,0,0,72,8.8,10,5,9999,99999,9,999999999,0.0,999,999,99
3025,3,28,20,0,*?*?*?*?*?*?*?*?*?*?*?*?*?*?*?*?*?*?*?*?*?*?,9.9,2.5,59,102239,0,-0,324,0.0,-0.0,0.0,0,0,0,0,73,9.8,10,5,9999,99999,9,999999999,0.0,999,999,99
3025,3,28,21,0,*?*?*?*?*?*?*?*?*?*?*?*?*?*?*?*?*?*?*?*?*?*?,9.5,1.5,57,102239,0,-0,322,0.0,-0.0,0.0,0,0,0,0,75,9.8,10,5,9999,99999,9,999999999,0.0,999,999,99
3025,3,28,22,0,*?*?*?*?*?*?*?*?*?*?*?*?*?*?*?*?*?*?*?*?*?*?,9.0,1.9,61,102239,0,-0,320,0.0,-0.0,0.0,0,0,0,0,77,8.2,10,5,9999,99999,9,999999999,0.0,999,999,99
3025,3,28,23,0,*?*?*?*?*?*?*?*?*?*?*?*?*?*?*?*?*?*?*?*?*?*?,8.6,0.6,56,102239,0,-0,318,0.0,-0.0,0.0,0,0,0,0,78,8.8,10,5,9999,99999,9,999999999,0.0,999,999,99
3025,3,28,24,0,*?*?*?*?*?*?*?*?*?*?*?*?*?*?*?*?*?*?*?*?*?*?,8.9,3.8,69,102239,0,-0,319,0.0,-0.0,0.0,0,0,0,0,80,6.7,10,5,9999,99999,9,999999999,0.0,999,999,99
3025,3,29,1,0,*?*?*?*?*?*?*?*?*?*?*?*?*?*?*?*?*?*?*?*?*?*?,7.6,5.5,86,102029,0,-0,313,0.0,-0.0,0.0,0,0,0,0,82,5.2,10,5,9999,99999,9,999999999,0.0,999,999,99
3025,3,29,2,0,*?*?*?*?*?*?*?*?*?*?*?*?*?*?*?*?*?*?*?*?*?*?,7.2,7.1,100,102029,0,-0,311,0.0,-0.0,0.0,0,0,0,0,83,7.7,10,5,9999,99999,9,999999999,0.0,999,999,99
3025,3,29,3,0,*?*?*?*?*?*?*?*?*?*?*?*?*?*?*?*?*?*?*?*?*?*?,6.9,6.7,98,102029,0,-0,310,0.0,-0.0,0.0,0,0,0,0,85,6.7,10,5,9999,99999,9,999999999,0.0,999,999,99
3025,3,29,4,0,*?*?*?*?*?*?*?*?*?*?*?*?*?*?*?*?*?*?*?*?*?*?,6.6,6.1,97,102029,0,-0,309,0.0,-0.0,0.0,0,0,0,0,87,7.2,10,5,9999,99999,9,999999999,0.0,999,999,99
3025,3,29,5,0,*?*?*?*?*?*?*?*?*?*?*?*?*?*?*?*?*?*?*?*?*?*?,6.8,6.1,95,102029,0,-0,309,0.0,-0.0,0.0,0,0,0,0,88,8.8,10,5,9999,99999,9,999999999,0.0,999,999,99
3025,3,29,6,0,*?*?*?*?*?*?*?*?*?*?*?*?*?*?*?*?*?*?*?*?*?*?,7.0,4.6,84,102029,134,1377,311,12.6,0.0,12.6,1509,-0,1510,492,90,9.3,10,5,9999,99999,9,999999999,0.0,999,999,99
3025,3,29,7,0,*?*?*?*?*?*?*?*?*?*?*?*?*?*?*?*?*?*?*?*?*?*?,7.0,4.1,82,102029,334,1371,284,176.3,425.3,72.6,18565,34754,9570,1321,93,7.7,4,2,9999,99999,9,999999999,0.0,999,999,99
3025,3,29,8,0,*?*?*?*?*?*?*?*?*?*?*?*?*?*?*?*?*?*?*?*?*?*?,8.3,4.6,78,102029,517,1372,289,298.5,465.8,123.0,31396,43997,15542,2372,97,11.3,4,2,9999,99999,9,999999999,0.0,999,999,99
3025,3,29,9,0,*?*?*?*?*?*?*?*?*?*?*?*?*?*?*?*?*?*?*?*?*?*?,8.9,2.9,66,102029,669,1372,285,408.4,533.5,148.2,43584,53261,18602,3059,100,11.8,3,2,9999,99999,9,999999999,0.0,999,999,99
3025,3,29,10,0,*?*?*?*?*?*?*?*?*?*?*?*?*?*?*?*?*?*?*?*?*?*?,10.6,2.1,55,102029,780,1372,301,457.2,422.0,217.2,47908,42906,25668,4982,103,8.8,5,3,9999,99999,9,999999999,0.0,999,999,99
3025,3,29,11,0,*?*?*?*?*?*?*?*?*?*?*?*?*?*?*?*?*?*?*?*?*?*?,10.9,2.3,55,102029,843,1372,313,420.9,244.5,270.6,45168,26023,29673,6921,107,7.7,7,4,9999,99999,9,999999999,0.0,999,999,99
3025,3,29,12,0,*?*?*?*?*?*?*?*?*?*?*?*?*?*?*?*?*?*?*?*?*?*?,11.7,2.1,52,102029,853,1372,317,426.4,244.8,274.2,45782,26083,30028,7074,110,9.8,7,4,9999,99999,9,999999999,0.0,999,999,99
3025,3,29,13,0,*?*?*?*?*?*?*?*?*?*?*?*?*?*?*?*?*?*?*?*?*?*?,11.8,4.1,60,102029,810,1372,308,476.3,423.6,226.2,49963,43238,26609,5333,107,10.3,5,3,9999,99999,9,999999999,0.0,999,999,99
3025,3,29,14,0,*?*?*?*?*?*?*?*?*?*?*?*?*?*?*?*?*?*?*?*?*?*?,11.5,4.8,63,102029,716,1371,322,297.7,143.7,222.7,32495,14811,25016,5628,103,11.3,8,4,9999,99999,9,999999999,0.0,999,999,99
3025,3,29,15,0,*?*?*?*?*?*?*?*?*?*?*?*?*?*?*?*?*?*?*?*?*?*?,11.3,5.0,65,102029,579,1373,321,234.2,139.9,175.2,25512,13919,19825,4151,100,6.7,8,4,9999,99999,9,999999999,0.0,999,999,99
3025,3,29,16,0,*?*?*?*?*?*?*?*?*?*?*?*?*?*?*?*?*?*?*?*?*?*?,11.5,6.1,69,102029,406,1370,326,116.8,52.4,101.3,12818,4732,11436,2734,97,8.8,9,5,9999,99999,9,999999999,0.0,999,999,99
3025,3,29,17,0,*?*?*?*?*?*?*?*?*?*?*?*?*?*?*?*?*?*?*?*?*?*?,11.1,7.0,75,102029,211,1369,321,64.8,106.0,48.5,6908,6841,5879,886,93,7.7,8,4,9999,99999,9,999999999,0.0,999,999,99
3025,3,29,18,0,*?*?*?*?*?*?*?*?*?*?*?*?*?*?*?*?*?*?*?*?*?*?,10.4,6.2,75,102029,7,1375,321,0.0,0.0,0.0,0,0,0,0,90,7.7,9,5,9999,99999,9,999999999,0.0,999,999,99
3025,3,29,19,0,*?*?*?*?*?*?*?*?*?*?*?*?*?*?*?*?*?*?*?*?*?*?,10.1,6.7,79,102029,0,-0,324,0.0,-0.0,0.0,0,0,0,0,90,7.7,10,5,9999,99999,9,999999999,0.0,999,999,99
3025,3,29,20,0,*?*?*?*?*?*?*?*?*?*?*?*?*?*?*?*?*?*?*?*?*?*?,8.6,5.9,84,102029,0,-0,318,0.0,-0.0,0.0,0,0,0,0,90,6.7,10,5,9999,99999,9,999999999,0.0,999,999,99
3025,3,29,21,0,*?*?*?*?*?*?*?*?*?*?*?*?*?*?*?*?*?*?*?*?*?*?,8.9,5.9,82,102029,0,-0,319,0.0,-0.0,0.0,0,0,0,0,90,6.2,10,5,9999,99999,9,999999999,0.0,999,999,99
3025,3,29,22,0,*?*?*?*?*?*?*?*?*?*?*?*?*?*?*?*?*?*?*?*?*?*?,7.7,5.8,87,102029,0,-0,314,0.0,-0.0,0.0,0,0,0,0,90,6.7,10,5,9999,99999,9,999999999,0.0,999,999,99
3025,3,29,23,0,*?*?*?*?*?*?*?*?*?*?*?*?*?*?*?*?*?*?*?*?*?*?,8.1,6.9,92,102029,0,-0,315,0.0,-0.0,0.0,0,0,0,0,90,4.6,10,5,9999,99999,9,999999999,0.0,999,999,99
3025,3,29,24,0,*?*?*?*?*?*?*?*?*?*?*?*?*?*?*?*?*?*?*?*?*?*?,8.2,3.2,71,102029,0,-0,316,0.0,-0.0,0.0,0,0,0,0,80,4.1,10,5,9999,99999,9,999999999,0.0,999,999,99
3025,3,30,1,0,*?*?*?*?*?*?*?*?*?*?*?*?*?*?*?*?*?*?*?*?*?*?,8.3,5.3,79,101786,0,-0,316,0.0,-0.0,0.0,0,0,0,0,90,7.7,10,5,9999,99999,9,999999999,0.0,999,999,99
3025,3,30,2,0,*?*?*?*?*?*?*?*?*?*?*?*?*?*?*?*?*?*?*?*?*?*?,8.3,4.6,75,101786,0,-0,316,0.0,-0.0,0.0,0,0,0,0,90,5.7,10,5,9999,99999,9,999999999,0.0,999,999,99
3025,3,30,3,0,*?*?*?*?*?*?*?*?*?*?*?*?*?*?*?*?*?*?*?*?*?*?,7.8,4.6,78,101786,0,-0,314,0.0,-0.0,0.0,0,0,0,0,90,4.6,10,5,9999,99999,9,999999999,0.0,999,999,99
3025,3,30,4,0,*?*?*?*?*?*?*?*?*?*?*?*?*?*?*?*?*?*?*?*?*?*?,7.4,3.2,73,101786,0,-0,313,0.0,-0.0,0.0,0,0,0,0,90,3.6,10,5,9999,99999,9,999999999,0.0,999,999,99
3025,3,30,5,0,*?*?*?*?*?*?*?*?*?*?*?*?*?*?*?*?*?*?*?*?*?*?,7.1,2.7,71,101786,0,-0,278,0.0,-0.0,0.0,0,0,0,0,90,4.6,3,2,9999,99999,9,999999999,0.0,999,999,99
3025,3,30,6,0,*?*?*?*?*?*?*?*?*?*?*?*?*?*?*?*?*?*?*?*?*?*?,6.8,2.5,71,101786,142,1370,262,49.2,332.6,14.8,5246,22359,2455,395,90,7.2,0,0,9999,99999,9,999999999,0.0,999,999,99
3025,3,30,7,0,*?*?*?*?*?*?*?*?*?*?*?*?*?*?*?*?*?*?*?*?*?*?,8.2,3.6,70,101786,343,1373,269,187.8,526.3,56.3,19478,43921,8447,1051,88,7.7,0,0,9999,99999,9,999999999,0.0,999,999,99
3025,3,30,8,0,*?*?*?*?*?*?*?*?*?*?*?*?*?*?*?*?*?*?*?*?*?*?,9.7,5.0,70,101786,525,1372,278,313.9,574.0,94.2,32572,53806,13401,1824,87,10.3,0,0,9999,99999,9,999999999,0.0,999,999,99
3025,3,30,9,0,*?*?*?*?*?*?*?*?*?*?*?*?*?*?*?*?*?*?*?*?*?*?,12.2,5.8,63,101786,677,1372,289,418.8,594.1,125.6,43624,58198,17244,2617,85,7.7,0,0,9999,99999,9,999999999,0.0,999,999,99
3025,3,30,10,0,*?*?*?*?*?*?*?*?*?*?*?*?*?*?*?*?*?*?*?*?*?*?,13.2,5.0,56,101786,787,1370,292,495.5,603.9,148.6,51781,60193,19886,3362,83,7.7,0,0,9999,99999,9,999999999,0.0,999,999,99
3025,3,30,11,0,*?*?*?*?*?*?*?*?*?*?*?*?*?*?*?*?*?*?*?*?*?*?,14.9,3.9,46,101786,850,1371,296,538.7,608.3,161.6,56415,61028,21321,3884,82,9.8,0,0,9999,99999,9,999999999,0.0,999,999,99
3025,3,30,12,0,*?*?*?*?*?*?*?*?*?*?*?*?*?*?*?*?*?*?*?*?*?*?,15.9,3.2,41,101786,860,1371,299,545.5,608.9,163.6,57146,61143,21542,3975,80,11.3,0,0,9999,99999,9,999999999,0.0,999,999,99
3025,3,30,13,0,*?*?*?*?*?*?*?*?*?*?*?*?*?*?*?*?*?*?*?*?*?*?,16.0,2.7,39,101786,816,1371,298,515.4,606.0,154.6,53918,60601,20555,3592,80,10.8,0,0,9999,99999,9,999999999,0.0,999,999,99
3025,3,30,14,0,*?*?*?*?*?*?*?*?*?*?*?*?*?*?*?*?*?*?*?*?*?*?,16.1,3.0,40,101786,723,1372,299,450.6,598.5,135.2,46997,59121,18358,2903,80,11.3,0,0,9999,99999,9,999999999,0.0,999,999,99
3025,3,30,15,0,*?*?*?*?*?*?*?*?*?*?*?*?*?*?*?*?*?*?*?*?*?*?,15.9,2.5,39,101786,585,1371,297,355.4,583.2,106.6,36926,55834,14950,2114,80,8.2,0,0,9999,99999,9,999999999,0.0,999,999,99
3025,3,30,16,0,*?*?*?*?*?*?*?*?*?*?*?*?*?*?*?*?*?*?*?*?*?*?,16.0,1.5,36,101786,413,1372,296,236.4,549.7,70.9,24497,48558,10399,1333,80,7.7,0,0,9999,99999,9,999999999,0.0,999,999,99
3025,3,30,17,0,*?*?*?*?*?*?*?*?*?*?*?*?*?*?*?*?*?*?*?*?*?*?,15.6,0.4,34,101786,218,1372,292,101.6,447.7,30.5,10387,32918,4925,601,80,4.6,0,0,9999,99999,9,999999999,0.0,999,999,99
3025,3,30,18,0,*?*?*?*?*?*?*?*?*?*?*?*?*?*?*?*?*?*?*?*?*?*?,13.5,3.0,48,101786,14,1413,310,0.0,0.0,0.0,0,0,0,0,80,5.7,4,2,9999,99999,9,999999999,0.0,999,999,99
3025,3,30,19,0,*?*?*?*?*?*?*?*?*?*?*?*?*?*?*?*?*?*?*?*?*?*?,12.1,3.6,54,101786,0,-0,334,0.0,-0.0,0.0,0,0,0,0,78,7.7,10,5,9999,99999,9,999999999,0.0,999,999,99
3025,3,30,20,0,*?*?*?*?*?*?*?*?*?*?*?*?*?*?*?*?*?*?*?*?*?*?,11.3,3.4,57,101786,0,-0,330,0.0,-0.0,0.0,0,0,0,0,77,8.2,10,5,9999,99999,9,999999999,0.0,999,999,99
3025,3,30,21,0,*?*?*?*?*?*?*?*?*?*?*?*?*?*?*?*?*?*?*?*?*?*?,10.0,4.1,64,101786,0,-0,324,0.0,-0.0,0.0,0,0,0,0,75,6.7,10,5,9999,99999,9,999999999,0.0,999,999,99
3025,3,30,22,0,*?*?*?*?*?*?*?*?*?*?*?*?*?*?*?*?*?*?*?*?*?*?,10.0,3.6,62,101786,0,-0,324,0.0,-0.0,0.0,0,0,0,0,73,7.7,10,5,9999,99999,9,999999999,0.0,999,999,99
3025,3,30,23,0,*?*?*?*?*?*?*?*?*?*?*?*?*?*?*?*?*?*?*?*?*?*?,8.7,3.6,68,101786,0,-0,318,0.0,-0.0,0.0,0,0,0,0,72,8.8,10,5,9999,99999,9,999999999,0.0,999,999,99
3025,3,30,24,0,*?*?*?*?*?*?*?*?*?*?*?*?*?*?*?*?*?*?*?*?*?*?,8.4,6.1,83,101786,0,-0,317,0.0,-0.0,0.0,0,0,0,0,90,5.2,10,5,9999,99999,9,999999999,0.0,999,999,99
3025,3,31,1,0,*?*?*?*?*?*?*?*?*?*?*?*?*?*?*?*?*?*?*?*?*?*?,5.9,5.6,100,101551,0,-0,306,0.0,-0.0,0.0,0,0,0,0,68,4.1,10,5,9999,99999,9,999999999,0.0,999,999,99
3025,3,31,2,0,*?*?*?*?*?*?*?*?*?*?*?*?*?*?*?*?*?*?*?*?*?*?,4.7,4.6,100,101551,0,-0,301,0.0,-0.0,0.0,0,0,0,0,67,4.6,10,5,9999,99999,9,999999999,0.0,999,999,99
3025,3,31,3,0,*?*?*?*?*?*?*?*?*?*?*?*?*?*?*?*?*?*?*?*?*?*?,5.0,5.0,100,101551,0,-0,302,0.0,-0.0,0.0,0,0,0,0,65,3.6,10,5,9999,99999,9,999999999,0.0,999,999,99
3025,3,31,4,0,*?*?*?*?*?*?*?*?*?*?*?*?*?*?*?*?*?*?*?*?*?*?,4.3,4.3,100,101551,0,-0,299,0.0,-0.0,0.0,0,0,0,0,63,4.1,10,5,9999,99999,9,999999999,0.0,999,999,99
3025,3,31,5,0,*?*?*?*?*?*?*?*?*?*?*?*?*?*?*?*?*?*?*?*?*?*?,3.7,3.6,100,101551,0,-0,261,0.0,-0.0,0.0,0,0,0,0,62,5.2,2,1,9999,99999,9,999999999,0.0,999,999,99
3025,3,31,6,0,*?*?*?*?*?*?*?*?*?*?*?*?*?*?*?*?*?*?*?*?*?*?,4.3,4.3,100,101551,151,1374,256,55.2,351.4,16.5,5798,23053,2781,366,60,5.7,0,0,9999,99999,9,999999999,0.0,999,999,99
3025,3,31,7,0,*?*?*?*?*?*?*?*?*?*?*?*?*?*?*?*?*?*?*?*?*?*?,5.1,5.1,100,101551,351,1371,260,193.6,529.6,58.1,20076,44543,8682,1084,63,6.7,0,0,9999,99999,9,999999999,0.0,999,999,99
3025,3,31,8,0,*?*?*?*?*?*?*?*?*?*?*?*?*?*?*?*?*?*?*?*?*?*?,5.8,5.8,100,101551,533,1371,264,319.6,575.4,95.9,33164,54109,13614,1862,67,6.2,0,0,9999,99999,9,999999999,0.0,999,999,99
3025,3,31,9,0,*?*?*?*?*?*?*?*?*?*?*?*?*?*?*?*?*?*?*?*?*?*?,7.5,6.4,96,101551,684,1370,272,424.3,594.9,127.3,44201,58364,17433,2664,70,6.7,0,0,9999,99999,9,999999999,0.0,999,999,99
3025,3,31,10,0,*?*?*?*?*?*?*?*?*?*?*?*?*?*?*?*?*?*?*?*?*?*?,10.0,7.0,84,101551,795,1371,283,500.8,604.5,150.2,52350,60307,20066,3422,73,7.2,0,0,9999,99999,9,999999999,0.0,999,999,99
3025,3,31,11,0,*?*?*?*?*?*?*?*?*?*?*?*?*?*?*?*?*?*?*?*?*?*?,10.6,7.3,83,101551,857,1371,286,543.8,608.7,163.1,56964,61115,21487,3952,77,7.7,0,0,9999,99999,9,999999999,0.0,999,999,99
3025,3,31,12,0,*?*?*?*?*?*?*?*?*?*?*?*?*?*?*?*?*?*?*?*?*?*?,11.2,7.1,78,101551,866,1370,288,550.4,609.4,165.1,57671,61223,21698,4042,80,7.2,0,0,9999,99999,9,999999999,0.0,999,999,99
3025,3,31,13,0,*?*?*?*?*?*?*?*?*?*?*?*?*?*?*?*?*?*?*?*?*?*?,11.5,7.1,77,101551,823,1371,290,520.2,606.5,156.0,54427,60692,20712,3649,70,7.2,0,0,9999,99999,9,999999999,0.0,999,999,99
3025,3,31,14,0,*?*?*?*?*?*?*?*?*?*?*?*?*?*?*?*?*?*?*?*?*?*?,11.6,6.6,73,101551,729,1371,289,455.2,599.1,136.6,47484,59241,18514,2947,60,7.7,0,0,9999,99999,9,999999999,0.0,999,999,99
3025,3,31,15,0,*?*?*?*?*?*?*?*?*?*?*?*?*?*?*?*?*?*?*?*?*?*?,11.2,5.8,72,101551,591,1370,285,359.9,584.1,108.0,37399,56027,15114,2147,50,8.2,0,0,9999,99999,9,999999999,0.0,999,999,99
3025,3,31,16,0,*?*?*?*?*?*?*?*?*?*?*?*?*?*?*?*?*?*?*?*?*?*?,11.5,5.3,68,101551,419,1370,286,240.8,551.4,72.3,24959,48922,10573,1360,40,9.3,0,0,9999,99999,9,999999999,0.0,999,999,99
3025,3,31,17,0,*?*?*?*?*?*?*?*?*?*?*?*?*?*?*?*?*?*?*?*?*?*?,10.6,4.3,67,101551,224,1369,280,106.1,454.0,31.8,10827,33678,5127,621,30,9.3,0,0,9999,99999,9,999999999,0.0,999,999,99
3025,3,31,18,0,*?*?*?*?*?*?*?*?*?*?*?*?*?*?*?*?*?*?*?*?*?*?,9.7,5.0,75,101551,20,1360,296,0.0,0.0,0.0,0,0,0,0,20,8.8,4,2,9999,99999,9,999999999,0.0,999,999,99
3025,3,31,19,0,*?*?*?*?*?*?*?*?*?*?*?*?*?*?*?*?*?*?*?*?*?*?,7.7,3.6,77,101551,0,-0,314,0.0,-0.0,0.0,0,0,0,0,37,9.3,10,5,9999,99999,9,999999999,0.0,999,999,99
3025,3,31,20,0,*?*?*?*?*?*?*?*?*?*?*?*?*?*?*?*?*?*?*?*?*?*?,6.7,4.5,88,101551,0,-0,309,0.0,-0.0,0.0,0,0,0,0,53,9.3,10,5,9999,99999,9,999999999,0.0,999,999,99
3025,3,31,21,0,*?*?*?*?*?*?*?*?*?*?*?*?*?*?*?*?*?*?*?*?*?*?,6.9,4.3,86,101551,0,-0,310,0.0,-0.0,0.0,0,0,0,0,70,9.8,10,5,9999,99999,9,999999999,0.0,999,999,99
3025,3,31,22,0,*?*?*?*?*?*?*?*?*?*?*?*?*?*?*?*?*?*?*?*?*?*?,5.6,4.3,94,101551,0,-0,305,0.0,-0.0,0.0,0,0,0,0,87,9.3,10,5,9999,99999,9,999999999,0.0,999,999,99
3025,3,31,23,0,*?*?*?*?*?*?*?*?*?*?*?*?*?*?*?*?*?*?*?*?*?*?,5.6,2.5,83,101551,0,-0,305,0.0,-0.0,0.0,0,0,0,0,103,9.3,10,5,9999,99999,9,999999999,0.0,999,999,99
3025,3,31,24,0,*?*?*?*?*?*?*?*?*?*?*?*?*?*?*?*?*?*?*?*?*?*?,7.5,4.6,85,101551,0,-0,313,0.0,-0.0,0.0,0,0,0,0,70,4.1,10,5,9999,99999,9,999999999,0.0,999,999,99
3025,4,1,1,0,*?*?*?*?*?*?*?*?*?*?*?*?*?*?*?*?*?*?*?*?*?*?,5.5,3.0,85,101774,0,-0,304,0.0,-0.0,0.0,0,0,0,0,117,4.6,10,5,9999,99999,9,999999999,0.0,999,999,99
3025,4,1,2,0,*?*?*?*?*?*?*?*?*?*?*?*?*?*?*?*?*?*?*?*?*?*?,5.3,3.4,88,101774,0,-0,303,0.0,-0.0,0.0,0,0,0,0,113,2.1,10,5,9999,99999,9,999999999,0.0,999,999,99
3025,4,1,3,0,*?*?*?*?*?*?*?*?*?*?*?*?*?*?*?*?*?*?*?*?*?*?,4.3,2.1,85,101774,0,-0,299,0.0,-0.0,0.0,0,0,0,0,110,2.6,10,5,9999,99999,9,999999999,0.0,999,999,99
3025,4,1,4,0,*?*?*?*?*?*?*?*?*?*?*?*?*?*?*?*?*?*?*?*?*?*?,4.1,2.3,88,101774,0,-0,298,0.0,-0.0,0.0,0,0,0,0,107,4.1,10,5,9999,99999,9,999999999,0.0,999,999,99
3025,4,1,5,0,*?*?*?*?*?*?*?*?*?*?*?*?*?*?*?*?*?*?*?*?*?*?,3.7,3.0,96,101774,0,-0,297,0.0,-0.0,0.0,0,0,0,0,103,4.1,10,5,9999,99999,9,999999999,0.0,999,999,99
3025,4,1,6,0,*?*?*?*?*?*?*?*?*?*?*?*?*?*?*?*?*?*?*?*?*?*?,4.5,4.5,100,101774,159,1370,300,17.7,0.0,17.7,2101,-0,2103,687,100,5.7,10,5,9999,99999,9,999999999,0.0,999,999,99
3025,4,1,7,0,*?*?*?*?*?*?*?*?*?*?*?*?*?*?*?*?*?*?*?*?*?*?,5.3,5.3,100,101774,359,1370,295,133.1,128.0,99.6,14496,11134,11440,2190,98,6.7,8,4,9999,99999,9,999999999,0.0,999,999,99
3025,4,1,8,0,*?*?*?*?*?*?*?*?*?*?*?*?*?*?*?*?*?*?*?*?*?*?,9.0,8.3,96,101774,541,1371,312,217.1,138.6,162.4,23633,13591,18412,3791,97,7.2,8,4,9999,99999,9,999999999,0.0,999,999,99
3025,4,1,9,0,*?*?*?*?*?*?*?*?*?*?*?*?*?*?*?*?*?*?*?*?*?*?,11.1,9.2,88,101774,692,1370,321,286.9,143.1,214.6,31301,14688,24135,5357,95,8.2,8,4,9999,99999,9,999999999,0.0,999,999,99
3025,4,1,10,0,*?*?*?*?*?*?*?*?*?*?*?*?*?*?*?*?*?*?*?*?*?*?,13.0,9.6,80,101774,802,1370,330,337.8,145.4,252.7,36938,15189,28269,6726,93,8.2,8,4,9999,99999,9,999999999,0.0,999,999,99
3025,4,1,11,0,*?*?*?*?*?*?*?*?*?*?*?*?*?*?*?*?*?*?*?*?*?*?,14.4,8.8,70,101774,864,1370,332,432.9,245.1,278.4,46507,26150,30445,7263,92,9.3,7,4,9999,99999,9,999999999,0.0,999,999,99
3025,4,1,12,0,*?*?*?*?*?*?*?*?*?*?*?*?*?*?*?*?*?*?*?*?*?*?,15.8,8.1,61,101774,873,1370,343,370.6,146.5,277.2,40593,15424,30919,7767,90,6.2,8,4,9999,99999,9,999999999,0.0,999,999,99
3025,4,1,13,0,*?*?*?*?*?*?*?*?*?*?*?*?*?*?*?*?*?*?*?*?*?*?,15.4,6.6,56,101774,829,1369,340,350.4,145.9,262.1,38333,15285,29283,7106,88,9.3,8,4,9999,99999,9,999999999,0.0,999,999,99
3025,4,1,14,0,*?*?*?*?*?*?*?*?*?*?*?*?*?*?*?*?*?*?*?*?*?*?,15.9,8.0,60,101774,735,1370,339,362.7,241.3,233.2,38725,25252,25864,5501,87,7.2,7,4,9999,99999,9,999999999,0.0,999,999,99
3025,4,1,15,0,*?*?*?*?*?*?*?*?*?*?*?*?*?*?*?*?*?*?*?*?*?*?,15.5,8.7,64,101774,597,1369,337,287.5,235.3,184.8,30513,23708,20826,4031,85,7.2,7,4,9999,99999,9,999999999,0.0,999,999,99
3025,4,1,16,0,*?*?*?*?*?*?*?*?*?*?*?*?*?*?*?*?*?*?*?*?*?*?,15.3,9.6,69,101774,425,1369,341,163.7,132.9,122.5,17817,12229,13994,2748,83,7.2,8,4,9999,99999,9,999999999,0.0,999,999,99
3025,4,1,17,0,*?*?*?*?*?*?*?*?*?*?*?*?*?*?*?*?*?*?*?*?*?*?,15.0,9.6,70,101774,231,1372,343,55.7,44.0,48.3,6161,3196,5702,1027,82,8.8,9,5,9999,99999,9,999999999,0.0,999,999,99
3025,4,1,18,0,*?*?*?*?*?*?*?*?*?*?*?*?*?*?*?*?*?*?*?*?*?*?,13.3,10.1,81,101774,27,1385,335,0.0,0.0,0.0,0,0,0,0,80,9.3,9,5,9999,99999,9,999999999,0.0,999,999,99
3025,4,1,19,0,*?*?*?*?*?*?*?*?*?*?*?*?*?*?*?*?*?*?*?*?*?*?,10.6,9.7,95,101774,0,-0,326,0.0,-0.0,0.0,0,0,0,0,77,8.8,10,5,9999,99999,9,999999999,0.0,999,999,99
3025,4,1,20,0,*?*?*?*?*?*?*?*?*?*?*?*?*?*?*?*?*?*?*?*?*?*?,9.3,9.1,100,101774,0,-0,320,0.0,-0.0,0.0,0,0,0,0,73,8.2,10,5,9999,99999,9,999999999,0.0,999,999,99
3025,4,1,21,0,*?*?*?*?*?*?*?*?*?*?*?*?*?*?*?*?*?*?*?*?*?*?,8.2,8.3,100,101774,0,-0,315,0.0,-0.0,0.0,0,0,0,0,70,6.7,10,5,9999,99999,9,999999999,0.0,999,999,99
3025,4,1,22,0,*?*?*?*?*?*?*?*?*?*?*?*?*?*?*?*?*?*?*?*?*?*?,6.6,6.7,100,101774,0,-0,308,0.0,-0.0,0.0,0,0,0,0,67,8.2,10,5,9999,99999,9,999999999,0.0,999,999,99
3025,4,1,23,0,*?*?*?*?*?*?*?*?*?*?*?*?*?*?*?*?*?*?*?*?*?*?,7.4,6.9,98,101774,0,-0,312,0.0,-0.0,0.0,0,0,0,0,63,8.8,10,5,9999,99999,9,999999999,0.0,999,999,99
3025,4,1,24,0,*?*?*?*?*?*?*?*?*?*?*?*?*?*?*?*?*?*?*?*?*?*?,5.5,2.9,83,101774,0,-0,304,0.0,-0.0,0.0,0,0,0,0,120,2.1,10,5,9999,99999,9,999999999,0.0,999,999,99
3025,4,2,1,0,*?*?*?*?*?*?*?*?*?*?*?*?*?*?*?*?*?*?*?*?*?*?,8.3,5.9,84,102100,0,-0,316,0.0,-0.0,0.0,0,0,0,0,53,4.6,10,5,9999,99999,9,999999999,0.0,999,999,99
3025,4,2,2,0,*?*?*?*?*?*?*?*?*?*?*?*?*?*?*?*?*?*?*?*?*?*?,8.4,5.5,81,102100,0,-0,317,0.0,-0.0,0.0,0,0,0,0,47,3.1,10,5,9999,99999,9,999999999,0.0,999,999,99
3025,4,2,3,0,*?*?*?*?*?*?*?*?*?*?*?*?*?*?*?*?*?*?*?*?*?*?,8.3,5.6,82,102100,0,-0,316,0.0,-0.0,0.0,0,0,0,0,40,7.7,10,5,9999,99999,9,999999999,0.0,999,999,99
3025,4,2,4,0,*?*?*?*?*?*?*?*?*?*?*?*?*?*?*?*?*?*?*?*?*?*?,8.1,5.6,83,102100,0,-0,315,0.0,-0.0,0.0,0,0,0,0,33,6.7,10,5,9999,99999,9,999999999,0.0,999,999,99
3025,4,2,5,0,*?*?*?*?*?*?*?*?*?*?*?*?*?*?*?*?*?*?*?*?*?*?,8.3,5.9,83,102100,0,-0,316,0.0,-0.0,0.0,0,0,0,0,27,6.2,10,5,9999,99999,9,999999999,0.0,999,999,99
3025,4,2,6,0,*?*?*?*?*?*?*?*?*?*?*?*?*?*?*?*?*?*?*?*?*?*?,8.4,6.9,89,102100,167,1366,300,58.5,214.5,32.3,6219,12415,4471,568,20,6.2,6,3,9999,99999,9,999999999,0.0,999,999,99
3025,4,2,7,0,*?*?*?*?*?*?*?*?*?*?*?*?*?*?*?*?*?*?*?*?*?*?,8.8,7.7,91,102100,367,1369,299,191.4,374.7,90.9,19912,31728,11641,1689,23,4.6,5,3,9999,99999,9,999999999,0.0,999,999,99
3025,4,2,8,0,*?*?*?*?*?*?*?*?*?*?*?*?*?*?*?*?*?*?*?*?*?*?,9.8,6.6,79,102100,548,1368,315,220.8,138.9,165.2,24038,13665,18716,3868,27,5.2,8,4,9999,99999,9,999999999,0.0,999,999,99
3025,4,2,9,0,*?*?*?*?*?*?*?*?*?*?*?*?*?*?*?*?*?*?*?*?*?*?,11.5,5.8,67,102100,699,1369,322,290.5,143.3,217.3,31698,14730,24427,5447,30,5.2,8,4,9999,99999,9,999999999,0.0,999,999,99
3025,4,2,10,0,*?*?*?*?*?*?*?*?*?*?*?*?*?*?*?*?*?*?*?*?*?*?,12.0,5.5,63,102100,809,1369,320,403.3,243.6,259.3,43207,25819,28523,6459,33,5.7,7,4,9999,99999,9,999999999,0.0,999,999,99
3025,4,2,11,0,*?*?*?*?*?*?*?*?*?*?*?*?*?*?*?*?*?*?*?*?*?*?,12.4,4.5,57,102100,870,1368,335,160.6,0.0,160.6,19183,0,19264,7605,37,4.6,10,5,9999,99999,9,999999999,0.0,999,999,99
3025,4,2,12,0,*?*?*?*?*?*?*?*?*?*?*?*?*?*?*?*?*?*?*?*?*?*?,12.5,4.3,57,102100,879,1368,326,373.9,146.6,279.6,40948,15444,31174,7878,40,5.2,8,4,9999,99999,9,999999999,0.0,999,999,99
3025,4,2,13,0,*?*?*?*?*?*?*?*?*?*?*?*?*?*?*?*?*?*?*?*?*?*?,12.6,4.3,56,102100,835,1368,331,266.8,58.1,231.3,29386,5865,26055,7738,45,5.7,9,5,9999,99999,9,999999999,0.0,999,999,99
3025,4,2,14,0,*?*?*?*?*?*?*?*?*?*?*?*?*?*?*?*?*?*?*?*?*?*?,12.7,3.2,51,102100,741,1369,332,233.9,57.5,202.8,25741,5738,22848,6425,50,7.7,9,5,9999,99999,9,999999999,0.0,999,999,99
3025,4,2,15,0,*?*?*?*?*?*?*?*?*?*?*?*?*?*?*?*?*?*?*?*?*?*?,12.9,3.0,50,102100,603,1368,322,291.0,235.7,187.1,30892,23798,21062,4094,55,8.2,7,4,9999,99999,9,999999999,0.0,999,999,99
3025,4,2,16,0,*?*?*?*?*?*?*?*?*?*?*?*?*?*?*?*?*?*?*?*?*?*?,12.8,5.1,59,102100,431,1368,323,197.0,223.2,126.7,20805,20464,14586,2572,60,6.2,7,4,9999,99999,9,999999999,0.0,999,999,99
3025,4,2,17,0,*?*?*?*?*?*?*?*?*?*?*?*?*?*?*?*?*?*?*?*?*?*?,12.7,3.8,53,102100,237,1370,317,100.7,260.6,55.6,10486,18155,7333,1005,65,6.2,6,3,9999,99999,9,999999999,0.0,999,999,99
3025,4,2,18,0,*?*?*?*?*?*?*?*?*?*?*?*?*?*?*?*?*?*?*?*?*?*?,12.2,3.9,56,102100,33,1360,315,0.0,0.0,0.0,0,0,0,0,70,7.7,6,3,9999,99999,9,999999999,0.0,999,999,99
3025,4,2,19,0,*?*?*?*?*?*?*?*?*?*?*?*?*?*?*?*?*?*?*?*?*?*?,10.7,3.6,61,102100,0,-0,328,0.0,-0.0,0.0,0,0,0,0,65,8.8,10,5,9999,99999,9,999999999,0.0,999,999,99
3025,4,2,20,0,*?*?*?*?*?*?*?*?*?*?*?*?*?*?*?*?*?*?*?*?*?*?,10.1,4.6,67,102100,0,-0,325,0.0,-0.0,0.0,0,0,0,0,60,9.8,10,5,9999,99999,9,999999999,0.0,999,999,99
3025,4,2,21,0,*?*?*?*?*?*?*?*?*?*?*?*?*?*?*?*?*?*?*?*?*?*?,10.2,3.6,63,102100,0,-0,325,0.0,-0.0,0.0,0,0,0,0,55,8.2,10,5,9999,99999,9,999999999,0.0,999,999,99
3025,4,2,22,0,*?*?*?*?*?*?*?*?*?*?*?*?*?*?*?*?*?*?*?*?*?*?,9.1,4.5,71,102100,0,-0,320,0.0,-0.0,0.0,0,0,0,0,50,6.7,10,5,9999,99999,9,999999999,0.0,999,999,99
3025,4,2,23,0,*?*?*?*?*?*?*?*?*?*?*?*?*?*?*?*?*?*?*?*?*?*?,9.4,3.6,66,102100,0,-0,322,0.0,-0.0,0.0,0,0,0,0,45,5.7,10,5,9999,99999,9,999999999,0.0,999,999,99
3025,4,2,24,0,*?*?*?*?*?*?*?*?*?*?*?*?*?*?*?*?*?*?*?*?*?*?,8.1,6.4,88,102100,0,-0,315,0.0,-0.0,0.0,0,0,0,0,60,4.1,10,5,9999,99999,9,999999999,0.0,999,999,99
3025,4,3,1,0,*?*?*?*?*?*?*?*?*?*?*?*?*?*?*?*?*?*?*?*?*?*?,9.2,3.8,69,102524,0,-0,321,0.0,-0.0,0.0,0,0,0,0,87,6.2,10,5,9999,99999,9,999999999,0.0,999,999,99
3025,4,3,2,0,*?*?*?*?*?*?*?*?*?*?*?*?*?*?*?*?*?*?*?*?*?*?,8.8,3.8,71,102524,0,-0,319,0.0,-0.0,0.0,0,0,0,0,133,5.2,10,5,9999,99999,9,999999999,0.0,999,999,99
3025,4,3,3,0,*?*?*?*?*?*?*?*?*?*?*?*?*?*?*?*?*?*?*?*?*?*?,8.8,3.8,71,102524,0,-0,319,0.0,-0.0,0.0,0,0,0,0,180,5.7,10,5,9999,99999,9,999999999,0.0,999,999,99
3025,4,3,4,0,*?*?*?*?*?*?*?*?*?*?*?*?*?*?*?*?*?*?*?*?*?*?,8.7,3.8,72,102524,0,-0,318,0.0,-0.0,0.0,0,0,0,0,227,5.2,10,5,9999,99999,9,999999999,0.0,999,999,99
3025,4,3,5,0,*?*?*?*?*?*?*?*?*?*?*?*?*?*?*?*?*?*?*?*?*?*?,8.6,4.3,75,102524,0,-0,318,0.0,-0.0,0.0,0,0,0,0,273,5.2,10,5,9999,99999,9,999999999,0.0,999,999,99
3025,4,3,6,0,*?*?*?*?*?*?*?*?*?*?*?*?*?*?*?*?*?*?*?*?*?*?,8.7,4.5,75,102524,176,1370,318,21.1,0.0,21.1,2490,-0,2493,817,320,7.7,10,5,9999,99999,9,999999999,0.0,999,999,99
3025,4,3,7,0,*?*?*?*?*?*?*?*?*?*?*?*?*?*?*?*?*?*?*?*?*?*?,8.8,5.6,80,102524,375,1368,319,61.2,0.0,61.2,7125,0,7143,2460,272,6.7,10,5,9999,99999,9,999999999,0.0,999,999,99
3025,4,3,8,0,*?*?*?*?*?*?*?*?*?*?*?*?*?*?*?*?*?*?*?*?*?*?,9.8,7.4,85,102524,556,1368,323,97.5,0.0,97.5,11441,0,11477,4177,223,5.7,10,5,9999,99999,9,999999999,0.0,999,999,99
3025,4,3,9,0,*?*?*?*?*?*?*?*?*?*?*?*?*?*?*?*?*?*?*?*?*?*?,9.7,5.9,77,102524,706,1367,323,127.7,0.0,127.7,15107,0,15163,5759,175,8.2,10,5,9999,99999,9,999999999,0.0,999,999,99
3025,4,3,10,0,*?*?*?*?*?*?*?*?*?*?*?*?*?*?*?*?*?*?*?*?*?*?,10.7,5.8,71,102524,816,1368,327,149.8,0.0,149.8,17827,0,17899,6985,127,6.2,10,5,9999,99999,9,999999999,0.0,999,999,99
3025,4,3,11,0,*?*?*?*?*?*?*?*?*?*?*?*?*?*?*?*?*?*?*?*?*?*?,11.1,5.6,70,102524,877,1368,329,162.0,0.0,162.0,19363,0,19446,7688,78,7.2,10,5,9999,99999,9,999999999,0.0,999,999,99
3025,4,3,12,0,*?*?*?*?*?*?*?*?*?*?*?*?*?*?*?*?*?*?*?*?*?*?,11.4,6.7,73,102524,886,1368,330,163.8,0.0,163.8,19583,0,19667,7789,30,7.2,10,5,9999,99999,9,999999999,0.0,999,999,99
3025,4,3,13,0,*?*?*?*?*?*?*?*?*?*?*?*?*?*?*?*?*?*?*?*?*?*?,11.2,6.2,72,102524,841,1367,329,154.9,0.0,154.9,18467,0,18543,7277,28,6.7,10,5,9999,99999,9,999999999,0.0,999,999,99
3025,4,3,14,0,*?*?*?*?*?*?*?*?*?*?*?*?*?*?*?*?*?*?*?*?*?*?,11.6,6.7,72,102524,747,1368,331,135.9,0.0,135.9,16116,0,16178,6210,27,8.8,10,5,9999,99999,9,999999999,0.0,999,999,99
3025,4,3,15,0,*?*?*?*?*?*?*?*?*?*?*?*?*?*?*?*?*?*?*?*?*?*?,11.1,6.1,71,102524,609,1367,329,108.2,0.0,108.2,12732,0,12775,4723,25,7.2,10,5,9999,99999,9,999999999,0.0,999,999,99
3025,4,3,16,0,*?*?*?*?*?*?*?*?*?*?*?*?*?*?*?*?*?*?*?*?*?*?,11.3,5.8,69,102524,437,1367,330,73.7,0.0,73.7,8600,0,8624,3027,23,5.7,10,5,9999,99999,9,999999999,0.0,999,999,99
3025,4,3,17,0,*?*?*?*?*?*?*?*?*?*?*?*?*?*?*?*?*?*?*?*?*?*?,11.5,5.8,68,102524,243,1367,331,34.6,0.0,34.6,4046,0,4053,1345,22,5.2,10,5,9999,99999,9,999999999,0.0,999,999,99
3025,4,3,18,0,*?*?*?*?*?*?*?*?*?*?*?*?*?*?*?*?*?*?*?*?*?*?,11.3,6.2,71,102524,40,1379,330,0.0,0.0,0.0,0,0,0,0,20,4.6,10,5,9999,99999,9,999999999,0.0,999,999,99
3025,4,3,19,0,*?*?*?*?*?*?*?*?*?*?*?*?*?*?*?*?*?*?*?*?*?*?,10.0,5.9,76,102524,0,-0,324,0.0,-0.0,0.0,0,0,0,0,22,2.6,10,5,9999,99999,9,999999999,0.0,999,999,99
3025,4,3,20,0,*?*?*?*?*?*?*?*?*?*?*?*?*?*?*?*?*?*?*?*?*?*?,9.9,5.6,75,102524,0,-0,323,0.0,-0.0,0.0,0,0,0,0,23,3.6,10,5,9999,99999,9,999999999,0.0,999,999,99
3025,4,3,21,0,*?*?*?*?*?*?*?*?*?*?*?*?*?*?*?*?*?*?*?*?*?*?,9.4,4.8,73,102524,0,-0,321,0.0,-0.0,0.0,0,0,0,0,25,4.1,10,5,9999,99999,9,999999999,0.0,999,999,99
3025,4,3,22,0,*?*?*?*?*?*?*?*?*?*?*?*?*?*?*?*?*?*?*?*?*?*?,9.5,4.8,73,102524,0,-0,322,0.0,-0.0,0.0,0,0,0,0,27,4.1,10,5,9999,99999,9,999999999,0.0,999,999,99
3025,4,3,23,0,*?*?*?*?*?*?*?*?*?*?*?*?*?*?*?*?*?*?*?*?*?*?,9.0,4.3,73,102524,0,-0,320,0.0,-0.0,0.0,0,0,0,0,28,5.2,10,5,9999,99999,9,999999999,0.0,999,999,99
3025,4,3,24,0,*?*?*?*?*?*?*?*?*?*?*?*?*?*?*?*?*?*?*?*?*?*?,9.7,3.6,67,102524,0,-0,323,0.0,-0.0,0.0,0,0,0,0,40,6.2,10,5,9999,99999,9,999999999,0.0,999,999,99
3025,4,4,1,0,*?*?*?*?*?*?*?*?*?*?*?*?*?*?*?*?*?*?*?*?*?*?,7.2,3.0,74,102379,0,-0,312,0.0,-0.0,0.0,0,0,0,0,33,3.1,10,5,9999,99999,9,999999999,0.0,999,999,99
3025,4,4,2,0,*?*?*?*?*?*?*?*?*?*?*?*?*?*?*?*?*?*?*?*?*?*?,7.2,2.5,71,102379,0,-0,312,0.0,-0.0,0.0,0,0,0,0,37,1.5,10,5,9999,99999,9,999999999,0.0,999,999,99
3025,4,4,3,0,*?*?*?*?*?*?*?*?*?*?*?*?*?*?*?*?*?*?*?*?*?*?,6.8,2.7,74,102379,0,-0,310,0.0,-0.0,0.0,0,0,0,0,40,4.1,10,5,9999,99999,9,999999999,0.0,999,999,99
3025,4,4,4,0,*?*?*?*?*?*?*?*?*?*?*?*?*?*?*?*?*?*?*?*?*?*?,6.8,2.9,75,102379,0,-0,310,0.0,-0.0,0.0,0,0,0,0,43,3.6,10,5,9999,99999,9,999999999,0.0,999,999,99
3025,4,4,5,0,*?*?*?*?*?*?*?*?*?*?*?*?*?*?*?*?*?*?*?*?*?*?,6.7,2.5,74,102379,0,-0,310,0.0,-0.0,0.0,0,0,0,0,47,5.2,10,5,9999,99999,9,999999999,0.0,999,999,99
3025,4,4,6,0,*?*?*?*?*?*?*?*?*?*?*?*?*?*?*?*?*?*?*?*?*?*?,6.7,3.6,80,102379,184,1368,305,39.6,39.1,34.3,4406,2549,4096,722,50,6.7,9,5,9999,99999,9,999999999,0.0,999,999,99
3025,4,4,7,0,*?*?*?*?*?*?*?*?*?*?*?*?*?*?*?*?*?*?*?*?*?*?,6.7,3.6,80,102379,383,1367,305,109.1,51.8,94.6,11970,4611,10684,2530,47,6.7,9,5,9999,99999,9,999999999,0.0,999,999,99
3025,4,4,8,0,*?*?*?*?*?*?*?*?*?*?*?*?*?*?*?*?*?*?*?*?*?*?,7.3,4.3,81,102379,564,1368,308,172.2,55.6,149.3,18919,5359,16831,4320,43,6.2,9,5,9999,99999,9,999999999,0.0,999,999,99
3025,4,4,9,0,*?*?*?*?*?*?*?*?*?*?*?*?*?*?*?*?*?*?*?*?*?*?,6.7,4.8,87,102379,714,1368,309,129.3,0.0,129.3,15297,0,15354,5843,40,7.2,10,5,9999,99999,9,999999999,0.0,999,999,99
3025,4,4,10,0,*?*?*?*?*?*?*?*?*?*?*?*?*?*?*?*?*?*?*?*?*?*?,7.1,4.6,84,102379,823,1368,311,151.2,0.0,151.2,18011,0,18085,7069,37,7.7,10,5,9999,99999,9,999999999,0.0,999,999,99
3025,4,4,11,0,*?*?*?*?*?*?*?*?*?*?*?*?*?*?*?*?*?*?*?*?*?*?,7.1,3.9,79,102379,884,1368,311,163.5,0.0,163.5,19542,0,19625,7770,33,6.7,10,5,9999,99999,9,999999999,0.0,999,999,99
3025,4,4,12,0,*?*?*?*?*?*?*?*?*?*?*?*?*?*?*?*?*?*?*?*?*?*?,7.0,3.2,76,102379,892,1367,311,165.2,0.0,165.2,19754,0,19839,7867,30,6.7,10,5,9999,99999,9,999999999,0.0,999,999,99
3025,4,4,13,0,*?*?*?*?*?*?*?*?*?*?*?*?*?*?*?*?*?*?*?*?*?*?,7.1,3.0,75,102379,848,1368,307,271.4,58.2,235.3,29900,5879,26507,7937,85,5.7,9,5,9999,99999,9,999999999,0.0,999,999,99
3025,4,4,14,0,*?*?*?*?*?*?*?*?*?*?*?*?*?*?*?*?*?*?*?*?*?*?,6.9,4.6,84,102379,753,1367,306,238.4,57.6,206.7,26240,5758,23287,6594,140,5.7,9,5,9999,99999,9,999999999,0.0,999,999,99
3025,4,4,15,0,*?*?*?*?*?*?*?*?*?*?*?*?*?*?*?*?*?*?*?*?*?*?,7.3,4.1,80,102379,615,1366,308,190.3,56.2,164.9,20912,5495,18590,4893,195,4.6,9,5,9999,99999,9,999999999,0.0,999,999,99
3025,4,4,16,0,*?*?*?*?*?*?*?*?*?*?*?*?*?*?*?*?*?*?*?*?*?*?,6.9,3.8,80,102379,443,1366,310,75.0,0.0,75.0,8749,0,8774,3085,250,7.2,10,5,9999,99999,9,999999999,0.0,999,999,99
3025,4,4,17,0,*?*?*?*?*?*?*?*?*?*?*?*?*?*?*?*?*?*?*?*?*?*?,6.8,4.3,84,102379,249,1366,305,62.4,45.5,54.1,6886,3427,6363,1156,305,6.7,9,5,9999,99999,9,999999999,0.0,999,999,99
3025,4,4,18,0,*?*?*?*?*?*?*?*?*?*?*?*?*?*?*?*?*?*?*?*?*?*?,7.3,4.8,83,102379,46,1363,308,0.0,0.0,0.0,0,0,0,0,360,8.2,9,5,9999,99999,9,999999999,0.0,999,999,99
3025,4,4,19,0,*?*?*?*?*?*?*?*?*?*?*?*?*?*?*?*?*?*?*?*?*?*?,6.9,4.6,84,102379,0,-0,310,0.0,-0.0,0.0,0,0,0,0,307,5.7,10,5,9999,99999,9,999999999,0.0,999,999,99
3025,4,4,20,0,*?*?*?*?*?*?*?*?*?*?*?*?*?*?*?*?*?*?*?*?*?*?,7.1,3.4,77,102379,0,-0,311,0.0,-0.0,0.0,0,0,0,0,253,5.7,10,5,9999,99999,9,999999999,0.0,999,999,99
3025,4,4,21,0,*?*?*?*?*?*?*?*?*?*?*?*?*?*?*?*?*?*?*?*?*?*?,7.1,3.6,78,102379,0,-0,311,0.0,-0.0,0.0,0,0,0,0,200,4.1,10,5,9999,99999,9,999999999,0.0,999,999,99
3025,4,4,22,0,*?*?*?*?*?*?*?*?*?*?*?*?*?*?*?*?*?*?*?*?*?*?,6.8,2.1,71,102379,0,-0,310,0.0,-0.0,0.0,0,0,0,0,147,4.6,10,5,9999,99999,9,999999999,0.0,999,999,99
3025,4,4,23,0,*?*?*?*?*?*?*?*?*?*?*?*?*?*?*?*?*?*?*?*?*?*?,7.1,2.9,74,102379,0,-0,311,0.0,-0.0,0.0,0,0,0,0,93,4.1,10,5,9999,99999,9,999999999,0.0,999,999,99
3025,4,4,24,0,*?*?*?*?*?*?*?*?*?*?*?*?*?*?*?*?*?*?*?*?*?*?,8.6,3.6,71,102379,0,-0,318,0.0,-0.0,0.0,0,0,0,0,30,2.1,10,5,9999,99999,9,999999999,0.0,999,999,99
3025,4,5,1,0,*?*?*?*?*?*?*?*?*?*?*?*?*?*?*?*?*?*?*?*?*?*?,7.4,4.1,79,102304,0,-0,312,0.0,-0.0,0.0,0,0,0,0,37,4.1,10,5,9999,99999,9,999999999,0.0,999,999,99
3025,4,5,2,0,*?*?*?*?*?*?*?*?*?*?*?*?*?*?*?*?*?*?*?*?*?*?,7.7,4.8,81,102304,0,-0,314,0.0,-0.0,0.0,0,0,0,0,33,5.2,10,5,9999,99999,9,999999999,0.0,999,999,99
3025,4,5,3,0,*?*?*?*?*?*?*?*?*?*?*?*?*?*?*?*?*?*?*?*?*?*?,6.9,4.1,81,102304,0,-0,310,0.0,-0.0,0.0,0,0,0,0,30,4.6,10,5,9999,99999,9,999999999,0.0,999,999,99
3025,4,5,4,0,*?*?*?*?*?*?*?*?*?*?*?*?*?*?*?*?*?*?*?*?*?*?,6.9,3.6,79,102304,0,-0,310,0.0,-0.0,0.0,0,0,0,0,27,4.6,10,5,9999,99999,9,999999999,0.0,999,999,99
3025,4,5,5,0,*?*?*?*?*?*?*?*?*?*?*?*?*?*?*?*?*?*?*?*?*?*?,6.7,4.1,82,102304,0,-0,309,0.0,-0.0,0.0,0,0,0,0,23,2.6,10,5,9999,99999,9,999999999,0.0,999,999,99
3025,4,5,6,0,*?*?*?*?*?*?*?*?*?*?*?*?*?*?*?*?*?*?*?*?*?*?,7.0,3.9,80,102304,192,1365,311,24.5,0.0,24.5,2874,-0,2878,945,20,2.6,10,5,9999,99999,9,999999999,0.0,999,999,99
3025,4,5,7,0,*?*?*?*?*?*?*?*?*?*?*?*?*?*?*?*?*?*?*?*?*?*?,7.1,4.3,81,102304,391,1367,311,64.4,0.0,64.4,7509,0,7529,2605,20,3.6,10,5,9999,99999,9,999999999,0.0,999,999,99
3025,4,5,8,0,*?*?*?*?*?*?*?*?*?*?*?*?*?*?*?*?*?*?*?*?*?*?,9.2,3.6,67,102304,571,1366,321,100.7,0.0,100.7,11821,0,11860,4336,20,4.1,10,5,9999,99999,9,999999999,0.0,999,999,99
3025,4,5,9,0,*?*?*?*?*?*?*?*?*?*?*?*?*?*?*?*?*?*?*?*?*?*?,10.6,3.2,59,102304,721,1367,327,130.8,0.0,130.8,15484,0,15542,5926,20,3.1,10,5,9999,99999,9,999999999,0.0,999,999,99
3025,4,5,10,0,*?*?*?*?*?*?*?*?*?*?*?*?*?*?*?*?*?*?*?*?*?*?,10.8,3.2,59,102304,830,1367,328,152.7,0.0,152.7,18193,0,18268,7151,20,3.1,10,5,9999,99999,9,999999999,0.0,999,999,99
3025,4,5,11,0,*?*?*?*?*?*?*?*?*?*?*?*?*?*?*?*?*?*?*?*?*?*?,11.9,3.0,54,102304,890,1366,333,164.9,0.0,164.9,19717,0,19801,7849,20,5.2,10,5,9999,99999,9,999999999,0.0,999,999,99
3025,4,5,12,0,*?*?*?*?*?*?*?*?*?*?*?*?*?*?*?*?*?*?*?*?*?*?,11.8,1.5,49,102304,898,1366,333,166.5,0.0,166.5,19924,0,20010,7944,20,4.1,10,5,9999,99999,9,999999999,0.0,999,999,99
3025,4,5,13,0,*?*?*?*?*?*?*?*?*?*?*?*?*?*?*?*?*?*?*?*?*?*?,11.8,2.9,53,102304,854,1367,333,157.5,0.0,157.5,18796,0,18875,7428,75,6.7,10,5,9999,99999,9,999999999,0.0,999,999,99
3025,4,5,14,0,*?*?*?*?*?*?*?*?*?*?*?*?*?*?*?*?*?*?*?*?*?*?,12.1,5.5,63,102304,759,1366,334,138.5,0.0,138.5,16431,0,16495,6351,130,4.6,10,5,9999,99999,9,999999999,0.0,999,999,99
3025,4,5,15,0,*?*?*?*?*?*?*?*?*?*?*?*?*?*?*?*?*?*?*?*?*?*?,12.1,5.5,62,102304,621,1366,334,110.8,0.0,110.8,13038,0,13083,4853,185,8.2,10,5,9999,99999,9,999999999,0.0,999,999,99
3025,4,5,16,0,*?*?*?*?*?*?*?*?*?*?*?*?*?*?*?*?*?*?*?*?*?*?,12.0,3.6,55,102304,449,1365,334,76.2,0.0,76.2,8898,0,8923,3143,240,6.2,10,5,9999,99999,9,999999999,0.0,999,999,99
3025,4,5,17,0,*?*?*?*?*?*?*?*?*?*?*?*?*?*?*?*?*?*?*?*?*?*?,12.0,4.1,58,102304,255,1364,333,37.2,0.0,37.2,4339,0,4347,1447,295,7.7,10,5,9999,99999,9,999999999,0.0,999,999,99
3025,4,5,18,0,*?*?*?*?*?*?*?*?*?*?*?*?*?*?*?*?*?*?*?*?*?*?,11.2,4.6,63,102304,53,1378,330,0.0,0.0,0.0,0,0,0,0,350,8.2,10,5,9999,99999,9,999999999,0.0,999,999,99
3025,4,5,19,0,*?*?*?*?*?*?*?*?*?*?*?*?*?*?*?*?*?*?*?*?*?*?,8.7,3.2,67,102304,0,-0,318,0.0,-0.0,0.0,0,0,0,0,343,7.2,10,5,9999,99999,9,999999999,0.0,999,999,99
3025,4,5,20,0,*?*?*?*?*?*?*?*?*?*?*?*?*?*?*?*?*?*?*?*?*?*?,8.7,2.7,65,102304,0,-0,319,0.0,-0.0,0.0,0,0,0,0,337,5.7,10,5,9999,99999,9,999999999,0.0,999,999,99
3025,4,5,21,0,*?*?*?*?*?*?*?*?*?*?*?*?*?*?*?*?*?*?*?*?*?*?,8.4,2.3,64,102304,0,-0,317,0.0,-0.0,0.0,0,0,0,0,330,5.2,10,5,9999,99999,9,999999999,0.0,999,999,99
3025,4,5,22,0,*?*?*?*?*?*?*?*?*?*?*?*?*?*?*?*?*?*?*?*?*?*?,8.6,3.2,67,102304,0,-0,318,0.0,-0.0,0.0,0,0,0,0,323,5.2,10,5,9999,99999,9,999999999,0.0,999,999,99
3025,4,5,23,0,*?*?*?*?*?*?*?*?*?*?*?*?*?*?*?*?*?*?*?*?*?*?,7.6,1.9,67,102304,0,-0,314,0.0,-0.0,0.0,0,0,0,0,317,2.6,10,5,9999,99999,9,999999999,0.0,999,999,99
3025,4,5,24,0,*?*?*?*?*?*?*?*?*?*?*?*?*?*?*?*?*?*?*?*?*?*?,7.4,3.6,76,102304,0,-0,313,0.0,-0.0,0.0,0,0,0,0,40,5.2,10,5,9999,99999,9,999999999,0.0,999,999,99
3025,4,6,1,0,*?*?*?*?*?*?*?*?*?*?*?*?*?*?*?*?*?*?*?*?*?*?,4.7,3.0,88,102431,0,-0,301,0.0,-0.0,0.0,0,0,0,0,302,4.1,10,5,9999,99999,9,999999999,0.0,999,999,99
3025,4,6,2,0,*?*?*?*?*?*?*?*?*?*?*?*?*?*?*?*?*?*?*?*?*?*?,3.2,3.2,98,102431,0,-0,294,0.0,-0.0,0.0,0,0,0,0,293,3.6,10,5,9999,99999,9,999999999,0.0,999,999,99
3025,4,6,3,0,*?*?*?*?*?*?*?*?*?*?*?*?*?*?*?*?*?*?*?*?*?*?,3.0,3.0,98,102431,0,-0,294,0.0,-0.0,0.0,0,0,0,0,285,3.1,10,5,9999,99999,9,999999999,0.0,999,999,99
3025,4,6,4,0,*?*?*?*?*?*?*?*?*?*?*?*?*?*?*?*?*?*?*?*?*?*?,2.5,2.5,98,102431,0,-0,291,0.0,-0.0,0.0,0,0,0,0,277,4.1,10,5,9999,99999,9,999999999,0.0,999,999,99
3025,4,6,5,0,*?*?*?*?*?*?*?*?*?*?*?*?*?*?*?*?*?*?*?*?*?*?,2.3,1.9,96,102431,0,-0,291,0.0,-0.0,0.0,0,0,0,0,268,3.6,10,5,9999,99999,9,999999999,0.0,999,999,99
3025,4,6,6,0,*?*?*?*?*?*?*?*?*?*?*?*?*?*?*?*?*?*?*?*?*?*?,2.2,1.7,95,102431,200,1364,281,60.1,103.3,45.0,6414,6463,5471,816,260,3.6,8,4,9999,99999,9,999999999,0.0,999,999,99
3025,4,6,7,0,*?*?*?*?*?*?*?*?*?*?*?*?*?*?*?*?*?*?*?*?*?*?,3.8,3.0,94,102431,399,1367,288,152.0,131.2,113.7,16545,11843,13018,2532,235,4.6,8,4,9999,99999,9,999999999,0.0,999,999,99
3025,4,6,8,0,*?*?*?*?*?*?*?*?*?*?*?*?*?*?*?*?*?*?*?*?*?*?,5.4,3.2,84,102431,579,1366,299,177.7,55.8,154.0,19523,5403,17363,4490,210,3.6,9,5,9999,99999,9,999999999,0.0,999,999,99
3025,4,6,9,0,*?*?*?*?*?*?*?*?*?*?*?*?*?*?*?*?*?*?*?*?*?*?,7.9,2.9,69,102431,728,1366,305,304.6,144.0,227.8,33253,14883,25572,5806,185,3.1,8,4,9999,99999,9,999999999,0.0,999,999,99
3025,4,6,10,0,*?*?*?*?*?*?*?*?*?*?*?*?*?*?*?*?*?*?*?*?*?*?,8.7,2.9,66,102431,836,1365,314,267.8,58.2,232.2,29500,5868,26154,7779,160,4.1,9,5,9999,99999,9,999999999,0.0,999,999,99
3025,4,6,11,0,*?*?*?*?*?*?*?*?*?*?*?*?*?*?*?*?*?*?*?*?*?*?,10.1,1.5,54,102431,896,1365,320,288.8,58.5,250.4,31840,5931,28211,8721,135,8.8,9,5,9999,99999,9,999999999,0.0,999,999,99
3025,4,6,12,0,*?*?*?*?*?*?*?*?*?*?*?*?*?*?*?*?*?*?*?*?*?*?,10.4,1.7,54,102431,904,1365,327,167.9,0.0,167.9,20091,0,20179,8020,110,7.2,10,5,9999,99999,9,999999999,0.0,999,999,99
3025,4,6,13,0,*?*?*?*?*?*?*?*?*?*?*?*?*?*?*?*?*?*?*?*?*?*?,10.7,1.3,52,102431,860,1366,323,275.9,58.3,239.2,30403,5894,26948,8133,117,6.7,9,5,9999,99999,9,999999999,0.0,999,999,99
3025,4,6,14,0,*?*?*?*?*?*?*?*?*?*?*?*?*?*?*?*?*?*?*?*?*?*?,10.8,0.2,47,102431,765,1366,323,242.8,57.7,210.5,26730,5777,23718,6763,123,7.2,9,5,9999,99999,9,999999999,0.0,999,999,99
3025,4,6,15,0,*?*?*?*?*?*?*?*?*?*?*?*?*?*?*?*?*?*?*?*?*?*?,10.7,-1.3,42,102431,627,1365,328,112.0,0.0,112.0,13189,0,13234,4918,130,8.2,10,5,9999,99999,9,999999999,0.0,999,999,99
3025,4,6,16,0,*?*?*?*?*?*?*?*?*?*?*?*?*?*?*?*?*?*?*?*?*?*?,11.0,0.8,49,102431,455,1364,324,134.6,53.7,116.7,14771,4976,13164,3214,137,4.1,9,5,9999,99999,9,999999999,0.0,999,999,99
3025,4,6,17,0,*?*?*?*?*?*?*?*?*?*?*?*?*?*?*?*?*?*?*?*?*?*?,9.5,0.8,54,102431,262,1368,317,66.8,46.4,57.9,7365,3570,6798,1241,143,5.2,9,5,9999,99999,9,999999999,0.0,999,999,99
3025,4,6,18,0,*?*?*?*?*?*?*?*?*?*?*?*?*?*?*?*?*?*?*?*?*?*?,8.3,-0.0,55,102431,59,1367,317,0.0,0.0,0.0,0,0,0,0,150,3.1,10,5,9999,99999,9,999999999,0.0,999,999,99
3025,4,6,19,0,*?*?*?*?*?*?*?*?*?*?*?*?*?*?*?*?*?*?*?*?*?*?,7.1,2.1,70,102431,0,-0,312,0.0,-0.0,0.0,0,0,0,0,168,1.5,10,5,9999,99999,9,999999999,0.0,999,999,99
3025,4,6,20,0,*?*?*?*?*?*?*?*?*?*?*?*?*?*?*?*?*?*?*?*?*?*?,5.9,2.3,76,102431,0,-0,306,0.0,-0.0,0.0,0,0,0,0,187,2.1,10,5,9999,99999,9,999999999,0.0,999,999,99
3025,4,6,21,0,*?*?*?*?*?*?*?*?*?*?*?*?*?*?*?*?*?*?*?*?*?*?,4.7,3.0,87,102431,0,-0,301,0.0,-0.0,0.0,0,0,0,0,205,4.1,10,5,9999,99999,9,999999999,0.0,999,999,99
3025,4,6,22,0,*?*?*?*?*?*?*?*?*?*?*?*?*?*?*?*?*?*?*?*?*?*?,4.9,3.6,89,102431,0,-0,302,0.0,-0.0,0.0,0,0,0,0,223,6.2,10,5,9999,99999,9,999999999,0.0,999,999,99
3025,4,6,23,0,*?*?*?*?*?*?*?*?*?*?*?*?*?*?*?*?*?*?*?*?*?*?,4.6,3.6,91,102431,0,-0,300,0.0,-0.0,0.0,0,0,0,0,242,4.1,10,5,9999,99999,9,999999999,0.0,999,999,99
3025,4,6,24,0,*?*?*?*?*?*?*?*?*?*?*?*?*?*?*?*?*?*?*?*?*?*?,6.5,2.5,74,102431,0,-0,309,0.0,-0.0,0.0,0,0,0,0,310,3.6,10,5,9999,99999,9,999999999,0.0,999,999,99
3025,4,7,1,0,*?*?*?*?*?*?*?*?*?*?*?*?*?*?*?*?*?*?*?*?*?*?,4.1,1.3,79,101998,0,-0,299,0.0,-0.0,0.0,0,0,0,0,263,1.5,10,5,9999,99999,9,999999999,0.0,999,999,99
3025,4,7,2,0,*?*?*?*?*?*?*?*?*?*?*?*?*?*?*?*?*?*?*?*?*?*?,3.7,-0.0,74,101998,0,-0,297,0.0,-0.0,0.0,0,0,0,0,267,2.6,10,5,9999,99999,9,999999999,0.0,999,999,99
3025,4,7,3,0,*?*?*?*?*?*?*?*?*?*?*?*?*?*?*?*?*?*?*?*?*?*?,4.3,0.6,75,101998,0,-0,299,0.0,-0.0,0.0,0,0,0,0,270,2.1,10,5,9999,99999,9,999999999,0.0,999,999,99
3025,4,7,4,0,*?*?*?*?*?*?*?*?*?*?*?*?*?*?*?*?*?*?*?*?*?*?,3.4,0.2,77,101998,0,-0,296,0.0,-0.0,0.0,0,0,0,0,273,6.2,10,5,9999,99999,9,999999999,0.0,999,999,99
3025,4,7,5,0,*?*?*?*?*?*?*?*?*?*?*?*?*?*?*?*?*?*?*?*?*?*?,3.3,1.5,86,101998,5,1287,295,0.0,0.0,0.0,0,0,0,0,277,6.2,10,5,9999,99999,9,999999999,0.0,999,999,99
3025,4,7,6,0,*?*?*?*?*?*?*?*?*?*?*?*?*?*?*?*?*?*?*?*?*?*?,3.1,1.5,87,101998,208,1362,256,95.4,420.1,31.3,9922,29007,4904,582,280,4.6,2,1,9999,99999,9,999999999,0.0,999,999,99
3025,4,7,7,0,*?*?*?*?*?*?*?*?*?*?*?*?*?*?*?*?*?*?*?*?*?*?,4.2,2.7,87,101998,406,1363,252,233.3,548.4,70.0,24167,48285,10264,1314,245,4.1,0,0,9999,99999,9,999999999,0.0,999,999,99
3025,4,7,8,0,*?*?*?*?*?*?*?*?*?*?*?*?*?*?*?*?*?*?*?*?*?*?,5.3,2.3,79,101998,586,1365,256,358.0,583.7,107.4,37192,55937,15034,2132,210,3.6,0,0,9999,99999,9,999999999,0.0,999,999,99
3025,4,7,9,0,*?*?*?*?*?*?*?*?*?*?*?*?*?*?*?*?*?*?*?*?*?*?,7.9,2.3,66,101998,735,1365,265,461.5,599.9,138.4,48137,59389,18713,3006,175,4.1,0,0,9999,99999,9,999999999,0.0,999,999,99
3025,4,7,10,0,*?*?*?*?*?*?*?*?*?*?*?*?*?*?*?*?*?*?*?*?*?*?,8.6,3.0,67,101998,843,1365,270,536.5,608.1,161.0,56165,60976,21229,3853,140,6.7,0,0,9999,99999,9,999999999,0.0,999,999,99
3025,4,7,11,0,*?*?*?*?*?*?*?*?*?*?*?*?*?*?*?*?*?*?*?*?*?*?,9.7,2.1,57,101998,903,1365,272,578.1,611.7,173.4,60645,61636,22568,4450,105,3.6,0,0,9999,99999,9,999999999,0.0,999,999,99
3025,4,7,12,0,*?*?*?*?*?*?*?*?*?*?*?*?*?*?*?*?*?*?*?*?*?*?,10.3,1.3,52,101998,910,1364,273,583.4,612.2,175.0,61216,61709,22733,4534,70,4.6,0,0,9999,99999,9,999999999,0.0,999,999,99
3025,4,7,13,0,*?*?*?*?*?*?*?*?*?*?*?*?*?*?*?*?*?*?*?*?*?*?,10.1,0.8,51,101998,865,1364,271,552.1,609.5,165.6,57840,61237,21733,4063,75,5.2,0,0,9999,99999,9,999999999,0.0,999,999,99
3025,4,7,14,0,*?*?*?*?*?*?*?*?*?*?*?*?*?*?*?*?*?*?*?*?*?*?,10.1,2.5,57,101998,771,1365,274,486.3,602.9,145.9,50790,59982,19562,3260,80,6.2,0,0,9999,99999,9,999999999,0.0,999,999,99
3025,4,7,15,0,*?*?*?*?*?*?*?*?*?*?*?*?*?*?*?*?*?*?*?*?*?*?,10.3,2.9,59,101998,633,1365,276,390.6,589.6,117.2,40622,57227,16218,2381,85,6.2,0,0,9999,99999,9,999999999,0.0,999,999,99
3025,4,7,16,0,*?*?*?*?*?*?*?*?*?*?*?*?*?*?*?*?*?*?*?*?*?*?,10.4,2.9,58,101998,461,1364,276,271.4,562.1,81.4,28125,51190,11760,1546,90,4.6,0,0,9999,99999,9,999999999,0.0,999,999,99
3025,4,7,17,0,*?*?*?*?*?*?*?*?*?*?*?*?*?*?*?*?*?*?*?*?*?*?,9.0,3.2,65,101998,268,1366,271,136.9,488.7,41.1,14237,37424,6331,766,95,5.2,0,0,9999,99999,9,999999999,0.0,999,999,99
3025,4,7,18,0,*?*?*?*?*?*?*?*?*?*?*?*?*?*?*?*?*?*?*?*?*?*?,8.6,4.1,72,101998,65,1358,276,0.0,0.0,0.0,0,0,0,0,100,4.1,1,0,9999,99999,9,999999999,0.0,999,999,99
3025,4,7,19,0,*?*?*?*?*?*?*?*?*?*?*?*?*?*?*?*?*?*?*?*?*?*?,7.5,5.0,81,101998,0,-0,313,0.0,-0.0,0.0,0,0,0,0,100,4.1,10,5,9999,99999,9,999999999,0.0,999,999,99
3025,4,7,20,0,*?*?*?*?*?*?*?*?*?*?*?*?*?*?*?*?*?*?*?*?*?*?,6.3,5.1,89,101998,0,-0,307,0.0,-0.0,0.0,0,0,0,0,100,2.6,10,5,9999,99999,9,999999999,0.0,999,999,99
3025,4,7,21,0,*?*?*?*?*?*?*?*?*?*?*?*?*?*?*?*?*?*?*?*?*?*?,5.2,4.8,95,101998,0,-0,303,0.0,-0.0,0.0,0,0,0,0,100,2.6,10,5,9999,99999,9,999999999,0.0,999,999,99
3025,4,7,22,0,*?*?*?*?*?*?*?*?*?*?*?*?*?*?*?*?*?*?*?*?*?*?,5.2,3.8,88,101998,0,-0,303,0.0,-0.0,0.0,0,0,0,0,100,3.1,10,5,9999,99999,9,999999999,0.0,999,999,99
3025,4,7,23,0,*?*?*?*?*?*?*?*?*?*?*?*?*?*?*?*?*?*?*?*?*?*?,4.8,3.4,88,101998,0,-0,301,0.0,-0.0,0.0,0,0,0,0,100,2.6,10,5,9999,99999,9,999999999,0.0,999,999,99
3025,4,7,24,0,*?*?*?*?*?*?*?*?*?*?*?*?*?*?*?*?*?*?*?*?*?*?,4.3,2.5,85,101998,0,-0,299,0.0,-0.0,0.0,0,0,0,0,260,3.1,10,5,9999,99999,9,999999999,0.0,999,999,99
3025,4,8,1,0,*?*?*?*?*?*?*?*?*?*?*?*?*?*?*?*?*?*?*?*?*?*?,3.1,2.3,93,101190,0,-0,294,0.0,-0.0,0.0,0,0,0,0,98,3.1,10,5,9999,99999,9,999999999,0.0,999,999,99
3025,4,8,2,0,*?*?*?*?*?*?*?*?*?*?*?*?*?*?*?*?*?*?*?*?*?*?,2.1,1.7,96,101190,0,-0,290,0.0,-0.0,0.0,0,0,0,0,97,3.1,10,5,9999,99999,9,999999999,0.0,999,999,99
3025,4,8,3,0,*?*?*?*?*?*?*?*?*?*?*?*?*?*?*?*?*?*?*?*?*?*?,1.0,0.6,97,101190,0,-0,285,0.0,-0.0,0.0,0,0,0,0,95,3.1,10,5,9999,99999,9,999999999,0.0,999,999,99
3025,4,8,4,0,*?*?*?*?*?*?*?*?*?*?*?*?*?*?*?*?*?*?*?*?*?*?,1.3,0.8,96,101190,0,-0,282,0.0,-0.0,0.0,0,0,0,0,93,2.6,9,5,9999,99999,9,999999999,0.0,999,999,99
3025,4,8,5,0,*?*?*?*?*?*?*?*?*?*?*?*?*?*?*?*?*?*?*?*?*?*?,1.6,1.0,95,101190,14,1406,240,0.0,0.0,0.0,0,0,0,0,92,2.6,0,0,9999,99999,9,999999999,0.0,999,999,99
3025,4,8,6,0,*?*?*?*?*?*?*?*?*?*?*?*?*?*?*?*?*?*?*?*?*?*?,1.3,1.0,98,101190,216,1362,239,101.4,447.4,30.4,10353,32857,4911,597,90,2.6,0,0,9999,99999,9,999999999,0.0,999,999,99
3025,4,8,7,0,*?*?*?*?*?*?*?*?*?*?*?*?*?*?*?*?*?*?*?*?*?*?,3.5,1.5,86,101190,414,1364,248,238.8,550.6,71.6,24738,48744,10483,1347,90,2.6,0,0,9999,99999,9,999999999,0.0,999,999,99
3025,4,8,8,0,*?*?*?*?*?*?*?*?*?*?*?*?*?*?*?*?*?*?*?*?*?*?,6.1,3.9,85,101190,593,1363,262,363.4,584.7,109.0,37747,56158,15224,2171,90,2.6,0,0,9999,99999,9,999999999,0.0,999,999,99
3025,4,8,9,0,*?*?*?*?*?*?*?*?*?*?*?*?*?*?*?*?*?*?*?*?*?*?,8.3,4.6,76,101190,742,1364,272,466.6,600.5,140.0,48678,59514,18885,3056,90,3.1,0,0,9999,99999,9,999999999,0.0,999,999,99
3025,4,8,10,0,*?*?*?*?*?*?*?*?*?*?*?*?*?*?*?*?*?*?*?*?*?*?,10.8,5.1,67,101190,849,1363,282,541.4,608.5,162.4,56685,61057,21382,3917,90,4.1,0,0,9999,99999,9,999999999,0.0,999,999,99
3025,4,8,11,0,*?*?*?*?*?*?*?*?*?*?*?*?*?*?*?*?*?*?*?*?*?*?,12.3,5.3,62,101190,909,1364,289,582.8,612.1,174.8,61149,61701,22713,4524,90,5.2,0,0,9999,99999,9,999999999,0.0,999,999,99
3025,4,8,12,0,*?*?*?*?*?*?*?*?*?*?*?*?*?*?*?*?*?*?*?*?*?*?,13.6,5.6,58,101190,916,1363,295,587.9,612.5,176.4,61701,61770,22872,4608,90,6.2,0,0,9999,99999,9,999999999,0.0,999,999,99
3025,4,8,13,0,*?*?*?*?*?*?*?*?*?*?*?*?*?*?*?*?*?*?*?*?*?*?,13.6,6.1,60,101190,871,1364,296,556.5,609.9,167.0,58312,61308,21874,4125,92,4.1,0,0,9999,99999,9,999999999,0.0,999,999,99
3025,4,8,14,0,*?*?*?*?*?*?*?*?*?*?*?*?*?*?*?*?*?*?*?*?*?*?,13.5,6.9,63,101190,776,1363,297,490.6,603.3,147.2,51242,60072,19700,3306,93,4.1,0,0,9999,99999,9,999999999,0.0,999,999,99
3025,4,8,15,0,*?*?*?*?*?*?*?*?*?*?*?*?*?*?*?*?*?*?*?*?*?*?,13.5,7.0,64,101190,639,1365,297,394.8,590.3,118.4,41069,57380,16371,2415,95,6.2,0,0,9999,99999,9,999999999,0.0,999,999,99
3025,4,8,16,0,*?*?*?*?*?*?*?*?*?*?*?*?*?*?*?*?*?*?*?*?*?*?,13.5,7.3,65,101190,467,1364,298,275.7,563.4,82.7,28567,51478,11924,1573,97,6.7,0,0,9999,99999,9,999999999,0.0,999,999,99
3025,4,8,17,0,*?*?*?*?*?*?*?*?*?*?*?*?*?*?*?*?*?*?*?*?*?*?,11.8,7.0,72,101190,274,1365,290,141.2,492.7,42.4,14678,38051,6511,789,98,3.1,0,0,9999,99999,9,999999999,0.0,999,999,99
3025,4,8,18,0,*?*?*?*?*?*?*?*?*?*?*?*?*?*?*?*?*?*?*?*?*?*?,10.3,6.6,76,101190,72,1371,288,0.8,10.3,0.2,92,586,47,10,100,1.5,1,0,9999,99999,9,999999999,0.0,999,999,99
3025,4,8,19,0,*?*?*?*?*?*?*?*?*?*?*?*?*?*?*?*?*?*?*?*?*?*?,8.2,6.4,87,101190,0,-0,316,0.0,-0.0,0.0,0,0,0,0,98,4.6,10,5,9999,99999,9,999999999,0.0,999,999,99
3025,4,8,20,0,*?*?*?*?*?*?*?*?*?*?*?*?*?*?*?*?*?*?*?*?*?*?,6.7,5.5,91,101190,0,-0,309,0.0,-0.0,0.0,0,0,0,0,97,3.1,10,5,9999,99999,9,999999999,0.0,999,999,99
3025,4,8,21,0,*?*?*?*?*?*?*?*?*?*?*?*?*?*?*?*?*?*?*?*?*?*?,5.4,3.6,88,101190,0,-0,304,0.0,-0.0,0.0,0,0,0,0,95,3.6,10,5,9999,99999,9,999999999,0.0,999,999,99
3025,4,8,22,0,*?*?*?*?*?*?*?*?*?*?*?*?*?*?*?*?*?*?*?*?*?*?,4.9,3.4,89,101190,0,-0,302,0.0,-0.0,0.0,0,0,0,0,93,3.6,10,5,9999,99999,9,999999999,0.0,999,999,99
3025,4,8,23,0,*?*?*?*?*?*?*?*?*?*?*?*?*?*?*?*?*?*?*?*?*?*?,5.0,4.1,93,101190,0,-0,302,0.0,-0.0,0.0,0,0,0,0,92,4.6,10,5,9999,99999,9,999999999,0.0,999,999,99
3025,4,8,24,0,*?*?*?*?*?*?*?*?*?*?*?*?*?*?*?*?*?*?*?*?*?*?,4.4,2.9,88,101190,0,-0,300,0.0,-0.0,0.0,0,0,0,0,100,3.1,10,5,9999,99999,9,999999999,0.0,999,999,99
3025,4,9,1,0,*?*?*?*?*?*?*?*?*?*?*?*?*?*?*?*?*?*?*?*?*?*?,6.1,6.1,100,100563,0,-0,306,0.0,-0.0,0.0,0,0,0,0,87,1.5,10,5,9999,99999,9,999999999,0.0,999,999,99
3025,4,9,2,0,*?*?*?*?*?*?*?*?*?*?*?*?*?*?*?*?*?*?*?*?*?*?,6.4,6.4,100,100563,0,-0,308,0.0,-0.0,0.0,0,0,0,0,83,2.1,10,5,9999,99999,9,999999999,0.0,999,999,99
3025,4,9,3,0,*?*?*?*?*?*?*?*?*?*?*?*?*?*?*?*?*?*?*?*?*?*?,6.3,6.2,100,100563,0,-0,307,0.0,-0.0,0.0,0,0,0,0,80,2.6,10,5,9999,99999,9,999999999,0.0,999,999,99
3025,4,9,4,0,*?*?*?*?*?*?*?*?*?*?*?*?*?*?*?*?*?*?*?*?*?*?,5.5,5.5,100,100563,0,-0,304,0.0,-0.0,0.0,0,0,0,0,77,1.5,10,5,9999,99999,9,999999999,0.0,999,999,99
3025,4,9,5,0,*?*?*?*?*?*?*?*?*?*?*?*?*?*?*?*?*?*?*?*?*?*?,5.3,5.3,100,100563,22,1376,303,0.0,0.0,0.0,0,0,0,0,73,1.0,10,5,9999,99999,9,999999999,0.0,999,999,99
3025,4,9,6,0,*?*?*?*?*?*?*?*?*?*?*?*?*?*?*?*?*?*?*?*?*?*?,4.8,4.8,100,100563,224,1361,271,105.7,409.3,38.4,10889,28962,5845,699,70,1.0,3,2,9999,99999,9,999999999,0.0,999,999,99
3025,4,9,7,0,*?*?*?*?*?*?*?*?*?*?*?*?*?*?*?*?*?*?*?*?*?*?,8.0,8.0,100,100563,422,1364,285,243.5,529.0,79.9,25067,46856,11463,1480,68,0.5,2,1,9999,99999,9,999999999,0.0,999,999,99
3025,4,9,8,0,*?*?*?*?*?*?*?*?*?*?*?*?*?*?*?*?*?*?*?*?*?*?,11.0,11.0,100,100563,601,1364,312,343.8,409.8,163.3,35812,40029,19880,3323,67,1.5,5,3,9999,99999,9,999999999,0.0,999,999,99
3025,4,9,9,0,*?*?*?*?*?*?*?*?*?*?*?*?*?*?*?*?*?*?*?*?*?*?,13.5,12.8,100,100563,749,1364,320,466.0,540.6,169.2,49837,54897,20911,3715,65,3.1,3,2,9999,99999,9,999999999,0.0,999,999,99
3025,4,9,10,0,*?*?*?*?*?*?*?*?*?*?*?*?*?*?*?*?*?*?*?*?*?*?,16.9,13.6,100,100563,856,1363,337,539.8,547.6,195.9,57940,56402,23802,4777,63,4.1,3,2,9999,99999,9,999999999,0.0,999,999,99
3025,4,9,11,0,*?*?*?*?*?*?*?*?*?*?*?*?*?*?*?*?*?*?*?*?*?*?,18.4,12.8,87,100563,915,1363,348,547.9,428.5,260.3,57682,44221,30017,6957,62,4.6,5,3,9999,99999,9,999999999,0.0,999,999,99
3025,4,9,12,0,*?*?*?*?*?*?*?*?*?*?*?*?*?*?*?*?*?*?*?*?*?*?,19.5,12.0,77,100563,922,1363,346,585.4,551.1,212.5,62996,57093,25544,5630,60,4.6,3,2,9999,99999,9,999999999,0.0,999,999,99
3025,4,9,13,0,*?*?*?*?*?*?*?*?*?*?*?*?*?*?*?*?*?*?*?*?*?*?,19.5,12.5,80,100563,877,1363,353,523.1,426.9,248.5,54986,43919,28838,6331,63,5.2,5,3,9999,99999,9,999999999,0.0,999,999,99
3025,4,9,14,0,*?*?*?*?*?*?*?*?*?*?*?*?*?*?*?*?*?*?*?*?*?*?,19.6,12.1,77,100563,782,1363,350,479.3,491.2,197.5,50750,50068,23773,4510,67,5.2,4,2,9999,99999,9,999999999,0.0,999,999,99
3025,4,9,15,0,*?*?*?*?*?*?*?*?*?*?*?*?*?*?*?*?*?*?*?*?*?*?,19.3,11.2,73,100563,644,1363,354,349.1,331.0,192.7,37265,33925,21706,4272,70,5.2,6,3,9999,99999,9,999999999,0.0,999,999,99
3025,4,9,16,0,*?*?*?*?*?*?*?*?*?*?*?*?*?*?*?*?*?*?*?*?*?*?,19.5,10.9,71,100563,473,1363,354,244.9,316.2,135.2,25980,29969,15554,2765,73,5.7,6,3,9999,99999,9,999999999,0.0,999,999,99
3025,4,9,17,0,*?*?*?*?*?*?*?*?*?*?*?*?*?*?*?*?*?*?*?*?*?*?,18.5,11.2,78,100563,280,1365,350,127.3,278.0,70.3,13187,21015,9096,1289,77,6.2,6,3,9999,99999,9,999999999,0.0,999,999,99
3025,4,9,18,0,*?*?*?*?*?*?*?*?*?*?*?*?*?*?*?*?*?*?*?*?*?*?,16.0,10.8,88,100563,78,1365,338,4.5,35.5,2.5,528,1672,524,52,80,5.2,6,3,9999,99999,9,999999999,0.0,999,999,99
3025,4,9,19,0,*?*?*?*?*?*?*?*?*?*?*?*?*?*?*?*?*?*?*?*?*?*?,13.9,11.1,100,100563,0,-0,341,0.0,-0.0,0.0,0,0,0,0,75,4.1,10,5,9999,99999,9,999999999,0.0,999,999,99
3025,4,9,20,0,*?*?*?*?*?*?*?*?*?*?*?*?*?*?*?*?*?*?*?*?*?*?,11.2,11.0,100,100563,0,-0,328,0.0,-0.0,0.0,0,0,0,0,70,3.6,10,5,9999,99999,9,999999999,0.0,999,999,99
3025,4,9,21,0,*?*?*?*?*?*?*?*?*?*?*?*?*?*?*?*?*?*?*?*?*?*?,9.6,9.6,100,100563,0,-0,321,0.0,-0.0,0.0,0,0,0,0,65,3.1,10,5,9999,99999,9,999999999,0.0,999,999,99
3025,4,9,22,0,*?*?*?*?*?*?*?*?*?*?*?*?*?*?*?*?*?*?*?*?*?*?,8.8,8.8,100,100563,0,-0,318,0.0,-0.0,0.0,0,0,0,0,60,3.1,10,5,9999,99999,9,999999999,0.0,999,999,99
3025,4,9,23,0,*?*?*?*?*?*?*?*?*?*?*?*?*?*?*?*?*?*?*?*?*?*?,8.5,8.5,100,100563,0,-0,317,0.0,-0.0,0.0,0,0,0,0,55,3.1,10,5,9999,99999,9,999999999,0.0,999,999,99
3025,4,9,24,0,*?*?*?*?*?*?*?*?*?*?*?*?*?*?*?*?*?*?*?*?*?*?,5.2,5.1,100,100563,0,-0,303,0.0,-0.0,0.0,0,0,0,0,90,1.5,10,5,9999,99999,9,999999999,0.0,999,999,99
3025,4,10,1,0,*?*?*?*?*?*?*?*?*?*?*?*?*?*?*?*?*?*?*?*?*?*?,7.2,7.3,100,100525,0,-0,311,0.0,-0.0,0.0,0,0,0,0,52,3.1,10,5,9999,99999,9,999999999,0.0,999,999,99
3025,4,10,2,0,*?*?*?*?*?*?*?*?*?*?*?*?*?*?*?*?*?*?*?*?*?*?,6.2,6.1,100,100525,0,-0,307,0.0,-0.0,0.0,0,0,0,0,53,2.6,10,5,9999,99999,9,999999999,0.0,999,999,99
3025,4,10,3,0,*?*?*?*?*?*?*?*?*?*?*?*?*?*?*?*?*?*?*?*?*?*?,5.9,5.9,100,100525,0,-0,306,0.0,-0.0,0.0,0,0,0,0,55,1.5,10,5,9999,99999,9,999999999,0.0,999,999,99
3025,4,10,4,0,*?*?*?*?*?*?*?*?*?*?*?*?*?*?*?*?*?*?*?*?*?*?,5.5,5.5,100,100525,0,-0,304,0.0,-0.0,0.0,0,0,0,0,57,2.6,10,5,9999,99999,9,999999999,0.0,999,999,99
3025,4,10,5,0,*?*?*?*?*?*?*?*?*?*?*?*?*?*?*?*?*?*?*?*?*?*?,5.7,5.8,100,100525,30,1365,305,0.0,0.0,0.0,0,0,0,0,58,3.1,10,5,9999,99999,9,999999999,0.0,999,999,99
3025,4,10,6,0,*?*?*?*?*?*?*?*?*?*?*?*?*?*?*?*?*?*?*?*?*?*?,5.9,5.9,100,100525,232,1362,301,56.7,44.2,49.1,6264,3230,5796,1046,60,4.1,9,5,9999,99999,9,999999999,0.0,999,999,99
3025,4,10,7,0,*?*?*?*?*?*?*?*?*?*?*?*?*?*?*?*?*?*?*?*?*?*?,7.0,7.0,100,100525,429,1362,306,125.8,53.1,109.0,13804,4856,12309,2971,65,3.6,9,5,9999,99999,9,999999999,0.3,999,999,99
3025,4,10,8,0,*?*?*?*?*?*?*?*?*?*?*?*?*?*?*?*?*?*?*?*?*?*?,9.3,9.1,100,100525,608,1363,317,188.3,56.2,163.3,20712,5463,18418,4828,70,3.6,9,5,9999,99999,9,999999999,1.0,999,999,99
3025,4,10,9,0,*?*?*?*?*?*?*?*?*?*?*?*?*?*?*?*?*?*?*?*?*?*?,12.3,10.7,92,100525,755,1362,330,240.1,57.6,208.2,26433,5760,23457,6655,75,3.6,9,5,9999,99999,9,999999999,0.3,999,999,99
3025,4,10,10,0,*?*?*?*?*?*?*?*?*?*?*?*?*?*?*?*?*?*?*?*?*?*?,13.3,11.6,90,100525,862,1362,335,277.6,58.3,240.7,30594,5895,27116,8204,80,3.1,9,5,9999,99999,9,999999999,0.2,999,999,99
3025,4,10,11,0,*?*?*?*?*?*?*?*?*?*?*?*?*?*?*?*?*?*?*?*?*?*?,14.7,10.5,78,100525,921,1362,342,298.3,58.7,258.6,32894,5949,29137,9169,85,3.1,9,5,9999,99999,9,999999999,0.3,999,999,99
3025,4,10,12,0,*?*?*?*?*?*?*?*?*?*?*?*?*?*?*?*?*?*?*?*?*?*?,15.8,10.2,71,100525,928,1362,347,300.7,58.7,260.7,33162,5955,29373,9288,90,2.6,9,5,9999,99999,9,999999999,0.3,999,999,99
3025,4,10,13,0,*?*?*?*?*?*?*?*?*?*?*?*?*?*?*?*?*?*?*?*?*?*?,15.6,9.7,69,100525,883,1363,346,284.7,58.4,246.8,31380,5918,27806,8526,97,3.1,9,5,9999,99999,9,999999999,0.1,999,999,99
3025,4,10,14,0,*?*?*?*?*?*?*?*?*?*?*?*?*?*?*?*?*?*?*?*?*?*?,15.9,9.3,66,100525,788,1363,347,251.4,57.8,218.0,27712,5781,24592,7099,103,3.1,9,5,9999,99999,9,999999999,1.5,999,999,99
3025,4,10,15,0,*?*?*?*?*?*?*?*?*?*?*?*?*?*?*?*?*?*?*?*?*?*?,15.9,10.1,69,100525,650,1363,351,116.9,0.0,116.9,13774,0,13824,5174,110,2.6,10,5,9999,99999,9,999999999,1.3,999,999,99
3025,4,10,16,0,*?*?*?*?*?*?*?*?*?*?*?*?*?*?*?*?*?*?*?*?*?*?,15.7,10.3,71,100525,479,1363,350,82.4,0.0,82.4,9627,0,9655,3433,117,3.1,10,5,9999,99999,9,999999999,0.0,999,999,99
3025,4,10,17,0,*?*?*?*?*?*?*?*?*?*?*?*?*?*?*?*?*?*?*?*?*?*?,14.9,8.9,69,100525,286,1364,346,43.4,0.0,43.4,5061,0,5071,1702,123,2.6,10,5,9999,99999,9,999999999,0.0,999,999,99
3025,4,10,18,0,*?*?*?*?*?*?*?*?*?*?*?*?*?*?*?*?*?*?*?*?*?*?,13.0,11.0,90,100525,84,1360,337,2.8,0.0,2.8,361,-0,360,113,130,2.1,10,5,9999,99999,9,999999999,0.0,999,999,99
3025,4,10,19,0,*?*?*?*?*?*?*?*?*?*?*?*?*?*?*?*?*?*?*?*?*?*?,11.4,10.5,96,100525,0,-0,329,0.0,-0.0,0.0,0,0,0,0,127,2.6,10,5,9999,99999,9,999999999,0.5,999,999,99
3025,4,10,20,0,*?*?*?*?*?*?*?*?*?*?*?*?*?*?*?*?*?*?*?*?*?*?,10.6,9.9,98,100525,0,-0,326,0.0,-0.0,0.0,0,0,0,0,123,3.1,10,5,9999,99999,9,999999999,0.6,999,999,99
3025,4,10,21,0,*?*?*?*?*?*?*?*?*?*?*?*?*?*?*?*?*?*?*?*?*?*?,9.5,9.1,99,100525,0,-0,321,0.0,-0.0,0.0,0,0,0,0,120,2.6,10,5,9999,99999,9,999999999,0.6,999,999,99
3025,4,10,22,0,*?*?*?*?*?*?*?*?*?*?*?*?*?*?*?*?*?*?*?*?*?*?,8.1,8.1,100,100525,0,-0,315,0.0,-0.0,0.0,0,0,0,0,117,3.1,10,5,9999,99999,9,999999999,0.6,999,999,99
3025,4,10,23,0,*?*?*?*?*?*?*?*?*?*?*?*?*?*?*?*?*?*?*?*?*?*?,8.5,8.5,100,100525,0,-0,317,0.0,-0.0,0.0,0,0,0,0,113,2.1,10,5,9999,99999,9,999999999,0.6,999,999,99
3025,4,10,24,0,*?*?*?*?*?*?*?*?*?*?*?*?*?*?*?*?*?*?*?*?*?*?,8.1,8.0,100,100525,0,-0,315,0.0,-0.0,0.0,0,0,0,0,50,2.6,10,5,9999,99999,9,999999999,0.0,999,999,99
3025,4,11,1,0,*?*?*?*?*?*?*?*?*?*?*?*?*?*?*?*?*?*?*?*?*?*?,9.0,7.0,85,100002,0,-0,319,0.0,-0.0,0.0,0,0,0,0,110,1.5,10,5,9999,99999,9,999999999,0.6,999,999,99
3025,4,11,2,0,*?*?*?*?*?*?*?*?*?*?*?*?*?*?*?*?*?*?*?*?*?*?,8.8,6.2,82,100002,0,-0,318,0.0,-0.0,0.0,0,0,0,0,110,1.0,10,5,9999,99999,9,999999999,0.4,999,999,99
3025,4,11,3,0,*?*?*?*?*?*?*?*?*?*?*?*?*?*?*?*?*?*?*?*?*?*?,8.6,5.9,82,100002,0,-0,318,0.0,-0.0,0.0,0,0,0,0,110,1.5,10,5,9999,99999,9,999999999,0.0,999,999,99
3025,4,11,4,0,*?*?*?*?*?*?*?*?*?*?*?*?*?*?*?*?*?*?*?*?*?*?,8.4,6.6,86,100002,0,-0,317,0.0,-0.0,0.0,0,0,0,0,110,1.5,10,5,9999,99999,9,999999999,0.0,999,999,99
3025,4,11,5,0,*?*?*?*?*?*?*?*?*?*?*?*?*?*?*?*?*?*?*?*?*?*?,8.4,7.3,90,100002,38,1361,316,0.0,0.0,0.0,0,0,0,0,110,1.0,10,5,9999,99999,9,999999999,0.0,999,999,99
[truncated: 1,084,658 more chars]
