# Supplementary material for: Future weather dataset for fourteen UK sites
Source: Data Brief. 2016 Aug 3;8:1308–10. doi: 10.1016/j.dib.2016.07.057 (PMC4990658; doi:10.1016/j.dib.2016.07.057)
Supplement: Supplementary file 2 — Supplementary material [file mmc2.zip › 10_50th_PET_2050s_Norwich seed.epw]

LOCATION,6300325,-,UK,WG data,03488,52.75,1.37,0,20
DESIGN CONDITIONS,0
TYPICAL/EXTREME PERIODS,0
GROUND TEMPERATURES,1,1.0,,,,6.7,9.5,12.5,14.7,17.4,17.7,16.3,13.5,10.2,7.3,5.4,5.2
HOLIDAYS/DAYLIGHT SAVINGS,No,0,0,0
COMMENTS 1,created by using UKCP09 weather generator outputs
COMMENTS 2,wind speed wind direction and pressure based on observations at station id 03488
DATA PERIODS,1,1,Data,Sunday,1/1,12/31
3015,1,1,1,0,*?*?*?*?*?*?*?*?*?*?*?*?*?*?*?*?*?*?*?*?*?*?,3.0,3.0,100,100410,0,-0,294,0.0,-0.0,0.0,0,0,0,0,243,5.2,10,5,9999,99999,9,999999999,0.0,999,999,99
3015,1,1,2,0,*?*?*?*?*?*?*?*?*?*?*?*?*?*?*?*?*?*?*?*?*?*?,2.6,2.7,100,100410,0,-0,292,0.0,-0.0,0.0,0,0,0,0,247,6.2,10,5,9999,99999,9,999999999,0.0,999,999,99
3015,1,1,3,0,*?*?*?*?*?*?*?*?*?*?*?*?*?*?*?*?*?*?*?*?*?*?,3.3,3.4,100,100410,0,-0,295,0.0,-0.0,0.0,0,0,0,0,250,3.6,10,5,9999,99999,9,999999999,0.0,999,999,99
3015,1,1,4,0,*?*?*?*?*?*?*?*?*?*?*?*?*?*?*?*?*?*?*?*?*?*?,3.2,3.2,100,100410,0,-0,294,0.0,-0.0,0.0,0,0,0,0,253,6.7,10,5,9999,99999,9,999999999,0.0,999,999,99
3015,1,1,5,0,*?*?*?*?*?*?*?*?*?*?*?*?*?*?*?*?*?*?*?*?*?*?,3.0,3.0,100,100410,0,-0,294,0.0,-0.0,0.0,0,0,0,0,257,7.7,10,5,9999,99999,9,999999999,0.0,999,999,99
3015,1,1,6,0,*?*?*?*?*?*?*?*?*?*?*?*?*?*?*?*?*?*?*?*?*?*?,2.8,2.9,100,100410,0,-0,293,0.0,-0.0,0.0,0,0,0,0,260,7.7,10,5,9999,99999,9,999999999,0.0,999,999,99
3015,1,1,7,0,*?*?*?*?*?*?*?*?*?*?*?*?*?*?*?*?*?*?*?*?*?*?,2.2,2.1,100,100410,0,-0,290,0.0,-0.0,0.0,0,0,0,0,258,7.2,10,5,9999,99999,9,999999999,0.0,999,999,99
3015,1,1,8,0,*?*?*?*?*?*?*?*?*?*?*?*?*?*?*?*?*?*?*?*?*?*?,1.5,0.6,97,100410,45,1409,288,0.0,0.0,0.0,0,0,0,0,257,6.7,10,5,9999,99999,9,999999999,0.0,999,999,99
3015,1,1,9,0,*?*?*?*?*?*?*?*?*?*?*?*?*?*?*?*?*?*?*?*?*?*?,3.2,1.9,94,100410,189,1412,295,22.6,0.0,22.6,2667,-0,2670,877,255,7.2,10,5,9999,99999,9,999999999,0.0,999,999,99
3015,1,1,10,0,*?*?*?*?*?*?*?*?*?*?*?*?*?*?*?*?*?*?*?*?*?*?,4.9,1.5,82,100410,290,1412,302,42.3,0.0,42.3,4939,0,4949,1663,253,8.2,10,5,9999,99999,9,999999999,0.0,999,999,99
3015,1,1,11,0,*?*?*?*?*?*?*?*?*?*?*?*?*?*?*?*?*?*?*?*?*?*?,5.8,2.3,81,100410,342,1414,306,52.3,0.0,52.3,6105,0,6119,2086,252,9.3,10,5,9999,99999,9,999999999,0.0,999,999,99
3015,1,1,12,0,*?*?*?*?*?*?*?*?*?*?*?*?*?*?*?*?*?*?*?*?*?*?,6.7,0.8,68,100410,340,1413,310,51.9,0.0,51.9,6065,0,6078,2071,250,9.8,10,5,9999,99999,9,999999999,0.0,999,999,99
3015,1,1,13,0,*?*?*?*?*?*?*?*?*?*?*?*?*?*?*?*?*?*?*?*?*?*?,7.1,1.3,69,100410,285,1412,312,41.3,0.0,41.3,4823,0,4833,1622,250,8.2,10,5,9999,99999,9,999999999,0.0,999,999,99
3015,1,1,14,0,*?*?*?*?*?*?*?*?*?*?*?*?*?*?*?*?*?*?*?*?*?*?,6.8,1.0,69,100410,181,1413,310,21.0,0.0,21.0,2485,-0,2488,816,250,10.3,10,5,9999,99999,9,999999999,0.0,999,999,99
3015,1,1,15,0,*?*?*?*?*?*?*?*?*?*?*?*?*?*?*?*?*?*?*?*?*?*?,7.0,3.0,78,100410,35,1433,311,0.0,0.0,0.0,0,0,0,0,250,8.2,10,5,9999,99999,9,999999999,0.0,999,999,99
3015,1,1,16,0,*?*?*?*?*?*?*?*?*?*?*?*?*?*?*?*?*?*?*?*?*?*?,7.0,2.3,74,100410,0,-0,311,0.0,-0.0,0.0,0,0,0,0,250,8.2,10,5,9999,99999,9,999999999,0.0,999,999,99
3015,1,1,17,0,*?*?*?*?*?*?*?*?*?*?*?*?*?*?*?*?*?*?*?*?*?*?,5.6,3.4,89,100410,0,-0,305,0.0,-0.0,0.0,0,0,0,0,250,8.2,10,5,9999,99999,9,999999999,0.0,999,999,99
3015,1,1,18,0,*?*?*?*?*?*?*?*?*?*?*?*?*?*?*?*?*?*?*?*?*?*?,5.4,2.1,81,100410,0,-0,304,0.0,-0.0,0.0,0,0,0,0,250,9.3,10,5,9999,99999,9,999999999,0.0,999,999,99
3015,1,1,19,0,*?*?*?*?*?*?*?*?*?*?*?*?*?*?*?*?*?*?*?*?*?*?,4.2,-1.3,69,100410,0,-0,299,0.0,-0.0,0.0,0,0,0,0,253,10.3,10,5,9999,99999,9,999999999,0.1,999,999,99
3015,1,1,20,0,*?*?*?*?*?*?*?*?*?*?*?*?*?*?*?*?*?*?*?*?*?*?,4.1,-1.3,70,100410,0,-0,299,0.0,-0.0,0.0,0,0,0,0,257,8.2,10,5,9999,99999,9,999999999,0.0,999,999,99
3015,1,1,21,0,*?*?*?*?*?*?*?*?*?*?*?*?*?*?*?*?*?*?*?*?*?*?,4.5,0.6,78,100410,0,-0,300,0.0,-0.0,0.0,0,0,0,0,260,8.2,10,5,9999,99999,9,999999999,0.0,999,999,99
3015,1,1,22,0,*?*?*?*?*?*?*?*?*?*?*?*?*?*?*?*?*?*?*?*?*?*?,3.6,0.8,84,100410,0,-0,296,0.0,-0.0,0.0,0,0,0,0,263,7.7,10,5,9999,99999,9,999999999,0.0,999,999,99
3015,1,1,23,0,*?*?*?*?*?*?*?*?*?*?*?*?*?*?*?*?*?*?*?*?*?*?,2.5,-1.1,79,100410,0,-0,292,0.0,-0.0,0.0,0,0,0,0,267,8.2,10,5,9999,99999,9,999999999,0.0,999,999,99
3015,1,1,24,0,*?*?*?*?*?*?*?*?*?*?*?*?*?*?*?*?*?*?*?*?*?*?,3.9,3.9,100,100410,0,-0,297,0.0,-0.0,0.0,0,0,0,0,240,3.6,10,5,9999,99999,9,999999999,0.1,999,999,99
3015,1,2,1,0,*?*?*?*?*?*?*?*?*?*?*?*?*?*?*?*?*?*?*?*?*?*?,0.0,-3.7,75,101988,0,-0,282,0.0,-0.0,0.0,0,0,0,0,270,5.2,10,5,9999,99999,9,999999999,0.0,999,999,99
3015,1,2,2,0,*?*?*?*?*?*?*?*?*?*?*?*?*?*?*?*?*?*?*?*?*?*?,-1.2,-5.0,74,101988,0,-0,277,0.0,-0.0,0.0,0,0,0,0,270,6.2,10,5,9999,99999,9,999999999,0.0,999,999,99
3015,1,2,3,0,*?*?*?*?*?*?*?*?*?*?*?*?*?*?*?*?*?*?*?*?*?*?,-1.0,-5.0,74,101988,0,-0,278,0.0,-0.0,0.0,0,0,0,0,270,3.6,10,5,9999,99999,9,999999999,0.0,999,999,99
3015,1,2,4,0,*?*?*?*?*?*?*?*?*?*?*?*?*?*?*?*?*?*?*?*?*?*?,-0.8,-3.1,85,101988,0,-0,279,0.0,-0.0,0.0,0,0,0,0,270,6.7,10,5,9999,99999,9,999999999,0.0,999,999,99
3015,1,2,5,0,*?*?*?*?*?*?*?*?*?*?*?*?*?*?*?*?*?*?*?*?*?*?,0.0,-1.5,90,101988,0,-0,282,0.0,-0.0,0.0,0,0,0,0,270,7.7,10,5,9999,99999,9,999999999,0.0,999,999,99
3015,1,2,6,0,*?*?*?*?*?*?*?*?*?*?*?*?*?*?*?*?*?*?*?*?*?*?,-0.3,-0.4,100,101988,0,-0,280,0.0,-0.0,0.0,0,0,0,0,270,7.7,10,5,9999,99999,9,999999999,0.0,999,999,99
3015,1,2,7,0,*?*?*?*?*?*?*?*?*?*?*?*?*?*?*?*?*?*?*?*?*?*?,-0.9,-0.8,100,101988,0,-0,278,0.0,-0.0,0.0,0,0,0,0,263,7.2,10,5,9999,99999,9,999999999,0.0,999,999,99
3015,1,2,8,0,*?*?*?*?*?*?*?*?*?*?*?*?*?*?*?*?*?*?*?*?*?*?,-0.9,-0.8,100,101988,46,1422,243,0.0,0.0,0.0,0,0,0,0,257,6.7,3,2,9999,99999,9,999999999,0.0,999,999,99
3015,1,2,9,0,*?*?*?*?*?*?*?*?*?*?*?*?*?*?*?*?*?*?*?*?*?*?,-0.6,-0.6,100,101988,190,1412,230,78.5,408.6,23.6,8136,28570,3880,493,250,7.2,0,0,9999,99999,9,999999999,0.0,999,999,99
3015,1,2,10,0,*?*?*?*?*?*?*?*?*?*?*?*?*?*?*?*?*?*?*?*?*?*?,0.1,-0.0,100,101988,292,1414,233,146.7,497.4,44.0,15278,38895,6785,824,243,8.2,0,0,9999,99999,9,999999999,0.0,999,999,99
3015,1,2,11,0,*?*?*?*?*?*?*?*?*?*?*?*?*?*?*?*?*?*?*?*?*?*?,1.5,0.6,97,101988,344,1415,239,181.5,522.5,54.5,18870,43286,8237,1020,237,9.3,0,0,9999,99999,9,999999999,0.0,999,999,99
3015,1,2,12,0,*?*?*?*?*?*?*?*?*?*?*?*?*?*?*?*?*?*?*?*?*?*?,1.8,1.3,99,101988,342,1412,241,180.6,522.0,54.2,18775,43181,8197,1014,230,9.8,0,0,9999,99999,9,999999999,0.0,999,999,99
3015,1,2,13,0,*?*?*?*?*?*?*?*?*?*?*?*?*?*?*?*?*?*?*?*?*?*?,1.7,-0.2,89,101988,288,1414,239,144.1,495.2,43.2,15010,38529,6675,809,227,8.2,0,0,9999,99999,9,999999999,0.0,999,999,99
3015,1,2,14,0,*?*?*?*?*?*?*?*?*?*?*?*?*?*?*?*?*?*?*?*?*?*?,1.8,0.6,94,101988,184,1414,240,74.4,400.1,22.3,7727,27689,3689,472,223,10.3,0,0,9999,99999,9,999999999,0.0,999,999,99
3015,1,2,15,0,*?*?*?*?*?*?*?*?*?*?*?*?*?*?*?*?*?*?*?*?*?*?,2.0,-0.2,87,101988,38,1425,240,0.0,0.0,0.0,0,0,0,0,220,8.2,0,0,9999,99999,9,999999999,0.0,999,999,99
3015,1,2,16,0,*?*?*?*?*?*?*?*?*?*?*?*?*?*?*?*?*?*?*?*?*?*?,1.9,-0.8,83,101988,0,-0,289,0.0,-0.0,0.0,0,0,0,0,217,8.2,10,5,9999,99999,9,999999999,0.0,999,999,99
3015,1,2,17,0,*?*?*?*?*?*?*?*?*?*?*?*?*?*?*?*?*?*?*?*?*?*?,1.5,-1.3,83,101988,0,-0,288,0.0,-0.0,0.0,0,0,0,0,213,8.2,10,5,9999,99999,9,999999999,0.0,999,999,99
3015,1,2,18,0,*?*?*?*?*?*?*?*?*?*?*?*?*?*?*?*?*?*?*?*?*?*?,0.9,-2.7,77,101988,0,-0,286,0.0,-0.0,0.0,0,0,0,0,210,9.3,10,5,9999,99999,9,999999999,0.0,999,999,99
3015,1,2,19,0,*?*?*?*?*?*?*?*?*?*?*?*?*?*?*?*?*?*?*?*?*?*?,0.3,-3.1,78,101988,0,-0,283,0.0,-0.0,0.0,0,0,0,0,217,10.3,10,5,9999,99999,9,999999999,0.0,999,999,99
3015,1,2,20,0,*?*?*?*?*?*?*?*?*?*?*?*?*?*?*?*?*?*?*?*?*?*?,0.8,-3.7,72,101988,0,-0,285,0.0,-0.0,0.0,0,0,0,0,223,8.2,10,5,9999,99999,9,999999999,0.0,999,999,99
3015,1,2,21,0,*?*?*?*?*?*?*?*?*?*?*?*?*?*?*?*?*?*?*?*?*?*?,0.3,-6.0,61,101988,0,-0,284,0.0,-0.0,0.0,0,0,0,0,230,8.2,10,5,9999,99999,9,999999999,0.0,999,999,99
3015,1,2,22,0,*?*?*?*?*?*?*?*?*?*?*?*?*?*?*?*?*?*?*?*?*?*?,0.4,-6.3,59,101988,0,-0,284,0.0,-0.0,0.0,0,0,0,0,237,7.7,10,5,9999,99999,9,999999999,0.0,999,999,99
3015,1,2,23,0,*?*?*?*?*?*?*?*?*?*?*?*?*?*?*?*?*?*?*?*?*?*?,-0.5,-6.6,62,101988,0,-0,280,0.0,-0.0,0.0,0,0,0,0,243,8.2,10,5,9999,99999,9,999999999,0.0,999,999,99
3015,1,2,24,0,*?*?*?*?*?*?*?*?*?*?*?*?*?*?*?*?*?*?*?*?*?*?,1.3,-2.4,77,101988,0,-0,287,0.0,-0.0,0.0,0,0,0,0,270,3.6,10,5,9999,99999,9,999999999,0.0,999,999,99
3015,1,3,1,0,*?*?*?*?*?*?*?*?*?*?*?*?*?*?*?*?*?*?*?*?*?*?,-0.6,-3.7,78,102887,0,-0,280,0.0,-0.0,0.0,0,0,0,0,248,5.2,10,5,9999,99999,9,999999999,0.0,999,999,99
3015,1,3,2,0,*?*?*?*?*?*?*?*?*?*?*?*?*?*?*?*?*?*?*?*?*?*?,0.1,-2.4,81,102887,0,-0,282,0.0,-0.0,0.0,0,0,0,0,247,6.2,10,5,9999,99999,9,999999999,0.0,999,999,99
3015,1,3,3,0,*?*?*?*?*?*?*?*?*?*?*?*?*?*?*?*?*?*?*?*?*?*?,0.4,-2.4,80,102887,0,-0,283,0.0,-0.0,0.0,0,0,0,0,245,3.6,10,5,9999,99999,9,999999999,0.0,999,999,99
3015,1,3,4,0,*?*?*?*?*?*?*?*?*?*?*?*?*?*?*?*?*?*?*?*?*?*?,1.2,-1.9,78,102887,0,-0,287,0.0,-0.0,0.0,0,0,0,0,243,6.7,10,5,9999,99999,9,999999999,0.0,999,999,99
3015,1,3,5,0,*?*?*?*?*?*?*?*?*?*?*?*?*?*?*?*?*?*?*?*?*?*?,0.5,-1.3,87,102887,0,-0,284,0.0,-0.0,0.0,0,0,0,0,242,7.7,10,5,9999,99999,9,999999999,0.0,999,999,99
3015,1,3,6,0,*?*?*?*?*?*?*?*?*?*?*?*?*?*?*?*?*?*?*?*?*?*?,-0.5,-3.7,76,102887,0,-0,280,0.0,-0.0,0.0,0,0,0,0,240,7.7,10,5,9999,99999,9,999999999,0.0,999,999,99
3015,1,3,7,0,*?*?*?*?*?*?*?*?*?*?*?*?*?*?*?*?*?*?*?*?*?*?,-0.1,-3.4,75,102887,0,-0,282,0.0,-0.0,0.0,0,0,0,0,245,7.2,10,5,9999,99999,9,999999999,0.0,999,999,99
3015,1,3,8,0,*?*?*?*?*?*?*?*?*?*?*?*?*?*?*?*?*?*?*?*?*?*?,0.3,-3.1,75,102887,46,1400,283,0.0,0.0,0.0,0,0,0,0,250,6.7,10,5,9999,99999,9,999999999,0.0,999,999,99
3015,1,3,9,0,*?*?*?*?*?*?*?*?*?*?*?*?*?*?*?*?*?*?*?*?*?*?,0.7,-3.1,73,102887,191,1411,285,23.0,0.0,23.0,2714,-0,2717,893,255,7.2,10,5,9999,99999,9,999999999,0.0,999,999,99
3015,1,3,10,0,*?*?*?*?*?*?*?*?*?*?*?*?*?*?*?*?*?*?*?*?*?*?,2.7,-1.5,72,102887,293,1412,282,98.6,119.8,73.8,10789,9517,8567,1590,260,8.2,8,4,9999,99999,9,999999999,0.0,999,999,99
3015,1,3,11,0,*?*?*?*?*?*?*?*?*?*?*?*?*?*?*?*?*?*?*?*?*?*?,3.2,-1.5,71,102887,346,1414,284,122.1,125.8,91.3,13328,10674,10542,1995,265,9.3,8,4,9999,99999,9,999999999,0.0,999,999,99
3015,1,3,12,0,*?*?*?*?*?*?*?*?*?*?*?*?*?*?*?*?*?*?*?*?*?*?,5.1,-1.5,61,102887,345,1414,292,121.7,125.7,91.0,13285,10656,10508,1988,270,9.8,8,4,9999,99999,9,999999999,0.0,999,999,99
3015,1,3,13,0,*?*?*?*?*?*?*?*?*?*?*?*?*?*?*?*?*?*?*?*?*?*?,5.1,-2.9,55,102887,291,1415,292,97.5,119.4,72.9,10663,9452,8469,1570,263,8.2,8,4,9999,99999,9,999999999,0.0,999,999,99
3015,1,3,14,0,*?*?*?*?*?*?*?*?*?*?*?*?*?*?*?*?*?*?*?*?*?*?,5.2,-3.7,51,102887,187,1413,292,51.1,97.2,38.2,5487,5700,4711,679,257,10.3,8,4,9999,99999,9,999999999,0.0,999,999,99
3015,1,3,15,0,*?*?*?*?*?*?*?*?*?*?*?*?*?*?*?*?*?*?*?*?*?*?,5.1,-3.9,50,102887,41,1413,286,0.0,0.0,0.0,0,0,0,0,250,8.2,7,4,9999,99999,9,999999999,0.0,999,999,99
3015,1,3,16,0,*?*?*?*?*?*?*?*?*?*?*?*?*?*?*?*?*?*?*?*?*?*?,5.1,-3.7,52,102887,0,-0,304,0.0,-0.0,0.0,0,0,0,0,243,8.2,10,5,9999,99999,9,999999999,0.0,999,999,99
3015,1,3,17,0,*?*?*?*?*?*?*?*?*?*?*?*?*?*?*?*?*?*?*?*?*?*?,2.6,-3.1,64,102887,0,-0,293,0.0,-0.0,0.0,0,0,0,0,237,8.2,10,5,9999,99999,9,999999999,0.0,999,999,99
3015,1,3,18,0,*?*?*?*?*?*?*?*?*?*?*?*?*?*?*?*?*?*?*?*?*?*?,2.3,-2.2,70,102887,0,-0,291,0.0,-0.0,0.0,0,0,0,0,230,9.3,10,5,9999,99999,9,999999999,0.0,999,999,99
3015,1,3,19,0,*?*?*?*?*?*?*?*?*?*?*?*?*?*?*?*?*?*?*?*?*?*?,2.3,-1.7,73,102887,0,-0,291,0.0,-0.0,0.0,0,0,0,0,230,10.3,10,5,9999,99999,9,999999999,0.0,999,999,99
3015,1,3,20,0,*?*?*?*?*?*?*?*?*?*?*?*?*?*?*?*?*?*?*?*?*?*?,2.1,-0.6,82,102887,0,-0,290,0.0,-0.0,0.0,0,0,0,0,230,8.2,10,5,9999,99999,9,999999999,0.0,999,999,99
3015,1,3,21,0,*?*?*?*?*?*?*?*?*?*?*?*?*?*?*?*?*?*?*?*?*?*?,2.1,0.4,89,102887,0,-0,290,0.0,-0.0,0.0,0,0,0,0,230,8.2,10,5,9999,99999,9,999999999,0.0,999,999,99
3015,1,3,22,0,*?*?*?*?*?*?*?*?*?*?*?*?*?*?*?*?*?*?*?*?*?*?,0.6,-1.9,81,102887,0,-0,284,0.0,-0.0,0.0,0,0,0,0,230,7.7,10,5,9999,99999,9,999999999,0.0,999,999,99
3015,1,3,23,0,*?*?*?*?*?*?*?*?*?*?*?*?*?*?*?*?*?*?*?*?*?*?,0.8,-1.9,79,102887,0,-0,285,0.0,-0.0,0.0,0,0,0,0,230,8.2,10,5,9999,99999,9,999999999,0.0,999,999,99
3015,1,3,24,0,*?*?*?*?*?*?*?*?*?*?*?*?*?*?*?*?*?*?*?*?*?*?,-1.4,-5.0,74,102887,0,-0,276,0.0,-0.0,0.0,0,0,0,0,250,3.6,10,5,9999,99999,9,999999999,0.0,999,999,99
3015,1,4,1,0,*?*?*?*?*?*?*?*?*?*?*?*?*?*?*?*?*?*?*?*?*?*?,1.2,-3.4,68,103456,0,-0,287,0.0,-0.0,0.0,0,0,0,0,228,5.2,10,5,9999,99999,9,999999999,0.0,999,999,99
3015,1,4,2,0,*?*?*?*?*?*?*?*?*?*?*?*?*?*?*?*?*?*?*?*?*?*?,1.2,-4.2,65,103456,0,-0,287,0.0,-0.0,0.0,0,0,0,0,227,6.2,10,5,9999,99999,9,999999999,0.0,999,999,99
3015,1,4,3,0,*?*?*?*?*?*?*?*?*?*?*?*?*?*?*?*?*?*?*?*?*?*?,1.1,-3.4,69,103456,0,-0,287,0.0,-0.0,0.0,0,0,0,0,225,3.6,10,5,9999,99999,9,999999999,0.0,999,999,99
3015,1,4,4,0,*?*?*?*?*?*?*?*?*?*?*?*?*?*?*?*?*?*?*?*?*?*?,1.6,-2.2,74,103456,0,-0,288,0.0,-0.0,0.0,0,0,0,0,223,6.7,10,5,9999,99999,9,999999999,0.0,999,999,99
3015,1,4,5,0,*?*?*?*?*?*?*?*?*?*?*?*?*?*?*?*?*?*?*?*?*?*?,2.0,-1.3,78,103456,0,-0,290,0.0,-0.0,0.0,0,0,0,0,222,7.7,10,5,9999,99999,9,999999999,0.0,999,999,99
3015,1,4,6,0,*?*?*?*?*?*?*?*?*?*?*?*?*?*?*?*?*?*?*?*?*?*?,2.2,-0.4,81,103456,0,-0,291,0.0,-0.0,0.0,0,0,0,0,220,7.7,10,5,9999,99999,9,999999999,0.0,999,999,99
3015,1,4,7,0,*?*?*?*?*?*?*?*?*?*?*?*?*?*?*?*?*?*?*?*?*?*?,1.4,-0.8,83,103456,0,-0,287,0.0,-0.0,0.0,0,0,0,0,227,7.2,10,5,9999,99999,9,999999999,0.0,999,999,99
3015,1,4,8,0,*?*?*?*?*?*?*?*?*?*?*?*?*?*?*?*?*?*?*?*?*?*?,1.7,-1.9,75,103456,47,1402,289,0.0,0.0,0.0,0,0,0,0,233,6.7,10,5,9999,99999,9,999999999,0.0,999,999,99
3015,1,4,9,0,*?*?*?*?*?*?*?*?*?*?*?*?*?*?*?*?*?*?*?*?*?*?,1.4,-2.2,75,103456,193,1416,261,74.8,288.1,35.5,7659,18675,5389,638,240,7.2,5,3,9999,99999,9,999999999,0.0,999,999,99
3015,1,4,10,0,*?*?*?*?*?*?*?*?*?*?*?*?*?*?*?*?*?*?*?*?*?*?,1.4,-1.9,76,103456,295,1413,277,99.4,120.0,74.4,10875,9560,8634,1604,247,8.2,8,4,9999,99999,9,999999999,0.0,999,999,99
3015,1,4,11,0,*?*?*?*?*?*?*?*?*?*?*?*?*?*?*?*?*?*?*?*?*?*?,2.2,-1.3,76,103456,348,1414,280,123.1,126.0,92.1,13436,10718,10625,2012,253,9.3,8,4,9999,99999,9,999999999,0.0,999,999,99
3015,1,4,12,0,*?*?*?*?*?*?*?*?*?*?*?*?*?*?*?*?*?*?*?*?*?*?,2.9,-1.5,71,103456,347,1412,288,92.7,50.2,80.4,10175,4308,9100,2127,260,9.8,9,5,9999,99999,9,999999999,0.0,999,999,99
3015,1,4,13,0,*?*?*?*?*?*?*?*?*?*?*?*?*?*?*?*?*?*?*?*?*?*?,2.5,-0.8,77,103456,294,1415,287,74.6,47.7,64.6,8226,3807,7583,1393,257,8.2,9,5,9999,99999,9,999999999,0.0,999,999,99
3015,1,4,14,0,*?*?*?*?*?*?*?*?*?*?*?*?*?*?*?*?*?*?*?*?*?*?,2.6,-0.2,82,103456,190,1411,282,52.5,98.3,39.3,5639,5828,4837,700,253,10.3,8,4,9999,99999,9,999999999,0.0,999,999,99
3015,1,4,15,0,*?*?*?*?*?*?*?*?*?*?*?*?*?*?*?*?*?*?*?*?*?*?,2.8,-0.6,77,103456,44,1399,288,0.0,0.0,0.0,0,0,0,0,250,8.2,9,5,9999,99999,9,999999999,0.0,999,999,99
3015,1,4,16,0,*?*?*?*?*?*?*?*?*?*?*?*?*?*?*?*?*?*?*?*?*?*?,3.0,-0.8,75,103456,0,-0,289,0.0,-0.0,0.0,0,0,0,0,247,8.2,9,5,9999,99999,9,999999999,0.0,999,999,99
3015,1,4,17,0,*?*?*?*?*?*?*?*?*?*?*?*?*?*?*?*?*?*?*?*?*?*?,2.7,-0.6,77,103456,0,-0,293,0.0,-0.0,0.0,0,0,0,0,243,8.2,10,5,9999,99999,9,999999999,0.0,999,999,99
3015,1,4,18,0,*?*?*?*?*?*?*?*?*?*?*?*?*?*?*?*?*?*?*?*?*?*?,2.9,-1.1,74,103456,0,-0,294,0.0,-0.0,0.0,0,0,0,0,240,9.3,10,5,9999,99999,9,999999999,0.0,999,999,99
3015,1,4,19,0,*?*?*?*?*?*?*?*?*?*?*?*?*?*?*?*?*?*?*?*?*?*?,2.5,-2.2,68,103456,0,-0,292,0.0,-0.0,0.0,0,0,0,0,240,10.3,10,5,9999,99999,9,999999999,0.0,999,999,99
3015,1,4,20,0,*?*?*?*?*?*?*?*?*?*?*?*?*?*?*?*?*?*?*?*?*?*?,2.1,-2.4,70,103456,0,-0,291,0.0,-0.0,0.0,0,0,0,0,240,8.2,10,5,9999,99999,9,999999999,0.0,999,999,99
3015,1,4,21,0,*?*?*?*?*?*?*?*?*?*?*?*?*?*?*?*?*?*?*?*?*?*?,2.1,-3.1,66,103456,0,-0,291,0.0,-0.0,0.0,0,0,0,0,240,8.2,10,5,9999,99999,9,999999999,0.0,999,999,99
3015,1,4,22,0,*?*?*?*?*?*?*?*?*?*?*?*?*?*?*?*?*?*?*?*?*?*?,1.3,-4.5,62,103456,0,-0,287,0.0,-0.0,0.0,0,0,0,0,240,7.7,10,5,9999,99999,9,999999999,0.0,999,999,99
3015,1,4,23,0,*?*?*?*?*?*?*?*?*?*?*?*?*?*?*?*?*?*?*?*?*?*?,1.5,-4.5,61,103456,0,-0,288,0.0,-0.0,0.0,0,0,0,0,240,8.2,10,5,9999,99999,9,999999999,0.0,999,999,99
3015,1,4,24,0,*?*?*?*?*?*?*?*?*?*?*?*?*?*?*?*?*?*?*?*?*?*?,1.1,-2.7,73,103456,0,-0,286,0.0,-0.0,0.0,0,0,0,0,230,3.6,10,5,9999,99999,9,999999999,0.0,999,999,99
3015,1,5,1,0,*?*?*?*?*?*?*?*?*?*?*?*?*?*?*?*?*?*?*?*?*?*?,1.6,-3.4,100,103310,0,-0,289,0.0,-0.0,0.0,0,0,0,0,243,5.2,10,5,9999,99999,9,999999999,0.0,999,999,99
3015,1,5,2,0,*?*?*?*?*?*?*?*?*?*?*?*?*?*?*?*?*?*?*?*?*?*?,1.6,-2.9,100,103310,0,-0,289,0.0,-0.0,0.0,0,0,0,0,247,6.2,10,5,9999,99999,9,999999999,0.0,999,999,99
3015,1,5,3,0,*?*?*?*?*?*?*?*?*?*?*?*?*?*?*?*?*?*?*?*?*?*?,1.8,-1.9,100,103310,0,-0,289,0.0,-0.0,0.0,0,0,0,0,250,3.6,10,5,9999,99999,9,999999999,0.0,999,999,99
3015,1,5,4,0,*?*?*?*?*?*?*?*?*?*?*?*?*?*?*?*?*?*?*?*?*?*?,1.3,-2.7,100,103310,0,-0,287,0.0,-0.0,0.0,0,0,0,0,253,6.7,10,5,9999,99999,9,999999999,0.0,999,999,99
3015,1,5,5,0,*?*?*?*?*?*?*?*?*?*?*?*?*?*?*?*?*?*?*?*?*?*?,0.7,-1.7,100,103310,0,-0,285,0.0,-0.0,0.0,0,0,0,0,257,7.7,10,5,9999,99999,9,999999999,0.0,999,999,99
3015,1,5,6,0,*?*?*?*?*?*?*?*?*?*?*?*?*?*?*?*?*?*?*?*?*?*?,1.3,0.6,100,103310,0,-0,287,0.0,-0.0,0.0,0,0,0,0,260,7.7,10,5,9999,99999,9,999999999,0.0,999,999,99
3015,1,5,7,0,*?*?*?*?*?*?*?*?*?*?*?*?*?*?*?*?*?*?*?*?*?*?,1.8,1.5,100,103310,0,-0,289,0.0,-0.0,0.0,0,0,0,0,253,7.2,10,5,9999,99999,9,999999999,0.0,999,999,99
3015,1,5,8,0,*?*?*?*?*?*?*?*?*?*?*?*?*?*?*?*?*?*?*?*?*?*?,2.2,2.1,100,103310,48,1400,290,0.0,0.0,0.0,0,0,0,0,247,6.7,10,5,9999,99999,9,999999999,0.0,999,999,99
3015,1,5,9,0,*?*?*?*?*?*?*?*?*?*?*?*?*?*?*?*?*?*?*?*?*?*?,1.8,1.7,100,103310,194,1413,289,23.5,0.0,23.5,2778,-0,2781,915,240,7.2,10,5,9999,99999,9,999999999,0.0,999,999,99
3015,1,5,10,0,*?*?*?*?*?*?*?*?*?*?*?*?*?*?*?*?*?*?*?*?*?*?,2.2,2.3,100,103310,297,1413,290,43.6,0.0,43.6,5091,0,5101,1718,233,8.2,10,5,9999,99999,9,999999999,0.0,999,999,99
3015,1,5,11,0,*?*?*?*?*?*?*?*?*?*?*?*?*?*?*?*?*?*?*?*?*?*?,4.3,4.3,100,103310,350,1412,299,53.9,0.0,53.9,6297,0,6311,2157,227,9.3,10,5,9999,99999,9,999999999,0.0,999,999,99
3015,1,5,12,0,*?*?*?*?*?*?*?*?*?*?*?*?*?*?*?*?*?*?*?*?*?*?,4.5,4.5,100,103310,350,1412,300,53.9,0.0,53.9,6295,0,6309,2156,220,9.8,10,5,9999,99999,9,999999999,0.0,999,999,99
3015,1,5,13,0,*?*?*?*?*?*?*?*?*?*?*?*?*?*?*?*?*?*?*?*?*?*?,4.4,4.5,100,103310,297,1414,299,43.5,0.0,43.5,5086,0,5096,1716,225,8.2,10,5,9999,99999,9,999999999,0.0,999,999,99
3015,1,5,14,0,*?*?*?*?*?*?*?*?*?*?*?*?*?*?*?*?*?*?*?*?*?*?,4.3,4.3,100,103310,194,1415,299,23.5,0.0,23.5,2771,-0,2774,912,230,10.3,10,5,9999,99999,9,999999999,0.0,999,999,99
3015,1,5,15,0,*?*?*?*?*?*?*?*?*?*?*?*?*?*?*?*?*?*?*?*?*?*?,4.4,4.5,100,103310,48,1412,299,0.0,0.0,0.0,0,0,0,0,235,8.2,10,5,9999,99999,9,999999999,0.0,999,999,99
3015,1,5,16,0,*?*?*?*?*?*?*?*?*?*?*?*?*?*?*?*?*?*?*?*?*?*?,4.4,4.3,100,103310,0,-0,299,0.0,-0.0,0.0,0,0,0,0,240,8.2,10,5,9999,99999,9,999999999,0.0,999,999,99
3015,1,5,17,0,*?*?*?*?*?*?*?*?*?*?*?*?*?*?*?*?*?*?*?*?*?*?,3.3,3.2,100,103310,0,-0,295,0.0,-0.0,0.0,0,0,0,0,245,8.2,10,5,9999,99999,9,999999999,0.0,999,999,99
3015,1,5,18,0,*?*?*?*?*?*?*?*?*?*?*?*?*?*?*?*?*?*?*?*?*?*?,2.8,2.9,100,103310,0,-0,293,0.0,-0.0,0.0,0,0,0,0,250,9.3,10,5,9999,99999,9,999999999,0.0,999,999,99
3015,1,5,19,0,*?*?*?*?*?*?*?*?*?*?*?*?*?*?*?*?*?*?*?*?*?*?,2.5,2.5,100,103310,0,-0,291,0.0,-0.0,0.0,0,0,0,0,247,10.3,10,5,9999,99999,9,999999999,0.0,999,999,99
3015,1,5,20,0,*?*?*?*?*?*?*?*?*?*?*?*?*?*?*?*?*?*?*?*?*?*?,2.9,2.9,100,103310,0,-0,293,0.0,-0.0,0.0,0,0,0,0,243,8.2,10,5,9999,99999,9,999999999,0.0,999,999,99
3015,1,5,21,0,*?*?*?*?*?*?*?*?*?*?*?*?*?*?*?*?*?*?*?*?*?*?,2.5,2.5,100,103310,0,-0,291,0.0,-0.0,0.0,0,0,0,0,240,8.2,10,5,9999,99999,9,999999999,0.0,999,999,99
3015,1,5,22,0,*?*?*?*?*?*?*?*?*?*?*?*?*?*?*?*?*?*?*?*?*?*?,2.4,2.5,100,103310,0,-0,291,0.0,-0.0,0.0,0,0,0,0,237,7.7,10,5,9999,99999,9,999999999,0.0,999,999,99
3015,1,5,23,0,*?*?*?*?*?*?*?*?*?*?*?*?*?*?*?*?*?*?*?*?*?*?,4.1,4.1,100,103310,0,-0,298,0.0,-0.0,0.0,0,0,0,0,233,8.2,10,5,9999,99999,9,999999999,0.0,999,999,99
3015,1,5,24,0,*?*?*?*?*?*?*?*?*?*?*?*?*?*?*?*?*?*?*?*?*?*?,1.6,-3.9,98,103310,0,-0,289,0.0,-0.0,0.0,0,0,0,0,240,3.6,10,5,9999,99999,9,999999999,0.0,999,999,99
3015,1,6,1,0,*?*?*?*?*?*?*?*?*?*?*?*?*?*?*?*?*?*?*?*?*?*?,5.7,2.1,77,103051,0,-0,305,0.0,-0.0,0.0,0,0,0,0,228,5.2,10,5,9999,99999,9,999999999,0.0,999,999,99
3015,1,6,2,0,*?*?*?*?*?*?*?*?*?*?*?*?*?*?*?*?*?*?*?*?*?*?,5.7,1.0,72,103051,0,-0,305,0.0,-0.0,0.0,0,0,0,0,227,6.2,10,5,9999,99999,9,999999999,0.0,999,999,99
3015,1,6,3,0,*?*?*?*?*?*?*?*?*?*?*?*?*?*?*?*?*?*?*?*?*?*?,5.7,1.9,76,103051,0,-0,305,0.0,-0.0,0.0,0,0,0,0,225,3.6,10,5,9999,99999,9,999999999,0.0,999,999,99
3015,1,6,4,0,*?*?*?*?*?*?*?*?*?*?*?*?*?*?*?*?*?*?*?*?*?*?,5.7,2.3,77,103051,0,-0,305,0.0,-0.0,0.0,0,0,0,0,223,6.7,10,5,9999,99999,9,999999999,0.0,999,999,99
3015,1,6,5,0,*?*?*?*?*?*?*?*?*?*?*?*?*?*?*?*?*?*?*?*?*?*?,5.7,2.5,79,103051,0,-0,305,0.0,-0.0,0.0,0,0,0,0,222,7.7,10,5,9999,99999,9,999999999,0.0,999,999,99
3015,1,6,6,0,*?*?*?*?*?*?*?*?*?*?*?*?*?*?*?*?*?*?*?*?*?*?,5.7,2.3,77,103051,0,-0,305,0.0,-0.0,0.0,0,0,0,0,220,7.7,10,5,9999,99999,9,999999999,0.0,999,999,99
3015,1,6,7,0,*?*?*?*?*?*?*?*?*?*?*?*?*?*?*?*?*?*?*?*?*?*?,5.8,2.5,78,103051,0,-0,306,0.0,-0.0,0.0,0,0,0,0,223,7.2,10,5,9999,99999,9,999999999,0.0,999,999,99
3015,1,6,8,0,*?*?*?*?*?*?*?*?*?*?*?*?*?*?*?*?*?*?*?*?*?*?,5.8,2.3,77,103051,50,1421,306,0.0,0.0,0.0,0,0,0,0,227,6.7,10,5,9999,99999,9,999999999,0.0,999,999,99
3015,1,6,9,0,*?*?*?*?*?*?*?*?*?*?*?*?*?*?*?*?*?*?*?*?*?*?,5.7,2.5,79,103051,196,1415,305,23.9,0.0,23.9,2816,-0,2819,928,230,7.2,10,5,9999,99999,9,999999999,0.0,999,999,99
3015,1,6,10,0,*?*?*?*?*?*?*?*?*?*?*?*?*?*?*?*?*?*?*?*?*?*?,5.7,2.5,78,103051,299,1412,305,44.0,0.0,44.0,5138,0,5148,1735,233,8.2,10,5,9999,99999,9,999999999,0.0,999,999,99
3015,1,6,11,0,*?*?*?*?*?*?*?*?*?*?*?*?*?*?*?*?*?*?*?*?*?*?,5.7,2.3,78,103051,353,1414,305,54.4,0.0,54.4,6356,0,6370,2179,237,9.3,10,5,9999,99999,9,999999999,0.0,999,999,99
3015,1,6,12,0,*?*?*?*?*?*?*?*?*?*?*?*?*?*?*?*?*?*?*?*?*?*?,5.7,2.7,80,103051,353,1413,305,54.5,0.0,54.5,6363,0,6377,2182,240,9.8,10,5,9999,99999,9,999999999,0.0,999,999,99
3015,1,6,13,0,*?*?*?*?*?*?*?*?*?*?*?*?*?*?*?*?*?*?*?*?*?*?,5.8,1.9,75,103051,300,1413,301,76.7,48.1,66.5,8422,3954,7544,1736,237,8.2,9,5,9999,99999,9,999999999,0.0,999,999,99
3015,1,6,14,0,*?*?*?*?*?*?*?*?*?*?*?*?*?*?*?*?*?*?*?*?*?*?,5.8,1.7,74,103051,197,1411,306,24.2,0.0,24.2,2850,-0,2854,939,233,10.3,10,5,9999,99999,9,999999999,0.0,999,999,99
3015,1,6,15,0,*?*?*?*?*?*?*?*?*?*?*?*?*?*?*?*?*?*?*?*?*?*?,5.8,2.3,77,103051,52,1419,306,0.0,0.0,0.0,0,0,0,0,230,8.2,10,5,9999,99999,9,999999999,0.0,999,999,99
3015,1,6,16,0,*?*?*?*?*?*?*?*?*?*?*?*?*?*?*?*?*?*?*?*?*?*?,5.8,1.7,74,103051,0,-0,306,0.0,-0.0,0.0,0,0,0,0,227,8.2,10,5,9999,99999,9,999999999,0.0,999,999,99
3015,1,6,17,0,*?*?*?*?*?*?*?*?*?*?*?*?*?*?*?*?*?*?*?*?*?*?,5.7,1.3,72,103051,0,-0,305,0.0,-0.0,0.0,0,0,0,0,223,8.2,10,5,9999,99999,9,999999999,0.0,999,999,99
3015,1,6,18,0,*?*?*?*?*?*?*?*?*?*?*?*?*?*?*?*?*?*?*?*?*?*?,5.7,1.0,72,103051,0,-0,305,0.0,-0.0,0.0,0,0,0,0,220,9.3,10,5,9999,99999,9,999999999,0.0,999,999,99
3015,1,6,19,0,*?*?*?*?*?*?*?*?*?*?*?*?*?*?*?*?*?*?*?*?*?*?,5.9,0.2,66,103051,0,-0,307,0.0,-0.0,0.0,0,0,0,0,220,10.3,10,5,9999,99999,9,999999999,0.0,999,999,99
3015,1,6,20,0,*?*?*?*?*?*?*?*?*?*?*?*?*?*?*?*?*?*?*?*?*?*?,5.7,0.2,67,103051,0,-0,306,0.0,-0.0,0.0,0,0,0,0,220,8.2,10,5,9999,99999,9,999999999,0.0,999,999,99
3015,1,6,21,0,*?*?*?*?*?*?*?*?*?*?*?*?*?*?*?*?*?*?*?*?*?*?,5.7,-0.0,65,103051,0,-0,306,0.0,-0.0,0.0,0,0,0,0,220,8.2,10,5,9999,99999,9,999999999,0.0,999,999,99
3015,1,6,22,0,*?*?*?*?*?*?*?*?*?*?*?*?*?*?*?*?*?*?*?*?*?*?,5.7,-0.0,66,103051,0,-0,306,0.0,-0.0,0.0,0,0,0,0,220,7.7,10,5,9999,99999,9,999999999,0.0,999,999,99
3015,1,6,23,0,*?*?*?*?*?*?*?*?*?*?*?*?*?*?*?*?*?*?*?*?*?*?,5.8,-1.1,60,103051,0,-0,306,0.0,-0.0,0.0,0,0,0,0,220,8.2,10,5,9999,99999,9,999999999,0.0,999,999,99
3015,1,6,24,0,*?*?*?*?*?*?*?*?*?*?*?*?*?*?*?*?*?*?*?*?*?*?,5.8,3.2,82,103051,0,-0,306,0.0,-0.0,0.0,0,0,0,0,230,3.6,10,5,9999,99999,9,999999999,0.0,999,999,99
3015,1,7,1,0,*?*?*?*?*?*?*?*?*?*?*?*?*?*?*?*?*?*?*?*?*?*?,5.1,4.5,100,102493,0,-0,302,0.0,-0.0,0.0,0,0,0,0,218,5.2,10,5,9999,99999,9,999999999,0.0,999,999,99
3015,1,7,2,0,*?*?*?*?*?*?*?*?*?*?*?*?*?*?*?*?*?*?*?*?*?*?,5.1,5.1,100,102493,0,-0,302,0.0,-0.0,0.0,0,0,0,0,217,6.2,10,5,9999,99999,9,999999999,0.0,999,999,99
3015,1,7,3,0,*?*?*?*?*?*?*?*?*?*?*?*?*?*?*?*?*?*?*?*?*?*?,4.1,4.1,100,102493,0,-0,298,0.0,-0.0,0.0,0,0,0,0,215,3.6,10,5,9999,99999,9,999999999,0.0,999,999,99
3015,1,7,4,0,*?*?*?*?*?*?*?*?*?*?*?*?*?*?*?*?*?*?*?*?*?*?,3.1,2.1,100,102493,0,-0,294,0.0,-0.0,0.0,0,0,0,0,213,6.7,10,5,9999,99999,9,999999999,0.0,999,999,99
3015,1,7,5,0,*?*?*?*?*?*?*?*?*?*?*?*?*?*?*?*?*?*?*?*?*?*?,3.7,3.2,100,102493,0,-0,296,0.0,-0.0,0.0,0,0,0,0,212,7.7,10,5,9999,99999,9,999999999,0.0,999,999,99
3015,1,7,6,0,*?*?*?*?*?*?*?*?*?*?*?*?*?*?*?*?*?*?*?*?*?*?,4.2,4.1,100,102493,0,-0,298,0.0,-0.0,0.0,0,0,0,0,210,7.7,10,5,9999,99999,9,999999999,0.0,999,999,99
3015,1,7,7,0,*?*?*?*?*?*?*?*?*?*?*?*?*?*?*?*?*?*?*?*?*?*?,4.7,4.8,100,102493,0,-0,301,0.0,-0.0,0.0,0,0,0,0,210,7.2,10,5,9999,99999,9,999999999,0.1,999,999,99
3015,1,7,8,0,*?*?*?*?*?*?*?*?*?*?*?*?*?*?*?*?*?*?*?*?*?*?,3.8,3.8,100,102493,51,1408,297,0.0,0.0,0.0,0,0,0,0,210,6.7,10,5,9999,99999,9,999999999,1.5,999,999,99
3015,1,7,9,0,*?*?*?*?*?*?*?*?*?*?*?*?*?*?*?*?*?*?*?*?*?*?,5.2,5.1,100,102493,198,1416,303,24.2,0.0,24.2,2857,-0,2861,942,210,7.2,10,5,9999,99999,9,999999999,0.5,999,999,99
3015,1,7,10,0,*?*?*?*?*?*?*?*?*?*?*?*?*?*?*?*?*?*?*?*?*?*?,4.9,4.8,100,102493,301,1411,301,44.4,0.0,44.4,5189,0,5200,1753,210,8.2,10,5,9999,99999,9,999999999,0.2,999,999,99
3015,1,7,11,0,*?*?*?*?*?*?*?*?*?*?*?*?*?*?*?*?*?*?*?*?*?*?,6.6,5.9,100,102493,355,1411,309,55.0,0.0,55.0,6417,0,6431,2201,210,9.3,10,5,9999,99999,9,999999999,0.1,999,999,99
3015,1,7,12,0,*?*?*?*?*?*?*?*?*?*?*?*?*?*?*?*?*?*?*?*?*?*?,8.1,7.4,100,102493,356,1412,315,55.1,0.0,55.1,6434,0,6449,2208,210,9.8,10,5,9999,99999,9,999999999,0.0,999,999,99
3015,1,7,13,0,*?*?*?*?*?*?*?*?*?*?*?*?*?*?*?*?*?*?*?*?*?*?,7.7,7.4,100,102493,303,1410,313,44.9,0.0,44.9,5238,0,5249,1770,208,8.2,10,5,9999,99999,9,999999999,0.0,999,999,99
3015,1,7,14,0,*?*?*?*?*?*?*?*?*?*?*?*?*?*?*?*?*?*?*?*?*?*?,7.9,7.6,100,102493,201,1413,314,24.9,0.0,24.9,2934,-0,2938,967,207,10.3,10,5,9999,99999,9,999999999,0.0,999,999,99
3015,1,7,15,0,*?*?*?*?*?*?*?*?*?*?*?*?*?*?*?*?*?*?*?*?*?*?,7.8,6.7,100,102493,56,1421,314,0.0,0.0,0.0,0,0,0,0,205,8.2,10,5,9999,99999,9,999999999,0.1,999,999,99
3015,1,7,16,0,*?*?*?*?*?*?*?*?*?*?*?*?*?*?*?*?*?*?*?*?*?*?,7.7,6.9,100,102493,0,-0,313,0.0,-0.0,0.0,0,0,0,0,203,8.2,10,5,9999,99999,9,999999999,0.0,999,999,99
3015,1,7,17,0,*?*?*?*?*?*?*?*?*?*?*?*?*?*?*?*?*?*?*?*?*?*?,6.8,4.6,100,102493,0,-0,310,0.0,-0.0,0.0,0,0,0,0,202,8.2,10,5,9999,99999,9,999999999,0.0,999,999,99
3015,1,7,18,0,*?*?*?*?*?*?*?*?*?*?*?*?*?*?*?*?*?*?*?*?*?*?,6.3,5.9,100,102493,0,-0,307,0.0,-0.0,0.0,0,0,0,0,200,9.3,10,5,9999,99999,9,999999999,0.0,999,999,99
3015,1,7,19,0,*?*?*?*?*?*?*?*?*?*?*?*?*?*?*?*?*?*?*?*?*?*?,5.5,5.5,100,102493,0,-0,304,0.0,-0.0,0.0,0,0,0,0,203,10.3,10,5,9999,99999,9,999999999,0.1,999,999,99
3015,1,7,20,0,*?*?*?*?*?*?*?*?*?*?*?*?*?*?*?*?*?*?*?*?*?*?,5.7,5.6,100,102493,0,-0,305,0.0,-0.0,0.0,0,0,0,0,207,8.2,10,5,9999,99999,9,999999999,0.0,999,999,99
3015,1,7,21,0,*?*?*?*?*?*?*?*?*?*?*?*?*?*?*?*?*?*?*?*?*?*?,5.7,5.8,100,102493,0,-0,305,0.0,-0.0,0.0,0,0,0,0,210,8.2,10,5,9999,99999,9,999999999,0.0,999,999,99
3015,1,7,22,0,*?*?*?*?*?*?*?*?*?*?*?*?*?*?*?*?*?*?*?*?*?*?,4.3,4.3,100,102493,0,-0,299,0.0,-0.0,0.0,0,0,0,0,213,7.7,10,5,9999,99999,9,999999999,0.0,999,999,99
3015,1,7,23,0,*?*?*?*?*?*?*?*?*?*?*?*?*?*?*?*?*?*?*?*?*?*?,3.1,3.0,100,102493,0,-0,294,0.0,-0.0,0.0,0,0,0,0,217,8.2,10,5,9999,99999,9,999999999,0.0,999,999,99
3015,1,7,24,0,*?*?*?*?*?*?*?*?*?*?*?*?*?*?*?*?*?*?*?*?*?*?,5.4,1.9,98,102493,0,-0,304,0.0,-0.0,0.0,0,0,0,0,220,3.6,10,5,9999,99999,9,999999999,0.0,999,999,99
3015,1,8,1,0,*?*?*?*?*?*?*?*?*?*?*?*?*?*?*?*?*?*?*?*?*?*?,-0.1,-0.2,100,102196,0,-0,281,0.0,-0.0,0.0,0,0,0,0,220,5.2,10,5,9999,99999,9,999999999,0.1,999,999,99
3015,1,8,2,0,*?*?*?*?*?*?*?*?*?*?*?*?*?*?*?*?*?*?*?*?*?*?,0.0,-0.2,100,102196,0,-0,281,0.0,-0.0,0.0,0,0,0,0,220,6.2,10,5,9999,99999,9,999999999,0.0,999,999,99
3015,1,8,3,0,*?*?*?*?*?*?*?*?*?*?*?*?*?*?*?*?*?*?*?*?*?*?,1.2,-1.9,83,102196,0,-0,287,0.0,-0.0,0.0,0,0,0,0,220,3.6,10,5,9999,99999,9,999999999,0.0,999,999,99
3015,1,8,4,0,*?*?*?*?*?*?*?*?*?*?*?*?*?*?*?*?*?*?*?*?*?*?,1.5,0.2,96,102196,0,-0,288,0.0,-0.0,0.0,0,0,0,0,220,6.7,10,5,9999,99999,9,999999999,0.1,999,999,99
3015,1,8,5,0,*?*?*?*?*?*?*?*?*?*?*?*?*?*?*?*?*?*?*?*?*?*?,0.5,0.6,100,102196,0,-0,283,0.0,-0.0,0.0,0,0,0,0,220,7.7,10,5,9999,99999,9,999999999,0.1,999,999,99
3015,1,8,6,0,*?*?*?*?*?*?*?*?*?*?*?*?*?*?*?*?*?*?*?*?*?*?,0.3,0.2,100,102196,0,-0,283,0.0,-0.0,0.0,0,0,0,0,220,7.7,10,5,9999,99999,9,999999999,0.0,999,999,99
3015,1,8,7,0,*?*?*?*?*?*?*?*?*?*?*?*?*?*?*?*?*?*?*?*?*?*?,1.0,1.0,100,102196,0,-0,285,0.0,-0.0,0.0,0,0,0,0,220,7.2,10,5,9999,99999,9,999999999,0.0,999,999,99
3015,1,8,8,0,*?*?*?*?*?*?*?*?*?*?*?*?*?*?*?*?*?*?*?*?*?*?,0.5,0.4,100,102196,53,1419,283,0.0,0.0,0.0,0,0,0,0,220,6.7,10,5,9999,99999,9,999999999,0.0,999,999,99
3015,1,8,9,0,*?*?*?*?*?*?*?*?*?*?*?*?*?*?*?*?*?*?*?*?*?*?,1.8,1.9,100,102196,200,1416,289,24.6,0.0,24.6,2903,-0,2907,957,220,7.2,10,5,9999,99999,9,999999999,0.0,999,999,99
3015,1,8,10,0,*?*?*?*?*?*?*?*?*?*?*?*?*?*?*?*?*?*?*?*?*?*?,2.5,2.1,100,102196,304,1414,292,44.9,0.0,44.9,5247,0,5257,1774,220,8.2,10,5,9999,99999,9,999999999,0.0,999,999,99
3015,1,8,11,0,*?*?*?*?*?*?*?*?*?*?*?*?*?*?*?*?*?*?*?*?*?*?,5.1,3.6,95,102196,358,1411,293,127.8,127.0,95.6,13956,10867,11047,2096,220,9.3,8,4,9999,99999,9,999999999,0.9,999,999,99
3015,1,8,12,0,*?*?*?*?*?*?*?*?*?*?*?*?*?*?*?*?*?*?*?*?*?*?,5.5,2.7,87,102196,359,1411,295,128.3,127.1,96.0,14012,10875,11095,2105,220,9.8,8,4,9999,99999,9,999999999,1.1,999,999,99
3015,1,8,13,0,*?*?*?*?*?*?*?*?*?*?*?*?*?*?*?*?*?*?*?*?*?*?,5.6,-0.2,70,102196,307,1412,295,104.9,121.6,78.4,11463,9847,9093,1697,222,8.2,8,4,9999,99999,9,999999999,0.0,999,999,99
3015,1,8,14,0,*?*?*?*?*?*?*?*?*?*?*?*?*?*?*?*?*?*?*?*?*?*?,5.3,-3.7,54,102196,205,1414,299,44.6,40.9,38.6,4960,2764,4607,816,223,10.3,9,5,9999,99999,9,999999999,0.1,999,999,99
3015,1,8,15,0,*?*?*?*?*?*?*?*?*?*?*?*?*?*?*?*?*?*?*?*?*?*?,5.5,-3.7,53,102196,60,1420,305,0.0,0.0,0.0,0,0,0,0,225,8.2,10,5,9999,99999,9,999999999,0.1,999,999,99
3015,1,8,16,0,*?*?*?*?*?*?*?*?*?*?*?*?*?*?*?*?*?*?*?*?*?*?,5.5,-1.9,61,102196,0,-0,299,0.0,-0.0,0.0,0,0,0,0,227,8.2,9,5,9999,99999,9,999999999,0.0,999,999,99
3015,1,8,17,0,*?*?*?*?*?*?*?*?*?*?*?*?*?*?*?*?*?*?*?*?*?*?,5.5,-0.4,69,102196,0,-0,305,0.0,-0.0,0.0,0,0,0,0,228,8.2,10,5,9999,99999,9,999999999,0.1,999,999,99
3015,1,8,18,0,*?*?*?*?*?*?*?*?*?*?*?*?*?*?*?*?*?*?*?*?*?*?,3.5,-3.1,64,102196,0,-0,297,0.0,-0.0,0.0,0,0,0,0,230,9.3,10,5,9999,99999,9,999999999,0.4,999,999,99
3015,1,8,19,0,*?*?*?*?*?*?*?*?*?*?*?*?*?*?*?*?*?*?*?*?*?*?,2.7,0.8,92,102196,0,-0,293,0.0,-0.0,0.0,0,0,0,0,230,10.3,10,5,9999,99999,9,999999999,0.0,999,999,99
3015,1,8,20,0,*?*?*?*?*?*?*?*?*?*?*?*?*?*?*?*?*?*?*?*?*?*?,3.5,1.0,88,102196,0,-0,296,0.0,-0.0,0.0,0,0,0,0,230,8.2,10,5,9999,99999,9,999999999,0.1,999,999,99
3015,1,8,21,0,*?*?*?*?*?*?*?*?*?*?*?*?*?*?*?*?*?*?*?*?*?*?,3.1,0.2,86,102196,0,-0,294,0.0,-0.0,0.0,0,0,0,0,230,8.2,10,5,9999,99999,9,999999999,0.3,999,999,99
3015,1,8,22,0,*?*?*?*?*?*?*?*?*?*?*?*?*?*?*?*?*?*?*?*?*?*?,1.0,-3.7,72,102196,0,-0,286,0.0,-0.0,0.0,0,0,0,0,230,7.7,10,5,9999,99999,9,999999999,0.4,999,999,99
3015,1,8,23,0,*?*?*?*?*?*?*?*?*?*?*?*?*?*?*?*?*?*?*?*?*?*?,1.0,-4.2,69,102196,0,-0,286,0.0,-0.0,0.0,0,0,0,0,230,8.2,10,5,9999,99999,9,999999999,0.3,999,999,99
3015,1,8,24,0,*?*?*?*?*?*?*?*?*?*?*?*?*?*?*?*?*?*?*?*?*?*?,-0.3,-0.4,100,102196,0,-0,280,0.0,-0.0,0.0,0,0,0,0,220,3.6,10,5,9999,99999,9,999999999,0.2,999,999,99
3015,1,9,1,0,*?*?*?*?*?*?*?*?*?*?*?*?*?*?*?*?*?*?*?*?*?*?,0.3,-5.3,64,102052,0,-0,283,0.0,-0.0,0.0,0,0,0,0,240,5.2,10,5,9999,99999,9,999999999,1.1,999,999,99
3015,1,9,2,0,*?*?*?*?*?*?*?*?*?*?*?*?*?*?*?*?*?*?*?*?*?*?,-0.2,-5.6,64,102052,0,-0,281,0.0,-0.0,0.0,0,0,0,0,250,6.2,10,5,9999,99999,9,999999999,0.0,999,999,99
3015,1,9,3,0,*?*?*?*?*?*?*?*?*?*?*?*?*?*?*?*?*?*?*?*?*?*?,-0.2,-5.3,66,102052,0,-0,281,0.0,-0.0,0.0,0,0,0,0,260,3.6,10,5,9999,99999,9,999999999,0.0,999,999,99
3015,1,9,4,0,*?*?*?*?*?*?*?*?*?*?*?*?*?*?*?*?*?*?*?*?*?*?,0.2,-5.0,64,102052,0,-0,283,0.0,-0.0,0.0,0,0,0,0,270,6.7,10,5,9999,99999,9,999999999,0.0,999,999,99
3015,1,9,5,0,*?*?*?*?*?*?*?*?*?*?*?*?*?*?*?*?*?*?*?*?*?*?,-0.2,-6.6,58,102052,0,-0,282,0.0,-0.0,0.0,0,0,0,0,280,7.7,10,5,9999,99999,9,999999999,0.0,999,999,99
3015,1,9,6,0,*?*?*?*?*?*?*?*?*?*?*?*?*?*?*?*?*?*?*?*?*?*?,-1.1,-6.0,66,102052,0,-0,278,0.0,-0.0,0.0,0,0,0,0,290,7.7,10,5,9999,99999,9,999999999,0.0,999,999,99
3015,1,9,7,0,*?*?*?*?*?*?*?*?*?*?*?*?*?*?*?*?*?*?*?*?*?*?,-2.0,-3.7,87,102052,0,-0,274,0.0,-0.0,0.0,0,0,0,0,293,7.2,10,5,9999,99999,9,999999999,0.0,999,999,99
3015,1,9,8,0,*?*?*?*?*?*?*?*?*?*?*?*?*?*?*?*?*?*?*?*?*?*?,-1.2,-1.9,95,102052,55,1424,272,0.0,0.0,0.0,0,0,0,0,297,6.7,9,5,9999,99999,9,999999999,0.0,999,999,99
3015,1,9,9,0,*?*?*?*?*?*?*?*?*?*?*?*?*?*?*?*?*?*?*?*?*?*?,-0.4,-1.9,88,102052,202,1414,254,80.6,296.3,38.3,8238,19572,5763,684,300,7.2,5,3,9999,99999,9,999999999,0.0,999,999,99
3015,1,9,10,0,*?*?*?*?*?*?*?*?*?*?*?*?*?*?*?*?*?*?*?*?*?*?,1.8,1.3,98,102052,306,1410,289,45.4,0.0,45.4,5306,0,5316,1795,303,8.2,10,5,9999,99999,9,999999999,0.0,999,999,99
3015,1,9,11,0,*?*?*?*?*?*?*?*?*?*?*?*?*?*?*?*?*?*?*?*?*?*?,5.5,3.6,88,102052,361,1411,291,152.7,213.0,98.2,16154,17987,11498,1917,307,9.3,7,4,9999,99999,9,999999999,0.0,999,999,99
3015,1,9,12,0,*?*?*?*?*?*?*?*?*?*?*?*?*?*?*?*?*?*?*?*?*?*?,6.2,3.9,86,102052,363,1413,298,129.9,127.4,97.1,14172,11010,11195,2132,310,9.8,8,4,9999,99999,9,999999999,0.0,999,999,99
3015,1,9,13,0,*?*?*?*?*?*?*?*?*?*?*?*?*?*?*?*?*?*?*?*?*?*?,6.2,3.8,85,102052,311,1413,298,106.6,122.0,79.7,11647,9935,9236,1726,295,8.2,8,4,9999,99999,9,999999999,0.0,999,999,99
3015,1,9,14,0,*?*?*?*?*?*?*?*?*?*?*?*?*?*?*?*?*?*?*?*?*?*?,6.3,4.1,87,102052,209,1413,303,45.9,41.3,39.8,5108,2822,4742,841,280,10.3,9,5,9999,99999,9,999999999,0.0,999,999,99
3015,1,9,15,0,*?*?*?*?*?*?*?*?*?*?*?*?*?*?*?*?*?*?*?*?*?*?,6.2,3.6,84,102052,64,1417,307,0.0,0.0,0.0,0,0,0,0,265,8.2,10,5,9999,99999,9,999999999,0.0,999,999,99
3015,1,9,16,0,*?*?*?*?*?*?*?*?*?*?*?*?*?*?*?*?*?*?*?*?*?*?,5.3,3.4,88,102052,0,-0,303,0.0,-0.0,0.0,0,0,0,0,250,8.2,10,5,9999,99999,9,999999999,0.0,999,999,99
3015,1,9,17,0,*?*?*?*?*?*?*?*?*?*?*?*?*?*?*?*?*?*?*?*?*?*?,4.8,2.9,89,102052,0,-0,301,0.0,-0.0,0.0,0,0,0,0,235,8.2,10,5,9999,99999,9,999999999,0.0,999,999,99
3015,1,9,18,0,*?*?*?*?*?*?*?*?*?*?*?*?*?*?*?*?*?*?*?*?*?*?,4.7,2.1,84,102052,0,-0,301,0.0,-0.0,0.0,0,0,0,0,220,9.3,10,5,9999,99999,9,999999999,0.0,999,999,99
3015,1,9,19,0,*?*?*?*?*?*?*?*?*?*?*?*?*?*?*?*?*?*?*?*?*?*?,2.3,0.6,89,102052,0,-0,291,0.0,-0.0,0.0,0,0,0,0,225,10.3,10,5,9999,99999,9,999999999,0.1,999,999,99
3015,1,9,20,0,*?*?*?*?*?*?*?*?*?*?*?*?*?*?*?*?*?*?*?*?*?*?,3.5,2.3,93,102052,0,-0,296,0.0,-0.0,0.0,0,0,0,0,230,8.2,10,5,9999,99999,9,999999999,0.1,999,999,99
3015,1,9,21,0,*?*?*?*?*?*?*?*?*?*?*?*?*?*?*?*?*?*?*?*?*?*?,0.8,0.4,99,102052,0,-0,285,0.0,-0.0,0.0,0,0,0,0,235,8.2,10,5,9999,99999,9,999999999,0.0,999,999,99
3015,1,9,22,0,*?*?*?*?*?*?*?*?*?*?*?*?*?*?*?*?*?*?*?*?*?*?,0.5,-1.1,89,102052,0,-0,284,0.0,-0.0,0.0,0,0,0,0,240,7.7,10,5,9999,99999,9,999999999,0.0,999,999,99
3015,1,9,23,0,*?*?*?*?*?*?*?*?*?*?*?*?*?*?*?*?*?*?*?*?*?*?,-0.7,-1.7,93,102052,0,-0,279,0.0,-0.0,0.0,0,0,0,0,245,8.2,10,5,9999,99999,9,999999999,0.0,999,999,99
3015,1,9,24,0,*?*?*?*?*?*?*?*?*?*?*?*?*?*?*?*?*?*?*?*?*?*?,1.0,-4.8,63,102052,0,-0,286,0.0,-0.0,0.0,0,0,0,0,230,3.6,10,5,9999,99999,9,999999999,0.4,999,999,99
3015,1,10,1,0,*?*?*?*?*?*?*?*?*?*?*?*?*?*?*?*?*?*?*?*?*?*?,-0.8,-1.1,100,101447,0,-0,278,0.0,-0.0,0.0,0,0,0,0,250,5.2,10,5,9999,99999,9,999999999,0.0,999,999,99
3015,1,10,2,0,*?*?*?*?*?*?*?*?*?*?*?*?*?*?*?*?*?*?*?*?*?*?,0.2,-0.8,100,101447,0,-0,282,0.0,-0.0,0.0,0,0,0,0,250,6.2,10,5,9999,99999,9,999999999,0.0,999,999,99
3015,1,10,3,0,*?*?*?*?*?*?*?*?*?*?*?*?*?*?*?*?*?*?*?*?*?*?,0.4,0.2,100,101447,0,-0,283,0.0,-0.0,0.0,0,0,0,0,250,3.6,10,5,9999,99999,9,999999999,0.0,999,999,99
3015,1,10,4,0,*?*?*?*?*?*?*?*?*?*?*?*?*?*?*?*?*?*?*?*?*?*?,1.5,1.5,100,101447,0,-0,287,0.0,-0.0,0.0,0,0,0,0,250,6.7,10,5,9999,99999,9,999999999,0.2,999,999,99
3015,1,10,5,0,*?*?*?*?*?*?*?*?*?*?*?*?*?*?*?*?*?*?*?*?*?*?,-0.1,-1.1,100,101447,0,-0,281,0.0,-0.0,0.0,0,0,0,0,250,7.7,10,5,9999,99999,9,999999999,0.3,999,999,99
3015,1,10,6,0,*?*?*?*?*?*?*?*?*?*?*?*?*?*?*?*?*?*?*?*?*?*?,0.4,0.4,100,101447,0,-0,283,0.0,-0.0,0.0,0,0,0,0,250,7.7,10,5,9999,99999,9,999999999,0.3,999,999,99
3015,1,10,7,0,*?*?*?*?*?*?*?*?*?*?*?*?*?*?*?*?*?*?*?*?*?*?,0.3,0.2,100,101447,0,-0,283,0.0,-0.0,0.0,0,0,0,0,255,7.2,10,5,9999,99999,9,999999999,0.3,999,999,99
3015,1,10,8,0,*?*?*?*?*?*?*?*?*?*?*?*?*?*?*?*?*?*?*?*?*?*?,0.2,0.2,100,101447,57,1424,277,0.0,0.0,0.0,0,0,0,0,260,6.7,9,5,9999,99999,9,999999999,0.1,999,999,99
3015,1,10,9,0,*?*?*?*?*?*?*?*?*?*?*?*?*?*?*?*?*?*?*?*?*?*?,2.4,2.3,100,101447,204,1411,277,69.5,171.5,44.7,7282,10879,6008,798,265,7.2,7,4,9999,99999,9,999999999,0.0,999,999,99
3015,1,10,10,0,*?*?*?*?*?*?*?*?*?*?*?*?*?*?*?*?*?*?*?*?*?*?,3.5,3.4,100,101447,309,1411,278,138.7,283.9,76.6,14396,22107,9904,1406,270,8.2,6,3,9999,99999,9,999999999,0.0,999,999,99
3015,1,10,11,0,*?*?*?*?*?*?*?*?*?*?*?*?*?*?*?*?*?*?*?*?*?*?,6.9,6.9,100,101447,365,1414,279,195.1,508.0,64.0,20148,42717,9454,1183,275,9.3,2,1,9999,99999,9,999999999,0.0,999,999,99
3015,1,10,12,0,*?*?*?*?*?*?*?*?*?*?*?*?*?*?*?*?*?*?*?*?*?*?,8.1,6.2,100,101447,366,1410,299,172.4,297.6,95.1,18306,25298,11198,1843,280,9.8,6,3,9999,99999,9,999999999,0.0,999,999,99
3015,1,10,13,0,*?*?*?*?*?*?*?*?*?*?*?*?*?*?*?*?*?*?*?*?*?*?,8.2,6.1,100,101447,315,1413,299,142.0,285.4,78.4,14731,22401,10121,1441,273,8.2,6,3,9999,99999,9,999999999,0.0,999,999,99
3015,1,10,14,0,*?*?*?*?*?*?*?*?*?*?*?*?*?*?*?*?*?*?*?*?*?*?,8.1,5.6,98,101447,213,1412,311,47.3,41.7,41.0,5260,2879,4882,868,267,10.3,9,5,9999,99999,9,999999999,0.0,999,999,99
3015,1,10,15,0,*?*?*?*?*?*?*?*?*?*?*?*?*?*?*?*?*?*?*?*?*?*?,8.1,5.9,100,101447,68,1411,315,0.0,0.0,0.0,0,0,0,0,260,8.2,10,5,9999,99999,9,999999999,0.0,999,999,99
3015,1,10,16,0,*?*?*?*?*?*?*?*?*?*?*?*?*?*?*?*?*?*?*?*?*?*?,7.2,5.9,100,101447,0,-0,307,0.0,-0.0,0.0,0,0,0,0,253,8.2,9,5,9999,99999,9,999999999,0.0,999,999,99
3015,1,10,17,0,*?*?*?*?*?*?*?*?*?*?*?*?*?*?*?*?*?*?*?*?*?*?,5.3,5.3,100,101447,0,-0,303,0.0,-0.0,0.0,0,0,0,0,247,8.2,10,5,9999,99999,9,999999999,0.0,999,999,99
3015,1,10,18,0,*?*?*?*?*?*?*?*?*?*?*?*?*?*?*?*?*?*?*?*?*?*?,4.2,3.8,100,101447,0,-0,299,0.0,-0.0,0.0,0,0,0,0,240,9.3,10,5,9999,99999,9,999999999,0.0,999,999,99
3015,1,10,19,0,*?*?*?*?*?*?*?*?*?*?*?*?*?*?*?*?*?*?*?*?*?*?,3.9,2.5,100,101447,0,-0,297,0.0,-0.0,0.0,0,0,0,0,238,10.3,10,5,9999,99999,9,999999999,0.0,999,999,99
3015,1,10,20,0,*?*?*?*?*?*?*?*?*?*?*?*?*?*?*?*?*?*?*?*?*?*?,2.9,2.7,100,101447,0,-0,293,0.0,-0.0,0.0,0,0,0,0,237,8.2,10,5,9999,99999,9,999999999,0.0,999,999,99
3015,1,10,21,0,*?*?*?*?*?*?*?*?*?*?*?*?*?*?*?*?*?*?*?*?*?*?,2.9,2.9,100,101447,0,-0,293,0.0,-0.0,0.0,0,0,0,0,235,8.2,10,5,9999,99999,9,999999999,0.0,999,999,99
3015,1,10,22,0,*?*?*?*?*?*?*?*?*?*?*?*?*?*?*?*?*?*?*?*?*?*?,1.9,1.9,100,101447,0,-0,289,0.0,-0.0,0.0,0,0,0,0,233,7.7,10,5,9999,99999,9,999999999,0.0,999,999,99
3015,1,10,23,0,*?*?*?*?*?*?*?*?*?*?*?*?*?*?*?*?*?*?*?*?*?*?,1.4,1.3,100,101447,0,-0,287,0.0,-0.0,0.0,0,0,0,0,232,8.2,10,5,9999,99999,9,999999999,0.0,999,999,99
3015,1,10,24,0,*?*?*?*?*?*?*?*?*?*?*?*?*?*?*?*?*?*?*?*?*?*?,-1.9,-1.9,100,101447,0,-0,274,0.0,-0.0,0.0,0,0,0,0,250,3.6,10,5,9999,99999,9,999999999,0.0,999,999,99
3015,1,11,1,0,*?*?*?*?*?*?*?*?*?*?*?*?*?*?*?*?*?*?*?*?*?*?,0.5,0.4,100,101738,0,-0,283,0.0,-0.0,0.0,0,0,0,0,215,5.2,10,5,9999,99999,9,999999999,0.0,999,999,99
3015,1,11,2,0,*?*?*?*?*?*?*?*?*?*?*?*?*?*?*?*?*?*?*?*?*?*?,0.4,0.4,100,101738,0,-0,283,0.0,-0.0,0.0,0,0,0,0,200,6.2,10,5,9999,99999,9,999999999,0.0,999,999,99
3015,1,11,3,0,*?*?*?*?*?*?*?*?*?*?*?*?*?*?*?*?*?*?*?*?*?*?,0.2,0.2,100,101738,0,-0,282,0.0,-0.0,0.0,0,0,0,0,185,3.6,10,5,9999,99999,9,999999999,0.0,999,999,99
3015,1,11,4,0,*?*?*?*?*?*?*?*?*?*?*?*?*?*?*?*?*?*?*?*?*?*?,1.0,1.0,100,101738,0,-0,285,0.0,-0.0,0.0,0,0,0,0,170,6.7,10,5,9999,99999,9,999999999,0.0,999,999,99
3015,1,11,5,0,*?*?*?*?*?*?*?*?*?*?*?*?*?*?*?*?*?*?*?*?*?*?,1.8,1.7,100,101738,0,-0,289,0.0,-0.0,0.0,0,0,0,0,155,7.7,10,5,9999,99999,9,999999999,0.0,999,999,99
3015,1,11,6,0,*?*?*?*?*?*?*?*?*?*?*?*?*?*?*?*?*?*?*?*?*?*?,1.6,1.7,100,101738,0,-0,288,0.0,-0.0,0.0,0,0,0,0,140,7.7,10,5,9999,99999,9,999999999,0.0,999,999,99
3015,1,11,7,0,*?*?*?*?*?*?*?*?*?*?*?*?*?*?*?*?*?*?*?*?*?*?,0.3,0.2,100,101738,0,-0,283,0.0,-0.0,0.0,0,0,0,0,152,7.2,10,5,9999,99999,9,999999999,0.0,999,999,99
3015,1,11,8,0,*?*?*?*?*?*?*?*?*?*?*?*?*?*?*?*?*?*?*?*?*?*?,1.3,1.3,100,101738,59,1420,287,0.0,0.0,0.0,0,0,0,0,163,6.7,10,5,9999,99999,9,999999999,0.0,999,999,99
3015,1,11,9,0,*?*?*?*?*?*?*?*?*?*?*?*?*?*?*?*?*?*?*?*?*?*?,1.5,1.5,100,101738,207,1414,259,86.9,349.2,35.8,8945,23471,5478,651,175,7.2,4,2,9999,99999,9,999999999,0.0,999,999,99
3015,1,11,10,0,*?*?*?*?*?*?*?*?*?*?*?*?*?*?*?*?*?*?*?*?*?*?,1.0,1.0,100,101738,312,1411,271,126.7,204.6,81.5,13414,16132,9631,1559,187,8.2,7,4,9999,99999,9,999999999,0.0,999,999,99
3015,1,11,11,0,*?*?*?*?*?*?*?*?*?*?*?*?*?*?*?*?*?*?*?*?*?*?,3.5,3.6,100,101738,368,1412,252,198.0,532.0,59.4,20571,45068,8910,1114,198,9.3,0,0,9999,99999,9,999999999,0.0,999,999,99
3015,1,11,12,0,*?*?*?*?*?*?*?*?*?*?*?*?*?*?*?*?*?*?*?*?*?*?,3.3,2.9,100,101738,370,1411,259,198.9,509.9,65.3,20535,43088,9616,1206,210,9.8,2,1,9999,99999,9,999999999,0.0,999,999,99
3015,1,11,13,0,*?*?*?*?*?*?*?*?*?*?*?*?*?*?*?*?*?*?*?*?*?*?,3.6,3.2,100,101738,319,1413,274,153.9,357.9,73.1,16110,28294,9578,1332,208,8.2,5,3,9999,99999,9,999999999,0.0,999,999,99
3015,1,11,14,0,*?*?*?*?*?*?*?*?*?*?*?*?*?*?*?*?*?*?*?*?*?*?,4.0,1.9,100,101738,217,1410,260,96.6,421.8,31.7,10062,29269,4988,592,207,10.3,2,1,9999,99999,9,999999999,0.0,999,999,99
3015,1,11,15,0,*?*?*?*?*?*?*?*?*?*?*?*?*?*?*?*?*?*?*?*?*?*?,3.8,1.7,100,101738,72,1403,273,0.0,0.0,0.0,0,0,0,0,205,8.2,5,3,9999,99999,9,999999999,0.0,999,999,99
3015,1,11,16,0,*?*?*?*?*?*?*?*?*?*?*?*?*?*?*?*?*?*?*?*?*?*?,3.7,2.1,100,101738,0,-0,287,0.0,-0.0,0.0,0,0,0,0,203,8.2,8,4,9999,99999,9,999999999,0.0,999,999,99
3015,1,11,17,0,*?*?*?*?*?*?*?*?*?*?*?*?*?*?*?*?*?*?*?*?*?*?,3.9,0.6,98,101738,0,-0,298,0.0,-0.0,0.0,0,0,0,0,202,8.2,10,5,9999,99999,9,999999999,0.0,999,999,99
3015,1,11,18,0,*?*?*?*?*?*?*?*?*?*?*?*?*?*?*?*?*?*?*?*?*?*?,2.7,0.2,100,101738,0,-0,293,0.0,-0.0,0.0,0,0,0,0,200,9.3,10,5,9999,99999,9,999999999,0.0,999,999,99
3015,1,11,19,0,*?*?*?*?*?*?*?*?*?*?*?*?*?*?*?*?*?*?*?*?*?*?,2.7,1.9,100,101738,0,-0,292,0.0,-0.0,0.0,0,0,0,0,190,10.3,10,5,9999,99999,9,999999999,0.0,999,999,99
3015,1,11,20,0,*?*?*?*?*?*?*?*?*?*?*?*?*?*?*?*?*?*?*?*?*?*?,2.1,2.1,100,101738,0,-0,290,0.0,-0.0,0.0,0,0,0,0,180,8.2,10,5,9999,99999,9,999999999,0.0,999,999,99
3015,1,11,21,0,*?*?*?*?*?*?*?*?*?*?*?*?*?*?*?*?*?*?*?*?*?*?,1.8,1.7,100,101738,0,-0,289,0.0,-0.0,0.0,0,0,0,0,170,8.2,10,5,9999,99999,9,999999999,0.0,999,999,99
3015,1,11,22,0,*?*?*?*?*?*?*?*?*?*?*?*?*?*?*?*?*?*?*?*?*?*?,2.5,2.5,100,101738,0,-0,291,0.0,-0.0,0.0,0,0,0,0,160,7.7,10,5,9999,99999,9,999999999,0.0,999,999,99
3015,1,11,23,0,*?*?*?*?*?*?*?*?*?*?*?*?*?*?*?*?*?*?*?*?*?*?,1.7,1.3,100,101738,0,-0,288,0.0,-0.0,0.0,0,0,0,0,150,8.2,10,5,9999,99999,9,999999999,0.0,999,999,99
3015,1,11,24,0,*?*?*?*?*?*?*?*?*?*?*?*?*?*?*?*?*?*?*?*?*?*?,0.8,0.8,100,101738,0,-0,285,0.0,-0.0,0.0,0,0,0,0,230,3.6,10,5,9999,99999,9,999999999,0.0,999,999,99
3015,1,12,1,0,*?*?*?*?*?*?*?*?*?*?*?*?*?*?*?*?*?*?*?*?*?*?,1.0,-1.3,83,101620,0,-0,286,0.0,-0.0,0.0,0,0,0,0,135,5.2,10,5,9999,99999,9,999999999,0.0,999,999,99
3015,1,12,2,0,*?*?*?*?*?*?*?*?*?*?*?*?*?*?*?*?*?*?*?*?*?*?,1.3,-2.7,73,101620,0,-0,287,0.0,-0.0,0.0,0,0,0,0,130,6.2,10,5,9999,99999,9,999999999,0.0,999,999,99
3015,1,12,3,0,*?*?*?*?*?*?*?*?*?*?*?*?*?*?*?*?*?*?*?*?*?*?,-0.2,-3.1,78,101620,0,-0,281,0.0,-0.0,0.0,0,0,0,0,125,3.6,10,5,9999,99999,9,999999999,0.0,999,999,99
3015,1,12,4,0,*?*?*?*?*?*?*?*?*?*?*?*?*?*?*?*?*?*?*?*?*?*?,0.9,-1.3,83,101620,0,-0,285,0.0,-0.0,0.0,0,0,0,0,120,6.7,10,5,9999,99999,9,999999999,0.0,999,999,99
3015,1,12,5,0,*?*?*?*?*?*?*?*?*?*?*?*?*?*?*?*?*?*?*?*?*?*?,0.3,-1.5,86,101620,0,-0,283,0.0,-0.0,0.0,0,0,0,0,115,7.7,10,5,9999,99999,9,999999999,0.0,999,999,99
3015,1,12,6,0,*?*?*?*?*?*?*?*?*?*?*?*?*?*?*?*?*?*?*?*?*?*?,0.8,-0.6,90,101620,0,-0,285,0.0,-0.0,0.0,0,0,0,0,110,7.7,10,5,9999,99999,9,999999999,0.0,999,999,99
3015,1,12,7,0,*?*?*?*?*?*?*?*?*?*?*?*?*?*?*?*?*?*?*?*?*?*?,0.1,-1.9,83,101620,0,-0,282,0.0,-0.0,0.0,0,0,0,0,107,7.2,10,5,9999,99999,9,999999999,0.0,999,999,99
3015,1,12,8,0,*?*?*?*?*?*?*?*?*?*?*?*?*?*?*?*?*?*?*?*?*?*?,-0.6,-3.4,79,101620,61,1412,279,0.0,0.0,0.0,0,0,0,0,103,6.7,10,5,9999,99999,9,999999999,0.0,999,999,99
3015,1,12,9,0,*?*?*?*?*?*?*?*?*?*?*?*?*?*?*?*?*?*?*?*?*?*?,-0.1,-3.1,77,101620,209,1409,265,72.3,173.9,46.5,7718,10965,5660,843,100,7.2,7,4,9999,99999,9,999999999,0.0,999,999,99
3015,1,12,10,0,*?*?*?*?*?*?*?*?*?*?*?*?*?*?*?*?*?*?*?*?*?*?,0.4,-3.4,73,101620,315,1411,229,162.7,510.0,48.8,16924,41021,7452,913,97,8.2,0,0,9999,99999,9,999999999,0.0,999,999,99
3015,1,12,11,0,*?*?*?*?*?*?*?*?*?*?*?*?*?*?*?*?*?*?*?*?*?*?,3.4,-0.6,74,101620,372,1414,265,194.1,433.8,80.0,20492,36552,10521,1461,93,9.3,4,2,9999,99999,9,999999999,0.0,999,999,99
3015,1,12,12,0,*?*?*?*?*?*?*?*?*?*?*?*?*?*?*?*?*?*?*?*?*?*?,3.6,0.8,81,101620,374,1412,247,202.2,534.1,60.7,21003,45493,9080,1138,90,9.8,0,0,9999,99999,9,999999999,0.0,999,999,99
3015,1,12,13,0,*?*?*?*?*?*?*?*?*?*?*?*?*?*?*?*?*?*?*?*?*?*?,3.6,1.5,86,101620,323,1412,248,167.9,513.7,50.4,17458,41668,7669,942,95,8.2,0,0,9999,99999,9,999999999,0.0,999,999,99
3015,1,12,14,0,*?*?*?*?*?*?*?*?*?*?*?*?*?*?*?*?*?*?*?*?*?*?,3.7,1.0,82,101620,222,1414,253,99.8,440.6,30.6,10216,32284,4959,608,100,10.3,1,0,9999,99999,9,999999999,0.0,999,999,99
3015,1,12,15,0,*?*?*?*?*?*?*?*?*?*?*?*?*?*?*?*?*?*?*?*?*?*?,3.3,1.3,86,101620,77,1412,252,2.7,34.4,0.8,309,1964,156,35,105,8.2,1,0,9999,99999,9,999999999,0.0,999,999,99
3015,1,12,16,0,*?*?*?*?*?*?*?*?*?*?*?*?*?*?*?*?*?*?*?*?*?*?,3.6,1.0,83,101620,0,-0,282,0.0,-0.0,0.0,0,0,0,0,110,8.2,7,4,9999,99999,9,999999999,0.0,999,999,99
3015,1,12,17,0,*?*?*?*?*?*?*?*?*?*?*?*?*?*?*?*?*?*?*?*?*?*?,2.2,0.6,89,101620,0,-0,291,0.0,-0.0,0.0,0,0,0,0,115,8.2,10,5,9999,99999,9,999999999,0.0,999,999,99
3015,1,12,18,0,*?*?*?*?*?*?*?*?*?*?*?*?*?*?*?*?*?*?*?*?*?*?,2.2,1.0,92,101620,0,-0,290,0.0,-0.0,0.0,0,0,0,0,120,9.3,10,5,9999,99999,9,999999999,0.0,999,999,99
3015,1,12,19,0,*?*?*?*?*?*?*?*?*?*?*?*?*?*?*?*?*?*?*?*?*?*?,1.5,1.0,96,101620,0,-0,287,0.0,-0.0,0.0,0,0,0,0,117,10.3,10,5,9999,99999,9,999999999,0.0,999,999,99
3015,1,12,20,0,*?*?*?*?*?*?*?*?*?*?*?*?*?*?*?*?*?*?*?*?*?*?,1.5,1.0,96,101620,0,-0,287,0.0,-0.0,0.0,0,0,0,0,113,8.2,10,5,9999,99999,9,999999999,0.0,999,999,99
3015,1,12,21,0,*?*?*?*?*?*?*?*?*?*?*?*?*?*?*?*?*?*?*?*?*?*?,0.7,0.2,96,101620,0,-0,284,0.0,-0.0,0.0,0,0,0,0,110,8.2,10,5,9999,99999,9,999999999,0.0,999,999,99
3015,1,12,22,0,*?*?*?*?*?*?*?*?*?*?*?*?*?*?*?*?*?*?*?*?*?*?,1.8,0.4,91,101620,0,-0,289,0.0,-0.0,0.0,0,0,0,0,107,7.7,10,5,9999,99999,9,999999999,0.0,999,999,99
3015,1,12,23,0,*?*?*?*?*?*?*?*?*?*?*?*?*?*?*?*?*?*?*?*?*?*?,1.1,-0.0,91,101620,0,-0,286,0.0,-0.0,0.0,0,0,0,0,103,8.2,10,5,9999,99999,9,999999999,0.0,999,999,99
3015,1,12,24,0,*?*?*?*?*?*?*?*?*?*?*?*?*?*?*?*?*?*?*?*?*?*?,0.8,-0.0,94,101620,0,-0,285,0.0,-0.0,0.0,0,0,0,0,140,3.6,10,5,9999,99999,9,999999999,0.0,999,999,99
3015,1,13,1,0,*?*?*?*?*?*?*?*?*?*?*?*?*?*?*?*?*?*?*?*?*?*?,0.8,0.8,100,101989,0,-0,285,0.0,-0.0,0.0,0,0,0,0,95,5.2,10,5,9999,99999,9,999999999,0.0,999,999,99
3015,1,13,2,0,*?*?*?*?*?*?*?*?*?*?*?*?*?*?*?*?*?*?*?*?*?*?,0.5,0.4,100,101989,0,-0,283,0.0,-0.0,0.0,0,0,0,0,90,6.2,10,5,9999,99999,9,999999999,0.0,999,999,99
3015,1,13,3,0,*?*?*?*?*?*?*?*?*?*?*?*?*?*?*?*?*?*?*?*?*?*?,0.1,-0.0,100,101989,0,-0,282,0.0,-0.0,0.0,0,0,0,0,85,3.6,10,5,9999,99999,9,999999999,0.0,999,999,99
3015,1,13,4,0,*?*?*?*?*?*?*?*?*?*?*?*?*?*?*?*?*?*?*?*?*?*?,0.5,0.4,100,101989,0,-0,283,0.0,-0.0,0.0,0,0,0,0,80,6.7,10,5,9999,99999,9,999999999,0.0,999,999,99
3015,1,13,5,0,*?*?*?*?*?*?*?*?*?*?*?*?*?*?*?*?*?*?*?*?*?*?,0.8,0.6,99,101989,0,-0,285,0.0,-0.0,0.0,0,0,0,0,75,7.7,10,5,9999,99999,9,999999999,0.0,999,999,99
3015,1,13,6,0,*?*?*?*?*?*?*?*?*?*?*?*?*?*?*?*?*?*?*?*?*?*?,1.2,1.0,100,101989,0,-0,286,0.0,-0.0,0.0,0,0,0,0,70,7.7,10,5,9999,99999,9,999999999,0.0,999,999,99
3015,1,13,7,0,*?*?*?*?*?*?*?*?*?*?*?*?*?*?*?*?*?*?*?*?*?*?,1.3,0.6,96,101989,0,-0,287,0.0,-0.0,0.0,0,0,0,0,68,7.2,10,5,9999,99999,9,999999999,0.0,999,999,99
3015,1,13,8,0,*?*?*?*?*?*?*?*?*?*?*?*?*?*?*?*?*?*?*?*?*?*?,0.6,-0.4,93,101989,64,1423,284,0.0,0.0,0.0,0,0,0,0,67,6.7,10,5,9999,99999,9,999999999,0.0,999,999,99
3015,1,13,9,0,*?*?*?*?*?*?*?*?*?*?*?*?*?*?*?*?*?*?*?*?*?*?,0.8,-1.1,87,101989,212,1410,270,73.8,175.2,47.5,7880,11141,5775,862,65,7.2,7,4,9999,99999,9,999999999,0.0,999,999,99
3015,1,13,10,0,*?*?*?*?*?*?*?*?*?*?*?*?*?*?*?*?*?*?*?*?*?*?,2.0,-0.2,86,101989,319,1413,290,47.8,0.0,47.8,5586,0,5598,1896,63,8.2,10,5,9999,99999,9,999999999,0.0,999,999,99
3015,1,13,11,0,*?*?*?*?*?*?*?*?*?*?*?*?*?*?*?*?*?*?*?*?*?*?,2.8,-0.0,83,101989,375,1411,293,58.9,0.0,58.9,6873,0,6889,2372,62,9.3,10,5,9999,99999,9,999999999,0.0,999,999,99
3015,1,13,12,0,*?*?*?*?*?*?*?*?*?*?*?*?*?*?*?*?*?*?*?*?*?*?,2.6,-0.4,81,101989,378,1411,287,103.2,51.3,89.5,11331,4506,10126,2394,60,9.8,9,5,9999,99999,9,999999999,0.0,999,999,99
3015,1,13,13,0,*?*?*?*?*?*?*?*?*?*?*?*?*?*?*?*?*?*?*?*?*?*?,3.0,-0.0,81,101989,327,1410,289,86.1,49.4,74.6,9443,4169,8451,1962,73,8.2,9,5,9999,99999,9,999999999,0.0,999,999,99
3015,1,13,14,0,*?*?*?*?*?*?*?*?*?*?*?*?*?*?*?*?*?*?*?*?*?*?,2.8,-0.4,80,101989,226,1410,283,68.7,108.0,51.4,7328,7141,6230,939,87,10.3,8,4,9999,99999,9,999999999,0.0,999,999,99
3015,1,13,15,0,*?*?*?*?*?*?*?*?*?*?*?*?*?*?*?*?*?*?*?*?*?*?,2.5,-1.1,77,101989,82,1418,287,2.9,6.8,2.5,363,217,389,38,100,8.2,9,5,9999,99999,9,999999999,0.0,999,999,99
3015,1,13,16,0,*?*?*?*?*?*?*?*?*?*?*?*?*?*?*?*?*?*?*?*?*?*?,2.1,-1.7,76,101989,0,-0,290,0.0,-0.0,0.0,0,0,0,0,113,8.2,10,5,9999,99999,9,999999999,0.0,999,999,99
3015,1,13,17,0,*?*?*?*?*?*?*?*?*?*?*?*?*?*?*?*?*?*?*?*?*?*?,2.1,0.2,88,101989,0,-0,290,0.0,-0.0,0.0,0,0,0,0,127,8.2,10,5,9999,99999,9,999999999,0.0,999,999,99
3015,1,13,18,0,*?*?*?*?*?*?*?*?*?*?*?*?*?*?*?*?*?*?*?*?*?*?,1.9,-0.4,86,101989,0,-0,289,0.0,-0.0,0.0,0,0,0,0,140,9.3,10,5,9999,99999,9,999999999,0.0,999,999,99
3015,1,13,19,0,*?*?*?*?*?*?*?*?*?*?*?*?*?*?*?*?*?*?*?*?*?*?,1.6,-0.0,90,101989,0,-0,288,0.0,-0.0,0.0,0,0,0,0,152,10.3,10,5,9999,99999,9,999999999,0.0,999,999,99
3015,1,13,20,0,*?*?*?*?*?*?*?*?*?*?*?*?*?*?*?*?*?*?*?*?*?*?,2.1,0.6,91,101989,0,-0,290,0.0,-0.0,0.0,0,0,0,0,163,8.2,10,5,9999,99999,9,999999999,0.0,999,999,99
3015,1,13,21,0,*?*?*?*?*?*?*?*?*?*?*?*?*?*?*?*?*?*?*?*?*?*?,0.7,0.2,97,101989,0,-0,284,0.0,-0.0,0.0,0,0,0,0,175,8.2,10,5,9999,99999,9,999999999,0.0,999,999,99
3015,1,13,22,0,*?*?*?*?*?*?*?*?*?*?*?*?*?*?*?*?*?*?*?*?*?*?,1.5,0.6,95,101989,0,-0,288,0.0,-0.0,0.0,0,0,0,0,187,7.7,10,5,9999,99999,9,999999999,0.0,999,999,99
3015,1,13,23,0,*?*?*?*?*?*?*?*?*?*?*?*?*?*?*?*?*?*?*?*?*?*?,1.1,0.2,95,101989,0,-0,286,0.0,-0.0,0.0,0,0,0,0,198,8.2,10,5,9999,99999,9,999999999,0.0,999,999,99
3015,1,13,24,0,*?*?*?*?*?*?*?*?*?*?*?*?*?*?*?*?*?*?*?*?*?*?,0.5,0.4,100,101989,0,-0,283,0.0,-0.0,0.0,0,0,0,0,100,3.6,10,5,9999,99999,9,999999999,0.0,999,999,99
3015,1,14,1,0,*?*?*?*?*?*?*?*?*?*?*?*?*?*?*?*?*?*?*?*?*?*?,0.3,-0.4,97,101048,0,-0,283,0.0,-0.0,0.0,0,0,0,0,215,5.2,10,5,9999,99999,9,999999999,0.0,999,999,99
3015,1,14,2,0,*?*?*?*?*?*?*?*?*?*?*?*?*?*?*?*?*?*?*?*?*?*?,-0.1,-0.6,98,101048,0,-0,281,0.0,-0.0,0.0,0,0,0,0,220,6.2,10,5,9999,99999,9,999999999,0.0,999,999,99
3015,1,14,3,0,*?*?*?*?*?*?*?*?*?*?*?*?*?*?*?*?*?*?*?*?*?*?,0.6,-0.6,93,101048,0,-0,284,0.0,-0.0,0.0,0,0,0,0,225,3.6,10,5,9999,99999,9,999999999,0.0,999,999,99
3015,1,14,4,0,*?*?*?*?*?*?*?*?*?*?*?*?*?*?*?*?*?*?*?*?*?*?,0.0,-1.5,91,101048,0,-0,282,0.0,-0.0,0.0,0,0,0,0,230,6.7,10,5,9999,99999,9,999999999,0.0,999,999,99
3015,1,14,5,0,*?*?*?*?*?*?*?*?*?*?*?*?*?*?*?*?*?*?*?*?*?*?,-0.1,-1.7,89,101048,0,-0,281,0.0,-0.0,0.0,0,0,0,0,235,7.7,10,5,9999,99999,9,999999999,0.0,999,999,99
3015,1,14,6,0,*?*?*?*?*?*?*?*?*?*?*?*?*?*?*?*?*?*?*?*?*?*?,-0.2,-0.6,98,101048,0,-0,281,0.0,-0.0,0.0,0,0,0,0,240,7.7,10,5,9999,99999,9,999999999,0.0,999,999,99
3015,1,14,7,0,*?*?*?*?*?*?*?*?*?*?*?*?*?*?*?*?*?*?*?*?*?*?,-0.0,-0.0,100,101048,0,-0,281,0.0,-0.0,0.0,0,0,0,0,232,7.2,10,5,9999,99999,9,999999999,0.0,999,999,99
3015,1,14,8,0,*?*?*?*?*?*?*?*?*?*?*?*?*?*?*?*?*?*?*?*?*?*?,0.2,0.2,100,101048,66,1408,282,0.0,0.0,0.0,0,0,0,0,223,6.7,10,5,9999,99999,9,999999999,0.0,999,999,99
3015,1,14,9,0,*?*?*?*?*?*?*?*?*?*?*?*?*?*?*?*?*?*?*?*?*?*?,0.1,0.2,100,101048,215,1409,248,94.5,394.6,34.3,9784,27145,5317,632,215,7.2,3,2,9999,99999,9,999999999,0.0,999,999,99
3015,1,14,10,0,*?*?*?*?*?*?*?*?*?*?*?*?*?*?*?*?*?*?*?*?*?*?,0.8,0.8,100,101048,322,1411,237,167.3,513.3,50.2,17399,41597,7644,939,207,8.2,0,0,9999,99999,9,999999999,0.0,999,999,99
3015,1,14,11,0,*?*?*?*?*?*?*?*?*?*?*?*?*?*?*?*?*?*?*?*?*?*?,0.4,0.2,100,101048,379,1411,259,191.7,374.9,91.1,20014,31776,11728,1687,198,9.3,5,3,9999,99999,9,999999999,0.0,999,999,99
3015,1,14,12,0,*?*?*?*?*?*?*?*?*?*?*?*?*?*?*?*?*?*?*?*?*?*?,0.7,0.6,100,101048,382,1410,260,193.8,375.6,92.1,20228,31945,11843,1707,190,9.8,5,3,9999,99999,9,999999999,0.0,999,999,99
3015,1,14,13,0,*?*?*?*?*?*?*?*?*?*?*?*?*?*?*?*?*?*?*?*?*?*?,0.9,-0.0,96,101048,332,1412,266,152.1,289.9,84.0,15765,23275,10783,1551,180,8.2,6,3,9999,99999,9,999999999,0.0,999,999,99
3015,1,14,14,0,*?*?*?*?*?*?*?*?*?*?*?*?*?*?*?*?*?*?*?*?*?*?,0.8,-1.5,85,101048,231,1412,249,104.8,408.2,38.0,10828,28883,5841,698,170,10.3,3,2,9999,99999,9,999999999,0.0,999,999,99
3015,1,14,15,0,*?*?*?*?*?*?*?*?*?*?*?*?*?*?*?*?*?*?*?*?*?*?,0.8,-2.7,78,101048,86,1405,269,7.1,41.6,4.6,801,1993,890,93,160,8.2,7,4,9999,99999,9,999999999,0.0,999,999,99
3015,1,14,16,0,*?*?*?*?*?*?*?*?*?*?*?*?*?*?*?*?*?*?*?*?*?*?,0.5,-2.9,77,101048,0,-0,273,0.0,-0.0,0.0,0,0,0,0,150,8.2,8,4,9999,99999,9,999999999,0.0,999,999,99
3015,1,14,17,0,*?*?*?*?*?*?*?*?*?*?*?*?*?*?*?*?*?*?*?*?*?*?,0.5,-3.1,76,101048,0,-0,284,0.0,-0.0,0.0,0,0,0,0,140,8.2,10,5,9999,99999,9,999999999,0.0,999,999,99
3015,1,14,18,0,*?*?*?*?*?*?*?*?*?*?*?*?*?*?*?*?*?*?*?*?*?*?,0.3,-5.3,63,101048,0,-0,283,0.0,-0.0,0.0,0,0,0,0,130,9.3,10,5,9999,99999,9,999999999,0.0,999,999,99
3015,1,14,19,0,*?*?*?*?*?*?*?*?*?*?*?*?*?*?*?*?*?*?*?*?*?*?,0.7,-4.8,64,101048,0,-0,285,0.0,-0.0,0.0,0,0,0,0,125,10.3,10,5,9999,99999,9,999999999,0.0,999,999,99
3015,1,14,20,0,*?*?*?*?*?*?*?*?*?*?*?*?*?*?*?*?*?*?*?*?*?*?,0.4,-5.3,64,101048,0,-0,284,0.0,-0.0,0.0,0,0,0,0,120,8.2,10,5,9999,99999,9,999999999,0.0,999,999,99
3015,1,14,21,0,*?*?*?*?*?*?*?*?*?*?*?*?*?*?*?*?*?*?*?*?*?*?,0.6,-4.2,69,101048,0,-0,285,0.0,-0.0,0.0,0,0,0,0,115,8.2,10,5,9999,99999,9,999999999,0.0,999,999,99
3015,1,14,22,0,*?*?*?*?*?*?*?*?*?*?*?*?*?*?*?*?*?*?*?*?*?*?,-0.0,-3.1,78,101048,0,-0,282,0.0,-0.0,0.0,0,0,0,0,110,7.7,10,5,9999,99999,9,999999999,0.0,999,999,99
3015,1,14,23,0,*?*?*?*?*?*?*?*?*?*?*?*?*?*?*?*?*?*?*?*?*?*?,-0.2,-3.9,75,101048,0,-0,281,0.0,-0.0,0.0,0,0,0,0,105,8.2,10,5,9999,99999,9,999999999,0.0,999,999,99
3015,1,14,24,0,*?*?*?*?*?*?*?*?*?*?*?*?*?*?*?*?*?*?*?*?*?*?,0.7,-0.0,97,101048,0,-0,284,0.0,-0.0,0.0,0,0,0,0,210,3.6,10,5,9999,99999,9,999999999,0.0,999,999,99
3015,1,15,1,0,*?*?*?*?*?*?*?*?*?*?*?*?*?*?*?*?*?*?*?*?*?*?,-3.9,-8.0,68,100838,0,-0,267,0.0,-0.0,0.0,0,0,0,0,93,5.2,10,5,9999,99999,9,999999999,0.0,999,999,99
3015,1,15,2,0,*?*?*?*?*?*?*?*?*?*?*?*?*?*?*?*?*?*?*?*?*?*?,-3.0,-10.4,52,100838,0,-0,271,0.0,-0.0,0.0,0,0,0,0,87,6.2,10,5,9999,99999,9,999999999,0.0,999,999,99
3015,1,15,3,0,*?*?*?*?*?*?*?*?*?*?*?*?*?*?*?*?*?*?*?*?*?*?,-2.6,-8.8,57,100838,0,-0,272,0.0,-0.0,0.0,0,0,0,0,80,3.6,10,5,9999,99999,9,999999999,0.0,999,999,99
3015,1,15,4,0,*?*?*?*?*?*?*?*?*?*?*?*?*?*?*?*?*?*?*?*?*?*?,-3.8,-10.4,56,100838,0,-0,267,0.0,-0.0,0.0,0,0,0,0,73,6.7,10,5,9999,99999,9,999999999,0.0,999,999,99
3015,1,15,5,0,*?*?*?*?*?*?*?*?*?*?*?*?*?*?*?*?*?*?*?*?*?*?,-3.4,-10.4,54,100838,0,-0,269,0.0,-0.0,0.0,0,0,0,0,67,7.7,10,5,9999,99999,9,999999999,0.0,999,999,99
3015,1,15,6,0,*?*?*?*?*?*?*?*?*?*?*?*?*?*?*?*?*?*?*?*?*?*?,-3.4,-10.4,53,100838,0,-0,269,0.0,-0.0,0.0,0,0,0,0,60,7.7,10,5,9999,99999,9,999999999,0.0,999,999,99
3015,1,15,7,0,*?*?*?*?*?*?*?*?*?*?*?*?*?*?*?*?*?*?*?*?*?*?,-2.6,-10.4,50,100838,0,-0,272,0.0,-0.0,0.0,0,0,0,0,107,7.2,10,5,9999,99999,9,999999999,0.0,999,999,99
3015,1,15,8,0,*?*?*?*?*?*?*?*?*?*?*?*?*?*?*?*?*?*?*?*?*?*?,-3.3,-10.9,50,100838,69,1411,269,0.0,0.0,0.0,0,0,0,0,153,6.7,10,5,9999,99999,9,999999999,0.0,999,999,99
3015,1,15,9,0,*?*?*?*?*?*?*?*?*?*?*?*?*?*?*?*?*?*?*?*?*?*?,-1.9,-9.6,50,100838,219,1414,275,28.4,0.0,28.4,3334,0,3338,1103,200,7.2,10,5,9999,99999,9,999999999,0.0,999,999,99
3015,1,15,10,0,*?*?*?*?*?*?*?*?*?*?*?*?*?*?*?*?*?*?*?*?*?*?,-0.3,-10.0,43,100838,326,1413,282,49.2,0.0,49.2,5750,0,5762,1956,247,8.2,10,5,9999,99999,9,999999999,0.0,999,999,99
3015,1,15,11,0,*?*?*?*?*?*?*?*?*?*?*?*?*?*?*?*?*?*?*?*?*?*?,1.8,-6.9,47,100838,383,1411,290,60.4,0.0,60.4,7055,0,7072,2440,293,9.3,10,5,9999,99999,9,999999999,0.0,999,999,99
3015,1,15,12,0,*?*?*?*?*?*?*?*?*?*?*?*?*?*?*?*?*?*?*?*?*?*?,2.3,-5.0,54,100838,387,1412,292,61.1,0.0,61.1,7139,0,7156,2472,340,9.8,10,5,9999,99999,9,999999999,0.0,999,999,99
3015,1,15,13,0,*?*?*?*?*?*?*?*?*?*?*?*?*?*?*?*?*?*?*?*?*?*?,2.1,-5.6,52,100838,337,1414,291,51.3,0.0,51.3,5994,0,6007,2045,317,8.2,10,5,9999,99999,9,999999999,0.0,999,999,99
3015,1,15,14,0,*?*?*?*?*?*?*?*?*?*?*?*?*?*?*?*?*?*?*?*?*?*?,2.1,-5.3,54,100838,236,1413,291,31.7,0.0,31.7,3717,0,3723,1235,293,10.3,10,5,9999,99999,9,999999999,0.0,999,999,99
3015,1,15,15,0,*?*?*?*?*?*?*?*?*?*?*?*?*?*?*?*?*?*?*?*?*?*?,2.4,-4.5,56,100838,91,1407,292,3.6,0.0,3.6,460,-0,459,146,270,8.2,10,5,9999,99999,9,999999999,0.0,999,999,99
3015,1,15,16,0,*?*?*?*?*?*?*?*?*?*?*?*?*?*?*?*?*?*?*?*?*?*?,1.7,-5.3,55,100838,0,-0,289,0.0,-0.0,0.0,0,0,0,0,247,8.2,10,5,9999,99999,9,999999999,0.0,999,999,99
3015,1,15,17,0,*?*?*?*?*?*?*?*?*?*?*?*?*?*?*?*?*?*?*?*?*?*?,-0.0,-6.9,55,100838,0,-0,282,0.0,-0.0,0.0,0,0,0,0,223,8.2,10,5,9999,99999,9,999999999,0.0,999,999,99
3015,1,15,18,0,*?*?*?*?*?*?*?*?*?*?*?*?*?*?*?*?*?*?*?*?*?*?,-0.4,-7.3,55,100838,0,-0,281,0.0,-0.0,0.0,0,0,0,0,200,9.3,10,5,9999,99999,9,999999999,0.0,999,999,99
3015,1,15,19,0,*?*?*?*?*?*?*?*?*?*?*?*?*?*?*?*?*?*?*?*?*?*?,-0.8,-8.8,50,100838,0,-0,279,0.0,-0.0,0.0,0,0,0,0,200,10.3,10,5,9999,99999,9,999999999,0.0,999,999,99
3015,1,15,20,0,*?*?*?*?*?*?*?*?*?*?*?*?*?*?*?*?*?*?*?*?*?*?,-1.3,-10.0,47,100838,0,-0,277,0.0,-0.0,0.0,0,0,0,0,200,8.2,10,5,9999,99999,9,999999999,0.0,999,999,99
3015,1,15,21,0,*?*?*?*?*?*?*?*?*?*?*?*?*?*?*?*?*?*?*?*?*?*?,-2.1,-10.0,50,100838,0,-0,274,0.0,-0.0,0.0,0,0,0,0,200,8.2,10,5,9999,99999,9,999999999,0.0,999,999,99
3015,1,15,22,0,*?*?*?*?*?*?*?*?*?*?*?*?*?*?*?*?*?*?*?*?*?*?,-1.3,-9.2,50,100838,0,-0,277,0.0,-0.0,0.0,0,0,0,0,200,7.7,10,5,9999,99999,9,999999999,0.0,999,999,99
3015,1,15,23,0,*?*?*?*?*?*?*?*?*?*?*?*?*?*?*?*?*?*?*?*?*?*?,-1.4,-8.8,52,100838,0,-0,277,0.0,-0.0,0.0,0,0,0,0,200,8.2,10,5,9999,99999,9,999999999,0.0,999,999,99
3015,1,15,24,0,*?*?*?*?*?*?*?*?*?*?*?*?*?*?*?*?*?*?*?*?*?*?,-4.8,-6.0,89,100838,0,-0,263,0.0,-0.0,0.0,0,0,0,0,100,3.6,10,5,9999,99999,9,999999999,0.0,999,999,99
3015,1,16,1,0,*?*?*?*?*?*?*?*?*?*?*?*?*?*?*?*?*?*?*?*?*?*?,-0.8,-4.5,72,101332,0,-0,279,0.0,-0.0,0.0,0,0,0,0,203,5.2,10,5,9999,99999,9,999999999,0.0,999,999,99
3015,1,16,2,0,*?*?*?*?*?*?*?*?*?*?*?*?*?*?*?*?*?*?*?*?*?*?,-0.1,-2.9,78,101332,0,-0,281,0.0,-0.0,0.0,0,0,0,0,207,6.2,10,5,9999,99999,9,999999999,0.0,999,999,99
3015,1,16,3,0,*?*?*?*?*?*?*?*?*?*?*?*?*?*?*?*?*?*?*?*?*?*?,-1.2,-2.9,85,101332,0,-0,277,0.0,-0.0,0.0,0,0,0,0,210,3.6,10,5,9999,99999,9,999999999,0.0,999,999,99
3015,1,16,4,0,*?*?*?*?*?*?*?*?*?*?*?*?*?*?*?*?*?*?*?*?*?*?,-1.0,-2.2,90,101332,0,-0,278,0.0,-0.0,0.0,0,0,0,0,213,6.7,10,5,9999,99999,9,999999999,0.0,999,999,99
3015,1,16,5,0,*?*?*?*?*?*?*?*?*?*?*?*?*?*?*?*?*?*?*?*?*?*?,-0.7,-1.9,89,101332,0,-0,279,0.0,-0.0,0.0,0,0,0,0,217,7.7,10,5,9999,99999,9,999999999,0.0,999,999,99
3015,1,16,6,0,*?*?*?*?*?*?*?*?*?*?*?*?*?*?*?*?*?*?*?*?*?*?,-1.1,-2.9,85,101332,0,-0,277,0.0,-0.0,0.0,0,0,0,0,220,7.7,10,5,9999,99999,9,999999999,0.0,999,999,99
3015,1,16,7,0,*?*?*?*?*?*?*?*?*?*?*?*?*?*?*?*?*?*?*?*?*?*?,-1.5,-3.9,80,101332,0,-0,276,0.0,-0.0,0.0,0,0,0,0,223,7.2,10,5,9999,99999,9,999999999,0.0,999,999,99
3015,1,16,8,0,*?*?*?*?*?*?*?*?*?*?*?*?*?*?*?*?*?*?*?*?*?*?,-0.8,-2.9,82,101332,72,1411,279,0.0,0.0,0.0,0,0,0,0,227,6.7,10,5,9999,99999,9,999999999,0.0,999,999,99
3015,1,16,9,0,*?*?*?*?*?*?*?*?*?*?*?*?*?*?*?*?*?*?*?*?*?*?,-0.1,-4.5,68,101332,222,1411,276,50.5,42.6,43.7,5599,3001,5191,927,230,7.2,9,5,9999,99999,9,999999999,0.0,999,999,99
3015,1,16,10,0,*?*?*?*?*?*?*?*?*?*?*?*?*?*?*?*?*?*?*?*?*?*?,-0.5,-6.0,61,101332,330,1413,269,115.1,124.2,86.1,12567,10352,9951,1873,233,8.2,8,4,9999,99999,9,999999999,0.0,999,999,99
3015,1,16,11,0,*?*?*?*?*?*?*?*?*?*?*?*?*?*?*?*?*?*?*?*?*?*?,1.0,-4.5,63,101332,387,1410,286,61.2,0.0,61.2,7151,0,7169,2477,237,9.3,10,5,9999,99999,9,999999999,0.0,999,999,99
3015,1,16,12,0,*?*?*?*?*?*?*?*?*?*?*?*?*?*?*?*?*?*?*?*?*?*?,1.1,-6.0,55,101332,391,1410,275,142.7,129.7,106.8,15566,11517,12270,2362,240,9.8,8,4,9999,99999,9,999999999,0.0,999,999,99
3015,1,16,13,0,*?*?*?*?*?*?*?*?*?*?*?*?*?*?*?*?*?*?*?*?*?*?,1.4,-6.6,51,101332,341,1410,282,90.8,49.9,78.7,9963,4269,8912,2079,235,8.2,9,5,9999,99999,9,999999999,0.0,999,999,99
3015,1,16,14,0,*?*?*?*?*?*?*?*?*?*?*?*?*?*?*?*?*?*?*?*?*?*?,1.8,-5.3,56,101332,241,1413,284,56.7,44.3,49.2,6285,3235,5818,1047,230,10.3,9,5,9999,99999,9,999999999,0.0,999,999,99
3015,1,16,15,0,*?*?*?*?*?*?*?*?*?*?*?*?*?*?*?*?*?*?*?*?*?*?,1.6,-6.0,53,101332,96,1407,283,7.9,15.4,6.9,937,711,885,141,225,8.2,9,5,9999,99999,9,999999999,0.0,999,999,99
3015,1,16,16,0,*?*?*?*?*?*?*?*?*?*?*?*?*?*?*?*?*?*?*?*?*?*?,1.7,-5.0,57,101332,0,-0,283,0.0,-0.0,0.0,0,0,0,0,220,8.2,9,5,9999,99999,9,999999999,0.0,999,999,99
3015,1,16,17,0,*?*?*?*?*?*?*?*?*?*?*?*?*?*?*?*?*?*?*?*?*?*?,0.6,-6.9,53,101332,0,-0,285,0.0,-0.0,0.0,0,0,0,0,215,8.2,10,5,9999,99999,9,999999999,0.0,999,999,99
3015,1,16,18,0,*?*?*?*?*?*?*?*?*?*?*?*?*?*?*?*?*?*?*?*?*?*?,0.8,-6.0,56,101332,0,-0,286,0.0,-0.0,0.0,0,0,0,0,210,9.3,10,5,9999,99999,9,999999999,0.0,999,999,99
3015,1,16,19,0,*?*?*?*?*?*?*?*?*?*?*?*?*?*?*?*?*?*?*?*?*?*?,1.0,-6.0,55,101332,0,-0,286,0.0,-0.0,0.0,0,0,0,0,212,10.3,10,5,9999,99999,9,999999999,0.0,999,999,99
3015,1,16,20,0,*?*?*?*?*?*?*?*?*?*?*?*?*?*?*?*?*?*?*?*?*?*?,-0.2,-6.3,60,101332,0,-0,282,0.0,-0.0,0.0,0,0,0,0,213,8.2,10,5,9999,99999,9,999999999,0.0,999,999,99
3015,1,16,21,0,*?*?*?*?*?*?*?*?*?*?*?*?*?*?*?*?*?*?*?*?*?*?,0.6,-5.6,58,101332,0,-0,285,0.0,-0.0,0.0,0,0,0,0,215,8.2,10,5,9999,99999,9,999999999,0.0,999,999,99
3015,1,16,22,0,*?*?*?*?*?*?*?*?*?*?*?*?*?*?*?*?*?*?*?*?*?*?,-0.2,-6.0,60,101332,0,-0,281,0.0,-0.0,0.0,0,0,0,0,217,7.7,10,5,9999,99999,9,999999999,0.0,999,999,99
3015,1,16,23,0,*?*?*?*?*?*?*?*?*?*?*?*?*?*?*?*?*?*?*?*?*?*?,-0.2,-7.3,54,101332,0,-0,282,0.0,-0.0,0.0,0,0,0,0,218,8.2,10,5,9999,99999,9,999999999,0.0,999,999,99
3015,1,16,24,0,*?*?*?*?*?*?*?*?*?*?*?*?*?*?*?*?*?*?*?*?*?*?,-1.5,-6.6,65,101332,0,-0,276,0.0,-0.0,0.0,0,0,0,0,200,3.6,10,5,9999,99999,9,999999999,0.0,999,999,99
3015,1,17,1,0,*?*?*?*?*?*?*?*?*?*?*?*?*?*?*?*?*?*?*?*?*?*?,0.0,-3.7,74,101778,0,-0,282,0.0,-0.0,0.0,0,0,0,0,218,5.2,10,5,9999,99999,9,999999999,0.0,999,999,99
3015,1,17,2,0,*?*?*?*?*?*?*?*?*?*?*?*?*?*?*?*?*?*?*?*?*?*?,0.3,-2.4,81,101778,0,-0,283,0.0,-0.0,0.0,0,0,0,0,217,6.2,10,5,9999,99999,9,999999999,0.0,999,999,99
3015,1,17,3,0,*?*?*?*?*?*?*?*?*?*?*?*?*?*?*?*?*?*?*?*?*?*?,-0.2,-3.4,77,101778,0,-0,281,0.0,-0.0,0.0,0,0,0,0,215,3.6,10,5,9999,99999,9,999999999,0.0,999,999,99
3015,1,17,4,0,*?*?*?*?*?*?*?*?*?*?*?*?*?*?*?*?*?*?*?*?*?*?,-1.1,-4.2,78,101778,0,-0,278,0.0,-0.0,0.0,0,0,0,0,213,6.7,10,5,9999,99999,9,999999999,0.0,999,999,99
3015,1,17,5,0,*?*?*?*?*?*?*?*?*?*?*?*?*?*?*?*?*?*?*?*?*?*?,-2.3,-4.8,82,101778,0,-0,273,0.0,-0.0,0.0,0,0,0,0,212,7.7,10,5,9999,99999,9,999999999,0.0,999,999,99
3015,1,17,6,0,*?*?*?*?*?*?*?*?*?*?*?*?*?*?*?*?*?*?*?*?*?*?,-1.5,-3.1,88,101778,0,-0,276,0.0,-0.0,0.0,0,0,0,0,210,7.7,10,5,9999,99999,9,999999999,0.0,999,999,99
3015,1,17,7,0,*?*?*?*?*?*?*?*?*?*?*?*?*?*?*?*?*?*?*?*?*?*?,-0.9,-1.9,92,101778,0,-0,278,0.0,-0.0,0.0,0,0,0,0,207,7.2,10,5,9999,99999,9,999999999,0.0,999,999,99
3015,1,17,8,0,*?*?*?*?*?*?*?*?*?*?*?*?*?*?*?*?*?*?*?*?*?*?,-0.4,-1.7,91,101778,75,1407,280,0.4,0.0,0.4,65,-0,64,18,203,6.7,10,5,9999,99999,9,999999999,0.0,999,999,99
3015,1,17,9,0,*?*?*?*?*?*?*?*?*?*?*?*?*?*?*?*?*?*?*?*?*?*?,-0.4,-1.7,91,101778,226,1414,275,51.7,43.0,44.8,5732,3048,5313,950,200,7.2,9,5,9999,99999,9,999999999,0.0,999,999,99
3015,1,17,10,0,*?*?*?*?*?*?*?*?*?*?*?*?*?*?*?*?*?*?*?*?*?*?,2.3,-0.2,84,101778,334,1413,276,138.1,208.6,88.8,14618,16989,10456,1714,197,8.2,7,4,9999,99999,9,999999999,0.0,999,999,99
3015,1,17,11,0,*?*?*?*?*?*?*?*?*?*?*?*?*?*?*?*?*?*?*?*?*?*?,4.9,1.3,78,101778,392,1412,292,142.9,129.8,106.9,15587,11524,12287,2366,193,9.3,8,4,9999,99999,9,999999999,0.0,999,999,99
3015,1,17,12,0,*?*?*?*?*?*?*?*?*?*?*?*?*?*?*?*?*?*?*?*?*?*?,6.2,1.9,74,101778,396,1411,298,144.8,130.1,108.3,15796,11596,12447,2400,190,9.8,8,4,9999,99999,9,999999999,0.0,999,999,99
3015,1,17,13,0,*?*?*?*?*?*?*?*?*?*?*?*?*?*?*?*?*?*?*?*?*?*?,6.2,1.0,70,101778,346,1410,303,92.5,50.1,80.2,10147,4303,9075,2121,182,8.2,9,5,9999,99999,9,999999999,0.0,999,999,99
3015,1,17,14,0,*?*?*?*?*?*?*?*?*?*?*?*?*?*?*?*?*?*?*?*?*?*?,6.3,2.5,78,101778,246,1413,303,58.5,44.7,50.7,6472,3296,5989,1080,173,10.3,9,5,9999,99999,9,999999999,0.0,999,999,99
3015,1,17,15,0,*?*?*?*?*?*?*?*?*?*?*?*?*?*?*?*?*?*?*?*?*?*?,6.2,2.3,77,101778,101,1405,303,9.6,17.8,8.4,1131,844,1067,172,165,8.2,9,5,9999,99999,9,999999999,0.0,999,999,99
3015,1,17,16,0,*?*?*?*?*?*?*?*?*?*?*?*?*?*?*?*?*?*?*?*?*?*?,5.2,2.5,84,101778,0,-0,298,0.0,-0.0,0.0,0,0,0,0,157,8.2,9,5,9999,99999,9,999999999,0.0,999,999,99
3015,1,17,17,0,*?*?*?*?*?*?*?*?*?*?*?*?*?*?*?*?*?*?*?*?*?*?,4.5,2.7,89,101778,0,-0,300,0.0,-0.0,0.0,0,0,0,0,148,8.2,10,5,9999,99999,9,999999999,0.0,999,999,99
3015,1,17,18,0,*?*?*?*?*?*?*?*?*?*?*?*?*?*?*?*?*?*?*?*?*?*?,3.8,1.9,88,101778,0,-0,297,0.0,-0.0,0.0,0,0,0,0,140,9.3,10,5,9999,99999,9,999999999,0.0,999,999,99
3015,1,17,19,0,*?*?*?*?*?*?*?*?*?*?*?*?*?*?*?*?*?*?*?*?*?*?,2.2,0.4,89,101778,0,-0,291,0.0,-0.0,0.0,0,0,0,0,143,10.3,10,5,9999,99999,9,999999999,0.0,999,999,99
3015,1,17,20,0,*?*?*?*?*?*?*?*?*?*?*?*?*?*?*?*?*?*?*?*?*?*?,1.7,0.6,94,101778,0,-0,288,0.0,-0.0,0.0,0,0,0,0,147,8.2,10,5,9999,99999,9,999999999,0.0,999,999,99
3015,1,17,21,0,*?*?*?*?*?*?*?*?*?*?*?*?*?*?*?*?*?*?*?*?*?*?,1.5,-0.0,91,101778,0,-0,288,0.0,-0.0,0.0,0,0,0,0,150,8.2,10,5,9999,99999,9,999999999,0.0,999,999,99
3015,1,17,22,0,*?*?*?*?*?*?*?*?*?*?*?*?*?*?*?*?*?*?*?*?*?*?,1.9,-0.2,86,101778,0,-0,289,0.0,-0.0,0.0,0,0,0,0,153,7.7,10,5,9999,99999,9,999999999,0.0,999,999,99
3015,1,17,23,0,*?*?*?*?*?*?*?*?*?*?*?*?*?*?*?*?*?*?*?*?*?*?,1.3,-0.2,90,101778,0,-0,287,0.0,-0.0,0.0,0,0,0,0,157,8.2,10,5,9999,99999,9,999999999,0.0,999,999,99
3015,1,17,24,0,*?*?*?*?*?*?*?*?*?*?*?*?*?*?*?*?*?*?*?*?*?*?,-0.2,-5.3,66,101778,0,-0,281,0.0,-0.0,0.0,0,0,0,0,220,3.6,10,5,9999,99999,9,999999999,0.0,999,999,99
3015,1,18,1,0,*?*?*?*?*?*?*?*?*?*?*?*?*?*?*?*?*?*?*?*?*?*?,0.7,-0.6,89,100688,0,-0,284,0.0,-0.0,0.0,0,0,0,0,158,5.2,10,5,9999,99999,9,999999999,0.0,999,999,99
3015,1,18,2,0,*?*?*?*?*?*?*?*?*?*?*?*?*?*?*?*?*?*?*?*?*?*?,0.4,-0.8,89,100688,0,-0,283,0.0,-0.0,0.0,0,0,0,0,157,6.2,10,5,9999,99999,9,999999999,0.0,999,999,99
3015,1,18,3,0,*?*?*?*?*?*?*?*?*?*?*?*?*?*?*?*?*?*?*?*?*?*?,1.2,-0.6,85,100688,0,-0,286,0.0,-0.0,0.0,0,0,0,0,155,3.6,10,5,9999,99999,9,999999999,0.0,999,999,99
3015,1,18,4,0,*?*?*?*?*?*?*?*?*?*?*?*?*?*?*?*?*?*?*?*?*?*?,0.5,-1.1,87,100688,0,-0,284,0.0,-0.0,0.0,0,0,0,0,153,6.7,10,5,9999,99999,9,999999999,0.0,999,999,99
3015,1,18,5,0,*?*?*?*?*?*?*?*?*?*?*?*?*?*?*?*?*?*?*?*?*?*?,0.1,-1.7,84,100688,0,-0,282,0.0,-0.0,0.0,0,0,0,0,152,7.7,10,5,9999,99999,9,999999999,0.0,999,999,99
3015,1,18,6,0,*?*?*?*?*?*?*?*?*?*?*?*?*?*?*?*?*?*?*?*?*?*?,0.5,-2.4,78,100688,0,-0,284,0.0,-0.0,0.0,0,0,0,0,150,7.7,10,5,9999,99999,9,999999999,0.0,999,999,99
3015,1,18,7,0,*?*?*?*?*?*?*?*?*?*?*?*?*?*?*?*?*?*?*?*?*?*?,-0.5,-3.7,75,100688,0,-0,280,0.0,-0.0,0.0,0,0,0,0,148,7.2,10,5,9999,99999,9,999999999,1.0,999,999,99
3015,1,18,8,0,*?*?*?*?*?*?*?*?*?*?*?*?*?*?*?*?*?*?*?*?*?*?,-1.4,-3.9,80,100688,79,1419,276,1.1,0.0,1.1,152,-0,151,46,147,6.7,10,5,9999,99999,9,999999999,0.1,999,999,99
3015,1,18,9,0,*?*?*?*?*?*?*?*?*?*?*?*?*?*?*?*?*?*?*?*?*?*?,0.5,-2.7,76,100688,229,1409,284,30.5,0.0,30.5,3575,0,3581,1186,145,7.2,10,5,9999,99999,9,999999999,0.0,999,999,99
3015,1,18,10,0,*?*?*?*?*?*?*?*?*?*?*?*?*?*?*?*?*?*?*?*?*?*?,2.4,-2.4,67,100688,338,1412,292,51.6,0.0,51.6,6023,0,6036,2056,143,8.2,10,5,9999,99999,9,999999999,0.0,999,999,99
3015,1,18,11,0,*?*?*?*?*?*?*?*?*?*?*?*?*?*?*?*?*?*?*?*?*?*?,4.6,-1.3,63,100688,396,1411,301,63.0,0.0,63.0,7356,0,7374,2555,142,9.3,10,5,9999,99999,9,999999999,0.0,999,999,99
3015,1,18,12,0,*?*?*?*?*?*?*?*?*?*?*?*?*?*?*?*?*?*?*?*?*?*?,6.1,0.2,64,100688,401,1412,307,63.9,0.0,63.9,7462,0,7480,2595,140,9.8,10,5,9999,99999,9,999999999,0.2,999,999,99
3015,1,18,13,0,*?*?*?*?*?*?*?*?*?*?*?*?*?*?*?*?*?*?*?*?*?*?,5.9,-0.6,61,100688,351,1410,307,54.2,0.0,54.2,6330,0,6344,2169,135,8.2,10,5,9999,99999,9,999999999,0.0,999,999,99
3015,1,18,14,0,*?*?*?*?*?*?*?*?*?*?*?*?*?*?*?*?*?*?*?*?*?*?,6.1,-0.2,62,100688,251,1412,307,34.7,0.0,34.7,4060,0,4066,1353,130,10.3,10,5,9999,99999,9,999999999,0.1,999,999,99
3015,1,18,15,0,*?*?*?*?*?*?*?*?*?*?*?*?*?*?*?*?*?*?*?*?*?*?,6.2,-1.3,57,100688,107,1416,308,6.6,0.0,6.6,816,-0,816,263,125,8.2,10,5,9999,99999,9,999999999,0.0,999,999,99
3015,1,18,16,0,*?*?*?*?*?*?*?*?*?*?*?*?*?*?*?*?*?*?*?*?*?*?,5.9,0.6,67,100688,0,-0,306,0.0,-0.0,0.0,0,0,0,0,120,8.2,10,5,9999,99999,9,999999999,0.1,999,999,99
3015,1,18,17,0,*?*?*?*?*?*?*?*?*?*?*?*?*?*?*?*?*?*?*?*?*?*?,3.9,-0.0,74,100688,0,-0,298,0.0,-0.0,0.0,0,0,0,0,115,8.2,10,5,9999,99999,9,999999999,0.7,999,999,99
3015,1,18,18,0,*?*?*?*?*?*?*?*?*?*?*?*?*?*?*?*?*?*?*?*?*?*?,3.7,-1.3,68,100688,0,-0,297,0.0,-0.0,0.0,0,0,0,0,110,9.3,10,5,9999,99999,9,999999999,0.7,999,999,99
3015,1,18,19,0,*?*?*?*?*?*?*?*?*?*?*?*?*?*?*?*?*?*?*?*?*?*?,2.4,-1.1,76,100688,0,-0,292,0.0,-0.0,0.0,0,0,0,0,110,10.3,10,5,9999,99999,9,999999999,0.1,999,999,99
3015,1,18,20,0,*?*?*?*?*?*?*?*?*?*?*?*?*?*?*?*?*?*?*?*?*?*?,1.9,-0.8,80,100688,0,-0,289,0.0,-0.0,0.0,0,0,0,0,110,8.2,10,5,9999,99999,9,999999999,0.0,999,999,99
3015,1,18,21,0,*?*?*?*?*?*?*?*?*?*?*?*?*?*?*?*?*?*?*?*?*?*?,2.1,0.4,87,100688,0,-0,290,0.0,-0.0,0.0,0,0,0,0,110,8.2,10,5,9999,99999,9,999999999,0.0,999,999,99
3015,1,18,22,0,*?*?*?*?*?*?*?*?*?*?*?*?*?*?*?*?*?*?*?*?*?*?,0.9,-1.1,84,100688,0,-0,285,0.0,-0.0,0.0,0,0,0,0,110,7.7,10,5,9999,99999,9,999999999,0.0,999,999,99
3015,1,18,23,0,*?*?*?*?*?*?*?*?*?*?*?*?*?*?*?*?*?*?*?*?*?*?,1.4,-1.7,78,100688,0,-0,288,0.0,-0.0,0.0,0,0,0,0,110,8.2,10,5,9999,99999,9,999999999,0.0,999,999,99
3015,1,18,24,0,*?*?*?*?*?*?*?*?*?*?*?*?*?*?*?*?*?*?*?*?*?*?,0.8,-0.4,89,100688,0,-0,285,0.0,-0.0,0.0,0,0,0,0,160,3.6,10,5,9999,99999,9,999999999,0.0,999,999,99
3015,1,19,1,0,*?*?*?*?*?*?*?*?*?*?*?*?*?*?*?*?*?*?*?*?*?*?,2.4,-0.0,84,100020,0,-0,291,0.0,-0.0,0.0,0,0,0,0,108,5.2,10,5,9999,99999,9,999999999,0.1,999,999,99
3015,1,19,2,0,*?*?*?*?*?*?*?*?*?*?*?*?*?*?*?*?*?*?*?*?*?*?,2.2,0.6,89,100020,0,-0,291,0.0,-0.0,0.0,0,0,0,0,107,6.2,10,5,9999,99999,9,999999999,0.1,999,999,99
3015,1,19,3,0,*?*?*?*?*?*?*?*?*?*?*?*?*?*?*?*?*?*?*?*?*?*?,1.9,1.3,96,100020,0,-0,289,0.0,-0.0,0.0,0,0,0,0,105,3.6,10,5,9999,99999,9,999999999,0.4,999,999,99
3015,1,19,4,0,*?*?*?*?*?*?*?*?*?*?*?*?*?*?*?*?*?*?*?*?*?*?,2.4,1.3,93,100020,0,-0,291,0.0,-0.0,0.0,0,0,0,0,103,6.7,10,5,9999,99999,9,999999999,0.0,999,999,99
3015,1,19,5,0,*?*?*?*?*?*?*?*?*?*?*?*?*?*?*?*?*?*?*?*?*?*?,2.8,2.1,95,100020,0,-0,293,0.0,-0.0,0.0,0,0,0,0,102,7.7,10,5,9999,99999,9,999999999,0.0,999,999,99
3015,1,19,6,0,*?*?*?*?*?*?*?*?*?*?*?*?*?*?*?*?*?*?*?*?*?*?,2.6,1.7,94,100020,0,-0,292,0.0,-0.0,0.0,0,0,0,0,100,7.7,10,5,9999,99999,9,999999999,0.2,999,999,99
3015,1,19,7,0,*?*?*?*?*?*?*?*?*?*?*?*?*?*?*?*?*?*?*?*?*?*?,2.4,2.1,98,100020,0,-0,291,0.0,-0.0,0.0,0,0,0,0,98,7.2,10,5,9999,99999,9,999999999,1.0,999,999,99
3015,1,19,8,0,*?*?*?*?*?*?*?*?*?*?*?*?*?*?*?*?*?*?*?*?*?*?,3.0,2.3,96,100020,82,1409,294,1.8,0.0,1.8,239,-0,239,74,97,6.7,10,5,9999,99999,9,999999999,0.0,999,999,99
3015,1,19,9,0,*?*?*?*?*?*?*?*?*?*?*?*?*?*?*?*?*?*?*?*?*?*?,3.6,3.0,96,100020,233,1409,278,94.3,255.4,52.0,9869,17401,6940,935,95,7.2,6,3,9999,99999,9,999999999,0.0,999,999,99
3015,1,19,10,0,*?*?*?*?*?*?*?*?*?*?*?*?*?*?*?*?*?*?*?*?*?*?,4.3,4.1,99,100020,342,1411,282,158.2,292.4,87.3,16383,23770,11177,1618,93,8.2,6,3,9999,99999,9,999999999,0.0,999,999,99
3015,1,19,11,0,*?*?*?*?*?*?*?*?*?*?*?*?*?*?*?*?*?*?*?*?*?*?,4.6,4.5,100,100020,401,1412,283,192.8,304.0,106.4,20475,26835,12453,2088,92,9.3,6,3,9999,99999,9,999999999,0.0,999,999,99
3015,1,19,12,0,*?*?*?*?*?*?*?*?*?*?*?*?*?*?*?*?*?*?*?*?*?*?,5.5,4.8,95,100020,406,1412,291,176.4,219.0,113.4,18665,19411,13186,2253,90,9.8,7,4,9999,99999,9,999999999,0.0,999,999,99
3015,1,19,13,0,*?*?*?*?*?*?*?*?*?*?*?*?*?*?*?*?*?*?*?*?*?*?,5.6,3.8,88,100020,356,1409,291,150.2,212.3,96.6,15894,17827,11322,1883,87,8.2,7,4,9999,99999,9,999999999,0.0,999,999,99
3015,1,19,14,0,*?*?*?*?*?*?*?*?*?*?*?*?*?*?*?*?*?*?*?*?*?*?,5.3,2.5,83,100020,256,1410,299,62.0,45.4,53.8,6859,3418,6341,1149,83,10.3,9,5,9999,99999,9,999999999,0.0,999,999,99
3015,1,19,15,0,*?*?*?*?*?*?*?*?*?*?*?*?*?*?*?*?*?*?*?*?*?*?,5.5,2.7,83,100020,112,1411,300,13.2,22.1,11.5,1530,1102,1439,237,80,8.2,9,5,9999,99999,9,999999999,0.0,999,999,99
3015,1,19,16,0,*?*?*?*?*?*?*?*?*?*?*?*?*?*?*?*?*?*?*?*?*?*?,5.5,3.0,84,100020,0,-0,300,0.0,-0.0,0.0,0,0,0,0,77,8.2,9,5,9999,99999,9,999999999,0.2,999,999,99
3015,1,19,17,0,*?*?*?*?*?*?*?*?*?*?*?*?*?*?*?*?*?*?*?*?*?*?,4.9,2.5,84,100020,0,-0,302,0.0,-0.0,0.0,0,0,0,0,73,8.2,10,5,9999,99999,9,999999999,0.2,999,999,99
3015,1,19,18,0,*?*?*?*?*?*?*?*?*?*?*?*?*?*?*?*?*?*?*?*?*?*?,4.6,1.3,79,100020,0,-0,301,0.0,-0.0,0.0,0,0,0,0,70,9.3,10,5,9999,99999,9,999999999,0.0,999,999,99
3015,1,19,19,0,*?*?*?*?*?*?*?*?*?*?*?*?*?*?*?*?*?*?*?*?*?*?,4.0,0.8,81,100020,0,-0,298,0.0,-0.0,0.0,0,0,0,0,70,10.3,10,5,9999,99999,9,999999999,0.0,999,999,99
3015,1,19,20,0,*?*?*?*?*?*?*?*?*?*?*?*?*?*?*?*?*?*?*?*?*?*?,3.6,0.4,80,100020,0,-0,296,0.0,-0.0,0.0,0,0,0,0,70,8.2,10,5,9999,99999,9,999999999,0.0,999,999,99
3015,1,19,21,0,*?*?*?*?*?*?*?*?*?*?*?*?*?*?*?*?*?*?*?*?*?*?,3.5,0.4,81,100020,0,-0,296,0.0,-0.0,0.0,0,0,0,0,70,8.2,10,5,9999,99999,9,999999999,0.0,999,999,99
3015,1,19,22,0,*?*?*?*?*?*?*?*?*?*?*?*?*?*?*?*?*?*?*?*?*?*?,3.5,1.0,84,100020,0,-0,296,0.0,-0.0,0.0,0,0,0,0,70,7.7,10,5,9999,99999,9,999999999,0.0,999,999,99
3015,1,19,23,0,*?*?*?*?*?*?*?*?*?*?*?*?*?*?*?*?*?*?*?*?*?*?,3.4,2.3,92,100020,0,-0,295,0.0,-0.0,0.0,0,0,0,0,70,8.2,10,5,9999,99999,9,999999999,0.0,999,999,99
3015,1,19,24,0,*?*?*?*?*?*?*?*?*?*?*?*?*?*?*?*?*?*?*?*?*?*?,1.9,-0.8,82,100020,0,-0,289,0.0,-0.0,0.0,0,0,0,0,110,3.6,10,5,9999,99999,9,999999999,0.0,999,999,99
3015,1,20,1,0,*?*?*?*?*?*?*?*?*?*?*?*?*?*?*?*?*?*?*?*?*?*?,3.4,3.4,100,99652.5,0,-0,295,0.0,-0.0,0.0,0,0,0,0,72,5.2,10,5,9999,99999,9,999999999,0.0,999,999,99
3015,1,20,2,0,*?*?*?*?*?*?*?*?*?*?*?*?*?*?*?*?*?*?*?*?*?*?,3.5,3.6,100,99652.5,0,-0,296,0.0,-0.0,0.0,0,0,0,0,73,6.2,10,5,9999,99999,9,999999999,0.0,999,999,99
3015,1,20,3,0,*?*?*?*?*?*?*?*?*?*?*?*?*?*?*?*?*?*?*?*?*?*?,3.8,3.8,100,99652.5,0,-0,297,0.0,-0.0,0.0,0,0,0,0,75,3.6,10,5,9999,99999,9,999999999,0.0,999,999,99
3015,1,20,4,0,*?*?*?*?*?*?*?*?*?*?*?*?*?*?*?*?*?*?*?*?*?*?,3.4,3.4,100,99652.5,0,-0,295,0.0,-0.0,0.0,0,0,0,0,77,6.7,10,5,9999,99999,9,999999999,0.0,999,999,99
3015,1,20,5,0,*?*?*?*?*?*?*?*?*?*?*?*?*?*?*?*?*?*?*?*?*?*?,3.5,3.4,100,99652.5,0,-0,296,0.0,-0.0,0.0,0,0,0,0,78,7.7,10,5,9999,99999,9,999999999,0.4,999,999,99
3015,1,20,6,0,*?*?*?*?*?*?*?*?*?*?*?*?*?*?*?*?*?*?*?*?*?*?,3.4,3.4,100,99652.5,0,-0,295,0.0,-0.0,0.0,0,0,0,0,80,7.7,10,5,9999,99999,9,999999999,0.0,999,999,99
3015,1,20,7,0,*?*?*?*?*?*?*?*?*?*?*?*?*?*?*?*?*?*?*?*?*?*?,3.3,2.5,100,99652.5,0,-0,295,0.0,-0.0,0.0,0,0,0,0,78,7.2,10,5,9999,99999,9,999999999,0.0,999,999,99
3015,1,20,8,0,*?*?*?*?*?*?*?*?*?*?*?*?*?*?*?*?*?*?*?*?*?*?,3.5,2.1,96,99652.5,86,1415,296,2.5,0.0,2.5,329,-0,328,103,77,6.7,10,5,9999,99999,9,999999999,0.0,999,999,99
3015,1,20,9,0,*?*?*?*?*?*?*?*?*?*?*?*?*?*?*?*?*?*?*?*?*?*?,3.8,1.7,91,99652.5,237,1409,297,32.0,0.0,32.0,3756,0,3762,1248,75,7.2,10,5,9999,99999,9,999999999,0.0,999,999,99
3015,1,20,10,0,*?*?*?*?*?*?*?*?*?*?*?*?*?*?*?*?*?*?*?*?*?*?,4.3,2.1,91,99652.5,346,1409,299,53.3,0.0,53.3,6222,0,6236,2129,73,8.2,10,5,9999,99999,9,999999999,0.0,999,999,99
3015,1,20,11,0,*?*?*?*?*?*?*?*?*?*?*?*?*?*?*?*?*?*?*?*?*?*?,4.7,1.5,84,99652.5,406,1412,296,112.6,52.1,97.6,12361,4663,11040,2638,72,9.3,9,5,9999,99999,9,999999999,0.0,999,999,99
3015,1,20,12,0,*?*?*?*?*?*?*?*?*?*?*?*?*?*?*?*?*?*?*?*?*?*?,4.9,-0.4,73,99652.5,411,1411,297,114.4,52.2,99.2,12555,4690,11211,2685,70,9.8,9,5,9999,99999,9,999999999,0.0,999,999,99
3015,1,20,13,0,*?*?*?*?*?*?*?*?*?*?*?*?*?*?*?*?*?*?*?*?*?*?,4.5,-1.9,66,99652.5,362,1412,295,97.7,50.7,84.7,10727,4406,9591,2254,72,8.2,9,5,9999,99999,9,999999999,0.0,999,999,99
3015,1,20,14,0,*?*?*?*?*?*?*?*?*?*?*?*?*?*?*?*?*?*?*?*?*?*?,4.3,-3.1,61,99652.5,262,1413,300,36.8,0.0,36.8,4302,0,4310,1438,73,10.3,10,5,9999,99999,9,999999999,0.0,999,999,99
3015,1,20,15,0,*?*?*?*?*?*?*?*?*?*?*?*?*?*?*?*?*?*?*?*?*?*?,4.7,-3.9,55,99652.5,117,1406,296,15.1,24.1,13.1,1734,1227,1629,270,75,8.2,9,5,9999,99999,9,999999999,0.0,999,999,99
3015,1,20,16,0,*?*?*?*?*?*?*?*?*?*?*?*?*?*?*?*?*?*?*?*?*?*?,4.6,-2.9,60,99652.5,0,-0,301,0.0,-0.0,0.0,0,0,0,0,77,8.2,10,5,9999,99999,9,999999999,0.0,999,999,99
3015,1,20,17,0,*?*?*?*?*?*?*?*?*?*?*?*?*?*?*?*?*?*?*?*?*?*?,4.5,-0.6,73,99652.5,0,-0,301,0.0,-0.0,0.0,0,0,0,0,78,8.2,10,5,9999,99999,9,999999999,0.0,999,999,99
3015,1,20,18,0,*?*?*?*?*?*?*?*?*?*?*?*?*?*?*?*?*?*?*?*?*?*?,4.5,1.3,85,99652.5,0,-0,300,0.0,-0.0,0.0,0,0,0,0,80,9.3,10,5,9999,99999,9,999999999,0.0,999,999,99
3015,1,20,19,0,*?*?*?*?*?*?*?*?*?*?*?*?*?*?*?*?*?*?*?*?*?*?,4.4,4.1,100,99652.5,0,-0,299,0.0,-0.0,0.0,0,0,0,0,83,10.3,10,5,9999,99999,9,999999999,0.0,999,999,99
3015,1,20,20,0,*?*?*?*?*?*?*?*?*?*?*?*?*?*?*?*?*?*?*?*?*?*?,4.1,4.1,100,99652.5,0,-0,298,0.0,-0.0,0.0,0,0,0,0,87,8.2,10,5,9999,99999,9,999999999,0.0,999,999,99
3015,1,20,21,0,*?*?*?*?*?*?*?*?*?*?*?*?*?*?*?*?*?*?*?*?*?*?,4.2,4.3,100,99652.5,0,-0,298,0.0,-0.0,0.0,0,0,0,0,90,8.2,10,5,9999,99999,9,999999999,0.0,999,999,99
3015,1,20,22,0,*?*?*?*?*?*?*?*?*?*?*?*?*?*?*?*?*?*?*?*?*?*?,4.0,3.9,100,99652.5,0,-0,298,0.0,-0.0,0.0,0,0,0,0,93,7.7,10,5,9999,99999,9,999999999,0.0,999,999,99
3015,1,20,23,0,*?*?*?*?*?*?*?*?*?*?*?*?*?*?*?*?*?*?*?*?*?*?,3.6,3.6,100,99652.5,0,-0,296,0.0,-0.0,0.0,0,0,0,0,97,8.2,10,5,9999,99999,9,999999999,0.0,999,999,99
3015,1,20,24,0,*?*?*?*?*?*?*?*?*?*?*?*?*?*?*?*?*?*?*?*?*?*?,3.3,3.2,100,99652.5,0,-0,295,0.0,-0.0,0.0,0,0,0,0,70,3.6,10,5,9999,99999,9,999999999,0.0,999,999,99
3015,1,21,1,0,*?*?*?*?*?*?*?*?*?*?*?*?*?*?*?*?*?*?*?*?*?*?,1.8,1.7,100,99478.8,0,-0,289,0.0,-0.0,0.0,0,0,0,0,102,5.2,10,5,9999,99999,9,999999999,0.0,999,999,99
3015,1,21,2,0,*?*?*?*?*?*?*?*?*?*?*?*?*?*?*?*?*?*?*?*?*?*?,0.9,0.6,100,99478.8,0,-0,285,0.0,-0.0,0.0,0,0,0,0,103,6.2,10,5,9999,99999,9,999999999,0.0,999,999,99
3015,1,21,3,0,*?*?*?*?*?*?*?*?*?*?*?*?*?*?*?*?*?*?*?*?*?*?,0.5,-0.8,93,99478.8,0,-0,284,0.0,-0.0,0.0,0,0,0,0,105,3.6,10,5,9999,99999,9,999999999,0.0,999,999,99
3015,1,21,4,0,*?*?*?*?*?*?*?*?*?*?*?*?*?*?*?*?*?*?*?*?*?*?,0.8,0.8,100,99478.8,0,-0,285,0.0,-0.0,0.0,0,0,0,0,107,6.7,10,5,9999,99999,9,999999999,0.0,999,999,99
3015,1,21,5,0,*?*?*?*?*?*?*?*?*?*?*?*?*?*?*?*?*?*?*?*?*?*?,0.4,0.4,100,99478.8,0,-0,283,0.0,-0.0,0.0,0,0,0,0,108,7.7,10,5,9999,99999,9,999999999,0.0,999,999,99
3015,1,21,6,0,*?*?*?*?*?*?*?*?*?*?*?*?*?*?*?*?*?*?*?*?*?*?,-0.0,-1.1,96,99478.8,0,-0,282,0.0,-0.0,0.0,0,0,0,0,110,7.7,10,5,9999,99999,9,999999999,0.0,999,999,99
3015,1,21,7,0,*?*?*?*?*?*?*?*?*?*?*?*?*?*?*?*?*?*?*?*?*?*?,0.1,-0.4,100,99478.8,0,-0,282,0.0,-0.0,0.0,0,0,0,0,117,7.2,10,5,9999,99999,9,999999999,0.0,999,999,99
3015,1,21,8,0,*?*?*?*?*?*?*?*?*?*?*?*?*?*?*?*?*?*?*?*?*?*?,0.3,-0.6,96,99478.8,90,1417,283,3.3,0.0,3.3,421,-0,420,133,123,6.7,10,5,9999,99999,9,999999999,0.0,999,999,99
3015,1,21,9,0,*?*?*?*?*?*?*?*?*?*?*?*?*?*?*?*?*?*?*?*?*?*?,0.7,-0.6,95,99478.8,242,1413,284,32.9,0.0,32.9,3852,0,3859,1282,130,7.2,10,5,9999,99999,9,999999999,0.0,999,999,99
3015,1,21,10,0,*?*?*?*?*?*?*?*?*?*?*?*?*?*?*?*?*?*?*?*?*?*?,2.1,-0.2,89,99478.8,351,1410,285,94.2,50.3,81.6,10334,4337,9241,2163,137,8.2,9,5,9999,99999,9,999999999,0.0,999,999,99
3015,1,21,11,0,*?*?*?*?*?*?*?*?*?*?*?*?*?*?*?*?*?*?*?*?*?*?,2.3,-0.4,86,99478.8,411,1412,286,114.3,52.2,99.1,12547,4689,11204,2683,143,9.3,9,5,9999,99999,9,999999999,0.0,999,999,99
3015,1,21,12,0,*?*?*?*?*?*?*?*?*?*?*?*?*?*?*?*?*?*?*?*?*?*?,2.5,-0.2,86,99478.8,416,1411,287,116.2,52.4,100.7,12751,4718,11384,2732,150,9.8,9,5,9999,99999,9,999999999,0.0,999,999,99
3015,1,21,13,0,*?*?*?*?*?*?*?*?*?*?*?*?*?*?*?*?*?*?*?*?*?*?,2.9,-0.6,80,99478.8,367,1410,288,99.6,50.9,86.4,10930,4440,9770,2300,153,8.2,9,5,9999,99999,9,999999999,0.0,999,999,99
3015,1,21,14,0,*?*?*?*?*?*?*?*?*?*?*?*?*?*?*?*?*?*?*?*?*?*?,2.6,-2.9,68,99478.8,267,1410,293,37.9,0.0,37.9,4427,0,4435,1482,157,10.3,10,5,9999,99999,9,999999999,0.0,999,999,99
3015,1,21,15,0,*?*?*?*?*?*?*?*?*?*?*?*?*?*?*?*?*?*?*?*?*?*?,2.8,-2.2,71,99478.8,123,1411,288,16.9,25.8,14.7,1941,1350,1822,304,160,8.2,9,5,9999,99999,9,999999999,0.0,999,999,99
3015,1,21,16,0,*?*?*?*?*?*?*?*?*?*?*?*?*?*?*?*?*?*?*?*?*?*?,2.7,-1.5,76,99478.8,0,-0,293,0.0,-0.0,0.0,0,0,0,0,163,8.2,10,5,9999,99999,9,999999999,0.0,999,999,99
3015,1,21,17,0,*?*?*?*?*?*?*?*?*?*?*?*?*?*?*?*?*?*?*?*?*?*?,1.6,-1.1,85,99478.8,0,-0,288,0.0,-0.0,0.0,0,0,0,0,167,8.2,10,5,9999,99999,9,999999999,0.0,999,999,99
3015,1,21,18,0,*?*?*?*?*?*?*?*?*?*?*?*?*?*?*?*?*?*?*?*?*?*?,1.9,0.2,92,99478.8,0,-0,289,0.0,-0.0,0.0,0,0,0,0,170,9.3,10,5,9999,99999,9,999999999,0.0,999,999,99
3015,1,21,19,0,*?*?*?*?*?*?*?*?*?*?*?*?*?*?*?*?*?*?*?*?*?*?,1.8,0.6,95,99478.8,0,-0,289,0.0,-0.0,0.0,0,0,0,0,163,10.3,10,5,9999,99999,9,999999999,0.0,999,999,99
3015,1,21,20,0,*?*?*?*?*?*?*?*?*?*?*?*?*?*?*?*?*?*?*?*?*?*?,1.8,1.9,100,99478.8,0,-0,289,0.0,-0.0,0.0,0,0,0,0,157,8.2,10,5,9999,99999,9,999999999,0.0,999,999,99
3015,1,21,21,0,*?*?*?*?*?*?*?*?*?*?*?*?*?*?*?*?*?*?*?*?*?*?,0.6,0.6,100,99478.8,0,-0,284,0.0,-0.0,0.0,0,0,0,0,150,8.2,10,5,9999,99999,9,999999999,0.0,999,999,99
3015,1,21,22,0,*?*?*?*?*?*?*?*?*?*?*?*?*?*?*?*?*?*?*?*?*?*?,1.4,1.5,100,99478.8,0,-0,287,0.0,-0.0,0.0,0,0,0,0,143,7.7,10,5,9999,99999,9,999999999,0.0,999,999,99
3015,1,21,23,0,*?*?*?*?*?*?*?*?*?*?*?*?*?*?*?*?*?*?*?*?*?*?,1.1,1.0,100,99478.8,0,-0,286,0.0,-0.0,0.0,0,0,0,0,137,8.2,10,5,9999,99999,9,999999999,0.0,999,999,99
3015,1,21,24,0,*?*?*?*?*?*?*?*?*?*?*?*?*?*?*?*?*?*?*?*?*?*?,3.1,2.7,100,99478.8,0,-0,294,0.0,-0.0,0.0,0,0,0,0,100,3.6,10,5,9999,99999,9,999999999,0.0,999,999,99
3015,1,22,1,0,*?*?*?*?*?*?*?*?*?*?*?*?*?*?*?*?*?*?*?*?*?*?,0.7,-2.7,75,101191,0,-0,285,0.0,-0.0,0.0,0,0,0,0,133,5.2,10,5,9999,99999,9,999999999,0.0,999,999,99
3015,1,22,2,0,*?*?*?*?*?*?*?*?*?*?*?*?*?*?*?*?*?*?*?*?*?*?,0.7,-4.5,64,101191,0,-0,285,0.0,-0.0,0.0,0,0,0,0,137,6.2,10,5,9999,99999,9,999999999,0.0,999,999,99
3015,1,22,3,0,*?*?*?*?*?*?*?*?*?*?*?*?*?*?*?*?*?*?*?*?*?*?,0.3,-5.6,60,101191,0,-0,283,0.0,-0.0,0.0,0,0,0,0,140,3.6,10,5,9999,99999,9,999999999,0.0,999,999,99
3015,1,22,4,0,*?*?*?*?*?*?*?*?*?*?*?*?*?*?*?*?*?*?*?*?*?*?,0.4,-3.9,69,101191,0,-0,284,0.0,-0.0,0.0,0,0,0,0,143,6.7,10,5,9999,99999,9,999999999,0.0,999,999,99
3015,1,22,5,0,*?*?*?*?*?*?*?*?*?*?*?*?*?*?*?*?*?*?*?*?*?*?,0.4,-4.2,66,101191,0,-0,284,0.0,-0.0,0.0,0,0,0,0,147,7.7,10,5,9999,99999,9,999999999,0.0,999,999,99
3015,1,22,6,0,*?*?*?*?*?*?*?*?*?*?*?*?*?*?*?*?*?*?*?*?*?*?,0.2,-3.9,70,101191,0,-0,283,0.0,-0.0,0.0,0,0,0,0,150,7.7,10,5,9999,99999,9,999999999,0.0,999,999,99
3015,1,22,7,0,*?*?*?*?*?*?*?*?*?*?*?*?*?*?*?*?*?*?*?*?*?*?,-0.1,-4.5,68,101191,0,-0,282,0.0,-0.0,0.0,0,0,0,0,142,7.2,10,5,9999,99999,9,999999999,0.0,999,999,99
3015,1,22,8,0,*?*?*?*?*?*?*?*?*?*?*?*?*?*?*?*?*?*?*?*?*?*?,0.5,-4.2,67,101191,94,1416,284,4.0,0.0,4.0,516,-0,515,164,133,6.7,10,5,9999,99999,9,999999999,0.0,999,999,99
3015,1,22,9,0,*?*?*?*?*?*?*?*?*?*?*?*?*?*?*?*?*?*?*?*?*?*?,0.9,-3.9,66,101191,246,1411,286,33.7,0.0,33.7,3951,0,3958,1316,125,7.2,10,5,9999,99999,9,999999999,0.0,999,999,99
3015,1,22,10,0,*?*?*?*?*?*?*?*?*?*?*?*?*?*?*?*?*?*?*?*?*?*?,1.4,-3.7,65,101191,356,1411,282,95.8,50.5,83.1,10512,4369,9400,2204,117,8.2,9,5,9999,99999,9,999999999,0.0,999,999,99
3015,1,22,11,0,*?*?*?*?*?*?*?*?*?*?*?*?*?*?*?*?*?*?*?*?*?*?,1.9,-3.9,61,101191,416,1412,290,66.8,0.0,66.8,7807,0,7827,2728,108,9.3,10,5,9999,99999,9,999999999,0.0,999,999,99
3015,1,22,12,0,*?*?*?*?*?*?*?*?*?*?*?*?*?*?*?*?*?*?*?*?*?*?,2.3,-6.6,48,101191,421,1409,292,67.9,0.0,67.9,7938,0,7958,2777,100,9.8,10,5,9999,99999,9,999999999,0.0,999,999,99
3015,1,22,13,0,*?*?*?*?*?*?*?*?*?*?*?*?*?*?*?*?*?*?*?*?*?*?,2.7,-5.0,52,101191,373,1412,288,101.5,51.1,88.0,11138,4475,9955,2349,100,8.2,9,5,9999,99999,9,999999999,0.0,999,999,99
3015,1,22,14,0,*?*?*?*?*?*?*?*?*?*?*?*?*?*?*?*?*?*?*?*?*?*?,2.6,-5.3,51,101191,273,1412,293,39.0,0.0,39.0,4555,0,4563,1527,100,10.3,10,5,9999,99999,9,999999999,0.0,999,999,99
3015,1,22,15,0,*?*?*?*?*?*?*?*?*?*?*?*?*?*?*?*?*?*?*?*?*?*?,2.4,-6.0,50,101191,129,1415,292,10.8,0.0,10.8,1315,-0,1316,428,100,8.2,10,5,9999,99999,9,999999999,0.0,999,999,99
3015,1,22,16,0,*?*?*?*?*?*?*?*?*?*?*?*?*?*?*?*?*?*?*?*?*?*?,2.3,-5.6,51,101191,0,-0,292,0.0,-0.0,0.0,0,0,0,0,100,8.2,10,5,9999,99999,9,999999999,0.0,999,999,99
3015,1,22,17,0,*?*?*?*?*?*?*?*?*?*?*?*?*?*?*?*?*?*?*?*?*?*?,2.5,-4.5,57,101191,0,-0,293,0.0,-0.0,0.0,0,0,0,0,100,8.2,10,5,9999,99999,9,999999999,0.0,999,999,99
3015,1,22,18,0,*?*?*?*?*?*?*?*?*?*?*?*?*?*?*?*?*?*?*?*?*?*?,1.0,-4.8,61,101191,0,-0,286,0.0,-0.0,0.0,0,0,0,0,100,9.3,10,5,9999,99999,9,999999999,0.0,999,999,99
3015,1,22,19,0,*?*?*?*?*?*?*?*?*?*?*?*?*?*?*?*?*?*?*?*?*?*?,2.0,-3.9,60,101191,0,-0,290,0.0,-0.0,0.0,0,0,0,0,95,10.3,10,5,9999,99999,9,999999999,0.0,999,999,99
3015,1,22,20,0,*?*?*?*?*?*?*?*?*?*?*?*?*?*?*?*?*?*?*?*?*?*?,1.1,-4.2,64,101191,0,-0,287,0.0,-0.0,0.0,0,0,0,0,90,8.2,10,5,9999,99999,9,999999999,0.0,999,999,99
3015,1,22,21,0,*?*?*?*?*?*?*?*?*?*?*?*?*?*?*?*?*?*?*?*?*?*?,1.7,-4.2,61,101191,0,-0,289,0.0,-0.0,0.0,0,0,0,0,85,8.2,10,5,9999,99999,9,999999999,0.0,999,999,99
3015,1,22,22,0,*?*?*?*?*?*?*?*?*?*?*?*?*?*?*?*?*?*?*?*?*?*?,0.2,-3.7,70,101191,0,-0,283,0.0,-0.0,0.0,0,0,0,0,80,7.7,10,5,9999,99999,9,999999999,0.0,999,999,99
3015,1,22,23,0,*?*?*?*?*?*?*?*?*?*?*?*?*?*?*?*?*?*?*?*?*?*?,1.5,-2.7,70,101191,0,-0,288,0.0,-0.0,0.0,0,0,0,0,75,8.2,10,5,9999,99999,9,999999999,0.0,999,999,99
3015,1,22,24,0,*?*?*?*?*?*?*?*?*?*?*?*?*?*?*?*?*?*?*?*?*?*?,0.7,-0.6,88,101191,0,-0,284,0.0,-0.0,0.0,0,0,0,0,130,3.6,10,5,9999,99999,9,999999999,0.0,999,999,99
3015,1,23,1,0,*?*?*?*?*?*?*?*?*?*?*?*?*?*?*?*?*?*?*?*?*?*?,2.9,-1.5,70,101004,0,-0,294,0.0,-0.0,0.0,0,0,0,0,70,5.2,10,5,9999,99999,9,999999999,0.0,999,999,99
3015,1,23,2,0,*?*?*?*?*?*?*?*?*?*?*?*?*?*?*?*?*?*?*?*?*?*?,3.1,-0.8,74,101004,0,-0,295,0.0,-0.0,0.0,0,0,0,0,70,6.2,10,5,9999,99999,9,999999999,0.0,999,999,99
3015,1,23,3,0,*?*?*?*?*?*?*?*?*?*?*?*?*?*?*?*?*?*?*?*?*?*?,3.1,-1.1,73,101004,0,-0,295,0.0,-0.0,0.0,0,0,0,0,70,3.6,10,5,9999,99999,9,999999999,0.0,999,999,99
3015,1,23,4,0,*?*?*?*?*?*?*?*?*?*?*?*?*?*?*?*?*?*?*?*?*?*?,3.1,-0.4,77,101004,0,-0,294,0.0,-0.0,0.0,0,0,0,0,70,6.7,10,5,9999,99999,9,999999999,0.0,999,999,99
3015,1,23,5,0,*?*?*?*?*?*?*?*?*?*?*?*?*?*?*?*?*?*?*?*?*?*?,3.8,-0.0,76,101004,0,-0,297,0.0,-0.0,0.0,0,0,0,0,70,7.7,10,5,9999,99999,9,999999999,0.0,999,999,99
3015,1,23,6,0,*?*?*?*?*?*?*?*?*?*?*?*?*?*?*?*?*?*?*?*?*?*?,3.3,-0.8,74,101004,0,-0,295,0.0,-0.0,0.0,0,0,0,0,70,7.7,10,5,9999,99999,9,999999999,0.0,999,999,99
3015,1,23,7,0,*?*?*?*?*?*?*?*?*?*?*?*?*?*?*?*?*?*?*?*?*?*?,2.8,-1.5,72,101004,0,-0,293,0.0,-0.0,0.0,0,0,0,0,78,7.2,10,5,9999,99999,9,999999999,0.0,999,999,99
3015,1,23,8,0,*?*?*?*?*?*?*?*?*?*?*?*?*?*?*?*?*?*?*?*?*?*?,3.0,-1.5,71,101004,98,1413,273,14.7,94.7,8.1,1595,4721,1458,160,87,6.7,6,3,9999,99999,9,999999999,0.0,999,999,99
3015,1,23,9,0,*?*?*?*?*?*?*?*?*?*?*?*?*?*?*?*?*?*?*?*?*?*?,3.1,-1.3,72,101004,250,1407,289,60.2,45.0,52.2,6654,3354,6154,1113,95,7.2,9,5,9999,99999,9,999999999,0.0,999,999,99
3015,1,23,10,0,*?*?*?*?*?*?*?*?*?*?*?*?*?*?*?*?*?*?*?*?*?*?,2.9,-0.6,76,101004,361,1411,263,187.4,430.8,77.2,19784,35901,10179,1406,103,8.2,4,2,9999,99999,9,999999999,0.0,999,999,99
3015,1,23,11,0,*?*?*?*?*?*?*?*?*?*?*?*?*?*?*?*?*?*?*?*?*?*?,3.6,0.6,80,101004,421,1411,277,204.7,307.2,113.0,21742,27645,13179,2234,112,9.3,6,3,9999,99999,9,999999999,0.0,999,999,99
3015,1,23,12,0,*?*?*?*?*?*?*?*?*?*?*?*?*?*?*?*?*?*?*?*?*?*?,3.7,1.5,85,101004,427,1411,263,235.1,494.8,85.3,24096,43414,12136,1560,120,9.8,3,2,9999,99999,9,999999999,0.0,999,999,99
3015,1,23,13,0,*?*?*?*?*?*?*?*?*?*?*?*?*?*?*?*?*?*?*?*?*?*?,3.8,1.5,84,101004,378,1409,278,179.6,300.0,99.1,19074,25866,11643,1930,120,8.2,6,3,9999,99999,9,999999999,0.0,999,999,99
3015,1,23,14,0,*?*?*?*?*?*?*?*?*?*?*?*?*?*?*?*?*?*?*?*?*?*?,3.4,0.8,83,101004,278,1408,271,128.9,342.7,61.2,13530,25508,8127,1104,120,10.3,5,3,9999,99999,9,999999999,0.0,999,999,99
3015,1,23,15,0,*?*?*?*?*?*?*?*?*?*?*?*?*?*?*?*?*?*?*?*?*?*?,3.6,0.8,81,101004,134,1407,287,27.5,72.9,20.6,3025,3408,2645,346,120,8.2,8,4,9999,99999,9,999999999,0.0,999,999,99
3015,1,23,16,0,*?*?*?*?*?*?*?*?*?*?*?*?*?*?*?*?*?*?*?*?*?*?,3.3,0.8,82,101004,0,-0,290,0.0,-0.0,0.0,0,0,0,0,120,8.2,9,5,9999,99999,9,999999999,0.0,999,999,99
3015,1,23,17,0,*?*?*?*?*?*?*?*?*?*?*?*?*?*?*?*?*?*?*?*?*?*?,3.1,-1.5,70,101004,0,-0,295,0.0,-0.0,0.0,0,0,0,0,120,8.2,10,5,9999,99999,9,999999999,0.0,999,999,99
3015,1,23,18,0,*?*?*?*?*?*?*?*?*?*?*?*?*?*?*?*?*?*?*?*?*?*?,3.4,-1.5,68,101004,0,-0,296,0.0,-0.0,0.0,0,0,0,0,120,9.3,10,5,9999,99999,9,999999999,0.0,999,999,99
3015,1,23,19,0,*?*?*?*?*?*?*?*?*?*?*?*?*?*?*?*?*?*?*?*?*?*?,3.3,-1.3,70,101004,0,-0,295,0.0,-0.0,0.0,0,0,0,0,117,10.3,10,5,9999,99999,9,999999999,0.0,999,999,99
3015,1,23,20,0,*?*?*?*?*?*?*?*?*?*?*?*?*?*?*?*?*?*?*?*?*?*?,2.8,-1.9,69,101004,0,-0,293,0.0,-0.0,0.0,0,0,0,0,113,8.2,10,5,9999,99999,9,999999999,0.0,999,999,99
3015,1,23,21,0,*?*?*?*?*?*?*?*?*?*?*?*?*?*?*?*?*?*?*?*?*?*?,3.3,-1.3,70,101004,0,-0,295,0.0,-0.0,0.0,0,0,0,0,110,8.2,10,5,9999,99999,9,999999999,0.0,999,999,99
3015,1,23,22,0,*?*?*?*?*?*?*?*?*?*?*?*?*?*?*?*?*?*?*?*?*?*?,3.7,-1.5,67,101004,0,-0,297,0.0,-0.0,0.0,0,0,0,0,107,7.7,10,5,9999,99999,9,999999999,0.0,999,999,99
3015,1,23,23,0,*?*?*?*?*?*?*?*?*?*?*?*?*?*?*?*?*?*?*?*?*?*?,3.5,-1.9,66,101004,0,-0,296,0.0,-0.0,0.0,0,0,0,0,103,8.2,10,5,9999,99999,9,999999999,0.0,999,999,99
3015,1,23,24,0,*?*?*?*?*?*?*?*?*?*?*?*?*?*?*?*?*?*?*?*?*?*?,2.8,-2.2,68,101004,0,-0,293,0.0,-0.0,0.0,0,0,0,0,70,3.6,10,5,9999,99999,9,999999999,0.0,999,999,99
3015,1,24,1,0,*?*?*?*?*?*?*?*?*?*?*?*?*?*?*?*?*?*?*?*?*?*?,3.4,2.5,100,101711,0,-0,295,0.0,-0.0,0.0,0,0,0,0,102,5.2,10,5,9999,99999,9,999999999,0.0,999,999,99
3015,1,24,2,0,*?*?*?*?*?*?*?*?*?*?*?*?*?*?*?*?*?*?*?*?*?*?,3.4,3.4,100,101711,0,-0,295,0.0,-0.0,0.0,0,0,0,0,103,6.2,10,5,9999,99999,9,999999999,0.0,999,999,99
3015,1,24,3,0,*?*?*?*?*?*?*?*?*?*?*?*?*?*?*?*?*?*?*?*?*?*?,3.4,3.4,100,101711,0,-0,295,0.0,-0.0,0.0,0,0,0,0,105,3.6,10,5,9999,99999,9,999999999,0.0,999,999,99
3015,1,24,4,0,*?*?*?*?*?*?*?*?*?*?*?*?*?*?*?*?*?*?*?*?*?*?,2.9,2.9,100,101711,0,-0,293,0.0,-0.0,0.0,0,0,0,0,107,6.7,10,5,9999,99999,9,999999999,0.0,999,999,99
3015,1,24,5,0,*?*?*?*?*?*?*?*?*?*?*?*?*?*?*?*?*?*?*?*?*?*?,2.8,2.9,100,101711,0,-0,293,0.0,-0.0,0.0,0,0,0,0,108,7.7,10,5,9999,99999,9,999999999,0.0,999,999,99
3015,1,24,6,0,*?*?*?*?*?*?*?*?*?*?*?*?*?*?*?*?*?*?*?*?*?*?,3.5,3.4,100,101711,0,-0,296,0.0,-0.0,0.0,0,0,0,0,110,7.7,10,5,9999,99999,9,999999999,0.0,999,999,99
3015,1,24,7,0,*?*?*?*?*?*?*?*?*?*?*?*?*?*?*?*?*?*?*?*?*?*?,2.7,2.7,100,101711,0,-0,292,0.0,-0.0,0.0,0,0,0,0,117,7.2,10,5,9999,99999,9,999999999,0.0,999,999,99
3015,1,24,8,0,*?*?*?*?*?*?*?*?*?*?*?*?*?*?*?*?*?*?*?*?*?*?,1.8,1.9,100,101711,102,1408,289,5.7,0.0,5.7,714,-0,713,230,123,6.7,10,5,9999,99999,9,999999999,0.0,999,999,99
3015,1,24,9,0,*?*?*?*?*?*?*?*?*?*?*?*?*?*?*?*?*?*?*?*?*?*?,3.2,3.2,100,101711,255,1409,281,96.7,190.7,62.2,10271,13532,7455,1159,130,7.2,7,4,9999,99999,9,999999999,0.0,999,999,99
3015,1,24,10,0,*?*?*?*?*?*?*?*?*?*?*?*?*?*?*?*?*?*?*?*?*?*?,4.6,4.6,100,101711,366,1411,279,183.7,371.7,87.2,19177,31096,11271,1610,137,8.2,5,3,9999,99999,9,999999999,0.0,999,999,99
3015,1,24,11,0,*?*?*?*?*?*?*?*?*?*?*?*?*?*?*?*?*?*?*?*?*?*?,6.8,6.4,100,101711,426,1409,281,234.7,494.7,85.2,24054,43381,12115,1557,143,9.3,3,2,9999,99999,9,999999999,0.0,999,999,99
3015,1,24,12,0,*?*?*?*?*?*?*?*?*?*?*?*?*?*?*?*?*?*?*?*?*?*?,7.5,5.6,100,101711,432,1409,283,238.9,496.1,86.7,24479,43687,12306,1586,150,9.8,3,2,9999,99999,9,999999999,0.0,999,999,99
3015,1,24,13,0,*?*?*?*?*?*?*?*?*?*?*?*?*?*?*?*?*?*?*?*?*?*?,8.0,6.4,100,101711,384,1410,290,202.6,437.4,83.5,21374,37335,10939,1530,132,8.2,4,2,9999,99999,9,999999999,0.0,999,999,99
3015,1,24,14,0,*?*?*?*?*?*?*?*?*?*?*?*?*?*?*?*?*?*?*?*?*?*?,7.7,4.8,100,101711,284,1408,287,137.7,401.5,56.7,14040,30592,8295,1009,113,10.3,4,2,9999,99999,9,999999999,0.0,999,999,99
3015,1,24,15,0,*?*?*?*?*?*?*?*?*?*?*?*?*?*?*?*?*?*?*?*?*?*?,7.9,4.6,98,101711,140,1409,288,43.8,259.0,18.0,4602,14862,2964,342,95,8.2,4,2,9999,99999,9,999999999,0.0,999,999,99
3015,1,24,16,0,*?*?*?*?*?*?*?*?*?*?*?*?*?*?*?*?*?*?*?*?*?*?,7.2,6.2,100,101711,0,-0,307,0.0,-0.0,0.0,0,0,0,0,77,8.2,9,5,9999,99999,9,999999999,0.0,999,999,99
3015,1,24,17,0,*?*?*?*?*?*?*?*?*?*?*?*?*?*?*?*?*?*?*?*?*?*?,6.3,6.1,100,101711,0,-0,307,0.0,-0.0,0.0,0,0,0,0,58,8.2,10,5,9999,99999,9,999999999,0.0,999,999,99
3015,1,24,18,0,*?*?*?*?*?*?*?*?*?*?*?*?*?*?*?*?*?*?*?*?*?*?,5.3,5.3,100,101711,0,-0,303,0.0,-0.0,0.0,0,0,0,0,40,9.3,10,5,9999,99999,9,999999999,0.0,999,999,99
3015,1,24,19,0,*?*?*?*?*?*?*?*?*?*?*?*?*?*?*?*?*?*?*?*?*?*?,5.9,5.9,100,101711,0,-0,306,0.0,-0.0,0.0,0,0,0,0,68,10.3,10,5,9999,99999,9,999999999,0.0,999,999,99
3015,1,24,20,0,*?*?*?*?*?*?*?*?*?*?*?*?*?*?*?*?*?*?*?*?*?*?,4.6,4.6,100,101711,0,-0,300,0.0,-0.0,0.0,0,0,0,0,97,8.2,10,5,9999,99999,9,999999999,0.0,999,999,99
3015,1,24,21,0,*?*?*?*?*?*?*?*?*?*?*?*?*?*?*?*?*?*?*?*?*?*?,4.8,4.8,100,101711,0,-0,301,0.0,-0.0,0.0,0,0,0,0,125,8.2,10,5,9999,99999,9,999999999,0.0,999,999,99
3015,1,24,22,0,*?*?*?*?*?*?*?*?*?*?*?*?*?*?*?*?*?*?*?*?*?*?,5.3,5.3,100,101711,0,-0,303,0.0,-0.0,0.0,0,0,0,0,153,7.7,10,5,9999,99999,9,999999999,0.0,999,999,99
3015,1,24,23,0,*?*?*?*?*?*?*?*?*?*?*?*?*?*?*?*?*?*?*?*?*?*?,4.5,4.5,100,101711,0,-0,300,0.0,-0.0,0.0,0,0,0,0,182,8.2,10,5,9999,99999,9,999999999,0.0,999,999,99
3015,1,24,24,0,*?*?*?*?*?*?*?*?*?*?*?*?*?*?*?*?*?*?*?*?*?*?,3.3,0.4,100,101711,0,-0,295,0.0,-0.0,0.0,0,0,0,0,100,3.6,10,5,9999,99999,9,999999999,0.0,999,999,99
3015,1,25,1,0,*?*?*?*?*?*?*?*?*?*?*?*?*?*?*?*?*?*?*?*?*?*?,3.1,1.9,92,101434,0,-0,294,0.0,-0.0,0.0,0,0,0,0,208,5.2,10,5,9999,99999,9,999999999,0.0,999,999,99
3015,1,25,2,0,*?*?*?*?*?*?*?*?*?*?*?*?*?*?*?*?*?*?*?*?*?*?,2.7,0.4,85,101434,0,-0,293,0.0,-0.0,0.0,0,0,0,0,207,6.2,10,5,9999,99999,9,999999999,0.0,999,999,99
3015,1,25,3,0,*?*?*?*?*?*?*?*?*?*?*?*?*?*?*?*?*?*?*?*?*?*?,2.8,0.4,84,101434,0,-0,293,0.0,-0.0,0.0,0,0,0,0,205,3.6,10,5,9999,99999,9,999999999,0.0,999,999,99
3015,1,25,4,0,*?*?*?*?*?*?*?*?*?*?*?*?*?*?*?*?*?*?*?*?*?*?,2.5,0.6,87,101434,0,-0,292,0.0,-0.0,0.0,0,0,0,0,203,6.7,10,5,9999,99999,9,999999999,0.0,999,999,99
3015,1,25,5,0,*?*?*?*?*?*?*?*?*?*?*?*?*?*?*?*?*?*?*?*?*?*?,2.0,-0.2,85,101434,0,-0,290,0.0,-0.0,0.0,0,0,0,0,202,7.7,10,5,9999,99999,9,999999999,0.0,999,999,99
3015,1,25,6,0,*?*?*?*?*?*?*?*?*?*?*?*?*?*?*?*?*?*?*?*?*?*?,1.4,-0.6,85,101434,0,-0,287,0.0,-0.0,0.0,0,0,0,0,200,7.7,10,5,9999,99999,9,999999999,0.0,999,999,99
3015,1,25,7,0,*?*?*?*?*?*?*?*?*?*?*?*?*?*?*?*?*?*?*?*?*?*?,0.7,-0.8,89,101434,0,-0,284,0.0,-0.0,0.0,0,0,0,0,203,7.2,10,5,9999,99999,9,999999999,0.0,999,999,99
3015,1,25,8,0,*?*?*?*?*?*?*?*?*?*?*?*?*?*?*?*?*?*?*?*?*?*?,0.0,-1.3,90,101434,107,1415,277,11.4,20.1,9.9,1332,977,1255,205,207,6.7,9,5,9999,99999,9,999999999,0.0,999,999,99
3015,1,25,9,0,*?*?*?*?*?*?*?*?*?*?*?*?*?*?*?*?*?*?*?*?*?*?,2.1,0.2,87,101434,260,1409,270,110.1,267.5,60.8,11482,19242,8005,1101,210,7.2,6,3,9999,99999,9,999999999,0.0,999,999,99
3015,1,25,10,0,*?*?*?*?*?*?*?*?*?*?*?*?*?*?*?*?*?*?*?*?*?*?,4.1,1.9,86,101434,371,1410,294,101.0,51.0,87.5,11081,4466,9904,2335,213,8.2,9,5,9999,99999,9,999999999,0.0,999,999,99
3015,1,25,11,0,*?*?*?*?*?*?*?*?*?*?*?*?*?*?*?*?*?*?*?*?*?*?,6.8,4.3,84,101434,432,1411,305,121.5,52.8,105.4,13342,4797,11909,2876,217,9.3,9,5,9999,99999,9,999999999,0.0,999,999,99
3015,1,25,12,0,*?*?*?*?*?*?*?*?*?*?*?*?*?*?*?*?*?*?*?*?*?*?,8.6,4.6,77,101434,438,1409,300,214.9,309.8,118.6,22834,28296,13801,2362,220,9.8,6,3,9999,99999,9,999999999,0.0,999,999,99
3015,1,25,13,0,*?*?*?*?*?*?*?*?*?*?*?*?*?*?*?*?*?*?*?*?*?*?,8.8,4.6,75,101434,390,1410,310,142.3,129.7,106.4,15518,11501,12234,2354,212,8.2,8,4,9999,99999,9,999999999,0.0,999,999,99
3015,1,25,14,0,*?*?*?*?*?*?*?*?*?*?*?*?*?*?*?*?*?*?*?*?*?*?,8.9,5.3,78,101434,290,1409,301,127.9,278.3,70.6,13288,21083,9185,1290,203,10.3,6,3,9999,99999,9,999999999,0.0,999,999,99
3015,1,25,15,0,*?*?*?*?*?*?*?*?*?*?*?*?*?*?*?*?*?*?*?*?*?*?,8.8,4.8,76,101434,146,1410,310,32.8,79.9,24.5,3579,3964,3113,419,195,8.2,8,4,9999,99999,9,999999999,0.0,999,999,99
3015,1,25,16,0,*?*?*?*?*?*?*?*?*?*?*?*?*?*?*?*?*?*?*?*?*?*?,8.5,4.5,75,101434,0,-0,313,0.0,-0.0,0.0,0,0,0,0,187,8.2,9,5,9999,99999,9,999999999,0.0,999,999,99
3015,1,25,17,0,*?*?*?*?*?*?*?*?*?*?*?*?*?*?*?*?*?*?*?*?*?*?,6.9,4.1,83,101434,0,-0,310,0.0,-0.0,0.0,0,0,0,0,178,8.2,10,5,9999,99999,9,999999999,0.0,999,999,99
3015,1,25,18,0,*?*?*?*?*?*?*?*?*?*?*?*?*?*?*?*?*?*?*?*?*?*?,4.9,3.6,91,101434,0,-0,302,0.0,-0.0,0.0,0,0,0,0,170,9.3,10,5,9999,99999,9,999999999,0.0,999,999,99
3015,1,25,19,0,*?*?*?*?*?*?*?*?*?*?*?*?*?*?*?*?*?*?*?*?*?*?,4.6,2.7,87,101434,0,-0,300,0.0,-0.0,0.0,0,0,0,0,170,10.3,10,5,9999,99999,9,999999999,0.0,999,999,99
3015,1,25,20,0,*?*?*?*?*?*?*?*?*?*?*?*?*?*?*?*?*?*?*?*?*?*?,4.5,2.5,86,101434,0,-0,300,0.0,-0.0,0.0,0,0,0,0,170,8.2,10,5,9999,99999,9,999999999,0.0,999,999,99
3015,1,25,21,0,*?*?*?*?*?*?*?*?*?*?*?*?*?*?*?*?*?*?*?*?*?*?,3.3,2.9,97,101434,0,-0,295,0.0,-0.0,0.0,0,0,0,0,170,8.2,10,5,9999,99999,9,999999999,0.0,999,999,99
3015,1,25,22,0,*?*?*?*?*?*?*?*?*?*?*?*?*?*?*?*?*?*?*?*?*?*?,3.8,3.0,95,101434,0,-0,297,0.0,-0.0,0.0,0,0,0,0,170,7.7,10,5,9999,99999,9,999999999,0.0,999,999,99
3015,1,25,23,0,*?*?*?*?*?*?*?*?*?*?*?*?*?*?*?*?*?*?*?*?*?*?,2.7,1.5,92,101434,0,-0,292,0.0,-0.0,0.0,0,0,0,0,170,8.2,10,5,9999,99999,9,999999999,0.0,999,999,99
3015,1,25,24,0,*?*?*?*?*?*?*?*?*?*?*?*?*?*?*?*?*?*?*?*?*?*?,3.7,3.2,97,101434,0,-0,296,0.0,-0.0,0.0,0,0,0,0,210,3.6,10,5,9999,99999,9,999999999,0.0,999,999,99
3015,1,26,1,0,*?*?*?*?*?*?*?*?*?*?*?*?*?*?*?*?*?*?*?*?*?*?,0.1,-3.1,75,100410,0,-0,282,0.0,-0.0,0.0,0,0,0,0,175,5.2,10,5,9999,99999,9,999999999,0.0,999,999,99
3015,1,26,2,0,*?*?*?*?*?*?*?*?*?*?*?*?*?*?*?*?*?*?*?*?*?*?,-1.1,-6.0,65,100410,0,-0,278,0.0,-0.0,0.0,0,0,0,0,180,6.2,10,5,9999,99999,9,999999999,0.0,999,999,99
3015,1,26,3,0,*?*?*?*?*?*?*?*?*?*?*?*?*?*?*?*?*?*?*?*?*?*?,0.1,-3.4,73,100410,0,-0,282,0.0,-0.0,0.0,0,0,0,0,185,3.6,10,5,9999,99999,9,999999999,0.0,999,999,99
3015,1,26,4,0,*?*?*?*?*?*?*?*?*?*?*?*?*?*?*?*?*?*?*?*?*?*?,-1.1,-4.2,75,100410,0,-0,278,0.0,-0.0,0.0,0,0,0,0,190,6.7,10,5,9999,99999,9,999999999,0.0,999,999,99
3015,1,26,5,0,*?*?*?*?*?*?*?*?*?*?*?*?*?*?*?*?*?*?*?*?*?*?,-0.6,-4.8,70,100410,0,-0,280,0.0,-0.0,0.0,0,0,0,0,195,7.7,10,5,9999,99999,9,999999999,0.0,999,999,99
3015,1,26,6,0,*?*?*?*?*?*?*?*?*?*?*?*?*?*?*?*?*?*?*?*?*?*?,-1.5,-6.0,67,100410,0,-0,276,0.0,-0.0,0.0,0,0,0,0,200,7.7,10,5,9999,99999,9,999999999,0.0,999,999,99
3015,1,26,7,0,*?*?*?*?*?*?*?*?*?*?*?*?*?*?*?*?*?*?*?*?*?*?,-1.6,-6.3,66,100410,0,-0,276,0.0,-0.0,0.0,0,0,0,0,208,7.2,10,5,9999,99999,9,999999999,0.0,999,999,99
3015,1,26,8,0,*?*?*?*?*?*?*?*?*?*?*?*?*?*?*?*?*?*?*?*?*?*?,-1.8,-6.3,67,100410,111,1406,263,17.2,55.1,12.9,1935,2474,1973,217,217,6.7,8,4,9999,99999,9,999999999,0.0,999,999,99
3015,1,26,9,0,*?*?*?*?*?*?*?*?*?*?*?*?*?*?*?*?*?*?*?*?*?*?,-1.3,-6.3,65,100410,265,1409,271,65.1,46.1,56.5,7195,3519,6647,1209,225,7.2,9,5,9999,99999,9,999999999,0.0,999,999,99
3015,1,26,10,0,*?*?*?*?*?*?*?*?*?*?*?*?*?*?*?*?*?*?*?*?*?*?,-0.8,-6.6,61,100410,376,1409,279,59.2,0.0,59.2,6909,0,6926,2385,233,8.2,10,5,9999,99999,9,999999999,0.0,999,999,99
3015,1,26,11,0,*?*?*?*?*?*?*?*?*?*?*?*?*?*?*?*?*?*?*?*?*?*?,0.6,-5.6,60,100410,437,1409,273,163.6,132.9,122.4,17834,12234,14012,2745,242,9.3,8,4,9999,99999,9,999999999,0.0,999,999,99
3015,1,26,12,0,*?*?*?*?*?*?*?*?*?*?*?*?*?*?*?*?*?*?*?*?*?*?,0.9,-5.3,59,100410,444,1410,286,72.4,0.0,72.4,8465,0,8487,2983,250,9.8,10,5,9999,99999,9,999999999,0.0,999,999,99
3015,1,26,13,0,*?*?*?*?*?*?*?*?*?*?*?*?*?*?*?*?*?*?*?*?*?*?,0.9,-5.0,60,100410,396,1410,286,63.0,0.0,63.0,7358,0,7376,2555,243,8.2,10,5,9999,99999,9,999999999,0.0,999,999,99
3015,1,26,14,0,*?*?*?*?*?*?*?*?*?*?*?*?*?*?*?*?*?*?*?*?*?*?,1.0,-5.0,61,100410,296,1408,280,75.7,47.9,65.6,8305,3929,7440,1710,237,10.3,9,5,9999,99999,9,999999999,0.0,999,999,99
3015,1,26,15,0,*?*?*?*?*?*?*?*?*?*?*?*?*?*?*?*?*?*?*?*?*?*?,0.9,-5.3,60,100410,152,1410,280,26.8,33.1,23.2,3022,1927,2823,485,230,8.2,9,5,9999,99999,9,999999999,0.0,999,999,99
3015,1,26,16,0,*?*?*?*?*?*?*?*?*?*?*?*?*?*?*?*?*?*?*?*?*?*?,0.4,-5.3,61,100410,0,-0,284,0.0,-0.0,0.0,0,0,0,0,223,8.2,10,5,9999,99999,9,999999999,0.0,999,999,99
3015,1,26,17,0,*?*?*?*?*?*?*?*?*?*?*?*?*?*?*?*?*?*?*?*?*?*?,0.5,-4.5,66,100410,0,-0,284,0.0,-0.0,0.0,0,0,0,0,217,8.2,10,5,9999,99999,9,999999999,0.0,999,999,99
3015,1,26,18,0,*?*?*?*?*?*?*?*?*?*?*?*?*?*?*?*?*?*?*?*?*?*?,-0.3,-4.8,68,100410,0,-0,281,0.0,-0.0,0.0,0,0,0,0,210,9.3,10,5,9999,99999,9,999999999,0.0,999,999,99
3015,1,26,19,0,*?*?*?*?*?*?*?*?*?*?*?*?*?*?*?*?*?*?*?*?*?*?,-0.9,-5.3,68,100410,0,-0,279,0.0,-0.0,0.0,0,0,0,0,207,10.3,10,5,9999,99999,9,999999999,0.0,999,999,99
3015,1,26,20,0,*?*?*?*?*?*?*?*?*?*?*?*?*?*?*?*?*?*?*?*?*?*?,-0.9,-6.0,64,100410,0,-0,279,0.0,-0.0,0.0,0,0,0,0,203,8.2,10,5,9999,99999,9,999999999,0.0,999,999,99
3015,1,26,21,0,*?*?*?*?*?*?*?*?*?*?*?*?*?*?*?*?*?*?*?*?*?*?,-1.0,-5.0,71,100410,0,-0,278,0.0,-0.0,0.0,0,0,0,0,200,8.2,10,5,9999,99999,9,999999999,0.0,999,999,99
3015,1,26,22,0,*?*?*?*?*?*?*?*?*?*?*?*?*?*?*?*?*?*?*?*?*?*?,-1.0,-4.5,73,100410,0,-0,278,0.0,-0.0,0.0,0,0,0,0,197,7.7,10,5,9999,99999,9,999999999,0.0,999,999,99
3015,1,26,23,0,*?*?*?*?*?*?*?*?*?*?*?*?*?*?*?*?*?*?*?*?*?*?,-0.4,-4.2,72,100410,0,-0,280,0.0,-0.0,0.0,0,0,0,0,193,8.2,10,5,9999,99999,9,999999999,0.0,999,999,99
3015,1,26,24,0,*?*?*?*?*?*?*?*?*?*?*?*?*?*?*?*?*?*?*?*?*?*?,1.7,-0.6,82,100410,0,-0,289,0.0,-0.0,0.0,0,0,0,0,170,3.6,10,5,9999,99999,9,999999999,0.0,999,999,99
3015,1,27,1,0,*?*?*?*?*?*?*?*?*?*?*?*?*?*?*?*?*?*?*?*?*?*?,0.6,0.6,100,99372.9,0,-0,284,0.0,-0.0,0.0,0,0,0,0,190,5.2,10,5,9999,99999,9,999999999,0.0,999,999,99
3015,1,27,2,0,*?*?*?*?*?*?*?*?*?*?*?*?*?*?*?*?*?*?*?*?*?*?,1.0,1.0,100,99372.9,0,-0,285,0.0,-0.0,0.0,0,0,0,0,190,6.2,10,5,9999,99999,9,999999999,0.0,999,999,99
3015,1,27,3,0,*?*?*?*?*?*?*?*?*?*?*?*?*?*?*?*?*?*?*?*?*?*?,0.2,0.2,100,99372.9,0,-0,282,0.0,-0.0,0.0,0,0,0,0,190,3.6,10,5,9999,99999,9,999999999,0.0,999,999,99
3015,1,27,4,0,*?*?*?*?*?*?*?*?*?*?*?*?*?*?*?*?*?*?*?*?*?*?,0.9,0.8,100,99372.9,0,-0,285,0.0,-0.0,0.0,0,0,0,0,190,6.7,10,5,9999,99999,9,999999999,0.0,999,999,99
3015,1,27,5,0,*?*?*?*?*?*?*?*?*?*?*?*?*?*?*?*?*?*?*?*?*?*?,0.6,0.6,100,99372.9,0,-0,284,0.0,-0.0,0.0,0,0,0,0,190,7.7,10,5,9999,99999,9,999999999,0.0,999,999,99
3015,1,27,6,0,*?*?*?*?*?*?*?*?*?*?*?*?*?*?*?*?*?*?*?*?*?*?,0.7,0.6,100,99372.9,0,-0,284,0.0,-0.0,0.0,0,0,0,0,190,7.7,10,5,9999,99999,9,999999999,0.0,999,999,99
3015,1,27,7,0,*?*?*?*?*?*?*?*?*?*?*?*?*?*?*?*?*?*?*?*?*?*?,0.0,-0.0,100,99372.9,0,-0,281,0.0,-0.0,0.0,0,0,0,0,200,7.2,10,5,9999,99999,9,999999999,0.0,999,999,99
3015,1,27,8,0,*?*?*?*?*?*?*?*?*?*?*?*?*?*?*?*?*?*?*?*?*?*?,-0.6,-0.6,100,99372.9,116,1408,279,8.4,0.0,8.4,1034,-0,1034,335,210,6.7,10,5,9999,99999,9,999999999,0.0,999,999,99
3015,1,27,9,0,*?*?*?*?*?*?*?*?*?*?*?*?*?*?*?*?*?*?*?*?*?*?,0.9,0.8,100,99372.9,270,1408,280,66.9,46.4,58.0,7387,3575,6821,1243,220,7.2,9,5,9999,99999,9,999999999,0.0,999,999,99
3015,1,27,10,0,*?*?*?*?*?*?*?*?*?*?*?*?*?*?*?*?*?*?*?*?*?*?,2.3,2.3,100,99372.9,382,1410,286,104.7,51.4,90.7,11487,4531,10264,2430,230,8.2,9,5,9999,99999,9,999999999,0.0,999,999,99
3015,1,27,11,0,*?*?*?*?*?*?*?*?*?*?*?*?*?*?*?*?*?*?*?*?*?*?,3.7,3.8,100,99372.9,443,1409,283,196.4,223.1,126.3,20791,20445,14597,2546,240,9.3,7,4,9999,99999,9,999999999,0.0,999,999,99
3015,1,27,12,0,*?*?*?*?*?*?*?*?*?*?*?*?*?*?*?*?*?*?*?*?*?*?,4.9,5.0,100,99372.9,450,1410,289,200.1,223.7,128.6,21182,20619,14855,2600,250,9.8,7,4,9999,99999,9,999999999,0.0,999,999,99
3015,1,27,13,0,*?*?*?*?*?*?*?*?*?*?*?*?*?*?*?*?*?*?*?*?*?*?,5.0,5.0,100,99372.9,402,1410,289,174.6,218.6,112.3,18474,19312,13059,2228,247,8.2,7,4,9999,99999,9,999999999,0.0,999,999,99
3015,1,27,14,0,*?*?*?*?*?*?*?*?*?*?*?*?*?*?*?*?*?*?*?*?*?*?,5.1,3.6,100,99372.9,302,1408,289,121.8,202.7,78.3,12898,15744,9276,1493,243,10.3,7,4,9999,99999,9,999999999,0.0,999,999,99
3015,1,27,15,0,*?*?*?*?*?*?*?*?*?*?*?*?*?*?*?*?*?*?*?*?*?*?,4.7,1.9,100,99372.9,158,1409,291,38.2,86.0,28.6,4147,4509,3591,495,240,8.2,8,4,9999,99999,9,999999999,0.0,999,999,99
3015,1,27,16,0,*?*?*?*?*?*?*?*?*?*?*?*?*?*?*?*?*?*?*?*?*?*?,5.0,1.3,100,99372.9,0,-0,292,0.0,-0.0,0.0,0,0,0,0,237,8.2,8,4,9999,99999,9,999999999,0.0,999,999,99
3015,1,27,17,0,*?*?*?*?*?*?*?*?*?*?*?*?*?*?*?*?*?*?*?*?*?*?,4.1,-0.0,98,99372.9,0,-0,299,0.0,-0.0,0.0,0,0,0,0,233,8.2,10,5,9999,99999,9,999999999,0.0,999,999,99
3015,1,27,18,0,*?*?*?*?*?*?*?*?*?*?*?*?*?*?*?*?*?*?*?*?*?*?,3.3,1.5,100,99372.9,0,-0,295,0.0,-0.0,0.0,0,0,0,0,230,9.3,10,5,9999,99999,9,999999999,0.0,999,999,99
3015,1,27,19,0,*?*?*?*?*?*?*?*?*?*?*?*?*?*?*?*?*?*?*?*?*?*?,2.8,-0.0,100,99372.9,0,-0,293,0.0,-0.0,0.0,0,0,0,0,228,10.3,10,5,9999,99999,9,999999999,0.0,999,999,99
3015,1,27,20,0,*?*?*?*?*?*?*?*?*?*?*?*?*?*?*?*?*?*?*?*?*?*?,2.6,-0.0,100,99372.9,0,-0,292,0.0,-0.0,0.0,0,0,0,0,227,8.2,10,5,9999,99999,9,999999999,0.0,999,999,99
3015,1,27,21,0,*?*?*?*?*?*?*?*?*?*?*?*?*?*?*?*?*?*?*?*?*?*?,1.4,-0.8,100,99372.9,0,-0,287,0.0,-0.0,0.0,0,0,0,0,225,8.2,10,5,9999,99999,9,999999999,0.0,999,999,99
3015,1,27,22,0,*?*?*?*?*?*?*?*?*?*?*?*?*?*?*?*?*?*?*?*?*?*?,1.9,0.2,100,99372.9,0,-0,289,0.0,-0.0,0.0,0,0,0,0,223,7.7,10,5,9999,99999,9,999999999,0.0,999,999,99
3015,1,27,23,0,*?*?*?*?*?*?*?*?*?*?*?*?*?*?*?*?*?*?*?*?*?*?,1.9,0.4,100,99372.9,0,-0,289,0.0,-0.0,0.0,0,0,0,0,222,8.2,10,5,9999,99999,9,999999999,0.0,999,999,99
3015,1,27,24,0,*?*?*?*?*?*?*?*?*?*?*?*?*?*?*?*?*?*?*?*?*?*?,0.1,-1.5,100,99372.9,0,-0,282,0.0,-0.0,0.0,0,0,0,0,190,3.6,10,5,9999,99999,9,999999999,0.0,999,999,99
3015,1,28,1,0,*?*?*?*?*?*?*?*?*?*?*?*?*?*?*?*?*?*?*?*?*?*?,2.4,1.5,93,100122,0,-0,291,0.0,-0.0,0.0,0,0,0,0,222,5.2,10,5,9999,99999,9,999999999,0.0,999,999,99
3015,1,28,2,0,*?*?*?*?*?*?*?*?*?*?*?*?*?*?*?*?*?*?*?*?*?*?,2.8,1.9,93,100122,0,-0,293,0.0,-0.0,0.0,0,0,0,0,223,6.2,10,5,9999,99999,9,999999999,0.0,999,999,99
3015,1,28,3,0,*?*?*?*?*?*?*?*?*?*?*?*?*?*?*?*?*?*?*?*?*?*?,2.6,2.7,100,100122,0,-0,292,0.0,-0.0,0.0,0,0,0,0,225,3.6,10,5,9999,99999,9,999999999,0.0,999,999,99
3015,1,28,4,0,*?*?*?*?*?*?*?*?*?*?*?*?*?*?*?*?*?*?*?*?*?*?,3.1,2.9,99,100122,0,-0,294,0.0,-0.0,0.0,0,0,0,0,227,6.7,10,5,9999,99999,9,999999999,0.0,999,999,99
3015,1,28,5,0,*?*?*?*?*?*?*?*?*?*?*?*?*?*?*?*?*?*?*?*?*?*?,1.9,1.5,98,100122,0,-0,289,0.0,-0.0,0.0,0,0,0,0,228,7.7,10,5,9999,99999,9,999999999,0.0,999,999,99
3015,1,28,6,0,*?*?*?*?*?*?*?*?*?*?*?*?*?*?*?*?*?*?*?*?*?*?,2.1,0.6,90,100122,0,-0,290,0.0,-0.0,0.0,0,0,0,0,230,7.7,10,5,9999,99999,9,999999999,0.0,999,999,99
3015,1,28,7,0,*?*?*?*?*?*?*?*?*?*?*?*?*?*?*?*?*?*?*?*?*?*?,1.9,1.7,100,100122,0,-0,289,0.0,-0.0,0.0,0,0,0,0,225,7.2,10,5,9999,99999,9,999999999,0.0,999,999,99
3015,1,28,8,0,*?*?*?*?*?*?*?*?*?*?*?*?*?*?*?*?*?*?*?*?*?*?,1.6,1.7,100,100122,121,1409,269,28.4,148.0,15.7,2985,7943,2590,297,220,6.7,6,3,9999,99999,9,999999999,0.0,999,999,99
3015,1,28,9,0,*?*?*?*?*?*?*?*?*?*?*?*?*?*?*?*?*?*?*?*?*?*?,2.4,2.3,100,100122,275,1407,282,91.0,117.3,68.1,9963,9086,7921,1461,215,7.2,8,4,9999,99999,9,999999999,0.0,999,999,99
3015,1,28,10,0,*?*?*?*?*?*?*?*?*?*?*?*?*?*?*?*?*?*?*?*?*?*?,3.1,2.1,93,100122,387,1408,271,197.3,376.9,93.7,20589,32226,12038,1741,210,8.2,5,3,9999,99999,9,999999999,0.0,999,999,99
3015,1,28,11,0,*?*?*?*?*?*?*?*?*?*?*?*?*?*?*?*?*?*?*?*?*?*?,4.2,3.0,92,100122,449,1410,280,221.3,311.3,122.2,23525,28686,14194,2443,205,9.3,6,3,9999,99999,9,999999999,0.0,999,999,99
3015,1,28,12,0,*?*?*?*?*?*?*?*?*?*?*?*?*?*?*?*?*?*?*?*?*?*?,4.2,1.9,85,100122,456,1409,284,203.3,224.3,130.7,21527,20770,15082,2649,200,9.8,7,4,9999,99999,9,999999999,0.0,999,999,99
3015,1,28,13,0,*?*?*?*?*?*?*?*?*?*?*?*?*?*?*?*?*?*?*?*?*?*?,4.0,1.3,82,100122,408,1409,288,150.6,131.0,112.6,16415,11801,12924,2504,198,8.2,8,4,9999,99999,9,999999999,0.0,999,999,99
3015,1,28,14,0,*?*?*?*?*?*?*?*?*?*?*?*?*?*?*?*?*?*?*?*?*?*?,4.2,2.9,91,100122,308,1407,289,105.9,121.8,79.2,11568,9897,9174,1714,197,10.3,8,4,9999,99999,9,999999999,0.0,999,999,99
3015,1,28,15,0,*?*?*?*?*?*?*?*?*?*?*?*?*?*?*?*?*?*?*?*?*?*?,4.5,1.5,81,100122,164,1408,281,53.8,206.7,29.7,5751,11648,4160,518,195,8.2,6,3,9999,99999,9,999999999,0.0,999,999,99
3015,1,28,16,0,*?*?*?*?*?*?*?*?*?*?*?*?*?*?*?*?*?*?*?*?*?*?,4.0,1.3,83,100122,0,-0,293,0.0,-0.0,0.0,0,0,0,0,193,8.2,9,5,9999,99999,9,999999999,0.0,999,999,99
3015,1,28,17,0,*?*?*?*?*?*?*?*?*?*?*?*?*?*?*?*?*?*?*?*?*?*?,3.3,0.8,84,100122,0,-0,295,0.0,-0.0,0.0,0,0,0,0,192,8.2,10,5,9999,99999,9,999999999,0.0,999,999,99
3015,1,28,18,0,*?*?*?*?*?*?*?*?*?*?*?*?*?*?*?*?*?*?*?*?*?*?,3.9,1.7,85,100122,0,-0,298,0.0,-0.0,0.0,0,0,0,0,190,9.3,10,5,9999,99999,9,999999999,0.0,999,999,99
3015,1,28,19,0,*?*?*?*?*?*?*?*?*?*?*?*?*?*?*?*?*?*?*?*?*?*?,3.0,0.2,82,100122,0,-0,294,0.0,-0.0,0.0,0,0,0,0,197,10.3,10,5,9999,99999,9,999999999,0.0,999,999,99
3015,1,28,20,0,*?*?*?*?*?*?*?*?*?*?*?*?*?*?*?*?*?*?*?*?*?*?,2.4,-0.0,84,100122,0,-0,291,0.0,-0.0,0.0,0,0,0,0,203,8.2,10,5,9999,99999,9,999999999,0.0,999,999,99
3015,1,28,21,0,*?*?*?*?*?*?*?*?*?*?*?*?*?*?*?*?*?*?*?*?*?*?,2.6,0.6,87,100122,0,-0,292,0.0,-0.0,0.0,0,0,0,0,210,8.2,10,5,9999,99999,9,999999999,0.0,999,999,99
3015,1,28,22,0,*?*?*?*?*?*?*?*?*?*?*?*?*?*?*?*?*?*?*?*?*?*?,3.0,1.9,93,100122,0,-0,294,0.0,-0.0,0.0,0,0,0,0,217,7.7,10,5,9999,99999,9,999999999,0.0,999,999,99
3015,1,28,23,0,*?*?*?*?*?*?*?*?*?*?*?*?*?*?*?*?*?*?*?*?*?*?,2.7,1.7,93,100122,0,-0,292,0.0,-0.0,0.0,0,0,0,0,223,8.2,10,5,9999,99999,9,999999999,0.0,999,999,99
3015,1,28,24,0,*?*?*?*?*?*?*?*?*?*?*?*?*?*?*?*?*?*?*?*?*?*?,1.9,1.0,94,100122,0,-0,289,0.0,-0.0,0.0,0,0,0,0,220,3.6,10,5,9999,99999,9,999999999,0.0,999,999,99
3015,1,29,1,0,*?*?*?*?*?*?*?*?*?*?*?*?*?*?*?*?*?*?*?*?*?*?,1.9,-0.8,82,99850.8,0,-0,289,0.0,-0.0,0.0,0,0,0,0,232,5.2,10,5,9999,99999,9,999999999,0.0,999,999,99
3015,1,29,2,0,*?*?*?*?*?*?*?*?*?*?*?*?*?*?*?*?*?*?*?*?*?*?,1.5,-2.2,76,99850.8,0,-0,288,0.0,-0.0,0.0,0,0,0,0,233,6.2,10,5,9999,99999,9,999999999,0.0,999,999,99
3015,1,29,3,0,*?*?*?*?*?*?*?*?*?*?*?*?*?*?*?*?*?*?*?*?*?*?,1.1,-2.2,79,99850.8,0,-0,286,0.0,-0.0,0.0,0,0,0,0,235,3.6,10,5,9999,99999,9,999999999,0.0,999,999,99
3015,1,29,4,0,*?*?*?*?*?*?*?*?*?*?*?*?*?*?*?*?*?*?*?*?*?*?,0.6,-0.8,91,99850.8,0,-0,284,0.0,-0.0,0.0,0,0,0,0,237,6.7,10,5,9999,99999,9,999999999,0.0,999,999,99
3015,1,29,5,0,*?*?*?*?*?*?*?*?*?*?*?*?*?*?*?*?*?*?*?*?*?*?,1.2,-0.6,88,99850.8,0,-0,286,0.0,-0.0,0.0,0,0,0,0,238,7.7,10,5,9999,99999,9,999999999,0.0,999,999,99
3015,1,29,6,0,*?*?*?*?*?*?*?*?*?*?*?*?*?*?*?*?*?*?*?*?*?*?,1.7,-0.0,89,99850.8,0,-0,288,0.0,-0.0,0.0,0,0,0,0,240,7.7,10,5,9999,99999,9,999999999,0.0,999,999,99
3015,1,29,7,0,*?*?*?*?*?*?*?*?*?*?*?*?*?*?*?*?*?*?*?*?*?*?,1.8,1.0,95,99850.8,0,-0,289,0.0,-0.0,0.0,0,0,0,0,233,7.2,10,5,9999,99999,9,999999999,0.0,999,999,99
3015,1,29,8,0,*?*?*?*?*?*?*?*?*?*?*?*?*?*?*?*?*?*?*?*?*?*?,1.6,1.3,99,99850.8,126,1408,283,18.1,26.8,15.7,2065,1421,1937,325,227,6.7,9,5,9999,99999,9,999999999,0.0,999,999,99
3015,1,29,9,0,*?*?*?*?*?*?*?*?*?*?*?*?*?*?*?*?*?*?*?*?*?*?,1.8,1.9,100,99850.8,281,1409,275,110.5,197.8,71.0,11711,14793,8456,1341,220,7.2,7,4,9999,99999,9,999999999,0.0,999,999,99
3015,1,29,10,0,*?*?*?*?*?*?*?*?*?*?*?*?*?*?*?*?*?*?*?*?*?*?,2.5,2.5,100,99850.8,393,1409,287,108.5,51.7,94.1,11914,4597,10642,2531,213,8.2,9,5,9999,99999,9,999999999,0.0,999,999,99
3015,1,29,11,0,*?*?*?*?*?*?*?*?*?*?*?*?*?*?*?*?*?*?*?*?*?*?,3.1,3.0,100,99850.8,455,1409,289,129.5,53.3,112.3,14218,4906,12684,3093,207,9.3,9,5,9999,99999,9,999999999,0.0,999,999,99
3015,1,29,12,0,*?*?*?*?*?*?*?*?*?*?*?*?*?*?*?*?*?*?*?*?*?*?,4.2,4.1,100,99850.8,462,1409,294,132.0,53.5,114.4,14489,4938,12924,3161,200,9.8,9,5,9999,99999,9,999999999,0.0,999,999,99
3015,1,29,13,0,*?*?*?*?*?*?*?*?*?*?*?*?*?*?*?*?*?*?*?*?*?*?,4.3,4.3,100,99850.8,414,1408,290,153.4,131.4,114.7,16724,11899,13161,2556,203,8.2,8,4,9999,99999,9,999999999,0.0,999,999,99
3015,1,29,14,0,*?*?*?*?*?*?*?*?*?*?*?*?*?*?*?*?*?*?*?*?*?*?,4.4,4.3,100,99850.8,315,1410,295,82.0,48.8,71.1,9003,4080,8059,1864,207,10.3,9,5,9999,99999,9,999999999,0.0,999,999,99
3015,1,29,15,0,*?*?*?*?*?*?*?*?*?*?*?*?*?*?*?*?*?*?*?*?*?*?,4.1,4.1,100,99850.8,170,1406,298,19.0,0.0,19.0,2258,-0,2260,740,210,8.2,10,5,9999,99999,9,999999999,0.0,999,999,99
3015,1,29,16,0,*?*?*?*?*?*?*?*?*?*?*?*?*?*?*?*?*?*?*?*?*?*?,4.3,4.3,100,99850.8,0,-0,295,0.0,-0.0,0.0,0,0,0,0,213,8.2,9,5,9999,99999,9,999999999,0.0,999,999,99
3015,1,29,17,0,*?*?*?*?*?*?*?*?*?*?*?*?*?*?*?*?*?*?*?*?*?*?,2.7,2.7,100,99850.8,0,-0,292,0.0,-0.0,0.0,0,0,0,0,217,8.2,10,5,9999,99999,9,999999999,0.0,999,999,99
3015,1,29,18,0,*?*?*?*?*?*?*?*?*?*?*?*?*?*?*?*?*?*?*?*?*?*?,2.8,2.3,98,99850.8,0,-0,293,0.0,-0.0,0.0,0,0,0,0,220,9.3,10,5,9999,99999,9,999999999,0.0,999,999,99
3015,1,29,19,0,*?*?*?*?*?*?*?*?*?*?*?*?*?*?*?*?*?*?*?*?*?*?,2.6,2.5,99,99850.8,0,-0,292,0.0,-0.0,0.0,0,0,0,0,222,10.3,10,5,9999,99999,9,999999999,0.0,999,999,99
3015,1,29,20,0,*?*?*?*?*?*?*?*?*?*?*?*?*?*?*?*?*?*?*?*?*?*?,3.2,2.9,100,99850.8,0,-0,294,0.0,-0.0,0.0,0,0,0,0,223,8.2,10,5,9999,99999,9,999999999,0.0,999,999,99
3015,1,29,21,0,*?*?*?*?*?*?*?*?*?*?*?*?*?*?*?*?*?*?*?*?*?*?,1.5,1.5,100,99850.8,0,-0,287,0.0,-0.0,0.0,0,0,0,0,225,8.2,10,5,9999,99999,9,999999999,0.0,999,999,99
3015,1,29,22,0,*?*?*?*?*?*?*?*?*?*?*?*?*?*?*?*?*?*?*?*?*?*?,2.0,1.9,100,99850.8,0,-0,289,0.0,-0.0,0.0,0,0,0,0,227,7.7,10,5,9999,99999,9,999999999,0.0,999,999,99
3015,1,29,23,0,*?*?*?*?*?*?*?*?*?*?*?*?*?*?*?*?*?*?*?*?*?*?,2.1,1.3,95,99850.8,0,-0,290,0.0,-0.0,0.0,0,0,0,0,228,8.2,10,5,9999,99999,9,999999999,0.0,999,999,99
3015,1,29,24,0,*?*?*?*?*?*?*?*?*?*?*?*?*?*?*?*?*?*?*?*?*?*?,2.4,0.4,88,99850.8,0,-0,291,0.0,-0.0,0.0,0,0,0,0,230,3.6,10,5,9999,99999,9,999999999,0.0,999,999,99
3015,1,30,1,0,*?*?*?*?*?*?*?*?*?*?*?*?*?*?*?*?*?*?*?*?*?*?,3.0,2.9,100,100135,0,-0,294,0.0,-0.0,0.0,0,0,0,0,230,5.2,10,5,9999,99999,9,999999999,0.0,999,999,99
3015,1,30,2,0,*?*?*?*?*?*?*?*?*?*?*?*?*?*?*?*?*?*?*?*?*?*?,3.1,3.0,100,100135,0,-0,294,0.0,-0.0,0.0,0,0,0,0,230,6.2,10,5,9999,99999,9,999999999,0.0,999,999,99
3015,1,30,3,0,*?*?*?*?*?*?*?*?*?*?*?*?*?*?*?*?*?*?*?*?*?*?,4.4,4.3,100,100135,0,-0,299,0.0,-0.0,0.0,0,0,0,0,230,3.6,10,5,9999,99999,9,999999999,0.0,999,999,99
3015,1,30,4,0,*?*?*?*?*?*?*?*?*?*?*?*?*?*?*?*?*?*?*?*?*?*?,3.4,3.4,100,100135,0,-0,295,0.0,-0.0,0.0,0,0,0,0,230,6.7,10,5,9999,99999,9,999999999,0.0,999,999,99
3015,1,30,5,0,*?*?*?*?*?*?*?*?*?*?*?*?*?*?*?*?*?*?*?*?*?*?,2.7,2.7,100,100135,0,-0,292,0.0,-0.0,0.0,0,0,0,0,230,7.7,10,5,9999,99999,9,999999999,0.0,999,999,99
3015,1,30,6,0,*?*?*?*?*?*?*?*?*?*?*?*?*?*?*?*?*?*?*?*?*?*?,2.7,2.5,100,100135,0,-0,292,0.0,-0.0,0.0,0,0,0,0,230,7.7,10,5,9999,99999,9,999999999,0.0,999,999,99
3015,1,30,7,0,*?*?*?*?*?*?*?*?*?*?*?*?*?*?*?*?*?*?*?*?*?*?,2.2,2.1,100,100135,0,-0,290,0.0,-0.0,0.0,0,0,0,0,232,7.2,10,5,9999,99999,9,999999999,0.0,999,999,99
3015,1,30,8,0,*?*?*?*?*?*?*?*?*?*?*?*?*?*?*?*?*?*?*?*?*?*?,1.5,1.5,100,100135,131,1405,287,11.4,0.0,11.4,1382,-0,1382,450,233,6.7,10,5,9999,99999,9,999999999,0.0,999,999,99
3015,1,30,9,0,*?*?*?*?*?*?*?*?*?*?*?*?*?*?*?*?*?*?*?*?*?*?,3.3,3.2,100,100135,286,1406,295,41.7,0.0,41.7,4872,0,4881,1639,235,7.2,10,5,9999,99999,9,999999999,0.0,999,999,99
3015,1,30,10,0,*?*?*?*?*?*?*?*?*?*?*?*?*?*?*?*?*?*?*?*?*?*?,4.9,5.0,100,100135,399,1409,297,110.6,51.9,95.9,12134,4630,10838,2583,237,8.2,9,5,9999,99999,9,999999999,0.0,999,999,99
3015,1,30,11,0,*?*?*?*?*?*?*?*?*?*?*?*?*?*?*?*?*?*?*?*?*?*?,7.5,7.1,100,100135,461,1409,305,174.4,134.3,130.4,19026,12453,14971,2947,238,9.3,8,4,9999,99999,9,999999999,1.6,999,999,99
3015,1,30,12,0,*?*?*?*?*?*?*?*?*?*?*?*?*?*?*?*?*?*?*?*?*?*?,8.2,7.0,96,100135,468,1408,308,177.7,134.7,132.9,19390,12548,15249,3011,240,9.8,8,4,9999,99999,9,999999999,1.6,999,999,99
3015,1,30,13,0,*?*?*?*?*?*?*?*?*?*?*?*?*?*?*?*?*?*?*?*?*?*?,8.3,6.1,90,100135,420,1406,312,117.9,52.5,102.3,12960,4720,11574,2778,243,8.2,9,5,9999,99999,9,999999999,1.4,999,999,99
3015,1,30,14,0,*?*?*?*?*?*?*?*?*?*?*?*?*?*?*?*?*?*?*?*?*?*?,8.4,5.1,83,100135,321,1408,312,84.2,49.1,73.0,9247,4116,8278,1916,247,10.3,9,5,9999,99999,9,999999999,0.8,999,999,99
3015,1,30,15,0,*?*?*?*?*?*?*?*?*?*?*?*?*?*?*?*?*?*?*?*?*?*?,8.3,5.3,85,100135,177,1411,316,20.3,0.0,20.3,2400,-0,2403,788,250,8.2,10,5,9999,99999,9,999999999,0.4,999,999,99
3015,1,30,16,0,*?*?*?*?*?*?*?*?*?*?*?*?*?*?*?*?*?*?*?*?*?*?,8.1,5.5,86,100135,0,-0,315,0.0,-0.0,0.0,0,0,0,0,253,8.2,10,5,9999,99999,9,999999999,0.4,999,999,99
3015,1,30,17,0,*?*?*?*?*?*?*?*?*?*?*?*?*?*?*?*?*?*?*?*?*?*?,6.9,5.1,91,100135,0,-0,310,0.0,-0.0,0.0,0,0,0,0,257,8.2,10,5,9999,99999,9,999999999,0.1,999,999,99
3015,1,30,18,0,*?*?*?*?*?*?*?*?*?*?*?*?*?*?*?*?*?*?*?*?*?*?,5.7,5.3,100,100135,0,-0,305,0.0,-0.0,0.0,0,0,0,0,260,9.3,10,5,9999,99999,9,999999999,0.0,999,999,99
3015,1,30,19,0,*?*?*?*?*?*?*?*?*?*?*?*?*?*?*?*?*?*?*?*?*?*?,4.6,3.9,99,100135,0,-0,300,0.0,-0.0,0.0,0,0,0,0,257,10.3,10,5,9999,99999,9,999999999,0.0,999,999,99
3015,1,30,20,0,*?*?*?*?*?*?*?*?*?*?*?*?*?*?*?*?*?*?*?*?*?*?,5.0,5.0,100,100135,0,-0,302,0.0,-0.0,0.0,0,0,0,0,253,8.2,10,5,9999,99999,9,999999999,0.4,999,999,99
3015,1,30,21,0,*?*?*?*?*?*?*?*?*?*?*?*?*?*?*?*?*?*?*?*?*?*?,4.7,4.6,100,100135,0,-0,301,0.0,-0.0,0.0,0,0,0,0,250,8.2,10,5,9999,99999,9,999999999,0.0,999,999,99
3015,1,30,22,0,*?*?*?*?*?*?*?*?*?*?*?*?*?*?*?*?*?*?*?*?*?*?,4.9,4.8,100,100135,0,-0,301,0.0,-0.0,0.0,0,0,0,0,247,7.7,10,5,9999,99999,9,999999999,0.0,999,999,99
3015,1,30,23,0,*?*?*?*?*?*?*?*?*?*?*?*?*?*?*?*?*?*?*?*?*?*?,4.3,3.0,95,100135,0,-0,299,0.0,-0.0,0.0,0,0,0,0,243,8.2,10,5,9999,99999,9,999999999,0.0,999,999,99
3015,1,30,24,0,*?*?*?*?*?*?*?*?*?*?*?*?*?*?*?*?*?*?*?*?*?*?,2.1,2.1,100,100135,0,-0,290,0.0,-0.0,0.0,0,0,0,0,230,3.6,10,5,9999,99999,9,999999999,0.0,999,999,99
3015,1,31,1,0,*?*?*?*?*?*?*?*?*?*?*?*?*?*?*?*?*?*?*?*?*?*?,3.7,2.7,93,100705,0,-0,297,0.0,-0.0,0.0,0,0,0,0,235,5.2,10,5,9999,99999,9,999999999,0.0,999,999,99
3015,1,31,2,0,*?*?*?*?*?*?*?*?*?*?*?*?*?*?*?*?*?*?*?*?*?*?,3.8,2.5,91,100705,0,-0,297,0.0,-0.0,0.0,0,0,0,0,230,6.2,10,5,9999,99999,9,999999999,0.0,999,999,99
3015,1,31,3,0,*?*?*?*?*?*?*?*?*?*?*?*?*?*?*?*?*?*?*?*?*?*?,3.2,0.2,81,100705,0,-0,295,0.0,-0.0,0.0,0,0,0,0,225,3.6,10,5,9999,99999,9,999999999,0.0,999,999,99
3015,1,31,4,0,*?*?*?*?*?*?*?*?*?*?*?*?*?*?*?*?*?*?*?*?*?*?,3.6,-0.8,72,100705,0,-0,297,0.0,-0.0,0.0,0,0,0,0,220,6.7,10,5,9999,99999,9,999999999,0.0,999,999,99
3015,1,31,5,0,*?*?*?*?*?*?*?*?*?*?*?*?*?*?*?*?*?*?*?*?*?*?,3.7,-0.6,73,100705,0,-0,297,0.0,-0.0,0.0,0,0,0,0,215,7.7,10,5,9999,99999,9,999999999,0.0,999,999,99
3015,1,31,6,0,*?*?*?*?*?*?*?*?*?*?*?*?*?*?*?*?*?*?*?*?*?*?,3.3,-0.8,73,100705,0,-0,295,0.0,-0.0,0.0,0,0,0,0,210,7.7,10,5,9999,99999,9,999999999,0.0,999,999,99
3015,1,31,7,0,*?*?*?*?*?*?*?*?*?*?*?*?*?*?*?*?*?*?*?*?*?*?,3.2,0.8,84,100705,0,-0,295,0.0,-0.0,0.0,0,0,0,0,217,7.2,10,5,9999,99999,9,999999999,0.0,999,999,99
3015,1,31,8,0,*?*?*?*?*?*?*?*?*?*?*?*?*?*?*?*?*?*?*?*?*?*?,3.1,-0.0,80,100705,137,1411,274,37.7,173.8,20.8,3915,9771,3323,386,223,6.7,6,3,9999,99999,9,999999999,0.0,999,999,99
3015,1,31,9,0,*?*?*?*?*?*?*?*?*?*?*?*?*?*?*?*?*?*?*?*?*?*?,3.4,0.4,81,100705,292,1407,286,98.6,119.7,73.7,10781,9513,8560,1590,230,7.2,8,4,9999,99999,9,999999999,0.0,999,999,99
3015,1,31,10,0,*?*?*?*?*?*?*?*?*?*?*?*?*?*?*?*?*?*?*?*?*?*?,3.6,-0.0,77,100705,405,1409,271,208.5,380.8,99.0,21748,33084,12665,1848,237,8.2,5,3,9999,99999,9,999999999,0.0,999,999,99
3015,1,31,11,0,*?*?*?*?*?*?*?*?*?*?*?*?*?*?*?*?*?*?*?*?*?*?,3.6,-0.6,73,100705,467,1408,265,257.1,455.7,105.9,27099,41562,13620,1991,243,9.3,4,2,9999,99999,9,999999999,0.0,999,999,99
3015,1,31,12,0,*?*?*?*?*?*?*?*?*?*?*?*?*?*?*?*?*?*?*?*?*?*?,3.5,-0.2,77,100705,474,1406,265,262.0,457.1,108.0,27618,41885,13857,2035,250,9.8,4,2,9999,99999,9,999999999,0.0,999,999,99
3015,1,31,13,0,*?*?*?*?*?*?*?*?*?*?*?*?*?*?*?*?*?*?*?*?*?*?,3.9,-0.4,73,100705,427,1408,267,231.0,447.9,95.2,24353,39701,12344,1767,250,8.2,4,2,9999,99999,9,999999999,0.0,999,999,99
3015,1,31,14,0,*?*?*?*?*?*?*?*?*?*?*?*?*?*?*?*?*?*?*?*?*?*?,4.0,-1.3,68,100705,327,1406,266,166.1,419.9,68.5,17560,33675,9102,1237,250,10.3,4,2,9999,99999,9,999999999,0.0,999,999,99
3015,1,31,15,0,*?*?*?*?*?*?*?*?*?*?*?*?*?*?*?*?*?*?*?*?*?*?,3.9,-0.2,74,100705,183,1408,262,73.3,359.4,26.6,7638,23146,4227,497,250,8.2,3,2,9999,99999,9,999999999,0.0,999,999,99
3015,1,31,16,0,*?*?*?*?*?*?*?*?*?*?*?*?*?*?*?*?*?*?*?*?*?*?,3.9,-1.7,66,100705,3,1358,265,0.0,0.0,0.0,0,0,0,0,250,8.2,4,2,9999,99999,9,999999999,0.0,999,999,99
3015,1,31,17,0,*?*?*?*?*?*?*?*?*?*?*?*?*?*?*?*?*?*?*?*?*?*?,3.8,-0.0,76,100705,0,-0,297,0.0,-0.0,0.0,0,0,0,0,250,8.2,10,5,9999,99999,9,999999999,0.0,999,999,99
3015,1,31,18,0,*?*?*?*?*?*?*?*?*?*?*?*?*?*?*?*?*?*?*?*?*?*?,3.3,-0.2,77,100705,0,-0,295,0.0,-0.0,0.0,0,0,0,0,250,9.3,10,5,9999,99999,9,999999999,0.0,999,999,99
3015,1,31,19,0,*?*?*?*?*?*?*?*?*?*?*?*?*?*?*?*?*?*?*?*?*?*?,3.8,-0.2,75,100705,0,-0,297,0.0,-0.0,0.0,0,0,0,0,248,10.3,10,5,9999,99999,9,999999999,0.0,999,999,99
3015,1,31,20,0,*?*?*?*?*?*?*?*?*?*?*?*?*?*?*?*?*?*?*?*?*?*?,3.1,0.8,85,100705,0,-0,294,0.0,-0.0,0.0,0,0,0,0,247,8.2,10,5,9999,99999,9,999999999,0.0,999,999,99
3015,1,31,21,0,*?*?*?*?*?*?*?*?*?*?*?*?*?*?*?*?*?*?*?*?*?*?,3.2,0.6,84,100705,0,-0,295,0.0,-0.0,0.0,0,0,0,0,245,8.2,10,5,9999,99999,9,999999999,0.0,999,999,99
3015,1,31,22,0,*?*?*?*?*?*?*?*?*?*?*?*?*?*?*?*?*?*?*?*?*?*?,3.4,0.8,83,100705,0,-0,296,0.0,-0.0,0.0,0,0,0,0,243,7.7,10,5,9999,99999,9,999999999,0.0,999,999,99
3015,1,31,23,0,*?*?*?*?*?*?*?*?*?*?*?*?*?*?*?*?*?*?*?*?*?*?,3.5,1.9,89,100705,0,-0,296,0.0,-0.0,0.0,0,0,0,0,242,8.2,10,5,9999,99999,9,999999999,0.0,999,999,99
3015,1,31,24,0,*?*?*?*?*?*?*?*?*?*?*?*?*?*?*?*?*?*?*?*?*?*?,3.8,2.9,93,100705,0,-0,297,0.0,-0.0,0.0,0,0,0,0,240,3.6,10,5,9999,99999,9,999999999,0.0,999,999,99
3015,2,1,1,0,*?*?*?*?*?*?*?*?*?*?*?*?*?*?*?*?*?*?*?*?*?*?,3.4,-0.2,77,100012,0,-0,296,0.0,-0.0,0.0,0,0,0,0,237,5.2,10,5,9999,99999,9,999999999,0.0,999,999,99
3015,2,1,2,0,*?*?*?*?*?*?*?*?*?*?*?*?*?*?*?*?*?*?*?*?*?*?,3.1,-1.1,73,100012,0,-0,295,0.0,-0.0,0.0,0,0,0,0,233,6.2,10,5,9999,99999,9,999999999,0.0,999,999,99
3015,2,1,3,0,*?*?*?*?*?*?*?*?*?*?*?*?*?*?*?*?*?*?*?*?*?*?,3.3,-0.6,75,100012,0,-0,295,0.0,-0.0,0.0,0,0,0,0,230,3.6,10,5,9999,99999,9,999999999,0.0,999,999,99
3015,2,1,4,0,*?*?*?*?*?*?*?*?*?*?*?*?*?*?*?*?*?*?*?*?*?*?,3.4,-0.0,78,100012,0,-0,296,0.0,-0.0,0.0,0,0,0,0,227,6.7,10,5,9999,99999,9,999999999,0.0,999,999,99
3015,2,1,5,0,*?*?*?*?*?*?*?*?*?*?*?*?*?*?*?*?*?*?*?*?*?*?,4.1,1.0,81,100012,0,-0,299,0.0,-0.0,0.0,0,0,0,0,223,7.7,10,5,9999,99999,9,999999999,0.0,999,999,99
3015,2,1,6,0,*?*?*?*?*?*?*?*?*?*?*?*?*?*?*?*?*?*?*?*?*?*?,3.8,0.2,77,100012,0,-0,297,0.0,-0.0,0.0,0,0,0,0,220,7.7,10,5,9999,99999,9,999999999,0.0,999,999,99
3015,2,1,7,0,*?*?*?*?*?*?*?*?*?*?*?*?*?*?*?*?*?*?*?*?*?*?,3.3,-0.0,78,100012,0,-0,295,0.0,-0.0,0.0,0,0,0,0,222,7.2,10,5,9999,99999,9,999999999,0.0,999,999,99
3015,2,1,8,0,*?*?*?*?*?*?*?*?*?*?*?*?*?*?*?*?*?*?*?*?*?*?,2.9,-0.0,81,100012,142,1405,273,40.9,181.5,22.6,4239,10361,3574,417,223,6.7,6,3,9999,99999,9,999999999,0.0,999,999,99
3015,2,1,9,0,*?*?*?*?*?*?*?*?*?*?*?*?*?*?*?*?*?*?*?*?*?*?,3.9,0.2,77,100012,298,1408,272,141.4,350.9,67.2,14819,26957,8853,1218,225,7.2,5,3,9999,99999,9,999999999,0.0,999,999,99
3015,2,1,10,0,*?*?*?*?*?*?*?*?*?*?*?*?*?*?*?*?*?*?*?*?*?*?,5.0,1.5,78,100012,411,1408,283,199.2,305.8,110.0,21160,27282,12845,2168,227,8.2,6,3,9999,99999,9,999999999,0.0,999,999,99
3015,2,1,11,0,*?*?*?*?*?*?*?*?*?*?*?*?*?*?*?*?*?*?*?*?*?*?,4.5,-0.2,72,100012,473,1407,280,236.0,314.5,130.3,25094,29516,15080,2631,228,9.3,6,3,9999,99999,9,999999999,0.0,999,999,99
3015,2,1,12,0,*?*?*?*?*?*?*?*?*?*?*?*?*?*?*?*?*?*?*?*?*?*?,4.7,-0.4,69,100012,481,1408,275,256.5,394.0,121.8,26743,36191,15318,2329,230,9.8,5,3,9999,99999,9,999999999,0.0,999,999,99
3015,2,1,13,0,*?*?*?*?*?*?*?*?*?*?*?*?*?*?*?*?*?*?*?*?*?*?,5.0,-0.4,67,100012,433,1406,276,226.6,386.3,107.7,23628,34361,13670,2027,235,8.2,5,3,9999,99999,9,999999999,0.0,999,999,99
3015,2,1,14,0,*?*?*?*?*?*?*?*?*?*?*?*?*?*?*?*?*?*?*?*?*?*?,5.1,-0.8,64,100012,334,1407,271,170.4,422.3,70.2,18008,34147,9321,1271,240,10.3,4,2,9999,99999,9,999999999,0.0,999,999,99
3015,2,1,15,0,*?*?*?*?*?*?*?*?*?*?*?*?*?*?*?*?*?*?*?*?*?*?,5.3,-0.6,65,100012,189,1405,267,77.6,367.5,28.2,8072,24005,4448,524,245,8.2,3,2,9999,99999,9,999999999,0.0,999,999,99
3015,2,1,16,0,*?*?*?*?*?*?*?*?*?*?*?*?*?*?*?*?*?*?*?*?*?*?,4.9,0.4,73,100012,9,1354,261,0.0,0.0,0.0,0,0,0,0,250,8.2,2,1,9999,99999,9,999999999,0.1,999,999,99
3015,2,1,17,0,*?*?*?*?*?*?*?*?*?*?*?*?*?*?*?*?*?*?*?*?*?*?,5.1,0.6,72,100012,0,-0,303,0.0,-0.0,0.0,0,0,0,0,255,8.2,10,5,9999,99999,9,999999999,0.0,999,999,99
3015,2,1,18,0,*?*?*?*?*?*?*?*?*?*?*?*?*?*?*?*?*?*?*?*?*?*?,4.0,0.6,78,100012,0,-0,298,0.0,-0.0,0.0,0,0,0,0,260,9.3,10,5,9999,99999,9,999999999,0.0,999,999,99
3015,2,1,19,0,*?*?*?*?*?*?*?*?*?*?*?*?*?*?*?*?*?*?*?*?*?*?,4.0,-0.0,74,100012,0,-0,298,0.0,-0.0,0.0,0,0,0,0,275,10.3,10,5,9999,99999,9,999999999,0.0,999,999,99
3015,2,1,20,0,*?*?*?*?*?*?*?*?*?*?*?*?*?*?*?*?*?*?*?*?*?*?,3.9,-0.6,72,100012,0,-0,298,0.0,-0.0,0.0,0,0,0,0,290,8.2,10,5,9999,99999,9,999999999,0.0,999,999,99
3015,2,1,21,0,*?*?*?*?*?*?*?*?*?*?*?*?*?*?*?*?*?*?*?*?*?*?,4.4,-0.6,69,100012,0,-0,300,0.0,-0.0,0.0,0,0,0,0,305,8.2,10,5,9999,99999,9,999999999,0.0,999,999,99
3015,2,1,22,0,*?*?*?*?*?*?*?*?*?*?*?*?*?*?*?*?*?*?*?*?*?*?,4.5,-0.0,72,100012,0,-0,300,0.0,-0.0,0.0,0,0,0,0,320,7.7,10,5,9999,99999,9,999999999,0.0,999,999,99
3015,2,1,23,0,*?*?*?*?*?*?*?*?*?*?*?*?*?*?*?*?*?*?*?*?*?*?,4.7,-0.0,72,100012,0,-0,301,0.0,-0.0,0.0,0,0,0,0,335,8.2,10,5,9999,99999,9,999999999,0.0,999,999,99
3015,2,1,24,0,*?*?*?*?*?*?*?*?*?*?*?*?*?*?*?*?*?*?*?*?*?*?,3.6,0.8,82,100012,0,-0,296,0.0,-0.0,0.0,0,0,0,0,240,3.6,10,5,9999,99999,9,999999999,0.0,999,999,99
3015,2,2,1,0,*?*?*?*?*?*?*?*?*?*?*?*?*?*?*?*?*?*?*?*?*?*?,5.0,5.0,100,101324,0,-0,302,0.0,-0.0,0.0,0,0,0,0,350,0.5,10,5,9999,99999,9,999999999,0.0,999,999,99
3015,2,2,2,0,*?*?*?*?*?*?*?*?*?*?*?*?*?*?*?*?*?*?*?*?*?*?,5.2,5.1,100,101324,0,-0,303,0.0,-0.0,0.0,0,0,0,0,350,1.0,10,5,9999,99999,9,999999999,0.0,999,999,99
3015,2,2,3,0,*?*?*?*?*?*?*?*?*?*?*?*?*?*?*?*?*?*?*?*?*?*?,5.2,5.1,100,101324,0,-0,303,0.0,-0.0,0.0,0,0,0,0,350,1.0,10,5,9999,99999,9,999999999,0.0,999,999,99
3015,2,2,4,0,*?*?*?*?*?*?*?*?*?*?*?*?*?*?*?*?*?*?*?*?*?*?,5.9,5.8,100,101324,0,-0,306,0.0,-0.0,0.0,0,0,0,0,350,0.5,10,5,9999,99999,9,999999999,0.0,999,999,99
3015,2,2,5,0,*?*?*?*?*?*?*?*?*?*?*?*?*?*?*?*?*?*?*?*?*?*?,5.9,5.8,100,101324,0,-0,306,0.0,-0.0,0.0,0,0,0,0,350,0.5,10,5,9999,99999,9,999999999,0.0,999,999,99
3015,2,2,6,0,*?*?*?*?*?*?*?*?*?*?*?*?*?*?*?*?*?*?*?*?*?*?,4.8,4.8,100,101324,0,-0,301,0.0,-0.0,0.0,0,0,0,0,350,1.0,10,5,9999,99999,9,999999999,0.0,999,999,99
3015,2,2,7,0,*?*?*?*?*?*?*?*?*?*?*?*?*?*?*?*?*?*?*?*?*?*?,4.8,4.8,100,101324,0,-0,301,0.0,-0.0,0.0,0,0,0,0,347,1.5,10,5,9999,99999,9,999999999,0.0,999,999,99
3015,2,2,8,0,*?*?*?*?*?*?*?*?*?*?*?*?*?*?*?*?*?*?*?*?*?*?,4.8,4.8,100,101324,148,1408,292,33.8,81.0,25.3,3681,4064,3199,433,343,1.0,8,4,9999,99999,9,999999999,0.0,999,999,99
3015,2,2,9,0,*?*?*?*?*?*?*?*?*?*?*?*?*?*?*?*?*?*?*?*?*?*?,5.6,5.6,100,101324,304,1408,300,78.4,48.3,68.0,8607,3996,7708,1776,340,1.5,9,5,9999,99999,9,999999999,0.0,999,999,99
3015,2,2,10,0,*?*?*?*?*?*?*?*?*?*?*?*?*?*?*?*?*?*?*?*?*?*?,6.5,6.4,100,101324,417,1407,300,154.8,131.7,115.8,16878,11947,13279,2582,337,1.5,8,4,9999,99999,9,999999999,0.0,999,999,99
3015,2,2,11,0,*?*?*?*?*?*?*?*?*?*?*?*?*?*?*?*?*?*?*?*?*?*?,5.0,4.6,100,101324,479,1405,293,183.0,135.3,136.9,19945,12798,15624,3112,333,2.1,8,4,9999,99999,9,999999999,0.0,999,999,99
3015,2,2,12,0,*?*?*?*?*?*?*?*?*?*?*?*?*?*?*?*?*?*?*?*?*?*?,6.6,4.5,100,101324,487,1406,300,186.5,135.7,139.5,20332,12892,15918,3181,330,1.5,8,4,9999,99999,9,999999999,0.0,999,999,99
3015,2,2,13,0,*?*?*?*?*?*?*?*?*?*?*?*?*?*?*?*?*?*?*?*?*?*?,6.8,3.4,100,101324,440,1407,301,165.2,133.1,123.6,18007,12284,14145,2775,327,1.0,8,4,9999,99999,9,999999999,0.0,999,999,99
3015,2,2,14,0,*?*?*?*?*?*?*?*?*?*?*?*?*?*?*?*?*?*?*?*?*?*?,6.4,3.4,100,101324,340,1405,304,90.9,50.0,78.8,9976,4272,8922,2080,323,1.0,9,5,9999,99999,9,999999999,0.0,999,999,99
3015,2,2,15,0,*?*?*?*?*?*?*?*?*?*?*?*?*?*?*?*?*?*?*?*?*?*?,6.3,2.3,98,101324,196,1408,303,41.8,39.9,36.2,4654,2647,4326,763,320,1.5,9,5,9999,99999,9,999999999,0.0,999,999,99
3015,2,2,16,0,*?*?*?*?*?*?*?*?*?*?*?*?*?*?*?*?*?*?*?*?*?*?,6.5,2.7,100,101324,16,1437,299,0.0,0.0,0.0,0,0,0,0,317,1.0,8,4,9999,99999,9,999999999,0.0,999,999,99
3015,2,2,17,0,*?*?*?*?*?*?*?*?*?*?*?*?*?*?*?*?*?*?*?*?*?*?,6.5,2.9,100,101324,0,-0,309,0.0,-0.0,0.0,0,0,0,0,313,0.5,10,5,9999,99999,9,999999999,0.0,999,999,99
3015,2,2,18,0,*?*?*?*?*?*?*?*?*?*?*?*?*?*?*?*?*?*?*?*?*?*?,6.1,2.3,100,101324,0,-0,307,0.0,-0.0,0.0,0,0,0,0,310,1.0,10,5,9999,99999,9,999999999,0.0,999,999,99
3015,2,2,19,0,*?*?*?*?*?*?*?*?*?*?*?*?*?*?*?*?*?*?*?*?*?*?,6.1,4.1,100,101324,0,-0,307,0.0,-0.0,0.0,0,0,0,0,307,1.5,10,5,9999,99999,9,999999999,0.0,999,999,99
3015,2,2,20,0,*?*?*?*?*?*?*?*?*?*?*?*?*?*?*?*?*?*?*?*?*?*?,5.9,4.5,100,101324,0,-0,306,0.0,-0.0,0.0,0,0,0,0,303,1.5,10,5,9999,99999,9,999999999,0.0,999,999,99
3015,2,2,21,0,*?*?*?*?*?*?*?*?*?*?*?*?*?*?*?*?*?*?*?*?*?*?,6.1,5.0,100,101324,0,-0,307,0.0,-0.0,0.0,0,0,0,0,300,1.0,10,5,9999,99999,9,999999999,0.0,999,999,99
3015,2,2,22,0,*?*?*?*?*?*?*?*?*?*?*?*?*?*?*?*?*?*?*?*?*?*?,6.0,5.0,100,101324,0,-0,306,0.0,-0.0,0.0,0,0,0,0,297,2.6,10,5,9999,99999,9,999999999,0.0,999,999,99
3015,2,2,23,0,*?*?*?*?*?*?*?*?*?*?*?*?*?*?*?*?*?*?*?*?*?*?,6.2,6.2,100,101324,0,-0,307,0.0,-0.0,0.0,0,0,0,0,293,2.6,10,5,9999,99999,9,999999999,0.0,999,999,99
3015,2,2,24,0,*?*?*?*?*?*?*?*?*?*?*?*?*?*?*?*?*?*?*?*?*?*?,4.8,3.2,100,101324,0,-0,301,0.0,-0.0,0.0,0,0,0,0,350,1.5,10,5,9999,99999,9,999999999,0.0,999,999,99
3015,2,3,1,0,*?*?*?*?*?*?*?*?*?*?*?*?*?*?*?*?*?*?*?*?*?*?,6.5,5.9,97,101416,0,-0,308,0.0,-0.0,0.0,0,0,0,0,278,5.7,10,5,9999,99999,9,999999999,0.0,999,999,99
3015,2,3,2,0,*?*?*?*?*?*?*?*?*?*?*?*?*?*?*?*?*?*?*?*?*?*?,6.5,5.9,97,101416,0,-0,308,0.0,-0.0,0.0,0,0,0,0,267,5.7,10,5,9999,99999,9,999999999,0.0,999,999,99
3015,2,3,3,0,*?*?*?*?*?*?*?*?*?*?*?*?*?*?*?*?*?*?*?*?*?*?,6.8,5.9,95,101416,0,-0,310,0.0,-0.0,0.0,0,0,0,0,255,5.7,10,5,9999,99999,9,999999999,0.0,999,999,99
3015,2,3,4,0,*?*?*?*?*?*?*?*?*?*?*?*?*?*?*?*?*?*?*?*?*?*?,6.9,5.8,92,101416,0,-0,310,0.0,-0.0,0.0,0,0,0,0,243,5.7,10,5,9999,99999,9,999999999,0.0,999,999,99
3015,2,3,5,0,*?*?*?*?*?*?*?*?*?*?*?*?*?*?*?*?*?*?*?*?*?*?,6.7,6.1,96,101416,0,-0,309,0.0,-0.0,0.0,0,0,0,0,232,5.2,10,5,9999,99999,9,999999999,0.0,999,999,99
3015,2,3,6,0,*?*?*?*?*?*?*?*?*?*?*?*?*?*?*?*?*?*?*?*?*?*?,6.9,5.6,92,101416,0,-0,310,0.0,-0.0,0.0,0,0,0,0,220,5.7,10,5,9999,99999,9,999999999,0.0,999,999,99
3015,2,3,7,0,*?*?*?*?*?*?*?*?*?*?*?*?*?*?*?*?*?*?*?*?*?*?,6.7,5.8,94,101416,0,-0,309,0.0,-0.0,0.0,0,0,0,0,223,5.7,10,5,9999,99999,9,999999999,0.0,999,999,99
3015,2,3,8,0,*?*?*?*?*?*?*?*?*?*?*?*?*?*?*?*?*?*?*?*?*?*?,6.4,5.3,93,101416,154,1410,308,15.8,0.0,15.8,1889,-0,1890,618,227,6.2,10,5,9999,99999,9,999999999,0.0,999,999,99
3015,2,3,9,0,*?*?*?*?*?*?*?*?*?*?*?*?*?*?*?*?*?*?*?*?*?*?,6.7,5.0,89,101416,310,1407,309,46.4,0.0,46.4,5412,0,5423,1833,230,5.7,10,5,9999,99999,9,999999999,0.0,999,999,99
3015,2,3,10,0,*?*?*?*?*?*?*?*?*?*?*?*?*?*?*?*?*?*?*?*?*?*?,7.0,5.0,87,101416,423,1406,311,68.5,0.0,68.5,8007,0,8028,2804,233,3.1,10,5,9999,99999,9,999999999,0.0,999,999,99
3015,2,3,11,0,*?*?*?*?*?*?*?*?*?*?*?*?*?*?*?*?*?*?*?*?*?*?,6.5,4.5,87,101416,486,1406,308,80.8,0.0,80.8,9462,0,9489,3377,237,3.6,10,5,9999,99999,9,999999999,0.0,999,999,99
3015,2,3,12,0,*?*?*?*?*?*?*?*?*?*?*?*?*?*?*?*?*?*?*?*?*?*?,6.5,4.8,89,101416,494,1406,308,82.4,0.0,82.4,9647,0,9675,3452,240,4.1,10,5,9999,99999,9,999999999,0.1,999,999,99
3015,2,3,13,0,*?*?*?*?*?*?*?*?*?*?*?*?*?*?*?*?*?*?*?*?*?*?,6.9,4.3,83,101416,447,1408,310,73.1,0.0,73.1,8549,0,8572,3015,242,3.1,10,5,9999,99999,9,999999999,0.0,999,999,99
3015,2,3,14,0,*?*?*?*?*?*?*?*?*?*?*?*?*?*?*?*?*?*?*?*?*?*?,7.1,4.1,82,101416,347,1406,311,53.6,0.0,53.6,6261,0,6275,2143,243,4.1,10,5,9999,99999,9,999999999,0.0,999,999,99
3015,2,3,15,0,*?*?*?*?*?*?*?*?*?*?*?*?*?*?*?*?*?*?*?*?*?*?,6.9,3.9,81,101416,202,1404,310,25.3,0.0,25.3,2982,0,2986,983,245,4.6,10,5,9999,99999,9,999999999,0.0,999,999,99
3015,2,3,16,0,*?*?*?*?*?*?*?*?*?*?*?*?*?*?*?*?*?*?*?*?*?*?,6.8,4.3,84,101416,22,1405,310,0.0,0.0,0.0,0,0,0,0,247,3.6,10,5,9999,99999,9,999999999,0.0,999,999,99
3015,2,3,17,0,*?*?*?*?*?*?*?*?*?*?*?*?*?*?*?*?*?*?*?*?*?*?,6.8,3.9,82,101416,0,-0,310,0.0,-0.0,0.0,0,0,0,0,248,7.2,10,5,9999,99999,9,999999999,0.0,999,999,99
3015,2,3,18,0,*?*?*?*?*?*?*?*?*?*?*?*?*?*?*?*?*?*?*?*?*?*?,6.8,4.3,84,101416,0,-0,310,0.0,-0.0,0.0,0,0,0,0,250,4.6,10,5,9999,99999,9,999999999,0.0,999,999,99
3015,2,3,19,0,*?*?*?*?*?*?*?*?*?*?*?*?*?*?*?*?*?*?*?*?*?*?,6.9,4.3,84,101416,0,-0,310,0.0,-0.0,0.0,0,0,0,0,248,3.6,10,5,9999,99999,9,999999999,0.0,999,999,99
3015,2,3,20,0,*?*?*?*?*?*?*?*?*?*?*?*?*?*?*?*?*?*?*?*?*?*?,6.8,4.5,85,101416,0,-0,310,0.0,-0.0,0.0,0,0,0,0,247,5.2,10,5,9999,99999,9,999999999,0.0,999,999,99
3015,2,3,21,0,*?*?*?*?*?*?*?*?*?*?*?*?*?*?*?*?*?*?*?*?*?*?,6.7,5.3,91,101416,0,-0,309,0.0,-0.0,0.0,0,0,0,0,245,5.2,10,5,9999,99999,9,999999999,0.0,999,999,99
3015,2,3,22,0,*?*?*?*?*?*?*?*?*?*?*?*?*?*?*?*?*?*?*?*?*?*?,6.5,4.6,88,101416,0,-0,308,0.0,-0.0,0.0,0,0,0,0,243,3.1,10,5,9999,99999,9,999999999,0.0,999,999,99
3015,2,3,23,0,*?*?*?*?*?*?*?*?*?*?*?*?*?*?*?*?*?*?*?*?*?*?,6.8,5.0,88,101416,0,-0,310,0.0,-0.0,0.0,0,0,0,0,242,4.1,10,5,9999,99999,9,999999999,0.0,999,999,99
3015,2,3,24,0,*?*?*?*?*?*?*?*?*?*?*?*?*?*?*?*?*?*?*?*?*?*?,6.4,6.1,98,101416,0,-0,308,0.0,-0.0,0.0,0,0,0,0,290,5.2,10,5,9999,99999,9,999999999,0.0,999,999,99
3015,2,4,1,0,*?*?*?*?*?*?*?*?*?*?*?*?*?*?*?*?*?*?*?*?*?*?,7.4,5.9,91,100677,0,-0,312,0.0,-0.0,0.0,0,0,0,0,242,12.4,10,5,9999,99999,9,999999999,0.0,999,999,99
3015,2,4,2,0,*?*?*?*?*?*?*?*?*?*?*?*?*?*?*?*?*?*?*?*?*?*?,7.7,6.6,92,100677,0,-0,313,0.0,-0.0,0.0,0,0,0,0,243,8.8,10,5,9999,99999,9,999999999,0.0,999,999,99
3015,2,4,3,0,*?*?*?*?*?*?*?*?*?*?*?*?*?*?*?*?*?*?*?*?*?*?,8.1,7.4,96,100677,0,-0,315,0.0,-0.0,0.0,0,0,0,0,245,10.8,10,5,9999,99999,9,999999999,0.0,999,999,99
3015,2,4,4,0,*?*?*?*?*?*?*?*?*?*?*?*?*?*?*?*?*?*?*?*?*?*?,7.6,7.1,97,100677,0,-0,313,0.0,-0.0,0.0,0,0,0,0,247,10.3,10,5,9999,99999,9,999999999,0.0,999,999,99
3015,2,4,5,0,*?*?*?*?*?*?*?*?*?*?*?*?*?*?*?*?*?*?*?*?*?*?,7.1,6.4,95,100677,0,-0,311,0.0,-0.0,0.0,0,0,0,0,248,8.2,10,5,9999,99999,9,999999999,0.0,999,999,99
3015,2,4,6,0,*?*?*?*?*?*?*?*?*?*?*?*?*?*?*?*?*?*?*?*?*?*?,8.3,7.1,93,100677,0,-0,316,0.0,-0.0,0.0,0,0,0,0,250,8.8,10,5,9999,99999,9,999999999,0.0,999,999,99
3015,2,4,7,0,*?*?*?*?*?*?*?*?*?*?*?*?*?*?*?*?*?*?*?*?*?*?,7.5,6.6,94,100677,0,-0,312,0.0,-0.0,0.0,0,0,0,0,252,9.3,10,5,9999,99999,9,999999999,0.0,999,999,99
3015,2,4,8,0,*?*?*?*?*?*?*?*?*?*?*?*?*?*?*?*?*?*?*?*?*?*?,6.6,5.9,96,100677,160,1410,305,29.5,34.6,25.6,3318,2069,3096,535,253,9.8,9,5,9999,99999,9,999999999,0.0,999,999,99
3015,2,4,9,0,*?*?*?*?*?*?*?*?*?*?*?*?*?*?*?*?*?*?*?*?*?*?,8.0,5.6,85,100677,316,1406,311,82.7,48.9,71.7,9070,4094,8119,1878,255,9.8,9,5,9999,99999,9,999999999,0.0,999,999,99
3015,2,4,10,0,*?*?*?*?*?*?*?*?*?*?*?*?*?*?*?*?*?*?*?*?*?*?,9.4,5.6,77,100677,430,1407,300,224.5,385.7,106.6,23405,34216,13553,2005,257,11.3,5,3,9999,99999,9,999999999,0.0,999,999,99
3015,2,4,11,0,*?*?*?*?*?*?*?*?*?*?*?*?*?*?*?*?*?*?*?*?*?*?,10.9,6.7,76,100677,493,1407,315,223.3,227.6,143.6,23666,21630,16480,2954,258,10.3,7,4,9999,99999,9,999999999,0.0,999,999,99
3015,2,4,12,0,*?*?*?*?*?*?*?*?*?*?*?*?*?*?*?*?*?*?*?*?*?*?,11.4,6.9,74,100677,501,1407,318,227.7,228.2,146.4,24128,21800,16780,3021,260,8.8,7,4,9999,99999,9,999999999,0.0,999,999,99
3015,2,4,13,0,*?*?*?*?*?*?*?*?*?*?*?*?*?*?*?*?*?*?*?*?*?*?,11.6,8.3,80,100677,453,1405,319,202.5,224.2,130.2,21433,20730,15018,2638,258,10.8,7,4,9999,99999,9,999999999,0.0,999,999,99
3015,2,4,14,0,*?*?*?*?*?*?*?*?*?*?*?*?*?*?*?*?*?*?*?*?*?*?,11.4,8.7,83,100677,354,1407,330,55.0,0.0,55.0,6417,0,6431,2201,257,10.8,10,5,9999,99999,9,999999999,0.0,999,999,99
3015,2,4,15,0,*?*?*?*?*?*?*?*?*?*?*?*?*?*?*?*?*?*?*?*?*?*?,11.2,8.9,86,100677,209,1407,329,26.6,0.0,26.6,3132,0,3136,1034,255,10.8,10,5,9999,99999,9,999999999,0.0,999,999,99
3015,2,4,16,0,*?*?*?*?*?*?*?*?*?*?*?*?*?*?*?*?*?*?*?*?*?*?,11.3,10.3,93,100677,28,1385,326,0.0,0.0,0.0,0,0,0,0,253,9.8,9,5,9999,99999,9,999999999,0.0,999,999,99
3015,2,4,17,0,*?*?*?*?*?*?*?*?*?*?*?*?*?*?*?*?*?*?*?*?*?*?,10.2,9.9,98,100677,0,-0,324,0.0,-0.0,0.0,0,0,0,0,252,9.3,10,5,9999,99999,9,999999999,0.0,999,999,99
3015,2,4,18,0,*?*?*?*?*?*?*?*?*?*?*?*?*?*?*?*?*?*?*?*?*?*?,9.8,8.5,92,100677,0,-0,322,0.0,-0.0,0.0,0,0,0,0,250,8.8,10,5,9999,99999,9,999999999,0.0,999,999,99
3015,2,4,19,0,*?*?*?*?*?*?*?*?*?*?*?*?*?*?*?*?*?*?*?*?*?*?,9.3,8.4,94,100677,0,-0,320,0.0,-0.0,0.0,0,0,0,0,247,8.8,10,5,9999,99999,9,999999999,0.0,999,999,99
3015,2,4,20,0,*?*?*?*?*?*?*?*?*?*?*?*?*?*?*?*?*?*?*?*?*?*?,9.6,8.4,92,100677,0,-0,322,0.0,-0.0,0.0,0,0,0,0,243,8.2,10,5,9999,99999,9,999999999,0.0,999,999,99
3015,2,4,21,0,*?*?*?*?*?*?*?*?*?*?*?*?*?*?*?*?*?*?*?*?*?*?,8.0,7.4,96,100677,0,-0,315,0.0,-0.0,0.0,0,0,0,0,240,7.2,10,5,9999,99999,9,999999999,0.0,999,999,99
3015,2,4,22,0,*?*?*?*?*?*?*?*?*?*?*?*?*?*?*?*?*?*?*?*?*?*?,8.9,7.6,91,100677,0,-0,319,0.0,-0.0,0.0,0,0,0,0,237,8.8,10,5,9999,99999,9,999999999,0.0,999,999,99
3015,2,4,23,0,*?*?*?*?*?*?*?*?*?*?*?*?*?*?*?*?*?*?*?*?*?*?,8.9,7.7,93,100677,0,-0,319,0.0,-0.0,0.0,0,0,0,0,233,7.7,10,5,9999,99999,9,999999999,0.0,999,999,99
3015,2,4,24,0,*?*?*?*?*?*?*?*?*?*?*?*?*?*?*?*?*?*?*?*?*?*?,7.0,5.5,90,100677,0,-0,310,0.0,-0.0,0.0,0,0,0,0,240,11.3,10,5,9999,99999,9,999999999,0.0,999,999,99
3015,2,5,1,0,*?*?*?*?*?*?*?*?*?*?*?*?*?*?*?*?*?*?*?*?*?*?,8.5,6.1,85,99508.8,0,-0,317,0.0,-0.0,0.0,0,0,0,0,233,9.3,10,5,9999,99999,9,999999999,0.0,999,999,99
3015,2,5,2,0,*?*?*?*?*?*?*?*?*?*?*?*?*?*?*?*?*?*?*?*?*?*?,8.2,5.1,81,99508.8,0,-0,316,0.0,-0.0,0.0,0,0,0,0,237,7.7,10,5,9999,99999,9,999999999,0.0,999,999,99
3015,2,5,3,0,*?*?*?*?*?*?*?*?*?*?*?*?*?*?*?*?*?*?*?*?*?*?,7.1,5.0,86,99508.8,0,-0,311,0.0,-0.0,0.0,0,0,0,0,240,7.7,10,5,9999,99999,9,999999999,0.0,999,999,99
3015,2,5,4,0,*?*?*?*?*?*?*?*?*?*?*?*?*?*?*?*?*?*?*?*?*?*?,9.1,6.1,82,99508.8,0,-0,320,0.0,-0.0,0.0,0,0,0,0,243,8.8,10,5,9999,99999,9,999999999,0.0,999,999,99
3015,2,5,5,0,*?*?*?*?*?*?*?*?*?*?*?*?*?*?*?*?*?*?*?*?*?*?,7.6,5.0,83,99508.8,0,-0,313,0.0,-0.0,0.0,0,0,0,0,247,10.8,10,5,9999,99999,9,999999999,0.0,999,999,99
3015,2,5,6,0,*?*?*?*?*?*?*?*?*?*?*?*?*?*?*?*?*?*?*?*?*?*?,6.2,3.6,83,99508.8,0,-0,307,0.0,-0.0,0.0,0,0,0,0,250,11.3,10,5,9999,99999,9,999999999,0.0,999,999,99
3015,2,5,7,0,*?*?*?*?*?*?*?*?*?*?*?*?*?*?*?*?*?*?*?*?*?*?,7.1,4.8,86,99508.8,0,-0,311,0.0,-0.0,0.0,0,0,0,0,252,10.8,10,5,9999,99999,9,999999999,0.0,999,999,99
3015,2,5,8,0,*?*?*?*?*?*?*?*?*?*?*?*?*?*?*?*?*?*?*?*?*?*?,7.9,4.5,79,99508.8,166,1409,310,31.6,35.6,27.4,3544,2174,3304,573,253,13.9,9,5,9999,99999,9,999999999,0.0,999,999,99
3015,2,5,9,0,*?*?*?*?*?*?*?*?*?*?*?*?*?*?*?*?*?*?*?*?*?*?,7.9,4.5,79,99508.8,322,1404,306,112.4,123.5,84.1,12274,10222,9722,1827,255,16.5,8,4,9999,99999,9,999999999,0.0,999,999,99
3015,2,5,10,0,*?*?*?*?*?*?*?*?*?*?*?*?*?*?*?*?*?*?*?*?*?*?,10.4,5.9,74,99508.8,436,1405,317,163.6,132.9,122.4,17835,12235,14013,2746,257,18.5,8,4,9999,99999,9,999999999,0.0,999,999,99
3015,2,5,11,0,*?*?*?*?*?*?*?*?*?*?*?*?*?*?*?*?*?*?*?*?*?*?,13.0,6.6,65,99508.8,499,1405,329,192.1,136.3,143.7,20935,13033,16377,3289,258,16.0,8,4,9999,99999,9,999999999,0.0,999,999,99
3015,2,5,12,0,*?*?*?*?*?*?*?*?*?*?*?*?*?*?*?*?*?*?*?*?*?*?,13.6,6.1,61,99508.8,507,1404,332,195.8,136.6,146.4,21337,13124,16682,3361,260,14.9,8,4,9999,99999,9,999999999,0.0,999,999,99
3015,2,5,13,0,*?*?*?*?*?*?*?*?*?*?*?*?*?*?*?*?*?*?*?*?*?*?,13.4,6.1,61,99508.8,460,1405,331,174.5,134.3,130.5,19013,12561,14913,2949,252,17.0,8,4,9999,99999,9,999999999,0.0,999,999,99
3015,2,5,14,0,*?*?*?*?*?*?*?*?*?*?*?*?*?*?*?*?*?*?*?*?*?*?,13.7,7.6,67,99508.8,361,1407,333,129.6,127.3,97.0,14141,10998,11170,2128,243,17.5,8,4,9999,99999,9,999999999,0.0,999,999,99
3015,2,5,15,0,*?*?*?*?*?*?*?*?*?*?*?*?*?*?*?*?*?*?*?*?*?*?,13.5,8.0,69,99508.8,215,1402,332,64.3,105.7,48.1,6867,6803,5851,875,235,23.2,8,4,9999,99999,9,999999999,0.0,999,999,99
3015,2,5,16,0,*?*?*?*?*?*?*?*?*?*?*?*?*?*?*?*?*?*?*?*?*?*?,13.4,7.4,67,99508.8,35,1411,335,0.0,0.0,0.0,0,0,0,0,227,19.6,9,5,9999,99999,9,999999999,0.0,999,999,99
3015,2,5,17,0,*?*?*?*?*?*?*?*?*?*?*?*?*?*?*?*?*?*?*?*?*?*?,12.9,7.9,71,99508.8,0,-0,337,0.0,-0.0,0.0,0,0,0,0,218,16.5,10,5,9999,99999,9,999999999,0.0,999,999,99
3015,2,5,18,0,*?*?*?*?*?*?*?*?*?*?*?*?*?*?*?*?*?*?*?*?*?*?,11.9,7.9,76,99508.8,0,-0,332,0.0,-0.0,0.0,0,0,0,0,210,17.5,10,5,9999,99999,9,999999999,0.0,999,999,99
3015,2,5,19,0,*?*?*?*?*?*?*?*?*?*?*?*?*?*?*?*?*?*?*?*?*?*?,9.8,6.6,80,99508.8,0,-0,323,0.0,-0.0,0.0,0,0,0,0,225,14.9,10,5,9999,99999,9,999999999,0.0,999,999,99
3015,2,5,20,0,*?*?*?*?*?*?*?*?*?*?*?*?*?*?*?*?*?*?*?*?*?*?,9.9,6.4,79,99508.8,0,-0,323,0.0,-0.0,0.0,0,0,0,0,240,14.9,10,5,9999,99999,9,999999999,0.0,999,999,99
3015,2,5,21,0,*?*?*?*?*?*?*?*?*?*?*?*?*?*?*?*?*?*?*?*?*?*?,8.8,6.6,85,99508.8,0,-0,318,0.0,-0.0,0.0,0,0,0,0,255,13.9,10,5,9999,99999,9,999999999,0.0,999,999,99
3015,2,5,22,0,*?*?*?*?*?*?*?*?*?*?*?*?*?*?*?*?*?*?*?*?*?*?,9.0,5.9,81,99508.8,0,-0,319,0.0,-0.0,0.0,0,0,0,0,270,16.0,10,5,9999,99999,9,999999999,0.0,999,999,99
3015,2,5,23,0,*?*?*?*?*?*?*?*?*?*?*?*?*?*?*?*?*?*?*?*?*?*?,7.7,5.0,83,99508.8,0,-0,314,0.0,-0.0,0.0,0,0,0,0,285,13.9,10,5,9999,99999,9,999999999,0.0,999,999,99
3015,2,5,24,0,*?*?*?*?*?*?*?*?*?*?*?*?*?*?*?*?*?*?*?*?*?*?,8.9,7.0,88,99508.8,0,-0,319,0.0,-0.0,0.0,0,0,0,0,230,8.8,10,5,9999,99999,9,999999999,0.0,999,999,99
3015,2,6,1,0,*?*?*?*?*?*?*?*?*?*?*?*?*?*?*?*?*?*?*?*?*?*?,5.1,3.9,93,100445,0,-0,302,0.0,-0.0,0.0,0,0,0,0,252,13.9,10,5,9999,99999,9,999999999,0.0,999,999,99
3015,2,6,2,0,*?*?*?*?*?*?*?*?*?*?*?*?*?*?*?*?*?*?*?*?*?*?,4.1,3.4,96,100445,0,-0,298,0.0,-0.0,0.0,0,0,0,0,203,14.9,10,5,9999,99999,9,999999999,0.0,999,999,99
3015,2,6,3,0,*?*?*?*?*?*?*?*?*?*?*?*?*?*?*?*?*?*?*?*?*?*?,4.6,3.2,90,100445,0,-0,300,0.0,-0.0,0.0,0,0,0,0,155,14.9,10,5,9999,99999,9,999999999,0.0,999,999,99
3015,2,6,4,0,*?*?*?*?*?*?*?*?*?*?*?*?*?*?*?*?*?*?*?*?*?*?,4.1,2.9,92,100445,0,-0,298,0.0,-0.0,0.0,0,0,0,0,107,15.5,10,5,9999,99999,9,999999999,0.0,999,999,99
3015,2,6,5,0,*?*?*?*?*?*?*?*?*?*?*?*?*?*?*?*?*?*?*?*?*?*?,4.0,2.9,92,100445,0,-0,298,0.0,-0.0,0.0,0,0,0,0,58,16.0,10,5,9999,99999,9,999999999,0.0,999,999,99
3015,2,6,6,0,*?*?*?*?*?*?*?*?*?*?*?*?*?*?*?*?*?*?*?*?*?*?,3.1,3.0,100,100445,0,-0,294,0.0,-0.0,0.0,0,0,0,0,10,17.0,10,5,9999,99999,9,999999999,0.0,999,999,99
3015,2,6,7,0,*?*?*?*?*?*?*?*?*?*?*?*?*?*?*?*?*?*?*?*?*?*?,2.4,1.9,97,100445,0,-0,291,0.0,-0.0,0.0,0,0,0,0,63,18.0,10,5,9999,99999,9,999999999,0.0,999,999,99
3015,2,6,8,0,*?*?*?*?*?*?*?*?*?*?*?*?*?*?*?*?*?*?*?*?*?*?,3.2,1.5,89,100445,172,1407,285,44.6,92.0,33.4,4815,5120,4151,587,117,18.0,8,4,9999,99999,9,999999999,0.0,999,999,99
3015,2,6,9,0,*?*?*?*?*?*?*?*?*?*?*?*?*?*?*?*?*?*?*?*?*?*?,4.1,0.8,79,100445,329,1406,294,87.0,49.5,75.5,9551,4191,8546,1985,170,16.0,9,5,9999,99999,9,999999999,0.0,999,999,99
3015,2,6,10,0,*?*?*?*?*?*?*?*?*?*?*?*?*?*?*?*?*?*?*?*?*?*?,7.1,2.9,74,100445,443,1406,302,166.7,133.3,124.7,18167,12329,14267,2802,223,16.0,8,4,9999,99999,9,999999999,0.0,999,999,99
3015,2,6,11,0,*?*?*?*?*?*?*?*?*?*?*?*?*?*?*?*?*?*?*?*?*?*?,8.9,3.4,68,100445,506,1405,315,147.3,54.4,127.7,16178,5118,14418,3595,277,15.5,9,5,9999,99999,9,999999999,0.0,999,999,99
3015,2,6,12,0,*?*?*?*?*?*?*?*?*?*?*?*?*?*?*?*?*?*?*?*?*?*?,10.0,4.3,68,100445,514,1404,320,150.1,54.5,130.1,16488,5148,14692,3676,330,17.0,9,5,9999,99999,9,999999999,0.0,999,999,99
3015,2,6,13,0,*?*?*?*?*?*?*?*?*?*?*?*?*?*?*?*?*?*?*?*?*?*?,10.1,2.5,59,100445,467,1405,325,77.2,0.0,77.2,9029,0,9054,3204,332,14.9,10,5,9999,99999,9,999999999,0.0,999,999,99
3015,2,6,14,0,*?*?*?*?*?*?*?*?*?*?*?*?*?*?*?*?*?*?*?*?*?*?,9.7,4.1,68,100445,367,1404,323,57.7,0.0,57.7,6731,0,6747,2317,333,17.0,10,5,9999,99999,9,999999999,0.0,999,999,99
3015,2,6,15,0,*?*?*?*?*?*?*?*?*?*?*?*?*?*?*?*?*?*?*?*?*?*?,9.8,5.0,72,100445,222,1404,314,67.4,107.3,50.4,7185,7039,6112,920,335,17.5,8,4,9999,99999,9,999999999,0.0,999,999,99
3015,2,6,16,0,*?*?*?*?*?*?*?*?*?*?*?*?*?*?*?*?*?*?*?*?*?*?,9.6,5.3,75,100445,41,1392,313,0.0,0.0,0.0,0,0,0,0,337,16.0,8,4,9999,99999,9,999999999,0.0,999,999,99
3015,2,6,17,0,*?*?*?*?*?*?*?*?*?*?*?*?*?*?*?*?*?*?*?*?*?*?,8.7,6.1,83,100445,0,-0,318,0.0,-0.0,0.0,0,0,0,0,338,17.0,10,5,9999,99999,9,999999999,0.0,999,999,99
3015,2,6,18,0,*?*?*?*?*?*?*?*?*?*?*?*?*?*?*?*?*?*?*?*?*?*?,6.8,5.3,91,100445,0,-0,310,0.0,-0.0,0.0,0,0,0,0,340,16.5,10,5,9999,99999,9,999999999,0.0,999,999,99
3015,2,6,19,0,*?*?*?*?*?*?*?*?*?*?*?*?*?*?*?*?*?*?*?*?*?*?,6.6,5.9,95,100445,0,-0,309,0.0,-0.0,0.0,0,0,0,0,335,16.0,10,5,9999,99999,9,999999999,0.0,999,999,99
3015,2,6,20,0,*?*?*?*?*?*?*?*?*?*?*?*?*?*?*?*?*?*?*?*?*?*?,6.2,5.3,94,100445,0,-0,307,0.0,-0.0,0.0,0,0,0,0,330,16.5,10,5,9999,99999,9,999999999,0.0,999,999,99
3015,2,6,21,0,*?*?*?*?*?*?*?*?*?*?*?*?*?*?*?*?*?*?*?*?*?*?,6.1,5.3,94,100445,0,-0,307,0.0,-0.0,0.0,0,0,0,0,325,18.0,10,5,9999,99999,9,999999999,0.0,999,999,99
3015,2,6,22,0,*?*?*?*?*?*?*?*?*?*?*?*?*?*?*?*?*?*?*?*?*?*?,4.9,4.1,94,100445,0,-0,301,0.0,-0.0,0.0,0,0,0,0,320,17.5,10,5,9999,99999,9,999999999,0.0,999,999,99
3015,2,6,23,0,*?*?*?*?*?*?*?*?*?*?*?*?*?*?*?*?*?*?*?*?*?*?,5.1,2.9,86,100445,0,-0,303,0.0,-0.0,0.0,0,0,0,0,315,15.5,10,5,9999,99999,9,999999999,0.0,999,999,99
3015,2,6,24,0,*?*?*?*?*?*?*?*?*?*?*?*?*?*?*?*?*?*?*?*?*?*?,6.4,4.5,87,100445,0,-0,308,0.0,-0.0,0.0,0,0,0,0,300,12.4,10,5,9999,99999,9,999999999,0.0,999,999,99
3015,2,7,1,0,*?*?*?*?*?*?*?*?*?*?*?*?*?*?*?*?*?*?*?*?*?*?,5.4,4.5,94,101535,0,-0,304,0.0,-0.0,0.0,0,0,0,0,310,13.9,10,5,9999,99999,9,999999999,0.0,999,999,99
3015,2,7,2,0,*?*?*?*?*?*?*?*?*?*?*?*?*?*?*?*?*?*?*?*?*?*?,5.2,5.1,100,101535,0,-0,303,0.0,-0.0,0.0,0,0,0,0,310,14.9,10,5,9999,99999,9,999999999,0.0,999,999,99
3015,2,7,3,0,*?*?*?*?*?*?*?*?*?*?*?*?*?*?*?*?*?*?*?*?*?*?,5.5,5.5,100,101535,0,-0,304,0.0,-0.0,0.0,0,0,0,0,310,14.9,10,5,9999,99999,9,999999999,0.0,999,999,99
3015,2,7,4,0,*?*?*?*?*?*?*?*?*?*?*?*?*?*?*?*?*?*?*?*?*?*?,5.6,5.6,100,101535,0,-0,304,0.0,-0.0,0.0,0,0,0,0,310,15.5,10,5,9999,99999,9,999999999,0.0,999,999,99
3015,2,7,5,0,*?*?*?*?*?*?*?*?*?*?*?*?*?*?*?*?*?*?*?*?*?*?,5.7,5.6,100,101535,0,-0,305,0.0,-0.0,0.0,0,0,0,0,310,16.0,10,5,9999,99999,9,999999999,0.0,999,999,99
3015,2,7,6,0,*?*?*?*?*?*?*?*?*?*?*?*?*?*?*?*?*?*?*?*?*?*?,5.6,4.5,93,101535,0,-0,304,0.0,-0.0,0.0,0,0,0,0,310,17.0,10,5,9999,99999,9,999999999,0.0,999,999,99
3015,2,7,7,0,*?*?*?*?*?*?*?*?*?*?*?*?*?*?*?*?*?*?*?*?*?*?,6.4,4.5,88,101535,0,-0,308,0.0,-0.0,0.0,0,0,0,0,308,18.0,10,5,9999,99999,9,999999999,0.0,999,999,99
3015,2,7,8,0,*?*?*?*?*?*?*?*?*?*?*?*?*?*?*?*?*?*?*?*?*?*?,5.9,4.8,93,101535,178,1404,306,20.6,0.0,20.6,2442,-0,2445,802,307,18.0,10,5,9999,99999,9,999999999,0.0,999,999,99
3015,2,7,9,0,*?*?*?*?*?*?*?*?*?*?*?*?*?*?*?*?*?*?*?*?*?*?,7.0,5.6,91,101535,335,1404,310,51.4,0.0,51.4,5999,0,6012,2046,305,16.0,10,5,9999,99999,9,999999999,0.0,999,999,99
3015,2,7,10,0,*?*?*?*?*?*?*?*?*?*?*?*?*?*?*?*?*?*?*?*?*?*?,7.3,5.8,91,101535,449,1403,312,73.8,0.0,73.8,8625,0,8648,3044,303,16.0,10,5,9999,99999,9,999999999,0.0,999,999,99
3015,2,7,11,0,*?*?*?*?*?*?*?*?*?*?*?*?*?*?*?*?*?*?*?*?*?*?,8.7,6.2,85,101535,513,1405,318,86.2,0.0,86.2,10102,0,10131,3635,302,15.5,10,5,9999,99999,9,999999999,0.0,999,999,99
3015,2,7,12,0,*?*?*?*?*?*?*?*?*?*?*?*?*?*?*?*?*?*?*?*?*?*?,8.2,6.6,90,101535,521,1404,316,87.8,0.0,87.8,10296,0,10327,3714,300,17.0,10,5,9999,99999,9,999999999,0.0,999,999,99
3015,2,7,13,0,*?*?*?*?*?*?*?*?*?*?*?*?*?*?*?*?*?*?*?*?*?*?,8.5,5.9,84,101535,474,1405,317,78.5,0.0,78.5,9194,0,9219,3270,302,14.9,10,5,9999,99999,9,999999999,0.0,999,999,99
3015,2,7,14,0,*?*?*?*?*?*?*?*?*?*?*?*?*?*?*?*?*?*?*?*?*?*?,8.8,5.6,81,101535,374,1404,319,59.0,0.0,59.0,6891,0,6907,2377,303,17.0,10,5,9999,99999,9,999999999,0.0,999,999,99
3015,2,7,15,0,*?*?*?*?*?*?*?*?*?*?*?*?*?*?*?*?*?*?*?*?*?*?,8.7,6.6,86,101535,229,1405,318,30.6,0.0,30.6,3587,0,3593,1190,305,17.5,10,5,9999,99999,9,999999999,0.0,999,999,99
3015,2,7,16,0,*?*?*?*?*?*?*?*?*?*?*?*?*?*?*?*?*?*?*?*?*?*?,8.5,6.6,88,101535,48,1407,317,0.0,0.0,0.0,0,0,0,0,307,16.0,10,5,9999,99999,9,999999999,0.0,999,999,99
3015,2,7,17,0,*?*?*?*?*?*?*?*?*?*?*?*?*?*?*?*?*?*?*?*?*?*?,8.6,6.4,87,101535,0,-0,317,0.0,-0.0,0.0,0,0,0,0,308,17.0,10,5,9999,99999,9,999999999,0.0,999,999,99
3015,2,7,18,0,*?*?*?*?*?*?*?*?*?*?*?*?*?*?*?*?*?*?*?*?*?*?,7.8,6.9,94,101535,0,-0,314,0.0,-0.0,0.0,0,0,0,0,310,16.5,10,5,9999,99999,9,999999999,0.0,999,999,99
3015,2,7,19,0,*?*?*?*?*?*?*?*?*?*?*?*?*?*?*?*?*?*?*?*?*?*?,7.9,6.7,93,101535,0,-0,314,0.0,-0.0,0.0,0,0,0,0,313,16.0,10,5,9999,99999,9,999999999,0.0,999,999,99
3015,2,7,20,0,*?*?*?*?*?*?*?*?*?*?*?*?*?*?*?*?*?*?*?*?*?*?,6.2,6.2,100,101535,0,-0,307,0.0,-0.0,0.0,0,0,0,0,317,16.5,10,5,9999,99999,9,999999999,0.0,999,999,99
3015,2,7,21,0,*?*?*?*?*?*?*?*?*?*?*?*?*?*?*?*?*?*?*?*?*?*?,7.0,7.0,100,101535,0,-0,310,0.0,-0.0,0.0,0,0,0,0,320,18.0,10,5,9999,99999,9,999999999,0.0,999,999,99
3015,2,7,22,0,*?*?*?*?*?*?*?*?*?*?*?*?*?*?*?*?*?*?*?*?*?*?,6.8,6.9,100,101535,0,-0,309,0.0,-0.0,0.0,0,0,0,0,323,17.5,10,5,9999,99999,9,999999999,0.0,999,999,99
3015,2,7,23,0,*?*?*?*?*?*?*?*?*?*?*?*?*?*?*?*?*?*?*?*?*?*?,7.4,7.4,100,101535,0,-0,312,0.0,-0.0,0.0,0,0,0,0,327,15.5,10,5,9999,99999,9,999999999,0.0,999,999,99
3015,2,7,24,0,*?*?*?*?*?*?*?*?*?*?*?*?*?*?*?*?*?*?*?*?*?*?,5.2,3.8,91,101535,0,-0,303,0.0,-0.0,0.0,0,0,0,0,310,12.4,10,5,9999,99999,9,999999999,0.0,999,999,99
3015,2,8,1,0,*?*?*?*?*?*?*?*?*?*?*?*?*?*?*?*?*?*?*?*?*?*?,8.0,3.8,74,101787,0,-0,315,0.0,-0.0,0.0,0,0,0,0,330,13.9,10,5,9999,99999,9,999999999,0.0,999,999,99
3015,2,8,2,0,*?*?*?*?*?*?*?*?*?*?*?*?*?*?*?*?*?*?*?*?*?*?,8.0,1.7,64,101787,0,-0,316,0.0,-0.0,0.0,0,0,0,0,330,14.9,10,5,9999,99999,9,999999999,0.0,999,999,99
3015,2,8,3,0,*?*?*?*?*?*?*?*?*?*?*?*?*?*?*?*?*?*?*?*?*?*?,8.4,2.3,65,101787,0,-0,317,0.0,-0.0,0.0,0,0,0,0,330,14.9,10,5,9999,99999,9,999999999,0.0,999,999,99
3015,2,8,4,0,*?*?*?*?*?*?*?*?*?*?*?*?*?*?*?*?*?*?*?*?*?*?,8.6,2.3,64,101787,0,-0,318,0.0,-0.0,0.0,0,0,0,0,330,15.5,10,5,9999,99999,9,999999999,0.0,999,999,99
3015,2,8,5,0,*?*?*?*?*?*?*?*?*?*?*?*?*?*?*?*?*?*?*?*?*?*?,8.7,2.5,64,101787,0,-0,319,0.0,-0.0,0.0,0,0,0,0,330,16.0,10,5,9999,99999,9,999999999,0.0,999,999,99
3015,2,8,6,0,*?*?*?*?*?*?*?*?*?*?*?*?*?*?*?*?*?*?*?*?*?*?,8.4,2.5,66,101787,0,-0,317,0.0,-0.0,0.0,0,0,0,0,330,17.0,10,5,9999,99999,9,999999999,0.0,999,999,99
3015,2,8,7,0,*?*?*?*?*?*?*?*?*?*?*?*?*?*?*?*?*?*?*?*?*?*?,8.8,3.6,70,101787,0,-0,319,0.0,-0.0,0.0,0,0,0,0,325,18.0,10,5,9999,99999,9,999999999,0.0,999,999,99
3015,2,8,8,0,*?*?*?*?*?*?*?*?*?*?*?*?*?*?*?*?*?*?*?*?*?*?,8.9,3.4,68,101787,184,1401,319,21.9,0.0,21.9,2587,-0,2590,850,320,18.0,10,5,9999,99999,9,999999999,0.0,999,999,99
3015,2,8,9,0,*?*?*?*?*?*?*?*?*?*?*?*?*?*?*?*?*?*?*?*?*?*?,8.6,3.4,69,101787,342,1405,318,52.7,0.0,52.7,6153,0,6167,2103,315,16.0,10,5,9999,99999,9,999999999,0.0,999,999,99
3015,2,8,10,0,*?*?*?*?*?*?*?*?*?*?*?*?*?*?*?*?*?*?*?*?*?*?,10.3,4.3,66,101787,456,1403,326,75.1,0.0,75.1,8786,0,8810,3107,310,16.0,10,5,9999,99999,9,999999999,0.0,999,999,99
3015,2,8,11,0,*?*?*?*?*?*?*?*?*?*?*?*?*?*?*?*?*?*?*?*?*?*?,11.1,4.8,65,101787,520,1405,329,87.6,0.0,87.6,10268,0,10298,3703,305,15.5,10,5,9999,99999,9,999999999,0.0,999,999,99
3015,2,8,12,0,*?*?*?*?*?*?*?*?*?*?*?*?*?*?*?*?*?*?*?*?*?*?,11.0,4.1,62,101787,528,1404,329,89.2,0.0,89.2,10464,0,10495,3783,300,17.0,10,5,9999,99999,9,999999999,0.0,999,999,99
3015,2,8,13,0,*?*?*?*?*?*?*?*?*?*?*?*?*?*?*?*?*?*?*?*?*?*?,11.1,4.6,64,101787,481,1405,329,79.9,0.0,79.9,9360,0,9386,3336,275,14.9,10,5,9999,99999,9,999999999,0.0,999,999,99
3015,2,8,14,0,*?*?*?*?*?*?*?*?*?*?*?*?*?*?*?*?*?*?*?*?*?*?,10.9,4.3,63,101787,381,1404,328,60.4,0.0,60.4,7052,0,7069,2438,250,17.0,10,5,9999,99999,9,999999999,0.0,999,999,99
3015,2,8,15,0,*?*?*?*?*?*?*?*?*?*?*?*?*?*?*?*?*?*?*?*?*?*?,11.2,3.9,61,101787,236,1406,330,31.9,0.0,31.9,3742,0,3748,1243,225,17.5,10,5,9999,99999,9,999999999,0.0,999,999,99
3015,2,8,16,0,*?*?*?*?*?*?*?*?*?*?*?*?*?*?*?*?*?*?*?*?*?*?,11.0,4.1,62,101787,54,1391,329,0.0,0.0,0.0,0,0,0,0,200,16.0,10,5,9999,99999,9,999999999,0.0,999,999,99
3015,2,8,17,0,*?*?*?*?*?*?*?*?*?*?*?*?*?*?*?*?*?*?*?*?*?*?,10.5,3.9,64,101787,0,-0,327,0.0,-0.0,0.0,0,0,0,0,175,17.0,10,5,9999,99999,9,999999999,0.0,999,999,99
3015,2,8,18,0,*?*?*?*?*?*?*?*?*?*?*?*?*?*?*?*?*?*?*?*?*?*?,10.3,4.6,67,101787,0,-0,326,0.0,-0.0,0.0,0,0,0,0,150,16.5,10,5,9999,99999,9,999999999,0.0,999,999,99
3015,2,8,19,0,*?*?*?*?*?*?*?*?*?*?*?*?*?*?*?*?*?*?*?*?*?*?,10.0,5.1,71,101787,0,-0,324,0.0,-0.0,0.0,0,0,0,0,162,16.0,10,5,9999,99999,9,999999999,0.0,999,999,99
3015,2,8,20,0,*?*?*?*?*?*?*?*?*?*?*?*?*?*?*?*?*?*?*?*?*?*?,9.2,3.9,69,101787,0,-0,321,0.0,-0.0,0.0,0,0,0,0,173,16.5,10,5,9999,99999,9,999999999,0.0,999,999,99
3015,2,8,21,0,*?*?*?*?*?*?*?*?*?*?*?*?*?*?*?*?*?*?*?*?*?*?,9.4,4.8,72,101787,0,-0,321,0.0,-0.0,0.0,0,0,0,0,185,18.0,10,5,9999,99999,9,999999999,0.0,999,999,99
3015,2,8,22,0,*?*?*?*?*?*?*?*?*?*?*?*?*?*?*?*?*?*?*?*?*?*?,10.1,4.5,67,101787,0,-0,325,0.0,-0.0,0.0,0,0,0,0,197,17.5,10,5,9999,99999,9,999999999,0.0,999,999,99
3015,2,8,23,0,*?*?*?*?*?*?*?*?*?*?*?*?*?*?*?*?*?*?*?*?*?*?,9.2,3.9,69,101787,0,-0,321,0.0,-0.0,0.0,0,0,0,0,208,15.5,10,5,9999,99999,9,999999999,0.0,999,999,99
3015,2,8,24,0,*?*?*?*?*?*?*?*?*?*?*?*?*?*?*?*?*?*?*?*?*?*?,8.0,5.6,84,101787,0,-0,315,0.0,-0.0,0.0,0,0,0,0,330,12.4,10,5,9999,99999,9,999999999,0.0,999,999,99
3015,2,9,1,0,*?*?*?*?*?*?*?*?*?*?*?*?*?*?*?*?*?*?*?*?*?*?,8.1,6.1,87,101785,0,-0,315,0.0,-0.0,0.0,0,0,0,0,222,13.9,10,5,9999,99999,9,999999999,0.0,999,999,99
3015,2,9,2,0,*?*?*?*?*?*?*?*?*?*?*?*?*?*?*?*?*?*?*?*?*?*?,8.1,7.0,92,101785,0,-0,315,0.0,-0.0,0.0,0,0,0,0,223,14.9,10,5,9999,99999,9,999999999,0.0,999,999,99
3015,2,9,3,0,*?*?*?*?*?*?*?*?*?*?*?*?*?*?*?*?*?*?*?*?*?*?,8.2,7.0,92,101785,0,-0,316,0.0,-0.0,0.0,0,0,0,0,225,14.9,10,5,9999,99999,9,999999999,0.0,999,999,99
3015,2,9,4,0,*?*?*?*?*?*?*?*?*?*?*?*?*?*?*?*?*?*?*?*?*?*?,8.2,6.9,91,101785,0,-0,316,0.0,-0.0,0.0,0,0,0,0,227,15.5,10,5,9999,99999,9,999999999,0.0,999,999,99
3015,2,9,5,0,*?*?*?*?*?*?*?*?*?*?*?*?*?*?*?*?*?*?*?*?*?*?,7.9,6.9,93,101785,0,-0,314,0.0,-0.0,0.0,0,0,0,0,228,16.0,10,5,9999,99999,9,999999999,0.0,999,999,99
3015,2,9,6,0,*?*?*?*?*?*?*?*?*?*?*?*?*?*?*?*?*?*?*?*?*?*?,7.8,6.6,92,101785,0,-0,314,0.0,-0.0,0.0,0,0,0,0,230,17.0,10,5,9999,99999,9,999999999,0.0,999,999,99
3015,2,9,7,0,*?*?*?*?*?*?*?*?*?*?*?*?*?*?*?*?*?*?*?*?*?*?,7.7,6.7,93,101785,1,1369,313,0.0,0.0,0.0,0,0,0,0,237,18.0,10,5,9999,99999,9,999999999,0.0,999,999,99
3015,2,9,8,0,*?*?*?*?*?*?*?*?*?*?*?*?*?*?*?*?*?*?*?*?*?*?,7.7,6.9,93,101785,191,1404,301,63.1,165.6,40.6,6637,10161,5500,722,243,18.0,7,4,9999,99999,9,999999999,0.0,999,999,99
3015,2,9,9,0,*?*?*?*?*?*?*?*?*?*?*?*?*?*?*?*?*?*?*?*?*?*?,7.7,6.1,89,101785,349,1405,293,173.9,367.6,82.6,18159,30227,10708,1519,250,16.0,5,3,9999,99999,9,999999999,0.0,999,999,99
3015,2,9,10,0,*?*?*?*?*?*?*?*?*?*?*?*?*?*?*?*?*?*?*?*?*?*?,8.6,6.1,84,101785,463,1403,301,230.8,313.4,127.4,24528,29227,14759,2566,257,16.0,6,3,9999,99999,9,999999999,0.0,999,999,99
3015,2,9,11,0,*?*?*?*?*?*?*?*?*?*?*?*?*?*?*?*?*?*?*?*?*?*?,8.4,4.1,74,101785,527,1404,299,268.4,320.4,148.2,28574,31104,17022,3061,263,15.5,6,3,9999,99999,9,999999999,0.0,999,999,99
3015,2,9,12,0,*?*?*?*?*?*?*?*?*?*?*?*?*?*?*?*?*?*?*?*?*?*?,8.3,4.1,74,101785,535,1403,298,273.4,321.2,150.9,29111,31322,17318,3129,270,17.0,6,3,9999,99999,9,999999999,0.0,999,999,99
3015,2,9,13,0,*?*?*?*?*?*?*?*?*?*?*?*?*?*?*?*?*?*?*?*?*?*?,8.3,4.6,77,101785,488,1404,307,187.2,135.8,140.1,20408,12910,15976,3195,262,14.9,8,4,9999,99999,9,999999999,0.0,999,999,99
3015,2,9,14,0,*?*?*?*?*?*?*?*?*?*?*?*?*?*?*?*?*?*?*?*?*?*?,8.6,2.5,66,101785,388,1404,313,107.3,51.6,93.1,11780,4577,10523,2498,253,17.0,9,5,9999,99999,9,999999999,0.0,999,999,99
3015,2,9,15,0,*?*?*?*?*?*?*?*?*?*?*?*?*?*?*?*?*?*?*?*?*?*?,8.1,3.8,74,101785,242,1401,316,33.3,0.0,33.3,3896,0,3903,1296,245,17.5,10,5,9999,99999,9,999999999,0.0,999,999,99
3015,2,9,16,0,*?*?*?*?*?*?*?*?*?*?*?*?*?*?*?*?*?*?*?*?*?*?,8.5,3.4,70,101785,61,1401,308,0.0,0.0,0.0,0,0,0,0,237,16.0,8,4,9999,99999,9,999999999,0.0,999,999,99
3015,2,9,17,0,*?*?*?*?*?*?*?*?*?*?*?*?*?*?*?*?*?*?*?*?*?*?,8.0,3.6,73,101785,0,-0,315,0.0,-0.0,0.0,0,0,0,0,228,17.0,10,5,9999,99999,9,999999999,0.0,999,999,99
3015,2,9,18,0,*?*?*?*?*?*?*?*?*?*?*?*?*?*?*?*?*?*?*?*?*?*?,7.9,4.8,81,101785,0,-0,315,0.0,-0.0,0.0,0,0,0,0,220,16.5,10,5,9999,99999,9,999999999,0.0,999,999,99
3015,2,9,19,0,*?*?*?*?*?*?*?*?*?*?*?*?*?*?*?*?*?*?*?*?*?*?,8.0,5.6,84,101785,0,-0,315,0.0,-0.0,0.0,0,0,0,0,213,16.0,10,5,9999,99999,9,999999999,0.0,999,999,99
3015,2,9,20,0,*?*?*?*?*?*?*?*?*?*?*?*?*?*?*?*?*?*?*?*?*?*?,8.1,5.5,83,101785,0,-0,315,0.0,-0.0,0.0,0,0,0,0,207,16.5,10,5,9999,99999,9,999999999,0.0,999,999,99
3015,2,9,21,0,*?*?*?*?*?*?*?*?*?*?*?*?*?*?*?*?*?*?*?*?*?*?,8.0,5.9,86,101785,0,-0,315,0.0,-0.0,0.0,0,0,0,0,200,18.0,10,5,9999,99999,9,999999999,0.0,999,999,99
3015,2,9,22,0,*?*?*?*?*?*?*?*?*?*?*?*?*?*?*?*?*?*?*?*?*?*?,7.8,6.4,91,101785,0,-0,314,0.0,-0.0,0.0,0,0,0,0,193,17.5,10,5,9999,99999,9,999999999,0.0,999,999,99
3015,2,9,23,0,*?*?*?*?*?*?*?*?*?*?*?*?*?*?*?*?*?*?*?*?*?*?,7.7,7.3,97,101785,0,-0,313,0.0,-0.0,0.0,0,0,0,0,187,15.5,10,5,9999,99999,9,999999999,0.0,999,999,99
3015,2,9,24,0,*?*?*?*?*?*?*?*?*?*?*?*?*?*?*?*?*?*?*?*?*?*?,8.3,5.1,80,101785,0,-0,316,0.0,-0.0,0.0,0,0,0,0,220,12.4,10,5,9999,99999,9,999999999,0.0,999,999,99
3015,2,10,1,0,*?*?*?*?*?*?*?*?*?*?*?*?*?*?*?*?*?*?*?*?*?*?,6.3,5.3,95,100260,0,-0,307,0.0,-0.0,0.0,0,0,0,0,173,13.9,10,5,9999,99999,9,999999999,0.0,999,999,99
3015,2,10,2,0,*?*?*?*?*?*?*?*?*?*?*?*?*?*?*?*?*?*?*?*?*?*?,5.8,4.3,91,100260,0,-0,305,0.0,-0.0,0.0,0,0,0,0,167,14.9,10,5,9999,99999,9,999999999,0.0,999,999,99
3015,2,10,3,0,*?*?*?*?*?*?*?*?*?*?*?*?*?*?*?*?*?*?*?*?*?*?,5.1,3.8,93,100260,0,-0,302,0.0,-0.0,0.0,0,0,0,0,160,14.9,10,5,9999,99999,9,999999999,0.0,999,999,99
3015,2,10,4,0,*?*?*?*?*?*?*?*?*?*?*?*?*?*?*?*?*?*?*?*?*?*?,4.7,4.6,100,100260,0,-0,301,0.0,-0.0,0.0,0,0,0,0,153,15.5,10,5,9999,99999,9,999999999,0.0,999,999,99
3015,2,10,5,0,*?*?*?*?*?*?*?*?*?*?*?*?*?*?*?*?*?*?*?*?*?*?,4.4,4.5,100,100260,0,-0,299,0.0,-0.0,0.0,0,0,0,0,147,16.0,10,5,9999,99999,9,999999999,0.0,999,999,99
3015,2,10,6,0,*?*?*?*?*?*?*?*?*?*?*?*?*?*?*?*?*?*?*?*?*?*?,4.1,4.1,100,100260,0,-0,298,0.0,-0.0,0.0,0,0,0,0,140,17.0,10,5,9999,99999,9,999999999,0.0,999,999,99
3015,2,10,7,0,*?*?*?*?*?*?*?*?*?*?*?*?*?*?*?*?*?*?*?*?*?*?,4.2,4.3,100,100260,7,1320,298,0.0,0.0,0.0,0,0,0,0,142,18.0,10,5,9999,99999,9,999999999,0.0,999,999,99
3015,2,10,8,0,*?*?*?*?*?*?*?*?*?*?*?*?*?*?*?*?*?*?*?*?*?*?,4.4,4.3,100,100260,198,1406,295,42.6,40.2,36.9,4741,2681,4405,778,143,18.0,9,5,9999,99999,9,999999999,0.0,999,999,99
3015,2,10,9,0,*?*?*?*?*?*?*?*?*?*?*?*?*?*?*?*?*?*?*?*?*?*?,6.5,6.2,100,100260,355,1401,300,127.6,126.9,95.4,13916,10911,10996,2092,145,16.0,8,4,9999,99999,9,999999999,0.0,999,999,99
3015,2,10,10,0,*?*?*?*?*?*?*?*?*?*?*?*?*?*?*?*?*?*?*?*?*?*?,6.9,5.9,95,100260,470,1403,310,77.9,0.0,77.9,9116,0,9141,3238,147,16.0,10,5,9999,99999,9,999999999,0.0,999,999,99
3015,2,10,11,0,*?*?*?*?*?*?*?*?*?*?*?*?*?*?*?*?*?*?*?*?*?*?,9.0,5.8,82,100260,534,1404,315,157.0,54.9,136.1,17248,5218,15365,3879,148,15.5,9,5,9999,99999,9,999999999,0.0,999,999,99
3015,2,10,12,0,*?*?*?*?*?*?*?*?*?*?*?*?*?*?*?*?*?*?*?*?*?*?,9.2,5.6,80,100260,542,1402,316,159.9,55.0,138.6,17566,5246,15645,3965,150,17.0,9,5,9999,99999,9,999999999,0.0,999,999,99
3015,2,10,13,0,*?*?*?*?*?*?*?*?*?*?*?*?*?*?*?*?*?*?*?*?*?*?,9.3,6.7,86,100260,495,1403,316,143.8,54.2,124.7,15790,5080,14074,3492,148,14.9,9,5,9999,99999,9,999999999,0.0,999,999,99
3015,2,10,14,0,*?*?*?*?*?*?*?*?*?*?*?*?*?*?*?*?*?*?*?*?*?*?,9.2,6.1,82,100260,395,1403,316,109.8,51.9,95.2,12047,4618,10759,2560,147,17.0,9,5,9999,99999,9,999999999,0.0,999,999,99
3015,2,10,15,0,*?*?*?*?*?*?*?*?*?*?*?*?*?*?*?*?*?*?*?*?*?*?,9.4,7.0,86,100260,249,1401,317,60.2,45.0,52.2,6654,3354,6153,1113,145,17.5,9,5,9999,99999,9,999999999,0.0,999,999,99
3015,2,10,16,0,*?*?*?*?*?*?*?*?*?*?*?*?*?*?*?*?*?*?*?*?*?*?,9.2,6.6,85,100260,68,1408,312,0.0,0.0,0.0,0,0,0,0,143,16.0,8,4,9999,99999,9,999999999,0.0,999,999,99
3015,2,10,17,0,*?*?*?*?*?*?*?*?*?*?*?*?*?*?*?*?*?*?*?*?*?*?,8.5,6.2,88,100260,0,-0,317,0.0,-0.0,0.0,0,0,0,0,142,17.0,10,5,9999,99999,9,999999999,0.0,999,999,99
3015,2,10,18,0,*?*?*?*?*?*?*?*?*?*?*?*?*?*?*?*?*?*?*?*?*?*?,7.4,5.1,88,100260,0,-0,312,0.0,-0.0,0.0,0,0,0,0,140,16.5,10,5,9999,99999,9,999999999,0.0,999,999,99
3015,2,10,19,0,*?*?*?*?*?*?*?*?*?*?*?*?*?*?*?*?*?*?*?*?*?*?,6.7,5.0,90,100260,0,-0,309,0.0,-0.0,0.0,0,0,0,0,137,16.0,10,5,9999,99999,9,999999999,0.0,999,999,99
3015,2,10,20,0,*?*?*?*?*?*?*?*?*?*?*?*?*?*?*?*?*?*?*?*?*?*?,6.2,4.3,89,100260,0,-0,307,0.0,-0.0,0.0,0,0,0,0,133,16.5,10,5,9999,99999,9,999999999,0.0,999,999,99
3015,2,10,21,0,*?*?*?*?*?*?*?*?*?*?*?*?*?*?*?*?*?*?*?*?*?*?,6.6,3.8,84,100260,0,-0,309,0.0,-0.0,0.0,0,0,0,0,130,18.0,10,5,9999,99999,9,999999999,0.0,999,999,99
3015,2,10,22,0,*?*?*?*?*?*?*?*?*?*?*?*?*?*?*?*?*?*?*?*?*?*?,5.9,4.1,90,100260,0,-0,306,0.0,-0.0,0.0,0,0,0,0,127,17.5,10,5,9999,99999,9,999999999,0.0,999,999,99
3015,2,10,23,0,*?*?*?*?*?*?*?*?*?*?*?*?*?*?*?*?*?*?*?*?*?*?,7.1,4.1,83,100260,0,-0,311,0.0,-0.0,0.0,0,0,0,0,123,15.5,10,5,9999,99999,9,999999999,0.0,999,999,99
3015,2,10,24,0,*?*?*?*?*?*?*?*?*?*?*?*?*?*?*?*?*?*?*?*?*?*?,7.1,6.2,96,100260,0,-0,311,0.0,-0.0,0.0,0,0,0,0,180,12.4,10,5,9999,99999,9,999999999,0.0,999,999,99
3015,2,11,1,0,*?*?*?*?*?*?*?*?*?*?*?*?*?*?*?*?*?*?*?*?*?*?,9.3,3.9,68,100214,0,-0,321,0.0,-0.0,0.0,0,0,0,0,117,13.9,10,5,9999,99999,9,999999999,0.0,999,999,99
3015,2,11,2,0,*?*?*?*?*?*?*?*?*?*?*?*?*?*?*?*?*?*?*?*?*?*?,10.1,3.9,65,100214,0,-0,325,0.0,-0.0,0.0,0,0,0,0,113,14.9,10,5,9999,99999,9,999999999,0.0,999,999,99
3015,2,11,3,0,*?*?*?*?*?*?*?*?*?*?*?*?*?*?*?*?*?*?*?*?*?*?,9.4,3.0,64,100214,0,-0,322,0.0,-0.0,0.0,0,0,0,0,110,14.9,10,5,9999,99999,9,999999999,0.0,999,999,99
3015,2,11,4,0,*?*?*?*?*?*?*?*?*?*?*?*?*?*?*?*?*?*?*?*?*?*?,9.5,4.5,70,100214,0,-0,322,0.0,-0.0,0.0,0,0,0,0,107,15.5,10,5,9999,99999,9,999999999,0.0,999,999,99
3015,2,11,5,0,*?*?*?*?*?*?*?*?*?*?*?*?*?*?*?*?*?*?*?*?*?*?,9.2,4.5,71,100214,0,-0,321,0.0,-0.0,0.0,0,0,0,0,103,16.0,10,5,9999,99999,9,999999999,0.0,999,999,99
3015,2,11,6,0,*?*?*?*?*?*?*?*?*?*?*?*?*?*?*?*?*?*?*?*?*?*?,8.9,4.5,73,100214,0,-0,319,0.0,-0.0,0.0,0,0,0,0,100,17.0,10,5,9999,99999,9,999999999,0.0,999,999,99
3015,2,11,7,0,*?*?*?*?*?*?*?*?*?*?*?*?*?*?*?*?*?*?*?*?*?*?,8.4,4.8,78,100214,14,1406,317,0.0,0.0,0.0,0,0,0,0,98,18.0,10,5,9999,99999,9,999999999,0.0,999,999,99
3015,2,11,8,0,*?*?*?*?*?*?*?*?*?*?*?*?*?*?*?*?*?*?*?*?*?*?,8.9,5.5,78,100214,204,1400,319,25.8,0.0,25.8,3040,0,3044,1003,97,18.0,10,5,9999,99999,9,999999999,0.0,999,999,99
3015,2,11,9,0,*?*?*?*?*?*?*?*?*?*?*?*?*?*?*?*?*?*?*?*?*?*?,9.3,5.3,75,100214,362,1401,316,98.7,50.8,85.6,10830,4425,9680,2275,95,16.0,9,5,9999,99999,9,999999999,0.0,999,999,99
3015,2,11,10,0,*?*?*?*?*?*?*?*?*?*?*?*?*?*?*?*?*?*?*?*?*?*?,11.1,6.4,72,100214,477,1402,325,137.8,53.9,119.5,15134,5001,13496,3321,93,16.0,9,5,9999,99999,9,999999999,0.5,999,999,99
3015,2,11,11,0,*?*?*?*?*?*?*?*?*?*?*?*?*?*?*?*?*?*?*?*?*?*?,12.6,7.1,69,100214,541,1403,332,159.5,55.0,138.3,17524,5242,15608,3953,92,15.5,9,5,9999,99999,9,999999999,0.0,999,999,99
3015,2,11,12,0,*?*?*?*?*?*?*?*?*?*?*?*?*?*?*?*?*?*?*?*?*?*?,12.8,7.9,71,100214,550,1404,333,162.4,55.1,140.8,17843,5269,15891,4041,90,17.0,9,5,9999,99999,9,999999999,0.0,999,999,99
3015,2,11,13,0,*?*?*?*?*?*?*?*?*?*?*?*?*?*?*?*?*?*?*?*?*?*?,12.8,8.1,72,100214,502,1402,336,84.2,0.0,84.2,9865,0,9894,3539,90,14.9,10,5,9999,99999,9,999999999,0.0,999,999,99
3015,2,11,14,0,*?*?*?*?*?*?*?*?*?*?*?*?*?*?*?*?*?*?*?*?*?*?,12.8,7.1,68,100214,402,1402,337,64.6,0.0,64.6,7543,0,7562,2624,90,17.0,10,5,9999,99999,9,999999999,0.1,999,999,99
3015,2,11,15,0,*?*?*?*?*?*?*?*?*?*?*?*?*?*?*?*?*?*?*?*?*?*?,12.9,6.9,66,100214,256,1402,337,36.0,0.0,36.0,4210,0,4218,1405,90,17.5,10,5,9999,99999,9,999999999,0.2,999,999,99
3015,2,11,16,0,*?*?*?*?*?*?*?*?*?*?*?*?*?*?*?*?*?*?*?*?*?*?,12.8,7.4,70,100214,74,1394,337,0.4,0.0,0.4,56,-0,56,16,90,16.0,10,5,9999,99999,9,999999999,0.1,999,999,99
3015,2,11,17,0,*?*?*?*?*?*?*?*?*?*?*?*?*?*?*?*?*?*?*?*?*?*?,12.3,7.0,69,100214,0,-0,334,0.0,-0.0,0.0,0,0,0,0,90,17.0,10,5,9999,99999,9,999999999,0.0,999,999,99
3015,2,11,18,0,*?*?*?*?*?*?*?*?*?*?*?*?*?*?*?*?*?*?*?*?*?*?,11.5,6.2,70,100214,0,-0,331,0.0,-0.0,0.0,0,0,0,0,90,16.5,10,5,9999,99999,9,999999999,0.0,999,999,99
3015,2,11,19,0,*?*?*?*?*?*?*?*?*?*?*?*?*?*?*?*?*?*?*?*?*?*?,10.7,5.9,72,100214,0,-0,327,0.0,-0.0,0.0,0,0,0,0,90,16.0,10,5,9999,99999,9,999999999,0.4,999,999,99
3015,2,11,20,0,*?*?*?*?*?*?*?*?*?*?*?*?*?*?*?*?*?*?*?*?*?*?,10.8,5.3,68,100214,0,-0,328,0.0,-0.0,0.0,0,0,0,0,90,16.5,10,5,9999,99999,9,999999999,0.9,999,999,99
3015,2,11,21,0,*?*?*?*?*?*?*?*?*?*?*?*?*?*?*?*?*?*?*?*?*?*?,9.6,4.1,68,100214,0,-0,322,0.0,-0.0,0.0,0,0,0,0,90,18.0,10,5,9999,99999,9,999999999,1.2,999,999,99
3015,2,11,22,0,*?*?*?*?*?*?*?*?*?*?*?*?*?*?*?*?*?*?*?*?*?*?,10.3,4.1,65,100214,0,-0,326,0.0,-0.0,0.0,0,0,0,0,90,17.5,10,5,9999,99999,9,999999999,1.1,999,999,99
3015,2,11,23,0,*?*?*?*?*?*?*?*?*?*?*?*?*?*?*?*?*?*?*?*?*?*?,9.3,3.2,65,100214,0,-0,321,0.0,-0.0,0.0,0,0,0,0,90,15.5,10,5,9999,99999,9,999999999,0.5,999,999,99
3015,2,11,24,0,*?*?*?*?*?*?*?*?*?*?*?*?*?*?*?*?*?*?*?*?*?*?,8.4,4.1,73,100214,0,-0,317,0.0,-0.0,0.0,0,0,0,0,120,12.4,10,5,9999,99999,9,999999999,0.0,999,999,99
3015,2,12,1,0,*?*?*?*?*?*?*?*?*?*?*?*?*?*?*?*?*?*?*?*?*?*?,6.3,1.7,72,101647,0,-0,308,0.0,-0.0,0.0,0,0,0,0,88,13.9,10,5,9999,99999,9,999999999,0.0,999,999,99
3015,2,12,2,0,*?*?*?*?*?*?*?*?*?*?*?*?*?*?*?*?*?*?*?*?*?*?,5.0,0.8,75,101647,0,-0,302,0.0,-0.0,0.0,0,0,0,0,87,14.9,10,5,9999,99999,9,999999999,0.0,999,999,99
3015,2,12,3,0,*?*?*?*?*?*?*?*?*?*?*?*?*?*?*?*?*?*?*?*?*?*?,4.5,1.5,81,101647,0,-0,300,0.0,-0.0,0.0,0,0,0,0,85,14.9,10,5,9999,99999,9,999999999,0.0,999,999,99
3015,2,12,4,0,*?*?*?*?*?*?*?*?*?*?*?*?*?*?*?*?*?*?*?*?*?*?,4.2,0.4,77,101647,0,-0,299,0.0,-0.0,0.0,0,0,0,0,83,15.5,10,5,9999,99999,9,999999999,0.2,999,999,99
3015,2,12,5,0,*?*?*?*?*?*?*?*?*?*?*?*?*?*?*?*?*?*?*?*?*?*?,3.6,-0.6,73,101647,0,-0,297,0.0,-0.0,0.0,0,0,0,0,82,16.0,10,5,9999,99999,9,999999999,0.4,999,999,99
3015,2,12,6,0,*?*?*?*?*?*?*?*?*?*?*?*?*?*?*?*?*?*?*?*?*?*?,3.0,-0.8,75,101647,0,-0,294,0.0,-0.0,0.0,0,0,0,0,80,17.0,10,5,9999,99999,9,999999999,0.2,999,999,99
3015,2,12,7,0,*?*?*?*?*?*?*?*?*?*?*?*?*?*?*?*?*?*?*?*?*?*?,3.8,1.3,84,101647,21,1428,297,0.0,0.0,0.0,0,0,0,0,82,18.0,10,5,9999,99999,9,999999999,0.0,999,999,99
3015,2,12,8,0,*?*?*?*?*?*?*?*?*?*?*?*?*?*?*?*?*?*?*?*?*?*?,4.6,0.6,76,101647,211,1401,301,27.2,0.0,27.2,3197,0,3201,1056,83,18.0,10,5,9999,99999,9,999999999,0.2,999,999,99
3015,2,12,9,0,*?*?*?*?*?*?*?*?*?*?*?*?*?*?*?*?*?*?*?*?*?*?,5.0,1.7,79,101647,369,1401,297,101.1,51.1,87.7,11100,4464,9920,2337,85,16.0,9,5,9999,99999,9,999999999,0.3,999,999,99
3015,2,12,10,0,*?*?*?*?*?*?*?*?*?*?*?*?*?*?*?*?*?*?*?*?*?*?,7.6,3.8,77,101647,484,1401,300,219.7,227.0,141.2,23269,21412,16254,2900,87,16.0,7,4,9999,99999,9,999999999,0.5,999,999,99
3015,2,12,11,0,*?*?*?*?*?*?*?*?*?*?*?*?*?*?*?*?*?*?*?*?*?*?,9.6,5.8,77,101647,548,1402,283,321.6,570.0,98.7,33386,53639,14018,1919,88,15.5,1,0,9999,99999,9,999999999,0.3,999,999,99
3015,2,12,12,0,*?*?*?*?*?*?*?*?*?*?*?*?*?*?*?*?*?*?*?*?*?*?,11.4,5.3,67,101647,557,1403,294,326.4,552.5,107.1,33727,52005,14966,2064,90,17.0,2,1,9999,99999,9,999999999,0.0,999,999,99
3015,2,12,13,0,*?*?*?*?*?*?*?*?*?*?*?*?*?*?*?*?*?*?*?*?*?*?,11.3,5.0,66,101647,509,1401,298,291.8,511.8,105.9,31095,47968,13758,2001,97,14.9,3,2,9999,99999,9,999999999,0.0,999,999,99
3015,2,12,14,0,*?*?*?*?*?*?*?*?*?*?*?*?*?*?*?*?*?*?*?*?*?*?,11.5,5.1,65,101647,409,1402,285,227.6,546.0,68.3,23625,47864,10093,1286,103,17.0,0,0,9999,99999,9,999999999,0.0,999,999,99
3015,2,12,15,0,*?*?*?*?*?*?*?*?*?*?*?*?*?*?*?*?*?*?*?*?*?*?,11.4,5.6,68,101647,263,1402,290,128.8,475.9,39.6,13410,35835,6133,738,110,17.5,1,0,9999,99999,9,999999999,0.0,999,999,99
3015,2,12,16,0,*?*?*?*?*?*?*?*?*?*?*?*?*?*?*?*?*?*?*?*?*?*?,11.4,5.8,68,101647,81,1399,299,5.8,63.9,2.1,647,3696,380,84,117,16.0,3,2,9999,99999,9,999999999,0.0,999,999,99
3015,2,12,17,0,*?*?*?*?*?*?*?*?*?*?*?*?*?*?*?*?*?*?*?*?*?*?,10.6,6.1,74,101647,0,-0,327,0.0,-0.0,0.0,0,0,0,0,123,17.0,10,5,9999,99999,9,999999999,0.0,999,999,99
3015,2,12,18,0,*?*?*?*?*?*?*?*?*?*?*?*?*?*?*?*?*?*?*?*?*?*?,8.1,3.4,73,101647,0,-0,316,0.0,-0.0,0.0,0,0,0,0,130,16.5,10,5,9999,99999,9,999999999,0.0,999,999,99
3015,2,12,19,0,*?*?*?*?*?*?*?*?*?*?*?*?*?*?*?*?*?*?*?*?*?*?,8.0,3.8,75,101647,0,-0,315,0.0,-0.0,0.0,0,0,0,0,142,16.0,10,5,9999,99999,9,999999999,0.0,999,999,99
3015,2,12,20,0,*?*?*?*?*?*?*?*?*?*?*?*?*?*?*?*?*?*?*?*?*?*?,7.3,3.0,75,101647,0,-0,312,0.0,-0.0,0.0,0,0,0,0,153,16.5,10,5,9999,99999,9,999999999,0.0,999,999,99
3015,2,12,21,0,*?*?*?*?*?*?*?*?*?*?*?*?*?*?*?*?*?*?*?*?*?*?,6.1,2.9,79,101647,0,-0,307,0.0,-0.0,0.0,0,0,0,0,165,18.0,10,5,9999,99999,9,999999999,0.0,999,999,99
3015,2,12,22,0,*?*?*?*?*?*?*?*?*?*?*?*?*?*?*?*?*?*?*?*?*?*?,6.6,2.1,74,101647,0,-0,309,0.0,-0.0,0.0,0,0,0,0,177,17.5,10,5,9999,99999,9,999999999,0.0,999,999,99
3015,2,12,23,0,*?*?*?*?*?*?*?*?*?*?*?*?*?*?*?*?*?*?*?*?*?*?,6.0,2.3,77,101647,0,-0,307,0.0,-0.0,0.0,0,0,0,0,188,15.5,10,5,9999,99999,9,999999999,1.6,999,999,99
3015,2,12,24,0,*?*?*?*?*?*?*?*?*?*?*?*?*?*?*?*?*?*?*?*?*?*?,8.3,2.5,67,101647,0,-0,317,0.0,-0.0,0.0,0,0,0,0,90,12.4,10,5,9999,99999,9,999999999,0.2,999,999,99
3015,2,13,1,0,*?*?*?*?*?*?*?*?*?*?*?*?*?*?*?*?*?*?*?*?*?*?,5.2,5.1,100,102103,0,-0,303,0.0,-0.0,0.0,0,0,0,0,198,9.3,10,5,9999,99999,9,999999999,0.8,999,999,99
3015,2,13,2,0,*?*?*?*?*?*?*?*?*?*?*?*?*?*?*?*?*?*?*?*?*?*?,5.3,5.3,100,102103,0,-0,303,0.0,-0.0,0.0,0,0,0,0,197,7.7,10,5,9999,99999,9,999999999,0.0,999,999,99
3015,2,13,3,0,*?*?*?*?*?*?*?*?*?*?*?*?*?*?*?*?*?*?*?*?*?*?,5.3,5.3,100,102103,0,-0,303,0.0,-0.0,0.0,0,0,0,0,195,7.7,10,5,9999,99999,9,999999999,0.0,999,999,99
3015,2,13,4,0,*?*?*?*?*?*?*?*?*?*?*?*?*?*?*?*?*?*?*?*?*?*?,4.6,4.6,100,102103,0,-0,300,0.0,-0.0,0.0,0,0,0,0,193,8.8,10,5,9999,99999,9,999999999,0.0,999,999,99
3015,2,13,5,0,*?*?*?*?*?*?*?*?*?*?*?*?*?*?*?*?*?*?*?*?*?*?,4.0,3.4,100,102103,0,-0,298,0.0,-0.0,0.0,0,0,0,0,192,10.8,10,5,9999,99999,9,999999999,0.0,999,999,99
3015,2,13,6,0,*?*?*?*?*?*?*?*?*?*?*?*?*?*?*?*?*?*?*?*?*?*?,3.4,3.2,100,102103,0,-0,295,0.0,-0.0,0.0,0,0,0,0,190,11.3,10,5,9999,99999,9,999999999,0.0,999,999,99
3015,2,13,7,0,*?*?*?*?*?*?*?*?*?*?*?*?*?*?*?*?*?*?*?*?*?*?,2.7,2.7,100,102103,27,1382,283,0.0,0.0,0.0,0,0,0,0,190,10.8,8,4,9999,99999,9,999999999,0.0,999,999,99
3015,2,13,8,0,*?*?*?*?*?*?*?*?*?*?*?*?*?*?*?*?*?*?*?*?*?*?,3.8,3.8,100,102103,218,1400,253,98.6,443.3,29.6,10108,32421,4795,591,190,13.9,0,0,9999,99999,9,999999999,0.0,999,999,99
3015,2,13,9,0,*?*?*?*?*?*?*?*?*?*?*?*?*?*?*?*?*?*?*?*?*?*?,4.8,4.8,100,102103,377,1403,271,203.2,481.9,73.8,20822,40799,10631,1339,190,16.5,3,2,9999,99999,9,999999999,0.0,999,999,99
3015,2,13,10,0,*?*?*?*?*?*?*?*?*?*?*?*?*?*?*?*?*?*?*?*?*?*?,8.5,7.1,97,102103,492,1403,293,274.5,460.3,113.1,28932,42663,14457,2147,190,18.5,4,2,9999,99999,9,999999999,0.0,999,999,99
3015,2,13,11,0,*?*?*?*?*?*?*?*?*?*?*?*?*?*?*?*?*?*?*?*?*?*?,10.9,7.1,82,102103,556,1403,291,326.6,571.1,100.3,33904,53920,14203,1955,190,16.0,1,0,9999,99999,9,999999999,0.0,999,999,99
3015,2,13,12,0,*?*?*?*?*?*?*?*?*?*?*?*?*?*?*?*?*?*?*?*?*?*?,11.7,7.3,78,102103,564,1402,291,332.5,578.4,99.7,34573,54829,14162,1958,190,14.9,0,0,9999,99999,9,999999999,0.0,999,999,99
3015,2,13,13,0,*?*?*?*?*?*?*?*?*?*?*?*?*?*?*?*?*?*?*?*?*?*?,11.7,6.7,76,102103,517,1403,289,300.3,570.5,90.1,31205,53099,12944,1740,187,17.0,0,0,9999,99999,9,999999999,0.0,999,999,99
3015,2,13,14,0,*?*?*?*?*?*?*?*?*?*?*?*?*?*?*?*?*?*?*?*?*?*?,11.8,7.4,79,102103,416,1401,300,231.8,524.6,76.0,23909,46005,11025,1412,183,17.5,2,1,9999,99999,9,999999999,0.0,999,999,99
3015,2,13,15,0,*?*?*?*?*?*?*?*?*?*?*?*?*?*?*?*?*?*?*?*?*?*?,11.7,7.7,81,102103,270,1402,308,129.4,395.0,53.3,13206,29580,7837,949,180,23.2,4,2,9999,99999,9,999999999,0.0,999,999,99
3015,2,13,16,0,*?*?*?*?*?*?*?*?*?*?*?*?*?*?*?*?*?*?*?*?*?*?,11.7,8.7,87,102103,88,1403,309,10.1,94.9,4.2,1170,5346,766,111,177,19.6,4,2,9999,99999,9,999999999,0.0,999,999,99
3015,2,13,17,0,*?*?*?*?*?*?*?*?*?*?*?*?*?*?*?*?*?*?*?*?*?*?,10.3,9.3,99,102103,0,-0,325,0.0,-0.0,0.0,0,0,0,0,173,16.5,10,5,9999,99999,9,999999999,0.0,999,999,99
3015,2,13,18,0,*?*?*?*?*?*?*?*?*?*?*?*?*?*?*?*?*?*?*?*?*?*?,8.5,8.5,100,102103,0,-0,317,0.0,-0.0,0.0,0,0,0,0,170,17.5,10,5,9999,99999,9,999999999,0.0,999,999,99
3015,2,13,19,0,*?*?*?*?*?*?*?*?*?*?*?*?*?*?*?*?*?*?*?*?*?*?,7.9,7.9,100,102103,0,-0,314,0.0,-0.0,0.0,0,0,0,0,172,14.9,10,5,9999,99999,9,999999999,0.0,999,999,99
3015,2,13,20,0,*?*?*?*?*?*?*?*?*?*?*?*?*?*?*?*?*?*?*?*?*?*?,6.4,6.4,100,102103,0,-0,308,0.0,-0.0,0.0,0,0,0,0,173,14.9,10,5,9999,99999,9,999999999,0.0,999,999,99
3015,2,13,21,0,*?*?*?*?*?*?*?*?*?*?*?*?*?*?*?*?*?*?*?*?*?*?,6.3,5.6,100,102103,0,-0,307,0.0,-0.0,0.0,0,0,0,0,175,13.9,10,5,9999,99999,9,999999999,0.0,999,999,99
3015,2,13,22,0,*?*?*?*?*?*?*?*?*?*?*?*?*?*?*?*?*?*?*?*?*?*?,6.1,5.8,100,102103,0,-0,306,0.0,-0.0,0.0,0,0,0,0,177,16.0,10,5,9999,99999,9,999999999,0.3,999,999,99
3015,2,13,23,0,*?*?*?*?*?*?*?*?*?*?*?*?*?*?*?*?*?*?*?*?*?*?,5.2,5.1,100,102103,0,-0,303,0.0,-0.0,0.0,0,0,0,0,178,13.9,10,5,9999,99999,9,999999999,0.0,999,999,99
3015,2,13,24,0,*?*?*?*?*?*?*?*?*?*?*?*?*?*?*?*?*?*?*?*?*?*?,5.4,4.5,99,102103,0,-0,304,0.0,-0.0,0.0,0,0,0,0,200,8.8,10,5,9999,99999,9,999999999,1.6,999,999,99
3015,2,14,1,0,*?*?*?*?*?*?*?*?*?*?*?*?*?*?*?*?*?*?*?*?*?*?,3.7,3.8,100,100947,0,-0,296,0.0,-0.0,0.0,0,0,0,0,178,11.8,10,5,9999,99999,9,999999999,0.0,999,999,99
3015,2,14,2,0,*?*?*?*?*?*?*?*?*?*?*?*?*?*?*?*?*?*?*?*?*?*?,3.3,3.2,100,100947,0,-0,295,0.0,-0.0,0.0,0,0,0,0,177,7.7,10,5,9999,99999,9,999999999,0.0,999,999,99
3015,2,14,3,0,*?*?*?*?*?*?*?*?*?*?*?*?*?*?*?*?*?*?*?*?*?*?,3.1,1.9,100,100947,0,-0,294,0.0,-0.0,0.0,0,0,0,0,175,8.2,10,5,9999,99999,9,999999999,0.0,999,999,99
3015,2,14,4,0,*?*?*?*?*?*?*?*?*?*?*?*?*?*?*?*?*?*?*?*?*?*?,3.2,2.7,100,100947,0,-0,294,0.0,-0.0,0.0,0,0,0,0,173,7.7,10,5,9999,99999,9,999999999,0.0,999,999,99
3015,2,14,5,0,*?*?*?*?*?*?*?*?*?*?*?*?*?*?*?*?*?*?*?*?*?*?,2.6,1.7,100,100947,0,-0,292,0.0,-0.0,0.0,0,0,0,0,172,8.2,10,5,9999,99999,9,999999999,0.0,999,999,99
3015,2,14,6,0,*?*?*?*?*?*?*?*?*?*?*?*?*?*?*?*?*?*?*?*?*?*?,2.0,1.7,100,100947,0,-0,290,0.0,-0.0,0.0,0,0,0,0,170,8.8,10,5,9999,99999,9,999999999,0.0,999,999,99
3015,2,14,7,0,*?*?*?*?*?*?*?*?*?*?*?*?*?*?*?*?*?*?*?*?*?*?,2.3,2.3,100,100947,34,1391,291,0.0,0.0,0.0,0,0,0,0,188,9.8,10,5,9999,99999,9,999999999,0.0,999,999,99
3015,2,14,8,0,*?*?*?*?*?*?*?*?*?*?*?*?*?*?*?*?*?*?*?*?*?*?,2.7,2.7,100,100947,225,1400,252,103.4,445.6,31.7,10555,32875,5119,622,207,11.8,1,0,9999,99999,9,999999999,0.0,999,999,99
3015,2,14,9,0,*?*?*?*?*?*?*?*?*?*?*?*?*?*?*?*?*?*?*?*?*?*?,3.8,2.5,100,100947,384,1402,251,210.6,538.4,63.2,21864,46307,9409,1186,225,10.8,0,0,9999,99999,9,999999999,0.0,999,999,99
3015,2,14,10,0,*?*?*?*?*?*?*?*?*?*?*?*?*?*?*?*?*?*?*?*?*?*?,7.0,5.0,100,100947,499,1402,267,288.5,567.3,86.6,29969,52383,12488,1663,243,11.8,0,0,9999,99999,9,999999999,0.0,999,999,99
3015,2,14,11,0,*?*?*?*?*?*?*?*?*?*?*?*?*?*?*?*?*?*?*?*?*?*?,6.4,3.0,92,100947,563,1402,261,331.8,578.2,99.5,34505,54798,14138,1954,262,11.8,0,0,9999,99999,9,999999999,0.0,999,999,99
3015,2,14,12,0,*?*?*?*?*?*?*?*?*?*?*?*?*?*?*?*?*?*?*?*?*?*?,7.7,4.3,92,100947,571,1400,269,337.6,579.5,101.3,35105,55074,14350,1994,280,13.4,0,0,9999,99999,9,999999999,0.0,999,999,99
3015,2,14,13,0,*?*?*?*?*?*?*?*?*?*?*?*?*?*?*?*?*?*?*?*?*?*?,8.0,3.6,85,100947,524,1402,292,284.8,400.0,135.3,29699,37657,16846,2631,277,13.9,5,3,9999,99999,9,999999999,0.0,999,999,99
3015,2,14,14,0,*?*?*?*?*?*?*?*?*?*?*?*?*?*?*?*?*?*?*?*?*?*?,7.8,5.1,96,100947,423,1400,279,236.7,526.5,77.6,24415,46398,11233,1443,273,12.9,2,1,9999,99999,9,999999999,0.0,999,999,99
3015,2,14,15,0,*?*?*?*?*?*?*?*?*?*?*?*?*?*?*?*?*?*?*?*?*?*?,7.9,4.6,93,100947,277,1401,270,138.4,490.1,41.5,14415,37690,6423,777,270,14.9,0,0,9999,99999,9,999999999,0.0,999,999,99
3015,2,14,16,0,*?*?*?*?*?*?*?*?*?*?*?*?*?*?*?*?*?*?*?*?*?*?,7.9,4.5,91,100947,95,1406,279,15.0,149.2,4.9,1638,8957,857,176,267,14.9,2,1,9999,99999,9,999999999,0.0,999,999,99
3015,2,14,17,0,*?*?*?*?*?*?*?*?*?*?*?*?*?*?*?*?*?*?*?*?*?*?,6.9,6.6,100,100947,0,-0,310,0.0,-0.0,0.0,0,0,0,0,263,14.4,10,5,9999,99999,9,999999999,0.0,999,999,99
3015,2,14,18,0,*?*?*?*?*?*?*?*?*?*?*?*?*?*?*?*?*?*?*?*?*?*?,5.5,5.5,100,100947,0,-0,304,0.0,-0.0,0.0,0,0,0,0,260,16.5,10,5,9999,99999,9,999999999,0.0,999,999,99
3015,2,14,19,0,*?*?*?*?*?*?*?*?*?*?*?*?*?*?*?*?*?*?*?*?*?*?,5.8,5.8,100,100947,0,-0,305,0.0,-0.0,0.0,0,0,0,0,262,13.9,10,5,9999,99999,9,999999999,0.0,999,999,99
3015,2,14,20,0,*?*?*?*?*?*?*?*?*?*?*?*?*?*?*?*?*?*?*?*?*?*?,4.7,4.6,100,100947,0,-0,301,0.0,-0.0,0.0,0,0,0,0,263,13.4,10,5,9999,99999,9,999999999,0.0,999,999,99
3015,2,14,21,0,*?*?*?*?*?*?*?*?*?*?*?*?*?*?*?*?*?*?*?*?*?*?,4.8,4.8,100,100947,0,-0,301,0.0,-0.0,0.0,0,0,0,0,265,10.3,10,5,9999,99999,9,999999999,0.0,999,999,99
3015,2,14,22,0,*?*?*?*?*?*?*?*?*?*?*?*?*?*?*?*?*?*?*?*?*?*?,3.3,3.4,100,100947,0,-0,295,0.0,-0.0,0.0,0,0,0,0,267,11.3,10,5,9999,99999,9,999999999,0.0,999,999,99
3015,2,14,23,0,*?*?*?*?*?*?*?*?*?*?*?*?*?*?*?*?*?*?*?*?*?*?,3.7,3.8,100,100947,0,-0,296,0.0,-0.0,0.0,0,0,0,0,268,9.3,10,5,9999,99999,9,999999999,0.0,999,999,99
3015,2,14,24,0,*?*?*?*?*?*?*?*?*?*?*?*?*?*?*?*?*?*?*?*?*?*?,4.4,4.5,100,100947,0,-0,299,0.0,-0.0,0.0,0,0,0,0,180,11.3,10,5,9999,99999,9,999999999,0.0,999,999,99
3015,2,15,1,0,*?*?*?*?*?*?*?*?*?*?*?*?*?*?*?*?*?*?*?*?*?*?,3.9,2.1,88,101764,0,-0,298,0.0,-0.0,0.0,0,0,0,0,268,9.8,10,5,9999,99999,9,999999999,0.0,999,999,99
3015,2,15,2,0,*?*?*?*?*?*?*?*?*?*?*?*?*?*?*?*?*?*?*?*?*?*?,3.6,1.3,84,101764,0,-0,296,0.0,-0.0,0.0,0,0,0,0,267,9.3,10,5,9999,99999,9,999999999,0.0,999,999,99
3015,2,15,3,0,*?*?*?*?*?*?*?*?*?*?*?*?*?*?*?*?*?*?*?*?*?*?,4.2,1.3,81,101764,0,-0,299,0.0,-0.0,0.0,0,0,0,0,265,9.8,10,5,9999,99999,9,999999999,0.0,999,999,99
3015,2,15,4,0,*?*?*?*?*?*?*?*?*?*?*?*?*?*?*?*?*?*?*?*?*?*?,3.4,-0.2,77,101764,0,-0,296,0.0,-0.0,0.0,0,0,0,0,263,9.3,10,5,9999,99999,9,999999999,0.0,999,999,99
3015,2,15,5,0,*?*?*?*?*?*?*?*?*?*?*?*?*?*?*?*?*?*?*?*?*?*?,2.7,-0.0,82,101764,0,-0,293,0.0,-0.0,0.0,0,0,0,0,262,9.3,10,5,9999,99999,9,999999999,0.0,999,999,99
3015,2,15,6,0,*?*?*?*?*?*?*?*?*?*?*?*?*?*?*?*?*?*?*?*?*?*?,1.9,-1.5,76,101764,0,-0,290,0.0,-0.0,0.0,0,0,0,0,260,9.3,10,5,9999,99999,9,999999999,0.0,999,999,99
3015,2,15,7,0,*?*?*?*?*?*?*?*?*?*?*?*?*?*?*?*?*?*?*?*?*?*?,2.5,0.6,87,101764,41,1393,292,0.0,0.0,0.0,0,0,0,0,263,9.3,10,5,9999,99999,9,999999999,0.0,999,999,99
3015,2,15,8,0,*?*?*?*?*?*?*?*?*?*?*?*?*?*?*?*?*?*?*?*?*?*?,3.1,0.8,85,101764,232,1398,275,94.8,255.9,52.3,9910,17458,6963,941,267,8.2,6,3,9999,99999,9,999999999,0.0,999,999,99
3015,2,15,9,0,*?*?*?*?*?*?*?*?*?*?*?*?*?*?*?*?*?*?*?*?*?*?,4.3,1.3,81,101764,391,1401,270,208.9,439.9,86.0,22016,37886,11238,1583,270,8.8,4,2,9999,99999,9,999999999,0.0,999,999,99
3015,2,15,10,0,*?*?*?*?*?*?*?*?*?*?*?*?*?*?*?*?*?*?*?*?*?*?,6.1,2.5,77,101764,506,1400,283,273.9,397.8,130.1,28549,37118,16250,2514,273,6.7,5,3,9999,99999,9,999999999,0.0,999,999,99
3015,2,15,11,0,*?*?*?*?*?*?*?*?*?*?*?*?*?*?*?*?*?*?*?*?*?*?,7.2,3.0,75,101764,570,1400,283,326.4,471.3,134.5,34425,45373,16925,2635,277,6.2,4,2,9999,99999,9,999999999,0.0,999,999,99
3015,2,15,12,0,*?*?*?*?*?*?*?*?*?*?*?*?*?*?*?*?*?*?*?*?*?*?,8.2,3.9,74,101764,579,1401,302,270.3,233.6,173.8,28714,23243,19716,3716,280,8.8,7,4,9999,99999,9,999999999,0.0,999,999,99
3015,2,15,13,0,*?*?*?*?*?*?*?*?*?*?*?*?*?*?*?*?*?*?*?*?*?*?,8.5,4.1,74,101764,531,1401,308,207.2,137.7,155.0,22588,13389,17629,3590,270,9.8,8,4,9999,99999,9,999999999,0.0,999,999,99
3015,2,15,14,0,*?*?*?*?*?*?*?*?*?*?*?*?*?*?*?*?*?*?*?*?*?*?,8.1,3.4,72,101764,431,1402,311,122.1,52.8,105.9,13404,4806,11962,2888,260,11.3,9,5,9999,99999,9,999999999,0.0,999,999,99
3015,2,15,15,0,*?*?*?*?*?*?*?*?*?*?*?*?*?*?*?*?*?*?*?*?*?*?,8.4,2.9,68,101764,284,1401,298,125.3,276.9,69.2,13017,20826,9005,1263,250,9.8,6,3,9999,99999,9,999999999,0.0,999,999,99
3015,2,15,16,0,*?*?*?*?*?*?*?*?*?*?*?*?*?*?*?*?*?*?*?*?*?*?,8.0,1.9,65,101764,101,1394,305,13.1,45.7,9.8,1500,1952,1549,164,240,9.3,8,4,9999,99999,9,999999999,0.0,999,999,99
3015,2,15,17,0,*?*?*?*?*?*?*?*?*?*?*?*?*?*?*?*?*?*?*?*?*?*?,6.7,1.3,69,101764,0,-0,310,0.0,-0.0,0.0,0,0,0,0,230,8.2,10,5,9999,99999,9,999999999,0.4,999,999,99
3015,2,15,18,0,*?*?*?*?*?*?*?*?*?*?*?*?*?*?*?*?*?*?*?*?*?*?,5.7,1.3,73,101764,0,-0,305,0.0,-0.0,0.0,0,0,0,0,220,7.7,10,5,9999,99999,9,999999999,0.8,999,999,99
3015,2,15,19,0,*?*?*?*?*?*?*?*?*?*?*?*?*?*?*?*?*?*?*?*?*?*?,5.5,1.0,73,101764,0,-0,305,0.0,-0.0,0.0,0,0,0,0,222,8.8,10,5,9999,99999,9,999999999,0.8,999,999,99
3015,2,15,20,0,*?*?*?*?*?*?*?*?*?*?*?*?*?*?*?*?*?*?*?*?*?*?,4.4,1.0,78,101764,0,-0,300,0.0,-0.0,0.0,0,0,0,0,223,8.8,10,5,9999,99999,9,999999999,0.8,999,999,99
3015,2,15,21,0,*?*?*?*?*?*?*?*?*?*?*?*?*?*?*?*?*?*?*?*?*?*?,4.2,0.2,75,101764,0,-0,299,0.0,-0.0,0.0,0,0,0,0,225,9.3,10,5,9999,99999,9,999999999,0.7,999,999,99
3015,2,15,22,0,*?*?*?*?*?*?*?*?*?*?*?*?*?*?*?*?*?*?*?*?*?*?,4.4,0.4,75,101764,0,-0,300,0.0,-0.0,0.0,0,0,0,0,227,7.7,10,5,9999,99999,9,999999999,0.0,999,999,99
3015,2,15,23,0,*?*?*?*?*?*?*?*?*?*?*?*?*?*?*?*?*?*?*?*?*?*?,4.7,-0.4,69,101764,0,-0,301,0.0,-0.0,0.0,0,0,0,0,228,4.6,10,5,9999,99999,9,999999999,0.0,999,999,99
3015,2,15,24,0,*?*?*?*?*?*?*?*?*?*?*?*?*?*?*?*?*?*?*?*?*?*?,4.1,2.9,92,101764,0,-0,298,0.0,-0.0,0.0,0,0,0,0,270,9.3,10,5,9999,99999,9,999999999,0.0,999,999,99
3015,2,16,1,0,*?*?*?*?*?*?*?*?*?*?*?*?*?*?*?*?*?*?*?*?*?*?,5.4,1.5,77,102320,0,-0,304,0.0,-0.0,0.0,0,0,0,0,228,5.7,10,5,9999,99999,9,999999999,0.0,999,999,99
3015,2,16,2,0,*?*?*?*?*?*?*?*?*?*?*?*?*?*?*?*?*?*?*?*?*?*?,5.3,2.3,83,102320,0,-0,304,0.0,-0.0,0.0,0,0,0,0,227,6.7,10,5,9999,99999,9,999999999,0.0,999,999,99
3015,2,16,3,0,*?*?*?*?*?*?*?*?*?*?*?*?*?*?*?*?*?*?*?*?*?*?,5.6,2.3,81,102320,0,-0,305,0.0,-0.0,0.0,0,0,0,0,225,5.7,10,5,9999,99999,9,999999999,0.0,999,999,99
3015,2,16,4,0,*?*?*?*?*?*?*?*?*?*?*?*?*?*?*?*?*?*?*?*?*?*?,5.2,2.3,83,102320,0,-0,303,0.0,-0.0,0.0,0,0,0,0,223,6.2,10,5,9999,99999,9,999999999,0.0,999,999,99
3015,2,16,5,0,*?*?*?*?*?*?*?*?*?*?*?*?*?*?*?*?*?*?*?*?*?*?,5.3,2.7,85,102320,0,-0,303,0.0,-0.0,0.0,0,0,0,0,222,6.7,10,5,9999,99999,9,999999999,0.0,999,999,99
3015,2,16,6,0,*?*?*?*?*?*?*?*?*?*?*?*?*?*?*?*?*?*?*?*?*?*?,4.9,3.0,89,102320,0,-0,302,0.0,-0.0,0.0,0,0,0,0,220,6.2,10,5,9999,99999,9,999999999,0.0,999,999,99
3015,2,16,7,0,*?*?*?*?*?*?*?*?*?*?*?*?*?*?*?*?*?*?*?*?*?*?,4.3,2.9,92,102320,48,1391,299,0.0,0.0,0.0,0,0,0,0,192,6.7,10,5,9999,99999,9,999999999,0.0,999,999,99
3015,2,16,8,0,*?*?*?*?*?*?*?*?*?*?*?*?*?*?*?*?*?*?*?*?*?*?,5.6,4.6,95,102320,240,1402,283,105.7,324.0,50.2,11138,22499,6762,896,163,5.7,5,3,9999,99999,9,999999999,0.0,999,999,99
3015,2,16,9,0,*?*?*?*?*?*?*?*?*?*?*?*?*?*?*?*?*?*?*?*?*?*?,6.8,4.6,88,102320,398,1399,292,193.1,304.1,106.6,20501,26858,12463,2096,135,6.7,6,3,9999,99999,9,999999999,0.0,999,999,99
3015,2,16,10,0,*?*?*?*?*?*?*?*?*?*?*?*?*?*?*?*?*?*?*?*?*?*?,7.4,5.6,89,102320,514,1401,274,298.7,564.2,91.7,30983,52401,13119,1763,107,6.2,1,0,9999,99999,9,999999999,0.0,999,999,99
3015,2,16,11,0,*?*?*?*?*?*?*?*?*?*?*?*?*?*?*?*?*?*?*?*?*?*?,9.1,6.9,87,102320,578,1401,283,342.1,574.5,105.0,35522,54664,14790,2065,78,6.2,1,0,9999,99999,9,999999999,0.0,999,999,99
3015,2,16,12,0,*?*?*?*?*?*?*?*?*?*?*?*?*?*?*?*?*?*?*?*?*?*?,9.8,7.3,86,102320,586,1400,287,347.8,575.7,106.8,36119,54923,15004,2106,50,5.7,1,0,9999,99999,9,999999999,0.0,999,999,99
3015,2,16,13,0,*?*?*?*?*?*?*?*?*?*?*?*?*?*?*?*?*?*?*?*?*?*?,9.8,7.1,85,102320,538,1399,291,314.6,549.8,103.2,32487,51404,14478,1975,65,5.7,2,1,9999,99999,9,999999999,0.0,999,999,99
3015,2,16,14,0,*?*?*?*?*?*?*?*?*?*?*?*?*?*?*?*?*?*?*?*?*?*?,9.6,7.1,86,102320,438,1401,298,239.6,450.6,98.7,25241,40339,12753,1841,80,5.7,4,2,9999,99999,9,999999999,0.0,999,999,99
3015,2,16,15,0,*?*?*?*?*?*?*?*?*?*?*?*?*?*?*?*?*?*?*?*?*?*?,9.9,7.6,87,102320,291,1400,292,147.6,477.2,48.4,15260,37214,7322,892,95,5.7,2,1,9999,99999,9,999999999,0.0,999,999,99
3015,2,16,16,0,*?*?*?*?*?*?*?*?*?*?*?*?*?*?*?*?*?*?*?*?*?*?,9.0,8.0,95,102320,108,1397,300,22.7,153.9,10.8,2432,7987,1871,210,110,4.6,5,3,9999,99999,9,999999999,0.0,999,999,99
3015,2,16,17,0,*?*?*?*?*?*?*?*?*?*?*?*?*?*?*?*?*?*?*?*?*?*?,8.9,7.6,92,102320,0,-0,311,0.0,-0.0,0.0,0,0,0,0,125,4.1,8,4,9999,99999,9,999999999,0.0,999,999,99
3015,2,16,18,0,*?*?*?*?*?*?*?*?*?*?*?*?*?*?*?*?*?*?*?*?*?*?,8.3,6.2,88,102320,0,-0,316,0.0,-0.0,0.0,0,0,0,0,140,4.6,10,5,9999,99999,9,999999999,0.0,999,999,99
3015,2,16,19,0,*?*?*?*?*?*?*?*?*?*?*?*?*?*?*?*?*?*?*?*?*?*?,8.6,6.2,87,102320,0,-0,317,0.0,-0.0,0.0,0,0,0,0,147,5.2,10,5,9999,99999,9,999999999,0.0,999,999,99
3015,2,16,20,0,*?*?*?*?*?*?*?*?*?*?*?*?*?*?*?*?*?*?*?*?*?*?,6.5,5.5,95,102320,0,-0,308,0.0,-0.0,0.0,0,0,0,0,153,6.2,10,5,9999,99999,9,999999999,0.0,999,999,99
3015,2,16,21,0,*?*?*?*?*?*?*?*?*?*?*?*?*?*?*?*?*?*?*?*?*?*?,7.1,4.6,86,102320,0,-0,311,0.0,-0.0,0.0,0,0,0,0,160,6.2,10,5,9999,99999,9,999999999,0.0,999,999,99
3015,2,16,22,0,*?*?*?*?*?*?*?*?*?*?*?*?*?*?*?*?*?*?*?*?*?*?,6.4,4.3,87,102320,0,-0,308,0.0,-0.0,0.0,0,0,0,0,167,6.2,10,5,9999,99999,9,999999999,0.0,999,999,99
3015,2,16,23,0,*?*?*?*?*?*?*?*?*?*?*?*?*?*?*?*?*?*?*?*?*?*?,6.3,4.6,91,102320,0,-0,308,0.0,-0.0,0.0,0,0,0,0,173,5.7,10,5,9999,99999,9,999999999,0.0,999,999,99
3015,2,16,24,0,*?*?*?*?*?*?*?*?*?*?*?*?*?*?*?*?*?*?*?*?*?*?,4.9,0.4,74,102320,0,-0,302,0.0,-0.0,0.0,0,0,0,0,230,6.2,10,5,9999,99999,9,999999999,0.0,999,999,99
3015,2,17,1,0,*?*?*?*?*?*?*?*?*?*?*?*?*?*?*?*?*?*?*?*?*?*?,6.3,5.6,95,102302,0,-0,307,0.0,-0.0,0.0,0,0,0,0,177,3.6,10,5,9999,99999,9,999999999,0.0,999,999,99
3015,2,17,2,0,*?*?*?*?*?*?*?*?*?*?*?*?*?*?*?*?*?*?*?*?*?*?,6.4,5.9,97,102302,0,-0,308,0.0,-0.0,0.0,0,0,0,0,173,3.6,10,5,9999,99999,9,999999999,0.0,999,999,99
3015,2,17,3,0,*?*?*?*?*?*?*?*?*?*?*?*?*?*?*?*?*?*?*?*?*?*?,6.3,5.5,94,102302,0,-0,307,0.0,-0.0,0.0,0,0,0,0,170,3.1,10,5,9999,99999,9,999999999,0.0,999,999,99
3015,2,17,4,0,*?*?*?*?*?*?*?*?*?*?*?*?*?*?*?*?*?*?*?*?*?*?,6.2,5.6,96,102302,0,-0,307,0.0,-0.0,0.0,0,0,0,0,167,4.6,10,5,9999,99999,9,999999999,0.0,999,999,99
3015,2,17,5,0,*?*?*?*?*?*?*?*?*?*?*?*?*?*?*?*?*?*?*?*?*?*?,6.5,5.9,96,102302,0,-0,308,0.0,-0.0,0.0,0,0,0,0,163,3.6,10,5,9999,99999,9,999999999,0.0,999,999,99
3015,2,17,6,0,*?*?*?*?*?*?*?*?*?*?*?*?*?*?*?*?*?*?*?*?*?*?,6.8,5.9,94,102302,0,-0,310,0.0,-0.0,0.0,0,0,0,0,160,3.1,10,5,9999,99999,9,999999999,0.0,999,999,99
3015,2,17,7,0,*?*?*?*?*?*?*?*?*?*?*?*?*?*?*?*?*?*?*?*?*?*?,6.7,5.1,89,102302,56,1412,305,0.0,0.0,0.0,0,0,0,0,153,4.1,9,5,9999,99999,9,999999999,0.0,999,999,99
3015,2,17,8,0,*?*?*?*?*?*?*?*?*?*?*?*?*?*?*?*?*?*?*?*?*?*?,6.7,5.5,92,102302,247,1400,305,59.6,44.9,51.7,6591,3334,6096,1102,147,4.6,9,5,9999,99999,9,999999999,0.0,999,999,99
3015,2,17,9,0,*?*?*?*?*?*?*?*?*?*?*?*?*?*?*?*?*?*?*?*?*?*?,6.8,5.6,92,102302,406,1400,301,150.8,131.0,112.8,16434,11807,12937,2509,140,4.6,8,4,9999,99999,9,999999999,0.0,999,999,99
3015,2,17,10,0,*?*?*?*?*?*?*?*?*?*?*?*?*?*?*?*?*?*?*?*?*?*?,7.1,5.8,91,102302,521,1399,307,153.2,54.7,132.8,16823,5180,14987,3763,133,4.1,9,5,9999,99999,9,999999999,0.0,999,999,99
3015,2,17,11,0,*?*?*?*?*?*?*?*?*?*?*?*?*?*?*?*?*?*?*?*?*?*?,7.7,5.3,85,102302,585,1399,305,231.9,139.8,173.5,25290,13884,19664,4101,127,4.1,8,4,9999,99999,9,999999999,0.0,999,999,99
3015,2,17,12,0,*?*?*?*?*?*?*?*?*?*?*?*?*?*?*?*?*?*?*?*?*?*?,7.5,4.5,81,102302,594,1401,308,177.9,55.8,154.2,19549,5400,17398,4518,120,3.1,9,5,9999,99999,9,999999999,0.0,999,999,99
3015,2,17,13,0,*?*?*?*?*?*?*?*?*?*?*?*?*?*?*?*?*?*?*?*?*?*?,7.9,4.1,77,102302,546,1400,310,161.5,55.1,140.0,17747,5261,15804,4013,125,2.6,9,5,9999,99999,9,999999999,0.0,999,999,99
3015,2,17,14,0,*?*?*?*?*?*?*?*?*?*?*?*?*?*?*?*?*?*?*?*?*?*?,7.7,3.6,75,102302,445,1400,314,73.2,0.0,73.2,8556,0,8579,3016,130,2.1,10,5,9999,99999,9,999999999,0.0,999,999,99
3015,2,17,15,0,*?*?*?*?*?*?*?*?*?*?*?*?*?*?*?*?*?*?*?*?*?*?,7.7,1.5,65,102302,298,1400,278,151.1,451.9,54.8,15507,35360,8123,993,135,2.6,3,2,9999,99999,9,999999999,0.0,999,999,99
3015,2,17,16,0,*?*?*?*?*?*?*?*?*?*?*?*?*?*?*?*?*?*?*?*?*?*?,7.6,2.3,68,102302,115,1399,269,28.9,243.9,8.9,3118,15394,1509,280,140,2.1,1,0,9999,99999,9,999999999,0.0,999,999,99
3015,2,17,17,0,*?*?*?*?*?*?*?*?*?*?*?*?*?*?*?*?*?*?*?*?*?*?,7.7,1.9,67,102302,0,-0,304,0.0,-0.0,0.0,0,0,0,0,145,1.5,8,4,9999,99999,9,999999999,0.0,999,999,99
3015,2,17,18,0,*?*?*?*?*?*?*?*?*?*?*?*?*?*?*?*?*?*?*?*?*?*?,7.8,4.1,77,102302,0,-0,314,0.0,-0.0,0.0,0,0,0,0,150,1.0,10,5,9999,99999,9,999999999,0.0,999,999,99
3015,2,17,19,0,*?*?*?*?*?*?*?*?*?*?*?*?*?*?*?*?*?*?*?*?*?*?,7.3,3.6,77,102302,0,-0,312,0.0,-0.0,0.0,0,0,0,0,145,2.1,10,5,9999,99999,9,999999999,0.0,999,999,99
3015,2,17,20,0,*?*?*?*?*?*?*?*?*?*?*?*?*?*?*?*?*?*?*?*?*?*?,7.3,3.6,77,102302,0,-0,312,0.0,-0.0,0.0,0,0,0,0,140,1.5,10,5,9999,99999,9,999999999,0.0,999,999,99
3015,2,17,21,0,*?*?*?*?*?*?*?*?*?*?*?*?*?*?*?*?*?*?*?*?*?*?,6.9,4.5,85,102302,0,-0,310,0.0,-0.0,0.0,0,0,0,0,135,1.0,10,5,9999,99999,9,999999999,0.0,999,999,99
3015,2,17,22,0,*?*?*?*?*?*?*?*?*?*?*?*?*?*?*?*?*?*?*?*?*?*?,6.4,4.1,85,102302,0,-0,308,0.0,-0.0,0.0,0,0,0,0,130,2.6,10,5,9999,99999,9,999999999,0.0,999,999,99
3015,2,17,23,0,*?*?*?*?*?*?*?*?*?*?*?*?*?*?*?*?*?*?*?*?*?*?,6.2,4.5,89,102302,0,-0,307,0.0,-0.0,0.0,0,0,0,0,125,3.1,10,5,9999,99999,9,999999999,0.0,999,999,99
3015,2,17,24,0,*?*?*?*?*?*?*?*?*?*?*?*?*?*?*?*?*?*?*?*?*?*?,6.2,5.1,93,102302,0,-0,307,0.0,-0.0,0.0,0,0,0,0,180,3.1,10,5,9999,99999,9,999999999,0.0,999,999,99
3015,2,18,1,0,*?*?*?*?*?*?*?*?*?*?*?*?*?*?*?*?*?*?*?*?*?*?,4.0,4.1,100,102180,0,-0,298,0.0,-0.0,0.0,0,0,0,0,118,0.5,10,5,9999,99999,9,999999999,0.0,999,999,99
3015,2,18,2,0,*?*?*?*?*?*?*?*?*?*?*?*?*?*?*?*?*?*?*?*?*?*?,3.2,3.2,100,102180,0,-0,294,0.0,-0.0,0.0,0,0,0,0,117,1.0,10,5,9999,99999,9,999999999,0.0,999,999,99
3015,2,18,3,0,*?*?*?*?*?*?*?*?*?*?*?*?*?*?*?*?*?*?*?*?*?*?,3.3,3.2,100,102180,0,-0,295,0.0,-0.0,0.0,0,0,0,0,115,1.0,10,5,9999,99999,9,999999999,0.0,999,999,99
3015,2,18,4,0,*?*?*?*?*?*?*?*?*?*?*?*?*?*?*?*?*?*?*?*?*?*?,3.0,3.0,100,102180,0,-0,294,0.0,-0.0,0.0,0,0,0,0,113,0.5,10,5,9999,99999,9,999999999,0.0,999,999,99
3015,2,18,5,0,*?*?*?*?*?*?*?*?*?*?*?*?*?*?*?*?*?*?*?*?*?*?,3.0,3.0,100,102180,0,-0,294,0.0,-0.0,0.0,0,0,0,0,112,0.5,10,5,9999,99999,9,999999999,0.0,999,999,99
3015,2,18,6,0,*?*?*?*?*?*?*?*?*?*?*?*?*?*?*?*?*?*?*?*?*?*?,3.4,3.4,100,102180,0,-0,295,0.0,-0.0,0.0,0,0,0,0,110,1.0,10,5,9999,99999,9,999999999,0.0,999,999,99
3015,2,18,7,0,*?*?*?*?*?*?*?*?*?*?*?*?*?*?*?*?*?*?*?*?*?*?,3.0,3.0,100,102180,63,1404,294,0.0,0.0,0.0,0,0,0,0,112,1.5,10,5,9999,99999,9,999999999,0.0,999,999,99
3015,2,18,8,0,*?*?*?*?*?*?*?*?*?*?*?*?*?*?*?*?*?*?*?*?*?*?,2.6,2.5,100,102180,254,1397,283,82.4,114.1,61.6,9026,8560,7187,1317,113,1.0,8,4,9999,99999,9,999999999,0.0,999,999,99
3015,2,18,9,0,*?*?*?*?*?*?*?*?*?*?*?*?*?*?*?*?*?*?*?*?*?*?,3.4,3.4,100,102180,413,1398,286,154.3,131.6,115.4,16809,11926,13225,2572,115,1.5,8,4,9999,99999,9,999999999,0.0,999,999,99
3015,2,18,10,0,*?*?*?*?*?*?*?*?*?*?*?*?*?*?*?*?*?*?*?*?*?*?,4.2,3.2,100,102180,529,1400,276,288.5,400.7,137.0,30079,37829,17039,2671,117,1.5,5,3,9999,99999,9,999999999,0.0,999,999,99
3015,2,18,11,0,*?*?*?*?*?*?*?*?*?*?*?*?*?*?*?*?*?*?*?*?*?*?,4.8,3.9,100,102180,593,1400,288,278.2,234.4,178.9,29564,23467,20253,3850,118,2.1,7,4,9999,99999,9,999999999,0.0,999,999,99
3015,2,18,12,0,*?*?*?*?*?*?*?*?*?*?*?*?*?*?*?*?*?*?*?*?*?*?,5.6,2.7,100,102180,601,1399,300,180.5,55.9,156.5,19840,5420,17654,4600,120,1.5,9,5,9999,99999,9,999999999,0.0,999,999,99
3015,2,18,13,0,*?*?*?*?*?*?*?*?*?*?*?*?*?*?*?*?*?*?*?*?*?*?,5.4,4.5,100,102180,553,1399,299,164.1,55.2,142.3,18032,5285,16057,4091,120,1.0,9,5,9999,99999,9,999999999,0.0,999,999,99
3015,2,18,14,0,*?*?*?*?*?*?*?*?*?*?*?*?*?*?*?*?*?*?*?*?*?*?,5.4,3.6,100,102180,452,1399,295,171.8,134.0,128.5,18719,12482,14688,2899,120,1.0,8,4,9999,99999,9,999999999,0.0,999,999,99
3015,2,18,15,0,*?*?*?*?*?*?*?*?*?*?*?*?*?*?*?*?*?*?*?*?*?*?,5.5,2.5,100,102180,305,1399,300,79.4,48.5,68.9,8718,4021,7805,1798,120,1.5,9,5,9999,99999,9,999999999,0.0,999,999,99
3015,2,18,16,0,*?*?*?*?*?*?*?*?*?*?*?*?*?*?*?*?*?*?*?*?*?*?,5.7,0.6,98,102180,122,1400,300,16.9,25.8,14.7,1941,1343,1822,304,120,1.0,9,5,9999,99999,9,999999999,0.5,999,999,99
3015,2,18,17,0,*?*?*?*?*?*?*?*?*?*?*?*?*?*?*?*?*?*?*?*?*?*?,5.0,0.8,100,102180,0,-0,297,0.0,-0.0,0.0,0,0,0,0,120,0.5,9,5,9999,99999,9,999999999,0.6,999,999,99
3015,2,18,18,0,*?*?*?*?*?*?*?*?*?*?*?*?*?*?*?*?*?*?*?*?*?*?,4.8,2.1,100,102180,0,-0,301,0.0,-0.0,0.0,0,0,0,0,120,1.0,10,5,9999,99999,9,999999999,0.0,999,999,99
3015,2,18,19,0,*?*?*?*?*?*?*?*?*?*?*?*?*?*?*?*?*?*?*?*?*?*?,4.5,2.7,100,102180,0,-0,300,0.0,-0.0,0.0,0,0,0,0,132,1.5,10,5,9999,99999,9,999999999,0.0,999,999,99
3015,2,18,20,0,*?*?*?*?*?*?*?*?*?*?*?*?*?*?*?*?*?*?*?*?*?*?,3.3,1.9,100,102180,0,-0,295,0.0,-0.0,0.0,0,0,0,0,143,1.5,10,5,9999,99999,9,999999999,0.0,999,999,99
3015,2,18,21,0,*?*?*?*?*?*?*?*?*?*?*?*?*?*?*?*?*?*?*?*?*?*?,3.9,3.2,100,102180,0,-0,297,0.0,-0.0,0.0,0,0,0,0,155,1.0,10,5,9999,99999,9,999999999,0.0,999,999,99
3015,2,18,22,0,*?*?*?*?*?*?*?*?*?*?*?*?*?*?*?*?*?*?*?*?*?*?,4.1,3.2,100,102180,0,-0,298,0.0,-0.0,0.0,0,0,0,0,167,2.6,10,5,9999,99999,9,999999999,0.0,999,999,99
3015,2,18,23,0,*?*?*?*?*?*?*?*?*?*?*?*?*?*?*?*?*?*?*?*?*?*?,4.8,3.0,100,102180,0,-0,301,0.0,-0.0,0.0,0,0,0,0,178,2.6,10,5,9999,99999,9,999999999,0.0,999,999,99
3015,2,18,24,0,*?*?*?*?*?*?*?*?*?*?*?*?*?*?*?*?*?*?*?*?*?*?,5.4,5.0,100,102180,0,-0,304,0.0,-0.0,0.0,0,0,0,0,120,1.5,10,5,9999,99999,9,999999999,0.0,999,999,99
3015,2,19,1,0,*?*?*?*?*?*?*?*?*?*?*?*?*?*?*?*?*?*?*?*?*?*?,6.1,3.4,82,101963,0,-0,307,0.0,-0.0,0.0,0,0,0,0,197,0.5,10,5,9999,99999,9,999999999,0.0,999,999,99
3015,2,19,2,0,*?*?*?*?*?*?*?*?*?*?*?*?*?*?*?*?*?*?*?*?*?*?,6.7,3.6,80,101963,0,-0,309,0.0,-0.0,0.0,0,0,0,0,203,1.0,10,5,9999,99999,9,999999999,0.0,999,999,99
3015,2,19,3,0,*?*?*?*?*?*?*?*?*?*?*?*?*?*?*?*?*?*?*?*?*?*?,5.7,3.6,85,101963,0,-0,305,0.0,-0.0,0.0,0,0,0,0,210,1.0,10,5,9999,99999,9,999999999,0.0,999,999,99
3015,2,19,4,0,*?*?*?*?*?*?*?*?*?*?*?*?*?*?*?*?*?*?*?*?*?*?,6.0,4.3,88,101963,0,-0,306,0.0,-0.0,0.0,0,0,0,0,217,0.5,10,5,9999,99999,9,999999999,0.0,999,999,99
3015,2,19,5,0,*?*?*?*?*?*?*?*?*?*?*?*?*?*?*?*?*?*?*?*?*?*?,5.7,3.0,83,101963,0,-0,305,0.0,-0.0,0.0,0,0,0,0,223,0.5,10,5,9999,99999,9,999999999,0.0,999,999,99
3015,2,19,6,0,*?*?*?*?*?*?*?*?*?*?*?*?*?*?*?*?*?*?*?*?*?*?,5.6,3.2,84,101963,0,-0,305,0.0,-0.0,0.0,0,0,0,0,230,1.0,10,5,9999,99999,9,999999999,0.0,999,999,99
3015,2,19,7,0,*?*?*?*?*?*?*?*?*?*?*?*?*?*?*?*?*?*?*?*?*?*?,5.6,2.3,79,101963,70,1395,305,0.0,0.0,0.0,0,0,0,0,242,1.5,10,5,9999,99999,9,999999999,0.0,999,999,99
3015,2,19,8,0,*?*?*?*?*?*?*?*?*?*?*?*?*?*?*?*?*?*?*?*?*?*?,5.9,3.0,81,101963,262,1399,301,64.8,46.0,56.1,7153,3507,6608,1202,253,1.0,9,5,9999,99999,9,999999999,0.0,999,999,99
3015,2,19,9,0,*?*?*?*?*?*?*?*?*?*?*?*?*?*?*?*?*?*?*?*?*?*?,6.3,2.9,78,101963,421,1399,303,119.1,52.6,103.2,13069,4763,11664,2805,265,1.5,9,5,9999,99999,9,999999999,0.0,999,999,99
3015,2,19,10,0,*?*?*?*?*?*?*?*?*?*?*?*?*?*?*?*?*?*?*?*?*?*?,6.8,3.0,76,101963,536,1398,305,158.5,55.0,137.4,17410,5233,15506,3920,277,1.5,9,5,9999,99999,9,999999999,0.0,999,999,99
3015,2,19,11,0,*?*?*?*?*?*?*?*?*?*?*?*?*?*?*?*?*?*?*?*?*?*?,6.8,2.7,74,101963,600,1398,305,180.3,55.9,156.4,19822,5419,17638,4594,288,2.1,9,5,9999,99999,9,999999999,0.0,999,999,99
3015,2,19,12,0,*?*?*?*?*?*?*?*?*?*?*?*?*?*?*?*?*?*?*?*?*?*?,6.7,4.3,85,101963,609,1399,305,183.2,56.0,158.8,20133,5440,17913,4685,300,1.5,9,5,9999,99999,9,999999999,0.0,999,999,99
3015,2,19,13,0,*?*?*?*?*?*?*?*?*?*?*?*?*?*?*?*?*?*?*?*?*?*?,7.2,4.6,83,101963,561,1400,307,166.7,55.3,144.6,18321,5306,16312,4170,258,1.0,9,5,9999,99999,9,999999999,0.1,999,999,99
3015,2,19,14,0,*?*?*?*?*?*?*?*?*?*?*?*?*?*?*?*?*?*?*?*?*?*?,7.1,4.1,81,101963,459,1397,307,132.2,53.5,114.6,14516,4937,12946,3162,217,1.0,9,5,9999,99999,9,999999999,0.3,999,999,99
3015,2,19,15,0,*?*?*?*?*?*?*?*?*?*?*?*?*?*?*?*?*?*?*?*?*?*?,6.6,4.8,87,101963,312,1398,304,81.9,48.8,71.0,8997,4051,8056,1857,175,1.5,9,5,9999,99999,9,999999999,1.6,999,999,99
3015,2,19,16,0,*?*?*?*?*?*?*?*?*?*?*?*?*?*?*?*?*?*?*?*?*?*?,6.8,4.8,86,101963,129,1401,305,19.3,27.9,16.7,2201,1475,2069,347,133,1.0,9,5,9999,99999,9,999999999,1.6,999,999,99
3015,2,19,17,0,*?*?*?*?*?*?*?*?*?*?*?*?*?*?*?*?*?*?*?*?*?*?,7.0,5.0,86,101963,0,-0,306,0.0,-0.0,0.0,0,0,0,0,92,0.5,9,5,9999,99999,9,999999999,1.6,999,999,99
3015,2,19,18,0,*?*?*?*?*?*?*?*?*?*?*?*?*?*?*?*?*?*?*?*?*?*?,6.3,4.1,85,101963,0,-0,308,0.0,-0.0,0.0,0,0,0,0,50,1.0,10,5,9999,99999,9,999999999,1.8,999,999,99
3015,2,19,19,0,*?*?*?*?*?*?*?*?*?*?*?*?*?*?*?*?*?*?*?*?*?*?,6.6,3.2,79,101963,0,-0,309,0.0,-0.0,0.0,0,0,0,0,58,1.5,10,5,9999,99999,9,999999999,1.7,999,999,99
3015,2,19,20,0,*?*?*?*?*?*?*?*?*?*?*?*?*?*?*?*?*?*?*?*?*?*?,6.4,2.9,78,101963,0,-0,308,0.0,-0.0,0.0,0,0,0,0,67,1.5,10,5,9999,99999,9,999999999,0.0,999,999,99
3015,2,19,21,0,*?*?*?*?*?*?*?*?*?*?*?*?*?*?*?*?*?*?*?*?*?*?,6.6,1.9,72,101963,0,-0,309,0.0,-0.0,0.0,0,0,0,0,75,1.0,10,5,9999,99999,9,999999999,0.0,999,999,99
3015,2,19,22,0,*?*?*?*?*?*?*?*?*?*?*?*?*?*?*?*?*?*?*?*?*?*?,6.1,2.7,78,101963,0,-0,307,0.0,-0.0,0.0,0,0,0,0,83,2.6,10,5,9999,99999,9,999999999,0.0,999,999,99
3015,2,19,23,0,*?*?*?*?*?*?*?*?*?*?*?*?*?*?*?*?*?*?*?*?*?*?,5.6,1.0,73,101963,0,-0,305,0.0,-0.0,0.0,0,0,0,0,92,2.6,10,5,9999,99999,9,999999999,0.0,999,999,99
3015,2,19,24,0,*?*?*?*?*?*?*?*?*?*?*?*?*?*?*?*?*?*?*?*?*?*?,5.6,3.2,84,101963,0,-0,305,0.0,-0.0,0.0,0,0,0,0,190,1.5,10,5,9999,99999,9,999999999,0.0,999,999,99
3015,2,20,1,0,*?*?*?*?*?*?*?*?*?*?*?*?*?*?*?*?*?*?*?*?*?*?,3.2,-1.1,73,102575,0,-0,295,0.0,-0.0,0.0,0,0,0,0,100,0.5,10,5,9999,99999,9,999999999,0.0,999,999,99
3015,2,20,2,0,*?*?*?*?*?*?*?*?*?*?*?*?*?*?*?*?*?*?*?*?*?*?,1.8,-2.2,73,102575,0,-0,289,0.0,-0.0,0.0,0,0,0,0,100,1.0,10,5,9999,99999,9,999999999,0.0,999,999,99
3015,2,20,3,0,*?*?*?*?*?*?*?*?*?*?*?*?*?*?*?*?*?*?*?*?*?*?,1.9,-2.7,69,102575,0,-0,290,0.0,-0.0,0.0,0,0,0,0,100,1.0,10,5,9999,99999,9,999999999,0.1,999,999,99
3015,2,20,4,0,*?*?*?*?*?*?*?*?*?*?*?*?*?*?*?*?*?*?*?*?*?*?,2.6,-2.2,69,102575,0,-0,293,0.0,-0.0,0.0,0,0,0,0,100,0.5,10,5,9999,99999,9,999999999,0.3,999,999,99
3015,2,20,5,0,*?*?*?*?*?*?*?*?*?*?*?*?*?*?*?*?*?*?*?*?*?*?,1.6,-2.2,74,102575,0,-0,288,0.0,-0.0,0.0,0,0,0,0,100,0.5,10,5,9999,99999,9,999999999,0.2,999,999,99
3015,2,20,6,0,*?*?*?*?*?*?*?*?*?*?*?*?*?*?*?*?*?*?*?*?*?*?,1.4,-1.9,76,102575,0,-0,288,0.0,-0.0,0.0,0,0,0,0,100,1.0,10,5,9999,99999,9,999999999,0.0,999,999,99
3015,2,20,7,0,*?*?*?*?*?*?*?*?*?*?*?*?*?*?*?*?*?*?*?*?*?*?,1.1,-3.7,68,102575,78,1405,287,1.1,0.0,1.1,146,-0,146,44,100,1.5,10,5,9999,99999,9,999999999,0.0,999,999,99
3015,2,20,8,0,*?*?*?*?*?*?*?*?*?*?*?*?*?*?*?*?*?*?*?*?*?*?,2.4,-1.7,73,102575,269,1395,292,38.8,0.0,38.8,4532,0,4540,1517,100,1.0,10,5,9999,99999,9,999999999,0.0,999,999,99
3015,2,20,9,0,*?*?*?*?*?*?*?*?*?*?*?*?*?*?*?*?*?*?*?*?*?*?,3.7,-1.7,67,102575,429,1399,297,70.1,0.0,70.1,8188,0,8210,2873,100,1.5,10,5,9999,99999,9,999999999,0.0,999,999,99
3015,2,20,10,0,*?*?*?*?*?*?*?*?*?*?*?*?*?*?*?*?*?*?*?*?*?*?,5.7,-0.0,66,102575,544,1398,306,92.8,0.0,92.8,10890,0,10923,3957,100,1.5,10,5,9999,99999,9,999999999,0.0,999,999,99
3015,2,20,11,0,*?*?*?*?*?*?*?*?*?*?*?*?*?*?*?*?*?*?*?*?*?*?,7.1,0.8,64,102575,608,1398,312,105.4,0.0,105.4,12405,0,12446,4593,100,2.1,10,5,9999,99999,9,999999999,0.0,999,999,99
3015,2,20,12,0,*?*?*?*?*?*?*?*?*?*?*?*?*?*?*?*?*?*?*?*?*?*?,7.5,1.0,63,102575,616,1398,313,107.0,0.0,107.0,12597,0,12639,4675,100,1.5,10,5,9999,99999,9,999999999,0.3,999,999,99
3015,2,20,13,0,*?*?*?*?*?*?*?*?*?*?*?*?*?*?*?*?*?*?*?*?*?*?,7.6,1.0,63,102575,568,1398,314,97.5,0.0,97.5,11452,0,11489,4191,98,1.0,10,5,9999,99999,9,999999999,0.3,999,999,99
3015,2,20,14,0,*?*?*?*?*?*?*?*?*?*?*?*?*?*?*?*?*?*?*?*?*?*?,7.4,0.8,63,102575,467,1399,313,77.6,0.0,77.6,9073,0,9099,3221,97,1.0,10,5,9999,99999,9,999999999,0.1,999,999,99
3015,2,20,15,0,*?*?*?*?*?*?*?*?*?*?*?*?*?*?*?*?*?*?*?*?*?*?,7.8,1.3,63,102575,319,1397,315,48.6,0.0,48.6,5665,0,5677,1923,95,1.5,10,5,9999,99999,9,999999999,0.0,999,999,99
3015,2,20,16,0,*?*?*?*?*?*?*?*?*?*?*?*?*?*?*?*?*?*?*?*?*?*?,7.4,2.3,69,102575,136,1402,313,12.5,0.0,12.5,1501,-0,1502,489,93,1.0,10,5,9999,99999,9,999999999,0.0,999,999,99
3015,2,20,17,0,*?*?*?*?*?*?*?*?*?*?*?*?*?*?*?*?*?*?*?*?*?*?,6.5,3.0,78,102575,0,-0,309,0.0,-0.0,0.0,0,0,0,0,92,0.5,10,5,9999,99999,9,999999999,0.0,999,999,99
3015,2,20,18,0,*?*?*?*?*?*?*?*?*?*?*?*?*?*?*?*?*?*?*?*?*?*?,5.4,2.1,78,102575,0,-0,304,0.0,-0.0,0.0,0,0,0,0,90,1.0,10,5,9999,99999,9,999999999,0.0,999,999,99
3015,2,20,19,0,*?*?*?*?*?*?*?*?*?*?*?*?*?*?*?*?*?*?*?*?*?*?,5.0,0.8,75,102575,0,-0,302,0.0,-0.0,0.0,0,0,0,0,93,1.5,10,5,9999,99999,9,999999999,0.0,999,999,99
3015,2,20,20,0,*?*?*?*?*?*?*?*?*?*?*?*?*?*?*?*?*?*?*?*?*?*?,4.1,0.4,76,102575,0,-0,299,0.0,-0.0,0.0,0,0,0,0,97,1.5,10,5,9999,99999,9,999999999,0.0,999,999,99
3015,2,20,21,0,*?*?*?*?*?*?*?*?*?*?*?*?*?*?*?*?*?*?*?*?*?*?,4.3,-0.6,69,102575,0,-0,300,0.0,-0.0,0.0,0,0,0,0,100,1.0,10,5,9999,99999,9,999999999,0.0,999,999,99
3015,2,20,22,0,*?*?*?*?*?*?*?*?*?*?*?*?*?*?*?*?*?*?*?*?*?*?,3.6,-0.8,72,102575,0,-0,297,0.0,-0.0,0.0,0,0,0,0,103,2.6,10,5,9999,99999,9,999999999,0.0,999,999,99
3015,2,20,23,0,*?*?*?*?*?*?*?*?*?*?*?*?*?*?*?*?*?*?*?*?*?*?,3.5,-1.1,71,102575,0,-0,296,0.0,-0.0,0.0,0,0,0,0,107,2.6,10,5,9999,99999,9,999999999,0.0,999,999,99
3015,2,20,24,0,*?*?*?*?*?*?*?*?*?*?*?*?*?*?*?*?*?*?*?*?*?*?,4.9,-0.0,71,102575,0,-0,302,0.0,-0.0,0.0,0,0,0,0,100,1.5,10,5,9999,99999,9,999999999,0.0,999,999,99
3015,2,21,1,0,*?*?*?*?*?*?*?*?*?*?*?*?*?*?*?*?*?*?*?*?*?*?,3.4,3.4,100,102624,0,-0,295,0.0,-0.0,0.0,0,0,0,0,110,0.5,10,5,9999,99999,9,999999999,0.1,999,999,99
3015,2,21,2,0,*?*?*?*?*?*?*?*?*?*?*?*?*?*?*?*?*?*?*?*?*?*?,3.7,3.6,100,102624,0,-0,296,0.0,-0.0,0.0,0,0,0,0,110,1.0,10,5,9999,99999,9,999999999,0.0,999,999,99
3015,2,21,3,0,*?*?*?*?*?*?*?*?*?*?*?*?*?*?*?*?*?*?*?*?*?*?,3.0,3.0,100,102624,0,-0,294,0.0,-0.0,0.0,0,0,0,0,110,1.0,10,5,9999,99999,9,999999999,0.0,999,999,99
3015,2,21,4,0,*?*?*?*?*?*?*?*?*?*?*?*?*?*?*?*?*?*?*?*?*?*?,2.4,2.5,100,102624,0,-0,291,0.0,-0.0,0.0,0,0,0,0,110,0.5,10,5,9999,99999,9,999999999,0.0,999,999,99
3015,2,21,5,0,*?*?*?*?*?*?*?*?*?*?*?*?*?*?*?*?*?*?*?*?*?*?,2.2,2.3,100,102624,0,-0,290,0.0,-0.0,0.0,0,0,0,0,110,0.5,10,5,9999,99999,9,999999999,0.0,999,999,99
3015,2,21,6,0,*?*?*?*?*?*?*?*?*?*?*?*?*?*?*?*?*?*?*?*?*?*?,2.0,1.3,100,102624,0,-0,290,0.0,-0.0,0.0,0,0,0,0,110,1.0,10,5,9999,99999,9,999999999,0.0,999,999,99
3015,2,21,7,0,*?*?*?*?*?*?*?*?*?*?*?*?*?*?*?*?*?*?*?*?*?*?,1.7,1.7,100,102624,85,1395,288,2.5,0.0,2.5,334,-0,333,104,108,1.5,10,5,9999,99999,9,999999999,0.0,999,999,99
3015,2,21,8,0,*?*?*?*?*?*?*?*?*?*?*?*?*?*?*?*?*?*?*?*?*?*?,3.3,3.2,100,102624,277,1397,295,40.3,0.0,40.3,4709,0,4718,1580,107,1.0,10,5,9999,99999,9,999999999,0.0,999,999,99
3015,2,21,9,0,*?*?*?*?*?*?*?*?*?*?*?*?*?*?*?*?*?*?*?*?*?*?,4.8,3.9,100,102624,436,1396,301,71.6,0.0,71.6,8370,0,8392,2943,105,1.5,10,5,9999,99999,9,999999999,0.0,999,999,99
3015,2,21,10,0,*?*?*?*?*?*?*?*?*?*?*?*?*?*?*?*?*?*?*?*?*?*?,6.6,4.3,100,102624,552,1398,309,94.3,0.0,94.3,11075,0,11109,4034,103,1.5,10,5,9999,99999,9,999999999,0.5,999,999,99
3015,2,21,11,0,*?*?*?*?*?*?*?*?*?*?*?*?*?*?*?*?*?*?*?*?*?*?,8.6,4.6,100,102624,616,1398,318,106.9,0.0,106.9,12593,0,12635,4673,102,2.1,10,5,9999,99999,9,999999999,0.1,999,999,99
3015,2,21,12,0,*?*?*?*?*?*?*?*?*?*?*?*?*?*?*?*?*?*?*?*?*?*?,9.1,4.6,100,102624,624,1398,320,108.5,0.0,108.5,12784,0,12827,4755,100,1.5,10,5,9999,99999,9,999999999,0.2,999,999,99
3015,2,21,13,0,*?*?*?*?*?*?*?*?*?*?*?*?*?*?*?*?*?*?*?*?*?*?,9.3,3.6,98,102624,575,1396,321,99.0,0.0,99.0,11634,0,11671,4266,97,1.0,10,5,9999,99999,9,999999999,0.0,999,999,99
3015,2,21,14,0,*?*?*?*?*?*?*?*?*?*?*?*?*?*?*?*?*?*?*?*?*?*?,9.1,5.6,100,102624,474,1398,320,79.0,0.0,79.0,9244,0,9270,3289,93,1.0,10,5,9999,99999,9,999999999,0.9,999,999,99
3015,2,21,15,0,*?*?*?*?*?*?*?*?*?*?*?*?*?*?*?*?*?*?*?*?*?*?,9.4,6.1,100,102624,326,1396,321,50.0,0.0,50.0,5829,0,5842,1983,90,1.5,10,5,9999,99999,9,999999999,0.4,999,999,99
3015,2,21,16,0,*?*?*?*?*?*?*?*?*?*?*?*?*?*?*?*?*?*?*?*?*?*?,9.3,8.0,100,102624,142,1392,320,13.8,0.0,13.8,1658,-0,1658,541,87,1.0,10,5,9999,99999,9,999999999,0.0,999,999,99
3015,2,21,17,0,*?*?*?*?*?*?*?*?*?*?*?*?*?*?*?*?*?*?*?*?*?*?,8.3,8.0,100,102624,0,-0,316,0.0,-0.0,0.0,0,0,0,0,83,0.5,10,5,9999,99999,9,999999999,0.0,999,999,99
3015,2,21,18,0,*?*?*?*?*?*?*?*?*?*?*?*?*?*?*?*?*?*?*?*?*?*?,7.4,7.4,100,102624,0,-0,312,0.0,-0.0,0.0,0,0,0,0,80,1.0,10,5,9999,99999,9,999999999,0.0,999,999,99
3015,2,21,19,0,*?*?*?*?*?*?*?*?*?*?*?*?*?*?*?*?*?*?*?*?*?*?,5.7,5.6,100,102624,0,-0,305,0.0,-0.0,0.0,0,0,0,0,82,1.5,10,5,9999,99999,9,999999999,0.0,999,999,99
3015,2,21,20,0,*?*?*?*?*?*?*?*?*?*?*?*?*?*?*?*?*?*?*?*?*?*?,5.1,5.1,100,102624,0,-0,302,0.0,-0.0,0.0,0,0,0,0,83,1.5,10,5,9999,99999,9,999999999,0.0,999,999,99
3015,2,21,21,0,*?*?*?*?*?*?*?*?*?*?*?*?*?*?*?*?*?*?*?*?*?*?,5.3,5.3,100,102624,0,-0,303,0.0,-0.0,0.0,0,0,0,0,85,1.0,10,5,9999,99999,9,999999999,0.0,999,999,99
3015,2,21,22,0,*?*?*?*?*?*?*?*?*?*?*?*?*?*?*?*?*?*?*?*?*?*?,4.9,4.8,100,102624,0,-0,301,0.0,-0.0,0.0,0,0,0,0,87,2.6,10,5,9999,99999,9,999999999,0.0,999,999,99
3015,2,21,23,0,*?*?*?*?*?*?*?*?*?*?*?*?*?*?*?*?*?*?*?*?*?*?,4.3,4.3,100,102624,0,-0,299,0.0,-0.0,0.0,0,0,0,0,88,2.6,10,5,9999,99999,9,999999999,0.0,999,999,99
3015,2,21,24,0,*?*?*?*?*?*?*?*?*?*?*?*?*?*?*?*?*?*?*?*?*?*?,3.3,1.5,100,102624,0,-0,295,0.0,-0.0,0.0,0,0,0,0,110,1.5,10,5,9999,99999,9,999999999,0.0,999,999,99
3015,2,22,1,0,*?*?*?*?*?*?*?*?*?*?*?*?*?*?*?*?*?*?*?*?*?*?,3.8,1.3,84,102242,0,-0,297,0.0,-0.0,0.0,0,0,0,0,87,0.5,10,5,9999,99999,9,999999999,0.0,999,999,99
3015,2,22,2,0,*?*?*?*?*?*?*?*?*?*?*?*?*?*?*?*?*?*?*?*?*?*?,3.5,-0.4,76,102242,0,-0,296,0.0,-0.0,0.0,0,0,0,0,83,1.0,10,5,9999,99999,9,999999999,0.0,999,999,99
3015,2,22,3,0,*?*?*?*?*?*?*?*?*?*?*?*?*?*?*?*?*?*?*?*?*?*?,3.2,-0.6,76,102242,0,-0,295,0.0,-0.0,0.0,0,0,0,0,80,0.5,10,5,9999,99999,9,999999999,0.0,999,999,99
3015,2,22,4,0,*?*?*?*?*?*?*?*?*?*?*?*?*?*?*?*?*?*?*?*?*?*?,2.6,0.2,85,102242,0,-0,292,0.0,-0.0,0.0,0,0,0,0,77,0.5,10,5,9999,99999,9,999999999,0.0,999,999,99
3015,2,22,5,0,*?*?*?*?*?*?*?*?*?*?*?*?*?*?*?*?*?*?*?*?*?*?,2.0,-0.6,83,102242,0,-0,290,0.0,-0.0,0.0,0,0,0,0,73,1.5,10,5,9999,99999,9,999999999,0.0,999,999,99
3015,2,22,6,0,*?*?*?*?*?*?*?*?*?*?*?*?*?*?*?*?*?*?*?*?*?*?,2.5,0.4,87,102242,0,-0,292,0.0,-0.0,0.0,0,0,0,0,70,2.1,10,5,9999,99999,9,999999999,0.0,999,999,99
3015,2,22,7,0,*?*?*?*?*?*?*?*?*?*?*?*?*?*?*?*?*?*?*?*?*?*?,2.9,2.1,95,102242,93,1400,293,4.1,0.0,4.1,517,-0,516,165,72,2.1,10,5,9999,99999,9,999999999,0.0,999,999,99
3015,2,22,8,0,*?*?*?*?*?*?*?*?*?*?*?*?*?*?*?*?*?*?*?*?*?*?,3.3,2.9,97,102242,285,1397,295,41.9,0.0,41.9,4888,0,4897,1643,73,2.1,10,5,9999,99999,9,999999999,0.0,999,999,99
3015,2,22,9,0,*?*?*?*?*?*?*?*?*?*?*?*?*?*?*?*?*?*?*?*?*?*?,4.8,2.9,87,102242,444,1397,301,73.2,0.0,73.2,8556,0,8579,3016,75,2.6,10,5,9999,99999,9,999999999,0.0,999,999,99
3015,2,22,10,0,*?*?*?*?*?*?*?*?*?*?*?*?*?*?*?*?*?*?*?*?*?*?,6.3,3.9,85,102242,560,1398,308,95.9,0.0,95.9,11266,0,11301,4113,77,3.1,10,5,9999,99999,9,999999999,0.0,999,999,99
3015,2,22,11,0,*?*?*?*?*?*?*?*?*?*?*?*?*?*?*?*?*?*?*?*?*?*?,7.8,5.5,85,102242,623,1396,314,108.5,0.0,108.5,12782,0,12825,4753,78,3.1,10,5,9999,99999,9,999999999,0.0,999,999,99
3015,2,22,12,0,*?*?*?*?*?*?*?*?*?*?*?*?*?*?*?*?*?*?*?*?*?*?,8.4,3.6,72,102242,631,1396,317,110.1,0.0,110.1,12971,0,13015,4835,80,3.1,10,5,9999,99999,9,999999999,0.0,999,999,99
3015,2,22,13,0,*?*?*?*?*?*?*?*?*?*?*?*?*?*?*?*?*?*?*?*?*?*?,8.4,3.6,72,102242,583,1397,317,100.5,0.0,100.5,11817,0,11855,4343,73,2.6,10,5,9999,99999,9,999999999,0.0,999,999,99
3015,2,22,14,0,*?*?*?*?*?*?*?*?*?*?*?*?*?*?*?*?*?*?*?*?*?*?,8.6,4.3,75,102242,481,1396,318,80.5,0.0,80.5,9421,0,9448,3358,67,2.6,10,5,9999,99999,9,999999999,0.0,999,999,99
3015,2,22,15,0,*?*?*?*?*?*?*?*?*?*?*?*?*?*?*?*?*?*?*?*?*?*?,8.5,3.4,70,102242,333,1395,318,51.4,0.0,51.4,5995,0,6008,2043,60,2.1,10,5,9999,99999,9,999999999,0.0,999,999,99
3015,2,22,16,0,*?*?*?*?*?*?*?*?*?*?*?*?*?*?*?*?*?*?*?*?*?*?,8.5,5.5,82,102242,149,1393,317,15.2,0.0,15.2,1815,-0,1816,593,53,2.1,10,5,9999,99999,9,999999999,0.0,999,999,99
3015,2,22,17,0,*?*?*?*?*?*?*?*?*?*?*?*?*?*?*?*?*?*?*?*?*?*?,7.8,3.6,75,102242,0,-0,314,0.0,-0.0,0.0,0,0,0,0,47,2.1,10,5,9999,99999,9,999999999,0.0,999,999,99
3015,2,22,18,0,*?*?*?*?*?*?*?*?*?*?*?*?*?*?*?*?*?*?*?*?*?*?,6.1,4.5,90,102242,0,-0,307,0.0,-0.0,0.0,0,0,0,0,40,2.1,10,5,9999,99999,9,999999999,0.0,999,999,99
3015,2,22,19,0,*?*?*?*?*?*?*?*?*?*?*?*?*?*?*?*?*?*?*?*?*?*?,4.8,4.1,96,102242,0,-0,301,0.0,-0.0,0.0,0,0,0,0,42,2.1,10,5,9999,99999,9,999999999,0.0,999,999,99
3015,2,22,20,0,*?*?*?*?*?*?*?*?*?*?*?*?*?*?*?*?*?*?*?*?*?*?,5.1,3.6,90,102242,0,-0,302,0.0,-0.0,0.0,0,0,0,0,43,1.5,10,5,9999,99999,9,999999999,0.0,999,999,99
3015,2,22,21,0,*?*?*?*?*?*?*?*?*?*?*?*?*?*?*?*?*?*?*?*?*?*?,4.5,3.6,93,102242,0,-0,300,0.0,-0.0,0.0,0,0,0,0,45,2.1,10,5,9999,99999,9,999999999,0.0,999,999,99
3015,2,22,22,0,*?*?*?*?*?*?*?*?*?*?*?*?*?*?*?*?*?*?*?*?*?*?,4.9,4.3,96,102242,0,-0,301,0.0,-0.0,0.0,0,0,0,0,47,1.5,10,5,9999,99999,9,999999999,0.0,999,999,99
3015,2,22,23,0,*?*?*?*?*?*?*?*?*?*?*?*?*?*?*?*?*?*?*?*?*?*?,4.2,3.6,96,102242,0,-0,299,0.0,-0.0,0.0,0,0,0,0,48,2.1,10,5,9999,99999,9,999999999,0.0,999,999,99
3015,2,22,24,0,*?*?*?*?*?*?*?*?*?*?*?*?*?*?*?*?*?*?*?*?*?*?,3.8,2.9,94,102242,0,-0,297,0.0,-0.0,0.0,0,0,0,0,90,2.6,10,5,9999,99999,9,999999999,0.0,999,999,99
3015,2,23,1,0,*?*?*?*?*?*?*?*?*?*?*?*?*?*?*?*?*?*?*?*?*?*?,3.6,3.6,100,102181,0,-0,296,0.0,-0.0,0.0,0,0,0,0,48,2.6,10,5,9999,99999,9,999999999,0.0,999,999,99
3015,2,23,2,0,*?*?*?*?*?*?*?*?*?*?*?*?*?*?*?*?*?*?*?*?*?*?,3.5,3.4,100,102181,0,-0,296,0.0,-0.0,0.0,0,0,0,0,47,2.1,10,5,9999,99999,9,999999999,0.0,999,999,99
3015,2,23,3,0,*?*?*?*?*?*?*?*?*?*?*?*?*?*?*?*?*?*?*?*?*?*?,4.0,3.0,94,102181,0,-0,298,0.0,-0.0,0.0,0,0,0,0,45,2.1,10,5,9999,99999,9,999999999,0.0,999,999,99
3015,2,23,4,0,*?*?*?*?*?*?*?*?*?*?*?*?*?*?*?*?*?*?*?*?*?*?,3.6,2.7,94,102181,0,-0,296,0.0,-0.0,0.0,0,0,0,0,43,2.1,10,5,9999,99999,9,999999999,0.0,999,999,99
3015,2,23,5,0,*?*?*?*?*?*?*?*?*?*?*?*?*?*?*?*?*?*?*?*?*?*?,3.0,2.3,94,102181,0,-0,294,0.0,-0.0,0.0,0,0,0,0,42,2.1,10,5,9999,99999,9,999999999,0.0,999,999,99
3015,2,23,6,0,*?*?*?*?*?*?*?*?*?*?*?*?*?*?*?*?*?*?*?*?*?*?,3.2,2.7,96,102181,0,-0,294,0.0,-0.0,0.0,0,0,0,0,40,2.6,10,5,9999,99999,9,999999999,0.0,999,999,99
3015,2,23,7,0,*?*?*?*?*?*?*?*?*?*?*?*?*?*?*?*?*?*?*?*?*?*?,3.2,3.2,100,102181,100,1389,294,5.6,0.0,5.6,699,-0,698,225,47,2.1,10,5,9999,99999,9,999999999,0.0,999,999,99
3015,2,23,8,0,*?*?*?*?*?*?*?*?*?*?*?*?*?*?*?*?*?*?*?*?*?*?,3.4,3.2,99,102181,293,1398,295,43.4,0.0,43.4,5068,0,5079,1708,53,3.1,10,5,9999,99999,9,999999999,0.0,999,999,99
3015,2,23,9,0,*?*?*?*?*?*?*?*?*?*?*?*?*?*?*?*?*?*?*?*?*?*?,3.8,3.4,97,102181,452,1397,292,129.9,53.4,112.6,14260,4913,12718,3099,60,3.1,9,5,9999,99999,9,999999999,0.0,999,999,99
3015,2,23,10,0,*?*?*?*?*?*?*?*?*?*?*?*?*?*?*?*?*?*?*?*?*?*?,5.0,3.0,87,102181,567,1395,298,169.4,55.4,146.8,18611,5331,16567,4249,67,3.6,9,5,9999,99999,9,999999999,0.0,999,999,99
3015,2,23,11,0,*?*?*?*?*?*?*?*?*?*?*?*?*?*?*?*?*?*?*?*?*?*?,6.0,2.5,78,102181,631,1396,302,191.2,56.3,165.8,21021,5498,18696,4944,73,3.1,9,5,9999,99999,9,999999999,0.0,999,999,99
3015,2,23,12,0,*?*?*?*?*?*?*?*?*?*?*?*?*?*?*?*?*?*?*?*?*?*?,6.1,1.5,72,102181,639,1396,307,111.6,0.0,111.6,13159,0,13204,4916,80,3.1,10,5,9999,99999,9,999999999,0.0,999,999,99
3015,2,23,13,0,*?*?*?*?*?*?*?*?*?*?*?*?*?*?*?*?*?*?*?*?*?*?,6.0,1.5,73,102181,590,1396,307,102.0,0.0,102.0,11999,0,12038,4420,72,1.5,10,5,9999,99999,9,999999999,0.0,999,999,99
3015,2,23,14,0,*?*?*?*?*?*?*?*?*?*?*?*?*?*?*?*?*?*?*?*?*?*?,5.8,1.5,74,102181,488,1395,306,82.0,0.0,82.0,9595,0,9623,3428,63,0.5,10,5,9999,99999,9,999999999,0.0,999,999,99
3015,2,23,15,0,*?*?*?*?*?*?*?*?*?*?*?*?*?*?*?*?*?*?*?*?*?*?,6.0,1.7,74,102181,340,1395,307,52.8,0.0,52.8,6161,0,6174,2104,55,1.0,10,5,9999,99999,9,999999999,0.0,999,999,99
3015,2,23,16,0,*?*?*?*?*?*?*?*?*?*?*?*?*?*?*?*?*?*?*?*?*?*?,5.9,0.8,70,102181,156,1394,306,16.6,0.0,16.6,1972,-0,1974,645,47,1.0,10,5,9999,99999,9,999999999,0.0,999,999,99
3015,2,23,17,0,*?*?*?*?*?*?*?*?*?*?*?*?*?*?*?*?*?*?*?*?*?*?,5.5,1.7,77,102181,0,-0,305,0.0,-0.0,0.0,0,0,0,0,38,1.0,10,5,9999,99999,9,999999999,0.0,999,999,99
3015,2,23,18,0,*?*?*?*?*?*?*?*?*?*?*?*?*?*?*?*?*?*?*?*?*?*?,4.7,3.0,90,102181,0,-0,301,0.0,-0.0,0.0,0,0,0,0,30,1.0,10,5,9999,99999,9,999999999,0.0,999,999,99
3015,2,23,19,0,*?*?*?*?*?*?*?*?*?*?*?*?*?*?*?*?*?*?*?*?*?*?,4.5,2.3,85,102181,0,-0,300,0.0,-0.0,0.0,0,0,0,0,33,1.5,10,5,9999,99999,9,999999999,0.0,999,999,99
3015,2,23,20,0,*?*?*?*?*?*?*?*?*?*?*?*?*?*?*?*?*?*?*?*?*?*?,4.5,1.5,81,102181,0,-0,300,0.0,-0.0,0.0,0,0,0,0,37,2.1,10,5,9999,99999,9,999999999,0.0,999,999,99
3015,2,23,21,0,*?*?*?*?*?*?*?*?*?*?*?*?*?*?*?*?*?*?*?*?*?*?,4.6,1.9,83,102181,0,-0,301,0.0,-0.0,0.0,0,0,0,0,40,3.1,10,5,9999,99999,9,999999999,0.0,999,999,99
3015,2,23,22,0,*?*?*?*?*?*?*?*?*?*?*?*?*?*?*?*?*?*?*?*?*?*?,4.3,1.5,82,102181,0,-0,299,0.0,-0.0,0.0,0,0,0,0,43,2.6,10,5,9999,99999,9,999999999,0.0,999,999,99
3015,2,23,23,0,*?*?*?*?*?*?*?*?*?*?*?*?*?*?*?*?*?*?*?*?*?*?,4.6,2.3,85,102181,0,-0,301,0.0,-0.0,0.0,0,0,0,0,47,3.6,10,5,9999,99999,9,999999999,0.0,999,999,99
3015,2,23,24,0,*?*?*?*?*?*?*?*?*?*?*?*?*?*?*?*?*?*?*?*?*?*?,3.6,3.6,100,102181,0,-0,296,0.0,-0.0,0.0,0,0,0,0,50,2.6,10,5,9999,99999,9,999999999,0.0,999,999,99
3015,2,24,1,0,*?*?*?*?*?*?*?*?*?*?*?*?*?*?*?*?*?*?*?*?*?*?,5.4,3.8,89,102417,0,-0,304,0.0,-0.0,0.0,0,0,0,0,48,3.6,10,5,9999,99999,9,999999999,0.0,999,999,99
3015,2,24,2,0,*?*?*?*?*?*?*?*?*?*?*?*?*?*?*?*?*?*?*?*?*?*?,5.5,4.3,92,102417,0,-0,304,0.0,-0.0,0.0,0,0,0,0,47,3.1,10,5,9999,99999,9,999999999,0.0,999,999,99
3015,2,24,3,0,*?*?*?*?*?*?*?*?*?*?*?*?*?*?*?*?*?*?*?*?*?*?,5.4,3.8,89,102417,0,-0,304,0.0,-0.0,0.0,0,0,0,0,45,2.1,10,5,9999,99999,9,999999999,0.0,999,999,99
3015,2,24,4,0,*?*?*?*?*?*?*?*?*?*?*?*?*?*?*?*?*?*?*?*?*?*?,5.3,4.6,96,102417,0,-0,303,0.0,-0.0,0.0,0,0,0,0,43,2.6,10,5,9999,99999,9,999999999,0.0,999,999,99
3015,2,24,5,0,*?*?*?*?*?*?*?*?*?*?*?*?*?*?*?*?*?*?*?*?*?*?,5.5,5.5,100,102417,0,-0,304,0.0,-0.0,0.0,0,0,0,0,42,1.5,10,5,9999,99999,9,999999999,0.0,999,999,99
3015,2,24,6,0,*?*?*?*?*?*?*?*?*?*?*?*?*?*?*?*?*?*?*?*?*?*?,4.7,4.8,100,102417,0,-0,301,0.0,-0.0,0.0,0,0,0,0,40,4.6,10,5,9999,99999,9,999999999,0.0,999,999,99
3015,2,24,7,0,*?*?*?*?*?*?*?*?*?*?*?*?*?*?*?*?*?*?*?*?*?*?,3.9,3.9,100,102417,108,1392,293,12.4,21.2,10.7,1435,1043,1350,222,40,2.1,9,5,9999,99999,9,999999999,0.0,999,999,99
3015,2,24,8,0,*?*?*?*?*?*?*?*?*?*?*?*?*?*?*?*?*?*?*?*?*?*?,5.3,5.3,100,102417,301,1398,286,135.7,282.4,74.9,14077,21828,9690,1376,40,0.5,6,3,9999,99999,9,999999999,0.0,999,999,99
3015,2,24,9,0,*?*?*?*?*?*?*?*?*?*?*?*?*?*?*?*?*?*?*?*?*?*?,6.7,6.4,98,102417,460,1396,289,245.6,391.4,116.7,25585,35556,14698,2220,40,1.0,5,3,9999,99999,9,999999999,0.0,999,999,99
3015,2,24,10,0,*?*?*?*?*?*?*?*?*?*?*?*?*?*?*?*?*?*?*?*?*?*?,9.0,6.9,87,102417,575,1395,291,337.7,521.9,122.6,36002,50451,15708,2384,40,1.0,3,2,9999,99999,9,999999999,0.0,999,999,99
3015,2,24,11,0,*?*?*?*?*?*?*?*?*?*?*?*?*?*?*?*?*?*?*?*?*?*?,11.0,6.2,72,102417,639,1396,294,383.8,563.4,125.9,39724,54393,17227,2518,40,1.5,2,1,9999,99999,9,999999999,0.0,999,999,99
3015,2,24,12,0,*?*?*?*?*?*?*?*?*?*?*?*?*?*?*?*?*?*?*?*?*?*?,11.8,5.9,67,102417,647,1397,319,307.8,237.2,197.9,32774,24210,22257,4380,40,2.1,7,4,9999,99999,9,999999999,0.0,999,999,99
3015,2,24,13,0,*?*?*?*?*?*?*?*?*?*?*?*?*?*?*?*?*?*?*?*?*?*?,11.9,5.0,63,102417,598,1396,319,281.6,234.8,181.1,29929,23560,20479,3912,37,3.6,7,4,9999,99999,9,999999999,0.0,999,999,99
3015,2,24,14,0,*?*?*?*?*?*?*?*?*?*?*?*?*?*?*?*?*?*?*?*?*?*?,12.0,5.0,62,102417,496,1396,329,144.9,54.3,125.7,15918,5094,14186,3522,33,4.6,9,5,9999,99999,9,999999999,0.0,999,999,99
3015,2,24,15,0,*?*?*?*?*?*?*?*?*?*?*?*?*?*?*?*?*?*?*?*?*?*?,11.7,3.0,56,102417,347,1394,327,94.2,50.3,81.7,10338,4340,9242,2160,30,4.1,9,5,9999,99999,9,999999999,0.0,999,999,99
3015,2,24,16,0,*?*?*?*?*?*?*?*?*?*?*?*?*?*?*?*?*?*?*?*?*?*?,11.7,3.8,58,102417,163,1394,308,57.7,259.0,27.4,5944,15750,4258,500,27,3.6,5,3,9999,99999,9,999999999,0.0,999,999,99
3015,2,24,17,0,*?*?*?*?*?*?*?*?*?*?*?*?*?*?*?*?*?*?*?*?*?*?,10.8,3.8,62,102417,0,-0,318,0.0,-0.0,0.0,0,0,0,0,23,3.1,8,4,9999,99999,9,999999999,0.0,999,999,99
3015,2,24,18,0,*?*?*?*?*?*?*?*?*?*?*?*?*?*?*?*?*?*?*?*?*?*?,9.3,3.2,66,102417,0,-0,321,0.0,-0.0,0.0,0,0,0,0,20,3.6,10,5,9999,99999,9,999999999,0.0,999,999,99
3015,2,24,19,0,*?*?*?*?*?*?*?*?*?*?*?*?*?*?*?*?*?*?*?*?*?*?,7.8,3.4,74,102417,0,-0,314,0.0,-0.0,0.0,0,0,0,0,25,3.1,10,5,9999,99999,9,999999999,0.0,999,999,99
3015,2,24,20,0,*?*?*?*?*?*?*?*?*?*?*?*?*?*?*?*?*?*?*?*?*?*?,8.1,3.4,72,102417,0,-0,316,0.0,-0.0,0.0,0,0,0,0,30,3.1,10,5,9999,99999,9,999999999,0.1,999,999,99
3015,2,24,21,0,*?*?*?*?*?*?*?*?*?*?*?*?*?*?*?*?*?*?*?*?*?*?,8.1,3.4,72,102417,0,-0,316,0.0,-0.0,0.0,0,0,0,0,35,4.1,10,5,9999,99999,9,999999999,0.0,999,999,99
3015,2,24,22,0,*?*?*?*?*?*?*?*?*?*?*?*?*?*?*?*?*?*?*?*?*?*?,6.9,3.2,78,102417,0,-0,310,0.0,-0.0,0.0,0,0,0,0,40,1.5,10,5,9999,99999,9,999999999,0.0,999,999,99
3015,2,24,23,0,*?*?*?*?*?*?*?*?*?*?*?*?*?*?*?*?*?*?*?*?*?*?,6.5,3.0,79,102417,0,-0,309,0.0,-0.0,0.0,0,0,0,0,45,0.5,10,5,9999,99999,9,999999999,0.0,999,999,99
3015,2,24,24,0,*?*?*?*?*?*?*?*?*?*?*?*?*?*?*?*?*?*?*?*?*?*?,4.9,3.0,88,102417,0,-0,302,0.0,-0.0,0.0,0,0,0,0,50,3.1,10,5,9999,99999,9,999999999,0.0,999,999,99
3015,2,25,1,0,*?*?*?*?*?*?*?*?*?*?*?*?*?*?*?*?*?*?*?*?*?*?,5.3,5.3,100,102807,0,-0,303,0.0,-0.0,0.0,0,0,0,0,48,2.1,10,5,9999,99999,9,999999999,0.0,999,999,99
3015,2,25,2,0,*?*?*?*?*?*?*?*?*?*?*?*?*?*?*?*?*?*?*?*?*?*?,4.8,4.8,100,102807,0,-0,301,0.0,-0.0,0.0,0,0,0,0,47,2.1,10,5,9999,99999,9,999999999,0.0,999,999,99
3015,2,25,3,0,*?*?*?*?*?*?*?*?*?*?*?*?*?*?*?*?*?*?*?*?*?*?,4.8,4.8,100,102807,0,-0,301,0.0,-0.0,0.0,0,0,0,0,45,2.6,10,5,9999,99999,9,999999999,0.0,999,999,99
3015,2,25,4,0,*?*?*?*?*?*?*?*?*?*?*?*?*?*?*?*?*?*?*?*?*?*?,4.6,4.6,100,102807,0,-0,300,0.0,-0.0,0.0,0,0,0,0,43,2.1,10,5,9999,99999,9,999999999,0.0,999,999,99
3015,2,25,5,0,*?*?*?*?*?*?*?*?*?*?*?*?*?*?*?*?*?*?*?*?*?*?,4.2,4.3,100,102807,0,-0,298,0.0,-0.0,0.0,0,0,0,0,42,0.5,10,5,9999,99999,9,999999999,0.0,999,999,99
3015,2,25,6,0,*?*?*?*?*?*?*?*?*?*?*?*?*?*?*?*?*?*?*?*?*?*?,3.9,3.8,100,102807,0,-0,297,0.0,-0.0,0.0,0,0,0,0,40,2.1,10,5,9999,99999,9,999999999,0.0,999,999,99
3015,2,25,7,0,*?*?*?*?*?*?*?*?*?*?*?*?*?*?*?*?*?*?*?*?*?*?,4.3,4.3,100,102807,116,1393,299,8.7,0.0,8.7,1062,-0,1062,344,40,1.0,10,5,9999,99999,9,999999999,0.0,999,999,99
3015,2,25,8,0,*?*?*?*?*?*?*?*?*?*?*?*?*?*?*?*?*?*?*?*?*?*?,4.7,4.6,100,102807,308,1393,301,46.6,0.0,46.6,5433,0,5445,1839,40,2.1,10,5,9999,99999,9,999999999,0.0,999,999,99
3015,2,25,9,0,*?*?*?*?*?*?*?*?*?*?*?*?*?*?*?*?*?*?*?*?*?*?,6.1,6.1,100,102807,468,1396,306,78.0,0.0,78.0,9120,0,9145,3238,40,1.0,10,5,9999,99999,9,999999999,0.0,999,999,99
3015,2,25,10,0,*?*?*?*?*?*?*?*?*?*?*?*?*?*?*?*?*?*?*?*?*?*?,7.1,4.6,100,102807,583,1395,311,100.7,0.0,100.7,11839,0,11877,4352,40,2.1,10,5,9999,99999,9,999999999,0.0,999,999,99
3015,2,25,11,0,*?*?*?*?*?*?*?*?*?*?*?*?*?*?*?*?*?*?*?*?*?*?,8.3,3.9,89,102807,647,1396,317,113.2,0.0,113.2,13357,0,13403,5001,40,3.1,10,5,9999,99999,9,999999999,0.0,999,999,99
3015,2,25,12,0,*?*?*?*?*?*?*?*?*?*?*?*?*?*?*?*?*?*?*?*?*?*?,9.4,4.8,88,102807,654,1395,321,114.7,0.0,114.7,13538,0,13584,5079,40,2.1,10,5,9999,99999,9,999999999,0.0,999,999,99
3015,2,25,13,0,*?*?*?*?*?*?*?*?*?*?*?*?*?*?*?*?*?*?*?*?*?*?,9.2,2.1,73,102807,605,1395,321,105.1,0.0,105.1,12366,0,12407,4575,40,2.6,10,5,9999,99999,9,999999999,0.0,999,999,99
3015,2,25,14,0,*?*?*?*?*?*?*?*?*?*?*?*?*?*?*?*?*?*?*?*?*?*?,9.2,2.5,75,102807,503,1395,321,84.9,0.0,84.9,9947,0,9976,3570,40,2.6,10,5,9999,99999,9,999999999,0.0,999,999,99
3015,2,25,15,0,*?*?*?*?*?*?*?*?*?*?*?*?*?*?*?*?*?*?*?*?*?*?,9.4,3.6,80,102807,355,1397,322,55.7,0.0,55.7,6494,0,6509,2228,40,3.1,10,5,9999,99999,9,999999999,0.0,999,999,99
3015,2,25,16,0,*?*?*?*?*?*?*?*?*?*?*?*?*?*?*?*?*?*?*?*?*?*?,9.0,1.7,73,102807,170,1395,320,19.3,0.0,19.3,2287,-0,2289,750,40,3.1,10,5,9999,99999,9,999999999,0.0,999,999,99
3015,2,25,17,0,*?*?*?*?*?*?*?*?*?*?*?*?*?*?*?*?*?*?*?*?*?*?,9.1,2.5,76,102807,0,-0,320,0.0,-0.0,0.0,0,0,0,0,40,3.1,10,5,9999,99999,9,999999999,0.0,999,999,99
3015,2,25,18,0,*?*?*?*?*?*?*?*?*?*?*?*?*?*?*?*?*?*?*?*?*?*?,7.8,5.1,100,102807,0,-0,314,0.0,-0.0,0.0,0,0,0,0,40,3.1,10,5,9999,99999,9,999999999,0.0,999,999,99
3015,2,25,19,0,*?*?*?*?*?*?*?*?*?*?*?*?*?*?*?*?*?*?*?*?*?*?,7.0,4.6,100,102807,0,-0,311,0.0,-0.0,0.0,0,0,0,0,42,4.6,10,5,9999,99999,9,999999999,0.0,999,999,99
3015,2,25,20,0,*?*?*?*?*?*?*?*?*?*?*?*?*?*?*?*?*?*?*?*?*?*?,6.7,4.6,100,102807,0,-0,309,0.0,-0.0,0.0,0,0,0,0,43,5.7,10,5,9999,99999,9,999999999,0.0,999,999,99
3015,2,25,21,0,*?*?*?*?*?*?*?*?*?*?*?*?*?*?*?*?*?*?*?*?*?*?,6.5,4.8,100,102807,0,-0,308,0.0,-0.0,0.0,0,0,0,0,45,6.7,10,5,9999,99999,9,999999999,0.0,999,999,99
3015,2,25,22,0,*?*?*?*?*?*?*?*?*?*?*?*?*?*?*?*?*?*?*?*?*?*?,6.2,5.8,100,102807,0,-0,307,0.0,-0.0,0.0,0,0,0,0,47,6.7,10,5,9999,99999,9,999999999,0.0,999,999,99
3015,2,25,23,0,*?*?*?*?*?*?*?*?*?*?*?*?*?*?*?*?*?*?*?*?*?*?,5.6,5.6,100,102807,0,-0,304,0.0,-0.0,0.0,0,0,0,0,48,6.7,10,5,9999,99999,9,999999999,0.0,999,999,99
3015,2,25,24,0,*?*?*?*?*?*?*?*?*?*?*?*?*?*?*?*?*?*?*?*?*?*?,6.0,5.3,100,102807,0,-0,306,0.0,-0.0,0.0,0,0,0,0,50,3.1,10,5,9999,99999,9,999999999,0.0,999,999,99
3015,2,26,1,0,*?*?*?*?*?*?*?*?*?*?*?*?*?*?*?*?*?*?*?*?*?*?,4.1,4.1,100,103420,0,-0,298,0.0,-0.0,0.0,0,0,0,0,50,6.2,10,5,9999,99999,9,999999999,0.0,999,999,99
3015,2,26,2,0,*?*?*?*?*?*?*?*?*?*?*?*?*?*?*?*?*?*?*?*?*?*?,3.3,3.2,100,103420,0,-0,295,0.0,-0.0,0.0,0,0,0,0,50,4.6,10,5,9999,99999,9,999999999,0.0,999,999,99
3015,2,26,3,0,*?*?*?*?*?*?*?*?*?*?*?*?*?*?*?*?*?*?*?*?*?*?,3.0,2.7,100,103420,0,-0,294,0.0,-0.0,0.0,0,0,0,0,50,3.1,10,5,9999,99999,9,999999999,0.0,999,999,99
3015,2,26,4,0,*?*?*?*?*?*?*?*?*?*?*?*?*?*?*?*?*?*?*?*?*?*?,2.5,1.5,100,103420,0,-0,292,0.0,-0.0,0.0,0,0,0,0,50,2.6,10,5,9999,99999,9,999999999,0.1,999,999,99
3015,2,26,5,0,*?*?*?*?*?*?*?*?*?*?*?*?*?*?*?*?*?*?*?*?*?*?,2.0,1.9,100,103420,0,-0,289,0.0,-0.0,0.0,0,0,0,0,50,3.1,10,5,9999,99999,9,999999999,0.1,999,999,99
3015,2,26,6,0,*?*?*?*?*?*?*?*?*?*?*?*?*?*?*?*?*?*?*?*?*?*?,2.2,2.3,100,103420,0,-0,290,0.0,-0.0,0.0,0,0,0,0,50,5.2,10,5,9999,99999,9,999999999,0.1,999,999,99
3015,2,26,7,0,*?*?*?*?*?*?*?*?*?*?*?*?*?*?*?*?*?*?*?*?*?*?,2.4,2.5,100,103420,124,1394,291,10.2,0.0,10.2,1245,-0,1245,405,52,4.1,10,5,9999,99999,9,999999999,0.0,999,999,99
3015,2,26,8,0,*?*?*?*?*?*?*?*?*?*?*?*?*?*?*?*?*?*?*?*?*?*?,2.9,2.9,100,103420,316,1393,293,48.2,0.0,48.2,5619,0,5631,1906,53,3.6,10,5,9999,99999,9,999999999,0.0,999,999,99
3015,2,26,9,0,*?*?*?*?*?*?*?*?*?*?*?*?*?*?*?*?*?*?*?*?*?*?,4.8,4.8,100,103420,476,1395,292,183.1,135.3,137.0,19953,12800,15628,3116,55,3.1,8,4,9999,99999,9,999999999,0.0,999,999,99
3015,2,26,10,0,*?*?*?*?*?*?*?*?*?*?*?*?*?*?*?*?*?*?*?*?*?*?,6.1,6.1,100,103420,591,1395,298,235.5,140.0,176.1,25677,13947,19954,4178,57,3.6,8,4,9999,99999,9,999999999,0.0,999,999,99
3015,2,26,11,0,*?*?*?*?*?*?*?*?*?*?*?*?*?*?*?*?*?*?*?*?*?*?,7.6,6.6,100,103420,654,1393,297,346.4,330.7,191.2,37031,33861,21607,4210,58,3.6,6,3,9999,99999,9,999999999,0.0,999,999,99
3015,2,26,12,0,*?*?*?*?*?*?*?*?*?*?*?*?*?*?*?*?*?*?*?*?*?*?,9.2,8.1,100,103420,662,1395,316,202.0,56.6,175.1,22215,5567,19749,5305,60,3.6,9,5,9999,99999,9,999999999,0.0,999,999,99
3015,2,26,13,0,*?*?*?*?*?*?*?*?*?*?*?*?*?*?*?*?*?*?*?*?*?*?,9.1,7.6,100,103420,613,1395,316,185.1,56.0,160.5,20353,5455,18105,4747,57,2.6,9,5,9999,99999,9,999999999,0.0,999,999,99
3015,2,26,14,0,*?*?*?*?*?*?*?*?*?*?*?*?*?*?*?*?*?*?*?*?*?*?,9.2,7.7,100,103420,510,1394,316,150.1,54.5,130.1,16482,5149,14685,3670,53,4.1,9,5,9999,99999,9,999999999,0.0,999,999,99
3015,2,26,15,0,*?*?*?*?*?*?*?*?*?*?*?*?*?*?*?*?*?*?*?*?*?*?,9.3,7.4,99,103420,362,1396,317,99.2,50.9,86.0,10882,4434,9725,2285,50,2.1,9,5,9999,99999,9,999999999,0.0,999,999,99
3015,2,26,16,0,*?*?*?*?*?*?*?*?*?*?*?*?*?*?*?*?*?*?*?*?*?*?,9.1,8.1,100,103420,177,1395,312,47.6,94.5,35.6,5118,5389,4402,630,47,2.6,8,4,9999,99999,9,999999999,0.0,999,999,99
3015,2,26,17,0,*?*?*?*?*?*?*?*?*?*?*?*?*?*?*?*?*?*?*?*?*?*?,8.1,7.9,100,103420,0,-0,311,0.0,-0.0,0.0,0,0,0,0,43,2.6,9,5,9999,99999,9,999999999,0.1,999,999,99
3015,2,26,18,0,*?*?*?*?*?*?*?*?*?*?*?*?*?*?*?*?*?*?*?*?*?*?,7.2,7.3,100,103420,0,-0,311,0.0,-0.0,0.0,0,0,0,0,40,3.1,10,5,9999,99999,9,999999999,0.1,999,999,99
3015,2,26,19,0,*?*?*?*?*?*?*?*?*?*?*?*?*?*?*?*?*?*?*?*?*?*?,6.2,6.2,100,103420,0,-0,307,0.0,-0.0,0.0,0,0,0,0,42,3.1,10,5,9999,99999,9,999999999,0.0,999,999,99
3015,2,26,20,0,*?*?*?*?*?*?*?*?*?*?*?*?*?*?*?*?*?*?*?*?*?*?,4.9,4.8,100,103420,0,-0,301,0.0,-0.0,0.0,0,0,0,0,43,3.1,10,5,9999,99999,9,999999999,0.3,999,999,99
3015,2,26,21,0,*?*?*?*?*?*?*?*?*?*?*?*?*?*?*?*?*?*?*?*?*?*?,5.7,5.8,100,103420,0,-0,305,0.0,-0.0,0.0,0,0,0,0,45,3.1,10,5,9999,99999,9,999999999,0.2,999,999,99
3015,2,26,22,0,*?*?*?*?*?*?*?*?*?*?*?*?*?*?*?*?*?*?*?*?*?*?,5.5,4.3,100,103420,0,-0,304,0.0,-0.0,0.0,0,0,0,0,47,2.6,10,5,9999,99999,9,999999999,0.4,999,999,99
3015,2,26,23,0,*?*?*?*?*?*?*?*?*?*?*?*?*?*?*?*?*?*?*?*?*?*?,5.3,3.6,99,103420,0,-0,303,0.0,-0.0,0.0,0,0,0,0,48,2.6,10,5,9999,99999,9,999999999,0.0,999,999,99
3015,2,26,24,0,*?*?*?*?*?*?*?*?*?*?*?*?*?*?*?*?*?*?*?*?*?*?,4.9,4.8,100,103420,0,-0,301,0.0,-0.0,0.0,0,0,0,0,50,5.7,10,5,9999,99999,9,999999999,0.0,999,999,99
3015,2,27,1,0,*?*?*?*?*?*?*?*?*?*?*?*?*?*?*?*?*?*?*?*?*?*?,5.5,2.7,82,103578,0,-0,304,0.0,-0.0,0.0,0,0,0,0,52,4.6,10,5,9999,99999,9,999999999,0.0,999,999,99
3015,2,27,2,0,*?*?*?*?*?*?*?*?*?*?*?*?*?*?*?*?*?*?*?*?*?*?,5.5,2.3,79,103578,0,-0,304,0.0,-0.0,0.0,0,0,0,0,53,3.6,10,5,9999,99999,9,999999999,0.1,999,999,99
3015,2,27,3,0,*?*?*?*?*?*?*?*?*?*?*?*?*?*?*?*?*?*?*?*?*?*?,4.7,2.1,83,103578,0,-0,301,0.0,-0.0,0.0,0,0,0,0,55,4.1,10,5,9999,99999,9,999999999,0.0,999,999,99
3015,2,27,4,0,*?*?*?*?*?*?*?*?*?*?*?*?*?*?*?*?*?*?*?*?*?*?,3.8,1.5,86,103578,0,-0,297,0.0,-0.0,0.0,0,0,0,0,57,3.6,10,5,9999,99999,9,999999999,0.0,999,999,99
3015,2,27,5,0,*?*?*?*?*?*?*?*?*?*?*?*?*?*?*?*?*?*?*?*?*?*?,4.4,1.9,84,103578,0,-0,300,0.0,-0.0,0.0,0,0,0,0,58,3.6,10,5,9999,99999,9,999999999,0.0,999,999,99
3015,2,27,6,0,*?*?*?*?*?*?*?*?*?*?*?*?*?*?*?*?*?*?*?*?*?*?,4.9,2.1,82,103578,0,-0,302,0.0,-0.0,0.0,0,0,0,0,60,3.1,10,5,9999,99999,9,999999999,0.0,999,999,99
3015,2,27,7,0,*?*?*?*?*?*?*?*?*?*?*?*?*?*?*?*?*?*?*?*?*?*?,4.9,2.5,84,103578,132,1393,302,11.8,0.0,11.8,1428,-0,1428,465,57,3.1,10,5,9999,99999,9,999999999,0.0,999,999,99
3015,2,27,8,0,*?*?*?*?*?*?*?*?*?*?*?*?*?*?*?*?*?*?*?*?*?*?,4.8,3.0,88,103578,324,1392,301,49.8,0.0,49.8,5806,0,5819,1974,53,2.6,10,5,9999,99999,9,999999999,0.0,999,999,99
3015,2,27,9,0,*?*?*?*?*?*?*?*?*?*?*?*?*?*?*?*?*?*?*?*?*?*?,6.2,3.9,86,103578,484,1395,307,81.2,0.0,81.2,9503,0,9530,3391,50,3.6,10,5,9999,99999,9,999999999,0.0,999,999,99
3015,2,27,10,0,*?*?*?*?*?*?*?*?*?*?*?*?*?*?*?*?*?*?*?*?*?*?,7.7,4.3,79,103578,599,1394,314,103.9,0.0,103.9,12227,0,12267,4516,47,3.1,10,5,9999,99999,9,999999999,0.0,999,999,99
3015,2,27,11,0,*?*?*?*?*?*?*?*?*?*?*?*?*?*?*?*?*?*?*?*?*?*?,9.9,5.8,76,103578,662,1393,323,116.4,0.0,116.4,13743,0,13791,5168,43,2.6,10,5,9999,99999,9,999999999,0.0,999,999,99
3015,2,27,12,0,*?*?*?*?*?*?*?*?*?*?*?*?*?*?*?*?*?*?*?*?*?*?,10.7,6.2,74,103578,669,1393,327,117.8,0.0,117.8,13917,0,13966,5244,40,3.1,10,5,9999,99999,9,999999999,0.0,999,999,99
3015,2,27,13,0,*?*?*?*?*?*?*?*?*?*?*?*?*?*?*?*?*?*?*?*?*?*?,10.7,6.9,77,103578,620,1394,327,108.1,0.0,108.1,12733,0,12776,4732,38,2.6,10,5,9999,99999,9,999999999,0.2,999,999,99
3015,2,27,14,0,*?*?*?*?*?*?*?*?*?*?*?*?*?*?*?*?*?*?*?*?*?*?,10.5,6.4,75,103578,517,1392,326,87.9,0.0,87.9,10298,0,10328,3712,37,3.1,10,5,9999,99999,9,999999999,0.0,999,999,99
3015,2,27,15,0,*?*?*?*?*?*?*?*?*?*?*?*?*?*?*?*?*?*?*?*?*?*?,10.8,6.7,76,103578,369,1395,327,58.5,0.0,58.5,6826,0,6843,2352,35,4.1,10,5,9999,99999,9,999999999,0.0,999,999,99
3015,2,27,16,0,*?*?*?*?*?*?*?*?*?*?*?*?*?*?*?*?*?*?*?*?*?*?,10.7,6.6,76,103578,184,1395,327,22.0,0.0,22.0,2602,-0,2605,855,33,4.1,10,5,9999,99999,9,999999999,0.0,999,999,99
3015,2,27,17,0,*?*?*?*?*?*?*?*?*?*?*?*?*?*?*?*?*?*?*?*?*?*?,9.8,7.3,84,103578,0,-0,323,0.0,-0.0,0.0,0,0,0,0,32,4.1,10,5,9999,99999,9,999999999,0.0,999,999,99
3015,2,27,18,0,*?*?*?*?*?*?*?*?*?*?*?*?*?*?*?*?*?*?*?*?*?*?,8.9,6.9,86,103578,0,-0,319,0.0,-0.0,0.0,0,0,0,0,30,3.1,10,5,9999,99999,9,999999999,0.0,999,999,99
3015,2,27,19,0,*?*?*?*?*?*?*?*?*?*?*?*?*?*?*?*?*?*?*?*?*?*?,8.2,5.9,86,103578,0,-0,316,0.0,-0.0,0.0,0,0,0,0,30,3.6,10,5,9999,99999,9,999999999,0.0,999,999,99
3015,2,27,20,0,*?*?*?*?*?*?*?*?*?*?*?*?*?*?*?*?*?*?*?*?*?*?,7.1,5.8,91,103578,0,-0,311,0.0,-0.0,0.0,0,0,0,0,30,4.1,10,5,9999,99999,9,999999999,0.0,999,999,99
3015,2,27,21,0,*?*?*?*?*?*?*?*?*?*?*?*?*?*?*?*?*?*?*?*?*?*?,6.1,5.5,96,103578,0,-0,307,0.0,-0.0,0.0,0,0,0,0,30,6.7,10,5,9999,99999,9,999999999,0.0,999,999,99
3015,2,27,22,0,*?*?*?*?*?*?*?*?*?*?*?*?*?*?*?*?*?*?*?*?*?*?,6.5,6.6,100,103578,0,-0,308,0.0,-0.0,0.0,0,0,0,0,30,6.7,10,5,9999,99999,9,999999999,0.0,999,999,99
3015,2,27,23,0,*?*?*?*?*?*?*?*?*?*?*?*?*?*?*?*?*?*?*?*?*?*?,6.6,6.6,100,103578,0,-0,309,0.0,-0.0,0.0,0,0,0,0,30,6.2,10,5,9999,99999,9,999999999,0.0,999,999,99
3015,2,27,24,0,*?*?*?*?*?*?*?*?*?*?*?*?*?*?*?*?*?*?*?*?*?*?,5.0,3.0,88,103578,0,-0,302,0.0,-0.0,0.0,0,0,0,0,50,4.6,10,5,9999,99999,9,999999999,0.0,999,999,99
3015,2,28,1,0,*?*?*?*?*?*?*?*?*?*?*?*?*?*?*?*?*?*?*?*?*?*?,7.4,7.0,96,103133,0,-0,312,0.0,-0.0,0.0,0,0,0,0,28,6.7,10,5,9999,99999,9,999999999,0.0,999,999,99
3015,2,28,2,0,*?*?*?*?*?*?*?*?*?*?*?*?*?*?*?*?*?*?*?*?*?*?,7.9,7.3,94,103133,0,-0,314,0.0,-0.0,0.0,0,0,0,0,27,6.2,10,5,9999,99999,9,999999999,0.0,999,999,99
3015,2,28,3,0,*?*?*?*?*?*?*?*?*?*?*?*?*?*?*?*?*?*?*?*?*?*?,7.4,7.3,98,103133,0,-0,312,0.0,-0.0,0.0,0,0,0,0,25,6.7,10,5,9999,99999,9,999999999,0.0,999,999,99
3015,2,28,4,0,*?*?*?*?*?*?*?*?*?*?*?*?*?*?*?*?*?*?*?*?*?*?,8.0,7.0,92,103133,0,-0,315,0.0,-0.0,0.0,0,0,0,0,23,5.2,10,5,9999,99999,9,999999999,0.0,999,999,99
3015,2,28,5,0,*?*?*?*?*?*?*?*?*?*?*?*?*?*?*?*?*?*?*?*?*?*?,7.5,5.3,85,103133,0,-0,313,0.0,-0.0,0.0,0,0,0,0,22,4.6,10,5,9999,99999,9,999999999,0.0,999,999,99
3015,2,28,6,0,*?*?*?*?*?*?*?*?*?*?*?*?*?*?*?*?*?*?*?*?*?*?,7.2,5.5,88,103133,0,-0,311,0.0,-0.0,0.0,0,0,0,0,20,5.2,10,5,9999,99999,9,999999999,0.0,999,999,99
3015,2,28,7,0,*?*?*?*?*?*?*?*?*?*?*?*?*?*?*?*?*?*?*?*?*?*?,6.8,6.2,95,103133,140,1392,309,13.4,0.0,13.4,1612,-0,1613,526,27,5.7,10,5,9999,99999,9,999999999,0.0,999,999,99
3015,2,28,8,0,*?*?*?*?*?*?*?*?*?*?*?*?*?*?*?*?*?*?*?*?*?*?,7.9,6.9,92,103133,332,1391,310,89.3,49.8,77.4,9798,4238,8763,2036,33,5.2,9,5,9999,99999,9,999999999,0.1,999,999,99
3015,2,28,9,0,*?*?*?*?*?*?*?*?*?*?*?*?*?*?*?*?*?*?*?*?*?*?,8.9,6.6,84,103133,492,1394,315,143.9,54.2,124.7,15815,5054,14100,3490,40,3.6,9,5,9999,99999,9,999999999,1.5,999,999,99
3015,2,28,10,0,*?*?*?*?*?*?*?*?*?*?*?*?*?*?*?*?*?*?*?*?*?*?,9.7,5.6,75,103133,607,1394,318,183.3,56.0,158.9,20173,5413,17955,4687,47,4.6,9,5,9999,99999,9,999999999,1.5,999,999,99
3015,2,28,11,0,*?*?*?*?*?*?*?*?*?*?*?*?*?*?*?*?*?*?*?*?*?*?,10.8,6.7,75,103133,670,1393,323,205.0,56.7,177.7,22572,5556,20073,5406,53,3.1,9,5,9999,99999,9,999999999,1.5,999,999,99
3015,2,28,12,0,*?*?*?*?*?*?*?*?*?*?*?*?*?*?*?*?*?*?*?*?*?*?,11.8,7.3,73,103133,677,1393,328,207.4,56.8,179.8,22831,5582,20298,5490,60,4.6,9,5,9999,99999,9,999999999,0.9,999,999,99
3015,2,28,13,0,*?*?*?*?*?*?*?*?*?*?*?*?*?*?*?*?*?*?*?*?*?*?,11.7,6.6,70,103133,627,1392,327,190.4,56.2,165.1,20938,5493,18621,4917,55,3.6,9,5,9999,99999,9,999999999,0.0,999,999,99
3015,2,28,14,0,*?*?*?*?*?*?*?*?*?*?*?*?*?*?*?*?*?*?*?*?*?*?,11.5,6.1,68,103133,525,1394,326,155.2,54.8,134.6,17048,5201,15185,3820,50,2.1,9,5,9999,99999,9,999999999,0.0,999,999,99
3015,2,28,15,0,*?*?*?*?*?*?*?*?*?*?*?*?*?*?*?*?*?*?*?*?*?*?,11.9,6.1,67,103133,376,1394,328,104.1,51.3,90.3,11425,4523,10206,2411,45,3.1,9,5,9999,99999,9,999999999,0.0,999,999,99
3015,2,28,16,0,*?*?*?*?*?*?*?*?*?*?*?*?*?*?*?*?*?*?*?*?*?*?,11.8,5.9,66,103133,191,1396,332,23.4,0.0,23.4,2760,-0,2763,908,40,2.6,10,5,9999,99999,9,999999999,0.0,999,999,99
3015,2,28,17,0,*?*?*?*?*?*?*?*?*?*?*?*?*?*?*?*?*?*?*?*?*?*?,11.7,5.1,63,103133,0,-0,332,0.0,-0.0,0.0,0,0,0,0,35,5.7,10,5,9999,99999,9,999999999,0.0,999,999,99
3015,2,28,18,0,*?*?*?*?*?*?*?*?*?*?*?*?*?*?*?*?*?*?*?*?*?*?,10.1,3.6,63,103133,0,-0,325,0.0,-0.0,0.0,0,0,0,0,30,5.7,10,5,9999,99999,9,999999999,0.1,999,999,99
3015,2,28,19,0,*?*?*?*?*?*?*?*?*?*?*?*?*?*?*?*?*?*?*?*?*?*?,10.1,3.2,61,103133,0,-0,325,0.0,-0.0,0.0,0,0,0,0,30,5.2,10,5,9999,99999,9,999999999,0.0,999,999,99
3015,2,28,20,0,*?*?*?*?*?*?*?*?*?*?*?*?*?*?*?*?*?*?*?*?*?*?,10.0,4.1,66,103133,0,-0,324,0.0,-0.0,0.0,0,0,0,0,30,3.6,10,5,9999,99999,9,999999999,0.0,999,999,99
3015,2,28,21,0,*?*?*?*?*?*?*?*?*?*?*?*?*?*?*?*?*?*?*?*?*?*?,8.6,4.1,73,103133,0,-0,318,0.0,-0.0,0.0,0,0,0,0,30,2.6,10,5,9999,99999,9,999999999,0.0,999,999,99
3015,2,28,22,0,*?*?*?*?*?*?*?*?*?*?*?*?*?*?*?*?*?*?*?*?*?*?,8.5,4.8,77,103133,0,-0,317,0.0,-0.0,0.0,0,0,0,0,30,2.6,10,5,9999,99999,9,999999999,0.0,999,999,99
3015,2,28,23,0,*?*?*?*?*?*?*?*?*?*?*?*?*?*?*?*?*?*?*?*?*?*?,7.5,4.3,79,103133,0,-0,313,0.0,-0.0,0.0,0,0,0,0,30,2.1,10,5,9999,99999,9,999999999,0.2,999,999,99
3015,2,28,24,0,*?*?*?*?*?*?*?*?*?*?*?*?*?*?*?*?*?*?*?*?*?*?,6.8,6.9,99,103133,0,-0,309,0.0,-0.0,0.0,0,0,0,0,30,4.1,10,5,9999,99999,9,999999999,0.0,999,999,99
3015,3,1,1,0,*?*?*?*?*?*?*?*?*?*?*?*?*?*?*?*?*?*?*?*?*?*?,4.1,1.5,83,100169,0,-0,298,0.0,-0.0,0.0,0,0,0,0,32,6.2,10,5,9999,99999,9,999999999,0.3,999,999,99
3015,3,1,2,0,*?*?*?*?*?*?*?*?*?*?*?*?*?*?*?*?*?*?*?*?*?*?,2.4,-0.0,84,100169,0,-0,291,0.0,-0.0,0.0,0,0,0,0,33,3.6,10,5,9999,99999,9,999999999,0.3,999,999,99
3015,3,1,3,0,*?*?*?*?*?*?*?*?*?*?*?*?*?*?*?*?*?*?*?*?*?*?,2.2,0.2,86,100169,0,-0,291,0.0,-0.0,0.0,0,0,0,0,35,2.6,10,5,9999,99999,9,999999999,0.3,999,999,99
3015,3,1,4,0,*?*?*?*?*?*?*?*?*?*?*?*?*?*?*?*?*?*?*?*?*?*?,2.6,0.4,84,100169,0,-0,292,0.0,-0.0,0.0,0,0,0,0,37,3.6,10,5,9999,99999,9,999999999,0.3,999,999,99
3015,3,1,5,0,*?*?*?*?*?*?*?*?*?*?*?*?*?*?*?*?*?*?*?*?*?*?,2.2,-0.0,85,100169,0,-0,291,0.0,-0.0,0.0,0,0,0,0,38,4.1,10,5,9999,99999,9,999999999,0.0,999,999,99
3015,3,1,6,0,*?*?*?*?*?*?*?*?*?*?*?*?*?*?*?*?*?*?*?*?*?*?,1.8,-0.6,83,100169,0,-0,289,0.0,-0.0,0.0,0,0,0,0,40,3.6,10,5,9999,99999,9,999999999,0.0,999,999,99
3015,3,1,7,0,*?*?*?*?*?*?*?*?*?*?*?*?*?*?*?*?*?*?*?*?*?*?,2.3,-1.7,72,100169,148,1391,291,15.0,0.0,15.0,1798,-0,1799,587,90,4.6,10,5,9999,99999,9,999999999,0.0,999,999,99
3015,3,1,8,0,*?*?*?*?*?*?*?*?*?*?*?*?*?*?*?*?*?*?*?*?*?*?,3.0,-1.1,74,100169,341,1394,284,122.1,125.8,91.3,13316,10657,10534,1995,140,3.6,8,4,9999,99999,9,999999999,0.2,999,999,99
3015,3,1,9,0,*?*?*?*?*?*?*?*?*?*?*?*?*?*?*?*?*?*?*?*?*?*?,4.6,0.8,76,100169,500,1393,286,229.7,228.5,147.7,24334,21837,16927,3060,190,5.2,7,4,9999,99999,9,999999999,0.3,999,999,99
3015,3,1,10,0,*?*?*?*?*?*?*?*?*?*?*?*?*?*?*?*?*?*?*?*?*?*?,6.4,1.0,68,100169,615,1393,293,291.5,235.7,187.4,30996,23790,21165,4087,240,6.7,7,4,9999,99999,9,999999999,0.2,999,999,99
3015,3,1,11,0,*?*?*?*?*?*?*?*?*?*?*?*?*?*?*?*?*?*?*?*?*?*?,6.6,-0.0,62,100169,678,1393,304,207.8,56.8,180.2,22858,5600,20316,5502,290,7.2,9,5,9999,99999,9,999999999,0.1,999,999,99
3015,3,1,12,0,*?*?*?*?*?*?*?*?*?*?*?*?*?*?*?*?*?*?*?*?*?*?,8.0,0.8,60,100169,685,1393,310,210.2,56.8,182.2,23120,5614,20547,5584,340,7.7,9,5,9999,99999,9,999999999,0.1,999,999,99
3015,3,1,13,0,*?*?*?*?*?*?*?*?*?*?*?*?*?*?*?*?*?*?*?*?*?*?,8.0,0.8,60,100169,635,1392,310,193.1,56.3,167.4,21244,5494,18897,5004,337,5.7,9,5,9999,99999,9,999999999,0.9,999,999,99
3015,3,1,14,0,*?*?*?*?*?*?*?*?*?*?*?*?*?*?*?*?*?*?*?*?*?*?,8.1,1.0,60,100169,532,1393,311,157.8,54.9,136.8,17343,5207,15450,3896,333,7.7,9,5,9999,99999,9,999999999,1.0,999,999,99
3015,3,1,15,0,*?*?*?*?*?*?*?*?*?*?*?*?*?*?*?*?*?*?*?*?*?*?,7.8,1.5,64,100169,383,1393,304,141.2,129.5,105.6,15415,11305,12209,2335,330,6.7,8,4,9999,99999,9,999999999,2.4,999,999,99
3015,3,1,16,0,*?*?*?*?*?*?*?*?*?*?*?*?*?*?*?*?*?*?*?*?*?*?,7.8,0.2,58,100169,197,1389,304,57.0,101.4,42.7,6112,6077,5274,769,327,6.7,8,4,9999,99999,9,999999999,2.3,999,999,99
3015,3,1,17,0,*?*?*?*?*?*?*?*?*?*?*?*?*?*?*?*?*?*?*?*?*?*?,7.0,-1.3,54,100169,0,-0,300,0.0,-0.0,0.0,0,0,0,0,323,5.7,8,4,9999,99999,9,999999999,0.1,999,999,99
3015,3,1,18,0,*?*?*?*?*?*?*?*?*?*?*?*?*?*?*?*?*?*?*?*?*?*?,5.9,-0.2,64,100169,0,-0,307,0.0,-0.0,0.0,0,0,0,0,320,3.6,10,5,9999,99999,9,999999999,0.1,999,999,99
3015,3,1,19,0,*?*?*?*?*?*?*?*?*?*?*?*?*?*?*?*?*?*?*?*?*?*?,5.2,-0.6,65,100169,0,-0,304,0.0,-0.0,0.0,0,0,0,0,300,3.1,10,5,9999,99999,9,999999999,0.5,999,999,99
3015,3,1,20,0,*?*?*?*?*?*?*?*?*?*?*?*?*?*?*?*?*?*?*?*?*?*?,4.1,-0.2,72,100169,0,-0,299,0.0,-0.0,0.0,0,0,0,0,280,2.1,10,5,9999,99999,9,999999999,0.4,999,999,99
3015,3,1,21,0,*?*?*?*?*?*?*?*?*?*?*?*?*?*?*?*?*?*?*?*?*?*?,4.5,-0.2,71,100169,0,-0,300,0.0,-0.0,0.0,0,0,0,0,260,4.1,10,5,9999,99999,9,999999999,0.0,999,999,99
3015,3,1,22,0,*?*?*?*?*?*?*?*?*?*?*?*?*?*?*?*?*?*?*?*?*?*?,4.3,-0.2,71,100169,0,-0,300,0.0,-0.0,0.0,0,0,0,0,240,3.1,10,5,9999,99999,9,999999999,0.1,999,999,99
3015,3,1,23,0,*?*?*?*?*?*?*?*?*?*?*?*?*?*?*?*?*?*?*?*?*?*?,3.7,-0.8,71,100169,0,-0,297,0.0,-0.0,0.0,0,0,0,0,220,1.5,10,5,9999,99999,9,999999999,0.4,999,999,99
3015,3,1,24,0,*?*?*?*?*?*?*?*?*?*?*?*?*?*?*?*?*?*?*?*?*?*?,6.5,3.0,78,100169,0,-0,309,0.0,-0.0,0.0,0,0,0,0,30,5.7,10,5,9999,99999,9,999999999,0.3,999,999,99
3015,3,2,1,0,*?*?*?*?*?*?*?*?*?*?*?*?*?*?*?*?*?*?*?*?*?*?,2.6,0.2,86,99348.8,0,-0,292,0.0,-0.0,0.0,0,0,0,0,202,7.7,10,5,9999,99999,9,999999999,0.0,999,999,99
3015,3,2,2,0,*?*?*?*?*?*?*?*?*?*?*?*?*?*?*?*?*?*?*?*?*?*?,2.0,0.8,93,99348.8,0,-0,290,0.0,-0.0,0.0,0,0,0,0,203,8.8,10,5,9999,99999,9,999999999,0.6,999,999,99
3015,3,2,3,0,*?*?*?*?*?*?*?*?*?*?*?*?*?*?*?*?*?*?*?*?*?*?,2.1,0.6,92,99348.8,0,-0,290,0.0,-0.0,0.0,0,0,0,0,205,7.2,10,5,9999,99999,9,999999999,1.7,999,999,99
3015,3,2,4,0,*?*?*?*?*?*?*?*?*?*?*?*?*?*?*?*?*?*?*?*?*?*?,1.8,1.0,96,99348.8,0,-0,289,0.0,-0.0,0.0,0,0,0,0,207,7.2,10,5,9999,99999,9,999999999,2.1,999,999,99
3015,3,2,5,0,*?*?*?*?*?*?*?*?*?*?*?*?*?*?*?*?*?*?*?*?*?*?,1.8,1.5,100,99348.8,0,-0,289,0.0,-0.0,0.0,0,0,0,0,208,6.7,10,5,9999,99999,9,999999999,2.1,999,999,99
3015,3,2,6,0,*?*?*?*?*?*?*?*?*?*?*?*?*?*?*?*?*?*?*?*?*?*?,1.3,0.8,99,99348.8,0,-0,287,0.0,-0.0,0.0,0,0,0,0,210,7.2,10,5,9999,99999,9,999999999,2.1,999,999,99
3015,3,2,7,0,*?*?*?*?*?*?*?*?*?*?*?*?*?*?*?*?*?*?*?*?*?*?,0.8,0.8,100,99348.8,156,1389,280,29.0,34.3,25.1,3261,1988,3060,525,208,6.7,9,5,9999,99999,9,999999999,3.1,999,999,99
3015,3,2,8,0,*?*?*?*?*?*?*?*?*?*?*?*?*?*?*?*?*?*?*?*?*?*?,2.7,2.5,100,99348.8,349,1393,265,182.6,428.5,75.2,19312,34888,10054,1370,207,6.2,4,2,9999,99999,9,999999999,3.1,999,999,99
3015,3,2,9,0,*?*?*?*?*?*?*?*?*?*?*?*?*?*?*?*?*?*?*?*?*?*?,4.5,3.8,96,99348.8,508,1392,264,296.0,545.2,97.1,30675,50154,13825,1840,205,7.7,2,1,9999,99999,9,999999999,3.3,999,999,99
3015,3,2,10,0,*?*?*?*?*?*?*?*?*?*?*?*?*?*?*?*?*?*?*?*?*?*?,6.0,4.1,90,99348.8,623,1392,271,374.0,561.8,122.7,38847,53806,16979,2434,203,6.2,2,1,9999,99999,9,999999999,3.1,999,999,99
3015,3,2,11,0,*?*?*?*?*?*?*?*?*?*?*?*?*?*?*?*?*?*?*?*?*?*?,7.3,5.0,87,99348.8,686,1393,277,416.8,568.5,136.7,43364,55252,18649,2809,202,5.7,2,1,9999,99999,9,999999999,3.1,999,999,99
3015,3,2,12,0,*?*?*?*?*?*?*?*?*?*?*?*?*?*?*?*?*?*?*?*?*?*?,8.2,5.1,82,99348.8,692,1391,281,421.3,569.2,138.2,43819,55412,18797,2851,200,5.7,2,1,9999,99999,9,999999999,2.7,999,999,99
3015,3,2,13,0,*?*?*?*?*?*?*?*?*?*?*?*?*?*?*?*?*?*?*?*?*?*?,7.8,5.9,89,99348.8,642,1391,301,306.5,237.1,197.1,32631,24110,22213,4360,193,5.7,7,4,9999,99999,9,999999999,0.5,999,999,99
3015,3,2,14,0,*?*?*?*?*?*?*?*?*?*?*?*?*?*?*?*?*?*?*?*?*?*?,8.2,6.6,91,99348.8,539,1391,303,251.1,231.4,161.4,26625,22586,18412,3402,187,5.7,7,4,9999,99999,9,999999999,0.4,999,999,99
3015,3,2,15,0,*?*?*?*?*?*?*?*?*?*?*?*?*?*?*?*?*?*?*?*?*?*?,8.3,6.2,88,99348.8,390,1393,312,109.1,51.8,94.6,11969,4607,10688,2539,180,4.6,9,5,9999,99999,9,999999999,0.0,999,999,99
3015,3,2,16,0,*?*?*?*?*?*?*?*?*?*?*?*?*?*?*?*?*?*?*?*?*?*?,8.2,5.6,85,99348.8,204,1389,303,71.1,173.0,45.7,7593,10834,5568,831,173,3.1,7,4,9999,99999,9,999999999,0.0,999,999,99
3015,3,2,17,0,*?*?*?*?*?*?*?*?*?*?*?*?*?*?*?*?*?*?*?*?*?*?,6.8,4.8,89,99348.8,0,-0,297,0.0,-0.0,0.0,0,0,0,0,167,2.1,7,4,9999,99999,9,999999999,0.1,999,999,99
3015,3,2,18,0,*?*?*?*?*?*?*?*?*?*?*?*?*?*?*?*?*?*?*?*?*?*?,6.2,6.1,100,99348.8,0,-0,307,0.0,-0.0,0.0,0,0,0,0,160,1.5,10,5,9999,99999,9,999999999,0.5,999,999,99
3015,3,2,19,0,*?*?*?*?*?*?*?*?*?*?*?*?*?*?*?*?*?*?*?*?*?*?,4.7,4.1,97,99348.8,0,-0,301,0.0,-0.0,0.0,0,0,0,0,160,1.5,10,5,9999,99999,9,999999999,0.5,999,999,99
3015,3,2,20,0,*?*?*?*?*?*?*?*?*?*?*?*?*?*?*?*?*?*?*?*?*?*?,4.4,3.2,94,99348.8,0,-0,299,0.0,-0.0,0.0,0,0,0,0,160,2.1,10,5,9999,99999,9,999999999,0.5,999,999,99
3015,3,2,21,0,*?*?*?*?*?*?*?*?*?*?*?*?*?*?*?*?*?*?*?*?*?*?,3.7,3.2,97,99348.8,0,-0,296,0.0,-0.0,0.0,0,0,0,0,160,2.6,10,5,9999,99999,9,999999999,0.5,999,999,99
3015,3,2,22,0,*?*?*?*?*?*?*?*?*?*?*?*?*?*?*?*?*?*?*?*?*?*?,3.8,3.8,100,99348.8,0,-0,297,0.0,-0.0,0.0,0,0,0,0,160,2.6,10,5,9999,99999,9,999999999,0.5,999,999,99
3015,3,2,23,0,*?*?*?*?*?*?*?*?*?*?*?*?*?*?*?*?*?*?*?*?*?*?,3.0,2.9,100,99348.8,0,-0,294,0.0,-0.0,0.0,0,0,0,0,160,2.1,10,5,9999,99999,9,999999999,1.2,999,999,99
3015,3,2,24,0,*?*?*?*?*?*?*?*?*?*?*?*?*?*?*?*?*?*?*?*?*?*?,3.1,-0.4,79,99348.8,0,-0,294,0.0,-0.0,0.0,0,0,0,0,200,7.7,10,5,9999,99999,9,999999999,0.0,999,999,99
3015,3,3,1,0,*?*?*?*?*?*?*?*?*?*?*?*?*?*?*?*?*?*?*?*?*?*?,1.3,-0.6,83,98602.1,0,-0,287,0.0,-0.0,0.0,0,0,0,0,168,6.2,10,5,9999,99999,9,999999999,2.5,999,999,99
3015,3,3,2,0,*?*?*?*?*?*?*?*?*?*?*?*?*?*?*?*?*?*?*?*?*?*?,0.4,-2.4,77,98602.1,0,-0,283,0.0,-0.0,0.0,0,0,0,0,177,6.2,10,5,9999,99999,9,999999999,0.2,999,999,99
3015,3,3,3,0,*?*?*?*?*?*?*?*?*?*?*?*?*?*?*?*?*?*?*?*?*?*?,0.2,-2.9,74,98602.1,0,-0,283,0.0,-0.0,0.0,0,0,0,0,185,6.7,10,5,9999,99999,9,999999999,0.2,999,999,99
3015,3,3,4,0,*?*?*?*?*?*?*?*?*?*?*?*?*?*?*?*?*?*?*?*?*?*?,0.5,-3.4,70,98602.1,0,-0,284,0.0,-0.0,0.0,0,0,0,0,193,5.7,10,5,9999,99999,9,999999999,0.1,999,999,99
3015,3,3,5,0,*?*?*?*?*?*?*?*?*?*?*?*?*?*?*?*?*?*?*?*?*?*?,0.6,-3.9,67,98602.1,0,-0,284,0.0,-0.0,0.0,0,0,0,0,202,5.7,10,5,9999,99999,9,999999999,0.1,999,999,99
3015,3,3,6,0,*?*?*?*?*?*?*?*?*?*?*?*?*?*?*?*?*?*?*?*?*?*?,0.2,-4.2,67,98602.1,0,-0,283,0.0,-0.0,0.0,0,0,0,0,210,6.2,10,5,9999,99999,9,999999999,0.6,999,999,99
3015,3,3,7,0,*?*?*?*?*?*?*?*?*?*?*?*?*?*?*?*?*?*?*?*?*?*?,-0.2,-3.4,74,98602.1,165,1395,281,18.3,0.0,18.3,2173,-0,2175,712,210,6.2,10,5,9999,99999,9,999999999,0.1,999,999,99
3015,3,3,8,0,*?*?*?*?*?*?*?*?*?*?*?*?*?*?*?*?*?*?*?*?*?*?,1.3,-2.7,70,98602.1,357,1392,282,97.8,50.7,84.8,10736,4408,9595,2250,210,6.2,9,5,9999,99999,9,999999999,0.1,999,999,99
3015,3,3,9,0,*?*?*?*?*?*?*?*?*?*?*?*?*?*?*?*?*?*?*?*?*?*?,2.7,-2.2,66,98602.1,516,1391,288,152.4,54.7,132.1,16741,5172,14913,3737,210,6.7,9,5,9999,99999,9,999999999,0.1,999,999,99
3015,3,3,10,0,*?*?*?*?*?*?*?*?*?*?*?*?*?*?*?*?*?*?*?*?*?*?,4.6,-0.8,65,98602.1,631,1392,296,191.8,56.3,166.3,21090,5502,18755,4962,210,6.7,9,5,9999,99999,9,999999999,0.0,999,999,99
3015,3,3,11,0,*?*?*?*?*?*?*?*?*?*?*?*?*?*?*?*?*?*?*?*?*?*?,5.6,-1.7,57,98602.1,693,1390,300,213.4,56.9,185.0,23473,5634,20858,5695,210,6.7,9,5,9999,99999,9,999999999,0.0,999,999,99
3015,3,3,12,0,*?*?*?*?*?*?*?*?*?*?*?*?*?*?*?*?*?*?*?*?*?*?,5.5,-2.4,53,98602.1,700,1391,299,215.6,57.0,186.9,23721,5646,21077,5775,210,6.2,9,5,9999,99999,9,999999999,0.0,999,999,99
3015,3,3,13,0,*?*?*?*?*?*?*?*?*?*?*?*?*?*?*?*?*?*?*?*?*?*?,5.9,-3.9,46,98602.1,650,1392,307,114.2,0.0,114.2,13473,0,13520,5050,193,5.7,10,5,9999,99999,9,999999999,0.0,999,999,99
3015,3,3,14,0,*?*?*?*?*?*?*?*?*?*?*?*?*?*?*?*?*?*?*?*?*?*?,6.1,-6.9,35,98602.1,546,1390,308,93.8,0.0,93.8,11003,0,11037,4001,177,6.2,10,5,9999,99999,9,999999999,0.0,999,999,99
3015,3,3,15,0,*?*?*?*?*?*?*?*?*?*?*?*?*?*?*?*?*?*?*?*?*?*?,5.7,-6.3,37,98602.1,397,1392,307,64.2,0.0,64.2,7491,0,7510,2604,160,5.7,10,5,9999,99999,9,999999999,0.6,999,999,99
3015,3,3,16,0,*?*?*?*?*?*?*?*?*?*?*?*?*?*?*?*?*?*?*?*?*?*?,5.7,-5.3,41,98602.1,211,1390,307,27.5,0.0,27.5,3232,0,3236,1067,143,5.7,10,5,9999,99999,9,999999999,0.0,999,999,99
3015,3,3,17,0,*?*?*?*?*?*?*?*?*?*?*?*?*?*?*?*?*?*?*?*?*?*?,5.0,-4.8,45,98602.1,2,1203,303,0.0,0.0,0.0,0,0,0,0,127,5.7,10,5,9999,99999,9,999999999,0.0,999,999,99
3015,3,3,18,0,*?*?*?*?*?*?*?*?*?*?*?*?*?*?*?*?*?*?*?*?*?*?,4.9,-4.5,47,98602.1,0,-0,303,0.0,-0.0,0.0,0,0,0,0,110,5.7,10,5,9999,99999,9,999999999,0.0,999,999,99
3015,3,3,19,0,*?*?*?*?*?*?*?*?*?*?*?*?*?*?*?*?*?*?*?*?*?*?,3.8,-4.2,52,98602.1,0,-0,298,0.0,-0.0,0.0,0,0,0,0,125,4.6,10,5,9999,99999,9,999999999,0.0,999,999,99
3015,3,3,20,0,*?*?*?*?*?*?*?*?*?*?*?*?*?*?*?*?*?*?*?*?*?*?,2.1,-3.7,61,98602.1,0,-0,291,0.0,-0.0,0.0,0,0,0,0,140,3.6,10,5,9999,99999,9,999999999,0.0,999,999,99
3015,3,3,21,0,*?*?*?*?*?*?*?*?*?*?*?*?*?*?*?*?*?*?*?*?*?*?,2.1,-2.9,65,98602.1,0,-0,291,0.0,-0.0,0.0,0,0,0,0,155,3.6,10,5,9999,99999,9,999999999,0.0,999,999,99
3015,3,3,22,0,*?*?*?*?*?*?*?*?*?*?*?*?*?*?*?*?*?*?*?*?*?*?,2.4,-2.9,63,98602.1,0,-0,292,0.0,-0.0,0.0,0,0,0,0,170,3.6,10,5,9999,99999,9,999999999,0.0,999,999,99
3015,3,3,23,0,*?*?*?*?*?*?*?*?*?*?*?*?*?*?*?*?*?*?*?*?*?*?,2.0,-3.7,61,98602.1,0,-0,290,0.0,-0.0,0.0,0,0,0,0,185,3.6,10,5,9999,99999,9,999999999,0.0,999,999,99
3015,3,3,24,0,*?*?*?*?*?*?*?*?*?*?*?*?*?*?*?*?*?*?*?*?*?*?,2.1,1.0,90,98602.1,0,-0,290,0.0,-0.0,0.0,0,0,0,0,160,5.7,10,5,9999,99999,9,999999999,3.9,999,999,99
3015,3,4,1,0,*?*?*?*?*?*?*?*?*?*?*?*?*?*?*?*?*?*?*?*?*?*?,0.8,-3.4,71,100224,0,-0,285,0.0,-0.0,0.0,0,0,0,0,202,5.2,10,5,9999,99999,9,999999999,0.3,999,999,99
3015,3,4,2,0,*?*?*?*?*?*?*?*?*?*?*?*?*?*?*?*?*?*?*?*?*?*?,0.7,-3.1,73,100224,0,-0,285,0.0,-0.0,0.0,0,0,0,0,203,4.6,10,5,9999,99999,9,999999999,0.0,999,999,99
3015,3,4,3,0,*?*?*?*?*?*?*?*?*?*?*?*?*?*?*?*?*?*?*?*?*?*?,-0.5,-3.9,75,100224,0,-0,280,0.0,-0.0,0.0,0,0,0,0,205,4.6,10,5,9999,99999,9,999999999,0.0,999,999,99
3015,3,4,4,0,*?*?*?*?*?*?*?*?*?*?*?*?*?*?*?*?*?*?*?*?*?*?,-0.9,-4.2,75,100224,0,-0,278,0.0,-0.0,0.0,0,0,0,0,207,4.1,10,5,9999,99999,9,999999999,0.0,999,999,99
3015,3,4,5,0,*?*?*?*?*?*?*?*?*?*?*?*?*?*?*?*?*?*?*?*?*?*?,-1.4,-4.2,79,100224,0,-0,276,0.0,-0.0,0.0,0,0,0,0,208,4.1,10,5,9999,99999,9,999999999,0.0,999,999,99
3015,3,4,6,0,*?*?*?*?*?*?*?*?*?*?*?*?*?*?*?*?*?*?*?*?*?*?,-1.9,-4.2,82,100224,0,-0,274,0.0,-0.0,0.0,0,0,0,0,210,4.6,10,5,9999,99999,9,999999999,0.0,999,999,99
3015,3,4,7,0,*?*?*?*?*?*?*?*?*?*?*?*?*?*?*?*?*?*?*?*?*?*?,-0.9,-3.1,83,100224,173,1392,278,19.9,0.0,19.9,2362,-0,2364,774,215,4.1,10,5,9999,99999,9,999999999,0.0,999,999,99
3015,3,4,8,0,*?*?*?*?*?*?*?*?*?*?*?*?*?*?*?*?*?*?*?*?*?*?,-0.0,-2.4,81,100224,365,1390,282,58.0,0.0,58.0,6762,0,6778,2327,220,5.7,10,5,9999,99999,9,999999999,0.0,999,999,99
3015,3,4,9,0,*?*?*?*?*?*?*?*?*?*?*?*?*?*?*?*?*?*?*?*?*?*?,2.8,-0.6,78,100224,524,1390,293,89.4,0.0,89.4,10479,0,10510,3785,225,6.7,10,5,9999,99999,9,999999999,0.0,999,999,99
3015,3,4,10,0,*?*?*?*?*?*?*?*?*?*?*?*?*?*?*?*?*?*?*?*?*?*?,5.3,1.5,77,100224,639,1391,304,112.1,0.0,112.1,13212,0,13257,4937,230,7.2,10,5,9999,99999,9,999999999,0.0,999,999,99
3015,3,4,11,0,*?*?*?*?*?*?*?*?*?*?*?*?*?*?*?*?*?*?*?*?*?*?,7.1,2.1,70,100224,701,1390,312,124.4,0.0,124.4,14721,0,14775,5596,235,6.2,10,5,9999,99999,9,999999999,0.0,999,999,99
3015,3,4,12,0,*?*?*?*?*?*?*?*?*?*?*?*?*?*?*?*?*?*?*?*?*?*?,8.2,1.9,64,100224,708,1391,316,125.7,0.0,125.7,14875,0,14930,5665,240,6.7,10,5,9999,99999,9,999999999,0.0,999,999,99
3015,3,4,13,0,*?*?*?*?*?*?*?*?*?*?*?*?*?*?*?*?*?*?*?*?*?*?,8.2,1.3,62,100224,657,1390,317,115.7,0.0,115.7,13657,0,13705,5130,200,8.2,10,5,9999,99999,9,999999999,0.0,999,999,99
3015,3,4,14,0,*?*?*?*?*?*?*?*?*?*?*?*?*?*?*?*?*?*?*?*?*?*?,8.3,0.8,59,100224,554,1392,317,95.2,0.0,95.2,11181,0,11216,4076,160,8.2,10,5,9999,99999,9,999999999,0.0,999,999,99
3015,3,4,15,0,*?*?*?*?*?*?*?*?*?*?*?*?*?*?*?*?*?*?*?*?*?*?,7.9,1.5,63,100224,404,1391,315,65.6,0.0,65.6,7660,0,7679,2667,120,8.8,10,5,9999,99999,9,999999999,0.0,999,999,99
3015,3,4,16,0,*?*?*?*?*?*?*?*?*?*?*?*?*?*?*?*?*?*?*?*?*?*?,8.0,0.4,58,100224,218,1390,316,28.9,0.0,28.9,3389,0,3394,1121,80,7.2,10,5,9999,99999,9,999999999,0.0,999,999,99
3015,3,4,17,0,*?*?*?*?*?*?*?*?*?*?*?*?*?*?*?*?*?*?*?*?*?*?,7.3,-1.3,54,100224,9,1387,313,0.0,0.0,0.0,0,0,0,0,40,6.2,10,5,9999,99999,9,999999999,0.0,999,999,99
3015,3,4,18,0,*?*?*?*?*?*?*?*?*?*?*?*?*?*?*?*?*?*?*?*?*?*?,5.6,-2.4,55,100224,0,-0,306,0.0,-0.0,0.0,0,0,0,0,0,4.6,10,5,9999,99999,9,999999999,0.0,999,999,99
3015,3,4,19,0,*?*?*?*?*?*?*?*?*?*?*?*?*?*?*?*?*?*?*?*?*?*?,3.9,-3.1,58,100224,0,-0,298,0.0,-0.0,0.0,0,0,0,0,37,5.7,10,5,9999,99999,9,999999999,0.0,999,999,99
3015,3,4,20,0,*?*?*?*?*?*?*?*?*?*?*?*?*?*?*?*?*?*?*?*?*?*?,3.1,-5.3,51,100224,0,-0,295,0.0,-0.0,0.0,0,0,0,0,73,6.2,10,5,9999,99999,9,999999999,0.9,999,999,99
3015,3,4,21,0,*?*?*?*?*?*?*?*?*?*?*?*?*?*?*?*?*?*?*?*?*?*?,2.3,-5.3,54,100224,0,-0,292,0.0,-0.0,0.0,0,0,0,0,110,6.7,10,5,9999,99999,9,999999999,0.0,999,999,99
3015,3,4,22,0,*?*?*?*?*?*?*?*?*?*?*?*?*?*?*?*?*?*?*?*?*?*?,1.6,-5.6,55,100224,0,-0,289,0.0,-0.0,0.0,0,0,0,0,147,6.7,10,5,9999,99999,9,999999999,0.0,999,999,99
3015,3,4,23,0,*?*?*?*?*?*?*?*?*?*?*?*?*?*?*?*?*?*?*?*?*?*?,1.3,-5.0,59,100224,0,-0,288,0.0,-0.0,0.0,0,0,0,0,183,6.7,10,5,9999,99999,9,999999999,0.0,999,999,99
3015,3,4,24,0,*?*?*?*?*?*?*?*?*?*?*?*?*?*?*?*?*?*?*?*?*?*?,1.6,-3.7,66,100224,0,-0,289,0.0,-0.0,0.0,0,0,0,0,200,5.7,10,5,9999,99999,9,999999999,0.0,999,999,99
3015,3,5,1,0,*?*?*?*?*?*?*?*?*?*?*?*?*?*?*?*?*?*?*?*?*?*?,1.1,-0.2,100,101863,0,-0,286,0.0,-0.0,0.0,0,0,0,0,220,6.2,10,5,9999,99999,9,999999999,0.0,999,999,99
3015,3,5,2,0,*?*?*?*?*?*?*?*?*?*?*?*?*?*?*?*?*?*?*?*?*?*?,1.1,1.0,100,101863,0,-0,286,0.0,-0.0,0.0,0,0,0,0,220,6.2,10,5,9999,99999,9,999999999,0.0,999,999,99
3015,3,5,3,0,*?*?*?*?*?*?*?*?*?*?*?*?*?*?*?*?*?*?*?*?*?*?,0.9,0.8,100,101863,0,-0,285,0.0,-0.0,0.0,0,0,0,0,220,6.7,10,5,9999,99999,9,999999999,0.0,999,999,99
3015,3,5,4,0,*?*?*?*?*?*?*?*?*?*?*?*?*?*?*?*?*?*?*?*?*?*?,0.2,0.2,100,101863,0,-0,282,0.0,-0.0,0.0,0,0,0,0,220,5.7,10,5,9999,99999,9,999999999,0.0,999,999,99
3015,3,5,5,0,*?*?*?*?*?*?*?*?*?*?*?*?*?*?*?*?*?*?*?*?*?*?,-0.6,-0.6,100,101863,0,-0,279,0.0,-0.0,0.0,0,0,0,0,220,5.7,10,5,9999,99999,9,999999999,1.0,999,999,99
3015,3,5,6,0,*?*?*?*?*?*?*?*?*?*?*?*?*?*?*?*?*?*?*?*?*?*?,0.1,0.2,100,101863,0,-0,282,0.0,-0.0,0.0,0,0,0,0,220,5.7,10,5,9999,99999,9,999999999,1.6,999,999,99
3015,3,5,7,0,*?*?*?*?*?*?*?*?*?*?*?*?*?*?*?*?*?*?*?*?*?*?,0.8,0.8,100,101863,181,1389,285,21.6,0.0,21.6,2551,-0,2554,838,220,6.2,10,5,9999,99999,9,999999999,0.1,999,999,99
3015,3,5,8,0,*?*?*?*?*?*?*?*?*?*?*?*?*?*?*?*?*?*?*?*?*?*?,1.7,1.7,100,101863,373,1389,279,137.3,128.8,102.7,14963,11285,11809,2264,220,6.2,8,4,9999,99999,9,999999999,0.3,999,999,99
3015,3,5,9,0,*?*?*?*?*?*?*?*?*?*?*?*?*?*?*?*?*?*?*?*?*?*?,3.3,3.2,100,101863,532,1389,272,292.9,401.6,139.1,30530,37930,17297,2722,220,7.2,5,3,9999,99999,9,999999999,0.6,999,999,99
3015,3,5,10,0,*?*?*?*?*?*?*?*?*?*?*?*?*?*?*?*?*?*?*?*?*?*?,5.4,5.5,100,101863,647,1391,275,387.4,530.4,140.6,41378,52499,17802,2844,220,7.2,3,2,9999,99999,9,999999999,0.2,999,999,99
3015,3,5,11,0,*?*?*?*?*?*?*?*?*?*?*?*?*?*?*?*?*?*?*?*?*?*?,6.8,4.3,100,101863,709,1390,270,434.5,590.2,133.4,45266,58038,18180,2815,220,7.2,1,0,9999,99999,9,999999999,0.1,999,999,99
3015,3,5,12,0,*?*?*?*?*?*?*?*?*?*?*?*?*?*?*?*?*?*?*?*?*?*?,7.7,3.8,100,101863,715,1389,286,425.0,485.6,175.1,44970,48825,21446,3740,220,8.2,4,2,9999,99999,9,999999999,0.0,999,999,99
3015,3,5,13,0,*?*?*?*?*?*?*?*?*?*?*?*?*?*?*?*?*?*?*?*?*?*?,7.9,4.5,100,101863,665,1391,292,377.1,414.0,179.1,39418,41080,21688,3744,218,6.7,5,3,9999,99999,9,999999999,0.0,999,999,99
3015,3,5,14,0,*?*?*?*?*?*?*?*?*?*?*?*?*?*?*?*?*?*?*?*?*?*?,8.0,3.2,100,101863,561,1390,291,311.1,404.8,147.8,32434,38782,18240,2926,217,6.2,5,3,9999,99999,9,999999999,0.2,999,999,99
3015,3,5,15,0,*?*?*?*?*?*?*?*?*?*?*?*?*?*?*?*?*?*?*?*?*?*?,7.9,2.9,99,101863,411,1391,291,215.6,383.0,102.4,22460,33579,13038,1921,215,6.7,5,3,9999,99999,9,999999999,0.1,999,999,99
3015,3,5,16,0,*?*?*?*?*?*?*?*?*?*?*?*?*?*?*?*?*?*?*?*?*?*?,7.7,2.7,99,101863,225,1391,275,104.1,432.2,34.1,10814,30586,5324,634,213,7.2,2,1,9999,99999,9,999999999,0.0,999,999,99
3015,3,5,17,0,*?*?*?*?*?*?*?*?*?*?*?*?*?*?*?*?*?*?*?*?*?*?,7.1,3.8,100,101863,16,1414,293,0.0,0.0,0.0,0,0,0,0,212,5.7,6,3,9999,99999,9,999999999,0.2,999,999,99
3015,3,5,18,0,*?*?*?*?*?*?*?*?*?*?*?*?*?*?*?*?*?*?*?*?*?*?,5.1,4.8,100,101863,0,-0,302,0.0,-0.0,0.0,0,0,0,0,210,5.7,10,5,9999,99999,9,999999999,0.0,999,999,99
3015,3,5,19,0,*?*?*?*?*?*?*?*?*?*?*?*?*?*?*?*?*?*?*?*?*?*?,4.2,4.1,100,101863,0,-0,298,0.0,-0.0,0.0,0,0,0,0,210,5.7,10,5,9999,99999,9,999999999,0.0,999,999,99
3015,3,5,20,0,*?*?*?*?*?*?*?*?*?*?*?*?*?*?*?*?*?*?*?*?*?*?,3.1,3.0,100,101863,0,-0,294,0.0,-0.0,0.0,0,0,0,0,210,6.7,10,5,9999,99999,9,999999999,0.0,999,999,99
3015,3,5,21,0,*?*?*?*?*?*?*?*?*?*?*?*?*?*?*?*?*?*?*?*?*?*?,2.5,2.5,100,101863,0,-0,291,0.0,-0.0,0.0,0,0,0,0,210,7.2,10,5,9999,99999,9,999999999,0.0,999,999,99
3015,3,5,22,0,*?*?*?*?*?*?*?*?*?*?*?*?*?*?*?*?*?*?*?*?*?*?,2.7,2.7,100,101863,0,-0,292,0.0,-0.0,0.0,0,0,0,0,210,6.2,10,5,9999,99999,9,999999999,0.0,999,999,99
3015,3,5,23,0,*?*?*?*?*?*?*?*?*?*?*?*?*?*?*?*?*?*?*?*?*?*?,2.0,1.9,100,101863,0,-0,289,0.0,-0.0,0.0,0,0,0,0,210,6.7,10,5,9999,99999,9,999999999,0.0,999,999,99
3015,3,5,24,0,*?*?*?*?*?*?*?*?*?*?*?*?*?*?*?*?*?*?*?*?*?*?,1.1,-2.4,100,101863,0,-0,286,0.0,-0.0,0.0,0,0,0,0,220,6.2,10,5,9999,99999,9,999999999,0.0,999,999,99
3015,3,6,1,0,*?*?*?*?*?*?*?*?*?*?*?*?*?*?*?*?*?*?*?*?*?*?,0.9,0.8,100,102210,0,-0,285,0.0,-0.0,0.0,0,0,0,0,208,6.7,10,5,9999,99999,9,999999999,0.0,999,999,99
3015,3,6,2,0,*?*?*?*?*?*?*?*?*?*?*?*?*?*?*?*?*?*?*?*?*?*?,0.4,0.4,100,102210,0,-0,283,0.0,-0.0,0.0,0,0,0,0,207,6.7,10,5,9999,99999,9,999999999,0.0,999,999,99
3015,3,6,3,0,*?*?*?*?*?*?*?*?*?*?*?*?*?*?*?*?*?*?*?*?*?*?,0.6,0.6,100,102210,0,-0,284,0.0,-0.0,0.0,0,0,0,0,205,6.2,10,5,9999,99999,9,999999999,0.7,999,999,99
3015,3,6,4,0,*?*?*?*?*?*?*?*?*?*?*?*?*?*?*?*?*?*?*?*?*?*?,-0.0,-0.0,100,102210,0,-0,281,0.0,-0.0,0.0,0,0,0,0,203,6.7,10,5,9999,99999,9,999999999,0.1,999,999,99
3015,3,6,5,0,*?*?*?*?*?*?*?*?*?*?*?*?*?*?*?*?*?*?*?*?*?*?,-0.3,-0.2,100,102210,0,-0,280,0.0,-0.0,0.0,0,0,0,0,202,7.7,10,5,9999,99999,9,999999999,0.1,999,999,99
3015,3,6,6,0,*?*?*?*?*?*?*?*?*?*?*?*?*?*?*?*?*?*?*?*?*?*?,-0.6,-0.6,100,102210,0,-0,279,0.0,-0.0,0.0,0,0,0,0,200,6.7,10,5,9999,99999,9,999999999,0.0,999,999,99
3015,3,6,7,0,*?*?*?*?*?*?*?*?*?*?*?*?*?*?*?*?*?*?*?*?*?*?,0.4,0.4,100,102210,189,1386,283,23.3,0.0,23.3,2742,-0,2745,902,202,5.7,10,5,9999,99999,9,999999999,0.0,999,999,99
3015,3,6,8,0,*?*?*?*?*?*?*?*?*?*?*?*?*?*?*?*?*?*?*?*?*?*?,1.4,1.5,100,102210,382,1391,287,61.3,0.0,61.3,7153,0,7170,2474,203,6.2,10,5,9999,99999,9,999999999,0.0,999,999,99
3015,3,6,9,0,*?*?*?*?*?*?*?*?*?*?*?*?*?*?*?*?*?*?*?*?*?*?,2.5,1.5,97,102210,540,1388,287,161.1,55.1,139.6,17693,5258,15753,3992,205,6.7,9,5,9999,99999,9,999999999,0.0,999,999,99
3015,3,6,10,0,*?*?*?*?*?*?*?*?*?*?*?*?*?*?*?*?*?*?*?*?*?*?,4.2,2.7,93,102210,655,1390,294,200.4,56.6,173.7,22042,5548,19598,5246,207,7.7,9,5,9999,99999,9,999999999,0.5,999,999,99
3015,3,6,11,0,*?*?*?*?*?*?*?*?*?*?*?*?*?*?*?*?*?*?*?*?*?*?,5.9,2.9,84,102210,717,1389,301,221.8,57.2,192.3,24416,5662,21694,5994,208,7.2,9,5,9999,99999,9,999999999,0.8,999,999,99
3015,3,6,12,0,*?*?*?*?*?*?*?*?*?*?*?*?*?*?*?*?*?*?*?*?*?*?,6.9,1.7,72,102210,723,1390,306,223.8,57.2,194.0,24641,5672,21892,6068,210,8.8,9,5,9999,99999,9,999999999,0.8,999,999,99
3015,3,6,13,0,*?*?*?*?*?*?*?*?*?*?*?*?*?*?*?*?*?*?*?*?*?*?,7.0,1.3,70,102210,672,1389,306,206.3,56.7,178.9,22697,5588,20175,5448,210,8.8,9,5,9999,99999,9,999999999,0.3,999,999,99
3015,3,6,14,0,*?*?*?*?*?*?*?*?*?*?*?*?*?*?*?*?*?*?*?*?*?*?,6.7,0.6,68,102210,568,1389,310,98.2,0.0,98.2,11532,0,11569,4221,210,7.7,10,5,9999,99999,9,999999999,0.0,999,999,99
3015,3,6,15,0,*?*?*?*?*?*?*?*?*?*?*?*?*?*?*?*?*?*?*?*?*?*?,6.9,2.5,77,102210,418,1390,306,118.9,52.6,103.1,13052,4761,11647,2798,210,5.2,9,5,9999,99999,9,999999999,0.0,999,999,99
3015,3,6,16,0,*?*?*?*?*?*?*?*?*?*?*?*?*?*?*?*?*?*?*?*?*?*?,6.6,1.9,75,102210,232,1391,309,31.6,0.0,31.6,3704,0,3710,1229,210,5.2,10,5,9999,99999,9,999999999,0.0,999,999,99
3015,3,6,17,0,*?*?*?*?*?*?*?*?*?*?*?*?*?*?*?*?*?*?*?*?*?*?,6.1,3.2,85,102210,22,1363,307,0.0,0.0,0.0,0,0,0,0,210,8.8,10,5,9999,99999,9,999999999,0.0,999,999,99
3015,3,6,18,0,*?*?*?*?*?*?*?*?*?*?*?*?*?*?*?*?*?*?*?*?*?*?,5.2,3.0,90,102210,0,-0,303,0.0,-0.0,0.0,0,0,0,0,210,3.1,10,5,9999,99999,9,999999999,0.0,999,999,99
3015,3,6,19,0,*?*?*?*?*?*?*?*?*?*?*?*?*?*?*?*?*?*?*?*?*?*?,4.0,2.9,97,102210,0,-0,298,0.0,-0.0,0.0,0,0,0,0,208,7.2,10,5,9999,99999,9,999999999,1.3,999,999,99
3015,3,6,20,0,*?*?*?*?*?*?*?*?*?*?*?*?*?*?*?*?*?*?*?*?*?*?,2.5,1.3,96,102210,0,-0,292,0.0,-0.0,0.0,0,0,0,0,207,7.2,10,5,9999,99999,9,999999999,0.7,999,999,99
3015,3,6,21,0,*?*?*?*?*?*?*?*?*?*?*?*?*?*?*?*?*?*?*?*?*?*?,2.6,0.4,89,102210,0,-0,292,0.0,-0.0,0.0,0,0,0,0,205,6.7,10,5,9999,99999,9,999999999,0.1,999,999,99
3015,3,6,22,0,*?*?*?*?*?*?*?*?*?*?*?*?*?*?*?*?*?*?*?*?*?*?,1.8,0.4,95,102210,0,-0,289,0.0,-0.0,0.0,0,0,0,0,203,7.7,10,5,9999,99999,9,999999999,1.3,999,999,99
3015,3,6,23,0,*?*?*?*?*?*?*?*?*?*?*?*?*?*?*?*?*?*?*?*?*?*?,2.0,0.6,94,102210,0,-0,290,0.0,-0.0,0.0,0,0,0,0,202,7.7,10,5,9999,99999,9,999999999,0.2,999,999,99
3015,3,6,24,0,*?*?*?*?*?*?*?*?*?*?*?*?*?*?*?*?*?*?*?*?*?*?,1.3,1.3,100,102210,0,-0,287,0.0,-0.0,0.0,0,0,0,0,210,6.7,10,5,9999,99999,9,999999999,0.0,999,999,99
3015,3,7,1,0,*?*?*?*?*?*?*?*?*?*?*?*?*?*?*?*?*?*?*?*?*?*?,2.3,0.4,88,102133,0,-0,291,0.0,-0.0,0.0,0,0,0,0,198,4.6,10,5,9999,99999,9,999999999,0.1,999,999,99
3015,3,7,2,0,*?*?*?*?*?*?*?*?*?*?*?*?*?*?*?*?*?*?*?*?*?*?,2.1,0.2,88,102133,0,-0,290,0.0,-0.0,0.0,0,0,0,0,197,4.6,10,5,9999,99999,9,999999999,0.2,999,999,99
3015,3,7,3,0,*?*?*?*?*?*?*?*?*?*?*?*?*?*?*?*?*?*?*?*?*?*?,1.8,-1.3,80,102133,0,-0,289,0.0,-0.0,0.0,0,0,0,0,195,4.6,10,5,9999,99999,9,999999999,0.1,999,999,99
3015,3,7,4,0,*?*?*?*?*?*?*?*?*?*?*?*?*?*?*?*?*?*?*?*?*?*?,2.2,-0.8,80,102133,0,-0,291,0.0,-0.0,0.0,0,0,0,0,193,4.6,10,5,9999,99999,9,999999999,0.1,999,999,99
3015,3,7,5,0,*?*?*?*?*?*?*?*?*?*?*?*?*?*?*?*?*?*?*?*?*?*?,2.5,0.2,85,102133,0,-0,292,0.0,-0.0,0.0,0,0,0,0,192,4.6,10,5,9999,99999,9,999999999,0.3,999,999,99
3015,3,7,6,0,*?*?*?*?*?*?*?*?*?*?*?*?*?*?*?*?*?*?*?*?*?*?,2.3,0.8,90,102133,0,-0,291,0.0,-0.0,0.0,0,0,0,0,190,4.6,10,5,9999,99999,9,999999999,0.2,999,999,99
3015,3,7,7,0,*?*?*?*?*?*?*?*?*?*?*?*?*?*?*?*?*?*?*?*?*?*?,2.0,-0.8,81,102133,198,1390,290,24.9,0.0,24.9,2933,-0,2937,967,193,5.2,10,5,9999,99999,9,999999999,1.1,999,999,99
3015,3,7,8,0,*?*?*?*?*?*?*?*?*?*?*?*?*?*?*?*?*?*?*?*?*?*?,2.3,-0.4,82,102133,390,1389,291,63.0,0.0,63.0,7347,0,7365,2548,197,5.2,10,5,9999,99999,9,999999999,0.7,999,999,99
3015,3,7,9,0,*?*?*?*?*?*?*?*?*?*?*?*?*?*?*?*?*?*?*?*?*?*?,3.4,1.3,86,102133,548,1387,296,94.4,0.0,94.4,11070,0,11104,4030,200,7.7,10,5,9999,99999,9,999999999,1.1,999,999,99
3015,3,7,10,0,*?*?*?*?*?*?*?*?*?*?*?*?*?*?*?*?*?*?*?*?*?*?,3.6,1.0,85,102133,663,1389,296,117.0,0.0,117.0,13804,0,13852,5196,203,7.7,10,5,9999,99999,9,999999999,1.1,999,999,99
3015,3,7,11,0,*?*?*?*?*?*?*?*?*?*?*?*?*?*?*?*?*?*?*?*?*?*?,3.7,0.2,78,102133,725,1389,297,129.3,0.0,129.3,15311,0,15368,5859,207,7.7,10,5,9999,99999,9,999999999,0.3,999,999,99
3015,3,7,12,0,*?*?*?*?*?*?*?*?*?*?*?*?*?*?*?*?*?*?*?*?*?*?,4.0,-0.0,76,102133,730,1388,298,130.4,0.0,130.4,15450,0,15508,5919,210,8.8,10,5,9999,99999,9,999999999,0.0,999,999,99
3015,3,7,13,0,*?*?*?*?*?*?*?*?*?*?*?*?*?*?*?*?*?*?*?*?*?*?,4.4,-0.0,73,102133,679,1388,300,120.3,0.0,120.3,14211,0,14262,5371,225,9.8,10,5,9999,99999,9,999999999,0.0,999,999,99
3015,3,7,14,0,*?*?*?*?*?*?*?*?*?*?*?*?*?*?*?*?*?*?*?*?*?*?,4.3,-1.5,65,102133,575,1388,300,99.6,0.0,99.6,11705,0,11743,4295,240,10.3,10,5,9999,99999,9,999999999,0.5,999,999,99
3015,3,7,15,0,*?*?*?*?*?*?*?*?*?*?*?*?*?*?*?*?*?*?*?*?*?*?,4.5,-0.4,70,102133,425,1390,301,69.9,0.0,69.9,8159,0,8180,2860,255,10.8,10,5,9999,99999,9,999999999,0.1,999,999,99
3015,3,7,16,0,*?*?*?*?*?*?*?*?*?*?*?*?*?*?*?*?*?*?*?*?*?*?,4.1,-0.4,73,102133,238,1386,299,33.0,0.0,33.0,3860,0,3867,1283,270,8.8,10,5,9999,99999,9,999999999,0.3,999,999,99
3015,3,7,17,0,*?*?*?*?*?*?*?*?*?*?*?*?*?*?*?*?*?*?*?*?*?*?,4.4,0.4,76,102133,29,1384,300,0.0,0.0,0.0,0,0,0,0,285,8.8,10,5,9999,99999,9,999999999,0.4,999,999,99
3015,3,7,18,0,*?*?*?*?*?*?*?*?*?*?*?*?*?*?*?*?*?*?*?*?*?*?,3.4,-0.4,77,102133,0,-0,296,0.0,-0.0,0.0,0,0,0,0,300,7.7,10,5,9999,99999,9,999999999,0.0,999,999,99
3015,3,7,19,0,*?*?*?*?*?*?*?*?*?*?*?*?*?*?*?*?*?*?*?*?*?*?,3.2,-0.2,78,102133,0,-0,295,0.0,-0.0,0.0,0,0,0,0,272,8.8,10,5,9999,99999,9,999999999,0.0,999,999,99
3015,3,7,20,0,*?*?*?*?*?*?*?*?*?*?*?*?*?*?*?*?*?*?*?*?*?*?,2.9,-0.0,82,102133,0,-0,294,0.0,-0.0,0.0,0,0,0,0,243,9.8,10,5,9999,99999,9,999999999,0.0,999,999,99
3015,3,7,21,0,*?*?*?*?*?*?*?*?*?*?*?*?*?*?*?*?*?*?*?*?*?*?,2.8,0.2,84,102133,0,-0,293,0.0,-0.0,0.0,0,0,0,0,215,9.8,10,5,9999,99999,9,999999999,0.1,999,999,99
3015,3,7,22,0,*?*?*?*?*?*?*?*?*?*?*?*?*?*?*?*?*?*?*?*?*?*?,2.5,0.4,87,102133,0,-0,292,0.0,-0.0,0.0,0,0,0,0,187,7.7,10,5,9999,99999,9,999999999,0.1,999,999,99
3015,3,7,23,0,*?*?*?*?*?*?*?*?*?*?*?*?*?*?*?*?*?*?*?*?*?*?,2.8,1.0,89,102133,0,-0,293,0.0,-0.0,0.0,0,0,0,0,158,8.2,10,5,9999,99999,9,999999999,0.0,999,999,99
3015,3,7,24,0,*?*?*?*?*?*?*?*?*?*?*?*?*?*?*?*?*?*?*?*?*?*?,2.2,0.4,89,102133,0,-0,291,0.0,-0.0,0.0,0,0,0,0,200,5.2,10,5,9999,99999,9,999999999,0.0,999,999,99
3015,3,8,1,0,*?*?*?*?*?*?*?*?*?*?*?*?*?*?*?*?*?*?*?*?*?*?,2.9,0.2,84,102525,0,-0,294,0.0,-0.0,0.0,0,0,0,0,133,5.7,10,5,9999,99999,9,999999999,0.0,999,999,99
3015,3,8,2,0,*?*?*?*?*?*?*?*?*?*?*?*?*?*?*?*?*?*?*?*?*?*?,2.6,-0.2,83,102525,0,-0,292,0.0,-0.0,0.0,0,0,0,0,137,5.7,10,5,9999,99999,9,999999999,0.0,999,999,99
3015,3,8,3,0,*?*?*?*?*?*?*?*?*?*?*?*?*?*?*?*?*?*?*?*?*?*?,2.7,0.2,86,102525,0,-0,293,0.0,-0.0,0.0,0,0,0,0,140,5.2,10,5,9999,99999,9,999999999,0.0,999,999,99
3015,3,8,4,0,*?*?*?*?*?*?*?*?*?*?*?*?*?*?*?*?*?*?*?*?*?*?,3.1,0.8,87,102525,0,-0,294,0.0,-0.0,0.0,0,0,0,0,143,5.7,10,5,9999,99999,9,999999999,0.0,999,999,99
3015,3,8,5,0,*?*?*?*?*?*?*?*?*?*?*?*?*?*?*?*?*?*?*?*?*?*?,3.0,1.9,94,102525,0,-0,294,0.0,-0.0,0.0,0,0,0,0,147,5.7,10,5,9999,99999,9,999999999,1.5,999,999,99
3015,3,8,6,0,*?*?*?*?*?*?*?*?*?*?*?*?*?*?*?*?*?*?*?*?*?*?,2.5,1.7,96,102525,0,-0,292,0.0,-0.0,0.0,0,0,0,0,150,5.7,10,5,9999,99999,9,999999999,2.6,999,999,99
3015,3,8,7,0,*?*?*?*?*?*?*?*?*?*?*?*?*?*?*?*?*?*?*?*?*?*?,2.0,1.9,100,102525,206,1387,289,26.6,0.0,26.6,3127,0,3131,1032,157,5.7,10,5,9999,99999,9,999999999,0.0,999,999,99
3015,3,8,8,0,*?*?*?*?*?*?*?*?*?*?*?*?*?*?*?*?*?*?*?*?*?*?,3.2,2.3,96,102525,398,1387,294,64.7,0.0,64.7,7546,0,7565,2623,163,6.7,10,5,9999,99999,9,999999999,0.0,999,999,99
3015,3,8,9,0,*?*?*?*?*?*?*?*?*?*?*?*?*?*?*?*?*?*?*?*?*?*?,4.3,1.9,86,102525,557,1389,299,96.1,0.0,96.1,11276,0,11312,4115,170,7.7,10,5,9999,99999,9,999999999,0.0,999,999,99
3015,3,8,10,0,*?*?*?*?*?*?*?*?*?*?*?*?*?*?*?*?*?*?*?*?*?*?,5.7,4.6,95,102525,670,1387,305,118.6,0.0,118.6,14009,0,14058,5282,177,8.8,10,5,9999,99999,9,999999999,0.0,999,999,99
3015,3,8,11,0,*?*?*?*?*?*?*?*?*?*?*?*?*?*?*?*?*?*?*?*?*?*?,6.8,4.6,87,102525,732,1387,310,130.9,0.0,130.9,15509,0,15567,5945,183,8.8,10,5,9999,99999,9,999999999,0.0,999,999,99
3015,3,8,12,0,*?*?*?*?*?*?*?*?*?*?*?*?*?*?*?*?*?*?*?*?*?*?,7.0,5.3,91,102525,738,1388,311,132.0,0.0,132.0,15643,0,15701,6005,190,8.8,10,5,9999,99999,9,999999999,0.0,999,999,99
3015,3,8,13,0,*?*?*?*?*?*?*?*?*?*?*?*?*?*?*?*?*?*?*?*?*?*?,7.0,4.6,87,102525,686,1387,311,121.8,0.0,121.8,14395,0,14447,5451,187,9.8,10,5,9999,99999,9,999999999,0.0,999,999,99
3015,3,8,14,0,*?*?*?*?*?*?*?*?*?*?*?*?*?*?*?*?*?*?*?*?*?*?,7.3,4.1,82,102525,582,1388,312,101.1,0.0,101.1,11883,0,11922,4369,183,9.3,10,5,9999,99999,9,999999999,0.0,999,999,99
3015,3,8,15,0,*?*?*?*?*?*?*?*?*?*?*?*?*?*?*?*?*?*?*?*?*?*?,6.8,5.9,96,102525,431,1386,310,71.3,0.0,71.3,8324,0,8346,2923,180,11.3,10,5,9999,99999,9,999999999,0.0,999,999,99
3015,3,8,16,0,*?*?*?*?*?*?*?*?*?*?*?*?*?*?*?*?*?*?*?*?*?*?,7.0,6.2,96,102525,245,1387,310,34.4,0.0,34.4,4018,0,4025,1337,177,10.8,10,5,9999,99999,9,999999999,0.0,999,999,99
3015,3,8,17,0,*?*?*?*?*?*?*?*?*?*?*?*?*?*?*?*?*?*?*?*?*?*?,6.7,6.7,100,102525,36,1397,309,0.0,0.0,0.0,0,0,0,0,173,9.3,10,5,9999,99999,9,999999999,0.0,999,999,99
3015,3,8,18,0,*?*?*?*?*?*?*?*?*?*?*?*?*?*?*?*?*?*?*?*?*?*?,5.5,5.5,100,102525,0,-0,304,0.0,-0.0,0.0,0,0,0,0,170,9.8,10,5,9999,99999,9,999999999,0.0,999,999,99
3015,3,8,19,0,*?*?*?*?*?*?*?*?*?*?*?*?*?*?*?*?*?*?*?*?*?*?,4.7,4.6,100,102525,0,-0,301,0.0,-0.0,0.0,0,0,0,0,172,7.2,10,5,9999,99999,9,999999999,0.0,999,999,99
3015,3,8,20,0,*?*?*?*?*?*?*?*?*?*?*?*?*?*?*?*?*?*?*?*?*?*?,4.6,4.6,100,102525,0,-0,300,0.0,-0.0,0.0,0,0,0,0,173,8.2,10,5,9999,99999,9,999999999,0.0,999,999,99
3015,3,8,21,0,*?*?*?*?*?*?*?*?*?*?*?*?*?*?*?*?*?*?*?*?*?*?,4.6,4.6,100,102525,0,-0,300,0.0,-0.0,0.0,0,0,0,0,175,7.7,10,5,9999,99999,9,999999999,0.0,999,999,99
3015,3,8,22,0,*?*?*?*?*?*?*?*?*?*?*?*?*?*?*?*?*?*?*?*?*?*?,3.5,3.6,100,102525,0,-0,296,0.0,-0.0,0.0,0,0,0,0,177,7.7,10,5,9999,99999,9,999999999,0.0,999,999,99
3015,3,8,23,0,*?*?*?*?*?*?*?*?*?*?*?*?*?*?*?*?*?*?*?*?*?*?,3.8,3.8,100,102525,0,-0,297,0.0,-0.0,0.0,0,0,0,0,178,7.7,10,5,9999,99999,9,999999999,0.0,999,999,99
3015,3,8,24,0,*?*?*?*?*?*?*?*?*?*?*?*?*?*?*?*?*?*?*?*?*?*?,3.1,0.6,85,102525,0,-0,294,0.0,-0.0,0.0,0,0,0,0,130,6.7,10,5,9999,99999,9,999999999,0.0,999,999,99
3015,3,9,1,0,*?*?*?*?*?*?*?*?*?*?*?*?*?*?*?*?*?*?*?*?*?*?,4.0,3.9,100,102140,0,-0,298,0.0,-0.0,0.0,0,0,0,0,182,12.9,10,5,9999,99999,9,999999999,0.0,999,999,99
3015,3,9,2,0,*?*?*?*?*?*?*?*?*?*?*?*?*?*?*?*?*?*?*?*?*?*?,4.0,3.9,100,102140,0,-0,298,0.0,-0.0,0.0,0,0,0,0,183,14.4,10,5,9999,99999,9,999999999,0.0,999,999,99
3015,3,9,3,0,*?*?*?*?*?*?*?*?*?*?*?*?*?*?*?*?*?*?*?*?*?*?,3.7,3.6,100,102140,0,-0,296,0.0,-0.0,0.0,0,0,0,0,185,13.4,10,5,9999,99999,9,999999999,0.0,999,999,99
3015,3,9,4,0,*?*?*?*?*?*?*?*?*?*?*?*?*?*?*?*?*?*?*?*?*?*?,3.9,3.9,100,102140,0,-0,297,0.0,-0.0,0.0,0,0,0,0,187,11.8,10,5,9999,99999,9,999999999,0.0,999,999,99
3015,3,9,5,0,*?*?*?*?*?*?*?*?*?*?*?*?*?*?*?*?*?*?*?*?*?*?,3.6,3.6,100,102140,0,-0,296,0.0,-0.0,0.0,0,0,0,0,188,10.3,10,5,9999,99999,9,999999999,0.0,999,999,99
3015,3,9,6,0,*?*?*?*?*?*?*?*?*?*?*?*?*?*?*?*?*?*?*?*?*?*?,3.5,3.4,100,102140,2,1448,296,0.0,0.0,0.0,0,0,0,0,190,8.2,10,5,9999,99999,9,999999999,0.0,999,999,99
3015,3,9,7,0,*?*?*?*?*?*?*?*?*?*?*?*?*?*?*?*?*?*?*?*?*?*?,3.3,3.4,100,102140,214,1384,295,28.3,0.0,28.3,3320,0,3325,1097,190,9.3,10,5,9999,99999,9,999999999,0.0,999,999,99
3015,3,9,8,0,*?*?*?*?*?*?*?*?*?*?*?*?*?*?*?*?*?*?*?*?*?*?,3.7,3.6,100,102140,406,1385,296,66.4,0.0,66.4,7743,0,7763,2698,190,6.7,10,5,9999,99999,9,999999999,0.0,999,999,99
3015,3,9,9,0,*?*?*?*?*?*?*?*?*?*?*?*?*?*?*?*?*?*?*?*?*?*?,4.0,3.9,100,102140,565,1388,298,97.7,0.0,97.7,11476,0,11513,4198,190,6.7,10,5,9999,99999,9,999999999,0.0,999,999,99
3015,3,9,10,0,*?*?*?*?*?*?*?*?*?*?*?*?*?*?*?*?*?*?*?*?*?*?,5.4,5.1,100,102140,678,1386,303,120.3,0.0,120.3,14209,0,14259,5369,190,6.7,10,5,9999,99999,9,999999999,0.0,999,999,99
3015,3,9,11,0,*?*?*?*?*?*?*?*?*?*?*?*?*?*?*?*?*?*?*?*?*?*?,5.8,3.8,93,102140,740,1387,305,132.5,0.0,132.5,15707,0,15766,6034,190,7.7,10,5,9999,99999,9,999999999,0.0,999,999,99
3015,3,9,12,0,*?*?*?*?*?*?*?*?*?*?*?*?*?*?*?*?*?*?*?*?*?*?,5.7,2.1,83,102140,745,1386,305,133.5,0.0,133.5,15833,0,15893,6090,190,7.7,10,5,9999,99999,9,999999999,0.0,999,999,99
3015,3,9,13,0,*?*?*?*?*?*?*?*?*?*?*?*?*?*?*?*?*?*?*?*?*?*?,5.3,2.1,85,102140,694,1387,304,123.3,0.0,123.3,14580,0,14633,5533,187,9.3,10,5,9999,99999,9,999999999,0.0,999,999,99
3015,3,9,14,0,*?*?*?*?*?*?*?*?*?*?*?*?*?*?*?*?*?*?*?*?*?*?,5.6,1.0,77,102140,589,1387,305,102.6,0.0,102.6,12058,0,12098,4442,183,6.2,10,5,9999,99999,9,999999999,0.0,999,999,99
3015,3,9,15,0,*?*?*?*?*?*?*?*?*?*?*?*?*?*?*?*?*?*?*?*?*?*?,5.4,-0.2,72,102140,438,1386,304,72.7,0.0,72.7,8490,0,8513,2988,180,5.7,10,5,9999,99999,9,999999999,0.0,999,999,99
3015,3,9,16,0,*?*?*?*?*?*?*?*?*?*?*?*?*?*?*?*?*?*?*?*?*?*?,5.5,1.3,80,102140,252,1388,305,35.7,0.0,35.7,4175,0,4182,1392,177,5.7,10,5,9999,99999,9,999999999,0.0,999,999,99
3015,3,9,17,0,*?*?*?*?*?*?*?*?*?*?*?*?*?*?*?*?*?*?*?*?*?*?,5.5,1.0,78,102140,42,1373,305,0.0,0.0,0.0,0,0,0,0,173,8.2,10,5,9999,99999,9,999999999,0.0,999,999,99
3015,3,9,18,0,*?*?*?*?*?*?*?*?*?*?*?*?*?*?*?*?*?*?*?*?*?*?,5.2,1.0,80,102140,0,-0,303,0.0,-0.0,0.0,0,0,0,0,170,9.3,10,5,9999,99999,9,999999999,0.0,999,999,99
3015,3,9,19,0,*?*?*?*?*?*?*?*?*?*?*?*?*?*?*?*?*?*?*?*?*?*?,4.5,0.6,81,102140,0,-0,300,0.0,-0.0,0.0,0,0,0,0,177,6.2,10,5,9999,99999,9,999999999,0.0,999,999,99
3015,3,9,20,0,*?*?*?*?*?*?*?*?*?*?*?*?*?*?*?*?*?*?*?*?*?*?,4.0,0.8,85,102140,0,-0,298,0.0,-0.0,0.0,0,0,0,0,183,3.6,10,5,9999,99999,9,999999999,0.0,999,999,99
3015,3,9,21,0,*?*?*?*?*?*?*?*?*?*?*?*?*?*?*?*?*?*?*?*?*?*?,3.7,1.3,90,102140,0,-0,297,0.0,-0.0,0.0,0,0,0,0,190,3.1,10,5,9999,99999,9,999999999,0.0,999,999,99
3015,3,9,22,0,*?*?*?*?*?*?*?*?*?*?*?*?*?*?*?*?*?*?*?*?*?*?,4.4,2.1,91,102140,0,-0,300,0.0,-0.0,0.0,0,0,0,0,197,4.1,10,5,9999,99999,9,999999999,0.0,999,999,99
3015,3,9,23,0,*?*?*?*?*?*?*?*?*?*?*?*?*?*?*?*?*?*?*?*?*?*?,4.1,1.3,88,102140,0,-0,299,0.0,-0.0,0.0,0,0,0,0,203,5.2,10,5,9999,99999,9,999999999,0.0,999,999,99
3015,3,9,24,0,*?*?*?*?*?*?*?*?*?*?*?*?*?*?*?*?*?*?*?*?*?*?,4.0,3.9,100,102140,0,-0,298,0.0,-0.0,0.0,0,0,0,0,180,12.9,10,5,9999,99999,9,999999999,0.0,999,999,99
3015,3,10,1,0,*?*?*?*?*?*?*?*?*?*?*?*?*?*?*?*?*?*?*?*?*?*?,2.9,-3.1,62,102872,0,-0,294,0.0,-0.0,0.0,0,0,0,0,218,5.2,10,5,9999,99999,9,999999999,0.0,999,999,99
3015,3,10,2,0,*?*?*?*?*?*?*?*?*?*?*?*?*?*?*?*?*?*?*?*?*?*?,2.1,-5.6,53,102872,0,-0,291,0.0,-0.0,0.0,0,0,0,0,227,6.7,10,5,9999,99999,9,999999999,0.0,999,999,99
3015,3,10,3,0,*?*?*?*?*?*?*?*?*?*?*?*?*?*?*?*?*?*?*?*?*?*?,2.4,-4.8,56,102872,0,-0,292,0.0,-0.0,0.0,0,0,0,0,235,7.7,10,5,9999,99999,9,999999999,0.0,999,999,99
3015,3,10,4,0,*?*?*?*?*?*?*?*?*?*?*?*?*?*?*?*?*?*?*?*?*?*?,2.1,-5.0,56,102872,0,-0,291,0.0,-0.0,0.0,0,0,0,0,243,9.3,10,5,9999,99999,9,999999999,0.0,999,999,99
3015,3,10,5,0,*?*?*?*?*?*?*?*?*?*?*?*?*?*?*?*?*?*?*?*?*?*?,1.8,-4.5,60,102872,0,-0,290,0.0,-0.0,0.0,0,0,0,0,252,9.8,10,5,9999,99999,9,999999999,0.0,999,999,99
3015,3,10,6,0,*?*?*?*?*?*?*?*?*?*?*?*?*?*?*?*?*?*?*?*?*?*?,2.1,-4.5,59,102872,10,1334,291,0.0,0.0,0.0,0,0,0,0,260,9.8,10,5,9999,99999,9,999999999,0.0,999,999,99
3015,3,10,7,0,*?*?*?*?*?*?*?*?*?*?*?*?*?*?*?*?*?*?*?*?*?*?,2.4,-3.7,61,102872,223,1387,292,30.0,0.0,30.0,3515,0,3521,1164,277,9.8,10,5,9999,99999,9,999999999,0.0,999,999,99
3015,3,10,8,0,*?*?*?*?*?*?*?*?*?*?*?*?*?*?*?*?*?*?*?*?*?*?,2.7,-3.1,64,102872,415,1387,293,68.0,0.0,68.0,7943,0,7964,2775,293,9.8,10,5,9999,99999,9,999999999,0.0,999,999,99
3015,3,10,9,0,*?*?*?*?*?*?*?*?*?*?*?*?*?*?*?*?*?*?*?*?*?*?,3.4,-2.7,62,102872,573,1387,296,99.4,0.0,99.4,11677,0,11715,4282,310,10.3,10,5,9999,99999,9,999999999,0.0,999,999,99
3015,3,10,10,0,*?*?*?*?*?*?*?*?*?*?*?*?*?*?*?*?*?*?*?*?*?*?,4.6,-2.7,57,102872,686,1385,301,121.9,0.0,121.9,14409,0,14460,5457,327,9.8,10,5,9999,99999,9,999999999,0.0,999,999,99
3015,3,10,11,0,*?*?*?*?*?*?*?*?*?*?*?*?*?*?*?*?*?*?*?*?*?*?,5.6,-0.6,63,102872,748,1387,305,134.1,0.0,134.1,15904,0,15964,6122,343,9.3,10,5,9999,99999,9,999999999,0.0,999,999,99
3015,3,10,12,0,*?*?*?*?*?*?*?*?*?*?*?*?*?*?*?*?*?*?*?*?*?*?,6.1,-0.8,60,102872,753,1387,308,135.1,0.0,135.1,16026,0,16087,6177,360,8.8,10,5,9999,99999,9,999999999,0.0,999,999,99
3015,3,10,13,0,*?*?*?*?*?*?*?*?*?*?*?*?*?*?*?*?*?*?*?*?*?*?,5.9,0.2,66,102872,701,1386,307,124.8,0.0,124.8,14763,0,14817,5613,305,10.8,10,5,9999,99999,9,999999999,0.0,999,999,99
3015,3,10,14,0,*?*?*?*?*?*?*?*?*?*?*?*?*?*?*?*?*?*?*?*?*?*?,6.4,0.2,64,102872,596,1386,309,104.0,0.0,104.0,12233,0,12273,4516,250,9.8,10,5,9999,99999,9,999999999,0.0,999,999,99
3015,3,10,15,0,*?*?*?*?*?*?*?*?*?*?*?*?*?*?*?*?*?*?*?*?*?*?,5.9,-0.2,64,102872,445,1386,307,74.1,0.0,74.1,8655,0,8679,3053,195,8.8,10,5,9999,99999,9,999999999,0.0,999,999,99
3015,3,10,16,0,*?*?*?*?*?*?*?*?*?*?*?*?*?*?*?*?*?*?*?*?*?*?,6.0,0.6,67,102872,259,1388,307,37.1,0.0,37.1,4332,0,4340,1447,140,9.3,10,5,9999,99999,9,999999999,0.0,999,999,99
3015,3,10,17,0,*?*?*?*?*?*?*?*?*?*?*?*?*?*?*?*?*?*?*?*?*?*?,6.1,-1.5,57,102872,49,1384,308,0.0,0.0,0.0,0,0,0,0,85,8.2,10,5,9999,99999,9,999999999,0.0,999,999,99
3015,3,10,18,0,*?*?*?*?*?*?*?*?*?*?*?*?*?*?*?*?*?*?*?*?*?*?,5.3,-1.1,62,102872,0,-0,304,0.0,-0.0,0.0,0,0,0,0,30,8.2,10,5,9999,99999,9,999999999,0.0,999,999,99
3015,3,10,19,0,*?*?*?*?*?*?*?*?*?*?*?*?*?*?*?*?*?*?*?*?*?*?,4.5,-0.4,69,102872,0,-0,301,0.0,-0.0,0.0,0,0,0,0,35,8.2,10,5,9999,99999,9,999999999,0.0,999,999,99
3015,3,10,20,0,*?*?*?*?*?*?*?*?*?*?*?*?*?*?*?*?*?*?*?*?*?*?,4.5,-0.6,69,102872,0,-0,301,0.0,-0.0,0.0,0,0,0,0,40,9.3,10,5,9999,99999,9,999999999,0.0,999,999,99
3015,3,10,21,0,*?*?*?*?*?*?*?*?*?*?*?*?*?*?*?*?*?*?*?*?*?*?,3.8,-0.2,74,102872,0,-0,297,0.0,-0.0,0.0,0,0,0,0,45,4.6,10,5,9999,99999,9,999999999,0.0,999,999,99
3015,3,10,22,0,*?*?*?*?*?*?*?*?*?*?*?*?*?*?*?*?*?*?*?*?*?*?,3.2,-0.0,79,102872,0,-0,295,0.0,-0.0,0.0,0,0,0,0,50,8.8,10,5,9999,99999,9,999999999,0.0,999,999,99
3015,3,10,23,0,*?*?*?*?*?*?*?*?*?*?*?*?*?*?*?*?*?*?*?*?*?*?,2.9,-0.2,79,102872,0,-0,294,0.0,-0.0,0.0,0,0,0,0,55,7.7,10,5,9999,99999,9,999999999,0.0,999,999,99
3015,3,10,24,0,*?*?*?*?*?*?*?*?*?*?*?*?*?*?*?*?*?*?*?*?*?*?,3.8,-0.8,71,102872,0,-0,298,0.0,-0.0,0.0,0,0,0,0,210,4.6,10,5,9999,99999,9,999999999,0.0,999,999,99
3015,3,11,1,0,*?*?*?*?*?*?*?*?*?*?*?*?*?*?*?*?*?*?*?*?*?*?,2.0,-0.0,86,103557,0,-0,290,0.0,-0.0,0.0,0,0,0,0,60,7.7,10,5,9999,99999,9,999999999,0.0,999,999,99
3015,3,11,2,0,*?*?*?*?*?*?*?*?*?*?*?*?*?*?*?*?*?*?*?*?*?*?,1.7,0.2,89,103557,0,-0,288,0.0,-0.0,0.0,0,0,0,0,60,9.3,10,5,9999,99999,9,999999999,0.0,999,999,99
3015,3,11,3,0,*?*?*?*?*?*?*?*?*?*?*?*?*?*?*?*?*?*?*?*?*?*?,1.2,0.2,93,103557,0,-0,286,0.0,-0.0,0.0,0,0,0,0,60,10.3,10,5,9999,99999,9,999999999,0.0,999,999,99
3015,3,11,4,0,*?*?*?*?*?*?*?*?*?*?*?*?*?*?*?*?*?*?*?*?*?*?,0.7,0.4,98,103557,0,-0,284,0.0,-0.0,0.0,0,0,0,0,60,9.3,10,5,9999,99999,9,999999999,0.0,999,999,99
3015,3,11,5,0,*?*?*?*?*?*?*?*?*?*?*?*?*?*?*?*?*?*?*?*?*?*?,0.8,-0.2,91,103557,0,-0,285,0.0,-0.0,0.0,0,0,0,0,60,8.8,10,5,9999,99999,9,999999999,0.0,999,999,99
3015,3,11,6,0,*?*?*?*?*?*?*?*?*?*?*?*?*?*?*?*?*?*?*?*?*?*?,1.0,-0.2,90,103557,19,1393,286,0.0,0.0,0.0,0,0,0,0,60,10.3,10,5,9999,99999,9,999999999,0.0,999,999,99
3015,3,11,7,0,*?*?*?*?*?*?*?*?*?*?*?*?*?*?*?*?*?*?*?*?*?*?,0.8,-0.2,92,103557,231,1383,280,55.1,43.9,47.7,6093,3173,5641,1015,60,10.3,9,5,9999,99999,9,999999999,0.0,999,999,99
3015,3,11,8,0,*?*?*?*?*?*?*?*?*?*?*?*?*?*?*?*?*?*?*?*?*?*?,0.9,0.2,94,103557,423,1385,271,189.7,221.8,122.0,20049,20108,14095,2456,60,9.8,7,4,9999,99999,9,999999999,0.0,999,999,99
3015,3,11,9,0,*?*?*?*?*?*?*?*?*?*?*?*?*?*?*?*?*?*?*?*?*?*?,2.3,-0.0,84,103557,581,1386,281,232.6,139.8,174.0,25356,13894,19711,4117,60,10.3,8,4,9999,99999,9,999999999,0.0,999,999,99
3015,3,11,10,0,*?*?*?*?*?*?*?*?*?*?*?*?*?*?*?*?*?*?*?*?*?*?,2.9,-0.2,79,103557,694,1385,273,372.8,333.3,205.8,39907,34535,23120,4650,60,10.8,6,3,9999,99999,9,999999999,0.0,999,999,99
3015,3,11,11,0,*?*?*?*?*?*?*?*?*?*?*?*?*?*?*?*?*?*?*?*?*?*?,4.4,1.5,81,103557,755,1385,261,466.5,574.9,153.0,48423,56782,20323,3305,60,10.8,2,1,9999,99999,9,999999999,0.0,999,999,99
3015,3,11,12,0,*?*?*?*?*?*?*?*?*?*?*?*?*?*?*?*?*?*?*?*?*?*?,4.2,0.4,76,103557,760,1385,274,439.4,420.5,208.7,46050,42572,24834,4674,60,10.3,5,3,9999,99999,9,999999999,0.0,999,999,99
3015,3,11,13,0,*?*?*?*?*?*?*?*?*?*?*?*?*?*?*?*?*?*?*?*?*?*?,4.3,1.0,80,103557,708,1385,285,343.6,240.0,220.9,36661,24933,24632,5085,60,10.8,7,4,9999,99999,9,999999999,0.0,999,999,99
3015,3,11,14,0,*?*?*?*?*?*?*?*?*?*?*?*?*?*?*?*?*?*?*?*?*?*?,4.4,-0.0,72,103557,603,1385,300,105.5,0.0,105.5,12407,0,12448,4590,60,11.3,10,5,9999,99999,9,999999999,0.0,999,999,99
3015,3,11,15,0,*?*?*?*?*?*?*?*?*?*?*?*?*?*?*?*?*?*?*?*?*?*?,4.1,-0.8,69,103557,452,1386,288,173.7,134.2,130.0,18919,12535,14838,2936,60,10.3,8,4,9999,99999,9,999999999,0.0,999,999,99
3015,3,11,16,0,*?*?*?*?*?*?*?*?*?*?*?*?*?*?*?*?*?*?*?*?*?*?,4.1,-1.5,66,103557,265,1384,266,128.3,394.1,52.9,13085,29419,7758,939,60,8.8,4,2,9999,99999,9,999999999,0.0,999,999,99
3015,3,11,17,0,*?*?*?*?*?*?*?*?*?*?*?*?*?*?*?*?*?*?*?*?*?*?,4.0,-1.3,67,103557,56,1393,288,0.0,0.0,0.0,0,0,0,0,60,7.7,8,4,9999,99999,9,999999999,0.0,999,999,99
3015,3,11,18,0,*?*?*?*?*?*?*?*?*?*?*?*?*?*?*?*?*?*?*?*?*?*?,3.5,-2.4,63,103557,0,-0,297,0.0,-0.0,0.0,0,0,0,0,60,7.7,10,5,9999,99999,9,999999999,0.0,999,999,99
3015,3,11,19,0,*?*?*?*?*?*?*?*?*?*?*?*?*?*?*?*?*?*?*?*?*?*?,2.2,-1.7,73,103557,0,-0,291,0.0,-0.0,0.0,0,0,0,0,63,7.2,10,5,9999,99999,9,999999999,0.0,999,999,99
3015,3,11,20,0,*?*?*?*?*?*?*?*?*?*?*?*?*?*?*?*?*?*?*?*?*?*?,2.5,-0.8,77,103557,0,-0,292,0.0,-0.0,0.0,0,0,0,0,67,8.2,10,5,9999,99999,9,999999999,0.0,999,999,99
3015,3,11,21,0,*?*?*?*?*?*?*?*?*?*?*?*?*?*?*?*?*?*?*?*?*?*?,1.8,-1.5,77,103557,0,-0,289,0.0,-0.0,0.0,0,0,0,0,70,7.2,10,5,9999,99999,9,999999999,0.0,999,999,99
3015,3,11,22,0,*?*?*?*?*?*?*?*?*?*?*?*?*?*?*?*?*?*?*?*?*?*?,1.8,-2.7,71,103557,0,-0,289,0.0,-0.0,0.0,0,0,0,0,73,6.2,10,5,9999,99999,9,999999999,0.0,999,999,99
3015,3,11,23,0,*?*?*?*?*?*?*?*?*?*?*?*?*?*?*?*?*?*?*?*?*?*?,1.4,-2.9,71,103557,0,-0,288,0.0,-0.0,0.0,0,0,0,0,77,5.7,10,5,9999,99999,9,999999999,0.0,999,999,99
3015,3,11,24,0,*?*?*?*?*?*?*?*?*?*?*?*?*?*?*?*?*?*?*?*?*?*?,2.6,-0.0,81,103557,0,-0,292,0.0,-0.0,0.0,0,0,0,0,60,7.2,10,5,9999,99999,9,999999999,0.0,999,999,99
3015,3,12,1,0,*?*?*?*?*?*?*?*?*?*?*?*?*?*?*?*?*?*?*?*?*?*?,-0.1,-1.7,90,103335,0,-0,281,0.0,-0.0,0.0,0,0,0,0,80,8.2,10,5,9999,99999,9,999999999,0.0,999,999,99
3015,3,12,2,0,*?*?*?*?*?*?*?*?*?*?*?*?*?*?*?*?*?*?*?*?*?*?,-1.2,-1.3,100,103335,0,-0,277,0.0,-0.0,0.0,0,0,0,0,80,8.2,10,5,9999,99999,9,999999999,0.0,999,999,99
3015,3,12,3,0,*?*?*?*?*?*?*?*?*?*?*?*?*?*?*?*?*?*?*?*?*?*?,-0.8,-0.8,100,103335,0,-0,278,0.0,-0.0,0.0,0,0,0,0,80,7.7,10,5,9999,99999,9,999999999,0.0,999,999,99
3015,3,12,4,0,*?*?*?*?*?*?*?*?*?*?*?*?*?*?*?*?*?*?*?*?*?*?,-1.4,-1.5,100,103335,0,-0,276,0.0,-0.0,0.0,0,0,0,0,80,8.2,10,5,9999,99999,9,999999999,0.0,999,999,99
3015,3,12,5,0,*?*?*?*?*?*?*?*?*?*?*?*?*?*?*?*?*?*?*?*?*?*?,-2.0,-1.9,100,103335,0,-0,274,0.0,-0.0,0.0,0,0,0,0,80,9.3,10,5,9999,99999,9,999999999,0.0,999,999,99
3015,3,12,6,0,*?*?*?*?*?*?*?*?*?*?*?*?*?*?*?*?*?*?*?*?*?*?,-1.8,-1.7,100,103335,27,1363,274,0.0,0.0,0.0,0,0,0,0,80,9.8,10,5,9999,99999,9,999999999,0.0,999,999,99
3015,3,12,7,0,*?*?*?*?*?*?*?*?*?*?*?*?*?*?*?*?*?*?*?*?*?*?,-1.6,-1.5,100,103335,240,1386,235,114.8,445.6,37.7,11908,32391,5817,697,75,9.8,2,1,9999,99999,9,999999999,0.0,999,999,99
3015,3,12,8,0,*?*?*?*?*?*?*?*?*?*?*?*?*?*?*?*?*?*?*?*?*?*?,-0.9,-1.1,100,103335,431,1384,228,246.3,553.5,73.9,25544,49384,10810,1395,70,9.8,0,0,9999,99999,9,999999999,0.0,999,999,99
3015,3,12,9,0,*?*?*?*?*?*?*?*?*?*?*?*?*?*?*?*?*?*?*?*?*?*?,0.8,0.8,100,103335,589,1385,237,354.3,583.0,106.3,36836,55814,14940,2110,65,9.8,0,0,9999,99999,9,999999999,0.0,999,999,99
3015,3,12,10,0,*?*?*?*?*?*?*?*?*?*?*?*?*?*?*?*?*?*?*?*?*?*?,1.6,1.0,99,103335,702,1384,240,431.7,596.0,129.5,45023,58617,17732,2734,60,9.8,0,0,9999,99999,9,999999999,0.0,999,999,99
3015,3,12,11,0,*?*?*?*?*?*?*?*?*?*?*?*?*?*?*?*?*?*?*?*?*?*?,3.1,0.8,88,103335,763,1385,245,473.4,601.4,142.0,49462,59726,19182,3133,55,8.8,0,0,9999,99999,9,999999999,0.0,999,999,99
3015,3,12,12,0,*?*?*?*?*?*?*?*?*?*?*?*?*?*?*?*?*?*?*?*?*?*?,3.5,0.6,84,103335,768,1386,246,476.5,601.7,142.9,49791,59801,19289,3164,50,10.3,0,0,9999,99999,9,999999999,0.0,999,999,99
3015,3,12,13,0,*?*?*?*?*?*?*?*?*?*?*?*?*?*?*?*?*?*?*?*?*?*?,3.4,0.8,86,103335,715,1384,246,440.7,597.2,132.2,45977,58876,18047,2815,55,9.8,0,0,9999,99999,9,999999999,0.0,999,999,99
3015,3,12,14,0,*?*?*?*?*?*?*?*?*?*?*?*?*?*?*?*?*?*?*?*?*?*?,3.2,0.2,83,103335,610,1385,245,368.6,585.7,110.6,38345,56421,15467,2216,60,9.3,0,0,9999,99999,9,999999999,0.0,999,999,99
3015,3,12,15,0,*?*?*?*?*?*?*?*?*?*?*?*?*?*?*?*?*?*?*?*?*?*?,3.6,0.2,80,103335,459,1385,246,265.1,560.1,79.5,27497,50788,11549,1511,65,8.2,0,0,9999,99999,9,999999999,0.0,999,999,99
3015,3,12,16,0,*?*?*?*?*?*?*?*?*?*?*?*?*?*?*?*?*?*?*?*?*?*?,3.2,-0.8,76,103335,272,1385,243,137.2,489.0,41.2,14277,37487,6358,769,70,9.3,0,0,9999,99999,9,999999999,0.0,999,999,99
3015,3,12,17,0,*?*?*?*?*?*?*?*?*?*?*?*?*?*?*?*?*?*?*?*?*?*?,2.5,-0.0,86,103335,62,1377,242,0.0,0.0,0.0,0,0,0,0,75,10.3,0,0,9999,99999,9,999999999,0.0,999,999,99
3015,3,12,18,0,*?*?*?*?*?*?*?*?*?*?*?*?*?*?*?*?*?*?*?*?*?*?,2.1,0.2,90,103335,0,-0,280,0.0,-0.0,0.0,0,0,0,0,80,10.8,8,4,9999,99999,9,999999999,0.0,999,999,99
3015,3,12,19,0,*?*?*?*?*?*?*?*?*?*?*?*?*?*?*?*?*?*?*?*?*?*?,0.6,-0.4,95,103335,0,-0,284,0.0,-0.0,0.0,0,0,0,0,117,9.8,10,5,9999,99999,9,999999999,0.0,999,999,99
3015,3,12,20,0,*?*?*?*?*?*?*?*?*?*?*?*?*?*?*?*?*?*?*?*?*?*?,0.3,-0.4,98,103335,0,-0,283,0.0,-0.0,0.0,0,0,0,0,153,10.3,10,5,9999,99999,9,999999999,0.0,999,999,99
3015,3,12,21,0,*?*?*?*?*?*?*?*?*?*?*?*?*?*?*?*?*?*?*?*?*?*?,0.3,-0.0,100,103335,0,-0,283,0.0,-0.0,0.0,0,0,0,0,190,10.3,10,5,9999,99999,9,999999999,0.0,999,999,99
3015,3,12,22,0,*?*?*?*?*?*?*?*?*?*?*?*?*?*?*?*?*?*?*?*?*?*?,-0.0,-0.8,96,103335,0,-0,282,0.0,-0.0,0.0,0,0,0,0,227,9.8,10,5,9999,99999,9,999999999,0.0,999,999,99
3015,3,12,23,0,*?*?*?*?*?*?*?*?*?*?*?*?*?*?*?*?*?*?*?*?*?*?,-0.3,-0.2,100,103335,0,-0,280,0.0,-0.0,0.0,0,0,0,0,263,9.8,10,5,9999,99999,9,999999999,0.0,999,999,99
3015,3,12,24,0,*?*?*?*?*?*?*?*?*?*?*?*?*?*?*?*?*?*?*?*?*?*?,1.1,-2.2,79,103335,0,-0,286,0.0,-0.0,0.0,0,0,0,0,80,8.8,10,5,9999,99999,9,999999999,0.0,999,999,99
3015,3,13,1,0,*?*?*?*?*?*?*?*?*?*?*?*?*?*?*?*?*?*?*?*?*?*?,-1.0,-1.1,100,103038,0,-0,277,0.0,-0.0,0.0,0,0,0,0,288,10.8,10,5,9999,99999,9,999999999,0.0,999,999,99
3015,3,13,2,0,*?*?*?*?*?*?*?*?*?*?*?*?*?*?*?*?*?*?*?*?*?*?,-1.1,-1.1,100,103038,0,-0,277,0.0,-0.0,0.0,0,0,0,0,277,9.8,10,5,9999,99999,9,999999999,0.0,999,999,99
3015,3,13,3,0,*?*?*?*?*?*?*?*?*?*?*?*?*?*?*?*?*?*?*?*?*?*?,-0.7,-0.6,100,103038,0,-0,279,0.0,-0.0,0.0,0,0,0,0,265,9.8,10,5,9999,99999,9,999999999,0.4,999,999,99
3015,3,13,4,0,*?*?*?*?*?*?*?*?*?*?*?*?*?*?*?*?*?*?*?*?*?*?,-1.7,-1.7,100,103038,0,-0,275,0.0,-0.0,0.0,0,0,0,0,253,10.8,10,5,9999,99999,9,999999999,0.8,999,999,99
3015,3,13,5,0,*?*?*?*?*?*?*?*?*?*?*?*?*?*?*?*?*?*?*?*?*?*?,-1.9,-1.9,100,103038,0,-0,274,0.0,-0.0,0.0,0,0,0,0,242,11.3,10,5,9999,99999,9,999999999,0.7,999,999,99
3015,3,13,6,0,*?*?*?*?*?*?*?*?*?*?*?*?*?*?*?*?*?*?*?*?*?*?,-2.2,-2.2,100,103038,36,1385,273,0.0,0.0,0.0,0,0,0,0,230,10.8,10,5,9999,99999,9,999999999,2.7,999,999,99
3015,3,13,7,0,*?*?*?*?*?*?*?*?*?*?*?*?*?*?*?*?*?*?*?*?*?*?,-1.9,-1.9,100,103038,248,1383,274,35.1,0.0,35.1,4102,0,4109,1366,245,10.8,10,5,9999,99999,9,999999999,0.3,999,999,99
3015,3,13,8,0,*?*?*?*?*?*?*?*?*?*?*?*?*?*?*?*?*?*?*?*?*?*?,-1.7,-2.2,97,103038,440,1385,270,127.0,53.2,110.1,13968,4832,12466,3015,260,11.8,9,5,9999,99999,9,999999999,2.4,999,999,99
3015,3,13,9,0,*?*?*?*?*?*?*?*?*?*?*?*?*?*?*?*?*?*?*?*?*?*?,-0.0,-1.7,87,103038,597,1384,277,181.4,55.9,157.3,19941,5421,17740,4619,275,12.4,9,5,9999,99999,9,999999999,0.4,999,999,99
3015,3,13,10,0,*?*?*?*?*?*?*?*?*?*?*?*?*?*?*?*?*?*?*?*?*?*?,1.4,0.8,97,103038,710,1384,282,220.3,57.1,191.0,24255,5658,21549,5938,290,9.3,9,5,9999,99999,9,999999999,0.7,999,999,99
3015,3,13,11,0,*?*?*?*?*?*?*?*?*?*?*?*?*?*?*?*?*?*?*?*?*?*?,2.2,0.6,89,103038,771,1385,286,241.3,57.6,209.2,26583,5744,23605,6719,305,9.3,9,5,9999,99999,9,999999999,1.2,999,999,99
3015,3,13,12,0,*?*?*?*?*?*?*?*?*?*?*?*?*?*?*?*?*?*?*?*?*?*?,3.1,-0.0,81,103038,775,1384,289,242.7,57.7,210.4,26750,5744,23754,6775,320,11.3,9,5,9999,99999,9,999999999,1.5,999,999,99
3015,3,13,13,0,*?*?*?*?*?*?*?*?*?*?*?*?*?*?*?*?*?*?*?*?*?*?,2.8,-0.2,81,103038,722,1383,288,224.6,57.2,194.7,24717,5691,21952,6092,280,9.8,9,5,9999,99999,9,999999999,0.1,999,999,99
3015,3,13,14,0,*?*?*?*?*?*?*?*?*?*?*?*?*?*?*?*?*?*?*?*?*?*?,2.8,-0.4,80,103038,617,1384,288,188.2,56.2,163.2,20688,5477,18399,4838,240,11.8,9,5,9999,99999,9,999999999,0.1,999,999,99
3015,3,13,15,0,*?*?*?*?*?*?*?*?*?*?*?*?*?*?*?*?*?*?*?*?*?*?,2.8,-0.6,78,103038,466,1385,288,135.9,53.8,117.9,14925,4991,13305,3262,200,11.3,9,5,9999,99999,9,999999999,0.0,999,999,99
3015,3,13,16,0,*?*?*?*?*?*?*?*?*?*?*?*?*?*?*?*?*?*?*?*?*?*?,3.0,-1.9,69,103038,279,1386,289,71.4,47.2,61.9,7878,3709,7268,1332,160,11.8,9,5,9999,99999,9,999999999,0.2,999,999,99
3015,3,13,17,0,*?*?*?*?*?*?*?*?*?*?*?*?*?*?*?*?*?*?*?*?*?*?,2.7,-3.7,61,103038,69,1385,288,0.0,0.0,0.0,0,0,0,0,120,7.7,9,5,9999,99999,9,999999999,0.2,999,999,99
3015,3,13,18,0,*?*?*?*?*?*?*?*?*?*?*?*?*?*?*?*?*?*?*?*?*?*?,1.6,-4.5,61,103038,0,-0,289,0.0,-0.0,0.0,0,0,0,0,80,8.2,10,5,9999,99999,9,999999999,0.0,999,999,99
3015,3,13,19,0,*?*?*?*?*?*?*?*?*?*?*?*?*?*?*?*?*?*?*?*?*?*?,1.2,-4.2,65,103038,0,-0,287,0.0,-0.0,0.0,0,0,0,0,108,7.7,10,5,9999,99999,9,999999999,0.1,999,999,99
3015,3,13,20,0,*?*?*?*?*?*?*?*?*?*?*?*?*?*?*?*?*?*?*?*?*?*?,0.2,-4.8,66,103038,0,-0,283,0.0,-0.0,0.0,0,0,0,0,137,7.2,10,5,9999,99999,9,999999999,0.5,999,999,99
3015,3,13,21,0,*?*?*?*?*?*?*?*?*?*?*?*?*?*?*?*?*?*?*?*?*?*?,-0.3,-5.3,66,103038,0,-0,281,0.0,-0.0,0.0,0,0,0,0,165,8.2,10,5,9999,99999,9,999999999,0.0,999,999,99
3015,3,13,22,0,*?*?*?*?*?*?*?*?*?*?*?*?*?*?*?*?*?*?*?*?*?*?,-0.2,-5.6,63,103038,0,-0,281,0.0,-0.0,0.0,0,0,0,0,193,6.7,10,5,9999,99999,9,999999999,0.5,999,999,99
3015,3,13,23,0,*?*?*?*?*?*?*?*?*?*?*?*?*?*?*?*?*?*?*?*?*?*?,0.0,-3.1,76,103038,0,-0,282,0.0,-0.0,0.0,0,0,0,0,222,6.2,10,5,9999,99999,9,999999999,0.0,999,999,99
3015,3,13,24,0,*?*?*?*?*?*?*?*?*?*?*?*?*?*?*?*?*?*?*?*?*?*?,-0.5,-0.6,100,103038,0,-0,279,0.0,-0.0,0.0,0,0,0,0,300,10.8,10,5,9999,99999,9,999999999,0.0,999,999,99
3015,3,14,1,0,*?*?*?*?*?*?*?*?*?*?*?*?*?*?*?*?*?*?*?*?*?*?,0.8,-0.4,100,102582,0,-0,285,0.0,-0.0,0.0,0,0,0,0,227,9.3,10,5,9999,99999,9,999999999,0.3,999,999,99
3015,3,14,2,0,*?*?*?*?*?*?*?*?*?*?*?*?*?*?*?*?*?*?*?*?*?*?,0.9,0.8,100,102582,0,-0,285,0.0,-0.0,0.0,0,0,0,0,203,8.8,10,5,9999,99999,9,999999999,0.0,999,999,99
3015,3,14,3,0,*?*?*?*?*?*?*?*?*?*?*?*?*?*?*?*?*?*?*?*?*?*?,0.5,0.4,100,102582,0,-0,283,0.0,-0.0,0.0,0,0,0,0,180,8.2,10,5,9999,99999,9,999999999,0.0,999,999,99
3015,3,14,4,0,*?*?*?*?*?*?*?*?*?*?*?*?*?*?*?*?*?*?*?*?*?*?,0.0,-0.0,100,102582,0,-0,281,0.0,-0.0,0.0,0,0,0,0,157,7.7,10,5,9999,99999,9,999999999,0.0,999,999,99
3015,3,14,5,0,*?*?*?*?*?*?*?*?*?*?*?*?*?*?*?*?*?*?*?*?*?*?,0.3,0.2,100,102582,0,-0,283,0.0,-0.0,0.0,0,0,0,0,133,8.8,10,5,9999,99999,9,999999999,0.1,999,999,99
3015,3,14,6,0,*?*?*?*?*?*?*?*?*?*?*?*?*?*?*?*?*?*?*?*?*?*?,0.4,0.4,100,102582,45,1397,283,0.0,0.0,0.0,0,0,0,0,110,8.8,10,5,9999,99999,9,999999999,0.0,999,999,99
3015,3,14,7,0,*?*?*?*?*?*?*?*?*?*?*?*?*?*?*?*?*?*?*?*?*?*?,0.7,0.6,100,102582,257,1385,279,63.9,45.8,55.4,7060,3479,6522,1186,130,8.8,9,5,9999,99999,9,999999999,0.0,999,999,99
3015,3,14,8,0,*?*?*?*?*?*?*?*?*?*?*?*?*?*?*?*?*?*?*?*?*?*?,1.6,1.5,100,102582,448,1383,278,172.2,134.0,128.8,18752,12490,14710,2907,150,8.8,8,4,9999,99999,9,999999999,0.0,999,999,99
3015,3,14,9,0,*?*?*?*?*?*?*?*?*?*?*?*?*?*?*?*?*?*?*?*?*?*?,2.0,1.9,100,102582,605,1383,285,184.3,56.0,159.8,20255,5451,18016,4711,170,9.8,9,5,9999,99999,9,999999999,0.0,999,999,99
3015,3,14,10,0,*?*?*?*?*?*?*?*?*?*?*?*?*?*?*?*?*?*?*?*?*?*?,4.0,2.5,100,102582,718,1383,289,295.7,143.6,221.2,32298,14793,24875,5578,190,9.3,8,4,9999,99999,9,999999999,0.0,999,999,99
3015,3,14,11,0,*?*?*?*?*?*?*?*?*?*?*?*?*?*?*?*?*?*?*?*?*?*?,4.4,2.7,100,102582,778,1383,281,423.8,337.5,233.9,45532,35580,26035,5590,210,12.4,6,3,9999,99999,9,999999999,0.0,999,999,99
3015,3,14,12,0,*?*?*?*?*?*?*?*?*?*?*?*?*?*?*?*?*?*?*?*?*?*?,4.9,4.8,100,102582,782,1383,289,384.2,242.6,247.1,41130,25575,27314,5979,230,12.9,7,4,9999,99999,9,999999999,0.0,999,999,99
3015,3,14,13,0,*?*?*?*?*?*?*?*?*?*?*?*?*?*?*?*?*?*?*?*?*?*?,4.9,4.8,100,102582,730,1384,297,227.2,57.3,197.0,25006,5699,22208,6187,233,11.3,9,5,9999,99999,9,999999999,0.3,999,999,99
3015,3,14,14,0,*?*?*?*?*?*?*?*?*?*?*?*?*?*?*?*?*?*?*?*?*?*?,5.0,5.0,100,102582,624,1384,289,298.6,236.4,192.0,31745,23990,21607,4220,237,11.8,7,4,9999,99999,9,999999999,0.0,999,999,99
3015,3,14,15,0,*?*?*?*?*?*?*?*?*?*?*?*?*?*?*?*?*?*?*?*?*?*?,4.9,5.0,100,102582,472,1383,293,183.3,135.3,137.1,19960,12802,15631,3119,240,11.3,8,4,9999,99999,9,999999999,0.0,999,999,99
3015,3,14,16,0,*?*?*?*?*?*?*?*?*?*?*?*?*?*?*?*?*?*?*?*?*?*?,4.6,4.6,100,102582,285,1382,292,97.8,119.5,73.1,10681,9463,8480,1576,243,12.4,8,4,9999,99999,9,999999999,0.0,999,999,99
3015,3,14,17,0,*?*?*?*?*?*?*?*?*?*?*?*?*?*?*?*?*?*?*?*?*?*?,4.2,4.1,100,102582,76,1392,294,1.4,3.4,1.2,179,104,195,18,247,10.3,9,5,9999,99999,9,999999999,0.0,999,999,99
3015,3,14,18,0,*?*?*?*?*?*?*?*?*?*?*?*?*?*?*?*?*?*?*?*?*?*?,4.0,2.7,100,102582,0,-0,298,0.0,-0.0,0.0,0,0,0,0,250,9.8,10,5,9999,99999,9,999999999,0.0,999,999,99
3015,3,14,19,0,*?*?*?*?*?*?*?*?*?*?*?*?*?*?*?*?*?*?*?*?*?*?,2.4,2.5,100,102582,0,-0,291,0.0,-0.0,0.0,0,0,0,0,250,10.8,10,5,9999,99999,9,999999999,0.0,999,999,99
3015,3,14,20,0,*?*?*?*?*?*?*?*?*?*?*?*?*?*?*?*?*?*?*?*?*?*?,2.2,2.3,100,102582,0,-0,290,0.0,-0.0,0.0,0,0,0,0,250,11.8,10,5,9999,99999,9,999999999,0.0,999,999,99
3015,3,14,21,0,*?*?*?*?*?*?*?*?*?*?*?*?*?*?*?*?*?*?*?*?*?*?,2.7,2.7,100,102582,0,-0,292,0.0,-0.0,0.0,0,0,0,0,250,10.3,10,5,9999,99999,9,999999999,0.0,999,999,99
3015,3,14,22,0,*?*?*?*?*?*?*?*?*?*?*?*?*?*?*?*?*?*?*?*?*?*?,1.0,1.0,100,102582,0,-0,285,0.0,-0.0,0.0,0,0,0,0,250,10.3,10,5,9999,99999,9,999999999,0.0,999,999,99
3015,3,14,23,0,*?*?*?*?*?*?*?*?*?*?*?*?*?*?*?*?*?*?*?*?*?*?,1.3,1.3,100,102582,0,-0,287,0.0,-0.0,0.0,0,0,0,0,250,13.4,10,5,9999,99999,9,999999999,0.0,999,999,99
3015,3,14,24,0,*?*?*?*?*?*?*?*?*?*?*?*?*?*?*?*?*?*?*?*?*?*?,0.3,-1.7,98,102582,0,-0,283,0.0,-0.0,0.0,0,0,0,0,250,9.3,10,5,9999,99999,9,999999999,0.0,999,999,99
3015,3,15,1,0,*?*?*?*?*?*?*?*?*?*?*?*?*?*?*?*?*?*?*?*?*?*?,1.2,1.3,100,102255,0,-0,286,0.0,-0.0,0.0,0,0,0,0,253,12.9,10,5,9999,99999,9,999999999,0.0,999,999,99
3015,3,15,2,0,*?*?*?*?*?*?*?*?*?*?*?*?*?*?*?*?*?*?*?*?*?*?,0.9,0.8,100,102255,0,-0,285,0.0,-0.0,0.0,0,0,0,0,257,10.8,10,5,9999,99999,9,999999999,0.0,999,999,99
3015,3,15,3,0,*?*?*?*?*?*?*?*?*?*?*?*?*?*?*?*?*?*?*?*?*?*?,1.2,1.0,100,102255,0,-0,286,0.0,-0.0,0.0,0,0,0,0,260,11.8,10,5,9999,99999,9,999999999,0.0,999,999,99
3015,3,15,4,0,*?*?*?*?*?*?*?*?*?*?*?*?*?*?*?*?*?*?*?*?*?*?,0.9,0.8,100,102255,0,-0,285,0.0,-0.0,0.0,0,0,0,0,263,10.8,10,5,9999,99999,9,999999999,0.0,999,999,99
3015,3,15,5,0,*?*?*?*?*?*?*?*?*?*?*?*?*?*?*?*?*?*?*?*?*?*?,0.7,0.6,100,102255,0,-0,284,0.0,-0.0,0.0,0,0,0,0,267,11.8,10,5,9999,99999,9,999999999,0.0,999,999,99
3015,3,15,6,0,*?*?*?*?*?*?*?*?*?*?*?*?*?*?*?*?*?*?*?*?*?*?,0.9,0.8,100,102255,53,1379,285,0.0,0.0,0.0,0,0,0,0,270,9.8,10,5,9999,99999,9,999999999,0.0,999,999,99
3015,3,15,7,0,*?*?*?*?*?*?*?*?*?*?*?*?*?*?*?*?*?*?*?*?*?*?,1.1,1.0,100,102255,265,1382,286,38.5,0.0,38.5,4497,0,4506,1504,270,12.9,10,5,9999,99999,9,999999999,0.0,999,999,99
3015,3,15,8,0,*?*?*?*?*?*?*?*?*?*?*?*?*?*?*?*?*?*?*?*?*?*?,1.7,1.7,100,102255,456,1382,288,76.5,0.0,76.5,8942,0,8967,3165,270,10.8,10,5,9999,99999,9,999999999,0.0,999,999,99
3015,3,15,9,0,*?*?*?*?*?*?*?*?*?*?*?*?*?*?*?*?*?*?*?*?*?*?,1.9,1.9,100,102255,613,1382,284,187.2,56.1,162.3,20576,5472,18298,4804,270,9.8,9,5,9999,99999,9,999999999,0.0,999,999,99
3015,3,15,10,0,*?*?*?*?*?*?*?*?*?*?*?*?*?*?*?*?*?*?*?*?*?*?,2.3,2.3,100,102255,726,1383,286,226.0,57.3,196.0,24871,5700,22087,6143,270,10.8,9,5,9999,99999,9,999999999,0.0,999,999,99
3015,3,15,11,0,*?*?*?*?*?*?*?*?*?*?*?*?*?*?*?*?*?*?*?*?*?*?,1.8,1.9,100,102255,786,1383,289,142.1,0.0,142.1,16885,0,16951,6563,270,11.3,10,5,9999,99999,9,999999999,0.0,999,999,99
3015,3,15,12,0,*?*?*?*?*?*?*?*?*?*?*?*?*?*?*?*?*?*?*?*?*?*?,2.6,2.3,100,102255,789,1382,287,248.0,57.8,215.0,27312,5795,24236,6982,270,12.4,9,5,9999,99999,9,999999999,0.0,999,999,99
3015,3,15,13,0,*?*?*?*?*?*?*?*?*?*?*?*?*?*?*?*?*?*?*?*?*?*?,2.5,0.6,100,102255,737,1383,287,229.7,57.4,199.2,25284,5717,22451,6281,272,11.8,9,5,9999,99999,9,999999999,0.0,999,999,99
3015,3,15,14,0,*?*?*?*?*?*?*?*?*?*?*?*?*?*?*?*?*?*?*?*?*?*?,2.3,-0.4,100,102255,631,1383,286,193.1,56.3,167.5,21234,5513,18880,5000,273,10.3,9,5,9999,99999,9,999999999,0.0,999,999,99
3015,3,15,15,0,*?*?*?*?*?*?*?*?*?*?*?*?*?*?*?*?*?*?*?*?*?*?,2.1,-1.1,100,102255,479,1383,285,140.7,54.0,122.0,15453,5048,13771,3396,275,10.3,9,5,9999,99999,9,999999999,0.0,999,999,99
3015,3,15,16,0,*?*?*?*?*?*?*?*?*?*?*?*?*?*?*?*?*?*?*?*?*?*?,2.2,-1.7,98,102255,292,1384,286,76.1,48.0,66.0,8350,3942,7477,1715,277,9.3,9,5,9999,99999,9,999999999,0.0,999,999,99
3015,3,15,17,0,*?*?*?*?*?*?*?*?*?*?*?*?*?*?*?*?*?*?*?*?*?*?,2.4,-0.2,100,102255,82,1381,281,4.9,20.6,3.6,599,786,647,59,278,11.3,8,4,9999,99999,9,999999999,0.0,999,999,99
3015,3,15,18,0,*?*?*?*?*?*?*?*?*?*?*?*?*?*?*?*?*?*?*?*?*?*?,2.1,-0.8,100,102255,0,-0,290,0.0,-0.0,0.0,0,0,0,0,280,10.3,10,5,9999,99999,9,999999999,0.0,999,999,99
3015,3,15,19,0,*?*?*?*?*?*?*?*?*?*?*?*?*?*?*?*?*?*?*?*?*?*?,2.5,1.0,100,102255,0,-0,292,0.0,-0.0,0.0,0,0,0,0,277,9.8,10,5,9999,99999,9,999999999,0.0,999,999,99
3015,3,15,20,0,*?*?*?*?*?*?*?*?*?*?*?*?*?*?*?*?*?*?*?*?*?*?,1.5,0.4,100,102255,0,-0,288,0.0,-0.0,0.0,0,0,0,0,273,11.3,10,5,9999,99999,9,999999999,0.0,999,999,99
3015,3,15,21,0,*?*?*?*?*?*?*?*?*?*?*?*?*?*?*?*?*?*?*?*?*?*?,1.4,-0.0,100,102255,0,-0,287,0.0,-0.0,0.0,0,0,0,0,270,9.8,10,5,9999,99999,9,999999999,0.0,999,999,99
3015,3,15,22,0,*?*?*?*?*?*?*?*?*?*?*?*?*?*?*?*?*?*?*?*?*?*?,1.5,0.4,100,102255,0,-0,288,0.0,-0.0,0.0,0,0,0,0,267,8.8,10,5,9999,99999,9,999999999,0.0,999,999,99
3015,3,15,23,0,*?*?*?*?*?*?*?*?*?*?*?*?*?*?*?*?*?*?*?*?*?*?,1.9,1.0,100,102255,0,-0,289,0.0,-0.0,0.0,0,0,0,0,263,8.2,10,5,9999,99999,9,999999999,0.0,999,999,99
3015,3,15,24,0,*?*?*?*?*?*?*?*?*?*?*?*?*?*?*?*?*?*?*?*?*?*?,1.6,1.5,100,102255,0,-0,288,0.0,-0.0,0.0,0,0,0,0,250,11.8,10,5,9999,99999,9,999999999,0.0,999,999,99
3015,3,16,1,0,*?*?*?*?*?*?*?*?*?*?*?*?*?*?*?*?*?*?*?*?*?*?,2.9,0.6,85,102009,0,-0,293,0.0,-0.0,0.0,0,0,0,0,258,11.3,10,5,9999,99999,9,999999999,0.0,999,999,99
3015,3,16,2,0,*?*?*?*?*?*?*?*?*?*?*?*?*?*?*?*?*?*?*?*?*?*?,3.2,0.6,82,102009,0,-0,295,0.0,-0.0,0.0,0,0,0,0,257,10.3,10,5,9999,99999,9,999999999,0.0,999,999,99
3015,3,16,3,0,*?*?*?*?*?*?*?*?*?*?*?*?*?*?*?*?*?*?*?*?*?*?,2.3,-0.2,82,102009,0,-0,291,0.0,-0.0,0.0,0,0,0,0,255,9.8,10,5,9999,99999,9,999999999,0.0,999,999,99
3015,3,16,4,0,*?*?*?*?*?*?*?*?*?*?*?*?*?*?*?*?*?*?*?*?*?*?,2.3,0.4,87,102009,0,-0,291,0.0,-0.0,0.0,0,0,0,0,253,9.8,10,5,9999,99999,9,999999999,0.0,999,999,99
3015,3,16,5,0,*?*?*?*?*?*?*?*?*?*?*?*?*?*?*?*?*?*?*?*?*?*?,2.1,-0.0,85,102009,0,-0,290,0.0,-0.0,0.0,0,0,0,0,252,9.8,10,5,9999,99999,9,999999999,0.0,999,999,99
3015,3,16,6,0,*?*?*?*?*?*?*?*?*?*?*?*?*?*?*?*?*?*?*?*?*?*?,1.8,-0.2,85,102009,62,1388,289,0.0,0.0,0.0,0,0,0,0,250,8.8,10,5,9999,99999,9,999999999,0.0,999,999,99
3015,3,16,7,0,*?*?*?*?*?*?*?*?*?*?*?*?*?*?*?*?*?*?*?*?*?*?,3.0,0.4,83,102009,274,1384,294,40.2,0.0,40.2,4696,0,4705,1574,253,8.8,10,5,9999,99999,9,999999999,0.0,999,999,99
3015,3,16,8,0,*?*?*?*?*?*?*?*?*?*?*?*?*?*?*?*?*?*?*?*?*?*?,4.1,2.3,87,102009,465,1383,298,78.2,0.0,78.2,9143,0,9169,3245,257,2.6,10,5,9999,99999,9,999999999,0.0,999,999,99
3015,3,16,9,0,*?*?*?*?*?*?*?*?*?*?*?*?*?*?*?*?*?*?*?*?*?*?,5.5,3.6,86,102009,621,1381,304,109.4,0.0,109.4,12884,0,12928,4792,260,7.2,10,5,9999,99999,9,999999999,0.0,999,999,99
3015,3,16,10,0,*?*?*?*?*?*?*?*?*?*?*?*?*?*?*?*?*?*?*?*?*?*?,7.7,3.4,73,102009,734,1383,314,131.7,0.0,131.7,15610,0,15669,5989,263,8.2,10,5,9999,99999,9,999999999,0.0,999,999,99
3015,3,16,11,0,*?*?*?*?*?*?*?*?*?*?*?*?*?*?*?*?*?*?*?*?*?*?,8.4,3.2,69,102009,793,1381,317,143.6,0.0,143.6,17078,0,17146,6650,267,16.0,10,5,9999,99999,9,999999999,0.0,999,999,99
3015,3,16,12,0,*?*?*?*?*?*?*?*?*?*?*?*?*?*?*?*?*?*?*?*?*?*?,8.5,2.7,66,102009,797,1382,318,144.3,0.0,144.3,17163,0,17231,6689,270,12.9,10,5,9999,99999,9,999999999,0.0,999,999,99
3015,3,16,13,0,*?*?*?*?*?*?*?*?*?*?*?*?*?*?*?*?*?*?*?*?*?*?,8.6,3.6,70,102009,744,1383,318,133.7,0.0,133.7,15855,0,15915,6099,268,14.4,10,5,9999,99999,9,999999999,0.0,999,999,99
3015,3,16,14,0,*?*?*?*?*?*?*?*?*?*?*?*?*?*?*?*?*?*?*?*?*?*?,8.4,4.1,74,102009,637,1381,317,112.6,0.0,112.6,13269,0,13315,4959,267,10.3,10,5,9999,99999,9,999999999,0.2,999,999,99
3015,3,16,15,0,*?*?*?*?*?*?*?*?*?*?*?*?*?*?*?*?*?*?*?*?*?*?,8.4,3.0,68,102009,486,1383,317,82.4,0.0,82.4,9623,0,9651,3443,265,12.9,10,5,9999,99999,9,999999999,4.3,999,999,99
3015,3,16,16,0,*?*?*?*?*?*?*?*?*?*?*?*?*?*?*?*?*?*?*?*?*?*?,8.6,2.7,66,102009,298,1380,318,45.1,0.0,45.1,5261,0,5272,1776,263,12.9,10,5,9999,99999,9,999999999,1.3,999,999,99
3015,3,16,17,0,*?*?*?*?*?*?*?*?*?*?*?*?*?*?*?*?*?*?*?*?*?*?,7.5,2.7,71,102009,89,1388,313,3.4,0.0,3.4,441,-0,440,140,262,13.9,10,5,9999,99999,9,999999999,0.1,999,999,99
3015,3,16,18,0,*?*?*?*?*?*?*?*?*?*?*?*?*?*?*?*?*?*?*?*?*?*?,6.5,2.5,75,102009,0,-0,309,0.0,-0.0,0.0,0,0,0,0,260,13.4,10,5,9999,99999,9,999999999,0.4,999,999,99
3015,3,16,19,0,*?*?*?*?*?*?*?*?*?*?*?*?*?*?*?*?*?*?*?*?*?*?,5.4,1.3,75,102009,0,-0,304,0.0,-0.0,0.0,0,0,0,0,260,13.9,10,5,9999,99999,9,999999999,0.5,999,999,99
3015,3,16,20,0,*?*?*?*?*?*?*?*?*?*?*?*?*?*?*?*?*?*?*?*?*?*?,4.5,0.6,76,102009,0,-0,300,0.0,-0.0,0.0,0,0,0,0,260,12.4,10,5,9999,99999,9,999999999,1.4,999,999,99
3015,3,16,21,0,*?*?*?*?*?*?*?*?*?*?*?*?*?*?*?*?*?*?*?*?*?*?,4.0,1.0,81,102009,0,-0,298,0.0,-0.0,0.0,0,0,0,0,260,12.9,10,5,9999,99999,9,999999999,0.5,999,999,99
3015,3,16,22,0,*?*?*?*?*?*?*?*?*?*?*?*?*?*?*?*?*?*?*?*?*?*?,4.1,1.0,79,102009,0,-0,299,0.0,-0.0,0.0,0,0,0,0,260,13.9,10,5,9999,99999,9,999999999,0.1,999,999,99
3015,3,16,23,0,*?*?*?*?*?*?*?*?*?*?*?*?*?*?*?*?*?*?*?*?*?*?,3.9,0.4,77,102009,0,-0,298,0.0,-0.0,0.0,0,0,0,0,260,11.3,10,5,9999,99999,9,999999999,0.1,999,999,99
3015,3,16,24,0,*?*?*?*?*?*?*?*?*?*?*?*?*?*?*?*?*?*?*?*?*?*?,2.2,0.8,91,102009,0,-0,290,0.0,-0.0,0.0,0,0,0,0,260,9.3,10,5,9999,99999,9,999999999,0.0,999,999,99
3015,3,17,1,0,*?*?*?*?*?*?*?*?*?*?*?*?*?*?*?*?*?*?*?*?*?*?,3.6,0.2,77,101895,0,-0,297,0.0,-0.0,0.0,0,0,0,0,262,11.8,10,5,9999,99999,9,999999999,0.4,999,999,99
3015,3,17,2,0,*?*?*?*?*?*?*?*?*?*?*?*?*?*?*?*?*?*?*?*?*?*?,3.3,0.2,78,101895,0,-0,295,0.0,-0.0,0.0,0,0,0,0,263,7.7,10,5,9999,99999,9,999999999,0.0,999,999,99
3015,3,17,3,0,*?*?*?*?*?*?*?*?*?*?*?*?*?*?*?*?*?*?*?*?*?*?,3.3,0.2,79,101895,0,-0,295,0.0,-0.0,0.0,0,0,0,0,265,8.2,10,5,9999,99999,9,999999999,0.0,999,999,99
3015,3,17,4,0,*?*?*?*?*?*?*?*?*?*?*?*?*?*?*?*?*?*?*?*?*?*?,3.3,0.6,81,101895,0,-0,295,0.0,-0.0,0.0,0,0,0,0,267,7.7,10,5,9999,99999,9,999999999,0.1,999,999,99
3015,3,17,5,0,*?*?*?*?*?*?*?*?*?*?*?*?*?*?*?*?*?*?*?*?*?*?,3.3,0.8,83,101895,0,-0,295,0.0,-0.0,0.0,0,0,0,0,268,8.2,10,5,9999,99999,9,999999999,0.0,999,999,99
3015,3,17,6,0,*?*?*?*?*?*?*?*?*?*?*?*?*?*?*?*?*?*?*?*?*?*?,3.4,-0.0,77,101895,70,1375,291,0.0,0.0,0.0,0,0,0,0,270,8.8,9,5,9999,99999,9,999999999,0.0,999,999,99
3015,3,17,7,0,*?*?*?*?*?*?*?*?*?*?*?*?*?*?*?*?*?*?*?*?*?*?,3.5,0.4,79,101895,282,1381,286,96.6,119.1,72.2,10550,9396,8378,1555,272,9.8,8,4,9999,99999,9,999999999,0.0,999,999,99
3015,3,17,8,0,*?*?*?*?*?*?*?*?*?*?*?*?*?*?*?*?*?*?*?*?*?*?,4.3,1.9,82,101895,473,1382,280,241.1,315.5,133.1,25602,29779,15353,2707,273,11.8,6,3,9999,99999,9,999999999,0.0,999,999,99
3015,3,17,9,0,*?*?*?*?*?*?*?*?*?*?*?*?*?*?*?*?*?*?*?*?*?*?,4.5,1.5,79,101895,629,1380,261,381.9,563.1,125.3,39488,54290,17110,2496,275,10.8,2,1,9999,99999,9,999999999,0.0,999,999,99
3015,3,17,10,0,*?*?*?*?*?*?*?*?*?*?*?*?*?*?*?*?*?*?*?*?*?*?,5.4,1.9,77,101895,741,1381,270,454.4,539.3,164.9,48626,54613,20494,3568,277,11.8,3,2,9999,99999,9,999999999,0.0,999,999,99
3015,3,17,11,0,*?*?*?*?*?*?*?*?*?*?*?*?*?*?*?*?*?*?*?*?*?*?,4.7,0.8,75,101895,801,1381,291,334.2,145.3,250.0,36560,15163,27998,6621,278,11.8,8,4,9999,99999,9,999999999,0.0,999,999,99
3015,3,17,12,0,*?*?*?*?*?*?*?*?*?*?*?*?*?*?*?*?*?*?*?*?*?*?,5.3,-0.0,67,101895,804,1381,283,440.0,338.6,242.9,47321,35850,26944,5923,280,13.4,6,3,9999,99999,9,999999999,0.0,999,999,99
3015,3,17,13,0,*?*?*?*?*?*?*?*?*?*?*?*?*?*?*?*?*?*?*?*?*?*?,5.5,0.4,68,101895,750,1380,300,234.8,57.5,203.6,25847,5741,22946,6469,280,13.9,9,5,9999,99999,9,999999999,0.0,999,999,99
3015,3,17,14,0,*?*?*?*?*?*?*?*?*?*?*?*?*?*?*?*?*?*?*?*?*?*?,5.7,0.8,70,101895,644,1381,306,114.0,0.0,114.0,13441,0,13488,5033,280,12.9,10,5,9999,99999,9,999999999,0.0,999,999,99
3015,3,17,15,0,*?*?*?*?*?*?*?*?*?*?*?*?*?*?*?*?*?*?*?*?*?*?,5.3,0.6,71,101895,492,1381,299,145.5,54.3,126.1,15976,5102,14234,3531,280,14.9,9,5,9999,99999,9,999999999,0.0,999,999,99
3015,3,17,16,0,*?*?*?*?*?*?*?*?*?*?*?*?*?*?*?*?*?*?*?*?*?*?,5.2,1.0,74,101895,305,1382,303,46.5,0.0,46.5,5419,0,5430,1832,280,14.9,10,5,9999,99999,9,999999999,0.0,999,999,99
3015,3,17,17,0,*?*?*?*?*?*?*?*?*?*?*?*?*?*?*?*?*?*?*?*?*?*?,5.6,-1.1,61,101895,95,1379,300,8.2,15.9,7.1,971,735,917,147,280,14.4,9,5,9999,99999,9,999999999,0.0,999,999,99
3015,3,17,18,0,*?*?*?*?*?*?*?*?*?*?*?*?*?*?*?*?*?*?*?*?*?*?,5.5,-0.4,64,101895,0,-0,300,0.0,-0.0,0.0,0,0,0,0,280,16.5,9,5,9999,99999,9,999999999,0.0,999,999,99
3015,3,17,19,0,*?*?*?*?*?*?*?*?*?*?*?*?*?*?*?*?*?*?*?*?*?*?,4.8,-1.1,64,101895,0,-0,302,0.0,-0.0,0.0,0,0,0,0,275,13.9,10,5,9999,99999,9,999999999,0.0,999,999,99
3015,3,17,20,0,*?*?*?*?*?*?*?*?*?*?*?*?*?*?*?*?*?*?*?*?*?*?,4.4,-1.7,62,101895,0,-0,300,0.0,-0.0,0.0,0,0,0,0,270,13.4,10,5,9999,99999,9,999999999,0.0,999,999,99
3015,3,17,21,0,*?*?*?*?*?*?*?*?*?*?*?*?*?*?*?*?*?*?*?*?*?*?,4.7,-0.8,65,101895,0,-0,301,0.0,-0.0,0.0,0,0,0,0,265,10.3,10,5,9999,99999,9,999999999,0.0,999,999,99
3015,3,17,22,0,*?*?*?*?*?*?*?*?*?*?*?*?*?*?*?*?*?*?*?*?*?*?,3.7,-1.1,70,101895,0,-0,297,0.0,-0.0,0.0,0,0,0,0,260,11.3,10,5,9999,99999,9,999999999,0.0,999,999,99
3015,3,17,23,0,*?*?*?*?*?*?*?*?*?*?*?*?*?*?*?*?*?*?*?*?*?*?,4.2,-0.0,73,101895,0,-0,299,0.0,-0.0,0.0,0,0,0,0,255,9.3,10,5,9999,99999,9,999999999,0.0,999,999,99
3015,3,17,24,0,*?*?*?*?*?*?*?*?*?*?*?*?*?*?*?*?*?*?*?*?*?*?,3.8,0.2,77,101895,0,-0,297,0.0,-0.0,0.0,0,0,0,0,260,11.3,10,5,9999,99999,9,999999999,0.0,999,999,99
3015,3,18,1,0,*?*?*?*?*?*?*?*?*?*?*?*?*?*?*?*?*?*?*?*?*?*?,4.4,1.9,84,101288,0,-0,300,0.0,-0.0,0.0,0,0,0,0,243,10.3,10,5,9999,99999,9,999999999,0.0,999,999,99
3015,3,18,2,0,*?*?*?*?*?*?*?*?*?*?*?*?*?*?*?*?*?*?*?*?*?*?,4.3,2.7,89,101288,0,-0,299,0.0,-0.0,0.0,0,0,0,0,237,10.8,10,5,9999,99999,9,999999999,0.0,999,999,99
3015,3,18,3,0,*?*?*?*?*?*?*?*?*?*?*?*?*?*?*?*?*?*?*?*?*?*?,4.0,2.5,90,101288,0,-0,298,0.0,-0.0,0.0,0,0,0,0,230,11.8,10,5,9999,99999,9,999999999,0.0,999,999,99
3015,3,18,4,0,*?*?*?*?*?*?*?*?*?*?*?*?*?*?*?*?*?*?*?*?*?*?,3.7,2.5,92,101288,0,-0,297,0.0,-0.0,0.0,0,0,0,0,223,11.8,10,5,9999,99999,9,999999999,0.0,999,999,99
3015,3,18,5,0,*?*?*?*?*?*?*?*?*?*?*?*?*?*?*?*?*?*?*?*?*?*?,3.7,3.0,95,101288,0,-0,297,0.0,-0.0,0.0,0,0,0,0,217,12.4,10,5,9999,99999,9,999999999,0.0,999,999,99
3015,3,18,6,0,*?*?*?*?*?*?*?*?*?*?*?*?*?*?*?*?*?*?*?*?*?*?,3.8,2.7,93,101288,79,1382,297,1.5,0.0,1.5,204,-0,204,62,210,13.9,10,5,9999,99999,9,999999999,0.0,999,999,99
3015,3,18,7,0,*?*?*?*?*?*?*?*?*?*?*?*?*?*?*?*?*?*?*?*?*?*?,4.1,2.7,91,101288,291,1382,298,43.7,0.0,43.7,5092,0,5102,1715,215,13.9,10,5,9999,99999,9,999999999,0.0,999,999,99
3015,3,18,8,0,*?*?*?*?*?*?*?*?*?*?*?*?*?*?*?*?*?*?*?*?*?*?,3.8,1.9,88,101288,481,1380,297,81.6,0.0,81.6,9544,0,9572,3404,220,16.5,10,5,9999,99999,9,999999999,0.0,999,999,99
3015,3,18,9,0,*?*?*?*?*?*?*?*?*?*?*?*?*?*?*?*?*?*?*?*?*?*?,5.4,2.7,83,101288,637,1379,304,112.7,0.0,112.7,13285,0,13331,4965,225,16.0,10,5,9999,99999,9,999999999,0.0,999,999,99
3015,3,18,10,0,*?*?*?*?*?*?*?*?*?*?*?*?*?*?*?*?*?*?*?*?*?*?,5.7,2.7,81,101288,749,1380,305,135.0,0.0,135.0,16006,0,16067,6165,230,13.4,10,5,9999,99999,9,999999999,0.0,999,999,99
3015,3,18,11,0,*?*?*?*?*?*?*?*?*?*?*?*?*?*?*?*?*?*?*?*?*?*?,5.9,1.9,76,101288,808,1380,306,146.8,0.0,146.8,17466,0,17536,6826,235,13.4,10,5,9999,99999,9,999999999,0.0,999,999,99
3015,3,18,12,0,*?*?*?*?*?*?*?*?*?*?*?*?*?*?*?*?*?*?*?*?*?*?,5.9,0.8,71,101288,811,1380,306,147.3,0.0,147.3,17537,0,17607,6858,240,14.4,10,5,9999,99999,9,999999999,0.0,999,999,99
3015,3,18,13,0,*?*?*?*?*?*?*?*?*?*?*?*?*?*?*?*?*?*?*?*?*?*?,6.2,0.4,66,101288,757,1380,308,136.6,0.0,136.6,16212,0,16274,6258,245,12.9,10,5,9999,99999,9,999999999,0.0,999,999,99
3015,3,18,14,0,*?*?*?*?*?*?*?*?*?*?*?*?*?*?*?*?*?*?*?*?*?*?,6.0,-0.0,65,101288,651,1381,307,115.4,0.0,115.4,13612,0,13659,5107,250,13.4,10,5,9999,99999,9,999999999,0.0,999,999,99
3015,3,18,15,0,*?*?*?*?*?*?*?*?*?*?*?*?*?*?*?*?*?*?*?*?*?*?,6.1,-3.9,47,101288,499,1381,308,85.1,0.0,85.1,9963,0,9992,3573,255,11.3,10,5,9999,99999,9,999999999,0.0,999,999,99
3015,3,18,16,0,*?*?*?*?*?*?*?*?*?*?*?*?*?*?*?*?*?*?*?*?*?*?,5.7,-5.6,42,101288,311,1379,307,47.8,0.0,47.8,5572,0,5584,1887,260,10.3,10,5,9999,99999,9,999999999,0.0,999,999,99
3015,3,18,17,0,*?*?*?*?*?*?*?*?*?*?*?*?*?*?*?*?*?*?*?*?*?*?,6.0,-3.7,49,101288,102,1385,308,6.0,0.0,6.0,752,-0,752,242,265,9.8,10,5,9999,99999,9,999999999,0.0,999,999,99
3015,3,18,18,0,*?*?*?*?*?*?*?*?*?*?*?*?*?*?*?*?*?*?*?*?*?*?,5.4,-3.1,53,101288,0,-0,305,0.0,-0.0,0.0,0,0,0,0,270,10.3,10,5,9999,99999,9,999999999,0.0,999,999,99
3015,3,18,19,0,*?*?*?*?*?*?*?*?*?*?*?*?*?*?*?*?*?*?*?*?*?*?,4.9,-0.6,67,101288,0,-0,302,0.0,-0.0,0.0,0,0,0,0,268,10.3,10,5,9999,99999,9,999999999,0.0,999,999,99
3015,3,18,20,0,*?*?*?*?*?*?*?*?*?*?*?*?*?*?*?*?*?*?*?*?*?*?,4.8,-0.2,70,101288,0,-0,302,0.0,-0.0,0.0,0,0,0,0,267,9.3,10,5,9999,99999,9,999999999,0.0,999,999,99
3015,3,18,21,0,*?*?*?*?*?*?*?*?*?*?*?*?*?*?*?*?*?*?*?*?*?*?,4.4,1.5,81,101288,0,-0,300,0.0,-0.0,0.0,0,0,0,0,265,8.8,10,5,9999,99999,9,999999999,0.0,999,999,99
3015,3,18,22,0,*?*?*?*?*?*?*?*?*?*?*?*?*?*?*?*?*?*?*?*?*?*?,4.5,2.9,89,101288,0,-0,300,0.0,-0.0,0.0,0,0,0,0,263,8.8,10,5,9999,99999,9,999999999,0.0,999,999,99
3015,3,18,23,0,*?*?*?*?*?*?*?*?*?*?*?*?*?*?*?*?*?*?*?*?*?*?,4.6,2.5,86,101288,0,-0,300,0.0,-0.0,0.0,0,0,0,0,262,8.2,10,5,9999,99999,9,999999999,0.0,999,999,99
3015,3,18,24,0,*?*?*?*?*?*?*?*?*?*?*?*?*?*?*?*?*?*?*?*?*?*?,4.7,1.0,77,101288,0,-0,301,0.0,-0.0,0.0,0,0,0,0,250,12.4,10,5,9999,99999,9,999999999,0.0,999,999,99
3015,3,19,1,0,*?*?*?*?*?*?*?*?*?*?*?*?*?*?*?*?*?*?*?*?*?*?,4.6,2.9,88,101783,0,-0,300,0.0,-0.0,0.0,0,0,0,0,255,10.3,10,5,9999,99999,9,999999999,0.0,999,999,99
3015,3,19,2,0,*?*?*?*?*?*?*?*?*?*?*?*?*?*?*?*?*?*?*?*?*?*?,4.7,3.0,88,101783,0,-0,301,0.0,-0.0,0.0,0,0,0,0,250,13.4,10,5,9999,99999,9,999999999,0.0,999,999,99
3015,3,19,3,0,*?*?*?*?*?*?*?*?*?*?*?*?*?*?*?*?*?*?*?*?*?*?,4.5,3.2,91,101783,0,-0,300,0.0,-0.0,0.0,0,0,0,0,245,13.9,10,5,9999,99999,9,999999999,0.0,999,999,99
3015,3,19,4,0,*?*?*?*?*?*?*?*?*?*?*?*?*?*?*?*?*?*?*?*?*?*?,4.2,2.3,87,101783,0,-0,299,0.0,-0.0,0.0,0,0,0,0,240,11.8,10,5,9999,99999,9,999999999,0.0,999,999,99
3015,3,19,5,0,*?*?*?*?*?*?*?*?*?*?*?*?*?*?*?*?*?*?*?*?*?*?,3.9,3.2,95,101783,0,-0,297,0.0,-0.0,0.0,0,0,0,0,235,12.9,10,5,9999,99999,9,999999999,0.0,999,999,99
3015,3,19,6,0,*?*?*?*?*?*?*?*?*?*?*?*?*?*?*?*?*?*?*?*?*?*?,4.0,3.4,97,101783,88,1387,298,3.2,0.0,3.2,417,-0,417,132,230,12.9,10,5,9999,99999,9,999999999,0.0,999,999,99
3015,3,19,7,0,*?*?*?*?*?*?*?*?*?*?*?*?*?*?*?*?*?*?*?*?*?*?,4.1,3.8,98,101783,299,1380,298,45.4,0.0,45.4,5290,0,5301,1786,232,10.8,10,5,9999,99999,9,999999999,0.0,999,999,99
3015,3,19,8,0,*?*?*?*?*?*?*?*?*?*?*?*?*?*?*?*?*?*?*?*?*?*?,5.7,5.5,98,101783,489,1379,305,83.3,0.0,83.3,9744,0,9773,3484,233,13.4,10,5,9999,99999,9,999999999,0.0,999,999,99
3015,3,19,9,0,*?*?*?*?*?*?*?*?*?*?*?*?*?*?*?*?*?*?*?*?*?*?,6.5,2.7,77,101783,645,1379,309,114.4,0.0,114.4,13486,0,13533,5052,235,12.9,10,5,9999,99999,9,999999999,0.0,999,999,99
3015,3,19,10,0,*?*?*?*?*?*?*?*?*?*?*?*?*?*?*?*?*?*?*?*?*?*?,6.5,1.0,69,101783,757,1380,309,136.6,0.0,136.6,16204,0,16267,6254,237,14.9,10,5,9999,99999,9,999999999,0.0,999,999,99
3015,3,19,11,0,*?*?*?*?*?*?*?*?*?*?*?*?*?*?*?*?*?*?*?*?*?*?,7.8,2.1,67,101783,816,1380,315,148.3,0.0,148.3,17660,0,17731,6914,238,14.9,10,5,9999,99999,9,999999999,0.0,999,999,99
3015,3,19,12,0,*?*?*?*?*?*?*?*?*?*?*?*?*?*?*?*?*?*?*?*?*?*?,8.3,3.6,73,101783,818,1379,317,148.8,0.0,148.8,17723,0,17794,6942,240,15.5,10,5,9999,99999,9,999999999,0.0,999,999,99
3015,3,19,13,0,*?*?*?*?*?*?*?*?*?*?*?*?*?*?*?*?*?*?*?*?*?*?,8.1,3.9,75,101783,764,1379,316,138.1,0.0,138.1,16390,0,16453,6337,237,14.9,10,5,9999,99999,9,999999999,0.0,999,999,99
3015,3,19,14,0,*?*?*?*?*?*?*?*?*?*?*?*?*?*?*?*?*?*?*?*?*?*?,8.1,3.8,74,101783,657,1379,316,116.8,0.0,116.8,13780,0,13829,5179,233,14.4,10,5,9999,99999,9,999999999,0.0,999,999,99
3015,3,19,15,0,*?*?*?*?*?*?*?*?*?*?*?*?*?*?*?*?*?*?*?*?*?*?,8.0,4.1,77,101783,505,1379,315,86.5,0.0,86.5,10123,0,10153,3637,230,12.9,10,5,9999,99999,9,999999999,0.0,999,999,99
3015,3,19,16,0,*?*?*?*?*?*?*?*?*?*?*?*?*?*?*?*?*?*?*?*?*?*?,8.0,5.6,86,101783,318,1380,315,49.1,0.0,49.1,5726,0,5738,1943,227,13.9,10,5,9999,99999,9,999999999,0.0,999,999,99
3015,3,19,17,0,*?*?*?*?*?*?*?*?*?*?*?*?*?*?*?*?*?*?*?*?*?*?,7.8,4.3,78,101783,108,1378,314,7.3,0.0,7.3,905,-0,905,293,223,13.9,10,5,9999,99999,9,999999999,0.0,999,999,99
3015,3,19,18,0,*?*?*?*?*?*?*?*?*?*?*?*?*?*?*?*?*?*?*?*?*?*?,7.0,5.3,89,101783,0,-0,311,0.0,-0.0,0.0,0,0,0,0,220,12.9,10,5,9999,99999,9,999999999,0.0,999,999,99
3015,3,19,19,0,*?*?*?*?*?*?*?*?*?*?*?*?*?*?*?*?*?*?*?*?*?*?,6.4,5.5,94,101783,0,-0,308,0.0,-0.0,0.0,0,0,0,0,218,11.8,10,5,9999,99999,9,999999999,0.0,999,999,99
3015,3,19,20,0,*?*?*?*?*?*?*?*?*?*?*?*?*?*?*?*?*?*?*?*?*?*?,5.9,5.0,94,101783,0,-0,306,0.0,-0.0,0.0,0,0,0,0,217,10.8,10,5,9999,99999,9,999999999,0.0,999,999,99
3015,3,19,21,0,*?*?*?*?*?*?*?*?*?*?*?*?*?*?*?*?*?*?*?*?*?*?,5.3,4.6,95,101783,0,-0,303,0.0,-0.0,0.0,0,0,0,0,215,10.3,10,5,9999,99999,9,999999999,0.0,999,999,99
3015,3,19,22,0,*?*?*?*?*?*?*?*?*?*?*?*?*?*?*?*?*?*?*?*?*?*?,5.2,2.1,81,101783,0,-0,303,0.0,-0.0,0.0,0,0,0,0,213,8.8,10,5,9999,99999,9,999999999,0.0,999,999,99
3015,3,19,23,0,*?*?*?*?*?*?*?*?*?*?*?*?*?*?*?*?*?*?*?*?*?*?,4.5,1.3,80,101783,0,-0,300,0.0,-0.0,0.0,0,0,0,0,212,9.3,10,5,9999,99999,9,999999999,0.0,999,999,99
3015,3,19,24,0,*?*?*?*?*?*?*?*?*?*?*?*?*?*?*?*?*?*?*?*?*?*?,4.8,2.7,86,101783,0,-0,301,0.0,-0.0,0.0,0,0,0,0,260,8.8,10,5,9999,99999,9,999999999,0.0,999,999,99
3015,3,20,1,0,*?*?*?*?*?*?*?*?*?*?*?*?*?*?*?*?*?*?*?*?*?*?,2.3,2.3,100,100630,0,-0,291,0.0,-0.0,0.0,0,0,0,0,212,10.3,10,5,9999,99999,9,999999999,0.0,999,999,99
3015,3,20,2,0,*?*?*?*?*?*?*?*?*?*?*?*?*?*?*?*?*?*?*?*?*?*?,1.5,1.5,100,100630,0,-0,287,0.0,-0.0,0.0,0,0,0,0,213,13.4,10,5,9999,99999,9,999999999,0.0,999,999,99
3015,3,20,3,0,*?*?*?*?*?*?*?*?*?*?*?*?*?*?*?*?*?*?*?*?*?*?,0.6,0.6,100,100630,0,-0,284,0.0,-0.0,0.0,0,0,0,0,215,13.9,10,5,9999,99999,9,999999999,0.0,999,999,99
3015,3,20,4,0,*?*?*?*?*?*?*?*?*?*?*?*?*?*?*?*?*?*?*?*?*?*?,1.1,1.0,100,100630,0,-0,286,0.0,-0.0,0.0,0,0,0,0,217,11.8,10,5,9999,99999,9,999999999,0.0,999,999,99
3015,3,20,5,0,*?*?*?*?*?*?*?*?*?*?*?*?*?*?*?*?*?*?*?*?*?*?,1.7,1.7,100,100630,0,-0,288,0.0,-0.0,0.0,0,0,0,0,218,12.9,10,5,9999,99999,9,999999999,0.0,999,999,99
3015,3,20,6,0,*?*?*?*?*?*?*?*?*?*?*?*?*?*?*?*?*?*?*?*?*?*?,0.7,0.6,100,100630,96,1377,284,5.0,0.0,5.0,624,-0,623,200,220,12.9,10,5,9999,99999,9,999999999,0.0,999,999,99
3015,3,20,7,0,*?*?*?*?*?*?*?*?*?*?*?*?*?*?*?*?*?*?*?*?*?*?,1.7,1.7,100,100630,307,1377,270,142.1,285.5,78.4,14698,22396,10077,1447,218,10.8,6,3,9999,99999,9,999999999,0.0,999,999,99
3015,3,20,8,0,*?*?*?*?*?*?*?*?*?*?*?*?*?*?*?*?*?*?*?*?*?*?,2.6,2.7,100,100630,497,1378,274,256.4,318.4,141.5,27238,30543,16265,2911,217,13.4,6,3,9999,99999,9,999999999,0.0,999,999,99
3015,3,20,9,0,*?*?*?*?*?*?*?*?*?*?*?*?*?*?*?*?*?*?*?*?*?*?,5.6,5.6,100,100630,653,1378,288,350.1,331.1,193.3,37404,33957,21793,4278,215,12.9,6,3,9999,99999,9,999999999,0.0,999,999,99
3015,3,20,10,0,*?*?*?*?*?*?*?*?*?*?*?*?*?*?*?*?*?*?*?*?*?*?,6.7,5.5,100,100630,764,1378,297,375.9,242.1,241.7,40194,25454,26752,5789,213,14.9,7,4,9999,99999,9,999999999,0.0,999,999,99
3015,3,20,11,0,*?*?*?*?*?*?*?*?*?*?*?*?*?*?*?*?*?*?*?*?*?*?,7.5,5.0,100,100630,823,1379,295,452.2,339.4,249.6,48674,36038,27626,6188,212,14.9,6,3,9999,99999,9,999999999,0.0,999,999,99
3015,3,20,12,0,*?*?*?*?*?*?*?*?*?*?*?*?*?*?*?*?*?*?*?*?*?*?,8.0,3.2,95,100630,825,1379,296,453.5,339.5,250.4,48827,36059,27704,6219,210,15.5,6,3,9999,99999,9,999999999,0.0,999,999,99
3015,3,20,13,0,*?*?*?*?*?*?*?*?*?*?*?*?*?*?*?*?*?*?*?*?*?*?,8.0,0.8,82,100630,771,1379,300,379.5,242.3,244.0,40600,25507,26995,5872,212,14.9,7,4,9999,99999,9,999999999,0.0,999,999,99
3015,3,20,14,0,*?*?*?*?*?*?*?*?*?*?*?*?*?*?*?*?*?*?*?*?*?*?,8.2,0.8,79,100630,664,1379,301,321.5,238.3,206.7,34234,24504,23144,4651,213,14.4,7,4,9999,99999,9,999999999,0.0,999,999,99
3015,3,20,15,0,*?*?*?*?*?*?*?*?*?*?*?*?*?*?*?*?*?*?*?*?*?*?,8.2,0.8,79,100630,512,1380,306,202.1,137.3,151.2,22009,13269,17187,3488,215,12.9,8,4,9999,99999,9,999999999,0.0,999,999,99
3015,3,20,16,0,*?*?*?*?*?*?*?*?*?*?*?*?*?*?*?*?*?*?*?*?*?*?,8.1,2.5,91,100630,324,1378,311,87.6,49.6,76.0,9613,4206,8597,1992,217,13.9,9,5,9999,99999,9,999999999,0.0,999,999,99
3015,3,20,17,0,*?*?*?*?*?*?*?*?*?*?*?*?*?*?*?*?*?*?*?*?*?*?,6.8,3.8,100,100630,115,1384,305,15.0,24.0,13.0,1726,1223,1621,269,218,13.9,9,5,9999,99999,9,999999999,0.0,999,999,99
3015,3,20,18,0,*?*?*?*?*?*?*?*?*?*?*?*?*?*?*?*?*?*?*?*?*?*?,5.9,3.6,100,100630,0,-0,301,0.0,-0.0,0.0,0,0,0,0,220,12.9,9,5,9999,99999,9,999999999,0.0,999,999,99
3015,3,20,19,0,*?*?*?*?*?*?*?*?*?*?*?*?*?*?*?*?*?*?*?*?*?*?,5.0,4.8,100,100630,0,-0,302,0.0,-0.0,0.0,0,0,0,0,223,11.8,10,5,9999,99999,9,999999999,0.0,999,999,99
3015,3,20,20,0,*?*?*?*?*?*?*?*?*?*?*?*?*?*?*?*?*?*?*?*?*?*?,3.5,3.4,100,100630,0,-0,296,0.0,-0.0,0.0,0,0,0,0,227,10.8,10,5,9999,99999,9,999999999,0.0,999,999,99
3015,3,20,21,0,*?*?*?*?*?*?*?*?*?*?*?*?*?*?*?*?*?*?*?*?*?*?,3.3,3.2,100,100630,0,-0,295,0.0,-0.0,0.0,0,0,0,0,230,10.3,10,5,9999,99999,9,999999999,0.0,999,999,99
3015,3,20,22,0,*?*?*?*?*?*?*?*?*?*?*?*?*?*?*?*?*?*?*?*?*?*?,2.6,2.7,100,100630,0,-0,292,0.0,-0.0,0.0,0,0,0,0,233,8.8,10,5,9999,99999,9,999999999,0.0,999,999,99
3015,3,20,23,0,*?*?*?*?*?*?*?*?*?*?*?*?*?*?*?*?*?*?*?*?*?*?,2.6,2.1,100,100630,0,-0,292,0.0,-0.0,0.0,0,0,0,0,237,9.3,10,5,9999,99999,9,999999999,0.0,999,999,99
3015,3,20,24,0,*?*?*?*?*?*?*?*?*?*?*?*?*?*?*?*?*?*?*?*?*?*?,3.8,2.7,100,100630,0,-0,297,0.0,-0.0,0.0,0,0,0,0,210,8.8,10,5,9999,99999,9,999999999,0.0,999,999,99
3015,3,21,1,0,*?*?*?*?*?*?*?*?*?*?*?*?*?*?*?*?*?*?*?*?*?*?,2.3,2.3,99,100324,0,-0,291,0.0,-0.0,0.0,0,0,0,0,242,10.8,10,5,9999,99999,9,999999999,0.0,999,999,99
3015,3,21,2,0,*?*?*?*?*?*?*?*?*?*?*?*?*?*?*?*?*?*?*?*?*?*?,2.0,1.9,99,100324,0,-0,289,0.0,-0.0,0.0,0,0,0,0,243,11.8,10,5,9999,99999,9,999999999,0.0,999,999,99
3015,3,21,3,0,*?*?*?*?*?*?*?*?*?*?*?*?*?*?*?*?*?*?*?*?*?*?,1.3,1.3,99,100324,0,-0,287,0.0,-0.0,0.0,0,0,0,0,245,12.4,10,5,9999,99999,9,999999999,0.1,999,999,99
3015,3,21,4,0,*?*?*?*?*?*?*?*?*?*?*?*?*?*?*?*?*?*?*?*?*?*?,2.0,1.9,99,100324,0,-0,289,0.0,-0.0,0.0,0,0,0,0,247,14.4,10,5,9999,99999,9,999999999,0.0,999,999,99
3015,3,21,5,0,*?*?*?*?*?*?*?*?*?*?*?*?*?*?*?*?*?*?*?*?*?*?,1.4,0.4,92,100324,0,-0,287,0.0,-0.0,0.0,0,0,0,0,248,13.4,10,5,9999,99999,9,999999999,0.0,999,999,99
3015,3,21,6,0,*?*?*?*?*?*?*?*?*?*?*?*?*?*?*?*?*?*?*?*?*?*?,0.9,0.6,98,100324,105,1382,285,6.7,0.0,6.7,827,-0,827,267,250,13.9,10,5,9999,99999,9,999999999,0.5,999,999,99
3015,3,21,7,0,*?*?*?*?*?*?*?*?*?*?*?*?*?*?*?*?*?*?*?*?*?*?,2.4,1.0,91,100324,316,1379,282,112.3,123.5,84.0,12251,10213,9702,1825,248,14.9,8,4,9999,99999,9,999999999,0.0,999,999,99
3015,3,21,8,0,*?*?*?*?*?*?*?*?*?*?*?*?*?*?*?*?*?*?*?*?*?*?,3.9,2.5,90,100324,506,1379,288,199.5,137.0,149.2,21722,13186,16979,3435,247,14.9,8,4,9999,99999,9,999999999,0.3,999,999,99
3015,3,21,9,0,*?*?*?*?*?*?*?*?*?*?*?*?*?*?*?*?*?*?*?*?*?*?,5.8,1.9,76,100324,661,1378,291,320.1,238.2,205.8,34084,24447,23071,4625,245,14.9,7,4,9999,99999,9,999999999,0.2,999,999,99
3015,3,21,10,0,*?*?*?*?*?*?*?*?*?*?*?*?*?*?*?*?*?*?*?*?*?*?,7.4,0.4,60,100324,772,1378,292,421.7,337.3,232.8,45288,35521,25916,5552,243,15.5,6,3,9999,99999,9,999999999,0.1,999,999,99
3015,3,21,11,0,*?*?*?*?*?*?*?*?*?*?*?*?*?*?*?*?*?*?*?*?*?*?,9.3,2.3,62,100324,830,1378,301,456.8,339.7,252.2,49188,36107,27884,6293,242,14.9,6,3,9999,99999,9,999999999,0.0,999,999,99
3015,3,21,12,0,*?*?*?*?*?*?*?*?*?*?*?*?*?*?*?*?*?*?*?*?*?*?,10.1,0.4,50,100324,832,1378,303,458.0,339.8,252.8,49323,36124,27952,6320,240,14.4,6,3,9999,99999,9,999999999,0.0,999,999,99
3015,3,21,13,0,*?*?*?*?*?*?*?*?*?*?*?*?*?*?*?*?*?*?*?*?*?*?,10.2,2.1,57,100324,778,1379,310,383.4,242.5,246.5,41034,25534,27277,5963,237,14.4,7,4,9999,99999,9,999999999,0.2,999,999,99
3015,3,21,14,0,*?*?*?*?*?*?*?*?*?*?*?*?*?*?*?*?*?*?*?*?*?*?,9.9,3.2,63,100324,671,1379,314,275.2,142.5,205.9,30037,14526,23216,5075,233,14.9,8,4,9999,99999,9,999999999,0.3,999,999,99
3015,3,21,15,0,*?*?*?*?*?*?*?*?*?*?*?*?*?*?*?*?*?*?*?*?*?*?,9.8,2.7,61,100324,518,1378,309,242.5,230.3,155.9,25681,22344,17765,3270,230,15.5,7,4,9999,99999,9,999999999,0.0,999,999,99
3015,3,21,16,0,*?*?*?*?*?*?*?*?*?*?*?*?*?*?*?*?*?*?*?*?*?*?,10.0,2.1,58,100324,331,1380,309,140.8,209.5,90.5,14876,17112,10643,1760,227,14.4,7,4,9999,99999,9,999999999,0.5,999,999,99
3015,3,21,17,0,*?*?*?*?*?*?*?*?*?*?*?*?*?*?*?*?*?*?*?*?*?*?,9.2,3.6,68,100324,121,1378,311,22.9,65.6,17.1,2529,2868,2226,284,223,13.4,8,4,9999,99999,9,999999999,0.6,999,999,99
3015,3,21,18,0,*?*?*?*?*?*?*?*?*?*?*?*?*?*?*?*?*?*?*?*?*?*?,8.0,5.1,82,100324,0,-0,311,0.0,-0.0,0.0,0,0,0,0,220,13.9,9,5,9999,99999,9,999999999,0.1,999,999,99
3015,3,21,19,0,*?*?*?*?*?*?*?*?*?*?*?*?*?*?*?*?*?*?*?*?*?*?,6.4,5.6,94,100324,0,-0,308,0.0,-0.0,0.0,0,0,0,0,215,11.8,10,5,9999,99999,9,999999999,0.9,999,999,99
3015,3,21,20,0,*?*?*?*?*?*?*?*?*?*?*?*?*?*?*?*?*?*?*?*?*?*?,5.2,5.3,99,100324,0,-0,303,0.0,-0.0,0.0,0,0,0,0,210,12.4,10,5,9999,99999,9,999999999,0.2,999,999,99
3015,3,21,21,0,*?*?*?*?*?*?*?*?*?*?*?*?*?*?*?*?*?*?*?*?*?*?,4.2,4.1,99,100324,0,-0,298,0.0,-0.0,0.0,0,0,0,0,205,12.4,10,5,9999,99999,9,999999999,0.0,999,999,99
3015,3,21,22,0,*?*?*?*?*?*?*?*?*?*?*?*?*?*?*?*?*?*?*?*?*?*?,3.7,3.6,99,100324,0,-0,296,0.0,-0.0,0.0,0,0,0,0,200,10.8,10,5,9999,99999,9,999999999,0.0,999,999,99
3015,3,21,23,0,*?*?*?*?*?*?*?*?*?*?*?*?*?*?*?*?*?*?*?*?*?*?,3.3,3.2,99,100324,0,-0,295,0.0,-0.0,0.0,0,0,0,0,195,7.7,10,5,9999,99999,9,999999999,0.0,999,999,99
3015,3,21,24,0,*?*?*?*?*?*?*?*?*?*?*?*?*?*?*?*?*?*?*?*?*?*?,2.7,2.3,97,100324,0,-0,292,0.0,-0.0,0.0,0,0,0,0,240,10.8,10,5,9999,99999,9,999999999,0.0,999,999,99
3015,3,22,1,0,*?*?*?*?*?*?*?*?*?*?*?*?*?*?*?*?*?*?*?*?*?*?,2.3,-0.4,80,99666.7,0,-0,291,0.0,-0.0,0.0,0,0,0,0,197,8.2,10,5,9999,99999,9,999999999,0.6,999,999,99
3015,3,22,2,0,*?*?*?*?*?*?*?*?*?*?*?*?*?*?*?*?*?*?*?*?*?*?,1.6,-2.4,72,99666.7,0,-0,288,0.0,-0.0,0.0,0,0,0,0,203,9.8,10,5,9999,99999,9,999999999,0.0,999,999,99
3015,3,22,3,0,*?*?*?*?*?*?*?*?*?*?*?*?*?*?*?*?*?*?*?*?*?*?,1.6,-2.2,73,99666.7,0,-0,288,0.0,-0.0,0.0,0,0,0,0,210,10.8,10,5,9999,99999,9,999999999,0.0,999,999,99
3015,3,22,4,0,*?*?*?*?*?*?*?*?*?*?*?*?*?*?*?*?*?*?*?*?*?*?,1.3,-2.4,74,99666.7,0,-0,287,0.0,-0.0,0.0,0,0,0,0,217,12.4,10,5,9999,99999,9,999999999,0.1,999,999,99
3015,3,22,5,0,*?*?*?*?*?*?*?*?*?*?*?*?*?*?*?*?*?*?*?*?*?*?,1.0,-2.7,73,99666.7,0,-0,286,0.0,-0.0,0.0,0,0,0,0,223,11.3,10,5,9999,99999,9,999999999,0.0,999,999,99
3015,3,22,6,0,*?*?*?*?*?*?*?*?*?*?*?*?*?*?*?*?*?*?*?*?*?*?,0.8,-2.7,75,99666.7,113,1374,285,8.4,0.0,8.4,1028,-0,1028,333,230,10.8,10,5,9999,99999,9,999999999,0.0,999,999,99
3015,3,22,7,0,*?*?*?*?*?*?*?*?*?*?*?*?*?*?*?*?*?*?*?*?*?*?,1.8,-2.2,72,99666.7,324,1376,289,50.5,0.0,50.5,5884,0,5897,2000,228,9.8,10,5,9999,99999,9,999999999,0.1,999,999,99
3015,3,22,8,0,*?*?*?*?*?*?*?*?*?*?*?*?*?*?*?*?*?*?*?*?*?*?,2.8,-1.5,72,99666.7,514,1378,293,88.3,0.0,88.3,10345,0,10376,3728,227,13.9,10,5,9999,99999,9,999999999,0.0,999,999,99
3015,3,22,9,0,*?*?*?*?*?*?*?*?*?*?*?*?*?*?*?*?*?*?*?*?*?*?,5.0,-0.2,67,99666.7,669,1377,297,207.3,56.8,179.7,22798,5599,20258,5472,225,14.4,9,5,9999,99999,9,999999999,0.1,999,999,99
3015,3,22,10,0,*?*?*?*?*?*?*?*?*?*?*?*?*?*?*?*?*?*?*?*?*?*?,6.2,-0.8,59,99666.7,779,1377,303,245.6,57.7,212.9,27035,5786,23991,6880,223,13.4,9,5,9999,99999,9,999999999,0.0,999,999,99
3015,3,22,11,0,*?*?*?*?*?*?*?*?*?*?*?*?*?*?*?*?*?*?*?*?*?*?,6.8,-0.0,61,99666.7,837,1377,311,152.9,0.0,152.9,18232,0,18307,7174,222,13.4,10,5,9999,99999,9,999999999,0.0,999,999,99
3015,3,22,12,0,*?*?*?*?*?*?*?*?*?*?*?*?*?*?*?*?*?*?*?*?*?*?,7.6,-0.0,58,99666.7,839,1377,309,266.3,58.1,230.9,29334,5862,26014,7726,220,13.9,9,5,9999,99999,9,999999999,0.0,999,999,99
3015,3,22,13,0,*?*?*?*?*?*?*?*?*?*?*?*?*?*?*?*?*?*?*?*?*?*?,7.4,-0.2,57,99666.7,784,1377,308,247.3,57.8,214.4,27230,5793,24162,6949,220,14.4,9,5,9999,99999,9,999999999,0.0,999,999,99
3015,3,22,14,0,*?*?*?*?*?*?*?*?*?*?*?*?*?*?*?*?*?*?*?*?*?*?,7.8,0.8,60,99666.7,677,1377,310,210.1,56.8,182.2,23108,5617,20531,5570,220,14.4,9,5,9999,99999,9,999999999,0.0,999,999,99
3015,3,22,15,0,*?*?*?*?*?*?*?*?*?*?*?*?*?*?*?*?*?*?*?*?*?*?,7.3,-0.2,58,99666.7,524,1376,307,157.2,54.9,136.3,17263,5223,15371,3869,220,16.0,9,5,9999,99999,9,999999999,0.0,999,999,99
3015,3,22,16,0,*?*?*?*?*?*?*?*?*?*?*?*?*?*?*?*?*?*?*?*?*?*?,7.3,-0.4,57,99666.7,337,1377,307,92.2,50.1,79.9,10112,4301,9039,2104,220,15.5,9,5,9999,99999,9,999999999,0.0,999,999,99
3015,3,22,17,0,*?*?*?*?*?*?*?*?*?*?*?*?*?*?*?*?*?*?*?*?*?*?,7.1,-0.4,57,99666.7,127,1373,312,11.2,0.0,11.2,1356,-0,1356,441,220,16.5,10,5,9999,99999,9,999999999,0.0,999,999,99
3015,3,22,18,0,*?*?*?*?*?*?*?*?*?*?*?*?*?*?*?*?*?*?*?*?*?*?,5.4,-1.1,61,99666.7,0,-0,305,0.0,-0.0,0.0,0,0,0,0,220,16.5,10,5,9999,99999,9,999999999,0.0,999,999,99
3015,3,22,19,0,*?*?*?*?*?*?*?*?*?*?*?*?*?*?*?*?*?*?*?*?*?*?,4.9,-1.3,63,99666.7,0,-0,302,0.0,-0.0,0.0,0,0,0,0,222,17.5,10,5,9999,99999,9,999999999,0.0,999,999,99
3015,3,22,20,0,*?*?*?*?*?*?*?*?*?*?*?*?*?*?*?*?*?*?*?*?*?*?,3.9,-2.2,63,99666.7,0,-0,298,0.0,-0.0,0.0,0,0,0,0,223,18.0,10,5,9999,99999,9,999999999,0.0,999,999,99
3015,3,22,21,0,*?*?*?*?*?*?*?*?*?*?*?*?*?*?*?*?*?*?*?*?*?*?,3.7,-2.4,62,99666.7,0,-0,297,0.0,-0.0,0.0,0,0,0,0,225,18.0,10,5,9999,99999,9,999999999,0.0,999,999,99
3015,3,22,22,0,*?*?*?*?*?*?*?*?*?*?*?*?*?*?*?*?*?*?*?*?*?*?,3.1,-3.1,61,99666.7,0,-0,295,0.0,-0.0,0.0,0,0,0,0,227,17.5,10,5,9999,99999,9,999999999,0.0,999,999,99
3015,3,22,23,0,*?*?*?*?*?*?*?*?*?*?*?*?*?*?*?*?*?*?*?*?*?*?,2.7,-3.9,59,99666.7,0,-0,293,0.0,-0.0,0.0,0,0,0,0,228,16.5,10,5,9999,99999,9,999999999,0.0,999,999,99
3015,3,22,24,0,*?*?*?*?*?*?*?*?*?*?*?*?*?*?*?*?*?*?*?*?*?*?,3.0,1.5,89,99666.7,0,-0,294,0.0,-0.0,0.0,0,0,0,0,190,10.3,10,5,9999,99999,9,999999999,1.3,999,999,99
3015,3,23,1,0,*?*?*?*?*?*?*?*?*?*?*?*?*?*?*?*?*?*?*?*?*?*?,1.6,-0.0,91,100522,0,-0,288,0.0,-0.0,0.0,0,0,0,0,230,9.3,10,5,9999,99999,9,999999999,0.0,999,999,99
3015,3,23,2,0,*?*?*?*?*?*?*?*?*?*?*?*?*?*?*?*?*?*?*?*?*?*?,1.0,0.8,100,100522,0,-0,285,0.0,-0.0,0.0,0,0,0,0,230,7.7,10,5,9999,99999,9,999999999,0.0,999,999,99
3015,3,23,3,0,*?*?*?*?*?*?*?*?*?*?*?*?*?*?*?*?*?*?*?*?*?*?,0.7,0.6,100,100522,0,-0,284,0.0,-0.0,0.0,0,0,0,0,230,7.7,10,5,9999,99999,9,999999999,0.3,999,999,99
3015,3,23,4,0,*?*?*?*?*?*?*?*?*?*?*?*?*?*?*?*?*?*?*?*?*?*?,0.4,0.4,100,100522,0,-0,283,0.0,-0.0,0.0,0,0,0,0,230,8.8,10,5,9999,99999,9,999999999,0.7,999,999,99
3015,3,23,5,0,*?*?*?*?*?*?*?*?*?*?*?*?*?*?*?*?*?*?*?*?*?*?,0.1,-0.0,100,100522,0,-0,282,0.0,-0.0,0.0,0,0,0,0,230,10.8,10,5,9999,99999,9,999999999,0.7,999,999,99
3015,3,23,6,0,*?*?*?*?*?*?*?*?*?*?*?*?*?*?*?*?*?*?*?*?*?*?,0.7,0.6,100,100522,122,1379,284,10.1,0.0,10.1,1228,-0,1228,399,230,11.3,10,5,9999,99999,9,999999999,0.8,999,999,99
3015,3,23,7,0,*?*?*?*?*?*?*?*?*?*?*?*?*?*?*?*?*?*?*?*?*?*?,1.3,1.3,100,100522,333,1378,287,52.2,0.0,52.2,6082,0,6096,2073,240,10.8,10,5,9999,99999,9,999999999,0.5,999,999,99
3015,3,23,8,0,*?*?*?*?*?*?*?*?*?*?*?*?*?*?*?*?*?*?*?*?*?*?,2.8,2.9,100,100522,522,1377,293,90.0,0.0,90.0,10544,0,10576,3809,250,13.9,10,5,9999,99999,9,999999999,0.1,999,999,99
3015,3,23,9,0,*?*?*?*?*?*?*?*?*?*?*?*?*?*?*?*?*?*?*?*?*?*?,4.9,5.0,100,100522,677,1377,301,120.9,0.0,120.9,14274,0,14325,5399,260,16.5,10,5,9999,99999,9,999999999,1.7,999,999,99
3015,3,23,10,0,*?*?*?*?*?*?*?*?*?*?*?*?*?*?*?*?*?*?*?*?*?*?,6.7,4.6,89,100522,787,1377,309,142.9,0.0,142.9,16988,0,17055,6607,270,18.5,10,5,9999,99999,9,999999999,0.0,999,999,99
3015,3,23,11,0,*?*?*?*?*?*?*?*?*?*?*?*?*?*?*?*?*?*?*?*?*?*?,8.2,4.8,80,100522,844,1376,316,154.5,0.0,154.5,18420,0,18495,7260,280,16.0,10,5,9999,99999,9,999999999,0.2,999,999,99
3015,3,23,12,0,*?*?*?*?*?*?*?*?*?*?*?*?*?*?*?*?*?*?*?*?*?*?,8.9,2.9,67,100522,846,1377,319,154.7,0.0,154.7,18456,0,18532,7277,290,14.9,10,5,9999,99999,9,999999999,0.2,999,999,99
3015,3,23,13,0,*?*?*?*?*?*?*?*?*?*?*?*?*?*?*?*?*?*?*?*?*?*?,9.0,2.3,64,100522,791,1376,320,143.8,0.0,143.8,17091,0,17159,6654,292,17.0,10,5,9999,99999,9,999999999,0.1,999,999,99
3015,3,23,14,0,*?*?*?*?*?*?*?*?*?*?*?*?*?*?*?*?*?*?*?*?*?*?,9.1,1.9,61,100522,684,1377,321,122.3,0.0,122.3,14449,0,14502,5472,293,17.5,10,5,9999,99999,9,999999999,0.0,999,999,99
3015,3,23,15,0,*?*?*?*?*?*?*?*?*?*?*?*?*?*?*?*?*?*?*?*?*?*?,8.8,0.6,58,100522,531,1377,319,91.8,0.0,91.8,10760,0,10793,3897,295,23.2,10,5,9999,99999,9,999999999,0.0,999,999,99
3015,3,23,16,0,*?*?*?*?*?*?*?*?*?*?*?*?*?*?*?*?*?*?*?*?*?*?,9.1,0.8,57,100522,343,1375,321,54.4,0.0,54.4,6328,0,6342,2165,297,19.6,10,5,9999,99999,9,999999999,2.2,999,999,99
3015,3,23,17,0,*?*?*?*?*?*?*?*?*?*?*?*?*?*?*?*?*?*?*?*?*?*?,8.2,2.7,69,100522,134,1379,316,12.5,0.0,12.5,1505,-0,1506,491,298,16.5,10,5,9999,99999,9,999999999,0.1,999,999,99
3015,3,23,18,0,*?*?*?*?*?*?*?*?*?*?*?*?*?*?*?*?*?*?*?*?*?*?,6.8,1.3,69,100522,0,-0,310,0.0,-0.0,0.0,0,0,0,0,300,17.5,10,5,9999,99999,9,999999999,0.0,999,999,99
3015,3,23,19,0,*?*?*?*?*?*?*?*?*?*?*?*?*?*?*?*?*?*?*?*?*?*?,5.3,1.7,79,100522,0,-0,304,0.0,-0.0,0.0,0,0,0,0,300,14.9,10,5,9999,99999,9,999999999,0.0,999,999,99
3015,3,23,20,0,*?*?*?*?*?*?*?*?*?*?*?*?*?*?*?*?*?*?*?*?*?*?,4.1,0.4,78,100522,0,-0,299,0.0,-0.0,0.0,0,0,0,0,300,14.9,10,5,9999,99999,9,999999999,0.0,999,999,99
3015,3,23,21,0,*?*?*?*?*?*?*?*?*?*?*?*?*?*?*?*?*?*?*?*?*?*?,3.2,-0.2,80,100522,0,-0,295,0.0,-0.0,0.0,0,0,0,0,300,13.9,10,5,9999,99999,9,999999999,0.0,999,999,99
3015,3,23,22,0,*?*?*?*?*?*?*?*?*?*?*?*?*?*?*?*?*?*?*?*?*?*?,3.1,-1.1,75,100522,0,-0,295,0.0,-0.0,0.0,0,0,0,0,300,16.0,10,5,9999,99999,9,999999999,0.0,999,999,99
3015,3,23,23,0,*?*?*?*?*?*?*?*?*?*?*?*?*?*?*?*?*?*?*?*?*?*?,3.5,-0.6,75,100522,0,-0,296,0.0,-0.0,0.0,0,0,0,0,300,13.9,10,5,9999,99999,9,999999999,0.0,999,999,99
3015,3,23,24,0,*?*?*?*?*?*?*?*?*?*?*?*?*?*?*?*?*?*?*?*?*?*?,2.2,-1.7,75,100522,0,-0,291,0.0,-0.0,0.0,0,0,0,0,230,8.8,10,5,9999,99999,9,999999999,0.0,999,999,99
3015,3,24,1,0,*?*?*?*?*?*?*?*?*?*?*?*?*?*?*?*?*?*?*?*?*?*?,4.4,1.7,83,101288,0,-0,300,0.0,-0.0,0.0,0,0,0,0,285,9.3,10,5,9999,99999,9,999999999,0.1,999,999,99
3015,3,24,2,0,*?*?*?*?*?*?*?*?*?*?*?*?*?*?*?*?*?*?*?*?*?*?,4.7,2.9,87,101288,0,-0,301,0.0,-0.0,0.0,0,0,0,0,270,7.7,10,5,9999,99999,9,999999999,0.0,999,999,99
3015,3,24,3,0,*?*?*?*?*?*?*?*?*?*?*?*?*?*?*?*?*?*?*?*?*?*?,4.9,2.7,85,101288,0,-0,302,0.0,-0.0,0.0,0,0,0,0,255,7.7,10,5,9999,99999,9,999999999,0.0,999,999,99
3015,3,24,4,0,*?*?*?*?*?*?*?*?*?*?*?*?*?*?*?*?*?*?*?*?*?*?,4.5,3.0,89,101288,0,-0,300,0.0,-0.0,0.0,0,0,0,0,240,8.8,10,5,9999,99999,9,999999999,0.0,999,999,99
3015,3,24,5,0,*?*?*?*?*?*?*?*?*?*?*?*?*?*?*?*?*?*?*?*?*?*?,3.9,3.2,94,101288,0,-0,297,0.0,-0.0,0.0,0,0,0,0,225,10.8,10,5,9999,99999,9,999999999,0.0,999,999,99
3015,3,24,6,0,*?*?*?*?*?*?*?*?*?*?*?*?*?*?*?*?*?*?*?*?*?*?,4.5,3.2,91,101288,130,1372,300,11.8,0.0,11.8,1427,-0,1427,465,210,11.3,10,5,9999,99999,9,999999999,0.0,999,999,99
3015,3,24,7,0,*?*?*?*?*?*?*?*?*?*?*?*?*?*?*?*?*?*?*?*?*?*?,5.0,3.8,91,101288,341,1376,298,93.6,50.3,81.2,10273,4330,9182,2140,205,10.8,9,5,9999,99999,9,999999999,0.0,999,999,99
3015,3,24,8,0,*?*?*?*?*?*?*?*?*?*?*?*?*?*?*?*?*?*?*?*?*?*?,5.9,4.3,89,101288,530,1376,301,159.2,55.0,138.1,17491,5243,15572,3931,200,13.9,9,5,9999,99999,9,999999999,0.0,999,999,99
3015,3,24,9,0,*?*?*?*?*?*?*?*?*?*?*?*?*?*?*?*?*?*?*?*?*?*?,7.6,5.0,82,101288,684,1375,309,212.9,56.9,184.6,23420,5633,20805,5667,195,16.5,9,5,9999,99999,9,999999999,0.0,999,999,99
3015,3,24,10,0,*?*?*?*?*?*?*?*?*?*?*?*?*?*?*?*?*?*?*?*?*?*?,9.2,4.8,74,101288,794,1375,316,251.0,57.8,217.6,27643,5806,24525,7095,190,18.5,9,5,9999,99999,9,999999999,0.1,999,999,99
3015,3,24,11,0,*?*?*?*?*?*?*?*?*?*?*?*?*?*?*?*?*?*?*?*?*?*?,10.0,2.9,61,101288,852,1376,319,270.9,58.2,234.9,29857,5873,26474,7926,185,16.0,9,5,9999,99999,9,999999999,0.2,999,999,99
3015,3,24,12,0,*?*?*?*?*?*?*?*?*?*?*?*?*?*?*?*?*?*?*?*?*?*?,10.7,4.6,65,101288,853,1376,323,271.3,58.2,235.2,29897,5878,26508,7943,180,14.9,9,5,9999,99999,9,999999999,0.0,999,999,99
3015,3,24,13,0,*?*?*?*?*?*?*?*?*?*?*?*?*?*?*?*?*?*?*?*?*?*?,10.7,5.5,69,101288,798,1376,323,252.2,57.9,218.6,27771,5812,24638,7143,180,17.0,9,5,9999,99999,9,999999999,0.0,999,999,99
3015,3,24,14,0,*?*?*?*?*?*?*?*?*?*?*?*?*?*?*?*?*?*?*?*?*?*?,10.8,6.2,73,101288,690,1376,323,214.8,57.0,186.2,23630,5644,20990,5735,180,17.5,9,5,9999,99999,9,999999999,0.0,999,999,99
3015,3,24,15,0,*?*?*?*?*?*?*?*?*?*?*?*?*?*?*?*?*?*?*?*?*?*?,10.7,3.4,60,101288,537,1375,318,214.3,138.4,160.3,23340,13536,18192,3735,180,23.2,8,4,9999,99999,9,999999999,0.0,999,999,99
3015,3,24,16,0,*?*?*?*?*?*?*?*?*?*?*?*?*?*?*?*?*?*?*?*?*?*?,10.7,4.5,65,101288,350,1377,318,128.1,127.0,95.8,13956,10927,11024,2101,180,19.6,8,4,9999,99999,9,999999999,0.0,999,999,99
3015,3,24,17,0,*?*?*?*?*?*?*?*?*?*?*?*?*?*?*?*?*?*?*?*?*?*?,9.8,5.9,76,101288,140,1374,314,31.8,78.6,23.8,3462,3853,3011,406,180,16.5,8,4,9999,99999,9,999999999,0.0,999,999,99
3015,3,24,18,0,*?*?*?*?*?*?*?*?*?*?*?*?*?*?*?*?*?*?*?*?*?*?,9.2,6.2,82,101288,0,-0,320,0.0,-0.0,0.0,0,0,0,0,180,17.5,10,5,9999,99999,9,999999999,0.0,999,999,99
3015,3,24,19,0,*?*?*?*?*?*?*?*?*?*?*?*?*?*?*?*?*?*?*?*?*?*?,8.2,6.9,91,101288,0,-0,316,0.0,-0.0,0.0,0,0,0,0,173,14.9,10,5,9999,99999,9,999999999,0.0,999,999,99
3015,3,24,20,0,*?*?*?*?*?*?*?*?*?*?*?*?*?*?*?*?*?*?*?*?*?*?,7.3,6.4,93,101288,0,-0,312,0.0,-0.0,0.0,0,0,0,0,167,14.9,10,5,9999,99999,9,999999999,0.0,999,999,99
3015,3,24,21,0,*?*?*?*?*?*?*?*?*?*?*?*?*?*?*?*?*?*?*?*?*?*?,6.5,6.2,97,101288,0,-0,308,0.0,-0.0,0.0,0,0,0,0,160,13.9,10,5,9999,99999,9,999999999,0.0,999,999,99
3015,3,24,22,0,*?*?*?*?*?*?*?*?*?*?*?*?*?*?*?*?*?*?*?*?*?*?,6.3,5.8,96,101288,0,-0,307,0.0,-0.0,0.0,0,0,0,0,153,16.0,10,5,9999,99999,9,999999999,0.0,999,999,99
3015,3,24,23,0,*?*?*?*?*?*?*?*?*?*?*?*?*?*?*?*?*?*?*?*?*?*?,6.2,5.8,96,101288,0,-0,307,0.0,-0.0,0.0,0,0,0,0,147,13.9,10,5,9999,99999,9,999999999,0.0,999,999,99
3015,3,24,24,0,*?*?*?*?*?*?*?*?*?*?*?*?*?*?*?*?*?*?*?*?*?*?,3.9,0.6,78,101288,0,-0,298,0.0,-0.0,0.0,0,0,0,0,300,8.8,10,5,9999,99999,9,999999999,0.0,999,999,99
3015,3,25,1,0,*?*?*?*?*?*?*?*?*?*?*?*?*?*?*?*?*?*?*?*?*?*?,5.9,4.1,86,101096,0,-0,306,0.0,-0.0,0.0,0,0,0,0,137,9.3,10,5,9999,99999,9,999999999,0.0,999,999,99
3015,3,25,2,0,*?*?*?*?*?*?*?*?*?*?*?*?*?*?*?*?*?*?*?*?*?*?,5.9,3.2,82,101096,0,-0,306,0.0,-0.0,0.0,0,0,0,0,133,7.7,10,5,9999,99999,9,999999999,0.0,999,999,99
3015,3,25,3,0,*?*?*?*?*?*?*?*?*?*?*?*?*?*?*?*?*?*?*?*?*?*?,5.4,2.5,81,101096,0,-0,304,0.0,-0.0,0.0,0,0,0,0,130,7.7,10,5,9999,99999,9,999999999,0.0,999,999,99
3015,3,25,4,0,*?*?*?*?*?*?*?*?*?*?*?*?*?*?*?*?*?*?*?*?*?*?,4.8,1.5,78,101096,0,-0,301,0.0,-0.0,0.0,0,0,0,0,127,8.8,10,5,9999,99999,9,999999999,0.5,999,999,99
3015,3,25,5,0,*?*?*?*?*?*?*?*?*?*?*?*?*?*?*?*?*?*?*?*?*?*?,4.2,0.8,77,101096,0,-0,299,0.0,-0.0,0.0,0,0,0,0,123,10.8,10,5,9999,99999,9,999999999,0.2,999,999,99
3015,3,25,6,0,*?*?*?*?*?*?*?*?*?*?*?*?*?*?*?*?*?*?*?*?*?*?,4.7,2.7,85,101096,139,1376,301,13.6,0.0,13.6,1625,-0,1625,530,120,11.3,10,5,9999,99999,9,999999999,0.3,999,999,99
3015,3,25,7,0,*?*?*?*?*?*?*?*?*?*?*?*?*?*?*?*?*?*?*?*?*?*?,5.1,2.9,84,101096,349,1374,293,128.0,127.0,95.7,13948,10878,11032,2099,120,10.8,8,4,9999,99999,9,999999999,0.7,999,999,99
3015,3,25,8,0,*?*?*?*?*?*?*?*?*?*?*?*?*?*?*?*?*?*?*?*?*?*?,6.9,3.9,80,101096,538,1375,301,214.8,138.4,160.7,23427,13389,18341,3745,120,13.9,8,4,9999,99999,9,999999999,2.3,999,999,99
3015,3,25,9,0,*?*?*?*?*?*?*?*?*?*?*?*?*?*?*?*?*?*?*?*?*?*?,9.1,4.3,71,101096,692,1375,311,285.8,143.1,213.8,31207,14635,24096,5332,120,16.5,8,4,9999,99999,9,999999999,0.6,999,999,99
3015,3,25,10,0,*?*?*?*?*?*?*?*?*?*?*?*?*?*?*?*?*?*?*?*?*?*?,10.9,5.3,67,101096,802,1376,319,336.2,145.3,251.5,36778,15156,28172,6679,120,18.5,8,4,9999,99999,9,999999999,0.3,999,999,99
3015,3,25,11,0,*?*?*?*?*?*?*?*?*?*?*?*?*?*?*?*?*?*?*?*?*?*?,12.6,5.9,63,101096,859,1376,327,362.5,146.3,271.1,39713,15315,30335,7493,120,16.0,8,4,9999,99999,9,999999999,0.8,999,999,99
3015,3,25,12,0,*?*?*?*?*?*?*?*?*?*?*?*?*?*?*?*?*?*?*?*?*?*?,13.0,5.1,58,101096,859,1374,329,362.8,146.3,271.4,39791,15210,30484,7506,120,14.9,8,4,9999,99999,9,999999999,2.3,999,999,99
3015,3,25,13,0,*?*?*?*?*?*?*?*?*?*?*?*?*?*?*?*?*?*?*?*?*?*?,13.4,5.0,56,101096,804,1375,330,337.4,145.4,252.3,36901,15179,28250,6713,112,17.0,8,4,9999,99999,9,999999999,0.1,999,999,99
3015,3,25,14,0,*?*?*?*?*?*?*?*?*?*?*?*?*?*?*?*?*?*?*?*?*?*?,13.5,5.1,56,101096,696,1374,331,287.7,143.2,215.2,31402,14699,24211,5378,103,17.5,8,4,9999,99999,9,999999999,0.0,999,999,99
3015,3,25,15,0,*?*?*?*?*?*?*?*?*?*?*?*?*?*?*?*?*?*?*?*?*?*?,13.4,5.8,59,101096,543,1374,331,217.4,138.6,162.6,23669,13597,18439,3797,95,23.2,8,4,9999,99999,9,999999999,0.0,999,999,99
3015,3,25,16,0,*?*?*?*?*?*?*?*?*?*?*?*?*?*?*?*?*?*?*?*?*?*?,13.3,6.2,61,101096,356,1376,335,98.9,50.8,85.8,10853,4428,9697,2272,87,19.6,9,5,9999,99999,9,999999999,0.2,999,999,99
3015,3,25,17,0,*?*?*?*?*?*?*?*?*?*?*?*?*?*?*?*?*?*?*?*?*?*?,12.1,6.7,68,101096,146,1370,329,26.2,32.7,22.7,2951,1888,2758,474,78,16.5,9,5,9999,99999,9,999999999,0.3,999,999,99
3015,3,25,18,0,*?*?*?*?*?*?*?*?*?*?*?*?*?*?*?*?*?*?*?*?*?*?,10.6,7.4,79,101096,0,-0,326,0.0,-0.0,0.0,0,0,0,0,70,17.5,10,5,9999,99999,9,999999999,0.4,999,999,99
3015,3,25,19,0,*?*?*?*?*?*?*?*?*?*?*?*?*?*?*?*?*?*?*?*?*?*?,9.5,8.0,89,101096,0,-0,321,0.0,-0.0,0.0,0,0,0,0,67,14.9,10,5,9999,99999,9,999999999,0.5,999,999,99
3015,3,25,20,0,*?*?*?*?*?*?*?*?*?*?*?*?*?*?*?*?*?*?*?*?*?*?,8.5,8.5,98,101096,0,-0,317,0.0,-0.0,0.0,0,0,0,0,63,14.9,10,5,9999,99999,9,999999999,0.2,999,999,99
3015,3,25,21,0,*?*?*?*?*?*?*?*?*?*?*?*?*?*?*?*?*?*?*?*?*?*?,7.7,7.7,98,101096,0,-0,313,0.0,-0.0,0.0,0,0,0,0,60,13.9,10,5,9999,99999,9,999999999,0.2,999,999,99
3015,3,25,22,0,*?*?*?*?*?*?*?*?*?*?*?*?*?*?*?*?*?*?*?*?*?*?,7.2,6.6,94,101096,0,-0,311,0.0,-0.0,0.0,0,0,0,0,57,16.0,10,5,9999,99999,9,999999999,0.2,999,999,99
3015,3,25,23,0,*?*?*?*?*?*?*?*?*?*?*?*?*?*?*?*?*?*?*?*?*?*?,7.2,5.9,91,101096,0,-0,311,0.0,-0.0,0.0,0,0,0,0,53,13.9,10,5,9999,99999,9,999999999,0.0,999,999,99
3015,3,25,24,0,*?*?*?*?*?*?*?*?*?*?*?*?*?*?*?*?*?*?*?*?*?*?,6.2,5.0,90,101096,0,-0,307,0.0,-0.0,0.0,0,0,0,0,140,8.8,10,5,9999,99999,9,999999999,0.0,999,999,99
3015,3,26,1,0,*?*?*?*?*?*?*?*?*?*?*?*?*?*?*?*?*?*?*?*?*?*?,7.1,7.1,100,101678,0,-0,311,0.0,-0.0,0.0,0,0,0,0,43,13.9,10,5,9999,99999,9,999999999,2.8,999,999,99
3015,3,26,2,0,*?*?*?*?*?*?*?*?*?*?*?*?*?*?*?*?*?*?*?*?*?*?,6.8,6.9,100,101678,0,-0,309,0.0,-0.0,0.0,0,0,0,0,37,14.9,10,5,9999,99999,9,999999999,0.3,999,999,99
3015,3,26,3,0,*?*?*?*?*?*?*?*?*?*?*?*?*?*?*?*?*?*?*?*?*?*?,7.5,7.4,100,101678,0,-0,312,0.0,-0.0,0.0,0,0,0,0,30,14.9,10,5,9999,99999,9,999999999,0.0,999,999,99
3015,3,26,4,0,*?*?*?*?*?*?*?*?*?*?*?*?*?*?*?*?*?*?*?*?*?*?,6.7,6.7,100,101678,0,-0,309,0.0,-0.0,0.0,0,0,0,0,23,15.5,10,5,9999,99999,9,999999999,0.0,999,999,99
3015,3,26,5,0,*?*?*?*?*?*?*?*?*?*?*?*?*?*?*?*?*?*?*?*?*?*?,5.8,5.6,99,101678,0,-0,305,0.0,-0.0,0.0,0,0,0,0,17,16.0,10,5,9999,99999,9,999999999,0.4,999,999,99
3015,3,26,6,0,*?*?*?*?*?*?*?*?*?*?*?*?*?*?*?*?*?*?*?*?*?*?,6.5,6.1,97,101678,147,1371,308,15.3,0.0,15.3,1821,-0,1822,595,10,17.0,10,5,9999,99999,9,999999999,0.1,999,999,99
3015,3,26,7,0,*?*?*?*?*?*?*?*?*?*?*?*?*?*?*?*?*?*?*?*?*?*?,7.0,5.8,92,101678,357,1373,306,99.5,50.9,86.3,10919,4441,9754,2287,62,18.0,9,5,9999,99999,9,999999999,0.1,999,999,99
3015,3,26,8,0,*?*?*?*?*?*?*?*?*?*?*?*?*?*?*?*?*?*?*?*?*?*?,8.6,6.2,85,101678,546,1375,313,165.0,55.3,143.0,18126,5294,16133,4103,113,18.0,9,5,9999,99999,9,999999999,0.1,999,999,99
3015,3,26,9,0,*?*?*?*?*?*?*?*?*?*?*?*?*?*?*?*?*?*?*?*?*?*?,11.1,6.1,71,101678,700,1375,329,125.8,0.0,125.8,14873,0,14928,5658,165,16.0,10,5,9999,99999,9,999999999,0.0,999,999,99
3015,3,26,10,0,*?*?*?*?*?*?*?*?*?*?*?*?*?*?*?*?*?*?*?*?*?*?,12.2,6.6,68,101678,809,1374,334,147.6,0.0,147.6,17565,0,17636,6868,217,16.0,10,5,9999,99999,9,999999999,0.0,999,999,99
3015,3,26,11,0,*?*?*?*?*?*?*?*?*?*?*?*?*?*?*?*?*?*?*?*?*?*?,13.5,6.6,63,101678,866,1375,336,276.1,58.3,239.4,30432,5891,26978,8152,268,15.5,9,5,9999,99999,9,999999999,0.1,999,999,99
3015,3,26,12,0,*?*?*?*?*?*?*?*?*?*?*?*?*?*?*?*?*?*?*?*?*?*?,14.0,8.0,67,101678,866,1374,342,159.1,0.0,159.1,18996,0,19076,7523,320,17.0,10,5,9999,99999,9,999999999,0.0,999,999,99
3015,3,26,13,0,*?*?*?*?*?*?*?*?*?*?*?*?*?*?*?*?*?*?*?*?*?*?,14.3,7.7,65,101678,811,1375,344,147.9,0.0,147.9,17608,0,17679,6888,325,14.9,10,5,9999,99999,9,999999999,0.0,999,999,99
3015,3,26,14,0,*?*?*?*?*?*?*?*?*?*?*?*?*?*?*?*?*?*?*?*?*?*?,13.9,6.9,63,101678,703,1375,342,126.3,0.0,126.3,14941,0,14996,5688,330,17.0,10,5,9999,99999,9,999999999,0.0,999,999,99
3015,3,26,15,0,*?*?*?*?*?*?*?*?*?*?*?*?*?*?*?*?*?*?*?*?*?*?,14.0,7.1,63,101678,550,1375,342,95.7,0.0,95.7,11229,0,11264,4091,335,17.5,10,5,9999,99999,9,999999999,0.0,999,999,99
3015,3,26,16,0,*?*?*?*?*?*?*?*?*?*?*?*?*?*?*?*?*?*?*?*?*?*?,14.3,6.2,58,101678,362,1374,344,58.2,0.0,58.2,6784,0,6800,2332,340,16.0,10,5,9999,99999,9,999999999,0.0,999,999,99
3015,3,26,17,0,*?*?*?*?*?*?*?*?*?*?*?*?*?*?*?*?*?*?*?*?*?*?,13.3,6.9,65,101678,153,1376,339,16.4,0.0,16.4,1947,-0,1948,636,345,17.0,10,5,9999,99999,9,999999999,0.0,999,999,99
3015,3,26,18,0,*?*?*?*?*?*?*?*?*?*?*?*?*?*?*?*?*?*?*?*?*?*?,11.7,5.5,66,101678,0,-0,332,0.0,-0.0,0.0,0,0,0,0,350,16.5,10,5,9999,99999,9,999999999,0.0,999,999,99
3015,3,26,19,0,*?*?*?*?*?*?*?*?*?*?*?*?*?*?*?*?*?*?*?*?*?*?,10.2,6.2,77,101678,0,-0,325,0.0,-0.0,0.0,0,0,0,0,317,16.0,10,5,9999,99999,9,999999999,0.0,999,999,99
3015,3,26,20,0,*?*?*?*?*?*?*?*?*?*?*?*?*?*?*?*?*?*?*?*?*?*?,9.8,7.0,83,101678,0,-0,323,0.0,-0.0,0.0,0,0,0,0,283,16.5,10,5,9999,99999,9,999999999,0.0,999,999,99
3015,3,26,21,0,*?*?*?*?*?*?*?*?*?*?*?*?*?*?*?*?*?*?*?*?*?*?,8.8,6.9,87,101678,0,-0,318,0.0,-0.0,0.0,0,0,0,0,250,18.0,10,5,9999,99999,9,999999999,0.0,999,999,99
3015,3,26,22,0,*?*?*?*?*?*?*?*?*?*?*?*?*?*?*?*?*?*?*?*?*?*?,8.1,6.4,89,101678,0,-0,315,0.0,-0.0,0.0,0,0,0,0,217,17.5,10,5,9999,99999,9,999999999,0.0,999,999,99
3015,3,26,23,0,*?*?*?*?*?*?*?*?*?*?*?*?*?*?*?*?*?*?*?*?*?*?,9.0,7.4,90,101678,0,-0,319,0.0,-0.0,0.0,0,0,0,0,183,15.5,10,5,9999,99999,9,999999999,0.0,999,999,99
3015,3,26,24,0,*?*?*?*?*?*?*?*?*?*?*?*?*?*?*?*?*?*?*?*?*?*?,7.1,6.7,97,101678,0,-0,311,0.0,-0.0,0.0,0,0,0,0,50,12.4,10,5,9999,99999,9,999999999,2.7,999,999,99
3015,3,27,1,0,*?*?*?*?*?*?*?*?*?*?*?*?*?*?*?*?*?*?*?*?*?*?,10.4,9.2,93,101452,0,-0,325,0.0,-0.0,0.0,0,0,0,0,143,13.9,10,5,9999,99999,9,999999999,0.0,999,999,99
3015,3,27,2,0,*?*?*?*?*?*?*?*?*?*?*?*?*?*?*?*?*?*?*?*?*?*?,10.6,9.9,96,101452,0,-0,326,0.0,-0.0,0.0,0,0,0,0,137,14.9,10,5,9999,99999,9,999999999,0.0,999,999,99
3015,3,27,3,0,*?*?*?*?*?*?*?*?*?*?*?*?*?*?*?*?*?*?*?*?*?*?,10.5,10.3,100,101452,0,-0,325,0.0,-0.0,0.0,0,0,0,0,130,14.9,10,5,9999,99999,9,999999999,0.0,999,999,99
3015,3,27,4,0,*?*?*?*?*?*?*?*?*?*?*?*?*?*?*?*?*?*?*?*?*?*?,10.3,10.3,100,101452,0,-0,324,0.0,-0.0,0.0,0,0,0,0,123,15.5,10,5,9999,99999,9,999999999,0.0,999,999,99
3015,3,27,5,0,*?*?*?*?*?*?*?*?*?*?*?*?*?*?*?*?*?*?*?*?*?*?,10.0,9.9,100,101452,0,-0,323,0.0,-0.0,0.0,0,0,0,0,117,16.0,10,5,9999,99999,9,999999999,0.0,999,999,99
3015,3,27,6,0,*?*?*?*?*?*?*?*?*?*?*?*?*?*?*?*?*?*?*?*?*?*?,10.4,10.3,100,101452,156,1375,325,17.0,0.0,17.0,2018,-0,2020,660,110,17.0,10,5,9999,99999,9,999999999,0.0,999,999,99
3015,3,27,7,0,*?*?*?*?*?*?*?*?*?*?*?*?*?*?*?*?*?*?*?*?*?*?,10.6,10.7,100,101452,366,1375,326,59.0,0.0,59.0,6872,0,6889,2366,103,18.0,10,5,9999,99999,9,999999999,0.0,999,999,99
3015,3,27,8,0,*?*?*?*?*?*?*?*?*?*?*?*?*?*?*?*?*?*?*?*?*?*?,11.9,11.9,100,101452,554,1374,331,96.6,0.0,96.6,11335,0,11371,4135,97,18.0,10,5,9999,99999,9,999999999,0.0,999,999,99
3015,3,27,9,0,*?*?*?*?*?*?*?*?*?*?*?*?*?*?*?*?*?*?*?*?*?*?,13.6,12.4,94,101452,707,1373,339,127.4,0.0,127.4,15067,0,15123,5743,90,16.0,10,5,9999,99999,9,999999999,0.0,999,999,99
3015,3,27,10,0,*?*?*?*?*?*?*?*?*?*?*?*?*?*?*?*?*?*?*?*?*?*?,14.8,13.0,90,101452,816,1373,345,149.1,0.0,149.1,17755,0,17827,6954,83,16.0,10,5,9999,99999,9,999999999,0.0,999,999,99
3015,3,27,11,0,*?*?*?*?*?*?*?*?*?*?*?*?*?*?*?*?*?*?*?*?*?*?,15.9,12.4,81,101452,872,1373,350,160.4,0.0,160.4,19166,0,19247,7600,77,15.5,10,5,9999,99999,9,999999999,0.0,999,999,99
3015,3,27,12,0,*?*?*?*?*?*?*?*?*?*?*?*?*?*?*?*?*?*?*?*?*?*?,16.3,11.8,76,101452,873,1374,352,160.5,0.0,160.5,19174,0,19255,7604,70,17.0,10,5,9999,99999,9,999999999,0.0,999,999,99
3015,3,27,13,0,*?*?*?*?*?*?*?*?*?*?*?*?*?*?*?*?*?*?*?*?*?*?,16.1,12.0,77,101452,817,1374,351,149.3,0.0,149.3,17777,0,17849,6965,73,14.9,10,5,9999,99999,9,999999999,0.0,999,999,99
3015,3,27,14,0,*?*?*?*?*?*?*?*?*?*?*?*?*?*?*?*?*?*?*?*?*?*?,16.2,12.0,77,101452,709,1374,352,127.7,0.0,127.7,15102,0,15158,5759,77,17.0,10,5,9999,99999,9,999999999,0.0,999,999,99
3015,3,27,15,0,*?*?*?*?*?*?*?*?*?*?*?*?*?*?*?*?*?*?*?*?*?*?,16.2,10.3,68,101452,556,1374,352,97.0,0.0,97.0,11383,0,11420,4155,80,17.5,10,5,9999,99999,9,999999999,0.0,999,999,99
3015,3,27,16,0,*?*?*?*?*?*?*?*?*?*?*?*?*?*?*?*?*?*?*?*?*?*?,16.2,9.9,67,101452,368,1373,352,59.5,0.0,59.5,6933,0,6949,2388,83,16.0,10,5,9999,99999,9,999999999,0.0,999,999,99
3015,3,27,17,0,*?*?*?*?*?*?*?*?*?*?*?*?*?*?*?*?*?*?*?*?*?*?,15.8,10.1,69,101452,159,1373,350,17.6,0.0,17.6,2092,-0,2094,684,87,17.0,10,5,9999,99999,9,999999999,0.0,999,999,99
3015,3,27,18,0,*?*?*?*?*?*?*?*?*?*?*?*?*?*?*?*?*?*?*?*?*?*?,14.3,10.3,78,101452,0,-0,343,0.0,-0.0,0.0,0,0,0,0,90,16.5,10,5,9999,99999,9,999999999,0.0,999,999,99
3015,3,27,19,0,*?*?*?*?*?*?*?*?*?*?*?*?*?*?*?*?*?*?*?*?*?*?,13.8,11.7,87,101452,0,-0,340,0.0,-0.0,0.0,0,0,0,0,88,16.0,10,5,9999,99999,9,999999999,0.0,999,999,99
3015,3,27,20,0,*?*?*?*?*?*?*?*?*?*?*?*?*?*?*?*?*?*?*?*?*?*?,13.7,11.3,87,101452,0,-0,340,0.0,-0.0,0.0,0,0,0,0,87,16.5,10,5,9999,99999,9,999999999,0.0,999,999,99
3015,3,27,21,0,*?*?*?*?*?*?*?*?*?*?*?*?*?*?*?*?*?*?*?*?*?*?,12.3,11.1,93,101452,0,-0,333,0.0,-0.0,0.0,0,0,0,0,85,18.0,10,5,9999,99999,9,999999999,0.0,999,999,99
3015,3,27,22,0,*?*?*?*?*?*?*?*?*?*?*?*?*?*?*?*?*?*?*?*?*?*?,12.6,11.1,91,101452,0,-0,335,0.0,-0.0,0.0,0,0,0,0,83,17.5,10,5,9999,99999,9,999999999,0.0,999,999,99
3015,3,27,23,0,*?*?*?*?*?*?*?*?*?*?*?*?*?*?*?*?*?*?*?*?*?*?,11.9,11.1,96,101452,0,-0,332,0.0,-0.0,0.0,0,0,0,0,82,15.5,10,5,9999,99999,9,999999999,0.0,999,999,99
3015,3,27,24,0,*?*?*?*?*?*?*?*?*?*?*?*?*?*?*?*?*?*?*?*?*?*?,10.0,8.4,90,101452,0,-0,323,0.0,-0.0,0.0,0,0,0,0,150,12.4,10,5,9999,99999,9,999999999,0.0,999,999,99
3015,3,28,1,0,*?*?*?*?*?*?*?*?*?*?*?*?*?*?*?*?*?*?*?*?*?*?,10.5,10.1,96,101684,0,-0,325,0.0,-0.0,0.0,0,0,0,0,83,13.9,10,5,9999,99999,9,999999999,0.0,999,999,99
3015,3,28,2,0,*?*?*?*?*?*?*?*?*?*?*?*?*?*?*?*?*?*?*?*?*?*?,10.1,9.6,95,101684,0,-0,324,0.0,-0.0,0.0,0,0,0,0,87,14.9,10,5,9999,99999,9,999999999,0.0,999,999,99
3015,3,28,3,0,*?*?*?*?*?*?*?*?*?*?*?*?*?*?*?*?*?*?*?*?*?*?,9.8,9.1,93,101684,0,-0,322,0.0,-0.0,0.0,0,0,0,0,90,14.9,10,5,9999,99999,9,999999999,0.0,999,999,99
3015,3,28,4,0,*?*?*?*?*?*?*?*?*?*?*?*?*?*?*?*?*?*?*?*?*?*?,9.9,8.5,90,101684,0,-0,323,0.0,-0.0,0.0,0,0,0,0,93,15.5,10,5,9999,99999,9,999999999,0.0,999,999,99
3015,3,28,5,0,*?*?*?*?*?*?*?*?*?*?*?*?*?*?*?*?*?*?*?*?*?*?,9.4,8.5,93,101684,0,-0,321,0.0,-0.0,0.0,0,0,0,0,97,16.0,10,5,9999,99999,9,999999999,0.0,999,999,99
3015,3,28,6,0,*?*?*?*?*?*?*?*?*?*?*?*?*?*?*?*?*?*?*?*?*?*?,8.9,7.6,90,101684,164,1371,319,18.7,0.0,18.7,2213,-0,2215,724,100,17.0,10,5,9999,99999,9,999999999,0.0,999,999,99
3015,3,28,7,0,*?*?*?*?*?*?*?*?*?*?*?*?*?*?*?*?*?*?*?*?*?*?,10.1,8.4,88,101684,374,1374,309,183.0,301.1,101.0,19392,26112,11814,1980,97,18.0,6,3,9999,99999,9,999999999,0.0,999,999,99
3015,3,28,8,0,*?*?*?*?*?*?*?*?*?*?*?*?*?*?*?*?*?*?*?*?*?*?,11.3,8.5,82,101684,562,1374,311,316.0,405.6,150.1,32911,39007,18446,2988,93,18.0,5,3,9999,99999,9,999999999,0.0,999,999,99
3015,3,28,9,0,*?*?*?*?*?*?*?*?*?*?*?*?*?*?*?*?*?*?*?*?*?*?,13.5,8.9,73,101684,715,1373,321,414.8,418.1,197.0,43372,42034,23552,4288,90,16.0,5,3,9999,99999,9,999999999,0.0,999,999,99
3015,3,28,10,0,*?*?*?*?*?*?*?*?*?*?*?*?*?*?*?*?*?*?*?*?*?*?,14.6,9.6,71,101684,823,1372,337,346.8,145.7,259.4,37943,15260,29002,6997,87,16.0,8,4,9999,99999,9,999999999,0.0,999,999,99
3015,3,28,11,0,*?*?*?*?*?*?*?*?*?*?*?*?*?*?*?*?*?*?*?*?*?*?,16.5,9.7,63,101684,879,1372,335,520.7,426.8,247.3,54765,43893,28762,6271,83,15.5,5,3,9999,99999,9,999999999,0.0,999,999,99
3015,3,28,12,0,*?*?*?*?*?*?*?*?*?*?*?*?*?*?*?*?*?*?*?*?*?*?,16.8,8.8,58,101684,879,1372,344,440.4,245.4,283.2,47344,26225,30930,7481,80,17.0,7,4,9999,99999,9,999999999,0.0,999,999,99
3015,3,28,13,0,*?*?*?*?*?*?*?*?*?*?*?*?*?*?*?*?*?*?*?*?*?*?,16.8,8.5,57,101684,823,1372,352,261.7,58.0,226.9,28829,5847,25567,7530,80,14.9,9,5,9999,99999,9,999999999,0.0,999,999,99
3015,3,28,14,0,*?*?*?*?*?*?*?*?*?*?*?*?*?*?*?*?*?*?*?*?*?*?,16.8,8.3,57,101684,715,1373,347,296.9,143.6,222.1,32411,14803,24954,5608,80,17.0,8,4,9999,99999,9,999999999,0.0,999,999,99
3015,3,28,15,0,*?*?*?*?*?*?*?*?*?*?*?*?*?*?*?*?*?*?*?*?*?*?,16.9,6.4,49,101684,562,1373,338,296.6,324.7,163.7,31570,32245,18649,3469,80,17.5,6,3,9999,99999,9,999999999,0.0,999,999,99
3015,3,28,16,0,*?*?*?*?*?*?*?*?*?*?*?*?*?*?*?*?*?*?*?*?*?*?,16.5,4.8,45,101684,374,1372,340,165.3,216.4,106.3,17448,18765,12355,2107,80,16.0,7,4,9999,99999,9,999999999,0.0,999,999,99
3015,3,28,17,0,*?*?*?*?*?*?*?*?*?*?*?*?*?*?*?*?*?*?*?*?*?*?,15.4,5.1,50,101684,165,1370,345,32.8,36.3,28.5,3673,2234,3422,596,80,17.0,9,5,9999,99999,9,999999999,0.0,999,999,99
3015,3,28,18,0,*?*?*?*?*?*?*?*?*?*?*?*?*?*?*?*?*?*?*?*?*?*?,14.6,6.4,57,101684,0,-0,341,0.0,-0.0,0.0,0,0,0,0,80,16.5,9,5,9999,99999,9,999999999,0.0,999,999,99
3015,3,28,19,0,*?*?*?*?*?*?*?*?*?*?*?*?*?*?*?*?*?*?*?*?*?*?,14.1,6.9,61,101684,0,-0,343,0.0,-0.0,0.0,0,0,0,0,95,16.0,10,5,9999,99999,9,999999999,0.0,999,999,99
3015,3,28,20,0,*?*?*?*?*?*?*?*?*?*?*?*?*?*?*?*?*?*?*?*?*?*?,11.7,6.4,69,101684,0,-0,332,0.0,-0.0,0.0,0,0,0,0,110,16.5,10,5,9999,99999,9,999999999,0.0,999,999,99
3015,3,28,21,0,*?*?*?*?*?*?*?*?*?*?*?*?*?*?*?*?*?*?*?*?*?*?,12.1,6.4,67,101684,0,-0,334,0.0,-0.0,0.0,0,0,0,0,125,18.0,10,5,9999,99999,9,999999999,0.0,999,999,99
3015,3,28,22,0,*?*?*?*?*?*?*?*?*?*?*?*?*?*?*?*?*?*?*?*?*?*?,11.8,5.1,63,101684,0,-0,332,0.0,-0.0,0.0,0,0,0,0,140,17.5,10,5,9999,99999,9,999999999,0.0,999,999,99
3015,3,28,23,0,*?*?*?*?*?*?*?*?*?*?*?*?*?*?*?*?*?*?*?*?*?*?,11.4,5.9,68,101684,0,-0,330,0.0,-0.0,0.0,0,0,0,0,155,15.5,10,5,9999,99999,9,999999999,0.0,999,999,99
3015,3,28,24,0,*?*?*?*?*?*?*?*?*?*?*?*?*?*?*?*?*?*?*?*?*?*?,11.2,10.7,94,101684,0,-0,328,0.0,-0.0,0.0,0,0,0,0,80,12.4,10,5,9999,99999,9,999999999,0.0,999,999,99
3015,3,29,1,0,*?*?*?*?*?*?*?*?*?*?*?*?*?*?*?*?*?*?*?*?*?*?,11.3,8.1,77,101703,0,-0,329,0.0,-0.0,0.0,0,0,0,0,160,13.9,10,5,9999,99999,9,999999999,0.0,999,999,99
3015,3,29,2,0,*?*?*?*?*?*?*?*?*?*?*?*?*?*?*?*?*?*?*?*?*?*?,11.2,8.9,82,101703,0,-0,329,0.0,-0.0,0.0,0,0,0,0,150,14.9,10,5,9999,99999,9,999999999,0.0,999,999,99
3015,3,29,3,0,*?*?*?*?*?*?*?*?*?*?*?*?*?*?*?*?*?*?*?*?*?*?,11.2,9.6,85,101703,0,-0,329,0.0,-0.0,0.0,0,0,0,0,140,14.9,10,5,9999,99999,9,999999999,0.0,999,999,99
3015,3,29,4,0,*?*?*?*?*?*?*?*?*?*?*?*?*?*?*?*?*?*?*?*?*?*?,10.6,8.4,82,101703,0,-0,326,0.0,-0.0,0.0,0,0,0,0,130,15.5,10,5,9999,99999,9,999999999,0.0,999,999,99
3015,3,29,5,0,*?*?*?*?*?*?*?*?*?*?*?*?*?*?*?*?*?*?*?*?*?*?,9.8,7.4,82,101703,0,-0,323,0.0,-0.0,0.0,0,0,0,0,120,16.0,10,5,9999,99999,9,999999999,0.0,999,999,99
3015,3,29,6,0,*?*?*?*?*?*?*?*?*?*?*?*?*?*?*?*?*?*?*?*?*?*?,10.6,8.0,79,101703,173,1375,326,20.4,0.0,20.4,2408,-0,2411,790,110,17.0,10,5,9999,99999,9,999999999,0.0,999,999,99
3015,3,29,7,0,*?*?*?*?*?*?*?*?*?*?*?*?*?*?*?*?*?*?*?*?*?*?,11.4,9.2,82,101703,382,1372,326,108.2,51.7,93.8,11877,4596,10602,2510,105,18.0,9,5,9999,99999,9,999999999,0.0,999,999,99
3015,3,29,8,0,*?*?*?*?*?*?*?*?*?*?*?*?*?*?*?*?*?*?*?*?*?*?,13.9,9.6,72,101703,569,1371,323,321.3,406.4,152.6,33453,39211,18714,3050,100,18.0,5,3,9999,99999,9,999999999,0.0,999,999,99
3015,3,29,9,0,*?*?*?*?*?*?*?*?*?*?*?*?*?*?*?*?*?*?*?*?*?*?,17.2,8.8,55,101703,722,1371,330,444.8,538.1,161.5,47541,54352,20079,3458,95,16.0,3,2,9999,99999,9,999999999,0.0,999,999,99
3015,3,29,10,0,*?*?*?*?*?*?*?*?*?*?*?*?*?*?*?*?*?*?*?*?*?*?,21.0,9.3,45,101703,830,1371,344,523.2,580.9,171.6,54414,57908,22317,3983,90,16.0,2,1,9999,99999,9,999999999,0.0,999,999,99
3015,3,29,11,0,*?*?*?*?*?*?*?*?*?*?*?*?*?*?*?*?*?*?*?*?*?*?,22.3,9.2,41,101703,886,1372,350,561.6,584.3,184.2,58524,58531,23655,4547,85,15.5,2,1,9999,99999,9,999999999,0.0,999,999,99
3015,3,29,12,0,*?*?*?*?*?*?*?*?*?*?*?*?*?*?*?*?*?*?*?*?*?*?,23.1,7.9,36,101703,886,1372,355,556.4,549.0,202.0,59820,56677,24473,5064,80,17.0,3,2,9999,99999,9,999999999,0.0,999,999,99
3015,3,29,13,0,*?*?*?*?*?*?*?*?*?*?*?*?*?*?*?*?*?*?*?*?*?*?,23.1,9.7,40,101703,829,1371,375,413.5,244.2,265.9,44345,25940,29192,6722,85,14.9,7,4,9999,99999,9,999999999,0.0,999,999,99
3015,3,29,14,0,*?*?*?*?*?*?*?*?*?*?*?*?*?*?*?*?*?*?*?*?*?*?,23.0,9.3,40,101703,721,1372,374,354.4,240.7,227.9,37817,25117,25320,5320,90,17.0,7,4,9999,99999,9,999999999,0.0,999,999,99
3015,3,29,15,0,*?*?*?*?*?*?*?*?*?*?*?*?*?*?*?*?*?*?*?*?*?*?,23.2,10.9,44,101703,568,1372,380,229.2,139.6,171.5,24965,13828,19414,4045,95,17.5,8,4,9999,99999,9,999999999,0.0,999,999,99
3015,3,29,16,0,*?*?*?*?*?*?*?*?*?*?*?*?*?*?*?*?*?*?*?*?*?*?,23.1,11.0,44,101703,380,1370,376,168.7,217.2,108.5,17808,18967,12596,2157,100,16.0,7,4,9999,99999,9,999999999,0.0,999,999,99
3015,3,29,17,0,*?*?*?*?*?*?*?*?*?*?*?*?*?*?*?*?*?*?*?*?*?*?,22.2,10.7,46,101703,171,1368,364,64.8,272.3,30.8,6649,16993,4711,555,105,17.0,5,3,9999,99999,9,999999999,0.0,999,999,99
3015,3,29,18,0,*?*?*?*?*?*?*?*?*?*?*?*?*?*?*?*?*?*?*?*?*?*?,19.9,10.8,53,101703,0,-0,363,0.0,-0.0,0.0,0,0,0,0,110,16.5,8,4,9999,99999,9,999999999,0.0,999,999,99
3015,3,29,19,0,*?*?*?*?*?*?*?*?*?*?*?*?*?*?*?*?*?*?*?*?*?*?,16.8,11.5,67,101703,0,-0,355,0.0,-0.0,0.0,0,0,0,0,113,16.0,10,5,9999,99999,9,999999999,0.0,999,999,99
3015,3,29,20,0,*?*?*?*?*?*?*?*?*?*?*?*?*?*?*?*?*?*?*?*?*?*?,15.6,10.8,69,101703,0,-0,349,0.0,-0.0,0.0,0,0,0,0,117,16.5,10,5,9999,99999,9,999999999,0.0,999,999,99
3015,3,29,21,0,*?*?*?*?*?*?*?*?*?*?*?*?*?*?*?*?*?*?*?*?*?*?,14.6,10.9,75,101703,0,-0,344,0.0,-0.0,0.0,0,0,0,0,120,18.0,10,5,9999,99999,9,999999999,0.0,999,999,99
3015,3,29,22,0,*?*?*?*?*?*?*?*?*?*?*?*?*?*?*?*?*?*?*?*?*?*?,14.5,12.1,81,101703,0,-0,344,0.0,-0.0,0.0,0,0,0,0,123,17.5,10,5,9999,99999,9,999999999,0.0,999,999,99
3015,3,29,23,0,*?*?*?*?*?*?*?*?*?*?*?*?*?*?*?*?*?*?*?*?*?*?,12.8,11.6,88,101703,0,-0,336,0.0,-0.0,0.0,0,0,0,0,127,15.5,10,5,9999,99999,9,999999999,0.0,999,999,99
3015,3,29,24,0,*?*?*?*?*?*?*?*?*?*?*?*?*?*?*?*?*?*?*?*?*?*?,11.1,7.1,73,101703,0,-0,329,0.0,-0.0,0.0,0,0,0,0,170,12.4,10,5,9999,99999,9,999999999,0.0,999,999,99
3015,3,30,1,0,*?*?*?*?*?*?*?*?*?*?*?*?*?*?*?*?*?*?*?*?*?*?,8.4,7.4,92,101438,0,-0,316,0.0,-0.0,0.0,0,0,0,0,127,13.9,10,5,9999,99999,9,999999999,0.0,999,999,99
3015,3,30,2,0,*?*?*?*?*?*?*?*?*?*?*?*?*?*?*?*?*?*?*?*?*?*?,6.5,5.1,89,101438,0,-0,308,0.0,-0.0,0.0,0,0,0,0,123,14.9,10,5,9999,99999,9,999999999,0.0,999,999,99
3015,3,30,3,0,*?*?*?*?*?*?*?*?*?*?*?*?*?*?*?*?*?*?*?*?*?*?,5.7,5.0,94,101438,0,-0,305,0.0,-0.0,0.0,0,0,0,0,120,14.9,10,5,9999,99999,9,999999999,0.0,999,999,99
3015,3,30,4,0,*?*?*?*?*?*?*?*?*?*?*?*?*?*?*?*?*?*?*?*?*?*?,5.8,5.1,94,101438,0,-0,305,0.0,-0.0,0.0,0,0,0,0,117,15.5,10,5,9999,99999,9,999999999,0.0,999,999,99
3015,3,30,5,0,*?*?*?*?*?*?*?*?*?*?*?*?*?*?*?*?*?*?*?*?*?*?,5.3,5.0,96,101438,0,-0,303,0.0,-0.0,0.0,0,0,0,0,113,16.0,10,5,9999,99999,9,999999999,0.0,999,999,99
3015,3,30,6,0,*?*?*?*?*?*?*?*?*?*?*?*?*?*?*?*?*?*?*?*?*?*?,5.0,5.0,98,101438,181,1372,298,38.3,38.6,33.2,4273,2493,3974,699,110,17.0,9,5,9999,99999,9,999999999,0.0,999,999,99
3015,3,30,7,0,*?*?*?*?*?*?*?*?*?*?*?*?*?*?*?*?*?*?*?*?*?*?,6.7,5.3,89,101438,390,1371,305,111.1,52.0,96.3,12193,4643,10883,2585,105,18.0,9,5,9999,99999,9,999999999,0.0,999,999,99
3015,3,30,8,0,*?*?*?*?*?*?*?*?*?*?*?*?*?*?*?*?*?*?*?*?*?*?,8.5,6.1,84,101438,577,1371,317,101.5,0.0,101.5,11919,0,11958,4379,100,18.0,10,5,9999,99999,9,999999999,0.0,999,999,99
3015,3,30,9,0,*?*?*?*?*?*?*?*?*?*?*?*?*?*?*?*?*?*?*?*?*?*?,11.4,7.0,73,101438,730,1372,309,424.9,419.1,201.8,44445,42260,24057,4444,95,16.0,5,3,9999,99999,9,999999999,0.0,999,999,99
3015,3,30,10,0,*?*?*?*?*?*?*?*?*?*?*?*?*?*?*?*?*?*?*?*?*?*?,13.5,8.4,70,101438,837,1371,312,523.7,546.2,190.1,56195,56123,23204,4515,90,16.0,3,2,9999,99999,9,999999999,0.0,999,999,99
3015,3,30,11,0,*?*?*?*?*?*?*?*?*?*?*?*?*?*?*?*?*?*?*?*?*?*?,14.7,8.3,64,101438,893,1371,317,561.5,549.4,203.8,60383,56755,24665,5158,85,15.5,3,2,9999,99999,9,999999999,0.0,999,999,99
3015,3,30,12,0,*?*?*?*?*?*?*?*?*?*?*?*?*?*?*?*?*?*?*?*?*?*?,15.8,8.3,60,101438,892,1371,310,567.9,610.9,170.4,59558,61499,22264,4295,80,17.0,0,0,9999,99999,9,999999999,0.0,999,999,99
3015,3,30,13,0,*?*?*?*?*?*?*?*?*?*?*?*?*?*?*?*?*?*?*?*?*?*?,16.2,8.5,59,101438,836,1372,329,512.1,494.1,211.0,54361,50679,25233,5051,85,14.9,4,2,9999,99999,9,999999999,0.0,999,999,99
3015,3,30,14,0,*?*?*?*?*?*?*?*?*?*?*?*?*?*?*?*?*?*?*?*?*?*?,16.3,8.3,58,101438,727,1371,333,423.2,419.0,201.0,44262,42222,23969,4418,90,17.0,5,3,9999,99999,9,999999999,0.0,999,999,99
3015,3,30,15,0,*?*?*?*?*?*?*?*?*?*?*?*?*?*?*?*?*?*?*?*?*?*?,16.2,8.1,58,101438,574,1372,320,346.7,556.7,113.7,35789,52874,15708,2209,95,17.5,2,1,9999,99999,9,999999999,0.0,999,999,99
3015,3,30,16,0,*?*?*?*?*?*?*?*?*?*?*?*?*?*?*?*?*?*?*?*?*?*?,16.0,7.9,58,101438,386,1370,323,215.6,487.3,78.3,22050,41804,11160,1416,100,16.0,3,2,9999,99999,9,999999999,0.0,999,999,99
3015,3,30,17,0,*?*?*?*?*?*?*?*?*?*?*?*?*?*?*?*?*?*?*?*?*?*?,14.8,8.3,64,101438,178,1374,322,71.5,324.5,29.5,7380,20709,4571,539,105,17.0,4,2,9999,99999,9,999999999,0.0,999,999,99
3015,3,30,18,0,*?*?*?*?*?*?*?*?*?*?*?*?*?*?*?*?*?*?*?*?*?*?,12.9,8.1,71,101438,0,-0,329,0.0,-0.0,0.0,0,0,0,0,110,16.5,8,4,9999,99999,9,999999999,0.0,999,999,99
3015,3,30,19,0,*?*?*?*?*?*?*?*?*?*?*?*?*?*?*?*?*?*?*?*?*?*?,11.0,7.6,78,101438,0,-0,328,0.0,-0.0,0.0,0,0,0,0,110,16.0,10,5,9999,99999,9,999999999,0.0,999,999,99
3015,3,30,20,0,*?*?*?*?*?*?*?*?*?*?*?*?*?*?*?*?*?*?*?*?*?*?,9.3,7.9,89,101438,0,-0,320,0.0,-0.0,0.0,0,0,0,0,110,16.5,10,5,9999,99999,9,999999999,0.0,999,999,99
3015,3,30,21,0,*?*?*?*?*?*?*?*?*?*?*?*?*?*?*?*?*?*?*?*?*?*?,8.8,7.6,90,101438,0,-0,318,0.0,-0.0,0.0,0,0,0,0,110,18.0,10,5,9999,99999,9,999999999,0.0,999,999,99
3015,3,30,22,0,*?*?*?*?*?*?*?*?*?*?*?*?*?*?*?*?*?*?*?*?*?*?,8.6,7.3,90,101438,0,-0,317,0.0,-0.0,0.0,0,0,0,0,110,17.5,10,5,9999,99999,9,999999999,0.0,999,999,99
3015,3,30,23,0,*?*?*?*?*?*?*?*?*?*?*?*?*?*?*?*?*?*?*?*?*?*?,7.7,6.4,90,101438,0,-0,313,0.0,-0.0,0.0,0,0,0,0,110,15.5,10,5,9999,99999,9,999999999,0.0,999,999,99
3015,3,30,24,0,*?*?*?*?*?*?*?*?*?*?*?*?*?*?*?*?*?*?*?*?*?*?,11.1,9.7,89,101438,0,-0,328,0.0,-0.0,0.0,0,0,0,0,130,12.4,10,5,9999,99999,9,999999999,0.0,999,999,99
3015,3,31,1,0,*?*?*?*?*?*?*?*?*?*?*?*?*?*?*?*?*?*?*?*?*?*?,5.3,4.8,96,101318,0,-0,303,0.0,-0.0,0.0,0,0,0,0,123,13.9,10,5,9999,99999,9,999999999,0.0,999,999,99
3015,3,31,2,0,*?*?*?*?*?*?*?*?*?*?*?*?*?*?*?*?*?*?*?*?*?*?,3.9,3.9,99,101318,0,-0,297,0.0,-0.0,0.0,0,0,0,0,137,14.9,10,5,9999,99999,9,999999999,0.0,999,999,99
3015,3,31,3,0,*?*?*?*?*?*?*?*?*?*?*?*?*?*?*?*?*?*?*?*?*?*?,4.2,3.9,97,101318,0,-0,299,0.0,-0.0,0.0,0,0,0,0,150,14.9,10,5,9999,99999,9,999999999,0.0,999,999,99
3015,3,31,4,0,*?*?*?*?*?*?*?*?*?*?*?*?*?*?*?*?*?*?*?*?*?*?,3.6,2.9,94,101318,0,-0,296,0.0,-0.0,0.0,0,0,0,0,163,15.5,10,5,9999,99999,9,999999999,0.0,999,999,99
3015,3,31,5,0,*?*?*?*?*?*?*?*?*?*?*?*?*?*?*?*?*?*?*?*?*?*?,3.4,2.9,95,101318,0,-0,295,0.0,-0.0,0.0,0,0,0,0,177,16.0,10,5,9999,99999,9,999999999,0.0,999,999,99
3015,3,31,6,0,*?*?*?*?*?*?*?*?*?*?*?*?*?*?*?*?*?*?*?*?*?*?,3.2,2.7,95,101318,189,1369,294,23.8,0.0,23.8,2795,-0,2798,919,190,17.0,10,5,9999,99999,9,999999999,0.0,999,999,99
3015,3,31,7,0,*?*?*?*?*?*?*?*?*?*?*?*?*?*?*?*?*?*?*?*?*?*?,4.5,3.6,93,101318,398,1371,291,151.0,131.1,113.0,16440,11809,12937,2513,175,18.0,8,4,9999,99999,9,999999999,0.0,999,999,99
3015,3,31,8,0,*?*?*?*?*?*?*?*?*?*?*?*?*?*?*?*?*?*?*?*?*?*?,5.8,3.9,87,101318,585,1371,296,237.3,140.2,177.5,25851,13973,20079,4218,160,18.0,8,4,9999,99999,9,999999999,0.0,999,999,99
3015,3,31,9,0,*?*?*?*?*?*?*?*?*?*?*?*?*?*?*?*?*?*?*?*?*?*?,7.8,5.0,81,101318,737,1370,305,307.6,144.1,230.1,33594,14915,25824,5886,145,16.0,8,4,9999,99999,9,999999999,0.0,999,999,99
3015,3,31,10,0,*?*?*?*?*?*?*?*?*?*?*?*?*?*?*?*?*?*?*?*?*?*?,9.1,5.6,78,101318,844,1370,311,357.2,146.1,267.2,39094,15334,29835,7322,130,16.0,8,4,9999,99999,9,999999999,0.0,999,999,99
3015,3,31,11,0,*?*?*?*?*?*?*?*?*?*?*?*?*?*?*?*?*?*?*?*?*?*?,10.5,6.9,77,101318,899,1370,318,382.6,146.9,286.2,41930,15497,31882,8188,115,15.5,8,4,9999,99999,9,999999999,0.0,999,999,99
3015,3,31,12,0,*?*?*?*?*?*?*?*?*?*?*?*?*?*?*?*?*?*?*?*?*?*?,11.6,5.8,67,101318,898,1370,322,382.2,146.9,285.9,41885,15495,31850,8174,100,17.0,8,4,9999,99999,9,999999999,0.0,999,999,99
3015,3,31,13,0,*?*?*?*?*?*?*?*?*?*?*?*?*?*?*?*?*?*?*?*?*?*?,11.8,5.1,63,101318,842,1371,323,356.0,146.0,266.3,38966,15326,29743,7285,107,14.9,8,4,9999,99999,9,999999999,0.0,999,999,99
3015,3,31,14,0,*?*?*?*?*?*?*?*?*?*?*?*?*?*?*?*?*?*?*?*?*?*?,11.5,6.4,70,101318,733,1370,326,230.8,57.4,200.1,25397,5724,22546,6309,113,17.0,9,5,9999,99999,9,999999999,0.0,999,999,99
3015,3,31,15,0,*?*?*?*?*?*?*?*?*?*?*?*?*?*?*?*?*?*?*?*?*?*?,11.5,6.4,70,101318,580,1371,326,177.4,55.8,153.8,19490,5400,17337,4484,120,17.5,9,5,9999,99999,9,999999999,0.0,999,999,99
3015,3,31,16,0,*?*?*?*?*?*?*?*?*?*?*?*?*?*?*?*?*?*?*?*?*?*?,11.7,6.6,70,101318,392,1369,327,112.1,52.1,97.2,12298,4659,10975,2609,127,16.0,9,5,9999,99999,9,999999999,0.0,999,999,99
3015,3,31,17,0,*?*?*?*?*?*?*?*?*?*?*?*?*?*?*?*?*?*?*?*?*?*?,10.9,6.4,73,101318,184,1372,328,22.7,0.0,22.7,2670,-0,2674,877,133,17.0,10,5,9999,99999,9,999999999,0.0,999,999,99
3015,3,31,18,0,*?*?*?*?*?*?*?*?*?*?*?*?*?*?*?*?*?*?*?*?*?*?,10.1,5.8,74,101318,0,-0,316,0.0,-0.0,0.0,0,0,0,0,140,16.5,8,4,9999,99999,9,999999999,0.0,999,999,99
3015,3,31,19,0,*?*?*?*?*?*?*?*?*?*?*?*?*?*?*?*?*?*?*?*?*?*?,8.1,5.8,84,101318,0,-0,315,0.0,-0.0,0.0,0,0,0,0,133,16.0,10,5,9999,99999,9,999999999,0.5,999,999,99
3015,3,31,20,0,*?*?*?*?*?*?*?*?*?*?*?*?*?*?*?*?*?*?*?*?*?*?,6.9,4.8,86,101318,0,-0,310,0.0,-0.0,0.0,0,0,0,0,127,16.5,10,5,9999,99999,9,999999999,0.9,999,999,99
3015,3,31,21,0,*?*?*?*?*?*?*?*?*?*?*?*?*?*?*?*?*?*?*?*?*?*?,7.0,5.0,87,101318,0,-0,311,0.0,-0.0,0.0,0,0,0,0,120,18.0,10,5,9999,99999,9,999999999,0.5,999,999,99
3015,3,31,22,0,*?*?*?*?*?*?*?*?*?*?*?*?*?*?*?*?*?*?*?*?*?*?,5.6,3.4,84,101318,0,-0,305,0.0,-0.0,0.0,0,0,0,0,113,17.5,10,5,9999,99999,9,999999999,0.4,999,999,99
3015,3,31,23,0,*?*?*?*?*?*?*?*?*?*?*?*?*?*?*?*?*?*?*?*?*?*?,5.4,2.7,82,101318,0,-0,304,0.0,-0.0,0.0,0,0,0,0,107,15.5,10,5,9999,99999,9,999999999,0.8,999,999,99
3015,3,31,24,0,*?*?*?*?*?*?*?*?*?*?*?*?*?*?*?*?*?*?*?*?*?*?,6.8,5.6,91,101318,0,-0,310,0.0,-0.0,0.0,0,0,0,0,110,12.4,10,5,9999,99999,9,999999999,0.0,999,999,99
3015,4,1,1,0,*?*?*?*?*?*?*?*?*?*?*?*?*?*?*?*?*?*?*?*?*?*?,4.3,4.3,100,101444,0,-0,299,0.0,-0.0,0.0,0,0,0,0,100,13.9,10,5,9999,99999,9,999999999,0.3,999,999,99
3015,4,1,2,0,*?*?*?*?*?*?*?*?*?*?*?*?*?*?*?*?*?*?*?*?*?*?,3.5,3.6,100,101444,0,-0,296,0.0,-0.0,0.0,0,0,0,0,100,14.9,10,5,9999,99999,9,999999999,0.0,999,999,99
3015,4,1,3,0,*?*?*?*?*?*?*?*?*?*?*?*?*?*?*?*?*?*?*?*?*?*?,3.6,3.6,100,101444,0,-0,296,0.0,-0.0,0.0,0,0,0,0,100,14.9,10,5,9999,99999,9,999999999,0.2,999,999,99
3015,4,1,4,0,*?*?*?*?*?*?*?*?*?*?*?*?*?*?*?*?*?*?*?*?*?*?,3.0,3.0,100,101444,0,-0,294,0.0,-0.0,0.0,0,0,0,0,100,15.5,10,5,9999,99999,9,999999999,0.0,999,999,99
3015,4,1,5,0,*?*?*?*?*?*?*?*?*?*?*?*?*?*?*?*?*?*?*?*?*?*?,2.5,2.5,100,101444,0,-0,291,0.0,-0.0,0.0,0,0,0,0,100,16.0,10,5,9999,99999,9,999999999,0.1,999,999,99
3015,4,1,6,0,*?*?*?*?*?*?*?*?*?*?*?*?*?*?*?*?*?*?*?*?*?*?,3.3,3.2,100,101444,197,1366,281,69.2,171.3,44.5,7231,10835,5955,797,100,17.0,7,4,9999,99999,9,999999999,0.1,999,999,99
3015,4,1,7,0,*?*?*?*?*?*?*?*?*?*?*?*?*?*?*?*?*?*?*?*?*?*?,4.0,3.9,100,101444,406,1370,263,231.2,524.4,75.8,23811,45902,10952,1402,93,18.0,2,1,9999,99999,9,999999999,0.0,999,999,99
3015,4,1,8,0,*?*?*?*?*?*?*?*?*?*?*?*?*?*?*?*?*?*?*?*?*?*?,6.7,6.1,100,101444,592,1369,276,359.9,559.2,118.1,37199,53374,16255,2312,87,18.0,2,1,9999,99999,9,999999999,0.7,999,999,99
3015,4,1,9,0,*?*?*?*?*?*?*?*?*?*?*?*?*?*?*?*?*?*?*?*?*?*?,9.0,7.4,94,101444,744,1369,300,434.8,420.1,206.5,45496,42469,24544,4603,80,16.0,5,3,9999,99999,9,999999999,0.0,999,999,99
3015,4,1,10,0,*?*?*?*?*?*?*?*?*?*?*?*?*?*?*?*?*?*?*?*?*?*?,10.3,7.4,87,101444,851,1369,309,472.6,340.7,260.9,50930,36324,28746,6669,73,16.0,6,3,9999,99999,9,999999999,0.0,999,999,99
3015,4,1,11,0,*?*?*?*?*?*?*?*?*?*?*?*?*?*?*?*?*?*?*?*?*?*?,12.2,6.6,72,101444,906,1370,308,559.9,497.7,230.7,59596,51339,27303,5997,67,15.5,4,2,9999,99999,9,999999999,0.3,999,999,99
3015,4,1,12,0,*?*?*?*?*?*?*?*?*?*?*?*?*?*?*?*?*?*?*?*?*?*?,13.1,5.8,64,101444,905,1370,307,570.4,550.0,207.1,61400,56756,25076,5327,60,17.0,3,2,9999,99999,9,999999999,0.6,999,999,99
3015,4,1,13,0,*?*?*?*?*?*?*?*?*?*?*?*?*?*?*?*?*?*?*?*?*?*?,12.9,5.9,65,101444,848,1370,315,501.7,425.5,238.3,52769,43377,28050,5846,62,14.9,5,3,9999,99999,9,999999999,1.5,999,999,99
3015,4,1,14,0,*?*?*?*?*?*?*?*?*?*?*?*?*?*?*?*?*?*?*?*?*?*?,13.2,4.5,58,101444,739,1370,320,404.7,336.0,223.4,43385,35200,24929,5231,63,17.0,6,3,9999,99999,9,999999999,0.1,999,999,99
3015,4,1,15,0,*?*?*?*?*?*?*?*?*?*?*?*?*?*?*?*?*?*?*?*?*?*?,12.8,5.6,64,101444,586,1370,328,237.9,140.2,177.9,25914,13983,20126,4230,65,17.5,8,4,9999,99999,9,999999999,0.0,999,999,99
3015,4,1,16,0,*?*?*?*?*?*?*?*?*?*?*?*?*?*?*?*?*?*?*?*?*?*?,13.1,4.5,59,101444,398,1368,324,178.9,219.5,115.0,18883,19539,13313,2305,67,16.0,7,4,9999,99999,9,999999999,0.0,999,999,99
3015,4,1,17,0,*?*?*?*?*?*?*?*?*?*?*?*?*?*?*?*?*?*?*?*?*?*?,11.8,4.5,64,101444,190,1370,328,41.5,39.8,36.0,4620,2635,4293,759,68,17.0,9,5,9999,99999,9,999999999,0.0,999,999,99
3015,4,1,18,0,*?*?*?*?*?*?*?*?*?*?*?*?*?*?*?*?*?*?*?*?*?*?,10.1,3.6,67,101444,0,-0,315,0.0,-0.0,0.0,0,0,0,0,70,16.5,8,4,9999,99999,9,999999999,0.0,999,999,99
3015,4,1,19,0,*?*?*?*?*?*?*?*?*?*?*?*?*?*?*?*?*?*?*?*?*?*?,8.4,4.5,80,101444,0,-0,317,0.0,-0.0,0.0,0,0,0,0,68,16.0,10,5,9999,99999,9,999999999,0.0,999,999,99
3015,4,1,20,0,*?*?*?*?*?*?*?*?*?*?*?*?*?*?*?*?*?*?*?*?*?*?,7.4,4.8,88,101444,0,-0,312,0.0,-0.0,0.0,0,0,0,0,67,16.5,10,5,9999,99999,9,999999999,0.0,999,999,99
3015,4,1,21,0,*?*?*?*?*?*?*?*?*?*?*?*?*?*?*?*?*?*?*?*?*?*?,6.6,6.2,100,101444,0,-0,309,0.0,-0.0,0.0,0,0,0,0,65,18.0,10,5,9999,99999,9,999999999,0.0,999,999,99
3015,4,1,22,0,*?*?*?*?*?*?*?*?*?*?*?*?*?*?*?*?*?*?*?*?*?*?,5.4,5.5,100,101444,0,-0,303,0.0,-0.0,0.0,0,0,0,0,63,17.5,10,5,9999,99999,9,999999999,0.0,999,999,99
3015,4,1,23,0,*?*?*?*?*?*?*?*?*?*?*?*?*?*?*?*?*?*?*?*?*?*?,5.0,5.0,100,101444,0,-0,302,0.0,-0.0,0.0,0,0,0,0,62,15.5,10,5,9999,99999,9,999999999,0.0,999,999,99
3015,4,1,24,0,*?*?*?*?*?*?*?*?*?*?*?*?*?*?*?*?*?*?*?*?*?*?,5.1,4.3,100,101444,0,-0,302,0.0,-0.0,0.0,0,0,0,0,100,12.4,10,5,9999,99999,9,999999999,0.0,999,999,99
3015,4,2,1,0,*?*?*?*?*?*?*?*?*?*?*?*?*?*?*?*?*?*?*?*?*?*?,3.4,1.3,83,101745,0,-0,296,0.0,-0.0,0.0,0,0,0,0,60,13.9,10,5,9999,99999,9,999999999,0.0,999,999,99
3015,4,2,2,0,*?*?*?*?*?*?*?*?*?*?*?*?*?*?*?*?*?*?*?*?*?*?,1.8,-0.6,79,101745,0,-0,289,0.0,-0.0,0.0,0,0,0,0,60,14.9,10,5,9999,99999,9,999999999,0.0,999,999,99
3015,4,2,3,0,*?*?*?*?*?*?*?*?*?*?*?*?*?*?*?*?*?*?*?*?*?*?,2.0,-0.0,84,101745,0,-0,290,0.0,-0.0,0.0,0,0,0,0,60,14.9,10,5,9999,99999,9,999999999,0.0,999,999,99
3015,4,2,4,0,*?*?*?*?*?*?*?*?*?*?*?*?*?*?*?*?*?*?*?*?*?*?,1.7,-0.6,80,101745,0,-0,289,0.0,-0.0,0.0,0,0,0,0,60,15.5,10,5,9999,99999,9,999999999,0.0,999,999,99
3015,4,2,5,0,*?*?*?*?*?*?*?*?*?*?*?*?*?*?*?*?*?*?*?*?*?*?,1.4,-1.5,78,101745,0,-0,277,0.0,-0.0,0.0,0,0,0,0,60,16.0,8,4,9999,99999,9,999999999,0.0,999,999,99
3015,4,2,6,0,*?*?*?*?*?*?*?*?*?*?*?*?*?*?*?*?*?*?*?*?*?*?,2.1,-1.1,76,101745,206,1371,275,73.7,175.1,47.4,7853,11125,5749,866,60,17.0,7,4,9999,99999,9,999999999,0.0,999,999,99
3015,4,2,7,0,*?*?*?*?*?*?*?*?*?*?*?*?*?*?*?*?*?*?*?*?*?*?,2.8,-1.5,70,101745,414,1370,261,230.1,447.6,94.8,24186,39612,12236,1764,58,18.0,4,2,9999,99999,9,999999999,0.0,999,999,99
3015,4,2,8,0,*?*?*?*?*?*?*?*?*?*?*?*?*?*?*?*?*?*?*?*?*?*?,5.0,-0.2,66,101745,600,1369,261,365.4,560.2,119.8,37733,53641,16437,2356,57,18.0,2,1,9999,99999,9,999999999,0.0,999,999,99
3015,4,2,9,0,*?*?*?*?*?*?*?*?*?*?*?*?*?*?*?*?*?*?*?*?*?*?,8.2,1.0,58,101745,751,1368,285,456.5,489.0,188.1,48305,49587,22789,4171,55,16.0,4,2,9999,99999,9,999999999,0.0,999,999,99
3015,4,2,10,0,*?*?*?*?*?*?*?*?*?*?*?*?*?*?*?*?*?*?*?*?*?*?,9.7,-0.0,48,101745,858,1369,290,528.0,495.3,217.6,56087,50937,25906,5344,53,16.0,4,2,9999,99999,9,999999999,0.0,999,999,99
3015,4,2,11,0,*?*?*?*?*?*?*?*?*?*?*?*?*?*?*?*?*?*?*?*?*?*?,10.4,-1.3,42,101745,912,1368,303,510.0,342.8,281.5,55122,36772,30815,7645,52,15.5,6,3,9999,99999,9,999999999,0.0,999,999,99
3015,4,2,12,0,*?*?*?*?*?*?*?*?*?*?*?*?*?*?*?*?*?*?*?*?*?*?,11.0,-1.9,38,101745,911,1369,324,293.2,58.6,254.2,32321,5942,28635,8930,50,17.0,9,5,9999,99999,9,999999999,0.0,999,999,99
3015,4,2,13,0,*?*?*?*?*?*?*?*?*?*?*?*?*?*?*?*?*?*?*?*?*?*?,11.8,-0.2,41,101745,854,1369,328,273.2,58.3,236.9,30104,5885,26687,8018,48,14.9,9,5,9999,99999,9,999999999,0.0,999,999,99
3015,4,2,14,0,*?*?*?*?*?*?*?*?*?*?*?*?*?*?*?*?*?*?*?*?*?*?,11.5,1.7,49,101745,745,1369,321,311.6,144.3,233.1,34037,14955,26149,5992,47,17.0,8,4,9999,99999,9,999999999,0.0,999,999,99
3015,4,2,15,0,*?*?*?*?*?*?*?*?*?*?*?*?*?*?*?*?*?*?*?*?*?*?,11.3,1.9,50,101745,591,1368,320,240.8,140.4,180.1,26225,14031,20358,4292,45,17.5,8,4,9999,99999,9,999999999,0.0,999,999,99
3015,4,2,16,0,*?*?*?*?*?*?*?*?*?*?*?*?*?*?*?*?*?*?*?*?*?*?,11.0,1.7,51,101745,404,1368,319,154.2,131.6,115.3,16780,11917,13198,2571,43,16.0,8,4,9999,99999,9,999999999,0.0,999,999,99
3015,4,2,17,0,*?*?*?*?*?*?*?*?*?*?*?*?*?*?*?*?*?*?*?*?*?*?,10.9,2.3,53,101745,196,1369,324,43.7,40.6,37.9,4854,2727,4508,799,42,17.0,9,5,9999,99999,9,999999999,0.0,999,999,99
3015,4,2,18,0,*?*?*?*?*?*?*?*?*?*?*?*?*?*?*?*?*?*?*?*?*?*?,9.0,2.3,60,101745,0,-0,315,0.0,-0.0,0.0,0,0,0,0,40,16.5,9,5,9999,99999,9,999999999,0.0,999,999,99
3015,4,2,19,0,*?*?*?*?*?*?*?*?*?*?*?*?*?*?*?*?*?*?*?*?*?*?,7.2,2.5,69,101745,0,-0,312,0.0,-0.0,0.0,0,0,0,0,40,16.0,10,5,9999,99999,9,999999999,0.0,999,999,99
3015,4,2,20,0,*?*?*?*?*?*?*?*?*?*?*?*?*?*?*?*?*?*?*?*?*?*?,6.3,4.3,83,101745,0,-0,308,0.0,-0.0,0.0,0,0,0,0,40,16.5,10,5,9999,99999,9,999999999,0.0,999,999,99
3015,4,2,21,0,*?*?*?*?*?*?*?*?*?*?*?*?*?*?*?*?*?*?*?*?*?*?,5.2,3.4,85,101745,0,-0,303,0.0,-0.0,0.0,0,0,0,0,40,18.0,10,5,9999,99999,9,999999999,0.0,999,999,99
3015,4,2,22,0,*?*?*?*?*?*?*?*?*?*?*?*?*?*?*?*?*?*?*?*?*?*?,4.5,3.9,93,101745,0,-0,300,0.0,-0.0,0.0,0,0,0,0,40,17.5,10,5,9999,99999,9,999999999,0.0,999,999,99
3015,4,2,23,0,*?*?*?*?*?*?*?*?*?*?*?*?*?*?*?*?*?*?*?*?*?*?,4.1,2.5,86,101745,0,-0,298,0.0,-0.0,0.0,0,0,0,0,40,15.5,10,5,9999,99999,9,999999999,0.0,999,999,99
3015,4,2,24,0,*?*?*?*?*?*?*?*?*?*?*?*?*?*?*?*?*?*?*?*?*?*?,4.6,3.2,87,101745,0,-0,300,0.0,-0.0,0.0,0,0,0,0,60,12.4,10,5,9999,99999,9,999999999,0.0,999,999,99
3015,4,3,1,0,*?*?*?*?*?*?*?*?*?*?*?*?*?*?*?*?*?*?*?*?*?*?,2.7,1.9,94,101997,0,-0,292,0.0,-0.0,0.0,0,0,0,0,43,13.9,10,5,9999,99999,9,999999999,0.0,999,999,99
3015,4,3,2,0,*?*?*?*?*?*?*?*?*?*?*?*?*?*?*?*?*?*?*?*?*?*?,1.8,1.3,97,101997,0,-0,289,0.0,-0.0,0.0,0,0,0,0,47,14.9,10,5,9999,99999,9,999999999,0.0,999,999,99
3015,4,3,3,0,*?*?*?*?*?*?*?*?*?*?*?*?*?*?*?*?*?*?*?*?*?*?,1.7,1.7,99,101997,0,-0,288,0.0,-0.0,0.0,0,0,0,0,50,14.9,10,5,9999,99999,9,999999999,0.0,999,999,99
3015,4,3,4,0,*?*?*?*?*?*?*?*?*?*?*?*?*?*?*?*?*?*?*?*?*?*?,1.5,1.5,100,101997,0,-0,287,0.0,-0.0,0.0,0,0,0,0,53,15.5,10,5,9999,99999,9,999999999,0.0,999,999,99
3015,4,3,5,0,*?*?*?*?*?*?*?*?*?*?*?*?*?*?*?*?*?*?*?*?*?*?,1.2,1.3,100,101997,0,-0,277,0.0,-0.0,0.0,0,0,0,0,57,16.0,8,4,9999,99999,9,999999999,0.0,999,999,99
3015,4,3,6,0,*?*?*?*?*?*?*?*?*?*?*?*?*?*?*?*?*?*?*?*?*?*?,0.9,0.8,100,101997,214,1369,266,86.8,248.7,47.9,9079,16448,6399,860,60,17.0,6,3,9999,99999,9,999999999,0.0,999,999,99
3015,4,3,7,0,*?*?*?*?*?*?*?*?*?*?*?*?*?*?*?*?*?*?*?*?*?*?,3.0,3.0,100,101997,422,1369,258,242.4,528.6,79.5,24961,46782,11425,1474,62,18.0,2,1,9999,99999,9,999999999,0.0,999,999,99
3015,4,3,8,0,*?*?*?*?*?*?*?*?*?*?*?*?*?*?*?*?*?*?*?*?*?*?,5.1,3.6,90,101997,607,1367,266,370.8,561.2,121.6,38293,53846,16642,2399,63,18.0,2,1,9999,99999,9,999999999,0.0,999,999,99
3015,4,3,9,0,*?*?*?*?*?*?*?*?*?*?*?*?*?*?*?*?*?*?*?*?*?*?,7.7,3.8,76,101997,758,1367,277,475.2,575.9,155.9,49296,56940,20582,3393,65,16.0,2,1,9999,99999,9,999999999,0.0,999,999,99
3015,4,3,10,0,*?*?*?*?*?*?*?*?*?*?*?*?*?*?*?*?*?*?*?*?*?*?,9.3,4.1,70,101997,865,1368,284,548.6,583.2,179.9,57116,58324,23191,4343,67,16.0,2,1,9999,99999,9,999999999,0.0,999,999,99
3015,4,3,11,0,*?*?*?*?*?*?*?*?*?*?*?*?*?*?*?*?*?*?*?*?*?*?,10.6,3.8,63,101997,919,1368,293,580.7,550.8,210.8,62501,57032,25386,5532,68,15.5,3,2,9999,99999,9,999999999,0.0,999,999,99
3015,4,3,12,0,*?*?*?*?*?*?*?*?*?*?*?*?*?*?*?*?*?*?*?*?*?*?,11.5,3.9,60,101997,917,1368,292,584.8,586.2,191.8,60996,58844,24426,4936,70,17.0,2,1,9999,99999,9,999999999,0.0,999,999,99
3015,4,3,13,0,*?*?*?*?*?*?*?*?*?*?*?*?*?*?*?*?*?*?*?*?*?*?,11.2,3.4,59,101997,860,1368,285,546.6,602.8,167.8,57165,60459,21960,4069,65,14.9,1,0,9999,99999,9,999999999,0.0,999,999,99
3015,4,3,14,0,*?*?*?*?*?*?*?*?*?*?*?*?*?*?*?*?*?*?*?*?*?*?,11.2,3.6,59,101997,751,1369,291,469.8,575.3,154.1,48727,56822,20391,3334,60,17.0,2,1,9999,99999,9,999999999,0.0,999,999,99
3015,4,3,15,0,*?*?*?*?*?*?*?*?*?*?*?*?*?*?*?*?*?*?*?*?*?*?,11.5,3.0,56,101997,597,1367,286,364.8,579.0,112.0,37844,55588,15569,2225,55,17.5,1,0,9999,99999,9,999999999,0.0,999,999,99
3015,4,3,16,0,*?*?*?*?*?*?*?*?*?*?*?*?*?*?*?*?*?*?*?*?*?*?,11.0,4.5,64,101997,410,1367,305,219.4,384.2,104.2,22809,33851,13199,1962,50,16.0,5,3,9999,99999,9,999999999,0.0,999,999,99
3015,4,3,17,0,*?*?*?*?*?*?*?*?*?*?*?*?*?*?*?*?*?*?*?*?*?*?,10.4,4.8,68,101997,202,1368,308,79.6,241.5,44.0,8355,15502,5914,785,45,17.0,6,3,9999,99999,9,999999999,0.0,999,999,99
3015,4,3,18,0,*?*?*?*?*?*?*?*?*?*?*?*?*?*?*?*?*?*?*?*?*?*?,8.5,3.4,71,101997,0,-0,289,0.0,-0.0,0.0,0,0,0,0,40,16.5,4,2,9999,99999,9,999999999,0.0,999,999,99
3015,4,3,19,0,*?*?*?*?*?*?*?*?*?*?*?*?*?*?*?*?*?*?*?*?*?*?,6.8,2.7,75,101997,0,-0,310,0.0,-0.0,0.0,0,0,0,0,43,16.0,10,5,9999,99999,9,999999999,0.0,999,999,99
3015,4,3,20,0,*?*?*?*?*?*?*?*?*?*?*?*?*?*?*?*?*?*?*?*?*?*?,5.8,2.1,77,101997,0,-0,306,0.0,-0.0,0.0,0,0,0,0,47,16.5,10,5,9999,99999,9,999999999,0.0,999,999,99
3015,4,3,21,0,*?*?*?*?*?*?*?*?*?*?*?*?*?*?*?*?*?*?*?*?*?*?,4.6,1.3,79,101997,0,-0,301,0.0,-0.0,0.0,0,0,0,0,50,18.0,10,5,9999,99999,9,999999999,0.0,999,999,99
3015,4,3,22,0,*?*?*?*?*?*?*?*?*?*?*?*?*?*?*?*?*?*?*?*?*?*?,3.7,-0.2,76,101997,0,-0,297,0.0,-0.0,0.0,0,0,0,0,53,17.5,10,5,9999,99999,9,999999999,0.0,999,999,99
3015,4,3,23,0,*?*?*?*?*?*?*?*?*?*?*?*?*?*?*?*?*?*?*?*?*?*?,3.7,-0.0,77,101997,0,-0,297,0.0,-0.0,0.0,0,0,0,0,57,15.5,10,5,9999,99999,9,999999999,0.0,999,999,99
3015,4,3,24,0,*?*?*?*?*?*?*?*?*?*?*?*?*?*?*?*?*?*?*?*?*?*?,3.8,2.1,89,101997,0,-0,297,0.0,-0.0,0.0,0,0,0,0,40,12.4,10,5,9999,99999,9,999999999,0.0,999,999,99
3015,4,4,1,0,*?*?*?*?*?*?*?*?*?*?*?*?*?*?*?*?*?*?*?*?*?*?,2.8,1.9,100,101694,0,-0,293,0.0,-0.0,0.0,0,0,0,0,62,13.9,10,5,9999,99999,9,999999999,0.0,999,999,99
3015,4,4,2,0,*?*?*?*?*?*?*?*?*?*?*?*?*?*?*?*?*?*?*?*?*?*?,1.9,1.9,100,101694,0,-0,289,0.0,-0.0,0.0,0,0,0,0,63,14.9,10,5,9999,99999,9,999999999,0.0,999,999,99
3015,4,4,3,0,*?*?*?*?*?*?*?*?*?*?*?*?*?*?*?*?*?*?*?*?*?*?,1.4,1.5,100,101694,0,-0,287,0.0,-0.0,0.0,0,0,0,0,65,14.9,10,5,9999,99999,9,999999999,0.0,999,999,99
3015,4,4,4,0,*?*?*?*?*?*?*?*?*?*?*?*?*?*?*?*?*?*?*?*?*?*?,1.0,1.0,100,101694,0,-0,285,0.0,-0.0,0.0,0,0,0,0,67,15.5,10,5,9999,99999,9,999999999,0.0,999,999,99
3015,4,4,5,0,*?*?*?*?*?*?*?*?*?*?*?*?*?*?*?*?*?*?*?*?*?*?,0.7,0.6,100,101694,7,1459,279,0.0,0.0,0.0,0,0,0,0,68,16.0,9,5,9999,99999,9,999999999,0.0,999,999,99
3015,4,4,6,0,*?*?*?*?*?*?*?*?*?*?*?*?*?*?*?*?*?*?*?*?*?*?,1.6,1.7,100,101694,222,1368,274,82.7,182.0,53.2,8789,12112,6408,983,70,17.0,7,4,9999,99999,9,999999999,0.0,999,999,99
3015,4,4,7,0,*?*?*?*?*?*?*?*?*?*?*?*?*?*?*?*?*?*?*?*?*?*?,2.6,2.5,100,101694,429,1366,269,232.0,387.8,110.2,24109,34694,13890,2087,67,18.0,5,3,9999,99999,9,999999999,0.0,999,999,99
3015,4,4,8,0,*?*?*?*?*?*?*?*?*?*?*?*?*?*?*?*?*?*?*?*?*?*?,5.8,5.8,100,101694,615,1368,289,330.1,328.9,182.2,35195,33376,20606,3969,63,18.0,6,3,9999,99999,9,999999999,0.0,999,999,99
3015,4,4,9,0,*?*?*?*?*?*?*?*?*?*?*?*?*?*?*?*?*?*?*?*?*?*?,8.6,8.5,100,101694,765,1366,295,466.6,490.0,192.2,49385,49807,23226,4318,60,16.0,4,2,9999,99999,9,999999999,0.0,999,999,99
3015,4,4,10,0,*?*?*?*?*?*?*?*?*?*?*?*?*?*?*?*?*?*?*?*?*?*?,10.7,8.0,100,101694,871,1367,304,537.7,496.1,221.5,57132,51083,26310,5532,57,16.0,4,2,9999,99999,9,999999999,0.0,999,999,99
3015,4,4,11,0,*?*?*?*?*?*?*?*?*?*?*?*?*?*?*?*?*?*?*?*?*?*?,12.0,8.4,95,101694,925,1367,310,573.8,498.6,236.4,61094,51576,27835,6317,53,15.5,4,2,9999,99999,9,999999999,0.0,999,999,99
3015,4,4,12,0,*?*?*?*?*?*?*?*?*?*?*?*?*?*?*?*?*?*?*?*?*?*?,13.1,8.9,91,101694,923,1367,319,551.3,428.7,261.9,58066,44261,30193,7046,50,17.0,5,3,9999,99999,9,999999999,0.0,999,999,99
3015,4,4,13,0,*?*?*?*?*?*?*?*?*?*?*?*?*?*?*?*?*?*?*?*?*?*?,13.5,7.1,79,101694,865,1366,315,533.8,495.8,219.9,56703,51024,26141,5456,50,14.9,4,2,9999,99999,9,999999999,0.0,999,999,99
3015,4,4,14,0,*?*?*?*?*?*?*?*?*?*?*?*?*?*?*?*?*?*?*?*?*?*?,13.1,7.0,80,101694,756,1367,321,416.0,336.9,229.6,44626,35434,25554,5449,50,17.0,6,3,9999,99999,9,999999999,0.0,999,999,99
3015,4,4,15,0,*?*?*?*?*?*?*?*?*?*?*?*?*?*?*?*?*?*?*?*?*?*?,13.1,8.0,85,101694,603,1367,334,185.9,56.1,161.2,20437,5465,18171,4754,50,17.5,9,5,9999,99999,9,999999999,0.0,999,999,99
3015,4,4,16,0,*?*?*?*?*?*?*?*?*?*?*?*?*?*?*?*?*?*?*?*?*?*?,13.0,7.6,84,101694,416,1367,333,120.6,52.7,104.6,13236,4789,11806,2834,50,16.0,9,5,9999,99999,9,999999999,0.0,999,999,99
3015,4,4,17,0,*?*?*?*?*?*?*?*?*?*?*?*?*?*?*?*?*?*?*?*?*?*?,12.1,7.9,90,101694,208,1367,329,48.0,41.9,41.6,5319,2902,4933,880,50,17.0,9,5,9999,99999,9,999999999,0.0,999,999,99
3015,4,4,18,0,*?*?*?*?*?*?*?*?*?*?*?*?*?*?*?*?*?*?*?*?*?*?,10.2,8.1,100,101694,0,-0,321,0.0,-0.0,0.0,0,0,0,0,50,16.5,9,5,9999,99999,9,999999999,0.0,999,999,99
3015,4,4,19,0,*?*?*?*?*?*?*?*?*?*?*?*?*?*?*?*?*?*?*?*?*?*?,8.1,8.1,100,101694,0,-0,315,0.0,-0.0,0.0,0,0,0,0,50,16.0,10,5,9999,99999,9,999999999,0.0,999,999,99
3015,4,4,20,0,*?*?*?*?*?*?*?*?*?*?*?*?*?*?*?*?*?*?*?*?*?*?,6.4,6.4,100,101694,0,-0,308,0.0,-0.0,0.0,0,0,0,0,50,16.5,10,5,9999,99999,9,999999999,0.0,999,999,99
3015,4,4,21,0,*?*?*?*?*?*?*?*?*?*?*?*?*?*?*?*?*?*?*?*?*?*?,5.3,5.3,100,101694,0,-0,303,0.0,-0.0,0.0,0,0,0,0,50,18.0,10,5,9999,99999,9,999999999,0.0,999,999,99
3015,4,4,22,0,*?*?*?*?*?*?*?*?*?*?*?*?*?*?*?*?*?*?*?*?*?*?,4.4,4.5,100,101694,0,-0,299,0.0,-0.0,0.0,0,0,0,0,50,17.5,10,5,9999,99999,9,999999999,0.0,999,999,99
3015,4,4,23,0,*?*?*?*?*?*?*?*?*?*?*?*?*?*?*?*?*?*?*?*?*?*?,4.2,4.3,100,101694,0,-0,298,0.0,-0.0,0.0,0,0,0,0,50,15.5,10,5,9999,99999,9,999999999,0.0,999,999,99
3015,4,4,24,0,*?*?*?*?*?*?*?*?*?*?*?*?*?*?*?*?*?*?*?*?*?*?,3.6,1.0,100,101694,0,-0,296,0.0,-0.0,0.0,0,0,0,0,60,12.4,10,5,9999,99999,9,999999999,0.0,999,999,99
3015,4,5,1,0,*?*?*?*?*?*?*?*?*?*?*?*?*?*?*?*?*?*?*?*?*?*?,4.0,3.9,100,101758,0,-0,298,0.0,-0.0,0.0,0,0,0,0,50,13.9,10,5,9999,99999,9,999999999,0.0,999,999,99
3015,4,5,2,0,*?*?*?*?*?*?*?*?*?*?*?*?*?*?*?*?*?*?*?*?*?*?,3.9,3.8,100,101758,0,-0,297,0.0,-0.0,0.0,0,0,0,0,50,14.9,10,5,9999,99999,9,999999999,0.0,999,999,99
3015,4,5,3,0,*?*?*?*?*?*?*?*?*?*?*?*?*?*?*?*?*?*?*?*?*?*?,3.8,3.8,100,101758,0,-0,297,0.0,-0.0,0.0,0,0,0,0,50,14.9,10,5,9999,99999,9,999999999,0.0,999,999,99
3015,4,5,4,0,*?*?*?*?*?*?*?*?*?*?*?*?*?*?*?*?*?*?*?*?*?*?,3.5,3.6,100,101758,0,-0,296,0.0,-0.0,0.0,0,0,0,0,50,15.5,10,5,9999,99999,9,999999999,0.0,999,999,99
3015,4,5,5,0,*?*?*?*?*?*?*?*?*?*?*?*?*?*?*?*?*?*?*?*?*?*?,3.8,3.8,100,101758,15,1380,288,0.0,0.0,0.0,0,0,0,0,50,16.0,8,4,9999,99999,9,999999999,0.0,999,999,99
3015,4,5,6,0,*?*?*?*?*?*?*?*?*?*?*?*?*?*?*?*?*?*?*?*?*?*?,4.1,4.1,100,101758,230,1367,255,110.5,459.8,33.2,11257,34399,5323,642,50,17.0,0,0,9999,99999,9,999999999,0.0,999,999,99
3015,4,5,7,0,*?*?*?*?*?*?*?*?*?*?*?*?*?*?*?*?*?*?*?*?*?*?,5.0,5.0,100,101758,437,1366,260,254.2,556.4,76.3,26338,49957,11092,1440,47,18.0,0,0,9999,99999,9,999999999,0.0,999,999,99
3015,4,5,8,0,*?*?*?*?*?*?*?*?*?*?*?*?*?*?*?*?*?*?*?*?*?*?,7.2,7.3,100,101758,622,1366,273,382.6,588.3,114.8,39776,56931,15931,2318,43,18.0,0,0,9999,99999,9,999999999,0.0,999,999,99
3015,4,5,9,0,*?*?*?*?*?*?*?*?*?*?*?*?*?*?*?*?*?*?*?*?*?*?,9.7,9.7,100,101758,772,1366,288,486.9,602.9,146.1,50850,59996,19583,3267,40,16.0,0,0,9999,99999,9,999999999,0.0,999,999,99
3015,4,5,10,0,*?*?*?*?*?*?*?*?*?*?*?*?*?*?*?*?*?*?*?*?*?*?,11.7,9.6,90,101758,878,1367,296,560.1,610.2,168.0,58704,61371,21999,4178,37,16.0,0,0,9999,99999,9,999999999,0.0,999,999,99
3015,4,5,11,0,*?*?*?*?*?*?*?*?*?*?*?*?*?*?*?*?*?*?*?*?*?*?,12.0,8.8,84,101758,931,1366,295,597.1,613.3,179.1,62703,61900,23171,4765,33,15.5,0,0,9999,99999,9,999999999,0.0,999,999,99
3015,4,5,12,0,*?*?*?*?*?*?*?*?*?*?*?*?*?*?*?*?*?*?*?*?*?*?,12.1,5.6,67,101758,929,1366,289,595.6,613.2,178.7,62534,61879,23122,4738,30,17.0,0,0,9999,99999,9,999999999,0.0,999,999,99
3015,4,5,13,0,*?*?*?*?*?*?*?*?*?*?*?*?*?*?*?*?*?*?*?*?*?*?,12.4,5.1,63,101758,871,1366,289,555.5,609.8,166.6,58210,61296,21849,4112,27,14.9,0,0,9999,99999,9,999999999,0.0,999,999,99
3015,4,5,14,0,*?*?*?*?*?*?*?*?*?*?*?*?*?*?*?*?*?*?*?*?*?*?,12.5,4.5,60,101758,762,1366,288,479.7,602.1,143.9,50081,59832,19339,3190,23,17.0,0,0,9999,99999,9,999999999,0.0,999,999,99
3015,4,5,15,0,*?*?*?*?*?*?*?*?*?*?*?*?*?*?*?*?*?*?*?*?*?*?,12.5,6.6,69,101758,609,1367,292,373.3,586.6,112.0,38801,56573,15596,2247,20,17.5,0,0,9999,99999,9,999999999,0.0,999,999,99
3015,4,5,16,0,*?*?*?*?*?*?*?*?*?*?*?*?*?*?*?*?*?*?*?*?*?*?,12.0,5.5,67,101758,422,1367,301,240.7,496.8,87.4,24613,43740,12316,1589,17,16.0,3,2,9999,99999,9,999999999,0.0,999,999,99
3015,4,5,17,0,*?*?*?*?*?*?*?*?*?*?*?*?*?*?*?*?*?*?*?*?*?*?,12.2,5.9,69,101758,214,1367,290,99.5,444.6,29.8,10169,32530,4826,589,13,17.0,0,0,9999,99999,9,999999999,0.0,999,999,99
3015,4,5,18,0,*?*?*?*?*?*?*?*?*?*?*?*?*?*?*?*?*?*?*?*?*?*?,10.3,6.1,78,101758,-0,0,304,0.0,-0.0,0.0,0,0,0,0,10,16.5,5,3,9999,99999,9,999999999,0.0,999,999,99
3015,4,5,19,0,*?*?*?*?*?*?*?*?*?*?*?*?*?*?*?*?*?*?*?*?*?*?,8.8,6.1,87,101758,0,-0,318,0.0,-0.0,0.0,0,0,0,0,12,16.0,10,5,9999,99999,9,999999999,0.0,999,999,99
3015,4,5,20,0,*?*?*?*?*?*?*?*?*?*?*?*?*?*?*?*?*?*?*?*?*?*?,7.4,7.1,100,101758,0,-0,312,0.0,-0.0,0.0,0,0,0,0,13,16.5,10,5,9999,99999,9,999999999,0.0,999,999,99
3015,4,5,21,0,*?*?*?*?*?*?*?*?*?*?*?*?*?*?*?*?*?*?*?*?*?*?,6.8,6.4,100,101758,0,-0,309,0.0,-0.0,0.0,0,0,0,0,15,18.0,10,5,9999,99999,9,999999999,0.0,999,999,99
3015,4,5,22,0,*?*?*?*?*?*?*?*?*?*?*?*?*?*?*?*?*?*?*?*?*?*?,5.9,5.9,100,101758,0,-0,306,0.0,-0.0,0.0,0,0,0,0,17,17.5,10,5,9999,99999,9,999999999,0.0,999,999,99
3015,4,5,23,0,*?*?*?*?*?*?*?*?*?*?*?*?*?*?*?*?*?*?*?*?*?*?,5.7,5.6,100,101758,0,-0,305,0.0,-0.0,0.0,0,0,0,0,18,15.5,10,5,9999,99999,9,999999999,0.0,999,999,99
3015,4,5,24,0,*?*?*?*?*?*?*?*?*?*?*?*?*?*?*?*?*?*?*?*?*?*?,4.0,3.9,100,101758,0,-0,298,0.0,-0.0,0.0,0,0,0,0,50,12.4,10,5,9999,99999,9,999999999,0.0,999,999,99
3015,4,6,1,0,*?*?*?*?*?*?*?*?*?*?*?*?*?*?*?*?*?*?*?*?*?*?,5.0,3.9,92,102406,0,-0,302,0.0,-0.0,0.0,0,0,0,0,22,13.9,10,5,9999,99999,9,999999999,0.0,999,999,99
3015,4,6,2,0,*?*?*?*?*?*?*?*?*?*?*?*?*?*?*?*?*?*?*?*?*?*?,4.7,3.2,89,102406,0,-0,301,0.0,-0.0,0.0,0,0,0,0,23,14.9,10,5,9999,99999,9,999999999,0.0,999,999,99
3015,4,6,3,0,*?*?*?*?*?*?*?*?*?*?*?*?*?*?*?*?*?*?*?*?*?*?,4.6,3.9,94,102406,0,-0,300,0.0,-0.0,0.0,0,0,0,0,25,14.9,10,5,9999,99999,9,999999999,0.0,999,999,99
3015,4,6,4,0,*?*?*?*?*?*?*?*?*?*?*?*?*?*?*?*?*?*?*?*?*?*?,4.6,4.3,96,102406,0,-0,300,0.0,-0.0,0.0,0,0,0,0,27,15.5,10,5,9999,99999,9,999999999,0.0,999,999,99
3015,4,6,5,0,*?*?*?*?*?*?*?*?*?*?*?*?*?*?*?*?*?*?*?*?*?*?,4.7,3.8,92,102406,23,1360,287,0.0,0.0,0.0,0,0,0,0,28,16.0,7,4,9999,99999,9,999999999,0.0,999,999,99
3015,4,6,6,0,*?*?*?*?*?*?*?*?*?*?*?*?*?*?*?*?*?*?*?*?*?*?,4.7,3.9,94,102406,238,1366,257,116.1,466.7,34.8,12105,34136,5449,652,30,17.0,0,0,9999,99999,9,999999999,0.0,999,999,99
3015,4,6,7,0,*?*?*?*?*?*?*?*?*?*?*?*?*?*?*?*?*?*?*?*?*?*?,5.2,3.9,90,102406,445,1367,258,259.7,558.2,77.9,26907,50364,11307,1474,28,18.0,0,0,9999,99999,9,999999999,0.0,999,999,99
3015,4,6,8,0,*?*?*?*?*?*?*?*?*?*?*?*?*?*?*?*?*?*?*?*?*?*?,7.2,5.6,88,102406,629,1365,269,387.8,589.2,116.3,40330,57126,16119,2359,27,18.0,0,0,9999,99999,9,999999999,0.0,999,999,99
3015,4,6,9,0,*?*?*?*?*?*?*?*?*?*?*?*?*?*?*?*?*?*?*?*?*?*?,8.1,5.8,85,102406,779,1365,273,491.9,603.5,147.6,51388,60105,19751,3321,25,16.0,0,0,9999,99999,9,999999999,0.0,999,999,99
3015,4,6,10,0,*?*?*?*?*?*?*?*?*?*?*?*?*?*?*?*?*?*?*?*?*?*?,10.0,6.1,76,102406,884,1365,281,564.9,610.6,169.5,59220,61441,22148,4248,23,16.0,0,0,9999,99999,9,999999999,0.0,999,999,99
3015,4,6,11,0,*?*?*?*?*?*?*?*?*?*?*?*?*?*?*?*?*?*?*?*?*?*?,10.5,5.5,70,102406,937,1365,282,601.8,613.6,180.5,63202,61958,23312,4846,22,15.5,0,0,9999,99999,9,999999999,0.0,999,999,99
3015,4,6,12,0,*?*?*?*?*?*?*?*?*?*?*?*?*?*?*?*?*?*?*?*?*?*?,10.6,5.6,71,102406,935,1366,287,599.8,607.2,184.2,62894,61229,23676,4911,20,17.0,1,0,9999,99999,9,999999999,0.0,999,999,99
3015,4,6,13,0,*?*?*?*?*?*?*?*?*?*?*?*?*?*?*?*?*?*?*?*?*?*?,11.0,6.7,74,102406,877,1366,303,542.2,496.4,223.4,57619,51149,26497,5623,23,14.9,4,2,9999,99999,9,999999999,0.0,999,999,99
3015,4,6,14,0,*?*?*?*?*?*?*?*?*?*?*?*?*?*?*?*?*?*?*?*?*?*?,10.6,7.0,78,102406,768,1366,286,483.9,602.6,145.2,50529,59928,19481,3235,27,17.0,0,0,9999,99999,9,999999999,0.0,999,999,99
3015,4,6,15,0,*?*?*?*?*?*?*?*?*?*?*?*?*?*?*?*?*?*?*?*?*?*?,10.5,6.4,75,102406,614,1365,284,377.4,587.3,113.2,39233,56731,15742,2278,30,17.5,0,0,9999,99999,9,999999999,0.0,999,999,99
3015,4,6,16,0,*?*?*?*?*?*?*?*?*?*?*?*?*?*?*?*?*?*?*?*?*?*?,10.9,5.6,69,102406,427,1364,284,247.7,554.0,74.3,25665,49458,10835,1400,33,16.0,0,0,9999,99999,9,999999999,0.0,999,999,99
3015,4,6,17,0,*?*?*?*?*?*?*?*?*?*?*?*?*?*?*?*?*?*?*?*?*?*?,10.9,6.2,72,102406,220,1366,285,103.7,450.6,31.1,10582,33257,5015,609,37,17.0,0,0,9999,99999,9,999999999,0.0,999,999,99
3015,4,6,18,0,*?*?*?*?*?*?*?*?*?*?*?*?*?*?*?*?*?*?*?*?*?*?,9.5,6.1,78,102406,6,1410,283,0.0,0.0,0.0,0,0,0,0,40,16.5,1,0,9999,99999,9,999999999,0.0,999,999,99
3015,4,6,19,0,*?*?*?*?*?*?*?*?*?*?*?*?*?*?*?*?*?*?*?*?*?*?,8.6,6.6,86,102406,0,-0,317,0.0,-0.0,0.0,0,0,0,0,67,16.0,10,5,9999,99999,9,999999999,0.0,999,999,99
3015,4,6,20,0,*?*?*?*?*?*?*?*?*?*?*?*?*?*?*?*?*?*?*?*?*?*?,7.3,5.9,90,102406,0,-0,312,0.0,-0.0,0.0,0,0,0,0,93,16.5,10,5,9999,99999,9,999999999,0.0,999,999,99
3015,4,6,21,0,*?*?*?*?*?*?*?*?*?*?*?*?*?*?*?*?*?*?*?*?*?*?,7.4,5.8,88,102406,0,-0,312,0.0,-0.0,0.0,0,0,0,0,120,18.0,10,5,9999,99999,9,999999999,0.0,999,999,99
3015,4,6,22,0,*?*?*?*?*?*?*?*?*?*?*?*?*?*?*?*?*?*?*?*?*?*?,6.5,5.1,90,102406,0,-0,308,0.0,-0.0,0.0,0,0,0,0,147,17.5,10,5,9999,99999,9,999999999,0.0,999,999,99
3015,4,6,23,0,*?*?*?*?*?*?*?*?*?*?*?*?*?*?*?*?*?*?*?*?*?*?,6.6,4.6,87,102406,0,-0,309,0.0,-0.0,0.0,0,0,0,0,173,15.5,10,5,9999,99999,9,999999999,0.0,999,999,99
3015,4,6,24,0,*?*?*?*?*?*?*?*?*?*?*?*?*?*?*?*?*?*?*?*?*?*?,5.4,4.8,94,102406,0,-0,304,0.0,-0.0,0.0,0,0,0,0,20,12.4,10,5,9999,99999,9,999999999,0.0,999,999,99
3015,4,7,1,0,*?*?*?*?*?*?*?*?*?*?*?*?*?*?*?*?*?*?*?*?*?*?,6.4,5.6,93,102021,0,-0,308,0.0,-0.0,0.0,0,0,0,0,200,13.9,10,5,9999,99999,9,999999999,0.0,999,999,99
3015,4,7,2,0,*?*?*?*?*?*?*?*?*?*?*?*?*?*?*?*?*?*?*?*?*?*?,5.8,5.8,99,102021,0,-0,305,0.0,-0.0,0.0,0,0,0,0,200,14.9,10,5,9999,99999,9,999999999,0.0,999,999,99
3015,4,7,3,0,*?*?*?*?*?*?*?*?*?*?*?*?*?*?*?*?*?*?*?*?*?*?,5.1,5.1,99,102021,0,-0,302,0.0,-0.0,0.0,0,0,0,0,200,14.9,10,5,9999,99999,9,999999999,0.0,999,999,99
3015,4,7,4,0,*?*?*?*?*?*?*?*?*?*?*?*?*?*?*?*?*?*?*?*?*?*?,5.3,5.3,99,102021,0,-0,303,0.0,-0.0,0.0,0,0,0,0,200,15.5,10,5,9999,99999,9,999999999,0.0,999,999,99
3015,4,7,5,0,*?*?*?*?*?*?*?*?*?*?*?*?*?*?*?*?*?*?*?*?*?*?,5.5,5.0,95,102021,31,1353,304,0.0,0.0,0.0,0,0,0,0,200,16.0,10,5,9999,99999,9,999999999,0.0,999,999,99
3015,4,7,6,0,*?*?*?*?*?*?*?*?*?*?*?*?*?*?*?*?*?*?*?*?*?*?,5.4,4.8,95,102021,246,1366,265,121.7,468.3,37.4,12651,34658,5793,695,200,17.0,1,0,9999,99999,9,999999999,0.0,999,999,99
3015,4,7,7,0,*?*?*?*?*?*?*?*?*?*?*?*?*?*?*?*?*?*?*?*?*?*?,6.7,5.5,91,102021,452,1364,275,264.3,536.1,86.7,27211,48348,12335,1616,178,18.0,2,1,9999,99999,9,999999999,0.0,999,999,99
3015,4,7,8,0,*?*?*?*?*?*?*?*?*?*?*?*?*?*?*?*?*?*?*?*?*?*?,9.1,6.9,85,102021,636,1364,283,392.9,584.0,120.6,40800,56658,16601,2446,157,18.0,1,0,9999,99999,9,999999999,0.0,999,999,99
3015,4,7,9,0,*?*?*?*?*?*?*?*?*?*?*?*?*?*?*?*?*?*?*?*?*?*?,11.6,6.9,72,102021,786,1365,298,495.5,578.1,162.5,51444,57369,21309,3627,135,16.0,2,1,9999,99999,9,999999999,0.0,999,999,99
3015,4,7,10,0,*?*?*?*?*?*?*?*?*?*?*?*?*?*?*?*?*?*?*?*?*?*?,12.9,7.1,67,102021,891,1365,304,568.0,584.9,186.3,59186,58607,23846,4647,113,16.0,2,1,9999,99999,9,999999999,0.0,999,999,99
3015,4,7,11,0,*?*?*?*?*?*?*?*?*?*?*?*?*?*?*?*?*?*?*?*?*?*?,14.8,8.3,64,102021,943,1364,322,587.2,499.5,241.9,62564,51737,28384,6651,92,15.5,4,2,9999,99999,9,999999999,0.0,999,999,99
3015,4,7,12,0,*?*?*?*?*?*?*?*?*?*?*?*?*?*?*?*?*?*?*?*?*?*?,15.2,8.3,62,102021,941,1365,324,585.4,499.4,241.2,62362,51715,28310,6603,70,17.0,4,2,9999,99999,9,999999999,0.0,999,999,99
3015,4,7,13,0,*?*?*?*?*?*?*?*?*?*?*?*?*?*?*?*?*?*?*?*?*?*?,15.3,8.7,64,102021,883,1365,329,526.1,427.1,249.9,55320,43959,28990,6401,77,14.9,5,3,9999,99999,9,999999999,0.0,999,999,99
3015,4,7,14,0,*?*?*?*?*?*?*?*?*?*?*?*?*?*?*?*?*?*?*?*?*?*?,15.5,8.0,60,102021,773,1365,333,427.0,337.7,235.7,45839,35629,26173,5669,83,17.0,6,3,9999,99999,9,999999999,0.0,999,999,99
3015,4,7,15,0,*?*?*?*?*?*?*?*?*?*?*?*?*?*?*?*?*?*?*?*?*?*?,15.2,8.8,65,102021,620,1365,328,355.9,411.4,169.0,37088,40427,20510,3474,90,17.5,5,3,9999,99999,9,999999999,0.0,999,999,99
3015,4,7,16,0,*?*?*?*?*?*?*?*?*?*?*?*?*?*?*?*?*?*?*?*?*?*?,15.1,7.7,61,102021,433,1364,318,248.9,499.5,90.3,25445,44308,12683,1646,97,16.0,3,2,9999,99999,9,999999999,0.0,999,999,99
3015,4,7,17,0,*?*?*?*?*?*?*?*?*?*?*?*?*?*?*?*?*?*?*?*?*?*?,13.9,8.4,69,102021,226,1366,330,85.1,183.6,54.7,9032,12359,6579,1013,103,17.0,7,4,9999,99999,9,999999999,0.0,999,999,99
3015,4,7,18,0,*?*?*?*?*?*?*?*?*?*?*?*?*?*?*?*?*?*?*?*?*?*?,13.2,8.8,74,102021,12,1366,319,0.0,0.0,0.0,0,0,0,0,110,16.5,5,3,9999,99999,9,999999999,0.0,999,999,99
3015,4,7,19,0,*?*?*?*?*?*?*?*?*?*?*?*?*?*?*?*?*?*?*?*?*?*?,11.0,8.4,83,102021,0,-0,328,0.0,-0.0,0.0,0,0,0,0,112,16.0,10,5,9999,99999,9,999999999,0.0,999,999,99
3015,4,7,20,0,*?*?*?*?*?*?*?*?*?*?*?*?*?*?*?*?*?*?*?*?*?*?,10.6,8.4,85,102021,0,-0,326,0.0,-0.0,0.0,0,0,0,0,113,16.5,10,5,9999,99999,9,999999999,0.0,999,999,99
3015,4,7,21,0,*?*?*?*?*?*?*?*?*?*?*?*?*?*?*?*?*?*?*?*?*?*?,8.8,6.2,84,102021,0,-0,318,0.0,-0.0,0.0,0,0,0,0,115,18.0,10,5,9999,99999,9,999999999,0.0,999,999,99
3015,4,7,22,0,*?*?*?*?*?*?*?*?*?*?*?*?*?*?*?*?*?*?*?*?*?*?,8.3,6.2,85,102021,0,-0,316,0.0,-0.0,0.0,0,0,0,0,117,17.5,10,5,9999,99999,9,999999999,0.0,999,999,99
3015,4,7,23,0,*?*?*?*?*?*?*?*?*?*?*?*?*?*?*?*?*?*?*?*?*?*?,8.4,5.8,82,102021,0,-0,317,0.0,-0.0,0.0,0,0,0,0,118,15.5,10,5,9999,99999,9,999999999,0.0,999,999,99
3015,4,7,24,0,*?*?*?*?*?*?*?*?*?*?*?*?*?*?*?*?*?*?*?*?*?*?,6.6,5.1,90,102021,0,-0,309,0.0,-0.0,0.0,0,0,0,0,200,12.4,10,5,9999,99999,9,999999999,0.0,999,999,99
3015,4,8,1,0,*?*?*?*?*?*?*?*?*?*?*?*?*?*?*?*?*?*?*?*?*?*?,8.2,6.6,87,100862,0,-0,316,0.0,-0.0,0.0,0,0,0,0,115,13.9,10,5,9999,99999,9,999999999,0.0,999,999,99
3015,4,8,2,0,*?*?*?*?*?*?*?*?*?*?*?*?*?*?*?*?*?*?*?*?*?*?,8.0,7.0,91,100862,0,-0,315,0.0,-0.0,0.0,0,0,0,0,110,14.9,10,5,9999,99999,9,999999999,0.0,999,999,99
3015,4,8,3,0,*?*?*?*?*?*?*?*?*?*?*?*?*?*?*?*?*?*?*?*?*?*?,7.3,6.9,94,100862,0,-0,312,0.0,-0.0,0.0,0,0,0,0,105,14.9,10,5,9999,99999,9,999999999,0.0,999,999,99
3015,4,8,4,0,*?*?*?*?*?*?*?*?*?*?*?*?*?*?*?*?*?*?*?*?*?*?,6.6,6.1,94,100862,0,-0,309,0.0,-0.0,0.0,0,0,0,0,100,15.5,10,5,9999,99999,9,999999999,0.0,999,999,99
3015,4,8,5,0,*?*?*?*?*?*?*?*?*?*?*?*?*?*?*?*?*?*?*?*?*?*?,6.7,6.6,96,100862,39,1350,309,0.0,0.0,0.0,0,0,0,0,95,16.0,10,5,9999,99999,9,999999999,0.0,999,999,99
3015,4,8,6,0,*?*?*?*?*?*?*?*?*?*?*?*?*?*?*?*?*?*?*?*?*?*?,6.9,6.7,96,100862,254,1366,298,100.4,192.7,64.5,10628,13873,7694,1215,90,17.0,7,4,9999,99999,9,999999999,0.0,999,999,99
3015,4,8,7,0,*?*?*?*?*?*?*?*?*?*?*?*?*?*?*?*?*?*?*?*?*?*?,8.5,6.6,86,100862,460,1365,284,269.6,537.7,88.4,27766,48708,12560,1652,88,18.0,2,1,9999,99999,9,999999999,0.0,999,999,99
3015,4,8,8,0,*?*?*?*?*?*?*?*?*?*?*?*?*?*?*?*?*?*?*?*?*?*?,10.4,7.6,81,100862,643,1363,286,398.2,590.9,119.5,41424,57495,16487,2442,87,18.0,0,0,9999,99999,9,999999999,0.0,999,999,99
3015,4,8,9,0,*?*?*?*?*?*?*?*?*?*?*?*?*?*?*?*?*?*?*?*?*?*?,13.0,7.3,66,100862,793,1365,296,501.9,604.6,150.6,52454,60317,20085,3432,85,16.0,0,0,9999,99999,9,999999999,0.0,999,999,99
3015,4,8,10,0,*?*?*?*?*?*?*?*?*?*?*?*?*?*?*?*?*?*?*?*?*?*?,14.9,6.7,57,100862,897,1364,303,574.4,611.4,172.3,60245,61581,22448,4392,83,16.0,0,0,9999,99999,9,999999999,0.0,999,999,99
3015,4,8,11,0,*?*?*?*?*?*?*?*?*?*?*?*?*?*?*?*?*?*?*?*?*?*?,15.7,6.1,51,100862,949,1363,318,603.6,552.4,219.1,65026,57329,26230,6029,82,15.5,3,2,9999,99999,9,999999999,0.0,999,999,99
3015,4,8,12,0,*?*?*?*?*?*?*?*?*?*?*?*?*?*?*?*?*?*?*?*?*?*?,16.4,6.1,49,100862,946,1363,312,608.6,607.9,186.8,63830,61332,23941,5070,80,17.0,1,0,9999,99999,9,999999999,0.0,999,999,99
3015,4,8,13,0,*?*?*?*?*?*?*?*?*?*?*?*?*?*?*?*?*?*?*?*?*?*?,16.3,5.8,48,100862,888,1364,311,568.1,604.6,174.4,59463,60786,22649,4381,78,14.9,1,0,9999,99999,9,999999999,0.0,999,999,99
3015,4,8,14,0,*?*?*?*?*?*?*?*?*?*?*?*?*?*?*?*?*?*?*?*?*?*?,16.4,6.2,50,100862,779,1365,313,492.0,597.3,151.0,51309,59422,20113,3387,77,17.0,1,0,9999,99999,9,999999999,0.0,999,999,99
3015,4,8,15,0,*?*?*?*?*?*?*?*?*?*?*?*?*?*?*?*?*?*?*?*?*?*?,16.1,8.1,58,100862,625,1363,311,385.6,588.8,115.7,40091,57039,16033,2341,75,17.5,0,0,9999,99999,9,999999999,0.0,999,999,99
3015,4,8,16,0,*?*?*?*?*?*?*?*?*?*?*?*?*?*?*?*?*?*?*?*?*?*?,16.6,8.5,57,100862,439,1365,314,255.9,557.0,76.8,26518,50086,11159,1451,73,16.0,0,0,9999,99999,9,999999999,0.0,999,999,99
3015,4,8,17,0,*?*?*?*?*?*?*?*?*?*?*?*?*?*?*?*?*?*?*?*?*?*?,14.7,8.3,63,100862,232,1366,317,110.7,415.1,40.2,11393,29756,6097,731,72,17.0,3,2,9999,99999,9,999999999,0.0,999,999,99
3015,4,8,18,0,*?*?*?*?*?*?*?*?*?*?*?*?*?*?*?*?*?*?*?*?*?*?,14.5,7.1,60,100862,18,1353,332,0.0,0.0,0.0,0,0,0,0,70,16.5,7,4,9999,99999,9,999999999,0.0,999,999,99
3015,4,8,19,0,*?*?*?*?*?*?*?*?*?*?*?*?*?*?*?*?*?*?*?*?*?*?,12.4,8.5,75,100862,0,-0,334,0.0,-0.0,0.0,0,0,0,0,72,16.0,10,5,9999,99999,9,999999999,0.0,999,999,99
3015,4,8,20,0,*?*?*?*?*?*?*?*?*?*?*?*?*?*?*?*?*?*?*?*?*?*?,10.6,8.3,83,100862,0,-0,326,0.0,-0.0,0.0,0,0,0,0,73,16.5,10,5,9999,99999,9,999999999,0.0,999,999,99
3015,4,8,21,0,*?*?*?*?*?*?*?*?*?*?*?*?*?*?*?*?*?*?*?*?*?*?,9.6,7.7,86,100862,0,-0,322,0.0,-0.0,0.0,0,0,0,0,75,18.0,10,5,9999,99999,9,999999999,0.0,999,999,99
3015,4,8,22,0,*?*?*?*?*?*?*?*?*?*?*?*?*?*?*?*?*?*?*?*?*?*?,9.1,7.1,85,100862,0,-0,320,0.0,-0.0,0.0,0,0,0,0,77,17.5,10,5,9999,99999,9,999999999,0.4,999,999,99
3015,4,8,23,0,*?*?*?*?*?*?*?*?*?*?*?*?*?*?*?*?*?*?*?*?*?*?,9.8,6.9,80,100862,0,-0,323,0.0,-0.0,0.0,0,0,0,0,78,15.5,10,5,9999,99999,9,999999999,0.9,999,999,99
3015,4,8,24,0,*?*?*?*?*?*?*?*?*?*?*?*?*?*?*?*?*?*?*?*?*?*?,8.4,6.1,84,100862,0,-0,317,0.0,-0.0,0.0,0,0,0,0,120,12.4,10,5,9999,99999,9,999999999,0.0,999,999,99
3015,4,9,1,0,*?*?*?*?*?*?*?*?*?*?*?*?*?*?*?*?*?*?*?*?*?*?,11.1,8.5,82,100040,0,-0,328,0.0,-0.0,0.0,0,0,0,0,83,13.9,10,5,9999,99999,9,999999999,0.4,999,999,99
3015,4,9,2,0,*?*?*?*?*?*?*?*?*?*?*?*?*?*?*?*?*?*?*?*?*?*?,11.0,9.2,86,100040,0,-0,328,0.0,-0.0,0.0,0,0,0,0,87,14.9,10,5,9999,99999,9,999999999,0.4,999,999,99
3015,4,9,3,0,*?*?*?*?*?*?*?*?*?*?*?*?*?*?*?*?*?*?*?*?*?*?,10.4,8.5,86,100040,0,-0,325,0.0,-0.0,0.0,0,0,0,0,90,14.9,10,5,9999,99999,9,999999999,0.1,999,999,99
3015,4,9,4,0,*?*?*?*?*?*?*?*?*?*?*?*?*?*?*?*?*?*?*?*?*?*?,9.6,7.4,84,100040,0,-0,322,0.0,-0.0,0.0,0,0,0,0,93,15.5,10,5,9999,99999,9,999999999,0.1,999,999,99
3015,4,9,5,0,*?*?*?*?*?*?*?*?*?*?*?*?*?*?*?*?*?*?*?*?*?*?,10.0,8.7,88,100040,47,1350,323,0.0,0.0,0.0,0,0,0,0,97,16.0,10,5,9999,99999,9,999999999,0.3,999,999,99
3015,4,9,6,0,*?*?*?*?*?*?*?*?*?*?*?*?*?*?*?*?*?*?*?*?*?*?,10.4,8.8,88,100040,261,1362,314,104.7,195.0,67.3,11080,14226,8021,1274,100,17.0,7,4,9999,99999,9,999999999,0.4,999,999,99
3015,4,9,7,0,*?*?*?*?*?*?*?*?*?*?*?*?*?*?*?*?*?*?*?*?*?*?,12.1,9.6,82,100040,467,1363,329,138.9,53.9,120.4,15254,5021,13592,3335,97,18.0,9,5,9999,99999,9,999999999,0.4,999,999,99
3015,4,9,8,0,*?*?*?*?*?*?*?*?*?*?*?*?*?*?*?*?*?*?*?*?*?*?,14.6,11.2,78,100040,650,1362,325,390.6,481.4,160.9,41185,47807,19810,3330,93,18.0,4,2,9999,99999,9,999999999,0.0,999,999,99
3015,4,9,9,0,*?*?*?*?*?*?*?*?*?*?*?*?*?*?*?*?*?*?*?*?*?*?,17.6,11.3,65,100040,799,1363,339,490.8,492.3,202.2,52007,50293,24278,4694,90,16.0,4,2,9999,99999,9,999999999,0.0,999,999,99
3015,4,9,10,0,*?*?*?*?*?*?*?*?*?*?*?*?*?*?*?*?*?*?*?*?*?*?,19.9,11.2,55,100040,903,1363,350,560.9,497.8,231.1,59658,51407,27277,6022,87,16.0,4,2,9999,99999,9,999999999,0.0,999,999,99
3015,4,9,11,0,*?*?*?*?*?*?*?*?*?*?*?*?*?*?*?*?*?*?*?*?*?*?,20.8,11.6,54,100040,955,1363,355,596.0,500.0,245.5,63521,51836,28742,6880,83,15.5,4,2,9999,99999,9,999999999,0.0,999,999,99
3015,4,9,12,0,*?*?*?*?*?*?*?*?*?*?*?*?*?*?*?*?*?*?*?*?*?*?,22.0,11.6,50,100040,952,1363,367,536.4,344.1,296.1,58081,37035,32246,8451,80,17.0,6,3,9999,99999,9,999999999,0.0,999,999,99
3015,4,9,13,0,*?*?*?*?*?*?*?*?*?*?*?*?*?*?*?*?*?*?*?*?*?*?,22.2,10.1,45,100040,894,1364,371,451.5,245.9,290.3,48569,26327,31620,7835,78,14.9,7,4,9999,99999,9,999999999,0.0,999,999,99
3015,4,9,14,0,*?*?*?*?*?*?*?*?*?*?*?*?*?*?*?*?*?*?*?*?*?*?,22.1,9.9,45,100040,784,1363,378,250.0,57.8,216.7,27522,5806,24413,7042,77,17.0,9,5,9999,99999,9,999999999,0.0,999,999,99
3015,4,9,15,0,*?*?*?*?*?*?*?*?*?*?*?*?*?*?*?*?*?*?*?*?*?*?,22.1,9.8,44,100040,631,1364,378,196.3,56.4,170.2,21578,5536,19177,5091,75,17.5,9,5,9999,99999,9,999999999,0.0,999,999,99
3015,4,9,16,0,*?*?*?*?*?*?*?*?*?*?*?*?*?*?*?*?*?*?*?*?*?*?,22.0,8.9,42,100040,444,1362,377,131.0,53.4,113.6,14375,4931,12813,3113,73,16.0,9,5,9999,99999,9,999999999,0.0,999,999,99
3015,4,9,17,0,*?*?*?*?*?*?*?*?*?*?*?*?*?*?*?*?*?*?*?*?*?*?,20.2,9.2,48,100040,237,1361,364,77.5,112.1,58.0,8228,7782,6956,1079,72,17.0,8,4,9999,99999,9,999999999,0.0,999,999,99
3015,4,9,18,0,*?*?*?*?*?*?*?*?*?*?*?*?*?*?*?*?*?*?*?*?*?*?,18.1,8.5,52,100040,24,1348,358,0.0,0.0,0.0,0,0,0,0,70,16.5,9,5,9999,99999,9,999999999,0.0,999,999,99
3015,4,9,19,0,*?*?*?*?*?*?*?*?*?*?*?*?*?*?*?*?*?*?*?*?*?*?,16.8,8.9,58,100040,0,-0,355,0.0,-0.0,0.0,0,0,0,0,117,16.0,10,5,9999,99999,9,999999999,0.0,999,999,99
3015,4,9,20,0,*?*?*?*?*?*?*?*?*?*?*?*?*?*?*?*?*?*?*?*?*?*?,15.4,9.1,64,100040,0,-0,349,0.0,-0.0,0.0,0,0,0,0,163,16.5,10,5,9999,99999,9,999999999,0.1,999,999,99
3015,4,9,21,0,*?*?*?*?*?*?*?*?*?*?*?*?*?*?*?*?*?*?*?*?*?*?,14.4,8.9,68,100040,0,-0,344,0.0,-0.0,0.0,0,0,0,0,210,18.0,10,5,9999,99999,9,999999999,0.0,999,999,99
3015,4,9,22,0,*?*?*?*?*?*?*?*?*?*?*?*?*?*?*?*?*?*?*?*?*?*?,13.5,9.1,73,100040,0,-0,340,0.0,-0.0,0.0,0,0,0,0,257,17.5,10,5,9999,99999,9,999999999,0.0,999,999,99
3015,4,9,23,0,*?*?*?*?*?*?*?*?*?*?*?*?*?*?*?*?*?*?*?*?*?*?,14.3,9.7,72,100040,0,-0,343,0.0,-0.0,0.0,0,0,0,0,303,15.5,10,5,9999,99999,9,999999999,0.0,999,999,99
3015,4,9,24,0,*?*?*?*?*?*?*?*?*?*?*?*?*?*?*?*?*?*?*?*?*?*?,10.5,7.7,80,100040,0,-0,326,0.0,-0.0,0.0,0,0,0,0,80,12.4,10,5,9999,99999,9,999999999,0.5,999,999,99
3015,4,10,1,0,*?*?*?*?*?*?*?*?*?*?*?*?*?*?*?*?*?*?*?*?*?*?,15.6,12.4,82,100411,0,-0,349,0.0,-0.0,0.0,0,0,0,0,343,13.9,10,5,9999,99999,9,999999999,0.0,999,999,99
3015,4,10,2,0,*?*?*?*?*?*?*?*?*?*?*?*?*?*?*?*?*?*?*?*?*?*?,15.9,13.7,86,100411,0,-0,350,0.0,-0.0,0.0,0,0,0,0,337,14.9,10,5,9999,99999,9,999999999,0.4,999,999,99
3015,4,10,3,0,*?*?*?*?*?*?*?*?*?*?*?*?*?*?*?*?*?*?*?*?*?*?,15.7,13.6,87,100411,0,-0,349,0.0,-0.0,0.0,0,0,0,0,330,14.9,10,5,9999,99999,9,999999999,0.5,999,999,99
3015,4,10,4,0,*?*?*?*?*?*?*?*?*?*?*?*?*?*?*?*?*?*?*?*?*?*?,15.8,13.7,87,100411,0,-0,349,0.0,-0.0,0.0,0,0,0,0,323,15.5,10,5,9999,99999,9,999999999,0.0,999,999,99
3015,4,10,5,0,*?*?*?*?*?*?*?*?*?*?*?*?*?*?*?*?*?*?*?*?*?*?,15.5,13.2,86,100411,55,1352,348,0.0,0.0,0.0,0,0,0,0,317,16.0,10,5,9999,99999,9,999999999,0.0,999,999,99
3015,4,10,6,0,*?*?*?*?*?*?*?*?*?*?*?*?*?*?*?*?*?*?*?*?*?*?,15.2,13.3,88,100411,269,1362,344,69.6,46.9,60.3,7667,3657,7073,1296,310,17.0,9,5,9999,99999,9,999999999,0.0,999,999,99
3015,4,10,7,0,*?*?*?*?*?*?*?*?*?*?*?*?*?*?*?*?*?*?*?*?*?*?,15.9,14.0,89,100411,474,1362,347,141.6,54.1,122.7,15542,5060,13845,3409,310,18.0,9,5,9999,99999,9,999999999,0.0,999,999,99
3015,4,10,8,0,*?*?*?*?*?*?*?*?*?*?*?*?*?*?*?*?*?*?*?*?*?*?,16.6,14.3,87,100411,657,1362,353,118.4,0.0,118.4,13965,0,14015,5254,310,18.0,10,5,9999,99999,9,999999999,0.0,999,999,99
3015,4,10,9,0,*?*?*?*?*?*?*?*?*?*?*?*?*?*?*?*?*?*?*?*?*?*?,17.3,14.1,82,100411,806,1363,357,148.4,0.0,148.4,17648,0,17719,6902,310,16.0,10,5,9999,99999,9,999999999,0.4,999,999,99
3015,4,10,10,0,*?*?*?*?*?*?*?*?*?*?*?*?*?*?*?*?*?*?*?*?*?*?,18.5,14.2,76,100411,909,1362,360,294.1,58.6,255.0,32421,5945,28719,8966,310,16.0,9,5,9999,99999,9,999999999,0.0,999,999,99
3015,4,10,11,0,*?*?*?*?*?*?*?*?*?*?*?*?*?*?*?*?*?*?*?*?*?*?,19.1,14.3,74,100411,961,1362,366,179.7,0.0,179.7,21587,0,21685,8702,310,15.5,10,5,9999,99999,9,999999999,0.1,999,999,99
3015,4,10,12,0,*?*?*?*?*?*?*?*?*?*?*?*?*?*?*?*?*?*?*?*?*?*?,18.7,14.6,77,100411,958,1363,361,311.0,58.8,269.6,34306,5983,30375,9815,310,17.0,9,5,9999,99999,9,999999999,0.1,999,999,99
3015,4,10,13,0,*?*?*?*?*?*?*?*?*?*?*?*?*?*?*?*?*?*?*?*?*?*?,18.9,14.1,74,100411,899,1362,362,290.4,58.5,251.8,32019,5933,28367,8793,277,14.9,9,5,9999,99999,9,999999999,0.1,999,999,99
3015,4,10,14,0,*?*?*?*?*?*?*?*?*?*?*?*?*?*?*?*?*?*?*?*?*?*?,18.9,14.0,73,100411,789,1362,362,252.0,57.9,218.5,27747,5814,24611,7122,243,17.0,9,5,9999,99999,9,999999999,0.0,999,999,99
3015,4,10,15,0,*?*?*?*?*?*?*?*?*?*?*?*?*?*?*?*?*?*?*?*?*?*?,19.3,15.0,76,100411,636,1362,364,198.3,56.5,171.9,21800,5549,19372,5156,210,17.5,9,5,9999,99999,9,999999999,0.0,999,999,99
3015,4,10,16,0,*?*?*?*?*?*?*?*?*?*?*?*?*?*?*?*?*?*?*?*?*?*?,19.1,14.0,72,100411,450,1363,363,133.0,53.6,115.3,14599,4957,13011,3170,177,16.0,9,5,9999,99999,9,999999999,0.0,999,999,99
3015,4,10,17,0,*?*?*?*?*?*?*?*?*?*?*?*?*?*?*?*?*?*?*?*?*?*?,18.7,13.5,72,100411,243,1361,364,34.9,0.0,34.9,4071,0,4078,1353,143,17.0,10,5,9999,99999,9,999999999,0.0,999,999,99
3015,4,10,18,0,*?*?*?*?*?*?*?*?*?*?*?*?*?*?*?*?*?*?*?*?*?*?,18.6,13.3,71,100411,30,1347,363,0.0,0.0,0.0,0,0,0,0,110,16.5,10,5,9999,99999,9,999999999,0.0,999,999,99
3015,4,10,19,0,*?*?*?*?*?*?*?*?*?*?*?*?*?*?*?*?*?*?*?*?*?*?,17.0,14.3,84,100411,0,-0,355,0.0,-0.0,0.0,0,0,0,0,107,16.0,10,5,9999,99999,9,999999999,0.0,999,999,99
3015,4,10,20,0,*?*?*?*?*?*?*?*?*?*?*?*?*?*?*?*?*?*?*?*?*?*?,16.7,14.5,87,100411,0,-0,354,0.0,-0.0,0.0,0,0,0,0,103,16.5,10,5,9999,99999,9,999999999,0.2,999,999,99
3015,4,10,21,0,*?*?*?*?*?*?*?*?*?*?*?*?*?*?*?*?*?*?*?*?*?*?,16.8,14.1,84,100411,0,-0,354,0.0,-0.0,0.0,0,0,0,0,100,18.0,10,5,9999,99999,9,999999999,0.0,999,999,99
3015,4,10,22,0,*?*?*?*?*?*?*?*?*?*?*?*?*?*?*?*?*?*?*?*?*?*?,16.8,14.3,86,100411,0,-0,354,0.0,-0.0,0.0,0,0,0,0,97,17.5,10,5,9999,99999,9,999999999,0.8,999,999,99
3015,4,10,23,0,*?*?*?*?*?*?*?*?*?*?*?*?*?*?*?*?*?*?*?*?*?*?,16.4,13.8,84,100411,0,-0,352,0.0,-0.0,0.0,0,0,0,0,93,15.5,10,5,9999,99999,9,999999999,1.5,999,999,99
[truncated: 1,084,893 more chars]
