# Supplementary material for: Future weather dataset for fourteen UK sites
Source: Data Brief. 2016 Aug 3;8:1308–10. doi: 10.1016/j.dib.2016.07.057 (PMC4990658; doi:10.1016/j.dib.2016.07.057)
Supplement: Supplementary file 2 — Supplementary material [file mmc2.zip › 11_10th_PET_2050s_11 Nottingham.epw]

LOCATION,4550350,-,UK,WG data,03354,53.02,-1.22,0,20
DESIGN CONDITIONS,0
TYPICAL/EXTREME PERIODS,0
GROUND TEMPERATURES,1,1.0,,,,5.9,9.2,12.7,15.2,18.4,18.7,17.1,13.9,10.0,6.6,4.4,4.2
HOLIDAYS/DAYLIGHT SAVINGS,No,0,0,0
COMMENTS 1,created by using UKCP09 weather generator outputs
COMMENTS 2,wind speed wind direction and pressure based on observations at station id 03354
DATA PERIODS,1,1,Data,Sunday,1/1,12/31
3025,1,1,1,0,*?*?*?*?*?*?*?*?*?*?*?*?*?*?*?*?*?*?*?*?*?*?,4.0,2.5,87,100571,0,-0,298,0.0,-0.0,0.0,0,0,0,0,258,3.1,10,5,9999,99999,9,999999999,0.0,999,999,99
3025,1,1,2,0,*?*?*?*?*?*?*?*?*?*?*?*?*?*?*?*?*?*?*?*?*?*?,4.0,2.1,85,100571,0,-0,298,0.0,-0.0,0.0,0,0,0,0,257,3.6,10,5,9999,99999,9,999999999,0.0,999,999,99
3025,1,1,3,0,*?*?*?*?*?*?*?*?*?*?*?*?*?*?*?*?*?*?*?*?*?*?,5.2,3.4,87,100571,0,-0,303,0.0,-0.0,0.0,0,0,0,0,255,2.6,10,5,9999,99999,9,999999999,0.0,999,999,99
3025,1,1,4,0,*?*?*?*?*?*?*?*?*?*?*?*?*?*?*?*?*?*?*?*?*?*?,4.3,1.7,82,100571,0,-0,299,0.0,-0.0,0.0,0,0,0,0,253,2.6,10,5,9999,99999,9,999999999,0.0,999,999,99
3025,1,1,5,0,*?*?*?*?*?*?*?*?*?*?*?*?*?*?*?*?*?*?*?*?*?*?,3.3,-0.0,78,100571,0,-0,295,0.0,-0.0,0.0,0,0,0,0,252,3.6,10,5,9999,99999,9,999999999,0.0,999,999,99
3025,1,1,6,0,*?*?*?*?*?*?*?*?*?*?*?*?*?*?*?*?*?*?*?*?*?*?,3.7,0.6,78,100571,0,-0,297,0.0,-0.0,0.0,0,0,0,0,250,4.1,10,5,9999,99999,9,999999999,0.0,999,999,99
3025,1,1,7,0,*?*?*?*?*?*?*?*?*?*?*?*?*?*?*?*?*?*?*?*?*?*?,3.0,1.0,84,100571,0,-0,294,0.0,-0.0,0.0,0,0,0,0,252,2.6,10,5,9999,99999,9,999999999,0.0,999,999,99
3025,1,1,8,0,*?*?*?*?*?*?*?*?*?*?*?*?*?*?*?*?*?*?*?*?*?*?,2.1,-0.0,84,100571,13,1461,290,0.0,0.0,0.0,0,0,0,0,253,2.6,10,5,9999,99999,9,999999999,0.0,999,999,99
3025,1,1,9,0,*?*?*?*?*?*?*?*?*?*?*?*?*?*?*?*?*?*?*?*?*?*?,4.1,1.3,80,100571,162,1410,299,17.4,0.0,17.4,2067,-0,2069,677,255,3.6,10,5,9999,99999,9,999999999,0.0,999,999,99
3025,1,1,10,0,*?*?*?*?*?*?*?*?*?*?*?*?*?*?*?*?*?*?*?*?*?*?,5.9,3.2,82,100571,271,1413,301,66.9,46.4,58.0,7392,3576,6826,1243,257,3.6,9,5,9999,99999,9,999999999,0.0,999,999,99
3025,1,1,11,0,*?*?*?*?*?*?*?*?*?*?*?*?*?*?*?*?*?*?*?*?*?*?,8.7,3.0,66,100571,331,1412,314,87.3,49.5,75.7,9577,4195,8570,1992,258,4.1,9,5,9999,99999,9,999999999,0.0,999,999,99
3025,1,1,12,0,*?*?*?*?*?*?*?*?*?*?*?*?*?*?*?*?*?*?*?*?*?*?,10.5,2.9,58,100571,339,1413,322,89.9,49.8,77.9,9864,4250,8824,2057,260,4.6,9,5,9999,99999,9,999999999,0.0,999,999,99
3025,1,1,13,0,*?*?*?*?*?*?*?*?*?*?*?*?*?*?*?*?*?*?*?*?*?*?,10.4,1.7,54,100571,294,1415,321,74.6,47.7,64.6,8225,3807,7582,1393,258,6.2,9,5,9999,99999,9,999999999,0.0,999,999,99
3025,1,1,14,0,*?*?*?*?*?*?*?*?*?*?*?*?*?*?*?*?*?*?*?*?*?*?,10.6,1.7,53,100571,198,1411,322,42.3,40.1,36.7,4715,2671,4381,773,257,5.7,9,5,9999,99999,9,999999999,0.0,999,999,99
3025,1,1,15,0,*?*?*?*?*?*?*?*?*?*?*?*?*?*?*?*?*?*?*?*?*?*?,10.6,1.9,54,100571,59,1402,322,0.0,0.0,0.0,0,0,0,0,255,6.2,9,5,9999,99999,9,999999999,0.0,999,999,99
3025,1,1,16,0,*?*?*?*?*?*?*?*?*?*?*?*?*?*?*?*?*?*?*?*?*?*?,10.5,1.3,52,100571,0,-0,327,0.0,-0.0,0.0,0,0,0,0,253,4.1,10,5,9999,99999,9,999999999,0.0,999,999,99
3025,1,1,17,0,*?*?*?*?*?*?*?*?*?*?*?*?*?*?*?*?*?*?*?*?*?*?,9.1,1.3,56,100571,0,-0,321,0.0,-0.0,0.0,0,0,0,0,252,4.6,10,5,9999,99999,9,999999999,0.0,999,999,99
3025,1,1,18,0,*?*?*?*?*?*?*?*?*?*?*?*?*?*?*?*?*?*?*?*?*?*?,7.6,0.4,59,100571,0,-0,314,0.0,-0.0,0.0,0,0,0,0,250,4.6,10,5,9999,99999,9,999999999,0.0,999,999,99
3025,1,1,19,0,*?*?*?*?*?*?*?*?*?*?*?*?*?*?*?*?*?*?*?*?*?*?,7.0,0.6,62,100571,0,-0,311,0.0,-0.0,0.0,0,0,0,0,252,4.6,10,5,9999,99999,9,999999999,0.0,999,999,99
3025,1,1,20,0,*?*?*?*?*?*?*?*?*?*?*?*?*?*?*?*?*?*?*?*?*?*?,7.1,1.7,67,100571,0,-0,312,0.0,-0.0,0.0,0,0,0,0,253,3.1,10,5,9999,99999,9,999999999,2.7,999,999,99
3025,1,1,21,0,*?*?*?*?*?*?*?*?*?*?*?*?*?*?*?*?*?*?*?*?*?*?,6.3,2.5,75,100571,0,-0,308,0.0,-0.0,0.0,0,0,0,0,255,3.6,10,5,9999,99999,9,999999999,2.8,999,999,99
3025,1,1,22,0,*?*?*?*?*?*?*?*?*?*?*?*?*?*?*?*?*?*?*?*?*?*?,5.7,2.3,77,100571,0,-0,305,0.0,-0.0,0.0,0,0,0,0,257,5.2,10,5,9999,99999,9,999999999,0.2,999,999,99
3025,1,1,23,0,*?*?*?*?*?*?*?*?*?*?*?*?*?*?*?*?*?*?*?*?*?*?,5.2,1.5,75,100571,0,-0,303,0.0,-0.0,0.0,0,0,0,0,258,3.1,10,5,9999,99999,9,999999999,0.2,999,999,99
3025,1,1,24,0,*?*?*?*?*?*?*?*?*?*?*?*?*?*?*?*?*?*?*?*?*?*?,3.1,2.9,96,100571,0,-0,294,0.0,-0.0,0.0,0,0,0,0,260,4.1,10,5,9999,99999,9,999999999,0.0,999,999,99
3025,1,2,1,0,*?*?*?*?*?*?*?*?*?*?*?*?*?*?*?*?*?*?*?*?*?*?,4.9,1.7,81,102067,0,-0,302,0.0,-0.0,0.0,0,0,0,0,260,3.1,10,5,9999,99999,9,999999999,1.1,999,999,99
3025,1,2,2,0,*?*?*?*?*?*?*?*?*?*?*?*?*?*?*?*?*?*?*?*?*?*?,4.7,1.7,82,102067,0,-0,301,0.0,-0.0,0.0,0,0,0,0,260,3.6,10,5,9999,99999,9,999999999,0.0,999,999,99
3025,1,2,3,0,*?*?*?*?*?*?*?*?*?*?*?*?*?*?*?*?*?*?*?*?*?*?,4.4,-0.0,74,102067,0,-0,300,0.0,-0.0,0.0,0,0,0,0,260,2.6,10,5,9999,99999,9,999999999,0.0,999,999,99
3025,1,2,4,0,*?*?*?*?*?*?*?*?*?*?*?*?*?*?*?*?*?*?*?*?*?*?,4.8,0.6,76,102067,0,-0,302,0.0,-0.0,0.0,0,0,0,0,260,2.6,10,5,9999,99999,9,999999999,0.0,999,999,99
3025,1,2,5,0,*?*?*?*?*?*?*?*?*?*?*?*?*?*?*?*?*?*?*?*?*?*?,4.9,1.7,81,102067,0,-0,302,0.0,-0.0,0.0,0,0,0,0,260,3.6,10,5,9999,99999,9,999999999,0.0,999,999,99
3025,1,2,6,0,*?*?*?*?*?*?*?*?*?*?*?*?*?*?*?*?*?*?*?*?*?*?,4.4,1.7,84,102067,0,-0,300,0.0,-0.0,0.0,0,0,0,0,260,4.1,10,5,9999,99999,9,999999999,0.0,999,999,99
3025,1,2,7,0,*?*?*?*?*?*?*?*?*?*?*?*?*?*?*?*?*?*?*?*?*?*?,3.7,0.2,79,102067,0,-0,297,0.0,-0.0,0.0,0,0,0,0,250,2.6,10,5,9999,99999,9,999999999,0.0,999,999,99
3025,1,2,8,0,*?*?*?*?*?*?*?*?*?*?*?*?*?*?*?*?*?*?*?*?*?*?,4.2,0.2,76,102067,13,1392,299,0.0,0.0,0.0,0,0,0,0,240,2.6,10,5,9999,99999,9,999999999,0.0,999,999,99
3025,1,2,9,0,*?*?*?*?*?*?*?*?*?*?*?*?*?*?*?*?*?*?*?*?*?*?,4.5,0.4,76,102067,163,1410,300,17.6,0.0,17.6,2090,-0,2091,684,230,3.6,10,5,9999,99999,9,999999999,0.0,999,999,99
3025,1,2,10,0,*?*?*?*?*?*?*?*?*?*?*?*?*?*?*?*?*?*?*?*?*?*?,5.4,1.9,79,102067,272,1411,299,67.4,46.5,58.4,7444,3591,6873,1253,220,3.6,9,5,9999,99999,9,999999999,0.0,999,999,99
3025,1,2,11,0,*?*?*?*?*?*?*?*?*?*?*?*?*?*?*?*?*?*?*?*?*?*?,7.4,1.5,67,102067,333,1412,308,87.9,49.6,76.2,9647,4209,8632,2008,210,4.1,9,5,9999,99999,9,999999999,0.0,999,999,99
3025,1,2,12,0,*?*?*?*?*?*?*?*?*?*?*?*?*?*?*?*?*?*?*?*?*?*?,7.5,1.0,65,102067,341,1412,308,90.7,49.9,78.6,9950,4265,8901,2076,200,4.6,9,5,9999,99999,9,999999999,0.1,999,999,99
3025,1,2,13,0,*?*?*?*?*?*?*?*?*?*?*?*?*?*?*?*?*?*?*?*?*?*?,7.7,0.8,63,102067,296,1412,309,75.5,47.9,65.4,8281,3923,7419,1705,208,6.2,9,5,9999,99999,9,999999999,0.0,999,999,99
3025,1,2,14,0,*?*?*?*?*?*?*?*?*?*?*?*?*?*?*?*?*?*?*?*?*?*?,7.7,1.7,67,102067,201,1411,309,43.3,40.5,37.6,4825,2714,4483,792,217,5.7,9,5,9999,99999,9,999999999,0.0,999,999,99
3025,1,2,15,0,*?*?*?*?*?*?*?*?*?*?*?*?*?*?*?*?*?*?*?*?*?*?,7.6,3.0,74,102067,63,1420,314,0.0,0.0,0.0,0,0,0,0,225,6.2,10,5,9999,99999,9,999999999,0.0,999,999,99
3025,1,2,16,0,*?*?*?*?*?*?*?*?*?*?*?*?*?*?*?*?*?*?*?*?*?*?,7.6,3.6,76,102067,0,-0,313,0.0,-0.0,0.0,0,0,0,0,233,4.1,10,5,9999,99999,9,999999999,0.0,999,999,99
3025,1,2,17,0,*?*?*?*?*?*?*?*?*?*?*?*?*?*?*?*?*?*?*?*?*?*?,6.5,3.4,82,102067,0,-0,309,0.0,-0.0,0.0,0,0,0,0,242,4.6,10,5,9999,99999,9,999999999,0.0,999,999,99
3025,1,2,18,0,*?*?*?*?*?*?*?*?*?*?*?*?*?*?*?*?*?*?*?*?*?*?,6.2,3.6,85,102067,0,-0,307,0.0,-0.0,0.0,0,0,0,0,250,4.6,10,5,9999,99999,9,999999999,0.0,999,999,99
3025,1,2,19,0,*?*?*?*?*?*?*?*?*?*?*?*?*?*?*?*?*?*?*?*?*?*?,5.8,5.1,96,102067,0,-0,305,0.0,-0.0,0.0,0,0,0,0,248,4.6,10,5,9999,99999,9,999999999,0.0,999,999,99
3025,1,2,20,0,*?*?*?*?*?*?*?*?*?*?*?*?*?*?*?*?*?*?*?*?*?*?,5.7,5.8,100,102067,0,-0,305,0.0,-0.0,0.0,0,0,0,0,247,3.1,10,5,9999,99999,9,999999999,0.0,999,999,99
3025,1,2,21,0,*?*?*?*?*?*?*?*?*?*?*?*?*?*?*?*?*?*?*?*?*?*?,6.2,6.2,100,102067,0,-0,307,0.0,-0.0,0.0,0,0,0,0,245,3.6,10,5,9999,99999,9,999999999,0.0,999,999,99
3025,1,2,22,0,*?*?*?*?*?*?*?*?*?*?*?*?*?*?*?*?*?*?*?*?*?*?,4.6,4.5,100,102067,0,-0,300,0.0,-0.0,0.0,0,0,0,0,243,5.2,10,5,9999,99999,9,999999999,0.0,999,999,99
3025,1,2,23,0,*?*?*?*?*?*?*?*?*?*?*?*?*?*?*?*?*?*?*?*?*?*?,4.0,3.9,100,102067,0,-0,298,0.0,-0.0,0.0,0,0,0,0,242,3.1,10,5,9999,99999,9,999999999,0.0,999,999,99
3025,1,2,24,0,*?*?*?*?*?*?*?*?*?*?*?*?*?*?*?*?*?*?*?*?*?*?,4.7,1.5,81,102067,0,-0,301,0.0,-0.0,0.0,0,0,0,0,260,4.1,10,5,9999,99999,9,999999999,0.3,999,999,99
3025,1,3,1,0,*?*?*?*?*?*?*?*?*?*?*?*?*?*?*?*?*?*?*?*?*?*?,1.5,0.2,89,103036,0,-0,288,0.0,-0.0,0.0,0,0,0,0,237,3.1,10,5,9999,99999,9,999999999,0.0,999,999,99
3025,1,3,2,0,*?*?*?*?*?*?*?*?*?*?*?*?*?*?*?*?*?*?*?*?*?*?,-0.0,-1.9,85,103036,0,-0,282,0.0,-0.0,0.0,0,0,0,0,233,3.6,10,5,9999,99999,9,999999999,0.0,999,999,99
3025,1,3,3,0,*?*?*?*?*?*?*?*?*?*?*?*?*?*?*?*?*?*?*?*?*?*?,0.1,-0.2,96,103036,0,-0,282,0.0,-0.0,0.0,0,0,0,0,230,2.6,10,5,9999,99999,9,999999999,0.0,999,999,99
3025,1,3,4,0,*?*?*?*?*?*?*?*?*?*?*?*?*?*?*?*?*?*?*?*?*?*?,0.6,-0.0,93,103036,0,-0,284,0.0,-0.0,0.0,0,0,0,0,227,2.6,10,5,9999,99999,9,999999999,0.0,999,999,99
3025,1,3,5,0,*?*?*?*?*?*?*?*?*?*?*?*?*?*?*?*?*?*?*?*?*?*?,0.3,0.2,98,103036,0,-0,283,0.0,-0.0,0.0,0,0,0,0,223,3.6,10,5,9999,99999,9,999999999,0.0,999,999,99
3025,1,3,6,0,*?*?*?*?*?*?*?*?*?*?*?*?*?*?*?*?*?*?*?*?*?*?,-0.2,-0.6,96,103036,0,-0,281,0.0,-0.0,0.0,0,0,0,0,220,4.1,10,5,9999,99999,9,999999999,0.0,999,999,99
3025,1,3,7,0,*?*?*?*?*?*?*?*?*?*?*?*?*?*?*?*?*?*?*?*?*?*?,-0.7,-0.8,98,103036,0,-0,279,0.0,-0.0,0.0,0,0,0,0,223,2.6,10,5,9999,99999,9,999999999,0.0,999,999,99
3025,1,3,8,0,*?*?*?*?*?*?*?*?*?*?*?*?*?*?*?*?*?*?*?*?*?*?,-0.5,-0.8,96,103036,14,1415,279,0.0,0.0,0.0,0,0,0,0,227,2.6,10,5,9999,99999,9,999999999,0.0,999,999,99
3025,1,3,9,0,*?*?*?*?*?*?*?*?*?*?*?*?*?*?*?*?*?*?*?*?*?*?,-0.3,-0.2,98,103036,164,1409,280,17.8,0.0,17.8,2116,-0,2118,693,230,3.6,10,5,9999,99999,9,999999999,0.0,999,999,99
3025,1,3,10,0,*?*?*?*?*?*?*?*?*?*?*?*?*?*?*?*?*?*?*?*?*?*?,2.6,1.3,90,103036,274,1413,287,67.9,46.6,58.9,7504,3609,6928,1263,233,3.6,9,5,9999,99999,9,999999999,0.0,999,999,99
3025,1,3,11,0,*?*?*?*?*?*?*?*?*?*?*?*?*?*?*?*?*?*?*?*?*?*?,3.0,0.2,81,103036,335,1412,294,51.0,0.0,51.0,5956,0,5968,2031,237,4.1,10,5,9999,99999,9,999999999,0.0,999,999,99
3025,1,3,12,0,*?*?*?*?*?*?*?*?*?*?*?*?*?*?*?*?*?*?*?*?*?*?,3.5,0.2,78,103036,344,1414,291,91.5,50.0,79.3,10041,4283,8982,2098,240,4.6,9,5,9999,99999,9,999999999,0.0,999,999,99
3025,1,3,13,0,*?*?*?*?*?*?*?*?*?*?*?*?*?*?*?*?*?*?*?*?*?*?,3.4,-0.8,72,103036,299,1412,285,101.3,120.5,75.7,11074,9659,8789,1635,242,6.2,8,4,9999,99999,9,999999999,0.0,999,999,99
3025,1,3,14,0,*?*?*?*?*?*?*?*?*?*?*?*?*?*?*?*?*?*?*?*?*?*?,3.6,-1.3,68,103036,204,1410,286,58.8,102.5,44.0,6299,6363,5383,793,243,5.7,8,4,9999,99999,9,999999999,0.0,999,999,99
3025,1,3,15,0,*?*?*?*?*?*?*?*?*?*?*?*?*?*?*?*?*?*?*?*?*?*?,3.8,-1.7,65,103036,66,1412,292,0.0,0.0,0.0,0,0,0,0,245,6.2,9,5,9999,99999,9,999999999,0.0,999,999,99
3025,1,3,16,0,*?*?*?*?*?*?*?*?*?*?*?*?*?*?*?*?*?*?*?*?*?*?,3.4,-2.2,65,103036,0,-0,296,0.0,-0.0,0.0,0,0,0,0,247,4.1,10,5,9999,99999,9,999999999,0.0,999,999,99
3025,1,3,17,0,*?*?*?*?*?*?*?*?*?*?*?*?*?*?*?*?*?*?*?*?*?*?,2.8,-3.1,62,103036,0,-0,294,0.0,-0.0,0.0,0,0,0,0,248,4.6,10,5,9999,99999,9,999999999,0.0,999,999,99
3025,1,3,18,0,*?*?*?*?*?*?*?*?*?*?*?*?*?*?*?*?*?*?*?*?*?*?,2.8,-3.4,61,103036,0,-0,294,0.0,-0.0,0.0,0,0,0,0,250,4.6,10,5,9999,99999,9,999999999,0.0,999,999,99
3025,1,3,19,0,*?*?*?*?*?*?*?*?*?*?*?*?*?*?*?*?*?*?*?*?*?*?,-0.5,-6.0,62,103036,0,-0,280,0.0,-0.0,0.0,0,0,0,0,245,4.6,10,5,9999,99999,9,999999999,0.0,999,999,99
3025,1,3,20,0,*?*?*?*?*?*?*?*?*?*?*?*?*?*?*?*?*?*?*?*?*?*?,1.0,-3.4,69,103036,0,-0,286,0.0,-0.0,0.0,0,0,0,0,240,3.1,10,5,9999,99999,9,999999999,0.0,999,999,99
3025,1,3,21,0,*?*?*?*?*?*?*?*?*?*?*?*?*?*?*?*?*?*?*?*?*?*?,2.6,-2.4,67,103036,0,-0,293,0.0,-0.0,0.0,0,0,0,0,235,3.6,10,5,9999,99999,9,999999999,0.0,999,999,99
3025,1,3,22,0,*?*?*?*?*?*?*?*?*?*?*?*?*?*?*?*?*?*?*?*?*?*?,1.2,-2.9,71,103036,0,-0,287,0.0,-0.0,0.0,0,0,0,0,230,5.2,10,5,9999,99999,9,999999999,0.0,999,999,99
3025,1,3,23,0,*?*?*?*?*?*?*?*?*?*?*?*?*?*?*?*?*?*?*?*?*?*?,-0.0,-4.2,70,103036,0,-0,282,0.0,-0.0,0.0,0,0,0,0,225,3.1,10,5,9999,99999,9,999999999,0.0,999,999,99
3025,1,3,24,0,*?*?*?*?*?*?*?*?*?*?*?*?*?*?*?*?*?*?*?*?*?*?,3.4,2.1,90,103036,0,-0,295,0.0,-0.0,0.0,0,0,0,0,240,4.1,10,5,9999,99999,9,999999999,0.0,999,999,99
3025,1,4,1,0,*?*?*?*?*?*?*?*?*?*?*?*?*?*?*?*?*?*?*?*?*?*?,-0.7,-4.2,75,103554,0,-0,279,0.0,-0.0,0.0,0,0,0,0,225,3.1,10,5,9999,99999,9,999999999,0.0,999,999,99
3025,1,4,2,0,*?*?*?*?*?*?*?*?*?*?*?*?*?*?*?*?*?*?*?*?*?*?,-0.3,-4.2,72,103554,0,-0,281,0.0,-0.0,0.0,0,0,0,0,230,3.6,10,5,9999,99999,9,999999999,0.0,999,999,99
3025,1,4,3,0,*?*?*?*?*?*?*?*?*?*?*?*?*?*?*?*?*?*?*?*?*?*?,-0.6,-5.0,68,103554,0,-0,280,0.0,-0.0,0.0,0,0,0,0,235,2.6,10,5,9999,99999,9,999999999,0.0,999,999,99
3025,1,4,4,0,*?*?*?*?*?*?*?*?*?*?*?*?*?*?*?*?*?*?*?*?*?*?,-0.5,-3.9,74,103554,0,-0,280,0.0,-0.0,0.0,0,0,0,0,240,2.6,10,5,9999,99999,9,999999999,0.0,999,999,99
3025,1,4,5,0,*?*?*?*?*?*?*?*?*?*?*?*?*?*?*?*?*?*?*?*?*?*?,1.3,-2.7,73,103554,0,-0,287,0.0,-0.0,0.0,0,0,0,0,245,3.6,10,5,9999,99999,9,999999999,0.0,999,999,99
3025,1,4,6,0,*?*?*?*?*?*?*?*?*?*?*?*?*?*?*?*?*?*?*?*?*?*?,0.5,-2.9,75,103554,0,-0,284,0.0,-0.0,0.0,0,0,0,0,250,4.1,10,5,9999,99999,9,999999999,0.0,999,999,99
3025,1,4,7,0,*?*?*?*?*?*?*?*?*?*?*?*?*?*?*?*?*?*?*?*?*?*?,0.1,-3.7,73,103554,0,-0,282,0.0,-0.0,0.0,0,0,0,0,252,2.6,10,5,9999,99999,9,999999999,0.0,999,999,99
3025,1,4,8,0,*?*?*?*?*?*?*?*?*?*?*?*?*?*?*?*?*?*?*?*?*?*?,0.7,-3.1,73,103554,15,1418,285,0.0,0.0,0.0,0,0,0,0,253,2.6,10,5,9999,99999,9,999999999,0.0,999,999,99
3025,1,4,9,0,*?*?*?*?*?*?*?*?*?*?*?*?*?*?*?*?*?*?*?*?*?*?,1.5,-2.9,71,103554,166,1414,266,54.5,208.0,30.1,5828,11770,4215,526,255,3.6,6,3,9999,99999,9,999999999,0.0,999,999,99
3025,1,4,10,0,*?*?*?*?*?*?*?*?*?*?*?*?*?*?*?*?*?*?*?*?*?*?,2.8,-2.4,67,103554,276,1414,260,131.8,396.9,54.3,13452,29891,7980,968,257,3.6,4,2,9999,99999,9,999999999,0.0,999,999,99
3025,1,4,11,0,*?*?*?*?*?*?*?*?*?*?*?*?*?*?*?*?*?*?*?*?*?*?,2.3,-2.9,67,103554,337,1411,275,139.9,209.2,90.0,14810,17120,10586,1740,258,4.1,7,4,9999,99999,9,999999999,0.0,999,999,99
3025,1,4,12,0,*?*?*?*?*?*?*?*?*?*?*?*?*?*?*?*?*?*?*?*?*?*?,3.3,-1.9,67,103554,346,1411,274,160.5,293.3,88.6,16618,23954,11327,1643,260,4.6,6,3,9999,99999,9,999999999,0.0,999,999,99
3025,1,4,13,0,*?*?*?*?*?*?*?*?*?*?*?*?*?*?*?*?*?*?*?*?*?*?,3.9,-1.1,69,103554,302,1412,293,77.4,48.2,67.1,8499,3972,7613,1753,260,6.2,9,5,9999,99999,9,999999999,0.0,999,999,99
3025,1,4,14,0,*?*?*?*?*?*?*?*?*?*?*?*?*?*?*?*?*?*?*?*?*?*?,4.0,-1.5,66,103554,208,1415,293,45.5,41.2,39.5,5064,2806,4702,834,260,5.7,9,5,9999,99999,9,999999999,0.0,999,999,99
3025,1,4,15,0,*?*?*?*?*?*?*?*?*?*?*?*?*?*?*?*?*?*?*?*?*?*?,3.9,-2.2,63,103554,70,1422,276,0.0,0.0,0.0,0,0,0,0,260,6.2,6,3,9999,99999,9,999999999,0.0,999,999,99
3025,1,4,16,0,*?*?*?*?*?*?*?*?*?*?*?*?*?*?*?*?*?*?*?*?*?*?,2.1,-1.9,73,103554,0,-0,290,0.0,-0.0,0.0,0,0,0,0,260,4.1,10,5,9999,99999,9,999999999,0.0,999,999,99
3025,1,4,17,0,*?*?*?*?*?*?*?*?*?*?*?*?*?*?*?*?*?*?*?*?*?*?,3.8,-2.4,63,103554,0,-0,298,0.0,-0.0,0.0,0,0,0,0,260,4.6,10,5,9999,99999,9,999999999,0.0,999,999,99
3025,1,4,18,0,*?*?*?*?*?*?*?*?*?*?*?*?*?*?*?*?*?*?*?*?*?*?,1.6,-3.9,64,103554,0,-0,289,0.0,-0.0,0.0,0,0,0,0,260,4.6,10,5,9999,99999,9,999999999,0.0,999,999,99
3025,1,4,19,0,*?*?*?*?*?*?*?*?*?*?*?*?*?*?*?*?*?*?*?*?*?*?,1.0,-2.9,72,103554,0,-0,286,0.0,-0.0,0.0,0,0,0,0,257,4.6,10,5,9999,99999,9,999999999,0.0,999,999,99
3025,1,4,20,0,*?*?*?*?*?*?*?*?*?*?*?*?*?*?*?*?*?*?*?*?*?*?,1.2,-3.9,66,103554,0,-0,287,0.0,-0.0,0.0,0,0,0,0,253,3.1,10,5,9999,99999,9,999999999,0.0,999,999,99
3025,1,4,21,0,*?*?*?*?*?*?*?*?*?*?*?*?*?*?*?*?*?*?*?*?*?*?,0.5,-4.5,67,103554,0,-0,284,0.0,-0.0,0.0,0,0,0,0,250,3.6,10,5,9999,99999,9,999999999,0.0,999,999,99
3025,1,4,22,0,*?*?*?*?*?*?*?*?*?*?*?*?*?*?*?*?*?*?*?*?*?*?,1.6,-2.4,73,103554,0,-0,288,0.0,-0.0,0.0,0,0,0,0,247,5.2,10,5,9999,99999,9,999999999,0.0,999,999,99
3025,1,4,23,0,*?*?*?*?*?*?*?*?*?*?*?*?*?*?*?*?*?*?*?*?*?*?,1.6,-2.2,74,103554,0,-0,288,0.0,-0.0,0.0,0,0,0,0,243,3.1,10,5,9999,99999,9,999999999,0.0,999,999,99
3025,1,4,24,0,*?*?*?*?*?*?*?*?*?*?*?*?*?*?*?*?*?*?*?*?*?*?,-1.2,-4.2,77,103554,0,-0,277,0.0,-0.0,0.0,0,0,0,0,220,4.1,10,5,9999,99999,9,999999999,0.0,999,999,99
3025,1,5,1,0,*?*?*?*?*?*?*?*?*?*?*?*?*?*?*?*?*?*?*?*?*?*?,2.2,-2.2,71,103337,0,-0,291,0.0,-0.0,0.0,0,0,0,0,238,3.1,10,5,9999,99999,9,999999999,0.0,999,999,99
3025,1,5,2,0,*?*?*?*?*?*?*?*?*?*?*?*?*?*?*?*?*?*?*?*?*?*?,2.7,-2.2,69,103337,0,-0,293,0.0,-0.0,0.0,0,0,0,0,237,3.6,10,5,9999,99999,9,999999999,0.0,999,999,99
3025,1,5,3,0,*?*?*?*?*?*?*?*?*?*?*?*?*?*?*?*?*?*?*?*?*?*?,2.0,-1.9,74,103337,0,-0,290,0.0,-0.0,0.0,0,0,0,0,235,2.6,10,5,9999,99999,9,999999999,0.0,999,999,99
3025,1,5,4,0,*?*?*?*?*?*?*?*?*?*?*?*?*?*?*?*?*?*?*?*?*?*?,1.8,-1.5,77,103337,0,-0,289,0.0,-0.0,0.0,0,0,0,0,233,2.6,10,5,9999,99999,9,999999999,0.0,999,999,99
3025,1,5,5,0,*?*?*?*?*?*?*?*?*?*?*?*?*?*?*?*?*?*?*?*?*?*?,1.6,-1.9,76,103337,0,-0,288,0.0,-0.0,0.0,0,0,0,0,232,3.6,10,5,9999,99999,9,999999999,0.0,999,999,99
3025,1,5,6,0,*?*?*?*?*?*?*?*?*?*?*?*?*?*?*?*?*?*?*?*?*?*?,1.8,-1.1,80,103337,0,-0,289,0.0,-0.0,0.0,0,0,0,0,230,4.1,10,5,9999,99999,9,999999999,0.0,999,999,99
3025,1,5,7,0,*?*?*?*?*?*?*?*?*?*?*?*?*?*?*?*?*?*?*?*?*?*?,2.0,-0.2,84,103337,0,-0,290,0.0,-0.0,0.0,0,0,0,0,232,2.6,10,5,9999,99999,9,999999999,0.0,999,999,99
3025,1,5,8,0,*?*?*?*?*?*?*?*?*?*?*?*?*?*?*?*?*?*?*?*?*?*?,2.7,0.2,83,103337,16,1405,293,0.0,0.0,0.0,0,0,0,0,233,2.6,10,5,9999,99999,9,999999999,0.0,999,999,99
3025,1,5,9,0,*?*?*?*?*?*?*?*?*?*?*?*?*?*?*?*?*?*?*?*?*?*?,2.1,-0.6,81,103337,167,1410,290,18.4,0.0,18.4,2181,-0,2183,715,235,3.6,10,5,9999,99999,9,999999999,0.0,999,999,99
3025,1,5,10,0,*?*?*?*?*?*?*?*?*?*?*?*?*?*?*?*?*?*?*?*?*?*?,2.4,-0.6,80,103337,278,1414,292,39.8,0.0,39.8,4659,0,4667,1564,237,3.6,10,5,9999,99999,9,999999999,0.0,999,999,99
3025,1,5,11,0,*?*?*?*?*?*?*?*?*?*?*?*?*?*?*?*?*?*?*?*?*?*?,3.2,0.6,83,103337,340,1414,280,141.2,209.6,90.8,14947,17211,10681,1757,238,4.1,7,4,9999,99999,9,999999999,0.0,999,999,99
3025,1,5,12,0,*?*?*?*?*?*?*?*?*?*?*?*?*?*?*?*?*?*?*?*?*?*?,3.5,0.8,82,103337,349,1412,281,146.2,211.1,94.0,15469,17555,11035,1826,240,4.6,7,4,9999,99999,9,999999999,0.0,999,999,99
3025,1,5,13,0,*?*?*?*?*?*?*?*?*?*?*?*?*?*?*?*?*?*?*?*?*?*?,3.5,1.5,86,103337,305,1411,281,123.0,203.1,79.1,13024,15839,9364,1509,240,6.2,7,4,9999,99999,9,999999999,0.0,999,999,99
3025,1,5,14,0,*?*?*?*?*?*?*?*?*?*?*?*?*?*?*?*?*?*?*?*?*?*?,3.7,1.7,86,103337,211,1412,282,73.1,174.7,47.0,7810,11065,5726,853,240,5.7,7,4,9999,99999,9,999999999,0.0,999,999,99
3025,1,5,15,0,*?*?*?*?*?*?*?*?*?*?*?*?*?*?*?*?*?*?*?*?*?*?,3.5,1.0,83,103337,73,1409,286,0.1,0.4,0.1,13,14,16,1,240,6.2,8,4,9999,99999,9,999999999,0.0,999,999,99
3025,1,5,16,0,*?*?*?*?*?*?*?*?*?*?*?*?*?*?*?*?*?*?*?*?*?*?,3.4,0.8,83,103337,0,-0,296,0.0,-0.0,0.0,0,0,0,0,240,4.1,10,5,9999,99999,9,999999999,0.0,999,999,99
3025,1,5,17,0,*?*?*?*?*?*?*?*?*?*?*?*?*?*?*?*?*?*?*?*?*?*?,3.2,0.6,83,103337,0,-0,295,0.0,-0.0,0.0,0,0,0,0,240,4.6,10,5,9999,99999,9,999999999,0.0,999,999,99
3025,1,5,18,0,*?*?*?*?*?*?*?*?*?*?*?*?*?*?*?*?*?*?*?*?*?*?,2.9,-0.2,79,103337,0,-0,294,0.0,-0.0,0.0,0,0,0,0,240,4.6,10,5,9999,99999,9,999999999,0.0,999,999,99
3025,1,5,19,0,*?*?*?*?*?*?*?*?*?*?*?*?*?*?*?*?*?*?*?*?*?*?,3.1,-0.2,78,103337,0,-0,294,0.0,-0.0,0.0,0,0,0,0,240,4.6,10,5,9999,99999,9,999999999,0.0,999,999,99
3025,1,5,20,0,*?*?*?*?*?*?*?*?*?*?*?*?*?*?*?*?*?*?*?*?*?*?,2.3,-0.8,79,103337,0,-0,291,0.0,-0.0,0.0,0,0,0,0,240,3.1,10,5,9999,99999,9,999999999,0.0,999,999,99
3025,1,5,21,0,*?*?*?*?*?*?*?*?*?*?*?*?*?*?*?*?*?*?*?*?*?*?,3.5,-0.6,73,103337,0,-0,296,0.0,-0.0,0.0,0,0,0,0,240,3.6,10,5,9999,99999,9,999999999,0.0,999,999,99
3025,1,5,22,0,*?*?*?*?*?*?*?*?*?*?*?*?*?*?*?*?*?*?*?*?*?*?,2.0,-1.3,78,103337,0,-0,290,0.0,-0.0,0.0,0,0,0,0,240,5.2,10,5,9999,99999,9,999999999,0.0,999,999,99
3025,1,5,23,0,*?*?*?*?*?*?*?*?*?*?*?*?*?*?*?*?*?*?*?*?*?*?,2.6,-0.8,77,103337,0,-0,292,0.0,-0.0,0.0,0,0,0,0,240,3.1,10,5,9999,99999,9,999999999,0.0,999,999,99
3025,1,5,24,0,*?*?*?*?*?*?*?*?*?*?*?*?*?*?*?*?*?*?*?*?*?*?,1.6,-2.2,74,103337,0,-0,288,0.0,-0.0,0.0,0,0,0,0,240,4.1,10,5,9999,99999,9,999999999,0.0,999,999,99
3025,1,6,1,0,*?*?*?*?*?*?*?*?*?*?*?*?*?*?*?*?*?*?*?*?*?*?,3.9,2.1,89,103063,0,-0,298,0.0,-0.0,0.0,0,0,0,0,240,3.1,10,5,9999,99999,9,999999999,0.0,999,999,99
3025,1,6,2,0,*?*?*?*?*?*?*?*?*?*?*?*?*?*?*?*?*?*?*?*?*?*?,4.6,3.4,93,103063,0,-0,300,0.0,-0.0,0.0,0,0,0,0,240,3.6,10,5,9999,99999,9,999999999,0.0,999,999,99
3025,1,6,3,0,*?*?*?*?*?*?*?*?*?*?*?*?*?*?*?*?*?*?*?*?*?*?,3.0,1.9,93,103063,0,-0,294,0.0,-0.0,0.0,0,0,0,0,240,2.6,10,5,9999,99999,9,999999999,0.0,999,999,99
3025,1,6,4,0,*?*?*?*?*?*?*?*?*?*?*?*?*?*?*?*?*?*?*?*?*?*?,2.0,1.5,97,103063,0,-0,290,0.0,-0.0,0.0,0,0,0,0,240,2.6,10,5,9999,99999,9,999999999,0.0,999,999,99
3025,1,6,5,0,*?*?*?*?*?*?*?*?*?*?*?*?*?*?*?*?*?*?*?*?*?*?,1.5,1.5,100,103063,0,-0,287,0.0,-0.0,0.0,0,0,0,0,240,3.6,10,5,9999,99999,9,999999999,0.0,999,999,99
3025,1,6,6,0,*?*?*?*?*?*?*?*?*?*?*?*?*?*?*?*?*?*?*?*?*?*?,0.9,0.8,100,103063,0,-0,285,0.0,-0.0,0.0,0,0,0,0,240,4.1,10,5,9999,99999,9,999999999,0.0,999,999,99
3025,1,6,7,0,*?*?*?*?*?*?*?*?*?*?*?*?*?*?*?*?*?*?*?*?*?*?,1.6,1.5,100,103063,0,-0,288,0.0,-0.0,0.0,0,0,0,0,235,2.6,10,5,9999,99999,9,999999999,0.0,999,999,99
3025,1,6,8,0,*?*?*?*?*?*?*?*?*?*?*?*?*?*?*?*?*?*?*?*?*?*?,2.1,0.8,92,103063,17,1379,290,0.0,0.0,0.0,0,0,0,0,230,2.6,10,5,9999,99999,9,999999999,0.0,999,999,99
3025,1,6,9,0,*?*?*?*?*?*?*?*?*?*?*?*?*?*?*?*?*?*?*?*?*?*?,2.7,0.6,87,103063,169,1412,293,18.7,0.0,18.7,2220,-0,2222,728,225,3.6,10,5,9999,99999,9,999999999,0.0,999,999,99
3025,1,6,10,0,*?*?*?*?*?*?*?*?*?*?*?*?*?*?*?*?*?*?*?*?*?*?,5.3,2.5,83,103063,280,1413,299,70.0,46.9,60.6,7723,3670,7126,1303,220,3.6,9,5,9999,99999,9,999999999,0.0,999,999,99
3025,1,6,11,0,*?*?*?*?*?*?*?*?*?*?*?*?*?*?*?*?*?*?*?*?*?*?,7.9,4.1,78,103063,342,1411,310,91.1,50.0,78.9,9993,4275,8938,2086,215,4.1,9,5,9999,99999,9,999999999,0.0,999,999,99
3025,1,6,12,0,*?*?*?*?*?*?*?*?*?*?*?*?*?*?*?*?*?*?*?*?*?*?,9.1,4.5,74,103063,352,1412,315,94.4,50.3,81.8,10356,4341,9261,2169,210,4.6,9,5,9999,99999,9,999999999,0.0,999,999,99
3025,1,6,13,0,*?*?*?*?*?*?*?*?*?*?*?*?*?*?*?*?*?*?*?*?*?*?,8.9,3.6,70,103063,309,1414,315,79.7,48.5,69.1,8742,4024,7828,1807,212,6.2,9,5,9999,99999,9,999999999,0.0,999,999,99
3025,1,6,14,0,*?*?*?*?*?*?*?*?*?*?*?*?*?*?*?*?*?*?*?*?*?*?,9.0,4.1,72,103063,215,1414,315,47.9,41.9,41.6,5325,2903,4941,879,213,5.7,9,5,9999,99999,9,999999999,0.0,999,999,99
3025,1,6,15,0,*?*?*?*?*?*?*?*?*?*?*?*?*?*?*?*?*?*?*?*?*?*?,9.0,5.0,77,103063,77,1413,320,0.8,0.0,0.8,109,-0,109,32,215,6.2,10,5,9999,99999,9,999999999,0.0,999,999,99
3025,1,6,16,0,*?*?*?*?*?*?*?*?*?*?*?*?*?*?*?*?*?*?*?*?*?*?,9.1,5.0,76,103063,0,-0,320,0.0,-0.0,0.0,0,0,0,0,217,4.1,10,5,9999,99999,9,999999999,0.0,999,999,99
3025,1,6,17,0,*?*?*?*?*?*?*?*?*?*?*?*?*?*?*?*?*?*?*?*?*?*?,7.1,4.1,82,103063,0,-0,311,0.0,-0.0,0.0,0,0,0,0,218,4.6,10,5,9999,99999,9,999999999,0.0,999,999,99
3025,1,6,18,0,*?*?*?*?*?*?*?*?*?*?*?*?*?*?*?*?*?*?*?*?*?*?,6.8,5.1,90,103063,0,-0,310,0.0,-0.0,0.0,0,0,0,0,220,4.6,10,5,9999,99999,9,999999999,0.0,999,999,99
3025,1,6,19,0,*?*?*?*?*?*?*?*?*?*?*?*?*?*?*?*?*?*?*?*?*?*?,5.3,3.6,90,103063,0,-0,303,0.0,-0.0,0.0,0,0,0,0,222,4.6,10,5,9999,99999,9,999999999,1.7,999,999,99
3025,1,6,20,0,*?*?*?*?*?*?*?*?*?*?*?*?*?*?*?*?*?*?*?*?*?*?,5.9,3.6,85,103063,0,-0,306,0.0,-0.0,0.0,0,0,0,0,223,3.1,10,5,9999,99999,9,999999999,1.4,999,999,99
3025,1,6,21,0,*?*?*?*?*?*?*?*?*?*?*?*?*?*?*?*?*?*?*?*?*?*?,4.6,2.5,87,103063,0,-0,300,0.0,-0.0,0.0,0,0,0,0,225,3.6,10,5,9999,99999,9,999999999,1.7,999,999,99
3025,1,6,22,0,*?*?*?*?*?*?*?*?*?*?*?*?*?*?*?*?*?*?*?*?*?*?,3.3,2.9,98,103063,0,-0,295,0.0,-0.0,0.0,0,0,0,0,227,5.2,10,5,9999,99999,9,999999999,0.8,999,999,99
3025,1,6,23,0,*?*?*?*?*?*?*?*?*?*?*?*?*?*?*?*?*?*?*?*?*?*?,5.5,4.1,91,103063,0,-0,304,0.0,-0.0,0.0,0,0,0,0,228,3.1,10,5,9999,99999,9,999999999,0.3,999,999,99
3025,1,6,24,0,*?*?*?*?*?*?*?*?*?*?*?*?*?*?*?*?*?*?*?*?*?*?,3.1,0.6,84,103063,0,-0,294,0.0,-0.0,0.0,0,0,0,0,240,4.1,10,5,9999,99999,9,999999999,0.0,999,999,99
3025,1,7,1,0,*?*?*?*?*?*?*?*?*?*?*?*?*?*?*?*?*?*?*?*?*?*?,8.2,8.1,100,102427,0,-0,315,0.0,-0.0,0.0,0,0,0,0,227,3.1,10,5,9999,99999,9,999999999,0.6,999,999,99
3025,1,7,2,0,*?*?*?*?*?*?*?*?*?*?*?*?*?*?*?*?*?*?*?*?*?*?,8.4,8.4,100,102427,0,-0,316,0.0,-0.0,0.0,0,0,0,0,223,3.6,10,5,9999,99999,9,999999999,0.2,999,999,99
3025,1,7,3,0,*?*?*?*?*?*?*?*?*?*?*?*?*?*?*?*?*?*?*?*?*?*?,8.6,8.7,100,102427,0,-0,317,0.0,-0.0,0.0,0,0,0,0,220,2.6,10,5,9999,99999,9,999999999,1.2,999,999,99
3025,1,7,4,0,*?*?*?*?*?*?*?*?*?*?*?*?*?*?*?*?*?*?*?*?*?*?,9.5,9.6,100,102427,0,-0,321,0.0,-0.0,0.0,0,0,0,0,217,2.6,10,5,9999,99999,9,999999999,0.1,999,999,99
3025,1,7,5,0,*?*?*?*?*?*?*?*?*?*?*?*?*?*?*?*?*?*?*?*?*?*?,9.4,9.4,100,102427,0,-0,320,0.0,-0.0,0.0,0,0,0,0,213,3.6,10,5,9999,99999,9,999999999,0.2,999,999,99
3025,1,7,6,0,*?*?*?*?*?*?*?*?*?*?*?*?*?*?*?*?*?*?*?*?*?*?,8.9,8.9,100,102427,0,-0,318,0.0,-0.0,0.0,0,0,0,0,210,4.1,10,5,9999,99999,9,999999999,0.4,999,999,99
3025,1,7,7,0,*?*?*?*?*?*?*?*?*?*?*?*?*?*?*?*?*?*?*?*?*?*?,8.4,8.4,100,102427,0,-0,316,0.0,-0.0,0.0,0,0,0,0,210,2.6,10,5,9999,99999,9,999999999,1.5,999,999,99
3025,1,7,8,0,*?*?*?*?*?*?*?*?*?*?*?*?*?*?*?*?*?*?*?*?*?*?,7.8,7.4,100,102427,19,1420,314,0.0,0.0,0.0,0,0,0,0,210,2.6,10,5,9999,99999,9,999999999,1.3,999,999,99
3025,1,7,9,0,*?*?*?*?*?*?*?*?*?*?*?*?*?*?*?*?*?*?*?*?*?*?,8.7,7.3,100,102427,171,1413,318,19.1,0.0,19.1,2263,-0,2265,742,210,3.6,10,5,9999,99999,9,999999999,0.0,999,999,99
3025,1,7,10,0,*?*?*?*?*?*?*?*?*?*?*?*?*?*?*?*?*?*?*?*?*?*?,9.5,8.4,100,102427,282,1411,321,40.7,0.0,40.7,4759,0,4768,1599,210,3.6,10,5,9999,99999,9,999999999,0.0,999,999,99
3025,1,7,11,0,*?*?*?*?*?*?*?*?*?*?*?*?*?*?*?*?*?*?*?*?*?*?,9.5,6.9,100,102427,345,1412,321,53.0,0.0,53.0,6183,0,6197,2115,210,4.1,10,5,9999,99999,9,999999999,0.0,999,999,99
3025,1,7,12,0,*?*?*?*?*?*?*?*?*?*?*?*?*?*?*?*?*?*?*?*?*?*?,10.3,6.7,100,102427,355,1411,325,54.9,0.0,54.9,6415,0,6429,2200,210,4.6,10,5,9999,99999,9,999999999,0.0,999,999,99
3025,1,7,13,0,*?*?*?*?*?*?*?*?*?*?*?*?*?*?*?*?*?*?*?*?*?*?,10.3,7.3,100,102427,312,1412,325,46.5,0.0,46.5,5435,0,5446,1841,208,6.2,10,5,9999,99999,9,999999999,0.0,999,999,99
3025,1,7,14,0,*?*?*?*?*?*?*?*?*?*?*?*?*?*?*?*?*?*?*?*?*?*?,10.6,6.6,100,102427,219,1415,327,28.3,0.0,28.3,3328,0,3333,1102,207,5.7,10,5,9999,99999,9,999999999,0.0,999,999,99
3025,1,7,15,0,*?*?*?*?*?*?*?*?*?*?*?*?*?*?*?*?*?*?*?*?*?*?,10.5,5.1,98,102427,81,1414,326,1.5,0.0,1.5,209,-0,208,64,205,6.2,10,5,9999,99999,9,999999999,0.0,999,999,99
3025,1,7,16,0,*?*?*?*?*?*?*?*?*?*?*?*?*?*?*?*?*?*?*?*?*?*?,10.2,6.7,100,102427,0,-0,325,0.0,-0.0,0.0,0,0,0,0,203,4.1,10,5,9999,99999,9,999999999,0.0,999,999,99
3025,1,7,17,0,*?*?*?*?*?*?*?*?*?*?*?*?*?*?*?*?*?*?*?*?*?*?,9.7,6.7,100,102427,0,-0,322,0.0,-0.0,0.0,0,0,0,0,202,4.6,10,5,9999,99999,9,999999999,0.0,999,999,99
3025,1,7,18,0,*?*?*?*?*?*?*?*?*?*?*?*?*?*?*?*?*?*?*?*?*?*?,9.0,7.4,100,102427,0,-0,319,0.0,-0.0,0.0,0,0,0,0,200,4.6,10,5,9999,99999,9,999999999,0.0,999,999,99
3025,1,7,19,0,*?*?*?*?*?*?*?*?*?*?*?*?*?*?*?*?*?*?*?*?*?*?,8.7,8.5,100,102427,0,-0,317,0.0,-0.0,0.0,0,0,0,0,205,4.6,10,5,9999,99999,9,999999999,0.0,999,999,99
3025,1,7,20,0,*?*?*?*?*?*?*?*?*?*?*?*?*?*?*?*?*?*?*?*?*?*?,8.2,8.3,100,102427,0,-0,315,0.0,-0.0,0.0,0,0,0,0,210,3.1,10,5,9999,99999,9,999999999,0.0,999,999,99
3025,1,7,21,0,*?*?*?*?*?*?*?*?*?*?*?*?*?*?*?*?*?*?*?*?*?*?,8.6,8.7,100,102427,0,-0,317,0.0,-0.0,0.0,0,0,0,0,215,3.6,10,5,9999,99999,9,999999999,0.0,999,999,99
3025,1,7,22,0,*?*?*?*?*?*?*?*?*?*?*?*?*?*?*?*?*?*?*?*?*?*?,9.3,9.3,100,102427,0,-0,320,0.0,-0.0,0.0,0,0,0,0,220,5.2,10,5,9999,99999,9,999999999,0.0,999,999,99
3025,1,7,23,0,*?*?*?*?*?*?*?*?*?*?*?*?*?*?*?*?*?*?*?*?*?*?,8.9,8.9,100,102427,0,-0,318,0.0,-0.0,0.0,0,0,0,0,225,3.1,10,5,9999,99999,9,999999999,0.0,999,999,99
3025,1,7,24,0,*?*?*?*?*?*?*?*?*?*?*?*?*?*?*?*?*?*?*?*?*?*?,7.8,7.6,100,102427,0,-0,314,0.0,-0.0,0.0,0,0,0,0,230,4.1,10,5,9999,99999,9,999999999,0.8,999,999,99
3025,1,8,1,0,*?*?*?*?*?*?*?*?*?*?*?*?*?*?*?*?*?*?*?*?*?*?,8.0,4.5,78,102193,0,-0,315,0.0,-0.0,0.0,0,0,0,0,227,3.1,10,5,9999,99999,9,999999999,0.0,999,999,99
3025,1,8,2,0,*?*?*?*?*?*?*?*?*?*?*?*?*?*?*?*?*?*?*?*?*?*?,7.8,2.1,67,102193,0,-0,315,0.0,-0.0,0.0,0,0,0,0,223,3.6,10,5,9999,99999,9,999999999,0.0,999,999,99
3025,1,8,3,0,*?*?*?*?*?*?*?*?*?*?*?*?*?*?*?*?*?*?*?*?*?*?,8.1,1.5,62,102193,0,-0,316,0.0,-0.0,0.0,0,0,0,0,220,2.6,10,5,9999,99999,9,999999999,0.0,999,999,99
3025,1,8,4,0,*?*?*?*?*?*?*?*?*?*?*?*?*?*?*?*?*?*?*?*?*?*?,7.2,0.8,64,102193,0,-0,312,0.0,-0.0,0.0,0,0,0,0,217,2.6,10,5,9999,99999,9,999999999,0.0,999,999,99
3025,1,8,5,0,*?*?*?*?*?*?*?*?*?*?*?*?*?*?*?*?*?*?*?*?*?*?,6.9,0.6,64,102193,0,-0,311,0.0,-0.0,0.0,0,0,0,0,213,3.6,10,5,9999,99999,9,999999999,0.0,999,999,99
3025,1,8,6,0,*?*?*?*?*?*?*?*?*?*?*?*?*?*?*?*?*?*?*?*?*?*?,7.7,1.9,66,102193,0,-0,314,0.0,-0.0,0.0,0,0,0,0,210,4.1,10,5,9999,99999,9,999999999,0.0,999,999,99
3025,1,8,7,0,*?*?*?*?*?*?*?*?*?*?*?*?*?*?*?*?*?*?*?*?*?*?,6.9,0.8,65,102193,0,-0,311,0.0,-0.0,0.0,0,0,0,0,212,2.6,10,5,9999,99999,9,999999999,0.0,999,999,99
3025,1,8,8,0,*?*?*?*?*?*?*?*?*?*?*?*?*?*?*?*?*?*?*?*?*?*?,6.9,1.3,67,102193,21,1441,311,0.0,0.0,0.0,0,0,0,0,213,2.6,10,5,9999,99999,9,999999999,0.0,999,999,99
3025,1,8,9,0,*?*?*?*?*?*?*?*?*?*?*?*?*?*?*?*?*?*?*?*?*?*?,6.9,0.6,64,102193,173,1412,306,33.8,36.7,29.3,3789,2284,3530,615,215,3.6,9,5,9999,99999,9,999999999,0.0,999,999,99
3025,1,8,10,0,*?*?*?*?*?*?*?*?*?*?*?*?*?*?*?*?*?*?*?*?*?*?,6.8,-0.0,61,102193,285,1414,273,140.4,443.7,51.0,14439,34051,7618,927,217,3.6,3,2,9999,99999,9,999999999,0.0,999,999,99
3025,1,8,11,0,*?*?*?*?*?*?*?*?*?*?*?*?*?*?*?*?*?*?*?*?*?*?,7.9,2.3,67,102193,348,1412,285,178.8,426.6,73.7,18886,35033,9748,1337,218,4.1,4,2,9999,99999,9,999999999,0.0,999,999,99
3025,1,8,12,0,*?*?*?*?*?*?*?*?*?*?*?*?*?*?*?*?*?*?*?*?*?*?,9.0,3.2,67,102193,359,1414,300,167.7,296.0,92.6,17364,24515,11802,1722,220,4.6,6,3,9999,99999,9,999999999,0.0,999,999,99
3025,1,8,13,0,*?*?*?*?*?*?*?*?*?*?*?*?*?*?*?*?*?*?*?*?*?*?,8.5,3.6,70,102193,316,1413,308,108.8,122.6,81.4,11886,10046,9422,1764,220,6.2,8,4,9999,99999,9,999999999,0.0,999,999,99
3025,1,8,14,0,*?*?*?*?*?*?*?*?*?*?*?*?*?*?*?*?*?*?*?*?*?*?,8.9,3.4,68,102193,222,1409,291,97.2,362.7,40.0,9968,25104,6052,722,220,5.7,4,2,9999,99999,9,999999999,0.0,999,999,99
3025,1,8,15,0,*?*?*?*?*?*?*?*?*?*?*?*?*?*?*?*?*?*?*?*?*?*?,8.3,3.8,73,102193,85,1413,312,4.1,9.0,3.5,492,297,522,53,220,6.2,9,5,9999,99999,9,999999999,0.0,999,999,99
3025,1,8,16,0,*?*?*?*?*?*?*?*?*?*?*?*?*?*?*?*?*?*?*?*?*?*?,8.9,4.1,72,102193,0,-0,319,0.0,-0.0,0.0,0,0,0,0,220,4.1,10,5,9999,99999,9,999999999,0.0,999,999,99
3025,1,8,17,0,*?*?*?*?*?*?*?*?*?*?*?*?*?*?*?*?*?*?*?*?*?*?,7.7,3.8,76,102193,0,-0,314,0.0,-0.0,0.0,0,0,0,0,220,4.6,10,5,9999,99999,9,999999999,0.0,999,999,99
3025,1,8,18,0,*?*?*?*?*?*?*?*?*?*?*?*?*?*?*?*?*?*?*?*?*?*?,8.3,3.9,73,102193,0,-0,317,0.0,-0.0,0.0,0,0,0,0,220,4.6,10,5,9999,99999,9,999999999,0.0,999,999,99
3025,1,8,19,0,*?*?*?*?*?*?*?*?*?*?*?*?*?*?*?*?*?*?*?*?*?*?,7.8,2.7,70,102193,0,-0,315,0.0,-0.0,0.0,0,0,0,0,230,4.6,10,5,9999,99999,9,999999999,0.0,999,999,99
3025,1,8,20,0,*?*?*?*?*?*?*?*?*?*?*?*?*?*?*?*?*?*?*?*?*?*?,7.2,2.5,72,102193,0,-0,312,0.0,-0.0,0.0,0,0,0,0,240,3.1,10,5,9999,99999,9,999999999,0.0,999,999,99
3025,1,8,21,0,*?*?*?*?*?*?*?*?*?*?*?*?*?*?*?*?*?*?*?*?*?*?,7.4,3.0,74,102193,0,-0,313,0.0,-0.0,0.0,0,0,0,0,250,3.6,10,5,9999,99999,9,999999999,0.0,999,999,99
3025,1,8,22,0,*?*?*?*?*?*?*?*?*?*?*?*?*?*?*?*?*?*?*?*?*?*?,8.5,4.5,75,102193,0,-0,317,0.0,-0.0,0.0,0,0,0,0,260,5.2,10,5,9999,99999,9,999999999,0.0,999,999,99
3025,1,8,23,0,*?*?*?*?*?*?*?*?*?*?*?*?*?*?*?*?*?*?*?*?*?*?,7.6,4.3,79,102193,0,-0,313,0.0,-0.0,0.0,0,0,0,0,270,3.1,10,5,9999,99999,9,999999999,0.0,999,999,99
3025,1,8,24,0,*?*?*?*?*?*?*?*?*?*?*?*?*?*?*?*?*?*?*?*?*?*?,8.5,6.9,88,102193,0,-0,317,0.0,-0.0,0.0,0,0,0,0,230,4.1,10,5,9999,99999,9,999999999,0.0,999,999,99
3025,1,9,1,0,*?*?*?*?*?*?*?*?*?*?*?*?*?*?*?*?*?*?*?*?*?*?,5.6,5.6,100,102200,0,-0,304,0.0,-0.0,0.0,0,0,0,0,280,3.1,10,5,9999,99999,9,999999999,0.0,999,999,99
3025,1,9,2,0,*?*?*?*?*?*?*?*?*?*?*?*?*?*?*?*?*?*?*?*?*?*?,4.3,4.3,100,102200,0,-0,299,0.0,-0.0,0.0,0,0,0,0,280,3.6,10,5,9999,99999,9,999999999,0.0,999,999,99
3025,1,9,3,0,*?*?*?*?*?*?*?*?*?*?*?*?*?*?*?*?*?*?*?*?*?*?,5.8,5.8,100,102200,0,-0,305,0.0,-0.0,0.0,0,0,0,0,280,2.6,10,5,9999,99999,9,999999999,0.0,999,999,99
3025,1,9,4,0,*?*?*?*?*?*?*?*?*?*?*?*?*?*?*?*?*?*?*?*?*?*?,4.9,4.8,100,102200,0,-0,301,0.0,-0.0,0.0,0,0,0,0,280,2.6,10,5,9999,99999,9,999999999,0.0,999,999,99
3025,1,9,5,0,*?*?*?*?*?*?*?*?*?*?*?*?*?*?*?*?*?*?*?*?*?*?,4.9,4.8,100,102200,0,-0,301,0.0,-0.0,0.0,0,0,0,0,280,3.6,10,5,9999,99999,9,999999999,0.0,999,999,99
3025,1,9,6,0,*?*?*?*?*?*?*?*?*?*?*?*?*?*?*?*?*?*?*?*?*?*?,3.5,3.6,100,102200,0,-0,296,0.0,-0.0,0.0,0,0,0,0,280,4.1,10,5,9999,99999,9,999999999,0.0,999,999,99
3025,1,9,7,0,*?*?*?*?*?*?*?*?*?*?*?*?*?*?*?*?*?*?*?*?*?*?,2.2,2.1,100,102200,0,-0,290,0.0,-0.0,0.0,0,0,0,0,278,2.6,10,5,9999,99999,9,999999999,0.0,999,999,99
3025,1,9,8,0,*?*?*?*?*?*?*?*?*?*?*?*?*?*?*?*?*?*?*?*?*?*?,4.0,3.8,100,102200,22,1386,293,0.0,0.0,0.0,0,0,0,0,277,2.6,9,5,9999,99999,9,999999999,0.0,999,999,99
3025,1,9,9,0,*?*?*?*?*?*?*?*?*?*?*?*?*?*?*?*?*?*?*?*?*?*?,5.8,3.6,88,102200,175,1410,306,19.9,0.0,19.9,2360,-0,2362,774,275,3.6,10,5,9999,99999,9,999999999,0.0,999,999,99
3025,1,9,10,0,*?*?*?*?*?*?*?*?*?*?*?*?*?*?*?*?*?*?*?*?*?*?,7.9,5.8,89,102200,287,1410,310,72.5,47.4,62.9,8000,3747,7377,1353,273,3.6,9,5,9999,99999,9,999999999,0.0,999,999,99
3025,1,9,11,0,*?*?*?*?*?*?*?*?*?*?*?*?*?*?*?*?*?*?*?*?*?*?,10.2,7.3,85,102200,351,1412,317,124.6,126.3,93.2,13601,10785,10753,2040,272,4.1,8,4,9999,99999,9,999999999,0.0,999,999,99
3025,1,9,12,0,*?*?*?*?*?*?*?*?*?*?*?*?*?*?*?*?*?*?*?*?*?*?,13.4,8.5,75,102200,362,1412,331,129.5,127.3,96.9,14135,10995,11166,2126,270,4.6,8,4,9999,99999,9,999999999,0.0,999,999,99
3025,1,9,13,0,*?*?*?*?*?*?*?*?*?*?*?*?*?*?*?*?*?*?*?*?*?*?,13.4,7.6,70,102200,320,1414,335,83.4,49.0,72.3,9150,4110,8191,1897,275,6.2,9,5,9999,99999,9,999999999,0.0,999,999,99
3025,1,9,14,0,*?*?*?*?*?*?*?*?*?*?*?*?*?*?*?*?*?*?*?*?*?*?,13.5,8.9,76,102200,227,1415,336,51.9,43.0,45.0,5759,3057,5337,955,280,5.7,9,5,9999,99999,9,999999999,0.0,999,999,99
3025,1,9,15,0,*?*?*?*?*?*?*?*?*?*?*?*?*?*?*?*?*?*?*?*?*?*?,13.3,7.7,71,102200,89,1409,335,5.5,11.5,4.7,652,397,687,72,285,6.2,9,5,9999,99999,9,999999999,0.0,999,999,99
3025,1,9,16,0,*?*?*?*?*?*?*?*?*?*?*?*?*?*?*?*?*?*?*?*?*?*?,13.4,7.0,67,102200,0,-0,340,0.0,-0.0,0.0,0,0,0,0,290,4.1,10,5,9999,99999,9,999999999,0.0,999,999,99
3025,1,9,17,0,*?*?*?*?*?*?*?*?*?*?*?*?*?*?*?*?*?*?*?*?*?*?,10.5,5.5,73,102200,0,-0,326,0.0,-0.0,0.0,0,0,0,0,295,4.6,10,5,9999,99999,9,999999999,0.0,999,999,99
3025,1,9,18,0,*?*?*?*?*?*?*?*?*?*?*?*?*?*?*?*?*?*?*?*?*?*?,8.4,5.5,83,102200,0,-0,317,0.0,-0.0,0.0,0,0,0,0,300,4.6,10,5,9999,99999,9,999999999,0.0,999,999,99
3025,1,9,19,0,*?*?*?*?*?*?*?*?*?*?*?*?*?*?*?*?*?*?*?*?*?*?,8.5,5.8,86,102200,0,-0,317,0.0,-0.0,0.0,0,0,0,0,292,4.6,10,5,9999,99999,9,999999999,0.0,999,999,99
3025,1,9,20,0,*?*?*?*?*?*?*?*?*?*?*?*?*?*?*?*?*?*?*?*?*?*?,7.8,5.6,89,102200,0,-0,314,0.0,-0.0,0.0,0,0,0,0,283,3.1,10,5,9999,99999,9,999999999,0.0,999,999,99
3025,1,9,21,0,*?*?*?*?*?*?*?*?*?*?*?*?*?*?*?*?*?*?*?*?*?*?,7.0,5.5,92,102200,0,-0,310,0.0,-0.0,0.0,0,0,0,0,275,3.6,10,5,9999,99999,9,999999999,0.1,999,999,99
3025,1,9,22,0,*?*?*?*?*?*?*?*?*?*?*?*?*?*?*?*?*?*?*?*?*?*?,7.1,4.6,87,102200,0,-0,311,0.0,-0.0,0.0,0,0,0,0,267,5.2,10,5,9999,99999,9,999999999,0.4,999,999,99
3025,1,9,23,0,*?*?*?*?*?*?*?*?*?*?*?*?*?*?*?*?*?*?*?*?*?*?,5.3,3.4,90,102200,0,-0,303,0.0,-0.0,0.0,0,0,0,0,258,3.1,10,5,9999,99999,9,999999999,0.8,999,999,99
3025,1,9,24,0,*?*?*?*?*?*?*?*?*?*?*?*?*?*?*?*?*?*?*?*?*?*?,6.8,5.0,91,102200,0,-0,310,0.0,-0.0,0.0,0,0,0,0,280,4.1,10,5,9999,99999,9,999999999,0.0,999,999,99
3025,1,10,1,0,*?*?*?*?*?*?*?*?*?*?*?*?*?*?*?*?*?*?*?*?*?*?,2.5,1.3,96,101607,0,-0,292,0.0,-0.0,0.0,0,0,0,0,248,3.1,10,5,9999,99999,9,999999999,0.2,999,999,99
3025,1,10,2,0,*?*?*?*?*?*?*?*?*?*?*?*?*?*?*?*?*?*?*?*?*?*?,1.4,-0.0,94,101607,0,-0,287,0.0,-0.0,0.0,0,0,0,0,247,3.6,10,5,9999,99999,9,999999999,0.0,999,999,99
3025,1,10,3,0,*?*?*?*?*?*?*?*?*?*?*?*?*?*?*?*?*?*?*?*?*?*?,0.3,-0.6,97,101607,0,-0,283,0.0,-0.0,0.0,0,0,0,0,245,2.6,10,5,9999,99999,9,999999999,0.0,999,999,99
3025,1,10,4,0,*?*?*?*?*?*?*?*?*?*?*?*?*?*?*?*?*?*?*?*?*?*?,1.3,-0.6,91,101607,0,-0,287,0.0,-0.0,0.0,0,0,0,0,243,2.6,10,5,9999,99999,9,999999999,0.0,999,999,99
3025,1,10,5,0,*?*?*?*?*?*?*?*?*?*?*?*?*?*?*?*?*?*?*?*?*?*?,2.3,1.9,100,101607,0,-0,291,0.0,-0.0,0.0,0,0,0,0,242,3.6,10,5,9999,99999,9,999999999,0.0,999,999,99
3025,1,10,6,0,*?*?*?*?*?*?*?*?*?*?*?*?*?*?*?*?*?*?*?*?*?*?,2.2,1.9,100,101607,0,-0,290,0.0,-0.0,0.0,0,0,0,0,240,4.1,10,5,9999,99999,9,999999999,0.0,999,999,99
3025,1,10,7,0,*?*?*?*?*?*?*?*?*?*?*?*?*?*?*?*?*?*?*?*?*?*?,1.1,1.0,100,101607,0,-0,286,0.0,-0.0,0.0,0,0,0,0,238,2.6,10,5,9999,99999,9,999999999,0.0,999,999,99
3025,1,10,8,0,*?*?*?*?*?*?*?*?*?*?*?*?*?*?*?*?*?*?*?*?*?*?,2.0,2.1,100,101607,24,1386,289,0.0,0.0,0.0,0,0,0,0,237,2.6,10,5,9999,99999,9,999999999,0.0,999,999,99
3025,1,10,9,0,*?*?*?*?*?*?*?*?*?*?*?*?*?*?*?*?*?*?*?*?*?*?,3.3,3.2,100,101607,178,1414,290,35.4,37.4,30.7,3962,2360,3690,644,235,3.6,9,5,9999,99999,9,999999999,0.0,999,999,99
3025,1,10,10,0,*?*?*?*?*?*?*?*?*?*?*?*?*?*?*?*?*?*?*?*?*?*?,2.7,2.7,100,101607,290,1411,292,42.3,0.0,42.3,4941,0,4951,1664,233,3.6,10,5,9999,99999,9,999999999,0.0,999,999,99
3025,1,10,11,0,*?*?*?*?*?*?*?*?*?*?*?*?*?*?*?*?*?*?*?*?*?*?,6.0,3.4,87,101607,354,1411,297,126.1,126.6,94.3,13760,10849,10876,2065,232,4.1,8,4,9999,99999,9,999999999,0.0,999,999,99
3025,1,10,12,0,*?*?*?*?*?*?*?*?*?*?*?*?*?*?*?*?*?*?*?*?*?*?,7.6,3.6,79,101607,366,1413,299,155.0,213.7,99.7,16403,18138,11668,1949,230,4.6,7,4,9999,99999,9,999999999,0.0,999,999,99
3025,1,10,13,0,*?*?*?*?*?*?*?*?*?*?*?*?*?*?*?*?*?*?*?*?*?*?,7.5,5.0,88,101607,324,1414,300,132.7,206.7,85.3,14048,16591,10067,1640,233,6.2,7,4,9999,99999,9,999999999,0.0,999,999,99
3025,1,10,14,0,*?*?*?*?*?*?*?*?*?*?*?*?*?*?*?*?*?*?*?*?*?*?,7.7,5.9,92,101607,231,1414,301,83.5,182.5,53.7,8895,12202,6492,987,237,5.7,7,4,9999,99999,9,999999999,0.0,999,999,99
3025,1,10,15,0,*?*?*?*?*?*?*?*?*?*?*?*?*?*?*?*?*?*?*?*?*?*?,7.5,4.6,86,101607,94,1419,308,6.9,13.9,6.0,816,498,855,93,240,6.2,9,5,9999,99999,9,999999999,0.0,999,999,99
3025,1,10,16,0,*?*?*?*?*?*?*?*?*?*?*?*?*?*?*?*?*?*?*?*?*?*?,7.5,3.9,82,101607,0,-0,313,0.0,-0.0,0.0,0,0,0,0,243,4.1,10,5,9999,99999,9,999999999,0.0,999,999,99
3025,1,10,17,0,*?*?*?*?*?*?*?*?*?*?*?*?*?*?*?*?*?*?*?*?*?*?,6.4,4.8,94,101607,0,-0,308,0.0,-0.0,0.0,0,0,0,0,247,4.6,10,5,9999,99999,9,999999999,0.0,999,999,99
3025,1,10,18,0,*?*?*?*?*?*?*?*?*?*?*?*?*?*?*?*?*?*?*?*?*?*?,5.1,3.9,97,101607,0,-0,302,0.0,-0.0,0.0,0,0,0,0,250,4.6,10,5,9999,99999,9,999999999,0.0,999,999,99
3025,1,10,19,0,*?*?*?*?*?*?*?*?*?*?*?*?*?*?*?*?*?*?*?*?*?*?,3.9,3.0,99,101607,0,-0,297,0.0,-0.0,0.0,0,0,0,0,208,4.6,10,5,9999,99999,9,999999999,0.0,999,999,99
3025,1,10,20,0,*?*?*?*?*?*?*?*?*?*?*?*?*?*?*?*?*?*?*?*?*?*?,3.4,3.4,100,101607,0,-0,295,0.0,-0.0,0.0,0,0,0,0,167,3.1,10,5,9999,99999,9,999999999,0.0,999,999,99
3025,1,10,21,0,*?*?*?*?*?*?*?*?*?*?*?*?*?*?*?*?*?*?*?*?*?*?,3.7,3.8,100,101607,0,-0,296,0.0,-0.0,0.0,0,0,0,0,125,3.6,10,5,9999,99999,9,999999999,0.0,999,999,99
3025,1,10,22,0,*?*?*?*?*?*?*?*?*?*?*?*?*?*?*?*?*?*?*?*?*?*?,3.7,3.8,100,101607,0,-0,296,0.0,-0.0,0.0,0,0,0,0,83,5.2,10,5,9999,99999,9,999999999,0.0,999,999,99
3025,1,10,23,0,*?*?*?*?*?*?*?*?*?*?*?*?*?*?*?*?*?*?*?*?*?*?,2.3,2.3,100,101607,0,-0,291,0.0,-0.0,0.0,0,0,0,0,42,3.1,10,5,9999,99999,9,999999999,0.0,999,999,99
3025,1,10,24,0,*?*?*?*?*?*?*?*?*?*?*?*?*?*?*?*?*?*?*?*?*?*?,3.6,2.3,96,101607,0,-0,296,0.0,-0.0,0.0,0,0,0,0,250,4.1,10,5,9999,99999,9,999999999,1.2,999,999,99
3025,1,11,1,0,*?*?*?*?*?*?*?*?*?*?*?*?*?*?*?*?*?*?*?*?*?*?,1.5,-3.1,68,101753,0,-0,288,0.0,-0.0,0.0,0,0,0,0,0,3.1,10,5,9999,99999,9,999999999,0.0,999,999,99
3025,1,11,2,0,*?*?*?*?*?*?*?*?*?*?*?*?*?*?*?*?*?*?*?*?*?*?,2.1,-6.3,49,101753,0,-0,291,0.0,-0.0,0.0,0,0,0,0,0,3.6,10,5,9999,99999,9,999999999,0.0,999,999,99
3025,1,11,3,0,*?*?*?*?*?*?*?*?*?*?*?*?*?*?*?*?*?*?*?*?*?*?,1.7,-6.9,49,101753,0,-0,290,0.0,-0.0,0.0,0,0,0,0,0,2.6,10,5,9999,99999,9,999999999,0.0,999,999,99
3025,1,11,4,0,*?*?*?*?*?*?*?*?*?*?*?*?*?*?*?*?*?*?*?*?*?*?,1.2,-6.0,55,101753,0,-0,287,0.0,-0.0,0.0,0,0,0,0,0,2.6,10,5,9999,99999,9,999999999,0.0,999,999,99
3025,1,11,5,0,*?*?*?*?*?*?*?*?*?*?*?*?*?*?*?*?*?*?*?*?*?*?,1.9,-5.3,55,101753,0,-0,290,0.0,-0.0,0.0,0,0,0,0,0,3.6,10,5,9999,99999,9,999999999,0.0,999,999,99
3025,1,11,6,0,*?*?*?*?*?*?*?*?*?*?*?*?*?*?*?*?*?*?*?*?*?*?,1.7,-4.8,58,101753,0,-0,289,0.0,-0.0,0.0,0,0,0,0,0,4.1,10,5,9999,99999,9,999999999,0.0,999,999,99
3025,1,11,7,0,*?*?*?*?*?*?*?*?*?*?*?*?*?*?*?*?*?*?*?*?*?*?,1.9,-4.2,60,101753,0,-0,290,0.0,-0.0,0.0,0,0,0,0,30,2.6,10,5,9999,99999,9,999999999,0.0,999,999,99
3025,1,11,8,0,*?*?*?*?*?*?*?*?*?*?*?*?*?*?*?*?*?*?*?*?*?*?,1.6,-4.8,58,101753,27,1431,289,0.0,0.0,0.0,0,0,0,0,60,2.6,10,5,9999,99999,9,999999999,0.0,999,999,99
3025,1,11,9,0,*?*?*?*?*?*?*?*?*?*?*?*?*?*?*?*?*?*?*?*?*?*?,2.0,-5.0,55,101753,180,1410,231,72.1,395.0,21.6,7493,27169,3579,460,90,3.6,0,0,9999,99999,9,999999999,0.0,999,999,99
3025,1,11,10,0,*?*?*?*?*?*?*?*?*?*?*?*?*?*?*?*?*?*?*?*?*?*?,3.9,-3.9,54,101753,293,1411,240,147.9,498.4,44.4,15396,39054,6831,830,120,3.6,0,0,9999,99999,9,999999999,0.0,999,999,99
3025,1,11,11,0,*?*?*?*?*?*?*?*?*?*?*?*?*?*?*?*?*?*?*?*?*?*?,3.1,-4.2,55,101753,358,1413,236,191.2,528.2,57.4,19867,44351,8632,1075,150,4.1,0,0,9999,99999,9,999999999,0.0,999,999,99
3025,1,11,12,0,*?*?*?*?*?*?*?*?*?*?*?*?*?*?*?*?*?*?*?*?*?*?,4.4,-4.2,51,101753,370,1414,283,157.0,214.2,101.0,16618,18267,11813,1977,180,4.6,7,4,9999,99999,9,999999999,0.0,999,999,99
3025,1,11,13,0,*?*?*?*?*?*?*?*?*?*?*?*?*?*?*?*?*?*?*?*?*?*?,5.2,-4.5,47,101753,328,1414,286,134.9,207.5,86.7,14278,16754,10224,1670,177,6.2,7,4,9999,99999,9,999999999,0.0,999,999,99
3025,1,11,14,0,*?*?*?*?*?*?*?*?*?*?*?*?*?*?*?*?*?*?*?*?*?*?,4.9,-5.3,45,101753,235,1412,297,54.8,43.8,47.5,6073,3165,5625,1010,173,5.7,9,5,9999,99999,9,999999999,0.0,999,999,99
3025,1,11,15,0,*?*?*?*?*?*?*?*?*?*?*?*?*?*?*?*?*?*?*?*?*?*?,5.1,-4.5,47,101753,98,1412,279,14.7,94.8,8.1,1599,4731,1461,161,170,6.2,6,3,9999,99999,9,999999999,0.0,999,999,99
3025,1,11,16,0,*?*?*?*?*?*?*?*?*?*?*?*?*?*?*?*?*?*?*?*?*?*?,4.6,-4.5,48,101753,0,-0,302,0.0,-0.0,0.0,0,0,0,0,167,4.1,10,5,9999,99999,9,999999999,0.0,999,999,99
3025,1,11,17,0,*?*?*?*?*?*?*?*?*?*?*?*?*?*?*?*?*?*?*?*?*?*?,4.1,-3.7,54,101753,0,-0,299,0.0,-0.0,0.0,0,0,0,0,163,4.6,10,5,9999,99999,9,999999999,0.0,999,999,99
3025,1,11,18,0,*?*?*?*?*?*?*?*?*?*?*?*?*?*?*?*?*?*?*?*?*?*?,4.6,-3.7,52,101753,0,-0,301,0.0,-0.0,0.0,0,0,0,0,160,4.6,10,5,9999,99999,9,999999999,0.0,999,999,99
3025,1,11,19,0,*?*?*?*?*?*?*?*?*?*?*?*?*?*?*?*?*?*?*?*?*?*?,3.9,-3.9,54,101753,0,-0,298,0.0,-0.0,0.0,0,0,0,0,150,4.6,10,5,9999,99999,9,999999999,0.0,999,999,99
3025,1,11,20,0,*?*?*?*?*?*?*?*?*?*?*?*?*?*?*?*?*?*?*?*?*?*?,3.4,-4.2,55,101753,0,-0,296,0.0,-0.0,0.0,0,0,0,0,140,3.1,10,5,9999,99999,9,999999999,0.0,999,999,99
3025,1,11,21,0,*?*?*?*?*?*?*?*?*?*?*?*?*?*?*?*?*?*?*?*?*?*?,2.2,-5.3,54,101753,0,-0,291,0.0,-0.0,0.0,0,0,0,0,130,3.6,10,5,9999,99999,9,999999999,0.0,999,999,99
3025,1,11,22,0,*?*?*?*?*?*?*?*?*?*?*?*?*?*?*?*?*?*?*?*?*?*?,2.8,-4.8,54,101753,0,-0,294,0.0,-0.0,0.0,0,0,0,0,120,5.2,10,5,9999,99999,9,999999999,0.0,999,999,99
3025,1,11,23,0,*?*?*?*?*?*?*?*?*?*?*?*?*?*?*?*?*?*?*?*?*?*?,3.0,-4.8,53,101753,0,-0,295,0.0,-0.0,0.0,0,0,0,0,110,3.1,10,5,9999,99999,9,999999999,0.0,999,999,99
3025,1,11,24,0,*?*?*?*?*?*?*?*?*?*?*?*?*?*?*?*?*?*?*?*?*?*?,0.9,-0.2,90,101753,0,-0,285,0.0,-0.0,0.0,0,0,0,0,0,4.1,10,5,9999,99999,9,999999999,0.0,999,999,99
3025,1,12,1,0,*?*?*?*?*?*?*?*?*?*?*?*?*?*?*?*?*?*?*?*?*?*?,3.2,-3.4,61,101539,0,-0,295,0.0,-0.0,0.0,0,0,0,0,97,3.1,10,5,9999,99999,9,999999999,0.0,999,999,99
3025,1,12,2,0,*?*?*?*?*?*?*?*?*?*?*?*?*?*?*?*?*?*?*?*?*?*?,3.2,-2.7,64,101539,0,-0,295,0.0,-0.0,0.0,0,0,0,0,93,3.6,10,5,9999,99999,9,999999999,0.0,999,999,99
3025,1,12,3,0,*?*?*?*?*?*?*?*?*?*?*?*?*?*?*?*?*?*?*?*?*?*?,0.9,-5.0,62,101539,0,-0,286,0.0,-0.0,0.0,0,0,0,0,90,2.6,10,5,9999,99999,9,999999999,0.0,999,999,99
3025,1,12,4,0,*?*?*?*?*?*?*?*?*?*?*?*?*?*?*?*?*?*?*?*?*?*?,0.9,-4.2,66,101539,0,-0,286,0.0,-0.0,0.0,0,0,0,0,87,2.6,10,5,9999,99999,9,999999999,0.0,999,999,99
3025,1,12,5,0,*?*?*?*?*?*?*?*?*?*?*?*?*?*?*?*?*?*?*?*?*?*?,1.5,-2.9,71,101539,0,-0,288,0.0,-0.0,0.0,0,0,0,0,83,3.6,10,5,9999,99999,9,999999999,0.0,999,999,99
3025,1,12,6,0,*?*?*?*?*?*?*?*?*?*?*?*?*?*?*?*?*?*?*?*?*?*?,1.1,-3.9,67,101539,0,-0,287,0.0,-0.0,0.0,0,0,0,0,80,4.1,10,5,9999,99999,9,999999999,0.0,999,999,99
3025,1,12,7,0,*?*?*?*?*?*?*?*?*?*?*?*?*?*?*?*?*?*?*?*?*?*?,0.7,-4.2,66,101539,0,-0,285,0.0,-0.0,0.0,0,0,0,0,82,2.6,10,5,9999,99999,9,999999999,0.0,999,999,99
3025,1,12,8,0,*?*?*?*?*?*?*?*?*?*?*?*?*?*?*?*?*?*?*?*?*?*?,1.3,-3.9,66,101539,29,1411,287,0.0,0.0,0.0,0,0,0,0,83,2.6,10,5,9999,99999,9,999999999,0.0,999,999,99
3025,1,12,9,0,*?*?*?*?*?*?*?*?*?*?*?*?*?*?*?*?*?*?*?*?*?*?,1.8,-2.2,73,101539,183,1411,262,68.9,279.2,32.8,7075,17726,5007,591,85,3.6,5,3,9999,99999,9,999999999,0.0,999,999,99
3025,1,12,10,0,*?*?*?*?*?*?*?*?*?*?*?*?*?*?*?*?*?*?*?*?*?*?,1.9,-2.4,72,101539,296,1410,273,118.4,201.2,76.1,12539,15464,9029,1447,87,3.6,7,4,9999,99999,9,999999999,0.0,999,999,99
3025,1,12,11,0,*?*?*?*?*?*?*?*?*?*?*?*?*?*?*?*?*?*?*?*?*?*?,3.6,-2.2,65,101539,361,1410,242,193.6,529.6,58.1,20116,44606,8728,1089,88,4.1,0,0,9999,99999,9,999999999,0.0,999,999,99
3025,1,12,12,0,*?*?*?*?*?*?*?*?*?*?*?*?*?*?*?*?*?*?*?*?*?*?,4.5,-1.3,65,101539,374,1414,274,188.2,373.5,89.4,19650,31481,11531,1652,90,4.6,5,3,9999,99999,9,999999999,0.0,999,999,99
3025,1,12,13,0,*?*?*?*?*?*?*?*?*?*?*?*?*?*?*?*?*?*?*?*?*?*?,4.3,-1.1,67,101539,332,1412,284,137.1,208.3,88.2,14515,16919,10386,1701,83,6.2,7,4,9999,99999,9,999999999,0.0,999,999,99
3025,1,12,14,0,*?*?*?*?*?*?*?*?*?*?*?*?*?*?*?*?*?*?*?*?*?*?,4.6,-0.4,70,101539,240,1415,296,56.3,44.2,48.8,6239,3220,5777,1039,77,5.7,9,5,9999,99999,9,999999999,0.0,999,999,99
3025,1,12,15,0,*?*?*?*?*?*?*?*?*?*?*?*?*?*?*?*?*?*?*?*?*?*?,4.5,-0.0,73,101539,103,1418,300,5.8,0.0,5.8,722,-0,721,232,70,6.2,10,5,9999,99999,9,999999999,0.0,999,999,99
3025,1,12,16,0,*?*?*?*?*?*?*?*?*?*?*?*?*?*?*?*?*?*?*?*?*?*?,4.1,-0.0,74,101539,0,-0,299,0.0,-0.0,0.0,0,0,0,0,63,4.1,10,5,9999,99999,9,999999999,0.0,999,999,99
3025,1,12,17,0,*?*?*?*?*?*?*?*?*?*?*?*?*?*?*?*?*?*?*?*?*?*?,3.6,-0.6,74,101539,0,-0,297,0.0,-0.0,0.0,0,0,0,0,57,4.6,10,5,9999,99999,9,999999999,0.0,999,999,99
3025,1,12,18,0,*?*?*?*?*?*?*?*?*?*?*?*?*?*?*?*?*?*?*?*?*?*?,3.2,-0.6,76,101539,0,-0,295,0.0,-0.0,0.0,0,0,0,0,50,4.6,10,5,9999,99999,9,999999999,0.0,999,999,99
3025,1,12,19,0,*?*?*?*?*?*?*?*?*?*?*?*?*?*?*?*?*?*?*?*?*?*?,3.0,-1.5,71,101539,0,-0,294,0.0,-0.0,0.0,0,0,0,0,45,4.6,10,5,9999,99999,9,999999999,0.0,999,999,99
3025,1,12,20,0,*?*?*?*?*?*?*?*?*?*?*?*?*?*?*?*?*?*?*?*?*?*?,2.6,-0.8,78,101539,0,-0,292,0.0,-0.0,0.0,0,0,0,0,40,3.1,10,5,9999,99999,9,999999999,0.0,999,999,99
3025,1,12,21,0,*?*?*?*?*?*?*?*?*?*?*?*?*?*?*?*?*?*?*?*?*?*?,3.1,-0.4,78,101539,0,-0,294,0.0,-0.0,0.0,0,0,0,0,35,3.6,10,5,9999,99999,9,999999999,0.0,999,999,99
3025,1,12,22,0,*?*?*?*?*?*?*?*?*?*?*?*?*?*?*?*?*?*?*?*?*?*?,2.6,-0.4,80,101539,0,-0,292,0.0,-0.0,0.0,0,0,0,0,30,5.2,10,5,9999,99999,9,999999999,0.0,999,999,99
3025,1,12,23,0,*?*?*?*?*?*?*?*?*?*?*?*?*?*?*?*?*?*?*?*?*?*?,2.0,-0.4,83,101539,0,-0,290,0.0,-0.0,0.0,0,0,0,0,25,3.1,10,5,9999,99999,9,999999999,0.0,999,999,99
3025,1,12,24,0,*?*?*?*?*?*?*?*?*?*?*?*?*?*?*?*?*?*?*?*?*?*?,3.3,-3.9,57,101539,0,-0,296,0.0,-0.0,0.0,0,0,0,0,100,4.1,10,5,9999,99999,9,999999999,0.0,999,999,99
3025,1,13,1,0,*?*?*?*?*?*?*?*?*?*?*?*?*?*?*?*?*?*?*?*?*?*?,1.6,1.0,99,102093,0,-0,288,0.0,-0.0,0.0,0,0,0,0,20,3.1,10,5,9999,99999,9,999999999,0.0,999,999,99
3025,1,13,2,0,*?*?*?*?*?*?*?*?*?*?*?*?*?*?*?*?*?*?*?*?*?*?,1.4,1.5,100,102093,0,-0,287,0.0,-0.0,0.0,0,0,0,0,20,3.6,10,5,9999,99999,9,999999999,0.0,999,999,99
3025,1,13,3,0,*?*?*?*?*?*?*?*?*?*?*?*?*?*?*?*?*?*?*?*?*?*?,2.6,2.7,100,102093,0,-0,292,0.0,-0.0,0.0,0,0,0,0,20,2.6,10,5,9999,99999,9,999999999,0.0,999,999,99
3025,1,13,4,0,*?*?*?*?*?*?*?*?*?*?*?*?*?*?*?*?*?*?*?*?*?*?,1.0,0.8,100,102093,0,-0,285,0.0,-0.0,0.0,0,0,0,0,20,2.6,10,5,9999,99999,9,999999999,0.0,999,999,99
3025,1,13,5,0,*?*?*?*?*?*?*?*?*?*?*?*?*?*?*?*?*?*?*?*?*?*?,2.7,1.7,94,102093,0,-0,292,0.0,-0.0,0.0,0,0,0,0,20,3.6,10,5,9999,99999,9,999999999,0.0,999,999,99
3025,1,13,6,0,*?*?*?*?*?*?*?*?*?*?*?*?*?*?*?*?*?*?*?*?*?*?,1.3,1.3,100,102093,0,-0,287,0.0,-0.0,0.0,0,0,0,0,20,4.1,10,5,9999,99999,9,999999999,0.0,999,999,99
3025,1,13,7,0,*?*?*?*?*?*?*?*?*?*?*?*?*?*?*?*?*?*?*?*?*?*?,1.1,0.8,100,102093,0,-0,286,0.0,-0.0,0.0,0,0,0,0,70,2.6,10,5,9999,99999,9,999999999,0.0,999,999,99
3025,1,13,8,0,*?*?*?*?*?*?*?*?*?*?*?*?*?*?*?*?*?*?*?*?*?*?,2.5,1.3,94,102093,32,1431,292,0.0,0.0,0.0,0,0,0,0,120,2.6,10,5,9999,99999,9,999999999,0.0,999,999,99
3025,1,13,9,0,*?*?*?*?*?*?*?*?*?*?*?*?*?*?*?*?*?*?*?*?*?*?,2.0,1.0,96,102093,186,1412,285,38.2,38.6,33.2,4270,2491,3973,697,170,3.6,9,5,9999,99999,9,999999999,0.0,999,999,99
3025,1,13,10,0,*?*?*?*?*?*?*?*?*?*?*?*?*?*?*?*?*?*?*?*?*?*?,3.1,1.3,90,102093,300,1413,285,101.7,120.7,76.0,11117,9680,8823,1642,220,3.6,8,4,9999,99999,9,999999999,0.0,999,999,99
3025,1,13,11,0,*?*?*?*?*?*?*?*?*?*?*?*?*?*?*?*?*?*?*?*?*?*?,6.9,4.5,87,102093,365,1411,301,130.9,127.6,98.0,14288,11054,11284,2151,270,4.1,8,4,9999,99999,9,999999999,0.0,999,999,99
3025,1,13,12,0,*?*?*?*?*?*?*?*?*?*?*?*?*?*?*?*?*?*?*?*?*?*?,7.2,3.8,81,102093,378,1413,307,103.0,51.2,89.3,11309,4502,10106,2389,320,4.6,9,5,9999,99999,9,999999999,0.0,999,999,99
3025,1,13,13,0,*?*?*?*?*?*?*?*?*?*?*?*?*?*?*?*?*?*?*?*?*?*?,7.5,4.5,83,102093,336,1411,308,89.1,49.7,77.2,9775,4234,8745,2036,297,6.2,9,5,9999,99999,9,999999999,0.0,999,999,99
3025,1,13,14,0,*?*?*?*?*?*?*?*?*?*?*?*?*?*?*?*?*?*?*?*?*?*?,7.4,3.8,79,102093,244,1411,313,33.3,0.0,33.3,3904,0,3910,1299,273,5.7,10,5,9999,99999,9,999999999,0.0,999,999,99
3025,1,13,15,0,*?*?*?*?*?*?*?*?*?*?*?*?*?*?*?*?*?*?*?*?*?*?,7.4,3.8,80,102093,107,1408,308,11.6,20.3,10.1,1352,989,1273,208,250,6.2,9,5,9999,99999,9,999999999,0.0,999,999,99
3025,1,13,16,0,*?*?*?*?*?*?*?*?*?*?*?*?*?*?*?*?*?*?*?*?*?*?,7.4,3.9,81,102093,0,-0,313,0.0,-0.0,0.0,0,0,0,0,227,4.1,10,5,9999,99999,9,999999999,0.0,999,999,99
3025,1,13,17,0,*?*?*?*?*?*?*?*?*?*?*?*?*?*?*?*?*?*?*?*?*?*?,5.4,3.4,89,102093,0,-0,304,0.0,-0.0,0.0,0,0,0,0,203,4.6,10,5,9999,99999,9,999999999,0.0,999,999,99
3025,1,13,18,0,*?*?*?*?*?*?*?*?*?*?*?*?*?*?*?*?*?*?*?*?*?*?,5.4,3.9,92,102093,0,-0,304,0.0,-0.0,0.0,0,0,0,0,180,4.6,10,5,9999,99999,9,999999999,0.0,999,999,99
3025,1,13,19,0,*?*?*?*?*?*?*?*?*?*?*?*?*?*?*?*?*?*?*?*?*?*?,5.6,4.3,93,102093,0,-0,305,0.0,-0.0,0.0,0,0,0,0,185,4.6,10,5,9999,99999,9,999999999,0.0,999,999,99
3025,1,13,20,0,*?*?*?*?*?*?*?*?*?*?*?*?*?*?*?*?*?*?*?*?*?*?,2.9,2.9,100,102093,0,-0,293,0.0,-0.0,0.0,0,0,0,0,190,3.1,10,5,9999,99999,9,999999999,0.0,999,999,99
3025,1,13,21,0,*?*?*?*?*?*?*?*?*?*?*?*?*?*?*?*?*?*?*?*?*?*?,3.7,3.8,100,102093,0,-0,296,0.0,-0.0,0.0,0,0,0,0,195,3.6,10,5,9999,99999,9,999999999,0.0,999,999,99
3025,1,13,22,0,*?*?*?*?*?*?*?*?*?*?*?*?*?*?*?*?*?*?*?*?*?*?,2.1,2.1,100,102093,0,-0,290,0.0,-0.0,0.0,0,0,0,0,200,5.2,10,5,9999,99999,9,999999999,0.0,999,999,99
3025,1,13,23,0,*?*?*?*?*?*?*?*?*?*?*?*?*?*?*?*?*?*?*?*?*?*?,2.6,2.7,100,102093,0,-0,292,0.0,-0.0,0.0,0,0,0,0,205,3.1,10,5,9999,99999,9,999999999,0.0,999,999,99
3025,1,13,24,0,*?*?*?*?*?*?*?*?*?*?*?*?*?*?*?*?*?*?*?*?*?*?,1.4,0.4,95,102093,0,-0,287,0.0,-0.0,0.0,0,0,0,0,20,4.1,10,5,9999,99999,9,999999999,0.0,999,999,99
3025,1,14,1,0,*?*?*?*?*?*?*?*?*?*?*?*?*?*?*?*?*?*?*?*?*?*?,3.4,2.7,93,101048,0,-0,295,0.0,-0.0,0.0,0,0,0,0,210,3.1,10,5,9999,99999,9,999999999,0.0,999,999,99
3025,1,14,2,0,*?*?*?*?*?*?*?*?*?*?*?*?*?*?*?*?*?*?*?*?*?*?,3.6,2.7,92,101048,0,-0,296,0.0,-0.0,0.0,0,0,0,0,210,3.6,10,5,9999,99999,9,999999999,0.0,999,999,99
3025,1,14,3,0,*?*?*?*?*?*?*?*?*?*?*?*?*?*?*?*?*?*?*?*?*?*?,3.8,0.8,80,101048,0,-0,297,0.0,-0.0,0.0,0,0,0,0,210,2.6,10,5,9999,99999,9,999999999,0.0,999,999,99
3025,1,14,4,0,*?*?*?*?*?*?*?*?*?*?*?*?*?*?*?*?*?*?*?*?*?*?,3.5,0.8,81,101048,0,-0,296,0.0,-0.0,0.0,0,0,0,0,210,2.6,10,5,9999,99999,9,999999999,0.4,999,999,99
3025,1,14,5,0,*?*?*?*?*?*?*?*?*?*?*?*?*?*?*?*?*?*?*?*?*?*?,3.1,1.0,85,101048,0,-0,294,0.0,-0.0,0.0,0,0,0,0,210,3.6,10,5,9999,99999,9,999999999,0.1,999,999,99
3025,1,14,6,0,*?*?*?*?*?*?*?*?*?*?*?*?*?*?*?*?*?*?*?*?*?*?,3.4,0.8,82,101048,0,-0,296,0.0,-0.0,0.0,0,0,0,0,210,4.1,10,5,9999,99999,9,999999999,0.0,999,999,99
3025,1,14,7,0,*?*?*?*?*?*?*?*?*?*?*?*?*?*?*?*?*?*?*?*?*?*?,3.5,0.4,79,101048,0,-0,296,0.0,-0.0,0.0,0,0,0,0,207,2.6,10,5,9999,99999,9,999999999,0.0,999,999,99
3025,1,14,8,0,*?*?*?*?*?*?*?*?*?*?*?*?*?*?*?*?*?*?*?*?*?*?,3.9,0.6,78,101048,34,1400,293,0.0,0.0,0.0,0,0,0,0,203,2.6,9,5,9999,99999,9,999999999,0.0,999,999,99
3025,1,14,9,0,*?*?*?*?*?*?*?*?*?*?*?*?*?*?*?*?*?*?*?*?*?*?,4.0,0.2,75,101048,189,1411,298,22.6,0.0,22.6,2671,-0,2674,879,200,3.6,10,5,9999,99999,9,999999999,0.1,999,999,99
3025,1,14,10,0,*?*?*?*?*?*?*?*?*?*?*?*?*?*?*?*?*?*?*?*?*?*?,3.7,-1.1,70,101048,303,1410,287,103.3,121.1,77.2,11288,9763,8956,1669,197,3.6,8,4,9999,99999,9,999999999,0.0,999,999,99
3025,1,14,11,0,*?*?*?*?*?*?*?*?*?*?*?*?*?*?*?*?*?*?*?*?*?*?,4.9,-1.7,59,101048,369,1412,297,100.2,51.0,86.8,10992,4451,9826,2315,193,4.1,9,5,9999,99999,9,999999999,0.0,999,999,99
3025,1,14,12,0,*?*?*?*?*?*?*?*?*?*?*?*?*?*?*?*?*?*?*?*?*?*?,5.0,-1.5,61,101048,382,1412,297,104.5,51.4,90.6,11468,4528,10248,2427,190,4.6,9,5,9999,99999,9,999999999,0.0,999,999,99
3025,1,14,13,0,*?*?*?*?*?*?*?*?*?*?*?*?*?*?*?*?*?*?*?*?*?*?,5.3,-0.4,64,101048,341,1412,293,120.1,125.3,89.8,13112,10571,10378,1960,205,6.2,8,4,9999,99999,9,999999999,0.2,999,999,99
3025,1,14,14,0,*?*?*?*?*?*?*?*?*?*?*?*?*?*?*?*?*?*?*?*?*?*?,5.0,0.4,71,101048,249,1413,292,78.8,112.7,59.0,8396,7807,7136,1092,220,5.7,8,4,9999,99999,9,999999999,1.1,999,999,99
3025,1,14,15,0,*?*?*?*?*?*?*?*?*?*?*?*?*?*?*?*?*?*?*?*?*?*?,5.1,-0.2,67,101048,112,1410,293,17.6,55.7,13.1,1974,2442,2030,221,235,6.2,8,4,9999,99999,9,999999999,3.2,999,999,99
3025,1,14,16,0,*?*?*?*?*?*?*?*?*?*?*?*?*?*?*?*?*?*?*?*?*?*?,4.3,-0.4,70,101048,0,-0,300,0.0,-0.0,0.0,0,0,0,0,250,4.1,10,5,9999,99999,9,999999999,0.5,999,999,99
3025,1,14,17,0,*?*?*?*?*?*?*?*?*?*?*?*?*?*?*?*?*?*?*?*?*?*?,5.2,-1.1,62,101048,0,-0,304,0.0,-0.0,0.0,0,0,0,0,265,4.6,10,5,9999,99999,9,999999999,0.1,999,999,99
3025,1,14,18,0,*?*?*?*?*?*?*?*?*?*?*?*?*?*?*?*?*?*?*?*?*?*?,5.0,-1.5,61,101048,0,-0,303,0.0,-0.0,0.0,0,0,0,0,280,4.6,10,5,9999,99999,9,999999999,0.8,999,999,99
3025,1,14,19,0,*?*?*?*?*?*?*?*?*?*?*?*?*?*?*?*?*?*?*?*?*?*?,4.1,-3.4,55,101048,0,-0,299,0.0,-0.0,0.0,0,0,0,0,292,4.6,10,5,9999,99999,9,999999999,1.8,999,999,99
3025,1,14,20,0,*?*?*?*?*?*?*?*?*?*?*?*?*?*?*?*?*?*?*?*?*?*?,3.5,-4.2,54,101048,0,-0,297,0.0,-0.0,0.0,0,0,0,0,303,3.1,10,5,9999,99999,9,999999999,0.0,999,999,99
3025,1,14,21,0,*?*?*?*?*?*?*?*?*?*?*?*?*?*?*?*?*?*?*?*?*?*?,4.6,-2.4,57,101048,0,-0,301,0.0,-0.0,0.0,0,0,0,0,315,3.6,10,5,9999,99999,9,999999999,0.0,999,999,99
3025,1,14,22,0,*?*?*?*?*?*?*?*?*?*?*?*?*?*?*?*?*?*?*?*?*?*?,3.6,-2.9,60,101048,0,-0,297,0.0,-0.0,0.0,0,0,0,0,327,5.2,10,5,9999,99999,9,999999999,0.0,999,999,99
3025,1,14,23,0,*?*?*?*?*?*?*?*?*?*?*?*?*?*?*?*?*?*?*?*?*?*?,4.4,-3.1,55,101048,0,-0,301,0.0,-0.0,0.0,0,0,0,0,338,3.1,10,5,9999,99999,9,999999999,0.0,999,999,99
3025,1,14,24,0,*?*?*?*?*?*?*?*?*?*?*?*?*?*?*?*?*?*?*?*?*?*?,3.1,2.7,95,101048,0,-0,294,0.0,-0.0,0.0,0,0,0,0,210,4.1,10,5,9999,99999,9,999999999,0.0,999,999,99
3025,1,15,1,0,*?*?*?*?*?*?*?*?*?*?*?*?*?*?*?*?*?*?*?*?*?*?,5.4,0.8,73,101061,0,-0,304,0.0,-0.0,0.0,0,0,0,0,345,3.1,10,5,9999,99999,9,999999999,0.0,999,999,99
3025,1,15,2,0,*?*?*?*?*?*?*?*?*?*?*?*?*?*?*?*?*?*?*?*?*?*?,5.3,2.5,83,101061,0,-0,304,0.0,-0.0,0.0,0,0,0,0,340,3.6,10,5,9999,99999,9,999999999,0.0,999,999,99
3025,1,15,3,0,*?*?*?*?*?*?*?*?*?*?*?*?*?*?*?*?*?*?*?*?*?*?,6.0,4.5,90,101061,0,-0,306,0.0,-0.0,0.0,0,0,0,0,335,2.6,10,5,9999,99999,9,999999999,0.0,999,999,99
3025,1,15,4,0,*?*?*?*?*?*?*?*?*?*?*?*?*?*?*?*?*?*?*?*?*?*?,5.3,4.8,97,101061,0,-0,303,0.0,-0.0,0.0,0,0,0,0,330,2.6,10,5,9999,99999,9,999999999,0.0,999,999,99
3025,1,15,5,0,*?*?*?*?*?*?*?*?*?*?*?*?*?*?*?*?*?*?*?*?*?*?,5.3,4.3,95,101061,0,-0,303,0.0,-0.0,0.0,0,0,0,0,325,3.6,10,5,9999,99999,9,999999999,0.0,999,999,99
3025,1,15,6,0,*?*?*?*?*?*?*?*?*?*?*?*?*?*?*?*?*?*?*?*?*?*?,5.9,5.5,97,101061,0,-0,306,0.0,-0.0,0.0,0,0,0,0,320,4.1,10,5,9999,99999,9,999999999,0.0,999,999,99
3025,1,15,7,0,*?*?*?*?*?*?*?*?*?*?*?*?*?*?*?*?*?*?*?*?*?*?,5.5,4.6,94,101061,0,-0,304,0.0,-0.0,0.0,0,0,0,0,320,2.6,10,5,9999,99999,9,999999999,0.0,999,999,99
3025,1,15,8,0,*?*?*?*?*?*?*?*?*?*?*?*?*?*?*?*?*?*?*?*?*?*?,5.1,3.8,92,101061,37,1405,302,0.0,0.0,0.0,0,0,0,0,320,2.6,10,5,9999,99999,9,999999999,0.0,999,999,99
3025,1,15,9,0,*?*?*?*?*?*?*?*?*?*?*?*?*?*?*?*?*?*?*?*?*?*?,5.3,4.5,95,101061,192,1408,290,63.3,165.7,40.7,6658,10184,5518,724,320,3.6,7,4,9999,99999,9,999999999,0.0,999,999,99
3025,1,15,10,0,*?*?*?*?*?*?*?*?*?*?*?*?*?*?*?*?*?*?*?*?*?*?,5.6,4.6,95,101061,307,1412,270,156.7,484.2,51.4,16204,38407,7745,948,320,3.6,2,1,9999,99999,9,999999999,0.0,999,999,99
3025,1,15,11,0,*?*?*?*?*?*?*?*?*?*?*?*?*?*?*?*?*?*?*?*?*?*?,6.1,5.9,99,101061,373,1411,302,101.6,51.1,88.0,11145,4476,9961,2351,320,4.1,9,5,9999,99999,9,999999999,0.0,999,999,99
3025,1,15,12,0,*?*?*?*?*?*?*?*?*?*?*?*?*?*?*?*?*?*?*?*?*?*?,6.5,5.5,94,101061,386,1411,304,106.0,51.5,91.9,11634,4554,10394,2465,320,4.6,9,5,9999,99999,9,999999999,0.0,999,999,99
3025,1,15,13,0,*?*?*?*?*?*?*?*?*?*?*?*?*?*?*?*?*?*?*?*?*?*?,6.4,5.0,91,101061,346,1413,308,53.1,0.0,53.1,6198,0,6212,2121,313,6.2,10,5,9999,99999,9,999999999,0.0,999,999,99
3025,1,15,14,0,*?*?*?*?*?*?*?*?*?*?*?*?*?*?*?*?*?*?*?*?*?*?,6.3,4.6,90,101061,254,1413,308,35.2,0.0,35.2,4122,0,4128,1375,307,5.7,10,5,9999,99999,9,999999999,0.0,999,999,99
3025,1,15,15,0,*?*?*?*?*?*?*?*?*?*?*?*?*?*?*?*?*?*?*?*?*?*?,5.8,3.9,88,101061,117,1410,288,25.9,140.1,14.3,2741,7425,2395,274,300,6.2,6,3,9999,99999,9,999999999,0.0,999,999,99
3025,1,15,16,0,*?*?*?*?*?*?*?*?*?*?*?*?*?*?*?*?*?*?*?*?*?*?,6.5,4.5,87,101061,0,-0,308,0.0,-0.0,0.0,0,0,0,0,293,4.1,10,5,9999,99999,9,999999999,0.0,999,999,99
3025,1,15,17,0,*?*?*?*?*?*?*?*?*?*?*?*?*?*?*?*?*?*?*?*?*?*?,6.3,5.3,94,101061,0,-0,307,0.0,-0.0,0.0,0,0,0,0,287,4.6,10,5,9999,99999,9,999999999,0.0,999,999,99
3025,1,15,18,0,*?*?*?*?*?*?*?*?*?*?*?*?*?*?*?*?*?*?*?*?*?*?,5.8,5.6,99,101061,0,-0,305,0.0,-0.0,0.0,0,0,0,0,280,4.6,10,5,9999,99999,9,999999999,0.0,999,999,99
3025,1,15,19,0,*?*?*?*?*?*?*?*?*?*?*?*?*?*?*?*?*?*?*?*?*?*?,6.3,4.8,91,101061,0,-0,307,0.0,-0.0,0.0,0,0,0,0,240,4.6,10,5,9999,99999,9,999999999,0.0,999,999,99
3025,1,15,20,0,*?*?*?*?*?*?*?*?*?*?*?*?*?*?*?*?*?*?*?*?*?*?,5.6,3.6,88,101061,0,-0,305,0.0,-0.0,0.0,0,0,0,0,200,3.1,10,5,9999,99999,9,999999999,0.0,999,999,99
3025,1,15,21,0,*?*?*?*?*?*?*?*?*?*?*?*?*?*?*?*?*?*?*?*?*?*?,5.7,3.9,89,101061,0,-0,305,0.0,-0.0,0.0,0,0,0,0,160,3.6,10,5,9999,99999,9,999999999,0.0,999,999,99
3025,1,15,22,0,*?*?*?*?*?*?*?*?*?*?*?*?*?*?*?*?*?*?*?*?*?*?,5.1,5.0,100,101061,0,-0,302,0.0,-0.0,0.0,0,0,0,0,120,5.2,10,5,9999,99999,9,999999999,0.0,999,999,99
3025,1,15,23,0,*?*?*?*?*?*?*?*?*?*?*?*?*?*?*?*?*?*?*?*?*?*?,5.5,5.0,97,101061,0,-0,304,0.0,-0.0,0.0,0,0,0,0,80,3.1,10,5,9999,99999,9,999999999,0.0,999,999,99
3025,1,15,24,0,*?*?*?*?*?*?*?*?*?*?*?*?*?*?*?*?*?*?*?*?*?*?,5.2,-1.1,64,101061,0,-0,304,0.0,-0.0,0.0,0,0,0,0,350,4.1,10,5,9999,99999,9,999999999,0.0,999,999,99
3025,1,16,1,0,*?*?*?*?*?*?*?*?*?*?*?*?*?*?*?*?*?*?*?*?*?*?,5.8,3.8,87,101415,0,-0,305,0.0,-0.0,0.0,0,0,0,0,40,3.1,10,5,9999,99999,9,999999999,0.0,999,999,99
3025,1,16,2,0,*?*?*?*?*?*?*?*?*?*?*?*?*?*?*?*?*?*?*?*?*?*?,5.9,3.2,83,101415,0,-0,306,0.0,-0.0,0.0,0,0,0,0,40,3.6,10,5,9999,99999,9,999999999,0.0,999,999,99
3025,1,16,3,0,*?*?*?*?*?*?*?*?*?*?*?*?*?*?*?*?*?*?*?*?*?*?,5.3,3.2,86,101415,0,-0,303,0.0,-0.0,0.0,0,0,0,0,40,2.6,10,5,9999,99999,9,999999999,0.0,999,999,99
3025,1,16,4,0,*?*?*?*?*?*?*?*?*?*?*?*?*?*?*?*?*?*?*?*?*?*?,4.7,2.5,85,101415,0,-0,301,0.0,-0.0,0.0,0,0,0,0,40,2.6,10,5,9999,99999,9,999999999,0.0,999,999,99
3025,1,16,5,0,*?*?*?*?*?*?*?*?*?*?*?*?*?*?*?*?*?*?*?*?*?*?,5.0,2.5,84,101415,0,-0,302,0.0,-0.0,0.0,0,0,0,0,40,3.6,10,5,9999,99999,9,999999999,0.0,999,999,99
3025,1,16,6,0,*?*?*?*?*?*?*?*?*?*?*?*?*?*?*?*?*?*?*?*?*?*?,5.4,3.4,87,101415,0,-0,304,0.0,-0.0,0.0,0,0,0,0,40,4.1,10,5,9999,99999,9,999999999,0.0,999,999,99
3025,1,16,7,0,*?*?*?*?*?*?*?*?*?*?*?*?*?*?*?*?*?*?*?*?*?*?,5.3,3.8,90,101415,0,-0,303,0.0,-0.0,0.0,0,0,0,0,37,2.6,10,5,9999,99999,9,999999999,0.0,999,999,99
3025,1,16,8,0,*?*?*?*?*?*?*?*?*?*?*?*?*?*?*?*?*?*?*?*?*?*?,5.1,3.4,89,101415,40,1403,293,0.0,0.0,0.0,0,0,0,0,33,2.6,8,4,9999,99999,9,999999999,0.0,999,999,99
3025,1,16,9,0,*?*?*?*?*?*?*?*?*?*?*?*?*?*?*?*?*?*?*?*?*?*?,5.2,4.5,94,101415,196,1412,294,55.1,100.1,41.2,5910,6051,5062,738,30,3.6,8,4,9999,99999,9,999999999,0.0,999,999,99
3025,1,16,10,0,*?*?*?*?*?*?*?*?*?*?*?*?*?*?*?*?*?*?*?*?*?*?,5.4,4.3,92,101415,311,1412,291,126.1,204.3,81.1,13349,16083,9587,1550,27,3.6,7,4,9999,99999,9,999999999,0.0,999,999,99
3025,1,16,11,0,*?*?*?*?*?*?*?*?*?*?*?*?*?*?*?*?*?*?*?*?*?*?,6.6,4.8,89,101415,377,1410,296,161.3,215.4,103.7,17062,18531,12111,2038,23,4.1,7,4,9999,99999,9,999999999,0.0,999,999,99
3025,1,16,12,0,*?*?*?*?*?*?*?*?*?*?*?*?*?*?*?*?*?*?*?*?*?*?,6.8,5.0,88,101415,391,1412,301,142.5,129.7,106.6,15544,11509,12253,2358,20,4.6,8,4,9999,99999,9,999999999,0.0,999,999,99
3025,1,16,13,0,*?*?*?*?*?*?*?*?*?*?*?*?*?*?*?*?*?*?*?*?*?*?,6.5,4.1,85,101415,350,1410,304,93.9,50.3,81.4,10300,4331,9211,2155,28,6.2,9,5,9999,99999,9,999999999,0.0,999,999,99
3025,1,16,14,0,*?*?*?*?*?*?*?*?*?*?*?*?*?*?*?*?*?*?*?*?*?*?,6.5,5.0,90,101415,259,1413,300,83.3,114.5,62.3,9131,8620,7270,1332,37,5.7,8,4,9999,99999,9,999999999,0.0,999,999,99
3025,1,16,15,0,*?*?*?*?*?*?*?*?*?*?*?*?*?*?*?*?*?*?*?*?*?*?,7.0,5.6,91,101415,122,1410,294,28.9,149.7,16.0,3040,8059,2634,303,45,6.2,6,3,9999,99999,9,999999999,0.0,999,999,99
3025,1,16,16,0,*?*?*?*?*?*?*?*?*?*?*?*?*?*?*?*?*?*?*?*?*?*?,7.0,6.2,95,101415,0,-0,302,0.0,-0.0,0.0,0,0,0,0,53,4.1,8,4,9999,99999,9,999999999,0.0,999,999,99
3025,1,16,17,0,*?*?*?*?*?*?*?*?*?*?*?*?*?*?*?*?*?*?*?*?*?*?,6.6,5.5,92,101415,0,-0,309,0.0,-0.0,0.0,0,0,0,0,62,4.6,10,5,9999,99999,9,999999999,0.0,999,999,99
3025,1,16,18,0,*?*?*?*?*?*?*?*?*?*?*?*?*?*?*?*?*?*?*?*?*?*?,6.2,6.1,100,101415,0,-0,307,0.0,-0.0,0.0,0,0,0,0,70,4.6,10,5,9999,99999,9,999999999,0.0,999,999,99
3025,1,16,19,0,*?*?*?*?*?*?*?*?*?*?*?*?*?*?*?*?*?*?*?*?*?*?,5.7,5.5,98,101415,0,-0,305,0.0,-0.0,0.0,0,0,0,0,72,4.6,10,5,9999,99999,9,999999999,0.0,999,999,99
3025,1,16,20,0,*?*?*?*?*?*?*?*?*?*?*?*?*?*?*?*?*?*?*?*?*?*?,6.2,5.0,92,101415,0,-0,307,0.0,-0.0,0.0,0,0,0,0,73,3.1,10,5,9999,99999,9,999999999,0.0,999,999,99
3025,1,16,21,0,*?*?*?*?*?*?*?*?*?*?*?*?*?*?*?*?*?*?*?*?*?*?,5.6,4.3,92,101415,0,-0,305,0.0,-0.0,0.0,0,0,0,0,75,3.6,10,5,9999,99999,9,999999999,0.0,999,999,99
3025,1,16,22,0,*?*?*?*?*?*?*?*?*?*?*?*?*?*?*?*?*?*?*?*?*?*?,5.3,4.1,92,101415,0,-0,303,0.0,-0.0,0.0,0,0,0,0,77,5.2,10,5,9999,99999,9,999999999,0.0,999,999,99
3025,1,16,23,0,*?*?*?*?*?*?*?*?*?*?*?*?*?*?*?*?*?*?*?*?*?*?,4.7,3.4,91,101415,0,-0,301,0.0,-0.0,0.0,0,0,0,0,78,3.1,10,5,9999,99999,9,999999999,0.0,999,999,99
3025,1,16,24,0,*?*?*?*?*?*?*?*?*?*?*?*?*?*?*?*?*?*?*?*?*?*?,5.9,4.3,90,101415,0,-0,306,0.0,-0.0,0.0,0,0,0,0,40,4.1,10,5,9999,99999,9,999999999,0.0,999,999,99
3025,1,17,1,0,*?*?*?*?*?*?*?*?*?*?*?*?*?*?*?*?*?*?*?*?*?*?,2.1,1.5,97,101722,0,-0,290,0.0,-0.0,0.0,0,0,0,0,80,3.1,10,5,9999,99999,9,999999999,0.0,999,999,99
3025,1,17,2,0,*?*?*?*?*?*?*?*?*?*?*?*?*?*?*?*?*?*?*?*?*?*?,1.1,0.4,97,101722,0,-0,286,0.0,-0.0,0.0,0,0,0,0,80,3.6,10,5,9999,99999,9,999999999,0.0,999,999,99
3025,1,17,3,0,*?*?*?*?*?*?*?*?*?*?*?*?*?*?*?*?*?*?*?*?*?*?,0.5,0.4,100,101722,0,-0,283,0.0,-0.0,0.0,0,0,0,0,80,2.6,10,5,9999,99999,9,999999999,0.0,999,999,99
3025,1,17,4,0,*?*?*?*?*?*?*?*?*?*?*?*?*?*?*?*?*?*?*?*?*?*?,0.3,0.4,100,101722,0,-0,283,0.0,-0.0,0.0,0,0,0,0,80,2.6,10,5,9999,99999,9,999999999,0.0,999,999,99
3025,1,17,5,0,*?*?*?*?*?*?*?*?*?*?*?*?*?*?*?*?*?*?*?*?*?*?,0.5,0.4,100,101722,0,-0,283,0.0,-0.0,0.0,0,0,0,0,80,3.6,10,5,9999,99999,9,999999999,0.0,999,999,99
3025,1,17,6,0,*?*?*?*?*?*?*?*?*?*?*?*?*?*?*?*?*?*?*?*?*?*?,0.5,0.4,100,101722,0,-0,283,0.0,-0.0,0.0,0,0,0,0,80,4.1,10,5,9999,99999,9,999999999,0.0,999,999,99
3025,1,17,7,0,*?*?*?*?*?*?*?*?*?*?*?*?*?*?*?*?*?*?*?*?*?*?,0.1,-0.6,96,101722,0,-0,282,0.0,-0.0,0.0,0,0,0,0,85,2.6,10,5,9999,99999,9,999999999,0.0,999,999,99
3025,1,17,8,0,*?*?*?*?*?*?*?*?*?*?*?*?*?*?*?*?*?*?*?*?*?*?,-0.3,-1.5,92,101722,43,1396,280,0.0,0.0,0.0,0,0,0,0,90,2.6,10,5,9999,99999,9,999999999,0.0,999,999,99
3025,1,17,9,0,*?*?*?*?*?*?*?*?*?*?*?*?*?*?*?*?*?*?*?*?*?*?,0.4,-0.6,93,101722,200,1415,283,24.7,0.0,24.7,2905,-0,2909,958,95,3.6,10,5,9999,99999,9,999999999,0.0,999,999,99
3025,1,17,10,0,*?*?*?*?*?*?*?*?*?*?*?*?*?*?*?*?*?*?*?*?*?*?,1.1,0.2,96,101722,315,1412,286,47.1,0.0,47.1,5503,0,5515,1866,100,3.6,10,5,9999,99999,9,999999999,0.0,999,999,99
3025,1,17,11,0,*?*?*?*?*?*?*?*?*?*?*?*?*?*?*?*?*?*?*?*?*?*?,2.8,0.4,85,101722,382,1412,293,60.2,0.0,60.2,7025,0,7042,2429,105,4.1,10,5,9999,99999,9,999999999,0.0,999,999,99
3025,1,17,12,0,*?*?*?*?*?*?*?*?*?*?*?*?*?*?*?*?*?*?*?*?*?*?,3.1,-0.4,78,101722,396,1413,294,62.8,0.0,62.8,7341,0,7359,2549,110,4.6,10,5,9999,99999,9,999999999,0.0,999,999,99
3025,1,17,13,0,*?*?*?*?*?*?*?*?*?*?*?*?*?*?*?*?*?*?*?*?*?*?,3.2,0.2,82,101722,355,1410,295,55.0,0.0,55.0,6422,0,6436,2203,112,6.2,10,5,9999,99999,9,999999999,0.0,999,999,99
3025,1,17,14,0,*?*?*?*?*?*?*?*?*?*?*?*?*?*?*?*?*?*?*?*?*?*?,3.7,-0.0,78,101722,264,1412,297,37.2,0.0,37.2,4350,0,4358,1455,113,5.7,10,5,9999,99999,9,999999999,0.0,999,999,99
3025,1,17,15,0,*?*?*?*?*?*?*?*?*?*?*?*?*?*?*?*?*?*?*?*?*?*?,3.4,0.6,83,101722,127,1408,296,10.6,0.0,10.6,1286,-0,1286,418,115,6.2,10,5,9999,99999,9,999999999,0.0,999,999,99
3025,1,17,16,0,*?*?*?*?*?*?*?*?*?*?*?*?*?*?*?*?*?*?*?*?*?*?,3.6,0.4,81,101722,0,-0,296,0.0,-0.0,0.0,0,0,0,0,117,4.1,10,5,9999,99999,9,999999999,0.0,999,999,99
3025,1,17,17,0,*?*?*?*?*?*?*?*?*?*?*?*?*?*?*?*?*?*?*?*?*?*?,2.6,1.3,91,101722,0,-0,292,0.0,-0.0,0.0,0,0,0,0,118,4.6,10,5,9999,99999,9,999999999,0.0,999,999,99
3025,1,17,18,0,*?*?*?*?*?*?*?*?*?*?*?*?*?*?*?*?*?*?*?*?*?*?,2.3,1.3,94,101722,0,-0,291,0.0,-0.0,0.0,0,0,0,0,120,4.6,10,5,9999,99999,9,999999999,0.0,999,999,99
3025,1,17,19,0,*?*?*?*?*?*?*?*?*?*?*?*?*?*?*?*?*?*?*?*?*?*?,2.1,1.3,95,101722,0,-0,290,0.0,-0.0,0.0,0,0,0,0,115,4.6,10,5,9999,99999,9,999999999,0.0,999,999,99
3025,1,17,20,0,*?*?*?*?*?*?*?*?*?*?*?*?*?*?*?*?*?*?*?*?*?*?,2.0,0.2,90,101722,0,-0,290,0.0,-0.0,0.0,0,0,0,0,110,3.1,10,5,9999,99999,9,999999999,0.0,999,999,99
3025,1,17,21,0,*?*?*?*?*?*?*?*?*?*?*?*?*?*?*?*?*?*?*?*?*?*?,1.0,-0.4,92,101722,0,-0,286,0.0,-0.0,0.0,0,0,0,0,105,3.6,10,5,9999,99999,9,999999999,0.0,999,999,99
3025,1,17,22,0,*?*?*?*?*?*?*?*?*?*?*?*?*?*?*?*?*?*?*?*?*?*?,1.3,0.6,97,101722,0,-0,287,0.0,-0.0,0.0,0,0,0,0,100,5.2,10,5,9999,99999,9,999999999,0.0,999,999,99
3025,1,17,23,0,*?*?*?*?*?*?*?*?*?*?*?*?*?*?*?*?*?*?*?*?*?*?,1.4,1.3,100,101722,0,-0,287,0.0,-0.0,0.0,0,0,0,0,95,3.1,10,5,9999,99999,9,999999999,0.0,999,999,99
3025,1,17,24,0,*?*?*?*?*?*?*?*?*?*?*?*?*?*?*?*?*?*?*?*?*?*?,3.9,2.5,91,101722,0,-0,297,0.0,-0.0,0.0,0,0,0,0,80,4.1,10,5,9999,99999,9,999999999,0.0,999,999,99
3025,1,18,1,0,*?*?*?*?*?*?*?*?*?*?*?*?*?*?*?*?*?*?*?*?*?*?,1.6,-0.0,88,100506,0,-0,288,0.0,-0.0,0.0,0,0,0,0,93,3.1,10,5,9999,99999,9,999999999,0.0,999,999,99
3025,1,18,2,0,*?*?*?*?*?*?*?*?*?*?*?*?*?*?*?*?*?*?*?*?*?*?,1.2,-0.6,87,100506,0,-0,286,0.0,-0.0,0.0,0,0,0,0,97,3.6,10,5,9999,99999,9,999999999,0.0,999,999,99
3025,1,18,3,0,*?*?*?*?*?*?*?*?*?*?*?*?*?*?*?*?*?*?*?*?*?*?,1.9,0.2,88,100506,0,-0,289,0.0,-0.0,0.0,0,0,0,0,100,2.6,10,5,9999,99999,9,999999999,0.0,999,999,99
3025,1,18,4,0,*?*?*?*?*?*?*?*?*?*?*?*?*?*?*?*?*?*?*?*?*?*?,1.0,-0.4,89,100506,0,-0,286,0.0,-0.0,0.0,0,0,0,0,103,2.6,10,5,9999,99999,9,999999999,0.0,999,999,99
3025,1,18,5,0,*?*?*?*?*?*?*?*?*?*?*?*?*?*?*?*?*?*?*?*?*?*?,1.4,-1.1,82,100506,0,-0,287,0.0,-0.0,0.0,0,0,0,0,107,3.6,10,5,9999,99999,9,999999999,0.0,999,999,99
3025,1,18,6,0,*?*?*?*?*?*?*?*?*?*?*?*?*?*?*?*?*?*?*?*?*?*?,1.0,-1.5,82,100506,0,-0,286,0.0,-0.0,0.0,0,0,0,0,110,4.1,10,5,9999,99999,9,999999999,0.0,999,999,99
3025,1,18,7,0,*?*?*?*?*?*?*?*?*?*?*?*?*?*?*?*?*?*?*?*?*?*?,0.2,-1.9,83,100506,0,-0,283,0.0,-0.0,0.0,0,0,0,0,112,2.6,10,5,9999,99999,9,999999999,0.0,999,999,99
3025,1,18,8,0,*?*?*?*?*?*?*?*?*?*?*?*?*?*?*?*?*?*?*?*?*?*?,-0.6,-1.9,89,100506,47,1415,279,0.0,0.0,0.0,0,0,0,0,113,2.6,10,5,9999,99999,9,999999999,0.0,999,999,99
3025,1,18,9,0,*?*?*?*?*?*?*?*?*?*?*?*?*?*?*?*?*?*?*?*?*?*?,1.3,-0.6,86,100506,203,1409,287,25.4,0.0,25.4,2990,0,2994,986,115,3.6,10,5,9999,99999,9,999999999,0.0,999,999,99
3025,1,18,10,0,*?*?*?*?*?*?*?*?*?*?*?*?*?*?*?*?*?*?*?*?*?*?,3.1,0.8,85,100506,319,1411,294,47.9,0.0,47.9,5599,0,5610,1901,117,3.6,10,5,9999,99999,9,999999999,0.0,999,999,99
3025,1,18,11,0,*?*?*?*?*?*?*?*?*?*?*?*?*?*?*?*?*?*?*?*?*?*?,5.5,1.9,77,100506,386,1410,304,61.0,0.0,61.0,7129,0,7147,2468,118,4.1,10,5,9999,99999,9,999999999,0.0,999,999,99
3025,1,18,12,0,*?*?*?*?*?*?*?*?*?*?*?*?*?*?*?*?*?*?*?*?*?*?,7.8,2.9,71,100506,400,1410,310,110.8,51.9,96.1,12163,4634,10863,2590,120,4.6,9,5,9999,99999,9,999999999,0.0,999,999,99
3025,1,18,13,0,*?*?*?*?*?*?*?*?*?*?*?*?*?*?*?*?*?*?*?*?*?*?,7.7,2.3,68,100506,360,1410,314,56.0,0.0,56.0,6538,0,6553,2246,115,6.2,10,5,9999,99999,9,999999999,0.0,999,999,99
3025,1,18,14,0,*?*?*?*?*?*?*?*?*?*?*?*?*?*?*?*?*?*?*?*?*?*?,8.0,3.2,72,100506,269,1411,315,38.2,0.0,38.2,4469,0,4477,1496,110,5.7,10,5,9999,99999,9,999999999,0.0,999,999,99
3025,1,18,15,0,*?*?*?*?*?*?*?*?*?*?*?*?*?*?*?*?*?*?*?*?*?*?,7.8,3.6,74,100506,133,1415,314,11.6,0.0,11.6,1406,-0,1406,458,105,6.2,10,5,9999,99999,9,999999999,0.0,999,999,99
3025,1,18,16,0,*?*?*?*?*?*?*?*?*?*?*?*?*?*?*?*?*?*?*?*?*?*?,7.9,3.8,75,100506,0,-0,315,0.0,-0.0,0.0,0,0,0,0,100,4.1,10,5,9999,99999,9,999999999,0.0,999,999,99
3025,1,18,17,0,*?*?*?*?*?*?*?*?*?*?*?*?*?*?*?*?*?*?*?*?*?*?,6.3,2.1,74,100506,0,-0,308,0.0,-0.0,0.0,0,0,0,0,95,4.6,10,5,9999,99999,9,999999999,0.0,999,999,99
3025,1,18,18,0,*?*?*?*?*?*?*?*?*?*?*?*?*?*?*?*?*?*?*?*?*?*?,5.7,2.5,80,100506,0,-0,305,0.0,-0.0,0.0,0,0,0,0,90,4.6,10,5,9999,99999,9,999999999,0.0,999,999,99
3025,1,18,19,0,*?*?*?*?*?*?*?*?*?*?*?*?*?*?*?*?*?*?*?*?*?*?,4.8,2.9,86,100506,0,-0,301,0.0,-0.0,0.0,0,0,0,0,90,4.6,10,5,9999,99999,9,999999999,0.0,999,999,99
3025,1,18,20,0,*?*?*?*?*?*?*?*?*?*?*?*?*?*?*?*?*?*?*?*?*?*?,3.8,2.7,92,100506,0,-0,297,0.0,-0.0,0.0,0,0,0,0,90,3.1,10,5,9999,99999,9,999999999,0.3,999,999,99
3025,1,18,21,0,*?*?*?*?*?*?*?*?*?*?*?*?*?*?*?*?*?*?*?*?*?*?,3.1,1.0,86,100506,0,-0,294,0.0,-0.0,0.0,0,0,0,0,90,3.6,10,5,9999,99999,9,999999999,0.4,999,999,99
3025,1,18,22,0,*?*?*?*?*?*?*?*?*?*?*?*?*?*?*?*?*?*?*?*?*?*?,3.2,0.8,84,100506,0,-0,295,0.0,-0.0,0.0,0,0,0,0,90,5.2,10,5,9999,99999,9,999999999,2.2,999,999,99
3025,1,18,23,0,*?*?*?*?*?*?*?*?*?*?*?*?*?*?*?*?*?*?*?*?*?*?,3.0,0.2,81,100506,0,-0,294,0.0,-0.0,0.0,0,0,0,0,90,3.1,10,5,9999,99999,9,999999999,0.4,999,999,99
3025,1,18,24,0,*?*?*?*?*?*?*?*?*?*?*?*?*?*?*?*?*?*?*?*?*?*?,1.5,0.6,93,100506,0,-0,288,0.0,-0.0,0.0,0,0,0,0,90,4.1,10,5,9999,99999,9,999999999,0.0,999,999,99
3025,1,19,1,0,*?*?*?*?*?*?*?*?*?*?*?*?*?*?*?*?*?*?*?*?*?*?,3.4,3.4,100,100068,0,-0,295,0.0,-0.0,0.0,0,0,0,0,83,3.1,10,5,9999,99999,9,999999999,0.1,999,999,99
3025,1,19,2,0,*?*?*?*?*?*?*?*?*?*?*?*?*?*?*?*?*?*?*?*?*?*?,3.5,3.6,100,100068,0,-0,296,0.0,-0.0,0.0,0,0,0,0,77,3.6,10,5,9999,99999,9,999999999,0.2,999,999,99
3025,1,19,3,0,*?*?*?*?*?*?*?*?*?*?*?*?*?*?*?*?*?*?*?*?*?*?,3.3,3.2,100,100068,0,-0,295,0.0,-0.0,0.0,0,0,0,0,70,2.6,10,5,9999,99999,9,999999999,0.0,999,999,99
3025,1,19,4,0,*?*?*?*?*?*?*?*?*?*?*?*?*?*?*?*?*?*?*?*?*?*?,3.0,2.9,100,100068,0,-0,294,0.0,-0.0,0.0,0,0,0,0,63,2.6,10,5,9999,99999,9,999999999,0.2,999,999,99
3025,1,19,5,0,*?*?*?*?*?*?*?*?*?*?*?*?*?*?*?*?*?*?*?*?*?*?,2.4,2.5,100,100068,0,-0,291,0.0,-0.0,0.0,0,0,0,0,57,3.6,10,5,9999,99999,9,999999999,0.0,999,999,99
3025,1,19,6,0,*?*?*?*?*?*?*?*?*?*?*?*?*?*?*?*?*?*?*?*?*?*?,2.7,2.7,100,100068,0,-0,292,0.0,-0.0,0.0,0,0,0,0,50,4.1,10,5,9999,99999,9,999999999,0.0,999,999,99
3025,1,19,7,0,*?*?*?*?*?*?*?*?*?*?*?*?*?*?*?*?*?*?*?*?*?*?,2.1,2.1,100,100068,0,-0,290,0.0,-0.0,0.0,0,0,0,0,53,2.6,10,5,9999,99999,9,999999999,0.0,999,999,99
3025,1,19,8,0,*?*?*?*?*?*?*?*?*?*?*?*?*?*?*?*?*?*?*?*?*?*?,1.4,1.5,100,100068,50,1399,287,0.0,0.0,0.0,0,0,0,0,57,2.6,10,5,9999,99999,9,999999999,0.0,999,999,99
3025,1,19,9,0,*?*?*?*?*?*?*?*?*?*?*?*?*?*?*?*?*?*?*?*?*?*?,3.1,3.0,100,100068,207,1409,294,26.2,0.0,26.2,3078,0,3082,1016,60,3.6,10,5,9999,99999,9,999999999,0.7,999,999,99
3025,1,19,10,0,*?*?*?*?*?*?*?*?*?*?*?*?*?*?*?*?*?*?*?*?*?*?,4.7,3.9,100,100068,323,1409,301,48.8,0.0,48.8,5697,0,5709,1936,63,3.6,10,5,9999,99999,9,999999999,0.0,999,999,99
3025,1,19,11,0,*?*?*?*?*?*?*?*?*?*?*?*?*?*?*?*?*?*?*?*?*?*?,6.8,4.5,100,100068,391,1411,310,62.0,0.0,62.0,7238,0,7255,2510,67,4.1,10,5,9999,99999,9,999999999,0.1,999,999,99
3025,1,19,12,0,*?*?*?*?*?*?*?*?*?*?*?*?*?*?*?*?*?*?*?*?*?*?,8.2,5.0,100,100068,405,1410,312,112.5,52.1,97.6,12350,4661,11029,2635,70,4.6,9,5,9999,99999,9,999999999,0.0,999,999,99
3025,1,19,13,0,*?*?*?*?*?*?*?*?*?*?*?*?*?*?*?*?*?*?*?*?*?*?,8.7,4.5,100,100068,366,1412,314,99.1,50.8,85.9,10872,4430,9719,2287,67,6.2,9,5,9999,99999,9,999999999,0.0,999,999,99
3025,1,19,14,0,*?*?*?*?*?*?*?*?*?*?*?*?*?*?*?*?*?*?*?*?*?*?,8.8,4.3,98,100068,274,1409,314,68.2,46.6,59.1,7531,3616,6952,1268,63,5.7,9,5,9999,99999,9,999999999,0.0,999,999,99
3025,1,19,15,0,*?*?*?*?*?*?*?*?*?*?*?*?*?*?*?*?*?*?*?*?*?*?,8.6,5.3,100,100068,138,1411,318,12.7,0.0,12.7,1527,-0,1528,498,60,6.2,10,5,9999,99999,9,999999999,0.0,999,999,99
3025,1,19,16,0,*?*?*?*?*?*?*?*?*?*?*?*?*?*?*?*?*?*?*?*?*?*?,8.7,7.4,100,100068,0,-0,318,0.0,-0.0,0.0,0,0,0,0,57,4.1,10,5,9999,99999,9,999999999,0.0,999,999,99
3025,1,19,17,0,*?*?*?*?*?*?*?*?*?*?*?*?*?*?*?*?*?*?*?*?*?*?,7.3,6.4,100,100068,0,-0,312,0.0,-0.0,0.0,0,0,0,0,53,4.6,10,5,9999,99999,9,999999999,0.4,999,999,99
3025,1,19,18,0,*?*?*?*?*?*?*?*?*?*?*?*?*?*?*?*?*?*?*?*?*?*?,6.7,6.1,100,100068,0,-0,309,0.0,-0.0,0.0,0,0,0,0,50,4.6,10,5,9999,99999,9,999999999,2.4,999,999,99
3025,1,19,19,0,*?*?*?*?*?*?*?*?*?*?*?*?*?*?*?*?*?*?*?*?*?*?,5.7,5.8,100,100068,0,-0,305,0.0,-0.0,0.0,0,0,0,0,48,4.6,10,5,9999,99999,9,999999999,0.5,999,999,99
3025,1,19,20,0,*?*?*?*?*?*?*?*?*?*?*?*?*?*?*?*?*?*?*?*?*?*?,5.2,5.1,100,100068,0,-0,303,0.0,-0.0,0.0,0,0,0,0,47,3.1,10,5,9999,99999,9,999999999,0.3,999,999,99
3025,1,19,21,0,*?*?*?*?*?*?*?*?*?*?*?*?*?*?*?*?*?*?*?*?*?*?,4.8,4.8,100,100068,0,-0,301,0.0,-0.0,0.0,0,0,0,0,45,3.6,10,5,9999,99999,9,999999999,0.1,999,999,99
3025,1,19,22,0,*?*?*?*?*?*?*?*?*?*?*?*?*?*?*?*?*?*?*?*?*?*?,4.7,4.8,100,100068,0,-0,301,0.0,-0.0,0.0,0,0,0,0,43,5.2,10,5,9999,99999,9,999999999,0.1,999,999,99
3025,1,19,23,0,*?*?*?*?*?*?*?*?*?*?*?*?*?*?*?*?*?*?*?*?*?*?,4.3,4.3,100,100068,0,-0,299,0.0,-0.0,0.0,0,0,0,0,42,3.1,10,5,9999,99999,9,999999999,0.2,999,999,99
3025,1,19,24,0,*?*?*?*?*?*?*?*?*?*?*?*?*?*?*?*?*?*?*?*?*?*?,2.9,2.3,100,100068,0,-0,293,0.0,-0.0,0.0,0,0,0,0,90,4.1,10,5,9999,99999,9,999999999,0.1,999,999,99
3025,1,20,1,0,*?*?*?*?*?*?*?*?*?*?*?*?*?*?*?*?*?*?*?*?*?*?,3.6,3.0,100,99796.7,0,-0,296,0.0,-0.0,0.0,0,0,0,0,38,3.1,10,5,9999,99999,9,999999999,0.4,999,999,99
3025,1,20,2,0,*?*?*?*?*?*?*?*?*?*?*?*?*?*?*?*?*?*?*?*?*?*?,3.4,2.5,100,99796.7,0,-0,295,0.0,-0.0,0.0,0,0,0,0,37,3.6,10,5,9999,99999,9,999999999,0.2,999,999,99
3025,1,20,3,0,*?*?*?*?*?*?*?*?*?*?*?*?*?*?*?*?*?*?*?*?*?*?,3.0,2.5,100,99796.7,0,-0,294,0.0,-0.0,0.0,0,0,0,0,35,2.6,10,5,9999,99999,9,999999999,0.0,999,999,99
3025,1,20,4,0,*?*?*?*?*?*?*?*?*?*?*?*?*?*?*?*?*?*?*?*?*?*?,2.6,2.5,100,99796.7,0,-0,292,0.0,-0.0,0.0,0,0,0,0,33,2.6,10,5,9999,99999,9,999999999,0.0,999,999,99
3025,1,20,5,0,*?*?*?*?*?*?*?*?*?*?*?*?*?*?*?*?*?*?*?*?*?*?,3.0,3.0,100,99796.7,0,-0,294,0.0,-0.0,0.0,0,0,0,0,32,3.6,10,5,9999,99999,9,999999999,0.0,999,999,99
3025,1,20,6,0,*?*?*?*?*?*?*?*?*?*?*?*?*?*?*?*?*?*?*?*?*?*?,3.5,3.2,100,99796.7,0,-0,296,0.0,-0.0,0.0,0,0,0,0,30,4.1,10,5,9999,99999,9,999999999,0.0,999,999,99
3025,1,20,7,0,*?*?*?*?*?*?*?*?*?*?*?*?*?*?*?*?*?*?*?*?*?*?,3.3,1.0,99,99796.7,0,-0,295,0.0,-0.0,0.0,0,0,0,0,33,2.6,10,5,9999,99999,9,999999999,0.0,999,999,99
3025,1,20,8,0,*?*?*?*?*?*?*?*?*?*?*?*?*?*?*?*?*?*?*?*?*?*?,3.1,0.6,99,99796.7,54,1407,294,0.0,0.0,0.0,0,0,0,0,37,2.6,10,5,9999,99999,9,999999999,0.0,999,999,99
3025,1,20,9,0,*?*?*?*?*?*?*?*?*?*?*?*?*?*?*?*?*?*?*?*?*?*?,3.6,1.7,100,99796.7,211,1408,296,27.0,0.0,27.0,3172,0,3176,1048,40,3.6,10,5,9999,99999,9,999999999,0.0,999,999,99
3025,1,20,10,0,*?*?*?*?*?*?*?*?*?*?*?*?*?*?*?*?*?*?*?*?*?*?,4.4,3.4,100,99796.7,328,1411,299,49.7,0.0,49.7,5801,0,5813,1974,43,3.6,10,5,9999,99999,9,999999999,0.0,999,999,99
3025,1,20,11,0,*?*?*?*?*?*?*?*?*?*?*?*?*?*?*?*?*?*?*?*?*?*?,5.3,3.8,100,99796.7,396,1412,303,62.9,0.0,62.9,7350,0,7368,2552,47,4.1,10,5,9999,99999,9,999999999,0.0,999,999,99
3025,1,20,12,0,*?*?*?*?*?*?*?*?*?*?*?*?*?*?*?*?*?*?*?*?*?*?,5.6,4.6,100,99796.7,410,1409,304,65.8,0.0,65.8,7686,0,7705,2680,50,4.6,10,5,9999,99999,9,999999999,0.0,999,999,99
3025,1,20,13,0,*?*?*?*?*?*?*?*?*?*?*?*?*?*?*?*?*?*?*?*?*?*?,5.8,5.6,100,99796.7,371,1411,305,58.1,0.0,58.1,6781,0,6797,2337,50,6.2,10,5,9999,99999,9,999999999,0.0,999,999,99
3025,1,20,14,0,*?*?*?*?*?*?*?*?*?*?*?*?*?*?*?*?*?*?*?*?*?*?,6.2,4.8,100,99796.7,280,1411,307,40.3,0.0,40.3,4714,0,4723,1583,50,5.7,10,5,9999,99999,9,999999999,0.0,999,999,99
3025,1,20,15,0,*?*?*?*?*?*?*?*?*?*?*?*?*?*?*?*?*?*?*?*?*?*?,6.1,5.5,100,99796.7,144,1416,307,13.8,0.0,13.8,1652,-0,1653,539,50,6.2,10,5,9999,99999,9,999999999,0.0,999,999,99
3025,1,20,16,0,*?*?*?*?*?*?*?*?*?*?*?*?*?*?*?*?*?*?*?*?*?*?,5.8,5.8,100,99796.7,0,-0,305,0.0,-0.0,0.0,0,0,0,0,50,4.1,10,5,9999,99999,9,999999999,0.0,999,999,99
3025,1,20,17,0,*?*?*?*?*?*?*?*?*?*?*?*?*?*?*?*?*?*?*?*?*?*?,5.6,5.6,100,99796.7,0,-0,304,0.0,-0.0,0.0,0,0,0,0,50,4.6,10,5,9999,99999,9,999999999,0.0,999,999,99
3025,1,20,18,0,*?*?*?*?*?*?*?*?*?*?*?*?*?*?*?*?*?*?*?*?*?*?,4.9,4.8,100,99796.7,0,-0,301,0.0,-0.0,0.0,0,0,0,0,50,4.6,10,5,9999,99999,9,999999999,0.0,999,999,99
3025,1,20,19,0,*?*?*?*?*?*?*?*?*?*?*?*?*?*?*?*?*?*?*?*?*?*?,4.9,5.0,100,99796.7,0,-0,301,0.0,-0.0,0.0,0,0,0,0,50,4.6,10,5,9999,99999,9,999999999,0.1,999,999,99
3025,1,20,20,0,*?*?*?*?*?*?*?*?*?*?*?*?*?*?*?*?*?*?*?*?*?*?,4.6,4.6,100,99796.7,0,-0,300,0.0,-0.0,0.0,0,0,0,0,50,3.1,10,5,9999,99999,9,999999999,0.0,999,999,99
3025,1,20,21,0,*?*?*?*?*?*?*?*?*?*?*?*?*?*?*?*?*?*?*?*?*?*?,3.9,3.8,100,99796.7,0,-0,297,0.0,-0.0,0.0,0,0,0,0,50,3.6,10,5,9999,99999,9,999999999,0.1,999,999,99
3025,1,20,22,0,*?*?*?*?*?*?*?*?*?*?*?*?*?*?*?*?*?*?*?*?*?*?,4.0,3.9,100,99796.7,0,-0,298,0.0,-0.0,0.0,0,0,0,0,50,5.2,10,5,9999,99999,9,999999999,0.0,999,999,99
3025,1,20,23,0,*?*?*?*?*?*?*?*?*?*?*?*?*?*?*?*?*?*?*?*?*?*?,3.8,3.8,100,99796.7,0,-0,297,0.0,-0.0,0.0,0,0,0,0,50,3.1,10,5,9999,99999,9,999999999,0.3,999,999,99
3025,1,20,24,0,*?*?*?*?*?*?*?*?*?*?*?*?*?*?*?*?*?*?*?*?*?*?,3.9,3.8,100,99796.7,0,-0,297,0.0,-0.0,0.0,0,0,0,0,40,4.1,10,5,9999,99999,9,999999999,0.2,999,999,99
3025,1,21,1,0,*?*?*?*?*?*?*?*?*?*?*?*?*?*?*?*?*?*?*?*?*?*?,2.9,2.9,100,99420.4,0,-0,293,0.0,-0.0,0.0,0,0,0,0,47,3.1,10,5,9999,99999,9,999999999,0.0,999,999,99
3025,1,21,2,0,*?*?*?*?*?*?*?*?*?*?*?*?*?*?*?*?*?*?*?*?*?*?,2.5,2.5,100,99420.4,0,-0,291,0.0,-0.0,0.0,0,0,0,0,43,3.6,10,5,9999,99999,9,999999999,1.6,999,999,99
3025,1,21,3,0,*?*?*?*?*?*?*?*?*?*?*?*?*?*?*?*?*?*?*?*?*?*?,2.2,2.1,100,99420.4,0,-0,290,0.0,-0.0,0.0,0,0,0,0,40,2.6,10,5,9999,99999,9,999999999,0.0,999,999,99
3025,1,21,4,0,*?*?*?*?*?*?*?*?*?*?*?*?*?*?*?*?*?*?*?*?*?*?,1.6,1.5,100,99420.4,0,-0,288,0.0,-0.0,0.0,0,0,0,0,37,2.6,10,5,9999,99999,9,999999999,0.0,999,999,99
3025,1,21,5,0,*?*?*?*?*?*?*?*?*?*?*?*?*?*?*?*?*?*?*?*?*?*?,1.5,1.5,100,99420.4,0,-0,287,0.0,-0.0,0.0,0,0,0,0,33,3.6,10,5,9999,99999,9,999999999,0.0,999,999,99
3025,1,21,6,0,*?*?*?*?*?*?*?*?*?*?*?*?*?*?*?*?*?*?*?*?*?*?,1.3,1.3,100,99420.4,0,-0,287,0.0,-0.0,0.0,0,0,0,0,30,4.1,10,5,9999,99999,9,999999999,0.0,999,999,99
3025,1,21,7,0,*?*?*?*?*?*?*?*?*?*?*?*?*?*?*?*?*?*?*?*?*?*?,1.5,0.2,96,99420.4,0,-0,288,0.0,-0.0,0.0,0,0,0,0,47,2.6,10,5,9999,99999,9,999999999,0.0,999,999,99
3025,1,21,8,0,*?*?*?*?*?*?*?*?*?*?*?*?*?*?*?*?*?*?*?*?*?*?,1.7,-0.2,91,99420.4,58,1409,289,0.0,0.0,0.0,0,0,0,0,63,2.6,10,5,9999,99999,9,999999999,0.0,999,999,99
3025,1,21,9,0,*?*?*?*?*?*?*?*?*?*?*?*?*?*?*?*?*?*?*?*?*?*?,2.3,-0.2,88,99420.4,216,1413,286,48.3,42.0,41.9,5367,2918,4979,886,80,3.6,9,5,9999,99999,9,999999999,0.0,999,999,99
3025,1,21,10,0,*?*?*?*?*?*?*?*?*?*?*?*?*?*?*?*?*?*?*?*?*?*?,2.3,-0.2,89,99420.4,332,1408,286,87.9,49.6,76.2,9645,4209,8629,2006,97,3.6,9,5,9999,99999,9,999999999,0.0,999,999,99
3025,1,21,11,0,*?*?*?*?*?*?*?*?*?*?*?*?*?*?*?*?*?*?*?*?*?*?,3.8,-0.4,77,99420.4,401,1411,292,111.0,52.0,96.2,12183,4637,10881,2596,113,4.1,9,5,9999,99999,9,999999999,0.0,999,999,99
3025,1,21,12,0,*?*?*?*?*?*?*?*?*?*?*?*?*?*?*?*?*?*?*?*?*?*?,4.5,0.4,79,99420.4,416,1412,295,116.1,52.4,100.6,12740,4716,11376,2730,130,4.6,9,5,9999,99999,9,999999999,0.0,999,999,99
3025,1,21,13,0,*?*?*?*?*?*?*?*?*?*?*?*?*?*?*?*?*?*?*?*?*?*?,4.3,1.9,88,99420.4,376,1409,294,102.8,51.2,89.1,11277,4498,10077,2381,132,6.2,9,5,9999,99999,9,999999999,0.0,999,999,99
3025,1,21,14,0,*?*?*?*?*?*?*?*?*?*?*?*?*?*?*?*?*?*?*?*?*?*?,4.8,3.8,98,99420.4,285,1408,297,72.0,47.3,62.4,7940,3731,7323,1342,133,5.7,9,5,9999,99999,9,999999999,0.0,999,999,99
3025,1,21,15,0,*?*?*?*?*?*?*?*?*?*?*?*?*?*?*?*?*?*?*?*?*?*?,4.7,4.3,100,99420.4,149,1409,301,14.9,0.0,14.9,1777,-0,1778,581,135,6.2,10,5,9999,99999,9,999999999,0.0,999,999,99
3025,1,21,16,0,*?*?*?*?*?*?*?*?*?*?*?*?*?*?*?*?*?*?*?*?*?*?,4.5,3.2,96,99420.4,0,-0,300,0.0,-0.0,0.0,0,0,0,0,137,4.1,10,5,9999,99999,9,999999999,0.0,999,999,99
3025,1,21,17,0,*?*?*?*?*?*?*?*?*?*?*?*?*?*?*?*?*?*?*?*?*?*?,4.2,2.9,96,99420.4,0,-0,299,0.0,-0.0,0.0,0,0,0,0,138,4.6,10,5,9999,99999,9,999999999,0.0,999,999,99
3025,1,21,18,0,*?*?*?*?*?*?*?*?*?*?*?*?*?*?*?*?*?*?*?*?*?*?,3.9,0.4,82,99420.4,0,-0,298,0.0,-0.0,0.0,0,0,0,0,140,4.6,10,5,9999,99999,9,999999999,0.0,999,999,99
3025,1,21,19,0,*?*?*?*?*?*?*?*?*?*?*?*?*?*?*?*?*?*?*?*?*?*?,3.4,-0.2,81,99420.4,0,-0,296,0.0,-0.0,0.0,0,0,0,0,132,4.6,10,5,9999,99999,9,999999999,0.0,999,999,99
3025,1,21,20,0,*?*?*?*?*?*?*?*?*?*?*?*?*?*?*?*?*?*?*?*?*?*?,3.1,-0.4,81,99420.4,0,-0,294,0.0,-0.0,0.0,0,0,0,0,123,3.1,10,5,9999,99999,9,999999999,0.0,999,999,99
3025,1,21,21,0,*?*?*?*?*?*?*?*?*?*?*?*?*?*?*?*?*?*?*?*?*?*?,3.0,-0.4,82,99420.4,0,-0,294,0.0,-0.0,0.0,0,0,0,0,115,3.6,10,5,9999,99999,9,999999999,0.0,999,999,99
3025,1,21,22,0,*?*?*?*?*?*?*?*?*?*?*?*?*?*?*?*?*?*?*?*?*?*?,2.7,-1.7,75,99420.4,0,-0,293,0.0,-0.0,0.0,0,0,0,0,107,5.2,10,5,9999,99999,9,999999999,0.0,999,999,99
3025,1,21,23,0,*?*?*?*?*?*?*?*?*?*?*?*?*?*?*?*?*?*?*?*?*?*?,2.8,-0.4,83,99420.4,0,-0,293,0.0,-0.0,0.0,0,0,0,0,98,3.1,10,5,9999,99999,9,999999999,0.0,999,999,99
3025,1,21,24,0,*?*?*?*?*?*?*?*?*?*?*?*?*?*?*?*?*?*?*?*?*?*?,3.5,3.4,100,99420.4,0,-0,296,0.0,-0.0,0.0,0,0,0,0,50,4.1,10,5,9999,99999,9,999999999,0.3,999,999,99
3025,1,22,1,0,*?*?*?*?*?*?*?*?*?*?*?*?*?*?*?*?*?*?*?*?*?*?,2.9,-0.8,75,100340,0,-0,294,0.0,-0.0,0.0,0,0,0,0,93,3.1,10,5,9999,99999,9,999999999,0.0,999,999,99
3025,1,22,2,0,*?*?*?*?*?*?*?*?*?*?*?*?*?*?*?*?*?*?*?*?*?*?,2.9,-1.1,74,100340,0,-0,294,0.0,-0.0,0.0,0,0,0,0,97,3.6,10,5,9999,99999,9,999999999,0.0,999,999,99
3025,1,22,3,0,*?*?*?*?*?*?*?*?*?*?*?*?*?*?*?*?*?*?*?*?*?*?,3.5,-0.8,72,100340,0,-0,296,0.0,-0.0,0.0,0,0,0,0,100,2.6,10,5,9999,99999,9,999999999,0.0,999,999,99
3025,1,22,4,0,*?*?*?*?*?*?*?*?*?*?*?*?*?*?*?*?*?*?*?*?*?*?,2.6,-1.5,73,100340,0,-0,293,0.0,-0.0,0.0,0,0,0,0,103,2.6,10,5,9999,99999,9,999999999,0.0,999,999,99
3025,1,22,5,0,*?*?*?*?*?*?*?*?*?*?*?*?*?*?*?*?*?*?*?*?*?*?,1.8,-1.9,75,100340,0,-0,289,0.0,-0.0,0.0,0,0,0,0,107,3.6,10,5,9999,99999,9,999999999,0.0,999,999,99
3025,1,22,6,0,*?*?*?*?*?*?*?*?*?*?*?*?*?*?*?*?*?*?*?*?*?*?,2.3,-1.7,73,100340,0,-0,291,0.0,-0.0,0.0,0,0,0,0,110,4.1,10,5,9999,99999,9,999999999,0.0,999,999,99
3025,1,22,7,0,*?*?*?*?*?*?*?*?*?*?*?*?*?*?*?*?*?*?*?*?*?*?,2.8,-0.6,76,100340,0,-0,293,0.0,-0.0,0.0,0,0,0,0,97,2.6,10,5,9999,99999,9,999999999,0.0,999,999,99
3025,1,22,8,0,*?*?*?*?*?*?*?*?*?*?*?*?*?*?*?*?*?*?*?*?*?*?,2.3,-1.3,75,100340,62,1408,286,0.0,0.0,0.0,0,0,0,0,83,2.6,9,5,9999,99999,9,999999999,0.0,999,999,99
3025,1,22,9,0,*?*?*?*?*?*?*?*?*?*?*?*?*?*?*?*?*?*?*?*?*?*?,3.2,1.3,86,100340,220,1410,290,49.8,42.5,43.2,5531,2977,5129,915,70,3.6,9,5,9999,99999,9,999999999,0.0,999,999,99
3025,1,22,10,0,*?*?*?*?*?*?*?*?*?*?*?*?*?*?*?*?*?*?*?*?*?*?,4.0,1.5,83,100340,337,1409,288,118.6,125.0,88.7,12951,10517,10249,1935,57,3.6,8,4,9999,99999,9,999999999,0.0,999,999,99
3025,1,22,11,0,*?*?*?*?*?*?*?*?*?*?*?*?*?*?*?*?*?*?*?*?*?*?,4.6,1.7,81,100340,406,1411,296,112.7,52.1,97.8,12376,4665,11052,2642,43,4.1,9,5,9999,99999,9,999999999,0.0,999,999,99
3025,1,22,12,0,*?*?*?*?*?*?*?*?*?*?*?*?*?*?*?*?*?*?*?*?*?*?,5.9,1.5,72,100340,421,1410,301,117.9,52.5,102.2,12943,4744,11555,2778,30,4.6,9,5,9999,99999,9,999999999,0.0,999,999,99
3025,1,22,13,0,*?*?*?*?*?*?*?*?*?*?*?*?*?*?*?*?*?*?*?*?*?*?,6.1,1.9,74,100340,382,1410,307,60.2,0.0,60.2,7036,0,7053,2433,37,6.2,10,5,9999,99999,9,999999999,0.0,999,999,99
3025,1,22,14,0,*?*?*?*?*?*?*?*?*?*?*?*?*?*?*?*?*?*?*?*?*?*?,6.3,1.9,73,100340,291,1410,308,42.5,0.0,42.5,4970,0,4980,1674,43,5.7,10,5,9999,99999,9,999999999,0.0,999,999,99
3025,1,22,15,0,*?*?*?*?*?*?*?*?*?*?*?*?*?*?*?*?*?*?*?*?*?*?,5.9,1.3,72,100340,155,1412,306,16.0,0.0,16.0,1906,-0,1907,623,50,6.2,10,5,9999,99999,9,999999999,0.0,999,999,99
3025,1,22,16,0,*?*?*?*?*?*?*?*?*?*?*?*?*?*?*?*?*?*?*?*?*?*?,6.2,1.7,72,100340,0,-0,308,0.0,-0.0,0.0,0,0,0,0,57,4.1,10,5,9999,99999,9,999999999,0.0,999,999,99
3025,1,22,17,0,*?*?*?*?*?*?*?*?*?*?*?*?*?*?*?*?*?*?*?*?*?*?,5.4,1.5,75,100340,0,-0,304,0.0,-0.0,0.0,0,0,0,0,63,4.6,10,5,9999,99999,9,999999999,0.0,999,999,99
3025,1,22,18,0,*?*?*?*?*?*?*?*?*?*?*?*?*?*?*?*?*?*?*?*?*?*?,4.6,-0.0,71,100340,0,-0,301,0.0,-0.0,0.0,0,0,0,0,70,4.6,10,5,9999,99999,9,999999999,0.0,999,999,99
3025,1,22,19,0,*?*?*?*?*?*?*?*?*?*?*?*?*?*?*?*?*?*?*?*?*?*?,4.8,1.0,77,100340,0,-0,302,0.0,-0.0,0.0,0,0,0,0,70,4.6,10,5,9999,99999,9,999999999,0.0,999,999,99
3025,1,22,20,0,*?*?*?*?*?*?*?*?*?*?*?*?*?*?*?*?*?*?*?*?*?*?,4.4,0.6,76,100340,0,-0,300,0.0,-0.0,0.0,0,0,0,0,70,3.1,10,5,9999,99999,9,999999999,0.0,999,999,99
3025,1,22,21,0,*?*?*?*?*?*?*?*?*?*?*?*?*?*?*?*?*?*?*?*?*?*?,3.3,1.5,87,100340,0,-0,295,0.0,-0.0,0.0,0,0,0,0,70,3.6,10,5,9999,99999,9,999999999,0.0,999,999,99
3025,1,22,22,0,*?*?*?*?*?*?*?*?*?*?*?*?*?*?*?*?*?*?*?*?*?*?,3.4,2.1,90,100340,0,-0,295,0.0,-0.0,0.0,0,0,0,0,70,5.2,10,5,9999,99999,9,999999999,0.0,999,999,99
3025,1,22,23,0,*?*?*?*?*?*?*?*?*?*?*?*?*?*?*?*?*?*?*?*?*?*?,3.1,1.9,90,100340,0,-0,294,0.0,-0.0,0.0,0,0,0,0,70,3.1,10,5,9999,99999,9,999999999,0.0,999,999,99
3025,1,22,24,0,*?*?*?*?*?*?*?*?*?*?*?*?*?*?*?*?*?*?*?*?*?*?,2.8,-0.6,77,100340,0,-0,293,0.0,-0.0,0.0,0,0,0,0,90,4.1,10,5,9999,99999,9,999999999,0.0,999,999,99
3025,1,23,1,0,*?*?*?*?*?*?*?*?*?*?*?*?*?*?*?*?*?*?*?*?*?*?,2.2,2.1,100,101018,0,-0,290,0.0,-0.0,0.0,0,0,0,0,68,3.1,10,5,9999,99999,9,999999999,0.0,999,999,99
3025,1,23,2,0,*?*?*?*?*?*?*?*?*?*?*?*?*?*?*?*?*?*?*?*?*?*?,1.7,1.7,100,101018,0,-0,288,0.0,-0.0,0.0,0,0,0,0,67,3.6,10,5,9999,99999,9,999999999,0.0,999,999,99
3025,1,23,3,0,*?*?*?*?*?*?*?*?*?*?*?*?*?*?*?*?*?*?*?*?*?*?,1.4,1.5,100,101018,0,-0,287,0.0,-0.0,0.0,0,0,0,0,65,2.6,10,5,9999,99999,9,999999999,0.0,999,999,99
3025,1,23,4,0,*?*?*?*?*?*?*?*?*?*?*?*?*?*?*?*?*?*?*?*?*?*?,1.3,1.3,100,101018,0,-0,287,0.0,-0.0,0.0,0,0,0,0,63,2.6,10,5,9999,99999,9,999999999,0.0,999,999,99
3025,1,23,5,0,*?*?*?*?*?*?*?*?*?*?*?*?*?*?*?*?*?*?*?*?*?*?,1.0,1.0,100,101018,0,-0,285,0.0,-0.0,0.0,0,0,0,0,62,3.6,10,5,9999,99999,9,999999999,0.0,999,999,99
3025,1,23,6,0,*?*?*?*?*?*?*?*?*?*?*?*?*?*?*?*?*?*?*?*?*?*?,1.1,1.0,100,101018,0,-0,286,0.0,-0.0,0.0,0,0,0,0,60,4.1,10,5,9999,99999,9,999999999,0.0,999,999,99
3025,1,23,7,0,*?*?*?*?*?*?*?*?*?*?*?*?*?*?*?*?*?*?*?*?*?*?,0.6,0.6,100,101018,0,-0,284,0.0,-0.0,0.0,0,0,0,0,62,2.6,10,5,9999,99999,9,999999999,0.0,999,999,99
3025,1,23,8,0,*?*?*?*?*?*?*?*?*?*?*?*?*?*?*?*?*?*?*?*?*?*?,-0.0,-0.0,100,101018,66,1403,281,0.0,0.0,0.0,0,0,0,0,63,2.6,10,5,9999,99999,9,999999999,0.0,999,999,99
3025,1,23,9,0,*?*?*?*?*?*?*?*?*?*?*?*?*?*?*?*?*?*?*?*?*?*?,1.4,1.5,100,101018,225,1412,287,29.6,0.0,29.6,3473,0,3478,1151,65,3.6,10,5,9999,99999,9,999999999,0.0,999,999,99
3025,1,23,10,0,*?*?*?*?*?*?*?*?*?*?*?*?*?*?*?*?*?*?*?*?*?*?,2.8,2.9,100,101018,342,1409,293,52.5,0.0,52.5,6130,0,6143,2095,67,3.6,10,5,9999,99999,9,999999999,0.0,999,999,99
3025,1,23,11,0,*?*?*?*?*?*?*?*?*?*?*?*?*?*?*?*?*?*?*?*?*?*?,4.5,3.2,100,101018,411,1410,300,65.9,0.0,65.9,7705,0,7725,2688,68,4.1,10,5,9999,99999,9,999999999,0.0,999,999,99
3025,1,23,12,0,*?*?*?*?*?*?*?*?*?*?*?*?*?*?*?*?*?*?*?*?*?*?,5.4,3.2,100,101018,427,1411,304,69.0,0.0,69.0,8062,0,8083,2826,70,4.6,10,5,9999,99999,9,999999999,0.0,999,999,99
3025,1,23,13,0,*?*?*?*?*?*?*?*?*?*?*?*?*?*?*?*?*?*?*?*?*?*?,5.8,4.6,100,101018,388,1411,305,61.4,0.0,61.4,7168,0,7185,2483,67,6.2,10,5,9999,99999,9,999999999,0.0,999,999,99
3025,1,23,14,0,*?*?*?*?*?*?*?*?*?*?*?*?*?*?*?*?*?*?*?*?*?*?,5.8,3.9,100,101018,297,1411,305,43.7,0.0,43.7,5102,0,5112,1721,63,5.7,10,5,9999,99999,9,999999999,0.0,999,999,99
3025,1,23,15,0,*?*?*?*?*?*?*?*?*?*?*?*?*?*?*?*?*?*?*?*?*?*?,6.2,3.8,98,101018,161,1414,307,17.1,0.0,17.1,2036,-0,2038,667,60,6.2,10,5,9999,99999,9,999999999,0.0,999,999,99
3025,1,23,16,0,*?*?*?*?*?*?*?*?*?*?*?*?*?*?*?*?*?*?*?*?*?*?,6.0,5.0,100,101018,0,-0,306,0.0,-0.0,0.0,0,0,0,0,57,4.1,10,5,9999,99999,9,999999999,0.0,999,999,99
3025,1,23,17,0,*?*?*?*?*?*?*?*?*?*?*?*?*?*?*?*?*?*?*?*?*?*?,4.8,4.3,100,101018,0,-0,301,0.0,-0.0,0.0,0,0,0,0,53,4.6,10,5,9999,99999,9,999999999,0.0,999,999,99
3025,1,23,18,0,*?*?*?*?*?*?*?*?*?*?*?*?*?*?*?*?*?*?*?*?*?*?,3.9,3.2,100,101018,0,-0,297,0.0,-0.0,0.0,0,0,0,0,50,4.6,10,5,9999,99999,9,999999999,0.0,999,999,99
3025,1,23,19,0,*?*?*?*?*?*?*?*?*?*?*?*?*?*?*?*?*?*?*?*?*?*?,3.9,3.0,100,101018,0,-0,297,0.0,-0.0,0.0,0,0,0,0,47,4.6,10,5,9999,99999,9,999999999,0.0,999,999,99
3025,1,23,20,0,*?*?*?*?*?*?*?*?*?*?*?*?*?*?*?*?*?*?*?*?*?*?,3.5,3.2,100,101018,0,-0,296,0.0,-0.0,0.0,0,0,0,0,43,3.1,10,5,9999,99999,9,999999999,0.0,999,999,99
3025,1,23,21,0,*?*?*?*?*?*?*?*?*?*?*?*?*?*?*?*?*?*?*?*?*?*?,2.9,2.9,100,101018,0,-0,293,0.0,-0.0,0.0,0,0,0,0,40,3.6,10,5,9999,99999,9,999999999,0.0,999,999,99
3025,1,23,22,0,*?*?*?*?*?*?*?*?*?*?*?*?*?*?*?*?*?*?*?*?*?*?,2.4,2.5,100,101018,0,-0,291,0.0,-0.0,0.0,0,0,0,0,37,5.2,10,5,9999,99999,9,999999999,0.0,999,999,99
3025,1,23,23,0,*?*?*?*?*?*?*?*?*?*?*?*?*?*?*?*?*?*?*?*?*?*?,2.2,2.1,100,101018,0,-0,290,0.0,-0.0,0.0,0,0,0,0,33,3.1,10,5,9999,99999,9,999999999,0.0,999,999,99
3025,1,23,24,0,*?*?*?*?*?*?*?*?*?*?*?*?*?*?*?*?*?*?*?*?*?*?,2.7,2.3,100,101018,0,-0,292,0.0,-0.0,0.0,0,0,0,0,70,4.1,10,5,9999,99999,9,999999999,0.0,999,999,99
3025,1,24,1,0,*?*?*?*?*?*?*?*?*?*?*?*?*?*?*?*?*?*?*?*?*?*?,2.2,-0.2,83,101778,0,-0,291,0.0,-0.0,0.0,0,0,0,0,30,3.1,10,5,9999,99999,9,999999999,0.0,999,999,99
3025,1,24,2,0,*?*?*?*?*?*?*?*?*?*?*?*?*?*?*?*?*?*?*?*?*?*?,2.3,-1.3,75,101778,0,-0,291,0.0,-0.0,0.0,0,0,0,0,30,3.6,10,5,9999,99999,9,999999999,0.0,999,999,99
3025,1,24,3,0,*?*?*?*?*?*?*?*?*?*?*?*?*?*?*?*?*?*?*?*?*?*?,2.1,-1.3,76,101778,0,-0,290,0.0,-0.0,0.0,0,0,0,0,30,2.6,10,5,9999,99999,9,999999999,0.0,999,999,99
3025,1,24,4,0,*?*?*?*?*?*?*?*?*?*?*?*?*?*?*?*?*?*?*?*?*?*?,2.6,-1.1,75,101778,0,-0,292,0.0,-0.0,0.0,0,0,0,0,30,2.6,10,5,9999,99999,9,999999999,0.0,999,999,99
3025,1,24,5,0,*?*?*?*?*?*?*?*?*?*?*?*?*?*?*?*?*?*?*?*?*?*?,1.7,-2.2,73,101778,0,-0,289,0.0,-0.0,0.0,0,0,0,0,30,3.6,10,5,9999,99999,9,999999999,0.0,999,999,99
3025,1,24,6,0,*?*?*?*?*?*?*?*?*?*?*?*?*?*?*?*?*?*?*?*?*?*?,2.6,-1.3,73,101778,0,-0,292,0.0,-0.0,0.0,0,0,0,0,30,4.1,10,5,9999,99999,9,999999999,0.0,999,999,99
3025,1,24,7,0,*?*?*?*?*?*?*?*?*?*?*?*?*?*?*?*?*?*?*?*?*?*?,1.9,-1.9,74,101778,0,-0,290,0.0,-0.0,0.0,0,0,0,0,33,2.6,10,5,9999,99999,9,999999999,0.0,999,999,99
3025,1,24,8,0,*?*?*?*?*?*?*?*?*?*?*?*?*?*?*?*?*?*?*?*?*?*?,1.0,-2.4,75,101778,71,1416,275,0.0,0.0,0.0,0,0,0,0,37,2.6,8,4,9999,99999,9,999999999,0.0,999,999,99
3025,1,24,9,0,*?*?*?*?*?*?*?*?*?*?*?*?*?*?*?*?*?*?*?*?*?*?,2.2,-1.3,76,101778,229,1408,280,70.2,108.8,52.5,7488,7257,6361,962,40,3.6,8,4,9999,99999,9,999999999,0.0,999,999,99
3025,1,24,10,0,*?*?*?*?*?*?*?*?*?*?*?*?*?*?*?*?*?*?*?*?*?*?,3.4,-1.3,70,101778,347,1409,291,93.0,50.2,80.6,10201,4313,9123,2132,43,3.6,9,5,9999,99999,9,999999999,0.0,999,999,99
3025,1,24,11,0,*?*?*?*?*?*?*?*?*?*?*?*?*?*?*?*?*?*?*?*?*?*?,5.7,0.6,69,101778,416,1408,300,116.4,52.4,100.9,12776,4722,11406,2737,47,4.1,9,5,9999,99999,9,999999999,0.0,999,999,99
3025,1,24,12,0,*?*?*?*?*?*?*?*?*?*?*?*?*?*?*?*?*?*?*?*?*?*?,6.4,1.9,72,101778,432,1409,299,161.3,132.6,120.6,17583,12161,13820,2702,50,4.6,8,4,9999,99999,9,999999999,0.0,999,999,99
3025,1,24,13,0,*?*?*?*?*?*?*?*?*?*?*?*?*?*?*?*?*?*?*?*?*?*?,6.6,0.2,63,101778,393,1408,299,143.9,129.9,107.6,15690,11560,12365,2383,68,6.2,8,4,9999,99999,9,999999999,0.0,999,999,99
3025,1,24,14,0,*?*?*?*?*?*?*?*?*?*?*?*?*?*?*?*?*?*?*?*?*?*?,6.6,1.3,68,101778,303,1411,299,103.2,121.1,77.2,11282,9760,8951,1668,87,5.7,8,4,9999,99999,9,999999999,0.0,999,999,99
3025,1,24,15,0,*?*?*?*?*?*?*?*?*?*?*?*?*?*?*?*?*?*?*?*?*?*?,6.9,1.3,67,101778,166,1406,301,42.0,89.7,31.4,4540,4872,3920,549,105,6.2,8,4,9999,99999,9,999999999,0.0,999,999,99
3025,1,24,16,0,*?*?*?*?*?*?*?*?*?*?*?*?*?*?*?*?*?*?*?*?*?*?,6.6,1.7,71,101778,0,-0,309,0.0,-0.0,0.0,0,0,0,0,123,4.1,10,5,9999,99999,9,999999999,0.0,999,999,99
3025,1,24,17,0,*?*?*?*?*?*?*?*?*?*?*?*?*?*?*?*?*?*?*?*?*?*?,5.6,2.3,78,101778,0,-0,305,0.0,-0.0,0.0,0,0,0,0,142,4.6,10,5,9999,99999,9,999999999,0.0,999,999,99
3025,1,24,18,0,*?*?*?*?*?*?*?*?*?*?*?*?*?*?*?*?*?*?*?*?*?*?,4.8,0.4,72,101778,0,-0,302,0.0,-0.0,0.0,0,0,0,0,160,4.6,10,5,9999,99999,9,999999999,0.0,999,999,99
3025,1,24,19,0,*?*?*?*?*?*?*?*?*?*?*?*?*?*?*?*?*?*?*?*?*?*?,4.7,-0.0,71,101778,0,-0,301,0.0,-0.0,0.0,0,0,0,0,163,4.6,10,5,9999,99999,9,999999999,0.0,999,999,99
3025,1,24,20,0,*?*?*?*?*?*?*?*?*?*?*?*?*?*?*?*?*?*?*?*?*?*?,4.1,-0.2,72,101778,0,-0,299,0.0,-0.0,0.0,0,0,0,0,167,3.1,10,5,9999,99999,9,999999999,0.0,999,999,99
3025,1,24,21,0,*?*?*?*?*?*?*?*?*?*?*?*?*?*?*?*?*?*?*?*?*?*?,3.7,0.2,76,101778,0,-0,297,0.0,-0.0,0.0,0,0,0,0,170,3.6,10,5,9999,99999,9,999999999,0.0,999,999,99
3025,1,24,22,0,*?*?*?*?*?*?*?*?*?*?*?*?*?*?*?*?*?*?*?*?*?*?,4.3,0.8,77,101778,0,-0,299,0.0,-0.0,0.0,0,0,0,0,173,5.2,10,5,9999,99999,9,999999999,0.0,999,999,99
3025,1,24,23,0,*?*?*?*?*?*?*?*?*?*?*?*?*?*?*?*?*?*?*?*?*?*?,3.6,0.2,77,101778,0,-0,297,0.0,-0.0,0.0,0,0,0,0,177,3.1,10,5,9999,99999,9,999999999,0.0,999,999,99
3025,1,24,24,0,*?*?*?*?*?*?*?*?*?*?*?*?*?*?*?*?*?*?*?*?*?*?,1.9,1.0,93,101778,0,-0,289,0.0,-0.0,0.0,0,0,0,0,30,4.1,10,5,9999,99999,9,999999999,0.0,999,999,99
3025,1,25,1,0,*?*?*?*?*?*?*?*?*?*?*?*?*?*?*?*?*?*?*?*?*?*?,2.3,-0.4,81,101241,0,-0,291,0.0,-0.0,0.0,0,0,0,0,178,3.1,10,5,9999,99999,9,999999999,0.0,999,999,99
3025,1,25,2,0,*?*?*?*?*?*?*?*?*?*?*?*?*?*?*?*?*?*?*?*?*?*?,1.8,-0.6,82,101241,0,-0,289,0.0,-0.0,0.0,0,0,0,0,177,3.6,10,5,9999,99999,9,999999999,0.0,999,999,99
3025,1,25,3,0,*?*?*?*?*?*?*?*?*?*?*?*?*?*?*?*?*?*?*?*?*?*?,1.6,-0.6,84,101241,0,-0,288,0.0,-0.0,0.0,0,0,0,0,175,2.6,10,5,9999,99999,9,999999999,0.0,999,999,99
3025,1,25,4,0,*?*?*?*?*?*?*?*?*?*?*?*?*?*?*?*?*?*?*?*?*?*?,1.8,-0.2,85,101241,0,-0,289,0.0,-0.0,0.0,0,0,0,0,173,2.6,10,5,9999,99999,9,999999999,0.0,999,999,99
3025,1,25,5,0,*?*?*?*?*?*?*?*?*?*?*?*?*?*?*?*?*?*?*?*?*?*?,1.5,-0.8,83,101241,0,-0,288,0.0,-0.0,0.0,0,0,0,0,172,3.6,10,5,9999,99999,9,999999999,0.0,999,999,99
3025,1,25,6,0,*?*?*?*?*?*?*?*?*?*?*?*?*?*?*?*?*?*?*?*?*?*?,1.4,-0.6,84,101241,0,-0,287,0.0,-0.0,0.0,0,0,0,0,170,4.1,10,5,9999,99999,9,999999999,0.0,999,999,99
3025,1,25,7,0,*?*?*?*?*?*?*?*?*?*?*?*?*?*?*?*?*?*?*?*?*?*?,1.3,-1.1,83,101241,0,-0,287,0.0,-0.0,0.0,0,0,0,0,172,2.6,10,5,9999,99999,9,999999999,0.0,999,999,99
3025,1,25,8,0,*?*?*?*?*?*?*?*?*?*?*?*?*?*?*?*?*?*?*?*?*?*?,1.6,-1.1,80,101241,75,1405,288,0.5,0.0,0.5,68,-0,67,19,173,2.6,10,5,9999,99999,9,999999999,0.0,999,999,99
3025,1,25,9,0,*?*?*?*?*?*?*?*?*?*?*?*?*?*?*?*?*?*?*?*?*?*?,1.9,-1.1,79,101241,234,1408,290,31.5,0.0,31.5,3690,0,3695,1225,175,3.6,10,5,9999,99999,9,999999999,0.0,999,999,99
3025,1,25,10,0,*?*?*?*?*?*?*?*?*?*?*?*?*?*?*?*?*?*?*?*?*?*?,1.8,-0.6,82,101241,352,1408,289,54.5,0.0,54.5,6367,0,6381,2182,177,3.6,10,5,9999,99999,9,999999999,0.0,999,999,99
3025,1,25,11,0,*?*?*?*?*?*?*?*?*?*?*?*?*?*?*?*?*?*?*?*?*?*?,2.6,-1.1,76,101241,422,1410,292,68.1,0.0,68.1,7959,0,7979,2786,178,4.1,10,5,9999,99999,9,999999999,0.0,999,999,99
3025,1,25,12,0,*?*?*?*?*?*?*?*?*?*?*?*?*?*?*?*?*?*?*?*?*?*?,2.8,-1.5,71,101241,438,1410,293,71.2,0.0,71.2,8327,0,8349,2929,180,4.6,10,5,9999,99999,9,999999999,0.0,999,999,99
3025,1,25,13,0,*?*?*?*?*?*?*?*?*?*?*?*?*?*?*?*?*?*?*?*?*?*?,3.3,-2.7,62,101241,399,1408,296,63.7,0.0,63.7,7438,0,7456,2585,177,6.2,10,5,9999,99999,9,999999999,0.0,999,999,99
3025,1,25,14,0,*?*?*?*?*?*?*?*?*?*?*?*?*?*?*?*?*?*?*?*?*?*?,2.9,-2.2,67,101241,309,1411,294,46.0,0.0,46.0,5373,0,5384,1819,173,5.7,10,5,9999,99999,9,999999999,0.0,999,999,99
3025,1,25,15,0,*?*?*?*?*?*?*?*?*?*?*?*?*?*?*?*?*?*?*?*?*?*?,2.9,-1.5,70,101241,172,1406,294,19.4,0.0,19.4,2302,-0,2304,755,170,6.2,10,5,9999,99999,9,999999999,0.0,999,999,99
3025,1,25,16,0,*?*?*?*?*?*?*?*?*?*?*?*?*?*?*?*?*?*?*?*?*?*?,3.2,-1.7,68,101241,-0,0,295,0.0,-0.0,0.0,0,0,0,0,167,4.1,10,5,9999,99999,9,999999999,0.0,999,999,99
3025,1,25,17,0,*?*?*?*?*?*?*?*?*?*?*?*?*?*?*?*?*?*?*?*?*?*?,3.3,-1.7,67,101241,0,-0,296,0.0,-0.0,0.0,0,0,0,0,163,4.6,10,5,9999,99999,9,999999999,0.0,999,999,99
3025,1,25,18,0,*?*?*?*?*?*?*?*?*?*?*?*?*?*?*?*?*?*?*?*?*?*?,2.6,-2.7,65,101241,0,-0,293,0.0,-0.0,0.0,0,0,0,0,160,4.6,10,5,9999,99999,9,999999999,0.0,999,999,99
3025,1,25,19,0,*?*?*?*?*?*?*?*?*?*?*?*?*?*?*?*?*?*?*?*?*?*?,2.8,-2.7,65,101241,0,-0,294,0.0,-0.0,0.0,0,0,0,0,157,4.6,10,5,9999,99999,9,999999999,0.0,999,999,99
3025,1,25,20,0,*?*?*?*?*?*?*?*?*?*?*?*?*?*?*?*?*?*?*?*?*?*?,2.0,-3.4,65,101241,0,-0,290,0.0,-0.0,0.0,0,0,0,0,153,3.1,10,5,9999,99999,9,999999999,0.0,999,999,99
3025,1,25,21,0,*?*?*?*?*?*?*?*?*?*?*?*?*?*?*?*?*?*?*?*?*?*?,2.5,-3.7,61,101241,0,-0,292,0.0,-0.0,0.0,0,0,0,0,150,3.6,10,5,9999,99999,9,999999999,0.0,999,999,99
3025,1,25,22,0,*?*?*?*?*?*?*?*?*?*?*?*?*?*?*?*?*?*?*?*?*?*?,1.8,-4.5,60,101241,0,-0,290,0.0,-0.0,0.0,0,0,0,0,147,5.2,10,5,9999,99999,9,999999999,0.0,999,999,99
3025,1,25,23,0,*?*?*?*?*?*?*?*?*?*?*?*?*?*?*?*?*?*?*?*?*?*?,4.0,-3.7,54,101241,0,-0,299,0.0,-0.0,0.0,0,0,0,0,143,3.1,10,5,9999,99999,9,999999999,0.0,999,999,99
3025,1,25,24,0,*?*?*?*?*?*?*?*?*?*?*?*?*?*?*?*?*?*?*?*?*?*?,3.0,-0.2,79,101241,0,-0,294,0.0,-0.0,0.0,0,0,0,0,180,4.1,10,5,9999,99999,9,999999999,0.0,999,999,99
3025,1,26,1,0,*?*?*?*?*?*?*?*?*?*?*?*?*?*?*?*?*?*?*?*?*?*?,6.6,0.6,66,100331,0,-0,310,0.0,-0.0,0.0,0,0,0,0,160,3.1,10,5,9999,99999,9,999999999,0.0,999,999,99
3025,1,26,2,0,*?*?*?*?*?*?*?*?*?*?*?*?*?*?*?*?*?*?*?*?*?*?,7.0,2.5,73,100331,0,-0,311,0.0,-0.0,0.0,0,0,0,0,180,3.6,10,5,9999,99999,9,999999999,0.0,999,999,99
3025,1,26,3,0,*?*?*?*?*?*?*?*?*?*?*?*?*?*?*?*?*?*?*?*?*?*?,6.5,2.7,77,100331,0,-0,309,0.0,-0.0,0.0,0,0,0,0,200,2.6,10,5,9999,99999,9,999999999,0.0,999,999,99
3025,1,26,4,0,*?*?*?*?*?*?*?*?*?*?*?*?*?*?*?*?*?*?*?*?*?*?,6.8,3.0,78,100331,0,-0,310,0.0,-0.0,0.0,0,0,0,0,220,2.6,10,5,9999,99999,9,999999999,0.0,999,999,99
3025,1,26,5,0,*?*?*?*?*?*?*?*?*?*?*?*?*?*?*?*?*?*?*?*?*?*?,6.6,2.7,77,100331,0,-0,309,0.0,-0.0,0.0,0,0,0,0,240,3.6,10,5,9999,99999,9,999999999,0.0,999,999,99
3025,1,26,6,0,*?*?*?*?*?*?*?*?*?*?*?*?*?*?*?*?*?*?*?*?*?*?,6.4,2.7,77,100331,0,-0,308,0.0,-0.0,0.0,0,0,0,0,260,4.1,10,5,9999,99999,9,999999999,0.0,999,999,99
3025,1,26,7,0,*?*?*?*?*?*?*?*?*?*?*?*?*?*?*?*?*?*?*?*?*?*?,6.3,2.3,75,100331,0,-0,308,0.0,-0.0,0.0,0,0,0,0,257,2.6,10,5,9999,99999,9,999999999,0.0,999,999,99
3025,1,26,8,0,*?*?*?*?*?*?*?*?*?*?*?*?*?*?*?*?*?*?*?*?*?*?,6.4,2.3,75,100331,80,1411,308,1.4,0.0,1.4,188,-0,188,57,253,2.6,10,5,9999,99999,9,999999999,0.0,999,999,99
3025,1,26,9,0,*?*?*?*?*?*?*?*?*?*?*?*?*?*?*?*?*?*?*?*?*?*?,6.5,2.9,77,100331,239,1408,304,56.4,44.2,48.9,6245,3222,5781,1040,250,3.6,9,5,9999,99999,9,999999999,0.0,999,999,99
3025,1,26,10,0,*?*?*?*?*?*?*?*?*?*?*?*?*?*?*?*?*?*?*?*?*?*?,7.0,2.5,73,100331,358,1410,301,128.0,127.0,95.7,13965,10929,11034,2099,247,3.6,8,4,9999,99999,9,999999999,0.0,999,999,99
3025,1,26,11,0,*?*?*?*?*?*?*?*?*?*?*?*?*?*?*?*?*?*?*?*?*?*?,7.2,1.0,65,100331,428,1411,312,69.2,0.0,69.2,8091,0,8112,2837,243,4.1,10,5,9999,99999,9,999999999,0.0,999,999,99
3025,1,26,12,0,*?*?*?*?*?*?*?*?*?*?*?*?*?*?*?*?*?*?*?*?*?*?,7.3,-0.4,58,100331,444,1410,313,72.4,0.0,72.4,8464,0,8486,2982,240,4.6,10,5,9999,99999,9,999999999,0.0,999,999,99
3025,1,26,13,0,*?*?*?*?*?*?*?*?*?*?*?*?*?*?*?*?*?*?*?*?*?*?,7.2,-0.8,57,100331,405,1408,312,64.9,0.0,64.9,7577,0,7596,2639,235,6.2,10,5,9999,99999,9,999999999,0.0,999,999,99
3025,1,26,14,0,*?*?*?*?*?*?*?*?*?*?*?*?*?*?*?*?*?*?*?*?*?*?,7.4,-1.7,51,100331,315,1410,313,47.2,0.0,47.2,5512,0,5523,1869,230,5.7,10,5,9999,99999,9,999999999,0.0,999,999,99
3025,1,26,15,0,*?*?*?*?*?*?*?*?*?*?*?*?*?*?*?*?*?*?*?*?*?*?,7.2,-2.7,49,100331,178,1406,313,20.6,0.0,20.6,2439,-0,2441,801,225,6.2,10,5,9999,99999,9,999999999,0.0,999,999,99
3025,1,26,16,0,*?*?*?*?*?*?*?*?*?*?*?*?*?*?*?*?*?*?*?*?*?*?,7.2,-2.2,50,100331,6,1530,307,0.0,0.0,0.0,0,0,0,0,220,4.1,9,5,9999,99999,9,999999999,0.0,999,999,99
3025,1,26,17,0,*?*?*?*?*?*?*?*?*?*?*?*?*?*?*?*?*?*?*?*?*?*?,7.4,0.8,63,100331,0,-0,313,0.0,-0.0,0.0,0,0,0,0,215,4.6,10,5,9999,99999,9,999999999,0.0,999,999,99
3025,1,26,18,0,*?*?*?*?*?*?*?*?*?*?*?*?*?*?*?*?*?*?*?*?*?*?,6.6,2.5,74,100331,0,-0,309,0.0,-0.0,0.0,0,0,0,0,210,4.6,10,5,9999,99999,9,999999999,0.0,999,999,99
3025,1,26,19,0,*?*?*?*?*?*?*?*?*?*?*?*?*?*?*?*?*?*?*?*?*?*?,7.1,3.8,79,100331,0,-0,311,0.0,-0.0,0.0,0,0,0,0,207,4.6,10,5,9999,99999,9,999999999,0.0,999,999,99
3025,1,26,20,0,*?*?*?*?*?*?*?*?*?*?*?*?*?*?*?*?*?*?*?*?*?*?,6.4,4.3,87,100331,0,-0,308,0.0,-0.0,0.0,0,0,0,0,203,3.1,10,5,9999,99999,9,999999999,0.0,999,999,99
3025,1,26,21,0,*?*?*?*?*?*?*?*?*?*?*?*?*?*?*?*?*?*?*?*?*?*?,6.8,4.5,85,100331,0,-0,310,0.0,-0.0,0.0,0,0,0,0,200,3.6,10,5,9999,99999,9,999999999,0.0,999,999,99
3025,1,26,22,0,*?*?*?*?*?*?*?*?*?*?*?*?*?*?*?*?*?*?*?*?*?*?,6.9,5.1,89,100331,0,-0,310,0.0,-0.0,0.0,0,0,0,0,197,5.2,10,5,9999,99999,9,999999999,0.0,999,999,99
3025,1,26,23,0,*?*?*?*?*?*?*?*?*?*?*?*?*?*?*?*?*?*?*?*?*?*?,6.8,5.3,90,100331,0,-0,310,0.0,-0.0,0.0,0,0,0,0,193,3.1,10,5,9999,99999,9,999999999,0.0,999,999,99
3025,1,26,24,0,*?*?*?*?*?*?*?*?*?*?*?*?*?*?*?*?*?*?*?*?*?*?,6.3,-1.5,57,100331,0,-0,309,0.0,-0.0,0.0,0,0,0,0,140,4.1,10,5,9999,99999,9,999999999,0.0,999,999,99
3025,1,27,1,0,*?*?*?*?*?*?*?*?*?*?*?*?*?*?*?*?*?*?*?*?*?*?,6.7,6.4,100,99220,0,-0,309,0.0,-0.0,0.0,0,0,0,0,195,1.0,10,5,9999,99999,9,999999999,0.0,999,999,99
3025,1,27,2,0,*?*?*?*?*?*?*?*?*?*?*?*?*?*?*?*?*?*?*?*?*?*?,6.8,6.9,100,99220,0,-0,309,0.0,-0.0,0.0,0,0,0,0,200,0.5,10,5,9999,99999,9,999999999,0.0,999,999,99
3025,1,27,3,0,*?*?*?*?*?*?*?*?*?*?*?*?*?*?*?*?*?*?*?*?*?*?,7.0,7.0,100,99220,0,-0,310,0.0,-0.0,0.0,0,0,0,0,205,2.1,10,5,9999,99999,9,999999999,0.0,999,999,99
3025,1,27,4,0,*?*?*?*?*?*?*?*?*?*?*?*?*?*?*?*?*?*?*?*?*?*?,6.8,6.9,100,99220,0,-0,309,0.0,-0.0,0.0,0,0,0,0,210,0.5,10,5,9999,99999,9,999999999,0.0,999,999,99
3025,1,27,5,0,*?*?*?*?*?*?*?*?*?*?*?*?*?*?*?*?*?*?*?*?*?*?,6.8,6.9,100,99220,0,-0,309,0.0,-0.0,0.0,0,0,0,0,215,1.5,10,5,9999,99999,9,999999999,0.0,999,999,99
3025,1,27,6,0,*?*?*?*?*?*?*?*?*?*?*?*?*?*?*?*?*?*?*?*?*?*?,7.0,7.0,100,99220,0,-0,310,0.0,-0.0,0.0,0,0,0,0,220,1.0,10,5,9999,99999,9,999999999,0.0,999,999,99
3025,1,27,7,0,*?*?*?*?*?*?*?*?*?*?*?*?*?*?*?*?*?*?*?*?*?*?,6.9,6.9,100,99220,0,-0,310,0.0,-0.0,0.0,0,0,0,0,225,1.0,10,5,9999,99999,9,999999999,0.0,999,999,99
3025,1,27,8,0,*?*?*?*?*?*?*?*?*?*?*?*?*?*?*?*?*?*?*?*?*?*?,6.8,6.9,100,99220,85,1413,309,2.3,0.0,2.3,307,-0,307,96,230,1.5,10,5,9999,99999,9,999999999,0.0,999,999,99
3025,1,27,9,0,*?*?*?*?*?*?*?*?*?*?*?*?*?*?*?*?*?*?*?*?*?*?,6.7,6.1,100,99220,244,1407,309,33.5,0.0,33.5,3921,0,3928,1305,235,0.5,10,5,9999,99999,9,999999999,0.0,999,999,99
3025,1,27,10,0,*?*?*?*?*?*?*?*?*?*?*?*?*?*?*?*?*?*?*?*?*?*?,6.9,6.2,100,99220,363,1408,310,56.7,0.0,56.7,6617,0,6633,2275,240,0.0,10,5,9999,99999,9,999999999,0.0,999,999,99
3025,1,27,11,0,*?*?*?*?*?*?*?*?*?*?*?*?*?*?*?*?*?*?*?*?*?*?,7.1,5.5,99,99220,433,1408,307,122.2,52.8,106.0,13415,4807,11973,2893,245,0.0,9,5,9999,99999,9,999999999,0.0,999,999,99
3025,1,27,12,0,*?*?*?*?*?*?*?*?*?*?*?*?*?*?*?*?*?*?*?*?*?*?,7.1,5.8,100,99220,450,1410,311,73.5,0.0,73.5,8604,0,8627,3037,250,0.5,10,5,9999,99999,9,999999999,0.0,999,999,99
3025,1,27,13,0,*?*?*?*?*?*?*?*?*?*?*?*?*?*?*?*?*?*?*?*?*?*?,7.1,5.5,99,99220,411,1407,311,66.1,0.0,66.1,7719,0,7739,2693,247,0.5,10,5,9999,99999,9,999999999,0.0,999,999,99
3025,1,27,14,0,*?*?*?*?*?*?*?*?*?*?*?*?*?*?*?*?*?*?*?*?*?*?,6.9,5.3,100,99220,321,1409,310,48.4,0.0,48.4,5653,0,5665,1920,243,0.5,10,5,9999,99999,9,999999999,0.0,999,999,99
3025,1,27,15,0,*?*?*?*?*?*?*?*?*?*?*?*?*?*?*?*?*?*?*?*?*?*?,6.9,5.6,100,99220,185,1412,310,21.8,0.0,21.8,2578,-0,2580,847,240,0.5,10,5,9999,99999,9,999999999,0.0,999,999,99
3025,1,27,16,0,*?*?*?*?*?*?*?*?*?*?*?*?*?*?*?*?*?*?*?*?*?*?,7.0,5.6,100,99220,12,1466,310,0.0,0.0,0.0,0,0,0,0,237,0.5,10,5,9999,99999,9,999999999,0.0,999,999,99
3025,1,27,17,0,*?*?*?*?*?*?*?*?*?*?*?*?*?*?*?*?*?*?*?*?*?*?,6.9,6.4,100,99220,0,-0,310,0.0,-0.0,0.0,0,0,0,0,233,0.5,10,5,9999,99999,9,999999999,0.0,999,999,99
3025,1,27,18,0,*?*?*?*?*?*?*?*?*?*?*?*?*?*?*?*?*?*?*?*?*?*?,6.9,6.9,100,99220,0,-0,310,0.0,-0.0,0.0,0,0,0,0,230,1.0,10,5,9999,99999,9,999999999,0.0,999,999,99
3025,1,27,19,0,*?*?*?*?*?*?*?*?*?*?*?*?*?*?*?*?*?*?*?*?*?*?,7.0,7.0,100,99220,0,-0,310,0.0,-0.0,0.0,0,0,0,0,228,0.0,10,5,9999,99999,9,999999999,0.0,999,999,99
3025,1,27,20,0,*?*?*?*?*?*?*?*?*?*?*?*?*?*?*?*?*?*?*?*?*?*?,6.7,6.7,100,99220,0,-0,309,0.0,-0.0,0.0,0,0,0,0,227,0.5,10,5,9999,99999,9,999999999,0.0,999,999,99
3025,1,27,21,0,*?*?*?*?*?*?*?*?*?*?*?*?*?*?*?*?*?*?*?*?*?*?,6.8,6.7,100,99220,0,-0,309,0.0,-0.0,0.0,0,0,0,0,225,0.5,10,5,9999,99999,9,999999999,0.0,999,999,99
3025,1,27,22,0,*?*?*?*?*?*?*?*?*?*?*?*?*?*?*?*?*?*?*?*?*?*?,6.8,6.9,100,99220,0,-0,309,0.0,-0.0,0.0,0,0,0,0,223,1.0,10,5,9999,99999,9,999999999,0.0,999,999,99
3025,1,27,23,0,*?*?*?*?*?*?*?*?*?*?*?*?*?*?*?*?*?*?*?*?*?*?,6.7,6.7,100,99220,0,-0,309,0.0,-0.0,0.0,0,0,0,0,222,1.0,10,5,9999,99999,9,999999999,0.0,999,999,99
3025,1,27,24,0,*?*?*?*?*?*?*?*?*?*?*?*?*?*?*?*?*?*?*?*?*?*?,6.8,5.8,100,99220,0,-0,310,0.0,-0.0,0.0,0,0,0,0,190,2.1,10,5,9999,99999,9,999999999,0.0,999,999,99
3025,1,28,1,0,*?*?*?*?*?*?*?*?*?*?*?*?*?*?*?*?*?*?*?*?*?*?,4.3,3.0,92,99957.9,0,-0,299,0.0,-0.0,0.0,0,0,0,0,218,1.0,10,5,9999,99999,9,999999999,0.0,999,999,99
3025,1,28,2,0,*?*?*?*?*?*?*?*?*?*?*?*?*?*?*?*?*?*?*?*?*?*?,3.6,1.0,83,99957.9,0,-0,296,0.0,-0.0,0.0,0,0,0,0,217,0.5,10,5,9999,99999,9,999999999,0.0,999,999,99
3025,1,28,3,0,*?*?*?*?*?*?*?*?*?*?*?*?*?*?*?*?*?*?*?*?*?*?,2.9,1.0,88,99957.9,0,-0,293,0.0,-0.0,0.0,0,0,0,0,215,2.1,10,5,9999,99999,9,999999999,0.0,999,999,99
3025,1,28,4,0,*?*?*?*?*?*?*?*?*?*?*?*?*?*?*?*?*?*?*?*?*?*?,2.1,1.7,97,99957.9,0,-0,290,0.0,-0.0,0.0,0,0,0,0,213,0.5,10,5,9999,99999,9,999999999,0.0,999,999,99
3025,1,28,5,0,*?*?*?*?*?*?*?*?*?*?*?*?*?*?*?*?*?*?*?*?*?*?,2.2,1.9,97,99957.9,0,-0,290,0.0,-0.0,0.0,0,0,0,0,212,1.5,10,5,9999,99999,9,999999999,0.0,999,999,99
3025,1,28,6,0,*?*?*?*?*?*?*?*?*?*?*?*?*?*?*?*?*?*?*?*?*?*?,1.9,1.5,96,99957.9,0,-0,289,0.0,-0.0,0.0,0,0,0,0,210,1.0,10,5,9999,99999,9,999999999,0.0,999,999,99
3025,1,28,7,0,*?*?*?*?*?*?*?*?*?*?*?*?*?*?*?*?*?*?*?*?*?*?,1.6,-0.2,87,99957.9,0,-0,288,0.0,-0.0,0.0,0,0,0,0,208,1.0,10,5,9999,99999,9,999999999,0.0,999,999,99
3025,1,28,8,0,*?*?*?*?*?*?*?*?*?*?*?*?*?*?*?*?*?*?*?*?*?*?,2.1,0.2,87,99957.9,90,1413,290,3.3,0.0,3.3,427,-0,426,135,207,1.5,10,5,9999,99999,9,999999999,0.0,999,999,99
3025,1,28,9,0,*?*?*?*?*?*?*?*?*?*?*?*?*?*?*?*?*?*?*?*?*?*?,2.6,0.4,85,99957.9,250,1410,292,34.5,0.0,34.5,4043,0,4050,1347,205,0.5,10,5,9999,99999,9,999999999,0.0,999,999,99
3025,1,28,10,0,*?*?*?*?*?*?*?*?*?*?*?*?*?*?*?*?*?*?*?*?*?*?,3.6,1.0,83,99957.9,369,1409,296,57.8,0.0,57.8,6748,0,6764,2324,203,0.0,10,5,9999,99999,9,999999999,0.0,999,999,99
3025,1,28,11,0,*?*?*?*?*?*?*?*?*?*?*?*?*?*?*?*?*?*?*?*?*?*?,5.7,1.9,76,99957.9,439,1408,305,71.5,0.0,71.5,8362,0,8384,2942,202,0.0,10,5,9999,99999,9,999999999,0.0,999,999,99
3025,1,28,12,0,*?*?*?*?*?*?*?*?*?*?*?*?*?*?*?*?*?*?*?*?*?*?,6.3,2.9,78,99957.9,456,1409,308,74.8,0.0,74.8,8746,0,8770,3093,200,0.5,10,5,9999,99999,9,999999999,0.0,999,999,99
3025,1,28,13,0,*?*?*?*?*?*?*?*?*?*?*?*?*?*?*?*?*?*?*?*?*?*?,6.2,3.4,82,99957.9,418,1410,307,67.3,0.0,67.3,7865,0,7885,2750,203,0.5,10,5,9999,99999,9,999999999,0.0,999,999,99
3025,1,28,14,0,*?*?*?*?*?*?*?*?*?*?*?*?*?*?*?*?*?*?*?*?*?*?,6.7,3.6,81,99957.9,327,1408,309,49.7,0.0,49.7,5796,0,5809,1972,207,0.5,10,5,9999,99999,9,999999999,0.0,999,999,99
3025,1,28,15,0,*?*?*?*?*?*?*?*?*?*?*?*?*?*?*?*?*?*?*?*?*?*?,6.6,3.6,81,99957.9,191,1410,309,23.0,0.0,23.0,2717,-0,2720,894,210,0.5,10,5,9999,99999,9,999999999,0.0,999,999,99
3025,1,28,16,0,*?*?*?*?*?*?*?*?*?*?*?*?*?*?*?*?*?*?*?*?*?*?,6.5,3.8,82,99957.9,18,1440,309,0.0,0.0,0.0,0,0,0,0,213,0.5,10,5,9999,99999,9,999999999,0.0,999,999,99
3025,1,28,17,0,*?*?*?*?*?*?*?*?*?*?*?*?*?*?*?*?*?*?*?*?*?*?,6.4,3.0,79,99957.9,0,-0,308,0.0,-0.0,0.0,0,0,0,0,217,0.5,10,5,9999,99999,9,999999999,0.0,999,999,99
3025,1,28,18,0,*?*?*?*?*?*?*?*?*?*?*?*?*?*?*?*?*?*?*?*?*?*?,4.6,2.1,83,99957.9,0,-0,301,0.0,-0.0,0.0,0,0,0,0,220,1.0,10,5,9999,99999,9,999999999,0.0,999,999,99
3025,1,28,19,0,*?*?*?*?*?*?*?*?*?*?*?*?*?*?*?*?*?*?*?*?*?*?,4.4,1.9,84,99957.9,0,-0,300,0.0,-0.0,0.0,0,0,0,0,223,0.0,10,5,9999,99999,9,999999999,0.0,999,999,99
3025,1,28,20,0,*?*?*?*?*?*?*?*?*?*?*?*?*?*?*?*?*?*?*?*?*?*?,3.3,1.3,86,99957.9,0,-0,295,0.0,-0.0,0.0,0,0,0,0,227,0.5,10,5,9999,99999,9,999999999,0.0,999,999,99
3025,1,28,21,0,*?*?*?*?*?*?*?*?*?*?*?*?*?*?*?*?*?*?*?*?*?*?,4.3,1.5,82,99957.9,0,-0,299,0.0,-0.0,0.0,0,0,0,0,230,0.5,10,5,9999,99999,9,999999999,0.0,999,999,99
3025,1,28,22,0,*?*?*?*?*?*?*?*?*?*?*?*?*?*?*?*?*?*?*?*?*?*?,4.0,0.8,80,99957.9,0,-0,298,0.0,-0.0,0.0,0,0,0,0,233,1.0,10,5,9999,99999,9,999999999,0.0,999,999,99
3025,1,28,23,0,*?*?*?*?*?*?*?*?*?*?*?*?*?*?*?*?*?*?*?*?*?*?,4.2,0.8,78,99957.9,0,-0,299,0.0,-0.0,0.0,0,0,0,0,237,1.0,10,5,9999,99999,9,999999999,0.0,999,999,99
3025,1,28,24,0,*?*?*?*?*?*?*?*?*?*?*?*?*?*?*?*?*?*?*?*?*?*?,5.6,5.0,96,99957.9,0,-0,304,0.0,-0.0,0.0,0,0,0,0,220,2.1,10,5,9999,99999,9,999999999,0.0,999,999,99
3025,1,29,1,0,*?*?*?*?*?*?*?*?*?*?*?*?*?*?*?*?*?*?*?*?*?*?,5.3,2.5,82,99747.5,0,-0,304,0.0,-0.0,0.0,0,0,0,0,238,1.0,10,5,9999,99999,9,999999999,4.1,999,999,99
3025,1,29,2,0,*?*?*?*?*?*?*?*?*?*?*?*?*?*?*?*?*?*?*?*?*?*?,5.8,3.0,83,99747.5,0,-0,306,0.0,-0.0,0.0,0,0,0,0,237,0.5,10,5,9999,99999,9,999999999,2.6,999,999,99
3025,1,29,3,0,*?*?*?*?*?*?*?*?*?*?*?*?*?*?*?*?*?*?*?*?*?*?,5.6,3.4,86,99747.5,0,-0,305,0.0,-0.0,0.0,0,0,0,0,235,2.1,10,5,9999,99999,9,999999999,2.6,999,999,99
3025,1,29,4,0,*?*?*?*?*?*?*?*?*?*?*?*?*?*?*?*?*?*?*?*?*?*?,4.9,3.0,89,99747.5,0,-0,302,0.0,-0.0,0.0,0,0,0,0,233,0.5,10,5,9999,99999,9,999999999,3.0,999,999,99
3025,1,29,5,0,*?*?*?*?*?*?*?*?*?*?*?*?*?*?*?*?*?*?*?*?*?*?,4.0,3.0,94,99747.5,0,-0,298,0.0,-0.0,0.0,0,0,0,0,232,1.5,10,5,9999,99999,9,999999999,2.9,999,999,99
3025,1,29,6,0,*?*?*?*?*?*?*?*?*?*?*?*?*?*?*?*?*?*?*?*?*?*?,4.8,3.4,91,99747.5,0,-0,301,0.0,-0.0,0.0,0,0,0,0,230,1.0,10,5,9999,99999,9,999999999,1.2,999,999,99
3025,1,29,7,0,*?*?*?*?*?*?*?*?*?*?*?*?*?*?*?*?*?*?*?*?*?*?,5.4,4.5,95,99747.5,0,-0,304,0.0,-0.0,0.0,0,0,0,0,223,1.0,10,5,9999,99999,9,999999999,0.1,999,999,99
3025,1,29,8,0,*?*?*?*?*?*?*?*?*?*?*?*?*?*?*?*?*?*?*?*?*?*?,5.7,5.1,96,99747.5,95,1410,305,4.3,0.0,4.3,548,-0,548,175,217,1.5,10,5,9999,99999,9,999999999,0.4,999,999,99
3025,1,29,9,0,*?*?*?*?*?*?*?*?*?*?*?*?*?*?*?*?*?*?*?*?*?*?,5.8,5.8,100,99747.5,255,1407,293,96.9,190.8,62.3,10285,13546,7465,1162,210,0.5,7,4,9999,99999,9,999999999,0.0,999,999,99
3025,1,29,10,0,*?*?*?*?*?*?*?*?*?*?*?*?*?*?*?*?*?*?*?*?*?*?,7.1,6.1,93,99747.5,375,1409,311,58.9,0.0,58.9,6881,0,6898,2374,203,0.0,10,5,9999,99999,9,999999999,0.0,999,999,99
3025,1,29,11,0,*?*?*?*?*?*?*?*?*?*?*?*?*?*?*?*?*?*?*?*?*?*?,8.6,5.3,80,99747.5,445,1408,309,167.3,133.4,125.2,18242,12350,14324,2815,197,0.0,8,4,9999,99999,9,999999999,0.0,999,999,99
3025,1,29,12,0,*?*?*?*?*?*?*?*?*?*?*?*?*?*?*?*?*?*?*?*?*?*?,10.3,6.4,77,99747.5,462,1408,300,253.8,454.8,104.5,26748,41340,13458,1962,190,0.5,4,2,9999,99999,9,999999999,0.0,999,999,99
3025,1,29,13,0,*?*?*?*?*?*?*?*?*?*?*?*?*?*?*?*?*?*?*?*?*?*?,10.5,6.9,78,99747.5,424,1409,289,236.3,544.0,72.5,24496,48067,10646,1365,195,0.5,1,0,9999,99999,9,999999999,0.0,999,999,99
3025,1,29,14,0,*?*?*?*?*?*?*?*?*?*?*?*?*?*?*?*?*?*?*?*?*?*?,10.7,6.6,76,99747.5,334,1410,289,175.5,513.4,53.9,18209,42098,8132,1004,200,0.5,1,0,9999,99999,9,999999999,0.0,999,999,99
3025,1,29,15,0,*?*?*?*?*?*?*?*?*?*?*?*?*?*?*?*?*?*?*?*?*?*?,10.6,7.4,81,99747.5,197,1408,302,81.0,340.4,33.4,8347,22456,5137,608,205,0.5,4,2,9999,99999,9,999999999,0.0,999,999,99
3025,1,29,16,0,*?*?*?*?*?*?*?*?*?*?*?*?*?*?*?*?*?*?*?*?*?*?,10.6,6.1,73,99747.5,24,1423,322,0.0,0.0,0.0,0,0,0,0,210,0.5,9,5,9999,99999,9,999999999,0.0,999,999,99
3025,1,29,17,0,*?*?*?*?*?*?*?*?*?*?*?*?*?*?*?*?*?*?*?*?*?*?,9.6,3.9,68,99747.5,0,-0,322,0.0,-0.0,0.0,0,0,0,0,215,0.5,10,5,9999,99999,9,999999999,0.0,999,999,99
3025,1,29,18,0,*?*?*?*?*?*?*?*?*?*?*?*?*?*?*?*?*?*?*?*?*?*?,8.8,3.9,71,99747.5,0,-0,319,0.0,-0.0,0.0,0,0,0,0,220,1.0,10,5,9999,99999,9,999999999,0.0,999,999,99
3025,1,29,19,0,*?*?*?*?*?*?*?*?*?*?*?*?*?*?*?*?*?*?*?*?*?*?,8.2,3.0,70,99747.5,0,-0,316,0.0,-0.0,0.0,0,0,0,0,223,0.0,10,5,9999,99999,9,999999999,0.0,999,999,99
3025,1,29,20,0,*?*?*?*?*?*?*?*?*?*?*?*?*?*?*?*?*?*?*?*?*?*?,7.7,3.6,75,99747.5,0,-0,314,0.0,-0.0,0.0,0,0,0,0,227,0.5,10,5,9999,99999,9,999999999,0.0,999,999,99
3025,1,29,21,0,*?*?*?*?*?*?*?*?*?*?*?*?*?*?*?*?*?*?*?*?*?*?,7.4,5.0,85,99747.5,0,-0,312,0.0,-0.0,0.0,0,0,0,0,230,0.5,10,5,9999,99999,9,999999999,0.1,999,999,99
3025,1,29,22,0,*?*?*?*?*?*?*?*?*?*?*?*?*?*?*?*?*?*?*?*?*?*?,6.6,5.0,89,99747.5,0,-0,309,0.0,-0.0,0.0,0,0,0,0,233,1.0,10,5,9999,99999,9,999999999,0.0,999,999,99
3025,1,29,23,0,*?*?*?*?*?*?*?*?*?*?*?*?*?*?*?*?*?*?*?*?*?*?,6.7,6.7,100,99747.5,0,-0,309,0.0,-0.0,0.0,0,0,0,0,237,1.0,10,5,9999,99999,9,999999999,0.0,999,999,99
3025,1,29,24,0,*?*?*?*?*?*?*?*?*?*?*?*?*?*?*?*?*?*?*?*?*?*?,4.4,1.7,82,99747.5,0,-0,300,0.0,-0.0,0.0,0,0,0,0,240,2.1,10,5,9999,99999,9,999999999,1.1,999,999,99
3025,1,30,1,0,*?*?*?*?*?*?*?*?*?*?*?*?*?*?*?*?*?*?*?*?*?*?,7.0,5.3,88,100213,0,-0,311,0.0,-0.0,0.0,0,0,0,0,238,1.0,10,5,9999,99999,9,999999999,0.0,999,999,99
3025,1,30,2,0,*?*?*?*?*?*?*?*?*?*?*?*?*?*?*?*?*?*?*?*?*?*?,7.2,4.6,83,100213,0,-0,312,0.0,-0.0,0.0,0,0,0,0,237,0.5,10,5,9999,99999,9,999999999,0.0,999,999,99
3025,1,30,3,0,*?*?*?*?*?*?*?*?*?*?*?*?*?*?*?*?*?*?*?*?*?*?,6.7,4.6,86,100213,0,-0,309,0.0,-0.0,0.0,0,0,0,0,235,2.1,10,5,9999,99999,9,999999999,0.0,999,999,99
3025,1,30,4,0,*?*?*?*?*?*?*?*?*?*?*?*?*?*?*?*?*?*?*?*?*?*?,7.4,4.5,81,100213,0,-0,312,0.0,-0.0,0.0,0,0,0,0,233,0.5,10,5,9999,99999,9,999999999,0.0,999,999,99
3025,1,30,5,0,*?*?*?*?*?*?*?*?*?*?*?*?*?*?*?*?*?*?*?*?*?*?,6.5,4.5,86,100213,0,-0,308,0.0,-0.0,0.0,0,0,0,0,232,1.5,10,5,9999,99999,9,999999999,0.0,999,999,99
3025,1,30,6,0,*?*?*?*?*?*?*?*?*?*?*?*?*?*?*?*?*?*?*?*?*?*?,6.5,4.6,87,100213,0,-0,308,0.0,-0.0,0.0,0,0,0,0,230,1.0,10,5,9999,99999,9,999999999,0.0,999,999,99
3025,1,30,7,0,*?*?*?*?*?*?*?*?*?*?*?*?*?*?*?*?*?*?*?*?*?*?,6.5,4.3,85,100213,0,-0,308,0.0,-0.0,0.0,0,0,0,0,232,1.0,10,5,9999,99999,9,999999999,0.0,999,999,99
3025,1,30,8,0,*?*?*?*?*?*?*?*?*?*?*?*?*?*?*?*?*?*?*?*?*?*?,6.3,3.9,85,100213,100,1406,290,16.1,101.6,8.9,1747,5108,1583,176,233,1.5,6,3,9999,99999,9,999999999,0.0,999,999,99
3025,1,30,9,0,*?*?*?*?*?*?*?*?*?*?*?*?*?*?*?*?*?*?*?*?*?*?,6.8,4.1,83,100213,261,1409,301,84.5,115.0,63.2,9261,8695,7371,1352,235,0.5,8,4,9999,99999,9,999999999,0.0,999,999,99
3025,1,30,10,0,*?*?*?*?*?*?*?*?*?*?*?*?*?*?*?*?*?*?*?*?*?*?,7.1,5.3,88,100213,381,1410,307,104.4,51.4,90.5,11458,4526,10238,2423,237,0.0,9,5,9999,99999,9,999999999,0.0,999,999,99
3025,1,30,11,0,*?*?*?*?*?*?*?*?*?*?*?*?*?*?*?*?*?*?*?*?*?*?,7.9,5.1,82,100213,451,1407,297,223.0,311.7,123.1,23700,28783,14292,2465,238,0.0,6,3,9999,99999,9,999999999,0.0,999,999,99
3025,1,30,12,0,*?*?*?*?*?*?*?*?*?*?*?*?*?*?*?*?*?*?*?*?*?*?,8.7,5.5,80,100213,468,1407,305,210.1,225.5,135.1,22247,21073,15553,2751,240,0.5,7,4,9999,99999,9,999999999,0.0,999,999,99
3025,1,30,13,0,*?*?*?*?*?*?*?*?*?*?*?*?*?*?*?*?*?*?*?*?*?*?,8.5,5.1,79,100213,430,1407,308,160.7,132.5,120.2,17516,12141,13769,2691,242,0.5,8,4,9999,99999,9,999999999,0.0,999,999,99
3025,1,30,14,0,*?*?*?*?*?*?*?*?*?*?*?*?*?*?*?*?*?*?*?*?*?*?,8.8,6.1,82,100213,340,1408,302,157.4,292.1,86.9,16299,23706,11121,1610,243,0.5,6,3,9999,99999,9,999999999,0.0,999,999,99
3025,1,30,15,0,*?*?*?*?*?*?*?*?*?*?*?*?*?*?*?*?*?*?*?*?*?*?,8.7,5.8,81,100213,203,1405,305,69.4,171.5,44.6,7272,10870,5998,797,245,0.5,7,4,9999,99999,9,999999999,0.0,999,999,99
3025,1,30,16,0,*?*?*?*?*?*?*?*?*?*?*?*?*?*?*?*?*?*?*?*?*?*?,8.3,5.8,83,100213,30,1410,308,0.0,0.0,0.0,0,0,0,0,247,0.5,8,4,9999,99999,9,999999999,0.0,999,999,99
3025,1,30,17,0,*?*?*?*?*?*?*?*?*?*?*?*?*?*?*?*?*?*?*?*?*?*?,7.8,5.5,84,100213,0,-0,314,0.0,-0.0,0.0,0,0,0,0,248,0.5,10,5,9999,99999,9,999999999,0.0,999,999,99
3025,1,30,18,0,*?*?*?*?*?*?*?*?*?*?*?*?*?*?*?*?*?*?*?*?*?*?,8.1,6.2,87,100213,0,-0,315,0.0,-0.0,0.0,0,0,0,0,250,1.0,10,5,9999,99999,9,999999999,0.0,999,999,99
3025,1,30,19,0,*?*?*?*?*?*?*?*?*?*?*?*?*?*?*?*?*?*?*?*?*?*?,8.1,6.4,88,100213,0,-0,315,0.0,-0.0,0.0,0,0,0,0,248,0.0,10,5,9999,99999,9,999999999,0.0,999,999,99
3025,1,30,20,0,*?*?*?*?*?*?*?*?*?*?*?*?*?*?*?*?*?*?*?*?*?*?,8.1,5.9,86,100213,0,-0,315,0.0,-0.0,0.0,0,0,0,0,247,0.5,10,5,9999,99999,9,999999999,0.0,999,999,99
3025,1,30,21,0,*?*?*?*?*?*?*?*?*?*?*?*?*?*?*?*?*?*?*?*?*?*?,7.2,5.6,89,100213,0,-0,311,0.0,-0.0,0.0,0,0,0,0,245,0.5,10,5,9999,99999,9,999999999,0.0,999,999,99
3025,1,30,22,0,*?*?*?*?*?*?*?*?*?*?*?*?*?*?*?*?*?*?*?*?*?*?,7.5,5.3,85,100213,0,-0,313,0.0,-0.0,0.0,0,0,0,0,243,1.0,10,5,9999,99999,9,999999999,0.0,999,999,99
3025,1,30,23,0,*?*?*?*?*?*?*?*?*?*?*?*?*?*?*?*?*?*?*?*?*?*?,7.2,5.1,86,100213,0,-0,311,0.0,-0.0,0.0,0,0,0,0,242,1.0,10,5,9999,99999,9,999999999,0.0,999,999,99
3025,1,30,24,0,*?*?*?*?*?*?*?*?*?*?*?*?*?*?*?*?*?*?*?*?*?*?,6.7,6.1,95,100213,0,-0,309,0.0,-0.0,0.0,0,0,0,0,240,2.1,10,5,9999,99999,9,999999999,0.0,999,999,99
3025,1,31,1,0,*?*?*?*?*?*?*?*?*?*?*?*?*?*?*?*?*?*?*?*?*?*?,6.5,4.1,84,100721,0,-0,308,0.0,-0.0,0.0,0,0,0,0,237,1.0,10,5,9999,99999,9,999999999,0.0,999,999,99
3025,1,31,2,0,*?*?*?*?*?*?*?*?*?*?*?*?*?*?*?*?*?*?*?*?*?*?,6.4,3.6,82,100721,0,-0,308,0.0,-0.0,0.0,0,0,0,0,233,0.5,10,5,9999,99999,9,999999999,0.0,999,999,99
3025,1,31,3,0,*?*?*?*?*?*?*?*?*?*?*?*?*?*?*?*?*?*?*?*?*?*?,6.0,3.2,82,100721,0,-0,306,0.0,-0.0,0.0,0,0,0,0,230,2.1,10,5,9999,99999,9,999999999,0.0,999,999,99
3025,1,31,4,0,*?*?*?*?*?*?*?*?*?*?*?*?*?*?*?*?*?*?*?*?*?*?,6.3,3.0,79,100721,0,-0,308,0.0,-0.0,0.0,0,0,0,0,227,0.5,10,5,9999,99999,9,999999999,0.0,999,999,99
3025,1,31,5,0,*?*?*?*?*?*?*?*?*?*?*?*?*?*?*?*?*?*?*?*?*?*?,5.7,3.2,84,100721,0,-0,305,0.0,-0.0,0.0,0,0,0,0,223,1.5,10,5,9999,99999,9,999999999,0.0,999,999,99
3025,1,31,6,0,*?*?*?*?*?*?*?*?*?*?*?*?*?*?*?*?*?*?*?*?*?*?,5.2,2.9,85,100721,0,-0,303,0.0,-0.0,0.0,0,0,0,0,220,1.0,10,5,9999,99999,9,999999999,0.0,999,999,99
3025,1,31,7,0,*?*?*?*?*?*?*?*?*?*?*?*?*?*?*?*?*?*?*?*?*?*?,5.5,3.0,83,100721,0,-0,304,0.0,-0.0,0.0,0,0,0,0,225,1.0,10,5,9999,99999,9,999999999,0.0,999,999,99
3025,1,31,8,0,*?*?*?*?*?*?*?*?*?*?*?*?*?*?*?*?*?*?*?*?*?*?,5.8,3.4,84,100721,106,1413,292,17.4,83.0,11.2,1976,3620,1744,188,230,1.5,7,4,9999,99999,9,999999999,0.0,999,999,99
3025,1,31,9,0,*?*?*?*?*?*?*?*?*?*?*?*?*?*?*?*?*?*?*?*?*?*?,5.9,4.3,89,100721,266,1405,297,87.1,115.9,65.2,9540,8853,7590,1396,235,0.5,8,4,9999,99999,9,999999999,0.0,999,999,99
3025,1,31,10,0,*?*?*?*?*?*?*?*?*?*?*?*?*?*?*?*?*?*?*?*?*?*?,7.3,5.1,86,100721,387,1409,290,197.1,376.8,93.6,20568,32209,12027,1738,240,0.0,5,3,9999,99999,9,999999999,0.0,999,999,99
3025,1,31,11,0,*?*?*?*?*?*?*?*?*?*?*?*?*?*?*?*?*?*?*?*?*?*?,8.2,5.8,84,100721,457,1406,295,241.7,390.4,114.8,25199,35325,14504,2178,245,0.0,5,3,9999,99999,9,999999999,0.0,999,999,99
3025,1,31,12,0,*?*?*?*?*?*?*?*?*?*?*?*?*?*?*?*?*?*?*?*?*?*?,8.5,5.8,83,100721,475,1409,300,236.8,314.7,130.7,25185,29561,15132,2641,250,0.5,6,3,9999,99999,9,999999999,0.0,999,999,99
3025,1,31,13,0,*?*?*?*?*?*?*?*?*?*?*?*?*?*?*?*?*?*?*?*?*?*?,9.0,5.1,77,100721,437,1408,306,193.4,222.5,124.4,20469,20298,14383,2502,248,0.5,7,4,9999,99999,9,999999999,0.0,999,999,99
3025,1,31,14,0,*?*?*?*?*?*?*?*?*?*?*?*?*?*?*?*?*?*?*?*?*?*?,8.8,5.5,80,100721,346,1406,297,171.9,366.7,81.7,17957,30047,10597,1500,247,0.5,5,3,9999,99999,9,999999999,0.0,999,999,99
3025,1,31,15,0,*?*?*?*?*?*?*?*?*?*?*?*?*?*?*?*?*?*?*?*?*?*?,8.8,5.8,81,100721,210,1409,297,86.1,303.2,40.9,8781,20376,6110,727,245,0.5,5,3,9999,99999,9,999999999,0.0,999,999,99
3025,1,31,16,0,*?*?*?*?*?*?*?*?*?*?*?*?*?*?*?*?*?*?*?*?*?*?,8.7,5.9,83,100721,36,1399,310,0.0,0.0,0.0,0,0,0,0,243,0.5,8,4,9999,99999,9,999999999,0.0,999,999,99
3025,1,31,17,0,*?*?*?*?*?*?*?*?*?*?*?*?*?*?*?*?*?*?*?*?*?*?,8.3,6.1,85,100721,0,-0,316,0.0,-0.0,0.0,0,0,0,0,242,0.5,10,5,9999,99999,9,999999999,0.0,999,999,99
3025,1,31,18,0,*?*?*?*?*?*?*?*?*?*?*?*?*?*?*?*?*?*?*?*?*?*?,7.7,5.5,85,100721,0,-0,314,0.0,-0.0,0.0,0,0,0,0,240,1.0,10,5,9999,99999,9,999999999,0.0,999,999,99
3025,1,31,19,0,*?*?*?*?*?*?*?*?*?*?*?*?*?*?*?*?*?*?*?*?*?*?,7.9,5.5,84,100721,0,-0,314,0.0,-0.0,0.0,0,0,0,0,238,0.0,10,5,9999,99999,9,999999999,0.0,999,999,99
3025,1,31,20,0,*?*?*?*?*?*?*?*?*?*?*?*?*?*?*?*?*?*?*?*?*?*?,6.9,4.6,86,100721,0,-0,310,0.0,-0.0,0.0,0,0,0,0,237,0.5,10,5,9999,99999,9,999999999,0.0,999,999,99
3025,1,31,21,0,*?*?*?*?*?*?*?*?*?*?*?*?*?*?*?*?*?*?*?*?*?*?,6.6,4.6,88,100721,0,-0,309,0.0,-0.0,0.0,0,0,0,0,235,0.5,10,5,9999,99999,9,999999999,0.0,999,999,99
3025,1,31,22,0,*?*?*?*?*?*?*?*?*?*?*?*?*?*?*?*?*?*?*?*?*?*?,7.3,5.3,87,100721,0,-0,312,0.0,-0.0,0.0,0,0,0,0,233,1.0,10,5,9999,99999,9,999999999,0.0,999,999,99
3025,1,31,23,0,*?*?*?*?*?*?*?*?*?*?*?*?*?*?*?*?*?*?*?*?*?*?,5.8,4.8,93,100721,0,-0,305,0.0,-0.0,0.0,0,0,0,0,232,1.0,10,5,9999,99999,9,999999999,0.0,999,999,99
3025,1,31,24,0,*?*?*?*?*?*?*?*?*?*?*?*?*?*?*?*?*?*?*?*?*?*?,6.8,4.6,85,100721,0,-0,310,0.0,-0.0,0.0,0,0,0,0,240,2.1,10,5,9999,99999,9,999999999,0.0,999,999,99
3025,2,1,1,0,*?*?*?*?*?*?*?*?*?*?*?*?*?*?*?*?*?*?*?*?*?*?,2.1,2.1,100,100095,0,-0,290,0.0,-0.0,0.0,0,0,0,0,230,1.0,10,5,9999,99999,9,999999999,0.0,999,999,99
3025,2,1,2,0,*?*?*?*?*?*?*?*?*?*?*?*?*?*?*?*?*?*?*?*?*?*?,0.6,0.6,100,100095,0,-0,284,0.0,-0.0,0.0,0,0,0,0,230,0.5,10,5,9999,99999,9,999999999,0.0,999,999,99
3025,2,1,3,0,*?*?*?*?*?*?*?*?*?*?*?*?*?*?*?*?*?*?*?*?*?*?,-0.3,-0.2,100,100095,0,-0,280,0.0,-0.0,0.0,0,0,0,0,230,2.1,10,5,9999,99999,9,999999999,0.0,999,999,99
3025,2,1,4,0,*?*?*?*?*?*?*?*?*?*?*?*?*?*?*?*?*?*?*?*?*?*?,-0.6,-0.6,100,100095,0,-0,279,0.0,-0.0,0.0,0,0,0,0,230,0.5,10,5,9999,99999,9,999999999,0.0,999,999,99
3025,2,1,5,0,*?*?*?*?*?*?*?*?*?*?*?*?*?*?*?*?*?*?*?*?*?*?,0.4,0.4,100,100095,0,-0,283,0.0,-0.0,0.0,0,0,0,0,230,1.5,10,5,9999,99999,9,999999999,0.0,999,999,99
3025,2,1,6,0,*?*?*?*?*?*?*?*?*?*?*?*?*?*?*?*?*?*?*?*?*?*?,-1.0,-1.1,100,100095,0,-0,277,0.0,-0.0,0.0,0,0,0,0,230,1.0,10,5,9999,99999,9,999999999,0.0,999,999,99
3025,2,1,7,0,*?*?*?*?*?*?*?*?*?*?*?*?*?*?*?*?*?*?*?*?*?*?,-1.4,-1.5,100,100095,0,-0,276,0.0,-0.0,0.0,0,0,0,0,233,1.0,10,5,9999,99999,9,999999999,0.0,999,999,99
3025,2,1,8,0,*?*?*?*?*?*?*?*?*?*?*?*?*?*?*?*?*?*?*?*?*?*?,-1.8,-1.7,100,100095,111,1405,269,13.0,22.0,11.3,1510,1090,1420,234,237,1.5,9,5,9999,99999,9,999999999,0.0,999,999,99
3025,2,1,9,0,*?*?*?*?*?*?*?*?*?*?*?*?*?*?*?*?*?*?*?*?*?*?,0.2,-0.0,100,100095,272,1405,263,117.7,272.4,65.0,12243,20048,8503,1181,240,0.5,6,3,9999,99999,9,999999999,0.0,999,999,99
3025,2,1,10,0,*?*?*?*?*?*?*?*?*?*?*?*?*?*?*?*?*?*?*?*?*?*?,2.2,0.6,91,100095,393,1408,271,188.6,302.8,104.1,20026,26534,12193,2038,243,0.0,6,3,9999,99999,9,999999999,0.0,999,999,99
3025,2,1,11,0,*?*?*?*?*?*?*?*?*?*?*?*?*?*?*?*?*?*?*?*?*?*?,4.2,0.2,77,100095,464,1408,274,245.8,391.4,116.7,25626,35571,14731,2219,247,0.0,5,3,9999,99999,9,999999999,0.0,999,999,99
3025,2,1,12,0,*?*?*?*?*?*?*?*?*?*?*?*?*?*?*?*?*?*?*?*?*?*?,6.0,0.6,70,100095,481,1407,271,271.9,506.5,98.7,28975,46681,12902,1844,250,0.5,3,2,9999,99999,9,999999999,0.0,999,999,99
3025,2,1,13,0,*?*?*?*?*?*?*?*?*?*?*?*?*?*?*?*?*?*?*?*?*?*?,6.4,1.3,71,100095,443,1406,268,248.9,530.9,81.6,25681,47340,11762,1524,257,0.5,2,1,9999,99999,9,999999999,0.0,999,999,99
3025,2,1,14,0,*?*?*?*?*?*?*?*?*?*?*?*?*?*?*?*?*?*?*?*?*?*?,6.5,0.6,68,100095,353,1407,288,165.2,295.0,91.2,17095,24319,11626,1695,263,0.5,6,3,9999,99999,9,999999999,0.0,999,999,99
3025,2,1,15,0,*?*?*?*?*?*?*?*?*?*?*?*?*?*?*?*?*?*?*?*?*?*?,6.1,0.2,67,100095,216,1405,281,90.2,308.1,42.8,9188,20956,6368,759,270,0.5,5,3,9999,99999,9,999999999,0.0,999,999,99
3025,2,1,16,0,*?*?*?*?*?*?*?*?*?*?*?*?*?*?*?*?*?*?*?*?*?*?,6.1,0.6,69,100095,43,1422,297,0.0,0.0,0.0,0,0,0,0,277,0.5,8,4,9999,99999,9,999999999,0.0,999,999,99
3025,2,1,17,0,*?*?*?*?*?*?*?*?*?*?*?*?*?*?*?*?*?*?*?*?*?*?,5.2,-0.2,69,100095,0,-0,304,0.0,-0.0,0.0,0,0,0,0,283,0.5,10,5,9999,99999,9,999999999,0.0,999,999,99
3025,2,1,18,0,*?*?*?*?*?*?*?*?*?*?*?*?*?*?*?*?*?*?*?*?*?*?,5.0,-0.0,71,100095,0,-0,303,0.0,-0.0,0.0,0,0,0,0,290,1.0,10,5,9999,99999,9,999999999,0.0,999,999,99
3025,2,1,19,0,*?*?*?*?*?*?*?*?*?*?*?*?*?*?*?*?*?*?*?*?*?*?,2.5,-1.9,73,100095,0,-0,292,0.0,-0.0,0.0,0,0,0,0,298,0.0,10,5,9999,99999,9,999999999,0.0,999,999,99
3025,2,1,20,0,*?*?*?*?*?*?*?*?*?*?*?*?*?*?*?*?*?*?*?*?*?*?,1.8,-0.8,84,100095,0,-0,289,0.0,-0.0,0.0,0,0,0,0,307,0.5,10,5,9999,99999,9,999999999,0.0,999,999,99
3025,2,1,21,0,*?*?*?*?*?*?*?*?*?*?*?*?*?*?*?*?*?*?*?*?*?*?,2.2,-0.8,81,100095,0,-0,291,0.0,-0.0,0.0,0,0,0,0,315,0.5,10,5,9999,99999,9,999999999,0.0,999,999,99
3025,2,1,22,0,*?*?*?*?*?*?*?*?*?*?*?*?*?*?*?*?*?*?*?*?*?*?,0.9,-1.5,84,100095,0,-0,285,0.0,-0.0,0.0,0,0,0,0,323,1.0,10,5,9999,99999,9,999999999,0.0,999,999,99
3025,2,1,23,0,*?*?*?*?*?*?*?*?*?*?*?*?*?*?*?*?*?*?*?*?*?*?,0.5,-1.5,86,100095,0,-0,284,0.0,-0.0,0.0,0,0,0,0,332,1.0,10,5,9999,99999,9,999999999,0.0,999,999,99
3025,2,1,24,0,*?*?*?*?*?*?*?*?*?*?*?*?*?*?*?*?*?*?*?*?*?*?,4.3,3.9,99,100095,0,-0,299,0.0,-0.0,0.0,0,0,0,0,230,2.1,10,5,9999,99999,9,999999999,0.0,999,999,99
3025,2,2,1,0,*?*?*?*?*?*?*?*?*?*?*?*?*?*?*?*?*?*?*?*?*?*?,0.3,0.4,100,101713,0,-0,283,0.0,-0.0,0.0,0,0,0,0,338,1.0,10,5,9999,99999,9,999999999,0.0,999,999,99
3025,2,2,2,0,*?*?*?*?*?*?*?*?*?*?*?*?*?*?*?*?*?*?*?*?*?*?,0.6,0.6,100,101713,0,-0,284,0.0,-0.0,0.0,0,0,0,0,337,0.5,10,5,9999,99999,9,999999999,0.0,999,999,99
3025,2,2,3,0,*?*?*?*?*?*?*?*?*?*?*?*?*?*?*?*?*?*?*?*?*?*?,1.0,1.0,100,101713,0,-0,285,0.0,-0.0,0.0,0,0,0,0,335,2.1,10,5,9999,99999,9,999999999,0.0,999,999,99
3025,2,2,4,0,*?*?*?*?*?*?*?*?*?*?*?*?*?*?*?*?*?*?*?*?*?*?,-0.0,-0.0,100,101713,0,-0,281,0.0,-0.0,0.0,0,0,0,0,333,0.5,10,5,9999,99999,9,999999999,0.0,999,999,99
3025,2,2,5,0,*?*?*?*?*?*?*?*?*?*?*?*?*?*?*?*?*?*?*?*?*?*?,0.2,-0.4,98,101713,0,-0,282,0.0,-0.0,0.0,0,0,0,0,332,1.5,10,5,9999,99999,9,999999999,0.0,999,999,99
3025,2,2,6,0,*?*?*?*?*?*?*?*?*?*?*?*?*?*?*?*?*?*?*?*?*?*?,-0.3,-1.3,94,101713,0,-0,280,0.0,-0.0,0.0,0,0,0,0,330,1.0,10,5,9999,99999,9,999999999,0.0,999,999,99
3025,2,2,7,0,*?*?*?*?*?*?*?*?*?*?*?*?*?*?*?*?*?*?*?*?*?*?,-0.5,-2.2,90,101713,0,-0,280,0.0,-0.0,0.0,0,0,0,0,332,1.0,10,5,9999,99999,9,999999999,0.0,999,999,99
3025,2,2,8,0,*?*?*?*?*?*?*?*?*?*?*?*?*?*?*?*?*?*?*?*?*?*?,-0.8,-2.4,90,101713,117,1409,279,8.6,0.0,8.6,1057,-0,1056,343,333,1.5,10,5,9999,99999,9,999999999,0.0,999,999,99
3025,2,2,9,0,*?*?*?*?*?*?*?*?*?*?*?*?*?*?*?*?*?*?*?*?*?*?,0.7,-0.0,98,101713,278,1405,279,69.8,46.9,60.5,7704,3665,7109,1300,335,0.5,9,5,9999,99999,9,999999999,0.0,999,999,99
3025,2,2,10,0,*?*?*?*?*?*?*?*?*?*?*?*?*?*?*?*?*?*?*?*?*?*?,2.1,0.4,92,101713,399,1407,285,110.7,51.9,96.0,12153,4633,10854,2587,337,0.0,9,5,9999,99999,9,999999999,0.0,999,999,99
3025,2,2,11,0,*?*?*?*?*?*?*?*?*?*?*?*?*?*?*?*?*?*?*?*?*?*?,3.2,0.8,86,101713,470,1406,290,135.0,53.7,117.0,14820,4976,13216,3244,338,0.0,9,5,9999,99999,9,999999999,0.0,999,999,99
3025,2,2,12,0,*?*?*?*?*?*?*?*?*?*?*?*?*?*?*?*?*?*?*?*?*?*?,4.4,3.9,99,101713,488,1408,295,140.9,54.0,122.1,15471,5046,13793,3411,340,0.5,9,5,9999,99999,9,999999999,0.0,999,999,99
3025,2,2,13,0,*?*?*?*?*?*?*?*?*?*?*?*?*?*?*?*?*?*?*?*?*?*?,4.1,2.9,94,101713,450,1407,294,128.1,53.3,111.0,14060,4888,12543,3052,332,0.5,9,5,9999,99999,9,999999999,0.0,999,999,99
3025,2,2,14,0,*?*?*?*?*?*?*?*?*?*?*?*?*?*?*?*?*?*?*?*?*?*?,4.2,2.3,90,101713,360,1408,299,56.1,0.0,56.1,6545,0,6560,2248,323,0.5,10,5,9999,99999,9,999999999,0.0,999,999,99
3025,2,2,15,0,*?*?*?*?*?*?*?*?*?*?*?*?*?*?*?*?*?*?*?*?*?*?,4.5,2.1,86,101713,223,1408,300,29.3,0.0,29.3,3443,0,3448,1140,315,0.5,10,5,9999,99999,9,999999999,0.0,999,999,99
3025,2,2,16,0,*?*?*?*?*?*?*?*?*?*?*?*?*?*?*?*?*?*?*?*?*?*?,4.5,2.5,89,101713,49,1409,300,0.0,0.0,0.0,0,0,0,0,307,0.5,10,5,9999,99999,9,999999999,0.0,999,999,99
3025,2,2,17,0,*?*?*?*?*?*?*?*?*?*?*?*?*?*?*?*?*?*?*?*?*?*?,3.4,1.0,86,101713,0,-0,296,0.0,-0.0,0.0,0,0,0,0,298,0.5,10,5,9999,99999,9,999999999,0.0,999,999,99
3025,2,2,18,0,*?*?*?*?*?*?*?*?*?*?*?*?*?*?*?*?*?*?*?*?*?*?,2.9,0.8,88,101713,0,-0,293,0.0,-0.0,0.0,0,0,0,0,290,1.0,10,5,9999,99999,9,999999999,0.0,999,999,99
3025,2,2,19,0,*?*?*?*?*?*?*?*?*?*?*?*?*?*?*?*?*?*?*?*?*?*?,2.3,1.5,96,101713,0,-0,291,0.0,-0.0,0.0,0,0,0,0,282,0.0,10,5,9999,99999,9,999999999,0.0,999,999,99
3025,2,2,20,0,*?*?*?*?*?*?*?*?*?*?*?*?*?*?*?*?*?*?*?*?*?*?,2.2,-0.0,87,101713,0,-0,291,0.0,-0.0,0.0,0,0,0,0,273,0.5,10,5,9999,99999,9,999999999,0.0,999,999,99
3025,2,2,21,0,*?*?*?*?*?*?*?*?*?*?*?*?*?*?*?*?*?*?*?*?*?*?,1.6,0.4,93,101713,0,-0,288,0.0,-0.0,0.0,0,0,0,0,265,0.5,10,5,9999,99999,9,999999999,0.0,999,999,99
3025,2,2,22,0,*?*?*?*?*?*?*?*?*?*?*?*?*?*?*?*?*?*?*?*?*?*?,1.2,1.3,100,101713,0,-0,286,0.0,-0.0,0.0,0,0,0,0,257,1.0,10,5,9999,99999,9,999999999,0.0,999,999,99
3025,2,2,23,0,*?*?*?*?*?*?*?*?*?*?*?*?*?*?*?*?*?*?*?*?*?*?,1.3,1.3,100,101713,0,-0,287,0.0,-0.0,0.0,0,0,0,0,248,1.0,10,5,9999,99999,9,999999999,1.9,999,999,99
3025,2,2,24,0,*?*?*?*?*?*?*?*?*?*?*?*?*?*?*?*?*?*?*?*?*?*?,0.1,-0.6,97,101713,0,-0,282,0.0,-0.0,0.0,0,0,0,0,340,2.1,10,5,9999,99999,9,999999999,0.0,999,999,99
3025,2,3,1,0,*?*?*?*?*?*?*?*?*?*?*?*?*?*?*?*?*?*?*?*?*?*?,2.2,-0.2,84,101548,0,-0,291,0.0,-0.0,0.0,0,0,0,0,240,1.0,10,5,9999,99999,9,999999999,2.1,999,999,99
3025,2,3,2,0,*?*?*?*?*?*?*?*?*?*?*?*?*?*?*?*?*?*?*?*?*?*?,2.8,-0.8,76,101548,0,-0,293,0.0,-0.0,0.0,0,0,0,0,240,0.5,10,5,9999,99999,9,999999999,0.6,999,999,99
3025,2,3,3,0,*?*?*?*?*?*?*?*?*?*?*?*?*?*?*?*?*?*?*?*?*?*?,2.4,-1.3,75,101548,0,-0,292,0.0,-0.0,0.0,0,0,0,0,240,2.1,10,5,9999,99999,9,999999999,1.0,999,999,99
3025,2,3,4,0,*?*?*?*?*?*?*?*?*?*?*?*?*?*?*?*?*?*?*?*?*?*?,2.0,-1.3,78,101548,0,-0,290,0.0,-0.0,0.0,0,0,0,0,240,0.5,10,5,9999,99999,9,999999999,0.1,999,999,99
3025,2,3,5,0,*?*?*?*?*?*?*?*?*?*?*?*?*?*?*?*?*?*?*?*?*?*?,2.0,-1.3,78,101548,0,-0,290,0.0,-0.0,0.0,0,0,0,0,240,1.5,10,5,9999,99999,9,999999999,0.0,999,999,99
3025,2,3,6,0,*?*?*?*?*?*?*?*?*?*?*?*?*?*?*?*?*?*?*?*?*?*?,1.8,-2.2,73,101548,0,-0,289,0.0,-0.0,0.0,0,0,0,0,240,1.0,10,5,9999,99999,9,999999999,0.0,999,999,99
3025,2,3,7,0,*?*?*?*?*?*?*?*?*?*?*?*?*?*?*?*?*?*?*?*?*?*?,1.7,-1.3,79,101548,0,-0,289,0.0,-0.0,0.0,0,0,0,0,242,1.0,10,5,9999,99999,9,999999999,0.0,999,999,99
3025,2,3,8,0,*?*?*?*?*?*?*?*?*?*?*?*?*?*?*?*?*?*?*?*?*?*?,1.4,-2.2,74,101548,123,1410,282,17.0,25.9,14.7,1947,1337,1831,305,243,1.5,9,5,9999,99999,9,999999999,1.2,999,999,99
3025,2,3,9,0,*?*?*?*?*?*?*?*?*?*?*?*?*?*?*?*?*?*?*?*?*?*?,2.7,-1.3,74,101548,284,1404,288,71.9,47.3,62.3,7936,3712,7329,1341,245,0.5,9,5,9999,99999,9,999999999,0.7,999,999,99
3025,2,3,10,0,*?*?*?*?*?*?*?*?*?*?*?*?*?*?*?*?*?*?*?*?*?*?,3.9,-0.4,74,101548,405,1406,293,112.9,52.1,97.9,12394,4668,11067,2644,247,0.0,9,5,9999,99999,9,999999999,0.0,999,999,99
3025,2,3,11,0,*?*?*?*?*?*?*?*?*?*?*?*?*?*?*?*?*?*?*?*?*?*?,4.8,0.6,74,101548,477,1407,297,137.2,53.8,119.0,15069,5003,13437,3308,248,0.0,9,5,9999,99999,9,999999999,0.0,999,999,99
3025,2,3,12,0,*?*?*?*?*?*?*?*?*?*?*?*?*?*?*?*?*?*?*?*?*?*?,5.4,2.1,79,101548,494,1405,304,82.4,0.0,82.4,9656,0,9683,3455,250,0.5,10,5,9999,99999,9,999999999,0.0,999,999,99
3025,2,3,13,0,*?*?*?*?*?*?*?*?*?*?*?*?*?*?*?*?*?*?*?*?*?*?,5.4,3.4,86,101548,457,1407,299,130.4,53.4,113.0,14315,4918,12769,3116,250,0.5,9,5,9999,99999,9,999999999,0.0,999,999,99
3025,2,3,14,0,*?*?*?*?*?*?*?*?*?*?*?*?*?*?*?*?*?*?*?*?*?*?,5.5,3.0,83,101548,366,1405,304,57.4,0.0,57.4,6698,0,6714,2305,250,0.5,10,5,9999,99999,9,999999999,0.2,999,999,99
3025,2,3,15,0,*?*?*?*?*?*?*?*?*?*?*?*?*?*?*?*?*?*?*?*?*?*?,5.3,2.7,83,101548,229,1404,303,30.6,0.0,30.6,3592,0,3597,1191,250,0.5,10,5,9999,99999,9,999999999,0.1,999,999,99
3025,2,3,16,0,*?*?*?*?*?*?*?*?*?*?*?*?*?*?*?*?*?*?*?*?*?*?,5.4,2.7,83,101548,55,1397,304,0.0,0.0,0.0,0,0,0,0,250,0.5,10,5,9999,99999,9,999999999,0.0,999,999,99
3025,2,3,17,0,*?*?*?*?*?*?*?*?*?*?*?*?*?*?*?*?*?*?*?*?*?*?,5.3,1.5,76,101548,0,-0,304,0.0,-0.0,0.0,0,0,0,0,250,0.5,10,5,9999,99999,9,999999999,0.0,999,999,99
3025,2,3,18,0,*?*?*?*?*?*?*?*?*?*?*?*?*?*?*?*?*?*?*?*?*?*?,4.8,1.9,81,101548,0,-0,301,0.0,-0.0,0.0,0,0,0,0,250,1.0,10,5,9999,99999,9,999999999,0.0,999,999,99
3025,2,3,19,0,*?*?*?*?*?*?*?*?*?*?*?*?*?*?*?*?*?*?*?*?*?*?,3.3,0.4,82,101548,0,-0,295,0.0,-0.0,0.0,0,0,0,0,248,0.0,10,5,9999,99999,9,999999999,0.0,999,999,99
3025,2,3,20,0,*?*?*?*?*?*?*?*?*?*?*?*?*?*?*?*?*?*?*?*?*?*?,3.4,-0.0,78,101548,0,-0,296,0.0,-0.0,0.0,0,0,0,0,247,0.5,10,5,9999,99999,9,999999999,0.0,999,999,99
3025,2,3,21,0,*?*?*?*?*?*?*?*?*?*?*?*?*?*?*?*?*?*?*?*?*?*?,3.8,-0.2,75,101548,0,-0,297,0.0,-0.0,0.0,0,0,0,0,245,0.5,10,5,9999,99999,9,999999999,0.0,999,999,99
3025,2,3,22,0,*?*?*?*?*?*?*?*?*?*?*?*?*?*?*?*?*?*?*?*?*?*?,2.4,0.2,85,101548,0,-0,291,0.0,-0.0,0.0,0,0,0,0,243,1.0,10,5,9999,99999,9,999999999,0.0,999,999,99
3025,2,3,23,0,*?*?*?*?*?*?*?*?*?*?*?*?*?*?*?*?*?*?*?*?*?*?,3.2,-0.8,74,101548,0,-0,295,0.0,-0.0,0.0,0,0,0,0,242,1.0,10,5,9999,99999,9,999999999,0.0,999,999,99
3025,2,3,24,0,*?*?*?*?*?*?*?*?*?*?*?*?*?*?*?*?*?*?*?*?*?*?,1.4,0.6,94,101548,0,-0,287,0.0,-0.0,0.0,0,0,0,0,240,2.1,10,5,9999,99999,9,999999999,2.6,999,999,99
3025,2,4,1,0,*?*?*?*?*?*?*?*?*?*?*?*?*?*?*?*?*?*?*?*?*?*?,4.7,4.6,100,100791,0,-0,301,0.0,-0.0,0.0,0,0,0,0,247,1.0,10,5,9999,99999,9,999999999,0.0,999,999,99
3025,2,4,2,0,*?*?*?*?*?*?*?*?*?*?*?*?*?*?*?*?*?*?*?*?*?*?,5.1,5.1,100,100791,0,-0,302,0.0,-0.0,0.0,0,0,0,0,253,0.5,10,5,9999,99999,9,999999999,0.0,999,999,99
3025,2,4,3,0,*?*?*?*?*?*?*?*?*?*?*?*?*?*?*?*?*?*?*?*?*?*?,5.6,5.6,100,100791,0,-0,304,0.0,-0.0,0.0,0,0,0,0,260,2.1,10,5,9999,99999,9,999999999,0.0,999,999,99
3025,2,4,4,0,*?*?*?*?*?*?*?*?*?*?*?*?*?*?*?*?*?*?*?*?*?*?,5.5,5.5,100,100791,0,-0,304,0.0,-0.0,0.0,0,0,0,0,267,0.5,10,5,9999,99999,9,999999999,0.0,999,999,99
3025,2,4,5,0,*?*?*?*?*?*?*?*?*?*?*?*?*?*?*?*?*?*?*?*?*?*?,4.4,4.5,100,100791,0,-0,299,0.0,-0.0,0.0,0,0,0,0,273,1.5,10,5,9999,99999,9,999999999,0.0,999,999,99
3025,2,4,6,0,*?*?*?*?*?*?*?*?*?*?*?*?*?*?*?*?*?*?*?*?*?*?,4.5,4.5,100,100791,0,-0,300,0.0,-0.0,0.0,0,0,0,0,280,1.0,10,5,9999,99999,9,999999999,0.0,999,999,99
3025,2,4,7,0,*?*?*?*?*?*?*?*?*?*?*?*?*?*?*?*?*?*?*?*?*?*?,4.1,4.1,100,100791,0,-0,298,0.0,-0.0,0.0,0,0,0,0,278,1.0,10,5,9999,99999,9,999999999,0.0,999,999,99
3025,2,4,8,0,*?*?*?*?*?*?*?*?*?*?*?*?*?*?*?*?*?*?*?*?*?*?,3.6,3.6,100,100791,129,1410,283,29.8,116.2,19.1,3255,5689,2800,328,277,1.5,7,4,9999,99999,9,999999999,0.0,999,999,99
3025,2,4,9,0,*?*?*?*?*?*?*?*?*?*?*?*?*?*?*?*?*?*?*?*?*?*?,4.6,4.6,100,100791,291,1408,287,115.9,200.2,74.6,12285,15263,8853,1415,275,0.5,7,4,9999,99999,9,999999999,0.0,999,999,99
3025,2,4,10,0,*?*?*?*?*?*?*?*?*?*?*?*?*?*?*?*?*?*?*?*?*?*?,5.5,5.5,100,100791,412,1407,296,152.6,131.3,114.1,16634,11870,13091,2541,273,0.0,8,4,9999,99999,9,999999999,0.0,999,999,99
3025,2,4,11,0,*?*?*?*?*?*?*?*?*?*?*?*?*?*?*?*?*?*?*?*?*?*?,8.6,7.1,100,100791,483,1405,306,218.5,226.8,140.5,23143,21431,16138,2880,272,0.0,7,4,9999,99999,9,999999999,0.0,999,999,99
3025,2,4,12,0,*?*?*?*?*?*?*?*?*?*?*?*?*?*?*?*?*?*?*?*?*?*?,9.4,6.4,100,100791,501,1406,309,227.9,228.3,146.5,24150,21808,16794,3025,270,0.5,7,4,9999,99999,9,999999999,0.0,999,999,99
3025,2,4,13,0,*?*?*?*?*?*?*?*?*?*?*?*?*?*?*?*?*?*?*?*?*?*?,9.4,5.9,100,100791,463,1405,313,175.9,134.5,131.6,19168,12601,15031,2976,265,0.5,8,4,9999,99999,9,999999999,0.0,999,999,99
3025,2,4,14,0,*?*?*?*?*?*?*?*?*?*?*?*?*?*?*?*?*?*?*?*?*?*?,9.4,6.4,100,100791,373,1406,317,102.0,51.1,88.5,11196,4485,10005,2361,260,0.5,9,5,9999,99999,9,999999999,0.0,999,999,99
3025,2,4,15,0,*?*?*?*?*?*?*?*?*?*?*?*?*?*?*?*?*?*?*?*?*?*?,9.5,5.6,98,100791,236,1406,317,55.5,44.0,48.1,6147,3190,5691,1023,255,0.5,9,5,9999,99999,9,999999999,0.0,999,999,99
3025,2,4,16,0,*?*?*?*?*?*?*?*?*?*?*?*?*?*?*?*?*?*?*?*?*?*?,9.4,6.4,100,100791,62,1409,317,0.0,0.0,0.0,0,0,0,0,250,0.5,9,5,9999,99999,9,999999999,0.0,999,999,99
3025,2,4,17,0,*?*?*?*?*?*?*?*?*?*?*?*?*?*?*?*?*?*?*?*?*?*?,8.9,7.3,100,100791,0,-0,319,0.0,-0.0,0.0,0,0,0,0,245,0.5,10,5,9999,99999,9,999999999,0.0,999,999,99
3025,2,4,18,0,*?*?*?*?*?*?*?*?*?*?*?*?*?*?*?*?*?*?*?*?*?*?,7.8,6.7,100,100791,0,-0,314,0.0,-0.0,0.0,0,0,0,0,240,1.0,10,5,9999,99999,9,999999999,0.0,999,999,99
3025,2,4,19,0,*?*?*?*?*?*?*?*?*?*?*?*?*?*?*?*?*?*?*?*?*?*?,6.8,6.9,100,100791,0,-0,309,0.0,-0.0,0.0,0,0,0,0,243,0.0,10,5,9999,99999,9,999999999,0.0,999,999,99
3025,2,4,20,0,*?*?*?*?*?*?*?*?*?*?*?*?*?*?*?*?*?*?*?*?*?*?,6.1,6.1,100,100791,0,-0,306,0.0,-0.0,0.0,0,0,0,0,247,0.5,10,5,9999,99999,9,999999999,0.0,999,999,99
3025,2,4,21,0,*?*?*?*?*?*?*?*?*?*?*?*?*?*?*?*?*?*?*?*?*?*?,6.6,6.6,100,100791,0,-0,309,0.0,-0.0,0.0,0,0,0,0,250,0.5,10,5,9999,99999,9,999999999,0.0,999,999,99
3025,2,4,22,0,*?*?*?*?*?*?*?*?*?*?*?*?*?*?*?*?*?*?*?*?*?*?,6.0,5.9,100,100791,0,-0,306,0.0,-0.0,0.0,0,0,0,0,253,1.0,10,5,9999,99999,9,999999999,0.0,999,999,99
3025,2,4,23,0,*?*?*?*?*?*?*?*?*?*?*?*?*?*?*?*?*?*?*?*?*?*?,5.9,5.8,100,100791,0,-0,306,0.0,-0.0,0.0,0,0,0,0,257,1.0,10,5,9999,99999,9,999999999,0.0,999,999,99
3025,2,4,24,0,*?*?*?*?*?*?*?*?*?*?*?*?*?*?*?*?*?*?*?*?*?*?,4.0,2.3,100,100791,0,-0,298,0.0,-0.0,0.0,0,0,0,0,240,2.1,10,5,9999,99999,9,999999999,0.0,999,999,99
3025,2,5,1,0,*?*?*?*?*?*?*?*?*?*?*?*?*?*?*?*?*?*?*?*?*?*?,5.0,3.9,93,99619.2,0,-0,302,0.0,-0.0,0.0,0,0,0,0,257,1.0,10,5,9999,99999,9,999999999,0.0,999,999,99
3025,2,5,2,0,*?*?*?*?*?*?*?*?*?*?*?*?*?*?*?*?*?*?*?*?*?*?,4.2,3.0,92,99619.2,0,-0,299,0.0,-0.0,0.0,0,0,0,0,253,0.5,10,5,9999,99999,9,999999999,0.0,999,999,99
3025,2,5,3,0,*?*?*?*?*?*?*?*?*?*?*?*?*?*?*?*?*?*?*?*?*?*?,4.7,2.9,88,99619.2,0,-0,301,0.0,-0.0,0.0,0,0,0,0,250,2.1,10,5,9999,99999,9,999999999,0.0,999,999,99
3025,2,5,4,0,*?*?*?*?*?*?*?*?*?*?*?*?*?*?*?*?*?*?*?*?*?*?,4.3,2.5,88,99619.2,0,-0,299,0.0,-0.0,0.0,0,0,0,0,247,0.5,10,5,9999,99999,9,999999999,0.0,999,999,99
3025,2,5,5,0,*?*?*?*?*?*?*?*?*?*?*?*?*?*?*?*?*?*?*?*?*?*?,4.5,2.9,90,99619.2,0,-0,300,0.0,-0.0,0.0,0,0,0,0,243,1.5,10,5,9999,99999,9,999999999,0.0,999,999,99
3025,2,5,6,0,*?*?*?*?*?*?*?*?*?*?*?*?*?*?*?*?*?*?*?*?*?*?,4.2,2.1,86,99619.2,0,-0,299,0.0,-0.0,0.0,0,0,0,0,240,1.0,10,5,9999,99999,9,999999999,0.0,999,999,99
3025,2,5,7,0,*?*?*?*?*?*?*?*?*?*?*?*?*?*?*?*?*?*?*?*?*?*?,4.1,2.5,89,99619.2,0,-0,298,0.0,-0.0,0.0,0,0,0,0,242,1.0,10,5,9999,99999,9,999999999,0.0,999,999,99
3025,2,5,8,0,*?*?*?*?*?*?*?*?*?*?*?*?*?*?*?*?*?*?*?*?*?*?,4.1,2.7,91,99619.2,135,1408,298,12.1,0.0,12.1,1465,-0,1465,477,243,1.5,10,5,9999,99999,9,999999999,0.0,999,999,99
3025,2,5,9,0,*?*?*?*?*?*?*?*?*?*?*?*?*?*?*?*?*?*?*?*?*?*?,5.1,2.7,85,99619.2,297,1406,303,43.9,0.0,43.9,5124,0,5135,1729,245,0.5,10,5,9999,99999,9,999999999,0.0,999,999,99
3025,2,5,10,0,*?*?*?*?*?*?*?*?*?*?*?*?*?*?*?*?*?*?*?*?*?*?,6.1,2.9,79,99619.2,418,1405,307,67.6,0.0,67.6,7898,0,7918,2761,247,0.0,10,5,9999,99999,9,999999999,0.0,999,999,99
3025,2,5,11,0,*?*?*?*?*?*?*?*?*?*?*?*?*?*?*?*?*?*?*?*?*?*?,6.7,2.1,73,99619.2,490,1405,310,81.7,0.0,81.7,9565,0,9592,3418,248,0.0,10,5,9999,99999,9,999999999,0.0,999,999,99
3025,2,5,12,0,*?*?*?*?*?*?*?*?*?*?*?*?*?*?*?*?*?*?*?*?*?*?,6.7,1.5,70,99619.2,508,1406,310,85.1,0.0,85.1,9979,0,10008,3586,250,0.5,10,5,9999,99999,9,999999999,0.0,999,999,99
3025,2,5,13,0,*?*?*?*?*?*?*?*?*?*?*?*?*?*?*?*?*?*?*?*?*?*?,6.6,0.4,65,99619.2,470,1405,310,77.8,0.0,77.8,9102,0,9128,3233,248,0.5,10,5,9999,99999,9,999999999,0.0,999,999,99
3025,2,5,14,0,*?*?*?*?*?*?*?*?*?*?*?*?*?*?*?*?*?*?*?*?*?*?,6.7,0.8,67,99619.2,380,1406,310,60.1,0.0,60.1,7015,0,7032,2424,247,0.5,10,5,9999,99999,9,999999999,0.0,999,999,99
3025,2,5,15,0,*?*?*?*?*?*?*?*?*?*?*?*?*?*?*?*?*?*?*?*?*?*?,6.8,1.0,67,99619.2,243,1407,310,33.3,0.0,33.3,3897,0,3903,1297,245,0.5,10,5,9999,99999,9,999999999,0.0,999,999,99
3025,2,5,16,0,*?*?*?*?*?*?*?*?*?*?*?*?*?*?*?*?*?*?*?*?*?*?,6.4,1.5,71,99619.2,68,1397,309,0.0,0.0,0.0,0,0,0,0,243,0.5,10,5,9999,99999,9,999999999,0.0,999,999,99
3025,2,5,17,0,*?*?*?*?*?*?*?*?*?*?*?*?*?*?*?*?*?*?*?*?*?*?,6.6,1.7,71,99619.2,0,-0,309,0.0,-0.0,0.0,0,0,0,0,242,0.5,10,5,9999,99999,9,999999999,0.0,999,999,99
3025,2,5,18,0,*?*?*?*?*?*?*?*?*?*?*?*?*?*?*?*?*?*?*?*?*?*?,5.8,1.5,74,99619.2,0,-0,306,0.0,-0.0,0.0,0,0,0,0,240,1.0,10,5,9999,99999,9,999999999,0.0,999,999,99
3025,2,5,19,0,*?*?*?*?*?*?*?*?*?*?*?*?*?*?*?*?*?*?*?*?*?*?,6.0,1.3,72,99619.2,0,-0,307,0.0,-0.0,0.0,0,0,0,0,250,0.0,10,5,9999,99999,9,999999999,0.0,999,999,99
3025,2,5,20,0,*?*?*?*?*?*?*?*?*?*?*?*?*?*?*?*?*?*?*?*?*?*?,6.5,2.3,75,99619.2,0,-0,309,0.0,-0.0,0.0,0,0,0,0,260,0.5,10,5,9999,99999,9,999999999,0.0,999,999,99
3025,2,5,21,0,*?*?*?*?*?*?*?*?*?*?*?*?*?*?*?*?*?*?*?*?*?*?,4.5,1.5,80,99619.2,0,-0,300,0.0,-0.0,0.0,0,0,0,0,270,0.5,10,5,9999,99999,9,999999999,0.0,999,999,99
3025,2,5,22,0,*?*?*?*?*?*?*?*?*?*?*?*?*?*?*?*?*?*?*?*?*?*?,4.5,1.0,78,99619.2,0,-0,300,0.0,-0.0,0.0,0,0,0,0,280,1.0,10,5,9999,99999,9,999999999,0.0,999,999,99
3025,2,5,23,0,*?*?*?*?*?*?*?*?*?*?*?*?*?*?*?*?*?*?*?*?*?*?,4.8,1.7,80,99619.2,0,-0,301,0.0,-0.0,0.0,0,0,0,0,290,1.0,10,5,9999,99999,9,999999999,0.0,999,999,99
3025,2,5,24,0,*?*?*?*?*?*?*?*?*?*?*?*?*?*?*?*?*?*?*?*?*?*?,5.7,5.0,95,99619.2,0,-0,305,0.0,-0.0,0.0,0,0,0,0,260,2.1,10,5,9999,99999,9,999999999,0.0,999,999,99
3025,2,6,1,0,*?*?*?*?*?*?*?*?*?*?*?*?*?*?*?*?*?*?*?*?*?*?,4.5,3.0,90,100900,0,-0,300,0.0,-0.0,0.0,0,0,0,0,252,1.0,10,5,9999,99999,9,999999999,0.0,999,999,99
3025,2,6,2,0,*?*?*?*?*?*?*?*?*?*?*?*?*?*?*?*?*?*?*?*?*?*?,4.1,3.6,97,100900,0,-0,298,0.0,-0.0,0.0,0,0,0,0,203,0.5,10,5,9999,99999,9,999999999,0.0,999,999,99
3025,2,6,3,0,*?*?*?*?*?*?*?*?*?*?*?*?*?*?*?*?*?*?*?*?*?*?,3.7,2.9,95,100900,0,-0,297,0.0,-0.0,0.0,0,0,0,0,155,2.1,10,5,9999,99999,9,999999999,0.0,999,999,99
3025,2,6,4,0,*?*?*?*?*?*?*?*?*?*?*?*?*?*?*?*?*?*?*?*?*?*?,3.9,3.0,95,100900,0,-0,297,0.0,-0.0,0.0,0,0,0,0,107,0.5,10,5,9999,99999,9,999999999,0.0,999,999,99
3025,2,6,5,0,*?*?*?*?*?*?*?*?*?*?*?*?*?*?*?*?*?*?*?*?*?*?,4.1,3.9,99,100900,0,-0,298,0.0,-0.0,0.0,0,0,0,0,58,1.5,10,5,9999,99999,9,999999999,0.0,999,999,99
3025,2,6,6,0,*?*?*?*?*?*?*?*?*?*?*?*?*?*?*?*?*?*?*?*?*?*?,4.1,3.9,99,100900,0,-0,298,0.0,-0.0,0.0,0,0,0,0,10,1.0,10,5,9999,99999,9,999999999,0.0,999,999,99
3025,2,6,7,0,*?*?*?*?*?*?*?*?*?*?*?*?*?*?*?*?*?*?*?*?*?*?,4.2,3.4,95,100900,0,-0,299,0.0,-0.0,0.0,0,0,0,0,63,1.0,10,5,9999,99999,9,999999999,0.0,999,999,99
3025,2,6,8,0,*?*?*?*?*?*?*?*?*?*?*?*?*?*?*?*?*?*?*?*?*?*?,3.9,2.5,90,100900,141,1406,297,13.4,0.0,13.4,1606,-0,1607,524,117,1.5,10,5,9999,99999,9,999999999,0.0,999,999,99
3025,2,6,9,0,*?*?*?*?*?*?*?*?*?*?*?*?*?*?*?*?*?*?*?*?*?*?,4.4,2.1,85,100900,303,1403,295,78.5,48.3,68.0,8609,3997,7709,1775,170,0.5,9,5,9999,99999,9,999999999,0.0,999,999,99
3025,2,6,10,0,*?*?*?*?*?*?*?*?*?*?*?*?*?*?*?*?*?*?*?*?*?*?,4.8,1.5,80,100900,425,1405,272,230.2,447.6,94.8,24260,39636,12298,1760,223,0.0,4,2,9999,99999,9,999999999,0.0,999,999,99
3025,2,6,11,0,*?*?*?*?*?*?*?*?*?*?*?*?*?*?*?*?*?*?*?*?*?*?,4.3,1.3,82,100900,497,1405,290,191.1,136.2,142.9,20830,13009,16297,3270,277,0.0,8,4,9999,99999,9,999999999,0.0,999,999,99
3025,2,6,12,0,*?*?*?*?*?*?*?*?*?*?*?*?*?*?*?*?*?*?*?*?*?*?,5.2,-0.2,68,100900,515,1406,282,261.0,319.2,144.1,27781,30770,16583,2960,330,0.5,6,3,9999,99999,9,999999999,0.0,999,999,99
3025,2,6,13,0,*?*?*?*?*?*?*?*?*?*?*?*?*?*?*?*?*?*?*?*?*?*?,4.9,0.8,75,100900,477,1405,282,238.8,315.1,131.8,25391,29665,15246,2668,328,0.5,6,3,9999,99999,9,999999999,0.0,999,999,99
3025,2,6,14,0,*?*?*?*?*?*?*?*?*?*?*?*?*?*?*?*?*?*?*?*?*?*?,5.1,-0.2,68,100900,387,1406,298,106.7,51.6,92.5,11716,4567,10466,2483,327,0.5,9,5,9999,99999,9,999999999,0.0,999,999,99
3025,2,6,15,0,*?*?*?*?*?*?*?*?*?*?*?*?*?*?*?*?*?*?*?*?*?*?,5.4,0.4,71,100900,249,1402,294,79.7,113.0,59.6,8735,8387,6959,1271,325,0.5,8,4,9999,99999,9,999999999,0.0,999,999,99
3025,2,6,16,0,*?*?*?*?*?*?*?*?*?*?*?*?*?*?*?*?*?*?*?*?*?*?,5.0,1.3,77,100900,75,1406,288,1.2,8.4,0.8,156,386,194,17,323,0.5,7,4,9999,99999,9,999999999,0.0,999,999,99
3025,2,6,17,0,*?*?*?*?*?*?*?*?*?*?*?*?*?*?*?*?*?*?*?*?*?*?,5.0,1.3,77,100900,0,-0,302,0.0,-0.0,0.0,0,0,0,0,322,0.5,10,5,9999,99999,9,999999999,0.0,999,999,99
3025,2,6,18,0,*?*?*?*?*?*?*?*?*?*?*?*?*?*?*?*?*?*?*?*?*?*?,4.5,2.1,84,100900,0,-0,300,0.0,-0.0,0.0,0,0,0,0,320,1.0,10,5,9999,99999,9,999999999,0.0,999,999,99
3025,2,6,19,0,*?*?*?*?*?*?*?*?*?*?*?*?*?*?*?*?*?*?*?*?*?*?,4.6,1.9,83,100900,0,-0,301,0.0,-0.0,0.0,0,0,0,0,317,0.0,10,5,9999,99999,9,999999999,0.0,999,999,99
3025,2,6,20,0,*?*?*?*?*?*?*?*?*?*?*?*?*?*?*?*?*?*?*?*?*?*?,4.9,2.5,85,100900,0,-0,302,0.0,-0.0,0.0,0,0,0,0,313,0.5,10,5,9999,99999,9,999999999,0.0,999,999,99
3025,2,6,21,0,*?*?*?*?*?*?*?*?*?*?*?*?*?*?*?*?*?*?*?*?*?*?,4.6,3.4,92,100900,0,-0,300,0.0,-0.0,0.0,0,0,0,0,310,0.5,10,5,9999,99999,9,999999999,0.0,999,999,99
3025,2,6,22,0,*?*?*?*?*?*?*?*?*?*?*?*?*?*?*?*?*?*?*?*?*?*?,4.4,2.1,85,100900,0,-0,300,0.0,-0.0,0.0,0,0,0,0,307,1.0,10,5,9999,99999,9,999999999,0.0,999,999,99
3025,2,6,23,0,*?*?*?*?*?*?*?*?*?*?*?*?*?*?*?*?*?*?*?*?*?*?,4.5,2.3,85,100900,0,-0,300,0.0,-0.0,0.0,0,0,0,0,303,1.0,10,5,9999,99999,9,999999999,0.0,999,999,99
3025,2,6,24,0,*?*?*?*?*?*?*?*?*?*?*?*?*?*?*?*?*?*?*?*?*?*?,5.1,2.3,82,100900,0,-0,303,0.0,-0.0,0.0,0,0,0,0,300,2.1,10,5,9999,99999,9,999999999,0.0,999,999,99
3025,2,7,1,0,*?*?*?*?*?*?*?*?*?*?*?*?*?*?*?*?*?*?*?*?*?*?,5.2,4.8,100,101812,0,-0,303,0.0,-0.0,0.0,0,0,0,0,295,1.0,10,5,9999,99999,9,999999999,0.0,999,999,99
3025,2,7,2,0,*?*?*?*?*?*?*?*?*?*?*?*?*?*?*?*?*?*?*?*?*?*?,5.5,5.5,100,101812,0,-0,304,0.0,-0.0,0.0,0,0,0,0,290,0.5,10,5,9999,99999,9,999999999,0.1,999,999,99
3025,2,7,3,0,*?*?*?*?*?*?*?*?*?*?*?*?*?*?*?*?*?*?*?*?*?*?,5.0,4.6,100,101812,0,-0,302,0.0,-0.0,0.0,0,0,0,0,285,2.1,10,5,9999,99999,9,999999999,0.3,999,999,99
3025,2,7,4,0,*?*?*?*?*?*?*?*?*?*?*?*?*?*?*?*?*?*?*?*?*?*?,5.4,5.3,100,101812,0,-0,303,0.0,-0.0,0.0,0,0,0,0,280,0.5,10,5,9999,99999,9,999999999,1.2,999,999,99
3025,2,7,5,0,*?*?*?*?*?*?*?*?*?*?*?*?*?*?*?*?*?*?*?*?*?*?,5.2,5.1,100,101812,0,-0,303,0.0,-0.0,0.0,0,0,0,0,275,1.5,10,5,9999,99999,9,999999999,0.1,999,999,99
3025,2,7,6,0,*?*?*?*?*?*?*?*?*?*?*?*?*?*?*?*?*?*?*?*?*?*?,4.6,4.6,100,101812,0,-0,300,0.0,-0.0,0.0,0,0,0,0,270,1.0,10,5,9999,99999,9,999999999,0.0,999,999,99
3025,2,7,7,0,*?*?*?*?*?*?*?*?*?*?*?*?*?*?*?*?*?*?*?*?*?*?,3.9,3.9,100,101812,0,-0,297,0.0,-0.0,0.0,0,0,0,0,273,1.0,10,5,9999,99999,9,999999999,0.0,999,999,99
3025,2,7,8,0,*?*?*?*?*?*?*?*?*?*?*?*?*?*?*?*?*?*?*?*?*?*?,5.0,5.0,100,101812,147,1402,302,14.6,0.0,14.6,1750,-0,1751,572,277,1.5,10,5,9999,99999,9,999999999,0.0,999,999,99
3025,2,7,9,0,*?*?*?*?*?*?*?*?*?*?*?*?*?*?*?*?*?*?*?*?*?*?,6.1,6.1,100,101812,310,1405,306,46.5,0.0,46.5,5425,0,5436,1837,280,0.5,10,5,9999,99999,9,999999999,0.1,999,999,99
3025,2,7,10,0,*?*?*?*?*?*?*?*?*?*?*?*?*?*?*?*?*?*?*?*?*?*?,7.2,7.0,100,101812,432,1406,311,70.3,0.0,70.3,8214,0,8236,2884,283,0.0,10,5,9999,99999,9,999999999,0.0,999,999,99
3025,2,7,11,0,*?*?*?*?*?*?*?*?*?*?*?*?*?*?*?*?*?*?*?*?*?*?,7.9,7.9,100,101812,504,1405,314,84.4,0.0,84.4,9892,0,9920,3550,287,0.0,10,5,9999,99999,9,999999999,0.0,999,999,99
3025,2,7,12,0,*?*?*?*?*?*?*?*?*?*?*?*?*?*?*?*?*?*?*?*?*?*?,9.3,8.7,100,101812,522,1405,317,152.7,54.7,132.4,16775,5175,14946,3753,290,0.5,9,5,9999,99999,9,999999999,0.0,999,999,99
3025,2,7,13,0,*?*?*?*?*?*?*?*?*?*?*?*?*?*?*?*?*?*?*?*?*?*?,9.5,8.7,100,101812,484,1404,317,139.9,54.0,121.3,15366,5036,13699,3383,285,0.5,9,5,9999,99999,9,999999999,0.0,999,999,99
3025,2,7,14,0,*?*?*?*?*?*?*?*?*?*?*?*?*?*?*?*?*?*?*?*?*?*?,9.5,8.9,100,101812,394,1406,317,109.1,51.8,94.6,11980,4604,10701,2545,280,0.5,9,5,9999,99999,9,999999999,0.2,999,999,99
3025,2,7,15,0,*?*?*?*?*?*?*?*?*?*?*?*?*?*?*?*?*?*?*?*?*?*?,9.7,9.2,100,101812,256,1403,318,62.5,45.5,54.1,6904,3427,6384,1157,275,0.5,9,5,9999,99999,9,999999999,0.2,999,999,99
3025,2,7,16,0,*?*?*?*?*?*?*?*?*?*?*?*?*?*?*?*?*?*?*?*?*?*?,9.3,8.4,100,101812,82,1412,320,1.8,0.0,1.8,236,-0,236,73,270,0.5,10,5,9999,99999,9,999999999,0.0,999,999,99
3025,2,7,17,0,*?*?*?*?*?*?*?*?*?*?*?*?*?*?*?*?*?*?*?*?*?*?,8.8,7.3,99,101812,0,-0,318,0.0,-0.0,0.0,0,0,0,0,265,0.5,10,5,9999,99999,9,999999999,0.0,999,999,99
3025,2,7,18,0,*?*?*?*?*?*?*?*?*?*?*?*?*?*?*?*?*?*?*?*?*?*?,8.2,6.7,99,101812,0,-0,316,0.0,-0.0,0.0,0,0,0,0,260,1.0,10,5,9999,99999,9,999999999,0.0,999,999,99
3025,2,7,19,0,*?*?*?*?*?*?*?*?*?*?*?*?*?*?*?*?*?*?*?*?*?*?,7.4,6.6,100,101812,0,-0,312,0.0,-0.0,0.0,0,0,0,0,268,0.0,10,5,9999,99999,9,999999999,0.0,999,999,99
3025,2,7,20,0,*?*?*?*?*?*?*?*?*?*?*?*?*?*?*?*?*?*?*?*?*?*?,7.5,6.6,100,101812,0,-0,312,0.0,-0.0,0.0,0,0,0,0,277,0.5,10,5,9999,99999,9,999999999,0.0,999,999,99
3025,2,7,21,0,*?*?*?*?*?*?*?*?*?*?*?*?*?*?*?*?*?*?*?*?*?*?,6.3,5.9,100,101812,0,-0,307,0.0,-0.0,0.0,0,0,0,0,285,0.5,10,5,9999,99999,9,999999999,0.0,999,999,99
3025,2,7,22,0,*?*?*?*?*?*?*?*?*?*?*?*?*?*?*?*?*?*?*?*?*?*?,5.8,5.8,100,101812,0,-0,305,0.0,-0.0,0.0,0,0,0,0,293,1.0,10,5,9999,99999,9,999999999,0.0,999,999,99
3025,2,7,23,0,*?*?*?*?*?*?*?*?*?*?*?*?*?*?*?*?*?*?*?*?*?*?,6.1,6.1,100,101812,0,-0,306,0.0,-0.0,0.0,0,0,0,0,302,1.0,10,5,9999,99999,9,999999999,0.0,999,999,99
3025,2,7,24,0,*?*?*?*?*?*?*?*?*?*?*?*?*?*?*?*?*?*?*?*?*?*?,4.7,3.6,100,101812,0,-0,301,0.0,-0.0,0.0,0,0,0,0,300,2.1,10,5,9999,99999,9,999999999,2.6,999,999,99
3025,2,8,1,0,*?*?*?*?*?*?*?*?*?*?*?*?*?*?*?*?*?*?*?*?*?*?,6.8,5.0,88,102013,0,-0,310,0.0,-0.0,0.0,0,0,0,0,305,1.0,10,5,9999,99999,9,999999999,0.0,999,999,99
3025,2,8,2,0,*?*?*?*?*?*?*?*?*?*?*?*?*?*?*?*?*?*?*?*?*?*?,7.1,4.5,83,102013,0,-0,311,0.0,-0.0,0.0,0,0,0,0,300,0.5,10,5,9999,99999,9,999999999,0.0,999,999,99
3025,2,8,3,0,*?*?*?*?*?*?*?*?*?*?*?*?*?*?*?*?*?*?*?*?*?*?,7.0,4.1,81,102013,0,-0,311,0.0,-0.0,0.0,0,0,0,0,295,2.1,10,5,9999,99999,9,999999999,0.0,999,999,99
3025,2,8,4,0,*?*?*?*?*?*?*?*?*?*?*?*?*?*?*?*?*?*?*?*?*?*?,6.8,4.1,82,102013,0,-0,310,0.0,-0.0,0.0,0,0,0,0,290,0.5,10,5,9999,99999,9,999999999,0.0,999,999,99
3025,2,8,5,0,*?*?*?*?*?*?*?*?*?*?*?*?*?*?*?*?*?*?*?*?*?*?,7.3,3.8,78,102013,0,-0,312,0.0,-0.0,0.0,0,0,0,0,285,1.5,10,5,9999,99999,9,999999999,0.0,999,999,99
3025,2,8,6,0,*?*?*?*?*?*?*?*?*?*?*?*?*?*?*?*?*?*?*?*?*?*?,6.9,3.4,78,102013,0,-0,310,0.0,-0.0,0.0,0,0,0,0,280,1.0,10,5,9999,99999,9,999999999,0.0,999,999,99
3025,2,8,7,0,*?*?*?*?*?*?*?*?*?*?*?*?*?*?*?*?*?*?*?*?*?*?,6.4,2.9,78,102013,0,-0,308,0.0,-0.0,0.0,0,0,0,0,282,1.0,10,5,9999,99999,9,999999999,0.0,999,999,99
3025,2,8,8,0,*?*?*?*?*?*?*?*?*?*?*?*?*?*?*?*?*?*?*?*?*?*?,6.8,3.9,82,102013,154,1406,310,15.9,0.0,15.9,1897,-0,1898,620,283,1.5,10,5,9999,99999,9,999999999,0.0,999,999,99
3025,2,8,9,0,*?*?*?*?*?*?*?*?*?*?*?*?*?*?*?*?*?*?*?*?*?*?,7.0,4.1,81,102013,317,1405,311,47.8,0.0,47.8,5579,0,5591,1893,285,0.5,10,5,9999,99999,9,999999999,0.0,999,999,99
3025,2,8,10,0,*?*?*?*?*?*?*?*?*?*?*?*?*?*?*?*?*?*?*?*?*?*?,7.9,5.0,81,102013,438,1403,315,71.6,0.0,71.6,8375,0,8397,2946,287,0.0,10,5,9999,99999,9,999999999,0.0,999,999,99
3025,2,8,11,0,*?*?*?*?*?*?*?*?*?*?*?*?*?*?*?*?*?*?*?*?*?*?,9.2,6.7,84,102013,511,1405,320,85.8,0.0,85.8,10059,0,10088,3618,288,0.0,10,5,9999,99999,9,999999999,0.0,999,999,99
3025,2,8,12,0,*?*?*?*?*?*?*?*?*?*?*?*?*?*?*?*?*?*?*?*?*?*?,9.4,6.6,82,102013,529,1405,321,89.3,0.0,89.3,10479,0,10511,3789,290,0.5,10,5,9999,99999,9,999999999,0.0,999,999,99
3025,2,8,13,0,*?*?*?*?*?*?*?*?*?*?*?*?*?*?*?*?*?*?*?*?*?*?,9.4,7.0,85,102013,491,1404,321,82.0,0.0,82.0,9599,0,9627,3432,292,0.5,10,5,9999,99999,9,999999999,0.0,999,999,99
3025,2,8,14,0,*?*?*?*?*?*?*?*?*?*?*?*?*?*?*?*?*?*?*?*?*?*?,9.3,6.1,80,102013,401,1406,321,64.2,0.0,64.2,7501,0,7519,2609,293,0.5,10,5,9999,99999,9,999999999,0.0,999,999,99
3025,2,8,15,0,*?*?*?*?*?*?*?*?*?*?*?*?*?*?*?*?*?*?*?*?*?*?,9.4,4.8,72,102013,263,1403,321,37.3,0.0,37.3,4362,0,4370,1458,295,0.5,10,5,9999,99999,9,999999999,0.0,999,999,99
3025,2,8,16,0,*?*?*?*?*?*?*?*?*?*?*?*?*?*?*?*?*?*?*?*?*?*?,9.5,4.5,71,102013,88,1400,322,3.1,0.0,3.1,398,-0,397,125,297,0.5,10,5,9999,99999,9,999999999,0.0,999,999,99
3025,2,8,17,0,*?*?*?*?*?*?*?*?*?*?*?*?*?*?*?*?*?*?*?*?*?*?,9.4,5.0,73,102013,0,-0,321,0.0,-0.0,0.0,0,0,0,0,298,0.5,10,5,9999,99999,9,999999999,0.0,999,999,99
3025,2,8,18,0,*?*?*?*?*?*?*?*?*?*?*?*?*?*?*?*?*?*?*?*?*?*?,9.0,5.1,76,102013,0,-0,319,0.0,-0.0,0.0,0,0,0,0,300,1.0,10,5,9999,99999,9,999999999,0.0,999,999,99
3025,2,8,19,0,*?*?*?*?*?*?*?*?*?*?*?*?*?*?*?*?*?*?*?*?*?*?,8.2,4.6,78,102013,0,-0,316,0.0,-0.0,0.0,0,0,0,0,295,0.0,10,5,9999,99999,9,999999999,0.0,999,999,99
3025,2,8,20,0,*?*?*?*?*?*?*?*?*?*?*?*?*?*?*?*?*?*?*?*?*?*?,7.7,3.6,74,102013,0,-0,314,0.0,-0.0,0.0,0,0,0,0,290,0.5,10,5,9999,99999,9,999999999,0.0,999,999,99
3025,2,8,21,0,*?*?*?*?*?*?*?*?*?*?*?*?*?*?*?*?*?*?*?*?*?*?,8.3,4.6,77,102013,0,-0,316,0.0,-0.0,0.0,0,0,0,0,285,0.5,10,5,9999,99999,9,999999999,0.0,999,999,99
3025,2,8,22,0,*?*?*?*?*?*?*?*?*?*?*?*?*?*?*?*?*?*?*?*?*?*?,6.7,4.5,85,102013,0,-0,309,0.0,-0.0,0.0,0,0,0,0,280,1.0,10,5,9999,99999,9,999999999,0.0,999,999,99
3025,2,8,23,0,*?*?*?*?*?*?*?*?*?*?*?*?*?*?*?*?*?*?*?*?*?*?,7.7,4.6,80,102013,0,-0,314,0.0,-0.0,0.0,0,0,0,0,275,1.0,10,5,9999,99999,9,999999999,0.0,999,999,99
3025,2,8,24,0,*?*?*?*?*?*?*?*?*?*?*?*?*?*?*?*?*?*?*?*?*?*?,6.4,5.6,94,102013,0,-0,308,0.0,-0.0,0.0,0,0,0,0,310,2.1,10,5,9999,99999,9,999999999,0.0,999,999,99
3025,2,9,1,0,*?*?*?*?*?*?*?*?*?*?*?*?*?*?*?*?*?*?*?*?*?*?,9.7,5.9,77,101824,0,-0,323,0.0,-0.0,0.0,0,0,0,0,270,1.0,10,5,9999,99999,9,999999999,0.0,999,999,99
3025,2,9,2,0,*?*?*?*?*?*?*?*?*?*?*?*?*?*?*?*?*?*?*?*?*?*?,10.2,6.7,78,101824,0,-0,325,0.0,-0.0,0.0,0,0,0,0,270,0.5,10,5,9999,99999,9,999999999,0.0,999,999,99
3025,2,9,3,0,*?*?*?*?*?*?*?*?*?*?*?*?*?*?*?*?*?*?*?*?*?*?,9.7,5.6,76,101824,0,-0,323,0.0,-0.0,0.0,0,0,0,0,270,2.1,10,5,9999,99999,9,999999999,0.0,999,999,99
3025,2,9,4,0,*?*?*?*?*?*?*?*?*?*?*?*?*?*?*?*?*?*?*?*?*?*?,9.2,4.1,70,101824,0,-0,321,0.0,-0.0,0.0,0,0,0,0,270,0.5,10,5,9999,99999,9,999999999,0.0,999,999,99
3025,2,9,5,0,*?*?*?*?*?*?*?*?*?*?*?*?*?*?*?*?*?*?*?*?*?*?,9.0,4.3,72,101824,0,-0,320,0.0,-0.0,0.0,0,0,0,0,270,1.5,10,5,9999,99999,9,999999999,0.0,999,999,99
3025,2,9,6,0,*?*?*?*?*?*?*?*?*?*?*?*?*?*?*?*?*?*?*?*?*?*?,8.6,3.9,72,101824,0,-0,318,0.0,-0.0,0.0,0,0,0,0,270,1.0,10,5,9999,99999,9,999999999,0.0,999,999,99
3025,2,9,7,0,*?*?*?*?*?*?*?*?*?*?*?*?*?*?*?*?*?*?*?*?*?*?,9.0,4.5,73,101824,0,-0,320,0.0,-0.0,0.0,0,0,0,0,255,1.0,10,5,9999,99999,9,999999999,0.0,999,999,99
3025,2,9,8,0,*?*?*?*?*?*?*?*?*?*?*?*?*?*?*?*?*?*?*?*?*?*?,9.4,4.6,72,101824,160,1401,321,17.2,0.0,17.2,2046,-0,2047,670,240,1.5,10,5,9999,99999,9,999999999,0.0,999,999,99
3025,2,9,9,0,*?*?*?*?*?*?*?*?*?*?*?*?*?*?*?*?*?*?*?*?*?*?,9.7,5.0,72,101824,323,1402,323,49.1,0.0,49.1,5735,0,5748,1949,225,0.5,10,5,9999,99999,9,999999999,0.0,999,999,99
3025,2,9,10,0,*?*?*?*?*?*?*?*?*?*?*?*?*?*?*?*?*?*?*?*?*?*?,11.5,5.5,66,101824,445,1402,331,73.0,0.0,73.0,8539,0,8562,3010,210,0.0,10,5,9999,99999,9,999999999,0.0,999,999,99
3025,2,9,11,0,*?*?*?*?*?*?*?*?*?*?*?*?*?*?*?*?*?*?*?*?*?*?,12.9,5.9,62,101824,518,1404,337,87.2,0.0,87.2,10227,0,10257,3686,195,0.0,10,5,9999,99999,9,999999999,0.0,999,999,99
3025,2,9,12,0,*?*?*?*?*?*?*?*?*?*?*?*?*?*?*?*?*?*?*?*?*?*?,13.2,6.1,62,101824,536,1404,339,90.7,0.0,90.7,10649,0,10682,3859,180,0.5,10,5,9999,99999,9,999999999,0.0,999,999,99
3025,2,9,13,0,*?*?*?*?*?*?*?*?*?*?*?*?*?*?*?*?*?*?*?*?*?*?,13.1,5.0,58,101824,498,1403,339,83.4,0.0,83.4,9768,0,9796,3500,178,0.5,10,5,9999,99999,9,999999999,0.0,999,999,99
3025,2,9,14,0,*?*?*?*?*?*?*?*?*?*?*?*?*?*?*?*?*?*?*?*?*?*?,13.2,6.2,62,101824,408,1405,339,65.6,0.0,65.6,7665,0,7684,2672,177,0.5,10,5,9999,99999,9,999999999,0.0,999,999,99
3025,2,9,15,0,*?*?*?*?*?*?*?*?*?*?*?*?*?*?*?*?*?*?*?*?*?*?,13.3,6.1,61,101824,270,1404,339,38.7,0.0,38.7,4520,0,4528,1514,175,0.5,10,5,9999,99999,9,999999999,0.0,999,999,99
3025,2,9,16,0,*?*?*?*?*?*?*?*?*?*?*?*?*?*?*?*?*?*?*?*?*?*?,13.2,6.6,64,101824,95,1405,339,4.4,0.0,4.4,557,-0,556,178,173,0.5,10,5,9999,99999,9,999999999,0.0,999,999,99
3025,2,9,17,0,*?*?*?*?*?*?*?*?*?*?*?*?*?*?*?*?*?*?*?*?*?*?,13.1,6.1,62,101824,0,-0,338,0.0,-0.0,0.0,0,0,0,0,172,0.5,10,5,9999,99999,9,999999999,0.0,999,999,99
3025,2,9,18,0,*?*?*?*?*?*?*?*?*?*?*?*?*?*?*?*?*?*?*?*?*?*?,11.9,5.8,66,101824,0,-0,333,0.0,-0.0,0.0,0,0,0,0,170,1.0,10,5,9999,99999,9,999999999,0.0,999,999,99
3025,2,9,19,0,*?*?*?*?*?*?*?*?*?*?*?*?*?*?*?*?*?*?*?*?*?*?,11.3,5.9,70,101824,0,-0,330,0.0,-0.0,0.0,0,0,0,0,162,0.0,10,5,9999,99999,9,999999999,0.0,999,999,99
3025,2,9,20,0,*?*?*?*?*?*?*?*?*?*?*?*?*?*?*?*?*?*?*?*?*?*?,10.6,5.9,72,101824,0,-0,327,0.0,-0.0,0.0,0,0,0,0,153,0.5,10,5,9999,99999,9,999999999,0.0,999,999,99
3025,2,9,21,0,*?*?*?*?*?*?*?*?*?*?*?*?*?*?*?*?*?*?*?*?*?*?,10.7,6.9,77,101824,0,-0,327,0.0,-0.0,0.0,0,0,0,0,145,0.5,10,5,9999,99999,9,999999999,0.0,999,999,99
3025,2,9,22,0,*?*?*?*?*?*?*?*?*?*?*?*?*?*?*?*?*?*?*?*?*?*?,10.8,7.1,78,101824,0,-0,327,0.0,-0.0,0.0,0,0,0,0,137,1.0,10,5,9999,99999,9,999999999,0.0,999,999,99
3025,2,9,23,0,*?*?*?*?*?*?*?*?*?*?*?*?*?*?*?*?*?*?*?*?*?*?,10.0,7.0,81,101824,0,-0,324,0.0,-0.0,0.0,0,0,0,0,128,1.0,10,5,9999,99999,9,999999999,0.0,999,999,99
3025,2,9,24,0,*?*?*?*?*?*?*?*?*?*?*?*?*?*?*?*?*?*?*?*?*?*?,8.7,5.3,79,101824,0,-0,318,0.0,-0.0,0.0,0,0,0,0,270,2.1,10,5,9999,99999,9,999999999,0.0,999,999,99
3025,2,10,1,0,*?*?*?*?*?*?*?*?*?*?*?*?*?*?*?*?*?*?*?*?*?*?,8.8,7.3,90,99978.3,0,-0,318,0.0,-0.0,0.0,0,0,0,0,118,1.0,10,5,9999,99999,9,999999999,0.0,999,999,99
3025,2,10,2,0,*?*?*?*?*?*?*?*?*?*?*?*?*?*?*?*?*?*?*?*?*?*?,8.6,7.3,91,99978.3,0,-0,317,0.0,-0.0,0.0,0,0,0,0,117,0.5,10,5,9999,99999,9,999999999,0.0,999,999,99
3025,2,10,3,0,*?*?*?*?*?*?*?*?*?*?*?*?*?*?*?*?*?*?*?*?*?*?,7.9,7.0,94,99978.3,0,-0,314,0.0,-0.0,0.0,0,0,0,0,115,2.1,10,5,9999,99999,9,999999999,0.0,999,999,99
3025,2,10,4,0,*?*?*?*?*?*?*?*?*?*?*?*?*?*?*?*?*?*?*?*?*?*?,7.2,7.0,98,99978.3,0,-0,311,0.0,-0.0,0.0,0,0,0,0,113,0.5,10,5,9999,99999,9,999999999,0.0,999,999,99
3025,2,10,5,0,*?*?*?*?*?*?*?*?*?*?*?*?*?*?*?*?*?*?*?*?*?*?,6.6,6.6,100,99978.3,0,-0,309,0.0,-0.0,0.0,0,0,0,0,112,1.5,10,5,9999,99999,9,999999999,0.0,999,999,99
3025,2,10,6,0,*?*?*?*?*?*?*?*?*?*?*?*?*?*?*?*?*?*?*?*?*?*?,7.0,7.0,100,99978.3,0,-0,310,0.0,-0.0,0.0,0,0,0,0,110,1.0,10,5,9999,99999,9,999999999,0.0,999,999,99
3025,2,10,7,0,*?*?*?*?*?*?*?*?*?*?*?*?*?*?*?*?*?*?*?*?*?*?,7.5,7.1,98,99978.3,0,-0,312,0.0,-0.0,0.0,0,0,0,0,112,1.0,10,5,9999,99999,9,999999999,0.0,999,999,99
3025,2,10,8,0,*?*?*?*?*?*?*?*?*?*?*?*?*?*?*?*?*?*?*?*?*?*?,7.3,6.7,96,99978.3,167,1403,312,18.5,0.0,18.5,2198,-0,2200,720,113,1.5,10,5,9999,99999,9,999999999,0.0,999,999,99
3025,2,10,9,0,*?*?*?*?*?*?*?*?*?*?*?*?*?*?*?*?*?*?*?*?*?*?,8.4,6.9,90,99978.3,330,1402,316,50.5,0.0,50.5,5895,0,5908,2008,115,0.5,10,5,9999,99999,9,999999999,0.0,999,999,99
3025,2,10,10,0,*?*?*?*?*?*?*?*?*?*?*?*?*?*?*?*?*?*?*?*?*?*?,9.2,7.0,86,99978.3,452,1402,316,129.3,53.3,112.1,14197,4905,12664,3085,117,0.0,9,5,9999,99999,9,999999999,0.0,999,999,99
3025,2,10,11,0,*?*?*?*?*?*?*?*?*?*?*?*?*?*?*?*?*?*?*?*?*?*?,11.1,8.4,84,99978.3,525,1403,321,204.1,137.4,152.6,22244,13319,17369,3526,118,0.0,8,4,9999,99999,9,999999999,0.0,999,999,99
3025,2,10,12,0,*?*?*?*?*?*?*?*?*?*?*?*?*?*?*?*?*?*?*?*?*?*?,12.4,8.4,77,99978.3,543,1403,327,212.2,138.2,158.7,23135,13498,18043,3691,120,0.5,8,4,9999,99999,9,999999999,0.0,999,999,99
3025,2,10,13,0,*?*?*?*?*?*?*?*?*?*?*?*?*?*?*?*?*?*?*?*?*?*?,12.5,7.6,72,99978.3,505,1402,327,195.2,136.6,146.0,21277,13111,16636,3351,117,0.5,8,4,9999,99999,9,999999999,0.0,999,999,99
3025,2,10,14,0,*?*?*?*?*?*?*?*?*?*?*?*?*?*?*?*?*?*?*?*?*?*?,12.4,6.9,69,99978.3,415,1404,331,116.4,52.4,100.9,12780,4723,11409,2737,113,0.5,9,5,9999,99999,9,999999999,0.0,999,999,99
3025,2,10,15,0,*?*?*?*?*?*?*?*?*?*?*?*?*?*?*?*?*?*?*?*?*?*?,12.1,8.1,77,99978.3,277,1404,329,69.6,46.9,60.3,7678,3658,7085,1295,110,0.5,9,5,9999,99999,9,999999999,0.0,999,999,99
3025,2,10,16,0,*?*?*?*?*?*?*?*?*?*?*?*?*?*?*?*?*?*?*?*?*?*?,12.4,8.5,77,99978.3,102,1408,331,9.9,18.2,8.6,1163,865,1096,178,107,0.5,9,5,9999,99999,9,999999999,0.0,999,999,99
3025,2,10,17,0,*?*?*?*?*?*?*?*?*?*?*?*?*?*?*?*?*?*?*?*?*?*?,12.3,8.7,79,99978.3,0,-0,334,0.0,-0.0,0.0,0,0,0,0,103,0.5,10,5,9999,99999,9,999999999,0.0,999,999,99
3025,2,10,18,0,*?*?*?*?*?*?*?*?*?*?*?*?*?*?*?*?*?*?*?*?*?*?,10.6,8.4,86,99978.3,0,-0,326,0.0,-0.0,0.0,0,0,0,0,100,1.0,10,5,9999,99999,9,999999999,0.0,999,999,99
3025,2,10,19,0,*?*?*?*?*?*?*?*?*?*?*?*?*?*?*?*?*?*?*?*?*?*?,9.8,8.1,89,99978.3,0,-0,323,0.0,-0.0,0.0,0,0,0,0,98,0.0,10,5,9999,99999,9,999999999,0.0,999,999,99
3025,2,10,20,0,*?*?*?*?*?*?*?*?*?*?*?*?*?*?*?*?*?*?*?*?*?*?,9.5,7.4,87,99978.3,0,-0,321,0.0,-0.0,0.0,0,0,0,0,97,0.5,10,5,9999,99999,9,999999999,0.0,999,999,99
3025,2,10,21,0,*?*?*?*?*?*?*?*?*?*?*?*?*?*?*?*?*?*?*?*?*?*?,9.5,7.3,86,99978.3,0,-0,321,0.0,-0.0,0.0,0,0,0,0,95,0.5,10,5,9999,99999,9,999999999,0.0,999,999,99
3025,2,10,22,0,*?*?*?*?*?*?*?*?*?*?*?*?*?*?*?*?*?*?*?*?*?*?,8.2,6.6,89,99978.3,0,-0,316,0.0,-0.0,0.0,0,0,0,0,93,1.0,10,5,9999,99999,9,999999999,0.0,999,999,99
3025,2,10,23,0,*?*?*?*?*?*?*?*?*?*?*?*?*?*?*?*?*?*?*?*?*?*?,8.1,6.7,91,99978.3,0,-0,315,0.0,-0.0,0.0,0,0,0,0,92,1.0,10,5,9999,99999,9,999999999,0.0,999,999,99
3025,2,10,24,0,*?*?*?*?*?*?*?*?*?*?*?*?*?*?*?*?*?*?*?*?*?*?,9.3,7.1,86,99978.3,0,-0,320,0.0,-0.0,0.0,0,0,0,0,120,2.1,10,5,9999,99999,9,999999999,0.0,999,999,99
3025,2,11,1,0,*?*?*?*?*?*?*?*?*?*?*?*?*?*?*?*?*?*?*?*?*?*?,7.9,5.3,84,100233,0,-0,315,0.0,-0.0,0.0,0,0,0,0,87,1.0,10,5,9999,99999,9,999999999,0.0,999,999,99
3025,2,11,2,0,*?*?*?*?*?*?*?*?*?*?*?*?*?*?*?*?*?*?*?*?*?*?,7.8,4.5,80,100233,0,-0,314,0.0,-0.0,0.0,0,0,0,0,83,0.5,10,5,9999,99999,9,999999999,0.0,999,999,99
3025,2,11,3,0,*?*?*?*?*?*?*?*?*?*?*?*?*?*?*?*?*?*?*?*?*?*?,7.3,4.8,84,100233,0,-0,312,0.0,-0.0,0.0,0,0,0,0,80,2.1,10,5,9999,99999,9,999999999,0.0,999,999,99
3025,2,11,4,0,*?*?*?*?*?*?*?*?*?*?*?*?*?*?*?*?*?*?*?*?*?*?,7.5,5.6,88,100233,0,-0,313,0.0,-0.0,0.0,0,0,0,0,77,0.5,10,5,9999,99999,9,999999999,0.0,999,999,99
3025,2,11,5,0,*?*?*?*?*?*?*?*?*?*?*?*?*?*?*?*?*?*?*?*?*?*?,6.8,5.3,91,100233,0,-0,310,0.0,-0.0,0.0,0,0,0,0,73,1.5,10,5,9999,99999,9,999999999,0.0,999,999,99
3025,2,11,6,0,*?*?*?*?*?*?*?*?*?*?*?*?*?*?*?*?*?*?*?*?*?*?,6.0,4.3,89,100233,0,-0,306,0.0,-0.0,0.0,0,0,0,0,70,1.0,10,5,9999,99999,9,999999999,0.0,999,999,99
3025,2,11,7,0,*?*?*?*?*?*?*?*?*?*?*?*?*?*?*?*?*?*?*?*?*?*?,6.5,3.8,82,100233,0,-0,309,0.0,-0.0,0.0,0,0,0,0,68,1.0,10,5,9999,99999,9,999999999,0.0,999,999,99
3025,2,11,8,0,*?*?*?*?*?*?*?*?*?*?*?*?*?*?*?*?*?*?*?*?*?*?,7.0,4.1,82,100233,174,1404,306,34.5,37.0,29.9,3861,2316,3596,627,67,1.5,9,5,9999,99999,9,999999999,0.0,999,999,99
3025,2,11,9,0,*?*?*?*?*?*?*?*?*?*?*?*?*?*?*?*?*?*?*?*?*?*?,7.6,5.0,84,100233,337,1401,309,90.2,49.9,78.2,9895,4257,8850,2061,65,0.5,9,5,9999,99999,9,999999999,0.0,999,999,99
3025,2,11,10,0,*?*?*?*?*?*?*?*?*?*?*?*?*?*?*?*?*?*?*?*?*?*?,9.2,5.9,80,100233,460,1404,316,131.8,53.5,114.3,14470,4936,12906,3154,63,0.0,9,5,9999,99999,9,999999999,0.0,999,999,99
3025,2,11,11,0,*?*?*?*?*?*?*?*?*?*?*?*?*?*?*?*?*?*?*?*?*?*?,10.9,6.7,75,100233,532,1402,324,156.5,54.9,135.7,17194,5213,15316,3864,62,0.0,9,5,9999,99999,9,999999999,0.0,999,999,99
3025,2,11,12,0,*?*?*?*?*?*?*?*?*?*?*?*?*?*?*?*?*?*?*?*?*?*?,12.2,7.3,72,100233,550,1402,330,162.7,55.1,141.0,17873,5271,15916,4048,60,0.5,9,5,9999,99999,9,999999999,0.0,999,999,99
3025,2,11,13,0,*?*?*?*?*?*?*?*?*?*?*?*?*?*?*?*?*?*?*?*?*?*?,12.3,6.7,69,100233,513,1404,330,149.8,54.5,129.9,16458,5145,14666,3668,57,0.5,9,5,9999,99999,9,999999999,0.0,999,999,99
3025,2,11,14,0,*?*?*?*?*?*?*?*?*?*?*?*?*?*?*?*?*?*?*?*?*?*?,12.2,7.7,74,100233,422,1404,334,68.4,0.0,68.4,7998,0,8019,2800,53,0.5,10,5,9999,99999,9,999999999,0.0,999,999,99
3025,2,11,15,0,*?*?*?*?*?*?*?*?*?*?*?*?*?*?*?*?*?*?*?*?*?*?,12.4,8.0,74,100233,284,1403,335,41.4,0.0,41.4,4839,0,4848,1627,50,0.5,10,5,9999,99999,9,999999999,0.0,999,999,99
3025,2,11,16,0,*?*?*?*?*?*?*?*?*?*?*?*?*?*?*?*?*?*?*?*?*?*?,12.2,8.5,78,100233,108,1397,334,7.0,0.0,7.0,871,-0,871,281,47,0.5,10,5,9999,99999,9,999999999,0.0,999,999,99
3025,2,11,17,0,*?*?*?*?*?*?*?*?*?*?*?*?*?*?*?*?*?*?*?*?*?*?,11.7,7.7,77,100233,0,-0,331,0.0,-0.0,0.0,0,0,0,0,43,0.5,10,5,9999,99999,9,999999999,1.4,999,999,99
3025,2,11,18,0,*?*?*?*?*?*?*?*?*?*?*?*?*?*?*?*?*?*?*?*?*?*?,10.7,7.3,79,100233,0,-0,327,0.0,-0.0,0.0,0,0,0,0,40,1.0,10,5,9999,99999,9,999999999,3.0,999,999,99
3025,2,11,19,0,*?*?*?*?*?*?*?*?*?*?*?*?*?*?*?*?*?*?*?*?*?*?,9.0,7.7,91,100233,0,-0,319,0.0,-0.0,0.0,0,0,0,0,42,0.0,10,5,9999,99999,9,999999999,2.5,999,999,99
3025,2,11,20,0,*?*?*?*?*?*?*?*?*?*?*?*?*?*?*?*?*?*?*?*?*?*?,8.8,7.3,90,100233,0,-0,318,0.0,-0.0,0.0,0,0,0,0,43,0.5,10,5,9999,99999,9,999999999,0.7,999,999,99
3025,2,11,21,0,*?*?*?*?*?*?*?*?*?*?*?*?*?*?*?*?*?*?*?*?*?*?,9.1,6.4,83,100233,0,-0,320,0.0,-0.0,0.0,0,0,0,0,45,0.5,10,5,9999,99999,9,999999999,1.2,999,999,99
3025,2,11,22,0,*?*?*?*?*?*?*?*?*?*?*?*?*?*?*?*?*?*?*?*?*?*?,8.5,7.0,91,100233,0,-0,317,0.0,-0.0,0.0,0,0,0,0,47,1.0,10,5,9999,99999,9,999999999,0.2,999,999,99
3025,2,11,23,0,*?*?*?*?*?*?*?*?*?*?*?*?*?*?*?*?*?*?*?*?*?*?,7.7,5.6,87,100233,0,-0,314,0.0,-0.0,0.0,0,0,0,0,48,1.0,10,5,9999,99999,9,999999999,0.9,999,999,99
3025,2,11,24,0,*?*?*?*?*?*?*?*?*?*?*?*?*?*?*?*?*?*?*?*?*?*?,8.0,6.1,87,100233,0,-0,315,0.0,-0.0,0.0,0,0,0,0,90,2.1,10,5,9999,99999,9,999999999,0.0,999,999,99
3025,2,12,1,0,*?*?*?*?*?*?*?*?*?*?*?*?*?*?*?*?*?*?*?*?*?*?,5.8,5.1,97,101688,0,-0,305,0.0,-0.0,0.0,0,0,0,0,50,1.0,10,5,9999,99999,9,999999999,0.0,999,999,99
3025,2,12,2,0,*?*?*?*?*?*?*?*?*?*?*?*?*?*?*?*?*?*?*?*?*?*?,5.1,4.8,99,101688,0,-0,302,0.0,-0.0,0.0,0,0,0,0,50,0.5,10,5,9999,99999,9,999999999,0.0,999,999,99
3025,2,12,3,0,*?*?*?*?*?*?*?*?*?*?*?*?*?*?*?*?*?*?*?*?*?*?,5.3,4.5,95,101688,0,-0,303,0.0,-0.0,0.0,0,0,0,0,50,2.1,10,5,9999,99999,9,999999999,0.0,999,999,99
3025,2,12,4,0,*?*?*?*?*?*?*?*?*?*?*?*?*?*?*?*?*?*?*?*?*?*?,4.6,3.6,94,101688,0,-0,300,0.0,-0.0,0.0,0,0,0,0,50,0.5,10,5,9999,99999,9,999999999,0.0,999,999,99
3025,2,12,5,0,*?*?*?*?*?*?*?*?*?*?*?*?*?*?*?*?*?*?*?*?*?*?,4.8,1.0,78,101688,0,-0,302,0.0,-0.0,0.0,0,0,0,0,50,1.5,10,5,9999,99999,9,999999999,0.0,999,999,99
3025,2,12,6,0,*?*?*?*?*?*?*?*?*?*?*?*?*?*?*?*?*?*?*?*?*?*?,4.8,-0.4,69,101688,0,-0,302,0.0,-0.0,0.0,0,0,0,0,50,1.0,10,5,9999,99999,9,999999999,0.0,999,999,99
3025,2,12,7,0,*?*?*?*?*?*?*?*?*?*?*?*?*?*?*?*?*?*?*?*?*?*?,4.6,0.6,76,101688,0,-0,301,0.0,-0.0,0.0,0,0,0,0,57,1.0,10,5,9999,99999,9,999999999,0.0,999,999,99
3025,2,12,8,0,*?*?*?*?*?*?*?*?*?*?*?*?*?*?*?*?*?*?*?*?*?*?,4.5,0.6,77,101688,181,1404,290,48.9,95.5,36.5,5254,5504,4516,647,63,1.5,8,4,9999,99999,9,999999999,0.0,999,999,99
3025,2,12,9,0,*?*?*?*?*?*?*?*?*?*?*?*?*?*?*?*?*?*?*?*?*?*?,5.1,1.9,80,101688,344,1400,293,122.7,125.9,91.8,13390,10700,10588,2007,70,0.5,8,4,9999,99999,9,999999999,0.0,999,999,99
3025,2,12,10,0,*?*?*?*?*?*?*?*?*?*?*?*?*?*?*?*?*?*?*?*?*?*?,5.7,3.0,83,101688,467,1403,296,178.0,134.7,133.1,19393,12660,15203,3016,77,0.0,8,4,9999,99999,9,999999999,0.0,999,999,99
3025,2,12,11,0,*?*?*?*?*?*?*?*?*?*?*?*?*?*?*?*?*?*?*?*?*?*?,7.0,5.1,89,101688,540,1404,302,210.8,138.0,157.7,22979,13467,17925,3662,83,0.0,8,4,9999,99999,9,999999999,0.0,999,999,99
3025,2,12,12,0,*?*?*?*?*?*?*?*?*?*?*?*?*?*?*?*?*?*?*?*?*?*?,6.9,4.1,83,101688,558,1403,310,95.1,0.0,95.1,11171,0,11206,4075,90,0.5,10,5,9999,99999,9,999999999,0.2,999,999,99
3025,2,12,13,0,*?*?*?*?*?*?*?*?*?*?*?*?*?*?*?*?*?*?*?*?*?*?,7.1,3.0,76,101688,520,1403,311,87.7,0.0,87.7,10283,0,10313,3710,87,0.5,10,5,9999,99999,9,999999999,0.6,999,999,99
3025,2,12,14,0,*?*?*?*?*?*?*?*?*?*?*?*?*?*?*?*?*?*?*?*?*?*?,7.4,3.0,74,101688,429,1403,313,69.9,0.0,69.9,8166,0,8187,2865,83,0.5,10,5,9999,99999,9,999999999,0.1,999,999,99
3025,2,12,15,0,*?*?*?*?*?*?*?*?*?*?*?*?*?*?*?*?*?*?*?*?*?*?,7.1,4.1,82,101688,291,1403,307,74.4,47.7,64.5,8202,3799,7562,1390,80,0.5,9,5,9999,99999,9,999999999,0.1,999,999,99
3025,2,12,16,0,*?*?*?*?*?*?*?*?*?*?*?*?*?*?*?*?*?*?*?*?*?*?,7.1,3.9,81,101688,115,1400,307,14.6,23.6,12.6,1678,1191,1577,261,77,0.5,9,5,9999,99999,9,999999999,0.2,999,999,99
3025,2,12,17,0,*?*?*?*?*?*?*?*?*?*?*?*?*?*?*?*?*?*?*?*?*?*?,6.9,5.3,91,101688,0,-0,310,0.0,-0.0,0.0,0,0,0,0,73,0.5,10,5,9999,99999,9,999999999,0.3,999,999,99
3025,2,12,18,0,*?*?*?*?*?*?*?*?*?*?*?*?*?*?*?*?*?*?*?*?*?*?,6.4,6.2,100,101688,0,-0,308,0.0,-0.0,0.0,0,0,0,0,70,1.0,10,5,9999,99999,9,999999999,0.0,999,999,99
3025,2,12,19,0,*?*?*?*?*?*?*?*?*?*?*?*?*?*?*?*?*?*?*?*?*?*?,6.9,5.5,91,101688,0,-0,310,0.0,-0.0,0.0,0,0,0,0,83,0.0,10,5,9999,99999,9,999999999,0.2,999,999,99
3025,2,12,20,0,*?*?*?*?*?*?*?*?*?*?*?*?*?*?*?*?*?*?*?*?*?*?,5.9,5.3,97,101688,0,-0,306,0.0,-0.0,0.0,0,0,0,0,97,0.5,10,5,9999,99999,9,999999999,0.8,999,999,99
3025,2,12,21,0,*?*?*?*?*?*?*?*?*?*?*?*?*?*?*?*?*?*?*?*?*?*?,5.5,5.0,97,101688,0,-0,304,0.0,-0.0,0.0,0,0,0,0,110,0.5,10,5,9999,99999,9,999999999,0.2,999,999,99
3025,2,12,22,0,*?*?*?*?*?*?*?*?*?*?*?*?*?*?*?*?*?*?*?*?*?*?,5.8,4.8,94,101688,0,-0,305,0.0,-0.0,0.0,0,0,0,0,123,1.0,10,5,9999,99999,9,999999999,0.2,999,999,99
3025,2,12,23,0,*?*?*?*?*?*?*?*?*?*?*?*?*?*?*?*?*?*?*?*?*?*?,5.6,4.5,94,101688,0,-0,304,0.0,-0.0,0.0,0,0,0,0,137,1.0,10,5,9999,99999,9,999999999,0.0,999,999,99
3025,2,12,24,0,*?*?*?*?*?*?*?*?*?*?*?*?*?*?*?*?*?*?*?*?*?*?,6.9,5.5,91,101688,0,-0,310,0.0,-0.0,0.0,0,0,0,0,50,2.1,10,5,9999,99999,9,999999999,0.1,999,999,99
3025,2,13,1,0,*?*?*?*?*?*?*?*?*?*?*?*?*?*?*?*?*?*?*?*?*?*?,5.2,2.3,81,101912,0,-0,303,0.0,-0.0,0.0,0,0,0,0,152,1.0,10,5,9999,99999,9,999999999,0.6,999,999,99
3025,2,13,2,0,*?*?*?*?*?*?*?*?*?*?*?*?*?*?*?*?*?*?*?*?*?*?,5.2,1.0,75,101912,0,-0,303,0.0,-0.0,0.0,0,0,0,0,153,0.5,10,5,9999,99999,9,999999999,0.0,999,999,99
3025,2,13,3,0,*?*?*?*?*?*?*?*?*?*?*?*?*?*?*?*?*?*?*?*?*?*?,4.8,1.5,78,101912,0,-0,301,0.0,-0.0,0.0,0,0,0,0,155,2.1,10,5,9999,99999,9,999999999,0.0,999,999,99
3025,2,13,4,0,*?*?*?*?*?*?*?*?*?*?*?*?*?*?*?*?*?*?*?*?*?*?,4.9,1.3,77,101912,0,-0,302,0.0,-0.0,0.0,0,0,0,0,157,0.5,10,5,9999,99999,9,999999999,0.0,999,999,99
3025,2,13,5,0,*?*?*?*?*?*?*?*?*?*?*?*?*?*?*?*?*?*?*?*?*?*?,4.4,1.0,78,101912,0,-0,300,0.0,-0.0,0.0,0,0,0,0,158,1.5,10,5,9999,99999,9,999999999,0.0,999,999,99
3025,2,13,6,0,*?*?*?*?*?*?*?*?*?*?*?*?*?*?*?*?*?*?*?*?*?*?,4.4,0.8,78,101912,0,-0,300,0.0,-0.0,0.0,0,0,0,0,160,1.0,10,5,9999,99999,9,999999999,0.0,999,999,99
3025,2,13,7,0,*?*?*?*?*?*?*?*?*?*?*?*?*?*?*?*?*?*?*?*?*?*?,4.3,1.3,81,101912,0,-0,299,0.0,-0.0,0.0,0,0,0,0,160,1.0,10,5,9999,99999,9,999999999,0.0,999,999,99
3025,2,13,8,0,*?*?*?*?*?*?*?*?*?*?*?*?*?*?*?*?*?*?*?*?*?*?,4.4,1.5,81,101912,188,1404,290,52.0,97.9,38.9,5587,5787,4793,694,160,1.5,8,4,9999,99999,9,999999999,0.0,999,999,99
3025,2,13,9,0,*?*?*?*?*?*?*?*?*?*?*?*?*?*?*?*?*?*?*?*?*?*?,4.5,1.3,79,101912,352,1403,281,165.2,295.0,91.2,17090,24318,11620,1696,160,0.5,6,3,9999,99999,9,999999999,0.0,999,999,99
3025,2,13,10,0,*?*?*?*?*?*?*?*?*?*?*?*?*?*?*?*?*?*?*?*?*?*?,5.4,2.1,79,101912,474,1401,285,237.7,314.8,131.2,25262,29603,15171,2655,160,0.0,6,3,9999,99999,9,999999999,0.0,999,999,99
3025,2,13,11,0,*?*?*?*?*?*?*?*?*?*?*?*?*?*?*?*?*?*?*?*?*?*?,5.1,1.9,79,101912,547,1402,288,253.1,231.6,162.7,26855,22709,18533,3429,160,0.0,7,4,9999,99999,9,999999999,0.0,999,999,99
3025,2,13,12,0,*?*?*?*?*?*?*?*?*?*?*?*?*?*?*?*?*?*?*?*?*?*?,5.5,1.7,76,101912,565,1402,300,167.8,55.4,145.5,18437,5317,16415,4204,160,0.5,9,5,9999,99999,9,999999999,0.0,999,999,99
3025,2,13,13,0,*?*?*?*?*?*?*?*?*?*?*?*?*?*?*?*?*?*?*?*?*?*?,5.1,2.1,80,101912,527,1401,303,89.2,0.0,89.2,10459,0,10491,3780,160,0.5,10,5,9999,99999,9,999999999,0.0,999,999,99
3025,2,13,14,0,*?*?*?*?*?*?*?*?*?*?*?*?*?*?*?*?*?*?*?*?*?*?,5.5,2.1,78,101912,436,1402,295,164.1,133.0,122.8,17888,12250,14052,2755,160,0.5,8,4,9999,99999,9,999999999,0.0,999,999,99
3025,2,13,15,0,*?*?*?*?*?*?*?*?*?*?*?*?*?*?*?*?*?*?*?*?*?*?,5.4,3.0,84,101912,298,1402,295,101.8,120.7,76.1,11122,9683,8826,1644,160,0.5,8,4,9999,99999,9,999999999,0.0,999,999,99
3025,2,13,16,0,*?*?*?*?*?*?*?*?*?*?*?*?*?*?*?*?*?*?*?*?*?*?,5.7,3.0,82,101912,122,1401,301,16.9,25.8,14.6,1936,1347,1816,304,160,0.5,9,5,9999,99999,9,999999999,0.0,999,999,99
3025,2,13,17,0,*?*?*?*?*?*?*?*?*?*?*?*?*?*?*?*?*?*?*?*?*?*?,5.3,2.5,81,101912,0,-0,304,0.0,-0.0,0.0,0,0,0,0,160,0.5,10,5,9999,99999,9,999999999,0.0,999,999,99
3025,2,13,18,0,*?*?*?*?*?*?*?*?*?*?*?*?*?*?*?*?*?*?*?*?*?*?,5.4,3.4,86,101912,0,-0,304,0.0,-0.0,0.0,0,0,0,0,160,1.0,10,5,9999,99999,9,999999999,0.0,999,999,99
3025,2,13,19,0,*?*?*?*?*?*?*?*?*?*?*?*?*?*?*?*?*?*?*?*?*?*?,5.5,3.6,87,101912,0,-0,304,0.0,-0.0,0.0,0,0,0,0,163,0.0,10,5,9999,99999,9,999999999,0.0,999,999,99
3025,2,13,20,0,*?*?*?*?*?*?*?*?*?*?*?*?*?*?*?*?*?*?*?*?*?*?,5.0,3.2,88,101912,0,-0,302,0.0,-0.0,0.0,0,0,0,0,167,0.5,10,5,9999,99999,9,999999999,0.0,999,999,99
3025,2,13,21,0,*?*?*?*?*?*?*?*?*?*?*?*?*?*?*?*?*?*?*?*?*?*?,4.5,2.7,86,101912,0,-0,300,0.0,-0.0,0.0,0,0,0,0,170,0.5,10,5,9999,99999,9,999999999,0.0,999,999,99
3025,2,13,22,0,*?*?*?*?*?*?*?*?*?*?*?*?*?*?*?*?*?*?*?*?*?*?,4.6,2.3,84,101912,0,-0,301,0.0,-0.0,0.0,0,0,0,0,173,1.0,10,5,9999,99999,9,999999999,0.0,999,999,99
3025,2,13,23,0,*?*?*?*?*?*?*?*?*?*?*?*?*?*?*?*?*?*?*?*?*?*?,4.3,1.3,81,101912,0,-0,299,0.0,-0.0,0.0,0,0,0,0,177,1.0,10,5,9999,99999,9,999999999,0.0,999,999,99
3025,2,13,24,0,*?*?*?*?*?*?*?*?*?*?*?*?*?*?*?*?*?*?*?*?*?*?,5.4,3.4,86,101912,0,-0,304,0.0,-0.0,0.0,0,0,0,0,150,2.1,10,5,9999,99999,9,999999999,0.1,999,999,99
3025,2,14,1,0,*?*?*?*?*?*?*?*?*?*?*?*?*?*?*?*?*?*?*?*?*?*?,1.4,-1.3,81,100950,0,-0,287,0.0,-0.0,0.0,0,0,0,0,187,1.0,10,5,9999,99999,9,999999999,0.0,999,999,99
3025,2,14,2,0,*?*?*?*?*?*?*?*?*?*?*?*?*?*?*?*?*?*?*?*?*?*?,0.3,-2.7,79,100950,0,-0,283,0.0,-0.0,0.0,0,0,0,0,193,0.5,10,5,9999,99999,9,999999999,0.0,999,999,99
3025,2,14,3,0,*?*?*?*?*?*?*?*?*?*?*?*?*?*?*?*?*?*?*?*?*?*?,-0.3,-3.1,80,100950,0,-0,281,0.0,-0.0,0.0,0,0,0,0,200,2.1,10,5,9999,99999,9,999999999,0.0,999,999,99
3025,2,14,4,0,*?*?*?*?*?*?*?*?*?*?*?*?*?*?*?*?*?*?*?*?*?*?,-0.1,-2.9,79,100950,0,-0,281,0.0,-0.0,0.0,0,0,0,0,207,0.5,10,5,9999,99999,9,999999999,0.0,999,999,99
3025,2,14,5,0,*?*?*?*?*?*?*?*?*?*?*?*?*?*?*?*?*?*?*?*?*?*?,-0.3,-1.7,88,100950,0,-0,280,0.0,-0.0,0.0,0,0,0,0,213,1.5,10,5,9999,99999,9,999999999,0.0,999,999,99
3025,2,14,6,0,*?*?*?*?*?*?*?*?*?*?*?*?*?*?*?*?*?*?*?*?*?*?,-0.5,-1.5,92,100950,0,-0,280,0.0,-0.0,0.0,0,0,0,0,220,1.0,10,5,9999,99999,9,999999999,0.0,999,999,99
3025,2,14,7,0,*?*?*?*?*?*?*?*?*?*?*?*?*?*?*?*?*?*?*?*?*?*?,-0.6,-1.3,94,100950,1,2450,279,0.0,0.0,0.0,0,0,0,0,228,1.0,10,5,9999,99999,9,999999999,0.0,999,999,99
3025,2,14,8,0,*?*?*?*?*?*?*?*?*?*?*?*?*?*?*?*?*?*?*?*?*?*?,-0.6,-1.7,91,100950,195,1402,259,72.5,233.5,40.0,7651,14516,5452,709,237,1.5,6,3,9999,99999,9,999999999,0.0,999,999,99
3025,2,14,9,0,*?*?*?*?*?*?*?*?*?*?*?*?*?*?*?*?*?*?*?*?*?*?,0.4,-1.7,84,100950,359,1402,257,180.8,370.5,85.9,18865,30841,11093,1584,245,0.5,5,3,9999,99999,9,999999999,0.0,999,999,99
3025,2,14,10,0,*?*?*?*?*?*?*?*?*?*?*?*?*?*?*?*?*?*?*?*?*?*?,1.4,-1.1,83,100950,481,1400,257,268.0,458.7,110.4,28237,42262,14136,2089,253,0.0,4,2,9999,99999,9,999999999,0.0,999,999,99
3025,2,14,11,0,*?*?*?*?*?*?*?*?*?*?*?*?*?*?*?*?*?*?*?*?*?*?,2.9,-0.0,80,100950,554,1401,263,315.7,469.3,130.1,33295,44877,16423,2531,262,0.0,4,2,9999,99999,9,999999999,0.0,999,999,99
3025,2,14,12,0,*?*?*?*?*?*?*?*?*?*?*?*?*?*?*?*?*?*?*?*?*?*?,3.2,1.3,88,100950,572,1400,275,295.9,324.6,163.4,31544,32227,18652,3445,270,0.5,6,3,9999,99999,9,999999999,0.0,999,999,99
3025,2,14,13,0,*?*?*?*?*?*?*?*?*?*?*?*?*?*?*?*?*?*?*?*?*?*?,3.4,1.3,87,100950,534,1400,271,291.6,401.3,138.5,30402,37972,17204,2705,273,0.5,5,3,9999,99999,9,999999999,0.0,999,999,99
3025,2,14,14,0,*?*?*?*?*?*?*?*?*?*?*?*?*?*?*?*?*?*?*?*?*?*?,3.6,1.5,87,100950,443,1400,267,243.0,451.7,100.1,25597,40586,12918,1870,277,0.5,4,2,9999,99999,9,999999999,0.0,999,999,99
3025,2,14,15,0,*?*?*?*?*?*?*?*?*?*?*?*?*?*?*?*?*?*?*?*?*?*?,3.1,0.4,82,100950,305,1402,274,137.6,283.3,76.0,14272,22002,9818,1395,280,0.5,6,3,9999,99999,9,999999999,0.0,999,999,99
3025,2,14,16,0,*?*?*?*?*?*?*?*?*?*?*?*?*?*?*?*?*?*?*?*?*?*?,3.6,0.2,79,100950,129,1403,281,30.1,116.9,19.4,3290,5744,2827,332,283,0.5,7,4,9999,99999,9,999999999,0.0,999,999,99
3025,2,14,17,0,*?*?*?*?*?*?*?*?*?*?*?*?*?*?*?*?*?*?*?*?*?*?,3.2,-0.4,77,100950,0,-0,295,0.0,-0.0,0.0,0,0,0,0,287,0.5,10,5,9999,99999,9,999999999,0.0,999,999,99
3025,2,14,18,0,*?*?*?*?*?*?*?*?*?*?*?*?*?*?*?*?*?*?*?*?*?*?,2.6,-1.1,77,100950,0,-0,292,0.0,-0.0,0.0,0,0,0,0,290,1.0,10,5,9999,99999,9,999999999,0.0,999,999,99
3025,2,14,19,0,*?*?*?*?*?*?*?*?*?*?*?*?*?*?*?*?*?*?*?*?*?*?,2.1,-1.5,76,100950,0,-0,290,0.0,-0.0,0.0,0,0,0,0,282,0.0,10,5,9999,99999,9,999999999,0.0,999,999,99
3025,2,14,20,0,*?*?*?*?*?*?*?*?*?*?*?*?*?*?*?*?*?*?*?*?*?*?,1.8,-1.1,81,100950,0,-0,289,0.0,-0.0,0.0,0,0,0,0,273,0.5,10,5,9999,99999,9,999999999,0.0,999,999,99
3025,2,14,21,0,*?*?*?*?*?*?*?*?*?*?*?*?*?*?*?*?*?*?*?*?*?*?,0.7,-1.1,88,100950,0,-0,284,0.0,-0.0,0.0,0,0,0,0,265,0.5,10,5,9999,99999,9,999999999,0.0,999,999,99
3025,2,14,22,0,*?*?*?*?*?*?*?*?*?*?*?*?*?*?*?*?*?*?*?*?*?*?,0.7,-1.7,82,100950,0,-0,285,0.0,-0.0,0.0,0,0,0,0,257,1.0,10,5,9999,99999,9,999999999,0.0,999,999,99
3025,2,14,23,0,*?*?*?*?*?*?*?*?*?*?*?*?*?*?*?*?*?*?*?*?*?*?,0.6,-2.4,78,100950,0,-0,284,0.0,-0.0,0.0,0,0,0,0,248,1.0,10,5,9999,99999,9,999999999,0.0,999,999,99
3025,2,14,24,0,*?*?*?*?*?*?*?*?*?*?*?*?*?*?*?*?*?*?*?*?*?*?,3.1,-0.0,80,100950,0,-0,294,0.0,-0.0,0.0,0,0,0,0,180,2.1,10,5,9999,99999,9,999999999,0.0,999,999,99
3025,2,15,1,0,*?*?*?*?*?*?*?*?*?*?*?*?*?*?*?*?*?*?*?*?*?*?,-0.3,-5.3,64,101883,0,-0,281,0.0,-0.0,0.0,0,0,0,0,237,1.0,10,5,9999,99999,9,999999999,0.0,999,999,99
3025,2,15,2,0,*?*?*?*?*?*?*?*?*?*?*?*?*?*?*?*?*?*?*?*?*?*?,-0.7,-6.9,57,101883,0,-0,280,0.0,-0.0,0.0,0,0,0,0,233,0.5,10,5,9999,99999,9,999999999,0.0,999,999,99
3025,2,15,3,0,*?*?*?*?*?*?*?*?*?*?*?*?*?*?*?*?*?*?*?*?*?*?,-1.3,-7.6,58,101883,0,-0,277,0.0,-0.0,0.0,0,0,0,0,230,2.1,10,5,9999,99999,9,999999999,0.0,999,999,99
3025,2,15,4,0,*?*?*?*?*?*?*?*?*?*?*?*?*?*?*?*?*?*?*?*?*?*?,-1.5,-6.9,63,101883,0,-0,276,0.0,-0.0,0.0,0,0,0,0,227,0.5,10,5,9999,99999,9,999999999,0.0,999,999,99
3025,2,15,5,0,*?*?*?*?*?*?*?*?*?*?*?*?*?*?*?*?*?*?*?*?*?*?,-1.8,-6.9,64,101883,0,-0,275,0.0,-0.0,0.0,0,0,0,0,223,1.5,10,5,9999,99999,9,999999999,0.0,999,999,99
3025,2,15,6,0,*?*?*?*?*?*?*?*?*?*?*?*?*?*?*?*?*?*?*?*?*?*?,-1.9,-6.9,64,101883,0,-0,275,0.0,-0.0,0.0,0,0,0,0,220,1.0,10,5,9999,99999,9,999999999,0.0,999,999,99
3025,2,15,7,0,*?*?*?*?*?*?*?*?*?*?*?*?*?*?*?*?*?*?*?*?*?*?,-1.9,-6.0,70,101883,8,1474,275,0.0,0.0,0.0,0,0,0,0,233,1.0,10,5,9999,99999,9,999999999,0.0,999,999,99
3025,2,15,8,0,*?*?*?*?*?*?*?*?*?*?*?*?*?*?*?*?*?*?*?*?*?*?,-2.2,-6.0,71,101883,202,1400,256,69.2,171.3,44.5,7254,10853,5982,796,247,1.5,7,4,9999,99999,9,999999999,0.0,999,999,99
3025,2,15,9,0,*?*?*?*?*?*?*?*?*?*?*?*?*?*?*?*?*?*?*?*?*?*?,-2.5,-6.6,70,101883,366,1400,255,156.9,214.2,100.9,16586,18254,11787,1979,260,0.5,7,4,9999,99999,9,999999999,0.0,999,999,99
3025,2,15,10,0,*?*?*?*?*?*?*?*?*?*?*?*?*?*?*?*?*?*?*?*?*?*?,-0.9,-5.3,69,101883,489,1401,244,273.0,459.9,112.5,28766,42569,14379,2133,273,0.0,4,2,9999,99999,9,999999999,0.0,999,999,99
3025,2,15,11,0,*?*?*?*?*?*?*?*?*?*?*?*?*?*?*?*?*?*?*?*?*?*?,0.7,-4.2,67,101883,562,1401,251,320.7,470.3,132.1,33830,45115,16661,2580,287,0.0,4,2,9999,99999,9,999999999,0.0,999,999,99
3025,2,15,12,0,*?*?*?*?*?*?*?*?*?*?*?*?*?*?*?*?*?*?*?*?*?*?,2.3,-3.4,63,101883,580,1401,252,339.3,522.2,123.2,36198,50533,15791,2398,300,0.5,3,2,9999,99999,9,999999999,0.0,999,999,99
3025,2,15,13,0,*?*?*?*?*?*?*?*?*?*?*?*?*?*?*?*?*?*?*?*?*?*?,2.4,-3.1,63,101883,542,1401,269,278.0,322.0,153.4,29603,31516,17588,3193,297,0.5,6,3,9999,99999,9,999999999,0.0,999,999,99
3025,2,15,14,0,*?*?*?*?*?*?*?*?*?*?*?*?*?*?*?*?*?*?*?*?*?*?,2.5,-3.4,62,101883,450,1399,270,223.9,311.9,123.6,23782,28832,14335,2479,293,0.5,6,3,9999,99999,9,999999999,0.0,999,999,99
3025,2,15,15,0,*?*?*?*?*?*?*?*?*?*?*?*?*?*?*?*?*?*?*?*?*?*?,2.2,-3.7,62,101883,312,1401,280,108.2,122.5,81.0,11821,10016,9370,1755,290,0.5,8,4,9999,99999,9,999999999,0.0,999,999,99
3025,2,15,16,0,*?*?*?*?*?*?*?*?*?*?*?*?*?*?*?*?*?*?*?*?*?*?,2.4,-2.9,66,101883,136,1403,275,33.8,124.6,21.7,3667,6308,3134,375,287,0.5,7,4,9999,99999,9,999999999,0.0,999,999,99
3025,2,15,17,0,*?*?*?*?*?*?*?*?*?*?*?*?*?*?*?*?*?*?*?*?*?*?,2.2,-2.9,66,101883,0,-0,291,0.0,-0.0,0.0,0,0,0,0,283,0.5,10,5,9999,99999,9,999999999,0.0,999,999,99
3025,2,15,18,0,*?*?*?*?*?*?*?*?*?*?*?*?*?*?*?*?*?*?*?*?*?*?,1.2,-3.4,67,101883,0,-0,287,0.0,-0.0,0.0,0,0,0,0,280,1.0,10,5,9999,99999,9,999999999,0.0,999,999,99
3025,2,15,19,0,*?*?*?*?*?*?*?*?*?*?*?*?*?*?*?*?*?*?*?*?*?*?,0.9,-3.1,71,101883,0,-0,286,0.0,-0.0,0.0,0,0,0,0,278,0.0,10,5,9999,99999,9,999999999,0.0,999,999,99
3025,2,15,20,0,*?*?*?*?*?*?*?*?*?*?*?*?*?*?*?*?*?*?*?*?*?*?,-0.5,-2.9,80,101883,0,-0,280,0.0,-0.0,0.0,0,0,0,0,277,0.5,10,5,9999,99999,9,999999999,0.0,999,999,99
3025,2,15,21,0,*?*?*?*?*?*?*?*?*?*?*?*?*?*?*?*?*?*?*?*?*?*?,-0.4,-3.4,77,101883,0,-0,280,0.0,-0.0,0.0,0,0,0,0,275,0.5,10,5,9999,99999,9,999999999,0.0,999,999,99
3025,2,15,22,0,*?*?*?*?*?*?*?*?*?*?*?*?*?*?*?*?*?*?*?*?*?*?,-0.9,-3.9,76,101883,0,-0,278,0.0,-0.0,0.0,0,0,0,0,273,1.0,10,5,9999,99999,9,999999999,0.0,999,999,99
3025,2,15,23,0,*?*?*?*?*?*?*?*?*?*?*?*?*?*?*?*?*?*?*?*?*?*?,-0.9,-4.8,72,101883,0,-0,278,0.0,-0.0,0.0,0,0,0,0,272,1.0,10,5,9999,99999,9,999999999,0.2,999,999,99
3025,2,15,24,0,*?*?*?*?*?*?*?*?*?*?*?*?*?*?*?*?*?*?*?*?*?*?,0.5,-3.9,69,101883,0,-0,284,0.0,-0.0,0.0,0,0,0,0,240,2.1,10,5,9999,99999,9,999999999,0.0,999,999,99
3025,2,16,1,0,*?*?*?*?*?*?*?*?*?*?*?*?*?*?*?*?*?*?*?*?*?*?,-1.1,-3.7,81,102307,0,-0,277,0.0,-0.0,0.0,0,0,0,0,260,1.0,10,5,9999,99999,9,999999999,0.7,999,999,99
3025,2,16,2,0,*?*?*?*?*?*?*?*?*?*?*?*?*?*?*?*?*?*?*?*?*?*?,-1.0,-3.1,83,102307,0,-0,278,0.0,-0.0,0.0,0,0,0,0,250,0.5,10,5,9999,99999,9,999999999,0.4,999,999,99
3025,2,16,3,0,*?*?*?*?*?*?*?*?*?*?*?*?*?*?*?*?*?*?*?*?*?*?,-1.9,-5.3,75,102307,0,-0,274,0.0,-0.0,0.0,0,0,0,0,240,2.1,10,5,9999,99999,9,999999999,0.7,999,999,99
3025,2,16,4,0,*?*?*?*?*?*?*?*?*?*?*?*?*?*?*?*?*?*?*?*?*?*?,-2.0,-6.0,71,102307,0,-0,274,0.0,-0.0,0.0,0,0,0,0,230,0.5,10,5,9999,99999,9,999999999,0.4,999,999,99
3025,2,16,5,0,*?*?*?*?*?*?*?*?*?*?*?*?*?*?*?*?*?*?*?*?*?*?,-2.1,-6.0,71,102307,0,-0,274,0.0,-0.0,0.0,0,0,0,0,220,1.5,10,5,9999,99999,9,999999999,0.5,999,999,99
3025,2,16,6,0,*?*?*?*?*?*?*?*?*?*?*?*?*?*?*?*?*?*?*?*?*?*?,-2.4,-6.9,69,102307,0,-0,273,0.0,-0.0,0.0,0,0,0,0,210,1.0,10,5,9999,99999,9,999999999,1.0,999,999,99
3025,2,16,7,0,*?*?*?*?*?*?*?*?*?*?*?*?*?*?*?*?*?*?*?*?*?*?,-2.8,-5.3,80,102307,15,1425,271,0.0,0.0,0.0,0,0,0,0,208,1.0,10,5,9999,99999,9,999999999,0.4,999,999,99
3025,2,16,8,0,*?*?*?*?*?*?*?*?*?*?*?*?*?*?*?*?*?*?*?*?*?*?,-1.9,-5.3,75,102307,209,1398,263,61.9,104.3,46.3,6617,6575,5658,840,207,1.5,8,4,9999,99999,9,999999999,0.6,999,999,99
3025,2,16,9,0,*?*?*?*?*?*?*?*?*?*?*?*?*?*?*?*?*?*?*?*?*?*?,-1.1,-4.5,75,102307,374,1402,266,136.2,128.6,101.8,14847,11262,11715,2244,205,0.5,8,4,9999,99999,9,999999999,0.0,999,999,99
3025,2,16,10,0,*?*?*?*?*?*?*?*?*?*?*?*?*?*?*?*?*?*?*?*?*?*?,0.7,-3.9,68,102307,496,1399,279,144.6,54.3,125.4,15882,5090,14155,3514,203,0.0,9,5,9999,99999,9,999999999,0.0,999,999,99
3025,2,16,11,0,*?*?*?*?*?*?*?*?*?*?*?*?*?*?*?*?*?*?*?*?*?*?,2.4,-3.9,61,102307,569,1400,286,169.5,55.4,146.9,18622,5332,16578,4255,202,0.0,9,5,9999,99999,9,999999999,0.0,999,999,99
3025,2,16,12,0,*?*?*?*?*?*?*?*?*?*?*?*?*?*?*?*?*?*?*?*?*?*?,3.8,-3.7,56,102307,587,1400,292,175.6,55.7,152.3,19300,5382,17177,4446,200,0.5,9,5,9999,99999,9,999999999,0.0,999,999,99
3025,2,16,13,0,*?*?*?*?*?*?*?*?*?*?*?*?*?*?*?*?*?*?*?*?*?*?,3.8,-5.0,50,102307,549,1400,292,162.6,55.1,141.0,17869,5271,15912,4046,193,0.5,9,5,9999,99999,9,999999999,0.0,999,999,99
3025,2,16,14,0,*?*?*?*?*?*?*?*?*?*?*?*?*?*?*?*?*?*?*?*?*?*?,3.8,-5.3,48,102307,458,1401,286,174.2,134.3,130.3,18978,12551,14886,2943,187,0.5,8,4,9999,99999,9,999999999,0.0,999,999,99
3025,2,16,15,0,*?*?*?*?*?*?*?*?*?*?*?*?*?*?*?*?*?*?*?*?*?*?,3.8,-5.0,50,102307,319,1400,286,111.5,123.3,83.4,12172,10177,9643,1811,180,0.5,8,4,9999,99999,9,999999999,0.0,999,999,99
3025,2,16,16,0,*?*?*?*?*?*?*?*?*?*?*?*?*?*?*?*?*?*?*?*?*?*?,3.4,-4.8,53,102307,143,1404,290,24.0,31.3,20.8,2711,1770,2535,433,173,0.5,9,5,9999,99999,9,999999999,0.0,999,999,99
3025,2,16,17,0,*?*?*?*?*?*?*?*?*?*?*?*?*?*?*?*?*?*?*?*?*?*?,3.2,-5.0,52,102307,0,-0,296,0.0,-0.0,0.0,0,0,0,0,167,0.5,10,5,9999,99999,9,999999999,0.0,999,999,99
3025,2,16,18,0,*?*?*?*?*?*?*?*?*?*?*?*?*?*?*?*?*?*?*?*?*?*?,2.4,-4.5,58,102307,0,-0,292,0.0,-0.0,0.0,0,0,0,0,160,1.0,10,5,9999,99999,9,999999999,0.1,999,999,99
3025,2,16,19,0,*?*?*?*?*?*?*?*?*?*?*?*?*?*?*?*?*?*?*?*?*?*?,1.5,-4.5,62,102307,0,-0,288,0.0,-0.0,0.0,0,0,0,0,160,0.0,10,5,9999,99999,9,999999999,2.4,999,999,99
3025,2,16,20,0,*?*?*?*?*?*?*?*?*?*?*?*?*?*?*?*?*?*?*?*?*?*?,1.1,-5.0,60,102307,0,-0,287,0.0,-0.0,0.0,0,0,0,0,160,0.5,10,5,9999,99999,9,999999999,1.8,999,999,99
3025,2,16,21,0,*?*?*?*?*?*?*?*?*?*?*?*?*?*?*?*?*?*?*?*?*?*?,0.7,-4.8,63,102307,0,-0,285,0.0,-0.0,0.0,0,0,0,0,160,0.5,10,5,9999,99999,9,999999999,0.5,999,999,99
3025,2,16,22,0,*?*?*?*?*?*?*?*?*?*?*?*?*?*?*?*?*?*?*?*?*?*?,0.2,-5.3,64,102307,0,-0,283,0.0,-0.0,0.0,0,0,0,0,160,1.0,10,5,9999,99999,9,999999999,0.3,999,999,99
3025,2,16,23,0,*?*?*?*?*?*?*?*?*?*?*?*?*?*?*?*?*?*?*?*?*?*?,1.2,-5.0,61,102307,0,-0,287,0.0,-0.0,0.0,0,0,0,0,160,1.0,10,5,9999,99999,9,999999999,0.5,999,999,99
3025,2,16,24,0,*?*?*?*?*?*?*?*?*?*?*?*?*?*?*?*?*?*?*?*?*?*?,-1.0,-4.2,77,102307,0,-0,278,0.0,-0.0,0.0,0,0,0,0,270,2.1,10,5,9999,99999,9,999999999,0.5,999,999,99
3025,2,17,1,0,*?*?*?*?*?*?*?*?*?*?*?*?*?*?*?*?*?*?*?*?*?*?,2.5,0.4,100,102175,0,-0,292,0.0,-0.0,0.0,0,0,0,0,157,1.0,10,5,9999,99999,9,999999999,2.4,999,999,99
3025,2,17,2,0,*?*?*?*?*?*?*?*?*?*?*?*?*?*?*?*?*?*?*?*?*?*?,2.8,2.7,100,102175,0,-0,293,0.0,-0.0,0.0,0,0,0,0,153,0.5,10,5,9999,99999,9,999999999,0.1,999,999,99
3025,2,17,3,0,*?*?*?*?*?*?*?*?*?*?*?*?*?*?*?*?*?*?*?*?*?*?,3.3,2.7,100,102175,0,-0,295,0.0,-0.0,0.0,0,0,0,0,150,2.1,10,5,9999,99999,9,999999999,0.4,999,999,99
3025,2,17,4,0,*?*?*?*?*?*?*?*?*?*?*?*?*?*?*?*?*?*?*?*?*?*?,2.9,2.7,100,102175,0,-0,293,0.0,-0.0,0.0,0,0,0,0,147,0.5,10,5,9999,99999,9,999999999,0.0,999,999,99
3025,2,17,5,0,*?*?*?*?*?*?*?*?*?*?*?*?*?*?*?*?*?*?*?*?*?*?,3.0,2.7,100,102175,0,-0,294,0.0,-0.0,0.0,0,0,0,0,143,1.5,10,5,9999,99999,9,999999999,0.0,999,999,99
3025,2,17,6,0,*?*?*?*?*?*?*?*?*?*?*?*?*?*?*?*?*?*?*?*?*?*?,3.1,2.9,100,102175,0,-0,294,0.0,-0.0,0.0,0,0,0,0,140,1.0,10,5,9999,99999,9,999999999,0.5,999,999,99
3025,2,17,7,0,*?*?*?*?*?*?*?*?*?*?*?*?*?*?*?*?*?*?*?*?*?*?,2.7,1.9,100,102175,22,1402,292,0.0,0.0,0.0,0,0,0,0,145,1.0,10,5,9999,99999,9,999999999,0.7,999,999,99
3025,2,17,8,0,*?*?*?*?*?*?*?*?*?*?*?*?*?*?*?*?*?*?*?*?*?*?,2.3,2.1,100,102175,217,1401,291,28.4,0.0,28.4,3330,0,3335,1101,150,1.5,10,5,9999,99999,9,999999999,0.0,999,999,99
3025,2,17,9,0,*?*?*?*?*?*?*?*?*?*?*?*?*?*?*?*?*?*?*?*?*?*?,2.9,1.7,100,102175,381,1399,293,60.7,0.0,60.7,7079,0,7096,2447,155,0.5,10,5,9999,99999,9,999999999,0.1,999,999,99
3025,2,17,10,0,*?*?*?*?*?*?*?*?*?*?*?*?*?*?*?*?*?*?*?*?*?*?,3.5,1.3,100,102175,504,1400,296,84.8,0.0,84.8,9933,0,9962,3565,160,0.0,10,5,9999,99999,9,999999999,0.0,999,999,99
3025,2,17,11,0,*?*?*?*?*?*?*?*?*?*?*?*?*?*?*?*?*?*?*?*?*?*?,4.6,1.5,100,102175,577,1400,301,99.1,0.0,99.1,11643,0,11681,4273,165,0.0,10,5,9999,99999,9,999999999,1.0,999,999,99
3025,2,17,12,0,*?*?*?*?*?*?*?*?*?*?*?*?*?*?*?*?*?*?*?*?*?*?,5.0,1.5,100,102175,595,1400,302,102.6,0.0,102.6,12063,0,12102,4453,170,0.5,10,5,9999,99999,9,999999999,2.3,999,999,99
3025,2,17,13,0,*?*?*?*?*?*?*?*?*?*?*?*?*?*?*?*?*?*?*?*?*?*?,5.0,3.8,100,102175,557,1401,302,95.1,0.0,95.1,11172,0,11207,4075,162,0.5,10,5,9999,99999,9,999999999,0.0,999,999,99
3025,2,17,14,0,*?*?*?*?*?*?*?*?*?*?*?*?*?*?*?*?*?*?*?*?*?*?,5.1,3.9,100,102175,465,1400,302,77.1,0.0,77.1,9023,0,9048,3201,153,0.5,10,5,9999,99999,9,999999999,0.0,999,999,99
3025,2,17,15,0,*?*?*?*?*?*?*?*?*?*?*?*?*?*?*?*?*?*?*?*?*?*?,5.2,4.6,100,102175,326,1399,303,49.8,0.0,49.8,5816,0,5829,1978,145,0.5,10,5,9999,99999,9,999999999,0.0,999,999,99
3025,2,17,16,0,*?*?*?*?*?*?*?*?*?*?*?*?*?*?*?*?*?*?*?*?*?*?,5.4,5.5,100,102175,150,1404,303,15.2,0.0,15.2,1812,-0,1813,592,137,0.5,10,5,9999,99999,9,999999999,0.0,999,999,99
3025,2,17,17,0,*?*?*?*?*?*?*?*?*?*?*?*?*?*?*?*?*?*?*?*?*?*?,5.0,5.0,100,102175,0,-0,302,0.0,-0.0,0.0,0,0,0,0,128,0.5,10,5,9999,99999,9,999999999,0.0,999,999,99
3025,2,17,18,0,*?*?*?*?*?*?*?*?*?*?*?*?*?*?*?*?*?*?*?*?*?*?,4.9,4.8,100,102175,0,-0,301,0.0,-0.0,0.0,0,0,0,0,120,1.0,10,5,9999,99999,9,999999999,0.0,999,999,99
3025,2,17,19,0,*?*?*?*?*?*?*?*?*?*?*?*?*?*?*?*?*?*?*?*?*?*?,4.4,4.3,100,102175,0,-0,299,0.0,-0.0,0.0,0,0,0,0,118,0.0,10,5,9999,99999,9,999999999,0.0,999,999,99
3025,2,17,20,0,*?*?*?*?*?*?*?*?*?*?*?*?*?*?*?*?*?*?*?*?*?*?,3.9,3.9,100,102175,0,-0,297,0.0,-0.0,0.0,0,0,0,0,117,0.5,10,5,9999,99999,9,999999999,0.3,999,999,99
3025,2,17,21,0,*?*?*?*?*?*?*?*?*?*?*?*?*?*?*?*?*?*?*?*?*?*?,4.0,3.9,100,102175,0,-0,298,0.0,-0.0,0.0,0,0,0,0,115,0.5,10,5,9999,99999,9,999999999,0.0,999,999,99
3025,2,17,22,0,*?*?*?*?*?*?*?*?*?*?*?*?*?*?*?*?*?*?*?*?*?*?,3.6,3.6,100,102175,0,-0,296,0.0,-0.0,0.0,0,0,0,0,113,1.0,10,5,9999,99999,9,999999999,0.0,999,999,99
3025,2,17,23,0,*?*?*?*?*?*?*?*?*?*?*?*?*?*?*?*?*?*?*?*?*?*?,3.2,3.2,100,102175,0,-0,294,0.0,-0.0,0.0,0,0,0,0,112,1.0,10,5,9999,99999,9,999999999,0.0,999,999,99
3025,2,17,24,0,*?*?*?*?*?*?*?*?*?*?*?*?*?*?*?*?*?*?*?*?*?*?,2.3,-1.9,98,102175,0,-0,291,0.0,-0.0,0.0,0,0,0,0,160,2.1,10,5,9999,99999,9,999999999,1.3,999,999,99
3025,2,18,1,0,*?*?*?*?*?*?*?*?*?*?*?*?*?*?*?*?*?*?*?*?*?*?,2.0,0.6,90,102121,0,-0,290,0.0,-0.0,0.0,0,0,0,0,108,1.0,10,5,9999,99999,9,999999999,0.0,999,999,99
3025,2,18,2,0,*?*?*?*?*?*?*?*?*?*?*?*?*?*?*?*?*?*?*?*?*?*?,1.4,-0.8,85,102121,0,-0,287,0.0,-0.0,0.0,0,0,0,0,107,0.5,10,5,9999,99999,9,999999999,0.0,999,999,99
3025,2,18,3,0,*?*?*?*?*?*?*?*?*?*?*?*?*?*?*?*?*?*?*?*?*?*?,1.3,-0.8,85,102121,0,-0,287,0.0,-0.0,0.0,0,0,0,0,105,2.1,10,5,9999,99999,9,999999999,0.0,999,999,99
3025,2,18,4,0,*?*?*?*?*?*?*?*?*?*?*?*?*?*?*?*?*?*?*?*?*?*?,1.1,-0.8,86,102121,0,-0,286,0.0,-0.0,0.0,0,0,0,0,103,0.5,10,5,9999,99999,9,999999999,0.0,999,999,99
3025,2,18,5,0,*?*?*?*?*?*?*?*?*?*?*?*?*?*?*?*?*?*?*?*?*?*?,1.0,-0.6,88,102121,0,-0,286,0.0,-0.0,0.0,0,0,0,0,102,1.5,10,5,9999,99999,9,999999999,0.0,999,999,99
3025,2,18,6,0,*?*?*?*?*?*?*?*?*?*?*?*?*?*?*?*?*?*?*?*?*?*?,1.5,-1.1,82,102121,0,-0,288,0.0,-0.0,0.0,0,0,0,0,100,1.0,10,5,9999,99999,9,999999999,0.0,999,999,99
3025,2,18,7,0,*?*?*?*?*?*?*?*?*?*?*?*?*?*?*?*?*?*?*?*?*?*?,2.1,-0.0,86,102121,29,1385,290,0.0,0.0,0.0,0,0,0,0,102,1.0,10,5,9999,99999,9,999999999,0.0,999,999,99
3025,2,18,8,0,*?*?*?*?*?*?*?*?*?*?*?*?*?*?*?*?*?*?*?*?*?*?,1.8,-0.4,84,102121,224,1398,289,29.8,0.0,29.8,3500,0,3506,1159,103,1.5,10,5,9999,99999,9,999999999,0.0,999,999,99
3025,2,18,9,0,*?*?*?*?*?*?*?*?*?*?*?*?*?*?*?*?*?*?*?*?*?*?,1.4,-0.2,90,102121,389,1400,287,62.2,0.0,62.2,7257,0,7275,2515,105,0.5,10,5,9999,99999,9,999999999,0.0,999,999,99
3025,2,18,10,0,*?*?*?*?*?*?*?*?*?*?*?*?*?*?*?*?*?*?*?*?*?*?,3.7,-0.0,77,102121,512,1400,297,86.3,0.0,86.3,10116,0,10146,3640,107,0.0,10,5,9999,99999,9,999999999,0.0,999,999,99
3025,2,18,11,0,*?*?*?*?*?*?*?*?*?*?*?*?*?*?*?*?*?*?*?*?*?*?,3.8,0.4,78,102121,584,1398,297,100.6,0.0,100.6,11832,0,11870,4350,108,0.0,10,5,9999,99999,9,999999999,0.0,999,999,99
3025,2,18,12,0,*?*?*?*?*?*?*?*?*?*?*?*?*?*?*?*?*?*?*?*?*?*?,4.3,-0.4,71,102121,602,1398,300,104.1,0.0,104.1,12257,0,12297,4530,110,0.5,10,5,9999,99999,9,999999999,0.0,999,999,99
3025,2,18,13,0,*?*?*?*?*?*?*?*?*?*?*?*?*?*?*?*?*?*?*?*?*?*?,4.2,1.7,85,102121,564,1399,299,96.6,0.0,96.6,11352,0,11387,4149,108,0.5,10,5,9999,99999,9,999999999,0.0,999,999,99
3025,2,18,14,0,*?*?*?*?*?*?*?*?*?*?*?*?*?*?*?*?*?*?*?*?*?*?,4.4,0.8,78,102121,472,1398,300,78.6,0.0,78.6,9196,0,9222,3269,107,0.5,10,5,9999,99999,9,999999999,0.0,999,999,99
3025,2,18,15,0,*?*?*?*?*?*?*?*?*?*?*?*?*?*?*?*?*?*?*?*?*?*?,4.3,0.6,77,102121,333,1398,299,51.3,0.0,51.3,5981,0,5995,2039,105,0.5,10,5,9999,99999,9,999999999,0.0,999,999,99
3025,2,18,16,0,*?*?*?*?*?*?*?*?*?*?*?*?*?*?*?*?*?*?*?*?*?*?,4.2,1.0,80,102121,156,1395,299,16.5,0.0,16.5,1969,-0,1970,644,103,0.5,10,5,9999,99999,9,999999999,0.0,999,999,99
3025,2,18,17,0,*?*?*?*?*?*?*?*?*?*?*?*?*?*?*?*?*?*?*?*?*?*?,4.2,1.3,81,102121,0,-0,299,0.0,-0.0,0.0,0,0,0,0,102,0.5,10,5,9999,99999,9,999999999,0.0,999,999,99
3025,2,18,18,0,*?*?*?*?*?*?*?*?*?*?*?*?*?*?*?*?*?*?*?*?*?*?,3.8,1.3,83,102121,0,-0,297,0.0,-0.0,0.0,0,0,0,0,100,1.0,10,5,9999,99999,9,999999999,0.0,999,999,99
3025,2,18,19,0,*?*?*?*?*?*?*?*?*?*?*?*?*?*?*?*?*?*?*?*?*?*?,2.5,0.4,86,102121,0,-0,292,0.0,-0.0,0.0,0,0,0,0,110,0.0,10,5,9999,99999,9,999999999,0.0,999,999,99
3025,2,18,20,0,*?*?*?*?*?*?*?*?*?*?*?*?*?*?*?*?*?*?*?*?*?*?,3.5,-0.2,77,102121,0,-0,296,0.0,-0.0,0.0,0,0,0,0,120,0.5,10,5,9999,99999,9,999999999,0.0,999,999,99
3025,2,18,21,0,*?*?*?*?*?*?*?*?*?*?*?*?*?*?*?*?*?*?*?*?*?*?,1.9,0.8,93,102121,0,-0,289,0.0,-0.0,0.0,0,0,0,0,130,0.5,10,5,9999,99999,9,999999999,0.0,999,999,99
3025,2,18,22,0,*?*?*?*?*?*?*?*?*?*?*?*?*?*?*?*?*?*?*?*?*?*?,2.6,0.8,89,102121,0,-0,292,0.0,-0.0,0.0,0,0,0,0,140,1.0,10,5,9999,99999,9,999999999,0.0,999,999,99
3025,2,18,23,0,*?*?*?*?*?*?*?*?*?*?*?*?*?*?*?*?*?*?*?*?*?*?,2.3,0.4,87,102121,0,-0,291,0.0,-0.0,0.0,0,0,0,0,150,1.0,10,5,9999,99999,9,999999999,0.0,999,999,99
3025,2,18,24,0,*?*?*?*?*?*?*?*?*?*?*?*?*?*?*?*?*?*?*?*?*?*?,2.8,1.9,94,102121,0,-0,293,0.0,-0.0,0.0,0,0,0,0,110,2.1,10,5,9999,99999,9,999999999,0.0,999,999,99
3025,2,19,1,0,*?*?*?*?*?*?*?*?*?*?*?*?*?*?*?*?*?*?*?*?*?*?,2.1,1.5,95,102005,0,-0,290,0.0,-0.0,0.0,0,0,0,0,177,1.0,10,5,9999,99999,9,999999999,0.0,999,999,99
3025,2,19,2,0,*?*?*?*?*?*?*?*?*?*?*?*?*?*?*?*?*?*?*?*?*?*?,2.4,1.9,96,102005,0,-0,291,0.0,-0.0,0.0,0,0,0,0,193,0.5,10,5,9999,99999,9,999999999,0.0,999,999,99
3025,2,19,3,0,*?*?*?*?*?*?*?*?*?*?*?*?*?*?*?*?*?*?*?*?*?*?,1.3,0.6,95,102005,0,-0,287,0.0,-0.0,0.0,0,0,0,0,210,2.1,10,5,9999,99999,9,999999999,0.0,999,999,99
3025,2,19,4,0,*?*?*?*?*?*?*?*?*?*?*?*?*?*?*?*?*?*?*?*?*?*?,1.1,0.6,96,102005,0,-0,286,0.0,-0.0,0.0,0,0,0,0,227,0.5,10,5,9999,99999,9,999999999,0.0,999,999,99
3025,2,19,5,0,*?*?*?*?*?*?*?*?*?*?*?*?*?*?*?*?*?*?*?*?*?*?,2.5,1.9,95,102005,0,-0,292,0.0,-0.0,0.0,0,0,0,0,243,1.5,10,5,9999,99999,9,999999999,0.0,999,999,99
3025,2,19,6,0,*?*?*?*?*?*?*?*?*?*?*?*?*?*?*?*?*?*?*?*?*?*?,1.7,1.0,95,102005,0,-0,288,0.0,-0.0,0.0,0,0,0,0,260,1.0,10,5,9999,99999,9,999999999,0.0,999,999,99
3025,2,19,7,0,*?*?*?*?*?*?*?*?*?*?*?*?*?*?*?*?*?*?*?*?*?*?,0.9,-0.2,91,102005,37,1409,285,0.0,0.0,0.0,0,0,0,0,263,1.0,10,5,9999,99999,9,999999999,0.0,999,999,99
3025,2,19,8,0,*?*?*?*?*?*?*?*?*?*?*?*?*?*?*?*?*?*?*?*?*?*?,1.8,-0.0,88,102005,232,1400,289,31.4,0.0,31.4,3674,0,3680,1219,267,1.5,10,5,9999,99999,9,999999999,0.0,999,999,99
3025,2,19,9,0,*?*?*?*?*?*?*?*?*?*?*?*?*?*?*?*?*?*?*?*?*?*?,2.6,0.2,83,102005,396,1397,292,63.7,0.0,63.7,7436,0,7455,2583,270,0.5,10,5,9999,99999,9,999999999,0.0,999,999,99
3025,2,19,10,0,*?*?*?*?*?*?*?*?*?*?*?*?*?*?*?*?*?*?*?*?*?*?,2.3,-1.5,74,102005,519,1398,291,87.9,0.0,87.9,10300,0,10330,3714,273,0.0,10,5,9999,99999,9,999999999,0.0,999,999,99
3025,2,19,11,0,*?*?*?*?*?*?*?*?*?*?*?*?*?*?*?*?*?*?*?*?*?*?,4.7,-1.1,65,102005,592,1398,301,102.2,0.0,102.2,12019,0,12058,4429,277,0.0,10,5,9999,99999,9,999999999,0.0,999,999,99
3025,2,19,12,0,*?*?*?*?*?*?*?*?*?*?*?*?*?*?*?*?*?*?*?*?*?*?,4.5,-2.4,59,102005,610,1399,301,105.7,0.0,105.7,12444,0,12485,4610,280,0.5,10,5,9999,99999,9,999999999,0.0,999,999,99
3025,2,19,13,0,*?*?*?*?*?*?*?*?*?*?*?*?*?*?*?*?*?*?*?*?*?*?,4.6,-4.5,49,102005,571,1397,302,98.1,0.0,98.1,11532,0,11569,4224,245,0.5,10,5,9999,99999,9,999999999,0.0,999,999,99
3025,2,19,14,0,*?*?*?*?*?*?*?*?*?*?*?*?*?*?*?*?*?*?*?*?*?*?,4.8,-4.2,50,102005,480,1400,302,80.1,0.0,80.1,9372,0,9399,3340,210,0.5,10,5,9999,99999,9,999999999,0.0,999,999,99
3025,2,19,15,0,*?*?*?*?*?*?*?*?*?*?*?*?*?*?*?*?*?*?*?*?*?*?,5.0,-2.9,55,102005,340,1397,303,52.7,0.0,52.7,6147,0,6161,2100,175,0.5,10,5,9999,99999,9,999999999,0.0,999,999,99
3025,2,19,16,0,*?*?*?*?*?*?*?*?*?*?*?*?*?*?*?*?*?*?*?*?*?*?,4.8,-3.1,54,102005,163,1396,302,17.9,0.0,17.9,2126,-0,2128,696,140,0.5,10,5,9999,99999,9,999999999,0.0,999,999,99
3025,2,19,17,0,*?*?*?*?*?*?*?*?*?*?*?*?*?*?*?*?*?*?*?*?*?*?,4.8,-1.3,64,102005,0,-0,302,0.0,-0.0,0.0,0,0,0,0,105,0.5,10,5,9999,99999,9,999999999,0.0,999,999,99
3025,2,19,18,0,*?*?*?*?*?*?*?*?*?*?*?*?*?*?*?*?*?*?*?*?*?*?,4.4,0.2,73,102005,0,-0,300,0.0,-0.0,0.0,0,0,0,0,70,1.0,10,5,9999,99999,9,999999999,0.0,999,999,99
3025,2,19,19,0,*?*?*?*?*?*?*?*?*?*?*?*?*?*?*?*?*?*?*?*?*?*?,3.1,-0.4,77,102005,0,-0,294,0.0,-0.0,0.0,0,0,0,0,68,0.0,10,5,9999,99999,9,999999999,0.0,999,999,99
3025,2,19,20,0,*?*?*?*?*?*?*?*?*?*?*?*?*?*?*?*?*?*?*?*?*?*?,2.9,-0.4,79,102005,0,-0,294,0.0,-0.0,0.0,0,0,0,0,67,0.5,10,5,9999,99999,9,999999999,0.0,999,999,99
3025,2,19,21,0,*?*?*?*?*?*?*?*?*?*?*?*?*?*?*?*?*?*?*?*?*?*?,1.6,-2.2,75,102005,0,-0,288,0.0,-0.0,0.0,0,0,0,0,65,0.5,10,5,9999,99999,9,999999999,0.0,999,999,99
3025,2,19,22,0,*?*?*?*?*?*?*?*?*?*?*?*?*?*?*?*?*?*?*?*?*?*?,2.2,-1.7,74,102005,0,-0,291,0.0,-0.0,0.0,0,0,0,0,63,1.0,10,5,9999,99999,9,999999999,0.0,999,999,99
3025,2,19,23,0,*?*?*?*?*?*?*?*?*?*?*?*?*?*?*?*?*?*?*?*?*?*?,1.8,-1.5,77,102005,0,-0,289,0.0,-0.0,0.0,0,0,0,0,62,1.0,10,5,9999,99999,9,999999999,0.0,999,999,99
3025,2,19,24,0,*?*?*?*?*?*?*?*?*?*?*?*?*?*?*?*?*?*?*?*?*?*?,1.9,0.8,92,102005,0,-0,289,0.0,-0.0,0.0,0,0,0,0,160,2.1,10,5,9999,99999,9,999999999,0.0,999,999,99
3025,2,20,1,0,*?*?*?*?*?*?*?*?*?*?*?*?*?*?*?*?*?*?*?*?*?*?,-0.5,-0.4,100,102500,0,-0,279,0.0,-0.0,0.0,0,0,0,0,63,1.0,10,5,9999,99999,9,999999999,0.0,999,999,99
3025,2,20,2,0,*?*?*?*?*?*?*?*?*?*?*?*?*?*?*?*?*?*?*?*?*?*?,-2.3,-2.4,100,102500,0,-0,272,0.0,-0.0,0.0,0,0,0,0,67,0.5,10,5,9999,99999,9,999999999,0.0,999,999,99
3025,2,20,3,0,*?*?*?*?*?*?*?*?*?*?*?*?*?*?*?*?*?*?*?*?*?*?,-1.5,-1.5,100,102500,0,-0,276,0.0,-0.0,0.0,0,0,0,0,70,2.1,10,5,9999,99999,9,999999999,0.0,999,999,99
3025,2,20,4,0,*?*?*?*?*?*?*?*?*?*?*?*?*?*?*?*?*?*?*?*?*?*?,-0.7,-0.6,100,102500,0,-0,279,0.0,-0.0,0.0,0,0,0,0,73,0.5,10,5,9999,99999,9,999999999,0.0,999,999,99
3025,2,20,5,0,*?*?*?*?*?*?*?*?*?*?*?*?*?*?*?*?*?*?*?*?*?*?,-1.0,-1.1,100,102500,0,-0,277,0.0,-0.0,0.0,0,0,0,0,77,1.5,10,5,9999,99999,9,999999999,0.0,999,999,99
3025,2,20,6,0,*?*?*?*?*?*?*?*?*?*?*?*?*?*?*?*?*?*?*?*?*?*?,-1.3,-1.3,100,102500,0,-0,276,0.0,-0.0,0.0,0,0,0,0,80,1.0,10,5,9999,99999,9,999999999,0.0,999,999,99
3025,2,20,7,0,*?*?*?*?*?*?*?*?*?*?*?*?*?*?*?*?*?*?*?*?*?*?,-1.1,-1.1,100,102500,44,1391,277,0.0,0.0,0.0,0,0,0,0,83,1.0,10,5,9999,99999,9,999999999,0.0,999,999,99
3025,2,20,8,0,*?*?*?*?*?*?*?*?*?*?*?*?*?*?*?*?*?*?*?*?*?*?,-1.2,-1.1,100,102500,239,1396,277,32.9,0.0,32.9,3847,0,3854,1279,87,1.5,10,5,9999,99999,9,999999999,0.4,999,999,99
3025,2,20,9,0,*?*?*?*?*?*?*?*?*?*?*?*?*?*?*?*?*?*?*?*?*?*?,0.1,0.2,100,102500,404,1398,282,65.2,0.0,65.2,7617,0,7637,2653,90,0.5,10,5,9999,99999,9,999999999,0.4,999,999,99
3025,2,20,10,0,*?*?*?*?*?*?*?*?*?*?*?*?*?*?*?*?*?*?*?*?*?*?,2.6,1.7,100,102500,527,1398,292,89.4,0.0,89.4,10485,0,10517,3791,93,0.0,10,5,9999,99999,9,999999999,0.2,999,999,99
3025,2,20,11,0,*?*?*?*?*?*?*?*?*?*?*?*?*?*?*?*?*?*?*?*?*?*?,4.2,1.5,100,102500,600,1399,299,103.7,0.0,103.7,12208,0,12248,4510,97,0.0,10,5,9999,99999,9,999999999,0.0,999,999,99
3025,2,20,12,0,*?*?*?*?*?*?*?*?*?*?*?*?*?*?*?*?*?*?*?*?*?*?,5.9,2.3,98,102500,617,1397,306,107.2,0.0,107.2,12629,0,12671,4688,100,0.5,10,5,9999,99999,9,999999999,0.1,999,999,99
3025,2,20,13,0,*?*?*?*?*?*?*?*?*?*?*?*?*?*?*?*?*?*?*?*?*?*?,6.3,2.9,99,102500,579,1398,308,99.7,0.0,99.7,11709,0,11747,4301,102,0.5,10,5,9999,99999,9,999999999,1.3,999,999,99
3025,2,20,14,0,*?*?*?*?*?*?*?*?*?*?*?*?*?*?*?*?*?*?*?*?*?*?,6.3,4.5,100,102500,487,1398,308,81.5,0.0,81.5,9547,0,9574,3409,103,0.5,10,5,9999,99999,9,999999999,0.0,999,999,99
3025,2,20,15,0,*?*?*?*?*?*?*?*?*?*?*?*?*?*?*?*?*?*?*?*?*?*?,6.4,5.6,100,102500,347,1396,308,54.1,0.0,54.1,6314,0,6328,2161,105,0.5,10,5,9999,99999,9,999999999,0.0,999,999,99
3025,2,20,16,0,*?*?*?*?*?*?*?*?*?*?*?*?*?*?*?*?*?*?*?*?*?*?,6.3,5.3,100,102500,170,1396,307,19.3,0.0,19.3,2284,-0,2287,749,107,0.5,10,5,9999,99999,9,999999999,0.1,999,999,99
3025,2,20,17,0,*?*?*?*?*?*?*?*?*?*?*?*?*?*?*?*?*?*?*?*?*?*?,5.9,4.1,100,102500,0,-0,306,0.0,-0.0,0.0,0,0,0,0,108,0.5,10,5,9999,99999,9,999999999,0.2,999,999,99
3025,2,20,18,0,*?*?*?*?*?*?*?*?*?*?*?*?*?*?*?*?*?*?*?*?*?*?,4.1,2.7,100,102500,0,-0,298,0.0,-0.0,0.0,0,0,0,0,110,1.0,10,5,9999,99999,9,999999999,0.0,999,999,99
3025,2,20,19,0,*?*?*?*?*?*?*?*?*?*?*?*?*?*?*?*?*?*?*?*?*?*?,2.7,2.7,100,102500,0,-0,292,0.0,-0.0,0.0,0,0,0,0,108,0.0,10,5,9999,99999,9,999999999,0.1,999,999,99
3025,2,20,20,0,*?*?*?*?*?*?*?*?*?*?*?*?*?*?*?*?*?*?*?*?*?*?,2.1,1.3,100,102500,0,-0,290,0.0,-0.0,0.0,0,0,0,0,107,0.5,10,5,9999,99999,9,999999999,0.0,999,999,99
3025,2,20,21,0,*?*?*?*?*?*?*?*?*?*?*?*?*?*?*?*?*?*?*?*?*?*?,1.7,1.7,100,102500,0,-0,288,0.0,-0.0,0.0,0,0,0,0,105,0.5,10,5,9999,99999,9,999999999,0.2,999,999,99
3025,2,20,22,0,*?*?*?*?*?*?*?*?*?*?*?*?*?*?*?*?*?*?*?*?*?*?,1.0,0.8,100,102500,0,-0,285,0.0,-0.0,0.0,0,0,0,0,103,1.0,10,5,9999,99999,9,999999999,0.6,999,999,99
3025,2,20,23,0,*?*?*?*?*?*?*?*?*?*?*?*?*?*?*?*?*?*?*?*?*?*?,0.9,0.8,100,102500,0,-0,285,0.0,-0.0,0.0,0,0,0,0,102,1.0,10,5,9999,99999,9,999999999,1.0,999,999,99
3025,2,20,24,0,*?*?*?*?*?*?*?*?*?*?*?*?*?*?*?*?*?*?*?*?*?*?,1.3,-1.1,100,102500,0,-0,287,0.0,-0.0,0.0,0,0,0,0,60,2.1,10,5,9999,99999,9,999999999,0.0,999,999,99
3025,2,21,1,0,*?*?*?*?*?*?*?*?*?*?*?*?*?*?*?*?*?*?*?*?*?*?,1.2,-0.8,86,102620,0,-0,287,0.0,-0.0,0.0,0,0,0,0,98,1.0,10,5,9999,99999,9,999999999,1.0,999,999,99
3025,2,21,2,0,*?*?*?*?*?*?*?*?*?*?*?*?*?*?*?*?*?*?*?*?*?*?,1.5,-1.5,79,102620,0,-0,288,0.0,-0.0,0.0,0,0,0,0,97,0.5,10,5,9999,99999,9,999999999,0.4,999,999,99
3025,2,21,3,0,*?*?*?*?*?*?*?*?*?*?*?*?*?*?*?*?*?*?*?*?*?*?,0.3,-2.7,79,102620,0,-0,283,0.0,-0.0,0.0,0,0,0,0,95,2.1,10,5,9999,99999,9,999999999,0.1,999,999,99
3025,2,21,4,0,*?*?*?*?*?*?*?*?*?*?*?*?*?*?*?*?*?*?*?*?*?*?,-0.1,-3.7,75,102620,0,-0,282,0.0,-0.0,0.0,0,0,0,0,93,0.5,10,5,9999,99999,9,999999999,0.4,999,999,99
3025,2,21,5,0,*?*?*?*?*?*?*?*?*?*?*?*?*?*?*?*?*?*?*?*?*?*?,-0.1,-3.1,77,102620,0,-0,281,0.0,-0.0,0.0,0,0,0,0,92,1.5,10,5,9999,99999,9,999999999,0.2,999,999,99
3025,2,21,6,0,*?*?*?*?*?*?*?*?*?*?*?*?*?*?*?*?*?*?*?*?*?*?,-0.4,-2.7,82,102620,0,-0,280,0.0,-0.0,0.0,0,0,0,0,90,1.0,10,5,9999,99999,9,999999999,0.1,999,999,99
3025,2,21,7,0,*?*?*?*?*?*?*?*?*?*?*?*?*?*?*?*?*?*?*?*?*?*?,-0.7,-2.4,86,102620,52,1402,279,0.0,0.0,0.0,0,0,0,0,92,1.0,10,5,9999,99999,9,999999999,0.2,999,999,99
3025,2,21,8,0,*?*?*?*?*?*?*?*?*?*?*?*?*?*?*?*?*?*?*?*?*?*?,0.2,-0.6,93,102620,247,1397,277,59.8,45.0,51.8,6609,3338,6114,1105,93,1.5,9,5,9999,99999,9,999999999,0.1,999,999,99
3025,2,21,9,0,*?*?*?*?*?*?*?*?*?*?*?*?*?*?*?*?*?*?*?*?*?*?,1.0,-0.6,88,102620,412,1398,286,66.8,0.0,66.8,7802,0,7822,2723,95,0.5,10,5,9999,99999,9,999999999,0.0,999,999,99
3025,2,21,10,0,*?*?*?*?*?*?*?*?*?*?*?*?*?*?*?*?*?*?*?*?*?*?,3.9,0.2,77,102620,535,1398,293,158.1,54.9,137.0,17363,5229,15465,3907,97,0.0,9,5,9999,99999,9,999999999,0.0,999,999,99
3025,2,21,11,0,*?*?*?*?*?*?*?*?*?*?*?*?*?*?*?*?*?*?*?*?*?*?,4.9,-0.8,66,102620,607,1396,302,105.3,0.0,105.3,12396,0,12437,4588,98,0.0,10,5,9999,99999,9,999999999,0.0,999,999,99
3025,2,21,12,0,*?*?*?*?*?*?*?*?*?*?*?*?*?*?*?*?*?*?*?*?*?*?,5.5,-0.4,65,102620,625,1397,305,108.8,0.0,108.8,12814,0,12857,4769,100,0.5,10,5,9999,99999,9,999999999,0.6,999,999,99
3025,2,21,13,0,*?*?*?*?*?*?*?*?*?*?*?*?*?*?*?*?*?*?*?*?*?*?,6.2,-0.6,61,102620,586,1396,308,101.2,0.0,101.2,11896,0,11934,4377,97,0.5,10,5,9999,99999,9,999999999,0.4,999,999,99
3025,2,21,14,0,*?*?*?*?*?*?*?*?*?*?*?*?*?*?*?*?*?*?*?*?*?*?,6.2,1.0,70,102620,494,1397,308,83.0,0.0,83.0,9722,0,9750,3480,93,0.5,10,5,9999,99999,9,999999999,0.0,999,999,99
3025,2,21,15,0,*?*?*?*?*?*?*?*?*?*?*?*?*?*?*?*?*?*?*?*?*?*?,6.3,1.3,70,102620,355,1399,303,96.5,50.6,83.7,10590,4384,9467,2219,90,0.5,9,5,9999,99999,9,999999999,0.0,999,999,99
3025,2,21,16,0,*?*?*?*?*?*?*?*?*?*?*?*?*?*?*?*?*?*?*?*?*?*?,6.1,2.1,75,102620,177,1396,302,35.9,37.6,31.1,4010,2381,3733,653,87,0.5,9,5,9999,99999,9,999999999,0.0,999,999,99
3025,2,21,17,0,*?*?*?*?*?*?*?*?*?*?*?*?*?*?*?*?*?*?*?*?*?*?,5.5,3.9,89,102620,0,-0,304,0.0,-0.0,0.0,0,0,0,0,83,0.5,10,5,9999,99999,9,999999999,0.1,999,999,99
3025,2,21,18,0,*?*?*?*?*?*?*?*?*?*?*?*?*?*?*?*?*?*?*?*?*?*?,4.6,3.8,94,102620,0,-0,300,0.0,-0.0,0.0,0,0,0,0,80,1.0,10,5,9999,99999,9,999999999,0.1,999,999,99
3025,2,21,19,0,*?*?*?*?*?*?*?*?*?*?*?*?*?*?*?*?*?*?*?*?*?*?,3.2,3.2,100,102620,0,-0,294,0.0,-0.0,0.0,0,0,0,0,82,0.0,10,5,9999,99999,9,999999999,0.0,999,999,99
3025,2,21,20,0,*?*?*?*?*?*?*?*?*?*?*?*?*?*?*?*?*?*?*?*?*?*?,3.9,3.9,100,102620,0,-0,297,0.0,-0.0,0.0,0,0,0,0,83,0.5,10,5,9999,99999,9,999999999,0.0,999,999,99
3025,2,21,21,0,*?*?*?*?*?*?*?*?*?*?*?*?*?*?*?*?*?*?*?*?*?*?,2.9,2.9,100,102620,0,-0,293,0.0,-0.0,0.0,0,0,0,0,85,0.5,10,5,9999,99999,9,999999999,0.0,999,999,99
3025,2,21,22,0,*?*?*?*?*?*?*?*?*?*?*?*?*?*?*?*?*?*?*?*?*?*?,2.0,1.9,99,102620,0,-0,289,0.0,-0.0,0.0,0,0,0,0,87,1.0,10,5,9999,99999,9,999999999,0.4,999,999,99
3025,2,21,23,0,*?*?*?*?*?*?*?*?*?*?*?*?*?*?*?*?*?*?*?*?*?*?,2.9,1.7,92,102620,0,-0,293,0.0,-0.0,0.0,0,0,0,0,88,1.0,10,5,9999,99999,9,999999999,3.1,999,999,99
3025,2,21,24,0,*?*?*?*?*?*?*?*?*?*?*?*?*?*?*?*?*?*?*?*?*?*?,0.7,-0.0,94,102620,0,-0,284,0.0,-0.0,0.0,0,0,0,0,100,2.1,10,5,9999,99999,9,999999999,1.6,999,999,99
3025,2,22,1,0,*?*?*?*?*?*?*?*?*?*?*?*?*?*?*?*?*?*?*?*?*?*?,4.4,4.3,100,102350,0,-0,299,0.0,-0.0,0.0,0,0,0,0,82,1.0,10,5,9999,99999,9,999999999,0.8,999,999,99
3025,2,22,2,0,*?*?*?*?*?*?*?*?*?*?*?*?*?*?*?*?*?*?*?*?*?*?,4.7,4.6,100,102350,0,-0,301,0.0,-0.0,0.0,0,0,0,0,73,0.5,10,5,9999,99999,9,999999999,0.9,999,999,99
3025,2,22,3,0,*?*?*?*?*?*?*?*?*?*?*?*?*?*?*?*?*?*?*?*?*?*?,4.6,4.6,100,102350,0,-0,300,0.0,-0.0,0.0,0,0,0,0,65,2.1,10,5,9999,99999,9,999999999,0.5,999,999,99
3025,2,22,4,0,*?*?*?*?*?*?*?*?*?*?*?*?*?*?*?*?*?*?*?*?*?*?,4.8,4.8,100,102350,0,-0,301,0.0,-0.0,0.0,0,0,0,0,57,0.5,10,5,9999,99999,9,999999999,0.1,999,999,99
3025,2,22,5,0,*?*?*?*?*?*?*?*?*?*?*?*?*?*?*?*?*?*?*?*?*?*?,4.4,4.5,100,102350,0,-0,299,0.0,-0.0,0.0,0,0,0,0,48,1.5,10,5,9999,99999,9,999999999,0.0,999,999,99
3025,2,22,6,0,*?*?*?*?*?*?*?*?*?*?*?*?*?*?*?*?*?*?*?*?*?*?,3.8,3.8,100,102350,0,-0,297,0.0,-0.0,0.0,0,0,0,0,40,1.0,10,5,9999,99999,9,999999999,0.0,999,999,99
3025,2,22,7,0,*?*?*?*?*?*?*?*?*?*?*?*?*?*?*?*?*?*?*?*?*?*?,4.4,4.3,100,102350,59,1385,299,0.0,0.0,0.0,0,0,0,0,42,1.0,10,5,9999,99999,9,999999999,0.0,999,999,99
3025,2,22,8,0,*?*?*?*?*?*?*?*?*?*?*?*?*?*?*?*?*?*?*?*?*?*?,4.7,4.6,100,102350,255,1397,301,36.0,0.0,36.0,4204,0,4212,1403,43,1.5,10,5,9999,99999,9,999999999,0.0,999,999,99
3025,2,22,9,0,*?*?*?*?*?*?*?*?*?*?*?*?*?*?*?*?*?*?*?*?*?*?,5.6,4.5,97,102350,420,1398,304,68.4,0.0,68.4,7987,0,8008,2795,45,0.5,10,5,9999,99999,9,999999999,0.0,999,999,99
3025,2,22,10,0,*?*?*?*?*?*?*?*?*?*?*?*?*?*?*?*?*?*?*?*?*?*?,7.3,4.6,88,102350,542,1395,312,92.6,0.0,92.6,10862,0,10896,3944,47,0.0,10,5,9999,99999,9,999999999,0.0,999,999,99
3025,2,22,11,0,*?*?*?*?*?*?*?*?*?*?*?*?*?*?*?*?*?*?*?*?*?*?,8.5,5.1,83,102350,615,1396,317,106.9,0.0,106.9,12587,0,12629,4670,48,0.0,10,5,9999,99999,9,999999999,0.0,999,999,99
3025,2,22,12,0,*?*?*?*?*?*?*?*?*?*?*?*?*?*?*?*?*?*?*?*?*?*?,9.2,6.1,85,102350,633,1397,320,110.3,0.0,110.3,13006,0,13050,4850,50,0.5,10,5,9999,99999,9,999999999,0.0,999,999,99
3025,2,22,13,0,*?*?*?*?*?*?*?*?*?*?*?*?*?*?*?*?*?*?*?*?*?*?,9.4,4.6,76,102350,594,1397,321,102.7,0.0,102.7,12082,0,12122,4455,48,0.5,10,5,9999,99999,9,999999999,0.0,999,999,99
3025,2,22,14,0,*?*?*?*?*?*?*?*?*?*?*?*?*?*?*?*?*?*?*?*?*?*?,9.5,4.5,74,102350,502,1398,322,84.5,0.0,84.5,9900,0,9929,3552,47,0.5,10,5,9999,99999,9,999999999,0.0,999,999,99
3025,2,22,15,0,*?*?*?*?*?*?*?*?*?*?*?*?*?*?*?*?*?*?*?*?*?*?,9.4,4.3,74,102350,362,1398,321,57.0,0.0,57.0,6649,0,6665,2286,45,0.5,10,5,9999,99999,9,999999999,0.2,999,999,99
3025,2,22,16,0,*?*?*?*?*?*?*?*?*?*?*?*?*?*?*?*?*?*?*?*?*?*?,9.4,4.5,75,102350,184,1396,321,22.0,0.0,22.0,2601,-0,2604,855,43,0.5,10,5,9999,99999,9,999999999,0.5,999,999,99
3025,2,22,17,0,*?*?*?*?*?*?*?*?*?*?*?*?*?*?*?*?*?*?*?*?*?*?,9.3,4.5,75,102350,0,-0,321,0.0,-0.0,0.0,0,0,0,0,42,0.5,10,5,9999,99999,9,999999999,0.0,999,999,99
3025,2,22,18,0,*?*?*?*?*?*?*?*?*?*?*?*?*?*?*?*?*?*?*?*?*?*?,8.6,5.5,85,102350,0,-0,318,0.0,-0.0,0.0,0,0,0,0,40,1.0,10,5,9999,99999,9,999999999,0.0,999,999,99
3025,2,22,19,0,*?*?*?*?*?*?*?*?*?*?*?*?*?*?*?*?*?*?*?*?*?*?,7.0,5.8,97,102350,0,-0,310,0.0,-0.0,0.0,0,0,0,0,35,0.0,10,5,9999,99999,9,999999999,0.0,999,999,99
3025,2,22,20,0,*?*?*?*?*?*?*?*?*?*?*?*?*?*?*?*?*?*?*?*?*?*?,7.0,6.2,100,102350,0,-0,310,0.0,-0.0,0.0,0,0,0,0,30,0.5,10,5,9999,99999,9,999999999,0.1,999,999,99
3025,2,22,21,0,*?*?*?*?*?*?*?*?*?*?*?*?*?*?*?*?*?*?*?*?*?*?,6.4,5.1,96,102350,0,-0,308,0.0,-0.0,0.0,0,0,0,0,25,0.5,10,5,9999,99999,9,999999999,0.0,999,999,99
3025,2,22,22,0,*?*?*?*?*?*?*?*?*?*?*?*?*?*?*?*?*?*?*?*?*?*?,6.1,5.1,98,102350,0,-0,307,0.0,-0.0,0.0,0,0,0,0,20,1.0,10,5,9999,99999,9,999999999,0.0,999,999,99
3025,2,22,23,0,*?*?*?*?*?*?*?*?*?*?*?*?*?*?*?*?*?*?*?*?*?*?,5.6,5.1,100,102350,0,-0,304,0.0,-0.0,0.0,0,0,0,0,15,1.0,10,5,9999,99999,9,999999999,0.0,999,999,99
3025,2,22,24,0,*?*?*?*?*?*?*?*?*?*?*?*?*?*?*?*?*?*?*?*?*?*?,3.8,3.6,100,102350,0,-0,297,0.0,-0.0,0.0,0,0,0,0,90,2.1,10,5,9999,99999,9,999999999,3.3,999,999,99
3025,2,23,1,0,*?*?*?*?*?*?*?*?*?*?*?*?*?*?*?*?*?*?*?*?*?*?,3.6,1.7,88,102333,0,-0,296,0.0,-0.0,0.0,0,0,0,0,10,1.0,10,5,9999,99999,9,999999999,0.0,999,999,99
3025,2,23,2,0,*?*?*?*?*?*?*?*?*?*?*?*?*?*?*?*?*?*?*?*?*?*?,2.4,-0.4,83,102333,0,-0,292,0.0,-0.0,0.0,0,0,0,0,10,0.5,10,5,9999,99999,9,999999999,0.0,999,999,99
3025,2,23,3,0,*?*?*?*?*?*?*?*?*?*?*?*?*?*?*?*?*?*?*?*?*?*?,2.0,-1.3,79,102333,0,-0,290,0.0,-0.0,0.0,0,0,0,0,10,2.1,10,5,9999,99999,9,999999999,0.0,999,999,99
3025,2,23,4,0,*?*?*?*?*?*?*?*?*?*?*?*?*?*?*?*?*?*?*?*?*?*?,1.9,0.4,91,102333,0,-0,289,0.0,-0.0,0.0,0,0,0,0,10,0.5,10,5,9999,99999,9,999999999,0.0,999,999,99
3025,2,23,5,0,*?*?*?*?*?*?*?*?*?*?*?*?*?*?*?*?*?*?*?*?*?*?,1.8,-2.4,73,102333,0,-0,289,0.0,-0.0,0.0,0,0,0,0,10,1.5,10,5,9999,99999,9,999999999,0.0,999,999,99
3025,2,23,6,0,*?*?*?*?*?*?*?*?*?*?*?*?*?*?*?*?*?*?*?*?*?*?,1.2,-2.9,73,102333,0,-0,287,0.0,-0.0,0.0,0,0,0,0,10,1.0,10,5,9999,99999,9,999999999,0.0,999,999,99
3025,2,23,7,0,*?*?*?*?*?*?*?*?*?*?*?*?*?*?*?*?*?*?*?*?*?*?,0.8,-5.0,63,102333,67,1391,285,0.0,0.0,0.0,0,0,0,0,17,1.0,10,5,9999,99999,9,999999999,0.0,999,999,99
3025,2,23,8,0,*?*?*?*?*?*?*?*?*?*?*?*?*?*?*?*?*?*?*?*?*?*?,2.4,-1.3,78,102333,263,1398,292,37.5,0.0,37.5,4385,0,4393,1466,23,1.5,10,5,9999,99999,9,999999999,0.0,999,999,99
3025,2,23,9,0,*?*?*?*?*?*?*?*?*?*?*?*?*?*?*?*?*?*?*?*?*?*?,4.0,1.7,86,102333,427,1395,298,70.0,0.0,70.0,8173,0,8195,2866,30,0.5,10,5,9999,99999,9,999999999,0.0,999,999,99
3025,2,23,10,0,*?*?*?*?*?*?*?*?*?*?*?*?*?*?*?*?*?*?*?*?*?*?,4.5,1.9,84,102333,550,1395,300,94.2,0.0,94.2,11053,0,11087,4023,37,0.0,10,5,9999,99999,9,999999999,0.0,999,999,99
3025,2,23,11,0,*?*?*?*?*?*?*?*?*?*?*?*?*?*?*?*?*?*?*?*?*?*?,8.0,3.0,71,102333,623,1396,315,108.5,0.0,108.5,12779,0,12821,4752,43,0.0,10,5,9999,99999,9,999999999,0.0,999,999,99
3025,2,23,12,0,*?*?*?*?*?*?*?*?*?*?*?*?*?*?*?*?*?*?*?*?*?*?,8.6,3.4,71,102333,640,1395,318,111.9,0.0,111.9,13194,0,13239,4931,50,0.5,10,5,9999,99999,9,999999999,0.0,999,999,99
3025,2,23,13,0,*?*?*?*?*?*?*?*?*?*?*?*?*?*?*?*?*?*?*?*?*?*?,8.6,3.0,69,102333,601,1395,313,181.1,55.9,157.0,19901,5425,17707,4615,47,0.5,9,5,9999,99999,9,999999999,0.0,999,999,99
3025,2,23,14,0,*?*?*?*?*?*?*?*?*?*?*?*?*?*?*?*?*?*?*?*?*?*?,9.1,1.7,61,102333,509,1397,321,86.0,0.0,86.0,10076,0,10106,3623,43,0.5,10,5,9999,99999,9,999999999,0.0,999,999,99
3025,2,23,15,0,*?*?*?*?*?*?*?*?*?*?*?*?*?*?*?*?*?*?*?*?*?*?,8.7,1.0,60,102333,369,1397,319,58.4,0.0,58.4,6817,0,6833,2349,40,0.5,10,5,9999,99999,9,999999999,0.0,999,999,99
3025,2,23,16,0,*?*?*?*?*?*?*?*?*?*?*?*?*?*?*?*?*?*?*?*?*?*?,9.0,2.3,64,102333,191,1396,320,23.4,0.0,23.4,2760,-0,2764,908,37,0.5,10,5,9999,99999,9,999999999,0.0,999,999,99
3025,2,23,17,0,*?*?*?*?*?*?*?*?*?*?*?*?*?*?*?*?*?*?*?*?*?*?,7.9,3.6,76,102333,0,-0,315,0.0,-0.0,0.0,0,0,0,0,33,0.5,10,5,9999,99999,9,999999999,0.0,999,999,99
3025,2,23,18,0,*?*?*?*?*?*?*?*?*?*?*?*?*?*?*?*?*?*?*?*?*?*?,7.1,2.9,76,102333,0,-0,311,0.0,-0.0,0.0,0,0,0,0,30,1.0,10,5,9999,99999,9,999999999,0.0,999,999,99
3025,2,23,19,0,*?*?*?*?*?*?*?*?*?*?*?*?*?*?*?*?*?*?*?*?*?*?,5.3,3.9,92,102333,0,-0,303,0.0,-0.0,0.0,0,0,0,0,27,0.0,10,5,9999,99999,9,999999999,0.0,999,999,99
3025,2,23,20,0,*?*?*?*?*?*?*?*?*?*?*?*?*?*?*?*?*?*?*?*?*?*?,4.6,4.5,100,102333,0,-0,300,0.0,-0.0,0.0,0,0,0,0,23,0.5,10,5,9999,99999,9,999999999,0.0,999,999,99
3025,2,23,21,0,*?*?*?*?*?*?*?*?*?*?*?*?*?*?*?*?*?*?*?*?*?*?,4.7,4.5,100,102333,0,-0,301,0.0,-0.0,0.0,0,0,0,0,20,0.5,10,5,9999,99999,9,999999999,0.0,999,999,99
3025,2,23,22,0,*?*?*?*?*?*?*?*?*?*?*?*?*?*?*?*?*?*?*?*?*?*?,4.6,3.9,97,102333,0,-0,300,0.0,-0.0,0.0,0,0,0,0,17,1.0,10,5,9999,99999,9,999999999,0.0,999,999,99
3025,2,23,23,0,*?*?*?*?*?*?*?*?*?*?*?*?*?*?*?*?*?*?*?*?*?*?,3.7,2.7,94,102333,0,-0,297,0.0,-0.0,0.0,0,0,0,0,13,1.0,10,5,9999,99999,9,999999999,0.0,999,999,99
3025,2,23,24,0,*?*?*?*?*?*?*?*?*?*?*?*?*?*?*?*?*?*?*?*?*?*?,5.2,3.4,90,102333,0,-0,303,0.0,-0.0,0.0,0,0,0,0,10,2.1,10,5,9999,99999,9,999999999,0.0,999,999,99
3025,2,24,1,0,*?*?*?*?*?*?*?*?*?*?*?*?*?*?*?*?*?*?*?*?*?*?,2.5,-2.4,68,102679,0,-0,292,0.0,-0.0,0.0,0,0,0,0,10,1.0,10,5,9999,99999,9,999999999,0.7,999,999,99
3025,2,24,2,0,*?*?*?*?*?*?*?*?*?*?*?*?*?*?*?*?*?*?*?*?*?*?,2.7,-5.0,53,102679,0,-0,293,0.0,-0.0,0.0,0,0,0,0,10,0.5,10,5,9999,99999,9,999999999,0.4,999,999,99
3025,2,24,3,0,*?*?*?*?*?*?*?*?*?*?*?*?*?*?*?*?*?*?*?*?*?*?,2.1,-5.0,56,102679,0,-0,291,0.0,-0.0,0.0,0,0,0,0,10,2.1,10,5,9999,99999,9,999999999,0.0,999,999,99
3025,2,24,4,0,*?*?*?*?*?*?*?*?*?*?*?*?*?*?*?*?*?*?*?*?*?*?,1.5,-4.2,63,102679,0,-0,288,0.0,-0.0,0.0,0,0,0,0,10,0.5,10,5,9999,99999,9,999999999,0.1,999,999,99
3025,2,24,5,0,*?*?*?*?*?*?*?*?*?*?*?*?*?*?*?*?*?*?*?*?*?*?,1.6,-4.5,60,102679,0,-0,289,0.0,-0.0,0.0,0,0,0,0,10,1.5,10,5,9999,99999,9,999999999,0.1,999,999,99
3025,2,24,6,0,*?*?*?*?*?*?*?*?*?*?*?*?*?*?*?*?*?*?*?*?*?*?,1.8,-4.2,61,102679,0,-0,290,0.0,-0.0,0.0,0,0,0,0,10,1.0,10,5,9999,99999,9,999999999,0.0,999,999,99
3025,2,24,7,0,*?*?*?*?*?*?*?*?*?*?*?*?*?*?*?*?*?*?*?*?*?*?,1.6,-3.7,65,102679,75,1394,289,0.6,0.0,0.6,84,-0,83,24,10,1.0,10,5,9999,99999,9,999999999,0.0,999,999,99
3025,2,24,8,0,*?*?*?*?*?*?*?*?*?*?*?*?*?*?*?*?*?*?*?*?*?*?,1.7,-3.4,66,102679,271,1398,261,125.8,340.5,59.7,13200,25082,7944,1077,10,1.5,5,3,9999,99999,9,999999999,0.3,999,999,99
3025,2,24,9,0,*?*?*?*?*?*?*?*?*?*?*?*?*?*?*?*?*?*?*?*?*?*?,1.8,-3.4,65,102679,435,1394,278,164.7,133.0,123.2,17952,12220,14120,2766,10,0.5,8,4,9999,99999,9,999999999,0.7,999,999,99
3025,2,24,10,0,*?*?*?*?*?*?*?*?*?*?*?*?*?*?*?*?*?*?*?*?*?*?,2.3,-2.9,66,102679,558,1395,275,260.5,232.5,167.5,27650,22863,19087,3554,10,0.0,7,4,9999,99999,9,999999999,0.6,999,999,99
3025,2,24,11,0,*?*?*?*?*?*?*?*?*?*?*?*?*?*?*?*?*?*?*?*?*?*?,1.9,-3.1,66,102679,631,1396,279,253.3,141.2,189.5,27640,14242,21423,4569,10,0.0,8,4,9999,99999,9,999999999,0.0,999,999,99
3025,2,24,12,0,*?*?*?*?*?*?*?*?*?*?*?*?*?*?*?*?*?*?*?*?*?*?,2.8,-2.9,64,102679,648,1395,271,342.3,330.2,189.0,36634,33283,21625,4143,10,0.5,6,3,9999,99999,9,999999999,2.4,999,999,99
3025,2,24,13,0,*?*?*?*?*?*?*?*?*?*?*?*?*?*?*?*?*?*?*?*?*?*?,2.7,-2.4,66,102679,609,1396,277,287.7,235.4,185.0,30585,23720,20892,4018,15,0.5,7,4,9999,99999,9,999999999,0.0,999,999,99
3025,2,24,14,0,*?*?*?*?*?*?*?*?*?*?*?*?*?*?*?*?*?*?*?*?*?*?,2.3,-1.5,75,102679,516,1395,281,201.4,137.2,150.6,21941,13255,17138,3473,20,0.5,8,4,9999,99999,9,999999999,0.0,999,999,99
3025,2,24,15,0,*?*?*?*?*?*?*?*?*?*?*?*?*?*?*?*?*?*?*?*?*?*?,2.4,-1.1,77,102679,376,1396,250,205.8,513.3,67.5,21225,43722,9895,1246,25,0.5,2,1,9999,99999,9,999999999,0.0,999,999,99
3025,2,24,16,0,*?*?*?*?*?*?*?*?*?*?*?*?*?*?*?*?*?*?*?*?*?*?,2.6,-1.3,73,102679,198,1395,271,74.8,236.2,41.3,7885,14847,5608,734,30,0.5,6,3,9999,99999,9,999999999,0.0,999,999,99
3025,2,24,17,0,*?*?*?*?*?*?*?*?*?*?*?*?*?*?*?*?*?*?*?*?*?*?,2.6,-0.6,77,102679,0,-0,287,0.0,-0.0,0.0,0,0,0,0,35,0.5,9,5,9999,99999,9,999999999,0.0,999,999,99
3025,2,24,18,0,*?*?*?*?*?*?*?*?*?*?*?*?*?*?*?*?*?*?*?*?*?*?,2.4,-1.7,71,102679,0,-0,292,0.0,-0.0,0.0,0,0,0,0,40,1.0,10,5,9999,99999,9,999999999,0.0,999,999,99
3025,2,24,19,0,*?*?*?*?*?*?*?*?*?*?*?*?*?*?*?*?*?*?*?*?*?*?,2.1,-3.7,62,102679,0,-0,291,0.0,-0.0,0.0,0,0,0,0,90,0.0,10,5,9999,99999,9,999999999,0.0,999,999,99
3025,2,24,20,0,*?*?*?*?*?*?*?*?*?*?*?*?*?*?*?*?*?*?*?*?*?*?,1.8,-3.4,66,102679,0,-0,289,0.0,-0.0,0.0,0,0,0,0,140,0.5,10,5,9999,99999,9,999999999,0.0,999,999,99
3025,2,24,21,0,*?*?*?*?*?*?*?*?*?*?*?*?*?*?*?*?*?*?*?*?*?*?,2.2,-2.7,68,102679,0,-0,291,0.0,-0.0,0.0,0,0,0,0,190,0.5,10,5,9999,99999,9,999999999,0.0,999,999,99
3025,2,24,22,0,*?*?*?*?*?*?*?*?*?*?*?*?*?*?*?*?*?*?*?*?*?*?,1.8,-2.7,70,102679,0,-0,289,0.0,-0.0,0.0,0,0,0,0,240,1.0,10,5,9999,99999,9,999999999,0.0,999,999,99
3025,2,24,23,0,*?*?*?*?*?*?*?*?*?*?*?*?*?*?*?*?*?*?*?*?*?*?,1.5,-2.9,70,102679,0,-0,288,0.0,-0.0,0.0,0,0,0,0,290,1.0,10,5,9999,99999,9,999999999,0.0,999,999,99
3025,2,24,24,0,*?*?*?*?*?*?*?*?*?*?*?*?*?*?*?*?*?*?*?*?*?*?,2.9,0.2,82,102679,0,-0,294,0.0,-0.0,0.0,0,0,0,0,10,2.1,10,5,9999,99999,9,999999999,0.0,999,999,99
3025,2,25,1,0,*?*?*?*?*?*?*?*?*?*?*?*?*?*?*?*?*?*?*?*?*?*?,0.2,-4.5,69,102875,0,-0,283,0.0,-0.0,0.0,0,0,0,0,285,1.0,10,5,9999,99999,9,999999999,0.3,999,999,99
3025,2,25,2,0,*?*?*?*?*?*?*?*?*?*?*?*?*?*?*?*?*?*?*?*?*?*?,-0.8,-5.3,68,102875,0,-0,279,0.0,-0.0,0.0,0,0,0,0,230,0.5,10,5,9999,99999,9,999999999,0.0,999,999,99
3025,2,25,3,0,*?*?*?*?*?*?*?*?*?*?*?*?*?*?*?*?*?*?*?*?*?*?,-0.7,-6.0,66,102875,0,-0,279,0.0,-0.0,0.0,0,0,0,0,175,2.1,10,5,9999,99999,9,999999999,0.0,999,999,99
3025,2,25,4,0,*?*?*?*?*?*?*?*?*?*?*?*?*?*?*?*?*?*?*?*?*?*?,-0.1,-6.3,61,102875,0,-0,282,0.0,-0.0,0.0,0,0,0,0,120,0.5,10,5,9999,99999,9,999999999,0.0,999,999,99
3025,2,25,5,0,*?*?*?*?*?*?*?*?*?*?*?*?*?*?*?*?*?*?*?*?*?*?,-0.2,-6.6,59,102875,0,-0,282,0.0,-0.0,0.0,0,0,0,0,65,1.5,10,5,9999,99999,9,999999999,0.0,999,999,99
3025,2,25,6,0,*?*?*?*?*?*?*?*?*?*?*?*?*?*?*?*?*?*?*?*?*?*?,-0.7,-3.9,77,102875,0,-0,279,0.0,-0.0,0.0,0,0,0,0,10,1.0,10,5,9999,99999,9,999999999,0.0,999,999,99
3025,2,25,7,0,*?*?*?*?*?*?*?*?*?*?*?*?*?*?*?*?*?*?*?*?*?*?,-1.2,-2.7,89,102875,83,1395,277,2.1,0.0,2.1,284,-0,284,88,13,1.0,10,5,9999,99999,9,999999999,0.0,999,999,99
3025,2,25,8,0,*?*?*?*?*?*?*?*?*?*?*?*?*?*?*?*?*?*?*?*?*?*?,-0.5,-2.2,89,102875,279,1397,269,93.7,118.2,70.1,10245,9237,8141,1506,17,1.5,8,4,9999,99999,9,999999999,0.0,999,999,99
3025,2,25,9,0,*?*?*?*?*?*?*?*?*?*?*?*?*?*?*?*?*?*?*?*?*?*?,0.2,-0.4,97,102875,443,1394,268,199.0,223.6,128.0,21053,20567,14763,2591,20,0.5,7,4,9999,99999,9,999999999,0.0,999,999,99
3025,2,25,10,0,*?*?*?*?*?*?*?*?*?*?*?*?*?*?*?*?*?*?*?*?*?*?,2.4,-0.4,82,102875,566,1395,276,264.9,233.0,170.3,28114,23079,19331,3627,23,0.0,7,4,9999,99999,9,999999999,0.0,999,999,99
3025,2,25,11,0,*?*?*?*?*?*?*?*?*?*?*?*?*?*?*?*?*?*?*?*?*?*?,2.6,0.2,86,102875,639,1396,287,194.0,56.3,168.2,21326,5516,18965,5035,27,0.0,9,5,9999,99999,9,999999999,0.0,999,999,99
3025,2,25,12,0,*?*?*?*?*?*?*?*?*?*?*?*?*?*?*?*?*?*?*?*?*?*?,4.2,1.3,83,102875,656,1395,289,264.8,141.9,198.1,28901,14410,22362,4830,30,0.5,8,4,9999,99999,9,999999999,0.0,999,999,99
3025,2,25,13,0,*?*?*?*?*?*?*?*?*?*?*?*?*?*?*?*?*?*?*?*?*?*?,4.3,1.0,81,102875,617,1396,285,291.9,235.8,187.7,31038,23827,21175,4092,28,0.5,7,4,9999,99999,9,999999999,0.0,999,999,99
3025,2,25,14,0,*?*?*?*?*?*?*?*?*?*?*?*?*?*?*?*?*?*?*?*?*?*?,4.4,-0.2,73,102875,524,1396,284,242.0,230.2,155.6,25653,22330,17759,3253,27,0.5,7,4,9999,99999,9,999999999,0.0,999,999,99
3025,2,25,15,0,*?*?*?*?*?*?*?*?*?*?*?*?*?*?*?*?*?*?*?*?*?*?,4.1,0.2,77,102875,383,1394,288,141.1,129.5,105.5,15378,11452,12124,2333,25,0.5,8,4,9999,99999,9,999999999,0.0,999,999,99
3025,2,25,16,0,*?*?*?*?*?*?*?*?*?*?*?*?*?*?*?*?*?*?*?*?*?*?,3.9,-0.4,75,102875,205,1395,288,60.3,103.4,45.1,6443,6479,5500,816,23,0.5,8,4,9999,99999,9,999999999,0.0,999,999,99
3025,2,25,17,0,*?*?*?*?*?*?*?*?*?*?*?*?*?*?*?*?*?*?*?*?*?*?,3.8,-0.2,77,102875,1,1203,292,0.0,0.0,0.0,0,0,0,0,22,0.5,9,5,9999,99999,9,999999999,0.0,999,999,99
3025,2,25,18,0,*?*?*?*?*?*?*?*?*?*?*?*?*?*?*?*?*?*?*?*?*?*?,3.4,-1.5,70,102875,0,-0,296,0.0,-0.0,0.0,0,0,0,0,20,1.0,10,5,9999,99999,9,999999999,0.0,999,999,99
3025,2,25,19,0,*?*?*?*?*?*?*?*?*?*?*?*?*?*?*?*?*?*?*?*?*?*?,2.5,-0.6,80,102875,0,-0,292,0.0,-0.0,0.0,0,0,0,0,22,0.0,10,5,9999,99999,9,999999999,0.0,999,999,99
3025,2,25,20,0,*?*?*?*?*?*?*?*?*?*?*?*?*?*?*?*?*?*?*?*?*?*?,2.2,-1.3,77,102875,0,-0,291,0.0,-0.0,0.0,0,0,0,0,23,0.5,10,5,9999,99999,9,999999999,0.0,999,999,99
3025,2,25,21,0,*?*?*?*?*?*?*?*?*?*?*?*?*?*?*?*?*?*?*?*?*?*?,1.5,-0.8,85,102875,0,-0,288,0.0,-0.0,0.0,0,0,0,0,25,0.5,10,5,9999,99999,9,999999999,0.0,999,999,99
3025,2,25,22,0,*?*?*?*?*?*?*?*?*?*?*?*?*?*?*?*?*?*?*?*?*?*?,1.0,-0.8,88,102875,0,-0,286,0.0,-0.0,0.0,0,0,0,0,27,1.0,10,5,9999,99999,9,999999999,0.0,999,999,99
3025,2,25,23,0,*?*?*?*?*?*?*?*?*?*?*?*?*?*?*?*?*?*?*?*?*?*?,0.4,-0.6,93,102875,0,-0,283,0.0,-0.0,0.0,0,0,0,0,28,1.0,10,5,9999,99999,9,999999999,0.0,999,999,99
3025,2,25,24,0,*?*?*?*?*?*?*?*?*?*?*?*?*?*?*?*?*?*?*?*?*?*?,1.2,-3.7,69,102875,0,-0,287,0.0,-0.0,0.0,0,0,0,0,340,2.1,10,5,9999,99999,9,999999999,0.7,999,999,99
3025,2,26,1,0,*?*?*?*?*?*?*?*?*?*?*?*?*?*?*?*?*?*?*?*?*?*?,-1.1,-4.8,72,103557,0,-0,278,0.0,-0.0,0.0,0,0,0,0,32,1.0,10,5,9999,99999,9,999999999,0.0,999,999,99
3025,2,26,2,0,*?*?*?*?*?*?*?*?*?*?*?*?*?*?*?*?*?*?*?*?*?*?,-1.8,-7.3,62,103557,0,-0,275,0.0,-0.0,0.0,0,0,0,0,33,0.5,10,5,9999,99999,9,999999999,0.0,999,999,99
3025,2,26,3,0,*?*?*?*?*?*?*?*?*?*?*?*?*?*?*?*?*?*?*?*?*?*?,-2.5,-7.3,65,103557,0,-0,272,0.0,-0.0,0.0,0,0,0,0,35,2.1,10,5,9999,99999,9,999999999,0.0,999,999,99
3025,2,26,4,0,*?*?*?*?*?*?*?*?*?*?*?*?*?*?*?*?*?*?*?*?*?*?,-2.3,-5.3,76,103557,0,-0,273,0.0,-0.0,0.0,0,0,0,0,37,0.5,10,5,9999,99999,9,999999999,0.0,999,999,99
3025,2,26,5,0,*?*?*?*?*?*?*?*?*?*?*?*?*?*?*?*?*?*?*?*?*?*?,-2.2,-5.3,75,103557,0,-0,273,0.0,-0.0,0.0,0,0,0,0,38,1.5,10,5,9999,99999,9,999999999,0.0,999,999,99
3025,2,26,6,0,*?*?*?*?*?*?*?*?*?*?*?*?*?*?*?*?*?*?*?*?*?*?,-2.1,-6.0,71,103557,0,-0,274,0.0,-0.0,0.0,0,0,0,0,40,1.0,10,5,9999,99999,9,999999999,0.0,999,999,99
3025,2,26,7,0,*?*?*?*?*?*?*?*?*?*?*?*?*?*?*?*?*?*?*?*?*?*?,-2.0,-7.3,63,103557,91,1395,274,3.7,0.0,3.7,477,-0,477,152,40,1.0,10,5,9999,99999,9,999999999,0.0,999,999,99
3025,2,26,8,0,*?*?*?*?*?*?*?*?*?*?*?*?*?*?*?*?*?*?*?*?*?*?,-2.0,-9.6,51,103557,287,1396,275,42.3,0.0,42.3,4938,0,4947,1661,40,1.5,10,5,9999,99999,9,999999999,0.0,999,999,99
3025,2,26,9,0,*?*?*?*?*?*?*?*?*?*?*?*?*?*?*?*?*?*?*?*?*?*?,-1.3,-9.2,50,103557,451,1393,277,74.8,0.0,74.8,8742,0,8766,3088,40,0.5,10,5,9999,99999,9,999999999,0.0,999,999,99
3025,2,26,10,0,*?*?*?*?*?*?*?*?*?*?*?*?*?*?*?*?*?*?*?*?*?*?,-0.2,-7.6,52,103557,574,1394,282,99.0,0.0,99.0,11633,0,11670,4265,40,0.0,10,5,9999,99999,9,999999999,0.0,999,999,99
3025,2,26,11,0,*?*?*?*?*?*?*?*?*?*?*?*?*?*?*?*?*?*?*?*?*?*?,0.2,-8.4,48,103557,646,1393,283,113.3,0.0,113.3,13358,0,13404,5001,40,0.0,10,5,9999,99999,9,999999999,0.0,999,999,99
3025,2,26,12,0,*?*?*?*?*?*?*?*?*?*?*?*?*?*?*?*?*?*?*?*?*?*?,0.6,-6.3,55,103557,663,1393,285,116.6,0.0,116.6,13766,0,13814,5178,40,0.5,10,5,9999,99999,9,999999999,0.0,999,999,99
3025,2,26,13,0,*?*?*?*?*?*?*?*?*?*?*?*?*?*?*?*?*?*?*?*?*?*?,1.0,-5.6,57,103557,624,1394,286,108.8,0.0,108.8,12822,0,12865,4770,40,0.5,10,5,9999,99999,9,999999999,0.0,999,999,99
3025,2,26,14,0,*?*?*?*?*?*?*?*?*?*?*?*?*?*?*?*?*?*?*?*?*?*?,0.9,-6.3,54,103557,531,1395,286,90.5,0.0,90.5,10609,0,10641,3840,40,0.5,10,5,9999,99999,9,999999999,0.0,999,999,99
3025,2,26,15,0,*?*?*?*?*?*?*?*?*?*?*?*?*?*?*?*?*?*?*?*?*?*?,1.1,-5.6,57,103557,390,1393,287,62.7,0.0,62.7,7322,0,7340,2538,40,0.5,10,5,9999,99999,9,999999999,0.0,999,999,99
3025,2,26,16,0,*?*?*?*?*?*?*?*?*?*?*?*?*?*?*?*?*?*?*?*?*?*?,0.8,-5.3,60,103557,212,1395,286,27.6,0.0,27.6,3238,0,3242,1070,40,0.5,10,5,9999,99999,9,999999999,0.0,999,999,99
3025,2,26,17,0,*?*?*?*?*?*?*?*?*?*?*?*?*?*?*?*?*?*?*?*?*?*?,0.7,-5.0,62,103557,8,1406,285,0.0,0.0,0.0,0,0,0,0,40,0.5,10,5,9999,99999,9,999999999,0.0,999,999,99
3025,2,26,18,0,*?*?*?*?*?*?*?*?*?*?*?*?*?*?*?*?*?*?*?*?*?*?,0.3,-3.9,69,103557,0,-0,283,0.0,-0.0,0.0,0,0,0,0,40,1.0,10,5,9999,99999,9,999999999,0.0,999,999,99
3025,2,26,19,0,*?*?*?*?*?*?*?*?*?*?*?*?*?*?*?*?*?*?*?*?*?*?,0.2,-3.1,74,103557,0,-0,283,0.0,-0.0,0.0,0,0,0,0,38,0.0,10,5,9999,99999,9,999999999,0.0,999,999,99
3025,2,26,20,0,*?*?*?*?*?*?*?*?*?*?*?*?*?*?*?*?*?*?*?*?*?*?,-0.7,-3.7,77,103557,0,-0,279,0.0,-0.0,0.0,0,0,0,0,37,0.5,10,5,9999,99999,9,999999999,0.0,999,999,99
3025,2,26,21,0,*?*?*?*?*?*?*?*?*?*?*?*?*?*?*?*?*?*?*?*?*?*?,-1.6,-4.2,79,103557,0,-0,275,0.0,-0.0,0.0,0,0,0,0,35,0.5,10,5,9999,99999,9,999999999,0.0,999,999,99
3025,2,26,22,0,*?*?*?*?*?*?*?*?*?*?*?*?*?*?*?*?*?*?*?*?*?*?,-0.9,-3.9,77,103557,0,-0,278,0.0,-0.0,0.0,0,0,0,0,33,1.0,10,5,9999,99999,9,999999999,0.0,999,999,99
3025,2,26,23,0,*?*?*?*?*?*?*?*?*?*?*?*?*?*?*?*?*?*?*?*?*?*?,-1.1,-4.5,74,103557,0,-0,278,0.0,-0.0,0.0,0,0,0,0,32,1.0,10,5,9999,99999,9,999999999,0.0,999,999,99
3025,2,26,24,0,*?*?*?*?*?*?*?*?*?*?*?*?*?*?*?*?*?*?*?*?*?*?,-0.3,-2.7,81,103557,0,-0,281,0.0,-0.0,0.0,0,0,0,0,30,2.1,10,5,9999,99999,9,999999999,0.0,999,999,99
3025,2,27,1,0,*?*?*?*?*?*?*?*?*?*?*?*?*?*?*?*?*?*?*?*?*?*?,-1.6,-5.0,73,103686,0,-0,276,0.0,-0.0,0.0,0,0,0,0,32,1.0,10,5,9999,99999,9,999999999,0.0,999,999,99
3025,2,27,2,0,*?*?*?*?*?*?*?*?*?*?*?*?*?*?*?*?*?*?*?*?*?*?,-1.4,-5.3,70,103686,0,-0,276,0.0,-0.0,0.0,0,0,0,0,33,0.5,10,5,9999,99999,9,999999999,0.0,999,999,99
3025,2,27,3,0,*?*?*?*?*?*?*?*?*?*?*?*?*?*?*?*?*?*?*?*?*?*?,-2.4,-6.3,71,103686,0,-0,273,0.0,-0.0,0.0,0,0,0,0,35,2.1,10,5,9999,99999,9,999999999,0.0,999,999,99
3025,2,27,4,0,*?*?*?*?*?*?*?*?*?*?*?*?*?*?*?*?*?*?*?*?*?*?,-2.7,-6.6,71,103686,0,-0,271,0.0,-0.0,0.0,0,0,0,0,37,0.5,10,5,9999,99999,9,999999999,0.0,999,999,99
3025,2,27,5,0,*?*?*?*?*?*?*?*?*?*?*?*?*?*?*?*?*?*?*?*?*?*?,-3.1,-7.3,69,103686,0,-0,270,0.0,-0.0,0.0,0,0,0,0,38,1.5,10,5,9999,99999,9,999999999,0.0,999,999,99
3025,2,27,6,0,*?*?*?*?*?*?*?*?*?*?*?*?*?*?*?*?*?*?*?*?*?*?,-2.6,-7.3,67,103686,0,-0,272,0.0,-0.0,0.0,0,0,0,0,40,1.0,10,5,9999,99999,9,999999999,0.0,999,999,99
3025,2,27,7,0,*?*?*?*?*?*?*?*?*?*?*?*?*?*?*?*?*?*?*?*?*?*?,-2.3,-7.6,63,103686,99,1394,273,5.3,0.0,5.3,668,-0,667,214,40,1.0,10,5,9999,99999,9,999999999,0.0,999,999,99
3025,2,27,8,0,*?*?*?*?*?*?*?*?*?*?*?*?*?*?*?*?*?*?*?*?*?*?,-2.0,-6.9,64,103686,295,1395,274,43.9,0.0,43.9,5125,0,5135,1728,40,1.5,10,5,9999,99999,9,999999999,0.0,999,999,99
3025,2,27,9,0,*?*?*?*?*?*?*?*?*?*?*?*?*?*?*?*?*?*?*?*?*?*?,-2.0,-6.6,67,103686,459,1392,268,132.7,53.6,115.1,14573,4950,12995,3175,40,0.5,9,5,9999,99999,9,999999999,0.0,999,999,99
3025,2,27,10,0,*?*?*?*?*?*?*?*?*?*?*?*?*?*?*?*?*?*?*?*?*?*?,-0.9,-5.6,65,103686,582,1393,273,174.8,55.7,151.5,19207,5376,17093,4416,40,0.0,9,5,9999,99999,9,999999999,0.0,999,999,99
3025,2,27,11,0,*?*?*?*?*?*?*?*?*?*?*?*?*?*?*?*?*?*?*?*?*?*?,1.4,-5.6,56,103686,654,1393,288,114.9,0.0,114.9,13553,0,13600,5085,40,0.0,10,5,9999,99999,9,999999999,0.0,999,999,99
3025,2,27,12,0,*?*?*?*?*?*?*?*?*?*?*?*?*?*?*?*?*?*?*?*?*?*?,1.5,-5.3,56,103686,671,1393,283,205.3,56.7,178.0,22581,5588,20071,5416,40,0.5,9,5,9999,99999,9,999999999,0.0,999,999,99
3025,2,27,13,0,*?*?*?*?*?*?*?*?*?*?*?*?*?*?*?*?*?*?*?*?*?*?,2.1,-4.8,57,103686,632,1395,285,191.7,56.3,166.2,21080,5501,18748,4961,42,0.5,9,5,9999,99999,9,999999999,0.0,999,999,99
3025,2,27,14,0,*?*?*?*?*?*?*?*?*?*?*?*?*?*?*?*?*?*?*?*?*?*?,2.1,-4.5,58,103686,538,1393,285,159.7,55.0,138.5,17547,5245,15626,3955,43,0.5,9,5,9999,99999,9,999999999,0.0,999,999,99
3025,2,27,15,0,*?*?*?*?*?*?*?*?*?*?*?*?*?*?*?*?*?*?*?*?*?*?,2.2,-4.5,58,103686,397,1392,285,111.5,52.0,96.7,12235,4647,10924,2602,45,0.5,9,5,9999,99999,9,999999999,0.0,999,999,99
3025,2,27,16,0,*?*?*?*?*?*?*?*?*?*?*?*?*?*?*?*?*?*?*?*?*?*?,1.8,-4.8,59,103686,219,1395,284,50.3,42.6,43.6,5579,2995,5172,924,47,0.5,9,5,9999,99999,9,999999999,0.0,999,999,99
3025,2,27,17,0,*?*?*?*?*?*?*?*?*?*?*?*?*?*?*?*?*?*?*?*?*?*?,2.1,-5.6,54,103686,15,1421,291,0.0,0.0,0.0,0,0,0,0,48,0.5,10,5,9999,99999,9,999999999,0.0,999,999,99
3025,2,27,18,0,*?*?*?*?*?*?*?*?*?*?*?*?*?*?*?*?*?*?*?*?*?*?,0.7,-6.9,52,103686,0,-0,285,0.0,-0.0,0.0,0,0,0,0,50,1.0,10,5,9999,99999,9,999999999,0.0,999,999,99
3025,2,27,19,0,*?*?*?*?*?*?*?*?*?*?*?*?*?*?*?*?*?*?*?*?*?*?,-0.3,-6.6,58,103686,0,-0,281,0.0,-0.0,0.0,0,0,0,0,45,0.0,10,5,9999,99999,9,999999999,0.0,999,999,99
3025,2,27,20,0,*?*?*?*?*?*?*?*?*?*?*?*?*?*?*?*?*?*?*?*?*?*?,-0.2,-6.6,58,103686,0,-0,282,0.0,-0.0,0.0,0,0,0,0,40,0.5,10,5,9999,99999,9,999999999,0.0,999,999,99
3025,2,27,21,0,*?*?*?*?*?*?*?*?*?*?*?*?*?*?*?*?*?*?*?*?*?*?,0.6,-6.3,56,103686,0,-0,285,0.0,-0.0,0.0,0,0,0,0,35,0.5,10,5,9999,99999,9,999999999,0.0,999,999,99
3025,2,27,22,0,*?*?*?*?*?*?*?*?*?*?*?*?*?*?*?*?*?*?*?*?*?*?,-1.1,-7.6,57,103686,0,-0,278,0.0,-0.0,0.0,0,0,0,0,30,1.0,10,5,9999,99999,9,999999999,0.0,999,999,99
3025,2,27,23,0,*?*?*?*?*?*?*?*?*?*?*?*?*?*?*?*?*?*?*?*?*?*?,-1.3,-7.6,57,103686,0,-0,277,0.0,-0.0,0.0,0,0,0,0,25,1.0,10,5,9999,99999,9,999999999,0.0,999,999,99
3025,2,27,24,0,*?*?*?*?*?*?*?*?*?*?*?*?*?*?*?*?*?*?*?*?*?*?,-1.3,-4.8,73,103686,0,-0,277,0.0,-0.0,0.0,0,0,0,0,30,2.1,10,5,9999,99999,9,999999999,0.0,999,999,99
3025,2,28,1,0,*?*?*?*?*?*?*?*?*?*?*?*?*?*?*?*?*?*?*?*?*?*?,-1.4,-5.0,73,103263,0,-0,276,0.0,-0.0,0.0,0,0,0,0,73,1.0,10,5,9999,99999,9,999999999,0.0,999,999,99
3025,2,28,2,0,*?*?*?*?*?*?*?*?*?*?*?*?*?*?*?*?*?*?*?*?*?*?,-1.3,-4.2,79,103263,0,-0,277,0.0,-0.0,0.0,0,0,0,0,127,0.5,10,5,9999,99999,9,999999999,0.0,999,999,99
3025,2,28,3,0,*?*?*?*?*?*?*?*?*?*?*?*?*?*?*?*?*?*?*?*?*?*?,-0.3,-4.5,70,103263,0,-0,281,0.0,-0.0,0.0,0,0,0,0,180,2.1,10,5,9999,99999,9,999999999,0.0,999,999,99
3025,2,28,4,0,*?*?*?*?*?*?*?*?*?*?*?*?*?*?*?*?*?*?*?*?*?*?,-1.1,-4.5,75,103263,0,-0,278,0.0,-0.0,0.0,0,0,0,0,233,0.5,10,5,9999,99999,9,999999999,0.0,999,999,99
3025,2,28,5,0,*?*?*?*?*?*?*?*?*?*?*?*?*?*?*?*?*?*?*?*?*?*?,-1.1,-3.9,79,103263,0,-0,277,0.0,-0.0,0.0,0,0,0,0,287,1.5,10,5,9999,99999,9,999999999,0.0,999,999,99
3025,2,28,6,0,*?*?*?*?*?*?*?*?*?*?*?*?*?*?*?*?*?*?*?*?*?*?,-1.1,-5.0,73,103263,0,-0,278,0.0,-0.0,0.0,0,0,0,0,340,1.0,10,5,9999,99999,9,999999999,0.0,999,999,99
3025,2,28,7,0,*?*?*?*?*?*?*?*?*?*?*?*?*?*?*?*?*?*?*?*?*?*?,-1.3,-4.5,77,103263,107,1392,277,6.9,0.0,6.9,857,-0,856,277,290,1.0,10,5,9999,99999,9,999999999,0.0,999,999,99
3025,2,28,8,0,*?*?*?*?*?*?*?*?*?*?*?*?*?*?*?*?*?*?*?*?*?*?,-1.6,-5.0,76,103263,303,1394,270,79.1,48.4,68.6,8680,4013,7771,1789,240,1.5,9,5,9999,99999,9,999999999,0.0,999,999,99
3025,2,28,9,0,*?*?*?*?*?*?*?*?*?*?*?*?*?*?*?*?*?*?*?*?*?*?,-0.9,-2.2,91,103263,467,1392,273,135.6,53.7,117.6,14886,4985,13272,3255,190,0.5,9,5,9999,99999,9,999999999,0.0,999,999,99
3025,2,28,10,0,*?*?*?*?*?*?*?*?*?*?*?*?*?*?*?*?*?*?*?*?*?*?,-0.1,-1.1,94,103263,590,1393,276,177.6,55.8,154.0,19520,5399,17369,4505,140,0.0,9,5,9999,99999,9,999999999,0.0,999,999,99
3025,2,28,11,0,*?*?*?*?*?*?*?*?*?*?*?*?*?*?*?*?*?*?*?*?*?*?,0.4,0.2,99,103263,662,1393,283,116.5,0.0,116.5,13749,0,13797,5171,90,0.0,10,5,9999,99999,9,999999999,0.0,999,999,99
3025,2,28,12,0,*?*?*?*?*?*?*?*?*?*?*?*?*?*?*?*?*?*?*?*?*?*?,1.2,0.2,93,103263,679,1393,286,119.8,0.0,119.8,14152,0,14202,5346,40,0.5,10,5,9999,99999,9,999999999,0.0,999,999,99
3025,2,28,13,0,*?*?*?*?*?*?*?*?*?*?*?*?*?*?*?*?*?*?*?*?*?*?,1.3,-0.8,86,103263,639,1393,287,111.9,0.0,111.9,13195,0,13240,4930,37,0.5,10,5,9999,99999,9,999999999,0.0,999,999,99
3025,2,28,14,0,*?*?*?*?*?*?*?*?*?*?*?*?*?*?*?*?*?*?*?*?*?*?,1.4,-0.6,87,103263,545,1392,287,93.4,0.0,93.4,10965,0,10998,3986,33,0.5,10,5,9999,99999,9,999999999,0.0,999,999,99
3025,2,28,15,0,*?*?*?*?*?*?*?*?*?*?*?*?*?*?*?*?*?*?*?*?*?*?,1.2,-0.0,92,103263,404,1391,286,65.6,0.0,65.6,7659,0,7679,2667,30,0.5,10,5,9999,99999,9,999999999,0.0,999,999,99
3025,2,28,16,0,*?*?*?*?*?*?*?*?*?*?*?*?*?*?*?*?*?*?*?*?*?*?,0.9,-1.3,85,103263,226,1394,285,30.3,0.0,30.3,3557,0,3562,1179,27,0.5,10,5,9999,99999,9,999999999,0.0,999,999,99
3025,2,28,17,0,*?*?*?*?*?*?*?*?*?*?*?*?*?*?*?*?*?*?*?*?*?*?,1.2,-1.9,79,103263,21,1362,287,0.0,0.0,0.0,0,0,0,0,23,0.5,10,5,9999,99999,9,999999999,0.0,999,999,99
3025,2,28,18,0,*?*?*?*?*?*?*?*?*?*?*?*?*?*?*?*?*?*?*?*?*?*?,0.8,-2.2,79,103263,0,-0,285,0.0,-0.0,0.0,0,0,0,0,20,1.0,10,5,9999,99999,9,999999999,0.0,999,999,99
3025,2,28,19,0,*?*?*?*?*?*?*?*?*?*?*?*?*?*?*?*?*?*?*?*?*?*?,0.2,-2.2,82,103263,0,-0,283,0.0,-0.0,0.0,0,0,0,0,65,0.0,10,5,9999,99999,9,999999999,0.0,999,999,99
3025,2,28,20,0,*?*?*?*?*?*?*?*?*?*?*?*?*?*?*?*?*?*?*?*?*?*?,0.5,-1.5,85,103263,0,-0,284,0.0,-0.0,0.0,0,0,0,0,110,0.5,10,5,9999,99999,9,999999999,0.0,999,999,99
3025,2,28,21,0,*?*?*?*?*?*?*?*?*?*?*?*?*?*?*?*?*?*?*?*?*?*?,-0.4,-2.4,84,103263,0,-0,280,0.0,-0.0,0.0,0,0,0,0,155,0.5,10,5,9999,99999,9,999999999,0.0,999,999,99
3025,2,28,22,0,*?*?*?*?*?*?*?*?*?*?*?*?*?*?*?*?*?*?*?*?*?*?,-0.2,-1.5,91,103263,0,-0,281,0.0,-0.0,0.0,0,0,0,0,200,1.0,10,5,9999,99999,9,999999999,0.0,999,999,99
3025,2,28,23,0,*?*?*?*?*?*?*?*?*?*?*?*?*?*?*?*?*?*?*?*?*?*?,0.4,-0.8,91,103263,0,-0,283,0.0,-0.0,0.0,0,0,0,0,245,1.0,10,5,9999,99999,9,999999999,0.0,999,999,99
3025,2,28,24,0,*?*?*?*?*?*?*?*?*?*?*?*?*?*?*?*?*?*?*?*?*?*?,-1.6,-6.3,67,103263,0,-0,276,0.0,-0.0,0.0,0,0,0,0,20,2.1,10,5,9999,99999,9,999999999,0.0,999,999,99
3025,3,1,1,0,*?*?*?*?*?*?*?*?*?*?*?*?*?*?*?*?*?*?*?*?*?*?,1.8,-1.7,74,100215,0,-0,289,0.0,-0.0,0.0,0,0,0,0,287,1.0,10,5,9999,99999,9,999999999,0.0,999,999,99
3025,3,1,2,0,*?*?*?*?*?*?*?*?*?*?*?*?*?*?*?*?*?*?*?*?*?*?,2.3,-2.2,69,100215,0,-0,291,0.0,-0.0,0.0,0,0,0,0,283,0.5,10,5,9999,99999,9,999999999,0.0,999,999,99
3025,3,1,3,0,*?*?*?*?*?*?*?*?*?*?*?*?*?*?*?*?*?*?*?*?*?*?,1.8,-2.2,71,100215,0,-0,289,0.0,-0.0,0.0,0,0,0,0,280,2.1,10,5,9999,99999,9,999999999,0.0,999,999,99
3025,3,1,4,0,*?*?*?*?*?*?*?*?*?*?*?*?*?*?*?*?*?*?*?*?*?*?,2.0,-2.4,70,100215,0,-0,290,0.0,-0.0,0.0,0,0,0,0,277,0.5,10,5,9999,99999,9,999999999,0.0,999,999,99
3025,3,1,5,0,*?*?*?*?*?*?*?*?*?*?*?*?*?*?*?*?*?*?*?*?*?*?,1.6,-1.9,74,100215,0,-0,288,0.0,-0.0,0.0,0,0,0,0,273,1.5,10,5,9999,99999,9,999999999,0.0,999,999,99
3025,3,1,6,0,*?*?*?*?*?*?*?*?*?*?*?*?*?*?*?*?*?*?*?*?*?*?,1.1,-2.7,73,100215,0,-0,286,0.0,-0.0,0.0,0,0,0,0,270,1.0,10,5,9999,99999,9,999999999,0.0,999,999,99
3025,3,1,7,0,*?*?*?*?*?*?*?*?*?*?*?*?*?*?*?*?*?*?*?*?*?*?,2.0,-1.3,76,100215,115,1390,274,23.2,100.2,14.9,2577,4628,2241,253,267,1.0,7,4,9999,99999,9,999999999,0.0,999,999,99
3025,3,1,8,0,*?*?*?*?*?*?*?*?*?*?*?*?*?*?*?*?*?*?*?*?*?*?,2.8,-0.8,75,100215,311,1393,278,128.3,205.2,82.5,13574,16257,9736,1586,263,1.5,7,4,9999,99999,9,999999999,0.0,999,999,99
3025,3,1,9,0,*?*?*?*?*?*?*?*?*?*?*?*?*?*?*?*?*?*?*?*?*?*?,2.6,-1.3,73,100215,476,1394,282,183.4,135.3,137.2,19983,12808,15651,3121,260,0.5,8,4,9999,99999,9,999999999,0.0,999,999,99
3025,3,1,10,0,*?*?*?*?*?*?*?*?*?*?*?*?*?*?*?*?*?*?*?*?*?*?,4.3,-0.6,68,100215,598,1392,289,239.1,140.3,178.8,26073,14010,20250,4256,257,0.0,8,4,9999,99999,9,999999999,0.0,999,999,99
3025,3,1,11,0,*?*?*?*?*?*?*?*?*?*?*?*?*?*?*?*?*?*?*?*?*?*?,5.5,-0.4,63,100215,670,1392,289,321.2,238.3,206.5,34225,24501,23150,4636,253,0.0,7,4,9999,99999,9,999999999,0.0,999,999,99
3025,3,1,12,0,*?*?*?*?*?*?*?*?*?*?*?*?*?*?*?*?*?*?*?*?*?*?,6.4,-1.5,55,100215,687,1393,292,330.1,239.0,212.2,35197,24681,23747,4807,250,0.5,7,4,9999,99999,9,999999999,0.0,999,999,99
3025,3,1,13,0,*?*?*?*?*?*?*?*?*?*?*?*?*?*?*?*?*?*?*?*?*?*?,6.7,-0.0,61,100215,647,1393,305,197.1,56.4,170.9,21670,5537,19268,5137,250,0.5,9,5,9999,99999,9,999999999,0.0,999,999,99
3025,3,1,14,0,*?*?*?*?*?*?*?*?*?*?*?*?*?*?*?*?*?*?*?*?*?*?,6.8,-0.6,58,100215,553,1393,300,218.5,138.7,163.4,23815,13626,18554,3821,250,0.5,8,4,9999,99999,9,999999999,0.0,999,999,99
3025,3,1,15,0,*?*?*?*?*?*?*?*?*?*?*?*?*?*?*?*?*?*?*?*?*?*?,6.5,-0.0,61,100215,412,1394,309,67.1,0.0,67.1,7830,0,7850,2733,250,0.5,10,5,9999,99999,9,999999999,0.0,999,999,99
3025,3,1,16,0,*?*?*?*?*?*?*?*?*?*?*?*?*?*?*?*?*?*?*?*?*?*?,6.6,-0.0,61,100215,233,1394,304,55.1,43.9,47.8,6103,3176,5651,1016,250,0.5,9,5,9999,99999,9,999999999,0.0,999,999,99
3025,3,1,17,0,*?*?*?*?*?*?*?*?*?*?*?*?*?*?*?*?*?*?*?*?*?*?,6.5,-0.0,62,100215,28,1380,309,0.0,0.0,0.0,0,0,0,0,250,0.5,10,5,9999,99999,9,999999999,0.0,999,999,99
3025,3,1,18,0,*?*?*?*?*?*?*?*?*?*?*?*?*?*?*?*?*?*?*?*?*?*?,5.6,-1.5,58,100215,0,-0,305,0.0,-0.0,0.0,0,0,0,0,250,1.0,10,5,9999,99999,9,999999999,0.0,999,999,99
3025,3,1,19,0,*?*?*?*?*?*?*?*?*?*?*?*?*?*?*?*?*?*?*?*?*?*?,4.9,-1.9,59,100215,0,-0,302,0.0,-0.0,0.0,0,0,0,0,238,0.0,10,5,9999,99999,9,999999999,0.0,999,999,99
3025,3,1,20,0,*?*?*?*?*?*?*?*?*?*?*?*?*?*?*?*?*?*?*?*?*?*?,4.0,-1.7,64,100215,0,-0,299,0.0,-0.0,0.0,0,0,0,0,227,0.5,10,5,9999,99999,9,999999999,0.0,999,999,99
3025,3,1,21,0,*?*?*?*?*?*?*?*?*?*?*?*?*?*?*?*?*?*?*?*?*?*?,3.8,-1.7,65,100215,0,-0,298,0.0,-0.0,0.0,0,0,0,0,215,0.5,10,5,9999,99999,9,999999999,0.0,999,999,99
3025,3,1,22,0,*?*?*?*?*?*?*?*?*?*?*?*?*?*?*?*?*?*?*?*?*?*?,3.1,-2.2,65,100215,0,-0,295,0.0,-0.0,0.0,0,0,0,0,203,1.0,10,5,9999,99999,9,999999999,0.0,999,999,99
3025,3,1,23,0,*?*?*?*?*?*?*?*?*?*?*?*?*?*?*?*?*?*?*?*?*?*?,2.6,-1.3,73,100215,0,-0,292,0.0,-0.0,0.0,0,0,0,0,192,1.0,10,5,9999,99999,9,999999999,0.0,999,999,99
3025,3,1,24,0,*?*?*?*?*?*?*?*?*?*?*?*?*?*?*?*?*?*?*?*?*?*?,1.1,-1.3,81,100215,0,-0,286,0.0,-0.0,0.0,0,0,0,0,290,2.1,10,5,9999,99999,9,999999999,0.0,999,999,99
3025,3,2,1,0,*?*?*?*?*?*?*?*?*?*?*?*?*?*?*?*?*?*?*?*?*?*?,1.0,0.8,100,99021.3,0,-0,285,0.0,-0.0,0.0,0,0,0,0,185,1.0,10,5,9999,99999,9,999999999,0.0,999,999,99
3025,3,2,2,0,*?*?*?*?*?*?*?*?*?*?*?*?*?*?*?*?*?*?*?*?*?*?,0.5,0.4,100,99021.3,0,-0,283,0.0,-0.0,0.0,0,0,0,0,190,0.5,10,5,9999,99999,9,999999999,0.0,999,999,99
3025,3,2,3,0,*?*?*?*?*?*?*?*?*?*?*?*?*?*?*?*?*?*?*?*?*?*?,0.2,0.2,100,99021.3,0,-0,282,0.0,-0.0,0.0,0,0,0,0,195,2.1,10,5,9999,99999,9,999999999,0.0,999,999,99
3025,3,2,4,0,*?*?*?*?*?*?*?*?*?*?*?*?*?*?*?*?*?*?*?*?*?*?,-0.2,-0.2,100,99021.3,0,-0,281,0.0,-0.0,0.0,0,0,0,0,200,0.5,10,5,9999,99999,9,999999999,0.0,999,999,99
3025,3,2,5,0,*?*?*?*?*?*?*?*?*?*?*?*?*?*?*?*?*?*?*?*?*?*?,-0.8,-0.8,100,99021.3,0,-0,278,0.0,-0.0,0.0,0,0,0,0,205,1.5,10,5,9999,99999,9,999999999,0.0,999,999,99
3025,3,2,6,0,*?*?*?*?*?*?*?*?*?*?*?*?*?*?*?*?*?*?*?*?*?*?,-1.5,-1.5,100,99021.3,0,-0,276,0.0,-0.0,0.0,0,0,0,0,210,1.0,10,5,9999,99999,9,999999999,0.0,999,999,99
3025,3,2,7,0,*?*?*?*?*?*?*?*?*?*?*?*?*?*?*?*?*?*?*?*?*?*?,-0.5,-0.4,100,99021.3,123,1387,255,32.7,193.7,15.5,3448,10564,2577,296,205,1.0,5,3,9999,99999,9,999999999,0.0,999,999,99
3025,3,2,8,0,*?*?*?*?*?*?*?*?*?*?*?*?*?*?*?*?*?*?*?*?*?*?,0.4,0.4,100,99021.3,319,1391,245,167.9,492.0,55.1,17326,39724,8220,1013,200,1.5,2,1,9999,99999,9,999999999,0.0,999,999,99
3025,3,2,9,0,*?*?*?*?*?*?*?*?*?*?*?*?*?*?*?*?*?*?*?*?*?*?,2.6,2.3,100,99021.3,484,1393,269,261.6,395.2,124.3,27252,36470,15569,2386,195,0.5,5,3,9999,99999,9,999999999,0.0,999,999,99
3025,3,2,10,0,*?*?*?*?*?*?*?*?*?*?*?*?*?*?*?*?*?*?*?*?*?*?,4.7,3.4,94,99021.3,606,1392,292,242.9,140.5,181.7,26487,14073,20561,4338,190,0.0,8,4,9999,99999,9,999999999,0.0,999,999,99
3025,3,2,11,0,*?*?*?*?*?*?*?*?*?*?*?*?*?*?*?*?*?*?*?*?*?*?,7.1,4.3,85,99021.3,678,1392,280,407.9,533.4,148.1,43592,53254,18632,3049,185,0.0,3,2,9999,99999,9,999999999,0.0,999,999,99
3025,3,2,12,0,*?*?*?*?*?*?*?*?*?*?*?*?*?*?*?*?*?*?*?*?*?*?,8.8,4.1,74,99021.3,694,1391,291,410.5,483.9,169.1,43416,48426,20797,3559,180,0.5,4,2,9999,99999,9,999999999,0.0,999,999,99
3025,3,2,13,0,*?*?*?*?*?*?*?*?*?*?*?*?*?*?*?*?*?*?*?*?*?*?,8.5,3.0,70,99021.3,654,1392,289,384.0,480.5,158.2,40567,47607,19589,3246,177,0.5,4,2,9999,99999,9,999999999,0.0,999,999,99
3025,3,2,14,0,*?*?*?*?*?*?*?*?*?*?*?*?*?*?*?*?*?*?*?*?*?*?,9.0,2.7,66,99021.3,560,1392,300,290.9,323.9,160.6,30986,32034,18342,3378,173,0.5,6,3,9999,99999,9,999999999,0.0,999,999,99
3025,3,2,15,0,*?*?*?*?*?*?*?*?*?*?*?*?*?*?*?*?*?*?*?*?*?*?,8.8,3.0,69,99021.3,419,1393,290,228.7,447.1,94.2,24088,39519,12208,1750,170,0.5,4,2,9999,99999,9,999999999,0.0,999,999,99
3025,3,2,16,0,*?*?*?*?*?*?*?*?*?*?*?*?*?*?*?*?*?*?*?*?*?*?,8.6,2.1,66,99021.3,240,1394,303,90.1,186.8,57.9,9570,12877,6962,1075,167,0.5,7,4,9999,99999,9,999999999,0.0,999,999,99
3025,3,2,17,0,*?*?*?*?*?*?*?*?*?*?*?*?*?*?*?*?*?*?*?*?*?*?,8.5,1.7,64,99021.3,35,1391,292,0.0,0.0,0.0,0,0,0,0,163,0.5,5,3,9999,99999,9,999999999,0.0,999,999,99
3025,3,2,18,0,*?*?*?*?*?*?*?*?*?*?*?*?*?*?*?*?*?*?*?*?*?*?,7.1,0.6,65,99021.3,0,-0,312,0.0,-0.0,0.0,0,0,0,0,160,1.0,10,5,9999,99999,9,999999999,0.0,999,999,99
3025,3,2,19,0,*?*?*?*?*?*?*?*?*?*?*?*?*?*?*?*?*?*?*?*?*?*?,5.3,0.2,71,99021.3,0,-0,304,0.0,-0.0,0.0,0,0,0,0,167,0.0,10,5,9999,99999,9,999999999,0.0,999,999,99
3025,3,2,20,0,*?*?*?*?*?*?*?*?*?*?*?*?*?*?*?*?*?*?*?*?*?*?,3.6,0.8,85,99021.3,0,-0,296,0.0,-0.0,0.0,0,0,0,0,173,0.5,10,5,9999,99999,9,999999999,0.0,999,999,99
3025,3,2,21,0,*?*?*?*?*?*?*?*?*?*?*?*?*?*?*?*?*?*?*?*?*?*?,3.4,1.9,92,99021.3,0,-0,295,0.0,-0.0,0.0,0,0,0,0,180,0.5,10,5,9999,99999,9,999999999,0.0,999,999,99
3025,3,2,22,0,*?*?*?*?*?*?*?*?*?*?*?*?*?*?*?*?*?*?*?*?*?*?,2.3,0.6,91,99021.3,0,-0,291,0.0,-0.0,0.0,0,0,0,0,187,1.0,10,5,9999,99999,9,999999999,0.0,999,999,99
3025,3,2,23,0,*?*?*?*?*?*?*?*?*?*?*?*?*?*?*?*?*?*?*?*?*?*?,2.0,-0.2,87,99021.3,0,-0,290,0.0,-0.0,0.0,0,0,0,0,193,1.0,10,5,9999,99999,9,999999999,0.0,999,999,99
3025,3,2,24,0,*?*?*?*?*?*?*?*?*?*?*?*?*?*?*?*?*?*?*?*?*?*?,2.1,-0.2,86,99021.3,0,-0,290,0.0,-0.0,0.0,0,0,0,0,180,2.1,10,5,9999,99999,9,999999999,0.0,999,999,99
3025,3,3,1,0,*?*?*?*?*?*?*?*?*?*?*?*?*?*?*?*?*?*?*?*?*?*?,1.6,0.2,90,98572.9,0,-0,288,0.0,-0.0,0.0,0,0,0,0,205,1.0,10,5,9999,99999,9,999999999,0.0,999,999,99
3025,3,3,2,0,*?*?*?*?*?*?*?*?*?*?*?*?*?*?*?*?*?*?*?*?*?*?,1.3,0.4,94,98572.9,0,-0,287,0.0,-0.0,0.0,0,0,0,0,210,0.5,10,5,9999,99999,9,999999999,0.0,999,999,99
3025,3,3,3,0,*?*?*?*?*?*?*?*?*?*?*?*?*?*?*?*?*?*?*?*?*?*?,1.3,0.2,92,98572.9,0,-0,287,0.0,-0.0,0.0,0,0,0,0,215,2.1,10,5,9999,99999,9,999999999,0.0,999,999,99
3025,3,3,4,0,*?*?*?*?*?*?*?*?*?*?*?*?*?*?*?*?*?*?*?*?*?*?,0.5,0.4,99,98572.9,0,-0,283,0.0,-0.0,0.0,0,0,0,0,220,0.5,10,5,9999,99999,9,999999999,0.0,999,999,99
3025,3,3,5,0,*?*?*?*?*?*?*?*?*?*?*?*?*?*?*?*?*?*?*?*?*?*?,-0.3,-0.8,95,98572.9,0,-0,280,0.0,-0.0,0.0,0,0,0,0,225,1.5,10,5,9999,99999,9,999999999,0.0,999,999,99
3025,3,3,6,0,*?*?*?*?*?*?*?*?*?*?*?*?*?*?*?*?*?*?*?*?*?*?,0.1,-1.1,90,98572.9,0,-0,282,0.0,-0.0,0.0,0,0,0,0,230,1.0,10,5,9999,99999,9,999999999,0.0,999,999,99
3025,3,3,7,0,*?*?*?*?*?*?*?*?*?*?*?*?*?*?*?*?*?*?*?*?*?*?,0.4,-0.8,89,98572.9,132,1395,238,40.7,298.1,12.5,4355,19544,2094,356,217,1.0,1,0,9999,99999,9,999999999,0.0,999,999,99
3025,3,3,8,0,*?*?*?*?*?*?*?*?*?*?*?*?*?*?*?*?*?*?*?*?*?*?,0.5,-1.3,86,98572.9,327,1390,238,174.0,512.5,53.4,18041,41897,8049,993,203,1.5,1,0,9999,99999,9,999999999,0.0,999,999,99
3025,3,3,9,0,*?*?*?*?*?*?*?*?*?*?*?*?*?*?*?*?*?*?*?*?*?*?,2.9,0.4,83,98572.9,492,1391,244,286.2,566.6,85.9,29710,52217,12380,1646,190,0.5,0,0,9999,99999,9,999999999,0.0,999,999,99
3025,3,3,10,0,*?*?*?*?*?*?*?*?*?*?*?*?*?*?*?*?*?*?*?*?*?*?,5.1,2.1,80,98572.9,614,1391,259,369.4,579.9,113.4,38378,55826,15798,2267,177,0.0,1,0,9999,99999,9,999999999,0.0,999,999,99
3025,3,3,11,0,*?*?*?*?*?*?*?*?*?*?*?*?*?*?*?*?*?*?*?*?*?*?,7.5,2.7,71,98572.9,686,1392,284,405.2,483.3,166.9,42840,48269,20556,3493,163,0.0,4,2,9999,99999,9,999999999,0.0,999,999,99
3025,3,3,12,0,*?*?*?*?*?*?*?*?*?*?*?*?*?*?*?*?*?*?*?*?*?*?,9.0,2.1,62,98572.9,702,1391,274,429.2,589.5,131.8,44698,57892,17988,2767,150,0.5,1,0,9999,99999,9,999999999,0.0,999,999,99
3025,3,3,13,0,*?*?*?*?*?*?*?*?*?*?*?*?*?*?*?*?*?*?*?*?*?*?,9.1,1.3,58,98572.9,661,1390,284,397.0,531.9,144.1,42409,52885,18181,2939,133,0.5,3,2,9999,99999,9,999999999,0.0,999,999,99
3025,3,3,14,0,*?*?*?*?*?*?*?*?*?*?*?*?*?*?*?*?*?*?*?*?*?*?,9.1,1.9,60,98572.9,567,1390,295,314.9,405.4,149.6,32832,38970,18427,2971,117,0.5,5,3,9999,99999,9,999999999,0.0,999,999,99
3025,3,3,15,0,*?*?*?*?*?*?*?*?*?*?*?*?*?*?*?*?*?*?*?*?*?*?,9.2,1.5,58,98572.9,426,1392,295,224.9,385.8,106.8,23424,34239,13549,2012,100,0.5,5,3,9999,99999,9,999999999,0.0,999,999,99
3025,3,3,16,0,*?*?*?*?*?*?*?*?*?*?*?*?*?*?*?*?*?*?*?*?*?*?,8.8,4.3,73,98572.9,246,1388,305,93.9,189.1,60.3,9960,13251,7234,1125,83,0.5,7,4,9999,99999,9,999999999,0.0,999,999,99
3025,3,3,17,0,*?*?*?*?*?*?*?*?*?*?*?*?*?*?*?*?*?*?*?*?*?*?,8.4,3.9,73,98572.9,42,1398,308,0.0,0.0,0.0,0,0,0,0,67,0.5,8,4,9999,99999,9,999999999,0.0,999,999,99
3025,3,3,18,0,*?*?*?*?*?*?*?*?*?*?*?*?*?*?*?*?*?*?*?*?*?*?,7.1,3.6,78,98572.9,0,-0,311,0.0,-0.0,0.0,0,0,0,0,50,1.0,10,5,9999,99999,9,999999999,0.0,999,999,99
3025,3,3,19,0,*?*?*?*?*?*?*?*?*?*?*?*?*?*?*?*?*?*?*?*?*?*?,5.6,4.1,90,98572.9,0,-0,305,0.0,-0.0,0.0,0,0,0,0,83,0.0,10,5,9999,99999,9,999999999,0.0,999,999,99
3025,3,3,20,0,*?*?*?*?*?*?*?*?*?*?*?*?*?*?*?*?*?*?*?*?*?*?,5.0,3.6,91,98572.9,0,-0,302,0.0,-0.0,0.0,0,0,0,0,117,0.5,10,5,9999,99999,9,999999999,0.0,999,999,99
3025,3,3,21,0,*?*?*?*?*?*?*?*?*?*?*?*?*?*?*?*?*?*?*?*?*?*?,4.3,3.8,96,98572.9,0,-0,299,0.0,-0.0,0.0,0,0,0,0,150,0.5,10,5,9999,99999,9,999999999,0.0,999,999,99
3025,3,3,22,0,*?*?*?*?*?*?*?*?*?*?*?*?*?*?*?*?*?*?*?*?*?*?,3.8,3.6,98,98572.9,0,-0,297,0.0,-0.0,0.0,0,0,0,0,183,1.0,10,5,9999,99999,9,999999999,0.0,999,999,99
3025,3,3,23,0,*?*?*?*?*?*?*?*?*?*?*?*?*?*?*?*?*?*?*?*?*?*?,3.2,3.2,99,98572.9,0,-0,294,0.0,-0.0,0.0,0,0,0,0,217,1.0,10,5,9999,99999,9,999999999,0.0,999,999,99
3025,3,3,24,0,*?*?*?*?*?*?*?*?*?*?*?*?*?*?*?*?*?*?*?*?*?*?,1.8,-0.0,88,98572.9,0,-0,289,0.0,-0.0,0.0,0,0,0,0,200,2.1,10,5,9999,99999,9,999999999,0.0,999,999,99
3025,3,4,1,0,*?*?*?*?*?*?*?*?*?*?*?*?*?*?*?*?*?*?*?*?*?*?,1.9,1.9,99,100252,0,-0,289,0.0,-0.0,0.0,0,0,0,0,245,1.0,10,5,9999,99999,9,999999999,0.0,999,999,99
3025,3,4,2,0,*?*?*?*?*?*?*?*?*?*?*?*?*?*?*?*?*?*?*?*?*?*?,1.2,1.3,99,100252,0,-0,286,0.0,-0.0,0.0,0,0,0,0,240,0.5,10,5,9999,99999,9,999999999,0.0,999,999,99
3025,3,4,3,0,*?*?*?*?*?*?*?*?*?*?*?*?*?*?*?*?*?*?*?*?*?*?,0.7,0.6,99,100252,0,-0,284,0.0,-0.0,0.0,0,0,0,0,235,2.1,10,5,9999,99999,9,999999999,0.0,999,999,99
3025,3,4,4,0,*?*?*?*?*?*?*?*?*?*?*?*?*?*?*?*?*?*?*?*?*?*?,0.1,-0.0,99,100252,0,-0,282,0.0,-0.0,0.0,0,0,0,0,230,0.5,10,5,9999,99999,9,999999999,0.0,999,999,99
3025,3,4,5,0,*?*?*?*?*?*?*?*?*?*?*?*?*?*?*?*?*?*?*?*?*?*?,-0.1,-0.0,99,100252,0,-0,281,0.0,-0.0,0.0,0,0,0,0,225,1.5,10,5,9999,99999,9,999999999,0.0,999,999,99
3025,3,4,6,0,*?*?*?*?*?*?*?*?*?*?*?*?*?*?*?*?*?*?*?*?*?*?,-0.3,-0.2,99,100252,0,-0,251,0.0,-0.0,0.0,0,0,0,0,220,1.0,4,2,9999,99999,9,999999999,0.0,999,999,99
3025,3,4,7,0,*?*?*?*?*?*?*?*?*?*?*?*?*?*?*?*?*?*?*?*?*?*?,0.5,0.4,99,100252,140,1391,235,46.4,322.9,13.9,4956,21535,2323,383,225,1.0,0,0,9999,99999,9,999999999,0.0,999,999,99
3025,3,4,8,0,*?*?*?*?*?*?*?*?*?*?*?*?*?*?*?*?*?*?*?*?*?*?,1.2,1.3,99,100252,336,1392,239,179.8,521.5,53.9,18670,43054,8140,1007,230,1.5,0,0,9999,99999,9,999999999,0.0,999,999,99
3025,3,4,9,0,*?*?*?*?*?*?*?*?*?*?*?*?*?*?*?*?*?*?*?*?*?*?,2.2,1.7,95,100252,500,1390,243,291.9,568.2,87.6,30308,52572,12599,1683,235,0.5,0,0,9999,99999,9,999999999,0.0,999,999,99
3025,3,4,10,0,*?*?*?*?*?*?*?*?*?*?*?*?*?*?*?*?*?*?*?*?*?*?,5.6,3.2,84,100252,622,1390,259,375.2,586.9,112.6,39051,56696,15720,2268,240,0.0,0,0,9999,99999,9,999999999,0.0,999,999,99
3025,3,4,11,0,*?*?*?*?*?*?*?*?*?*?*?*?*?*?*?*?*?*?*?*?*?*?,6.3,4.5,87,100252,694,1391,264,423.9,594.8,127.2,44210,58397,17475,2667,245,0.0,0,0,9999,99999,9,999999999,0.0,999,999,99
3025,3,4,12,0,*?*?*?*?*?*?*?*?*?*?*?*?*?*?*?*?*?*?*?*?*?*?,8.5,5.6,82,100252,710,1391,274,434.8,596.4,130.4,45365,58721,17859,2764,250,0.5,0,0,9999,99999,9,999999999,0.0,999,999,99
3025,3,4,13,0,*?*?*?*?*?*?*?*?*?*?*?*?*?*?*?*?*?*?*?*?*?*?,8.3,2.3,66,100252,669,1391,267,407.1,592.3,122.1,42425,57858,16876,2523,252,0.5,0,0,9999,99999,9,999999999,0.0,999,999,99
3025,3,4,14,0,*?*?*?*?*?*?*?*?*?*?*?*?*?*?*?*?*?*?*?*?*?*?,8.3,1.5,61,100252,575,1392,265,342.7,580.6,102.8,35633,55303,14526,2028,253,0.5,0,0,9999,99999,9,999999999,0.0,999,999,99
3025,3,4,15,0,*?*?*?*?*?*?*?*?*?*?*?*?*?*?*?*?*?*?*?*?*?*?,8.6,0.8,57,100252,433,1391,265,246.1,553.4,73.8,25529,49377,10811,1395,255,0.5,0,0,9999,99999,9,999999999,0.0,999,999,99
3025,3,4,16,0,*?*?*?*?*?*?*?*?*?*?*?*?*?*?*?*?*?*?*?*?*?*?,8.2,1.7,63,100252,253,1388,265,123.7,475.4,37.1,12900,35418,5790,695,257,0.5,0,0,9999,99999,9,999999999,0.0,999,999,99
3025,3,4,17,0,*?*?*?*?*?*?*?*?*?*?*?*?*?*?*?*?*?*?*?*?*?*?,8.0,3.0,71,100252,49,1404,277,0.0,0.0,0.0,0,0,0,0,258,0.5,2,1,9999,99999,9,999999999,0.0,999,999,99
3025,3,4,18,0,*?*?*?*?*?*?*?*?*?*?*?*?*?*?*?*?*?*?*?*?*?*?,6.6,3.2,78,100252,0,-0,309,0.0,-0.0,0.0,0,0,0,0,260,1.0,10,5,9999,99999,9,999999999,0.0,999,999,99
3025,3,4,19,0,*?*?*?*?*?*?*?*?*?*?*?*?*?*?*?*?*?*?*?*?*?*?,5.0,3.6,89,100252,0,-0,302,0.0,-0.0,0.0,0,0,0,0,260,0.0,10,5,9999,99999,9,999999999,0.0,999,999,99
3025,3,4,20,0,*?*?*?*?*?*?*?*?*?*?*?*?*?*?*?*?*?*?*?*?*?*?,4.8,2.9,86,100252,0,-0,301,0.0,-0.0,0.0,0,0,0,0,260,0.5,10,5,9999,99999,9,999999999,0.0,999,999,99
3025,3,4,21,0,*?*?*?*?*?*?*?*?*?*?*?*?*?*?*?*?*?*?*?*?*?*?,3.9,2.9,92,100252,0,-0,297,0.0,-0.0,0.0,0,0,0,0,260,0.5,10,5,9999,99999,9,999999999,0.0,999,999,99
3025,3,4,22,0,*?*?*?*?*?*?*?*?*?*?*?*?*?*?*?*?*?*?*?*?*?*?,3.3,2.7,94,100252,0,-0,295,0.0,-0.0,0.0,0,0,0,0,260,1.0,10,5,9999,99999,9,999999999,0.0,999,999,99
3025,3,4,23,0,*?*?*?*?*?*?*?*?*?*?*?*?*?*?*?*?*?*?*?*?*?*?,2.3,1.7,95,100252,0,-0,291,0.0,-0.0,0.0,0,0,0,0,260,1.0,10,5,9999,99999,9,999999999,0.0,999,999,99
3025,3,4,24,0,*?*?*?*?*?*?*?*?*?*?*?*?*?*?*?*?*?*?*?*?*?*?,2.6,2.7,99,100252,0,-0,292,0.0,-0.0,0.0,0,0,0,0,250,2.1,10,5,9999,99999,9,999999999,0.0,999,999,99
3025,3,5,1,0,*?*?*?*?*?*?*?*?*?*?*?*?*?*?*?*?*?*?*?*?*?*?,-0.3,-1.5,89,101864,0,-0,280,0.0,-0.0,0.0,0,0,0,0,255,1.0,10,5,9999,99999,9,999999999,0.0,999,999,99
3025,3,5,2,0,*?*?*?*?*?*?*?*?*?*?*?*?*?*?*?*?*?*?*?*?*?*?,-1.3,-3.1,84,101864,0,-0,277,0.0,-0.0,0.0,0,0,0,0,250,0.5,10,5,9999,99999,9,999999999,0.0,999,999,99
3025,3,5,3,0,*?*?*?*?*?*?*?*?*?*?*?*?*?*?*?*?*?*?*?*?*?*?,-1.0,-3.7,78,101864,0,-0,278,0.0,-0.0,0.0,0,0,0,0,245,2.1,10,5,9999,99999,9,999999999,0.0,999,999,99
3025,3,5,4,0,*?*?*?*?*?*?*?*?*?*?*?*?*?*?*?*?*?*?*?*?*?*?,-2.1,-5.0,76,101864,0,-0,274,0.0,-0.0,0.0,0,0,0,0,240,0.5,10,5,9999,99999,9,999999999,0.0,999,999,99
3025,3,5,5,0,*?*?*?*?*?*?*?*?*?*?*?*?*?*?*?*?*?*?*?*?*?*?,-3.2,-6.0,78,101864,0,-0,269,0.0,-0.0,0.0,0,0,0,0,235,1.5,10,5,9999,99999,9,999999999,0.0,999,999,99
3025,3,5,6,0,*?*?*?*?*?*?*?*?*?*?*?*?*?*?*?*?*?*?*?*?*?*?,-2.8,-6.3,73,101864,0,-0,231,0.0,-0.0,0.0,0,0,0,0,230,1.0,3,2,9999,99999,9,999999999,0.0,999,999,99
3025,3,5,7,0,*?*?*?*?*?*?*?*?*?*?*?*?*?*?*?*?*?*?*?*?*?*?,-2.3,-4.8,79,101864,148,1387,218,52.2,342.2,15.6,5506,22264,2641,351,228,1.0,0,0,9999,99999,9,999999999,0.0,999,999,99
3025,3,5,8,0,*?*?*?*?*?*?*?*?*?*?*?*?*?*?*?*?*?*?*?*?*?*?,-1.3,-4.5,75,101864,344,1390,221,185.6,525.0,55.7,19262,43701,8375,1040,227,1.5,0,0,9999,99999,9,999999999,0.0,999,999,99
3025,3,5,9,0,*?*?*?*?*?*?*?*?*?*?*?*?*?*?*?*?*?*?*?*?*?*?,0.8,-3.4,69,101864,508,1389,230,297.7,569.8,89.3,30907,52918,12818,1720,225,0.5,0,0,9999,99999,9,999999999,0.0,999,999,99
3025,3,5,10,0,*?*?*?*?*?*?*?*?*?*?*?*?*?*?*?*?*?*?*?*?*?*?,4.3,-3.1,55,101864,630,1389,242,380.9,588.0,114.3,39649,56915,15925,2312,223,0.0,0,0,9999,99999,9,999999999,0.0,999,999,99
3025,3,5,11,0,*?*?*?*?*?*?*?*?*?*?*?*?*?*?*?*?*?*?*?*?*?*?,6.3,-2.2,52,101864,701,1389,251,429.5,595.6,128.9,44798,58562,17668,2716,222,0.0,0,0,9999,99999,9,999999999,0.0,999,999,99
3025,3,5,12,0,*?*?*?*?*?*?*?*?*?*?*?*?*?*?*?*?*?*?*?*?*?*?,7.3,-1.7,50,101864,717,1389,256,440.3,597.1,132.1,45940,58873,18045,2813,220,0.5,0,0,9999,99999,9,999999999,0.0,999,999,99
3025,3,5,13,0,*?*?*?*?*?*?*?*?*?*?*?*?*?*?*?*?*?*?*?*?*?*?,7.8,-2.2,48,101864,676,1389,257,412.4,593.1,123.7,42981,58028,17060,2567,218,0.5,0,0,9999,99999,9,999999999,0.0,999,999,99
3025,3,5,14,0,*?*?*?*?*?*?*?*?*?*?*?*?*?*?*?*?*?*?*?*?*?*?,7.9,-1.9,47,101864,582,1390,257,347.8,581.7,104.4,36167,55535,14712,2064,217,0.5,0,0,9999,99999,9,999999999,0.0,999,999,99
3025,3,5,15,0,*?*?*?*?*?*?*?*?*?*?*?*?*?*?*?*?*?*?*?*?*?*?,7.7,-1.5,50,101864,440,1390,258,251.0,555.2,75.3,26040,49759,11005,1425,215,0.5,0,0,9999,99999,9,999999999,0.0,999,999,99
3025,3,5,16,0,*?*?*?*?*?*?*?*?*?*?*?*?*?*?*?*?*?*?*?*?*?*?,7.7,-0.8,53,101864,260,1389,259,128.5,480.4,38.6,13389,36175,5994,721,213,0.5,0,0,9999,99999,9,999999999,0.0,999,999,99
3025,3,5,17,0,*?*?*?*?*?*?*?*?*?*?*?*?*?*?*?*?*?*?*?*?*?*?,6.9,1.0,65,101864,55,1383,270,0.0,0.0,0.0,0,0,0,0,212,0.5,2,1,9999,99999,9,999999999,0.0,999,999,99
3025,3,5,18,0,*?*?*?*?*?*?*?*?*?*?*?*?*?*?*?*?*?*?*?*?*?*?,5.1,1.5,76,101864,0,-0,303,0.0,-0.0,0.0,0,0,0,0,210,1.0,10,5,9999,99999,9,999999999,0.0,999,999,99
3025,3,5,19,0,*?*?*?*?*?*?*?*?*?*?*?*?*?*?*?*?*?*?*?*?*?*?,4.3,-0.8,67,101864,0,-0,300,0.0,-0.0,0.0,0,0,0,0,208,0.0,10,5,9999,99999,9,999999999,0.0,999,999,99
3025,3,5,20,0,*?*?*?*?*?*?*?*?*?*?*?*?*?*?*?*?*?*?*?*?*?*?,1.8,-2.4,70,101864,0,-0,289,0.0,-0.0,0.0,0,0,0,0,207,0.5,10,5,9999,99999,9,999999999,0.0,999,999,99
3025,3,5,21,0,*?*?*?*?*?*?*?*?*?*?*?*?*?*?*?*?*?*?*?*?*?*?,1.6,-2.4,72,101864,0,-0,288,0.0,-0.0,0.0,0,0,0,0,205,0.5,10,5,9999,99999,9,999999999,0.0,999,999,99
3025,3,5,22,0,*?*?*?*?*?*?*?*?*?*?*?*?*?*?*?*?*?*?*?*?*?*?,0.8,-3.4,69,101864,0,-0,285,0.0,-0.0,0.0,0,0,0,0,203,1.0,10,5,9999,99999,9,999999999,0.0,999,999,99
3025,3,5,23,0,*?*?*?*?*?*?*?*?*?*?*?*?*?*?*?*?*?*?*?*?*?*?,0.7,-3.4,70,101864,0,-0,285,0.0,-0.0,0.0,0,0,0,0,202,1.0,10,5,9999,99999,9,999999999,0.0,999,999,99
3025,3,5,24,0,*?*?*?*?*?*?*?*?*?*?*?*?*?*?*?*?*?*?*?*?*?*?,1.3,0.2,90,101864,0,-0,287,0.0,-0.0,0.0,0,0,0,0,260,2.1,10,5,9999,99999,9,999999999,0.0,999,999,99
3025,3,6,1,0,*?*?*?*?*?*?*?*?*?*?*?*?*?*?*?*?*?*?*?*?*?*?,0.7,-1.3,85,102071,0,-0,285,0.0,-0.0,0.0,0,0,0,0,202,1.0,10,5,9999,99999,9,999999999,0.0,999,999,99
3025,3,6,2,0,*?*?*?*?*?*?*?*?*?*?*?*?*?*?*?*?*?*?*?*?*?*?,0.5,-0.4,92,102071,0,-0,284,0.0,-0.0,0.0,0,0,0,0,203,0.5,10,5,9999,99999,9,999999999,0.0,999,999,99
3025,3,6,3,0,*?*?*?*?*?*?*?*?*?*?*?*?*?*?*?*?*?*?*?*?*?*?,0.3,-0.4,94,102071,0,-0,283,0.0,-0.0,0.0,0,0,0,0,205,2.1,10,5,9999,99999,9,999999999,0.0,999,999,99
3025,3,6,4,0,*?*?*?*?*?*?*?*?*?*?*?*?*?*?*?*?*?*?*?*?*?*?,-0.0,-0.8,93,102071,0,-0,282,0.0,-0.0,0.0,0,0,0,0,207,0.5,10,5,9999,99999,9,999999999,0.0,999,999,99
3025,3,6,5,0,*?*?*?*?*?*?*?*?*?*?*?*?*?*?*?*?*?*?*?*?*?*?,-0.5,-0.6,100,102071,0,-0,279,0.0,-0.0,0.0,0,0,0,0,208,1.5,10,5,9999,99999,9,999999999,0.0,999,999,99
3025,3,6,6,0,*?*?*?*?*?*?*?*?*?*?*?*?*?*?*?*?*?*?*?*?*?*?,-0.1,-0.2,98,102071,0,-0,281,0.0,-0.0,0.0,0,0,0,0,210,1.0,10,5,9999,99999,9,999999999,0.0,999,999,99
3025,3,6,7,0,*?*?*?*?*?*?*?*?*?*?*?*?*?*?*?*?*?*?*?*?*?*?,0.3,-0.2,96,102071,157,1392,273,38.7,86.4,28.9,4187,4549,3623,502,208,1.0,8,4,9999,99999,9,999999999,0.0,999,999,99
3025,3,6,8,0,*?*?*?*?*?*?*?*?*?*?*?*?*?*?*?*?*?*?*?*?*?*?,1.3,0.4,94,102071,352,1388,267,167.4,295.9,92.4,17300,24484,11742,1723,207,1.5,6,3,9999,99999,9,999999999,0.0,999,999,99
3025,3,6,9,0,*?*?*?*?*?*?*?*?*?*?*?*?*?*?*?*?*?*?*?*?*?*?,2.3,0.2,86,102071,516,1388,266,283.0,399.7,134.4,29482,37566,16718,2615,205,0.5,5,3,9999,99999,9,999999999,0.0,999,999,99
3025,3,6,10,0,*?*?*?*?*?*?*?*?*?*?*?*?*?*?*?*?*?*?*?*?*?*?,5.0,2.5,84,102071,638,1389,269,382.0,529.6,138.7,40776,52338,17556,2791,203,0.0,3,2,9999,99999,9,999999999,0.0,999,999,99
3025,3,6,11,0,*?*?*?*?*?*?*?*?*?*?*?*?*?*?*?*?*?*?*?*?*?*?,6.8,1.7,70,102071,709,1388,275,430.0,536.3,156.1,45982,53941,19524,3286,202,0.0,3,2,9999,99999,9,999999999,0.0,999,999,99
3025,3,6,12,0,*?*?*?*?*?*?*?*?*?*?*?*?*?*?*?*?*?*?*?*?*?*?,8.1,1.7,64,102071,725,1389,280,440.4,537.6,159.9,47128,54241,19952,3403,200,0.5,3,2,9999,99999,9,999999999,0.0,999,999,99
3025,3,6,13,0,*?*?*?*?*?*?*?*?*?*?*?*?*?*?*?*?*?*?*?*?*?*?,8.1,1.9,64,102071,684,1389,281,412.7,534.1,149.8,44110,53411,18823,3100,202,0.5,3,2,9999,99999,9,999999999,0.0,999,999,99
3025,3,6,14,0,*?*?*?*?*?*?*?*?*?*?*?*?*?*?*?*?*?*?*?*?*?*?,8.2,2.1,65,102071,589,1389,301,278.4,234.4,179.0,29568,23470,20247,3861,203,0.5,7,4,9999,99999,9,999999999,0.0,999,999,99
3025,3,6,15,0,*?*?*?*?*?*?*?*?*?*?*?*?*?*?*?*?*?*?*?*?*?*?,8.0,1.3,62,102071,447,1390,295,223.9,311.9,123.6,23775,28832,14327,2483,205,0.5,6,3,9999,99999,9,999999999,0.0,999,999,99
3025,3,6,16,0,*?*?*?*?*?*?*?*?*?*?*?*?*?*?*?*?*?*?*?*?*?*?,7.9,1.3,63,102071,267,1389,295,116.6,271.7,64.4,12120,19932,8415,1172,207,0.5,6,3,9999,99999,9,999999999,0.0,999,999,99
3025,3,6,17,0,*?*?*?*?*?*?*?*?*?*?*?*?*?*?*?*?*?*?*?*?*?*?,8.1,1.9,64,102071,62,1389,301,0.0,0.0,0.0,0,0,0,0,208,0.5,7,4,9999,99999,9,999999999,0.0,999,999,99
3025,3,6,18,0,*?*?*?*?*?*?*?*?*?*?*?*?*?*?*?*?*?*?*?*?*?*?,6.9,1.0,67,102071,0,-0,311,0.0,-0.0,0.0,0,0,0,0,210,1.0,10,5,9999,99999,9,999999999,0.0,999,999,99
3025,3,6,19,0,*?*?*?*?*?*?*?*?*?*?*?*?*?*?*?*?*?*?*?*?*?*?,5.2,0.6,73,102071,0,-0,303,0.0,-0.0,0.0,0,0,0,0,208,0.0,10,5,9999,99999,9,999999999,0.0,999,999,99
3025,3,6,20,0,*?*?*?*?*?*?*?*?*?*?*?*?*?*?*?*?*?*?*?*?*?*?,4.1,1.5,83,102071,0,-0,298,0.0,-0.0,0.0,0,0,0,0,207,0.5,10,5,9999,99999,9,999999999,0.0,999,999,99
3025,3,6,21,0,*?*?*?*?*?*?*?*?*?*?*?*?*?*?*?*?*?*?*?*?*?*?,4.0,1.3,83,102071,0,-0,298,0.0,-0.0,0.0,0,0,0,0,205,0.5,10,5,9999,99999,9,999999999,0.0,999,999,99
3025,3,6,22,0,*?*?*?*?*?*?*?*?*?*?*?*?*?*?*?*?*?*?*?*?*?*?,3.0,1.9,92,102071,0,-0,294,0.0,-0.0,0.0,0,0,0,0,203,1.0,10,5,9999,99999,9,999999999,0.0,999,999,99
3025,3,6,23,0,*?*?*?*?*?*?*?*?*?*?*?*?*?*?*?*?*?*?*?*?*?*?,2.2,1.3,94,102071,0,-0,290,0.0,-0.0,0.0,0,0,0,0,202,1.0,10,5,9999,99999,9,999999999,0.0,999,999,99
3025,3,6,24,0,*?*?*?*?*?*?*?*?*?*?*?*?*?*?*?*?*?*?*?*?*?*?,0.5,-2.4,79,102071,0,-0,284,0.0,-0.0,0.0,0,0,0,0,200,2.1,10,5,9999,99999,9,999999999,0.0,999,999,99
3025,3,7,1,0,*?*?*?*?*?*?*?*?*?*?*?*?*?*?*?*?*?*?*?*?*?*?,0.5,-4.5,63,102096,0,-0,284,0.0,-0.0,0.0,0,0,0,0,200,1.0,10,5,9999,99999,9,999999999,0.0,999,999,99
3025,3,7,2,0,*?*?*?*?*?*?*?*?*?*?*?*?*?*?*?*?*?*?*?*?*?*?,-0.2,-8.4,48,102096,0,-0,282,0.0,-0.0,0.0,0,0,0,0,200,0.5,10,5,9999,99999,9,999999999,0.0,999,999,99
3025,3,7,3,0,*?*?*?*?*?*?*?*?*?*?*?*?*?*?*?*?*?*?*?*?*?*?,-1.0,-8.4,52,102096,0,-0,278,0.0,-0.0,0.0,0,0,0,0,200,2.1,10,5,9999,99999,9,999999999,0.0,999,999,99
3025,3,7,4,0,*?*?*?*?*?*?*?*?*?*?*?*?*?*?*?*?*?*?*?*?*?*?,-1.5,-8.4,53,102096,0,-0,276,0.0,-0.0,0.0,0,0,0,0,200,0.5,10,5,9999,99999,9,999999999,0.0,999,999,99
3025,3,7,5,0,*?*?*?*?*?*?*?*?*?*?*?*?*?*?*?*?*?*?*?*?*?*?,-2.0,-8.8,53,102096,0,-0,274,0.0,-0.0,0.0,0,0,0,0,200,1.5,10,5,9999,99999,9,999999999,0.0,999,999,99
3025,3,7,6,0,*?*?*?*?*?*?*?*?*?*?*?*?*?*?*?*?*?*?*?*?*?*?,-1.8,-9.2,52,102096,0,-0,275,0.0,-0.0,0.0,0,0,0,0,200,1.0,10,5,9999,99999,9,999999999,0.0,999,999,99
3025,3,7,7,0,*?*?*?*?*?*?*?*?*?*?*?*?*?*?*?*?*?*?*?*?*?*?,-1.6,-8.8,51,102096,165,1388,214,63.7,375.1,19.1,6654,25217,3186,414,208,1.0,0,0,9999,99999,9,999999999,0.0,999,999,99
3025,3,7,8,0,*?*?*?*?*?*?*?*?*?*?*?*?*?*?*?*?*?*?*?*?*?*?,-0.5,-7.6,52,102096,360,1386,219,197.2,531.5,59.1,20455,44937,8843,1106,217,1.5,0,0,9999,99999,9,999999999,0.0,999,999,99
3025,3,7,9,0,*?*?*?*?*?*?*?*?*?*?*?*?*?*?*?*?*?*?*?*?*?*?,1.4,-6.3,50,102096,525,1389,228,309.2,572.8,92.8,32115,53583,13258,1796,225,0.5,0,0,9999,99999,9,999999999,0.0,999,999,99
3025,3,7,10,0,*?*?*?*?*?*?*?*?*?*?*?*?*?*?*?*?*?*?*?*?*?*?,4.1,-5.6,44,102096,646,1388,256,387.6,530.5,140.7,41384,52548,17787,2846,233,0.0,3,2,9999,99999,9,999999999,0.0,999,999,99
3025,3,7,11,0,*?*?*?*?*?*?*?*?*?*?*?*?*?*?*?*?*?*?*?*?*?*?,6.2,-5.6,38,102096,717,1388,296,294.2,143.5,220.0,32134,14777,24755,5539,242,0.0,8,4,9999,99999,9,999999999,0.0,999,999,99
3025,3,7,12,0,*?*?*?*?*?*?*?*?*?*?*?*?*?*?*?*?*?*?*?*?*?*?,7.9,-5.6,34,102096,732,1387,257,451.0,592.4,138.5,47002,58492,18753,2970,250,0.5,1,0,9999,99999,9,999999999,0.0,999,999,99
3025,3,7,13,0,*?*?*?*?*?*?*?*?*?*?*?*?*?*?*?*?*?*?*?*?*?*?,8.2,-6.3,31,102096,691,1388,258,422.8,588.6,129.8,44012,57694,17749,2708,255,0.5,1,0,9999,99999,9,999999999,0.0,999,999,99
3025,3,7,14,0,*?*?*?*?*?*?*?*?*?*?*?*?*?*?*?*?*?*?*?*?*?*?,8.1,-8.0,28,102096,596,1388,248,358.0,583.7,107.4,37236,55983,15085,2138,260,0.5,0,0,9999,99999,9,999999999,0.0,999,999,99
3025,3,7,15,0,*?*?*?*?*?*?*?*?*?*?*?*?*?*?*?*?*?*?*?*?*?*?,8.3,-9.6,24,102096,454,1389,246,260.8,558.7,78.3,27062,50492,11390,1485,265,0.5,0,0,9999,99999,9,999999999,0.0,999,999,99
3025,3,7,16,0,*?*?*?*?*?*?*?*?*?*?*?*?*?*?*?*?*?*?*?*?*?*?,7.9,-9.2,25,102096,274,1389,295,108.9,197.0,70.0,11531,14650,8327,1324,270,0.5,7,4,9999,99999,9,999999999,0.0,999,999,99
3025,3,7,17,0,*?*?*?*?*?*?*?*?*?*?*?*?*?*?*?*?*?*?*?*?*?*?,7.4,-6.6,32,102096,69,1393,308,0.0,0.0,0.0,0,0,0,0,275,0.5,9,5,9999,99999,9,999999999,0.0,999,999,99
3025,3,7,18,0,*?*?*?*?*?*?*?*?*?*?*?*?*?*?*?*?*?*?*?*?*?*?,6.1,-6.0,37,102096,0,-0,308,0.0,-0.0,0.0,0,0,0,0,280,1.0,10,5,9999,99999,9,999999999,0.0,999,999,99
3025,3,7,19,0,*?*?*?*?*?*?*?*?*?*?*?*?*?*?*?*?*?*?*?*?*?*?,4.4,-5.0,45,102096,0,-0,301,0.0,-0.0,0.0,0,0,0,0,248,0.0,10,5,9999,99999,9,999999999,0.0,999,999,99
3025,3,7,20,0,*?*?*?*?*?*?*?*?*?*?*?*?*?*?*?*?*?*?*?*?*?*?,3.3,-5.6,47,102096,0,-0,296,0.0,-0.0,0.0,0,0,0,0,217,0.5,10,5,9999,99999,9,999999999,0.0,999,999,99
3025,3,7,21,0,*?*?*?*?*?*?*?*?*?*?*?*?*?*?*?*?*?*?*?*?*?*?,3.0,-6.3,46,102096,0,-0,295,0.0,-0.0,0.0,0,0,0,0,185,0.5,10,5,9999,99999,9,999999999,0.0,999,999,99
3025,3,7,22,0,*?*?*?*?*?*?*?*?*?*?*?*?*?*?*?*?*?*?*?*?*?*?,3.3,-5.6,47,102096,0,-0,296,0.0,-0.0,0.0,0,0,0,0,153,1.0,10,5,9999,99999,9,999999999,0.0,999,999,99
3025,3,7,23,0,*?*?*?*?*?*?*?*?*?*?*?*?*?*?*?*?*?*?*?*?*?*?,2.5,-5.6,50,102096,0,-0,293,0.0,-0.0,0.0,0,0,0,0,122,1.0,10,5,9999,99999,9,999999999,0.0,999,999,99
3025,3,7,24,0,*?*?*?*?*?*?*?*?*?*?*?*?*?*?*?*?*?*?*?*?*?*?,1.4,-1.5,77,102096,0,-0,287,0.0,-0.0,0.0,0,0,0,0,200,2.1,10,5,9999,99999,9,999999999,0.0,999,999,99
3025,3,8,1,0,*?*?*?*?*?*?*?*?*?*?*?*?*?*?*?*?*?*?*?*?*?*?,1.7,-1.9,75,102327,0,-0,289,0.0,-0.0,0.0,0,0,0,0,102,1.0,10,5,9999,99999,9,999999999,0.0,999,999,99
3025,3,8,2,0,*?*?*?*?*?*?*?*?*?*?*?*?*?*?*?*?*?*?*?*?*?*?,1.0,-0.6,88,102327,0,-0,286,0.0,-0.0,0.0,0,0,0,0,113,0.5,10,5,9999,99999,9,999999999,0.0,999,999,99
3025,3,8,3,0,*?*?*?*?*?*?*?*?*?*?*?*?*?*?*?*?*?*?*?*?*?*?,0.9,-0.8,88,102327,0,-0,285,0.0,-0.0,0.0,0,0,0,0,125,2.1,10,5,9999,99999,9,999999999,0.0,999,999,99
3025,3,8,4,0,*?*?*?*?*?*?*?*?*?*?*?*?*?*?*?*?*?*?*?*?*?*?,0.5,-1.3,87,102327,0,-0,284,0.0,-0.0,0.0,0,0,0,0,137,0.5,10,5,9999,99999,9,999999999,0.0,999,999,99
3025,3,8,5,0,*?*?*?*?*?*?*?*?*?*?*?*?*?*?*?*?*?*?*?*?*?*?,1.2,-0.6,87,102327,0,-0,286,0.0,-0.0,0.0,0,0,0,0,148,1.5,10,5,9999,99999,9,999999999,0.0,999,999,99
3025,3,8,6,0,*?*?*?*?*?*?*?*?*?*?*?*?*?*?*?*?*?*?*?*?*?*?,1.6,0.4,91,102327,0,-0,288,0.0,-0.0,0.0,0,0,0,0,160,1.0,10,5,9999,99999,9,999999999,0.0,999,999,99
3025,3,8,7,0,*?*?*?*?*?*?*?*?*?*?*?*?*?*?*?*?*?*?*?*?*?*?,1.6,-0.0,88,102327,173,1384,283,35.0,37.3,30.4,3915,2340,3645,637,165,1.0,9,5,9999,99999,9,999999999,0.0,999,999,99
3025,3,8,8,0,*?*?*?*?*?*?*?*?*?*?*?*?*?*?*?*?*?*?*?*?*?*?,1.5,-0.2,87,102327,369,1388,278,135.5,128.5,101.4,14766,11233,11651,2233,170,1.5,8,4,9999,99999,9,999999999,0.0,999,999,99
3025,3,8,9,0,*?*?*?*?*?*?*?*?*?*?*?*?*?*?*?*?*?*?*?*?*?*?,2.8,0.4,84,102327,533,1388,273,275.6,321.6,152.2,29328,31413,17429,3167,175,0.5,6,3,9999,99999,9,999999999,0.0,999,999,99
3025,3,8,10,0,*?*?*?*?*?*?*?*?*?*?*?*?*?*?*?*?*?*?*?*?*?*?,4.7,1.0,77,102327,654,1387,271,385.5,480.7,158.8,40707,47652,19642,3264,180,0.0,4,2,9999,99999,9,999999999,0.0,999,999,99
3025,3,8,11,0,*?*?*?*?*?*?*?*?*?*?*?*?*?*?*?*?*?*?*?*?*?*?,6.4,1.9,72,102327,725,1388,279,432.2,486.5,178.1,45744,49013,21767,3833,185,0.0,4,2,9999,99999,9,999999999,0.0,999,999,99
3025,3,8,12,0,*?*?*?*?*?*?*?*?*?*?*?*?*?*?*?*?*?*?*?*?*?*?,7.4,0.4,61,102327,740,1388,287,425.9,419.2,202.3,44606,42289,24163,4454,190,0.5,5,3,9999,99999,9,999999999,0.0,999,999,99
3025,3,8,13,0,*?*?*?*?*?*?*?*?*?*?*?*?*?*?*?*?*?*?*?*?*?*?,7.4,1.0,64,102327,698,1387,297,337.8,239.6,217.2,36028,24827,24249,4965,188,0.5,7,4,9999,99999,9,999999999,0.0,999,999,99
3025,3,8,14,0,*?*?*?*?*?*?*?*?*?*?*?*?*?*?*?*?*?*?*?*?*?*?,7.4,1.9,68,102327,603,1387,298,286.4,235.2,184.2,30434,23685,20790,4001,187,0.5,7,4,9999,99999,9,999999999,0.0,999,999,99
3025,3,8,15,0,*?*?*?*?*?*?*?*?*?*?*?*?*?*?*?*?*?*?*?*?*?*?,7.5,1.7,66,102327,461,1389,298,209.6,225.4,134.8,22176,21049,15498,2752,185,0.5,7,4,9999,99999,9,999999999,0.0,999,999,99
3025,3,8,16,0,*?*?*?*?*?*?*?*?*?*?*?*?*?*?*?*?*?*?*?*?*?*?,7.4,1.5,66,102327,281,1389,298,112.6,198.8,72.4,11923,14976,8598,1374,183,0.5,7,4,9999,99999,9,999999999,0.0,999,999,99
3025,3,8,17,0,*?*?*?*?*?*?*?*?*?*?*?*?*?*?*?*?*?*?*?*?*?*?,6.9,0.6,64,102327,75,1379,290,2.2,18.4,1.2,271,854,282,26,182,0.5,6,3,9999,99999,9,999999999,0.0,999,999,99
3025,3,8,18,0,*?*?*?*?*?*?*?*?*?*?*?*?*?*?*?*?*?*?*?*?*?*?,6.5,-0.0,63,102327,0,-0,309,0.0,-0.0,0.0,0,0,0,0,180,1.0,10,5,9999,99999,9,999999999,0.0,999,999,99
3025,3,8,19,0,*?*?*?*?*?*?*?*?*?*?*?*?*?*?*?*?*?*?*?*?*?*?,5.6,-0.4,65,102327,0,-0,305,0.0,-0.0,0.0,0,0,0,0,183,0.0,10,5,9999,99999,9,999999999,0.0,999,999,99
3025,3,8,20,0,*?*?*?*?*?*?*?*?*?*?*?*?*?*?*?*?*?*?*?*?*?*?,4.1,-0.8,70,102327,0,-0,299,0.0,-0.0,0.0,0,0,0,0,187,0.5,10,5,9999,99999,9,999999999,0.0,999,999,99
3025,3,8,21,0,*?*?*?*?*?*?*?*?*?*?*?*?*?*?*?*?*?*?*?*?*?*?,3.6,-1.1,71,102327,0,-0,297,0.0,-0.0,0.0,0,0,0,0,190,0.5,10,5,9999,99999,9,999999999,0.0,999,999,99
3025,3,8,22,0,*?*?*?*?*?*?*?*?*?*?*?*?*?*?*?*?*?*?*?*?*?*?,3.5,-0.4,76,102327,0,-0,296,0.0,-0.0,0.0,0,0,0,0,193,1.0,10,5,9999,99999,9,999999999,0.0,999,999,99
3025,3,8,23,0,*?*?*?*?*?*?*?*?*?*?*?*?*?*?*?*?*?*?*?*?*?*?,3.1,-0.6,76,102327,0,-0,295,0.0,-0.0,0.0,0,0,0,0,197,1.0,10,5,9999,99999,9,999999999,0.0,999,999,99
3025,3,8,24,0,*?*?*?*?*?*?*?*?*?*?*?*?*?*?*?*?*?*?*?*?*?*?,1.6,-3.7,65,102327,0,-0,289,0.0,-0.0,0.0,0,0,0,0,90,2.1,10,5,9999,99999,9,999999999,0.0,999,999,99
3025,3,9,1,0,*?*?*?*?*?*?*?*?*?*?*?*?*?*?*?*?*?*?*?*?*?*?,3.1,-0.2,76,102034,0,-0,294,0.0,-0.0,0.0,0,0,0,0,202,1.0,10,5,9999,99999,9,999999999,0.0,999,999,99
3025,3,9,2,0,*?*?*?*?*?*?*?*?*?*?*?*?*?*?*?*?*?*?*?*?*?*?,3.1,-0.2,76,102034,0,-0,294,0.0,-0.0,0.0,0,0,0,0,203,0.5,10,5,9999,99999,9,999999999,0.0,999,999,99
3025,3,9,3,0,*?*?*?*?*?*?*?*?*?*?*?*?*?*?*?*?*?*?*?*?*?*?,3.6,-0.2,74,102034,0,-0,297,0.0,-0.0,0.0,0,0,0,0,205,2.1,10,5,9999,99999,9,999999999,0.0,999,999,99
3025,3,9,4,0,*?*?*?*?*?*?*?*?*?*?*?*?*?*?*?*?*?*?*?*?*?*?,3.6,0.4,78,102034,0,-0,296,0.0,-0.0,0.0,0,0,0,0,207,0.5,10,5,9999,99999,9,999999999,0.0,999,999,99
3025,3,9,5,0,*?*?*?*?*?*?*?*?*?*?*?*?*?*?*?*?*?*?*?*?*?*?,2.9,-0.2,77,102034,0,-0,294,0.0,-0.0,0.0,0,0,0,0,208,1.5,10,5,9999,99999,9,999999999,0.0,999,999,99
3025,3,9,6,0,*?*?*?*?*?*?*?*?*?*?*?*?*?*?*?*?*?*?*?*?*?*?,2.1,-0.8,78,102034,0,-0,290,0.0,-0.0,0.0,0,0,0,0,210,1.0,10,5,9999,99999,9,999999999,0.0,999,999,99
3025,3,9,7,0,*?*?*?*?*?*?*?*?*?*?*?*?*?*?*?*?*?*?*?*?*?*?,2.8,-0.6,75,102034,182,1387,288,38.0,38.5,32.9,4235,2477,3940,692,207,1.0,9,5,9999,99999,9,999999999,0.0,999,999,99
3025,3,9,8,0,*?*?*?*?*?*?*?*?*?*?*?*?*?*?*?*?*?*?*?*?*?*?,3.3,-0.8,72,102034,377,1386,285,139.4,129.2,104.3,15187,11385,11975,2302,203,1.5,8,4,9999,99999,9,999999999,0.0,999,999,99
3025,3,9,9,0,*?*?*?*?*?*?*?*?*?*?*?*?*?*?*?*?*?*?*?*?*?*?,4.4,-1.7,62,102034,541,1387,284,253.1,231.6,162.7,26830,22705,18508,3437,200,0.5,7,4,9999,99999,9,999999999,0.0,999,999,99
3025,3,9,10,0,*?*?*?*?*?*?*?*?*?*?*?*?*?*?*?*?*?*?*?*?*?*?,6.3,-0.8,58,102034,662,1386,292,318.5,238.1,204.8,33914,24442,22953,4588,197,0.0,7,4,9999,99999,9,999999999,0.0,999,999,99
3025,3,9,11,0,*?*?*?*?*?*?*?*?*?*?*?*?*?*?*?*?*?*?*?*?*?*?,7.7,-1.1,52,102034,733,1387,303,301.6,143.9,225.6,32956,14858,25360,5729,193,0.0,8,4,9999,99999,9,999999999,0.0,999,999,99
3025,3,9,12,0,*?*?*?*?*?*?*?*?*?*?*?*?*?*?*?*?*?*?*?*?*?*?,9.3,0.4,52,102034,748,1388,311,308.4,144.2,230.7,33707,14928,25913,5906,190,0.5,8,4,9999,99999,9,999999999,0.0,999,999,99
3025,3,9,13,0,*?*?*?*?*?*?*?*?*?*?*?*?*?*?*?*?*?*?*?*?*?*?,9.2,0.2,51,102034,706,1387,310,289.3,143.3,216.4,31598,14722,24359,5418,188,0.5,8,4,9999,99999,9,999999999,0.0,999,999,99
3025,3,9,14,0,*?*?*?*?*?*?*?*?*?*?*?*?*?*?*?*?*?*?*?*?*?*?,9.3,-1.9,43,102034,610,1386,316,185.5,56.1,160.8,20387,5459,18133,4751,187,0.5,9,5,9999,99999,9,999999999,0.0,999,999,99
3025,3,9,15,0,*?*?*?*?*?*?*?*?*?*?*?*?*?*?*?*?*?*?*?*?*?*?,9.4,-1.7,43,102034,468,1388,317,136.3,53.8,118.2,14968,4995,13343,3274,185,0.5,9,5,9999,99999,9,999999999,0.0,999,999,99
3025,3,9,16,0,*?*?*?*?*?*?*?*?*?*?*?*?*?*?*?*?*?*?*?*?*?*?,9.3,-1.7,44,102034,287,1385,316,74.3,47.7,64.4,8187,3798,7545,1388,183,0.5,9,5,9999,99999,9,999999999,0.0,999,999,99
3025,3,9,17,0,*?*?*?*?*?*?*?*?*?*?*?*?*?*?*?*?*?*?*?*?*?*?,8.7,-1.7,46,102034,82,1384,319,2.1,0.0,2.1,275,-0,275,85,182,0.5,10,5,9999,99999,9,999999999,0.0,999,999,99
3025,3,9,18,0,*?*?*?*?*?*?*?*?*?*?*?*?*?*?*?*?*?*?*?*?*?*?,7.4,-1.5,51,102034,0,-0,313,0.0,-0.0,0.0,0,0,0,0,180,1.0,10,5,9999,99999,9,999999999,0.0,999,999,99
3025,3,9,19,0,*?*?*?*?*?*?*?*?*?*?*?*?*?*?*?*?*?*?*?*?*?*?,7.2,-0.6,55,102034,0,-0,312,0.0,-0.0,0.0,0,0,0,0,188,0.0,10,5,9999,99999,9,999999999,0.0,999,999,99
3025,3,9,20,0,*?*?*?*?*?*?*?*?*?*?*?*?*?*?*?*?*?*?*?*?*?*?,5.8,-1.3,58,102034,0,-0,306,0.0,-0.0,0.0,0,0,0,0,197,0.5,10,5,9999,99999,9,999999999,0.0,999,999,99
3025,3,9,21,0,*?*?*?*?*?*?*?*?*?*?*?*?*?*?*?*?*?*?*?*?*?*?,6.0,-0.6,60,102034,0,-0,307,0.0,-0.0,0.0,0,0,0,0,205,0.5,10,5,9999,99999,9,999999999,0.0,999,999,99
3025,3,9,22,0,*?*?*?*?*?*?*?*?*?*?*?*?*?*?*?*?*?*?*?*?*?*?,4.7,-0.6,66,102034,0,-0,301,0.0,-0.0,0.0,0,0,0,0,213,1.0,10,5,9999,99999,9,999999999,0.0,999,999,99
3025,3,9,23,0,*?*?*?*?*?*?*?*?*?*?*?*?*?*?*?*?*?*?*?*?*?*?,5.0,-0.6,65,102034,0,-0,303,0.0,-0.0,0.0,0,0,0,0,222,1.0,10,5,9999,99999,9,999999999,0.0,999,999,99
3025,3,9,24,0,*?*?*?*?*?*?*?*?*?*?*?*?*?*?*?*?*?*?*?*?*?*?,2.8,-0.4,77,102034,0,-0,293,0.0,-0.0,0.0,0,0,0,0,200,2.1,10,5,9999,99999,9,999999999,0.0,999,999,99
3025,3,10,1,0,*?*?*?*?*?*?*?*?*?*?*?*?*?*?*?*?*?*?*?*?*?*?,5.6,1.7,75,102973,0,-0,305,0.0,-0.0,0.0,0,0,0,0,242,1.0,10,5,9999,99999,9,999999999,0.0,999,999,99
3025,3,10,2,0,*?*?*?*?*?*?*?*?*?*?*?*?*?*?*?*?*?*?*?*?*?*?,5.6,2.7,80,102973,0,-0,305,0.0,-0.0,0.0,0,0,0,0,253,0.5,10,5,9999,99999,9,999999999,0.0,999,999,99
3025,3,10,3,0,*?*?*?*?*?*?*?*?*?*?*?*?*?*?*?*?*?*?*?*?*?*?,6.0,2.1,76,102973,0,-0,307,0.0,-0.0,0.0,0,0,0,0,265,2.1,10,5,9999,99999,9,999999999,0.0,999,999,99
3025,3,10,4,0,*?*?*?*?*?*?*?*?*?*?*?*?*?*?*?*?*?*?*?*?*?*?,5.8,1.5,73,102973,0,-0,306,0.0,-0.0,0.0,0,0,0,0,277,0.5,10,5,9999,99999,9,999999999,0.0,999,999,99
3025,3,10,5,0,*?*?*?*?*?*?*?*?*?*?*?*?*?*?*?*?*?*?*?*?*?*?,5.4,1.0,73,102973,0,-0,304,0.0,-0.0,0.0,0,0,0,0,288,1.5,10,5,9999,99999,9,999999999,0.0,999,999,99
3025,3,10,6,0,*?*?*?*?*?*?*?*?*?*?*?*?*?*?*?*?*?*?*?*?*?*?,4.9,0.6,73,102973,0,-0,302,0.0,-0.0,0.0,0,0,0,0,300,1.0,10,5,9999,99999,9,999999999,0.0,999,999,99
3025,3,10,7,0,*?*?*?*?*?*?*?*?*?*?*?*?*?*?*?*?*?*?*?*?*?*?,5.4,0.8,72,102973,190,1383,299,40.9,39.6,35.5,4555,2608,4234,747,258,1.0,9,5,9999,99999,9,999999999,0.0,999,999,99
3025,3,10,8,0,*?*?*?*?*?*?*?*?*?*?*?*?*?*?*?*?*?*?*?*?*?*?,5.8,0.8,70,102973,386,1388,301,108.1,51.7,93.8,11868,4593,10598,2513,217,1.5,9,5,9999,99999,9,999999999,0.0,999,999,99
3025,3,10,9,0,*?*?*?*?*?*?*?*?*?*?*?*?*?*?*?*?*?*?*?*?*?*?,6.5,-0.0,62,102973,549,1386,304,164.5,55.2,142.7,18076,5290,16092,4096,175,0.5,9,5,9999,99999,9,999999999,0.0,999,999,99
3025,3,10,10,0,*?*?*?*?*?*?*?*?*?*?*?*?*?*?*?*?*?*?*?*?*?*?,8.0,-0.2,55,102973,670,1386,305,273.3,142.4,204.4,29825,14523,23047,5029,133,0.0,8,4,9999,99999,9,999999999,0.0,999,999,99
3025,3,10,11,0,*?*?*?*?*?*?*?*?*?*?*?*?*?*?*?*?*?*?*?*?*?*?,8.9,-0.2,52,102973,740,1385,309,305.3,144.0,228.4,33364,14896,25660,5825,92,0.0,8,4,9999,99999,9,999999999,0.0,999,999,99
3025,3,10,12,0,*?*?*?*?*?*?*?*?*?*?*?*?*?*?*?*?*?*?*?*?*?*?,9.8,0.6,52,102973,755,1386,313,312.0,144.3,233.4,34103,14964,26203,6002,50,0.5,8,4,9999,99999,9,999999999,0.0,999,999,99
3025,3,10,13,0,*?*?*?*?*?*?*?*?*?*?*?*?*?*?*?*?*?*?*?*?*?*?,9.8,1.3,55,102973,713,1386,313,292.8,143.4,219.0,31982,14762,24642,5505,50,0.5,8,4,9999,99999,9,999999999,0.0,999,999,99
3025,3,10,14,0,*?*?*?*?*?*?*?*?*?*?*?*?*?*?*?*?*?*?*?*?*?*?,9.8,0.4,52,102973,617,1385,318,188.0,56.1,163.0,20668,5477,18380,4833,50,0.5,9,5,9999,99999,9,999999999,0.0,999,999,99
3025,3,10,15,0,*?*?*?*?*?*?*?*?*?*?*?*?*?*?*?*?*?*?*?*?*?*?,9.8,0.4,52,102973,474,1385,318,138.8,53.9,120.3,15238,5025,13582,3342,50,0.5,9,5,9999,99999,9,999999999,0.0,999,999,99
3025,3,10,16,0,*?*?*?*?*?*?*?*?*?*?*?*?*?*?*?*?*?*?*?*?*?*?,9.9,1.0,53,102973,294,1385,319,76.7,48.0,66.5,8413,3955,7532,1728,50,0.5,9,5,9999,99999,9,999999999,0.0,999,999,99
3025,3,10,17,0,*?*?*?*?*?*?*?*?*?*?*?*?*?*?*?*?*?*?*?*?*?*?,8.9,1.9,61,102973,89,1389,315,5.9,12.3,5.1,701,428,737,78,50,0.5,9,5,9999,99999,9,999999999,0.0,999,999,99
3025,3,10,18,0,*?*?*?*?*?*?*?*?*?*?*?*?*?*?*?*?*?*?*?*?*?*?,8.5,1.9,62,102973,0,-0,318,0.0,-0.0,0.0,0,0,0,0,50,1.0,10,5,9999,99999,9,999999999,0.0,999,999,99
3025,3,10,19,0,*?*?*?*?*?*?*?*?*?*?*?*?*?*?*?*?*?*?*?*?*?*?,8.3,3.0,69,102973,0,-0,317,0.0,-0.0,0.0,0,0,0,0,47,0.0,10,5,9999,99999,9,999999999,0.0,999,999,99
3025,3,10,20,0,*?*?*?*?*?*?*?*?*?*?*?*?*?*?*?*?*?*?*?*?*?*?,7.1,3.8,79,102973,0,-0,311,0.0,-0.0,0.0,0,0,0,0,43,0.5,10,5,9999,99999,9,999999999,0.0,999,999,99
3025,3,10,21,0,*?*?*?*?*?*?*?*?*?*?*?*?*?*?*?*?*?*?*?*?*?*?,7.7,4.3,79,102973,0,-0,314,0.0,-0.0,0.0,0,0,0,0,40,0.5,10,5,9999,99999,9,999999999,0.0,999,999,99
3025,3,10,22,0,*?*?*?*?*?*?*?*?*?*?*?*?*?*?*?*?*?*?*?*?*?*?,7.3,4.1,79,102973,0,-0,312,0.0,-0.0,0.0,0,0,0,0,37,1.0,10,5,9999,99999,9,999999999,0.0,999,999,99
3025,3,10,23,0,*?*?*?*?*?*?*?*?*?*?*?*?*?*?*?*?*?*?*?*?*?*?,6.5,4.3,85,102973,0,-0,308,0.0,-0.0,0.0,0,0,0,0,33,1.0,10,5,9999,99999,9,999999999,0.0,999,999,99
3025,3,10,24,0,*?*?*?*?*?*?*?*?*?*?*?*?*?*?*?*?*?*?*?*?*?*?,5.4,0.4,70,102973,0,-0,304,0.0,-0.0,0.0,0,0,0,0,230,2.1,10,5,9999,99999,9,999999999,0.0,999,999,99
3025,3,11,1,0,*?*?*?*?*?*?*?*?*?*?*?*?*?*?*?*?*?*?*?*?*?*?,4.6,1.0,78,103622,0,-0,301,0.0,-0.0,0.0,0,0,0,0,32,1.0,10,5,9999,99999,9,999999999,0.0,999,999,99
3025,3,11,2,0,*?*?*?*?*?*?*?*?*?*?*?*?*?*?*?*?*?*?*?*?*?*?,3.9,-0.4,73,103622,0,-0,298,0.0,-0.0,0.0,0,0,0,0,33,0.5,10,5,9999,99999,9,999999999,0.0,999,999,99
3025,3,11,3,0,*?*?*?*?*?*?*?*?*?*?*?*?*?*?*?*?*?*?*?*?*?*?,4.1,-0.4,72,103622,0,-0,299,0.0,-0.0,0.0,0,0,0,0,35,2.1,10,5,9999,99999,9,999999999,0.0,999,999,99
3025,3,11,4,0,*?*?*?*?*?*?*?*?*?*?*?*?*?*?*?*?*?*?*?*?*?*?,3.5,-0.8,73,103622,0,-0,296,0.0,-0.0,0.0,0,0,0,0,37,0.5,10,5,9999,99999,9,999999999,0.0,999,999,99
3025,3,11,5,0,*?*?*?*?*?*?*?*?*?*?*?*?*?*?*?*?*?*?*?*?*?*?,3.3,-1.1,72,103622,0,-0,295,0.0,-0.0,0.0,0,0,0,0,38,1.5,10,5,9999,99999,9,999999999,0.0,999,999,99
3025,3,11,6,0,*?*?*?*?*?*?*?*?*?*?*?*?*?*?*?*?*?*?*?*?*?*?,3.0,-1.3,72,103622,0,-0,294,0.0,-0.0,0.0,0,0,0,0,40,1.0,10,5,9999,99999,9,999999999,0.0,999,999,99
3025,3,11,7,0,*?*?*?*?*?*?*?*?*?*?*?*?*?*?*?*?*?*?*?*?*?*?,3.6,-0.2,76,103622,199,1386,297,25.3,0.0,25.3,2970,0,2974,978,42,1.0,10,5,9999,99999,9,999999999,0.0,999,999,99
3025,3,11,8,0,*?*?*?*?*?*?*?*?*?*?*?*?*?*?*?*?*?*?*?*?*?*?,4.3,0.4,76,103622,394,1386,299,64.0,0.0,64.0,7461,0,7480,2590,43,1.5,10,5,9999,99999,9,999999999,0.0,999,999,99
3025,3,11,9,0,*?*?*?*?*?*?*?*?*?*?*?*?*?*?*?*?*?*?*?*?*?*?,4.9,0.6,74,103622,557,1384,297,167.5,55.4,145.2,18398,5316,16376,4184,45,0.5,9,5,9999,99999,9,999999999,0.0,999,999,99
3025,3,11,10,0,*?*?*?*?*?*?*?*?*?*?*?*?*?*?*?*?*?*?*?*?*?*?,6.7,1.3,69,103622,678,1385,305,209.1,56.8,181.3,23000,5611,20439,5542,47,0.0,9,5,9999,99999,9,999999999,0.0,999,999,99
3025,3,11,11,0,*?*?*?*?*?*?*?*?*?*?*?*?*?*?*?*?*?*?*?*?*?*?,7.2,2.1,71,103622,748,1385,312,134.3,0.0,134.3,15924,0,15984,6130,48,0.0,10,5,9999,99999,9,999999999,0.0,999,999,99
3025,3,11,12,0,*?*?*?*?*?*?*?*?*?*?*?*?*?*?*?*?*?*?*?*?*?*?,9.0,2.7,65,103622,763,1386,315,238.2,57.6,206.5,26219,5755,23276,6602,50,0.5,9,5,9999,99999,9,999999999,0.0,999,999,99
3025,3,11,13,0,*?*?*?*?*?*?*?*?*?*?*?*?*?*?*?*?*?*?*?*?*?*?,9.1,3.0,65,103622,720,1385,320,128.7,0.0,128.7,15242,0,15299,5826,53,0.5,10,5,9999,99999,9,999999999,0.0,999,999,99
3025,3,11,14,0,*?*?*?*?*?*?*?*?*?*?*?*?*?*?*?*?*?*?*?*?*?*?,9.2,3.2,67,103622,624,1385,321,109.7,0.0,109.7,12919,0,12963,4809,57,0.5,10,5,9999,99999,9,999999999,0.0,999,999,99
3025,3,11,15,0,*?*?*?*?*?*?*?*?*?*?*?*?*?*?*?*?*?*?*?*?*?*?,9.4,3.6,67,103622,481,1384,317,141.2,54.1,122.5,15508,5053,13820,3410,60,0.5,9,5,9999,99999,9,999999999,0.0,999,999,99
3025,3,11,16,0,*?*?*?*?*?*?*?*?*?*?*?*?*?*?*?*?*?*?*?*?*?*?,9.0,4.5,74,103622,301,1386,320,45.5,0.0,45.5,5307,0,5318,1792,63,0.5,10,5,9999,99999,9,999999999,0.0,999,999,99
3025,3,11,17,0,*?*?*?*?*?*?*?*?*?*?*?*?*?*?*?*?*?*?*?*?*?*?,9.3,3.9,70,103622,96,1393,321,4.7,0.0,4.7,599,-0,598,192,67,0.5,10,5,9999,99999,9,999999999,0.0,999,999,99
3025,3,11,18,0,*?*?*?*?*?*?*?*?*?*?*?*?*?*?*?*?*?*?*?*?*?*?,7.7,3.8,76,103622,0,-0,314,0.0,-0.0,0.0,0,0,0,0,70,1.0,10,5,9999,99999,9,999999999,0.0,999,999,99
3025,3,11,19,0,*?*?*?*?*?*?*?*?*?*?*?*?*?*?*?*?*?*?*?*?*?*?,7.6,4.3,80,103622,0,-0,313,0.0,-0.0,0.0,0,0,0,0,65,0.0,10,5,9999,99999,9,999999999,0.0,999,999,99
3025,3,11,20,0,*?*?*?*?*?*?*?*?*?*?*?*?*?*?*?*?*?*?*?*?*?*?,6.1,4.1,87,103622,0,-0,307,0.0,-0.0,0.0,0,0,0,0,60,0.5,10,5,9999,99999,9,999999999,0.0,999,999,99
3025,3,11,21,0,*?*?*?*?*?*?*?*?*?*?*?*?*?*?*?*?*?*?*?*?*?*?,5.7,4.1,90,103622,0,-0,305,0.0,-0.0,0.0,0,0,0,0,55,0.5,10,5,9999,99999,9,999999999,0.0,999,999,99
3025,3,11,22,0,*?*?*?*?*?*?*?*?*?*?*?*?*?*?*?*?*?*?*?*?*?*?,5.4,3.6,88,103622,0,-0,304,0.0,-0.0,0.0,0,0,0,0,50,1.0,10,5,9999,99999,9,999999999,0.0,999,999,99
3025,3,11,23,0,*?*?*?*?*?*?*?*?*?*?*?*?*?*?*?*?*?*?*?*?*?*?,6.8,3.8,82,103622,0,-0,310,0.0,-0.0,0.0,0,0,0,0,45,1.0,10,5,9999,99999,9,999999999,0.0,999,999,99
3025,3,11,24,0,*?*?*?*?*?*?*?*?*?*?*?*?*?*?*?*?*?*?*?*?*?*?,5.6,2.7,82,103622,0,-0,305,0.0,-0.0,0.0,0,0,0,0,30,2.1,10,5,9999,99999,9,999999999,0.0,999,999,99
3025,3,12,1,0,*?*?*?*?*?*?*?*?*?*?*?*?*?*?*?*?*?*?*?*?*?*?,8.3,6.4,89,103413,0,-0,316,0.0,-0.0,0.0,0,0,0,0,38,1.0,10,5,9999,99999,9,999999999,0.0,999,999,99
3025,3,12,2,0,*?*?*?*?*?*?*?*?*?*?*?*?*?*?*?*?*?*?*?*?*?*?,8.5,7.4,94,103413,0,-0,317,0.0,-0.0,0.0,0,0,0,0,37,0.5,10,5,9999,99999,9,999999999,0.0,999,999,99
3025,3,12,3,0,*?*?*?*?*?*?*?*?*?*?*?*?*?*?*?*?*?*?*?*?*?*?,8.4,7.0,92,103413,0,-0,316,0.0,-0.0,0.0,0,0,0,0,35,2.1,10,5,9999,99999,9,999999999,0.0,999,999,99
3025,3,12,4,0,*?*?*?*?*?*?*?*?*?*?*?*?*?*?*?*?*?*?*?*?*?*?,8.6,6.9,90,103413,0,-0,317,0.0,-0.0,0.0,0,0,0,0,33,0.5,10,5,9999,99999,9,999999999,0.0,999,999,99
3025,3,12,5,0,*?*?*?*?*?*?*?*?*?*?*?*?*?*?*?*?*?*?*?*?*?*?,8.4,6.9,91,103413,0,-0,316,0.0,-0.0,0.0,0,0,0,0,32,1.5,10,5,9999,99999,9,999999999,0.0,999,999,99
3025,3,12,6,0,*?*?*?*?*?*?*?*?*?*?*?*?*?*?*?*?*?*?*?*?*?*?,8.6,6.9,90,103413,0,-0,317,0.0,-0.0,0.0,0,0,0,0,30,1.0,10,5,9999,99999,9,999999999,0.0,999,999,99
3025,3,12,7,0,*?*?*?*?*?*?*?*?*?*?*?*?*?*?*?*?*?*?*?*?*?*?,8.7,6.4,87,103413,207,1382,318,27.0,0.0,27.0,3166,0,3170,1044,35,1.0,10,5,9999,99999,9,999999999,0.0,999,999,99
3025,3,12,8,0,*?*?*?*?*?*?*?*?*?*?*?*?*?*?*?*?*?*?*?*?*?*?,8.6,6.1,85,103413,402,1384,318,65.7,0.0,65.7,7661,0,7680,2666,40,1.5,10,5,9999,99999,9,999999999,0.0,999,999,99
3025,3,12,9,0,*?*?*?*?*?*?*?*?*?*?*?*?*?*?*?*?*?*?*?*?*?*?,8.3,6.6,89,103413,566,1386,316,98.1,0.0,98.1,11518,0,11555,4215,45,0.5,10,5,9999,99999,9,999999999,0.0,999,999,99
3025,3,12,10,0,*?*?*?*?*?*?*?*?*?*?*?*?*?*?*?*?*?*?*?*?*?*?,8.8,6.4,85,103413,686,1384,318,122.0,0.0,122.0,14421,0,14473,5462,50,0.0,10,5,9999,99999,9,999999999,0.0,999,999,99
3025,3,12,11,0,*?*?*?*?*?*?*?*?*?*?*?*?*?*?*?*?*?*?*?*?*?*?,8.6,5.3,80,103413,756,1385,318,135.9,0.0,135.9,16122,0,16183,6219,55,0.0,10,5,9999,99999,9,999999999,0.0,999,999,99
3025,3,12,12,0,*?*?*?*?*?*?*?*?*?*?*?*?*?*?*?*?*?*?*?*?*?*?,8.5,5.9,85,103413,770,1385,317,138.7,0.0,138.7,16467,0,16531,6375,60,0.5,10,5,9999,99999,9,999999999,0.0,999,999,99
3025,3,12,13,0,*?*?*?*?*?*?*?*?*?*?*?*?*?*?*?*?*?*?*?*?*?*?,8.5,5.8,84,103413,728,1386,317,130.2,0.0,130.2,15428,0,15486,5909,87,0.5,10,5,9999,99999,9,999999999,0.0,999,999,99
3025,3,12,14,0,*?*?*?*?*?*?*?*?*?*?*?*?*?*?*?*?*?*?*?*?*?*?,8.5,6.4,88,103413,631,1384,317,111.1,0.0,111.1,13095,0,13140,4884,113,0.5,10,5,9999,99999,9,999999999,0.0,999,999,99
3025,3,12,15,0,*?*?*?*?*?*?*?*?*?*?*?*?*?*?*?*?*?*?*?*?*?*?,8.8,7.0,90,103413,488,1384,318,82.7,0.0,82.7,9678,0,9706,3459,140,0.5,10,5,9999,99999,9,999999999,0.0,999,999,99
3025,3,12,16,0,*?*?*?*?*?*?*?*?*?*?*?*?*?*?*?*?*?*?*?*?*?*?,8.4,6.2,87,103413,308,1386,317,46.9,0.0,46.9,5465,0,5477,1849,167,0.5,10,5,9999,99999,9,999999999,0.0,999,999,99
3025,3,12,17,0,*?*?*?*?*?*?*?*?*?*?*?*?*?*?*?*?*?*?*?*?*?*?,8.4,5.6,84,103413,102,1383,317,6.1,0.0,6.1,756,-0,756,244,193,0.5,10,5,9999,99999,9,999999999,0.0,999,999,99
3025,3,12,18,0,*?*?*?*?*?*?*?*?*?*?*?*?*?*?*?*?*?*?*?*?*?*?,8.6,6.2,87,103413,0,-0,317,0.0,-0.0,0.0,0,0,0,0,220,1.0,10,5,9999,99999,9,999999999,0.0,999,999,99
3025,3,12,19,0,*?*?*?*?*?*?*?*?*?*?*?*?*?*?*?*?*?*?*?*?*?*?,8.4,5.8,84,103413,0,-0,317,0.0,-0.0,0.0,0,0,0,0,227,0.0,10,5,9999,99999,9,999999999,0.0,999,999,99
3025,3,12,20,0,*?*?*?*?*?*?*?*?*?*?*?*?*?*?*?*?*?*?*?*?*?*?,8.5,5.9,85,103413,0,-0,317,0.0,-0.0,0.0,0,0,0,0,233,0.5,10,5,9999,99999,9,999999999,0.0,999,999,99
3025,3,12,21,0,*?*?*?*?*?*?*?*?*?*?*?*?*?*?*?*?*?*?*?*?*?*?,8.6,5.9,85,103413,0,-0,318,0.0,-0.0,0.0,0,0,0,0,240,0.5,10,5,9999,99999,9,999999999,0.0,999,999,99
3025,3,12,22,0,*?*?*?*?*?*?*?*?*?*?*?*?*?*?*?*?*?*?*?*?*?*?,8.7,6.2,85,103413,0,-0,318,0.0,-0.0,0.0,0,0,0,0,247,1.0,10,5,9999,99999,9,999999999,0.0,999,999,99
3025,3,12,23,0,*?*?*?*?*?*?*?*?*?*?*?*?*?*?*?*?*?*?*?*?*?*?,8.6,6.7,89,103413,0,-0,317,0.0,-0.0,0.0,0,0,0,0,253,1.0,10,5,9999,99999,9,999999999,0.0,999,999,99
3025,3,12,24,0,*?*?*?*?*?*?*?*?*?*?*?*?*?*?*?*?*?*?*?*?*?*?,8.2,5.1,82,103413,0,-0,316,0.0,-0.0,0.0,0,0,0,0,40,2.1,10,5,9999,99999,9,999999999,0.0,999,999,99
3025,3,13,1,0,*?*?*?*?*?*?*?*?*?*?*?*?*?*?*?*?*?*?*?*?*?*?,8.3,6.9,90,103073,0,-0,316,0.0,-0.0,0.0,0,0,0,0,252,1.0,10,5,9999,99999,9,999999999,0.0,999,999,99
3025,3,13,2,0,*?*?*?*?*?*?*?*?*?*?*?*?*?*?*?*?*?*?*?*?*?*?,7.7,6.9,94,103073,0,-0,313,0.0,-0.0,0.0,0,0,0,0,243,0.5,10,5,9999,99999,9,999999999,0.0,999,999,99
3025,3,13,3,0,*?*?*?*?*?*?*?*?*?*?*?*?*?*?*?*?*?*?*?*?*?*?,7.2,6.9,98,103073,0,-0,311,0.0,-0.0,0.0,0,0,0,0,235,2.1,10,5,9999,99999,9,999999999,0.0,999,999,99
3025,3,13,4,0,*?*?*?*?*?*?*?*?*?*?*?*?*?*?*?*?*?*?*?*?*?*?,7.6,7.0,96,103073,0,-0,313,0.0,-0.0,0.0,0,0,0,0,227,0.5,10,5,9999,99999,9,999999999,0.0,999,999,99
3025,3,13,5,0,*?*?*?*?*?*?*?*?*?*?*?*?*?*?*?*?*?*?*?*?*?*?,8.0,7.0,93,103073,0,-0,315,0.0,-0.0,0.0,0,0,0,0,218,1.5,10,5,9999,99999,9,999999999,0.0,999,999,99
3025,3,13,6,0,*?*?*?*?*?*?*?*?*?*?*?*?*?*?*?*?*?*?*?*?*?*?,7.3,6.4,94,103073,3,1496,312,0.0,0.0,0.0,0,0,0,0,210,1.0,10,5,9999,99999,9,999999999,0.0,999,999,99
3025,3,13,7,0,*?*?*?*?*?*?*?*?*?*?*?*?*?*?*?*?*?*?*?*?*?*?,7.7,5.9,89,103073,216,1385,314,28.7,0.0,28.7,3363,0,3368,1112,210,1.0,10,5,9999,99999,9,999999999,0.0,999,999,99
3025,3,13,8,0,*?*?*?*?*?*?*?*?*?*?*?*?*?*?*?*?*?*?*?*?*?*?,7.8,5.8,87,103073,411,1385,314,67.4,0.0,67.4,7862,0,7882,2744,210,1.5,10,5,9999,99999,9,999999999,0.0,999,999,99
3025,3,13,9,0,*?*?*?*?*?*?*?*?*?*?*?*?*?*?*?*?*?*?*?*?*?*?,9.1,6.6,84,103073,574,1385,316,173.3,55.6,150.3,19043,5365,16946,4365,210,0.5,9,5,9999,99999,9,999999999,0.0,999,999,99
3025,3,13,10,0,*?*?*?*?*?*?*?*?*?*?*?*?*?*?*?*?*?*?*?*?*?*?,9.8,7.0,83,103073,694,1384,319,214.8,57.0,186.3,23634,5643,20997,5742,210,0.0,9,5,9999,99999,9,999999999,0.0,999,999,99
3025,3,13,11,0,*?*?*?*?*?*?*?*?*?*?*?*?*?*?*?*?*?*?*?*?*?*?,11.6,6.7,72,103073,764,1385,327,238.8,57.6,207.0,26289,5757,23337,6625,210,0.0,9,5,9999,99999,9,999999999,0.0,999,999,99
3025,3,13,12,0,*?*?*?*?*?*?*?*?*?*?*?*?*?*?*?*?*?*?*?*?*?*?,11.6,6.7,72,103073,777,1383,331,140.2,0.0,140.2,16658,0,16722,6460,210,0.5,10,5,9999,99999,9,999999999,0.0,999,999,99
3025,3,13,13,0,*?*?*?*?*?*?*?*?*?*?*?*?*?*?*?*?*?*?*?*?*?*?,12.0,7.0,71,103073,735,1385,329,228.8,57.3,198.4,25184,5713,22363,6249,205,0.5,9,5,9999,99999,9,999999999,0.0,999,999,99
3025,3,13,14,0,*?*?*?*?*?*?*?*?*?*?*?*?*?*?*?*?*?*?*?*?*?*?,11.9,6.7,70,103073,638,1383,328,195.6,56.4,169.6,21504,5529,19118,5081,200,0.5,9,5,9999,99999,9,999999999,0.0,999,999,99
3025,3,13,15,0,*?*?*?*?*?*?*?*?*?*?*?*?*?*?*?*?*?*?*?*?*?*?,12.1,6.7,70,103073,495,1384,329,146.1,54.3,126.7,16044,5108,14294,3550,195,0.5,9,5,9999,99999,9,999999999,0.0,999,999,99
3025,3,13,16,0,*?*?*?*?*?*?*?*?*?*?*?*?*?*?*?*?*?*?*?*?*?*?,11.7,7.3,74,103073,314,1383,331,48.2,0.0,48.2,5622,0,5634,1906,190,0.5,10,5,9999,99999,9,999999999,0.0,999,999,99
3025,3,13,17,0,*?*?*?*?*?*?*?*?*?*?*?*?*?*?*?*?*?*?*?*?*?*?,11.3,7.7,78,103073,109,1387,330,7.4,0.0,7.4,912,-0,912,295,185,0.5,10,5,9999,99999,9,999999999,0.0,999,999,99
3025,3,13,18,0,*?*?*?*?*?*?*?*?*?*?*?*?*?*?*?*?*?*?*?*?*?*?,11.1,6.4,72,103073,0,-0,329,0.0,-0.0,0.0,0,0,0,0,180,1.0,10,5,9999,99999,9,999999999,0.0,999,999,99
3025,3,13,19,0,*?*?*?*?*?*?*?*?*?*?*?*?*?*?*?*?*?*?*?*?*?*?,10.4,6.1,75,103073,0,-0,326,0.0,-0.0,0.0,0,0,0,0,208,0.0,10,5,9999,99999,9,999999999,0.0,999,999,99
3025,3,13,20,0,*?*?*?*?*?*?*?*?*?*?*?*?*?*?*?*?*?*?*?*?*?*?,9.6,6.1,79,103073,0,-0,322,0.0,-0.0,0.0,0,0,0,0,237,0.5,10,5,9999,99999,9,999999999,0.0,999,999,99
3025,3,13,21,0,*?*?*?*?*?*?*?*?*?*?*?*?*?*?*?*?*?*?*?*?*?*?,9.7,5.3,74,103073,0,-0,323,0.0,-0.0,0.0,0,0,0,0,265,0.5,10,5,9999,99999,9,999999999,0.0,999,999,99
3025,3,13,22,0,*?*?*?*?*?*?*?*?*?*?*?*?*?*?*?*?*?*?*?*?*?*?,8.9,5.3,78,103073,0,-0,319,0.0,-0.0,0.0,0,0,0,0,293,1.0,10,5,9999,99999,9,999999999,0.0,999,999,99
3025,3,13,23,0,*?*?*?*?*?*?*?*?*?*?*?*?*?*?*?*?*?*?*?*?*?*?,8.5,5.8,82,103073,0,-0,317,0.0,-0.0,0.0,0,0,0,0,322,1.0,10,5,9999,99999,9,999999999,0.0,999,999,99
3025,3,13,24,0,*?*?*?*?*?*?*?*?*?*?*?*?*?*?*?*?*?*?*?*?*?*?,8.4,6.9,89,103073,0,-0,316,0.0,-0.0,0.0,0,0,0,0,260,2.1,10,5,9999,99999,9,999999999,0.0,999,999,99
3025,3,14,1,0,*?*?*?*?*?*?*?*?*?*?*?*?*?*?*?*?*?*?*?*?*?*?,7.6,5.1,84,102679,0,-0,313,0.0,-0.0,0.0,0,0,0,0,335,1.0,10,5,9999,99999,9,999999999,0.0,999,999,99
3025,3,14,2,0,*?*?*?*?*?*?*?*?*?*?*?*?*?*?*?*?*?*?*?*?*?*?,7.1,5.0,85,102679,0,-0,311,0.0,-0.0,0.0,0,0,0,0,320,0.5,10,5,9999,99999,9,999999999,0.0,999,999,99
3025,3,14,3,0,*?*?*?*?*?*?*?*?*?*?*?*?*?*?*?*?*?*?*?*?*?*?,6.9,4.5,83,102679,0,-0,310,0.0,-0.0,0.0,0,0,0,0,305,2.1,10,5,9999,99999,9,999999999,0.0,999,999,99
3025,3,14,4,0,*?*?*?*?*?*?*?*?*?*?*?*?*?*?*?*?*?*?*?*?*?*?,6.8,4.5,84,102679,0,-0,310,0.0,-0.0,0.0,0,0,0,0,290,0.5,10,5,9999,99999,9,999999999,0.0,999,999,99
3025,3,14,5,0,*?*?*?*?*?*?*?*?*?*?*?*?*?*?*?*?*?*?*?*?*?*?,6.5,4.5,86,102679,0,-0,308,0.0,-0.0,0.0,0,0,0,0,275,1.5,10,5,9999,99999,9,999999999,0.0,999,999,99
3025,3,14,6,0,*?*?*?*?*?*?*?*?*?*?*?*?*?*?*?*?*?*?*?*?*?*?,6.1,5.0,91,102679,11,1336,307,0.0,0.0,0.0,0,0,0,0,260,1.0,10,5,9999,99999,9,999999999,0.0,999,999,99
3025,3,14,7,0,*?*?*?*?*?*?*?*?*?*?*?*?*?*?*?*?*?*?*?*?*?*?,5.8,4.1,88,102679,224,1381,305,30.4,0.0,30.4,3560,0,3565,1179,255,1.0,10,5,9999,99999,9,999999999,0.0,999,999,99
3025,3,14,8,0,*?*?*?*?*?*?*?*?*?*?*?*?*?*?*?*?*?*?*?*?*?*?,7.3,5.0,84,102679,419,1383,312,69.1,0.0,69.1,8061,0,8083,2820,250,1.5,10,5,9999,99999,9,999999999,0.0,999,999,99
3025,3,14,9,0,*?*?*?*?*?*?*?*?*?*?*?*?*?*?*?*?*?*?*?*?*?*?,8.8,6.7,86,102679,582,1383,314,176.2,55.7,152.8,19365,5389,17229,4455,245,0.5,9,5,9999,99999,9,999999999,0.0,999,999,99
3025,3,14,10,0,*?*?*?*?*?*?*?*?*?*?*?*?*?*?*?*?*?*?*?*?*?*?,10.9,6.7,75,102679,702,1383,324,217.7,57.0,188.7,23950,5658,21275,5842,240,0.0,9,5,9999,99999,9,999999999,0.0,999,999,99
3025,3,14,11,0,*?*?*?*?*?*?*?*?*?*?*?*?*?*?*?*?*?*?*?*?*?*?,13.6,6.4,61,102679,771,1383,341,139.1,0.0,139.1,16516,0,16580,6396,235,0.0,10,5,9999,99999,9,999999999,0.0,999,999,99
3025,3,14,12,0,*?*?*?*?*?*?*?*?*?*?*?*?*?*?*?*?*?*?*?*?*?*?,14.1,5.1,54,102679,785,1384,343,141.8,0.0,141.8,16850,0,16916,6548,230,0.5,10,5,9999,99999,9,999999999,0.0,999,999,99
3025,3,14,13,0,*?*?*?*?*?*?*?*?*?*?*?*?*?*?*?*?*?*?*?*?*?*?,14.0,3.6,49,102679,742,1384,343,133.2,0.0,133.2,15795,0,15855,6072,235,0.5,10,5,9999,99999,9,999999999,0.0,999,999,99
3025,3,14,14,0,*?*?*?*?*?*?*?*?*?*?*?*?*?*?*?*?*?*?*?*?*?*?,14.2,3.9,49,102679,645,1383,344,114.0,0.0,114.0,13445,0,13492,5035,240,0.5,10,5,9999,99999,9,999999999,0.0,999,999,99
3025,3,14,15,0,*?*?*?*?*?*?*?*?*?*?*?*?*?*?*?*?*?*?*?*?*?*?,14.1,5.6,56,102679,502,1384,343,85.5,0.0,85.5,10010,0,10040,3593,245,0.5,10,5,9999,99999,9,999999999,0.0,999,999,99
3025,3,14,16,0,*?*?*?*?*?*?*?*?*?*?*?*?*?*?*?*?*?*?*?*?*?*?,13.8,4.3,52,102679,321,1383,342,49.6,0.0,49.6,5779,0,5792,1963,250,0.5,10,5,9999,99999,9,999999999,0.0,999,999,99
3025,3,14,17,0,*?*?*?*?*?*?*?*?*?*?*?*?*?*?*?*?*?*?*?*?*?*?,13.4,4.6,54,102679,115,1379,340,8.7,0.0,8.7,1066,-0,1066,346,255,0.5,10,5,9999,99999,9,999999999,0.0,999,999,99
3025,3,14,18,0,*?*?*?*?*?*?*?*?*?*?*?*?*?*?*?*?*?*?*?*?*?*?,12.3,6.1,65,102679,0,-0,335,0.0,-0.0,0.0,0,0,0,0,260,1.0,10,5,9999,99999,9,999999999,0.0,999,999,99
3025,3,14,19,0,*?*?*?*?*?*?*?*?*?*?*?*?*?*?*?*?*?*?*?*?*?*?,11.1,5.9,70,102679,0,-0,329,0.0,-0.0,0.0,0,0,0,0,265,0.0,10,5,9999,99999,9,999999999,0.0,999,999,99
3025,3,14,20,0,*?*?*?*?*?*?*?*?*?*?*?*?*?*?*?*?*?*?*?*?*?*?,10.0,6.4,77,102679,0,-0,324,0.0,-0.0,0.0,0,0,0,0,270,0.5,10,5,9999,99999,9,999999999,0.0,999,999,99
3025,3,14,21,0,*?*?*?*?*?*?*?*?*?*?*?*?*?*?*?*?*?*?*?*?*?*?,8.9,7.6,91,102679,0,-0,319,0.0,-0.0,0.0,0,0,0,0,275,0.5,10,5,9999,99999,9,999999999,0.0,999,999,99
3025,3,14,22,0,*?*?*?*?*?*?*?*?*?*?*?*?*?*?*?*?*?*?*?*?*?*?,9.5,7.4,86,102679,0,-0,321,0.0,-0.0,0.0,0,0,0,0,280,1.0,10,5,9999,99999,9,999999999,0.0,999,999,99
3025,3,14,23,0,*?*?*?*?*?*?*?*?*?*?*?*?*?*?*?*?*?*?*?*?*?*?,8.2,6.4,87,102679,0,-0,316,0.0,-0.0,0.0,0,0,0,0,285,1.0,10,5,9999,99999,9,999999999,0.0,999,999,99
3025,3,14,24,0,*?*?*?*?*?*?*?*?*?*?*?*?*?*?*?*?*?*?*?*?*?*?,8.2,5.5,82,102679,0,-0,316,0.0,-0.0,0.0,0,0,0,0,350,2.1,10,5,9999,99999,9,999999999,0.0,999,999,99
3025,3,15,1,0,*?*?*?*?*?*?*?*?*?*?*?*?*?*?*?*?*?*?*?*?*?*?,5.8,5.1,96,102503,0,-0,305,0.0,-0.0,0.0,0,0,0,0,283,1.0,10,5,9999,99999,9,999999999,0.0,999,999,99
3025,3,15,2,0,*?*?*?*?*?*?*?*?*?*?*?*?*?*?*?*?*?*?*?*?*?*?,4.5,4.5,100,102503,0,-0,300,0.0,-0.0,0.0,0,0,0,0,277,0.5,10,5,9999,99999,9,999999999,0.0,999,999,99
3025,3,15,3,0,*?*?*?*?*?*?*?*?*?*?*?*?*?*?*?*?*?*?*?*?*?*?,3.5,3.6,100,102503,0,-0,296,0.0,-0.0,0.0,0,0,0,0,270,2.1,10,5,9999,99999,9,999999999,0.0,999,999,99
3025,3,15,4,0,*?*?*?*?*?*?*?*?*?*?*?*?*?*?*?*?*?*?*?*?*?*?,2.6,2.7,100,102503,0,-0,292,0.0,-0.0,0.0,0,0,0,0,263,0.5,10,5,9999,99999,9,999999999,0.0,999,999,99
3025,3,15,5,0,*?*?*?*?*?*?*?*?*?*?*?*?*?*?*?*?*?*?*?*?*?*?,3.3,3.2,100,102503,0,-0,290,0.0,-0.0,0.0,0,0,0,0,257,1.5,9,5,9999,99999,9,999999999,0.0,999,999,99
3025,3,15,6,0,*?*?*?*?*?*?*?*?*?*?*?*?*?*?*?*?*?*?*?*?*?*?,3.9,3.8,99,102503,20,1382,253,0.0,0.0,0.0,0,0,0,0,250,1.0,0,0,9999,99999,9,999999999,0.0,999,999,99
3025,3,15,7,0,*?*?*?*?*?*?*?*?*?*?*?*?*?*?*?*?*?*?*?*?*?*?,3.3,3.0,99,102503,233,1383,250,110.7,460.0,33.2,11292,34458,5338,646,255,1.0,0,0,9999,99999,9,999999999,0.0,999,999,99
3025,3,15,8,0,*?*?*?*?*?*?*?*?*?*?*?*?*?*?*?*?*?*?*?*?*?*?,4.2,4.1,100,102503,427,1381,255,244.0,552.6,73.2,25304,49198,10716,1381,260,1.5,0,0,9999,99999,9,999999999,0.0,999,999,99
3025,3,15,9,0,*?*?*?*?*?*?*?*?*?*?*?*?*?*?*?*?*?*?*?*?*?*?,6.8,6.1,95,102503,590,1382,269,355.6,583.2,106.7,36967,55865,14981,2119,265,0.5,0,0,9999,99999,9,999999999,0.0,999,999,99
3025,3,15,10,0,*?*?*?*?*?*?*?*?*?*?*?*?*?*?*?*?*?*?*?*?*?*?,10.4,6.9,79,102503,710,1383,284,437.8,596.8,131.3,45663,58790,17942,2788,270,0.0,0,0,9999,99999,9,999999999,0.0,999,999,99
3025,3,15,11,0,*?*?*?*?*?*?*?*?*?*?*?*?*?*?*?*?*?*?*?*?*?*?,11.2,6.6,73,102503,779,1383,287,485.0,602.7,145.5,50700,59992,19573,3254,275,0.0,0,0,9999,99999,9,999999999,0.0,999,999,99
3025,3,15,12,0,*?*?*?*?*?*?*?*?*?*?*?*?*?*?*?*?*?*?*?*?*?*?,14.3,6.9,61,102503,792,1382,300,494.2,603.7,148.2,51672,60191,19878,3352,280,0.5,0,0,9999,99999,9,999999999,0.0,999,999,99
3025,3,15,13,0,*?*?*?*?*?*?*?*?*?*?*?*?*?*?*?*?*?*?*?*?*?*?,14.2,6.9,61,102503,749,1383,300,464.5,600.3,139.4,48509,59505,18871,3042,278,0.5,0,0,9999,99999,9,999999999,0.0,999,999,99
3025,3,15,14,0,*?*?*?*?*?*?*?*?*?*?*?*?*?*?*?*?*?*?*?*?*?*?,14.3,7.6,65,102503,652,1382,302,398.2,590.9,119.4,41459,57533,16533,2447,277,0.5,0,0,9999,99999,9,999999999,0.0,999,999,99
3025,3,15,15,0,*?*?*?*?*?*?*?*?*?*?*?*?*?*?*?*?*?*?*?*?*?*?,14.5,7.1,61,102503,508,1381,302,299.6,570.3,89.9,31094,53016,12876,1731,275,0.5,0,0,9999,99999,9,999999999,0.0,999,999,99
3025,3,15,16,0,*?*?*?*?*?*?*?*?*?*?*?*?*?*?*?*?*?*?*?*?*?*?,14.4,7.4,63,102503,328,1384,302,175.6,518.8,52.7,18230,42555,7959,983,273,0.5,0,0,9999,99999,9,999999999,0.0,999,999,99
3025,3,15,17,0,*?*?*?*?*?*?*?*?*?*?*?*?*?*?*?*?*?*?*?*?*?*?,14.1,8.9,71,102503,122,1383,305,34.6,274.8,10.4,3718,17677,1753,313,272,0.5,0,0,9999,99999,9,999999999,0.0,999,999,99
3025,3,15,18,0,*?*?*?*?*?*?*?*?*?*?*?*?*?*?*?*?*?*?*?*?*?*?,12.1,8.8,81,102503,0,-0,329,0.0,-0.0,0.0,0,0,0,0,270,1.0,9,5,9999,99999,9,999999999,0.0,999,999,99
3025,3,15,19,0,*?*?*?*?*?*?*?*?*?*?*?*?*?*?*?*?*?*?*?*?*?*?,10.1,8.7,91,102503,0,-0,324,0.0,-0.0,0.0,0,0,0,0,272,0.0,10,5,9999,99999,9,999999999,0.0,999,999,99
3025,3,15,20,0,*?*?*?*?*?*?*?*?*?*?*?*?*?*?*?*?*?*?*?*?*?*?,9.2,8.9,99,102503,0,-0,320,0.0,-0.0,0.0,0,0,0,0,273,0.5,10,5,9999,99999,9,999999999,0.0,999,999,99
3025,3,15,21,0,*?*?*?*?*?*?*?*?*?*?*?*?*?*?*?*?*?*?*?*?*?*?,7.6,7.6,100,102503,0,-0,313,0.0,-0.0,0.0,0,0,0,0,275,0.5,10,5,9999,99999,9,999999999,0.0,999,999,99
3025,3,15,22,0,*?*?*?*?*?*?*?*?*?*?*?*?*?*?*?*?*?*?*?*?*?*?,7.0,7.0,100,102503,0,-0,310,0.0,-0.0,0.0,0,0,0,0,277,1.0,10,5,9999,99999,9,999999999,0.0,999,999,99
3025,3,15,23,0,*?*?*?*?*?*?*?*?*?*?*?*?*?*?*?*?*?*?*?*?*?*?,6.9,7.0,100,102503,0,-0,310,0.0,-0.0,0.0,0,0,0,0,278,1.0,10,5,9999,99999,9,999999999,0.0,999,999,99
3025,3,15,24,0,*?*?*?*?*?*?*?*?*?*?*?*?*?*?*?*?*?*?*?*?*?*?,7.0,5.8,92,102503,0,-0,310,0.0,-0.0,0.0,0,0,0,0,290,2.1,10,5,9999,99999,9,999999999,0.0,999,999,99
3025,3,16,1,0,*?*?*?*?*?*?*?*?*?*?*?*?*?*?*?*?*?*?*?*?*?*?,7.1,6.2,92,102243,0,-0,311,0.0,-0.0,0.0,0,0,0,0,277,1.0,10,5,9999,99999,9,999999999,0.0,999,999,99
3025,3,16,2,0,*?*?*?*?*?*?*?*?*?*?*?*?*?*?*?*?*?*?*?*?*?*?,7.0,5.8,91,102243,0,-0,310,0.0,-0.0,0.0,0,0,0,0,273,0.5,10,5,9999,99999,9,999999999,0.0,999,999,99
3025,3,16,3,0,*?*?*?*?*?*?*?*?*?*?*?*?*?*?*?*?*?*?*?*?*?*?,6.3,5.5,93,102243,0,-0,307,0.0,-0.0,0.0,0,0,0,0,270,2.1,10,5,9999,99999,9,999999999,0.0,999,999,99
3025,3,16,4,0,*?*?*?*?*?*?*?*?*?*?*?*?*?*?*?*?*?*?*?*?*?*?,5.5,5.5,98,102243,0,-0,304,0.0,-0.0,0.0,0,0,0,0,267,0.5,10,5,9999,99999,9,999999999,0.0,999,999,99
3025,3,16,5,0,*?*?*?*?*?*?*?*?*?*?*?*?*?*?*?*?*?*?*?*?*?*?,6.2,6.2,98,102243,0,-0,307,0.0,-0.0,0.0,0,0,0,0,263,1.5,10,5,9999,99999,9,999999999,0.0,999,999,99
3025,3,16,6,0,*?*?*?*?*?*?*?*?*?*?*?*?*?*?*?*?*?*?*?*?*?*?,6.7,6.6,97,102243,29,1399,309,0.0,0.0,0.0,0,0,0,0,260,1.0,10,5,9999,99999,9,999999999,0.0,999,999,99
3025,3,16,7,0,*?*?*?*?*?*?*?*?*?*?*?*?*?*?*?*?*?*?*?*?*?*?,6.3,6.2,98,102243,241,1379,287,108.8,326.9,51.7,11441,22926,6926,926,262,1.0,5,3,9999,99999,9,999999999,0.0,999,999,99
3025,3,16,8,0,*?*?*?*?*?*?*?*?*?*?*?*?*?*?*?*?*?*?*?*?*?*?,8.2,6.4,87,102243,436,1383,291,242.0,451.4,99.7,25466,40510,12843,1864,263,1.5,4,2,9999,99999,9,999999999,0.0,999,999,99
3025,3,16,9,0,*?*?*?*?*?*?*?*?*?*?*?*?*?*?*?*?*?*?*?*?*?*?,11.5,6.1,69,102243,598,1381,313,316.2,327.2,174.5,33709,32937,19815,3751,265,0.5,6,3,9999,99999,9,999999999,0.0,999,999,99
3025,3,16,10,0,*?*?*?*?*?*?*?*?*?*?*?*?*?*?*?*?*?*?*?*?*?*?,13.6,7.1,64,102243,718,1382,328,349.8,240.4,224.9,37335,25041,25038,5216,267,0.0,7,4,9999,99999,9,999999999,0.0,999,999,99
3025,3,16,11,0,*?*?*?*?*?*?*?*?*?*?*?*?*?*?*?*?*?*?*?*?*?*?,14.8,6.7,57,102243,786,1381,324,457.5,422.1,217.3,47978,42917,25719,4984,268,0.0,5,3,9999,99999,9,999999999,0.0,999,999,99
3025,3,16,12,0,*?*?*?*?*?*?*?*?*?*?*?*?*?*?*?*?*?*?*?*?*?*?,16.5,7.4,54,102243,799,1381,341,394.0,243.1,253.3,42206,25705,27948,6215,270,0.5,7,4,9999,99999,9,999999999,0.0,999,999,99
3025,3,16,13,0,*?*?*?*?*?*?*?*?*?*?*?*?*?*?*?*?*?*?*?*?*?*?,16.7,8.8,58,102243,756,1382,347,313.5,144.4,234.5,34262,14977,26318,6042,273,0.5,8,4,9999,99999,9,999999999,0.0,999,999,99
3025,3,16,14,0,*?*?*?*?*?*?*?*?*?*?*?*?*?*?*?*?*?*?*?*?*?*?,16.6,8.0,56,102243,659,1382,334,376.0,413.9,178.6,39268,41042,21601,3732,277,0.5,5,3,9999,99999,9,999999999,0.0,999,999,99
3025,3,16,15,0,*?*?*?*?*?*?*?*?*?*?*?*?*?*?*?*?*?*?*?*?*?*?,16.8,8.3,56,102243,515,1382,347,203.2,137.4,152.0,22126,13293,17276,3509,280,0.5,8,4,9999,99999,9,999999999,0.0,999,999,99
3025,3,16,16,0,*?*?*?*?*?*?*?*?*?*?*?*?*?*?*?*?*?*?*?*?*?*?,16.7,9.7,62,102243,334,1381,347,120.3,125.4,90.0,13118,10588,10375,1964,283,0.5,8,4,9999,99999,9,999999999,0.0,999,999,99
3025,3,16,17,0,*?*?*?*?*?*?*?*?*?*?*?*?*?*?*?*?*?*?*?*?*?*?,16.7,10.7,66,102243,129,1387,348,26.2,70.9,19.6,2877,3257,2517,328,287,0.5,8,4,9999,99999,9,999999999,0.0,999,999,99
3025,3,16,18,0,*?*?*?*?*?*?*?*?*?*?*?*?*?*?*?*?*?*?*?*?*?*?,15.2,10.9,74,102243,0,-0,347,0.0,-0.0,0.0,0,0,0,0,290,1.0,10,5,9999,99999,9,999999999,0.0,999,999,99
3025,3,16,19,0,*?*?*?*?*?*?*?*?*?*?*?*?*?*?*?*?*?*?*?*?*?*?,12.4,10.3,86,102243,0,-0,334,0.0,-0.0,0.0,0,0,0,0,285,0.0,10,5,9999,99999,9,999999999,0.0,999,999,99
3025,3,16,20,0,*?*?*?*?*?*?*?*?*?*?*?*?*?*?*?*?*?*?*?*?*?*?,11.0,10.2,93,102243,0,-0,328,0.0,-0.0,0.0,0,0,0,0,280,0.5,10,5,9999,99999,9,999999999,0.0,999,999,99
3025,3,16,21,0,*?*?*?*?*?*?*?*?*?*?*?*?*?*?*?*?*?*?*?*?*?*?,10.1,10.1,98,102243,0,-0,324,0.0,-0.0,0.0,0,0,0,0,275,0.5,10,5,9999,99999,9,999999999,0.0,999,999,99
3025,3,16,22,0,*?*?*?*?*?*?*?*?*?*?*?*?*?*?*?*?*?*?*?*?*?*?,10.3,8.7,88,102243,0,-0,325,0.0,-0.0,0.0,0,0,0,0,270,1.0,10,5,9999,99999,9,999999999,0.0,999,999,99
3025,3,16,23,0,*?*?*?*?*?*?*?*?*?*?*?*?*?*?*?*?*?*?*?*?*?*?,9.8,8.0,87,102243,0,-0,323,0.0,-0.0,0.0,0,0,0,0,265,1.0,10,5,9999,99999,9,999999999,0.0,999,999,99
3025,3,16,24,0,*?*?*?*?*?*?*?*?*?*?*?*?*?*?*?*?*?*?*?*?*?*?,6.9,6.6,96,102243,0,-0,310,0.0,-0.0,0.0,0,0,0,0,280,2.1,10,5,9999,99999,9,999999999,0.0,999,999,99
3025,3,17,1,0,*?*?*?*?*?*?*?*?*?*?*?*?*?*?*?*?*?*?*?*?*?*?,10.4,10.1,95,102003,0,-0,325,0.0,-0.0,0.0,0,0,0,0,260,1.0,10,5,9999,99999,9,999999999,0.0,999,999,99
3025,3,17,2,0,*?*?*?*?*?*?*?*?*?*?*?*?*?*?*?*?*?*?*?*?*?*?,11.1,10.9,96,102003,0,-0,328,0.0,-0.0,0.0,0,0,0,0,260,0.5,10,5,9999,99999,9,999999999,0.0,999,999,99
3025,3,17,3,0,*?*?*?*?*?*?*?*?*?*?*?*?*?*?*?*?*?*?*?*?*?*?,10.2,10.2,97,102003,0,-0,324,0.0,-0.0,0.0,0,0,0,0,260,2.1,10,5,9999,99999,9,999999999,0.0,999,999,99
3025,3,17,4,0,*?*?*?*?*?*?*?*?*?*?*?*?*?*?*?*?*?*?*?*?*?*?,9.8,9.8,97,102003,0,-0,322,0.0,-0.0,0.0,0,0,0,0,260,0.5,10,5,9999,99999,9,999999999,0.0,999,999,99
3025,3,17,5,0,*?*?*?*?*?*?*?*?*?*?*?*?*?*?*?*?*?*?*?*?*?*?,9.6,9.7,97,102003,0,-0,315,0.0,-0.0,0.0,0,0,0,0,260,1.5,8,4,9999,99999,9,999999999,0.0,999,999,99
3025,3,17,6,0,*?*?*?*?*?*?*?*?*?*?*?*?*?*?*?*?*?*?*?*?*?*?,9.3,9.3,97,102003,37,1370,286,0.0,0.0,0.0,0,0,0,0,260,1.0,0,0,9999,99999,9,999999999,0.0,999,999,99
3025,3,17,7,0,*?*?*?*?*?*?*?*?*?*?*?*?*?*?*?*?*?*?*?*?*?*?,10.9,10.2,93,102003,250,1381,294,122.6,474.1,36.8,12775,35221,5735,688,263,1.0,0,0,9999,99999,9,999999999,0.0,999,999,99
3025,3,17,8,0,*?*?*?*?*?*?*?*?*?*?*?*?*?*?*?*?*?*?*?*?*?*?,12.3,11.7,94,102003,444,1381,304,255.8,556.9,76.7,26524,50104,11178,1453,267,1.5,0,0,9999,99999,9,999999999,0.0,999,999,99
3025,3,17,9,0,*?*?*?*?*?*?*?*?*?*?*?*?*?*?*?*?*?*?*?*?*?*?,15.2,11.1,75,102003,606,1381,315,367.1,585.5,110.1,38180,56352,15404,2204,270,0.5,0,0,9999,99999,9,999999999,0.0,999,999,99
3025,3,17,10,0,*?*?*?*?*?*?*?*?*?*?*?*?*?*?*?*?*?*?*?*?*?*?,17.8,11.5,65,102003,726,1382,327,449.0,598.3,134.7,46858,59101,18332,2892,273,0.0,0,0,9999,99999,9,999999999,0.0,999,999,99
3025,3,17,11,0,*?*?*?*?*?*?*?*?*?*?*?*?*?*?*?*?*?*?*?*?*?*?,19.3,11.0,57,102003,794,1381,333,496.0,603.9,148.8,51863,60227,19936,3372,277,0.0,0,0,9999,99999,9,999999999,0.0,999,999,99
3025,3,17,12,0,*?*?*?*?*?*?*?*?*?*?*?*?*?*?*?*?*?*?*?*?*?*?,21.0,10.8,50,102003,807,1382,340,504.7,604.9,151.4,52802,60412,20233,3471,280,0.5,0,0,9999,99999,9,999999999,0.0,999,999,99
3025,3,17,13,0,*?*?*?*?*?*?*?*?*?*?*?*?*?*?*?*?*?*?*?*?*?*?,21.0,11.2,52,102003,763,1381,341,474.7,601.5,142.4,49590,59748,19214,3144,275,0.5,0,0,9999,99999,9,999999999,0.0,999,999,99
3025,3,17,14,0,*?*?*?*?*?*?*?*?*?*?*?*?*?*?*?*?*?*?*?*?*?*?,21.2,11.5,52,102003,666,1382,343,408.0,592.4,122.4,42498,57868,16885,2528,270,0.5,0,0,9999,99999,9,999999999,0.0,999,999,99
3025,3,17,15,0,*?*?*?*?*?*?*?*?*?*?*?*?*?*?*?*?*?*?*?*?*?*?,21.1,10.5,49,102003,522,1382,340,309.1,572.8,92.7,32090,53563,13240,1794,265,0.5,0,0,9999,99999,9,999999999,0.0,999,999,99
3025,3,17,16,0,*?*?*?*?*?*?*?*?*?*?*?*?*?*?*?*?*?*?*?*?*?*?,21.1,10.8,50,102003,341,1382,341,184.9,524.6,55.5,19182,43610,8337,1035,260,0.5,0,0,9999,99999,9,999999999,0.0,999,999,99
3025,3,17,17,0,*?*?*?*?*?*?*?*?*?*?*?*?*?*?*?*?*?*?*?*?*?*?,20.6,10.7,51,102003,135,1380,338,43.7,312.9,13.1,4672,20704,2192,367,255,0.5,0,0,9999,99999,9,999999999,0.0,999,999,99
3025,3,17,18,0,*?*?*?*?*?*?*?*?*?*?*?*?*?*?*?*?*?*?*?*?*?*?,19.1,10.7,57,102003,0,-0,359,0.0,-0.0,0.0,0,0,0,0,250,1.0,8,4,9999,99999,9,999999999,0.0,999,999,99
3025,3,17,19,0,*?*?*?*?*?*?*?*?*?*?*?*?*?*?*?*?*?*?*?*?*?*?,17.4,10.4,62,102003,0,-0,358,0.0,-0.0,0.0,0,0,0,0,245,0.0,10,5,9999,99999,9,999999999,0.0,999,999,99
3025,3,17,20,0,*?*?*?*?*?*?*?*?*?*?*?*?*?*?*?*?*?*?*?*?*?*?,15.5,10.1,68,102003,0,-0,349,0.0,-0.0,0.0,0,0,0,0,240,0.5,10,5,9999,99999,9,999999999,0.0,999,999,99
3025,3,17,21,0,*?*?*?*?*?*?*?*?*?*?*?*?*?*?*?*?*?*?*?*?*?*?,14.1,9.7,73,102003,0,-0,342,0.0,-0.0,0.0,0,0,0,0,235,0.5,10,5,9999,99999,9,999999999,0.0,999,999,99
3025,3,17,22,0,*?*?*?*?*?*?*?*?*?*?*?*?*?*?*?*?*?*?*?*?*?*?,14.8,10.4,73,102003,0,-0,345,0.0,-0.0,0.0,0,0,0,0,230,1.0,10,5,9999,99999,9,999999999,0.0,999,999,99
3025,3,17,23,0,*?*?*?*?*?*?*?*?*?*?*?*?*?*?*?*?*?*?*?*?*?*?,12.8,10.1,81,102003,0,-0,336,0.0,-0.0,0.0,0,0,0,0,225,1.0,10,5,9999,99999,9,999999999,0.0,999,999,99
3025,3,17,24,0,*?*?*?*?*?*?*?*?*?*?*?*?*?*?*?*?*?*?*?*?*?*?,9.3,9.1,96,102003,0,-0,320,0.0,-0.0,0.0,0,0,0,0,260,2.1,10,5,9999,99999,9,999999999,0.0,999,999,99
3025,3,18,1,0,*?*?*?*?*?*?*?*?*?*?*?*?*?*?*?*?*?*?*?*?*?*?,9.0,8.4,95,101394,0,-0,319,0.0,-0.0,0.0,0,0,0,0,220,1.0,10,5,9999,99999,9,999999999,0.0,999,999,99
3025,3,18,2,0,*?*?*?*?*?*?*?*?*?*?*?*?*?*?*?*?*?*?*?*?*?*?,7.7,7.6,98,101394,0,-0,313,0.0,-0.0,0.0,0,0,0,0,220,0.5,10,5,9999,99999,9,999999999,0.0,999,999,99
3025,3,18,3,0,*?*?*?*?*?*?*?*?*?*?*?*?*?*?*?*?*?*?*?*?*?*?,7.6,7.0,95,101394,0,-0,313,0.0,-0.0,0.0,0,0,0,0,220,2.1,10,5,9999,99999,9,999999999,0.0,999,999,99
3025,3,18,4,0,*?*?*?*?*?*?*?*?*?*?*?*?*?*?*?*?*?*?*?*?*?*?,7.3,7.1,98,101394,0,-0,311,0.0,-0.0,0.0,0,0,0,0,220,0.5,10,5,9999,99999,9,999999999,0.0,999,999,99
3025,3,18,5,0,*?*?*?*?*?*?*?*?*?*?*?*?*?*?*?*?*?*?*?*?*?*?,7.0,6.6,96,101394,0,-0,310,0.0,-0.0,0.0,0,0,0,0,220,1.5,10,5,9999,99999,9,999999999,0.0,999,999,99
3025,3,18,6,0,*?*?*?*?*?*?*?*?*?*?*?*?*?*?*?*?*?*?*?*?*?*?,7.3,7.1,97,101394,46,1382,311,0.0,0.0,0.0,0,0,0,0,220,1.0,10,5,9999,99999,9,999999999,0.0,999,999,99
3025,3,18,7,0,*?*?*?*?*?*?*?*?*?*?*?*?*?*?*?*?*?*?*?*?*?*?,7.8,7.7,99,101394,258,1378,310,64.7,46.0,56.1,7143,3505,6598,1201,220,1.0,9,5,9999,99999,9,999999999,0.0,999,999,99
3025,3,18,8,0,*?*?*?*?*?*?*?*?*?*?*?*?*?*?*?*?*?*?*?*?*?*?,8.5,8.0,96,101394,452,1379,313,131.8,53.5,114.3,14469,4940,12899,3144,220,1.5,9,5,9999,99999,9,999999999,0.0,999,999,99
3025,3,18,9,0,*?*?*?*?*?*?*?*?*?*?*?*?*?*?*?*?*?*?*?*?*?*?,10.0,8.3,88,101394,614,1380,320,187.8,56.1,162.9,20648,5477,18361,4824,220,0.5,9,5,9999,99999,9,999999999,0.0,999,999,99
3025,3,18,10,0,*?*?*?*?*?*?*?*?*?*?*?*?*?*?*?*?*?*?*?*?*?*?,11.9,8.1,77,101394,733,1380,328,229.0,57.3,198.6,25205,5714,22380,6252,220,0.0,9,5,9999,99999,9,999999999,0.0,999,999,99
3025,3,18,11,0,*?*?*?*?*?*?*?*?*?*?*?*?*?*?*?*?*?*?*?*?*?*?,12.4,9.1,79,101394,801,1380,331,252.6,57.9,219.0,27817,5813,24680,7163,220,0.0,9,5,9999,99999,9,999999999,0.0,999,999,99
3025,3,18,12,0,*?*?*?*?*?*?*?*?*?*?*?*?*?*?*?*?*?*?*?*?*?*?,12.7,7.3,69,101394,814,1381,332,256.9,57.9,222.7,28295,5829,25101,7339,220,0.5,9,5,9999,99999,9,999999999,0.0,999,999,99
3025,3,18,13,0,*?*?*?*?*?*?*?*?*?*?*?*?*?*?*?*?*?*?*?*?*?*?,13.3,6.4,62,101394,770,1381,339,139.1,0.0,139.1,16521,0,16585,6397,228,0.5,10,5,9999,99999,9,999999999,0.0,999,999,99
3025,3,18,14,0,*?*?*?*?*?*?*?*?*?*?*?*?*?*?*?*?*?*?*?*?*?*?,13.5,4.8,55,101394,672,1379,340,119.7,0.0,119.7,14136,0,14186,5335,237,0.5,10,5,9999,99999,9,999999999,0.0,999,999,99
3025,3,18,15,0,*?*?*?*?*?*?*?*?*?*?*?*?*?*?*?*?*?*?*?*?*?*?,13.2,4.5,55,101394,528,1380,334,158.1,54.9,137.1,17366,5231,15462,3899,245,0.5,9,5,9999,99999,9,999999999,0.0,999,999,99
3025,3,18,16,0,*?*?*?*?*?*?*?*?*?*?*?*?*?*?*?*?*?*?*?*?*?*?,13.4,4.1,53,101394,347,1379,340,54.9,0.0,54.9,6404,0,6419,2192,253,0.5,10,5,9999,99999,9,999999999,0.0,999,999,99
3025,3,18,17,0,*?*?*?*?*?*?*?*?*?*?*?*?*?*?*?*?*?*?*?*?*?*?,13.0,4.5,56,101394,142,1384,333,24.3,31.5,21.1,2747,1789,2568,439,262,0.5,9,5,9999,99999,9,999999999,0.0,999,999,99
3025,3,18,18,0,*?*?*?*?*?*?*?*?*?*?*?*?*?*?*?*?*?*?*?*?*?*?,12.1,5.1,62,101394,0,-0,334,0.0,-0.0,0.0,0,0,0,0,270,1.0,10,5,9999,99999,9,999999999,0.0,999,999,99
3025,3,18,19,0,*?*?*?*?*?*?*?*?*?*?*?*?*?*?*?*?*?*?*?*?*?*?,10.8,5.5,69,101394,0,-0,328,0.0,-0.0,0.0,0,0,0,0,268,0.0,10,5,9999,99999,9,999999999,0.0,999,999,99
3025,3,18,20,0,*?*?*?*?*?*?*?*?*?*?*?*?*?*?*?*?*?*?*?*?*?*?,10.3,6.9,78,101394,0,-0,325,0.0,-0.0,0.0,0,0,0,0,267,0.5,10,5,9999,99999,9,999999999,0.0,999,999,99
3025,3,18,21,0,*?*?*?*?*?*?*?*?*?*?*?*?*?*?*?*?*?*?*?*?*?*?,9.2,5.5,77,101394,0,-0,320,0.0,-0.0,0.0,0,0,0,0,265,0.5,10,5,9999,99999,9,999999999,0.0,999,999,99
3025,3,18,22,0,*?*?*?*?*?*?*?*?*?*?*?*?*?*?*?*?*?*?*?*?*?*?,9.1,5.6,78,101394,0,-0,320,0.0,-0.0,0.0,0,0,0,0,263,1.0,10,5,9999,99999,9,999999999,0.0,999,999,99
3025,3,18,23,0,*?*?*?*?*?*?*?*?*?*?*?*?*?*?*?*?*?*?*?*?*?*?,8.6,5.0,77,101394,0,-0,318,0.0,-0.0,0.0,0,0,0,0,262,1.0,10,5,9999,99999,9,999999999,0.0,999,999,99
3025,3,18,24,0,*?*?*?*?*?*?*?*?*?*?*?*?*?*?*?*?*?*?*?*?*?*?,10.9,9.2,89,101394,0,-0,327,0.0,-0.0,0.0,0,0,0,0,220,2.1,10,5,9999,99999,9,999999999,0.0,999,999,99
3025,3,19,1,0,*?*?*?*?*?*?*?*?*?*?*?*?*?*?*?*?*?*?*?*?*?*?,6.7,5.3,91,101856,0,-0,309,0.0,-0.0,0.0,0,0,0,0,257,1.0,10,5,9999,99999,9,999999999,0.0,999,999,99
3025,3,19,2,0,*?*?*?*?*?*?*?*?*?*?*?*?*?*?*?*?*?*?*?*?*?*?,5.8,5.6,98,101856,0,-0,305,0.0,-0.0,0.0,0,0,0,0,253,0.5,10,5,9999,99999,9,999999999,0.0,999,999,99
3025,3,19,3,0,*?*?*?*?*?*?*?*?*?*?*?*?*?*?*?*?*?*?*?*?*?*?,5.4,5.0,98,101856,0,-0,304,0.0,-0.0,0.0,0,0,0,0,250,2.1,10,5,9999,99999,9,999999999,0.0,999,999,99
3025,3,19,4,0,*?*?*?*?*?*?*?*?*?*?*?*?*?*?*?*?*?*?*?*?*?*?,4.9,4.8,99,101856,0,-0,301,0.0,-0.0,0.0,0,0,0,0,247,0.5,10,5,9999,99999,9,999999999,0.0,999,999,99
3025,3,19,5,0,*?*?*?*?*?*?*?*?*?*?*?*?*?*?*?*?*?*?*?*?*?*?,5.0,5.0,99,101856,0,-0,302,0.0,-0.0,0.0,0,0,0,0,243,1.5,10,5,9999,99999,9,999999999,0.0,999,999,99
3025,3,19,6,0,*?*?*?*?*?*?*?*?*?*?*?*?*?*?*?*?*?*?*?*?*?*?,5.2,5.1,99,101856,55,1390,303,0.0,0.0,0.0,0,0,0,0,240,1.0,10,5,9999,99999,9,999999999,0.0,999,999,99
3025,3,19,7,0,*?*?*?*?*?*?*?*?*?*?*?*?*?*?*?*?*?*?*?*?*?*?,5.1,4.6,97,101856,267,1380,302,39.0,0.0,39.0,4550,0,4559,1522,240,1.0,10,5,9999,99999,9,999999999,0.0,999,999,99
3025,3,19,8,0,*?*?*?*?*?*?*?*?*?*?*?*?*?*?*?*?*?*?*?*?*?*?,6.2,5.8,97,101856,461,1381,307,77.6,0.0,77.6,9066,0,9092,3214,240,1.5,10,5,9999,99999,9,999999999,0.0,999,999,99
3025,3,19,9,0,*?*?*?*?*?*?*?*?*?*?*?*?*?*?*?*?*?*?*?*?*?*?,8.0,5.6,85,101856,622,1379,315,109.8,0.0,109.8,12928,0,12972,4811,240,0.5,10,5,9999,99999,9,999999999,0.0,999,999,99
3025,3,19,10,0,*?*?*?*?*?*?*?*?*?*?*?*?*?*?*?*?*?*?*?*?*?*?,9.8,6.2,78,101856,741,1379,323,133.5,0.0,133.5,15820,0,15880,6081,240,0.0,10,5,9999,99999,9,999999999,0.0,999,999,99
3025,3,19,11,0,*?*?*?*?*?*?*?*?*?*?*?*?*?*?*?*?*?*?*?*?*?*?,10.8,4.3,64,101856,809,1380,328,147.0,0.0,147.0,17492,0,17562,6838,240,0.0,10,5,9999,99999,9,999999999,0.0,999,999,99
3025,3,19,12,0,*?*?*?*?*?*?*?*?*?*?*?*?*?*?*?*?*?*?*?*?*?*?,11.1,2.5,55,101856,821,1380,330,149.4,0.0,149.4,17794,0,17866,6975,240,0.5,10,5,9999,99999,9,999999999,0.0,999,999,99
3025,3,19,13,0,*?*?*?*?*?*?*?*?*?*?*?*?*?*?*?*?*?*?*?*?*?*?,11.8,3.2,56,101856,777,1380,333,140.6,0.0,140.6,16700,0,16765,6478,235,0.5,10,5,9999,99999,9,999999999,0.0,999,999,99
3025,3,19,14,0,*?*?*?*?*?*?*?*?*?*?*?*?*?*?*?*?*?*?*?*?*?*?,11.8,2.9,55,101856,679,1379,333,121.1,0.0,121.1,14307,0,14359,5410,230,0.5,10,5,9999,99999,9,999999999,0.0,999,999,99
3025,3,19,15,0,*?*?*?*?*?*?*?*?*?*?*?*?*?*?*?*?*?*?*?*?*?*?,11.6,6.9,73,101856,535,1380,331,92.4,0.0,92.4,10830,0,10863,3927,225,0.5,10,5,9999,99999,9,999999999,0.0,999,999,99
3025,3,19,16,0,*?*?*?*?*?*?*?*?*?*?*?*?*?*?*?*?*?*?*?*?*?*?,11.7,7.3,75,101856,354,1381,331,56.3,0.0,56.3,6560,0,6575,2250,220,0.5,10,5,9999,99999,9,999999999,0.0,999,999,99
3025,3,19,17,0,*?*?*?*?*?*?*?*?*?*?*?*?*?*?*?*?*?*?*?*?*?*?,11.6,6.1,69,101856,148,1379,331,15.3,0.0,15.3,1826,-0,1828,597,215,0.5,10,5,9999,99999,9,999999999,0.0,999,999,99
3025,3,19,18,0,*?*?*?*?*?*?*?*?*?*?*?*?*?*?*?*?*?*?*?*?*?*?,10.3,7.6,83,101856,0,-0,325,0.0,-0.0,0.0,0,0,0,0,210,1.0,10,5,9999,99999,9,999999999,0.0,999,999,99
3025,3,19,19,0,*?*?*?*?*?*?*?*?*?*?*?*?*?*?*?*?*?*?*?*?*?*?,10.0,7.9,86,101856,0,-0,324,0.0,-0.0,0.0,0,0,0,0,212,0.0,10,5,9999,99999,9,999999999,0.0,999,999,99
3025,3,19,20,0,*?*?*?*?*?*?*?*?*?*?*?*?*?*?*?*?*?*?*?*?*?*?,8.4,8.4,100,101856,0,-0,316,0.0,-0.0,0.0,0,0,0,0,213,0.5,10,5,9999,99999,9,999999999,0.0,999,999,99
3025,3,19,21,0,*?*?*?*?*?*?*?*?*?*?*?*?*?*?*?*?*?*?*?*?*?*?,7.4,7.1,98,101856,0,-0,312,0.0,-0.0,0.0,0,0,0,0,215,0.5,10,5,9999,99999,9,999999999,0.0,999,999,99
3025,3,19,22,0,*?*?*?*?*?*?*?*?*?*?*?*?*?*?*?*?*?*?*?*?*?*?,7.3,7.3,100,101856,0,-0,311,0.0,-0.0,0.0,0,0,0,0,217,1.0,10,5,9999,99999,9,999999999,0.0,999,999,99
3025,3,19,23,0,*?*?*?*?*?*?*?*?*?*?*?*?*?*?*?*?*?*?*?*?*?*?,6.5,6.4,100,101856,0,-0,308,0.0,-0.0,0.0,0,0,0,0,218,1.0,10,5,9999,99999,9,999999999,0.0,999,999,99
3025,3,19,24,0,*?*?*?*?*?*?*?*?*?*?*?*?*?*?*?*?*?*?*?*?*?*?,8.0,5.1,82,101856,0,-0,315,0.0,-0.0,0.0,0,0,0,0,260,2.1,10,5,9999,99999,9,999999999,0.0,999,999,99
3025,3,20,1,0,*?*?*?*?*?*?*?*?*?*?*?*?*?*?*?*?*?*?*?*?*?*?,4.6,3.6,92,100510,0,-0,300,0.0,-0.0,0.0,0,0,0,0,218,1.0,10,5,9999,99999,9,999999999,0.0,999,999,99
3025,3,20,2,0,*?*?*?*?*?*?*?*?*?*?*?*?*?*?*?*?*?*?*?*?*?*?,3.9,2.1,87,100510,0,-0,298,0.0,-0.0,0.0,0,0,0,0,217,0.5,10,5,9999,99999,9,999999999,0.0,999,999,99
3025,3,20,3,0,*?*?*?*?*?*?*?*?*?*?*?*?*?*?*?*?*?*?*?*?*?*?,3.0,1.3,87,100510,0,-0,294,0.0,-0.0,0.0,0,0,0,0,215,2.1,10,5,9999,99999,9,999999999,0.0,999,999,99
3025,3,20,4,0,*?*?*?*?*?*?*?*?*?*?*?*?*?*?*?*?*?*?*?*?*?*?,2.7,1.7,92,100510,0,-0,292,0.0,-0.0,0.0,0,0,0,0,213,0.5,10,5,9999,99999,9,999999999,0.0,999,999,99
3025,3,20,5,0,*?*?*?*?*?*?*?*?*?*?*?*?*?*?*?*?*?*?*?*?*?*?,2.5,0.6,87,100510,0,-0,292,0.0,-0.0,0.0,0,0,0,0,212,1.5,10,5,9999,99999,9,999999999,0.0,999,999,99
3025,3,20,6,0,*?*?*?*?*?*?*?*?*?*?*?*?*?*?*?*?*?*?*?*?*?*?,3.0,1.9,91,100510,63,1374,289,0.0,0.0,0.0,0,0,0,0,210,1.0,9,5,9999,99999,9,999999999,0.0,999,999,99
3025,3,20,7,0,*?*?*?*?*?*?*?*?*?*?*?*?*?*?*?*?*?*?*?*?*?*?,3.6,1.3,84,100510,275,1377,277,122.8,275.4,67.8,12739,20568,8812,1239,208,1.0,6,3,9999,99999,9,999999999,0.0,999,999,99
3025,3,20,8,0,*?*?*?*?*?*?*?*?*?*?*?*?*?*?*?*?*?*?*?*?*?*?,4.9,1.5,78,100510,469,1379,282,239.2,315.1,132.0,25389,29675,15232,2683,207,1.5,6,3,9999,99999,9,999999999,0.0,999,999,99
3025,3,20,9,0,*?*?*?*?*?*?*?*?*?*?*?*?*?*?*?*?*?*?*?*?*?*?,6.9,2.5,73,100510,630,1378,291,336.3,329.6,185.6,35890,33565,20986,4059,205,0.5,6,3,9999,99999,9,999999999,0.0,999,999,99
3025,3,20,10,0,*?*?*?*?*?*?*?*?*?*?*?*?*?*?*?*?*?*?*?*?*?*?,9.2,3.0,64,100510,749,1379,301,407.5,336.2,225.0,43721,35278,25100,5277,203,0.0,6,3,9999,99999,9,999999999,0.0,999,999,99
3025,3,20,11,0,*?*?*?*?*?*?*?*?*?*?*?*?*?*?*?*?*?*?*?*?*?*?,10.5,3.2,60,100510,816,1379,317,341.9,145.5,255.7,37408,15224,28615,6847,202,0.0,8,4,9999,99999,9,999999999,0.0,999,999,99
3025,3,20,12,0,*?*?*?*?*?*?*?*?*?*?*?*?*?*?*?*?*?*?*?*?*?*?,11.9,3.4,56,100510,828,1379,308,485.3,424.3,230.5,50966,43388,27080,5506,200,0.5,5,3,9999,99999,9,999999999,0.0,999,999,99
3025,3,20,13,0,*?*?*?*?*?*?*?*?*?*?*?*?*?*?*?*?*?*?*?*?*?*?,11.9,3.2,55,100510,784,1380,318,386.3,242.7,248.4,41357,25603,27445,6032,202,0.5,7,4,9999,99999,9,999999999,0.0,999,999,99
3025,3,20,14,0,*?*?*?*?*?*?*?*?*?*?*?*?*?*?*?*?*?*?*?*?*?*?,12.0,3.6,56,100510,686,1379,314,369.7,333.0,204.1,39550,34458,22928,4601,203,0.5,6,3,9999,99999,9,999999999,0.0,999,999,99
3025,3,20,15,0,*?*?*?*?*?*?*?*?*?*?*?*?*?*?*?*?*?*?*?*?*?*?,12.1,4.5,59,100510,541,1378,315,282.8,322.7,156.1,30085,31708,17839,3271,205,0.5,6,3,9999,99999,9,999999999,0.0,999,999,99
3025,3,20,16,0,*?*?*?*?*?*?*?*?*?*?*?*?*?*?*?*?*?*?*?*?*?*?,11.9,4.6,60,100510,360,1378,323,132.6,127.9,99.2,14443,11114,11401,2181,207,0.5,8,4,9999,99999,9,999999999,0.0,999,999,99
3025,3,20,17,0,*?*?*?*?*?*?*?*?*?*?*?*?*?*?*?*?*?*?*?*?*?*?,12.0,5.3,63,100510,155,1383,329,28.9,34.2,25.0,3243,2034,3026,523,208,0.5,9,5,9999,99999,9,999999999,0.0,999,999,99
3025,3,20,18,0,*?*?*?*?*?*?*?*?*?*?*?*?*?*?*?*?*?*?*?*?*?*?,9.7,5.8,76,100510,0,-0,323,0.0,-0.0,0.0,0,0,0,0,210,1.0,10,5,9999,99999,9,999999999,0.0,999,999,99
3025,3,20,19,0,*?*?*?*?*?*?*?*?*?*?*?*?*?*?*?*?*?*?*?*?*?*?,8.8,5.0,76,100510,0,-0,319,0.0,-0.0,0.0,0,0,0,0,215,0.0,10,5,9999,99999,9,999999999,0.0,999,999,99
3025,3,20,20,0,*?*?*?*?*?*?*?*?*?*?*?*?*?*?*?*?*?*?*?*?*?*?,6.8,4.3,83,100510,0,-0,310,0.0,-0.0,0.0,0,0,0,0,220,0.5,10,5,9999,99999,9,999999999,0.0,999,999,99
3025,3,20,21,0,*?*?*?*?*?*?*?*?*?*?*?*?*?*?*?*?*?*?*?*?*?*?,6.5,3.8,82,100510,0,-0,309,0.0,-0.0,0.0,0,0,0,0,225,0.5,10,5,9999,99999,9,999999999,0.0,999,999,99
3025,3,20,22,0,*?*?*?*?*?*?*?*?*?*?*?*?*?*?*?*?*?*?*?*?*?*?,6.0,2.7,79,100510,0,-0,307,0.0,-0.0,0.0,0,0,0,0,230,1.0,10,5,9999,99999,9,999999999,0.0,999,999,99
3025,3,20,23,0,*?*?*?*?*?*?*?*?*?*?*?*?*?*?*?*?*?*?*?*?*?*?,5.5,3.9,89,100510,0,-0,304,0.0,-0.0,0.0,0,0,0,0,235,1.0,10,5,9999,99999,9,999999999,0.0,999,999,99
3025,3,20,24,0,*?*?*?*?*?*?*?*?*?*?*?*?*?*?*?*?*?*?*?*?*?*?,5.7,5.1,95,100510,0,-0,305,0.0,-0.0,0.0,0,0,0,0,220,2.1,10,5,9999,99999,9,999999999,0.0,999,999,99
3025,3,21,1,0,*?*?*?*?*?*?*?*?*?*?*?*?*?*?*?*?*?*?*?*?*?*?,4.2,2.9,91,100211,0,-0,299,0.0,-0.0,0.0,0,0,0,0,238,1.0,10,5,9999,99999,9,999999999,0.0,999,999,99
3025,3,21,2,0,*?*?*?*?*?*?*?*?*?*?*?*?*?*?*?*?*?*?*?*?*?*?,3.1,2.3,94,100211,0,-0,294,0.0,-0.0,0.0,0,0,0,0,237,0.5,10,5,9999,99999,9,999999999,0.0,999,999,99
3025,3,21,3,0,*?*?*?*?*?*?*?*?*?*?*?*?*?*?*?*?*?*?*?*?*?*?,3.5,1.7,87,100211,0,-0,296,0.0,-0.0,0.0,0,0,0,0,235,2.1,10,5,9999,99999,9,999999999,0.0,999,999,99
3025,3,21,4,0,*?*?*?*?*?*?*?*?*?*?*?*?*?*?*?*?*?*?*?*?*?*?,3.9,1.9,87,100211,0,-0,298,0.0,-0.0,0.0,0,0,0,0,233,0.5,10,5,9999,99999,9,999999999,0.0,999,999,99
3025,3,21,5,0,*?*?*?*?*?*?*?*?*?*?*?*?*?*?*?*?*?*?*?*?*?*?,4.5,2.9,89,100211,0,-0,300,0.0,-0.0,0.0,0,0,0,0,232,1.5,10,5,9999,99999,9,999999999,0.0,999,999,99
3025,3,21,6,0,*?*?*?*?*?*?*?*?*?*?*?*?*?*?*?*?*?*?*?*?*?*?,3.6,1.9,88,100211,72,1381,296,0.1,0.0,0.1,19,-0,19,5,230,1.0,10,5,9999,99999,9,999999999,0.0,999,999,99
3025,3,21,7,0,*?*?*?*?*?*?*?*?*?*?*?*?*?*?*?*?*?*?*?*?*?*?,4.1,3.0,92,100211,284,1379,280,128.0,278.4,70.6,13267,21083,9156,1294,230,1.0,6,3,9999,99999,9,999999999,0.0,999,999,99
3025,3,21,8,0,*?*?*?*?*?*?*?*?*?*?*?*?*?*?*?*?*?*?*?*?*?*?,6.0,4.5,89,100211,477,1378,284,260.4,394.9,123.7,27090,36394,15468,2376,230,1.5,5,3,9999,99999,9,999999999,0.0,999,999,99
3025,3,21,9,0,*?*?*?*?*?*?*?*?*?*?*?*?*?*?*?*?*?*?*?*?*?*?,8.2,5.3,82,100211,638,1378,312,196.5,56.4,170.3,21601,5535,19202,5107,230,0.5,9,5,9999,99999,9,999999999,0.0,999,999,99
3025,3,21,10,0,*?*?*?*?*?*?*?*?*?*?*?*?*?*?*?*?*?*?*?*?*?*?,10.8,4.5,65,100211,756,1377,318,314.6,144.5,235.3,34378,14986,26402,6072,230,0.0,8,4,9999,99999,9,999999999,0.0,999,999,99
3025,3,21,11,0,*?*?*?*?*?*?*?*?*?*?*?*?*?*?*?*?*?*?*?*?*?*?,13.2,4.8,56,100211,823,1377,325,408.2,243.9,262.5,43775,25881,28866,6578,230,0.0,7,4,9999,99999,9,999999999,0.0,999,999,99
3025,3,21,12,0,*?*?*?*?*?*?*?*?*?*?*?*?*?*?*?*?*?*?*?*?*?*?,14.4,5.0,53,100211,835,1378,330,414.5,244.2,266.5,44477,25954,29278,6743,230,0.5,7,4,9999,99999,9,999999999,0.0,999,999,99
3025,3,21,13,0,*?*?*?*?*?*?*?*?*?*?*?*?*?*?*?*?*?*?*?*?*?*?,14.2,6.1,58,100211,790,1377,334,330.2,145.1,247.0,36111,15128,27669,6506,223,0.5,8,4,9999,99999,9,999999999,0.0,999,999,99
3025,3,21,14,0,*?*?*?*?*?*?*?*?*?*?*?*?*?*?*?*?*?*?*?*?*?*?,14.5,6.7,60,100211,692,1377,336,285.2,143.1,213.4,31130,14671,24011,5317,217,0.5,8,4,9999,99999,9,999999999,0.0,999,999,99
3025,3,21,15,0,*?*?*?*?*?*?*?*?*?*?*?*?*?*?*?*?*?*?*?*?*?*?,14.2,8.4,68,100211,548,1379,343,95.1,0.0,95.1,11153,0,11188,4061,210,0.5,10,5,9999,99999,9,999999999,0.0,999,999,99
3025,3,21,16,0,*?*?*?*?*?*?*?*?*?*?*?*?*?*?*?*?*?*?*?*?*?*?,14.4,7.6,63,100211,367,1380,344,58.9,0.0,58.9,6868,0,6885,2365,203,0.5,10,5,9999,99999,9,999999999,0.0,999,999,99
3025,3,21,17,0,*?*?*?*?*?*?*?*?*?*?*?*?*?*?*?*?*?*?*?*?*?*?,14.3,7.4,63,100211,161,1378,340,31.1,35.4,27.0,3488,2150,3252,564,197,0.5,9,5,9999,99999,9,999999999,0.0,999,999,99
3025,3,21,18,0,*?*?*?*?*?*?*?*?*?*?*?*?*?*?*?*?*?*?*?*?*?*?,12.8,7.9,71,100211,0,-0,337,0.0,-0.0,0.0,0,0,0,0,190,1.0,10,5,9999,99999,9,999999999,0.0,999,999,99
3025,3,21,19,0,*?*?*?*?*?*?*?*?*?*?*?*?*?*?*?*?*?*?*?*?*?*?,10.1,6.9,80,100211,0,-0,324,0.0,-0.0,0.0,0,0,0,0,193,0.0,10,5,9999,99999,9,999999999,0.0,999,999,99
3025,3,21,20,0,*?*?*?*?*?*?*?*?*?*?*?*?*?*?*?*?*?*?*?*?*?*?,9.1,6.6,84,100211,0,-0,320,0.0,-0.0,0.0,0,0,0,0,197,0.5,10,5,9999,99999,9,999999999,0.0,999,999,99
3025,3,21,21,0,*?*?*?*?*?*?*?*?*?*?*?*?*?*?*?*?*?*?*?*?*?*?,7.8,5.9,87,100211,0,-0,314,0.0,-0.0,0.0,0,0,0,0,200,0.5,10,5,9999,99999,9,999999999,0.0,999,999,99
3025,3,21,22,0,*?*?*?*?*?*?*?*?*?*?*?*?*?*?*?*?*?*?*?*?*?*?,7.6,5.9,89,100211,0,-0,313,0.0,-0.0,0.0,0,0,0,0,203,1.0,10,5,9999,99999,9,999999999,0.0,999,999,99
3025,3,21,23,0,*?*?*?*?*?*?*?*?*?*?*?*?*?*?*?*?*?*?*?*?*?*?,7.1,5.3,88,100211,0,-0,311,0.0,-0.0,0.0,0,0,0,0,207,1.0,10,5,9999,99999,9,999999999,0.0,999,999,99
3025,3,21,24,0,*?*?*?*?*?*?*?*?*?*?*?*?*?*?*?*?*?*?*?*?*?*?,5.0,3.4,89,100211,0,-0,302,0.0,-0.0,0.0,0,0,0,0,240,2.1,10,5,9999,99999,9,999999999,0.0,999,999,99
3025,3,22,1,0,*?*?*?*?*?*?*?*?*?*?*?*?*?*?*?*?*?*?*?*?*?*?,6.6,3.2,76,99613.8,0,-0,309,0.0,-0.0,0.0,0,0,0,0,213,1.0,10,5,9999,99999,9,999999999,0.0,999,999,99
3025,3,22,2,0,*?*?*?*?*?*?*?*?*?*?*?*?*?*?*?*?*?*?*?*?*?*?,6.4,2.3,71,99613.8,0,-0,308,0.0,-0.0,0.0,0,0,0,0,217,0.5,10,5,9999,99999,9,999999999,0.0,999,999,99
3025,3,22,3,0,*?*?*?*?*?*?*?*?*?*?*?*?*?*?*?*?*?*?*?*?*?*?,6.0,2.1,73,99613.8,0,-0,307,0.0,-0.0,0.0,0,0,0,0,220,2.1,10,5,9999,99999,9,999999999,0.0,999,999,99
3025,3,22,4,0,*?*?*?*?*?*?*?*?*?*?*?*?*?*?*?*?*?*?*?*?*?*?,4.8,1.3,75,99613.8,0,-0,302,0.0,-0.0,0.0,0,0,0,0,223,0.5,10,5,9999,99999,9,999999999,0.0,999,999,99
3025,3,22,5,0,*?*?*?*?*?*?*?*?*?*?*?*?*?*?*?*?*?*?*?*?*?*?,4.6,1.5,76,99613.8,0,-0,301,0.0,-0.0,0.0,0,0,0,0,227,1.5,10,5,9999,99999,9,999999999,0.0,999,999,99
3025,3,22,6,0,*?*?*?*?*?*?*?*?*?*?*?*?*?*?*?*?*?*?*?*?*?*?,4.4,0.6,74,99613.8,80,1370,270,6.2,62.1,2.5,684,3602,454,99,230,1.0,4,2,9999,99999,9,999999999,0.0,999,999,99
3025,3,22,7,0,*?*?*?*?*?*?*?*?*?*?*?*?*?*?*?*?*?*?*?*?*?*?,6.2,0.4,64,99613.8,292,1376,256,152.2,502.0,45.7,15810,39591,6979,851,228,1.0,0,0,9999,99999,9,999999999,0.0,999,999,99
3025,3,22,8,0,*?*?*?*?*?*?*?*?*?*?*?*?*?*?*?*?*?*?*?*?*?*?,7.9,0.6,58,99613.8,485,1377,262,285.0,566.2,85.5,29558,52110,12306,1635,227,1.5,0,0,9999,99999,9,999999999,0.0,999,999,99
3025,3,22,9,0,*?*?*?*?*?*?*?*?*?*?*?*?*?*?*?*?*?*?*?*?*?*?,10.7,0.6,48,99613.8,646,1377,273,395.7,590.5,118.7,41185,57435,16431,2425,225,0.5,0,0,9999,99999,9,999999999,0.0,999,999,99
3025,3,22,10,0,*?*?*?*?*?*?*?*?*?*?*?*?*?*?*?*?*?*?*?*?*?*?,13.6,1.7,43,99613.8,764,1377,286,476.8,601.8,143.0,49804,59789,19274,3165,223,0.0,0,0,9999,99999,9,999999999,0.0,999,999,99
3025,3,22,11,0,*?*?*?*?*?*?*?*?*?*?*?*?*?*?*?*?*?*?*?*?*?*?,15.8,2.5,39,99613.8,831,1378,297,522.8,606.7,156.8,54732,60758,20823,3685,222,0.0,0,0,9999,99999,9,999999999,0.0,999,999,99
3025,3,22,12,0,*?*?*?*?*?*?*?*?*?*?*?*?*?*?*?*?*?*?*?*?*?*?,17.4,2.7,36,99613.8,842,1377,310,530.5,601.3,162.8,55458,60203,21455,3855,220,0.5,1,0,9999,99999,9,999999999,0.0,999,999,99
3025,3,22,13,0,*?*?*?*?*?*?*?*?*?*?*?*?*?*?*?*?*?*?*?*?*?*?,17.8,3.0,36,99613.8,797,1377,356,251.7,57.8,218.2,27718,5810,24591,7124,223,0.5,9,5,9999,99999,9,999999999,0.0,999,999,99
3025,3,22,14,0,*?*?*?*?*?*?*?*?*?*?*?*?*?*?*?*?*?*?*?*?*?*?,17.9,4.1,38,99613.8,699,1378,357,217.7,57.0,188.7,23945,5658,21269,5837,227,0.5,9,5,9999,99999,9,999999999,0.0,999,999,99
3025,3,22,15,0,*?*?*?*?*?*?*?*?*?*?*?*?*?*?*?*?*?*?*?*?*?*?,17.7,4.1,39,99613.8,554,1377,350,221.9,139.0,166.0,24172,13690,18819,3892,230,0.5,8,4,9999,99999,9,999999999,0.0,999,999,99
3025,3,22,16,0,*?*?*?*?*?*?*?*?*?*?*?*?*?*?*?*?*?*?*?*?*?*?,17.7,4.6,41,99613.8,373,1378,351,138.6,129.0,103.7,15099,11354,11907,2289,233,0.5,8,4,9999,99999,9,999999999,0.0,999,999,99
3025,3,22,17,0,*?*?*?*?*?*?*?*?*?*?*?*?*?*?*?*?*?*?*?*?*?*?,17.2,5.9,46,99613.8,167,1374,339,58.0,213.6,32.0,6163,12323,4435,562,237,0.5,6,3,9999,99999,9,999999999,0.0,999,999,99
3025,3,22,18,0,*?*?*?*?*?*?*?*?*?*?*?*?*?*?*?*?*?*?*?*?*?*?,15.2,6.4,53,99613.8,0,-0,344,0.0,-0.0,0.0,0,0,0,0,240,1.0,9,5,9999,99999,9,999999999,0.0,999,999,99
3025,3,22,19,0,*?*?*?*?*?*?*?*?*?*?*?*?*?*?*?*?*?*?*?*?*?*?,13.2,5.3,57,99613.8,0,-0,339,0.0,-0.0,0.0,0,0,0,0,240,0.0,10,5,9999,99999,9,999999999,0.0,999,999,99
3025,3,22,20,0,*?*?*?*?*?*?*?*?*?*?*?*?*?*?*?*?*?*?*?*?*?*?,11.6,5.0,61,99613.8,0,-0,331,0.0,-0.0,0.0,0,0,0,0,240,0.5,10,5,9999,99999,9,999999999,0.0,999,999,99
3025,3,22,21,0,*?*?*?*?*?*?*?*?*?*?*?*?*?*?*?*?*?*?*?*?*?*?,9.7,4.3,66,99613.8,0,-0,323,0.0,-0.0,0.0,0,0,0,0,240,0.5,10,5,9999,99999,9,999999999,0.0,999,999,99
3025,3,22,22,0,*?*?*?*?*?*?*?*?*?*?*?*?*?*?*?*?*?*?*?*?*?*?,8.9,3.9,68,99613.8,0,-0,319,0.0,-0.0,0.0,0,0,0,0,240,1.0,10,5,9999,99999,9,999999999,0.0,999,999,99
3025,3,22,23,0,*?*?*?*?*?*?*?*?*?*?*?*?*?*?*?*?*?*?*?*?*?*?,8.4,4.6,74,99613.8,0,-0,317,0.0,-0.0,0.0,0,0,0,0,240,1.0,10,5,9999,99999,9,999999999,0.0,999,999,99
3025,3,22,24,0,*?*?*?*?*?*?*?*?*?*?*?*?*?*?*?*?*?*?*?*?*?*?,6.6,4.3,82,99613.8,0,-0,309,0.0,-0.0,0.0,0,0,0,0,210,2.1,10,5,9999,99999,9,999999999,0.0,999,999,99
3025,3,23,1,0,*?*?*?*?*?*?*?*?*?*?*?*?*?*?*?*?*?*?*?*?*?*?,7.3,6.9,93,100648,0,-0,312,0.0,-0.0,0.0,0,0,0,0,240,1.0,10,5,9999,99999,9,999999999,0.0,999,999,99
3025,3,23,2,0,*?*?*?*?*?*?*?*?*?*?*?*?*?*?*?*?*?*?*?*?*?*?,6.8,6.9,96,100648,0,-0,309,0.0,-0.0,0.0,0,0,0,0,240,0.5,10,5,9999,99999,9,999999999,0.0,999,999,99
3025,3,23,3,0,*?*?*?*?*?*?*?*?*?*?*?*?*?*?*?*?*?*?*?*?*?*?,6.5,6.6,96,100648,0,-0,308,0.0,-0.0,0.0,0,0,0,0,240,2.1,10,5,9999,99999,9,999999999,0.0,999,999,99
3025,3,23,4,0,*?*?*?*?*?*?*?*?*?*?*?*?*?*?*?*?*?*?*?*?*?*?,5.4,5.5,96,100648,0,-0,303,0.0,-0.0,0.0,0,0,0,0,240,0.5,10,5,9999,99999,9,999999999,0.0,999,999,99
3025,3,23,5,0,*?*?*?*?*?*?*?*?*?*?*?*?*?*?*?*?*?*?*?*?*?*?,5.0,5.0,96,100648,0,-0,302,0.0,-0.0,0.0,0,0,0,0,240,1.5,10,5,9999,99999,9,999999999,0.0,999,999,99
3025,3,23,6,0,*?*?*?*?*?*?*?*?*?*?*?*?*?*?*?*?*?*?*?*?*?*?,4.7,4.6,96,100648,89,1376,301,3.6,0.0,3.6,459,-0,458,146,240,1.0,10,5,9999,99999,9,999999999,0.0,999,999,99
3025,3,23,7,0,*?*?*?*?*?*?*?*?*?*?*?*?*?*?*?*?*?*?*?*?*?*?,6.7,5.0,85,100648,301,1378,292,138.3,283.7,76.3,14316,22057,9832,1406,247,1.0,6,3,9999,99999,9,999999999,0.0,999,999,99
3025,3,23,8,0,*?*?*?*?*?*?*?*?*?*?*?*?*?*?*?*?*?*?*?*?*?*?,8.8,5.8,78,100648,493,1376,289,287.3,510.7,104.3,30555,47676,13518,1969,253,1.5,3,2,9999,99999,9,999999999,0.0,999,999,99
3025,3,23,9,0,*?*?*?*?*?*?*?*?*?*?*?*?*?*?*?*?*?*?*?*?*?*?,11.9,6.7,67,100648,654,1377,311,374.3,413.7,177.8,39079,40993,21501,3711,260,0.5,5,3,9999,99999,9,999999999,0.0,999,999,99
3025,3,23,10,0,*?*?*?*?*?*?*?*?*?*?*?*?*?*?*?*?*?*?*?*?*?*?,14.4,6.7,57,100648,771,1376,314,476.6,541.7,173.0,51035,55154,21366,3845,267,0.0,3,2,9999,99999,9,999999999,0.0,999,999,99
3025,3,23,11,0,*?*?*?*?*?*?*?*?*?*?*?*?*?*?*?*?*?*?*?*?*?*?,16.9,5.8,46,100648,838,1377,309,528.1,607.3,158.4,55296,60853,20994,3750,273,0.0,0,0,9999,99999,9,999999999,0.0,999,999,99
3025,3,23,12,0,*?*?*?*?*?*?*?*?*?*?*?*?*?*?*?*?*?*?*?*?*?*?,18.6,5.9,42,100648,849,1377,326,534.1,581.9,175.2,55594,58110,22721,4137,280,0.5,2,1,9999,99999,9,999999999,0.0,999,999,99
3025,3,23,13,0,*?*?*?*?*?*?*?*?*?*?*?*?*?*?*?*?*?*?*?*?*?*?,18.5,5.8,42,100648,804,1377,335,488.6,492.1,201.3,51821,50259,24231,4653,238,0.5,4,2,9999,99999,9,999999999,0.0,999,999,99
3025,3,23,14,0,*?*?*?*?*?*?*?*?*?*?*?*?*?*?*?*?*?*?*?*?*?*?,18.8,5.1,39,100648,705,1376,326,435.5,571.1,142.8,45118,55974,19144,2981,197,0.5,2,1,9999,99999,9,999999999,0.0,999,999,99
3025,3,23,15,0,*?*?*?*?*?*?*?*?*?*?*?*?*?*?*?*?*?*?*?*?*?*?,18.5,4.1,37,100648,561,1378,333,326.4,471.3,134.5,34378,45366,16878,2641,155,0.5,4,2,9999,99999,9,999999999,0.0,999,999,99
3025,3,23,16,0,*?*?*?*?*?*?*?*?*?*?*?*?*?*?*?*?*?*?*?*?*?*?,18.7,5.6,41,100648,379,1376,316,212.2,539.1,63.7,21998,46414,9439,1191,113,0.5,0,0,9999,99999,9,999999999,0.0,999,999,99
3025,3,23,17,0,*?*?*?*?*?*?*?*?*?*?*?*?*?*?*?*?*?*?*?*?*?*?,17.8,5.6,43,100648,174,1378,317,70.7,387.9,21.7,7320,26521,3584,455,72,0.5,1,0,9999,99999,9,999999999,0.0,999,999,99
3025,3,23,18,0,*?*?*?*?*?*?*?*?*?*?*?*?*?*?*?*?*?*?*?*?*?*?,15.9,4.5,45,100648,0,-0,347,0.0,-0.0,0.0,0,0,0,0,30,1.0,9,5,9999,99999,9,999999999,0.0,999,999,99
3025,3,23,19,0,*?*?*?*?*?*?*?*?*?*?*?*?*?*?*?*?*?*?*?*?*?*?,13.0,5.5,58,100648,0,-0,338,0.0,-0.0,0.0,0,0,0,0,62,0.0,10,5,9999,99999,9,999999999,0.0,999,999,99
3025,3,23,20,0,*?*?*?*?*?*?*?*?*?*?*?*?*?*?*?*?*?*?*?*?*?*?,11.7,6.9,70,100648,0,-0,332,0.0,-0.0,0.0,0,0,0,0,93,0.5,10,5,9999,99999,9,999999999,0.0,999,999,99
3025,3,23,21,0,*?*?*?*?*?*?*?*?*?*?*?*?*?*?*?*?*?*?*?*?*?*?,10.7,6.4,72,100648,0,-0,327,0.0,-0.0,0.0,0,0,0,0,125,0.5,10,5,9999,99999,9,999999999,0.0,999,999,99
3025,3,23,22,0,*?*?*?*?*?*?*?*?*?*?*?*?*?*?*?*?*?*?*?*?*?*?,9.2,5.6,75,100648,0,-0,320,0.0,-0.0,0.0,0,0,0,0,157,1.0,10,5,9999,99999,9,999999999,0.0,999,999,99
3025,3,23,23,0,*?*?*?*?*?*?*?*?*?*?*?*?*?*?*?*?*?*?*?*?*?*?,7.9,5.3,80,100648,0,-0,315,0.0,-0.0,0.0,0,0,0,0,188,1.0,10,5,9999,99999,9,999999999,0.0,999,999,99
3025,3,23,24,0,*?*?*?*?*?*?*?*?*?*?*?*?*?*?*?*?*?*?*?*?*?*?,7.9,5.8,83,100648,0,-0,314,0.0,-0.0,0.0,0,0,0,0,240,2.1,10,5,9999,99999,9,999999999,0.0,999,999,99
3025,3,24,1,0,*?*?*?*?*?*?*?*?*?*?*?*?*?*?*?*?*?*?*?*?*?*?,5.2,1.5,77,101160,0,-0,303,0.0,-0.0,0.0,0,0,0,0,217,1.0,10,5,9999,99999,9,999999999,0.0,999,999,99
3025,3,24,2,0,*?*?*?*?*?*?*?*?*?*?*?*?*?*?*?*?*?*?*?*?*?*?,4.1,-0.4,72,101160,0,-0,299,0.0,-0.0,0.0,0,0,0,0,213,0.5,10,5,9999,99999,9,999999999,0.0,999,999,99
3025,3,24,3,0,*?*?*?*?*?*?*?*?*?*?*?*?*?*?*?*?*?*?*?*?*?*?,4.9,-0.4,68,101160,0,-0,302,0.0,-0.0,0.0,0,0,0,0,210,2.1,10,5,9999,99999,9,999999999,0.0,999,999,99
3025,3,24,4,0,*?*?*?*?*?*?*?*?*?*?*?*?*?*?*?*?*?*?*?*?*?*?,4.1,-1.1,68,101160,0,-0,299,0.0,-0.0,0.0,0,0,0,0,207,0.5,10,5,9999,99999,9,999999999,0.0,999,999,99
3025,3,24,5,0,*?*?*?*?*?*?*?*?*?*?*?*?*?*?*?*?*?*?*?*?*?*?,3.2,-1.5,70,101160,0,-0,295,0.0,-0.0,0.0,0,0,0,0,203,1.5,10,5,9999,99999,9,999999999,0.0,999,999,99
3025,3,24,6,0,*?*?*?*?*?*?*?*?*?*?*?*?*?*?*?*?*?*?*?*?*?*?,3.6,-0.6,73,101160,98,1381,297,5.3,0.0,5.3,665,-0,664,213,200,1.0,10,5,9999,99999,9,999999999,0.0,999,999,99
3025,3,24,7,0,*?*?*?*?*?*?*?*?*?*?*?*?*?*?*?*?*?*?*?*?*?*?,4.0,-0.2,73,101160,309,1376,288,109.4,122.8,81.9,11938,10072,9459,1776,193,1.0,8,4,9999,99999,9,999999999,0.0,999,999,99
3025,3,24,8,0,*?*?*?*?*?*?*?*?*?*?*?*?*?*?*?*?*?*?*?*?*?*?,5.5,0.4,70,101160,501,1375,263,295.6,545.1,97.0,30475,50325,13653,1833,187,1.5,2,1,9999,99999,9,999999999,0.0,999,999,99
3025,3,24,9,0,*?*?*?*?*?*?*?*?*?*?*?*?*?*?*?*?*?*?*?*?*?*?,7.7,2.1,67,101160,662,1376,264,406.9,592.3,122.1,42374,57821,16832,2517,180,0.5,0,0,9999,99999,9,999999999,0.0,999,999,99
3025,3,24,10,0,*?*?*?*?*?*?*?*?*?*?*?*?*?*?*?*?*?*?*?*?*?*?,10.4,2.7,58,101160,779,1376,281,487.6,596.8,149.7,50867,59350,19996,3343,173,0.0,1,0,9999,99999,9,999999999,0.0,999,999,99
3025,3,24,11,0,*?*?*?*?*?*?*?*?*?*?*?*?*?*?*?*?*?*?*?*?*?*?,11.6,2.3,52,101160,845,1376,285,533.2,601.5,163.7,55748,60249,21543,3891,167,0.0,1,0,9999,99999,9,999999999,0.0,999,999,99
3025,3,24,12,0,*?*?*?*?*?*?*?*?*?*?*?*?*?*?*?*?*?*?*?*?*?*?,12.2,1.3,47,101160,856,1376,302,523.7,495.0,215.8,55641,50872,25746,5260,160,0.5,4,2,9999,99999,9,999999999,0.0,999,999,99
3025,3,24,13,0,*?*?*?*?*?*?*?*?*?*?*?*?*?*?*?*?*?*?*?*?*?*?,12.6,1.5,46,101160,810,1375,309,475.1,423.5,225.7,49849,43221,26564,5309,162,0.5,5,3,9999,99999,9,999999999,0.0,999,999,99
3025,3,24,14,0,*?*?*?*?*?*?*?*?*?*?*?*?*?*?*?*?*?*?*?*?*?*?,12.4,2.5,50,101160,712,1376,299,436.2,537.1,158.4,46628,54116,19748,3359,163,0.5,3,2,9999,99999,9,999999999,0.0,999,999,99
3025,3,24,15,0,*?*?*?*?*?*?*?*?*?*?*?*?*?*?*?*?*?*?*?*?*?*?,12.7,3.0,51,101160,567,1376,301,337.6,521.9,122.5,35944,50438,15665,2387,165,0.5,3,2,9999,99999,9,999999999,0.0,999,999,99
3025,3,24,16,0,*?*?*?*?*?*?*?*?*?*?*?*?*?*?*?*?*?*?*?*?*?*?,12.8,2.7,50,101160,386,1377,317,189.6,303.1,104.7,20098,26599,12222,2060,167,0.5,6,3,9999,99999,9,999999999,0.0,999,999,99
3025,3,24,17,0,*?*?*?*?*?*?*?*?*?*?*?*?*?*?*?*?*?*?*?*?*?*?,12.8,3.0,51,101160,180,1374,296,74.9,384.5,24.6,7681,26472,4020,495,168,0.5,2,1,9999,99999,9,999999999,0.0,999,999,99
3025,3,24,18,0,*?*?*?*?*?*?*?*?*?*?*?*?*?*?*?*?*?*?*?*?*?*?,10.9,2.3,55,101160,0,-0,324,0.0,-0.0,0.0,0,0,0,0,170,1.0,9,5,9999,99999,9,999999999,0.0,999,999,99
3025,3,24,19,0,*?*?*?*?*?*?*?*?*?*?*?*?*?*?*?*?*?*?*?*?*?*?,10.0,3.6,64,101160,0,-0,324,0.0,-0.0,0.0,0,0,0,0,165,0.0,10,5,9999,99999,9,999999999,0.0,999,999,99
3025,3,24,20,0,*?*?*?*?*?*?*?*?*?*?*?*?*?*?*?*?*?*?*?*?*?*?,7.7,3.2,73,101160,0,-0,314,0.0,-0.0,0.0,0,0,0,0,160,0.5,10,5,9999,99999,9,999999999,0.0,999,999,99
3025,3,24,21,0,*?*?*?*?*?*?*?*?*?*?*?*?*?*?*?*?*?*?*?*?*?*?,6.6,2.3,74,101160,0,-0,309,0.0,-0.0,0.0,0,0,0,0,155,0.5,10,5,9999,99999,9,999999999,0.0,999,999,99
3025,3,24,22,0,*?*?*?*?*?*?*?*?*?*?*?*?*?*?*?*?*?*?*?*?*?*?,6.6,2.1,73,101160,0,-0,309,0.0,-0.0,0.0,0,0,0,0,150,1.0,10,5,9999,99999,9,999999999,0.0,999,999,99
3025,3,24,23,0,*?*?*?*?*?*?*?*?*?*?*?*?*?*?*?*?*?*?*?*?*?*?,5.7,2.1,77,101160,0,-0,305,0.0,-0.0,0.0,0,0,0,0,145,1.0,10,5,9999,99999,9,999999999,0.0,999,999,99
3025,3,24,24,0,*?*?*?*?*?*?*?*?*?*?*?*?*?*?*?*?*?*?*?*?*?*?,6.6,3.6,80,101160,0,-0,309,0.0,-0.0,0.0,0,0,0,0,220,2.1,10,5,9999,99999,9,999999999,0.0,999,999,99
3025,3,25,1,0,*?*?*?*?*?*?*?*?*?*?*?*?*?*?*?*?*?*?*?*?*?*?,4.4,1.5,78,101007,0,-0,300,0.0,-0.0,0.0,0,0,0,0,138,1.0,10,5,9999,99999,9,999999999,0.0,999,999,99
3025,3,25,2,0,*?*?*?*?*?*?*?*?*?*?*?*?*?*?*?*?*?*?*?*?*?*?,3.7,1.0,80,101007,0,-0,297,0.0,-0.0,0.0,0,0,0,0,137,0.5,10,5,9999,99999,9,999999999,0.0,999,999,99
3025,3,25,3,0,*?*?*?*?*?*?*?*?*?*?*?*?*?*?*?*?*?*?*?*?*?*?,2.8,0.2,80,101007,0,-0,293,0.0,-0.0,0.0,0,0,0,0,135,2.1,10,5,9999,99999,9,999999999,0.0,999,999,99
3025,3,25,4,0,*?*?*?*?*?*?*?*?*?*?*?*?*?*?*?*?*?*?*?*?*?*?,3.6,-0.2,73,101007,0,-0,297,0.0,-0.0,0.0,0,0,0,0,133,0.5,10,5,9999,99999,9,999999999,0.0,999,999,99
3025,3,25,5,0,*?*?*?*?*?*?*?*?*?*?*?*?*?*?*?*?*?*?*?*?*?*?,3.0,0.2,79,101007,0,-0,294,0.0,-0.0,0.0,0,0,0,0,132,1.5,10,5,9999,99999,9,999999999,0.0,999,999,99
3025,3,25,6,0,*?*?*?*?*?*?*?*?*?*?*?*?*?*?*?*?*?*?*?*?*?*?,2.3,-0.2,80,101007,106,1373,286,12.2,21.0,10.6,1414,1030,1331,218,130,1.0,9,5,9999,99999,9,999999999,0.0,999,999,99
3025,3,25,7,0,*?*?*?*?*?*?*?*?*?*?*?*?*?*?*?*?*?*?*?*?*?*?,3.5,0.6,78,101007,317,1373,291,85.5,49.3,74.2,9384,4162,8393,1940,123,1.0,9,5,9999,99999,9,999999999,0.0,999,999,99
3025,3,25,8,0,*?*?*?*?*?*?*?*?*?*?*?*?*?*?*?*?*?*?*?*?*?*?,4.7,2.1,80,101007,509,1374,287,238.4,229.7,153.3,25238,22198,17478,3207,117,1.5,7,4,9999,99999,9,999999999,0.0,999,999,99
3025,3,25,9,0,*?*?*?*?*?*?*?*?*?*?*?*?*?*?*?*?*?*?*?*?*?*?,7.4,2.7,69,101007,669,1374,264,412.5,593.1,123.8,42961,58001,17026,2564,110,0.5,0,0,9999,99999,9,999999999,0.0,999,999,99
3025,3,25,10,0,*?*?*?*?*?*?*?*?*?*?*?*?*?*?*?*?*?*?*?*?*?*?,9.2,3.8,66,101007,786,1374,273,493.1,603.6,147.9,51538,60151,19818,3337,103,0.0,0,0,9999,99999,9,999999999,0.0,999,999,99
3025,3,25,11,0,*?*?*?*?*?*?*?*?*?*?*?*?*?*?*?*?*?*?*?*?*?*?,11.2,3.9,58,101007,852,1375,286,538.4,602.0,165.3,56303,60337,21713,3959,97,0.0,1,0,9999,99999,9,999999999,0.0,999,999,99
3025,3,25,12,0,*?*?*?*?*?*?*?*?*?*?*?*?*?*?*?*?*?*?*?*?*?*?,13.0,2.1,45,101007,863,1376,290,545.6,602.7,167.5,57078,60460,21954,4058,90,0.5,1,0,9999,99999,9,999999999,0.0,999,999,99
3025,3,25,13,0,*?*?*?*?*?*?*?*?*?*?*?*?*?*?*?*?*?*?*?*?*?*?,12.8,1.0,43,101007,817,1375,304,498.0,492.9,205.2,52834,50433,24632,4807,135,0.5,4,2,9999,99999,9,999999999,0.0,999,999,99
3025,3,25,14,0,*?*?*?*?*?*?*?*?*?*?*?*?*?*?*?*?*?*?*?*?*?*?,13.0,-0.0,39,101007,718,1375,292,444.8,572.3,145.9,46101,56222,19489,3073,180,0.5,2,1,9999,99999,9,999999999,0.0,999,999,99
3025,3,25,15,0,*?*?*?*?*?*?*?*?*?*?*?*?*?*?*?*?*?*?*?*?*?*?,12.8,0.6,42,101007,573,1375,298,342.1,522.7,124.2,36424,50650,15852,2426,225,0.5,3,2,9999,99999,9,999999999,0.0,999,999,99
3025,3,25,16,0,*?*?*?*?*?*?*?*?*?*?*?*?*?*?*?*?*?*?*?*?*?*?,12.7,0.6,42,101007,392,1376,309,206.3,380.0,98.0,21463,32903,12485,1832,270,0.5,5,3,9999,99999,9,999999999,0.0,999,999,99
3025,3,25,17,0,*?*?*?*?*?*?*?*?*?*?*?*?*?*?*?*?*?*?*?*?*?*?,12.3,-1.1,38,101007,186,1371,324,53.1,98.7,39.7,5689,5878,4873,713,315,0.5,8,4,9999,99999,9,999999999,0.0,999,999,99
3025,3,25,18,0,*?*?*?*?*?*?*?*?*?*?*?*?*?*?*?*?*?*?*?*?*?*?,11.0,-0.2,44,101007,0,-0,324,0.0,-0.0,0.0,0,0,0,0,360,1.0,9,5,9999,99999,9,999999999,0.0,999,999,99
3025,3,25,19,0,*?*?*?*?*?*?*?*?*?*?*?*?*?*?*?*?*?*?*?*?*?*?,8.4,0.8,57,101007,0,-0,318,0.0,-0.0,0.0,0,0,0,0,303,0.0,10,5,9999,99999,9,999999999,0.0,999,999,99
3025,3,25,20,0,*?*?*?*?*?*?*?*?*?*?*?*?*?*?*?*?*?*?*?*?*?*?,7.5,0.4,59,101007,0,-0,314,0.0,-0.0,0.0,0,0,0,0,247,0.5,10,5,9999,99999,9,999999999,0.0,999,999,99
3025,3,25,21,0,*?*?*?*?*?*?*?*?*?*?*?*?*?*?*?*?*?*?*?*?*?*?,6.9,-0.0,59,101007,0,-0,311,0.0,-0.0,0.0,0,0,0,0,190,0.5,10,5,9999,99999,9,999999999,0.0,999,999,99
3025,3,25,22,0,*?*?*?*?*?*?*?*?*?*?*?*?*?*?*?*?*?*?*?*?*?*?,6.1,-0.4,60,101007,0,-0,307,0.0,-0.0,0.0,0,0,0,0,133,1.0,10,5,9999,99999,9,999999999,0.0,999,999,99
3025,3,25,23,0,*?*?*?*?*?*?*?*?*?*?*?*?*?*?*?*?*?*?*?*?*?*?,6.2,0.2,63,101007,0,-0,308,0.0,-0.0,0.0,0,0,0,0,77,1.0,10,5,9999,99999,9,999999999,0.0,999,999,99
3025,3,25,24,0,*?*?*?*?*?*?*?*?*?*?*?*?*?*?*?*?*?*?*?*?*?*?,4.8,1.7,78,101007,0,-0,301,0.0,-0.0,0.0,0,0,0,0,140,2.1,10,5,9999,99999,9,999999999,0.0,999,999,99
3025,3,26,1,0,*?*?*?*?*?*?*?*?*?*?*?*?*?*?*?*?*?*?*?*?*?*?,6.6,1.7,68,101869,0,-0,309,0.0,-0.0,0.0,0,0,0,0,77,1.0,10,5,9999,99999,9,999999999,0.0,999,999,99
3025,3,26,2,0,*?*?*?*?*?*?*?*?*?*?*?*?*?*?*?*?*?*?*?*?*?*?,6.6,2.3,72,101869,0,-0,309,0.0,-0.0,0.0,0,0,0,0,133,0.5,10,5,9999,99999,9,999999999,0.0,999,999,99
3025,3,26,3,0,*?*?*?*?*?*?*?*?*?*?*?*?*?*?*?*?*?*?*?*?*?*?,7.0,2.7,72,101869,0,-0,311,0.0,-0.0,0.0,0,0,0,0,190,2.1,10,5,9999,99999,9,999999999,0.0,999,999,99
3025,3,26,4,0,*?*?*?*?*?*?*?*?*?*?*?*?*?*?*?*?*?*?*?*?*?*?,7.3,2.5,69,101869,0,-0,312,0.0,-0.0,0.0,0,0,0,0,247,0.5,10,5,9999,99999,9,999999999,0.0,999,999,99
3025,3,26,5,0,*?*?*?*?*?*?*?*?*?*?*?*?*?*?*?*?*?*?*?*?*?*?,6.5,1.7,70,101869,0,-0,309,0.0,-0.0,0.0,0,0,0,0,303,1.5,10,5,9999,99999,9,999999999,0.0,999,999,99
3025,3,26,6,0,*?*?*?*?*?*?*?*?*?*?*?*?*?*?*?*?*?*?*?*?*?*?,5.6,0.4,67,101869,115,1378,305,8.7,0.0,8.7,1068,-0,1068,346,360,1.0,10,5,9999,99999,9,999999999,0.0,999,999,99
3025,3,26,7,0,*?*?*?*?*?*?*?*?*?*?*?*?*?*?*?*?*?*?*?*?*?*?,6.6,0.8,65,101869,326,1376,289,153.7,290.6,84.8,15881,23393,10833,1573,302,1.0,6,3,9999,99999,9,999999999,0.0,999,999,99
3025,3,26,8,0,*?*?*?*?*?*?*?*?*?*?*?*?*?*?*?*?*?*?*?*?*?*?,7.5,1.3,64,101869,517,1373,303,205.6,137.6,153.8,22379,13345,17465,3557,243,1.5,8,4,9999,99999,9,999999999,0.0,999,999,99
3025,3,26,9,0,*?*?*?*?*?*?*?*?*?*?*?*?*?*?*?*?*?*?*?*?*?*?,9.3,2.1,59,101869,677,1374,316,210.6,56.9,182.6,23165,5621,20580,5586,185,0.5,9,5,9999,99999,9,999999999,0.0,999,999,99
3025,3,26,10,0,*?*?*?*?*?*?*?*?*?*?*?*?*?*?*?*?*?*?*?*?*?*?,12.0,2.5,51,101869,794,1375,313,436.2,338.3,240.8,46881,35786,26714,5848,127,0.0,6,3,9999,99999,9,999999999,0.0,999,999,99
3025,3,26,11,0,*?*?*?*?*?*?*?*?*?*?*?*?*?*?*?*?*?*?*?*?*?*?,13.8,3.9,50,101869,859,1374,322,475.7,340.9,262.6,51291,36366,28932,6739,68,0.0,6,3,9999,99999,9,999999999,0.0,999,999,99
3025,3,26,12,0,*?*?*?*?*?*?*?*?*?*?*?*?*?*?*?*?*?*?*?*?*?*?,14.6,3.0,45,101869,869,1374,335,367.6,146.4,275.0,40262,15406,30682,7664,10,0.5,8,4,9999,99999,9,999999999,0.0,999,999,99
3025,3,26,13,0,*?*?*?*?*?*?*?*?*?*?*?*?*?*?*?*?*?*?*?*?*?*?,14.7,1.3,39,101869,823,1374,330,409.4,243.9,263.2,43898,25894,28934,6612,27,0.5,7,4,9999,99999,9,999999999,0.0,999,999,99
3025,3,26,14,0,*?*?*?*?*?*?*?*?*?*?*?*?*?*?*?*?*?*?*?*?*?*?,14.7,1.0,38,101869,724,1373,335,300.9,143.8,225.1,32854,14847,25281,5710,43,0.5,8,4,9999,99999,9,999999999,0.0,999,999,99
3025,3,26,15,0,*?*?*?*?*?*?*?*?*?*?*?*?*?*?*?*?*?*?*?*?*?*?,14.7,1.0,39,101869,579,1373,341,176.7,55.7,153.2,19412,5394,17268,4462,60,0.5,9,5,9999,99999,9,999999999,0.0,999,999,99
3025,3,26,16,0,*?*?*?*?*?*?*?*?*?*?*?*?*?*?*?*?*?*?*?*?*?*?,14.8,1.0,38,101869,398,1374,342,113.6,52.2,98.5,12470,4683,11128,2652,77,0.5,9,5,9999,99999,9,999999999,0.0,999,999,99
3025,3,26,17,0,*?*?*?*?*?*?*?*?*?*?*?*?*?*?*?*?*?*?*?*?*?*?,13.9,1.5,41,101869,193,1376,337,42.3,40.1,36.7,4706,2669,4372,773,93,0.5,9,5,9999,99999,9,999999999,0.0,999,999,99
3025,3,26,18,0,*?*?*?*?*?*?*?*?*?*?*?*?*?*?*?*?*?*?*?*?*?*?,12.8,1.5,45,101869,0,-0,332,0.0,-0.0,0.0,0,0,0,0,110,1.0,9,5,9999,99999,9,999999999,0.0,999,999,99
3025,3,26,19,0,*?*?*?*?*?*?*?*?*?*?*?*?*?*?*?*?*?*?*?*?*?*?,12.0,2.7,51,101869,0,-0,334,0.0,-0.0,0.0,0,0,0,0,93,0.0,10,5,9999,99999,9,999999999,0.0,999,999,99
3025,3,26,20,0,*?*?*?*?*?*?*?*?*?*?*?*?*?*?*?*?*?*?*?*?*?*?,9.5,2.1,58,101869,0,-0,322,0.0,-0.0,0.0,0,0,0,0,77,0.5,10,5,9999,99999,9,999999999,0.0,999,999,99
3025,3,26,21,0,*?*?*?*?*?*?*?*?*?*?*?*?*?*?*?*?*?*?*?*?*?*?,9.3,2.9,62,101869,0,-0,321,0.0,-0.0,0.0,0,0,0,0,60,0.5,10,5,9999,99999,9,999999999,0.0,999,999,99
3025,3,26,22,0,*?*?*?*?*?*?*?*?*?*?*?*?*?*?*?*?*?*?*?*?*?*?,9.1,4.1,69,101869,0,-0,320,0.0,-0.0,0.0,0,0,0,0,43,1.0,10,5,9999,99999,9,999999999,0.0,999,999,99
3025,3,26,23,0,*?*?*?*?*?*?*?*?*?*?*?*?*?*?*?*?*?*?*?*?*?*?,8.6,3.6,70,101869,0,-0,318,0.0,-0.0,0.0,0,0,0,0,27,1.0,10,5,9999,99999,9,999999999,0.0,999,999,99
3025,3,26,24,0,*?*?*?*?*?*?*?*?*?*?*?*?*?*?*?*?*?*?*?*?*?*?,6.3,0.8,67,101869,0,-0,308,0.0,-0.0,0.0,0,0,0,0,20,2.1,10,5,9999,99999,9,999999999,0.0,999,999,99
3025,3,27,1,0,*?*?*?*?*?*?*?*?*?*?*?*?*?*?*?*?*?*?*?*?*?*?,7.4,6.2,90,101460,0,-0,312,0.0,-0.0,0.0,0,0,0,0,22,1.0,10,5,9999,99999,9,999999999,0.0,999,999,99
3025,3,27,2,0,*?*?*?*?*?*?*?*?*?*?*?*?*?*?*?*?*?*?*?*?*?*?,6.9,6.9,97,101460,0,-0,310,0.0,-0.0,0.0,0,0,0,0,33,0.5,10,5,9999,99999,9,999999999,0.0,999,999,99
3025,3,27,3,0,*?*?*?*?*?*?*?*?*?*?*?*?*?*?*?*?*?*?*?*?*?*?,6.2,6.2,97,101460,0,-0,307,0.0,-0.0,0.0,0,0,0,0,45,2.1,10,5,9999,99999,9,999999999,0.0,999,999,99
3025,3,27,4,0,*?*?*?*?*?*?*?*?*?*?*?*?*?*?*?*?*?*?*?*?*?*?,5.9,5.6,95,101460,0,-0,306,0.0,-0.0,0.0,0,0,0,0,57,0.5,10,5,9999,99999,9,999999999,0.0,999,999,99
3025,3,27,5,0,*?*?*?*?*?*?*?*?*?*?*?*?*?*?*?*?*?*?*?*?*?*?,5.6,5.1,94,101460,0,-0,300,0.0,-0.0,0.0,0,0,0,0,68,1.5,9,5,9999,99999,9,999999999,0.0,999,999,99
3025,3,27,6,0,*?*?*?*?*?*?*?*?*?*?*?*?*?*?*?*?*?*?*?*?*?*?,5.7,5.1,93,101460,123,1371,263,36.0,281.2,10.8,3863,18165,1820,320,80,1.0,0,0,9999,99999,9,999999999,0.0,999,999,99
3025,3,27,7,0,*?*?*?*?*?*?*?*?*?*?*?*?*?*?*?*?*?*?*?*?*?*?,5.8,3.8,84,101460,334,1374,260,181.5,522.5,54.4,18823,43215,8188,1015,78,1.0,0,0,9999,99999,9,999999999,0.0,999,999,99
3025,3,27,8,0,*?*?*?*?*?*?*?*?*?*?*?*?*?*?*?*?*?*?*?*?*?*?,7.3,4.6,80,101460,525,1372,268,313.7,573.9,94.1,32548,53794,13393,1822,77,1.5,0,0,9999,99999,9,999999999,0.0,999,999,99
3025,3,27,9,0,*?*?*?*?*?*?*?*?*?*?*?*?*?*?*?*?*?*?*?*?*?*?,9.3,6.1,78,101460,685,1374,278,423.6,594.8,127.1,44135,58351,17419,2659,75,0.5,0,0,9999,99999,9,999999999,0.0,999,999,99
3025,3,27,10,0,*?*?*?*?*?*?*?*?*?*?*?*?*?*?*?*?*?*?*?*?*?*?,12.2,6.1,64,101460,801,1374,290,503.8,604.8,151.1,52683,60376,20177,3457,73,0.0,0,0,9999,99999,9,999999999,0.0,999,999,99
3025,3,27,11,0,*?*?*?*?*?*?*?*?*?*?*?*?*?*?*?*?*?*?*?*?*?*?,13.0,6.4,62,101460,866,1373,307,542.3,547.8,196.9,58266,56450,23935,4817,72,0.0,3,2,9999,99999,9,999999999,0.0,999,999,99
3025,3,27,12,0,*?*?*?*?*?*?*?*?*?*?*?*?*?*?*?*?*?*?*?*?*?*?,14.3,6.7,58,101460,876,1373,322,518.3,426.6,246.2,54502,43861,28648,6213,70,0.5,5,3,9999,99999,9,999999999,0.0,999,999,99
3025,3,27,13,0,*?*?*?*?*?*?*?*?*?*?*?*?*?*?*?*?*?*?*?*?*?*?,14.0,4.8,52,101460,830,1374,319,488.5,424.5,232.0,51289,43435,27214,5571,65,0.5,5,3,9999,99999,9,999999999,0.0,999,999,99
3025,3,27,14,0,*?*?*?*?*?*?*?*?*?*?*?*?*?*?*?*?*?*?*?*?*?*?,14.3,1.7,41,101460,731,1374,311,441.0,487.4,181.7,46646,49225,22118,3954,60,0.5,4,2,9999,99999,9,999999999,0.0,999,999,99
3025,3,27,15,0,*?*?*?*?*?*?*?*?*?*?*?*?*?*?*?*?*?*?*?*?*?*?,14.4,1.3,39,101460,586,1375,289,355.2,583.1,106.5,36908,55832,14950,2114,55,0.5,0,0,9999,99999,9,999999999,0.0,999,999,99
3025,3,27,16,0,*?*?*?*?*?*?*?*?*?*?*?*?*?*?*?*?*?*?*?*?*?*?,14.3,-0.8,34,101460,404,1373,296,229.3,523.6,75.2,23614,45748,10873,1390,50,0.5,2,1,9999,99999,9,999999999,0.0,999,999,99
3025,3,27,17,0,*?*?*?*?*?*?*?*?*?*?*?*?*?*?*?*?*?*?*?*?*?*?,14.0,-0.0,37,101460,199,1373,285,88.4,426.9,26.5,9083,30501,4324,537,45,0.5,0,0,9999,99999,9,999999999,0.0,999,999,99
3025,3,27,18,0,*?*?*?*?*?*?*?*?*?*?*?*?*?*?*?*?*?*?*?*?*?*?,12.8,1.7,46,101460,0,-0,321,0.0,-0.0,0.0,0,0,0,0,40,1.0,7,4,9999,99999,9,999999999,0.0,999,999,99
3025,3,27,19,0,*?*?*?*?*?*?*?*?*?*?*?*?*?*?*?*?*?*?*?*?*?*?,11.2,2.9,55,101460,0,-0,330,0.0,-0.0,0.0,0,0,0,0,37,0.0,10,5,9999,99999,9,999999999,0.0,999,999,99
3025,3,27,20,0,*?*?*?*?*?*?*?*?*?*?*?*?*?*?*?*?*?*?*?*?*?*?,10.0,3.6,62,101460,0,-0,324,0.0,-0.0,0.0,0,0,0,0,33,0.5,10,5,9999,99999,9,999999999,0.0,999,999,99
3025,3,27,21,0,*?*?*?*?*?*?*?*?*?*?*?*?*?*?*?*?*?*?*?*?*?*?,8.7,4.1,70,101460,0,-0,318,0.0,-0.0,0.0,0,0,0,0,30,0.5,10,5,9999,99999,9,999999999,0.0,999,999,99
3025,3,27,22,0,*?*?*?*?*?*?*?*?*?*?*?*?*?*?*?*?*?*?*?*?*?*?,8.7,4.8,74,101460,0,-0,318,0.0,-0.0,0.0,0,0,0,0,27,1.0,10,5,9999,99999,9,999999999,0.0,999,999,99
3025,3,27,23,0,*?*?*?*?*?*?*?*?*?*?*?*?*?*?*?*?*?*?*?*?*?*?,8.6,5.3,77,101460,0,-0,318,0.0,-0.0,0.0,0,0,0,0,23,1.0,10,5,9999,99999,9,999999999,0.0,999,999,99
3025,3,27,24,0,*?*?*?*?*?*?*?*?*?*?*?*?*?*?*?*?*?*?*?*?*?*?,8.1,5.0,79,101460,0,-0,315,0.0,-0.0,0.0,0,0,0,0,10,2.1,10,5,9999,99999,9,999999999,0.0,999,999,99
3025,3,28,1,0,*?*?*?*?*?*?*?*?*?*?*?*?*?*?*?*?*?*?*?*?*?*?,8.1,3.2,69,101668,0,-0,316,0.0,-0.0,0.0,0,0,0,0,27,1.0,10,5,9999,99999,9,999999999,0.0,999,999,99
3025,3,28,2,0,*?*?*?*?*?*?*?*?*?*?*?*?*?*?*?*?*?*?*?*?*?*?,8.1,2.3,64,101668,0,-0,316,0.0,-0.0,0.0,0,0,0,0,33,0.5,10,5,9999,99999,9,999999999,0.0,999,999,99
3025,3,28,3,0,*?*?*?*?*?*?*?*?*?*?*?*?*?*?*?*?*?*?*?*?*?*?,7.8,2.1,65,101668,0,-0,315,0.0,-0.0,0.0,0,0,0,0,40,2.1,10,5,9999,99999,9,999999999,0.0,999,999,99
3025,3,28,4,0,*?*?*?*?*?*?*?*?*?*?*?*?*?*?*?*?*?*?*?*?*?*?,7.1,1.9,67,101668,0,-0,312,0.0,-0.0,0.0,0,0,0,0,47,0.5,10,5,9999,99999,9,999999999,0.0,999,999,99
3025,3,28,5,0,*?*?*?*?*?*?*?*?*?*?*?*?*?*?*?*?*?*?*?*?*?*?,6.4,0.4,63,101668,0,-0,309,0.0,-0.0,0.0,0,0,0,0,53,1.5,10,5,9999,99999,9,999999999,0.0,999,999,99
3025,3,28,6,0,*?*?*?*?*?*?*?*?*?*?*?*?*?*?*?*?*?*?*?*?*?*?,6.6,1.0,66,101668,132,1376,309,12.2,0.0,12.2,1464,-0,1464,477,60,1.0,10,5,9999,99999,9,999999999,0.0,999,999,99
3025,3,28,7,0,*?*?*?*?*?*?*?*?*?*?*?*?*?*?*?*?*?*?*?*?*?*?,6.9,1.9,68,101668,342,1372,311,54.3,0.0,54.3,6326,0,6341,2162,63,1.0,10,5,9999,99999,9,999999999,0.0,999,999,99
3025,3,28,8,0,*?*?*?*?*?*?*?*?*?*?*?*?*?*?*?*?*?*?*?*?*?*?,7.7,2.7,68,101668,533,1372,309,160.9,55.1,139.5,17669,5258,15728,3977,67,1.5,9,5,9999,99999,9,999999999,0.0,999,999,99
3025,3,28,9,0,*?*?*?*?*?*?*?*?*?*?*?*?*?*?*?*?*?*?*?*?*?*?,9.9,3.4,62,101668,692,1372,319,216.2,57.0,187.4,23778,5651,21119,5779,70,0.5,9,5,9999,99999,9,999999999,0.0,999,999,99
3025,3,28,10,0,*?*?*?*?*?*?*?*?*?*?*?*?*?*?*?*?*?*?*?*?*?*?,12.2,2.5,50,101668,808,1372,330,256.5,57.9,222.4,28245,5829,25054,7313,73,0.0,9,5,9999,99999,9,999999999,0.0,999,999,99
3025,3,28,11,0,*?*?*?*?*?*?*?*?*?*?*?*?*?*?*?*?*?*?*?*?*?*?,13.5,1.9,43,101668,873,1373,336,279.0,58.4,241.9,30754,5902,27260,8281,77,0.0,9,5,9999,99999,9,999999999,0.0,999,999,99
3025,3,28,12,0,*?*?*?*?*?*?*?*?*?*?*?*?*?*?*?*?*?*?*?*?*?*?,14.5,0.8,38,101668,883,1373,334,374.2,146.6,279.9,40991,15447,31207,7888,80,0.5,8,4,9999,99999,9,999999999,0.0,999,999,99
3025,3,28,13,0,*?*?*?*?*?*?*?*?*?*?*?*?*?*?*?*?*?*?*?*?*?*?,14.2,1.3,40,101668,836,1372,339,266.2,58.1,230.8,29327,5862,26005,7719,77,0.5,9,5,9999,99999,9,999999999,0.0,999,999,99
3025,3,28,14,0,*?*?*?*?*?*?*?*?*?*?*?*?*?*?*?*?*?*?*?*?*?*?,14.6,0.2,36,101668,737,1373,341,231.7,57.4,200.9,25498,5728,22635,6345,73,0.5,9,5,9999,99999,9,999999999,0.0,999,999,99
3025,3,28,15,0,*?*?*?*?*?*?*?*?*?*?*?*?*?*?*?*?*?*?*?*?*?*?,14.3,1.3,40,101668,592,1374,345,104.3,0.0,104.3,12258,0,12298,4523,70,0.5,10,5,9999,99999,9,999999999,0.0,999,999,99
3025,3,28,16,0,*?*?*?*?*?*?*?*?*?*?*?*?*?*?*?*?*?*?*?*?*?*?,14.4,2.5,43,101668,410,1372,340,118.1,52.5,102.4,12957,4751,11559,2768,67,0.5,9,5,9999,99999,9,999999999,0.0,999,999,99
3025,3,28,17,0,*?*?*?*?*?*?*?*?*?*?*?*?*?*?*?*?*?*?*?*?*?*?,13.8,1.9,43,101668,205,1371,337,46.7,41.6,40.5,5185,2853,4811,856,63,0.5,9,5,9999,99999,9,999999999,0.0,999,999,99
3025,3,28,18,0,*?*?*?*?*?*?*?*?*?*?*?*?*?*?*?*?*?*?*?*?*?*?,13.3,0.8,41,101668,0,-0,335,0.0,-0.0,0.0,0,0,0,0,60,1.0,9,5,9999,99999,9,999999999,0.0,999,999,99
3025,3,28,19,0,*?*?*?*?*?*?*?*?*?*?*?*?*?*?*?*?*?*?*?*?*?*?,11.7,1.9,49,101668,0,-0,332,0.0,-0.0,0.0,0,0,0,0,60,0.0,10,5,9999,99999,9,999999999,0.0,999,999,99
3025,3,28,20,0,*?*?*?*?*?*?*?*?*?*?*?*?*?*?*?*?*?*?*?*?*?*?,10.3,2.9,58,101668,0,-0,326,0.0,-0.0,0.0,0,0,0,0,60,0.5,10,5,9999,99999,9,999999999,0.0,999,999,99
3025,3,28,21,0,*?*?*?*?*?*?*?*?*?*?*?*?*?*?*?*?*?*?*?*?*?*?,9.6,2.1,57,101668,0,-0,323,0.0,-0.0,0.0,0,0,0,0,60,0.5,10,5,9999,99999,9,999999999,0.0,999,999,99
3025,3,28,22,0,*?*?*?*?*?*?*?*?*?*?*?*?*?*?*?*?*?*?*?*?*?*?,8.9,2.7,63,101668,0,-0,319,0.0,-0.0,0.0,0,0,0,0,60,1.0,10,5,9999,99999,9,999999999,0.0,999,999,99
3025,3,28,23,0,*?*?*?*?*?*?*?*?*?*?*?*?*?*?*?*?*?*?*?*?*?*?,8.5,1.3,59,101668,0,-0,318,0.0,-0.0,0.0,0,0,0,0,60,1.0,10,5,9999,99999,9,999999999,0.0,999,999,99
3025,3,28,24,0,*?*?*?*?*?*?*?*?*?*?*?*?*?*?*?*?*?*?*?*?*?*?,8.6,4.3,72,101668,0,-0,318,0.0,-0.0,0.0,0,0,0,0,20,2.1,10,5,9999,99999,9,999999999,0.0,999,999,99
3025,3,29,1,0,*?*?*?*?*?*?*?*?*?*?*?*?*?*?*?*?*?*?*?*?*?*?,7.3,5.8,90,101598,0,-0,312,0.0,-0.0,0.0,0,0,0,0,58,1.0,10,5,9999,99999,9,999999999,0.0,999,999,99
3025,3,29,2,0,*?*?*?*?*?*?*?*?*?*?*?*?*?*?*?*?*?*?*?*?*?*?,6.8,6.9,100,101598,0,-0,309,0.0,-0.0,0.0,0,0,0,0,57,0.5,10,5,9999,99999,9,999999999,0.0,999,999,99
3025,3,29,3,0,*?*?*?*?*?*?*?*?*?*?*?*?*?*?*?*?*?*?*?*?*?*?,6.4,6.4,100,101598,0,-0,308,0.0,-0.0,0.0,0,0,0,0,55,2.1,10,5,9999,99999,9,999999999,0.0,999,999,99
3025,3,29,4,0,*?*?*?*?*?*?*?*?*?*?*?*?*?*?*?*?*?*?*?*?*?*?,6.1,6.1,100,101598,0,-0,306,0.0,-0.0,0.0,0,0,0,0,53,0.5,10,5,9999,99999,9,999999999,0.0,999,999,99
3025,3,29,5,0,*?*?*?*?*?*?*?*?*?*?*?*?*?*?*?*?*?*?*?*?*?*?,6.2,6.2,100,101598,0,-0,307,0.0,-0.0,0.0,0,0,0,0,52,1.5,10,5,9999,99999,9,999999999,0.0,999,999,99
3025,3,29,6,0,*?*?*?*?*?*?*?*?*?*?*?*?*?*?*?*?*?*?*?*?*?*?,6.3,5.1,92,101598,140,1371,303,24.1,31.4,20.9,2720,1776,2542,435,50,1.0,9,5,9999,99999,9,999999999,0.0,999,999,99
3025,3,29,7,0,*?*?*?*?*?*?*?*?*?*?*?*?*?*?*?*?*?*?*?*?*?*?,6.4,4.8,90,101598,350,1371,308,56.0,0.0,56.0,6521,0,6537,2234,53,1.0,10,5,9999,99999,9,999999999,0.0,999,999,99
3025,3,29,8,0,*?*?*?*?*?*?*?*?*?*?*?*?*?*?*?*?*?*?*?*?*?*?,7.8,5.5,85,101598,541,1372,305,216.9,138.6,162.2,23617,13588,18400,3788,57,1.5,8,4,9999,99999,9,999999999,0.0,999,999,99
3025,3,29,9,0,*?*?*?*?*?*?*?*?*?*?*?*?*?*?*?*?*?*?*?*?*?*?,8.3,3.0,70,101598,700,1372,297,380.2,334.0,209.9,40690,34702,23519,4786,60,0.5,6,3,9999,99999,9,999999999,0.0,999,999,99
3025,3,29,10,0,*?*?*?*?*?*?*?*?*?*?*?*?*?*?*?*?*?*?*?*?*?*?,10.2,2.1,57,101598,815,1371,294,498.1,492.9,205.2,52833,50433,24624,4811,63,0.0,4,2,9999,99999,9,999999999,0.0,999,999,99
3025,3,29,11,0,*?*?*?*?*?*?*?*?*?*?*?*?*?*?*?*?*?*?*?*?*?*?,10.6,1.9,55,101598,880,1372,306,489.1,341.7,270.0,52780,36534,29669,7075,67,0.0,6,3,9999,99999,9,999999999,0.0,999,999,99
3025,3,29,12,0,*?*?*?*?*?*?*?*?*?*?*?*?*?*?*?*?*?*?*?*?*?*?,11.6,1.7,50,101598,889,1372,311,494.7,342.0,273.1,53408,36601,29979,7221,70,0.5,6,3,9999,99999,9,999999999,0.0,999,999,99
3025,3,29,13,0,*?*?*?*?*?*?*?*?*?*?*?*?*?*?*?*?*?*?*?*?*?*?,11.6,4.1,61,101598,842,1371,303,516.3,494.4,212.7,54814,50749,25410,5126,70,0.5,4,2,9999,99999,9,999999999,0.0,999,999,99
3025,3,29,14,0,*?*?*?*?*?*?*?*?*?*?*?*?*?*?*?*?*?*?*?*?*?*?,11.7,4.8,63,101598,743,1372,323,310.0,144.2,231.9,33862,14940,26022,5949,70,0.5,8,4,9999,99999,9,999999999,0.0,999,999,99
3025,3,29,15,0,*?*?*?*?*?*?*?*?*?*?*?*?*?*?*?*?*?*?*?*?*?*?,11.6,5.0,64,101598,598,1373,318,287.2,235.3,184.6,30487,23701,20812,4023,70,0.5,7,4,9999,99999,9,999999999,0.0,999,999,99
3025,3,29,16,0,*?*?*?*?*?*?*?*?*?*?*?*?*?*?*?*?*?*?*?*?*?*?,11.9,6.1,67,101598,416,1371,328,120.3,52.7,104.3,13198,4783,11773,2826,70,0.5,9,5,9999,99999,9,999999999,0.0,999,999,99
3025,3,29,17,0,*?*?*?*?*?*?*?*?*?*?*?*?*?*?*?*?*?*?*?*?*?*?,11.5,6.9,73,101598,211,1369,331,28.2,0.0,28.2,3302,0,3307,1090,70,0.5,10,5,9999,99999,9,999999999,0.0,999,999,99
3025,3,29,18,0,*?*?*?*?*?*?*?*?*?*?*?*?*?*?*?*?*?*?*?*?*?*?,10.8,6.1,73,101598,0,-0,323,0.0,-0.0,0.0,0,0,0,0,70,1.0,9,5,9999,99999,9,999999999,0.0,999,999,99
3025,3,29,19,0,*?*?*?*?*?*?*?*?*?*?*?*?*?*?*?*?*?*?*?*?*?*?,10.5,6.7,77,101598,0,-0,326,0.0,-0.0,0.0,0,0,0,0,67,0.0,10,5,9999,99999,9,999999999,0.0,999,999,99
3025,3,29,20,0,*?*?*?*?*?*?*?*?*?*?*?*?*?*?*?*?*?*?*?*?*?*?,8.7,6.2,84,101598,0,-0,318,0.0,-0.0,0.0,0,0,0,0,63,0.5,10,5,9999,99999,9,999999999,0.0,999,999,99
3025,3,29,21,0,*?*?*?*?*?*?*?*?*?*?*?*?*?*?*?*?*?*?*?*?*?*?,8.9,6.4,84,101598,0,-0,319,0.0,-0.0,0.0,0,0,0,0,60,0.5,10,5,9999,99999,9,999999999,0.0,999,999,99
3025,3,29,22,0,*?*?*?*?*?*?*?*?*?*?*?*?*?*?*?*?*?*?*?*?*?*?,7.6,6.1,90,101598,0,-0,313,0.0,-0.0,0.0,0,0,0,0,57,1.0,10,5,9999,99999,9,999999999,0.0,999,999,99
3025,3,29,23,0,*?*?*?*?*?*?*?*?*?*?*?*?*?*?*?*?*?*?*?*?*?*?,7.8,7.6,98,101598,0,-0,314,0.0,-0.0,0.0,0,0,0,0,53,1.0,10,5,9999,99999,9,999999999,0.0,999,999,99
3025,3,29,24,0,*?*?*?*?*?*?*?*?*?*?*?*?*?*?*?*?*?*?*?*?*?*?,8.0,3.8,74,101598,0,-0,315,0.0,-0.0,0.0,0,0,0,0,60,2.1,10,5,9999,99999,9,999999999,0.0,999,999,99
3025,3,30,1,0,*?*?*?*?*?*?*?*?*?*?*?*?*?*?*?*?*?*?*?*?*?*?,7.8,6.9,90,101415,0,-0,314,0.0,-0.0,0.0,0,0,0,0,43,1.0,10,5,9999,99999,9,999999999,0.0,999,999,99
3025,3,30,2,0,*?*?*?*?*?*?*?*?*?*?*?*?*?*?*?*?*?*?*?*?*?*?,7.5,6.6,90,101415,0,-0,312,0.0,-0.0,0.0,0,0,0,0,37,0.5,10,5,9999,99999,9,999999999,0.0,999,999,99
3025,3,30,3,0,*?*?*?*?*?*?*?*?*?*?*?*?*?*?*?*?*?*?*?*?*?*?,7.1,6.4,92,101415,0,-0,311,0.0,-0.0,0.0,0,0,0,0,30,2.1,10,5,9999,99999,9,999999999,0.0,999,999,99
3025,3,30,4,0,*?*?*?*?*?*?*?*?*?*?*?*?*?*?*?*?*?*?*?*?*?*?,6.6,4.8,85,101415,0,-0,309,0.0,-0.0,0.0,0,0,0,0,23,0.5,10,5,9999,99999,9,999999999,0.0,999,999,99
3025,3,30,5,0,*?*?*?*?*?*?*?*?*?*?*?*?*?*?*?*?*?*?*?*?*?*?,6.3,4.1,82,101415,0,-0,308,0.0,-0.0,0.0,0,0,0,0,17,1.5,10,5,9999,99999,9,999999999,0.0,999,999,99
3025,3,30,6,0,*?*?*?*?*?*?*?*?*?*?*?*?*?*?*?*?*?*?*?*?*?*?,6.1,3.8,82,101415,148,1367,271,53.5,331.9,17.5,5575,21570,2930,379,10,1.0,2,1,9999,99999,9,999999999,0.0,999,999,99
3025,3,30,7,0,*?*?*?*?*?*?*?*?*?*?*?*?*?*?*?*?*?*?*?*?*?*?,7.2,5.0,82,101415,358,1370,268,198.8,532.4,59.6,20604,45076,8889,1113,17,1.0,0,0,9999,99999,9,999999999,0.0,999,999,99
3025,3,30,8,0,*?*?*?*?*?*?*?*?*?*?*?*?*?*?*?*?*?*?*?*?*?*?,8.4,6.4,84,101415,549,1371,276,330.5,577.9,99.2,34314,54672,14026,1937,23,1.5,0,0,9999,99999,9,999999999,0.0,999,999,99
3025,3,30,9,0,*?*?*?*?*?*?*?*?*?*?*?*?*?*?*?*?*?*?*?*?*?*?,10.5,7.0,76,101415,707,1371,285,439.9,597.1,132.0,45918,58759,18030,2804,30,0.5,0,0,9999,99999,9,999999999,0.9,999,999,99
3025,3,30,10,0,*?*?*?*?*?*?*?*?*?*?*?*?*?*?*?*?*?*?*?*?*?*?,11.6,6.2,67,101415,822,1371,288,519.6,606.4,155.9,54456,60582,20770,3642,37,0.0,0,0,9999,99999,9,999999999,1.3,999,999,99
3025,3,30,11,0,*?*?*?*?*?*?*?*?*?*?*?*?*?*?*?*?*?*?*?*?*?*?,13.1,5.0,55,101415,887,1372,291,564.0,610.6,169.2,59157,61427,22156,4237,43,0.0,0,0,9999,99999,9,999999999,0.2,999,999,99
3025,3,30,12,0,*?*?*?*?*?*?*?*?*?*?*?*?*?*?*?*?*?*?*?*?*?*?,14.6,4.1,47,101415,895,1370,296,570.2,611.1,171.0,59827,61509,22353,4329,50,0.5,0,0,9999,99999,9,999999999,0.3,999,999,99
3025,3,30,13,0,*?*?*?*?*?*?*?*?*?*?*?*?*?*?*?*?*?*?*?*?*?*?,14.4,3.2,45,101415,849,1372,293,537.7,608.2,161.3,56414,60915,21373,3872,50,0.5,0,0,9999,99999,9,999999999,1.3,999,999,99
3025,3,30,14,0,*?*?*?*?*?*?*?*?*?*?*?*?*?*?*?*?*?*?*?*?*?*?,14.8,3.4,45,101415,749,1371,295,468.9,600.8,140.7,48953,59580,18992,3082,50,0.5,0,0,9999,99999,9,999999999,0.1,999,999,99
3025,3,30,15,0,*?*?*?*?*?*?*?*?*?*?*?*?*?*?*?*?*?*?*?*?*?*?,14.4,2.5,43,101415,604,1372,318,343.6,409.7,163.2,35817,40010,19902,3318,50,0.5,5,3,9999,99999,9,999999999,0.1,999,999,99
3025,3,30,16,0,*?*?*?*?*?*?*?*?*?*?*?*?*?*?*?*?*?*?*?*?*?*?,14.8,1.0,38,101415,422,1370,342,122.5,52.9,106.2,13455,4784,12006,2885,50,0.5,9,5,9999,99999,9,999999999,1.7,999,999,99
3025,3,30,17,0,*?*?*?*?*?*?*?*?*?*?*?*?*?*?*?*?*?*?*?*?*?*?,14.6,-0.4,34,101415,218,1373,322,88.8,250.6,49.0,9286,16708,6539,880,50,0.5,6,3,9999,99999,9,999999999,0.0,999,999,99
3025,3,30,18,0,*?*?*?*?*?*?*?*?*?*?*?*?*?*?*?*?*?*?*?*?*?*?,12.9,2.9,49,101415,3,1240,333,0.0,0.0,0.0,0,0,0,0,50,1.0,9,5,9999,99999,9,999999999,0.0,999,999,99
3025,3,30,19,0,*?*?*?*?*?*?*?*?*?*?*?*?*?*?*?*?*?*?*?*?*?*?,11.6,3.8,56,101415,0,-0,332,0.0,-0.0,0.0,0,0,0,0,47,0.0,10,5,9999,99999,9,999999999,0.7,999,999,99
3025,3,30,20,0,*?*?*?*?*?*?*?*?*?*?*?*?*?*?*?*?*?*?*?*?*?*?,10.7,3.9,60,101415,0,-0,327,0.0,-0.0,0.0,0,0,0,0,43,0.5,10,5,9999,99999,9,999999999,0.2,999,999,99
3025,3,30,21,0,*?*?*?*?*?*?*?*?*?*?*?*?*?*?*?*?*?*?*?*?*?*?,9.4,5.1,72,101415,0,-0,321,0.0,-0.0,0.0,0,0,0,0,40,0.5,10,5,9999,99999,9,999999999,0.1,999,999,99
3025,3,30,22,0,*?*?*?*?*?*?*?*?*?*?*?*?*?*?*?*?*?*?*?*?*?*?,9.2,4.6,70,101415,0,-0,320,0.0,-0.0,0.0,0,0,0,0,37,1.0,10,5,9999,99999,9,999999999,0.0,999,999,99
3025,3,30,23,0,*?*?*?*?*?*?*?*?*?*?*?*?*?*?*?*?*?*?*?*?*?*?,8.2,4.8,76,101415,0,-0,316,0.0,-0.0,0.0,0,0,0,0,33,1.0,10,5,9999,99999,9,999999999,0.0,999,999,99
3025,3,30,24,0,*?*?*?*?*?*?*?*?*?*?*?*?*?*?*?*?*?*?*?*?*?*?,8.0,7.1,91,101415,0,-0,315,0.0,-0.0,0.0,0,0,0,0,50,2.1,10,5,9999,99999,9,999999999,0.0,999,999,99
3025,3,31,1,0,*?*?*?*?*?*?*?*?*?*?*?*?*?*?*?*?*?*?*?*?*?*?,5.8,5.8,100,101305,0,-0,305,0.0,-0.0,0.0,0,0,0,0,28,1.0,10,5,9999,99999,9,999999999,0.2,999,999,99
3025,3,31,2,0,*?*?*?*?*?*?*?*?*?*?*?*?*?*?*?*?*?*?*?*?*?*?,4.7,4.6,100,101305,0,-0,301,0.0,-0.0,0.0,0,0,0,0,27,0.5,10,5,9999,99999,9,999999999,0.2,999,999,99
3025,3,31,3,0,*?*?*?*?*?*?*?*?*?*?*?*?*?*?*?*?*?*?*?*?*?*?,5.0,5.0,100,101305,0,-0,302,0.0,-0.0,0.0,0,0,0,0,25,2.1,10,5,9999,99999,9,999999999,0.0,999,999,99
3025,3,31,4,0,*?*?*?*?*?*?*?*?*?*?*?*?*?*?*?*?*?*?*?*?*?*?,4.4,4.5,100,101305,0,-0,299,0.0,-0.0,0.0,0,0,0,0,23,0.5,10,5,9999,99999,9,999999999,0.0,999,999,99
3025,3,31,5,0,*?*?*?*?*?*?*?*?*?*?*?*?*?*?*?*?*?*?*?*?*?*?,3.9,3.9,100,101305,0,-0,297,0.0,-0.0,0.0,0,0,0,0,22,1.5,10,5,9999,99999,9,999999999,0.0,999,999,99
3025,3,31,6,0,*?*?*?*?*?*?*?*?*?*?*?*?*?*?*?*?*?*?*?*?*?*?,4.4,4.3,100,101305,157,1372,299,17.2,0.0,17.2,2048,-0,2050,670,20,1.0,10,5,9999,99999,9,999999999,0.0,999,999,99
3025,3,31,7,0,*?*?*?*?*?*?*?*?*?*?*?*?*?*?*?*?*?*?*?*?*?*?,4.9,5.0,100,101305,366,1369,297,103.0,51.2,89.3,11338,4429,10138,2375,27,1.0,9,5,9999,99999,9,999999999,4.4,999,999,99
3025,3,31,8,0,*?*?*?*?*?*?*?*?*?*?*?*?*?*?*?*?*?*?*?*?*?*?,5.2,5.1,100,101305,557,1371,298,169.3,55.4,146.8,18601,5334,16551,4233,33,1.5,9,5,9999,99999,9,999999999,0.0,999,999,99
3025,3,31,9,0,*?*?*?*?*?*?*?*?*?*?*?*?*?*?*?*?*?*?*?*?*?*?,6.3,6.2,100,101305,714,1369,303,224.3,57.2,194.5,24682,5693,21915,6071,40,0.5,9,5,9999,99999,9,999999999,0.0,999,999,99
3025,3,31,10,0,*?*?*?*?*?*?*?*?*?*?*?*?*?*?*?*?*?*?*?*?*?*?,8.1,7.6,100,101305,829,1370,311,264.3,58.1,229.2,29119,5856,25821,7638,47,0.0,9,5,9999,99999,9,999999999,0.0,999,999,99
3025,3,31,11,0,*?*?*?*?*?*?*?*?*?*?*?*?*?*?*?*?*?*?*?*?*?*?,8.5,7.9,100,101305,893,1370,313,286.6,58.5,248.5,31593,5924,27996,8622,53,0.0,9,5,9999,99999,9,999999999,0.0,999,999,99
3025,3,31,12,0,*?*?*?*?*?*?*?*?*?*?*?*?*?*?*?*?*?*?*?*?*?*?,9.0,7.4,100,101305,902,1371,307,453.5,246.0,291.6,48818,26303,31817,7891,60,0.5,7,4,9999,99999,9,999999999,0.3,999,999,99
3025,3,31,13,0,*?*?*?*?*?*?*?*?*?*?*?*?*?*?*?*?*?*?*?*?*?*?,9.1,7.4,100,101305,855,1371,304,474.5,340.8,261.9,51146,36349,28856,6712,60,0.5,6,3,9999,99999,9,999999999,0.0,999,999,99
3025,3,31,14,0,*?*?*?*?*?*?*?*?*?*?*?*?*?*?*?*?*?*?*?*?*?*?,9.6,6.7,100,101305,755,1370,314,316.0,144.5,236.3,34519,14997,26503,6109,60,0.5,8,4,9999,99999,9,999999999,0.0,999,999,99
3025,3,31,15,0,*?*?*?*?*?*?*?*?*?*?*?*?*?*?*?*?*?*?*?*?*?*?,9.0,5.6,97,101305,610,1371,311,248.8,140.9,186.1,27114,14164,21024,4469,60,0.5,8,4,9999,99999,9,999999999,0.0,999,999,99
3025,3,31,16,0,*?*?*?*?*?*?*?*?*?*?*?*?*?*?*?*?*?*?*?*?*?*?,9.3,5.0,90,101305,428,1369,312,165.1,133.1,123.5,17968,12273,14109,2774,60,0.5,8,4,9999,99999,9,999999999,0.0,999,999,99
3025,3,31,17,0,*?*?*?*?*?*?*?*?*?*?*?*?*?*?*?*?*?*?*?*?*?*?,9.0,3.2,82,101305,224,1372,305,83.5,182.5,53.7,8868,12191,6465,992,60,0.5,7,4,9999,99999,9,999999999,0.0,999,999,99
3025,3,31,18,0,*?*?*?*?*?*?*?*?*?*?*?*?*?*?*?*?*?*?*?*?*?*?,8.6,4.5,92,101305,10,1418,318,0.0,0.0,0.0,0,0,0,0,60,1.0,10,5,9999,99999,9,999999999,0.0,999,999,99
3025,3,31,19,0,*?*?*?*?*?*?*?*?*?*?*?*?*?*?*?*?*?*?*?*?*?*?,7.1,2.9,90,101305,0,-0,311,0.0,-0.0,0.0,0,0,0,0,62,0.0,10,5,9999,99999,9,999999999,0.0,999,999,99
3025,3,31,20,0,*?*?*?*?*?*?*?*?*?*?*?*?*?*?*?*?*?*?*?*?*?*?,6.3,4.5,100,101305,0,-0,308,0.0,-0.0,0.0,0,0,0,0,63,0.5,10,5,9999,99999,9,999999999,0.0,999,999,99
3025,3,31,21,0,*?*?*?*?*?*?*?*?*?*?*?*?*?*?*?*?*?*?*?*?*?*?,6.5,4.8,100,101305,0,-0,308,0.0,-0.0,0.0,0,0,0,0,65,0.5,10,5,9999,99999,9,999999999,0.0,999,999,99
3025,3,31,22,0,*?*?*?*?*?*?*?*?*?*?*?*?*?*?*?*?*?*?*?*?*?*?,5.3,5.1,100,101305,0,-0,303,0.0,-0.0,0.0,0,0,0,0,67,1.0,10,5,9999,99999,9,999999999,0.0,999,999,99
3025,3,31,23,0,*?*?*?*?*?*?*?*?*?*?*?*?*?*?*?*?*?*?*?*?*?*?,5.7,3.9,100,101305,0,-0,305,0.0,-0.0,0.0,0,0,0,0,68,1.0,10,5,9999,99999,9,999999999,0.0,999,999,99
3025,3,31,24,0,*?*?*?*?*?*?*?*?*?*?*?*?*?*?*?*?*?*?*?*?*?*?,7.2,5.9,100,101305,0,-0,311,0.0,-0.0,0.0,0,0,0,0,30,2.1,10,5,9999,99999,9,999999999,0.1,999,999,99
3025,4,1,1,0,*?*?*?*?*?*?*?*?*?*?*?*?*?*?*?*?*?*?*?*?*?*?,6.8,3.8,81,101461,0,-0,310,0.0,-0.0,0.0,0,0,0,0,68,2.6,10,5,9999,99999,9,999999999,0.0,999,999,99
3025,4,1,2,0,*?*?*?*?*?*?*?*?*?*?*?*?*?*?*?*?*?*?*?*?*?*?,6.4,3.6,82,101461,0,-0,308,0.0,-0.0,0.0,0,0,0,0,67,2.1,10,5,9999,99999,9,999999999,0.0,999,999,99
3025,4,1,3,0,*?*?*?*?*?*?*?*?*?*?*?*?*?*?*?*?*?*?*?*?*?*?,5.8,3.0,82,101461,0,-0,306,0.0,-0.0,0.0,0,0,0,0,65,1.5,10,5,9999,99999,9,999999999,0.0,999,999,99
3025,4,1,4,0,*?*?*?*?*?*?*?*?*?*?*?*?*?*?*?*?*?*?*?*?*?*?,6.1,3.6,84,101461,0,-0,307,0.0,-0.0,0.0,0,0,0,0,63,2.1,10,5,9999,99999,9,999999999,0.0,999,999,99
3025,4,1,5,0,*?*?*?*?*?*?*?*?*?*?*?*?*?*?*?*?*?*?*?*?*?*?,6.1,5.0,92,101461,0,-0,307,0.0,-0.0,0.0,0,0,0,0,62,3.1,10,5,9999,99999,9,999999999,0.0,999,999,99
3025,4,1,6,0,*?*?*?*?*?*?*?*?*?*?*?*?*?*?*?*?*?*?*?*?*?*?,6.3,6.2,100,101461,165,1369,303,32.9,36.3,28.5,3678,2236,3427,597,60,2.6,9,5,9999,99999,9,999999999,0.0,999,999,99
3025,4,1,7,0,*?*?*?*?*?*?*?*?*?*?*?*?*?*?*?*?*?*?*?*?*?*?,6.2,6.2,100,101461,374,1368,307,60.9,0.0,60.9,7101,0,7119,2451,62,2.6,10,5,9999,99999,9,999999999,0.0,999,999,99
3025,4,1,8,0,*?*?*?*?*?*?*?*?*?*?*?*?*?*?*?*?*?*?*?*?*?*?,9.2,8.3,94,101461,564,1369,316,172.1,55.5,149.2,18907,5358,16821,4317,63,3.1,9,5,9999,99999,9,999999999,0.0,999,999,99
3025,4,1,9,0,*?*?*?*?*?*?*?*?*?*?*?*?*?*?*?*?*?*?*?*?*?*?,10.5,8.8,89,101461,722,1370,326,130.7,0.0,130.7,15470,0,15528,5921,65,3.6,10,5,9999,99999,9,999999999,0.0,999,999,99
3025,4,1,10,0,*?*?*?*?*?*?*?*?*?*?*?*?*?*?*?*?*?*?*?*?*?*?,11.8,9.2,84,101461,836,1369,332,153.7,0.0,153.7,18314,0,18389,7208,67,3.6,10,5,9999,99999,9,999999999,0.0,999,999,99
3025,4,1,11,0,*?*?*?*?*?*?*?*?*?*?*?*?*?*?*?*?*?*?*?*?*?*?,13.0,8.4,74,101461,900,1370,337,166.4,0.0,166.4,19914,0,20000,7942,68,3.1,10,5,9999,99999,9,999999999,0.0,999,999,99
3025,4,1,12,0,*?*?*?*?*?*?*?*?*?*?*?*?*?*?*?*?*?*?*?*?*?*?,14.5,7.4,62,101461,908,1369,345,168.1,0.0,168.1,20124,0,20212,8038,70,2.6,10,5,9999,99999,9,999999999,0.0,999,999,99
3025,4,1,13,0,*?*?*?*?*?*?*?*?*?*?*?*?*?*?*?*?*?*?*?*?*?*?,14.3,5.6,56,101461,861,1370,344,158.6,0.0,158.6,18932,0,19011,7491,70,2.1,10,5,9999,99999,9,999999999,0.0,999,999,99
3025,4,1,14,0,*?*?*?*?*?*?*?*?*?*?*?*?*?*?*?*?*?*?*?*?*?*?,14.6,7.4,62,101461,761,1370,345,138.6,0.0,138.6,16439,0,16503,6356,70,2.6,10,5,9999,99999,9,999999999,0.0,999,999,99
3025,4,1,15,0,*?*?*?*?*?*?*?*?*?*?*?*?*?*?*?*?*?*?*?*?*?*?,14.5,8.4,67,101461,616,1371,344,109.4,0.0,109.4,12868,0,12912,4782,70,2.1,10,5,9999,99999,9,999999999,0.0,999,999,99
3025,4,1,16,0,*?*?*?*?*?*?*?*?*?*?*?*?*?*?*?*?*?*?*?*?*?*?,14.4,9.3,71,101461,434,1368,344,73.0,0.0,73.0,8517,0,8540,2994,70,1.5,10,5,9999,99999,9,999999999,0.0,999,999,99
3025,4,1,17,0,*?*?*?*?*?*?*?*?*?*?*?*?*?*?*?*?*?*?*?*?*?*?,14.5,9.2,70,101461,230,1370,344,31.9,0.0,31.9,3734,0,3740,1238,70,2.1,10,5,9999,99999,9,999999999,0.0,999,999,99
3025,4,1,18,0,*?*?*?*?*?*?*?*?*?*?*?*?*?*?*?*?*?*?*?*?*?*?,13.6,9.7,77,101461,16,1371,340,0.0,0.0,0.0,0,0,0,0,70,0.5,10,5,9999,99999,9,999999999,0.0,999,999,99
3025,4,1,19,0,*?*?*?*?*?*?*?*?*?*?*?*?*?*?*?*?*?*?*?*?*?*?,11.4,9.9,91,101461,0,-0,330,0.0,-0.0,0.0,0,0,0,0,67,1.0,10,5,9999,99999,9,999999999,0.0,999,999,99
3025,4,1,20,0,*?*?*?*?*?*?*?*?*?*?*?*?*?*?*?*?*?*?*?*?*?*?,10.6,9.8,95,101461,0,-0,326,0.0,-0.0,0.0,0,0,0,0,63,2.6,10,5,9999,99999,9,999999999,0.0,999,999,99
3025,4,1,21,0,*?*?*?*?*?*?*?*?*?*?*?*?*?*?*?*?*?*?*?*?*?*?,9.8,9.4,97,101461,0,-0,322,0.0,-0.0,0.0,0,0,0,0,60,2.1,10,5,9999,99999,9,999999999,0.0,999,999,99
3025,4,1,22,0,*?*?*?*?*?*?*?*?*?*?*?*?*?*?*?*?*?*?*?*?*?*?,8.1,8.1,100,101461,0,-0,315,0.0,-0.0,0.0,0,0,0,0,57,2.6,10,5,9999,99999,9,999999999,0.0,999,999,99
3025,4,1,23,0,*?*?*?*?*?*?*?*?*?*?*?*?*?*?*?*?*?*?*?*?*?*?,8.6,8.3,98,101461,0,-0,317,0.0,-0.0,0.0,0,0,0,0,53,2.6,10,5,9999,99999,9,999999999,0.7,999,999,99
3025,4,1,24,0,*?*?*?*?*?*?*?*?*?*?*?*?*?*?*?*?*?*?*?*?*?*?,6.2,3.8,85,101461,0,-0,307,0.0,-0.0,0.0,0,0,0,0,70,2.6,10,5,9999,99999,9,999999999,0.0,999,999,99
3025,4,2,1,0,*?*?*?*?*?*?*?*?*?*?*?*?*?*?*?*?*?*?*?*?*?*?,9.0,6.7,83,101825,0,-0,319,0.0,-0.0,0.0,0,0,0,0,48,1.5,10,5,9999,99999,9,999999999,0.0,999,999,99
3025,4,2,2,0,*?*?*?*?*?*?*?*?*?*?*?*?*?*?*?*?*?*?*?*?*?*?,9.2,5.8,78,101825,0,-0,320,0.0,-0.0,0.0,0,0,0,0,47,3.1,10,5,9999,99999,9,999999999,0.0,999,999,99
3025,4,2,3,0,*?*?*?*?*?*?*?*?*?*?*?*?*?*?*?*?*?*?*?*?*?*?,9.0,5.9,79,101825,0,-0,319,0.0,-0.0,0.0,0,0,0,0,45,4.6,10,5,9999,99999,9,999999999,0.0,999,999,99
3025,4,2,4,0,*?*?*?*?*?*?*?*?*?*?*?*?*?*?*?*?*?*?*?*?*?*?,8.9,6.1,81,101825,0,-0,319,0.0,-0.0,0.0,0,0,0,0,43,4.1,10,5,9999,99999,9,999999999,0.0,999,999,99
3025,4,2,5,0,*?*?*?*?*?*?*?*?*?*?*?*?*?*?*?*?*?*?*?*?*?*?,9.0,6.4,82,101825,0,-0,319,0.0,-0.0,0.0,0,0,0,0,42,3.1,10,5,9999,99999,9,999999999,0.0,999,999,99
3025,4,2,6,0,*?*?*?*?*?*?*?*?*?*?*?*?*?*?*?*?*?*?*?*?*?*?,8.9,7.3,88,101825,173,1366,319,20.6,0.0,20.6,2432,-0,2435,797,40,4.1,10,5,9999,99999,9,999999999,0.0,999,999,99
3025,4,2,7,0,*?*?*?*?*?*?*?*?*?*?*?*?*?*?*?*?*?*?*?*?*?*?,8.8,7.7,91,101825,382,1368,318,62.6,0.0,62.6,7293,0,7311,2523,42,5.2,10,5,9999,99999,9,999999999,0.0,999,999,99
3025,4,2,8,0,*?*?*?*?*?*?*?*?*?*?*?*?*?*?*?*?*?*?*?*?*?*?,9.8,6.7,80,101825,572,1369,319,174.8,55.7,151.6,19211,5380,17090,4403,43,6.7,9,5,9999,99999,9,999999999,0.0,999,999,99
3025,4,2,9,0,*?*?*?*?*?*?*?*?*?*?*?*?*?*?*?*?*?*?*?*?*?*?,10.8,5.9,70,101825,729,1369,323,229.7,57.4,199.1,25276,5717,22439,6267,45,6.2,9,5,9999,99999,9,999999999,0.1,999,999,99
3025,4,2,10,0,*?*?*?*?*?*?*?*?*?*?*?*?*?*?*?*?*?*?*?*?*?*?,11.0,5.5,67,101825,843,1369,324,269.5,58.2,233.6,29689,5873,26322,7855,47,5.7,9,5,9999,99999,9,999999999,0.0,999,999,99
3025,4,2,11,0,*?*?*?*?*?*?*?*?*?*?*?*?*?*?*?*?*?*?*?*?*?*?,11.3,4.6,62,101825,906,1368,330,167.8,0.0,167.8,20089,0,20176,8021,48,6.7,10,5,9999,99999,9,999999999,0.0,999,999,99
3025,4,2,12,0,*?*?*?*?*?*?*?*?*?*?*?*?*?*?*?*?*?*?*?*?*?*?,11.9,4.3,59,101825,914,1368,333,169.4,0.0,169.4,20294,0,20382,8115,50,6.7,10,5,9999,99999,9,999999999,0.0,999,999,99
3025,4,2,13,0,*?*?*?*?*?*?*?*?*?*?*?*?*?*?*?*?*?*?*?*?*?*?,11.9,4.3,58,101825,867,1369,333,159.9,0.0,159.9,19094,0,19175,7565,48,5.7,10,5,9999,99999,9,999999999,0.0,999,999,99
3025,4,2,14,0,*?*?*?*?*?*?*?*?*?*?*?*?*?*?*?*?*?*?*?*?*?*?,11.9,2.5,52,101825,767,1369,333,139.8,0.0,139.8,16594,0,16659,6426,47,4.1,10,5,9999,99999,9,999999999,0.1,999,999,99
3025,4,2,15,0,*?*?*?*?*?*?*?*?*?*?*?*?*?*?*?*?*?*?*?*?*?*?,12.0,2.3,50,101825,621,1368,318,300.8,236.6,193.4,31964,24027,21740,4272,45,5.7,7,4,9999,99999,9,999999999,0.1,999,999,99
3025,4,2,16,0,*?*?*?*?*?*?*?*?*?*?*?*?*?*?*?*?*?*?*?*?*?*?,12.0,4.5,59,101825,440,1368,324,170.8,133.8,127.8,18589,12433,14590,2881,43,4.6,8,4,9999,99999,9,999999999,0.2,999,999,99
3025,4,2,17,0,*?*?*?*?*?*?*?*?*?*?*?*?*?*?*?*?*?*?*?*?*?*?,11.8,2.9,53,101825,236,1369,317,90.2,186.9,58.0,9572,12889,6958,1081,42,4.1,7,4,9999,99999,9,999999999,0.0,999,999,99
3025,4,2,18,0,*?*?*?*?*?*?*?*?*?*?*?*?*?*?*?*?*?*?*?*?*?*?,11.9,2.7,52,101825,22,1352,323,0.0,0.0,0.0,0,0,0,0,40,4.1,8,4,9999,99999,9,999999999,0.0,999,999,99
3025,4,2,19,0,*?*?*?*?*?*?*?*?*?*?*?*?*?*?*?*?*?*?*?*?*?*?,10.5,2.5,56,101825,0,-0,327,0.0,-0.0,0.0,0,0,0,0,38,3.6,10,5,9999,99999,9,999999999,0.0,999,999,99
3025,4,2,20,0,*?*?*?*?*?*?*?*?*?*?*?*?*?*?*?*?*?*?*?*?*?*?,10.2,3.8,62,101825,0,-0,325,0.0,-0.0,0.0,0,0,0,0,37,4.1,10,5,9999,99999,9,999999999,0.0,999,999,99
3025,4,2,21,0,*?*?*?*?*?*?*?*?*?*?*?*?*?*?*?*?*?*?*?*?*?*?,10.4,2.5,56,101825,0,-0,326,0.0,-0.0,0.0,0,0,0,0,35,1.5,10,5,9999,99999,9,999999999,0.0,999,999,99
3025,4,2,22,0,*?*?*?*?*?*?*?*?*?*?*?*?*?*?*?*?*?*?*?*?*?*?,9.3,3.6,66,101825,0,-0,321,0.0,-0.0,0.0,0,0,0,0,33,3.1,10,5,9999,99999,9,999999999,0.0,999,999,99
3025,4,2,23,0,*?*?*?*?*?*?*?*?*?*?*?*?*?*?*?*?*?*?*?*?*?*?,9.8,2.9,61,101825,0,-0,324,0.0,-0.0,0.0,0,0,0,0,32,5.7,10,5,9999,99999,9,999999999,0.0,999,999,99
3025,4,2,24,0,*?*?*?*?*?*?*?*?*?*?*?*?*?*?*?*?*?*?*?*?*?*?,9.0,7.6,88,101825,0,-0,319,0.0,-0.0,0.0,0,0,0,0,50,2.1,10,5,9999,99999,9,999999999,0.4,999,999,99
3025,4,3,1,0,*?*?*?*?*?*?*?*?*?*?*?*?*?*?*?*?*?*?*?*?*?*?,10.2,4.3,67,102133,0,-0,325,0.0,-0.0,0.0,0,0,0,0,28,4.6,10,5,9999,99999,9,999999999,0.1,999,999,99
3025,4,3,2,0,*?*?*?*?*?*?*?*?*?*?*?*?*?*?*?*?*?*?*?*?*?*?,9.9,4.8,71,102133,0,-0,324,0.0,-0.0,0.0,0,0,0,0,27,4.1,10,5,9999,99999,9,999999999,0.6,999,999,99
3025,4,3,3,0,*?*?*?*?*?*?*?*?*?*?*?*?*?*?*?*?*?*?*?*?*?*?,10.0,5.3,73,102133,0,-0,324,0.0,-0.0,0.0,0,0,0,0,25,5.7,10,5,9999,99999,9,999999999,0.1,999,999,99
3025,4,3,4,0,*?*?*?*?*?*?*?*?*?*?*?*?*?*?*?*?*?*?*?*?*?*?,9.7,5.6,76,102133,0,-0,323,0.0,-0.0,0.0,0,0,0,0,23,7.2,10,5,9999,99999,9,999999999,0.0,999,999,99
3025,4,3,5,0,*?*?*?*?*?*?*?*?*?*?*?*?*?*?*?*?*?*?*?*?*?*?,10.0,6.4,78,102133,0,-0,324,0.0,-0.0,0.0,0,0,0,0,22,6.7,10,5,9999,99999,9,999999999,0.0,999,999,99
3025,4,3,6,0,*?*?*?*?*?*?*?*?*?*?*?*?*?*?*?*?*?*?*?*?*?*?,9.9,6.6,80,102133,181,1364,319,38.7,38.8,33.5,4307,2508,4006,705,20,6.2,9,5,9999,99999,9,999999999,0.0,999,999,99
3025,4,3,7,0,*?*?*?*?*?*?*?*?*?*?*?*?*?*?*?*?*?*?*?*?*?*?,9.7,7.4,86,102133,390,1367,322,64.2,0.0,64.2,7483,0,7502,2595,30,7.2,10,5,9999,99999,9,999999999,0.0,999,999,99
3025,4,3,8,0,*?*?*?*?*?*?*?*?*?*?*?*?*?*?*?*?*?*?*?*?*?*?,9.8,8.9,94,102133,579,1367,322,102.2,0.0,102.2,12005,0,12044,4414,40,7.2,10,5,9999,99999,9,999999999,0.0,999,999,99
3025,4,3,9,0,*?*?*?*?*?*?*?*?*?*?*?*?*?*?*?*?*?*?*?*?*?*?,9.9,7.9,87,102133,736,1368,323,133.7,0.0,133.7,15843,0,15904,6087,50,6.7,10,5,9999,99999,9,999999999,0.0,999,999,99
3025,4,3,10,0,*?*?*?*?*?*?*?*?*?*?*?*?*?*?*?*?*?*?*?*?*?*?,10.7,7.6,82,102133,850,1368,327,156.6,0.0,156.6,18678,0,18756,7374,60,7.2,10,5,9999,99999,9,999999999,0.0,999,999,99
3025,4,3,11,0,*?*?*?*?*?*?*?*?*?*?*?*?*?*?*?*?*?*?*?*?*?*?,11.0,7.6,79,102133,913,1368,328,169.2,0.0,169.2,20265,0,20353,8102,70,8.2,10,5,9999,99999,9,999999999,0.0,999,999,99
3025,4,3,12,0,*?*?*?*?*?*?*?*?*?*?*?*?*?*?*?*?*?*?*?*?*?*?,11.1,8.1,82,102133,920,1367,325,296.7,58.6,257.2,32713,5951,28978,9098,80,7.7,9,5,9999,99999,9,999999999,0.0,999,999,99
3025,4,3,13,0,*?*?*?*?*?*?*?*?*?*?*?*?*?*?*?*?*?*?*?*?*?*?,11.3,7.9,79,102133,873,1368,330,161.2,0.0,161.2,19255,0,19337,7638,75,7.7,10,5,9999,99999,9,999999999,0.0,999,999,99
3025,4,3,14,0,*?*?*?*?*?*?*?*?*?*?*?*?*?*?*?*?*?*?*?*?*?*?,11.3,8.3,81,102133,773,1369,329,141.1,0.0,141.1,16750,0,16816,6496,70,8.2,10,5,9999,99999,9,999999999,0.0,999,999,99
3025,4,3,15,0,*?*?*?*?*?*?*?*?*?*?*?*?*?*?*?*?*?*?*?*?*?*?,10.8,7.6,80,102133,627,1368,327,111.8,0.0,111.8,13166,0,13212,4909,65,7.2,10,5,9999,99999,9,999999999,0.0,999,999,99
3025,4,3,16,0,*?*?*?*?*?*?*?*?*?*?*?*?*?*?*?*?*?*?*?*?*?*?,11.0,7.0,77,102133,446,1368,328,75.4,0.0,75.4,8807,0,8832,3108,60,7.2,10,5,9999,99999,9,999999999,0.0,999,999,99
3025,4,3,17,0,*?*?*?*?*?*?*?*?*?*?*?*?*?*?*?*?*?*?*?*?*?*?,10.8,6.9,77,102133,242,1368,327,34.4,0.0,34.4,4019,0,4026,1336,55,8.8,10,5,9999,99999,9,999999999,0.0,999,999,99
3025,4,3,18,0,*?*?*?*?*?*?*?*?*?*?*?*?*?*?*?*?*?*?*?*?*?*?,11.2,7.0,75,102133,29,1390,329,0.0,0.0,0.0,0,0,0,0,50,6.7,10,5,9999,99999,9,999999999,0.0,999,999,99
3025,4,3,19,0,*?*?*?*?*?*?*?*?*?*?*?*?*?*?*?*?*?*?*?*?*?*?,10.4,6.9,78,102133,0,-0,326,0.0,-0.0,0.0,0,0,0,0,45,4.1,10,5,9999,99999,9,999999999,0.0,999,999,99
3025,4,3,20,0,*?*?*?*?*?*?*?*?*?*?*?*?*?*?*?*?*?*?*?*?*?*?,10.5,6.9,78,102133,0,-0,326,0.0,-0.0,0.0,0,0,0,0,40,5.7,10,5,9999,99999,9,999999999,0.0,999,999,99
3025,4,3,21,0,*?*?*?*?*?*?*?*?*?*?*?*?*?*?*?*?*?*?*?*?*?*?,10.1,6.2,76,102133,0,-0,324,0.0,-0.0,0.0,0,0,0,0,35,5.2,10,5,9999,99999,9,999999999,0.0,999,999,99
3025,4,3,22,0,*?*?*?*?*?*?*?*?*?*?*?*?*?*?*?*?*?*?*?*?*?*?,10.3,6.2,76,102133,0,-0,325,0.0,-0.0,0.0,0,0,0,0,30,4.6,10,5,9999,99999,9,999999999,0.0,999,999,99
3025,4,3,23,0,*?*?*?*?*?*?*?*?*?*?*?*?*?*?*?*?*?*?*?*?*?*?,9.7,5.5,75,102133,0,-0,323,0.0,-0.0,0.0,0,0,0,0,25,6.2,10,5,9999,99999,9,999999999,0.0,999,999,99
3025,4,3,24,0,*?*?*?*?*?*?*?*?*?*?*?*?*?*?*?*?*?*?*?*?*?*?,10.4,3.6,63,102133,0,-0,326,0.0,-0.0,0.0,0,0,0,0,30,4.6,10,5,9999,99999,9,999999999,0.2,999,999,99
3025,4,4,1,0,*?*?*?*?*?*?*?*?*?*?*?*?*?*?*?*?*?*?*?*?*?*?,6.7,2.7,76,101898,0,-0,310,0.0,-0.0,0.0,0,0,0,0,22,11.3,10,5,9999,99999,9,999999999,0.0,999,999,99
3025,4,4,2,0,*?*?*?*?*?*?*?*?*?*?*?*?*?*?*?*?*?*?*?*?*?*?,6.5,1.3,70,101898,0,-0,309,0.0,-0.0,0.0,0,0,0,0,23,9.3,10,5,9999,99999,9,999999999,0.0,999,999,99
3025,4,4,3,0,*?*?*?*?*?*?*?*?*?*?*?*?*?*?*?*?*?*?*?*?*?*?,6.4,1.7,72,101898,0,-0,308,0.0,-0.0,0.0,0,0,0,0,25,8.2,10,5,9999,99999,9,999999999,0.0,999,999,99
3025,4,4,4,0,*?*?*?*?*?*?*?*?*?*?*?*?*?*?*?*?*?*?*?*?*?*?,6.2,1.7,74,101898,0,-0,308,0.0,-0.0,0.0,0,0,0,0,27,7.7,10,5,9999,99999,9,999999999,0.0,999,999,99
3025,4,4,5,0,*?*?*?*?*?*?*?*?*?*?*?*?*?*?*?*?*?*?*?*?*?*?,6.0,1.5,73,101898,0,-0,307,0.0,-0.0,0.0,0,0,0,0,28,8.8,10,5,9999,99999,9,999999999,0.0,999,999,99
3025,4,4,6,0,*?*?*?*?*?*?*?*?*?*?*?*?*?*?*?*?*?*?*?*?*?*?,6.2,2.5,78,101898,190,1370,307,23.9,0.0,23.9,2813,-0,2817,925,30,10.8,10,5,9999,99999,9,999999999,0.0,999,999,99
3025,4,4,7,0,*?*?*?*?*?*?*?*?*?*?*?*?*?*?*?*?*?*?*?*?*?*?,6.5,2.7,77,101898,398,1367,309,65.8,0.0,65.8,7672,0,7692,2668,37,9.8,10,5,9999,99999,9,999999999,0.0,999,999,99
3025,4,4,8,0,*?*?*?*?*?*?*?*?*?*?*?*?*?*?*?*?*?*?*?*?*?*?,6.2,2.9,80,101898,587,1368,307,103.8,0.0,103.8,12194,0,12234,4494,43,8.8,10,5,9999,99999,9,999999999,0.0,999,999,99
3025,4,4,9,0,*?*?*?*?*?*?*?*?*?*?*?*?*?*?*?*?*?*?*?*?*?*?,6.1,3.8,85,101898,743,1367,307,135.2,0.0,135.2,16028,0,16089,6170,50,7.7,10,5,9999,99999,9,999999999,0.0,999,999,99
3025,4,4,10,0,*?*?*?*?*?*?*?*?*?*?*?*?*?*?*?*?*?*?*?*?*?*?,6.4,3.8,84,101898,856,1366,308,158.0,0.0,158.0,18857,0,18936,7455,57,9.8,10,5,9999,99999,9,999999999,0.0,999,999,99
3025,4,4,11,0,*?*?*?*?*?*?*?*?*?*?*?*?*?*?*?*?*?*?*?*?*?*?,6.8,3.0,77,101898,919,1367,310,170.6,0.0,170.6,20438,0,20528,8180,63,9.8,10,5,9999,99999,9,999999999,0.0,999,999,99
3025,4,4,12,0,*?*?*?*?*?*?*?*?*?*?*?*?*?*?*?*?*?*?*?*?*?*?,6.4,2.3,75,101898,927,1368,308,172.1,0.0,172.1,20630,0,20721,8269,70,9.8,10,5,9999,99999,9,999999999,0.0,999,999,99
3025,4,4,13,0,*?*?*?*?*?*?*?*?*?*?*?*?*?*?*?*?*?*?*?*?*?*?,6.6,2.3,74,101898,879,1368,309,162.5,0.0,162.5,19415,0,19498,7712,67,9.8,10,5,9999,99999,9,999999999,0.0,999,999,99
3025,4,4,14,0,*?*?*?*?*?*?*?*?*?*?*?*?*?*?*?*?*?*?*?*?*?*?,6.6,4.1,85,101898,778,1366,309,142.3,0.0,142.3,16901,0,16968,6563,63,10.3,10,5,9999,99999,9,999999999,0.0,999,999,99
3025,4,4,15,0,*?*?*?*?*?*?*?*?*?*?*?*?*?*?*?*?*?*?*?*?*?*?,6.9,3.9,82,101898,633,1367,310,113.0,0.0,113.0,13314,0,13360,4973,60,10.8,10,5,9999,99999,9,999999999,0.0,999,999,99
3025,4,4,16,0,*?*?*?*?*?*?*?*?*?*?*?*?*?*?*?*?*?*?*?*?*?*?,6.6,3.6,81,101898,452,1367,309,76.7,0.0,76.7,8951,0,8976,3165,57,8.2,10,5,9999,99999,9,999999999,0.0,999,999,99
3025,4,4,17,0,*?*?*?*?*?*?*?*?*?*?*?*?*?*?*?*?*?*?*?*?*?*?,6.5,4.1,85,101898,248,1368,308,35.6,0.0,35.6,4161,0,4168,1385,53,7.7,10,5,9999,99999,9,999999999,0.0,999,999,99
3025,4,4,18,0,*?*?*?*?*?*?*?*?*?*?*?*?*?*?*?*?*?*?*?*?*?*?,6.6,4.5,86,101898,35,1376,309,0.0,0.0,0.0,0,0,0,0,50,8.2,10,5,9999,99999,9,999999999,0.0,999,999,99
3025,4,4,19,0,*?*?*?*?*?*?*?*?*?*?*?*?*?*?*?*?*?*?*?*?*?*?,6.6,4.1,84,101898,0,-0,309,0.0,-0.0,0.0,0,0,0,0,45,6.2,10,5,9999,99999,9,999999999,0.0,999,999,99
3025,4,4,20,0,*?*?*?*?*?*?*?*?*?*?*?*?*?*?*?*?*?*?*?*?*?*?,6.6,2.9,77,101898,0,-0,309,0.0,-0.0,0.0,0,0,0,0,40,6.7,10,5,9999,99999,9,999999999,0.0,999,999,99
3025,4,4,21,0,*?*?*?*?*?*?*?*?*?*?*?*?*?*?*?*?*?*?*?*?*?*?,6.5,2.9,78,101898,0,-0,309,0.0,-0.0,0.0,0,0,0,0,35,6.7,10,5,9999,99999,9,999999999,0.0,999,999,99
3025,4,4,22,0,*?*?*?*?*?*?*?*?*?*?*?*?*?*?*?*?*?*?*?*?*?*?,6.1,1.3,71,101898,0,-0,307,0.0,-0.0,0.0,0,0,0,0,30,5.7,10,5,9999,99999,9,999999999,0.0,999,999,99
3025,4,4,23,0,*?*?*?*?*?*?*?*?*?*?*?*?*?*?*?*?*?*?*?*?*?*?,6.4,1.9,73,101898,0,-0,308,0.0,-0.0,0.0,0,0,0,0,25,5.7,10,5,9999,99999,9,999999999,0.0,999,999,99
3025,4,4,24,0,*?*?*?*?*?*?*?*?*?*?*?*?*?*?*?*?*?*?*?*?*?*?,8.8,4.1,73,101898,0,-0,319,0.0,-0.0,0.0,0,0,0,0,20,8.2,10,5,9999,99999,9,999999999,0.0,999,999,99
3025,4,5,1,0,*?*?*?*?*?*?*?*?*?*?*?*?*?*?*?*?*?*?*?*?*?*?,6.6,3.9,83,101963,0,-0,309,0.0,-0.0,0.0,0,0,0,0,18,11.3,10,5,9999,99999,9,999999999,0.0,999,999,99
3025,4,5,2,0,*?*?*?*?*?*?*?*?*?*?*?*?*?*?*?*?*?*?*?*?*?*?,6.8,5.0,87,101963,0,-0,310,0.0,-0.0,0.0,0,0,0,0,17,9.3,10,5,9999,99999,9,999999999,0.0,999,999,99
3025,4,5,3,0,*?*?*?*?*?*?*?*?*?*?*?*?*?*?*?*?*?*?*?*?*?*?,6.1,4.3,87,101963,0,-0,307,0.0,-0.0,0.0,0,0,0,0,15,8.2,10,5,9999,99999,9,999999999,0.0,999,999,99
3025,4,5,4,0,*?*?*?*?*?*?*?*?*?*?*?*?*?*?*?*?*?*?*?*?*?*?,5.9,3.8,85,101963,0,-0,306,0.0,-0.0,0.0,0,0,0,0,13,7.7,10,5,9999,99999,9,999999999,1.6,999,999,99
3025,4,5,5,0,*?*?*?*?*?*?*?*?*?*?*?*?*?*?*?*?*?*?*?*?*?*?,5.8,4.1,88,101963,0,-0,305,0.0,-0.0,0.0,0,0,0,0,12,8.8,10,5,9999,99999,9,999999999,0.1,999,999,99
3025,4,5,6,0,*?*?*?*?*?*?*?*?*?*?*?*?*?*?*?*?*?*?*?*?*?*?,5.9,3.9,87,101963,198,1369,306,25.6,0.0,25.6,3002,0,3006,988,10,10.8,10,5,9999,99999,9,999999999,0.0,999,999,99
3025,4,5,7,0,*?*?*?*?*?*?*?*?*?*?*?*?*?*?*?*?*?*?*?*?*?*?,6.0,4.1,88,101963,406,1367,306,67.4,0.0,67.4,7861,0,7881,2740,17,9.8,10,5,9999,99999,9,999999999,0.0,999,999,99
3025,4,5,8,0,*?*?*?*?*?*?*?*?*?*?*?*?*?*?*?*?*?*?*?*?*?*?,8.0,3.8,74,101963,594,1366,315,105.3,0.0,105.3,12380,0,12421,4572,23,8.8,10,5,9999,99999,9,999999999,0.0,999,999,99
3025,4,5,9,0,*?*?*?*?*?*?*?*?*?*?*?*?*?*?*?*?*?*?*?*?*?*?,9.2,3.2,66,101963,750,1366,321,136.7,0.0,136.7,16211,0,16273,6251,30,7.7,10,5,9999,99999,9,999999999,0.0,999,999,99
3025,4,5,10,0,*?*?*?*?*?*?*?*?*?*?*?*?*?*?*?*?*?*?*?*?*?*?,9.3,3.2,65,101963,863,1366,321,159.5,0.0,159.5,19035,0,19116,7537,37,9.8,10,5,9999,99999,9,999999999,0.0,999,999,99
3025,4,5,11,0,*?*?*?*?*?*?*?*?*?*?*?*?*?*?*?*?*?*?*?*?*?*?,10.4,2.9,59,101963,925,1366,326,172.0,0.0,172.0,20610,0,20700,8258,43,9.8,10,5,9999,99999,9,999999999,0.0,999,999,99
3025,4,5,12,0,*?*?*?*?*?*?*?*?*?*?*?*?*?*?*?*?*?*?*?*?*?*?,11.0,1.3,51,101963,933,1367,329,173.4,0.0,173.4,20795,0,20887,8344,50,9.8,10,5,9999,99999,9,999999999,0.0,999,999,99
3025,4,5,13,0,*?*?*?*?*?*?*?*?*?*?*?*?*?*?*?*?*?*?*?*?*?*?,11.0,2.7,56,101963,884,1366,329,163.7,0.0,163.7,19572,0,19656,7783,48,9.8,10,5,9999,99999,9,999999999,0.0,999,999,99
3025,4,5,14,0,*?*?*?*?*?*?*?*?*?*?*?*?*?*?*?*?*?*?*?*?*?*?,11.1,5.6,68,101963,784,1366,329,143.5,0.0,143.5,17054,0,17122,6632,47,10.3,10,5,9999,99999,9,999999999,0.0,999,999,99
3025,4,5,15,0,*?*?*?*?*?*?*?*?*?*?*?*?*?*?*?*?*?*?*?*?*?*?,11.2,5.5,67,101963,639,1367,330,114.3,0.0,114.3,13461,0,13508,5036,45,10.8,10,5,9999,99999,9,999999999,0.0,999,999,99
3025,4,5,16,0,*?*?*?*?*?*?*?*?*?*?*?*?*?*?*?*?*?*?*?*?*?*?,10.7,3.8,61,101963,458,1367,328,77.9,0.0,77.9,9094,0,9120,3222,43,8.2,10,5,9999,99999,9,999999999,0.0,999,999,99
3025,4,5,17,0,*?*?*?*?*?*?*?*?*?*?*?*?*?*?*?*?*?*?*?*?*?*?,11.1,4.1,61,101963,254,1367,329,36.9,0.0,36.9,4302,0,4310,1434,42,7.7,10,5,9999,99999,9,999999999,0.0,999,999,99
3025,4,5,18,0,*?*?*?*?*?*?*?*?*?*?*?*?*?*?*?*?*?*?*?*?*?*?,10.5,4.5,66,101963,41,1367,326,0.0,0.0,0.0,0,0,0,0,40,8.2,10,5,9999,99999,9,999999999,0.0,999,999,99
3025,4,5,19,0,*?*?*?*?*?*?*?*?*?*?*?*?*?*?*?*?*?*?*?*?*?*?,8.1,3.4,71,101963,0,-0,316,0.0,-0.0,0.0,0,0,0,0,93,6.2,10,5,9999,99999,9,999999999,0.0,999,999,99
3025,4,5,20,0,*?*?*?*?*?*?*?*?*?*?*?*?*?*?*?*?*?*?*?*?*?*?,8.1,3.0,70,101963,0,-0,316,0.0,-0.0,0.0,0,0,0,0,147,6.7,10,5,9999,99999,9,999999999,0.0,999,999,99
3025,4,5,21,0,*?*?*?*?*?*?*?*?*?*?*?*?*?*?*?*?*?*?*?*?*?*?,7.8,2.5,69,101963,0,-0,315,0.0,-0.0,0.0,0,0,0,0,200,6.7,10,5,9999,99999,9,999999999,0.0,999,999,99
3025,4,5,22,0,*?*?*?*?*?*?*?*?*?*?*?*?*?*?*?*?*?*?*?*?*?*?,8.0,3.4,73,101963,0,-0,315,0.0,-0.0,0.0,0,0,0,0,253,5.7,10,5,9999,99999,9,999999999,0.0,999,999,99
3025,4,5,23,0,*?*?*?*?*?*?*?*?*?*?*?*?*?*?*?*?*?*?*?*?*?*?,6.9,1.9,70,101963,0,-0,311,0.0,-0.0,0.0,0,0,0,0,307,5.7,10,5,9999,99999,9,999999999,0.0,999,999,99
3025,4,5,24,0,*?*?*?*?*?*?*?*?*?*?*?*?*?*?*?*?*?*?*?*?*?*?,6.7,3.0,77,101963,0,-0,310,0.0,-0.0,0.0,0,0,0,0,20,8.2,10,5,9999,99999,9,999999999,0.0,999,999,99
3025,4,6,1,0,*?*?*?*?*?*?*?*?*?*?*?*?*?*?*?*?*?*?*?*?*?*?,3.8,2.9,92,102485,0,-0,297,0.0,-0.0,0.0,0,0,0,0,357,11.3,10,5,9999,99999,9,999999999,0.0,999,999,99
3025,4,6,2,0,*?*?*?*?*?*?*?*?*?*?*?*?*?*?*?*?*?*?*?*?*?*?,2.1,2.1,98,102485,0,-0,290,0.0,-0.0,0.0,0,0,0,0,353,9.3,10,5,9999,99999,9,999999999,0.0,999,999,99
3025,4,6,3,0,*?*?*?*?*?*?*?*?*?*?*?*?*?*?*?*?*?*?*?*?*?*?,1.9,1.9,98,102485,0,-0,289,0.0,-0.0,0.0,0,0,0,0,350,8.2,10,5,9999,99999,9,999999999,0.0,999,999,99
3025,4,6,4,0,*?*?*?*?*?*?*?*?*?*?*?*?*?*?*?*?*?*?*?*?*?*?,1.4,1.5,98,102485,0,-0,287,0.0,-0.0,0.0,0,0,0,0,347,7.7,10,5,9999,99999,9,999999999,0.0,999,999,99
3025,4,6,5,0,*?*?*?*?*?*?*?*?*?*?*?*?*?*?*?*?*?*?*?*?*?*?,1.3,1.3,98,102485,0,-0,287,0.0,-0.0,0.0,0,0,0,0,343,8.8,10,5,9999,99999,9,999999999,0.0,999,999,99
3025,4,6,6,0,*?*?*?*?*?*?*?*?*?*?*?*?*?*?*?*?*?*?*?*?*?*?,1.3,1.3,98,102485,206,1368,277,62.6,104.7,46.8,6674,6663,5686,853,340,10.8,8,4,9999,99999,9,999999999,0.0,999,999,99
3025,4,6,7,0,*?*?*?*?*?*?*?*?*?*?*?*?*?*?*?*?*?*?*?*?*?*?,2.4,2.5,98,102485,413,1364,282,158.9,132.2,118.8,17282,12071,13583,2657,295,9.8,8,4,9999,99999,9,999999999,0.0,999,999,99
3025,4,6,8,0,*?*?*?*?*?*?*?*?*?*?*?*?*?*?*?*?*?*?*?*?*?*?,3.7,2.7,91,102485,601,1365,287,246.0,140.8,184.0,26797,14118,20786,4407,250,8.8,8,4,9999,99999,9,999999999,0.0,999,999,99
3025,4,6,9,0,*?*?*?*?*?*?*?*?*?*?*?*?*?*?*?*?*?*?*?*?*?*?,6.1,1.9,73,102485,757,1365,297,318.1,144.6,237.9,34748,15016,26668,6167,205,7.7,8,4,9999,99999,9,999999999,0.0,999,999,99
3025,4,6,10,0,*?*?*?*?*?*?*?*?*?*?*?*?*?*?*?*?*?*?*?*?*?*?,6.9,1.7,69,102485,870,1366,301,370.3,146.5,277.0,40545,15421,30883,7755,160,9.8,8,4,9999,99999,9,999999999,0.0,999,999,99
3025,4,6,11,0,*?*?*?*?*?*?*?*?*?*?*?*?*?*?*?*?*?*?*?*?*?*?,8.3,-0.0,54,102485,931,1365,312,301.1,58.7,261.0,33206,5958,29412,9312,115,9.8,9,5,9999,99999,9,999999999,0.2,999,999,99
3025,4,6,12,0,*?*?*?*?*?*?*?*?*?*?*?*?*?*?*?*?*?*?*?*?*?*?,9.4,-0.2,50,102485,938,1365,322,174.7,0.0,174.7,20954,0,21047,8416,70,9.8,10,5,9999,99999,9,999999999,0.3,999,999,99
3025,4,6,13,0,*?*?*?*?*?*?*?*?*?*?*?*?*?*?*?*?*?*?*?*?*?*?,9.2,-0.6,49,102485,890,1365,316,286.6,58.5,248.5,31590,5925,27991,8616,100,9.8,9,5,9999,99999,9,999999999,0.0,999,999,99
3025,4,6,14,0,*?*?*?*?*?*?*?*?*?*?*?*?*?*?*?*?*?*?*?*?*?*?,9.5,-2.7,41,102485,790,1366,317,251.5,57.8,218.0,27691,5811,24563,7105,130,10.3,9,5,9999,99999,9,999999999,0.0,999,999,99
3025,4,6,15,0,*?*?*?*?*?*?*?*?*?*?*?*?*?*?*?*?*?*?*?*?*?*?,9.3,-6.6,30,102485,644,1365,309,265.8,142.0,198.8,28970,14415,22406,4853,160,10.8,8,4,9999,99999,9,999999999,0.0,999,999,99
3025,4,6,16,0,*?*?*?*?*?*?*?*?*?*?*?*?*?*?*?*?*?*?*?*?*?*?,9.8,-4.5,34,102485,463,1365,312,182.0,135.2,136.1,19801,12762,15507,3094,190,8.2,8,4,9999,99999,9,999999999,0.0,999,999,99
3025,4,6,17,0,*?*?*?*?*?*?*?*?*?*?*?*?*?*?*?*?*?*?*?*?*?*?,8.7,-4.5,37,102485,260,1367,307,87.7,116.1,65.6,9583,8879,7621,1405,220,7.7,8,4,9999,99999,9,999999999,0.0,999,999,99
3025,4,6,18,0,*?*?*?*?*?*?*?*?*?*?*?*?*?*?*?*?*?*?*?*?*?*?,7.7,-5.6,35,102485,47,1361,309,0.0,0.0,0.0,0,0,0,0,250,8.2,9,5,9999,99999,9,999999999,0.0,999,999,99
3025,4,6,19,0,*?*?*?*?*?*?*?*?*?*?*?*?*?*?*?*?*?*?*?*?*?*?,6.7,-2.9,48,102485,0,-0,311,0.0,-0.0,0.0,0,0,0,0,248,6.2,10,5,9999,99999,9,999999999,0.0,999,999,99
3025,4,6,20,0,*?*?*?*?*?*?*?*?*?*?*?*?*?*?*?*?*?*?*?*?*?*?,5.5,-2.4,54,102485,0,-0,305,0.0,-0.0,0.0,0,0,0,0,247,6.7,10,5,9999,99999,9,999999999,0.0,999,999,99
3025,4,6,21,0,*?*?*?*?*?*?*?*?*?*?*?*?*?*?*?*?*?*?*?*?*?*?,4.2,-1.3,66,102485,0,-0,299,0.0,-0.0,0.0,0,0,0,0,245,6.7,10,5,9999,99999,9,999999999,0.0,999,999,99
3025,4,6,22,0,*?*?*?*?*?*?*?*?*?*?*?*?*?*?*?*?*?*?*?*?*?*?,4.4,-0.4,69,102485,0,-0,300,0.0,-0.0,0.0,0,0,0,0,243,5.7,10,5,9999,99999,9,999999999,0.0,999,999,99
3025,4,6,23,0,*?*?*?*?*?*?*?*?*?*?*?*?*?*?*?*?*?*?*?*?*?*?,4.0,-0.2,72,102485,0,-0,298,0.0,-0.0,0.0,0,0,0,0,242,5.7,10,5,9999,99999,9,999999999,0.0,999,999,99
3025,4,6,24,0,*?*?*?*?*?*?*?*?*?*?*?*?*?*?*?*?*?*?*?*?*?*?,5.8,2.5,78,102485,0,-0,306,0.0,-0.0,0.0,0,0,0,0,360,8.2,10,5,9999,99999,9,999999999,0.0,999,999,99
3025,4,7,1,0,*?*?*?*?*?*?*?*?*?*?*?*?*?*?*?*?*?*?*?*?*?*?,3.1,-1.7,69,101951,0,-0,295,0.0,-0.0,0.0,0,0,0,0,238,11.3,10,5,9999,99999,9,999999999,0.0,999,999,99
3025,4,7,2,0,*?*?*?*?*?*?*?*?*?*?*?*?*?*?*?*?*?*?*?*?*?*?,2.5,-2.4,67,101951,0,-0,292,0.0,-0.0,0.0,0,0,0,0,237,9.3,10,5,9999,99999,9,999999999,0.0,999,999,99
3025,4,7,3,0,*?*?*?*?*?*?*?*?*?*?*?*?*?*?*?*?*?*?*?*?*?*?,3.2,-1.5,69,101951,0,-0,295,0.0,-0.0,0.0,0,0,0,0,235,8.2,10,5,9999,99999,9,999999999,0.0,999,999,99
3025,4,7,4,0,*?*?*?*?*?*?*?*?*?*?*?*?*?*?*?*?*?*?*?*?*?*?,2.1,-1.9,72,101951,0,-0,290,0.0,-0.0,0.0,0,0,0,0,233,7.7,10,5,9999,99999,9,999999999,0.0,999,999,99
3025,4,7,5,0,*?*?*?*?*?*?*?*?*?*?*?*?*?*?*?*?*?*?*?*?*?*?,2.1,-0.6,81,101951,1,2291,285,0.0,0.0,0.0,0,0,0,0,232,8.8,9,5,9999,99999,9,999999999,0.0,999,999,99
3025,4,7,6,0,*?*?*?*?*?*?*?*?*?*?*?*?*?*?*?*?*?*?*?*?*?*?,2.0,-0.4,82,101951,214,1368,239,99.3,444.4,29.8,10159,32512,4821,589,230,10.8,0,0,9999,99999,9,999999999,0.0,999,999,99
3025,4,7,7,0,*?*?*?*?*?*?*?*?*?*?*?*?*?*?*?*?*?*?*?*?*?*?,2.8,0.6,84,101951,421,1365,244,243.4,552.4,73.0,25217,49118,10666,1374,215,9.8,0,0,9999,99999,9,999999999,0.0,999,999,99
3025,4,7,8,0,*?*?*?*?*?*?*?*?*?*?*?*?*?*?*?*?*?*?*?*?*?*?,3.6,0.2,77,101951,609,1366,246,373.8,586.7,112.1,38851,56590,15612,2250,200,8.8,0,0,9999,99999,9,999999999,0.0,999,999,99
3025,4,7,9,0,*?*?*?*?*?*?*?*?*?*?*?*?*?*?*?*?*?*?*?*?*?*?,6.3,-0.0,63,101951,764,1365,255,481.6,602.3,144.5,50283,59874,19401,3210,185,7.7,0,0,9999,99999,9,999999999,0.0,999,999,99
3025,4,7,10,0,*?*?*?*?*?*?*?*?*?*?*?*?*?*?*?*?*?*?*?*?*?*?,6.9,0.6,63,101951,876,1365,259,559.5,610.2,167.9,58640,61358,21975,4169,170,9.8,0,0,9999,99999,9,999999999,0.0,999,999,99
3025,4,7,11,0,*?*?*?*?*?*?*?*?*?*?*?*?*?*?*?*?*?*?*?*?*?*?,8.3,-0.6,52,101951,938,1365,261,602.3,613.7,180.7,63256,61964,23327,4855,155,9.8,0,0,9999,99999,9,999999999,0.0,999,999,99
3025,4,7,12,0,*?*?*?*?*?*?*?*?*?*?*?*?*?*?*?*?*?*?*?*?*?*?,9.3,-1.5,45,101951,944,1364,263,606.9,614.0,182.1,63756,62021,23468,4938,140,9.8,0,0,9999,99999,9,999999999,0.0,999,999,99
3025,4,7,13,0,*?*?*?*?*?*?*?*?*?*?*?*?*?*?*?*?*?*?*?*?*?*?,9.2,-1.9,44,101951,896,1365,280,566.4,549.7,205.6,60893,56824,24829,5251,135,9.8,3,2,9999,99999,9,999999999,0.0,999,999,99
3025,4,7,14,0,*?*?*?*?*?*?*?*?*?*?*?*?*?*?*?*?*?*?*?*?*?*?,9.3,0.2,52,101951,795,1364,294,469.5,423.0,223.0,49203,43120,26245,5208,130,10.3,5,3,9999,99999,9,999999999,0.0,999,999,99
3025,4,7,15,0,*?*?*?*?*?*?*?*?*?*?*?*?*?*?*?*?*?*?*?*?*?*?,9.2,0.8,55,101951,650,1365,268,402.3,591.5,120.7,41856,57639,16637,2475,125,10.8,0,0,9999,99999,9,999999999,0.0,999,999,99
3025,4,7,16,0,*?*?*?*?*?*?*?*?*?*?*?*?*?*?*?*?*?*?*?*?*?*?,9.5,0.8,54,101951,469,1365,269,276.8,563.8,83.0,28687,51555,11970,1580,120,8.2,0,0,9999,99999,9,999999999,0.0,999,999,99
3025,4,7,17,0,*?*?*?*?*?*?*?*?*?*?*?*?*?*?*?*?*?*?*?*?*?*?,8.3,1.5,61,101951,266,1367,286,131.2,396.5,54.1,13361,29750,7896,957,115,7.7,4,2,9999,99999,9,999999999,0.0,999,999,99
3025,4,7,18,0,*?*?*?*?*?*?*?*?*?*?*?*?*?*?*?*?*?*?*?*?*?*?,8.2,2.3,65,101951,53,1357,291,0.0,0.0,0.0,0,0,0,0,110,8.2,5,3,9999,99999,9,999999999,0.0,999,999,99
3025,4,7,19,0,*?*?*?*?*?*?*?*?*?*?*?*?*?*?*?*?*?*?*?*?*?*?,7.1,3.6,76,101951,0,-0,311,0.0,-0.0,0.0,0,0,0,0,103,6.2,10,5,9999,99999,9,999999999,0.0,999,999,99
3025,4,7,20,0,*?*?*?*?*?*?*?*?*?*?*?*?*?*?*?*?*?*?*?*?*?*?,5.9,3.9,86,101951,0,-0,306,0.0,-0.0,0.0,0,0,0,0,97,6.7,10,5,9999,99999,9,999999999,0.0,999,999,99
3025,4,7,21,0,*?*?*?*?*?*?*?*?*?*?*?*?*?*?*?*?*?*?*?*?*?*?,4.5,3.9,95,101951,0,-0,300,0.0,-0.0,0.0,0,0,0,0,90,6.7,10,5,9999,99999,9,999999999,0.0,999,999,99
3025,4,7,22,0,*?*?*?*?*?*?*?*?*?*?*?*?*?*?*?*?*?*?*?*?*?*?,4.5,2.9,88,101951,0,-0,300,0.0,-0.0,0.0,0,0,0,0,83,5.7,10,5,9999,99999,9,999999999,0.0,999,999,99
3025,4,7,23,0,*?*?*?*?*?*?*?*?*?*?*?*?*?*?*?*?*?*?*?*?*?*?,4.2,2.7,88,101951,0,-0,299,0.0,-0.0,0.0,0,0,0,0,77,5.7,10,5,9999,99999,9,999999999,0.0,999,999,99
3025,4,7,24,0,*?*?*?*?*?*?*?*?*?*?*?*?*?*?*?*?*?*?*?*?*?*?,3.6,-1.1,70,101951,0,-0,297,0.0,-0.0,0.0,0,0,0,0,240,8.2,10,5,9999,99999,9,999999999,0.0,999,999,99
3025,4,8,1,0,*?*?*?*?*?*?*?*?*?*?*?*?*?*?*?*?*?*?*?*?*?*?,2.5,1.0,88,100808,0,-0,292,0.0,-0.0,0.0,0,0,0,0,67,11.3,10,5,9999,99999,9,999999999,0.0,999,999,99
3025,4,8,2,0,*?*?*?*?*?*?*?*?*?*?*?*?*?*?*?*?*?*?*?*?*?*?,1.2,0.2,91,100808,0,-0,286,0.0,-0.0,0.0,0,0,0,0,63,9.3,10,5,9999,99999,9,999999999,0.0,999,999,99
3025,4,8,3,0,*?*?*?*?*?*?*?*?*?*?*?*?*?*?*?*?*?*?*?*?*?*?,0.3,-0.4,92,100808,0,-0,283,0.0,-0.0,0.0,0,0,0,0,60,8.2,10,5,9999,99999,9,999999999,0.0,999,999,99
3025,4,8,4,0,*?*?*?*?*?*?*?*?*?*?*?*?*?*?*?*?*?*?*?*?*?*?,0.9,-0.2,90,100808,0,-0,285,0.0,-0.0,0.0,0,0,0,0,57,7.7,10,5,9999,99999,9,999999999,0.0,999,999,99
3025,4,8,5,0,*?*?*?*?*?*?*?*?*?*?*?*?*?*?*?*?*?*?*?*?*?*?,0.5,-0.2,92,100808,9,1404,234,0.0,0.0,0.0,0,0,0,0,53,8.8,0,0,9999,99999,9,999999999,0.0,999,999,99
3025,4,8,6,0,*?*?*?*?*?*?*?*?*?*?*?*?*?*?*?*?*?*?*?*?*?*?,0.1,-0.4,94,100808,221,1361,233,104.9,452.3,31.5,10699,33459,5069,614,50,10.8,0,0,9999,99999,9,999999999,0.0,999,999,99
3025,4,8,7,0,*?*?*?*?*?*?*?*?*?*?*?*?*?*?*?*?*?*?*?*?*?*?,2.5,-0.0,82,100808,428,1363,242,248.8,554.4,74.6,25780,49525,10881,1407,55,9.8,0,0,9999,99999,9,999999999,0.2,999,999,99
3025,4,8,8,0,*?*?*?*?*?*?*?*?*?*?*?*?*?*?*?*?*?*?*?*?*?*?,4.8,1.9,79,100808,616,1365,253,379.0,587.6,113.7,39406,56777,15807,2290,60,8.8,0,0,9999,99999,9,999999999,0.2,999,999,99
3025,4,8,9,0,*?*?*?*?*?*?*?*?*?*?*?*?*?*?*?*?*?*?*?*?*?*?,7.3,2.7,71,100808,771,1365,264,486.6,602.9,146.0,50815,59987,19569,3263,65,7.7,0,0,9999,99999,9,999999999,0.0,999,999,99
3025,4,8,10,0,*?*?*?*?*?*?*?*?*?*?*?*?*?*?*?*?*?*?*?*?*?*?,10.1,3.4,61,100808,882,1363,276,564.3,610.6,169.3,59147,61427,22120,4238,70,9.8,0,0,9999,99999,9,999999999,0.0,999,999,99
3025,4,8,11,0,*?*?*?*?*?*?*?*?*?*?*?*?*?*?*?*?*?*?*?*?*?*?,12.0,3.6,55,100808,944,1365,284,606.8,614.0,182.0,63749,62022,23469,4937,75,9.8,0,0,9999,99999,9,999999999,0.0,999,999,99
3025,4,8,12,0,*?*?*?*?*?*?*?*?*?*?*?*?*?*?*?*?*?*?*?*?*?*?,13.7,3.6,49,100808,950,1364,291,611.3,614.4,183.4,64229,62075,23604,5019,80,9.8,0,0,9999,99999,9,999999999,0.0,999,999,99
3025,4,8,13,0,*?*?*?*?*?*?*?*?*?*?*?*?*?*?*?*?*?*?*?*?*?*?,14.5,4.3,49,100808,901,1364,296,577.4,611.7,173.2,60564,61624,22542,4438,80,9.8,0,0,9999,99999,9,999999999,0.0,999,999,99
3025,4,8,14,0,*?*?*?*?*?*?*?*?*?*?*?*?*?*?*?*?*?*?*?*?*?*?,14.0,5.1,54,100808,801,1365,295,507.5,605.2,152.2,53052,60431,20272,3496,80,10.3,0,0,9999,99999,9,999999999,0.0,999,999,99
3025,4,8,15,0,*?*?*?*?*?*?*?*?*?*?*?*?*?*?*?*?*?*?*?*?*?*?,14.0,5.8,56,100808,655,1364,297,406.3,592.2,121.9,42284,57775,16780,2509,80,10.8,0,0,9999,99999,9,999999999,0.0,999,999,99
3025,4,8,16,0,*?*?*?*?*?*?*?*?*?*?*?*?*?*?*?*?*?*?*?*?*?*?,14.1,6.1,57,100808,475,1365,298,280.9,565.0,84.3,29112,51824,12127,1606,80,8.2,0,0,9999,99999,9,999999999,0.0,999,999,99
3025,4,8,17,0,*?*?*?*?*?*?*?*?*?*?*?*?*?*?*?*?*?*?*?*?*?*?,13.1,6.1,61,100808,271,1362,294,139.6,491.2,41.9,14511,37814,6441,780,80,7.7,0,0,9999,99999,9,999999999,0.0,999,999,99
3025,4,8,18,0,*?*?*?*?*?*?*?*?*?*?*?*?*?*?*?*?*?*?*?*?*?*?,11.7,5.9,66,100808,59,1355,297,0.0,0.0,0.0,0,0,0,0,80,8.2,2,1,9999,99999,9,999999999,0.0,999,999,99
3025,4,8,19,0,*?*?*?*?*?*?*?*?*?*?*?*?*?*?*?*?*?*?*?*?*?*?,9.4,6.4,79,100808,0,-0,321,0.0,-0.0,0.0,0,0,0,0,77,6.2,10,5,9999,99999,9,999999999,0.0,999,999,99
3025,4,8,20,0,*?*?*?*?*?*?*?*?*?*?*?*?*?*?*?*?*?*?*?*?*?*?,7.7,5.8,85,100808,0,-0,314,0.0,-0.0,0.0,0,0,0,0,73,6.7,10,5,9999,99999,9,999999999,0.0,999,999,99
3025,4,8,21,0,*?*?*?*?*?*?*?*?*?*?*?*?*?*?*?*?*?*?*?*?*?*?,6.1,4.3,86,100808,0,-0,307,0.0,-0.0,0.0,0,0,0,0,70,6.7,10,5,9999,99999,9,999999999,0.0,999,999,99
3025,4,8,22,0,*?*?*?*?*?*?*?*?*?*?*?*?*?*?*?*?*?*?*?*?*?*?,5.4,3.9,88,100808,0,-0,304,0.0,-0.0,0.0,0,0,0,0,67,5.7,10,5,9999,99999,9,999999999,0.0,999,999,99
3025,4,8,23,0,*?*?*?*?*?*?*?*?*?*?*?*?*?*?*?*?*?*?*?*?*?*?,5.2,4.5,92,100808,0,-0,303,0.0,-0.0,0.0,0,0,0,0,63,5.7,10,5,9999,99999,9,999999999,0.0,999,999,99
3025,4,8,24,0,*?*?*?*?*?*?*?*?*?*?*?*?*?*?*?*?*?*?*?*?*?*?,3.9,1.9,84,100808,0,-0,298,0.0,-0.0,0.0,0,0,0,0,70,8.2,10,5,9999,99999,9,999999999,0.0,999,999,99
3025,4,9,1,0,*?*?*?*?*?*?*?*?*?*?*?*?*?*?*?*?*?*?*?*?*?*?,5.3,5.3,100,100071,0,-0,303,0.0,-0.0,0.0,0,0,0,0,57,11.3,10,5,9999,99999,9,999999999,0.0,999,999,99
3025,4,9,2,0,*?*?*?*?*?*?*?*?*?*?*?*?*?*?*?*?*?*?*?*?*?*?,5.1,5.1,100,100071,0,-0,302,0.0,-0.0,0.0,0,0,0,0,53,9.3,10,5,9999,99999,9,999999999,0.0,999,999,99
3025,4,9,3,0,*?*?*?*?*?*?*?*?*?*?*?*?*?*?*?*?*?*?*?*?*?*?,4.9,5.0,100,100071,0,-0,301,0.0,-0.0,0.0,0,0,0,0,50,8.2,10,5,9999,99999,9,999999999,0.0,999,999,99
3025,4,9,4,0,*?*?*?*?*?*?*?*?*?*?*?*?*?*?*?*?*?*?*?*?*?*?,4.0,3.9,100,100071,0,-0,298,0.0,-0.0,0.0,0,0,0,0,47,7.7,10,5,9999,99999,9,999999999,0.0,999,999,99
3025,4,9,5,0,*?*?*?*?*?*?*?*?*?*?*?*?*?*?*?*?*?*?*?*?*?*?,3.8,3.8,100,100071,17,1377,292,0.0,0.0,0.0,0,0,0,0,43,8.8,9,5,9999,99999,9,999999999,0.0,999,999,99
3025,4,9,6,0,*?*?*?*?*?*?*?*?*?*?*?*?*?*?*?*?*?*?*?*?*?*?,3.5,3.4,100,100071,229,1362,291,55.6,44.0,48.2,6147,3192,5690,1025,40,10.8,9,5,9999,99999,9,999999999,0.0,999,999,99
3025,4,9,7,0,*?*?*?*?*?*?*?*?*?*?*?*?*?*?*?*?*?*?*?*?*?*?,6.4,6.4,100,100071,436,1364,288,237.0,389.2,112.6,24632,35016,14165,2139,45,9.8,5,3,9999,99999,9,999999999,0.0,999,999,99
3025,4,9,8,0,*?*?*?*?*?*?*?*?*?*?*?*?*?*?*?*?*?*?*?*?*?*?,9.2,9.2,100,100071,623,1364,295,379.6,529.2,137.8,40435,52232,17395,2773,50,8.8,3,2,9999,99999,9,999999999,0.0,999,999,99
3025,4,9,9,0,*?*?*?*?*?*?*?*?*?*?*?*?*?*?*?*?*?*?*?*?*?*?,12.0,11.9,100,100071,777,1363,309,490.0,577.6,160.7,50861,57252,21107,3561,55,7.7,2,1,9999,99999,9,999999999,0.0,999,999,99
3025,4,9,10,0,*?*?*?*?*?*?*?*?*?*?*?*?*?*?*?*?*?*?*?*?*?*?,15.9,13.0,100,100071,889,1364,328,567.3,584.8,186.1,59107,58594,23818,4635,60,9.8,2,1,9999,99999,9,999999999,0.0,999,999,99
3025,4,9,11,0,*?*?*?*?*?*?*?*?*?*?*?*?*?*?*?*?*?*?*?*?*?*?,17.9,12.4,90,100071,949,1362,339,604.1,552.4,219.3,65068,57334,26242,6040,65,9.8,3,2,9999,99999,9,999999999,0.0,999,999,99
3025,4,9,12,0,*?*?*?*?*?*?*?*?*?*?*?*?*?*?*?*?*?*?*?*?*?*?,19.3,11.5,77,100071,956,1364,337,615.4,608.4,188.9,64573,61417,24160,5202,70,9.8,1,0,9999,99999,9,999999999,0.0,999,999,99
3025,4,9,13,0,*?*?*?*?*?*?*?*?*?*?*?*?*?*?*?*?*?*?*?*?*?*?,20.3,11.9,75,100071,907,1364,346,579.8,585.8,190.2,60453,58769,24244,4847,65,9.8,2,1,9999,99999,9,999999999,0.0,999,999,99
3025,4,9,14,0,*?*?*?*?*?*?*?*?*?*?*?*?*?*?*?*?*?*?*?*?*?*?,20.5,11.2,71,100071,806,1363,342,511.4,599.4,157.0,53379,59816,20768,3611,60,10.3,1,0,9999,99999,9,999999999,0.0,999,999,99
3025,4,9,15,0,*?*?*?*?*?*?*?*?*?*?*?*?*?*?*?*?*?*?*?*?*?*?,20.3,9.8,65,100071,661,1364,353,382.8,414.7,181.8,39936,41224,21894,3830,55,10.8,5,3,9999,99999,9,999999999,0.0,999,999,99
3025,4,9,16,0,*?*?*?*?*?*?*?*?*?*?*?*?*?*?*?*?*?*?*?*?*?*?,20.3,9.3,63,100071,480,1363,353,265.8,396.1,126.2,27620,36679,15728,2436,50,8.2,5,3,9999,99999,9,999999999,0.0,999,999,99
3025,4,9,17,0,*?*?*?*?*?*?*?*?*?*?*?*?*?*?*?*?*?*?*?*?*?*?,19.9,9.8,67,100071,277,1362,352,134.1,346.2,63.7,14014,26105,8378,1156,45,7.7,5,3,9999,99999,9,999999999,0.0,999,999,99
3025,4,9,18,0,*?*?*?*?*?*?*?*?*?*?*?*?*?*?*?*?*?*?*?*?*?*?,17.3,9.8,79,100071,65,1353,354,0.0,0.0,0.0,0,0,0,0,40,8.2,9,5,9999,99999,9,999999999,0.0,999,999,99
3025,4,9,19,0,*?*?*?*?*?*?*?*?*?*?*?*?*?*?*?*?*?*?*?*?*?*?,15.1,10.7,95,100071,0,-0,347,0.0,-0.0,0.0,0,0,0,0,37,6.2,10,5,9999,99999,9,999999999,0.0,999,999,99
3025,4,9,20,0,*?*?*?*?*?*?*?*?*?*?*?*?*?*?*?*?*?*?*?*?*?*?,11.9,10.8,100,100071,0,-0,332,0.0,-0.0,0.0,0,0,0,0,33,6.7,10,5,9999,99999,9,999999999,0.0,999,999,99
3025,4,9,21,0,*?*?*?*?*?*?*?*?*?*?*?*?*?*?*?*?*?*?*?*?*?*?,10.0,10.1,100,100071,0,-0,323,0.0,-0.0,0.0,0,0,0,0,30,6.7,10,5,9999,99999,9,999999999,0.0,999,999,99
3025,4,9,22,0,*?*?*?*?*?*?*?*?*?*?*?*?*?*?*?*?*?*?*?*?*?*?,8.9,8.9,100,100071,0,-0,318,0.0,-0.0,0.0,0,0,0,0,27,5.7,10,5,9999,99999,9,999999999,0.0,999,999,99
3025,4,9,23,0,*?*?*?*?*?*?*?*?*?*?*?*?*?*?*?*?*?*?*?*?*?*?,8.4,8.4,100,100071,0,-0,316,0.0,-0.0,0.0,0,0,0,0,23,5.7,10,5,9999,99999,9,999999999,0.0,999,999,99
3025,4,9,24,0,*?*?*?*?*?*?*?*?*?*?*?*?*?*?*?*?*?*?*?*?*?*?,5.0,5.0,100,100071,0,-0,302,0.0,-0.0,0.0,0,0,0,0,60,8.2,10,5,9999,99999,9,999999999,0.0,999,999,99
3025,4,10,1,0,*?*?*?*?*?*?*?*?*?*?*?*?*?*?*?*?*?*?*?*?*?*?,6.6,6.6,99,100393,0,-0,309,0.0,-0.0,0.0,0,0,0,0,67,11.3,10,5,9999,99999,9,999999999,0.0,999,999,99
3025,4,10,2,0,*?*?*?*?*?*?*?*?*?*?*?*?*?*?*?*?*?*?*?*?*?*?,5.1,5.1,99,100393,0,-0,302,0.0,-0.0,0.0,0,0,0,0,113,9.3,10,5,9999,99999,9,999999999,0.0,999,999,99
3025,4,10,3,0,*?*?*?*?*?*?*?*?*?*?*?*?*?*?*?*?*?*?*?*?*?*?,5.9,5.9,99,100393,0,-0,306,0.0,-0.0,0.0,0,0,0,0,160,8.2,10,5,9999,99999,9,999999999,0.0,999,999,99
3025,4,10,4,0,*?*?*?*?*?*?*?*?*?*?*?*?*?*?*?*?*?*?*?*?*?*?,4.9,5.0,99,100393,0,-0,301,0.0,-0.0,0.0,0,0,0,0,207,7.7,10,5,9999,99999,9,999999999,0.0,999,999,99
3025,4,10,5,0,*?*?*?*?*?*?*?*?*?*?*?*?*?*?*?*?*?*?*?*?*?*?,4.7,4.6,99,100393,25,1371,301,0.0,0.0,0.0,0,0,0,0,253,8.8,10,5,9999,99999,9,999999999,0.0,999,999,99
3025,4,10,6,0,*?*?*?*?*?*?*?*?*?*?*?*?*?*?*?*?*?*?*?*?*?*?,4.4,4.5,99,100393,237,1363,286,91.4,187.6,58.8,9689,13004,7039,1097,300,10.8,7,4,9999,99999,9,999999999,0.0,999,999,99
3025,4,10,7,0,*?*?*?*?*?*?*?*?*?*?*?*?*?*?*?*?*?*?*?*?*?*?,6.5,6.6,99,100393,443,1362,288,242.0,390.5,114.9,25140,35321,14431,2189,282,9.8,5,3,9999,99999,9,999999999,0.0,999,999,99
3025,4,10,8,0,*?*?*?*?*?*?*?*?*?*?*?*?*?*?*?*?*?*?*?*?*?*?,8.6,8.1,96,100393,630,1363,310,259.8,141.6,194.3,28309,14330,21914,4716,263,8.8,8,4,9999,99999,9,999999999,0.0,999,999,99
3025,4,10,9,0,*?*?*?*?*?*?*?*?*?*?*?*?*?*?*?*?*?*?*?*?*?*?,12.4,9.7,83,100393,784,1363,320,434.3,338.2,239.7,46644,35752,26580,5820,245,7.7,6,3,9999,99999,9,999999999,0.0,999,999,99
3025,4,10,10,0,*?*?*?*?*?*?*?*?*?*?*?*?*?*?*?*?*?*?*?*?*?*?,14.2,10.8,79,100393,895,1363,326,535.0,427.7,254.1,56281,44069,29406,6622,227,9.8,5,3,9999,99999,9,999999999,0.0,999,999,99
3025,4,10,11,0,*?*?*?*?*?*?*?*?*?*?*?*?*?*?*?*?*?*?*?*?*?*?,16.3,9.9,66,100393,955,1362,338,538.8,344.2,297.4,58344,37057,32371,8529,208,9.8,6,3,9999,99999,9,999999999,0.0,999,999,99
3025,4,10,12,0,*?*?*?*?*?*?*?*?*?*?*?*?*?*?*?*?*?*?*?*?*?*?,18.0,9.4,57,100393,961,1362,346,542.4,344.4,299.4,58750,37090,32567,8649,190,9.8,6,3,9999,99999,9,999999999,0.0,999,999,99
3025,4,10,13,0,*?*?*?*?*?*?*?*?*?*?*?*?*?*?*?*?*?*?*?*?*?*?,18.8,8.9,52,100393,912,1362,345,546.3,428.4,259.5,57499,44201,29934,6914,178,9.8,5,3,9999,99999,9,999999999,0.0,999,999,99
3025,4,10,14,0,*?*?*?*?*?*?*?*?*?*?*?*?*?*?*?*?*?*?*?*?*?*?,18.9,8.5,51,100393,811,1362,354,406.7,243.8,261.5,43571,25859,28729,6554,167,10.3,7,4,9999,99999,9,999999999,0.0,999,999,99
3025,4,10,15,0,*?*?*?*?*?*?*?*?*?*?*?*?*?*?*?*?*?*?*?*?*?*?,19.0,9.3,53,100393,666,1363,362,208.8,56.8,181.0,22957,5612,20392,5513,155,10.8,9,5,9999,99999,9,999999999,0.0,999,999,99
3025,4,10,16,0,*?*?*?*?*?*?*?*?*?*?*?*?*?*?*?*?*?*?*?*?*?*?,18.4,9.7,57,100393,486,1363,363,83.8,0.0,83.8,9795,0,9824,3501,143,8.2,10,5,9999,99999,9,999999999,0.0,999,999,99
3025,4,10,17,0,*?*?*?*?*?*?*?*?*?*?*?*?*?*?*?*?*?*?*?*?*?*?,18.2,8.7,53,100393,283,1363,358,74.5,47.7,64.6,8199,3802,7555,1392,132,7.7,9,5,9999,99999,9,999999999,0.0,999,999,99
3025,4,10,18,0,*?*?*?*?*?*?*?*?*?*?*?*?*?*?*?*?*?*?*?*?*?*?,15.9,11.3,74,100393,72,1372,347,0.4,1.0,0.3,54,29,60,5,120,8.2,9,5,9999,99999,9,999999999,0.0,999,999,99
3025,4,10,19,0,*?*?*?*?*?*?*?*?*?*?*?*?*?*?*?*?*?*?*?*?*?*?,13.8,11.1,83,100393,0,-0,341,0.0,-0.0,0.0,0,0,0,0,107,6.2,10,5,9999,99999,9,999999999,0.0,999,999,99
3025,4,10,20,0,*?*?*?*?*?*?*?*?*?*?*?*?*?*?*?*?*?*?*?*?*?*?,12.6,10.5,86,100393,0,-0,335,0.0,-0.0,0.0,0,0,0,0,93,6.7,10,5,9999,99999,9,999999999,0.0,999,999,99
3025,4,10,21,0,*?*?*?*?*?*?*?*?*?*?*?*?*?*?*?*?*?*?*?*?*?*?,10.9,9.6,91,100393,0,-0,327,0.0,-0.0,0.0,0,0,0,0,80,6.7,10,5,9999,99999,9,999999999,0.0,999,999,99
3025,4,10,22,0,*?*?*?*?*?*?*?*?*?*?*?*?*?*?*?*?*?*?*?*?*?*?,8.8,8.8,99,100393,0,-0,318,0.0,-0.0,0.0,0,0,0,0,67,5.7,10,5,9999,99999,9,999999999,0.0,999,999,99
3025,4,10,23,0,*?*?*?*?*?*?*?*?*?*?*?*?*?*?*?*?*?*?*?*?*?*?,8.9,8.9,99,100393,0,-0,318,0.0,-0.0,0.0,0,0,0,0,53,5.7,10,5,9999,99999,9,999999999,0.0,999,999,99
3025,4,10,24,0,*?*?*?*?*?*?*?*?*?*?*?*?*?*?*?*?*?*?*?*?*?*?,7.9,7.7,98,100393,0,-0,314,0.0,-0.0,0.0,0,0,0,0,20,8.2,10,5,9999,99999,9,999999999,0.0,999,999,99
3025,4,11,1,0,*?*?*?*?*?*?*?*?*?*?*?*?*?*?*?*?*?*?*?*?*?*?,8.5,6.4,83,99849.2,0,-0,317,0.0,-0.0,0.0,0,0,0,0,42,11.3,10,5,9999,99999,9,999999999,0.0,999,999,99
3025,4,11,2,0,*?*?*?*?*?*?*?*?*?*?*?*?*?*?*?*?*?*?*?*?*?*?,7.9,5.1,80,99849.2,0,-0,315,0.0,-0.0,0.0,0,0,0,0,43,9.3,10,5,9999,99999,9,999999999,0.0,999,999,99
3025,4,11,3,0,*?*?*?*?*?*?*?*?*?*?*?*?*?*?*?*?*?*?*?*?*?*?,7.5,4.8,80,99849.2,0,-0,313,0.0,-0.0,0.0,0,0,0,0,45,8.2,10,5,9999,99999,9,999999999,0.0,999,999,99
3025,4,11,4,0,*?*?*?*?*?*?*?*?*?*?*?*?*?*?*?*?*?*?*?*?*?*?,7.5,5.3,82,99849.2,0,-0,313,0.0,-0.0,0.0,0,0,0,0,47,7.7,10,5,9999,99999,9,999999999,0.0,999,999,99
3025,4,11,5,0,*?*?*?*?*?*?*?*?*?*?*?*?*?*?*?*?*?*?*?*?*?*?,7.3,5.9,87,99849.2,33,1371,308,0.0,0.0,0.0,0,0,0,0,48,8.8,9,5,9999,99999,9,999999999,0.0,999,999,99
3025,4,11,6,0,*?*?*?*?*?*?*?*?*?*?*?*?*?*?*?*?*?*?*?*?*?*?,7.1,5.8,87,99849.2,245,1364,298,95.7,190.1,61.5,10135,13423,7350,1153,50,10.8,7,4,9999,99999,9,999999999,0.0,999,999,99
3025,4,11,7,0,*?*?*?*?*?*?*?*?*?*?*?*?*?*?*?*?*?*?*?*?*?*?,8.7,6.7,84,99849.2,450,1360,281,264.6,554.2,81.2,27362,50129,11702,1532,53,9.8,1,0,9999,99999,9,999999999,0.0,999,999,99
[truncated: 1,083,014 more chars]
