# Supplementary material for: Future weather dataset for fourteen UK sites
Source: Data Brief. 2016 Aug 3;8:1308–10. doi: 10.1016/j.dib.2016.07.057 (PMC4990658; doi:10.1016/j.dib.2016.07.057)
Supplement: Supplementary file 2 — Supplementary material [file mmc2.zip › 11_90th_T_15_scen_a1fi_2040-2069_4550350_CIBSE_DSY.epw]

LOCATION,4550350,-,UK,WG data,03354,53.02,-1.22,0,20
DESIGN CONDITIONS,0
TYPICAL/EXTREME PERIODS,0
GROUND TEMPERATURES,1,1.0,,,,9.3,12.1,15.1,17.3,20.0,20.3,18.9,16.1,12.8,9.9,8.0,7.8
HOLIDAYS/DAYLIGHT SAVINGS,No,0,0,0
COMMENTS 1,created by using UKCP09 weather generator outputs
COMMENTS 2,wind speed wind direction and pressure based on observations at station id 03354
DATA PERIODS,1,1,Data,Sunday,1/1,12/31
2050,1,1,1,0,*?*?*?*?*?*?*?*?*?*?*?*?*?*?*?*?*?*?*?*?*?*?,5.3,3.2,85,100571,0,-0,303,0.0,-0.0,0.0,0,0,0,0,258,3.1,10,5,9999,99999,9,999999999,0.0,999,999,99
2050,1,1,2,0,*?*?*?*?*?*?*?*?*?*?*?*?*?*?*?*?*?*?*?*?*?*?,5.4,2.1,78,100571,0,-0,304,0.0,-0.0,0.0,0,0,0,0,257,3.6,10,5,9999,99999,9,999999999,0.0,999,999,99
2050,1,1,3,0,*?*?*?*?*?*?*?*?*?*?*?*?*?*?*?*?*?*?*?*?*?*?,4.9,2.3,82,100571,0,-0,302,0.0,-0.0,0.0,0,0,0,0,255,2.6,10,5,9999,99999,9,999999999,0.0,999,999,99
2050,1,1,4,0,*?*?*?*?*?*?*?*?*?*?*?*?*?*?*?*?*?*?*?*?*?*?,4.7,2.1,83,100571,0,-0,301,0.0,-0.0,0.0,0,0,0,0,253,2.6,10,5,9999,99999,9,999999999,0.0,999,999,99
2050,1,1,5,0,*?*?*?*?*?*?*?*?*?*?*?*?*?*?*?*?*?*?*?*?*?*?,5.2,3.2,86,100571,0,-0,303,0.0,-0.0,0.0,0,0,0,0,252,3.6,10,5,9999,99999,9,999999999,0.0,999,999,99
2050,1,1,6,0,*?*?*?*?*?*?*?*?*?*?*?*?*?*?*?*?*?*?*?*?*?*?,4.8,1.3,76,100571,0,-0,302,0.0,-0.0,0.0,0,0,0,0,250,4.1,10,5,9999,99999,9,999999999,0.0,999,999,99
2050,1,1,7,0,*?*?*?*?*?*?*?*?*?*?*?*?*?*?*?*?*?*?*?*?*?*?,4.4,1.3,79,100571,0,-0,300,0.0,-0.0,0.0,0,0,0,0,252,2.6,10,5,9999,99999,9,999999999,0.0,999,999,99
2050,1,1,8,0,*?*?*?*?*?*?*?*?*?*?*?*?*?*?*?*?*?*?*?*?*?*?,5.2,1.9,78,100571,12,1387,303,0.0,0.0,0.0,0,0,0,0,253,2.6,10,5,9999,99999,9,999999999,0.0,999,999,99
2050,1,1,9,0,*?*?*?*?*?*?*?*?*?*?*?*?*?*?*?*?*?*?*?*?*?*?,5.9,1.5,72,100571,162,1416,301,30.0,34.8,26.0,3368,2092,3142,543,255,3.6,9,5,9999,99999,9,999999999,0.0,999,999,99
2050,1,1,10,0,*?*?*?*?*?*?*?*?*?*?*?*?*?*?*?*?*?*?*?*?*?*?,5.7,1.5,74,100571,270,1413,305,38.3,0.0,38.3,4483,0,4491,1502,257,3.6,10,5,9999,99999,9,999999999,0.0,999,999,99
2050,1,1,11,0,*?*?*?*?*?*?*?*?*?*?*?*?*?*?*?*?*?*?*?*?*?*?,6.0,1.5,71,100571,330,1413,307,50.0,0.0,50.0,5837,0,5849,1988,258,4.1,10,5,9999,99999,9,999999999,0.0,999,999,99
2050,1,1,12,0,*?*?*?*?*?*?*?*?*?*?*?*?*?*?*?*?*?*?*?*?*?*?,5.9,0.8,69,100571,337,1412,306,51.4,0.0,51.4,6004,0,6017,2049,260,4.6,10,5,9999,99999,9,999999999,0.0,999,999,99
2050,1,1,13,0,*?*?*?*?*?*?*?*?*?*?*?*?*?*?*?*?*?*?*?*?*?*?,6.4,1.0,67,100571,292,1415,309,42.5,0.0,42.5,4971,0,4981,1675,258,6.2,10,5,9999,99999,9,999999999,0.0,999,999,99
2050,1,1,14,0,*?*?*?*?*?*?*?*?*?*?*?*?*?*?*?*?*?*?*?*?*?*?,6.6,1.0,67,100571,196,1412,309,23.9,0.0,23.9,2824,-0,2827,930,257,5.7,10,5,9999,99999,9,999999999,0.0,999,999,99
2050,1,1,15,0,*?*?*?*?*?*?*?*?*?*?*?*?*?*?*?*?*?*?*?*?*?*?,6.2,2.5,76,100571,57,1410,307,0.0,0.0,0.0,0,0,0,0,255,6.2,10,5,9999,99999,9,999999999,0.0,999,999,99
2050,1,1,16,0,*?*?*?*?*?*?*?*?*?*?*?*?*?*?*?*?*?*?*?*?*?*?,5.4,3.6,86,100571,0,-0,304,0.0,-0.0,0.0,0,0,0,0,253,4.1,10,5,9999,99999,9,999999999,0.0,999,999,99
2050,1,1,17,0,*?*?*?*?*?*?*?*?*?*?*?*?*?*?*?*?*?*?*?*?*?*?,5.5,3.6,87,100571,0,-0,304,0.0,-0.0,0.0,0,0,0,0,252,4.6,10,5,9999,99999,9,999999999,0.0,999,999,99
2050,1,1,18,0,*?*?*?*?*?*?*?*?*?*?*?*?*?*?*?*?*?*?*?*?*?*?,6.3,3.6,82,100571,0,-0,308,0.0,-0.0,0.0,0,0,0,0,250,4.6,10,5,9999,99999,9,999999999,0.0,999,999,99
2050,1,1,19,0,*?*?*?*?*?*?*?*?*?*?*?*?*?*?*?*?*?*?*?*?*?*?,5.4,2.5,81,100571,0,-0,304,0.0,-0.0,0.0,0,0,0,0,252,4.6,10,5,9999,99999,9,999999999,0.0,999,999,99
2050,1,1,20,0,*?*?*?*?*?*?*?*?*?*?*?*?*?*?*?*?*?*?*?*?*?*?,4.8,1.3,77,100571,0,-0,302,0.0,-0.0,0.0,0,0,0,0,253,3.1,10,5,9999,99999,9,999999999,0.0,999,999,99
2050,1,1,21,0,*?*?*?*?*?*?*?*?*?*?*?*?*?*?*?*?*?*?*?*?*?*?,4.9,0.4,72,100571,0,-0,302,0.0,-0.0,0.0,0,0,0,0,255,3.6,10,5,9999,99999,9,999999999,0.0,999,999,99
2050,1,1,22,0,*?*?*?*?*?*?*?*?*?*?*?*?*?*?*?*?*?*?*?*?*?*?,5.1,1.0,75,100571,0,-0,303,0.0,-0.0,0.0,0,0,0,0,257,5.2,10,5,9999,99999,9,999999999,0.0,999,999,99
2050,1,1,23,0,*?*?*?*?*?*?*?*?*?*?*?*?*?*?*?*?*?*?*?*?*?*?,5.5,1.9,77,100571,0,-0,304,0.0,-0.0,0.0,0,0,0,0,258,3.1,10,5,9999,99999,9,999999999,0.0,999,999,99
2050,1,1,24,0,*?*?*?*?*?*?*?*?*?*?*?*?*?*?*?*?*?*?*?*?*?*?,5.1,4.5,95,100571,0,-0,302,0.0,-0.0,0.0,0,0,0,0,260,4.1,10,5,9999,99999,9,999999999,0.0,999,999,99
2050,1,2,1,0,*?*?*?*?*?*?*?*?*?*?*?*?*?*?*?*?*?*?*?*?*?*?,6.3,2.1,75,102067,0,-0,308,0.0,-0.0,0.0,0,0,0,0,260,3.1,10,5,9999,99999,9,999999999,0.0,999,999,99
2050,1,2,2,0,*?*?*?*?*?*?*?*?*?*?*?*?*?*?*?*?*?*?*?*?*?*?,5.9,2.3,77,102067,0,-0,306,0.0,-0.0,0.0,0,0,0,0,260,3.6,10,5,9999,99999,9,999999999,0.0,999,999,99
2050,1,2,3,0,*?*?*?*?*?*?*?*?*?*?*?*?*?*?*?*?*?*?*?*?*?*?,5.5,1.3,74,102067,0,-0,305,0.0,-0.0,0.0,0,0,0,0,260,2.6,10,5,9999,99999,9,999999999,0.0,999,999,99
2050,1,2,4,0,*?*?*?*?*?*?*?*?*?*?*?*?*?*?*?*?*?*?*?*?*?*?,5.8,1.5,74,102067,0,-0,306,0.0,-0.0,0.0,0,0,0,0,260,2.6,10,5,9999,99999,9,999999999,0.0,999,999,99
2050,1,2,5,0,*?*?*?*?*?*?*?*?*?*?*?*?*?*?*?*?*?*?*?*?*?*?,6.0,2.5,78,102067,0,-0,307,0.0,-0.0,0.0,0,0,0,0,260,3.6,10,5,9999,99999,9,999999999,0.0,999,999,99
2050,1,2,6,0,*?*?*?*?*?*?*?*?*?*?*?*?*?*?*?*?*?*?*?*?*?*?,5.8,2.5,80,102067,0,-0,306,0.0,-0.0,0.0,0,0,0,0,260,4.1,10,5,9999,99999,9,999999999,0.0,999,999,99
2050,1,2,7,0,*?*?*?*?*?*?*?*?*?*?*?*?*?*?*?*?*?*?*?*?*?*?,6.9,3.4,78,102067,0,-0,310,0.0,-0.0,0.0,0,0,0,0,250,2.6,10,5,9999,99999,9,999999999,0.0,999,999,99
2050,1,2,8,0,*?*?*?*?*?*?*?*?*?*?*?*?*?*?*?*?*?*?*?*?*?*?,5.6,3.2,85,102067,13,1446,305,0.0,0.0,0.0,0,0,0,0,240,2.6,10,5,9999,99999,9,999999999,0.0,999,999,99
2050,1,2,9,0,*?*?*?*?*?*?*?*?*?*?*?*?*?*?*?*?*?*?*?*?*?*?,7.1,3.9,81,102067,163,1417,298,47.4,147.0,30.5,5051,8217,4249,533,230,3.6,7,4,9999,99999,9,999999999,0.0,999,999,99
2050,1,2,10,0,*?*?*?*?*?*?*?*?*?*?*?*?*?*?*?*?*?*?*?*?*?*?,6.4,3.2,80,102067,271,1411,294,105.0,195.1,67.5,11135,14302,8057,1268,220,3.6,7,4,9999,99999,9,999999999,0.0,999,999,99
2050,1,2,11,0,*?*?*?*?*?*?*?*?*?*?*?*?*?*?*?*?*?*?*?*?*?*?,7.5,4.1,79,102067,332,1414,313,50.3,0.0,50.3,5877,0,5889,2002,210,4.1,10,5,9999,99999,9,999999999,0.0,999,999,99
2050,1,2,12,0,*?*?*?*?*?*?*?*?*?*?*?*?*?*?*?*?*?*?*?*?*?*?,7.5,3.9,78,102067,339,1411,308,90.1,49.9,78.1,9884,4254,8842,2061,200,4.6,9,5,9999,99999,9,999999999,0.0,999,999,99
2050,1,2,13,0,*?*?*?*?*?*?*?*?*?*?*?*?*?*?*?*?*?*?*?*?*?*?,8.0,5.1,83,102067,294,1412,315,43.0,0.0,43.0,5028,0,5038,1695,208,6.2,10,5,9999,99999,9,999999999,0.0,999,999,99
2050,1,2,14,0,*?*?*?*?*?*?*?*?*?*?*?*?*?*?*?*?*?*?*?*?*?*?,7.7,5.0,83,102067,199,1413,314,24.5,0.0,24.5,2888,-0,2892,952,217,5.7,10,5,9999,99999,9,999999999,0.0,999,999,99
2050,1,2,15,0,*?*?*?*?*?*?*?*?*?*?*?*?*?*?*?*?*?*?*?*?*?*?,8.1,5.9,87,102067,60,1408,303,0.0,0.0,0.0,0,0,0,0,225,6.2,7,4,9999,99999,9,999999999,0.0,999,999,99
2050,1,2,16,0,*?*?*?*?*?*?*?*?*?*?*?*?*?*?*?*?*?*?*?*?*?*?,7.2,5.8,91,102067,0,-0,311,0.0,-0.0,0.0,0,0,0,0,233,4.1,10,5,9999,99999,9,999999999,0.0,999,999,99
2050,1,2,17,0,*?*?*?*?*?*?*?*?*?*?*?*?*?*?*?*?*?*?*?*?*?*?,7.4,5.5,88,102067,0,-0,312,0.0,-0.0,0.0,0,0,0,0,242,4.6,10,5,9999,99999,9,999999999,0.0,999,999,99
2050,1,2,18,0,*?*?*?*?*?*?*?*?*?*?*?*?*?*?*?*?*?*?*?*?*?*?,7.2,5.0,86,102067,0,-0,311,0.0,-0.0,0.0,0,0,0,0,250,4.6,10,5,9999,99999,9,999999999,0.0,999,999,99
2050,1,2,19,0,*?*?*?*?*?*?*?*?*?*?*?*?*?*?*?*?*?*?*?*?*?*?,7.1,6.4,95,102067,0,-0,311,0.0,-0.0,0.0,0,0,0,0,248,4.6,10,5,9999,99999,9,999999999,0.0,999,999,99
2050,1,2,20,0,*?*?*?*?*?*?*?*?*?*?*?*?*?*?*?*?*?*?*?*?*?*?,5.9,5.9,100,102067,0,-0,306,0.0,-0.0,0.0,0,0,0,0,247,3.1,10,5,9999,99999,9,999999999,0.0,999,999,99
2050,1,2,21,0,*?*?*?*?*?*?*?*?*?*?*?*?*?*?*?*?*?*?*?*?*?*?,7.7,6.7,93,102067,0,-0,313,0.0,-0.0,0.0,0,0,0,0,245,3.6,10,5,9999,99999,9,999999999,0.0,999,999,99
2050,1,2,22,0,*?*?*?*?*?*?*?*?*?*?*?*?*?*?*?*?*?*?*?*?*?*?,6.0,5.3,96,102067,0,-0,306,0.0,-0.0,0.0,0,0,0,0,243,5.2,10,5,9999,99999,9,999999999,0.0,999,999,99
2050,1,2,23,0,*?*?*?*?*?*?*?*?*?*?*?*?*?*?*?*?*?*?*?*?*?*?,6.1,5.6,96,102067,0,-0,306,0.0,-0.0,0.0,0,0,0,0,242,3.1,10,5,9999,99999,9,999999999,0.0,999,999,99
2050,1,2,24,0,*?*?*?*?*?*?*?*?*?*?*?*?*?*?*?*?*?*?*?*?*?*?,5.9,2.1,77,102067,0,-0,306,0.0,-0.0,0.0,0,0,0,0,260,4.1,10,5,9999,99999,9,999999999,0.0,999,999,99
2050,1,3,1,0,*?*?*?*?*?*?*?*?*?*?*?*?*?*?*?*?*?*?*?*?*?*?,5.1,3.8,100,103036,0,-0,302,0.0,-0.0,0.0,0,0,0,0,237,3.1,10,5,9999,99999,9,999999999,0.0,999,999,99
2050,1,3,2,0,*?*?*?*?*?*?*?*?*?*?*?*?*?*?*?*?*?*?*?*?*?*?,3.8,2.9,100,103036,0,-0,297,0.0,-0.0,0.0,0,0,0,0,233,3.6,10,5,9999,99999,9,999999999,0.0,999,999,99
2050,1,3,3,0,*?*?*?*?*?*?*?*?*?*?*?*?*?*?*?*?*?*?*?*?*?*?,5.0,4.5,100,103036,0,-0,302,0.0,-0.0,0.0,0,0,0,0,230,2.6,10,5,9999,99999,9,999999999,0.0,999,999,99
2050,1,3,4,0,*?*?*?*?*?*?*?*?*?*?*?*?*?*?*?*?*?*?*?*?*?*?,4.1,3.4,100,103036,0,-0,298,0.0,-0.0,0.0,0,0,0,0,227,2.6,10,5,9999,99999,9,999999999,0.0,999,999,99
2050,1,3,5,0,*?*?*?*?*?*?*?*?*?*?*?*?*?*?*?*?*?*?*?*?*?*?,4.6,3.4,100,103036,0,-0,300,0.0,-0.0,0.0,0,0,0,0,223,3.6,10,5,9999,99999,9,999999999,0.0,999,999,99
2050,1,3,6,0,*?*?*?*?*?*?*?*?*?*?*?*?*?*?*?*?*?*?*?*?*?*?,4.1,2.9,100,103036,0,-0,298,0.0,-0.0,0.0,0,0,0,0,220,4.1,10,5,9999,99999,9,999999999,0.0,999,999,99
2050,1,3,7,0,*?*?*?*?*?*?*?*?*?*?*?*?*?*?*?*?*?*?*?*?*?*?,3.9,3.8,100,103036,0,-0,297,0.0,-0.0,0.0,0,0,0,0,223,2.6,10,5,9999,99999,9,999999999,0.0,999,999,99
2050,1,3,8,0,*?*?*?*?*?*?*?*?*?*?*?*?*?*?*?*?*?*?*?*?*?*?,3.6,3.6,100,103036,13,1375,296,0.0,0.0,0.0,0,0,0,0,227,2.6,10,5,9999,99999,9,999999999,0.0,999,999,99
2050,1,3,9,0,*?*?*?*?*?*?*?*?*?*?*?*?*?*?*?*?*?*?*?*?*?*?,4.0,3.9,100,103036,164,1417,285,47.9,147.8,30.8,5107,8290,4293,540,230,3.6,7,4,9999,99999,9,999999999,0.0,999,999,99
2050,1,3,10,0,*?*?*?*?*?*?*?*?*?*?*?*?*?*?*?*?*?*?*?*?*?*?,4.5,4.5,100,103036,273,1414,295,67.5,46.5,58.5,7459,3596,6887,1255,233,3.6,9,5,9999,99999,9,999999999,0.0,999,999,99
2050,1,3,11,0,*?*?*?*?*?*?*?*?*?*?*?*?*?*?*?*?*?*?*?*?*?*?,5.5,5.0,100,103036,334,1415,304,50.7,0.0,50.7,5921,0,5933,2019,237,4.1,10,5,9999,99999,9,999999999,0.0,999,999,99
2050,1,3,12,0,*?*?*?*?*?*?*?*?*?*?*?*?*?*?*?*?*?*?*?*?*?*?,7.0,4.8,98,103036,342,1414,311,52.3,0.0,52.3,6107,0,6121,2087,240,4.6,10,5,9999,99999,9,999999999,0.0,999,999,99
2050,1,3,13,0,*?*?*?*?*?*?*?*?*?*?*?*?*?*?*?*?*?*?*?*?*?*?,6.9,4.8,99,103036,297,1413,310,43.6,0.0,43.6,5090,0,5100,1717,242,6.2,10,5,9999,99999,9,999999999,0.0,999,999,99
2050,1,3,14,0,*?*?*?*?*?*?*?*?*?*?*?*?*?*?*?*?*?*?*?*?*?*?,7.2,6.2,100,103036,202,1413,303,57.8,101.8,43.2,6188,6274,5292,777,243,5.7,8,4,9999,99999,9,999999999,0.0,999,999,99
2050,1,3,15,0,*?*?*?*?*?*?*?*?*?*?*?*?*?*?*?*?*?*?*?*?*?*?,6.8,6.7,100,103036,63,1402,305,0.0,0.0,0.0,0,0,0,0,245,6.2,9,5,9999,99999,9,999999999,0.0,999,999,99
2050,1,3,16,0,*?*?*?*?*?*?*?*?*?*?*?*?*?*?*?*?*?*?*?*?*?*?,7.1,7.1,100,103036,0,-0,311,0.0,-0.0,0.0,0,0,0,0,247,4.1,10,5,9999,99999,9,999999999,0.0,999,999,99
2050,1,3,17,0,*?*?*?*?*?*?*?*?*?*?*?*?*?*?*?*?*?*?*?*?*?*?,6.1,6.1,100,103036,0,-0,306,0.0,-0.0,0.0,0,0,0,0,248,4.6,10,5,9999,99999,9,999999999,0.0,999,999,99
2050,1,3,18,0,*?*?*?*?*?*?*?*?*?*?*?*?*?*?*?*?*?*?*?*?*?*?,6.4,6.4,100,103036,0,-0,308,0.0,-0.0,0.0,0,0,0,0,250,4.6,10,5,9999,99999,9,999999999,0.0,999,999,99
2050,1,3,19,0,*?*?*?*?*?*?*?*?*?*?*?*?*?*?*?*?*?*?*?*?*?*?,5.2,5.1,100,103036,0,-0,303,0.0,-0.0,0.0,0,0,0,0,245,4.6,10,5,9999,99999,9,999999999,0.0,999,999,99
2050,1,3,20,0,*?*?*?*?*?*?*?*?*?*?*?*?*?*?*?*?*?*?*?*?*?*?,5.1,5.0,100,103036,0,-0,302,0.0,-0.0,0.0,0,0,0,0,240,3.1,10,5,9999,99999,9,999999999,0.0,999,999,99
2050,1,3,21,0,*?*?*?*?*?*?*?*?*?*?*?*?*?*?*?*?*?*?*?*?*?*?,6.3,6.2,100,103036,0,-0,307,0.0,-0.0,0.0,0,0,0,0,235,3.6,10,5,9999,99999,9,999999999,0.0,999,999,99
2050,1,3,22,0,*?*?*?*?*?*?*?*?*?*?*?*?*?*?*?*?*?*?*?*?*?*?,5.5,5.5,100,103036,0,-0,304,0.0,-0.0,0.0,0,0,0,0,230,5.2,10,5,9999,99999,9,999999999,0.0,999,999,99
2050,1,3,23,0,*?*?*?*?*?*?*?*?*?*?*?*?*?*?*?*?*?*?*?*?*?*?,5.3,5.3,100,103036,0,-0,303,0.0,-0.0,0.0,0,0,0,0,225,3.1,10,5,9999,99999,9,999999999,0.0,999,999,99
2050,1,3,24,0,*?*?*?*?*?*?*?*?*?*?*?*?*?*?*?*?*?*?*?*?*?*?,6.3,4.6,100,103036,0,-0,308,0.0,-0.0,0.0,0,0,0,0,240,4.1,10,5,9999,99999,9,999999999,0.0,999,999,99
2050,1,4,1,0,*?*?*?*?*?*?*?*?*?*?*?*?*?*?*?*?*?*?*?*?*?*?,6.0,5.9,100,103554,0,-0,306,0.0,-0.0,0.0,0,0,0,0,225,3.1,10,5,9999,99999,9,999999999,0.0,999,999,99
2050,1,4,2,0,*?*?*?*?*?*?*?*?*?*?*?*?*?*?*?*?*?*?*?*?*?*?,6.6,6.6,100,103554,0,-0,309,0.0,-0.0,0.0,0,0,0,0,230,3.6,10,5,9999,99999,9,999999999,0.0,999,999,99
2050,1,4,3,0,*?*?*?*?*?*?*?*?*?*?*?*?*?*?*?*?*?*?*?*?*?*?,7.0,7.0,100,103554,0,-0,310,0.0,-0.0,0.0,0,0,0,0,235,2.6,10,5,9999,99999,9,999999999,0.0,999,999,99
2050,1,4,4,0,*?*?*?*?*?*?*?*?*?*?*?*?*?*?*?*?*?*?*?*?*?*?,5.6,5.6,100,103554,0,-0,304,0.0,-0.0,0.0,0,0,0,0,240,2.6,10,5,9999,99999,9,999999999,0.0,999,999,99
2050,1,4,5,0,*?*?*?*?*?*?*?*?*?*?*?*?*?*?*?*?*?*?*?*?*?*?,4.1,4.1,100,103554,0,-0,298,0.0,-0.0,0.0,0,0,0,0,245,3.6,10,5,9999,99999,9,999999999,0.0,999,999,99
2050,1,4,6,0,*?*?*?*?*?*?*?*?*?*?*?*?*?*?*?*?*?*?*?*?*?*?,5.6,5.6,100,103554,0,-0,304,0.0,-0.0,0.0,0,0,0,0,250,4.1,10,5,9999,99999,9,999999999,0.0,999,999,99
2050,1,4,7,0,*?*?*?*?*?*?*?*?*?*?*?*?*?*?*?*?*?*?*?*?*?*?,7.0,7.0,100,103554,0,-0,310,0.0,-0.0,0.0,0,0,0,0,252,2.6,10,5,9999,99999,9,999999999,0.0,999,999,99
2050,1,4,8,0,*?*?*?*?*?*?*?*?*?*?*?*?*?*?*?*?*?*?*?*?*?*?,5.5,5.5,100,103554,14,1394,304,0.0,0.0,0.0,0,0,0,0,253,2.6,10,5,9999,99999,9,999999999,0.0,999,999,99
2050,1,4,9,0,*?*?*?*?*?*?*?*?*?*?*?*?*?*?*?*?*?*?*?*?*?*?,6.1,6.1,100,103554,165,1415,306,17.9,0.0,17.9,2124,-0,2125,696,255,3.6,10,5,9999,99999,9,999999999,0.0,999,999,99
2050,1,4,10,0,*?*?*?*?*?*?*?*?*?*?*?*?*?*?*?*?*?*?*?*?*?*?,7.7,7.7,100,103554,274,1411,313,39.2,0.0,39.2,4582,0,4591,1537,257,3.6,10,5,9999,99999,9,999999999,0.0,999,999,99
2050,1,4,11,0,*?*?*?*?*?*?*?*?*?*?*?*?*?*?*?*?*?*?*?*?*?*?,9.7,8.5,97,103554,336,1414,322,51.1,0.0,51.1,5968,0,5981,2036,258,4.1,10,5,9999,99999,9,999999999,0.0,999,999,99
2050,1,4,12,0,*?*?*?*?*?*?*?*?*?*?*?*?*?*?*?*?*?*?*?*?*?*?,11.1,8.3,86,103554,344,1411,328,52.8,0.0,52.8,6164,0,6178,2108,260,4.6,10,5,9999,99999,9,999999999,0.0,999,999,99
2050,1,4,13,0,*?*?*?*?*?*?*?*?*?*?*?*?*?*?*?*?*?*?*?*?*?*?,11.9,6.6,73,103554,300,1414,333,44.1,0.0,44.1,5156,0,5166,1741,260,6.2,10,5,9999,99999,9,999999999,0.0,999,999,99
2050,1,4,14,0,*?*?*?*?*?*?*?*?*?*?*?*?*?*?*?*?*?*?*?*?*?*?,12.2,6.9,73,103554,205,1411,334,25.7,0.0,25.7,3028,0,3032,999,260,5.7,10,5,9999,99999,9,999999999,0.0,999,999,99
2050,1,4,15,0,*?*?*?*?*?*?*?*?*?*?*?*?*?*?*?*?*?*?*?*?*?*?,12.0,7.4,77,103554,67,1415,333,0.0,0.0,0.0,0,0,0,0,260,6.2,10,5,9999,99999,9,999999999,0.0,999,999,99
2050,1,4,16,0,*?*?*?*?*?*?*?*?*?*?*?*?*?*?*?*?*?*?*?*?*?*?,11.9,6.9,75,103554,0,-0,332,0.0,-0.0,0.0,0,0,0,0,260,4.1,10,5,9999,99999,9,999999999,0.0,999,999,99
2050,1,4,17,0,*?*?*?*?*?*?*?*?*?*?*?*?*?*?*?*?*?*?*?*?*?*?,11.9,7.4,78,103554,0,-0,332,0.0,-0.0,0.0,0,0,0,0,260,4.6,10,5,9999,99999,9,999999999,0.5,999,999,99
2050,1,4,18,0,*?*?*?*?*?*?*?*?*?*?*?*?*?*?*?*?*?*?*?*?*?*?,8.5,4.6,81,103554,0,-0,317,0.0,-0.0,0.0,0,0,0,0,260,4.6,10,5,9999,99999,9,999999999,0.4,999,999,99
2050,1,4,19,0,*?*?*?*?*?*?*?*?*?*?*?*?*?*?*?*?*?*?*?*?*?*?,8.9,4.8,80,103554,0,-0,319,0.0,-0.0,0.0,0,0,0,0,257,4.6,10,5,9999,99999,9,999999999,1.1,999,999,99
2050,1,4,20,0,*?*?*?*?*?*?*?*?*?*?*?*?*?*?*?*?*?*?*?*?*?*?,8.5,5.0,82,103554,0,-0,317,0.0,-0.0,0.0,0,0,0,0,253,3.1,10,5,9999,99999,9,999999999,6.1,999,999,99
2050,1,4,21,0,*?*?*?*?*?*?*?*?*?*?*?*?*?*?*?*?*?*?*?*?*?*?,7.1,4.6,88,103554,0,-0,311,0.0,-0.0,0.0,0,0,0,0,250,3.6,10,5,9999,99999,9,999999999,3.7,999,999,99
2050,1,4,22,0,*?*?*?*?*?*?*?*?*?*?*?*?*?*?*?*?*?*?*?*?*?*?,7.1,3.6,82,103554,0,-0,311,0.0,-0.0,0.0,0,0,0,0,247,5.2,10,5,9999,99999,9,999999999,1.9,999,999,99
2050,1,4,23,0,*?*?*?*?*?*?*?*?*?*?*?*?*?*?*?*?*?*?*?*?*?*?,7.3,4.6,87,103554,0,-0,312,0.0,-0.0,0.0,0,0,0,0,243,3.1,10,5,9999,99999,9,999999999,0.2,999,999,99
2050,1,4,24,0,*?*?*?*?*?*?*?*?*?*?*?*?*?*?*?*?*?*?*?*?*?*?,5.2,5.1,100,103554,0,-0,303,0.0,-0.0,0.0,0,0,0,0,220,4.1,10,5,9999,99999,9,999999999,0.0,999,999,99
2050,1,5,1,0,*?*?*?*?*?*?*?*?*?*?*?*?*?*?*?*?*?*?*?*?*?*?,7.8,7.0,100,103337,0,-0,314,0.0,-0.0,0.0,0,0,0,0,238,3.1,10,5,9999,99999,9,999999999,0.0,999,999,99
2050,1,5,2,0,*?*?*?*?*?*?*?*?*?*?*?*?*?*?*?*?*?*?*?*?*?*?,7.6,7.6,100,103337,0,-0,313,0.0,-0.0,0.0,0,0,0,0,237,3.6,10,5,9999,99999,9,999999999,0.0,999,999,99
2050,1,5,3,0,*?*?*?*?*?*?*?*?*?*?*?*?*?*?*?*?*?*?*?*?*?*?,8.1,8.1,100,103337,0,-0,315,0.0,-0.0,0.0,0,0,0,0,235,2.6,10,5,9999,99999,9,999999999,0.2,999,999,99
2050,1,5,4,0,*?*?*?*?*?*?*?*?*?*?*?*?*?*?*?*?*?*?*?*?*?*?,7.1,7.1,100,103337,0,-0,311,0.0,-0.0,0.0,0,0,0,0,233,2.6,10,5,9999,99999,9,999999999,0.0,999,999,99
2050,1,5,5,0,*?*?*?*?*?*?*?*?*?*?*?*?*?*?*?*?*?*?*?*?*?*?,5.9,5.9,100,103337,0,-0,306,0.0,-0.0,0.0,0,0,0,0,232,3.6,10,5,9999,99999,9,999999999,0.0,999,999,99
2050,1,5,6,0,*?*?*?*?*?*?*?*?*?*?*?*?*?*?*?*?*?*?*?*?*?*?,6.5,6.4,100,103337,0,-0,308,0.0,-0.0,0.0,0,0,0,0,230,4.1,10,5,9999,99999,9,999999999,0.0,999,999,99
2050,1,5,7,0,*?*?*?*?*?*?*?*?*?*?*?*?*?*?*?*?*?*?*?*?*?*?,6.9,6.9,100,103337,0,-0,310,0.0,-0.0,0.0,0,0,0,0,232,2.6,10,5,9999,99999,9,999999999,0.1,999,999,99
2050,1,5,8,0,*?*?*?*?*?*?*?*?*?*?*?*?*?*?*?*?*?*?*?*?*?*?,7.8,7.9,100,103337,15,1394,314,0.0,0.0,0.0,0,0,0,0,233,2.6,10,5,9999,99999,9,999999999,0.5,999,999,99
2050,1,5,9,0,*?*?*?*?*?*?*?*?*?*?*?*?*?*?*?*?*?*?*?*?*?*?,7.8,7.7,100,103337,166,1411,291,60.6,302.7,24.9,6294,18596,3958,463,235,3.6,4,2,9999,99999,9,999999999,0.0,999,999,99
2050,1,5,10,0,*?*?*?*?*?*?*?*?*?*?*?*?*?*?*?*?*?*?*?*?*?*?,7.7,7.7,100,103337,276,1411,302,107.6,196.4,69.2,11411,14540,8249,1303,237,3.6,7,4,9999,99999,9,999999999,0.0,999,999,99
2050,1,5,11,0,*?*?*?*?*?*?*?*?*?*?*?*?*?*?*?*?*?*?*?*?*?*?,9.7,9.3,100,103337,338,1413,305,165.8,363.9,78.8,17336,29475,10259,1442,238,4.1,5,3,9999,99999,9,999999999,0.0,999,999,99
2050,1,5,12,0,*?*?*?*?*?*?*?*?*?*?*?*?*?*?*?*?*?*?*?*?*?*?,11.2,10.3,100,103337,347,1413,312,171.5,366.5,81.5,17923,30011,10583,1495,240,4.6,5,3,9999,99999,9,999999999,0.0,999,999,99
2050,1,5,13,0,*?*?*?*?*?*?*?*?*?*?*?*?*?*?*?*?*?*?*?*?*?*?,11.4,9.3,99,103337,303,1413,308,149.4,409.7,61.5,15225,31939,8938,1093,240,6.2,4,2,9999,99999,9,999999999,0.0,999,999,99
2050,1,5,14,0,*?*?*?*?*?*?*?*?*?*?*?*?*?*?*?*?*?*?*?*?*?*?,11.4,9.4,99,103337,209,1416,312,84.8,301.7,40.3,8658,20199,6035,717,240,5.7,5,3,9999,99999,9,999999999,0.0,999,999,99
2050,1,5,15,0,*?*?*?*?*?*?*?*?*?*?*?*?*?*?*?*?*?*?*?*?*?*?,11.3,9.7,100,103337,70,1404,308,0.0,0.0,0.0,0,0,0,0,240,6.2,4,2,9999,99999,9,999999999,0.0,999,999,99
2050,1,5,16,0,*?*?*?*?*?*?*?*?*?*?*?*?*?*?*?*?*?*?*?*?*?*?,10.6,9.3,100,103337,0,-0,326,0.0,-0.0,0.0,0,0,0,0,240,4.1,10,5,9999,99999,9,999999999,0.0,999,999,99
2050,1,5,17,0,*?*?*?*?*?*?*?*?*?*?*?*?*?*?*?*?*?*?*?*?*?*?,11.2,9.3,100,103337,0,-0,329,0.0,-0.0,0.0,0,0,0,0,240,4.6,10,5,9999,99999,9,999999999,0.0,999,999,99
2050,1,5,18,0,*?*?*?*?*?*?*?*?*?*?*?*?*?*?*?*?*?*?*?*?*?*?,9.6,9.6,100,103337,0,-0,321,0.0,-0.0,0.0,0,0,0,0,240,4.6,10,5,9999,99999,9,999999999,0.0,999,999,99
2050,1,5,19,0,*?*?*?*?*?*?*?*?*?*?*?*?*?*?*?*?*?*?*?*?*?*?,9.4,9.3,100,103337,0,-0,320,0.0,-0.0,0.0,0,0,0,0,240,4.6,10,5,9999,99999,9,999999999,0.0,999,999,99
2050,1,5,20,0,*?*?*?*?*?*?*?*?*?*?*?*?*?*?*?*?*?*?*?*?*?*?,7.6,7.6,100,103337,0,-0,313,0.0,-0.0,0.0,0,0,0,0,240,3.1,10,5,9999,99999,9,999999999,0.0,999,999,99
2050,1,5,21,0,*?*?*?*?*?*?*?*?*?*?*?*?*?*?*?*?*?*?*?*?*?*?,7.9,7.9,100,103337,0,-0,314,0.0,-0.0,0.0,0,0,0,0,240,3.6,10,5,9999,99999,9,999999999,0.0,999,999,99
2050,1,5,22,0,*?*?*?*?*?*?*?*?*?*?*?*?*?*?*?*?*?*?*?*?*?*?,8.8,8.8,100,103337,0,-0,318,0.0,-0.0,0.0,0,0,0,0,240,5.2,10,5,9999,99999,9,999999999,0.0,999,999,99
2050,1,5,23,0,*?*?*?*?*?*?*?*?*?*?*?*?*?*?*?*?*?*?*?*?*?*?,7.9,7.9,100,103337,0,-0,314,0.0,-0.0,0.0,0,0,0,0,240,3.1,10,5,9999,99999,9,999999999,0.0,999,999,99
2050,1,5,24,0,*?*?*?*?*?*?*?*?*?*?*?*?*?*?*?*?*?*?*?*?*?*?,7.4,5.8,100,103337,0,-0,312,0.0,-0.0,0.0,0,0,0,0,240,4.1,10,5,9999,99999,9,999999999,0.1,999,999,99
2050,1,6,1,0,*?*?*?*?*?*?*?*?*?*?*?*?*?*?*?*?*?*?*?*?*?*?,7.5,5.9,89,103063,0,-0,313,0.0,-0.0,0.0,0,0,0,0,240,3.1,10,5,9999,99999,9,999999999,0.0,999,999,99
2050,1,6,2,0,*?*?*?*?*?*?*?*?*?*?*?*?*?*?*?*?*?*?*?*?*?*?,7.2,5.0,86,103063,0,-0,311,0.0,-0.0,0.0,0,0,0,0,240,3.6,10,5,9999,99999,9,999999999,0.0,999,999,99
2050,1,6,3,0,*?*?*?*?*?*?*?*?*?*?*?*?*?*?*?*?*?*?*?*?*?*?,8.2,5.9,85,103063,0,-0,316,0.0,-0.0,0.0,0,0,0,0,240,2.6,10,5,9999,99999,9,999999999,0.0,999,999,99
2050,1,6,4,0,*?*?*?*?*?*?*?*?*?*?*?*?*?*?*?*?*?*?*?*?*?*?,7.2,4.6,83,103063,0,-0,312,0.0,-0.0,0.0,0,0,0,0,240,2.6,10,5,9999,99999,9,999999999,0.0,999,999,99
2050,1,6,5,0,*?*?*?*?*?*?*?*?*?*?*?*?*?*?*?*?*?*?*?*?*?*?,9.5,6.4,81,103063,0,-0,322,0.0,-0.0,0.0,0,0,0,0,240,3.6,10,5,9999,99999,9,999999999,0.0,999,999,99
2050,1,6,6,0,*?*?*?*?*?*?*?*?*?*?*?*?*?*?*?*?*?*?*?*?*?*?,7.9,5.9,86,103063,0,-0,314,0.0,-0.0,0.0,0,0,0,0,240,4.1,10,5,9999,99999,9,999999999,0.0,999,999,99
2050,1,6,7,0,*?*?*?*?*?*?*?*?*?*?*?*?*?*?*?*?*?*?*?*?*?*?,7.2,5.3,87,103063,0,-0,311,0.0,-0.0,0.0,0,0,0,0,235,2.6,10,5,9999,99999,9,999999999,0.0,999,999,99
2050,1,6,8,0,*?*?*?*?*?*?*?*?*?*?*?*?*?*?*?*?*?*?*?*?*?*?,6.8,5.5,90,103063,16,1379,310,0.0,0.0,0.0,0,0,0,0,230,2.6,10,5,9999,99999,9,999999999,0.0,999,999,99
2050,1,6,9,0,*?*?*?*?*?*?*?*?*?*?*?*?*?*?*?*?*?*?*?*?*?*?,6.2,4.8,90,103063,168,1415,277,62.8,337.0,22.8,6449,22431,3751,464,225,3.6,3,2,9999,99999,9,999999999,0.0,999,999,99
2050,1,6,10,0,*?*?*?*?*?*?*?*?*?*?*?*?*?*?*?*?*?*?*?*?*?*?,8.6,5.8,82,103063,278,1411,288,136.1,440.1,49.4,13999,33482,7402,898,220,3.6,3,2,9999,99999,9,999999999,0.0,999,999,99
2050,1,6,11,0,*?*?*?*?*?*?*?*?*?*?*?*?*?*?*?*?*?*?*?*?*?*?,10.8,8.0,82,103063,340,1411,319,119.8,125.3,89.6,13076,10569,10346,1955,215,4.1,8,4,9999,99999,9,999999999,0.0,999,999,99
2050,1,6,12,0,*?*?*?*?*?*?*?*?*?*?*?*?*?*?*?*?*?*?*?*?*?*?,10.5,8.5,87,103063,350,1413,315,146.6,211.3,94.2,15510,17581,11063,1831,210,4.6,7,4,9999,99999,9,999999999,0.0,999,999,99
2050,1,6,13,0,*?*?*?*?*?*?*?*?*?*?*?*?*?*?*?*?*?*?*?*?*?*?,11.0,9.1,87,103063,306,1412,324,78.8,48.4,68.3,8647,4004,7744,1785,212,6.2,9,5,9999,99999,9,999999999,0.0,999,999,99
2050,1,6,14,0,*?*?*?*?*?*?*?*?*?*?*?*?*?*?*?*?*?*?*?*?*?*?,11.1,8.4,83,103063,212,1412,321,62.3,104.6,46.6,6658,6642,5680,843,213,5.7,8,4,9999,99999,9,999999999,0.0,999,999,99
2050,1,6,15,0,*?*?*?*?*?*?*?*?*?*?*?*?*?*?*?*?*?*?*?*?*?*?,11.0,8.1,81,103063,74,1411,313,0.6,5.5,0.4,84,252,94,7,215,6.2,6,3,9999,99999,9,999999999,0.0,999,999,99
2050,1,6,16,0,*?*?*?*?*?*?*?*?*?*?*?*?*?*?*?*?*?*?*?*?*?*?,10.9,8.1,82,103063,0,-0,328,0.0,-0.0,0.0,0,0,0,0,217,4.1,10,5,9999,99999,9,999999999,0.0,999,999,99
2050,1,6,17,0,*?*?*?*?*?*?*?*?*?*?*?*?*?*?*?*?*?*?*?*?*?*?,9.5,6.9,83,103063,0,-0,321,0.0,-0.0,0.0,0,0,0,0,218,4.6,10,5,9999,99999,9,999999999,0.0,999,999,99
2050,1,6,18,0,*?*?*?*?*?*?*?*?*?*?*?*?*?*?*?*?*?*?*?*?*?*?,8.1,6.6,89,103063,0,-0,315,0.0,-0.0,0.0,0,0,0,0,220,4.6,10,5,9999,99999,9,999999999,0.0,999,999,99
2050,1,6,19,0,*?*?*?*?*?*?*?*?*?*?*?*?*?*?*?*?*?*?*?*?*?*?,8.3,6.2,86,103063,0,-0,316,0.0,-0.0,0.0,0,0,0,0,222,4.6,10,5,9999,99999,9,999999999,0.0,999,999,99
2050,1,6,20,0,*?*?*?*?*?*?*?*?*?*?*?*?*?*?*?*?*?*?*?*?*?*?,8.0,6.7,91,103063,0,-0,315,0.0,-0.0,0.0,0,0,0,0,223,3.1,10,5,9999,99999,9,999999999,0.0,999,999,99
2050,1,6,21,0,*?*?*?*?*?*?*?*?*?*?*?*?*?*?*?*?*?*?*?*?*?*?,8.6,6.6,86,103063,0,-0,317,0.0,-0.0,0.0,0,0,0,0,225,3.6,10,5,9999,99999,9,999999999,0.0,999,999,99
2050,1,6,22,0,*?*?*?*?*?*?*?*?*?*?*?*?*?*?*?*?*?*?*?*?*?*?,7.7,5.1,83,103063,0,-0,314,0.0,-0.0,0.0,0,0,0,0,227,5.2,10,5,9999,99999,9,999999999,0.0,999,999,99
2050,1,6,23,0,*?*?*?*?*?*?*?*?*?*?*?*?*?*?*?*?*?*?*?*?*?*?,8.0,6.2,88,103063,0,-0,315,0.0,-0.0,0.0,0,0,0,0,228,3.1,10,5,9999,99999,9,999999999,0.0,999,999,99
2050,1,6,24,0,*?*?*?*?*?*?*?*?*?*?*?*?*?*?*?*?*?*?*?*?*?*?,7.0,7.0,99,103063,0,-0,310,0.0,-0.0,0.0,0,0,0,0,240,4.1,10,5,9999,99999,9,999999999,0.0,999,999,99
2050,1,7,1,0,*?*?*?*?*?*?*?*?*?*?*?*?*?*?*?*?*?*?*?*?*?*?,8.4,3.6,71,102427,0,-0,317,0.0,-0.0,0.0,0,0,0,0,227,3.1,10,5,9999,99999,9,999999999,0.0,999,999,99
2050,1,7,2,0,*?*?*?*?*?*?*?*?*?*?*?*?*?*?*?*?*?*?*?*?*?*?,7.7,2.3,67,102427,0,-0,314,0.0,-0.0,0.0,0,0,0,0,223,3.6,10,5,9999,99999,9,999999999,0.0,999,999,99
2050,1,7,3,0,*?*?*?*?*?*?*?*?*?*?*?*?*?*?*?*?*?*?*?*?*?*?,7.1,2.1,70,102427,0,-0,312,0.0,-0.0,0.0,0,0,0,0,220,2.6,10,5,9999,99999,9,999999999,0.0,999,999,99
2050,1,7,4,0,*?*?*?*?*?*?*?*?*?*?*?*?*?*?*?*?*?*?*?*?*?*?,8.7,4.3,73,102427,0,-0,318,0.0,-0.0,0.0,0,0,0,0,217,2.6,10,5,9999,99999,9,999999999,0.0,999,999,99
2050,1,7,5,0,*?*?*?*?*?*?*?*?*?*?*?*?*?*?*?*?*?*?*?*?*?*?,7.7,4.1,77,102427,0,-0,314,0.0,-0.0,0.0,0,0,0,0,213,3.6,10,5,9999,99999,9,999999999,0.0,999,999,99
2050,1,7,6,0,*?*?*?*?*?*?*?*?*?*?*?*?*?*?*?*?*?*?*?*?*?*?,6.5,3.4,80,102427,0,-0,309,0.0,-0.0,0.0,0,0,0,0,210,4.1,10,5,9999,99999,9,999999999,1.1,999,999,99
2050,1,7,7,0,*?*?*?*?*?*?*?*?*?*?*?*?*?*?*?*?*?*?*?*?*?*?,7.4,2.9,72,102427,0,-0,313,0.0,-0.0,0.0,0,0,0,0,210,2.6,10,5,9999,99999,9,999999999,0.4,999,999,99
2050,1,7,8,0,*?*?*?*?*?*?*?*?*?*?*?*?*?*?*?*?*?*?*?*?*?*?,8.1,2.9,69,102427,18,1432,316,0.0,0.0,0.0,0,0,0,0,210,2.6,10,5,9999,99999,9,999999999,3.5,999,999,99
2050,1,7,9,0,*?*?*?*?*?*?*?*?*?*?*?*?*?*?*?*?*?*?*?*?*?*?,8.7,3.4,68,102427,170,1417,318,18.8,0.0,18.8,2228,-0,2230,731,210,3.6,10,5,9999,99999,9,999999999,2.9,999,999,99
2050,1,7,10,0,*?*?*?*?*?*?*?*?*?*?*?*?*?*?*?*?*?*?*?*?*?*?,9.6,3.6,65,102427,280,1410,323,40.4,0.0,40.4,4719,0,4727,1585,210,3.6,10,5,9999,99999,9,999999999,0.1,999,999,99
2050,1,7,11,0,*?*?*?*?*?*?*?*?*?*?*?*?*?*?*?*?*?*?*?*?*?*?,11.5,4.1,60,102427,343,1413,331,52.5,0.0,52.5,6134,0,6147,2097,210,4.1,10,5,9999,99999,9,999999999,0.7,999,999,99
2050,1,7,12,0,*?*?*?*?*?*?*?*?*?*?*?*?*?*?*?*?*?*?*?*?*?*?,13.2,4.8,56,102427,353,1413,339,54.5,0.0,54.5,6359,0,6373,2181,210,4.6,10,5,9999,99999,9,999999999,0.6,999,999,99
2050,1,7,13,0,*?*?*?*?*?*?*?*?*?*?*?*?*?*?*?*?*?*?*?*?*?*?,13.2,4.1,53,102427,309,1410,339,46.0,0.0,46.0,5374,0,5385,1819,208,6.2,10,5,9999,99999,9,999999999,0.0,999,999,99
2050,1,7,14,0,*?*?*?*?*?*?*?*?*?*?*?*?*?*?*?*?*?*?*?*?*?*?,13.3,4.6,55,102427,216,1415,340,27.8,0.0,27.8,3263,0,3268,1080,207,5.7,10,5,9999,99999,9,999999999,0.6,999,999,99
2050,1,7,15,0,*?*?*?*?*?*?*?*?*?*?*?*?*?*?*?*?*?*?*?*?*?*?,13.2,4.3,54,102427,78,1414,339,1.0,0.0,1.0,134,-0,133,40,205,6.2,10,5,9999,99999,9,999999999,0.0,999,999,99
2050,1,7,16,0,*?*?*?*?*?*?*?*?*?*?*?*?*?*?*?*?*?*?*?*?*?*?,13.2,4.3,54,102427,0,-0,339,0.0,-0.0,0.0,0,0,0,0,203,4.1,10,5,9999,99999,9,999999999,0.5,999,999,99
2050,1,7,17,0,*?*?*?*?*?*?*?*?*?*?*?*?*?*?*?*?*?*?*?*?*?*?,12.2,4.1,57,102427,0,-0,334,0.0,-0.0,0.0,0,0,0,0,202,4.6,10,5,9999,99999,9,999999999,0.1,999,999,99
2050,1,7,18,0,*?*?*?*?*?*?*?*?*?*?*?*?*?*?*?*?*?*?*?*?*?*?,11.4,3.0,56,102427,0,-0,331,0.0,-0.0,0.0,0,0,0,0,200,4.6,10,5,9999,99999,9,999999999,3.0,999,999,99
2050,1,7,19,0,*?*?*?*?*?*?*?*?*?*?*?*?*?*?*?*?*?*?*?*?*?*?,10.2,2.7,59,102427,0,-0,325,0.0,-0.0,0.0,0,0,0,0,205,4.6,10,5,9999,99999,9,999999999,0.2,999,999,99
2050,1,7,20,0,*?*?*?*?*?*?*?*?*?*?*?*?*?*?*?*?*?*?*?*?*?*?,10.1,3.9,65,102427,0,-0,325,0.0,-0.0,0.0,0,0,0,0,210,3.1,10,5,9999,99999,9,999999999,0.0,999,999,99
2050,1,7,21,0,*?*?*?*?*?*?*?*?*?*?*?*?*?*?*?*?*?*?*?*?*?*?,9.6,5.6,75,102427,0,-0,322,0.0,-0.0,0.0,0,0,0,0,215,3.6,10,5,9999,99999,9,999999999,0.2,999,999,99
2050,1,7,22,0,*?*?*?*?*?*?*?*?*?*?*?*?*?*?*?*?*?*?*?*?*?*?,8.8,5.0,76,102427,0,-0,319,0.0,-0.0,0.0,0,0,0,0,220,5.2,10,5,9999,99999,9,999999999,1.0,999,999,99
2050,1,7,23,0,*?*?*?*?*?*?*?*?*?*?*?*?*?*?*?*?*?*?*?*?*?*?,9.2,5.5,76,102427,0,-0,320,0.0,-0.0,0.0,0,0,0,0,225,3.1,10,5,9999,99999,9,999999999,0.0,999,999,99
2050,1,7,24,0,*?*?*?*?*?*?*?*?*?*?*?*?*?*?*?*?*?*?*?*?*?*?,8.3,5.0,79,102427,0,-0,316,0.0,-0.0,0.0,0,0,0,0,230,4.1,10,5,9999,99999,9,999999999,0.0,999,999,99
2050,1,8,1,0,*?*?*?*?*?*?*?*?*?*?*?*?*?*?*?*?*?*?*?*?*?*?,10.6,8.8,89,102193,0,-0,326,0.0,-0.0,0.0,0,0,0,0,227,3.1,10,5,9999,99999,9,999999999,0.0,999,999,99
2050,1,8,2,0,*?*?*?*?*?*?*?*?*?*?*?*?*?*?*?*?*?*?*?*?*?*?,11.1,10.2,94,102193,0,-0,328,0.0,-0.0,0.0,0,0,0,0,223,3.6,10,5,9999,99999,9,999999999,0.0,999,999,99
2050,1,8,3,0,*?*?*?*?*?*?*?*?*?*?*?*?*?*?*?*?*?*?*?*?*?*?,11.0,9.8,93,102193,0,-0,328,0.0,-0.0,0.0,0,0,0,0,220,2.6,10,5,9999,99999,9,999999999,0.0,999,999,99
2050,1,8,4,0,*?*?*?*?*?*?*?*?*?*?*?*?*?*?*?*?*?*?*?*?*?*?,10.7,9.4,92,102193,0,-0,326,0.0,-0.0,0.0,0,0,0,0,217,2.6,10,5,9999,99999,9,999999999,0.0,999,999,99
2050,1,8,5,0,*?*?*?*?*?*?*?*?*?*?*?*?*?*?*?*?*?*?*?*?*?*?,11.0,10.4,96,102193,0,-0,328,0.0,-0.0,0.0,0,0,0,0,213,3.6,10,5,9999,99999,9,999999999,0.0,999,999,99
2050,1,8,6,0,*?*?*?*?*?*?*?*?*?*?*?*?*?*?*?*?*?*?*?*?*?*?,11.1,10.9,99,102193,0,-0,328,0.0,-0.0,0.0,0,0,0,0,210,4.1,10,5,9999,99999,9,999999999,0.0,999,999,99
2050,1,8,7,0,*?*?*?*?*?*?*?*?*?*?*?*?*?*?*?*?*?*?*?*?*?*?,12.7,11.8,95,102193,0,-0,335,0.0,-0.0,0.0,0,0,0,0,212,2.6,10,5,9999,99999,9,999999999,0.0,999,999,99
2050,1,8,8,0,*?*?*?*?*?*?*?*?*?*?*?*?*?*?*?*?*?*?*?*?*?*?,10.9,10.8,99,102193,19,1391,327,0.0,0.0,0.0,0,0,0,0,213,2.6,10,5,9999,99999,9,999999999,0.0,999,999,99
2050,1,8,9,0,*?*?*?*?*?*?*?*?*?*?*?*?*?*?*?*?*?*?*?*?*?*?,12.2,11.0,93,102193,171,1409,333,19.2,0.0,19.2,2273,-0,2275,745,215,3.6,10,5,9999,99999,9,999999999,0.0,999,999,99
2050,1,8,10,0,*?*?*?*?*?*?*?*?*?*?*?*?*?*?*?*?*?*?*?*?*?*?,12.5,11.6,94,102193,283,1413,331,70.9,47.1,61.5,7831,3700,7224,1322,217,3.6,9,5,9999,99999,9,999999999,0.0,999,999,99
2050,1,8,11,0,*?*?*?*?*?*?*?*?*?*?*?*?*?*?*?*?*?*?*?*?*?*?,14.3,11.7,85,102193,346,1413,331,160.2,293.1,88.4,16591,23931,11310,1639,218,4.1,6,3,9999,99999,9,999999999,0.0,999,999,99
2050,1,8,12,0,*?*?*?*?*?*?*?*?*?*?*?*?*?*?*?*?*?*?*?*?*?*?,16.0,11.3,75,102193,356,1412,338,166.2,295.4,91.8,17209,24401,11702,1706,220,4.6,6,3,9999,99999,9,999999999,0.0,999,999,99
2050,1,8,13,0,*?*?*?*?*?*?*?*?*?*?*?*?*?*?*?*?*?*?*?*?*?*?,16.0,11.2,73,102193,313,1412,338,140.9,284.9,77.8,14622,22306,10050,1430,220,6.2,6,3,9999,99999,9,999999999,0.0,999,999,99
2050,1,8,14,0,*?*?*?*?*?*?*?*?*?*?*?*?*?*?*?*?*?*?*?*?*?*?,16.0,10.9,72,102193,219,1409,338,86.0,248.0,47.5,9030,16361,6381,849,220,5.7,6,3,9999,99999,9,999999999,0.0,999,999,99
2050,1,8,15,0,*?*?*?*?*?*?*?*?*?*?*?*?*?*?*?*?*?*?*?*?*?*?,15.2,10.7,75,102193,82,1414,344,3.0,6.9,2.6,371,223,397,39,220,6.2,9,5,9999,99999,9,999999999,0.0,999,999,99
2050,1,8,16,0,*?*?*?*?*?*?*?*?*?*?*?*?*?*?*?*?*?*?*?*?*?*?,16.0,11.2,74,102193,0,-0,351,0.0,-0.0,0.0,0,0,0,0,220,4.1,10,5,9999,99999,9,999999999,0.0,999,999,99
2050,1,8,17,0,*?*?*?*?*?*?*?*?*?*?*?*?*?*?*?*?*?*?*?*?*?*?,14.7,11.0,79,102193,0,-0,345,0.0,-0.0,0.0,0,0,0,0,220,4.6,10,5,9999,99999,9,999999999,0.0,999,999,99
2050,1,8,18,0,*?*?*?*?*?*?*?*?*?*?*?*?*?*?*?*?*?*?*?*?*?*?,14.1,11.3,84,102193,0,-0,342,0.0,-0.0,0.0,0,0,0,0,220,4.6,10,5,9999,99999,9,999999999,0.0,999,999,99
2050,1,8,19,0,*?*?*?*?*?*?*?*?*?*?*?*?*?*?*?*?*?*?*?*?*?*?,14.1,11.1,83,102193,0,-0,342,0.0,-0.0,0.0,0,0,0,0,230,4.6,10,5,9999,99999,9,999999999,0.0,999,999,99
2050,1,8,20,0,*?*?*?*?*?*?*?*?*?*?*?*?*?*?*?*?*?*?*?*?*?*?,13.1,11.0,88,102193,0,-0,337,0.0,-0.0,0.0,0,0,0,0,240,3.1,10,5,9999,99999,9,999999999,0.0,999,999,99
2050,1,8,21,0,*?*?*?*?*?*?*?*?*?*?*?*?*?*?*?*?*?*?*?*?*?*?,13.6,11.8,89,102193,0,-0,339,0.0,-0.0,0.0,0,0,0,0,250,3.6,10,5,9999,99999,9,999999999,0.0,999,999,99
2050,1,8,22,0,*?*?*?*?*?*?*?*?*?*?*?*?*?*?*?*?*?*?*?*?*?*?,11.7,9.9,90,102193,0,-0,331,0.0,-0.0,0.0,0,0,0,0,260,5.2,10,5,9999,99999,9,999999999,0.0,999,999,99
2050,1,8,23,0,*?*?*?*?*?*?*?*?*?*?*?*?*?*?*?*?*?*?*?*?*?*?,10.9,9.4,91,102193,0,-0,327,0.0,-0.0,0.0,0,0,0,0,270,3.1,10,5,9999,99999,9,999999999,0.0,999,999,99
2050,1,8,24,0,*?*?*?*?*?*?*?*?*?*?*?*?*?*?*?*?*?*?*?*?*?*?,9.7,7.3,85,102193,0,-0,322,0.0,-0.0,0.0,0,0,0,0,230,4.1,10,5,9999,99999,9,999999999,0.0,999,999,99
2050,1,9,1,0,*?*?*?*?*?*?*?*?*?*?*?*?*?*?*?*?*?*?*?*?*?*?,10.5,8.5,86,102200,0,-0,326,0.0,-0.0,0.0,0,0,0,0,280,3.1,10,5,9999,99999,9,999999999,0.3,999,999,99
2050,1,9,2,0,*?*?*?*?*?*?*?*?*?*?*?*?*?*?*?*?*?*?*?*?*?*?,10.9,8.1,81,102200,0,-0,328,0.0,-0.0,0.0,0,0,0,0,280,3.6,10,5,9999,99999,9,999999999,0.2,999,999,99
2050,1,9,3,0,*?*?*?*?*?*?*?*?*?*?*?*?*?*?*?*?*?*?*?*?*?*?,9.3,6.6,81,102200,0,-0,321,0.0,-0.0,0.0,0,0,0,0,280,2.6,10,5,9999,99999,9,999999999,0.1,999,999,99
2050,1,9,4,0,*?*?*?*?*?*?*?*?*?*?*?*?*?*?*?*?*?*?*?*?*?*?,7.7,7.0,93,102200,0,-0,313,0.0,-0.0,0.0,0,0,0,0,280,2.6,10,5,9999,99999,9,999999999,0.2,999,999,99
2050,1,9,5,0,*?*?*?*?*?*?*?*?*?*?*?*?*?*?*?*?*?*?*?*?*?*?,8.5,7.1,89,102200,0,-0,317,0.0,-0.0,0.0,0,0,0,0,280,3.6,10,5,9999,99999,9,999999999,0.1,999,999,99
2050,1,9,6,0,*?*?*?*?*?*?*?*?*?*?*?*?*?*?*?*?*?*?*?*?*?*?,9.3,7.7,88,102200,0,-0,320,0.0,-0.0,0.0,0,0,0,0,280,4.1,10,5,9999,99999,9,999999999,0.1,999,999,99
2050,1,9,7,0,*?*?*?*?*?*?*?*?*?*?*?*?*?*?*?*?*?*?*?*?*?*?,9.1,6.9,84,102200,0,-0,320,0.0,-0.0,0.0,0,0,0,0,278,2.6,10,5,9999,99999,9,999999999,1.8,999,999,99
2050,1,9,8,0,*?*?*?*?*?*?*?*?*?*?*?*?*?*?*?*?*?*?*?*?*?*?,9.3,7.6,87,102200,21,1412,320,0.0,0.0,0.0,0,0,0,0,277,2.6,10,5,9999,99999,9,999999999,2.4,999,999,99
2050,1,9,9,0,*?*?*?*?*?*?*?*?*?*?*?*?*?*?*?*?*?*?*?*?*?*?,10.8,7.4,78,102200,174,1416,327,19.6,0.0,19.6,2321,-0,2323,762,275,3.6,10,5,9999,99999,9,999999999,0.7,999,999,99
2050,1,9,10,0,*?*?*?*?*?*?*?*?*?*?*?*?*?*?*?*?*?*?*?*?*?*?,11.6,8.0,77,102200,285,1411,331,41.3,0.0,41.3,4830,0,4839,1624,273,3.6,10,5,9999,99999,9,999999999,0.4,999,999,99
2050,1,9,11,0,*?*?*?*?*?*?*?*?*?*?*?*?*?*?*?*?*?*?*?*?*?*?,14.7,8.7,66,102200,349,1413,345,53.7,0.0,53.7,6267,0,6281,2146,272,4.1,10,5,9999,99999,9,999999999,0.0,999,999,99
2050,1,9,12,0,*?*?*?*?*?*?*?*?*?*?*?*?*?*?*?*?*?*?*?*?*?*?,16.2,8.4,58,102200,359,1411,353,55.8,0.0,55.8,6510,0,6525,2236,270,4.6,10,5,9999,99999,9,999999999,0.0,999,999,99
2050,1,9,13,0,*?*?*?*?*?*?*?*?*?*?*?*?*?*?*?*?*?*?*?*?*?*?,16.4,8.5,58,102200,317,1414,354,47.4,0.0,47.4,5540,0,5551,1880,275,6.2,10,5,9999,99999,9,999999999,0.0,999,999,99
2050,1,9,14,0,*?*?*?*?*?*?*?*?*?*?*?*?*?*?*?*?*?*?*?*?*?*?,16.4,8.8,59,102200,223,1410,354,29.3,0.0,29.3,3437,0,3442,1139,280,5.7,10,5,9999,99999,9,999999999,0.3,999,999,99
2050,1,9,15,0,*?*?*?*?*?*?*?*?*?*?*?*?*?*?*?*?*?*?*?*?*?*?,16.5,8.7,58,102200,86,1412,354,2.5,0.0,2.5,332,-0,332,104,285,6.2,10,5,9999,99999,9,999999999,0.0,999,999,99
2050,1,9,16,0,*?*?*?*?*?*?*?*?*?*?*?*?*?*?*?*?*?*?*?*?*?*?,16.3,7.4,55,102200,0,-0,353,0.0,-0.0,0.0,0,0,0,0,290,4.1,10,5,9999,99999,9,999999999,0.5,999,999,99
2050,1,9,17,0,*?*?*?*?*?*?*?*?*?*?*?*?*?*?*?*?*?*?*?*?*?*?,15.2,6.9,56,102200,0,-0,348,0.0,-0.0,0.0,0,0,0,0,295,4.6,10,5,9999,99999,9,999999999,0.0,999,999,99
2050,1,9,18,0,*?*?*?*?*?*?*?*?*?*?*?*?*?*?*?*?*?*?*?*?*?*?,12.6,5.3,60,102200,0,-0,336,0.0,-0.0,0.0,0,0,0,0,300,4.6,10,5,9999,99999,9,999999999,0.0,999,999,99
2050,1,9,19,0,*?*?*?*?*?*?*?*?*?*?*?*?*?*?*?*?*?*?*?*?*?*?,12.5,5.8,62,102200,0,-0,336,0.0,-0.0,0.0,0,0,0,0,292,4.6,10,5,9999,99999,9,999999999,0.0,999,999,99
2050,1,9,20,0,*?*?*?*?*?*?*?*?*?*?*?*?*?*?*?*?*?*?*?*?*?*?,12.4,5.9,63,102200,0,-0,335,0.0,-0.0,0.0,0,0,0,0,283,3.1,10,5,9999,99999,9,999999999,0.0,999,999,99
2050,1,9,21,0,*?*?*?*?*?*?*?*?*?*?*?*?*?*?*?*?*?*?*?*?*?*?,12.6,6.4,64,102200,0,-0,336,0.0,-0.0,0.0,0,0,0,0,275,3.6,10,5,9999,99999,9,999999999,0.0,999,999,99
2050,1,9,22,0,*?*?*?*?*?*?*?*?*?*?*?*?*?*?*?*?*?*?*?*?*?*?,11.0,5.6,68,102200,0,-0,329,0.0,-0.0,0.0,0,0,0,0,267,5.2,10,5,9999,99999,9,999999999,0.0,999,999,99
2050,1,9,23,0,*?*?*?*?*?*?*?*?*?*?*?*?*?*?*?*?*?*?*?*?*?*?,10.5,5.0,67,102200,0,-0,326,0.0,-0.0,0.0,0,0,0,0,258,3.1,10,5,9999,99999,9,999999999,0.0,999,999,99
2050,1,9,24,0,*?*?*?*?*?*?*?*?*?*?*?*?*?*?*?*?*?*?*?*?*?*?,10.1,9.1,91,102200,0,-0,324,0.0,-0.0,0.0,0,0,0,0,280,4.1,10,5,9999,99999,9,999999999,0.0,999,999,99
2050,1,10,1,0,*?*?*?*?*?*?*?*?*?*?*?*?*?*?*?*?*?*?*?*?*?*?,10.3,8.0,85,101607,0,-0,325,0.0,-0.0,0.0,0,0,0,0,248,3.1,10,5,9999,99999,9,999999999,0.0,999,999,99
2050,1,10,2,0,*?*?*?*?*?*?*?*?*?*?*?*?*?*?*?*?*?*?*?*?*?*?,10.6,9.2,91,101607,0,-0,326,0.0,-0.0,0.0,0,0,0,0,247,3.6,10,5,9999,99999,9,999999999,0.0,999,999,99
2050,1,10,3,0,*?*?*?*?*?*?*?*?*?*?*?*?*?*?*?*?*?*?*?*?*?*?,8.9,7.0,87,101607,0,-0,319,0.0,-0.0,0.0,0,0,0,0,245,2.6,10,5,9999,99999,9,999999999,0.3,999,999,99
2050,1,10,4,0,*?*?*?*?*?*?*?*?*?*?*?*?*?*?*?*?*?*?*?*?*?*?,9.3,7.7,88,101607,0,-0,320,0.0,-0.0,0.0,0,0,0,0,243,2.6,10,5,9999,99999,9,999999999,0.0,999,999,99
2050,1,10,5,0,*?*?*?*?*?*?*?*?*?*?*?*?*?*?*?*?*?*?*?*?*?*?,10.3,7.9,84,101607,0,-0,325,0.0,-0.0,0.0,0,0,0,0,242,3.6,10,5,9999,99999,9,999999999,0.0,999,999,99
2050,1,10,6,0,*?*?*?*?*?*?*?*?*?*?*?*?*?*?*?*?*?*?*?*?*?*?,10.2,7.9,84,101607,0,-0,324,0.0,-0.0,0.0,0,0,0,0,240,4.1,10,5,9999,99999,9,999999999,0.0,999,999,99
2050,1,10,7,0,*?*?*?*?*?*?*?*?*?*?*?*?*?*?*?*?*?*?*?*?*?*?,10.2,8.0,86,101607,0,-0,324,0.0,-0.0,0.0,0,0,0,0,238,2.6,10,5,9999,99999,9,999999999,0.0,999,999,99
2050,1,10,8,0,*?*?*?*?*?*?*?*?*?*?*?*?*?*?*?*?*?*?*?*?*?*?,9.0,7.4,89,101607,23,1419,319,0.0,0.0,0.0,0,0,0,0,237,2.6,10,5,9999,99999,9,999999999,0.0,999,999,99
2050,1,10,9,0,*?*?*?*?*?*?*?*?*?*?*?*?*?*?*?*?*?*?*?*?*?*?,7.7,6.2,90,101607,176,1413,297,60.4,217.4,33.3,6431,12716,4627,586,235,3.6,6,3,9999,99999,9,999999999,0.0,999,999,99
2050,1,10,10,0,*?*?*?*?*?*?*?*?*?*?*?*?*?*?*?*?*?*?*?*?*?*?,10.8,7.6,80,101607,288,1412,315,113.9,199.3,73.2,12071,15089,8707,1386,233,3.6,7,4,9999,99999,9,999999999,0.0,999,999,99
2050,1,10,11,0,*?*?*?*?*?*?*?*?*?*?*?*?*?*?*?*?*?*?*?*?*?*?,13.9,8.9,72,101607,352,1413,330,147.7,211.6,95.0,15627,17656,11143,1847,232,4.1,7,4,9999,99999,9,999999999,0.0,999,999,99
2050,1,10,12,0,*?*?*?*?*?*?*?*?*?*?*?*?*?*?*?*?*?*?*?*?*?*?,16.3,9.2,62,101607,363,1412,338,170.3,296.9,94.0,18089,25132,11073,1818,230,4.6,6,3,9999,99999,9,999999999,0.0,999,999,99
2050,1,10,13,0,*?*?*?*?*?*?*?*?*?*?*?*?*?*?*?*?*?*?*?*?*?*?,16.5,9.7,64,101607,321,1414,346,110.9,123.2,83.0,12119,10152,9603,1801,233,6.2,8,4,9999,99999,9,999999999,0.0,999,999,99
2050,1,10,14,0,*?*?*?*?*?*?*?*?*?*?*?*?*?*?*?*?*?*?*?*?*?*?,16.5,10.8,68,101607,228,1415,347,69.2,108.3,51.8,7387,7183,6279,947,237,5.7,8,4,9999,99999,9,999999999,0.0,999,999,99
2050,1,10,15,0,*?*?*?*?*?*?*?*?*?*?*?*?*?*?*?*?*?*?*?*?*?*?,16.6,10.7,67,101607,90,1408,351,5.8,12.1,5.1,692,422,728,77,240,6.2,9,5,9999,99999,9,999999999,0.0,999,999,99
2050,1,10,16,0,*?*?*?*?*?*?*?*?*?*?*?*?*?*?*?*?*?*?*?*?*?*?,16.4,11.2,71,101607,0,-0,353,0.0,-0.0,0.0,0,0,0,0,243,4.1,10,5,9999,99999,9,999999999,0.0,999,999,99
2050,1,10,17,0,*?*?*?*?*?*?*?*?*?*?*?*?*?*?*?*?*?*?*?*?*?*?,14.4,10.8,78,101607,0,-0,343,0.0,-0.0,0.0,0,0,0,0,247,4.6,10,5,9999,99999,9,999999999,0.0,999,999,99
2050,1,10,18,0,*?*?*?*?*?*?*?*?*?*?*?*?*?*?*?*?*?*?*?*?*?*?,12.9,10.5,85,101607,0,-0,336,0.0,-0.0,0.0,0,0,0,0,250,4.6,10,5,9999,99999,9,999999999,0.0,999,999,99
2050,1,10,19,0,*?*?*?*?*?*?*?*?*?*?*?*?*?*?*?*?*?*?*?*?*?*?,13.7,11.5,86,101607,0,-0,340,0.0,-0.0,0.0,0,0,0,0,208,4.6,10,5,9999,99999,9,999999999,0.0,999,999,99
2050,1,10,20,0,*?*?*?*?*?*?*?*?*?*?*?*?*?*?*?*?*?*?*?*?*?*?,13.0,11.5,89,101607,0,-0,337,0.0,-0.0,0.0,0,0,0,0,167,3.1,10,5,9999,99999,9,999999999,0.0,999,999,99
2050,1,10,21,0,*?*?*?*?*?*?*?*?*?*?*?*?*?*?*?*?*?*?*?*?*?*?,11.2,10.2,92,101607,0,-0,329,0.0,-0.0,0.0,0,0,0,0,125,3.6,10,5,9999,99999,9,999999999,0.0,999,999,99
2050,1,10,22,0,*?*?*?*?*?*?*?*?*?*?*?*?*?*?*?*?*?*?*?*?*?*?,10.7,9.8,94,101607,0,-0,326,0.0,-0.0,0.0,0,0,0,0,83,5.2,10,5,9999,99999,9,999999999,0.0,999,999,99
2050,1,10,23,0,*?*?*?*?*?*?*?*?*?*?*?*?*?*?*?*?*?*?*?*?*?*?,9.6,9.6,99,101607,0,-0,321,0.0,-0.0,0.0,0,0,0,0,42,3.1,10,5,9999,99999,9,999999999,0.0,999,999,99
2050,1,10,24,0,*?*?*?*?*?*?*?*?*?*?*?*?*?*?*?*?*?*?*?*?*?*?,10.0,6.6,78,101607,0,-0,324,0.0,-0.0,0.0,0,0,0,0,250,4.1,10,5,9999,99999,9,999999999,0.0,999,999,99
2050,1,11,1,0,*?*?*?*?*?*?*?*?*?*?*?*?*?*?*?*?*?*?*?*?*?*?,6.1,6.1,100,101753,0,-0,306,0.0,-0.0,0.0,0,0,0,0,0,3.1,10,5,9999,99999,9,999999999,0.0,999,999,99
2050,1,11,2,0,*?*?*?*?*?*?*?*?*?*?*?*?*?*?*?*?*?*?*?*?*?*?,4.2,4.3,100,101753,0,-0,298,0.0,-0.0,0.0,0,0,0,0,0,3.6,10,5,9999,99999,9,999999999,0.0,999,999,99
2050,1,11,3,0,*?*?*?*?*?*?*?*?*?*?*?*?*?*?*?*?*?*?*?*?*?*?,4.2,4.1,100,101753,0,-0,298,0.0,-0.0,0.0,0,0,0,0,0,2.6,10,5,9999,99999,9,999999999,0.6,999,999,99
2050,1,11,4,0,*?*?*?*?*?*?*?*?*?*?*?*?*?*?*?*?*?*?*?*?*?*?,2.9,2.9,100,101753,0,-0,293,0.0,-0.0,0.0,0,0,0,0,0,2.6,10,5,9999,99999,9,999999999,0.1,999,999,99
2050,1,11,5,0,*?*?*?*?*?*?*?*?*?*?*?*?*?*?*?*?*?*?*?*?*?*?,1.7,0.8,99,101753,0,-0,288,0.0,-0.0,0.0,0,0,0,0,0,3.6,10,5,9999,99999,9,999999999,0.0,999,999,99
2050,1,11,6,0,*?*?*?*?*?*?*?*?*?*?*?*?*?*?*?*?*?*?*?*?*?*?,2.6,2.5,100,101753,0,-0,292,0.0,-0.0,0.0,0,0,0,0,0,4.1,10,5,9999,99999,9,999999999,0.7,999,999,99
2050,1,11,7,0,*?*?*?*?*?*?*?*?*?*?*?*?*?*?*?*?*?*?*?*?*?*?,3.4,3.4,100,101753,0,-0,295,0.0,-0.0,0.0,0,0,0,0,30,2.6,10,5,9999,99999,9,999999999,0.7,999,999,99
2050,1,11,8,0,*?*?*?*?*?*?*?*?*?*?*?*?*?*?*?*?*?*?*?*?*?*?,4.2,4.1,100,101753,25,1415,290,0.0,0.0,0.0,0,0,0,0,60,2.6,8,4,9999,99999,9,999999999,0.2,999,999,99
2050,1,11,9,0,*?*?*?*?*?*?*?*?*?*?*?*?*?*?*?*?*?*?*?*?*?*?,3.4,3.4,100,101753,178,1410,291,35.6,37.5,30.9,3988,2346,3722,648,90,3.6,9,5,9999,99999,9,999999999,1.3,999,999,99
2050,1,11,10,0,*?*?*?*?*?*?*?*?*?*?*?*?*?*?*?*?*?*?*?*?*?*?,5.8,5.8,100,101753,291,1412,281,141.7,404.4,58.4,14460,31045,8531,1038,120,3.6,4,2,9999,99999,9,999999999,0.5,999,999,99
2050,1,11,11,0,*?*?*?*?*?*?*?*?*?*?*?*?*?*?*?*?*?*?*?*?*?*?,8.0,6.2,93,101753,355,1411,298,165.8,295.2,91.5,17166,24305,11696,1701,150,4.1,6,3,9999,99999,9,999999999,0.5,999,999,99
2050,1,11,12,0,*?*?*?*?*?*?*?*?*?*?*?*?*?*?*?*?*?*?*?*?*?*?,9.8,6.1,81,101753,367,1414,314,131.6,127.7,98.4,14370,10999,11377,2163,180,4.6,8,4,9999,99999,9,999999999,1.3,999,999,99
2050,1,11,13,0,*?*?*?*?*?*?*?*?*?*?*?*?*?*?*?*?*?*?*?*?*?*?,10.7,6.1,77,101753,325,1414,318,112.7,123.6,84.3,12314,10240,9754,1832,177,6.2,8,4,9999,99999,9,999999999,0.0,999,999,99
2050,1,11,14,0,*?*?*?*?*?*?*?*?*?*?*?*?*?*?*?*?*?*?*?*?*?*?,11.0,5.9,74,101753,232,1414,324,53.7,43.5,46.5,5952,3124,5514,989,173,5.7,9,5,9999,99999,9,999999999,0.0,999,999,99
2050,1,11,15,0,*?*?*?*?*?*?*?*?*?*?*?*?*?*?*?*?*?*?*?*?*?*?,10.9,6.1,75,101753,95,1418,328,4.2,0.0,4.2,536,-0,536,171,170,6.2,10,5,9999,99999,9,999999999,0.0,999,999,99
2050,1,11,16,0,*?*?*?*?*?*?*?*?*?*?*?*?*?*?*?*?*?*?*?*?*?*?,10.9,6.1,75,101753,0,-0,328,0.0,-0.0,0.0,0,0,0,0,167,4.1,10,5,9999,99999,9,999999999,0.0,999,999,99
2050,1,11,17,0,*?*?*?*?*?*?*?*?*?*?*?*?*?*?*?*?*?*?*?*?*?*?,9.0,5.0,80,101753,0,-0,320,0.0,-0.0,0.0,0,0,0,0,163,4.6,10,5,9999,99999,9,999999999,0.1,999,999,99
2050,1,11,18,0,*?*?*?*?*?*?*?*?*?*?*?*?*?*?*?*?*?*?*?*?*?*?,6.9,4.5,89,101753,0,-0,310,0.0,-0.0,0.0,0,0,0,0,160,4.6,10,5,9999,99999,9,999999999,0.2,999,999,99
2050,1,11,19,0,*?*?*?*?*?*?*?*?*?*?*?*?*?*?*?*?*?*?*?*?*?*?,7.1,5.1,92,101753,0,-0,311,0.0,-0.0,0.0,0,0,0,0,150,4.6,10,5,9999,99999,9,999999999,0.0,999,999,99
2050,1,11,20,0,*?*?*?*?*?*?*?*?*?*?*?*?*?*?*?*?*?*?*?*?*?*?,5.9,4.5,95,101753,0,-0,306,0.0,-0.0,0.0,0,0,0,0,140,3.1,10,5,9999,99999,9,999999999,0.1,999,999,99
2050,1,11,21,0,*?*?*?*?*?*?*?*?*?*?*?*?*?*?*?*?*?*?*?*?*?*?,6.8,6.2,100,101753,0,-0,309,0.0,-0.0,0.0,0,0,0,0,130,3.6,10,5,9999,99999,9,999999999,0.0,999,999,99
2050,1,11,22,0,*?*?*?*?*?*?*?*?*?*?*?*?*?*?*?*?*?*?*?*?*?*?,5.1,5.0,100,101753,0,-0,302,0.0,-0.0,0.0,0,0,0,0,120,5.2,10,5,9999,99999,9,999999999,0.0,999,999,99
2050,1,11,23,0,*?*?*?*?*?*?*?*?*?*?*?*?*?*?*?*?*?*?*?*?*?*?,5.0,4.8,100,101753,0,-0,302,0.0,-0.0,0.0,0,0,0,0,110,3.1,10,5,9999,99999,9,999999999,3.0,999,999,99
2050,1,11,24,0,*?*?*?*?*?*?*?*?*?*?*?*?*?*?*?*?*?*?*?*?*?*?,8.5,8.1,100,101753,0,-0,317,0.0,-0.0,0.0,0,0,0,0,0,4.1,10,5,9999,99999,9,999999999,0.0,999,999,99
2050,1,12,1,0,*?*?*?*?*?*?*?*?*?*?*?*?*?*?*?*?*?*?*?*?*?*?,5.6,3.2,83,101539,0,-0,305,0.0,-0.0,0.0,0,0,0,0,97,3.1,10,5,9999,99999,9,999999999,0.0,999,999,99
2050,1,12,2,0,*?*?*?*?*?*?*?*?*?*?*?*?*?*?*?*?*?*?*?*?*?*?,5.9,2.5,77,101539,0,-0,306,0.0,-0.0,0.0,0,0,0,0,93,3.6,10,5,9999,99999,9,999999999,0.0,999,999,99
2050,1,12,3,0,*?*?*?*?*?*?*?*?*?*?*?*?*?*?*?*?*?*?*?*?*?*?,6.1,3.6,83,101539,0,-0,307,0.0,-0.0,0.0,0,0,0,0,90,2.6,10,5,9999,99999,9,999999999,0.0,999,999,99
2050,1,12,4,0,*?*?*?*?*?*?*?*?*?*?*?*?*?*?*?*?*?*?*?*?*?*?,6.8,3.8,80,101539,0,-0,310,0.0,-0.0,0.0,0,0,0,0,87,2.6,10,5,9999,99999,9,999999999,0.0,999,999,99
2050,1,12,5,0,*?*?*?*?*?*?*?*?*?*?*?*?*?*?*?*?*?*?*?*?*?*?,5.8,3.6,85,101539,0,-0,306,0.0,-0.0,0.0,0,0,0,0,83,3.6,10,5,9999,99999,9,999999999,0.0,999,999,99
2050,1,12,6,0,*?*?*?*?*?*?*?*?*?*?*?*?*?*?*?*?*?*?*?*?*?*?,4.5,2.5,85,101539,0,-0,300,0.0,-0.0,0.0,0,0,0,0,80,4.1,10,5,9999,99999,9,999999999,0.0,999,999,99
2050,1,12,7,0,*?*?*?*?*?*?*?*?*?*?*?*?*?*?*?*?*?*?*?*?*?*?,5.0,1.3,76,101539,0,-0,302,0.0,-0.0,0.0,0,0,0,0,82,2.6,10,5,9999,99999,9,999999999,0.0,999,999,99
2050,1,12,8,0,*?*?*?*?*?*?*?*?*?*?*?*?*?*?*?*?*?*?*?*?*?*?,5.3,3.0,84,101539,27,1402,294,0.0,0.0,0.0,0,0,0,0,83,2.6,8,4,9999,99999,9,999999999,0.0,999,999,99
2050,1,12,9,0,*?*?*?*?*?*?*?*?*?*?*?*?*?*?*?*?*?*?*?*?*?*?,7.0,4.6,84,101539,181,1412,306,36.5,37.9,31.7,4082,2412,3800,665,85,3.6,9,5,9999,99999,9,999999999,0.0,999,999,99
2050,1,12,10,0,*?*?*?*?*?*?*?*?*?*?*?*?*?*?*?*?*?*?*?*?*?*?,8.1,4.8,79,101539,294,1412,307,99.1,119.9,74.1,10834,9539,8602,1598,87,3.6,8,4,9999,99999,9,999999999,0.0,999,999,99
2050,1,12,11,0,*?*?*?*?*?*?*?*?*?*?*?*?*?*?*?*?*?*?*?*?*?*?,9.0,4.6,73,101539,359,1413,311,128.0,127.0,95.8,13971,10932,11039,2100,88,4.1,8,4,9999,99999,9,999999999,0.0,999,999,99
2050,1,12,12,0,*?*?*?*?*?*?*?*?*?*?*?*?*?*?*?*?*?*?*?*?*?*?,11.2,5.5,67,101539,370,1410,321,133.3,128.1,99.7,14544,11150,11482,2194,90,4.6,8,4,9999,99999,9,999999999,0.0,999,999,99
2050,1,12,13,0,*?*?*?*?*?*?*?*?*?*?*?*?*?*?*?*?*?*?*?*?*?*?,11.3,4.1,61,101539,329,1413,325,86.5,49.4,75.0,9490,4178,8492,1973,83,6.2,9,5,9999,99999,9,999999999,0.0,999,999,99
2050,1,12,14,0,*?*?*?*?*?*?*?*?*?*?*?*?*?*?*?*?*?*?*?*?*?*?,11.2,5.3,66,101539,236,1411,325,55.2,43.9,47.8,6113,3178,5661,1017,77,5.7,9,5,9999,99999,9,999999999,0.0,999,999,99
2050,1,12,15,0,*?*?*?*?*?*?*?*?*?*?*?*?*?*?*?*?*?*?*?*?*?*?,11.2,6.7,73,101539,99,1411,321,11.7,42.0,8.8,1351,1764,1403,145,70,6.2,8,4,9999,99999,9,999999999,0.0,999,999,99
2050,1,12,16,0,*?*?*?*?*?*?*?*?*?*?*?*?*?*?*?*?*?*?*?*?*?*?,11.1,7.3,77,101539,0,-0,329,0.0,-0.0,0.0,0,0,0,0,63,4.1,10,5,9999,99999,9,999999999,0.0,999,999,99
2050,1,12,17,0,*?*?*?*?*?*?*?*?*?*?*?*?*?*?*?*?*?*?*?*?*?*?,10.4,5.9,73,101539,0,-0,326,0.0,-0.0,0.0,0,0,0,0,57,4.6,10,5,9999,99999,9,999999999,0.0,999,999,99
2050,1,12,18,0,*?*?*?*?*?*?*?*?*?*?*?*?*?*?*?*?*?*?*?*?*?*?,8.9,4.8,74,101539,0,-0,319,0.0,-0.0,0.0,0,0,0,0,50,4.6,10,5,9999,99999,9,999999999,0.0,999,999,99
2050,1,12,19,0,*?*?*?*?*?*?*?*?*?*?*?*?*?*?*?*?*?*?*?*?*?*?,8.9,6.2,82,101539,0,-0,319,0.0,-0.0,0.0,0,0,0,0,45,4.6,10,5,9999,99999,9,999999999,0.0,999,999,99
2050,1,12,20,0,*?*?*?*?*?*?*?*?*?*?*?*?*?*?*?*?*?*?*?*?*?*?,8.3,4.8,78,101539,0,-0,316,0.0,-0.0,0.0,0,0,0,0,40,3.1,10,5,9999,99999,9,999999999,0.0,999,999,99
2050,1,12,21,0,*?*?*?*?*?*?*?*?*?*?*?*?*?*?*?*?*?*?*?*?*?*?,8.1,4.8,79,101539,0,-0,315,0.0,-0.0,0.0,0,0,0,0,35,3.6,10,5,9999,99999,9,999999999,0.0,999,999,99
2050,1,12,22,0,*?*?*?*?*?*?*?*?*?*?*?*?*?*?*?*?*?*?*?*?*?*?,7.9,5.0,81,101539,0,-0,315,0.0,-0.0,0.0,0,0,0,0,30,5.2,10,5,9999,99999,9,999999999,0.0,999,999,99
2050,1,12,23,0,*?*?*?*?*?*?*?*?*?*?*?*?*?*?*?*?*?*?*?*?*?*?,6.6,3.8,81,101539,0,-0,309,0.0,-0.0,0.0,0,0,0,0,25,3.1,10,5,9999,99999,9,999999999,0.0,999,999,99
2050,1,12,24,0,*?*?*?*?*?*?*?*?*?*?*?*?*?*?*?*?*?*?*?*?*?*?,4.9,3.9,93,101539,0,-0,302,0.0,-0.0,0.0,0,0,0,0,100,4.1,10,5,9999,99999,9,999999999,1.5,999,999,99
2050,1,13,1,0,*?*?*?*?*?*?*?*?*?*?*?*?*?*?*?*?*?*?*?*?*?*?,4.5,3.2,100,102093,0,-0,300,0.0,-0.0,0.0,0,0,0,0,20,3.1,10,5,9999,99999,9,999999999,0.0,999,999,99
2050,1,13,2,0,*?*?*?*?*?*?*?*?*?*?*?*?*?*?*?*?*?*?*?*?*?*?,3.9,3.0,100,102093,0,-0,297,0.0,-0.0,0.0,0,0,0,0,20,3.6,10,5,9999,99999,9,999999999,0.0,999,999,99
2050,1,13,3,0,*?*?*?*?*?*?*?*?*?*?*?*?*?*?*?*?*?*?*?*?*?*?,3.8,2.3,100,102093,0,-0,297,0.0,-0.0,0.0,0,0,0,0,20,2.6,10,5,9999,99999,9,999999999,0.0,999,999,99
2050,1,13,4,0,*?*?*?*?*?*?*?*?*?*?*?*?*?*?*?*?*?*?*?*?*?*?,3.6,0.8,99,102093,0,-0,296,0.0,-0.0,0.0,0,0,0,0,20,2.6,10,5,9999,99999,9,999999999,0.0,999,999,99
2050,1,13,5,0,*?*?*?*?*?*?*?*?*?*?*?*?*?*?*?*?*?*?*?*?*?*?,3.9,1.5,100,102093,0,-0,298,0.0,-0.0,0.0,0,0,0,0,20,3.6,10,5,9999,99999,9,999999999,0.0,999,999,99
2050,1,13,6,0,*?*?*?*?*?*?*?*?*?*?*?*?*?*?*?*?*?*?*?*?*?*?,4.2,1.5,99,102093,0,-0,299,0.0,-0.0,0.0,0,0,0,0,20,4.1,10,5,9999,99999,9,999999999,0.0,999,999,99
2050,1,13,7,0,*?*?*?*?*?*?*?*?*?*?*?*?*?*?*?*?*?*?*?*?*?*?,5.0,2.3,99,102093,0,-0,302,0.0,-0.0,0.0,0,0,0,0,70,2.6,10,5,9999,99999,9,999999999,0.0,999,999,99
2050,1,13,8,0,*?*?*?*?*?*?*?*?*?*?*?*?*?*?*?*?*?*?*?*?*?*?,3.9,2.3,100,102093,30,1431,297,0.0,0.0,0.0,0,0,0,0,120,2.6,10,5,9999,99999,9,999999999,0.0,999,999,99
2050,1,13,9,0,*?*?*?*?*?*?*?*?*?*?*?*?*?*?*?*?*?*?*?*?*?*?,6.2,4.1,100,102093,184,1414,289,65.1,224.0,35.9,6907,13434,4951,633,170,3.6,6,3,9999,99999,9,999999999,0.0,999,999,99
2050,1,13,10,0,*?*?*?*?*?*?*?*?*?*?*?*?*?*?*?*?*?*?*?*?*?*?,4.3,3.0,100,102093,297,1411,285,118.8,201.4,76.4,12584,15499,9061,1452,220,3.6,7,4,9999,99999,9,999999999,0.0,999,999,99
2050,1,13,11,0,*?*?*?*?*?*?*?*?*?*?*?*?*?*?*?*?*?*?*?*?*?*?,6.7,5.9,100,102093,362,1411,297,153.2,213.2,98.5,16211,18023,11538,1925,270,4.1,7,4,9999,99999,9,999999999,0.0,999,999,99
2050,1,13,12,0,*?*?*?*?*?*?*?*?*?*?*?*?*?*?*?*?*?*?*?*?*?*?,6.5,5.6,100,102093,374,1410,300,135.1,128.4,101.1,14739,11223,11633,2226,320,4.6,8,4,9999,99999,9,999999999,0.0,999,999,99
2050,1,13,13,0,*?*?*?*?*?*?*?*?*?*?*?*?*?*?*?*?*?*?*?*?*?*?,6.3,6.2,100,102093,333,1412,303,87.9,49.6,76.2,9650,4210,8635,2009,297,6.2,9,5,9999,99999,9,999999999,0.0,999,999,99
2050,1,13,14,0,*?*?*?*?*?*?*?*?*?*?*?*?*?*?*?*?*?*?*?*?*?*?,6.8,6.7,100,102093,241,1414,305,56.7,44.3,49.2,6280,3234,5814,1046,273,5.7,9,5,9999,99999,9,999999999,0.0,999,999,99
2050,1,13,15,0,*?*?*?*?*?*?*?*?*?*?*?*?*?*?*?*?*?*?*?*?*?*?,6.7,6.7,100,102093,104,1416,301,13.8,47.3,10.3,1572,2037,1621,172,250,6.2,8,4,9999,99999,9,999999999,0.0,999,999,99
2050,1,13,16,0,*?*?*?*?*?*?*?*?*?*?*?*?*?*?*?*?*?*?*?*?*?*?,6.1,6.1,100,102093,0,-0,306,0.0,-0.0,0.0,0,0,0,0,227,4.1,10,5,9999,99999,9,999999999,0.0,999,999,99
2050,1,13,17,0,*?*?*?*?*?*?*?*?*?*?*?*?*?*?*?*?*?*?*?*?*?*?,6.2,6.2,100,102093,0,-0,307,0.0,-0.0,0.0,0,0,0,0,203,4.6,10,5,9999,99999,9,999999999,0.0,999,999,99
2050,1,13,18,0,*?*?*?*?*?*?*?*?*?*?*?*?*?*?*?*?*?*?*?*?*?*?,5.4,5.5,100,102093,0,-0,303,0.0,-0.0,0.0,0,0,0,0,180,4.6,10,5,9999,99999,9,999999999,0.0,999,999,99
2050,1,13,19,0,*?*?*?*?*?*?*?*?*?*?*?*?*?*?*?*?*?*?*?*?*?*?,5.8,5.8,100,102093,0,-0,305,0.0,-0.0,0.0,0,0,0,0,185,4.6,10,5,9999,99999,9,999999999,0.0,999,999,99
2050,1,13,20,0,*?*?*?*?*?*?*?*?*?*?*?*?*?*?*?*?*?*?*?*?*?*?,4.1,4.1,100,102093,0,-0,298,0.0,-0.0,0.0,0,0,0,0,190,3.1,10,5,9999,99999,9,999999999,0.0,999,999,99
2050,1,13,21,0,*?*?*?*?*?*?*?*?*?*?*?*?*?*?*?*?*?*?*?*?*?*?,4.7,4.6,100,102093,0,-0,301,0.0,-0.0,0.0,0,0,0,0,195,3.6,10,5,9999,99999,9,999999999,0.0,999,999,99
2050,1,13,22,0,*?*?*?*?*?*?*?*?*?*?*?*?*?*?*?*?*?*?*?*?*?*?,4.4,4.5,100,102093,0,-0,299,0.0,-0.0,0.0,0,0,0,0,200,5.2,10,5,9999,99999,9,999999999,0.0,999,999,99
2050,1,13,23,0,*?*?*?*?*?*?*?*?*?*?*?*?*?*?*?*?*?*?*?*?*?*?,4.0,3.9,100,102093,0,-0,298,0.0,-0.0,0.0,0,0,0,0,205,3.1,10,5,9999,99999,9,999999999,0.0,999,999,99
2050,1,13,24,0,*?*?*?*?*?*?*?*?*?*?*?*?*?*?*?*?*?*?*?*?*?*?,5.3,3.6,100,102093,0,-0,303,0.0,-0.0,0.0,0,0,0,0,20,4.1,10,5,9999,99999,9,999999999,0.0,999,999,99
2050,1,14,1,0,*?*?*?*?*?*?*?*?*?*?*?*?*?*?*?*?*?*?*?*?*?*?,2.4,2.3,100,101048,0,-0,291,0.0,-0.0,0.0,0,0,0,0,210,3.1,10,5,9999,99999,9,999999999,0.0,999,999,99
2050,1,14,2,0,*?*?*?*?*?*?*?*?*?*?*?*?*?*?*?*?*?*?*?*?*?*?,1.0,1.0,100,101048,0,-0,285,0.0,-0.0,0.0,0,0,0,0,210,3.6,10,5,9999,99999,9,999999999,0.0,999,999,99
2050,1,14,3,0,*?*?*?*?*?*?*?*?*?*?*?*?*?*?*?*?*?*?*?*?*?*?,-0.3,-0.4,100,101048,0,-0,280,0.0,-0.0,0.0,0,0,0,0,210,2.6,10,5,9999,99999,9,999999999,0.0,999,999,99
2050,1,14,4,0,*?*?*?*?*?*?*?*?*?*?*?*?*?*?*?*?*?*?*?*?*?*?,0.5,0.4,100,101048,0,-0,283,0.0,-0.0,0.0,0,0,0,0,210,2.6,10,5,9999,99999,9,999999999,0.0,999,999,99
2050,1,14,5,0,*?*?*?*?*?*?*?*?*?*?*?*?*?*?*?*?*?*?*?*?*?*?,1.4,1.3,100,101048,0,-0,287,0.0,-0.0,0.0,0,0,0,0,210,3.6,10,5,9999,99999,9,999999999,0.0,999,999,99
2050,1,14,6,0,*?*?*?*?*?*?*?*?*?*?*?*?*?*?*?*?*?*?*?*?*?*?,1.5,1.5,100,101048,0,-0,287,0.0,-0.0,0.0,0,0,0,0,210,4.1,10,5,9999,99999,9,999999999,0.0,999,999,99
2050,1,14,7,0,*?*?*?*?*?*?*?*?*?*?*?*?*?*?*?*?*?*?*?*?*?*?,1.8,1.9,100,101048,0,-0,289,0.0,-0.0,0.0,0,0,0,0,207,2.6,10,5,9999,99999,9,999999999,0.0,999,999,99
2050,1,14,8,0,*?*?*?*?*?*?*?*?*?*?*?*?*?*?*?*?*?*?*?*?*?*?,1.6,1.5,100,101048,32,1403,288,0.0,0.0,0.0,0,0,0,0,203,2.6,10,5,9999,99999,9,999999999,0.0,999,999,99
2050,1,14,9,0,*?*?*?*?*?*?*?*?*?*?*?*?*?*?*?*?*?*?*?*?*?*?,1.2,0.2,94,101048,187,1414,281,38.5,38.7,33.4,4298,2502,3998,702,200,3.6,9,5,9999,99999,9,999999999,0.0,999,999,99
2050,1,14,10,0,*?*?*?*?*?*?*?*?*?*?*?*?*?*?*?*?*?*?*?*?*?*?,4.1,2.7,93,101048,301,1414,294,77.0,48.1,66.8,8451,3961,7570,1743,197,3.6,9,5,9999,99999,9,999999999,0.0,999,999,99
2050,1,14,11,0,*?*?*?*?*?*?*?*?*?*?*?*?*?*?*?*?*?*?*?*?*?*?,6.1,3.0,82,101048,366,1412,302,99.1,50.9,86.0,10881,4432,9727,2290,193,4.1,9,5,9999,99999,9,999999999,0.0,999,999,99
2050,1,14,12,0,*?*?*?*?*?*?*?*?*?*?*?*?*?*?*?*?*?*?*?*?*?*?,6.9,3.2,79,101048,379,1413,306,103.4,51.3,89.6,11347,4508,10140,2398,190,4.6,9,5,9999,99999,9,999999999,0.0,999,999,99
2050,1,14,13,0,*?*?*?*?*?*?*?*?*?*?*?*?*?*?*?*?*?*?*?*?*?*?,7.0,2.5,74,101048,337,1410,306,89.4,49.8,77.6,9816,4242,8781,2045,205,6.2,9,5,9999,99999,9,999999999,0.0,999,999,99
2050,1,14,14,0,*?*?*?*?*?*?*?*?*?*?*?*?*?*?*?*?*?*?*?*?*?*?,7.3,2.7,74,101048,245,1410,307,58.3,44.6,50.5,6451,3289,5969,1076,220,5.7,9,5,9999,99999,9,999999999,0.0,999,999,99
2050,1,14,15,0,*?*?*?*?*?*?*?*?*?*?*?*?*?*?*?*?*?*?*?*?*?*?,7.1,2.9,76,101048,108,1406,307,12.0,20.8,10.4,1396,1018,1314,215,235,6.2,9,5,9999,99999,9,999999999,0.0,999,999,99
2050,1,14,16,0,*?*?*?*?*?*?*?*?*?*?*?*?*?*?*?*?*?*?*?*?*?*?,6.9,2.7,76,101048,0,-0,311,0.0,-0.0,0.0,0,0,0,0,250,4.1,10,5,9999,99999,9,999999999,0.0,999,999,99
2050,1,14,17,0,*?*?*?*?*?*?*?*?*?*?*?*?*?*?*?*?*?*?*?*?*?*?,5.6,0.8,73,101048,0,-0,305,0.0,-0.0,0.0,0,0,0,0,265,4.6,10,5,9999,99999,9,999999999,0.0,999,999,99
2050,1,14,18,0,*?*?*?*?*?*?*?*?*?*?*?*?*?*?*?*?*?*?*?*?*?*?,4.0,0.6,80,101048,0,-0,298,0.0,-0.0,0.0,0,0,0,0,280,4.6,10,5,9999,99999,9,999999999,0.0,999,999,99
2050,1,14,19,0,*?*?*?*?*?*?*?*?*?*?*?*?*?*?*?*?*?*?*?*?*?*?,3.3,-1.1,74,101048,0,-0,295,0.0,-0.0,0.0,0,0,0,0,292,4.6,10,5,9999,99999,9,999999999,0.0,999,999,99
2050,1,14,20,0,*?*?*?*?*?*?*?*?*?*?*?*?*?*?*?*?*?*?*?*?*?*?,2.0,-3.1,69,101048,0,-0,290,0.0,-0.0,0.0,0,0,0,0,303,3.1,10,5,9999,99999,9,999999999,0.0,999,999,99
2050,1,14,21,0,*?*?*?*?*?*?*?*?*?*?*?*?*?*?*?*?*?*?*?*?*?*?,2.9,-1.7,73,101048,0,-0,294,0.0,-0.0,0.0,0,0,0,0,315,3.6,10,5,9999,99999,9,999999999,0.0,999,999,99
2050,1,14,22,0,*?*?*?*?*?*?*?*?*?*?*?*?*?*?*?*?*?*?*?*?*?*?,1.5,-2.7,73,101048,0,-0,288,0.0,-0.0,0.0,0,0,0,0,327,5.2,10,5,9999,99999,9,999999999,0.0,999,999,99
2050,1,14,23,0,*?*?*?*?*?*?*?*?*?*?*?*?*?*?*?*?*?*?*?*?*?*?,2.0,-1.9,75,101048,0,-0,290,0.0,-0.0,0.0,0,0,0,0,338,3.1,10,5,9999,99999,9,999999999,0.0,999,999,99
2050,1,14,24,0,*?*?*?*?*?*?*?*?*?*?*?*?*?*?*?*?*?*?*?*?*?*?,3.7,3.2,99,101048,0,-0,296,0.0,-0.0,0.0,0,0,0,0,210,4.1,10,5,9999,99999,9,999999999,0.0,999,999,99
2050,1,15,1,0,*?*?*?*?*?*?*?*?*?*?*?*?*?*?*?*?*?*?*?*?*?*?,2.7,0.2,85,101061,0,-0,293,0.0,-0.0,0.0,0,0,0,0,345,3.1,10,5,9999,99999,9,999999999,0.0,999,999,99
2050,1,15,2,0,*?*?*?*?*?*?*?*?*?*?*?*?*?*?*?*?*?*?*?*?*?*?,2.5,1.3,92,101061,0,-0,292,0.0,-0.0,0.0,0,0,0,0,340,3.6,10,5,9999,99999,9,999999999,0.0,999,999,99
2050,1,15,3,0,*?*?*?*?*?*?*?*?*?*?*?*?*?*?*?*?*?*?*?*?*?*?,2.2,0.6,91,101061,0,-0,291,0.0,-0.0,0.0,0,0,0,0,335,2.6,10,5,9999,99999,9,999999999,0.0,999,999,99
2050,1,15,4,0,*?*?*?*?*?*?*?*?*?*?*?*?*?*?*?*?*?*?*?*?*?*?,1.7,0.2,91,101061,0,-0,288,0.0,-0.0,0.0,0,0,0,0,330,2.6,10,5,9999,99999,9,999999999,0.0,999,999,99
2050,1,15,5,0,*?*?*?*?*?*?*?*?*?*?*?*?*?*?*?*?*?*?*?*?*?*?,2.0,1.0,95,101061,0,-0,290,0.0,-0.0,0.0,0,0,0,0,325,3.6,10,5,9999,99999,9,999999999,0.0,999,999,99
2050,1,15,6,0,*?*?*?*?*?*?*?*?*?*?*?*?*?*?*?*?*?*?*?*?*?*?,2.1,1.5,97,101061,0,-0,290,0.0,-0.0,0.0,0,0,0,0,320,4.1,10,5,9999,99999,9,999999999,0.0,999,999,99
2050,1,15,7,0,*?*?*?*?*?*?*?*?*?*?*?*?*?*?*?*?*?*?*?*?*?*?,2.4,1.5,95,101061,0,-0,291,0.0,-0.0,0.0,0,0,0,0,320,2.6,10,5,9999,99999,9,999999999,0.0,999,999,99
2050,1,15,8,0,*?*?*?*?*?*?*?*?*?*?*?*?*?*?*?*?*?*?*?*?*?*?,3.1,1.5,91,101061,35,1413,294,0.0,0.0,0.0,0,0,0,0,320,2.6,10,5,9999,99999,9,999999999,0.0,999,999,99
2050,1,15,9,0,*?*?*?*?*?*?*?*?*?*?*?*?*?*?*?*?*?*?*?*?*?*?,3.1,1.9,94,101061,190,1412,294,22.8,0.0,22.8,2689,-0,2692,885,320,3.6,10,5,9999,99999,9,999999999,0.0,999,999,99
2050,1,15,10,0,*?*?*?*?*?*?*?*?*?*?*?*?*?*?*?*?*?*?*?*?*?*?,4.2,3.2,95,101061,304,1411,299,45.0,0.0,45.0,5259,0,5270,1778,320,3.6,10,5,9999,99999,9,999999999,0.0,999,999,99
2050,1,15,11,0,*?*?*?*?*?*?*?*?*?*?*?*?*?*?*?*?*?*?*?*?*?*?,5.4,3.2,88,101061,370,1412,304,57.9,0.0,57.9,6755,0,6771,2328,320,4.1,10,5,9999,99999,9,999999999,0.0,999,999,99
2050,1,15,12,0,*?*?*?*?*?*?*?*?*?*?*?*?*?*?*?*?*?*?*?*?*?*?,5.3,3.0,86,101061,383,1412,303,60.4,0.0,60.4,7050,0,7067,2438,320,4.6,10,5,9999,99999,9,999999999,0.0,999,999,99
2050,1,15,13,0,*?*?*?*?*?*?*?*?*?*?*?*?*?*?*?*?*?*?*?*?*?*?,5.5,2.5,82,101061,342,1412,304,52.4,0.0,52.4,6117,0,6130,2090,313,6.2,10,5,9999,99999,9,999999999,0.0,999,999,99
2050,1,15,14,0,*?*?*?*?*?*?*?*?*?*?*?*?*?*?*?*?*?*?*?*?*?*?,5.4,3.2,87,101061,250,1411,304,34.5,0.0,34.5,4038,0,4044,1346,307,5.7,10,5,9999,99999,9,999999999,0.0,999,999,99
2050,1,15,15,0,*?*?*?*?*?*?*?*?*?*?*?*?*?*?*?*?*?*?*?*?*?*?,5.2,2.5,84,101061,113,1407,303,7.9,0.0,7.9,968,-0,967,313,300,6.2,10,5,9999,99999,9,999999999,0.0,999,999,99
2050,1,15,16,0,*?*?*?*?*?*?*?*?*?*?*?*?*?*?*?*?*?*?*?*?*?*?,4.9,2.5,86,101061,0,-0,302,0.0,-0.0,0.0,0,0,0,0,293,4.1,10,5,9999,99999,9,999999999,0.0,999,999,99
2050,1,15,17,0,*?*?*?*?*?*?*?*?*?*?*?*?*?*?*?*?*?*?*?*?*?*?,5.4,3.4,88,101061,0,-0,304,0.0,-0.0,0.0,0,0,0,0,287,4.6,10,5,9999,99999,9,999999999,0.0,999,999,99
2050,1,15,18,0,*?*?*?*?*?*?*?*?*?*?*?*?*?*?*?*?*?*?*?*?*?*?,3.7,2.3,92,101061,0,-0,297,0.0,-0.0,0.0,0,0,0,0,280,4.6,10,5,9999,99999,9,999999999,0.0,999,999,99
2050,1,15,19,0,*?*?*?*?*?*?*?*?*?*?*?*?*?*?*?*?*?*?*?*?*?*?,3.7,2.7,94,101061,0,-0,297,0.0,-0.0,0.0,0,0,0,0,240,4.6,10,5,9999,99999,9,999999999,0.0,999,999,99
2050,1,15,20,0,*?*?*?*?*?*?*?*?*?*?*?*?*?*?*?*?*?*?*?*?*?*?,2.8,1.9,94,101061,0,-0,293,0.0,-0.0,0.0,0,0,0,0,200,3.1,10,5,9999,99999,9,999999999,0.0,999,999,99
2050,1,15,21,0,*?*?*?*?*?*?*?*?*?*?*?*?*?*?*?*?*?*?*?*?*?*?,2.2,0.6,91,101061,0,-0,291,0.0,-0.0,0.0,0,0,0,0,160,3.6,10,5,9999,99999,9,999999999,0.0,999,999,99
2050,1,15,22,0,*?*?*?*?*?*?*?*?*?*?*?*?*?*?*?*?*?*?*?*?*?*?,3.9,2.5,92,101061,0,-0,297,0.0,-0.0,0.0,0,0,0,0,120,5.2,10,5,9999,99999,9,999999999,0.0,999,999,99
2050,1,15,23,0,*?*?*?*?*?*?*?*?*?*?*?*?*?*?*?*?*?*?*?*?*?*?,4.7,3.2,91,101061,0,-0,301,0.0,-0.0,0.0,0,0,0,0,80,3.1,10,5,9999,99999,9,999999999,0.0,999,999,99
2050,1,15,24,0,*?*?*?*?*?*?*?*?*?*?*?*?*?*?*?*?*?*?*?*?*?*?,2.4,-0.8,79,101061,0,-0,292,0.0,-0.0,0.0,0,0,0,0,350,4.1,10,5,9999,99999,9,999999999,0.0,999,999,99
2050,1,16,1,0,*?*?*?*?*?*?*?*?*?*?*?*?*?*?*?*?*?*?*?*?*?*?,7.3,4.8,84,101415,0,-0,312,0.0,-0.0,0.0,0,0,0,0,40,3.1,10,5,9999,99999,9,999999999,0.0,999,999,99
2050,1,16,2,0,*?*?*?*?*?*?*?*?*?*?*?*?*?*?*?*?*?*?*?*?*?*?,8.5,5.6,82,101415,0,-0,317,0.0,-0.0,0.0,0,0,0,0,40,3.6,10,5,9999,99999,9,999999999,0.0,999,999,99
2050,1,16,3,0,*?*?*?*?*?*?*?*?*?*?*?*?*?*?*?*?*?*?*?*?*?*?,7.8,5.3,84,101415,0,-0,314,0.0,-0.0,0.0,0,0,0,0,40,2.6,10,5,9999,99999,9,999999999,0.0,999,999,99
2050,1,16,4,0,*?*?*?*?*?*?*?*?*?*?*?*?*?*?*?*?*?*?*?*?*?*?,7.6,5.1,84,101415,0,-0,313,0.0,-0.0,0.0,0,0,0,0,40,2.6,10,5,9999,99999,9,999999999,0.0,999,999,99
2050,1,16,5,0,*?*?*?*?*?*?*?*?*?*?*?*?*?*?*?*?*?*?*?*?*?*?,6.7,4.1,84,101415,0,-0,309,0.0,-0.0,0.0,0,0,0,0,40,3.6,10,5,9999,99999,9,999999999,0.0,999,999,99
2050,1,16,6,0,*?*?*?*?*?*?*?*?*?*?*?*?*?*?*?*?*?*?*?*?*?*?,5.5,3.9,90,101415,0,-0,304,0.0,-0.0,0.0,0,0,0,0,40,4.1,10,5,9999,99999,9,999999999,0.0,999,999,99
2050,1,16,7,0,*?*?*?*?*?*?*?*?*?*?*?*?*?*?*?*?*?*?*?*?*?*?,6.4,5.3,92,101415,0,-0,308,0.0,-0.0,0.0,0,0,0,0,37,2.6,10,5,9999,99999,9,999999999,0.0,999,999,99
2050,1,16,8,0,*?*?*?*?*?*?*?*?*?*?*?*?*?*?*?*?*?*?*?*?*?*?,7.1,5.9,92,101415,38,1416,311,0.0,0.0,0.0,0,0,0,0,33,2.6,10,5,9999,99999,9,999999999,0.0,999,999,99
2050,1,16,9,0,*?*?*?*?*?*?*?*?*?*?*?*?*?*?*?*?*?*?*?*?*?*?,7.9,6.7,91,101415,193,1410,314,23.4,0.0,23.4,2764,-0,2767,910,30,3.6,10,5,9999,99999,9,999999999,0.0,999,999,99
2050,1,16,10,0,*?*?*?*?*?*?*?*?*?*?*?*?*?*?*?*?*?*?*?*?*?*?,9.7,6.4,79,101415,308,1412,322,45.8,0.0,45.8,5345,0,5356,1809,27,3.6,10,5,9999,99999,9,999999999,0.0,999,999,99
2050,1,16,11,0,*?*?*?*?*?*?*?*?*?*?*?*?*?*?*?*?*?*?*?*?*?*?,12.3,8.0,75,101415,374,1411,334,58.7,0.0,58.7,6850,0,6866,2363,23,4.1,10,5,9999,99999,9,999999999,0.0,999,999,99
2050,1,16,12,0,*?*?*?*?*?*?*?*?*?*?*?*?*?*?*?*?*?*?*?*?*?*?,14.1,8.1,67,101415,387,1410,343,61.2,0.0,61.2,7151,0,7169,2477,20,4.6,10,5,9999,99999,9,999999999,0.0,999,999,99
2050,1,16,13,0,*?*?*?*?*?*?*?*?*?*?*?*?*?*?*?*?*?*?*?*?*?*?,14.3,6.9,61,101415,347,1413,344,53.3,0.0,53.3,6225,0,6239,2130,28,6.2,10,5,9999,99999,9,999999999,0.0,999,999,99
2050,1,16,14,0,*?*?*?*?*?*?*?*?*?*?*?*?*?*?*?*?*?*?*?*?*?*?,14.3,6.9,60,101415,255,1412,344,35.4,0.0,35.4,4149,0,4156,1384,37,5.7,10,5,9999,99999,9,999999999,0.0,999,999,99
2050,1,16,15,0,*?*?*?*?*?*?*?*?*?*?*?*?*?*?*?*?*?*?*?*?*?*?,14.4,6.7,60,101415,118,1408,344,8.8,0.0,8.8,1081,-0,1081,351,45,6.2,10,5,9999,99999,9,999999999,0.0,999,999,99
2050,1,16,16,0,*?*?*?*?*?*?*?*?*?*?*?*?*?*?*?*?*?*?*?*?*?*?,14.3,6.9,61,101415,0,-0,344,0.0,-0.0,0.0,0,0,0,0,53,4.1,10,5,9999,99999,9,999999999,0.0,999,999,99
2050,1,16,17,0,*?*?*?*?*?*?*?*?*?*?*?*?*?*?*?*?*?*?*?*?*?*?,13.1,6.7,65,101415,0,-0,338,0.0,-0.0,0.0,0,0,0,0,62,4.6,10,5,9999,99999,9,999999999,0.0,999,999,99
2050,1,16,18,0,*?*?*?*?*?*?*?*?*?*?*?*?*?*?*?*?*?*?*?*?*?*?,11.2,5.9,69,101415,0,-0,329,0.0,-0.0,0.0,0,0,0,0,70,4.6,10,5,9999,99999,9,999999999,0.0,999,999,99
2050,1,16,19,0,*?*?*?*?*?*?*?*?*?*?*?*?*?*?*?*?*?*?*?*?*?*?,11.0,6.4,73,101415,0,-0,328,0.0,-0.0,0.0,0,0,0,0,72,4.6,10,5,9999,99999,9,999999999,0.0,999,999,99
2050,1,16,20,0,*?*?*?*?*?*?*?*?*?*?*?*?*?*?*?*?*?*?*?*?*?*?,10.5,5.9,73,101415,0,-0,326,0.0,-0.0,0.0,0,0,0,0,73,3.1,10,5,9999,99999,9,999999999,0.0,999,999,99
2050,1,16,21,0,*?*?*?*?*?*?*?*?*?*?*?*?*?*?*?*?*?*?*?*?*?*?,9.7,5.6,75,101415,0,-0,323,0.0,-0.0,0.0,0,0,0,0,75,3.6,10,5,9999,99999,9,999999999,0.0,999,999,99
2050,1,16,22,0,*?*?*?*?*?*?*?*?*?*?*?*?*?*?*?*?*?*?*?*?*?*?,10.0,6.4,78,101415,0,-0,324,0.0,-0.0,0.0,0,0,0,0,77,5.2,10,5,9999,99999,9,999999999,0.0,999,999,99
2050,1,16,23,0,*?*?*?*?*?*?*?*?*?*?*?*?*?*?*?*?*?*?*?*?*?*?,8.9,5.9,81,101415,0,-0,319,0.0,-0.0,0.0,0,0,0,0,78,3.1,10,5,9999,99999,9,999999999,0.0,999,999,99
2050,1,16,24,0,*?*?*?*?*?*?*?*?*?*?*?*?*?*?*?*?*?*?*?*?*?*?,5.5,4.1,90,101415,0,-0,304,0.0,-0.0,0.0,0,0,0,0,40,4.1,10,5,9999,99999,9,999999999,0.0,999,999,99
2050,1,17,1,0,*?*?*?*?*?*?*?*?*?*?*?*?*?*?*?*?*?*?*?*?*?*?,7.5,4.8,83,101722,0,-0,313,0.0,-0.0,0.0,0,0,0,0,80,3.1,10,5,9999,99999,9,999999999,0.0,999,999,99
2050,1,17,2,0,*?*?*?*?*?*?*?*?*?*?*?*?*?*?*?*?*?*?*?*?*?*?,7.3,4.3,81,101722,0,-0,312,0.0,-0.0,0.0,0,0,0,0,80,3.6,10,5,9999,99999,9,999999999,0.0,999,999,99
2050,1,17,3,0,*?*?*?*?*?*?*?*?*?*?*?*?*?*?*?*?*?*?*?*?*?*?,6.7,3.8,82,101722,0,-0,309,0.0,-0.0,0.0,0,0,0,0,80,2.6,10,5,9999,99999,9,999999999,0.0,999,999,99
2050,1,17,4,0,*?*?*?*?*?*?*?*?*?*?*?*?*?*?*?*?*?*?*?*?*?*?,6.2,2.9,79,101722,0,-0,307,0.0,-0.0,0.0,0,0,0,0,80,2.6,10,5,9999,99999,9,999999999,0.0,999,999,99
2050,1,17,5,0,*?*?*?*?*?*?*?*?*?*?*?*?*?*?*?*?*?*?*?*?*?*?,6.2,2.7,78,101722,0,-0,307,0.0,-0.0,0.0,0,0,0,0,80,3.6,10,5,9999,99999,9,999999999,0.0,999,999,99
2050,1,17,6,0,*?*?*?*?*?*?*?*?*?*?*?*?*?*?*?*?*?*?*?*?*?*?,6.1,2.3,76,101722,0,-0,307,0.0,-0.0,0.0,0,0,0,0,80,4.1,10,5,9999,99999,9,999999999,0.0,999,999,99
2050,1,17,7,0,*?*?*?*?*?*?*?*?*?*?*?*?*?*?*?*?*?*?*?*?*?*?,5.7,2.1,77,101722,0,-0,305,0.0,-0.0,0.0,0,0,0,0,85,2.6,10,5,9999,99999,9,999999999,0.0,999,999,99
2050,1,17,8,0,*?*?*?*?*?*?*?*?*?*?*?*?*?*?*?*?*?*?*?*?*?*?,5.3,1.7,77,101722,41,1412,304,0.0,0.0,0.0,0,0,0,0,90,2.6,10,5,9999,99999,9,999999999,0.0,999,999,99
2050,1,17,9,0,*?*?*?*?*?*?*?*?*?*?*?*?*?*?*?*?*?*?*?*?*?*?,6.7,3.2,78,101722,197,1413,310,24.1,0.0,24.1,2843,-0,2846,937,95,3.6,10,5,9999,99999,9,999999999,0.0,999,999,99
2050,1,17,10,0,*?*?*?*?*?*?*?*?*?*?*?*?*?*?*?*?*?*?*?*?*?*?,8.1,4.3,76,101722,312,1412,316,46.5,0.0,46.5,5434,0,5445,1841,100,3.6,10,5,9999,99999,9,999999999,0.0,999,999,99
2050,1,17,11,0,*?*?*?*?*?*?*?*?*?*?*?*?*?*?*?*?*?*?*?*?*?*?,9.0,4.3,73,101722,378,1410,320,59.5,0.0,59.5,6948,0,6964,2400,105,4.1,10,5,9999,99999,9,999999999,0.0,999,999,99
2050,1,17,12,0,*?*?*?*?*?*?*?*?*?*?*?*?*?*?*?*?*?*?*?*?*?*?,10.7,4.1,64,101722,392,1412,327,62.1,0.0,62.1,7258,0,7276,2518,110,4.6,10,5,9999,99999,9,999999999,0.0,999,999,99
2050,1,17,13,0,*?*?*?*?*?*?*?*?*?*?*?*?*?*?*?*?*?*?*?*?*?*?,10.9,4.1,62,101722,352,1413,328,54.3,0.0,54.3,6336,0,6351,2172,112,6.2,10,5,9999,99999,9,999999999,0.0,999,999,99
2050,1,17,14,0,*?*?*?*?*?*?*?*?*?*?*?*?*?*?*?*?*?*?*?*?*?*?,10.7,4.3,65,101722,260,1412,327,36.4,0.0,36.4,4262,0,4270,1424,113,5.7,10,5,9999,99999,9,999999999,0.0,999,999,99
2050,1,17,15,0,*?*?*?*?*?*?*?*?*?*?*?*?*?*?*?*?*?*?*?*?*?*?,11.1,4.8,65,101722,123,1407,329,9.8,0.0,9.8,1197,-0,1197,389,115,6.2,10,5,9999,99999,9,999999999,0.0,999,999,99
2050,1,17,16,0,*?*?*?*?*?*?*?*?*?*?*?*?*?*?*?*?*?*?*?*?*?*?,11.0,3.9,61,101722,0,-0,329,0.0,-0.0,0.0,0,0,0,0,117,4.1,10,5,9999,99999,9,999999999,0.0,999,999,99
2050,1,17,17,0,*?*?*?*?*?*?*?*?*?*?*?*?*?*?*?*?*?*?*?*?*?*?,10.2,3.2,62,101722,0,-0,325,0.0,-0.0,0.0,0,0,0,0,118,4.6,10,5,9999,99999,9,999999999,0.0,999,999,99
2050,1,17,18,0,*?*?*?*?*?*?*?*?*?*?*?*?*?*?*?*?*?*?*?*?*?*?,9.0,3.4,68,101722,0,-0,320,0.0,-0.0,0.0,0,0,0,0,120,4.6,10,5,9999,99999,9,999999999,0.0,999,999,99
2050,1,17,19,0,*?*?*?*?*?*?*?*?*?*?*?*?*?*?*?*?*?*?*?*?*?*?,9.1,3.9,70,101722,0,-0,320,0.0,-0.0,0.0,0,0,0,0,115,4.6,10,5,9999,99999,9,999999999,0.0,999,999,99
2050,1,17,20,0,*?*?*?*?*?*?*?*?*?*?*?*?*?*?*?*?*?*?*?*?*?*?,8.2,3.6,72,101722,0,-0,316,0.0,-0.0,0.0,0,0,0,0,110,3.1,10,5,9999,99999,9,999999999,0.0,999,999,99
2050,1,17,21,0,*?*?*?*?*?*?*?*?*?*?*?*?*?*?*?*?*?*?*?*?*?*?,7.9,3.6,74,101722,0,-0,315,0.0,-0.0,0.0,0,0,0,0,105,3.6,10,5,9999,99999,9,999999999,0.0,999,999,99
2050,1,17,22,0,*?*?*?*?*?*?*?*?*?*?*?*?*?*?*?*?*?*?*?*?*?*?,8.3,3.9,74,101722,0,-0,317,0.0,-0.0,0.0,0,0,0,0,100,5.2,10,5,9999,99999,9,999999999,0.0,999,999,99
2050,1,17,23,0,*?*?*?*?*?*?*?*?*?*?*?*?*?*?*?*?*?*?*?*?*?*?,8.0,3.6,74,101722,0,-0,315,0.0,-0.0,0.0,0,0,0,0,95,3.1,10,5,9999,99999,9,999999999,0.0,999,999,99
2050,1,17,24,0,*?*?*?*?*?*?*?*?*?*?*?*?*?*?*?*?*?*?*?*?*?*?,7.9,5.3,84,101722,0,-0,315,0.0,-0.0,0.0,0,0,0,0,80,4.1,10,5,9999,99999,9,999999999,0.0,999,999,99
2050,1,18,1,0,*?*?*?*?*?*?*?*?*?*?*?*?*?*?*?*?*?*?*?*?*?*?,8.7,5.3,79,100506,0,-0,318,0.0,-0.0,0.0,0,0,0,0,93,3.1,10,5,9999,99999,9,999999999,0.0,999,999,99
2050,1,18,2,0,*?*?*?*?*?*?*?*?*?*?*?*?*?*?*?*?*?*?*?*?*?*?,9.3,5.9,80,100506,0,-0,321,0.0,-0.0,0.0,0,0,0,0,97,3.6,10,5,9999,99999,9,999999999,0.0,999,999,99
2050,1,18,3,0,*?*?*?*?*?*?*?*?*?*?*?*?*?*?*?*?*?*?*?*?*?*?,8.9,6.1,83,100506,0,-0,319,0.0,-0.0,0.0,0,0,0,0,100,2.6,10,5,9999,99999,9,999999999,0.0,999,999,99
2050,1,18,4,0,*?*?*?*?*?*?*?*?*?*?*?*?*?*?*?*?*?*?*?*?*?*?,8.3,5.6,84,100506,0,-0,316,0.0,-0.0,0.0,0,0,0,0,103,2.6,10,5,9999,99999,9,999999999,0.0,999,999,99
2050,1,18,5,0,*?*?*?*?*?*?*?*?*?*?*?*?*?*?*?*?*?*?*?*?*?*?,7.6,6.6,94,100506,0,-0,313,0.0,-0.0,0.0,0,0,0,0,107,3.6,10,5,9999,99999,9,999999999,0.0,999,999,99
2050,1,18,6,0,*?*?*?*?*?*?*?*?*?*?*?*?*?*?*?*?*?*?*?*?*?*?,8.0,7.3,96,100506,0,-0,315,0.0,-0.0,0.0,0,0,0,0,110,4.1,10,5,9999,99999,9,999999999,0.0,999,999,99
2050,1,18,7,0,*?*?*?*?*?*?*?*?*?*?*?*?*?*?*?*?*?*?*?*?*?*?,8.3,6.4,88,100506,0,-0,316,0.0,-0.0,0.0,0,0,0,0,112,2.6,10,5,9999,99999,9,999999999,0.0,999,999,99
2050,1,18,8,0,*?*?*?*?*?*?*?*?*?*?*?*?*?*?*?*?*?*?*?*?*?*?,8.3,6.9,91,100506,44,1403,316,0.0,0.0,0.0,0,0,0,0,113,2.6,10,5,9999,99999,9,999999999,0.6,999,999,99
2050,1,18,9,0,*?*?*?*?*?*?*?*?*?*?*?*?*?*?*?*?*?*?*?*?*?*?,9.0,7.0,87,100506,200,1408,319,24.8,0.0,24.8,2925,-0,2928,964,115,3.6,10,5,9999,99999,9,999999999,0.0,999,999,99
2050,1,18,10,0,*?*?*?*?*?*?*?*?*?*?*?*?*?*?*?*?*?*?*?*?*?*?,9.7,8.1,90,100506,316,1412,322,47.3,0.0,47.3,5526,0,5537,1874,117,3.6,10,5,9999,99999,9,999999999,0.2,999,999,99
2050,1,18,11,0,*?*?*?*?*?*?*?*?*?*?*?*?*?*?*?*?*?*?*?*?*?*?,11.1,8.5,85,100506,383,1412,328,60.4,0.0,60.4,7048,0,7065,2439,118,4.1,10,5,9999,99999,9,999999999,0.7,999,999,99
2050,1,18,12,0,*?*?*?*?*?*?*?*?*?*?*?*?*?*?*?*?*?*?*?*?*?*?,12.5,9.6,83,100506,397,1412,335,63.1,0.0,63.1,7367,0,7385,2559,120,4.6,10,5,9999,99999,9,999999999,0.3,999,999,99
2050,1,18,13,0,*?*?*?*?*?*?*?*?*?*?*?*?*?*?*?*?*?*?*?*?*?*?,12.5,9.7,84,100506,357,1413,335,55.2,0.0,55.2,6435,0,6450,2214,115,6.2,10,5,9999,99999,9,999999999,5.9,999,999,99
2050,1,18,14,0,*?*?*?*?*?*?*?*?*?*?*?*?*?*?*?*?*?*?*?*?*?*?,12.6,8.9,79,100506,265,1411,335,37.4,0.0,37.4,4375,0,4383,1465,110,5.7,10,5,9999,99999,9,999999999,1.9,999,999,99
2050,1,18,15,0,*?*?*?*?*?*?*?*?*?*?*?*?*?*?*?*?*?*?*?*?*?*?,12.5,9.7,83,100506,129,1415,335,10.8,0.0,10.8,1315,-0,1315,428,105,6.2,10,5,9999,99999,9,999999999,0.0,999,999,99
2050,1,18,16,0,*?*?*?*?*?*?*?*?*?*?*?*?*?*?*?*?*?*?*?*?*?*?,12.5,9.1,80,100506,0,-0,335,0.0,-0.0,0.0,0,0,0,0,100,4.1,10,5,9999,99999,9,999999999,0.3,999,999,99
2050,1,18,17,0,*?*?*?*?*?*?*?*?*?*?*?*?*?*?*?*?*?*?*?*?*?*?,12.0,9.1,83,100506,0,-0,333,0.0,-0.0,0.0,0,0,0,0,95,4.6,10,5,9999,99999,9,999999999,0.4,999,999,99
2050,1,18,18,0,*?*?*?*?*?*?*?*?*?*?*?*?*?*?*?*?*?*?*?*?*?*?,11.5,9.3,87,100506,0,-0,330,0.0,-0.0,0.0,0,0,0,0,90,4.6,10,5,9999,99999,9,999999999,2.3,999,999,99
2050,1,18,19,0,*?*?*?*?*?*?*?*?*?*?*?*?*?*?*?*?*?*?*?*?*?*?,10.6,8.0,85,100506,0,-0,326,0.0,-0.0,0.0,0,0,0,0,90,4.6,10,5,9999,99999,9,999999999,0.4,999,999,99
2050,1,18,20,0,*?*?*?*?*?*?*?*?*?*?*?*?*?*?*?*?*?*?*?*?*?*?,10.3,8.9,92,100506,0,-0,325,0.0,-0.0,0.0,0,0,0,0,90,3.1,10,5,9999,99999,9,999999999,0.9,999,999,99
2050,1,18,21,0,*?*?*?*?*?*?*?*?*?*?*?*?*?*?*?*?*?*?*?*?*?*?,10.1,9.6,97,100506,0,-0,324,0.0,-0.0,0.0,0,0,0,0,90,3.6,10,5,9999,99999,9,999999999,0.8,999,999,99
2050,1,18,22,0,*?*?*?*?*?*?*?*?*?*?*?*?*?*?*?*?*?*?*?*?*?*?,9.6,9.2,97,100506,0,-0,321,0.0,-0.0,0.0,0,0,0,0,90,5.2,10,5,9999,99999,9,999999999,1.1,999,999,99
2050,1,18,23,0,*?*?*?*?*?*?*?*?*?*?*?*?*?*?*?*?*?*?*?*?*?*?,9.3,9.3,100,100506,0,-0,320,0.0,-0.0,0.0,0,0,0,0,90,3.1,10,5,9999,99999,9,999999999,1.3,999,999,99
2050,1,18,24,0,*?*?*?*?*?*?*?*?*?*?*?*?*?*?*?*?*?*?*?*?*?*?,7.8,4.5,80,100506,0,-0,314,0.0,-0.0,0.0,0,0,0,0,90,4.1,10,5,9999,99999,9,999999999,0.0,999,999,99
2050,1,19,1,0,*?*?*?*?*?*?*?*?*?*?*?*?*?*?*?*?*?*?*?*?*?*?,9.0,9.1,100,100068,0,-0,319,0.0,-0.0,0.0,0,0,0,0,83,3.1,10,5,9999,99999,9,999999999,0.2,999,999,99
2050,1,19,2,0,*?*?*?*?*?*?*?*?*?*?*?*?*?*?*?*?*?*?*?*?*?*?,9.2,9.2,100,100068,0,-0,320,0.0,-0.0,0.0,0,0,0,0,77,3.6,10,5,9999,99999,9,999999999,0.7,999,999,99
2050,1,19,3,0,*?*?*?*?*?*?*?*?*?*?*?*?*?*?*?*?*?*?*?*?*?*?,8.3,7.1,100,100068,0,-0,316,0.0,-0.0,0.0,0,0,0,0,70,2.6,10,5,9999,99999,9,999999999,0.1,999,999,99
2050,1,19,4,0,*?*?*?*?*?*?*?*?*?*?*?*?*?*?*?*?*?*?*?*?*?*?,7.8,6.7,100,100068,0,-0,314,0.0,-0.0,0.0,0,0,0,0,63,2.6,10,5,9999,99999,9,999999999,0.4,999,999,99
2050,1,19,5,0,*?*?*?*?*?*?*?*?*?*?*?*?*?*?*?*?*?*?*?*?*?*?,7.5,6.7,100,100068,0,-0,312,0.0,-0.0,0.0,0,0,0,0,57,3.6,10,5,9999,99999,9,999999999,0.0,999,999,99
2050,1,19,6,0,*?*?*?*?*?*?*?*?*?*?*?*?*?*?*?*?*?*?*?*?*?*?,7.1,7.1,100,100068,0,-0,311,0.0,-0.0,0.0,0,0,0,0,50,4.1,10,5,9999,99999,9,999999999,0.0,999,999,99
2050,1,19,7,0,*?*?*?*?*?*?*?*?*?*?*?*?*?*?*?*?*?*?*?*?*?*?,7.8,7.9,100,100068,0,-0,314,0.0,-0.0,0.0,0,0,0,0,53,2.6,10,5,9999,99999,9,999999999,0.0,999,999,99
2050,1,19,8,0,*?*?*?*?*?*?*?*?*?*?*?*?*?*?*?*?*?*?*?*?*?*?,8.4,8.4,100,100068,48,1420,316,0.0,0.0,0.0,0,0,0,0,57,2.6,10,5,9999,99999,9,999999999,0.0,999,999,99
2050,1,19,9,0,*?*?*?*?*?*?*?*?*?*?*?*?*?*?*?*?*?*?*?*?*?*?,7.8,7.9,100,100068,204,1410,314,25.6,0.0,25.6,3011,0,3015,993,60,3.6,10,5,9999,99999,9,999999999,0.0,999,999,99
2050,1,19,10,0,*?*?*?*?*?*?*?*?*?*?*?*?*?*?*?*?*?*?*?*?*?*?,9.3,9.3,100,100068,320,1411,320,48.2,0.0,48.2,5622,0,5634,1909,63,3.6,10,5,9999,99999,9,999999999,0.0,999,999,99
2050,1,19,11,0,*?*?*?*?*?*?*?*?*?*?*?*?*?*?*?*?*?*?*?*?*?*?,10.7,9.6,100,100068,387,1410,326,61.3,0.0,61.3,7155,0,7173,2478,67,4.1,10,5,9999,99999,9,999999999,0.0,999,999,99
2050,1,19,12,0,*?*?*?*?*?*?*?*?*?*?*?*?*?*?*?*?*?*?*?*?*?*?,12.3,9.6,90,100068,402,1413,334,64.0,0.0,64.0,7481,0,7500,2603,70,4.6,10,5,9999,99999,9,999999999,0.0,999,999,99
2050,1,19,13,0,*?*?*?*?*?*?*?*?*?*?*?*?*?*?*?*?*?*?*?*?*?*?,12.4,10.1,93,100068,362,1412,334,56.2,0.0,56.2,6568,0,6583,2258,67,6.2,10,5,9999,99999,9,999999999,0.0,999,999,99
2050,1,19,14,0,*?*?*?*?*?*?*?*?*?*?*?*?*?*?*?*?*?*?*?*?*?*?,12.4,11.0,99,100068,270,1409,334,38.5,0.0,38.5,4497,0,4505,1506,63,5.7,10,5,9999,99999,9,999999999,0.0,999,999,99
2050,1,19,15,0,*?*?*?*?*?*?*?*?*?*?*?*?*?*?*?*?*?*?*?*?*?*?,12.5,10.4,94,100068,134,1412,335,11.9,0.0,11.9,1435,-0,1435,468,60,6.2,10,5,9999,99999,9,999999999,0.0,999,999,99
2050,1,19,16,0,*?*?*?*?*?*?*?*?*?*?*?*?*?*?*?*?*?*?*?*?*?*?,12.4,10.9,98,100068,0,-0,334,0.0,-0.0,0.0,0,0,0,0,57,4.1,10,5,9999,99999,9,999999999,0.0,999,999,99
2050,1,19,17,0,*?*?*?*?*?*?*?*?*?*?*?*?*?*?*?*?*?*?*?*?*?*?,11.6,10.7,100,100068,0,-0,330,0.0,-0.0,0.0,0,0,0,0,53,4.6,10,5,9999,99999,9,999999999,0.0,999,999,99
2050,1,19,18,0,*?*?*?*?*?*?*?*?*?*?*?*?*?*?*?*?*?*?*?*?*?*?,10.5,10.5,100,100068,0,-0,325,0.0,-0.0,0.0,0,0,0,0,50,4.6,10,5,9999,99999,9,999999999,0.0,999,999,99
2050,1,19,19,0,*?*?*?*?*?*?*?*?*?*?*?*?*?*?*?*?*?*?*?*?*?*?,10.4,10.4,100,100068,0,-0,325,0.0,-0.0,0.0,0,0,0,0,48,4.6,10,5,9999,99999,9,999999999,0.0,999,999,99
2050,1,19,20,0,*?*?*?*?*?*?*?*?*?*?*?*?*?*?*?*?*?*?*?*?*?*?,10.2,10.1,100,100068,0,-0,324,0.0,-0.0,0.0,0,0,0,0,47,3.1,10,5,9999,99999,9,999999999,0.0,999,999,99
2050,1,19,21,0,*?*?*?*?*?*?*?*?*?*?*?*?*?*?*?*?*?*?*?*?*?*?,9.9,9.9,100,100068,0,-0,323,0.0,-0.0,0.0,0,0,0,0,45,3.6,10,5,9999,99999,9,999999999,0.0,999,999,99
2050,1,19,22,0,*?*?*?*?*?*?*?*?*?*?*?*?*?*?*?*?*?*?*?*?*?*?,9.2,9.2,100,100068,0,-0,320,0.0,-0.0,0.0,0,0,0,0,43,5.2,10,5,9999,99999,9,999999999,0.0,999,999,99
2050,1,19,23,0,*?*?*?*?*?*?*?*?*?*?*?*?*?*?*?*?*?*?*?*?*?*?,9.0,9.1,100,100068,0,-0,319,0.0,-0.0,0.0,0,0,0,0,42,3.1,10,5,9999,99999,9,999999999,0.0,999,999,99
2050,1,19,24,0,*?*?*?*?*?*?*?*?*?*?*?*?*?*?*?*?*?*?*?*?*?*?,9.0,8.9,100,100068,0,-0,319,0.0,-0.0,0.0,0,0,0,0,90,4.1,10,5,9999,99999,9,999999999,0.5,999,999,99
2050,1,20,1,0,*?*?*?*?*?*?*?*?*?*?*?*?*?*?*?*?*?*?*?*?*?*?,8.6,7.3,91,99796.7,0,-0,317,0.0,-0.0,0.0,0,0,0,0,38,3.1,10,5,9999,99999,9,999999999,0.0,999,999,99
2050,1,20,2,0,*?*?*?*?*?*?*?*?*?*?*?*?*?*?*?*?*?*?*?*?*?*?,8.6,6.2,85,99796.7,0,-0,317,0.0,-0.0,0.0,0,0,0,0,37,3.6,10,5,9999,99999,9,999999999,0.0,999,999,99
2050,1,20,3,0,*?*?*?*?*?*?*?*?*?*?*?*?*?*?*?*?*?*?*?*?*?*?,8.1,5.9,85,99796.7,0,-0,315,0.0,-0.0,0.0,0,0,0,0,35,2.6,10,5,9999,99999,9,999999999,0.2,999,999,99
2050,1,20,4,0,*?*?*?*?*?*?*?*?*?*?*?*?*?*?*?*?*?*?*?*?*?*?,7.8,5.5,85,99796.7,0,-0,314,0.0,-0.0,0.0,0,0,0,0,33,2.6,10,5,9999,99999,9,999999999,0.0,999,999,99
2050,1,20,5,0,*?*?*?*?*?*?*?*?*?*?*?*?*?*?*?*?*?*?*?*?*?*?,7.4,5.3,87,99796.7,0,-0,312,0.0,-0.0,0.0,0,0,0,0,32,3.6,10,5,9999,99999,9,999999999,0.0,999,999,99
2050,1,20,6,0,*?*?*?*?*?*?*?*?*?*?*?*?*?*?*?*?*?*?*?*?*?*?,7.8,5.6,86,99796.7,0,-0,314,0.0,-0.0,0.0,0,0,0,0,30,4.1,10,5,9999,99999,9,999999999,0.0,999,999,99
2050,1,20,7,0,*?*?*?*?*?*?*?*?*?*?*?*?*?*?*?*?*?*?*?*?*?*?,8.1,5.9,87,99796.7,0,-0,315,0.0,-0.0,0.0,0,0,0,0,33,2.6,10,5,9999,99999,9,999999999,0.0,999,999,99
2050,1,20,8,0,*?*?*?*?*?*?*?*?*?*?*?*?*?*?*?*?*?*?*?*?*?*?,8.7,6.2,85,99796.7,51,1402,314,0.0,0.0,0.0,0,0,0,0,37,2.6,9,5,9999,99999,9,999999999,0.0,999,999,99
2050,1,20,9,0,*?*?*?*?*?*?*?*?*?*?*?*?*?*?*?*?*?*?*?*?*?*?,8.7,6.9,87,99796.7,208,1409,302,79.5,241.5,43.9,8372,15500,5940,782,40,3.6,6,3,9999,99999,9,999999999,0.0,999,999,99
2050,1,20,10,0,*?*?*?*?*?*?*?*?*?*?*?*?*?*?*?*?*?*?*?*?*?*?,9.3,6.9,84,99796.7,324,1409,304,147.9,288.1,81.6,15326,22914,10501,1505,43,3.6,6,3,9999,99999,9,999999999,0.0,999,999,99
2050,1,20,11,0,*?*?*?*?*?*?*?*?*?*?*?*?*?*?*?*?*?*?*?*?*?*?,10.6,7.0,78,99796.7,392,1411,314,169.2,217.3,108.8,17900,19002,12674,2150,47,4.1,7,4,9999,99999,9,999999999,0.0,999,999,99
2050,1,20,12,0,*?*?*?*?*?*?*?*?*?*?*?*?*?*?*?*?*?*?*?*?*?*?,11.7,7.6,75,99796.7,407,1412,323,149.6,130.9,111.9,16319,11769,12850,2488,50,4.6,8,4,9999,99999,9,999999999,0.0,999,999,99
2050,1,20,13,0,*?*?*?*?*?*?*?*?*?*?*?*?*?*?*?*?*?*?*?*?*?*?,11.8,7.7,75,99796.7,367,1411,328,99.5,50.9,86.3,10920,4439,9761,2298,50,6.2,9,5,9999,99999,9,999999999,0.0,999,999,99
2050,1,20,14,0,*?*?*?*?*?*?*?*?*?*?*?*?*?*?*?*?*?*?*?*?*?*?,11.4,7.4,76,99796.7,276,1412,318,107.5,196.4,69.1,11402,14532,8243,1301,50,5.7,7,4,9999,99999,9,999999999,0.0,999,999,99
2050,1,20,15,0,*?*?*?*?*?*?*?*?*?*?*?*?*?*?*?*?*?*?*?*?*?*?,11.8,7.6,75,99796.7,139,1407,328,22.5,30.3,19.5,2550,1686,2386,406,50,6.2,9,5,9999,99999,9,999999999,0.0,999,999,99
2050,1,20,16,0,*?*?*?*?*?*?*?*?*?*?*?*?*?*?*?*?*?*?*?*?*?*?,11.5,6.7,72,99796.7,0,-0,326,0.0,-0.0,0.0,0,0,0,0,50,4.1,9,5,9999,99999,9,999999999,0.0,999,999,99
2050,1,20,17,0,*?*?*?*?*?*?*?*?*?*?*?*?*?*?*?*?*?*?*?*?*?*?,11.0,7.1,76,99796.7,0,-0,328,0.0,-0.0,0.0,0,0,0,0,50,4.6,10,5,9999,99999,9,999999999,0.0,999,999,99
2050,1,20,18,0,*?*?*?*?*?*?*?*?*?*?*?*?*?*?*?*?*?*?*?*?*?*?,10.1,7.1,82,99796.7,0,-0,324,0.0,-0.0,0.0,0,0,0,0,50,4.6,10,5,9999,99999,9,999999999,0.0,999,999,99
2050,1,20,19,0,*?*?*?*?*?*?*?*?*?*?*?*?*?*?*?*?*?*?*?*?*?*?,10.1,7.1,82,99796.7,0,-0,324,0.0,-0.0,0.0,0,0,0,0,50,4.6,10,5,9999,99999,9,999999999,0.0,999,999,99
2050,1,20,20,0,*?*?*?*?*?*?*?*?*?*?*?*?*?*?*?*?*?*?*?*?*?*?,10.0,7.6,85,99796.7,0,-0,324,0.0,-0.0,0.0,0,0,0,0,50,3.1,10,5,9999,99999,9,999999999,0.0,999,999,99
2050,1,20,21,0,*?*?*?*?*?*?*?*?*?*?*?*?*?*?*?*?*?*?*?*?*?*?,9.5,7.1,85,99796.7,0,-0,321,0.0,-0.0,0.0,0,0,0,0,50,3.6,10,5,9999,99999,9,999999999,0.0,999,999,99
2050,1,20,22,0,*?*?*?*?*?*?*?*?*?*?*?*?*?*?*?*?*?*?*?*?*?*?,9.3,7.3,87,99796.7,0,-0,320,0.0,-0.0,0.0,0,0,0,0,50,5.2,10,5,9999,99999,9,999999999,0.0,999,999,99
2050,1,20,23,0,*?*?*?*?*?*?*?*?*?*?*?*?*?*?*?*?*?*?*?*?*?*?,8.6,7.0,89,99796.7,0,-0,317,0.0,-0.0,0.0,0,0,0,0,50,3.1,10,5,9999,99999,9,999999999,0.0,999,999,99
2050,1,20,24,0,*?*?*?*?*?*?*?*?*?*?*?*?*?*?*?*?*?*?*?*?*?*?,8.9,8.1,95,99796.7,0,-0,318,0.0,-0.0,0.0,0,0,0,0,40,4.1,10,5,9999,99999,9,999999999,0.0,999,999,99
2050,1,21,1,0,*?*?*?*?*?*?*?*?*?*?*?*?*?*?*?*?*?*?*?*?*?*?,6.8,6.9,100,99420.4,0,-0,309,0.0,-0.0,0.0,0,0,0,0,47,1.0,10,5,9999,99999,9,999999999,0.1,999,999,99
2050,1,21,2,0,*?*?*?*?*?*?*?*?*?*?*?*?*?*?*?*?*?*?*?*?*?*?,6.1,6.1,100,99420.4,0,-0,306,0.0,-0.0,0.0,0,0,0,0,43,0.5,10,5,9999,99999,9,999999999,0.9,999,999,99
2050,1,21,3,0,*?*?*?*?*?*?*?*?*?*?*?*?*?*?*?*?*?*?*?*?*?*?,6.3,6.4,100,99420.4,0,-0,307,0.0,-0.0,0.0,0,0,0,0,40,2.1,10,5,9999,99999,9,999999999,1.0,999,999,99
2050,1,21,4,0,*?*?*?*?*?*?*?*?*?*?*?*?*?*?*?*?*?*?*?*?*?*?,5.9,5.9,100,99420.4,0,-0,306,0.0,-0.0,0.0,0,0,0,0,37,0.5,10,5,9999,99999,9,999999999,0.1,999,999,99
2050,1,21,5,0,*?*?*?*?*?*?*?*?*?*?*?*?*?*?*?*?*?*?*?*?*?*?,5.7,5.6,100,99420.4,0,-0,305,0.0,-0.0,0.0,0,0,0,0,33,1.5,10,5,9999,99999,9,999999999,0.0,999,999,99
2050,1,21,6,0,*?*?*?*?*?*?*?*?*?*?*?*?*?*?*?*?*?*?*?*?*?*?,5.4,5.5,100,99420.4,0,-0,303,0.0,-0.0,0.0,0,0,0,0,30,1.0,10,5,9999,99999,9,999999999,1.0,999,999,99
2050,1,21,7,0,*?*?*?*?*?*?*?*?*?*?*?*?*?*?*?*?*?*?*?*?*?*?,5.5,5.5,100,99420.4,0,-0,304,0.0,-0.0,0.0,0,0,0,0,47,1.0,10,5,9999,99999,9,999999999,0.1,999,999,99
2050,1,21,8,0,*?*?*?*?*?*?*?*?*?*?*?*?*?*?*?*?*?*?*?*?*?*?,5.5,5.5,100,99420.4,55,1409,304,0.0,0.0,0.0,0,0,0,0,63,1.5,10,5,9999,99999,9,999999999,0.3,999,999,99
2050,1,21,9,0,*?*?*?*?*?*?*?*?*?*?*?*?*?*?*?*?*?*?*?*?*?*?,5.9,5.8,100,99420.4,212,1408,301,47.2,41.7,40.9,5246,2865,4872,865,80,0.5,9,5,9999,99999,9,999999999,0.4,999,999,99
2050,1,21,10,0,*?*?*?*?*?*?*?*?*?*?*?*?*?*?*?*?*?*?*?*?*?*?,6.6,6.1,100,99420.4,329,1411,305,86.7,49.4,75.2,9513,4181,8513,1977,97,0.0,9,5,9999,99999,9,999999999,0.1,999,999,99
2050,1,21,11,0,*?*?*?*?*?*?*?*?*?*?*?*?*?*?*?*?*?*?*?*?*?*?,6.9,5.6,100,99420.4,397,1411,306,109.7,51.9,95.1,12050,4596,10767,2562,113,0.0,9,5,9999,99999,9,999999999,1.1,999,999,99
2050,1,21,12,0,*?*?*?*?*?*?*?*?*?*?*?*?*?*?*?*?*?*?*?*?*?*?,8.1,6.7,100,99420.4,412,1412,315,66.0,0.0,66.0,7716,0,7736,2693,130,0.5,10,5,9999,99999,9,999999999,0.0,999,999,99
2050,1,21,13,0,*?*?*?*?*?*?*?*?*?*?*?*?*?*?*?*?*?*?*?*?*?*?,7.8,5.9,100,99420.4,372,1410,314,58.3,0.0,58.3,6811,0,6827,2348,132,0.5,10,5,9999,99999,9,999999999,0.3,999,999,99
2050,1,21,14,0,*?*?*?*?*?*?*?*?*?*?*?*?*?*?*?*?*?*?*?*?*?*?,7.9,5.6,100,99420.4,281,1410,310,70.5,47.0,61.1,7784,3685,7183,1314,133,0.5,9,5,9999,99999,9,999999999,0.1,999,999,99
2050,1,21,15,0,*?*?*?*?*?*?*?*?*?*?*?*?*?*?*?*?*?*?*?*?*?*?,8.2,4.6,98,99420.4,145,1412,311,24.4,31.5,21.1,2756,1793,2577,440,135,0.5,9,5,9999,99999,9,999999999,0.0,999,999,99
2050,1,21,16,0,*?*?*?*?*?*?*?*?*?*?*?*?*?*?*?*?*?*?*?*?*?*?,7.8,5.8,100,99420.4,0,-0,314,0.0,-0.0,0.0,0,0,0,0,137,0.5,10,5,9999,99999,9,999999999,0.0,999,999,99
2050,1,21,17,0,*?*?*?*?*?*?*?*?*?*?*?*?*?*?*?*?*?*?*?*?*?*?,7.7,7.0,100,99420.4,0,-0,313,0.0,-0.0,0.0,0,0,0,0,138,0.5,10,5,9999,99999,9,999999999,0.0,999,999,99
2050,1,21,18,0,*?*?*?*?*?*?*?*?*?*?*?*?*?*?*?*?*?*?*?*?*?*?,7.5,7.1,100,99420.4,0,-0,312,0.0,-0.0,0.0,0,0,0,0,140,1.0,10,5,9999,99999,9,999999999,0.2,999,999,99
2050,1,21,19,0,*?*?*?*?*?*?*?*?*?*?*?*?*?*?*?*?*?*?*?*?*?*?,7.0,7.0,100,99420.4,0,-0,310,0.0,-0.0,0.0,0,0,0,0,132,0.0,10,5,9999,99999,9,999999999,0.1,999,999,99
2050,1,21,20,0,*?*?*?*?*?*?*?*?*?*?*?*?*?*?*?*?*?*?*?*?*?*?,6.9,6.7,100,99420.4,0,-0,310,0.0,-0.0,0.0,0,0,0,0,123,0.5,10,5,9999,99999,9,999999999,0.0,999,999,99
2050,1,21,21,0,*?*?*?*?*?*?*?*?*?*?*?*?*?*?*?*?*?*?*?*?*?*?,6.8,6.9,100,99420.4,0,-0,309,0.0,-0.0,0.0,0,0,0,0,115,0.5,10,5,9999,99999,9,999999999,0.0,999,999,99
2050,1,21,22,0,*?*?*?*?*?*?*?*?*?*?*?*?*?*?*?*?*?*?*?*?*?*?,7.1,6.1,100,99420.4,0,-0,311,0.0,-0.0,0.0,0,0,0,0,107,1.0,10,5,9999,99999,9,999999999,0.0,999,999,99
2050,1,21,23,0,*?*?*?*?*?*?*?*?*?*?*?*?*?*?*?*?*?*?*?*?*?*?,7.2,5.9,100,99420.4,0,-0,311,0.0,-0.0,0.0,0,0,0,0,98,1.0,10,5,9999,99999,9,999999999,0.0,999,999,99
2050,1,21,24,0,*?*?*?*?*?*?*?*?*?*?*?*?*?*?*?*?*?*?*?*?*?*?,7.9,7.0,100,99420.4,0,-0,314,0.0,-0.0,0.0,0,0,0,0,50,2.1,10,5,9999,99999,9,999999999,0.0,999,999,99
2050,1,22,1,0,*?*?*?*?*?*?*?*?*?*?*?*?*?*?*?*?*?*?*?*?*?*?,7.4,7.4,100,100340,0,-0,312,0.0,-0.0,0.0,0,0,0,0,93,1.0,10,5,9999,99999,9,999999999,0.0,999,999,99
2050,1,22,2,0,*?*?*?*?*?*?*?*?*?*?*?*?*?*?*?*?*?*?*?*?*?*?,7.5,7.4,100,100340,0,-0,312,0.0,-0.0,0.0,0,0,0,0,97,0.5,10,5,9999,99999,9,999999999,0.0,999,999,99
2050,1,22,3,0,*?*?*?*?*?*?*?*?*?*?*?*?*?*?*?*?*?*?*?*?*?*?,8.1,8.0,100,100340,0,-0,315,0.0,-0.0,0.0,0,0,0,0,100,2.1,10,5,9999,99999,9,999999999,0.0,999,999,99
2050,1,22,4,0,*?*?*?*?*?*?*?*?*?*?*?*?*?*?*?*?*?*?*?*?*?*?,7.7,7.7,100,100340,0,-0,313,0.0,-0.0,0.0,0,0,0,0,103,0.5,10,5,9999,99999,9,999999999,0.0,999,999,99
2050,1,22,5,0,*?*?*?*?*?*?*?*?*?*?*?*?*?*?*?*?*?*?*?*?*?*?,7.3,7.3,100,100340,0,-0,311,0.0,-0.0,0.0,0,0,0,0,107,1.5,10,5,9999,99999,9,999999999,0.0,999,999,99
2050,1,22,6,0,*?*?*?*?*?*?*?*?*?*?*?*?*?*?*?*?*?*?*?*?*?*?,7.5,7.6,100,100340,0,-0,312,0.0,-0.0,0.0,0,0,0,0,110,1.0,10,5,9999,99999,9,999999999,0.0,999,999,99
2050,1,22,7,0,*?*?*?*?*?*?*?*?*?*?*?*?*?*?*?*?*?*?*?*?*?*?,7.7,7.7,100,100340,0,-0,313,0.0,-0.0,0.0,0,0,0,0,97,1.0,10,5,9999,99999,9,999999999,0.0,999,999,99
2050,1,22,8,0,*?*?*?*?*?*?*?*?*?*?*?*?*?*?*?*?*?*?*?*?*?*?,7.8,7.9,100,100340,59,1410,314,0.0,0.0,0.0,0,0,0,0,83,1.5,10,5,9999,99999,9,999999999,0.0,999,999,99
2050,1,22,9,0,*?*?*?*?*?*?*?*?*?*?*?*?*?*?*?*?*?*?*?*?*?*?,8.1,8.1,100,100340,217,1413,315,28.0,0.0,28.0,3293,0,3297,1089,70,0.5,10,5,9999,99999,9,999999999,0.0,999,999,99
2050,1,22,10,0,*?*?*?*?*?*?*?*?*?*?*?*?*?*?*?*?*?*?*?*?*?*?,8.5,8.5,100,100340,334,1412,317,50.8,0.0,50.8,5934,0,5946,2023,57,0.0,10,5,9999,99999,9,999999999,0.0,999,999,99
2050,1,22,11,0,*?*?*?*?*?*?*?*?*?*?*?*?*?*?*?*?*?*?*?*?*?*?,9.3,9.1,100,100340,402,1411,320,64.1,0.0,64.1,7493,0,7512,2607,43,0.0,10,5,9999,99999,9,999999999,0.0,999,999,99
2050,1,22,12,0,*?*?*?*?*?*?*?*?*?*?*?*?*?*?*?*?*?*?*?*?*?*?,9.4,8.5,100,100340,417,1410,321,67.1,0.0,67.1,7838,0,7858,2739,30,0.5,10,5,9999,99999,9,999999999,0.0,999,999,99
2050,1,22,13,0,*?*?*?*?*?*?*?*?*?*?*?*?*?*?*?*?*?*?*?*?*?*?,9.7,7.6,100,100340,378,1411,322,59.4,0.0,59.4,6938,0,6955,2396,37,0.5,10,5,9999,99999,9,999999999,0.0,999,999,99
2050,1,22,14,0,*?*?*?*?*?*?*?*?*?*?*?*?*?*?*?*?*?*?*?*?*?*?,9.8,7.4,98,100340,287,1411,323,41.7,0.0,41.7,4872,0,4881,1639,43,0.5,10,5,9999,99999,9,999999999,0.0,999,999,99
2050,1,22,15,0,*?*?*?*?*?*?*?*?*?*?*?*?*?*?*?*?*?*?*?*?*?*?,9.7,7.7,100,100340,150,1406,322,15.1,0.0,15.1,1808,-0,1809,591,50,0.5,10,5,9999,99999,9,999999999,0.0,999,999,99
2050,1,22,16,0,*?*?*?*?*?*?*?*?*?*?*?*?*?*?*?*?*?*?*?*?*?*?,9.7,8.1,100,100340,0,-0,322,0.0,-0.0,0.0,0,0,0,0,57,0.5,10,5,9999,99999,9,999999999,0.8,999,999,99
2050,1,22,17,0,*?*?*?*?*?*?*?*?*?*?*?*?*?*?*?*?*?*?*?*?*?*?,9.7,9.7,100,100340,0,-0,322,0.0,-0.0,0.0,0,0,0,0,63,0.5,10,5,9999,99999,9,999999999,3.0,999,999,99
2050,1,22,18,0,*?*?*?*?*?*?*?*?*?*?*?*?*?*?*?*?*?*?*?*?*?*?,8.8,8.8,100,100340,0,-0,318,0.0,-0.0,0.0,0,0,0,0,70,1.0,10,5,9999,99999,9,999999999,0.5,999,999,99
2050,1,22,19,0,*?*?*?*?*?*?*?*?*?*?*?*?*?*?*?*?*?*?*?*?*?*?,8.9,8.8,100,100340,0,-0,318,0.0,-0.0,0.0,0,0,0,0,70,0.0,10,5,9999,99999,9,999999999,1.5,999,999,99
2050,1,22,20,0,*?*?*?*?*?*?*?*?*?*?*?*?*?*?*?*?*?*?*?*?*?*?,8.8,8.4,100,100340,0,-0,318,0.0,-0.0,0.0,0,0,0,0,70,0.5,10,5,9999,99999,9,999999999,1.3,999,999,99
2050,1,22,21,0,*?*?*?*?*?*?*?*?*?*?*?*?*?*?*?*?*?*?*?*?*?*?,8.5,7.1,100,100340,0,-0,317,0.0,-0.0,0.0,0,0,0,0,70,0.5,10,5,9999,99999,9,999999999,1.0,999,999,99
2050,1,22,22,0,*?*?*?*?*?*?*?*?*?*?*?*?*?*?*?*?*?*?*?*?*?*?,8.5,6.9,100,100340,0,-0,317,0.0,-0.0,0.0,0,0,0,0,70,1.0,10,5,9999,99999,9,999999999,1.3,999,999,99
2050,1,22,23,0,*?*?*?*?*?*?*?*?*?*?*?*?*?*?*?*?*?*?*?*?*?*?,8.2,7.3,100,100340,0,-0,315,0.0,-0.0,0.0,0,0,0,0,70,1.0,10,5,9999,99999,9,999999999,1.3,999,999,99
2050,1,22,24,0,*?*?*?*?*?*?*?*?*?*?*?*?*?*?*?*?*?*?*?*?*?*?,7.3,6.9,100,100340,0,-0,312,0.0,-0.0,0.0,0,0,0,0,90,2.1,10,5,9999,99999,9,999999999,0.0,999,999,99
2050,1,23,1,0,*?*?*?*?*?*?*?*?*?*?*?*?*?*?*?*?*?*?*?*?*?*?,7.3,6.2,93,101018,0,-0,312,0.0,-0.0,0.0,0,0,0,0,68,0.0,10,5,9999,99999,9,999999999,1.5,999,999,99
2050,1,23,2,0,*?*?*?*?*?*?*?*?*?*?*?*?*?*?*?*?*?*?*?*?*?*?,6.8,5.8,93,101018,0,-0,310,0.0,-0.0,0.0,0,0,0,0,67,0.0,10,5,9999,99999,9,999999999,2.3,999,999,99
2050,1,23,3,0,*?*?*?*?*?*?*?*?*?*?*?*?*?*?*?*?*?*?*?*?*?*?,6.8,5.8,93,101018,0,-0,310,0.0,-0.0,0.0,0,0,0,0,65,0.0,10,5,9999,99999,9,999999999,0.1,999,999,99
2050,1,23,4,0,*?*?*?*?*?*?*?*?*?*?*?*?*?*?*?*?*?*?*?*?*?*?,6.8,6.1,95,101018,0,-0,309,0.0,-0.0,0.0,0,0,0,0,63,0.0,10,5,9999,99999,9,999999999,1.5,999,999,99
2050,1,23,5,0,*?*?*?*?*?*?*?*?*?*?*?*?*?*?*?*?*?*?*?*?*?*?,6.5,6.1,97,101018,0,-0,308,0.0,-0.0,0.0,0,0,0,0,62,0.0,10,5,9999,99999,9,999999999,6.4,999,999,99
2050,1,23,6,0,*?*?*?*?*?*?*?*?*?*?*?*?*?*?*?*?*?*?*?*?*?*?,5.8,5.6,99,101018,0,-0,305,0.0,-0.0,0.0,0,0,0,0,60,0.0,10,5,9999,99999,9,999999999,1.8,999,999,99
2050,1,23,7,0,*?*?*?*?*?*?*?*?*?*?*?*?*?*?*?*?*?*?*?*?*?*?,5.0,5.0,100,101018,0,-0,302,0.0,-0.0,0.0,0,0,0,0,62,0.0,10,5,9999,99999,9,999999999,0.6,999,999,99
2050,1,23,8,0,*?*?*?*?*?*?*?*?*?*?*?*?*?*?*?*?*?*?*?*?*?*?,6.0,5.0,93,101018,63,1408,306,0.0,0.0,0.0,0,0,0,0,63,0.0,10,5,9999,99999,9,999999999,0.9,999,999,99
2050,1,23,9,0,*?*?*?*?*?*?*?*?*?*?*?*?*?*?*?*?*?*?*?*?*?*?,7.0,5.3,89,101018,221,1409,311,28.9,0.0,28.9,3390,0,3395,1123,65,0.0,10,5,9999,99999,9,999999999,1.9,999,999,99
2050,1,23,10,0,*?*?*?*?*?*?*?*?*?*?*?*?*?*?*?*?*?*?*?*?*?*?,8.0,5.5,84,101018,338,1408,315,51.8,0.0,51.8,6043,0,6056,2063,67,0.5,10,5,9999,99999,9,999999999,0.1,999,999,99
2050,1,23,11,0,*?*?*?*?*?*?*?*?*?*?*?*?*?*?*?*?*?*?*?*?*?*?,10.3,6.1,75,101018,407,1410,325,65.2,0.0,65.2,7612,0,7631,2652,68,0.5,10,5,9999,99999,9,999999999,0.2,999,999,99
2050,1,23,12,0,*?*?*?*?*?*?*?*?*?*?*?*?*?*?*?*?*?*?*?*?*?*?,12.1,7.4,73,101018,422,1409,333,68.1,0.0,68.1,7963,0,7983,2787,70,1.0,10,5,9999,99999,9,999999999,0.3,999,999,99
2050,1,23,13,0,*?*?*?*?*?*?*?*?*?*?*?*?*?*?*?*?*?*?*?*?*?*?,12.0,7.9,76,101018,383,1409,333,60.5,0.0,60.5,7067,0,7084,2445,67,1.0,10,5,9999,99999,9,999999999,0.1,999,999,99
2050,1,23,14,0,*?*?*?*?*?*?*?*?*?*?*?*?*?*?*?*?*?*?*?*?*?*?,12.2,7.6,73,101018,292,1408,334,42.8,0.0,42.8,5001,0,5011,1685,63,1.0,10,5,9999,99999,9,999999999,0.0,999,999,99
2050,1,23,15,0,*?*?*?*?*?*?*?*?*?*?*?*?*?*?*?*?*?*?*?*?*?*?,12.1,7.0,71,101018,156,1408,333,16.2,0.0,16.2,1937,-0,1938,634,60,1.5,10,5,9999,99999,9,999999999,0.0,999,999,99
2050,1,23,16,0,*?*?*?*?*?*?*?*?*?*?*?*?*?*?*?*?*?*?*?*?*?*?,12.1,6.1,66,101018,0,-0,334,0.0,-0.0,0.0,0,0,0,0,57,1.5,10,5,9999,99999,9,999999999,0.0,999,999,99
2050,1,23,17,0,*?*?*?*?*?*?*?*?*?*?*?*?*?*?*?*?*?*?*?*?*?*?,10.8,5.5,69,101018,0,-0,328,0.0,-0.0,0.0,0,0,0,0,53,1.0,10,5,9999,99999,9,999999999,0.0,999,999,99
2050,1,23,18,0,*?*?*?*?*?*?*?*?*?*?*?*?*?*?*?*?*?*?*?*?*?*?,9.4,4.3,70,101018,0,-0,321,0.0,-0.0,0.0,0,0,0,0,50,2.1,10,5,9999,99999,9,999999999,0.0,999,999,99
2050,1,23,19,0,*?*?*?*?*?*?*?*?*?*?*?*?*?*?*?*?*?*?*?*?*?*?,9.5,3.6,67,101018,0,-0,322,0.0,-0.0,0.0,0,0,0,0,47,2.1,10,5,9999,99999,9,999999999,0.0,999,999,99
2050,1,23,20,0,*?*?*?*?*?*?*?*?*?*?*?*?*?*?*?*?*?*?*?*?*?*?,9.0,2.5,63,101018,0,-0,320,0.0,-0.0,0.0,0,0,0,0,43,3.1,10,5,9999,99999,9,999999999,0.0,999,999,99
2050,1,23,21,0,*?*?*?*?*?*?*?*?*?*?*?*?*?*?*?*?*?*?*?*?*?*?,7.9,3.2,72,101018,0,-0,315,0.0,-0.0,0.0,0,0,0,0,40,2.1,10,5,9999,99999,9,999999999,0.0,999,999,99
2050,1,23,22,0,*?*?*?*?*?*?*?*?*?*?*?*?*?*?*?*?*?*?*?*?*?*?,8.4,4.3,75,101018,0,-0,317,0.0,-0.0,0.0,0,0,0,0,37,2.6,10,5,9999,99999,9,999999999,0.0,999,999,99
2050,1,23,23,0,*?*?*?*?*?*?*?*?*?*?*?*?*?*?*?*?*?*?*?*?*?*?,8.8,3.4,68,101018,0,-0,319,0.0,-0.0,0.0,0,0,0,0,33,2.6,10,5,9999,99999,9,999999999,0.0,999,999,99
2050,1,23,24,0,*?*?*?*?*?*?*?*?*?*?*?*?*?*?*?*?*?*?*?*?*?*?,7.9,6.7,92,101018,0,-0,314,0.0,-0.0,0.0,0,0,0,0,70,0.0,10,5,9999,99999,9,999999999,0.6,999,999,99
2050,1,24,1,0,*?*?*?*?*?*?*?*?*?*?*?*?*?*?*?*?*?*?*?*?*?*?,10.3,7.6,84,101778,0,-0,325,0.0,-0.0,0.0,0,0,0,0,30,0.5,10,5,9999,99999,9,999999999,0.3,999,999,99
2050,1,24,2,0,*?*?*?*?*?*?*?*?*?*?*?*?*?*?*?*?*?*?*?*?*?*?,11.3,9.3,89,101778,0,-0,329,0.0,-0.0,0.0,0,0,0,0,30,0.5,10,5,9999,99999,9,999999999,0.0,999,999,99
2050,1,24,3,0,*?*?*?*?*?*?*?*?*?*?*?*?*?*?*?*?*?*?*?*?*?*?,11.5,9.3,87,101778,0,-0,330,0.0,-0.0,0.0,0,0,0,0,30,0.5,10,5,9999,99999,9,999999999,0.0,999,999,99
2050,1,24,4,0,*?*?*?*?*?*?*?*?*?*?*?*?*?*?*?*?*?*?*?*?*?*?,10.4,8.9,91,101778,0,-0,325,0.0,-0.0,0.0,0,0,0,0,30,0.5,10,5,9999,99999,9,999999999,0.0,999,999,99
2050,1,24,5,0,*?*?*?*?*?*?*?*?*?*?*?*?*?*?*?*?*?*?*?*?*?*?,10.2,9.1,94,101778,0,-0,324,0.0,-0.0,0.0,0,0,0,0,30,1.0,10,5,9999,99999,9,999999999,0.0,999,999,99
2050,1,24,6,0,*?*?*?*?*?*?*?*?*?*?*?*?*?*?*?*?*?*?*?*?*?*?,9.9,8.8,94,101778,0,-0,323,0.0,-0.0,0.0,0,0,0,0,30,1.5,10,5,9999,99999,9,999999999,0.0,999,999,99
2050,1,24,7,0,*?*?*?*?*?*?*?*?*?*?*?*?*?*?*?*?*?*?*?*?*?*?,9.7,9.7,100,101778,0,-0,322,0.0,-0.0,0.0,0,0,0,0,33,0.5,10,5,9999,99999,9,999999999,0.0,999,999,99
2050,1,24,8,0,*?*?*?*?*?*?*?*?*?*?*?*?*?*?*?*?*?*?*?*?*?*?,9.2,9.2,100,101778,67,1402,309,0.0,0.0,0.0,0,0,0,0,37,1.0,7,4,9999,99999,9,999999999,0.0,999,999,99
2050,1,24,9,0,*?*?*?*?*?*?*?*?*?*?*?*?*?*?*?*?*?*?*?*?*?*?,11.0,10.1,95,101778,226,1412,294,102.8,449.4,30.8,10533,33174,4989,614,40,1.0,0,0,9999,99999,9,999999999,0.0,999,999,99
2050,1,24,10,0,*?*?*?*?*?*?*?*?*?*?*?*?*?*?*?*?*?*?*?*?*?*?,12.6,11.3,93,101778,343,1408,304,181.9,522.8,54.6,18900,43317,8244,1021,43,1.0,0,0,9999,99999,9,999999999,0.0,999,999,99
2050,1,24,11,0,*?*?*?*?*?*?*?*?*?*?*?*?*?*?*?*?*?*?*?*?*?*?,13.0,10.7,87,101778,412,1409,304,228.3,546.3,68.5,23702,47933,10129,1291,47,1.0,0,0,9999,99999,9,999999999,0.0,999,999,99
2050,1,24,12,0,*?*?*?*?*?*?*?*?*?*?*?*?*?*?*?*?*?*?*?*?*?*?,15.2,11.7,80,101778,428,1410,316,238.7,550.6,71.6,24790,48819,10548,1354,50,2.1,0,0,9999,99999,9,999999999,0.0,999,999,99
2050,1,24,13,0,*?*?*?*?*?*?*?*?*?*?*?*?*?*?*?*?*?*?*?*?*?*?,15.3,12.0,82,101778,389,1410,318,212.6,539.3,63.8,22075,46506,9498,1198,68,2.1,0,0,9999,99999,9,999999999,0.0,999,999,99
2050,1,24,14,0,*?*?*?*?*?*?*?*?*?*?*?*?*?*?*?*?*?*?*?*?*?*?,15.0,12.7,87,101778,298,1408,327,149.8,450.9,54.4,15385,35218,8070,986,87,2.6,3,2,9999,99999,9,999999999,0.0,999,999,99
2050,1,24,15,0,*?*?*?*?*?*?*?*?*?*?*?*?*?*?*?*?*?*?*?*?*?*?,15.3,13.1,87,101778,162,1410,321,59.9,365.1,18.0,6289,24310,3012,395,105,3.6,0,0,9999,99999,9,999999999,0.0,999,999,99
2050,1,24,16,0,*?*?*?*?*?*?*?*?*?*?*?*?*?*?*?*?*?*?*?*?*?*?,15.0,13.1,89,101778,0,-0,333,0.0,-0.0,0.0,0,0,0,0,123,3.6,5,3,9999,99999,9,999999999,0.0,999,999,99
2050,1,24,17,0,*?*?*?*?*?*?*?*?*?*?*?*?*?*?*?*?*?*?*?*?*?*?,14.5,13.0,91,101778,0,-0,343,0.0,-0.0,0.0,0,0,0,0,142,4.1,10,5,9999,99999,9,999999999,0.0,999,999,99
2050,1,24,18,0,*?*?*?*?*?*?*?*?*?*?*?*?*?*?*?*?*?*?*?*?*?*?,13.4,12.3,95,101778,0,-0,338,0.0,-0.0,0.0,0,0,0,0,160,4.1,10,5,9999,99999,9,999999999,0.0,999,999,99
2050,1,24,19,0,*?*?*?*?*?*?*?*?*?*?*?*?*?*?*?*?*?*?*?*?*?*?,12.0,11.9,100,101778,0,-0,332,0.0,-0.0,0.0,0,0,0,0,163,3.1,10,5,9999,99999,9,999999999,0.0,999,999,99
2050,1,24,20,0,*?*?*?*?*?*?*?*?*?*?*?*?*?*?*?*?*?*?*?*?*?*?,13.1,12.8,100,101778,0,-0,337,0.0,-0.0,0.0,0,0,0,0,167,3.1,10,5,9999,99999,9,999999999,0.0,999,999,99
2050,1,24,21,0,*?*?*?*?*?*?*?*?*?*?*?*?*?*?*?*?*?*?*?*?*?*?,12.5,12.5,100,101778,0,-0,334,0.0,-0.0,0.0,0,0,0,0,170,2.6,10,5,9999,99999,9,999999999,0.0,999,999,99
2050,1,24,22,0,*?*?*?*?*?*?*?*?*?*?*?*?*?*?*?*?*?*?*?*?*?*?,12.6,12.5,100,101778,0,-0,335,0.0,-0.0,0.0,0,0,0,0,173,3.1,10,5,9999,99999,9,999999999,0.0,999,999,99
2050,1,24,23,0,*?*?*?*?*?*?*?*?*?*?*?*?*?*?*?*?*?*?*?*?*?*?,11.8,11.8,100,101778,0,-0,331,0.0,-0.0,0.0,0,0,0,0,177,2.6,10,5,9999,99999,9,999999999,0.0,999,999,99
2050,1,24,24,0,*?*?*?*?*?*?*?*?*?*?*?*?*?*?*?*?*?*?*?*?*?*?,9.2,5.6,79,101778,0,-0,320,0.0,-0.0,0.0,0,0,0,0,30,1.0,10,5,9999,99999,9,999999999,0.1,999,999,99
2050,1,25,1,0,*?*?*?*?*?*?*?*?*?*?*?*?*?*?*?*?*?*?*?*?*?*?,10.9,9.6,91,101241,0,-0,327,0.0,-0.0,0.0,0,0,0,0,178,5.7,10,5,9999,99999,9,999999999,0.0,999,999,99
2050,1,25,2,0,*?*?*?*?*?*?*?*?*?*?*?*?*?*?*?*?*?*?*?*?*?*?,10.6,8.4,86,101241,0,-0,326,0.0,-0.0,0.0,0,0,0,0,177,6.2,10,5,9999,99999,9,999999999,0.0,999,999,99
2050,1,25,3,0,*?*?*?*?*?*?*?*?*?*?*?*?*?*?*?*?*?*?*?*?*?*?,10.6,7.7,82,101241,0,-0,326,0.0,-0.0,0.0,0,0,0,0,175,4.6,10,5,9999,99999,9,999999999,0.0,999,999,99
2050,1,25,4,0,*?*?*?*?*?*?*?*?*?*?*?*?*?*?*?*?*?*?*?*?*?*?,10.3,7.4,82,101241,0,-0,325,0.0,-0.0,0.0,0,0,0,0,173,4.6,10,5,9999,99999,9,999999999,0.0,999,999,99
2050,1,25,5,0,*?*?*?*?*?*?*?*?*?*?*?*?*?*?*?*?*?*?*?*?*?*?,9.9,7.4,85,101241,0,-0,323,0.0,-0.0,0.0,0,0,0,0,172,3.1,10,5,9999,99999,9,999999999,0.0,999,999,99
2050,1,25,6,0,*?*?*?*?*?*?*?*?*?*?*?*?*?*?*?*?*?*?*?*?*?*?,10.2,6.7,79,101241,0,-0,325,0.0,-0.0,0.0,0,0,0,0,170,2.1,10,5,9999,99999,9,999999999,0.0,999,999,99
2050,1,25,7,0,*?*?*?*?*?*?*?*?*?*?*?*?*?*?*?*?*?*?*?*?*?*?,9.6,5.9,78,101241,0,-0,322,0.0,-0.0,0.0,0,0,0,0,172,2.6,10,5,9999,99999,9,999999999,0.0,999,999,99
2050,1,25,8,0,*?*?*?*?*?*?*?*?*?*?*?*?*?*?*?*?*?*?*?*?*?*?,8.9,6.4,84,101241,72,1414,319,0.0,0.0,0.0,0,0,0,0,173,3.6,10,5,9999,99999,9,999999999,0.0,999,999,99
2050,1,25,9,0,*?*?*?*?*?*?*?*?*?*?*?*?*?*?*?*?*?*?*?*?*?*?,10.6,6.9,77,101241,230,1407,326,30.7,0.0,30.7,3605,0,3611,1196,175,3.6,10,5,9999,99999,9,999999999,0.0,999,999,99
2050,1,25,10,0,*?*?*?*?*?*?*?*?*?*?*?*?*?*?*?*?*?*?*?*?*?*?,12.3,9.1,80,101241,348,1408,327,123.7,126.1,92.6,13504,10746,10677,2024,177,3.1,8,4,9999,99999,9,999999999,0.0,999,999,99
2050,1,25,11,0,*?*?*?*?*?*?*?*?*?*?*?*?*?*?*?*?*?*?*?*?*?*?,14.2,9.6,73,101241,418,1410,336,154.8,131.7,115.8,16881,11948,13281,2583,178,2.6,8,4,9999,99999,9,999999999,0.0,999,999,99
2050,1,25,12,0,*?*?*?*?*?*?*?*?*?*?*?*?*?*?*?*?*?*?*?*?*?*?,15.8,9.9,68,101241,433,1408,325,239.7,496.4,87.0,24564,43746,12343,1592,180,2.1,3,2,9999,99999,9,999999999,0.0,999,999,99
2050,1,25,13,0,*?*?*?*?*?*?*?*?*?*?*?*?*?*?*?*?*?*?*?*?*?*?,16.1,10.1,67,101241,395,1410,334,202.0,378.6,95.9,21071,32588,12301,1785,177,2.1,5,3,9999,99999,9,999999999,0.0,999,999,99
2050,1,25,14,0,*?*?*?*?*?*?*?*?*?*?*?*?*?*?*?*?*?*?*?*?*?*?,16.4,9.8,65,101241,304,1409,346,103.9,121.3,77.7,11352,9794,9005,1679,173,2.1,8,4,9999,99999,9,999999999,0.0,999,999,99
2050,1,25,15,0,*?*?*?*?*?*?*?*?*?*?*?*?*?*?*?*?*?*?*?*?*?*?,16.3,9.8,65,101241,168,1411,331,61.9,305.6,25.5,6429,18870,4036,473,170,2.1,4,2,9999,99999,9,999999999,0.0,999,999,99
2050,1,25,16,0,*?*?*?*?*?*?*?*?*?*?*?*?*?*?*?*?*?*?*?*?*?*?,16.1,9.9,67,101241,0,-0,341,0.0,-0.0,0.0,0,0,0,0,167,2.1,7,4,9999,99999,9,999999999,0.0,999,999,99
2050,1,25,17,0,*?*?*?*?*?*?*?*?*?*?*?*?*?*?*?*?*?*?*?*?*?*?,15.4,10.3,71,101241,0,-0,348,0.0,-0.0,0.0,0,0,0,0,163,2.1,10,5,9999,99999,9,999999999,0.1,999,999,99
2050,1,25,18,0,*?*?*?*?*?*?*?*?*?*?*?*?*?*?*?*?*?*?*?*?*?*?,14.1,10.3,78,101241,0,-0,342,0.0,-0.0,0.0,0,0,0,0,160,1.0,10,5,9999,99999,9,999999999,0.0,999,999,99
2050,1,25,19,0,*?*?*?*?*?*?*?*?*?*?*?*?*?*?*?*?*?*?*?*?*?*?,13.3,9.9,80,101241,0,-0,338,0.0,-0.0,0.0,0,0,0,0,157,1.5,10,5,9999,99999,9,999999999,0.6,999,999,99
2050,1,25,20,0,*?*?*?*?*?*?*?*?*?*?*?*?*?*?*?*?*?*?*?*?*?*?,12.7,10.1,84,101241,0,-0,336,0.0,-0.0,0.0,0,0,0,0,153,1.0,10,5,9999,99999,9,999999999,0.8,999,999,99
2050,1,25,21,0,*?*?*?*?*?*?*?*?*?*?*?*?*?*?*?*?*?*?*?*?*?*?,12.7,9.4,80,101241,0,-0,336,0.0,-0.0,0.0,0,0,0,0,150,1.5,10,5,9999,99999,9,999999999,0.0,999,999,99
2050,1,25,22,0,*?*?*?*?*?*?*?*?*?*?*?*?*?*?*?*?*?*?*?*?*?*?,12.6,8.8,77,101241,0,-0,335,0.0,-0.0,0.0,0,0,0,0,147,2.1,10,5,9999,99999,9,999999999,0.0,999,999,99
2050,1,25,23,0,*?*?*?*?*?*?*?*?*?*?*?*?*?*?*?*?*?*?*?*?*?*?,12.6,8.1,74,101241,0,-0,336,0.0,-0.0,0.0,0,0,0,0,143,2.1,10,5,9999,99999,9,999999999,0.4,999,999,99
2050,1,25,24,0,*?*?*?*?*?*?*?*?*?*?*?*?*?*?*?*?*?*?*?*?*?*?,11.0,10.7,98,101241,0,-0,328,0.0,-0.0,0.0,0,0,0,0,180,7.2,10,5,9999,99999,9,999999999,0.0,999,999,99
2050,1,26,1,0,*?*?*?*?*?*?*?*?*?*?*?*?*?*?*?*?*?*?*?*?*?*?,13.5,9.1,75,100331,0,-0,340,0.0,-0.0,0.0,0,0,0,0,160,4.6,10,5,9999,99999,9,999999999,0.0,999,999,99
2050,1,26,2,0,*?*?*?*?*?*?*?*?*?*?*?*?*?*?*?*?*?*?*?*?*?*?,13.9,9.4,75,100331,0,-0,341,0.0,-0.0,0.0,0,0,0,0,180,4.1,10,5,9999,99999,9,999999999,0.0,999,999,99
2050,1,26,3,0,*?*?*?*?*?*?*?*?*?*?*?*?*?*?*?*?*?*?*?*?*?*?,13.4,9.1,75,100331,0,-0,339,0.0,-0.0,0.0,0,0,0,0,200,5.2,10,5,9999,99999,9,999999999,0.0,999,999,99
2050,1,26,4,0,*?*?*?*?*?*?*?*?*?*?*?*?*?*?*?*?*?*?*?*?*?*?,12.7,9.1,79,100331,0,-0,336,0.0,-0.0,0.0,0,0,0,0,220,4.6,10,5,9999,99999,9,999999999,0.0,999,999,99
2050,1,26,5,0,*?*?*?*?*?*?*?*?*?*?*?*?*?*?*?*?*?*?*?*?*?*?,13.3,10.1,81,100331,0,-0,338,0.0,-0.0,0.0,0,0,0,0,240,4.6,10,5,9999,99999,9,999999999,2.5,999,999,99
2050,1,26,6,0,*?*?*?*?*?*?*?*?*?*?*?*?*?*?*?*?*?*?*?*?*?*?,13.7,10.8,83,100331,0,-0,340,0.0,-0.0,0.0,0,0,0,0,260,4.1,10,5,9999,99999,9,999999999,0.0,999,999,99
2050,1,26,7,0,*?*?*?*?*?*?*?*?*?*?*?*?*?*?*?*?*?*?*?*?*?*?,13.4,11.3,88,100331,0,-0,339,0.0,-0.0,0.0,0,0,0,0,257,4.1,10,5,9999,99999,9,999999999,0.0,999,999,99
2050,1,26,8,0,*?*?*?*?*?*?*?*?*?*?*?*?*?*?*?*?*?*?*?*?*?*?,13.4,11.8,91,100331,76,1403,338,0.7,0.0,0.7,97,-0,97,28,253,4.1,10,5,9999,99999,9,999999999,0.0,999,999,99
2050,1,26,9,0,*?*?*?*?*?*?*?*?*?*?*?*?*?*?*?*?*?*?*?*?*?*?,13.8,11.7,88,100331,235,1407,340,31.7,0.0,31.7,3717,0,3723,1234,250,3.6,10,5,9999,99999,9,999999999,0.0,999,999,99
2050,1,26,10,0,*?*?*?*?*?*?*?*?*?*?*?*?*?*?*?*?*?*?*?*?*?*?,14.9,11.8,82,100331,354,1410,346,54.8,0.0,54.8,6397,0,6411,2194,247,3.6,10,5,9999,99999,9,999999999,0.0,999,999,99
2050,1,26,11,0,*?*?*?*?*?*?*?*?*?*?*?*?*?*?*?*?*?*?*?*?*?*?,16.3,11.7,74,100331,423,1408,352,68.4,0.0,68.4,7989,0,8010,2797,243,5.2,10,5,9999,99999,9,999999999,0.0,999,999,99
2050,1,26,12,0,*?*?*?*?*?*?*?*?*?*?*?*?*?*?*?*?*?*?*?*?*?*?,17.4,11.9,70,100331,439,1408,358,71.5,0.0,71.5,8359,0,8381,2941,240,5.7,10,5,9999,99999,9,999999999,0.0,999,999,99
2050,1,26,13,0,*?*?*?*?*?*?*?*?*?*?*?*?*?*?*?*?*?*?*?*?*?*?,17.4,12.0,71,100331,401,1410,358,64.0,0.0,64.0,7472,0,7491,2599,235,5.7,10,5,9999,99999,9,999999999,0.0,999,999,99
2050,1,26,14,0,*?*?*?*?*?*?*?*?*?*?*?*?*?*?*?*?*?*?*?*?*?*?,17.3,12.6,74,100331,310,1408,357,46.3,0.0,46.3,5406,0,5417,1830,230,4.6,10,5,9999,99999,9,999999999,0.0,999,999,99
2050,1,26,15,0,*?*?*?*?*?*?*?*?*?*?*?*?*?*?*?*?*?*?*?*?*?*?,17.5,11.5,68,100331,174,1410,358,19.7,0.0,19.7,2336,-0,2338,766,225,4.6,10,5,9999,99999,9,999999999,0.0,999,999,99
2050,1,26,16,0,*?*?*?*?*?*?*?*?*?*?*?*?*?*?*?*?*?*?*?*?*?*?,17.4,12.4,73,100331,1,1361,358,0.0,0.0,0.0,0,0,0,0,220,5.2,10,5,9999,99999,9,999999999,0.0,999,999,99
2050,1,26,17,0,*?*?*?*?*?*?*?*?*?*?*?*?*?*?*?*?*?*?*?*?*?*?,16.2,13.2,83,100331,0,-0,352,0.0,-0.0,0.0,0,0,0,0,215,3.6,10,5,9999,99999,9,999999999,0.0,999,999,99
2050,1,26,18,0,*?*?*?*?*?*?*?*?*?*?*?*?*?*?*?*?*?*?*?*?*?*?,16.0,13.3,84,100331,0,-0,351,0.0,-0.0,0.0,0,0,0,0,210,2.1,10,5,9999,99999,9,999999999,0.0,999,999,99
2050,1,26,19,0,*?*?*?*?*?*?*?*?*?*?*?*?*?*?*?*?*?*?*?*?*?*?,16.0,14.0,89,100331,0,-0,350,0.0,-0.0,0.0,0,0,0,0,207,1.5,10,5,9999,99999,9,999999999,0.0,999,999,99
2050,1,26,20,0,*?*?*?*?*?*?*?*?*?*?*?*?*?*?*?*?*?*?*?*?*?*?,15.3,13.9,92,100331,0,-0,347,0.0,-0.0,0.0,0,0,0,0,203,2.1,10,5,9999,99999,9,999999999,0.0,999,999,99
2050,1,26,21,0,*?*?*?*?*?*?*?*?*?*?*?*?*?*?*?*?*?*?*?*?*?*?,15.0,13.5,91,100331,0,-0,346,0.0,-0.0,0.0,0,0,0,0,200,2.1,10,5,9999,99999,9,999999999,0.0,999,999,99
2050,1,26,22,0,*?*?*?*?*?*?*?*?*?*?*?*?*?*?*?*?*?*?*?*?*?*?,15.4,13.4,88,100331,0,-0,348,0.0,-0.0,0.0,0,0,0,0,197,1.5,10,5,9999,99999,9,999999999,0.0,999,999,99
2050,1,26,23,0,*?*?*?*?*?*?*?*?*?*?*?*?*?*?*?*?*?*?*?*?*?*?,14.8,13.4,91,100331,0,-0,345,0.0,-0.0,0.0,0,0,0,0,193,2.6,10,5,9999,99999,9,999999999,0.0,999,999,99
2050,1,26,24,0,*?*?*?*?*?*?*?*?*?*?*?*?*?*?*?*?*?*?*?*?*?*?,12.7,8.7,77,100331,0,-0,336,0.0,-0.0,0.0,0,0,0,0,140,5.7,10,5,9999,99999,9,999999999,0.0,999,999,99
2050,1,27,1,0,*?*?*?*?*?*?*?*?*?*?*?*?*?*?*?*?*?*?*?*?*?*?,13.8,12.8,94,99220,0,-0,340,0.0,-0.0,0.0,0,0,0,0,195,2.6,10,5,9999,99999,9,999999999,0.0,999,999,99
2050,1,27,2,0,*?*?*?*?*?*?*?*?*?*?*?*?*?*?*?*?*?*?*?*?*?*?,13.4,12.6,95,99220,0,-0,338,0.0,-0.0,0.0,0,0,0,0,200,2.6,10,5,9999,99999,9,999999999,0.0,999,999,99
2050,1,27,3,0,*?*?*?*?*?*?*?*?*?*?*?*?*?*?*?*?*?*?*?*?*?*?,13.3,12.7,96,99220,0,-0,338,0.0,-0.0,0.0,0,0,0,0,205,3.1,10,5,9999,99999,9,999999999,0.0,999,999,99
2050,1,27,4,0,*?*?*?*?*?*?*?*?*?*?*?*?*?*?*?*?*?*?*?*?*?*?,13.3,12.4,94,99220,0,-0,338,0.0,-0.0,0.0,0,0,0,0,210,3.1,10,5,9999,99999,9,999999999,0.0,999,999,99
2050,1,27,5,0,*?*?*?*?*?*?*?*?*?*?*?*?*?*?*?*?*?*?*?*?*?*?,13.0,12.0,94,99220,0,-0,337,0.0,-0.0,0.0,0,0,0,0,215,3.6,10,5,9999,99999,9,999999999,0.0,999,999,99
2050,1,27,6,0,*?*?*?*?*?*?*?*?*?*?*?*?*?*?*?*?*?*?*?*?*?*?,12.5,11.9,96,99220,0,-0,334,0.0,-0.0,0.0,0,0,0,0,220,4.6,10,5,9999,99999,9,999999999,0.0,999,999,99
2050,1,27,7,0,*?*?*?*?*?*?*?*?*?*?*?*?*?*?*?*?*?*?*?*?*?*?,12.1,10.5,91,99220,0,-0,333,0.0,-0.0,0.0,0,0,0,0,225,3.1,10,5,9999,99999,9,999999999,0.0,999,999,99
2050,1,27,8,0,*?*?*?*?*?*?*?*?*?*?*?*?*?*?*?*?*?*?*?*?*?*?,12.4,11.0,91,99220,81,1408,334,1.6,0.0,1.6,217,-0,216,66,230,4.1,10,5,9999,99999,9,999999999,0.0,999,999,99
2050,1,27,9,0,*?*?*?*?*?*?*?*?*?*?*?*?*?*?*?*?*?*?*?*?*?*?,12.8,10.7,87,99220,240,1406,336,32.7,0.0,32.7,3832,0,3838,1274,235,5.2,10,5,9999,99999,9,999999999,0.0,999,999,99
2050,1,27,10,0,*?*?*?*?*?*?*?*?*?*?*?*?*?*?*?*?*?*?*?*?*?*?,14.7,12.3,86,99220,359,1409,345,55.9,0.0,55.9,6521,0,6536,2240,240,4.6,10,5,9999,99999,9,999999999,0.0,999,999,99
2050,1,27,11,0,*?*?*?*?*?*?*?*?*?*?*?*?*?*?*?*?*?*?*?*?*?*?,15.7,11.9,78,99220,429,1409,349,69.5,0.0,69.5,8122,0,8143,2849,245,6.7,10,5,9999,99999,9,999999999,0.0,999,999,99
2050,1,27,12,0,*?*?*?*?*?*?*?*?*?*?*?*?*?*?*?*?*?*?*?*?*?*?,17.1,12.3,74,99220,445,1408,356,72.7,0.0,72.7,8497,0,8519,2995,250,7.2,10,5,9999,99999,9,999999999,0.0,999,999,99
2050,1,27,13,0,*?*?*?*?*?*?*?*?*?*?*?*?*?*?*?*?*?*?*?*?*?*?,17.4,12.8,75,99220,407,1410,357,65.2,0.0,65.2,7612,0,7632,2652,247,6.2,10,5,9999,99999,9,999999999,0.0,999,999,99
2050,1,27,14,0,*?*?*?*?*?*?*?*?*?*?*?*?*?*?*?*?*?*?*?*?*?*?,17.5,12.4,72,99220,316,1408,358,47.5,0.0,47.5,5546,0,5557,1881,243,5.2,10,5,9999,99999,9,999999999,0.0,999,999,99
2050,1,27,15,0,*?*?*?*?*?*?*?*?*?*?*?*?*?*?*?*?*?*?*?*?*?*?,17.0,12.5,75,99220,180,1410,356,20.9,0.0,20.9,2473,-0,2475,812,240,8.2,10,5,9999,99999,9,999999999,0.0,999,999,99
2050,1,27,16,0,*?*?*?*?*?*?*?*?*?*?*?*?*?*?*?*?*?*?*?*?*?*?,17.4,12.5,73,99220,7,1412,358,0.0,0.0,0.0,0,0,0,0,237,6.2,10,5,9999,99999,9,999999999,0.0,999,999,99
2050,1,27,17,0,*?*?*?*?*?*?*?*?*?*?*?*?*?*?*?*?*?*?*?*?*?*?,16.1,11.5,74,99220,0,-0,351,0.0,-0.0,0.0,0,0,0,0,233,6.7,10,5,9999,99999,9,999999999,0.0,999,999,99
2050,1,27,18,0,*?*?*?*?*?*?*?*?*?*?*?*?*?*?*?*?*?*?*?*?*?*?,15.7,11.8,77,99220,0,-0,349,0.0,-0.0,0.0,0,0,0,0,230,7.7,10,5,9999,99999,9,999999999,0.0,999,999,99
2050,1,27,19,0,*?*?*?*?*?*?*?*?*?*?*?*?*?*?*?*?*?*?*?*?*?*?,15.6,12.2,80,99220,0,-0,349,0.0,-0.0,0.0,0,0,0,0,228,6.7,10,5,9999,99999,9,999999999,0.0,999,999,99
2050,1,27,20,0,*?*?*?*?*?*?*?*?*?*?*?*?*?*?*?*?*?*?*?*?*?*?,15.2,12.1,82,99220,0,-0,347,0.0,-0.0,0.0,0,0,0,0,227,5.2,10,5,9999,99999,9,999999999,0.0,999,999,99
2050,1,27,21,0,*?*?*?*?*?*?*?*?*?*?*?*?*?*?*?*?*?*?*?*?*?*?,14.7,12.3,85,99220,0,-0,345,0.0,-0.0,0.0,0,0,0,0,225,4.6,10,5,9999,99999,9,999999999,0.0,999,999,99
2050,1,27,22,0,*?*?*?*?*?*?*?*?*?*?*?*?*?*?*?*?*?*?*?*?*?*?,14.3,12.1,87,99220,0,-0,343,0.0,-0.0,0.0,0,0,0,0,223,4.6,10,5,9999,99999,9,999999999,0.0,999,999,99
2050,1,27,23,0,*?*?*?*?*?*?*?*?*?*?*?*?*?*?*?*?*?*?*?*?*?*?,13.4,11.7,89,99220,0,-0,338,0.0,-0.0,0.0,0,0,0,0,222,3.6,10,5,9999,99999,9,999999999,0.0,999,999,99
2050,1,27,24,0,*?*?*?*?*?*?*?*?*?*?*?*?*?*?*?*?*?*?*?*?*?*?,14.2,13.2,93,99220,0,-0,342,0.0,-0.0,0.0,0,0,0,0,190,2.6,10,5,9999,99999,9,999999999,0.0,999,999,99
2050,1,28,1,0,*?*?*?*?*?*?*?*?*?*?*?*?*?*?*?*?*?*?*?*?*?*?,11.0,8.5,84,99957.9,0,-0,328,0.0,-0.0,0.0,0,0,0,0,218,3.6,10,5,9999,99999,9,999999999,0.0,999,999,99
2050,1,28,2,0,*?*?*?*?*?*?*?*?*?*?*?*?*?*?*?*?*?*?*?*?*?*?,9.8,6.9,82,99957.9,0,-0,323,0.0,-0.0,0.0,0,0,0,0,217,3.6,10,5,9999,99999,9,999999999,0.0,999,999,99
2050,1,28,3,0,*?*?*?*?*?*?*?*?*?*?*?*?*?*?*?*?*?*?*?*?*?*?,8.6,5.9,84,99957.9,0,-0,318,0.0,-0.0,0.0,0,0,0,0,215,4.6,10,5,9999,99999,9,999999999,0.0,999,999,99
2050,1,28,4,0,*?*?*?*?*?*?*?*?*?*?*?*?*?*?*?*?*?*?*?*?*?*?,8.9,6.2,83,99957.9,0,-0,319,0.0,-0.0,0.0,0,0,0,0,213,4.6,10,5,9999,99999,9,999999999,0.0,999,999,99
2050,1,28,5,0,*?*?*?*?*?*?*?*?*?*?*?*?*?*?*?*?*?*?*?*?*?*?,9.2,6.4,83,99957.9,0,-0,320,0.0,-0.0,0.0,0,0,0,0,212,3.1,10,5,9999,99999,9,999999999,0.0,999,999,99
2050,1,28,6,0,*?*?*?*?*?*?*?*?*?*?*?*?*?*?*?*?*?*?*?*?*?*?,9.3,5.5,77,99957.9,0,-0,321,0.0,-0.0,0.0,0,0,0,0,210,4.1,10,5,9999,99999,9,999999999,0.0,999,999,99
2050,1,28,7,0,*?*?*?*?*?*?*?*?*?*?*?*?*?*?*?*?*?*?*?*?*?*?,9.1,5.9,80,99957.9,0,-0,320,0.0,-0.0,0.0,0,0,0,0,208,4.1,10,5,9999,99999,9,999999999,0.0,999,999,99
2050,1,28,8,0,*?*?*?*?*?*?*?*?*?*?*?*?*?*?*?*?*?*?*?*?*?*?,8.9,5.5,79,99957.9,86,1410,319,2.6,0.0,2.6,336,-0,335,105,207,7.7,10,5,9999,99999,9,999999999,0.0,999,999,99
2050,1,28,9,0,*?*?*?*?*?*?*?*?*?*?*?*?*?*?*?*?*?*?*?*?*?*?,9.4,5.0,74,99957.9,246,1411,317,58.6,44.7,50.8,6486,3300,6001,1083,205,6.2,9,5,9999,99999,9,999999999,0.0,999,999,99
2050,1,28,10,0,*?*?*?*?*?*?*?*?*?*?*?*?*?*?*?*?*?*?*?*?*?*?,10.8,5.5,69,99957.9,365,1410,323,98.9,50.8,85.8,10857,4428,9705,2283,203,5.2,9,5,9999,99999,9,999999999,0.0,999,999,99
2050,1,28,11,0,*?*?*?*?*?*?*?*?*?*?*?*?*?*?*?*?*?*?*?*?*?*?,11.4,5.1,66,99957.9,435,1410,326,122.7,52.9,106.4,13469,4814,12021,2907,202,5.7,9,5,9999,99999,9,999999999,0.0,999,999,99
2050,1,28,12,0,*?*?*?*?*?*?*?*?*?*?*?*?*?*?*?*?*?*?*?*?*?*?,12.6,6.4,66,99957.9,451,1408,332,128.3,53.3,111.2,14083,4890,12564,3059,200,5.7,9,5,9999,99999,9,999999999,0.0,999,999,99
2050,1,28,13,0,*?*?*?*?*?*?*?*?*?*?*?*?*?*?*?*?*?*?*?*?*?*?,12.9,6.7,66,99957.9,413,1409,333,115.3,52.3,100.0,12655,4705,11299,2708,203,5.7,9,5,9999,99999,9,999999999,0.0,999,999,99
2050,1,28,14,0,*?*?*?*?*?*?*?*?*?*?*?*?*?*?*?*?*?*?*?*?*?*?,12.9,6.4,65,99957.9,322,1407,333,84.6,49.2,73.4,9287,4138,8311,1926,207,6.7,9,5,9999,99999,9,999999999,0.0,999,999,99
2050,1,28,15,0,*?*?*?*?*?*?*?*?*?*?*?*?*?*?*?*?*?*?*?*?*?*?,12.7,6.4,66,99957.9,186,1408,332,38.4,38.7,33.3,4286,2497,3987,700,210,8.8,9,5,9999,99999,9,999999999,0.0,999,999,99
2050,1,28,16,0,*?*?*?*?*?*?*?*?*?*?*?*?*?*?*?*?*?*?*?*?*?*?,12.6,7.3,70,99957.9,13,1408,336,0.0,0.0,0.0,0,0,0,0,213,9.8,10,5,9999,99999,9,999999999,0.0,999,999,99
2050,1,28,17,0,*?*?*?*?*?*?*?*?*?*?*?*?*?*?*?*?*?*?*?*?*?*?,11.9,5.9,67,99957.9,0,-0,333,0.0,-0.0,0.0,0,0,0,0,217,8.8,10,5,9999,99999,9,999999999,0.0,999,999,99
2050,1,28,18,0,*?*?*?*?*?*?*?*?*?*?*?*?*?*?*?*?*?*?*?*?*?*?,11.6,6.6,71,99957.9,0,-0,331,0.0,-0.0,0.0,0,0,0,0,220,7.7,10,5,9999,99999,9,999999999,0.0,999,999,99
2050,1,28,19,0,*?*?*?*?*?*?*?*?*?*?*?*?*?*?*?*?*?*?*?*?*?*?,11.0,6.6,74,99957.9,0,-0,328,0.0,-0.0,0.0,0,0,0,0,223,6.7,10,5,9999,99999,9,999999999,0.0,999,999,99
2050,1,28,20,0,*?*?*?*?*?*?*?*?*?*?*?*?*?*?*?*?*?*?*?*?*?*?,10.7,6.9,77,99957.9,0,-0,327,0.0,-0.0,0.0,0,0,0,0,227,6.2,10,5,9999,99999,9,999999999,0.0,999,999,99
2050,1,28,21,0,*?*?*?*?*?*?*?*?*?*?*?*?*?*?*?*?*?*?*?*?*?*?,10.7,8.1,84,99957.9,0,-0,327,0.0,-0.0,0.0,0,0,0,0,230,5.7,10,5,9999,99999,9,999999999,0.0,999,999,99
2050,1,28,22,0,*?*?*?*?*?*?*?*?*?*?*?*?*?*?*?*?*?*?*?*?*?*?,10.4,8.3,87,99957.9,0,-0,325,0.0,-0.0,0.0,0,0,0,0,233,5.7,10,5,9999,99999,9,999999999,1.5,999,999,99
2050,1,28,23,0,*?*?*?*?*?*?*?*?*?*?*?*?*?*?*?*?*?*?*?*?*?*?,10.1,8.4,89,99957.9,0,-0,324,0.0,-0.0,0.0,0,0,0,0,237,7.2,10,5,9999,99999,9,999999999,0.6,999,999,99
2050,1,28,24,0,*?*?*?*?*?*?*?*?*?*?*?*?*?*?*?*?*?*?*?*?*?*?,12.5,10.2,85,99957.9,0,-0,335,0.0,-0.0,0.0,0,0,0,0,220,4.6,10,5,9999,99999,9,999999999,0.0,999,999,99
2050,1,29,1,0,*?*?*?*?*?*?*?*?*?*?*?*?*?*?*?*?*?*?*?*?*?*?,9.0,7.9,96,99747.5,0,-0,319,0.0,-0.0,0.0,0,0,0,0,238,4.1,10,5,9999,99999,9,999999999,0.7,999,999,99
2050,1,29,2,0,*?*?*?*?*?*?*?*?*?*?*?*?*?*?*?*?*?*?*?*?*?*?,8.5,7.6,97,99747.5,0,-0,317,0.0,-0.0,0.0,0,0,0,0,237,4.1,10,5,9999,99999,9,999999999,0.3,999,999,99
2050,1,29,3,0,*?*?*?*?*?*?*?*?*?*?*?*?*?*?*?*?*?*?*?*?*?*?,8.0,7.6,100,99747.5,0,-0,315,0.0,-0.0,0.0,0,0,0,0,235,4.1,10,5,9999,99999,9,999999999,1.5,999,999,99
2050,1,29,4,0,*?*?*?*?*?*?*?*?*?*?*?*?*?*?*?*?*?*?*?*?*?*?,7.4,7.4,100,99747.5,0,-0,312,0.0,-0.0,0.0,0,0,0,0,233,4.6,10,5,9999,99999,9,999999999,1.9,999,999,99
2050,1,29,5,0,*?*?*?*?*?*?*?*?*?*?*?*?*?*?*?*?*?*?*?*?*?*?,7.1,7.1,100,99747.5,0,-0,311,0.0,-0.0,0.0,0,0,0,0,232,4.6,10,5,9999,99999,9,999999999,0.6,999,999,99
2050,1,29,6,0,*?*?*?*?*?*?*?*?*?*?*?*?*?*?*?*?*?*?*?*?*?*?,7.5,7.4,100,99747.5,0,-0,312,0.0,-0.0,0.0,0,0,0,0,230,5.2,10,5,9999,99999,9,999999999,0.5,999,999,99
2050,1,29,7,0,*?*?*?*?*?*?*?*?*?*?*?*?*?*?*?*?*?*?*?*?*?*?,6.8,6.7,100,99747.5,0,-0,309,0.0,-0.0,0.0,0,0,0,0,223,6.2,10,5,9999,99999,9,999999999,0.2,999,999,99
2050,1,29,8,0,*?*?*?*?*?*?*?*?*?*?*?*?*?*?*?*?*?*?*?*?*?*?,6.1,6.1,100,99747.5,91,1409,306,3.5,0.0,3.5,456,-0,455,145,217,8.2,10,5,9999,99999,9,999999999,0.0,999,999,99
2050,1,29,9,0,*?*?*?*?*?*?*?*?*?*?*?*?*?*?*?*?*?*?*?*?*?*?,7.8,7.9,100,99747.5,251,1408,314,34.8,0.0,34.8,4072,0,4079,1357,210,7.7,10,5,9999,99999,9,999999999,0.3,999,999,99
2050,1,29,10,0,*?*?*?*?*?*?*?*?*?*?*?*?*?*?*?*?*?*?*?*?*?*?,9.5,9.1,100,99747.5,370,1407,321,58.1,0.0,58.1,6775,0,6791,2336,203,10.3,10,5,9999,99999,9,999999999,1.4,999,999,99
2050,1,29,11,0,*?*?*?*?*?*?*?*?*?*?*?*?*?*?*?*?*?*?*?*?*?*?,11.7,8.1,81,99747.5,441,1410,331,71.8,0.0,71.8,8395,0,8417,2956,197,9.8,10,5,9999,99999,9,999999999,0.5,999,999,99
2050,1,29,12,0,*?*?*?*?*?*?*?*?*?*?*?*?*?*?*?*?*?*?*?*?*?*?,13.5,9.1,77,99747.5,457,1408,340,75.1,0.0,75.1,8780,0,8804,3106,190,9.3,10,5,9999,99999,9,999999999,0.3,999,999,99
2050,1,29,13,0,*?*?*?*?*?*?*?*?*?*?*?*?*?*?*?*?*?*?*?*?*?*?,13.8,8.5,73,99747.5,419,1408,341,67.6,0.0,67.6,7899,0,7920,2763,195,10.8,10,5,9999,99999,9,999999999,0.1,999,999,99
2050,1,29,14,0,*?*?*?*?*?*?*?*?*?*?*?*?*?*?*?*?*?*?*?*?*?*?,14.0,8.5,72,99747.5,329,1410,342,50.0,0.0,50.0,5832,0,5845,1986,200,9.3,10,5,9999,99999,9,999999999,0.0,999,999,99
2050,1,29,15,0,*?*?*?*?*?*?*?*?*?*?*?*?*?*?*?*?*?*?*?*?*?*?,13.7,7.9,70,99747.5,192,1406,341,23.3,0.0,23.3,2751,-0,2754,905,205,9.3,10,5,9999,99999,9,999999999,0.0,999,999,99
2050,1,29,16,0,*?*?*?*?*?*?*?*?*?*?*?*?*?*?*?*?*?*?*?*?*?*?,13.7,8.5,73,99747.5,19,1401,341,0.0,0.0,0.0,0,0,0,0,210,9.8,10,5,9999,99999,9,999999999,0.2,999,999,99
2050,1,29,17,0,*?*?*?*?*?*?*?*?*?*?*?*?*?*?*?*?*?*?*?*?*?*?,13.1,9.6,81,99747.5,0,-0,338,0.0,-0.0,0.0,0,0,0,0,215,9.8,10,5,9999,99999,9,999999999,0.1,999,999,99
2050,1,29,18,0,*?*?*?*?*?*?*?*?*?*?*?*?*?*?*?*?*?*?*?*?*?*?,11.4,9.3,90,99747.5,0,-0,330,0.0,-0.0,0.0,0,0,0,0,220,8.2,10,5,9999,99999,9,999999999,0.0,999,999,99
2050,1,29,19,0,*?*?*?*?*?*?*?*?*?*?*?*?*?*?*?*?*?*?*?*?*?*?,11.0,9.7,94,99747.5,0,-0,328,0.0,-0.0,0.0,0,0,0,0,223,7.2,10,5,9999,99999,9,999999999,0.0,999,999,99
2050,1,29,20,0,*?*?*?*?*?*?*?*?*?*?*?*?*?*?*?*?*?*?*?*?*?*?,10.1,9.3,98,99747.5,0,-0,324,0.0,-0.0,0.0,0,0,0,0,227,4.6,10,5,9999,99999,9,999999999,0.0,999,999,99
2050,1,29,21,0,*?*?*?*?*?*?*?*?*?*?*?*?*?*?*?*?*?*?*?*?*?*?,10.2,8.3,91,99747.5,0,-0,324,0.0,-0.0,0.0,0,0,0,0,230,4.6,10,5,9999,99999,9,999999999,0.0,999,999,99
2050,1,29,22,0,*?*?*?*?*?*?*?*?*?*?*?*?*?*?*?*?*?*?*?*?*?*?,9.3,8.5,98,99747.5,0,-0,320,0.0,-0.0,0.0,0,0,0,0,233,4.6,10,5,9999,99999,9,999999999,0.0,999,999,99
2050,1,29,23,0,*?*?*?*?*?*?*?*?*?*?*?*?*?*?*?*?*?*?*?*?*?*?,9.6,8.9,99,99747.5,0,-0,321,0.0,-0.0,0.0,0,0,0,0,237,4.6,10,5,9999,99999,9,999999999,0.0,999,999,99
2050,1,29,24,0,*?*?*?*?*?*?*?*?*?*?*?*?*?*?*?*?*?*?*?*?*?*?,9.7,8.1,93,99747.5,0,-0,322,0.0,-0.0,0.0,0,0,0,0,240,4.6,10,5,9999,99999,9,999999999,0.4,999,999,99
2050,1,30,1,0,*?*?*?*?*?*?*?*?*?*?*?*?*?*?*?*?*?*?*?*?*?*?,11.2,9.6,88,100213,0,-0,329,0.0,-0.0,0.0,0,0,0,0,238,5.2,10,5,9999,99999,9,999999999,3.1,999,999,99
2050,1,30,2,0,*?*?*?*?*?*?*?*?*?*?*?*?*?*?*?*?*?*?*?*?*?*?,12.0,9.8,85,100213,0,-0,332,0.0,-0.0,0.0,0,0,0,0,237,5.7,10,5,9999,99999,9,999999999,0.5,999,999,99
2050,1,30,3,0,*?*?*?*?*?*?*?*?*?*?*?*?*?*?*?*?*?*?*?*?*?*?,11.5,10.1,90,100213,0,-0,330,0.0,-0.0,0.0,0,0,0,0,235,6.7,10,5,9999,99999,9,999999999,0.0,999,999,99
2050,1,30,4,0,*?*?*?*?*?*?*?*?*?*?*?*?*?*?*?*?*?*?*?*?*?*?,11.9,10.7,91,100213,0,-0,332,0.0,-0.0,0.0,0,0,0,0,233,6.2,10,5,9999,99999,9,999999999,0.0,999,999,99
2050,1,30,5,0,*?*?*?*?*?*?*?*?*?*?*?*?*?*?*?*?*?*?*?*?*?*?,11.2,9.7,90,100213,0,-0,329,0.0,-0.0,0.0,0,0,0,0,232,7.7,10,5,9999,99999,9,999999999,0.0,999,999,99
2050,1,30,6,0,*?*?*?*?*?*?*?*?*?*?*?*?*?*?*?*?*?*?*?*?*?*?,10.6,8.4,85,100213,0,-0,326,0.0,-0.0,0.0,0,0,0,0,230,7.7,10,5,9999,99999,9,999999999,0.4,999,999,99
2050,1,30,7,0,*?*?*?*?*?*?*?*?*?*?*?*?*?*?*?*?*?*?*?*?*?*?,9.9,7.4,84,100213,0,-0,323,0.0,-0.0,0.0,0,0,0,0,232,7.7,10,5,9999,99999,9,999999999,0.0,999,999,99
2050,1,30,8,0,*?*?*?*?*?*?*?*?*?*?*?*?*?*?*?*?*?*?*?*?*?*?,10.9,7.9,81,100213,96,1406,324,7.9,15.4,6.9,938,712,887,142,233,8.8,9,5,9999,99999,9,999999999,0.0,999,999,99
2050,1,30,9,0,*?*?*?*?*?*?*?*?*?*?*?*?*?*?*?*?*?*?*?*?*?*?,11.7,7.6,75,100213,256,1405,315,108.2,266.2,59.7,11283,19030,7873,1082,235,7.7,6,3,9999,99999,9,999999999,0.0,999,999,99
2050,1,30,10,0,*?*?*?*?*?*?*?*?*?*?*?*?*?*?*?*?*?*?*?*?*?*?,12.9,8.5,75,100213,376,1408,329,136.3,128.6,101.9,14866,11269,11730,2247,237,10.3,8,4,9999,99999,9,999999999,0.0,999,999,99
2050,1,30,11,0,*?*?*?*?*?*?*?*?*?*?*?*?*?*?*?*?*?*?*?*?*?*?,14.2,8.5,68,100213,447,1409,331,198.6,223.5,127.7,21020,20547,14748,2578,238,11.3,7,4,9999,99999,9,999999999,0.0,999,999,99
2050,1,30,12,0,*?*?*?*?*?*?*?*?*?*?*?*?*?*?*?*?*?*?*?*?*?*?,16.5,9.1,61,100213,463,1407,338,230.2,313.3,127.0,24464,29193,14725,2556,240,11.8,6,3,9999,99999,9,999999999,0.0,999,999,99
2050,1,30,13,0,*?*?*?*?*?*?*?*?*?*?*?*?*?*?*?*?*?*?*?*?*?*?,16.5,8.7,60,100213,425,1407,342,187.3,221.3,120.4,19818,19991,13952,2413,242,10.8,7,4,9999,99999,9,999999999,0.0,999,999,99
2050,1,30,14,0,*?*?*?*?*?*?*?*?*?*?*?*?*?*?*?*?*?*?*?*?*?*?,16.5,7.6,55,100213,335,1408,341,139.3,209.0,89.6,14740,17074,10537,1732,243,9.8,7,4,9999,99999,9,999999999,0.0,999,999,99
2050,1,30,15,0,*?*?*?*?*?*?*?*?*?*?*?*?*?*?*?*?*?*?*?*?*?*?,16.5,7.9,56,100213,199,1411,342,66.8,169.1,43.0,7015,10585,5799,766,245,8.8,7,4,9999,99999,9,999999999,0.0,999,999,99
2050,1,30,16,0,*?*?*?*?*?*?*?*?*?*?*?*?*?*?*?*?*?*?*?*?*?*?,16.5,8.1,57,100213,25,1394,346,0.0,0.0,0.0,0,0,0,0,247,8.2,8,4,9999,99999,9,999999999,0.0,999,999,99
2050,1,30,17,0,*?*?*?*?*?*?*?*?*?*?*?*?*?*?*?*?*?*?*?*?*?*?,15.5,8.8,64,100213,0,-0,349,0.0,-0.0,0.0,0,0,0,0,248,7.7,10,5,9999,99999,9,999999999,0.0,999,999,99
2050,1,30,18,0,*?*?*?*?*?*?*?*?*?*?*?*?*?*?*?*?*?*?*?*?*?*?,14.9,8.9,67,100213,0,-0,346,0.0,-0.0,0.0,0,0,0,0,250,6.7,10,5,9999,99999,9,999999999,0.0,999,999,99
2050,1,30,19,0,*?*?*?*?*?*?*?*?*?*?*?*?*?*?*?*?*?*?*?*?*?*?,14.2,9.7,74,100213,0,-0,343,0.0,-0.0,0.0,0,0,0,0,248,6.7,10,5,9999,99999,9,999999999,0.0,999,999,99
2050,1,30,20,0,*?*?*?*?*?*?*?*?*?*?*?*?*?*?*?*?*?*?*?*?*?*?,13.1,9.4,78,100213,0,-0,338,0.0,-0.0,0.0,0,0,0,0,247,6.2,10,5,9999,99999,9,999999999,0.0,999,999,99
2050,1,30,21,0,*?*?*?*?*?*?*?*?*?*?*?*?*?*?*?*?*?*?*?*?*?*?,13.1,9.6,79,100213,0,-0,338,0.0,-0.0,0.0,0,0,0,0,245,7.2,10,5,9999,99999,9,999999999,0.0,999,999,99
2050,1,30,22,0,*?*?*?*?*?*?*?*?*?*?*?*?*?*?*?*?*?*?*?*?*?*?,12.9,10.1,82,100213,0,-0,337,0.0,-0.0,0.0,0,0,0,0,243,4.6,10,5,9999,99999,9,999999999,0.0,999,999,99
2050,1,30,23,0,*?*?*?*?*?*?*?*?*?*?*?*?*?*?*?*?*?*?*?*?*?*?,12.1,9.6,84,100213,0,-0,333,0.0,-0.0,0.0,0,0,0,0,242,7.2,10,5,9999,99999,9,999999999,0.0,999,999,99
2050,1,30,24,0,*?*?*?*?*?*?*?*?*?*?*?*?*?*?*?*?*?*?*?*?*?*?,9.9,9.2,95,100213,0,-0,323,0.0,-0.0,0.0,0,0,0,0,240,5.7,10,5,9999,99999,9,999999999,0.0,999,999,99
2050,1,31,1,0,*?*?*?*?*?*?*?*?*?*?*?*?*?*?*?*?*?*?*?*?*?*?,10.4,7.6,83,100721,0,-0,325,0.0,-0.0,0.0,0,0,0,0,237,4.6,10,5,9999,99999,9,999999999,0.0,999,999,99
2050,1,31,2,0,*?*?*?*?*?*?*?*?*?*?*?*?*?*?*?*?*?*?*?*?*?*?,9.7,6.6,80,100721,0,-0,322,0.0,-0.0,0.0,0,0,0,0,233,5.2,10,5,9999,99999,9,999999999,0.0,999,999,99
2050,1,31,3,0,*?*?*?*?*?*?*?*?*?*?*?*?*?*?*?*?*?*?*?*?*?*?,9.7,6.1,78,100721,0,-0,322,0.0,-0.0,0.0,0,0,0,0,230,4.6,10,5,9999,99999,9,999999999,0.0,999,999,99
2050,1,31,4,0,*?*?*?*?*?*?*?*?*?*?*?*?*?*?*?*?*?*?*?*?*?*?,9.1,6.4,83,100721,0,-0,320,0.0,-0.0,0.0,0,0,0,0,227,5.2,10,5,9999,99999,9,999999999,0.0,999,999,99
2050,1,31,5,0,*?*?*?*?*?*?*?*?*?*?*?*?*?*?*?*?*?*?*?*?*?*?,8.4,5.8,83,100721,0,-0,317,0.0,-0.0,0.0,0,0,0,0,223,6.2,10,5,9999,99999,9,999999999,0.0,999,999,99
2050,1,31,6,0,*?*?*?*?*?*?*?*?*?*?*?*?*?*?*?*?*?*?*?*?*?*?,8.9,4.6,75,100721,0,-0,319,0.0,-0.0,0.0,0,0,0,0,220,5.7,10,5,9999,99999,9,999999999,0.0,999,999,99
2050,1,31,7,0,*?*?*?*?*?*?*?*?*?*?*?*?*?*?*?*?*?*?*?*?*?*?,9.3,5.6,78,100721,0,-0,321,0.0,-0.0,0.0,0,0,0,0,225,8.8,10,5,9999,99999,9,999999999,0.0,999,999,99
2050,1,31,8,0,*?*?*?*?*?*?*?*?*?*?*?*?*?*?*?*?*?*?*?*?*?*?,9.6,5.8,78,100721,101,1401,318,9.7,18.0,8.4,1142,851,1077,174,230,7.7,9,5,9999,99999,9,999999999,0.0,999,999,99
2050,1,31,9,0,*?*?*?*?*?*?*?*?*?*?*?*?*?*?*?*?*?*?*?*?*?*?,9.6,6.4,81,100721,262,1407,322,37.0,0.0,37.0,4325,0,4333,1446,235,6.7,10,5,9999,99999,9,999999999,0.0,999,999,99
2050,1,31,10,0,*?*?*?*?*?*?*?*?*?*?*?*?*?*?*?*?*?*?*?*?*?*?,10.8,7.4,79,100721,382,1408,327,60.4,0.0,60.4,7051,0,7068,2438,240,8.8,10,5,9999,99999,9,999999999,0.0,999,999,99
2050,1,31,11,0,*?*?*?*?*?*?*?*?*?*?*?*?*?*?*?*?*?*?*?*?*?*?,12.3,8.0,75,100721,453,1408,330,128.9,53.3,111.8,14155,4899,12628,3077,245,8.2,9,5,9999,99999,9,999999999,0.0,999,999,99
2050,1,31,12,0,*?*?*?*?*?*?*?*?*?*?*?*?*?*?*?*?*?*?*?*?*?*?,13.9,8.1,68,100721,470,1408,338,134.7,53.7,116.8,14790,4972,13190,3237,250,7.7,9,5,9999,99999,9,999999999,0.0,999,999,99
2050,1,31,13,0,*?*?*?*?*?*?*?*?*?*?*?*?*?*?*?*?*?*?*?*?*?*?,13.7,7.7,67,100721,432,1408,337,121.8,52.8,105.6,13372,4801,11935,2882,248,8.2,9,5,9999,99999,9,999999999,0.0,999,999,99
2050,1,31,14,0,*?*?*?*?*?*?*?*?*?*?*?*?*?*?*?*?*?*?*?*?*?*?,13.9,7.4,65,100721,341,1406,338,91.2,50.0,79.0,10004,4277,8948,2087,247,7.7,9,5,9999,99999,9,999999999,0.0,999,999,99
2050,1,31,15,0,*?*?*?*?*?*?*?*?*?*?*?*?*?*?*?*?*?*?*?*?*?*?,14.0,8.1,67,100721,205,1408,338,44.8,41.0,38.9,4987,2777,4631,821,245,8.8,9,5,9999,99999,9,999999999,0.0,999,999,99
2050,1,31,16,0,*?*?*?*?*?*?*?*?*?*?*?*?*?*?*?*?*?*?*?*?*?*?,13.8,7.9,67,100721,31,1386,341,0.0,0.0,0.0,0,0,0,0,243,7.7,10,5,9999,99999,9,999999999,0.0,999,999,99
2050,1,31,17,0,*?*?*?*?*?*?*?*?*?*?*?*?*?*?*?*?*?*?*?*?*?*?,13.1,7.7,70,100721,0,-0,338,0.0,-0.0,0.0,0,0,0,0,242,8.8,10,5,9999,99999,9,999999999,0.0,999,999,99
2050,1,31,18,0,*?*?*?*?*?*?*?*?*?*?*?*?*?*?*?*?*?*?*?*?*?*?,12.3,7.9,74,100721,0,-0,334,0.0,-0.0,0.0,0,0,0,0,240,7.7,10,5,9999,99999,9,999999999,0.0,999,999,99
2050,1,31,19,0,*?*?*?*?*?*?*?*?*?*?*?*?*?*?*?*?*?*?*?*?*?*?,11.9,7.6,75,100721,0,-0,332,0.0,-0.0,0.0,0,0,0,0,238,5.7,10,5,9999,99999,9,999999999,0.0,999,999,99
2050,1,31,20,0,*?*?*?*?*?*?*?*?*?*?*?*?*?*?*?*?*?*?*?*?*?*?,11.6,7.0,73,100721,0,-0,331,0.0,-0.0,0.0,0,0,0,0,237,5.7,10,5,9999,99999,9,999999999,0.0,999,999,99
2050,1,31,21,0,*?*?*?*?*?*?*?*?*?*?*?*?*?*?*?*?*?*?*?*?*?*?,11.5,7.4,76,100721,0,-0,331,0.0,-0.0,0.0,0,0,0,0,235,6.7,10,5,9999,99999,9,999999999,0.0,999,999,99
2050,1,31,22,0,*?*?*?*?*?*?*?*?*?*?*?*?*?*?*?*?*?*?*?*?*?*?,10.2,7.4,83,100721,0,-0,325,0.0,-0.0,0.0,0,0,0,0,233,5.7,10,5,9999,99999,9,999999999,0.0,999,999,99
2050,1,31,23,0,*?*?*?*?*?*?*?*?*?*?*?*?*?*?*?*?*?*?*?*?*?*?,9.7,7.3,85,100721,0,-0,322,0.0,-0.0,0.0,0,0,0,0,232,5.7,10,5,9999,99999,9,999999999,0.0,999,999,99
2050,1,31,24,0,*?*?*?*?*?*?*?*?*?*?*?*?*?*?*?*?*?*?*?*?*?*?,11.2,8.5,84,100721,0,-0,329,0.0,-0.0,0.0,0,0,0,0,240,4.6,10,5,9999,99999,9,999999999,0.0,999,999,99
2050,2,1,1,0,*?*?*?*?*?*?*?*?*?*?*?*?*?*?*?*?*?*?*?*?*?*?,8.2,4.8,80,100095,0,-0,316,0.0,-0.0,0.0,0,0,0,0,230,6.2,10,5,9999,99999,9,999999999,0.0,999,999,99
2050,2,1,2,0,*?*?*?*?*?*?*?*?*?*?*?*?*?*?*?*?*?*?*?*?*?*?,7.1,3.4,78,100095,0,-0,311,0.0,-0.0,0.0,0,0,0,0,230,6.2,10,5,9999,99999,9,999999999,0.0,999,999,99
2050,2,1,3,0,*?*?*?*?*?*?*?*?*?*?*?*?*?*?*?*?*?*?*?*?*?*?,7.9,5.1,83,100095,0,-0,315,0.0,-0.0,0.0,0,0,0,0,230,4.6,10,5,9999,99999,9,999999999,0.0,999,999,99
2050,2,1,4,0,*?*?*?*?*?*?*?*?*?*?*?*?*?*?*?*?*?*?*?*?*?*?,7.0,5.8,92,100095,0,-0,310,0.0,-0.0,0.0,0,0,0,0,230,5.2,10,5,9999,99999,9,999999999,0.0,999,999,99
2050,2,1,5,0,*?*?*?*?*?*?*?*?*?*?*?*?*?*?*?*?*?*?*?*?*?*?,6.8,4.5,86,100095,0,-0,310,0.0,-0.0,0.0,0,0,0,0,230,4.6,10,5,9999,99999,9,999999999,0.0,999,999,99
2050,2,1,6,0,*?*?*?*?*?*?*?*?*?*?*?*?*?*?*?*?*?*?*?*?*?*?,6.8,5.3,90,100095,0,-0,310,0.0,-0.0,0.0,0,0,0,0,230,4.1,10,5,9999,99999,9,999999999,0.0,999,999,99
2050,2,1,7,0,*?*?*?*?*?*?*?*?*?*?*?*?*?*?*?*?*?*?*?*?*?*?,6.2,5.1,93,100095,0,-0,307,0.0,-0.0,0.0,0,0,0,0,233,4.6,10,5,9999,99999,9,999999999,0.0,999,999,99
2050,2,1,8,0,*?*?*?*?*?*?*?*?*?*?*?*?*?*?*?*?*?*?*?*?*?*?,5.6,4.5,93,100095,107,1409,304,6.7,0.0,6.7,828,-0,828,267,237,5.7,10,5,9999,99999,9,999999999,0.0,999,999,99
2050,2,1,9,0,*?*?*?*?*?*?*?*?*?*?*?*?*?*?*?*?*?*?*?*?*?*?,7.3,5.3,87,100095,268,1408,308,66.2,46.3,57.4,7314,3554,6755,1230,240,6.7,9,5,9999,99999,9,999999999,0.0,999,999,99
2050,2,1,10,0,*?*?*?*?*?*?*?*?*?*?*?*?*?*?*?*?*?*?*?*?*?*?,9.1,6.6,85,100095,388,1407,316,107.0,51.6,92.7,11740,4571,10488,2489,243,7.7,9,5,9999,99999,9,999999999,0.0,999,999,99
2050,2,1,11,0,*?*?*?*?*?*?*?*?*?*?*?*?*?*?*?*?*?*?*?*?*?*?,11.5,8.5,82,100095,459,1407,327,131.1,53.5,113.6,14392,4927,12838,3136,247,6.2,9,5,9999,99999,9,999999999,0.0,999,999,99
2050,2,1,12,0,*?*?*?*?*?*?*?*?*?*?*?*?*?*?*?*?*?*?*?*?*?*?,13.2,8.4,73,100095,476,1407,334,136.9,53.8,118.7,15033,5000,13405,3298,250,6.7,9,5,9999,99999,9,999999999,0.0,999,999,99
2050,2,1,13,0,*?*?*?*?*?*?*?*?*?*?*?*?*?*?*?*?*?*?*?*?*?*?,13.0,9.4,79,100095,438,1406,337,71.4,0.0,71.4,8348,0,8370,2937,257,6.2,10,5,9999,99999,9,999999999,0.4,999,999,99
2050,2,1,14,0,*?*?*?*?*?*?*?*?*?*?*?*?*?*?*?*?*?*?*?*?*?*?,13.5,10.3,82,100095,348,1407,336,93.4,50.2,81.0,10260,4298,9178,2143,263,7.2,9,5,9999,99999,9,999999999,1.4,999,999,99
2050,2,1,15,0,*?*?*?*?*?*?*?*?*?*?*?*?*?*?*?*?*?*?*?*?*?*?,13.1,10.4,84,100095,211,1405,337,27.1,0.0,27.1,3181,0,3185,1051,270,7.2,10,5,9999,99999,9,999999999,1.4,999,999,99
2050,2,1,16,0,*?*?*?*?*?*?*?*?*?*?*?*?*?*?*?*?*?*?*?*?*?*?,13.2,10.8,85,100095,38,1416,338,0.0,0.0,0.0,0,0,0,0,277,4.6,10,5,9999,99999,9,999999999,0.9,999,999,99
2050,2,1,17,0,*?*?*?*?*?*?*?*?*?*?*?*?*?*?*?*?*?*?*?*?*?*?,12.4,9.9,85,100095,0,-0,334,0.0,-0.0,0.0,0,0,0,0,283,5.7,10,5,9999,99999,9,999999999,0.1,999,999,99
2050,2,1,18,0,*?*?*?*?*?*?*?*?*?*?*?*?*?*?*?*?*?*?*?*?*?*?,11.4,9.7,90,100095,0,-0,330,0.0,-0.0,0.0,0,0,0,0,290,4.6,10,5,9999,99999,9,999999999,0.0,999,999,99
2050,2,1,19,0,*?*?*?*?*?*?*?*?*?*?*?*?*?*?*?*?*?*?*?*?*?*?,10.1,9.4,96,100095,0,-0,324,0.0,-0.0,0.0,0,0,0,0,298,5.2,10,5,9999,99999,9,999999999,1.3,999,999,99
2050,2,1,20,0,*?*?*?*?*?*?*?*?*?*?*?*?*?*?*?*?*?*?*?*?*?*?,9.5,9.3,99,100095,0,-0,321,0.0,-0.0,0.0,0,0,0,0,307,6.2,10,5,9999,99999,9,999999999,1.2,999,999,99
2050,2,1,21,0,*?*?*?*?*?*?*?*?*?*?*?*?*?*?*?*?*?*?*?*?*?*?,8.7,7.9,95,100095,0,-0,318,0.0,-0.0,0.0,0,0,0,0,315,4.6,10,5,9999,99999,9,999999999,1.2,999,999,99
2050,2,1,22,0,*?*?*?*?*?*?*?*?*?*?*?*?*?*?*?*?*?*?*?*?*?*?,8.8,7.7,94,100095,0,-0,318,0.0,-0.0,0.0,0,0,0,0,323,5.7,10,5,9999,99999,9,999999999,1.2,999,999,99
2050,2,1,23,0,*?*?*?*?*?*?*?*?*?*?*?*?*?*?*?*?*?*?*?*?*?*?,9.8,8.5,92,100095,0,-0,322,0.0,-0.0,0.0,0,0,0,0,332,5.7,10,5,9999,99999,9,999999999,1.2,999,999,99
2050,2,1,24,0,*?*?*?*?*?*?*?*?*?*?*?*?*?*?*?*?*?*?*?*?*?*?,9.2,6.1,81,100095,0,-0,320,0.0,-0.0,0.0,0,0,0,0,230,5.7,10,5,9999,99999,9,999999999,0.0,999,999,99
2050,2,2,1,0,*?*?*?*?*?*?*?*?*?*?*?*?*?*?*?*?*?*?*?*?*?*?,11.2,9.7,90,101713,0,-0,329,0.0,-0.0,0.0,0,0,0,0,338,5.2,10,5,9999,99999,9,999999999,1.2,999,999,99
2050,2,2,2,0,*?*?*?*?*?*?*?*?*?*?*?*?*?*?*?*?*?*?*?*?*?*?,11.3,10.2,93,101713,0,-0,329,0.0,-0.0,0.0,0,0,0,0,337,5.2,10,5,9999,99999,9,999999999,0.2,999,999,99
2050,2,2,3,0,*?*?*?*?*?*?*?*?*?*?*?*?*?*?*?*?*?*?*?*?*?*?,12.2,11.2,93,101713,0,-0,333,0.0,-0.0,0.0,0,0,0,0,335,4.1,10,5,9999,99999,9,999999999,0.0,999,999,99
2050,2,2,4,0,*?*?*?*?*?*?*?*?*?*?*?*?*?*?*?*?*?*?*?*?*?*?,11.7,10.3,91,101713,0,-0,331,0.0,-0.0,0.0,0,0,0,0,333,5.2,10,5,9999,99999,9,999999999,0.8,999,999,99
2050,2,2,5,0,*?*?*?*?*?*?*?*?*?*?*?*?*?*?*?*?*?*?*?*?*?*?,10.8,10.2,96,101713,0,-0,327,0.0,-0.0,0.0,0,0,0,0,332,4.6,10,5,9999,99999,9,999999999,1.2,999,999,99
2050,2,2,6,0,*?*?*?*?*?*?*?*?*?*?*?*?*?*?*?*?*?*?*?*?*?*?,11.2,9.8,91,101713,0,-0,329,0.0,-0.0,0.0,0,0,0,0,330,5.7,10,5,9999,99999,9,999999999,0.1,999,999,99
2050,2,2,7,0,*?*?*?*?*?*?*?*?*?*?*?*?*?*?*?*?*?*?*?*?*?*?,11.4,9.8,90,101713,0,-0,330,0.0,-0.0,0.0,0,0,0,0,332,6.2,10,5,9999,99999,9,999999999,0.0,999,999,99
2050,2,2,8,0,*?*?*?*?*?*?*?*?*?*?*?*?*?*?*?*?*?*?*?*?*?*?,12.3,10.7,90,101713,112,1401,334,7.8,0.0,7.8,957,-0,956,310,333,6.7,10,5,9999,99999,9,999999999,0.0,999,999,99
2050,2,2,9,0,*?*?*?*?*?*?*?*?*?*?*?*?*?*?*?*?*?*?*?*?*?*?,12.7,11.1,90,101713,274,1408,335,39.3,0.0,39.3,4592,0,4600,1540,335,5.7,10,5,9999,99999,9,999999999,0.0,999,999,99
2050,2,2,10,0,*?*?*?*?*?*?*?*?*?*?*?*?*?*?*?*?*?*?*?*?*?*?,13.9,12.0,88,101713,394,1407,341,62.8,0.0,62.8,7334,0,7352,2546,337,5.2,10,5,9999,99999,9,999999999,0.0,999,999,99
2050,2,2,11,0,*?*?*?*?*?*?*?*?*?*?*?*?*?*?*?*?*?*?*?*?*?*?,14.7,12.4,86,101713,465,1406,344,76.7,0.0,76.7,8978,0,9003,3184,338,5.2,10,5,9999,99999,9,999999999,0.0,999,999,99
2050,2,2,12,0,*?*?*?*?*?*?*?*?*?*?*?*?*?*?*?*?*?*?*?*?*?*?,16.0,12.6,80,101713,483,1408,351,80.1,0.0,80.1,9381,0,9407,3345,340,6.2,10,5,9999,99999,9,999999999,0.0,999,999,99
2050,2,2,13,0,*?*?*?*?*?*?*?*?*?*?*?*?*?*?*?*?*?*?*?*?*?*?,16.0,12.6,80,101713,445,1407,351,72.7,0.0,72.7,8504,0,8527,2997,332,6.2,10,5,9999,99999,9,999999999,0.0,999,999,99
2050,2,2,14,0,*?*?*?*?*?*?*?*?*?*?*?*?*?*?*?*?*?*?*?*?*?*?,16.0,13.1,82,101713,354,1405,351,55.1,0.0,55.1,6427,0,6442,2204,323,5.7,10,5,9999,99999,9,999999999,0.0,999,999,99
2050,2,2,15,0,*?*?*?*?*?*?*?*?*?*?*?*?*?*?*?*?*?*?*?*?*?*?,16.1,13.1,82,101713,218,1408,351,28.4,0.0,28.4,3330,0,3335,1102,315,5.7,10,5,9999,99999,9,999999999,0.0,999,999,99
2050,2,2,16,0,*?*?*?*?*?*?*?*?*?*?*?*?*?*?*?*?*?*?*?*?*?*?,16.1,12.6,80,101713,44,1404,351,0.0,0.0,0.0,0,0,0,0,307,4.6,10,5,9999,99999,9,999999999,0.3,999,999,99
2050,2,2,17,0,*?*?*?*?*?*?*?*?*?*?*?*?*?*?*?*?*?*?*?*?*?*?,14.8,11.5,80,101713,0,-0,345,0.0,-0.0,0.0,0,0,0,0,298,4.6,10,5,9999,99999,9,999999999,1.9,999,999,99
2050,2,2,18,0,*?*?*?*?*?*?*?*?*?*?*?*?*?*?*?*?*?*?*?*?*?*?,15.0,11.6,80,101713,0,-0,346,0.0,-0.0,0.0,0,0,0,0,290,3.6,10,5,9999,99999,9,999999999,0.7,999,999,99
2050,2,2,19,0,*?*?*?*?*?*?*?*?*?*?*?*?*?*?*?*?*?*?*?*?*?*?,14.5,12.0,85,101713,0,-0,344,0.0,-0.0,0.0,0,0,0,0,282,2.6,10,5,9999,99999,9,999999999,0.0,999,999,99
2050,2,2,20,0,*?*?*?*?*?*?*?*?*?*?*?*?*?*?*?*?*?*?*?*?*?*?,14.4,10.9,80,101713,0,-0,343,0.0,-0.0,0.0,0,0,0,0,273,1.5,10,5,9999,99999,9,999999999,0.0,999,999,99
2050,2,2,21,0,*?*?*?*?*?*?*?*?*?*?*?*?*?*?*?*?*?*?*?*?*?*?,13.2,9.9,81,101713,0,-0,338,0.0,-0.0,0.0,0,0,0,0,265,2.6,10,5,9999,99999,9,999999999,0.0,999,999,99
2050,2,2,22,0,*?*?*?*?*?*?*?*?*?*?*?*?*?*?*?*?*?*?*?*?*?*?,12.8,9.4,80,101713,0,-0,336,0.0,-0.0,0.0,0,0,0,0,257,2.1,10,5,9999,99999,9,999999999,0.0,999,999,99
2050,2,2,23,0,*?*?*?*?*?*?*?*?*?*?*?*?*?*?*?*?*?*?*?*?*?*?,11.9,9.9,87,101713,0,-0,332,0.0,-0.0,0.0,0,0,0,0,248,1.0,10,5,9999,99999,9,999999999,0.0,999,999,99
2050,2,2,24,0,*?*?*?*?*?*?*?*?*?*?*?*?*?*?*?*?*?*?*?*?*?*?,10.8,9.1,89,101713,0,-0,327,0.0,-0.0,0.0,0,0,0,0,340,5.2,10,5,9999,99999,9,999999999,1.2,999,999,99
2050,2,3,1,0,*?*?*?*?*?*?*?*?*?*?*?*?*?*?*?*?*?*?*?*?*?*?,8.7,7.1,89,101548,0,-0,318,0.0,-0.0,0.0,0,0,0,0,240,3.6,10,5,9999,99999,9,999999999,0.0,999,999,99
2050,2,3,2,0,*?*?*?*?*?*?*?*?*?*?*?*?*?*?*?*?*?*?*?*?*?*?,6.8,5.6,91,101548,0,-0,310,0.0,-0.0,0.0,0,0,0,0,240,4.1,10,5,9999,99999,9,999999999,0.0,999,999,99
2050,2,3,3,0,*?*?*?*?*?*?*?*?*?*?*?*?*?*?*?*?*?*?*?*?*?*?,7.0,5.9,91,101548,0,-0,310,0.0,-0.0,0.0,0,0,0,0,240,4.1,10,5,9999,99999,9,999999999,0.0,999,999,99
2050,2,3,4,0,*?*?*?*?*?*?*?*?*?*?*?*?*?*?*?*?*?*?*?*?*?*?,6.7,6.1,94,101548,0,-0,309,0.0,-0.0,0.0,0,0,0,0,240,3.6,10,5,9999,99999,9,999999999,0.0,999,999,99
2050,2,3,5,0,*?*?*?*?*?*?*?*?*?*?*?*?*?*?*?*?*?*?*?*?*?*?,7.3,6.2,92,101548,0,-0,312,0.0,-0.0,0.0,0,0,0,0,240,3.6,10,5,9999,99999,9,999999999,0.0,999,999,99
2050,2,3,6,0,*?*?*?*?*?*?*?*?*?*?*?*?*?*?*?*?*?*?*?*?*?*?,6.1,5.8,96,101548,0,-0,306,0.0,-0.0,0.0,0,0,0,0,240,3.6,10,5,9999,99999,9,999999999,0.0,999,999,99
2050,2,3,7,0,*?*?*?*?*?*?*?*?*?*?*?*?*?*?*?*?*?*?*?*?*?*?,5.0,4.6,96,101548,0,-0,302,0.0,-0.0,0.0,0,0,0,0,242,3.1,10,5,9999,99999,9,999999999,0.0,999,999,99
2050,2,3,8,0,*?*?*?*?*?*?*?*?*?*?*?*?*?*?*?*?*?*?*?*?*?*?,6.6,5.1,89,101548,118,1404,309,8.9,0.0,8.9,1088,-0,1088,353,243,2.6,10,5,9999,99999,9,999999999,0.0,999,999,99
2050,2,3,9,0,*?*?*?*?*?*?*?*?*?*?*?*?*?*?*?*?*?*?*?*?*?*?,8.2,4.8,78,101548,280,1408,312,70.3,47.0,61.0,7760,3681,7160,1310,245,4.1,9,5,9999,99999,9,999999999,0.0,999,999,99
2050,2,3,10,0,*?*?*?*?*?*?*?*?*?*?*?*?*?*?*?*?*?*?*?*?*?*?,9.6,5.1,73,101548,400,1405,313,147.4,130.5,110.3,16071,11688,12658,2447,247,4.6,8,4,9999,99999,9,999999999,0.0,999,999,99
2050,2,3,11,0,*?*?*?*?*?*?*?*?*?*?*?*?*?*?*?*?*?*?*?*?*?*?,12.8,6.4,64,101548,472,1407,328,179.6,134.9,134.3,19573,12699,15344,3046,248,3.6,8,4,9999,99999,9,999999999,0.1,999,999,99
2050,2,3,12,0,*?*?*?*?*?*?*?*?*?*?*?*?*?*?*?*?*?*?*?*?*?*?,14.6,7.3,60,101548,489,1406,341,141.4,54.1,122.6,15532,5053,13847,3426,250,5.2,9,5,9999,99999,9,999999999,0.0,999,999,99
2050,2,3,13,0,*?*?*?*?*?*?*?*?*?*?*?*?*?*?*?*?*?*?*?*?*?*?,14.5,7.1,60,101548,451,1405,345,74.0,0.0,74.0,8660,0,8683,3058,250,4.6,10,5,9999,99999,9,999999999,0.0,999,999,99
2050,2,3,14,0,*?*?*?*?*?*?*?*?*?*?*?*?*?*?*?*?*?*?*?*?*?*?,14.7,6.1,55,101548,361,1406,346,56.4,0.0,56.4,6581,0,6597,2262,250,5.2,10,5,9999,99999,9,999999999,0.0,999,999,99
2050,2,3,15,0,*?*?*?*?*?*?*?*?*?*?*?*?*?*?*?*?*?*?*?*?*?*?,14.8,6.6,57,101548,224,1404,346,29.6,0.0,29.6,3479,0,3484,1152,250,5.2,10,5,9999,99999,9,999999999,0.0,999,999,99
2050,2,3,16,0,*?*?*?*?*?*?*?*?*?*?*?*?*?*?*?*?*?*?*?*?*?*?,14.7,7.0,59,101548,50,1393,341,0.0,0.0,0.0,0,0,0,0,250,3.1,9,5,9999,99999,9,999999999,0.0,999,999,99
2050,2,3,17,0,*?*?*?*?*?*?*?*?*?*?*?*?*?*?*?*?*?*?*?*?*?*?,12.7,7.3,69,101548,0,-0,336,0.0,-0.0,0.0,0,0,0,0,250,5.7,10,5,9999,99999,9,999999999,0.0,999,999,99
2050,2,3,18,0,*?*?*?*?*?*?*?*?*?*?*?*?*?*?*?*?*?*?*?*?*?*?,12.0,7.6,73,101548,0,-0,333,0.0,-0.0,0.0,0,0,0,0,250,3.1,10,5,9999,99999,9,999999999,0.0,999,999,99
2050,2,3,19,0,*?*?*?*?*?*?*?*?*?*?*?*?*?*?*?*?*?*?*?*?*?*?,10.7,6.7,75,101548,0,-0,327,0.0,-0.0,0.0,0,0,0,0,248,1.5,10,5,9999,99999,9,999999999,0.0,999,999,99
2050,2,3,20,0,*?*?*?*?*?*?*?*?*?*?*?*?*?*?*?*?*?*?*?*?*?*?,8.8,6.7,86,101548,0,-0,318,0.0,-0.0,0.0,0,0,0,0,247,2.1,10,5,9999,99999,9,999999999,0.0,999,999,99
2050,2,3,21,0,*?*?*?*?*?*?*?*?*?*?*?*?*?*?*?*?*?*?*?*?*?*?,9.3,6.9,83,101548,0,-0,321,0.0,-0.0,0.0,0,0,0,0,245,0.5,10,5,9999,99999,9,999999999,0.0,999,999,99
2050,2,3,22,0,*?*?*?*?*?*?*?*?*?*?*?*?*?*?*?*?*?*?*?*?*?*?,8.4,5.5,81,101548,0,-0,317,0.0,-0.0,0.0,0,0,0,0,243,1.5,10,5,9999,99999,9,999999999,0.0,999,999,99
2050,2,3,23,0,*?*?*?*?*?*?*?*?*?*?*?*?*?*?*?*?*?*?*?*?*?*?,8.0,5.0,80,101548,0,-0,315,0.0,-0.0,0.0,0,0,0,0,242,2.1,10,5,9999,99999,9,999999999,0.0,999,999,99
2050,2,3,24,0,*?*?*?*?*?*?*?*?*?*?*?*?*?*?*?*?*?*?*?*?*?*?,11.0,8.5,84,101548,0,-0,328,0.0,-0.0,0.0,0,0,0,0,240,3.6,10,5,9999,99999,9,999999999,0.0,999,999,99
2050,2,4,1,0,*?*?*?*?*?*?*?*?*?*?*?*?*?*?*?*?*?*?*?*?*?*?,8.1,4.3,75,100791,0,-0,316,0.0,-0.0,0.0,0,0,0,0,247,1.5,10,5,9999,99999,9,999999999,0.0,999,999,99
2050,2,4,2,0,*?*?*?*?*?*?*?*?*?*?*?*?*?*?*?*?*?*?*?*?*?*?,8.4,3.9,72,100791,0,-0,317,0.0,-0.0,0.0,0,0,0,0,253,2.1,10,5,9999,99999,9,999999999,0.0,999,999,99
2050,2,4,3,0,*?*?*?*?*?*?*?*?*?*?*?*?*?*?*?*?*?*?*?*?*?*?,7.6,3.4,73,100791,0,-0,314,0.0,-0.0,0.0,0,0,0,0,260,2.6,10,5,9999,99999,9,999999999,0.0,999,999,99
2050,2,4,4,0,*?*?*?*?*?*?*?*?*?*?*?*?*?*?*?*?*?*?*?*?*?*?,6.5,2.7,75,100791,0,-0,309,0.0,-0.0,0.0,0,0,0,0,267,2.6,10,5,9999,99999,9,999999999,0.0,999,999,99
2050,2,4,5,0,*?*?*?*?*?*?*?*?*?*?*?*?*?*?*?*?*?*?*?*?*?*?,7.3,3.4,74,100791,0,-0,312,0.0,-0.0,0.0,0,0,0,0,273,2.6,10,5,9999,99999,9,999999999,0.0,999,999,99
2050,2,4,6,0,*?*?*?*?*?*?*?*?*?*?*?*?*?*?*?*?*?*?*?*?*?*?,7.9,3.6,73,100791,0,-0,315,0.0,-0.0,0.0,0,0,0,0,280,1.5,10,5,9999,99999,9,999999999,0.0,999,999,99
2050,2,4,7,0,*?*?*?*?*?*?*?*?*?*?*?*?*?*?*?*?*?*?*?*?*?*?,8.1,3.4,71,100791,0,-0,316,0.0,-0.0,0.0,0,0,0,0,278,2.6,10,5,9999,99999,9,999999999,0.0,999,999,99
2050,2,4,8,0,*?*?*?*?*?*?*?*?*?*?*?*?*?*?*?*?*?*?*?*?*?*?,8.7,3.8,70,100791,124,1405,300,30.3,154.0,16.7,3181,8347,2745,316,277,2.1,6,3,9999,99999,9,999999999,0.0,999,999,99
2050,2,4,9,0,*?*?*?*?*?*?*?*?*?*?*?*?*?*?*?*?*?*?*?*?*?*?,8.7,3.8,70,100791,286,1407,276,143.7,489.8,44.1,14939,38029,6778,823,275,1.5,1,0,9999,99999,9,999999999,0.0,999,999,99
2050,2,4,10,0,*?*?*?*?*?*?*?*?*?*?*?*?*?*?*?*?*?*?*?*?*?*?,11.0,4.8,64,100791,407,1407,282,225.2,545.0,67.6,23383,47662,10004,1273,273,1.5,0,0,9999,99999,9,999999999,0.0,999,999,99
2050,2,4,11,0,*?*?*?*?*?*?*?*?*?*?*?*?*?*?*?*?*?*?*?*?*?*?,14.0,5.6,56,100791,478,1405,315,264.9,457.8,109.1,27918,42068,13994,2060,272,2.1,4,2,9999,99999,9,999999999,0.0,999,999,99
2050,2,4,12,0,*?*?*?*?*?*?*?*?*?*?*?*?*?*?*?*?*?*?*?*?*?*?,15.4,5.5,50,100791,496,1406,311,284.5,542.1,93.3,29368,49729,13255,1764,270,2.1,2,1,9999,99999,9,999999999,0.0,999,999,99
2050,2,4,13,0,*?*?*?*?*?*?*?*?*?*?*?*?*?*?*?*?*?*?*?*?*?*?,15.4,5.8,51,100791,458,1405,312,259.2,534.4,85.0,26741,48075,12194,1591,265,2.1,2,1,9999,99999,9,999999999,0.0,999,999,99
2050,2,4,14,0,*?*?*?*?*?*?*?*?*?*?*?*?*?*?*?*?*?*?*?*?*?*?,15.4,5.5,50,100791,368,1407,316,196.7,478.8,71.4,20157,40210,10327,1295,260,2.6,3,2,9999,99999,9,999999999,0.0,999,999,99
2050,2,4,15,0,*?*?*?*?*?*?*?*?*?*?*?*?*?*?*?*?*?*?*?*?*?*?,15.5,5.1,49,100791,231,1406,326,99.6,318.2,47.3,10516,21636,6405,842,255,1.5,5,3,9999,99999,9,999999999,0.0,999,999,99
2050,2,4,16,0,*?*?*?*?*?*?*?*?*?*?*?*?*?*?*?*?*?*?*?*?*?*?,15.3,5.9,52,100791,57,1407,330,0.0,0.0,0.0,0,0,0,0,250,1.5,6,3,9999,99999,9,999999999,0.0,999,999,99
2050,2,4,17,0,*?*?*?*?*?*?*?*?*?*?*?*?*?*?*?*?*?*?*?*?*?*?,14.9,5.8,53,100791,0,-0,347,0.0,-0.0,0.0,0,0,0,0,245,2.6,10,5,9999,99999,9,999999999,0.0,999,999,99
2050,2,4,18,0,*?*?*?*?*?*?*?*?*?*?*?*?*?*?*?*?*?*?*?*?*?*?,13.7,5.3,56,100791,0,-0,341,0.0,-0.0,0.0,0,0,0,0,240,4.6,10,5,9999,99999,9,999999999,0.0,999,999,99
2050,2,4,19,0,*?*?*?*?*?*?*?*?*?*?*?*?*?*?*?*?*?*?*?*?*?*?,11.8,4.6,60,100791,0,-0,332,0.0,-0.0,0.0,0,0,0,0,243,5.2,10,5,9999,99999,9,999999999,0.0,999,999,99
2050,2,4,20,0,*?*?*?*?*?*?*?*?*?*?*?*?*?*?*?*?*?*?*?*?*?*?,11.0,4.5,63,100791,0,-0,329,0.0,-0.0,0.0,0,0,0,0,247,4.6,10,5,9999,99999,9,999999999,0.0,999,999,99
2050,2,4,21,0,*?*?*?*?*?*?*?*?*?*?*?*?*?*?*?*?*?*?*?*?*?*?,10.6,4.8,66,100791,0,-0,327,0.0,-0.0,0.0,0,0,0,0,250,2.6,10,5,9999,99999,9,999999999,0.0,999,999,99
2050,2,4,22,0,*?*?*?*?*?*?*?*?*?*?*?*?*?*?*?*?*?*?*?*?*?*?,11.1,5.3,66,100791,0,-0,329,0.0,-0.0,0.0,0,0,0,0,253,2.6,10,5,9999,99999,9,999999999,0.0,999,999,99
2050,2,4,23,0,*?*?*?*?*?*?*?*?*?*?*?*?*?*?*?*?*?*?*?*?*?*?,10.0,5.0,69,100791,0,-0,324,0.0,-0.0,0.0,0,0,0,0,257,1.5,10,5,9999,99999,9,999999999,0.0,999,999,99
2050,2,4,24,0,*?*?*?*?*?*?*?*?*?*?*?*?*?*?*?*?*?*?*?*?*?*?,7.5,4.6,80,100791,0,-0,313,0.0,-0.0,0.0,0,0,0,0,240,1.5,10,5,9999,99999,9,999999999,0.0,999,999,99
2050,2,5,1,0,*?*?*?*?*?*?*?*?*?*?*?*?*?*?*?*?*?*?*?*?*?*?,8.8,7.3,91,99619.2,0,-0,318,0.0,-0.0,0.0,0,0,0,0,257,1.5,10,5,9999,99999,9,999999999,0.0,999,999,99
2050,2,5,2,0,*?*?*?*?*?*?*?*?*?*?*?*?*?*?*?*?*?*?*?*?*?*?,8.7,8.1,97,99619.2,0,-0,318,0.0,-0.0,0.0,0,0,0,0,253,1.5,10,5,9999,99999,9,999999999,0.0,999,999,99
2050,2,5,3,0,*?*?*?*?*?*?*?*?*?*?*?*?*?*?*?*?*?*?*?*?*?*?,7.7,6.7,94,99619.2,0,-0,313,0.0,-0.0,0.0,0,0,0,0,250,1.0,10,5,9999,99999,9,999999999,3.3,999,999,99
2050,2,5,4,0,*?*?*?*?*?*?*?*?*?*?*?*?*?*?*?*?*?*?*?*?*?*?,6.6,5.8,96,99619.2,0,-0,309,0.0,-0.0,0.0,0,0,0,0,247,1.5,10,5,9999,99999,9,999999999,0.3,999,999,99
2050,2,5,5,0,*?*?*?*?*?*?*?*?*?*?*?*?*?*?*?*?*?*?*?*?*?*?,7.5,6.4,94,99619.2,0,-0,313,0.0,-0.0,0.0,0,0,0,0,243,1.0,10,5,9999,99999,9,999999999,0.0,999,999,99
2050,2,5,6,0,*?*?*?*?*?*?*?*?*?*?*?*?*?*?*?*?*?*?*?*?*?*?,8.3,7.0,93,99619.2,0,-0,316,0.0,-0.0,0.0,0,0,0,0,240,1.5,10,5,9999,99999,9,999999999,0.0,999,999,99
2050,2,5,7,0,*?*?*?*?*?*?*?*?*?*?*?*?*?*?*?*?*?*?*?*?*?*?,7.8,7.6,100,99619.2,0,-0,314,0.0,-0.0,0.0,0,0,0,0,242,2.1,10,5,9999,99999,9,999999999,0.0,999,999,99
2050,2,5,8,0,*?*?*?*?*?*?*?*?*?*?*?*?*?*?*?*?*?*?*?*?*?*?,8.0,7.9,100,99619.2,130,1405,311,19.5,28.0,16.9,2224,1510,2084,351,243,2.6,9,5,9999,99999,9,999999999,0.0,999,999,99
2050,2,5,9,0,*?*?*?*?*?*?*?*?*?*?*?*?*?*?*?*?*?*?*?*?*?*?,8.8,8.8,100,99619.2,292,1405,318,42.9,0.0,42.9,5012,0,5022,1689,245,2.6,10,5,9999,99999,9,999999999,0.6,999,999,99
2050,2,5,10,0,*?*?*?*?*?*?*?*?*?*?*?*?*?*?*?*?*?*?*?*?*?*?,10.6,9.2,92,99619.2,413,1405,322,115.7,52.3,100.3,12725,4661,11370,2717,247,3.1,9,5,9999,99999,9,999999999,2.8,999,999,99
2050,2,5,11,0,*?*?*?*?*?*?*?*?*?*?*?*?*?*?*?*?*?*?*?*?*?*?,12.7,10.2,85,99619.2,485,1406,329,185.6,135.6,138.8,20269,12683,15958,3163,248,3.1,8,4,9999,99999,9,999999999,2.8,999,999,99
2050,2,5,12,0,*?*?*?*?*?*?*?*?*?*?*?*?*?*?*?*?*?*?*?*?*?*?,14.8,11.9,83,99619.2,503,1407,339,193.6,136.4,144.8,21122,12978,16564,3318,250,3.1,8,4,9999,99999,9,999999999,1.4,999,999,99
2050,2,5,13,0,*?*?*?*?*?*?*?*?*?*?*?*?*?*?*?*?*?*?*?*?*?*?,14.8,11.8,83,99619.2,465,1406,342,133.3,53.6,115.6,14637,4955,13054,3197,248,3.1,9,5,9999,99999,9,999999999,0.0,999,999,99
2050,2,5,14,0,*?*?*?*?*?*?*?*?*?*?*?*?*?*?*?*?*?*?*?*?*?*?,14.7,11.2,80,99619.2,375,1407,345,59.1,0.0,59.1,6895,0,6911,2379,247,2.6,10,5,9999,99999,9,999999999,0.0,999,999,99
2050,2,5,15,0,*?*?*?*?*?*?*?*?*?*?*?*?*?*?*?*?*?*?*?*?*?*?,14.9,10.3,75,99619.2,238,1408,346,32.3,0.0,32.3,3781,0,3787,1257,245,2.6,10,5,9999,99999,9,999999999,0.0,999,999,99
2050,2,5,16,0,*?*?*?*?*?*?*?*?*?*?*?*?*?*?*?*?*?*?*?*?*?*?,14.8,10.2,75,99619.2,63,1396,346,0.0,0.0,0.0,0,0,0,0,243,2.6,10,5,9999,99999,9,999999999,0.0,999,999,99
2050,2,5,17,0,*?*?*?*?*?*?*?*?*?*?*?*?*?*?*?*?*?*?*?*?*?*?,14.1,10.3,79,99619.2,0,-0,342,0.0,-0.0,0.0,0,0,0,0,242,2.1,10,5,9999,99999,9,999999999,0.0,999,999,99
2050,2,5,18,0,*?*?*?*?*?*?*?*?*?*?*?*?*?*?*?*?*?*?*?*?*?*?,12.5,8.8,79,99619.2,0,-0,335,0.0,-0.0,0.0,0,0,0,0,240,1.5,10,5,9999,99999,9,999999999,0.1,999,999,99
2050,2,5,19,0,*?*?*?*?*?*?*?*?*?*?*?*?*?*?*?*?*?*?*?*?*?*?,12.4,9.3,82,99619.2,0,-0,334,0.0,-0.0,0.0,0,0,0,0,250,1.0,10,5,9999,99999,9,999999999,0.0,999,999,99
2050,2,5,20,0,*?*?*?*?*?*?*?*?*?*?*?*?*?*?*?*?*?*?*?*?*?*?,10.7,8.3,86,99619.2,0,-0,327,0.0,-0.0,0.0,0,0,0,0,260,1.0,10,5,9999,99999,9,999999999,0.0,999,999,99
2050,2,5,21,0,*?*?*?*?*?*?*?*?*?*?*?*?*?*?*?*?*?*?*?*?*?*?,9.7,8.5,93,99619.2,0,-0,322,0.0,-0.0,0.0,0,0,0,0,270,1.0,10,5,9999,99999,9,999999999,0.0,999,999,99
2050,2,5,22,0,*?*?*?*?*?*?*?*?*?*?*?*?*?*?*?*?*?*?*?*?*?*?,9.9,9.1,95,99619.2,0,-0,323,0.0,-0.0,0.0,0,0,0,0,280,1.5,10,5,9999,99999,9,999999999,0.0,999,999,99
2050,2,5,23,0,*?*?*?*?*?*?*?*?*?*?*?*?*?*?*?*?*?*?*?*?*?*?,8.5,8.5,100,99619.2,0,-0,317,0.0,-0.0,0.0,0,0,0,0,290,1.5,10,5,9999,99999,9,999999999,0.0,999,999,99
2050,2,5,24,0,*?*?*?*?*?*?*?*?*?*?*?*?*?*?*?*?*?*?*?*?*?*?,9.0,6.1,83,99619.2,0,-0,319,0.0,-0.0,0.0,0,0,0,0,260,1.0,10,5,9999,99999,9,999999999,0.0,999,999,99
2050,2,6,1,0,*?*?*?*?*?*?*?*?*?*?*?*?*?*?*?*?*?*?*?*?*?*?,5.4,5.5,100,100900,0,-0,303,0.0,-0.0,0.0,0,0,0,0,252,2.6,10,5,9999,99999,9,999999999,0.0,999,999,99
2050,2,6,2,0,*?*?*?*?*?*?*?*?*?*?*?*?*?*?*?*?*?*?*?*?*?*?,4.3,4.3,100,100900,0,-0,299,0.0,-0.0,0.0,0,0,0,0,203,3.1,10,5,9999,99999,9,999999999,0.0,999,999,99
2050,2,6,3,0,*?*?*?*?*?*?*?*?*?*?*?*?*?*?*?*?*?*?*?*?*?*?,3.5,3.2,99,100900,0,-0,296,0.0,-0.0,0.0,0,0,0,0,155,1.5,10,5,9999,99999,9,999999999,0.0,999,999,99
2050,2,6,4,0,*?*?*?*?*?*?*?*?*?*?*?*?*?*?*?*?*?*?*?*?*?*?,3.4,2.1,92,100900,0,-0,295,0.0,-0.0,0.0,0,0,0,0,107,2.1,10,5,9999,99999,9,999999999,0.0,999,999,99
2050,2,6,5,0,*?*?*?*?*?*?*?*?*?*?*?*?*?*?*?*?*?*?*?*?*?*?,3.1,1.7,90,100900,0,-0,294,0.0,-0.0,0.0,0,0,0,0,58,3.1,10,5,9999,99999,9,999999999,0.0,999,999,99
2050,2,6,6,0,*?*?*?*?*?*?*?*?*?*?*?*?*?*?*?*?*?*?*?*?*?*?,2.2,-0.8,80,100900,0,-0,291,0.0,-0.0,0.0,0,0,0,0,10,2.6,10,5,9999,99999,9,999999999,0.0,999,999,99
2050,2,6,7,0,*?*?*?*?*?*?*?*?*?*?*?*?*?*?*?*?*?*?*?*?*?*?,1.4,-1.1,84,100900,0,-0,287,0.0,-0.0,0.0,0,0,0,0,63,1.5,10,5,9999,99999,9,999999999,0.0,999,999,99
2050,2,6,8,0,*?*?*?*?*?*?*?*?*?*?*?*?*?*?*?*?*?*?*?*?*?*?,3.1,0.4,83,100900,136,1403,274,37.5,173.5,20.7,3899,9742,3309,385,117,0.0,6,3,9999,99999,9,999999999,0.0,999,999,99
2050,2,6,9,0,*?*?*?*?*?*?*?*?*?*?*?*?*?*?*?*?*?*?*?*?*?*?,4.9,1.5,79,100900,298,1403,282,133.3,281.2,73.6,13836,21603,9538,1349,170,0.0,6,3,9999,99999,9,999999999,0.0,999,999,99
2050,2,6,10,0,*?*?*?*?*?*?*?*?*?*?*?*?*?*?*?*?*?*?*?*?*?*?,6.4,2.9,78,100900,420,1406,294,184.7,220.8,118.8,19545,19858,13771,2376,223,0.0,7,4,9999,99999,9,999999999,0.0,999,999,99
2050,2,6,11,0,*?*?*?*?*?*?*?*?*?*?*?*?*?*?*?*?*?*?*?*?*?*?,9.8,4.8,72,100900,492,1406,305,247.4,316.7,136.6,26312,30109,15763,2779,277,0.0,6,3,9999,99999,9,999999999,0.0,999,999,99
2050,2,6,12,0,*?*?*?*?*?*?*?*?*?*?*?*?*?*?*?*?*?*?*?*?*?*?,11.5,5.3,66,100900,509,1404,313,257.9,318.6,142.3,27438,30621,16390,2919,330,1.5,6,3,9999,99999,9,999999999,0.0,999,999,99
2050,2,6,13,0,*?*?*?*?*?*?*?*?*?*?*?*?*?*?*?*?*?*?*?*?*?*?,12.1,4.8,61,100900,472,1406,324,179.8,134.9,134.5,19596,12711,15358,3051,328,2.1,8,4,9999,99999,9,999999999,0.0,999,999,99
2050,2,6,14,0,*?*?*?*?*?*?*?*?*?*?*?*?*?*?*?*?*?*?*?*?*?*?,12.2,5.0,61,100900,381,1404,325,139.1,129.1,104.0,15163,11376,11959,2296,327,2.1,8,4,9999,99999,9,999999999,0.0,999,999,99
2050,2,6,15,0,*?*?*?*?*?*?*?*?*?*?*?*?*?*?*?*?*?*?*?*?*?*?,11.8,3.6,58,100900,244,1403,318,91.4,187.6,58.8,9711,13009,7063,1090,325,1.0,7,4,9999,99999,9,999999999,0.0,999,999,99
2050,2,6,16,0,*?*?*?*?*?*?*?*?*?*?*?*?*?*?*?*?*?*?*?*?*?*?,11.9,4.6,61,100900,70,1406,328,0.0,0.0,0.0,0,0,0,0,323,1.5,9,5,9999,99999,9,999999999,0.0,999,999,99
2050,2,6,17,0,*?*?*?*?*?*?*?*?*?*?*?*?*?*?*?*?*?*?*?*?*?*?,10.5,4.6,67,100900,0,-0,326,0.0,-0.0,0.0,0,0,0,0,322,2.6,10,5,9999,99999,9,999999999,0.1,999,999,99
2050,2,6,18,0,*?*?*?*?*?*?*?*?*?*?*?*?*?*?*?*?*?*?*?*?*?*?,9.1,4.5,73,100900,0,-0,320,0.0,-0.0,0.0,0,0,0,0,320,2.1,10,5,9999,99999,9,999999999,0.1,999,999,99
2050,2,6,19,0,*?*?*?*?*?*?*?*?*?*?*?*?*?*?*?*?*?*?*?*?*?*?,7.6,3.0,73,100900,0,-0,314,0.0,-0.0,0.0,0,0,0,0,317,2.6,10,5,9999,99999,9,999999999,0.1,999,999,99
2050,2,6,20,0,*?*?*?*?*?*?*?*?*?*?*?*?*?*?*?*?*?*?*?*?*?*?,6.7,3.0,78,100900,0,-0,310,0.0,-0.0,0.0,0,0,0,0,313,0.0,10,5,9999,99999,9,999999999,0.5,999,999,99
2050,2,6,21,0,*?*?*?*?*?*?*?*?*?*?*?*?*?*?*?*?*?*?*?*?*?*?,6.3,2.3,76,100900,0,-0,308,0.0,-0.0,0.0,0,0,0,0,310,0.0,10,5,9999,99999,9,999999999,0.1,999,999,99
2050,2,6,22,0,*?*?*?*?*?*?*?*?*?*?*?*?*?*?*?*?*?*?*?*?*?*?,5.8,1.7,75,100900,0,-0,306,0.0,-0.0,0.0,0,0,0,0,307,0.0,10,5,9999,99999,9,999999999,0.2,999,999,99
2050,2,6,23,0,*?*?*?*?*?*?*?*?*?*?*?*?*?*?*?*?*?*?*?*?*?*?,5.5,3.8,89,100900,0,-0,304,0.0,-0.0,0.0,0,0,0,0,303,0.0,10,5,9999,99999,9,999999999,0.1,999,999,99
2050,2,6,24,0,*?*?*?*?*?*?*?*?*?*?*?*?*?*?*?*?*?*?*?*?*?*?,7.1,7.1,100,100900,0,-0,311,0.0,-0.0,0.0,0,0,0,0,300,2.6,10,5,9999,99999,9,999999999,0.0,999,999,99
2050,2,7,1,0,*?*?*?*?*?*?*?*?*?*?*?*?*?*?*?*?*?*?*?*?*?*?,6.4,6.4,100,101812,0,-0,308,0.0,-0.0,0.0,0,0,0,0,295,0.0,10,5,9999,99999,9,999999999,0.1,999,999,99
2050,2,7,2,0,*?*?*?*?*?*?*?*?*?*?*?*?*?*?*?*?*?*?*?*?*?*?,6.7,6.7,100,101812,0,-0,309,0.0,-0.0,0.0,0,0,0,0,290,0.0,10,5,9999,99999,9,999999999,0.1,999,999,99
2050,2,7,3,0,*?*?*?*?*?*?*?*?*?*?*?*?*?*?*?*?*?*?*?*?*?*?,7.3,7.1,100,101812,0,-0,311,0.0,-0.0,0.0,0,0,0,0,285,0.0,10,5,9999,99999,9,999999999,0.0,999,999,99
2050,2,7,4,0,*?*?*?*?*?*?*?*?*?*?*?*?*?*?*?*?*?*?*?*?*?*?,7.0,7.0,100,101812,0,-0,310,0.0,-0.0,0.0,0,0,0,0,280,0.0,10,5,9999,99999,9,999999999,0.0,999,999,99
2050,2,7,5,0,*?*?*?*?*?*?*?*?*?*?*?*?*?*?*?*?*?*?*?*?*?*?,6.0,5.9,100,101812,0,-0,306,0.0,-0.0,0.0,0,0,0,0,275,0.0,10,5,9999,99999,9,999999999,0.0,999,999,99
2050,2,7,6,0,*?*?*?*?*?*?*?*?*?*?*?*?*?*?*?*?*?*?*?*?*?*?,4.7,4.6,100,101812,0,-0,301,0.0,-0.0,0.0,0,0,0,0,270,0.0,10,5,9999,99999,9,999999999,0.0,999,999,99
2050,2,7,7,0,*?*?*?*?*?*?*?*?*?*?*?*?*?*?*?*?*?*?*?*?*?*?,5.6,5.3,100,101812,0,-0,304,0.0,-0.0,0.0,0,0,0,0,273,0.0,10,5,9999,99999,9,999999999,0.0,999,999,99
2050,2,7,8,0,*?*?*?*?*?*?*?*?*?*?*?*?*?*?*?*?*?*?*?*?*?*?,6.3,5.8,98,101812,142,1400,287,44.0,227.6,20.9,4579,13082,3349,389,277,0.0,5,3,9999,99999,9,999999999,0.0,999,999,99
2050,2,7,9,0,*?*?*?*?*?*?*?*?*?*?*?*?*?*?*?*?*?*?*?*?*?*?,7.7,6.9,96,101812,305,1405,305,104.7,121.5,78.3,11440,9836,9073,1694,280,0.0,8,4,9999,99999,9,999999999,0.0,999,999,99
2050,2,7,10,0,*?*?*?*?*?*?*?*?*?*?*?*?*?*?*?*?*?*?*?*?*?*?,9.9,8.5,92,101812,426,1403,305,222.7,385.2,105.8,23216,34095,13448,1989,283,0.5,5,3,9999,99999,9,999999999,0.0,999,999,99
2050,2,7,11,0,*?*?*?*?*?*?*?*?*?*?*?*?*?*?*?*?*?*?*?*?*?*?,12.4,9.3,82,101812,498,1403,313,278.4,461.2,114.7,29341,42892,14643,2182,287,0.5,4,2,9999,99999,9,999999999,0.0,999,999,99
2050,2,7,12,0,*?*?*?*?*?*?*?*?*?*?*?*?*?*?*?*?*?*?*?*?*?*?,14.5,10.5,78,101812,516,1404,320,295.9,512.8,107.4,31544,48219,13941,2034,290,1.0,3,2,9999,99999,9,999999999,0.0,999,999,99
2050,2,7,13,0,*?*?*?*?*?*?*?*?*?*?*?*?*?*?*?*?*?*?*?*?*?*?,14.5,10.5,78,101812,479,1405,320,270.9,506.2,98.3,28864,46611,12855,1836,285,1.0,3,2,9999,99999,9,999999999,0.0,999,999,99
2050,2,7,14,0,*?*?*?*?*?*?*?*?*?*?*?*?*?*?*?*?*?*?*?*?*?*?,14.5,10.5,78,101812,388,1404,327,198.7,377.4,94.4,20726,32333,12109,1755,280,1.0,5,3,9999,99999,9,999999999,0.0,999,999,99
2050,2,7,15,0,*?*?*?*?*?*?*?*?*?*?*?*?*?*?*?*?*?*?*?*?*?*?,14.6,9.9,74,101812,251,1404,330,105.4,264.2,58.2,10995,18711,7683,1052,275,1.5,6,3,9999,99999,9,999999999,0.0,999,999,99
2050,2,7,16,0,*?*?*?*?*?*?*?*?*?*?*?*?*?*?*?*?*?*?*?*?*?*?,14.5,9.9,75,101812,77,1413,337,1.8,8.2,1.3,239,299,268,21,270,1.5,8,4,9999,99999,9,999999999,0.2,999,999,99
2050,2,7,17,0,*?*?*?*?*?*?*?*?*?*?*?*?*?*?*?*?*?*?*?*?*?*?,13.5,9.9,80,101812,0,-0,339,0.0,-0.0,0.0,0,0,0,0,265,1.0,10,5,9999,99999,9,999999999,0.3,999,999,99
2050,2,7,18,0,*?*?*?*?*?*?*?*?*?*?*?*?*?*?*?*?*?*?*?*?*?*?,12.4,8.5,78,101812,0,-0,334,0.0,-0.0,0.0,0,0,0,0,260,2.1,10,5,9999,99999,9,999999999,0.3,999,999,99
2050,2,7,19,0,*?*?*?*?*?*?*?*?*?*?*?*?*?*?*?*?*?*?*?*?*?*?,10.8,8.8,88,101812,0,-0,327,0.0,-0.0,0.0,0,0,0,0,268,2.1,10,5,9999,99999,9,999999999,0.3,999,999,99
2050,2,7,20,0,*?*?*?*?*?*?*?*?*?*?*?*?*?*?*?*?*?*?*?*?*?*?,9.5,8.7,96,101812,0,-0,321,0.0,-0.0,0.0,0,0,0,0,277,3.1,10,5,9999,99999,9,999999999,0.0,999,999,99
2050,2,7,21,0,*?*?*?*?*?*?*?*?*?*?*?*?*?*?*?*?*?*?*?*?*?*?,9.7,8.1,91,101812,0,-0,322,0.0,-0.0,0.0,0,0,0,0,285,2.1,10,5,9999,99999,9,999999999,0.0,999,999,99
2050,2,7,22,0,*?*?*?*?*?*?*?*?*?*?*?*?*?*?*?*?*?*?*?*?*?*?,8.6,6.4,87,101812,0,-0,317,0.0,-0.0,0.0,0,0,0,0,293,2.6,10,5,9999,99999,9,999999999,0.0,999,999,99
2050,2,7,23,0,*?*?*?*?*?*?*?*?*?*?*?*?*?*?*?*?*?*?*?*?*?*?,8.1,5.9,87,101812,0,-0,315,0.0,-0.0,0.0,0,0,0,0,302,2.6,10,5,9999,99999,9,999999999,0.0,999,999,99
2050,2,7,24,0,*?*?*?*?*?*?*?*?*?*?*?*?*?*?*?*?*?*?*?*?*?*?,5.2,5.1,100,101812,0,-0,303,0.0,-0.0,0.0,0,0,0,0,300,0.0,10,5,9999,99999,9,999999999,0.1,999,999,99
2050,2,8,1,0,*?*?*?*?*?*?*?*?*?*?*?*?*?*?*?*?*?*?*?*?*?*?,7.4,6.1,92,102013,0,-0,312,0.0,-0.0,0.0,0,0,0,0,305,1.0,10,5,9999,99999,9,999999999,0.0,999,999,99
2050,2,8,2,0,*?*?*?*?*?*?*?*?*?*?*?*?*?*?*?*?*?*?*?*?*?*?,7.3,6.2,94,102013,0,-0,312,0.0,-0.0,0.0,0,0,0,0,300,0.5,10,5,9999,99999,9,999999999,0.0,999,999,99
2050,2,8,3,0,*?*?*?*?*?*?*?*?*?*?*?*?*?*?*?*?*?*?*?*?*?*?,7.3,5.8,90,102013,0,-0,312,0.0,-0.0,0.0,0,0,0,0,295,2.1,10,5,9999,99999,9,999999999,0.0,999,999,99
2050,2,8,4,0,*?*?*?*?*?*?*?*?*?*?*?*?*?*?*?*?*?*?*?*?*?*?,6.8,5.8,94,102013,0,-0,310,0.0,-0.0,0.0,0,0,0,0,290,0.5,10,5,9999,99999,9,999999999,0.0,999,999,99
2050,2,8,5,0,*?*?*?*?*?*?*?*?*?*?*?*?*?*?*?*?*?*?*?*?*?*?,7.0,5.0,88,102013,0,-0,311,0.0,-0.0,0.0,0,0,0,0,285,1.5,10,5,9999,99999,9,999999999,0.0,999,999,99
2050,2,8,6,0,*?*?*?*?*?*?*?*?*?*?*?*?*?*?*?*?*?*?*?*?*?*?,7.6,5.8,89,102013,0,-0,313,0.0,-0.0,0.0,0,0,0,0,280,1.0,10,5,9999,99999,9,999999999,0.0,999,999,99
2050,2,8,7,0,*?*?*?*?*?*?*?*?*?*?*?*?*?*?*?*?*?*?*?*?*?*?,6.9,5.5,91,102013,0,-0,310,0.0,-0.0,0.0,0,0,0,0,282,1.0,10,5,9999,99999,9,999999999,0.0,999,999,99
2050,2,8,8,0,*?*?*?*?*?*?*?*?*?*?*?*?*?*?*?*?*?*?*?*?*?*?,6.3,5.3,94,102013,149,1406,307,14.9,0.0,14.9,1786,-0,1787,583,283,1.5,10,5,9999,99999,9,999999999,0.0,999,999,99
2050,2,8,9,0,*?*?*?*?*?*?*?*?*?*?*?*?*?*?*?*?*?*?*?*?*?*?,7.6,6.7,95,102013,312,1406,313,46.8,0.0,46.8,5462,0,5473,1851,285,0.5,10,5,9999,99999,9,999999999,0.0,999,999,99
2050,2,8,10,0,*?*?*?*?*?*?*?*?*?*?*?*?*?*?*?*?*?*?*?*?*?*?,8.9,8.7,100,102013,433,1404,318,70.6,0.0,70.6,8245,0,8267,2899,287,0.0,10,5,9999,99999,9,999999999,2.1,999,999,99
2050,2,8,11,0,*?*?*?*?*?*?*?*?*?*?*?*?*?*?*?*?*?*?*?*?*?*?,9.7,8.7,94,102013,505,1403,322,84.7,0.0,84.7,9928,0,9957,3565,288,0.0,10,5,9999,99999,9,999999999,0.6,999,999,99
2050,2,8,12,0,*?*?*?*?*?*?*?*?*?*?*?*?*?*?*?*?*?*?*?*?*?*?,10.5,9.2,92,102013,523,1403,326,88.3,0.0,88.3,10350,0,10381,3736,290,0.5,10,5,9999,99999,9,999999999,0.0,999,999,99
2050,2,8,13,0,*?*?*?*?*?*?*?*?*?*?*?*?*?*?*?*?*?*?*?*?*?*?,10.7,10.4,99,102013,486,1405,326,80.9,0.0,80.9,9473,0,9500,3381,292,0.5,10,5,9999,99999,9,999999999,0.0,999,999,99
2050,2,8,14,0,*?*?*?*?*?*?*?*?*?*?*?*?*?*?*?*?*?*?*?*?*?*?,10.8,10.2,96,102013,395,1403,327,63.2,0.0,63.2,7376,0,7394,2561,293,0.5,10,5,9999,99999,9,999999999,0.0,999,999,99
2050,2,8,15,0,*?*?*?*?*?*?*?*?*?*?*?*?*?*?*?*?*?*?*?*?*?*?,10.5,9.1,92,102013,258,1405,326,36.3,0.0,36.3,4244,0,4251,1417,295,0.5,10,5,9999,99999,9,999999999,0.0,999,999,99
2050,2,8,16,0,*?*?*?*?*?*?*?*?*?*?*?*?*?*?*?*?*?*?*?*?*?*?,10.7,9.1,90,102013,83,1401,326,2.1,0.0,2.1,276,-0,275,86,297,0.5,10,5,9999,99999,9,999999999,0.0,999,999,99
2050,2,8,17,0,*?*?*?*?*?*?*?*?*?*?*?*?*?*?*?*?*?*?*?*?*?*?,10.7,9.3,92,102013,0,-0,326,0.0,-0.0,0.0,0,0,0,0,298,0.5,10,5,9999,99999,9,999999999,0.0,999,999,99
2050,2,8,18,0,*?*?*?*?*?*?*?*?*?*?*?*?*?*?*?*?*?*?*?*?*?*?,9.1,8.4,96,102013,0,-0,319,0.0,-0.0,0.0,0,0,0,0,300,1.0,10,5,9999,99999,9,999999999,0.0,999,999,99
2050,2,8,19,0,*?*?*?*?*?*?*?*?*?*?*?*?*?*?*?*?*?*?*?*?*?*?,8.7,8.7,100,102013,0,-0,317,0.0,-0.0,0.0,0,0,0,0,295,0.0,10,5,9999,99999,9,999999999,0.1,999,999,99
2050,2,8,20,0,*?*?*?*?*?*?*?*?*?*?*?*?*?*?*?*?*?*?*?*?*?*?,8.8,8.3,97,102013,0,-0,318,0.0,-0.0,0.0,0,0,0,0,290,0.5,10,5,9999,99999,9,999999999,0.1,999,999,99
2050,2,8,21,0,*?*?*?*?*?*?*?*?*?*?*?*?*?*?*?*?*?*?*?*?*?*?,8.0,7.1,96,102013,0,-0,315,0.0,-0.0,0.0,0,0,0,0,285,0.5,10,5,9999,99999,9,999999999,0.1,999,999,99
2050,2,8,22,0,*?*?*?*?*?*?*?*?*?*?*?*?*?*?*?*?*?*?*?*?*?*?,8.0,7.3,96,102013,0,-0,315,0.0,-0.0,0.0,0,0,0,0,280,1.0,10,5,9999,99999,9,999999999,0.0,999,999,99
2050,2,8,23,0,*?*?*?*?*?*?*?*?*?*?*?*?*?*?*?*?*?*?*?*?*?*?,7.3,6.9,98,102013,0,-0,312,0.0,-0.0,0.0,0,0,0,0,275,1.0,10,5,9999,99999,9,999999999,0.0,999,999,99
2050,2,8,24,0,*?*?*?*?*?*?*?*?*?*?*?*?*?*?*?*?*?*?*?*?*?*?,7.6,5.9,90,102013,0,-0,313,0.0,-0.0,0.0,0,0,0,0,310,2.1,10,5,9999,99999,9,999999999,0.0,999,999,99
2050,2,9,1,0,*?*?*?*?*?*?*?*?*?*?*?*?*?*?*?*?*?*?*?*?*?*?,5.9,5.9,100,101824,0,-0,306,0.0,-0.0,0.0,0,0,0,0,270,1.0,10,5,9999,99999,9,999999999,0.0,999,999,99
2050,2,9,2,0,*?*?*?*?*?*?*?*?*?*?*?*?*?*?*?*?*?*?*?*?*?*?,5.6,5.5,100,101824,0,-0,304,0.0,-0.0,0.0,0,0,0,0,270,0.5,10,5,9999,99999,9,999999999,0.0,999,999,99
2050,2,9,3,0,*?*?*?*?*?*?*?*?*?*?*?*?*?*?*?*?*?*?*?*?*?*?,4.9,4.8,100,101824,0,-0,301,0.0,-0.0,0.0,0,0,0,0,270,2.1,10,5,9999,99999,9,999999999,0.0,999,999,99
2050,2,9,4,0,*?*?*?*?*?*?*?*?*?*?*?*?*?*?*?*?*?*?*?*?*?*?,4.8,4.8,100,101824,0,-0,301,0.0,-0.0,0.0,0,0,0,0,270,0.5,10,5,9999,99999,9,999999999,0.0,999,999,99
2050,2,9,5,0,*?*?*?*?*?*?*?*?*?*?*?*?*?*?*?*?*?*?*?*?*?*?,4.5,4.5,100,101824,0,-0,300,0.0,-0.0,0.0,0,0,0,0,270,1.5,10,5,9999,99999,9,999999999,0.2,999,999,99
2050,2,9,6,0,*?*?*?*?*?*?*?*?*?*?*?*?*?*?*?*?*?*?*?*?*?*?,4.4,4.5,100,101824,0,-0,299,0.0,-0.0,0.0,0,0,0,0,270,1.0,10,5,9999,99999,9,999999999,0.0,999,999,99
2050,2,9,7,0,*?*?*?*?*?*?*?*?*?*?*?*?*?*?*?*?*?*?*?*?*?*?,4.1,4.1,100,101824,0,-0,298,0.0,-0.0,0.0,0,0,0,0,255,1.0,10,5,9999,99999,9,999999999,0.0,999,999,99
2050,2,9,8,0,*?*?*?*?*?*?*?*?*?*?*?*?*?*?*?*?*?*?*?*?*?*?,3.8,3.8,100,101824,155,1401,297,16.2,0.0,16.2,1932,-0,1934,632,240,1.5,10,5,9999,99999,9,999999999,0.0,999,999,99
2050,2,9,9,0,*?*?*?*?*?*?*?*?*?*?*?*?*?*?*?*?*?*?*?*?*?*?,5.1,5.0,100,101824,318,1403,298,83.6,49.0,72.5,9173,4116,8209,1900,225,0.5,9,5,9999,99999,9,999999999,0.0,999,999,99
2050,2,9,10,0,*?*?*?*?*?*?*?*?*?*?*?*?*?*?*?*?*?*?*?*?*?*?,6.3,4.6,100,101824,440,1404,303,125.0,53.0,108.4,13726,4847,12247,2968,210,0.0,9,5,9999,99999,9,999999999,0.0,999,999,99
2050,2,9,11,0,*?*?*?*?*?*?*?*?*?*?*?*?*?*?*?*?*?*?*?*?*?*?,7.7,5.6,98,101824,512,1403,309,149.6,54.5,129.7,16437,5143,14646,3662,195,0.0,9,5,9999,99999,9,999999999,0.0,999,999,99
2050,2,9,12,0,*?*?*?*?*?*?*?*?*?*?*?*?*?*?*?*?*?*?*?*?*?*?,7.9,6.4,100,101824,530,1403,310,155.8,54.8,135.0,17112,5204,15245,3842,180,0.5,9,5,9999,99999,9,999999999,0.1,999,999,99
2050,2,9,13,0,*?*?*?*?*?*?*?*?*?*?*?*?*?*?*?*?*?*?*?*?*?*?,8.0,7.3,100,101824,493,1404,315,82.3,0.0,82.3,9640,0,9668,3448,178,0.5,10,5,9999,99999,9,999999999,0.0,999,999,99
2050,2,9,14,0,*?*?*?*?*?*?*?*?*?*?*?*?*?*?*?*?*?*?*?*?*?*?,8.5,7.7,100,101824,402,1403,313,112.1,52.1,97.2,12308,4656,10991,2623,177,0.5,9,5,9999,99999,9,999999999,0.0,999,999,99
2050,2,9,15,0,*?*?*?*?*?*?*?*?*?*?*?*?*?*?*?*?*?*?*?*?*?*?,8.4,8.4,100,101824,265,1405,313,65.4,46.1,56.7,7223,3527,6672,1214,175,0.5,9,5,9999,99999,9,999999999,0.0,999,999,99
2050,2,9,16,0,*?*?*?*?*?*?*?*?*?*?*?*?*?*?*?*?*?*?*?*?*?*?,8.3,7.9,100,101824,90,1406,316,3.4,0.0,3.4,437,-0,436,138,173,0.5,10,5,9999,99999,9,999999999,0.0,999,999,99
2050,2,9,17,0,*?*?*?*?*?*?*?*?*?*?*?*?*?*?*?*?*?*?*?*?*?*?,7.9,7.4,100,101824,0,-0,314,0.0,-0.0,0.0,0,0,0,0,172,0.5,10,5,9999,99999,9,999999999,0.0,999,999,99
2050,2,9,18,0,*?*?*?*?*?*?*?*?*?*?*?*?*?*?*?*?*?*?*?*?*?*?,6.9,6.9,100,101824,0,-0,310,0.0,-0.0,0.0,0,0,0,0,170,1.0,10,5,9999,99999,9,999999999,0.0,999,999,99
2050,2,9,19,0,*?*?*?*?*?*?*?*?*?*?*?*?*?*?*?*?*?*?*?*?*?*?,6.2,5.9,100,101824,0,-0,307,0.0,-0.0,0.0,0,0,0,0,162,0.0,10,5,9999,99999,9,999999999,0.0,999,999,99
2050,2,9,20,0,*?*?*?*?*?*?*?*?*?*?*?*?*?*?*?*?*?*?*?*?*?*?,5.9,5.3,100,101824,0,-0,306,0.0,-0.0,0.0,0,0,0,0,153,0.5,10,5,9999,99999,9,999999999,0.0,999,999,99
2050,2,9,21,0,*?*?*?*?*?*?*?*?*?*?*?*?*?*?*?*?*?*?*?*?*?*?,6.0,5.3,100,101824,0,-0,306,0.0,-0.0,0.0,0,0,0,0,145,0.5,10,5,9999,99999,9,999999999,0.3,999,999,99
2050,2,9,22,0,*?*?*?*?*?*?*?*?*?*?*?*?*?*?*?*?*?*?*?*?*?*?,6.1,6.1,100,101824,0,-0,306,0.0,-0.0,0.0,0,0,0,0,137,1.0,10,5,9999,99999,9,999999999,0.7,999,999,99
2050,2,9,23,0,*?*?*?*?*?*?*?*?*?*?*?*?*?*?*?*?*?*?*?*?*?*?,5.7,5.0,100,101824,0,-0,305,0.0,-0.0,0.0,0,0,0,0,128,1.0,10,5,9999,99999,9,999999999,0.8,999,999,99
2050,2,9,24,0,*?*?*?*?*?*?*?*?*?*?*?*?*?*?*?*?*?*?*?*?*?*?,6.7,6.4,100,101824,0,-0,309,0.0,-0.0,0.0,0,0,0,0,270,2.1,10,5,9999,99999,9,999999999,0.0,999,999,99
2050,2,10,1,0,*?*?*?*?*?*?*?*?*?*?*?*?*?*?*?*?*?*?*?*?*?*?,5.7,5.0,94,99978.3,0,-0,305,0.0,-0.0,0.0,0,0,0,0,118,1.0,10,5,9999,99999,9,999999999,0.0,999,999,99
2050,2,10,2,0,*?*?*?*?*?*?*?*?*?*?*?*?*?*?*?*?*?*?*?*?*?*?,5.7,5.1,95,99978.3,0,-0,305,0.0,-0.0,0.0,0,0,0,0,117,0.5,10,5,9999,99999,9,999999999,0.0,999,999,99
2050,2,10,3,0,*?*?*?*?*?*?*?*?*?*?*?*?*?*?*?*?*?*?*?*?*?*?,5.3,4.1,91,99978.3,0,-0,303,0.0,-0.0,0.0,0,0,0,0,115,2.1,10,5,9999,99999,9,999999999,0.0,999,999,99
2050,2,10,4,0,*?*?*?*?*?*?*?*?*?*?*?*?*?*?*?*?*?*?*?*?*?*?,5.2,3.8,89,99978.3,0,-0,303,0.0,-0.0,0.0,0,0,0,0,113,0.5,10,5,9999,99999,9,999999999,0.0,999,999,99
2050,2,10,5,0,*?*?*?*?*?*?*?*?*?*?*?*?*?*?*?*?*?*?*?*?*?*?,4.7,3.2,89,99978.3,0,-0,301,0.0,-0.0,0.0,0,0,0,0,112,1.5,10,5,9999,99999,9,999999999,0.0,999,999,99
2050,2,10,6,0,*?*?*?*?*?*?*?*?*?*?*?*?*?*?*?*?*?*?*?*?*?*?,4.3,3.2,92,99978.3,0,-0,299,0.0,-0.0,0.0,0,0,0,0,110,1.0,10,5,9999,99999,9,999999999,0.0,999,999,99
2050,2,10,7,0,*?*?*?*?*?*?*?*?*?*?*?*?*?*?*?*?*?*?*?*?*?*?,3.8,1.9,87,99978.3,0,-0,297,0.0,-0.0,0.0,0,0,0,0,112,1.0,10,5,9999,99999,9,999999999,0.0,999,999,99
2050,2,10,8,0,*?*?*?*?*?*?*?*?*?*?*?*?*?*?*?*?*?*?*?*?*?*?,4.5,2.1,83,99978.3,162,1404,300,17.5,0.0,17.5,2083,-0,2084,682,113,1.5,10,5,9999,99999,9,999999999,0.0,999,999,99
2050,2,10,9,0,*?*?*?*?*?*?*?*?*?*?*?*?*?*?*?*?*?*?*?*?*?*?,5.2,3.0,85,99978.3,325,1403,298,85.9,49.3,74.5,9431,4168,8439,1957,115,0.5,9,5,9999,99999,9,999999999,0.0,999,999,99
2050,2,10,10,0,*?*?*?*?*?*?*?*?*?*?*?*?*?*?*?*?*?*?*?*?*?*?,6.6,3.0,77,99978.3,447,1403,300,168.9,133.6,126.3,18405,12396,14448,2844,117,0.0,8,4,9999,99999,9,999999999,0.0,999,999,99
2050,2,10,11,0,*?*?*?*?*?*?*?*?*?*?*?*?*?*?*?*?*?*?*?*?*?*?,8.2,4.1,74,99978.3,519,1402,307,201.6,137.2,150.8,21970,13261,17161,3476,118,0.0,8,4,9999,99999,9,999999999,0.0,999,999,99
2050,2,10,12,0,*?*?*?*?*?*?*?*?*?*?*?*?*?*?*?*?*?*?*?*?*?*?,9.3,4.5,71,99978.3,537,1402,316,158.2,54.9,137.2,17385,5230,15485,3915,120,0.5,9,5,9999,99999,9,999999999,0.0,999,999,99
2050,2,10,13,0,*?*?*?*?*?*?*?*?*?*?*?*?*?*?*?*?*?*?*?*?*?*?,9.9,3.9,66,99978.3,500,1404,319,145.4,54.3,126.1,15974,5098,14237,3540,117,0.5,9,5,9999,99999,9,999999999,0.0,999,999,99
2050,2,10,14,0,*?*?*?*?*?*?*?*?*?*?*?*?*?*?*?*?*?*?*?*?*?*?,10.0,5.0,70,99978.3,409,1403,320,114.6,52.3,99.3,12576,4694,11228,2687,113,0.5,9,5,9999,99999,9,999999999,0.0,999,999,99
2050,2,10,15,0,*?*?*?*?*?*?*?*?*?*?*?*?*?*?*?*?*?*?*?*?*?*?,10.0,4.8,69,99978.3,272,1405,320,67.8,46.6,58.7,7481,3602,6906,1260,110,0.5,9,5,9999,99999,9,999999999,0.0,999,999,99
2050,2,10,16,0,*?*?*?*?*?*?*?*?*?*?*?*?*?*?*?*?*?*?*?*?*?*?,10.1,5.5,72,99978.3,97,1410,320,8.2,15.8,7.1,967,732,914,146,107,0.5,9,5,9999,99999,9,999999999,0.0,999,999,99
2050,2,10,17,0,*?*?*?*?*?*?*?*?*?*?*?*?*?*?*?*?*?*?*?*?*?*?,8.9,5.5,78,99978.3,0,-0,319,0.0,-0.0,0.0,0,0,0,0,103,0.5,10,5,9999,99999,9,999999999,0.0,999,999,99
2050,2,10,18,0,*?*?*?*?*?*?*?*?*?*?*?*?*?*?*?*?*?*?*?*?*?*?,9.2,5.9,79,99978.3,0,-0,320,0.0,-0.0,0.0,0,0,0,0,100,1.0,10,5,9999,99999,9,999999999,0.0,999,999,99
2050,2,10,19,0,*?*?*?*?*?*?*?*?*?*?*?*?*?*?*?*?*?*?*?*?*?*?,7.2,3.6,77,99978.3,0,-0,312,0.0,-0.0,0.0,0,0,0,0,98,0.0,10,5,9999,99999,9,999999999,0.0,999,999,99
2050,2,10,20,0,*?*?*?*?*?*?*?*?*?*?*?*?*?*?*?*?*?*?*?*?*?*?,6.7,3.2,77,99978.3,0,-0,310,0.0,-0.0,0.0,0,0,0,0,97,0.5,10,5,9999,99999,9,999999999,0.0,999,999,99
2050,2,10,21,0,*?*?*?*?*?*?*?*?*?*?*?*?*?*?*?*?*?*?*?*?*?*?,7.2,4.5,82,99978.3,0,-0,312,0.0,-0.0,0.0,0,0,0,0,95,0.5,10,5,9999,99999,9,999999999,0.0,999,999,99
2050,2,10,22,0,*?*?*?*?*?*?*?*?*?*?*?*?*?*?*?*?*?*?*?*?*?*?,6.2,3.8,83,99978.3,0,-0,307,0.0,-0.0,0.0,0,0,0,0,93,1.0,10,5,9999,99999,9,999999999,0.0,999,999,99
2050,2,10,23,0,*?*?*?*?*?*?*?*?*?*?*?*?*?*?*?*?*?*?*?*?*?*?,5.6,4.3,91,99978.3,0,-0,305,0.0,-0.0,0.0,0,0,0,0,92,1.0,10,5,9999,99999,9,999999999,0.0,999,999,99
2050,2,10,24,0,*?*?*?*?*?*?*?*?*?*?*?*?*?*?*?*?*?*?*?*?*?*?,5.3,5.0,97,99978.3,0,-0,303,0.0,-0.0,0.0,0,0,0,0,120,2.1,10,5,9999,99999,9,999999999,0.6,999,999,99
2050,2,11,1,0,*?*?*?*?*?*?*?*?*?*?*?*?*?*?*?*?*?*?*?*?*?*?,3.8,2.5,94,100233,0,-0,297,0.0,-0.0,0.0,0,0,0,0,87,1.0,10,5,9999,99999,9,999999999,0.0,999,999,99
2050,2,11,2,0,*?*?*?*?*?*?*?*?*?*?*?*?*?*?*?*?*?*?*?*?*?*?,2.7,1.5,94,100233,0,-0,292,0.0,-0.0,0.0,0,0,0,0,83,0.5,10,5,9999,99999,9,999999999,0.0,999,999,99
2050,2,11,3,0,*?*?*?*?*?*?*?*?*?*?*?*?*?*?*?*?*?*?*?*?*?*?,2.7,1.5,95,100233,0,-0,292,0.0,-0.0,0.0,0,0,0,0,80,2.1,10,5,9999,99999,9,999999999,0.0,999,999,99
2050,2,11,4,0,*?*?*?*?*?*?*?*?*?*?*?*?*?*?*?*?*?*?*?*?*?*?,2.4,2.1,100,100233,0,-0,291,0.0,-0.0,0.0,0,0,0,0,77,0.5,10,5,9999,99999,9,999999999,0.0,999,999,99
2050,2,11,5,0,*?*?*?*?*?*?*?*?*?*?*?*?*?*?*?*?*?*?*?*?*?*?,1.7,1.7,100,100233,0,-0,288,0.0,-0.0,0.0,0,0,0,0,73,1.5,10,5,9999,99999,9,999999999,0.0,999,999,99
2050,2,11,6,0,*?*?*?*?*?*?*?*?*?*?*?*?*?*?*?*?*?*?*?*?*?*?,1.1,1.0,100,100233,0,-0,286,0.0,-0.0,0.0,0,0,0,0,70,1.0,10,5,9999,99999,9,999999999,0.0,999,999,99
2050,2,11,7,0,*?*?*?*?*?*?*?*?*?*?*?*?*?*?*?*?*?*?*?*?*?*?,0.6,0.4,100,100233,0,-0,284,0.0,-0.0,0.0,0,0,0,0,68,1.0,10,5,9999,99999,9,999999999,0.0,999,999,99
2050,2,11,8,0,*?*?*?*?*?*?*?*?*?*?*?*?*?*?*?*?*?*?*?*?*?*?,1.8,0.8,96,100233,169,1406,279,43.4,90.9,32.4,4681,5000,4038,568,67,1.5,8,4,9999,99999,9,999999999,0.0,999,999,99
2050,2,11,9,0,*?*?*?*?*?*?*?*?*?*?*?*?*?*?*?*?*?*?*?*?*?*?,3.1,2.5,98,100233,332,1403,285,117.1,124.6,87.6,12777,10443,10113,1907,65,0.5,8,4,9999,99999,9,999999999,0.0,999,999,99
2050,2,11,10,0,*?*?*?*?*?*?*?*?*?*?*?*?*?*?*?*?*?*?*?*?*?*?,4.7,2.5,87,100233,454,1403,291,172.1,134.0,128.8,18759,12493,14719,2905,63,0.0,8,4,9999,99999,9,999999999,0.0,999,999,99
2050,2,11,11,0,*?*?*?*?*?*?*?*?*?*?*?*?*?*?*?*?*?*?*?*?*?*?,8.4,4.1,77,100233,527,1404,308,204.9,137.5,153.2,22333,13337,17437,3543,62,0.0,8,4,9999,99999,9,999999999,0.0,999,999,99
2050,2,11,12,0,*?*?*?*?*?*?*?*?*?*?*?*?*?*?*?*?*?*?*?*?*?*?,9.9,4.8,73,100233,545,1404,315,213.0,138.2,159.3,23225,13515,18111,3708,60,0.5,8,4,9999,99999,9,999999999,0.0,999,999,99
2050,2,11,13,0,*?*?*?*?*?*?*?*?*?*?*?*?*?*?*?*?*?*?*?*?*?*?,10.1,5.3,74,100233,507,1403,316,196.0,136.7,146.6,21366,13130,16704,3367,57,0.5,8,4,9999,99999,9,999999999,0.0,999,999,99
2050,2,11,14,0,*?*?*?*?*?*?*?*?*?*?*?*?*?*?*?*?*?*?*?*?*?*?,10.1,5.3,74,100233,416,1402,316,155.1,131.7,116.0,16901,11955,13296,2587,53,0.5,8,4,9999,99999,9,999999999,0.0,999,999,99
2050,2,11,15,0,*?*?*?*?*?*?*?*?*?*?*?*?*?*?*?*?*?*?*?*?*?*?,9.9,5.6,77,100233,279,1405,315,92.9,118.0,69.5,10171,9197,8084,1494,50,0.5,8,4,9999,99999,9,999999999,0.0,999,999,99
2050,2,11,16,0,*?*?*?*?*?*?*?*?*?*?*?*?*?*?*?*?*?*?*?*?*?*?,10.1,6.1,79,100233,103,1399,320,10.5,18.9,9.1,1225,907,1155,188,47,0.5,9,5,9999,99999,9,999999999,0.0,999,999,99
2050,2,11,17,0,*?*?*?*?*?*?*?*?*?*?*?*?*?*?*?*?*?*?*?*?*?*?,9.0,5.3,80,100233,0,-0,319,0.0,-0.0,0.0,0,0,0,0,43,0.5,10,5,9999,99999,9,999999999,0.0,999,999,99
2050,2,11,18,0,*?*?*?*?*?*?*?*?*?*?*?*?*?*?*?*?*?*?*?*?*?*?,7.0,5.8,94,100233,0,-0,310,0.0,-0.0,0.0,0,0,0,0,40,1.0,10,5,9999,99999,9,999999999,0.0,999,999,99
2050,2,11,19,0,*?*?*?*?*?*?*?*?*?*?*?*?*?*?*?*?*?*?*?*?*?*?,6.6,6.6,100,100233,0,-0,309,0.0,-0.0,0.0,0,0,0,0,42,0.0,10,5,9999,99999,9,999999999,0.0,999,999,99
2050,2,11,20,0,*?*?*?*?*?*?*?*?*?*?*?*?*?*?*?*?*?*?*?*?*?*?,5.4,5.3,100,100233,0,-0,303,0.0,-0.0,0.0,0,0,0,0,43,0.5,10,5,9999,99999,9,999999999,0.0,999,999,99
2050,2,11,21,0,*?*?*?*?*?*?*?*?*?*?*?*?*?*?*?*?*?*?*?*?*?*?,5.0,5.0,100,100233,0,-0,302,0.0,-0.0,0.0,0,0,0,0,45,0.5,10,5,9999,99999,9,999999999,0.0,999,999,99
2050,2,11,22,0,*?*?*?*?*?*?*?*?*?*?*?*?*?*?*?*?*?*?*?*?*?*?,4.0,3.9,100,100233,0,-0,298,0.0,-0.0,0.0,0,0,0,0,47,1.0,10,5,9999,99999,9,999999999,0.0,999,999,99
2050,2,11,23,0,*?*?*?*?*?*?*?*?*?*?*?*?*?*?*?*?*?*?*?*?*?*?,3.5,3.4,100,100233,0,-0,296,0.0,-0.0,0.0,0,0,0,0,48,1.0,10,5,9999,99999,9,999999999,0.0,999,999,99
2050,2,11,24,0,*?*?*?*?*?*?*?*?*?*?*?*?*?*?*?*?*?*?*?*?*?*?,5.0,3.4,92,100233,0,-0,302,0.0,-0.0,0.0,0,0,0,0,90,2.1,10,5,9999,99999,9,999999999,0.0,999,999,99
2050,2,12,1,0,*?*?*?*?*?*?*?*?*?*?*?*?*?*?*?*?*?*?*?*?*?*?,2.7,2.7,100,101688,0,-0,292,0.0,-0.0,0.0,0,0,0,0,50,1.0,10,5,9999,99999,9,999999999,0.0,999,999,99
2050,2,12,2,0,*?*?*?*?*?*?*?*?*?*?*?*?*?*?*?*?*?*?*?*?*?*?,2.4,2.5,100,101688,0,-0,291,0.0,-0.0,0.0,0,0,0,0,50,0.5,10,5,9999,99999,9,999999999,0.1,999,999,99
2050,2,12,3,0,*?*?*?*?*?*?*?*?*?*?*?*?*?*?*?*?*?*?*?*?*?*?,1.7,1.7,100,101688,0,-0,288,0.0,-0.0,0.0,0,0,0,0,50,2.1,10,5,9999,99999,9,999999999,0.3,999,999,99
2050,2,12,4,0,*?*?*?*?*?*?*?*?*?*?*?*?*?*?*?*?*?*?*?*?*?*?,2.2,2.3,100,101688,0,-0,290,0.0,-0.0,0.0,0,0,0,0,50,0.5,10,5,9999,99999,9,999999999,0.3,999,999,99
2050,2,12,5,0,*?*?*?*?*?*?*?*?*?*?*?*?*?*?*?*?*?*?*?*?*?*?,1.5,1.5,100,101688,0,-0,287,0.0,-0.0,0.0,0,0,0,0,50,1.5,10,5,9999,99999,9,999999999,0.1,999,999,99
2050,2,12,6,0,*?*?*?*?*?*?*?*?*?*?*?*?*?*?*?*?*?*?*?*?*?*?,2.2,2.3,100,101688,0,-0,290,0.0,-0.0,0.0,0,0,0,0,50,1.0,10,5,9999,99999,9,999999999,0.0,999,999,99
2050,2,12,7,0,*?*?*?*?*?*?*?*?*?*?*?*?*?*?*?*?*?*?*?*?*?*?,1.5,1.5,100,101688,0,-0,287,0.0,-0.0,0.0,0,0,0,0,57,1.0,10,5,9999,99999,9,999999999,0.0,999,999,99
2050,2,12,8,0,*?*?*?*?*?*?*?*?*?*?*?*?*?*?*?*?*?*?*?*?*?*?,0.8,0.8,100,101688,175,1399,285,20.2,0.0,20.2,2390,-0,2392,784,63,1.5,10,5,9999,99999,9,999999999,0.0,999,999,99
2050,2,12,9,0,*?*?*?*?*?*?*?*?*?*?*?*?*?*?*?*?*?*?*?*?*?*?,2.3,2.3,100,101688,339,1402,282,120.3,125.4,90.0,13124,10590,10382,1963,70,0.5,8,4,9999,99999,9,999999999,0.0,999,999,99
2050,2,12,10,0,*?*?*?*?*?*?*?*?*?*?*?*?*?*?*?*?*?*?*?*?*?*?,3.7,3.8,100,101688,461,1402,283,207.3,225.0,133.3,21946,20950,15354,2712,77,0.0,7,4,9999,99999,9,999999999,0.0,999,999,99
2050,2,12,11,0,*?*?*?*?*?*?*?*?*?*?*?*?*?*?*?*?*?*?*?*?*?*?,5.0,5.0,100,101688,534,1403,289,246.1,230.7,158.2,26098,22473,18049,3314,83,0.0,7,4,9999,99999,9,999999999,0.0,999,999,99
2050,2,12,12,0,*?*?*?*?*?*?*?*?*?*?*?*?*?*?*?*?*?*?*?*?*?*?,6.4,5.0,100,101688,552,1402,299,216.4,138.5,161.8,23590,13584,18386,3776,90,0.5,8,4,9999,99999,9,999999999,0.0,999,999,99
2050,2,12,13,0,*?*?*?*?*?*?*?*?*?*?*?*?*?*?*?*?*?*?*?*?*?*?,6.5,4.1,99,101688,514,1402,304,150.5,54.6,130.4,16525,5152,14725,3685,87,0.5,9,5,9999,99999,9,999999999,0.0,999,999,99
2050,2,12,14,0,*?*?*?*?*?*?*?*?*?*?*?*?*?*?*?*?*?*?*?*?*?*?,6.3,4.6,100,101688,423,1401,294,187.1,221.3,120.3,19794,19981,13933,2413,83,0.5,7,4,9999,99999,9,999999999,0.0,999,999,99
2050,2,12,15,0,*?*?*?*?*?*?*?*?*?*?*?*?*?*?*?*?*?*?*?*?*?*?,6.3,3.9,99,101688,285,1400,303,72.5,47.4,62.9,8001,3748,7378,1354,80,0.5,9,5,9999,99999,9,999999999,0.0,999,999,99
2050,2,12,16,0,*?*?*?*?*?*?*?*?*?*?*?*?*?*?*?*?*?*?*?*?*?*?,6.2,4.3,100,101688,110,1402,303,12.8,21.7,11.1,1483,1073,1395,229,77,0.5,9,5,9999,99999,9,999999999,0.0,999,999,99
2050,2,12,17,0,*?*?*?*?*?*?*?*?*?*?*?*?*?*?*?*?*?*?*?*?*?*?,5.8,4.6,100,101688,0,-0,305,0.0,-0.0,0.0,0,0,0,0,73,0.5,10,5,9999,99999,9,999999999,0.0,999,999,99
2050,2,12,18,0,*?*?*?*?*?*?*?*?*?*?*?*?*?*?*?*?*?*?*?*?*?*?,3.8,3.8,100,101688,0,-0,297,0.0,-0.0,0.0,0,0,0,0,70,1.0,10,5,9999,99999,9,999999999,0.0,999,999,99
2050,2,12,19,0,*?*?*?*?*?*?*?*?*?*?*?*?*?*?*?*?*?*?*?*?*?*?,4.4,3.2,100,101688,0,-0,299,0.0,-0.0,0.0,0,0,0,0,83,0.0,10,5,9999,99999,9,999999999,0.0,999,999,99
2050,2,12,20,0,*?*?*?*?*?*?*?*?*?*?*?*?*?*?*?*?*?*?*?*?*?*?,3.7,3.8,100,101688,0,-0,296,0.0,-0.0,0.0,0,0,0,0,97,0.5,10,5,9999,99999,9,999999999,0.0,999,999,99
2050,2,12,21,0,*?*?*?*?*?*?*?*?*?*?*?*?*?*?*?*?*?*?*?*?*?*?,2.8,2.3,100,101688,0,-0,293,0.0,-0.0,0.0,0,0,0,0,110,0.5,10,5,9999,99999,9,999999999,0.0,999,999,99
2050,2,12,22,0,*?*?*?*?*?*?*?*?*?*?*?*?*?*?*?*?*?*?*?*?*?*?,2.8,2.1,100,101688,0,-0,293,0.0,-0.0,0.0,0,0,0,0,123,1.0,10,5,9999,99999,9,999999999,0.0,999,999,99
2050,2,12,23,0,*?*?*?*?*?*?*?*?*?*?*?*?*?*?*?*?*?*?*?*?*?*?,2.4,1.7,100,101688,0,-0,291,0.0,-0.0,0.0,0,0,0,0,137,1.0,10,5,9999,99999,9,999999999,0.0,999,999,99
2050,2,12,24,0,*?*?*?*?*?*?*?*?*?*?*?*?*?*?*?*?*?*?*?*?*?*?,2.9,2.9,100,101688,0,-0,293,0.0,-0.0,0.0,0,0,0,0,50,2.1,10,5,9999,99999,9,999999999,0.0,999,999,99
2050,2,13,1,0,*?*?*?*?*?*?*?*?*?*?*?*?*?*?*?*?*?*?*?*?*?*?,1.9,-0.0,86,101912,0,-0,289,0.0,-0.0,0.0,0,0,0,0,152,1.0,10,5,9999,99999,9,999999999,0.0,999,999,99
2050,2,13,2,0,*?*?*?*?*?*?*?*?*?*?*?*?*?*?*?*?*?*?*?*?*?*?,1.8,-0.8,81,101912,0,-0,289,0.0,-0.0,0.0,0,0,0,0,153,0.5,10,5,9999,99999,9,999999999,0.0,999,999,99
2050,2,13,3,0,*?*?*?*?*?*?*?*?*?*?*?*?*?*?*?*?*?*?*?*?*?*?,2.5,-0.6,78,101912,0,-0,292,0.0,-0.0,0.0,0,0,0,0,155,2.1,10,5,9999,99999,9,999999999,0.0,999,999,99
2050,2,13,4,0,*?*?*?*?*?*?*?*?*?*?*?*?*?*?*?*?*?*?*?*?*?*?,0.9,-2.4,76,101912,0,-0,286,0.0,-0.0,0.0,0,0,0,0,157,0.5,10,5,9999,99999,9,999999999,0.0,999,999,99
2050,2,13,5,0,*?*?*?*?*?*?*?*?*?*?*?*?*?*?*?*?*?*?*?*?*?*?,0.9,-1.9,79,101912,0,-0,285,0.0,-0.0,0.0,0,0,0,0,158,1.5,10,5,9999,99999,9,999999999,0.0,999,999,99
2050,2,13,6,0,*?*?*?*?*?*?*?*?*?*?*?*?*?*?*?*?*?*?*?*?*?*?,1.0,-1.9,78,101912,0,-0,286,0.0,-0.0,0.0,0,0,0,0,160,1.0,10,5,9999,99999,9,999999999,0.0,999,999,99
2050,2,13,7,0,*?*?*?*?*?*?*?*?*?*?*?*?*?*?*?*?*?*?*?*?*?*?,0.3,-1.5,85,101912,0,-0,283,0.0,-0.0,0.0,0,0,0,0,160,1.0,10,5,9999,99999,9,999999999,0.0,999,999,99
2050,2,13,8,0,*?*?*?*?*?*?*?*?*?*?*?*?*?*?*?*?*?*?*?*?*?*?,-0.3,-2.4,83,101912,182,1399,281,21.6,0.0,21.6,2547,-0,2550,837,160,1.5,10,5,9999,99999,9,999999999,0.0,999,999,99
2050,2,13,9,0,*?*?*?*?*?*?*?*?*?*?*?*?*?*?*?*?*?*?*?*?*?*?,0.8,-1.5,82,101912,346,1401,285,53.7,0.0,53.7,6262,0,6276,2142,160,0.5,10,5,9999,99999,9,999999999,0.0,999,999,99
2050,2,13,10,0,*?*?*?*?*?*?*?*?*?*?*?*?*?*?*?*?*?*?*?*?*?*?,1.8,-0.8,81,101912,468,1400,289,77.7,0.0,77.7,9087,0,9112,3226,160,0.0,10,5,9999,99999,9,999999999,0.0,999,999,99
2050,2,13,11,0,*?*?*?*?*?*?*?*?*?*?*?*?*?*?*?*?*?*?*?*?*?*?,5.1,0.2,69,101912,541,1401,303,91.9,0.0,91.9,10788,0,10821,3915,160,0.0,10,5,9999,99999,9,999999999,0.0,999,999,99
2050,2,13,12,0,*?*?*?*?*?*?*?*?*?*?*?*?*?*?*?*?*?*?*?*?*?*?,5.8,0.6,69,101912,559,1401,306,95.5,0.0,95.5,11214,0,11249,4092,160,0.5,10,5,9999,99999,9,999999999,0.0,999,999,99
2050,2,13,13,0,*?*?*?*?*?*?*?*?*?*?*?*?*?*?*?*?*?*?*?*?*?*?,5.9,-0.0,64,101912,521,1400,307,88.1,0.0,88.1,10326,0,10357,3725,160,0.5,10,5,9999,99999,9,999999999,0.0,999,999,99
2050,2,13,14,0,*?*?*?*?*?*?*?*?*?*?*?*?*?*?*?*?*?*?*?*?*?*?,5.8,-0.2,65,101912,430,1400,306,70.2,0.0,70.2,8206,0,8227,2880,160,0.5,10,5,9999,99999,9,999999999,0.0,999,999,99
2050,2,13,15,0,*?*?*?*?*?*?*?*?*?*?*?*?*?*?*?*?*?*?*?*?*?*?,5.8,-0.4,64,101912,292,1399,306,43.2,0.0,43.2,5038,0,5048,1697,160,0.5,10,5,9999,99999,9,999999999,0.0,999,999,99
2050,2,13,16,0,*?*?*?*?*?*?*?*?*?*?*?*?*?*?*?*?*?*?*?*?*?*?,5.6,-0.8,62,101912,117,1404,305,8.7,0.0,8.7,1066,-0,1066,346,160,0.5,10,5,9999,99999,9,999999999,0.0,999,999,99
2050,2,13,17,0,*?*?*?*?*?*?*?*?*?*?*?*?*?*?*?*?*?*?*?*?*?*?,4.7,-1.1,65,101912,0,-0,301,0.0,-0.0,0.0,0,0,0,0,160,0.5,10,5,9999,99999,9,999999999,0.0,999,999,99
2050,2,13,18,0,*?*?*?*?*?*?*?*?*?*?*?*?*?*?*?*?*?*?*?*?*?*?,4.1,-1.5,65,101912,0,-0,299,0.0,-0.0,0.0,0,0,0,0,160,1.0,10,5,9999,99999,9,999999999,0.0,999,999,99
2050,2,13,19,0,*?*?*?*?*?*?*?*?*?*?*?*?*?*?*?*?*?*?*?*?*?*?,2.9,-1.3,72,101912,0,-0,294,0.0,-0.0,0.0,0,0,0,0,163,0.0,10,5,9999,99999,9,999999999,0.0,999,999,99
2050,2,13,20,0,*?*?*?*?*?*?*?*?*?*?*?*?*?*?*?*?*?*?*?*?*?*?,2.2,-1.5,74,101912,0,-0,291,0.0,-0.0,0.0,0,0,0,0,167,0.5,10,5,9999,99999,9,999999999,0.0,999,999,99
2050,2,13,21,0,*?*?*?*?*?*?*?*?*?*?*?*?*?*?*?*?*?*?*?*?*?*?,2.2,-2.4,69,101912,0,-0,291,0.0,-0.0,0.0,0,0,0,0,170,0.5,10,5,9999,99999,9,999999999,0.0,999,999,99
2050,2,13,22,0,*?*?*?*?*?*?*?*?*?*?*?*?*?*?*?*?*?*?*?*?*?*?,2.0,-2.2,71,101912,0,-0,290,0.0,-0.0,0.0,0,0,0,0,173,1.0,10,5,9999,99999,9,999999999,0.0,999,999,99
2050,2,13,23,0,*?*?*?*?*?*?*?*?*?*?*?*?*?*?*?*?*?*?*?*?*?*?,2.9,-1.7,70,101912,0,-0,294,0.0,-0.0,0.0,0,0,0,0,177,1.0,10,5,9999,99999,9,999999999,0.0,999,999,99
2050,2,13,24,0,*?*?*?*?*?*?*?*?*?*?*?*?*?*?*?*?*?*?*?*?*?*?,2.1,0.8,90,101912,0,-0,290,0.0,-0.0,0.0,0,0,0,0,150,2.1,10,5,9999,99999,9,999999999,0.0,999,999,99
2050,2,14,1,0,*?*?*?*?*?*?*?*?*?*?*?*?*?*?*?*?*?*?*?*?*?*?,5.0,3.4,91,100950,0,-0,302,0.0,-0.0,0.0,0,0,0,0,187,1.0,10,5,9999,99999,9,999999999,0.0,999,999,99
2050,2,14,2,0,*?*?*?*?*?*?*?*?*?*?*?*?*?*?*?*?*?*?*?*?*?*?,6.0,5.3,97,100950,0,-0,306,0.0,-0.0,0.0,0,0,0,0,193,0.5,10,5,9999,99999,9,999999999,0.0,999,999,99
2050,2,14,3,0,*?*?*?*?*?*?*?*?*?*?*?*?*?*?*?*?*?*?*?*?*?*?,5.8,2.5,81,100950,0,-0,306,0.0,-0.0,0.0,0,0,0,0,200,2.1,10,5,9999,99999,9,999999999,0.0,999,999,99
2050,2,14,4,0,*?*?*?*?*?*?*?*?*?*?*?*?*?*?*?*?*?*?*?*?*?*?,4.9,0.8,76,100950,0,-0,302,0.0,-0.0,0.0,0,0,0,0,207,0.5,10,5,9999,99999,9,999999999,0.0,999,999,99
2050,2,14,5,0,*?*?*?*?*?*?*?*?*?*?*?*?*?*?*?*?*?*?*?*?*?*?,3.9,-0.6,74,100950,0,-0,298,0.0,-0.0,0.0,0,0,0,0,213,1.5,10,5,9999,99999,9,999999999,0.0,999,999,99
2050,2,14,6,0,*?*?*?*?*?*?*?*?*?*?*?*?*?*?*?*?*?*?*?*?*?*?,4.6,-0.4,71,100950,0,-0,301,0.0,-0.0,0.0,0,0,0,0,220,1.0,10,5,9999,99999,9,999999999,0.0,999,999,99
2050,2,14,7,0,*?*?*?*?*?*?*?*?*?*?*?*?*?*?*?*?*?*?*?*?*?*?,5.2,0.8,75,100950,0,-0,303,0.0,-0.0,0.0,0,0,0,0,228,1.0,10,5,9999,99999,9,999999999,0.0,999,999,99
2050,2,14,8,0,*?*?*?*?*?*?*?*?*?*?*?*?*?*?*?*?*?*?*?*?*?*?,5.0,-0.0,71,100950,189,1398,303,23.0,0.0,23.0,2707,-0,2710,890,237,1.5,10,5,9999,99999,9,999999999,0.0,999,999,99
2050,2,14,9,0,*?*?*?*?*?*?*?*?*?*?*?*?*?*?*?*?*?*?*?*?*?*?,5.9,1.9,77,100950,353,1400,306,55.1,0.0,55.1,6429,0,6444,2204,245,0.5,10,5,9999,99999,9,999999999,0.0,999,999,99
2050,2,14,10,0,*?*?*?*?*?*?*?*?*?*?*?*?*?*?*?*?*?*?*?*?*?*?,7.5,2.3,71,100950,476,1402,313,79.1,0.0,79.1,9259,0,9285,3296,253,0.0,10,5,9999,99999,9,999999999,0.7,999,999,99
2050,2,14,11,0,*?*?*?*?*?*?*?*?*?*?*?*?*?*?*?*?*?*?*?*?*?*?,9.2,3.6,69,100950,548,1400,321,93.4,0.0,93.4,10962,0,10996,3988,262,0.0,10,5,9999,99999,9,999999999,0.7,999,999,99
2050,2,14,12,0,*?*?*?*?*?*?*?*?*?*?*?*?*?*?*?*?*?*?*?*?*?*?,10.4,5.8,74,100950,567,1402,326,97.0,0.0,97.0,11392,0,11427,4167,270,0.5,10,5,9999,99999,9,999999999,0.2,999,999,99
2050,2,14,13,0,*?*?*?*?*?*?*?*?*?*?*?*?*?*?*?*?*?*?*?*?*?*?,10.6,5.3,71,100950,529,1402,327,89.5,0.0,89.5,10503,0,10534,3798,273,0.5,10,5,9999,99999,9,999999999,0.0,999,999,99
2050,2,14,14,0,*?*?*?*?*?*?*?*?*?*?*?*?*?*?*?*?*?*?*?*?*?*?,10.6,5.9,74,100950,438,1402,327,71.7,0.0,71.7,8377,0,8399,2947,277,0.5,10,5,9999,99999,9,999999999,0.0,999,999,99
2050,2,14,15,0,*?*?*?*?*?*?*?*?*?*?*?*?*?*?*?*?*?*?*?*?*?*?,10.7,6.2,76,100950,299,1399,327,44.6,0.0,44.6,5200,0,5210,1755,280,0.5,10,5,9999,99999,9,999999999,0.0,999,999,99
2050,2,14,16,0,*?*?*?*?*?*?*?*?*?*?*?*?*?*?*?*?*?*?*?*?*?*?,10.6,5.6,73,100950,124,1405,327,10.1,0.0,10.1,1223,-0,1223,397,283,0.5,10,5,9999,99999,9,999999999,0.0,999,999,99
2050,2,14,17,0,*?*?*?*?*?*?*?*?*?*?*?*?*?*?*?*?*?*?*?*?*?*?,10.3,7.1,83,100950,0,-0,325,0.0,-0.0,0.0,0,0,0,0,287,0.5,10,5,9999,99999,9,999999999,0.0,999,999,99
2050,2,14,18,0,*?*?*?*?*?*?*?*?*?*?*?*?*?*?*?*?*?*?*?*?*?*?,9.5,6.7,85,100950,0,-0,321,0.0,-0.0,0.0,0,0,0,0,290,1.0,10,5,9999,99999,9,999999999,0.0,999,999,99
2050,2,14,19,0,*?*?*?*?*?*?*?*?*?*?*?*?*?*?*?*?*?*?*?*?*?*?,7.4,5.3,88,100950,0,-0,312,0.0,-0.0,0.0,0,0,0,0,282,0.0,10,5,9999,99999,9,999999999,0.0,999,999,99
2050,2,14,20,0,*?*?*?*?*?*?*?*?*?*?*?*?*?*?*?*?*?*?*?*?*?*?,7.1,5.8,92,100950,0,-0,311,0.0,-0.0,0.0,0,0,0,0,273,0.5,10,5,9999,99999,9,999999999,0.0,999,999,99
2050,2,14,21,0,*?*?*?*?*?*?*?*?*?*?*?*?*?*?*?*?*?*?*?*?*?*?,6.7,5.8,95,100950,0,-0,309,0.0,-0.0,0.0,0,0,0,0,265,0.5,10,5,9999,99999,9,999999999,0.0,999,999,99
2050,2,14,22,0,*?*?*?*?*?*?*?*?*?*?*?*?*?*?*?*?*?*?*?*?*?*?,6.8,6.4,99,100950,0,-0,309,0.0,-0.0,0.0,0,0,0,0,257,1.0,10,5,9999,99999,9,999999999,0.0,999,999,99
2050,2,14,23,0,*?*?*?*?*?*?*?*?*?*?*?*?*?*?*?*?*?*?*?*?*?*?,6.0,5.9,100,100950,0,-0,306,0.0,-0.0,0.0,0,0,0,0,248,1.0,10,5,9999,99999,9,999999999,0.0,999,999,99
2050,2,14,24,0,*?*?*?*?*?*?*?*?*?*?*?*?*?*?*?*?*?*?*?*?*?*?,3.9,0.8,83,100950,0,-0,298,0.0,-0.0,0.0,0,0,0,0,180,2.1,10,5,9999,99999,9,999999999,0.0,999,999,99
2050,2,15,1,0,*?*?*?*?*?*?*?*?*?*?*?*?*?*?*?*?*?*?*?*?*?*?,4.5,4.5,100,101883,0,-0,300,0.0,-0.0,0.0,0,0,0,0,237,1.0,10,5,9999,99999,9,999999999,0.0,999,999,99
2050,2,15,2,0,*?*?*?*?*?*?*?*?*?*?*?*?*?*?*?*?*?*?*?*?*?*?,3.6,3.6,100,101883,0,-0,296,0.0,-0.0,0.0,0,0,0,0,233,0.5,10,5,9999,99999,9,999999999,0.1,999,999,99
2050,2,15,3,0,*?*?*?*?*?*?*?*?*?*?*?*?*?*?*?*?*?*?*?*?*?*?,3.5,3.6,100,101883,0,-0,296,0.0,-0.0,0.0,0,0,0,0,230,2.1,10,5,9999,99999,9,999999999,0.4,999,999,99
2050,2,15,4,0,*?*?*?*?*?*?*?*?*?*?*?*?*?*?*?*?*?*?*?*?*?*?,3.5,3.4,100,101883,0,-0,296,0.0,-0.0,0.0,0,0,0,0,227,0.5,10,5,9999,99999,9,999999999,0.2,999,999,99
2050,2,15,5,0,*?*?*?*?*?*?*?*?*?*?*?*?*?*?*?*?*?*?*?*?*?*?,3.5,3.4,100,101883,0,-0,296,0.0,-0.0,0.0,0,0,0,0,223,1.5,10,5,9999,99999,9,999999999,0.0,999,999,99
2050,2,15,6,0,*?*?*?*?*?*?*?*?*?*?*?*?*?*?*?*?*?*?*?*?*?*?,3.0,3.0,100,101883,0,-0,294,0.0,-0.0,0.0,0,0,0,0,220,1.0,10,5,9999,99999,9,999999999,0.0,999,999,99
2050,2,15,7,0,*?*?*?*?*?*?*?*?*?*?*?*?*?*?*?*?*?*?*?*?*?*?,2.6,2.5,100,101883,2,1239,292,0.0,0.0,0.0,0,0,0,0,233,1.0,10,5,9999,99999,9,999999999,0.0,999,999,99
2050,2,15,8,0,*?*?*?*?*?*?*?*?*?*?*?*?*?*?*?*?*?*?*?*?*?*?,2.1,2.1,100,101883,197,1404,290,24.4,0.0,24.4,2871,-0,2874,946,247,1.5,10,5,9999,99999,9,999999999,0.0,999,999,99
2050,2,15,9,0,*?*?*?*?*?*?*?*?*?*?*?*?*?*?*?*?*?*?*?*?*?*?,3.9,3.8,100,101883,361,1403,293,98.2,50.8,85.2,10781,4416,9636,2264,260,0.5,9,5,9999,99999,9,999999999,0.0,999,999,99
2050,2,15,10,0,*?*?*?*?*?*?*?*?*?*?*?*?*?*?*?*?*?*?*?*?*?*?,5.6,5.5,100,101883,483,1400,300,140.0,54.0,121.4,15383,5026,13716,3384,273,0.0,9,5,9999,99999,9,999999999,0.6,999,999,99
2050,2,15,11,0,*?*?*?*?*?*?*?*?*?*?*?*?*?*?*?*?*?*?*?*?*?*?,6.6,6.4,100,101883,556,1401,301,218.4,138.7,163.4,23830,13565,18599,3819,287,0.0,8,4,9999,99999,9,999999999,0.9,999,999,99
2050,2,15,12,0,*?*?*?*?*?*?*?*?*?*?*?*?*?*?*?*?*?*?*?*?*?*?,8.2,6.4,100,101883,574,1401,312,171.0,55.5,148.3,18797,5339,16734,4303,300,0.5,9,5,9999,99999,9,999999999,0.3,999,999,99
2050,2,15,13,0,*?*?*?*?*?*?*?*?*?*?*?*?*?*?*?*?*?*?*?*?*?*?,8.1,5.0,100,101883,536,1400,311,158.1,54.9,137.1,17368,5229,15469,3910,297,0.5,9,5,9999,99999,9,999999999,0.0,999,999,99
2050,2,15,14,0,*?*?*?*?*?*?*?*?*?*?*?*?*?*?*?*?*?*?*?*?*?*?,8.5,4.8,100,101883,445,1401,308,168.3,133.5,125.9,18337,12377,14396,2832,293,0.5,8,4,9999,99999,9,999999999,0.0,999,999,99
2050,2,15,15,0,*?*?*?*?*?*?*?*?*?*?*?*?*?*?*?*?*?*?*?*?*?*?,8.3,4.1,98,101883,307,1403,312,79.8,48.5,69.2,8759,4029,7842,1808,290,0.5,9,5,9999,99999,9,999999999,0.0,999,999,99
2050,2,15,16,0,*?*?*?*?*?*?*?*?*?*?*?*?*?*?*?*?*?*?*?*?*?*?,8.1,4.3,100,101883,131,1406,311,19.8,28.3,17.2,2257,1528,2115,357,287,0.5,9,5,9999,99999,9,999999999,0.0,999,999,99
2050,2,15,17,0,*?*?*?*?*?*?*?*?*?*?*?*?*?*?*?*?*?*?*?*?*?*?,7.3,3.4,100,101883,0,-0,312,0.0,-0.0,0.0,0,0,0,0,283,0.5,10,5,9999,99999,9,999999999,0.0,999,999,99
2050,2,15,18,0,*?*?*?*?*?*?*?*?*?*?*?*?*?*?*?*?*?*?*?*?*?*?,6.4,2.7,100,101883,0,-0,308,0.0,-0.0,0.0,0,0,0,0,280,1.0,10,5,9999,99999,9,999999999,0.0,999,999,99
2050,2,15,19,0,*?*?*?*?*?*?*?*?*?*?*?*?*?*?*?*?*?*?*?*?*?*?,5.4,4.1,100,101883,0,-0,304,0.0,-0.0,0.0,0,0,0,0,278,0.0,10,5,9999,99999,9,999999999,0.0,999,999,99
2050,2,15,20,0,*?*?*?*?*?*?*?*?*?*?*?*?*?*?*?*?*?*?*?*?*?*?,4.8,3.6,100,101883,0,-0,301,0.0,-0.0,0.0,0,0,0,0,277,0.5,10,5,9999,99999,9,999999999,0.0,999,999,99
2050,2,15,21,0,*?*?*?*?*?*?*?*?*?*?*?*?*?*?*?*?*?*?*?*?*?*?,4.8,3.9,100,101883,0,-0,301,0.0,-0.0,0.0,0,0,0,0,275,0.5,10,5,9999,99999,9,999999999,0.0,999,999,99
2050,2,15,22,0,*?*?*?*?*?*?*?*?*?*?*?*?*?*?*?*?*?*?*?*?*?*?,5.1,3.9,100,101883,0,-0,302,0.0,-0.0,0.0,0,0,0,0,273,1.0,10,5,9999,99999,9,999999999,0.0,999,999,99
2050,2,15,23,0,*?*?*?*?*?*?*?*?*?*?*?*?*?*?*?*?*?*?*?*?*?*?,4.8,4.1,100,101883,0,-0,301,0.0,-0.0,0.0,0,0,0,0,272,1.0,10,5,9999,99999,9,999999999,0.0,999,999,99
2050,2,15,24,0,*?*?*?*?*?*?*?*?*?*?*?*?*?*?*?*?*?*?*?*?*?*?,5.2,5.1,100,101883,0,-0,303,0.0,-0.0,0.0,0,0,0,0,240,2.1,10,5,9999,99999,9,999999999,0.0,999,999,99
2050,2,16,1,0,*?*?*?*?*?*?*?*?*?*?*?*?*?*?*?*?*?*?*?*?*?*?,4.8,2.5,87,102307,0,-0,301,0.0,-0.0,0.0,0,0,0,0,260,0.5,10,5,9999,99999,9,999999999,0.0,999,999,99
2050,2,16,2,0,*?*?*?*?*?*?*?*?*?*?*?*?*?*?*?*?*?*?*?*?*?*?,4.9,1.9,82,102307,0,-0,302,0.0,-0.0,0.0,0,0,0,0,250,0.0,10,5,9999,99999,9,999999999,0.0,999,999,99
2050,2,16,3,0,*?*?*?*?*?*?*?*?*?*?*?*?*?*?*?*?*?*?*?*?*?*?,4.5,1.5,81,102307,0,-0,300,0.0,-0.0,0.0,0,0,0,0,240,0.5,10,5,9999,99999,9,999999999,0.0,999,999,99
2050,2,16,4,0,*?*?*?*?*?*?*?*?*?*?*?*?*?*?*?*?*?*?*?*?*?*?,4.7,1.3,79,102307,0,-0,301,0.0,-0.0,0.0,0,0,0,0,230,0.5,10,5,9999,99999,9,999999999,0.0,999,999,99
2050,2,16,5,0,*?*?*?*?*?*?*?*?*?*?*?*?*?*?*?*?*?*?*?*?*?*?,4.3,0.6,78,102307,0,-0,299,0.0,-0.0,0.0,0,0,0,0,220,1.0,10,5,9999,99999,9,999999999,0.0,999,999,99
2050,2,16,6,0,*?*?*?*?*?*?*?*?*?*?*?*?*?*?*?*?*?*?*?*?*?*?,3.9,0.6,81,102307,0,-0,298,0.0,-0.0,0.0,0,0,0,0,210,1.0,10,5,9999,99999,9,999999999,0.4,999,999,99
2050,2,16,7,0,*?*?*?*?*?*?*?*?*?*?*?*?*?*?*?*?*?*?*?*?*?*?,4.6,1.7,83,102307,9,1353,301,0.0,0.0,0.0,0,0,0,0,208,2.1,10,5,9999,99999,9,999999999,2.8,999,999,99
2050,2,16,8,0,*?*?*?*?*?*?*?*?*?*?*?*?*?*?*?*?*?*?*?*?*?*?,5.3,1.9,79,102307,204,1402,304,25.8,0.0,25.8,3031,-0,3035,1001,207,2.1,10,5,9999,99999,9,999999999,3.2,999,999,99
2050,2,16,9,0,*?*?*?*?*?*?*?*?*?*?*?*?*?*?*?*?*?*?*?*?*?*?,4.9,2.7,86,102307,368,1401,292,133.6,128.1,99.9,14586,11014,11565,2198,205,2.1,8,4,9999,99999,9,999999999,2.3,999,999,99
2050,2,16,10,0,*?*?*?*?*?*?*?*?*?*?*?*?*?*?*?*?*?*?*?*?*?*?,6.2,3.2,82,102307,491,1401,298,189.0,135.9,141.4,20596,12955,16118,3229,203,2.1,8,4,9999,99999,9,999999999,0.0,999,999,99
2050,2,16,11,0,*?*?*?*?*?*?*?*?*?*?*?*?*?*?*?*?*?*?*?*?*?*?,7.2,3.4,78,102307,563,1399,298,262.2,232.7,168.6,27836,22999,19157,3581,202,2.1,7,4,9999,99999,9,999999999,0.0,999,999,99
2050,2,16,12,0,*?*?*?*?*?*?*?*?*?*?*?*?*?*?*?*?*?*?*?*?*?*?,8.3,3.6,73,102307,581,1399,307,230.1,139.6,172.1,25088,13850,19513,4062,200,2.1,8,4,9999,99999,9,999999999,0.0,999,999,99
2050,2,16,13,0,*?*?*?*?*?*?*?*?*?*?*?*?*?*?*?*?*?*?*?*?*?*?,8.2,3.6,74,102307,543,1399,307,212.9,138.2,159.3,23208,13511,18097,3705,193,2.1,8,4,9999,99999,9,999999999,0.0,999,999,99
2050,2,16,14,0,*?*?*?*?*?*?*?*?*?*?*?*?*?*?*?*?*?*?*?*?*?*?,7.8,4.1,78,102307,452,1400,310,129.5,53.3,112.3,14219,4908,12683,3090,187,2.1,9,5,9999,99999,9,999999999,0.0,999,999,99
2050,2,16,15,0,*?*?*?*?*?*?*?*?*?*?*?*?*?*?*?*?*?*?*?*?*?*?,8.1,5.1,83,102307,314,1402,302,128.8,205.4,82.8,13634,16297,9780,1590,180,1.5,7,4,9999,99999,9,999999999,0.0,999,999,99
2050,2,16,16,0,*?*?*?*?*?*?*?*?*?*?*?*?*?*?*?*?*?*?*?*?*?*?,8.2,5.6,85,102307,137,1396,303,34.7,126.3,22.3,3757,6442,3206,385,173,1.5,7,4,9999,99999,9,999999999,0.0,999,999,99
2050,2,16,17,0,*?*?*?*?*?*?*?*?*?*?*?*?*?*?*?*?*?*?*?*?*?*?,7.6,6.1,91,102307,0,-0,309,0.0,-0.0,0.0,0,0,0,0,167,1.5,9,5,9999,99999,9,999999999,0.0,999,999,99
2050,2,16,18,0,*?*?*?*?*?*?*?*?*?*?*?*?*?*?*?*?*?*?*?*?*?*?,6.7,5.9,96,102307,0,-0,309,0.0,-0.0,0.0,0,0,0,0,160,2.1,10,5,9999,99999,9,999999999,0.0,999,999,99
2050,2,16,19,0,*?*?*?*?*?*?*?*?*?*?*?*?*?*?*?*?*?*?*?*?*?*?,6.9,5.0,88,102307,0,-0,310,0.0,-0.0,0.0,0,0,0,0,160,2.6,10,5,9999,99999,9,999999999,0.0,999,999,99
2050,2,16,20,0,*?*?*?*?*?*?*?*?*?*?*?*?*?*?*?*?*?*?*?*?*?*?,5.8,4.6,93,102307,0,-0,305,0.0,-0.0,0.0,0,0,0,0,160,2.1,10,5,9999,99999,9,999999999,0.0,999,999,99
2050,2,16,21,0,*?*?*?*?*?*?*?*?*?*?*?*?*?*?*?*?*?*?*?*?*?*?,6.0,4.1,89,102307,0,-0,306,0.0,-0.0,0.0,0,0,0,0,160,1.0,10,5,9999,99999,9,999999999,0.0,999,999,99
2050,2,16,22,0,*?*?*?*?*?*?*?*?*?*?*?*?*?*?*?*?*?*?*?*?*?*?,5.8,3.9,89,102307,0,-0,305,0.0,-0.0,0.0,0,0,0,0,160,1.5,10,5,9999,99999,9,999999999,0.0,999,999,99
2050,2,16,23,0,*?*?*?*?*?*?*?*?*?*?*?*?*?*?*?*?*?*?*?*?*?*?,7.6,5.6,88,102307,0,-0,313,0.0,-0.0,0.0,0,0,0,0,160,1.5,10,5,9999,99999,9,999999999,0.0,999,999,99
2050,2,16,24,0,*?*?*?*?*?*?*?*?*?*?*?*?*?*?*?*?*?*?*?*?*?*?,4.5,3.4,93,102307,0,-0,300,0.0,-0.0,0.0,0,0,0,0,270,1.0,10,5,9999,99999,9,999999999,0.0,999,999,99
2050,2,17,1,0,*?*?*?*?*?*?*?*?*?*?*?*?*?*?*?*?*?*?*?*?*?*?,10.0,8.4,93,102175,0,-0,323,0.0,-0.0,0.0,0,0,0,0,157,1.0,10,5,9999,99999,9,999999999,0.0,999,999,99
2050,2,17,2,0,*?*?*?*?*?*?*?*?*?*?*?*?*?*?*?*?*?*?*?*?*?*?,10.4,9.4,98,102175,0,-0,325,0.0,-0.0,0.0,0,0,0,0,153,1.0,10,5,9999,99999,9,999999999,0.0,999,999,99
2050,2,17,3,0,*?*?*?*?*?*?*?*?*?*?*?*?*?*?*?*?*?*?*?*?*?*?,10.0,9.3,99,102175,0,-0,323,0.0,-0.0,0.0,0,0,0,0,150,1.0,10,5,9999,99999,9,999999999,0.0,999,999,99
2050,2,17,4,0,*?*?*?*?*?*?*?*?*?*?*?*?*?*?*?*?*?*?*?*?*?*?,9.5,9.6,100,102175,0,-0,321,0.0,-0.0,0.0,0,0,0,0,147,1.5,10,5,9999,99999,9,999999999,0.0,999,999,99
2050,2,17,5,0,*?*?*?*?*?*?*?*?*?*?*?*?*?*?*?*?*?*?*?*?*?*?,9.8,9.8,100,102175,0,-0,322,0.0,-0.0,0.0,0,0,0,0,143,2.1,10,5,9999,99999,9,999999999,0.0,999,999,99
2050,2,17,6,0,*?*?*?*?*?*?*?*?*?*?*?*?*?*?*?*?*?*?*?*?*?*?,9.9,9.8,100,102175,0,-0,323,0.0,-0.0,0.0,0,0,0,0,140,2.6,10,5,9999,99999,9,999999999,0.0,999,999,99
2050,2,17,7,0,*?*?*?*?*?*?*?*?*?*?*?*?*?*?*?*?*?*?*?*?*?*?,10.1,10.1,100,102175,16,1360,324,0.0,0.0,0.0,0,0,0,0,145,3.6,10,5,9999,99999,9,999999999,0.0,999,999,99
2050,2,17,8,0,*?*?*?*?*?*?*?*?*?*?*?*?*?*?*?*?*?*?*?*?*?*?,10.0,10.1,100,102175,211,1399,320,47.3,41.7,41.0,5257,2878,4878,868,150,4.1,9,5,9999,99999,9,999999999,0.0,999,999,99
2050,2,17,9,0,*?*?*?*?*?*?*?*?*?*?*?*?*?*?*?*?*?*?*?*?*?*?,11.1,11.1,100,102175,375,1398,325,103.4,51.3,89.6,11345,4510,10136,2393,155,4.1,9,5,9999,99999,9,999999999,0.0,999,999,99
2050,2,17,10,0,*?*?*?*?*?*?*?*?*?*?*?*?*?*?*?*?*?*?*?*?*?*?,12.3,12.3,100,102175,498,1399,330,145.3,54.3,125.9,15952,5097,14217,3533,160,4.1,9,5,9999,99999,9,999999999,0.0,999,999,99
2050,2,17,11,0,*?*?*?*?*?*?*?*?*?*?*?*?*?*?*?*?*?*?*?*?*?*?,14.4,14.0,100,102175,571,1400,340,170.1,55.5,147.5,18693,5337,16641,4275,165,3.6,9,5,9999,99999,9,999999999,0.0,999,999,99
2050,2,17,12,0,*?*?*?*?*?*?*?*?*?*?*?*?*?*?*?*?*?*?*?*?*?*?,14.1,13.2,98,102175,589,1400,341,101.5,0.0,101.5,11935,0,11973,4394,170,4.6,10,5,9999,99999,9,999999999,0.0,999,999,99
2050,2,17,13,0,*?*?*?*?*?*?*?*?*?*?*?*?*?*?*?*?*?*?*?*?*?*?,14.2,12.3,92,102175,551,1400,342,94.0,0.0,94.0,11035,0,11069,4017,162,4.1,10,5,9999,99999,9,999999999,0.0,999,999,99
2050,2,17,14,0,*?*?*?*?*?*?*?*?*?*?*?*?*?*?*?*?*?*?*?*?*?*?,14.3,11.0,84,102175,459,1399,343,76.0,0.0,76.0,8891,0,8915,3148,153,4.1,10,5,9999,99999,9,999999999,0.0,999,999,99
2050,2,17,15,0,*?*?*?*?*?*?*?*?*?*?*?*?*?*?*?*?*?*?*?*?*?*?,14.5,9.7,76,102175,321,1401,344,48.8,0.0,48.8,5692,0,5704,1933,145,4.1,10,5,9999,99999,9,999999999,0.0,999,999,99
2050,2,17,16,0,*?*?*?*?*?*?*?*?*?*?*?*?*?*?*?*?*?*?*?*?*?*?,14.3,9.9,78,102175,144,1397,343,14.1,0.0,14.1,1692,-0,1693,552,137,3.6,10,5,9999,99999,9,999999999,0.0,999,999,99
2050,2,17,17,0,*?*?*?*?*?*?*?*?*?*?*?*?*?*?*?*?*?*?*?*?*?*?,14.0,10.3,81,102175,0,-0,342,0.0,-0.0,0.0,0,0,0,0,128,4.1,10,5,9999,99999,9,999999999,0.0,999,999,99
2050,2,17,18,0,*?*?*?*?*?*?*?*?*?*?*?*?*?*?*?*?*?*?*?*?*?*?,13.6,10.1,83,102175,0,-0,340,0.0,-0.0,0.0,0,0,0,0,120,4.6,10,5,9999,99999,9,999999999,0.0,999,999,99
2050,2,17,19,0,*?*?*?*?*?*?*?*?*?*?*?*?*?*?*?*?*?*?*?*?*?*?,12.9,10.4,89,102175,0,-0,336,0.0,-0.0,0.0,0,0,0,0,118,3.6,10,5,9999,99999,9,999999999,0.0,999,999,99
2050,2,17,20,0,*?*?*?*?*?*?*?*?*?*?*?*?*?*?*?*?*?*?*?*?*?*?,12.4,11.0,95,102175,0,-0,334,0.0,-0.0,0.0,0,0,0,0,117,3.1,10,5,9999,99999,9,999999999,0.0,999,999,99
2050,2,17,21,0,*?*?*?*?*?*?*?*?*?*?*?*?*?*?*?*?*?*?*?*?*?*?,11.6,11.5,100,102175,0,-0,330,0.0,-0.0,0.0,0,0,0,0,115,2.6,10,5,9999,99999,9,999999999,0.0,999,999,99
2050,2,17,22,0,*?*?*?*?*?*?*?*?*?*?*?*?*?*?*?*?*?*?*?*?*?*?,12.6,11.9,99,102175,0,-0,335,0.0,-0.0,0.0,0,0,0,0,113,2.6,10,5,9999,99999,9,999999999,0.0,999,999,99
2050,2,17,23,0,*?*?*?*?*?*?*?*?*?*?*?*?*?*?*?*?*?*?*?*?*?*?,11.7,11.7,100,102175,0,-0,331,0.0,-0.0,0.0,0,0,0,0,112,2.1,10,5,9999,99999,9,999999999,0.0,999,999,99
2050,2,17,24,0,*?*?*?*?*?*?*?*?*?*?*?*?*?*?*?*?*?*?*?*?*?*?,9.5,7.0,88,102175,0,-0,321,0.0,-0.0,0.0,0,0,0,0,160,1.5,10,5,9999,99999,9,999999999,0.0,999,999,99
2050,2,18,1,0,*?*?*?*?*?*?*?*?*?*?*?*?*?*?*?*?*?*?*?*?*?*?,10.4,8.5,88,102121,0,-0,325,0.0,-0.0,0.0,0,0,0,0,108,5.2,10,5,9999,99999,9,999999999,0.0,999,999,99
2050,2,18,2,0,*?*?*?*?*?*?*?*?*?*?*?*?*?*?*?*?*?*?*?*?*?*?,9.9,6.9,82,102121,0,-0,323,0.0,-0.0,0.0,0,0,0,0,107,5.2,10,5,9999,99999,9,999999999,0.1,999,999,99
2050,2,18,3,0,*?*?*?*?*?*?*?*?*?*?*?*?*?*?*?*?*?*?*?*?*?*?,9.1,6.7,85,102121,0,-0,320,0.0,-0.0,0.0,0,0,0,0,105,4.1,10,5,9999,99999,9,999999999,0.0,999,999,99
2050,2,18,4,0,*?*?*?*?*?*?*?*?*?*?*?*?*?*?*?*?*?*?*?*?*?*?,8.4,6.9,90,102121,0,-0,316,0.0,-0.0,0.0,0,0,0,0,103,5.2,10,5,9999,99999,9,999999999,0.0,999,999,99
2050,2,18,5,0,*?*?*?*?*?*?*?*?*?*?*?*?*?*?*?*?*?*?*?*?*?*?,8.6,6.4,86,102121,0,-0,317,0.0,-0.0,0.0,0,0,0,0,102,4.6,10,5,9999,99999,9,999999999,0.0,999,999,99
2050,2,18,6,0,*?*?*?*?*?*?*?*?*?*?*?*?*?*?*?*?*?*?*?*?*?*?,8.7,6.4,85,102121,0,-0,318,0.0,-0.0,0.0,0,0,0,0,100,5.7,10,5,9999,99999,9,999999999,0.0,999,999,99
2050,2,18,7,0,*?*?*?*?*?*?*?*?*?*?*?*?*?*?*?*?*?*?*?*?*?*?,8.8,6.1,83,102121,24,1415,318,0.0,0.0,0.0,0,0,0,0,102,6.2,10,5,9999,99999,9,999999999,0.0,999,999,99
2050,2,18,8,0,*?*?*?*?*?*?*?*?*?*?*?*?*?*?*?*?*?*?*?*?*?*?,9.1,6.4,83,102121,218,1396,316,49.9,42.5,43.3,5534,2979,5131,916,103,6.7,9,5,9999,99999,9,999999999,0.0,999,999,99
2050,2,18,9,0,*?*?*?*?*?*?*?*?*?*?*?*?*?*?*?*?*?*?*?*?*?*?,10.8,7.7,81,102121,383,1400,319,140.5,129.3,105.1,15311,11429,12073,2321,105,5.7,8,4,9999,99999,9,999999999,0.0,999,999,99
2050,2,18,10,0,*?*?*?*?*?*?*?*?*?*?*?*?*?*?*?*?*?*?*?*?*?*?,13.1,9.6,80,102121,506,1400,334,147.9,54.4,128.2,16244,5125,14476,3610,107,5.2,9,5,9999,99999,9,999999999,0.0,999,999,99
2050,2,18,11,0,*?*?*?*?*?*?*?*?*?*?*?*?*?*?*?*?*?*?*?*?*?*?,14.4,9.9,74,102121,578,1398,340,172.8,55.6,149.8,18986,5359,16899,4356,108,5.2,9,5,9999,99999,9,999999999,0.0,999,999,99
2050,2,18,12,0,*?*?*?*?*?*?*?*?*?*?*?*?*?*?*?*?*?*?*?*?*?*?,15.3,10.9,75,102121,596,1398,344,178.9,55.8,155.1,19663,5408,17497,4548,110,6.2,9,5,9999,99999,9,999999999,0.0,999,999,99
2050,2,18,13,0,*?*?*?*?*?*?*?*?*?*?*?*?*?*?*?*?*?*?*?*?*?*?,15.4,10.4,72,102121,558,1398,348,95.5,0.0,95.5,11214,0,11249,4091,108,6.2,10,5,9999,99999,9,999999999,0.0,999,999,99
2050,2,18,14,0,*?*?*?*?*?*?*?*?*?*?*?*?*?*?*?*?*?*?*?*?*?*?,15.6,9.9,69,102121,467,1400,346,134.6,53.7,116.7,14778,4972,13178,3231,107,5.7,9,5,9999,99999,9,999999999,0.0,999,999,99
2050,2,18,15,0,*?*?*?*?*?*?*?*?*?*?*?*?*?*?*?*?*?*?*?*?*?*?,15.5,10.2,71,102121,328,1400,345,87.2,49.5,75.6,9568,4195,8559,1987,105,5.7,9,5,9999,99999,9,999999999,0.0,999,999,99
2050,2,18,16,0,*?*?*?*?*?*?*?*?*?*?*?*?*?*?*?*?*?*?*?*?*?*?,15.5,9.7,68,102121,151,1398,345,26.9,33.1,23.3,3033,1932,2832,487,103,4.6,9,5,9999,99999,9,999999999,0.0,999,999,99
2050,2,18,17,0,*?*?*?*?*?*?*?*?*?*?*?*?*?*?*?*?*?*?*?*?*?*?,15.0,9.9,71,102121,0,-0,347,0.0,-0.0,0.0,0,0,0,0,102,4.6,10,5,9999,99999,9,999999999,0.0,999,999,99
2050,2,18,18,0,*?*?*?*?*?*?*?*?*?*?*?*?*?*?*?*?*?*?*?*?*?*?,13.4,10.2,81,102121,0,-0,339,0.0,-0.0,0.0,0,0,0,0,100,3.6,10,5,9999,99999,9,999999999,0.0,999,999,99
2050,2,18,19,0,*?*?*?*?*?*?*?*?*?*?*?*?*?*?*?*?*?*?*?*?*?*?,13.1,9.4,79,102121,0,-0,338,0.0,-0.0,0.0,0,0,0,0,110,2.6,10,5,9999,99999,9,999999999,0.0,999,999,99
2050,2,18,20,0,*?*?*?*?*?*?*?*?*?*?*?*?*?*?*?*?*?*?*?*?*?*?,13.0,9.9,82,102121,0,-0,337,0.0,-0.0,0.0,0,0,0,0,120,1.5,10,5,9999,99999,9,999999999,0.0,999,999,99
2050,2,18,21,0,*?*?*?*?*?*?*?*?*?*?*?*?*?*?*?*?*?*?*?*?*?*?,11.9,9.7,86,102121,0,-0,332,0.0,-0.0,0.0,0,0,0,0,130,2.6,10,5,9999,99999,9,999999999,0.0,999,999,99
2050,2,18,22,0,*?*?*?*?*?*?*?*?*?*?*?*?*?*?*?*?*?*?*?*?*?*?,11.2,9.4,89,102121,0,-0,329,0.0,-0.0,0.0,0,0,0,0,140,2.1,10,5,9999,99999,9,999999999,0.0,999,999,99
2050,2,18,23,0,*?*?*?*?*?*?*?*?*?*?*?*?*?*?*?*?*?*?*?*?*?*?,11.4,9.7,89,102121,0,-0,330,0.0,-0.0,0.0,0,0,0,0,150,1.0,10,5,9999,99999,9,999999999,0.0,999,999,99
2050,2,18,24,0,*?*?*?*?*?*?*?*?*?*?*?*?*?*?*?*?*?*?*?*?*?*?,10.8,10.2,96,102121,0,-0,327,0.0,-0.0,0.0,0,0,0,0,110,5.2,10,5,9999,99999,9,999999999,0.0,999,999,99
2050,2,19,1,0,*?*?*?*?*?*?*?*?*?*?*?*?*?*?*?*?*?*?*?*?*?*?,12.0,9.8,85,102005,0,-0,332,0.0,-0.0,0.0,0,0,0,0,177,3.1,10,5,9999,99999,9,999999999,0.0,999,999,99
2050,2,19,2,0,*?*?*?*?*?*?*?*?*?*?*?*?*?*?*?*?*?*?*?*?*?*?,12.3,9.7,83,102005,0,-0,334,0.0,-0.0,0.0,0,0,0,0,193,3.6,10,5,9999,99999,9,999999999,0.0,999,999,99
2050,2,19,3,0,*?*?*?*?*?*?*?*?*?*?*?*?*?*?*?*?*?*?*?*?*?*?,12.9,9.9,81,102005,0,-0,337,0.0,-0.0,0.0,0,0,0,0,210,4.6,10,5,9999,99999,9,999999999,0.0,999,999,99
2050,2,19,4,0,*?*?*?*?*?*?*?*?*?*?*?*?*?*?*?*?*?*?*?*?*?*?,12.6,9.9,83,102005,0,-0,335,0.0,-0.0,0.0,0,0,0,0,227,4.6,10,5,9999,99999,9,999999999,0.0,999,999,99
2050,2,19,5,0,*?*?*?*?*?*?*?*?*?*?*?*?*?*?*?*?*?*?*?*?*?*?,12.0,9.8,85,102005,0,-0,332,0.0,-0.0,0.0,0,0,0,0,243,3.6,10,5,9999,99999,9,999999999,0.0,999,999,99
2050,2,19,6,0,*?*?*?*?*?*?*?*?*?*?*?*?*?*?*?*?*?*?*?*?*?*?,11.9,10.2,88,102005,0,-0,332,0.0,-0.0,0.0,0,0,0,0,260,4.1,10,5,9999,99999,9,999999999,0.0,999,999,99
2050,2,19,7,0,*?*?*?*?*?*?*?*?*?*?*?*?*?*?*?*?*?*?*?*?*?*?,11.6,9.7,87,102005,31,1395,331,0.0,0.0,0.0,0,0,0,0,263,4.1,10,5,9999,99999,9,999999999,0.0,999,999,99
2050,2,19,8,0,*?*?*?*?*?*?*?*?*?*?*?*?*?*?*?*?*?*?*?*?*?*?,12.5,9.7,82,102005,226,1399,335,30.2,0.0,30.2,3542,0,3548,1174,267,4.6,10,5,9999,99999,9,999999999,0.1,999,999,99
2050,2,19,9,0,*?*?*?*?*?*?*?*?*?*?*?*?*?*?*?*?*?*?*?*?*?*?,13.2,9.4,77,102005,390,1397,338,62.5,0.0,62.5,7299,0,7317,2531,270,6.2,10,5,9999,99999,9,999999999,0.1,999,999,99
2050,2,19,10,0,*?*?*?*?*?*?*?*?*?*?*?*?*?*?*?*?*?*?*?*?*?*?,14.9,9.9,71,102005,513,1398,346,86.7,0.0,86.7,10159,0,10189,3657,273,7.7,10,5,9999,99999,9,999999999,0.1,999,999,99
2050,2,19,11,0,*?*?*?*?*?*?*?*?*?*?*?*?*?*?*?*?*?*?*?*?*?*?,15.7,9.7,67,102005,586,1398,350,101.0,0.0,101.0,11876,0,11914,4369,277,7.7,10,5,9999,99999,9,999999999,0.3,999,999,99
2050,2,19,12,0,*?*?*?*?*?*?*?*?*?*?*?*?*?*?*?*?*?*?*?*?*?*?,16.6,8.7,59,102005,604,1399,355,104.5,0.0,104.5,12298,0,12338,4550,280,8.8,10,5,9999,99999,9,999999999,1.0,999,999,99
2050,2,19,13,0,*?*?*?*?*?*?*?*?*?*?*?*?*?*?*?*?*?*?*?*?*?*?,16.5,8.0,57,102005,566,1399,354,97.0,0.0,97.0,11391,0,11427,4167,245,10.3,10,5,9999,99999,9,999999999,1.0,999,999,99
2050,2,19,14,0,*?*?*?*?*?*?*?*?*?*?*?*?*?*?*?*?*?*?*?*?*?*?,16.8,8.5,58,102005,474,1399,356,78.9,0.0,78.9,9235,0,9261,3286,210,9.8,10,5,9999,99999,9,999999999,1.0,999,999,99
2050,2,19,15,0,*?*?*?*?*?*?*?*?*?*?*?*?*?*?*?*?*?*?*?*?*?*?,16.4,8.5,59,102005,335,1399,354,51.6,0.0,51.6,6020,0,6034,2054,175,9.3,10,5,9999,99999,9,999999999,0.8,999,999,99
2050,2,19,16,0,*?*?*?*?*?*?*?*?*?*?*?*?*?*?*?*?*?*?*?*?*?*?,16.7,7.9,55,102005,158,1398,355,16.9,0.0,16.9,2007,-0,2009,657,140,6.7,10,5,9999,99999,9,999999999,0.0,999,999,99
2050,2,19,17,0,*?*?*?*?*?*?*?*?*?*?*?*?*?*?*?*?*?*?*?*?*?*?,16.4,8.1,57,102005,0,-0,354,0.0,-0.0,0.0,0,0,0,0,105,6.7,10,5,9999,99999,9,999999999,0.0,999,999,99
2050,2,19,18,0,*?*?*?*?*?*?*?*?*?*?*?*?*?*?*?*?*?*?*?*?*?*?,15.6,8.9,64,102005,0,-0,350,0.0,-0.0,0.0,0,0,0,0,70,5.2,10,5,9999,99999,9,999999999,0.0,999,999,99
2050,2,19,19,0,*?*?*?*?*?*?*?*?*?*?*?*?*?*?*?*?*?*?*?*?*?*?,15.2,9.4,68,102005,0,-0,348,0.0,-0.0,0.0,0,0,0,0,68,6.2,10,5,9999,99999,9,999999999,0.0,999,999,99
2050,2,19,20,0,*?*?*?*?*?*?*?*?*?*?*?*?*?*?*?*?*?*?*?*?*?*?,14.1,9.1,71,102005,0,-0,342,0.0,-0.0,0.0,0,0,0,0,67,5.7,10,5,9999,99999,9,999999999,0.0,999,999,99
2050,2,19,21,0,*?*?*?*?*?*?*?*?*?*?*?*?*?*?*?*?*?*?*?*?*?*?,14.2,10.1,75,102005,0,-0,343,0.0,-0.0,0.0,0,0,0,0,65,6.7,10,5,9999,99999,9,999999999,0.0,999,999,99
2050,2,19,22,0,*?*?*?*?*?*?*?*?*?*?*?*?*?*?*?*?*?*?*?*?*?*?,13.7,9.7,76,102005,0,-0,340,0.0,-0.0,0.0,0,0,0,0,63,6.7,10,5,9999,99999,9,999999999,0.1,999,999,99
2050,2,19,23,0,*?*?*?*?*?*?*?*?*?*?*?*?*?*?*?*?*?*?*?*?*?*?,13.3,9.4,76,102005,0,-0,339,0.0,-0.0,0.0,0,0,0,0,62,7.2,10,5,9999,99999,9,999999999,0.1,999,999,99
2050,2,19,24,0,*?*?*?*?*?*?*?*?*?*?*?*?*?*?*?*?*?*?*?*?*?*?,11.6,9.7,87,102005,0,-0,331,0.0,-0.0,0.0,0,0,0,0,160,3.6,10,5,9999,99999,9,999999999,0.0,999,999,99
2050,2,20,1,0,*?*?*?*?*?*?*?*?*?*?*?*?*?*?*?*?*?*?*?*?*?*?,12.1,8.9,79,102500,0,-0,333,0.0,-0.0,0.0,0,0,0,0,63,2.1,10,5,9999,99999,9,999999999,0.0,999,999,99
2050,2,20,2,0,*?*?*?*?*?*?*?*?*?*?*?*?*?*?*?*?*?*?*?*?*?*?,11.8,8.7,80,102500,0,-0,332,0.0,-0.0,0.0,0,0,0,0,67,4.1,10,5,9999,99999,9,999999999,0.0,999,999,99
2050,2,20,3,0,*?*?*?*?*?*?*?*?*?*?*?*?*?*?*?*?*?*?*?*?*?*?,11.4,8.9,83,102500,0,-0,330,0.0,-0.0,0.0,0,0,0,0,70,4.6,10,5,9999,99999,9,999999999,0.0,999,999,99
2050,2,20,4,0,*?*?*?*?*?*?*?*?*?*?*?*?*?*?*?*?*?*?*?*?*?*?,10.5,8.5,86,102500,0,-0,326,0.0,-0.0,0.0,0,0,0,0,73,4.1,10,5,9999,99999,9,999999999,0.0,999,999,99
2050,2,20,5,0,*?*?*?*?*?*?*?*?*?*?*?*?*?*?*?*?*?*?*?*?*?*?,10.2,8.8,90,102500,0,-0,324,0.0,-0.0,0.0,0,0,0,0,77,4.1,10,5,9999,99999,9,999999999,0.0,999,999,99
2050,2,20,6,0,*?*?*?*?*?*?*?*?*?*?*?*?*?*?*?*?*?*?*?*?*?*?,9.8,7.9,86,102500,0,-0,323,0.0,-0.0,0.0,0,0,0,0,80,5.2,10,5,9999,99999,9,999999999,0.0,999,999,99
2050,2,20,7,0,*?*?*?*?*?*?*?*?*?*?*?*?*?*?*?*?*?*?*?*?*?*?,10.3,8.4,86,102500,39,1416,325,0.0,0.0,0.0,0,0,0,0,83,4.6,10,5,9999,99999,9,999999999,0.0,999,999,99
2050,2,20,8,0,*?*?*?*?*?*?*?*?*?*?*?*?*?*?*?*?*?*?*?*?*?*?,10.8,9.2,88,102500,234,1401,327,31.7,0.0,31.7,3716,0,3722,1234,87,7.7,10,5,9999,99999,9,999999999,0.0,999,999,99
2050,2,20,9,0,*?*?*?*?*?*?*?*?*?*?*?*?*?*?*?*?*?*?*?*?*?*?,11.6,9.8,88,102500,398,1398,324,147.5,130.5,110.3,16074,11689,12660,2448,90,8.8,8,4,9999,99999,9,999999999,0.0,999,999,99
2050,2,20,10,0,*?*?*?*?*?*?*?*?*?*?*?*?*?*?*?*?*?*?*?*?*?*?,13.3,9.9,79,102500,521,1398,331,203.1,137.3,151.9,22134,13295,17284,3507,93,8.2,8,4,9999,99999,9,999999999,0.0,999,999,99
2050,2,20,11,0,*?*?*?*?*?*?*?*?*?*?*?*?*?*?*?*?*?*?*?*?*?*?,16.1,10.3,67,102500,594,1399,345,236.1,140.1,176.6,25746,13958,20007,4190,97,8.8,8,4,9999,99999,9,999999999,0.0,999,999,99
2050,2,20,12,0,*?*?*?*?*?*?*?*?*?*?*?*?*?*?*?*?*?*?*?*?*?*?,16.7,10.4,66,102500,612,1399,351,184.2,56.0,159.7,20252,5448,18018,4719,100,7.2,9,5,9999,99999,9,999999999,0.0,999,999,99
2050,2,20,13,0,*?*?*?*?*?*?*?*?*?*?*?*?*?*?*?*?*?*?*?*?*?*?,16.5,9.8,64,102500,573,1398,354,98.5,0.0,98.5,11577,0,11614,4243,102,7.7,10,5,9999,99999,9,999999999,0.0,999,999,99
2050,2,20,14,0,*?*?*?*?*?*?*?*?*?*?*?*?*?*?*?*?*?*?*?*?*?*?,16.9,9.9,63,102500,481,1397,352,139.7,54.0,121.1,15341,5034,13675,3373,103,8.8,9,5,9999,99999,9,999999999,0.0,999,999,99
2050,2,20,15,0,*?*?*?*?*?*?*?*?*?*?*?*?*?*?*?*?*?*?*?*?*?*?,16.8,9.7,62,102500,342,1398,352,92.1,50.1,79.9,10111,4298,9041,2109,105,8.8,9,5,9999,99999,9,999999999,0.0,999,999,99
2050,2,20,16,0,*?*?*?*?*?*?*?*?*?*?*?*?*?*?*?*?*?*?*?*?*?*?,16.7,9.6,62,102500,165,1398,355,18.2,0.0,18.2,2165,-0,2167,709,107,7.7,10,5,9999,99999,9,999999999,0.0,999,999,99
2050,2,20,17,0,*?*?*?*?*?*?*?*?*?*?*?*?*?*?*?*?*?*?*?*?*?*?,16.2,9.3,63,102500,0,-0,352,0.0,-0.0,0.0,0,0,0,0,108,6.7,10,5,9999,99999,9,999999999,0.0,999,999,99
2050,2,20,18,0,*?*?*?*?*?*?*?*?*?*?*?*?*?*?*?*?*?*?*?*?*?*?,14.5,9.1,69,102500,0,-0,344,0.0,-0.0,0.0,0,0,0,0,110,6.7,10,5,9999,99999,9,999999999,0.0,999,999,99
2050,2,20,19,0,*?*?*?*?*?*?*?*?*?*?*?*?*?*?*?*?*?*?*?*?*?*?,14.8,9.2,68,102500,0,-0,346,0.0,-0.0,0.0,0,0,0,0,108,5.2,10,5,9999,99999,9,999999999,0.0,999,999,99
2050,2,20,20,0,*?*?*?*?*?*?*?*?*?*?*?*?*?*?*?*?*?*?*?*?*?*?,13.6,9.2,74,102500,0,-0,340,0.0,-0.0,0.0,0,0,0,0,107,4.1,10,5,9999,99999,9,999999999,0.6,999,999,99
2050,2,20,21,0,*?*?*?*?*?*?*?*?*?*?*?*?*?*?*?*?*?*?*?*?*?*?,12.7,8.1,73,102500,0,-0,336,0.0,-0.0,0.0,0,0,0,0,105,4.1,10,5,9999,99999,9,999999999,0.8,999,999,99
2050,2,20,22,0,*?*?*?*?*?*?*?*?*?*?*?*?*?*?*?*?*?*?*?*?*?*?,12.4,8.4,75,102500,0,-0,335,0.0,-0.0,0.0,0,0,0,0,103,3.6,10,5,9999,99999,9,999999999,0.3,999,999,99
2050,2,20,23,0,*?*?*?*?*?*?*?*?*?*?*?*?*?*?*?*?*?*?*?*?*?*?,12.3,8.3,75,102500,0,-0,334,0.0,-0.0,0.0,0,0,0,0,102,3.1,10,5,9999,99999,9,999999999,0.7,999,999,99
2050,2,20,24,0,*?*?*?*?*?*?*?*?*?*?*?*?*?*?*?*?*?*?*?*?*?*?,13.0,9.2,76,102500,0,-0,337,0.0,-0.0,0.0,0,0,0,0,60,2.6,10,5,9999,99999,9,999999999,0.0,999,999,99
2050,2,21,1,0,*?*?*?*?*?*?*?*?*?*?*?*?*?*?*?*?*?*?*?*?*?*?,12.2,12.1,100,102620,0,-0,333,0.0,-0.0,0.0,0,0,0,0,98,6.2,10,5,9999,99999,9,999999999,0.7,999,999,99
2050,2,21,2,0,*?*?*?*?*?*?*?*?*?*?*?*?*?*?*?*?*?*?*?*?*?*?,12.5,12.5,100,102620,0,-0,334,0.0,-0.0,0.0,0,0,0,0,97,5.7,10,5,9999,99999,9,999999999,0.7,999,999,99
2050,2,21,3,0,*?*?*?*?*?*?*?*?*?*?*?*?*?*?*?*?*?*?*?*?*?*?,12.1,12.1,100,102620,0,-0,332,0.0,-0.0,0.0,0,0,0,0,95,5.7,10,5,9999,99999,9,999999999,0.3,999,999,99
2050,2,21,4,0,*?*?*?*?*?*?*?*?*?*?*?*?*?*?*?*?*?*?*?*?*?*?,11.5,11.5,100,102620,0,-0,330,0.0,-0.0,0.0,0,0,0,0,93,6.2,10,5,9999,99999,9,999999999,0.0,999,999,99
2050,2,21,5,0,*?*?*?*?*?*?*?*?*?*?*?*?*?*?*?*?*?*?*?*?*?*?,11.2,11.2,100,102620,0,-0,328,0.0,-0.0,0.0,0,0,0,0,92,5.7,10,5,9999,99999,9,999999999,0.0,999,999,99
2050,2,21,6,0,*?*?*?*?*?*?*?*?*?*?*?*?*?*?*?*?*?*?*?*?*?*?,11.0,11.0,100,102620,0,-0,327,0.0,-0.0,0.0,0,0,0,0,90,6.2,10,5,9999,99999,9,999999999,0.0,999,999,99
2050,2,21,7,0,*?*?*?*?*?*?*?*?*?*?*?*?*?*?*?*?*?*?*?*?*?*?,11.2,11.2,100,102620,46,1396,328,0.0,0.0,0.0,0,0,0,0,92,7.2,10,5,9999,99999,9,999999999,0.0,999,999,99
2050,2,21,8,0,*?*?*?*?*?*?*?*?*?*?*?*?*?*?*?*?*?*?*?*?*?*?,11.5,11.5,100,102620,241,1396,312,111.0,378.2,45.7,11352,27132,6815,818,93,5.2,4,2,9999,99999,9,999999999,0.0,999,999,99
2050,2,21,9,0,*?*?*?*?*?*?*?*?*?*?*?*?*?*?*?*?*?*?*?*?*?*?,13.1,11.6,95,102620,406,1398,313,225.6,522.1,74.0,23266,45488,10754,1371,95,5.2,2,1,9999,99999,9,999999999,0.0,999,999,99
2050,2,21,10,0,*?*?*?*?*?*?*?*?*?*?*?*?*?*?*?*?*?*?*?*?*?*?,14.1,11.3,87,102620,529,1398,320,306.0,515.2,111.1,32605,48801,14362,2116,97,6.2,3,2,9999,99999,9,999999999,0.0,999,999,99
2050,2,21,11,0,*?*?*?*?*?*?*?*?*?*?*?*?*?*?*?*?*?*?*?*?*?*?,16.0,11.7,80,102620,601,1396,329,354.8,525.1,128.8,37849,51234,16432,2536,98,5.7,3,2,9999,99999,9,999999999,0.0,999,999,99
2050,2,21,12,0,*?*?*?*?*?*?*?*?*?*?*?*?*?*?*?*?*?*?*?*?*?*?,15.8,10.9,76,102620,619,1397,320,370.9,580.2,113.9,38550,55899,15868,2281,100,6.7,1,0,9999,99999,9,999999999,0.0,999,999,99
2050,2,21,13,0,*?*?*?*?*?*?*?*?*?*?*?*?*?*?*?*?*?*?*?*?*?*?,16.5,9.9,68,102620,581,1398,328,340.8,522.5,123.7,36352,50603,15848,2411,97,5.7,3,2,9999,99999,9,999999999,0.0,999,999,99
2050,2,21,14,0,*?*?*?*?*?*?*?*?*?*?*?*?*?*?*?*?*?*?*?*?*?*?,16.3,8.8,64,102620,488,1396,333,263.4,395.6,125.1,27445,36568,15673,2404,93,6.2,5,3,9999,99999,9,999999999,0.0,999,999,99
2050,2,21,15,0,*?*?*?*?*?*?*?*?*?*?*?*?*?*?*?*?*?*?*?*?*?*?,16.2,10.3,71,102620,349,1397,317,187.8,526.3,56.4,19503,43961,8476,1054,90,5.7,0,0,9999,99999,9,999999999,0.0,999,999,99
2050,2,21,16,0,*?*?*?*?*?*?*?*?*?*?*?*?*?*?*?*?*?*?*?*?*?*?,16.2,11.1,75,102620,172,1398,329,66.8,346.0,24.3,6978,21773,3885,455,87,5.2,3,2,9999,99999,9,999999999,0.1,999,999,99
2050,2,21,17,0,*?*?*?*?*?*?*?*?*?*?*?*?*?*?*?*?*?*?*?*?*?*?,15.7,10.3,74,102620,0,-0,346,0.0,-0.0,0.0,0,0,0,0,83,4.6,9,5,9999,99999,9,999999999,0.1,999,999,99
2050,2,21,18,0,*?*?*?*?*?*?*?*?*?*?*?*?*?*?*?*?*?*?*?*?*?*?,14.8,11.6,85,102620,0,-0,345,0.0,-0.0,0.0,0,0,0,0,80,4.6,10,5,9999,99999,9,999999999,0.0,999,999,99
2050,2,21,19,0,*?*?*?*?*?*?*?*?*?*?*?*?*?*?*?*?*?*?*?*?*?*?,14.9,10.9,80,102620,0,-0,346,0.0,-0.0,0.0,0,0,0,0,82,3.6,10,5,9999,99999,9,999999999,0.0,999,999,99
2050,2,21,20,0,*?*?*?*?*?*?*?*?*?*?*?*?*?*?*?*?*?*?*?*?*?*?,13.3,11.5,93,102620,0,-0,338,0.0,-0.0,0.0,0,0,0,0,83,5.2,10,5,9999,99999,9,999999999,0.0,999,999,99
2050,2,21,21,0,*?*?*?*?*?*?*?*?*?*?*?*?*?*?*?*?*?*?*?*?*?*?,14.2,12.5,94,102620,0,-0,342,0.0,-0.0,0.0,0,0,0,0,85,3.6,10,5,9999,99999,9,999999999,0.0,999,999,99
2050,2,21,22,0,*?*?*?*?*?*?*?*?*?*?*?*?*?*?*?*?*?*?*?*?*?*?,12.5,12.5,100,102620,0,-0,334,0.0,-0.0,0.0,0,0,0,0,87,4.1,10,5,9999,99999,9,999999999,0.0,999,999,99
2050,2,21,23,0,*?*?*?*?*?*?*?*?*?*?*?*?*?*?*?*?*?*?*?*?*?*?,12.6,12.5,100,102620,0,-0,335,0.0,-0.0,0.0,0,0,0,0,88,4.1,10,5,9999,99999,9,999999999,0.0,999,999,99
2050,2,21,24,0,*?*?*?*?*?*?*?*?*?*?*?*?*?*?*?*?*?*?*?*?*?*?,12.2,10.3,92,102620,0,-0,333,0.0,-0.0,0.0,0,0,0,0,100,5.7,10,5,9999,99999,9,999999999,0.6,999,999,99
2050,2,22,1,0,*?*?*?*?*?*?*?*?*?*?*?*?*?*?*?*?*?*?*?*?*?*?,11.7,9.2,84,102350,0,-0,331,0.0,-0.0,0.0,0,0,0,0,82,4.1,10,5,9999,99999,9,999999999,0.0,999,999,99
2050,2,22,2,0,*?*?*?*?*?*?*?*?*?*?*?*?*?*?*?*?*?*?*?*?*?*?,10.9,7.4,78,102350,0,-0,328,0.0,-0.0,0.0,0,0,0,0,73,5.2,10,5,9999,99999,9,999999999,0.0,999,999,99
2050,2,22,3,0,*?*?*?*?*?*?*?*?*?*?*?*?*?*?*?*?*?*?*?*?*?*?,11.1,8.3,82,102350,0,-0,328,0.0,-0.0,0.0,0,0,0,0,65,4.6,10,5,9999,99999,9,999999999,0.2,999,999,99
2050,2,22,4,0,*?*?*?*?*?*?*?*?*?*?*?*?*?*?*?*?*?*?*?*?*?*?,10.1,8.1,87,102350,0,-0,324,0.0,-0.0,0.0,0,0,0,0,57,5.7,10,5,9999,99999,9,999999999,0.0,999,999,99
2050,2,22,5,0,*?*?*?*?*?*?*?*?*?*?*?*?*?*?*?*?*?*?*?*?*?*?,11.9,8.8,81,102350,0,-0,332,0.0,-0.0,0.0,0,0,0,0,48,4.1,10,5,9999,99999,9,999999999,0.0,999,999,99
2050,2,22,6,0,*?*?*?*?*?*?*?*?*?*?*?*?*?*?*?*?*?*?*?*?*?*?,10.5,8.3,85,102350,0,-0,326,0.0,-0.0,0.0,0,0,0,0,40,6.7,10,5,9999,99999,9,999999999,0.0,999,999,99
2050,2,22,7,0,*?*?*?*?*?*?*?*?*?*?*?*?*?*?*?*?*?*?*?*?*?*?,9.2,8.0,91,102350,54,1406,320,0.0,0.0,0.0,0,0,0,0,42,6.2,10,5,9999,99999,9,999999999,0.0,999,999,99
2050,2,22,8,0,*?*?*?*?*?*?*?*?*?*?*?*?*?*?*?*?*?*?*?*?*?*?,10.4,9.4,93,102350,249,1397,315,94.6,189.5,60.8,10044,13326,7294,1134,43,6.7,7,4,9999,99999,9,999999999,0.0,999,999,99
2050,2,22,9,0,*?*?*?*?*?*?*?*?*?*?*?*?*?*?*?*?*?*?*?*?*?*?,11.6,11.0,96,102350,414,1398,321,182.8,220.4,117.5,19327,19753,13622,2350,45,7.2,7,4,9999,99999,9,999999999,0.0,999,999,99
2050,2,22,10,0,*?*?*?*?*?*?*?*?*?*?*?*?*?*?*?*?*?*?*?*?*?*?,13.4,12.2,92,102350,536,1396,327,275.7,321.6,152.2,29346,31417,17443,3164,47,5.2,6,3,9999,99999,9,999999999,0.0,999,999,99
2050,2,22,11,0,*?*?*?*?*?*?*?*?*?*?*?*?*?*?*?*?*?*?*?*?*?*?,15.9,12.5,80,102350,609,1396,342,287.5,235.3,184.8,30562,23715,20877,4014,48,5.7,7,4,9999,99999,9,999999999,0.0,999,999,99
2050,2,22,12,0,*?*?*?*?*?*?*?*?*?*?*?*?*?*?*?*?*?*?*?*?*?*?,17.9,12.3,69,102350,627,1397,351,296.9,236.2,190.9,31588,23953,21520,4181,50,5.2,7,4,9999,99999,9,999999999,0.0,999,999,99
2050,2,22,13,0,*?*?*?*?*?*?*?*?*?*?*?*?*?*?*?*?*?*?*?*?*?*?,17.8,11.9,68,102350,588,1397,353,233.7,139.9,174.8,25489,13917,19814,4141,48,4.1,8,4,9999,99999,9,999999999,0.0,999,999,99
2050,2,22,14,0,*?*?*?*?*?*?*?*?*?*?*?*?*?*?*?*?*?*?*?*?*?*?,18.2,12.0,67,102350,496,1397,352,226.8,228.1,145.8,24024,21765,16707,3013,47,3.6,7,4,9999,99999,9,999999999,0.0,999,999,99
2050,2,22,15,0,*?*?*?*?*?*?*?*?*?*?*?*?*?*?*?*?*?*?*?*?*?*?,18.0,12.4,69,102350,356,1396,355,128.7,127.1,96.3,14032,10956,11085,2111,45,3.6,8,4,9999,99999,9,999999999,0.0,999,999,99
2050,2,22,16,0,*?*?*?*?*?*?*?*?*?*?*?*?*?*?*?*?*?*?*?*?*?*?,18.1,11.3,64,102350,179,1398,358,36.5,37.9,31.6,4074,2408,3792,664,43,3.1,9,5,9999,99999,9,999999999,0.0,999,999,99
2050,2,22,17,0,*?*?*?*?*?*?*?*?*?*?*?*?*?*?*?*?*?*?*?*?*?*?,18.0,11.1,64,102350,0,-0,354,0.0,-0.0,0.0,0,0,0,0,42,4.6,8,4,9999,99999,9,999999999,0.0,999,999,99
2050,2,22,18,0,*?*?*?*?*?*?*?*?*?*?*?*?*?*?*?*?*?*?*?*?*?*?,16.4,10.8,69,102350,0,-0,353,0.0,-0.0,0.0,0,0,0,0,40,5.2,10,5,9999,99999,9,999999999,0.0,999,999,99
2050,2,22,19,0,*?*?*?*?*?*?*?*?*?*?*?*?*?*?*?*?*?*?*?*?*?*?,14.4,11.7,83,102350,0,-0,343,0.0,-0.0,0.0,0,0,0,0,35,4.6,10,5,9999,99999,9,999999999,0.4,999,999,99
2050,2,22,20,0,*?*?*?*?*?*?*?*?*?*?*?*?*?*?*?*?*?*?*?*?*?*?,13.2,11.2,87,102350,0,-0,338,0.0,-0.0,0.0,0,0,0,0,30,5.2,10,5,9999,99999,9,999999999,0.0,999,999,99
2050,2,22,21,0,*?*?*?*?*?*?*?*?*?*?*?*?*?*?*?*?*?*?*?*?*?*?,13.3,11.5,88,102350,0,-0,338,0.0,-0.0,0.0,0,0,0,0,25,4.6,10,5,9999,99999,9,999999999,0.0,999,999,99
2050,2,22,22,0,*?*?*?*?*?*?*?*?*?*?*?*?*?*?*?*?*?*?*?*?*?*?,12.4,10.8,90,102350,0,-0,334,0.0,-0.0,0.0,0,0,0,0,20,5.7,10,5,9999,99999,9,999999999,0.0,999,999,99
2050,2,22,23,0,*?*?*?*?*?*?*?*?*?*?*?*?*?*?*?*?*?*?*?*?*?*?,12.6,10.7,87,102350,0,-0,335,0.0,-0.0,0.0,0,0,0,0,15,7.2,10,5,9999,99999,9,999999999,0.0,999,999,99
2050,2,22,24,0,*?*?*?*?*?*?*?*?*?*?*?*?*?*?*?*?*?*?*?*?*?*?,12.6,11.0,89,102350,0,-0,335,0.0,-0.0,0.0,0,0,0,0,90,4.1,10,5,9999,99999,9,999999999,0.0,999,999,99
2050,2,23,1,0,*?*?*?*?*?*?*?*?*?*?*?*?*?*?*?*?*?*?*?*?*?*?,12.9,11.1,89,102333,0,-0,336,0.0,-0.0,0.0,0,0,0,0,10,4.1,10,5,9999,99999,9,999999999,0.0,999,999,99
2050,2,23,2,0,*?*?*?*?*?*?*?*?*?*?*?*?*?*?*?*?*?*?*?*?*?*?,13.1,11.5,90,102333,0,-0,337,0.0,-0.0,0.0,0,0,0,0,10,3.6,10,5,9999,99999,9,999999999,0.0,999,999,99
2050,2,23,3,0,*?*?*?*?*?*?*?*?*?*?*?*?*?*?*?*?*?*?*?*?*?*?,13.3,11.5,89,102333,0,-0,338,0.0,-0.0,0.0,0,0,0,0,10,4.1,10,5,9999,99999,9,999999999,0.0,999,999,99
2050,2,23,4,0,*?*?*?*?*?*?*?*?*?*?*?*?*?*?*?*?*?*?*?*?*?*?,13.0,10.7,86,102333,0,-0,337,0.0,-0.0,0.0,0,0,0,0,10,4.6,10,5,9999,99999,9,999999999,0.0,999,999,99
2050,2,23,5,0,*?*?*?*?*?*?*?*?*?*?*?*?*?*?*?*?*?*?*?*?*?*?,13.4,10.5,83,102333,0,-0,339,0.0,-0.0,0.0,0,0,0,0,10,3.6,10,5,9999,99999,9,999999999,0.0,999,999,99
2050,2,23,6,0,*?*?*?*?*?*?*?*?*?*?*?*?*?*?*?*?*?*?*?*?*?*?,12.9,10.3,84,102333,0,-0,336,0.0,-0.0,0.0,0,0,0,0,10,3.6,10,5,9999,99999,9,999999999,0.0,999,999,99
2050,2,23,7,0,*?*?*?*?*?*?*?*?*?*?*?*?*?*?*?*?*?*?*?*?*?*?,13.5,10.2,80,102333,61,1388,339,0.0,0.0,0.0,0,0,0,0,17,4.1,10,5,9999,99999,9,999999999,0.0,999,999,99
2050,2,23,8,0,*?*?*?*?*?*?*?*?*?*?*?*?*?*?*?*?*?*?*?*?*?*?,12.8,9.7,81,102333,257,1398,333,63.1,45.7,54.7,6973,3453,6444,1170,23,3.6,9,5,9999,99999,9,999999999,0.0,999,999,99
2050,2,23,9,0,*?*?*?*?*?*?*?*?*?*?*?*?*?*?*?*?*?*?*?*?*?*?,12.8,10.3,85,102333,421,1395,333,119.5,52.6,103.6,13111,4769,11701,2814,30,4.6,9,5,9999,99999,9,999999999,0.0,999,999,99
2050,2,23,10,0,*?*?*?*?*?*?*?*?*?*?*?*?*?*?*?*?*?*?*?*?*?*?,13.2,9.3,77,102333,544,1396,338,93.0,0.0,93.0,10909,0,10942,3964,37,6.2,10,5,9999,99999,9,999999999,0.0,999,999,99
2050,2,23,11,0,*?*?*?*?*?*?*?*?*?*?*?*?*?*?*?*?*?*?*?*?*?*?,13.8,8.8,72,102333,617,1396,337,186.3,56.1,161.5,20483,5464,18221,4785,43,5.7,9,5,9999,99999,9,999999999,0.0,999,999,99
2050,2,23,12,0,*?*?*?*?*?*?*?*?*?*?*?*?*?*?*?*?*?*?*?*?*?*?,13.6,8.9,74,102333,634,1395,336,192.3,56.3,166.7,21145,5505,18805,4981,50,6.7,9,5,9999,99999,9,999999999,0.0,999,999,99
2050,2,23,13,0,*?*?*?*?*?*?*?*?*?*?*?*?*?*?*?*?*?*?*?*?*?*?,13.4,7.0,66,102333,596,1397,335,179.0,55.8,155.2,19679,5410,17511,4553,47,5.7,9,5,9999,99999,9,999999999,0.0,999,999,99
2050,2,23,14,0,*?*?*?*?*?*?*?*?*?*?*?*?*?*?*?*?*?*?*?*?*?*?,13.5,7.3,66,102333,503,1396,340,84.9,0.0,84.9,9942,0,9971,3568,43,5.7,10,5,9999,99999,9,999999999,0.0,999,999,99
2050,2,23,15,0,*?*?*?*?*?*?*?*?*?*?*?*?*?*?*?*?*?*?*?*?*?*?,13.6,7.9,68,102333,363,1395,336,99.6,50.9,86.4,10930,4442,9767,2296,40,5.7,9,5,9999,99999,9,999999999,0.0,999,999,99
2050,2,23,16,0,*?*?*?*?*?*?*?*?*?*?*?*?*?*?*?*?*?*?*?*?*?*?,13.9,8.9,72,102333,186,1398,338,38.9,38.8,33.7,4335,2518,4032,708,37,4.6,9,5,9999,99999,9,999999999,0.0,999,999,99
2050,2,23,17,0,*?*?*?*?*?*?*?*?*?*?*?*?*?*?*?*?*?*?*?*?*?*?,13.7,9.6,76,102333,0,-0,340,0.0,-0.0,0.0,0,0,0,0,33,4.6,10,5,9999,99999,9,999999999,0.0,999,999,99
2050,2,23,18,0,*?*?*?*?*?*?*?*?*?*?*?*?*?*?*?*?*?*?*?*?*?*?,13.6,9.6,76,102333,0,-0,340,0.0,-0.0,0.0,0,0,0,0,30,4.1,10,5,9999,99999,9,999999999,0.0,999,999,99
2050,2,23,19,0,*?*?*?*?*?*?*?*?*?*?*?*?*?*?*?*?*?*?*?*?*?*?,13.6,9.8,78,102333,0,-0,340,0.0,-0.0,0.0,0,0,0,0,27,5.7,10,5,9999,99999,9,999999999,0.0,999,999,99
2050,2,23,20,0,*?*?*?*?*?*?*?*?*?*?*?*?*?*?*?*?*?*?*?*?*?*?,13.3,10.3,82,102333,0,-0,338,0.0,-0.0,0.0,0,0,0,0,23,6.2,10,5,9999,99999,9,999999999,0.0,999,999,99
2050,2,23,21,0,*?*?*?*?*?*?*?*?*?*?*?*?*?*?*?*?*?*?*?*?*?*?,13.5,10.7,83,102333,0,-0,339,0.0,-0.0,0.0,0,0,0,0,20,5.7,10,5,9999,99999,9,999999999,0.0,999,999,99
2050,2,23,22,0,*?*?*?*?*?*?*?*?*?*?*?*?*?*?*?*?*?*?*?*?*?*?,12.9,10.4,85,102333,0,-0,336,0.0,-0.0,0.0,0,0,0,0,17,4.6,10,5,9999,99999,9,999999999,0.0,999,999,99
2050,2,23,23,0,*?*?*?*?*?*?*?*?*?*?*?*?*?*?*?*?*?*?*?*?*?*?,12.9,11.2,90,102333,0,-0,336,0.0,-0.0,0.0,0,0,0,0,13,2.6,10,5,9999,99999,9,999999999,0.0,999,999,99
2050,2,23,24,0,*?*?*?*?*?*?*?*?*?*?*?*?*?*?*?*?*?*?*?*?*?*?,12.8,10.9,88,102333,0,-0,336,0.0,-0.0,0.0,0,0,0,0,10,5.2,10,5,9999,99999,9,999999999,0.0,999,999,99
2050,2,24,1,0,*?*?*?*?*?*?*?*?*?*?*?*?*?*?*?*?*?*?*?*?*?*?,12.7,8.3,73,102679,0,-0,336,0.0,-0.0,0.0,0,0,0,0,10,1.5,10,5,9999,99999,9,999999999,0.0,999,999,99
2050,2,24,2,0,*?*?*?*?*?*?*?*?*?*?*?*?*?*?*?*?*?*?*?*?*?*?,12.5,6.9,67,102679,0,-0,335,0.0,-0.0,0.0,0,0,0,0,10,3.1,10,5,9999,99999,9,999999999,0.0,999,999,99
2050,2,24,3,0,*?*?*?*?*?*?*?*?*?*?*?*?*?*?*?*?*?*?*?*?*?*?,12.9,7.0,67,102679,0,-0,337,0.0,-0.0,0.0,0,0,0,0,10,4.6,10,5,9999,99999,9,999999999,0.5,999,999,99
2050,2,24,4,0,*?*?*?*?*?*?*?*?*?*?*?*?*?*?*?*?*?*?*?*?*?*?,12.6,7.4,69,102679,0,-0,336,0.0,-0.0,0.0,0,0,0,0,10,4.1,10,5,9999,99999,9,999999999,0.2,999,999,99
2050,2,24,5,0,*?*?*?*?*?*?*?*?*?*?*?*?*?*?*?*?*?*?*?*?*?*?,12.4,7.6,72,102679,0,-0,335,0.0,-0.0,0.0,0,0,0,0,10,3.1,10,5,9999,99999,9,999999999,0.0,999,999,99
2050,2,24,6,0,*?*?*?*?*?*?*?*?*?*?*?*?*?*?*?*?*?*?*?*?*?*?,12.6,8.1,72,102679,0,-0,336,0.0,-0.0,0.0,0,0,0,0,10,4.1,10,5,9999,99999,9,999999999,0.0,999,999,99
2050,2,24,7,0,*?*?*?*?*?*?*?*?*?*?*?*?*?*?*?*?*?*?*?*?*?*?,12.9,8.0,71,102679,69,1393,337,0.0,0.0,0.0,0,0,0,0,10,5.2,10,5,9999,99999,9,999999999,0.0,999,999,99
2050,2,24,8,0,*?*?*?*?*?*?*?*?*?*?*?*?*?*?*?*?*?*?*?*?*?*?,12.9,8.1,72,102679,265,1398,333,65.8,46.2,57.1,7270,3541,6714,1223,10,6.7,9,5,9999,99999,9,999999999,0.0,999,999,99
2050,2,24,9,0,*?*?*?*?*?*?*?*?*?*?*?*?*?*?*?*?*?*?*?*?*?*?,13.3,8.8,72,102679,429,1395,335,122.2,52.8,106.0,13415,4809,11969,2888,10,6.2,9,5,9999,99999,9,999999999,0.0,999,999,99
2050,2,24,10,0,*?*?*?*?*?*?*?*?*?*?*?*?*?*?*?*?*?*?*?*?*?*?,15.1,9.6,68,102679,552,1395,343,164.2,55.2,142.4,18045,5286,16067,4092,10,5.7,9,5,9999,99999,9,999999999,0.0,999,999,99
2050,2,24,11,0,*?*?*?*?*?*?*?*?*?*?*?*?*?*?*?*?*?*?*?*?*?*?,16.4,8.5,59,102679,625,1396,346,250.5,141.1,187.4,27335,14198,21195,4507,10,6.7,8,4,9999,99999,9,999999999,0.0,999,999,99
2050,2,24,12,0,*?*?*?*?*?*?*?*?*?*?*?*?*?*?*?*?*?*?*?*?*?*?,16.3,8.5,59,102679,642,1395,345,258.4,141.6,193.3,28202,14318,21842,4685,10,6.7,8,4,9999,99999,9,999999999,0.0,999,999,99
2050,2,24,13,0,*?*?*?*?*?*?*?*?*?*?*?*?*?*?*?*?*?*?*?*?*?*?,16.4,7.9,56,102679,603,1395,350,181.7,55.9,157.5,19973,5430,17770,4636,15,5.7,9,5,9999,99999,9,999999999,0.0,999,999,99
2050,2,24,14,0,*?*?*?*?*?*?*?*?*?*?*?*?*?*?*?*?*?*?*?*?*?*?,16.2,8.5,60,102679,510,1394,349,150.0,54.5,130.1,16475,5148,14678,3668,20,4.1,9,5,9999,99999,9,999999999,0.0,999,999,99
2050,2,24,15,0,*?*?*?*?*?*?*?*?*?*?*?*?*?*?*?*?*?*?*?*?*?*?,16.4,8.5,59,102679,370,1394,350,102.1,51.2,88.5,11204,4488,10010,2359,25,5.7,9,5,9999,99999,9,999999999,0.0,999,999,99
2050,2,24,16,0,*?*?*?*?*?*?*?*?*?*?*?*?*?*?*?*?*?*?*?*?*?*?,16.6,8.7,58,102679,193,1398,351,41.3,39.7,35.8,4596,2624,4272,753,30,4.6,9,5,9999,99999,9,999999999,0.0,999,999,99
2050,2,24,17,0,*?*?*?*?*?*?*?*?*?*?*?*?*?*?*?*?*?*?*?*?*?*?,16.4,8.8,60,102679,0,-0,354,0.0,-0.0,0.0,0,0,0,0,35,4.1,10,5,9999,99999,9,999999999,0.0,999,999,99
2050,2,24,18,0,*?*?*?*?*?*?*?*?*?*?*?*?*?*?*?*?*?*?*?*?*?*?,16.2,9.1,62,102679,0,-0,353,0.0,-0.0,0.0,0,0,0,0,40,4.1,10,5,9999,99999,9,999999999,0.0,999,999,99
2050,2,24,19,0,*?*?*?*?*?*?*?*?*?*?*?*?*?*?*?*?*?*?*?*?*?*?,15.9,8.4,60,102679,0,-0,351,0.0,-0.0,0.0,0,0,0,0,90,3.6,10,5,9999,99999,9,999999999,0.0,999,999,99
2050,2,24,20,0,*?*?*?*?*?*?*?*?*?*?*?*?*?*?*?*?*?*?*?*?*?*?,14.5,8.3,65,102679,0,-0,344,0.0,-0.0,0.0,0,0,0,0,140,4.1,10,5,9999,99999,9,999999999,0.0,999,999,99
2050,2,24,21,0,*?*?*?*?*?*?*?*?*?*?*?*?*?*?*?*?*?*?*?*?*?*?,14.6,8.8,67,102679,0,-0,345,0.0,-0.0,0.0,0,0,0,0,190,1.5,10,5,9999,99999,9,999999999,0.0,999,999,99
2050,2,24,22,0,*?*?*?*?*?*?*?*?*?*?*?*?*?*?*?*?*?*?*?*?*?*?,13.9,8.4,68,102679,0,-0,342,0.0,-0.0,0.0,0,0,0,0,240,3.1,10,5,9999,99999,9,999999999,0.0,999,999,99
2050,2,24,23,0,*?*?*?*?*?*?*?*?*?*?*?*?*?*?*?*?*?*?*?*?*?*?,13.4,8.0,69,102679,0,-0,339,0.0,-0.0,0.0,0,0,0,0,290,5.7,10,5,9999,99999,9,999999999,0.0,999,999,99
2050,2,24,24,0,*?*?*?*?*?*?*?*?*?*?*?*?*?*?*?*?*?*?*?*?*?*?,12.9,9.8,80,102679,0,-0,337,0.0,-0.0,0.0,0,0,0,0,10,2.1,10,5,9999,99999,9,999999999,0.0,999,999,99
2050,2,25,1,0,*?*?*?*?*?*?*?*?*?*?*?*?*?*?*?*?*?*?*?*?*?*?,11.7,10.3,92,102875,0,-0,331,0.0,-0.0,0.0,0,0,0,0,285,3.6,10,5,9999,99999,9,999999999,0.0,999,999,99
2050,2,25,2,0,*?*?*?*?*?*?*?*?*?*?*?*?*?*?*?*?*?*?*?*?*?*?,11.1,11.1,100,102875,0,-0,328,0.0,-0.0,0.0,0,0,0,0,230,3.6,10,5,9999,99999,9,999999999,0.0,999,999,99
2050,2,25,3,0,*?*?*?*?*?*?*?*?*?*?*?*?*?*?*?*?*?*?*?*?*?*?,11.3,10.4,95,102875,0,-0,329,0.0,-0.0,0.0,0,0,0,0,175,2.1,10,5,9999,99999,9,999999999,0.0,999,999,99
2050,2,25,4,0,*?*?*?*?*?*?*?*?*?*?*?*?*?*?*?*?*?*?*?*?*?*?,10.2,10.2,100,102875,0,-0,324,0.0,-0.0,0.0,0,0,0,0,120,2.6,10,5,9999,99999,9,999999999,0.0,999,999,99
2050,2,25,5,0,*?*?*?*?*?*?*?*?*?*?*?*?*?*?*?*?*?*?*?*?*?*?,10.0,9.9,100,102875,0,-0,323,0.0,-0.0,0.0,0,0,0,0,65,3.1,10,5,9999,99999,9,999999999,0.0,999,999,99
2050,2,25,6,0,*?*?*?*?*?*?*?*?*?*?*?*?*?*?*?*?*?*?*?*?*?*?,9.8,9.8,100,102875,0,-0,322,0.0,-0.0,0.0,0,0,0,0,10,3.1,10,5,9999,99999,9,999999999,0.0,999,999,99
2050,2,25,7,0,*?*?*?*?*?*?*?*?*?*?*?*?*?*?*?*?*?*?*?*?*?*?,10.1,10.1,100,102875,77,1396,324,1.0,0.0,1.0,134,-0,133,40,13,3.6,10,5,9999,99999,9,999999999,0.0,999,999,99
2050,2,25,8,0,*?*?*?*?*?*?*?*?*?*?*?*?*?*?*?*?*?*?*?*?*?*?,10.4,9.9,98,102875,272,1393,325,39.5,0.0,39.5,4611,0,4620,1545,17,2.6,10,5,9999,99999,9,999999999,0.0,999,999,99
2050,2,25,9,0,*?*?*?*?*?*?*?*?*?*?*?*?*?*?*?*?*?*?*?*?*?*?,11.4,10.5,95,102875,437,1394,329,72.0,0.0,72.0,8407,0,8430,2957,20,3.1,10,5,9999,99999,9,999999999,0.0,999,999,99
2050,2,25,10,0,*?*?*?*?*?*?*?*?*?*?*?*?*?*?*?*?*?*?*?*?*?*?,12.5,10.1,85,102875,560,1395,335,96.2,0.0,96.2,11292,0,11327,4123,23,4.1,10,5,9999,99999,9,999999999,0.0,999,999,99
2050,2,25,11,0,*?*?*?*?*?*?*?*?*?*?*?*?*?*?*?*?*?*?*?*?*?*?,13.6,10.8,84,102875,632,1394,340,110.4,0.0,110.4,13014,0,13058,4854,27,6.2,10,5,9999,99999,9,999999999,0.5,999,999,99
2050,2,25,12,0,*?*?*?*?*?*?*?*?*?*?*?*?*?*?*?*?*?*?*?*?*?*?,14.1,9.1,72,102875,650,1395,342,113.8,0.0,113.8,13418,0,13465,5033,30,4.6,10,5,9999,99999,9,999999999,2.4,999,999,99
2050,2,25,13,0,*?*?*?*?*?*?*?*?*?*?*?*?*?*?*?*?*?*?*?*?*?*?,14.6,9.7,73,102875,611,1396,345,106.1,0.0,106.1,12485,0,12526,4631,28,5.7,10,5,9999,99999,9,999999999,2.4,999,999,99
2050,2,25,14,0,*?*?*?*?*?*?*?*?*?*?*?*?*?*?*?*?*?*?*?*?*?*?,14.7,9.3,71,102875,518,1395,345,87.8,0.0,87.8,10286,0,10317,3712,27,4.1,10,5,9999,99999,9,999999999,2.4,999,999,99
2050,2,25,15,0,*?*?*?*?*?*?*?*?*?*?*?*?*?*?*?*?*?*?*?*?*?*?,14.3,8.4,68,102875,378,1396,344,60.2,0.0,60.2,7020,0,7037,2427,25,3.1,10,5,9999,99999,9,999999999,2.3,999,999,99
2050,2,25,16,0,*?*?*?*?*?*?*?*?*?*?*?*?*?*?*?*?*?*?*?*?*?*?,14.5,9.2,71,102875,200,1397,344,25.1,0.0,25.1,2958,-0,2962,975,23,2.6,10,5,9999,99999,9,999999999,0.0,999,999,99
2050,2,25,17,0,*?*?*?*?*?*?*?*?*?*?*?*?*?*?*?*?*?*?*?*?*?*?,14.1,9.8,76,102875,0,-0,342,0.0,-0.0,0.0,0,0,0,0,22,3.1,10,5,9999,99999,9,999999999,0.0,999,999,99
2050,2,25,18,0,*?*?*?*?*?*?*?*?*?*?*?*?*?*?*?*?*?*?*?*?*?*?,13.7,10.8,83,102875,0,-0,340,0.0,-0.0,0.0,0,0,0,0,20,1.0,10,5,9999,99999,9,999999999,0.0,999,999,99
2050,2,25,19,0,*?*?*?*?*?*?*?*?*?*?*?*?*?*?*?*?*?*?*?*?*?*?,12.9,11.1,89,102875,0,-0,336,0.0,-0.0,0.0,0,0,0,0,22,2.6,10,5,9999,99999,9,999999999,0.0,999,999,99
2050,2,25,20,0,*?*?*?*?*?*?*?*?*?*?*?*?*?*?*?*?*?*?*?*?*?*?,12.3,11.1,93,102875,0,-0,333,0.0,-0.0,0.0,0,0,0,0,23,2.1,10,5,9999,99999,9,999999999,0.0,999,999,99
2050,2,25,21,0,*?*?*?*?*?*?*?*?*?*?*?*?*?*?*?*?*?*?*?*?*?*?,11.9,10.7,93,102875,0,-0,332,0.0,-0.0,0.0,0,0,0,0,25,2.1,10,5,9999,99999,9,999999999,0.0,999,999,99
2050,2,25,22,0,*?*?*?*?*?*?*?*?*?*?*?*?*?*?*?*?*?*?*?*?*?*?,12.0,11.2,96,102875,0,-0,332,0.0,-0.0,0.0,0,0,0,0,27,1.0,10,5,9999,99999,9,999999999,0.0,999,999,99
2050,2,25,23,0,*?*?*?*?*?*?*?*?*?*?*?*?*?*?*?*?*?*?*?*?*?*?,11.3,10.9,98,102875,0,-0,329,0.0,-0.0,0.0,0,0,0,0,28,1.0,10,5,9999,99999,9,999999999,0.0,999,999,99
2050,2,25,24,0,*?*?*?*?*?*?*?*?*?*?*?*?*?*?*?*?*?*?*?*?*?*?,12.9,9.2,79,102875,0,-0,337,0.0,-0.0,0.0,0,0,0,0,340,2.6,10,5,9999,99999,9,999999999,0.0,999,999,99
2050,2,26,1,0,*?*?*?*?*?*?*?*?*?*?*?*?*?*?*?*?*?*?*?*?*?*?,10.3,9.3,90,103557,0,-0,325,0.0,-0.0,0.0,0,0,0,0,32,2.6,10,5,9999,99999,9,999999999,0.0,999,999,99
2050,2,26,2,0,*?*?*?*?*?*?*?*?*?*?*?*?*?*?*?*?*?*?*?*?*?*?,9.9,8.7,88,103557,0,-0,323,0.0,-0.0,0.0,0,0,0,0,33,2.6,10,5,9999,99999,9,999999999,0.0,999,999,99
2050,2,26,3,0,*?*?*?*?*?*?*?*?*?*?*?*?*?*?*?*?*?*?*?*?*?*?,10.1,8.5,87,103557,0,-0,324,0.0,-0.0,0.0,0,0,0,0,35,2.6,10,5,9999,99999,9,999999999,0.0,999,999,99
2050,2,26,4,0,*?*?*?*?*?*?*?*?*?*?*?*?*?*?*?*?*?*?*?*?*?*?,8.8,8.8,96,103557,0,-0,318,0.0,-0.0,0.0,0,0,0,0,37,2.1,10,5,9999,99999,9,999999999,0.0,999,999,99
2050,2,26,5,0,*?*?*?*?*?*?*?*?*?*?*?*?*?*?*?*?*?*?*?*?*?*?,9.0,8.3,91,103557,0,-0,319,0.0,-0.0,0.0,0,0,0,0,38,2.1,10,5,9999,99999,9,999999999,0.0,999,999,99
2050,2,26,6,0,*?*?*?*?*?*?*?*?*?*?*?*?*?*?*?*?*?*?*?*?*?*?,8.4,8.1,94,103557,0,-0,316,0.0,-0.0,0.0,0,0,0,0,40,1.0,10,5,9999,99999,9,999999999,0.0,999,999,99
2050,2,26,7,0,*?*?*?*?*?*?*?*?*?*?*?*?*?*?*?*?*?*?*?*?*?*?,7.8,7.3,93,103557,85,1396,314,2.5,0.0,2.5,332,-0,331,104,40,1.5,10,5,9999,99999,9,999999999,0.0,999,999,99
2050,2,26,8,0,*?*?*?*?*?*?*?*?*?*?*?*?*?*?*?*?*?*?*?*?*?*?,9.0,7.7,88,103557,280,1392,311,94.6,118.5,70.7,10339,9286,8214,1521,40,1.5,8,4,9999,99999,9,999999999,0.0,999,999,99
2050,2,26,9,0,*?*?*?*?*?*?*?*?*?*?*?*?*?*?*?*?*?*?*?*?*?*?,10.1,7.7,82,103557,445,1394,316,169.3,133.7,126.7,18445,12407,14478,2852,40,0.5,8,4,9999,99999,9,999999999,0.0,999,999,99
2050,2,26,10,0,*?*?*?*?*?*?*?*?*?*?*?*?*?*?*?*?*?*?*?*?*?*?,12.6,7.9,70,103557,568,1395,328,225.0,139.2,168.3,24532,13755,19094,3956,40,0.5,8,4,9999,99999,9,999999999,0.0,999,999,99
2050,2,26,11,0,*?*?*?*?*?*?*?*?*?*?*?*?*?*?*?*?*?*?*?*?*?*?,15.2,8.0,60,103557,640,1394,340,257.9,141.5,192.9,28140,14310,21795,4672,40,0.5,8,4,9999,99999,9,999999999,0.0,999,999,99
2050,2,26,12,0,*?*?*?*?*?*?*?*?*?*?*?*?*?*?*?*?*?*?*?*?*?*?,17.0,7.1,50,103557,657,1393,348,265.7,142.0,198.7,28995,14422,22432,4850,40,1.5,8,4,9999,99999,9,999999999,0.0,999,999,99
2050,2,26,13,0,*?*?*?*?*?*?*?*?*?*?*?*?*?*?*?*?*?*?*?*?*?*?,17.1,7.6,51,103557,618,1394,353,187.0,56.1,162.2,20561,5469,18289,4807,40,1.0,9,5,9999,99999,9,999999999,0.0,999,999,99
2050,2,26,14,0,*?*?*?*?*?*?*?*?*?*?*?*?*?*?*?*?*?*?*?*?*?*?,17.0,7.0,50,103557,525,1394,352,155.2,54.8,134.5,17054,5188,15193,3820,40,0.5,9,5,9999,99999,9,999999999,0.7,999,999,99
2050,2,26,15,0,*?*?*?*?*?*?*?*?*?*?*?*?*?*?*?*?*?*?*?*?*?*?,17.2,6.7,48,103557,385,1395,358,61.7,0.0,61.7,7191,0,7209,2491,40,1.0,10,5,9999,99999,9,999999999,1.1,999,999,99
2050,2,26,16,0,*?*?*?*?*?*?*?*?*?*?*?*?*?*?*?*?*?*?*?*?*?*?,16.9,5.5,45,103557,207,1397,357,26.5,0.0,26.5,3116,0,3120,1029,40,1.5,10,5,9999,99999,9,999999999,1.1,999,999,99
2050,2,26,17,0,*?*?*?*?*?*?*?*?*?*?*?*?*?*?*?*?*?*?*?*?*?*?,16.0,5.5,48,103557,3,1490,352,0.0,0.0,0.0,0,0,0,0,40,2.1,10,5,9999,99999,9,999999999,1.1,999,999,99
2050,2,26,18,0,*?*?*?*?*?*?*?*?*?*?*?*?*?*?*?*?*?*?*?*?*?*?,15.4,6.2,53,103557,0,-0,349,0.0,-0.0,0.0,0,0,0,0,40,1.5,10,5,9999,99999,9,999999999,1.1,999,999,99
2050,2,26,19,0,*?*?*?*?*?*?*?*?*?*?*?*?*?*?*?*?*?*?*?*?*?*?,13.7,6.2,58,103557,0,-0,341,0.0,-0.0,0.0,0,0,0,0,38,1.5,10,5,9999,99999,9,999999999,0.4,999,999,99
2050,2,26,20,0,*?*?*?*?*?*?*?*?*?*?*?*?*?*?*?*?*?*?*?*?*?*?,13.0,6.4,62,103557,0,-0,338,0.0,-0.0,0.0,0,0,0,0,37,2.6,10,5,9999,99999,9,999999999,0.0,999,999,99
2050,2,26,21,0,*?*?*?*?*?*?*?*?*?*?*?*?*?*?*?*?*?*?*?*?*?*?,12.5,5.3,59,103557,0,-0,336,0.0,-0.0,0.0,0,0,0,0,35,2.6,10,5,9999,99999,9,999999999,0.0,999,999,99
2050,2,26,22,0,*?*?*?*?*?*?*?*?*?*?*?*?*?*?*?*?*?*?*?*?*?*?,11.3,4.8,62,103557,0,-0,330,0.0,-0.0,0.0,0,0,0,0,33,2.6,10,5,9999,99999,9,999999999,0.0,999,999,99
2050,2,26,23,0,*?*?*?*?*?*?*?*?*?*?*?*?*?*?*?*?*?*?*?*?*?*?,10.4,4.1,63,103557,0,-0,326,0.0,-0.0,0.0,0,0,0,0,32,2.6,10,5,9999,99999,9,999999999,0.0,999,999,99
2050,2,26,24,0,*?*?*?*?*?*?*?*?*?*?*?*?*?*?*?*?*?*?*?*?*?*?,10.6,10.2,93,103557,0,-0,326,0.0,-0.0,0.0,0,0,0,0,30,2.6,10,5,9999,99999,9,999999999,0.0,999,999,99
2050,2,27,1,0,*?*?*?*?*?*?*?*?*?*?*?*?*?*?*?*?*?*?*?*?*?*?,8.5,8.1,100,103686,0,-0,317,0.0,-0.0,0.0,0,0,0,0,32,1.0,10,5,9999,99999,9,999999999,0.0,999,999,99
2050,2,27,2,0,*?*?*?*?*?*?*?*?*?*?*?*?*?*?*?*?*?*?*?*?*?*?,7.9,8.0,100,103686,0,-0,314,0.0,-0.0,0.0,0,0,0,0,33,0.5,10,5,9999,99999,9,999999999,0.0,999,999,99
2050,2,27,3,0,*?*?*?*?*?*?*?*?*?*?*?*?*?*?*?*?*?*?*?*?*?*?,6.9,6.9,100,103686,0,-0,310,0.0,-0.0,0.0,0,0,0,0,35,2.1,10,5,9999,99999,9,999999999,0.0,999,999,99
2050,2,27,4,0,*?*?*?*?*?*?*?*?*?*?*?*?*?*?*?*?*?*?*?*?*?*?,7.0,7.0,100,103686,0,-0,310,0.0,-0.0,0.0,0,0,0,0,37,0.5,10,5,9999,99999,9,999999999,0.0,999,999,99
2050,2,27,5,0,*?*?*?*?*?*?*?*?*?*?*?*?*?*?*?*?*?*?*?*?*?*?,7.0,7.0,100,103686,0,-0,310,0.0,-0.0,0.0,0,0,0,0,38,1.5,10,5,9999,99999,9,999999999,0.0,999,999,99
2050,2,27,6,0,*?*?*?*?*?*?*?*?*?*?*?*?*?*?*?*?*?*?*?*?*?*?,6.4,6.4,100,103686,0,-0,308,0.0,-0.0,0.0,0,0,0,0,40,1.0,10,5,9999,99999,9,999999999,0.0,999,999,99
2050,2,27,7,0,*?*?*?*?*?*?*?*?*?*?*?*?*?*?*?*?*?*?*?*?*?*?,6.3,6.2,100,103686,93,1396,307,4.1,0.0,4.1,524,-0,523,167,40,1.0,10,5,9999,99999,9,999999999,0.0,999,999,99
2050,2,27,8,0,*?*?*?*?*?*?*?*?*?*?*?*?*?*?*?*?*?*?*?*?*?*?,6.1,6.1,100,103686,288,1392,306,42.7,0.0,42.7,4982,0,4991,1677,40,1.5,10,5,9999,99999,9,999999999,0.1,999,999,99
2050,2,27,9,0,*?*?*?*?*?*?*?*?*?*?*?*?*?*?*?*?*?*?*?*?*?*?,7.7,7.7,100,103686,453,1393,309,130.6,53.4,113.2,14341,4917,12790,3116,40,0.5,9,5,9999,99999,9,999999999,0.3,999,999,99
2050,2,27,10,0,*?*?*?*?*?*?*?*?*?*?*?*?*?*?*?*?*?*?*?*?*?*?,9.2,8.8,100,103686,576,1394,316,172.6,55.6,149.7,18974,5355,16888,4349,40,0.0,9,5,9999,99999,9,999999999,0.2,999,999,99
2050,2,27,11,0,*?*?*?*?*?*?*?*?*?*?*?*?*?*?*?*?*?*?*?*?*?*?,11.0,8.4,100,103686,648,1393,328,113.6,0.0,113.6,13405,0,13451,5021,40,0.0,10,5,9999,99999,9,999999999,0.0,999,999,99
2050,2,27,12,0,*?*?*?*?*?*?*?*?*?*?*?*?*?*?*?*?*?*?*?*?*?*?,11.7,7.0,100,103686,665,1393,332,117.0,0.0,117.0,13813,0,13861,5198,40,0.5,10,5,9999,99999,9,999999999,0.0,999,999,99
2050,2,27,13,0,*?*?*?*?*?*?*?*?*?*?*?*?*?*?*?*?*?*?*?*?*?*?,12.0,6.7,98,103686,626,1394,333,109.2,0.0,109.2,12862,0,12905,4789,42,0.5,10,5,9999,99999,9,999999999,1.1,999,999,99
2050,2,27,14,0,*?*?*?*?*?*?*?*?*?*?*?*?*?*?*?*?*?*?*?*?*?*?,12.0,6.9,99,103686,532,1393,333,90.8,0.0,90.8,10646,0,10679,3857,43,0.5,10,5,9999,99999,9,999999999,1.2,999,999,99
2050,2,27,15,0,*?*?*?*?*?*?*?*?*?*?*?*?*?*?*?*?*?*?*?*?*?*?,11.5,7.1,100,103686,392,1394,331,63.1,0.0,63.1,7363,0,7381,2554,45,0.5,10,5,9999,99999,9,999999999,0.0,999,999,99
2050,2,27,16,0,*?*?*?*?*?*?*?*?*?*?*?*?*?*?*?*?*?*?*?*?*?*?,11.7,8.1,100,103686,214,1397,331,27.9,0.0,27.9,3277,0,3282,1083,47,0.5,10,5,9999,99999,9,999999999,0.0,999,999,99
2050,2,27,17,0,*?*?*?*?*?*?*?*?*?*?*?*?*?*?*?*?*?*?*?*?*?*?,11.4,9.1,100,103686,10,1455,330,0.0,0.0,0.0,0,0,0,0,48,0.5,10,5,9999,99999,9,999999999,0.0,999,999,99
2050,2,27,18,0,*?*?*?*?*?*?*?*?*?*?*?*?*?*?*?*?*?*?*?*?*?*?,10.8,10.8,100,103686,0,-0,327,0.0,-0.0,0.0,0,0,0,0,50,1.0,10,5,9999,99999,9,999999999,0.0,999,999,99
2050,2,27,19,0,*?*?*?*?*?*?*?*?*?*?*?*?*?*?*?*?*?*?*?*?*?*?,9.0,9.1,100,103686,0,-0,319,0.0,-0.0,0.0,0,0,0,0,45,0.0,10,5,9999,99999,9,999999999,0.0,999,999,99
2050,2,27,20,0,*?*?*?*?*?*?*?*?*?*?*?*?*?*?*?*?*?*?*?*?*?*?,9.5,9.6,100,103686,0,-0,321,0.0,-0.0,0.0,0,0,0,0,40,0.5,10,5,9999,99999,9,999999999,0.0,999,999,99
2050,2,27,21,0,*?*?*?*?*?*?*?*?*?*?*?*?*?*?*?*?*?*?*?*?*?*?,9.0,9.1,100,103686,0,-0,319,0.0,-0.0,0.0,0,0,0,0,35,0.5,10,5,9999,99999,9,999999999,0.0,999,999,99
2050,2,27,22,0,*?*?*?*?*?*?*?*?*?*?*?*?*?*?*?*?*?*?*?*?*?*?,8.8,8.8,100,103686,0,-0,318,0.0,-0.0,0.0,0,0,0,0,30,1.0,10,5,9999,99999,9,999999999,0.0,999,999,99
2050,2,27,23,0,*?*?*?*?*?*?*?*?*?*?*?*?*?*?*?*?*?*?*?*?*?*?,8.0,8.0,100,103686,0,-0,314,0.0,-0.0,0.0,0,0,0,0,25,1.0,10,5,9999,99999,9,999999999,0.0,999,999,99
2050,2,27,24,0,*?*?*?*?*?*?*?*?*?*?*?*?*?*?*?*?*?*?*?*?*?*?,9.5,6.2,100,103686,0,-0,322,0.0,-0.0,0.0,0,0,0,0,30,2.1,10,5,9999,99999,9,999999999,0.0,999,999,99
2050,2,28,1,0,*?*?*?*?*?*?*?*?*?*?*?*?*?*?*?*?*?*?*?*?*?*?,6.6,6.7,100,103263,0,-0,308,0.0,-0.0,0.0,0,0,0,0,73,1.0,10,5,9999,99999,9,999999999,0.0,999,999,99
2050,2,28,2,0,*?*?*?*?*?*?*?*?*?*?*?*?*?*?*?*?*?*?*?*?*?*?,6.4,6.4,100,103263,0,-0,308,0.0,-0.0,0.0,0,0,0,0,127,0.5,10,5,9999,99999,9,999999999,0.7,999,999,99
2050,2,28,3,0,*?*?*?*?*?*?*?*?*?*?*?*?*?*?*?*?*?*?*?*?*?*?,6.3,6.2,100,103263,0,-0,307,0.0,-0.0,0.0,0,0,0,0,180,2.1,10,5,9999,99999,9,999999999,0.7,999,999,99
2050,2,28,4,0,*?*?*?*?*?*?*?*?*?*?*?*?*?*?*?*?*?*?*?*?*?*?,5.4,5.5,100,103263,0,-0,303,0.0,-0.0,0.0,0,0,0,0,233,0.5,10,5,9999,99999,9,999999999,0.7,999,999,99
2050,2,28,5,0,*?*?*?*?*?*?*?*?*?*?*?*?*?*?*?*?*?*?*?*?*?*?,4.6,4.5,100,103263,0,-0,300,0.0,-0.0,0.0,0,0,0,0,287,1.5,10,5,9999,99999,9,999999999,0.7,999,999,99
2050,2,28,6,0,*?*?*?*?*?*?*?*?*?*?*?*?*?*?*?*?*?*?*?*?*?*?,5.0,5.0,100,103263,0,-0,302,0.0,-0.0,0.0,0,0,0,0,340,1.0,10,5,9999,99999,9,999999999,0.7,999,999,99
2050,2,28,7,0,*?*?*?*?*?*?*?*?*?*?*?*?*?*?*?*?*?*?*?*?*?*?,5.4,5.5,100,103263,101,1394,303,5.7,0.0,5.7,713,-0,713,229,290,1.0,10,5,9999,99999,9,999999999,0.7,999,999,99
2050,2,28,8,0,*?*?*?*?*?*?*?*?*?*?*?*?*?*?*?*?*?*?*?*?*?*?,6.2,5.8,100,103263,296,1391,290,133.7,281.4,73.8,13868,21554,9576,1354,240,1.5,6,3,9999,99999,9,999999999,0.7,999,999,99
2050,2,28,9,0,*?*?*?*?*?*?*?*?*?*?*?*?*?*?*?*?*?*?*?*?*?*?,7.1,7.1,100,103263,461,1392,291,247.0,391.8,117.3,25745,35531,14818,2235,190,0.5,5,3,9999,99999,9,999999999,0.7,999,999,99
2050,2,28,10,0,*?*?*?*?*?*?*?*?*?*?*?*?*?*?*?*?*?*?*?*?*?*?,9.5,7.9,92,103263,584,1393,302,324.9,407.0,154.3,33913,39248,19028,3086,140,0.0,5,3,9999,99999,9,999999999,0.7,999,999,99
2050,2,28,11,0,*?*?*?*?*?*?*?*?*?*?*?*?*?*?*?*?*?*?*?*?*?*?,12.1,7.9,77,103263,656,1393,313,370.7,413.3,176.1,38738,40895,21361,3658,90,0.0,5,3,9999,99999,9,999999999,0.0,999,999,99
2050,2,28,12,0,*?*?*?*?*?*?*?*?*?*?*?*?*?*?*?*?*?*?*?*?*?*?,12.5,7.1,72,103263,673,1393,323,322.5,238.4,207.4,34372,24528,23241,4660,40,0.5,7,4,9999,99999,9,999999999,0.0,999,999,99
2050,2,28,13,0,*?*?*?*?*?*?*?*?*?*?*?*?*?*?*?*?*?*?*?*?*?*?,13.1,7.9,73,103263,633,1393,326,301.2,236.6,193.7,32052,24057,21806,4262,37,0.5,7,4,9999,99999,9,999999999,0.0,999,999,99
2050,2,28,14,0,*?*?*?*?*?*?*?*?*?*?*?*?*?*?*?*?*?*?*?*?*?*?,12.8,7.9,74,103263,540,1394,325,251.1,231.4,161.5,26628,22642,18383,3401,33,0.5,7,4,9999,99999,9,999999999,0.0,999,999,99
2050,2,28,15,0,*?*?*?*?*?*?*?*?*?*?*?*?*?*?*?*?*?*?*?*?*?*?,13.1,8.1,74,103263,399,1393,322,194.7,304.5,107.5,20660,26966,12552,2117,30,0.5,6,3,9999,99999,9,999999999,0.0,999,999,99
2050,2,28,16,0,*?*?*?*?*?*?*?*?*?*?*?*?*?*?*?*?*?*?*?*?*?*?,13.0,7.9,73,103263,220,1390,337,29.3,0.0,29.3,3435,0,3440,1137,27,0.5,10,5,9999,99999,9,999999999,0.0,999,999,99
2050,2,28,17,0,*?*?*?*?*?*?*?*?*?*?*?*?*?*?*?*?*?*?*?*?*?*?,11.9,7.4,76,103263,16,1363,332,0.0,0.0,0.0,0,0,0,0,23,0.5,10,5,9999,99999,9,999999999,0.0,999,999,99
2050,2,28,18,0,*?*?*?*?*?*?*?*?*?*?*?*?*?*?*?*?*?*?*?*?*?*?,10.4,8.7,92,103263,0,-0,325,0.0,-0.0,0.0,0,0,0,0,20,1.0,10,5,9999,99999,9,999999999,0.0,999,999,99
2050,2,28,19,0,*?*?*?*?*?*?*?*?*?*?*?*?*?*?*?*?*?*?*?*?*?*?,10.1,9.1,96,103263,0,-0,324,0.0,-0.0,0.0,0,0,0,0,65,0.0,10,5,9999,99999,9,999999999,0.0,999,999,99
2050,2,28,20,0,*?*?*?*?*?*?*?*?*?*?*?*?*?*?*?*?*?*?*?*?*?*?,9.2,7.9,94,103263,0,-0,320,0.0,-0.0,0.0,0,0,0,0,110,0.5,10,5,9999,99999,9,999999999,0.0,999,999,99
2050,2,28,21,0,*?*?*?*?*?*?*?*?*?*?*?*?*?*?*?*?*?*?*?*?*?*?,8.4,7.0,94,103263,0,-0,316,0.0,-0.0,0.0,0,0,0,0,155,0.5,10,5,9999,99999,9,999999999,0.0,999,999,99
2050,2,28,22,0,*?*?*?*?*?*?*?*?*?*?*?*?*?*?*?*?*?*?*?*?*?*?,7.7,6.6,95,103263,0,-0,313,0.0,-0.0,0.0,0,0,0,0,200,1.0,10,5,9999,99999,9,999999999,0.0,999,999,99
2050,2,28,23,0,*?*?*?*?*?*?*?*?*?*?*?*?*?*?*?*?*?*?*?*?*?*?,6.9,6.9,100,103263,0,-0,310,0.0,-0.0,0.0,0,0,0,0,245,1.0,10,5,9999,99999,9,999999999,0.0,999,999,99
2050,2,28,24,0,*?*?*?*?*?*?*?*?*?*?*?*?*?*?*?*?*?*?*?*?*?*?,7.3,7.3,100,103263,0,-0,311,0.0,-0.0,0.0,0,0,0,0,20,2.1,10,5,9999,99999,9,999999999,0.0,999,999,99
2050,2,29,1,0,*?*?*?*?*?*?*?*?*?*?*?*?*?*?*?*?*?*?*?*?*?*?,5.3,4.6,94,100215,0,-0,303,0.0,-0.0,0.0,0,0,0,0,287,0.0,10,5,9999,99999,9,999999999,0.0,999,999,99
2050,2,29,2,0,*?*?*?*?*?*?*?*?*?*?*?*?*?*?*?*?*?*?*?*?*?*?,4.9,3.4,90,100215,0,-0,302,0.0,-0.0,0.0,0,0,0,0,283,0.0,10,5,9999,99999,9,999999999,0.0,999,999,99
2050,2,29,3,0,*?*?*?*?*?*?*?*?*?*?*?*?*?*?*?*?*?*?*?*?*?*?,3.6,0.6,80,100215,0,-0,296,0.0,-0.0,0.0,0,0,0,0,280,0.0,10,5,9999,99999,9,999999999,0.0,999,999,99
2050,2,29,4,0,*?*?*?*?*?*?*?*?*?*?*?*?*?*?*?*?*?*?*?*?*?*?,4.3,0.8,78,100215,0,-0,299,0.0,-0.0,0.0,0,0,0,0,277,0.0,10,5,9999,99999,9,999999999,0.0,999,999,99
2050,2,29,5,0,*?*?*?*?*?*?*?*?*?*?*?*?*?*?*?*?*?*?*?*?*?*?,4.0,0.2,77,100215,0,-0,298,0.0,-0.0,0.0,0,0,0,0,273,0.0,10,5,9999,99999,9,999999999,0.0,999,999,99
2050,2,29,6,0,*?*?*?*?*?*?*?*?*?*?*?*?*?*?*?*?*?*?*?*?*?*?,3.7,2.1,88,100215,0,-0,297,0.0,-0.0,0.0,0,0,0,0,270,0.0,10,5,9999,99999,9,999999999,0.0,999,999,99
2050,2,29,7,0,*?*?*?*?*?*?*?*?*?*?*?*?*?*?*?*?*?*?*?*?*?*?,3.5,1.3,85,100215,109,1392,296,7.3,0.0,7.3,903,-0,902,292,267,0.0,10,5,9999,99999,9,999999999,0.0,999,999,99
2050,2,29,8,0,*?*?*?*?*?*?*?*?*?*?*?*?*?*?*?*?*?*?*?*?*?*?,4.1,1.9,86,100215,305,1394,294,79.8,48.5,69.2,8755,4029,7838,1805,263,0.0,9,5,9999,99999,9,999999999,0.0,999,999,99
2050,2,29,9,0,*?*?*?*?*?*?*?*?*?*?*?*?*?*?*?*?*?*?*?*?*?*?,4.6,2.3,85,100215,469,1392,291,180.6,135.0,135.1,19669,12729,15411,3066,260,0.0,8,4,9999,99999,9,999999999,0.0,999,999,99
2050,2,29,10,0,*?*?*?*?*?*?*?*?*?*?*?*?*?*?*?*?*?*?*?*?*?*?,6.4,1.9,73,100215,592,1393,303,178.3,55.8,154.6,19596,5404,17436,4526,257,0.5,9,5,9999,99999,9,999999999,0.0,999,999,99
2050,2,29,11,0,*?*?*?*?*?*?*?*?*?*?*?*?*?*?*?*?*?*?*?*?*?*?,7.4,1.0,64,100215,664,1393,308,203.0,56.6,176.0,22326,5574,19847,5337,253,0.5,9,5,9999,99999,9,999999999,0.0,999,999,99
2050,2,29,12,0,*?*?*?*?*?*?*?*?*?*?*?*?*?*?*?*?*?*?*?*?*?*?,7.5,1.9,68,100215,680,1391,308,208.7,56.8,181.0,22957,5608,20403,5532,250,1.0,9,5,9999,99999,9,999999999,0.0,999,999,99
2050,2,29,13,0,*?*?*?*?*?*?*?*?*?*?*?*?*?*?*?*?*?*?*?*?*?*?,7.9,2.5,68,100215,641,1393,305,258.5,141.6,193.3,28201,14318,21841,4685,250,1.0,8,4,9999,99999,9,999999999,0.0,999,999,99
2050,2,29,14,0,*?*?*?*?*?*?*?*?*?*?*?*?*?*?*?*?*?*?*?*?*?*?,8.1,3.8,74,100215,547,1392,316,93.8,0.0,93.8,11008,0,11042,4004,250,1.0,10,5,9999,99999,9,999999999,0.0,999,999,99
2050,2,29,15,0,*?*?*?*?*?*?*?*?*?*?*?*?*?*?*?*?*?*?*?*?*?*?,8.0,3.9,75,100215,406,1392,315,66.0,0.0,66.0,7697,0,7717,2683,250,1.5,10,5,9999,99999,9,999999999,1.2,999,999,99
2050,2,29,16,0,*?*?*?*?*?*?*?*?*?*?*?*?*?*?*?*?*?*?*?*?*?*?,7.9,4.8,80,100215,227,1390,310,53.3,43.4,46.2,5905,3098,5475,981,250,1.5,9,5,9999,99999,9,999999999,0.5,999,999,99
2050,2,29,17,0,*?*?*?*?*?*?*?*?*?*?*?*?*?*?*?*?*?*?*?*?*?*?,7.5,4.8,83,100215,23,1385,313,0.0,0.0,0.0,0,0,0,0,250,1.0,10,5,9999,99999,9,999999999,0.0,999,999,99
2050,2,29,18,0,*?*?*?*?*?*?*?*?*?*?*?*?*?*?*?*?*?*?*?*?*?*?,6.4,3.8,83,100215,0,-0,308,0.0,-0.0,0.0,0,0,0,0,250,2.1,10,5,9999,99999,9,999999999,0.0,999,999,99
2050,2,29,19,0,*?*?*?*?*?*?*?*?*?*?*?*?*?*?*?*?*?*?*?*?*?*?,6.3,3.8,84,100215,0,-0,308,0.0,-0.0,0.0,0,0,0,0,238,2.1,10,5,9999,99999,9,999999999,0.5,999,999,99
2050,2,29,20,0,*?*?*?*?*?*?*?*?*?*?*?*?*?*?*?*?*?*?*?*?*?*?,6.3,5.3,93,100215,0,-0,307,0.0,-0.0,0.0,0,0,0,0,227,3.1,10,5,9999,99999,9,999999999,0.3,999,999,99
2050,2,29,21,0,*?*?*?*?*?*?*?*?*?*?*?*?*?*?*?*?*?*?*?*?*?*?,5.1,4.5,96,100215,0,-0,302,0.0,-0.0,0.0,0,0,0,0,215,2.1,10,5,9999,99999,9,999999999,0.3,999,999,99
2050,2,29,22,0,*?*?*?*?*?*?*?*?*?*?*?*?*?*?*?*?*?*?*?*?*?*?,5.1,4.8,98,100215,0,-0,302,0.0,-0.0,0.0,0,0,0,0,203,2.6,10,5,9999,99999,9,999999999,0.7,999,999,99
2050,2,29,23,0,*?*?*?*?*?*?*?*?*?*?*?*?*?*?*?*?*?*?*?*?*?*?,5.0,4.6,97,100215,0,-0,302,0.0,-0.0,0.0,0,0,0,0,192,2.6,10,5,9999,99999,9,999999999,0.7,999,999,99
2050,2,29,24,0,*?*?*?*?*?*?*?*?*?*?*?*?*?*?*?*?*?*?*?*?*?*?,6.2,5.8,97,100215,0,-0,307,0.0,-0.0,0.0,0,0,0,0,290,0.0,10,5,9999,99999,9,999999999,0.0,999,999,99
2050,3,1,1,0,*?*?*?*?*?*?*?*?*?*?*?*?*?*?*?*?*?*?*?*?*?*?,4.7,3.0,88,99021.3,0,-0,301,0.0,-0.0,0.0,0,0,0,0,185,0.5,10,5,9999,99999,9,999999999,0.3,999,999,99
2050,3,1,2,0,*?*?*?*?*?*?*?*?*?*?*?*?*?*?*?*?*?*?*?*?*?*?,4.7,2.3,84,99021.3,0,-0,301,0.0,-0.0,0.0,0,0,0,0,190,0.5,10,5,9999,99999,9,999999999,0.0,999,999,99
2050,3,1,3,0,*?*?*?*?*?*?*?*?*?*?*?*?*?*?*?*?*?*?*?*?*?*?,4.0,2.3,88,99021.3,0,-0,298,0.0,-0.0,0.0,0,0,0,0,195,0.5,10,5,9999,99999,9,999999999,0.0,999,999,99
2050,3,1,4,0,*?*?*?*?*?*?*?*?*?*?*?*?*?*?*?*?*?*?*?*?*?*?,3.2,1.9,90,99021.3,0,-0,295,0.0,-0.0,0.0,0,0,0,0,200,1.5,10,5,9999,99999,9,999999999,0.0,999,999,99
2050,3,1,5,0,*?*?*?*?*?*?*?*?*?*?*?*?*?*?*?*?*?*?*?*?*?*?,3.4,1.5,87,99021.3,0,-0,295,0.0,-0.0,0.0,0,0,0,0,205,1.0,10,5,9999,99999,9,999999999,0.0,999,999,99
2050,3,1,6,0,*?*?*?*?*?*?*?*?*?*?*?*?*?*?*?*?*?*?*?*?*?*?,3.6,2.7,94,99021.3,0,-0,296,0.0,-0.0,0.0,0,0,0,0,210,0.5,10,5,9999,99999,9,999999999,0.2,999,999,99
2050,3,1,7,0,*?*?*?*?*?*?*?*?*?*?*?*?*?*?*?*?*?*?*?*?*?*?,3.5,1.9,88,99021.3,117,1390,296,8.9,0.0,8.9,1092,-0,1091,354,205,1.0,10,5,9999,99999,9,999999999,0.2,999,999,99
2050,3,1,8,0,*?*?*?*?*?*?*?*?*?*?*?*?*?*?*?*?*?*?*?*?*?*?,3.8,2.9,92,99021.3,313,1393,297,47.6,0.0,47.6,5549,0,5561,1881,200,1.5,10,5,9999,99999,9,999999999,0.1,999,999,99
2050,3,1,9,0,*?*?*?*?*?*?*?*?*?*?*?*?*?*?*?*?*?*?*?*?*?*?,4.9,3.9,93,99021.3,477,1391,302,80.1,0.0,80.1,9370,0,9397,3337,195,1.0,10,5,9999,99999,9,999999999,0.1,999,999,99
2050,3,1,10,0,*?*?*?*?*?*?*?*?*?*?*?*?*?*?*?*?*?*?*?*?*?*?,5.7,5.0,94,99021.3,600,1392,305,104.3,0.0,104.3,12269,0,12309,4533,190,1.5,10,5,9999,99999,9,999999999,0.0,999,999,99
2050,3,1,11,0,*?*?*?*?*?*?*?*?*?*?*?*?*?*?*?*?*?*?*?*?*?*?,7.5,5.5,87,99021.3,672,1392,313,118.5,0.0,118.5,13993,0,14043,5277,185,1.0,10,5,9999,99999,9,999999999,0.0,999,999,99
2050,3,1,12,0,*?*?*?*?*?*?*?*?*?*?*?*?*?*?*?*?*?*?*?*?*?*?,8.2,5.5,82,99021.3,688,1391,316,121.7,0.0,121.7,14390,0,14442,5451,180,1.5,10,5,9999,99999,9,999999999,0.0,999,999,99
2050,3,1,13,0,*?*?*?*?*?*?*?*?*?*?*?*?*?*?*?*?*?*?*?*?*?*?,7.9,5.6,85,99021.3,648,1391,314,113.8,0.0,113.8,13426,0,13472,5029,177,2.1,10,5,9999,99999,9,999999999,0.0,999,999,99
2050,3,1,14,0,*?*?*?*?*?*?*?*?*?*?*?*?*?*?*?*?*?*?*?*?*?*?,8.4,5.0,79,99021.3,554,1391,317,95.3,0.0,95.3,11186,0,11221,4078,173,1.5,10,5,9999,99999,9,999999999,0.0,999,999,99
2050,3,1,15,0,*?*?*?*?*?*?*?*?*?*?*?*?*?*?*?*?*?*?*?*?*?*?,8.2,4.8,79,99021.3,413,1391,316,67.4,0.0,67.4,7869,0,7890,2748,170,0.5,10,5,9999,99999,9,999999999,0.0,999,999,99
2050,3,1,16,0,*?*?*?*?*?*?*?*?*?*?*?*?*?*?*?*?*?*?*?*?*?*?,8.3,5.5,82,99021.3,234,1390,316,32.1,0.0,32.1,3754,0,3761,1246,167,0.5,10,5,9999,99999,9,999999999,0.0,999,999,99
2050,3,1,17,0,*?*?*?*?*?*?*?*?*?*?*?*?*?*?*?*?*?*?*?*?*?*?,7.6,6.2,91,99021.3,30,1397,313,0.0,0.0,0.0,0,0,0,0,163,1.0,10,5,9999,99999,9,999999999,0.0,999,999,99
2050,3,1,18,0,*?*?*?*?*?*?*?*?*?*?*?*?*?*?*?*?*?*?*?*?*?*?,7.8,5.9,88,99021.3,0,-0,314,0.0,-0.0,0.0,0,0,0,0,160,1.0,10,5,9999,99999,9,999999999,0.0,999,999,99
2050,3,1,19,0,*?*?*?*?*?*?*?*?*?*?*?*?*?*?*?*?*?*?*?*?*?*?,6.4,5.5,93,99021.3,0,-0,308,0.0,-0.0,0.0,0,0,0,0,167,1.0,10,5,9999,99999,9,999999999,0.2,999,999,99
2050,3,1,20,0,*?*?*?*?*?*?*?*?*?*?*?*?*?*?*?*?*?*?*?*?*?*?,5.6,4.3,90,99021.3,0,-0,305,0.0,-0.0,0.0,0,0,0,0,173,1.5,10,5,9999,99999,9,999999999,0.9,999,999,99
2050,3,1,21,0,*?*?*?*?*?*?*?*?*?*?*?*?*?*?*?*?*?*?*?*?*?*?,5.9,3.2,83,99021.3,0,-0,306,0.0,-0.0,0.0,0,0,0,0,180,1.5,10,5,9999,99999,9,999999999,0.9,999,999,99
2050,3,1,22,0,*?*?*?*?*?*?*?*?*?*?*?*?*?*?*?*?*?*?*?*?*?*?,5.1,2.1,80,99021.3,0,-0,303,0.0,-0.0,0.0,0,0,0,0,187,1.5,10,5,9999,99999,9,999999999,0.6,999,999,99
2050,3,1,23,0,*?*?*?*?*?*?*?*?*?*?*?*?*?*?*?*?*?*?*?*?*?*?,4.4,1.5,81,99021.3,0,-0,300,0.0,-0.0,0.0,0,0,0,0,193,1.5,10,5,9999,99999,9,999999999,0.0,999,999,99
2050,3,1,24,0,*?*?*?*?*?*?*?*?*?*?*?*?*?*?*?*?*?*?*?*?*?*?,5.0,3.9,92,99021.3,0,-0,302,0.0,-0.0,0.0,0,0,0,0,180,0.5,10,5,9999,99999,9,999999999,0.5,999,999,99
2050,3,2,1,0,*?*?*?*?*?*?*?*?*?*?*?*?*?*?*?*?*?*?*?*?*?*?,2.2,-0.6,82,98572.9,0,-0,291,0.0,-0.0,0.0,0,0,0,0,205,1.5,10,5,9999,99999,9,999999999,0.0,999,999,99
2050,3,2,2,0,*?*?*?*?*?*?*?*?*?*?*?*?*?*?*?*?*?*?*?*?*?*?,1.1,-1.5,82,98572.9,0,-0,286,0.0,-0.0,0.0,0,0,0,0,210,1.0,10,5,9999,99999,9,999999999,0.0,999,999,99
2050,3,2,3,0,*?*?*?*?*?*?*?*?*?*?*?*?*?*?*?*?*?*?*?*?*?*?,0.2,-2.9,79,98572.9,0,-0,283,0.0,-0.0,0.0,0,0,0,0,215,1.0,10,5,9999,99999,9,999999999,0.0,999,999,99
2050,3,2,4,0,*?*?*?*?*?*?*?*?*?*?*?*?*?*?*?*?*?*?*?*?*?*?,-0.3,-3.9,75,98572.9,0,-0,281,0.0,-0.0,0.0,0,0,0,0,220,1.0,10,5,9999,99999,9,999999999,0.0,999,999,99
2050,3,2,5,0,*?*?*?*?*?*?*?*?*?*?*?*?*?*?*?*?*?*?*?*?*?*?,-0.0,-2.4,84,98572.9,0,-0,282,0.0,-0.0,0.0,0,0,0,0,225,1.0,10,5,9999,99999,9,999999999,0.0,999,999,99
2050,3,2,6,0,*?*?*?*?*?*?*?*?*?*?*?*?*?*?*?*?*?*?*?*?*?*?,-0.4,-3.1,80,98572.9,0,-0,280,0.0,-0.0,0.0,0,0,0,0,230,0.5,10,5,9999,99999,9,999999999,0.0,999,999,99
2050,3,2,7,0,*?*?*?*?*?*?*?*?*?*?*?*?*?*?*?*?*?*?*?*?*?*?,-0.8,-3.4,82,98572.9,125,1387,273,18.4,27.1,15.9,2095,1439,1964,330,217,0.5,9,5,9999,99999,9,999999999,0.0,999,999,99
2050,3,2,8,0,*?*?*?*?*?*?*?*?*?*?*?*?*?*?*?*?*?*?*?*?*?*?,0.7,-1.9,82,98572.9,321,1391,279,85.5,49.3,74.1,9382,4159,8394,1943,203,0.5,9,5,9999,99999,9,999999999,0.0,999,999,99
2050,3,2,9,0,*?*?*?*?*?*?*?*?*?*?*?*?*?*?*?*?*?*?*?*?*?*?,2.3,-0.8,80,98572.9,486,1392,281,188.2,135.9,140.7,20496,12931,16041,3213,190,1.0,8,4,9999,99999,9,999999999,0.0,999,999,99
2050,3,2,10,0,*?*?*?*?*?*?*?*?*?*?*?*?*?*?*?*?*?*?*?*?*?*?,3.6,0.8,84,98572.9,608,1391,291,184.0,56.0,159.5,20224,5447,17991,4707,177,1.0,9,5,9999,99999,9,999999999,0.0,999,999,99
2050,3,2,11,0,*?*?*?*?*?*?*?*?*?*?*?*?*?*?*?*?*?*?*?*?*?*?,5.5,1.5,76,98572.9,680,1392,300,208.6,56.8,180.9,22947,5607,20394,5530,163,1.0,9,5,9999,99999,9,999999999,0.0,999,999,99
2050,3,2,12,0,*?*?*?*?*?*?*?*?*?*?*?*?*?*?*?*?*?*?*?*?*?*?,6.5,1.3,71,98572.9,696,1391,304,214.2,57.0,185.7,23566,5638,20939,5725,150,1.0,9,5,9999,99999,9,999999999,0.0,999,999,99
2050,3,2,13,0,*?*?*?*?*?*?*?*?*?*?*?*?*?*?*?*?*?*?*?*?*?*?,7.3,2.3,72,98572.9,656,1392,307,200.4,56.6,173.7,22037,5558,19592,5248,133,0.5,9,5,9999,99999,9,999999999,0.0,999,999,99
2050,3,2,14,0,*?*?*?*?*?*?*?*?*?*?*?*?*?*?*?*?*?*?*?*?*?*?,7.3,3.6,79,98572.9,562,1392,307,168.1,55.4,145.8,18472,5321,16443,4209,117,0.5,9,5,9999,99999,9,999999999,0.0,999,999,99
2050,3,2,15,0,*?*?*?*?*?*?*?*?*?*?*?*?*?*?*?*?*?*?*?*?*?*?,7.4,3.6,78,98572.9,420,1390,308,119.6,52.6,103.7,13126,4771,11712,2816,100,1.5,9,5,9999,99999,9,999999999,0.0,999,999,99
2050,3,2,16,0,*?*?*?*?*?*?*?*?*?*?*?*?*?*?*?*?*?*?*?*?*?*?,7.1,2.5,73,98572.9,241,1390,307,58.1,44.6,50.4,6427,3282,5946,1073,83,1.5,9,5,9999,99999,9,999999999,0.0,999,999,99
2050,3,2,17,0,*?*?*?*?*?*?*?*?*?*?*?*?*?*?*?*?*?*?*?*?*?*?,6.7,3.4,81,98572.9,37,1404,310,0.0,0.0,0.0,0,0,0,0,67,1.5,10,5,9999,99999,9,999999999,0.0,999,999,99
2050,3,2,18,0,*?*?*?*?*?*?*?*?*?*?*?*?*?*?*?*?*?*?*?*?*?*?,6.0,3.4,84,98572.9,0,-0,306,0.0,-0.0,0.0,0,0,0,0,50,1.0,10,5,9999,99999,9,999999999,0.0,999,999,99
2050,3,2,19,0,*?*?*?*?*?*?*?*?*?*?*?*?*?*?*?*?*?*?*?*?*?*?,3.7,2.7,94,98572.9,0,-0,297,0.0,-0.0,0.0,0,0,0,0,83,1.0,10,5,9999,99999,9,999999999,0.1,999,999,99
2050,3,2,20,0,*?*?*?*?*?*?*?*?*?*?*?*?*?*?*?*?*?*?*?*?*?*?,3.0,1.3,90,98572.9,0,-0,294,0.0,-0.0,0.0,0,0,0,0,117,1.5,10,5,9999,99999,9,999999999,0.1,999,999,99
2050,3,2,21,0,*?*?*?*?*?*?*?*?*?*?*?*?*?*?*?*?*?*?*?*?*?*?,3.0,-0.2,80,98572.9,0,-0,294,0.0,-0.0,0.0,0,0,0,0,150,2.6,10,5,9999,99999,9,999999999,0.1,999,999,99
2050,3,2,22,0,*?*?*?*?*?*?*?*?*?*?*?*?*?*?*?*?*?*?*?*?*?*?,2.5,-1.3,77,98572.9,0,-0,292,0.0,-0.0,0.0,0,0,0,0,183,5.2,10,5,9999,99999,9,999999999,0.1,999,999,99
2050,3,2,23,0,*?*?*?*?*?*?*?*?*?*?*?*?*?*?*?*?*?*?*?*?*?*?,2.0,-1.5,77,98572.9,0,-0,290,0.0,-0.0,0.0,0,0,0,0,217,4.6,10,5,9999,99999,9,999999999,0.1,999,999,99
2050,3,2,24,0,*?*?*?*?*?*?*?*?*?*?*?*?*?*?*?*?*?*?*?*?*?*?,3.7,0.4,80,98572.9,0,-0,297,0.0,-0.0,0.0,0,0,0,0,200,0.5,10,5,9999,99999,9,999999999,0.0,999,999,99
2050,3,3,1,0,*?*?*?*?*?*?*?*?*?*?*?*?*?*?*?*?*?*?*?*?*?*?,1.1,1.0,100,100252,0,-0,286,0.0,-0.0,0.0,0,0,0,0,245,1.5,10,5,9999,99999,9,999999999,0.1,999,999,99
2050,3,3,2,0,*?*?*?*?*?*?*?*?*?*?*?*?*?*?*?*?*?*?*?*?*?*?,0.8,0.8,100,100252,0,-0,285,0.0,-0.0,0.0,0,0,0,0,240,2.1,10,5,9999,99999,9,999999999,0.1,999,999,99
2050,3,3,3,0,*?*?*?*?*?*?*?*?*?*?*?*?*?*?*?*?*?*?*?*?*?*?,0.7,0.6,100,100252,0,-0,284,0.0,-0.0,0.0,0,0,0,0,235,1.5,10,5,9999,99999,9,999999999,0.1,999,999,99
2050,3,3,4,0,*?*?*?*?*?*?*?*?*?*?*?*?*?*?*?*?*?*?*?*?*?*?,0.6,0.6,100,100252,0,-0,284,0.0,-0.0,0.0,0,0,0,0,230,2.1,10,5,9999,99999,9,999999999,0.1,999,999,99
2050,3,3,5,0,*?*?*?*?*?*?*?*?*?*?*?*?*?*?*?*?*?*?*?*?*?*?,0.2,0.2,100,100252,0,-0,282,0.0,-0.0,0.0,0,0,0,0,225,1.5,10,5,9999,99999,9,999999999,0.1,999,999,99
2050,3,3,6,0,*?*?*?*?*?*?*?*?*?*?*?*?*?*?*?*?*?*?*?*?*?*?,-0.2,-0.2,100,100252,0,-0,281,0.0,-0.0,0.0,0,0,0,0,220,1.0,10,5,9999,99999,9,999999999,0.0,999,999,99
2050,3,3,7,0,*?*?*?*?*?*?*?*?*?*?*?*?*?*?*?*?*?*?*?*?*?*?,0.6,0.6,100,100252,134,1394,279,21.2,29.4,18.4,2409,1612,2256,382,225,0.5,9,5,9999,99999,9,999999999,0.0,999,999,99
2050,3,3,8,0,*?*?*?*?*?*?*?*?*?*?*?*?*?*?*?*?*?*?*?*?*?*?,1.4,1.5,100,100252,329,1390,268,153.5,290.5,84.7,15881,23384,10842,1570,230,1.5,6,3,9999,99999,9,999999999,0.0,999,999,99
2050,3,3,9,0,*?*?*?*?*?*?*?*?*?*?*?*?*?*?*?*?*?*?*?*?*?*?,2.4,2.3,100,100252,494,1391,250,287.5,561.2,88.3,29797,51707,12662,1686,235,1.0,1,0,9999,99999,9,999999999,0.0,999,999,99
2050,3,3,10,0,*?*?*?*?*?*?*?*?*?*?*?*?*?*?*?*?*?*?*?*?*?*?,3.6,3.4,100,100252,616,1391,269,359.2,476.9,148.0,37908,46729,18441,2974,240,1.5,4,2,9999,99999,9,999999999,0.0,999,999,99
2050,3,3,11,0,*?*?*?*?*?*?*?*?*?*?*?*?*?*?*?*?*?*?*?*?*?*?,5.8,3.0,100,100252,687,1390,259,419.7,594.2,125.9,43758,58263,17323,2630,245,1.0,0,0,9999,99999,9,999999999,0.0,999,999,99
2050,3,3,12,0,*?*?*?*?*?*?*?*?*?*?*?*?*?*?*?*?*?*?*?*?*?*?,6.3,1.5,100,100252,703,1389,268,429.4,570.3,140.8,44506,55833,18953,2927,250,1.0,2,1,9999,99999,9,999999999,0.0,999,999,99
2050,3,3,13,0,*?*?*?*?*?*?*?*?*?*?*?*?*?*?*?*?*?*?*?*?*?*?,6.5,1.3,98,100252,663,1390,294,318.0,238.0,204.5,33869,24432,22929,4576,252,2.1,7,4,9999,99999,9,999999999,0.0,999,999,99
2050,3,3,14,0,*?*?*?*?*?*?*?*?*?*?*?*?*?*?*?*?*?*?*?*?*?*?,6.6,2.1,100,100252,569,1391,299,226.2,139.3,169.2,24654,13776,19185,3981,253,2.1,8,4,9999,99999,9,999999999,0.0,999,999,99
2050,3,3,15,0,*?*?*?*?*?*?*?*?*?*?*?*?*?*?*?*?*?*?*?*?*?*?,6.5,1.9,100,100252,427,1389,304,122.1,52.8,105.8,13400,4807,11955,2882,255,2.6,9,5,9999,99999,9,999999999,0.0,999,999,99
2050,3,3,16,0,*?*?*?*?*?*?*?*?*?*?*?*?*?*?*?*?*?*?*?*?*?*?,6.5,3.8,100,100252,248,1390,286,112.1,329.7,53.2,11783,23367,7127,954,257,2.1,5,3,9999,99999,9,999999999,0.0,999,999,99
2050,3,3,17,0,*?*?*?*?*?*?*?*?*?*?*?*?*?*?*?*?*?*?*?*?*?*?,6.2,3.9,100,100252,43,1377,289,0.0,0.0,0.0,0,0,0,0,258,2.1,6,3,9999,99999,9,999999999,0.0,999,999,99
2050,3,3,18,0,*?*?*?*?*?*?*?*?*?*?*?*?*?*?*?*?*?*?*?*?*?*?,4.7,4.6,100,100252,0,-0,301,0.0,-0.0,0.0,0,0,0,0,260,3.1,10,5,9999,99999,9,999999999,0.0,999,999,99
2050,3,3,19,0,*?*?*?*?*?*?*?*?*?*?*?*?*?*?*?*?*?*?*?*?*?*?,4.6,4.6,100,100252,0,-0,300,0.0,-0.0,0.0,0,0,0,0,260,3.1,10,5,9999,99999,9,999999999,0.0,999,999,99
2050,3,3,20,0,*?*?*?*?*?*?*?*?*?*?*?*?*?*?*?*?*?*?*?*?*?*?,3.4,3.4,100,100252,0,-0,295,0.0,-0.0,0.0,0,0,0,0,260,1.5,10,5,9999,99999,9,999999999,0.0,999,999,99
2050,3,3,21,0,*?*?*?*?*?*?*?*?*?*?*?*?*?*?*?*?*?*?*?*?*?*?,2.5,2.5,100,100252,0,-0,291,0.0,-0.0,0.0,0,0,0,0,260,1.0,10,5,9999,99999,9,999999999,0.0,999,999,99
2050,3,3,22,0,*?*?*?*?*?*?*?*?*?*?*?*?*?*?*?*?*?*?*?*?*?*?,2.0,2.1,100,100252,0,-0,289,0.0,-0.0,0.0,0,0,0,0,260,1.0,10,5,9999,99999,9,999999999,0.0,999,999,99
2050,3,3,23,0,*?*?*?*?*?*?*?*?*?*?*?*?*?*?*?*?*?*?*?*?*?*?,1.8,1.7,100,100252,0,-0,289,0.0,-0.0,0.0,0,0,0,0,260,1.5,10,5,9999,99999,9,999999999,0.0,999,999,99
2050,3,3,24,0,*?*?*?*?*?*?*?*?*?*?*?*?*?*?*?*?*?*?*?*?*?*?,1.5,0.4,100,100252,0,-0,288,0.0,-0.0,0.0,0,0,0,0,250,1.0,10,5,9999,99999,9,999999999,0.1,999,999,99
2050,3,4,1,0,*?*?*?*?*?*?*?*?*?*?*?*?*?*?*?*?*?*?*?*?*?*?,1.2,-1.5,81,101864,0,-0,287,0.0,-0.0,0.0,0,0,0,0,255,1.5,10,5,9999,99999,9,999999999,0.0,999,999,99
2050,3,4,2,0,*?*?*?*?*?*?*?*?*?*?*?*?*?*?*?*?*?*?*?*?*?*?,1.1,-3.1,71,101864,0,-0,286,0.0,-0.0,0.0,0,0,0,0,250,1.5,10,5,9999,99999,9,999999999,0.0,999,999,99
2050,3,4,3,0,*?*?*?*?*?*?*?*?*?*?*?*?*?*?*?*?*?*?*?*?*?*?,-0.6,-4.8,71,101864,0,-0,280,0.0,-0.0,0.0,0,0,0,0,245,1.0,10,5,9999,99999,9,999999999,0.0,999,999,99
2050,3,4,4,0,*?*?*?*?*?*?*?*?*?*?*?*?*?*?*?*?*?*?*?*?*?*?,-0.2,-4.5,70,101864,0,-0,281,0.0,-0.0,0.0,0,0,0,0,240,1.5,10,5,9999,99999,9,999999999,0.0,999,999,99
2050,3,4,5,0,*?*?*?*?*?*?*?*?*?*?*?*?*?*?*?*?*?*?*?*?*?*?,-0.8,-3.9,77,101864,0,-0,279,0.0,-0.0,0.0,0,0,0,0,235,1.0,10,5,9999,99999,9,999999999,0.0,999,999,99
2050,3,4,6,0,*?*?*?*?*?*?*?*?*?*?*?*?*?*?*?*?*?*?*?*?*?*?,-1.5,-3.4,85,101864,0,-0,276,0.0,-0.0,0.0,0,0,0,0,230,1.5,10,5,9999,99999,9,999999999,0.0,999,999,99
2050,3,4,7,0,*?*?*?*?*?*?*?*?*?*?*?*?*?*?*?*?*?*?*?*?*?*?,-0.5,-3.1,80,101864,142,1390,280,13.9,0.0,13.9,1662,-0,1663,542,228,2.1,10,5,9999,99999,9,999999999,0.0,999,999,99
2050,3,4,8,0,*?*?*?*?*?*?*?*?*?*?*?*?*?*?*?*?*?*?*?*?*?*?,0.4,-2.7,78,101864,337,1388,273,121.0,125.5,90.5,13191,10618,10432,1975,227,2.6,8,4,9999,99999,9,999999999,0.0,999,999,99
2050,3,4,9,0,*?*?*?*?*?*?*?*?*?*?*?*?*?*?*?*?*?*?*?*?*?*?,3.2,-0.2,78,101864,502,1390,285,195.8,136.6,146.5,21329,13122,16673,3362,225,2.6,8,4,9999,99999,9,999999999,0.0,999,999,99
2050,3,4,10,0,*?*?*?*?*?*?*?*?*?*?*?*?*?*?*?*?*?*?*?*?*?*?,4.9,1.0,76,101864,624,1390,292,251.4,141.1,188.0,27419,14210,21256,4526,223,3.1,8,4,9999,99999,9,999999999,0.0,999,999,99
2050,3,4,11,0,*?*?*?*?*?*?*?*?*?*?*?*?*?*?*?*?*?*?*?*?*?*?,7.2,1.3,66,101864,695,1389,307,214.2,57.0,185.7,23569,5639,20942,5725,222,3.1,9,5,9999,99999,9,999999999,0.0,999,999,99
2050,3,4,12,0,*?*?*?*?*?*?*?*?*?*?*?*?*?*?*?*?*?*?*?*?*?*?,8.9,1.7,61,101864,711,1389,309,291.1,143.4,217.8,31798,14743,24508,5462,220,3.1,8,4,9999,99999,9,999999999,0.0,999,999,99
2050,3,4,13,0,*?*?*?*?*?*?*?*?*?*?*?*?*?*?*?*?*?*?*?*?*?*?,9.3,2.3,61,101864,670,1389,306,322.2,238.4,207.1,34323,24520,23207,4656,218,3.1,7,4,9999,99999,9,999999999,0.0,999,999,99
2050,3,4,14,0,*?*?*?*?*?*?*?*?*?*?*?*?*?*?*?*?*?*?*?*?*?*?,9.1,2.7,64,101864,576,1390,310,229.6,139.6,171.7,25028,13840,19466,4053,217,2.6,8,4,9999,99999,9,999999999,0.0,999,999,99
2050,3,4,15,0,*?*?*?*?*?*?*?*?*?*?*?*?*?*?*?*?*?*?*?*?*?*?,9.4,2.3,61,101864,434,1389,317,124.6,53.0,108.0,13673,4842,12197,2950,215,2.6,9,5,9999,99999,9,999999999,0.0,999,999,99
2050,3,4,16,0,*?*?*?*?*?*?*?*?*?*?*?*?*?*?*?*?*?*?*?*?*?*?,9.3,2.3,62,101864,255,1390,316,62.9,45.6,54.6,6950,3446,6422,1166,213,2.6,9,5,9999,99999,9,999999999,0.0,999,999,99
2050,3,4,17,0,*?*?*?*?*?*?*?*?*?*?*?*?*?*?*?*?*?*?*?*?*?*?,8.7,2.3,64,101864,50,1385,309,0.0,0.0,0.0,0,0,0,0,212,2.1,8,4,9999,99999,9,999999999,0.0,999,999,99
2050,3,4,18,0,*?*?*?*?*?*?*?*?*?*?*?*?*?*?*?*?*?*?*?*?*?*?,7.3,2.9,73,101864,0,-0,312,0.0,-0.0,0.0,0,0,0,0,210,1.5,10,5,9999,99999,9,999999999,0.0,999,999,99
2050,3,4,19,0,*?*?*?*?*?*?*?*?*?*?*?*?*?*?*?*?*?*?*?*?*?*?,5.2,2.9,84,101864,0,-0,303,0.0,-0.0,0.0,0,0,0,0,208,1.0,10,5,9999,99999,9,999999999,0.0,999,999,99
2050,3,4,20,0,*?*?*?*?*?*?*?*?*?*?*?*?*?*?*?*?*?*?*?*?*?*?,4.0,1.7,84,101864,0,-0,298,0.0,-0.0,0.0,0,0,0,0,207,1.0,10,5,9999,99999,9,999999999,0.0,999,999,99
2050,3,4,21,0,*?*?*?*?*?*?*?*?*?*?*?*?*?*?*?*?*?*?*?*?*?*?,3.8,1.0,83,101864,0,-0,297,0.0,-0.0,0.0,0,0,0,0,205,1.0,10,5,9999,99999,9,999999999,0.0,999,999,99
2050,3,4,22,0,*?*?*?*?*?*?*?*?*?*?*?*?*?*?*?*?*?*?*?*?*?*?,2.4,0.6,88,101864,0,-0,291,0.0,-0.0,0.0,0,0,0,0,203,1.5,10,5,9999,99999,9,999999999,0.0,999,999,99
2050,3,4,23,0,*?*?*?*?*?*?*?*?*?*?*?*?*?*?*?*?*?*?*?*?*?*?,1.9,0.4,90,101864,0,-0,289,0.0,-0.0,0.0,0,0,0,0,202,1.5,10,5,9999,99999,9,999999999,0.0,999,999,99
2050,3,4,24,0,*?*?*?*?*?*?*?*?*?*?*?*?*?*?*?*?*?*?*?*?*?*?,1.6,0.2,90,101864,0,-0,288,0.0,-0.0,0.0,0,0,0,0,260,1.0,10,5,9999,99999,9,999999999,0.0,999,999,99
2050,3,5,1,0,*?*?*?*?*?*?*?*?*?*?*?*?*?*?*?*?*?*?*?*?*?*?,0.8,0.8,100,102071,0,-0,285,0.0,-0.0,0.0,0,0,0,0,202,0.5,10,5,9999,99999,9,999999999,0.0,999,999,99
2050,3,5,2,0,*?*?*?*?*?*?*?*?*?*?*?*?*?*?*?*?*?*?*?*?*?*?,0.5,0.4,100,102071,0,-0,283,0.0,-0.0,0.0,0,0,0,0,203,1.0,10,5,9999,99999,9,999999999,0.0,999,999,99
2050,3,5,3,0,*?*?*?*?*?*?*?*?*?*?*?*?*?*?*?*?*?*?*?*?*?*?,-0.6,-0.6,100,102071,0,-0,279,0.0,-0.0,0.0,0,0,0,0,205,1.0,10,5,9999,99999,9,999999999,0.0,999,999,99
2050,3,5,4,0,*?*?*?*?*?*?*?*?*?*?*?*?*?*?*?*?*?*?*?*?*?*?,-0.7,-0.6,100,102071,0,-0,279,0.0,-0.0,0.0,0,0,0,0,207,0.5,10,5,9999,99999,9,999999999,0.0,999,999,99
2050,3,5,5,0,*?*?*?*?*?*?*?*?*?*?*?*?*?*?*?*?*?*?*?*?*?*?,-1.4,-1.5,100,102071,0,-0,276,0.0,-0.0,0.0,0,0,0,0,208,1.5,10,5,9999,99999,9,999999999,0.0,999,999,99
2050,3,5,6,0,*?*?*?*?*?*?*?*?*?*?*?*?*?*?*?*?*?*?*?*?*?*?,-2.1,-2.2,100,102071,0,-0,273,0.0,-0.0,0.0,0,0,0,0,210,1.0,10,5,9999,99999,9,999999999,0.0,999,999,99
2050,3,5,7,0,*?*?*?*?*?*?*?*?*?*?*?*?*?*?*?*?*?*?*?*?*?*?,-0.7,-0.6,100,102071,150,1387,259,46.9,194.0,25.9,5039,10478,3666,449,208,0.0,6,3,9999,99999,9,999999999,0.0,999,999,99
2050,3,5,8,0,*?*?*?*?*?*?*?*?*?*?*?*?*?*?*?*?*?*?*?*?*?*?,0.7,0.6,100,102071,346,1390,270,147.5,211.5,94.8,15588,17639,11108,1851,207,1.0,7,4,9999,99999,9,999999999,0.0,999,999,99
2050,3,5,9,0,*?*?*?*?*?*?*?*?*?*?*?*?*?*?*?*?*?*?*?*?*?*?,3.2,3.2,100,102071,510,1389,281,235.9,229.4,151.7,24991,22110,17328,3160,205,1.5,7,4,9999,99999,9,999999999,0.0,999,999,99
2050,3,5,10,0,*?*?*?*?*?*?*?*?*?*?*?*?*?*?*?*?*?*?*?*?*?*?,5.4,4.1,100,102071,632,1389,286,334.5,329.4,184.6,35718,33516,20902,4024,203,2.6,6,3,9999,99999,9,999999999,0.0,999,999,99
2050,3,5,11,0,*?*?*?*?*?*?*?*?*?*?*?*?*?*?*?*?*?*?*?*?*?*?,9.0,3.9,85,102071,703,1389,301,377.0,333.7,208.1,40376,34635,23370,4719,202,3.1,6,3,9999,99999,9,999999999,0.0,999,999,99
2050,3,5,12,0,*?*?*?*?*?*?*?*?*?*?*?*?*?*?*?*?*?*?*?*?*?*?,10.7,4.6,80,102071,719,1389,313,348.3,240.3,224.0,37190,25018,24957,5180,200,3.1,7,4,9999,99999,9,999999999,0.0,999,999,99
2050,3,5,13,0,*?*?*?*?*?*?*?*?*?*?*?*?*?*?*?*?*?*?*?*?*?*?,11.1,4.8,78,102071,678,1389,315,326.3,238.7,209.8,34779,24605,23487,4737,202,2.6,7,4,9999,99999,9,999999999,0.0,999,999,99
2050,3,5,14,0,*?*?*?*?*?*?*?*?*?*?*?*?*?*?*?*?*?*?*?*?*?*?,11.2,5.3,81,102071,583,1388,321,233.0,139.8,174.3,25400,13901,19744,4125,203,2.6,8,4,9999,99999,9,999999999,0.0,999,999,99
2050,3,5,15,0,*?*?*?*?*?*?*?*?*?*?*?*?*?*?*?*?*?*?*?*?*?*?,11.0,5.5,82,102071,441,1388,320,168.3,133.5,125.9,18334,12376,14392,2834,205,3.1,8,4,9999,99999,9,999999999,0.0,999,999,99
2050,3,5,16,0,*?*?*?*?*?*?*?*?*?*?*?*?*?*?*?*?*?*?*?*?*?*?,10.9,5.6,84,102071,262,1390,324,65.3,46.1,56.6,7211,3524,6660,1212,207,3.6,9,5,9999,99999,9,999999999,0.0,999,999,99
2050,3,5,17,0,*?*?*?*?*?*?*?*?*?*?*?*?*?*?*?*?*?*?*?*?*?*?,10.7,6.1,88,102071,57,1391,318,0.0,0.0,0.0,0,0,0,0,208,2.6,8,4,9999,99999,9,999999999,0.0,999,999,99
2050,3,5,18,0,*?*?*?*?*?*?*?*?*?*?*?*?*?*?*?*?*?*?*?*?*?*?,8.2,5.9,100,102071,0,-0,316,0.0,-0.0,0.0,0,0,0,0,210,3.1,10,5,9999,99999,9,999999999,0.0,999,999,99
2050,3,5,19,0,*?*?*?*?*?*?*?*?*?*?*?*?*?*?*?*?*?*?*?*?*?*?,6.9,5.8,100,102071,0,-0,310,0.0,-0.0,0.0,0,0,0,0,208,2.1,10,5,9999,99999,9,999999999,0.0,999,999,99
2050,3,5,20,0,*?*?*?*?*?*?*?*?*?*?*?*?*?*?*?*?*?*?*?*?*?*?,4.0,3.9,100,102071,0,-0,298,0.0,-0.0,0.0,0,0,0,0,207,4.6,10,5,9999,99999,9,999999999,0.0,999,999,99
2050,3,5,21,0,*?*?*?*?*?*?*?*?*?*?*?*?*?*?*?*?*?*?*?*?*?*?,3.5,3.6,100,102071,0,-0,296,0.0,-0.0,0.0,0,0,0,0,205,4.1,10,5,9999,99999,9,999999999,0.0,999,999,99
2050,3,5,22,0,*?*?*?*?*?*?*?*?*?*?*?*?*?*?*?*?*?*?*?*?*?*?,3.1,3.0,100,102071,0,-0,294,0.0,-0.0,0.0,0,0,0,0,203,3.1,10,5,9999,99999,9,999999999,0.0,999,999,99
2050,3,5,23,0,*?*?*?*?*?*?*?*?*?*?*?*?*?*?*?*?*?*?*?*?*?*?,3.1,3.0,100,102071,0,-0,294,0.0,-0.0,0.0,0,0,0,0,202,2.6,10,5,9999,99999,9,999999999,0.0,999,999,99
2050,3,5,24,0,*?*?*?*?*?*?*?*?*?*?*?*?*?*?*?*?*?*?*?*?*?*?,1.3,1.0,100,102071,0,-0,287,0.0,-0.0,0.0,0,0,0,0,200,1.5,10,5,9999,99999,9,999999999,0.0,999,999,99
2050,3,6,1,0,*?*?*?*?*?*?*?*?*?*?*?*?*?*?*?*?*?*?*?*?*?*?,3.6,3.4,99,102096,0,-0,296,0.0,-0.0,0.0,0,0,0,0,200,3.1,10,5,9999,99999,9,999999999,0.0,999,999,99
2050,3,6,2,0,*?*?*?*?*?*?*?*?*?*?*?*?*?*?*?*?*?*?*?*?*?*?,3.8,3.6,99,102096,0,-0,297,0.0,-0.0,0.0,0,0,0,0,200,2.6,10,5,9999,99999,9,999999999,0.0,999,999,99
2050,3,6,3,0,*?*?*?*?*?*?*?*?*?*?*?*?*?*?*?*?*?*?*?*?*?*?,3.8,3.8,100,102096,0,-0,297,0.0,-0.0,0.0,0,0,0,0,200,2.6,10,5,9999,99999,9,999999999,0.0,999,999,99
2050,3,6,4,0,*?*?*?*?*?*?*?*?*?*?*?*?*?*?*?*?*?*?*?*?*?*?,2.8,2.9,100,102096,0,-0,293,0.0,-0.0,0.0,0,0,0,0,200,2.6,10,5,9999,99999,9,999999999,0.0,999,999,99
2050,3,6,5,0,*?*?*?*?*?*?*?*?*?*?*?*?*?*?*?*?*?*?*?*?*?*?,2.4,1.9,96,102096,0,-0,291,0.0,-0.0,0.0,0,0,0,0,200,3.1,10,5,9999,99999,9,999999999,0.0,999,999,99
2050,3,6,6,0,*?*?*?*?*?*?*?*?*?*?*?*?*?*?*?*?*?*?*?*?*?*?,1.8,1.0,95,102096,0,-0,289,0.0,-0.0,0.0,0,0,0,0,200,2.6,10,5,9999,99999,9,999999999,0.0,999,999,99
2050,3,6,7,0,*?*?*?*?*?*?*?*?*?*?*?*?*?*?*?*?*?*?*?*?*?*?,2.8,2.5,98,102096,159,1392,288,29.9,34.8,25.9,3356,2088,3131,542,208,3.1,9,5,9999,99999,9,999999999,0.0,999,999,99
2050,3,6,8,0,*?*?*?*?*?*?*?*?*?*?*?*?*?*?*?*?*?*?*?*?*?*?,3.7,2.7,93,102096,354,1388,287,128.7,127.1,96.2,14026,10954,11079,2111,217,2.6,8,4,9999,99999,9,999999999,0.0,999,999,99
2050,3,6,9,0,*?*?*?*?*?*?*?*?*?*?*?*?*?*?*?*?*?*?*?*?*?*?,5.4,4.6,94,102096,518,1388,295,203.5,137.4,152.2,22168,13302,17308,3515,225,3.1,8,4,9999,99999,9,999999999,0.0,999,999,99
2050,3,6,10,0,*?*?*?*?*?*?*?*?*?*?*?*?*?*?*?*?*?*?*?*?*?*?,8.8,5.8,81,102096,640,1388,306,306.1,237.0,196.8,32566,24168,22121,4354,233,3.1,7,4,9999,99999,9,999999999,0.0,999,999,99
2050,3,6,11,0,*?*?*?*?*?*?*?*?*?*?*?*?*?*?*?*?*?*?*?*?*?*?,10.6,5.3,70,102096,711,1388,313,344.3,240.0,221.4,36745,24946,24686,5097,242,2.1,7,4,9999,99999,9,999999999,0.0,999,999,99
2050,3,6,12,0,*?*?*?*?*?*?*?*?*?*?*?*?*?*?*?*?*?*?*?*?*?*?,12.5,5.0,60,102096,726,1388,308,432.9,486.5,178.4,45823,49031,21800,3843,250,2.1,4,2,9999,99999,9,999999999,0.0,999,999,99
2050,3,6,13,0,*?*?*?*?*?*?*?*?*?*?*?*?*?*?*?*?*?*?*?*?*?*?,12.4,5.9,64,102096,685,1388,322,330.5,239.0,212.5,35232,24687,23764,4819,255,3.1,7,4,9999,99999,9,999999999,0.0,999,999,99
2050,3,6,14,0,*?*?*?*?*?*?*?*?*?*?*?*?*?*?*?*?*?*?*?*?*?*?,12.6,5.8,63,102096,590,1387,318,309.9,326.4,171.1,33036,32726,19456,3655,260,3.1,6,3,9999,99999,9,999999999,0.0,999,999,99
2050,3,6,15,0,*?*?*?*?*?*?*?*?*?*?*?*?*?*?*?*?*?*?*?*?*?*?,12.5,5.9,64,102096,448,1387,313,239.8,389.9,113.9,24966,35201,14363,2163,265,3.1,5,3,9999,99999,9,999999999,0.0,999,999,99
2050,3,6,16,0,*?*?*?*?*?*?*?*?*?*?*?*?*?*?*?*?*?*?*?*?*?*?,12.5,5.9,64,102096,269,1390,313,125.4,340.2,59.6,13149,25073,7903,1074,270,3.6,5,3,9999,99999,9,999999999,0.0,999,999,99
2050,3,6,17,0,*?*?*?*?*?*?*?*?*?*?*?*?*?*?*?*?*?*?*?*?*?*?,11.9,5.8,66,102096,64,1396,319,0.0,0.0,0.0,0,0,0,0,275,1.5,7,4,9999,99999,9,999999999,0.0,999,999,99
2050,3,6,18,0,*?*?*?*?*?*?*?*?*?*?*?*?*?*?*?*?*?*?*?*?*?*?,9.8,4.8,71,102096,0,-0,323,0.0,-0.0,0.0,0,0,0,0,280,0.5,10,5,9999,99999,9,999999999,0.0,999,999,99
2050,3,6,19,0,*?*?*?*?*?*?*?*?*?*?*?*?*?*?*?*?*?*?*?*?*?*?,9.4,5.9,79,102096,0,-0,321,0.0,-0.0,0.0,0,0,0,0,248,1.5,10,5,9999,99999,9,999999999,0.2,999,999,99
2050,3,6,20,0,*?*?*?*?*?*?*?*?*?*?*?*?*?*?*?*?*?*?*?*?*?*?,7.6,5.9,89,102096,0,-0,313,0.0,-0.0,0.0,0,0,0,0,217,1.5,10,5,9999,99999,9,999999999,0.6,999,999,99
2050,3,6,21,0,*?*?*?*?*?*?*?*?*?*?*?*?*?*?*?*?*?*?*?*?*?*?,6.6,6.2,97,102096,0,-0,309,0.0,-0.0,0.0,0,0,0,0,185,1.5,10,5,9999,99999,9,999999999,0.6,999,999,99
2050,3,6,22,0,*?*?*?*?*?*?*?*?*?*?*?*?*?*?*?*?*?*?*?*?*?*?,5.9,5.6,98,102096,0,-0,306,0.0,-0.0,0.0,0,0,0,0,153,1.0,10,5,9999,99999,9,999999999,0.0,999,999,99
2050,3,6,23,0,*?*?*?*?*?*?*?*?*?*?*?*?*?*?*?*?*?*?*?*?*?*?,6.0,5.8,98,102096,0,-0,306,0.0,-0.0,0.0,0,0,0,0,122,1.0,10,5,9999,99999,9,999999999,0.0,999,999,99
2050,3,6,24,0,*?*?*?*?*?*?*?*?*?*?*?*?*?*?*?*?*?*?*?*?*?*?,3.0,3.0,100,102096,0,-0,294,0.0,-0.0,0.0,0,0,0,0,200,4.6,10,5,9999,99999,9,999999999,0.0,999,999,99
2050,3,7,1,0,*?*?*?*?*?*?*?*?*?*?*?*?*?*?*?*?*?*?*?*?*?*?,7.1,7.1,100,102327,0,-0,311,0.0,-0.0,0.0,0,0,0,0,102,3.6,10,5,9999,99999,9,999999999,0.0,999,999,99
2050,3,7,2,0,*?*?*?*?*?*?*?*?*?*?*?*?*?*?*?*?*?*?*?*?*?*?,7.8,7.9,100,102327,0,-0,314,0.0,-0.0,0.0,0,0,0,0,113,1.5,10,5,9999,99999,9,999999999,0.0,999,999,99
2050,3,7,3,0,*?*?*?*?*?*?*?*?*?*?*?*?*?*?*?*?*?*?*?*?*?*?,6.1,6.1,100,102327,0,-0,306,0.0,-0.0,0.0,0,0,0,0,125,4.1,10,5,9999,99999,9,999999999,0.0,999,999,99
2050,3,7,4,0,*?*?*?*?*?*?*?*?*?*?*?*?*?*?*?*?*?*?*?*?*?*?,6.2,6.2,100,102327,0,-0,307,0.0,-0.0,0.0,0,0,0,0,137,3.1,10,5,9999,99999,9,999999999,0.0,999,999,99
2050,3,7,5,0,*?*?*?*?*?*?*?*?*?*?*?*?*?*?*?*?*?*?*?*?*?*?,5.4,5.5,100,102327,0,-0,303,0.0,-0.0,0.0,0,0,0,0,148,2.6,10,5,9999,99999,9,999999999,0.0,999,999,99
2050,3,7,6,0,*?*?*?*?*?*?*?*?*?*?*?*?*?*?*?*?*?*?*?*?*?*?,4.6,4.6,100,102327,0,-0,300,0.0,-0.0,0.0,0,0,0,0,160,3.1,10,5,9999,99999,9,999999999,0.0,999,999,99
2050,3,7,7,0,*?*?*?*?*?*?*?*?*?*?*?*?*?*?*?*?*?*?*?*?*?*?,5.8,5.8,100,102327,167,1387,301,32.8,36.2,28.4,3673,2233,3423,596,165,3.6,9,5,9999,99999,9,999999999,0.0,999,999,99
2050,3,7,8,0,*?*?*?*?*?*?*?*?*?*?*?*?*?*?*?*?*?*?*?*?*?*?,6.9,6.9,100,102327,362,1386,306,100.0,50.9,86.7,10978,4448,9809,2304,170,2.6,9,5,9999,99999,9,999999999,0.2,999,999,99
2050,3,7,9,0,*?*?*?*?*?*?*?*?*?*?*?*?*?*?*?*?*?*?*?*?*?*?,8.7,8.8,100,102327,526,1387,314,156.5,54.9,135.7,17191,5211,15311,3855,175,2.6,9,5,9999,99999,9,999999999,0.2,999,999,99
2050,3,7,10,0,*?*?*?*?*?*?*?*?*?*?*?*?*?*?*?*?*?*?*?*?*?*?,11.3,9.4,92,102327,648,1388,326,198.3,56.5,171.9,21809,5544,19389,5176,180,3.1,9,5,9999,99999,9,999999999,0.1,999,999,99
2050,3,7,11,0,*?*?*?*?*?*?*?*?*?*?*?*?*?*?*?*?*?*?*?*?*?*?,13.4,9.3,79,102327,719,1388,335,222.7,57.2,193.1,24504,5683,21765,6026,185,4.1,9,5,9999,99999,9,999999999,0.0,999,999,99
2050,3,7,12,0,*?*?*?*?*?*?*?*?*?*?*?*?*?*?*?*?*?*?*?*?*?*?,15.3,9.7,72,102327,734,1388,344,227.9,57.3,197.6,25085,5708,22277,6218,190,3.6,9,5,9999,99999,9,999999999,0.0,999,999,99
2050,3,7,13,0,*?*?*?*?*?*?*?*?*?*?*?*?*?*?*?*?*?*?*?*?*?*?,15.7,9.3,68,102327,693,1388,350,123.0,0.0,123.0,14546,0,14598,5518,188,3.6,10,5,9999,99999,9,999999999,0.0,999,999,99
2050,3,7,14,0,*?*?*?*?*?*?*?*?*?*?*?*?*?*?*?*?*?*?*?*?*?*?,15.7,9.1,67,102327,598,1389,350,104.2,0.0,104.2,12256,0,12296,4527,187,2.6,10,5,9999,99999,9,999999999,0.0,999,999,99
2050,3,7,15,0,*?*?*?*?*?*?*?*?*?*?*?*?*?*?*?*?*?*?*?*?*?*?,15.8,8.1,63,102327,455,1387,347,132.0,53.5,114.4,14491,4941,12921,3153,185,3.6,9,5,9999,99999,9,999999999,0.0,999,999,99
2050,3,7,16,0,*?*?*?*?*?*?*?*?*?*?*?*?*?*?*?*?*?*?*?*?*?*?,15.7,7.0,58,102327,275,1385,346,70.1,47.0,60.8,7730,3673,7131,1306,183,2.6,9,5,9999,99999,9,999999999,0.0,999,999,99
2050,3,7,17,0,*?*?*?*?*?*?*?*?*?*?*?*?*?*?*?*?*?*?*?*?*?*?,14.8,5.8,57,102327,70,1381,346,0.0,0.0,0.0,0,0,0,0,182,2.6,10,5,9999,99999,9,999999999,0.0,999,999,99
2050,3,7,18,0,*?*?*?*?*?*?*?*?*?*?*?*?*?*?*?*?*?*?*?*?*?*?,12.7,6.1,67,102327,0,-0,336,0.0,-0.0,0.0,0,0,0,0,180,1.5,10,5,9999,99999,9,999999999,0.0,999,999,99
2050,3,7,19,0,*?*?*?*?*?*?*?*?*?*?*?*?*?*?*?*?*?*?*?*?*?*?,11.1,6.1,74,102327,0,-0,329,0.0,-0.0,0.0,0,0,0,0,183,1.5,10,5,9999,99999,9,999999999,0.0,999,999,99
2050,3,7,20,0,*?*?*?*?*?*?*?*?*?*?*?*?*?*?*?*?*?*?*?*?*?*?,10.7,7.1,82,102327,0,-0,327,0.0,-0.0,0.0,0,0,0,0,187,1.0,10,5,9999,99999,9,999999999,0.2,999,999,99
2050,3,7,21,0,*?*?*?*?*?*?*?*?*?*?*?*?*?*?*?*?*?*?*?*?*?*?,9.5,6.7,87,102327,0,-0,321,0.0,-0.0,0.0,0,0,0,0,190,1.5,10,5,9999,99999,9,999999999,0.6,999,999,99
2050,3,7,22,0,*?*?*?*?*?*?*?*?*?*?*?*?*?*?*?*?*?*?*?*?*?*?,8.8,7.4,95,102327,0,-0,318,0.0,-0.0,0.0,0,0,0,0,193,2.1,10,5,9999,99999,9,999999999,0.0,999,999,99
2050,3,7,23,0,*?*?*?*?*?*?*?*?*?*?*?*?*?*?*?*?*?*?*?*?*?*?,8.0,7.7,100,102327,0,-0,315,0.0,-0.0,0.0,0,0,0,0,197,2.1,10,5,9999,99999,9,999999999,0.0,999,999,99
2050,3,7,24,0,*?*?*?*?*?*?*?*?*?*?*?*?*?*?*?*?*?*?*?*?*?*?,6.1,6.1,100,102327,0,-0,306,0.0,-0.0,0.0,0,0,0,0,90,2.6,10,5,9999,99999,9,999999999,0.0,999,999,99
2050,3,8,1,0,*?*?*?*?*?*?*?*?*?*?*?*?*?*?*?*?*?*?*?*?*?*?,6.2,4.8,87,102034,0,-0,307,0.0,-0.0,0.0,0,0,0,0,202,3.6,10,5,9999,99999,9,999999999,0.0,999,999,99
2050,3,8,2,0,*?*?*?*?*?*?*?*?*?*?*?*?*?*?*?*?*?*?*?*?*?*?,5.7,3.2,81,102034,0,-0,305,0.0,-0.0,0.0,0,0,0,0,203,4.1,10,5,9999,99999,9,999999999,0.0,999,999,99
2050,3,8,3,0,*?*?*?*?*?*?*?*?*?*?*?*?*?*?*?*?*?*?*?*?*?*?,4.3,2.9,87,102034,0,-0,299,0.0,-0.0,0.0,0,0,0,0,205,3.6,10,5,9999,99999,9,999999999,0.0,999,999,99
2050,3,8,4,0,*?*?*?*?*?*?*?*?*?*?*?*?*?*?*?*?*?*?*?*?*?*?,4.0,2.9,89,102034,0,-0,298,0.0,-0.0,0.0,0,0,0,0,207,4.1,10,5,9999,99999,9,999999999,0.0,999,999,99
2050,3,8,5,0,*?*?*?*?*?*?*?*?*?*?*?*?*?*?*?*?*?*?*?*?*?*?,3.8,2.7,89,102034,0,-0,297,0.0,-0.0,0.0,0,0,0,0,208,3.1,10,5,9999,99999,9,999999999,0.0,999,999,99
2050,3,8,6,0,*?*?*?*?*?*?*?*?*?*?*?*?*?*?*?*?*?*?*?*?*?*?,3.3,3.0,95,102034,0,-0,295,0.0,-0.0,0.0,0,0,0,0,210,3.6,10,5,9999,99999,9,999999999,0.0,999,999,99
2050,3,8,7,0,*?*?*?*?*?*?*?*?*?*?*?*?*?*?*?*?*?*?*?*?*?*?,2.7,2.7,97,102034,175,1383,288,35.7,37.6,31.0,3992,2374,3716,650,207,3.6,9,5,9999,99999,9,999999999,0.0,999,999,99
2050,3,8,8,0,*?*?*?*?*?*?*?*?*?*?*?*?*?*?*?*?*?*?*?*?*?*?,5.0,4.3,93,102034,371,1388,298,103.0,51.2,89.3,11299,4504,10093,2380,203,3.6,9,5,9999,99999,9,999999999,0.0,999,999,99
2050,3,8,9,0,*?*?*?*?*?*?*?*?*?*?*?*?*?*?*?*?*?*?*?*?*?*?,7.2,4.1,78,102034,535,1388,303,211.2,138.1,158.0,23012,13473,17947,3671,200,4.1,8,4,9999,99999,9,999999999,0.0,999,999,99
2050,3,8,10,0,*?*?*?*?*?*?*?*?*?*?*?*?*?*?*?*?*?*?*?*?*?*?,10.1,5.3,70,102034,656,1387,320,201.2,56.6,174.4,22125,5564,19667,5272,197,3.6,9,5,9999,99999,9,999999999,0.0,999,999,99
2050,3,8,11,0,*?*?*?*?*?*?*?*?*?*?*?*?*?*?*?*?*?*?*?*?*?*?,13.0,4.1,53,102034,727,1388,333,225.5,57.3,195.5,24815,5696,22040,6129,193,2.6,9,5,9999,99999,9,999999999,0.0,999,999,99
2050,3,8,12,0,*?*?*?*?*?*?*?*?*?*?*?*?*?*?*?*?*?*?*?*?*?*?,14.7,4.6,49,102034,742,1388,336,305.6,144.1,228.6,33403,14901,25690,5834,190,3.1,8,4,9999,99999,9,999999999,0.0,999,999,99
2050,3,8,13,0,*?*?*?*?*?*?*?*?*?*?*?*?*?*?*?*?*?*?*?*?*?*?,14.9,3.9,46,102034,700,1387,342,216.4,57.0,187.6,23802,5650,21146,5798,188,2.1,9,5,9999,99999,9,999999999,0.0,999,999,99
2050,3,8,14,0,*?*?*?*?*?*?*?*?*?*?*?*?*?*?*?*?*?*?*?*?*?*?,15.1,5.3,50,102034,605,1388,343,183.5,56.0,159.1,20174,5445,17945,4690,187,2.6,9,5,9999,99999,9,999999999,0.0,999,999,99
2050,3,8,15,0,*?*?*?*?*?*?*?*?*?*?*?*?*?*?*?*?*?*?*?*?*?*?,15.0,5.6,52,102034,462,1386,343,134.5,53.7,116.6,14763,4972,13161,3221,185,1.5,9,5,9999,99999,9,999999999,0.0,999,999,99
2050,3,8,16,0,*?*?*?*?*?*?*?*?*?*?*?*?*?*?*?*?*?*?*?*?*?*?,15.0,5.6,52,102034,282,1386,343,72.5,47.4,62.9,7991,3745,7367,1353,183,1.5,9,5,9999,99999,9,999999999,0.0,999,999,99
2050,3,8,17,0,*?*?*?*?*?*?*?*?*?*?*?*?*?*?*?*?*?*?*?*?*?*?,14.2,5.8,55,102034,77,1386,339,1.8,4.4,1.6,235,138,254,24,182,2.6,9,5,9999,99999,9,999999999,0.0,999,999,99
2050,3,8,18,0,*?*?*?*?*?*?*?*?*?*?*?*?*?*?*?*?*?*?*?*?*?*?,11.7,5.9,66,102034,0,-0,332,0.0,-0.0,0.0,0,0,0,0,180,2.1,10,5,9999,99999,9,999999999,0.0,999,999,99
2050,3,8,19,0,*?*?*?*?*?*?*?*?*?*?*?*?*?*?*?*?*?*?*?*?*?*?,10.9,5.5,67,102034,0,-0,328,0.0,-0.0,0.0,0,0,0,0,188,2.1,10,5,9999,99999,9,999999999,0.0,999,999,99
2050,3,8,20,0,*?*?*?*?*?*?*?*?*?*?*?*?*?*?*?*?*?*?*?*?*?*?,9.4,5.0,72,102034,0,-0,321,0.0,-0.0,0.0,0,0,0,0,197,2.1,10,5,9999,99999,9,999999999,0.0,999,999,99
2050,3,8,21,0,*?*?*?*?*?*?*?*?*?*?*?*?*?*?*?*?*?*?*?*?*?*?,8.3,4.8,76,102034,0,-0,316,0.0,-0.0,0.0,0,0,0,0,205,2.1,10,5,9999,99999,9,999999999,0.0,999,999,99
2050,3,8,22,0,*?*?*?*?*?*?*?*?*?*?*?*?*?*?*?*?*?*?*?*?*?*?,7.4,4.3,78,102034,0,-0,312,0.0,-0.0,0.0,0,0,0,0,213,2.1,10,5,9999,99999,9,999999999,0.0,999,999,99
2050,3,8,23,0,*?*?*?*?*?*?*?*?*?*?*?*?*?*?*?*?*?*?*?*?*?*?,6.2,3.8,82,102034,0,-0,307,0.0,-0.0,0.0,0,0,0,0,222,3.1,10,5,9999,99999,9,999999999,0.0,999,999,99
2050,3,8,24,0,*?*?*?*?*?*?*?*?*?*?*?*?*?*?*?*?*?*?*?*?*?*?,7.3,6.4,90,102034,0,-0,312,0.0,-0.0,0.0,0,0,0,0,200,4.6,10,5,9999,99999,9,999999999,0.0,999,999,99
2050,3,9,1,0,*?*?*?*?*?*?*?*?*?*?*?*?*?*?*?*?*?*?*?*?*?*?,4.1,1.3,79,102973,0,-0,299,0.0,-0.0,0.0,0,0,0,0,242,4.1,10,5,9999,99999,9,999999999,0.0,999,999,99
2050,3,9,2,0,*?*?*?*?*?*?*?*?*?*?*?*?*?*?*?*?*?*?*?*?*?*?,3.1,-0.2,77,102973,0,-0,294,0.0,-0.0,0.0,0,0,0,0,253,3.1,10,5,9999,99999,9,999999999,0.0,999,999,99
2050,3,9,3,0,*?*?*?*?*?*?*?*?*?*?*?*?*?*?*?*?*?*?*?*?*?*?,3.1,0.2,79,102973,0,-0,294,0.0,-0.0,0.0,0,0,0,0,265,4.1,10,5,9999,99999,9,999999999,0.0,999,999,99
2050,3,9,4,0,*?*?*?*?*?*?*?*?*?*?*?*?*?*?*?*?*?*?*?*?*?*?,2.9,0.2,81,102973,0,-0,294,0.0,-0.0,0.0,0,0,0,0,277,3.6,10,5,9999,99999,9,999999999,0.0,999,999,99
2050,3,9,5,0,*?*?*?*?*?*?*?*?*?*?*?*?*?*?*?*?*?*?*?*?*?*?,2.2,0.4,87,102973,0,-0,291,0.0,-0.0,0.0,0,0,0,0,288,3.6,10,5,9999,99999,9,999999999,0.0,999,999,99
2050,3,9,6,0,*?*?*?*?*?*?*?*?*?*?*?*?*?*?*?*?*?*?*?*?*?*?,1.5,0.8,93,102973,0,-0,288,0.0,-0.0,0.0,0,0,0,0,300,3.1,10,5,9999,99999,9,999999999,0.0,999,999,99
2050,3,9,7,0,*?*?*?*?*?*?*?*?*?*?*?*?*?*?*?*?*?*?*?*?*?*?,3.0,1.5,88,102973,184,1387,279,60.6,163.0,38.9,6373,9862,5288,692,258,2.6,7,4,9999,99999,9,999999999,0.0,999,999,99
2050,3,9,8,0,*?*?*?*?*?*?*?*?*?*?*?*?*?*?*?*?*?*?*?*?*?*?,4.4,2.7,86,102973,379,1386,272,203.6,437.8,83.9,21444,37417,10956,1541,217,3.6,4,2,9999,99999,9,999999999,0.0,999,999,99
2050,3,9,9,0,*?*?*?*?*?*?*?*?*?*?*?*?*?*?*?*?*?*?*?*?*?*?,6.4,3.6,80,102973,543,1387,271,321.3,551.3,105.4,33161,51719,14722,2021,175,2.6,2,1,9999,99999,9,999999999,0.0,999,999,99
2050,3,9,10,0,*?*?*?*?*?*?*?*?*?*?*?*?*?*?*?*?*?*?*?*?*?*?,8.9,4.5,72,102973,664,1386,278,405.0,585.9,124.3,42118,57120,17097,2553,133,2.6,1,0,9999,99999,9,999999999,0.0,999,999,99
2050,3,9,11,0,*?*?*?*?*?*?*?*?*?*?*?*?*?*?*?*?*?*?*?*?*?*?,11.3,5.0,64,102973,734,1386,293,451.8,573.2,148.2,46873,56427,19785,3150,92,2.6,2,1,9999,99999,9,999999999,0.0,999,999,99
2050,3,9,12,0,*?*?*?*?*?*?*?*?*?*?*?*?*?*?*?*?*?*?*?*?*?*?,13.0,5.1,57,102973,749,1386,291,463.3,600.1,139.0,48386,59481,18837,3031,50,2.6,0,0,9999,99999,9,999999999,0.0,999,999,99
2050,3,9,13,0,*?*?*?*?*?*?*?*?*?*?*?*?*?*?*?*?*?*?*?*?*?*?,13.4,5.8,59,102973,707,1386,322,380.4,334.0,210.0,40739,34711,23558,4779,50,2.6,6,3,9999,99999,9,999999999,0.0,999,999,99
2050,3,9,14,0,*?*?*?*?*?*?*?*?*?*?*?*?*?*?*?*?*?*?*?*?*?*?,13.6,4.5,53,102973,612,1387,336,186.1,56.1,161.3,20455,5463,18194,4772,50,3.1,9,5,9999,99999,9,999999999,0.0,999,999,99
2050,3,9,15,0,*?*?*?*?*?*?*?*?*?*?*?*?*?*?*?*?*?*?*?*?*?*?,13.1,4.1,53,102973,469,1386,324,214.4,226.2,137.9,22684,21256,15828,2827,50,4.1,7,4,9999,99999,9,999999999,0.0,999,999,99
2050,3,9,16,0,*?*?*?*?*?*?*?*?*?*?*?*?*?*?*?*?*?*?*?*?*?*?,13.5,3.8,51,102973,289,1386,315,138.6,349.1,65.9,14506,26634,8666,1195,50,3.6,5,3,9999,99999,9,999999999,0.0,999,999,99
2050,3,9,17,0,*?*?*?*?*?*?*?*?*?*?*?*?*?*?*?*?*?*?*?*?*?*?,12.4,3.8,54,102973,84,1390,321,6.5,38.6,4.2,737,1841,822,86,50,4.1,7,4,9999,99999,9,999999999,0.0,999,999,99
2050,3,9,18,0,*?*?*?*?*?*?*?*?*?*?*?*?*?*?*?*?*?*?*?*?*?*?,10.4,3.6,61,102973,0,-0,326,0.0,-0.0,0.0,0,0,0,0,50,3.1,10,5,9999,99999,9,999999999,0.0,999,999,99
2050,3,9,19,0,*?*?*?*?*?*?*?*?*?*?*?*?*?*?*?*?*?*?*?*?*?*?,9.7,3.8,65,102973,0,-0,323,0.0,-0.0,0.0,0,0,0,0,47,2.6,10,5,9999,99999,9,999999999,0.0,999,999,99
2050,3,9,20,0,*?*?*?*?*?*?*?*?*?*?*?*?*?*?*?*?*?*?*?*?*?*?,7.3,3.6,75,102973,0,-0,312,0.0,-0.0,0.0,0,0,0,0,43,3.1,10,5,9999,99999,9,999999999,0.0,999,999,99
2050,3,9,21,0,*?*?*?*?*?*?*?*?*?*?*?*?*?*?*?*?*?*?*?*?*?*?,7.0,3.0,75,102973,0,-0,311,0.0,-0.0,0.0,0,0,0,0,40,2.6,10,5,9999,99999,9,999999999,0.0,999,999,99
2050,3,9,22,0,*?*?*?*?*?*?*?*?*?*?*?*?*?*?*?*?*?*?*?*?*?*?,5.8,2.3,76,102973,0,-0,306,0.0,-0.0,0.0,0,0,0,0,37,3.1,10,5,9999,99999,9,999999999,0.0,999,999,99
2050,3,9,23,0,*?*?*?*?*?*?*?*?*?*?*?*?*?*?*?*?*?*?*?*?*?*?,5.3,2.5,80,102973,0,-0,304,0.0,-0.0,0.0,0,0,0,0,33,2.6,10,5,9999,99999,9,999999999,0.0,999,999,99
2050,3,9,24,0,*?*?*?*?*?*?*?*?*?*?*?*?*?*?*?*?*?*?*?*?*?*?,5.0,2.5,82,102973,0,-0,302,0.0,-0.0,0.0,0,0,0,0,230,4.6,10,5,9999,99999,9,999999999,0.0,999,999,99
2050,3,10,1,0,*?*?*?*?*?*?*?*?*?*?*?*?*?*?*?*?*?*?*?*?*?*?,4.4,2.3,84,103622,0,-0,300,0.0,-0.0,0.0,0,0,0,0,32,2.1,10,5,9999,99999,9,999999999,0.0,999,999,99
2050,3,10,2,0,*?*?*?*?*?*?*?*?*?*?*?*?*?*?*?*?*?*?*?*?*?*?,3.9,2.3,86,103622,0,-0,297,0.0,-0.0,0.0,0,0,0,0,33,2.1,10,5,9999,99999,9,999999999,0.0,999,999,99
2050,3,10,3,0,*?*?*?*?*?*?*?*?*?*?*?*?*?*?*?*?*?*?*?*?*?*?,3.4,2.9,93,103622,0,-0,295,0.0,-0.0,0.0,0,0,0,0,35,2.1,10,5,9999,99999,9,999999999,0.0,999,999,99
2050,3,10,4,0,*?*?*?*?*?*?*?*?*?*?*?*?*?*?*?*?*?*?*?*?*?*?,3.3,2.3,90,103622,0,-0,295,0.0,-0.0,0.0,0,0,0,0,37,1.5,10,5,9999,99999,9,999999999,0.0,999,999,99
2050,3,10,5,0,*?*?*?*?*?*?*?*?*?*?*?*?*?*?*?*?*?*?*?*?*?*?,2.1,1.5,93,103622,0,-0,290,0.0,-0.0,0.0,0,0,0,0,38,2.6,10,5,9999,99999,9,999999999,0.0,999,999,99
2050,3,10,6,0,*?*?*?*?*?*?*?*?*?*?*?*?*?*?*?*?*?*?*?*?*?*?,1.8,0.8,90,103622,0,-0,289,0.0,-0.0,0.0,0,0,0,0,40,3.6,10,5,9999,99999,9,999999999,0.0,999,999,99
2050,3,10,7,0,*?*?*?*?*?*?*?*?*?*?*?*?*?*?*?*?*?*?*?*?*?*?,1.5,0.8,92,103622,192,1383,288,24.0,0.0,24.0,2821,-0,2825,928,42,3.6,10,5,9999,99999,9,999999999,0.0,999,999,99
2050,3,10,8,0,*?*?*?*?*?*?*?*?*?*?*?*?*?*?*?*?*?*?*?*?*?*?,3.7,1.9,85,103622,387,1384,297,62.7,0.0,62.7,7309,0,7328,2532,43,4.1,10,5,9999,99999,9,999999999,0.0,999,999,99
2050,3,10,9,0,*?*?*?*?*?*?*?*?*?*?*?*?*?*?*?*?*?*?*?*?*?*?,5.9,2.7,77,103622,551,1385,306,95.1,0.0,95.1,11162,0,11197,4066,45,3.6,10,5,9999,99999,9,999999999,0.0,999,999,99
2050,3,10,10,0,*?*?*?*?*?*?*?*?*?*?*?*?*?*?*?*?*?*?*?*?*?*?,8.6,3.9,71,103622,672,1386,318,119.1,0.0,119.1,14068,0,14118,5307,47,4.6,10,5,9999,99999,9,999999999,0.0,999,999,99
2050,3,10,11,0,*?*?*?*?*?*?*?*?*?*?*?*?*?*?*?*?*?*?*?*?*?*?,11.1,4.8,64,103622,742,1385,329,133.0,0.0,133.0,15773,0,15833,6063,48,3.6,10,5,9999,99999,9,999999999,0.0,999,999,99
2050,3,10,12,0,*?*?*?*?*?*?*?*?*?*?*?*?*?*?*?*?*?*?*?*?*?*?,12.8,4.5,56,103622,757,1386,337,135.9,0.0,135.9,16130,0,16191,6223,50,4.1,10,5,9999,99999,9,999999999,0.0,999,999,99
2050,3,10,13,0,*?*?*?*?*?*?*?*?*?*?*?*?*?*?*?*?*?*?*?*?*?*?,13.3,3.9,52,103622,715,1386,340,127.6,0.0,127.6,15103,0,15158,5764,53,4.1,10,5,9999,99999,9,999999999,0.0,999,999,99
2050,3,10,14,0,*?*?*?*?*?*?*?*?*?*?*?*?*?*?*?*?*?*?*?*?*?*?,13.5,3.9,51,103622,619,1386,341,108.6,0.0,108.6,12786,0,12829,4752,57,3.6,10,5,9999,99999,9,999999999,0.0,999,999,99
2050,3,10,15,0,*?*?*?*?*?*?*?*?*?*?*?*?*?*?*?*?*?*?*?*?*?*?,13.3,3.9,52,103622,476,1386,340,80.2,0.0,80.2,9385,0,9412,3342,60,4.6,10,5,9999,99999,9,999999999,0.0,999,999,99
2050,3,10,16,0,*?*?*?*?*?*?*?*?*?*?*?*?*?*?*?*?*?*?*?*?*?*?,13.2,3.4,50,103622,296,1387,339,44.5,0.0,44.5,5187,0,5198,1750,63,4.1,10,5,9999,99999,9,999999999,0.0,999,999,99
2050,3,10,17,0,*?*?*?*?*?*?*?*?*?*?*?*?*?*?*?*?*?*?*?*?*?*?,12.5,3.6,53,103622,90,1379,336,3.7,0.0,3.7,478,-0,477,152,67,4.1,10,5,9999,99999,9,999999999,0.0,999,999,99
2050,3,10,18,0,*?*?*?*?*?*?*?*?*?*?*?*?*?*?*?*?*?*?*?*?*?*?,11.0,4.3,62,103622,0,-0,329,0.0,-0.0,0.0,0,0,0,0,70,4.6,10,5,9999,99999,9,999999999,0.0,999,999,99
2050,3,10,19,0,*?*?*?*?*?*?*?*?*?*?*?*?*?*?*?*?*?*?*?*?*?*?,8.8,4.5,72,103622,0,-0,319,0.0,-0.0,0.0,0,0,0,0,65,4.1,10,5,9999,99999,9,999999999,0.0,999,999,99
2050,3,10,20,0,*?*?*?*?*?*?*?*?*?*?*?*?*?*?*?*?*?*?*?*?*?*?,8.5,5.3,78,103622,0,-0,317,0.0,-0.0,0.0,0,0,0,0,60,4.6,10,5,9999,99999,9,999999999,0.0,999,999,99
2050,3,10,21,0,*?*?*?*?*?*?*?*?*?*?*?*?*?*?*?*?*?*?*?*?*?*?,6.9,5.6,89,103622,0,-0,310,0.0,-0.0,0.0,0,0,0,0,55,3.1,10,5,9999,99999,9,999999999,0.0,999,999,99
2050,3,10,22,0,*?*?*?*?*?*?*?*?*?*?*?*?*?*?*?*?*?*?*?*?*?*?,6.4,5.0,88,103622,0,-0,308,0.0,-0.0,0.0,0,0,0,0,50,3.1,10,5,9999,99999,9,999999999,0.0,999,999,99
2050,3,10,23,0,*?*?*?*?*?*?*?*?*?*?*?*?*?*?*?*?*?*?*?*?*?*?,5.6,4.8,92,103622,0,-0,304,0.0,-0.0,0.0,0,0,0,0,45,3.1,10,5,9999,99999,9,999999999,0.0,999,999,99
2050,3,10,24,0,*?*?*?*?*?*?*?*?*?*?*?*?*?*?*?*?*?*?*?*?*?*?,4.9,2.5,82,103622,0,-0,302,0.0,-0.0,0.0,0,0,0,0,30,2.6,10,5,9999,99999,9,999999999,0.0,999,999,99
2050,3,11,1,0,*?*?*?*?*?*?*?*?*?*?*?*?*?*?*?*?*?*?*?*?*?*?,4.7,4.6,100,103413,0,-0,301,0.0,-0.0,0.0,0,0,0,0,38,3.1,10,5,9999,99999,9,999999999,0.0,999,999,99
2050,3,11,2,0,*?*?*?*?*?*?*?*?*?*?*?*?*?*?*?*?*?*?*?*?*?*?,4.5,4.5,100,103413,0,-0,300,0.0,-0.0,0.0,0,0,0,0,37,2.6,10,5,9999,99999,9,999999999,0.0,999,999,99
2050,3,11,3,0,*?*?*?*?*?*?*?*?*?*?*?*?*?*?*?*?*?*?*?*?*?*?,4.5,4.5,100,103413,0,-0,300,0.0,-0.0,0.0,0,0,0,0,35,2.6,10,5,9999,99999,9,999999999,0.0,999,999,99
2050,3,11,4,0,*?*?*?*?*?*?*?*?*?*?*?*?*?*?*?*?*?*?*?*?*?*?,3.8,3.8,100,103413,0,-0,297,0.0,-0.0,0.0,0,0,0,0,33,2.6,10,5,9999,99999,9,999999999,0.0,999,999,99
2050,3,11,5,0,*?*?*?*?*?*?*?*?*?*?*?*?*?*?*?*?*?*?*?*?*?*?,3.6,3.6,100,103413,0,-0,296,0.0,-0.0,0.0,0,0,0,0,32,2.6,10,5,9999,99999,9,999999999,0.0,999,999,99
2050,3,11,6,0,*?*?*?*?*?*?*?*?*?*?*?*?*?*?*?*?*?*?*?*?*?*?,3.6,3.6,100,103413,0,-0,296,0.0,-0.0,0.0,0,0,0,0,30,2.1,10,5,9999,99999,9,999999999,0.0,999,999,99
2050,3,11,7,0,*?*?*?*?*?*?*?*?*?*?*?*?*?*?*?*?*?*?*?*?*?*?,3.5,3.4,100,103413,201,1386,291,44.6,40.9,38.7,4956,2765,4601,816,35,3.1,9,5,9999,99999,9,999999999,0.0,999,999,99
2050,3,11,8,0,*?*?*?*?*?*?*?*?*?*?*?*?*?*?*?*?*?*?*?*?*?*?,4.7,4.6,100,103413,396,1385,296,111.8,52.0,96.9,12271,4653,10954,2608,40,3.1,9,5,9999,99999,9,999999999,0.0,999,999,99
2050,3,11,9,0,*?*?*?*?*?*?*?*?*?*?*?*?*?*?*?*?*?*?*?*?*?*?,5.8,5.5,100,103413,559,1384,301,168.2,55.4,145.8,18476,5322,16445,4205,45,2.6,9,5,9999,99999,9,999999999,0.0,999,999,99
2050,3,11,10,0,*?*?*?*?*?*?*?*?*?*?*?*?*?*?*?*?*?*?*?*?*?*?,6.7,5.1,95,103413,680,1385,305,209.8,56.8,181.9,23077,5615,20507,5566,50,2.6,9,5,9999,99999,9,999999999,0.0,999,999,99
2050,3,11,11,0,*?*?*?*?*?*?*?*?*?*?*?*?*?*?*?*?*?*?*?*?*?*?,7.7,5.9,94,103413,750,1385,309,233.9,57.5,202.8,25746,5736,22859,6439,55,3.6,9,5,9999,99999,9,999999999,0.0,999,999,99
2050,3,11,12,0,*?*?*?*?*?*?*?*?*?*?*?*?*?*?*?*?*?*?*?*?*?*?,8.8,4.6,79,103413,764,1385,314,238.8,57.6,207.1,26292,5758,23340,6626,60,3.1,9,5,9999,99999,9,999999999,0.0,999,999,99
2050,3,11,13,0,*?*?*?*?*?*?*?*?*?*?*?*?*?*?*?*?*?*?*?*?*?*?,8.6,5.3,84,103413,722,1385,313,224.2,57.2,194.4,24676,5691,21916,6081,87,3.6,9,5,9999,99999,9,999999999,0.0,999,999,99
2050,3,11,14,0,*?*?*?*?*?*?*?*?*?*?*?*?*?*?*?*?*?*?*?*?*?*?,8.5,4.6,81,103413,626,1385,313,191.2,56.3,165.7,21015,5499,18687,4936,113,6.2,9,5,9999,99999,9,999999999,0.0,999,999,99
2050,3,11,15,0,*?*?*?*?*?*?*?*?*?*?*?*?*?*?*?*?*?*?*?*?*?*?,9.0,4.1,76,103413,483,1385,320,81.6,0.0,81.6,9552,0,9579,3408,140,3.1,10,5,9999,99999,9,999999999,0.0,999,999,99
2050,3,11,16,0,*?*?*?*?*?*?*?*?*?*?*?*?*?*?*?*?*?*?*?*?*?*?,8.9,3.8,75,103413,302,1383,319,45.8,0.0,45.8,5343,0,5354,1805,167,6.2,10,5,9999,99999,9,999999999,0.8,999,999,99
2050,3,11,17,0,*?*?*?*?*?*?*?*?*?*?*?*?*?*?*?*?*?*?*?*?*?*?,9.0,4.5,77,103413,97,1384,315,8.8,16.7,7.6,1038,753,985,157,193,6.2,9,5,9999,99999,9,999999999,3.3,999,999,99
2050,3,11,18,0,*?*?*?*?*?*?*?*?*?*?*?*?*?*?*?*?*?*?*?*?*?*?,8.3,4.1,79,103413,0,-0,317,0.0,-0.0,0.0,0,0,0,0,220,6.2,10,5,9999,99999,9,999999999,0.4,999,999,99
2050,3,11,19,0,*?*?*?*?*?*?*?*?*?*?*?*?*?*?*?*?*?*?*?*?*?*?,7.4,4.3,85,103413,0,-0,312,0.0,-0.0,0.0,0,0,0,0,227,3.1,10,5,9999,99999,9,999999999,0.0,999,999,99
2050,3,11,20,0,*?*?*?*?*?*?*?*?*?*?*?*?*?*?*?*?*?*?*?*?*?*?,5.8,3.2,88,103413,0,-0,306,0.0,-0.0,0.0,0,0,0,0,233,3.6,10,5,9999,99999,9,999999999,0.0,999,999,99
2050,3,11,21,0,*?*?*?*?*?*?*?*?*?*?*?*?*?*?*?*?*?*?*?*?*?*?,5.6,2.9,86,103413,0,-0,305,0.0,-0.0,0.0,0,0,0,0,240,5.2,10,5,9999,99999,9,999999999,0.1,999,999,99
2050,3,11,22,0,*?*?*?*?*?*?*?*?*?*?*?*?*?*?*?*?*?*?*?*?*?*?,5.0,2.9,91,103413,0,-0,302,0.0,-0.0,0.0,0,0,0,0,247,5.2,10,5,9999,99999,9,999999999,0.4,999,999,99
2050,3,11,23,0,*?*?*?*?*?*?*?*?*?*?*?*?*?*?*?*?*?*?*?*?*?*?,5.1,2.9,90,103413,0,-0,303,0.0,-0.0,0.0,0,0,0,0,253,5.2,10,5,9999,99999,9,999999999,0.2,999,999,99
2050,3,11,24,0,*?*?*?*?*?*?*?*?*?*?*?*?*?*?*?*?*?*?*?*?*?*?,4.9,5.0,100,103413,0,-0,301,0.0,-0.0,0.0,0,0,0,0,40,3.1,10,5,9999,99999,9,999999999,0.0,999,999,99
2050,3,12,1,0,*?*?*?*?*?*?*?*?*?*?*?*?*?*?*?*?*?*?*?*?*?*?,4.4,3.2,100,103073,0,-0,299,0.0,-0.0,0.0,0,0,0,0,252,3.1,10,5,9999,99999,9,999999999,0.9,999,999,99
2050,3,12,2,0,*?*?*?*?*?*?*?*?*?*?*?*?*?*?*?*?*?*?*?*?*?*?,3.8,3.4,100,103073,0,-0,297,0.0,-0.0,0.0,0,0,0,0,243,3.6,10,5,9999,99999,9,999999999,0.0,999,999,99
2050,3,12,3,0,*?*?*?*?*?*?*?*?*?*?*?*?*?*?*?*?*?*?*?*?*?*?,4.0,3.6,100,103073,0,-0,298,0.0,-0.0,0.0,0,0,0,0,235,2.6,10,5,9999,99999,9,999999999,0.0,999,999,99
2050,3,12,4,0,*?*?*?*?*?*?*?*?*?*?*?*?*?*?*?*?*?*?*?*?*?*?,3.0,3.0,100,103073,0,-0,294,0.0,-0.0,0.0,0,0,0,0,227,2.6,10,5,9999,99999,9,999999999,0.0,999,999,99
2050,3,12,5,0,*?*?*?*?*?*?*?*?*?*?*?*?*?*?*?*?*?*?*?*?*?*?,2.7,2.7,100,103073,0,-0,292,0.0,-0.0,0.0,0,0,0,0,218,3.6,10,5,9999,99999,9,999999999,0.3,999,999,99
2050,3,12,6,0,*?*?*?*?*?*?*?*?*?*?*?*?*?*?*?*?*?*?*?*?*?*?,2.3,2.3,100,103073,0,-0,291,0.0,-0.0,0.0,0,0,0,0,210,4.1,10,5,9999,99999,9,999999999,0.7,999,999,99
2050,3,12,7,0,*?*?*?*?*?*?*?*?*?*?*?*?*?*?*?*?*?*?*?*?*?*?,3.1,3.0,100,103073,209,1382,289,47.6,41.8,41.2,5277,2886,4896,872,210,2.6,9,5,9999,99999,9,999999999,0.0,999,999,99
2050,3,12,8,0,*?*?*?*?*?*?*?*?*?*?*?*?*?*?*?*?*?*?*?*?*?*?,3.9,3.8,100,103073,404,1383,288,152.1,131.2,113.8,16561,11848,13033,2532,210,2.6,8,4,9999,99999,9,999999999,0.0,999,999,99
2050,3,12,9,0,*?*?*?*?*?*?*?*?*?*?*?*?*?*?*?*?*?*?*?*?*?*?,5.6,5.6,100,103073,567,1383,296,226.7,139.4,169.6,24711,13742,19249,3991,210,3.6,8,4,9999,99999,9,999999999,0.6,999,999,99
2050,3,12,10,0,*?*?*?*?*?*?*?*?*?*?*?*?*?*?*?*?*?*?*?*?*?*?,8.2,8.1,100,103073,688,1384,312,212.7,56.9,184.4,23406,5617,20800,5665,210,3.6,9,5,9999,99999,9,999999999,0.7,999,999,99
2050,3,12,11,0,*?*?*?*?*?*?*?*?*?*?*?*?*?*?*?*?*?*?*?*?*?*?,10.3,9.3,100,103073,757,1383,321,236.7,57.5,205.2,26061,5743,23137,6543,210,4.1,9,5,9999,99999,9,999999999,0.3,999,999,99
2050,3,12,12,0,*?*?*?*?*?*?*?*?*?*?*?*?*?*?*?*?*?*?*?*?*?*?,11.1,9.1,94,103073,772,1385,325,241.5,57.6,209.4,26594,5767,23606,6730,210,4.6,9,5,9999,99999,9,999999999,0.1,999,999,99
2050,3,12,13,0,*?*?*?*?*?*?*?*?*?*?*?*?*?*?*?*?*?*?*?*?*?*?,11.5,7.9,85,103073,729,1384,327,226.9,57.3,196.7,24965,5704,22170,6175,205,6.2,9,5,9999,99999,9,999999999,0.0,999,999,99
2050,3,12,14,0,*?*?*?*?*?*?*?*?*?*?*?*?*?*?*?*?*?*?*?*?*?*?,11.2,7.7,85,103073,633,1384,329,111.5,0.0,111.5,13138,0,13183,4902,200,5.7,10,5,9999,99999,9,999999999,0.0,999,999,99
2050,3,12,15,0,*?*?*?*?*?*?*?*?*?*?*?*?*?*?*?*?*?*?*?*?*?*?,11.5,7.0,79,103073,490,1385,331,83.0,0.0,83.0,9719,0,9747,3475,195,6.2,10,5,9999,99999,9,999999999,0.0,999,999,99
2050,3,12,16,0,*?*?*?*?*?*?*?*?*?*?*?*?*?*?*?*?*?*?*?*?*?*?,11.1,7.9,87,103073,309,1383,329,47.2,0.0,47.2,5503,0,5514,1862,190,4.1,10,5,9999,99999,9,999999999,0.0,999,999,99
2050,3,12,17,0,*?*?*?*?*?*?*?*?*?*?*?*?*?*?*?*?*?*?*?*?*?*?,11.0,6.9,81,103073,104,1388,328,6.4,0.0,6.4,794,-0,794,256,185,4.6,10,5,9999,99999,9,999999999,0.0,999,999,99
2050,3,12,18,0,*?*?*?*?*?*?*?*?*?*?*?*?*?*?*?*?*?*?*?*?*?*?,8.8,6.6,93,103073,0,-0,318,0.0,-0.0,0.0,0,0,0,0,180,4.6,10,5,9999,99999,9,999999999,0.0,999,999,99
2050,3,12,19,0,*?*?*?*?*?*?*?*?*?*?*?*?*?*?*?*?*?*?*?*?*?*?,8.1,6.9,99,103073,0,-0,315,0.0,-0.0,0.0,0,0,0,0,208,4.6,10,5,9999,99999,9,999999999,0.0,999,999,99
2050,3,12,20,0,*?*?*?*?*?*?*?*?*?*?*?*?*?*?*?*?*?*?*?*?*?*?,7.0,4.6,91,103073,0,-0,311,0.0,-0.0,0.0,0,0,0,0,237,3.1,10,5,9999,99999,9,999999999,0.0,999,999,99
2050,3,12,21,0,*?*?*?*?*?*?*?*?*?*?*?*?*?*?*?*?*?*?*?*?*?*?,6.4,4.5,94,103073,0,-0,308,0.0,-0.0,0.0,0,0,0,0,265,3.6,10,5,9999,99999,9,999999999,0.0,999,999,99
2050,3,12,22,0,*?*?*?*?*?*?*?*?*?*?*?*?*?*?*?*?*?*?*?*?*?*?,5.6,5.1,100,103073,0,-0,304,0.0,-0.0,0.0,0,0,0,0,293,5.2,10,5,9999,99999,9,999999999,0.0,999,999,99
2050,3,12,23,0,*?*?*?*?*?*?*?*?*?*?*?*?*?*?*?*?*?*?*?*?*?*?,5.5,3.9,96,103073,0,-0,304,0.0,-0.0,0.0,0,0,0,0,322,3.1,10,5,9999,99999,9,999999999,0.0,999,999,99
2050,3,12,24,0,*?*?*?*?*?*?*?*?*?*?*?*?*?*?*?*?*?*?*?*?*?*?,5.2,3.0,93,103073,0,-0,303,0.0,-0.0,0.0,0,0,0,0,260,4.1,10,5,9999,99999,9,999999999,0.2,999,999,99
2050,3,13,1,0,*?*?*?*?*?*?*?*?*?*?*?*?*?*?*?*?*?*?*?*?*?*?,5.3,3.6,86,102679,0,-0,303,0.0,-0.0,0.0,0,0,0,0,335,2.6,10,5,9999,99999,9,999999999,0.0,999,999,99
2050,3,13,2,0,*?*?*?*?*?*?*?*?*?*?*?*?*?*?*?*?*?*?*?*?*?*?,4.8,3.4,88,102679,0,-0,301,0.0,-0.0,0.0,0,0,0,0,320,2.6,10,5,9999,99999,9,999999999,0.0,999,999,99
2050,3,13,3,0,*?*?*?*?*?*?*?*?*?*?*?*?*?*?*?*?*?*?*?*?*?*?,5.3,3.6,86,102679,0,-0,303,0.0,-0.0,0.0,0,0,0,0,305,2.6,10,5,9999,99999,9,999999999,0.0,999,999,99
2050,3,13,4,0,*?*?*?*?*?*?*?*?*?*?*?*?*?*?*?*?*?*?*?*?*?*?,4.4,2.9,87,102679,0,-0,300,0.0,-0.0,0.0,0,0,0,0,290,2.6,10,5,9999,99999,9,999999999,0.0,999,999,99
2050,3,13,5,0,*?*?*?*?*?*?*?*?*?*?*?*?*?*?*?*?*?*?*?*?*?*?,4.2,2.1,84,102679,0,-0,299,0.0,-0.0,0.0,0,0,0,0,275,2.6,10,5,9999,99999,9,999999999,0.0,999,999,99
2050,3,13,6,0,*?*?*?*?*?*?*?*?*?*?*?*?*?*?*?*?*?*?*?*?*?*?,4.0,2.7,89,102679,5,1424,298,0.0,0.0,0.0,0,0,0,0,260,1.5,10,5,9999,99999,9,999999999,0.0,999,999,99
2050,3,13,7,0,*?*?*?*?*?*?*?*?*?*?*?*?*?*?*?*?*?*?*?*?*?*?,5.0,4.1,91,102679,218,1384,298,50.5,42.7,43.8,5601,3003,5192,928,255,3.6,9,5,9999,99999,9,999999999,0.0,999,999,99
2050,3,13,8,0,*?*?*?*?*?*?*?*?*?*?*?*?*?*?*?*?*?*?*?*?*?*?,6.0,4.8,89,102679,413,1385,298,156.0,131.8,116.7,16989,11982,13361,2604,250,3.6,8,4,9999,99999,9,999999999,0.0,999,999,99
2050,3,13,9,0,*?*?*?*?*?*?*?*?*?*?*?*?*?*?*?*?*?*?*?*?*?*?,7.2,6.4,92,102679,576,1384,303,230.6,139.7,172.5,25127,13856,19539,4073,245,5.2,8,4,9999,99999,9,999999999,0.0,999,999,99
2050,3,13,10,0,*?*?*?*?*?*?*?*?*?*?*?*?*?*?*?*?*?*?*?*?*?*?,9.3,6.4,80,102679,696,1384,312,285.6,143.1,213.6,31180,14677,24050,5326,240,5.2,8,4,9999,99999,9,999999999,0.0,999,999,99
2050,3,13,11,0,*?*?*?*?*?*?*?*?*?*?*?*?*?*?*?*?*?*?*?*?*?*?,10.5,5.8,71,102679,765,1383,317,317.3,144.6,237.4,34689,15014,26632,6146,235,7.2,8,4,9999,99999,9,999999999,0.0,999,999,99
2050,3,13,12,0,*?*?*?*?*?*?*?*?*?*?*?*?*?*?*?*?*?*?*?*?*?*?,12.5,5.3,60,102679,779,1383,326,323.6,144.8,242.1,35387,15072,27143,6319,230,6.7,8,4,9999,99999,9,999999999,0.0,999,999,99
2050,3,13,13,0,*?*?*?*?*?*?*?*?*?*?*?*?*?*?*?*?*?*?*?*?*?*?,12.2,5.0,60,102679,736,1383,330,229.5,57.3,198.9,25253,5716,22424,6271,235,6.7,9,5,9999,99999,9,999999999,0.0,999,999,99
2050,3,13,14,0,*?*?*?*?*?*?*?*?*?*?*?*?*?*?*?*?*?*?*?*?*?*?,12.5,4.1,56,102679,640,1384,331,196.2,56.4,170.1,21571,5532,19178,5102,240,6.7,9,5,9999,99999,9,999999999,0.0,999,999,99
2050,3,13,15,0,*?*?*?*?*?*?*?*?*?*?*?*?*?*?*?*?*?*?*?*?*?*?,12.6,3.4,53,102679,496,1382,331,146.7,54.4,127.2,16108,5115,14351,3566,245,6.7,9,5,9999,99999,9,999999999,0.0,999,999,99
2050,3,13,16,0,*?*?*?*?*?*?*?*?*?*?*?*?*?*?*?*?*?*?*?*?*?*?,12.4,1.0,45,102679,316,1384,330,84.3,49.1,73.1,9254,4134,8279,1913,250,7.7,9,5,9999,99999,9,999999999,0.0,999,999,99
2050,3,13,17,0,*?*?*?*?*?*?*?*?*?*?*?*?*?*?*?*?*?*?*?*?*?*?,12.3,1.0,45,102679,110,1379,324,17.8,56.1,13.3,1990,2304,1759,216,255,4.1,8,4,9999,99999,9,999999999,0.0,999,999,99
2050,3,13,18,0,*?*?*?*?*?*?*?*?*?*?*?*?*?*?*?*?*?*?*?*?*?*?,11.0,3.9,61,102679,0,-0,329,0.0,-0.0,0.0,0,0,0,0,260,4.1,10,5,9999,99999,9,999999999,0.0,999,999,99
2050,3,13,19,0,*?*?*?*?*?*?*?*?*?*?*?*?*?*?*?*?*?*?*?*?*?*?,9.2,3.9,68,102679,0,-0,321,0.0,-0.0,0.0,0,0,0,0,265,5.2,10,5,9999,99999,9,999999999,0.0,999,999,99
2050,3,13,20,0,*?*?*?*?*?*?*?*?*?*?*?*?*?*?*?*?*?*?*?*?*?*?,9.1,4.3,70,102679,0,-0,320,0.0,-0.0,0.0,0,0,0,0,270,3.1,10,5,9999,99999,9,999999999,0.0,999,999,99
2050,3,13,21,0,*?*?*?*?*?*?*?*?*?*?*?*?*?*?*?*?*?*?*?*?*?*?,7.8,5.8,85,102679,0,-0,314,0.0,-0.0,0.0,0,0,0,0,275,2.6,10,5,9999,99999,9,999999999,0.0,999,999,99
2050,3,13,22,0,*?*?*?*?*?*?*?*?*?*?*?*?*?*?*?*?*?*?*?*?*?*?,7.4,7.0,95,102679,0,-0,312,0.0,-0.0,0.0,0,0,0,0,280,3.1,10,5,9999,99999,9,999999999,0.0,999,999,99
2050,3,13,23,0,*?*?*?*?*?*?*?*?*?*?*?*?*?*?*?*?*?*?*?*?*?*?,6.7,6.7,98,102679,0,-0,309,0.0,-0.0,0.0,0,0,0,0,285,3.6,10,5,9999,99999,9,999999999,0.0,999,999,99
2050,3,13,24,0,*?*?*?*?*?*?*?*?*?*?*?*?*?*?*?*?*?*?*?*?*?*?,5.5,3.8,86,102679,0,-0,304,0.0,-0.0,0.0,0,0,0,0,350,3.1,10,5,9999,99999,9,999999999,0.0,999,999,99
2050,3,14,1,0,*?*?*?*?*?*?*?*?*?*?*?*?*?*?*?*?*?*?*?*?*?*?,5.1,2.5,83,102503,0,-0,303,0.0,-0.0,0.0,0,0,0,0,283,7.2,10,5,9999,99999,9,999999999,0.0,999,999,99
2050,3,14,2,0,*?*?*?*?*?*?*?*?*?*?*?*?*?*?*?*?*?*?*?*?*?*?,3.9,0.2,76,102503,0,-0,298,0.0,-0.0,0.0,0,0,0,0,277,6.2,10,5,9999,99999,9,999999999,0.0,999,999,99
2050,3,14,3,0,*?*?*?*?*?*?*?*?*?*?*?*?*?*?*?*?*?*?*?*?*?*?,3.9,-0.4,72,102503,0,-0,298,0.0,-0.0,0.0,0,0,0,0,270,6.2,10,5,9999,99999,9,999999999,0.0,999,999,99
2050,3,14,4,0,*?*?*?*?*?*?*?*?*?*?*?*?*?*?*?*?*?*?*?*?*?*?,4.5,0.4,74,102503,0,-0,300,0.0,-0.0,0.0,0,0,0,0,263,8.2,10,5,9999,99999,9,999999999,0.0,999,999,99
2050,3,14,5,0,*?*?*?*?*?*?*?*?*?*?*?*?*?*?*?*?*?*?*?*?*?*?,4.0,0.4,76,102503,0,-0,298,0.0,-0.0,0.0,0,0,0,0,257,5.2,10,5,9999,99999,9,999999999,0.0,999,999,99
2050,3,14,6,0,*?*?*?*?*?*?*?*?*?*?*?*?*?*?*?*?*?*?*?*?*?*?,4.0,0.4,77,102503,13,1335,298,0.0,0.0,0.0,0,0,0,0,250,6.7,10,5,9999,99999,9,999999999,0.0,999,999,99
2050,3,14,7,0,*?*?*?*?*?*?*?*?*?*?*?*?*?*?*?*?*?*?*?*?*?*?,3.7,0.6,79,102503,226,1380,282,83.8,182.7,53.9,8907,12228,6494,995,255,7.7,7,4,9999,99999,9,999999999,0.0,999,999,99
2050,3,14,8,0,*?*?*?*?*?*?*?*?*?*?*?*?*?*?*?*?*?*?*?*?*?*?,3.4,0.8,83,102503,421,1383,281,189.0,221.6,121.5,19972,20073,14043,2447,260,6.2,7,4,9999,99999,9,999999999,0.0,999,999,99
2050,3,14,9,0,*?*?*?*?*?*?*?*?*?*?*?*?*?*?*?*?*?*?*?*?*?*?,5.1,2.3,82,102503,584,1383,298,176.9,55.7,153.4,19443,5395,17298,4477,265,5.7,9,5,9999,99999,9,999999999,0.0,999,999,99
2050,3,14,10,0,*?*?*?*?*?*?*?*?*?*?*?*?*?*?*?*?*?*?*?*?*?*?,6.8,2.5,73,102503,704,1383,300,289.4,143.3,216.5,31597,14721,24357,5419,270,6.2,8,4,9999,99999,9,999999999,0.0,999,999,99
2050,3,14,11,0,*?*?*?*?*?*?*?*?*?*?*?*?*?*?*?*?*?*?*?*?*?*?,8.6,2.3,64,102503,773,1383,308,321.0,144.7,240.1,35097,15048,26930,6247,275,6.7,8,4,9999,99999,9,999999999,0.0,999,999,99
2050,3,14,12,0,*?*?*?*?*?*?*?*?*?*?*?*?*?*?*?*?*?*?*?*?*?*?,8.8,2.1,62,102503,786,1382,309,327.2,145.0,244.7,35780,15103,27430,6419,280,3.6,8,4,9999,99999,9,999999999,0.0,999,999,99
2050,3,14,13,0,*?*?*?*?*?*?*?*?*?*?*?*?*?*?*?*?*?*?*?*?*?*?,9.1,2.5,63,102503,743,1382,310,307.5,144.1,230.0,33598,14918,25831,5882,278,3.1,8,4,9999,99999,9,999999999,0.0,999,999,99
2050,3,14,14,0,*?*?*?*?*?*?*?*?*?*?*?*?*?*?*?*?*?*?*?*?*?*?,9.3,2.3,61,102503,647,1383,311,263.3,141.8,196.9,28719,14385,22224,4796,277,4.1,8,4,9999,99999,9,999999999,0.0,999,999,99
2050,3,14,15,0,*?*?*?*?*?*?*?*?*?*?*?*?*?*?*?*?*?*?*?*?*?*?,9.0,2.9,65,102503,503,1382,305,233.5,229.1,150.1,24719,22017,17148,3125,275,3.1,7,4,9999,99999,9,999999999,0.0,999,999,99
2050,3,14,16,0,*?*?*?*?*?*?*?*?*?*?*?*?*?*?*?*?*?*?*?*?*?*?,9.0,3.0,65,102503,322,1381,305,135.8,207.8,87.3,14345,16813,10260,1691,273,2.1,7,4,9999,99999,9,999999999,0.0,999,999,99
2050,3,14,17,0,*?*?*?*?*?*?*?*?*?*?*?*?*?*?*?*?*?*?*?*?*?*?,9.0,3.2,66,102503,117,1383,315,15.7,24.7,13.6,1804,1270,1694,282,272,3.1,9,5,9999,99999,9,999999999,0.0,999,999,99
2050,3,14,18,0,*?*?*?*?*?*?*?*?*?*?*?*?*?*?*?*?*?*?*?*?*?*?,8.2,2.9,69,102503,0,-0,316,0.0,-0.0,0.0,0,0,0,0,270,1.5,10,5,9999,99999,9,999999999,0.0,999,999,99
2050,3,14,19,0,*?*?*?*?*?*?*?*?*?*?*?*?*?*?*?*?*?*?*?*?*?*?,7.5,1.7,66,102503,0,-0,313,0.0,-0.0,0.0,0,0,0,0,272,2.1,10,5,9999,99999,9,999999999,0.0,999,999,99
2050,3,14,20,0,*?*?*?*?*?*?*?*?*?*?*?*?*?*?*?*?*?*?*?*?*?*?,6.6,0.6,65,102503,0,-0,310,0.0,-0.0,0.0,0,0,0,0,273,1.0,10,5,9999,99999,9,999999999,0.2,999,999,99
2050,3,14,21,0,*?*?*?*?*?*?*?*?*?*?*?*?*?*?*?*?*?*?*?*?*?*?,5.6,0.4,69,102503,0,-0,305,0.0,-0.0,0.0,0,0,0,0,275,2.1,10,5,9999,99999,9,999999999,0.0,999,999,99
2050,3,14,22,0,*?*?*?*?*?*?*?*?*?*?*?*?*?*?*?*?*?*?*?*?*?*?,6.1,1.3,71,102503,0,-0,307,0.0,-0.0,0.0,0,0,0,0,277,2.1,10,5,9999,99999,9,999999999,0.0,999,999,99
2050,3,14,23,0,*?*?*?*?*?*?*?*?*?*?*?*?*?*?*?*?*?*?*?*?*?*?,4.5,1.5,80,102503,0,-0,300,0.0,-0.0,0.0,0,0,0,0,278,2.6,10,5,9999,99999,9,999999999,0.0,999,999,99
2050,3,14,24,0,*?*?*?*?*?*?*?*?*?*?*?*?*?*?*?*?*?*?*?*?*?*?,6.1,4.8,90,102503,0,-0,307,0.0,-0.0,0.0,0,0,0,0,290,6.2,10,5,9999,99999,9,999999999,0.0,999,999,99
2050,3,15,1,0,*?*?*?*?*?*?*?*?*?*?*?*?*?*?*?*?*?*?*?*?*?*?,0.7,0.6,100,102243,0,-0,284,0.0,-0.0,0.0,0,0,0,0,277,4.1,10,5,9999,99999,9,999999999,0.0,999,999,99
2050,3,15,2,0,*?*?*?*?*?*?*?*?*?*?*?*?*?*?*?*?*?*?*?*?*?*?,-1.2,-1.3,100,102243,0,-0,277,0.0,-0.0,0.0,0,0,0,0,273,3.6,10,5,9999,99999,9,999999999,0.0,999,999,99
2050,3,15,3,0,*?*?*?*?*?*?*?*?*?*?*?*?*?*?*?*?*?*?*?*?*?*?,-1.0,-1.1,100,102243,0,-0,277,0.0,-0.0,0.0,0,0,0,0,270,4.1,10,5,9999,99999,9,999999999,0.0,999,999,99
2050,3,15,4,0,*?*?*?*?*?*?*?*?*?*?*?*?*?*?*?*?*?*?*?*?*?*?,-1.6,-1.5,100,102243,0,-0,275,0.0,-0.0,0.0,0,0,0,0,267,4.6,10,5,9999,99999,9,999999999,0.0,999,999,99
2050,3,15,5,0,*?*?*?*?*?*?*?*?*?*?*?*?*?*?*?*?*?*?*?*?*?*?,-2.0,-1.9,100,102243,0,-0,274,0.0,-0.0,0.0,0,0,0,0,263,3.6,10,5,9999,99999,9,999999999,0.0,999,999,99
2050,3,15,6,0,*?*?*?*?*?*?*?*?*?*?*?*?*?*?*?*?*?*?*?*?*?*?,-2.5,-2.7,100,102243,22,1376,272,0.0,0.0,0.0,0,0,0,0,260,3.6,10,5,9999,99999,9,999999999,0.0,999,999,99
2050,3,15,7,0,*?*?*?*?*?*?*?*?*?*?*?*?*?*?*?*?*?*?*?*?*?*?,-3.1,-3.1,100,102243,235,1382,249,98.1,258.6,54.2,10240,17860,7175,977,262,4.1,6,3,9999,99999,9,999999999,0.0,999,999,99
2050,3,15,8,0,*?*?*?*?*?*?*?*?*?*?*?*?*?*?*?*?*?*?*?*?*?*?,-0.7,-0.6,100,102243,429,1381,230,245.5,553.2,73.6,25451,49311,10772,1390,263,3.6,0,0,9999,99999,9,999999999,0.0,999,999,99
2050,3,15,9,0,*?*?*?*?*?*?*?*?*?*?*?*?*?*?*?*?*?*?*?*?*?*?,1.6,1.7,100,102243,592,1382,241,357.0,583.5,107.1,37114,55926,15033,2129,265,4.6,0,0,9999,99999,9,999999999,0.0,999,999,99
2050,3,15,10,0,*?*?*?*?*?*?*?*?*?*?*?*?*?*?*?*?*?*?*?*?*?*?,4.6,2.7,92,102243,712,1383,254,439.2,597.0,131.7,45808,58829,17990,2801,267,6.2,0,0,9999,99999,9,999999999,0.0,999,999,99
2050,3,15,11,0,*?*?*?*?*?*?*?*?*?*?*?*?*?*?*?*?*?*?*?*?*?*?,7.0,2.9,80,102243,780,1381,263,486.4,602.9,145.9,50837,60018,19612,3267,268,5.7,0,0,9999,99999,9,999999999,0.0,999,999,99
2050,3,15,12,0,*?*?*?*?*?*?*?*?*?*?*?*?*?*?*?*?*?*?*?*?*?*?,8.6,3.6,75,102243,794,1383,271,495.4,603.9,148.6,51813,60221,19925,3367,270,6.7,0,0,9999,99999,9,999999999,0.0,999,999,99
2050,3,15,13,0,*?*?*?*?*?*?*?*?*?*?*?*?*?*?*?*?*?*?*?*?*?*?,9.0,4.1,76,102243,750,1381,315,234.6,57.5,203.4,25826,5740,22928,6463,273,5.7,9,5,9999,99999,9,999999999,0.0,999,999,99
2050,3,15,14,0,*?*?*?*?*?*?*?*?*?*?*?*?*?*?*?*?*?*?*?*?*?*?,9.3,3.2,70,102243,654,1383,316,201.2,56.6,174.4,22123,5564,19664,5269,277,5.7,9,5,9999,99999,9,999999999,0.0,999,999,99
2050,3,15,15,0,*?*?*?*?*?*?*?*?*?*?*?*?*?*?*?*?*?*?*?*?*?*?,9.4,4.5,76,102243,510,1382,303,263.2,319.5,145.3,27974,30861,16676,3000,280,5.7,6,3,9999,99999,9,999999999,0.0,999,999,99
2050,3,15,16,0,*?*?*?*?*?*?*?*?*?*?*?*?*?*?*?*?*?*?*?*?*?*?,9.0,4.5,77,102243,329,1382,310,118.0,124.9,88.2,12865,10481,10179,1924,283,4.6,8,4,9999,99999,9,999999999,0.0,999,999,99
2050,3,15,17,0,*?*?*?*?*?*?*?*?*?*?*?*?*?*?*?*?*?*?*?*?*?*?,8.9,4.5,79,102243,124,1387,301,31.3,156.7,17.3,3273,8532,2813,325,287,4.6,6,3,9999,99999,9,999999999,0.0,999,999,99
2050,3,15,18,0,*?*?*?*?*?*?*?*?*?*?*?*?*?*?*?*?*?*?*?*?*?*?,5.8,3.8,92,102243,0,-0,305,0.0,-0.0,0.0,0,0,0,0,290,4.1,10,5,9999,99999,9,999999999,0.0,999,999,99
2050,3,15,19,0,*?*?*?*?*?*?*?*?*?*?*?*?*?*?*?*?*?*?*?*?*?*?,5.0,3.6,96,102243,0,-0,302,0.0,-0.0,0.0,0,0,0,0,285,5.7,10,5,9999,99999,9,999999999,0.0,999,999,99
2050,3,15,20,0,*?*?*?*?*?*?*?*?*?*?*?*?*?*?*?*?*?*?*?*?*?*?,2.7,2.7,100,102243,0,-0,292,0.0,-0.0,0.0,0,0,0,0,280,6.2,10,5,9999,99999,9,999999999,0.0,999,999,99
2050,3,15,21,0,*?*?*?*?*?*?*?*?*?*?*?*?*?*?*?*?*?*?*?*?*?*?,3.4,3.0,100,102243,0,-0,295,0.0,-0.0,0.0,0,0,0,0,275,5.7,10,5,9999,99999,9,999999999,0.0,999,999,99
2050,3,15,22,0,*?*?*?*?*?*?*?*?*?*?*?*?*?*?*?*?*?*?*?*?*?*?,1.5,1.5,100,102243,0,-0,287,0.0,-0.0,0.0,0,0,0,0,270,4.6,10,5,9999,99999,9,999999999,0.0,999,999,99
2050,3,15,23,0,*?*?*?*?*?*?*?*?*?*?*?*?*?*?*?*?*?*?*?*?*?*?,0.7,0.6,100,102243,0,-0,284,0.0,-0.0,0.0,0,0,0,0,265,2.6,10,5,9999,99999,9,999999999,0.0,999,999,99
2050,3,15,24,0,*?*?*?*?*?*?*?*?*?*?*?*?*?*?*?*?*?*?*?*?*?*?,2.9,1.0,94,102243,0,-0,293,0.0,-0.0,0.0,0,0,0,0,280,5.2,10,5,9999,99999,9,999999999,0.0,999,999,99
2050,3,16,1,0,*?*?*?*?*?*?*?*?*?*?*?*?*?*?*?*?*?*?*?*?*?*?,-0.5,-0.6,99,102003,0,-0,279,0.0,-0.0,0.0,0,0,0,0,260,4.1,10,5,9999,99999,9,999999999,0.0,999,999,99
2050,3,16,2,0,*?*?*?*?*?*?*?*?*?*?*?*?*?*?*?*?*?*?*?*?*?*?,-0.9,-0.8,99,102003,0,-0,278,0.0,-0.0,0.0,0,0,0,0,260,4.1,10,5,9999,99999,9,999999999,0.0,999,999,99
2050,3,16,3,0,*?*?*?*?*?*?*?*?*?*?*?*?*?*?*?*?*?*?*?*?*?*?,-1.6,-1.7,99,102003,0,-0,275,0.0,-0.0,0.0,0,0,0,0,260,4.1,10,5,9999,99999,9,999999999,0.0,999,999,99
2050,3,16,4,0,*?*?*?*?*?*?*?*?*?*?*?*?*?*?*?*?*?*?*?*?*?*?,-2.5,-2.4,99,102003,0,-0,272,0.0,-0.0,0.0,0,0,0,0,260,4.6,10,5,9999,99999,9,999999999,0.0,999,999,99
2050,3,16,5,0,*?*?*?*?*?*?*?*?*?*?*?*?*?*?*?*?*?*?*?*?*?*?,-3.0,-3.1,99,102003,0,-0,270,0.0,-0.0,0.0,0,0,0,0,260,5.7,10,5,9999,99999,9,999999999,0.0,999,999,99
2050,3,16,6,0,*?*?*?*?*?*?*?*?*?*?*?*?*?*?*?*?*?*?*?*?*?*?,-3.6,-3.7,99,102003,31,1393,267,0.0,0.0,0.0,0,0,0,0,260,4.1,10,5,9999,99999,9,999999999,0.0,999,999,99
2050,3,16,7,0,*?*?*?*?*?*?*?*?*?*?*?*?*?*?*?*?*?*?*?*?*?*?,-1.5,-1.5,99,102003,243,1379,271,59.5,44.9,51.6,6573,3329,6079,1100,263,4.1,9,5,9999,99999,9,999999999,0.0,999,999,99
2050,3,16,8,0,*?*?*?*?*?*?*?*?*?*?*?*?*?*?*?*?*?*?*?*?*?*?,0.5,0.4,99,102003,438,1383,259,234.4,388.5,111.4,24396,34859,14058,2109,267,3.6,5,3,9999,99999,9,999999999,0.0,999,999,99
2050,3,16,9,0,*?*?*?*?*?*?*?*?*?*?*?*?*?*?*?*?*?*?*?*?*?*?,3.9,2.5,91,102003,600,1381,270,351.3,475.6,144.7,37037,46419,18049,2893,270,4.6,4,2,9999,99999,9,999999999,0.0,999,999,99
2050,3,16,10,0,*?*?*?*?*?*?*?*?*?*?*?*?*?*?*?*?*?*?*?*?*?*?,7.2,3.0,75,102003,719,1380,283,430.8,486.3,177.5,45562,48971,21678,3817,273,4.6,4,2,9999,99999,9,999999999,0.0,999,999,99
2050,3,16,11,0,*?*?*?*?*?*?*?*?*?*?*?*?*?*?*?*?*?*?*?*?*?*?,10.2,5.1,70,102003,788,1381,293,486.0,542.7,176.4,52092,55371,21757,3968,277,4.6,3,2,9999,99999,9,999999999,0.0,999,999,99
2050,3,16,12,0,*?*?*?*?*?*?*?*?*?*?*?*?*?*?*?*?*?*?*?*?*?*?,12.8,4.1,56,102003,801,1381,303,494.8,543.5,179.6,53057,55560,22104,4088,280,6.2,3,2,9999,99999,9,999999999,0.0,999,999,99
2050,3,16,13,0,*?*?*?*?*?*?*?*?*?*?*?*?*?*?*?*?*?*?*?*?*?*?,12.8,2.3,48,102003,757,1380,322,371.4,241.8,238.8,39711,25389,26465,5687,275,6.7,7,4,9999,99999,9,999999999,0.0,999,999,99
2050,3,16,14,0,*?*?*?*?*?*?*?*?*?*?*?*?*?*?*?*?*?*?*?*?*?*?,12.9,2.5,49,102003,660,1380,312,377.1,414.0,179.1,39380,41073,21652,3747,270,7.7,5,3,9999,99999,9,999999999,0.0,999,999,99
2050,3,16,15,0,*?*?*?*?*?*?*?*?*?*?*?*?*?*?*?*?*?*?*?*?*?*?,12.7,2.9,51,102003,516,1380,301,301.9,514.2,109.6,32126,48559,14154,2086,265,7.2,3,2,9999,99999,9,999999999,0.0,999,999,99
2050,3,16,16,0,*?*?*?*?*?*?*?*?*?*?*?*?*?*?*?*?*?*?*?*?*?*?,12.6,2.3,49,102003,336,1383,315,158.7,292.6,87.6,16401,23803,11169,1627,260,7.2,6,3,9999,99999,9,999999999,0.0,999,999,99
2050,3,16,17,0,*?*?*?*?*?*?*?*?*?*?*?*?*?*?*?*?*?*?*?*?*?*?,11.7,1.7,50,102003,130,1380,311,35.3,167.7,19.5,3668,9305,3122,362,255,6.7,6,3,9999,99999,9,999999999,0.0,999,999,99
2050,3,16,18,0,*?*?*?*?*?*?*?*?*?*?*?*?*?*?*?*?*?*?*?*?*?*?,9.6,3.0,63,102003,0,-0,323,0.0,-0.0,0.0,0,0,0,0,250,5.2,10,5,9999,99999,9,999999999,0.0,999,999,99
2050,3,16,19,0,*?*?*?*?*?*?*?*?*?*?*?*?*?*?*?*?*?*?*?*?*?*?,7.5,2.9,72,102003,0,-0,313,0.0,-0.0,0.0,0,0,0,0,245,4.6,10,5,9999,99999,9,999999999,0.0,999,999,99
2050,3,16,20,0,*?*?*?*?*?*?*?*?*?*?*?*?*?*?*?*?*?*?*?*?*?*?,4.4,2.5,87,102003,0,-0,300,0.0,-0.0,0.0,0,0,0,0,240,5.2,10,5,9999,99999,9,999999999,0.0,999,999,99
2050,3,16,21,0,*?*?*?*?*?*?*?*?*?*?*?*?*?*?*?*?*?*?*?*?*?*?,3.5,2.1,90,102003,0,-0,296,0.0,-0.0,0.0,0,0,0,0,235,4.6,10,5,9999,99999,9,999999999,0.0,999,999,99
2050,3,16,22,0,*?*?*?*?*?*?*?*?*?*?*?*?*?*?*?*?*?*?*?*?*?*?,1.6,1.7,99,102003,0,-0,288,0.0,-0.0,0.0,0,0,0,0,230,3.1,10,5,9999,99999,9,999999999,0.0,999,999,99
2050,3,16,23,0,*?*?*?*?*?*?*?*?*?*?*?*?*?*?*?*?*?*?*?*?*?*?,0.8,0.8,99,102003,0,-0,285,0.0,-0.0,0.0,0,0,0,0,225,3.6,10,5,9999,99999,9,999999999,0.0,999,999,99
2050,3,16,24,0,*?*?*?*?*?*?*?*?*?*?*?*?*?*?*?*?*?*?*?*?*?*?,-0.1,-0.0,99,102003,0,-0,281,0.0,-0.0,0.0,0,0,0,0,260,4.6,10,5,9999,99999,9,999999999,0.0,999,999,99
2050,3,17,1,0,*?*?*?*?*?*?*?*?*?*?*?*?*?*?*?*?*?*?*?*?*?*?,-0.7,-0.6,96,101394,0,-0,279,0.0,-0.0,0.0,0,0,0,0,220,4.1,10,5,9999,99999,9,999999999,0.0,999,999,99
2050,3,17,2,0,*?*?*?*?*?*?*?*?*?*?*?*?*?*?*?*?*?*?*?*?*?*?,-1.3,-1.3,96,101394,0,-0,276,0.0,-0.0,0.0,0,0,0,0,220,4.1,10,5,9999,99999,9,999999999,0.0,999,999,99
2050,3,17,3,0,*?*?*?*?*?*?*?*?*?*?*?*?*?*?*?*?*?*?*?*?*?*?,-1.7,-1.7,96,101394,0,-0,275,0.0,-0.0,0.0,0,0,0,0,220,4.6,10,5,9999,99999,9,999999999,0.0,999,999,99
2050,3,17,4,0,*?*?*?*?*?*?*?*?*?*?*?*?*?*?*?*?*?*?*?*?*?*?,-2.6,-2.7,96,101394,0,-0,271,0.0,-0.0,0.0,0,0,0,0,220,1.5,10,5,9999,99999,9,999999999,0.0,999,999,99
2050,3,17,5,0,*?*?*?*?*?*?*?*?*?*?*?*?*?*?*?*?*?*?*?*?*?*?,-3.5,-3.7,96,101394,0,-0,268,0.0,-0.0,0.0,0,0,0,0,220,2.6,10,5,9999,99999,9,999999999,0.0,999,999,99
2050,3,17,6,0,*?*?*?*?*?*?*?*?*?*?*?*?*?*?*?*?*?*?*?*?*?*?,-2.5,-2.4,96,101394,39,1368,267,0.0,0.0,0.0,0,0,0,0,220,2.6,9,5,9999,99999,9,999999999,0.0,999,999,99
2050,3,17,7,0,*?*?*?*?*?*?*?*?*?*?*?*?*?*?*?*?*?*?*?*?*?*?,-1.5,-1.5,96,101394,252,1381,250,115.7,332.7,54.9,12146,23842,7330,987,220,1.5,5,3,9999,99999,9,999999999,0.0,999,999,99
2050,3,17,8,0,*?*?*?*?*?*?*?*?*?*?*?*?*?*?*?*?*?*?*?*?*?*?,0.6,0.6,96,101394,446,1381,260,239.9,389.9,113.9,24962,35202,14355,2164,220,1.5,5,3,9999,99999,9,999999999,0.0,999,999,99
2050,3,17,9,0,*?*?*?*?*?*?*?*?*?*?*?*?*?*?*?*?*?*?*?*?*?*?,4.2,1.3,78,101394,608,1381,270,356.9,476.5,147.0,37633,46636,18309,2952,220,2.1,4,2,9999,99999,9,999999999,0.0,999,999,99
2050,3,17,10,0,*?*?*?*?*?*?*?*?*?*?*?*?*?*?*?*?*?*?*?*?*?*?,8.5,2.3,62,101394,727,1380,293,420.1,418.7,199.6,43964,42159,23845,4367,220,3.1,5,3,9999,99999,9,999999999,0.0,999,999,99
2050,3,17,11,0,*?*?*?*?*?*?*?*?*?*?*?*?*?*?*?*?*?*?*?*?*?*?,10.9,2.5,53,101394,795,1380,298,481.6,491.4,198.4,51070,50124,23934,4541,220,4.1,4,2,9999,99999,9,999999999,0.0,999,999,99
2050,3,17,12,0,*?*?*?*?*?*?*?*?*?*?*?*?*?*?*?*?*?*?*?*?*?*?,13.3,0.8,41,101394,808,1380,306,490.1,492.2,201.9,51987,50288,24303,4675,220,5.2,4,2,9999,99999,9,999999999,0.0,999,999,99
2050,3,17,13,0,*?*?*?*?*?*?*?*?*?*?*?*?*?*?*?*?*?*?*?*?*?*?,13.3,-0.2,38,101394,764,1380,329,317.7,144.6,237.6,34725,15016,26657,6156,228,6.2,8,4,9999,99999,9,999999999,0.0,999,999,99
2050,3,17,14,0,*?*?*?*?*?*?*?*?*?*?*?*?*?*?*?*?*?*?*?*?*?*?,13.5,-1.3,34,101394,667,1380,329,273.1,142.4,204.3,29800,14519,23026,5025,237,6.7,8,4,9999,99999,9,999999999,0.0,999,999,99
2050,3,17,15,0,*?*?*?*?*?*?*?*?*?*?*?*?*?*?*?*?*?*?*?*?*?*?,13.3,-1.1,35,101394,523,1380,328,207.1,137.7,154.9,22554,13381,17599,3588,245,8.2,8,4,9999,99999,9,999999999,0.0,999,999,99
2050,3,17,16,0,*?*?*?*?*?*?*?*?*?*?*?*?*?*?*?*?*?*?*?*?*?*?,13.4,-1.1,35,101394,342,1380,317,162.7,294.1,89.8,16809,24121,11426,1672,253,7.2,6,3,9999,99999,9,999999999,0.0,999,999,99
2050,3,17,17,0,*?*?*?*?*?*?*?*?*?*?*?*?*?*?*?*?*?*?*?*?*?*?,12.4,-0.4,39,101394,137,1384,295,44.3,285.1,16.1,4627,17971,2699,350,262,7.2,3,2,9999,99999,9,999999999,0.0,999,999,99
2050,3,17,18,0,*?*?*?*?*?*?*?*?*?*?*?*?*?*?*?*?*?*?*?*?*?*?,9.8,-0.6,46,101394,0,-0,318,0.0,-0.0,0.0,0,0,0,0,270,10.3,9,5,9999,99999,9,999999999,0.0,999,999,99
2050,3,17,19,0,*?*?*?*?*?*?*?*?*?*?*?*?*?*?*?*?*?*?*?*?*?*?,7.4,0.4,59,101394,0,-0,313,0.0,-0.0,0.0,0,0,0,0,268,9.3,10,5,9999,99999,9,999999999,0.0,999,999,99
2050,3,17,20,0,*?*?*?*?*?*?*?*?*?*?*?*?*?*?*?*?*?*?*?*?*?*?,5.1,0.2,68,101394,0,-0,303,0.0,-0.0,0.0,0,0,0,0,267,8.8,10,5,9999,99999,9,999999999,0.0,999,999,99
2050,3,17,21,0,*?*?*?*?*?*?*?*?*?*?*?*?*?*?*?*?*?*?*?*?*?*?,3.5,0.4,78,101394,0,-0,296,0.0,-0.0,0.0,0,0,0,0,265,8.2,10,5,9999,99999,9,999999999,0.0,999,999,99
2050,3,17,22,0,*?*?*?*?*?*?*?*?*?*?*?*?*?*?*?*?*?*?*?*?*?*?,2.5,-0.2,79,101394,0,-0,292,0.0,-0.0,0.0,0,0,0,0,263,7.7,10,5,9999,99999,9,999999999,0.0,999,999,99
2050,3,17,23,0,*?*?*?*?*?*?*?*?*?*?*?*?*?*?*?*?*?*?*?*?*?*?,1.4,-1.5,76,101394,0,-0,287,0.0,-0.0,0.0,0,0,0,0,262,6.7,10,5,9999,99999,9,999999999,0.0,999,999,99
2050,3,17,24,0,*?*?*?*?*?*?*?*?*?*?*?*?*?*?*?*?*?*?*?*?*?*?,-0.1,-0.0,96,101394,0,-0,281,0.0,-0.0,0.0,0,0,0,0,220,4.1,10,5,9999,99999,9,999999999,0.0,999,999,99
2050,3,18,1,0,*?*?*?*?*?*?*?*?*?*?*?*?*?*?*?*?*?*?*?*?*?*?,-0.3,-0.2,100,101856,0,-0,280,0.0,-0.0,0.0,0,0,0,0,257,2.1,10,5,9999,99999,9,999999999,0.0,999,999,99
2050,3,18,2,0,*?*?*?*?*?*?*?*?*?*?*?*?*?*?*?*?*?*?*?*?*?*?,-0.6,-0.6,100,101856,0,-0,279,0.0,-0.0,0.0,0,0,0,0,253,2.6,10,5,9999,99999,9,999999999,0.0,999,999,99
2050,3,18,3,0,*?*?*?*?*?*?*?*?*?*?*?*?*?*?*?*?*?*?*?*?*?*?,-1.6,-1.5,100,101856,0,-0,275,0.0,-0.0,0.0,0,0,0,0,250,4.1,10,5,9999,99999,9,999999999,0.0,999,999,99
2050,3,18,4,0,*?*?*?*?*?*?*?*?*?*?*?*?*?*?*?*?*?*?*?*?*?*?,-1.9,-1.9,100,101856,0,-0,274,0.0,-0.0,0.0,0,0,0,0,247,3.1,10,5,9999,99999,9,999999999,0.0,999,999,99
2050,3,18,5,0,*?*?*?*?*?*?*?*?*?*?*?*?*?*?*?*?*?*?*?*?*?*?,-2.6,-2.7,100,101856,0,-0,271,0.0,-0.0,0.0,0,0,0,0,243,3.6,10,5,9999,99999,9,999999999,0.0,999,999,99
2050,3,18,6,0,*?*?*?*?*?*?*?*?*?*?*?*?*?*?*?*?*?*?*?*?*?*?,-3.3,-3.7,98,101856,48,1379,263,0.0,0.0,0.0,0,0,0,0,240,3.6,9,5,9999,99999,9,999999999,0.0,999,999,99
2050,3,18,7,0,*?*?*?*?*?*?*?*?*?*?*?*?*?*?*?*?*?*?*?*?*?*?,-1.5,-2.2,95,101856,260,1377,265,86.7,115.8,64.9,9489,8826,7548,1390,240,4.6,8,4,9999,99999,9,999999999,0.0,999,999,99
2050,3,18,8,0,*?*?*?*?*?*?*?*?*?*?*?*?*?*?*?*?*?*?*?*?*?*?,0.4,-0.6,93,101856,454,1379,243,262.3,535.4,86.0,27025,48240,12278,1606,240,4.6,2,1,9999,99999,9,999999999,0.0,999,999,99
2050,3,18,9,0,*?*?*?*?*?*?*?*?*?*?*?*?*?*?*?*?*?*?*?*?*?*?,3.8,1.7,87,101856,616,1380,273,349.1,410.5,165.8,36413,40214,20200,3384,240,5.2,5,3,9999,99999,9,999999999,0.0,999,999,99
2050,3,18,10,0,*?*?*?*?*?*?*?*?*?*?*?*?*?*?*?*?*?*?*?*?*?*?,6.5,2.9,78,101856,735,1380,285,425.3,419.2,202.0,44522,42274,24108,4448,240,5.2,5,3,9999,99999,9,999999999,0.0,999,999,99
2050,3,18,11,0,*?*?*?*?*?*?*?*?*?*?*?*?*?*?*?*?*?*?*?*?*?*?,9.6,2.5,62,101856,803,1380,277,502.6,598.4,154.3,52480,59677,20523,3514,240,5.2,1,0,9999,99999,9,999999999,0.0,999,999,99
2050,3,18,12,0,*?*?*?*?*?*?*?*?*?*?*?*?*?*?*?*?*?*?*?*?*?*?,11.1,1.7,52,101856,815,1379,292,505.2,544.5,183.4,54189,55773,22506,4235,240,5.7,3,2,9999,99999,9,999999999,0.0,999,999,99
2050,3,18,13,0,*?*?*?*?*?*?*?*?*?*?*?*?*?*?*?*?*?*?*?*?*?*?,11.7,-2.2,38,101856,771,1379,321,321.1,144.7,240.1,35096,15047,26928,6248,235,7.7,8,4,9999,99999,9,999999999,0.0,999,999,99
2050,3,18,14,0,*?*?*?*?*?*?*?*?*?*?*?*?*?*?*?*?*?*?*?*?*?*?,11.5,-0.4,44,101856,674,1380,332,120.1,0.0,120.1,14178,0,14229,5354,230,7.2,10,5,9999,99999,9,999999999,0.0,999,999,99
2050,3,18,15,0,*?*?*?*?*?*?*?*?*?*?*?*?*?*?*?*?*?*?*?*?*?*?,11.8,3.2,56,101856,530,1380,308,293.8,401.7,139.6,30590,38064,17277,2735,225,6.7,5,3,9999,99999,9,999999999,0.0,999,999,99
2050,3,18,16,0,*?*?*?*?*?*?*?*?*?*?*?*?*?*?*?*?*?*?*?*?*?*?,11.7,3.4,57,101856,349,1381,282,190.6,527.9,57.2,19771,44234,8569,1067,220,6.7,0,0,9999,99999,9,999999999,0.0,999,999,99
2050,3,18,17,0,*?*?*?*?*?*?*?*?*?*?*?*?*?*?*?*?*?*?*?*?*?*?,10.8,2.9,58,101856,143,1378,308,43.2,186.5,23.8,4456,10740,3733,436,215,7.2,6,3,9999,99999,9,999999999,0.0,999,999,99
2050,3,18,18,0,*?*?*?*?*?*?*?*?*?*?*?*?*?*?*?*?*?*?*?*?*?*?,9.1,2.9,66,101856,0,-0,315,0.0,-0.0,0.0,0,0,0,0,210,9.8,9,5,9999,99999,9,999999999,0.0,999,999,99
2050,3,18,19,0,*?*?*?*?*?*?*?*?*?*?*?*?*?*?*?*?*?*?*?*?*?*?,6.5,4.6,88,101856,0,-0,308,0.0,-0.0,0.0,0,0,0,0,212,9.3,10,5,9999,99999,9,999999999,0.0,999,999,99
2050,3,18,20,0,*?*?*?*?*?*?*?*?*?*?*?*?*?*?*?*?*?*?*?*?*?*?,3.9,3.8,100,101856,0,-0,297,0.0,-0.0,0.0,0,0,0,0,213,9.8,10,5,9999,99999,9,999999999,0.0,999,999,99
2050,3,18,21,0,*?*?*?*?*?*?*?*?*?*?*?*?*?*?*?*?*?*?*?*?*?*?,2.6,2.7,100,101856,0,-0,292,0.0,-0.0,0.0,0,0,0,0,215,9.8,10,5,9999,99999,9,999999999,0.0,999,999,99
2050,3,18,22,0,*?*?*?*?*?*?*?*?*?*?*?*?*?*?*?*?*?*?*?*?*?*?,1.6,0.8,96,101856,0,-0,288,0.0,-0.0,0.0,0,0,0,0,217,3.6,10,5,9999,99999,9,999999999,0.0,999,999,99
2050,3,18,23,0,*?*?*?*?*?*?*?*?*?*?*?*?*?*?*?*?*?*?*?*?*?*?,2.1,2.1,100,101856,0,-0,290,0.0,-0.0,0.0,0,0,0,0,218,4.1,10,5,9999,99999,9,999999999,0.0,999,999,99
2050,3,18,24,0,*?*?*?*?*?*?*?*?*?*?*?*?*?*?*?*?*?*?*?*?*?*?,0.3,-0.2,97,101856,0,-0,283,0.0,-0.0,0.0,0,0,0,0,260,2.1,10,5,9999,99999,9,999999999,0.0,999,999,99
2050,3,19,1,0,*?*?*?*?*?*?*?*?*?*?*?*?*?*?*?*?*?*?*?*?*?*?,3.8,2.7,93,100510,0,-0,297,0.0,-0.0,0.0,0,0,0,0,218,6.7,10,5,9999,99999,9,999999999,0.0,999,999,99
2050,3,19,2,0,*?*?*?*?*?*?*?*?*?*?*?*?*?*?*?*?*?*?*?*?*?*?,4.8,3.2,89,100510,0,-0,301,0.0,-0.0,0.0,0,0,0,0,217,6.7,10,5,9999,99999,9,999999999,0.0,999,999,99
2050,3,19,3,0,*?*?*?*?*?*?*?*?*?*?*?*?*?*?*?*?*?*?*?*?*?*?,3.4,2.5,93,100510,0,-0,295,0.0,-0.0,0.0,0,0,0,0,215,6.7,10,5,9999,99999,9,999999999,0.0,999,999,99
2050,3,19,4,0,*?*?*?*?*?*?*?*?*?*?*?*?*?*?*?*?*?*?*?*?*?*?,3.3,2.5,94,100510,0,-0,295,0.0,-0.0,0.0,0,0,0,0,213,7.7,10,5,9999,99999,9,999999999,0.0,999,999,99
2050,3,19,5,0,*?*?*?*?*?*?*?*?*?*?*?*?*?*?*?*?*?*?*?*?*?*?,3.4,3.0,97,100510,0,-0,295,0.0,-0.0,0.0,0,0,0,0,212,7.2,10,5,9999,99999,9,999999999,0.0,999,999,99
2050,3,19,6,0,*?*?*?*?*?*?*?*?*?*?*?*?*?*?*?*?*?*?*?*?*?*?,3.1,3.0,100,100510,57,1388,294,0.0,0.0,0.0,0,0,0,0,210,6.7,10,5,9999,99999,9,999999999,0.0,999,999,99
2050,3,19,7,0,*?*?*?*?*?*?*?*?*?*?*?*?*?*?*?*?*?*?*?*?*?*?,2.5,2.5,100,100510,269,1379,287,68.4,46.7,59.3,7547,3622,6965,1273,208,5.2,9,5,9999,99999,9,999999999,0.0,999,999,99
2050,3,19,8,0,*?*?*?*?*?*?*?*?*?*?*?*?*?*?*?*?*?*?*?*?*?*?,5.0,5.0,100,100510,462,1378,293,179.5,134.9,134.3,19539,12696,15310,3045,207,5.7,8,4,9999,99999,9,999999999,0.0,999,999,99
2050,3,19,9,0,*?*?*?*?*?*?*?*?*?*?*?*?*?*?*?*?*?*?*?*?*?*?,7.4,5.1,86,100510,624,1379,299,299.8,236.5,192.7,31865,24018,21678,4245,205,4.6,7,4,9999,99999,9,999999999,0.0,999,999,99
2050,3,19,10,0,*?*?*?*?*?*?*?*?*?*?*?*?*?*?*?*?*?*?*?*?*?*?,9.4,4.8,73,100510,743,1380,303,403.9,335.9,222.9,43316,35206,24892,5208,203,5.7,6,3,9999,99999,9,999999999,0.0,999,999,99
2050,3,19,11,0,*?*?*?*?*?*?*?*?*?*?*?*?*?*?*?*?*?*?*?*?*?*?,11.7,4.3,61,100510,810,1378,313,444.6,338.9,245.4,47825,35922,27196,6024,202,6.2,6,3,9999,99999,9,999999999,0.0,999,999,99
2050,3,19,12,0,*?*?*?*?*?*?*?*?*?*?*?*?*?*?*?*?*?*?*?*?*?*?,12.7,4.1,56,100510,822,1378,322,407.4,243.8,261.9,43683,25871,28813,6555,200,6.2,7,4,9999,99999,9,999999999,0.0,999,999,99
2050,3,19,13,0,*?*?*?*?*?*?*?*?*?*?*?*?*?*?*?*?*?*?*?*?*?*?,12.9,7.9,71,100510,778,1379,337,140.9,0.0,140.9,16742,0,16808,6497,202,6.7,10,5,9999,99999,9,999999999,0.0,999,999,99
2050,3,19,14,0,*?*?*?*?*?*?*?*?*?*?*?*?*?*?*?*?*?*?*?*?*?*?,12.9,8.0,72,100510,680,1378,329,279.6,142.8,209.1,30511,14602,23552,5180,203,5.7,8,4,9999,99999,9,999999999,0.0,999,999,99
2050,3,19,15,0,*?*?*?*?*?*?*?*?*?*?*?*?*?*?*?*?*?*?*?*?*?*?,12.9,7.6,70,100510,536,1378,325,252.2,231.5,162.1,26719,22673,18431,3427,205,6.2,7,4,9999,99999,9,999999999,0.0,999,999,99
2050,3,19,16,0,*?*?*?*?*?*?*?*?*?*?*?*?*?*?*?*?*?*?*?*?*?*?,12.9,6.4,65,100510,355,1378,333,98.3,50.8,85.2,10787,4420,9638,2258,207,6.7,9,5,9999,99999,9,999999999,0.0,999,999,99
2050,3,19,17,0,*?*?*?*?*?*?*?*?*?*?*?*?*?*?*?*?*?*?*?*?*?*?,12.4,5.9,64,100510,150,1382,331,27.1,33.3,23.5,3055,1944,2853,491,208,6.2,9,5,9999,99999,9,999999999,0.0,999,999,99
2050,3,19,18,0,*?*?*?*?*?*?*?*?*?*?*?*?*?*?*?*?*?*?*?*?*?*?,12.0,7.7,75,100510,0,-0,333,0.0,-0.0,0.0,0,0,0,0,210,4.6,10,5,9999,99999,9,999999999,0.0,999,999,99
2050,3,19,19,0,*?*?*?*?*?*?*?*?*?*?*?*?*?*?*?*?*?*?*?*?*?*?,9.1,7.6,90,100510,0,-0,319,0.0,-0.0,0.0,0,0,0,0,215,4.6,10,5,9999,99999,9,999999999,0.0,999,999,99
2050,3,19,20,0,*?*?*?*?*?*?*?*?*?*?*?*?*?*?*?*?*?*?*?*?*?*?,7.4,7.1,98,100510,0,-0,312,0.0,-0.0,0.0,0,0,0,0,220,4.6,10,5,9999,99999,9,999999999,0.0,999,999,99
2050,3,19,21,0,*?*?*?*?*?*?*?*?*?*?*?*?*?*?*?*?*?*?*?*?*?*?,7.4,7.4,100,100510,0,-0,312,0.0,-0.0,0.0,0,0,0,0,225,3.6,10,5,9999,99999,9,999999999,0.0,999,999,99
2050,3,19,22,0,*?*?*?*?*?*?*?*?*?*?*?*?*?*?*?*?*?*?*?*?*?*?,6.0,6.1,100,100510,0,-0,306,0.0,-0.0,0.0,0,0,0,0,230,4.1,10,5,9999,99999,9,999999999,0.0,999,999,99
2050,3,19,23,0,*?*?*?*?*?*?*?*?*?*?*?*?*?*?*?*?*?*?*?*?*?*?,4.9,5.0,100,100510,0,-0,301,0.0,-0.0,0.0,0,0,0,0,235,4.6,10,5,9999,99999,9,999999999,0.0,999,999,99
2050,3,19,24,0,*?*?*?*?*?*?*?*?*?*?*?*?*?*?*?*?*?*?*?*?*?*?,2.5,2.5,99,100510,0,-0,291,0.0,-0.0,0.0,0,0,0,0,220,7.2,10,5,9999,99999,9,999999999,0.0,999,999,99
2050,3,20,1,0,*?*?*?*?*?*?*?*?*?*?*?*?*?*?*?*?*?*?*?*?*?*?,2.1,0.4,88,100211,0,-0,290,0.0,-0.0,0.0,0,0,0,0,238,3.1,10,5,9999,99999,9,999999999,0.0,999,999,99
2050,3,20,2,0,*?*?*?*?*?*?*?*?*?*?*?*?*?*?*?*?*?*?*?*?*?*?,0.4,-1.9,81,100211,0,-0,283,0.0,-0.0,0.0,0,0,0,0,237,3.6,10,5,9999,99999,9,999999999,0.0,999,999,99
2050,3,20,3,0,*?*?*?*?*?*?*?*?*?*?*?*?*?*?*?*?*?*?*?*?*?*?,0.1,-1.9,83,100211,0,-0,282,0.0,-0.0,0.0,0,0,0,0,235,4.6,10,5,9999,99999,9,999999999,0.0,999,999,99
2050,3,20,4,0,*?*?*?*?*?*?*?*?*?*?*?*?*?*?*?*?*?*?*?*?*?*?,0.6,-1.3,84,100211,0,-0,284,0.0,-0.0,0.0,0,0,0,0,233,4.6,10,5,9999,99999,9,999999999,0.0,999,999,99
2050,3,20,5,0,*?*?*?*?*?*?*?*?*?*?*?*?*?*?*?*?*?*?*?*?*?*?,-0.2,-2.7,81,100211,0,-0,281,0.0,-0.0,0.0,0,0,0,0,232,3.6,10,5,9999,99999,9,999999999,0.0,999,999,99
2050,3,20,6,0,*?*?*?*?*?*?*?*?*?*?*?*?*?*?*?*?*?*?*?*?*?*?,-0.9,-3.4,81,100211,65,1372,278,0.0,0.0,0.0,0,0,0,0,230,4.1,10,5,9999,99999,9,999999999,0.0,999,999,99
2050,3,20,7,0,*?*?*?*?*?*?*?*?*?*?*?*?*?*?*?*?*?*?*?*?*?*?,0.6,-2.9,75,100211,277,1376,284,41.1,0.0,41.1,4796,0,4805,1609,230,4.1,10,5,9999,99999,9,999999999,0.0,999,999,99
2050,3,20,8,0,*?*?*?*?*?*?*?*?*?*?*?*?*?*?*?*?*?*?*?*?*?*?,2.1,-2.7,68,100211,471,1379,291,79.7,0.0,79.7,9314,0,9341,3312,230,4.6,10,5,9999,99999,9,999999999,0.0,999,999,99
2050,3,20,9,0,*?*?*?*?*?*?*?*?*?*?*?*?*?*?*?*?*?*?*?*?*?*?,5.5,0.2,68,100211,632,1378,305,111.9,0.0,111.9,13177,0,13222,4917,230,6.2,10,5,9999,99999,9,999999999,0.0,999,999,99
2050,3,20,10,0,*?*?*?*?*?*?*?*?*?*?*?*?*?*?*?*?*?*?*?*?*?*?,8.0,-0.0,56,100211,750,1378,316,135.5,0.0,135.5,16066,0,16127,6191,230,7.7,10,5,9999,99999,9,999999999,0.0,999,999,99
2050,3,20,11,0,*?*?*?*?*?*?*?*?*?*?*?*?*?*?*?*?*?*?*?*?*?*?,10.2,0.4,50,100211,818,1379,326,148.9,0.0,148.9,17732,0,17803,6946,230,7.7,10,5,9999,99999,9,999999999,0.0,999,999,99
2050,3,20,12,0,*?*?*?*?*?*?*?*?*?*?*?*?*?*?*?*?*?*?*?*?*?*?,10.8,1.3,52,100211,829,1377,328,151.3,0.0,151.3,18023,0,18097,7079,230,8.8,10,5,9999,99999,9,999999999,0.0,999,999,99
2050,3,20,13,0,*?*?*?*?*?*?*?*?*?*?*?*?*?*?*?*?*?*?*?*?*?*?,11.2,1.0,49,100211,785,1378,330,142.4,0.0,142.4,16920,0,16987,6577,223,10.3,10,5,9999,99999,9,999999999,0.0,999,999,99
2050,3,20,14,0,*?*?*?*?*?*?*?*?*?*?*?*?*?*?*?*?*?*?*?*?*?*?,11.6,2.1,51,100211,687,1378,332,122.9,0.0,122.9,14518,0,14571,5502,217,9.8,10,5,9999,99999,9,999999999,0.0,999,999,99
2050,3,20,15,0,*?*?*?*?*?*?*?*?*?*?*?*?*?*?*?*?*?*?*?*?*?*?,11.4,2.5,53,100211,543,1379,331,94.1,0.0,94.1,11031,0,11065,4010,210,9.3,10,5,9999,99999,9,999999999,0.0,999,999,99
2050,3,20,16,0,*?*?*?*?*?*?*?*?*?*?*?*?*?*?*?*?*?*?*?*?*?*?,11.6,2.7,53,100211,362,1380,332,57.9,0.0,57.9,6752,0,6768,2321,203,6.7,10,5,9999,99999,9,999999999,0.0,999,999,99
2050,3,20,17,0,*?*?*?*?*?*?*?*?*?*?*?*?*?*?*?*?*?*?*?*?*?*?,10.3,2.5,58,100211,156,1377,326,16.9,0.0,16.9,2013,-0,2014,658,197,6.7,10,5,9999,99999,9,999999999,0.0,999,999,99
2050,3,20,18,0,*?*?*?*?*?*?*?*?*?*?*?*?*?*?*?*?*?*?*?*?*?*?,8.9,2.1,61,100211,0,-0,320,0.0,-0.0,0.0,0,0,0,0,190,5.2,10,5,9999,99999,9,999999999,0.0,999,999,99
2050,3,20,19,0,*?*?*?*?*?*?*?*?*?*?*?*?*?*?*?*?*?*?*?*?*?*?,7.0,2.5,72,100211,0,-0,311,0.0,-0.0,0.0,0,0,0,0,193,6.2,10,5,9999,99999,9,999999999,0.0,999,999,99
2050,3,20,20,0,*?*?*?*?*?*?*?*?*?*?*?*?*?*?*?*?*?*?*?*?*?*?,5.2,1.7,77,100211,0,-0,303,0.0,-0.0,0.0,0,0,0,0,197,5.7,10,5,9999,99999,9,999999999,0.0,999,999,99
2050,3,20,21,0,*?*?*?*?*?*?*?*?*?*?*?*?*?*?*?*?*?*?*?*?*?*?,4.4,0.4,75,100211,0,-0,300,0.0,-0.0,0.0,0,0,0,0,200,6.7,10,5,9999,99999,9,999999999,0.0,999,999,99
2050,3,20,22,0,*?*?*?*?*?*?*?*?*?*?*?*?*?*?*?*?*?*?*?*?*?*?,2.9,-0.6,76,100211,0,-0,294,0.0,-0.0,0.0,0,0,0,0,203,6.7,10,5,9999,99999,9,999999999,0.0,999,999,99
2050,3,20,23,0,*?*?*?*?*?*?*?*?*?*?*?*?*?*?*?*?*?*?*?*?*?*?,3.1,-0.8,74,100211,0,-0,295,0.0,-0.0,0.0,0,0,0,0,207,7.2,10,5,9999,99999,9,999999999,0.0,999,999,99
2050,3,20,24,0,*?*?*?*?*?*?*?*?*?*?*?*?*?*?*?*?*?*?*?*?*?*?,3.8,2.9,92,100211,0,-0,297,0.0,-0.0,0.0,0,0,0,0,240,3.6,10,5,9999,99999,9,999999999,0.0,999,999,99
2050,3,21,1,0,*?*?*?*?*?*?*?*?*?*?*?*?*?*?*?*?*?*?*?*?*?*?,3.7,3.8,100,99613.8,0,-0,296,0.0,-0.0,0.0,0,0,0,0,213,3.6,10,5,9999,99999,9,999999999,0.0,999,999,99
2050,3,21,2,0,*?*?*?*?*?*?*?*?*?*?*?*?*?*?*?*?*?*?*?*?*?*?,4.1,4.1,100,99613.8,0,-0,298,0.0,-0.0,0.0,0,0,0,0,217,4.1,10,5,9999,99999,9,999999999,0.0,999,999,99
2050,3,21,3,0,*?*?*?*?*?*?*?*?*?*?*?*?*?*?*?*?*?*?*?*?*?*?,4.1,4.1,100,99613.8,0,-0,298,0.0,-0.0,0.0,0,0,0,0,220,4.1,10,5,9999,99999,9,999999999,0.0,999,999,99
2050,3,21,4,0,*?*?*?*?*?*?*?*?*?*?*?*?*?*?*?*?*?*?*?*?*?*?,3.8,3.8,100,99613.8,0,-0,297,0.0,-0.0,0.0,0,0,0,0,223,4.1,10,5,9999,99999,9,999999999,0.0,999,999,99
2050,3,21,5,0,*?*?*?*?*?*?*?*?*?*?*?*?*?*?*?*?*?*?*?*?*?*?,3.3,3.2,100,99613.8,0,-0,295,0.0,-0.0,0.0,0,0,0,0,227,4.1,10,5,9999,99999,9,999999999,0.0,999,999,99
2050,3,21,6,0,*?*?*?*?*?*?*?*?*?*?*?*?*?*?*?*?*?*?*?*?*?*?,3.8,3.8,100,99613.8,74,1379,297,0.5,0.0,0.5,78,-0,77,22,230,4.1,10,5,9999,99999,9,999999999,0.0,999,999,99
2050,3,21,7,0,*?*?*?*?*?*?*?*?*?*?*?*?*?*?*?*?*?*?*?*?*?*?,4.3,4.3,100,99613.8,286,1378,295,74.4,47.7,64.5,8196,3800,7553,1390,228,4.1,9,5,9999,99999,9,999999999,0.0,999,999,99
2050,3,21,8,0,*?*?*?*?*?*?*?*?*?*?*?*?*?*?*?*?*?*?*?*?*?*?,4.6,4.5,100,99613.8,479,1378,296,141.3,54.1,122.5,15518,5055,13827,3410,227,5.2,9,5,9999,99999,9,999999999,0.0,999,999,99
2050,3,21,9,0,*?*?*?*?*?*?*?*?*?*?*?*?*?*?*?*?*?*?*?*?*?*?,6.9,5.1,93,99613.8,640,1378,306,197.2,56.4,170.9,21678,5540,19270,5130,225,5.7,9,5,9999,99999,9,999999999,0.0,999,999,99
2050,3,21,10,0,*?*?*?*?*?*?*?*?*?*?*?*?*?*?*?*?*?*?*?*?*?*?,8.8,4.5,78,99613.8,758,1378,314,238.1,57.6,206.4,26209,5755,23264,6592,223,8.8,9,5,9999,99999,9,999999999,0.0,999,999,99
2050,3,21,11,0,*?*?*?*?*?*?*?*?*?*?*?*?*?*?*?*?*?*?*?*?*?*?,9.6,4.8,75,99613.8,825,1377,318,261.4,58.0,226.6,28789,5845,25534,7519,222,9.3,9,5,9999,99999,9,999999999,0.0,999,999,99
2050,3,21,12,0,*?*?*?*?*?*?*?*?*?*?*?*?*?*?*?*?*?*?*?*?*?*?,10.5,5.9,77,99613.8,836,1377,322,265.4,58.1,230.1,29233,5859,25924,7687,220,10.3,9,5,9999,99999,9,999999999,0.0,999,999,99
2050,3,21,13,0,*?*?*?*?*?*?*?*?*?*?*?*?*?*?*?*?*?*?*?*?*?*?,10.5,3.6,65,99613.8,792,1378,327,143.8,0.0,143.8,17098,0,17166,6658,223,10.8,10,5,9999,99999,9,999999999,0.0,999,999,99
2050,3,21,14,0,*?*?*?*?*?*?*?*?*?*?*?*?*?*?*?*?*?*?*?*?*?*?,10.4,3.0,63,99613.8,694,1378,326,124.3,0.0,124.3,14688,0,14741,5577,227,10.8,10,5,9999,99999,9,999999999,0.0,999,999,99
2050,3,21,15,0,*?*?*?*?*?*?*?*?*?*?*?*?*?*?*?*?*?*?*?*?*?*?,10.5,4.8,72,99613.8,549,1377,326,95.4,0.0,95.4,11191,0,11226,4076,230,9.3,10,5,9999,99999,9,999999999,0.0,999,999,99
2050,3,21,16,0,*?*?*?*?*?*?*?*?*?*?*?*?*?*?*?*?*?*?*?*?*?*?,10.5,5.5,74,99613.8,368,1377,326,59.2,0.0,59.2,6904,0,6921,2378,233,10.3,10,5,9999,99999,9,999999999,0.0,999,999,99
2050,3,21,17,0,*?*?*?*?*?*?*?*?*?*?*?*?*?*?*?*?*?*?*?*?*?*?,10.6,2.9,61,99613.8,163,1381,327,18.2,0.0,18.2,2162,-0,2164,708,237,8.2,10,5,9999,99999,9,999999999,0.0,999,999,99
2050,3,21,18,0,*?*?*?*?*?*?*?*?*?*?*?*?*?*?*?*?*?*?*?*?*?*?,9.2,2.9,68,99613.8,0,-0,321,0.0,-0.0,0.0,0,0,0,0,240,8.8,10,5,9999,99999,9,999999999,0.0,999,999,99
2050,3,21,19,0,*?*?*?*?*?*?*?*?*?*?*?*?*?*?*?*?*?*?*?*?*?*?,8.6,5.0,82,99613.8,0,-0,318,0.0,-0.0,0.0,0,0,0,0,240,6.2,10,5,9999,99999,9,999999999,0.0,999,999,99
2050,3,21,20,0,*?*?*?*?*?*?*?*?*?*?*?*?*?*?*?*?*?*?*?*?*?*?,7.2,4.8,88,99613.8,0,-0,311,0.0,-0.0,0.0,0,0,0,0,240,4.1,10,5,9999,99999,9,999999999,0.0,999,999,99
2050,3,21,21,0,*?*?*?*?*?*?*?*?*?*?*?*?*?*?*?*?*?*?*?*?*?*?,5.8,5.0,99,99613.8,0,-0,305,0.0,-0.0,0.0,0,0,0,0,240,4.1,10,5,9999,99999,9,999999999,0.0,999,999,99
2050,3,21,22,0,*?*?*?*?*?*?*?*?*?*?*?*?*?*?*?*?*?*?*?*?*?*?,5.8,4.5,96,99613.8,0,-0,305,0.0,-0.0,0.0,0,0,0,0,240,4.6,10,5,9999,99999,9,999999999,0.0,999,999,99
2050,3,21,23,0,*?*?*?*?*?*?*?*?*?*?*?*?*?*?*?*?*?*?*?*?*?*?,5.8,5.8,100,99613.8,0,-0,305,0.0,-0.0,0.0,0,0,0,0,240,4.1,10,5,9999,99999,9,999999999,0.0,999,999,99
2050,3,21,24,0,*?*?*?*?*?*?*?*?*?*?*?*?*?*?*?*?*?*?*?*?*?*?,3.3,1.9,95,99613.8,0,-0,295,0.0,-0.0,0.0,0,0,0,0,210,3.6,10,5,9999,99999,9,999999999,0.0,999,999,99
2050,3,22,1,0,*?*?*?*?*?*?*?*?*?*?*?*?*?*?*?*?*?*?*?*?*?*?,5.6,1.9,75,100648,0,-0,305,0.0,-0.0,0.0,0,0,0,0,240,6.2,10,5,9999,99999,9,999999999,0.0,999,999,99
2050,3,22,2,0,*?*?*?*?*?*?*?*?*?*?*?*?*?*?*?*?*?*?*?*?*?*?,5.1,-0.2,67,100648,0,-0,303,0.0,-0.0,0.0,0,0,0,0,240,6.2,10,5,9999,99999,9,999999999,0.0,999,999,99
2050,3,22,3,0,*?*?*?*?*?*?*?*?*?*?*?*?*?*?*?*?*?*?*?*?*?*?,5.5,-0.2,65,100648,0,-0,305,0.0,-0.0,0.0,0,0,0,0,240,5.7,10,5,9999,99999,9,999999999,0.0,999,999,99
2050,3,22,4,0,*?*?*?*?*?*?*?*?*?*?*?*?*?*?*?*?*?*?*?*?*?*?,5.8,-0.0,65,100648,0,-0,306,0.0,-0.0,0.0,0,0,0,0,240,7.2,10,5,9999,99999,9,999999999,0.0,999,999,99
2050,3,22,5,0,*?*?*?*?*?*?*?*?*?*?*?*?*?*?*?*?*?*?*?*?*?*?,6.6,1.3,68,100648,0,-0,309,0.0,-0.0,0.0,0,0,0,0,240,8.8,10,5,9999,99999,9,999999999,0.0,999,999,99
2050,3,22,6,0,*?*?*?*?*?*?*?*?*?*?*?*?*?*?*?*?*?*?*?*?*?*?,5.8,1.5,72,100648,82,1368,306,2.3,0.0,2.3,299,-0,298,93,240,8.2,10,5,9999,99999,9,999999999,0.0,999,999,99
2050,3,22,7,0,*?*?*?*?*?*?*?*?*?*?*?*?*?*?*?*?*?*?*?*?*?*?,5.9,1.5,72,100648,294,1376,291,121.2,202.4,77.9,12810,15688,9207,1492,247,5.7,7,4,9999,99999,9,999999999,0.0,999,999,99
2050,3,22,8,0,*?*?*?*?*?*?*?*?*?*?*?*?*?*?*?*?*?*?*?*?*?*?,6.8,2.7,74,100648,487,1377,286,267.1,396.4,126.9,27790,36756,15831,2447,253,5.7,5,3,9999,99999,9,999999999,0.0,999,999,99
2050,3,22,9,0,*?*?*?*?*?*?*?*?*?*?*?*?*?*?*?*?*?*?*?*?*?*?,9.7,4.6,69,100648,648,1377,300,370.3,413.2,175.9,38656,40877,21295,3658,260,8.2,5,3,9999,99999,9,999999999,0.0,999,999,99
2050,3,22,10,0,*?*?*?*?*?*?*?*?*?*?*?*?*?*?*?*?*?*?*?*?*?*?,11.2,4.3,61,100648,765,1376,311,418.4,337.1,230.9,44909,35480,25708,5488,267,7.2,6,3,9999,99999,9,999999999,0.0,999,999,99
2050,3,22,11,0,*?*?*?*?*?*?*?*?*?*?*?*?*?*?*?*?*?*?*?*?*?*?,11.8,3.8,57,100648,832,1376,328,264.0,58.1,228.9,29085,5854,25794,7630,273,7.2,9,5,9999,99999,9,999999999,0.0,999,999,99
2050,3,22,12,0,*?*?*?*?*?*?*?*?*?*?*?*?*?*?*?*?*?*?*?*?*?*?,12.3,3.9,55,100648,843,1376,315,465.3,340.3,256.9,50135,36227,28357,6490,280,7.7,6,3,9999,99999,9,999999999,0.0,999,999,99
2050,3,22,13,0,*?*?*?*?*?*?*?*?*?*?*?*?*?*?*?*?*?*?*?*?*?*?,12.9,3.4,51,100648,798,1376,312,467.1,422.9,221.9,48994,43085,26175,5160,238,8.2,5,3,9999,99999,9,999999999,0.0,999,999,99
2050,3,22,14,0,*?*?*?*?*?*?*?*?*?*?*?*?*?*?*?*?*?*?*?*?*?*?,12.9,4.5,56,100648,700,1376,318,379.0,333.8,209.2,40571,34677,23461,4763,197,7.7,6,3,9999,99999,9,999999999,0.0,999,999,99
2050,3,22,15,0,*?*?*?*?*?*?*?*?*?*?*?*?*?*?*?*?*?*?*?*?*?*?,13.1,4.6,56,100648,556,1378,315,311.1,404.8,147.8,32408,38812,18197,2931,155,6.7,5,3,9999,99999,9,999999999,0.0,999,999,99
2050,3,22,16,0,*?*?*?*?*?*?*?*?*?*?*?*?*?*?*?*?*?*?*?*?*?*?,13.0,5.1,58,100648,374,1375,324,164.7,216.2,105.9,17390,18731,12318,2098,113,6.7,7,4,9999,99999,9,999999999,0.0,999,999,99
2050,3,22,17,0,*?*?*?*?*?*?*?*?*?*?*?*?*?*?*?*?*?*?*?*?*?*?,12.5,6.2,65,100648,169,1377,318,58.9,215.1,32.5,6261,12474,4502,572,72,5.7,6,3,9999,99999,9,999999999,0.0,999,999,99
2050,3,22,18,0,*?*?*?*?*?*?*?*?*?*?*?*?*?*?*?*?*?*?*?*?*?*?,11.5,7.0,73,100648,0,-0,331,0.0,-0.0,0.0,0,0,0,0,30,5.7,10,5,9999,99999,9,999999999,0.0,999,999,99
2050,3,22,19,0,*?*?*?*?*?*?*?*?*?*?*?*?*?*?*?*?*?*?*?*?*?*?,10.4,7.4,80,100648,0,-0,325,0.0,-0.0,0.0,0,0,0,0,62,6.2,10,5,9999,99999,9,999999999,0.0,999,999,99
2050,3,22,20,0,*?*?*?*?*?*?*?*?*?*?*?*?*?*?*?*?*?*?*?*?*?*?,9.0,7.7,90,100648,0,-0,319,0.0,-0.0,0.0,0,0,0,0,93,3.6,10,5,9999,99999,9,999999999,0.0,999,999,99
2050,3,22,21,0,*?*?*?*?*?*?*?*?*?*?*?*?*?*?*?*?*?*?*?*?*?*?,8.7,7.6,91,100648,0,-0,318,0.0,-0.0,0.0,0,0,0,0,125,5.2,10,5,9999,99999,9,999999999,0.0,999,999,99
2050,3,22,22,0,*?*?*?*?*?*?*?*?*?*?*?*?*?*?*?*?*?*?*?*?*?*?,7.6,7.6,98,100648,0,-0,313,0.0,-0.0,0.0,0,0,0,0,157,6.7,10,5,9999,99999,9,999999999,0.0,999,999,99
2050,3,22,23,0,*?*?*?*?*?*?*?*?*?*?*?*?*?*?*?*?*?*?*?*?*?*?,7.2,7.1,98,100648,0,-0,311,0.0,-0.0,0.0,0,0,0,0,188,4.6,10,5,9999,99999,9,999999999,0.0,999,999,99
2050,3,22,24,0,*?*?*?*?*?*?*?*?*?*?*?*?*?*?*?*?*?*?*?*?*?*?,5.8,3.9,87,100648,0,-0,305,0.0,-0.0,0.0,0,0,0,0,240,7.2,10,5,9999,99999,9,999999999,0.0,999,999,99
2050,3,23,1,0,*?*?*?*?*?*?*?*?*?*?*?*?*?*?*?*?*?*?*?*?*?*?,6.1,6.1,100,101160,0,-0,306,0.0,-0.0,0.0,0,0,0,0,217,4.1,10,5,9999,99999,9,999999999,0.0,999,999,99
2050,3,23,2,0,*?*?*?*?*?*?*?*?*?*?*?*?*?*?*?*?*?*?*?*?*?*?,5.3,5.3,100,101160,0,-0,303,0.0,-0.0,0.0,0,0,0,0,213,4.1,10,5,9999,99999,9,999999999,0.0,999,999,99
2050,3,23,3,0,*?*?*?*?*?*?*?*?*?*?*?*?*?*?*?*?*?*?*?*?*?*?,6.0,6.1,100,101160,0,-0,306,0.0,-0.0,0.0,0,0,0,0,210,4.1,10,5,9999,99999,9,999999999,0.0,999,999,99
2050,3,23,4,0,*?*?*?*?*?*?*?*?*?*?*?*?*?*?*?*?*?*?*?*?*?*?,6.0,5.9,100,101160,0,-0,306,0.0,-0.0,0.0,0,0,0,0,207,4.6,10,5,9999,99999,9,999999999,0.0,999,999,99
2050,3,23,5,0,*?*?*?*?*?*?*?*?*?*?*?*?*?*?*?*?*?*?*?*?*?*?,5.4,5.5,100,101160,0,-0,303,0.0,-0.0,0.0,0,0,0,0,203,4.6,10,5,9999,99999,9,999999999,0.0,999,999,99
2050,3,23,6,0,*?*?*?*?*?*?*?*?*?*?*?*?*?*?*?*?*?*?*?*?*?*?,4.8,4.8,100,101160,91,1374,301,4.0,0.0,4.0,509,-0,508,162,200,5.2,10,5,9999,99999,9,999999999,0.0,999,999,99
2050,3,23,7,0,*?*?*?*?*?*?*?*?*?*?*?*?*?*?*?*?*?*?*?*?*?*?,5.7,4.8,96,101160,303,1378,301,80.3,48.6,69.7,8815,4044,7888,1815,193,6.2,9,5,9999,99999,9,999999999,0.0,999,999,99
2050,3,23,8,0,*?*?*?*?*?*?*?*?*?*?*?*?*?*?*?*?*?*?*?*?*?*?,6.6,6.1,98,101160,495,1376,305,147.2,54.4,127.6,16161,5120,14395,3577,187,8.2,9,5,9999,99999,9,999999999,0.0,999,999,99
2050,3,23,9,0,*?*?*?*?*?*?*?*?*?*?*?*?*?*?*?*?*?*?*?*?*?*?,9.3,5.9,81,101160,655,1375,316,202.9,56.6,175.9,22307,5575,19824,5320,180,7.7,9,5,9999,99999,9,999999999,0.0,999,999,99
2050,3,23,10,0,*?*?*?*?*?*?*?*?*?*?*?*?*?*?*?*?*?*?*?*?*?*?,10.0,5.8,76,101160,773,1376,320,243.6,57.7,211.2,26821,5779,23801,6803,173,10.3,9,5,9999,99999,9,999999999,0.0,999,999,99
2050,3,23,11,0,*?*?*?*?*?*?*?*?*?*?*?*?*?*?*?*?*?*?*?*?*?*?,11.3,6.1,71,101160,839,1375,326,266.7,58.1,231.2,29380,5863,26053,7742,167,9.8,9,5,9999,99999,9,999999999,0.0,999,999,99
2050,3,23,12,0,*?*?*?*?*?*?*?*?*?*?*?*?*?*?*?*?*?*?*?*?*?*?,12.2,4.6,61,101160,850,1375,325,358.4,146.1,268.1,39238,15344,29942,7361,160,9.3,8,4,9999,99999,9,999999999,0.0,999,999,99
2050,3,23,13,0,*?*?*?*?*?*?*?*?*?*?*?*?*?*?*?*?*?*?*?*?*?*?,12.2,5.0,63,101160,805,1376,330,254.8,57.9,220.9,28057,5822,24890,7247,162,10.8,9,5,9999,99999,9,999999999,0.0,999,999,99
2050,3,23,14,0,*?*?*?*?*?*?*?*?*?*?*?*?*?*?*?*?*?*?*?*?*?*?,12.6,5.3,62,101160,707,1376,331,220.6,57.1,191.3,24271,5674,21556,5941,163,9.3,9,5,9999,99999,9,999999999,0.0,999,999,99
2050,3,23,15,0,*?*?*?*?*?*?*?*?*?*?*?*?*?*?*?*?*?*?*?*?*?*?,12.5,5.3,62,101160,562,1376,331,170.4,55.5,147.7,18717,5342,16655,4268,165,9.3,9,5,9999,99999,9,999999999,0.0,999,999,99
2050,3,23,16,0,*?*?*?*?*?*?*?*?*?*?*?*?*?*?*?*?*?*?*?*?*?*?,12.3,4.8,61,101160,381,1377,330,107.4,51.7,93.2,11790,4582,10526,2491,167,9.8,9,5,9999,99999,9,999999999,0.0,999,999,99
2050,3,23,17,0,*?*?*?*?*?*?*?*?*?*?*?*?*?*?*?*?*?*?*?*?*?*?,12.5,4.8,60,101160,175,1374,331,36.2,37.7,31.4,4037,2394,3757,658,168,9.8,9,5,9999,99999,9,999999999,0.0,999,999,99
2050,3,23,18,0,*?*?*?*?*?*?*?*?*?*?*?*?*?*?*?*?*?*?*?*?*?*?,11.2,6.2,73,101160,0,-0,329,0.0,-0.0,0.0,0,0,0,0,170,8.2,10,5,9999,99999,9,999999999,0.0,999,999,99
2050,3,23,19,0,*?*?*?*?*?*?*?*?*?*?*?*?*?*?*?*?*?*?*?*?*?*?,9.4,6.9,85,101160,0,-0,321,0.0,-0.0,0.0,0,0,0,0,165,7.2,10,5,9999,99999,9,999999999,0.0,999,999,99
2050,3,23,20,0,*?*?*?*?*?*?*?*?*?*?*?*?*?*?*?*?*?*?*?*?*?*?,8.5,6.9,90,101160,0,-0,317,0.0,-0.0,0.0,0,0,0,0,160,4.6,10,5,9999,99999,9,999999999,0.0,999,999,99
2050,3,23,21,0,*?*?*?*?*?*?*?*?*?*?*?*?*?*?*?*?*?*?*?*?*?*?,7.6,7.3,99,101160,0,-0,313,0.0,-0.0,0.0,0,0,0,0,155,4.6,10,5,9999,99999,9,999999999,0.0,999,999,99
2050,3,23,22,0,*?*?*?*?*?*?*?*?*?*?*?*?*?*?*?*?*?*?*?*?*?*?,7.7,7.7,100,101160,0,-0,313,0.0,-0.0,0.0,0,0,0,0,150,4.6,10,5,9999,99999,9,999999999,0.0,999,999,99
2050,3,23,23,0,*?*?*?*?*?*?*?*?*?*?*?*?*?*?*?*?*?*?*?*?*?*?,7.1,6.9,99,101160,0,-0,311,0.0,-0.0,0.0,0,0,0,0,145,4.6,10,5,9999,99999,9,999999999,0.0,999,999,99
2050,3,23,24,0,*?*?*?*?*?*?*?*?*?*?*?*?*?*?*?*?*?*?*?*?*?*?,6.8,6.7,100,101160,0,-0,309,0.0,-0.0,0.0,0,0,0,0,220,4.6,10,5,9999,99999,9,999999999,0.0,999,999,99
2050,3,24,1,0,*?*?*?*?*?*?*?*?*?*?*?*?*?*?*?*?*?*?*?*?*?*?,6.0,5.3,96,101007,0,-0,306,0.0,-0.0,0.0,0,0,0,0,138,4.1,10,5,9999,99999,9,999999999,0.0,999,999,99
2050,3,24,2,0,*?*?*?*?*?*?*?*?*?*?*?*?*?*?*?*?*?*?*?*?*?*?,5.7,4.6,94,101007,0,-0,305,0.0,-0.0,0.0,0,0,0,0,137,4.1,10,5,9999,99999,9,999999999,0.0,999,999,99
2050,3,24,3,0,*?*?*?*?*?*?*?*?*?*?*?*?*?*?*?*?*?*?*?*?*?*?,4.9,4.3,96,101007,0,-0,301,0.0,-0.0,0.0,0,0,0,0,135,4.1,10,5,9999,99999,9,999999999,0.0,999,999,99
2050,3,24,4,0,*?*?*?*?*?*?*?*?*?*?*?*?*?*?*?*?*?*?*?*?*?*?,4.2,3.9,100,101007,0,-0,299,0.0,-0.0,0.0,0,0,0,0,133,4.6,10,5,9999,99999,9,999999999,0.0,999,999,99
2050,3,24,5,0,*?*?*?*?*?*?*?*?*?*?*?*?*?*?*?*?*?*?*?*?*?*?,4.4,3.4,94,101007,0,-0,299,0.0,-0.0,0.0,0,0,0,0,132,4.6,10,5,9999,99999,9,999999999,0.0,999,999,99
2050,3,24,6,0,*?*?*?*?*?*?*?*?*?*?*?*?*?*?*?*?*?*?*?*?*?*?,4.5,4.1,98,101007,100,1380,300,5.7,0.0,5.7,714,-0,714,230,130,5.2,10,5,9999,99999,9,999999999,0.0,999,999,99
2050,3,24,7,0,*?*?*?*?*?*?*?*?*?*?*?*?*?*?*?*?*?*?*?*?*?*?,4.8,4.1,96,101007,311,1375,301,48.0,0.0,48.0,5588,0,5600,1892,123,6.2,10,5,9999,99999,9,999999999,0.0,999,999,99
2050,3,24,8,0,*?*?*?*?*?*?*?*?*?*?*?*?*?*?*?*?*?*?*?*?*?*?,6.1,5.6,98,101007,503,1375,306,86.4,0.0,86.4,10112,0,10142,3632,117,8.2,10,5,9999,99999,9,999999999,0.0,999,999,99
2050,3,24,9,0,*?*?*?*?*?*?*?*?*?*?*?*?*?*?*?*?*?*?*?*?*?*?,8.2,6.9,92,101007,663,1374,316,118.4,0.0,118.4,13971,0,14020,5261,110,7.7,10,5,9999,99999,9,999999999,0.0,999,999,99
2050,3,24,10,0,*?*?*?*?*?*?*?*?*?*?*?*?*?*?*?*?*?*?*?*?*?*?,10.9,7.3,79,101007,780,1374,328,141.8,0.0,141.8,16847,0,16913,6542,103,10.3,10,5,9999,99999,9,999999999,0.0,999,999,99
2050,3,24,11,0,*?*?*?*?*?*?*?*?*?*?*?*?*?*?*?*?*?*?*?*?*?*?,12.3,6.6,68,101007,846,1374,334,155.0,0.0,155.0,18491,0,18568,7291,97,9.8,10,5,9999,99999,9,999999999,0.0,999,999,99
2050,3,24,12,0,*?*?*?*?*?*?*?*?*?*?*?*?*?*?*?*?*?*?*?*?*?*?,12.9,6.6,66,101007,857,1375,337,157.2,0.0,157.2,18758,0,18837,7414,90,9.3,10,5,9999,99999,9,999999999,0.0,999,999,99
2050,3,24,13,0,*?*?*?*?*?*?*?*?*?*?*?*?*?*?*?*?*?*?*?*?*?*?,13.1,5.9,63,101007,812,1376,338,148.1,0.0,148.1,17624,0,17695,6896,135,10.8,10,5,9999,99999,9,999999999,0.0,999,999,99
2050,3,24,14,0,*?*?*?*?*?*?*?*?*?*?*?*?*?*?*?*?*?*?*?*?*?*?,13.3,5.8,60,101007,713,1375,339,128.4,0.0,128.4,15188,0,15245,5798,180,9.3,10,5,9999,99999,9,999999999,0.0,999,999,99
2050,3,24,15,0,*?*?*?*?*?*?*?*?*?*?*?*?*?*?*?*?*?*?*?*?*?*?,13.4,6.7,64,101007,568,1375,340,99.4,0.0,99.4,11669,0,11706,4275,225,9.3,10,5,9999,99999,9,999999999,0.0,999,999,99
2050,3,24,16,0,*?*?*?*?*?*?*?*?*?*?*?*?*?*?*?*?*?*?*?*?*?*?,13.2,7.7,70,101007,387,1375,338,63.2,0.0,63.2,7362,0,7381,2551,270,9.8,10,5,9999,99999,9,999999999,0.0,999,999,99
2050,3,24,17,0,*?*?*?*?*?*?*?*?*?*?*?*?*?*?*?*?*?*?*?*?*?*?,12.8,8.4,75,101007,182,1378,336,22.1,0.0,22.1,2607,-0,2610,856,315,9.8,10,5,9999,99999,9,999999999,0.0,999,999,99
2050,3,24,18,0,*?*?*?*?*?*?*?*?*?*?*?*?*?*?*?*?*?*?*?*?*?*?,11.4,8.7,84,101007,0,-0,330,0.0,-0.0,0.0,0,0,0,0,360,8.2,10,5,9999,99999,9,999999999,0.0,999,999,99
2050,3,24,19,0,*?*?*?*?*?*?*?*?*?*?*?*?*?*?*?*?*?*?*?*?*?*?,9.7,9.2,97,101007,0,-0,322,0.0,-0.0,0.0,0,0,0,0,303,7.2,10,5,9999,99999,9,999999999,0.0,999,999,99
2050,3,24,20,0,*?*?*?*?*?*?*?*?*?*?*?*?*?*?*?*?*?*?*?*?*?*?,9.1,9.1,100,101007,0,-0,319,0.0,-0.0,0.0,0,0,0,0,247,4.6,10,5,9999,99999,9,999999999,0.3,999,999,99
2050,3,24,21,0,*?*?*?*?*?*?*?*?*?*?*?*?*?*?*?*?*?*?*?*?*?*?,8.0,8.0,100,101007,0,-0,314,0.0,-0.0,0.0,0,0,0,0,190,4.6,10,5,9999,99999,9,999999999,0.2,999,999,99
2050,3,24,22,0,*?*?*?*?*?*?*?*?*?*?*?*?*?*?*?*?*?*?*?*?*?*?,7.8,7.9,100,101007,0,-0,314,0.0,-0.0,0.0,0,0,0,0,133,4.6,10,5,9999,99999,9,999999999,0.1,999,999,99
2050,3,24,23,0,*?*?*?*?*?*?*?*?*?*?*?*?*?*?*?*?*?*?*?*?*?*?,7.2,7.3,100,101007,0,-0,311,0.0,-0.0,0.0,0,0,0,0,77,4.6,10,5,9999,99999,9,999999999,0.2,999,999,99
2050,3,24,24,0,*?*?*?*?*?*?*?*?*?*?*?*?*?*?*?*?*?*?*?*?*?*?,6.4,6.1,98,101007,0,-0,308,0.0,-0.0,0.0,0,0,0,0,140,4.6,10,5,9999,99999,9,999999999,0.0,999,999,99
2050,3,25,1,0,*?*?*?*?*?*?*?*?*?*?*?*?*?*?*?*?*?*?*?*?*?*?,6.3,6.1,96,101869,0,-0,307,0.0,-0.0,0.0,0,0,0,0,77,5.2,10,5,9999,99999,9,999999999,0.0,999,999,99
2050,3,25,2,0,*?*?*?*?*?*?*?*?*?*?*?*?*?*?*?*?*?*?*?*?*?*?,5.8,5.5,96,101869,0,-0,305,0.0,-0.0,0.0,0,0,0,0,133,5.7,10,5,9999,99999,9,999999999,0.0,999,999,99
2050,3,25,3,0,*?*?*?*?*?*?*?*?*?*?*?*?*?*?*?*?*?*?*?*?*?*?,5.8,5.8,98,101869,0,-0,305,0.0,-0.0,0.0,0,0,0,0,190,6.7,10,5,9999,99999,9,999999999,0.0,999,999,99
2050,3,25,4,0,*?*?*?*?*?*?*?*?*?*?*?*?*?*?*?*?*?*?*?*?*?*?,6.0,5.9,98,101869,0,-0,306,0.0,-0.0,0.0,0,0,0,0,247,6.2,10,5,9999,99999,9,999999999,0.0,999,999,99
2050,3,25,5,0,*?*?*?*?*?*?*?*?*?*?*?*?*?*?*?*?*?*?*?*?*?*?,5.4,5.5,98,101869,0,-0,303,0.0,-0.0,0.0,0,0,0,0,303,7.7,10,5,9999,99999,9,999999999,0.0,999,999,99
2050,3,25,6,0,*?*?*?*?*?*?*?*?*?*?*?*?*?*?*?*?*?*?*?*?*?*?,4.9,4.8,98,101869,108,1372,301,7.4,0.0,7.4,916,-0,915,296,360,7.7,10,5,9999,99999,9,999999999,0.0,999,999,99
2050,3,25,7,0,*?*?*?*?*?*?*?*?*?*?*?*?*?*?*?*?*?*?*?*?*?*?,5.9,5.9,98,101869,319,1373,301,86.3,49.4,74.8,9463,4177,8463,1957,302,7.7,9,5,9999,99999,9,999999999,0.0,999,999,99
2050,3,25,8,0,*?*?*?*?*?*?*?*?*?*?*?*?*?*?*?*?*?*?*?*?*?*?,6.9,6.6,95,101869,511,1374,306,153.0,54.7,132.6,16799,5181,14959,3744,243,8.8,9,5,9999,99999,9,999999999,0.0,999,999,99
2050,3,25,9,0,*?*?*?*?*?*?*?*?*?*?*?*?*?*?*?*?*?*?*?*?*?*?,9.6,7.4,84,101869,671,1374,318,208.5,56.8,180.8,22930,5609,20373,5512,185,7.7,9,5,9999,99999,9,999999999,0.0,999,999,99
2050,3,25,10,0,*?*?*?*?*?*?*?*?*?*?*?*?*?*?*?*?*?*?*?*?*?*?,11.8,7.7,74,101869,788,1375,328,249.1,57.8,215.9,27425,5800,24333,7017,127,10.3,9,5,9999,99999,9,999999999,0.0,999,999,99
2050,3,25,11,0,*?*?*?*?*?*?*?*?*?*?*?*?*?*?*?*?*?*?*?*?*?*?,13.1,6.9,64,101869,853,1373,334,271.9,58.2,235.8,29963,5880,26565,7966,68,11.3,9,5,9999,99999,9,999999999,0.0,999,999,99
2050,3,25,12,0,*?*?*?*?*?*?*?*?*?*?*?*?*?*?*?*?*?*?*?*?*?*?,13.8,5.9,58,101869,864,1374,342,158.6,0.0,158.6,18939,0,19018,7496,10,11.8,10,5,9999,99999,9,999999999,0.0,999,999,99
2050,3,25,13,0,*?*?*?*?*?*?*?*?*?*?*?*?*?*?*?*?*?*?*?*?*?*?,14.8,7.0,59,101869,818,1374,342,259.6,58.0,225.1,28596,5840,25363,7445,27,10.8,9,5,9999,99999,9,999999999,0.0,999,999,99
2050,3,25,14,0,*?*?*?*?*?*?*?*?*?*?*?*?*?*?*?*?*?*?*?*?*?*?,14.7,5.9,55,101869,719,1374,341,225.3,57.2,195.3,24792,5698,22014,6111,43,9.8,9,5,9999,99999,9,999999999,0.0,999,999,99
2050,3,25,15,0,*?*?*?*?*?*?*?*?*?*?*?*?*?*?*?*?*?*?*?*?*?*?,14.8,5.6,53,101869,574,1373,342,174.9,55.7,151.7,19222,5380,17100,4409,60,8.8,9,5,9999,99999,9,999999999,0.0,999,999,99
2050,3,25,16,0,*?*?*?*?*?*?*?*?*?*?*?*?*?*?*?*?*?*?*?*?*?*?,14.6,6.1,56,101869,393,1374,341,111.9,52.0,97.1,12284,4656,10963,2607,77,8.2,9,5,9999,99999,9,999999999,0.0,999,999,99
2050,3,25,17,0,*?*?*?*?*?*?*?*?*?*?*?*?*?*?*?*?*?*?*?*?*?*?,14.3,6.2,57,101869,188,1375,344,23.4,0.0,23.4,2754,-0,2757,905,93,7.7,10,5,9999,99999,9,999999999,0.0,999,999,99
2050,3,25,18,0,*?*?*?*?*?*?*?*?*?*?*?*?*?*?*?*?*?*?*?*?*?*?,12.8,6.4,64,101869,0,-0,337,0.0,-0.0,0.0,0,0,0,0,110,6.7,10,5,9999,99999,9,999999999,0.0,999,999,99
2050,3,25,19,0,*?*?*?*?*?*?*?*?*?*?*?*?*?*?*?*?*?*?*?*?*?*?,11.2,6.7,72,101869,0,-0,329,0.0,-0.0,0.0,0,0,0,0,93,6.7,10,5,9999,99999,9,999999999,0.0,999,999,99
2050,3,25,20,0,*?*?*?*?*?*?*?*?*?*?*?*?*?*?*?*?*?*?*?*?*?*?,9.6,6.6,80,101869,0,-0,322,0.0,-0.0,0.0,0,0,0,0,77,6.2,10,5,9999,99999,9,999999999,0.0,999,999,99
2050,3,25,21,0,*?*?*?*?*?*?*?*?*?*?*?*?*?*?*?*?*?*?*?*?*?*?,9.1,6.6,83,101869,0,-0,320,0.0,-0.0,0.0,0,0,0,0,60,7.2,10,5,9999,99999,9,999999999,0.0,999,999,99
2050,3,25,22,0,*?*?*?*?*?*?*?*?*?*?*?*?*?*?*?*?*?*?*?*?*?*?,8.4,5.6,81,101869,0,-0,317,0.0,-0.0,0.0,0,0,0,0,43,4.6,10,5,9999,99999,9,999999999,0.0,999,999,99
2050,3,25,23,0,*?*?*?*?*?*?*?*?*?*?*?*?*?*?*?*?*?*?*?*?*?*?,7.8,5.6,84,101869,0,-0,314,0.0,-0.0,0.0,0,0,0,0,27,7.2,10,5,9999,99999,9,999999999,0.0,999,999,99
2050,3,25,24,0,*?*?*?*?*?*?*?*?*?*?*?*?*?*?*?*?*?*?*?*?*?*?,6.6,6.6,98,101869,0,-0,309,0.0,-0.0,0.0,0,0,0,0,20,5.7,10,5,9999,99999,9,999999999,0.0,999,999,99
2050,3,26,1,0,*?*?*?*?*?*?*?*?*?*?*?*?*?*?*?*?*?*?*?*?*?*?,6.1,3.9,85,101460,0,-0,307,0.0,-0.0,0.0,0,0,0,0,22,5.2,10,5,9999,99999,9,999999999,0.0,999,999,99
2050,3,26,2,0,*?*?*?*?*?*?*?*?*?*?*?*?*?*?*?*?*?*?*?*?*?*?,5.0,3.0,85,101460,0,-0,302,0.0,-0.0,0.0,0,0,0,0,33,5.7,10,5,9999,99999,9,999999999,0.0,999,999,99
2050,3,26,3,0,*?*?*?*?*?*?*?*?*?*?*?*?*?*?*?*?*?*?*?*?*?*?,4.8,2.5,83,101460,0,-0,301,0.0,-0.0,0.0,0,0,0,0,45,6.7,10,5,9999,99999,9,999999999,0.0,999,999,99
2050,3,26,4,0,*?*?*?*?*?*?*?*?*?*?*?*?*?*?*?*?*?*?*?*?*?*?,4.6,1.9,81,101460,0,-0,301,0.0,-0.0,0.0,0,0,0,0,57,6.2,10,5,9999,99999,9,999999999,0.0,999,999,99
2050,3,26,5,0,*?*?*?*?*?*?*?*?*?*?*?*?*?*?*?*?*?*?*?*?*?*?,4.2,1.5,82,101460,0,-0,299,0.0,-0.0,0.0,0,0,0,0,68,7.7,10,5,9999,99999,9,999999999,0.0,999,999,99
2050,3,26,6,0,*?*?*?*?*?*?*?*?*?*?*?*?*?*?*?*?*?*?*?*?*?*?,3.7,1.9,87,101460,117,1377,292,15.9,24.9,13.8,1824,1282,1712,286,80,7.7,9,5,9999,99999,9,999999999,0.0,999,999,99
2050,3,26,7,0,*?*?*?*?*?*?*?*?*?*?*?*?*?*?*?*?*?*?*?*?*?*?,4.8,2.3,83,101460,328,1375,278,165.2,363.6,78.4,17239,29209,10231,1441,78,7.7,5,3,9999,99999,9,999999999,1.3,999,999,99
2050,3,26,8,0,*?*?*?*?*?*?*?*?*?*?*?*?*?*?*?*?*?*?*?*?*?*?,6.0,3.6,84,101460,519,1373,274,305.7,515.1,111.0,32514,48772,14302,2118,77,8.8,3,2,9999,99999,9,999999999,0.0,999,999,99
2050,3,26,9,0,*?*?*?*?*?*?*?*?*?*?*?*?*?*?*?*?*?*?*?*?*?*?,8.1,4.3,76,101460,679,1374,288,406.2,483.4,167.4,42895,48291,20552,3510,75,7.7,4,2,9999,99999,9,999999999,0.0,999,999,99
2050,3,26,10,0,*?*?*?*?*?*?*?*?*?*?*?*?*?*?*?*?*?*?*?*?*?*?,10.5,4.1,64,101460,795,1373,298,484.0,491.7,199.4,51305,50168,24016,4581,73,10.3,4,2,9999,99999,9,999999999,0.0,999,999,99
2050,3,26,11,0,*?*?*?*?*?*?*?*?*?*?*?*?*?*?*?*?*?*?*?*?*?*?,12.2,4.6,59,101460,860,1373,306,527.8,495.3,217.4,56076,50935,25910,5338,72,11.3,4,2,9999,99999,9,999999999,0.0,999,999,99
2050,3,26,12,0,*?*?*?*?*?*?*?*?*?*?*?*?*?*?*?*?*?*?*?*?*?*?,13.5,5.1,56,101460,871,1374,331,368.4,146.5,275.6,40352,15411,30746,7691,70,11.8,8,4,9999,99999,9,999999999,0.0,999,999,99
2050,3,26,13,0,*?*?*?*?*?*?*?*?*?*?*?*?*?*?*?*?*?*?*?*?*?*?,13.6,4.6,54,101460,825,1374,317,485.2,424.3,230.5,50927,43383,27051,5504,65,10.8,5,3,9999,99999,9,999999999,0.0,999,999,99
2050,3,26,14,0,*?*?*?*?*?*?*?*?*?*?*?*?*?*?*?*?*?*?*?*?*?*?,14.0,4.6,53,101460,726,1374,328,356.5,240.9,229.2,38054,25124,25488,5363,60,9.8,7,4,9999,99999,9,999999999,0.2,999,999,99
2050,3,26,15,0,*?*?*?*?*?*?*?*?*?*?*?*?*?*?*?*?*?*?*?*?*?*?,13.9,5.1,55,101460,581,1374,338,177.2,55.8,153.6,19477,5392,17327,4480,55,8.8,9,5,9999,99999,9,999999999,0.3,999,999,99
2050,3,26,16,0,*?*?*?*?*?*?*?*?*?*?*?*?*?*?*?*?*?*?*?*?*?*?,13.6,4.6,54,101460,399,1372,341,65.7,0.0,65.7,7663,0,7683,2665,50,8.2,10,5,9999,99999,9,999999999,0.0,999,999,99
2050,3,26,17,0,*?*?*?*?*?*?*?*?*?*?*?*?*?*?*?*?*?*?*?*?*?*?,13.5,4.6,54,101460,194,1372,340,24.7,0.0,24.7,2900,-0,2904,954,45,7.7,10,5,9999,99999,9,999999999,0.0,999,999,99
2050,3,26,18,0,*?*?*?*?*?*?*?*?*?*?*?*?*?*?*?*?*?*?*?*?*?*?,12.3,5.1,61,101460,0,-0,335,0.0,-0.0,0.0,0,0,0,0,40,6.7,10,5,9999,99999,9,999999999,0.0,999,999,99
2050,3,26,19,0,*?*?*?*?*?*?*?*?*?*?*?*?*?*?*?*?*?*?*?*?*?*?,10.4,3.8,62,101460,0,-0,326,0.0,-0.0,0.0,0,0,0,0,37,6.7,10,5,9999,99999,9,999999999,0.0,999,999,99
2050,3,26,20,0,*?*?*?*?*?*?*?*?*?*?*?*?*?*?*?*?*?*?*?*?*?*?,8.6,3.4,68,101460,0,-0,318,0.0,-0.0,0.0,0,0,0,0,33,6.2,10,5,9999,99999,9,999999999,0.0,999,999,99
2050,3,26,21,0,*?*?*?*?*?*?*?*?*?*?*?*?*?*?*?*?*?*?*?*?*?*?,7.9,2.9,69,101460,0,-0,315,0.0,-0.0,0.0,0,0,0,0,30,7.2,10,5,9999,99999,9,999999999,0.0,999,999,99
2050,3,26,22,0,*?*?*?*?*?*?*?*?*?*?*?*?*?*?*?*?*?*?*?*?*?*?,7.2,2.7,72,101460,0,-0,312,0.0,-0.0,0.0,0,0,0,0,27,4.6,10,5,9999,99999,9,999999999,0.0,999,999,99
2050,3,26,23,0,*?*?*?*?*?*?*?*?*?*?*?*?*?*?*?*?*?*?*?*?*?*?,7.6,3.6,74,101460,0,-0,313,0.0,-0.0,0.0,0,0,0,0,23,7.2,10,5,9999,99999,9,999999999,0.0,999,999,99
2050,3,26,24,0,*?*?*?*?*?*?*?*?*?*?*?*?*?*?*?*?*?*?*?*?*?*?,7.3,4.8,83,101460,0,-0,312,0.0,-0.0,0.0,0,0,0,0,10,5.7,10,5,9999,99999,9,999999999,0.0,999,999,99
2050,3,27,1,0,*?*?*?*?*?*?*?*?*?*?*?*?*?*?*?*?*?*?*?*?*?*?,9.1,9.1,100,101668,0,-0,319,0.0,-0.0,0.0,0,0,0,0,27,5.2,10,5,9999,99999,9,999999999,0.0,999,999,99
2050,3,27,2,0,*?*?*?*?*?*?*?*?*?*?*?*?*?*?*?*?*?*?*?*?*?*?,9.7,9.7,100,101668,0,-0,322,0.0,-0.0,0.0,0,0,0,0,33,5.7,10,5,9999,99999,9,999999999,0.0,999,999,99
2050,3,27,3,0,*?*?*?*?*?*?*?*?*?*?*?*?*?*?*?*?*?*?*?*?*?*?,8.7,8.7,100,101668,0,-0,317,0.0,-0.0,0.0,0,0,0,0,40,6.7,10,5,9999,99999,9,999999999,0.0,999,999,99
2050,3,27,4,0,*?*?*?*?*?*?*?*?*?*?*?*?*?*?*?*?*?*?*?*?*?*?,8.7,8.7,100,101668,0,-0,317,0.0,-0.0,0.0,0,0,0,0,47,6.2,10,5,9999,99999,9,999999999,0.0,999,999,99
2050,3,27,5,0,*?*?*?*?*?*?*?*?*?*?*?*?*?*?*?*?*?*?*?*?*?*?,8.5,8.5,100,101668,0,-0,295,0.0,-0.0,0.0,0,0,0,0,53,7.7,4,2,9999,99999,9,999999999,0.0,999,999,99
2050,3,27,6,0,*?*?*?*?*?*?*?*?*?*?*?*?*?*?*?*?*?*?*?*?*?*?,8.1,8.1,100,101668,125,1371,278,37.5,287.5,11.2,4013,18657,1889,329,60,7.7,0,0,9999,99999,9,999999999,0.0,999,999,99
2050,3,27,7,0,*?*?*?*?*?*?*?*?*?*?*?*?*?*?*?*?*?*?*?*?*?*?,9.4,9.4,100,101668,336,1374,286,182.9,523.4,54.9,18968,43373,8246,1023,63,7.7,0,0,9999,99999,9,999999999,0.0,999,999,99
2050,3,27,8,0,*?*?*?*?*?*?*?*?*?*?*?*?*?*?*?*?*?*?*?*?*?*?,10.5,10.5,100,101668,527,1372,293,315.0,574.3,94.5,32692,53869,13445,1831,67,8.8,0,0,9999,99999,9,999999999,0.0,999,999,99
2050,3,27,9,0,*?*?*?*?*?*?*?*?*?*?*?*?*?*?*?*?*?*?*?*?*?*?,13.2,10.9,86,101668,686,1372,306,424.9,595.0,127.5,44272,58387,17460,2670,70,7.7,0,0,9999,99999,9,999999999,0.0,999,999,99
2050,3,27,10,0,*?*?*?*?*?*?*?*?*?*?*?*?*?*?*?*?*?*?*?*?*?*?,15.8,10.2,69,101668,802,1372,315,505.1,604.9,151.5,52815,60398,20214,3471,73,10.3,0,0,9999,99999,9,999999999,0.0,999,999,99
2050,3,27,11,0,*?*?*?*?*?*?*?*?*?*?*?*?*?*?*?*?*?*?*?*?*?*?,16.8,10.7,67,101668,867,1372,321,550.1,609.3,165.0,57644,61222,21695,4038,77,11.3,0,0,9999,99999,9,999999999,0.0,999,999,99
2050,3,27,12,0,*?*?*?*?*?*?*?*?*?*?*?*?*?*?*?*?*?*?*?*?*?*?,18.8,9.2,54,101668,877,1372,326,556.8,609.9,167.0,58371,61331,21913,4133,80,11.8,0,0,9999,99999,9,999999999,0.0,999,999,99
2050,3,27,13,0,*?*?*?*?*?*?*?*?*?*?*?*?*?*?*?*?*?*?*?*?*?*?,18.8,6.6,45,101668,831,1373,319,524.9,606.9,157.5,54939,60785,20874,3708,77,10.8,0,0,9999,99999,9,999999999,0.0,999,999,99
2050,3,27,14,0,*?*?*?*?*?*?*?*?*?*?*?*?*?*?*?*?*?*?*?*?*?*?,18.9,7.0,46,101668,732,1373,321,456.5,599.3,136.9,47625,59278,18564,2960,73,9.8,0,0,9999,99999,9,999999999,0.0,999,999,99
2050,3,27,15,0,*?*?*?*?*?*?*?*?*?*?*?*?*?*?*?*?*?*?*?*?*?*?,18.8,7.9,49,101668,587,1373,322,356.2,583.4,106.9,37017,55875,14985,2121,70,8.8,0,0,9999,99999,9,999999999,0.0,999,999,99
2050,3,27,16,0,*?*?*?*?*?*?*?*?*?*?*?*?*?*?*?*?*?*?*?*?*?*?,18.9,9.2,54,101668,405,1371,326,231.0,547.5,69.3,23944,48107,10186,1302,67,8.2,0,0,9999,99999,9,999999999,0.0,999,999,99
2050,3,27,17,0,*?*?*?*?*?*?*?*?*?*?*?*?*?*?*?*?*?*?*?*?*?*?,18.7,9.9,57,101668,200,1369,327,89.5,428.8,26.8,9185,30699,4371,541,63,7.7,0,0,9999,99999,9,999999999,0.0,999,999,99
2050,3,27,18,0,*?*?*?*?*?*?*?*?*?*?*?*?*?*?*?*?*?*?*?*?*?*?,17.0,11.3,70,101668,0,-0,340,0.0,-0.0,0.0,0,0,0,0,60,6.7,5,3,9999,99999,9,999999999,0.0,999,999,99
2050,3,27,19,0,*?*?*?*?*?*?*?*?*?*?*?*?*?*?*?*?*?*?*?*?*?*?,15.9,11.1,74,101668,0,-0,351,0.0,-0.0,0.0,0,0,0,0,60,6.7,10,5,9999,99999,9,999999999,0.0,999,999,99
2050,3,27,20,0,*?*?*?*?*?*?*?*?*?*?*?*?*?*?*?*?*?*?*?*?*?*?,13.6,11.8,89,101668,0,-0,339,0.0,-0.0,0.0,0,0,0,0,60,6.2,10,5,9999,99999,9,999999999,0.0,999,999,99
2050,3,27,21,0,*?*?*?*?*?*?*?*?*?*?*?*?*?*?*?*?*?*?*?*?*?*?,13.0,11.9,93,101668,0,-0,337,0.0,-0.0,0.0,0,0,0,0,60,7.2,10,5,9999,99999,9,999999999,0.0,999,999,99
2050,3,27,22,0,*?*?*?*?*?*?*?*?*?*?*?*?*?*?*?*?*?*?*?*?*?*?,12.4,11.9,97,101668,0,-0,334,0.0,-0.0,0.0,0,0,0,0,60,4.6,10,5,9999,99999,9,999999999,0.0,999,999,99
2050,3,27,23,0,*?*?*?*?*?*?*?*?*?*?*?*?*?*?*?*?*?*?*?*?*?*?,11.0,11.0,100,101668,0,-0,327,0.0,-0.0,0.0,0,0,0,0,60,7.2,10,5,9999,99999,9,999999999,0.0,999,999,99
2050,3,27,24,0,*?*?*?*?*?*?*?*?*?*?*?*?*?*?*?*?*?*?*?*?*?*?,8.1,6.7,92,101668,0,-0,315,0.0,-0.0,0.0,0,0,0,0,20,5.7,10,5,9999,99999,9,999999999,0.0,999,999,99
2050,3,28,1,0,*?*?*?*?*?*?*?*?*?*?*?*?*?*?*?*?*?*?*?*?*?*?,7.8,7.6,95,101598,0,-0,314,0.0,-0.0,0.0,0,0,0,0,58,9.3,10,5,9999,99999,9,999999999,0.0,999,999,99
2050,3,28,2,0,*?*?*?*?*?*?*?*?*?*?*?*?*?*?*?*?*?*?*?*?*?*?,6.5,5.5,91,101598,0,-0,308,0.0,-0.0,0.0,0,0,0,0,57,9.3,10,5,9999,99999,9,999999999,0.0,999,999,99
2050,3,28,3,0,*?*?*?*?*?*?*?*?*?*?*?*?*?*?*?*?*?*?*?*?*?*?,6.3,5.5,92,101598,0,-0,307,0.0,-0.0,0.0,0,0,0,0,55,9.8,10,5,9999,99999,9,999999999,0.0,999,999,99
2050,3,28,4,0,*?*?*?*?*?*?*?*?*?*?*?*?*?*?*?*?*?*?*?*?*?*?,5.0,5.0,96,101598,0,-0,302,0.0,-0.0,0.0,0,0,0,0,53,9.3,10,5,9999,99999,9,999999999,0.0,999,999,99
2050,3,28,5,0,*?*?*?*?*?*?*?*?*?*?*?*?*?*?*?*?*?*?*?*?*?*?,5.0,3.8,89,101598,0,-0,302,0.0,-0.0,0.0,0,0,0,0,52,8.8,10,5,9999,99999,9,999999999,0.0,999,999,99
2050,3,28,6,0,*?*?*?*?*?*?*?*?*?*?*?*?*?*?*?*?*?*?*?*?*?*?,5.0,3.9,90,101598,134,1376,302,12.6,0.0,12.6,1511,-0,1512,492,50,9.3,10,5,9999,99999,9,999999999,0.0,999,999,99
2050,3,28,7,0,*?*?*?*?*?*?*?*?*?*?*?*?*?*?*?*?*?*?*?*?*?*?,6.1,4.1,85,101598,344,1372,280,182.7,428.6,75.3,19241,35421,9895,1373,53,8.8,4,2,9999,99999,9,999999999,0.0,999,999,99
2050,3,28,8,0,*?*?*?*?*?*?*?*?*?*?*?*?*?*?*?*?*?*?*?*?*?*?,7.4,3.9,77,101598,535,1372,280,316.9,517.6,115.0,33711,49389,14779,2211,57,9.8,3,2,9999,99999,9,999999999,0.0,999,999,99
2050,3,28,9,0,*?*?*?*?*?*?*?*?*?*?*?*?*?*?*?*?*?*?*?*?*?*?,9.6,4.6,69,101598,694,1372,295,416.9,484.7,171.7,44034,48594,21027,3642,60,7.7,4,2,9999,99999,9,999999999,0.0,999,999,99
2050,3,28,10,0,*?*?*?*?*?*?*?*?*?*?*?*?*?*?*?*?*?*?*?*?*?*?,12.1,4.6,59,101598,809,1371,305,494.3,492.6,203.7,52414,50363,24457,4747,63,7.7,4,2,9999,99999,9,999999999,0.0,999,999,99
2050,3,28,11,0,*?*?*?*?*?*?*?*?*?*?*?*?*?*?*?*?*?*?*?*?*?*?,13.7,3.8,50,101598,874,1371,316,517.8,426.6,246.0,54445,43854,28618,6203,67,7.2,5,3,9999,99999,9,999999999,0.0,999,999,99
2050,3,28,12,0,*?*?*?*?*?*?*?*?*?*?*?*?*?*?*?*?*?*?*?*?*?*?,15.0,3.2,44,101598,884,1372,332,443.1,245.6,284.9,47646,26250,31103,7563,70,9.3,7,4,9999,99999,9,999999999,0.0,999,999,99
2050,3,28,13,0,*?*?*?*?*?*?*?*?*?*?*?*?*?*?*?*?*?*?*?*?*?*?,14.7,4.5,49,101598,837,1371,326,463.4,340.1,255.8,49901,36198,28234,6449,70,8.8,6,3,9999,99999,9,999999999,0.0,999,999,99
2050,3,28,14,0,*?*?*?*?*?*?*?*?*?*?*?*?*?*?*?*?*?*?*?*?*?*?,14.9,4.3,48,101598,738,1372,322,430.0,419.6,204.2,44995,42370,24315,4525,70,9.3,5,3,9999,99999,9,999999999,0.0,999,999,99
2050,3,28,15,0,*?*?*?*?*?*?*?*?*?*?*?*?*?*?*?*?*?*?*?*?*?*?,15.1,3.6,45,101598,593,1372,338,240.8,140.4,180.1,26230,14032,20363,4292,70,9.3,8,4,9999,99999,9,999999999,0.0,999,999,99
2050,3,28,16,0,*?*?*?*?*?*?*?*?*?*?*?*?*?*?*?*?*?*?*?*?*?*?,14.5,3.2,45,101598,412,1373,340,118.6,52.6,102.8,13016,4759,11611,2783,70,8.2,9,5,9999,99999,9,999999999,0.0,999,999,99
2050,3,28,17,0,*?*?*?*?*?*?*?*?*?*?*?*?*?*?*?*?*?*?*?*?*?*?,13.7,3.0,47,101598,207,1374,337,47.3,41.7,41.0,5244,2874,4865,867,70,7.7,9,5,9999,99999,9,999999999,0.0,999,999,99
2050,3,28,18,0,*?*?*?*?*?*?*?*?*?*?*?*?*?*?*?*?*?*?*?*?*?*?,13.8,6.4,59,101598,0,-0,337,0.0,-0.0,0.0,0,0,0,0,70,7.2,9,5,9999,99999,9,999999999,0.0,999,999,99
2050,3,28,19,0,*?*?*?*?*?*?*?*?*?*?*?*?*?*?*?*?*?*?*?*?*?*?,11.1,6.9,73,101598,0,-0,329,0.0,-0.0,0.0,0,0,0,0,67,6.2,10,5,9999,99999,9,999999999,0.0,999,999,99
2050,3,28,20,0,*?*?*?*?*?*?*?*?*?*?*?*?*?*?*?*?*?*?*?*?*?*?,10.0,7.4,82,101598,0,-0,324,0.0,-0.0,0.0,0,0,0,0,63,5.2,10,5,9999,99999,9,999999999,0.0,999,999,99
2050,3,28,21,0,*?*?*?*?*?*?*?*?*?*?*?*?*?*?*?*?*?*?*?*?*?*?,9.2,7.1,85,101598,0,-0,320,0.0,-0.0,0.0,0,0,0,0,60,6.7,10,5,9999,99999,9,999999999,0.0,999,999,99
2050,3,28,22,0,*?*?*?*?*?*?*?*?*?*?*?*?*?*?*?*?*?*?*?*?*?*?,7.6,7.1,94,101598,0,-0,313,0.0,-0.0,0.0,0,0,0,0,57,6.2,10,5,9999,99999,9,999999999,0.0,999,999,99
2050,3,28,23,0,*?*?*?*?*?*?*?*?*?*?*?*?*?*?*?*?*?*?*?*?*?*?,7.7,7.4,96,101598,0,-0,313,0.0,-0.0,0.0,0,0,0,0,53,6.7,10,5,9999,99999,9,999999999,0.0,999,999,99
2050,3,28,24,0,*?*?*?*?*?*?*?*?*?*?*?*?*?*?*?*?*?*?*?*?*?*?,9.7,9.3,95,101598,0,-0,322,0.0,-0.0,0.0,0,0,0,0,60,10.3,10,5,9999,99999,9,999999999,0.0,999,999,99
2050,3,29,1,0,*?*?*?*?*?*?*?*?*?*?*?*?*?*?*?*?*?*?*?*?*?*?,7.7,6.6,90,101415,0,-0,313,0.0,-0.0,0.0,0,0,0,0,43,11.3,10,5,9999,99999,9,999999999,0.0,999,999,99
2050,3,29,2,0,*?*?*?*?*?*?*?*?*?*?*?*?*?*?*?*?*?*?*?*?*?*?,7.5,6.2,89,101415,0,-0,313,0.0,-0.0,0.0,0,0,0,0,37,9.3,10,5,9999,99999,9,999999999,0.0,999,999,99
2050,3,29,3,0,*?*?*?*?*?*?*?*?*?*?*?*?*?*?*?*?*?*?*?*?*?*?,7.5,7.0,94,101415,0,-0,312,0.0,-0.0,0.0,0,0,0,0,30,8.2,10,5,9999,99999,9,999999999,0.0,999,999,99
2050,3,29,4,0,*?*?*?*?*?*?*?*?*?*?*?*?*?*?*?*?*?*?*?*?*?*?,7.2,6.4,92,101415,0,-0,311,0.0,-0.0,0.0,0,0,0,0,23,7.7,10,5,9999,99999,9,999999999,0.0,999,999,99
2050,3,29,5,0,*?*?*?*?*?*?*?*?*?*?*?*?*?*?*?*?*?*?*?*?*?*?,7.2,5.9,89,101415,0,-0,311,0.0,-0.0,0.0,0,0,0,0,17,8.8,10,5,9999,99999,9,999999999,0.0,999,999,99
2050,3,29,6,0,*?*?*?*?*?*?*?*?*?*?*?*?*?*?*?*?*?*?*?*?*?*?,6.8,5.5,89,101415,142,1371,310,14.3,0.0,14.3,1707,-0,1708,557,10,10.8,10,5,9999,99999,9,999999999,0.0,999,999,99
2050,3,29,7,0,*?*?*?*?*?*?*?*?*?*?*?*?*?*?*?*?*?*?*?*?*?*?,6.3,4.6,86,101415,352,1371,303,97.9,50.7,84.9,10746,4414,9600,2247,17,9.8,9,5,9999,99999,9,999999999,0.0,999,999,99
2050,3,29,8,0,*?*?*?*?*?*?*?*?*?*?*?*?*?*?*?*?*?*?*?*?*?*?,8.9,5.6,77,101415,543,1372,315,164.4,55.2,142.5,18057,5291,16071,4083,23,8.8,9,5,9999,99999,9,999999999,0.0,999,999,99
2050,3,29,9,0,*?*?*?*?*?*?*?*?*?*?*?*?*?*?*?*?*?*?*?*?*?*?,11.5,6.2,68,101415,701,1371,326,219.6,57.1,190.4,24156,5667,21453,5900,30,7.7,9,5,9999,99999,9,999999999,0.1,999,999,99
2050,3,29,10,0,*?*?*?*?*?*?*?*?*?*?*?*?*?*?*?*?*?*?*?*?*?*?,13.1,5.6,59,101415,817,1372,329,344.2,145.6,257.4,37657,15225,28805,6917,37,9.8,8,4,9999,99999,9,999999999,0.2,999,999,99
2050,3,29,11,0,*?*?*?*?*?*?*?*?*?*?*?*?*?*?*?*?*?*?*?*?*?*?,14.4,5.9,55,101415,881,1371,340,282.2,58.4,244.7,31104,5911,27566,8421,43,9.8,9,5,9999,99999,9,999999999,0.0,999,999,99
2050,3,29,12,0,*?*?*?*?*?*?*?*?*?*?*?*?*?*?*?*?*?*?*?*?*?*?,16.2,6.7,52,101415,890,1371,349,285.4,58.5,247.4,31459,5920,27879,8567,50,9.8,9,5,9999,99999,9,999999999,0.0,999,999,99
2050,3,29,13,0,*?*?*?*?*?*?*?*?*?*?*?*?*?*?*?*?*?*?*?*?*?*?,16.0,6.6,52,101415,844,1372,348,269.1,58.2,233.3,29651,5872,26290,7844,50,9.8,9,5,9999,99999,9,999999999,0.0,999,999,99
2050,3,29,14,0,*?*?*?*?*?*?*?*?*?*?*?*?*?*?*?*?*?*?*?*?*?*?,16.3,7.3,54,101415,744,1371,349,234.5,57.5,203.3,25810,5741,22910,6450,50,10.3,9,5,9999,99999,9,999999999,0.0,999,999,99
2050,3,29,15,0,*?*?*?*?*?*?*?*?*?*?*?*?*?*?*?*?*?*?*?*?*?*?,16.1,5.9,50,101415,599,1371,353,105.9,0.0,105.9,12446,0,12487,4603,50,10.8,10,5,9999,99999,9,999999999,0.4,999,999,99
2050,3,29,16,0,*?*?*?*?*?*?*?*?*?*?*?*?*?*?*?*?*?*?*?*?*?*?,16.2,6.1,50,101415,418,1372,349,120.8,52.7,104.7,13281,4745,11855,2841,50,8.2,9,5,9999,99999,9,999999999,2.5,999,999,99
2050,3,29,17,0,*?*?*?*?*?*?*?*?*?*?*?*?*?*?*?*?*?*?*?*?*?*?,15.7,7.0,55,101415,213,1372,351,28.5,0.0,28.5,3334,0,3339,1102,50,7.7,10,5,9999,99999,9,999999999,2.7,999,999,99
2050,3,29,18,0,*?*?*?*?*?*?*?*?*?*?*?*?*?*?*?*?*?*?*?*?*?*?,14.2,7.0,60,101415,0,-0,343,0.0,-0.0,0.0,0,0,0,0,50,8.2,10,5,9999,99999,9,999999999,2.1,999,999,99
2050,3,29,19,0,*?*?*?*?*?*?*?*?*?*?*?*?*?*?*?*?*?*?*?*?*?*?,12.8,7.3,67,101415,0,-0,337,0.0,-0.0,0.0,0,0,0,0,47,6.2,10,5,9999,99999,9,999999999,0.0,999,999,99
2050,3,29,20,0,*?*?*?*?*?*?*?*?*?*?*?*?*?*?*?*?*?*?*?*?*?*?,10.7,7.7,80,101415,0,-0,327,0.0,-0.0,0.0,0,0,0,0,43,6.7,10,5,9999,99999,9,999999999,0.1,999,999,99
2050,3,29,21,0,*?*?*?*?*?*?*?*?*?*?*?*?*?*?*?*?*?*?*?*?*?*?,10.6,6.7,74,101415,0,-0,327,0.0,-0.0,0.0,0,0,0,0,40,6.7,10,5,9999,99999,9,999999999,0.3,999,999,99
2050,3,29,22,0,*?*?*?*?*?*?*?*?*?*?*?*?*?*?*?*?*?*?*?*?*?*?,10.0,6.7,78,101415,0,-0,324,0.0,-0.0,0.0,0,0,0,0,37,5.7,10,5,9999,99999,9,999999999,0.2,999,999,99
2050,3,29,23,0,*?*?*?*?*?*?*?*?*?*?*?*?*?*?*?*?*?*?*?*?*?*?,9.9,6.6,77,101415,0,-0,323,0.0,-0.0,0.0,0,0,0,0,33,5.7,10,5,9999,99999,9,999999999,0.0,999,999,99
2050,3,29,24,0,*?*?*?*?*?*?*?*?*?*?*?*?*?*?*?*?*?*?*?*?*?*?,7.8,7.0,93,101415,0,-0,314,0.0,-0.0,0.0,0,0,0,0,50,8.2,10,5,9999,99999,9,999999999,0.0,999,999,99
2050,3,30,1,0,*?*?*?*?*?*?*?*?*?*?*?*?*?*?*?*?*?*?*?*?*?*?,10.2,6.2,76,101305,0,-0,325,0.0,-0.0,0.0,0,0,0,0,28,11.3,10,5,9999,99999,9,999999999,0.0,999,999,99
2050,3,30,2,0,*?*?*?*?*?*?*?*?*?*?*?*?*?*?*?*?*?*?*?*?*?*?,10.2,6.1,75,101305,0,-0,325,0.0,-0.0,0.0,0,0,0,0,27,9.3,10,5,9999,99999,9,999999999,0.0,999,999,99
2050,3,30,3,0,*?*?*?*?*?*?*?*?*?*?*?*?*?*?*?*?*?*?*?*?*?*?,10.5,6.4,76,101305,0,-0,326,0.0,-0.0,0.0,0,0,0,0,25,8.2,10,5,9999,99999,9,999999999,1.9,999,999,99
2050,3,30,4,0,*?*?*?*?*?*?*?*?*?*?*?*?*?*?*?*?*?*?*?*?*?*?,10.2,6.4,77,101305,0,-0,325,0.0,-0.0,0.0,0,0,0,0,23,7.7,10,5,9999,99999,9,999999999,1.6,999,999,99
2050,3,30,5,0,*?*?*?*?*?*?*?*?*?*?*?*?*?*?*?*?*?*?*?*?*?*?,9.8,6.4,79,101305,0,-0,323,0.0,-0.0,0.0,0,0,0,0,22,8.8,10,5,9999,99999,9,999999999,0.0,999,999,99
2050,3,30,6,0,*?*?*?*?*?*?*?*?*?*?*?*?*?*?*?*?*?*?*?*?*?*?,10.2,6.1,75,101305,150,1367,321,27.7,33.6,24.0,3118,1973,2911,502,20,10.8,9,5,9999,99999,9,999999999,0.1,999,999,99
2050,3,30,7,0,*?*?*?*?*?*?*?*?*?*?*?*?*?*?*?*?*?*?*?*?*?*?,10.5,6.4,75,101305,360,1370,309,175.1,298.5,96.7,18558,25508,11330,1887,27,9.8,6,3,9999,99999,9,999999999,0.0,999,999,99
2050,3,30,8,0,*?*?*?*?*?*?*?*?*?*?*?*?*?*?*?*?*?*?*?*?*?*?,11.9,6.9,71,101305,551,1371,316,290.4,323.8,160.3,30893,32007,18278,3382,33,8.8,6,3,9999,99999,9,999999999,0.0,999,999,99
2050,3,30,9,0,*?*?*?*?*?*?*?*?*?*?*?*?*?*?*?*?*?*?*?*?*?*?,13.3,7.0,66,101305,709,1371,322,386.1,334.5,213.1,41334,34833,23854,4890,40,7.7,6,3,9999,99999,9,999999999,0.0,999,999,99
2050,3,30,10,0,*?*?*?*?*?*?*?*?*?*?*?*?*?*?*?*?*?*?*?*?*?*?,14.4,7.9,64,101305,824,1371,328,455.7,339.7,251.5,49045,36088,27804,6274,47,9.8,6,3,9999,99999,9,999999999,0.0,999,999,99
2050,3,30,11,0,*?*?*?*?*?*?*?*?*?*?*?*?*?*?*?*?*?*?*?*?*?*?,15.7,8.5,62,101305,888,1371,330,527.2,427.2,250.4,55459,43975,29066,6424,53,9.8,5,3,9999,99999,9,999999999,0.0,999,999,99
2050,3,30,12,0,*?*?*?*?*?*?*?*?*?*?*?*?*?*?*?*?*?*?*?*?*?*?,16.1,8.8,62,101305,897,1371,344,381.4,146.9,285.3,41793,15490,31783,8143,60,9.8,8,4,9999,99999,9,999999999,0.0,999,999,99
2050,3,30,13,0,*?*?*?*?*?*?*?*?*?*?*?*?*?*?*?*?*?*?*?*?*?*?,16.0,8.9,62,101305,850,1371,336,471.5,340.6,260.3,50807,36309,28687,6639,60,9.8,6,3,9999,99999,9,999999999,0.0,999,999,99
2050,3,30,14,0,*?*?*?*?*?*?*?*?*?*?*?*?*?*?*?*?*?*?*?*?*?*?,16.1,8.7,61,101305,750,1370,336,411.2,336.5,227.0,44106,35346,25289,5355,60,10.3,6,3,9999,99999,9,999999999,0.0,999,999,99
2050,3,30,15,0,*?*?*?*?*?*?*?*?*?*?*?*?*?*?*?*?*?*?*?*?*?*?,16.0,7.6,57,101305,605,1371,343,246.6,140.8,184.5,26872,14129,20843,4420,60,10.8,8,4,9999,99999,9,999999999,0.0,999,999,99
2050,3,30,16,0,*?*?*?*?*?*?*?*?*?*?*?*?*?*?*?*?*?*?*?*?*?*?,16.2,7.1,55,101305,424,1371,344,163.0,132.8,121.9,17733,12205,13929,2733,60,8.2,8,4,9999,99999,9,999999999,0.0,999,999,99
2050,3,30,17,0,*?*?*?*?*?*?*?*?*?*?*?*?*?*?*?*?*?*?*?*?*?*?,16.0,6.9,54,101305,219,1370,339,80.9,180.6,52.0,8598,11915,6275,958,60,7.7,7,4,9999,99999,9,999999999,0.0,999,999,99
2050,3,30,18,0,*?*?*?*?*?*?*?*?*?*?*?*?*?*?*?*?*?*?*?*?*?*?,15.1,6.6,56,101305,5,1411,348,0.0,0.0,0.0,0,0,0,0,60,8.2,10,5,9999,99999,9,999999999,0.0,999,999,99
2050,3,30,19,0,*?*?*?*?*?*?*?*?*?*?*?*?*?*?*?*?*?*?*?*?*?*?,13.7,8.1,69,101305,0,-0,341,0.0,-0.0,0.0,0,0,0,0,62,6.2,10,5,9999,99999,9,999999999,0.0,999,999,99
2050,3,30,20,0,*?*?*?*?*?*?*?*?*?*?*?*?*?*?*?*?*?*?*?*?*?*?,13.1,7.6,69,101305,0,-0,338,0.0,-0.0,0.0,0,0,0,0,63,6.7,10,5,9999,99999,9,999999999,0.0,999,999,99
2050,3,30,21,0,*?*?*?*?*?*?*?*?*?*?*?*?*?*?*?*?*?*?*?*?*?*?,12.1,7.4,72,101305,0,-0,333,0.0,-0.0,0.0,0,0,0,0,65,6.7,10,5,9999,99999,9,999999999,0.0,999,999,99
2050,3,30,22,0,*?*?*?*?*?*?*?*?*?*?*?*?*?*?*?*?*?*?*?*?*?*?,12.4,7.4,71,101305,0,-0,335,0.0,-0.0,0.0,0,0,0,0,67,5.7,10,5,9999,99999,9,999999999,0.0,999,999,99
2050,3,30,23,0,*?*?*?*?*?*?*?*?*?*?*?*?*?*?*?*?*?*?*?*?*?*?,11.9,6.9,71,101305,0,-0,332,0.0,-0.0,0.0,0,0,0,0,68,5.7,10,5,9999,99999,9,999999999,0.0,999,999,99
2050,3,30,24,0,*?*?*?*?*?*?*?*?*?*?*?*?*?*?*?*?*?*?*?*?*?*?,9.9,6.4,79,101305,0,-0,323,0.0,-0.0,0.0,0,0,0,0,30,8.2,10,5,9999,99999,9,999999999,0.0,999,999,99
2050,3,31,1,0,*?*?*?*?*?*?*?*?*?*?*?*?*?*?*?*?*?*?*?*?*?*?,11.0,8.4,83,101461,0,-0,328,0.0,-0.0,0.0,0,0,0,0,68,11.3,10,5,9999,99999,9,999999999,0.0,999,999,99
2050,3,31,2,0,*?*?*?*?*?*?*?*?*?*?*?*?*?*?*?*?*?*?*?*?*?*?,10.3,9.1,91,101461,0,-0,325,0.0,-0.0,0.0,0,0,0,0,67,9.3,10,5,9999,99999,9,999999999,0.0,999,999,99
2050,3,31,3,0,*?*?*?*?*?*?*?*?*?*?*?*?*?*?*?*?*?*?*?*?*?*?,9.6,9.3,97,101461,0,-0,321,0.0,-0.0,0.0,0,0,0,0,65,8.2,10,5,9999,99999,9,999999999,0.0,999,999,99
2050,3,31,4,0,*?*?*?*?*?*?*?*?*?*?*?*?*?*?*?*?*?*?*?*?*?*?,9.8,9.6,98,101461,0,-0,322,0.0,-0.0,0.0,0,0,0,0,63,7.7,10,5,9999,99999,9,999999999,0.0,999,999,99
2050,3,31,5,0,*?*?*?*?*?*?*?*?*?*?*?*?*?*?*?*?*?*?*?*?*?*?,9.9,9.9,99,101461,0,-0,323,0.0,-0.0,0.0,0,0,0,0,62,8.8,10,5,9999,99999,9,999999999,0.0,999,999,99
2050,3,31,6,0,*?*?*?*?*?*?*?*?*?*?*?*?*?*?*?*?*?*?*?*?*?*?,10.3,10.3,99,101461,159,1372,321,30.7,35.2,26.6,3438,2127,3206,556,60,10.8,9,5,9999,99999,9,999999999,0.0,999,999,99
2050,3,31,7,0,*?*?*?*?*?*?*?*?*?*?*?*?*?*?*?*?*?*?*?*?*?*?,11.0,11.0,99,101461,368,1369,315,180.1,300.2,99.4,19085,25895,11635,1948,62,9.8,6,3,9999,99999,9,999999999,0.0,999,999,99
2050,3,31,8,0,*?*?*?*?*?*?*?*?*?*?*?*?*?*?*?*?*?*?*?*?*?*?,12.0,11.7,97,101461,558,1369,303,337.4,579.5,101.2,35034,55006,14279,1985,63,8.8,0,0,9999,99999,9,999999999,0.0,999,999,99
2050,3,31,9,0,*?*?*?*?*?*?*?*?*?*?*?*?*?*?*?*?*?*?*?*?*?*?,14.3,11.5,83,101461,716,1370,315,446.5,591.8,137.1,46478,58334,18544,2920,65,7.7,1,0,9999,99999,9,999999999,0.0,999,999,99
2050,3,31,10,0,*?*?*?*?*?*?*?*?*?*?*?*?*?*?*?*?*?*?*?*?*?*?,16.8,12.7,76,101461,831,1370,329,525.8,600.8,161.4,54940,60103,21276,3793,67,9.8,1,0,9999,99999,9,999999999,0.0,999,999,99
2050,3,31,11,0,*?*?*?*?*?*?*?*?*?*?*?*?*?*?*?*?*?*?*?*?*?*?,18.2,12.2,67,101461,894,1369,331,570.1,611.1,171.0,59795,61529,22329,4328,68,9.8,0,0,9999,99999,9,999999999,0.0,999,999,99
2050,3,31,12,0,*?*?*?*?*?*?*?*?*?*?*?*?*?*?*?*?*?*?*?*?*?*?,19.3,11.3,60,101461,903,1370,334,576.1,611.6,172.8,60441,61618,22522,4420,70,9.8,0,0,9999,99999,9,999999999,0.0,999,999,99
2050,3,31,13,0,*?*?*?*?*?*?*?*?*?*?*?*?*?*?*?*?*?*?*?*?*?*?,19.5,10.8,57,101461,856,1370,344,537.0,547.4,194.9,57662,56358,23718,4729,70,9.8,3,2,9999,99999,9,999999999,0.0,999,999,99
2050,3,31,14,0,*?*?*?*?*?*?*?*?*?*?*?*?*?*?*?*?*?*?*?*?*?*?,19.6,10.5,55,101461,756,1369,340,473.0,575.7,155.1,49072,56896,20510,3369,70,10.3,2,1,9999,99999,9,999999999,0.0,999,999,99
2050,3,31,15,0,*?*?*?*?*?*?*?*?*?*?*?*?*?*?*?*?*?*?*?*?*?*?,19.3,10.4,56,101461,611,1370,342,369.4,527.6,134.1,39353,51835,16986,2675,70,10.8,3,2,9999,99999,9,999999999,0.0,999,999,99
2050,3,31,16,0,*?*?*?*?*?*?*?*?*?*?*?*?*?*?*?*?*?*?*?*?*?*?,19.5,12.0,62,101461,430,1371,359,196.0,223.0,126.0,20699,20415,14518,2555,70,8.2,7,4,9999,99999,9,999999999,0.0,999,999,99
2050,3,31,17,0,*?*?*?*?*?*?*?*?*?*?*?*?*?*?*?*?*?*?*?*?*?*?,19.5,11.6,60,101461,225,1369,355,93.5,254.8,51.6,9759,17294,6851,930,70,7.7,6,3,9999,99999,9,999999999,0.0,999,999,99
2050,3,31,18,0,*?*?*?*?*?*?*?*?*?*?*?*?*?*?*?*?*?*?*?*?*?*?,17.4,11.5,67,101461,11,1346,351,0.0,0.0,0.0,0,0,0,0,70,8.2,8,4,9999,99999,9,999999999,0.0,999,999,99
2050,3,31,19,0,*?*?*?*?*?*?*?*?*?*?*?*?*?*?*?*?*?*?*?*?*?*?,16.1,11.0,71,101461,0,-0,352,0.0,-0.0,0.0,0,0,0,0,67,6.2,10,5,9999,99999,9,999999999,0.0,999,999,99
2050,3,31,20,0,*?*?*?*?*?*?*?*?*?*?*?*?*?*?*?*?*?*?*?*?*?*?,14.6,10.1,74,101461,0,-0,345,0.0,-0.0,0.0,0,0,0,0,63,6.7,10,5,9999,99999,9,999999999,0.0,999,999,99
2050,3,31,21,0,*?*?*?*?*?*?*?*?*?*?*?*?*?*?*?*?*?*?*?*?*?*?,14.0,10.7,79,101461,0,-0,342,0.0,-0.0,0.0,0,0,0,0,60,6.7,10,5,9999,99999,9,999999999,0.0,999,999,99
2050,3,31,22,0,*?*?*?*?*?*?*?*?*?*?*?*?*?*?*?*?*?*?*?*?*?*?,12.9,9.9,81,101461,0,-0,337,0.0,-0.0,0.0,0,0,0,0,57,5.7,10,5,9999,99999,9,999999999,0.0,999,999,99
2050,3,31,23,0,*?*?*?*?*?*?*?*?*?*?*?*?*?*?*?*?*?*?*?*?*?*?,12.7,10.3,84,101461,0,-0,336,0.0,-0.0,0.0,0,0,0,0,53,5.7,10,5,9999,99999,9,999999999,0.0,999,999,99
2050,3,31,24,0,*?*?*?*?*?*?*?*?*?*?*?*?*?*?*?*?*?*?*?*?*?*?,11.3,7.7,77,101461,0,-0,330,0.0,-0.0,0.0,0,0,0,0,70,8.2,10,5,9999,99999,9,999999999,0.0,999,999,99
2050,4,1,1,0,*?*?*?*?*?*?*?*?*?*?*?*?*?*?*?*?*?*?*?*?*?*?,12.3,11.9,98,101825,0,-0,333,0.0,-0.0,0.0,0,0,0,0,48,11.3,10,5,9999,99999,9,999999999,2.9,999,999,99
2050,4,1,2,0,*?*?*?*?*?*?*?*?*?*?*?*?*?*?*?*?*?*?*?*?*?*?,11.8,11.8,100,101825,0,-0,331,0.0,-0.0,0.0,0,0,0,0,47,9.3,10,5,9999,99999,9,999999999,4.2,999,999,99
2050,4,1,3,0,*?*?*?*?*?*?*?*?*?*?*?*?*?*?*?*?*?*?*?*?*?*?,12.1,12.1,100,101825,0,-0,332,0.0,-0.0,0.0,0,0,0,0,45,8.2,10,5,9999,99999,9,999999999,5.1,999,999,99
2050,4,1,4,0,*?*?*?*?*?*?*?*?*?*?*?*?*?*?*?*?*?*?*?*?*?*?,12.3,12.3,100,101825,0,-0,333,0.0,-0.0,0.0,0,0,0,0,43,7.7,10,5,9999,99999,9,999999999,4.2,999,999,99
2050,4,1,5,0,*?*?*?*?*?*?*?*?*?*?*?*?*?*?*?*?*?*?*?*?*?*?,11.7,11.8,100,101825,0,-0,331,0.0,-0.0,0.0,0,0,0,0,42,8.8,10,5,9999,99999,9,999999999,0.6,999,999,99
2050,4,1,6,0,*?*?*?*?*?*?*?*?*?*?*?*?*?*?*?*?*?*?*?*?*?*?,11.2,11.2,100,101825,167,1369,316,58.3,214.2,32.2,6198,12379,4457,566,40,10.8,6,3,9999,99999,9,999999999,0.0,999,999,99
2050,4,1,7,0,*?*?*?*?*?*?*?*?*?*?*?*?*?*?*?*?*?*?*?*?*?*?,12.6,12.6,100,101825,376,1368,308,211.5,538.8,63.5,21920,46336,9401,1186,42,9.8,0,0,9999,99999,9,999999999,0.0,999,999,99
2050,4,1,8,0,*?*?*?*?*?*?*?*?*?*?*?*?*?*?*?*?*?*?*?*?*?*?,14.1,14.0,100,101825,566,1369,318,342.9,580.6,102.9,35612,55267,14484,2024,43,8.8,0,0,9999,99999,9,999999999,0.0,999,999,99
2050,4,1,9,0,*?*?*?*?*?*?*?*?*?*?*?*?*?*?*?*?*?*?*?*?*?*?,15.8,15.1,97,101825,723,1368,329,451.9,598.7,135.6,47129,59148,18393,2915,45,7.7,0,0,9999,99999,9,999999999,0.0,999,999,99
2050,4,1,10,0,*?*?*?*?*?*?*?*?*?*?*?*?*?*?*?*?*?*?*?*?*?*?,17.0,15.2,90,101825,837,1368,343,514.3,494.3,211.9,54587,50715,25314,5092,47,9.8,4,2,9999,99999,9,999999999,0.0,999,999,99
2050,4,1,11,0,*?*?*?*?*?*?*?*?*?*?*?*?*?*?*?*?*?*?*?*?*?*?,19.6,14.7,74,101825,901,1369,347,574.9,605.2,176.5,60207,60896,22887,4490,48,9.8,1,0,9999,99999,9,999999999,0.0,999,999,99
2050,4,1,12,0,*?*?*?*?*?*?*?*?*?*?*?*?*?*?*?*?*?*?*?*?*?*?,19.5,15.3,78,101825,909,1368,349,580.6,605.7,178.2,60824,60976,23069,4582,50,9.8,1,0,9999,99999,9,999999999,0.0,999,999,99
2050,4,1,13,0,*?*?*?*?*?*?*?*?*?*?*?*?*?*?*?*?*?*?*?*?*?*?,20.4,15.2,73,101825,862,1369,355,546.3,583.0,179.2,56878,58291,23117,4310,48,9.8,2,1,9999,99999,9,999999999,0.0,999,999,99
2050,4,1,14,0,*?*?*?*?*?*?*?*?*?*?*?*?*?*?*?*?*?*?*?*?*?*?,20.4,14.3,69,101825,762,1369,350,478.7,595.8,147.0,49902,59135,19668,3244,47,10.3,1,0,9999,99999,9,999999999,0.0,999,999,99
2050,4,1,15,0,*?*?*?*?*?*?*?*?*?*?*?*?*?*?*?*?*?*?*?*?*?*?,19.8,13.6,68,101825,617,1369,343,378.1,587.5,113.4,39314,56767,15777,2284,45,10.8,0,0,9999,99999,9,999999999,0.0,999,999,99
2050,4,1,16,0,*?*?*?*?*?*?*?*?*?*?*?*?*?*?*?*?*?*?*?*?*?*?,20.1,12.5,62,101825,436,1370,347,251.9,532.0,82.6,25945,47494,11829,1536,43,8.2,2,1,9999,99999,9,999999999,0.0,999,999,99
2050,4,1,17,0,*?*?*?*?*?*?*?*?*?*?*?*?*?*?*?*?*?*?*?*?*?*?,19.7,11.6,60,101825,231,1367,346,109.8,414.1,39.9,11308,29625,6056,726,42,7.7,3,2,9999,99999,9,999999999,0.0,999,999,99
2050,4,1,18,0,*?*?*?*?*?*?*?*?*?*?*?*?*?*?*?*?*?*?*?*?*?*?,19.1,11.3,61,101825,17,1330,363,0.0,0.0,0.0,0,0,0,0,40,8.2,9,5,9999,99999,9,999999999,0.0,999,999,99
2050,4,1,19,0,*?*?*?*?*?*?*?*?*?*?*?*?*?*?*?*?*?*?*?*?*?*?,16.5,12.4,78,101825,0,-0,353,0.0,-0.0,0.0,0,0,0,0,38,6.2,10,5,9999,99999,9,999999999,0.0,999,999,99
2050,4,1,20,0,*?*?*?*?*?*?*?*?*?*?*?*?*?*?*?*?*?*?*?*?*?*?,16.0,13.0,83,101825,0,-0,351,0.0,-0.0,0.0,0,0,0,0,37,6.7,10,5,9999,99999,9,999999999,0.0,999,999,99
2050,4,1,21,0,*?*?*?*?*?*?*?*?*?*?*?*?*?*?*?*?*?*?*?*?*?*?,15.1,13.1,89,101825,0,-0,346,0.0,-0.0,0.0,0,0,0,0,35,6.7,10,5,9999,99999,9,999999999,0.0,999,999,99
2050,4,1,22,0,*?*?*?*?*?*?*?*?*?*?*?*?*?*?*?*?*?*?*?*?*?*?,14.2,13.1,94,101825,0,-0,342,0.0,-0.0,0.0,0,0,0,0,33,5.7,10,5,9999,99999,9,999999999,0.0,999,999,99
2050,4,1,23,0,*?*?*?*?*?*?*?*?*?*?*?*?*?*?*?*?*?*?*?*?*?*?,13.5,12.5,95,101825,0,-0,339,0.0,-0.0,0.0,0,0,0,0,32,5.7,10,5,9999,99999,9,999999999,0.0,999,999,99
2050,4,1,24,0,*?*?*?*?*?*?*?*?*?*?*?*?*?*?*?*?*?*?*?*?*?*?,12.6,11.1,92,101825,0,-0,335,0.0,-0.0,0.0,0,0,0,0,50,8.2,10,5,9999,99999,9,999999999,0.0,999,999,99
2050,4,2,1,0,*?*?*?*?*?*?*?*?*?*?*?*?*?*?*?*?*?*?*?*?*?*?,11.4,11.3,100,102133,0,-0,329,0.0,-0.0,0.0,0,0,0,0,28,11.3,10,5,9999,99999,9,999999999,0.0,999,999,99
2050,4,2,2,0,*?*?*?*?*?*?*?*?*?*?*?*?*?*?*?*?*?*?*?*?*?*?,10.8,10.8,100,102133,0,-0,327,0.0,-0.0,0.0,0,0,0,0,27,9.3,10,5,9999,99999,9,999999999,0.0,999,999,99
2050,4,2,3,0,*?*?*?*?*?*?*?*?*?*?*?*?*?*?*?*?*?*?*?*?*?*?,10.2,10.2,100,102133,0,-0,324,0.0,-0.0,0.0,0,0,0,0,25,8.2,10,5,9999,99999,9,999999999,0.0,999,999,99
2050,4,2,4,0,*?*?*?*?*?*?*?*?*?*?*?*?*?*?*?*?*?*?*?*?*?*?,10.2,10.2,100,102133,0,-0,324,0.0,-0.0,0.0,0,0,0,0,23,7.7,10,5,9999,99999,9,999999999,0.0,999,999,99
2050,4,2,5,0,*?*?*?*?*?*?*?*?*?*?*?*?*?*?*?*?*?*?*?*?*?*?,10.3,10.3,100,102133,0,-0,324,0.0,-0.0,0.0,0,0,0,0,22,8.8,10,5,9999,99999,9,999999999,0.0,999,999,99
2050,4,2,6,0,*?*?*?*?*?*?*?*?*?*?*?*?*?*?*?*?*?*?*?*?*?*?,10.8,10.8,100,102133,175,1366,320,48.3,95.1,36.2,5189,5456,4458,643,20,10.8,8,4,9999,99999,9,999999999,0.0,999,999,99
2050,4,2,7,0,*?*?*?*?*?*?*?*?*?*?*?*?*?*?*?*?*?*?*?*?*?*?,10.4,10.4,100,102133,384,1368,322,109.4,51.8,94.9,12004,4616,10714,2539,30,9.8,9,5,9999,99999,9,999999999,0.0,999,999,99
2050,4,2,8,0,*?*?*?*?*?*?*?*?*?*?*?*?*?*?*?*?*?*?*?*?*?*?,12.2,12.1,100,102133,573,1367,327,232.6,139.8,174.0,25325,13888,19684,4116,40,8.8,8,4,9999,99999,9,999999999,0.0,999,999,99
2050,4,2,9,0,*?*?*?*?*?*?*?*?*?*?*?*?*?*?*?*?*?*?*?*?*?*?,12.5,11.5,96,102133,730,1367,331,230.3,57.4,199.7,25345,5722,22498,6289,50,7.7,9,5,9999,99999,9,999999999,0.0,999,999,99
2050,4,2,10,0,*?*?*?*?*?*?*?*?*?*?*?*?*?*?*?*?*?*?*?*?*?*?,13.8,11.1,86,102133,844,1367,337,270.1,58.2,234.2,29756,5875,26380,7880,60,9.8,9,5,9999,99999,9,999999999,0.0,999,999,99
2050,4,2,11,0,*?*?*?*?*?*?*?*?*?*?*?*?*?*?*?*?*?*?*?*?*?*?,13.8,10.4,82,102133,907,1367,337,292.1,58.6,253.3,32205,5939,28532,8878,70,9.8,9,5,9999,99999,9,999999999,0.0,999,999,99
2050,4,2,12,0,*?*?*?*?*?*?*?*?*?*?*?*?*?*?*?*?*?*?*?*?*?*?,14.2,9.2,73,102133,915,1367,339,294.9,58.6,255.7,32517,5946,28806,9012,80,9.8,9,5,9999,99999,9,999999999,0.0,999,999,99
2050,4,2,13,0,*?*?*?*?*?*?*?*?*?*?*?*?*?*?*?*?*?*?*?*?*?*?,13.9,8.5,72,102133,868,1368,334,368.8,146.5,275.8,40381,15412,30765,7703,75,9.8,8,4,9999,99999,9,999999999,0.0,999,999,99
2050,4,2,14,0,*?*?*?*?*?*?*?*?*?*?*?*?*?*?*?*?*?*?*?*?*?*?,14.0,7.9,68,102133,768,1368,342,140.1,0.0,140.1,16632,0,16697,6442,70,10.3,10,5,9999,99999,9,999999999,0.0,999,999,99
2050,4,2,15,0,*?*?*?*?*?*?*?*?*?*?*?*?*?*?*?*?*?*?*?*?*?*?,14.5,8.3,68,102133,622,1367,341,192.6,56.3,167.0,21176,5511,18823,4972,65,10.8,9,5,9999,99999,9,999999999,0.0,999,999,99
2050,4,2,16,0,*?*?*?*?*?*?*?*?*?*?*?*?*?*?*?*?*?*?*?*?*?*?,14.1,7.9,68,102133,441,1366,339,129.4,53.3,112.2,14207,4911,12665,3073,60,8.2,9,5,9999,99999,9,999999999,0.0,999,999,99
2050,4,2,17,0,*?*?*?*?*?*?*?*?*?*?*?*?*?*?*?*?*?*?*?*?*?*?,14.3,7.7,66,102133,237,1366,344,33.5,0.0,33.5,3911,0,3918,1298,55,7.7,10,5,9999,99999,9,999999999,0.0,999,999,99
2050,4,2,18,0,*?*?*?*?*?*?*?*?*?*?*?*?*?*?*?*?*?*?*?*?*?*?,13.4,7.3,68,102133,24,1381,335,0.0,0.0,0.0,0,0,0,0,50,8.2,9,5,9999,99999,9,999999999,0.0,999,999,99
2050,4,2,19,0,*?*?*?*?*?*?*?*?*?*?*?*?*?*?*?*?*?*?*?*?*?*?,12.6,7.1,71,102133,0,-0,336,0.0,-0.0,0.0,0,0,0,0,45,6.2,10,5,9999,99999,9,999999999,0.0,999,999,99
2050,4,2,20,0,*?*?*?*?*?*?*?*?*?*?*?*?*?*?*?*?*?*?*?*?*?*?,11.9,6.7,72,102133,0,-0,333,0.0,-0.0,0.0,0,0,0,0,40,6.7,10,5,9999,99999,9,999999999,0.0,999,999,99
2050,4,2,21,0,*?*?*?*?*?*?*?*?*?*?*?*?*?*?*?*?*?*?*?*?*?*?,11.9,9.1,85,102133,0,-0,332,0.0,-0.0,0.0,0,0,0,0,35,6.7,10,5,9999,99999,9,999999999,0.0,999,999,99
2050,4,2,22,0,*?*?*?*?*?*?*?*?*?*?*?*?*?*?*?*?*?*?*?*?*?*?,10.7,9.1,92,102133,0,-0,326,0.0,-0.0,0.0,0,0,0,0,30,5.7,10,5,9999,99999,9,999999999,0.0,999,999,99
2050,4,2,23,0,*?*?*?*?*?*?*?*?*?*?*?*?*?*?*?*?*?*?*?*?*?*?,11.0,10.1,96,102133,0,-0,328,0.0,-0.0,0.0,0,0,0,0,25,5.7,10,5,9999,99999,9,999999999,0.0,999,999,99
2050,4,2,24,0,*?*?*?*?*?*?*?*?*?*?*?*?*?*?*?*?*?*?*?*?*?*?,12.7,12.2,99,102133,0,-0,335,0.0,-0.0,0.0,0,0,0,0,30,8.2,10,5,9999,99999,9,999999999,0.0,999,999,99
2050,4,3,1,0,*?*?*?*?*?*?*?*?*?*?*?*?*?*?*?*?*?*?*?*?*?*?,11.0,7.1,76,101898,0,-0,328,0.0,-0.0,0.0,0,0,0,0,22,11.3,10,5,9999,99999,9,999999999,0.0,999,999,99
2050,4,3,2,0,*?*?*?*?*?*?*?*?*?*?*?*?*?*?*?*?*?*?*?*?*?*?,10.6,5.6,71,101898,0,-0,327,0.0,-0.0,0.0,0,0,0,0,23,9.3,10,5,9999,99999,9,999999999,0.0,999,999,99
2050,4,3,3,0,*?*?*?*?*?*?*?*?*?*?*?*?*?*?*?*?*?*?*?*?*?*?,10.3,6.1,74,101898,0,-0,325,0.0,-0.0,0.0,0,0,0,0,25,8.2,10,5,9999,99999,9,999999999,0.0,999,999,99
2050,4,3,4,0,*?*?*?*?*?*?*?*?*?*?*?*?*?*?*?*?*?*?*?*?*?*?,9.9,6.6,78,101898,0,-0,323,0.0,-0.0,0.0,0,0,0,0,27,7.7,10,5,9999,99999,9,999999999,0.0,999,999,99
2050,4,3,5,0,*?*?*?*?*?*?*?*?*?*?*?*?*?*?*?*?*?*?*?*?*?*?,10.2,6.6,77,101898,0,-0,325,0.0,-0.0,0.0,0,0,0,0,28,8.8,10,5,9999,99999,9,999999999,0.0,999,999,99
2050,4,3,6,0,*?*?*?*?*?*?*?*?*?*?*?*?*?*?*?*?*?*?*?*?*?*?,10.4,6.6,76,101898,183,1364,326,22.7,0.0,22.7,2669,-0,2672,876,30,10.8,10,5,9999,99999,9,999999999,0.0,999,999,99
2050,4,3,7,0,*?*?*?*?*?*?*?*?*?*?*?*?*?*?*?*?*?*?*?*?*?*?,10.8,7.1,77,101898,392,1367,323,112.2,52.1,97.3,12313,4661,10988,2612,37,9.8,9,5,9999,99999,9,999999999,0.0,999,999,99
2050,4,3,8,0,*?*?*?*?*?*?*?*?*?*?*?*?*?*?*?*?*?*?*?*?*?*?,11.5,7.1,73,101898,581,1367,326,178.2,55.8,154.5,19586,5407,17420,4508,43,8.8,9,5,9999,99999,9,999999999,0.0,999,999,99
2050,4,3,9,0,*?*?*?*?*?*?*?*?*?*?*?*?*?*?*?*?*?*?*?*?*?*?,12.8,7.0,67,101898,738,1368,332,232.9,57.4,202.0,25636,5734,22755,6388,50,7.7,9,5,9999,99999,9,999999999,0.0,999,999,99
2050,4,3,10,0,*?*?*?*?*?*?*?*?*?*?*?*?*?*?*?*?*?*?*?*?*?*?,14.4,6.7,59,101898,851,1367,344,156.9,0.0,156.9,18721,0,18799,7393,57,9.8,10,5,9999,99999,9,999999999,0.0,999,999,99
2050,4,3,11,0,*?*?*?*?*?*?*?*?*?*?*?*?*?*?*?*?*?*?*?*?*?*?,14.9,7.3,60,101898,914,1367,347,169.6,0.0,169.6,20306,0,20395,8120,63,9.8,10,5,9999,99999,9,999999999,0.0,999,999,99
2050,4,3,12,0,*?*?*?*?*?*?*?*?*?*?*?*?*?*?*?*?*?*?*?*?*?*?,15.5,7.6,59,101898,922,1368,349,171.1,0.0,171.1,20504,0,20594,8211,70,9.8,10,5,9999,99999,9,999999999,0.0,999,999,99
2050,4,3,13,0,*?*?*?*?*?*?*?*?*?*?*?*?*?*?*?*?*?*?*?*?*?*?,15.9,7.9,58,101898,874,1368,351,161.5,0.0,161.5,19294,0,19376,7656,67,9.8,10,5,9999,99999,9,999999999,0.0,999,999,99
2050,4,3,14,0,*?*?*?*?*?*?*?*?*?*?*?*?*?*?*?*?*?*?*?*?*?*?,15.5,8.4,62,101898,774,1368,349,141.4,0.0,141.4,16787,0,16853,6512,63,10.3,10,5,9999,99999,9,999999999,0.0,999,999,99
2050,4,3,15,0,*?*?*?*?*?*?*?*?*?*?*?*?*?*?*?*?*?*?*?*?*?*?,15.9,8.8,62,101898,628,1367,351,112.1,0.0,112.1,13201,0,13247,4924,60,10.8,10,5,9999,99999,9,999999999,0.0,999,999,99
2050,4,3,16,0,*?*?*?*?*?*?*?*?*?*?*?*?*?*?*?*?*?*?*?*?*?*?,15.8,8.4,60,101898,447,1366,347,131.6,53.5,114.1,14441,4938,12872,3131,57,8.2,9,5,9999,99999,9,999999999,0.0,999,999,99
2050,4,3,17,0,*?*?*?*?*?*?*?*?*?*?*?*?*?*?*?*?*?*?*?*?*?*?,15.6,8.5,62,101898,243,1366,350,34.7,0.0,34.7,4053,0,4060,1348,53,7.7,10,5,9999,99999,9,999999999,0.0,999,999,99
2050,4,3,18,0,*?*?*?*?*?*?*?*?*?*?*?*?*?*?*?*?*?*?*?*?*?*?,14.9,7.9,62,101898,30,1366,347,0.0,0.0,0.0,0,0,0,0,50,8.2,10,5,9999,99999,9,999999999,0.0,999,999,99
2050,4,3,19,0,*?*?*?*?*?*?*?*?*?*?*?*?*?*?*?*?*?*?*?*?*?*?,14.2,8.9,70,101898,0,-0,343,0.0,-0.0,0.0,0,0,0,0,45,6.2,10,5,9999,99999,9,999999999,0.0,999,999,99
2050,4,3,20,0,*?*?*?*?*?*?*?*?*?*?*?*?*?*?*?*?*?*?*?*?*?*?,12.3,9.6,82,101898,0,-0,334,0.0,-0.0,0.0,0,0,0,0,40,6.7,10,5,9999,99999,9,999999999,0.0,999,999,99
2050,4,3,21,0,*?*?*?*?*?*?*?*?*?*?*?*?*?*?*?*?*?*?*?*?*?*?,12.9,8.9,76,101898,0,-0,337,0.0,-0.0,0.0,0,0,0,0,35,6.7,10,5,9999,99999,9,999999999,0.0,999,999,99
2050,4,3,22,0,*?*?*?*?*?*?*?*?*?*?*?*?*?*?*?*?*?*?*?*?*?*?,11.9,8.5,78,101898,0,-0,332,0.0,-0.0,0.0,0,0,0,0,30,5.7,10,5,9999,99999,9,999999999,0.0,999,999,99
2050,4,3,23,0,*?*?*?*?*?*?*?*?*?*?*?*?*?*?*?*?*?*?*?*?*?*?,11.1,8.1,81,101898,0,-0,329,0.0,-0.0,0.0,0,0,0,0,25,5.7,10,5,9999,99999,9,999999999,0.0,999,999,99
2050,4,3,24,0,*?*?*?*?*?*?*?*?*?*?*?*?*?*?*?*?*?*?*?*?*?*?,11.4,8.7,82,101898,0,-0,330,0.0,-0.0,0.0,0,0,0,0,20,8.2,10,5,9999,99999,9,999999999,0.0,999,999,99
2050,4,4,1,0,*?*?*?*?*?*?*?*?*?*?*?*?*?*?*?*?*?*?*?*?*?*?,9.3,3.9,69,101963,0,-0,321,0.0,-0.0,0.0,0,0,0,0,18,11.3,10,5,9999,99999,9,999999999,0.0,999,999,99
2050,4,4,2,0,*?*?*?*?*?*?*?*?*?*?*?*?*?*?*?*?*?*?*?*?*?*?,8.5,1.9,62,101963,0,-0,318,0.0,-0.0,0.0,0,0,0,0,17,9.3,10,5,9999,99999,9,999999999,0.0,999,999,99
2050,4,4,3,0,*?*?*?*?*?*?*?*?*?*?*?*?*?*?*?*?*?*?*?*?*?*?,9.2,2.1,61,101963,0,-0,321,0.0,-0.0,0.0,0,0,0,0,15,8.2,10,5,9999,99999,9,999999999,0.0,999,999,99
2050,4,4,4,0,*?*?*?*?*?*?*?*?*?*?*?*?*?*?*?*?*?*?*?*?*?*?,8.7,2.1,63,101963,0,-0,319,0.0,-0.0,0.0,0,0,0,0,13,7.7,10,5,9999,99999,9,999999999,0.0,999,999,99
2050,4,4,5,0,*?*?*?*?*?*?*?*?*?*?*?*?*?*?*?*?*?*?*?*?*?*?,8.3,2.1,64,101963,0,-0,312,0.0,-0.0,0.0,0,0,0,0,12,8.8,9,5,9999,99999,9,999999999,0.0,999,999,99
2050,4,4,6,0,*?*?*?*?*?*?*?*?*?*?*?*?*?*?*?*?*?*?*?*?*?*?,8.3,2.1,65,101963,191,1363,297,73.4,234.5,40.5,7718,14633,5485,721,10,10.8,6,3,9999,99999,9,999999999,0.0,999,999,99
2050,4,4,7,0,*?*?*?*?*?*?*?*?*?*?*?*?*?*?*?*?*?*?*?*?*?*?,8.3,2.3,65,101963,400,1367,292,213.0,382.2,101.2,22141,33393,12842,1899,17,9.8,5,3,9999,99999,9,999999999,0.0,999,999,99
2050,4,4,8,0,*?*?*?*?*?*?*?*?*?*?*?*?*?*?*?*?*?*?*?*?*?*?,9.4,2.7,62,101963,588,1366,297,335.0,408.5,159.1,34892,39723,19426,3215,23,8.8,5,3,9999,99999,9,999999999,0.0,999,999,99
2050,4,4,9,0,*?*?*?*?*?*?*?*?*?*?*?*?*?*?*?*?*?*?*?*?*?*?,10.2,3.6,63,101963,745,1367,306,409.1,336.4,225.8,43866,35304,25163,5317,30,7.7,6,3,9999,99999,9,999999999,0.0,999,999,99
2050,4,4,10,0,*?*?*?*?*?*?*?*?*?*?*?*?*?*?*?*?*?*?*?*?*?*?,10.3,4.1,65,101963,858,1367,302,509.4,426.0,242.0,53515,43737,28196,6015,37,9.8,5,3,9999,99999,9,999999999,0.0,999,999,99
2050,4,4,11,0,*?*?*?*?*?*?*?*?*?*?*?*?*?*?*?*?*?*?*?*?*?*?,11.9,4.5,60,101963,920,1366,304,570.9,498.4,235.2,60769,51539,27708,6249,43,9.8,4,2,9999,99999,9,999999999,0.0,999,999,99
2050,4,4,12,0,*?*?*?*?*?*?*?*?*?*?*?*?*?*?*?*?*?*?*?*?*?*?,12.1,4.8,61,101963,928,1367,315,520.3,343.3,287.2,56270,36879,31374,7944,50,9.8,6,3,9999,99999,9,999999999,0.0,999,999,99
2050,4,4,13,0,*?*?*?*?*?*?*?*?*?*?*?*?*?*?*?*?*?*?*?*?*?*?,12.1,4.5,59,101963,880,1367,320,442.8,245.5,284.7,47596,26246,31068,7559,48,9.8,7,4,9999,99999,9,999999999,0.0,999,999,99
2050,4,4,14,0,*?*?*?*?*?*?*?*?*?*?*?*?*?*?*?*?*?*?*?*?*?*?,11.9,4.1,58,101963,779,1366,323,328.3,145.0,245.5,35875,15108,27493,6451,47,10.3,8,4,9999,99999,9,999999999,0.0,999,999,99
2050,4,4,15,0,*?*?*?*?*?*?*?*?*?*?*?*?*?*?*?*?*?*?*?*?*?*?,11.7,4.5,61,101963,634,1366,323,260.9,141.7,195.2,28434,14346,22008,4741,45,10.8,8,4,9999,99999,9,999999999,0.0,999,999,99
2050,4,4,16,0,*?*?*?*?*?*?*?*?*?*?*?*?*?*?*?*?*?*?*?*?*?*?,11.7,4.3,60,101963,453,1366,332,77.0,0.0,77.0,8985,0,9011,3178,43,8.2,10,5,9999,99999,9,999999999,0.0,999,999,99
2050,4,4,17,0,*?*?*?*?*?*?*?*?*?*?*?*?*?*?*?*?*?*?*?*?*?*?,11.9,3.2,55,101963,249,1365,333,35.9,0.0,35.9,4194,0,4202,1397,42,7.7,10,5,9999,99999,9,999999999,0.0,999,999,99
2050,4,4,18,0,*?*?*?*?*?*?*?*?*?*?*?*?*?*?*?*?*?*?*?*?*?*?,11.9,3.0,54,101963,36,1357,333,0.0,0.0,0.0,0,0,0,0,40,8.2,10,5,9999,99999,9,999999999,0.0,999,999,99
2050,4,4,19,0,*?*?*?*?*?*?*?*?*?*?*?*?*?*?*?*?*?*?*?*?*?*?,11.0,2.3,55,101963,0,-0,329,0.0,-0.0,0.0,0,0,0,0,93,6.2,10,5,9999,99999,9,999999999,0.0,999,999,99
2050,4,4,20,0,*?*?*?*?*?*?*?*?*?*?*?*?*?*?*?*?*?*?*?*?*?*?,9.8,1.9,58,101963,0,-0,324,0.0,-0.0,0.0,0,0,0,0,147,6.7,10,5,9999,99999,9,999999999,0.0,999,999,99
2050,4,4,21,0,*?*?*?*?*?*?*?*?*?*?*?*?*?*?*?*?*?*?*?*?*?*?,9.9,1.9,58,101963,0,-0,324,0.0,-0.0,0.0,0,0,0,0,200,6.7,10,5,9999,99999,9,999999999,0.0,999,999,99
2050,4,4,22,0,*?*?*?*?*?*?*?*?*?*?*?*?*?*?*?*?*?*?*?*?*?*?,9.9,1.7,56,101963,0,-0,324,0.0,-0.0,0.0,0,0,0,0,253,5.7,10,5,9999,99999,9,999999999,0.0,999,999,99
2050,4,4,23,0,*?*?*?*?*?*?*?*?*?*?*?*?*?*?*?*?*?*?*?*?*?*?,9.8,1.3,55,101963,0,-0,324,0.0,-0.0,0.0,0,0,0,0,307,5.7,10,5,9999,99999,9,999999999,0.0,999,999,99
2050,4,4,24,0,*?*?*?*?*?*?*?*?*?*?*?*?*?*?*?*?*?*?*?*?*?*?,10.4,6.2,75,101963,0,-0,326,0.0,-0.0,0.0,0,0,0,0,20,8.2,10,5,9999,99999,9,999999999,0.0,999,999,99
2050,4,5,1,0,*?*?*?*?*?*?*?*?*?*?*?*?*?*?*?*?*?*?*?*?*?*?,9.4,5.0,74,102485,0,-0,321,0.0,-0.0,0.0,0,0,0,0,357,11.3,10,5,9999,99999,9,999999999,0.0,999,999,99
2050,4,5,2,0,*?*?*?*?*?*?*?*?*?*?*?*?*?*?*?*?*?*?*?*?*?*?,9.2,6.6,82,102485,0,-0,320,0.0,-0.0,0.0,0,0,0,0,353,9.3,10,5,9999,99999,9,999999999,0.0,999,999,99
2050,4,5,3,0,*?*?*?*?*?*?*?*?*?*?*?*?*?*?*?*?*?*?*?*?*?*?,8.9,6.4,84,102485,0,-0,319,0.0,-0.0,0.0,0,0,0,0,350,8.2,10,5,9999,99999,9,999999999,0.0,999,999,99
2050,4,5,4,0,*?*?*?*?*?*?*?*?*?*?*?*?*?*?*?*?*?*?*?*?*?*?,8.6,6.2,84,102485,0,-0,317,0.0,-0.0,0.0,0,0,0,0,347,7.7,10,5,9999,99999,9,999999999,0.0,999,999,99
2050,4,5,5,0,*?*?*?*?*?*?*?*?*?*?*?*?*?*?*?*?*?*?*?*?*?*?,8.9,6.7,85,102485,0,-0,319,0.0,-0.0,0.0,0,0,0,0,343,8.8,10,5,9999,99999,9,999999999,0.0,999,999,99
2050,4,5,6,0,*?*?*?*?*?*?*?*?*?*?*?*?*?*?*?*?*?*?*?*?*?*?,9.1,7.0,86,102485,199,1362,320,26.0,0.0,26.0,3046,0,3050,1003,340,10.8,10,5,9999,99999,9,999999999,0.0,999,999,99
2050,4,5,7,0,*?*?*?*?*?*?*?*?*?*?*?*?*?*?*?*?*?*?*?*?*?*?,9.6,6.7,81,102485,407,1364,322,67.8,0.0,67.8,7905,0,7926,2756,295,9.8,10,5,9999,99999,9,999999999,0.0,999,999,99
2050,4,5,8,0,*?*?*?*?*?*?*?*?*?*?*?*?*?*?*?*?*?*?*?*?*?*?,10.5,6.9,77,102485,596,1366,326,105.7,0.0,105.7,12425,0,12466,4591,250,8.8,10,5,9999,99999,9,999999999,0.0,999,999,99
2050,4,5,9,0,*?*?*?*?*?*?*?*?*?*?*?*?*?*?*?*?*?*?*?*?*?*?,11.6,6.2,69,102485,751,1365,331,137.1,0.0,137.1,16254,0,16317,6270,205,7.7,10,5,9999,99999,9,999999999,0.0,999,999,99
2050,4,5,10,0,*?*?*?*?*?*?*?*?*?*?*?*?*?*?*?*?*?*?*?*?*?*?,13.0,6.1,62,102485,864,1365,338,159.8,0.0,159.8,19077,0,19158,7555,160,9.8,10,5,9999,99999,9,999999999,0.0,999,999,99
2050,4,5,11,0,*?*?*?*?*?*?*?*?*?*?*?*?*?*?*?*?*?*?*?*?*?*?,14.5,5.3,54,102485,926,1365,345,172.3,0.0,172.3,20650,0,20741,8276,115,9.8,10,5,9999,99999,9,999999999,0.0,999,999,99
2050,4,5,12,0,*?*?*?*?*?*?*?*?*?*?*?*?*?*?*?*?*?*?*?*?*?*?,15.1,4.8,50,102485,934,1366,348,173.7,0.0,173.7,20834,0,20926,8361,70,9.8,10,5,9999,99999,9,999999999,0.0,999,999,99
2050,4,5,13,0,*?*?*?*?*?*?*?*?*?*?*?*?*?*?*?*?*?*?*?*?*?*?,15.1,4.5,49,102485,885,1365,348,164.0,0.0,164.0,19609,0,19693,7799,100,9.8,10,5,9999,99999,9,999999999,0.0,999,999,99
2050,4,5,14,0,*?*?*?*?*?*?*?*?*?*?*?*?*?*?*?*?*?*?*?*?*?*?,15.3,6.2,54,102485,785,1365,349,143.8,0.0,143.8,17090,0,17158,6648,130,10.3,10,5,9999,99999,9,999999999,0.0,999,999,99
2050,4,5,15,0,*?*?*?*?*?*?*?*?*?*?*?*?*?*?*?*?*?*?*?*?*?*?,15.6,7.3,57,102485,640,1366,350,114.6,0.0,114.6,13496,0,13543,5051,160,10.8,10,5,9999,99999,9,999999999,0.0,999,999,99
2050,4,5,16,0,*?*?*?*?*?*?*?*?*?*?*?*?*?*?*?*?*?*?*?*?*?*?,15.4,6.2,54,102485,459,1366,349,78.2,0.0,78.2,9129,0,9155,3235,190,8.2,10,5,9999,99999,9,999999999,0.0,999,999,99
2050,4,5,17,0,*?*?*?*?*?*?*?*?*?*?*?*?*?*?*?*?*?*?*?*?*?*?,15.4,6.9,56,102485,255,1365,349,37.2,0.0,37.2,4335,0,4343,1446,220,7.7,10,5,9999,99999,9,999999999,0.0,999,999,99
2050,4,5,18,0,*?*?*?*?*?*?*?*?*?*?*?*?*?*?*?*?*?*?*?*?*?*?,14.8,7.1,59,102485,42,1351,346,0.0,0.0,0.0,0,0,0,0,250,8.2,10,5,9999,99999,9,999999999,0.0,999,999,99
2050,4,5,19,0,*?*?*?*?*?*?*?*?*?*?*?*?*?*?*?*?*?*?*?*?*?*?,13.8,7.4,65,102485,0,-0,341,0.0,-0.0,0.0,0,0,0,0,248,6.2,10,5,9999,99999,9,999999999,0.0,999,999,99
2050,4,5,20,0,*?*?*?*?*?*?*?*?*?*?*?*?*?*?*?*?*?*?*?*?*?*?,12.3,8.4,76,102485,0,-0,334,0.0,-0.0,0.0,0,0,0,0,247,6.7,10,5,9999,99999,9,999999999,0.0,999,999,99
2050,4,5,21,0,*?*?*?*?*?*?*?*?*?*?*?*?*?*?*?*?*?*?*?*?*?*?,11.1,7.6,78,102485,0,-0,329,0.0,-0.0,0.0,0,0,0,0,245,6.7,10,5,9999,99999,9,999999999,0.0,999,999,99
2050,4,5,22,0,*?*?*?*?*?*?*?*?*?*?*?*?*?*?*?*?*?*?*?*?*?*?,11.2,7.7,78,102485,0,-0,329,0.0,-0.0,0.0,0,0,0,0,243,5.7,10,5,9999,99999,9,999999999,0.0,999,999,99
2050,4,5,23,0,*?*?*?*?*?*?*?*?*?*?*?*?*?*?*?*?*?*?*?*?*?*?,11.0,7.6,79,102485,0,-0,328,0.0,-0.0,0.0,0,0,0,0,242,5.7,10,5,9999,99999,9,999999999,0.0,999,999,99
2050,4,5,24,0,*?*?*?*?*?*?*?*?*?*?*?*?*?*?*?*?*?*?*?*?*?*?,9.7,3.2,64,102485,0,-0,323,0.0,-0.0,0.0,0,0,0,0,360,8.2,10,5,9999,99999,9,999999999,0.0,999,999,99
2050,4,6,1,0,*?*?*?*?*?*?*?*?*?*?*?*?*?*?*?*?*?*?*?*?*?*?,9.9,7.1,82,101951,0,-0,323,0.0,-0.0,0.0,0,0,0,0,238,11.3,10,5,9999,99999,9,999999999,0.0,999,999,99
2050,4,6,2,0,*?*?*?*?*?*?*?*?*?*?*?*?*?*?*?*?*?*?*?*?*?*?,9.2,6.9,84,101951,0,-0,320,0.0,-0.0,0.0,0,0,0,0,237,9.3,10,5,9999,99999,9,999999999,0.0,999,999,99
2050,4,6,3,0,*?*?*?*?*?*?*?*?*?*?*?*?*?*?*?*?*?*?*?*?*?*?,8.6,6.7,87,101951,0,-0,317,0.0,-0.0,0.0,0,0,0,0,235,8.2,10,5,9999,99999,9,999999999,0.0,999,999,99
2050,4,6,4,0,*?*?*?*?*?*?*?*?*?*?*?*?*?*?*?*?*?*?*?*?*?*?,8.7,6.7,86,101951,0,-0,318,0.0,-0.0,0.0,0,0,0,0,233,7.7,10,5,9999,99999,9,999999999,0.0,999,999,99
2050,4,6,5,0,*?*?*?*?*?*?*?*?*?*?*?*?*?*?*?*?*?*?*?*?*?*?,8.6,7.0,89,101951,0,-0,317,0.0,-0.0,0.0,0,0,0,0,232,8.8,10,5,9999,99999,9,999999999,0.0,999,999,99
2050,4,6,6,0,*?*?*?*?*?*?*?*?*?*?*?*?*?*?*?*?*?*?*?*?*?*?,8.5,6.9,88,101951,207,1362,317,27.6,0.0,27.6,3233,0,3238,1066,230,10.8,10,5,9999,99999,9,999999999,0.0,999,999,99
2050,4,6,7,0,*?*?*?*?*?*?*?*?*?*?*?*?*?*?*?*?*?*?*?*?*?*?,9.6,7.6,86,101951,415,1365,322,69.4,0.0,69.4,8092,0,8114,2829,215,9.8,10,5,9999,99999,9,999999999,0.0,999,999,99
2050,4,6,8,0,*?*?*?*?*?*?*?*?*?*?*?*?*?*?*?*?*?*?*?*?*?*?,10.6,7.3,79,101951,603,1365,326,107.2,0.0,107.2,12609,0,12652,4669,200,8.8,10,5,9999,99999,9,999999999,0.0,999,999,99
2050,4,6,9,0,*?*?*?*?*?*?*?*?*?*?*?*?*?*?*?*?*?*?*?*?*?*?,11.6,7.9,77,101951,758,1364,331,138.6,0.0,138.6,16435,0,16499,6351,185,7.7,10,5,9999,99999,9,999999999,0.0,999,999,99
2050,4,6,10,0,*?*?*?*?*?*?*?*?*?*?*?*?*?*?*?*?*?*?*?*?*?*?,13.3,8.4,72,101951,871,1365,339,161.2,0.0,161.2,19254,0,19336,7636,170,9.8,10,5,9999,99999,9,999999999,0.0,999,999,99
2050,4,6,11,0,*?*?*?*?*?*?*?*?*?*?*?*?*?*?*?*?*?*?*?*?*?*?,13.9,8.4,69,101951,933,1365,342,173.6,0.0,173.6,20820,0,20912,8354,155,9.8,10,5,9999,99999,9,999999999,0.0,999,999,99
2050,4,6,12,0,*?*?*?*?*?*?*?*?*?*?*?*?*?*?*?*?*?*?*?*?*?*?,15.1,7.9,61,101951,939,1364,347,175.0,0.0,175.0,20995,0,21088,8433,140,9.8,10,5,9999,99999,9,999999999,0.0,999,999,99
2050,4,6,13,0,*?*?*?*?*?*?*?*?*?*?*?*?*?*?*?*?*?*?*?*?*?*?,14.8,8.3,65,101951,891,1365,346,165.3,0.0,165.3,19766,0,19851,7871,135,9.8,10,5,9999,99999,9,999999999,0.0,999,999,99
2050,4,6,14,0,*?*?*?*?*?*?*?*?*?*?*?*?*?*?*?*?*?*?*?*?*?*?,15.2,9.2,66,101951,791,1365,348,145.1,0.0,145.1,17241,0,17310,6717,130,10.3,10,5,9999,99999,9,999999999,0.0,999,999,99
2050,4,6,15,0,*?*?*?*?*?*?*?*?*?*?*?*?*?*?*?*?*?*?*?*?*?*?,15.1,9.2,67,101951,645,1364,347,115.8,0.0,115.8,13640,0,13688,5113,125,10.8,10,5,9999,99999,9,999999999,0.0,999,999,99
2050,4,6,16,0,*?*?*?*?*?*?*?*?*?*?*?*?*?*?*?*?*?*?*?*?*?*?,14.8,8.7,66,101951,465,1366,346,79.4,0.0,79.4,9271,0,9297,3291,120,8.2,10,5,9999,99999,9,999999999,0.0,999,999,99
2050,4,6,17,0,*?*?*?*?*?*?*?*?*?*?*?*?*?*?*?*?*?*?*?*?*?*?,15.1,8.7,65,101951,261,1365,347,38.4,0.0,38.4,4476,0,4484,1495,115,7.7,10,5,9999,99999,9,999999999,0.0,999,999,99
2050,4,6,18,0,*?*?*?*?*?*?*?*?*?*?*?*?*?*?*?*?*?*?*?*?*?*?,14.2,8.5,68,101951,49,1376,343,0.0,0.0,0.0,0,0,0,0,110,8.2,10,5,9999,99999,9,999999999,0.0,999,999,99
2050,4,6,19,0,*?*?*?*?*?*?*?*?*?*?*?*?*?*?*?*?*?*?*?*?*?*?,12.8,7.9,71,101951,0,-0,337,0.0,-0.0,0.0,0,0,0,0,103,6.2,10,5,9999,99999,9,999999999,0.0,999,999,99
2050,4,6,20,0,*?*?*?*?*?*?*?*?*?*?*?*?*?*?*?*?*?*?*?*?*?*?,11.7,8.4,80,101951,0,-0,331,0.0,-0.0,0.0,0,0,0,0,97,6.7,10,5,9999,99999,9,999999999,0.0,999,999,99
2050,4,6,21,0,*?*?*?*?*?*?*?*?*?*?*?*?*?*?*?*?*?*?*?*?*?*?,11.7,7.4,74,101951,0,-0,331,0.0,-0.0,0.0,0,0,0,0,90,6.7,10,5,9999,99999,9,999999999,0.0,999,999,99
2050,4,6,22,0,*?*?*?*?*?*?*?*?*?*?*?*?*?*?*?*?*?*?*?*?*?*?,10.9,7.9,81,101951,0,-0,328,0.0,-0.0,0.0,0,0,0,0,83,5.7,10,5,9999,99999,9,999999999,0.0,999,999,99
2050,4,6,23,0,*?*?*?*?*?*?*?*?*?*?*?*?*?*?*?*?*?*?*?*?*?*?,10.8,8.3,84,101951,0,-0,327,0.0,-0.0,0.0,0,0,0,0,77,5.7,10,5,9999,99999,9,999999999,0.0,999,999,99
2050,4,6,24,0,*?*?*?*?*?*?*?*?*?*?*?*?*?*?*?*?*?*?*?*?*?*?,10.8,7.4,79,101951,0,-0,327,0.0,-0.0,0.0,0,0,0,0,240,8.2,10,5,9999,99999,9,999999999,0.0,999,999,99
2050,4,7,1,0,*?*?*?*?*?*?*?*?*?*?*?*?*?*?*?*?*?*?*?*?*?*?,10.7,10.7,100,100808,0,-0,326,0.0,-0.0,0.0,0,0,0,0,67,11.3,10,5,9999,99999,9,999999999,0.0,999,999,99
2050,4,7,2,0,*?*?*?*?*?*?*?*?*?*?*?*?*?*?*?*?*?*?*?*?*?*?,10.4,10.4,100,100808,0,-0,325,0.0,-0.0,0.0,0,0,0,0,63,9.3,10,5,9999,99999,9,999999999,0.0,999,999,99
2050,4,7,3,0,*?*?*?*?*?*?*?*?*?*?*?*?*?*?*?*?*?*?*?*?*?*?,10.8,10.8,100,100808,0,-0,327,0.0,-0.0,0.0,0,0,0,0,60,8.2,10,5,9999,99999,9,999999999,0.0,999,999,99
2050,4,7,4,0,*?*?*?*?*?*?*?*?*?*?*?*?*?*?*?*?*?*?*?*?*?*?,10.4,10.4,100,100808,0,-0,325,0.0,-0.0,0.0,0,0,0,0,57,7.7,10,5,9999,99999,9,999999999,0.0,999,999,99
2050,4,7,5,0,*?*?*?*?*?*?*?*?*?*?*?*?*?*?*?*?*?*?*?*?*?*?,10.0,10.1,100,100808,3,1590,323,0.0,0.0,0.0,0,0,0,0,53,8.8,10,5,9999,99999,9,999999999,0.0,999,999,99
2050,4,7,6,0,*?*?*?*?*?*?*?*?*?*?*?*?*?*?*?*?*?*?*?*?*?*?,10.4,10.4,100,100808,215,1362,322,50.7,42.7,44.0,5616,3009,5205,932,50,10.8,9,5,9999,99999,9,999999999,0.0,999,999,99
2050,4,7,7,0,*?*?*?*?*?*?*?*?*?*?*?*?*?*?*?*?*?*?*?*?*?*?,10.7,10.8,100,100808,423,1365,323,123.3,52.9,106.9,13529,4827,12065,2905,55,9.8,9,5,9999,99999,9,999999999,0.0,999,999,99
2050,4,7,8,0,*?*?*?*?*?*?*?*?*?*?*?*?*?*?*?*?*?*?*?*?*?*?,12.5,11.6,93,100808,610,1364,331,188.9,56.2,163.8,20766,5486,18460,4849,60,8.8,9,5,9999,99999,9,999999999,0.0,999,999,99
2050,4,7,9,0,*?*?*?*?*?*?*?*?*?*?*?*?*?*?*?*?*?*?*?*?*?*?,14.2,11.2,82,100808,765,1364,339,243.2,57.7,210.9,26774,5779,23756,6777,65,7.7,9,5,9999,99999,9,999999999,0.0,999,999,99
2050,4,7,10,0,*?*?*?*?*?*?*?*?*?*?*?*?*?*?*?*?*?*?*?*?*?*?,15.7,9.8,68,100808,877,1364,346,282.5,58.4,244.9,31130,5913,27586,8425,70,9.8,9,5,9999,99999,9,999999999,0.0,999,999,99
2050,4,7,11,0,*?*?*?*?*?*?*?*?*?*?*?*?*?*?*?*?*?*?*?*?*?*?,16.7,10.3,66,100808,939,1365,351,304.0,58.7,263.5,33522,5969,29687,9456,75,9.8,9,5,9999,99999,9,999999999,0.0,999,999,99
2050,4,7,12,0,*?*?*?*?*?*?*?*?*?*?*?*?*?*?*?*?*?*?*?*?*?*?,17.1,11.0,67,100808,945,1364,353,306.3,58.8,265.5,33780,5974,29913,9573,80,9.8,9,5,9999,99999,9,999999999,0.0,999,999,99
2050,4,7,13,0,*?*?*?*?*?*?*?*?*?*?*?*?*?*?*?*?*?*?*?*?*?*?,17.3,11.0,66,100808,897,1365,354,289.3,58.5,250.8,31887,5932,28252,8741,80,9.8,9,5,9999,99999,9,999999999,0.0,999,999,99
2050,4,7,14,0,*?*?*?*?*?*?*?*?*?*?*?*?*?*?*?*?*?*?*?*?*?*?,17.5,10.2,62,100808,796,1364,355,254.1,57.9,220.3,27979,5821,24816,7208,80,10.3,9,5,9999,99999,9,999999999,0.0,999,999,99
2050,4,7,15,0,*?*?*?*?*?*?*?*?*?*?*?*?*?*?*?*?*?*?*?*?*?*?,17.6,8.4,54,100808,651,1365,355,203.1,56.6,176.1,22337,5579,19847,5322,80,10.8,9,5,9999,99999,9,999999999,0.0,999,999,99
2050,4,7,16,0,*?*?*?*?*?*?*?*?*?*?*?*?*?*?*?*?*?*?*?*?*?*?,17.5,8.4,55,100808,470,1364,355,139.9,54.0,121.3,15362,5041,13686,3364,80,8.2,9,5,9999,99999,9,999999999,0.0,999,999,99
2050,4,7,17,0,*?*?*?*?*?*?*?*?*?*?*?*?*?*?*?*?*?*?*?*?*?*?,17.0,8.4,57,100808,267,1365,353,68.8,46.7,59.6,7577,3631,6990,1279,80,7.7,9,5,9999,99999,9,999999999,0.0,999,999,99
2050,4,7,18,0,*?*?*?*?*?*?*?*?*?*?*?*?*?*?*?*?*?*?*?*?*?*?,16.9,8.8,59,100808,55,1370,352,0.0,0.0,0.0,0,0,0,0,80,8.2,9,5,9999,99999,9,999999999,0.0,999,999,99
2050,4,7,19,0,*?*?*?*?*?*?*?*?*?*?*?*?*?*?*?*?*?*?*?*?*?*?,15.4,9.2,67,100808,0,-0,349,0.0,-0.0,0.0,0,0,0,0,77,6.2,10,5,9999,99999,9,999999999,0.0,999,999,99
2050,4,7,20,0,*?*?*?*?*?*?*?*?*?*?*?*?*?*?*?*?*?*?*?*?*?*?,13.5,10.5,83,100808,0,-0,339,0.0,-0.0,0.0,0,0,0,0,73,6.7,10,5,9999,99999,9,999999999,0.0,999,999,99
2050,4,7,21,0,*?*?*?*?*?*?*?*?*?*?*?*?*?*?*?*?*?*?*?*?*?*?,12.4,10.7,89,100808,0,-0,334,0.0,-0.0,0.0,0,0,0,0,70,6.7,10,5,9999,99999,9,999999999,0.0,999,999,99
2050,4,7,22,0,*?*?*?*?*?*?*?*?*?*?*?*?*?*?*?*?*?*?*?*?*?*?,12.2,10.8,91,100808,0,-0,333,0.0,-0.0,0.0,0,0,0,0,67,5.7,10,5,9999,99999,9,999999999,0.0,999,999,99
2050,4,7,23,0,*?*?*?*?*?*?*?*?*?*?*?*?*?*?*?*?*?*?*?*?*?*?,11.8,10.9,95,100808,0,-0,331,0.0,-0.0,0.0,0,0,0,0,63,5.7,10,5,9999,99999,9,999999999,0.0,999,999,99
2050,4,7,24,0,*?*?*?*?*?*?*?*?*?*?*?*?*?*?*?*?*?*?*?*?*?*?,10.7,9.7,93,100808,0,-0,326,0.0,-0.0,0.0,0,0,0,0,70,8.2,10,5,9999,99999,9,999999999,0.0,999,999,99
2050,4,8,1,0,*?*?*?*?*?*?*?*?*?*?*?*?*?*?*?*?*?*?*?*?*?*?,10.0,7.4,82,100071,0,-0,324,0.0,-0.0,0.0,0,0,0,0,57,11.3,10,5,9999,99999,9,999999999,0.0,999,999,99
2050,4,8,2,0,*?*?*?*?*?*?*?*?*?*?*?*?*?*?*?*?*?*?*?*?*?*?,9.3,5.5,76,100071,0,-0,321,0.0,-0.0,0.0,0,0,0,0,53,9.3,10,5,9999,99999,9,999999999,0.0,999,999,99
2050,4,8,3,0,*?*?*?*?*?*?*?*?*?*?*?*?*?*?*?*?*?*?*?*?*?*?,9.0,5.1,76,100071,0,-0,319,0.0,-0.0,0.0,0,0,0,0,50,8.2,10,5,9999,99999,9,999999999,0.0,999,999,99
2050,4,8,4,0,*?*?*?*?*?*?*?*?*?*?*?*?*?*?*?*?*?*?*?*?*?*?,8.9,5.5,78,100071,0,-0,319,0.0,-0.0,0.0,0,0,0,0,47,7.7,10,5,9999,99999,9,999999999,0.0,999,999,99
2050,4,8,5,0,*?*?*?*?*?*?*?*?*?*?*?*?*?*?*?*?*?*?*?*?*?*?,8.7,5.5,79,100071,11,1401,318,0.0,0.0,0.0,0,0,0,0,43,8.8,10,5,9999,99999,9,999999999,0.0,999,999,99
2050,4,8,6,0,*?*?*?*?*?*?*?*?*?*?*?*?*?*?*?*?*?*?*?*?*?*?,9.1,6.1,81,100071,223,1362,316,53.5,43.5,46.4,5919,3115,5482,985,40,10.8,9,5,9999,99999,9,999999999,0.0,999,999,99
2050,4,8,7,0,*?*?*?*?*?*?*?*?*?*?*?*?*?*?*?*?*?*?*?*?*?*?,9.4,5.1,74,100071,430,1363,321,72.5,0.0,72.5,8460,0,8483,2971,45,9.8,10,5,9999,99999,9,999999999,0.0,999,999,99
2050,4,8,8,0,*?*?*?*?*?*?*?*?*?*?*?*?*?*?*?*?*?*?*?*?*?*?,10.7,5.5,69,100071,617,1363,323,191.5,56.3,166.1,21054,5504,18714,4933,50,8.8,9,5,9999,99999,9,999999999,0.0,999,999,99
2050,4,8,9,0,*?*?*?*?*?*?*?*?*?*?*?*?*?*?*?*?*?*?*?*?*?*?,12.6,5.6,62,100071,772,1363,336,141.5,0.0,141.5,16792,0,16858,6512,55,7.7,10,5,9999,99999,9,999999999,0.0,999,999,99
2050,4,8,10,0,*?*?*?*?*?*?*?*?*?*?*?*?*?*?*?*?*?*?*?*?*?*?,13.2,6.9,65,100071,884,1364,339,164.0,0.0,164.0,19600,0,19684,7795,60,9.8,10,5,9999,99999,9,999999999,0.0,999,999,99
2050,4,8,11,0,*?*?*?*?*?*?*?*?*?*?*?*?*?*?*?*?*?*?*?*?*?*?,14.8,6.7,58,100071,945,1364,346,176.3,0.0,176.3,21154,0,21249,8506,65,9.8,10,5,9999,99999,9,999999999,0.0,999,999,99
2050,4,8,12,0,*?*?*?*?*?*?*?*?*?*?*?*?*?*?*?*?*?*?*?*?*?*?,14.7,7.4,61,100071,951,1363,346,177.6,0.0,177.6,21316,0,21411,8579,70,9.8,10,5,9999,99999,9,999999999,0.0,999,999,99
2050,4,8,13,0,*?*?*?*?*?*?*?*?*?*?*?*?*?*?*?*?*?*?*?*?*?*?,15.3,8.5,63,100071,902,1363,348,167.7,0.0,167.7,20073,0,20160,8011,65,9.8,10,5,9999,99999,9,999999999,0.0,999,999,99
2050,4,8,14,0,*?*?*?*?*?*?*?*?*?*?*?*?*?*?*?*?*?*?*?*?*?*?,14.9,6.4,56,100071,802,1364,347,147.5,0.0,147.5,17537,0,17608,6851,60,10.3,10,5,9999,99999,9,999999999,0.0,999,999,99
2050,4,8,15,0,*?*?*?*?*?*?*?*?*?*?*?*?*?*?*?*?*?*?*?*?*?*?,15.0,7.3,59,100071,656,1363,347,118.1,0.0,118.1,13928,0,13977,5238,55,10.8,10,5,9999,99999,9,999999999,0.0,999,999,99
2050,4,8,16,0,*?*?*?*?*?*?*?*?*?*?*?*?*?*?*?*?*?*?*?*?*?*?,15.4,7.3,58,100071,476,1364,349,81.7,0.0,81.7,9551,0,9579,3403,50,8.2,10,5,9999,99999,9,999999999,0.0,999,999,99
2050,4,8,17,0,*?*?*?*?*?*?*?*?*?*?*?*?*?*?*?*?*?*?*?*?*?*?,14.6,7.9,63,100071,273,1365,341,70.8,47.1,61.4,7804,3695,7196,1320,45,7.7,9,5,9999,99999,9,999999999,0.0,999,999,99
2050,4,8,18,0,*?*?*?*?*?*?*?*?*?*?*?*?*?*?*?*?*?*?*?*?*?*?,14.4,8.9,68,100071,61,1367,340,0.0,0.0,0.0,0,0,0,0,40,8.2,9,5,9999,99999,9,999999999,0.0,999,999,99
2050,4,8,19,0,*?*?*?*?*?*?*?*?*?*?*?*?*?*?*?*?*?*?*?*?*?*?,12.8,8.4,74,100071,0,-0,336,0.0,-0.0,0.0,0,0,0,0,37,6.2,10,5,9999,99999,9,999999999,0.0,999,999,99
2050,4,8,20,0,*?*?*?*?*?*?*?*?*?*?*?*?*?*?*?*?*?*?*?*?*?*?,12.2,8.3,76,100071,0,-0,334,0.0,-0.0,0.0,0,0,0,0,33,6.7,10,5,9999,99999,9,999999999,0.0,999,999,99
2050,4,8,21,0,*?*?*?*?*?*?*?*?*?*?*?*?*?*?*?*?*?*?*?*?*?*?,11.6,8.0,77,100071,0,-0,331,0.0,-0.0,0.0,0,0,0,0,30,6.7,10,5,9999,99999,9,999999999,0.0,999,999,99
2050,4,8,22,0,*?*?*?*?*?*?*?*?*?*?*?*?*?*?*?*?*?*?*?*?*?*?,10.5,8.3,84,100071,0,-0,326,0.0,-0.0,0.0,0,0,0,0,27,5.7,10,5,9999,99999,9,999999999,0.0,999,999,99
2050,4,8,23,0,*?*?*?*?*?*?*?*?*?*?*?*?*?*?*?*?*?*?*?*?*?*?,10.9,8.1,82,100071,0,-0,328,0.0,-0.0,0.0,0,0,0,0,23,5.7,10,5,9999,99999,9,999999999,0.0,999,999,99
2050,4,8,24,0,*?*?*?*?*?*?*?*?*?*?*?*?*?*?*?*?*?*?*?*?*?*?,11.4,9.3,86,100071,0,-0,330,0.0,-0.0,0.0,0,0,0,0,60,8.2,10,5,9999,99999,9,999999999,0.0,999,999,99
2050,4,9,1,0,*?*?*?*?*?*?*?*?*?*?*?*?*?*?*?*?*?*?*?*?*?*?,10.8,10.5,98,100393,0,-0,327,0.0,-0.0,0.0,0,0,0,0,67,11.3,10,5,9999,99999,9,999999999,0.0,999,999,99
2050,4,9,2,0,*?*?*?*?*?*?*?*?*?*?*?*?*?*?*?*?*?*?*?*?*?*?,10.8,10.8,100,100393,0,-0,327,0.0,-0.0,0.0,0,0,0,0,113,9.3,10,5,9999,99999,9,999999999,0.0,999,999,99
2050,4,9,3,0,*?*?*?*?*?*?*?*?*?*?*?*?*?*?*?*?*?*?*?*?*?*?,9.9,9.8,100,100393,0,-0,323,0.0,-0.0,0.0,0,0,0,0,160,8.2,10,5,9999,99999,9,999999999,0.0,999,999,99
2050,4,9,4,0,*?*?*?*?*?*?*?*?*?*?*?*?*?*?*?*?*?*?*?*?*?*?,8.9,8.9,100,100393,0,-0,318,0.0,-0.0,0.0,0,0,0,0,207,7.7,10,5,9999,99999,9,999999999,0.0,999,999,99
2050,4,9,5,0,*?*?*?*?*?*?*?*?*?*?*?*?*?*?*?*?*?*?*?*?*?*?,9.0,8.9,100,100393,19,1379,315,0.0,0.0,0.0,0,0,0,0,253,8.8,9,5,9999,99999,9,999999999,0.0,999,999,99
2050,4,9,6,0,*?*?*?*?*?*?*?*?*?*?*?*?*?*?*?*?*?*?*?*?*?*?,9.1,9.1,100,100393,231,1363,295,110.4,414.8,40.1,11364,29709,6081,729,300,10.8,3,2,9999,99999,9,999999999,0.0,999,999,99
2050,4,9,7,0,*?*?*?*?*?*?*?*?*?*?*?*?*?*?*?*?*?*?*?*?*?*?,9.8,9.8,100,100393,437,1361,296,254.6,532.9,83.5,26212,47671,11927,1552,282,9.8,2,1,9999,99999,9,999999999,0.0,999,999,99
2050,4,9,8,0,*?*?*?*?*?*?*?*?*?*?*?*?*?*?*?*?*?*?*?*?*?*?,11.8,10.9,94,100393,624,1362,306,384.2,563.5,126.0,39691,54333,17151,2509,263,8.8,2,1,9999,99999,9,999999999,0.0,999,999,99
2050,4,9,9,0,*?*?*?*?*?*?*?*?*?*?*?*?*?*?*?*?*?*?*?*?*?*?,13.5,9.3,76,100393,778,1362,303,492.7,603.6,147.8,51459,60115,19766,3328,245,7.7,0,0,9999,99999,9,999999999,0.0,999,999,99
2050,4,9,10,0,*?*?*?*?*?*?*?*?*?*?*?*?*?*?*?*?*?*?*?*?*?*?,16.4,9.2,62,100393,890,1363,319,570.0,604.8,175.0,59660,60811,22706,4410,227,9.8,1,0,9999,99999,9,999999999,0.0,999,999,99
2050,4,9,11,0,*?*?*?*?*?*?*?*?*?*?*?*?*?*?*?*?*?*?*?*?*?*?,18.0,8.5,54,100393,951,1363,320,612.4,614.4,183.7,64346,62086,23634,5039,208,9.8,0,0,9999,99999,9,999999999,0.0,999,999,99
2050,4,9,12,0,*?*?*?*?*?*?*?*?*?*?*?*?*?*?*?*?*?*?*?*?*?*?,18.0,8.3,53,100393,957,1363,349,486.4,247.3,312.8,52484,26611,33830,9060,190,9.8,7,4,9999,99999,9,999999999,0.0,999,999,99
2050,4,9,13,0,*?*?*?*?*?*?*?*?*?*?*?*?*?*?*?*?*?*?*?*?*?*?,18.6,8.3,51,100393,908,1363,352,459.6,246.3,295.5,49464,26397,32128,8097,178,9.8,7,4,9999,99999,9,999999999,0.0,999,999,99
2050,4,9,14,0,*?*?*?*?*?*?*?*?*?*?*?*?*?*?*?*?*?*?*?*?*?*?,18.9,10.1,56,100393,807,1362,351,448.5,339.2,247.6,48215,35977,27375,6122,167,10.3,6,3,9999,99999,9,999999999,0.0,999,999,99
2050,4,9,15,0,*?*?*?*?*?*?*?*?*?*?*?*?*?*?*?*?*?*?*?*?*?*?,18.4,11.5,64,100393,662,1363,356,274.6,142.5,205.4,29937,14534,23123,5060,155,10.8,8,4,9999,99999,9,999999999,0.0,999,999,99
2050,4,9,16,0,*?*?*?*?*?*?*?*?*?*?*?*?*?*?*?*?*?*?*?*?*?*?,18.5,11.3,63,100393,481,1362,347,266.7,396.3,126.7,27713,36726,15775,2445,143,8.2,5,3,9999,99999,9,999999999,0.0,999,999,99
2050,4,9,17,0,*?*?*?*?*?*?*?*?*?*?*?*?*?*?*?*?*?*?*?*?*?*?,18.5,12.0,66,100393,278,1360,345,140.2,403.3,57.8,14257,30814,8375,1019,132,7.7,4,2,9999,99999,9,999999999,0.0,999,999,99
2050,4,9,18,0,*?*?*?*?*?*?*?*?*?*?*?*?*?*?*?*?*?*?*?*?*?*?,17.0,12.3,74,100393,67,1364,344,0.0,0.0,0.0,0,0,0,0,120,8.2,6,3,9999,99999,9,999999999,0.0,999,999,99
2050,4,9,19,0,*?*?*?*?*?*?*?*?*?*?*?*?*?*?*?*?*?*?*?*?*?*?,15.4,12.3,82,100393,0,-0,348,0.0,-0.0,0.0,0,0,0,0,107,6.2,10,5,9999,99999,9,999999999,0.0,999,999,99
2050,4,9,20,0,*?*?*?*?*?*?*?*?*?*?*?*?*?*?*?*?*?*?*?*?*?*?,14.1,12.2,88,100393,0,-0,342,0.0,-0.0,0.0,0,0,0,0,93,6.7,10,5,9999,99999,9,999999999,0.0,999,999,99
2050,4,9,21,0,*?*?*?*?*?*?*?*?*?*?*?*?*?*?*?*?*?*?*?*?*?*?,12.4,12.1,99,100393,0,-0,334,0.0,-0.0,0.0,0,0,0,0,80,6.7,10,5,9999,99999,9,999999999,0.0,999,999,99
2050,4,9,22,0,*?*?*?*?*?*?*?*?*?*?*?*?*?*?*?*?*?*?*?*?*?*?,12.4,12.4,100,100393,0,-0,334,0.0,-0.0,0.0,0,0,0,0,67,5.7,10,5,9999,99999,9,999999999,0.0,999,999,99
2050,4,9,23,0,*?*?*?*?*?*?*?*?*?*?*?*?*?*?*?*?*?*?*?*?*?*?,12.1,12.1,100,100393,0,-0,332,0.0,-0.0,0.0,0,0,0,0,53,5.7,10,5,9999,99999,9,999999999,0.0,999,999,99
2050,4,9,24,0,*?*?*?*?*?*?*?*?*?*?*?*?*?*?*?*?*?*?*?*?*?*?,11.2,9.3,89,100393,0,-0,329,0.0,-0.0,0.0,0,0,0,0,20,8.2,10,5,9999,99999,9,999999999,0.0,999,999,99
2050,4,10,1,0,*?*?*?*?*?*?*?*?*?*?*?*?*?*?*?*?*?*?*?*?*?*?,11.4,9.9,88,99849.2,0,-0,330,0.0,-0.0,0.0,0,0,0,0,42,11.3,10,5,9999,99999,9,999999999,0.0,999,999,99
2050,4,10,2,0,*?*?*?*?*?*?*?*?*?*?*?*?*?*?*?*?*?*?*?*?*?*?,10.9,8.8,84,99849.2,0,-0,327,0.0,-0.0,0.0,0,0,0,0,43,9.3,10,5,9999,99999,9,999999999,0.0,999,999,99
2050,4,10,3,0,*?*?*?*?*?*?*?*?*?*?*?*?*?*?*?*?*?*?*?*?*?*?,10.7,8.8,85,99849.2,0,-0,327,0.0,-0.0,0.0,0,0,0,0,45,8.2,10,5,9999,99999,9,999999999,0.0,999,999,99
2050,4,10,4,0,*?*?*?*?*?*?*?*?*?*?*?*?*?*?*?*?*?*?*?*?*?*?,10.4,8.8,88,99849.2,0,-0,325,0.0,-0.0,0.0,0,0,0,0,47,7.7,10,5,9999,99999,9,999999999,0.0,999,999,99
2050,4,10,5,0,*?*?*?*?*?*?*?*?*?*?*?*?*?*?*?*?*?*?*?*?*?*?,10.3,8.5,86,99849.2,27,1374,325,0.0,0.0,0.0,0,0,0,0,48,8.8,10,5,9999,99999,9,999999999,0.0,999,999,99
[truncated: 1,087,084 more chars]
