# Supplementary material for: Future weather dataset for fourteen UK sites
Source: Data Brief. 2016 Aug 3;8:1308–10. doi: 10.1016/j.dib.2016.07.057 (PMC4990658; doi:10.1016/j.dib.2016.07.057)
Supplement: Supplementary file 2 — Supplementary material [file mmc2.zip › 12_10th_T_73_scen_a1fi_2040-2069_2500055_CIBSE_DSY.epw]

LOCATION,2500055,-,UK,WG data,03827,50.35,-4.14,0,20
DESIGN CONDITIONS,0
TYPICAL/EXTREME PERIODS,0
GROUND TEMPERATURES,1,1.0,,,,9.1,11.3,13.6,15.3,17.5,17.7,16.6,14.4,11.8,9.5,8.1,7.9
HOLIDAYS/DAYLIGHT SAVINGS,No,0,0,0
COMMENTS 1,created by using UKCP09 weather generator outputs
COMMENTS 2,wind speed wind direction and pressure based on observations at station id 03827
DATA PERIODS,1,1,Data,Sunday,1/1,12/31
2050,1,1,1,0,*?*?*?*?*?*?*?*?*?*?*?*?*?*?*?*?*?*?*?*?*?*?,3.6,-0.6,72,101209,0,-0,297,0.0,-0.0,0.0,0,0,0,0,302,6.2,10,5,9999,99999,9,999999999,0.0,999,999,99
2050,1,1,2,0,*?*?*?*?*?*?*?*?*?*?*?*?*?*?*?*?*?*?*?*?*?*?,3.2,-3.4,59,101209,0,-0,295,0.0,-0.0,0.0,0,0,0,0,303,3.6,10,5,9999,99999,9,999999999,0.0,999,999,99
2050,1,1,3,0,*?*?*?*?*?*?*?*?*?*?*?*?*?*?*?*?*?*?*?*?*?*?,2.6,-3.4,62,101209,0,-0,293,0.0,-0.0,0.0,0,0,0,0,305,5.2,10,5,9999,99999,9,999999999,0.0,999,999,99
2050,1,1,4,0,*?*?*?*?*?*?*?*?*?*?*?*?*?*?*?*?*?*?*?*?*?*?,2.8,-2.9,63,101209,0,-0,294,0.0,-0.0,0.0,0,0,0,0,307,4.1,10,5,9999,99999,9,999999999,0.0,999,999,99
2050,1,1,5,0,*?*?*?*?*?*?*?*?*?*?*?*?*?*?*?*?*?*?*?*?*?*?,3.1,-2.4,64,101209,0,-0,295,0.0,-0.0,0.0,0,0,0,0,308,4.1,10,5,9999,99999,9,999999999,0.0,999,999,99
2050,1,1,6,0,*?*?*?*?*?*?*?*?*?*?*?*?*?*?*?*?*?*?*?*?*?*?,2.8,-2.9,63,101209,0,-0,294,0.0,-0.0,0.0,0,0,0,0,310,4.6,10,5,9999,99999,9,999999999,0.0,999,999,99
2050,1,1,7,0,*?*?*?*?*?*?*?*?*?*?*?*?*?*?*?*?*?*?*?*?*?*?,2.5,-2.7,66,101209,0,-0,292,0.0,-0.0,0.0,0,0,0,0,308,4.6,10,5,9999,99999,9,999999999,0.0,999,999,99
2050,1,1,8,0,*?*?*?*?*?*?*?*?*?*?*?*?*?*?*?*?*?*?*?*?*?*?,3.0,-2.4,65,101209,21,1438,261,0.0,0.0,0.0,0,0,0,0,307,5.2,4,2,9999,99999,9,999999999,0.0,999,999,99
2050,1,1,9,0,*?*?*?*?*?*?*?*?*?*?*?*?*?*?*?*?*?*?*?*?*?*?,3.5,-2.7,61,101209,186,1409,285,50.8,97.0,38.0,5460,5679,4688,675,305,4.6,8,4,9999,99999,9,999999999,0.0,999,999,99
2050,1,1,10,0,*?*?*?*?*?*?*?*?*?*?*?*?*?*?*?*?*?*?*?*?*?*?,3.7,-2.4,62,101209,311,1415,292,80.3,48.6,69.6,8814,4040,7893,1823,303,4.1,9,5,9999,99999,9,999999999,0.0,999,999,99
2050,1,1,11,0,*?*?*?*?*?*?*?*?*?*?*?*?*?*?*?*?*?*?*?*?*?*?,4.5,-2.2,60,101209,385,1414,295,105.3,51.5,91.3,11562,4542,10331,2449,302,4.1,9,5,9999,99999,9,999999999,0.0,999,999,99
2050,1,1,12,0,*?*?*?*?*?*?*?*?*?*?*?*?*?*?*?*?*?*?*?*?*?*?,4.3,-2.9,57,101209,403,1411,294,111.7,52.0,96.9,12262,4649,10952,2614,300,4.6,9,5,9999,99999,9,999999999,0.0,999,999,99
2050,1,1,13,0,*?*?*?*?*?*?*?*?*?*?*?*?*?*?*?*?*?*?*?*?*?*?,4.4,-3.1,56,101209,366,1413,295,99.0,50.8,85.8,10866,4429,9714,2286,302,5.2,9,5,9999,99999,9,999999999,0.0,999,999,99
2050,1,1,14,0,*?*?*?*?*?*?*?*?*?*?*?*?*?*?*?*?*?*?*?*?*?*?,4.6,-3.1,55,101209,274,1410,296,68.1,46.6,59.0,7519,3613,6941,1266,303,5.7,9,5,9999,99999,9,999999999,0.0,999,999,99
2050,1,1,15,0,*?*?*?*?*?*?*?*?*?*?*?*?*?*?*?*?*?*?*?*?*?*?,4.4,-1.7,63,101209,135,1409,295,21.1,29.2,18.3,2394,1603,2242,380,305,5.7,9,5,9999,99999,9,999999999,0.0,999,999,99
2050,1,1,16,0,*?*?*?*?*?*?*?*?*?*?*?*?*?*?*?*?*?*?*?*?*?*?,3.8,-0.4,72,101209,0,-0,297,0.0,-0.0,0.0,0,0,0,0,307,4.6,10,5,9999,99999,9,999999999,0.0,999,999,99
2050,1,1,17,0,*?*?*?*?*?*?*?*?*?*?*?*?*?*?*?*?*?*?*?*?*?*?,3.6,-0.6,73,101209,0,-0,297,0.0,-0.0,0.0,0,0,0,0,308,6.2,10,5,9999,99999,9,999999999,0.0,999,999,99
2050,1,1,18,0,*?*?*?*?*?*?*?*?*?*?*?*?*?*?*?*?*?*?*?*?*?*?,3.9,-0.8,69,101209,0,-0,298,0.0,-0.0,0.0,0,0,0,0,310,6.7,10,5,9999,99999,9,999999999,0.0,999,999,99
2050,1,1,19,0,*?*?*?*?*?*?*?*?*?*?*?*?*?*?*?*?*?*?*?*?*?*?,3.4,-1.9,66,101209,0,-0,296,0.0,-0.0,0.0,0,0,0,0,307,5.2,10,5,9999,99999,9,999999999,0.0,999,999,99
2050,1,1,20,0,*?*?*?*?*?*?*?*?*?*?*?*?*?*?*?*?*?*?*?*?*?*?,2.6,-3.1,62,101209,0,-0,293,0.0,-0.0,0.0,0,0,0,0,303,4.1,10,5,9999,99999,9,999999999,0.0,999,999,99
2050,1,1,21,0,*?*?*?*?*?*?*?*?*?*?*?*?*?*?*?*?*?*?*?*?*?*?,3.0,-3.4,59,101209,0,-0,295,0.0,-0.0,0.0,0,0,0,0,300,4.6,10,5,9999,99999,9,999999999,0.0,999,999,99
2050,1,1,22,0,*?*?*?*?*?*?*?*?*?*?*?*?*?*?*?*?*?*?*?*?*?*?,3.0,-3.1,60,101209,0,-0,294,0.0,-0.0,0.0,0,0,0,0,297,3.6,10,5,9999,99999,9,999999999,0.0,999,999,99
2050,1,1,23,0,*?*?*?*?*?*?*?*?*?*?*?*?*?*?*?*?*?*?*?*?*?*?,3.3,-2.4,64,101209,0,-0,296,0.0,-0.0,0.0,0,0,0,0,293,2.6,10,5,9999,99999,9,999999999,0.0,999,999,99
2050,1,1,24,0,*?*?*?*?*?*?*?*?*?*?*?*?*?*?*?*?*?*?*?*?*?*?,4.1,2.1,85,101209,0,-0,298,0.0,-0.0,0.0,0,0,0,0,300,5.2,10,5,9999,99999,9,999999999,0.0,999,999,99
2050,1,2,1,0,*?*?*?*?*?*?*?*?*?*?*?*?*?*?*?*?*?*?*?*?*?*?,4.0,-1.5,66,102659,0,-0,299,0.0,-0.0,0.0,0,0,0,0,300,6.2,10,5,9999,99999,9,999999999,0.0,999,999,99
2050,1,2,2,0,*?*?*?*?*?*?*?*?*?*?*?*?*?*?*?*?*?*?*?*?*?*?,3.7,-1.3,69,102659,0,-0,297,0.0,-0.0,0.0,0,0,0,0,310,3.6,10,5,9999,99999,9,999999999,0.0,999,999,99
2050,1,2,3,0,*?*?*?*?*?*?*?*?*?*?*?*?*?*?*?*?*?*?*?*?*?*?,3.3,-1.7,69,102659,0,-0,296,0.0,-0.0,0.0,0,0,0,0,320,5.2,10,5,9999,99999,9,999999999,0.0,999,999,99
2050,1,2,4,0,*?*?*?*?*?*?*?*?*?*?*?*?*?*?*?*?*?*?*?*?*?*?,3.7,-1.1,70,102659,0,-0,297,0.0,-0.0,0.0,0,0,0,0,330,4.1,10,5,9999,99999,9,999999999,0.0,999,999,99
2050,1,2,5,0,*?*?*?*?*?*?*?*?*?*?*?*?*?*?*?*?*?*?*?*?*?*?,4.0,-0.6,71,102659,0,-0,298,0.0,-0.0,0.0,0,0,0,0,340,4.1,10,5,9999,99999,9,999999999,0.0,999,999,99
2050,1,2,6,0,*?*?*?*?*?*?*?*?*?*?*?*?*?*?*?*?*?*?*?*?*?*?,3.5,-0.8,73,102659,0,-0,296,0.0,-0.0,0.0,0,0,0,0,350,4.6,10,5,9999,99999,9,999999999,0.0,999,999,99
2050,1,2,7,0,*?*?*?*?*?*?*?*?*?*?*?*?*?*?*?*?*?*?*?*?*?*?,4.5,-0.2,71,102659,0,-0,300,0.0,-0.0,0.0,0,0,0,0,333,4.6,10,5,9999,99999,9,999999999,0.0,999,999,99
2050,1,2,8,0,*?*?*?*?*?*?*?*?*?*?*?*?*?*?*?*?*?*?*?*?*?*?,3.7,-0.0,76,102659,21,1417,266,0.0,0.0,0.0,0,0,0,0,317,5.2,4,2,9999,99999,9,999999999,0.0,999,999,99
2050,1,2,9,0,*?*?*?*?*?*?*?*?*?*?*?*?*?*?*?*?*?*?*?*?*?*?,4.7,-0.0,72,102659,187,1412,286,60.4,162.8,38.8,6370,9848,5292,689,300,4.6,7,4,9999,99999,9,999999999,0.0,999,999,99
2050,1,2,10,0,*?*?*?*?*?*?*?*?*?*?*?*?*?*?*?*?*?*?*?*?*?*?,4.7,-0.2,71,102659,312,1414,291,106.9,122.1,80.0,11688,9954,9267,1732,283,4.1,8,4,9999,99999,9,999999999,0.0,999,999,99
2050,1,2,11,0,*?*?*?*?*?*?*?*?*?*?*?*?*?*?*?*?*?*?*?*?*?*?,5.8,0.6,70,102659,386,1412,285,183.9,301.4,101.5,19534,26192,11910,1980,267,4.1,6,3,9999,99999,9,999999999,0.0,999,999,99
2050,1,2,12,0,*?*?*?*?*?*?*?*?*?*?*?*?*?*?*?*?*?*?*?*?*?*?,6.0,0.4,68,102659,406,1414,281,208.1,380.6,98.9,21720,33059,12654,1844,250,4.6,5,3,9999,99999,9,999999999,0.0,999,999,99
2050,1,2,13,0,*?*?*?*?*?*?*?*?*?*?*?*?*?*?*?*?*?*?*?*?*?*?,6.0,1.3,72,102659,368,1411,297,132.3,127.9,99.0,14436,11110,11398,2176,253,5.2,8,4,9999,99999,9,999999999,0.0,999,999,99
2050,1,2,14,0,*?*?*?*?*?*?*?*?*?*?*?*?*?*?*?*?*?*?*?*?*?*?,6.0,1.3,71,102659,277,1411,307,39.8,0.0,39.8,4647,0,4655,1559,257,5.7,10,5,9999,99999,9,999999999,0.0,999,999,99
2050,1,2,15,0,*?*?*?*?*?*?*?*?*?*?*?*?*?*?*?*?*?*?*?*?*?*?,6.1,2.3,76,102659,138,1408,288,38.4,175.6,21.2,3987,9904,3379,393,260,5.7,6,3,9999,99999,9,999999999,0.0,999,999,99
2050,1,2,16,0,*?*?*?*?*?*?*?*?*?*?*?*?*?*?*?*?*?*?*?*?*?*?,5.6,2.1,78,102659,0,-0,305,0.0,-0.0,0.0,0,0,0,0,263,4.6,10,5,9999,99999,9,999999999,0.0,999,999,99
2050,1,2,17,0,*?*?*?*?*?*?*?*?*?*?*?*?*?*?*?*?*?*?*?*?*?*?,5.4,1.7,77,102659,0,-0,304,0.0,-0.0,0.0,0,0,0,0,267,6.2,10,5,9999,99999,9,999999999,0.0,999,999,99
2050,1,2,18,0,*?*?*?*?*?*?*?*?*?*?*?*?*?*?*?*?*?*?*?*?*?*?,5.0,0.8,75,102659,0,-0,302,0.0,-0.0,0.0,0,0,0,0,270,6.7,10,5,9999,99999,9,999999999,0.0,999,999,99
2050,1,2,19,0,*?*?*?*?*?*?*?*?*?*?*?*?*?*?*?*?*?*?*?*?*?*?,4.9,2.3,83,102659,0,-0,302,0.0,-0.0,0.0,0,0,0,0,270,5.2,10,5,9999,99999,9,999999999,0.0,999,999,99
2050,1,2,20,0,*?*?*?*?*?*?*?*?*?*?*?*?*?*?*?*?*?*?*?*?*?*?,3.9,2.3,89,102659,0,-0,297,0.0,-0.0,0.0,0,0,0,0,270,4.1,10,5,9999,99999,9,999999999,0.0,999,999,99
2050,1,2,21,0,*?*?*?*?*?*?*?*?*?*?*?*?*?*?*?*?*?*?*?*?*?*?,5.1,2.1,81,102659,0,-0,303,0.0,-0.0,0.0,0,0,0,0,270,4.6,10,5,9999,99999,9,999999999,0.0,999,999,99
2050,1,2,22,0,*?*?*?*?*?*?*?*?*?*?*?*?*?*?*?*?*?*?*?*?*?*?,4.0,1.3,82,102659,0,-0,298,0.0,-0.0,0.0,0,0,0,0,270,3.6,10,5,9999,99999,9,999999999,0.0,999,999,99
2050,1,2,23,0,*?*?*?*?*?*?*?*?*?*?*?*?*?*?*?*?*?*?*?*?*?*?,3.9,1.5,84,102659,0,-0,298,0.0,-0.0,0.0,0,0,0,0,270,2.6,10,5,9999,99999,9,999999999,0.0,999,999,99
2050,1,2,24,0,*?*?*?*?*?*?*?*?*?*?*?*?*?*?*?*?*?*?*?*?*?*?,3.6,-1.9,66,102659,0,-0,297,0.0,-0.0,0.0,0,0,0,0,290,5.2,10,5,9999,99999,9,999999999,0.0,999,999,99
2050,1,3,1,0,*?*?*?*?*?*?*?*?*?*?*?*?*?*?*?*?*?*?*?*?*?*?,2.9,1.5,97,103582,0,-0,293,0.0,-0.0,0.0,0,0,0,0,268,6.2,10,5,9999,99999,9,999999999,0.0,999,999,99
2050,1,3,2,0,*?*?*?*?*?*?*?*?*?*?*?*?*?*?*?*?*?*?*?*?*?*?,2.2,1.3,100,103582,0,-0,290,0.0,-0.0,0.0,0,0,0,0,267,3.6,10,5,9999,99999,9,999999999,0.0,999,999,99
2050,1,3,3,0,*?*?*?*?*?*?*?*?*?*?*?*?*?*?*?*?*?*?*?*?*?*?,2.8,1.9,100,103582,0,-0,293,0.0,-0.0,0.0,0,0,0,0,265,5.2,10,5,9999,99999,9,999999999,0.0,999,999,99
2050,1,3,4,0,*?*?*?*?*?*?*?*?*?*?*?*?*?*?*?*?*?*?*?*?*?*?,2.0,0.6,98,103582,0,-0,290,0.0,-0.0,0.0,0,0,0,0,263,4.1,10,5,9999,99999,9,999999999,0.0,999,999,99
2050,1,3,5,0,*?*?*?*?*?*?*?*?*?*?*?*?*?*?*?*?*?*?*?*?*?*?,2.6,0.6,94,103582,0,-0,292,0.0,-0.0,0.0,0,0,0,0,262,4.1,10,5,9999,99999,9,999999999,0.0,999,999,99
2050,1,3,6,0,*?*?*?*?*?*?*?*?*?*?*?*?*?*?*?*?*?*?*?*?*?*?,2.0,0.4,96,103582,0,-0,290,0.0,-0.0,0.0,0,0,0,0,260,4.6,10,5,9999,99999,9,999999999,0.0,999,999,99
2050,1,3,7,0,*?*?*?*?*?*?*?*?*?*?*?*?*?*?*?*?*?*?*?*?*?*?,1.7,1.7,100,103582,0,-0,288,0.0,-0.0,0.0,0,0,0,0,258,4.6,10,5,9999,99999,9,999999999,0.0,999,999,99
2050,1,3,8,0,*?*?*?*?*?*?*?*?*?*?*?*?*?*?*?*?*?*?*?*?*?*?,1.5,1.5,100,103582,21,1386,287,0.0,0.0,0.0,0,0,0,0,257,5.2,10,5,9999,99999,9,999999999,0.0,999,999,99
2050,1,3,9,0,*?*?*?*?*?*?*?*?*?*?*?*?*?*?*?*?*?*?*?*?*?*?,2.3,2.3,100,103582,188,1413,291,22.4,0.0,22.4,2644,-0,2646,869,255,4.6,10,5,9999,99999,9,999999999,0.0,999,999,99
2050,1,3,10,0,*?*?*?*?*?*?*?*?*?*?*?*?*?*?*?*?*?*?*?*?*?*?,3.2,3.0,100,103582,313,1412,294,46.7,0.0,46.7,5455,0,5466,1849,253,4.1,10,5,9999,99999,9,999999999,0.0,999,999,99
2050,1,3,11,0,*?*?*?*?*?*?*?*?*?*?*?*?*?*?*?*?*?*?*?*?*?*?,4.5,3.2,98,103582,388,1413,300,61.3,0.0,61.3,7161,0,7178,2481,252,4.1,10,5,9999,99999,9,999999999,0.0,999,999,99
2050,1,3,12,0,*?*?*?*?*?*?*?*?*?*?*?*?*?*?*?*?*?*?*?*?*?*?,5.4,2.7,89,103582,408,1413,304,65.2,0.0,65.2,7614,0,7633,2653,250,4.6,10,5,9999,99999,9,999999999,0.0,999,999,99
2050,1,3,13,0,*?*?*?*?*?*?*?*?*?*?*?*?*?*?*?*?*?*?*?*?*?*?,5.3,2.7,89,103582,371,1412,303,58.0,0.0,58.0,6773,0,6789,2334,253,5.2,10,5,9999,99999,9,999999999,0.0,999,999,99
2050,1,3,14,0,*?*?*?*?*?*?*?*?*?*?*?*?*?*?*?*?*?*?*?*?*?*?,5.5,3.9,97,103582,280,1411,304,40.3,0.0,40.3,4715,0,4723,1583,257,5.7,10,5,9999,99999,9,999999999,0.0,999,999,99
2050,1,3,15,0,*?*?*?*?*?*?*?*?*?*?*?*?*?*?*?*?*?*?*?*?*?*?,5.5,4.8,100,103582,142,1416,304,13.4,0.0,13.4,1606,-0,1607,524,260,5.7,10,5,9999,99999,9,999999999,0.0,999,999,99
2050,1,3,16,0,*?*?*?*?*?*?*?*?*?*?*?*?*?*?*?*?*?*?*?*?*?*?,5.4,5.5,100,103582,0,-0,303,0.0,-0.0,0.0,0,0,0,0,263,4.6,10,5,9999,99999,9,999999999,0.0,999,999,99
2050,1,3,17,0,*?*?*?*?*?*?*?*?*?*?*?*?*?*?*?*?*?*?*?*?*?*?,4.3,4.3,100,103582,0,-0,299,0.0,-0.0,0.0,0,0,0,0,267,6.2,10,5,9999,99999,9,999999999,0.0,999,999,99
2050,1,3,18,0,*?*?*?*?*?*?*?*?*?*?*?*?*?*?*?*?*?*?*?*?*?*?,4.1,4.1,100,103582,0,-0,298,0.0,-0.0,0.0,0,0,0,0,270,6.7,10,5,9999,99999,9,999999999,0.0,999,999,99
2050,1,3,19,0,*?*?*?*?*?*?*?*?*?*?*?*?*?*?*?*?*?*?*?*?*?*?,3.3,3.2,100,103582,0,-0,295,0.0,-0.0,0.0,0,0,0,0,270,5.2,10,5,9999,99999,9,999999999,0.0,999,999,99
2050,1,3,20,0,*?*?*?*?*?*?*?*?*?*?*?*?*?*?*?*?*?*?*?*?*?*?,3.1,3.0,100,103582,0,-0,294,0.0,-0.0,0.0,0,0,0,0,270,4.1,10,5,9999,99999,9,999999999,0.0,999,999,99
2050,1,3,21,0,*?*?*?*?*?*?*?*?*?*?*?*?*?*?*?*?*?*?*?*?*?*?,3.7,3.6,100,103582,0,-0,296,0.0,-0.0,0.0,0,0,0,0,270,4.6,10,5,9999,99999,9,999999999,0.0,999,999,99
2050,1,3,22,0,*?*?*?*?*?*?*?*?*?*?*?*?*?*?*?*?*?*?*?*?*?*?,3.1,3.0,100,103582,0,-0,294,0.0,-0.0,0.0,0,0,0,0,270,3.6,10,5,9999,99999,9,999999999,0.0,999,999,99
2050,1,3,23,0,*?*?*?*?*?*?*?*?*?*?*?*?*?*?*?*?*?*?*?*?*?*?,3.0,3.0,100,103582,0,-0,294,0.0,-0.0,0.0,0,0,0,0,270,2.6,10,5,9999,99999,9,999999999,0.0,999,999,99
2050,1,3,24,0,*?*?*?*?*?*?*?*?*?*?*?*?*?*?*?*?*?*?*?*?*?*?,3.8,1.5,91,103582,0,-0,297,0.0,-0.0,0.0,0,0,0,0,270,5.2,10,5,9999,99999,9,999999999,0.0,999,999,99
2050,1,4,1,0,*?*?*?*?*?*?*?*?*?*?*?*?*?*?*?*?*?*?*?*?*?*?,3.7,3.8,100,103905,0,-0,296,0.0,-0.0,0.0,0,0,0,0,270,6.2,10,5,9999,99999,9,999999999,0.0,999,999,99
2050,1,4,2,0,*?*?*?*?*?*?*?*?*?*?*?*?*?*?*?*?*?*?*?*?*?*?,4.3,4.1,99,103905,0,-0,299,0.0,-0.0,0.0,0,0,0,0,270,3.6,10,5,9999,99999,9,999999999,0.0,999,999,99
2050,1,4,3,0,*?*?*?*?*?*?*?*?*?*?*?*?*?*?*?*?*?*?*?*?*?*?,4.7,4.3,97,103905,0,-0,301,0.0,-0.0,0.0,0,0,0,0,270,5.2,10,5,9999,99999,9,999999999,0.0,999,999,99
2050,1,4,4,0,*?*?*?*?*?*?*?*?*?*?*?*?*?*?*?*?*?*?*?*?*?*?,3.7,3.8,100,103905,0,-0,296,0.0,-0.0,0.0,0,0,0,0,270,4.1,10,5,9999,99999,9,999999999,0.0,999,999,99
2050,1,4,5,0,*?*?*?*?*?*?*?*?*?*?*?*?*?*?*?*?*?*?*?*?*?*?,2.7,2.7,100,103905,0,-0,292,0.0,-0.0,0.0,0,0,0,0,270,4.1,10,5,9999,99999,9,999999999,0.0,999,999,99
2050,1,4,6,0,*?*?*?*?*?*?*?*?*?*?*?*?*?*?*?*?*?*?*?*?*?*?,3.8,3.4,98,103905,0,-0,297,0.0,-0.0,0.0,0,0,0,0,270,4.6,10,5,9999,99999,9,999999999,0.0,999,999,99
2050,1,4,7,0,*?*?*?*?*?*?*?*?*?*?*?*?*?*?*?*?*?*?*?*?*?*?,4.8,3.2,90,103905,0,-0,301,0.0,-0.0,0.0,0,0,0,0,267,4.6,10,5,9999,99999,9,999999999,0.0,999,999,99
2050,1,4,8,0,*?*?*?*?*?*?*?*?*?*?*?*?*?*?*?*?*?*?*?*?*?*?,3.6,2.9,95,103905,22,1410,296,0.0,0.0,0.0,0,0,0,0,263,5.2,10,5,9999,99999,9,999999999,0.0,999,999,99
2050,1,4,9,0,*?*?*?*?*?*?*?*?*?*?*?*?*?*?*?*?*?*?*?*?*?*?,4.0,3.6,98,103905,189,1412,298,22.6,0.0,22.6,2667,-0,2670,877,260,4.6,10,5,9999,99999,9,999999999,0.0,999,999,99
2050,1,4,10,0,*?*?*?*?*?*?*?*?*?*?*?*?*?*?*?*?*?*?*?*?*?*?,5.3,3.9,91,103905,315,1415,303,47.0,0.0,47.0,5490,0,5501,1862,257,4.1,10,5,9999,99999,9,999999999,0.0,999,999,99
2050,1,4,11,0,*?*?*?*?*?*?*?*?*?*?*?*?*?*?*?*?*?*?*?*?*?*?,6.9,5.1,88,103905,390,1413,310,61.7,0.0,61.7,7206,0,7223,2498,253,4.1,10,5,9999,99999,9,999999999,0.0,999,999,99
2050,1,4,12,0,*?*?*?*?*?*?*?*?*?*?*?*?*?*?*?*?*?*?*?*?*?*?,7.7,4.6,81,103905,410,1412,314,65.6,0.0,65.6,7669,0,7688,2674,250,4.6,10,5,9999,99999,9,999999999,0.0,999,999,99
2050,1,4,13,0,*?*?*?*?*?*?*?*?*?*?*?*?*?*?*?*?*?*?*?*?*?*?,7.5,2.7,72,103905,374,1413,313,58.6,0.0,58.6,6838,0,6854,2359,240,5.2,10,5,9999,99999,9,999999999,0.0,999,999,99
2050,1,4,14,0,*?*?*?*?*?*?*?*?*?*?*?*?*?*?*?*?*?*?*?*?*?*?,7.9,3.0,71,103905,283,1410,315,41.0,0.0,41.0,4786,0,4795,1608,230,5.7,10,5,9999,99999,9,999999999,0.0,999,999,99
2050,1,4,15,0,*?*?*?*?*?*?*?*?*?*?*?*?*?*?*?*?*?*?*?*?*?*?,7.8,3.8,76,103905,145,1412,314,14.0,0.0,14.0,1682,-0,1683,549,220,5.7,10,5,9999,99999,9,999999999,0.0,999,999,99
2050,1,4,16,0,*?*?*?*?*?*?*?*?*?*?*?*?*?*?*?*?*?*?*?*?*?*?,7.8,3.6,75,103905,0,-0,314,0.0,-0.0,0.0,0,0,0,0,210,4.6,10,5,9999,99999,9,999999999,0.0,999,999,99
2050,1,4,17,0,*?*?*?*?*?*?*?*?*?*?*?*?*?*?*?*?*?*?*?*?*?*?,7.6,4.1,78,103905,0,-0,313,0.0,-0.0,0.0,0,0,0,0,200,6.2,10,5,9999,99999,9,999999999,0.0,999,999,99
2050,1,4,18,0,*?*?*?*?*?*?*?*?*?*?*?*?*?*?*?*?*?*?*?*?*?*?,5.2,1.5,77,103905,0,-0,303,0.0,-0.0,0.0,0,0,0,0,190,6.7,10,5,9999,99999,9,999999999,0.0,999,999,99
2050,1,4,19,0,*?*?*?*?*?*?*?*?*?*?*?*?*?*?*?*?*?*?*?*?*?*?,5.6,1.9,77,103905,0,-0,305,0.0,-0.0,0.0,0,0,0,0,193,5.2,10,5,9999,99999,9,999999999,0.0,999,999,99
2050,1,4,20,0,*?*?*?*?*?*?*?*?*?*?*?*?*?*?*?*?*?*?*?*?*?*?,5.4,2.1,79,103905,0,-0,304,0.0,-0.0,0.0,0,0,0,0,197,4.1,10,5,9999,99999,9,999999999,0.0,999,999,99
2050,1,4,21,0,*?*?*?*?*?*?*?*?*?*?*?*?*?*?*?*?*?*?*?*?*?*?,4.4,2.1,85,103905,0,-0,300,0.0,-0.0,0.0,0,0,0,0,200,4.6,10,5,9999,99999,9,999999999,0.0,999,999,99
2050,1,4,22,0,*?*?*?*?*?*?*?*?*?*?*?*?*?*?*?*?*?*?*?*?*?*?,4.5,1.0,78,103905,0,-0,300,0.0,-0.0,0.0,0,0,0,0,203,3.6,10,5,9999,99999,9,999999999,0.0,999,999,99
2050,1,4,23,0,*?*?*?*?*?*?*?*?*?*?*?*?*?*?*?*?*?*?*?*?*?*?,4.5,2.3,85,103905,0,-0,300,0.0,-0.0,0.0,0,0,0,0,207,2.6,10,5,9999,99999,9,999999999,0.0,999,999,99
2050,1,4,24,0,*?*?*?*?*?*?*?*?*?*?*?*?*?*?*?*?*?*?*?*?*?*?,2.9,2.9,100,103905,0,-0,293,0.0,-0.0,0.0,0,0,0,0,270,5.2,10,5,9999,99999,9,999999999,0.0,999,999,99
2050,1,5,1,0,*?*?*?*?*?*?*?*?*?*?*?*?*?*?*?*?*?*?*?*?*?*?,4.8,4.5,100,103593,0,-0,301,0.0,-0.0,0.0,0,0,0,0,212,6.2,10,5,9999,99999,9,999999999,0.0,999,999,99
2050,1,5,2,0,*?*?*?*?*?*?*?*?*?*?*?*?*?*?*?*?*?*?*?*?*?*?,4.8,4.8,100,103593,0,-0,301,0.0,-0.0,0.0,0,0,0,0,213,3.6,10,5,9999,99999,9,999999999,0.0,999,999,99
2050,1,5,3,0,*?*?*?*?*?*?*?*?*?*?*?*?*?*?*?*?*?*?*?*?*?*?,5.1,5.1,100,103593,0,-0,302,0.0,-0.0,0.0,0,0,0,0,215,5.2,10,5,9999,99999,9,999999999,0.0,999,999,99
2050,1,5,4,0,*?*?*?*?*?*?*?*?*?*?*?*?*?*?*?*?*?*?*?*?*?*?,4.4,4.5,100,103593,0,-0,299,0.0,-0.0,0.0,0,0,0,0,217,4.1,10,5,9999,99999,9,999999999,0.0,999,999,99
2050,1,5,5,0,*?*?*?*?*?*?*?*?*?*?*?*?*?*?*?*?*?*?*?*?*?*?,3.6,3.6,100,103593,0,-0,296,0.0,-0.0,0.0,0,0,0,0,218,4.1,10,5,9999,99999,9,999999999,0.0,999,999,99
2050,1,5,6,0,*?*?*?*?*?*?*?*?*?*?*?*?*?*?*?*?*?*?*?*?*?*?,4.1,4.1,100,103593,0,-0,298,0.0,-0.0,0.0,0,0,0,0,220,4.6,10,5,9999,99999,9,999999999,0.0,999,999,99
2050,1,5,7,0,*?*?*?*?*?*?*?*?*?*?*?*?*?*?*?*?*?*?*?*?*?*?,4.5,4.5,100,103593,0,-0,283,0.0,-0.0,0.0,0,0,0,0,218,4.6,6,3,9999,99999,9,999999999,0.0,999,999,99
2050,1,5,8,0,*?*?*?*?*?*?*?*?*?*?*?*?*?*?*?*?*?*?*?*?*?*?,4.9,4.8,100,103593,23,1422,259,0.0,0.0,0.0,0,0,0,0,217,5.2,0,0,9999,99999,9,999999999,0.0,999,999,99
2050,1,5,9,0,*?*?*?*?*?*?*?*?*?*?*?*?*?*?*?*?*?*?*?*?*?*?,5.0,5.0,100,103593,190,1411,260,78.7,408.9,23.6,8150,28601,3887,494,215,4.6,0,0,9999,99999,9,999999999,0.0,999,999,99
2050,1,5,10,0,*?*?*?*?*?*?*?*?*?*?*?*?*?*?*?*?*?*?*?*?*?*?,5.3,5.3,100,103593,316,1412,299,82.2,48.9,71.3,9023,4084,8077,1868,213,4.1,9,5,9999,99999,9,999999999,0.0,999,999,99
2050,1,5,11,0,*?*?*?*?*?*?*?*?*?*?*?*?*?*?*?*?*?*?*?*?*?*?,6.7,6.2,100,103593,392,1412,297,168.9,217.3,108.6,17874,18988,12658,2146,212,4.1,7,4,9999,99999,9,999999999,0.0,999,999,99
2050,1,5,12,0,*?*?*?*?*?*?*?*?*?*?*?*?*?*?*?*?*?*?*?*?*?*?,7.3,7.3,100,103593,413,1413,304,152.2,131.3,113.9,16599,11859,13065,2535,210,4.6,8,4,9999,99999,9,999999999,0.0,999,999,99
2050,1,5,13,0,*?*?*?*?*?*?*?*?*?*?*?*?*?*?*?*?*?*?*?*?*?*?,7.3,5.9,99,103593,377,1413,287,197.5,435.3,81.4,20844,36869,10688,1488,215,5.2,4,2,9999,99999,9,999999999,0.0,999,999,99
2050,1,5,14,0,*?*?*?*?*?*?*?*?*?*?*?*?*?*?*?*?*?*?*?*?*?*?,7.5,6.1,98,103593,287,1414,284,141.7,444.8,51.5,14572,34220,7682,935,220,5.7,3,2,9999,99999,9,999999999,0.0,999,999,99
2050,1,5,15,0,*?*?*?*?*?*?*?*?*?*?*?*?*?*?*?*?*?*?*?*?*?*?,7.4,6.4,100,103593,149,1416,296,44.4,189.0,24.5,4584,10967,3844,449,225,5.7,6,3,9999,99999,9,999999999,0.0,999,999,99
2050,1,5,16,0,*?*?*?*?*?*?*?*?*?*?*?*?*?*?*?*?*?*?*?*?*?*?,7.0,5.9,100,103593,0,-0,310,0.0,-0.0,0.0,0,0,0,0,230,4.6,10,5,9999,99999,9,999999999,0.0,999,999,99
2050,1,5,17,0,*?*?*?*?*?*?*?*?*?*?*?*?*?*?*?*?*?*?*?*?*?*?,7.0,5.9,100,103593,0,-0,310,0.0,-0.0,0.0,0,0,0,0,235,6.2,10,5,9999,99999,9,999999999,0.0,999,999,99
2050,1,5,18,0,*?*?*?*?*?*?*?*?*?*?*?*?*?*?*?*?*?*?*?*?*?*?,6.0,5.9,100,103593,0,-0,306,0.0,-0.0,0.0,0,0,0,0,240,6.7,10,5,9999,99999,9,999999999,0.0,999,999,99
2050,1,5,19,0,*?*?*?*?*?*?*?*?*?*?*?*?*?*?*?*?*?*?*?*?*?*?,5.8,5.8,100,103593,0,-0,305,0.0,-0.0,0.0,0,0,0,0,232,5.2,10,5,9999,99999,9,999999999,0.0,999,999,99
2050,1,5,20,0,*?*?*?*?*?*?*?*?*?*?*?*?*?*?*?*?*?*?*?*?*?*?,4.8,4.8,100,103593,0,-0,301,0.0,-0.0,0.0,0,0,0,0,223,4.1,10,5,9999,99999,9,999999999,0.0,999,999,99
2050,1,5,21,0,*?*?*?*?*?*?*?*?*?*?*?*?*?*?*?*?*?*?*?*?*?*?,4.9,5.0,100,103593,0,-0,301,0.0,-0.0,0.0,0,0,0,0,215,4.6,10,5,9999,99999,9,999999999,0.0,999,999,99
2050,1,5,22,0,*?*?*?*?*?*?*?*?*?*?*?*?*?*?*?*?*?*?*?*?*?*?,5.4,5.1,100,103593,0,-0,303,0.0,-0.0,0.0,0,0,0,0,207,3.6,10,5,9999,99999,9,999999999,0.0,999,999,99
2050,1,5,23,0,*?*?*?*?*?*?*?*?*?*?*?*?*?*?*?*?*?*?*?*?*?*?,5.0,5.0,100,103593,0,-0,302,0.0,-0.0,0.0,0,0,0,0,198,2.6,10,5,9999,99999,9,999999999,0.0,999,999,99
2050,1,5,24,0,*?*?*?*?*?*?*?*?*?*?*?*?*?*?*?*?*?*?*?*?*?*?,4.5,3.4,100,103593,0,-0,300,0.0,-0.0,0.0,0,0,0,0,210,5.2,10,5,9999,99999,9,999999999,0.0,999,999,99
2050,1,6,1,0,*?*?*?*?*?*?*?*?*?*?*?*?*?*?*?*?*?*?*?*?*?*?,5.0,3.4,89,103188,0,-0,302,0.0,-0.0,0.0,0,0,0,0,188,6.2,10,5,9999,99999,9,999999999,0.0,999,999,99
2050,1,6,2,0,*?*?*?*?*?*?*?*?*?*?*?*?*?*?*?*?*?*?*?*?*?*?,4.9,2.7,85,103188,0,-0,302,0.0,-0.0,0.0,0,0,0,0,187,3.6,10,5,9999,99999,9,999999999,0.0,999,999,99
2050,1,6,3,0,*?*?*?*?*?*?*?*?*?*?*?*?*?*?*?*?*?*?*?*?*?*?,5.4,3.0,84,103188,0,-0,304,0.0,-0.0,0.0,0,0,0,0,185,5.2,10,5,9999,99999,9,999999999,0.0,999,999,99
2050,1,6,4,0,*?*?*?*?*?*?*?*?*?*?*?*?*?*?*?*?*?*?*?*?*?*?,4.9,1.5,79,103188,0,-0,302,0.0,-0.0,0.0,0,0,0,0,183,4.1,10,5,9999,99999,9,999999999,0.0,999,999,99
2050,1,6,5,0,*?*?*?*?*?*?*?*?*?*?*?*?*?*?*?*?*?*?*?*?*?*?,6.1,2.7,77,103188,0,-0,307,0.0,-0.0,0.0,0,0,0,0,182,4.1,10,5,9999,99999,9,999999999,0.0,999,999,99
2050,1,6,6,0,*?*?*?*?*?*?*?*?*?*?*?*?*?*?*?*?*?*?*?*?*?*?,5.4,2.5,81,103188,0,-0,304,0.0,-0.0,0.0,0,0,0,0,180,4.6,10,5,9999,99999,9,999999999,0.0,999,999,99
2050,1,6,7,0,*?*?*?*?*?*?*?*?*?*?*?*?*?*?*?*?*?*?*?*?*?*?,5.0,2.1,81,103188,0,-0,302,0.0,-0.0,0.0,0,0,0,0,183,4.6,10,5,9999,99999,9,999999999,0.0,999,999,99
2050,1,6,8,0,*?*?*?*?*?*?*?*?*?*?*?*?*?*?*?*?*?*?*?*?*?*?,4.4,2.1,84,103188,24,1423,300,0.0,0.0,0.0,0,0,0,0,187,5.2,10,5,9999,99999,9,999999999,0.0,999,999,99
2050,1,6,9,0,*?*?*?*?*?*?*?*?*?*?*?*?*?*?*?*?*?*?*?*?*?*?,3.7,1.9,87,103188,192,1415,278,69.7,230.0,38.5,7373,14113,5268,680,190,4.6,6,3,9999,99999,9,999999999,0.0,999,999,99
2050,1,6,10,0,*?*?*?*?*?*?*?*?*?*?*?*?*?*?*?*?*?*?*?*?*?*?,6.1,2.7,78,103188,318,1412,274,162.5,459.7,59.0,16682,36720,8695,1070,193,4.1,3,2,9999,99999,9,999999999,0.0,999,999,99
2050,1,6,11,0,*?*?*?*?*?*?*?*?*?*?*?*?*?*?*?*?*?*?*?*?*?*?,8.3,4.8,78,103188,394,1411,312,108.7,51.8,94.2,11927,4599,10654,2534,197,4.1,9,5,9999,99999,9,999999999,0.0,999,999,99
2050,1,6,12,0,*?*?*?*?*?*?*?*?*?*?*?*?*?*?*?*?*?*?*?*?*?*?,8.5,5.6,81,103188,416,1414,304,181.3,220.1,116.6,19194,19681,13540,2324,200,4.6,7,4,9999,99999,9,999999999,0.0,999,999,99
2050,1,6,13,0,*?*?*?*?*?*?*?*?*?*?*?*?*?*?*?*?*?*?*?*?*?*?,8.4,5.9,84,103188,380,1413,308,137.5,128.8,102.9,15003,11319,11837,2269,195,5.2,8,4,9999,99999,9,999999999,0.0,999,999,99
2050,1,6,14,0,*?*?*?*?*?*?*?*?*?*?*?*?*?*?*?*?*?*?*?*?*?*?,8.6,5.1,78,103188,290,1412,304,115.0,199.8,73.9,12187,15182,8787,1401,190,5.7,7,4,9999,99999,9,999999999,0.0,999,999,99
2050,1,6,15,0,*?*?*?*?*?*?*?*?*?*?*?*?*?*?*?*?*?*?*?*?*?*?,8.4,4.8,77,103188,152,1410,290,51.5,281.0,21.2,5385,16664,3427,398,185,5.7,4,2,9999,99999,9,999999999,0.0,999,999,99
2050,1,6,16,0,*?*?*?*?*?*?*?*?*?*?*?*?*?*?*?*?*?*?*?*?*?*?,8.5,5.3,79,103188,0,-0,317,0.0,-0.0,0.0,0,0,0,0,180,4.6,10,5,9999,99999,9,999999999,0.0,999,999,99
2050,1,6,17,0,*?*?*?*?*?*?*?*?*?*?*?*?*?*?*?*?*?*?*?*?*?*?,7.0,3.9,81,103188,0,-0,311,0.0,-0.0,0.0,0,0,0,0,175,6.2,10,5,9999,99999,9,999999999,0.0,999,999,99
2050,1,6,18,0,*?*?*?*?*?*?*?*?*?*?*?*?*?*?*?*?*?*?*?*?*?*?,5.9,3.6,84,103188,0,-0,306,0.0,-0.0,0.0,0,0,0,0,170,6.7,10,5,9999,99999,9,999999999,0.0,999,999,99
2050,1,6,19,0,*?*?*?*?*?*?*?*?*?*?*?*?*?*?*?*?*?*?*?*?*?*?,5.9,3.4,83,103188,0,-0,306,0.0,-0.0,0.0,0,0,0,0,172,5.2,10,5,9999,99999,9,999999999,0.0,999,999,99
2050,1,6,20,0,*?*?*?*?*?*?*?*?*?*?*?*?*?*?*?*?*?*?*?*?*?*?,5.6,3.9,88,103188,0,-0,305,0.0,-0.0,0.0,0,0,0,0,173,4.1,10,5,9999,99999,9,999999999,0.0,999,999,99
2050,1,6,21,0,*?*?*?*?*?*?*?*?*?*?*?*?*?*?*?*?*?*?*?*?*?*?,5.8,3.6,85,103188,0,-0,306,0.0,-0.0,0.0,0,0,0,0,175,4.6,10,5,9999,99999,9,999999999,0.0,999,999,99
2050,1,6,22,0,*?*?*?*?*?*?*?*?*?*?*?*?*?*?*?*?*?*?*?*?*?*?,5.2,2.5,82,103188,0,-0,303,0.0,-0.0,0.0,0,0,0,0,177,3.6,10,5,9999,99999,9,999999999,0.0,999,999,99
2050,1,6,23,0,*?*?*?*?*?*?*?*?*?*?*?*?*?*?*?*?*?*?*?*?*?*?,5.2,3.8,90,103188,0,-0,303,0.0,-0.0,0.0,0,0,0,0,178,2.6,10,5,9999,99999,9,999999999,0.0,999,999,99
2050,1,6,24,0,*?*?*?*?*?*?*?*?*?*?*?*?*?*?*?*?*?*?*?*?*?*?,4.7,4.3,97,103188,0,-0,301,0.0,-0.0,0.0,0,0,0,0,190,5.2,10,5,9999,99999,9,999999999,0.0,999,999,99
2050,1,7,1,0,*?*?*?*?*?*?*?*?*?*?*?*?*?*?*?*?*?*?*?*?*?*?,5.2,-0.4,66,102587,0,-0,304,0.0,-0.0,0.0,0,0,0,0,178,6.2,10,5,9999,99999,9,999999999,0.0,999,999,99
2050,1,7,2,0,*?*?*?*?*?*?*?*?*?*?*?*?*?*?*?*?*?*?*?*?*?*?,4.4,-2.7,58,102587,0,-0,300,0.0,-0.0,0.0,0,0,0,0,177,3.6,10,5,9999,99999,9,999999999,0.0,999,999,99
2050,1,7,3,0,*?*?*?*?*?*?*?*?*?*?*?*?*?*?*?*?*?*?*?*?*?*?,3.5,-2.9,61,102587,0,-0,297,0.0,-0.0,0.0,0,0,0,0,175,5.2,10,5,9999,99999,9,999999999,0.0,999,999,99
2050,1,7,4,0,*?*?*?*?*?*?*?*?*?*?*?*?*?*?*?*?*?*?*?*?*?*?,4.5,-1.1,66,102587,0,-0,301,0.0,-0.0,0.0,0,0,0,0,173,4.1,10,5,9999,99999,9,999999999,0.0,999,999,99
2050,1,7,5,0,*?*?*?*?*?*?*?*?*?*?*?*?*?*?*?*?*?*?*?*?*?*?,5.4,-0.6,64,102587,0,-0,304,0.0,-0.0,0.0,0,0,0,0,172,4.1,10,5,9999,99999,9,999999999,0.0,999,999,99
2050,1,7,6,0,*?*?*?*?*?*?*?*?*?*?*?*?*?*?*?*?*?*?*?*?*?*?,4.5,-0.8,67,102587,0,-0,301,0.0,-0.0,0.0,0,0,0,0,170,4.6,10,5,9999,99999,9,999999999,0.0,999,999,99
2050,1,7,7,0,*?*?*?*?*?*?*?*?*?*?*?*?*?*?*?*?*?*?*?*?*?*?,6.2,-0.8,59,102587,0,-0,308,0.0,-0.0,0.0,0,0,0,0,177,4.6,10,5,9999,99999,9,999999999,0.0,999,999,99
2050,1,7,8,0,*?*?*?*?*?*?*?*?*?*?*?*?*?*?*?*?*?*?*?*?*?*?,5.0,-1.7,60,102587,25,1413,297,0.0,0.0,0.0,0,0,0,0,183,5.2,9,5,9999,99999,9,999999999,0.0,999,999,99
2050,1,7,9,0,*?*?*?*?*?*?*?*?*?*?*?*?*?*?*?*?*?*?*?*?*?*?,5.6,-1.3,60,102587,193,1411,305,23.4,0.0,23.4,2760,-0,2764,909,190,4.6,10,5,9999,99999,9,999999999,0.0,999,999,99
2050,1,7,10,0,*?*?*?*?*?*?*?*?*?*?*?*?*?*?*?*?*?*?*?*?*?*?,6.7,-1.1,57,102587,320,1412,305,83.5,49.0,72.4,9167,4113,8205,1900,197,4.1,9,5,9999,99999,9,999999999,0.0,999,999,99
2050,1,7,11,0,*?*?*?*?*?*?*?*?*?*?*?*?*?*?*?*?*?*?*?*?*?*?,8.7,-0.0,53,102587,397,1413,314,109.5,51.8,94.9,12020,4613,10737,2557,203,4.1,9,5,9999,99999,9,999999999,0.0,999,999,99
2050,1,7,12,0,*?*?*?*?*?*?*?*?*?*?*?*?*?*?*?*?*?*?*?*?*?*?,9.6,0.4,53,102587,418,1411,323,67.2,0.0,67.2,7858,0,7878,2747,210,4.6,10,5,9999,99999,9,999999999,0.0,999,999,99
2050,1,7,13,0,*?*?*?*?*?*?*?*?*?*?*?*?*?*?*?*?*?*?*?*?*?*?,9.7,-0.0,50,102587,383,1411,324,60.4,0.0,60.4,7053,0,7070,2440,208,5.2,10,5,9999,99999,9,999999999,0.0,999,999,99
2050,1,7,14,0,*?*?*?*?*?*?*?*?*?*?*?*?*?*?*?*?*?*?*?*?*?*?,9.8,0.2,51,102587,294,1413,324,43.0,0.0,43.0,5021,0,5031,1693,207,5.7,10,5,9999,99999,9,999999999,0.0,999,999,99
2050,1,7,15,0,*?*?*?*?*?*?*?*?*?*?*?*?*?*?*?*?*?*?*?*?*?*?,9.7,0.2,51,102587,156,1412,324,16.2,0.0,16.2,1930,-0,1931,631,205,5.7,10,5,9999,99999,9,999999999,0.0,999,999,99
2050,1,7,16,0,*?*?*?*?*?*?*?*?*?*?*?*?*?*?*?*?*?*?*?*?*?*?,9.7,0.4,52,102587,0,-0,324,0.0,-0.0,0.0,0,0,0,0,203,4.6,10,5,9999,99999,9,999999999,0.0,999,999,99
2050,1,7,17,0,*?*?*?*?*?*?*?*?*?*?*?*?*?*?*?*?*?*?*?*?*?*?,8.4,0.2,56,102587,0,-0,318,0.0,-0.0,0.0,0,0,0,0,202,6.2,10,5,9999,99999,9,999999999,0.0,999,999,99
2050,1,7,18,0,*?*?*?*?*?*?*?*?*?*?*?*?*?*?*?*?*?*?*?*?*?*?,7.6,-0.6,55,102587,0,-0,314,0.0,-0.0,0.0,0,0,0,0,200,6.7,10,5,9999,99999,9,999999999,0.0,999,999,99
2050,1,7,19,0,*?*?*?*?*?*?*?*?*?*?*?*?*?*?*?*?*?*?*?*?*?*?,6.6,-1.1,57,102587,0,-0,310,0.0,-0.0,0.0,0,0,0,0,200,5.2,10,5,9999,99999,9,999999999,0.0,999,999,99
2050,1,7,20,0,*?*?*?*?*?*?*?*?*?*?*?*?*?*?*?*?*?*?*?*?*?*?,6.5,-0.2,61,102587,0,-0,309,0.0,-0.0,0.0,0,0,0,0,200,4.1,10,5,9999,99999,9,999999999,0.0,999,999,99
2050,1,7,21,0,*?*?*?*?*?*?*?*?*?*?*?*?*?*?*?*?*?*?*?*?*?*?,6.1,0.8,69,102587,0,-0,307,0.0,-0.0,0.0,0,0,0,0,200,4.6,10,5,9999,99999,9,999999999,0.0,999,999,99
2050,1,7,22,0,*?*?*?*?*?*?*?*?*?*?*?*?*?*?*?*?*?*?*?*?*?*?,5.5,0.4,69,102587,0,-0,305,0.0,-0.0,0.0,0,0,0,0,200,3.6,10,5,9999,99999,9,999999999,0.0,999,999,99
2050,1,7,23,0,*?*?*?*?*?*?*?*?*?*?*?*?*?*?*?*?*?*?*?*?*?*?,6.0,1.0,70,102587,0,-0,307,0.0,-0.0,0.0,0,0,0,0,200,2.6,10,5,9999,99999,9,999999999,0.0,999,999,99
2050,1,7,24,0,*?*?*?*?*?*?*?*?*?*?*?*?*?*?*?*?*?*?*?*?*?*?,5.1,1.9,78,102587,0,-0,303,0.0,-0.0,0.0,0,0,0,0,180,5.2,10,5,9999,99999,9,999999999,0.0,999,999,99
2050,1,8,1,0,*?*?*?*?*?*?*?*?*?*?*?*?*?*?*?*?*?*?*?*?*?*?,7.2,5.1,87,102375,0,-0,311,0.0,-0.0,0.0,0,0,0,0,198,6.2,10,5,9999,99999,9,999999999,0.0,999,999,99
2050,1,8,2,0,*?*?*?*?*?*?*?*?*?*?*?*?*?*?*?*?*?*?*?*?*?*?,7.8,6.7,93,102375,0,-0,314,0.0,-0.0,0.0,0,0,0,0,197,3.6,10,5,9999,99999,9,999999999,0.0,999,999,99
2050,1,8,3,0,*?*?*?*?*?*?*?*?*?*?*?*?*?*?*?*?*?*?*?*?*?*?,7.7,6.6,93,102375,0,-0,313,0.0,-0.0,0.0,0,0,0,0,195,5.2,10,5,9999,99999,9,999999999,0.0,999,999,99
2050,1,8,4,0,*?*?*?*?*?*?*?*?*?*?*?*?*?*?*?*?*?*?*?*?*?*?,7.5,6.1,91,102375,0,-0,313,0.0,-0.0,0.0,0,0,0,0,193,4.1,10,5,9999,99999,9,999999999,0.0,999,999,99
2050,1,8,5,0,*?*?*?*?*?*?*?*?*?*?*?*?*?*?*?*?*?*?*?*?*?*?,7.7,6.7,94,102375,0,-0,313,0.0,-0.0,0.0,0,0,0,0,192,4.1,10,5,9999,99999,9,999999999,0.0,999,999,99
2050,1,8,6,0,*?*?*?*?*?*?*?*?*?*?*?*?*?*?*?*?*?*?*?*?*?*?,7.9,6.9,94,102375,0,-0,314,0.0,-0.0,0.0,0,0,0,0,190,4.6,10,5,9999,99999,9,999999999,0.0,999,999,99
2050,1,8,7,0,*?*?*?*?*?*?*?*?*?*?*?*?*?*?*?*?*?*?*?*?*?*?,8.7,7.6,93,102375,0,-0,318,0.0,-0.0,0.0,0,0,0,0,192,4.6,10,5,9999,99999,9,999999999,0.0,999,999,99
2050,1,8,8,0,*?*?*?*?*?*?*?*?*?*?*?*?*?*?*?*?*?*?*?*?*?*?,7.6,6.6,93,102375,26,1396,297,0.0,0.0,0.0,0,0,0,0,193,5.2,6,3,9999,99999,9,999999999,0.0,999,999,99
2050,1,8,9,0,*?*?*?*?*?*?*?*?*?*?*?*?*?*?*?*?*?*?*?*?*?*?,8.5,6.7,89,102375,195,1413,305,64.6,167.0,41.5,6791,10332,5623,739,195,4.6,7,4,9999,99999,9,999999999,0.0,999,999,99
2050,1,8,10,0,*?*?*?*?*?*?*?*?*?*?*?*?*?*?*?*?*?*?*?*?*?*?,9.3,7.4,89,102375,322,1411,317,84.3,49.1,73.1,9249,4130,8278,1918,197,4.1,9,5,9999,99999,9,999999999,0.0,999,999,99
2050,1,8,11,0,*?*?*?*?*?*?*?*?*?*?*?*?*?*?*?*?*?*?*?*?*?*?,10.9,7.6,80,102375,400,1414,320,146.3,130.3,109.4,15956,11650,12571,2427,198,4.1,8,4,9999,99999,9,999999999,0.0,999,999,99
2050,1,8,12,0,*?*?*?*?*?*?*?*?*?*?*?*?*?*?*?*?*?*?*?*?*?*?,11.8,6.9,73,102375,422,1414,315,204.7,307.3,113.0,21749,27648,13185,2233,200,4.6,6,3,9999,99999,9,999999999,0.0,999,999,99
2050,1,8,13,0,*?*?*?*?*?*?*?*?*?*?*?*?*?*?*?*?*?*?*?*?*?*?,11.9,6.7,71,102375,387,1413,316,184.3,301.5,101.7,19572,26218,11933,1984,205,5.2,6,3,9999,99999,9,999999999,0.0,999,999,99
2050,1,8,14,0,*?*?*?*?*?*?*?*?*?*?*?*?*?*?*?*?*?*?*?*?*?*?,11.8,6.2,69,102375,298,1414,319,118.9,201.5,76.5,12599,15509,9072,1453,210,5.7,7,4,9999,99999,9,999999999,0.0,999,999,99
2050,1,8,15,0,*?*?*?*?*?*?*?*?*?*?*?*?*?*?*?*?*?*?*?*?*?*?,11.8,6.4,70,102375,160,1412,328,29.4,34.5,25.5,3310,2065,3089,533,215,5.7,9,5,9999,99999,9,999999999,0.0,999,999,99
2050,1,8,16,0,*?*?*?*?*?*?*?*?*?*?*?*?*?*?*?*?*?*?*?*?*?*?,11.8,7.4,75,102375,0,-0,332,0.0,-0.0,0.0,0,0,0,0,220,4.6,10,5,9999,99999,9,999999999,0.0,999,999,99
2050,1,8,17,0,*?*?*?*?*?*?*?*?*?*?*?*?*?*?*?*?*?*?*?*?*?*?,10.5,7.0,80,102375,0,-0,326,0.0,-0.0,0.0,0,0,0,0,225,6.2,10,5,9999,99999,9,999999999,0.0,999,999,99
2050,1,8,18,0,*?*?*?*?*?*?*?*?*?*?*?*?*?*?*?*?*?*?*?*?*?*?,9.8,7.4,86,102375,0,-0,323,0.0,-0.0,0.0,0,0,0,0,230,6.7,10,5,9999,99999,9,999999999,0.0,999,999,99
2050,1,8,19,0,*?*?*?*?*?*?*?*?*?*?*?*?*?*?*?*?*?*?*?*?*?*?,9.7,7.3,86,102375,0,-0,322,0.0,-0.0,0.0,0,0,0,0,252,5.2,10,5,9999,99999,9,999999999,0.0,999,999,99
2050,1,8,20,0,*?*?*?*?*?*?*?*?*?*?*?*?*?*?*?*?*?*?*?*?*?*?,9.1,7.1,88,102375,0,-0,320,0.0,-0.0,0.0,0,0,0,0,273,4.1,10,5,9999,99999,9,999999999,0.0,999,999,99
2050,1,8,21,0,*?*?*?*?*?*?*?*?*?*?*?*?*?*?*?*?*?*?*?*?*?*?,9.2,7.6,90,102375,0,-0,320,0.0,-0.0,0.0,0,0,0,0,295,4.6,10,5,9999,99999,9,999999999,0.0,999,999,99
2050,1,8,22,0,*?*?*?*?*?*?*?*?*?*?*?*?*?*?*?*?*?*?*?*?*?*?,8.1,6.1,88,102375,0,-0,315,0.0,-0.0,0.0,0,0,0,0,317,3.6,10,5,9999,99999,9,999999999,0.0,999,999,99
2050,1,8,23,0,*?*?*?*?*?*?*?*?*?*?*?*?*?*?*?*?*?*?*?*?*?*?,7.3,5.3,88,102375,0,-0,312,0.0,-0.0,0.0,0,0,0,0,338,2.6,10,5,9999,99999,9,999999999,0.0,999,999,99
2050,1,8,24,0,*?*?*?*?*?*?*?*?*?*?*?*?*?*?*?*?*?*?*?*?*?*?,6.5,3.2,80,102375,0,-0,309,0.0,-0.0,0.0,0,0,0,0,200,5.2,10,5,9999,99999,9,999999999,0.0,999,999,99
2050,1,9,1,0,*?*?*?*?*?*?*?*?*?*?*?*?*?*?*?*?*?*?*?*?*?*?,6.7,4.1,83,102127,0,-0,309,0.0,-0.0,0.0,0,0,0,0,357,6.2,10,5,9999,99999,9,999999999,0.0,999,999,99
2050,1,9,2,0,*?*?*?*?*?*?*?*?*?*?*?*?*?*?*?*?*?*?*?*?*?*?,6.9,3.6,79,102127,0,-0,310,0.0,-0.0,0.0,0,0,0,0,353,3.6,10,5,9999,99999,9,999999999,0.0,999,999,99
2050,1,9,3,0,*?*?*?*?*?*?*?*?*?*?*?*?*?*?*?*?*?*?*?*?*?*?,5.9,3.0,81,102127,0,-0,306,0.0,-0.0,0.0,0,0,0,0,350,5.2,10,5,9999,99999,9,999999999,0.0,999,999,99
2050,1,9,4,0,*?*?*?*?*?*?*?*?*?*?*?*?*?*?*?*?*?*?*?*?*?*?,5.4,3.9,90,102127,0,-0,304,0.0,-0.0,0.0,0,0,0,0,347,4.1,10,5,9999,99999,9,999999999,0.0,999,999,99
2050,1,9,5,0,*?*?*?*?*?*?*?*?*?*?*?*?*?*?*?*?*?*?*?*?*?*?,6.3,4.3,86,102127,0,-0,308,0.0,-0.0,0.0,0,0,0,0,343,4.1,10,5,9999,99999,9,999999999,0.0,999,999,99
2050,1,9,6,0,*?*?*?*?*?*?*?*?*?*?*?*?*?*?*?*?*?*?*?*?*?*?,6.1,4.1,87,102127,0,-0,307,0.0,-0.0,0.0,0,0,0,0,340,4.6,10,5,9999,99999,9,999999999,0.0,999,999,99
2050,1,9,7,0,*?*?*?*?*?*?*?*?*?*?*?*?*?*?*?*?*?*?*?*?*?*?,5.9,3.4,84,102127,0,-0,306,0.0,-0.0,0.0,0,0,0,0,292,4.6,10,5,9999,99999,9,999999999,0.0,999,999,99
2050,1,9,8,0,*?*?*?*?*?*?*?*?*?*?*?*?*?*?*?*?*?*?*?*?*?*?,5.8,3.9,87,102127,28,1422,305,0.0,0.0,0.0,0,0,0,0,243,5.2,10,5,9999,99999,9,999999999,0.0,999,999,99
2050,1,9,9,0,*?*?*?*?*?*?*?*?*?*?*?*?*?*?*?*?*?*?*?*?*?*?,7.0,4.1,82,102127,197,1413,311,24.1,0.0,24.1,2843,-0,2847,937,195,4.6,10,5,9999,99999,9,999999999,0.0,999,999,99
2050,1,9,10,0,*?*?*?*?*?*?*?*?*?*?*?*?*?*?*?*?*?*?*?*?*?*?,8.1,4.8,79,102127,325,1414,315,49.0,0.0,49.0,5720,0,5732,1945,147,4.1,10,5,9999,99999,9,999999999,0.0,999,999,99
2050,1,9,11,0,*?*?*?*?*?*?*?*?*?*?*?*?*?*?*?*?*?*?*?*?*?*?,10.9,5.9,71,102127,402,1411,328,64.1,0.0,64.1,7490,0,7509,2606,98,4.1,10,5,9999,99999,9,999999999,0.0,999,999,99
2050,1,9,12,0,*?*?*?*?*?*?*?*?*?*?*?*?*?*?*?*?*?*?*?*?*?*?,11.7,5.6,66,102127,425,1413,332,68.5,0.0,68.5,8005,0,8026,2804,50,4.6,10,5,9999,99999,9,999999999,0.0,999,999,99
2050,1,9,13,0,*?*?*?*?*?*?*?*?*?*?*?*?*?*?*?*?*?*?*?*?*?*?,11.7,5.6,66,102127,390,1411,332,61.8,0.0,61.8,7216,0,7233,2501,60,5.2,10,5,9999,99999,9,999999999,0.0,999,999,99
2050,1,9,14,0,*?*?*?*?*?*?*?*?*?*?*?*?*?*?*?*?*?*?*?*?*?*?,11.5,5.8,67,102127,301,1410,331,44.5,0.0,44.5,5194,0,5204,1754,70,5.7,10,5,9999,99999,9,999999999,0.0,999,999,99
2050,1,9,15,0,*?*?*?*?*?*?*?*?*?*?*?*?*?*?*?*?*?*?*?*?*?*?,11.8,5.9,67,102127,164,1411,332,17.7,0.0,17.7,2110,-0,2112,691,80,5.7,10,5,9999,99999,9,999999999,0.0,999,999,99
2050,1,9,16,0,*?*?*?*?*?*?*?*?*?*?*?*?*?*?*?*?*?*?*?*?*?*?,11.8,5.1,63,102127,0,-0,332,0.0,-0.0,0.0,0,0,0,0,90,4.6,10,5,9999,99999,9,999999999,0.0,999,999,99
2050,1,9,17,0,*?*?*?*?*?*?*?*?*?*?*?*?*?*?*?*?*?*?*?*?*?*?,10.3,4.3,66,102127,0,-0,326,0.0,-0.0,0.0,0,0,0,0,100,6.2,10,5,9999,99999,9,999999999,0.0,999,999,99
2050,1,9,18,0,*?*?*?*?*?*?*?*?*?*?*?*?*?*?*?*?*?*?*?*?*?*?,8.2,2.9,69,102127,0,-0,316,0.0,-0.0,0.0,0,0,0,0,110,6.7,10,5,9999,99999,9,999999999,0.0,999,999,99
2050,1,9,19,0,*?*?*?*?*?*?*?*?*?*?*?*?*?*?*?*?*?*?*?*?*?*?,8.1,3.0,70,102127,0,-0,316,0.0,-0.0,0.0,0,0,0,0,107,5.2,10,5,9999,99999,9,999999999,0.0,999,999,99
2050,1,9,20,0,*?*?*?*?*?*?*?*?*?*?*?*?*?*?*?*?*?*?*?*?*?*?,8.0,3.2,72,102127,0,-0,315,0.0,-0.0,0.0,0,0,0,0,103,4.1,10,5,9999,99999,9,999999999,0.0,999,999,99
2050,1,9,21,0,*?*?*?*?*?*?*?*?*?*?*?*?*?*?*?*?*?*?*?*?*?*?,8.1,3.4,72,102127,0,-0,316,0.0,-0.0,0.0,0,0,0,0,100,4.6,10,5,9999,99999,9,999999999,0.0,999,999,99
2050,1,9,22,0,*?*?*?*?*?*?*?*?*?*?*?*?*?*?*?*?*?*?*?*?*?*?,6.9,2.5,73,102127,0,-0,311,0.0,-0.0,0.0,0,0,0,0,97,3.6,10,5,9999,99999,9,999999999,0.0,999,999,99
2050,1,9,23,0,*?*?*?*?*?*?*?*?*?*?*?*?*?*?*?*?*?*?*?*?*?*?,6.2,1.7,73,102127,0,-0,308,0.0,-0.0,0.0,0,0,0,0,93,2.6,10,5,9999,99999,9,999999999,0.0,999,999,99
2050,1,9,24,0,*?*?*?*?*?*?*?*?*?*?*?*?*?*?*?*?*?*?*?*?*?*?,6.6,4.8,88,102127,0,-0,309,0.0,-0.0,0.0,0,0,0,0,360,5.2,10,5,9999,99999,9,999999999,0.0,999,999,99
2050,1,10,1,0,*?*?*?*?*?*?*?*?*?*?*?*?*?*?*?*?*?*?*?*?*?*?,6.8,3.9,82,101662,0,-0,310,0.0,-0.0,0.0,0,0,0,0,78,6.2,10,5,9999,99999,9,999999999,0.0,999,999,99
2050,1,10,2,0,*?*?*?*?*?*?*?*?*?*?*?*?*?*?*?*?*?*?*?*?*?*?,7.6,4.8,82,101662,0,-0,313,0.0,-0.0,0.0,0,0,0,0,67,3.6,10,5,9999,99999,9,999999999,0.0,999,999,99
2050,1,10,3,0,*?*?*?*?*?*?*?*?*?*?*?*?*?*?*?*?*?*?*?*?*?*?,6.6,4.1,84,101662,0,-0,309,0.0,-0.0,0.0,0,0,0,0,55,5.2,10,5,9999,99999,9,999999999,0.0,999,999,99
2050,1,10,4,0,*?*?*?*?*?*?*?*?*?*?*?*?*?*?*?*?*?*?*?*?*?*?,6.9,4.8,86,101662,0,-0,310,0.0,-0.0,0.0,0,0,0,0,43,4.1,10,5,9999,99999,9,999999999,0.0,999,999,99
2050,1,10,5,0,*?*?*?*?*?*?*?*?*?*?*?*?*?*?*?*?*?*?*?*?*?*?,7.5,4.6,82,101662,0,-0,313,0.0,-0.0,0.0,0,0,0,0,32,4.1,10,5,9999,99999,9,999999999,0.0,999,999,99
2050,1,10,6,0,*?*?*?*?*?*?*?*?*?*?*?*?*?*?*?*?*?*?*?*?*?*?,7.6,4.6,81,101662,0,-0,313,0.0,-0.0,0.0,0,0,0,0,20,4.6,10,5,9999,99999,9,999999999,0.0,999,999,99
2050,1,10,7,0,*?*?*?*?*?*?*?*?*?*?*?*?*?*?*?*?*?*?*?*?*?*?,7.5,4.8,83,101662,0,-0,313,0.0,-0.0,0.0,0,0,0,0,28,4.6,10,5,9999,99999,9,999999999,0.0,999,999,99
2050,1,10,8,0,*?*?*?*?*?*?*?*?*?*?*?*?*?*?*?*?*?*?*?*?*?*?,6.5,4.1,84,101662,29,1389,300,0.0,0.0,0.0,0,0,0,0,37,5.2,8,4,9999,99999,9,999999999,0.0,999,999,99
2050,1,10,9,0,*?*?*?*?*?*?*?*?*?*?*?*?*?*?*?*?*?*?*?*?*?*?,5.2,3.4,88,101662,199,1412,285,74.0,235.3,40.8,7810,14733,5562,725,45,4.6,6,3,9999,99999,9,999999999,0.0,999,999,99
2050,1,10,10,0,*?*?*?*?*?*?*?*?*?*?*?*?*?*?*?*?*?*?*?*?*?*?,8.3,4.1,75,101662,327,1412,312,85.9,49.3,74.5,9432,4167,8441,1960,53,4.1,9,5,9999,99999,9,999999999,0.0,999,999,99
2050,1,10,11,0,*?*?*?*?*?*?*?*?*?*?*?*?*?*?*?*?*?*?*?*?*?*?,11.1,5.1,67,101662,405,1411,320,148.9,130.8,111.4,16239,11743,12788,2474,62,4.1,8,4,9999,99999,9,999999999,0.0,999,999,99
2050,1,10,12,0,*?*?*?*?*?*?*?*?*?*?*?*?*?*?*?*?*?*?*?*?*?*?,12.2,5.1,62,101662,428,1412,316,208.6,308.3,115.2,22166,27902,13422,2283,70,4.6,6,3,9999,99999,9,999999999,0.0,999,999,99
2050,1,10,13,0,*?*?*?*?*?*?*?*?*?*?*?*?*?*?*?*?*?*?*?*?*?*?,12.2,5.6,64,101662,394,1412,330,108.6,51.8,94.2,11919,4598,10648,2533,108,5.2,9,5,9999,99999,9,999999999,0.0,999,999,99
2050,1,10,14,0,*?*?*?*?*?*?*?*?*?*?*?*?*?*?*?*?*?*?*?*?*?*?,12.2,6.6,68,101662,306,1415,325,104.2,121.4,77.9,11391,9812,9036,1685,147,5.7,8,4,9999,99999,9,999999999,0.0,999,999,99
2050,1,10,15,0,*?*?*?*?*?*?*?*?*?*?*?*?*?*?*?*?*?*?*?*?*?*?,12.3,6.2,66,101662,168,1409,334,18.6,0.0,18.6,2204,-0,2206,722,185,5.7,10,5,9999,99999,9,999999999,0.0,999,999,99
2050,1,10,16,0,*?*?*?*?*?*?*?*?*?*?*?*?*?*?*?*?*?*?*?*?*?*?,12.2,7.3,71,101662,0,-0,334,0.0,-0.0,0.0,0,0,0,0,223,4.6,10,5,9999,99999,9,999999999,0.0,999,999,99
2050,1,10,17,0,*?*?*?*?*?*?*?*?*?*?*?*?*?*?*?*?*?*?*?*?*?*?,10.5,6.7,77,101662,0,-0,326,0.0,-0.0,0.0,0,0,0,0,262,6.2,10,5,9999,99999,9,999999999,0.0,999,999,99
2050,1,10,18,0,*?*?*?*?*?*?*?*?*?*?*?*?*?*?*?*?*?*?*?*?*?*?,9.3,6.1,81,101662,0,-0,321,0.0,-0.0,0.0,0,0,0,0,300,6.7,10,5,9999,99999,9,999999999,0.0,999,999,99
2050,1,10,19,0,*?*?*?*?*?*?*?*?*?*?*?*?*?*?*?*?*?*?*?*?*?*?,9.6,6.9,83,101662,0,-0,322,0.0,-0.0,0.0,0,0,0,0,297,5.2,10,5,9999,99999,9,999999999,0.0,999,999,99
2050,1,10,20,0,*?*?*?*?*?*?*?*?*?*?*?*?*?*?*?*?*?*?*?*?*?*?,9.1,6.7,84,101662,0,-0,320,0.0,-0.0,0.0,0,0,0,0,293,4.1,10,5,9999,99999,9,999999999,0.0,999,999,99
2050,1,10,21,0,*?*?*?*?*?*?*?*?*?*?*?*?*?*?*?*?*?*?*?*?*?*?,8.0,5.9,87,101662,0,-0,315,0.0,-0.0,0.0,0,0,0,0,290,4.6,10,5,9999,99999,9,999999999,0.0,999,999,99
2050,1,10,22,0,*?*?*?*?*?*?*?*?*?*?*?*?*?*?*?*?*?*?*?*?*?*?,7.6,5.6,87,101662,0,-0,313,0.0,-0.0,0.0,0,0,0,0,287,3.6,10,5,9999,99999,9,999999999,0.0,999,999,99
2050,1,10,23,0,*?*?*?*?*?*?*?*?*?*?*?*?*?*?*?*?*?*?*?*?*?*?,6.7,5.3,90,101662,0,-0,309,0.0,-0.0,0.0,0,0,0,0,283,2.6,10,5,9999,99999,9,999999999,0.0,999,999,99
2050,1,10,24,0,*?*?*?*?*?*?*?*?*?*?*?*?*?*?*?*?*?*?*?*?*?*?,5.6,2.9,82,101662,0,-0,305,0.0,-0.0,0.0,0,0,0,0,90,5.2,10,5,9999,99999,9,999999999,0.0,999,999,99
2050,1,11,1,0,*?*?*?*?*?*?*?*?*?*?*?*?*?*?*?*?*?*?*?*?*?*?,4.4,3.8,98,101736,0,-0,299,0.0,-0.0,0.0,0,0,0,0,248,6.2,10,5,9999,99999,9,999999999,0.0,999,999,99
2050,1,11,2,0,*?*?*?*?*?*?*?*?*?*?*?*?*?*?*?*?*?*?*?*?*?*?,3.3,3.0,99,101736,0,-0,295,0.0,-0.0,0.0,0,0,0,0,217,3.6,10,5,9999,99999,9,999999999,0.0,999,999,99
2050,1,11,3,0,*?*?*?*?*?*?*?*?*?*?*?*?*?*?*?*?*?*?*?*?*?*?,3.4,2.9,98,101736,0,-0,295,0.0,-0.0,0.0,0,0,0,0,185,5.2,10,5,9999,99999,9,999999999,0.0,999,999,99
2050,1,11,4,0,*?*?*?*?*?*?*?*?*?*?*?*?*?*?*?*?*?*?*?*?*?*?,3.4,2.7,96,101736,0,-0,295,0.0,-0.0,0.0,0,0,0,0,153,4.1,10,5,9999,99999,9,999999999,0.0,999,999,99
2050,1,11,5,0,*?*?*?*?*?*?*?*?*?*?*?*?*?*?*?*?*?*?*?*?*?*?,2.7,1.5,94,101736,0,-0,292,0.0,-0.0,0.0,0,0,0,0,122,4.1,10,5,9999,99999,9,999999999,0.0,999,999,99
2050,1,11,6,0,*?*?*?*?*?*?*?*?*?*?*?*?*?*?*?*?*?*?*?*?*?*?,3.3,2.1,93,101736,0,-0,295,0.0,-0.0,0.0,0,0,0,0,90,4.6,10,5,9999,99999,9,999999999,0.0,999,999,99
2050,1,11,7,0,*?*?*?*?*?*?*?*?*?*?*?*?*?*?*?*?*?*?*?*?*?*?,3.0,3.0,100,101736,0,-0,271,0.0,-0.0,0.0,0,0,0,0,92,4.6,5,3,9999,99999,9,999999999,0.0,999,999,99
2050,1,11,8,0,*?*?*?*?*?*?*?*?*?*?*?*?*?*?*?*?*?*?*?*?*?*?,2.6,2.5,100,101736,31,1397,246,0.0,0.0,0.0,0,0,0,0,93,5.2,0,0,9999,99999,9,999999999,0.0,999,999,99
2050,1,11,9,0,*?*?*?*?*?*?*?*?*?*?*?*?*?*?*?*?*?*?*?*?*?*?,2.1,2.1,100,101736,201,1411,244,86.1,422.9,25.8,8883,30103,4228,532,95,4.6,0,0,9999,99999,9,999999999,0.0,999,999,99
2050,1,11,10,0,*?*?*?*?*?*?*?*?*?*?*?*?*?*?*?*?*?*?*?*?*?*?,3.8,3.6,100,101736,330,1413,257,172.4,511.5,52.9,17895,41741,8005,987,97,4.1,1,0,9999,99999,9,999999999,0.0,999,999,99
2050,1,11,11,0,*?*?*?*?*?*?*?*?*?*?*?*?*?*?*?*?*?*?*?*?*?*?,5.6,3.6,88,101736,409,1414,259,225.2,545.0,67.6,23393,47675,10014,1274,98,4.1,0,0,9999,99999,9,999999999,0.0,999,999,99
2050,1,11,12,0,*?*?*?*?*?*?*?*?*?*?*?*?*?*?*?*?*?*?*?*?*?*?,6.4,3.2,82,101736,432,1413,280,233.2,448.6,96.1,24598,39874,12462,1785,100,4.6,4,2,9999,99999,9,999999999,0.0,999,999,99
2050,1,11,13,0,*?*?*?*?*?*?*?*?*?*?*?*?*?*?*?*?*?*?*?*?*?*?,6.4,2.9,80,101736,398,1412,299,145.7,130.2,109.0,15885,11626,12516,2415,115,5.2,8,4,9999,99999,9,999999999,0.0,999,999,99
2050,1,11,14,0,*?*?*?*?*?*?*?*?*?*?*?*?*?*?*?*?*?*?*?*?*?*?,6.7,2.5,76,101736,310,1414,300,106.1,121.9,79.3,11594,9909,9194,1717,130,5.7,8,4,9999,99999,9,999999999,0.0,999,999,99
2050,1,11,15,0,*?*?*?*?*?*?*?*?*?*?*?*?*?*?*?*?*?*?*?*?*?*?,6.5,2.9,79,101736,173,1415,304,33.7,36.7,29.2,3778,2279,3520,613,145,5.7,9,5,9999,99999,9,999999999,0.0,999,999,99
2050,1,11,16,0,*?*?*?*?*?*?*?*?*?*?*?*?*?*?*?*?*?*?*?*?*?*?,6.6,3.0,79,101736,0,-0,309,0.0,-0.0,0.0,0,0,0,0,160,4.6,10,5,9999,99999,9,999999999,0.0,999,999,99
2050,1,11,17,0,*?*?*?*?*?*?*?*?*?*?*?*?*?*?*?*?*?*?*?*?*?*?,5.5,2.3,81,101736,0,-0,304,0.0,-0.0,0.0,0,0,0,0,175,6.2,10,5,9999,99999,9,999999999,0.0,999,999,99
2050,1,11,18,0,*?*?*?*?*?*?*?*?*?*?*?*?*?*?*?*?*?*?*?*?*?*?,4.2,2.3,88,101736,0,-0,299,0.0,-0.0,0.0,0,0,0,0,190,6.7,10,5,9999,99999,9,999999999,0.0,999,999,99
2050,1,11,19,0,*?*?*?*?*?*?*?*?*?*?*?*?*?*?*?*?*?*?*?*?*?*?,4.6,2.9,90,101736,0,-0,300,0.0,-0.0,0.0,0,0,0,0,182,5.2,10,5,9999,99999,9,999999999,0.0,999,999,99
2050,1,11,20,0,*?*?*?*?*?*?*?*?*?*?*?*?*?*?*?*?*?*?*?*?*?*?,3.8,2.3,92,101736,0,-0,297,0.0,-0.0,0.0,0,0,0,0,173,4.1,10,5,9999,99999,9,999999999,0.0,999,999,99
2050,1,11,21,0,*?*?*?*?*?*?*?*?*?*?*?*?*?*?*?*?*?*?*?*?*?*?,4.7,3.4,93,101736,0,-0,301,0.0,-0.0,0.0,0,0,0,0,165,4.6,10,5,9999,99999,9,999999999,0.0,999,999,99
2050,1,11,22,0,*?*?*?*?*?*?*?*?*?*?*?*?*?*?*?*?*?*?*?*?*?*?,3.6,2.1,91,101736,0,-0,296,0.0,-0.0,0.0,0,0,0,0,157,3.6,10,5,9999,99999,9,999999999,0.0,999,999,99
2050,1,11,23,0,*?*?*?*?*?*?*?*?*?*?*?*?*?*?*?*?*?*?*?*?*?*?,3.8,2.3,92,101736,0,-0,297,0.0,-0.0,0.0,0,0,0,0,148,2.6,10,5,9999,99999,9,999999999,0.0,999,999,99
2050,1,11,24,0,*?*?*?*?*?*?*?*?*?*?*?*?*?*?*?*?*?*?*?*?*?*?,5.8,4.5,93,101736,0,-0,305,0.0,-0.0,0.0,0,0,0,0,280,5.2,10,5,9999,99999,9,999999999,0.0,999,999,99
2050,1,12,1,0,*?*?*?*?*?*?*?*?*?*?*?*?*?*?*?*?*?*?*?*?*?*?,4.7,0.2,73,100438,0,-0,301,0.0,-0.0,0.0,0,0,0,0,142,6.7,10,5,9999,99999,9,999999999,0.2,999,999,99
2050,1,12,2,0,*?*?*?*?*?*?*?*?*?*?*?*?*?*?*?*?*?*?*?*?*?*?,5.4,-0.6,65,100438,0,-0,304,0.0,-0.0,0.0,0,0,0,0,143,8.8,10,5,9999,99999,9,999999999,1.5,999,999,99
2050,1,12,3,0,*?*?*?*?*?*?*?*?*?*?*?*?*?*?*?*?*?*?*?*?*?*?,5.5,-0.2,66,100438,0,-0,305,0.0,-0.0,0.0,0,0,0,0,145,8.2,10,5,9999,99999,9,999999999,0.8,999,999,99
2050,1,12,4,0,*?*?*?*?*?*?*?*?*?*?*?*?*?*?*?*?*?*?*?*?*?*?,5.9,-0.4,63,100438,0,-0,307,0.0,-0.0,0.0,0,0,0,0,147,7.7,10,5,9999,99999,9,999999999,0.1,999,999,99
2050,1,12,5,0,*?*?*?*?*?*?*?*?*?*?*?*?*?*?*?*?*?*?*?*?*?*?,5.2,-0.4,67,100438,0,-0,304,0.0,-0.0,0.0,0,0,0,0,148,8.8,10,5,9999,99999,9,999999999,0.4,999,999,99
2050,1,12,6,0,*?*?*?*?*?*?*?*?*?*?*?*?*?*?*?*?*?*?*?*?*?*?,5.3,-1.1,63,100438,0,-0,304,0.0,-0.0,0.0,0,0,0,0,150,8.8,10,5,9999,99999,9,999999999,0.0,999,999,99
2050,1,12,7,0,*?*?*?*?*?*?*?*?*?*?*?*?*?*?*?*?*?*?*?*?*?*?,6.2,-1.7,56,100438,0,-0,308,0.0,-0.0,0.0,0,0,0,0,158,7.7,10,5,9999,99999,9,999999999,0.2,999,999,99
2050,1,12,8,0,*?*?*?*?*?*?*?*?*?*?*?*?*?*?*?*?*?*?*?*?*?*?,5.0,-1.1,64,100438,33,1397,287,0.0,0.0,0.0,0,0,0,0,167,10.3,7,4,9999,99999,9,999999999,0.0,999,999,99
2050,1,12,9,0,*?*?*?*?*?*?*?*?*?*?*?*?*?*?*?*?*?*?*?*?*?*?,6.1,0.2,65,100438,204,1414,292,69.2,171.3,44.5,7269,10758,6028,795,175,11.8,7,4,9999,99999,9,999999999,1.4,999,999,99
2050,1,12,10,0,*?*?*?*?*?*?*?*?*?*?*?*?*?*?*?*?*?*?*?*?*?*?,7.5,0.6,62,100438,333,1413,308,87.9,49.6,76.2,9642,4206,8627,2007,183,9.3,9,5,9999,99999,9,999999999,0.1,999,999,99
2050,1,12,11,0,*?*?*?*?*?*?*?*?*?*?*?*?*?*?*?*?*?*?*?*?*?*?,8.8,0.6,57,100438,412,1413,314,114.6,52.3,99.4,12579,4694,11232,2691,192,9.8,9,5,9999,99999,9,999999999,0.0,999,999,99
2050,1,12,12,0,*?*?*?*?*?*?*?*?*?*?*?*?*?*?*?*?*?*?*?*?*?*?,9.9,1.5,55,100438,435,1411,319,122.6,52.9,106.3,13462,4805,12016,2905,200,9.3,9,5,9999,99999,9,999999999,0.4,999,999,99
2050,1,12,13,0,*?*?*?*?*?*?*?*?*?*?*?*?*?*?*?*?*?*?*?*?*?*?,10.0,-0.0,50,100438,402,1412,325,64.1,0.0,64.1,7486,0,7504,2604,190,8.8,10,5,9999,99999,9,999999999,0.2,999,999,99
2050,1,12,14,0,*?*?*?*?*?*?*?*?*?*?*?*?*?*?*?*?*?*?*?*?*?*?,9.7,0.8,54,100438,314,1412,323,46.9,0.0,46.9,5480,0,5491,1858,180,8.8,10,5,9999,99999,9,999999999,0.0,999,999,99
2050,1,12,15,0,*?*?*?*?*?*?*?*?*?*?*?*?*?*?*?*?*?*?*?*?*?*?,9.9,2.7,61,100438,177,1411,324,20.3,0.0,20.3,2402,-0,2405,789,170,12.4,10,5,9999,99999,9,999999999,0.0,999,999,99
2050,1,12,16,0,*?*?*?*?*?*?*?*?*?*?*?*?*?*?*?*?*?*?*?*?*?*?,9.9,3.4,64,100438,1,1533,324,0.0,0.0,0.0,0,0,0,0,160,12.9,10,5,9999,99999,9,999999999,0.0,999,999,99
2050,1,12,17,0,*?*?*?*?*?*?*?*?*?*?*?*?*?*?*?*?*?*?*?*?*?*?,8.7,1.3,60,100438,0,-0,319,0.0,-0.0,0.0,0,0,0,0,150,13.9,10,5,9999,99999,9,999999999,0.0,999,999,99
2050,1,12,18,0,*?*?*?*?*?*?*?*?*?*?*?*?*?*?*?*?*?*?*?*?*?*?,7.6,0.8,62,100438,0,-0,314,0.0,-0.0,0.0,0,0,0,0,140,7.2,10,5,9999,99999,9,999999999,0.1,999,999,99
2050,1,12,19,0,*?*?*?*?*?*?*?*?*?*?*?*?*?*?*?*?*?*?*?*?*?*?,7.4,1.7,67,100438,0,-0,313,0.0,-0.0,0.0,0,0,0,0,130,6.2,10,5,9999,99999,9,999999999,0.0,999,999,99
2050,1,12,20,0,*?*?*?*?*?*?*?*?*?*?*?*?*?*?*?*?*?*?*?*?*?*?,6.9,0.6,64,100438,0,-0,311,0.0,-0.0,0.0,0,0,0,0,120,5.2,10,5,9999,99999,9,999999999,0.0,999,999,99
2050,1,12,21,0,*?*?*?*?*?*?*?*?*?*?*?*?*?*?*?*?*?*?*?*?*?*?,6.7,0.6,65,100438,0,-0,310,0.0,-0.0,0.0,0,0,0,0,110,4.6,10,5,9999,99999,9,999999999,0.0,999,999,99
2050,1,12,22,0,*?*?*?*?*?*?*?*?*?*?*?*?*?*?*?*?*?*?*?*?*?*?,6.5,0.6,66,100438,0,-0,309,0.0,-0.0,0.0,0,0,0,0,100,4.6,10,5,9999,99999,9,999999999,0.0,999,999,99
2050,1,12,23,0,*?*?*?*?*?*?*?*?*?*?*?*?*?*?*?*?*?*?*?*?*?*?,5.7,-0.4,64,100438,0,-0,306,0.0,-0.0,0.0,0,0,0,0,90,6.2,10,5,9999,99999,9,999999999,0.0,999,999,99
2050,1,12,24,0,*?*?*?*?*?*?*?*?*?*?*?*?*?*?*?*?*?*?*?*?*?*?,4.1,1.3,82,100438,0,-0,299,0.0,-0.0,0.0,0,0,0,0,140,6.7,10,5,9999,99999,9,999999999,0.0,999,999,99
2050,1,13,1,0,*?*?*?*?*?*?*?*?*?*?*?*?*?*?*?*?*?*?*?*?*?*?,4.5,1.3,81,101930,0,-0,300,0.0,-0.0,0.0,0,0,0,0,70,11.8,10,5,9999,99999,9,999999999,0.0,999,999,99
2050,1,13,2,0,*?*?*?*?*?*?*?*?*?*?*?*?*?*?*?*?*?*?*?*?*?*?,4.3,2.1,87,101930,0,-0,299,0.0,-0.0,0.0,0,0,0,0,60,12.9,10,5,9999,99999,9,999999999,0.0,999,999,99
2050,1,13,3,0,*?*?*?*?*?*?*?*?*?*?*?*?*?*?*?*?*?*?*?*?*?*?,4.2,1.9,86,101930,0,-0,299,0.0,-0.0,0.0,0,0,0,0,50,11.3,10,5,9999,99999,9,999999999,0.0,999,999,99
2050,1,13,4,0,*?*?*?*?*?*?*?*?*?*?*?*?*?*?*?*?*?*?*?*?*?*?,4.0,0.6,79,101930,0,-0,298,0.0,-0.0,0.0,0,0,0,0,40,8.8,10,5,9999,99999,9,999999999,0.0,999,999,99
2050,1,13,5,0,*?*?*?*?*?*?*?*?*?*?*?*?*?*?*?*?*?*?*?*?*?*?,4.3,0.8,79,101930,0,-0,299,0.0,-0.0,0.0,0,0,0,0,30,7.2,10,5,9999,99999,9,999999999,0.0,999,999,99
2050,1,13,6,0,*?*?*?*?*?*?*?*?*?*?*?*?*?*?*?*?*?*?*?*?*?*?,4.5,0.8,78,101930,0,-0,300,0.0,-0.0,0.0,0,0,0,0,20,4.6,10,5,9999,99999,9,999999999,0.0,999,999,99
2050,1,13,7,0,*?*?*?*?*?*?*?*?*?*?*?*?*?*?*?*?*?*?*?*?*?*?,4.9,1.5,79,101930,0,-0,302,0.0,-0.0,0.0,0,0,0,0,25,3.6,10,5,9999,99999,9,999999999,0.0,999,999,99
2050,1,13,8,0,*?*?*?*?*?*?*?*?*?*?*?*?*?*?*?*?*?*?*?*?*?*?,4.2,1.7,85,101930,36,1430,284,0.0,0.0,0.0,0,0,0,0,30,2.6,7,4,9999,99999,9,999999999,0.2,999,999,99
2050,1,13,9,0,*?*?*?*?*?*?*?*?*?*?*?*?*?*?*?*?*?*?*?*?*?*?,5.5,2.3,80,101930,206,1410,285,78.3,240.1,43.2,8247,15333,5856,769,35,2.1,6,3,9999,99999,9,999999999,0.0,999,999,99
2050,1,13,10,0,*?*?*?*?*?*?*?*?*?*?*?*?*?*?*?*?*?*?*?*?*?*?,4.6,2.1,85,101930,336,1413,291,117.8,124.8,88.1,12862,10479,10180,1920,40,2.1,8,4,9999,99999,9,999999999,0.0,999,999,99
2050,1,13,11,0,*?*?*?*?*?*?*?*?*?*?*?*?*?*?*?*?*?*?*?*?*?*?,5.5,3.6,88,101930,415,1411,291,181.3,220.1,116.6,19186,19678,13533,2324,45,3.6,7,4,9999,99999,9,999999999,0.0,999,999,99
2050,1,13,12,0,*?*?*?*?*?*?*?*?*?*?*?*?*?*?*?*?*?*?*?*?*?*?,5.8,3.0,84,101930,439,1411,301,123.9,53.0,107.4,13604,4831,12140,2941,50,6.7,9,5,9999,99999,9,999999999,0.0,999,999,99
2050,1,13,13,0,*?*?*?*?*?*?*?*?*?*?*?*?*?*?*?*?*?*?*?*?*?*?,5.3,3.6,89,101930,406,1411,299,112.7,52.1,97.7,12375,4665,11051,2641,55,8.8,9,5,9999,99999,9,999999999,0.0,999,999,99
2050,1,13,14,0,*?*?*?*?*?*?*?*?*?*?*?*?*?*?*?*?*?*?*?*?*?*?,5.8,4.3,91,101930,318,1410,297,110.0,122.9,82.3,12019,10107,9525,1785,60,9.3,8,4,9999,99999,9,999999999,0.0,999,999,99
2050,1,13,15,0,*?*?*?*?*?*?*?*?*?*?*?*?*?*?*?*?*?*?*?*?*?*?,5.5,5.1,99,101930,182,1414,287,63.9,222.4,35.3,6786,13254,4869,621,65,9.8,6,3,9999,99999,9,999999999,0.0,999,999,99
2050,1,13,16,0,*?*?*?*?*?*?*?*?*?*?*?*?*?*?*?*?*?*?*?*?*?*?,5.4,5.0,98,101930,6,1529,304,0.0,0.0,0.0,0,0,0,0,70,10.3,10,5,9999,99999,9,999999999,0.0,999,999,99
2050,1,13,17,0,*?*?*?*?*?*?*?*?*?*?*?*?*?*?*?*?*?*?*?*?*?*?,5.4,5.1,99,101930,0,-0,303,0.0,-0.0,0.0,0,0,0,0,75,8.2,10,5,9999,99999,9,999999999,0.0,999,999,99
2050,1,13,18,0,*?*?*?*?*?*?*?*?*?*?*?*?*?*?*?*?*?*?*?*?*?*?,5.0,5.0,100,101930,0,-0,302,0.0,-0.0,0.0,0,0,0,0,80,8.2,10,5,9999,99999,9,999999999,0.0,999,999,99
2050,1,13,19,0,*?*?*?*?*?*?*?*?*?*?*?*?*?*?*?*?*?*?*?*?*?*?,5.2,5.1,100,101930,0,-0,303,0.0,-0.0,0.0,0,0,0,0,80,9.8,10,5,9999,99999,9,999999999,0.0,999,999,99
2050,1,13,20,0,*?*?*?*?*?*?*?*?*?*?*?*?*?*?*?*?*?*?*?*?*?*?,4.2,3.9,99,101930,0,-0,299,0.0,-0.0,0.0,0,0,0,0,80,11.3,10,5,9999,99999,9,999999999,0.0,999,999,99
2050,1,13,21,0,*?*?*?*?*?*?*?*?*?*?*?*?*?*?*?*?*?*?*?*?*?*?,4.6,3.9,97,101930,0,-0,300,0.0,-0.0,0.0,0,0,0,0,80,10.8,10,5,9999,99999,9,999999999,0.0,999,999,99
2050,1,13,22,0,*?*?*?*?*?*?*?*?*?*?*?*?*?*?*?*?*?*?*?*?*?*?,4.4,4.1,99,101930,0,-0,299,0.0,-0.0,0.0,0,0,0,0,80,12.9,10,5,9999,99999,9,999999999,0.0,999,999,99
2050,1,13,23,0,*?*?*?*?*?*?*?*?*?*?*?*?*?*?*?*?*?*?*?*?*?*?,4.0,3.9,100,101930,0,-0,298,0.0,-0.0,0.0,0,0,0,0,80,13.4,10,5,9999,99999,9,999999999,0.0,999,999,99
2050,1,13,24,0,*?*?*?*?*?*?*?*?*?*?*?*?*?*?*?*?*?*?*?*?*?*?,4.8,0.4,74,101930,0,-0,302,0.0,-0.0,0.0,0,0,0,0,80,9.3,10,5,9999,99999,9,999999999,0.0,999,999,99
2050,1,14,1,0,*?*?*?*?*?*?*?*?*?*?*?*?*?*?*?*?*?*?*?*?*?*?,1.7,-0.4,83,101479,0,-0,289,0.0,-0.0,0.0,0,0,0,0,72,3.1,10,5,9999,99999,9,999999999,0.0,999,999,99
2050,1,14,2,0,*?*?*?*?*?*?*?*?*?*?*?*?*?*?*?*?*?*?*?*?*?*?,0.5,-2.9,75,101479,0,-0,284,0.0,-0.0,0.0,0,0,0,0,63,2.6,10,5,9999,99999,9,999999999,0.0,999,999,99
2050,1,14,3,0,*?*?*?*?*?*?*?*?*?*?*?*?*?*?*?*?*?*?*?*?*?*?,-0.8,-3.4,80,101479,0,-0,279,0.0,-0.0,0.0,0,0,0,0,55,3.1,10,5,9999,99999,9,999999999,0.0,999,999,99
2050,1,14,4,0,*?*?*?*?*?*?*?*?*?*?*?*?*?*?*?*?*?*?*?*?*?*?,-0.0,-2.7,79,101479,0,-0,282,0.0,-0.0,0.0,0,0,0,0,47,4.1,10,5,9999,99999,9,999999999,0.0,999,999,99
2050,1,14,5,0,*?*?*?*?*?*?*?*?*?*?*?*?*?*?*?*?*?*?*?*?*?*?,0.7,-1.9,80,101479,0,-0,285,0.0,-0.0,0.0,0,0,0,0,38,4.1,10,5,9999,99999,9,999999999,0.0,999,999,99
2050,1,14,6,0,*?*?*?*?*?*?*?*?*?*?*?*?*?*?*?*?*?*?*?*?*?*?,1.0,-1.9,78,101479,0,-0,286,0.0,-0.0,0.0,0,0,0,0,30,7.2,10,5,9999,99999,9,999999999,0.0,999,999,99
2050,1,14,7,0,*?*?*?*?*?*?*?*?*?*?*?*?*?*?*?*?*?*?*?*?*?*?,1.1,-1.9,78,101479,0,-0,286,0.0,-0.0,0.0,0,0,0,0,85,6.7,10,5,9999,99999,9,999999999,0.0,999,999,99
2050,1,14,8,0,*?*?*?*?*?*?*?*?*?*?*?*?*?*?*?*?*?*?*?*?*?*?,0.7,-1.7,81,101479,38,1416,274,0.0,0.0,0.0,0,0,0,0,140,6.7,8,4,9999,99999,9,999999999,0.0,999,999,99
2050,1,14,9,0,*?*?*?*?*?*?*?*?*?*?*?*?*?*?*?*?*?*?*?*?*?*?,0.7,-2.7,76,101479,209,1411,274,61.0,103.8,45.6,6523,6538,5569,825,195,8.8,8,4,9999,99999,9,999999999,0.0,999,999,99
2050,1,14,10,0,*?*?*?*?*?*?*?*?*?*?*?*?*?*?*?*?*?*?*?*?*?*?,3.0,-1.1,72,101479,339,1412,273,156.3,291.6,86.3,16191,23618,11055,1597,250,7.2,6,3,9999,99999,9,999999999,0.0,999,999,99
2050,1,14,11,0,*?*?*?*?*?*?*?*?*?*?*?*?*?*?*?*?*?*?*?*?*?*?,4.9,-0.8,64,101479,419,1412,275,216.7,383.4,102.9,22602,33678,13127,1927,305,9.8,5,3,9999,99999,9,999999999,0.0,999,999,99
2050,1,14,12,0,*?*?*?*?*?*?*?*?*?*?*?*?*?*?*?*?*?*?*?*?*?*?,5.4,-0.8,63,101479,443,1411,288,196.2,223.0,126.1,20770,20434,14584,2542,360,6.2,7,4,9999,99999,9,999999999,0.0,999,999,99
2050,1,14,13,0,*?*?*?*?*?*?*?*?*?*?*?*?*?*?*?*?*?*?*?*?*?*?,5.4,-1.7,58,101479,411,1413,293,151.4,131.1,113.2,16505,11829,12993,2519,353,10.8,8,4,9999,99999,9,999999999,0.0,999,999,99
2050,1,14,14,0,*?*?*?*?*?*?*?*?*?*?*?*?*?*?*?*?*?*?*?*?*?*?,5.5,-1.7,58,101479,323,1412,294,112.1,123.4,83.8,12243,10208,9699,1821,347,9.8,8,4,9999,99999,9,999999999,0.0,999,999,99
2050,1,14,15,0,*?*?*?*?*?*?*?*?*?*?*?*?*?*?*?*?*?*?*?*?*?*?,5.3,-1.5,60,101479,186,1408,282,66.7,226.2,36.8,7065,13671,5057,650,340,11.8,6,3,9999,99999,9,999999999,0.0,999,999,99
2050,1,14,16,0,*?*?*?*?*?*?*?*?*?*?*?*?*?*?*?*?*?*?*?*?*?*?,5.1,-1.5,61,101479,10,1374,303,0.0,0.0,0.0,0,0,0,0,333,11.3,10,5,9999,99999,9,999999999,0.0,999,999,99
2050,1,14,17,0,*?*?*?*?*?*?*?*?*?*?*?*?*?*?*?*?*?*?*?*?*?*?,3.8,-2.7,60,101479,0,-0,298,0.0,-0.0,0.0,0,0,0,0,327,11.8,10,5,9999,99999,9,999999999,0.0,999,999,99
2050,1,14,18,0,*?*?*?*?*?*?*?*?*?*?*?*?*?*?*?*?*?*?*?*?*?*?,2.6,-3.4,62,101479,0,-0,293,0.0,-0.0,0.0,0,0,0,0,320,10.3,10,5,9999,99999,9,999999999,0.0,999,999,99
2050,1,14,19,0,*?*?*?*?*?*?*?*?*?*?*?*?*?*?*?*?*?*?*?*?*?*?,2.1,-4.8,57,101479,0,-0,291,0.0,-0.0,0.0,0,0,0,0,318,13.4,10,5,9999,99999,9,999999999,0.0,999,999,99
2050,1,14,20,0,*?*?*?*?*?*?*?*?*?*?*?*?*?*?*?*?*?*?*?*?*?*?,1.2,-6.6,51,101479,0,-0,287,0.0,-0.0,0.0,0,0,0,0,317,13.4,10,5,9999,99999,9,999999999,0.0,999,999,99
2050,1,14,21,0,*?*?*?*?*?*?*?*?*?*?*?*?*?*?*?*?*?*?*?*?*?*?,1.6,-6.0,54,101479,0,-0,289,0.0,-0.0,0.0,0,0,0,0,315,10.3,10,5,9999,99999,9,999999999,0.0,999,999,99
2050,1,14,22,0,*?*?*?*?*?*?*?*?*?*?*?*?*?*?*?*?*?*?*?*?*?*?,0.7,-6.6,54,101479,0,-0,285,0.0,-0.0,0.0,0,0,0,0,313,6.7,10,5,9999,99999,9,999999999,0.0,999,999,99
2050,1,14,23,0,*?*?*?*?*?*?*?*?*?*?*?*?*?*?*?*?*?*?*?*?*?*?,0.8,-5.3,59,101479,0,-0,286,0.0,-0.0,0.0,0,0,0,0,312,9.3,10,5,9999,99999,9,999999999,0.0,999,999,99
2050,1,14,24,0,*?*?*?*?*?*?*?*?*?*?*?*?*?*?*?*?*?*?*?*?*?*?,3.3,1.9,90,101479,0,-0,295,0.0,-0.0,0.0,0,0,0,0,80,5.2,10,5,9999,99999,9,999999999,0.0,999,999,99
2050,1,15,1,0,*?*?*?*?*?*?*?*?*?*?*?*?*?*?*?*?*?*?*?*?*?*?,1.2,-2.9,73,101151,0,-0,287,0.0,-0.0,0.0,0,0,0,0,313,8.2,10,5,9999,99999,9,999999999,0.0,999,999,99
2050,1,15,2,0,*?*?*?*?*?*?*?*?*?*?*?*?*?*?*?*?*?*?*?*?*?*?,1.2,-1.7,80,101151,0,-0,287,0.0,-0.0,0.0,0,0,0,0,317,8.8,10,5,9999,99999,9,999999999,0.0,999,999,99
2050,1,15,3,0,*?*?*?*?*?*?*?*?*?*?*?*?*?*?*?*?*?*?*?*?*?*?,0.8,-1.9,81,101151,0,-0,285,0.0,-0.0,0.0,0,0,0,0,320,8.8,10,5,9999,99999,9,999999999,0.0,999,999,99
2050,1,15,4,0,*?*?*?*?*?*?*?*?*?*?*?*?*?*?*?*?*?*?*?*?*?*?,0.3,-2.4,80,101151,0,-0,283,0.0,-0.0,0.0,0,0,0,0,323,7.2,10,5,9999,99999,9,999999999,0.0,999,999,99
2050,1,15,5,0,*?*?*?*?*?*?*?*?*?*?*?*?*?*?*?*?*?*?*?*?*?*?,0.6,-1.9,82,101151,0,-0,284,0.0,-0.0,0.0,0,0,0,0,327,5.2,10,5,9999,99999,9,999999999,0.0,999,999,99
2050,1,15,6,0,*?*?*?*?*?*?*?*?*?*?*?*?*?*?*?*?*?*?*?*?*?*?,0.9,-1.7,81,101151,0,-0,285,0.0,-0.0,0.0,0,0,0,0,330,5.7,10,5,9999,99999,9,999999999,0.0,999,999,99
2050,1,15,7,0,*?*?*?*?*?*?*?*?*?*?*?*?*?*?*?*?*?*?*?*?*?*?,0.7,-1.9,80,101151,0,-0,285,0.0,-0.0,0.0,0,0,0,0,332,8.8,10,5,9999,99999,9,999999999,0.1,999,999,99
2050,1,15,8,0,*?*?*?*?*?*?*?*?*?*?*?*?*?*?*?*?*?*?*?*?*?*?,1.5,-1.9,77,101151,40,1397,283,0.0,0.0,0.0,0,0,0,0,333,10.3,9,5,9999,99999,9,999999999,0.0,999,999,99
2050,1,15,9,0,*?*?*?*?*?*?*?*?*?*?*?*?*?*?*?*?*?*?*?*?*?*?,1.6,-1.7,78,101151,212,1412,283,47.0,41.7,40.8,5227,2867,4851,862,335,8.2,9,5,9999,99999,9,999999999,0.0,999,999,99
2050,1,15,10,0,*?*?*?*?*?*?*?*?*?*?*?*?*?*?*?*?*?*?*?*?*?*?,2.6,-0.6,79,101151,342,1410,292,52.5,0.0,52.5,6125,0,6139,2093,337,7.7,10,5,9999,99999,9,999999999,0.0,999,999,99
2050,1,15,11,0,*?*?*?*?*?*?*?*?*?*?*?*?*?*?*?*?*?*?*?*?*?*?,3.7,-0.6,74,101151,423,1413,297,68.1,0.0,68.1,7962,0,7983,2788,338,8.2,10,5,9999,99999,9,999999999,0.0,999,999,99
2050,1,15,12,0,*?*?*?*?*?*?*?*?*?*?*?*?*?*?*?*?*?*?*?*?*?*?,3.7,-1.1,70,101151,448,1413,297,72.9,0.0,72.9,8534,0,8556,3010,340,8.8,10,5,9999,99999,9,999999999,0.0,999,999,99
2050,1,15,13,0,*?*?*?*?*?*?*?*?*?*?*?*?*?*?*?*?*?*?*?*?*?*?,3.8,-1.7,66,101151,415,1411,298,66.6,0.0,66.6,7787,0,7807,2720,290,6.7,10,5,9999,99999,9,999999999,0.0,999,999,99
2050,1,15,14,0,*?*?*?*?*?*?*?*?*?*?*?*?*?*?*?*?*?*?*?*?*?*?,3.6,-1.1,71,101151,328,1413,297,49.6,0.0,49.6,5793,0,5806,1972,240,9.3,10,5,9999,99999,9,999999999,0.0,999,999,99
2050,1,15,15,0,*?*?*?*?*?*?*?*?*?*?*?*?*?*?*?*?*?*?*?*?*?*?,3.7,-1.5,68,101151,191,1410,292,40.0,39.3,34.7,4464,2571,4151,730,190,8.2,9,5,9999,99999,9,999999999,0.0,999,999,99
2050,1,15,16,0,*?*?*?*?*?*?*?*?*?*?*?*?*?*?*?*?*?*?*?*?*?*?,3.4,-1.5,70,101151,15,1402,296,0.0,0.0,0.0,0,0,0,0,140,11.3,10,5,9999,99999,9,999999999,0.0,999,999,99
2050,1,15,17,0,*?*?*?*?*?*?*?*?*?*?*?*?*?*?*?*?*?*?*?*?*?*?,3.3,-0.8,73,101151,0,-0,295,0.0,-0.0,0.0,0,0,0,0,90,9.8,10,5,9999,99999,9,999999999,0.0,999,999,99
2050,1,15,18,0,*?*?*?*?*?*?*?*?*?*?*?*?*?*?*?*?*?*?*?*?*?*?,2.1,-1.9,73,101151,0,-0,290,0.0,-0.0,0.0,0,0,0,0,40,8.2,10,5,9999,99999,9,999999999,0.0,999,999,99
2050,1,15,19,0,*?*?*?*?*?*?*?*?*?*?*?*?*?*?*?*?*?*?*?*?*?*?,2.1,-1.5,76,101151,0,-0,290,0.0,-0.0,0.0,0,0,0,0,50,6.7,10,5,9999,99999,9,999999999,0.0,999,999,99
2050,1,15,20,0,*?*?*?*?*?*?*?*?*?*?*?*?*?*?*?*?*?*?*?*?*?*?,1.5,-2.2,75,101151,0,-0,288,0.0,-0.0,0.0,0,0,0,0,60,7.7,10,5,9999,99999,9,999999999,0.0,999,999,99
2050,1,15,21,0,*?*?*?*?*?*?*?*?*?*?*?*?*?*?*?*?*?*?*?*?*?*?,0.8,-2.9,74,101151,0,-0,285,0.0,-0.0,0.0,0,0,0,0,70,6.7,10,5,9999,99999,9,999999999,0.0,999,999,99
2050,1,15,22,0,*?*?*?*?*?*?*?*?*?*?*?*?*?*?*?*?*?*?*?*?*?*?,2.0,-1.9,75,101151,0,-0,290,0.0,-0.0,0.0,0,0,0,0,80,6.7,10,5,9999,99999,9,999999999,0.0,999,999,99
2050,1,15,23,0,*?*?*?*?*?*?*?*?*?*?*?*?*?*?*?*?*?*?*?*?*?*?,3.0,-0.4,78,101151,0,-0,294,0.0,-0.0,0.0,0,0,0,0,90,3.6,10,5,9999,99999,9,999999999,0.0,999,999,99
2050,1,15,24,0,*?*?*?*?*?*?*?*?*?*?*?*?*?*?*?*?*?*?*?*?*?*?,0.9,-3.9,67,101151,0,-0,286,0.0,-0.0,0.0,0,0,0,0,310,6.7,10,5,9999,99999,9,999999999,0.0,999,999,99
2050,1,16,1,0,*?*?*?*?*?*?*?*?*?*?*?*?*?*?*?*?*?*?*?*?*?*?,5.5,2.1,77,101016,0,-0,304,0.0,-0.0,0.0,0,0,0,0,102,5.2,10,5,9999,99999,9,999999999,0.0,999,999,99
2050,1,16,2,0,*?*?*?*?*?*?*?*?*?*?*?*?*?*?*?*?*?*?*?*?*?*?,6.7,3.0,76,101016,0,-0,310,0.0,-0.0,0.0,0,0,0,0,103,5.7,10,5,9999,99999,9,999999999,0.0,999,999,99
2050,1,16,3,0,*?*?*?*?*?*?*?*?*?*?*?*?*?*?*?*?*?*?*?*?*?*?,6.2,2.7,77,101016,0,-0,307,0.0,-0.0,0.0,0,0,0,0,105,5.2,10,5,9999,99999,9,999999999,0.0,999,999,99
2050,1,16,4,0,*?*?*?*?*?*?*?*?*?*?*?*?*?*?*?*?*?*?*?*?*?*?,6.0,2.3,76,101016,0,-0,307,0.0,-0.0,0.0,0,0,0,0,107,6.7,10,5,9999,99999,9,999999999,0.0,999,999,99
2050,1,16,5,0,*?*?*?*?*?*?*?*?*?*?*?*?*?*?*?*?*?*?*?*?*?*?,5.2,1.5,75,101016,0,-0,303,0.0,-0.0,0.0,0,0,0,0,108,7.2,10,5,9999,99999,9,999999999,0.0,999,999,99
2050,1,16,6,0,*?*?*?*?*?*?*?*?*?*?*?*?*?*?*?*?*?*?*?*?*?*?,4.1,1.7,83,101016,0,-0,298,0.0,-0.0,0.0,0,0,0,0,110,8.2,10,5,9999,99999,9,999999999,0.0,999,999,99
2050,1,16,7,0,*?*?*?*?*?*?*?*?*?*?*?*?*?*?*?*?*?*?*?*?*?*?,5.0,2.7,83,101016,0,-0,302,0.0,-0.0,0.0,0,0,0,0,110,7.2,10,5,9999,99999,9,999999999,0.0,999,999,99
2050,1,16,8,0,*?*?*?*?*?*?*?*?*?*?*?*?*?*?*?*?*?*?*?*?*?*?,5.6,3.2,83,101016,43,1407,300,0.0,0.0,0.0,0,0,0,0,110,7.7,9,5,9999,99999,9,999999999,0.0,999,999,99
2050,1,16,9,0,*?*?*?*?*?*?*?*?*?*?*?*?*?*?*?*?*?*?*?*?*?*?,6.5,3.9,83,101016,215,1411,299,63.7,105.4,47.7,6809,6757,5804,865,110,8.8,8,4,9999,99999,9,999999999,0.0,999,999,99
2050,1,16,10,0,*?*?*?*?*?*?*?*?*?*?*?*?*?*?*?*?*?*?*?*?*?*?,8.3,3.9,73,101016,346,1412,307,122.4,125.8,91.5,13358,10686,10565,2000,110,8.2,8,4,9999,99999,9,999999999,0.0,999,999,99
2050,1,16,11,0,*?*?*?*?*?*?*?*?*?*?*?*?*?*?*?*?*?*?*?*?*?*?,10.7,4.6,65,101016,427,1413,323,119.7,52.7,103.8,13137,4770,11727,2827,110,8.8,9,5,9999,99999,9,999999999,0.0,999,999,99
2050,1,16,12,0,*?*?*?*?*?*?*?*?*?*?*?*?*?*?*?*?*?*?*?*?*?*?,11.9,4.1,58,101016,452,1412,333,73.8,0.0,73.8,8634,0,8657,3049,110,8.2,10,5,9999,99999,9,999999999,0.0,999,999,99
2050,1,16,13,0,*?*?*?*?*?*?*?*?*?*?*?*?*?*?*?*?*?*?*?*?*?*?,11.9,2.7,52,101016,420,1412,333,67.5,0.0,67.5,7895,0,7915,2761,108,8.2,10,5,9999,99999,9,999999999,0.0,999,999,99
2050,1,16,14,0,*?*?*?*?*?*?*?*?*?*?*?*?*?*?*?*?*?*?*?*?*?*?,12.0,2.9,53,101016,333,1413,334,50.6,0.0,50.6,5904,0,5916,2012,107,9.8,10,5,9999,99999,9,999999999,0.0,999,999,99
2050,1,16,15,0,*?*?*?*?*?*?*?*?*?*?*?*?*?*?*?*?*?*?*?*?*?*?,11.9,2.5,52,101016,196,1410,328,41.7,39.9,36.2,4647,2644,4319,762,105,8.8,9,5,9999,99999,9,999999999,0.0,999,999,99
2050,1,16,16,0,*?*?*?*?*?*?*?*?*?*?*?*?*?*?*?*?*?*?*?*?*?*?,11.9,2.9,53,101016,20,1408,328,0.0,0.0,0.0,0,0,0,0,103,8.8,9,5,9999,99999,9,999999999,0.0,999,999,99
2050,1,16,17,0,*?*?*?*?*?*?*?*?*?*?*?*?*?*?*?*?*?*?*?*?*?*?,10.8,3.2,59,101016,0,-0,328,0.0,-0.0,0.0,0,0,0,0,102,6.7,10,5,9999,99999,9,999999999,0.0,999,999,99
2050,1,16,18,0,*?*?*?*?*?*?*?*?*?*?*?*?*?*?*?*?*?*?*?*?*?*?,9.0,2.5,62,101016,0,-0,320,0.0,-0.0,0.0,0,0,0,0,100,9.3,10,5,9999,99999,9,999999999,0.0,999,999,99
2050,1,16,19,0,*?*?*?*?*?*?*?*?*?*?*?*?*?*?*?*?*?*?*?*?*?*?,8.7,3.0,66,101016,0,-0,319,0.0,-0.0,0.0,0,0,0,0,112,6.7,10,5,9999,99999,9,999999999,0.0,999,999,99
2050,1,16,20,0,*?*?*?*?*?*?*?*?*?*?*?*?*?*?*?*?*?*?*?*?*?*?,8.3,2.1,64,101016,0,-0,317,0.0,-0.0,0.0,0,0,0,0,123,8.2,10,5,9999,99999,9,999999999,0.0,999,999,99
2050,1,16,21,0,*?*?*?*?*?*?*?*?*?*?*?*?*?*?*?*?*?*?*?*?*?*?,7.6,1.9,66,101016,0,-0,314,0.0,-0.0,0.0,0,0,0,0,135,6.7,10,5,9999,99999,9,999999999,0.0,999,999,99
2050,1,16,22,0,*?*?*?*?*?*?*?*?*?*?*?*?*?*?*?*?*?*?*?*?*?*?,7.8,2.9,70,101016,0,-0,314,0.0,-0.0,0.0,0,0,0,0,147,8.2,10,5,9999,99999,9,999999999,0.0,999,999,99
2050,1,16,23,0,*?*?*?*?*?*?*?*?*?*?*?*?*?*?*?*?*?*?*?*?*?*?,6.9,2.5,73,101016,0,-0,311,0.0,-0.0,0.0,0,0,0,0,158,7.7,10,5,9999,99999,9,999999999,0.0,999,999,99
2050,1,16,24,0,*?*?*?*?*?*?*?*?*?*?*?*?*?*?*?*?*?*?*?*?*?*?,4.1,0.8,78,101016,0,-0,299,0.0,-0.0,0.0,0,0,0,0,100,4.1,10,5,9999,99999,9,999999999,0.0,999,999,99
2050,1,17,1,0,*?*?*?*?*?*?*?*?*?*?*?*?*?*?*?*?*?*?*?*?*?*?,5.9,1.5,72,101387,0,-0,306,0.0,-0.0,0.0,0,0,0,0,172,8.2,10,5,9999,99999,9,999999999,0.0,999,999,99
2050,1,17,2,0,*?*?*?*?*?*?*?*?*?*?*?*?*?*?*?*?*?*?*?*?*?*?,5.9,1.0,70,101387,0,-0,306,0.0,-0.0,0.0,0,0,0,0,173,8.2,10,5,9999,99999,9,999999999,0.0,999,999,99
2050,1,17,3,0,*?*?*?*?*?*?*?*?*?*?*?*?*?*?*?*?*?*?*?*?*?*?,5.4,0.4,69,101387,0,-0,304,0.0,-0.0,0.0,0,0,0,0,175,11.3,10,5,9999,99999,9,999999999,0.0,999,999,99
2050,1,17,4,0,*?*?*?*?*?*?*?*?*?*?*?*?*?*?*?*?*?*?*?*?*?*?,5.0,-0.4,66,101387,0,-0,303,0.0,-0.0,0.0,0,0,0,0,177,7.2,10,5,9999,99999,9,999999999,0.0,999,999,99
2050,1,17,5,0,*?*?*?*?*?*?*?*?*?*?*?*?*?*?*?*?*?*?*?*?*?*?,5.1,-0.4,66,101387,0,-0,303,0.0,-0.0,0.0,0,0,0,0,178,6.7,10,5,9999,99999,9,999999999,0.0,999,999,99
2050,1,17,6,0,*?*?*?*?*?*?*?*?*?*?*?*?*?*?*?*?*?*?*?*?*?*?,5.0,-0.6,66,101387,0,-0,303,0.0,-0.0,0.0,0,0,0,0,180,8.2,10,5,9999,99999,9,999999999,0.0,999,999,99
2050,1,17,7,0,*?*?*?*?*?*?*?*?*?*?*?*?*?*?*?*?*?*?*?*?*?*?,4.6,-0.8,67,101387,0,-0,301,0.0,-0.0,0.0,0,0,0,0,175,6.2,10,5,9999,99999,9,999999999,0.0,999,999,99
2050,1,17,8,0,*?*?*?*?*?*?*?*?*?*?*?*?*?*?*?*?*?*?*?*?*?*?,4.3,-1.1,67,101387,46,1411,300,0.0,0.0,0.0,0,0,0,0,170,5.7,10,5,9999,99999,9,999999999,0.0,999,999,99
2050,1,17,9,0,*?*?*?*?*?*?*?*?*?*?*?*?*?*?*?*?*?*?*?*?*?*?,5.5,0.2,68,101387,218,1409,305,28.3,0.0,28.3,3327,0,3332,1101,165,5.2,10,5,9999,99999,9,999999999,0.0,999,999,99
2050,1,17,10,0,*?*?*?*?*?*?*?*?*?*?*?*?*?*?*?*?*?*?*?*?*?*?,6.8,0.8,64,101387,350,1413,310,53.9,0.0,53.9,6292,0,6307,2155,160,7.2,10,5,9999,99999,9,999999999,0.0,999,999,99
2050,1,17,11,0,*?*?*?*?*?*?*?*?*?*?*?*?*?*?*?*?*?*?*?*?*?*?,7.7,0.8,61,101387,431,1412,314,69.7,0.0,69.7,8149,0,8170,2860,155,8.2,10,5,9999,99999,9,999999999,0.0,999,999,99
2050,1,17,12,0,*?*?*?*?*?*?*?*?*?*?*?*?*?*?*?*?*?*?*?*?*?*?,9.0,-0.0,52,101387,456,1410,320,74.7,0.0,74.7,8737,0,8761,3090,150,7.7,10,5,9999,99999,9,999999999,0.0,999,999,99
2050,1,17,13,0,*?*?*?*?*?*?*?*?*?*?*?*?*?*?*?*?*?*?*?*?*?*?,9.0,-0.2,51,101387,424,1410,320,68.5,0.0,68.5,8004,0,8025,2803,150,3.6,10,5,9999,99999,9,999999999,0.0,999,999,99
2050,1,17,14,0,*?*?*?*?*?*?*?*?*?*?*?*?*?*?*?*?*?*?*?*?*?*?,8.9,0.4,54,101387,338,1413,320,51.5,0.0,51.5,6017,0,6030,2054,150,5.7,10,5,9999,99999,9,999999999,0.0,999,999,99
2050,1,17,15,0,*?*?*?*?*?*?*?*?*?*?*?*?*?*?*?*?*?*?*?*?*?*?,9.1,0.6,54,101387,201,1409,321,25.0,0.0,25.0,2944,-0,2948,971,150,5.2,10,5,9999,99999,9,999999999,0.0,999,999,99
2050,1,17,16,0,*?*?*?*?*?*?*?*?*?*?*?*?*?*?*?*?*?*?*?*?*?*?,9.0,-0.4,51,101387,25,1407,320,0.0,0.0,0.0,0,0,0,0,150,6.7,10,5,9999,99999,9,999999999,0.0,999,999,99
2050,1,17,17,0,*?*?*?*?*?*?*?*?*?*?*?*?*?*?*?*?*?*?*?*?*?*?,8.2,-0.4,53,101387,0,-0,317,0.0,-0.0,0.0,0,0,0,0,150,10.3,10,5,9999,99999,9,999999999,0.0,999,999,99
2050,1,17,18,0,*?*?*?*?*?*?*?*?*?*?*?*?*?*?*?*?*?*?*?*?*?*?,7.2,-0.4,57,101387,0,-0,312,0.0,-0.0,0.0,0,0,0,0,150,8.2,10,5,9999,99999,9,999999999,0.0,999,999,99
2050,1,17,19,0,*?*?*?*?*?*?*?*?*?*?*?*?*?*?*?*?*?*?*?*?*?*?,7.2,-0.0,60,101387,0,-0,312,0.0,-0.0,0.0,0,0,0,0,152,8.8,10,5,9999,99999,9,999999999,0.0,999,999,99
2050,1,17,20,0,*?*?*?*?*?*?*?*?*?*?*?*?*?*?*?*?*?*?*?*?*?*?,6.5,-0.6,60,101387,0,-0,309,0.0,-0.0,0.0,0,0,0,0,153,7.7,10,5,9999,99999,9,999999999,0.0,999,999,99
2050,1,17,21,0,*?*?*?*?*?*?*?*?*?*?*?*?*?*?*?*?*?*?*?*?*?*?,6.2,-0.2,62,101387,0,-0,308,0.0,-0.0,0.0,0,0,0,0,155,7.7,10,5,9999,99999,9,999999999,0.0,999,999,99
2050,1,17,22,0,*?*?*?*?*?*?*?*?*?*?*?*?*?*?*?*?*?*?*?*?*?*?,6.5,0.2,63,101387,0,-0,309,0.0,-0.0,0.0,0,0,0,0,157,6.2,10,5,9999,99999,9,999999999,0.0,999,999,99
2050,1,17,23,0,*?*?*?*?*?*?*?*?*?*?*?*?*?*?*?*?*?*?*?*?*?*?,6.6,0.4,63,101387,0,-0,310,0.0,-0.0,0.0,0,0,0,0,158,7.7,10,5,9999,99999,9,999999999,0.0,999,999,99
2050,1,17,24,0,*?*?*?*?*?*?*?*?*?*?*?*?*?*?*?*?*?*?*?*?*?*?,6.1,2.1,74,101387,0,-0,307,0.0,-0.0,0.0,0,0,0,0,170,8.2,10,5,9999,99999,9,999999999,0.0,999,999,99
2050,1,18,1,0,*?*?*?*?*?*?*?*?*?*?*?*?*?*?*?*?*?*?*?*?*?*?,7.3,2.1,70,99696.7,0,-0,312,0.0,-0.0,0.0,0,0,0,0,157,15.5,10,5,9999,99999,9,999999999,0.0,999,999,99
2050,1,18,2,0,*?*?*?*?*?*?*?*?*?*?*?*?*?*?*?*?*?*?*?*?*?*?,7.7,2.9,72,99696.7,0,-0,314,0.0,-0.0,0.0,0,0,0,0,153,10.8,10,5,9999,99999,9,999999999,0.0,999,999,99
2050,1,18,3,0,*?*?*?*?*?*?*?*?*?*?*?*?*?*?*?*?*?*?*?*?*?*?,7.5,3.0,74,99696.7,0,-0,313,0.0,-0.0,0.0,0,0,0,0,150,9.8,10,5,9999,99999,9,999999999,0.0,999,999,99
2050,1,18,4,0,*?*?*?*?*?*?*?*?*?*?*?*?*?*?*?*?*?*?*?*?*?*?,7.2,2.7,74,99696.7,0,-0,312,0.0,-0.0,0.0,0,0,0,0,147,8.8,10,5,9999,99999,9,999999999,0.0,999,999,99
2050,1,18,5,0,*?*?*?*?*?*?*?*?*?*?*?*?*?*?*?*?*?*?*?*?*?*?,6.8,3.9,82,99696.7,0,-0,310,0.0,-0.0,0.0,0,0,0,0,143,7.2,10,5,9999,99999,9,999999999,0.0,999,999,99
2050,1,18,6,0,*?*?*?*?*?*?*?*?*?*?*?*?*?*?*?*?*?*?*?*?*?*?,7.0,4.3,84,99696.7,0,-0,311,0.0,-0.0,0.0,0,0,0,0,140,6.7,10,5,9999,99999,9,999999999,0.0,999,999,99
2050,1,18,7,0,*?*?*?*?*?*?*?*?*?*?*?*?*?*?*?*?*?*?*?*?*?*?,7.1,3.8,80,99696.7,0,-0,311,0.0,-0.0,0.0,0,0,0,0,132,6.7,10,5,9999,99999,9,999999999,0.0,999,999,99
2050,1,18,8,0,*?*?*?*?*?*?*?*?*?*?*?*?*?*?*?*?*?*?*?*?*?*?,7.0,4.1,81,99696.7,49,1410,311,0.0,0.0,0.0,0,0,0,0,123,7.2,10,5,9999,99999,9,999999999,0.0,999,999,99
2050,1,18,9,0,*?*?*?*?*?*?*?*?*?*?*?*?*?*?*?*?*?*?*?*?*?*?,7.6,4.3,80,99696.7,222,1412,313,29.0,0.0,29.0,3406,0,3411,1128,115,6.2,10,5,9999,99999,9,999999999,0.0,999,999,99
2050,1,18,10,0,*?*?*?*?*?*?*?*?*?*?*?*?*?*?*?*?*?*?*?*?*?*?,8.0,4.6,80,99696.7,353,1409,315,54.7,0.0,54.7,6380,0,6394,2187,107,6.2,10,5,9999,99999,9,999999999,0.0,999,999,99
2050,1,18,11,0,*?*?*?*?*?*?*?*?*?*?*?*?*?*?*?*?*?*?*?*?*?*?,8.7,4.8,77,99696.7,435,1411,318,70.5,0.0,70.5,8248,0,8270,2898,98,6.2,10,5,9999,99999,9,999999999,0.0,999,999,99
2050,1,18,12,0,*?*?*?*?*?*?*?*?*?*?*?*?*?*?*?*?*?*?*?*?*?*?,9.2,5.1,76,99696.7,461,1412,320,75.6,0.0,75.6,8845,0,8870,3133,90,5.7,10,5,9999,99999,9,999999999,0.0,999,999,99
2050,1,18,13,0,*?*?*?*?*?*?*?*?*?*?*?*?*?*?*?*?*?*?*?*?*?*?,9.2,5.3,77,99696.7,429,1410,320,69.4,0.0,69.4,8118,0,8139,2847,88,6.7,10,5,9999,99999,9,999999999,0.0,999,999,99
2050,1,18,14,0,*?*?*?*?*?*?*?*?*?*?*?*?*?*?*?*?*?*?*?*?*?*?,9.3,4.8,74,99696.7,343,1413,321,52.5,0.0,52.5,6133,0,6147,2096,87,6.2,10,5,9999,99999,9,999999999,0.0,999,999,99
2050,1,18,15,0,*?*?*?*?*?*?*?*?*?*?*?*?*?*?*?*?*?*?*?*?*?*?,9.1,5.3,77,99696.7,206,1408,320,26.0,0.0,26.0,3060,0,3064,1010,85,6.7,10,5,9999,99999,9,999999999,0.0,999,999,99
2050,1,18,16,0,*?*?*?*?*?*?*?*?*?*?*?*?*?*?*?*?*?*?*?*?*?*?,9.2,5.0,75,99696.7,30,1401,320,0.0,0.0,0.0,0,0,0,0,83,5.2,10,5,9999,99999,9,999999999,0.0,999,999,99
2050,1,18,17,0,*?*?*?*?*?*?*?*?*?*?*?*?*?*?*?*?*?*?*?*?*?*?,9.1,5.5,78,99696.7,0,-0,320,0.0,-0.0,0.0,0,0,0,0,82,6.7,10,5,9999,99999,9,999999999,0.0,999,999,99
2050,1,18,18,0,*?*?*?*?*?*?*?*?*?*?*?*?*?*?*?*?*?*?*?*?*?*?,8.9,5.8,81,99696.7,0,-0,319,0.0,-0.0,0.0,0,0,0,0,80,6.7,10,5,9999,99999,9,999999999,0.0,999,999,99
2050,1,18,19,0,*?*?*?*?*?*?*?*?*?*?*?*?*?*?*?*?*?*?*?*?*?*?,8.1,4.8,80,99696.7,0,-0,315,0.0,-0.0,0.0,0,0,0,0,80,5.7,10,5,9999,99999,9,999999999,0.0,999,999,99
2050,1,18,20,0,*?*?*?*?*?*?*?*?*?*?*?*?*?*?*?*?*?*?*?*?*?*?,7.9,5.5,84,99696.7,0,-0,314,0.0,-0.0,0.0,0,0,0,0,80,3.6,10,5,9999,99999,9,999999999,0.0,999,999,99
2050,1,18,21,0,*?*?*?*?*?*?*?*?*?*?*?*?*?*?*?*?*?*?*?*?*?*?,7.9,6.2,89,99696.7,0,-0,314,0.0,-0.0,0.0,0,0,0,0,80,3.6,10,5,9999,99999,9,999999999,0.0,999,999,99
2050,1,18,22,0,*?*?*?*?*?*?*?*?*?*?*?*?*?*?*?*?*?*?*?*?*?*?,7.6,5.8,89,99696.7,0,-0,313,0.0,-0.0,0.0,0,0,0,0,80,3.6,10,5,9999,99999,9,999999999,0.0,999,999,99
2050,1,18,23,0,*?*?*?*?*?*?*?*?*?*?*?*?*?*?*?*?*?*?*?*?*?*?,7.3,6.2,93,99696.7,0,-0,312,0.0,-0.0,0.0,0,0,0,0,80,5.7,10,5,9999,99999,9,999999999,0.0,999,999,99
2050,1,18,24,0,*?*?*?*?*?*?*?*?*?*?*?*?*?*?*?*?*?*?*?*?*?*?,6.8,1.3,68,99696.7,0,-0,310,0.0,-0.0,0.0,0,0,0,0,160,12.4,10,5,9999,99999,9,999999999,0.0,999,999,99
2050,1,19,1,0,*?*?*?*?*?*?*?*?*?*?*?*?*?*?*?*?*?*?*?*?*?*?,7.0,6.1,96,99561.7,0,-0,310,0.0,-0.0,0.0,0,0,0,0,80,5.7,10,5,9999,99999,9,999999999,0.0,999,999,99
2050,1,19,2,0,*?*?*?*?*?*?*?*?*?*?*?*?*?*?*?*?*?*?*?*?*?*?,7.1,5.9,94,99561.7,0,-0,311,0.0,-0.0,0.0,0,0,0,0,80,5.7,10,5,9999,99999,9,999999999,0.0,999,999,99
2050,1,19,3,0,*?*?*?*?*?*?*?*?*?*?*?*?*?*?*?*?*?*?*?*?*?*?,6.4,4.3,88,99561.7,0,-0,308,0.0,-0.0,0.0,0,0,0,0,80,6.7,10,5,9999,99999,9,999999999,0.0,999,999,99
2050,1,19,4,0,*?*?*?*?*?*?*?*?*?*?*?*?*?*?*?*?*?*?*?*?*?*?,6.0,3.9,88,99561.7,0,-0,306,0.0,-0.0,0.0,0,0,0,0,80,8.2,10,5,9999,99999,9,999999999,0.0,999,999,99
2050,1,19,5,0,*?*?*?*?*?*?*?*?*?*?*?*?*?*?*?*?*?*?*?*?*?*?,5.9,4.1,90,99561.7,0,-0,306,0.0,-0.0,0.0,0,0,0,0,80,6.7,10,5,9999,99999,9,999999999,0.0,999,999,99
2050,1,19,6,0,*?*?*?*?*?*?*?*?*?*?*?*?*?*?*?*?*?*?*?*?*?*?,5.8,4.6,94,99561.7,0,-0,305,0.0,-0.0,0.0,0,0,0,0,80,8.2,10,5,9999,99999,9,999999999,0.0,999,999,99
2050,1,19,7,0,*?*?*?*?*?*?*?*?*?*?*?*?*?*?*?*?*?*?*?*?*?*?,6.2,5.0,94,99561.7,0,-0,307,0.0,-0.0,0.0,0,0,0,0,77,8.2,10,5,9999,99999,9,999999999,0.0,999,999,99
2050,1,19,8,0,*?*?*?*?*?*?*?*?*?*?*?*?*?*?*?*?*?*?*?*?*?*?,6.6,5.6,95,99561.7,52,1405,309,0.0,0.0,0.0,0,0,0,0,73,7.7,10,5,9999,99999,9,999999999,0.0,999,999,99
2050,1,19,9,0,*?*?*?*?*?*?*?*?*?*?*?*?*?*?*?*?*?*?*?*?*?*?,6.0,5.6,100,99561.7,225,1408,306,29.7,0.0,29.7,3487,0,3492,1155,70,6.7,10,5,9999,99999,9,999999999,0.0,999,999,99
2050,1,19,10,0,*?*?*?*?*?*?*?*?*?*?*?*?*?*?*?*?*?*?*?*?*?*?,7.1,6.1,95,99561.7,357,1409,311,55.4,0.0,55.4,6472,0,6487,2222,67,5.7,10,5,9999,99999,9,999999999,0.0,999,999,99
2050,1,19,11,0,*?*?*?*?*?*?*?*?*?*?*?*?*?*?*?*?*?*?*?*?*?*?,8.0,6.1,90,99561.7,439,1410,315,71.4,0.0,71.4,8350,0,8372,2938,63,6.2,10,5,9999,99999,9,999999999,0.0,999,999,99
2050,1,19,12,0,*?*?*?*?*?*?*?*?*?*?*?*?*?*?*?*?*?*?*?*?*?*?,8.7,5.8,84,99561.7,466,1412,318,76.5,0.0,76.5,8956,0,8981,3177,60,7.7,10,5,9999,99999,9,999999999,0.0,999,999,99
2050,1,19,13,0,*?*?*?*?*?*?*?*?*?*?*?*?*?*?*?*?*?*?*?*?*?*?,8.6,6.2,88,99561.7,434,1410,317,70.4,0.0,70.4,8234,0,8256,2893,58,8.2,10,5,9999,99999,9,999999999,0.0,999,999,99
2050,1,19,14,0,*?*?*?*?*?*?*?*?*?*?*?*?*?*?*?*?*?*?*?*?*?*?,8.5,7.4,95,99561.7,348,1412,317,53.5,0.0,53.5,6252,0,6266,2140,57,8.2,10,5,9999,99999,9,999999999,0.0,999,999,99
2050,1,19,15,0,*?*?*?*?*?*?*?*?*?*?*?*?*?*?*?*?*?*?*?*?*?*?,8.8,6.7,88,99561.7,212,1413,318,27.0,0.0,27.0,3179,0,3184,1051,55,8.8,10,5,9999,99999,9,999999999,0.0,999,999,99
2050,1,19,16,0,*?*?*?*?*?*?*?*?*?*?*?*?*?*?*?*?*?*?*?*?*?*?,8.8,7.1,91,99561.7,35,1393,318,0.0,0.0,0.0,0,0,0,0,53,8.8,10,5,9999,99999,9,999999999,0.0,999,999,99
2050,1,19,17,0,*?*?*?*?*?*?*?*?*?*?*?*?*?*?*?*?*?*?*?*?*?*?,8.3,7.0,93,99561.7,0,-0,316,0.0,-0.0,0.0,0,0,0,0,52,8.8,10,5,9999,99999,9,999999999,0.0,999,999,99
2050,1,19,18,0,*?*?*?*?*?*?*?*?*?*?*?*?*?*?*?*?*?*?*?*?*?*?,7.5,7.3,100,99561.7,0,-0,312,0.0,-0.0,0.0,0,0,0,0,50,7.7,10,5,9999,99999,9,999999999,0.0,999,999,99
2050,1,19,19,0,*?*?*?*?*?*?*?*?*?*?*?*?*?*?*?*?*?*?*?*?*?*?,7.5,7.0,99,99561.7,0,-0,312,0.0,-0.0,0.0,0,0,0,0,48,7.2,10,5,9999,99999,9,999999999,0.0,999,999,99
2050,1,19,20,0,*?*?*?*?*?*?*?*?*?*?*?*?*?*?*?*?*?*?*?*?*?*?,7.4,6.7,97,99561.7,0,-0,312,0.0,-0.0,0.0,0,0,0,0,47,6.7,10,5,9999,99999,9,999999999,0.0,999,999,99
2050,1,19,21,0,*?*?*?*?*?*?*?*?*?*?*?*?*?*?*?*?*?*?*?*?*?*?,7.3,7.3,100,99561.7,0,-0,311,0.0,-0.0,0.0,0,0,0,0,45,4.6,10,5,9999,99999,9,999999999,0.0,999,999,99
2050,1,19,22,0,*?*?*?*?*?*?*?*?*?*?*?*?*?*?*?*?*?*?*?*?*?*?,6.7,6.7,100,99561.7,0,-0,309,0.0,-0.0,0.0,0,0,0,0,43,3.6,10,5,9999,99999,9,999999999,0.0,999,999,99
2050,1,19,23,0,*?*?*?*?*?*?*?*?*?*?*?*?*?*?*?*?*?*?*?*?*?*?,6.8,6.9,100,99561.7,0,-0,309,0.0,-0.0,0.0,0,0,0,0,42,2.6,10,5,9999,99999,9,999999999,0.0,999,999,99
2050,1,19,24,0,*?*?*?*?*?*?*?*?*?*?*?*?*?*?*?*?*?*?*?*?*?*?,7.1,6.1,95,99561.7,0,-0,311,0.0,-0.0,0.0,0,0,0,0,80,4.6,10,5,9999,99999,9,999999999,0.0,999,999,99
2050,1,20,1,0,*?*?*?*?*?*?*?*?*?*?*?*?*?*?*?*?*?*?*?*?*?*?,7.0,4.5,83,99667.5,0,-0,311,0.0,-0.0,0.0,0,0,0,0,43,2.6,10,5,9999,99999,9,999999999,0.0,999,999,99
2050,1,20,2,0,*?*?*?*?*?*?*?*?*?*?*?*?*?*?*?*?*?*?*?*?*?*?,7.1,3.2,75,99667.5,0,-0,311,0.0,-0.0,0.0,0,0,0,0,47,1.0,10,5,9999,99999,9,999999999,0.0,999,999,99
2050,1,20,3,0,*?*?*?*?*?*?*?*?*?*?*?*?*?*?*?*?*?*?*?*?*?*?,6.8,2.7,74,99667.5,0,-0,310,0.0,-0.0,0.0,0,0,0,0,50,2.6,10,5,9999,99999,9,999999999,0.0,999,999,99
2050,1,20,4,0,*?*?*?*?*?*?*?*?*?*?*?*?*?*?*?*?*?*?*?*?*?*?,6.7,2.5,73,99667.5,0,-0,310,0.0,-0.0,0.0,0,0,0,0,53,2.6,10,5,9999,99999,9,999999999,0.0,999,999,99
2050,1,20,5,0,*?*?*?*?*?*?*?*?*?*?*?*?*?*?*?*?*?*?*?*?*?*?,6.5,2.5,75,99667.5,0,-0,309,0.0,-0.0,0.0,0,0,0,0,57,2.1,10,5,9999,99999,9,999999999,0.0,999,999,99
2050,1,20,6,0,*?*?*?*?*?*?*?*?*?*?*?*?*?*?*?*?*?*?*?*?*?*?,6.7,2.9,76,99667.5,0,-0,310,0.0,-0.0,0.0,0,0,0,0,60,2.6,10,5,9999,99999,9,999999999,0.0,999,999,99
2050,1,20,7,0,*?*?*?*?*?*?*?*?*?*?*?*?*?*?*?*?*?*?*?*?*?*?,6.9,3.2,76,99667.5,0,-0,310,0.0,-0.0,0.0,0,0,0,0,57,2.6,10,5,9999,99999,9,999999999,0.0,999,999,99
2050,1,20,8,0,*?*?*?*?*?*?*?*?*?*?*?*?*?*?*?*?*?*?*?*?*?*?,7.3,3.4,75,99667.5,56,1421,289,0.0,0.0,0.0,0,0,0,0,53,2.6,5,3,9999,99999,9,999999999,0.0,999,999,99
2050,1,20,9,0,*?*?*?*?*?*?*?*?*?*?*?*?*?*?*?*?*?*?*?*?*?*?,7.4,4.1,78,99667.5,229,1410,312,30.5,0.0,30.5,3572,0,3578,1185,50,1.5,10,5,9999,99999,9,999999999,0.0,999,999,99
2050,1,20,10,0,*?*?*?*?*?*?*?*?*?*?*?*?*?*?*?*?*?*?*?*?*?*?,7.8,4.1,77,99667.5,362,1412,310,97.7,50.7,84.7,10726,4406,9590,2254,47,2.6,9,5,9999,99999,9,999999999,0.0,999,999,99
2050,1,20,11,0,*?*?*?*?*?*?*?*?*?*?*?*?*?*?*?*?*?*?*?*?*?*?,8.6,4.3,74,99667.5,444,1411,304,196.7,223.1,126.5,20822,20458,14618,2549,43,1.0,7,4,9999,99999,9,999999999,0.0,999,999,99
2050,1,20,12,0,*?*?*?*?*?*?*?*?*?*?*?*?*?*?*?*?*?*?*?*?*?*?,9.0,4.6,73,99667.5,470,1409,315,134.6,53.7,116.7,14778,4971,13180,3234,40,3.1,9,5,9999,99999,9,999999999,0.0,999,999,99
2050,1,20,13,0,*?*?*?*?*?*?*?*?*?*?*?*?*?*?*?*?*?*?*?*?*?*?,9.0,5.0,74,99667.5,439,1409,320,71.4,0.0,71.4,8353,0,8375,2939,45,4.6,10,5,9999,99999,9,999999999,0.0,999,999,99
2050,1,20,14,0,*?*?*?*?*?*?*?*?*?*?*?*?*?*?*?*?*?*?*?*?*?*?,8.8,4.8,75,99667.5,353,1411,301,164.7,294.9,90.9,17050,24283,11600,1689,50,5.2,6,3,9999,99999,9,999999999,0.0,999,999,99
2050,1,20,15,0,*?*?*?*?*?*?*?*?*?*?*?*?*?*?*?*?*?*?*?*?*?*?,9.1,4.8,73,99667.5,217,1410,316,48.8,42.2,42.3,5418,2937,5025,895,55,6.2,9,5,9999,99999,9,999999999,0.0,999,999,99
2050,1,20,16,0,*?*?*?*?*?*?*?*?*?*?*?*?*?*?*?*?*?*?*?*?*?*?,8.9,3.8,69,99667.5,41,1419,310,0.0,0.0,0.0,0,0,0,0,60,8.8,8,4,9999,99999,9,999999999,0.0,999,999,99
2050,1,20,17,0,*?*?*?*?*?*?*?*?*?*?*?*?*?*?*?*?*?*?*?*?*?*?,8.6,4.3,73,99667.5,0,-0,318,0.0,-0.0,0.0,0,0,0,0,65,9.3,10,5,9999,99999,9,999999999,0.0,999,999,99
2050,1,20,18,0,*?*?*?*?*?*?*?*?*?*?*?*?*?*?*?*?*?*?*?*?*?*?,7.9,4.6,78,99667.5,0,-0,315,0.0,-0.0,0.0,0,0,0,0,70,12.9,10,5,9999,99999,9,999999999,0.0,999,999,99
2050,1,20,19,0,*?*?*?*?*?*?*?*?*?*?*?*?*?*?*?*?*?*?*?*?*?*?,7.9,4.8,79,99667.5,0,-0,315,0.0,-0.0,0.0,0,0,0,0,68,12.4,10,5,9999,99999,9,999999999,0.0,999,999,99
2050,1,20,20,0,*?*?*?*?*?*?*?*?*?*?*?*?*?*?*?*?*?*?*?*?*?*?,7.9,5.1,82,99667.5,0,-0,315,0.0,-0.0,0.0,0,0,0,0,67,14.9,10,5,9999,99999,9,999999999,0.0,999,999,99
2050,1,20,21,0,*?*?*?*?*?*?*?*?*?*?*?*?*?*?*?*?*?*?*?*?*?*?,7.6,4.6,80,99667.5,0,-0,313,0.0,-0.0,0.0,0,0,0,0,65,16.0,10,5,9999,99999,9,999999999,0.0,999,999,99
2050,1,20,22,0,*?*?*?*?*?*?*?*?*?*?*?*?*?*?*?*?*?*?*?*?*?*?,7.5,4.8,82,99667.5,0,-0,313,0.0,-0.0,0.0,0,0,0,0,63,20.1,10,5,9999,99999,9,999999999,0.0,999,999,99
2050,1,20,23,0,*?*?*?*?*?*?*?*?*?*?*?*?*?*?*?*?*?*?*?*?*?*?,7.0,4.5,83,99667.5,0,-0,311,0.0,-0.0,0.0,0,0,0,0,62,16.5,10,5,9999,99999,9,999999999,0.0,999,999,99
2050,1,20,24,0,*?*?*?*?*?*?*?*?*?*?*?*?*?*?*?*?*?*?*?*?*?*?,6.9,5.6,90,99667.5,0,-0,310,0.0,-0.0,0.0,0,0,0,0,40,3.6,10,5,9999,99999,9,999999999,0.0,999,999,99
2050,1,21,1,0,*?*?*?*?*?*?*?*?*?*?*?*?*?*?*?*?*?*?*?*?*?*?,5.5,4.8,96,99437.1,0,-0,304,0.0,-0.0,0.0,0,0,0,0,55,5.2,10,5,9999,99999,9,999999999,0.0,999,999,99
2050,1,21,2,0,*?*?*?*?*?*?*?*?*?*?*?*?*?*?*?*?*?*?*?*?*?*?,4.8,4.8,100,99437.1,0,-0,301,0.0,-0.0,0.0,0,0,0,0,50,4.1,10,5,9999,99999,9,999999999,0.0,999,999,99
2050,1,21,3,0,*?*?*?*?*?*?*?*?*?*?*?*?*?*?*?*?*?*?*?*?*?*?,5.1,5.0,100,99437.1,0,-0,302,0.0,-0.0,0.0,0,0,0,0,45,2.6,10,5,9999,99999,9,999999999,0.0,999,999,99
2050,1,21,4,0,*?*?*?*?*?*?*?*?*?*?*?*?*?*?*?*?*?*?*?*?*?*?,4.8,4.8,100,99437.1,0,-0,301,0.0,-0.0,0.0,0,0,0,0,40,1.5,10,5,9999,99999,9,999999999,0.0,999,999,99
2050,1,21,5,0,*?*?*?*?*?*?*?*?*?*?*?*?*?*?*?*?*?*?*?*?*?*?,4.7,4.6,100,99437.1,0,-0,301,0.0,-0.0,0.0,0,0,0,0,35,0.0,10,5,9999,99999,9,999999999,0.0,999,999,99
2050,1,21,6,0,*?*?*?*?*?*?*?*?*?*?*?*?*?*?*?*?*?*?*?*?*?*?,4.6,4.6,100,99437.1,0,-0,300,0.0,-0.0,0.0,0,0,0,0,30,0.0,10,5,9999,99999,9,999999999,0.0,999,999,99
2050,1,21,7,0,*?*?*?*?*?*?*?*?*?*?*?*?*?*?*?*?*?*?*?*?*?*?,4.7,4.5,99,99437.1,0,-0,301,0.0,-0.0,0.0,0,0,0,0,72,0.5,10,5,9999,99999,9,999999999,0.0,999,999,99
2050,1,21,8,0,*?*?*?*?*?*?*?*?*?*?*?*?*?*?*?*?*?*?*?*?*?*?,4.9,4.8,100,99437.1,59,1407,297,0.0,0.0,0.0,0,0,0,0,113,3.1,9,5,9999,99999,9,999999999,0.0,999,999,99
2050,1,21,9,0,*?*?*?*?*?*?*?*?*?*?*?*?*?*?*?*?*?*?*?*?*?*?,4.7,4.5,99,99437.1,233,1410,296,54.2,43.7,47.0,6011,3144,5568,999,155,6.2,9,5,9999,99999,9,999999999,0.0,999,999,99
2050,1,21,10,0,*?*?*?*?*?*?*?*?*?*?*?*?*?*?*?*?*?*?*?*?*?*?,5.2,4.6,97,99437.1,366,1411,303,57.1,0.0,57.1,6669,0,6685,2295,197,8.2,10,5,9999,99999,9,999999999,0.0,999,999,99
2050,1,21,11,0,*?*?*?*?*?*?*?*?*?*?*?*?*?*?*?*?*?*?*?*?*?*?,5.2,4.6,98,99437.1,449,1412,298,127.2,53.2,110.3,13967,4876,12462,3031,238,7.2,9,5,9999,99999,9,999999999,0.0,999,999,99
2050,1,21,12,0,*?*?*?*?*?*?*?*?*?*?*?*?*?*?*?*?*?*?*?*?*?*?,5.6,5.3,99,99437.1,475,1409,304,78.5,0.0,78.5,9187,0,9212,3268,280,6.7,10,5,9999,99999,9,999999999,0.0,999,999,99
2050,1,21,13,0,*?*?*?*?*?*?*?*?*?*?*?*?*?*?*?*?*?*?*?*?*?*?,5.5,5.0,97,99437.1,445,1411,304,72.5,0.0,72.5,8477,0,8499,2987,260,8.8,10,5,9999,99999,9,999999999,0.0,999,999,99
2050,1,21,14,0,*?*?*?*?*?*?*?*?*?*?*?*?*?*?*?*?*?*?*?*?*?*?,5.7,4.6,93,99437.1,358,1409,301,96.7,50.6,83.8,10609,4386,9485,2226,240,8.2,9,5,9999,99999,9,999999999,0.0,999,999,99
2050,1,21,15,0,*?*?*?*?*?*?*?*?*?*?*?*?*?*?*?*?*?*?*?*?*?*?,5.9,3.8,87,99437.1,222,1407,301,50.6,42.7,43.9,5619,3009,5209,931,220,8.8,9,5,9999,99999,9,999999999,0.0,999,999,99
2050,1,21,16,0,*?*?*?*?*?*?*?*?*?*?*?*?*?*?*?*?*?*?*?*?*?*?,5.3,4.3,94,99437.1,46,1405,303,0.0,0.0,0.0,0,0,0,0,200,8.8,10,5,9999,99999,9,999999999,0.0,999,999,99
2050,1,21,17,0,*?*?*?*?*?*?*?*?*?*?*?*?*?*?*?*?*?*?*?*?*?*?,5.6,5.1,98,99437.1,0,-0,304,0.0,-0.0,0.0,0,0,0,0,180,9.8,10,5,9999,99999,9,999999999,0.0,999,999,99
2050,1,21,18,0,*?*?*?*?*?*?*?*?*?*?*?*?*?*?*?*?*?*?*?*?*?*?,5.6,5.1,98,99437.1,0,-0,304,0.0,-0.0,0.0,0,0,0,0,160,7.2,10,5,9999,99999,9,999999999,0.0,999,999,99
2050,1,21,19,0,*?*?*?*?*?*?*?*?*?*?*?*?*?*?*?*?*?*?*?*?*?*?,5.1,5.0,99,99437.1,0,-0,302,0.0,-0.0,0.0,0,0,0,0,158,8.8,10,5,9999,99999,9,999999999,0.0,999,999,99
2050,1,21,20,0,*?*?*?*?*?*?*?*?*?*?*?*?*?*?*?*?*?*?*?*?*?*?,5.1,4.8,98,99437.1,0,-0,302,0.0,-0.0,0.0,0,0,0,0,157,9.8,10,5,9999,99999,9,999999999,0.0,999,999,99
2050,1,21,21,0,*?*?*?*?*?*?*?*?*?*?*?*?*?*?*?*?*?*?*?*?*?*?,5.1,5.0,100,99437.1,0,-0,302,0.0,-0.0,0.0,0,0,0,0,155,10.3,10,5,9999,99999,9,999999999,0.0,999,999,99
2050,1,21,22,0,*?*?*?*?*?*?*?*?*?*?*?*?*?*?*?*?*?*?*?*?*?*?,5.5,4.3,93,99437.1,0,-0,304,0.0,-0.0,0.0,0,0,0,0,153,11.3,10,5,9999,99999,9,999999999,0.0,999,999,99
2050,1,21,23,0,*?*?*?*?*?*?*?*?*?*?*?*?*?*?*?*?*?*?*?*?*?*?,5.2,4.1,93,99437.1,0,-0,303,0.0,-0.0,0.0,0,0,0,0,152,8.2,10,5,9999,99999,9,999999999,0.0,999,999,99
2050,1,21,24,0,*?*?*?*?*?*?*?*?*?*?*?*?*?*?*?*?*?*?*?*?*?*?,6.5,4.6,89,99437.1,0,-0,308,0.0,-0.0,0.0,0,0,0,0,60,5.7,10,5,9999,99999,9,999999999,0.0,999,999,99
2050,1,22,1,0,*?*?*?*?*?*?*?*?*?*?*?*?*?*?*?*?*?*?*?*?*?*?,5.0,5.0,100,99623.3,0,-0,302,0.0,-0.0,0.0,0,0,0,0,140,5.2,10,5,9999,99999,9,999999999,0.0,999,999,99
2050,1,22,2,0,*?*?*?*?*?*?*?*?*?*?*?*?*?*?*?*?*?*?*?*?*?*?,4.9,4.8,100,99623.3,0,-0,301,0.0,-0.0,0.0,0,0,0,0,130,3.6,10,5,9999,99999,9,999999999,0.0,999,999,99
2050,1,22,3,0,*?*?*?*?*?*?*?*?*?*?*?*?*?*?*?*?*?*?*?*?*?*?,5.3,5.3,100,99623.3,0,-0,303,0.0,-0.0,0.0,0,0,0,0,120,3.6,10,5,9999,99999,9,999999999,0.0,999,999,99
2050,1,22,4,0,*?*?*?*?*?*?*?*?*?*?*?*?*?*?*?*?*?*?*?*?*?*?,5.3,5.3,100,99623.3,0,-0,303,0.0,-0.0,0.0,0,0,0,0,110,3.6,10,5,9999,99999,9,999999999,0.0,999,999,99
2050,1,22,5,0,*?*?*?*?*?*?*?*?*?*?*?*?*?*?*?*?*?*?*?*?*?*?,4.5,4.5,100,99623.3,0,-0,300,0.0,-0.0,0.0,0,0,0,0,100,4.1,10,5,9999,99999,9,999999999,0.0,999,999,99
2050,1,22,6,0,*?*?*?*?*?*?*?*?*?*?*?*?*?*?*?*?*?*?*?*?*?*?,4.2,4.3,100,99623.3,0,-0,298,0.0,-0.0,0.0,0,0,0,0,90,4.6,10,5,9999,99999,9,999999999,0.0,999,999,99
2050,1,22,7,0,*?*?*?*?*?*?*?*?*?*?*?*?*?*?*?*?*?*?*?*?*?*?,3.9,3.9,100,99623.3,0,-0,297,0.0,-0.0,0.0,0,0,0,0,80,4.6,10,5,9999,99999,9,999999999,0.0,999,999,99
2050,1,22,8,0,*?*?*?*?*?*?*?*?*?*?*?*?*?*?*?*?*?*?*?*?*?*?,4.7,4.6,100,99623.3,63,1414,301,0.0,0.0,0.0,0,0,0,0,70,6.2,10,5,9999,99999,9,999999999,0.0,999,999,99
2050,1,22,9,0,*?*?*?*?*?*?*?*?*?*?*?*?*?*?*?*?*?*?*?*?*?*?,5.5,5.5,100,99623.3,237,1409,304,32.0,0.0,32.0,3754,0,3760,1247,60,6.7,10,5,9999,99999,9,999999999,0.0,999,999,99
2050,1,22,10,0,*?*?*?*?*?*?*?*?*?*?*?*?*?*?*?*?*?*?*?*?*?*?,6.6,6.6,100,99623.3,370,1409,305,100.8,51.0,87.4,11057,4462,9883,2330,50,6.2,9,5,9999,99999,9,999999999,0.0,999,999,99
2050,1,22,11,0,*?*?*?*?*?*?*?*?*?*?*?*?*?*?*?*?*?*?*?*?*?*?,8.1,7.6,100,99623.3,453,1409,307,170.8,133.8,127.7,18614,12453,14609,2879,40,8.2,8,4,9999,99999,9,999999999,0.0,999,999,99
2050,1,22,12,0,*?*?*?*?*?*?*?*?*?*?*?*?*?*?*?*?*?*?*?*?*?*?,8.8,7.4,100,99623.3,481,1411,318,79.5,0.0,79.5,9308,0,9334,3317,30,8.8,10,5,9999,99999,9,999999999,0.0,999,999,99
2050,1,22,13,0,*?*?*?*?*?*?*?*?*?*?*?*?*?*?*?*?*?*?*?*?*?*?,9.0,6.6,99,99623.3,450,1410,307,200.0,223.7,128.6,21176,20616,14852,2599,33,8.8,7,4,9999,99999,9,999999999,0.0,999,999,99
2050,1,22,14,0,*?*?*?*?*?*?*?*?*?*?*?*?*?*?*?*?*?*?*?*?*?*?,9.1,6.6,98,99623.3,364,1411,320,56.7,0.0,56.7,6624,0,6640,2279,37,9.3,10,5,9999,99999,9,999999999,0.0,999,999,99
2050,1,22,15,0,*?*?*?*?*?*?*?*?*?*?*?*?*?*?*?*?*?*?*?*?*?*?,8.9,6.7,100,99623.3,228,1410,319,30.2,0.0,30.2,3548,0,3554,1177,40,7.7,10,5,9999,99999,9,999999999,0.0,999,999,99
2050,1,22,16,0,*?*?*?*?*?*?*?*?*?*?*?*?*?*?*?*?*?*?*?*?*?*?,9.0,7.0,100,99623.3,52,1419,315,0.0,0.0,0.0,0,0,0,0,43,7.7,9,5,9999,99999,9,999999999,0.0,999,999,99
2050,1,22,17,0,*?*?*?*?*?*?*?*?*?*?*?*?*?*?*?*?*?*?*?*?*?*?,8.4,7.9,100,99623.3,0,-0,316,0.0,-0.0,0.0,0,0,0,0,47,8.2,10,5,9999,99999,9,999999999,0.0,999,999,99
2050,1,22,18,0,*?*?*?*?*?*?*?*?*?*?*?*?*?*?*?*?*?*?*?*?*?*?,7.0,7.0,100,99623.3,0,-0,310,0.0,-0.0,0.0,0,0,0,0,50,5.7,10,5,9999,99999,9,999999999,0.0,999,999,99
2050,1,22,19,0,*?*?*?*?*?*?*?*?*?*?*?*?*?*?*?*?*?*?*?*?*?*?,6.9,6.9,100,99623.3,0,-0,310,0.0,-0.0,0.0,0,0,0,0,43,4.6,10,5,9999,99999,9,999999999,0.0,999,999,99
2050,1,22,20,0,*?*?*?*?*?*?*?*?*?*?*?*?*?*?*?*?*?*?*?*?*?*?,6.7,6.6,100,99623.3,0,-0,309,0.0,-0.0,0.0,0,0,0,0,37,5.7,10,5,9999,99999,9,999999999,0.0,999,999,99
2050,1,22,21,0,*?*?*?*?*?*?*?*?*?*?*?*?*?*?*?*?*?*?*?*?*?*?,6.2,5.3,100,99623.3,0,-0,307,0.0,-0.0,0.0,0,0,0,0,30,4.1,10,5,9999,99999,9,999999999,0.0,999,999,99
2050,1,22,22,0,*?*?*?*?*?*?*?*?*?*?*?*?*?*?*?*?*?*?*?*?*?*?,6.1,5.0,100,99623.3,0,-0,307,0.0,-0.0,0.0,0,0,0,0,23,5.7,10,5,9999,99999,9,999999999,0.0,999,999,99
2050,1,22,23,0,*?*?*?*?*?*?*?*?*?*?*?*?*?*?*?*?*?*?*?*?*?*?,5.7,5.1,100,99623.3,0,-0,305,0.0,-0.0,0.0,0,0,0,0,17,8.2,10,5,9999,99999,9,999999999,0.0,999,999,99
2050,1,22,24,0,*?*?*?*?*?*?*?*?*?*?*?*?*?*?*?*?*?*?*?*?*?*?,5.0,4.8,100,99623.3,0,-0,302,0.0,-0.0,0.0,0,0,0,0,150,4.1,10,5,9999,99999,9,999999999,0.0,999,999,99
2050,1,23,1,0,*?*?*?*?*?*?*?*?*?*?*?*?*?*?*?*?*?*?*?*?*?*?,4.9,3.6,91,100468,0,-0,302,0.0,-0.0,0.0,0,0,0,0,10,1.5,10,5,9999,99999,9,999999999,0.0,999,999,99
2050,1,23,2,0,*?*?*?*?*?*?*?*?*?*?*?*?*?*?*?*?*?*?*?*?*?*?,4.7,2.9,87,100468,0,-0,301,0.0,-0.0,0.0,0,0,0,0,10,3.1,10,5,9999,99999,9,999999999,0.0,999,999,99
2050,1,23,3,0,*?*?*?*?*?*?*?*?*?*?*?*?*?*?*?*?*?*?*?*?*?*?,4.7,2.9,87,100468,0,-0,301,0.0,-0.0,0.0,0,0,0,0,10,3.1,10,5,9999,99999,9,999999999,0.0,999,999,99
2050,1,23,4,0,*?*?*?*?*?*?*?*?*?*?*?*?*?*?*?*?*?*?*?*?*?*?,4.8,3.0,88,100468,0,-0,301,0.0,-0.0,0.0,0,0,0,0,10,4.1,10,5,9999,99999,9,999999999,0.0,999,999,99
2050,1,23,5,0,*?*?*?*?*?*?*?*?*?*?*?*?*?*?*?*?*?*?*?*?*?*?,4.7,3.0,89,100468,0,-0,301,0.0,-0.0,0.0,0,0,0,0,10,0.5,10,5,9999,99999,9,999999999,0.0,999,999,99
2050,1,23,6,0,*?*?*?*?*?*?*?*?*?*?*?*?*?*?*?*?*?*?*?*?*?*?,3.9,2.7,91,100468,0,-0,297,0.0,-0.0,0.0,0,0,0,0,10,0.5,10,5,9999,99999,9,999999999,0.0,999,999,99
2050,1,23,7,0,*?*?*?*?*?*?*?*?*?*?*?*?*?*?*?*?*?*?*?*?*?*?,3.1,2.3,94,100468,0,-0,294,0.0,-0.0,0.0,0,0,0,0,20,1.0,10,5,9999,99999,9,999999999,0.0,999,999,99
2050,1,23,8,0,*?*?*?*?*?*?*?*?*?*?*?*?*?*?*?*?*?*?*?*?*?*?,4.1,1.9,86,100468,67,1417,294,0.0,0.0,0.0,0,0,0,0,30,1.0,9,5,9999,99999,9,999999999,0.0,999,999,99
2050,1,23,9,0,*?*?*?*?*?*?*?*?*?*?*?*?*?*?*?*?*?*?*?*?*?*?,5.1,2.5,84,100468,241,1408,288,89.4,186.4,57.5,9505,12809,6919,1064,40,2.6,7,4,9999,99999,9,999999999,0.0,999,999,99
2050,1,23,10,0,*?*?*?*?*?*?*?*?*?*?*?*?*?*?*?*?*?*?*?*?*?*?,6.2,2.9,79,100468,375,1410,303,102.3,51.2,88.7,11231,4490,10037,2371,50,4.1,9,5,9999,99999,9,999999999,0.0,999,999,99
2050,1,23,11,0,*?*?*?*?*?*?*?*?*?*?*?*?*?*?*?*?*?*?*?*?*?*?,8.3,3.4,71,100468,458,1409,312,130.6,53.4,113.2,14337,4920,12789,3123,60,8.8,9,5,9999,99999,9,999999999,0.0,999,999,99
2050,1,23,12,0,*?*?*?*?*?*?*?*?*?*?*?*?*?*?*?*?*?*?*?*?*?*?,9.3,4.1,70,100468,486,1410,312,185.3,135.5,138.6,20206,12862,15824,3158,70,9.3,8,4,9999,99999,9,999999999,0.0,999,999,99
2050,1,23,13,0,*?*?*?*?*?*?*?*?*?*?*?*?*?*?*?*?*?*?*?*?*?*?,9.2,4.6,73,100468,456,1411,316,129.6,53.4,112.4,14231,4908,12696,3097,72,10.3,9,5,9999,99999,9,999999999,0.0,999,999,99
2050,1,23,14,0,*?*?*?*?*?*?*?*?*?*?*?*?*?*?*?*?*?*?*?*?*?*?,9.5,4.5,71,100468,370,1412,322,57.8,0.0,57.8,6754,0,6770,2327,73,10.3,10,5,9999,99999,9,999999999,0.0,999,999,99
2050,1,23,15,0,*?*?*?*?*?*?*?*?*?*?*?*?*?*?*?*?*?*?*?*?*?*?,9.4,3.9,68,100468,234,1412,322,31.4,0.0,31.4,3676,0,3682,1221,75,11.8,10,5,9999,99999,9,999999999,0.0,999,999,99
2050,1,23,16,0,*?*?*?*?*?*?*?*?*?*?*?*?*?*?*?*?*?*?*?*?*?*?,9.4,3.2,65,100468,57,1404,317,0.0,0.0,0.0,0,0,0,0,77,10.8,9,5,9999,99999,9,999999999,0.0,999,999,99
2050,1,23,17,0,*?*?*?*?*?*?*?*?*?*?*?*?*?*?*?*?*?*?*?*?*?*?,8.2,2.9,68,100468,0,-0,316,0.0,-0.0,0.0,0,0,0,0,78,7.7,10,5,9999,99999,9,999999999,0.0,999,999,99
2050,1,23,18,0,*?*?*?*?*?*?*?*?*?*?*?*?*?*?*?*?*?*?*?*?*?*?,6.7,1.9,71,100468,0,-0,310,0.0,-0.0,0.0,0,0,0,0,80,9.3,10,5,9999,99999,9,999999999,0.0,999,999,99
2050,1,23,19,0,*?*?*?*?*?*?*?*?*?*?*?*?*?*?*?*?*?*?*?*?*?*?,6.8,1.3,68,100468,0,-0,310,0.0,-0.0,0.0,0,0,0,0,77,8.2,10,5,9999,99999,9,999999999,0.0,999,999,99
2050,1,23,20,0,*?*?*?*?*?*?*?*?*?*?*?*?*?*?*?*?*?*?*?*?*?*?,6.4,0.4,65,100468,0,-0,309,0.0,-0.0,0.0,0,0,0,0,73,7.7,10,5,9999,99999,9,999999999,0.0,999,999,99
2050,1,23,21,0,*?*?*?*?*?*?*?*?*?*?*?*?*?*?*?*?*?*?*?*?*?*?,5.4,0.8,72,100468,0,-0,304,0.0,-0.0,0.0,0,0,0,0,70,8.2,10,5,9999,99999,9,999999999,0.0,999,999,99
2050,1,23,22,0,*?*?*?*?*?*?*?*?*?*?*?*?*?*?*?*?*?*?*?*?*?*?,5.9,1.5,73,100468,0,-0,306,0.0,-0.0,0.0,0,0,0,0,67,6.2,10,5,9999,99999,9,999999999,0.0,999,999,99
2050,1,23,23,0,*?*?*?*?*?*?*?*?*?*?*?*?*?*?*?*?*?*?*?*?*?*?,6.3,1.0,69,100468,0,-0,308,0.0,-0.0,0.0,0,0,0,0,63,6.2,10,5,9999,99999,9,999999999,0.0,999,999,99
2050,1,23,24,0,*?*?*?*?*?*?*?*?*?*?*?*?*?*?*?*?*?*?*?*?*?*?,5.2,4.5,94,100468,0,-0,303,0.0,-0.0,0.0,0,0,0,0,10,2.6,10,5,9999,99999,9,999999999,0.0,999,999,99
2050,1,24,1,0,*?*?*?*?*?*?*?*?*?*?*?*?*?*?*?*?*?*?*?*?*?*?,7.9,5.1,83,101509,0,-0,315,0.0,-0.0,0.0,0,0,0,0,58,3.1,10,5,9999,99999,9,999999999,0.0,999,999,99
2050,1,24,2,0,*?*?*?*?*?*?*?*?*?*?*?*?*?*?*?*?*?*?*?*?*?*?,8.8,6.9,87,101509,0,-0,318,0.0,-0.0,0.0,0,0,0,0,57,2.6,10,5,9999,99999,9,999999999,0.0,999,999,99
2050,1,24,3,0,*?*?*?*?*?*?*?*?*?*?*?*?*?*?*?*?*?*?*?*?*?*?,9.0,6.7,85,101509,0,-0,319,0.0,-0.0,0.0,0,0,0,0,55,4.6,10,5,9999,99999,9,999999999,0.0,999,999,99
2050,1,24,4,0,*?*?*?*?*?*?*?*?*?*?*?*?*?*?*?*?*?*?*?*?*?*?,8.1,6.1,87,101509,0,-0,315,0.0,-0.0,0.0,0,0,0,0,53,4.1,10,5,9999,99999,9,999999999,0.0,999,999,99
2050,1,24,5,0,*?*?*?*?*?*?*?*?*?*?*?*?*?*?*?*?*?*?*?*?*?*?,8.0,6.6,90,101509,0,-0,315,0.0,-0.0,0.0,0,0,0,0,52,5.2,10,5,9999,99999,9,999999999,0.0,999,999,99
2050,1,24,6,0,*?*?*?*?*?*?*?*?*?*?*?*?*?*?*?*?*?*?*?*?*?*?,7.8,6.4,91,101509,0,-0,314,0.0,-0.0,0.0,0,0,0,0,50,3.1,10,5,9999,99999,9,999999999,0.0,999,999,99
2050,1,24,7,0,*?*?*?*?*?*?*?*?*?*?*?*?*?*?*?*?*?*?*?*?*?*?,7.3,7.1,98,101509,0,-0,288,0.0,-0.0,0.0,0,0,0,0,55,5.7,4,2,9999,99999,9,999999999,0.0,999,999,99
2050,1,24,8,0,*?*?*?*?*?*?*?*?*?*?*?*?*?*?*?*?*?*?*?*?*?*?,6.7,6.1,96,101509,71,1416,268,0.0,0.0,0.0,0,0,0,0,60,6.2,0,0,9999,99999,9,999999999,0.0,999,999,99
2050,1,24,9,0,*?*?*?*?*?*?*?*?*?*?*?*?*?*?*?*?*?*?*?*?*?*?,8.7,7.3,91,101509,246,1411,279,116.3,466.9,34.9,12151,34220,5489,656,65,6.2,0,0,9999,99999,9,999999999,0.0,999,999,99
2050,1,24,10,0,*?*?*?*?*?*?*?*?*?*?*?*?*?*?*?*?*?*?*?*?*?*?,10.6,7.9,83,101509,380,1411,288,206.4,536.3,61.9,21437,45911,9250,1163,70,7.2,0,0,9999,99999,9,999999999,0.0,999,999,99
2050,1,24,11,0,*?*?*?*?*?*?*?*?*?*?*?*?*?*?*?*?*?*?*?*?*?*?,11.6,7.6,76,101509,463,1408,291,262.7,559.3,78.8,27282,50660,11493,1500,75,7.7,0,0,9999,99999,9,999999999,0.0,999,999,99
2050,1,24,12,0,*?*?*?*?*?*?*?*?*?*?*?*?*?*?*?*?*?*?*?*?*?*?,13.3,8.0,70,101509,491,1409,299,281.3,565.2,84.4,29230,51938,12223,1618,80,7.7,0,0,9999,99999,9,999999999,0.0,999,999,99
2050,1,24,13,0,*?*?*?*?*?*?*?*?*?*?*?*?*?*?*?*?*?*?*?*?*?*?,13.3,8.3,71,101509,461,1409,300,261.1,558.7,78.3,27118,50547,11432,1491,82,7.2,0,0,9999,99999,9,999999999,0.0,999,999,99
2050,1,24,14,0,*?*?*?*?*?*?*?*?*?*?*?*?*?*?*?*?*?*?*?*?*?*?,13.4,9.3,76,101509,375,1409,303,203.3,534.7,61.0,21119,45604,9123,1145,83,7.7,0,0,9999,99999,9,999999999,0.0,999,999,99
2050,1,24,15,0,*?*?*?*?*?*?*?*?*?*?*?*?*?*?*?*?*?*?*?*?*?*?,13.3,9.3,77,101509,239,1407,302,112.0,461.6,33.6,11440,34701,5403,658,85,7.2,0,0,9999,99999,9,999999999,0.0,999,999,99
2050,1,24,16,0,*?*?*?*?*?*?*?*?*?*?*?*?*?*?*?*?*?*?*?*?*?*?,13.3,9.4,77,101509,63,1412,324,0.0,0.0,0.0,0,0,0,0,87,6.7,6,3,9999,99999,9,999999999,0.0,999,999,99
2050,1,24,17,0,*?*?*?*?*?*?*?*?*?*?*?*?*?*?*?*?*?*?*?*?*?*?,12.3,9.2,81,101509,0,-0,334,0.0,-0.0,0.0,0,0,0,0,88,7.2,10,5,9999,99999,9,999999999,0.0,999,999,99
2050,1,24,18,0,*?*?*?*?*?*?*?*?*?*?*?*?*?*?*?*?*?*?*?*?*?*?,11.0,8.7,85,101509,0,-0,328,0.0,-0.0,0.0,0,0,0,0,90,4.6,10,5,9999,99999,9,999999999,0.0,999,999,99
2050,1,24,19,0,*?*?*?*?*?*?*?*?*?*?*?*?*?*?*?*?*?*?*?*?*?*?,9.8,7.9,88,101509,0,-0,323,0.0,-0.0,0.0,0,0,0,0,93,6.7,10,5,9999,99999,9,999999999,0.0,999,999,99
2050,1,24,20,0,*?*?*?*?*?*?*?*?*?*?*?*?*?*?*?*?*?*?*?*?*?*?,10.5,8.5,88,101509,0,-0,326,0.0,-0.0,0.0,0,0,0,0,97,5.2,10,5,9999,99999,9,999999999,0.0,999,999,99
2050,1,24,21,0,*?*?*?*?*?*?*?*?*?*?*?*?*?*?*?*?*?*?*?*?*?*?,10.0,9.1,94,101509,0,-0,323,0.0,-0.0,0.0,0,0,0,0,100,5.7,10,5,9999,99999,9,999999999,0.0,999,999,99
2050,1,24,22,0,*?*?*?*?*?*?*?*?*?*?*?*?*?*?*?*?*?*?*?*?*?*?,9.9,9.1,94,101509,0,-0,323,0.0,-0.0,0.0,0,0,0,0,103,4.1,10,5,9999,99999,9,999999999,0.0,999,999,99
2050,1,24,23,0,*?*?*?*?*?*?*?*?*?*?*?*?*?*?*?*?*?*?*?*?*?*?,9.1,8.1,94,101509,0,-0,319,0.0,-0.0,0.0,0,0,0,0,107,3.1,10,5,9999,99999,9,999999999,0.0,999,999,99
2050,1,24,24,0,*?*?*?*?*?*?*?*?*?*?*?*?*?*?*?*?*?*?*?*?*?*?,6.7,3.2,79,101509,0,-0,310,0.0,-0.0,0.0,0,0,0,0,60,4.1,10,5,9999,99999,9,999999999,0.0,999,999,99
2050,1,25,1,0,*?*?*?*?*?*?*?*?*?*?*?*?*?*?*?*?*?*?*?*?*?*?,7.9,6.7,91,100960,0,-0,314,0.0,-0.0,0.0,0,0,0,0,120,1.0,10,5,9999,99999,9,999999999,0.0,999,999,99
2050,1,25,2,0,*?*?*?*?*?*?*?*?*?*?*?*?*?*?*?*?*?*?*?*?*?*?,7.5,5.9,89,100960,0,-0,313,0.0,-0.0,0.0,0,0,0,0,130,0.5,10,5,9999,99999,9,999999999,0.0,999,999,99
2050,1,25,3,0,*?*?*?*?*?*?*?*?*?*?*?*?*?*?*?*?*?*?*?*?*?*?,7.5,5.3,86,100960,0,-0,313,0.0,-0.0,0.0,0,0,0,0,140,1.5,10,5,9999,99999,9,999999999,0.0,999,999,99
2050,1,25,4,0,*?*?*?*?*?*?*?*?*?*?*?*?*?*?*?*?*?*?*?*?*?*?,7.3,5.0,85,100960,0,-0,312,0.0,-0.0,0.0,0,0,0,0,150,2.1,10,5,9999,99999,9,999999999,0.0,999,999,99
2050,1,25,5,0,*?*?*?*?*?*?*?*?*?*?*?*?*?*?*?*?*?*?*?*?*?*?,7.0,5.1,87,100960,0,-0,311,0.0,-0.0,0.0,0,0,0,0,160,2.1,10,5,9999,99999,9,999999999,0.0,999,999,99
2050,1,25,6,0,*?*?*?*?*?*?*?*?*?*?*?*?*?*?*?*?*?*?*?*?*?*?,7.2,4.5,82,100960,0,-0,312,0.0,-0.0,0.0,0,0,0,0,170,0.5,10,5,9999,99999,9,999999999,0.0,999,999,99
2050,1,25,7,0,*?*?*?*?*?*?*?*?*?*?*?*?*?*?*?*?*?*?*?*?*?*?,6.4,3.8,82,100960,0,-0,299,0.0,-0.0,0.0,0,0,0,0,167,2.1,8,4,9999,99999,9,999999999,0.0,999,999,99
2050,1,25,8,0,*?*?*?*?*?*?*?*?*?*?*?*?*?*?*?*?*?*?*?*?*?*?,5.7,4.1,89,100960,75,1412,261,1.3,17.7,0.4,156,1005,78,17,163,5.7,0,0,9999,99999,9,999999999,0.0,999,999,99
2050,1,25,9,0,*?*?*?*?*?*?*?*?*?*?*?*?*?*?*?*?*?*?*?*?*?*?,7.7,5.0,82,100960,250,1408,279,119.0,450.3,39.0,12350,33093,6028,724,160,7.2,2,1,9999,99999,9,999999999,0.0,999,999,99
2050,1,25,10,0,*?*?*?*?*?*?*?*?*?*?*?*?*?*?*?*?*?*?*?*?*?*?,9.8,6.1,77,100960,385,1411,293,207.3,483.7,75.2,21244,41170,10834,1368,157,7.7,3,2,9999,99999,9,999999999,0.0,999,999,99
2050,1,25,11,0,*?*?*?*?*?*?*?*?*?*?*?*?*?*?*?*?*?*?*?*?*?*?,12.0,6.6,69,100960,469,1410,324,177.7,134.7,132.9,19376,12655,15191,3012,153,8.2,8,4,9999,99999,9,999999999,0.0,999,999,99
2050,1,25,12,0,*?*?*?*?*?*?*?*?*?*?*?*?*?*?*?*?*?*?*?*?*?*?,13.7,6.7,63,100960,497,1410,319,265.9,396.1,126.3,27737,36709,15839,2427,150,6.7,5,3,9999,99999,9,999999999,0.0,999,999,99
2050,1,25,13,0,*?*?*?*?*?*?*?*?*?*?*?*?*?*?*?*?*?*?*?*?*?*?,13.6,6.9,63,100960,467,1410,332,176.9,134.6,132.3,19283,12631,15120,2995,155,8.2,8,4,9999,99999,9,999999999,0.0,999,999,99
2050,1,25,14,0,*?*?*?*?*?*?*?*?*?*?*?*?*?*?*?*?*?*?*?*?*?*?,13.8,6.9,63,100960,381,1409,329,163.5,215.9,105.1,17298,18667,12270,2070,160,8.2,7,4,9999,99999,9,999999999,0.0,999,999,99
2050,1,25,15,0,*?*?*?*?*?*?*?*?*?*?*?*?*?*?*?*?*?*?*?*?*?*?,13.7,6.6,62,100960,245,1408,319,108.1,326.3,51.4,11397,22844,6913,918,165,7.7,5,3,9999,99999,9,999999999,0.0,999,999,99
2050,1,25,16,0,*?*?*?*?*?*?*?*?*?*?*?*?*?*?*?*?*?*?*?*?*?*?,13.6,7.0,64,100960,69,1417,332,0.0,0.0,0.0,0,0,0,0,170,6.7,8,4,9999,99999,9,999999999,0.0,999,999,99
2050,1,25,17,0,*?*?*?*?*?*?*?*?*?*?*?*?*?*?*?*?*?*?*?*?*?*?,12.6,7.3,70,100960,0,-0,336,0.0,-0.0,0.0,0,0,0,0,175,6.7,10,5,9999,99999,9,999999999,0.0,999,999,99
2050,1,25,18,0,*?*?*?*?*?*?*?*?*?*?*?*?*?*?*?*?*?*?*?*?*?*?,11.0,7.3,77,100960,0,-0,328,0.0,-0.0,0.0,0,0,0,0,180,6.7,10,5,9999,99999,9,999999999,0.0,999,999,99
2050,1,25,19,0,*?*?*?*?*?*?*?*?*?*?*?*?*?*?*?*?*?*?*?*?*?*?,10.1,7.0,80,100960,0,-0,324,0.0,-0.0,0.0,0,0,0,0,203,7.2,10,5,9999,99999,9,999999999,0.0,999,999,99
2050,1,25,20,0,*?*?*?*?*?*?*?*?*?*?*?*?*?*?*?*?*?*?*?*?*?*?,9.4,6.9,83,100960,0,-0,321,0.0,-0.0,0.0,0,0,0,0,227,5.7,10,5,9999,99999,9,999999999,0.0,999,999,99
2050,1,25,21,0,*?*?*?*?*?*?*?*?*?*?*?*?*?*?*?*?*?*?*?*?*?*?,9.4,6.4,81,100960,0,-0,321,0.0,-0.0,0.0,0,0,0,0,250,7.7,10,5,9999,99999,9,999999999,0.0,999,999,99
2050,1,25,22,0,*?*?*?*?*?*?*?*?*?*?*?*?*?*?*?*?*?*?*?*?*?*?,9.4,5.8,78,100960,0,-0,321,0.0,-0.0,0.0,0,0,0,0,273,7.2,10,5,9999,99999,9,999999999,0.0,999,999,99
2050,1,25,23,0,*?*?*?*?*?*?*?*?*?*?*?*?*?*?*?*?*?*?*?*?*?*?,9.0,5.5,78,100960,0,-0,319,0.0,-0.0,0.0,0,0,0,0,297,8.8,10,5,9999,99999,9,999999999,0.0,999,999,99
2050,1,25,24,0,*?*?*?*?*?*?*?*?*?*?*?*?*?*?*?*?*?*?*?*?*?*?,8.3,7.4,94,100960,0,-0,316,0.0,-0.0,0.0,0,0,0,0,110,1.0,10,5,9999,99999,9,999999999,0.0,999,999,99
2050,1,26,1,0,*?*?*?*?*?*?*?*?*?*?*?*?*?*?*?*?*?*?*?*?*?*?,9.2,5.6,78,100759,0,-0,320,0.0,-0.0,0.0,0,0,0,0,320,10.3,10,5,9999,99999,9,999999999,0.0,999,999,99
2050,1,26,2,0,*?*?*?*?*?*?*?*?*?*?*?*?*?*?*?*?*?*?*?*?*?*?,9.4,5.6,78,100759,0,-0,321,0.0,-0.0,0.0,0,0,0,0,320,9.3,10,5,9999,99999,9,999999999,0.0,999,999,99
2050,1,26,3,0,*?*?*?*?*?*?*?*?*?*?*?*?*?*?*?*?*?*?*?*?*?*?,9.7,5.8,76,100759,0,-0,323,0.0,-0.0,0.0,0,0,0,0,320,8.8,10,5,9999,99999,9,999999999,0.0,999,999,99
2050,1,26,4,0,*?*?*?*?*?*?*?*?*?*?*?*?*?*?*?*?*?*?*?*?*?*?,8.9,5.5,79,100759,0,-0,319,0.0,-0.0,0.0,0,0,0,0,320,7.7,10,5,9999,99999,9,999999999,0.0,999,999,99
2050,1,26,5,0,*?*?*?*?*?*?*?*?*?*?*?*?*?*?*?*?*?*?*?*?*?*?,9.2,6.6,83,100759,0,-0,320,0.0,-0.0,0.0,0,0,0,0,320,6.7,10,5,9999,99999,9,999999999,0.0,999,999,99
2050,1,26,6,0,*?*?*?*?*?*?*?*?*?*?*?*?*?*?*?*?*?*?*?*?*?*?,9.2,6.9,86,100759,0,-0,320,0.0,-0.0,0.0,0,0,0,0,320,5.7,10,5,9999,99999,9,999999999,0.0,999,999,99
2050,1,26,7,0,*?*?*?*?*?*?*?*?*?*?*?*?*?*?*?*?*?*?*?*?*?*?,8.7,7.0,89,100759,0,-0,318,0.0,-0.0,0.0,0,0,0,0,305,5.2,10,5,9999,99999,9,999999999,0.0,999,999,99
2050,1,26,8,0,*?*?*?*?*?*?*?*?*?*?*?*?*?*?*?*?*?*?*?*?*?*?,8.0,7.1,95,100759,79,1406,315,1.2,0.0,1.2,170,-0,169,51,290,4.6,10,5,9999,99999,9,999999999,0.0,999,999,99
2050,1,26,9,0,*?*?*?*?*?*?*?*?*?*?*?*?*?*?*?*?*?*?*?*?*?*?,9.5,8.0,90,100759,255,1409,321,35.5,0.0,35.5,4160,0,4167,1388,275,4.6,10,5,9999,99999,9,999999999,0.0,999,999,99
2050,1,26,10,0,*?*?*?*?*?*?*?*?*?*?*?*?*?*?*?*?*?*?*?*?*?*?,10.9,8.1,83,100759,390,1410,328,61.8,0.0,61.8,7221,0,7238,2503,260,5.2,10,5,9999,99999,9,999999999,0.0,999,999,99
2050,1,26,11,0,*?*?*?*?*?*?*?*?*?*?*?*?*?*?*?*?*?*?*?*?*?*?,12.5,8.4,76,100759,474,1409,335,78.3,0.0,78.3,9165,0,9190,3259,245,5.7,10,5,9999,99999,9,999999999,0.0,999,999,99
2050,1,26,12,0,*?*?*?*?*?*?*?*?*?*?*?*?*?*?*?*?*?*?*?*?*?*?,13.6,8.5,71,100759,502,1408,340,83.8,0.0,83.8,9821,0,9849,3522,230,4.6,10,5,9999,99999,9,999999999,0.0,999,999,99
2050,1,26,13,0,*?*?*?*?*?*?*?*?*?*?*?*?*?*?*?*?*?*?*?*?*?*?,13.2,8.5,73,100759,473,1410,334,135.5,53.7,117.5,14878,4982,13269,3260,223,4.6,9,5,9999,99999,9,999999999,0.0,999,999,99
2050,1,26,14,0,*?*?*?*?*?*?*?*?*?*?*?*?*?*?*?*?*?*?*?*?*?*?,13.5,9.6,77,100759,387,1409,336,106.4,51.6,92.3,11683,4562,10438,2476,217,2.6,9,5,9999,99999,9,999999999,0.0,999,999,99
2050,1,26,15,0,*?*?*?*?*?*?*?*?*?*?*?*?*?*?*?*?*?*?*?*?*?*?,13.6,8.3,70,100759,251,1409,336,60.4,45.1,52.4,6683,3363,6181,1118,210,2.1,9,5,9999,99999,9,999999999,0.0,999,999,99
2050,1,26,16,0,*?*?*?*?*?*?*?*?*?*?*?*?*?*?*?*?*?*?*?*?*?*?,13.5,9.1,75,100759,74,1401,340,0.3,0.0,0.3,46,-0,46,13,203,4.1,10,5,9999,99999,9,999999999,0.0,999,999,99
2050,1,26,17,0,*?*?*?*?*?*?*?*?*?*?*?*?*?*?*?*?*?*?*?*?*?*?,12.1,9.4,84,100759,0,-0,333,0.0,-0.0,0.0,0,0,0,0,197,3.1,10,5,9999,99999,9,999999999,0.0,999,999,99
2050,1,26,18,0,*?*?*?*?*?*?*?*?*?*?*?*?*?*?*?*?*?*?*?*?*?*?,11.6,9.4,86,100759,0,-0,331,0.0,-0.0,0.0,0,0,0,0,190,3.1,10,5,9999,99999,9,999999999,0.0,999,999,99
2050,1,26,19,0,*?*?*?*?*?*?*?*?*?*?*?*?*?*?*?*?*?*?*?*?*?*?,11.5,10.1,91,100759,0,-0,330,0.0,-0.0,0.0,0,0,0,0,193,2.6,10,5,9999,99999,9,999999999,0.0,999,999,99
2050,1,26,20,0,*?*?*?*?*?*?*?*?*?*?*?*?*?*?*?*?*?*?*?*?*?*?,10.7,9.8,94,100759,0,-0,326,0.0,-0.0,0.0,0,0,0,0,197,3.1,10,5,9999,99999,9,999999999,0.0,999,999,99
2050,1,26,21,0,*?*?*?*?*?*?*?*?*?*?*?*?*?*?*?*?*?*?*?*?*?*?,10.4,9.4,93,100759,0,-0,325,0.0,-0.0,0.0,0,0,0,0,200,3.6,10,5,9999,99999,9,999999999,0.0,999,999,99
2050,1,26,22,0,*?*?*?*?*?*?*?*?*?*?*?*?*?*?*?*?*?*?*?*?*?*?,10.8,9.2,90,100759,0,-0,327,0.0,-0.0,0.0,0,0,0,0,203,4.1,10,5,9999,99999,9,999999999,0.0,999,999,99
2050,1,26,23,0,*?*?*?*?*?*?*?*?*?*?*?*?*?*?*?*?*?*?*?*?*?*?,10.3,9.2,93,100759,0,-0,325,0.0,-0.0,0.0,0,0,0,0,207,3.1,10,5,9999,99999,9,999999999,0.0,999,999,99
2050,1,26,24,0,*?*?*?*?*?*?*?*?*?*?*?*?*?*?*?*?*?*?*?*?*?*?,8.6,5.5,81,100759,0,-0,318,0.0,-0.0,0.0,0,0,0,0,320,7.2,10,5,9999,99999,9,999999999,0.0,999,999,99
2050,1,27,1,0,*?*?*?*?*?*?*?*?*?*?*?*?*?*?*?*?*?*?*?*?*?*?,10.1,10.1,100,99964.2,0,-0,324,0.0,-0.0,0.0,0,0,0,0,222,5.7,10,5,9999,99999,9,999999999,0.0,999,999,99
2050,1,27,2,0,*?*?*?*?*?*?*?*?*?*?*?*?*?*?*?*?*?*?*?*?*?*?,10.0,10.1,100,99964.2,0,-0,323,0.0,-0.0,0.0,0,0,0,0,233,1.0,10,5,9999,99999,9,999999999,0.0,999,999,99
2050,1,27,3,0,*?*?*?*?*?*?*?*?*?*?*?*?*?*?*?*?*?*?*?*?*?*?,9.9,9.9,100,99964.2,0,-0,323,0.0,-0.0,0.0,0,0,0,0,245,5.2,10,5,9999,99999,9,999999999,0.0,999,999,99
2050,1,27,4,0,*?*?*?*?*?*?*?*?*?*?*?*?*?*?*?*?*?*?*?*?*?*?,9.9,9.9,100,99964.2,0,-0,323,0.0,-0.0,0.0,0,0,0,0,257,3.1,10,5,9999,99999,9,999999999,0.0,999,999,99
2050,1,27,5,0,*?*?*?*?*?*?*?*?*?*?*?*?*?*?*?*?*?*?*?*?*?*?,9.7,9.7,100,99964.2,0,-0,322,0.0,-0.0,0.0,0,0,0,0,268,4.1,10,5,9999,99999,9,999999999,0.0,999,999,99
2050,1,27,6,0,*?*?*?*?*?*?*?*?*?*?*?*?*?*?*?*?*?*?*?*?*?*?,9.0,9.1,100,99964.2,0,-0,319,0.0,-0.0,0.0,0,0,0,0,280,5.2,10,5,9999,99999,9,999999999,0.0,999,999,99
2050,1,27,7,0,*?*?*?*?*?*?*?*?*?*?*?*?*?*?*?*?*?*?*?*?*?*?,8.3,8.3,100,99964.2,0,-0,316,0.0,-0.0,0.0,0,0,0,0,275,8.8,10,5,9999,99999,9,999999999,0.0,999,999,99
2050,1,27,8,0,*?*?*?*?*?*?*?*?*?*?*?*?*?*?*?*?*?*?*?*?*?*?,9.1,9.1,100,99964.2,84,1415,319,2.1,0.0,2.1,281,-0,280,87,270,6.2,10,5,9999,99999,9,999999999,0.0,999,999,99
2050,1,27,9,0,*?*?*?*?*?*?*?*?*?*?*?*?*?*?*?*?*?*?*?*?*?*?,9.8,9.4,100,99964.2,260,1410,322,36.5,0.0,36.5,4270,0,4278,1427,265,1.5,10,5,9999,99999,9,999999999,0.0,999,999,99
2050,1,27,10,0,*?*?*?*?*?*?*?*?*?*?*?*?*?*?*?*?*?*?*?*?*?*?,11.9,11.3,100,99964.2,395,1409,332,62.9,0.0,62.9,7340,0,7358,2549,260,3.6,10,5,9999,99999,9,999999999,0.3,999,999,99
2050,1,27,11,0,*?*?*?*?*?*?*?*?*?*?*?*?*?*?*?*?*?*?*?*?*?*?,13.5,11.1,94,99964.2,480,1410,339,79.4,0.0,79.4,9286,0,9313,3311,255,1.5,10,5,9999,99999,9,999999999,2.2,999,999,99
2050,1,27,12,0,*?*?*?*?*?*?*?*?*?*?*?*?*?*?*?*?*?*?*?*?*?*?,14.9,11.7,88,99964.2,508,1409,346,84.9,0.0,84.9,9951,0,9980,3577,250,3.1,10,5,9999,99999,9,999999999,1.6,999,999,99
2050,1,27,13,0,*?*?*?*?*?*?*?*?*?*?*?*?*?*?*?*?*?*?*?*?*?*?,14.8,12.3,93,99964.2,479,1410,345,79.2,0.0,79.2,9264,0,9290,3301,250,4.1,10,5,9999,99999,9,999999999,1.7,999,999,99
2050,1,27,14,0,*?*?*?*?*?*?*?*?*?*?*?*?*?*?*?*?*?*?*?*?*?*?,15.0,11.6,87,99964.2,393,1409,346,62.5,0.0,62.5,7295,0,7313,2531,250,5.2,10,5,9999,99999,9,999999999,0.0,999,999,99
2050,1,27,15,0,*?*?*?*?*?*?*?*?*?*?*?*?*?*?*?*?*?*?*?*?*?*?,14.9,11.8,89,99964.2,257,1408,346,36.0,0.0,36.0,4207,0,4214,1405,250,6.7,10,5,9999,99999,9,999999999,0.3,999,999,99
2050,1,27,16,0,*?*?*?*?*?*?*?*?*?*?*?*?*?*?*?*?*?*?*?*?*?*?,14.9,12.0,90,99964.2,80,1404,346,1.5,0.0,1.5,198,-0,198,60,250,6.2,10,5,9999,99999,9,999999999,0.0,999,999,99
2050,1,27,17,0,*?*?*?*?*?*?*?*?*?*?*?*?*?*?*?*?*?*?*?*?*?*?,13.5,10.5,90,99964.2,0,-0,339,0.0,-0.0,0.0,0,0,0,0,250,4.6,10,5,9999,99999,9,999999999,0.0,999,999,99
2050,1,27,18,0,*?*?*?*?*?*?*?*?*?*?*?*?*?*?*?*?*?*?*?*?*?*?,12.7,11.0,97,99964.2,0,-0,335,0.0,-0.0,0.0,0,0,0,0,250,6.7,10,5,9999,99999,9,999999999,0.1,999,999,99
2050,1,27,19,0,*?*?*?*?*?*?*?*?*?*?*?*?*?*?*?*?*?*?*?*?*?*?,12.3,11.5,100,99964.2,0,-0,333,0.0,-0.0,0.0,0,0,0,0,257,6.2,10,5,9999,99999,9,999999999,0.3,999,999,99
2050,1,27,20,0,*?*?*?*?*?*?*?*?*?*?*?*?*?*?*?*?*?*?*?*?*?*?,11.8,11.0,100,99964.2,0,-0,331,0.0,-0.0,0.0,0,0,0,0,263,5.2,10,5,9999,99999,9,999999999,0.3,999,999,99
2050,1,27,21,0,*?*?*?*?*?*?*?*?*?*?*?*?*?*?*?*?*?*?*?*?*?*?,11.4,11.3,100,99964.2,0,-0,329,0.0,-0.0,0.0,0,0,0,0,270,3.6,10,5,9999,99999,9,999999999,0.0,999,999,99
2050,1,27,22,0,*?*?*?*?*?*?*?*?*?*?*?*?*?*?*?*?*?*?*?*?*?*?,10.9,10.9,100,99964.2,0,-0,327,0.0,-0.0,0.0,0,0,0,0,277,7.7,10,5,9999,99999,9,999999999,0.0,999,999,99
2050,1,27,23,0,*?*?*?*?*?*?*?*?*?*?*?*?*?*?*?*?*?*?*?*?*?*?,10.4,10.4,100,99964.2,0,-0,325,0.0,-0.0,0.0,0,0,0,0,283,5.7,10,5,9999,99999,9,999999999,0.0,999,999,99
2050,1,27,24,0,*?*?*?*?*?*?*?*?*?*?*?*?*?*?*?*?*?*?*?*?*?*?,9.9,9.9,100,99964.2,0,-0,323,0.0,-0.0,0.0,0,0,0,0,210,4.6,10,5,9999,99999,9,999999999,0.0,999,999,99
2050,1,28,1,0,*?*?*?*?*?*?*?*?*?*?*?*?*?*?*?*?*?*?*?*?*?*?,9.4,5.8,77,100665,0,-0,321,0.0,-0.0,0.0,0,0,0,0,283,3.6,10,5,9999,99999,9,999999999,0.1,999,999,99
2050,1,28,2,0,*?*?*?*?*?*?*?*?*?*?*?*?*?*?*?*?*?*?*?*?*?*?,8.7,3.0,67,100665,0,-0,319,0.0,-0.0,0.0,0,0,0,0,277,3.6,10,5,9999,99999,9,999999999,0.4,999,999,99
2050,1,28,3,0,*?*?*?*?*?*?*?*?*?*?*?*?*?*?*?*?*?*?*?*?*?*?,8.0,2.9,69,100665,0,-0,315,0.0,-0.0,0.0,0,0,0,0,270,2.6,10,5,9999,99999,9,999999999,0.0,999,999,99
2050,1,28,4,0,*?*?*?*?*?*?*?*?*?*?*?*?*?*?*?*?*?*?*?*?*?*?,8.3,3.0,69,100665,0,-0,317,0.0,-0.0,0.0,0,0,0,0,263,3.6,10,5,9999,99999,9,999999999,0.0,999,999,99
2050,1,28,5,0,*?*?*?*?*?*?*?*?*?*?*?*?*?*?*?*?*?*?*?*?*?*?,8.5,3.2,69,100665,0,-0,318,0.0,-0.0,0.0,0,0,0,0,257,5.2,10,5,9999,99999,9,999999999,0.0,999,999,99
2050,1,28,6,0,*?*?*?*?*?*?*?*?*?*?*?*?*?*?*?*?*?*?*?*?*?*?,8.6,2.5,65,100665,0,-0,318,0.0,-0.0,0.0,0,0,0,0,250,3.6,10,5,9999,99999,9,999999999,0.1,999,999,99
2050,1,28,7,0,*?*?*?*?*?*?*?*?*?*?*?*?*?*?*?*?*?*?*?*?*?*?,8.4,2.7,67,100665,0,-0,317,0.0,-0.0,0.0,0,0,0,0,243,5.7,10,5,9999,99999,9,999999999,0.0,999,999,99
2050,1,28,8,0,*?*?*?*?*?*?*?*?*?*?*?*?*?*?*?*?*?*?*?*?*?*?,8.2,2.5,66,100665,88,1404,306,6.9,27.9,5.2,835,1086,890,85,237,4.6,8,4,9999,99999,9,999999999,1.1,999,999,99
2050,1,28,9,0,*?*?*?*?*?*?*?*?*?*?*?*?*?*?*?*?*?*?*?*?*?*?,8.7,1.9,62,100665,265,1409,298,113.1,269.5,62.4,11786,19521,8217,1133,230,5.2,6,3,9999,99999,9,999999999,0.4,999,999,99
2050,1,28,10,0,*?*?*?*?*?*?*?*?*?*?*?*?*?*?*?*?*?*?*?*?*?*?,9.8,2.1,58,100665,400,1408,308,173.8,218.4,111.8,18390,19268,13001,2217,223,4.6,7,4,9999,99999,9,999999999,0.0,999,999,99
2050,1,28,11,0,*?*?*?*?*?*?*?*?*?*?*?*?*?*?*?*?*?*?*?*?*?*?,10.3,2.3,57,100665,485,1408,321,139.8,54.0,121.2,15354,5034,13690,3381,217,5.2,9,5,9999,99999,9,999999999,0.0,999,999,99
2050,1,28,12,0,*?*?*?*?*?*?*?*?*?*?*?*?*?*?*?*?*?*?*?*?*?*?,11.0,3.2,58,100665,514,1409,329,86.1,0.0,86.1,10095,0,10125,3634,210,5.7,10,5,9999,99999,9,999999999,0.1,999,999,99
2050,1,28,13,0,*?*?*?*?*?*?*?*?*?*?*?*?*?*?*?*?*?*?*?*?*?*?,10.7,3.0,59,100665,485,1410,323,139.6,54.0,121.0,15334,5024,13674,3376,215,9.3,9,5,9999,99999,9,999999999,0.4,999,999,99
2050,1,28,14,0,*?*?*?*?*?*?*?*?*?*?*?*?*?*?*?*?*?*?*?*?*?*?,11.1,3.2,57,100665,399,1409,324,110.6,51.9,95.9,12138,4631,10841,2584,220,5.2,9,5,9999,99999,9,999999999,0.0,999,999,99
2050,1,28,15,0,*?*?*?*?*?*?*?*?*?*?*?*?*?*?*?*?*?*?*?*?*?*?,10.9,2.9,57,100665,263,1408,313,101.1,193.1,65.0,10724,13943,7771,1217,225,5.2,7,4,9999,99999,9,999999999,0.0,999,999,99
2050,1,28,16,0,*?*?*?*?*?*?*?*?*?*?*?*?*?*?*?*?*?*?*?*?*?*?,11.0,4.1,62,100665,86,1405,324,4.6,9.9,3.9,548,333,580,60,230,4.1,9,5,9999,99999,9,999999999,0.0,999,999,99
2050,1,28,17,0,*?*?*?*?*?*?*?*?*?*?*?*?*?*?*?*?*?*?*?*?*?*?,10.4,3.0,60,100665,0,-0,326,0.0,-0.0,0.0,0,0,0,0,235,5.7,10,5,9999,99999,9,999999999,0.0,999,999,99
2050,1,28,18,0,*?*?*?*?*?*?*?*?*?*?*?*?*?*?*?*?*?*?*?*?*?*?,10.1,3.6,63,100665,0,-0,325,0.0,-0.0,0.0,0,0,0,0,240,4.1,10,5,9999,99999,9,999999999,0.0,999,999,99
2050,1,28,19,0,*?*?*?*?*?*?*?*?*?*?*?*?*?*?*?*?*?*?*?*?*?*?,9.6,3.6,66,100665,0,-0,323,0.0,-0.0,0.0,0,0,0,0,240,6.2,10,5,9999,99999,9,999999999,0.0,999,999,99
2050,1,28,20,0,*?*?*?*?*?*?*?*?*?*?*?*?*?*?*?*?*?*?*?*?*?*?,9.4,3.8,67,100665,0,-0,322,0.0,-0.0,0.0,0,0,0,0,240,3.1,10,5,9999,99999,9,999999999,0.0,999,999,99
2050,1,28,21,0,*?*?*?*?*?*?*?*?*?*?*?*?*?*?*?*?*?*?*?*?*?*?,9.4,5.0,73,100665,0,-0,321,0.0,-0.0,0.0,0,0,0,0,240,3.1,10,5,9999,99999,9,999999999,0.0,999,999,99
2050,1,28,22,0,*?*?*?*?*?*?*?*?*?*?*?*?*?*?*?*?*?*?*?*?*?*?,9.2,5.0,74,100665,0,-0,320,0.0,-0.0,0.0,0,0,0,0,240,3.6,10,5,9999,99999,9,999999999,0.0,999,999,99
2050,1,28,23,0,*?*?*?*?*?*?*?*?*?*?*?*?*?*?*?*?*?*?*?*?*?*?,8.9,5.0,76,100665,0,-0,319,0.0,-0.0,0.0,0,0,0,0,240,3.1,10,5,9999,99999,9,999999999,0.0,999,999,99
2050,1,28,24,0,*?*?*?*?*?*?*?*?*?*?*?*?*?*?*?*?*?*?*?*?*?*?,9.9,8.3,88,100665,0,-0,323,0.0,-0.0,0.0,0,0,0,0,290,2.6,10,5,9999,99999,9,999999999,0.0,999,999,99
2050,1,29,1,0,*?*?*?*?*?*?*?*?*?*?*?*?*?*?*?*?*?*?*?*?*?*?,7.9,5.9,91,100441,0,-0,314,0.0,-0.0,0.0,0,0,0,0,240,1.5,10,5,9999,99999,9,999999999,0.0,999,999,99
2050,1,29,2,0,*?*?*?*?*?*?*?*?*?*?*?*?*?*?*?*?*?*?*?*?*?*?,7.3,6.2,96,100441,0,-0,312,0.0,-0.0,0.0,0,0,0,0,240,1.5,10,5,9999,99999,9,999999999,0.0,999,999,99
2050,1,29,3,0,*?*?*?*?*?*?*?*?*?*?*?*?*?*?*?*?*?*?*?*?*?*?,7.0,6.4,99,100441,0,-0,310,0.0,-0.0,0.0,0,0,0,0,240,2.1,10,5,9999,99999,9,999999999,0.0,999,999,99
2050,1,29,4,0,*?*?*?*?*?*?*?*?*?*?*?*?*?*?*?*?*?*?*?*?*?*?,6.6,6.6,100,100441,0,-0,309,0.0,-0.0,0.0,0,0,0,0,240,2.1,10,5,9999,99999,9,999999999,0.0,999,999,99
2050,1,29,5,0,*?*?*?*?*?*?*?*?*?*?*?*?*?*?*?*?*?*?*?*?*?*?,6.4,6.4,100,100441,0,-0,308,0.0,-0.0,0.0,0,0,0,0,240,2.1,10,5,9999,99999,9,999999999,0.0,999,999,99
2050,1,29,6,0,*?*?*?*?*?*?*?*?*?*?*?*?*?*?*?*?*?*?*?*?*?*?,6.7,6.7,100,100441,0,-0,309,0.0,-0.0,0.0,0,0,0,0,240,2.1,10,5,9999,99999,9,999999999,0.0,999,999,99
2050,1,29,7,0,*?*?*?*?*?*?*?*?*?*?*?*?*?*?*?*?*?*?*?*?*?*?,6.0,5.9,100,100441,0,-0,306,0.0,-0.0,0.0,0,0,0,0,237,3.1,10,5,9999,99999,9,999999999,0.0,999,999,99
2050,1,29,8,0,*?*?*?*?*?*?*?*?*?*?*?*?*?*?*?*?*?*?*?*?*?*?,5.3,5.3,100,100441,93,1407,303,4.0,0.0,4.0,506,-0,505,161,233,3.6,10,5,9999,99999,9,999999999,0.0,999,999,99
2050,1,29,9,0,*?*?*?*?*?*?*?*?*?*?*?*?*?*?*?*?*?*?*?*?*?*?,7.0,7.0,100,100441,270,1408,306,66.9,46.4,58.0,7385,3575,6820,1243,230,4.1,9,5,9999,99999,9,999999999,0.0,999,999,99
2050,1,29,10,0,*?*?*?*?*?*?*?*?*?*?*?*?*?*?*?*?*?*?*?*?*?*?,8.7,8.0,98,100441,406,1409,314,112.9,52.1,97.9,12391,4667,11065,2645,227,4.6,9,5,9999,99999,9,999999999,0.0,999,999,99
2050,1,29,11,0,*?*?*?*?*?*?*?*?*?*?*?*?*?*?*?*?*?*?*?*?*?*?,10.6,7.9,85,100441,491,1409,322,141.8,54.1,122.9,15572,5057,13883,3438,223,4.6,9,5,9999,99999,9,999999999,0.0,999,999,99
2050,1,29,12,0,*?*?*?*?*?*?*?*?*?*?*?*?*?*?*?*?*?*?*?*?*?*?,12.0,8.4,81,100441,520,1409,329,151.6,54.6,131.5,16655,5163,14841,3722,220,4.6,9,5,9999,99999,9,999999999,0.0,999,999,99
2050,1,29,13,0,*?*?*?*?*?*?*?*?*?*?*?*?*?*?*?*?*?*?*?*?*?*?,11.8,7.6,78,100441,491,1409,332,81.6,0.0,81.6,9554,0,9581,3415,222,6.7,10,5,9999,99999,9,999999999,0.5,999,999,99
2050,1,29,14,0,*?*?*?*?*?*?*?*?*?*?*?*?*?*?*?*?*?*?*?*?*?*?,12.1,7.7,77,100441,405,1408,329,112.7,52.1,97.7,12378,4650,11056,2640,223,5.7,9,5,9999,99999,9,999999999,0.8,999,999,99
2050,1,29,15,0,*?*?*?*?*?*?*?*?*?*?*?*?*?*?*?*?*?*?*?*?*?*?,11.8,6.9,74,100441,269,1407,328,66.6,46.3,57.8,7359,3567,6795,1238,225,6.7,9,5,9999,99999,9,999999999,0.0,999,999,99
2050,1,29,16,0,*?*?*?*?*?*?*?*?*?*?*?*?*?*?*?*?*?*?*?*?*?*?,11.9,7.9,79,100441,92,1404,332,3.8,0.0,3.8,487,-0,486,155,227,5.7,10,5,9999,99999,9,999999999,0.0,999,999,99
2050,1,29,17,0,*?*?*?*?*?*?*?*?*?*?*?*?*?*?*?*?*?*?*?*?*?*?,11.2,8.4,85,100441,0,-0,329,0.0,-0.0,0.0,0,0,0,0,228,8.2,10,5,9999,99999,9,999999999,0.0,999,999,99
2050,1,29,18,0,*?*?*?*?*?*?*?*?*?*?*?*?*?*?*?*?*?*?*?*?*?*?,9.7,8.4,94,100441,0,-0,322,0.0,-0.0,0.0,0,0,0,0,230,6.2,10,5,9999,99999,9,999999999,0.0,999,999,99
2050,1,29,19,0,*?*?*?*?*?*?*?*?*?*?*?*?*?*?*?*?*?*?*?*?*?*?,9.3,8.5,97,100441,0,-0,320,0.0,-0.0,0.0,0,0,0,0,228,6.2,10,5,9999,99999,9,999999999,0.0,999,999,99
2050,1,29,20,0,*?*?*?*?*?*?*?*?*?*?*?*?*?*?*?*?*?*?*?*?*?*?,8.5,8.1,100,100441,0,-0,317,0.0,-0.0,0.0,0,0,0,0,227,4.6,10,5,9999,99999,9,999999999,0.0,999,999,99
2050,1,29,21,0,*?*?*?*?*?*?*?*?*?*?*?*?*?*?*?*?*?*?*?*?*?*?,8.6,7.1,93,100441,0,-0,317,0.0,-0.0,0.0,0,0,0,0,225,5.2,10,5,9999,99999,9,999999999,0.0,999,999,99
2050,1,29,22,0,*?*?*?*?*?*?*?*?*?*?*?*?*?*?*?*?*?*?*?*?*?*?,7.8,7.3,99,100441,0,-0,314,0.0,-0.0,0.0,0,0,0,0,223,5.2,10,5,9999,99999,9,999999999,0.0,999,999,99
2050,1,29,23,0,*?*?*?*?*?*?*?*?*?*?*?*?*?*?*?*?*?*?*?*?*?*?,8.2,7.6,98,100441,0,-0,315,0.0,-0.0,0.0,0,0,0,0,222,5.2,10,5,9999,99999,9,999999999,0.0,999,999,99
2050,1,29,24,0,*?*?*?*?*?*?*?*?*?*?*?*?*?*?*?*?*?*?*?*?*?*?,8.7,5.5,83,100441,0,-0,318,0.0,-0.0,0.0,0,0,0,0,240,1.5,10,5,9999,99999,9,999999999,0.0,999,999,99
2050,1,30,1,0,*?*?*?*?*?*?*?*?*?*?*?*?*?*?*?*?*?*?*?*?*?*?,9.5,8.1,91,101129,0,-0,321,0.0,-0.0,0.0,0,0,0,0,225,4.6,10,5,9999,99999,9,999999999,0.0,999,999,99
2050,1,30,2,0,*?*?*?*?*?*?*?*?*?*?*?*?*?*?*?*?*?*?*?*?*?*?,10.2,8.4,88,101129,0,-0,324,0.0,-0.0,0.0,0,0,0,0,230,4.1,10,5,9999,99999,9,999999999,0.0,999,999,99
2050,1,30,3,0,*?*?*?*?*?*?*?*?*?*?*?*?*?*?*?*?*?*?*?*?*?*?,9.8,8.7,92,101129,0,-0,322,0.0,-0.0,0.0,0,0,0,0,235,3.6,10,5,9999,99999,9,999999999,0.0,999,999,99
2050,1,30,4,0,*?*?*?*?*?*?*?*?*?*?*?*?*?*?*?*?*?*?*?*?*?*?,10.2,9.1,92,101129,0,-0,324,0.0,-0.0,0.0,0,0,0,0,240,4.6,10,5,9999,99999,9,999999999,0.0,999,999,99
2050,1,30,5,0,*?*?*?*?*?*?*?*?*?*?*?*?*?*?*?*?*?*?*?*?*?*?,9.7,8.3,90,101129,0,-0,322,0.0,-0.0,0.0,0,0,0,0,245,4.1,10,5,9999,99999,9,999999999,0.0,999,999,99
2050,1,30,6,0,*?*?*?*?*?*?*?*?*?*?*?*?*?*?*?*?*?*?*?*?*?*?,9.2,7.4,88,101129,0,-0,320,0.0,-0.0,0.0,0,0,0,0,250,4.6,10,5,9999,99999,9,999999999,0.0,999,999,99
2050,1,30,7,0,*?*?*?*?*?*?*?*?*?*?*?*?*?*?*?*?*?*?*?*?*?*?,8.5,6.7,89,101129,0,-0,301,0.0,-0.0,0.0,0,0,0,0,253,5.7,6,3,9999,99999,9,999999999,0.0,999,999,99
2050,1,30,8,0,*?*?*?*?*?*?*?*?*?*?*?*?*?*?*?*?*?*?*?*?*?*?,9.4,7.0,85,101129,98,1408,281,17.0,170.7,5.1,1852,10325,885,182,257,4.6,0,0,9999,99999,9,999999999,0.0,999,999,99
2050,1,30,9,0,*?*?*?*?*?*?*?*?*?*?*?*?*?*?*?*?*?*?*?*?*?*?,10.1,6.9,80,101129,275,1407,283,136.3,488.1,40.9,14205,37389,6340,766,260,5.7,0,0,9999,99999,9,999999999,0.0,999,999,99
2050,1,30,10,0,*?*?*?*?*?*?*?*?*?*?*?*?*?*?*?*?*?*?*?*?*?*?,11.2,7.3,76,101129,411,1407,289,227.9,546.2,68.4,23663,47899,10112,1289,263,5.2,0,0,9999,99999,9,999999999,0.0,999,999,99
2050,1,30,11,0,*?*?*?*?*?*?*?*?*?*?*?*?*?*?*?*?*?*?*?*?*?*?,12.3,7.3,71,101129,497,1409,293,285.5,566.4,85.6,29662,52204,12383,1645,267,4.1,0,0,9999,99999,9,999999999,0.0,999,999,99
2050,1,30,12,0,*?*?*?*?*?*?*?*?*?*?*?*?*?*?*?*?*?*?*?*?*?*?,13.7,7.1,64,101129,526,1408,299,305.1,571.8,91.5,31716,53387,13138,1773,270,5.7,0,0,9999,99999,9,999999999,0.0,999,999,99
2050,1,30,13,0,*?*?*?*?*?*?*?*?*?*?*?*?*?*?*?*?*?*?*?*?*?*?,13.7,6.6,62,101129,497,1408,324,249.8,317.2,137.9,26578,30232,15913,2811,268,5.7,6,3,9999,99999,9,999999999,0.0,999,999,99
2050,1,30,14,0,*?*?*?*?*?*?*?*?*?*?*?*?*?*?*?*?*?*?*?*?*?*?,13.7,5.9,59,101129,411,1407,314,220.8,444.4,91.0,23280,38895,11839,1681,267,4.1,4,2,9999,99999,9,999999999,0.0,999,999,99
2050,1,30,15,0,*?*?*?*?*?*?*?*?*?*?*?*?*?*?*?*?*?*?*?*?*?*?,13.8,5.8,58,101129,275,1406,328,107.7,196.4,69.2,11415,14545,8250,1304,265,4.1,7,4,9999,99999,9,999999999,0.0,999,999,99
2050,1,30,16,0,*?*?*?*?*?*?*?*?*?*?*?*?*?*?*?*?*?*?*?*?*?*?,13.7,6.4,61,101129,98,1403,323,15.0,96.5,8.3,1635,4823,1490,164,263,3.1,6,3,9999,99999,9,999999999,0.0,999,999,99
2050,1,30,17,0,*?*?*?*?*?*?*?*?*?*?*?*?*?*?*?*?*?*?*?*?*?*?,13.0,7.3,68,101129,0,-0,338,0.0,-0.0,0.0,0,0,0,0,262,2.1,10,5,9999,99999,9,999999999,0.0,999,999,99
2050,1,30,18,0,*?*?*?*?*?*?*?*?*?*?*?*?*?*?*?*?*?*?*?*?*?*?,12.4,7.4,71,101129,0,-0,335,0.0,-0.0,0.0,0,0,0,0,260,2.1,10,5,9999,99999,9,999999999,0.0,999,999,99
2050,1,30,19,0,*?*?*?*?*?*?*?*?*?*?*?*?*?*?*?*?*?*?*?*?*?*?,11.8,8.3,79,101129,0,-0,332,0.0,-0.0,0.0,0,0,0,0,253,2.1,10,5,9999,99999,9,999999999,0.0,999,999,99
2050,1,30,20,0,*?*?*?*?*?*?*?*?*?*?*?*?*?*?*?*?*?*?*?*?*?*?,10.8,7.9,82,101129,0,-0,327,0.0,-0.0,0.0,0,0,0,0,247,3.6,10,5,9999,99999,9,999999999,0.0,999,999,99
2050,1,30,21,0,*?*?*?*?*?*?*?*?*?*?*?*?*?*?*?*?*?*?*?*?*?*?,10.8,8.1,83,101129,0,-0,327,0.0,-0.0,0.0,0,0,0,0,240,3.1,10,5,9999,99999,9,999999999,0.0,999,999,99
2050,1,30,22,0,*?*?*?*?*?*?*?*?*?*?*?*?*?*?*?*?*?*?*?*?*?*?,10.7,8.4,85,101129,0,-0,327,0.0,-0.0,0.0,0,0,0,0,233,3.1,10,5,9999,99999,9,999999999,0.0,999,999,99
2050,1,30,23,0,*?*?*?*?*?*?*?*?*?*?*?*?*?*?*?*?*?*?*?*?*?*?,9.7,8.0,89,101129,0,-0,322,0.0,-0.0,0.0,0,0,0,0,227,4.1,10,5,9999,99999,9,999999999,0.0,999,999,99
2050,1,30,24,0,*?*?*?*?*?*?*?*?*?*?*?*?*?*?*?*?*?*?*?*?*?*?,8.5,7.9,95,101129,0,-0,317,0.0,-0.0,0.0,0,0,0,0,220,3.1,10,5,9999,99999,9,999999999,0.0,999,999,99
2050,1,31,1,0,*?*?*?*?*?*?*?*?*?*?*?*?*?*?*?*?*?*?*?*?*?*?,7.3,5.3,87,101589,0,-0,312,0.0,-0.0,0.0,0,0,0,0,227,3.6,10,5,9999,99999,9,999999999,0.0,999,999,99
2050,1,31,2,0,*?*?*?*?*?*?*?*?*?*?*?*?*?*?*?*?*?*?*?*?*?*?,6.3,3.8,84,101589,0,-0,308,0.0,-0.0,0.0,0,0,0,0,233,6.2,10,5,9999,99999,9,999999999,0.0,999,999,99
2050,1,31,3,0,*?*?*?*?*?*?*?*?*?*?*?*?*?*?*?*?*?*?*?*?*?*?,6.3,3.0,80,101589,0,-0,308,0.0,-0.0,0.0,0,0,0,0,240,5.2,10,5,9999,99999,9,999999999,0.0,999,999,99
2050,1,31,4,0,*?*?*?*?*?*?*?*?*?*?*?*?*?*?*?*?*?*?*?*?*?*?,5.5,3.0,84,101589,0,-0,304,0.0,-0.0,0.0,0,0,0,0,247,6.2,10,5,9999,99999,9,999999999,0.0,999,999,99
2050,1,31,5,0,*?*?*?*?*?*?*?*?*?*?*?*?*?*?*?*?*?*?*?*?*?*?,4.8,2.3,84,101589,0,-0,301,0.0,-0.0,0.0,0,0,0,0,253,3.6,10,5,9999,99999,9,999999999,0.0,999,999,99
2050,1,31,6,0,*?*?*?*?*?*?*?*?*?*?*?*?*?*?*?*?*?*?*?*?*?*?,5.3,1.0,74,101589,0,-0,304,0.0,-0.0,0.0,0,0,0,0,260,4.6,10,5,9999,99999,9,999999999,0.0,999,999,99
2050,1,31,7,0,*?*?*?*?*?*?*?*?*?*?*?*?*?*?*?*?*?*?*?*?*?*?,5.8,2.1,77,101589,0,-0,306,0.0,-0.0,0.0,0,0,0,0,263,4.6,10,5,9999,99999,9,999999999,0.0,999,999,99
2050,1,31,8,0,*?*?*?*?*?*?*?*?*?*?*?*?*?*?*?*?*?*?*?*?*?*?,6.0,2.3,77,101589,103,1407,297,13.6,46.9,10.2,1553,2015,1602,170,267,3.6,8,4,9999,99999,9,999999999,0.0,999,999,99
2050,1,31,9,0,*?*?*?*?*?*?*?*?*?*?*?*?*?*?*?*?*?*?*?*?*?*?,6.4,3.2,80,101589,281,1409,299,93.5,118.1,69.9,10228,9227,8128,1503,270,3.6,8,4,9999,99999,9,999999999,0.0,999,999,99
2050,1,31,10,0,*?*?*?*?*?*?*?*?*?*?*?*?*?*?*?*?*?*?*?*?*?*?,7.9,3.8,75,101589,417,1408,310,116.8,52.4,101.2,12819,4728,11444,2747,273,3.1,9,5,9999,99999,9,999999999,0.0,999,999,99
2050,1,31,11,0,*?*?*?*?*?*?*?*?*?*?*?*?*?*?*?*?*?*?*?*?*?*?,9.7,4.1,68,101589,503,1408,323,84.0,0.0,84.0,9842,0,9870,3531,277,3.6,10,5,9999,99999,9,999999999,0.0,999,999,99
2050,1,31,12,0,*?*?*?*?*?*?*?*?*?*?*?*?*?*?*?*?*?*?*?*?*?*?,11.0,3.8,61,101589,532,1407,324,155.8,54.8,135.1,17120,5206,15252,3846,280,4.1,9,5,9999,99999,9,999999999,0.0,999,999,99
2050,1,31,13,0,*?*?*?*?*?*?*?*?*?*?*?*?*?*?*?*?*?*?*?*?*?*?,11.0,3.4,60,101589,503,1407,324,146.0,54.3,126.6,16036,5104,14293,3558,277,5.2,9,5,9999,99999,9,999999999,0.0,999,999,99
2050,1,31,14,0,*?*?*?*?*?*?*?*?*?*?*?*?*?*?*?*?*?*?*?*?*?*?,11.1,3.2,58,101589,418,1409,324,117.0,52.5,101.5,12846,4731,11469,2754,273,5.2,9,5,9999,99999,9,999999999,0.0,999,999,99
2050,1,31,15,0,*?*?*?*?*?*?*?*?*?*?*?*?*?*?*?*?*?*?*?*?*?*?,11.0,3.9,62,101589,282,1409,319,93.9,118.3,70.3,10280,9255,8169,1511,270,3.6,8,4,9999,99999,9,999999999,0.0,999,999,99
2050,1,31,16,0,*?*?*?*?*?*?*?*?*?*?*?*?*?*?*?*?*?*?*?*?*?*?,10.8,3.8,62,101589,104,1402,323,10.7,19.3,9.3,1255,927,1183,192,267,3.6,9,5,9999,99999,9,999999999,0.0,999,999,99
2050,1,31,17,0,*?*?*?*?*?*?*?*?*?*?*?*?*?*?*?*?*?*?*?*?*?*?,9.9,3.9,67,101589,0,-0,324,0.0,-0.0,0.0,0,0,0,0,263,2.6,10,5,9999,99999,9,999999999,0.0,999,999,99
2050,1,31,18,0,*?*?*?*?*?*?*?*?*?*?*?*?*?*?*?*?*?*?*?*?*?*?,8.9,4.1,72,101589,0,-0,319,0.0,-0.0,0.0,0,0,0,0,260,3.6,10,5,9999,99999,9,999999999,0.0,999,999,99
2050,1,31,19,0,*?*?*?*?*?*?*?*?*?*?*?*?*?*?*?*?*?*?*?*?*?*?,8.4,3.6,72,101589,0,-0,317,0.0,-0.0,0.0,0,0,0,0,265,3.1,10,5,9999,99999,9,999999999,0.0,999,999,99
2050,1,31,20,0,*?*?*?*?*?*?*?*?*?*?*?*?*?*?*?*?*?*?*?*?*?*?,8.1,2.7,69,101589,0,-0,316,0.0,-0.0,0.0,0,0,0,0,270,2.6,10,5,9999,99999,9,999999999,0.0,999,999,99
2050,1,31,21,0,*?*?*?*?*?*?*?*?*?*?*?*?*?*?*?*?*?*?*?*?*?*?,7.9,3.6,74,101589,0,-0,315,0.0,-0.0,0.0,0,0,0,0,275,2.1,10,5,9999,99999,9,999999999,0.0,999,999,99
2050,1,31,22,0,*?*?*?*?*?*?*?*?*?*?*?*?*?*?*?*?*?*?*?*?*?*?,6.8,3.8,81,101589,0,-0,310,0.0,-0.0,0.0,0,0,0,0,280,1.5,10,5,9999,99999,9,999999999,0.0,999,999,99
2050,1,31,23,0,*?*?*?*?*?*?*?*?*?*?*?*?*?*?*?*?*?*?*?*?*?*?,6.1,3.8,84,101589,0,-0,307,0.0,-0.0,0.0,0,0,0,0,285,1.5,10,5,9999,99999,9,999999999,0.0,999,999,99
2050,1,31,24,0,*?*?*?*?*?*?*?*?*?*?*?*?*?*?*?*?*?*?*?*?*?*?,8.6,6.7,88,101589,0,-0,317,0.0,-0.0,0.0,0,0,0,0,220,4.1,10,5,9999,99999,9,999999999,0.0,999,999,99
2050,2,1,1,0,*?*?*?*?*?*?*?*?*?*?*?*?*?*?*?*?*?*?*?*?*?*?,4.3,-0.0,75,100450,0,-0,300,0.0,-0.0,0.0,0,0,0,0,250,2.1,10,5,9999,99999,9,999999999,0.0,999,999,99
2050,2,1,2,0,*?*?*?*?*?*?*?*?*?*?*?*?*?*?*?*?*?*?*?*?*?*?,3.1,-1.7,71,100450,0,-0,295,0.0,-0.0,0.0,0,0,0,0,210,2.1,10,5,9999,99999,9,999999999,0.0,999,999,99
2050,2,1,3,0,*?*?*?*?*?*?*?*?*?*?*?*?*?*?*?*?*?*?*?*?*?*?,4.4,-0.2,73,100450,0,-0,300,0.0,-0.0,0.0,0,0,0,0,170,3.1,10,5,9999,99999,9,999999999,0.0,999,999,99
2050,2,1,4,0,*?*?*?*?*?*?*?*?*?*?*?*?*?*?*?*?*?*?*?*?*?*?,3.1,-0.0,81,100450,0,-0,294,0.0,-0.0,0.0,0,0,0,0,130,3.6,10,5,9999,99999,9,999999999,0.0,999,999,99
2050,2,1,5,0,*?*?*?*?*?*?*?*?*?*?*?*?*?*?*?*?*?*?*?*?*?*?,2.9,-0.8,77,100450,0,-0,294,0.0,-0.0,0.0,0,0,0,0,90,4.6,10,5,9999,99999,9,999999999,0.0,999,999,99
2050,2,1,6,0,*?*?*?*?*?*?*?*?*?*?*?*?*?*?*?*?*?*?*?*?*?*?,3.0,-0.4,79,100450,0,-0,294,0.0,-0.0,0.0,0,0,0,0,50,4.1,10,5,9999,99999,9,999999999,0.0,999,999,99
2050,2,1,7,0,*?*?*?*?*?*?*?*?*?*?*?*?*?*?*?*?*?*?*?*?*?*?,2.5,-0.4,82,100450,0,-0,292,0.0,-0.0,0.0,0,0,0,0,97,5.2,10,5,9999,99999,9,999999999,0.0,999,999,99
2050,2,1,8,0,*?*?*?*?*?*?*?*?*?*?*?*?*?*?*?*?*?*?*?*?*?*?,2.0,-1.1,80,100450,108,1404,290,6.9,0.0,6.9,859,-0,859,278,143,5.2,10,5,9999,99999,9,999999999,0.0,999,999,99
2050,2,1,9,0,*?*?*?*?*?*?*?*?*?*?*?*?*?*?*?*?*?*?*?*?*?*?,3.5,-0.4,77,100450,286,1406,296,41.7,0.0,41.7,4871,0,4880,1638,190,4.1,10,5,9999,99999,9,999999999,0.0,999,999,99
2050,2,1,10,0,*?*?*?*?*?*?*?*?*?*?*?*?*?*?*?*?*?*?*?*?*?*?,5.0,1.5,80,100450,423,1408,302,68.4,0.0,68.4,7992,0,8013,2798,237,4.6,10,5,9999,99999,9,999999999,0.0,999,999,99
2050,2,1,11,0,*?*?*?*?*?*?*?*?*?*?*?*?*?*?*?*?*?*?*?*?*?*?,7.4,3.9,80,100450,509,1408,313,85.2,0.0,85.2,9986,0,10015,3589,283,4.1,10,5,9999,99999,9,999999999,0.0,999,999,99
2050,2,1,12,0,*?*?*?*?*?*?*?*?*?*?*?*?*?*?*?*?*?*?*?*?*?*?,8.7,3.4,71,100450,538,1406,318,91.0,0.0,91.0,10676,0,10708,3870,330,5.7,10,5,9999,99999,9,999999999,0.0,999,999,99
2050,2,1,13,0,*?*?*?*?*?*?*?*?*?*?*?*?*?*?*?*?*?*?*?*?*?*?,8.6,4.8,78,100450,509,1406,318,85.3,0.0,85.3,10001,0,10030,3594,325,5.7,10,5,9999,99999,9,999999999,0.0,999,999,99
2050,2,1,14,0,*?*?*?*?*?*?*?*?*?*?*?*?*?*?*?*?*?*?*?*?*?*?,8.7,5.6,82,100450,424,1407,318,68.6,0.0,68.6,8022,0,8042,2810,320,4.1,10,5,9999,99999,9,999999999,0.0,999,999,99
2050,2,1,15,0,*?*?*?*?*?*?*?*?*?*?*?*?*?*?*?*?*?*?*?*?*?*?,8.3,5.8,85,100450,288,1407,316,42.1,0.0,42.1,4913,0,4923,1654,315,3.6,10,5,9999,99999,9,999999999,0.0,999,999,99
2050,2,1,16,0,*?*?*?*?*?*?*?*?*?*?*?*?*?*?*?*?*?*?*?*?*?*?,8.6,6.4,87,100450,111,1412,317,7.4,0.0,7.4,914,-0,913,296,310,3.6,10,5,9999,99999,9,999999999,0.0,999,999,99
2050,2,1,17,0,*?*?*?*?*?*?*?*?*?*?*?*?*?*?*?*?*?*?*?*?*?*?,7.7,5.8,89,100450,0,-0,314,0.0,-0.0,0.0,0,0,0,0,305,3.6,10,5,9999,99999,9,999999999,0.0,999,999,99
2050,2,1,18,0,*?*?*?*?*?*?*?*?*?*?*?*?*?*?*?*?*?*?*?*?*?*?,6.8,5.8,95,100450,0,-0,310,0.0,-0.0,0.0,0,0,0,0,300,2.6,10,5,9999,99999,9,999999999,0.0,999,999,99
2050,2,1,19,0,*?*?*?*?*?*?*?*?*?*?*?*?*?*?*?*?*?*?*?*?*?*?,5.5,5.3,100,100450,0,-0,304,0.0,-0.0,0.0,0,0,0,0,308,2.1,10,5,9999,99999,9,999999999,0.0,999,999,99
2050,2,1,20,0,*?*?*?*?*?*?*?*?*?*?*?*?*?*?*?*?*?*?*?*?*?*?,5.0,5.0,100,100450,0,-0,302,0.0,-0.0,0.0,0,0,0,0,317,2.1,10,5,9999,99999,9,999999999,0.0,999,999,99
2050,2,1,21,0,*?*?*?*?*?*?*?*?*?*?*?*?*?*?*?*?*?*?*?*?*?*?,4.2,4.1,100,100450,0,-0,298,0.0,-0.0,0.0,0,0,0,0,325,1.5,10,5,9999,99999,9,999999999,0.0,999,999,99
2050,2,1,22,0,*?*?*?*?*?*?*?*?*?*?*?*?*?*?*?*?*?*?*?*?*?*?,4.7,4.1,98,100450,0,-0,301,0.0,-0.0,0.0,0,0,0,0,333,2.1,10,5,9999,99999,9,999999999,0.0,999,999,99
2050,2,1,23,0,*?*?*?*?*?*?*?*?*?*?*?*?*?*?*?*?*?*?*?*?*?*?,5.7,5.1,98,100450,0,-0,305,0.0,-0.0,0.0,0,0,0,0,342,3.6,10,5,9999,99999,9,999999999,0.0,999,999,99
2050,2,1,24,0,*?*?*?*?*?*?*?*?*?*?*?*?*?*?*?*?*?*?*?*?*?*?,5.4,2.1,80,100450,0,-0,304,0.0,-0.0,0.0,0,0,0,0,290,2.1,10,5,9999,99999,9,999999999,0.0,999,999,99
2050,2,2,1,0,*?*?*?*?*?*?*?*?*?*?*?*?*?*?*?*?*?*?*?*?*?*?,7.2,7.1,100,101982,0,-0,311,0.0,-0.0,0.0,0,0,0,0,348,1.5,10,5,9999,99999,9,999999999,0.0,999,999,99
2050,2,2,2,0,*?*?*?*?*?*?*?*?*?*?*?*?*?*?*?*?*?*?*?*?*?*?,7.4,7.4,100,101982,0,-0,312,0.0,-0.0,0.0,0,0,0,0,347,2.6,10,5,9999,99999,9,999999999,0.0,999,999,99
2050,2,2,3,0,*?*?*?*?*?*?*?*?*?*?*?*?*?*?*?*?*?*?*?*?*?*?,8.4,8.4,100,101982,0,-0,316,0.0,-0.0,0.0,0,0,0,0,345,1.5,10,5,9999,99999,9,999999999,0.0,999,999,99
2050,2,2,4,0,*?*?*?*?*?*?*?*?*?*?*?*?*?*?*?*?*?*?*?*?*?*?,7.7,7.7,100,101982,0,-0,313,0.0,-0.0,0.0,0,0,0,0,343,2.1,10,5,9999,99999,9,999999999,0.0,999,999,99
2050,2,2,5,0,*?*?*?*?*?*?*?*?*?*?*?*?*?*?*?*?*?*?*?*?*?*?,6.7,6.7,100,101982,0,-0,309,0.0,-0.0,0.0,0,0,0,0,342,1.5,10,5,9999,99999,9,999999999,1.2,999,999,99
2050,2,2,6,0,*?*?*?*?*?*?*?*?*?*?*?*?*?*?*?*?*?*?*?*?*?*?,7.2,7.1,100,101982,0,-0,311,0.0,-0.0,0.0,0,0,0,0,340,1.0,10,5,9999,99999,9,999999999,2.9,999,999,99
2050,2,2,7,0,*?*?*?*?*?*?*?*?*?*?*?*?*?*?*?*?*?*?*?*?*?*?,7.3,7.3,100,101982,0,-0,311,0.0,-0.0,0.0,0,0,0,0,285,1.0,10,5,9999,99999,9,999999999,0.3,999,999,99
2050,2,2,8,0,*?*?*?*?*?*?*?*?*?*?*?*?*?*?*?*?*?*?*?*?*?*?,8.4,8.4,100,101982,114,1412,316,8.0,0.0,8.0,982,-0,982,318,230,1.0,10,5,9999,99999,9,999999999,0.9,999,999,99
2050,2,2,9,0,*?*?*?*?*?*?*?*?*?*?*?*?*?*?*?*?*?*?*?*?*?*?,9.0,9.1,100,101982,292,1408,319,42.8,0.0,42.8,4994,0,5004,1685,175,2.1,10,5,9999,99999,9,999999999,3.7,999,999,99
2050,2,2,10,0,*?*?*?*?*?*?*?*?*?*?*?*?*?*?*?*?*?*?*?*?*?*?,10.6,10.5,100,101982,429,1408,326,69.6,0.0,69.6,8131,0,8152,2852,120,3.6,10,5,9999,99999,9,999999999,0.2,999,999,99
2050,2,2,11,0,*?*?*?*?*?*?*?*?*?*?*?*?*?*?*?*?*?*?*?*?*?*?,11.7,10.9,96,101982,515,1407,331,86.4,0.0,86.4,10131,0,10161,3648,65,4.6,10,5,9999,99999,9,999999999,0.4,999,999,99
2050,2,2,12,0,*?*?*?*?*?*?*?*?*?*?*?*?*?*?*?*?*?*?*?*?*?*?,12.8,10.5,87,101982,545,1408,336,92.2,0.0,92.2,10828,0,10861,3934,10,5.2,10,5,9999,99999,9,999999999,0.1,999,999,99
2050,2,2,13,0,*?*?*?*?*?*?*?*?*?*?*?*?*?*?*?*?*?*?*?*?*?*?,12.8,10.7,88,101982,516,1407,336,86.6,0.0,86.6,10141,0,10171,3657,62,6.2,10,5,9999,99999,9,999999999,3.3,999,999,99
2050,2,2,14,0,*?*?*?*?*?*?*?*?*?*?*?*?*?*?*?*?*?*?*?*?*?*?,12.8,10.9,89,101982,430,1405,336,69.9,0.0,69.9,8170,0,8192,2868,113,6.2,10,5,9999,99999,9,999999999,0.6,999,999,99
2050,2,2,15,0,*?*?*?*?*?*?*?*?*?*?*?*?*?*?*?*?*?*?*?*?*?*?,12.9,11.0,89,101982,294,1405,336,43.3,0.0,43.3,5059,0,5069,1705,165,6.2,10,5,9999,99999,9,999999999,0.0,999,999,99
2050,2,2,16,0,*?*?*?*?*?*?*?*?*?*?*?*?*?*?*?*?*?*?*?*?*?*?,12.8,10.5,87,101982,117,1409,336,8.6,0.0,8.6,1057,-0,1056,343,217,6.2,10,5,9999,99999,9,999999999,0.0,999,999,99
2050,2,2,17,0,*?*?*?*?*?*?*?*?*?*?*?*?*?*?*?*?*?*?*?*?*?*?,11.4,9.6,89,101982,0,-0,330,0.0,-0.0,0.0,0,0,0,0,268,6.2,10,5,9999,99999,9,999999999,0.0,999,999,99
2050,2,2,18,0,*?*?*?*?*?*?*?*?*?*?*?*?*?*?*?*?*?*?*?*?*?*?,11.2,9.6,90,101982,0,-0,329,0.0,-0.0,0.0,0,0,0,0,320,4.1,10,5,9999,99999,9,999999999,0.2,999,999,99
2050,2,2,19,0,*?*?*?*?*?*?*?*?*?*?*?*?*?*?*?*?*?*?*?*?*?*?,10.6,9.9,96,101982,0,-0,326,0.0,-0.0,0.0,0,0,0,0,320,3.6,10,5,9999,99999,9,999999999,0.3,999,999,99
2050,2,2,20,0,*?*?*?*?*?*?*?*?*?*?*?*?*?*?*?*?*?*?*?*?*?*?,10.5,8.5,89,101982,0,-0,326,0.0,-0.0,0.0,0,0,0,0,320,3.6,10,5,9999,99999,9,999999999,0.0,999,999,99
2050,2,2,21,0,*?*?*?*?*?*?*?*?*?*?*?*?*?*?*?*?*?*?*?*?*?*?,9.3,7.6,90,101982,0,-0,320,0.0,-0.0,0.0,0,0,0,0,320,2.6,10,5,9999,99999,9,999999999,0.0,999,999,99
2050,2,2,22,0,*?*?*?*?*?*?*?*?*?*?*?*?*?*?*?*?*?*?*?*?*?*?,8.8,7.0,90,101982,0,-0,318,0.0,-0.0,0.0,0,0,0,0,320,2.1,10,5,9999,99999,9,999999999,0.0,999,999,99
2050,2,2,23,0,*?*?*?*?*?*?*?*?*?*?*?*?*?*?*?*?*?*?*?*?*?*?,8.4,7.9,98,101982,0,-0,316,0.0,-0.0,0.0,0,0,0,0,320,3.1,10,5,9999,99999,9,999999999,0.0,999,999,99
2050,2,2,24,0,*?*?*?*?*?*?*?*?*?*?*?*?*?*?*?*?*?*?*?*?*?*?,6.7,6.4,99,101982,0,-0,309,0.0,-0.0,0.0,0,0,0,0,350,1.0,10,5,9999,99999,9,999999999,0.0,999,999,99
2050,2,3,1,0,*?*?*?*?*?*?*?*?*?*?*?*?*?*?*?*?*?*?*?*?*?*?,6.3,4.6,87,102262,0,-0,308,0.0,-0.0,0.0,0,0,0,0,312,1.5,10,5,9999,99999,9,999999999,0.1,999,999,99
2050,2,3,2,0,*?*?*?*?*?*?*?*?*?*?*?*?*?*?*?*?*?*?*?*?*?*?,4.8,2.7,84,102262,0,-0,301,0.0,-0.0,0.0,0,0,0,0,303,0.5,10,5,9999,99999,9,999999999,0.1,999,999,99
2050,2,3,3,0,*?*?*?*?*?*?*?*?*?*?*?*?*?*?*?*?*?*?*?*?*?*?,4.9,3.0,85,102262,0,-0,302,0.0,-0.0,0.0,0,0,0,0,295,2.1,10,5,9999,99999,9,999999999,0.0,999,999,99
2050,2,3,4,0,*?*?*?*?*?*?*?*?*?*?*?*?*?*?*?*?*?*?*?*?*?*?,4.6,3.4,89,102262,0,-0,300,0.0,-0.0,0.0,0,0,0,0,287,2.1,10,5,9999,99999,9,999999999,0.0,999,999,99
2050,2,3,5,0,*?*?*?*?*?*?*?*?*?*?*?*?*?*?*?*?*?*?*?*?*?*?,5.0,3.6,88,102262,0,-0,302,0.0,-0.0,0.0,0,0,0,0,278,1.5,10,5,9999,99999,9,999999999,0.0,999,999,99
2050,2,3,6,0,*?*?*?*?*?*?*?*?*?*?*?*?*?*?*?*?*?*?*?*?*?*?,3.9,2.9,91,102262,0,-0,297,0.0,-0.0,0.0,0,0,0,0,270,1.5,10,5,9999,99999,9,999999999,0.0,999,999,99
2050,2,3,7,0,*?*?*?*?*?*?*?*?*?*?*?*?*?*?*?*?*?*?*?*?*?*?,2.7,1.3,89,102262,0,-0,293,0.0,-0.0,0.0,0,0,0,0,270,2.1,10,5,9999,99999,9,999999999,0.0,999,999,99
2050,2,3,8,0,*?*?*?*?*?*?*?*?*?*?*?*?*?*?*?*?*?*?*?*?*?*?,4.4,2.3,84,102262,119,1405,300,9.1,0.0,9.1,1108,-0,1108,360,270,1.5,10,5,9999,99999,9,999999999,0.0,999,999,99
2050,2,3,9,0,*?*?*?*?*?*?*?*?*?*?*?*?*?*?*?*?*?*?*?*?*?*?,6.2,1.5,70,102262,298,1408,308,44.0,0.0,44.0,5134,0,5144,1733,270,3.6,10,5,9999,99999,9,999999999,0.0,999,999,99
2050,2,3,10,0,*?*?*?*?*?*?*?*?*?*?*?*?*?*?*?*?*?*?*?*?*?*?,8.1,2.7,67,102262,435,1407,316,70.8,0.0,70.8,8263,0,8286,2907,270,4.1,10,5,9999,99999,9,999999999,3.1,999,999,99
2050,2,3,11,0,*?*?*?*?*?*?*?*?*?*?*?*?*?*?*?*?*?*?*?*?*?*?,11.2,4.3,61,102262,521,1406,330,87.7,0.0,87.7,10270,0,10301,3709,270,3.1,10,5,9999,99999,9,999999999,3.0,999,999,99
2050,2,3,12,0,*?*?*?*?*?*?*?*?*?*?*?*?*?*?*?*?*?*?*?*?*?*?,12.4,5.0,59,102262,551,1406,335,93.5,0.0,93.5,10978,0,11011,3997,270,4.6,10,5,9999,99999,9,999999999,1.0,999,999,99
2050,2,3,13,0,*?*?*?*?*?*?*?*?*?*?*?*?*?*?*?*?*?*?*?*?*?*?,12.6,5.0,58,102262,522,1405,336,87.9,0.0,87.9,10307,0,10337,3720,272,4.6,10,5,9999,99999,9,999999999,0.5,999,999,99
2050,2,3,14,0,*?*?*?*?*?*?*?*?*?*?*?*?*?*?*?*?*?*?*?*?*?*?,12.6,3.4,52,102262,437,1406,336,71.2,0.0,71.2,8323,0,8345,2928,273,5.7,10,5,9999,99999,9,999999999,0.7,999,999,99
2050,2,3,15,0,*?*?*?*?*?*?*?*?*?*?*?*?*?*?*?*?*?*?*?*?*?*?,12.7,3.6,53,102262,301,1407,337,44.6,0.0,44.6,5207,0,5218,1759,275,5.7,10,5,9999,99999,9,999999999,0.0,999,999,99
2050,2,3,16,0,*?*?*?*?*?*?*?*?*?*?*?*?*?*?*?*?*?*?*?*?*?*?,12.6,3.9,54,102262,123,1405,336,9.9,0.0,9.9,1200,-0,1200,390,277,5.7,10,5,9999,99999,9,999999999,0.4,999,999,99
2050,2,3,17,0,*?*?*?*?*?*?*?*?*?*?*?*?*?*?*?*?*?*?*?*?*?*?,10.5,4.3,64,102262,0,-0,327,0.0,-0.0,0.0,0,0,0,0,278,4.1,10,5,9999,99999,9,999999999,0.2,999,999,99
2050,2,3,18,0,*?*?*?*?*?*?*?*?*?*?*?*?*?*?*?*?*?*?*?*?*?*?,9.4,4.1,68,102262,0,-0,321,0.0,-0.0,0.0,0,0,0,0,280,4.1,10,5,9999,99999,9,999999999,0.1,999,999,99
2050,2,3,19,0,*?*?*?*?*?*?*?*?*?*?*?*?*?*?*?*?*?*?*?*?*?*?,8.1,2.9,68,102262,0,-0,316,0.0,-0.0,0.0,0,0,0,0,280,3.6,10,5,9999,99999,9,999999999,0.0,999,999,99
2050,2,3,20,0,*?*?*?*?*?*?*?*?*?*?*?*?*?*?*?*?*?*?*?*?*?*?,6.4,3.4,79,102262,0,-0,308,0.0,-0.0,0.0,0,0,0,0,280,3.1,10,5,9999,99999,9,999999999,0.0,999,999,99
2050,2,3,21,0,*?*?*?*?*?*?*?*?*?*?*?*?*?*?*?*?*?*?*?*?*?*?,6.7,3.4,77,102262,0,-0,310,0.0,-0.0,0.0,0,0,0,0,280,2.6,10,5,9999,99999,9,999999999,1.1,999,999,99
2050,2,3,22,0,*?*?*?*?*?*?*?*?*?*?*?*?*?*?*?*?*?*?*?*?*?*?,6.0,1.0,69,102262,0,-0,307,0.0,-0.0,0.0,0,0,0,0,280,1.5,10,5,9999,99999,9,999999999,4.5,999,999,99
2050,2,3,23,0,*?*?*?*?*?*?*?*?*?*?*?*?*?*?*?*?*?*?*?*?*?*?,5.9,0.6,68,102262,0,-0,306,0.0,-0.0,0.0,0,0,0,0,280,2.1,10,5,9999,99999,9,999999999,0.3,999,999,99
2050,2,3,24,0,*?*?*?*?*?*?*?*?*?*?*?*?*?*?*?*?*?*?*?*?*?*?,7.9,6.2,87,102262,0,-0,314,0.0,-0.0,0.0,0,0,0,0,320,1.0,10,5,9999,99999,9,999999999,0.0,999,999,99
2050,2,4,1,0,*?*?*?*?*?*?*?*?*?*?*?*?*?*?*?*?*?*?*?*?*?*?,6.5,2.3,74,101845,0,-0,309,0.0,-0.0,0.0,0,0,0,0,283,2.6,10,5,9999,99999,9,999999999,0.0,999,999,99
2050,2,4,2,0,*?*?*?*?*?*?*?*?*?*?*?*?*?*?*?*?*?*?*?*?*?*?,7.0,3.0,76,101845,0,-0,311,0.0,-0.0,0.0,0,0,0,0,287,2.6,10,5,9999,99999,9,999999999,0.0,999,999,99
2050,2,4,3,0,*?*?*?*?*?*?*?*?*?*?*?*?*?*?*?*?*?*?*?*?*?*?,7.3,3.2,75,101845,0,-0,312,0.0,-0.0,0.0,0,0,0,0,290,1.0,10,5,9999,99999,9,999999999,0.0,999,999,99
2050,2,4,4,0,*?*?*?*?*?*?*?*?*?*?*?*?*?*?*?*?*?*?*?*?*?*?,6.4,2.5,76,101845,0,-0,308,0.0,-0.0,0.0,0,0,0,0,293,0.5,10,5,9999,99999,9,999999999,0.0,999,999,99
2050,2,4,5,0,*?*?*?*?*?*?*?*?*?*?*?*?*?*?*?*?*?*?*?*?*?*?,5.8,2.7,80,101845,0,-0,306,0.0,-0.0,0.0,0,0,0,0,297,2.1,10,5,9999,99999,9,999999999,0.0,999,999,99
2050,2,4,6,0,*?*?*?*?*?*?*?*?*?*?*?*?*?*?*?*?*?*?*?*?*?*?,5.1,2.7,84,101845,0,-0,303,0.0,-0.0,0.0,0,0,0,0,300,0.5,10,5,9999,99999,9,999999999,0.0,999,999,99
2050,2,4,7,0,*?*?*?*?*?*?*?*?*?*?*?*?*?*?*?*?*?*?*?*?*?*?,6.2,2.9,80,101845,0,-0,307,0.0,-0.0,0.0,0,0,0,0,300,0.5,10,5,9999,99999,9,999999999,0.7,999,999,99
2050,2,4,8,0,*?*?*?*?*?*?*?*?*?*?*?*?*?*?*?*?*?*?*?*?*?*?,7.0,3.8,80,101845,125,1409,283,34.0,225.2,14.0,3571,13713,2370,312,300,1.5,4,2,9999,99999,9,999999999,0.0,999,999,99
2050,2,4,9,0,*?*?*?*?*?*?*?*?*?*?*?*?*?*?*?*?*?*?*?*?*?*?,7.3,3.9,79,101845,303,1404,285,150.7,410.6,62.1,15359,32056,9006,1101,300,2.6,4,2,9999,99999,9,999999999,0.3,999,999,99
2050,2,4,10,0,*?*?*?*?*?*?*?*?*?*?*?*?*?*?*?*?*?*?*?*?*?*?,9.6,5.8,77,101845,441,1406,296,240.5,450.9,99.1,25344,40406,12805,1848,300,3.6,4,2,9999,99999,9,999999999,0.0,999,999,99
2050,2,4,11,0,*?*?*?*?*?*?*?*?*?*?*?*?*?*?*?*?*?*?*?*?*?*?,12.3,6.7,69,101845,528,1407,313,286.1,400.3,135.9,29871,37560,17006,2644,300,4.6,5,3,9999,99999,9,999999999,1.0,999,999,99
2050,2,4,12,0,*?*?*?*?*?*?*?*?*?*?*?*?*?*?*?*?*?*?*?*?*?*?,13.1,6.4,64,101845,558,1407,316,305.0,403.7,144.9,31828,38567,17940,2853,300,3.6,5,3,9999,99999,9,999999999,0.0,999,999,99
2050,2,4,13,0,*?*?*?*?*?*?*?*?*?*?*?*?*?*?*?*?*?*?*?*?*?*?,13.1,6.9,66,101845,529,1406,317,286.9,400.4,136.3,29931,37760,16970,2653,297,4.6,5,3,9999,99999,9,999999999,0.0,999,999,99
2050,2,4,14,0,*?*?*?*?*?*?*?*?*?*?*?*?*?*?*?*?*?*?*?*?*?*?,13.1,6.4,64,101845,444,1407,312,242.2,451.4,99.8,25529,40533,12892,1862,293,4.6,4,2,9999,99999,9,999999999,0.0,999,999,99
2050,2,4,15,0,*?*?*?*?*?*?*?*?*?*?*?*?*?*?*?*?*?*?*?*?*?*?,13.2,5.8,60,101845,307,1405,316,147.6,354.4,70.1,15445,27623,9203,1275,290,4.6,5,3,9999,99999,9,999999999,0.0,999,999,99
2050,2,4,16,0,*?*?*?*?*?*?*?*?*?*?*?*?*?*?*?*?*?*?*?*?*?*?,13.1,6.2,63,101845,129,1401,325,30.2,117.1,19.4,3303,5653,2858,333,287,4.6,7,4,9999,99999,9,999999999,2.2,999,999,99
2050,2,4,17,0,*?*?*?*?*?*?*?*?*?*?*?*?*?*?*?*?*?*?*?*?*?*?,12.4,5.9,64,101845,0,-0,335,0.0,-0.0,0.0,0,0,0,0,283,4.1,10,5,9999,99999,9,999999999,0.0,999,999,99
2050,2,4,18,0,*?*?*?*?*?*?*?*?*?*?*?*?*?*?*?*?*?*?*?*?*?*?,11.1,4.8,65,101845,0,-0,329,0.0,-0.0,0.0,0,0,0,0,280,4.1,10,5,9999,99999,9,999999999,0.0,999,999,99
2050,2,4,19,0,*?*?*?*?*?*?*?*?*?*?*?*?*?*?*?*?*?*?*?*?*?*?,9.5,3.8,67,101845,0,-0,322,0.0,-0.0,0.0,0,0,0,0,277,4.6,10,5,9999,99999,9,999999999,0.0,999,999,99
2050,2,4,20,0,*?*?*?*?*?*?*?*?*?*?*?*?*?*?*?*?*?*?*?*?*?*?,8.8,3.4,69,101845,0,-0,319,0.0,-0.0,0.0,0,0,0,0,273,2.6,10,5,9999,99999,9,999999999,0.0,999,999,99
2050,2,4,21,0,*?*?*?*?*?*?*?*?*?*?*?*?*?*?*?*?*?*?*?*?*?*?,8.5,4.1,74,101845,0,-0,317,0.0,-0.0,0.0,0,0,0,0,270,2.6,10,5,9999,99999,9,999999999,0.0,999,999,99
2050,2,4,22,0,*?*?*?*?*?*?*?*?*?*?*?*?*?*?*?*?*?*?*?*?*?*?,8.9,4.5,74,101845,0,-0,319,0.0,-0.0,0.0,0,0,0,0,267,1.5,10,5,9999,99999,9,999999999,0.0,999,999,99
2050,2,4,23,0,*?*?*?*?*?*?*?*?*?*?*?*?*?*?*?*?*?*?*?*?*?*?,8.2,4.5,77,101845,0,-0,316,0.0,-0.0,0.0,0,0,0,0,263,1.0,10,5,9999,99999,9,999999999,0.0,999,999,99
2050,2,4,24,0,*?*?*?*?*?*?*?*?*?*?*?*?*?*?*?*?*?*?*?*?*?*?,5.9,1.5,73,101845,0,-0,306,0.0,-0.0,0.0,0,0,0,0,280,2.1,10,5,9999,99999,9,999999999,0.0,999,999,99
2050,2,5,1,0,*?*?*?*?*?*?*?*?*?*?*?*?*?*?*?*?*?*?*?*?*?*?,7.4,6.9,100,100687,0,-0,312,0.0,-0.0,0.0,0,0,0,0,263,1.5,10,5,9999,99999,9,999999999,0.0,999,999,99
2050,2,5,2,0,*?*?*?*?*?*?*?*?*?*?*?*?*?*?*?*?*?*?*?*?*?*?,7.3,7.3,100,100687,0,-0,311,0.0,-0.0,0.0,0,0,0,0,267,2.1,10,5,9999,99999,9,999999999,0.1,999,999,99
2050,2,5,3,0,*?*?*?*?*?*?*?*?*?*?*?*?*?*?*?*?*?*?*?*?*?*?,6.4,6.4,100,100687,0,-0,308,0.0,-0.0,0.0,0,0,0,0,270,1.5,10,5,9999,99999,9,999999999,0.0,999,999,99
2050,2,5,4,0,*?*?*?*?*?*?*?*?*?*?*?*?*?*?*?*?*?*?*?*?*?*?,5.5,5.5,100,100687,0,-0,304,0.0,-0.0,0.0,0,0,0,0,273,4.6,10,5,9999,99999,9,999999999,0.0,999,999,99
2050,2,5,5,0,*?*?*?*?*?*?*?*?*?*?*?*?*?*?*?*?*?*?*?*?*?*?,6.3,6.2,100,100687,0,-0,307,0.0,-0.0,0.0,0,0,0,0,277,4.1,10,5,9999,99999,9,999999999,0.0,999,999,99
2050,2,5,6,0,*?*?*?*?*?*?*?*?*?*?*?*?*?*?*?*?*?*?*?*?*?*?,7.0,7.0,100,100687,0,-0,310,0.0,-0.0,0.0,0,0,0,0,280,3.6,10,5,9999,99999,9,999999999,0.0,999,999,99
2050,2,5,7,0,*?*?*?*?*?*?*?*?*?*?*?*?*?*?*?*?*?*?*?*?*?*?,6.5,6.6,100,100687,0,-0,308,0.0,-0.0,0.0,0,0,0,0,282,2.6,10,5,9999,99999,9,999999999,0.0,999,999,99
2050,2,5,8,0,*?*?*?*?*?*?*?*?*?*?*?*?*?*?*?*?*?*?*?*?*?*?,6.7,6.7,100,100687,130,1401,305,19.6,28.1,17.0,2238,1511,2099,354,283,1.5,9,5,9999,99999,9,999999999,0.5,999,999,99
2050,2,5,9,0,*?*?*?*?*?*?*?*?*?*?*?*?*?*?*?*?*?*?*?*?*?*?,7.5,7.4,100,100687,309,1403,301,126.0,204.3,81.0,13339,16080,9578,1552,285,2.1,7,4,9999,99999,9,999999999,0.0,999,999,99
2050,2,5,10,0,*?*?*?*?*?*?*?*?*?*?*?*?*?*?*?*?*?*?*?*?*?*?,9.1,9.1,100,100687,447,1405,309,199.3,223.6,128.1,21090,20580,14792,2590,287,1.5,7,4,9999,99999,9,999999999,0.0,999,999,99
2050,2,5,11,0,*?*?*?*?*?*?*?*?*?*?*?*?*?*?*?*?*?*?*?*?*?*?,10.8,10.8,100,100687,534,1406,317,245.5,230.7,157.8,26050,22359,18076,3303,288,3.1,7,4,9999,99999,9,999999999,0.7,999,999,99
2050,2,5,12,0,*?*?*?*?*?*?*?*?*?*?*?*?*?*?*?*?*?*?*?*?*?*?,12.1,11.2,100,100687,564,1405,326,221.3,138.9,165.5,24133,13684,18796,3878,290,3.1,8,4,9999,99999,9,999999999,0.0,999,999,99
2050,2,5,13,0,*?*?*?*?*?*?*?*?*?*?*?*?*?*?*?*?*?*?*?*?*?*?,12.0,11.1,100,100687,536,1407,329,157.3,54.9,136.4,17280,5220,15393,3889,287,2.6,9,5,9999,99999,9,999999999,0.0,999,999,99
2050,2,5,14,0,*?*?*?*?*?*?*?*?*?*?*?*?*?*?*?*?*?*?*?*?*?*?,12.1,10.3,99,100687,450,1405,329,128.3,53.3,111.2,14083,4891,12564,3058,283,3.6,9,5,9999,99999,9,999999999,0.0,999,999,99
2050,2,5,15,0,*?*?*?*?*?*?*?*?*?*?*?*?*?*?*?*?*?*?*?*?*?*?,12.2,9.1,91,100687,314,1406,333,47.2,0.0,47.2,5507,0,5519,1867,280,3.6,10,5,9999,99999,9,999999999,0.0,999,999,99
2050,2,5,16,0,*?*?*?*?*?*?*?*?*?*?*?*?*?*?*?*?*?*?*?*?*?*?,12.1,8.8,90,100687,136,1407,326,28.4,74.2,21.3,3120,3504,2725,359,277,3.1,8,4,9999,99999,9,999999999,0.0,999,999,99
2050,2,5,17,0,*?*?*?*?*?*?*?*?*?*?*?*?*?*?*?*?*?*?*?*?*?*?,11.4,9.4,98,100687,0,-0,330,0.0,-0.0,0.0,0,0,0,0,273,2.6,10,5,9999,99999,9,999999999,0.0,999,999,99
2050,2,5,18,0,*?*?*?*?*?*?*?*?*?*?*?*?*?*?*?*?*?*?*?*?*?*?,10.0,8.0,98,100687,0,-0,323,0.0,-0.0,0.0,0,0,0,0,270,2.6,10,5,9999,99999,9,999999999,0.0,999,999,99
2050,2,5,19,0,*?*?*?*?*?*?*?*?*?*?*?*?*?*?*?*?*?*?*?*?*?*?,10.1,8.8,100,100687,0,-0,324,0.0,-0.0,0.0,0,0,0,0,278,2.6,10,5,9999,99999,9,999999999,0.0,999,999,99
2050,2,5,20,0,*?*?*?*?*?*?*?*?*?*?*?*?*?*?*?*?*?*?*?*?*?*?,8.5,7.6,100,100687,0,-0,317,0.0,-0.0,0.0,0,0,0,0,287,1.5,10,5,9999,99999,9,999999999,0.0,999,999,99
2050,2,5,21,0,*?*?*?*?*?*?*?*?*?*?*?*?*?*?*?*?*?*?*?*?*?*?,7.6,7.7,100,100687,0,-0,313,0.0,-0.0,0.0,0,0,0,0,295,2.6,10,5,9999,99999,9,999999999,0.0,999,999,99
2050,2,5,22,0,*?*?*?*?*?*?*?*?*?*?*?*?*?*?*?*?*?*?*?*?*?*?,8.0,8.0,100,100687,0,-0,314,0.0,-0.0,0.0,0,0,0,0,303,1.5,10,5,9999,99999,9,999999999,0.0,999,999,99
2050,2,5,23,0,*?*?*?*?*?*?*?*?*?*?*?*?*?*?*?*?*?*?*?*?*?*?,6.9,6.9,100,100687,0,-0,310,0.0,-0.0,0.0,0,0,0,0,312,0.5,10,5,9999,99999,9,999999999,0.0,999,999,99
2050,2,5,24,0,*?*?*?*?*?*?*?*?*?*?*?*?*?*?*?*?*?*?*?*?*?*?,7.6,5.6,99,100687,0,-0,313,0.0,-0.0,0.0,0,0,0,0,260,2.6,10,5,9999,99999,9,999999999,0.0,999,999,99
2050,2,6,1,0,*?*?*?*?*?*?*?*?*?*?*?*?*?*?*?*?*?*?*?*?*?*?,4.2,1.5,83,101338,0,-0,299,0.0,-0.0,0.0,0,0,0,0,322,2.1,10,5,9999,99999,9,999999999,0.0,999,999,99
2050,2,6,2,0,*?*?*?*?*?*?*?*?*?*?*?*?*?*?*?*?*?*?*?*?*?*?,3.1,-1.5,71,101338,0,-0,295,0.0,-0.0,0.0,0,0,0,0,323,1.5,10,5,9999,99999,9,999999999,0.0,999,999,99
2050,2,6,3,0,*?*?*?*?*?*?*?*?*?*?*?*?*?*?*?*?*?*?*?*?*?*?,2.1,-2.2,72,101338,0,-0,291,0.0,-0.0,0.0,0,0,0,0,325,2.1,10,5,9999,99999,9,999999999,0.0,999,999,99
2050,2,6,4,0,*?*?*?*?*?*?*?*?*?*?*?*?*?*?*?*?*?*?*?*?*?*?,2.2,-2.7,69,101338,0,-0,291,0.0,-0.0,0.0,0,0,0,0,327,0.5,10,5,9999,99999,9,999999999,0.0,999,999,99
2050,2,6,5,0,*?*?*?*?*?*?*?*?*?*?*?*?*?*?*?*?*?*?*?*?*?*?,1.9,-2.9,69,101338,0,-0,290,0.0,-0.0,0.0,0,0,0,0,328,2.6,10,5,9999,99999,9,999999999,0.0,999,999,99
2050,2,6,6,0,*?*?*?*?*?*?*?*?*?*?*?*?*?*?*?*?*?*?*?*?*?*?,1.2,-3.9,67,101338,0,-0,287,0.0,-0.0,0.0,0,0,0,0,330,2.6,10,5,9999,99999,9,999999999,0.0,999,999,99
2050,2,6,7,0,*?*?*?*?*?*?*?*?*?*?*?*?*?*?*?*?*?*?*?*?*?*?,0.5,-4.2,68,101338,0,-0,262,0.0,-0.0,0.0,0,0,0,0,333,2.1,6,3,9999,99999,9,999999999,0.0,999,999,99
2050,2,6,8,0,*?*?*?*?*?*?*?*?*?*?*?*?*?*?*?*?*?*?*?*?*?*?,2.2,-2.2,71,101338,136,1402,237,43.0,310.1,12.9,4595,20470,2157,365,337,1.5,0,0,9999,99999,9,999999999,0.0,999,999,99
2050,2,6,9,0,*?*?*?*?*?*?*?*?*?*?*?*?*?*?*?*?*?*?*?*?*?*?,4.1,-1.3,67,101338,316,1407,250,163.9,505.7,50.3,17017,40703,7641,937,340,2.6,1,0,9999,99999,9,999999999,0.0,999,999,99
2050,2,6,10,0,*?*?*?*?*?*?*?*?*?*?*?*?*?*?*?*?*?*?*?*?*?*?,5.0,-0.4,68,101338,454,1407,271,248.9,453.4,102.5,26234,41007,13220,1920,343,2.6,4,2,9999,99999,9,999999999,0.0,999,999,99
2050,2,6,11,0,*?*?*?*?*?*?*?*?*?*?*?*?*?*?*?*?*?*?*?*?*?*?,8.3,1.7,63,101338,541,1406,281,312.0,516.6,113.2,33268,49139,14635,2165,347,2.6,3,2,9999,99999,9,999999999,0.0,999,999,99
2050,2,6,12,0,*?*?*?*?*?*?*?*?*?*?*?*?*?*?*?*?*?*?*?*?*?*?,9.4,1.3,57,101338,571,1406,280,335.1,554.3,109.9,34642,52424,15324,2130,350,2.6,2,1,9999,99999,9,999999999,0.0,999,999,99
2050,2,6,13,0,*?*?*?*?*?*?*?*?*?*?*?*?*?*?*?*?*?*?*?*?*?*?,9.6,0.6,54,101338,542,1404,307,250.0,231.2,160.7,26521,22606,18321,3377,350,2.6,7,4,9999,99999,9,999999999,0.0,999,999,99
2050,2,6,14,0,*?*?*?*?*?*?*?*?*?*?*?*?*?*?*?*?*?*?*?*?*?*?,9.8,0.4,52,101338,457,1406,302,226.8,312.5,125.2,24106,29004,14522,2514,350,2.6,6,3,9999,99999,9,999999999,0.0,999,999,99
2050,2,6,15,0,*?*?*?*?*?*?*?*?*?*?*?*?*?*?*?*?*?*?*?*?*?*?,9.4,-0.2,51,101338,320,1403,289,161.9,417.5,66.7,17115,33197,8884,1204,350,1.5,4,2,9999,99999,9,999999999,0.0,999,999,99
2050,2,6,16,0,*?*?*?*?*?*?*?*?*?*?*?*?*?*?*?*?*?*?*?*?*?*?,9.7,0.2,52,101338,142,1403,301,41.1,181.9,22.7,4254,10387,3584,418,350,2.6,6,3,9999,99999,9,999999999,0.0,999,999,99
2050,2,6,17,0,*?*?*?*?*?*?*?*?*?*?*?*?*?*?*?*?*?*?*?*?*?*?,7.8,0.2,58,101338,0,-0,315,0.0,-0.0,0.0,0,0,0,0,350,2.1,10,5,9999,99999,9,999999999,0.0,999,999,99
2050,2,6,18,0,*?*?*?*?*?*?*?*?*?*?*?*?*?*?*?*?*?*?*?*?*?*?,6.8,0.2,63,101338,0,-0,310,0.0,-0.0,0.0,0,0,0,0,350,2.1,10,5,9999,99999,9,999999999,0.0,999,999,99
2050,2,6,19,0,*?*?*?*?*?*?*?*?*?*?*?*?*?*?*?*?*?*?*?*?*?*?,5.3,-0.6,65,101338,0,-0,304,0.0,-0.0,0.0,0,0,0,0,347,3.1,10,5,9999,99999,9,999999999,0.0,999,999,99
2050,2,6,20,0,*?*?*?*?*?*?*?*?*?*?*?*?*?*?*?*?*?*?*?*?*?*?,4.5,-0.8,68,101338,0,-0,301,0.0,-0.0,0.0,0,0,0,0,343,3.1,10,5,9999,99999,9,999999999,0.0,999,999,99
2050,2,6,21,0,*?*?*?*?*?*?*?*?*?*?*?*?*?*?*?*?*?*?*?*?*?*?,4.5,-1.3,66,101338,0,-0,301,0.0,-0.0,0.0,0,0,0,0,340,3.1,10,5,9999,99999,9,999999999,0.0,999,999,99
2050,2,6,22,0,*?*?*?*?*?*?*?*?*?*?*?*?*?*?*?*?*?*?*?*?*?*?,4.3,-1.5,65,101338,0,-0,300,0.0,-0.0,0.0,0,0,0,0,337,3.1,10,5,9999,99999,9,999999999,0.0,999,999,99
2050,2,6,23,0,*?*?*?*?*?*?*?*?*?*?*?*?*?*?*?*?*?*?*?*?*?*?,3.6,-0.4,75,101338,0,-0,297,0.0,-0.0,0.0,0,0,0,0,333,3.6,10,5,9999,99999,9,999999999,0.0,999,999,99
2050,2,6,24,0,*?*?*?*?*?*?*?*?*?*?*?*?*?*?*?*?*?*?*?*?*?*?,5.8,4.5,91,101338,0,-0,305,0.0,-0.0,0.0,0,0,0,0,320,0.5,10,5,9999,99999,9,999999999,0.0,999,999,99
2050,2,7,1,0,*?*?*?*?*?*?*?*?*?*?*?*?*?*?*?*?*?*?*?*?*?*?,3.5,1.0,84,102094,0,-0,296,0.0,-0.0,0.0,0,0,0,0,327,1.0,10,5,9999,99999,9,999999999,0.0,999,999,99
2050,2,7,2,0,*?*?*?*?*?*?*?*?*?*?*?*?*?*?*?*?*?*?*?*?*?*?,3.3,1.9,90,102094,0,-0,295,0.0,-0.0,0.0,0,0,0,0,323,2.1,10,5,9999,99999,9,999999999,0.0,999,999,99
2050,2,7,3,0,*?*?*?*?*?*?*?*?*?*?*?*?*?*?*?*?*?*?*?*?*?*?,4.3,1.9,84,102094,0,-0,299,0.0,-0.0,0.0,0,0,0,0,320,1.0,10,5,9999,99999,9,999999999,0.0,999,999,99
2050,2,7,4,0,*?*?*?*?*?*?*?*?*?*?*?*?*?*?*?*?*?*?*?*?*?*?,4.1,1.9,84,102094,0,-0,298,0.0,-0.0,0.0,0,0,0,0,317,2.6,10,5,9999,99999,9,999999999,0.0,999,999,99
2050,2,7,5,0,*?*?*?*?*?*?*?*?*?*?*?*?*?*?*?*?*?*?*?*?*?*?,3.2,1.3,87,102094,0,-0,295,0.0,-0.0,0.0,0,0,0,0,313,3.1,10,5,9999,99999,9,999999999,0.0,999,999,99
2050,2,7,6,0,*?*?*?*?*?*?*?*?*?*?*?*?*?*?*?*?*?*?*?*?*?*?,2.1,0.6,89,102094,0,-0,290,0.0,-0.0,0.0,0,0,0,0,310,2.6,10,5,9999,99999,9,999999999,0.0,999,999,99
2050,2,7,7,0,*?*?*?*?*?*?*?*?*?*?*?*?*?*?*?*?*?*?*?*?*?*?,2.7,0.8,87,102094,0,-0,244,0.0,-0.0,0.0,0,0,0,0,308,2.1,0,0,9999,99999,9,999999999,0.0,999,999,99
2050,2,7,8,0,*?*?*?*?*?*?*?*?*?*?*?*?*?*?*?*?*?*?*?*?*?*?,3.1,1.0,86,102094,142,1401,246,47.1,325.1,14.1,5022,21723,2353,388,307,3.6,0,0,9999,99999,9,999999999,0.0,999,999,99
2050,2,7,9,0,*?*?*?*?*?*?*?*?*?*?*?*?*?*?*?*?*?*?*?*?*?*?,4.7,2.1,83,102094,322,1405,253,168.3,513.9,50.5,17491,41704,7677,944,305,3.1,0,0,9999,99999,9,999999999,0.0,999,999,99
2050,2,7,10,0,*?*?*?*?*?*?*?*?*?*?*?*?*?*?*?*?*?*?*?*?*?*?,6.7,4.3,83,102094,460,1405,265,261.5,558.9,78.4,27150,50566,11440,1492,303,3.6,0,0,9999,99999,9,999999999,0.0,999,999,99
2050,2,7,11,0,*?*?*?*?*?*?*?*?*?*?*?*?*?*?*?*?*?*?*?*?*?*?,8.8,4.5,74,102094,547,1404,273,320.3,575.6,96.1,33301,54213,13708,1875,302,2.6,0,0,9999,99999,9,999999999,0.0,999,999,99
2050,2,7,12,0,*?*?*?*?*?*?*?*?*?*?*?*?*?*?*?*?*?*?*?*?*?*?,9.9,4.8,71,102094,578,1406,278,340.8,580.2,102.2,35458,55241,14484,2018,300,3.1,0,0,9999,99999,9,999999999,0.0,999,999,99
2050,2,7,13,0,*?*?*?*?*?*?*?*?*?*?*?*?*?*?*?*?*?*?*?*?*?*?,9.9,5.0,71,102094,549,1405,278,321.6,575.8,96.5,33434,54281,13757,1883,290,0.5,0,0,9999,99999,9,999999999,0.0,999,999,99
2050,2,7,14,0,*?*?*?*?*?*?*?*?*?*?*?*?*?*?*?*?*?*?*?*?*?*?,9.9,4.6,69,102094,464,1406,278,263.9,559.7,79.2,27403,50742,11536,1507,280,1.5,0,0,9999,99999,9,999999999,0.0,999,999,99
2050,2,7,15,0,*?*?*?*?*?*?*?*?*?*?*?*?*?*?*?*?*?*?*?*?*?*?,10.0,4.3,67,102094,327,1405,277,171.7,516.3,51.5,17847,42124,7820,963,270,1.0,0,0,9999,99999,9,999999999,0.0,999,999,99
2050,2,7,16,0,*?*?*?*?*?*?*?*?*?*?*?*?*?*?*?*?*?*?*?*?*?*?,9.9,4.1,67,102094,149,1408,281,51.3,336.1,15.8,5419,21806,2661,354,260,1.5,1,0,9999,99999,9,999999999,0.0,999,999,99
2050,2,7,17,0,*?*?*?*?*?*?*?*?*?*?*?*?*?*?*?*?*?*?*?*?*?*?,8.9,4.1,71,102094,0,-0,319,0.0,-0.0,0.0,0,0,0,0,250,2.1,10,5,9999,99999,9,999999999,0.0,999,999,99
2050,2,7,18,0,*?*?*?*?*?*?*?*?*?*?*?*?*?*?*?*?*?*?*?*?*?*?,8.3,3.2,70,102094,0,-0,317,0.0,-0.0,0.0,0,0,0,0,240,2.6,10,5,9999,99999,9,999999999,0.0,999,999,99
2050,2,7,19,0,*?*?*?*?*?*?*?*?*?*?*?*?*?*?*?*?*?*?*?*?*?*?,6.7,3.2,78,102094,0,-0,310,0.0,-0.0,0.0,0,0,0,0,208,2.6,10,5,9999,99999,9,999999999,0.0,999,999,99
2050,2,7,20,0,*?*?*?*?*?*?*?*?*?*?*?*?*?*?*?*?*?*?*?*?*?*?,5.3,2.9,83,102094,0,-0,303,0.0,-0.0,0.0,0,0,0,0,177,2.1,10,5,9999,99999,9,999999999,0.0,999,999,99
2050,2,7,21,0,*?*?*?*?*?*?*?*?*?*?*?*?*?*?*?*?*?*?*?*?*?*?,6.1,2.9,79,102094,0,-0,307,0.0,-0.0,0.0,0,0,0,0,145,1.5,10,5,9999,99999,9,999999999,0.0,999,999,99
2050,2,7,22,0,*?*?*?*?*?*?*?*?*?*?*?*?*?*?*?*?*?*?*?*?*?*?,5.0,1.7,78,102094,0,-0,302,0.0,-0.0,0.0,0,0,0,0,113,1.0,10,5,9999,99999,9,999999999,0.0,999,999,99
2050,2,7,23,0,*?*?*?*?*?*?*?*?*?*?*?*?*?*?*?*?*?*?*?*?*?*?,4.5,1.0,79,102094,0,-0,300,0.0,-0.0,0.0,0,0,0,0,82,0.5,10,5,9999,99999,9,999999999,0.0,999,999,99
2050,2,7,24,0,*?*?*?*?*?*?*?*?*?*?*?*?*?*?*?*?*?*?*?*?*?*?,3.0,0.4,83,102094,0,-0,294,0.0,-0.0,0.0,0,0,0,0,330,1.5,10,5,9999,99999,9,999999999,0.0,999,999,99
2050,2,8,1,0,*?*?*?*?*?*?*?*?*?*?*?*?*?*?*?*?*?*?*?*?*?*?,3.1,0.8,85,102275,0,-0,294,0.0,-0.0,0.0,0,0,0,0,100,0.5,10,5,9999,99999,9,999999999,0.0,999,999,99
2050,2,8,2,0,*?*?*?*?*?*?*?*?*?*?*?*?*?*?*?*?*?*?*?*?*?*?,2.6,0.6,87,102275,0,-0,292,0.0,-0.0,0.0,0,0,0,0,150,1.5,10,5,9999,99999,9,999999999,0.0,999,999,99
2050,2,8,3,0,*?*?*?*?*?*?*?*?*?*?*?*?*?*?*?*?*?*?*?*?*?*?,2.8,0.4,84,102275,0,-0,293,0.0,-0.0,0.0,0,0,0,0,200,2.1,10,5,9999,99999,9,999999999,0.0,999,999,99
2050,2,8,4,0,*?*?*?*?*?*?*?*?*?*?*?*?*?*?*?*?*?*?*?*?*?*?,1.9,0.2,88,102275,0,-0,289,0.0,-0.0,0.0,0,0,0,0,250,1.5,10,5,9999,99999,9,999999999,0.0,999,999,99
2050,2,8,5,0,*?*?*?*?*?*?*?*?*?*?*?*?*?*?*?*?*?*?*?*?*?*?,2.3,-0.2,83,102275,0,-0,291,0.0,-0.0,0.0,0,0,0,0,300,1.5,10,5,9999,99999,9,999999999,0.0,999,999,99
2050,2,8,6,0,*?*?*?*?*?*?*?*?*?*?*?*?*?*?*?*?*?*?*?*?*?*?,3.3,0.2,81,102275,0,-0,295,0.0,-0.0,0.0,0,0,0,0,350,1.5,10,5,9999,99999,9,999999999,0.0,999,999,99
2050,2,8,7,0,*?*?*?*?*?*?*?*?*?*?*?*?*?*?*?*?*?*?*?*?*?*?,2.3,-0.2,83,102275,0,-0,241,0.0,-0.0,0.0,0,0,0,0,348,1.0,0,0,9999,99999,9,999999999,0.0,999,999,99
2050,2,8,8,0,*?*?*?*?*?*?*?*?*?*?*?*?*?*?*?*?*?*?*?*?*?*?,1.4,-0.8,84,102275,148,1400,236,51.2,339.1,15.4,5418,22016,2598,347,347,0.5,0,0,9999,99999,9,999999999,0.0,999,999,99
2050,2,8,9,0,*?*?*?*?*?*?*?*?*?*?*?*?*?*?*?*?*?*?*?*?*?*?,3.2,0.8,84,102275,328,1403,246,172.6,516.9,51.8,17940,42231,7856,968,345,1.5,0,0,9999,99999,9,999999999,0.0,999,999,99
2050,2,8,10,0,*?*?*?*?*?*?*?*?*?*?*?*?*?*?*?*?*?*?*?*?*?*?,5.0,3.8,93,102275,467,1405,257,266.0,560.4,79.8,27623,50890,11618,1520,343,0.5,0,0,9999,99999,9,999999999,0.0,999,999,99
2050,2,8,11,0,*?*?*?*?*?*?*?*?*?*?*?*?*?*?*?*?*?*?*?*?*?*?,5.9,3.4,84,102275,554,1404,260,325.0,576.7,97.5,33790,54456,13884,1907,342,0.5,0,0,9999,99999,9,999999999,0.0,999,999,99
2050,2,8,12,0,*?*?*?*?*?*?*?*?*?*?*?*?*?*?*?*?*?*?*?*?*?*?,6.7,3.8,81,102275,584,1403,264,345.5,581.2,103.7,35949,55456,14654,2051,340,2.1,0,0,9999,99999,9,999999999,0.0,999,999,99
2050,2,8,13,0,*?*?*?*?*?*?*?*?*?*?*?*?*?*?*?*?*?*?*?*?*?*?,6.5,5.0,90,102275,556,1404,265,326.3,577.0,97.9,33929,54524,13934,1916,340,2.1,0,0,9999,99999,9,999999999,0.0,999,999,99
2050,2,8,14,0,*?*?*?*?*?*?*?*?*?*?*?*?*?*?*?*?*?*?*?*?*?*?,6.8,4.6,86,102275,470,1403,266,268.6,561.2,80.6,27887,51067,11715,1536,340,5.7,0,0,9999,99999,9,999999999,0.0,999,999,99
2050,2,8,15,0,*?*?*?*?*?*?*?*?*?*?*?*?*?*?*?*?*?*?*?*?*?*?,6.5,3.8,83,102275,334,1405,263,176.3,519.3,52.9,18319,42666,8009,989,340,3.1,0,0,9999,99999,9,999999999,0.0,999,999,99
2050,2,8,16,0,*?*?*?*?*?*?*?*?*?*?*?*?*?*?*?*?*?*?*?*?*?*?,6.7,3.8,81,102275,155,1403,268,55.7,349.6,17.1,5855,22970,2873,378,340,4.6,1,0,9999,99999,9,999999999,0.0,999,999,99
2050,2,8,17,0,*?*?*?*?*?*?*?*?*?*?*?*?*?*?*?*?*?*?*?*?*?*?,6.7,3.9,83,102275,0,-0,309,0.0,-0.0,0.0,0,0,0,0,340,3.6,10,5,9999,99999,9,999999999,0.0,999,999,99
2050,2,8,18,0,*?*?*?*?*?*?*?*?*?*?*?*?*?*?*?*?*?*?*?*?*?*?,4.6,3.0,90,102275,0,-0,300,0.0,-0.0,0.0,0,0,0,0,340,3.1,10,5,9999,99999,9,999999999,0.0,999,999,99
2050,2,8,19,0,*?*?*?*?*?*?*?*?*?*?*?*?*?*?*?*?*?*?*?*?*?*?,4.0,3.2,95,102275,0,-0,298,0.0,-0.0,0.0,0,0,0,0,335,2.6,10,5,9999,99999,9,999999999,0.0,999,999,99
2050,2,8,20,0,*?*?*?*?*?*?*?*?*?*?*?*?*?*?*?*?*?*?*?*?*?*?,4.4,2.7,89,102275,0,-0,300,0.0,-0.0,0.0,0,0,0,0,330,1.0,10,5,9999,99999,9,999999999,0.0,999,999,99
2050,2,8,21,0,*?*?*?*?*?*?*?*?*?*?*?*?*?*?*?*?*?*?*?*?*?*?,3.2,1.5,89,102275,0,-0,295,0.0,-0.0,0.0,0,0,0,0,325,1.0,10,5,9999,99999,9,999999999,0.0,999,999,99
2050,2,8,22,0,*?*?*?*?*?*?*?*?*?*?*?*?*?*?*?*?*?*?*?*?*?*?,3.4,1.7,89,102275,0,-0,295,0.0,-0.0,0.0,0,0,0,0,320,1.0,10,5,9999,99999,9,999999999,0.0,999,999,99
2050,2,8,23,0,*?*?*?*?*?*?*?*?*?*?*?*?*?*?*?*?*?*?*?*?*?*?,2.6,1.0,90,102275,0,-0,292,0.0,-0.0,0.0,0,0,0,0,315,0.5,10,5,9999,99999,9,999999999,0.0,999,999,99
2050,2,8,24,0,*?*?*?*?*?*?*?*?*?*?*?*?*?*?*?*?*?*?*?*?*?*?,3.9,0.8,81,102275,0,-0,298,0.0,-0.0,0.0,0,0,0,0,50,0.5,10,5,9999,99999,9,999999999,0.0,999,999,99
2050,2,9,1,0,*?*?*?*?*?*?*?*?*?*?*?*?*?*?*?*?*?*?*?*?*?*?,1.4,0.2,91,101943,0,-0,287,0.0,-0.0,0.0,0,0,0,0,308,1.0,10,5,9999,99999,9,999999999,0.0,999,999,99
2050,2,9,2,0,*?*?*?*?*?*?*?*?*?*?*?*?*?*?*?*?*?*?*?*?*?*?,1.3,-0.4,88,101943,0,-0,287,0.0,-0.0,0.0,0,0,0,0,307,0.0,10,5,9999,99999,9,999999999,0.0,999,999,99
2050,2,9,3,0,*?*?*?*?*?*?*?*?*?*?*?*?*?*?*?*?*?*?*?*?*?*?,0.2,-0.8,92,101943,0,-0,282,0.0,-0.0,0.0,0,0,0,0,305,0.5,10,5,9999,99999,9,999999999,0.0,999,999,99
2050,2,9,4,0,*?*?*?*?*?*?*?*?*?*?*?*?*?*?*?*?*?*?*?*?*?*?,0.0,-0.6,95,101943,0,-0,282,0.0,-0.0,0.0,0,0,0,0,303,1.5,10,5,9999,99999,9,999999999,0.0,999,999,99
2050,2,9,5,0,*?*?*?*?*?*?*?*?*?*?*?*?*?*?*?*?*?*?*?*?*?*?,-0.4,-0.4,99,101943,0,-0,280,0.0,-0.0,0.0,0,0,0,0,302,2.1,10,5,9999,99999,9,999999999,0.0,999,999,99
2050,2,9,6,0,*?*?*?*?*?*?*?*?*?*?*?*?*?*?*?*?*?*?*?*?*?*?,-0.5,-0.8,97,101943,0,-0,279,0.0,-0.0,0.0,0,0,0,0,300,1.5,10,5,9999,99999,9,999999999,0.0,999,999,99
2050,2,9,7,0,*?*?*?*?*?*?*?*?*?*?*?*?*?*?*?*?*?*?*?*?*?*?,-0.9,-1.5,95,101943,0,-0,258,0.0,-0.0,0.0,0,0,0,0,295,2.1,6,3,9999,99999,9,999999999,0.0,999,999,99
2050,2,9,8,0,*?*?*?*?*?*?*?*?*?*?*?*?*?*?*?*?*?*?*?*?*?*?,-1.3,-1.9,94,101943,155,1407,266,37.0,84.7,27.7,4019,4389,3484,478,290,1.0,8,4,9999,99999,9,999999999,0.0,999,999,99
2050,2,9,9,0,*?*?*?*?*?*?*?*?*?*?*?*?*?*?*?*?*?*?*?*?*?*?,0.6,-1.5,84,101943,335,1405,263,154.9,291.1,85.5,16044,23505,10957,1583,285,3.1,6,3,9999,99999,9,999999999,0.0,999,999,99
2050,2,9,10,0,*?*?*?*?*?*?*?*?*?*?*?*?*?*?*?*?*?*?*?*?*?*?,2.6,-1.5,74,101943,473,1403,277,213.5,226.0,137.3,22604,21219,15785,2805,280,1.5,7,4,9999,99999,9,999999999,0.0,999,999,99
2050,2,9,11,0,*?*?*?*?*?*?*?*?*?*?*?*?*?*?*?*?*?*?*?*?*?*?,4.7,-0.0,72,101943,561,1404,281,288.5,323.5,159.2,30743,31942,18217,3338,275,1.5,6,3,9999,99999,9,999999999,0.0,999,999,99
2050,2,9,12,0,*?*?*?*?*?*?*?*?*?*?*?*?*?*?*?*?*?*?*?*?*?*?,4.7,0.6,75,101943,591,1403,281,306.5,326.0,169.2,32699,32614,19284,3596,270,1.5,6,3,9999,99999,9,999999999,0.0,999,999,99
2050,2,9,13,0,*?*?*?*?*?*?*?*?*?*?*?*?*?*?*?*?*?*?*?*?*?*?,4.9,1.5,79,101943,563,1404,282,289.7,323.7,159.9,30874,31989,18288,3355,270,1.5,6,3,9999,99999,9,999999999,0.0,999,999,99
2050,2,9,14,0,*?*?*?*?*?*?*?*?*?*?*?*?*?*?*?*?*?*?*?*?*?*?,5.2,1.9,80,101943,477,1403,293,182.4,135.2,136.4,19880,12782,15574,3101,270,1.0,8,4,9999,99999,9,999999999,0.0,999,999,99
2050,2,9,15,0,*?*?*?*?*?*?*?*?*?*?*?*?*?*?*?*?*?*?*?*?*?*?,5.0,2.7,85,101943,340,1402,293,120.7,125.5,90.3,13176,10612,10422,1972,270,1.5,8,4,9999,99999,9,999999999,0.0,999,999,99
2050,2,9,16,0,*?*?*?*?*?*?*?*?*?*?*?*?*?*?*?*?*?*?*?*?*?*?,4.9,2.1,82,101943,162,1406,302,17.5,0.0,17.5,2077,-0,2078,680,270,3.6,10,5,9999,99999,9,999999999,0.0,999,999,99
2050,2,9,17,0,*?*?*?*?*?*?*?*?*?*?*?*?*?*?*?*?*?*?*?*?*?*?,4.3,1.5,82,101943,0,-0,299,0.0,-0.0,0.0,0,0,0,0,270,3.1,10,5,9999,99999,9,999999999,0.0,999,999,99
2050,2,9,18,0,*?*?*?*?*?*?*?*?*?*?*?*?*?*?*?*?*?*?*?*?*?*?,2.8,0.8,87,101943,0,-0,293,0.0,-0.0,0.0,0,0,0,0,270,2.6,10,5,9999,99999,9,999999999,0.0,999,999,99
2050,2,9,19,0,*?*?*?*?*?*?*?*?*?*?*?*?*?*?*?*?*?*?*?*?*?*?,1.8,-0.2,86,101943,0,-0,289,0.0,-0.0,0.0,0,0,0,0,257,2.1,10,5,9999,99999,9,999999999,0.0,999,999,99
2050,2,9,20,0,*?*?*?*?*?*?*?*?*?*?*?*?*?*?*?*?*?*?*?*?*?*?,1.4,-1.1,84,101943,0,-0,287,0.0,-0.0,0.0,0,0,0,0,243,0.0,10,5,9999,99999,9,999999999,0.0,999,999,99
2050,2,9,21,0,*?*?*?*?*?*?*?*?*?*?*?*?*?*?*?*?*?*?*?*?*?*?,1.5,-0.6,84,101943,0,-0,288,0.0,-0.0,0.0,0,0,0,0,230,1.0,10,5,9999,99999,9,999999999,0.0,999,999,99
2050,2,9,22,0,*?*?*?*?*?*?*?*?*?*?*?*?*?*?*?*?*?*?*?*?*?*?,1.7,-0.4,86,101943,0,-0,289,0.0,-0.0,0.0,0,0,0,0,217,1.5,10,5,9999,99999,9,999999999,0.0,999,999,99
2050,2,9,23,0,*?*?*?*?*?*?*?*?*?*?*?*?*?*?*?*?*?*?*?*?*?*?,1.1,-1.3,83,101943,0,-0,286,0.0,-0.0,0.0,0,0,0,0,203,1.5,10,5,9999,99999,9,999999999,0.0,999,999,99
2050,2,9,24,0,*?*?*?*?*?*?*?*?*?*?*?*?*?*?*?*?*?*?*?*?*?*?,1.9,0.6,91,101943,0,-0,289,0.0,-0.0,0.0,0,0,0,0,310,1.0,10,5,9999,99999,9,999999999,0.0,999,999,99
2050,2,10,1,0,*?*?*?*?*?*?*?*?*?*?*?*?*?*?*?*?*?*?*?*?*?*?,1.2,-1.7,78,99675.4,0,-0,287,0.0,-0.0,0.0,0,0,0,0,190,1.0,10,5,9999,99999,9,999999999,0.0,999,999,99
2050,2,10,2,0,*?*?*?*?*?*?*?*?*?*?*?*?*?*?*?*?*?*?*?*?*?*?,1.4,-1.7,76,99675.4,0,-0,288,0.0,-0.0,0.0,0,0,0,0,190,1.5,10,5,9999,99999,9,999999999,0.0,999,999,99
2050,2,10,3,0,*?*?*?*?*?*?*?*?*?*?*?*?*?*?*?*?*?*?*?*?*?*?,0.9,-2.9,73,99675.4,0,-0,286,0.0,-0.0,0.0,0,0,0,0,190,1.0,10,5,9999,99999,9,999999999,0.0,999,999,99
2050,2,10,4,0,*?*?*?*?*?*?*?*?*?*?*?*?*?*?*?*?*?*?*?*?*?*?,0.7,-3.1,72,99675.4,0,-0,285,0.0,-0.0,0.0,0,0,0,0,190,0.5,10,5,9999,99999,9,999999999,0.0,999,999,99
2050,2,10,5,0,*?*?*?*?*?*?*?*?*?*?*?*?*?*?*?*?*?*?*?*?*?*?,0.1,-3.9,71,99675.4,0,-0,282,0.0,-0.0,0.0,0,0,0,0,190,2.1,10,5,9999,99999,9,999999999,0.0,999,999,99
2050,2,10,6,0,*?*?*?*?*?*?*?*?*?*?*?*?*?*?*?*?*?*?*?*?*?*?,-0.4,-3.7,74,99675.4,0,-0,280,0.0,-0.0,0.0,0,0,0,0,190,1.5,10,5,9999,99999,9,999999999,0.0,999,999,99
2050,2,10,7,0,*?*?*?*?*?*?*?*?*?*?*?*?*?*?*?*?*?*?*?*?*?*?,-1.0,-5.3,69,99675.4,0,-0,278,0.0,-0.0,0.0,0,0,0,0,210,1.0,10,5,9999,99999,9,999999999,0.0,999,999,99
2050,2,10,8,0,*?*?*?*?*?*?*?*?*?*?*?*?*?*?*?*?*?*?*?*?*?*?,0.0,-5.0,65,99675.4,161,1403,282,17.3,0.0,17.3,2063,-0,2065,675,230,0.5,10,5,9999,99999,9,999999999,0.0,999,999,99
2050,2,10,9,0,*?*?*?*?*?*?*?*?*?*?*?*?*?*?*?*?*?*?*?*?*?*?,0.9,-3.7,68,99675.4,341,1402,280,91.5,50.0,79.3,10039,4284,8978,2094,250,0.5,9,5,9999,99999,9,999999999,0.0,999,999,99
2050,2,10,10,0,*?*?*?*?*?*?*?*?*?*?*?*?*?*?*?*?*?*?*?*?*?*?,2.8,-3.4,61,99675.4,480,1403,288,138.7,53.9,120.2,15228,5021,13577,3347,270,0.5,9,5,9999,99999,9,999999999,0.0,999,999,99
2050,2,10,11,0,*?*?*?*?*?*?*?*?*?*?*?*?*?*?*?*?*?*?*?*?*?*?,4.7,-1.5,62,99675.4,568,1404,296,168.5,55.4,146.1,18516,5323,16485,4227,290,0.5,9,5,9999,99999,9,999999999,0.0,999,999,99
2050,2,10,12,0,*?*?*?*?*?*?*?*?*?*?*?*?*?*?*?*?*?*?*?*?*?*?,5.8,-1.1,60,99675.4,598,1403,306,103.0,0.0,103.0,12121,0,12161,4474,310,0.5,10,5,9999,99999,9,999999999,0.0,999,999,99
2050,2,10,13,0,*?*?*?*?*?*?*?*?*?*?*?*?*?*?*?*?*?*?*?*?*?*?,6.3,-1.5,56,99675.4,570,1404,309,97.4,0.0,97.4,11449,0,11485,4191,308,0.5,10,5,9999,99999,9,999999999,0.0,999,999,99
2050,2,10,14,0,*?*?*?*?*?*?*?*?*?*?*?*?*?*?*?*?*?*?*?*?*?*?,6.3,-0.6,60,99675.4,484,1403,308,80.6,0.0,80.6,9440,0,9467,3368,307,0.0,10,5,9999,99999,9,999999999,0.0,999,999,99
2050,2,10,15,0,*?*?*?*?*?*?*?*?*?*?*?*?*?*?*?*?*?*?*?*?*?*?,6.1,-0.6,60,99675.4,347,1403,308,53.8,0.0,53.8,6278,0,6292,2149,305,2.6,10,5,9999,99999,9,999999999,0.0,999,999,99
2050,2,10,16,0,*?*?*?*?*?*?*?*?*?*?*?*?*?*?*?*?*?*?*?*?*?*?,6.4,-0.4,61,99675.4,168,1401,309,18.7,0.0,18.7,2225,-0,2227,729,303,2.6,10,5,9999,99999,9,999999999,0.0,999,999,99
2050,2,10,17,0,*?*?*?*?*?*?*?*?*?*?*?*?*?*?*?*?*?*?*?*?*?*?,4.9,-1.1,64,99675.4,0,-0,302,0.0,-0.0,0.0,0,0,0,0,302,2.1,10,5,9999,99999,9,999999999,0.0,999,999,99
2050,2,10,18,0,*?*?*?*?*?*?*?*?*?*?*?*?*?*?*?*?*?*?*?*?*?*?,5.0,-1.1,63,99675.4,0,-0,303,0.0,-0.0,0.0,0,0,0,0,300,2.6,10,5,9999,99999,9,999999999,0.0,999,999,99
2050,2,10,19,0,*?*?*?*?*?*?*?*?*?*?*?*?*?*?*?*?*?*?*?*?*?*?,2.7,-3.7,60,99675.4,0,-0,293,0.0,-0.0,0.0,0,0,0,0,298,3.1,10,5,9999,99999,9,999999999,0.0,999,999,99
2050,2,10,20,0,*?*?*?*?*?*?*?*?*?*?*?*?*?*?*?*?*?*?*?*?*?*?,2.1,-4.2,59,99675.4,0,-0,291,0.0,-0.0,0.0,0,0,0,0,297,0.5,10,5,9999,99999,9,999999999,0.0,999,999,99
2050,2,10,21,0,*?*?*?*?*?*?*?*?*?*?*?*?*?*?*?*?*?*?*?*?*?*?,2.8,-3.4,61,99675.4,0,-0,294,0.0,-0.0,0.0,0,0,0,0,295,1.5,10,5,9999,99999,9,999999999,0.0,999,999,99
2050,2,10,22,0,*?*?*?*?*?*?*?*?*?*?*?*?*?*?*?*?*?*?*?*?*?*?,1.7,-4.2,61,99675.4,0,-0,289,0.0,-0.0,0.0,0,0,0,0,293,1.0,10,5,9999,99999,9,999999999,0.0,999,999,99
2050,2,10,23,0,*?*?*?*?*?*?*?*?*?*?*?*?*?*?*?*?*?*?*?*?*?*?,1.5,-3.4,66,99675.4,0,-0,288,0.0,-0.0,0.0,0,0,0,0,292,1.5,10,5,9999,99999,9,999999999,0.0,999,999,99
2050,2,10,24,0,*?*?*?*?*?*?*?*?*?*?*?*?*?*?*?*?*?*?*?*?*?*?,0.4,-1.5,85,99675.4,0,-0,283,0.0,-0.0,0.0,0,0,0,0,190,1.0,10,5,9999,99999,9,999999999,0.0,999,999,99
2050,2,11,1,0,*?*?*?*?*?*?*?*?*?*?*?*?*?*?*?*?*?*?*?*?*?*?,1.1,-3.7,69,99913.3,0,-0,287,0.0,-0.0,0.0,0,0,0,0,257,1.0,10,5,9999,99999,9,999999999,0.0,999,999,99
2050,2,11,2,0,*?*?*?*?*?*?*?*?*?*?*?*?*?*?*?*?*?*?*?*?*?*?,0.5,-3.9,71,99913.3,0,-0,284,0.0,-0.0,0.0,0,0,0,0,223,1.5,10,5,9999,99999,9,999999999,0.0,999,999,99
2050,2,11,3,0,*?*?*?*?*?*?*?*?*?*?*?*?*?*?*?*?*?*?*?*?*?*?,0.6,-3.7,72,99913.3,0,-0,284,0.0,-0.0,0.0,0,0,0,0,190,1.5,10,5,9999,99999,9,999999999,0.0,999,999,99
2050,2,11,4,0,*?*?*?*?*?*?*?*?*?*?*?*?*?*?*?*?*?*?*?*?*?*?,0.3,-3.1,76,99913.3,0,-0,283,0.0,-0.0,0.0,0,0,0,0,157,2.6,10,5,9999,99999,9,999999999,0.0,999,999,99
2050,2,11,5,0,*?*?*?*?*?*?*?*?*?*?*?*?*?*?*?*?*?*?*?*?*?*?,-0.5,-3.4,79,99913.3,0,-0,280,0.0,-0.0,0.0,0,0,0,0,123,2.1,10,5,9999,99999,9,999999999,0.0,999,999,99
2050,2,11,6,0,*?*?*?*?*?*?*?*?*?*?*?*?*?*?*?*?*?*?*?*?*?*?,-0.9,-3.9,78,99913.3,0,-0,278,0.0,-0.0,0.0,0,0,0,0,90,2.1,10,5,9999,99999,9,999999999,0.0,999,999,99
2050,2,11,7,0,*?*?*?*?*?*?*?*?*?*?*?*?*?*?*?*?*?*?*?*?*?*?,-1.3,-4.5,77,99913.3,0,-0,266,0.0,-0.0,0.0,0,0,0,0,117,1.5,8,4,9999,99999,9,999999999,0.0,999,999,99
2050,2,11,8,0,*?*?*?*?*?*?*?*?*?*?*?*?*?*?*?*?*?*?*?*?*?*?,-0.2,-3.7,75,99913.3,168,1407,265,50.7,151.4,32.6,5380,8644,4508,573,143,2.1,7,4,9999,99999,9,999999999,0.0,999,999,99
2050,2,11,9,0,*?*?*?*?*?*?*?*?*?*?*?*?*?*?*?*?*?*?*?*?*?*?,1.0,-1.7,82,99913.3,348,1403,270,146.9,211.4,94.4,15535,17601,11077,1838,170,2.6,7,4,9999,99999,9,999999999,0.0,999,999,99
2050,2,11,10,0,*?*?*?*?*?*?*?*?*?*?*?*?*?*?*?*?*?*?*?*?*?*?,2.4,-1.7,73,99913.3,487,1403,281,186.9,135.7,139.8,20372,12902,15948,3188,197,1.5,8,4,9999,99999,9,999999999,0.0,999,999,99
2050,2,11,11,0,*?*?*?*?*?*?*?*?*?*?*?*?*?*?*?*?*?*?*?*?*?*?,5.9,1.5,74,99913.3,575,1404,291,267.7,233.3,172.1,28430,23165,19538,3669,223,3.1,7,4,9999,99999,9,999999999,0.0,999,999,99
2050,2,11,12,0,*?*?*?*?*?*?*?*?*?*?*?*?*?*?*?*?*?*?*?*?*?*?,6.4,2.1,74,99913.3,605,1402,299,240.3,140.4,179.8,26218,14033,20361,4282,250,2.6,8,4,9999,99999,9,999999999,0.0,999,999,99
2050,2,11,13,0,*?*?*?*?*?*?*?*?*?*?*?*?*?*?*?*?*?*?*?*?*?*?,6.5,2.5,76,99913.3,577,1403,294,268.8,233.4,172.8,28551,23198,19614,3688,228,0.0,7,4,9999,99999,9,999999999,0.0,999,999,99
2050,2,11,14,0,*?*?*?*?*?*?*?*?*?*?*?*?*?*?*?*?*?*?*?*?*?*?,6.6,2.5,76,99913.3,491,1403,300,188.8,135.9,141.2,20574,12950,16102,3225,207,0.0,8,4,9999,99999,9,999999999,0.0,999,999,99
2050,2,11,15,0,*?*?*?*?*?*?*?*?*?*?*?*?*?*?*?*?*?*?*?*?*?*?,6.5,2.9,78,99913.3,354,1403,294,150.0,212.3,96.5,15865,17810,11300,1882,185,0.0,7,4,9999,99999,9,999999999,0.0,999,999,99
2050,2,11,16,0,*?*?*?*?*?*?*?*?*?*?*?*?*?*?*?*?*?*?*?*?*?*?,6.5,3.0,80,99913.3,175,1404,304,34.8,37.2,30.2,3897,2332,3629,633,163,0.0,9,5,9999,99999,9,999999999,0.0,999,999,99
2050,2,11,17,0,*?*?*?*?*?*?*?*?*?*?*?*?*?*?*?*?*?*?*?*?*?*?,5.5,1.5,76,99913.3,0,-0,305,0.0,-0.0,0.0,0,0,0,0,142,0.0,10,5,9999,99999,9,999999999,0.0,999,999,99
2050,2,11,18,0,*?*?*?*?*?*?*?*?*?*?*?*?*?*?*?*?*?*?*?*?*?*?,3.7,1.5,87,99913.3,0,-0,297,0.0,-0.0,0.0,0,0,0,0,120,0.0,10,5,9999,99999,9,999999999,0.0,999,999,99
2050,2,11,19,0,*?*?*?*?*?*?*?*?*?*?*?*?*?*?*?*?*?*?*?*?*?*?,3.4,1.9,91,99913.3,0,-0,295,0.0,-0.0,0.0,0,0,0,0,112,0.0,10,5,9999,99999,9,999999999,0.0,999,999,99
2050,2,11,20,0,*?*?*?*?*?*?*?*?*?*?*?*?*?*?*?*?*?*?*?*?*?*?,2.3,1.5,95,99913.3,0,-0,291,0.0,-0.0,0.0,0,0,0,0,103,0.0,10,5,9999,99999,9,999999999,0.0,999,999,99
2050,2,11,21,0,*?*?*?*?*?*?*?*?*?*?*?*?*?*?*?*?*?*?*?*?*?*?,2.1,1.5,96,99913.3,0,-0,290,0.0,-0.0,0.0,0,0,0,0,95,0.0,10,5,9999,99999,9,999999999,0.0,999,999,99
2050,2,11,22,0,*?*?*?*?*?*?*?*?*?*?*?*?*?*?*?*?*?*?*?*?*?*?,1.3,1.0,99,99913.3,0,-0,287,0.0,-0.0,0.0,0,0,0,0,87,0.0,10,5,9999,99999,9,999999999,0.0,999,999,99
2050,2,11,23,0,*?*?*?*?*?*?*?*?*?*?*?*?*?*?*?*?*?*?*?*?*?*?,1.1,0.6,98,99913.3,0,-0,286,0.0,-0.0,0.0,0,0,0,0,78,0.0,10,5,9999,99999,9,999999999,0.0,999,999,99
2050,2,11,24,0,*?*?*?*?*?*?*?*?*?*?*?*?*?*?*?*?*?*?*?*?*?*?,1.4,-3.7,68,99913.3,0,-0,288,0.0,-0.0,0.0,0,0,0,0,290,1.5,10,5,9999,99999,9,999999999,0.0,999,999,99
2050,2,12,1,0,*?*?*?*?*?*?*?*?*?*?*?*?*?*?*?*?*?*?*?*?*?*?,0.7,0.6,100,101504,0,-0,284,0.0,-0.0,0.0,0,0,0,0,68,0.5,10,5,9999,99999,9,999999999,0.0,999,999,99
2050,2,12,2,0,*?*?*?*?*?*?*?*?*?*?*?*?*?*?*?*?*?*?*?*?*?*?,0.4,0.4,100,101504,0,-0,283,0.0,-0.0,0.0,0,0,0,0,67,0.5,10,5,9999,99999,9,999999999,0.0,999,999,99
2050,2,12,3,0,*?*?*?*?*?*?*?*?*?*?*?*?*?*?*?*?*?*?*?*?*?*?,-0.4,-0.4,100,101504,0,-0,280,0.0,-0.0,0.0,0,0,0,0,65,0.5,10,5,9999,99999,9,999999999,0.0,999,999,99
2050,2,12,4,0,*?*?*?*?*?*?*?*?*?*?*?*?*?*?*?*?*?*?*?*?*?*?,0.3,0.2,100,101504,0,-0,283,0.0,-0.0,0.0,0,0,0,0,63,1.0,10,5,9999,99999,9,999999999,0.0,999,999,99
2050,2,12,5,0,*?*?*?*?*?*?*?*?*?*?*?*?*?*?*?*?*?*?*?*?*?*?,-0.5,-0.4,100,101504,0,-0,279,0.0,-0.0,0.0,0,0,0,0,62,1.0,10,5,9999,99999,9,999999999,0.0,999,999,99
2050,2,12,6,0,*?*?*?*?*?*?*?*?*?*?*?*?*?*?*?*?*?*?*?*?*?*?,0.3,-0.2,100,101504,0,-0,283,0.0,-0.0,0.0,0,0,0,0,60,0.5,10,5,9999,99999,9,999999999,0.0,999,999,99
2050,2,12,7,0,*?*?*?*?*?*?*?*?*?*?*?*?*?*?*?*?*?*?*?*?*?*?,-0.4,-0.4,100,101504,0,-0,260,0.0,-0.0,0.0,0,0,0,0,62,1.5,6,3,9999,99999,9,999999999,0.0,999,999,99
2050,2,12,8,0,*?*?*?*?*?*?*?*?*?*?*?*?*?*?*?*?*?*?*?*?*?*?,-1.1,-1.1,100,101504,174,1401,242,67.9,348.3,24.6,7087,22009,3942,462,63,0.5,3,2,9999,99999,9,999999999,0.0,999,999,99
2050,2,12,9,0,*?*?*?*?*?*?*?*?*?*?*?*?*?*?*?*?*?*?*?*?*?*?,0.3,0.4,100,101504,355,1403,254,184.9,429.6,76.2,19508,35648,10042,1387,65,0.5,4,2,9999,99999,9,999999999,0.0,999,999,99
2050,2,12,10,0,*?*?*?*?*?*?*?*?*?*?*?*?*?*?*?*?*?*?*?*?*?*?,1.8,1.0,98,101504,494,1403,260,275.9,460.6,113.7,29073,42742,14521,2159,67,0.5,4,2,9999,99999,9,999999999,0.0,999,999,99
2050,2,12,11,0,*?*?*?*?*?*?*?*?*?*?*?*?*?*?*?*?*?*?*?*?*?*?,2.9,2.9,100,101504,582,1403,289,173.4,55.6,150.3,19056,5364,16963,4378,68,2.1,9,5,9999,99999,9,999999999,0.0,999,999,99
2050,2,12,12,0,*?*?*?*?*?*?*?*?*?*?*?*?*?*?*?*?*?*?*?*?*?*?,3.6,2.7,96,101504,612,1402,292,183.8,56.0,159.4,20210,5445,17982,4709,70,1.5,9,5,9999,99999,9,999999999,0.0,999,999,99
2050,2,12,13,0,*?*?*?*?*?*?*?*?*?*?*?*?*?*?*?*?*?*?*?*?*?*?,3.8,1.7,89,101504,584,1403,297,100.2,0.0,100.2,11789,0,11826,4333,77,1.5,10,5,9999,99999,9,999999999,0.0,999,999,99
2050,2,12,14,0,*?*?*?*?*?*?*?*?*?*?*?*?*?*?*?*?*?*?*?*?*?*?,3.3,2.3,96,101504,498,1402,286,192.0,136.3,143.6,20924,13031,16368,3287,83,1.0,8,4,9999,99999,9,999999999,0.0,999,999,99
2050,2,12,15,0,*?*?*?*?*?*?*?*?*?*?*?*?*?*?*?*?*?*?*?*?*?*?,3.4,1.7,92,101504,361,1403,286,130.1,127.4,97.3,14186,11015,11205,2136,90,2.1,8,4,9999,99999,9,999999999,0.0,999,999,99
2050,2,12,16,0,*?*?*?*?*?*?*?*?*?*?*?*?*?*?*?*?*?*?*?*?*?*?,3.4,2.1,94,101504,181,1399,291,37.1,38.1,32.2,4143,2438,3856,676,97,0.5,9,5,9999,99999,9,999999999,0.0,999,999,99
2050,2,12,17,0,*?*?*?*?*?*?*?*?*?*?*?*?*?*?*?*?*?*?*?*?*?*?,3.1,2.3,97,101504,0,-0,294,0.0,-0.0,0.0,0,0,0,0,103,1.5,10,5,9999,99999,9,999999999,0.0,999,999,99
2050,2,12,18,0,*?*?*?*?*?*?*?*?*?*?*?*?*?*?*?*?*?*?*?*?*?*?,1.0,0.8,100,101504,0,-0,285,0.0,-0.0,0.0,0,0,0,0,110,1.0,10,5,9999,99999,9,999999999,0.0,999,999,99
2050,2,12,19,0,*?*?*?*?*?*?*?*?*?*?*?*?*?*?*?*?*?*?*?*?*?*?,1.9,-0.2,89,101504,0,-0,289,0.0,-0.0,0.0,0,0,0,0,108,1.0,10,5,9999,99999,9,999999999,0.0,999,999,99
2050,2,12,20,0,*?*?*?*?*?*?*?*?*?*?*?*?*?*?*?*?*?*?*?*?*?*?,1.2,0.4,97,101504,0,-0,286,0.0,-0.0,0.0,0,0,0,0,107,0.5,10,5,9999,99999,9,999999999,0.0,999,999,99
2050,2,12,21,0,*?*?*?*?*?*?*?*?*?*?*?*?*?*?*?*?*?*?*?*?*?*?,0.4,-0.8,94,101504,0,-0,283,0.0,-0.0,0.0,0,0,0,0,105,0.0,10,5,9999,99999,9,999999999,0.0,999,999,99
2050,2,12,22,0,*?*?*?*?*?*?*?*?*?*?*?*?*?*?*?*?*?*?*?*?*?*?,0.4,-0.8,93,101504,0,-0,283,0.0,-0.0,0.0,0,0,0,0,103,1.0,10,5,9999,99999,9,999999999,0.0,999,999,99
2050,2,12,23,0,*?*?*?*?*?*?*?*?*?*?*?*?*?*?*?*?*?*?*?*?*?*?,0.3,-1.1,92,101504,0,-0,283,0.0,-0.0,0.0,0,0,0,0,102,0.5,10,5,9999,99999,9,999999999,0.0,999,999,99
2050,2,12,24,0,*?*?*?*?*?*?*?*?*?*?*?*?*?*?*?*?*?*?*?*?*?*?,0.8,0.8,100,101504,0,-0,285,0.0,-0.0,0.0,0,0,0,0,70,1.5,10,5,9999,99999,9,999999999,0.0,999,999,99
2050,2,13,1,0,*?*?*?*?*?*?*?*?*?*?*?*?*?*?*?*?*?*?*?*?*?*?,-0.0,-6.0,60,101783,0,-0,282,0.0,-0.0,0.0,0,0,0,0,103,0.5,10,5,9999,99999,9,999999999,0.0,999,999,99
2050,2,13,2,0,*?*?*?*?*?*?*?*?*?*?*?*?*?*?*?*?*?*?*?*?*?*?,-0.0,-8.8,47,101783,0,-0,283,0.0,-0.0,0.0,0,0,0,0,107,0.5,10,5,9999,99999,9,999999999,0.0,999,999,99
2050,2,13,3,0,*?*?*?*?*?*?*?*?*?*?*?*?*?*?*?*?*?*?*?*?*?*?,0.8,-8.4,45,101783,0,-0,286,0.0,-0.0,0.0,0,0,0,0,110,0.5,10,5,9999,99999,9,999999999,0.0,999,999,99
2050,2,13,4,0,*?*?*?*?*?*?*?*?*?*?*?*?*?*?*?*?*?*?*?*?*?*?,-1.0,-10.0,46,101783,0,-0,279,0.0,-0.0,0.0,0,0,0,0,113,1.0,10,5,9999,99999,9,999999999,0.0,999,999,99
2050,2,13,5,0,*?*?*?*?*?*?*?*?*?*?*?*?*?*?*?*?*?*?*?*?*?*?,-1.0,-9.6,47,101783,0,-0,279,0.0,-0.0,0.0,0,0,0,0,117,1.0,10,5,9999,99999,9,999999999,0.0,999,999,99
2050,2,13,6,0,*?*?*?*?*?*?*?*?*?*?*?*?*?*?*?*?*?*?*?*?*?*?,-0.9,-9.6,47,101783,0,-0,279,0.0,-0.0,0.0,0,0,0,0,120,0.5,10,5,9999,99999,9,999999999,0.0,999,999,99
2050,2,13,7,0,*?*?*?*?*?*?*?*?*?*?*?*?*?*?*?*?*?*?*?*?*?*?,-1.5,-9.2,51,101783,0,-0,277,0.0,-0.0,0.0,0,0,0,0,127,1.5,10,5,9999,99999,9,999999999,0.0,999,999,99
2050,2,13,8,0,*?*?*?*?*?*?*?*?*?*?*?*?*?*?*?*?*?*?*?*?*?*?,-2.1,-10.9,46,101783,181,1403,274,21.2,0.0,21.2,2512,-0,2515,825,133,0.5,10,5,9999,99999,9,999999999,0.0,999,999,99
2050,2,13,9,0,*?*?*?*?*?*?*?*?*?*?*?*?*?*?*?*?*?*?*?*?*?*?,-1.1,-9.6,47,101783,362,1403,278,56.7,0.0,56.7,6620,0,6636,2276,140,0.5,10,5,9999,99999,9,999999999,0.0,999,999,99
2050,2,13,10,0,*?*?*?*?*?*?*?*?*?*?*?*?*?*?*?*?*?*?*?*?*?*?,-0.1,-8.8,47,101783,501,1402,282,84.0,0.0,84.0,9843,0,9872,3530,147,0.5,10,5,9999,99999,9,999999999,0.0,999,999,99
2050,2,13,11,0,*?*?*?*?*?*?*?*?*?*?*?*?*?*?*?*?*?*?*?*?*?*?,3.4,-6.6,44,101783,589,1402,297,101.3,0.0,101.3,11911,0,11949,4384,153,2.1,10,5,9999,99999,9,999999999,0.0,999,999,99
2050,2,13,12,0,*?*?*?*?*?*?*?*?*?*?*?*?*?*?*?*?*?*?*?*?*?*?,3.4,-6.3,45,101783,619,1401,297,107.3,0.0,107.3,12638,0,12680,4693,160,1.5,10,5,9999,99999,9,999999999,0.0,999,999,99
2050,2,13,13,0,*?*?*?*?*?*?*?*?*?*?*?*?*?*?*?*?*?*?*?*?*?*?,3.5,-6.9,42,101783,591,1402,297,101.7,0.0,101.7,11960,0,11999,4405,157,1.5,10,5,9999,99999,9,999999999,0.0,999,999,99
2050,2,13,14,0,*?*?*?*?*?*?*?*?*?*?*?*?*?*?*?*?*?*?*?*?*?*?,3.2,-6.9,43,101783,505,1402,296,84.8,0.0,84.8,9938,0,9967,3568,153,1.0,10,5,9999,99999,9,999999999,0.0,999,999,99
2050,2,13,15,0,*?*?*?*?*?*?*?*?*?*?*?*?*?*?*?*?*?*?*?*?*?*?,3.5,-7.3,42,101783,367,1400,297,57.9,0.0,57.9,6753,0,6769,2325,150,2.1,10,5,9999,99999,9,999999999,0.0,999,999,99
2050,2,13,16,0,*?*?*?*?*?*?*?*?*?*?*?*?*?*?*?*?*?*?*?*?*?*?,3.5,-7.6,40,101783,188,1402,297,22.7,0.0,22.7,2675,-0,2678,880,147,0.5,10,5,9999,99999,9,999999999,0.0,999,999,99
2050,2,13,17,0,*?*?*?*?*?*?*?*?*?*?*?*?*?*?*?*?*?*?*?*?*?*?,2.2,-8.4,40,101783,0,-0,292,0.0,-0.0,0.0,0,0,0,0,143,1.5,10,5,9999,99999,9,999999999,0.0,999,999,99
2050,2,13,18,0,*?*?*?*?*?*?*?*?*?*?*?*?*?*?*?*?*?*?*?*?*?*?,1.7,-9.2,40,101783,0,-0,290,0.0,-0.0,0.0,0,0,0,0,140,1.0,10,5,9999,99999,9,999999999,0.0,999,999,99
2050,2,13,19,0,*?*?*?*?*?*?*?*?*?*?*?*?*?*?*?*?*?*?*?*?*?*?,0.4,-9.2,44,101783,0,-0,284,0.0,-0.0,0.0,0,0,0,0,153,1.0,10,5,9999,99999,9,999999999,0.0,999,999,99
2050,2,13,20,0,*?*?*?*?*?*?*?*?*?*?*?*?*?*?*?*?*?*?*?*?*?*?,-0.3,-9.6,45,101783,0,-0,281,0.0,-0.0,0.0,0,0,0,0,167,0.5,10,5,9999,99999,9,999999999,0.0,999,999,99
2050,2,13,21,0,*?*?*?*?*?*?*?*?*?*?*?*?*?*?*?*?*?*?*?*?*?*?,-0.2,-10.0,41,101783,0,-0,282,0.0,-0.0,0.0,0,0,0,0,180,0.0,10,5,9999,99999,9,999999999,0.0,999,999,99
2050,2,13,22,0,*?*?*?*?*?*?*?*?*?*?*?*?*?*?*?*?*?*?*?*?*?*?,-0.2,-10.0,42,101783,0,-0,282,0.0,-0.0,0.0,0,0,0,0,193,1.0,10,5,9999,99999,9,999999999,0.0,999,999,99
2050,2,13,23,0,*?*?*?*?*?*?*?*?*?*?*?*?*?*?*?*?*?*?*?*?*?*?,0.5,-9.6,42,101783,0,-0,285,0.0,-0.0,0.0,0,0,0,0,207,0.5,10,5,9999,99999,9,999999999,0.0,999,999,99
2050,2,13,24,0,*?*?*?*?*?*?*?*?*?*?*?*?*?*?*?*?*?*?*?*?*?*?,0.2,-3.4,73,101783,0,-0,283,0.0,-0.0,0.0,0,0,0,0,100,1.5,10,5,9999,99999,9,999999999,0.0,999,999,99
2050,2,14,1,0,*?*?*?*?*?*?*?*?*?*?*?*?*?*?*?*?*?*?*?*?*?*?,2.7,-1.5,73,101433,0,-0,293,0.0,-0.0,0.0,0,0,0,0,232,0.5,10,5,9999,99999,9,999999999,0.0,999,999,99
2050,2,14,2,0,*?*?*?*?*?*?*?*?*?*?*?*?*?*?*?*?*?*?*?*?*?*?,3.6,0.8,84,101433,0,-0,296,0.0,-0.0,0.0,0,0,0,0,243,0.5,10,5,9999,99999,9,999999999,0.0,999,999,99
2050,2,14,3,0,*?*?*?*?*?*?*?*?*?*?*?*?*?*?*?*?*?*?*?*?*?*?,3.4,-0.4,77,101433,0,-0,296,0.0,-0.0,0.0,0,0,0,0,255,0.5,10,5,9999,99999,9,999999999,0.0,999,999,99
2050,2,14,4,0,*?*?*?*?*?*?*?*?*?*?*?*?*?*?*?*?*?*?*?*?*?*?,2.4,-1.9,72,101433,0,-0,292,0.0,-0.0,0.0,0,0,0,0,267,1.0,10,5,9999,99999,9,999999999,0.0,999,999,99
2050,2,14,5,0,*?*?*?*?*?*?*?*?*?*?*?*?*?*?*?*?*?*?*?*?*?*?,1.2,-3.4,71,101433,0,-0,287,0.0,-0.0,0.0,0,0,0,0,278,1.0,10,5,9999,99999,9,999999999,0.0,999,999,99
2050,2,14,6,0,*?*?*?*?*?*?*?*?*?*?*?*?*?*?*?*?*?*?*?*?*?*?,2.0,-3.1,68,101433,0,-0,290,0.0,-0.0,0.0,0,0,0,0,290,0.5,10,5,9999,99999,9,999999999,0.0,999,999,99
2050,2,14,7,0,*?*?*?*?*?*?*?*?*?*?*?*?*?*?*?*?*?*?*?*?*?*?,2.6,-1.9,71,101433,0,-0,293,0.0,-0.0,0.0,0,0,0,0,290,1.5,10,5,9999,99999,9,999999999,0.8,999,999,99
2050,2,14,8,0,*?*?*?*?*?*?*?*?*?*?*?*?*?*?*?*?*?*?*?*?*?*?,2.4,-2.9,67,101433,188,1404,292,22.6,0.0,22.6,2664,-0,2667,877,290,0.5,10,5,9999,99999,9,999999999,3.0,999,999,99
2050,2,14,9,0,*?*?*?*?*?*?*?*?*?*?*?*?*?*?*?*?*?*?*?*?*?*?,3.6,-0.8,74,101433,369,1403,297,58.1,0.0,58.1,6776,0,6792,2337,290,0.5,10,5,9999,99999,9,999999999,2.6,999,999,99
2050,2,14,10,0,*?*?*?*?*?*?*?*?*?*?*?*?*?*?*?*?*?*?*?*?*?*?,5.6,-0.0,68,101433,508,1402,305,85.4,0.0,85.4,10013,0,10042,3599,290,0.5,10,5,9999,99999,9,999999999,0.1,999,999,99
2050,2,14,11,0,*?*?*?*?*?*?*?*?*?*?*?*?*?*?*?*?*?*?*?*?*?*?,7.5,0.8,64,101433,596,1402,313,102.7,0.0,102.7,12085,0,12125,4458,290,2.1,10,5,9999,99999,9,999999999,0.0,999,999,99
2050,2,14,12,0,*?*?*?*?*?*?*?*?*?*?*?*?*?*?*?*?*?*?*?*?*?*?,8.6,1.7,63,101433,627,1402,318,108.7,0.0,108.7,12808,0,12851,4769,290,1.5,10,5,9999,99999,9,999999999,1.2,999,999,99
2050,2,14,13,0,*?*?*?*?*?*?*?*?*?*?*?*?*?*?*?*?*?*?*?*?*?*?,8.6,1.3,61,101433,598,1401,318,103.1,0.0,103.1,12115,0,12155,4478,293,1.5,10,5,9999,99999,9,999999999,3.8,999,999,99
2050,2,14,14,0,*?*?*?*?*?*?*?*?*?*?*?*?*?*?*?*?*?*?*?*?*?*?,8.6,1.9,64,101433,512,1402,318,86.2,0.0,86.2,10106,0,10136,3637,297,1.0,10,5,9999,99999,9,999999999,0.2,999,999,99
2050,2,14,15,0,*?*?*?*?*?*?*?*?*?*?*?*?*?*?*?*?*?*?*?*?*?*?,8.7,2.1,65,101433,374,1400,319,59.2,0.0,59.2,6913,0,6930,2385,300,2.1,10,5,9999,99999,9,999999999,0.1,999,999,99
2050,2,14,16,0,*?*?*?*?*?*?*?*?*?*?*?*?*?*?*?*?*?*?*?*?*?*?,8.6,1.3,61,101433,195,1404,318,24.0,0.0,24.0,2826,-0,2829,931,303,0.5,10,5,9999,99999,9,999999999,1.1,999,999,99
2050,2,14,17,0,*?*?*?*?*?*?*?*?*?*?*?*?*?*?*?*?*?*?*?*?*?*?,8.0,2.5,70,101433,0,-0,315,0.0,-0.0,0.0,0,0,0,0,307,1.5,10,5,9999,99999,9,999999999,2.2,999,999,99
2050,2,14,18,0,*?*?*?*?*?*?*?*?*?*?*?*?*?*?*?*?*?*?*?*?*?*?,7.0,1.9,72,101433,0,-0,311,0.0,-0.0,0.0,0,0,0,0,310,1.0,10,5,9999,99999,9,999999999,1.1,999,999,99
2050,2,14,19,0,*?*?*?*?*?*?*?*?*?*?*?*?*?*?*?*?*?*?*?*?*?*?,4.8,-0.0,73,101433,0,-0,302,0.0,-0.0,0.0,0,0,0,0,310,1.0,10,5,9999,99999,9,999999999,0.0,999,999,99
2050,2,14,20,0,*?*?*?*?*?*?*?*?*?*?*?*?*?*?*?*?*?*?*?*?*?*?,4.5,0.4,76,101433,0,-0,300,0.0,-0.0,0.0,0,0,0,0,310,0.5,10,5,9999,99999,9,999999999,0.7,999,999,99
2050,2,14,21,0,*?*?*?*?*?*?*?*?*?*?*?*?*?*?*?*?*?*?*?*?*?*?,4.1,0.4,79,101433,0,-0,299,0.0,-0.0,0.0,0,0,0,0,310,0.0,10,5,9999,99999,9,999999999,0.1,999,999,99
2050,2,14,22,0,*?*?*?*?*?*?*?*?*?*?*?*?*?*?*?*?*?*?*?*?*?*?,4.1,1.3,83,101433,0,-0,299,0.0,-0.0,0.0,0,0,0,0,310,1.0,10,5,9999,99999,9,999999999,0.6,999,999,99
2050,2,14,23,0,*?*?*?*?*?*?*?*?*?*?*?*?*?*?*?*?*?*?*?*?*?*?,4.0,1.5,85,101433,0,-0,298,0.0,-0.0,0.0,0,0,0,0,310,0.5,10,5,9999,99999,9,999999999,0.0,999,999,99
2050,2,14,24,0,*?*?*?*?*?*?*?*?*?*?*?*?*?*?*?*?*?*?*?*?*?*?,1.2,-5.0,62,101433,0,-0,287,0.0,-0.0,0.0,0,0,0,0,220,1.5,10,5,9999,99999,9,999999999,0.0,999,999,99
2050,2,15,1,0,*?*?*?*?*?*?*?*?*?*?*?*?*?*?*?*?*?*?*?*?*?*?,4.3,4.3,100,102179,0,-0,299,0.0,-0.0,0.0,0,0,0,0,297,0.5,10,5,9999,99999,9,999999999,0.4,999,999,99
2050,2,15,2,0,*?*?*?*?*?*?*?*?*?*?*?*?*?*?*?*?*?*?*?*?*?*?,4.1,4.1,100,102179,0,-0,298,0.0,-0.0,0.0,0,0,0,0,283,0.5,10,5,9999,99999,9,999999999,0.1,999,999,99
2050,2,15,3,0,*?*?*?*?*?*?*?*?*?*?*?*?*?*?*?*?*?*?*?*?*?*?,4.1,4.1,100,102179,0,-0,298,0.0,-0.0,0.0,0,0,0,0,270,0.5,10,5,9999,99999,9,999999999,1.1,999,999,99
2050,2,15,4,0,*?*?*?*?*?*?*?*?*?*?*?*?*?*?*?*?*?*?*?*?*?*?,4.0,3.9,100,102179,0,-0,298,0.0,-0.0,0.0,0,0,0,0,257,1.0,10,5,9999,99999,9,999999999,0.1,999,999,99
2050,2,15,5,0,*?*?*?*?*?*?*?*?*?*?*?*?*?*?*?*?*?*?*?*?*?*?,4.1,4.1,100,102179,0,-0,298,0.0,-0.0,0.0,0,0,0,0,243,1.0,10,5,9999,99999,9,999999999,0.2,999,999,99
2050,2,15,6,0,*?*?*?*?*?*?*?*?*?*?*?*?*?*?*?*?*?*?*?*?*?*?,3.5,3.4,100,102179,0,-0,296,0.0,-0.0,0.0,0,0,0,0,230,0.5,10,5,9999,99999,9,999999999,1.2,999,999,99
2050,2,15,7,0,*?*?*?*?*?*?*?*?*?*?*?*?*?*?*?*?*?*?*?*?*?*?,3.1,3.0,100,102179,0,-0,294,0.0,-0.0,0.0,0,0,0,0,230,1.5,10,5,9999,99999,9,999999999,0.3,999,999,99
2050,2,15,8,0,*?*?*?*?*?*?*?*?*?*?*?*?*?*?*?*?*?*?*?*?*?*?,2.7,2.7,100,102179,194,1397,292,24.0,0.0,24.0,2821,-0,2824,929,230,0.5,10,5,9999,99999,9,999999999,1.8,999,999,99
2050,2,15,9,0,*?*?*?*?*?*?*?*?*?*?*?*?*?*?*?*?*?*?*?*?*?*?,4.5,4.5,100,102179,376,1402,295,103.4,51.3,89.7,11349,4508,10141,2395,230,0.5,9,5,9999,99999,9,999999999,0.1,999,999,99
2050,2,15,10,0,*?*?*?*?*?*?*?*?*?*?*?*?*?*?*?*?*?*?*?*?*?*?,6.3,6.2,100,102179,515,1401,303,150.9,54.6,130.9,16592,5134,14789,3698,230,0.5,9,5,9999,99999,9,999999999,1.2,999,999,99
2050,2,15,11,0,*?*?*?*?*?*?*?*?*?*?*?*?*?*?*?*?*?*?*?*?*?*?,7.2,7.1,100,102179,603,1400,307,180.9,55.9,156.9,19896,5414,17706,4615,230,2.1,9,5,9999,99999,9,999999999,0.5,999,999,99
2050,2,15,12,0,*?*?*?*?*?*?*?*?*?*?*?*?*?*?*?*?*?*?*?*?*?*?,8.5,6.7,100,102179,634,1401,317,110.2,0.0,110.2,12991,0,13035,4845,230,1.5,10,5,9999,99999,9,999999999,0.0,999,999,99
2050,2,15,13,0,*?*?*?*?*?*?*?*?*?*?*?*?*?*?*?*?*?*?*?*?*?*?,8.4,5.3,100,102179,605,1401,317,104.5,0.0,104.5,12308,0,12349,4553,230,1.5,10,5,9999,99999,9,999999999,0.0,999,999,99
2050,2,15,14,0,*?*?*?*?*?*?*?*?*?*?*?*?*?*?*?*?*?*?*?*?*?*?,8.6,5.1,100,102179,519,1401,318,87.6,0.0,87.6,10263,0,10294,3705,230,1.0,10,5,9999,99999,9,999999999,3.1,999,999,99
2050,2,15,15,0,*?*?*?*?*?*?*?*?*?*?*?*?*?*?*?*?*?*?*?*?*?*?,8.5,4.1,100,102179,381,1400,317,60.6,0.0,60.6,7074,0,7091,2446,230,2.1,10,5,9999,99999,9,999999999,0.1,999,999,99
2050,2,15,16,0,*?*?*?*?*?*?*?*?*?*?*?*?*?*?*?*?*?*?*?*?*?*?,8.3,3.9,100,102179,201,1398,317,25.3,0.0,25.3,2978,0,2982,982,230,0.5,10,5,9999,99999,9,999999999,0.1,999,999,99
2050,2,15,17,0,*?*?*?*?*?*?*?*?*?*?*?*?*?*?*?*?*?*?*?*?*?*?,7.4,2.9,99,102179,0,-0,313,0.0,-0.0,0.0,0,0,0,0,230,1.5,10,5,9999,99999,9,999999999,1.5,999,999,99
2050,2,15,18,0,*?*?*?*?*?*?*?*?*?*?*?*?*?*?*?*?*?*?*?*?*?*?,6.4,1.9,98,102179,0,-0,308,0.0,-0.0,0.0,0,0,0,0,230,1.0,10,5,9999,99999,9,999999999,0.1,999,999,99
2050,2,15,19,0,*?*?*?*?*?*?*?*?*?*?*?*?*?*?*?*?*?*?*?*?*?*?,5.4,3.2,100,102179,0,-0,304,0.0,-0.0,0.0,0,0,0,0,208,1.0,10,5,9999,99999,9,999999999,1.3,999,999,99
2050,2,15,20,0,*?*?*?*?*?*?*?*?*?*?*?*?*?*?*?*?*?*?*?*?*?*?,4.9,2.7,100,102179,0,-0,302,0.0,-0.0,0.0,0,0,0,0,187,0.5,10,5,9999,99999,9,999999999,0.2,999,999,99
2050,2,15,21,0,*?*?*?*?*?*?*?*?*?*?*?*?*?*?*?*?*?*?*?*?*?*?,4.9,3.0,100,102179,0,-0,302,0.0,-0.0,0.0,0,0,0,0,165,0.0,10,5,9999,99999,9,999999999,0.3,999,999,99
2050,2,15,22,0,*?*?*?*?*?*?*?*?*?*?*?*?*?*?*?*?*?*?*?*?*?*?,5.3,3.0,100,102179,0,-0,303,0.0,-0.0,0.0,0,0,0,0,143,1.0,10,5,9999,99999,9,999999999,0.0,999,999,99
2050,2,15,23,0,*?*?*?*?*?*?*?*?*?*?*?*?*?*?*?*?*?*?*?*?*?*?,4.7,3.2,100,102179,0,-0,301,0.0,-0.0,0.0,0,0,0,0,122,0.5,10,5,9999,99999,9,999999999,0.1,999,999,99
2050,2,15,24,0,*?*?*?*?*?*?*?*?*?*?*?*?*?*?*?*?*?*?*?*?*?*?,3.9,3.8,100,102179,0,-0,297,0.0,-0.0,0.0,0,0,0,0,310,1.5,10,5,9999,99999,9,999999999,0.1,999,999,99
2050,2,16,1,0,*?*?*?*?*?*?*?*?*?*?*?*?*?*?*?*?*?*?*?*?*?*?,3.2,-0.6,76,102210,0,-0,295,0.0,-0.0,0.0,0,0,0,0,98,0.5,10,5,9999,99999,9,999999999,0.0,999,999,99
2050,2,16,2,0,*?*?*?*?*?*?*?*?*?*?*?*?*?*?*?*?*?*?*?*?*?*?,2.5,-2.4,68,102210,0,-0,292,0.0,-0.0,0.0,0,0,0,0,97,0.5,10,5,9999,99999,9,999999999,0.0,999,999,99
2050,2,16,3,0,*?*?*?*?*?*?*?*?*?*?*?*?*?*?*?*?*?*?*?*?*?*?,2.1,-2.9,68,102210,0,-0,291,0.0,-0.0,0.0,0,0,0,0,95,0.5,10,5,9999,99999,9,999999999,0.4,999,999,99
2050,2,16,4,0,*?*?*?*?*?*?*?*?*?*?*?*?*?*?*?*?*?*?*?*?*?*?,2.5,-2.9,66,102210,0,-0,292,0.0,-0.0,0.0,0,0,0,0,93,1.0,10,5,9999,99999,9,999999999,0.0,999,999,99
2050,2,16,5,0,*?*?*?*?*?*?*?*?*?*?*?*?*?*?*?*?*?*?*?*?*?*?,2.2,-3.4,65,102210,0,-0,291,0.0,-0.0,0.0,0,0,0,0,92,1.0,10,5,9999,99999,9,999999999,0.0,999,999,99
2050,2,16,6,0,*?*?*?*?*?*?*?*?*?*?*?*?*?*?*?*?*?*?*?*?*?*?,1.8,-3.7,65,102210,0,-0,289,0.0,-0.0,0.0,0,0,0,0,90,0.5,10,5,9999,99999,9,999999999,0.0,999,999,99
2050,2,16,7,0,*?*?*?*?*?*?*?*?*?*?*?*?*?*?*?*?*?*?*?*?*?*?,2.6,-2.7,67,102210,0,-0,287,0.0,-0.0,0.0,0,0,0,0,102,1.5,9,5,9999,99999,9,999999999,0.0,999,999,99
2050,2,16,8,0,*?*?*?*?*?*?*?*?*?*?*?*?*?*?*?*?*?*?*?*?*?*?,3.4,-2.2,66,102210,201,1397,285,58.3,102.2,43.6,6242,6321,5334,787,113,0.5,8,4,9999,99999,9,999999999,0.0,999,999,99
2050,2,16,9,0,*?*?*?*?*?*?*?*?*?*?*?*?*?*?*?*?*?*?*?*?*?*?,2.4,-2.2,70,102210,383,1401,275,165.8,216.5,106.6,17534,18803,12425,2105,125,0.5,7,4,9999,99999,9,999999999,0.0,999,999,99
2050,2,16,10,0,*?*?*?*?*?*?*?*?*?*?*?*?*?*?*?*?*?*?*?*?*?*?,3.9,-1.5,67,102210,522,1399,282,240.3,230.0,154.5,25475,22271,17646,3224,137,0.5,7,4,9999,99999,9,999999999,0.0,999,999,99
2050,2,16,11,0,*?*?*?*?*?*?*?*?*?*?*?*?*?*?*?*?*?*?*?*?*?*?,4.8,-1.3,65,102210,610,1399,269,352.8,475.9,145.3,37242,46485,18162,2904,148,2.1,4,2,9999,99999,9,999999999,0.0,999,999,99
2050,2,16,12,0,*?*?*?*?*?*?*?*?*?*?*?*?*?*?*?*?*?*?*?*?*?*?,5.6,-1.3,61,102210,641,1400,283,336.9,329.7,186.0,36002,33591,21063,4055,160,1.5,6,3,9999,99999,9,999999999,0.0,999,999,99
2050,2,16,13,0,*?*?*?*?*?*?*?*?*?*?*?*?*?*?*?*?*?*?*?*?*?*?,5.2,-1.3,63,102210,612,1400,287,288.4,235.4,185.4,30664,23738,20944,4027,153,1.5,7,4,9999,99999,9,999999999,0.0,999,999,99
2050,2,16,14,0,*?*?*?*?*?*?*?*?*?*?*?*?*?*?*?*?*?*?*?*?*?*?,5.6,-0.8,63,102210,526,1400,289,242.3,230.2,155.8,25687,22340,17783,3255,147,1.0,7,4,9999,99999,9,999999999,0.0,999,999,99
2050,2,16,15,0,*?*?*?*?*?*?*?*?*?*?*?*?*?*?*?*?*?*?*?*?*?*?,5.3,0.6,72,102210,388,1400,273,207.0,439.2,85.3,21822,37725,11145,1568,140,2.1,4,2,9999,99999,9,999999999,0.0,999,999,99
2050,2,16,16,0,*?*?*?*?*?*?*?*?*?*?*?*?*?*?*?*?*?*?*?*?*?*?,5.5,1.3,75,102210,208,1400,280,85.7,302.7,40.7,8733,20302,6074,722,133,0.5,5,3,9999,99999,9,999999999,0.0,999,999,99
2050,2,16,17,0,*?*?*?*?*?*?*?*?*?*?*?*?*?*?*?*?*?*?*?*?*?*?,5.0,2.1,81,102210,0,-0,297,0.0,-0.0,0.0,0,0,0,0,127,1.5,9,5,9999,99999,9,999999999,0.0,999,999,99
2050,2,16,18,0,*?*?*?*?*?*?*?*?*?*?*?*?*?*?*?*?*?*?*?*?*?*?,4.1,2.3,88,102210,0,-0,298,0.0,-0.0,0.0,0,0,0,0,120,1.0,10,5,9999,99999,9,999999999,0.0,999,999,99
2050,2,16,19,0,*?*?*?*?*?*?*?*?*?*?*?*?*?*?*?*?*?*?*?*?*?*?,4.7,1.7,81,102210,0,-0,301,0.0,-0.0,0.0,0,0,0,0,118,1.0,10,5,9999,99999,9,999999999,0.0,999,999,99
2050,2,16,20,0,*?*?*?*?*?*?*?*?*?*?*?*?*?*?*?*?*?*?*?*?*?*?,3.3,1.0,86,102210,0,-0,295,0.0,-0.0,0.0,0,0,0,0,117,0.5,10,5,9999,99999,9,999999999,0.0,999,999,99
2050,2,16,21,0,*?*?*?*?*?*?*?*?*?*?*?*?*?*?*?*?*?*?*?*?*?*?,3.7,1.0,83,102210,0,-0,297,0.0,-0.0,0.0,0,0,0,0,115,0.0,10,5,9999,99999,9,999999999,0.0,999,999,99
2050,2,16,22,0,*?*?*?*?*?*?*?*?*?*?*?*?*?*?*?*?*?*?*?*?*?*?,3.4,0.8,84,102210,0,-0,296,0.0,-0.0,0.0,0,0,0,0,113,1.0,10,5,9999,99999,9,999999999,0.0,999,999,99
2050,2,16,23,0,*?*?*?*?*?*?*?*?*?*?*?*?*?*?*?*?*?*?*?*?*?*?,4.4,2.3,87,102210,0,-0,300,0.0,-0.0,0.0,0,0,0,0,112,0.5,10,5,9999,99999,9,999999999,0.0,999,999,99
2050,2,16,24,0,*?*?*?*?*?*?*?*?*?*?*?*?*?*?*?*?*?*?*?*?*?*?,4.0,1.5,83,102210,0,-0,298,0.0,-0.0,0.0,0,0,0,0,100,1.5,10,5,9999,99999,9,999999999,0.0,999,999,99
2050,2,17,1,0,*?*?*?*?*?*?*?*?*?*?*?*?*?*?*?*?*?*?*?*?*?*?,5.7,4.3,92,101724,0,-0,305,0.0,-0.0,0.0,0,0,0,0,115,0.5,10,5,9999,99999,9,999999999,0.0,999,999,99
2050,2,17,2,0,*?*?*?*?*?*?*?*?*?*?*?*?*?*?*?*?*?*?*?*?*?*?,6.0,5.1,96,101724,0,-0,306,0.0,-0.0,0.0,0,0,0,0,120,0.5,10,5,9999,99999,9,999999999,0.0,999,999,99
2050,2,17,3,0,*?*?*?*?*?*?*?*?*?*?*?*?*?*?*?*?*?*?*?*?*?*?,5.7,5.0,97,101724,0,-0,305,0.0,-0.0,0.0,0,0,0,0,125,0.5,10,5,9999,99999,9,999999999,0.0,999,999,99
2050,2,17,4,0,*?*?*?*?*?*?*?*?*?*?*?*?*?*?*?*?*?*?*?*?*?*?,5.3,5.3,100,101724,0,-0,303,0.0,-0.0,0.0,0,0,0,0,130,1.0,10,5,9999,99999,9,999999999,0.0,999,999,99
2050,2,17,5,0,*?*?*?*?*?*?*?*?*?*?*?*?*?*?*?*?*?*?*?*?*?*?,5.7,5.6,100,101724,0,-0,305,0.0,-0.0,0.0,0,0,0,0,135,1.0,10,5,9999,99999,9,999999999,0.0,999,999,99
2050,2,17,6,0,*?*?*?*?*?*?*?*?*?*?*?*?*?*?*?*?*?*?*?*?*?*?,6.0,5.9,100,101724,0,-0,306,0.0,-0.0,0.0,0,0,0,0,140,0.5,10,5,9999,99999,9,999999999,0.0,999,999,99
2050,2,17,7,0,*?*?*?*?*?*?*?*?*?*?*?*?*?*?*?*?*?*?*?*?*?*?,5.7,5.6,100,101724,0,-0,305,0.0,-0.0,0.0,0,0,0,0,138,1.5,10,5,9999,99999,9,999999999,0.0,999,999,99
2050,2,17,8,0,*?*?*?*?*?*?*?*?*?*?*?*?*?*?*?*?*?*?*?*?*?*?,5.8,5.8,100,101724,209,1403,301,46.5,41.5,40.3,5164,2844,4793,851,137,0.5,9,5,9999,99999,9,999999999,0.0,999,999,99
2050,2,17,9,0,*?*?*?*?*?*?*?*?*?*?*?*?*?*?*?*?*?*?*?*?*?*?,6.7,6.7,100,101724,390,1399,305,108.4,51.7,94.0,11897,4596,10626,2524,135,0.5,9,5,9999,99999,9,999999999,0.0,999,999,99
2050,2,17,10,0,*?*?*?*?*?*?*?*?*?*?*?*?*?*?*?*?*?*?*?*?*?*?,7.9,7.9,100,101724,530,1401,310,156.0,54.8,135.3,17139,5208,15267,3848,133,0.5,9,5,9999,99999,9,999999999,0.0,999,999,99
2050,2,17,11,0,*?*?*?*?*?*?*?*?*?*?*?*?*?*?*?*?*?*?*?*?*?*?,9.6,9.3,100,101724,618,1400,318,186.1,56.1,161.3,20457,5461,18199,4780,132,2.1,9,5,9999,99999,9,999999999,0.0,999,999,99
2050,2,17,12,0,*?*?*?*?*?*?*?*?*?*?*?*?*?*?*?*?*?*?*?*?*?*?,9.5,8.0,92,101724,648,1399,321,113.1,0.0,113.1,13349,0,13394,4998,130,1.5,10,5,9999,99999,9,999999999,0.0,999,999,99
2050,2,17,13,0,*?*?*?*?*?*?*?*?*?*?*?*?*?*?*?*?*?*?*?*?*?*?,9.4,7.3,88,101724,619,1399,321,107.5,0.0,107.5,12660,0,12702,4702,125,1.5,10,5,9999,99999,9,999999999,0.0,999,999,99
2050,2,17,14,0,*?*?*?*?*?*?*?*?*?*?*?*?*?*?*?*?*?*?*?*?*?*?,9.7,5.8,78,101724,533,1400,323,90.5,0.0,90.5,10616,0,10648,3844,120,1.0,10,5,9999,99999,9,999999999,0.0,999,999,99
2050,2,17,15,0,*?*?*?*?*?*?*?*?*?*?*?*?*?*?*?*?*?*?*?*?*?*?,9.8,4.1,69,101724,395,1400,323,63.4,0.0,63.4,7399,0,7417,2569,115,2.1,10,5,9999,99999,9,999999999,0.0,999,999,99
2050,2,17,16,0,*?*?*?*?*?*?*?*?*?*?*?*?*?*?*?*?*?*?*?*?*?*?,9.5,4.5,72,101724,215,1402,322,28.0,0.0,28.0,3284,0,3288,1086,110,0.5,10,5,9999,99999,9,999999999,0.0,999,999,99
2050,2,17,17,0,*?*?*?*?*?*?*?*?*?*?*?*?*?*?*?*?*?*?*?*?*?*?,9.4,4.6,74,101724,4,1247,321,0.0,0.0,0.0,0,0,0,0,105,1.5,10,5,9999,99999,9,999999999,0.0,999,999,99
2050,2,17,18,0,*?*?*?*?*?*?*?*?*?*?*?*?*?*?*?*?*?*?*?*?*?*?,9.0,4.6,75,101724,0,-0,320,0.0,-0.0,0.0,0,0,0,0,100,1.0,10,5,9999,99999,9,999999999,0.0,999,999,99
2050,2,17,19,0,*?*?*?*?*?*?*?*?*?*?*?*?*?*?*?*?*?*?*?*?*?*?,8.3,5.1,82,101724,0,-0,316,0.0,-0.0,0.0,0,0,0,0,102,1.0,10,5,9999,99999,9,999999999,0.0,999,999,99
2050,2,17,20,0,*?*?*?*?*?*?*?*?*?*?*?*?*?*?*?*?*?*?*?*?*?*?,7.9,6.1,90,101724,0,-0,314,0.0,-0.0,0.0,0,0,0,0,103,0.5,10,5,9999,99999,9,999999999,0.0,999,999,99
2050,2,17,21,0,*?*?*?*?*?*?*?*?*?*?*?*?*?*?*?*?*?*?*?*?*?*?,7.1,6.4,98,101724,0,-0,311,0.0,-0.0,0.0,0,0,0,0,105,0.0,10,5,9999,99999,9,999999999,0.0,999,999,99
2050,2,17,22,0,*?*?*?*?*?*?*?*?*?*?*?*?*?*?*?*?*?*?*?*?*?*?,8.3,7.0,93,101724,0,-0,316,0.0,-0.0,0.0,0,0,0,0,107,1.0,10,5,9999,99999,9,999999999,0.0,999,999,99
2050,2,17,23,0,*?*?*?*?*?*?*?*?*?*?*?*?*?*?*?*?*?*?*?*?*?*?,7.3,6.7,98,101724,0,-0,312,0.0,-0.0,0.0,0,0,0,0,108,0.5,10,5,9999,99999,9,999999999,0.0,999,999,99
2050,2,17,24,0,*?*?*?*?*?*?*?*?*?*?*?*?*?*?*?*?*?*?*?*?*?*?,5.3,3.2,89,101724,0,-0,303,0.0,-0.0,0.0,0,0,0,0,110,1.5,10,5,9999,99999,9,999999999,0.0,999,999,99
2050,2,18,1,0,*?*?*?*?*?*?*?*?*?*?*?*?*?*?*?*?*?*?*?*?*?*?,5.4,3.8,90,101594,0,-0,304,0.0,-0.0,0.0,0,0,0,0,108,0.5,10,5,9999,99999,9,999999999,0.0,999,999,99
2050,2,18,2,0,*?*?*?*?*?*?*?*?*?*?*?*?*?*?*?*?*?*?*?*?*?*?,4.5,2.3,85,101594,0,-0,300,0.0,-0.0,0.0,0,0,0,0,107,0.5,10,5,9999,99999,9,999999999,0.0,999,999,99
2050,2,18,3,0,*?*?*?*?*?*?*?*?*?*?*?*?*?*?*?*?*?*?*?*?*?*?,3.9,2.1,88,101594,0,-0,298,0.0,-0.0,0.0,0,0,0,0,105,0.5,10,5,9999,99999,9,999999999,0.0,999,999,99
2050,2,18,4,0,*?*?*?*?*?*?*?*?*?*?*?*?*?*?*?*?*?*?*?*?*?*?,3.3,2.3,94,101594,0,-0,295,0.0,-0.0,0.0,0,0,0,0,103,1.0,10,5,9999,99999,9,999999999,0.0,999,999,99
2050,2,18,5,0,*?*?*?*?*?*?*?*?*?*?*?*?*?*?*?*?*?*?*?*?*?*?,3.5,1.7,89,101594,0,-0,296,0.0,-0.0,0.0,0,0,0,0,102,1.0,10,5,9999,99999,9,999999999,0.0,999,999,99
2050,2,18,6,0,*?*?*?*?*?*?*?*?*?*?*?*?*?*?*?*?*?*?*?*?*?*?,3.6,1.9,88,101594,0,-0,296,0.0,-0.0,0.0,0,0,0,0,100,0.5,10,5,9999,99999,9,999999999,0.0,999,999,99
2050,2,18,7,0,*?*?*?*?*?*?*?*?*?*?*?*?*?*?*?*?*?*?*?*?*?*?,3.4,1.3,87,101594,4,1261,291,0.0,0.0,0.0,0,0,0,0,102,1.5,9,5,9999,99999,9,999999999,0.0,999,999,99
2050,2,18,8,0,*?*?*?*?*?*?*?*?*?*?*?*?*?*?*?*?*?*?*?*?*?*?,3.8,1.7,87,101594,216,1401,292,48.9,42.2,42.4,5433,2942,5039,898,103,0.5,9,5,9999,99999,9,999999999,0.0,999,999,99
2050,2,18,9,0,*?*?*?*?*?*?*?*?*?*?*?*?*?*?*?*?*?*?*?*?*?*?,5.5,2.9,84,101594,397,1398,295,147.0,130.4,110.0,16022,11672,12620,2440,105,0.5,8,4,9999,99999,9,999999999,0.0,999,999,99
2050,2,18,10,0,*?*?*?*?*?*?*?*?*?*?*?*?*?*?*?*?*?*?*?*?*?*?,7.9,4.1,78,101594,537,1399,306,210.2,138.0,157.2,22908,13453,17870,3650,107,0.5,8,4,9999,99999,9,999999999,0.0,999,999,99
2050,2,18,11,0,*?*?*?*?*?*?*?*?*?*?*?*?*?*?*?*?*?*?*?*?*?*?,9.1,4.6,74,101594,625,1399,311,250.0,141.0,187.0,27280,14191,21155,4495,108,2.1,8,4,9999,99999,9,999999999,0.0,999,999,99
2050,2,18,12,0,*?*?*?*?*?*?*?*?*?*?*?*?*?*?*?*?*?*?*?*?*?*?,9.8,5.9,77,101594,656,1400,319,199.1,56.5,172.6,21899,5549,19472,5211,110,1.5,9,5,9999,99999,9,999999999,0.0,999,999,99
2050,2,18,13,0,*?*?*?*?*?*?*?*?*?*?*?*?*?*?*?*?*?*?*?*?*?*?,9.7,5.6,76,101594,627,1400,323,108.9,0.0,108.9,12839,0,12882,4779,105,1.5,10,5,9999,99999,9,999999999,0.0,999,999,99
2050,2,18,14,0,*?*?*?*?*?*?*?*?*?*?*?*?*?*?*?*?*?*?*?*?*?*?,10.0,5.1,72,101594,540,1399,320,159.7,55.0,138.4,17543,5244,15624,3957,100,1.0,9,5,9999,99999,9,999999999,0.0,999,999,99
2050,2,18,15,0,*?*?*?*?*?*?*?*?*?*?*?*?*?*?*?*?*?*?*?*?*?*?,9.7,5.3,74,101594,402,1400,318,112.5,52.1,97.5,12347,4662,11024,2631,95,2.1,9,5,9999,99999,9,999999999,0.0,999,999,99
2050,2,18,16,0,*?*?*?*?*?*?*?*?*?*?*?*?*?*?*?*?*?*?*?*?*?*?,9.9,4.8,71,101594,221,1397,319,50.9,42.8,44.1,5643,3017,5230,935,90,0.5,9,5,9999,99999,9,999999999,0.0,999,999,99
2050,2,18,17,0,*?*?*?*?*?*?*?*?*?*?*?*?*?*?*?*?*?*?*?*?*?*?,9.5,5.0,74,101594,11,1403,322,0.0,0.0,0.0,0,0,0,0,85,1.5,10,5,9999,99999,9,999999999,0.0,999,999,99
2050,2,18,18,0,*?*?*?*?*?*?*?*?*?*?*?*?*?*?*?*?*?*?*?*?*?*?,7.9,5.6,86,101594,0,-0,314,0.0,-0.0,0.0,0,0,0,0,80,1.0,10,5,9999,99999,9,999999999,0.0,999,999,99
2050,2,18,19,0,*?*?*?*?*?*?*?*?*?*?*?*?*?*?*?*?*?*?*?*?*?*?,7.6,4.8,83,101594,0,-0,313,0.0,-0.0,0.0,0,0,0,0,83,1.0,10,5,9999,99999,9,999999999,0.0,999,999,99
2050,2,18,20,0,*?*?*?*?*?*?*?*?*?*?*?*?*?*?*?*?*?*?*?*?*?*?,7.7,5.6,87,101594,0,-0,314,0.0,-0.0,0.0,0,0,0,0,87,0.5,10,5,9999,99999,9,999999999,0.0,999,999,99
2050,2,18,21,0,*?*?*?*?*?*?*?*?*?*?*?*?*?*?*?*?*?*?*?*?*?*?,6.5,5.3,92,101594,0,-0,308,0.0,-0.0,0.0,0,0,0,0,90,0.0,10,5,9999,99999,9,999999999,0.0,999,999,99
2050,2,18,22,0,*?*?*?*?*?*?*?*?*?*?*?*?*?*?*?*?*?*?*?*?*?*?,5.8,5.0,94,101594,0,-0,305,0.0,-0.0,0.0,0,0,0,0,93,1.0,10,5,9999,99999,9,999999999,0.0,999,999,99
2050,2,18,23,0,*?*?*?*?*?*?*?*?*?*?*?*?*?*?*?*?*?*?*?*?*?*?,7.1,5.8,92,101594,0,-0,311,0.0,-0.0,0.0,0,0,0,0,97,0.5,10,5,9999,99999,9,999999999,0.0,999,999,99
2050,2,18,24,0,*?*?*?*?*?*?*?*?*?*?*?*?*?*?*?*?*?*?*?*?*?*?,6.2,5.3,94,101594,0,-0,307,0.0,-0.0,0.0,0,0,0,0,110,1.5,10,5,9999,99999,9,999999999,0.0,999,999,99
2050,2,19,1,0,*?*?*?*?*?*?*?*?*?*?*?*?*?*?*?*?*?*?*?*?*?*?,8.6,6.2,84,101777,0,-0,317,0.0,-0.0,0.0,0,0,0,0,98,0.5,10,5,9999,99999,9,999999999,0.0,999,999,99
2050,2,19,2,0,*?*?*?*?*?*?*?*?*?*?*?*?*?*?*?*?*?*?*?*?*?*?,8.8,6.4,84,101777,0,-0,318,0.0,-0.0,0.0,0,0,0,0,97,0.5,10,5,9999,99999,9,999999999,0.0,999,999,99
2050,2,19,3,0,*?*?*?*?*?*?*?*?*?*?*?*?*?*?*?*?*?*?*?*?*?*?,9.5,6.6,80,101777,0,-0,321,0.0,-0.0,0.0,0,0,0,0,95,0.5,10,5,9999,99999,9,999999999,0.0,999,999,99
2050,2,19,4,0,*?*?*?*?*?*?*?*?*?*?*?*?*?*?*?*?*?*?*?*?*?*?,9.2,6.2,81,101777,0,-0,320,0.0,-0.0,0.0,0,0,0,0,93,1.0,10,5,9999,99999,9,999999999,0.0,999,999,99
2050,2,19,5,0,*?*?*?*?*?*?*?*?*?*?*?*?*?*?*?*?*?*?*?*?*?*?,8.5,6.4,85,101777,0,-0,317,0.0,-0.0,0.0,0,0,0,0,92,1.0,10,5,9999,99999,9,999999999,0.0,999,999,99
2050,2,19,6,0,*?*?*?*?*?*?*?*?*?*?*?*?*?*?*?*?*?*?*?*?*?*?,8.5,6.9,89,101777,0,-0,317,0.0,-0.0,0.0,0,0,0,0,90,0.5,10,5,9999,99999,9,999999999,0.0,999,999,99
2050,2,19,7,0,*?*?*?*?*?*?*?*?*?*?*?*?*?*?*?*?*?*?*?*?*?*?,8.3,6.7,88,101777,12,1455,316,0.0,0.0,0.0,0,0,0,0,88,1.5,10,5,9999,99999,9,999999999,0.0,999,999,99
2050,2,19,8,0,*?*?*?*?*?*?*?*?*?*?*?*?*?*?*?*?*?*?*?*?*?*?,9.1,6.7,84,101777,223,1399,320,29.6,0.0,29.6,3474,0,3480,1151,87,0.5,10,5,9999,99999,9,999999999,0.0,999,999,99
2050,2,19,9,0,*?*?*?*?*?*?*?*?*?*?*?*?*?*?*?*?*?*?*?*?*?*?,9.7,6.6,80,101777,405,1400,322,65.3,0.0,65.3,7631,0,7650,2658,85,0.5,10,5,9999,99999,9,999999999,0.0,999,999,99
2050,2,19,10,0,*?*?*?*?*?*?*?*?*?*?*?*?*?*?*?*?*?*?*?*?*?*?,11.3,7.3,75,101777,544,1398,330,92.8,0.0,92.8,10892,0,10926,3958,83,0.5,10,5,9999,99999,9,999999999,0.0,999,999,99
2050,2,19,11,0,*?*?*?*?*?*?*?*?*?*?*?*?*?*?*?*?*?*?*?*?*?*?,12.0,7.1,72,101777,632,1397,333,110.1,0.0,110.1,12981,0,13025,4839,82,2.1,10,5,9999,99999,9,999999999,0.0,999,999,99
2050,2,19,12,0,*?*?*?*?*?*?*?*?*?*?*?*?*?*?*?*?*?*?*?*?*?*?,12.7,6.4,65,101777,663,1398,336,116.1,0.0,116.1,13712,0,13759,5156,80,1.5,10,5,9999,99999,9,999999999,0.0,999,999,99
2050,2,19,13,0,*?*?*?*?*?*?*?*?*?*?*?*?*?*?*?*?*?*?*?*?*?*?,12.4,5.6,62,101777,634,1399,335,110.4,0.0,110.4,13017,0,13061,4855,82,1.5,10,5,9999,99999,9,999999999,0.0,999,999,99
2050,2,19,14,0,*?*?*?*?*?*?*?*?*?*?*?*?*?*?*?*?*?*?*?*?*?*?,12.8,6.2,63,101777,547,1398,337,93.4,0.0,93.4,10959,0,10993,3985,83,1.0,10,5,9999,99999,9,999999999,0.0,999,999,99
2050,2,19,15,0,*?*?*?*?*?*?*?*?*?*?*?*?*?*?*?*?*?*?*?*?*?*?,12.7,6.4,64,101777,409,1399,336,66.1,0.0,66.1,7725,0,7745,2694,85,2.1,10,5,9999,99999,9,999999999,0.0,999,999,99
2050,2,19,16,0,*?*?*?*?*?*?*?*?*?*?*?*?*?*?*?*?*?*?*?*?*?*?,12.5,5.6,62,101777,228,1398,336,30.6,0.0,30.6,3590,0,3596,1190,87,0.5,10,5,9999,99999,9,999999999,0.0,999,999,99
2050,2,19,17,0,*?*?*?*?*?*?*?*?*?*?*?*?*?*?*?*?*?*?*?*?*?*?,12.5,5.9,64,101777,17,1361,335,0.0,0.0,0.0,0,0,0,0,88,1.5,10,5,9999,99999,9,999999999,0.0,999,999,99
2050,2,19,18,0,*?*?*?*?*?*?*?*?*?*?*?*?*?*?*?*?*?*?*?*?*?*?,11.8,6.6,69,101777,0,-0,332,0.0,-0.0,0.0,0,0,0,0,90,1.0,10,5,9999,99999,9,999999999,1.2,999,999,99
2050,2,19,19,0,*?*?*?*?*?*?*?*?*?*?*?*?*?*?*?*?*?*?*?*?*?*?,11.6,7.1,73,101777,0,-0,331,0.0,-0.0,0.0,0,0,0,0,90,1.0,10,5,9999,99999,9,999999999,1.2,999,999,99
2050,2,19,20,0,*?*?*?*?*?*?*?*?*?*?*?*?*?*?*?*?*?*?*?*?*?*?,10.3,6.4,75,101777,0,-0,325,0.0,-0.0,0.0,0,0,0,0,90,0.5,10,5,9999,99999,9,999999999,0.0,999,999,99
2050,2,19,21,0,*?*?*?*?*?*?*?*?*?*?*?*?*?*?*?*?*?*?*?*?*?*?,10.6,7.6,81,101777,0,-0,326,0.0,-0.0,0.0,0,0,0,0,90,0.0,10,5,9999,99999,9,999999999,0.4,999,999,99
2050,2,19,22,0,*?*?*?*?*?*?*?*?*?*?*?*?*?*?*?*?*?*?*?*?*?*?,10.0,7.1,81,101777,0,-0,324,0.0,-0.0,0.0,0,0,0,0,90,1.0,10,5,9999,99999,9,999999999,0.0,999,999,99
2050,2,19,23,0,*?*?*?*?*?*?*?*?*?*?*?*?*?*?*?*?*?*?*?*?*?*?,10.1,6.9,79,101777,0,-0,324,0.0,-0.0,0.0,0,0,0,0,90,0.5,10,5,9999,99999,9,999999999,0.0,999,999,99
2050,2,19,24,0,*?*?*?*?*?*?*?*?*?*?*?*?*?*?*?*?*?*?*?*?*?*?,8.3,6.1,84,101777,0,-0,316,0.0,-0.0,0.0,0,0,0,0,100,1.5,10,5,9999,99999,9,999999999,0.0,999,999,99
2050,2,20,1,0,*?*?*?*?*?*?*?*?*?*?*?*?*?*?*?*?*?*?*?*?*?*?,9.5,7.1,85,101861,0,-0,321,0.0,-0.0,0.0,0,0,0,0,92,0.5,10,5,9999,99999,9,999999999,0.0,999,999,99
2050,2,20,2,0,*?*?*?*?*?*?*?*?*?*?*?*?*?*?*?*?*?*?*?*?*?*?,9.4,7.4,87,101861,0,-0,321,0.0,-0.0,0.0,0,0,0,0,93,0.5,10,5,9999,99999,9,999999999,0.0,999,999,99
2050,2,20,3,0,*?*?*?*?*?*?*?*?*?*?*?*?*?*?*?*?*?*?*?*?*?*?,9.0,7.7,90,101861,0,-0,319,0.0,-0.0,0.0,0,0,0,0,95,0.5,10,5,9999,99999,9,999999999,0.1,999,999,99
2050,2,20,4,0,*?*?*?*?*?*?*?*?*?*?*?*?*?*?*?*?*?*?*?*?*?*?,8.0,7.0,93,101861,0,-0,315,0.0,-0.0,0.0,0,0,0,0,97,1.0,10,5,9999,99999,9,999999999,0.7,999,999,99
2050,2,20,5,0,*?*?*?*?*?*?*?*?*?*?*?*?*?*?*?*?*?*?*?*?*?*?,7.7,7.6,98,101861,0,-0,313,0.0,-0.0,0.0,0,0,0,0,98,1.0,10,5,9999,99999,9,999999999,0.1,999,999,99
2050,2,20,6,0,*?*?*?*?*?*?*?*?*?*?*?*?*?*?*?*?*?*?*?*?*?*?,7.5,6.2,91,101861,0,-0,313,0.0,-0.0,0.0,0,0,0,0,100,0.5,10,5,9999,99999,9,999999999,0.0,999,999,99
2050,2,20,7,0,*?*?*?*?*?*?*?*?*?*?*?*?*?*?*?*?*?*?*?*?*?*?,7.9,6.9,92,101861,19,1418,314,0.0,0.0,0.0,0,0,0,0,98,1.5,10,5,9999,99999,9,999999999,0.0,999,999,99
2050,2,20,8,0,*?*?*?*?*?*?*?*?*?*?*?*?*?*?*?*?*?*?*?*?*?*?,8.3,7.7,95,101861,230,1396,312,54.0,43.6,46.8,5980,3134,5539,994,97,0.5,9,5,9999,99999,9,999999999,0.0,999,999,99
2050,2,20,9,0,*?*?*?*?*?*?*?*?*?*?*?*?*?*?*?*?*?*?*?*?*?*?,9.0,8.7,97,101861,412,1397,308,181.8,220.2,116.9,19226,19703,13554,2337,95,0.5,7,4,9999,99999,9,999999999,0.0,999,999,99
2050,2,20,10,0,*?*?*?*?*?*?*?*?*?*?*?*?*?*?*?*?*?*?*?*?*?*?,10.6,8.8,87,101861,552,1398,319,217.1,138.6,162.4,23666,13598,18442,3792,93,0.5,8,4,9999,99999,9,999999999,0.0,999,999,99
2050,2,20,11,0,*?*?*?*?*?*?*?*?*?*?*?*?*?*?*?*?*?*?*?*?*?*?,13.4,9.1,75,101861,640,1398,328,303.7,236.8,195.3,32335,24046,22035,4304,92,2.1,7,4,9999,99999,9,999999999,0.5,999,999,99
2050,2,20,12,0,*?*?*?*?*?*?*?*?*?*?*?*?*?*?*?*?*?*?*?*?*?*?,13.7,9.7,76,101861,670,1397,333,270.8,142.3,202.5,29573,14458,22885,4970,90,1.5,8,4,9999,99999,9,999999999,0.5,999,999,99
2050,2,20,13,0,*?*?*?*?*?*?*?*?*?*?*?*?*?*?*?*?*?*?*?*?*?*?,13.4,8.9,74,101861,641,1397,335,194.4,56.4,168.5,21372,5519,19006,5050,90,1.5,9,5,9999,99999,9,999999999,0.0,999,999,99
2050,2,20,14,0,*?*?*?*?*?*?*?*?*?*?*?*?*?*?*?*?*?*?*?*?*?*?,13.8,9.2,73,101861,554,1397,337,164.7,55.2,142.8,18094,5290,16111,4107,90,1.0,9,5,9999,99999,9,999999999,0.0,999,999,99
2050,2,20,15,0,*?*?*?*?*?*?*?*?*?*?*?*?*?*?*?*?*?*?*?*?*?*?,13.3,9.1,75,101861,416,1399,335,117.3,52.5,101.7,12885,4724,11503,2759,90,2.1,9,5,9999,99999,9,999999999,0.7,999,999,99
2050,2,20,16,0,*?*?*?*?*?*?*?*?*?*?*?*?*?*?*?*?*?*?*?*?*?*?,13.4,9.1,74,101861,235,1399,339,32.0,0.0,32.0,3742,0,3748,1243,90,0.5,10,5,9999,99999,9,999999999,1.9,999,999,99
2050,2,20,17,0,*?*?*?*?*?*?*?*?*?*?*?*?*?*?*?*?*?*?*?*?*?*?,13.2,8.5,73,101861,24,1400,338,0.0,0.0,0.0,0,0,0,0,90,1.5,10,5,9999,99999,9,999999999,0.0,999,999,99
2050,2,20,18,0,*?*?*?*?*?*?*?*?*?*?*?*?*?*?*?*?*?*?*?*?*?*?,11.5,7.7,77,101861,0,-0,330,0.0,-0.0,0.0,0,0,0,0,90,1.0,10,5,9999,99999,9,999999999,0.1,999,999,99
2050,2,20,19,0,*?*?*?*?*?*?*?*?*?*?*?*?*?*?*?*?*?*?*?*?*?*?,12.1,8.0,76,101861,0,-0,333,0.0,-0.0,0.0,0,0,0,0,90,1.0,10,5,9999,99999,9,999999999,0.7,999,999,99
2050,2,20,20,0,*?*?*?*?*?*?*?*?*?*?*?*?*?*?*?*?*?*?*?*?*?*?,10.8,7.7,81,101861,0,-0,327,0.0,-0.0,0.0,0,0,0,0,90,0.5,10,5,9999,99999,9,999999999,0.0,999,999,99
2050,2,20,21,0,*?*?*?*?*?*?*?*?*?*?*?*?*?*?*?*?*?*?*?*?*?*?,9.9,6.7,80,101861,0,-0,323,0.0,-0.0,0.0,0,0,0,0,90,0.0,10,5,9999,99999,9,999999999,0.0,999,999,99
2050,2,20,22,0,*?*?*?*?*?*?*?*?*?*?*?*?*?*?*?*?*?*?*?*?*?*?,9.7,7.0,82,101861,0,-0,322,0.0,-0.0,0.0,0,0,0,0,90,1.0,10,5,9999,99999,9,999999999,0.0,999,999,99
2050,2,20,23,0,*?*?*?*?*?*?*?*?*?*?*?*?*?*?*?*?*?*?*?*?*?*?,9.8,6.9,81,101861,0,-0,323,0.0,-0.0,0.0,0,0,0,0,90,0.5,10,5,9999,99999,9,999999999,1.3,999,999,99
2050,2,20,24,0,*?*?*?*?*?*?*?*?*?*?*?*?*?*?*?*?*?*?*?*?*?*?,10.1,7.0,81,101861,0,-0,324,0.0,-0.0,0.0,0,0,0,0,90,1.5,10,5,9999,99999,9,999999999,2.1,999,999,99
2050,2,21,1,0,*?*?*?*?*?*?*?*?*?*?*?*?*?*?*?*?*?*?*?*?*?*?,9.9,9.8,100,101915,0,-0,323,0.0,-0.0,0.0,0,0,0,0,92,0.5,10,5,9999,99999,9,999999999,0.0,999,999,99
2050,2,21,2,0,*?*?*?*?*?*?*?*?*?*?*?*?*?*?*?*?*?*?*?*?*?*?,10.2,10.2,100,101915,0,-0,324,0.0,-0.0,0.0,0,0,0,0,93,0.5,10,5,9999,99999,9,999999999,0.0,999,999,99
2050,2,21,3,0,*?*?*?*?*?*?*?*?*?*?*?*?*?*?*?*?*?*?*?*?*?*?,9.8,9.8,100,101915,0,-0,322,0.0,-0.0,0.0,0,0,0,0,95,0.5,10,5,9999,99999,9,999999999,0.0,999,999,99
2050,2,21,4,0,*?*?*?*?*?*?*?*?*?*?*?*?*?*?*?*?*?*?*?*?*?*?,9.1,9.1,100,101915,0,-0,319,0.0,-0.0,0.0,0,0,0,0,97,1.0,10,5,9999,99999,9,999999999,0.0,999,999,99
2050,2,21,5,0,*?*?*?*?*?*?*?*?*?*?*?*?*?*?*?*?*?*?*?*?*?*?,8.9,8.9,100,101915,0,-0,318,0.0,-0.0,0.0,0,0,0,0,98,1.0,10,5,9999,99999,9,999999999,0.0,999,999,99
2050,2,21,6,0,*?*?*?*?*?*?*?*?*?*?*?*?*?*?*?*?*?*?*?*?*?*?,8.8,8.8,100,101915,0,-0,318,0.0,-0.0,0.0,0,0,0,0,100,0.5,10,5,9999,99999,9,999999999,0.2,999,999,99
2050,2,21,7,0,*?*?*?*?*?*?*?*?*?*?*?*?*?*?*?*?*?*?*?*?*?*?,8.9,8.9,100,101915,26,1397,318,0.0,0.0,0.0,0,0,0,0,100,1.5,10,5,9999,99999,9,999999999,0.5,999,999,99
2050,2,21,8,0,*?*?*?*?*?*?*?*?*?*?*?*?*?*?*?*?*?*?*?*?*?*?,9.1,9.1,100,101915,238,1399,295,110.9,415.4,40.3,11444,29831,6142,736,100,0.5,3,2,9999,99999,9,999999999,0.2,999,999,99
2050,2,21,9,0,*?*?*?*?*?*?*?*?*?*?*?*?*?*?*?*?*?*?*?*?*?*?,10.7,10.5,100,101915,420,1399,307,228.3,446.9,94.0,24062,39378,12228,1745,100,0.5,4,2,9999,99999,9,999999999,0.6,999,999,99
2050,2,21,10,0,*?*?*?*?*?*?*?*?*?*?*?*?*?*?*?*?*?*?*?*?*?*?,11.5,10.7,100,101915,559,1396,311,320.1,470.2,131.9,33785,44858,16713,2574,100,0.5,4,2,9999,99999,9,999999999,1.2,999,999,99
2050,2,21,11,0,*?*?*?*?*?*?*?*?*?*?*?*?*?*?*?*?*?*?*?*?*?*?,13.3,10.8,100,101915,647,1396,316,385.6,530.2,140.0,41248,52140,17855,2825,100,2.1,3,2,9999,99999,9,999999999,1.6,999,999,99
2050,2,21,12,0,*?*?*?*?*?*?*?*?*?*?*?*?*?*?*?*?*?*?*?*?*?*?,12.8,10.8,100,101915,678,1398,310,409.6,567.5,134.4,42443,55263,18228,2745,100,1.5,2,1,9999,99999,9,999999999,0.0,999,999,99
2050,2,21,13,0,*?*?*?*?*?*?*?*?*?*?*?*?*?*?*?*?*?*?*?*?*?*?,13.4,9.7,100,101915,648,1396,314,386.3,530.3,140.2,41269,52482,17760,2832,98,1.5,3,2,9999,99999,9,999999999,0.1,999,999,99
2050,2,21,14,0,*?*?*?*?*?*?*?*?*?*?*?*?*?*?*?*?*?*?*?*?*?*?,13.3,8.8,98,101915,561,1396,305,331.8,572.3,101.9,34519,54036,14458,1990,97,1.0,1,0,9999,99999,9,999999999,1.8,999,999,99
2050,2,21,15,0,*?*?*?*?*?*?*?*?*?*?*?*?*?*?*?*?*?*?*?*?*?*?,13.1,10.2,100,101915,423,1399,303,237.7,550.2,71.3,24708,48642,10522,1346,95,2.1,0,0,9999,99999,9,999999999,1.1,999,999,99
2050,2,21,16,0,*?*?*?*?*?*?*?*?*?*?*?*?*?*?*?*?*?*?*?*?*?*?,13.0,11.6,100,101915,242,1400,307,114.8,465.1,34.5,11722,35159,5532,670,93,0.5,0,0,9999,99999,9,999999999,0.4,999,999,99
2050,2,21,17,0,*?*?*?*?*?*?*?*?*?*?*?*?*?*?*?*?*?*?*?*?*?*?,12.7,10.7,100,101915,30,1376,332,0.0,0.0,0.0,0,0,0,0,92,1.5,9,5,9999,99999,9,999999999,0.2,999,999,99
2050,2,21,18,0,*?*?*?*?*?*?*?*?*?*?*?*?*?*?*?*?*?*?*?*?*?*?,11.9,11.2,100,101915,0,-0,332,0.0,-0.0,0.0,0,0,0,0,90,1.0,10,5,9999,99999,9,999999999,1.6,999,999,99
2050,2,21,19,0,*?*?*?*?*?*?*?*?*?*?*?*?*?*?*?*?*?*?*?*?*?*?,12.3,10.3,100,101915,0,-0,334,0.0,-0.0,0.0,0,0,0,0,87,1.0,10,5,9999,99999,9,999999999,0.0,999,999,99
2050,2,21,20,0,*?*?*?*?*?*?*?*?*?*?*?*?*?*?*?*?*?*?*?*?*?*?,10.5,10.5,100,101915,0,-0,325,0.0,-0.0,0.0,0,0,0,0,83,0.5,10,5,9999,99999,9,999999999,0.5,999,999,99
2050,2,21,21,0,*?*?*?*?*?*?*?*?*?*?*?*?*?*?*?*?*?*?*?*?*?*?,11.7,11.7,100,101915,0,-0,331,0.0,-0.0,0.0,0,0,0,0,80,0.0,10,5,9999,99999,9,999999999,0.0,999,999,99
2050,2,21,22,0,*?*?*?*?*?*?*?*?*?*?*?*?*?*?*?*?*?*?*?*?*?*?,9.8,9.8,100,101915,0,-0,322,0.0,-0.0,0.0,0,0,0,0,77,1.0,10,5,9999,99999,9,999999999,0.0,999,999,99
2050,2,21,23,0,*?*?*?*?*?*?*?*?*?*?*?*?*?*?*?*?*?*?*?*?*?*?,10.2,10.2,100,101915,0,-0,324,0.0,-0.0,0.0,0,0,0,0,73,0.5,10,5,9999,99999,9,999999999,0.0,999,999,99
2050,2,21,24,0,*?*?*?*?*?*?*?*?*?*?*?*?*?*?*?*?*?*?*?*?*?*?,10.0,9.1,100,101915,0,-0,323,0.0,-0.0,0.0,0,0,0,0,90,1.5,10,5,9999,99999,9,999999999,0.0,999,999,99
2050,2,22,1,0,*?*?*?*?*?*?*?*?*?*?*?*?*?*?*?*?*?*?*?*?*?*?,9.6,8.1,90,101897,0,-0,322,0.0,-0.0,0.0,0,0,0,0,67,0.5,10,5,9999,99999,9,999999999,0.4,999,999,99
2050,2,22,2,0,*?*?*?*?*?*?*?*?*?*?*?*?*?*?*?*?*?*?*?*?*?*?,8.8,7.0,89,101897,0,-0,318,0.0,-0.0,0.0,0,0,0,0,63,0.5,10,5,9999,99999,9,999999999,0.0,999,999,99
2050,2,22,3,0,*?*?*?*?*?*?*?*?*?*?*?*?*?*?*?*?*?*?*?*?*?*?,9.0,7.6,91,101897,0,-0,319,0.0,-0.0,0.0,0,0,0,0,60,0.5,10,5,9999,99999,9,999999999,0.0,999,999,99
2050,2,22,4,0,*?*?*?*?*?*?*?*?*?*?*?*?*?*?*?*?*?*?*?*?*?*?,8.0,7.4,96,101897,0,-0,315,0.0,-0.0,0.0,0,0,0,0,57,1.0,10,5,9999,99999,9,999999999,0.0,999,999,99
2050,2,22,5,0,*?*?*?*?*?*?*?*?*?*?*?*?*?*?*?*?*?*?*?*?*?*?,10.0,8.1,88,101897,0,-0,323,0.0,-0.0,0.0,0,0,0,0,53,1.0,10,5,9999,99999,9,999999999,0.0,999,999,99
2050,2,22,6,0,*?*?*?*?*?*?*?*?*?*?*?*?*?*?*?*?*?*?*?*?*?*?,8.7,7.6,92,101897,0,-0,318,0.0,-0.0,0.0,0,0,0,0,50,0.5,10,5,9999,99999,9,999999999,0.0,999,999,99
2050,2,22,7,0,*?*?*?*?*?*?*?*?*?*?*?*?*?*?*?*?*?*?*?*?*?*?,7.4,7.4,100,101897,33,1381,289,0.0,0.0,0.0,0,0,0,0,52,1.5,4,2,9999,99999,9,999999999,0.0,999,999,99
2050,2,22,8,0,*?*?*?*?*?*?*?*?*?*?*?*?*?*?*?*?*?*?*?*?*?*?,8.4,8.4,100,101897,245,1396,316,34.1,0.0,34.1,3984,0,3991,1326,53,0.5,10,5,9999,99999,9,999999999,0.0,999,999,99
2050,2,22,9,0,*?*?*?*?*?*?*?*?*?*?*?*?*?*?*?*?*?*?*?*?*?*?,9.3,9.3,100,101897,427,1396,310,190.1,221.9,122.2,20100,20129,14134,2458,55,0.5,7,4,9999,99999,9,999999999,0.0,999,999,99
2050,2,22,10,0,*?*?*?*?*?*?*?*?*?*?*?*?*?*?*?*?*?*?*?*?*?*?,11.0,10.4,96,101897,567,1397,315,293.8,324.3,162.2,31309,32146,18522,3417,57,0.5,6,3,9999,99999,9,999999999,0.0,999,999,99
2050,2,22,11,0,*?*?*?*?*?*?*?*?*?*?*?*?*?*?*?*?*?*?*?*?*?*?,13.2,10.8,85,101897,655,1397,318,383.1,480.4,157.8,40481,47579,19559,3234,58,2.1,4,2,9999,99999,9,999999999,0.0,999,999,99
2050,2,22,12,0,*?*?*?*?*?*?*?*?*?*?*?*?*?*?*?*?*?*?*?*?*?*?,14.9,10.3,74,101897,685,1396,325,403.0,483.0,166.0,42619,48207,20468,3466,60,1.5,4,2,9999,99999,9,999999999,0.0,999,999,99
2050,2,22,13,0,*?*?*?*?*?*?*?*?*?*?*?*?*?*?*?*?*?*?*?*?*?*?,14.9,10.2,73,101897,656,1397,332,346.6,330.7,191.3,37059,33827,21644,4209,58,1.5,6,3,9999,99999,9,999999999,0.2,999,999,99
2050,2,22,14,0,*?*?*?*?*?*?*?*?*?*?*?*?*?*?*?*?*?*?*?*?*?*?,15.0,10.3,73,101897,569,1398,336,265.8,233.1,170.9,28215,23106,19397,3640,57,1.0,7,4,9999,99999,9,999999999,0.0,999,999,99
2050,2,22,15,0,*?*?*?*?*?*?*?*?*?*?*?*?*?*?*?*?*?*?*?*?*?*?,14.6,10.4,76,101897,430,1398,338,161.9,132.7,121.1,17640,12178,13862,2713,55,2.1,8,4,9999,99999,9,999999999,0.0,999,999,99
2050,2,22,16,0,*?*?*?*?*?*?*?*?*?*?*?*?*?*?*?*?*?*?*?*?*?*?,14.8,9.4,70,101897,248,1395,346,34.6,0.0,34.6,4053,0,4060,1350,53,0.5,10,5,9999,99999,9,999999999,0.1,999,999,99
2050,2,22,17,0,*?*?*?*?*?*?*?*?*?*?*?*?*?*?*?*?*?*?*?*?*?*?,15.0,9.1,68,101897,37,1398,339,0.0,0.0,0.0,0,0,0,0,52,1.5,8,4,9999,99999,9,999999999,0.0,999,999,99
2050,2,22,18,0,*?*?*?*?*?*?*?*?*?*?*?*?*?*?*?*?*?*?*?*?*?*?,13.7,9.1,74,101897,0,-0,341,0.0,-0.0,0.0,0,0,0,0,50,1.0,10,5,9999,99999,9,999999999,0.0,999,999,99
2050,2,22,19,0,*?*?*?*?*?*?*?*?*?*?*?*?*?*?*?*?*?*?*?*?*?*?,11.8,9.9,89,101897,0,-0,331,0.0,-0.0,0.0,0,0,0,0,48,1.0,10,5,9999,99999,9,999999999,0.0,999,999,99
2050,2,22,20,0,*?*?*?*?*?*?*?*?*?*?*?*?*?*?*?*?*?*?*?*?*?*?,10.5,9.3,93,101897,0,-0,326,0.0,-0.0,0.0,0,0,0,0,47,0.5,10,5,9999,99999,9,999999999,0.2,999,999,99
2050,2,22,21,0,*?*?*?*?*?*?*?*?*?*?*?*?*?*?*?*?*?*?*?*?*?*?,10.8,9.7,93,101897,0,-0,327,0.0,-0.0,0.0,0,0,0,0,45,0.0,10,5,9999,99999,9,999999999,0.0,999,999,99
2050,2,22,22,0,*?*?*?*?*?*?*?*?*?*?*?*?*?*?*?*?*?*?*?*?*?*?,10.0,9.2,95,101897,0,-0,323,0.0,-0.0,0.0,0,0,0,0,43,1.0,10,5,9999,99999,9,999999999,0.0,999,999,99
2050,2,22,23,0,*?*?*?*?*?*?*?*?*?*?*?*?*?*?*?*?*?*?*?*?*?*?,10.0,8.9,93,101897,0,-0,323,0.0,-0.0,0.0,0,0,0,0,42,0.5,10,5,9999,99999,9,999999999,0.0,999,999,99
2050,2,22,24,0,*?*?*?*?*?*?*?*?*?*?*?*?*?*?*?*?*?*?*?*?*?*?,10.5,9.2,91,101897,0,-0,326,0.0,-0.0,0.0,0,0,0,0,70,1.5,10,5,9999,99999,9,999999999,0.0,999,999,99
2050,2,23,1,0,*?*?*?*?*?*?*?*?*?*?*?*?*?*?*?*?*?*?*?*?*?*?,9.9,9.3,96,102211,0,-0,323,0.0,-0.0,0.0,0,0,0,0,40,0.5,10,5,9999,99999,9,999999999,0.0,999,999,99
2050,2,23,2,0,*?*?*?*?*?*?*?*?*?*?*?*?*?*?*?*?*?*?*?*?*?*?,9.8,9.6,98,102211,0,-0,322,0.0,-0.0,0.0,0,0,0,0,40,0.5,10,5,9999,99999,9,999999999,0.0,999,999,99
2050,2,23,3,0,*?*?*?*?*?*?*?*?*?*?*?*?*?*?*?*?*?*?*?*?*?*?,9.9,9.4,97,102211,0,-0,323,0.0,-0.0,0.0,0,0,0,0,40,0.5,10,5,9999,99999,9,999999999,0.0,999,999,99
2050,2,23,4,0,*?*?*?*?*?*?*?*?*?*?*?*?*?*?*?*?*?*?*?*?*?*?,9.9,8.8,92,102211,0,-0,323,0.0,-0.0,0.0,0,0,0,0,40,1.0,10,5,9999,99999,9,999999999,0.0,999,999,99
2050,2,23,5,0,*?*?*?*?*?*?*?*?*?*?*?*?*?*?*?*?*?*?*?*?*?*?,9.9,8.5,91,102211,0,-0,323,0.0,-0.0,0.0,0,0,0,0,40,1.0,10,5,9999,99999,9,999999999,0.0,999,999,99
2050,2,23,6,0,*?*?*?*?*?*?*?*?*?*?*?*?*?*?*?*?*?*?*?*?*?*?,10.0,8.4,90,102211,0,-0,323,0.0,-0.0,0.0,0,0,0,0,40,0.5,10,5,9999,99999,9,999999999,0.0,999,999,99
2050,2,23,7,0,*?*?*?*?*?*?*?*?*?*?*?*?*?*?*?*?*?*?*?*?*?*?,9.9,8.0,88,102211,41,1402,323,0.0,0.0,0.0,0,0,0,0,42,1.5,10,5,9999,99999,9,999999999,0.0,999,999,99
2050,2,23,8,0,*?*?*?*?*?*?*?*?*?*?*?*?*?*?*?*?*?*?*?*?*?*?,9.9,7.9,87,102211,253,1397,304,114.4,331.7,54.3,12028,23678,7269,974,43,0.5,5,3,9999,99999,9,999999999,0.0,999,999,99
2050,2,23,9,0,*?*?*?*?*?*?*?*?*?*?*?*?*?*?*?*?*?*?*?*?*?*?,9.9,8.3,89,102211,435,1397,323,71.4,0.0,71.4,8344,0,8366,2933,45,0.5,10,5,9999,99999,9,999999999,0.0,999,999,99
2050,2,23,10,0,*?*?*?*?*?*?*?*?*?*?*?*?*?*?*?*?*?*?*?*?*?*?,9.9,7.6,85,102211,575,1397,319,171.8,55.5,149.0,18884,5352,16809,4327,47,0.5,9,5,9999,99999,9,999999999,0.0,999,999,99
2050,2,23,11,0,*?*?*?*?*?*?*?*?*?*?*?*?*?*?*?*?*?*?*?*?*?*?,9.9,6.9,81,102211,662,1395,323,116.2,0.0,116.2,13724,0,13772,5160,48,2.1,10,5,9999,99999,9,999999999,0.0,999,999,99
2050,2,23,12,0,*?*?*?*?*?*?*?*?*?*?*?*?*?*?*?*?*?*?*?*?*?*?,9.9,7.0,82,102211,693,1397,319,212.3,56.9,184.0,23351,5627,20753,5661,50,1.5,9,5,9999,99999,9,999999999,0.0,999,999,99
2050,2,23,13,0,*?*?*?*?*?*?*?*?*?*?*?*?*?*?*?*?*?*?*?*?*?*?,9.9,5.1,72,102211,663,1396,319,202.1,56.6,175.2,22230,5568,19763,5310,43,1.5,9,5,9999,99999,9,999999999,0.0,999,999,99
2050,2,23,14,0,*?*?*?*?*?*?*?*?*?*?*?*?*?*?*?*?*?*?*?*?*?*?,9.8,5.5,74,102211,576,1397,323,99.1,0.0,99.1,11654,0,11691,4275,37,1.0,10,5,9999,99999,9,999999999,0.0,999,999,99
2050,2,23,15,0,*?*?*?*?*?*?*?*?*?*?*?*?*?*?*?*?*?*?*?*?*?*?,9.9,5.6,75,102211,436,1395,319,124.6,53.0,108.0,13679,4842,12204,2953,30,2.1,9,5,9999,99999,9,999999999,0.0,999,999,99
2050,2,23,16,0,*?*?*?*?*?*?*?*?*?*?*?*?*?*?*?*?*?*?*?*?*?*?,10.0,6.9,80,102211,255,1397,320,62.5,45.5,54.2,6908,3433,6385,1158,23,0.5,9,5,9999,99999,9,999999999,0.0,999,999,99
2050,2,23,17,0,*?*?*?*?*?*?*?*?*?*?*?*?*?*?*?*?*?*?*?*?*?*?,9.8,7.1,83,102211,43,1380,319,0.0,0.0,0.0,0,0,0,0,17,1.5,9,5,9999,99999,9,999999999,0.0,999,999,99
2050,2,23,18,0,*?*?*?*?*?*?*?*?*?*?*?*?*?*?*?*?*?*?*?*?*?*?,9.9,7.1,83,102211,0,-0,323,0.0,-0.0,0.0,0,0,0,0,10,1.0,10,5,9999,99999,9,999999999,0.0,999,999,99
2050,2,23,19,0,*?*?*?*?*?*?*?*?*?*?*?*?*?*?*?*?*?*?*?*?*?*?,9.9,7.6,85,102211,0,-0,323,0.0,-0.0,0.0,0,0,0,0,17,1.0,10,5,9999,99999,9,999999999,0.0,999,999,99
2050,2,23,20,0,*?*?*?*?*?*?*?*?*?*?*?*?*?*?*?*?*?*?*?*?*?*?,9.8,8.1,89,102211,0,-0,323,0.0,-0.0,0.0,0,0,0,0,23,0.5,10,5,9999,99999,9,999999999,0.0,999,999,99
2050,2,23,21,0,*?*?*?*?*?*?*?*?*?*?*?*?*?*?*?*?*?*?*?*?*?*?,9.9,8.5,91,102211,0,-0,323,0.0,-0.0,0.0,0,0,0,0,30,0.0,10,5,9999,99999,9,999999999,0.0,999,999,99
2050,2,23,22,0,*?*?*?*?*?*?*?*?*?*?*?*?*?*?*?*?*?*?*?*?*?*?,9.8,8.4,91,102211,0,-0,322,0.0,-0.0,0.0,0,0,0,0,37,1.0,10,5,9999,99999,9,999999999,0.0,999,999,99
2050,2,23,23,0,*?*?*?*?*?*?*?*?*?*?*?*?*?*?*?*?*?*?*?*?*?*?,10.0,9.3,96,102211,0,-0,323,0.0,-0.0,0.0,0,0,0,0,43,0.5,10,5,9999,99999,9,999999999,0.0,999,999,99
2050,2,23,24,0,*?*?*?*?*?*?*?*?*?*?*?*?*?*?*?*?*?*?*?*?*?*?,10.0,9.2,94,102211,0,-0,323,0.0,-0.0,0.0,0,0,0,0,40,1.5,10,5,9999,99999,9,999999999,0.0,999,999,99
2050,2,24,1,0,*?*?*?*?*?*?*?*?*?*?*?*?*?*?*?*?*?*?*?*?*?*?,9.1,6.2,81,102655,0,-0,320,0.0,-0.0,0.0,0,0,0,0,48,0.5,10,5,9999,99999,9,999999999,0.0,999,999,99
2050,2,24,2,0,*?*?*?*?*?*?*?*?*?*?*?*?*?*?*?*?*?*?*?*?*?*?,9.0,4.6,73,102655,0,-0,320,0.0,-0.0,0.0,0,0,0,0,47,0.5,10,5,9999,99999,9,999999999,0.0,999,999,99
2050,2,24,3,0,*?*?*?*?*?*?*?*?*?*?*?*?*?*?*?*?*?*?*?*?*?*?,8.8,4.6,73,102655,0,-0,319,0.0,-0.0,0.0,0,0,0,0,45,0.5,10,5,9999,99999,9,999999999,0.0,999,999,99
2050,2,24,4,0,*?*?*?*?*?*?*?*?*?*?*?*?*?*?*?*?*?*?*?*?*?*?,8.7,4.8,76,102655,0,-0,318,0.0,-0.0,0.0,0,0,0,0,43,1.0,10,5,9999,99999,9,999999999,0.0,999,999,99
2050,2,24,5,0,*?*?*?*?*?*?*?*?*?*?*?*?*?*?*?*?*?*?*?*?*?*?,8.5,5.1,78,102655,0,-0,317,0.0,-0.0,0.0,0,0,0,0,42,1.0,10,5,9999,99999,9,999999999,0.0,999,999,99
2050,2,24,6,0,*?*?*?*?*?*?*?*?*?*?*?*?*?*?*?*?*?*?*?*?*?*?,8.7,5.5,79,102655,0,-0,318,0.0,-0.0,0.0,0,0,0,0,40,0.5,10,5,9999,99999,9,999999999,0.0,999,999,99
2050,2,24,7,0,*?*?*?*?*?*?*?*?*?*?*?*?*?*?*?*?*?*?*?*?*?*?,8.9,5.3,77,102655,48,1385,315,0.0,0.0,0.0,0,0,0,0,37,1.5,9,5,9999,99999,9,999999999,0.0,999,999,99
2050,2,24,8,0,*?*?*?*?*?*?*?*?*?*?*?*?*?*?*?*?*?*?*?*?*?*?,8.9,5.5,78,102655,260,1393,310,85.4,115.3,63.9,9347,8745,7438,1367,33,0.5,8,4,9999,99999,9,999999999,0.0,999,999,99
2050,2,24,9,0,*?*?*?*?*?*?*?*?*?*?*?*?*?*?*?*?*?*?*?*?*?*?,9.2,6.1,79,102655,442,1394,312,167.9,133.5,125.6,18293,12365,14361,2826,30,0.5,8,4,9999,99999,9,999999999,0.0,999,999,99
2050,2,24,10,0,*?*?*?*?*?*?*?*?*?*?*?*?*?*?*?*?*?*?*?*?*?*?,11.0,6.6,73,102655,582,1395,320,231.3,139.7,173.0,25218,13872,19610,4088,27,0.5,8,4,9999,99999,9,999999999,0.0,999,999,99
2050,2,24,11,0,*?*?*?*?*?*?*?*?*?*?*?*?*?*?*?*?*?*?*?*?*?*?,12.2,5.5,62,102655,670,1395,330,204.6,56.7,177.4,22506,5583,20006,5395,23,2.1,9,5,9999,99999,9,999999999,0.0,999,999,99
2050,2,24,12,0,*?*?*?*?*?*?*?*?*?*?*?*?*?*?*?*?*?*?*?*?*?*?,12.0,5.1,62,102655,700,1395,329,214.9,57.0,186.3,23645,5642,21011,5753,20,1.5,9,5,9999,99999,9,999999999,0.0,999,999,99
2050,2,24,13,0,*?*?*?*?*?*?*?*?*?*?*?*?*?*?*?*?*?*?*?*?*?*?,11.8,4.6,60,102655,670,1395,332,117.9,0.0,117.9,13920,0,13969,5246,22,1.5,10,5,9999,99999,9,999999999,0.0,999,999,99
2050,2,24,14,0,*?*?*?*?*?*?*?*?*?*?*?*?*?*?*?*?*?*?*?*?*?*?,12.0,5.5,63,102655,583,1396,329,174.8,55.7,151.5,19205,5376,17092,4417,23,1.0,9,5,9999,99999,9,999999999,0.0,999,999,99
2050,2,24,15,0,*?*?*?*?*?*?*?*?*?*?*?*?*?*?*?*?*?*?*?*?*?*?,11.8,5.1,63,102655,443,1394,328,127.0,53.2,110.1,13946,4875,12440,3019,25,2.1,9,5,9999,99999,9,999999999,0.0,999,999,99
2050,2,24,16,0,*?*?*?*?*?*?*?*?*?*?*?*?*?*?*?*?*?*?*?*?*?*?,12.3,5.5,62,102655,262,1397,330,64.9,46.0,56.2,7162,3510,6616,1203,27,0.5,9,5,9999,99999,9,999999999,0.0,999,999,99
2050,2,24,17,0,*?*?*?*?*?*?*?*?*?*?*?*?*?*?*?*?*?*?*?*?*?*?,12.1,5.5,63,102655,50,1395,329,0.0,0.0,0.0,0,0,0,0,28,1.5,9,5,9999,99999,9,999999999,0.0,999,999,99
2050,2,24,18,0,*?*?*?*?*?*?*?*?*?*?*?*?*?*?*?*?*?*?*?*?*?*?,12.0,5.9,66,102655,0,-0,333,0.0,-0.0,0.0,0,0,0,0,30,1.0,10,5,9999,99999,9,999999999,0.0,999,999,99
2050,2,24,19,0,*?*?*?*?*?*?*?*?*?*?*?*?*?*?*?*?*?*?*?*?*?*?,11.8,5.5,64,102655,0,-0,332,0.0,-0.0,0.0,0,0,0,0,83,1.0,10,5,9999,99999,9,999999999,0.0,999,999,99
2050,2,24,20,0,*?*?*?*?*?*?*?*?*?*?*?*?*?*?*?*?*?*?*?*?*?*?,10.3,5.1,69,102655,0,-0,325,0.0,-0.0,0.0,0,0,0,0,137,0.5,10,5,9999,99999,9,999999999,0.0,999,999,99
2050,2,24,21,0,*?*?*?*?*?*?*?*?*?*?*?*?*?*?*?*?*?*?*?*?*?*?,10.5,5.8,72,102655,0,-0,326,0.0,-0.0,0.0,0,0,0,0,190,0.0,10,5,9999,99999,9,999999999,0.0,999,999,99
2050,2,24,22,0,*?*?*?*?*?*?*?*?*?*?*?*?*?*?*?*?*?*?*?*?*?*?,9.7,5.3,73,102655,0,-0,323,0.0,-0.0,0.0,0,0,0,0,243,1.0,10,5,9999,99999,9,999999999,0.0,999,999,99
2050,2,24,23,0,*?*?*?*?*?*?*?*?*?*?*?*?*?*?*?*?*?*?*?*?*?*?,9.7,5.1,72,102655,0,-0,323,0.0,-0.0,0.0,0,0,0,0,297,0.5,10,5,9999,99999,9,999999999,0.0,999,999,99
2050,2,24,24,0,*?*?*?*?*?*?*?*?*?*?*?*?*?*?*?*?*?*?*?*?*?*?,9.5,7.9,88,102655,0,-0,321,0.0,-0.0,0.0,0,0,0,0,50,1.5,10,5,9999,99999,9,999999999,0.0,999,999,99
2050,2,25,1,0,*?*?*?*?*?*?*?*?*?*?*?*?*?*?*?*?*?*?*?*?*?*?,9.0,8.3,100,102937,0,-0,319,0.0,-0.0,0.0,0,0,0,0,298,0.5,10,5,9999,99999,9,999999999,0.0,999,999,99
2050,2,25,2,0,*?*?*?*?*?*?*?*?*?*?*?*?*?*?*?*?*?*?*?*?*?*?,8.9,8.9,100,102937,0,-0,318,0.0,-0.0,0.0,0,0,0,0,247,0.5,10,5,9999,99999,9,999999999,0.0,999,999,99
2050,2,25,3,0,*?*?*?*?*?*?*?*?*?*?*?*?*?*?*?*?*?*?*?*?*?*?,9.2,9.1,100,102937,0,-0,320,0.0,-0.0,0.0,0,0,0,0,195,0.5,10,5,9999,99999,9,999999999,0.0,999,999,99
2050,2,25,4,0,*?*?*?*?*?*?*?*?*?*?*?*?*?*?*?*?*?*?*?*?*?*?,7.9,7.9,100,102937,0,-0,314,0.0,-0.0,0.0,0,0,0,0,143,1.0,10,5,9999,99999,9,999999999,0.0,999,999,99
2050,2,25,5,0,*?*?*?*?*?*?*?*?*?*?*?*?*?*?*?*?*?*?*?*?*?*?,7.8,7.7,100,102937,0,-0,314,0.0,-0.0,0.0,0,0,0,0,92,1.0,10,5,9999,99999,9,999999999,0.0,999,999,99
2050,2,25,6,0,*?*?*?*?*?*?*?*?*?*?*?*?*?*?*?*?*?*?*?*?*?*?,7.6,7.6,100,102937,0,-0,313,0.0,-0.0,0.0,0,0,0,0,40,0.5,10,5,9999,99999,9,999999999,0.0,999,999,99
2050,2,25,7,0,*?*?*?*?*?*?*?*?*?*?*?*?*?*?*?*?*?*?*?*?*?*?,7.9,7.9,100,102937,56,1396,314,0.0,0.0,0.0,0,0,0,0,38,1.5,10,5,9999,99999,9,999999999,0.0,999,999,99
2050,2,25,8,0,*?*?*?*?*?*?*?*?*?*?*?*?*?*?*?*?*?*?*?*?*?*?,8.1,8.1,100,102937,268,1395,315,38.6,0.0,38.6,4512,0,4520,1510,37,0.5,10,5,9999,99999,9,999999999,0.0,999,999,99
2050,2,25,9,0,*?*?*?*?*?*?*?*?*?*?*?*?*?*?*?*?*?*?*?*?*?*?,9.1,9.1,100,102937,450,1394,312,171.5,133.9,128.3,18683,12472,14660,2893,35,0.5,8,4,9999,99999,9,999999999,0.0,999,999,99
2050,2,25,10,0,*?*?*?*?*?*?*?*?*?*?*?*?*?*?*?*?*?*?*?*?*?*?,10.2,9.3,100,102937,590,1395,317,234.9,140.0,175.7,25614,13937,19907,4165,33,0.5,8,4,9999,99999,9,999999999,0.0,999,999,99
2050,2,25,11,0,*?*?*?*?*?*?*?*?*?*?*?*?*?*?*?*?*?*?*?*?*?*?,11.1,9.9,100,102937,678,1396,325,207.3,56.8,179.8,22806,5599,20271,5488,32,2.1,9,5,9999,99999,9,999999999,0.0,999,999,99
2050,2,25,12,0,*?*?*?*?*?*?*?*?*?*?*?*?*?*?*?*?*?*?*?*?*?*?,11.5,8.3,88,102937,708,1396,330,125.3,0.0,125.3,14826,0,14880,5645,30,1.5,10,5,9999,99999,9,999999999,0.0,999,999,99
2050,2,25,13,0,*?*?*?*?*?*?*?*?*?*?*?*?*?*?*?*?*?*?*?*?*?*?,11.8,8.8,89,102937,678,1396,332,119.4,0.0,119.4,14104,0,14153,5326,30,1.5,10,5,9999,99999,9,999999999,0.0,999,999,99
2050,2,25,14,0,*?*?*?*?*?*?*?*?*?*?*?*?*?*?*?*?*?*?*?*?*?*?,12.0,8.7,87,102937,590,1395,333,102.1,0.0,102.1,12002,0,12041,4421,30,1.0,10,5,9999,99999,9,999999999,0.1,999,999,99
2050,2,25,15,0,*?*?*?*?*?*?*?*?*?*?*?*?*?*?*?*?*?*?*?*?*?*?,11.6,7.7,84,102937,450,1394,327,129.5,53.3,112.3,14217,4902,12681,3086,30,2.1,9,5,9999,99999,9,999999999,0.3,999,999,99
2050,2,25,16,0,*?*?*?*?*?*?*?*?*?*?*?*?*?*?*?*?*?*?*?*?*?*?,11.7,8.9,90,102937,268,1393,327,67.2,46.5,58.3,7415,3584,6846,1249,30,0.5,9,5,9999,99999,9,999999999,0.0,999,999,99
2050,2,25,17,0,*?*?*?*?*?*?*?*?*?*?*?*?*?*?*?*?*?*?*?*?*?*?,11.4,9.8,97,102937,57,1407,330,0.0,0.0,0.0,0,0,0,0,30,1.5,10,5,9999,99999,9,999999999,0.1,999,999,99
2050,2,25,18,0,*?*?*?*?*?*?*?*?*?*?*?*?*?*?*?*?*?*?*?*?*?*?,11.2,10.4,100,102937,0,-0,328,0.0,-0.0,0.0,0,0,0,0,30,1.0,10,5,9999,99999,9,999999999,0.2,999,999,99
2050,2,25,19,0,*?*?*?*?*?*?*?*?*?*?*?*?*?*?*?*?*?*?*?*?*?*?,10.5,10.4,100,102937,0,-0,325,0.0,-0.0,0.0,0,0,0,0,30,1.0,10,5,9999,99999,9,999999999,0.1,999,999,99
2050,2,25,20,0,*?*?*?*?*?*?*?*?*?*?*?*?*?*?*?*?*?*?*?*?*?*?,9.9,9.9,100,102937,0,-0,323,0.0,-0.0,0.0,0,0,0,0,30,0.5,10,5,9999,99999,9,999999999,0.3,999,999,99
2050,2,25,21,0,*?*?*?*?*?*?*?*?*?*?*?*?*?*?*?*?*?*?*?*?*?*?,9.4,9.4,100,102937,0,-0,320,0.0,-0.0,0.0,0,0,0,0,30,0.0,10,5,9999,99999,9,999999999,0.1,999,999,99
2050,2,25,22,0,*?*?*?*?*?*?*?*?*?*?*?*?*?*?*?*?*?*?*?*?*?*?,9.6,9.7,100,102937,0,-0,321,0.0,-0.0,0.0,0,0,0,0,30,1.0,10,5,9999,99999,9,999999999,0.1,999,999,99
2050,2,25,23,0,*?*?*?*?*?*?*?*?*?*?*?*?*?*?*?*?*?*?*?*?*?*?,9.2,9.2,100,102937,0,-0,320,0.0,-0.0,0.0,0,0,0,0,30,0.5,10,5,9999,99999,9,999999999,0.1,999,999,99
2050,2,25,24,0,*?*?*?*?*?*?*?*?*?*?*?*?*?*?*?*?*?*?*?*?*?*?,9.6,6.7,90,102937,0,-0,322,0.0,-0.0,0.0,0,0,0,0,350,1.5,10,5,9999,99999,9,999999999,0.0,999,999,99
2050,2,26,1,0,*?*?*?*?*?*?*?*?*?*?*?*?*?*?*?*?*?*?*?*?*?*?,8.5,7.9,93,103164,0,-0,317,0.0,-0.0,0.0,0,0,0,0,32,0.5,10,5,9999,99999,9,999999999,0.0,999,999,99
2050,2,26,2,0,*?*?*?*?*?*?*?*?*?*?*?*?*?*?*?*?*?*?*?*?*?*?,8.2,7.3,91,103164,0,-0,315,0.0,-0.0,0.0,0,0,0,0,33,0.5,10,5,9999,99999,9,999999999,1.2,999,999,99
2050,2,26,3,0,*?*?*?*?*?*?*?*?*?*?*?*?*?*?*?*?*?*?*?*?*?*?,8.6,7.3,89,103164,0,-0,317,0.0,-0.0,0.0,0,0,0,0,35,0.5,10,5,9999,99999,9,999999999,1.5,999,999,99
2050,2,26,4,0,*?*?*?*?*?*?*?*?*?*?*?*?*?*?*?*?*?*?*?*?*?*?,7.0,7.0,97,103164,0,-0,310,0.0,-0.0,0.0,0,0,0,0,37,1.0,10,5,9999,99999,9,999999999,0.5,999,999,99
2050,2,26,5,0,*?*?*?*?*?*?*?*?*?*?*?*?*?*?*?*?*?*?*?*?*?*?,7.3,6.7,93,103164,0,-0,312,0.0,-0.0,0.0,0,0,0,0,38,1.0,10,5,9999,99999,9,999999999,0.3,999,999,99
2050,2,26,6,0,*?*?*?*?*?*?*?*?*?*?*?*?*?*?*?*?*?*?*?*?*?*?,6.9,6.2,93,103164,0,-0,310,0.0,-0.0,0.0,0,0,0,0,40,0.5,10,5,9999,99999,9,999999999,0.5,999,999,99
2050,2,26,7,0,*?*?*?*?*?*?*?*?*?*?*?*?*?*?*?*?*?*?*?*?*?*?,6.4,5.8,93,103164,64,1402,308,0.0,0.0,0.0,0,0,0,0,45,1.5,10,5,9999,99999,9,999999999,0.0,999,999,99
2050,2,26,8,0,*?*?*?*?*?*?*?*?*?*?*?*?*?*?*?*?*?*?*?*?*?*?,7.4,5.9,88,103164,276,1395,304,92.5,117.8,69.2,10115,9168,8039,1486,50,0.5,8,4,9999,99999,9,999999999,0.0,999,999,99
2050,2,26,9,0,*?*?*?*?*?*?*?*?*?*?*?*?*?*?*?*?*?*?*?*?*?*?,8.3,6.2,84,103164,458,1395,308,175.1,134.4,131.0,19096,12479,15019,2962,55,0.5,8,4,9999,99999,9,999999999,1.5,999,999,99
2050,2,26,10,0,*?*?*?*?*?*?*?*?*?*?*?*?*?*?*?*?*?*?*?*?*?*?,10.7,6.6,73,103164,598,1395,314,281.9,234.8,181.2,29992,23223,20746,3917,60,0.5,7,4,9999,99999,9,999999999,2.5,999,999,99
2050,2,26,11,0,*?*?*?*?*?*?*?*?*?*?*?*?*?*?*?*?*?*?*?*?*?*?,13.1,6.6,63,103164,685,1394,325,328.9,238.9,211.5,35088,24532,23778,4784,65,2.1,7,4,9999,99999,9,999999999,0.9,999,999,99
2050,2,26,12,0,*?*?*?*?*?*?*?*?*?*?*?*?*?*?*?*?*?*?*?*?*?*?,14.6,6.1,55,103164,715,1394,336,291.9,143.4,218.3,31889,14746,24581,5481,70,1.5,8,4,9999,99999,9,999999999,0.1,999,999,99
2050,2,26,13,0,*?*?*?*?*?*?*?*?*?*?*?*?*?*?*?*?*?*?*?*?*?*?,14.5,6.6,57,103164,685,1394,336,278.2,142.7,208.1,30377,14588,23458,5146,68,1.5,8,4,9999,99999,9,999999999,0.0,999,999,99
2050,2,26,14,0,*?*?*?*?*?*?*?*?*?*?*?*?*?*?*?*?*?*?*?*?*?*?,14.2,5.9,56,103164,597,1394,334,238.2,140.2,178.2,25981,13995,20182,4238,67,1.0,8,4,9999,99999,9,999999999,0.0,999,999,99
2050,2,26,15,0,*?*?*?*?*?*?*?*?*?*?*?*?*?*?*?*?*?*?*?*?*?*?,14.7,5.9,54,103164,457,1394,341,131.9,53.5,114.4,14482,4939,12914,3153,65,2.1,9,5,9999,99999,9,999999999,0.0,999,999,99
2050,2,26,16,0,*?*?*?*?*?*?*?*?*?*?*?*?*?*?*?*?*?*?*?*?*?*?,14.5,4.6,50,103164,275,1394,345,40.0,0.0,40.0,4674,0,4682,1567,63,0.5,10,5,9999,99999,9,999999999,0.0,999,999,99
2050,2,26,17,0,*?*?*?*?*?*?*?*?*?*?*?*?*?*?*?*?*?*?*?*?*?*?,13.6,4.8,54,103164,63,1394,341,0.0,0.0,0.0,0,0,0,0,62,1.5,10,5,9999,99999,9,999999999,0.0,999,999,99
2050,2,26,18,0,*?*?*?*?*?*?*?*?*?*?*?*?*?*?*?*?*?*?*?*?*?*?,13.2,5.3,57,103164,0,-0,339,0.0,-0.0,0.0,0,0,0,0,60,1.0,10,5,9999,99999,9,999999999,0.0,999,999,99
2050,2,26,19,0,*?*?*?*?*?*?*?*?*?*?*?*?*?*?*?*?*?*?*?*?*?*?,11.6,5.0,62,103164,0,-0,331,0.0,-0.0,0.0,0,0,0,0,58,1.0,10,5,9999,99999,9,999999999,0.0,999,999,99
2050,2,26,20,0,*?*?*?*?*?*?*?*?*?*?*?*?*?*?*?*?*?*?*?*?*?*?,10.9,5.1,65,103164,0,-0,328,0.0,-0.0,0.0,0,0,0,0,57,0.5,10,5,9999,99999,9,999999999,0.0,999,999,99
2050,2,26,21,0,*?*?*?*?*?*?*?*?*?*?*?*?*?*?*?*?*?*?*?*?*?*?,10.5,4.1,62,103164,0,-0,327,0.0,-0.0,0.0,0,0,0,0,55,0.0,10,5,9999,99999,9,999999999,0.0,999,999,99
2050,2,26,22,0,*?*?*?*?*?*?*?*?*?*?*?*?*?*?*?*?*?*?*?*?*?*?,9.4,3.6,66,103164,0,-0,322,0.0,-0.0,0.0,0,0,0,0,53,1.0,10,5,9999,99999,9,999999999,0.0,999,999,99
2050,2,26,23,0,*?*?*?*?*?*?*?*?*?*?*?*?*?*?*?*?*?*?*?*?*?*?,8.8,2.5,63,103164,0,-0,319,0.0,-0.0,0.0,0,0,0,0,52,0.5,10,5,9999,99999,9,999999999,0.0,999,999,99
2050,2,26,24,0,*?*?*?*?*?*?*?*?*?*?*?*?*?*?*?*?*?*?*?*?*?*?,8.7,8.5,96,103164,0,-0,317,0.0,-0.0,0.0,0,0,0,0,30,1.5,10,5,9999,99999,9,999999999,0.0,999,999,99
2050,2,27,1,0,*?*?*?*?*?*?*?*?*?*?*?*?*?*?*?*?*?*?*?*?*?*?,7.3,6.2,100,103383,0,-0,312,0.0,-0.0,0.0,0,0,0,0,50,0.5,10,5,9999,99999,9,999999999,0.0,999,999,99
2050,2,27,2,0,*?*?*?*?*?*?*?*?*?*?*?*?*?*?*?*?*?*?*?*?*?*?,6.9,6.9,100,103383,0,-0,310,0.0,-0.0,0.0,0,0,0,0,50,0.5,10,5,9999,99999,9,999999999,0.0,999,999,99
2050,2,27,3,0,*?*?*?*?*?*?*?*?*?*?*?*?*?*?*?*?*?*?*?*?*?*?,5.8,5.8,100,103383,0,-0,305,0.0,-0.0,0.0,0,0,0,0,50,0.5,10,5,9999,99999,9,999999999,0.0,999,999,99
2050,2,27,4,0,*?*?*?*?*?*?*?*?*?*?*?*?*?*?*?*?*?*?*?*?*?*?,6.0,5.9,100,103383,0,-0,306,0.0,-0.0,0.0,0,0,0,0,50,1.0,10,5,9999,99999,9,999999999,0.0,999,999,99
2050,2,27,5,0,*?*?*?*?*?*?*?*?*?*?*?*?*?*?*?*?*?*?*?*?*?*?,5.9,5.9,100,103383,0,-0,306,0.0,-0.0,0.0,0,0,0,0,50,1.0,10,5,9999,99999,9,999999999,0.0,999,999,99
2050,2,27,6,0,*?*?*?*?*?*?*?*?*?*?*?*?*?*?*?*?*?*?*?*?*?*?,5.3,5.3,100,103383,0,-0,303,0.0,-0.0,0.0,0,0,0,0,50,0.5,10,5,9999,99999,9,999999999,0.0,999,999,99
2050,2,27,7,0,*?*?*?*?*?*?*?*?*?*?*?*?*?*?*?*?*?*?*?*?*?*?,5.3,5.3,100,103383,71,1386,303,0.0,0.0,0.0,0,0,0,0,48,1.5,10,5,9999,99999,9,999999999,0.0,999,999,99
2050,2,27,8,0,*?*?*?*?*?*?*?*?*?*?*?*?*?*?*?*?*?*?*?*?*?*?,5.3,5.3,100,103383,284,1396,303,41.7,0.0,41.7,4873,0,4882,1638,47,0.5,10,5,9999,99999,9,999999999,0.0,999,999,99
2050,2,27,9,0,*?*?*?*?*?*?*?*?*?*?*?*?*?*?*?*?*?*?*?*?*?*?,6.6,6.2,100,103383,466,1394,305,134.9,53.7,117.0,14812,4977,13206,3237,45,0.5,9,5,9999,99999,9,999999999,0.0,999,999,99
2050,2,27,10,0,*?*?*?*?*?*?*?*?*?*?*?*?*?*?*?*?*?*?*?*?*?*?,7.8,7.1,100,103383,605,1393,310,182.7,56.0,158.4,20087,5438,17871,4668,43,0.5,9,5,9999,99999,9,999999999,0.0,999,999,99
2050,2,27,11,0,*?*?*?*?*?*?*?*?*?*?*?*?*?*?*?*?*?*?*?*?*?*?,9.5,6.6,100,103383,693,1394,317,212.8,56.9,184.5,23407,5630,20800,5676,42,2.1,9,5,9999,99999,9,999999999,0.0,999,999,99
2050,2,27,12,0,*?*?*?*?*?*?*?*?*?*?*?*?*?*?*?*?*?*?*?*?*?*?,9.8,5.9,100,103383,723,1394,323,128.3,0.0,128.3,15202,0,15258,5811,40,1.5,10,5,9999,99999,9,999999999,0.0,999,999,99
2050,2,27,13,0,*?*?*?*?*?*?*?*?*?*?*?*?*?*?*?*?*?*?*?*?*?*?,10.0,5.8,98,103383,692,1393,324,122.4,0.0,122.4,14468,0,14520,5486,43,1.5,10,5,9999,99999,9,999999999,0.0,999,999,99
2050,2,27,14,0,*?*?*?*?*?*?*?*?*?*?*?*?*?*?*?*?*?*?*?*?*?*?,9.8,5.8,100,103383,604,1393,323,105.0,0.0,105.0,12352,0,12393,4569,47,1.0,10,5,9999,99999,9,999999999,0.0,999,999,99
2050,2,27,15,0,*?*?*?*?*?*?*?*?*?*?*?*?*?*?*?*?*?*?*?*?*?*?,9.5,5.8,100,103383,464,1393,322,77.3,0.0,77.3,9044,0,9069,3207,50,2.1,10,5,9999,99999,9,999999999,0.0,999,999,99
2050,2,27,16,0,*?*?*?*?*?*?*?*?*?*?*?*?*?*?*?*?*?*?*?*?*?*?,9.5,7.7,100,103383,282,1395,321,41.4,0.0,41.4,4828,0,4838,1623,53,0.5,10,5,9999,99999,9,999999999,0.6,999,999,99
2050,2,27,17,0,*?*?*?*?*?*?*?*?*?*?*?*?*?*?*?*?*?*?*?*?*?*?,9.5,8.9,100,103383,70,1403,321,0.0,0.0,0.0,0,0,0,0,57,1.5,10,5,9999,99999,9,999999999,0.2,999,999,99
2050,2,27,18,0,*?*?*?*?*?*?*?*?*?*?*?*?*?*?*?*?*?*?*?*?*?*?,9.2,9.2,100,103383,0,-0,320,0.0,-0.0,0.0,0,0,0,0,60,1.0,10,5,9999,99999,9,999999999,0.4,999,999,99
2050,2,27,19,0,*?*?*?*?*?*?*?*?*?*?*?*?*?*?*?*?*?*?*?*?*?*?,7.4,7.4,100,103383,0,-0,312,0.0,-0.0,0.0,0,0,0,0,58,1.0,10,5,9999,99999,9,999999999,0.8,999,999,99
2050,2,27,20,0,*?*?*?*?*?*?*?*?*?*?*?*?*?*?*?*?*?*?*?*?*?*?,8.1,8.1,100,103383,0,-0,315,0.0,-0.0,0.0,0,0,0,0,57,0.5,10,5,9999,99999,9,999999999,0.7,999,999,99
2050,2,27,21,0,*?*?*?*?*?*?*?*?*?*?*?*?*?*?*?*?*?*?*?*?*?*?,7.7,7.7,100,103383,0,-0,313,0.0,-0.0,0.0,0,0,0,0,55,0.0,10,5,9999,99999,9,999999999,0.0,999,999,99
2050,2,27,22,0,*?*?*?*?*?*?*?*?*?*?*?*?*?*?*?*?*?*?*?*?*?*?,7.5,7.4,100,103383,0,-0,312,0.0,-0.0,0.0,0,0,0,0,53,1.0,10,5,9999,99999,9,999999999,0.3,999,999,99
2050,2,27,23,0,*?*?*?*?*?*?*?*?*?*?*?*?*?*?*?*?*?*?*?*?*?*?,6.9,7.0,100,103383,0,-0,310,0.0,-0.0,0.0,0,0,0,0,52,0.5,10,5,9999,99999,9,999999999,0.1,999,999,99
2050,2,27,24,0,*?*?*?*?*?*?*?*?*?*?*?*?*?*?*?*?*?*?*?*?*?*?,8.2,4.5,100,103383,0,-0,316,0.0,-0.0,0.0,0,0,0,0,50,1.5,10,5,9999,99999,9,999999999,0.0,999,999,99
2050,2,28,1,0,*?*?*?*?*?*?*?*?*?*?*?*?*?*?*?*?*?*?*?*?*?*?,5.6,5.6,100,102895,0,-0,304,0.0,-0.0,0.0,0,0,0,0,52,0.5,10,5,9999,99999,9,999999999,0.2,999,999,99
2050,2,28,2,0,*?*?*?*?*?*?*?*?*?*?*?*?*?*?*?*?*?*?*?*?*?*?,5.3,5.3,100,102895,0,-0,303,0.0,-0.0,0.0,0,0,0,0,53,0.5,10,5,9999,99999,9,999999999,0.0,999,999,99
2050,2,28,3,0,*?*?*?*?*?*?*?*?*?*?*?*?*?*?*?*?*?*?*?*?*?*?,5.3,5.3,100,102895,0,-0,303,0.0,-0.0,0.0,0,0,0,0,55,0.5,10,5,9999,99999,9,999999999,0.1,999,999,99
2050,2,28,4,0,*?*?*?*?*?*?*?*?*?*?*?*?*?*?*?*?*?*?*?*?*?*?,4.6,4.3,98,102895,0,-0,300,0.0,-0.0,0.0,0,0,0,0,57,1.0,10,5,9999,99999,9,999999999,0.0,999,999,99
2050,2,28,5,0,*?*?*?*?*?*?*?*?*?*?*?*?*?*?*?*?*?*?*?*?*?*?,3.8,3.8,100,102895,0,-0,297,0.0,-0.0,0.0,0,0,0,0,58,1.0,10,5,9999,99999,9,999999999,0.7,999,999,99
2050,2,28,6,0,*?*?*?*?*?*?*?*?*?*?*?*?*?*?*?*?*?*?*?*?*?*?,4.1,4.1,100,102895,0,-0,298,0.0,-0.0,0.0,0,0,0,0,60,0.5,10,5,9999,99999,9,999999999,0.9,999,999,99
2050,2,28,7,0,*?*?*?*?*?*?*?*?*?*?*?*?*?*?*?*?*?*?*?*?*?*?,4.4,3.6,95,102895,79,1389,299,1.4,0.0,1.4,193,-0,193,59,62,1.5,10,5,9999,99999,9,999999999,0.8,999,999,99
2050,2,28,8,0,*?*?*?*?*?*?*?*?*?*?*?*?*?*?*?*?*?*?*?*?*?*?,5.2,3.6,90,102895,291,1391,298,75.2,47.8,65.2,8265,3893,7405,1695,63,0.5,9,5,9999,99999,9,999999999,1.6,999,999,99
2050,2,28,9,0,*?*?*?*?*?*?*?*?*?*?*?*?*?*?*?*?*?*?*?*?*?*?,5.9,5.6,98,102895,474,1394,285,254.9,393.6,121.1,26563,36018,15239,2315,65,0.5,5,3,9999,99999,9,999999999,0.5,999,999,99
2050,2,28,10,0,*?*?*?*?*?*?*?*?*?*?*?*?*?*?*?*?*?*?*?*?*?*?,8.2,6.1,87,102895,613,1393,291,356.6,476.5,146.9,37645,46594,18344,2946,67,0.5,4,2,9999,99999,9,999999999,0.2,999,999,99
2050,2,28,11,0,*?*?*?*?*?*?*?*?*?*?*?*?*?*?*?*?*?*?*?*?*?*?,10.7,6.1,73,102895,701,1394,288,427.7,589.3,131.3,44545,57845,17944,2754,68,2.1,1,0,9999,99999,9,999999999,0.1,999,999,99
2050,2,28,12,0,*?*?*?*?*?*?*?*?*?*?*?*?*?*?*?*?*?*?*?*?*?*?,10.7,6.1,73,102895,730,1393,306,417.7,418.4,198.4,43781,41995,23852,4326,70,1.5,5,3,9999,99999,9,999999999,0.7,999,999,99
2050,2,28,13,0,*?*?*?*?*?*?*?*?*?*?*?*?*?*?*?*?*?*?*?*?*?*?,11.1,6.9,75,102895,700,1394,308,398.4,416.4,189.2,41688,41649,22788,4039,68,1.5,5,3,9999,99999,9,999999999,0.0,999,999,99
2050,2,28,14,0,*?*?*?*?*?*?*?*?*?*?*?*?*?*?*?*?*?*?*?*?*?*?,10.8,6.6,75,102895,611,1393,306,342.3,409.5,162.6,35726,39990,19879,3296,67,1.0,5,3,9999,99999,9,999999999,0.0,999,999,99
2050,2,28,15,0,*?*?*?*?*?*?*?*?*?*?*?*?*?*?*?*?*?*?*?*?*?*?,11.2,7.0,75,102895,471,1393,305,262.9,457.3,108.3,27689,41919,13884,2045,65,2.1,4,2,9999,99999,9,999999999,0.1,999,999,99
2050,2,28,16,0,*?*?*?*?*?*?*?*?*?*?*?*?*?*?*?*?*?*?*?*?*?*?,11.0,7.1,77,102895,288,1391,328,42.7,0.0,42.7,4984,0,4994,1677,63,0.5,10,5,9999,99999,9,999999999,0.0,999,999,99
2050,2,28,17,0,*?*?*?*?*?*?*?*?*?*?*?*?*?*?*?*?*?*?*?*?*?*?,10.0,6.7,80,102895,76,1392,316,1.8,8.5,1.4,245,307,275,22,62,1.5,8,4,9999,99999,9,999999999,0.2,999,999,99
2050,2,28,18,0,*?*?*?*?*?*?*?*?*?*?*?*?*?*?*?*?*?*?*?*?*?*?,8.7,7.3,91,102895,0,-0,318,0.0,-0.0,0.0,0,0,0,0,60,1.0,10,5,9999,99999,9,999999999,2.4,999,999,99
2050,2,28,19,0,*?*?*?*?*?*?*?*?*?*?*?*?*?*?*?*?*?*?*?*?*?*?,8.6,7.4,92,102895,0,-0,317,0.0,-0.0,0.0,0,0,0,0,100,1.0,10,5,9999,99999,9,999999999,0.9,999,999,99
2050,2,28,20,0,*?*?*?*?*?*?*?*?*?*?*?*?*?*?*?*?*?*?*?*?*?*?,7.8,5.9,88,102895,0,-0,314,0.0,-0.0,0.0,0,0,0,0,140,0.5,10,5,9999,99999,9,999999999,0.0,999,999,99
2050,2,28,21,0,*?*?*?*?*?*?*?*?*?*?*?*?*?*?*?*?*?*?*?*?*?*?,7.0,5.1,88,102895,0,-0,311,0.0,-0.0,0.0,0,0,0,0,180,0.0,10,5,9999,99999,9,999999999,0.0,999,999,99
2050,2,28,22,0,*?*?*?*?*?*?*?*?*?*?*?*?*?*?*?*?*?*?*?*?*?*?,6.3,4.6,89,102895,0,-0,308,0.0,-0.0,0.0,0,0,0,0,220,1.0,10,5,9999,99999,9,999999999,0.1,999,999,99
2050,2,28,23,0,*?*?*?*?*?*?*?*?*?*?*?*?*?*?*?*?*?*?*?*?*?*?,5.9,5.5,97,102895,0,-0,306,0.0,-0.0,0.0,0,0,0,0,260,0.5,10,5,9999,99999,9,999999999,0.4,999,999,99
2050,2,28,24,0,*?*?*?*?*?*?*?*?*?*?*?*?*?*?*?*?*?*?*?*?*?*?,6.4,6.4,100,102895,0,-0,308,0.0,-0.0,0.0,0,0,0,0,50,1.5,10,5,9999,99999,9,999999999,0.0,999,999,99
2050,2,29,1,0,*?*?*?*?*?*?*?*?*?*?*?*?*?*?*?*?*?*?*?*?*?*?,4.6,1.5,80,100374,0,-0,301,0.0,-0.0,0.0,0,0,0,0,267,0.5,10,5,9999,99999,9,999999999,0.3,999,999,99
2050,2,29,2,0,*?*?*?*?*?*?*?*?*?*?*?*?*?*?*?*?*?*?*?*?*?*?,4.2,-0.4,70,100374,0,-0,299,0.0,-0.0,0.0,0,0,0,0,233,0.5,10,5,9999,99999,9,999999999,0.0,999,999,99
2050,2,29,3,0,*?*?*?*?*?*?*?*?*?*?*?*?*?*?*?*?*?*?*?*?*?*?,3.2,-1.7,68,100374,0,-0,295,0.0,-0.0,0.0,0,0,0,0,200,0.5,10,5,9999,99999,9,999999999,0.0,999,999,99
2050,2,29,4,0,*?*?*?*?*?*?*?*?*?*?*?*?*?*?*?*?*?*?*?*?*?*?,3.7,-1.9,65,100374,0,-0,297,0.0,-0.0,0.0,0,0,0,0,167,1.0,10,5,9999,99999,9,999999999,0.3,999,999,99
2050,2,29,5,0,*?*?*?*?*?*?*?*?*?*?*?*?*?*?*?*?*?*?*?*?*?*?,3.3,-2.7,63,100374,0,-0,296,0.0,-0.0,0.0,0,0,0,0,133,1.0,10,5,9999,99999,9,999999999,0.2,999,999,99
2050,2,29,6,0,*?*?*?*?*?*?*?*?*?*?*?*?*?*?*?*?*?*?*?*?*?*?,3.2,-1.3,71,100374,0,-0,295,0.0,-0.0,0.0,0,0,0,0,100,0.5,10,5,9999,99999,9,999999999,0.0,999,999,99
2050,2,29,7,0,*?*?*?*?*?*?*?*?*?*?*?*?*?*?*?*?*?*?*?*?*?*?,3.1,-1.9,67,100374,87,1391,295,3.0,0.0,3.0,388,-0,387,122,118,1.5,10,5,9999,99999,9,999999999,0.6,999,999,99
2050,2,29,8,0,*?*?*?*?*?*?*?*?*?*?*?*?*?*?*?*?*?*?*?*?*?*?,3.4,-1.3,70,100374,299,1391,285,103.3,121.1,77.3,11288,9764,8954,1671,137,0.5,8,4,9999,99999,9,999999999,0.0,999,999,99
2050,2,29,9,0,*?*?*?*?*?*?*?*?*?*?*?*?*?*?*?*?*?*?*?*?*?*?,3.8,-0.8,70,100374,481,1391,292,140.4,54.0,121.8,15421,5043,13745,3391,155,0.5,9,5,9999,99999,9,999999999,0.0,999,999,99
2050,2,29,10,0,*?*?*?*?*?*?*?*?*?*?*?*?*?*?*?*?*?*?*?*?*?*?,5.5,-1.1,62,100374,621,1393,294,249.5,141.0,186.6,27218,14160,21120,4483,173,0.5,8,4,9999,99999,9,999999999,0.3,999,999,99
2050,2,29,11,0,*?*?*?*?*?*?*?*?*?*?*?*?*?*?*?*?*?*?*?*?*?*?,6.3,-1.5,56,100374,708,1392,297,289.2,143.3,216.3,31588,14721,24353,5414,192,2.1,8,4,9999,99999,9,999999999,0.0,999,999,99
2050,2,29,12,0,*?*?*?*?*?*?*?*?*?*?*?*?*?*?*?*?*?*?*?*?*?*?,6.2,-0.0,64,100374,738,1393,303,228.3,57.3,197.9,25126,5709,22315,6236,210,1.5,9,5,9999,99999,9,999999999,0.0,999,999,99
2050,2,29,13,0,*?*?*?*?*?*?*?*?*?*?*?*?*?*?*?*?*?*?*?*?*?*?,6.5,0.4,65,100374,707,1393,299,288.5,143.2,215.8,31520,14714,24303,5398,205,1.5,8,4,9999,99999,9,999999999,0.0,999,999,99
2050,2,29,14,0,*?*?*?*?*?*?*?*?*?*?*?*?*?*?*?*?*?*?*?*?*?*?,6.7,1.5,69,100374,618,1392,305,187.4,56.1,162.5,20598,5472,18321,4817,200,1.0,9,5,9999,99999,9,999999999,0.0,999,999,99
2050,2,29,15,0,*?*?*?*?*?*?*?*?*?*?*?*?*?*?*?*?*?*?*?*?*?*?,6.4,1.5,70,100374,478,1393,309,80.1,0.0,80.1,9376,0,9403,3340,195,2.1,10,5,9999,99999,9,999999999,0.0,999,999,99
2050,2,29,16,0,*?*?*?*?*?*?*?*?*?*?*?*?*?*?*?*?*?*?*?*?*?*?,6.3,2.3,75,100374,295,1392,303,76.5,48.0,66.3,8396,3951,7518,1726,190,0.5,9,5,9999,99999,9,999999999,0.0,999,999,99
2050,2,29,17,0,*?*?*?*?*?*?*?*?*?*?*?*?*?*?*?*?*?*?*?*?*?*?,6.2,2.3,75,100374,83,1400,303,3.6,8.1,3.1,442,267,471,47,185,1.5,9,5,9999,99999,9,999999999,0.0,999,999,99
2050,2,29,18,0,*?*?*?*?*?*?*?*?*?*?*?*?*?*?*?*?*?*?*?*?*?*?,5.1,0.6,72,100374,0,-0,303,0.0,-0.0,0.0,0,0,0,0,180,1.0,10,5,9999,99999,9,999999999,0.2,999,999,99
2050,2,29,19,0,*?*?*?*?*?*?*?*?*?*?*?*?*?*?*?*?*?*?*?*?*?*?,5.3,0.4,70,100374,0,-0,304,0.0,-0.0,0.0,0,0,0,0,183,1.0,10,5,9999,99999,9,999999999,0.0,999,999,99
2050,2,29,20,0,*?*?*?*?*?*?*?*?*?*?*?*?*?*?*?*?*?*?*?*?*?*?,5.3,1.9,77,100374,0,-0,304,0.0,-0.0,0.0,0,0,0,0,187,0.5,10,5,9999,99999,9,999999999,0.0,999,999,99
2050,2,29,21,0,*?*?*?*?*?*?*?*?*?*?*?*?*?*?*?*?*?*?*?*?*?*?,4.1,1.0,80,100374,0,-0,299,0.0,-0.0,0.0,0,0,0,0,190,0.0,10,5,9999,99999,9,999999999,0.0,999,999,99
2050,2,29,22,0,*?*?*?*?*?*?*?*?*?*?*?*?*?*?*?*?*?*?*?*?*?*?,4.2,1.0,80,100374,0,-0,299,0.0,-0.0,0.0,0,0,0,0,193,1.0,10,5,9999,99999,9,999999999,0.0,999,999,99
2050,2,29,23,0,*?*?*?*?*?*?*?*?*?*?*?*?*?*?*?*?*?*?*?*?*?*?,5.2,1.7,78,100374,0,-0,303,0.0,-0.0,0.0,0,0,0,0,197,0.5,10,5,9999,99999,9,999999999,0.0,999,999,99
2050,2,29,24,0,*?*?*?*?*?*?*?*?*?*?*?*?*?*?*?*?*?*?*?*?*?*?,5.4,3.6,87,100374,0,-0,304,0.0,-0.0,0.0,0,0,0,0,300,1.5,10,5,9999,99999,9,999999999,0.0,999,999,99
2050,3,1,1,0,*?*?*?*?*?*?*?*?*?*?*?*?*?*?*?*?*?*?*?*?*?*?,6.5,1.7,71,99245.8,0,-0,309,0.0,-0.0,0.0,0,0,0,0,200,0.5,10,5,9999,99999,9,999999999,0.1,999,999,99
2050,3,1,2,0,*?*?*?*?*?*?*?*?*?*?*?*?*?*?*?*?*?*?*?*?*?*?,6.3,1.7,71,99245.8,0,-0,308,0.0,-0.0,0.0,0,0,0,0,200,0.5,10,5,9999,99999,9,999999999,0.0,999,999,99
2050,3,1,3,0,*?*?*?*?*?*?*?*?*?*?*?*?*?*?*?*?*?*?*?*?*?*?,6.2,1.9,73,99245.8,0,-0,308,0.0,-0.0,0.0,0,0,0,0,200,0.5,10,5,9999,99999,9,999999999,0.1,999,999,99
2050,3,1,4,0,*?*?*?*?*?*?*?*?*?*?*?*?*?*?*?*?*?*?*?*?*?*?,6.3,2.3,74,99245.8,0,-0,308,0.0,-0.0,0.0,0,0,0,0,200,1.0,10,5,9999,99999,9,999999999,0.0,999,999,99
2050,3,1,5,0,*?*?*?*?*?*?*?*?*?*?*?*?*?*?*?*?*?*?*?*?*?*?,6.4,2.1,73,99245.8,0,-0,308,0.0,-0.0,0.0,0,0,0,0,200,1.0,10,5,9999,99999,9,999999999,0.0,999,999,99
2050,3,1,6,0,*?*?*?*?*?*?*?*?*?*?*?*?*?*?*?*?*?*?*?*?*?*?,6.3,3.0,79,99245.8,0,-0,308,0.0,-0.0,0.0,0,0,0,0,200,0.5,10,5,9999,99999,9,999999999,0.0,999,999,99
2050,3,1,7,0,*?*?*?*?*?*?*?*?*?*?*?*?*?*?*?*?*?*?*?*?*?*?,6.8,2.9,75,99245.8,95,1391,310,4.6,0.0,4.6,577,-0,577,185,202,1.5,10,5,9999,99999,9,999999999,0.0,999,999,99
2050,3,1,8,0,*?*?*?*?*?*?*?*?*?*?*?*?*?*?*?*?*?*?*?*?*?*?,6.6,3.4,79,99245.8,307,1390,300,107.0,122.1,80.1,11685,9953,9263,1734,203,0.5,8,4,9999,99999,9,999999999,0.0,999,999,99
2050,3,1,9,0,*?*?*?*?*?*?*?*?*?*?*?*?*?*?*?*?*?*?*?*?*?*?,6.3,3.6,82,99245.8,489,1391,299,189.8,136.0,142.0,20673,12973,16175,3244,205,0.5,8,4,9999,99999,9,999999999,0.0,999,999,99
2050,3,1,10,0,*?*?*?*?*?*?*?*?*?*?*?*?*?*?*?*?*?*?*?*?*?*?,6.3,4.3,86,99245.8,629,1392,308,110.0,0.0,110.0,12960,0,13004,4828,207,0.5,10,5,9999,99999,9,999999999,0.0,999,999,99
2050,3,1,11,0,*?*?*?*?*?*?*?*?*?*?*?*?*?*?*?*?*?*?*?*?*?*?,7.1,4.6,83,99245.8,716,1392,302,292.8,143.4,219.0,31989,14763,24649,5505,208,2.1,8,4,9999,99999,9,999999999,0.0,999,999,99
2050,3,1,12,0,*?*?*?*?*?*?*?*?*?*?*?*?*?*?*?*?*?*?*?*?*?*?,6.6,4.5,85,99245.8,745,1392,309,133.0,0.0,133.0,15770,0,15829,6064,210,1.5,10,5,9999,99999,9,999999999,0.0,999,999,99
2050,3,1,13,0,*?*?*?*?*?*?*?*?*?*?*?*?*?*?*?*?*?*?*?*?*?*?,7.0,4.6,85,99245.8,714,1391,311,126.9,0.0,126.9,15018,0,15073,5728,213,1.5,10,5,9999,99999,9,999999999,0.0,999,999,99
2050,3,1,14,0,*?*?*?*?*?*?*?*?*?*?*?*?*?*?*?*?*?*?*?*?*?*?,6.7,4.1,83,99245.8,625,1391,305,189.9,56.2,164.6,20876,5489,18566,4898,217,1.0,9,5,9999,99999,9,999999999,0.0,999,999,99
2050,3,1,15,0,*?*?*?*?*?*?*?*?*?*?*?*?*?*?*?*?*?*?*?*?*?*?,6.6,4.1,83,99245.8,485,1393,300,187.7,135.8,140.4,20442,12918,16000,3203,220,2.1,8,4,9999,99999,9,999999999,0.0,999,999,99
2050,3,1,16,0,*?*?*?*?*?*?*?*?*?*?*?*?*?*?*?*?*?*?*?*?*?*?,7.1,4.6,83,99245.8,302,1393,307,78.8,48.4,68.4,8651,4007,7745,1782,223,0.5,9,5,9999,99999,9,999999999,0.0,999,999,99
2050,3,1,17,0,*?*?*?*?*?*?*?*?*?*?*?*?*?*?*?*?*?*?*?*?*?*?,6.8,5.1,88,99245.8,89,1391,305,5.9,12.2,5.1,695,424,730,78,227,1.5,9,5,9999,99999,9,999999999,0.0,999,999,99
2050,3,1,18,0,*?*?*?*?*?*?*?*?*?*?*?*?*?*?*?*?*?*?*?*?*?*?,6.9,4.6,85,99245.8,0,-0,310,0.0,-0.0,0.0,0,0,0,0,230,1.0,10,5,9999,99999,9,999999999,0.0,999,999,99
2050,3,1,19,0,*?*?*?*?*?*?*?*?*?*?*?*?*?*?*?*?*?*?*?*?*?*?,6.8,4.3,83,99245.8,0,-0,310,0.0,-0.0,0.0,0,0,0,0,235,1.0,10,5,9999,99999,9,999999999,0.0,999,999,99
2050,3,1,20,0,*?*?*?*?*?*?*?*?*?*?*?*?*?*?*?*?*?*?*?*?*?*?,6.4,3.4,80,99245.8,0,-0,308,0.0,-0.0,0.0,0,0,0,0,240,0.5,10,5,9999,99999,9,999999999,0.0,999,999,99
2050,3,1,21,0,*?*?*?*?*?*?*?*?*?*?*?*?*?*?*?*?*?*?*?*?*?*?,6.9,2.9,74,99245.8,0,-0,310,0.0,-0.0,0.0,0,0,0,0,245,0.0,10,5,9999,99999,9,999999999,0.0,999,999,99
2050,3,1,22,0,*?*?*?*?*?*?*?*?*?*?*?*?*?*?*?*?*?*?*?*?*?*?,6.4,2.1,73,99245.8,0,-0,308,0.0,-0.0,0.0,0,0,0,0,250,1.0,10,5,9999,99999,9,999999999,0.0,999,999,99
2050,3,1,23,0,*?*?*?*?*?*?*?*?*?*?*?*?*?*?*?*?*?*?*?*?*?*?,6.2,1.9,74,99245.8,0,-0,308,0.0,-0.0,0.0,0,0,0,0,255,0.5,10,5,9999,99999,9,999999999,0.0,999,999,99
2050,3,1,24,0,*?*?*?*?*?*?*?*?*?*?*?*?*?*?*?*?*?*?*?*?*?*?,6.2,1.7,72,99245.8,0,-0,308,0.0,-0.0,0.0,0,0,0,0,200,1.5,10,5,9999,99999,9,999999999,0.1,999,999,99
2050,3,2,1,0,*?*?*?*?*?*?*?*?*?*?*?*?*?*?*?*?*?*?*?*?*?*?,4.5,-0.4,70,98547.9,0,-0,301,0.0,-0.0,0.0,0,0,0,0,258,0.5,10,5,9999,99999,9,999999999,0.0,999,999,99
2050,3,2,2,0,*?*?*?*?*?*?*?*?*?*?*?*?*?*?*?*?*?*?*?*?*?*?,3.7,-1.5,68,98547.9,0,-0,297,0.0,-0.0,0.0,0,0,0,0,257,0.5,10,5,9999,99999,9,999999999,0.0,999,999,99
2050,3,2,3,0,*?*?*?*?*?*?*?*?*?*?*?*?*?*?*?*?*?*?*?*?*?*?,3.3,-2.2,66,98547.9,0,-0,296,0.0,-0.0,0.0,0,0,0,0,255,0.5,10,5,9999,99999,9,999999999,0.0,999,999,99
2050,3,2,4,0,*?*?*?*?*?*?*?*?*?*?*?*?*?*?*?*?*?*?*?*?*?*?,2.9,-3.1,63,98547.9,0,-0,294,0.0,-0.0,0.0,0,0,0,0,253,1.0,10,5,9999,99999,9,999999999,0.0,999,999,99
2050,3,2,5,0,*?*?*?*?*?*?*?*?*?*?*?*?*?*?*?*?*?*?*?*?*?*?,3.1,-1.7,70,98547.9,0,-0,295,0.0,-0.0,0.0,0,0,0,0,252,1.0,10,5,9999,99999,9,999999999,0.0,999,999,99
2050,3,2,6,0,*?*?*?*?*?*?*?*?*?*?*?*?*?*?*?*?*?*?*?*?*?*?,3.2,-2.2,66,98547.9,0,-0,295,0.0,-0.0,0.0,0,0,0,0,250,0.5,10,5,9999,99999,9,999999999,0.0,999,999,99
2050,3,2,7,0,*?*?*?*?*?*?*?*?*?*?*?*?*?*?*?*?*?*?*?*?*?*?,3.4,-1.7,68,98547.9,103,1391,285,14.1,48.1,10.6,1608,2084,1654,177,253,1.5,8,4,9999,99999,9,999999999,0.0,999,999,99
2050,3,2,8,0,*?*?*?*?*?*?*?*?*?*?*?*?*?*?*?*?*?*?*?*?*?*?,3.3,-1.7,69,98547.9,315,1390,274,145.1,286.9,80.1,15025,22671,10295,1478,257,0.5,6,3,9999,99999,9,999999999,0.0,999,999,99
2050,3,2,9,0,*?*?*?*?*?*?*?*?*?*?*?*?*?*?*?*?*?*?*?*?*?*?,4.2,-1.1,68,98547.9,497,1390,278,253.6,317.9,140.0,26961,30414,16117,2869,260,0.5,6,3,9999,99999,9,999999999,0.0,999,999,99
2050,3,2,10,0,*?*?*?*?*?*?*?*?*?*?*?*?*?*?*?*?*?*?*?*?*?*?,4.5,-0.0,73,98547.9,636,1390,280,336.7,329.6,185.8,35958,33581,21032,4058,263,0.5,6,3,9999,99999,9,999999999,0.0,999,999,99
2050,3,2,11,0,*?*?*?*?*?*?*?*?*?*?*?*?*?*?*?*?*?*?*?*?*?*?,5.2,0.4,71,98547.9,724,1392,288,350.3,240.4,225.3,37415,25053,25096,5219,267,2.1,7,4,9999,99999,9,999999999,0.0,999,999,99
2050,3,2,12,0,*?*?*?*?*?*?*?*?*?*?*?*?*?*?*?*?*?*?*?*?*?*?,5.5,0.2,69,98547.9,752,1390,300,233.7,57.4,202.6,25720,5734,22838,6434,270,1.5,9,5,9999,99999,9,999999999,0.0,999,999,99
2050,3,2,13,0,*?*?*?*?*?*?*?*?*?*?*?*?*?*?*?*?*?*?*?*?*?*?,5.9,0.8,70,98547.9,721,1390,286,387.3,334.6,213.8,41511,34866,23964,4898,282,1.5,6,3,9999,99999,9,999999999,0.0,999,999,99
2050,3,2,14,0,*?*?*?*?*?*?*?*?*?*?*?*?*?*?*?*?*?*?*?*?*?*?,5.3,1.9,79,98547.9,632,1390,289,301.3,236.6,193.7,32052,24057,21803,4265,293,1.0,7,4,9999,99999,9,999999999,0.0,999,999,99
2050,3,2,15,0,*?*?*?*?*?*?*?*?*?*?*?*?*?*?*?*?*?*?*?*?*?*?,5.6,1.9,78,98547.9,491,1390,285,250.2,317.2,138.1,26588,30244,15909,2823,305,2.1,6,3,9999,99999,9,999999999,0.0,999,999,99
2050,3,2,16,0,*?*?*?*?*?*?*?*?*?*?*?*?*?*?*?*?*?*?*?*?*?*?,5.6,0.8,72,98547.9,308,1390,290,127.1,204.7,81.7,13443,16162,9646,1570,317,0.5,7,4,9999,99999,9,999999999,0.0,999,999,99
2050,3,2,17,0,*?*?*?*?*?*?*?*?*?*?*?*?*?*?*?*?*?*?*?*?*?*?,5.5,1.5,75,98547.9,96,1398,295,10.7,39.4,8.0,1246,1633,1299,133,328,1.5,8,4,9999,99999,9,999999999,0.0,999,999,99
2050,3,2,18,0,*?*?*?*?*?*?*?*?*?*?*?*?*?*?*?*?*?*?*?*?*?*?,5.5,1.0,74,98547.9,0,-0,305,0.0,-0.0,0.0,0,0,0,0,340,1.0,10,5,9999,99999,9,999999999,0.0,999,999,99
2050,3,2,19,0,*?*?*?*?*?*?*?*?*?*?*?*?*?*?*?*?*?*?*?*?*?*?,4.2,0.6,78,98547.9,0,-0,299,0.0,-0.0,0.0,0,0,0,0,325,1.0,10,5,9999,99999,9,999999999,0.0,999,999,99
2050,3,2,20,0,*?*?*?*?*?*?*?*?*?*?*?*?*?*?*?*?*?*?*?*?*?*?,4.0,-0.4,73,98547.9,0,-0,298,0.0,-0.0,0.0,0,0,0,0,310,0.5,10,5,9999,99999,9,999999999,0.0,999,999,99
2050,3,2,21,0,*?*?*?*?*?*?*?*?*?*?*?*?*?*?*?*?*?*?*?*?*?*?,4.2,-1.7,65,98547.9,0,-0,299,0.0,-0.0,0.0,0,0,0,0,295,0.0,10,5,9999,99999,9,999999999,0.0,999,999,99
2050,3,2,22,0,*?*?*?*?*?*?*?*?*?*?*?*?*?*?*?*?*?*?*?*?*?*?,4.1,-2.4,62,98547.9,0,-0,299,0.0,-0.0,0.0,0,0,0,0,280,1.0,10,5,9999,99999,9,999999999,0.0,999,999,99
2050,3,2,23,0,*?*?*?*?*?*?*?*?*?*?*?*?*?*?*?*?*?*?*?*?*?*?,4.1,-2.4,61,98547.9,0,-0,299,0.0,-0.0,0.0,0,0,0,0,265,0.5,10,5,9999,99999,9,999999999,0.0,999,999,99
2050,3,2,24,0,*?*?*?*?*?*?*?*?*?*?*?*?*?*?*?*?*?*?*?*?*?*?,5.8,0.8,70,98547.9,0,-0,306,0.0,-0.0,0.0,0,0,0,0,260,1.5,10,5,9999,99999,9,999999999,0.0,999,999,99
2050,3,3,1,0,*?*?*?*?*?*?*?*?*?*?*?*?*?*?*?*?*?*?*?*?*?*?,4.0,2.5,90,100483,0,-0,298,0.0,-0.0,0.0,0,0,0,0,253,0.5,10,5,9999,99999,9,999999999,0.0,999,999,99
2050,3,3,2,0,*?*?*?*?*?*?*?*?*?*?*?*?*?*?*?*?*?*?*?*?*?*?,3.9,3.8,100,100483,0,-0,297,0.0,-0.0,0.0,0,0,0,0,257,0.5,10,5,9999,99999,9,999999999,0.0,999,999,99
2050,3,3,3,0,*?*?*?*?*?*?*?*?*?*?*?*?*?*?*?*?*?*?*?*?*?*?,3.9,3.9,100,100483,0,-0,297,0.0,-0.0,0.0,0,0,0,0,260,0.5,10,5,9999,99999,9,999999999,0.0,999,999,99
2050,3,3,4,0,*?*?*?*?*?*?*?*?*?*?*?*?*?*?*?*?*?*?*?*?*?*?,4.0,3.8,98,100483,0,-0,298,0.0,-0.0,0.0,0,0,0,0,263,1.0,10,5,9999,99999,9,999999999,0.0,999,999,99
2050,3,3,5,0,*?*?*?*?*?*?*?*?*?*?*?*?*?*?*?*?*?*?*?*?*?*?,3.9,3.2,96,100483,0,-0,297,0.0,-0.0,0.0,0,0,0,0,267,1.0,10,5,9999,99999,9,999999999,0.0,999,999,99
2050,3,3,6,0,*?*?*?*?*?*?*?*?*?*?*?*?*?*?*?*?*?*?*?*?*?*?,3.7,3.0,96,100483,0,-0,297,0.0,-0.0,0.0,0,0,0,0,270,0.5,10,5,9999,99999,9,999999999,0.0,999,999,99
2050,3,3,7,0,*?*?*?*?*?*?*?*?*?*?*?*?*?*?*?*?*?*?*?*?*?*?,4.1,3.4,95,100483,111,1390,294,13.5,22.4,11.7,1555,1118,1462,241,260,1.5,9,5,9999,99999,9,999999999,0.0,999,999,99
2050,3,3,8,0,*?*?*?*?*?*?*?*?*?*?*?*?*?*?*?*?*?*?*?*?*?*?,4.5,2.5,86,100483,323,1389,258,171.4,510.8,52.6,17769,41585,7937,978,250,0.5,1,0,9999,99999,9,999999999,0.0,999,999,99
2050,3,3,9,0,*?*?*?*?*?*?*?*?*?*?*?*?*?*?*?*?*?*?*?*?*?*?,4.6,2.5,86,100483,505,1390,254,295.5,569.2,88.6,30675,52786,12734,1705,240,0.5,0,0,9999,99999,9,999999999,0.0,999,999,99
2050,3,3,10,0,*?*?*?*?*?*?*?*?*?*?*?*?*?*?*?*?*?*?*?*?*?*?,4.9,2.9,87,100483,644,1390,255,390.3,589.6,117.1,40647,57269,16270,2386,230,0.5,0,0,9999,99999,9,999999999,0.0,999,999,99
2050,3,3,11,0,*?*?*?*?*?*?*?*?*?*?*?*?*?*?*?*?*?*?*?*?*?*?,5.3,2.5,83,100483,731,1390,256,449.6,598.4,134.9,46932,59132,18373,2900,220,2.1,0,0,9999,99999,9,999999999,0.0,999,999,99
2050,3,3,12,0,*?*?*?*?*?*?*?*?*?*?*?*?*?*?*?*?*?*?*?*?*?*?,5.3,1.3,76,100483,760,1390,254,469.2,600.8,140.7,49021,59634,19051,3091,210,1.5,0,0,9999,99999,9,999999999,0.0,999,999,99
2050,3,3,13,0,*?*?*?*?*?*?*?*?*?*?*?*?*?*?*?*?*?*?*?*?*?*?,5.6,1.3,74,100483,729,1391,260,447.7,592.0,137.4,46656,58412,18646,2939,195,1.5,1,0,9999,99999,9,999999999,0.0,999,999,99
2050,3,3,14,0,*?*?*?*?*?*?*?*?*?*?*?*?*?*?*?*?*?*?*?*?*?*?,5.7,1.9,76,100483,639,1390,305,112.2,0.0,112.2,13229,0,13274,4944,180,1.0,10,5,9999,99999,9,999999999,0.0,999,999,99
2050,3,3,15,0,*?*?*?*?*?*?*?*?*?*?*?*?*?*?*?*?*?*?*?*?*?*?,5.2,1.5,77,100483,498,1390,298,146.5,54.4,127.0,16083,5111,14330,3563,165,2.1,9,5,9999,99999,9,999999999,0.0,999,999,99
2050,3,3,16,0,*?*?*?*?*?*?*?*?*?*?*?*?*?*?*?*?*?*?*?*?*?*?,5.2,3.2,88,100483,315,1391,285,145.0,286.8,80.1,15014,22661,10289,1477,150,0.5,6,3,9999,99999,9,999999999,0.0,999,999,99
2050,3,3,17,0,*?*?*?*?*?*?*?*?*?*?*?*?*?*?*?*?*?*?*?*?*?*?,5.6,3.2,85,100483,102,1391,295,13.7,47.1,10.2,1561,2026,1608,171,135,1.5,8,4,9999,99999,9,999999999,0.0,999,999,99
2050,3,3,18,0,*?*?*?*?*?*?*?*?*?*?*?*?*?*?*?*?*?*?*?*?*?*?,5.0,3.8,92,100483,0,-0,302,0.0,-0.0,0.0,0,0,0,0,120,1.0,10,5,9999,99999,9,999999999,0.0,999,999,99
2050,3,3,19,0,*?*?*?*?*?*?*?*?*?*?*?*?*?*?*?*?*?*?*?*?*?*?,5.4,4.5,94,100483,0,-0,304,0.0,-0.0,0.0,0,0,0,0,153,1.0,10,5,9999,99999,9,999999999,0.0,999,999,99
2050,3,3,20,0,*?*?*?*?*?*?*?*?*?*?*?*?*?*?*?*?*?*?*?*?*?*?,4.8,3.2,90,100483,0,-0,301,0.0,-0.0,0.0,0,0,0,0,187,0.5,10,5,9999,99999,9,999999999,0.0,999,999,99
2050,3,3,21,0,*?*?*?*?*?*?*?*?*?*?*?*?*?*?*?*?*?*?*?*?*?*?,4.3,3.2,94,100483,0,-0,299,0.0,-0.0,0.0,0,0,0,0,220,0.0,10,5,9999,99999,9,999999999,0.0,999,999,99
2050,3,3,22,0,*?*?*?*?*?*?*?*?*?*?*?*?*?*?*?*?*?*?*?*?*?*?,4.2,3.2,94,100483,0,-0,299,0.0,-0.0,0.0,0,0,0,0,253,1.0,10,5,9999,99999,9,999999999,0.0,999,999,99
2050,3,3,23,0,*?*?*?*?*?*?*?*?*?*?*?*?*?*?*?*?*?*?*?*?*?*?,4.3,4.3,100,100483,0,-0,299,0.0,-0.0,0.0,0,0,0,0,287,0.5,10,5,9999,99999,9,999999999,0.0,999,999,99
2050,3,3,24,0,*?*?*?*?*?*?*?*?*?*?*?*?*?*?*?*?*?*?*?*?*?*?,4.1,-0.0,75,100483,0,-0,299,0.0,-0.0,0.0,0,0,0,0,250,1.5,10,5,9999,99999,9,999999999,0.0,999,999,99
2050,3,4,1,0,*?*?*?*?*?*?*?*?*?*?*?*?*?*?*?*?*?*?*?*?*?*?,4.2,0.2,74,102072,0,-0,299,0.0,-0.0,0.0,0,0,0,0,272,0.5,10,5,9999,99999,9,999999999,0.0,999,999,99
2050,3,4,2,0,*?*?*?*?*?*?*?*?*?*?*?*?*?*?*?*?*?*?*?*?*?*?,4.2,-1.9,63,102072,0,-0,299,0.0,-0.0,0.0,0,0,0,0,223,0.5,10,5,9999,99999,9,999999999,0.0,999,999,99
2050,3,4,3,0,*?*?*?*?*?*?*?*?*?*?*?*?*?*?*?*?*?*?*?*?*?*?,3.5,-2.7,62,102072,0,-0,297,0.0,-0.0,0.0,0,0,0,0,175,0.5,10,5,9999,99999,9,999999999,0.0,999,999,99
2050,3,4,4,0,*?*?*?*?*?*?*?*?*?*?*?*?*?*?*?*?*?*?*?*?*?*?,3.4,-2.7,63,102072,0,-0,296,0.0,-0.0,0.0,0,0,0,0,127,1.0,10,5,9999,99999,9,999999999,0.0,999,999,99
2050,3,4,5,0,*?*?*?*?*?*?*?*?*?*?*?*?*?*?*?*?*?*?*?*?*?*?,3.2,-1.9,67,102072,0,-0,295,0.0,-0.0,0.0,0,0,0,0,78,1.0,10,5,9999,99999,9,999999999,0.0,999,999,99
2050,3,4,6,0,*?*?*?*?*?*?*?*?*?*?*?*?*?*?*?*?*?*?*?*?*?*?,3.0,-1.3,71,102072,0,-0,294,0.0,-0.0,0.0,0,0,0,0,30,0.5,10,5,9999,99999,9,999999999,0.0,999,999,99
2050,3,4,7,0,*?*?*?*?*?*?*?*?*?*?*?*?*?*?*?*?*?*?*?*?*?*?,3.4,-1.3,70,102072,119,1388,275,28.2,147.5,15.6,2967,7906,2571,295,63,1.5,6,3,9999,99999,9,999999999,0.0,999,999,99
2050,3,4,8,0,*?*?*?*?*?*?*?*?*?*?*?*?*?*?*?*?*?*?*?*?*?*?,3.8,-1.1,69,102072,331,1388,292,89.2,49.7,77.3,9785,4238,8751,2033,97,0.5,9,5,9999,99999,9,999999999,0.0,999,999,99
2050,3,4,9,0,*?*?*?*?*?*?*?*?*?*?*?*?*?*?*?*?*?*?*?*?*?*?,5.5,0.8,71,102072,513,1389,300,151.7,54.6,131.5,16657,5166,14838,3714,130,0.5,9,5,9999,99999,9,999999999,0.0,999,999,99
2050,3,4,10,0,*?*?*?*?*?*?*?*?*?*?*?*?*?*?*?*?*?*?*?*?*?*?,6.0,1.7,72,102072,652,1389,302,199.4,56.5,172.9,21930,5552,19496,5213,163,0.5,9,5,9999,99999,9,999999999,0.0,999,999,99
2050,3,4,11,0,*?*?*?*?*?*?*?*?*?*?*?*?*?*?*?*?*?*?*?*?*?*?,7.1,1.7,68,102072,739,1390,307,229.2,57.3,198.7,25228,5714,22404,6268,197,2.1,9,5,9999,99999,9,999999999,0.0,999,999,99
2050,3,4,12,0,*?*?*?*?*?*?*?*?*?*?*?*?*?*?*?*?*?*?*?*?*?*?,7.8,1.9,66,102072,767,1389,300,374.3,242.0,240.7,40047,25434,26676,5744,230,1.5,7,4,9999,99999,9,999999999,0.0,999,999,99
2050,3,4,13,0,*?*?*?*?*?*?*?*?*?*?*?*?*?*?*?*?*?*?*?*?*?*?,7.5,2.3,69,102072,736,1390,294,396.3,335.3,218.8,42507,35057,24483,5061,223,1.5,6,3,9999,99999,9,999999999,0.0,999,999,99
2050,3,4,14,0,*?*?*?*?*?*?*?*?*?*?*?*?*?*?*?*?*?*?*?*?*?*?,7.3,2.7,72,102072,646,1389,303,261.6,141.7,195.7,28542,14363,22094,4757,217,1.0,8,4,9999,99999,9,999999999,0.0,999,999,99
2050,3,4,15,0,*?*?*?*?*?*?*?*?*?*?*?*?*?*?*?*?*?*?*?*?*?*?,7.8,2.7,69,102072,505,1390,305,197.3,136.8,147.5,21487,13157,16793,3391,210,2.1,8,4,9999,99999,9,999999999,0.0,999,999,99
2050,3,4,16,0,*?*?*?*?*?*?*?*?*?*?*?*?*?*?*?*?*?*?*?*?*?*?,7.7,2.5,69,102072,322,1392,304,113.7,123.8,85.1,12408,10283,9826,1849,203,0.5,8,4,9999,99999,9,999999999,0.0,999,999,99
2050,3,4,17,0,*?*?*?*?*?*?*?*?*?*?*?*?*?*?*?*?*?*?*?*?*?*?,7.5,2.3,69,102072,108,1384,303,16.7,53.8,12.5,1871,2401,1909,210,197,1.5,8,4,9999,99999,9,999999999,0.0,999,999,99
2050,3,4,18,0,*?*?*?*?*?*?*?*?*?*?*?*?*?*?*?*?*?*?*?*?*?*?,6.8,2.5,73,102072,0,-0,310,0.0,-0.0,0.0,0,0,0,0,190,1.0,10,5,9999,99999,9,999999999,0.0,999,999,99
2050,3,4,19,0,*?*?*?*?*?*?*?*?*?*?*?*?*?*?*?*?*?*?*?*?*?*?,5.7,2.7,80,102072,0,-0,305,0.0,-0.0,0.0,0,0,0,0,192,1.0,10,5,9999,99999,9,999999999,0.0,999,999,99
2050,3,4,20,0,*?*?*?*?*?*?*?*?*?*?*?*?*?*?*?*?*?*?*?*?*?*?,5.1,1.3,76,102072,0,-0,303,0.0,-0.0,0.0,0,0,0,0,193,0.5,10,5,9999,99999,9,999999999,0.0,999,999,99
2050,3,4,21,0,*?*?*?*?*?*?*?*?*?*?*?*?*?*?*?*?*?*?*?*?*?*?,5.2,1.0,74,102072,0,-0,303,0.0,-0.0,0.0,0,0,0,0,195,0.0,10,5,9999,99999,9,999999999,0.0,999,999,99
2050,3,4,22,0,*?*?*?*?*?*?*?*?*?*?*?*?*?*?*?*?*?*?*?*?*?*?,4.4,0.8,77,102072,0,-0,300,0.0,-0.0,0.0,0,0,0,0,197,1.0,10,5,9999,99999,9,999999999,0.0,999,999,99
2050,3,4,23,0,*?*?*?*?*?*?*?*?*?*?*?*?*?*?*?*?*?*?*?*?*?*?,4.4,0.8,77,102072,0,-0,300,0.0,-0.0,0.0,0,0,0,0,198,0.5,10,5,9999,99999,9,999999999,0.0,999,999,99
2050,3,4,24,0,*?*?*?*?*?*?*?*?*?*?*?*?*?*?*?*?*?*?*?*?*?*?,4.4,2.3,86,102072,0,-0,300,0.0,-0.0,0.0,0,0,0,0,320,1.5,10,5,9999,99999,9,999999999,0.0,999,999,99
2050,3,5,1,0,*?*?*?*?*?*?*?*?*?*?*?*?*?*?*?*?*?*?*?*?*?*?,4.0,3.2,95,102361,0,-0,298,0.0,-0.0,0.0,0,0,0,0,200,0.5,10,5,9999,99999,9,999999999,0.0,999,999,99
2050,3,5,2,0,*?*?*?*?*?*?*?*?*?*?*?*?*?*?*?*?*?*?*?*?*?*?,3.9,3.9,100,102361,0,-0,297,0.0,-0.0,0.0,0,0,0,0,200,0.5,10,5,9999,99999,9,999999999,0.0,999,999,99
2050,3,5,3,0,*?*?*?*?*?*?*?*?*?*?*?*?*?*?*?*?*?*?*?*?*?*?,3.1,3.0,100,102361,0,-0,294,0.0,-0.0,0.0,0,0,0,0,200,0.5,10,5,9999,99999,9,999999999,0.0,999,999,99
2050,3,5,4,0,*?*?*?*?*?*?*?*?*?*?*?*?*?*?*?*?*?*?*?*?*?*?,3.3,3.2,100,102361,0,-0,295,0.0,-0.0,0.0,0,0,0,0,200,1.0,10,5,9999,99999,9,999999999,0.0,999,999,99
2050,3,5,5,0,*?*?*?*?*?*?*?*?*?*?*?*?*?*?*?*?*?*?*?*?*?*?,3.0,2.7,99,102361,0,-0,294,0.0,-0.0,0.0,0,0,0,0,200,1.0,10,5,9999,99999,9,999999999,0.0,999,999,99
2050,3,5,6,0,*?*?*?*?*?*?*?*?*?*?*?*?*?*?*?*?*?*?*?*?*?*?,2.7,2.7,100,102361,0,-0,292,0.0,-0.0,0.0,0,0,0,0,200,0.5,10,5,9999,99999,9,999999999,0.0,999,999,99
2050,3,5,7,0,*?*?*?*?*?*?*?*?*?*?*?*?*?*?*?*?*?*?*?*?*?*?,3.5,3.4,100,102361,127,1387,278,33.1,161.9,18.3,3455,8893,2957,342,198,1.5,6,3,9999,99999,9,999999999,0.0,999,999,99
2050,3,5,8,0,*?*?*?*?*?*?*?*?*?*?*?*?*?*?*?*?*?*?*?*?*?*?,4.4,4.3,100,102361,339,1387,295,92.0,50.1,79.8,10096,4297,9027,2103,197,0.5,9,5,9999,99999,9,999999999,0.0,999,999,99
2050,3,5,9,0,*?*?*?*?*?*?*?*?*?*?*?*?*?*?*?*?*?*?*?*?*?*?,5.8,5.0,96,102361,521,1389,297,204.7,137.5,153.1,22301,13330,17410,3540,195,0.5,8,4,9999,99999,9,999999999,0.0,999,999,99
2050,3,5,10,0,*?*?*?*?*?*?*?*?*?*?*?*?*?*?*?*?*?*?*?*?*?*?,6.8,5.1,89,102361,660,1389,288,374.4,413.7,177.9,39125,41002,21543,3709,193,0.5,5,3,9999,99999,9,999999999,0.0,999,999,99
2050,3,5,11,0,*?*?*?*?*?*?*?*?*?*?*?*?*?*?*?*?*?*?*?*?*?*?,8.8,5.0,78,102361,746,1388,296,429.5,419.6,204.0,44996,42368,24346,4511,192,2.1,5,3,9999,99999,9,999999999,0.0,999,999,99
2050,3,5,12,0,*?*?*?*?*?*?*?*?*?*?*?*?*?*?*?*?*?*?*?*?*?*?,9.3,5.1,76,102361,775,1389,294,464.7,489.8,191.5,49264,49778,23218,4282,190,1.5,4,2,9999,99999,9,999999999,0.0,999,999,99
2050,3,5,13,0,*?*?*?*?*?*?*?*?*?*?*?*?*?*?*?*?*?*?*?*?*?*?,9.1,5.3,78,102361,743,1389,298,427.3,419.4,203.0,44762,42321,24238,4476,193,1.5,5,3,9999,99999,9,999999999,0.0,999,999,99
2050,3,5,14,0,*?*?*?*?*?*?*?*?*?*?*?*?*?*?*?*?*?*?*?*?*?*?,9.4,5.8,79,102361,653,1388,304,347.2,330.8,191.7,37110,33882,21645,4226,197,1.0,6,3,9999,99999,9,999999999,0.0,999,999,99
2050,3,5,15,0,*?*?*?*?*?*?*?*?*?*?*?*?*?*?*?*?*?*?*?*?*?*?,9.3,5.8,79,102361,512,1390,308,236.9,229.5,152.3,25093,22144,17394,3174,200,2.1,7,4,9999,99999,9,999999999,0.0,999,999,99
2050,3,5,16,0,*?*?*?*?*?*?*?*?*?*?*?*?*?*?*?*?*?*?*?*?*?*?,8.9,5.9,82,102361,328,1389,310,116.8,124.6,87.3,12738,10427,10082,1902,203,0.5,8,4,9999,99999,9,999999999,0.0,999,999,99
2050,3,5,17,0,*?*?*?*?*?*?*?*?*?*?*?*?*?*?*?*?*?*?*?*?*?*?,9.1,6.1,82,102361,115,1391,316,14.8,23.8,12.8,1705,1210,1602,266,207,1.5,9,5,9999,99999,9,999999999,0.0,999,999,99
2050,3,5,18,0,*?*?*?*?*?*?*?*?*?*?*?*?*?*?*?*?*?*?*?*?*?*?,7.7,5.9,89,102361,0,-0,314,0.0,-0.0,0.0,0,0,0,0,210,1.0,10,5,9999,99999,9,999999999,0.0,999,999,99
2050,3,5,19,0,*?*?*?*?*?*?*?*?*?*?*?*?*?*?*?*?*?*?*?*?*?*?,7.1,5.8,92,102361,0,-0,311,0.0,-0.0,0.0,0,0,0,0,208,1.0,10,5,9999,99999,9,999999999,0.0,999,999,99
2050,3,5,20,0,*?*?*?*?*?*?*?*?*?*?*?*?*?*?*?*?*?*?*?*?*?*?,5.3,4.8,97,102361,0,-0,303,0.0,-0.0,0.0,0,0,0,0,207,0.5,10,5,9999,99999,9,999999999,0.0,999,999,99
2050,3,5,21,0,*?*?*?*?*?*?*?*?*?*?*?*?*?*?*?*?*?*?*?*?*?*?,5.1,4.6,97,102361,0,-0,302,0.0,-0.0,0.0,0,0,0,0,205,0.0,10,5,9999,99999,9,999999999,0.0,999,999,99
2050,3,5,22,0,*?*?*?*?*?*?*?*?*?*?*?*?*?*?*?*?*?*?*?*?*?*?,5.2,4.5,96,102361,0,-0,303,0.0,-0.0,0.0,0,0,0,0,203,1.0,10,5,9999,99999,9,999999999,0.0,999,999,99
2050,3,5,23,0,*?*?*?*?*?*?*?*?*?*?*?*?*?*?*?*?*?*?*?*?*?*?,5.3,4.1,93,102361,0,-0,303,0.0,-0.0,0.0,0,0,0,0,202,0.5,10,5,9999,99999,9,999999999,0.0,999,999,99
2050,3,5,24,0,*?*?*?*?*?*?*?*?*?*?*?*?*?*?*?*?*?*?*?*?*?*?,4.3,2.1,86,102361,0,-0,299,0.0,-0.0,0.0,0,0,0,0,200,1.5,10,5,9999,99999,9,999999999,0.0,999,999,99
2050,3,6,1,0,*?*?*?*?*?*?*?*?*?*?*?*?*?*?*?*?*?*?*?*?*?*?,5.5,4.1,91,102350,0,-0,304,0.0,-0.0,0.0,0,0,0,0,203,0.5,10,5,9999,99999,9,999999999,0.0,999,999,99
2050,3,6,2,0,*?*?*?*?*?*?*?*?*?*?*?*?*?*?*?*?*?*?*?*?*?*?,5.5,4.1,90,102350,0,-0,304,0.0,-0.0,0.0,0,0,0,0,207,0.5,10,5,9999,99999,9,999999999,0.0,999,999,99
2050,3,6,3,0,*?*?*?*?*?*?*?*?*?*?*?*?*?*?*?*?*?*?*?*?*?*?,5.6,4.8,94,102350,0,-0,304,0.0,-0.0,0.0,0,0,0,0,210,0.5,10,5,9999,99999,9,999999999,0.0,999,999,99
2050,3,6,4,0,*?*?*?*?*?*?*?*?*?*?*?*?*?*?*?*?*?*?*?*?*?*?,5.1,4.3,94,102350,0,-0,302,0.0,-0.0,0.0,0,0,0,0,213,1.0,10,5,9999,99999,9,999999999,0.0,999,999,99
2050,3,6,5,0,*?*?*?*?*?*?*?*?*?*?*?*?*?*?*?*?*?*?*?*?*?*?,4.6,2.5,86,102350,0,-0,300,0.0,-0.0,0.0,0,0,0,0,217,1.0,10,5,9999,99999,9,999999999,0.0,999,999,99
2050,3,6,6,0,*?*?*?*?*?*?*?*?*?*?*?*?*?*?*?*?*?*?*?*?*?*?,5.0,2.5,84,102350,0,-0,302,0.0,-0.0,0.0,0,0,0,0,220,0.5,10,5,9999,99999,9,999999999,0.0,999,999,99
2050,3,6,7,0,*?*?*?*?*?*?*?*?*?*?*?*?*?*?*?*?*?*?*?*?*?*?,5.3,3.6,89,102350,135,1384,272,42.9,280.4,15.6,4493,17603,2621,342,223,1.5,3,2,9999,99999,9,999999999,0.0,999,999,99
2050,3,6,8,0,*?*?*?*?*?*?*?*?*?*?*?*?*?*?*?*?*?*?*?*?*?*?,5.6,3.6,86,102350,348,1390,273,186.1,473.5,67.5,19061,39172,9800,1222,227,0.5,3,2,9999,99999,9,999999999,0.0,999,999,99
2050,3,6,9,0,*?*?*?*?*?*?*?*?*?*?*?*?*?*?*?*?*?*?*?*?*?*?,6.6,5.0,89,102350,529,1388,283,302.5,466.7,124.6,31858,44213,15766,2407,230,0.5,4,2,9999,99999,9,999999999,0.0,999,999,99
2050,3,6,10,0,*?*?*?*?*?*?*?*?*?*?*?*?*?*?*?*?*?*?*?*?*?*?,8.8,6.1,83,102350,668,1389,276,407.0,592.3,122.1,42410,57850,16868,2522,233,0.5,0,0,9999,99999,9,999999999,0.0,999,999,99
2050,3,6,11,0,*?*?*?*?*?*?*?*?*?*?*?*?*?*?*?*?*?*?*?*?*?*?,9.6,5.6,76,102350,754,1388,287,464.5,574.7,152.4,48223,56743,20261,3285,237,2.1,2,1,9999,99999,9,999999999,0.0,999,999,99
2050,3,6,12,0,*?*?*?*?*?*?*?*?*?*?*?*?*?*?*?*?*?*?*?*?*?*?,10.0,5.1,72,102350,782,1388,284,485.0,596.5,148.9,50622,59319,19944,3319,240,1.5,1,0,9999,99999,9,999999999,0.0,999,999,99
2050,3,6,13,0,*?*?*?*?*?*?*?*?*?*?*?*?*?*?*?*?*?*?*?*?*?*?,10.0,6.1,76,102350,750,1388,307,405.3,336.1,223.7,43497,35238,24993,5229,202,1.5,6,3,9999,99999,9,999999999,0.0,999,999,99
2050,3,6,14,0,*?*?*?*?*?*?*?*?*?*?*?*?*?*?*?*?*?*?*?*?*?*?,10.3,5.9,74,102350,660,1388,299,389.2,481.2,160.3,41107,47773,19814,3306,163,1.0,4,2,9999,99999,9,999999999,0.0,999,999,99
2050,3,6,15,0,*?*?*?*?*?*?*?*?*?*?*?*?*?*?*?*?*?*?*?*?*?*?,10.2,5.9,75,102350,518,1387,299,295.4,465.1,121.7,31108,43842,15428,2341,125,2.1,4,2,9999,99999,9,999999999,0.0,999,999,99
2050,3,6,16,0,*?*?*?*?*?*?*?*?*?*?*?*?*?*?*?*?*?*?*?*?*?*?,10.2,6.1,75,102350,335,1390,291,179.0,499.0,58.7,18464,40983,8712,1080,87,0.5,2,1,9999,99999,9,999999999,0.0,999,999,99
2050,3,6,17,0,*?*?*?*?*?*?*?*?*?*?*?*?*?*?*?*?*?*?*?*?*?*?,10.0,5.9,76,102350,121,1385,307,29.6,151.8,16.3,3104,8190,2680,309,48,1.5,6,3,9999,99999,9,999999999,0.0,999,999,99
2050,3,6,18,0,*?*?*?*?*?*?*?*?*?*?*?*?*?*?*?*?*?*?*?*?*?*?,8.6,5.1,79,102350,0,-0,318,0.0,-0.0,0.0,0,0,0,0,10,1.0,10,5,9999,99999,9,999999999,0.0,999,999,99
2050,3,6,19,0,*?*?*?*?*?*?*?*?*?*?*?*?*?*?*?*?*?*?*?*?*?*?,8.7,5.9,82,102350,0,-0,318,0.0,-0.0,0.0,0,0,0,0,32,1.0,10,5,9999,99999,9,999999999,0.0,999,999,99
2050,3,6,20,0,*?*?*?*?*?*?*?*?*?*?*?*?*?*?*?*?*?*?*?*?*?*?,7.5,5.9,89,102350,0,-0,313,0.0,-0.0,0.0,0,0,0,0,53,0.5,10,5,9999,99999,9,999999999,0.0,999,999,99
2050,3,6,21,0,*?*?*?*?*?*?*?*?*?*?*?*?*?*?*?*?*?*?*?*?*?*?,6.9,6.2,96,102350,0,-0,310,0.0,-0.0,0.0,0,0,0,0,75,0.0,10,5,9999,99999,9,999999999,0.0,999,999,99
2050,3,6,22,0,*?*?*?*?*?*?*?*?*?*?*?*?*?*?*?*?*?*?*?*?*?*?,6.6,6.1,97,102350,0,-0,309,0.0,-0.0,0.0,0,0,0,0,97,1.0,10,5,9999,99999,9,999999999,0.0,999,999,99
2050,3,6,23,0,*?*?*?*?*?*?*?*?*?*?*?*?*?*?*?*?*?*?*?*?*?*?,6.7,6.2,97,102350,0,-0,309,0.0,-0.0,0.0,0,0,0,0,118,0.5,10,5,9999,99999,9,999999999,0.0,999,999,99
2050,3,6,24,0,*?*?*?*?*?*?*?*?*?*?*?*?*?*?*?*?*?*?*?*?*?*?,5.3,4.1,92,102350,0,-0,303,0.0,-0.0,0.0,0,0,0,0,200,1.5,10,5,9999,99999,9,999999999,0.0,999,999,99
2050,3,7,1,0,*?*?*?*?*?*?*?*?*?*?*?*?*?*?*?*?*?*?*?*?*?*?,7.5,6.2,90,102227,0,-0,313,0.0,-0.0,0.0,0,0,0,0,140,0.5,10,5,9999,99999,9,999999999,0.0,999,999,99
2050,3,7,2,0,*?*?*?*?*?*?*?*?*?*?*?*?*?*?*?*?*?*?*?*?*?*?,7.9,6.2,87,102227,0,-0,314,0.0,-0.0,0.0,0,0,0,0,140,0.5,10,5,9999,99999,9,999999999,0.0,999,999,99
2050,3,7,3,0,*?*?*?*?*?*?*?*?*?*?*?*?*?*?*?*?*?*?*?*?*?*?,6.4,5.8,94,102227,0,-0,308,0.0,-0.0,0.0,0,0,0,0,140,0.5,10,5,9999,99999,9,999999999,0.0,999,999,99
2050,3,7,4,0,*?*?*?*?*?*?*?*?*?*?*?*?*?*?*?*?*?*?*?*?*?*?,6.7,6.2,95,102227,0,-0,309,0.0,-0.0,0.0,0,0,0,0,140,1.0,10,5,9999,99999,9,999999999,0.0,999,999,99
2050,3,7,5,0,*?*?*?*?*?*?*?*?*?*?*?*?*?*?*?*?*?*?*?*?*?*?,6.2,6.2,98,102227,0,-0,307,0.0,-0.0,0.0,0,0,0,0,140,1.0,10,5,9999,99999,9,999999999,0.0,999,999,99
2050,3,7,6,0,*?*?*?*?*?*?*?*?*?*?*?*?*?*?*?*?*?*?*?*?*?*?,5.7,5.6,98,102227,0,-0,305,0.0,-0.0,0.0,0,0,0,0,140,0.5,10,5,9999,99999,9,999999999,0.0,999,999,99
2050,3,7,7,0,*?*?*?*?*?*?*?*?*?*?*?*?*?*?*?*?*?*?*?*?*?*?,6.6,6.6,98,102227,144,1392,305,24.7,31.8,21.4,2794,1813,2611,447,142,1.5,9,5,9999,99999,9,999999999,0.0,999,999,99
2050,3,7,8,0,*?*?*?*?*?*?*?*?*?*?*?*?*?*?*?*?*?*?*?*?*?*?,7.5,7.0,95,102227,356,1389,305,129.5,127.3,96.9,14115,10988,11148,2126,143,0.5,8,4,9999,99999,9,999999999,0.0,999,999,99
2050,3,7,9,0,*?*?*?*?*?*?*?*?*?*?*?*?*?*?*?*?*?*?*?*?*?*?,8.9,7.9,91,102227,537,1387,319,92.2,0.0,92.2,10814,0,10847,3922,145,0.5,10,5,9999,99999,9,999999999,0.0,999,999,99
2050,3,7,10,0,*?*?*?*?*?*?*?*?*?*?*?*?*?*?*?*?*?*?*?*?*?*?,10.7,7.9,81,102227,676,1388,311,361.0,332.2,199.3,38616,34246,22443,4449,147,0.5,6,3,9999,99999,9,999999999,0.0,999,999,99
2050,3,7,11,0,*?*?*?*?*?*?*?*?*?*?*?*?*?*?*?*?*?*?*?*?*?*?,12.1,7.6,73,102227,762,1388,317,412.5,336.6,227.7,44286,35375,25400,5364,148,2.1,6,3,9999,99999,9,999999999,0.0,999,999,99
2050,3,7,12,0,*?*?*?*?*?*?*?*?*?*?*?*?*?*?*?*?*?*?*?*?*?*?,13.2,8.1,70,102227,790,1388,323,429.1,337.9,236.9,46132,35673,26346,5693,150,1.5,6,3,9999,99999,9,999999999,0.0,999,999,99
2050,3,7,13,0,*?*?*?*?*?*?*?*?*?*?*?*?*?*?*?*?*?*?*?*?*?*?,13.2,7.7,68,102227,757,1387,330,312.6,144.4,233.9,34177,14970,26257,6019,148,1.5,8,4,9999,99999,9,999999999,0.0,999,999,99
2050,3,7,14,0,*?*?*?*?*?*?*?*?*?*?*?*?*?*?*?*?*?*?*?*?*?*?,13.2,7.4,66,102227,667,1387,330,271.5,142.3,203.1,29632,14500,22903,4987,147,1.0,8,4,9999,99999,9,999999999,0.0,999,999,99
2050,3,7,15,0,*?*?*?*?*?*?*?*?*?*?*?*?*?*?*?*?*?*?*?*?*?*?,13.3,6.9,64,102227,525,1387,326,244.4,230.5,157.1,25894,22411,17908,3295,145,2.1,7,4,9999,99999,9,999999999,0.0,999,999,99
2050,3,7,16,0,*?*?*?*?*?*?*?*?*?*?*?*?*?*?*?*?*?*?*?*?*?*?,13.1,5.8,60,102227,341,1387,325,145.2,210.9,93.4,15345,17484,10942,1820,143,0.5,7,4,9999,99999,9,999999999,0.0,999,999,99
2050,3,7,17,0,*?*?*?*?*?*?*?*?*?*?*?*?*?*?*?*?*?*?*?*?*?*?,12.6,5.1,59,102227,128,1391,327,25.5,69.9,19.1,2811,3188,2461,319,142,1.5,8,4,9999,99999,9,999999999,0.0,999,999,99
2050,3,7,18,0,*?*?*?*?*?*?*?*?*?*?*?*?*?*?*?*?*?*?*?*?*?*?,11.0,5.5,67,102227,0,-0,329,0.0,-0.0,0.0,0,0,0,0,140,1.0,10,5,9999,99999,9,999999999,0.0,999,999,99
2050,3,7,19,0,*?*?*?*?*?*?*?*?*?*?*?*?*?*?*?*?*?*?*?*?*?*?,9.8,5.1,71,102227,0,-0,323,0.0,-0.0,0.0,0,0,0,0,145,1.0,10,5,9999,99999,9,999999999,0.0,999,999,99
2050,3,7,20,0,*?*?*?*?*?*?*?*?*?*?*?*?*?*?*?*?*?*?*?*?*?*?,9.5,5.8,76,102227,0,-0,322,0.0,-0.0,0.0,0,0,0,0,150,0.5,10,5,9999,99999,9,999999999,0.0,999,999,99
2050,3,7,21,0,*?*?*?*?*?*?*?*?*?*?*?*?*?*?*?*?*?*?*?*?*?*?,8.7,5.5,79,102227,0,-0,318,0.0,-0.0,0.0,0,0,0,0,155,0.0,10,5,9999,99999,9,999999999,0.0,999,999,99
2050,3,7,22,0,*?*?*?*?*?*?*?*?*?*?*?*?*?*?*?*?*?*?*?*?*?*?,8.3,6.1,84,102227,0,-0,316,0.0,-0.0,0.0,0,0,0,0,160,1.0,10,5,9999,99999,9,999999999,0.0,999,999,99
2050,3,7,23,0,*?*?*?*?*?*?*?*?*?*?*?*?*?*?*?*?*?*?*?*?*?*?,7.9,6.2,88,102227,0,-0,314,0.0,-0.0,0.0,0,0,0,0,165,0.5,10,5,9999,99999,9,999999999,0.0,999,999,99
2050,3,7,24,0,*?*?*?*?*?*?*?*?*?*?*?*?*?*?*?*?*?*?*?*?*?*?,6.9,6.2,94,102227,0,-0,310,0.0,-0.0,0.0,0,0,0,0,140,1.5,10,5,9999,99999,9,999999999,0.0,999,999,99
2050,3,8,1,0,*?*?*?*?*?*?*?*?*?*?*?*?*?*?*?*?*?*?*?*?*?*?,6.8,4.8,85,102079,0,-0,310,0.0,-0.0,0.0,0,0,0,0,165,0.5,10,5,9999,99999,9,999999999,0.0,999,999,99
2050,3,8,2,0,*?*?*?*?*?*?*?*?*?*?*?*?*?*?*?*?*?*?*?*?*?*?,6.5,3.9,83,102079,0,-0,309,0.0,-0.0,0.0,0,0,0,0,160,0.5,10,5,9999,99999,9,999999999,0.0,999,999,99
2050,3,8,3,0,*?*?*?*?*?*?*?*?*?*?*?*?*?*?*?*?*?*?*?*?*?*?,5.4,3.8,87,102079,0,-0,304,0.0,-0.0,0.0,0,0,0,0,155,0.5,10,5,9999,99999,9,999999999,0.0,999,999,99
2050,3,8,4,0,*?*?*?*?*?*?*?*?*?*?*?*?*?*?*?*?*?*?*?*?*?*?,5.4,3.8,88,102079,0,-0,304,0.0,-0.0,0.0,0,0,0,0,150,1.0,10,5,9999,99999,9,999999999,0.0,999,999,99
2050,3,8,5,0,*?*?*?*?*?*?*?*?*?*?*?*?*?*?*?*?*?*?*?*?*?*?,5.4,3.6,87,102079,0,-0,304,0.0,-0.0,0.0,0,0,0,0,145,1.0,10,5,9999,99999,9,999999999,0.0,999,999,99
2050,3,8,6,0,*?*?*?*?*?*?*?*?*?*?*?*?*?*?*?*?*?*?*?*?*?*?,5.0,3.9,91,102079,0,-0,302,0.0,-0.0,0.0,0,0,0,0,140,0.5,10,5,9999,99999,9,999999999,0.0,999,999,99
2050,3,8,7,0,*?*?*?*?*?*?*?*?*?*?*?*?*?*?*?*?*?*?*?*?*?*?,4.6,3.8,92,102079,152,1389,296,27.6,33.5,23.9,3105,1968,2899,499,137,1.5,9,5,9999,99999,9,999999999,0.0,999,999,99
2050,3,8,8,0,*?*?*?*?*?*?*?*?*?*?*?*?*?*?*?*?*?*?*?*?*?*?,6.3,5.0,89,102079,364,1388,299,133.3,128.0,99.7,14526,11144,11465,2193,133,0.5,8,4,9999,99999,9,999999999,0.0,999,999,99
2050,3,8,9,0,*?*?*?*?*?*?*?*?*?*?*?*?*?*?*?*?*?*?*?*?*?*?,7.9,4.6,79,102079,545,1387,306,216.0,138.5,161.6,23536,13573,18342,3769,130,0.5,8,4,9999,99999,9,999999999,0.0,999,999,99
2050,3,8,10,0,*?*?*?*?*?*?*?*?*?*?*?*?*?*?*?*?*?*?*?*?*?*?,9.8,5.6,73,102079,683,1386,314,279.1,142.7,208.8,30469,14598,23524,5168,127,0.5,8,4,9999,99999,9,999999999,0.0,999,999,99
2050,3,8,11,0,*?*?*?*?*?*?*?*?*?*?*?*?*?*?*?*?*?*?*?*?*?*?,11.6,4.6,62,102079,769,1386,322,318.3,144.6,238.1,34802,15024,26715,6172,123,2.1,8,4,9999,99999,9,999999999,0.0,999,999,99
2050,3,8,12,0,*?*?*?*?*?*?*?*?*?*?*?*?*?*?*?*?*?*?*?*?*?*?,12.4,4.6,58,102079,797,1387,326,330.9,145.1,247.5,36201,15136,27739,6525,120,1.5,8,4,9999,99999,9,999999999,0.0,999,999,99
2050,3,8,13,0,*?*?*?*?*?*?*?*?*?*?*?*?*?*?*?*?*?*?*?*?*?*?,12.2,4.5,58,102079,764,1386,325,316.1,144.5,236.4,34553,15003,26533,6111,100,1.5,8,4,9999,99999,9,999999999,0.0,999,999,99
2050,3,8,14,0,*?*?*?*?*?*?*?*?*?*?*?*?*?*?*?*?*?*?*?*?*?*?,12.5,5.3,60,102079,674,1387,326,274.8,142.5,205.5,29994,14543,23172,5065,80,1.0,8,4,9999,99999,9,999999999,0.0,999,999,99
2050,3,8,15,0,*?*?*?*?*?*?*?*?*?*?*?*?*?*?*?*?*?*?*?*?*?*?,12.3,5.3,61,102079,532,1387,325,209.9,138.0,157.0,22871,13445,17840,3645,60,2.1,8,4,9999,99999,9,999999999,0.0,999,999,99
2050,3,8,16,0,*?*?*?*?*?*?*?*?*?*?*?*?*?*?*?*?*?*?*?*?*?*?,12.4,5.5,61,102079,348,1388,326,125.9,126.6,94.2,13728,10837,10849,2063,40,0.5,8,4,9999,99999,9,999999999,0.0,999,999,99
2050,3,8,17,0,*?*?*?*?*?*?*?*?*?*?*?*?*?*?*?*?*?*?*?*?*?*?,11.8,5.1,63,102079,134,1386,323,28.5,74.2,21.3,3119,3507,2723,360,20,1.5,8,4,9999,99999,9,999999999,0.0,999,999,99
2050,3,8,18,0,*?*?*?*?*?*?*?*?*?*?*?*?*?*?*?*?*?*?*?*?*?*?,10.1,5.3,71,102079,0,-0,324,0.0,-0.0,0.0,0,0,0,0,0,1.0,10,5,9999,99999,9,999999999,0.0,999,999,99
2050,3,8,19,0,*?*?*?*?*?*?*?*?*?*?*?*?*?*?*?*?*?*?*?*?*?*?,9.5,4.8,71,102079,0,-0,322,0.0,-0.0,0.0,0,0,0,0,13,1.0,10,5,9999,99999,9,999999999,0.0,999,999,99
2050,3,8,20,0,*?*?*?*?*?*?*?*?*?*?*?*?*?*?*?*?*?*?*?*?*?*?,8.5,4.1,73,102079,0,-0,317,0.0,-0.0,0.0,0,0,0,0,27,0.5,10,5,9999,99999,9,999999999,0.0,999,999,99
2050,3,8,21,0,*?*?*?*?*?*?*?*?*?*?*?*?*?*?*?*?*?*?*?*?*?*?,7.9,3.8,74,102079,0,-0,315,0.0,-0.0,0.0,0,0,0,0,40,0.0,10,5,9999,99999,9,999999999,0.0,999,999,99
2050,3,8,22,0,*?*?*?*?*?*?*?*?*?*?*?*?*?*?*?*?*?*?*?*?*?*?,7.4,3.4,75,102079,0,-0,313,0.0,-0.0,0.0,0,0,0,0,53,1.0,10,5,9999,99999,9,999999999,0.0,999,999,99
2050,3,8,23,0,*?*?*?*?*?*?*?*?*?*?*?*?*?*?*?*?*?*?*?*?*?*?,6.8,3.0,75,102079,0,-0,310,0.0,-0.0,0.0,0,0,0,0,67,0.5,10,5,9999,99999,9,999999999,0.0,999,999,99
2050,3,8,24,0,*?*?*?*?*?*?*?*?*?*?*?*?*?*?*?*?*?*?*?*?*?*?,7.5,5.6,86,102079,0,-0,313,0.0,-0.0,0.0,0,0,0,0,170,1.5,10,5,9999,99999,9,999999999,0.0,999,999,99
2050,3,9,1,0,*?*?*?*?*?*?*?*?*?*?*?*?*?*?*?*?*?*?*?*?*?*?,5.9,1.5,73,102743,0,-0,306,0.0,-0.0,0.0,0,0,0,0,127,0.5,10,5,9999,99999,9,999999999,0.0,999,999,99
2050,3,9,2,0,*?*?*?*?*?*?*?*?*?*?*?*?*?*?*?*?*?*?*?*?*?*?,5.3,0.8,72,102743,0,-0,304,0.0,-0.0,0.0,0,0,0,0,173,0.5,10,5,9999,99999,9,999999999,0.0,999,999,99
2050,3,9,3,0,*?*?*?*?*?*?*?*?*?*?*?*?*?*?*?*?*?*?*?*?*?*?,5.5,1.3,74,102743,0,-0,305,0.0,-0.0,0.0,0,0,0,0,220,0.5,10,5,9999,99999,9,999999999,0.0,999,999,99
2050,3,9,4,0,*?*?*?*?*?*?*?*?*?*?*?*?*?*?*?*?*?*?*?*?*?*?,5.5,1.5,75,102743,0,-0,305,0.0,-0.0,0.0,0,0,0,0,267,1.0,10,5,9999,99999,9,999999999,0.0,999,999,99
2050,3,9,5,0,*?*?*?*?*?*?*?*?*?*?*?*?*?*?*?*?*?*?*?*?*?*?,5.2,1.9,79,102743,0,-0,303,0.0,-0.0,0.0,0,0,0,0,313,1.0,10,5,9999,99999,9,999999999,0.0,999,999,99
2050,3,9,6,0,*?*?*?*?*?*?*?*?*?*?*?*?*?*?*?*?*?*?*?*?*?*?,4.9,2.5,83,102743,0,-0,302,0.0,-0.0,0.0,0,0,0,0,360,0.5,10,5,9999,99999,9,999999999,0.0,999,999,99
2050,3,9,7,0,*?*?*?*?*?*?*?*?*?*?*?*?*?*?*?*?*?*?*?*?*?*?,5.9,3.0,82,102743,160,1386,283,56.4,256.4,26.8,5814,15509,4169,489,335,1.5,5,3,9999,99999,9,999999999,0.0,999,999,99
2050,3,9,8,0,*?*?*?*?*?*?*?*?*?*?*?*?*?*?*?*?*?*?*?*?*?*?,6.7,3.8,81,102743,372,1386,273,204.8,512.8,67.2,21105,43604,9836,1238,310,0.5,2,1,9999,99999,9,999999999,0.0,999,999,99
2050,3,9,9,0,*?*?*?*?*?*?*?*?*?*?*?*?*?*?*?*?*?*?*?*?*?*?,7.7,4.3,79,102743,553,1386,269,329.3,577.6,98.8,34209,54639,14010,1932,285,0.5,0,0,9999,99999,9,999999999,0.0,999,999,99
2050,3,9,10,0,*?*?*?*?*?*?*?*?*?*?*?*?*?*?*?*?*?*?*?*?*?*?,9.0,5.0,76,102743,691,1386,275,423.7,594.8,127.1,44176,58380,17455,2664,260,0.5,0,0,9999,99999,9,999999999,0.0,999,999,99
2050,3,9,11,0,*?*?*?*?*?*?*?*?*?*?*?*?*?*?*?*?*?*?*?*?*?*?,10.1,5.3,72,102743,777,1386,280,482.3,602.4,144.7,50413,59936,19488,3225,235,2.1,0,0,9999,99999,9,999999999,0.0,999,999,99
2050,3,9,12,0,*?*?*?*?*?*?*?*?*?*?*?*?*?*?*?*?*?*?*?*?*?*?,10.8,5.3,68,102743,804,1386,292,499.5,578.6,163.8,51930,57498,21526,3686,210,1.5,2,1,9999,99999,9,999999999,0.0,999,999,99
2050,3,9,13,0,*?*?*?*?*?*?*?*?*?*?*?*?*?*?*?*?*?*?*?*?*?*?,10.4,5.8,73,102743,771,1385,291,477.1,576.2,156.5,49552,57025,20713,3423,187,1.5,2,1,9999,99999,9,999999999,0.0,999,999,99
2050,3,9,14,0,*?*?*?*?*?*?*?*?*?*?*?*?*?*?*?*?*?*?*?*?*?*?,10.9,4.8,66,102743,681,1387,310,364.5,332.5,201.2,38997,34334,22644,4508,163,1.0,6,3,9999,99999,9,999999999,0.0,999,999,99
2050,3,9,15,0,*?*?*?*?*?*?*?*?*?*?*?*?*?*?*?*?*?*?*?*?*?*?,10.8,4.3,64,102743,538,1385,318,213.1,138.2,159.4,23213,13512,18098,3709,140,2.1,8,4,9999,99999,9,999999999,0.0,999,999,99
2050,3,9,16,0,*?*?*?*?*?*?*?*?*?*?*?*?*?*?*?*?*?*?*?*?*?*?,10.8,3.9,63,102743,354,1386,304,180.2,370.3,85.6,18784,30785,11038,1581,117,0.5,5,3,9999,99999,9,999999999,0.0,999,999,99
2050,3,9,17,0,*?*?*?*?*?*?*?*?*?*?*?*?*?*?*?*?*?*?*?*?*?*?,10.2,3.8,64,102743,140,1382,316,31.4,78.1,23.5,3427,3817,2983,401,93,1.5,8,4,9999,99999,9,999999999,0.0,999,999,99
2050,3,9,18,0,*?*?*?*?*?*?*?*?*?*?*?*?*?*?*?*?*?*?*?*?*?*?,9.1,3.6,68,102743,0,-0,320,0.0,-0.0,0.0,0,0,0,0,70,1.0,10,5,9999,99999,9,999999999,0.0,999,999,99
2050,3,9,19,0,*?*?*?*?*?*?*?*?*?*?*?*?*?*?*?*?*?*?*?*?*?*?,9.0,3.6,69,102743,0,-0,320,0.0,-0.0,0.0,0,0,0,0,70,1.0,10,5,9999,99999,9,999999999,0.0,999,999,99
2050,3,9,20,0,*?*?*?*?*?*?*?*?*?*?*?*?*?*?*?*?*?*?*?*?*?*?,7.4,3.2,75,102743,0,-0,313,0.0,-0.0,0.0,0,0,0,0,70,0.5,10,5,9999,99999,9,999999999,0.0,999,999,99
2050,3,9,21,0,*?*?*?*?*?*?*?*?*?*?*?*?*?*?*?*?*?*?*?*?*?*?,7.4,2.9,73,102743,0,-0,313,0.0,-0.0,0.0,0,0,0,0,70,0.0,10,5,9999,99999,9,999999999,0.0,999,999,99
2050,3,9,22,0,*?*?*?*?*?*?*?*?*?*?*?*?*?*?*?*?*?*?*?*?*?*?,6.8,2.3,73,102743,0,-0,310,0.0,-0.0,0.0,0,0,0,0,70,1.0,10,5,9999,99999,9,999999999,0.0,999,999,99
2050,3,9,23,0,*?*?*?*?*?*?*?*?*?*?*?*?*?*?*?*?*?*?*?*?*?*?,7.0,3.0,76,102743,0,-0,311,0.0,-0.0,0.0,0,0,0,0,70,0.5,10,5,9999,99999,9,999999999,0.0,999,999,99
2050,3,9,24,0,*?*?*?*?*?*?*?*?*?*?*?*?*?*?*?*?*?*?*?*?*?*?,6.2,2.3,76,102743,0,-0,307,0.0,-0.0,0.0,0,0,0,0,80,1.5,10,5,9999,99999,9,999999999,0.0,999,999,99
2050,3,10,1,0,*?*?*?*?*?*?*?*?*?*?*?*?*?*?*?*?*?*?*?*?*?*?,7.3,4.3,81,103223,0,-0,312,0.0,-0.0,0.0,0,0,0,0,70,0.5,10,5,9999,99999,9,999999999,0.0,999,999,99
2050,3,10,2,0,*?*?*?*?*?*?*?*?*?*?*?*?*?*?*?*?*?*?*?*?*?*?,7.3,4.8,85,103223,0,-0,312,0.0,-0.0,0.0,0,0,0,0,70,0.5,10,5,9999,99999,9,999999999,0.0,999,999,99
2050,3,10,3,0,*?*?*?*?*?*?*?*?*?*?*?*?*?*?*?*?*?*?*?*?*?*?,7.1,5.3,89,103223,0,-0,311,0.0,-0.0,0.0,0,0,0,0,70,0.5,10,5,9999,99999,9,999999999,0.0,999,999,99
2050,3,10,4,0,*?*?*?*?*?*?*?*?*?*?*?*?*?*?*?*?*?*?*?*?*?*?,6.8,4.8,87,103223,0,-0,310,0.0,-0.0,0.0,0,0,0,0,70,1.0,10,5,9999,99999,9,999999999,0.0,999,999,99
2050,3,10,5,0,*?*?*?*?*?*?*?*?*?*?*?*?*?*?*?*?*?*?*?*?*?*?,6.5,4.5,87,103223,0,-0,308,0.0,-0.0,0.0,0,0,0,0,70,1.0,10,5,9999,99999,9,999999999,0.0,999,999,99
2050,3,10,6,0,*?*?*?*?*?*?*?*?*?*?*?*?*?*?*?*?*?*?*?*?*?*?,6.8,3.9,82,103223,0,-0,310,0.0,-0.0,0.0,0,0,0,0,70,0.5,10,5,9999,99999,9,999999999,0.0,999,999,99
2050,3,10,7,0,*?*?*?*?*?*?*?*?*?*?*?*?*?*?*?*?*?*?*?*?*?*?,7.0,4.3,83,103223,168,1383,306,33.3,36.5,28.9,3730,2259,3475,605,73,1.5,9,5,9999,99999,9,999999999,0.0,999,999,99
2050,3,10,8,0,*?*?*?*?*?*?*?*?*?*?*?*?*?*?*?*?*?*?*?*?*?*?,7.2,4.1,81,103223,380,1385,307,106.3,51.6,92.2,11668,4563,10420,2465,77,0.5,9,5,9999,99999,9,999999999,0.0,999,999,99
2050,3,10,9,0,*?*?*?*?*?*?*?*?*?*?*?*?*?*?*?*?*?*?*?*?*?*?,8.1,4.5,78,103223,561,1385,316,97.1,0.0,97.1,11403,0,11440,4167,80,0.5,10,5,9999,99999,9,999999999,0.0,999,999,99
2050,3,10,10,0,*?*?*?*?*?*?*?*?*?*?*?*?*?*?*?*?*?*?*?*?*?*?,9.0,5.8,80,103223,699,1385,315,216.3,57.0,187.5,23791,5650,21136,5793,83,0.5,9,5,9999,99999,9,999999999,0.0,999,999,99
2050,3,10,11,0,*?*?*?*?*?*?*?*?*?*?*?*?*?*?*?*?*?*?*?*?*?*?,9.8,6.4,79,103223,784,1385,323,141.4,0.0,141.4,16810,0,16876,6530,87,2.1,10,5,9999,99999,9,999999999,0.0,999,999,99
2050,3,10,12,0,*?*?*?*?*?*?*?*?*?*?*?*?*?*?*?*?*?*?*?*?*?*?,10.3,6.1,75,103223,811,1385,325,146.8,0.0,146.8,17478,0,17547,6833,90,1.5,10,5,9999,99999,9,999999999,0.0,999,999,99
2050,3,10,13,0,*?*?*?*?*?*?*?*?*?*?*?*?*?*?*?*?*?*?*?*?*?*?,10.2,5.6,73,103223,778,1385,320,243.6,57.7,211.2,26826,5778,23810,6812,87,1.5,9,5,9999,99999,9,999999999,0.0,999,999,99
2050,3,10,14,0,*?*?*?*?*?*?*?*?*?*?*?*?*?*?*?*?*?*?*?*?*?*?,10.4,5.5,72,103223,688,1386,326,122.2,0.0,122.2,14446,0,14498,5473,83,1.0,10,5,9999,99999,9,999999999,0.0,999,999,99
2050,3,10,15,0,*?*?*?*?*?*?*?*?*?*?*?*?*?*?*?*?*?*?*?*?*?*?,10.1,5.1,71,103223,545,1385,320,163.2,55.2,141.5,17927,5278,15959,4054,80,2.1,9,5,9999,99999,9,999999999,0.0,999,999,99
2050,3,10,16,0,*?*?*?*?*?*?*?*?*?*?*?*?*?*?*?*?*?*?*?*?*?*?,9.9,4.3,68,103223,361,1387,324,57.3,0.0,57.3,6686,0,6702,2298,77,0.5,10,5,9999,99999,9,999999999,0.1,999,999,99
2050,3,10,17,0,*?*?*?*?*?*?*?*?*?*?*?*?*?*?*?*?*?*?*?*?*?*?,10.0,4.1,67,103223,147,1387,324,14.9,0.0,14.9,1782,-0,1783,582,73,1.5,10,5,9999,99999,9,999999999,2.1,999,999,99
2050,3,10,18,0,*?*?*?*?*?*?*?*?*?*?*?*?*?*?*?*?*?*?*?*?*?*?,9.5,5.1,74,103223,0,-0,322,0.0,-0.0,0.0,0,0,0,0,70,1.0,10,5,9999,99999,9,999999999,2.2,999,999,99
2050,3,10,19,0,*?*?*?*?*?*?*?*?*?*?*?*?*?*?*?*?*?*?*?*?*?*?,8.6,5.3,80,103223,0,-0,318,0.0,-0.0,0.0,0,0,0,0,110,1.0,10,5,9999,99999,9,999999999,0.6,999,999,99
2050,3,10,20,0,*?*?*?*?*?*?*?*?*?*?*?*?*?*?*?*?*?*?*?*?*?*?,8.8,6.1,83,103223,0,-0,318,0.0,-0.0,0.0,0,0,0,0,150,0.5,10,5,9999,99999,9,999999999,0.4,999,999,99
2050,3,10,21,0,*?*?*?*?*?*?*?*?*?*?*?*?*?*?*?*?*?*?*?*?*?*?,8.0,6.4,89,103223,0,-0,315,0.0,-0.0,0.0,0,0,0,0,190,0.0,10,5,9999,99999,9,999999999,0.9,999,999,99
2050,3,10,22,0,*?*?*?*?*?*?*?*?*?*?*?*?*?*?*?*?*?*?*?*?*?*?,8.1,5.9,87,103223,0,-0,315,0.0,-0.0,0.0,0,0,0,0,230,1.0,10,5,9999,99999,9,999999999,1.2,999,999,99
2050,3,10,23,0,*?*?*?*?*?*?*?*?*?*?*?*?*?*?*?*?*?*?*?*?*?*?,8.1,6.2,88,103223,0,-0,315,0.0,-0.0,0.0,0,0,0,0,270,0.5,10,5,9999,99999,9,999999999,1.3,999,999,99
2050,3,10,24,0,*?*?*?*?*?*?*?*?*?*?*?*?*?*?*?*?*?*?*?*?*?*?,7.2,3.6,78,103223,0,-0,312,0.0,-0.0,0.0,0,0,0,0,70,1.5,10,5,9999,99999,9,999999999,0.0,999,999,99
2050,3,11,1,0,*?*?*?*?*?*?*?*?*?*?*?*?*?*?*?*?*?*?*?*?*?*?,8.3,8.1,100,103129,0,-0,316,0.0,-0.0,0.0,0,0,0,0,297,0.5,10,5,9999,99999,9,999999999,0.4,999,999,99
2050,3,11,2,0,*?*?*?*?*?*?*?*?*?*?*?*?*?*?*?*?*?*?*?*?*?*?,8.3,8.3,100,103129,0,-0,316,0.0,-0.0,0.0,0,0,0,0,283,0.5,10,5,9999,99999,9,999999999,0.8,999,999,99
2050,3,11,3,0,*?*?*?*?*?*?*?*?*?*?*?*?*?*?*?*?*?*?*?*?*?*?,8.3,8.3,100,103129,0,-0,316,0.0,-0.0,0.0,0,0,0,0,270,0.5,10,5,9999,99999,9,999999999,0.1,999,999,99
2050,3,11,4,0,*?*?*?*?*?*?*?*?*?*?*?*?*?*?*?*?*?*?*?*?*?*?,8.3,8.3,100,103129,0,-0,316,0.0,-0.0,0.0,0,0,0,0,257,1.0,10,5,9999,99999,9,999999999,0.0,999,999,99
2050,3,11,5,0,*?*?*?*?*?*?*?*?*?*?*?*?*?*?*?*?*?*?*?*?*?*?,8.4,8.4,100,103129,0,-0,316,0.0,-0.0,0.0,0,0,0,0,243,1.0,10,5,9999,99999,9,999999999,0.0,999,999,99
2050,3,11,6,0,*?*?*?*?*?*?*?*?*?*?*?*?*?*?*?*?*?*?*?*?*?*?,8.3,8.3,100,103129,0,-0,316,0.0,-0.0,0.0,0,0,0,0,230,0.5,10,5,9999,99999,9,999999999,0.4,999,999,99
2050,3,11,7,0,*?*?*?*?*?*?*?*?*?*?*?*?*?*?*?*?*?*?*?*?*?*?,8.3,8.3,100,103129,177,1388,316,20.8,0.0,20.8,2464,-0,2466,809,235,1.5,10,5,9999,99999,9,999999999,0.3,999,999,99
2050,3,11,8,0,*?*?*?*?*?*?*?*?*?*?*?*?*?*?*?*?*?*?*?*?*?*?,8.4,8.4,100,103129,388,1384,316,62.9,0.0,62.9,7334,0,7352,2541,240,0.5,10,5,9999,99999,9,999999999,0.0,999,999,99
2050,3,11,9,0,*?*?*?*?*?*?*?*?*?*?*?*?*?*?*?*?*?*?*?*?*?*?,8.4,8.4,100,103129,569,1385,316,98.8,0.0,98.8,11601,0,11638,4249,245,0.5,10,5,9999,99999,9,999999999,0.0,999,999,99
2050,3,11,10,0,*?*?*?*?*?*?*?*?*?*?*?*?*?*?*?*?*?*?*?*?*?*?,8.3,7.4,99,103129,707,1385,316,126.1,0.0,126.1,14921,0,14976,5683,250,0.5,10,5,9999,99999,9,999999999,0.0,999,999,99
2050,3,11,11,0,*?*?*?*?*?*?*?*?*?*?*?*?*?*?*?*?*?*?*?*?*?*?,8.3,8.0,100,103129,792,1385,316,143.0,0.0,143.0,17005,0,17072,6618,255,2.1,10,5,9999,99999,9,999999999,0.0,999,999,99
2050,3,11,12,0,*?*?*?*?*?*?*?*?*?*?*?*?*?*?*?*?*?*?*?*?*?*?,8.3,6.9,96,103129,819,1385,316,148.3,0.0,148.3,17666,0,17737,6919,260,1.5,10,5,9999,99999,9,999999999,0.1,999,999,99
2050,3,11,13,0,*?*?*?*?*?*?*?*?*?*?*?*?*?*?*?*?*?*?*?*?*?*?,8.3,7.6,100,103129,785,1384,316,141.7,0.0,141.7,16842,0,16908,6545,262,1.5,10,5,9999,99999,9,999999999,0.4,999,999,99
2050,3,11,14,0,*?*?*?*?*?*?*?*?*?*?*?*?*?*?*?*?*?*?*?*?*?*?,8.3,6.7,95,103129,694,1384,316,123.6,0.0,123.6,14617,0,14670,5548,263,1.0,10,5,9999,99999,9,999999999,0.0,999,999,99
2050,3,11,15,0,*?*?*?*?*?*?*?*?*?*?*?*?*?*?*?*?*?*?*?*?*?*?,8.4,6.4,92,103129,552,1386,317,95.3,0.0,95.3,11184,0,11219,4075,265,2.1,10,5,9999,99999,9,999999999,0.0,999,999,99
2050,3,11,16,0,*?*?*?*?*?*?*?*?*?*?*?*?*?*?*?*?*?*?*?*?*?*?,8.3,6.1,90,103129,367,1385,316,58.6,0.0,58.6,6839,0,6855,2355,267,0.5,10,5,9999,99999,9,999999999,0.0,999,999,99
2050,3,11,17,0,*?*?*?*?*?*?*?*?*?*?*?*?*?*?*?*?*?*?*?*?*?*?,8.4,6.6,93,103129,153,1383,317,16.2,0.0,16.2,1929,-0,1931,631,268,1.5,10,5,9999,99999,9,999999999,0.0,999,999,99
2050,3,11,18,0,*?*?*?*?*?*?*?*?*?*?*?*?*?*?*?*?*?*?*?*?*?*?,8.3,6.2,92,103129,0,-0,316,0.0,-0.0,0.0,0,0,0,0,270,1.0,10,5,9999,99999,9,999999999,0.0,999,999,99
2050,3,11,19,0,*?*?*?*?*?*?*?*?*?*?*?*?*?*?*?*?*?*?*?*?*?*?,8.3,6.9,95,103129,0,-0,316,0.0,-0.0,0.0,0,0,0,0,230,1.0,10,5,9999,99999,9,999999999,0.0,999,999,99
2050,3,11,20,0,*?*?*?*?*?*?*?*?*?*?*?*?*?*?*?*?*?*?*?*?*?*?,8.3,6.4,93,103129,0,-0,316,0.0,-0.0,0.0,0,0,0,0,190,0.5,10,5,9999,99999,9,999999999,0.0,999,999,99
2050,3,11,21,0,*?*?*?*?*?*?*?*?*?*?*?*?*?*?*?*?*?*?*?*?*?*?,8.3,6.2,92,103129,0,-0,316,0.0,-0.0,0.0,0,0,0,0,150,0.0,10,5,9999,99999,9,999999999,0.0,999,999,99
2050,3,11,22,0,*?*?*?*?*?*?*?*?*?*?*?*?*?*?*?*?*?*?*?*?*?*?,8.2,6.7,95,103129,0,-0,316,0.0,-0.0,0.0,0,0,0,0,110,1.0,10,5,9999,99999,9,999999999,0.0,999,999,99
2050,3,11,23,0,*?*?*?*?*?*?*?*?*?*?*?*?*?*?*?*?*?*?*?*?*?*?,8.2,6.7,95,103129,0,-0,316,0.0,-0.0,0.0,0,0,0,0,70,0.5,10,5,9999,99999,9,999999999,0.0,999,999,99
2050,3,11,24,0,*?*?*?*?*?*?*?*?*?*?*?*?*?*?*?*?*?*?*?*?*?*?,8.2,7.3,99,103129,0,-0,315,0.0,-0.0,0.0,0,0,0,0,310,1.5,10,5,9999,99999,9,999999999,0.7,999,999,99
2050,3,12,1,0,*?*?*?*?*?*?*?*?*?*?*?*?*?*?*?*?*?*?*?*?*?*?,6.4,4.6,91,102973,0,-0,308,0.0,-0.0,0.0,0,0,0,0,35,0.5,10,5,9999,99999,9,999999999,0.0,999,999,99
2050,3,12,2,0,*?*?*?*?*?*?*?*?*?*?*?*?*?*?*?*?*?*?*?*?*?*?,5.7,3.4,88,102973,0,-0,305,0.0,-0.0,0.0,0,0,0,0,40,0.5,10,5,9999,99999,9,999999999,0.0,999,999,99
2050,3,12,3,0,*?*?*?*?*?*?*?*?*?*?*?*?*?*?*?*?*?*?*?*?*?*?,5.9,3.4,87,102973,0,-0,306,0.0,-0.0,0.0,0,0,0,0,45,0.5,10,5,9999,99999,9,999999999,0.0,999,999,99
2050,3,12,4,0,*?*?*?*?*?*?*?*?*?*?*?*?*?*?*?*?*?*?*?*?*?*?,5.2,3.9,95,102973,0,-0,303,0.0,-0.0,0.0,0,0,0,0,50,1.0,10,5,9999,99999,9,999999999,0.0,999,999,99
2050,3,12,5,0,*?*?*?*?*?*?*?*?*?*?*?*?*?*?*?*?*?*?*?*?*?*?,5.1,4.8,100,102973,0,-0,302,0.0,-0.0,0.0,0,0,0,0,55,1.0,10,5,9999,99999,9,999999999,0.0,999,999,99
2050,3,12,6,0,*?*?*?*?*?*?*?*?*?*?*?*?*?*?*?*?*?*?*?*?*?*?,5.0,5.0,100,102973,0,-0,302,0.0,-0.0,0.0,0,0,0,0,60,0.5,10,5,9999,99999,9,999999999,0.0,999,999,99
2050,3,12,7,0,*?*?*?*?*?*?*?*?*?*?*?*?*?*?*?*?*?*?*?*?*?*?,5.5,5.5,100,102973,185,1385,304,22.5,0.0,22.5,2655,-0,2658,872,95,1.5,10,5,9999,99999,9,999999999,0.0,999,999,99
2050,3,12,8,0,*?*?*?*?*?*?*?*?*?*?*?*?*?*?*?*?*?*?*?*?*?*?,5.9,5.9,100,102973,396,1383,306,64.5,0.0,64.5,7528,0,7547,2615,130,0.5,10,5,9999,99999,9,999999999,0.0,999,999,99
2050,3,12,9,0,*?*?*?*?*?*?*?*?*?*?*?*?*?*?*?*?*?*?*?*?*?*?,7.1,7.1,100,102973,577,1384,311,100.4,0.0,100.4,11798,0,11836,4332,165,0.5,10,5,9999,99999,9,999999999,0.0,999,999,99
2050,3,12,10,0,*?*?*?*?*?*?*?*?*?*?*?*?*?*?*?*?*?*?*?*?*?*?,8.8,8.8,100,102973,714,1383,318,127.7,0.0,127.7,15117,0,15173,5769,200,0.5,10,5,9999,99999,9,999999999,0.0,999,999,99
2050,3,12,11,0,*?*?*?*?*?*?*?*?*?*?*?*?*?*?*?*?*?*?*?*?*?*?,10.0,8.8,94,102973,799,1383,323,144.6,0.0,144.6,17198,0,17266,6705,235,2.1,10,5,9999,99999,9,999999999,0.0,999,999,99
2050,3,12,12,0,*?*?*?*?*?*?*?*?*?*?*?*?*?*?*?*?*?*?*?*?*?*?,10.2,8.7,92,102973,826,1384,324,149.9,0.0,149.9,17855,0,17927,7005,270,1.5,10,5,9999,99999,9,999999999,0.0,999,999,99
2050,3,12,13,0,*?*?*?*?*?*?*?*?*?*?*?*?*?*?*?*?*?*?*?*?*?*?,9.9,7.6,87,102973,792,1383,323,143.2,0.0,143.2,17025,0,17092,6627,262,1.5,10,5,9999,99999,9,999999999,0.0,999,999,99
2050,3,12,14,0,*?*?*?*?*?*?*?*?*?*?*?*?*?*?*?*?*?*?*?*?*?*?,10.1,7.3,84,102973,701,1384,324,125.0,0.0,125.0,14789,0,14843,5624,253,1.0,10,5,9999,99999,9,999999999,0.0,999,999,99
2050,3,12,15,0,*?*?*?*?*?*?*?*?*?*?*?*?*?*?*?*?*?*?*?*?*?*?,10.2,6.9,81,102973,558,1384,325,96.6,0.0,96.6,11345,0,11380,4142,245,2.1,10,5,9999,99999,9,999999999,0.0,999,999,99
2050,3,12,16,0,*?*?*?*?*?*?*?*?*?*?*?*?*?*?*?*?*?*?*?*?*?*?,9.8,7.3,87,102973,373,1383,323,60.0,0.0,60.0,6991,0,7008,2412,237,0.5,10,5,9999,99999,9,999999999,0.0,999,999,99
2050,3,12,17,0,*?*?*?*?*?*?*?*?*?*?*?*?*?*?*?*?*?*?*?*?*?*?,10.0,6.6,82,102973,159,1380,324,17.5,0.0,17.5,2075,-0,2076,679,228,1.5,10,5,9999,99999,9,999999999,0.0,999,999,99
2050,3,12,18,0,*?*?*?*?*?*?*?*?*?*?*?*?*?*?*?*?*?*?*?*?*?*?,8.5,6.6,89,102973,0,-0,317,0.0,-0.0,0.0,0,0,0,0,220,1.0,10,5,9999,99999,9,999999999,0.0,999,999,99
2050,3,12,19,0,*?*?*?*?*?*?*?*?*?*?*?*?*?*?*?*?*?*?*?*?*?*?,8.2,6.7,92,102973,0,-0,316,0.0,-0.0,0.0,0,0,0,0,198,1.0,10,5,9999,99999,9,999999999,0.0,999,999,99
2050,3,12,20,0,*?*?*?*?*?*?*?*?*?*?*?*?*?*?*?*?*?*?*?*?*?*?,7.4,5.3,88,102973,0,-0,312,0.0,-0.0,0.0,0,0,0,0,177,0.5,10,5,9999,99999,9,999999999,0.0,999,999,99
2050,3,12,21,0,*?*?*?*?*?*?*?*?*?*?*?*?*?*?*?*?*?*?*?*?*?*?,7.1,5.3,90,102973,0,-0,311,0.0,-0.0,0.0,0,0,0,0,155,0.0,10,5,9999,99999,9,999999999,0.0,999,999,99
2050,3,12,22,0,*?*?*?*?*?*?*?*?*?*?*?*?*?*?*?*?*?*?*?*?*?*?,6.7,5.9,97,102973,0,-0,309,0.0,-0.0,0.0,0,0,0,0,133,1.0,10,5,9999,99999,9,999999999,0.0,999,999,99
2050,3,12,23,0,*?*?*?*?*?*?*?*?*?*?*?*?*?*?*?*?*?*?*?*?*?*?,6.9,5.3,91,102973,0,-0,310,0.0,-0.0,0.0,0,0,0,0,112,0.5,10,5,9999,99999,9,999999999,0.0,999,999,99
2050,3,12,24,0,*?*?*?*?*?*?*?*?*?*?*?*?*?*?*?*?*?*?*?*?*?*?,7.4,5.6,91,102973,0,-0,312,0.0,-0.0,0.0,0,0,0,0,30,1.5,10,5,9999,99999,9,999999999,0.0,999,999,99
2050,3,13,1,0,*?*?*?*?*?*?*?*?*?*?*?*?*?*?*?*?*?*?*?*?*?*?,7.1,5.1,87,103006,0,-0,311,0.0,-0.0,0.0,0,0,0,0,80,0.5,10,5,9999,99999,9,999999999,0.0,999,999,99
2050,3,13,2,0,*?*?*?*?*?*?*?*?*?*?*?*?*?*?*?*?*?*?*?*?*?*?,7.0,5.1,87,103006,0,-0,311,0.0,-0.0,0.0,0,0,0,0,70,0.5,10,5,9999,99999,9,999999999,0.0,999,999,99
2050,3,13,3,0,*?*?*?*?*?*?*?*?*?*?*?*?*?*?*?*?*?*?*?*?*?*?,7.1,4.8,86,103006,0,-0,311,0.0,-0.0,0.0,0,0,0,0,60,0.5,10,5,9999,99999,9,999999999,0.0,999,999,99
2050,3,13,4,0,*?*?*?*?*?*?*?*?*?*?*?*?*?*?*?*?*?*?*?*?*?*?,6.8,4.6,86,103006,0,-0,310,0.0,-0.0,0.0,0,0,0,0,50,1.0,10,5,9999,99999,9,999999999,0.0,999,999,99
2050,3,13,5,0,*?*?*?*?*?*?*?*?*?*?*?*?*?*?*?*?*?*?*?*?*?*?,6.7,4.1,83,103006,0,-0,309,0.0,-0.0,0.0,0,0,0,0,40,1.0,10,5,9999,99999,9,999999999,0.0,999,999,99
2050,3,13,6,0,*?*?*?*?*?*?*?*?*?*?*?*?*?*?*?*?*?*?*?*?*?*?,6.6,4.6,87,103006,0,-0,309,0.0,-0.0,0.0,0,0,0,0,30,0.5,10,5,9999,99999,9,999999999,0.0,999,999,99
2050,3,13,7,0,*?*?*?*?*?*?*?*?*?*?*?*?*?*?*?*?*?*?*?*?*?*?,7.2,5.5,88,103006,193,1382,303,55.7,100.4,41.6,5958,6096,5097,749,75,1.5,8,4,9999,99999,9,999999999,0.0,999,999,99
2050,3,13,8,0,*?*?*?*?*?*?*?*?*?*?*?*?*?*?*?*?*?*?*?*?*?*?,7.7,5.8,87,103006,405,1385,305,152.4,131.3,114.0,16595,11859,13059,2538,120,0.5,8,4,9999,99999,9,999999999,0.0,999,999,99
2050,3,13,9,0,*?*?*?*?*?*?*?*?*?*?*?*?*?*?*?*?*?*?*?*?*?*?,8.2,6.6,90,103006,585,1383,295,328.3,407.5,155.9,34222,39484,19116,3129,165,0.5,5,3,9999,99999,9,999999999,0.0,999,999,99
2050,3,13,10,0,*?*?*?*?*?*?*?*?*?*?*?*?*?*?*?*?*?*?*?*?*?*?,9.2,6.4,83,103006,722,1383,299,416.0,418.3,197.6,43530,42066,23645,4302,210,0.5,5,3,9999,99999,9,999999999,0.0,999,999,99
2050,3,13,11,0,*?*?*?*?*?*?*?*?*?*?*?*?*?*?*?*?*?*?*?*?*?*?,9.5,6.1,79,103006,807,1384,300,470.0,423.1,223.3,49335,43139,26348,5210,255,2.1,5,3,9999,99999,9,999999999,0.0,999,999,99
2050,3,13,12,0,*?*?*?*?*?*?*?*?*?*?*?*?*?*?*?*?*?*?*?*?*?*?,10.2,5.3,71,103006,833,1383,303,486.8,424.4,231.2,51142,43414,27168,5534,300,1.5,5,3,9999,99999,9,999999999,0.0,999,999,99
2050,3,13,13,0,*?*?*?*?*?*?*?*?*?*?*?*?*?*?*?*?*?*?*?*?*?*?,10.0,5.3,73,103006,799,1383,311,393.4,243.1,253.0,42150,25698,27918,6200,305,1.5,7,4,9999,99999,9,999999999,0.0,999,999,99
2050,3,13,14,0,*?*?*?*?*?*?*?*?*?*?*?*?*?*?*?*?*?*?*?*?*?*?,10.2,4.6,68,103006,708,1384,311,343.9,240.0,221.1,36695,24938,24652,5092,310,1.0,7,4,9999,99999,9,999999999,0.0,999,999,99
2050,3,13,15,0,*?*?*?*?*?*?*?*?*?*?*?*?*?*?*?*?*?*?*?*?*?*?,10.3,3.9,65,103006,565,1384,311,266.6,233.2,171.4,28279,23127,19428,3662,315,2.1,7,4,9999,99999,9,999999999,0.0,999,999,99
2050,3,13,16,0,*?*?*?*?*?*?*?*?*?*?*?*?*?*?*?*?*?*?*?*?*?*?,9.9,2.1,58,103006,380,1384,309,166.6,216.7,107.1,17602,18847,12464,2122,320,0.5,7,4,9999,99999,9,999999999,0.0,999,999,99
2050,3,13,17,0,*?*?*?*?*?*?*?*?*?*?*?*?*?*?*?*?*?*?*?*?*?*?,9.8,1.5,56,103006,166,1385,313,43.1,90.7,32.3,4650,4976,4010,566,325,1.5,8,4,9999,99999,9,999999999,0.0,999,999,99
2050,3,13,18,0,*?*?*?*?*?*?*?*?*?*?*?*?*?*?*?*?*?*?*?*?*?*?,9.6,4.1,68,103006,0,-0,322,0.0,-0.0,0.0,0,0,0,0,330,1.0,10,5,9999,99999,9,999999999,0.0,999,999,99
2050,3,13,19,0,*?*?*?*?*?*?*?*?*?*?*?*?*?*?*?*?*?*?*?*?*?*?,8.6,3.9,72,103006,0,-0,318,0.0,-0.0,0.0,0,0,0,0,328,1.0,10,5,9999,99999,9,999999999,0.0,999,999,99
2050,3,13,20,0,*?*?*?*?*?*?*?*?*?*?*?*?*?*?*?*?*?*?*?*?*?*?,8.8,4.3,73,103006,0,-0,319,0.0,-0.0,0.0,0,0,0,0,327,0.5,10,5,9999,99999,9,999999999,0.0,999,999,99
2050,3,13,21,0,*?*?*?*?*?*?*?*?*?*?*?*?*?*?*?*?*?*?*?*?*?*?,8.0,5.5,84,103006,0,-0,315,0.0,-0.0,0.0,0,0,0,0,325,0.0,10,5,9999,99999,9,999999999,0.1,999,999,99
2050,3,13,22,0,*?*?*?*?*?*?*?*?*?*?*?*?*?*?*?*?*?*?*?*?*?*?,8.0,6.6,90,103006,0,-0,315,0.0,-0.0,0.0,0,0,0,0,323,1.0,10,5,9999,99999,9,999999999,0.0,999,999,99
2050,3,13,23,0,*?*?*?*?*?*?*?*?*?*?*?*?*?*?*?*?*?*?*?*?*?*?,7.8,6.4,91,103006,0,-0,314,0.0,-0.0,0.0,0,0,0,0,322,0.5,10,5,9999,99999,9,999999999,0.3,999,999,99
2050,3,13,24,0,*?*?*?*?*?*?*?*?*?*?*?*?*?*?*?*?*?*?*?*?*?*?,7.1,5.1,87,103006,0,-0,311,0.0,-0.0,0.0,0,0,0,0,90,1.5,10,5,9999,99999,9,999999999,0.0,999,999,99
2050,3,14,1,0,*?*?*?*?*?*?*?*?*?*?*?*?*?*?*?*?*?*?*?*?*?*?,6.9,3.6,78,103117,0,-0,310,0.0,-0.0,0.0,0,0,0,0,322,0.5,10,5,9999,99999,9,999999999,0.9,999,999,99
2050,3,14,2,0,*?*?*?*?*?*?*?*?*?*?*?*?*?*?*?*?*?*?*?*?*?*?,6.1,2.1,74,103117,0,-0,307,0.0,-0.0,0.0,0,0,0,0,323,0.5,10,5,9999,99999,9,999999999,0.9,999,999,99
2050,3,14,3,0,*?*?*?*?*?*?*?*?*?*?*?*?*?*?*?*?*?*?*?*?*?*?,6.4,1.9,71,103117,0,-0,308,0.0,-0.0,0.0,0,0,0,0,325,0.5,10,5,9999,99999,9,999999999,0.6,999,999,99
2050,3,14,4,0,*?*?*?*?*?*?*?*?*?*?*?*?*?*?*?*?*?*?*?*?*?*?,6.7,2.7,74,103117,0,-0,310,0.0,-0.0,0.0,0,0,0,0,327,1.0,10,5,9999,99999,9,999999999,0.0,999,999,99
2050,3,14,5,0,*?*?*?*?*?*?*?*?*?*?*?*?*?*?*?*?*?*?*?*?*?*?,6.5,2.7,75,103117,0,-0,309,0.0,-0.0,0.0,0,0,0,0,328,1.0,10,5,9999,99999,9,999999999,0.0,999,999,99
2050,3,14,6,0,*?*?*?*?*?*?*?*?*?*?*?*?*?*?*?*?*?*?*?*?*?*?,6.5,2.7,75,103117,0,-0,309,0.0,-0.0,0.0,0,0,0,0,330,0.5,10,5,9999,99999,9,999999999,0.0,999,999,99
2050,3,14,7,0,*?*?*?*?*?*?*?*?*?*?*?*?*?*?*?*?*?*?*?*?*?*?,6.4,2.9,77,103117,202,1386,289,78.0,239.8,43.1,8204,15289,5819,768,312,1.5,6,3,9999,99999,9,999999999,0.0,999,999,99
2050,3,14,8,0,*?*?*?*?*?*?*?*?*?*?*?*?*?*?*?*?*?*?*?*?*?*?,6.3,3.0,79,103117,413,1383,298,156.2,131.9,116.8,17010,11988,13377,2608,293,0.5,8,4,9999,99999,9,999999999,0.0,999,999,99
2050,3,14,9,0,*?*?*?*?*?*?*?*?*?*?*?*?*?*?*?*?*?*?*?*?*?*?,7.2,4.1,79,103117,593,1383,312,103.7,0.0,103.7,12191,0,12231,4498,275,0.5,10,5,9999,99999,9,999999999,0.5,999,999,99
2050,3,14,10,0,*?*?*?*?*?*?*?*?*?*?*?*?*?*?*?*?*?*?*?*?*?*?,7.9,3.9,75,103117,730,1383,306,301.4,143.9,225.4,32929,14833,25355,5723,257,0.5,8,4,9999,99999,9,999999999,0.3,999,999,99
2050,3,14,11,0,*?*?*?*?*?*?*?*?*?*?*?*?*?*?*?*?*?*?*?*?*?*?,8.9,3.9,70,103117,814,1382,310,340.0,145.5,254.3,37201,15210,28465,6790,238,2.1,8,4,9999,99999,9,999999999,0.0,999,999,99
2050,3,14,12,0,*?*?*?*?*?*?*?*?*?*?*?*?*?*?*?*?*?*?*?*?*?*?,8.8,3.8,69,103117,840,1382,309,351.9,145.9,263.2,38524,15300,29427,7153,220,1.5,8,4,9999,99999,9,999999999,0.0,999,999,99
2050,3,14,13,0,*?*?*?*?*?*?*?*?*?*?*?*?*?*?*?*?*?*?*?*?*?*?,9.0,4.3,71,103117,806,1382,310,336.3,145.3,251.5,36789,15180,28165,6681,237,1.5,8,4,9999,99999,9,999999999,0.0,999,999,99
2050,3,14,14,0,*?*?*?*?*?*?*?*?*?*?*?*?*?*?*?*?*?*?*?*?*?*?,9.1,3.9,70,103117,714,1382,306,347.7,240.3,223.6,37106,25005,24899,5172,253,1.0,7,4,9999,99999,9,999999999,0.0,999,999,99
2050,3,14,15,0,*?*?*?*?*?*?*?*?*?*?*?*?*?*?*?*?*?*?*?*?*?*?,8.9,4.5,73,103117,571,1383,305,270.2,233.6,173.7,28670,23235,19675,3724,270,2.1,7,4,9999,99999,9,999999999,0.0,999,999,99
2050,3,14,16,0,*?*?*?*?*?*?*?*?*?*?*?*?*?*?*?*?*?*?*?*?*?*?,8.6,4.5,74,103117,386,1382,300,188.7,302.8,104.2,20012,26538,12175,2048,287,0.5,6,3,9999,99999,9,999999999,0.0,999,999,99
2050,3,14,17,0,*?*?*?*?*?*?*?*?*?*?*?*?*?*?*?*?*?*?*?*?*?*?,8.8,4.6,74,103117,172,1382,314,34.7,37.1,30.1,3883,2327,3616,632,303,1.5,9,5,9999,99999,9,999999999,0.0,999,999,99
2050,3,14,18,0,*?*?*?*?*?*?*?*?*?*?*?*?*?*?*?*?*?*?*?*?*?*?,8.4,3.9,73,103117,0,-0,317,0.0,-0.0,0.0,0,0,0,0,320,1.0,10,5,9999,99999,9,999999999,0.0,999,999,99
2050,3,14,19,0,*?*?*?*?*?*?*?*?*?*?*?*?*?*?*?*?*?*?*?*?*?*?,8.0,2.5,67,103117,0,-0,315,0.0,-0.0,0.0,0,0,0,0,325,1.0,10,5,9999,99999,9,999999999,0.0,999,999,99
2050,3,14,20,0,*?*?*?*?*?*?*?*?*?*?*?*?*?*?*?*?*?*?*?*?*?*?,7.5,1.5,64,103117,0,-0,313,0.0,-0.0,0.0,0,0,0,0,330,0.5,10,5,9999,99999,9,999999999,0.0,999,999,99
2050,3,14,21,0,*?*?*?*?*?*?*?*?*?*?*?*?*?*?*?*?*?*?*?*?*?*?,6.9,0.8,65,103117,0,-0,311,0.0,-0.0,0.0,0,0,0,0,335,0.0,10,5,9999,99999,9,999999999,0.0,999,999,99
2050,3,14,22,0,*?*?*?*?*?*?*?*?*?*?*?*?*?*?*?*?*?*?*?*?*?*?,7.4,2.1,68,103117,0,-0,313,0.0,-0.0,0.0,0,0,0,0,340,1.0,10,5,9999,99999,9,999999999,0.0,999,999,99
2050,3,14,23,0,*?*?*?*?*?*?*?*?*?*?*?*?*?*?*?*?*?*?*?*?*?*?,6.8,2.7,74,103117,0,-0,310,0.0,-0.0,0.0,0,0,0,0,345,0.5,10,5,9999,99999,9,999999999,0.0,999,999,99
2050,3,14,24,0,*?*?*?*?*?*?*?*?*?*?*?*?*?*?*?*?*?*?*?*?*?*?,7.6,5.0,83,103117,0,-0,313,0.0,-0.0,0.0,0,0,0,0,320,1.5,10,5,9999,99999,9,999999999,1.0,999,999,99
2050,3,15,1,0,*?*?*?*?*?*?*?*?*?*?*?*?*?*?*?*?*?*?*?*?*?*?,5.3,4.3,95,102824,0,-0,303,0.0,-0.0,0.0,0,0,0,0,345,0.5,10,5,9999,99999,9,999999999,0.0,999,999,99
2050,3,15,2,0,*?*?*?*?*?*?*?*?*?*?*?*?*?*?*?*?*?*?*?*?*?*?,4.4,4.3,100,102824,0,-0,299,0.0,-0.0,0.0,0,0,0,0,340,0.5,10,5,9999,99999,9,999999999,0.0,999,999,99
2050,3,15,3,0,*?*?*?*?*?*?*?*?*?*?*?*?*?*?*?*?*?*?*?*?*?*?,4.6,4.6,100,102824,0,-0,300,0.0,-0.0,0.0,0,0,0,0,335,0.5,10,5,9999,99999,9,999999999,0.1,999,999,99
2050,3,15,4,0,*?*?*?*?*?*?*?*?*?*?*?*?*?*?*?*?*?*?*?*?*?*?,4.4,4.5,100,102824,0,-0,299,0.0,-0.0,0.0,0,0,0,0,330,1.0,10,5,9999,99999,9,999999999,0.0,999,999,99
2050,3,15,5,0,*?*?*?*?*?*?*?*?*?*?*?*?*?*?*?*?*?*?*?*?*?*?,4.3,3.9,100,102824,0,-0,299,0.0,-0.0,0.0,0,0,0,0,325,1.0,10,5,9999,99999,9,999999999,0.0,999,999,99
2050,3,15,6,0,*?*?*?*?*?*?*?*?*?*?*?*?*?*?*?*?*?*?*?*?*?*?,4.0,3.8,100,102824,0,-0,276,0.0,-0.0,0.0,0,0,0,0,320,0.5,5,3,9999,99999,9,999999999,0.0,999,999,99
2050,3,15,7,0,*?*?*?*?*?*?*?*?*?*?*?*?*?*?*?*?*?*?*?*?*?*?,3.8,3.4,99,102824,210,1383,252,95.0,437.7,28.5,9738,31745,4626,571,322,1.5,0,0,9999,99999,9,999999999,0.0,999,999,99
2050,3,15,8,0,*?*?*?*?*?*?*?*?*?*?*?*?*?*?*?*?*?*?*?*?*?*?,4.9,4.3,98,102824,421,1382,275,232.2,448.3,95.7,24432,39781,12361,1781,323,0.5,4,2,9999,99999,9,999999999,0.0,999,999,99
2050,3,15,9,0,*?*?*?*?*?*?*?*?*?*?*?*?*?*?*?*?*?*?*?*?*?*?,6.0,5.9,100,102824,601,1382,294,286.5,235.2,184.2,30437,23687,20788,4007,325,0.5,7,4,9999,99999,9,999999999,0.0,999,999,99
2050,3,15,10,0,*?*?*?*?*?*?*?*?*?*?*?*?*?*?*?*?*?*?*?*?*?*?,7.3,6.2,95,102824,738,1383,304,305.1,144.0,228.2,33330,14893,25634,5818,327,0.5,8,4,9999,99999,9,999999999,0.0,999,999,99
2050,3,15,11,0,*?*?*?*?*?*?*?*?*?*?*?*?*?*?*?*?*?*?*?*?*?*?,8.2,6.2,89,102824,822,1383,299,450.3,339.3,248.6,48477,36012,27532,6144,328,2.1,6,3,9999,99999,9,999999999,0.0,999,999,99
2050,3,15,12,0,*?*?*?*?*?*?*?*?*?*?*?*?*?*?*?*?*?*?*?*?*?*?,8.7,6.7,88,102824,847,1381,314,268.1,58.2,232.5,29544,5867,26200,7810,330,1.5,9,5,9999,99999,9,999999999,0.0,999,999,99
2050,3,15,13,0,*?*?*?*?*?*?*?*?*?*?*?*?*?*?*?*?*?*?*?*?*?*?,8.8,7.3,92,102824,813,1382,306,401.3,243.5,258.0,43018,25798,28428,6396,328,1.5,7,4,9999,99999,9,999999999,0.0,999,999,99
2050,3,15,14,0,*?*?*?*?*?*?*?*?*?*?*?*?*?*?*?*?*?*?*?*?*?*?,8.5,6.4,88,102824,721,1382,313,224.5,57.2,194.6,24698,5692,21934,6086,327,1.0,9,5,9999,99999,9,999999999,0.0,999,999,99
2050,3,15,15,0,*?*?*?*?*?*?*?*?*?*?*?*?*?*?*?*?*?*?*?*?*?*?,9.0,7.9,94,102824,577,1381,315,174.9,55.7,151.6,19221,5371,17104,4411,325,2.1,9,5,9999,99999,9,999999999,0.4,999,999,99
2050,3,15,16,0,*?*?*?*?*?*?*?*?*?*?*?*?*?*?*?*?*?*?*?*?*?*?,8.5,7.6,96,102824,392,1381,301,192.6,304.0,106.3,20436,26639,12471,2096,323,0.5,6,3,9999,99999,9,999999999,1.0,999,999,99
2050,3,15,17,0,*?*?*?*?*?*?*?*?*?*?*?*?*?*?*?*?*?*?*?*?*?*?,8.7,7.7,95,102824,178,1380,302,64.1,222.7,35.4,6793,13264,4868,625,322,1.5,6,3,9999,99999,9,999999999,0.2,999,999,99
2050,3,15,18,0,*?*?*?*?*?*?*?*?*?*?*?*?*?*?*?*?*?*?*?*?*?*?,7.1,5.9,94,102824,0,-0,311,0.0,-0.0,0.0,0,0,0,0,320,1.0,10,5,9999,99999,9,999999999,0.0,999,999,99
2050,3,15,19,0,*?*?*?*?*?*?*?*?*?*?*?*?*?*?*?*?*?*?*?*?*?*?,6.9,5.8,94,102824,0,-0,310,0.0,-0.0,0.0,0,0,0,0,322,1.0,10,5,9999,99999,9,999999999,0.0,999,999,99
2050,3,15,20,0,*?*?*?*?*?*?*?*?*?*?*?*?*?*?*?*?*?*?*?*?*?*?,5.7,5.6,100,102824,0,-0,305,0.0,-0.0,0.0,0,0,0,0,323,0.5,10,5,9999,99999,9,999999999,0.0,999,999,99
2050,3,15,21,0,*?*?*?*?*?*?*?*?*?*?*?*?*?*?*?*?*?*?*?*?*?*?,6.5,6.2,100,102824,0,-0,308,0.0,-0.0,0.0,0,0,0,0,325,0.0,10,5,9999,99999,9,999999999,0.0,999,999,99
2050,3,15,22,0,*?*?*?*?*?*?*?*?*?*?*?*?*?*?*?*?*?*?*?*?*?*?,5.5,5.5,100,102824,0,-0,304,0.0,-0.0,0.0,0,0,0,0,327,1.0,10,5,9999,99999,9,999999999,0.0,999,999,99
2050,3,15,23,0,*?*?*?*?*?*?*?*?*?*?*?*?*?*?*?*?*?*?*?*?*?*?,5.4,5.5,100,102824,0,-0,303,0.0,-0.0,0.0,0,0,0,0,328,0.5,10,5,9999,99999,9,999999999,0.0,999,999,99
2050,3,15,24,0,*?*?*?*?*?*?*?*?*?*?*?*?*?*?*?*?*?*?*?*?*?*?,6.2,3.6,84,102824,0,-0,307,0.0,-0.0,0.0,0,0,0,0,350,1.5,10,5,9999,99999,9,999999999,0.0,999,999,99
2050,3,16,1,0,*?*?*?*?*?*?*?*?*?*?*?*?*?*?*?*?*?*?*?*?*?*?,5.2,4.1,92,102385,0,-0,303,0.0,-0.0,0.0,0,0,0,0,330,0.5,10,5,9999,99999,9,999999999,0.0,999,999,99
2050,3,16,2,0,*?*?*?*?*?*?*?*?*?*?*?*?*?*?*?*?*?*?*?*?*?*?,5.2,3.6,88,102385,0,-0,303,0.0,-0.0,0.0,0,0,0,0,330,0.5,10,5,9999,99999,9,999999999,0.0,999,999,99
2050,3,16,3,0,*?*?*?*?*?*?*?*?*?*?*?*?*?*?*?*?*?*?*?*?*?*?,4.8,2.1,82,102385,0,-0,301,0.0,-0.0,0.0,0,0,0,0,330,0.5,10,5,9999,99999,9,999999999,0.0,999,999,99
2050,3,16,4,0,*?*?*?*?*?*?*?*?*?*?*?*?*?*?*?*?*?*?*?*?*?*?,4.2,2.7,88,102385,0,-0,299,0.0,-0.0,0.0,0,0,0,0,330,1.0,10,5,9999,99999,9,999999999,0.0,999,999,99
2050,3,16,5,0,*?*?*?*?*?*?*?*?*?*?*?*?*?*?*?*?*?*?*?*?*?*?,4.1,2.5,88,102385,0,-0,298,0.0,-0.0,0.0,0,0,0,0,330,1.0,10,5,9999,99999,9,999999999,0.0,999,999,99
2050,3,16,6,0,*?*?*?*?*?*?*?*?*?*?*?*?*?*?*?*?*?*?*?*?*?*?,4.0,2.7,90,102385,0,-0,298,0.0,-0.0,0.0,0,0,0,0,330,0.5,10,5,9999,99999,9,999999999,0.0,999,999,99
2050,3,16,7,0,*?*?*?*?*?*?*?*?*?*?*?*?*?*?*?*?*?*?*?*?*?*?,4.9,4.3,94,102385,218,1380,293,67.2,107.3,50.3,7164,7029,6091,921,333,1.5,8,4,9999,99999,9,999999999,0.0,999,999,99
2050,3,16,8,0,*?*?*?*?*?*?*?*?*?*?*?*?*?*?*?*?*?*?*?*?*?*?,5.7,5.1,95,102385,429,1381,296,163.9,132.9,122.6,17841,12236,14014,2750,337,0.5,8,4,9999,99999,9,999999999,0.0,999,999,99
2050,3,16,9,0,*?*?*?*?*?*?*?*?*?*?*?*?*?*?*?*?*?*?*?*?*?*?,6.9,5.0,86,102385,609,1382,306,185.8,56.1,161.1,20426,5462,18166,4760,340,0.5,9,5,9999,99999,9,999999999,0.0,999,999,99
2050,3,16,10,0,*?*?*?*?*?*?*?*?*?*?*?*?*?*?*?*?*?*?*?*?*?*?,8.2,5.3,81,102385,745,1381,299,404.7,336.0,223.4,43409,35223,24941,5222,343,0.5,6,3,9999,99999,9,999999999,0.0,999,999,99
2050,3,16,11,0,*?*?*?*?*?*?*?*?*?*?*?*?*?*?*?*?*?*?*?*?*?*?,9.4,7.3,85,102385,829,1381,305,455.0,339.6,251.1,48992,36081,27789,6249,347,2.1,6,3,9999,99999,9,999999999,0.0,999,999,99
2050,3,16,12,0,*?*?*?*?*?*?*?*?*?*?*?*?*?*?*?*?*?*?*?*?*?*?,9.8,6.7,80,102385,854,1381,306,470.2,340.6,259.6,50696,36296,28643,6600,350,1.5,6,3,9999,99999,9,999999999,0.0,999,999,99
2050,3,16,13,0,*?*?*?*?*?*?*?*?*?*?*?*?*?*?*?*?*?*?*?*?*?*?,10.0,5.6,74,102385,820,1382,298,497.5,492.9,205.0,52803,50427,24634,4796,333,1.5,4,2,9999,99999,9,999999999,0.0,999,999,99
2050,3,16,14,0,*?*?*?*?*?*?*?*?*?*?*?*?*?*?*?*?*?*?*?*?*?*?,10.3,5.8,72,102385,727,1380,312,355.2,240.8,228.4,37926,25133,25393,5332,317,1.0,7,4,9999,99999,9,999999999,0.0,999,999,99
2050,3,16,15,0,*?*?*?*?*?*?*?*?*?*?*?*?*?*?*?*?*?*?*?*?*?*?,10.0,5.9,75,102385,584,1382,302,328.0,407.5,155.8,34196,39475,19101,3127,300,2.1,5,3,9999,99999,9,999999999,0.0,999,999,99
2050,3,16,16,0,*?*?*?*?*?*?*?*?*?*?*?*?*?*?*?*?*?*?*?*?*?*?,10.1,5.3,71,102385,399,1383,298,217.5,443.2,89.6,22891,38612,11639,1657,283,0.5,4,2,9999,99999,9,999999999,0.0,999,999,99
2050,3,16,17,0,*?*?*?*?*?*?*?*?*?*?*?*?*?*?*?*?*?*?*?*?*?*?,9.7,4.5,68,102385,184,1378,295,75.2,330.9,31.0,7749,21388,4783,565,267,1.5,4,2,9999,99999,9,999999999,0.0,999,999,99
2050,3,16,18,0,*?*?*?*?*?*?*?*?*?*?*?*?*?*?*?*?*?*?*?*?*?*?,9.0,5.1,76,102385,0,-0,319,0.0,-0.0,0.0,0,0,0,0,250,1.0,10,5,9999,99999,9,999999999,0.0,999,999,99
2050,3,16,19,0,*?*?*?*?*?*?*?*?*?*?*?*?*?*?*?*?*?*?*?*?*?*?,8.4,4.8,77,102385,0,-0,317,0.0,-0.0,0.0,0,0,0,0,253,1.0,10,5,9999,99999,9,999999999,0.0,999,999,99
2050,3,16,20,0,*?*?*?*?*?*?*?*?*?*?*?*?*?*?*?*?*?*?*?*?*?*?,6.8,4.6,85,102385,0,-0,310,0.0,-0.0,0.0,0,0,0,0,257,0.5,10,5,9999,99999,9,999999999,0.0,999,999,99
2050,3,16,21,0,*?*?*?*?*?*?*?*?*?*?*?*?*?*?*?*?*?*?*?*?*?*?,6.7,4.6,85,102385,0,-0,309,0.0,-0.0,0.0,0,0,0,0,260,0.0,10,5,9999,99999,9,999999999,0.0,999,999,99
2050,3,16,22,0,*?*?*?*?*?*?*?*?*?*?*?*?*?*?*?*?*?*?*?*?*?*?,5.7,5.1,95,102385,0,-0,305,0.0,-0.0,0.0,0,0,0,0,263,1.0,10,5,9999,99999,9,999999999,0.0,999,999,99
2050,3,16,23,0,*?*?*?*?*?*?*?*?*?*?*?*?*?*?*?*?*?*?*?*?*?*?,5.3,5.1,97,102385,0,-0,303,0.0,-0.0,0.0,0,0,0,0,267,0.5,10,5,9999,99999,9,999999999,0.0,999,999,99
2050,3,16,24,0,*?*?*?*?*?*?*?*?*?*?*?*?*?*?*?*?*?*?*?*?*?*?,5.3,4.8,95,102385,0,-0,303,0.0,-0.0,0.0,0,0,0,0,330,1.5,10,5,9999,99999,9,999999999,0.0,999,999,99
2050,3,17,1,0,*?*?*?*?*?*?*?*?*?*?*?*?*?*?*?*?*?*?*?*?*?*?,3.9,3.2,93,102110,0,-0,297,0.0,-0.0,0.0,0,0,0,0,268,0.5,10,5,9999,99999,9,999999999,0.0,999,999,99
2050,3,17,2,0,*?*?*?*?*?*?*?*?*?*?*?*?*?*?*?*?*?*?*?*?*?*?,3.2,2.1,91,102110,0,-0,295,0.0,-0.0,0.0,0,0,0,0,267,0.5,10,5,9999,99999,9,999999999,0.0,999,999,99
2050,3,17,3,0,*?*?*?*?*?*?*?*?*?*?*?*?*?*?*?*?*?*?*?*?*?*?,3.1,2.3,93,102110,0,-0,294,0.0,-0.0,0.0,0,0,0,0,265,0.5,10,5,9999,99999,9,999999999,0.0,999,999,99
2050,3,17,4,0,*?*?*?*?*?*?*?*?*?*?*?*?*?*?*?*?*?*?*?*?*?*?,2.7,2.1,93,102110,0,-0,292,0.0,-0.0,0.0,0,0,0,0,263,1.0,10,5,9999,99999,9,999999999,0.0,999,999,99
2050,3,17,5,0,*?*?*?*?*?*?*?*?*?*?*?*?*?*?*?*?*?*?*?*?*?*?,2.3,2.3,98,102110,0,-0,291,0.0,-0.0,0.0,0,0,0,0,262,1.0,10,5,9999,99999,9,999999999,0.0,999,999,99
2050,3,17,6,0,*?*?*?*?*?*?*?*?*?*?*?*?*?*?*?*?*?*?*?*?*?*?,2.9,2.1,92,102110,0,-0,251,0.0,-0.0,0.0,0,0,0,0,260,0.5,1,0,9999,99999,9,999999999,0.0,999,999,99
2050,3,17,7,0,*?*?*?*?*?*?*?*?*?*?*?*?*?*?*?*?*?*?*?*?*?*?,3.4,2.1,90,102110,226,1378,295,30.9,0.0,30.9,3617,0,3622,1198,260,1.5,10,5,9999,99999,9,999999999,0.0,999,999,99
2050,3,17,8,0,*?*?*?*?*?*?*?*?*?*?*?*?*?*?*?*?*?*?*?*?*?*?,4.3,2.7,87,102110,437,1380,262,250.5,531.5,82.2,25808,47407,11784,1529,260,0.5,2,1,9999,99999,9,999999999,0.0,999,999,99
2050,3,17,9,0,*?*?*?*?*?*?*?*?*?*?*?*?*?*?*?*?*?*?*?*?*?*?,6.2,2.7,76,102110,617,1381,260,374.5,586.8,112.4,38959,56650,15674,2260,260,0.5,0,0,9999,99999,9,999999999,0.0,999,999,99
2050,3,17,10,0,*?*?*?*?*?*?*?*?*?*?*?*?*?*?*?*?*?*?*?*?*?*?,8.6,3.6,69,102110,753,1381,275,467.8,594.5,143.6,48778,58906,19327,3135,260,0.5,1,0,9999,99999,9,999999999,0.0,999,999,99
2050,3,17,11,0,*?*?*?*?*?*?*?*?*?*?*?*?*?*?*?*?*?*?*?*?*?*?,9.6,3.9,66,102110,836,1380,289,519.1,545.8,188.4,55725,56043,23054,4441,260,2.1,3,2,9999,99999,9,999999999,0.0,999,999,99
2050,3,17,12,0,*?*?*?*?*?*?*?*?*?*?*?*?*?*?*?*?*?*?*?*?*?*?,10.5,2.9,58,102110,861,1380,297,525.4,495.1,216.5,55849,50902,25836,5291,260,1.5,4,2,9999,99999,9,999999999,0.0,999,999,99
2050,3,17,13,0,*?*?*?*?*?*?*?*?*?*?*?*?*?*?*?*?*?*?*?*?*?*?,10.4,2.5,57,102110,826,1380,306,453.7,339.5,250.5,48850,36062,27716,6222,265,1.5,6,3,9999,99999,9,999999999,0.0,999,999,99
2050,3,17,14,0,*?*?*?*?*?*?*?*?*?*?*?*?*?*?*?*?*?*?*?*?*?*?,10.6,1.5,52,102110,734,1381,306,398.1,335.5,219.8,42685,35091,24566,5100,270,1.0,6,3,9999,99999,9,999999999,0.0,999,999,99
2050,3,17,15,0,*?*?*?*?*?*?*?*?*?*?*?*?*?*?*?*?*?*?*?*?*?*?,10.5,1.7,53,102110,590,1380,322,179.5,55.8,155.6,19722,5415,17544,4555,275,2.1,9,5,9999,99999,9,999999999,0.0,999,999,99
2050,3,17,16,0,*?*?*?*?*?*?*?*?*?*?*?*?*?*?*?*?*?*?*?*?*?*?,10.4,1.5,53,102110,405,1381,284,228.3,523.2,74.9,23522,45681,10843,1385,280,0.5,2,1,9999,99999,9,999999999,0.0,999,999,99
2050,3,17,17,0,*?*?*?*?*?*?*?*?*?*?*?*?*?*?*?*?*?*?*?*?*?*?,10.0,1.7,55,102110,191,1383,309,64.6,167.1,41.6,6782,10335,5607,741,285,1.5,7,4,9999,99999,9,999999999,0.0,999,999,99
2050,3,17,18,0,*?*?*?*?*?*?*?*?*?*?*?*?*?*?*?*?*?*?*?*?*?*?,8.6,1.0,58,102110,0,-0,318,0.0,-0.0,0.0,0,0,0,0,290,1.0,10,5,9999,99999,9,999999999,0.0,999,999,99
2050,3,17,19,0,*?*?*?*?*?*?*?*?*?*?*?*?*?*?*?*?*?*?*?*?*?*?,7.5,1.5,65,102110,0,-0,313,0.0,-0.0,0.0,0,0,0,0,290,1.0,10,5,9999,99999,9,999999999,0.0,999,999,99
2050,3,17,20,0,*?*?*?*?*?*?*?*?*?*?*?*?*?*?*?*?*?*?*?*?*?*?,6.3,1.5,69,102110,0,-0,308,0.0,-0.0,0.0,0,0,0,0,290,0.5,10,5,9999,99999,9,999999999,0.0,999,999,99
2050,3,17,21,0,*?*?*?*?*?*?*?*?*?*?*?*?*?*?*?*?*?*?*?*?*?*?,5.6,1.7,74,102110,0,-0,305,0.0,-0.0,0.0,0,0,0,0,290,0.0,10,5,9999,99999,9,999999999,0.0,999,999,99
2050,3,17,22,0,*?*?*?*?*?*?*?*?*?*?*?*?*?*?*?*?*?*?*?*?*?*?,5.2,1.3,74,102110,0,-0,303,0.0,-0.0,0.0,0,0,0,0,290,1.0,10,5,9999,99999,9,999999999,0.0,999,999,99
2050,3,17,23,0,*?*?*?*?*?*?*?*?*?*?*?*?*?*?*?*?*?*?*?*?*?*?,4.8,0.2,71,102110,0,-0,302,0.0,-0.0,0.0,0,0,0,0,290,0.5,10,5,9999,99999,9,999999999,0.0,999,999,99
2050,3,17,24,0,*?*?*?*?*?*?*?*?*?*?*?*?*?*?*?*?*?*?*?*?*?*?,4.9,4.3,93,102110,0,-0,301,0.0,-0.0,0.0,0,0,0,0,270,1.5,10,5,9999,99999,9,999999999,0.0,999,999,99
2050,3,18,1,0,*?*?*?*?*?*?*?*?*?*?*?*?*?*?*?*?*?*?*?*?*?*?,3.9,2.9,93,102499,0,-0,297,0.0,-0.0,0.0,0,0,0,0,280,0.5,10,5,9999,99999,9,999999999,0.0,999,999,99
2050,3,18,2,0,*?*?*?*?*?*?*?*?*?*?*?*?*?*?*?*?*?*?*?*?*?*?,3.7,3.6,100,102499,0,-0,296,0.0,-0.0,0.0,0,0,0,0,270,0.5,10,5,9999,99999,9,999999999,0.0,999,999,99
2050,3,18,3,0,*?*?*?*?*?*?*?*?*?*?*?*?*?*?*?*?*?*?*?*?*?*?,3.0,1.0,88,102499,0,-0,294,0.0,-0.0,0.0,0,0,0,0,260,0.5,10,5,9999,99999,9,999999999,0.0,999,999,99
2050,3,18,4,0,*?*?*?*?*?*?*?*?*?*?*?*?*?*?*?*?*?*?*?*?*?*?,2.8,1.9,95,102499,0,-0,293,0.0,-0.0,0.0,0,0,0,0,250,1.0,10,5,9999,99999,9,999999999,0.0,999,999,99
2050,3,18,5,0,*?*?*?*?*?*?*?*?*?*?*?*?*?*?*?*?*?*?*?*?*?*?,2.5,1.7,94,102499,0,-0,292,0.0,-0.0,0.0,0,0,0,0,240,1.0,10,5,9999,99999,9,999999999,0.0,999,999,99
2050,3,18,6,0,*?*?*?*?*?*?*?*?*?*?*?*?*?*?*?*?*?*?*?*?*?*?,2.2,0.4,88,102499,7,1308,251,0.0,0.0,0.0,0,0,0,0,230,0.5,2,1,9999,99999,9,999999999,0.0,999,999,99
2050,3,18,7,0,*?*?*?*?*?*?*?*?*?*?*?*?*?*?*?*?*?*?*?*?*?*?,3.2,1.0,87,102499,235,1381,261,111.0,415.5,40.3,11435,29826,6126,735,232,1.5,3,2,9999,99999,9,999999999,0.0,999,999,99
2050,3,18,8,0,*?*?*?*?*?*?*?*?*?*?*?*?*?*?*?*?*?*?*?*?*?*?,4.1,1.7,85,102499,445,1379,250,257.0,557.3,77.1,26644,50188,11221,1460,233,0.5,0,0,9999,99999,9,999999999,0.0,999,999,99
2050,3,18,9,0,*?*?*?*?*?*?*?*?*?*?*?*?*?*?*?*?*?*?*?*?*?*?,6.0,2.7,80,102499,624,1379,302,191.5,56.3,166.0,21051,5502,18717,4943,235,0.5,9,5,9999,99999,9,999999999,0.0,999,999,99
2050,3,18,10,0,*?*?*?*?*?*?*?*?*?*?*?*?*?*?*?*?*?*?*?*?*?*?,7.2,3.4,78,102499,760,1379,307,238.5,57.6,206.8,26254,5757,23304,6608,237,0.5,9,5,9999,99999,9,999999999,0.0,999,999,99
2050,3,18,11,0,*?*?*?*?*?*?*?*?*?*?*?*?*?*?*?*?*?*?*?*?*?*?,8.8,3.8,71,102499,843,1379,286,524.3,546.3,190.3,56297,56139,23254,4522,238,2.1,3,2,9999,99999,9,999999999,0.0,999,999,99
2050,3,18,12,0,*?*?*?*?*?*?*?*?*?*?*?*?*?*?*?*?*?*?*?*?*?*?,9.5,3.2,65,102499,868,1379,303,479.2,341.1,264.5,51688,36412,29136,6818,240,1.5,6,3,9999,99999,9,999999999,0.0,999,999,99
2050,3,18,13,0,*?*?*?*?*?*?*?*?*?*?*?*?*?*?*?*?*?*?*?*?*?*?,9.4,1.3,57,102499,833,1380,317,263.7,58.1,228.6,29049,5853,25764,7620,240,1.5,9,5,9999,99999,9,999999999,0.0,999,999,99
2050,3,18,14,0,*?*?*?*?*?*?*?*?*?*?*?*?*?*?*?*?*?*?*?*?*?*?,9.3,1.9,60,102499,740,1379,296,428.8,419.5,203.7,44888,42348,24278,4503,240,1.0,5,3,9999,99999,9,999999999,0.0,999,999,99
2050,3,18,15,0,*?*?*?*?*?*?*?*?*?*?*?*?*?*?*?*?*?*?*?*?*?*?,9.7,4.1,69,102499,596,1379,299,336.5,408.7,159.8,35080,39781,19538,3229,240,2.1,5,3,9999,99999,9,999999999,0.0,999,999,99
2050,3,18,16,0,*?*?*?*?*?*?*?*?*?*?*?*?*?*?*?*?*?*?*?*?*?*?,9.3,3.9,70,102499,411,1380,274,233.4,548.4,70.0,24196,48321,10292,1317,240,0.5,0,0,9999,99999,9,999999999,0.0,999,999,99
2050,3,18,17,0,*?*?*?*?*?*?*?*?*?*?*?*?*?*?*?*?*?*?*?*?*?*?,9.2,3.2,67,102499,197,1381,306,68.0,170.2,43.7,7123,10718,5874,783,240,1.5,7,4,9999,99999,9,999999999,0.0,999,999,99
2050,3,18,18,0,*?*?*?*?*?*?*?*?*?*?*?*?*?*?*?*?*?*?*?*?*?*?,8.3,2.9,69,102499,0,-0,317,0.0,-0.0,0.0,0,0,0,0,240,1.0,10,5,9999,99999,9,999999999,0.0,999,999,99
2050,3,18,19,0,*?*?*?*?*?*?*?*?*?*?*?*?*?*?*?*?*?*?*?*?*?*?,7.0,3.8,81,102499,0,-0,311,0.0,-0.0,0.0,0,0,0,0,232,1.0,10,5,9999,99999,9,999999999,0.0,999,999,99
2050,3,18,20,0,*?*?*?*?*?*?*?*?*?*?*?*?*?*?*?*?*?*?*?*?*?*?,5.5,3.0,85,102499,0,-0,304,0.0,-0.0,0.0,0,0,0,0,223,0.5,10,5,9999,99999,9,999999999,0.0,999,999,99
2050,3,18,21,0,*?*?*?*?*?*?*?*?*?*?*?*?*?*?*?*?*?*?*?*?*?*?,4.9,3.4,91,102499,0,-0,302,0.0,-0.0,0.0,0,0,0,0,215,0.0,10,5,9999,99999,9,999999999,0.0,999,999,99
2050,3,18,22,0,*?*?*?*?*?*?*?*?*?*?*?*?*?*?*?*?*?*?*?*?*?*?,4.5,1.3,81,102499,0,-0,300,0.0,-0.0,0.0,0,0,0,0,207,1.0,10,5,9999,99999,9,999999999,0.0,999,999,99
2050,3,18,23,0,*?*?*?*?*?*?*?*?*?*?*?*?*?*?*?*?*?*?*?*?*?*?,5.8,3.0,83,102499,0,-0,306,0.0,-0.0,0.0,0,0,0,0,198,0.5,10,5,9999,99999,9,999999999,0.0,999,999,99
2050,3,18,24,0,*?*?*?*?*?*?*?*?*?*?*?*?*?*?*?*?*?*?*?*?*?*?,4.3,1.5,83,102499,0,-0,299,0.0,-0.0,0.0,0,0,0,0,290,1.5,10,5,9999,99999,9,999999999,0.0,999,999,99
2050,3,19,1,0,*?*?*?*?*?*?*?*?*?*?*?*?*?*?*?*?*?*?*?*?*?*?,7.7,5.1,84,101038,0,-0,314,0.0,-0.0,0.0,0,0,0,0,192,0.5,10,5,9999,99999,9,999999999,0.0,999,999,99
2050,3,19,2,0,*?*?*?*?*?*?*?*?*?*?*?*?*?*?*?*?*?*?*?*?*?*?,8.3,6.1,87,101038,0,-0,316,0.0,-0.0,0.0,0,0,0,0,193,0.5,10,5,9999,99999,9,999999999,0.0,999,999,99
2050,3,19,3,0,*?*?*?*?*?*?*?*?*?*?*?*?*?*?*?*?*?*?*?*?*?*?,7.5,5.8,89,101038,0,-0,313,0.0,-0.0,0.0,0,0,0,0,195,0.5,10,5,9999,99999,9,999999999,0.0,999,999,99
2050,3,19,4,0,*?*?*?*?*?*?*?*?*?*?*?*?*?*?*?*?*?*?*?*?*?*?,7.5,5.9,90,101038,0,-0,313,0.0,-0.0,0.0,0,0,0,0,197,1.0,10,5,9999,99999,9,999999999,0.0,999,999,99
2050,3,19,5,0,*?*?*?*?*?*?*?*?*?*?*?*?*?*?*?*?*?*?*?*?*?*?,7.4,6.2,93,101038,0,-0,312,0.0,-0.0,0.0,0,0,0,0,198,1.0,10,5,9999,99999,9,999999999,0.0,999,999,99
2050,3,19,6,0,*?*?*?*?*?*?*?*?*?*?*?*?*?*?*?*?*?*?*?*?*?*?,7.3,6.9,98,101038,16,1394,312,0.0,0.0,0.0,0,0,0,0,200,0.5,10,5,9999,99999,9,999999999,0.0,999,999,99
2050,3,19,7,0,*?*?*?*?*?*?*?*?*?*?*?*?*?*?*?*?*?*?*?*?*?*?,7.2,6.6,96,101038,243,1378,307,59.5,44.9,51.6,6574,3330,6080,1100,202,1.5,9,5,9999,99999,9,999999999,0.0,999,999,99
2050,3,19,8,0,*?*?*?*?*?*?*?*?*?*?*?*?*?*?*?*?*?*?*?*?*?*?,8.0,7.7,98,101038,453,1378,299,229.8,313.2,126.9,24390,29166,14668,2563,203,0.5,6,3,9999,99999,9,999999999,0.0,999,999,99
2050,3,19,9,0,*?*?*?*?*?*?*?*?*?*?*?*?*?*?*?*?*?*?*?*?*?*?,8.9,7.1,89,101038,632,1378,303,337.5,329.7,186.3,36024,33601,21058,4078,205,0.5,6,3,9999,99999,9,999999999,0.0,999,999,99
2050,3,19,10,0,*?*?*?*?*?*?*?*?*?*?*?*?*?*?*?*?*?*?*?*?*?*?,9.5,6.2,80,101038,768,1379,305,419.0,337.1,231.3,44989,35492,25753,5498,207,0.5,6,3,9999,99999,9,999999999,0.0,999,999,99
2050,3,19,11,0,*?*?*?*?*?*?*?*?*?*?*?*?*?*?*?*?*?*?*?*?*?*?,10.6,5.9,73,101038,851,1379,314,422.7,244.6,271.8,45387,26045,29808,6963,208,2.1,7,4,9999,99999,9,999999999,0.0,999,999,99
2050,3,19,12,0,*?*?*?*?*?*?*?*?*?*?*?*?*?*?*?*?*?*?*?*?*?*?,10.8,5.8,72,101038,875,1379,319,368.9,146.5,275.9,40418,15416,30796,7708,210,1.5,8,4,9999,99999,9,999999999,0.0,999,999,99
2050,3,19,13,0,*?*?*?*?*?*?*?*?*?*?*?*?*?*?*?*?*?*?*?*?*?*?,10.9,8.0,83,101038,840,1379,324,266.1,58.1,230.7,29320,5861,26002,7722,218,1.5,9,5,9999,99999,9,999999999,0.0,999,999,99
2050,3,19,14,0,*?*?*?*?*?*?*?*?*?*?*?*?*?*?*?*?*?*?*?*?*?*?,10.7,8.1,85,101038,747,1379,319,310.0,144.2,231.9,33868,14942,26028,5948,227,1.0,8,4,9999,99999,9,999999999,0.0,999,999,99
2050,3,19,15,0,*?*?*?*?*?*?*?*?*?*?*?*?*?*?*?*?*?*?*?*?*?*?,10.4,7.9,85,101038,602,1378,314,288.1,235.4,185.3,30602,23727,20888,4037,235,2.1,7,4,9999,99999,9,999999999,0.0,999,999,99
2050,3,19,16,0,*?*?*?*?*?*?*?*?*?*?*?*?*?*?*?*?*?*?*?*?*?*?,10.5,6.6,77,101038,417,1379,326,68.9,0.0,68.9,8045,0,8067,2813,243,0.5,10,5,9999,99999,9,999999999,0.0,999,999,99
2050,3,19,17,0,*?*?*?*?*?*?*?*?*?*?*?*?*?*?*?*?*?*?*?*?*?*?,10.6,6.1,74,101038,203,1379,322,45.6,41.2,39.5,5064,2807,4701,835,252,1.5,9,5,9999,99999,9,999999999,0.0,999,999,99
2050,3,19,18,0,*?*?*?*?*?*?*?*?*?*?*?*?*?*?*?*?*?*?*?*?*?*?,10.8,7.6,81,101038,0,-0,323,0.0,-0.0,0.0,0,0,0,0,260,1.0,9,5,9999,99999,9,999999999,0.0,999,999,99
2050,3,19,19,0,*?*?*?*?*?*?*?*?*?*?*?*?*?*?*?*?*?*?*?*?*?*?,9.3,7.1,87,101038,0,-0,320,0.0,-0.0,0.0,0,0,0,0,262,1.0,10,5,9999,99999,9,999999999,0.0,999,999,99
2050,3,19,20,0,*?*?*?*?*?*?*?*?*?*?*?*?*?*?*?*?*?*?*?*?*?*?,8.5,7.1,92,101038,0,-0,317,0.0,-0.0,0.0,0,0,0,0,263,0.5,10,5,9999,99999,9,999999999,0.0,999,999,99
2050,3,19,21,0,*?*?*?*?*?*?*?*?*?*?*?*?*?*?*?*?*?*?*?*?*?*?,9.0,8.0,94,101038,0,-0,319,0.0,-0.0,0.0,0,0,0,0,265,0.0,10,5,9999,99999,9,999999999,0.0,999,999,99
2050,3,19,22,0,*?*?*?*?*?*?*?*?*?*?*?*?*?*?*?*?*?*?*?*?*?*?,8.2,8.1,100,101038,0,-0,315,0.0,-0.0,0.0,0,0,0,0,267,1.0,10,5,9999,99999,9,999999999,0.0,999,999,99
2050,3,19,23,0,*?*?*?*?*?*?*?*?*?*?*?*?*?*?*?*?*?*?*?*?*?*?,7.7,7.7,100,101038,0,-0,313,0.0,-0.0,0.0,0,0,0,0,268,0.5,10,5,9999,99999,9,999999999,0.0,999,999,99
2050,3,19,24,0,*?*?*?*?*?*?*?*?*?*?*?*?*?*?*?*?*?*?*?*?*?*?,7.2,4.1,81,101038,0,-0,312,0.0,-0.0,0.0,0,0,0,0,190,1.5,10,5,9999,99999,9,999999999,0.0,999,999,99
2050,3,20,1,0,*?*?*?*?*?*?*?*?*?*?*?*?*?*?*?*?*?*?*?*?*?*?,5.6,2.7,81,100639,0,-0,305,0.0,-0.0,0.0,0,0,0,0,268,0.5,10,5,9999,99999,9,999999999,0.0,999,999,99
2050,3,20,2,0,*?*?*?*?*?*?*?*?*?*?*?*?*?*?*?*?*?*?*?*?*?*?,4.3,-0.2,72,100639,0,-0,300,0.0,-0.0,0.0,0,0,0,0,267,0.5,10,5,9999,99999,9,999999999,0.0,999,999,99
2050,3,20,3,0,*?*?*?*?*?*?*?*?*?*?*?*?*?*?*?*?*?*?*?*?*?*?,4.2,-0.0,74,100639,0,-0,299,0.0,-0.0,0.0,0,0,0,0,265,0.5,10,5,9999,99999,9,999999999,0.0,999,999,99
2050,3,20,4,0,*?*?*?*?*?*?*?*?*?*?*?*?*?*?*?*?*?*?*?*?*?*?,4.8,0.4,74,100639,0,-0,302,0.0,-0.0,0.0,0,0,0,0,263,1.0,10,5,9999,99999,9,999999999,0.0,999,999,99
2050,3,20,5,0,*?*?*?*?*?*?*?*?*?*?*?*?*?*?*?*?*?*?*?*?*?*?,4.3,-0.2,72,100639,0,-0,300,0.0,-0.0,0.0,0,0,0,0,262,1.0,10,5,9999,99999,9,999999999,0.0,999,999,99
2050,3,20,6,0,*?*?*?*?*?*?*?*?*?*?*?*?*?*?*?*?*?*?*?*?*?*?,3.9,-0.6,72,100639,24,1363,298,0.0,0.0,0.0,0,0,0,0,260,0.5,10,5,9999,99999,9,999999999,0.0,999,999,99
2050,3,20,7,0,*?*?*?*?*?*?*?*?*?*?*?*?*?*?*?*?*?*?*?*?*?*?,4.6,-0.4,70,100639,251,1376,296,62.4,45.5,54.1,6890,3428,6368,1156,257,1.5,9,5,9999,99999,9,999999999,0.0,999,999,99
2050,3,20,8,0,*?*?*?*?*?*?*?*?*?*?*?*?*?*?*?*?*?*?*?*?*?*?,5.4,-0.4,66,100639,461,1377,299,135.2,53.7,117.2,14842,4982,13229,3237,253,0.5,9,5,9999,99999,9,999999999,0.0,999,999,99
2050,3,20,9,0,*?*?*?*?*?*?*?*?*?*?*?*?*?*?*?*?*?*?*?*?*?*?,7.4,1.9,68,100639,640,1378,308,197.1,56.4,170.9,21673,5539,19266,5128,250,0.5,9,5,9999,99999,9,999999999,0.0,999,999,99
2050,3,20,10,0,*?*?*?*?*?*?*?*?*?*?*?*?*?*?*?*?*?*?*?*?*?*?,8.6,1.5,61,100639,775,1378,313,244.0,57.7,211.5,26860,5780,23837,6819,247,0.5,9,5,9999,99999,9,999999999,0.0,999,999,99
2050,3,20,11,0,*?*?*?*?*?*?*?*?*?*?*?*?*?*?*?*?*?*?*?*?*?*?,9.6,2.1,59,100639,858,1379,318,272.6,58.2,236.3,30034,5882,26630,7999,243,2.1,9,5,9999,99999,9,999999999,0.0,999,999,99
2050,3,20,12,0,*?*?*?*?*?*?*?*?*?*?*?*?*?*?*?*?*?*?*?*?*?*?,9.6,2.9,63,100639,882,1378,323,161.7,0.0,161.7,19334,0,19416,7679,240,1.5,10,5,9999,99999,9,999999999,0.0,999,999,99
2050,3,20,13,0,*?*?*?*?*?*?*?*?*?*?*?*?*?*?*?*?*?*?*?*?*?*?,10.0,2.7,60,100639,846,1378,324,154.6,0.0,154.6,18441,0,18517,7270,235,1.5,10,5,9999,99999,9,999999999,0.0,999,999,99
2050,3,20,14,0,*?*?*?*?*?*?*?*?*?*?*?*?*?*?*?*?*?*?*?*?*?*?,9.5,3.2,65,100639,753,1378,317,236.3,57.5,204.8,26005,5747,23084,6522,230,1.0,9,5,9999,99999,9,999999999,0.0,999,999,99
2050,3,20,15,0,*?*?*?*?*?*?*?*?*?*?*?*?*?*?*?*?*?*?*?*?*?*?,9.4,3.4,66,100639,609,1379,317,186.3,56.1,161.5,20472,5465,18206,4772,225,2.1,9,5,9999,99999,9,999999999,0.0,999,999,99
2050,3,20,16,0,*?*?*?*?*?*?*?*?*?*?*?*?*?*?*?*?*?*?*?*?*?*?,9.6,3.6,66,100639,423,1378,323,70.2,0.0,70.2,8194,0,8216,2871,220,0.5,10,5,9999,99999,9,999999999,0.0,999,999,99
2050,3,20,17,0,*?*?*?*?*?*?*?*?*?*?*?*?*?*?*?*?*?*?*?*?*?*?,9.1,3.0,65,100639,209,1378,320,27.5,0.0,27.5,3226,0,3230,1065,215,1.5,10,5,9999,99999,9,999999999,0.0,999,999,99
2050,3,20,18,0,*?*?*?*?*?*?*?*?*?*?*?*?*?*?*?*?*?*?*?*?*?*?,8.5,2.5,66,100639,0,-0,318,0.0,-0.0,0.0,0,0,0,0,210,1.0,10,5,9999,99999,9,999999999,0.0,999,999,99
2050,3,20,19,0,*?*?*?*?*?*?*?*?*?*?*?*?*?*?*?*?*?*?*?*?*?*?,7.6,3.0,72,100639,0,-0,314,0.0,-0.0,0.0,0,0,0,0,218,1.0,10,5,9999,99999,9,999999999,0.0,999,999,99
2050,3,20,20,0,*?*?*?*?*?*?*?*?*?*?*?*?*?*?*?*?*?*?*?*?*?*?,6.6,2.3,74,100639,0,-0,309,0.0,-0.0,0.0,0,0,0,0,227,0.5,10,5,9999,99999,9,999999999,0.0,999,999,99
2050,3,20,21,0,*?*?*?*?*?*?*?*?*?*?*?*?*?*?*?*?*?*?*?*?*?*?,6.4,1.3,69,100639,0,-0,309,0.0,-0.0,0.0,0,0,0,0,235,0.0,10,5,9999,99999,9,999999999,0.0,999,999,99
2050,3,20,22,0,*?*?*?*?*?*?*?*?*?*?*?*?*?*?*?*?*?*?*?*?*?*?,5.5,0.4,70,100639,0,-0,305,0.0,-0.0,0.0,0,0,0,0,243,1.0,10,5,9999,99999,9,999999999,0.0,999,999,99
2050,3,20,23,0,*?*?*?*?*?*?*?*?*?*?*?*?*?*?*?*?*?*?*?*?*?*?,6.6,0.6,65,100639,0,-0,310,0.0,-0.0,0.0,0,0,0,0,252,0.5,10,5,9999,99999,9,999999999,0.0,999,999,99
2050,3,20,24,0,*?*?*?*?*?*?*?*?*?*?*?*?*?*?*?*?*?*?*?*?*?*?,7.1,5.3,88,100639,0,-0,311,0.0,-0.0,0.0,0,0,0,0,270,1.5,10,5,9999,99999,9,999999999,0.0,999,999,99
2050,3,21,1,0,*?*?*?*?*?*?*?*?*?*?*?*?*?*?*?*?*?*?*?*?*?*?,7.9,6.2,90,100157,0,-0,314,0.0,-0.0,0.0,0,0,0,0,257,0.5,10,5,9999,99999,9,999999999,0.0,999,999,99
2050,3,21,2,0,*?*?*?*?*?*?*?*?*?*?*?*?*?*?*?*?*?*?*?*?*?*?,8.1,8.1,100,100157,0,-0,315,0.0,-0.0,0.0,0,0,0,0,253,0.5,10,5,9999,99999,9,999999999,0.0,999,999,99
2050,3,21,3,0,*?*?*?*?*?*?*?*?*?*?*?*?*?*?*?*?*?*?*?*?*?*?,8.1,8.1,100,100157,0,-0,315,0.0,-0.0,0.0,0,0,0,0,250,0.5,10,5,9999,99999,9,999999999,0.0,999,999,99
2050,3,21,4,0,*?*?*?*?*?*?*?*?*?*?*?*?*?*?*?*?*?*?*?*?*?*?,7.9,7.9,100,100157,0,-0,314,0.0,-0.0,0.0,0,0,0,0,247,1.0,10,5,9999,99999,9,999999999,0.0,999,999,99
2050,3,21,5,0,*?*?*?*?*?*?*?*?*?*?*?*?*?*?*?*?*?*?*?*?*?*?,7.7,7.6,100,100157,0,-0,313,0.0,-0.0,0.0,0,0,0,0,243,1.0,10,5,9999,99999,9,999999999,0.0,999,999,99
2050,3,21,6,0,*?*?*?*?*?*?*?*?*?*?*?*?*?*?*?*?*?*?*?*?*?*?,7.8,7.9,100,100157,33,1389,306,0.0,0.0,0.0,0,0,0,0,240,0.5,8,4,9999,99999,9,999999999,0.0,999,999,99
2050,3,21,7,0,*?*?*?*?*?*?*?*?*?*?*?*?*?*?*?*?*?*?*?*?*?*?,7.9,7.0,95,100157,260,1379,306,86.6,115.7,64.7,9470,8816,7534,1387,240,1.5,8,4,9999,99999,9,999999999,0.0,999,999,99
2050,3,21,8,0,*?*?*?*?*?*?*?*?*?*?*?*?*?*?*?*?*?*?*?*?*?*?,8.2,6.7,91,100157,469,1376,308,182.9,135.3,136.8,19913,12790,15595,3112,240,0.5,8,4,9999,99999,9,999999999,0.0,999,999,99
2050,3,21,9,0,*?*?*?*?*?*?*?*?*?*?*?*?*?*?*?*?*?*?*?*?*?*?,8.5,6.4,88,100157,648,1378,313,199.9,56.5,173.3,21983,5557,19539,5222,240,0.5,9,5,9999,99999,9,999999999,0.0,999,999,99
2050,3,21,10,0,*?*?*?*?*?*?*?*?*?*?*?*?*?*?*?*?*?*?*?*?*?*?,9.1,5.1,77,100157,783,1378,316,246.7,57.7,213.9,27161,5791,24102,6925,240,0.5,9,5,9999,99999,9,999999999,0.0,999,999,99
2050,3,21,11,0,*?*?*?*?*?*?*?*?*?*?*?*?*?*?*?*?*?*?*?*?*?*?,9.1,5.0,76,100157,865,1378,316,275.2,58.3,238.6,30324,5890,26885,8113,240,2.1,9,5,9999,99999,9,999999999,0.0,999,999,99
2050,3,21,12,0,*?*?*?*?*?*?*?*?*?*?*?*?*?*?*?*?*?*?*?*?*?*?,8.7,6.1,85,100157,889,1378,318,163.2,0.0,163.2,19515,0,19598,7763,240,1.5,10,5,9999,99999,9,999999999,0.0,999,999,99
2050,3,21,13,0,*?*?*?*?*?*?*?*?*?*?*?*?*?*?*?*?*?*?*?*?*?*?,9.1,4.8,75,100157,853,1378,316,271.0,58.2,234.9,29857,5877,26474,7929,245,1.5,9,5,9999,99999,9,999999999,0.0,999,999,99
2050,3,21,14,0,*?*?*?*?*?*?*?*?*?*?*?*?*?*?*?*?*?*?*?*?*?*?,9.0,4.3,74,100157,759,1377,320,137.3,0.0,137.3,16296,0,16359,6294,250,1.0,10,5,9999,99999,9,999999999,0.0,999,999,99
2050,3,21,15,0,*?*?*?*?*?*?*?*?*?*?*?*?*?*?*?*?*?*?*?*?*?*?,9.0,5.8,81,100157,615,1378,319,108.5,0.0,108.5,12771,0,12814,4743,255,2.1,10,5,9999,99999,9,999999999,0.0,999,999,99
2050,3,21,16,0,*?*?*?*?*?*?*?*?*?*?*?*?*?*?*?*?*?*?*?*?*?*?,8.9,6.2,84,100157,429,1377,319,71.5,0.0,71.5,8341,0,8364,2928,260,0.5,10,5,9999,99999,9,999999999,0.0,999,999,99
2050,3,21,17,0,*?*?*?*?*?*?*?*?*?*?*?*?*?*?*?*?*?*?*?*?*?*?,9.3,3.9,70,100157,215,1377,321,28.7,0.0,28.7,3368,0,3373,1113,265,1.5,10,5,9999,99999,9,999999999,0.0,999,999,99
2050,3,21,18,0,*?*?*?*?*?*?*?*?*?*?*?*?*?*?*?*?*?*?*?*?*?*?,8.9,3.8,71,100157,0,-0,319,0.0,-0.0,0.0,0,0,0,0,270,1.0,10,5,9999,99999,9,999999999,0.0,999,999,99
2050,3,21,19,0,*?*?*?*?*?*?*?*?*?*?*?*?*?*?*?*?*?*?*?*?*?*?,9.1,5.8,81,100157,0,-0,320,0.0,-0.0,0.0,0,0,0,0,272,1.0,10,5,9999,99999,9,999999999,0.0,999,999,99
2050,3,21,20,0,*?*?*?*?*?*?*?*?*?*?*?*?*?*?*?*?*?*?*?*?*?*?,8.5,5.6,83,100157,0,-0,317,0.0,-0.0,0.0,0,0,0,0,273,0.5,10,5,9999,99999,9,999999999,0.0,999,999,99
2050,3,21,21,0,*?*?*?*?*?*?*?*?*?*?*?*?*?*?*?*?*?*?*?*?*?*?,7.7,5.9,89,100157,0,-0,314,0.0,-0.0,0.0,0,0,0,0,275,0.0,10,5,9999,99999,9,999999999,0.0,999,999,99
2050,3,21,22,0,*?*?*?*?*?*?*?*?*?*?*?*?*?*?*?*?*?*?*?*?*?*?,8.1,5.6,86,100157,0,-0,315,0.0,-0.0,0.0,0,0,0,0,277,1.0,10,5,9999,99999,9,999999999,0.0,999,999,99
2050,3,21,23,0,*?*?*?*?*?*?*?*?*?*?*?*?*?*?*?*?*?*?*?*?*?*?,8.5,7.0,91,100157,0,-0,317,0.0,-0.0,0.0,0,0,0,0,278,0.5,10,5,9999,99999,9,999999999,0.0,999,999,99
2050,3,21,24,0,*?*?*?*?*?*?*?*?*?*?*?*?*?*?*?*?*?*?*?*?*?*?,7.7,3.6,76,100157,0,-0,314,0.0,-0.0,0.0,0,0,0,0,260,1.5,10,5,9999,99999,9,999999999,0.0,999,999,99
2050,3,22,1,0,*?*?*?*?*?*?*?*?*?*?*?*?*?*?*?*?*?*?*?*?*?*?,9.0,4.5,73,101181,0,-0,320,0.0,-0.0,0.0,0,0,0,0,288,0.5,10,5,9999,99999,9,999999999,0.0,999,999,99
2050,3,22,2,0,*?*?*?*?*?*?*?*?*?*?*?*?*?*?*?*?*?*?*?*?*?*?,9.0,3.0,66,101181,0,-0,320,0.0,-0.0,0.0,0,0,0,0,297,0.5,10,5,9999,99999,9,999999999,0.0,999,999,99
2050,3,22,3,0,*?*?*?*?*?*?*?*?*?*?*?*?*?*?*?*?*?*?*?*?*?*?,9.3,3.2,66,101181,0,-0,321,0.0,-0.0,0.0,0,0,0,0,305,0.5,10,5,9999,99999,9,999999999,0.0,999,999,99
2050,3,22,4,0,*?*?*?*?*?*?*?*?*?*?*?*?*?*?*?*?*?*?*?*?*?*?,9.5,3.6,66,101181,0,-0,322,0.0,-0.0,0.0,0,0,0,0,313,1.0,10,5,9999,99999,9,999999999,0.0,999,999,99
2050,3,22,5,0,*?*?*?*?*?*?*?*?*?*?*?*?*?*?*?*?*?*?*?*?*?*?,9.8,4.3,68,101181,0,-0,323,0.0,-0.0,0.0,0,0,0,0,322,1.0,10,5,9999,99999,9,999999999,0.0,999,999,99
2050,3,22,6,0,*?*?*?*?*?*?*?*?*?*?*?*?*?*?*?*?*?*?*?*?*?*?,9.2,4.5,72,101181,41,1372,321,0.0,0.0,0.0,0,0,0,0,330,0.5,10,5,9999,99999,9,999999999,0.0,999,999,99
2050,3,22,7,0,*?*?*?*?*?*?*?*?*?*?*?*?*?*?*?*?*?*?*?*?*?*?,9.3,4.6,72,101181,268,1377,303,118.5,272.9,65.4,12303,20128,8528,1193,328,1.5,6,3,9999,99999,9,999999999,0.0,999,999,99
2050,3,22,8,0,*?*?*?*?*?*?*?*?*?*?*?*?*?*?*?*?*?*?*?*?*?*?,9.3,5.3,75,101181,477,1376,290,276.4,507.8,100.3,29395,46973,13047,1884,327,0.5,3,2,9999,99999,9,999999999,0.0,999,999,99
2050,3,22,9,0,*?*?*?*?*?*?*?*?*?*?*?*?*?*?*?*?*?*?*?*?*?*?,10.9,6.7,75,101181,655,1376,299,397.6,531.9,144.3,42428,52898,18170,2948,325,0.5,3,2,9999,99999,9,999999999,0.0,999,999,99
2050,3,22,10,0,*?*?*?*?*?*?*?*?*?*?*?*?*?*?*?*?*?*?*?*?*?*?,11.4,6.1,69,101181,790,1377,317,390.5,242.9,251.1,41811,25658,27710,6134,323,0.5,7,4,9999,99999,9,999999999,0.0,999,999,99
2050,3,22,11,0,*?*?*?*?*?*?*?*?*?*?*?*?*?*?*?*?*?*?*?*?*?*?,11.3,5.3,66,101181,872,1377,321,368.1,146.5,275.3,40319,15410,30724,7679,322,2.1,8,4,9999,99999,9,999999999,0.0,999,999,99
2050,3,22,12,0,*?*?*?*?*?*?*?*?*?*?*?*?*?*?*?*?*?*?*?*?*?*?,11.4,5.5,67,101181,895,1376,303,549.7,497.0,226.5,58494,51263,26858,5776,320,1.5,4,2,9999,99999,9,999999999,0.0,999,999,99
2050,3,22,13,0,*?*?*?*?*?*?*?*?*?*?*?*?*?*?*?*?*?*?*?*?*?*?,11.3,5.1,65,101181,859,1376,298,536.2,547.3,194.6,57601,56348,23708,4714,318,1.5,3,2,9999,99999,9,999999999,0.0,999,999,99
2050,3,22,14,0,*?*?*?*?*?*?*?*?*?*?*?*?*?*?*?*?*?*?*?*?*?*?,11.7,5.9,67,101181,765,1376,305,463.1,489.7,190.8,49043,49737,23105,4263,317,1.0,4,2,9999,99999,9,999999999,0.0,999,999,99
2050,3,22,15,0,*?*?*?*?*?*?*?*?*?*?*?*?*?*?*?*?*?*?*?*?*?*?,11.8,5.9,67,101181,621,1377,301,374.1,528.3,135.8,39884,52026,17198,2718,315,2.1,3,2,9999,99999,9,999999999,0.0,999,999,99
2050,3,22,16,0,*?*?*?*?*?*?*?*?*?*?*?*?*?*?*?*?*?*?*?*?*?*?,11.5,6.4,70,101181,435,1376,314,219.4,310.9,121.1,23269,28559,14034,2430,313,0.5,6,3,9999,99999,9,999999999,0.0,999,999,99
2050,3,22,17,0,*?*?*?*?*?*?*?*?*?*?*?*?*?*?*?*?*?*?*?*?*?*?,11.5,7.4,76,101181,221,1376,306,100.1,366.2,41.2,10242,25508,6187,739,312,1.5,4,2,9999,99999,9,999999999,0.0,999,999,99
2050,3,22,18,0,*?*?*?*?*?*?*?*?*?*?*?*?*?*?*?*?*?*?*?*?*?*?,11.1,8.0,81,101181,0,-0,329,0.0,-0.0,0.0,0,0,0,0,310,1.0,10,5,9999,99999,9,999999999,0.0,999,999,99
2050,3,22,19,0,*?*?*?*?*?*?*?*?*?*?*?*?*?*?*?*?*?*?*?*?*?*?,10.8,8.5,85,101181,0,-0,327,0.0,-0.0,0.0,0,0,0,0,278,1.0,10,5,9999,99999,9,999999999,0.0,999,999,99
2050,3,22,20,0,*?*?*?*?*?*?*?*?*?*?*?*?*?*?*?*?*?*?*?*?*?*?,10.2,9.1,92,101181,0,-0,324,0.0,-0.0,0.0,0,0,0,0,247,0.5,10,5,9999,99999,9,999999999,0.0,999,999,99
2050,3,22,21,0,*?*?*?*?*?*?*?*?*?*?*?*?*?*?*?*?*?*?*?*?*?*?,10.2,8.9,91,101181,0,-0,324,0.0,-0.0,0.0,0,0,0,0,215,0.0,10,5,9999,99999,9,999999999,0.0,999,999,99
2050,3,22,22,0,*?*?*?*?*?*?*?*?*?*?*?*?*?*?*?*?*?*?*?*?*?*?,9.6,9.1,96,101181,0,-0,321,0.0,-0.0,0.0,0,0,0,0,183,1.0,10,5,9999,99999,9,999999999,0.0,999,999,99
2050,3,22,23,0,*?*?*?*?*?*?*?*?*?*?*?*?*?*?*?*?*?*?*?*?*?*?,9.6,9.2,97,101181,0,-0,321,0.0,-0.0,0.0,0,0,0,0,152,0.5,10,5,9999,99999,9,999999999,0.0,999,999,99
2050,3,22,24,0,*?*?*?*?*?*?*?*?*?*?*?*?*?*?*?*?*?*?*?*?*?*?,9.0,5.8,80,101181,0,-0,319,0.0,-0.0,0.0,0,0,0,0,280,1.5,10,5,9999,99999,9,999999999,0.0,999,999,99
2050,3,23,1,0,*?*?*?*?*?*?*?*?*?*?*?*?*?*?*?*?*?*?*?*?*?*?,9.0,9.1,100,100954,0,-0,319,0.0,-0.0,0.0,0,0,0,0,123,0.5,10,5,9999,99999,9,999999999,0.0,999,999,99
2050,3,23,2,0,*?*?*?*?*?*?*?*?*?*?*?*?*?*?*?*?*?*?*?*?*?*?,8.6,8.7,100,100954,0,-0,317,0.0,-0.0,0.0,0,0,0,0,127,0.5,10,5,9999,99999,9,999999999,0.0,999,999,99
2050,3,23,3,0,*?*?*?*?*?*?*?*?*?*?*?*?*?*?*?*?*?*?*?*?*?*?,8.9,8.9,100,100954,0,-0,318,0.0,-0.0,0.0,0,0,0,0,130,0.5,10,5,9999,99999,9,999999999,0.0,999,999,99
2050,3,23,4,0,*?*?*?*?*?*?*?*?*?*?*?*?*?*?*?*?*?*?*?*?*?*?,8.9,8.9,100,100954,0,-0,318,0.0,-0.0,0.0,0,0,0,0,133,1.0,10,5,9999,99999,9,999999999,0.0,999,999,99
2050,3,23,5,0,*?*?*?*?*?*?*?*?*?*?*?*?*?*?*?*?*?*?*?*?*?*?,8.6,8.1,97,100954,0,-0,317,0.0,-0.0,0.0,0,0,0,0,137,1.0,10,5,9999,99999,9,999999999,0.0,999,999,99
2050,3,23,6,0,*?*?*?*?*?*?*?*?*?*?*?*?*?*?*?*?*?*?*?*?*?*?,8.3,7.9,98,100954,50,1388,308,0.0,0.0,0.0,0,0,0,0,140,0.5,8,4,9999,99999,9,999999999,0.0,999,999,99
2050,3,23,7,0,*?*?*?*?*?*?*?*?*?*?*?*?*?*?*?*?*?*?*?*?*?*?,8.6,7.1,91,100954,276,1376,309,94.3,118.4,70.5,10299,9267,8182,1516,142,1.5,8,4,9999,99999,9,999999999,0.0,999,999,99
2050,3,23,8,0,*?*?*?*?*?*?*?*?*?*?*?*?*?*?*?*?*?*?*?*?*?*?,8.9,8.0,95,100954,485,1375,311,190.5,136.1,142.5,20736,12987,16221,3258,143,0.5,8,4,9999,99999,9,999999999,0.0,999,999,99
2050,3,23,9,0,*?*?*?*?*?*?*?*?*?*?*?*?*?*?*?*?*?*?*?*?*?*?,10.4,7.9,84,100954,663,1376,321,205.5,56.7,178.2,22597,5591,20080,5410,145,0.5,9,5,9999,99999,9,999999999,0.0,999,999,99
2050,3,23,10,0,*?*?*?*?*?*?*?*?*?*?*?*?*?*?*?*?*?*?*?*?*?*?,10.3,7.1,81,100954,797,1375,317,334.0,145.2,249.8,36526,15159,27971,6615,147,0.5,8,4,9999,99999,9,999999999,0.0,999,999,99
2050,3,23,11,0,*?*?*?*?*?*?*?*?*?*?*?*?*?*?*?*?*?*?*?*?*?*?,10.8,7.3,79,100954,879,1376,319,371.5,146.6,277.9,40699,15431,30998,7796,148,2.1,8,4,9999,99999,9,999999999,0.0,999,999,99
2050,3,23,12,0,*?*?*?*?*?*?*?*?*?*?*?*?*?*?*?*?*?*?*?*?*?*?,11.2,6.2,72,100954,902,1376,321,382.2,146.9,285.9,41893,15496,31857,8172,150,1.5,8,4,9999,99999,9,999999999,0.0,999,999,99
2050,3,23,13,0,*?*?*?*?*?*?*?*?*?*?*?*?*?*?*?*?*?*?*?*?*?*?,10.7,6.6,76,100954,865,1375,323,275.7,58.3,239.1,30386,5892,26937,8135,153,1.5,9,5,9999,99999,9,999999999,0.0,999,999,99
2050,3,23,14,0,*?*?*?*?*?*?*?*?*?*?*?*?*?*?*?*?*?*?*?*?*?*?,11.2,6.6,74,100954,772,1377,325,243.2,57.7,210.8,26770,5777,23757,6786,157,1.0,9,5,9999,99999,9,999999999,0.0,999,999,99
2050,3,23,15,0,*?*?*?*?*?*?*?*?*?*?*?*?*?*?*?*?*?*?*?*?*?*?,10.7,6.7,77,100954,627,1376,319,255.6,141.4,191.2,27869,14271,21589,4621,160,2.1,8,4,9999,99999,9,999999999,0.0,999,999,99
2050,3,23,16,0,*?*?*?*?*?*?*?*?*?*?*?*?*?*?*?*?*?*?*?*?*?*?,11.0,6.1,72,100954,441,1375,320,170.2,133.8,127.3,18526,12429,14537,2869,163,0.5,8,4,9999,99999,9,999999999,0.0,999,999,99
2050,3,23,17,0,*?*?*?*?*?*?*?*?*?*?*?*?*?*?*?*?*?*?*?*?*?*?,10.6,6.2,74,100954,227,1375,318,71.8,109.6,53.7,7636,7370,6476,990,167,1.5,8,4,9999,99999,9,999999999,0.0,999,999,99
2050,3,23,18,0,*?*?*?*?*?*?*?*?*?*?*?*?*?*?*?*?*?*?*?*?*?*?,10.7,7.3,80,100954,0,-0,327,0.0,-0.0,0.0,0,0,0,0,170,1.0,10,5,9999,99999,9,999999999,0.0,999,999,99
2050,3,23,19,0,*?*?*?*?*?*?*?*?*?*?*?*?*?*?*?*?*?*?*?*?*?*?,9.8,7.7,87,100954,0,-0,323,0.0,-0.0,0.0,0,0,0,0,187,1.0,10,5,9999,99999,9,999999999,0.0,999,999,99
2050,3,23,20,0,*?*?*?*?*?*?*?*?*?*?*?*?*?*?*?*?*?*?*?*?*?*?,9.5,7.7,89,100954,0,-0,321,0.0,-0.0,0.0,0,0,0,0,203,0.5,10,5,9999,99999,9,999999999,0.0,999,999,99
2050,3,23,21,0,*?*?*?*?*?*?*?*?*?*?*?*?*?*?*?*?*?*?*?*?*?*?,9.1,8.3,95,100954,0,-0,319,0.0,-0.0,0.0,0,0,0,0,220,0.0,10,5,9999,99999,9,999999999,0.0,999,999,99
2050,3,23,22,0,*?*?*?*?*?*?*?*?*?*?*?*?*?*?*?*?*?*?*?*?*?*?,9.5,8.9,97,100954,0,-0,321,0.0,-0.0,0.0,0,0,0,0,237,1.0,10,5,9999,99999,9,999999999,0.0,999,999,99
2050,3,23,23,0,*?*?*?*?*?*?*?*?*?*?*?*?*?*?*?*?*?*?*?*?*?*?,9.2,8.0,93,100954,0,-0,320,0.0,-0.0,0.0,0,0,0,0,253,0.5,10,5,9999,99999,9,999999999,0.0,999,999,99
2050,3,23,24,0,*?*?*?*?*?*?*?*?*?*?*?*?*?*?*?*?*?*?*?*?*?*?,9.6,9.4,99,100954,0,-0,321,0.0,-0.0,0.0,0,0,0,0,120,1.5,10,5,9999,99999,9,999999999,0.0,999,999,99
2050,3,24,1,0,*?*?*?*?*?*?*?*?*?*?*?*?*?*?*?*?*?*?*?*?*?*?,8.7,8.0,99,100868,0,-0,318,0.0,-0.0,0.0,0,0,0,0,243,0.5,10,5,9999,99999,9,999999999,1.8,999,999,99
2050,3,24,2,0,*?*?*?*?*?*?*?*?*?*?*?*?*?*?*?*?*?*?*?*?*?*?,8.6,8.0,100,100868,0,-0,317,0.0,-0.0,0.0,0,0,0,0,217,0.5,10,5,9999,99999,9,999999999,5.0,999,999,99
2050,3,24,3,0,*?*?*?*?*?*?*?*?*?*?*?*?*?*?*?*?*?*?*?*?*?*?,8.3,7.7,100,100868,0,-0,316,0.0,-0.0,0.0,0,0,0,0,190,0.5,10,5,9999,99999,9,999999999,4.4,999,999,99
2050,3,24,4,0,*?*?*?*?*?*?*?*?*?*?*?*?*?*?*?*?*?*?*?*?*?*?,8.0,7.7,100,100868,0,-0,315,0.0,-0.0,0.0,0,0,0,0,163,1.0,10,5,9999,99999,9,999999999,3.7,999,999,99
2050,3,24,5,0,*?*?*?*?*?*?*?*?*?*?*?*?*?*?*?*?*?*?*?*?*?*?,8.1,7.0,97,100868,0,-0,315,0.0,-0.0,0.0,0,0,0,0,137,1.0,10,5,9999,99999,9,999999999,0.1,999,999,99
2050,3,24,6,0,*?*?*?*?*?*?*?*?*?*?*?*?*?*?*?*?*?*?*?*?*?*?,8.1,7.7,100,100868,58,1376,315,0.0,0.0,0.0,0,0,0,0,110,0.5,10,5,9999,99999,9,999999999,0.0,999,999,99
2050,3,24,7,0,*?*?*?*?*?*?*?*?*?*?*?*?*?*?*?*?*?*?*?*?*?*?,8.1,7.3,98,100868,284,1374,315,42.6,0.0,42.6,4969,0,4978,1670,95,1.5,10,5,9999,99999,9,999999999,0.0,999,999,99
2050,3,24,8,0,*?*?*?*?*?*?*?*?*?*?*?*?*?*?*?*?*?*?*?*?*?*?,8.6,8.5,100,100868,493,1374,317,84.4,0.0,84.4,9874,0,9903,3535,80,0.5,10,5,9999,99999,9,999999999,0.0,999,999,99
2050,3,24,9,0,*?*?*?*?*?*?*?*?*?*?*?*?*?*?*?*?*?*?*?*?*?*?,9.3,9.1,100,100868,671,1376,320,119.9,0.0,119.9,14152,0,14202,5341,65,0.5,10,5,9999,99999,9,999999999,0.0,999,999,99
2050,3,24,10,0,*?*?*?*?*?*?*?*?*?*?*?*?*?*?*?*?*?*?*?*?*?*?,10.6,9.4,96,100868,804,1374,326,146.6,0.0,146.6,17445,0,17515,6814,50,0.5,10,5,9999,99999,9,999999999,0.1,999,999,99
2050,3,24,11,0,*?*?*?*?*?*?*?*?*?*?*?*?*?*?*?*?*?*?*?*?*?*?,10.9,8.7,89,100868,886,1376,327,162.9,0.0,162.9,19474,0,19557,7743,35,2.1,10,5,9999,99999,9,999999999,0.0,999,999,99
2050,3,24,12,0,*?*?*?*?*?*?*?*?*?*?*?*?*?*?*?*?*?*?*?*?*?*?,10.9,8.7,89,100868,909,1376,327,167.4,0.0,167.4,20050,0,20137,8008,20,1.5,10,5,9999,99999,9,999999999,0.1,999,999,99
2050,3,24,13,0,*?*?*?*?*?*?*?*?*?*?*?*?*?*?*?*?*?*?*?*?*?*?,11.2,8.4,86,100868,872,1375,329,160.1,0.0,160.1,19110,0,19191,7582,18,1.5,10,5,9999,99999,9,999999999,1.9,999,999,99
2050,3,24,14,0,*?*?*?*?*?*?*?*?*?*?*?*?*?*?*?*?*?*?*?*?*?*?,11.1,8.3,86,100868,778,1376,328,141.3,0.0,141.3,16771,0,16837,6514,17,1.0,10,5,9999,99999,9,999999999,1.8,999,999,99
2050,3,24,15,0,*?*?*?*?*?*?*?*?*?*?*?*?*?*?*?*?*?*?*?*?*?*?,10.7,9.2,94,100868,633,1375,326,112.3,0.0,112.3,13222,0,13268,4940,15,2.1,10,5,9999,99999,9,999999999,1.8,999,999,99
2050,3,24,16,0,*?*?*?*?*?*?*?*?*?*?*?*?*?*?*?*?*?*?*?*?*?*?,11.0,9.9,97,100868,447,1375,328,75.2,0.0,75.2,8774,0,8799,3099,13,0.5,10,5,9999,99999,9,999999999,1.8,999,999,99
2050,3,24,17,0,*?*?*?*?*?*?*?*?*?*?*?*?*?*?*?*?*?*?*?*?*?*?,10.8,10.3,100,100868,233,1374,327,32.4,0.0,32.4,3789,0,3796,1257,12,1.5,10,5,9999,99999,9,999999999,0.5,999,999,99
2050,3,24,18,0,*?*?*?*?*?*?*?*?*?*?*?*?*?*?*?*?*?*?*?*?*?*?,10.3,10.3,100,100868,6,1471,324,0.0,0.0,0.0,0,0,0,0,10,1.0,10,5,9999,99999,9,999999999,0.0,999,999,99
2050,3,24,19,0,*?*?*?*?*?*?*?*?*?*?*?*?*?*?*?*?*?*?*?*?*?*?,9.6,9.7,100,100868,0,-0,321,0.0,-0.0,0.0,0,0,0,0,13,1.0,10,5,9999,99999,9,999999999,0.0,999,999,99
2050,3,24,20,0,*?*?*?*?*?*?*?*?*?*?*?*?*?*?*?*?*?*?*?*?*?*?,9.6,9.7,100,100868,0,-0,321,0.0,-0.0,0.0,0,0,0,0,17,0.5,10,5,9999,99999,9,999999999,0.0,999,999,99
2050,3,24,21,0,*?*?*?*?*?*?*?*?*?*?*?*?*?*?*?*?*?*?*?*?*?*?,9.2,9.2,100,100868,0,-0,320,0.0,-0.0,0.0,0,0,0,0,20,0.0,10,5,9999,99999,9,999999999,0.4,999,999,99
2050,3,24,22,0,*?*?*?*?*?*?*?*?*?*?*?*?*?*?*?*?*?*?*?*?*?*?,9.3,9.3,100,100868,0,-0,320,0.0,-0.0,0.0,0,0,0,0,23,1.0,10,5,9999,99999,9,999999999,0.0,999,999,99
2050,3,24,23,0,*?*?*?*?*?*?*?*?*?*?*?*?*?*?*?*?*?*?*?*?*?*?,9.3,9.3,100,100868,0,-0,320,0.0,-0.0,0.0,0,0,0,0,27,0.5,10,5,9999,99999,9,999999999,0.0,999,999,99
2050,3,24,24,0,*?*?*?*?*?*?*?*?*?*?*?*?*?*?*?*?*?*?*?*?*?*?,9.0,8.0,97,100868,0,-0,319,0.0,-0.0,0.0,0,0,0,0,270,1.5,10,5,9999,99999,9,999999999,0.5,999,999,99
2050,3,25,1,0,*?*?*?*?*?*?*?*?*?*?*?*?*?*?*?*?*?*?*?*?*?*?,9.1,8.4,95,101822,0,-0,319,0.0,-0.0,0.0,0,0,0,0,75,0.5,10,5,9999,99999,9,999999999,0.0,999,999,99
2050,3,25,2,0,*?*?*?*?*?*?*?*?*?*?*?*?*?*?*?*?*?*?*?*?*?*?,8.9,8.0,93,101822,0,-0,318,0.0,-0.0,0.0,0,0,0,0,120,0.5,10,5,9999,99999,9,999999999,0.0,999,999,99
2050,3,25,3,0,*?*?*?*?*?*?*?*?*?*?*?*?*?*?*?*?*?*?*?*?*?*?,9.1,8.5,95,101822,0,-0,319,0.0,-0.0,0.0,0,0,0,0,165,0.5,10,5,9999,99999,9,999999999,0.0,999,999,99
2050,3,25,4,0,*?*?*?*?*?*?*?*?*?*?*?*?*?*?*?*?*?*?*?*?*?*?,9.3,8.8,96,101822,0,-0,320,0.0,-0.0,0.0,0,0,0,0,210,1.0,10,5,9999,99999,9,999999999,0.0,999,999,99
2050,3,25,5,0,*?*?*?*?*?*?*?*?*?*?*?*?*?*?*?*?*?*?*?*?*?*?,9.3,9.1,98,101822,0,-0,320,0.0,-0.0,0.0,0,0,0,0,255,1.0,10,5,9999,99999,9,999999999,0.0,999,999,99
2050,3,25,6,0,*?*?*?*?*?*?*?*?*?*?*?*?*?*?*?*?*?*?*?*?*?*?,9.0,8.9,99,101822,66,1368,315,0.0,0.0,0.0,0,0,0,0,300,0.5,9,5,9999,99999,9,999999999,0.0,999,999,99
2050,3,25,7,0,*?*?*?*?*?*?*?*?*?*?*?*?*?*?*?*?*?*?*?*?*?*?,9.1,8.7,96,101822,292,1373,319,44.3,0.0,44.3,5160,0,5171,1738,283,1.5,10,5,9999,99999,9,999999999,0.1,999,999,99
2050,3,25,8,0,*?*?*?*?*?*?*?*?*?*?*?*?*?*?*?*?*?*?*?*?*?*?,9.4,8.9,96,101822,501,1374,317,149.4,54.5,129.6,16412,5141,14618,3641,267,0.5,9,5,9999,99999,9,999999999,0.2,999,999,99
2050,3,25,9,0,*?*?*?*?*?*?*?*?*?*?*?*?*?*?*?*?*?*?*?*?*?*?,10.6,9.4,92,101822,678,1374,316,330.4,239.0,212.4,35193,24682,23727,4828,250,0.5,7,4,9999,99999,9,999999999,0.0,999,999,99
2050,3,25,10,0,*?*?*?*?*?*?*?*?*?*?*?*?*?*?*?*?*?*?*?*?*?*?,11.4,9.6,87,101822,812,1375,323,341.0,145.5,255.1,37311,15209,28549,6823,233,0.5,8,4,9999,99999,9,999999999,0.1,999,999,99
2050,3,25,11,0,*?*?*?*?*?*?*?*?*?*?*?*?*?*?*?*?*?*?*?*?*?*?,11.8,8.4,80,101822,892,1374,320,447.0,245.7,287.4,48088,26288,31359,7681,217,2.1,7,4,9999,99999,9,999999999,0.0,999,999,99
2050,3,25,12,0,*?*?*?*?*?*?*?*?*?*?*?*?*?*?*?*?*?*?*?*?*?*?,11.8,7.9,76,101822,915,1374,328,293.3,58.6,254.3,32341,5941,28655,8943,200,1.5,9,5,9999,99999,9,999999999,0.0,999,999,99
2050,3,25,13,0,*?*?*?*?*?*?*?*?*?*?*?*?*?*?*?*?*?*?*?*?*?*?,12.2,8.3,76,101822,878,1374,326,371.6,146.6,277.9,40706,15431,31002,7799,190,1.5,8,4,9999,99999,9,999999999,0.0,999,999,99
2050,3,25,14,0,*?*?*?*?*?*?*?*?*?*?*?*?*?*?*?*?*?*?*?*?*?*?,12.1,7.7,74,101822,784,1375,325,328.2,145.0,245.5,35880,15110,27500,6448,180,1.0,8,4,9999,99999,9,999999999,0.0,999,999,99
2050,3,25,15,0,*?*?*?*?*?*?*?*?*?*?*?*?*?*?*?*?*?*?*?*?*?*?,12.2,7.3,71,101822,639,1375,321,308.9,237.3,198.7,32857,24231,22290,4416,170,2.1,7,4,9999,99999,9,999999999,0.0,999,999,99
2050,3,25,16,0,*?*?*?*?*?*?*?*?*?*?*?*?*?*?*?*?*?*?*?*?*?*?,11.8,7.6,75,101822,453,1374,324,175.9,134.5,131.6,19142,12594,15007,2977,160,0.5,8,4,9999,99999,9,999999999,0.0,999,999,99
2050,3,25,17,0,*?*?*?*?*?*?*?*?*?*?*?*?*?*?*?*?*?*?*?*?*?*?,12.1,7.6,74,101822,239,1374,333,33.6,0.0,33.6,3930,0,3937,1306,150,1.5,10,5,9999,99999,9,999999999,0.0,999,999,99
2050,3,25,18,0,*?*?*?*?*?*?*?*?*?*?*?*?*?*?*?*?*?*?*?*?*?*?,11.6,7.7,77,101822,12,1408,331,0.0,0.0,0.0,0,0,0,0,140,1.0,10,5,9999,99999,9,999999999,0.0,999,999,99
2050,3,25,19,0,*?*?*?*?*?*?*?*?*?*?*?*?*?*?*?*?*?*?*?*?*?*?,10.9,7.9,81,101822,0,-0,328,0.0,-0.0,0.0,0,0,0,0,137,1.0,10,5,9999,99999,9,999999999,0.0,999,999,99
2050,3,25,20,0,*?*?*?*?*?*?*?*?*?*?*?*?*?*?*?*?*?*?*?*?*?*?,10.3,7.9,85,101822,0,-0,325,0.0,-0.0,0.0,0,0,0,0,133,0.5,10,5,9999,99999,9,999999999,0.0,999,999,99
2050,3,25,21,0,*?*?*?*?*?*?*?*?*?*?*?*?*?*?*?*?*?*?*?*?*?*?,10.3,8.1,86,101822,0,-0,325,0.0,-0.0,0.0,0,0,0,0,130,0.0,10,5,9999,99999,9,999999999,0.0,999,999,99
2050,3,25,22,0,*?*?*?*?*?*?*?*?*?*?*?*?*?*?*?*?*?*?*?*?*?*?,10.1,7.4,83,101822,0,-0,324,0.0,-0.0,0.0,0,0,0,0,127,1.0,10,5,9999,99999,9,999999999,0.0,999,999,99
2050,3,25,23,0,*?*?*?*?*?*?*?*?*?*?*?*?*?*?*?*?*?*?*?*?*?*?,9.9,7.6,85,101822,0,-0,323,0.0,-0.0,0.0,0,0,0,0,123,0.5,10,5,9999,99999,9,999999999,0.0,999,999,99
2050,3,25,24,0,*?*?*?*?*?*?*?*?*?*?*?*?*?*?*?*?*?*?*?*?*?*?,9.3,8.9,97,101822,0,-0,320,0.0,-0.0,0.0,0,0,0,0,30,1.5,10,5,9999,99999,9,999999999,0.1,999,999,99
2050,3,26,1,0,*?*?*?*?*?*?*?*?*?*?*?*?*?*?*?*?*?*?*?*?*?*?,8.6,5.3,79,101063,0,-0,318,0.0,-0.0,0.0,0,0,0,0,120,0.5,10,5,9999,99999,9,999999999,0.0,999,999,99
2050,3,26,2,0,*?*?*?*?*?*?*?*?*?*?*?*?*?*?*?*?*?*?*?*?*?*?,7.6,3.9,78,101063,0,-0,313,0.0,-0.0,0.0,0,0,0,0,120,0.5,10,5,9999,99999,9,999999999,0.0,999,999,99
2050,3,26,3,0,*?*?*?*?*?*?*?*?*?*?*?*?*?*?*?*?*?*?*?*?*?*?,7.5,3.6,76,101063,0,-0,313,0.0,-0.0,0.0,0,0,0,0,120,0.5,10,5,9999,99999,9,999999999,0.0,999,999,99
2050,3,26,4,0,*?*?*?*?*?*?*?*?*?*?*?*?*?*?*?*?*?*?*?*?*?*?,7.4,3.4,75,101063,0,-0,313,0.0,-0.0,0.0,0,0,0,0,120,1.0,10,5,9999,99999,9,999999999,0.0,999,999,99
2050,3,26,5,0,*?*?*?*?*?*?*?*?*?*?*?*?*?*?*?*?*?*?*?*?*?*?,7.3,3.2,76,101063,0,-0,307,0.0,-0.0,0.0,0,0,0,0,120,1.0,9,5,9999,99999,9,999999999,0.0,999,999,99
2050,3,26,6,0,*?*?*?*?*?*?*?*?*?*?*?*?*?*?*?*?*?*?*?*?*?*?,7.2,3.6,78,101063,75,1380,265,2.5,32.6,0.8,290,1862,143,32,120,0.5,0,0,9999,99999,9,999999999,0.0,999,999,99
2050,3,26,7,0,*?*?*?*?*?*?*?*?*?*?*?*?*?*?*?*?*?*?*?*?*?*?,7.6,3.8,76,101063,300,1371,267,158.4,506.8,47.5,16444,40406,7233,885,115,1.5,0,0,9999,99999,9,999999999,0.0,999,999,99
2050,3,26,8,0,*?*?*?*?*?*?*?*?*?*?*?*?*?*?*?*?*?*?*?*?*?*?,8.1,4.5,78,101063,509,1374,270,302.2,571.0,90.7,31356,53155,12963,1746,110,0.5,0,0,9999,99999,9,999999999,0.0,999,999,99
2050,3,26,9,0,*?*?*?*?*?*?*?*?*?*?*?*?*?*?*?*?*?*?*?*?*?*?,9.3,4.8,73,101063,686,1374,303,371.2,333.1,204.9,39705,34493,23005,4630,105,0.5,6,3,9999,99999,9,999999999,0.0,999,999,99
2050,3,26,10,0,*?*?*?*?*?*?*?*?*?*?*?*?*?*?*?*?*?*?*?*?*?*?,10.6,4.6,67,101063,819,1374,308,451.6,339.4,249.3,48597,36028,27582,6180,100,0.5,6,3,9999,99999,9,999999999,0.0,999,999,99
2050,3,26,11,0,*?*?*?*?*?*?*?*?*?*?*?*?*?*?*?*?*?*?*?*?*?*?,11.5,5.3,66,101063,899,1373,295,570.0,585.0,186.9,59422,58654,23944,4684,95,2.1,2,1,9999,99999,9,999999999,0.0,999,999,99
2050,3,26,12,0,*?*?*?*?*?*?*?*?*?*?*?*?*?*?*?*?*?*?*?*?*?*?,12.2,5.8,65,101063,921,1373,289,587.0,612.5,176.1,61637,61780,22881,4598,90,1.5,0,0,9999,99999,9,999999999,0.0,999,999,99
2050,3,26,13,0,*?*?*?*?*?*?*?*?*?*?*?*?*?*?*?*?*?*?*?*?*?*?,11.8,5.3,64,101063,884,1373,287,561.3,610.3,168.4,58852,61403,22059,4198,88,1.5,0,0,9999,99999,9,999999999,0.0,999,999,99
2050,3,26,14,0,*?*?*?*?*?*?*?*?*?*?*?*?*?*?*?*?*?*?*?*?*?*?,12.2,5.3,63,101063,790,1374,288,496.1,603.9,148.8,51854,60214,19918,3370,87,1.0,0,0,9999,99999,9,999999999,0.0,999,999,99
2050,3,26,15,0,*?*?*?*?*?*?*?*?*?*?*?*?*?*?*?*?*?*?*?*?*?*?,12.1,5.6,64,101063,645,1374,311,369.3,413.1,175.4,38537,40845,21232,3645,85,2.1,5,3,9999,99999,9,999999999,0.0,999,999,99
2050,3,26,16,0,*?*?*?*?*?*?*?*?*?*?*?*?*?*?*?*?*?*?*?*?*?*?,11.9,5.0,63,101063,459,1374,314,234.2,314.1,129.3,24855,29409,14928,2621,83,0.5,6,3,9999,99999,9,999999999,0.0,999,999,99
2050,3,26,17,0,*?*?*?*?*?*?*?*?*?*?*?*?*?*?*?*?*?*?*?*?*?*?,12.1,4.8,61,101063,245,1373,320,94.8,189.6,60.9,10046,13337,7291,1140,82,1.5,7,4,9999,99999,9,999999999,0.0,999,999,99
2050,3,26,18,0,*?*?*?*?*?*?*?*?*?*?*?*?*?*?*?*?*?*?*?*?*?*?,11.6,5.0,64,101063,18,1390,327,0.0,0.0,0.0,0,0,0,0,80,1.0,9,5,9999,99999,9,999999999,0.0,999,999,99
2050,3,26,19,0,*?*?*?*?*?*?*?*?*?*?*?*?*?*?*?*?*?*?*?*?*?*?,10.6,3.8,63,101063,0,-0,327,0.0,-0.0,0.0,0,0,0,0,77,1.0,10,5,9999,99999,9,999999999,0.0,999,999,99
2050,3,26,20,0,*?*?*?*?*?*?*?*?*?*?*?*?*?*?*?*?*?*?*?*?*?*?,9.4,3.4,66,101063,0,-0,322,0.0,-0.0,0.0,0,0,0,0,73,0.5,10,5,9999,99999,9,999999999,0.0,999,999,99
2050,3,26,21,0,*?*?*?*?*?*?*?*?*?*?*?*?*?*?*?*?*?*?*?*?*?*?,9.2,3.0,65,101063,0,-0,321,0.0,-0.0,0.0,0,0,0,0,70,0.0,10,5,9999,99999,9,999999999,0.0,999,999,99
2050,3,26,22,0,*?*?*?*?*?*?*?*?*?*?*?*?*?*?*?*?*?*?*?*?*?*?,8.8,3.0,67,101063,0,-0,319,0.0,-0.0,0.0,0,0,0,0,67,1.0,10,5,9999,99999,9,999999999,0.0,999,999,99
2050,3,26,23,0,*?*?*?*?*?*?*?*?*?*?*?*?*?*?*?*?*?*?*?*?*?*?,9.5,4.1,70,101063,0,-0,322,0.0,-0.0,0.0,0,0,0,0,63,0.5,10,5,9999,99999,9,999999999,0.0,999,999,99
2050,3,26,24,0,*?*?*?*?*?*?*?*?*?*?*?*?*?*?*?*?*?*?*?*?*?*?,9.8,6.4,80,101063,0,-0,323,0.0,-0.0,0.0,0,0,0,0,120,1.5,10,5,9999,99999,9,999999999,0.0,999,999,99
2050,3,27,1,0,*?*?*?*?*?*?*?*?*?*?*?*?*?*?*?*?*?*?*?*?*?*?,10.8,8.9,87,101122,0,-0,327,0.0,-0.0,0.0,0,0,0,0,58,0.5,10,5,9999,99999,9,999999999,0.0,999,999,99
2050,3,27,2,0,*?*?*?*?*?*?*?*?*?*?*?*?*?*?*?*?*?*?*?*?*?*?,11.2,10.7,95,101122,0,-0,328,0.0,-0.0,0.0,0,0,0,0,57,0.5,10,5,9999,99999,9,999999999,0.0,999,999,99
2050,3,27,3,0,*?*?*?*?*?*?*?*?*?*?*?*?*?*?*?*?*?*?*?*?*?*?,10.4,10.4,98,101122,0,-0,325,0.0,-0.0,0.0,0,0,0,0,55,0.5,10,5,9999,99999,9,999999999,0.0,999,999,99
2050,3,27,4,0,*?*?*?*?*?*?*?*?*?*?*?*?*?*?*?*?*?*?*?*?*?*?,10.4,10.4,98,101122,0,-0,325,0.0,-0.0,0.0,0,0,0,0,53,1.0,10,5,9999,99999,9,999999999,0.0,999,999,99
2050,3,27,5,0,*?*?*?*?*?*?*?*?*?*?*?*?*?*?*?*?*?*?*?*?*?*?,10.4,10.3,98,101122,0,-0,302,0.0,-0.0,0.0,0,0,0,0,52,1.0,3,2,9999,99999,9,999999999,0.0,999,999,99
2050,3,27,6,0,*?*?*?*?*?*?*?*?*?*?*?*?*?*?*?*?*?*?*?*?*?*?,10.2,9.6,95,101122,83,1373,290,8.3,96.2,2.5,922,5624,446,97,50,0.5,0,0,9999,99999,9,999999999,0.0,999,999,99
2050,3,27,7,0,*?*?*?*?*?*?*?*?*?*?*?*?*?*?*?*?*?*?*?*?*?*?,11.0,10.9,98,101122,309,1375,296,164.1,511.0,49.2,17033,41139,7473,917,57,1.5,0,0,9999,99999,9,999999999,0.0,999,999,99
2050,3,27,8,0,*?*?*?*?*?*?*?*?*?*?*?*?*?*?*?*?*?*?*?*?*?*?,11.8,10.5,91,101122,517,1374,299,307.8,572.5,92.3,31937,53472,13174,1783,63,0.5,0,0,9999,99999,9,999999999,0.0,999,999,99
2050,3,27,9,0,*?*?*?*?*?*?*?*?*?*?*?*?*?*?*?*?*?*?*?*?*?*?,13.8,11.0,82,101122,693,1373,309,429.6,595.7,128.9,44772,58531,17628,2711,70,0.5,0,0,9999,99999,9,999999999,0.0,999,999,99
2050,3,27,10,0,*?*?*?*?*?*?*?*?*?*?*?*?*?*?*?*?*?*?*?*?*?*?,15.6,10.4,70,101122,826,1373,315,521.3,606.6,156.4,54557,60719,20757,3664,77,0.5,0,0,9999,99999,9,999999999,0.0,999,999,99
2050,3,27,11,0,*?*?*?*?*?*?*?*?*?*?*?*?*?*?*?*?*?*?*?*?*?*?,16.1,11.0,71,101122,906,1373,319,576.6,611.6,173.0,60511,61633,22551,4430,83,2.1,0,0,9999,99999,9,999999999,0.0,999,999,99
2050,3,27,12,0,*?*?*?*?*?*?*?*?*?*?*?*?*?*?*?*?*?*?*?*?*?*?,17.3,10.2,62,101122,928,1373,322,591.8,612.9,177.5,62151,61845,23030,4677,90,1.5,0,0,9999,99999,9,999999999,0.0,999,999,99
2050,3,27,13,0,*?*?*?*?*?*?*?*?*?*?*?*?*?*?*?*?*?*?*?*?*?*?,17.0,8.9,58,101122,890,1372,317,565.8,610.7,169.7,59340,61471,22202,4264,90,1.5,0,0,9999,99999,9,999999999,0.0,999,999,99
2050,3,27,14,0,*?*?*?*?*?*?*?*?*?*?*?*?*?*?*?*?*?*?*?*?*?*?,17.4,8.9,57,101122,796,1373,319,500.5,604.4,150.1,52321,60304,20062,3419,90,1.0,0,0,9999,99999,9,999999999,0.0,999,999,99
2050,3,27,15,0,*?*?*?*?*?*?*?*?*?*?*?*?*?*?*?*?*?*?*?*?*?*?,17.2,9.4,59,101122,650,1372,319,400.2,591.2,120.1,41652,57583,16581,2461,90,2.1,0,0,9999,99999,9,999999999,0.0,999,999,99
2050,3,27,16,0,*?*?*?*?*?*?*?*?*?*?*?*?*?*?*?*?*?*?*?*?*?*?,17.3,10.3,63,101122,465,1374,322,271.9,562.3,81.6,28190,51242,11795,1551,90,0.5,0,0,9999,99999,9,999999999,0.0,999,999,99
2050,3,27,17,0,*?*?*?*?*?*?*?*?*?*?*?*?*?*?*?*?*?*?*?*?*?*?,17.2,11.1,66,101122,251,1373,324,124.3,475.9,37.3,12944,35484,5802,697,90,1.5,0,0,9999,99999,9,999999999,0.0,999,999,99
2050,3,27,18,0,*?*?*?*?*?*?*?*?*?*?*?*?*?*?*?*?*?*?*?*?*?*?,16.0,11.8,75,101122,24,1382,345,0.0,0.0,0.0,0,0,0,0,90,1.0,8,4,9999,99999,9,999999999,0.0,999,999,99
2050,3,27,19,0,*?*?*?*?*?*?*?*?*?*?*?*?*?*?*?*?*?*?*?*?*?*?,15.3,10.9,74,101122,0,-0,348,0.0,-0.0,0.0,0,0,0,0,93,1.0,10,5,9999,99999,9,999999999,0.0,999,999,99
2050,3,27,20,0,*?*?*?*?*?*?*?*?*?*?*?*?*?*?*?*?*?*?*?*?*?*?,13.7,11.3,84,101122,0,-0,340,0.0,-0.0,0.0,0,0,0,0,97,0.5,10,5,9999,99999,9,999999999,0.0,999,999,99
2050,3,27,21,0,*?*?*?*?*?*?*?*?*?*?*?*?*?*?*?*?*?*?*?*?*?*?,13.4,11.3,86,101122,0,-0,339,0.0,-0.0,0.0,0,0,0,0,100,0.0,10,5,9999,99999,9,999999999,0.0,999,999,99
2050,3,27,22,0,*?*?*?*?*?*?*?*?*?*?*?*?*?*?*?*?*?*?*?*?*?*?,13.0,11.2,87,101122,0,-0,337,0.0,-0.0,0.0,0,0,0,0,103,1.0,10,5,9999,99999,9,999999999,0.0,999,999,99
2050,3,27,23,0,*?*?*?*?*?*?*?*?*?*?*?*?*?*?*?*?*?*?*?*?*?*?,12.0,10.9,91,101122,0,-0,332,0.0,-0.0,0.0,0,0,0,0,107,0.5,10,5,9999,99999,9,999999999,0.0,999,999,99
2050,3,27,24,0,*?*?*?*?*?*?*?*?*?*?*?*?*?*?*?*?*?*?*?*?*?*?,10.2,6.7,78,101122,0,-0,325,0.0,-0.0,0.0,0,0,0,0,60,1.5,10,5,9999,99999,9,999999999,0.0,999,999,99
2050,3,28,1,0,*?*?*?*?*?*?*?*?*?*?*?*?*?*?*?*?*?*?*?*?*?*?,9.2,8.3,93,100981,0,-0,320,0.0,-0.0,0.0,0,0,0,0,108,1.0,10,5,9999,99999,9,999999999,0.0,999,999,99
2050,3,28,2,0,*?*?*?*?*?*?*?*?*?*?*?*?*?*?*?*?*?*?*?*?*?*?,8.0,6.7,91,100981,0,-0,315,0.0,-0.0,0.0,0,0,0,0,107,1.5,10,5,9999,99999,9,999999999,0.0,999,999,99
2050,3,28,3,0,*?*?*?*?*?*?*?*?*?*?*?*?*?*?*?*?*?*?*?*?*?*?,7.9,6.7,92,100981,0,-0,314,0.0,-0.0,0.0,0,0,0,0,105,1.5,10,5,9999,99999,9,999999999,0.0,999,999,99
2050,3,28,4,0,*?*?*?*?*?*?*?*?*?*?*?*?*?*?*?*?*?*?*?*?*?*?,7.5,6.7,93,100981,0,-0,312,0.0,-0.0,0.0,0,0,0,0,103,2.6,10,5,9999,99999,9,999999999,0.0,999,999,99
2050,3,28,5,0,*?*?*?*?*?*?*?*?*?*?*?*?*?*?*?*?*?*?*?*?*?*?,7.3,5.8,89,100981,0,-0,312,0.0,-0.0,0.0,0,0,0,0,102,2.1,10,5,9999,99999,9,999999999,0.0,999,999,99
2050,3,28,6,0,*?*?*?*?*?*?*?*?*?*?*?*?*?*?*?*?*?*?*?*?*?*?,7.1,5.8,90,100981,91,1368,303,9.4,35.6,7.0,1098,1446,1150,116,100,2.1,8,4,9999,99999,9,999999999,0.0,999,999,99
2050,3,28,7,0,*?*?*?*?*?*?*?*?*?*?*?*?*?*?*?*?*?*?*?*?*?*?,7.8,5.8,86,100981,317,1374,276,169.7,509.7,52.1,17581,41358,7849,967,102,1.5,1,0,9999,99999,9,999999999,0.0,999,999,99
2050,3,28,8,0,*?*?*?*?*?*?*?*?*?*?*?*?*?*?*?*?*?*?*?*?*?*?,8.6,5.6,81,100981,524,1371,279,313.2,568.0,96.2,32446,53158,13623,1854,103,2.1,1,0,9999,99999,9,999999999,0.0,999,999,99
2050,3,28,9,0,*?*?*?*?*?*?*?*?*?*?*?*?*?*?*?*?*?*?*?*?*?*?,10.1,6.1,76,100981,700,1371,290,433.7,570.8,142.2,44916,55913,19061,2961,105,2.6,2,1,9999,99999,9,999999999,0.0,999,999,99
2050,3,28,10,0,*?*?*?*?*?*?*?*?*?*?*?*?*?*?*?*?*?*?*?*?*?*?,11.6,6.2,69,100981,833,1372,323,351.4,145.9,262.9,38457,15294,29375,7140,107,1.5,8,4,9999,99999,9,999999999,0.0,999,999,99
2050,3,28,11,0,*?*?*?*?*?*?*?*?*?*?*?*?*?*?*?*?*?*?*?*?*?*?,12.6,5.8,63,100981,912,1371,327,388.2,147.1,290.4,42556,15529,32332,8394,108,3.1,8,4,9999,99999,9,999999999,0.0,999,999,99
2050,3,28,12,0,*?*?*?*?*?*?*?*?*?*?*?*?*?*?*?*?*?*?*?*?*?*?,13.0,5.5,60,100981,934,1372,292,596.5,613.2,179.0,62658,61906,23175,4757,110,2.6,0,0,9999,99999,9,999999999,0.0,999,999,99
2050,3,28,13,0,*?*?*?*?*?*?*?*?*?*?*?*?*?*?*?*?*?*?*?*?*?*?,13.0,6.1,62,100981,896,1371,307,563.6,549.5,204.6,60610,56786,24744,5196,108,0.0,3,2,9999,99999,9,999999999,0.0,999,999,99
2050,3,28,14,0,*?*?*?*?*?*?*?*?*?*?*?*?*?*?*?*?*?*?*?*?*?*?,13.0,5.9,61,100981,801,1371,302,503.3,579.0,165.1,52294,57538,21610,3726,107,0.0,2,1,9999,99999,9,999999999,0.0,999,999,99
2050,3,28,15,0,*?*?*?*?*?*?*?*?*?*?*?*?*?*?*?*?*?*?*?*?*?*?,13.3,5.3,58,100981,656,1372,321,353.9,331.4,195.3,37800,34055,21998,4343,105,0.0,6,3,9999,99999,9,999999999,0.0,999,999,99
2050,3,28,16,0,*?*?*?*?*?*?*?*?*?*?*?*?*?*?*?*?*?*?*?*?*?*?,13.3,4.6,55,100981,470,1371,330,184.3,135.4,137.8,20051,12824,15699,3137,103,0.0,8,4,9999,99999,9,999999999,0.0,999,999,99
2050,3,28,17,0,*?*?*?*?*?*?*?*?*?*?*?*?*?*?*?*?*?*?*?*?*?*?,12.2,4.1,58,100981,257,1373,325,85.7,115.4,64.1,9377,8763,7460,1373,102,0.0,8,4,9999,99999,9,999999999,0.0,999,999,99
2050,3,28,18,0,*?*?*?*?*?*?*?*?*?*?*?*?*?*?*?*?*?*?*?*?*?*?,12.5,6.6,66,100981,30,1378,335,0.0,0.0,0.0,0,0,0,0,100,0.0,10,5,9999,99999,9,999999999,0.0,999,999,99
2050,3,28,19,0,*?*?*?*?*?*?*?*?*?*?*?*?*?*?*?*?*?*?*?*?*?*?,10.6,6.4,75,100981,0,-0,327,0.0,-0.0,0.0,0,0,0,0,105,0.0,10,5,9999,99999,9,999999999,0.0,999,999,99
2050,3,28,20,0,*?*?*?*?*?*?*?*?*?*?*?*?*?*?*?*?*?*?*?*?*?*?,10.0,7.0,81,100981,0,-0,324,0.0,-0.0,0.0,0,0,0,0,110,0.0,10,5,9999,99999,9,999999999,0.0,999,999,99
2050,3,28,21,0,*?*?*?*?*?*?*?*?*?*?*?*?*?*?*?*?*?*?*?*?*?*?,9.5,6.7,82,100981,0,-0,321,0.0,-0.0,0.0,0,0,0,0,115,0.0,10,5,9999,99999,9,999999999,0.0,999,999,99
2050,3,28,22,0,*?*?*?*?*?*?*?*?*?*?*?*?*?*?*?*?*?*?*?*?*?*?,8.4,6.7,89,100981,0,-0,316,0.0,-0.0,0.0,0,0,0,0,120,0.0,10,5,9999,99999,9,999999999,0.0,999,999,99
2050,3,28,23,0,*?*?*?*?*?*?*?*?*?*?*?*?*?*?*?*?*?*?*?*?*?*?,8.7,7.1,89,100981,0,-0,318,0.0,-0.0,0.0,0,0,0,0,125,0.0,10,5,9999,99999,9,999999999,0.0,999,999,99
2050,3,28,24,0,*?*?*?*?*?*?*?*?*?*?*?*?*?*?*?*?*?*?*?*?*?*?,11.0,9.6,90,100981,0,-0,328,0.0,-0.0,0.0,0,0,0,0,110,1.5,10,5,9999,99999,9,999999999,0.0,999,999,99
2050,3,29,1,0,*?*?*?*?*?*?*?*?*?*?*?*?*?*?*?*?*?*?*?*?*?*?,9.0,6.4,82,100959,0,-0,319,0.0,-0.0,0.0,0,0,0,0,130,1.0,10,5,9999,99999,9,999999999,0.0,999,999,99
2050,3,29,2,0,*?*?*?*?*?*?*?*?*?*?*?*?*?*?*?*?*?*?*?*?*?*?,8.7,5.9,82,100959,0,-0,318,0.0,-0.0,0.0,0,0,0,0,130,1.5,10,5,9999,99999,9,999999999,0.0,999,999,99
2050,3,29,3,0,*?*?*?*?*?*?*?*?*?*?*?*?*?*?*?*?*?*?*?*?*?*?,8.9,6.9,86,100959,0,-0,319,0.0,-0.0,0.0,0,0,0,0,130,1.0,10,5,9999,99999,9,999999999,0.0,999,999,99
2050,3,29,4,0,*?*?*?*?*?*?*?*?*?*?*?*?*?*?*?*?*?*?*?*?*?*?,8.7,6.7,86,100959,0,-0,318,0.0,-0.0,0.0,0,0,0,0,130,0.5,10,5,9999,99999,9,999999999,0.0,999,999,99
2050,3,29,5,0,*?*?*?*?*?*?*?*?*?*?*?*?*?*?*?*?*?*?*?*?*?*?,8.8,6.4,83,100959,0,-0,285,0.0,-0.0,0.0,0,0,0,0,130,2.1,2,1,9999,99999,9,999999999,0.0,999,999,99
2050,3,29,6,0,*?*?*?*?*?*?*?*?*?*?*?*?*?*?*?*?*?*?*?*?*?*?,8.5,6.1,84,100959,100,1378,275,19.8,191.0,5.9,2151,11671,1025,205,130,1.5,0,0,9999,99999,9,999999999,0.0,999,999,99
2050,3,29,7,0,*?*?*?*?*?*?*?*?*?*?*?*?*?*?*?*?*?*?*?*?*?*?,8.3,5.5,81,100959,325,1373,273,175.4,518.7,52.6,18195,42510,7937,980,130,1.0,0,0,9999,99999,9,999999999,0.0,999,999,99
2050,3,29,8,0,*?*?*?*?*?*?*?*?*?*?*?*?*?*?*?*?*?*?*?*?*?*?,10.0,6.1,75,100959,532,1371,281,318.8,575.2,95.6,33085,54069,13585,1857,130,0.5,0,0,9999,99999,9,999999999,0.0,999,999,99
2050,3,29,9,0,*?*?*?*?*?*?*?*?*?*?*?*?*?*?*?*?*?*?*?*?*?*?,11.8,6.9,71,100959,708,1372,290,440.3,597.1,132.1,45902,58838,17999,2807,130,0.5,0,0,9999,99999,9,999999999,0.0,999,999,99
2050,3,29,10,0,*?*?*?*?*?*?*?*?*?*?*?*?*?*?*?*?*?*?*?*?*?*?,12.7,6.4,64,100959,840,1372,293,531.6,607.6,159.5,55654,60905,21091,3792,130,0.5,0,0,9999,99999,9,999999999,0.0,999,999,99
2050,3,29,11,0,*?*?*?*?*?*?*?*?*?*?*?*?*?*?*?*?*?*?*?*?*?*?,13.3,6.9,63,100959,919,1371,296,586.4,612.4,175.9,61565,61767,22854,4587,130,0.5,0,0,9999,99999,9,999999999,0.0,999,999,99
2050,3,29,12,0,*?*?*?*?*?*?*?*?*?*?*?*?*?*?*?*?*?*?*?*?*?*?,14.2,7.4,63,100959,940,1371,301,601.2,613.6,180.4,63160,61964,23317,4839,130,0.5,0,0,9999,99999,9,999999999,0.0,999,999,99
2050,3,29,13,0,*?*?*?*?*?*?*?*?*?*?*?*?*?*?*?*?*?*?*?*?*?*?,14.0,7.1,62,100959,902,1371,300,574.8,611.5,172.4,60308,61602,22485,4401,125,0.5,0,0,9999,99999,9,999999999,0.0,999,999,99
2050,3,29,14,0,*?*?*?*?*?*?*?*?*?*?*?*?*?*?*?*?*?*?*?*?*?*?,14.4,7.9,64,100959,807,1371,303,509.1,605.3,152.7,53243,60477,20345,3517,120,0.0,0,0,9999,99999,9,999999999,0.0,999,999,99
2050,3,29,15,0,*?*?*?*?*?*?*?*?*?*?*?*?*?*?*?*?*?*?*?*?*?*?,14.0,6.7,61,100959,662,1371,299,408.6,592.5,122.6,42541,57866,16879,2530,115,2.6,0,0,9999,99999,9,999999999,0.0,999,999,99
2050,3,29,16,0,*?*?*?*?*?*?*?*?*?*?*?*?*?*?*?*?*?*?*?*?*?*?,14.2,6.9,60,100959,476,1371,300,280.2,564.8,84.0,29048,51790,12111,1603,110,2.6,0,0,9999,99999,9,999999999,0.0,999,999,99
2050,3,29,17,0,*?*?*?*?*?*?*?*?*?*?*?*?*?*?*?*?*?*?*?*?*?*?,14.1,7.3,62,100959,263,1373,301,132.5,484.5,39.8,13791,36773,6151,742,105,2.1,0,0,9999,99999,9,999999999,0.0,999,999,99
2050,3,29,18,0,*?*?*?*?*?*?*?*?*?*?*?*?*?*?*?*?*?*?*?*?*?*?,13.1,7.0,65,100959,36,1375,325,0.0,0.0,0.0,0,0,0,0,100,2.6,7,4,9999,99999,9,999999999,0.0,999,999,99
2050,3,29,19,0,*?*?*?*?*?*?*?*?*?*?*?*?*?*?*?*?*?*?*?*?*?*?,12.3,7.3,70,100959,0,-0,334,0.0,-0.0,0.0,0,0,0,0,105,3.1,10,5,9999,99999,9,999999999,0.0,999,999,99
2050,3,29,20,0,*?*?*?*?*?*?*?*?*?*?*?*?*?*?*?*?*?*?*?*?*?*?,10.6,7.7,80,100959,0,-0,326,0.0,-0.0,0.0,0,0,0,0,110,0.5,10,5,9999,99999,9,999999999,0.0,999,999,99
2050,3,29,21,0,*?*?*?*?*?*?*?*?*?*?*?*?*?*?*?*?*?*?*?*?*?*?,10.9,6.6,73,100959,0,-0,328,0.0,-0.0,0.0,0,0,0,0,115,1.5,10,5,9999,99999,9,999999999,0.0,999,999,99
2050,3,29,22,0,*?*?*?*?*?*?*?*?*?*?*?*?*?*?*?*?*?*?*?*?*?*?,10.6,6.7,76,100959,0,-0,327,0.0,-0.0,0.0,0,0,0,0,120,1.0,10,5,9999,99999,9,999999999,0.0,999,999,99
2050,3,29,23,0,*?*?*?*?*?*?*?*?*?*?*?*?*?*?*?*?*?*?*?*?*?*?,10.7,6.7,75,100959,0,-0,327,0.0,-0.0,0.0,0,0,0,0,125,1.5,10,5,9999,99999,9,999999999,0.0,999,999,99
2050,3,29,24,0,*?*?*?*?*?*?*?*?*?*?*?*?*?*?*?*?*?*?*?*?*?*?,9.0,6.7,85,100959,0,-0,319,0.0,-0.0,0.0,0,0,0,0,130,1.0,10,5,9999,99999,9,999999999,0.0,999,999,99
2050,3,30,1,0,*?*?*?*?*?*?*?*?*?*?*?*?*?*?*?*?*?*?*?*?*?*?,10.9,5.6,69,101065,0,-0,328,0.0,-0.0,0.0,0,0,0,0,127,1.0,10,5,9999,99999,9,999999999,0.0,999,999,99
2050,3,30,2,0,*?*?*?*?*?*?*?*?*?*?*?*?*?*?*?*?*?*?*?*?*?*?,10.8,5.1,68,101065,0,-0,328,0.0,-0.0,0.0,0,0,0,0,123,0.0,10,5,9999,99999,9,999999999,0.0,999,999,99
2050,3,30,3,0,*?*?*?*?*?*?*?*?*?*?*?*?*?*?*?*?*?*?*?*?*?*?,10.6,5.1,69,101065,0,-0,327,0.0,-0.0,0.0,0,0,0,0,120,0.5,10,5,9999,99999,9,999999999,0.0,999,999,99
2050,3,30,4,0,*?*?*?*?*?*?*?*?*?*?*?*?*?*?*?*?*?*?*?*?*?*?,10.9,5.5,69,101065,0,-0,328,0.0,-0.0,0.0,0,0,0,0,117,1.5,10,5,9999,99999,9,999999999,0.0,999,999,99
2050,3,30,5,0,*?*?*?*?*?*?*?*?*?*?*?*?*?*?*?*?*?*?*?*?*?*?,11.2,5.9,69,101065,0,-0,329,0.0,-0.0,0.0,0,0,0,0,113,2.1,10,5,9999,99999,9,999999999,0.0,999,999,99
2050,3,30,6,0,*?*?*?*?*?*?*?*?*?*?*?*?*?*?*?*?*?*?*?*?*?*?,10.8,5.5,69,101065,108,1374,319,17.0,54.6,12.7,1908,2447,1944,215,110,1.5,8,4,9999,99999,9,999999999,0.0,999,999,99
2050,3,30,7,0,*?*?*?*?*?*?*?*?*?*?*?*?*?*?*?*?*?*?*?*?*?*?,10.9,5.6,70,101065,332,1368,310,158.4,292.4,87.4,16348,23771,11124,1626,117,2.1,6,3,9999,99999,9,999999999,0.0,999,999,99
2050,3,30,8,0,*?*?*?*?*?*?*?*?*?*?*?*?*?*?*?*?*?*?*?*?*?*?,12.0,6.1,67,101065,540,1371,302,320.4,518.4,116.3,34087,49576,14927,2241,123,1.0,3,2,9999,99999,9,999999999,0.0,999,999,99
2050,3,30,9,0,*?*?*?*?*?*?*?*?*?*?*?*?*?*?*?*?*?*?*?*?*?*?,12.9,6.6,65,101065,715,1371,303,444.2,572.2,145.7,46030,56197,19455,3066,130,3.1,2,1,9999,99999,9,999999999,0.0,999,999,99
2050,3,30,10,0,*?*?*?*?*?*?*?*?*?*?*?*?*?*?*?*?*?*?*?*?*?*?,13.6,7.9,68,101065,846,1369,316,519.7,494.7,214.1,55178,50804,25549,5189,137,1.5,4,2,9999,99999,9,999999999,0.0,999,999,99
2050,3,30,11,0,*?*?*?*?*?*?*?*?*?*?*?*?*?*?*?*?*?*?*?*?*?*?,14.0,8.7,70,101065,925,1370,311,589.5,586.5,193.4,61513,58911,24594,5023,143,1.5,2,1,9999,99999,9,999999999,0.0,999,999,99
2050,3,30,12,0,*?*?*?*?*?*?*?*?*?*?*?*?*?*?*?*?*?*?*?*?*?*?,13.9,8.9,72,101065,946,1370,311,604.0,587.6,198.1,63072,59091,25078,5299,150,1.5,2,1,9999,99999,9,999999999,0.0,999,999,99
2050,3,30,13,0,*?*?*?*?*?*?*?*?*?*?*?*?*?*?*?*?*?*?*?*?*?*?,13.9,8.9,71,101065,908,1370,315,572.4,550.2,207.8,61582,56915,25076,5365,152,1.5,3,2,9999,99999,9,999999999,0.0,999,999,99
2050,3,30,14,0,*?*?*?*?*?*?*?*?*?*?*?*?*?*?*?*?*?*?*?*?*?*?,14.0,8.9,71,101065,813,1370,312,511.9,579.8,167.9,53203,57700,21912,3834,153,1.0,2,1,9999,99999,9,999999999,0.0,999,999,99
2050,3,30,15,0,*?*?*?*?*?*?*?*?*?*?*?*?*?*?*?*?*?*?*?*?*?*?,13.9,7.9,67,101065,667,1369,309,411.5,567.8,135.0,42579,55260,18220,2752,155,1.5,2,1,9999,99999,9,999999999,0.0,999,999,99
2050,3,30,16,0,*?*?*?*?*?*?*?*?*?*?*?*?*?*?*?*?*?*?*?*?*?*?,14.4,7.6,63,101065,482,1371,311,283.4,541.8,93.0,29202,49595,13143,1748,157,3.6,2,1,9999,99999,9,999999999,0.0,999,999,99
2050,3,30,17,0,*?*?*?*?*?*?*?*?*?*?*?*?*?*?*?*?*?*?*?*?*?*?,14.4,7.0,61,101065,268,1369,327,119.6,273.5,66.0,12401,20234,8587,1205,158,3.1,6,3,9999,99999,9,999999999,0.0,999,999,99
2050,3,30,18,0,*?*?*?*?*?*?*?*?*?*?*?*?*?*?*?*?*?*?*?*?*?*?,13.8,6.4,60,101065,42,1375,342,0.0,0.0,0.0,0,0,0,0,160,2.6,10,5,9999,99999,9,999999999,0.0,999,999,99
2050,3,30,19,0,*?*?*?*?*?*?*?*?*?*?*?*?*?*?*?*?*?*?*?*?*?*?,12.8,7.6,70,101065,0,-0,337,0.0,-0.0,0.0,0,0,0,0,148,2.1,10,5,9999,99999,9,999999999,0.0,999,999,99
2050,3,30,20,0,*?*?*?*?*?*?*?*?*?*?*?*?*?*?*?*?*?*?*?*?*?*?,12.5,7.0,69,101065,0,-0,335,0.0,-0.0,0.0,0,0,0,0,137,0.0,10,5,9999,99999,9,999999999,0.0,999,999,99
2050,3,30,21,0,*?*?*?*?*?*?*?*?*?*?*?*?*?*?*?*?*?*?*?*?*?*?,11.8,6.4,70,101065,0,-0,332,0.0,-0.0,0.0,0,0,0,0,125,1.0,10,5,9999,99999,9,999999999,0.0,999,999,99
2050,3,30,22,0,*?*?*?*?*?*?*?*?*?*?*?*?*?*?*?*?*?*?*?*?*?*?,12.2,6.4,67,101065,0,-0,334,0.0,-0.0,0.0,0,0,0,0,113,1.5,10,5,9999,99999,9,999999999,0.0,999,999,99
2050,3,30,23,0,*?*?*?*?*?*?*?*?*?*?*?*?*?*?*?*?*?*?*?*?*?*?,11.9,5.9,66,101065,0,-0,333,0.0,-0.0,0.0,0,0,0,0,102,1.5,10,5,9999,99999,9,999999999,0.0,999,999,99
2050,3,30,24,0,*?*?*?*?*?*?*?*?*?*?*?*?*?*?*?*?*?*?*?*?*?*?,10.8,6.1,73,101065,0,-0,328,0.0,-0.0,0.0,0,0,0,0,130,1.0,10,5,9999,99999,9,999999999,0.0,999,999,99
2050,3,31,1,0,*?*?*?*?*?*?*?*?*?*?*?*?*?*?*?*?*?*?*?*?*?*?,11.5,8.0,79,100720,0,-0,330,0.0,-0.0,0.0,0,0,0,0,88,1.5,10,5,9999,99999,9,999999999,0.0,999,999,99
2050,3,31,2,0,*?*?*?*?*?*?*?*?*?*?*?*?*?*?*?*?*?*?*?*?*?*?,11.1,8.9,86,100720,0,-0,328,0.0,-0.0,0.0,0,0,0,0,87,1.5,10,5,9999,99999,9,999999999,0.0,999,999,99
2050,3,31,3,0,*?*?*?*?*?*?*?*?*?*?*?*?*?*?*?*?*?*?*?*?*?*?,10.7,9.3,91,100720,0,-0,326,0.0,-0.0,0.0,0,0,0,0,85,2.1,10,5,9999,99999,9,999999999,0.0,999,999,99
2050,3,31,4,0,*?*?*?*?*?*?*?*?*?*?*?*?*?*?*?*?*?*?*?*?*?*?,10.9,9.6,91,100720,0,-0,327,0.0,-0.0,0.0,0,0,0,0,83,2.1,10,5,9999,99999,9,999999999,0.0,999,999,99
2050,3,31,5,0,*?*?*?*?*?*?*?*?*?*?*?*?*?*?*?*?*?*?*?*?*?*?,11.1,10.1,93,100720,0,-0,318,0.0,-0.0,0.0,0,0,0,0,82,2.6,7,4,9999,99999,9,999999999,0.0,999,999,99
2050,3,31,6,0,*?*?*?*?*?*?*?*?*?*?*?*?*?*?*?*?*?*?*?*?*?*?,11.1,10.4,95,100720,116,1371,296,31.2,258.2,9.4,3357,16420,1586,289,80,2.1,0,0,9999,99999,9,999999999,0.0,999,999,99
2050,3,31,7,0,*?*?*?*?*?*?*?*?*?*?*?*?*?*?*?*?*?*?*?*?*?*?,11.7,10.7,93,100720,340,1368,308,184.4,472.6,66.9,18864,38963,9687,1206,80,1.0,3,2,9999,99999,9,999999999,0.0,999,999,99
2050,3,31,8,0,*?*?*?*?*?*?*?*?*?*?*?*?*?*?*?*?*?*?*?*?*?*?,12.4,11.1,92,100720,547,1369,303,329.7,577.7,98.9,34221,54626,13990,1931,80,1.0,0,0,9999,99999,9,999999999,0.0,999,999,99
2050,3,31,9,0,*?*?*?*?*?*?*?*?*?*?*?*?*?*?*?*?*?*?*?*?*?*?,14.1,11.2,83,100720,722,1370,310,450.8,598.5,135.2,47013,59122,18359,2904,80,0.5,0,0,9999,99999,9,999999999,0.0,999,999,99
2050,3,31,10,0,*?*?*?*?*?*?*?*?*?*?*?*?*?*?*?*?*?*?*?*?*?*?,15.9,12.8,82,100720,853,1369,323,541.6,608.5,162.5,56728,61074,21410,3922,80,1.5,0,0,9999,99999,9,999999999,0.0,999,999,99
2050,3,31,11,0,*?*?*?*?*?*?*?*?*?*?*?*?*?*?*?*?*?*?*?*?*?*?,16.7,12.5,76,100720,932,1370,325,596.1,613.2,178.8,62604,61895,23153,4749,80,1.0,0,0,9999,99999,9,999999999,0.0,999,999,99
2050,3,31,12,0,*?*?*?*?*?*?*?*?*?*?*?*?*?*?*?*?*?*?*?*?*?*?,17.4,12.1,71,100720,953,1370,327,610.4,614.3,183.1,64154,62078,23600,5006,80,1.0,0,0,9999,99999,9,999999999,0.0,999,999,99
2050,3,31,13,0,*?*?*?*?*?*?*?*?*?*?*?*?*?*?*?*?*?*?*?*?*?*?,17.1,11.7,71,100720,914,1370,325,583.6,612.2,175.1,61258,61726,22762,4540,80,1.0,0,0,9999,99999,9,999999999,0.0,999,999,99
2050,3,31,14,0,*?*?*?*?*?*?*?*?*?*?*?*?*?*?*?*?*?*?*?*?*?*?,17.5,11.7,68,100720,819,1370,327,517.6,606.2,155.3,54153,60642,20625,3618,80,2.1,0,0,9999,99999,9,999999999,0.0,999,999,99
2050,3,31,15,0,*?*?*?*?*?*?*?*?*?*?*?*?*?*?*?*?*?*?*?*?*?*?,17.4,11.5,68,100720,673,1369,326,416.9,593.8,125.1,43414,58131,17169,2599,80,2.6,0,0,9999,99999,9,999999999,0.0,999,999,99
2050,3,31,16,0,*?*?*?*?*?*?*?*?*?*?*?*?*?*?*?*?*?*?*?*?*?*?,17.1,12.7,76,100720,487,1369,339,279.3,461.4,115.1,29358,42927,14618,2196,80,3.1,4,2,9999,99999,9,999999999,0.0,999,999,99
2050,3,31,17,0,*?*?*?*?*?*?*?*?*?*?*?*?*?*?*?*?*?*?*?*?*?*?,17.4,12.3,72,100720,274,1369,340,136.3,400.4,56.1,13871,30367,8174,993,80,1.5,4,2,9999,99999,9,999999999,0.0,999,999,99
2050,3,31,18,0,*?*?*?*?*?*?*?*?*?*?*?*?*?*?*?*?*?*?*?*?*?*?,15.9,12.1,78,100720,48,1374,350,0.0,0.0,0.0,0,0,0,0,80,2.6,10,5,9999,99999,9,999999999,0.0,999,999,99
2050,3,31,19,0,*?*?*?*?*?*?*?*?*?*?*?*?*?*?*?*?*?*?*?*?*?*?,15.0,11.0,77,100720,0,-0,346,0.0,-0.0,0.0,0,0,0,0,80,2.1,10,5,9999,99999,9,999999999,0.0,999,999,99
2050,3,31,20,0,*?*?*?*?*?*?*?*?*?*?*?*?*?*?*?*?*?*?*?*?*?*?,13.9,10.2,78,100720,0,-0,341,0.0,-0.0,0.0,0,0,0,0,80,2.1,10,5,9999,99999,9,999999999,0.0,999,999,99
2050,3,31,21,0,*?*?*?*?*?*?*?*?*?*?*?*?*?*?*?*?*?*?*?*?*?*?,13.6,10.5,81,100720,0,-0,340,0.0,-0.0,0.0,0,0,0,0,80,1.5,10,5,9999,99999,9,999999999,0.0,999,999,99
2050,3,31,22,0,*?*?*?*?*?*?*?*?*?*?*?*?*?*?*?*?*?*?*?*?*?*?,12.9,9.8,82,100720,0,-0,337,0.0,-0.0,0.0,0,0,0,0,80,1.5,10,5,9999,99999,9,999999999,0.0,999,999,99
2050,3,31,23,0,*?*?*?*?*?*?*?*?*?*?*?*?*?*?*?*?*?*?*?*?*?*?,12.1,9.8,86,100720,0,-0,333,0.0,-0.0,0.0,0,0,0,0,80,1.0,10,5,9999,99999,9,999999999,0.0,999,999,99
2050,3,31,24,0,*?*?*?*?*?*?*?*?*?*?*?*?*?*?*?*?*?*?*?*?*?*?,11.6,7.0,73,100720,0,-0,331,0.0,-0.0,0.0,0,0,0,0,90,1.5,10,5,9999,99999,9,999999999,0.0,999,999,99
2050,4,1,1,0,*?*?*?*?*?*?*?*?*?*?*?*?*?*?*?*?*?*?*?*?*?*?,9.7,9.7,100,101323,0,-0,322,0.0,-0.0,0.0,0,0,0,0,78,0.5,10,5,9999,99999,9,999999999,0.0,999,999,99
2050,4,1,2,0,*?*?*?*?*?*?*?*?*?*?*?*?*?*?*?*?*?*?*?*?*?*?,8.1,8.1,100,101323,0,-0,315,0.0,-0.0,0.0,0,0,0,0,77,1.5,10,5,9999,99999,9,999999999,0.0,999,999,99
2050,4,1,3,0,*?*?*?*?*?*?*?*?*?*?*?*?*?*?*?*?*?*?*?*?*?*?,8.5,8.5,100,101323,0,-0,317,0.0,-0.0,0.0,0,0,0,0,75,2.1,10,5,9999,99999,9,999999999,0.0,999,999,99
2050,4,1,4,0,*?*?*?*?*?*?*?*?*?*?*?*?*?*?*?*?*?*?*?*?*?*?,8.7,8.7,100,101323,0,-0,317,0.0,-0.0,0.0,0,0,0,0,73,1.5,10,5,9999,99999,9,999999999,0.0,999,999,99
2050,4,1,5,0,*?*?*?*?*?*?*?*?*?*?*?*?*?*?*?*?*?*?*?*?*?*?,8.2,8.3,100,101323,0,-0,282,0.0,-0.0,0.0,0,0,0,0,72,1.5,1,0,9999,99999,9,999999999,0.0,999,999,99
2050,4,1,6,0,*?*?*?*?*?*?*?*?*?*?*?*?*?*?*?*?*?*?*?*?*?*?,7.8,7.7,100,101323,124,1369,276,36.9,285.0,11.1,3952,18458,1861,325,70,1.5,0,0,9999,99999,9,999999999,0.0,999,999,99
2050,4,1,7,0,*?*?*?*?*?*?*?*?*?*?*?*?*?*?*?*?*?*?*?*?*?*?,9.3,9.3,100,101323,348,1368,286,192.1,528.7,57.6,19915,44377,8616,1075,72,1.0,0,0,9999,99999,9,999999999,0.0,999,999,99
2050,4,1,8,0,*?*?*?*?*?*?*?*?*?*?*?*?*?*?*?*?*?*?*?*?*?*?,10.8,10.8,100,101323,555,1370,295,335.1,578.9,100.5,34788,54894,14193,1969,73,0.5,0,0,9999,99999,9,999999999,0.0,999,999,99
2050,4,1,9,0,*?*?*?*?*?*?*?*?*?*?*?*?*?*?*?*?*?*?*?*?*?*?,12.8,12.8,100,101323,729,1369,309,456.0,599.2,136.8,47563,59257,18536,2954,75,1.5,0,0,9999,99999,9,999999999,0.0,999,999,99
2050,4,1,10,0,*?*?*?*?*?*?*?*?*?*?*?*?*?*?*?*?*?*?*?*?*?*?,14.1,13.9,100,101323,860,1369,318,546.6,609.0,164.0,57262,61158,21572,3989,77,0.5,0,0,9999,99999,9,999999999,0.0,999,999,99
2050,4,1,11,0,*?*?*?*?*?*?*?*?*?*?*?*?*?*?*?*?*?*?*?*?*?*?,16.9,13.1,100,101323,938,1368,328,600.8,613.6,180.2,63111,61953,23294,4831,78,0.5,0,0,9999,99999,9,999999999,0.0,999,999,99
2050,4,1,12,0,*?*?*?*?*?*?*?*?*?*?*?*?*?*?*?*?*?*?*?*?*?*?,16.8,14.4,100,101323,959,1369,331,614.9,614.6,184.5,64643,62131,23736,5091,80,2.1,0,0,9999,99999,9,999999999,0.0,999,999,99
2050,4,1,13,0,*?*?*?*?*?*?*?*?*?*?*?*?*?*?*?*?*?*?*?*?*?*?,17.5,14.3,100,101323,920,1369,334,588.0,612.6,176.4,61724,61784,22895,4611,82,2.1,0,0,9999,99999,9,999999999,0.0,999,999,99
2050,4,1,14,0,*?*?*?*?*?*?*?*?*?*?*?*?*?*?*?*?*?*?*?*?*?*?,17.3,13.5,100,101323,824,1368,331,521.8,606.6,156.5,54597,60717,20757,3668,83,5.7,0,0,9999,99999,9,999999999,0.0,999,999,99
2050,4,1,15,0,*?*?*?*?*?*?*?*?*?*?*?*?*?*?*?*?*?*?*?*?*?*?,17.1,12.7,98,101323,679,1370,328,421.0,594.4,126.3,43851,58262,17316,2635,85,3.1,0,0,9999,99999,9,999999999,0.0,999,999,99
2050,4,1,16,0,*?*?*?*?*?*?*?*?*?*?*?*?*?*?*?*?*?*?*?*?*?*?,17.4,12.2,94,101323,493,1369,328,292.4,568.4,87.7,30320,52559,12577,1681,87,4.6,0,0,9999,99999,9,999999999,0.0,999,999,99
2050,4,1,17,0,*?*?*?*?*?*?*?*?*?*?*?*?*?*?*?*?*?*?*?*?*?*?,17.0,11.2,89,101323,280,1370,323,144.8,495.8,43.4,15045,38562,6664,809,88,3.6,0,0,9999,99999,9,999999999,0.0,999,999,99
2050,4,1,18,0,*?*?*?*?*?*?*?*?*?*?*?*?*?*?*?*?*?*?*?*?*?*?,16.3,11.1,93,101323,54,1375,339,0.0,0.0,0.0,0,0,0,0,90,3.1,6,3,9999,99999,9,999999999,0.0,999,999,99
2050,4,1,19,0,*?*?*?*?*?*?*?*?*?*?*?*?*?*?*?*?*?*?*?*?*?*?,13.3,11.9,100,101323,0,-0,338,0.0,-0.0,0.0,0,0,0,0,85,2.6,10,5,9999,99999,9,999999999,0.0,999,999,99
2050,4,1,20,0,*?*?*?*?*?*?*?*?*?*?*?*?*?*?*?*?*?*?*?*?*?*?,12.7,11.8,100,101323,0,-0,335,0.0,-0.0,0.0,0,0,0,0,80,1.0,10,5,9999,99999,9,999999999,0.0,999,999,99
2050,4,1,21,0,*?*?*?*?*?*?*?*?*?*?*?*?*?*?*?*?*?*?*?*?*?*?,11.7,11.8,100,101323,0,-0,331,0.0,-0.0,0.0,0,0,0,0,75,1.0,10,5,9999,99999,9,999999999,0.0,999,999,99
2050,4,1,22,0,*?*?*?*?*?*?*?*?*?*?*?*?*?*?*?*?*?*?*?*?*?*?,10.7,10.8,100,101323,0,-0,326,0.0,-0.0,0.0,0,0,0,0,70,1.0,10,5,9999,99999,9,999999999,0.0,999,999,99
2050,4,1,23,0,*?*?*?*?*?*?*?*?*?*?*?*?*?*?*?*?*?*?*?*?*?*?,10.0,9.9,100,101323,0,-0,323,0.0,-0.0,0.0,0,0,0,0,65,0.5,10,5,9999,99999,9,999999999,0.0,999,999,99
2050,4,1,24,0,*?*?*?*?*?*?*?*?*?*?*?*?*?*?*?*?*?*?*?*?*?*?,11.4,10.5,100,101323,0,-0,329,0.0,-0.0,0.0,0,0,0,0,80,0.5,10,5,9999,99999,9,999999999,0.0,999,999,99
2050,4,2,1,0,*?*?*?*?*?*?*?*?*?*?*?*?*?*?*?*?*?*?*?*?*?*?,7.7,7.7,100,101643,0,-0,313,0.0,-0.0,0.0,0,0,0,0,58,0.5,10,5,9999,99999,9,999999999,0.0,999,999,99
2050,4,2,2,0,*?*?*?*?*?*?*?*?*?*?*?*?*?*?*?*?*?*?*?*?*?*?,7.0,7.0,100,101643,0,-0,310,0.0,-0.0,0.0,0,0,0,0,57,0.5,10,5,9999,99999,9,999999999,0.0,999,999,99
2050,4,2,3,0,*?*?*?*?*?*?*?*?*?*?*?*?*?*?*?*?*?*?*?*?*?*?,6.3,6.2,100,101643,0,-0,307,0.0,-0.0,0.0,0,0,0,0,55,0.5,10,5,9999,99999,9,999999999,0.0,999,999,99
2050,4,2,4,0,*?*?*?*?*?*?*?*?*?*?*?*?*?*?*?*?*?*?*?*?*?*?,6.3,6.2,100,101643,0,-0,307,0.0,-0.0,0.0,0,0,0,0,53,1.0,10,5,9999,99999,9,999999999,0.0,999,999,99
2050,4,2,5,0,*?*?*?*?*?*?*?*?*?*?*?*?*?*?*?*?*?*?*?*?*?*?,6.4,6.4,100,101643,0,-0,308,0.0,-0.0,0.0,0,0,0,0,52,1.0,10,5,9999,99999,9,999999999,0.0,999,999,99
2050,4,2,6,0,*?*?*?*?*?*?*?*?*?*?*?*?*?*?*?*?*?*?*?*?*?*?,6.6,6.6,100,101643,132,1367,305,21.4,29.5,18.6,2429,1623,2273,386,50,0.5,9,5,9999,99999,9,999999999,0.0,999,999,99
2050,4,2,7,0,*?*?*?*?*?*?*?*?*?*?*?*?*?*?*?*?*?*?*?*?*?*?,6.9,7.0,100,101643,356,1368,306,99.6,50.9,86.3,10923,4444,9757,2287,55,1.5,9,5,9999,99999,9,999999999,0.0,999,999,99
2050,4,2,8,0,*?*?*?*?*?*?*?*?*?*?*?*?*?*?*?*?*?*?*?*?*?*?,9.4,9.4,100,101643,562,1368,297,336.4,521.6,122.1,35793,50376,15597,2378,60,0.5,3,2,9999,99999,9,999999999,0.0,999,999,99
2050,4,2,9,0,*?*?*?*?*?*?*?*?*?*?*?*?*?*?*?*?*?*?*?*?*?*?,10.6,10.5,100,101643,736,1368,313,403.5,335.9,222.7,43243,35194,24842,5209,65,0.5,6,3,9999,99999,9,999999999,0.0,999,999,99
2050,4,2,10,0,*?*?*?*?*?*?*?*?*?*?*?*?*?*?*?*?*?*?*?*?*?*?,12.4,10.7,100,101643,867,1369,311,545.0,548.0,197.8,58543,56492,24024,4864,70,0.5,3,2,9999,99999,9,999999999,0.0,999,999,99
2050,4,2,11,0,*?*?*?*?*?*?*?*?*?*?*?*?*?*?*?*?*?*?*?*?*?*?,12.7,9.8,100,101643,944,1367,301,605.5,613.9,181.7,63616,62010,23437,4914,75,2.1,0,0,9999,99999,9,999999999,0.0,999,999,99
2050,4,2,12,0,*?*?*?*?*?*?*?*?*?*?*?*?*?*?*?*?*?*?*?*?*?*?,13.9,8.7,87,101643,964,1367,303,619.4,615.0,185.8,65122,62180,23867,5176,80,1.5,0,0,9999,99999,9,999999999,0.0,999,999,99
2050,4,2,13,0,*?*?*?*?*?*?*?*?*?*?*?*?*?*?*?*?*?*?*?*?*?*?,13.6,7.9,83,101643,925,1367,300,592.3,612.9,177.7,62183,61838,23023,4682,82,1.5,0,0,9999,99999,9,999999999,0.0,999,999,99
2050,4,2,14,0,*?*?*?*?*?*?*?*?*?*?*?*?*?*?*?*?*?*?*?*?*?*?,13.8,7.4,80,101643,830,1368,300,526.0,607.0,157.8,55043,60794,20894,3720,83,1.0,0,0,9999,99999,9,999999999,0.0,999,999,99
2050,4,2,15,0,*?*?*?*?*?*?*?*?*?*?*?*?*?*?*?*?*?*?*?*?*?*?,14.0,7.9,81,101643,684,1368,302,425.1,595.0,127.5,44276,58383,17454,2670,85,2.1,0,0,9999,99999,9,999999999,0.0,999,999,99
2050,4,2,16,0,*?*?*?*?*?*?*?*?*?*?*?*?*?*?*?*?*?*?*?*?*?*?,13.7,7.4,81,101643,498,1367,316,287.1,463.3,118.3,30178,43374,14988,2267,87,0.5,4,2,9999,99999,9,999999999,0.0,999,999,99
2050,4,2,17,0,*?*?*?*?*?*?*?*?*?*?*?*?*?*?*?*?*?*?*?*?*?*?,13.4,7.7,84,101643,285,1366,323,130.2,279.6,71.9,13480,21295,9286,1320,88,1.5,6,3,9999,99999,9,999999999,0.0,999,999,99
2050,4,2,18,0,*?*?*?*?*?*?*?*?*?*?*?*?*?*?*?*?*?*?*?*?*?*?,12.2,7.1,87,101643,60,1376,317,0.0,0.0,0.0,0,0,0,0,90,1.0,6,3,9999,99999,9,999999999,0.0,999,999,99
2050,4,2,19,0,*?*?*?*?*?*?*?*?*?*?*?*?*?*?*?*?*?*?*?*?*?*?,10.8,7.4,97,101643,0,-0,327,0.0,-0.0,0.0,0,0,0,0,82,1.0,10,5,9999,99999,9,999999999,0.0,999,999,99
2050,4,2,20,0,*?*?*?*?*?*?*?*?*?*?*?*?*?*?*?*?*?*?*?*?*?*?,9.6,6.9,100,101643,0,-0,322,0.0,-0.0,0.0,0,0,0,0,73,0.5,10,5,9999,99999,9,999999999,0.0,999,999,99
2050,4,2,21,0,*?*?*?*?*?*?*?*?*?*?*?*?*?*?*?*?*?*?*?*?*?*?,9.2,9.1,100,101643,0,-0,320,0.0,-0.0,0.0,0,0,0,0,65,0.0,10,5,9999,99999,9,999999999,0.0,999,999,99
2050,4,2,22,0,*?*?*?*?*?*?*?*?*?*?*?*?*?*?*?*?*?*?*?*?*?*?,7.9,7.9,100,101643,0,-0,314,0.0,-0.0,0.0,0,0,0,0,57,1.0,10,5,9999,99999,9,999999999,0.0,999,999,99
2050,4,2,23,0,*?*?*?*?*?*?*?*?*?*?*?*?*?*?*?*?*?*?*?*?*?*?,8.4,8.4,100,101643,0,-0,316,0.0,-0.0,0.0,0,0,0,0,48,0.5,10,5,9999,99999,9,999999999,0.0,999,999,99
2050,4,2,24,0,*?*?*?*?*?*?*?*?*?*?*?*?*?*?*?*?*?*?*?*?*?*?,9.2,9.2,100,101643,0,-0,320,0.0,-0.0,0.0,0,0,0,0,60,1.5,10,5,9999,99999,9,999999999,0.0,999,999,99
2050,4,3,1,0,*?*?*?*?*?*?*?*?*?*?*?*?*?*?*?*?*?*?*?*?*?*?,8.8,5.9,80,101478,0,-0,318,0.0,-0.0,0.0,0,0,0,0,40,1.0,10,5,9999,99999,9,999999999,0.0,999,999,99
2050,4,3,2,0,*?*?*?*?*?*?*?*?*?*?*?*?*?*?*?*?*?*?*?*?*?*?,8.6,4.6,74,101478,0,-0,318,0.0,-0.0,0.0,0,0,0,0,40,1.5,10,5,9999,99999,9,999999999,0.0,999,999,99
2050,4,3,3,0,*?*?*?*?*?*?*?*?*?*?*?*?*?*?*?*?*?*?*?*?*?*?,8.2,5.1,79,101478,0,-0,316,0.0,-0.0,0.0,0,0,0,0,40,1.5,10,5,9999,99999,9,999999999,0.0,999,999,99
2050,4,3,4,0,*?*?*?*?*?*?*?*?*?*?*?*?*?*?*?*?*?*?*?*?*?*?,7.8,5.5,83,101478,0,-0,314,0.0,-0.0,0.0,0,0,0,0,40,2.6,10,5,9999,99999,9,999999999,0.0,999,999,99
2050,4,3,5,0,*?*?*?*?*?*?*?*?*?*?*?*?*?*?*?*?*?*?*?*?*?*?,8.0,5.5,82,101478,0,-0,311,0.0,-0.0,0.0,0,0,0,0,40,2.1,9,5,9999,99999,9,999999999,0.0,999,999,99
2050,4,3,6,0,*?*?*?*?*?*?*?*?*?*?*?*?*?*?*?*?*?*?*?*?*?*?,8.2,5.3,80,101478,140,1366,307,32.1,79.0,24.0,3498,3891,3042,411,40,2.1,8,4,9999,99999,9,999999999,0.0,999,999,99
2050,4,3,7,0,*?*?*?*?*?*?*?*?*?*?*?*?*?*?*?*?*?*?*?*?*?*?,8.8,5.9,80,101478,364,1369,306,160.2,215.1,103.0,16912,18458,11994,2036,38,1.5,7,4,9999,99999,9,999999999,0.0,999,999,99
2050,4,3,8,0,*?*?*?*?*?*?*?*?*?*?*?*?*?*?*?*?*?*?*?*?*?*?,9.8,6.2,76,101478,569,1367,310,272.7,233.8,175.4,28916,23304,19819,3776,37,2.1,7,4,9999,99999,9,999999999,0.0,999,999,99
2050,4,3,9,0,*?*?*?*?*?*?*?*?*?*?*?*?*?*?*?*?*?*?*?*?*?*?,11.5,6.2,68,101478,743,1367,322,311.2,144.3,232.8,33986,14950,26110,5981,35,2.6,8,4,9999,99999,9,999999999,0.0,999,999,99
2050,4,3,10,0,*?*?*?*?*?*?*?*?*?*?*?*?*?*?*?*?*?*?*?*?*?*?,13.3,6.1,60,101478,873,1367,330,371.4,146.6,277.8,40674,15428,30976,7793,33,1.5,8,4,9999,99999,9,999999999,0.0,999,999,99
2050,4,3,11,0,*?*?*?*?*?*?*?*?*?*?*?*?*?*?*?*?*?*?*?*?*?*?,13.8,6.4,60,101478,951,1368,333,407.3,147.6,304.7,44686,15628,33855,9147,32,3.1,8,4,9999,99999,9,999999999,0.0,999,999,99
2050,4,3,12,0,*?*?*?*?*?*?*?*?*?*?*?*?*?*?*?*?*?*?*?*?*?*?,14.5,7.0,59,101478,970,1367,336,416.4,147.9,311.5,45708,15671,34583,9539,30,2.6,8,4,9999,99999,9,999999999,0.0,999,999,99
2050,4,3,13,0,*?*?*?*?*?*?*?*?*?*?*?*?*?*?*?*?*?*?*?*?*?*?,15.0,7.4,59,101478,931,1367,339,398.2,147.4,297.9,43666,15582,33125,8778,32,0.0,8,4,9999,99999,9,999999999,0.0,999,999,99
2050,4,3,14,0,*?*?*?*?*?*?*?*?*?*?*?*?*?*?*?*?*?*?*?*?*?*?,14.9,7.9,61,101478,835,1367,338,353.9,146.0,264.7,38718,15310,29562,7216,33,0.0,8,4,9999,99999,9,999999999,0.0,999,999,99
2050,4,3,15,0,*?*?*?*?*?*?*?*?*?*?*?*?*?*?*?*?*?*?*?*?*?*?,15.0,8.1,62,101478,689,1366,339,286.4,143.1,214.2,31246,14682,24093,5346,35,0.0,8,4,9999,99999,9,999999999,0.0,999,999,99
2050,4,3,16,0,*?*?*?*?*?*?*?*?*?*?*?*?*?*?*?*?*?*?*?*?*?*?,14.7,8.0,63,101478,504,1367,337,200.5,137.1,150.0,21821,13228,17042,3456,37,0.0,8,4,9999,99999,9,999999999,0.0,999,999,99
2050,4,3,17,0,*?*?*?*?*?*?*?*?*?*?*?*?*?*?*?*?*?*?*?*?*?*?,14.7,7.9,62,101478,291,1367,337,102.0,120.8,76.3,11132,9690,8830,1648,38,0.0,8,4,9999,99999,9,999999999,0.0,999,999,99
2050,4,3,18,0,*?*?*?*?*?*?*?*?*?*?*?*?*?*?*?*?*?*?*?*?*?*?,13.8,7.1,63,101478,66,1377,337,0.0,0.0,0.0,0,0,0,0,40,0.0,9,5,9999,99999,9,999999999,0.0,999,999,99
2050,4,3,19,0,*?*?*?*?*?*?*?*?*?*?*?*?*?*?*?*?*?*?*?*?*?*?,12.7,8.4,73,101478,0,-0,336,0.0,-0.0,0.0,0,0,0,0,38,0.0,10,5,9999,99999,9,999999999,0.0,999,999,99
2050,4,3,20,0,*?*?*?*?*?*?*?*?*?*?*?*?*?*?*?*?*?*?*?*?*?*?,10.8,9.1,87,101478,0,-0,327,0.0,-0.0,0.0,0,0,0,0,37,0.0,10,5,9999,99999,9,999999999,0.0,999,999,99
2050,4,3,21,0,*?*?*?*?*?*?*?*?*?*?*?*?*?*?*?*?*?*?*?*?*?*?,11.1,8.3,81,101478,0,-0,328,0.0,-0.0,0.0,0,0,0,0,35,0.0,10,5,9999,99999,9,999999999,0.0,999,999,99
2050,4,3,22,0,*?*?*?*?*?*?*?*?*?*?*?*?*?*?*?*?*?*?*?*?*?*?,10.1,8.0,85,101478,0,-0,324,0.0,-0.0,0.0,0,0,0,0,33,0.0,10,5,9999,99999,9,999999999,0.0,999,999,99
2050,4,3,23,0,*?*?*?*?*?*?*?*?*?*?*?*?*?*?*?*?*?*?*?*?*?*?,9.3,7.4,86,101478,0,-0,320,0.0,-0.0,0.0,0,0,0,0,32,0.0,10,5,9999,99999,9,999999999,0.0,999,999,99
2050,4,3,24,0,*?*?*?*?*?*?*?*?*?*?*?*?*?*?*?*?*?*?*?*?*?*?,8.8,7.1,87,101478,0,-0,318,0.0,-0.0,0.0,0,0,0,0,40,1.5,10,5,9999,99999,9,999999999,0.0,999,999,99
2050,4,4,1,0,*?*?*?*?*?*?*?*?*?*?*?*?*?*?*?*?*?*?*?*?*?*?,7.2,1.7,67,101701,0,-0,312,0.0,-0.0,0.0,0,0,0,0,30,1.5,10,5,9999,99999,9,999999999,0.0,999,999,99
2050,4,4,2,0,*?*?*?*?*?*?*?*?*?*?*?*?*?*?*?*?*?*?*?*?*?*?,6.4,-1.5,55,101701,0,-0,309,0.0,-0.0,0.0,0,0,0,0,30,1.5,10,5,9999,99999,9,999999999,0.0,999,999,99
2050,4,4,3,0,*?*?*?*?*?*?*?*?*?*?*?*?*?*?*?*?*?*?*?*?*?*?,7.0,-1.1,55,101701,0,-0,312,0.0,-0.0,0.0,0,0,0,0,30,0.5,10,5,9999,99999,9,999999999,0.0,999,999,99
2050,4,4,4,0,*?*?*?*?*?*?*?*?*?*?*?*?*?*?*?*?*?*?*?*?*?*?,6.6,-1.1,57,101701,0,-0,310,0.0,-0.0,0.0,0,0,0,0,30,0.5,10,5,9999,99999,9,999999999,0.0,999,999,99
2050,4,4,5,0,*?*?*?*?*?*?*?*?*?*?*?*?*?*?*?*?*?*?*?*?*?*?,6.2,-1.3,57,101701,0,-0,269,0.0,-0.0,0.0,0,0,0,0,30,1.0,3,2,9999,99999,9,999999999,0.0,999,999,99
2050,4,4,6,0,*?*?*?*?*?*?*?*?*?*?*?*?*?*?*?*?*?*?*?*?*?*?,6.2,-1.3,58,101701,148,1366,291,42.4,139.6,27.2,4525,7535,3818,476,30,2.1,7,4,9999,99999,9,999999999,0.0,999,999,99
2050,4,4,7,0,*?*?*?*?*?*?*?*?*?*?*?*?*?*?*?*?*?*?*?*?*?*?,6.2,-0.8,59,101701,371,1366,275,202.0,437.2,83.2,21240,37261,10846,1530,30,2.1,4,2,9999,99999,9,999999999,0.0,999,999,99
2050,4,4,8,0,*?*?*?*?*?*?*?*?*?*?*?*?*?*?*?*?*?*?*?*?*?*?,7.4,-0.2,58,101701,576,1365,281,339.9,473.7,140.0,35776,45946,17478,2779,30,0.5,4,2,9999,99999,9,999999999,0.0,999,999,99
2050,4,4,9,0,*?*?*?*?*?*?*?*?*?*?*?*?*?*?*?*?*?*?*?*?*?*?,8.3,0.6,58,101701,750,1367,280,465.7,540.5,169.0,49809,54890,20905,3709,30,3.1,3,2,9999,99999,9,999999999,0.0,999,999,99
2050,4,4,10,0,*?*?*?*?*?*?*?*?*?*?*?*?*?*?*?*?*?*?*?*?*?*?,8.4,0.8,59,101701,880,1367,280,554.6,548.8,201.3,59594,56645,24385,5032,30,1.5,3,2,9999,99999,9,999999999,0.0,999,999,99
2050,4,4,11,0,*?*?*?*?*?*?*?*?*?*?*?*?*?*?*?*?*?*?*?*?*?*?,9.7,1.5,56,101701,957,1367,276,614.6,608.3,188.7,64493,61414,24146,5188,30,1.0,1,0,9999,99999,9,999999999,0.0,999,999,99
2050,4,4,12,0,*?*?*?*?*?*?*?*?*?*?*?*?*?*?*?*?*?*?*?*?*?*?,10.1,1.9,56,101701,976,1366,278,628.1,609.3,192.8,65950,61568,24563,5459,30,2.1,1,0,9999,99999,9,999999999,0.0,999,999,99
2050,4,4,13,0,*?*?*?*?*?*?*?*?*?*?*?*?*?*?*?*?*?*?*?*?*?*?,10.2,1.5,54,101701,936,1366,289,593.6,551.7,215.5,63925,57204,25865,5804,30,1.5,3,2,9999,99999,9,999999999,0.0,999,999,99
2050,4,4,14,0,*?*?*?*?*?*?*?*?*?*?*?*?*?*?*?*?*?*?*?*?*?*?,9.8,1.5,56,101701,841,1367,287,527.8,546.6,191.6,56639,56196,23353,4582,30,1.5,3,2,9999,99999,9,999999999,0.0,999,999,99
2050,4,4,15,0,*?*?*?*?*?*?*?*?*?*?*?*?*?*?*?*?*?*?*?*?*?*?,9.8,1.9,57,101701,695,1367,287,427.9,536.1,155.3,45693,53870,19387,3269,30,0.5,3,2,9999,99999,9,999999999,0.0,999,999,99
2050,4,4,16,0,*?*?*?*?*?*?*?*?*?*?*?*?*?*?*?*?*?*?*?*?*?*?,9.8,1.7,57,101701,509,1366,298,283.9,399.9,134.8,29521,37596,16712,2629,30,1.5,5,3,9999,99999,9,999999999,0.0,999,999,99
2050,4,4,17,0,*?*?*?*?*?*?*?*?*?*?*?*?*?*?*?*?*?*?*?*?*?*?,10.1,0.2,50,101701,297,1368,309,123.7,203.4,79.5,13070,15891,9383,1529,30,0.5,7,4,9999,99999,9,999999999,0.0,999,999,99
2050,4,4,18,0,*?*?*?*?*?*?*?*?*?*?*?*?*?*?*?*?*?*?*?*?*?*?,9.8,-0.0,50,101701,71,1359,313,0.4,1.7,0.3,54,61,63,4,30,0.5,8,4,9999,99999,9,999999999,0.0,999,999,99
2050,4,4,19,0,*?*?*?*?*?*?*?*?*?*?*?*?*?*?*?*?*?*?*?*?*?*?,8.9,-0.8,50,101701,0,-0,320,0.0,-0.0,0.0,0,0,0,0,28,0.5,10,5,9999,99999,9,999999999,0.0,999,999,99
2050,4,4,20,0,*?*?*?*?*?*?*?*?*?*?*?*?*?*?*?*?*?*?*?*?*?*?,7.7,-1.3,52,101701,0,-0,315,0.0,-0.0,0.0,0,0,0,0,27,1.5,10,5,9999,99999,9,999999999,0.0,999,999,99
2050,4,4,21,0,*?*?*?*?*?*?*?*?*?*?*?*?*?*?*?*?*?*?*?*?*?*?,7.7,-1.5,51,101701,0,-0,315,0.0,-0.0,0.0,0,0,0,0,25,0.5,10,5,9999,99999,9,999999999,0.0,999,999,99
2050,4,4,22,0,*?*?*?*?*?*?*?*?*?*?*?*?*?*?*?*?*?*?*?*?*?*?,7.7,-1.7,50,101701,0,-0,315,0.0,-0.0,0.0,0,0,0,0,23,0.0,10,5,9999,99999,9,999999999,0.0,999,999,99
2050,4,4,23,0,*?*?*?*?*?*?*?*?*?*?*?*?*?*?*?*?*?*?*?*?*?*?,7.7,-2.2,48,101701,0,-0,315,0.0,-0.0,0.0,0,0,0,0,22,0.5,10,5,9999,99999,9,999999999,0.0,999,999,99
2050,4,4,24,0,*?*?*?*?*?*?*?*?*?*?*?*?*?*?*?*?*?*?*?*?*?*?,8.5,4.8,77,101701,0,-0,317,0.0,-0.0,0.0,0,0,0,0,30,2.6,10,5,9999,99999,9,999999999,0.0,999,999,99
2050,4,5,1,0,*?*?*?*?*?*?*?*?*?*?*?*?*?*?*?*?*?*?*?*?*?*?,7.6,2.1,67,102496,0,-0,314,0.0,-0.0,0.0,0,0,0,0,28,1.0,10,5,9999,99999,9,999999999,0.0,999,999,99
2050,4,5,2,0,*?*?*?*?*?*?*?*?*?*?*?*?*?*?*?*?*?*?*?*?*?*?,7.5,3.8,76,102496,0,-0,313,0.0,-0.0,0.0,0,0,0,0,37,1.5,10,5,9999,99999,9,999999999,0.0,999,999,99
2050,4,5,3,0,*?*?*?*?*?*?*?*?*?*?*?*?*?*?*?*?*?*?*?*?*?*?,7.3,3.8,77,102496,0,-0,312,0.0,-0.0,0.0,0,0,0,0,45,1.0,10,5,9999,99999,9,999999999,0.0,999,999,99
2050,4,5,4,0,*?*?*?*?*?*?*?*?*?*?*?*?*?*?*?*?*?*?*?*?*?*?,7.0,3.4,78,102496,0,-0,311,0.0,-0.0,0.0,0,0,0,0,53,0.5,10,5,9999,99999,9,999999999,0.0,999,999,99
2050,4,5,5,0,*?*?*?*?*?*?*?*?*?*?*?*?*?*?*?*?*?*?*?*?*?*?,7.1,3.8,79,102496,0,-0,307,0.0,-0.0,0.0,0,0,0,0,62,2.1,9,5,9999,99999,9,999999999,0.0,999,999,99
2050,4,5,6,0,*?*?*?*?*?*?*?*?*?*?*?*?*?*?*?*?*?*?*?*?*?*?,7.3,4.1,79,102496,156,1366,308,29.8,34.8,25.9,3348,2085,3123,541,70,1.5,9,5,9999,99999,9,999999999,0.0,999,999,99
2050,4,5,7,0,*?*?*?*?*?*?*?*?*?*?*?*?*?*?*?*?*?*?*?*?*?*?,7.9,4.1,77,102496,379,1366,310,107.8,51.7,93.4,11825,4589,10556,2496,100,1.0,9,5,9999,99999,9,999999999,0.0,999,999,99
2050,4,5,8,0,*?*?*?*?*?*?*?*?*?*?*?*?*?*?*?*?*?*?*?*?*?*?,8.8,4.6,74,102496,584,1366,314,179.4,55.8,155.6,19717,5417,17535,4545,130,0.5,9,5,9999,99999,9,999999999,0.0,999,999,99
2050,4,5,9,0,*?*?*?*?*?*?*?*?*?*?*?*?*?*?*?*?*?*?*?*?*?*?,9.8,4.1,67,102496,757,1366,319,239.9,57.6,208.0,26408,5765,23434,6651,160,0.5,9,5,9999,99999,9,999999999,0.0,999,999,99
2050,4,5,10,0,*?*?*?*?*?*?*?*?*?*?*?*?*?*?*?*?*?*?*?*?*?*?,11.1,3.9,61,102496,886,1366,325,285.1,58.5,247.2,31428,5920,27849,8550,190,0.5,9,5,9999,99999,9,999999999,0.0,999,999,99
2050,4,5,11,0,*?*?*?*?*?*?*?*?*?*?*?*?*?*?*?*?*?*?*?*?*?*?,12.4,3.2,53,102496,963,1366,330,312.0,58.9,270.5,34417,5987,30473,9872,220,0.5,9,5,9999,99999,9,999999999,0.0,999,999,99
2050,4,5,12,0,*?*?*?*?*?*?*?*?*?*?*?*?*?*?*?*?*?*?*?*?*?*?,12.9,2.9,50,102496,982,1366,333,318.7,59.0,276.3,35162,6001,31127,10231,250,0.5,9,5,9999,99999,9,999999999,0.0,999,999,99
2050,4,5,13,0,*?*?*?*?*?*?*?*?*?*?*?*?*?*?*?*?*?*?*?*?*?*?,13.1,2.7,48,102496,942,1366,334,304.7,58.8,264.2,33609,5970,29764,9497,245,0.5,9,5,9999,99999,9,999999999,0.0,999,999,99
2050,4,5,14,0,*?*?*?*?*?*?*?*?*?*?*?*?*?*?*?*?*?*?*?*?*?*?,13.3,3.6,51,102496,846,1366,335,271.1,58.2,235.1,29872,5879,26481,7924,240,0.0,9,5,9999,99999,9,999999999,0.0,999,999,99
2050,4,5,15,0,*?*?*?*?*?*?*?*?*?*?*?*?*?*?*?*?*?*?*?*?*?*?,13.4,4.3,54,102496,700,1365,335,220.2,57.1,190.9,24219,5673,21506,5916,235,2.6,9,5,9999,99999,9,999999999,0.0,999,999,99
2050,4,5,16,0,*?*?*?*?*?*?*?*?*?*?*?*?*?*?*?*?*?*?*?*?*?*?,13.1,3.6,52,102496,515,1366,334,155.3,54.8,134.7,17056,5206,15184,3809,230,2.6,9,5,9999,99999,9,999999999,0.0,999,999,99
2050,4,5,17,0,*?*?*?*?*?*?*?*?*?*?*?*?*?*?*?*?*?*?*?*?*?*?,12.8,4.1,55,102496,302,1365,337,46.6,0.0,46.6,5431,0,5443,1835,225,2.1,10,5,9999,99999,9,999999999,0.0,999,999,99
2050,4,5,18,0,*?*?*?*?*?*?*?*?*?*?*?*?*?*?*?*?*?*?*?*?*?*?,12.7,4.5,57,102496,77,1362,337,1.3,0.0,1.3,182,-0,181,55,220,2.6,10,5,9999,99999,9,999999999,0.0,999,999,99
2050,4,5,19,0,*?*?*?*?*?*?*?*?*?*?*?*?*?*?*?*?*?*?*?*?*?*?,11.7,4.6,62,102496,0,-0,332,0.0,-0.0,0.0,0,0,0,0,200,3.1,10,5,9999,99999,9,999999999,0.0,999,999,99
2050,4,5,20,0,*?*?*?*?*?*?*?*?*?*?*?*?*?*?*?*?*?*?*?*?*?*?,10.3,5.6,72,102496,0,-0,325,0.0,-0.0,0.0,0,0,0,0,180,0.5,10,5,9999,99999,9,999999999,0.0,999,999,99
2050,4,5,21,0,*?*?*?*?*?*?*?*?*?*?*?*?*?*?*?*?*?*?*?*?*?*?,9.1,4.8,74,102496,0,-0,320,0.0,-0.0,0.0,0,0,0,0,160,1.5,10,5,9999,99999,9,999999999,0.0,999,999,99
2050,4,5,22,0,*?*?*?*?*?*?*?*?*?*?*?*?*?*?*?*?*?*?*?*?*?*?,9.3,5.0,73,102496,0,-0,321,0.0,-0.0,0.0,0,0,0,0,140,1.0,10,5,9999,99999,9,999999999,0.0,999,999,99
2050,4,5,23,0,*?*?*?*?*?*?*?*?*?*?*?*?*?*?*?*?*?*?*?*?*?*?,9.3,4.8,73,102496,0,-0,321,0.0,-0.0,0.0,0,0,0,0,120,1.5,10,5,9999,99999,9,999999999,0.0,999,999,99
2050,4,5,24,0,*?*?*?*?*?*?*?*?*?*?*?*?*?*?*?*?*?*?*?*?*?*?,7.8,-0.0,57,102496,0,-0,315,0.0,-0.0,0.0,0,0,0,0,20,1.0,10,5,9999,99999,9,999999999,0.0,999,999,99
2050,4,6,1,0,*?*?*?*?*?*?*?*?*?*?*?*?*?*?*?*?*?*?*?*?*?*?,8.6,5.1,80,101671,0,-0,318,0.0,-0.0,0.0,0,0,0,0,100,1.0,10,5,9999,99999,9,999999999,0.0,999,999,99
2050,4,6,2,0,*?*?*?*?*?*?*?*?*?*?*?*?*?*?*?*?*?*?*?*?*?*?,8.0,5.3,83,101671,0,-0,315,0.0,-0.0,0.0,0,0,0,0,100,0.0,10,5,9999,99999,9,999999999,0.0,999,999,99
2050,4,6,3,0,*?*?*?*?*?*?*?*?*?*?*?*?*?*?*?*?*?*?*?*?*?*?,8.0,5.5,85,101671,0,-0,315,0.0,-0.0,0.0,0,0,0,0,100,0.5,10,5,9999,99999,9,999999999,0.0,999,999,99
2050,4,6,4,0,*?*?*?*?*?*?*?*?*?*?*?*?*?*?*?*?*?*?*?*?*?*?,7.8,5.3,85,101671,0,-0,314,0.0,-0.0,0.0,0,0,0,0,100,1.5,10,5,9999,99999,9,999999999,0.0,999,999,99
2050,4,6,5,0,*?*?*?*?*?*?*?*?*?*?*?*?*?*?*?*?*?*?*?*?*?*?,7.6,5.6,88,101671,0,-0,313,0.0,-0.0,0.0,0,0,0,0,100,2.1,10,5,9999,99999,9,999999999,0.0,999,999,99
2050,4,6,6,0,*?*?*?*?*?*?*?*?*?*?*?*?*?*?*?*?*?*?*?*?*?*?,7.4,5.5,88,101671,164,1367,308,32.6,36.2,28.3,3650,2224,3401,592,100,1.5,9,5,9999,99999,9,999999999,0.0,999,999,99
2050,4,6,7,0,*?*?*?*?*?*?*?*?*?*?*?*?*?*?*?*?*?*?*?*?*?*?,8.4,6.2,87,101671,386,1364,312,110.5,51.9,95.8,12122,4634,10818,2565,107,2.1,9,5,9999,99999,9,999999999,0.0,999,999,99
2050,4,6,8,0,*?*?*?*?*?*?*?*?*?*?*?*?*?*?*?*?*?*?*?*?*?*?,9.3,6.1,81,101671,591,1365,316,182.0,55.9,157.8,20004,5436,17788,4627,113,1.0,9,5,9999,99999,9,999999999,0.0,999,999,99
2050,4,6,9,0,*?*?*?*?*?*?*?*?*?*?*?*?*?*?*?*?*?*?*?*?*?*?,10.1,6.7,79,101671,763,1364,320,242.4,57.6,210.2,26684,5775,23676,6746,120,3.1,9,5,9999,99999,9,999999999,0.0,999,999,99
2050,4,6,10,0,*?*?*?*?*?*?*?*?*?*?*?*?*?*?*?*?*?*?*?*?*?*?,11.6,7.0,74,101671,892,1365,327,287.5,58.5,249.3,31692,5927,28080,8659,127,1.5,9,5,9999,99999,9,999999999,0.0,999,999,99
2050,4,6,11,0,*?*?*?*?*?*?*?*?*?*?*?*?*?*?*?*?*?*?*?*?*?*?,12.1,7.0,71,101671,969,1365,329,314.3,58.9,272.5,34669,5992,30694,9991,133,1.5,9,5,9999,99999,9,999999999,0.0,999,999,99
2050,4,6,12,0,*?*?*?*?*?*?*?*?*?*?*?*?*?*?*?*?*?*?*?*?*?*?,13.2,6.7,66,101671,987,1364,334,320.8,59.0,278.2,35402,6006,31336,10348,140,1.5,9,5,9999,99999,9,999999999,0.0,999,999,99
2050,4,6,13,0,*?*?*?*?*?*?*?*?*?*?*?*?*?*?*?*?*?*?*?*?*?*?,12.7,7.1,69,101671,947,1364,332,306.8,58.8,266.0,33839,5976,29965,9600,135,1.5,9,5,9999,99999,9,999999999,0.0,999,999,99
2050,4,6,14,0,*?*?*?*?*?*?*?*?*?*?*?*?*?*?*?*?*?*?*?*?*?*?,13.2,7.6,69,101671,851,1365,334,273.1,58.3,236.8,30095,5885,26677,8010,130,1.0,9,5,9999,99999,9,999999999,0.0,999,999,99
2050,4,6,15,0,*?*?*?*?*?*?*?*?*?*?*?*?*?*?*?*?*?*?*?*?*?*?,12.6,7.6,72,101671,705,1364,336,127.9,0.0,127.9,15120,0,15176,5763,125,1.5,10,5,9999,99999,9,999999999,0.0,999,999,99
2050,4,6,16,0,*?*?*?*?*?*?*?*?*?*?*?*?*?*?*?*?*?*?*?*?*?*?,12.8,7.1,69,101671,520,1365,332,157.3,54.9,136.4,17273,5225,15376,3866,120,3.6,9,5,9999,99999,9,999999999,0.0,999,999,99
2050,4,6,17,0,*?*?*?*?*?*?*?*?*?*?*?*?*?*?*?*?*?*?*?*?*?*?,13.1,7.0,67,101671,308,1366,334,83.0,49.0,72.0,9104,4106,8143,1876,115,3.1,9,5,9999,99999,9,999999999,0.0,999,999,99
2050,4,6,18,0,*?*?*?*?*?*?*?*?*?*?*?*?*?*?*?*?*?*?*?*?*?*?,12.3,6.7,69,101671,83,1365,330,4.4,9.5,3.8,525,319,556,57,110,2.6,9,5,9999,99999,9,999999999,0.0,999,999,99
2050,4,6,19,0,*?*?*?*?*?*?*?*?*?*?*?*?*?*?*?*?*?*?*?*?*?*?,11.0,5.8,71,101671,0,-0,329,0.0,-0.0,0.0,0,0,0,0,108,2.1,10,5,9999,99999,9,999999999,0.0,999,999,99
2050,4,6,20,0,*?*?*?*?*?*?*?*?*?*?*?*?*?*?*?*?*?*?*?*?*?*?,10.0,6.6,80,101671,0,-0,324,0.0,-0.0,0.0,0,0,0,0,107,0.0,10,5,9999,99999,9,999999999,0.0,999,999,99
2050,4,6,21,0,*?*?*?*?*?*?*?*?*?*?*?*?*?*?*?*?*?*?*?*?*?*?,10.1,5.6,75,101671,0,-0,324,0.0,-0.0,0.0,0,0,0,0,105,1.0,10,5,9999,99999,9,999999999,0.0,999,999,99
2050,4,6,22,0,*?*?*?*?*?*?*?*?*?*?*?*?*?*?*?*?*?*?*?*?*?*?,9.3,6.1,81,101671,0,-0,321,0.0,-0.0,0.0,0,0,0,0,103,1.5,10,5,9999,99999,9,999999999,0.0,999,999,99
2050,4,6,23,0,*?*?*?*?*?*?*?*?*?*?*?*?*?*?*?*?*?*?*?*?*?*?,9.5,6.7,83,101671,0,-0,321,0.0,-0.0,0.0,0,0,0,0,102,1.5,10,5,9999,99999,9,999999999,0.0,999,999,99
2050,4,6,24,0,*?*?*?*?*?*?*?*?*?*?*?*?*?*?*?*?*?*?*?*?*?*?,9.3,5.0,75,101671,0,-0,321,0.0,-0.0,0.0,0,0,0,0,100,1.0,10,5,9999,99999,9,999999999,0.0,999,999,99
2050,4,7,1,0,*?*?*?*?*?*?*?*?*?*?*?*?*?*?*?*?*?*?*?*?*?*?,9.8,9.8,100,100095,0,-0,322,0.0,-0.0,0.0,0,0,0,0,98,0.5,10,5,9999,99999,9,999999999,0.0,999,999,99
2050,4,7,2,0,*?*?*?*?*?*?*?*?*?*?*?*?*?*?*?*?*?*?*?*?*?*?,9.8,9.8,100,100095,0,-0,322,0.0,-0.0,0.0,0,0,0,0,97,1.5,10,5,9999,99999,9,999999999,0.0,999,999,99
2050,4,7,3,0,*?*?*?*?*?*?*?*?*?*?*?*?*?*?*?*?*?*?*?*?*?*?,9.9,9.9,100,100095,0,-0,323,0.0,-0.0,0.0,0,0,0,0,95,2.1,10,5,9999,99999,9,999999999,0.0,999,999,99
2050,4,7,4,0,*?*?*?*?*?*?*?*?*?*?*?*?*?*?*?*?*?*?*?*?*?*?,9.7,9.7,100,100095,0,-0,322,0.0,-0.0,0.0,0,0,0,0,93,1.5,10,5,9999,99999,9,999999999,0.0,999,999,99
2050,4,7,5,0,*?*?*?*?*?*?*?*?*?*?*?*?*?*?*?*?*?*?*?*?*?*?,9.3,9.3,100,100095,0,-0,317,0.0,-0.0,0.0,0,0,0,0,92,1.5,9,5,9999,99999,9,999999999,0.0,999,999,99
2050,4,7,6,0,*?*?*?*?*?*?*?*?*?*?*?*?*?*?*?*?*?*?*?*?*?*?,9.6,9.6,100,100095,172,1368,315,46.9,93.9,35.1,5037,5323,4331,622,90,1.5,8,4,9999,99999,9,999999999,0.0,999,999,99
2050,4,7,7,0,*?*?*?*?*?*?*?*?*?*?*?*?*?*?*?*?*?*?*?*?*?*?,9.8,9.8,100,100095,394,1365,312,177.2,219.2,113.9,18700,19445,13190,2281,93,1.0,7,4,9999,99999,9,999999999,0.0,999,999,99
2050,4,7,8,0,*?*?*?*?*?*?*?*?*?*?*?*?*?*?*?*?*?*?*?*?*?*?,11.5,10.8,95,100095,598,1365,323,244.6,140.7,183.0,26645,14095,20672,4376,97,0.5,8,4,9999,99999,9,999999999,0.0,999,999,99
2050,4,7,9,0,*?*?*?*?*?*?*?*?*?*?*?*?*?*?*?*?*?*?*?*?*?*?,12.9,10.5,86,100095,770,1364,330,324.5,144.9,242.7,35450,15074,27182,6343,100,1.5,8,4,9999,99999,9,999999999,0.0,999,999,99
2050,4,7,10,0,*?*?*?*?*?*?*?*?*?*?*?*?*?*?*?*?*?*?*?*?*?*?,14.2,9.6,74,100095,898,1363,339,289.9,58.5,251.3,31952,5934,28308,8766,103,0.5,9,5,9999,99999,9,999999999,0.0,999,999,99
2050,4,7,11,0,*?*?*?*?*?*?*?*?*?*?*?*?*?*?*?*?*?*?*?*?*?*?,15.0,9.7,71,100095,974,1363,339,419.4,147.9,313.7,46028,15683,34808,9670,107,0.5,8,4,9999,99999,9,999999999,0.0,999,999,99
2050,4,7,12,0,*?*?*?*?*?*?*?*?*?*?*?*?*?*?*?*?*?*?*?*?*?*?,15.3,10.7,74,100095,993,1364,341,427.9,148.1,320.1,46993,15721,35495,10067,110,2.1,8,4,9999,99999,9,999999999,0.0,999,999,99
2050,4,7,13,0,*?*?*?*?*?*?*?*?*?*?*?*?*?*?*?*?*?*?*?*?*?*?,15.1,10.7,75,100095,953,1365,340,409.2,147.7,306.1,44898,15637,34005,9229,108,2.1,8,4,9999,99999,9,999999999,0.0,999,999,99
2050,4,7,14,0,*?*?*?*?*?*?*?*?*?*?*?*?*?*?*?*?*?*?*?*?*?*?,15.5,10.1,70,100095,856,1364,342,364.6,146.3,272.7,39904,15383,30419,7562,107,5.7,8,4,9999,99999,9,999999999,0.0,999,999,99
2050,4,7,15,0,*?*?*?*?*?*?*?*?*?*?*?*?*?*?*?*?*?*?*?*?*?*?,15.6,8.5,63,100095,711,1365,338,350.9,240.5,225.6,37420,25056,25073,5253,105,3.1,7,4,9999,99999,9,999999999,0.0,999,999,99
2050,4,7,16,0,*?*?*?*?*?*?*?*?*?*?*?*?*?*?*?*?*?*?*?*?*?*?,15.5,8.7,64,100095,525,1363,341,211.0,138.1,157.8,22960,13461,17902,3667,103,4.6,8,4,9999,99999,9,999999999,0.0,999,999,99
2050,4,7,17,0,*?*?*?*?*?*?*?*?*?*?*?*?*?*?*?*?*?*?*?*?*?*?,15.1,8.3,64,100095,313,1363,339,112.6,123.6,84.2,12272,10223,9717,1830,102,3.6,8,4,9999,99999,9,999999999,0.0,999,999,99
2050,4,7,18,0,*?*?*?*?*?*?*?*?*?*?*?*?*?*?*?*?*?*?*?*?*?*?,15.1,9.1,67,100095,89,1368,340,8.5,32.8,6.3,999,1318,1052,104,100,3.1,8,4,9999,99999,9,999999999,0.0,999,999,99
2050,4,7,19,0,*?*?*?*?*?*?*?*?*?*?*?*?*?*?*?*?*?*?*?*?*?*?,13.7,9.4,76,100095,0,-0,340,0.0,-0.0,0.0,0,0,0,0,98,2.6,10,5,9999,99999,9,999999999,0.0,999,999,99
2050,4,7,20,0,*?*?*?*?*?*?*?*?*?*?*?*?*?*?*?*?*?*?*?*?*?*?,12.0,10.8,93,100095,0,-0,332,0.0,-0.0,0.0,0,0,0,0,97,1.0,10,5,9999,99999,9,999999999,0.0,999,999,99
2050,4,7,21,0,*?*?*?*?*?*?*?*?*?*?*?*?*?*?*?*?*?*?*?*?*?*?,11.1,10.8,98,100095,0,-0,328,0.0,-0.0,0.0,0,0,0,0,95,1.0,10,5,9999,99999,9,999999999,0.0,999,999,99
2050,4,7,22,0,*?*?*?*?*?*?*?*?*?*?*?*?*?*?*?*?*?*?*?*?*?*?,10.9,10.8,99,100095,0,-0,327,0.0,-0.0,0.0,0,0,0,0,93,1.0,10,5,9999,99999,9,999999999,0.0,999,999,99
2050,4,7,23,0,*?*?*?*?*?*?*?*?*?*?*?*?*?*?*?*?*?*?*?*?*?*?,10.9,10.9,100,100095,0,-0,327,0.0,-0.0,0.0,0,0,0,0,92,0.5,10,5,9999,99999,9,999999999,0.0,999,999,99
2050,4,7,24,0,*?*?*?*?*?*?*?*?*?*?*?*?*?*?*?*?*?*?*?*?*?*?,9.7,8.4,92,100095,0,-0,322,0.0,-0.0,0.0,0,0,0,0,100,0.5,10,5,9999,99999,9,999999999,0.0,999,999,99
2050,4,8,1,0,*?*?*?*?*?*?*?*?*?*?*?*?*?*?*?*?*?*?*?*?*?*?,9.9,7.4,85,99502.9,0,-0,323,0.0,-0.0,0.0,0,0,0,0,87,1.0,10,5,9999,99999,9,999999999,0.0,999,999,99
2050,4,8,2,0,*?*?*?*?*?*?*?*?*?*?*?*?*?*?*?*?*?*?*?*?*?*?,9.3,5.8,77,99502.9,0,-0,321,0.0,-0.0,0.0,0,0,0,0,83,1.0,10,5,9999,99999,9,999999999,0.0,999,999,99
2050,4,8,3,0,*?*?*?*?*?*?*?*?*?*?*?*?*?*?*?*?*?*?*?*?*?*?,9.0,5.3,77,99502.9,0,-0,319,0.0,-0.0,0.0,0,0,0,0,80,1.5,10,5,9999,99999,9,999999999,0.0,999,999,99
2050,4,8,4,0,*?*?*?*?*?*?*?*?*?*?*?*?*?*?*?*?*?*?*?*?*?*?,8.9,5.9,81,99502.9,0,-0,319,0.0,-0.0,0.0,0,0,0,0,77,0.5,10,5,9999,99999,9,999999999,0.0,999,999,99
2050,4,8,5,0,*?*?*?*?*?*?*?*?*?*?*?*?*?*?*?*?*?*?*?*?*?*?,8.9,5.9,81,99502.9,0,-0,319,0.0,-0.0,0.0,0,0,0,0,73,1.0,10,5,9999,99999,9,999999999,0.0,999,999,99
2050,4,8,6,0,*?*?*?*?*?*?*?*?*?*?*?*?*?*?*?*?*?*?*?*?*?*?,9.1,6.2,82,99502.9,179,1361,320,21.9,0.0,21.9,2585,-0,2588,848,70,0.0,10,5,9999,99999,9,999999999,0.0,999,999,99
2050,4,8,7,0,*?*?*?*?*?*?*?*?*?*?*?*?*?*?*?*?*?*?*?*?*?*?,9.3,5.5,76,99502.9,401,1363,321,66.7,0.0,66.7,7770,0,7790,2704,65,0.0,10,5,9999,99999,9,999999999,0.0,999,999,99
2050,4,8,8,0,*?*?*?*?*?*?*?*?*?*?*?*?*?*?*?*?*?*?*?*?*?*?,10.3,5.8,73,99502.9,605,1364,325,107.7,0.0,107.7,12668,0,12711,4694,60,0.0,10,5,9999,99999,9,999999999,0.0,999,999,99
2050,4,8,9,0,*?*?*?*?*?*?*?*?*?*?*?*?*?*?*?*?*?*?*?*?*?*?,11.7,6.1,68,99502.9,776,1363,332,142.4,0.0,142.4,16905,0,16972,6563,55,1.5,10,5,9999,99999,9,999999999,0.0,999,999,99
2050,4,8,10,0,*?*?*?*?*?*?*?*?*?*?*?*?*?*?*?*?*?*?*?*?*?*?,11.8,7.1,73,99502.9,904,1363,332,168.2,0.0,168.2,20130,0,20218,8037,50,2.6,10,5,9999,99999,9,999999999,0.0,999,999,99
2050,4,8,11,0,*?*?*?*?*?*?*?*?*?*?*?*?*?*?*?*?*?*?*?*?*?*?,13.0,7.0,67,99502.9,980,1363,338,183.5,0.0,183.5,22063,0,22164,8917,45,2.6,10,5,9999,99999,9,999999999,0.0,999,999,99
2050,4,8,12,0,*?*?*?*?*?*?*?*?*?*?*?*?*?*?*?*?*?*?*?*?*?*?,12.7,7.9,72,99502.9,998,1363,336,187.1,0.0,187.1,22531,0,22635,9127,40,3.1,10,5,9999,99999,9,999999999,0.0,999,999,99
2050,4,8,13,0,*?*?*?*?*?*?*?*?*?*?*?*?*?*?*?*?*?*?*?*?*?*?,13.1,8.8,75,99502.9,958,1363,338,179.0,0.0,179.0,21481,0,21578,8659,93,4.1,10,5,9999,99999,9,999999999,1.2,999,999,99
2050,4,8,14,0,*?*?*?*?*?*?*?*?*?*?*?*?*?*?*?*?*?*?*?*?*?*?,13.2,7.7,69,99502.9,861,1363,338,159.5,0.0,159.5,19031,0,19112,7537,147,4.1,10,5,9999,99999,9,999999999,1.1,999,999,99
2050,4,8,15,0,*?*?*?*?*?*?*?*?*?*?*?*?*?*?*?*?*?*?*?*?*?*?,12.8,8.3,73,99502.9,716,1364,336,130.1,0.0,130.1,15393,0,15451,5885,200,1.5,10,5,9999,99999,9,999999999,0.3,999,999,99
2050,4,8,16,0,*?*?*?*?*?*?*?*?*?*?*?*?*?*?*?*?*?*?*?*?*?*?,13.4,8.1,70,99502.9,530,1362,339,92.8,0.0,92.8,10860,0,10895,3937,253,2.1,10,5,9999,99999,9,999999999,1.4,999,999,99
2050,4,8,17,0,*?*?*?*?*?*?*?*?*?*?*?*?*?*?*?*?*?*?*?*?*?*?,12.6,8.5,76,99502.9,319,1365,332,86.9,49.5,75.4,9538,4191,8528,1972,307,1.0,9,5,9999,99999,9,999999999,0.1,999,999,99
2050,4,8,18,0,*?*?*?*?*?*?*?*?*?*?*?*?*?*?*?*?*?*?*?*?*?*?,12.5,9.6,81,99502.9,94,1356,335,4.8,0.0,4.8,611,-0,610,196,360,1.5,10,5,9999,99999,9,999999999,0.1,999,999,99
2050,4,8,19,0,*?*?*?*?*?*?*?*?*?*?*?*?*?*?*?*?*?*?*?*?*?*?,11.3,9.1,85,99502.9,0,-0,329,0.0,-0.0,0.0,0,0,0,0,345,4.1,10,5,9999,99999,9,999999999,0.0,999,999,99
2050,4,8,20,0,*?*?*?*?*?*?*?*?*?*?*?*?*?*?*?*?*?*?*?*?*?*?,11.0,8.8,85,99502.9,0,-0,328,0.0,-0.0,0.0,0,0,0,0,330,4.1,10,5,9999,99999,9,999999999,0.6,999,999,99
2050,4,8,21,0,*?*?*?*?*?*?*?*?*?*?*?*?*?*?*?*?*?*?*?*?*?*?,10.6,8.3,85,99502.9,0,-0,326,0.0,-0.0,0.0,0,0,0,0,315,3.1,10,5,9999,99999,9,999999999,0.5,999,999,99
2050,4,8,22,0,*?*?*?*?*?*?*?*?*?*?*?*?*?*?*?*?*?*?*?*?*?*?,9.8,8.4,90,99502.9,0,-0,322,0.0,-0.0,0.0,0,0,0,0,300,2.6,10,5,9999,99999,9,999999999,0.7,999,999,99
2050,4,8,23,0,*?*?*?*?*?*?*?*?*?*?*?*?*?*?*?*?*?*?*?*?*?*?,10.6,8.3,85,99502.9,0,-0,326,0.0,-0.0,0.0,0,0,0,0,285,4.1,10,5,9999,99999,9,999999999,0.1,999,999,99
2050,4,8,24,0,*?*?*?*?*?*?*?*?*?*?*?*?*?*?*?*?*?*?*?*?*?*?,10.8,9.3,89,99502.9,0,-0,327,0.0,-0.0,0.0,0,0,0,0,90,0.5,10,5,9999,99999,9,999999999,0.0,999,999,99
2050,4,9,1,0,*?*?*?*?*?*?*?*?*?*?*?*?*?*?*?*?*?*?*?*?*?*?,11.3,11.3,100,100033,0,-0,329,0.0,-0.0,0.0,0,0,0,0,243,1.5,10,5,9999,99999,9,999999999,1.5,999,999,99
2050,4,9,2,0,*?*?*?*?*?*?*?*?*?*?*?*?*?*?*?*?*?*?*?*?*?*?,11.7,11.7,100,100033,0,-0,331,0.0,-0.0,0.0,0,0,0,0,217,2.1,10,5,9999,99999,9,999999999,0.0,999,999,99
2050,4,9,3,0,*?*?*?*?*?*?*?*?*?*?*?*?*?*?*?*?*?*?*?*?*?*?,10.9,10.9,100,100033,0,-0,327,0.0,-0.0,0.0,0,0,0,0,190,3.6,10,5,9999,99999,9,999999999,0.0,999,999,99
2050,4,9,4,0,*?*?*?*?*?*?*?*?*?*?*?*?*?*?*?*?*?*?*?*?*?*?,10.1,10.2,100,100033,0,-0,323,0.0,-0.0,0.0,0,0,0,0,163,2.1,10,5,9999,99999,9,999999999,0.0,999,999,99
2050,4,9,5,0,*?*?*?*?*?*?*?*?*?*?*?*?*?*?*?*?*?*?*?*?*?*?,10.4,10.4,100,100033,0,-0,322,0.0,-0.0,0.0,0,0,0,0,137,1.5,9,5,9999,99999,9,999999999,0.0,999,999,99
2050,4,9,6,0,*?*?*?*?*?*?*?*?*?*?*?*?*?*?*?*?*?*?*?*?*?*?,10.6,10.7,100,100033,187,1363,294,81.0,413.5,24.3,8350,29026,3984,499,110,2.1,0,0,9999,99999,9,999999999,0.0,999,999,99
2050,4,9,7,0,*?*?*?*?*?*?*?*?*?*?*?*?*?*?*?*?*?*?*?*?*?*?,10.6,10.7,100,100033,408,1362,294,235.1,549.1,70.5,24350,48432,10333,1324,115,2.1,0,0,9999,99999,9,999999999,0.0,999,999,99
2050,4,9,8,0,*?*?*?*?*?*?*?*?*?*?*?*?*?*?*?*?*?*?*?*?*?*?,11.9,11.9,100,100033,612,1363,303,376.5,587.2,113.0,39133,56692,15704,2270,120,1.5,0,0,9999,99999,9,999999999,0.0,999,999,99
2050,4,9,9,0,*?*?*?*?*?*?*?*?*?*?*?*?*?*?*?*?*?*?*?*?*?*?,12.8,11.6,100,100033,783,1363,306,495.7,603.9,148.7,51806,60159,19888,3362,125,2.1,0,0,9999,99999,9,999999999,0.3,999,999,99
2050,4,9,10,0,*?*?*?*?*?*?*?*?*?*?*?*?*?*?*?*?*?*?*?*?*?*?,15.1,11.6,90,100033,910,1362,316,584.5,612.3,175.4,61360,61690,22787,4551,130,1.0,0,0,9999,99999,9,999999999,0.4,999,999,99
2050,4,9,11,0,*?*?*?*?*?*?*?*?*?*?*?*?*?*?*?*?*?*?*?*?*?*?,16.0,11.1,82,100033,986,1363,318,636.9,616.2,191.1,67030,62355,24401,5534,135,1.0,0,0,9999,99999,9,999999999,0.2,999,999,99
2050,4,9,12,0,*?*?*?*?*?*?*?*?*?*?*?*?*?*?*?*?*?*?*?*?*?*?,15.7,11.0,84,100033,1004,1363,330,628.9,502.0,259.1,67175,52158,30111,7858,140,2.1,4,2,9999,99999,9,999999999,0.1,999,999,99
2050,4,9,13,0,*?*?*?*?*?*?*?*?*?*?*?*?*?*?*?*?*?*?*?*?*?*?,16.3,11.0,80,100033,963,1362,346,414.6,147.8,310.1,45489,15661,34425,9458,132,2.6,8,4,9999,99999,9,999999999,0.0,999,999,99
2050,4,9,14,0,*?*?*?*?*?*?*?*?*?*?*?*?*?*?*?*?*?*?*?*?*?*?,16.4,12.0,85,100033,866,1362,344,436.9,245.3,281.0,46932,26188,30679,7389,123,3.6,7,4,9999,99999,9,999999999,0.0,999,999,99
2050,4,9,15,0,*?*?*?*?*?*?*?*?*?*?*?*?*?*?*?*?*?*?*?*?*?*?,15.9,12.7,92,100033,721,1363,345,302.0,143.9,225.9,32965,14856,25360,5740,115,4.6,8,4,9999,99999,9,999999999,0.0,999,999,99
2050,4,9,16,0,*?*?*?*?*?*?*?*?*?*?*?*?*?*?*?*?*?*?*?*?*?*?,15.8,12.4,91,100033,536,1363,321,323.7,576.4,97.1,33587,54311,13754,1888,107,2.6,0,0,9999,99999,9,999999999,0.0,999,999,99
2050,4,9,17,0,*?*?*?*?*?*?*?*?*?*?*?*?*?*?*?*?*?*?*?*?*?*?,16.1,13.6,96,100033,324,1362,326,176.5,519.4,52.9,18295,42618,7969,985,98,3.6,0,0,9999,99999,9,999999999,0.0,999,999,99
2050,4,9,18,0,*?*?*?*?*?*?*?*?*?*?*?*?*?*?*?*?*?*?*?*?*?*?,15.0,13.3,100,100033,100,1360,333,19.3,137.9,9.2,2087,7028,1621,181,90,3.6,5,3,9999,99999,9,999999999,0.0,999,999,99
2050,4,9,19,0,*?*?*?*?*?*?*?*?*?*?*?*?*?*?*?*?*?*?*?*?*?*?,13.9,13.3,100,100033,0,-0,340,0.0,-0.0,0.0,0,0,0,0,127,1.5,10,5,9999,99999,9,999999999,0.0,999,999,99
2050,4,9,20,0,*?*?*?*?*?*?*?*?*?*?*?*?*?*?*?*?*?*?*?*?*?*?,13.2,13.1,100,100033,0,-0,337,0.0,-0.0,0.0,0,0,0,0,163,1.0,10,5,9999,99999,9,999999999,0.0,999,999,99
2050,4,9,21,0,*?*?*?*?*?*?*?*?*?*?*?*?*?*?*?*?*?*?*?*?*?*?,11.9,11.9,100,100033,0,-0,331,0.0,-0.0,0.0,0,0,0,0,200,1.5,10,5,9999,99999,9,999999999,0.0,999,999,99
2050,4,9,22,0,*?*?*?*?*?*?*?*?*?*?*?*?*?*?*?*?*?*?*?*?*?*?,12.2,12.1,100,100033,0,-0,333,0.0,-0.0,0.0,0,0,0,0,237,0.5,10,5,9999,99999,9,999999999,0.0,999,999,99
2050,4,9,23,0,*?*?*?*?*?*?*?*?*?*?*?*?*?*?*?*?*?*?*?*?*?*?,12.3,12.3,100,100033,0,-0,333,0.0,-0.0,0.0,0,0,0,0,273,1.0,10,5,9999,99999,9,999999999,0.0,999,999,99
2050,4,9,24,0,*?*?*?*?*?*?*?*?*?*?*?*?*?*?*?*?*?*?*?*?*?*?,11.3,10.3,100,100033,0,-0,329,0.0,-0.0,0.0,0,0,0,0,270,2.1,10,5,9999,99999,9,999999999,1.0,999,999,99
2050,4,10,1,0,*?*?*?*?*?*?*?*?*?*?*?*?*?*?*?*?*?*?*?*?*?*?,12.4,11.0,91,99654.6,0,-0,334,0.0,-0.0,0.0,0,0,0,0,287,0.5,10,5,9999,99999,9,999999999,0.0,999,999,99
[truncated: 1,090,779 more chars]
