# Supplementary material for: Future weather dataset for fourteen UK sites
Source: Data Brief. 2016 Aug 3;8:1308–10. doi: 10.1016/j.dib.2016.07.057 (PMC4990658; doi:10.1016/j.dib.2016.07.057)
Supplement: Supplementary file 2 — Supplementary material [file mmc2.zip › 12_50th_percentile_scen_a1fi_2040-2069_2500055_TRY.epw]

LOCATION,2500055,-,UK,WG data,03827,50.35,-4.14,0,20
DESIGN CONDITIONS,0
TYPICAL/EXTREME PERIODS,0
GROUND TEMPERATURES,1,1.0,,,,8.8,11.1,13.7,15.4,17.7,18.0,16.8,14.5,11.7,9.3,7.8,7.6
HOLIDAYS/DAYLIGHT SAVINGS,No,0,0,0
COMMENTS 1,created by using UKCP09 weather generator outputs
COMMENTS 2,wind speed wind direction and pressure based on observations at station id 03827
DATA PERIODS,1,1,Data,Sunday,1/1,12/31
2050,1,1,1,0,*?*?*?*?*?*?*?*?*?*?*?*?*?*?*?*?*?*?*?*?*?*?,9.8,8.0,89,101209,0,-0,323,0.0,-0.0,0.0,0,0,0,0,302,9.8,10,5,9999,99999,9,999999999,0.0,999,999,99
2050,1,1,2,0,*?*?*?*?*?*?*?*?*?*?*?*?*?*?*?*?*?*?*?*?*?*?,9.3,9.3,100,101209,0,-0,320,0.0,-0.0,0.0,0,0,0,0,303,9.8,10,5,9999,99999,9,999999999,1.5,999,999,99
2050,1,1,3,0,*?*?*?*?*?*?*?*?*?*?*?*?*?*?*?*?*?*?*?*?*?*?,8.7,8.7,100,101209,0,-0,317,0.0,-0.0,0.0,0,0,0,0,305,11.8,10,5,9999,99999,9,999999999,0.6,999,999,99
2050,1,1,4,0,*?*?*?*?*?*?*?*?*?*?*?*?*?*?*?*?*?*?*?*?*?*?,8.3,8.3,100,101209,0,-0,316,0.0,-0.0,0.0,0,0,0,0,307,11.8,10,5,9999,99999,9,999999999,0.0,999,999,99
2050,1,1,5,0,*?*?*?*?*?*?*?*?*?*?*?*?*?*?*?*?*?*?*?*?*?*?,7.9,8.0,100,101209,0,-0,314,0.0,-0.0,0.0,0,0,0,0,308,11.8,10,5,9999,99999,9,999999999,0.7,999,999,99
2050,1,1,6,0,*?*?*?*?*?*?*?*?*?*?*?*?*?*?*?*?*?*?*?*?*?*?,8.6,7.0,90,101209,0,-0,317,0.0,-0.0,0.0,0,0,0,0,310,13.9,10,5,9999,99999,9,999999999,0.5,999,999,99
2050,1,1,7,0,*?*?*?*?*?*?*?*?*?*?*?*?*?*?*?*?*?*?*?*?*?*?,9.2,7.1,88,101209,0,-0,320,0.0,-0.0,0.0,0,0,0,0,308,14.4,10,5,9999,99999,9,999999999,1.1,999,999,99
2050,1,1,8,0,*?*?*?*?*?*?*?*?*?*?*?*?*?*?*?*?*?*?*?*?*?*?,8.5,7.7,95,101209,21,1432,317,0.0,0.0,0.0,0,0,0,0,307,16.0,10,5,9999,99999,9,999999999,0.3,999,999,99
2050,1,1,9,0,*?*?*?*?*?*?*?*?*?*?*?*?*?*?*?*?*?*?*?*?*?*?,9.0,7.4,90,101209,187,1415,319,22.1,0.0,22.1,2611,-0,2614,859,305,14.4,10,5,9999,99999,9,999999999,1.7,999,999,99
2050,1,1,10,0,*?*?*?*?*?*?*?*?*?*?*?*?*?*?*?*?*?*?*?*?*?*?,10.6,8.8,89,101209,311,1413,326,46.3,0.0,46.3,5407,0,5418,1831,303,14.4,10,5,9999,99999,9,999999999,0.0,999,999,99
2050,1,1,11,0,*?*?*?*?*?*?*?*?*?*?*?*?*?*?*?*?*?*?*?*?*?*?,11.9,8.9,82,101209,385,1412,332,60.7,0.0,60.7,7092,0,7110,2455,302,14.9,10,5,9999,99999,9,999999999,0.0,999,999,99
2050,1,1,12,0,*?*?*?*?*?*?*?*?*?*?*?*?*?*?*?*?*?*?*?*?*?*?,12.4,10.1,86,101209,404,1413,334,64.4,0.0,64.4,7527,0,7546,2620,300,13.9,10,5,9999,99999,9,999999999,0.1,999,999,99
2050,1,1,13,0,*?*?*?*?*?*?*?*?*?*?*?*?*?*?*?*?*?*?*?*?*?*?,12.4,9.9,85,101209,367,1414,334,57.1,0.0,57.1,6670,0,6685,2296,302,17.0,10,5,9999,99999,9,999999999,0.5,999,999,99
2050,1,1,14,0,*?*?*?*?*?*?*?*?*?*?*?*?*?*?*?*?*?*?*?*?*?*?,12.0,10.1,89,101209,275,1412,332,39.3,0.0,39.3,4599,0,4608,1543,303,18.0,10,5,9999,99999,9,999999999,0.1,999,999,99
2050,1,1,15,0,*?*?*?*?*?*?*?*?*?*?*?*?*?*?*?*?*?*?*?*?*?*?,12.0,10.3,90,101209,136,1411,332,12.3,0.0,12.3,1481,-0,1481,483,305,16.5,10,5,9999,99999,9,999999999,0.0,999,999,99
2050,1,1,16,0,*?*?*?*?*?*?*?*?*?*?*?*?*?*?*?*?*?*?*?*?*?*?,12.4,10.2,87,101209,0,-0,334,0.0,-0.0,0.0,0,0,0,0,307,17.0,10,5,9999,99999,9,999999999,0.0,999,999,99
2050,1,1,17,0,*?*?*?*?*?*?*?*?*?*?*?*?*?*?*?*?*?*?*?*?*?*?,10.8,10.1,96,101209,0,-0,327,0.0,-0.0,0.0,0,0,0,0,308,20.1,10,5,9999,99999,9,999999999,0.0,999,999,99
2050,1,1,18,0,*?*?*?*?*?*?*?*?*?*?*?*?*?*?*?*?*?*?*?*?*?*?,10.4,9.3,94,101209,0,-0,325,0.0,-0.0,0.0,0,0,0,0,310,23.2,10,5,9999,99999,9,999999999,1.8,999,999,99
2050,1,1,19,0,*?*?*?*?*?*?*?*?*?*?*?*?*?*?*?*?*?*?*?*?*?*?,10.5,9.7,95,101209,0,-0,325,0.0,-0.0,0.0,0,0,0,0,307,16.0,10,5,9999,99999,9,999999999,0.0,999,999,99
2050,1,1,20,0,*?*?*?*?*?*?*?*?*?*?*?*?*?*?*?*?*?*?*?*?*?*?,10.1,8.9,93,101209,0,-0,324,0.0,-0.0,0.0,0,0,0,0,303,8.2,10,5,9999,99999,9,999999999,0.0,999,999,99
2050,1,1,21,0,*?*?*?*?*?*?*?*?*?*?*?*?*?*?*?*?*?*?*?*?*?*?,9.7,9.4,99,101209,0,-0,322,0.0,-0.0,0.0,0,0,0,0,300,9.8,10,5,9999,99999,9,999999999,0.0,999,999,99
2050,1,1,22,0,*?*?*?*?*?*?*?*?*?*?*?*?*?*?*?*?*?*?*?*?*?*?,9.4,9.2,99,101209,0,-0,321,0.0,-0.0,0.0,0,0,0,0,297,9.8,10,5,9999,99999,9,999999999,0.0,999,999,99
2050,1,1,23,0,*?*?*?*?*?*?*?*?*?*?*?*?*?*?*?*?*?*?*?*?*?*?,9.4,8.5,95,101209,0,-0,321,0.0,-0.0,0.0,0,0,0,0,293,8.2,10,5,9999,99999,9,999999999,0.2,999,999,99
2050,1,1,24,0,*?*?*?*?*?*?*?*?*?*?*?*?*?*?*?*?*?*?*?*?*?*?,10.8,6.4,75,101209,0,-0,327,0.0,-0.0,0.0,0,0,0,0,300,9.3,10,5,9999,99999,9,999999999,0.2,999,999,99
2050,1,2,1,0,*?*?*?*?*?*?*?*?*?*?*?*?*?*?*?*?*?*?*?*?*?*?,9.6,6.4,80,102659,0,-0,322,0.0,-0.0,0.0,0,0,0,0,300,9.8,10,5,9999,99999,9,999999999,0.0,999,999,99
2050,1,2,2,0,*?*?*?*?*?*?*?*?*?*?*?*?*?*?*?*?*?*?*?*?*?*?,9.7,5.3,74,102659,0,-0,323,0.0,-0.0,0.0,0,0,0,0,310,9.8,10,5,9999,99999,9,999999999,0.0,999,999,99
2050,1,2,3,0,*?*?*?*?*?*?*?*?*?*?*?*?*?*?*?*?*?*?*?*?*?*?,9.4,5.3,75,102659,0,-0,321,0.0,-0.0,0.0,0,0,0,0,320,11.8,10,5,9999,99999,9,999999999,0.0,999,999,99
2050,1,2,4,0,*?*?*?*?*?*?*?*?*?*?*?*?*?*?*?*?*?*?*?*?*?*?,9.8,6.4,79,102659,0,-0,323,0.0,-0.0,0.0,0,0,0,0,330,11.8,10,5,9999,99999,9,999999999,0.0,999,999,99
2050,1,2,5,0,*?*?*?*?*?*?*?*?*?*?*?*?*?*?*?*?*?*?*?*?*?*?,9.6,6.4,80,102659,0,-0,322,0.0,-0.0,0.0,0,0,0,0,340,11.8,10,5,9999,99999,9,999999999,0.0,999,999,99
2050,1,2,6,0,*?*?*?*?*?*?*?*?*?*?*?*?*?*?*?*?*?*?*?*?*?*?,9.8,6.2,79,102659,0,-0,323,0.0,-0.0,0.0,0,0,0,0,350,13.9,10,5,9999,99999,9,999999999,0.0,999,999,99
2050,1,2,7,0,*?*?*?*?*?*?*?*?*?*?*?*?*?*?*?*?*?*?*?*?*?*?,9.4,6.4,81,102659,0,-0,321,0.0,-0.0,0.0,0,0,0,0,333,14.4,10,5,9999,99999,9,999999999,0.0,999,999,99
2050,1,2,8,0,*?*?*?*?*?*?*?*?*?*?*?*?*?*?*?*?*?*?*?*?*?*?,9.2,5.9,80,102659,21,1408,320,0.0,0.0,0.0,0,0,0,0,317,16.0,10,5,9999,99999,9,999999999,0.0,999,999,99
2050,1,2,9,0,*?*?*?*?*?*?*?*?*?*?*?*?*?*?*?*?*?*?*?*?*?*?,9.8,6.4,79,102659,187,1410,319,38.7,38.8,33.5,4315,2510,4014,705,300,14.4,9,5,9999,99999,9,999999999,0.0,999,999,99
2050,1,2,10,0,*?*?*?*?*?*?*?*?*?*?*?*?*?*?*?*?*?*?*?*?*?*?,10.1,6.4,78,102659,312,1412,320,80.8,48.7,70.1,8869,4052,7941,1834,283,14.4,9,5,9999,99999,9,999999999,0.0,999,999,99
2050,1,2,11,0,*?*?*?*?*?*?*?*?*?*?*?*?*?*?*?*?*?*?*?*?*?*?,11.4,6.9,73,102659,387,1414,326,106.0,51.5,91.9,11639,4555,10400,2467,267,14.9,9,5,9999,99999,9,999999999,0.0,999,999,99
2050,1,2,12,0,*?*?*?*?*?*?*?*?*?*?*?*?*?*?*?*?*?*?*?*?*?*?,11.7,5.8,66,102659,406,1412,327,112.6,52.1,97.6,12362,4663,11040,2639,250,13.9,9,5,9999,99999,9,999999999,0.0,999,999,99
2050,1,2,13,0,*?*?*?*?*?*?*?*?*?*?*?*?*?*?*?*?*?*?*?*?*?*?,11.8,5.9,67,102659,369,1412,328,100.1,51.0,86.8,10985,4449,9819,2314,253,17.0,9,5,9999,99999,9,999999999,0.0,999,999,99
2050,1,2,14,0,*?*?*?*?*?*?*?*?*?*?*?*?*?*?*?*?*?*?*?*?*?*?,11.7,5.1,64,102659,278,1412,323,91.9,117.6,68.7,10057,9130,7996,1476,257,18.0,8,4,9999,99999,9,999999999,0.1,999,999,99
2050,1,2,15,0,*?*?*?*?*?*?*?*?*?*?*?*?*?*?*?*?*?*?*?*?*?*?,11.7,5.6,67,102659,139,1410,332,12.9,0.0,12.9,1551,-0,1552,506,260,16.5,10,5,9999,99999,9,999999999,0.0,999,999,99
2050,1,2,16,0,*?*?*?*?*?*?*?*?*?*?*?*?*?*?*?*?*?*?*?*?*?*?,11.5,6.2,70,102659,0,-0,331,0.0,-0.0,0.0,0,0,0,0,263,17.0,10,5,9999,99999,9,999999999,0.0,999,999,99
2050,1,2,17,0,*?*?*?*?*?*?*?*?*?*?*?*?*?*?*?*?*?*?*?*?*?*?,10.9,5.8,71,102659,0,-0,328,0.0,-0.0,0.0,0,0,0,0,267,20.1,10,5,9999,99999,9,999999999,0.0,999,999,99
2050,1,2,18,0,*?*?*?*?*?*?*?*?*?*?*?*?*?*?*?*?*?*?*?*?*?*?,10.2,5.6,74,102659,0,-0,325,0.0,-0.0,0.0,0,0,0,0,270,23.2,10,5,9999,99999,9,999999999,0.0,999,999,99
2050,1,2,19,0,*?*?*?*?*?*?*?*?*?*?*?*?*?*?*?*?*?*?*?*?*?*?,10.7,6.9,77,102659,0,-0,327,0.0,-0.0,0.0,0,0,0,0,270,16.0,10,5,9999,99999,9,999999999,0.0,999,999,99
2050,1,2,20,0,*?*?*?*?*?*?*?*?*?*?*?*?*?*?*?*?*?*?*?*?*?*?,9.9,5.8,75,102659,0,-0,323,0.0,-0.0,0.0,0,0,0,0,270,8.2,10,5,9999,99999,9,999999999,0.0,999,999,99
2050,1,2,21,0,*?*?*?*?*?*?*?*?*?*?*?*?*?*?*?*?*?*?*?*?*?*?,10.4,6.1,75,102659,0,-0,326,0.0,-0.0,0.0,0,0,0,0,270,9.8,10,5,9999,99999,9,999999999,0.0,999,999,99
2050,1,2,22,0,*?*?*?*?*?*?*?*?*?*?*?*?*?*?*?*?*?*?*?*?*?*?,10.4,6.6,76,102659,0,-0,326,0.0,-0.0,0.0,0,0,0,0,270,9.8,10,5,9999,99999,9,999999999,0.0,999,999,99
2050,1,2,23,0,*?*?*?*?*?*?*?*?*?*?*?*?*?*?*?*?*?*?*?*?*?*?,9.0,4.6,74,102659,0,-0,320,0.0,-0.0,0.0,0,0,0,0,270,8.2,10,5,9999,99999,9,999999999,0.0,999,999,99
2050,1,2,24,0,*?*?*?*?*?*?*?*?*?*?*?*?*?*?*?*?*?*?*?*?*?*?,9.4,7.6,88,102659,0,-0,321,0.0,-0.0,0.0,0,0,0,0,290,9.3,10,5,9999,99999,9,999999999,0.0,999,999,99
2050,1,3,1,0,*?*?*?*?*?*?*?*?*?*?*?*?*?*?*?*?*?*?*?*?*?*?,6.2,5.0,92,103582,0,-0,307,0.0,-0.0,0.0,0,0,0,0,268,9.8,10,5,9999,99999,9,999999999,0.0,999,999,99
2050,1,3,2,0,*?*?*?*?*?*?*?*?*?*?*?*?*?*?*?*?*?*?*?*?*?*?,5.3,5.0,99,103582,0,-0,303,0.0,-0.0,0.0,0,0,0,0,267,9.8,10,5,9999,99999,9,999999999,0.0,999,999,99
2050,1,3,3,0,*?*?*?*?*?*?*?*?*?*?*?*?*?*?*?*?*?*?*?*?*?*?,4.7,4.6,100,103582,0,-0,301,0.0,-0.0,0.0,0,0,0,0,265,11.8,10,5,9999,99999,9,999999999,0.0,999,999,99
2050,1,3,4,0,*?*?*?*?*?*?*?*?*?*?*?*?*?*?*?*?*?*?*?*?*?*?,5.5,4.5,93,103582,0,-0,304,0.0,-0.0,0.0,0,0,0,0,263,11.8,10,5,9999,99999,9,999999999,0.0,999,999,99
2050,1,3,5,0,*?*?*?*?*?*?*?*?*?*?*?*?*?*?*?*?*?*?*?*?*?*?,4.8,3.9,95,103582,0,-0,301,0.0,-0.0,0.0,0,0,0,0,262,11.8,10,5,9999,99999,9,999999999,0.0,999,999,99
2050,1,3,6,0,*?*?*?*?*?*?*?*?*?*?*?*?*?*?*?*?*?*?*?*?*?*?,4.1,3.4,96,103582,0,-0,298,0.0,-0.0,0.0,0,0,0,0,260,13.9,10,5,9999,99999,9,999999999,0.0,999,999,99
2050,1,3,7,0,*?*?*?*?*?*?*?*?*?*?*?*?*?*?*?*?*?*?*?*?*?*?,4.3,3.6,96,103582,0,-0,299,0.0,-0.0,0.0,0,0,0,0,258,14.4,10,5,9999,99999,9,999999999,0.0,999,999,99
2050,1,3,8,0,*?*?*?*?*?*?*?*?*?*?*?*?*?*?*?*?*?*?*?*?*?*?,4.5,4.1,98,103582,22,1440,295,0.0,0.0,0.0,0,0,0,0,257,16.0,9,5,9999,99999,9,999999999,0.0,999,999,99
2050,1,3,9,0,*?*?*?*?*?*?*?*?*?*?*?*?*?*?*?*?*?*?*?*?*?*?,5.2,4.3,95,103582,188,1410,290,61.0,163.4,39.2,6430,9920,5340,696,255,14.4,7,4,9999,99999,9,999999999,0.0,999,999,99
2050,1,3,10,0,*?*?*?*?*?*?*?*?*?*?*?*?*?*?*?*?*?*?*?*?*?*?,6.2,4.6,91,103582,313,1411,303,81.3,48.7,70.5,8920,4062,7986,1845,253,14.4,9,5,9999,99999,9,999999999,0.0,999,999,99
2050,1,3,11,0,*?*?*?*?*?*?*?*?*?*?*?*?*?*?*?*?*?*?*?*?*?*?,8.5,4.6,77,103582,389,1414,308,141.3,129.5,105.7,15418,11466,12157,2337,252,14.9,8,4,9999,99999,9,999999999,0.0,999,999,99
2050,1,3,12,0,*?*?*?*?*?*?*?*?*?*?*?*?*?*?*?*?*?*?*?*?*?*?,8.6,4.3,75,103582,408,1411,304,177.6,219.2,114.2,18789,19476,13269,2270,250,13.9,7,4,9999,99999,9,999999999,0.0,999,999,99
2050,1,3,13,0,*?*?*?*?*?*?*?*?*?*?*?*?*?*?*?*?*?*?*?*?*?*?,8.6,3.2,70,103582,372,1413,308,133.8,128.2,100.1,14603,11172,11528,2203,253,17.0,8,4,9999,99999,9,999999999,0.0,999,999,99
2050,1,3,14,0,*?*?*?*?*?*?*?*?*?*?*?*?*?*?*?*?*?*?*?*?*?*?,8.7,3.6,71,103582,281,1412,299,122.2,275.1,67.4,12710,20516,8811,1229,257,18.0,6,3,9999,99999,9,999999999,0.0,999,999,99
2050,1,3,15,0,*?*?*?*?*?*?*?*?*?*?*?*?*?*?*?*?*?*?*?*?*?*?,8.4,3.4,72,103582,143,1417,312,23.5,31.0,20.4,2663,1745,2491,424,260,16.5,9,5,9999,99999,9,999999999,0.0,999,999,99
2050,1,3,16,0,*?*?*?*?*?*?*?*?*?*?*?*?*?*?*?*?*?*?*?*?*?*?,8.4,5.6,84,103582,0,-0,317,0.0,-0.0,0.0,0,0,0,0,263,17.0,10,5,9999,99999,9,999999999,0.0,999,999,99
2050,1,3,17,0,*?*?*?*?*?*?*?*?*?*?*?*?*?*?*?*?*?*?*?*?*?*?,7.3,5.3,88,103582,0,-0,312,0.0,-0.0,0.0,0,0,0,0,267,20.1,10,5,9999,99999,9,999999999,0.0,999,999,99
2050,1,3,18,0,*?*?*?*?*?*?*?*?*?*?*?*?*?*?*?*?*?*?*?*?*?*?,7.3,6.7,96,103582,0,-0,312,0.0,-0.0,0.0,0,0,0,0,270,23.2,10,5,9999,99999,9,999999999,0.0,999,999,99
2050,1,3,19,0,*?*?*?*?*?*?*?*?*?*?*?*?*?*?*?*?*?*?*?*?*?*?,6.6,5.6,94,103582,0,-0,309,0.0,-0.0,0.0,0,0,0,0,270,16.0,10,5,9999,99999,9,999999999,0.0,999,999,99
2050,1,3,20,0,*?*?*?*?*?*?*?*?*?*?*?*?*?*?*?*?*?*?*?*?*?*?,6.2,5.5,96,103582,0,-0,307,0.0,-0.0,0.0,0,0,0,0,270,8.2,10,5,9999,99999,9,999999999,0.3,999,999,99
2050,1,3,21,0,*?*?*?*?*?*?*?*?*?*?*?*?*?*?*?*?*?*?*?*?*?*?,5.7,5.1,97,103582,0,-0,305,0.0,-0.0,0.0,0,0,0,0,270,9.8,10,5,9999,99999,9,999999999,0.2,999,999,99
2050,1,3,22,0,*?*?*?*?*?*?*?*?*?*?*?*?*?*?*?*?*?*?*?*?*?*?,5.7,5.6,100,103582,0,-0,305,0.0,-0.0,0.0,0,0,0,0,270,9.8,10,5,9999,99999,9,999999999,0.1,999,999,99
2050,1,3,23,0,*?*?*?*?*?*?*?*?*?*?*?*?*?*?*?*?*?*?*?*?*?*?,5.3,5.3,100,103582,0,-0,303,0.0,-0.0,0.0,0,0,0,0,270,8.2,10,5,9999,99999,9,999999999,0.0,999,999,99
2050,1,3,24,0,*?*?*?*?*?*?*?*?*?*?*?*?*?*?*?*?*?*?*?*?*?*?,7.5,4.8,84,103582,0,-0,313,0.0,-0.0,0.0,0,0,0,0,270,9.3,10,5,9999,99999,9,999999999,0.0,999,999,99
2050,1,4,1,0,*?*?*?*?*?*?*?*?*?*?*?*?*?*?*?*?*?*?*?*?*?*?,4.8,3.4,90,103905,0,-0,301,0.0,-0.0,0.0,0,0,0,0,270,17.5,10,5,9999,99999,9,999999999,0.3,999,999,99
2050,1,4,2,0,*?*?*?*?*?*?*?*?*?*?*?*?*?*?*?*?*?*?*?*?*?*?,4.6,2.7,86,103905,0,-0,300,0.0,-0.0,0.0,0,0,0,0,270,13.9,10,5,9999,99999,9,999999999,0.8,999,999,99
2050,1,4,3,0,*?*?*?*?*?*?*?*?*?*?*?*?*?*?*?*?*?*?*?*?*?*?,3.1,1.5,88,103905,0,-0,294,0.0,-0.0,0.0,0,0,0,0,270,12.4,10,5,9999,99999,9,999999999,0.8,999,999,99
2050,1,4,4,0,*?*?*?*?*?*?*?*?*?*?*?*?*?*?*?*?*?*?*?*?*?*?,1.6,0.6,92,103905,0,-0,288,0.0,-0.0,0.0,0,0,0,0,270,18.0,10,5,9999,99999,9,999999999,3.1,999,999,99
2050,1,4,5,0,*?*?*?*?*?*?*?*?*?*?*?*?*?*?*?*?*?*?*?*?*?*?,3.0,1.7,90,103905,0,-0,294,0.0,-0.0,0.0,0,0,0,0,270,16.0,10,5,9999,99999,9,999999999,0.3,999,999,99
2050,1,4,6,0,*?*?*?*?*?*?*?*?*?*?*?*?*?*?*?*?*?*?*?*?*?*?,4.3,1.3,80,103905,0,-0,299,0.0,-0.0,0.0,0,0,0,0,270,14.4,10,5,9999,99999,9,999999999,0.0,999,999,99
2050,1,4,7,0,*?*?*?*?*?*?*?*?*?*?*?*?*?*?*?*?*?*?*?*?*?*?,4.0,1.9,85,103905,0,-0,298,0.0,-0.0,0.0,0,0,0,0,267,12.9,10,5,9999,99999,9,999999999,0.0,999,999,99
2050,1,4,8,0,*?*?*?*?*?*?*?*?*?*?*?*?*?*?*?*?*?*?*?*?*?*?,4.6,1.5,79,103905,22,1396,296,0.0,0.0,0.0,0,0,0,0,263,13.9,9,5,9999,99999,9,999999999,0.0,999,999,99
2050,1,4,9,0,*?*?*?*?*?*?*?*?*?*?*?*?*?*?*?*?*?*?*?*?*?*?,5.2,2.1,79,103905,189,1410,298,39.3,39.0,34.1,4389,2540,4082,717,260,16.0,9,5,9999,99999,9,999999999,0.0,999,999,99
2050,1,4,10,0,*?*?*?*?*?*?*?*?*?*?*?*?*?*?*?*?*?*?*?*?*?*?,7.9,3.4,72,103905,315,1413,305,108.4,122.5,81.1,11846,10027,9390,1757,257,14.4,8,4,9999,99999,9,999999999,0.0,999,999,99
2050,1,4,11,0,*?*?*?*?*?*?*?*?*?*?*?*?*?*?*?*?*?*?*?*?*?*?,10.4,5.1,69,103905,391,1414,326,61.8,0.0,61.8,7219,0,7237,2503,253,13.9,10,5,9999,99999,9,999999999,0.0,999,999,99
2050,1,4,12,0,*?*?*?*?*?*?*?*?*?*?*?*?*?*?*?*?*?*?*?*?*?*?,12.2,6.1,65,103905,411,1413,325,151.4,131.1,113.2,16506,11830,12994,2519,250,12.9,8,4,9999,99999,9,999999999,0.0,999,999,99
2050,1,4,13,0,*?*?*?*?*?*?*?*?*?*?*?*?*?*?*?*?*?*?*?*?*?*?,12.3,5.3,61,103905,375,1414,325,135.1,128.4,101.1,14752,11168,11663,2226,240,14.4,8,4,9999,99999,9,999999999,0.9,999,999,99
2050,1,4,14,0,*?*?*?*?*?*?*?*?*?*?*?*?*?*?*?*?*?*?*?*?*?*?,12.2,4.5,59,103905,284,1411,330,71.4,47.2,61.9,7884,3715,7272,1332,230,12.4,9,5,9999,99999,9,999999999,0.0,999,999,99
2050,1,4,15,0,*?*?*?*?*?*?*?*?*?*?*?*?*?*?*?*?*?*?*?*?*?*?,12.2,5.3,62,103905,146,1413,330,24.7,31.8,21.4,2790,1810,2608,446,220,8.8,9,5,9999,99999,9,999999999,0.0,999,999,99
2050,1,4,16,0,*?*?*?*?*?*?*?*?*?*?*?*?*?*?*?*?*?*?*?*?*?*?,12.1,5.6,64,103905,0,-0,334,0.0,-0.0,0.0,0,0,0,0,210,11.3,10,5,9999,99999,9,999999999,0.0,999,999,99
2050,1,4,17,0,*?*?*?*?*?*?*?*?*?*?*?*?*?*?*?*?*?*?*?*?*?*?,9.7,4.1,68,103905,0,-0,323,0.0,-0.0,0.0,0,0,0,0,200,11.3,10,5,9999,99999,9,999999999,0.0,999,999,99
2050,1,4,18,0,*?*?*?*?*?*?*?*?*?*?*?*?*?*?*?*?*?*?*?*?*?*?,8.0,3.6,73,103905,0,-0,315,0.0,-0.0,0.0,0,0,0,0,190,11.3,10,5,9999,99999,9,999999999,0.0,999,999,99
2050,1,4,19,0,*?*?*?*?*?*?*?*?*?*?*?*?*?*?*?*?*?*?*?*?*?*?,7.4,3.6,76,103905,0,-0,313,0.0,-0.0,0.0,0,0,0,0,193,10.8,10,5,9999,99999,9,999999999,0.0,999,999,99
2050,1,4,20,0,*?*?*?*?*?*?*?*?*?*?*?*?*?*?*?*?*?*?*?*?*?*?,7.3,3.8,77,103905,0,-0,312,0.0,-0.0,0.0,0,0,0,0,197,8.8,10,5,9999,99999,9,999999999,0.0,999,999,99
2050,1,4,21,0,*?*?*?*?*?*?*?*?*?*?*?*?*?*?*?*?*?*?*?*?*?*?,5.5,2.5,80,103905,0,-0,304,0.0,-0.0,0.0,0,0,0,0,200,12.9,10,5,9999,99999,9,999999999,0.0,999,999,99
2050,1,4,22,0,*?*?*?*?*?*?*?*?*?*?*?*?*?*?*?*?*?*?*?*?*?*?,4.7,2.3,84,103905,0,-0,301,0.0,-0.0,0.0,0,0,0,0,203,11.3,10,5,9999,99999,9,999999999,0.0,999,999,99
2050,1,4,23,0,*?*?*?*?*?*?*?*?*?*?*?*?*?*?*?*?*?*?*?*?*?*?,7.5,3.2,73,103905,0,-0,313,0.0,-0.0,0.0,0,0,0,0,207,8.2,10,5,9999,99999,9,999999999,0.0,999,999,99
2050,1,4,24,0,*?*?*?*?*?*?*?*?*?*?*?*?*?*?*?*?*?*?*?*?*?*?,4.9,4.5,96,103905,0,-0,301,0.0,-0.0,0.0,0,0,0,0,270,19.6,10,5,9999,99999,9,999999999,0.3,999,999,99
2050,1,5,1,0,*?*?*?*?*?*?*?*?*?*?*?*?*?*?*?*?*?*?*?*?*?*?,11.1,8.9,87,103593,0,-0,328,0.0,-0.0,0.0,0,0,0,0,212,10.8,10,5,9999,99999,9,999999999,0.0,999,999,99
2050,1,5,2,0,*?*?*?*?*?*?*?*?*?*?*?*?*?*?*?*?*?*?*?*?*?*?,11.7,11.0,95,103593,0,-0,331,0.0,-0.0,0.0,0,0,0,0,213,11.8,10,5,9999,99999,9,999999999,1.6,999,999,99
2050,1,5,3,0,*?*?*?*?*?*?*?*?*?*?*?*?*?*?*?*?*?*?*?*?*?*?,11.8,11.1,96,103593,0,-0,331,0.0,-0.0,0.0,0,0,0,0,215,11.8,10,5,9999,99999,9,999999999,4.7,999,999,99
2050,1,5,4,0,*?*?*?*?*?*?*?*?*?*?*?*?*?*?*?*?*?*?*?*?*?*?,11.2,10.3,94,103593,0,-0,329,0.0,-0.0,0.0,0,0,0,0,217,11.8,10,5,9999,99999,9,999999999,1.4,999,999,99
2050,1,5,5,0,*?*?*?*?*?*?*?*?*?*?*?*?*?*?*?*?*?*?*?*?*?*?,11.5,9.9,91,103593,0,-0,330,0.0,-0.0,0.0,0,0,0,0,218,12.9,10,5,9999,99999,9,999999999,0.1,999,999,99
2050,1,5,6,0,*?*?*?*?*?*?*?*?*?*?*?*?*?*?*?*?*?*?*?*?*?*?,11.7,10.7,94,103593,0,-0,331,0.0,-0.0,0.0,0,0,0,0,220,9.8,10,5,9999,99999,9,999999999,0.0,999,999,99
2050,1,5,7,0,*?*?*?*?*?*?*?*?*?*?*?*?*?*?*?*?*?*?*?*?*?*?,11.1,9.3,89,103593,0,-0,328,0.0,-0.0,0.0,0,0,0,0,218,11.8,10,5,9999,99999,9,999999999,0.0,999,999,99
2050,1,5,8,0,*?*?*?*?*?*?*?*?*?*?*?*?*?*?*?*?*?*?*?*?*?*?,10.4,9.4,94,103593,23,1405,322,0.0,0.0,0.0,0,0,0,0,217,11.8,9,5,9999,99999,9,999999999,0.0,999,999,99
2050,1,5,9,0,*?*?*?*?*?*?*?*?*?*?*?*?*?*?*?*?*?*?*?*?*?*?,11.4,9.9,91,103593,191,1415,326,39.8,39.2,34.5,4437,2559,4126,725,215,12.9,9,5,9999,99999,9,999999999,0.0,999,999,99
2050,1,5,10,0,*?*?*?*?*?*?*?*?*?*?*?*?*?*?*?*?*?*?*?*?*?*?,12.3,10.1,86,103593,317,1414,330,82.4,48.9,71.4,9041,4087,8094,1873,213,13.9,9,5,9999,99999,9,999999999,0.0,999,999,99
2050,1,5,11,0,*?*?*?*?*?*?*?*?*?*?*?*?*?*?*?*?*?*?*?*?*?*?,13.3,10.5,84,103593,393,1414,338,62.2,0.0,62.2,7269,0,7287,2522,212,15.5,10,5,9999,99999,9,999999999,0.0,999,999,99
2050,1,5,12,0,*?*?*?*?*?*?*?*?*?*?*?*?*?*?*?*?*?*?*?*?*?*?,13.9,11.3,85,103593,414,1414,338,115.1,52.3,99.8,12637,4702,11284,2706,210,15.5,9,5,9999,99999,9,999999999,0.0,999,999,99
2050,1,5,13,0,*?*?*?*?*?*?*?*?*?*?*?*?*?*?*?*?*?*?*?*?*?*?,13.8,10.3,79,103593,378,1414,337,103.0,51.2,89.3,11305,4502,10103,2389,215,14.9,9,5,9999,99999,9,999999999,0.0,999,999,99
2050,1,5,14,0,*?*?*?*?*?*?*?*?*?*?*?*?*?*?*?*?*?*?*?*?*?*?,13.7,10.8,83,103593,288,1414,337,72.6,47.4,62.9,8009,3749,7386,1354,220,17.0,9,5,9999,99999,9,999999999,0.0,999,999,99
2050,1,5,15,0,*?*?*?*?*?*?*?*?*?*?*?*?*?*?*?*?*?*?*?*?*?*?,13.9,10.9,82,103593,150,1417,341,14.9,0.0,14.9,1784,-0,1785,583,225,17.0,10,5,9999,99999,9,999999999,0.0,999,999,99
2050,1,5,16,0,*?*?*?*?*?*?*?*?*?*?*?*?*?*?*?*?*?*?*?*?*?*?,13.4,11.0,86,103593,0,-0,339,0.0,-0.0,0.0,0,0,0,0,230,17.0,10,5,9999,99999,9,999999999,0.0,999,999,99
2050,1,5,17,0,*?*?*?*?*?*?*?*?*?*?*?*?*?*?*?*?*?*?*?*?*?*?,12.6,10.2,85,103593,0,-0,335,0.0,-0.0,0.0,0,0,0,0,235,16.5,10,5,9999,99999,9,999999999,0.0,999,999,99
2050,1,5,18,0,*?*?*?*?*?*?*?*?*?*?*?*?*?*?*?*?*?*?*?*?*?*?,12.4,9.2,81,103593,0,-0,334,0.0,-0.0,0.0,0,0,0,0,240,12.9,10,5,9999,99999,9,999999999,0.0,999,999,99
2050,1,5,19,0,*?*?*?*?*?*?*?*?*?*?*?*?*?*?*?*?*?*?*?*?*?*?,12.0,9.6,85,103593,0,-0,332,0.0,-0.0,0.0,0,0,0,0,232,11.3,10,5,9999,99999,9,999999999,0.0,999,999,99
2050,1,5,20,0,*?*?*?*?*?*?*?*?*?*?*?*?*?*?*?*?*?*?*?*?*?*?,12.1,9.2,83,103593,0,-0,333,0.0,-0.0,0.0,0,0,0,0,223,10.3,10,5,9999,99999,9,999999999,0.0,999,999,99
2050,1,5,21,0,*?*?*?*?*?*?*?*?*?*?*?*?*?*?*?*?*?*?*?*?*?*?,11.3,9.3,89,103593,0,-0,329,0.0,-0.0,0.0,0,0,0,0,215,11.8,10,5,9999,99999,9,999999999,0.0,999,999,99
2050,1,5,22,0,*?*?*?*?*?*?*?*?*?*?*?*?*?*?*?*?*?*?*?*?*?*?,11.6,9.1,85,103593,0,-0,331,0.0,-0.0,0.0,0,0,0,0,207,9.8,10,5,9999,99999,9,999999999,0.0,999,999,99
2050,1,5,23,0,*?*?*?*?*?*?*?*?*?*?*?*?*?*?*?*?*?*?*?*?*?*?,10.4,8.3,87,103593,0,-0,325,0.0,-0.0,0.0,0,0,0,0,198,8.8,10,5,9999,99999,9,999999999,0.0,999,999,99
2050,1,5,24,0,*?*?*?*?*?*?*?*?*?*?*?*?*?*?*?*?*?*?*?*?*?*?,10.4,6.4,76,103593,0,-0,326,0.0,-0.0,0.0,0,0,0,0,210,10.8,10,5,9999,99999,9,999999999,0.0,999,999,99
2050,1,6,1,0,*?*?*?*?*?*?*?*?*?*?*?*?*?*?*?*?*?*?*?*?*?*?,8.5,8.3,98,103188,0,-0,317,0.0,-0.0,0.0,0,0,0,0,188,5.7,10,5,9999,99999,9,999999999,0.0,999,999,99
2050,1,6,2,0,*?*?*?*?*?*?*?*?*?*?*?*?*?*?*?*?*?*?*?*?*?*?,9.4,8.4,93,103188,0,-0,321,0.0,-0.0,0.0,0,0,0,0,187,3.6,10,5,9999,99999,9,999999999,0.0,999,999,99
2050,1,6,3,0,*?*?*?*?*?*?*?*?*?*?*?*?*?*?*?*?*?*?*?*?*?*?,9.3,8.5,95,103188,0,-0,320,0.0,-0.0,0.0,0,0,0,0,185,8.8,10,5,9999,99999,9,999999999,0.0,999,999,99
2050,1,6,4,0,*?*?*?*?*?*?*?*?*?*?*?*?*?*?*?*?*?*?*?*?*?*?,9.0,8.5,97,103188,0,-0,319,0.0,-0.0,0.0,0,0,0,0,183,12.9,10,5,9999,99999,9,999999999,0.0,999,999,99
2050,1,6,5,0,*?*?*?*?*?*?*?*?*?*?*?*?*?*?*?*?*?*?*?*?*?*?,9.3,8.7,96,103188,0,-0,320,0.0,-0.0,0.0,0,0,0,0,182,13.4,10,5,9999,99999,9,999999999,0.0,999,999,99
2050,1,6,6,0,*?*?*?*?*?*?*?*?*?*?*?*?*?*?*?*?*?*?*?*?*?*?,9.1,7.9,91,103188,0,-0,319,0.0,-0.0,0.0,0,0,0,0,180,11.3,10,5,9999,99999,9,999999999,0.0,999,999,99
2050,1,6,7,0,*?*?*?*?*?*?*?*?*?*?*?*?*?*?*?*?*?*?*?*?*?*?,9.0,7.1,88,103188,0,-0,319,0.0,-0.0,0.0,0,0,0,0,183,10.8,10,5,9999,99999,9,999999999,0.0,999,999,99
2050,1,6,8,0,*?*?*?*?*?*?*?*?*?*?*?*?*?*?*?*?*?*?*?*?*?*?,8.8,7.3,91,103188,24,1404,318,0.0,0.0,0.0,0,0,0,0,187,9.8,10,5,9999,99999,9,999999999,0.0,999,999,99
2050,1,6,9,0,*?*?*?*?*?*?*?*?*?*?*?*?*?*?*?*?*?*?*?*?*?*?,9.3,7.7,90,103188,192,1412,317,40.3,39.4,34.9,4490,2581,4175,735,190,12.9,9,5,9999,99999,9,999999999,0.0,999,999,99
2050,1,6,10,0,*?*?*?*?*?*?*?*?*?*?*?*?*?*?*?*?*?*?*?*?*?*?,10.9,7.0,77,103188,319,1414,324,83.0,49.0,72.0,9112,4102,8157,1889,193,14.9,9,5,9999,99999,9,999999999,0.0,999,999,99
2050,1,6,11,0,*?*?*?*?*?*?*?*?*?*?*?*?*?*?*?*?*?*?*?*?*?*?,12.7,8.7,76,103188,395,1412,332,108.9,51.8,94.4,11952,4603,10676,2541,197,12.4,9,5,9999,99999,9,999999999,0.0,999,999,99
2050,1,6,12,0,*?*?*?*?*?*?*?*?*?*?*?*?*?*?*?*?*?*?*?*?*?*?,13.5,8.9,74,103188,416,1411,336,116.1,52.4,100.6,12771,4659,11413,2730,200,11.8,9,5,9999,99999,9,999999999,3.2,999,999,99
2050,1,6,13,0,*?*?*?*?*?*?*?*?*?*?*?*?*?*?*?*?*?*?*?*?*?*?,13.6,9.9,79,103188,381,1413,340,59.9,0.0,59.9,6995,0,7012,2419,195,13.9,10,5,9999,99999,9,999999999,1.1,999,999,99
2050,1,6,14,0,*?*?*?*?*?*?*?*?*?*?*?*?*?*?*?*?*?*?*?*?*?*?,13.5,9.8,78,103188,291,1412,336,73.8,47.6,63.9,8138,3779,7506,1377,190,13.9,9,5,9999,99999,9,999999999,0.2,999,999,99
2050,1,6,15,0,*?*?*?*?*?*?*?*?*?*?*?*?*?*?*?*?*?*?*?*?*?*?,13.5,10.3,81,103188,153,1410,336,27.1,33.3,23.5,3060,1943,2858,491,185,14.4,9,5,9999,99999,9,999999999,0.1,999,999,99
2050,1,6,16,0,*?*?*?*?*?*?*?*?*?*?*?*?*?*?*?*?*?*?*?*?*?*?,13.3,10.9,85,103188,0,-0,338,0.0,-0.0,0.0,0,0,0,0,180,13.9,10,5,9999,99999,9,999999999,0.8,999,999,99
2050,1,6,17,0,*?*?*?*?*?*?*?*?*?*?*?*?*?*?*?*?*?*?*?*?*?*?,12.0,9.8,87,103188,0,-0,332,0.0,-0.0,0.0,0,0,0,0,175,14.4,10,5,9999,99999,9,999999999,0.0,999,999,99
2050,1,6,18,0,*?*?*?*?*?*?*?*?*?*?*?*?*?*?*?*?*?*?*?*?*?*?,11.2,10.2,93,103188,0,-0,329,0.0,-0.0,0.0,0,0,0,0,170,15.5,10,5,9999,99999,9,999999999,0.9,999,999,99
2050,1,6,19,0,*?*?*?*?*?*?*?*?*?*?*?*?*?*?*?*?*?*?*?*?*?*?,11.2,10.1,93,103188,0,-0,329,0.0,-0.0,0.0,0,0,0,0,172,17.0,10,5,9999,99999,9,999999999,1.4,999,999,99
2050,1,6,20,0,*?*?*?*?*?*?*?*?*?*?*?*?*?*?*?*?*?*?*?*?*?*?,10.0,9.1,94,103188,0,-0,323,0.0,-0.0,0.0,0,0,0,0,173,16.0,10,5,9999,99999,9,999999999,0.3,999,999,99
2050,1,6,21,0,*?*?*?*?*?*?*?*?*?*?*?*?*?*?*?*?*?*?*?*?*?*?,10.3,9.3,93,103188,0,-0,325,0.0,-0.0,0.0,0,0,0,0,175,16.0,10,5,9999,99999,9,999999999,0.3,999,999,99
2050,1,6,22,0,*?*?*?*?*?*?*?*?*?*?*?*?*?*?*?*?*?*?*?*?*?*?,9.6,8.8,94,103188,0,-0,322,0.0,-0.0,0.0,0,0,0,0,177,14.9,10,5,9999,99999,9,999999999,0.1,999,999,99
2050,1,6,23,0,*?*?*?*?*?*?*?*?*?*?*?*?*?*?*?*?*?*?*?*?*?*?,8.7,7.7,94,103188,0,-0,318,0.0,-0.0,0.0,0,0,0,0,178,14.9,10,5,9999,99999,9,999999999,0.1,999,999,99
2050,1,6,24,0,*?*?*?*?*?*?*?*?*?*?*?*?*?*?*?*?*?*?*?*?*?*?,7.6,7.6,100,103188,0,-0,313,0.0,-0.0,0.0,0,0,0,0,190,8.2,10,5,9999,99999,9,999999999,0.0,999,999,99
2050,1,7,1,0,*?*?*?*?*?*?*?*?*?*?*?*?*?*?*?*?*?*?*?*?*?*?,8.5,4.3,74,102587,0,-0,317,0.0,-0.0,0.0,0,0,0,0,178,16.5,10,5,9999,99999,9,999999999,0.0,999,999,99
2050,1,7,2,0,*?*?*?*?*?*?*?*?*?*?*?*?*?*?*?*?*?*?*?*?*?*?,9.3,2.7,63,102587,0,-0,321,0.0,-0.0,0.0,0,0,0,0,177,16.5,10,5,9999,99999,9,999999999,0.4,999,999,99
2050,1,7,3,0,*?*?*?*?*?*?*?*?*?*?*?*?*?*?*?*?*?*?*?*?*?*?,9.3,2.7,63,102587,0,-0,321,0.0,-0.0,0.0,0,0,0,0,175,17.0,10,5,9999,99999,9,999999999,0.2,999,999,99
2050,1,7,4,0,*?*?*?*?*?*?*?*?*?*?*?*?*?*?*?*?*?*?*?*?*?*?,9.9,3.4,64,102587,0,-0,324,0.0,-0.0,0.0,0,0,0,0,173,18.0,10,5,9999,99999,9,999999999,0.0,999,999,99
2050,1,7,5,0,*?*?*?*?*?*?*?*?*?*?*?*?*?*?*?*?*?*?*?*?*?*?,9.0,2.9,65,102587,0,-0,320,0.0,-0.0,0.0,0,0,0,0,172,14.9,10,5,9999,99999,9,999999999,0.5,999,999,99
2050,1,7,6,0,*?*?*?*?*?*?*?*?*?*?*?*?*?*?*?*?*?*?*?*?*?*?,8.7,3.6,70,102587,0,-0,318,0.0,-0.0,0.0,0,0,0,0,170,17.5,10,5,9999,99999,9,999999999,0.1,999,999,99
2050,1,7,7,0,*?*?*?*?*?*?*?*?*?*?*?*?*?*?*?*?*?*?*?*?*?*?,9.1,4.1,71,102587,0,-0,320,0.0,-0.0,0.0,0,0,0,0,177,18.0,10,5,9999,99999,9,999999999,0.3,999,999,99
2050,1,7,8,0,*?*?*?*?*?*?*?*?*?*?*?*?*?*?*?*?*?*?*?*?*?*?,9.0,4.6,73,102587,25,1393,315,0.0,0.0,0.0,0,0,0,0,183,20.6,9,5,9999,99999,9,999999999,0.0,999,999,99
2050,1,7,9,0,*?*?*?*?*?*?*?*?*?*?*?*?*?*?*?*?*?*?*?*?*?*?,9.8,5.0,71,102587,194,1415,323,23.5,0.0,23.5,2771,-0,2775,913,190,16.0,10,5,9999,99999,9,999999999,0.4,999,999,99
2050,1,7,10,0,*?*?*?*?*?*?*?*?*?*?*?*?*?*?*?*?*?*?*?*?*?*?,10.7,5.3,68,102587,321,1414,314,131.1,206.2,84.3,13884,16462,9959,1619,197,11.8,7,4,9999,99999,9,999999999,0.1,999,999,99
2050,1,7,11,0,*?*?*?*?*?*?*?*?*?*?*?*?*?*?*?*?*?*?*?*?*?*?,12.4,6.1,65,102587,398,1414,326,145.4,130.2,108.8,15863,11605,12505,2411,203,9.3,8,4,9999,99999,9,999999999,0.2,999,999,99
2050,1,7,12,0,*?*?*?*?*?*?*?*?*?*?*?*?*?*?*?*?*?*?*?*?*?*?,12.8,7.6,70,102587,419,1412,324,183.3,220.5,117.9,19405,19760,13692,2353,210,9.8,7,4,9999,99999,9,999999999,0.2,999,999,99
2050,1,7,13,0,*?*?*?*?*?*?*?*?*?*?*?*?*?*?*?*?*?*?*?*?*?*?,13.1,7.0,66,102587,384,1412,330,139.4,129.2,104.3,15210,11386,11998,2303,208,8.2,8,4,9999,99999,9,999999999,0.1,999,999,99
2050,1,7,14,0,*?*?*?*?*?*?*?*?*?*?*?*?*?*?*?*?*?*?*?*?*?*?,13.2,7.1,66,102587,295,1413,334,75.0,47.8,65.0,8230,3911,7373,1694,207,5.2,9,5,9999,99999,9,999999999,0.0,999,999,99
2050,1,7,15,0,*?*?*?*?*?*?*?*?*?*?*?*?*?*?*?*?*?*?*?*?*?*?,12.8,5.0,58,102587,157,1411,332,28.4,34.0,24.7,3203,2012,2990,515,205,9.3,9,5,9999,99999,9,999999999,0.1,999,999,99
2050,1,7,16,0,*?*?*?*?*?*?*?*?*?*?*?*?*?*?*?*?*?*?*?*?*?*?,13.1,5.8,61,102587,0,-0,338,0.0,-0.0,0.0,0,0,0,0,203,7.2,10,5,9999,99999,9,999999999,2.1,999,999,99
2050,1,7,17,0,*?*?*?*?*?*?*?*?*?*?*?*?*?*?*?*?*?*?*?*?*?*?,11.9,4.5,60,102587,0,-0,333,0.0,-0.0,0.0,0,0,0,0,202,4.6,10,5,9999,99999,9,999999999,7.4,999,999,99
2050,1,7,18,0,*?*?*?*?*?*?*?*?*?*?*?*?*?*?*?*?*?*?*?*?*?*?,11.0,4.6,64,102587,0,-0,329,0.0,-0.0,0.0,0,0,0,0,200,6.2,10,5,9999,99999,9,999999999,0.1,999,999,99
2050,1,7,19,0,*?*?*?*?*?*?*?*?*?*?*?*?*?*?*?*?*?*?*?*?*?*?,10.1,4.1,66,102587,0,-0,325,0.0,-0.0,0.0,0,0,0,0,200,7.2,10,5,9999,99999,9,999999999,0.6,999,999,99
2050,1,7,20,0,*?*?*?*?*?*?*?*?*?*?*?*?*?*?*?*?*?*?*?*?*?*?,10.3,4.3,66,102587,0,-0,326,0.0,-0.0,0.0,0,0,0,0,200,9.8,10,5,9999,99999,9,999999999,1.6,999,999,99
2050,1,7,21,0,*?*?*?*?*?*?*?*?*?*?*?*?*?*?*?*?*?*?*?*?*?*?,9.5,5.3,74,102587,0,-0,322,0.0,-0.0,0.0,0,0,0,0,200,7.2,10,5,9999,99999,9,999999999,1.1,999,999,99
2050,1,7,22,0,*?*?*?*?*?*?*?*?*?*?*?*?*?*?*?*?*?*?*?*?*?*?,9.3,4.5,71,102587,0,-0,321,0.0,-0.0,0.0,0,0,0,0,200,8.8,10,5,9999,99999,9,999999999,0.0,999,999,99
2050,1,7,23,0,*?*?*?*?*?*?*?*?*?*?*?*?*?*?*?*?*?*?*?*?*?*?,9.1,5.0,75,102587,0,-0,320,0.0,-0.0,0.0,0,0,0,0,200,11.8,10,5,9999,99999,9,999999999,0.0,999,999,99
2050,1,7,24,0,*?*?*?*?*?*?*?*?*?*?*?*?*?*?*?*?*?*?*?*?*?*?,7.8,6.1,89,102587,0,-0,314,0.0,-0.0,0.0,0,0,0,0,180,16.0,10,5,9999,99999,9,999999999,0.0,999,999,99
2050,1,8,1,0,*?*?*?*?*?*?*?*?*?*?*?*?*?*?*?*?*?*?*?*?*?*?,8.4,5.9,86,102375,0,-0,317,0.0,-0.0,0.0,0,0,0,0,198,8.2,10,5,9999,99999,9,999999999,0.0,999,999,99
2050,1,8,2,0,*?*?*?*?*?*?*?*?*?*?*?*?*?*?*?*?*?*?*?*?*?*?,7.5,6.2,94,102375,0,-0,313,0.0,-0.0,0.0,0,0,0,0,197,7.7,10,5,9999,99999,9,999999999,0.0,999,999,99
2050,1,8,3,0,*?*?*?*?*?*?*?*?*?*?*?*?*?*?*?*?*?*?*?*?*?*?,6.5,5.5,96,102375,0,-0,308,0.0,-0.0,0.0,0,0,0,0,195,7.2,10,5,9999,99999,9,999999999,0.0,999,999,99
2050,1,8,4,0,*?*?*?*?*?*?*?*?*?*?*?*?*?*?*?*?*?*?*?*?*?*?,7.2,6.1,95,102375,0,-0,311,0.0,-0.0,0.0,0,0,0,0,193,5.7,10,5,9999,99999,9,999999999,0.0,999,999,99
2050,1,8,5,0,*?*?*?*?*?*?*?*?*?*?*?*?*?*?*?*?*?*?*?*?*?*?,8.0,6.7,94,102375,0,-0,315,0.0,-0.0,0.0,0,0,0,0,192,7.2,10,5,9999,99999,9,999999999,0.0,999,999,99
2050,1,8,6,0,*?*?*?*?*?*?*?*?*?*?*?*?*?*?*?*?*?*?*?*?*?*?,8.0,6.6,93,102375,0,-0,315,0.0,-0.0,0.0,0,0,0,0,190,7.7,10,5,9999,99999,9,999999999,0.0,999,999,99
2050,1,8,7,0,*?*?*?*?*?*?*?*?*?*?*?*?*?*?*?*?*?*?*?*?*?*?,7.8,6.4,93,102375,0,-0,314,0.0,-0.0,0.0,0,0,0,0,192,9.8,10,5,9999,99999,9,999999999,0.5,999,999,99
2050,1,8,8,0,*?*?*?*?*?*?*?*?*?*?*?*?*?*?*?*?*?*?*?*?*?*?,8.2,6.6,92,102375,27,1427,303,0.0,0.0,0.0,0,0,0,0,193,10.8,7,4,9999,99999,9,999999999,0.5,999,999,99
2050,1,8,9,0,*?*?*?*?*?*?*?*?*?*?*?*?*?*?*?*?*?*?*?*?*?*?,8.1,7.1,95,102375,196,1416,311,41.4,39.8,35.9,4617,2628,4293,756,195,8.8,9,5,9999,99999,9,999999999,0.2,999,999,99
2050,1,8,10,0,*?*?*?*?*?*?*?*?*?*?*?*?*?*?*?*?*?*?*?*?*?*?,10.2,9.4,98,102375,323,1413,314,132.3,206.6,85.1,14008,16564,10040,1635,197,9.3,7,4,9999,99999,9,999999999,0.0,999,999,99
2050,1,8,11,0,*?*?*?*?*?*?*?*?*?*?*?*?*?*?*?*?*?*?*?*?*?*?,12.1,9.8,88,102375,400,1411,319,192.2,303.8,106.1,20419,26743,12437,2081,198,9.8,6,3,9999,99999,9,999999999,0.3,999,999,99
2050,1,8,12,0,*?*?*?*?*?*?*?*?*?*?*?*?*?*?*?*?*?*?*?*?*?*?,13.0,10.3,85,102375,422,1411,323,205.2,307.4,113.3,21800,27680,13213,2241,200,11.3,6,3,9999,99999,9,999999999,0.0,999,999,99
2050,1,8,13,0,*?*?*?*?*?*?*?*?*?*?*?*?*?*?*?*?*?*?*?*?*?*?,13.2,10.7,86,102375,388,1413,325,184.8,301.6,102.0,19632,26260,11968,1991,205,12.4,6,3,9999,99999,9,999999999,0.0,999,999,99
2050,1,8,14,0,*?*?*?*?*?*?*?*?*?*?*?*?*?*?*?*?*?*?*?*?*?*?,13.0,11.9,96,102375,299,1414,328,119.4,201.7,76.8,12657,15554,9111,1461,210,16.0,7,4,9999,99999,9,999999999,0.0,999,999,99
2050,1,8,15,0,*?*?*?*?*?*?*?*?*?*?*?*?*?*?*?*?*?*?*?*?*?*?,13.0,11.5,93,102375,161,1411,328,46.7,146.0,30.0,4977,8123,4188,525,215,15.5,7,4,9999,99999,9,999999999,0.0,999,999,99
2050,1,8,16,0,*?*?*?*?*?*?*?*?*?*?*?*?*?*?*?*?*?*?*?*?*?*?,13.1,11.3,92,102375,0,-0,337,0.0,-0.0,0.0,0,0,0,0,220,14.9,10,5,9999,99999,9,999999999,0.0,999,999,99
2050,1,8,17,0,*?*?*?*?*?*?*?*?*?*?*?*?*?*?*?*?*?*?*?*?*?*?,12.1,11.2,97,102375,0,-0,332,0.0,-0.0,0.0,0,0,0,0,225,14.9,10,5,9999,99999,9,999999999,0.0,999,999,99
2050,1,8,18,0,*?*?*?*?*?*?*?*?*?*?*?*?*?*?*?*?*?*?*?*?*?*?,9.9,9.9,100,102375,0,-0,323,0.0,-0.0,0.0,0,0,0,0,230,16.0,10,5,9999,99999,9,999999999,0.0,999,999,99
2050,1,8,19,0,*?*?*?*?*?*?*?*?*?*?*?*?*?*?*?*?*?*?*?*?*?*?,10.7,10.7,100,102375,0,-0,326,0.0,-0.0,0.0,0,0,0,0,252,17.0,10,5,9999,99999,9,999999999,0.0,999,999,99
2050,1,8,20,0,*?*?*?*?*?*?*?*?*?*?*?*?*?*?*?*?*?*?*?*?*?*?,10.0,9.9,100,102375,0,-0,323,0.0,-0.0,0.0,0,0,0,0,273,16.0,10,5,9999,99999,9,999999999,0.0,999,999,99
2050,1,8,21,0,*?*?*?*?*?*?*?*?*?*?*?*?*?*?*?*?*?*?*?*?*?*?,9.6,9.6,100,102375,0,-0,321,0.0,-0.0,0.0,0,0,0,0,295,16.5,10,5,9999,99999,9,999999999,0.0,999,999,99
2050,1,8,22,0,*?*?*?*?*?*?*?*?*?*?*?*?*?*?*?*?*?*?*?*?*?*?,8.7,8.7,100,102375,0,-0,317,0.0,-0.0,0.0,0,0,0,0,317,14.4,10,5,9999,99999,9,999999999,0.0,999,999,99
2050,1,8,23,0,*?*?*?*?*?*?*?*?*?*?*?*?*?*?*?*?*?*?*?*?*?*?,8.6,8.5,100,102375,0,-0,317,0.0,-0.0,0.0,0,0,0,0,338,14.4,10,5,9999,99999,9,999999999,0.0,999,999,99
2050,1,8,24,0,*?*?*?*?*?*?*?*?*?*?*?*?*?*?*?*?*?*?*?*?*?*?,8.8,5.5,82,102375,0,-0,319,0.0,-0.0,0.0,0,0,0,0,200,5.7,10,5,9999,99999,9,999999999,0.0,999,999,99
2050,1,9,1,0,*?*?*?*?*?*?*?*?*?*?*?*?*?*?*?*?*?*?*?*?*?*?,8.7,8.7,100,102127,0,-0,317,0.0,-0.0,0.0,0,0,0,0,357,16.5,10,5,9999,99999,9,999999999,0.0,999,999,99
2050,1,9,2,0,*?*?*?*?*?*?*?*?*?*?*?*?*?*?*?*?*?*?*?*?*?*?,8.5,8.5,100,102127,0,-0,317,0.0,-0.0,0.0,0,0,0,0,353,9.3,10,5,9999,99999,9,999999999,0.0,999,999,99
2050,1,9,3,0,*?*?*?*?*?*?*?*?*?*?*?*?*?*?*?*?*?*?*?*?*?*?,8.3,8.3,100,102127,0,-0,316,0.0,-0.0,0.0,0,0,0,0,350,9.8,10,5,9999,99999,9,999999999,0.0,999,999,99
2050,1,9,4,0,*?*?*?*?*?*?*?*?*?*?*?*?*?*?*?*?*?*?*?*?*?*?,8.4,8.4,100,102127,0,-0,316,0.0,-0.0,0.0,0,0,0,0,347,8.8,10,5,9999,99999,9,999999999,0.0,999,999,99
2050,1,9,5,0,*?*?*?*?*?*?*?*?*?*?*?*?*?*?*?*?*?*?*?*?*?*?,8.6,8.5,100,102127,0,-0,317,0.0,-0.0,0.0,0,0,0,0,343,10.8,10,5,9999,99999,9,999999999,0.0,999,999,99
2050,1,9,6,0,*?*?*?*?*?*?*?*?*?*?*?*?*?*?*?*?*?*?*?*?*?*?,8.6,8.3,99,102127,0,-0,317,0.0,-0.0,0.0,0,0,0,0,340,10.3,10,5,9999,99999,9,999999999,0.0,999,999,99
2050,1,9,7,0,*?*?*?*?*?*?*?*?*?*?*?*?*?*?*?*?*?*?*?*?*?*?,8.6,8.4,99,102127,0,-0,317,0.0,-0.0,0.0,0,0,0,0,292,11.8,10,5,9999,99999,9,999999999,0.0,999,999,99
2050,1,9,8,0,*?*?*?*?*?*?*?*?*?*?*?*?*?*?*?*?*?*?*?*?*?*?,8.9,8.1,96,102127,28,1399,318,0.0,0.0,0.0,0,0,0,0,243,13.9,10,5,9999,99999,9,999999999,0.0,999,999,99
2050,1,9,9,0,*?*?*?*?*?*?*?*?*?*?*?*?*?*?*?*?*?*?*?*?*?*?,8.5,7.3,93,102127,197,1409,313,42.1,40.0,36.5,4688,2660,4356,769,195,9.3,9,5,9999,99999,9,999999999,0.0,999,999,99
2050,1,9,10,0,*?*?*?*?*?*?*?*?*?*?*?*?*?*?*?*?*?*?*?*?*?*?,9.0,7.6,91,102127,325,1411,315,85.3,49.3,74.0,9363,4153,8379,1944,147,12.9,9,5,9999,99999,9,999999999,0.0,999,999,99
2050,1,9,11,0,*?*?*?*?*?*?*?*?*?*?*?*?*?*?*?*?*?*?*?*?*?*?,9.2,8.1,94,102127,403,1412,320,64.3,0.0,64.3,7509,0,7528,2613,98,9.3,10,5,9999,99999,9,999999999,0.0,999,999,99
2050,1,9,12,0,*?*?*?*?*?*?*?*?*?*?*?*?*?*?*?*?*?*?*?*?*?*?,8.9,6.7,87,102127,426,1413,319,68.7,0.0,68.7,8023,0,8044,2812,50,7.7,10,5,9999,99999,9,999999999,1.0,999,999,99
2050,1,9,13,0,*?*?*?*?*?*?*?*?*?*?*?*?*?*?*?*?*?*?*?*?*?*?,9.2,6.1,81,102127,391,1411,316,107.7,51.7,93.3,11829,4555,10572,2508,60,15.5,9,5,9999,99999,9,999999999,1.5,999,999,99
2050,1,9,14,0,*?*?*?*?*?*?*?*?*?*?*?*?*?*?*?*?*?*?*?*?*?*?,9.0,5.1,77,102127,303,1414,315,77.6,48.2,67.3,8523,3962,7636,1757,70,13.4,9,5,9999,99999,9,999999999,0.8,999,999,99
2050,1,9,15,0,*?*?*?*?*?*?*?*?*?*?*?*?*?*?*?*?*?*?*?*?*?*?,9.3,7.0,87,102127,165,1410,321,18.0,0.0,18.0,2134,-0,2136,699,80,8.2,10,5,9999,99999,9,999999999,0.8,999,999,99
2050,1,9,16,0,*?*?*?*?*?*?*?*?*?*?*?*?*?*?*?*?*?*?*?*?*?*?,8.7,6.9,89,102127,0,-0,318,0.0,-0.0,0.0,0,0,0,0,90,13.4,10,5,9999,99999,9,999999999,0.0,999,999,99
2050,1,9,17,0,*?*?*?*?*?*?*?*?*?*?*?*?*?*?*?*?*?*?*?*?*?*?,9.2,8.1,94,102127,0,-0,320,0.0,-0.0,0.0,0,0,0,0,100,8.8,10,5,9999,99999,9,999999999,0.0,999,999,99
2050,1,9,18,0,*?*?*?*?*?*?*?*?*?*?*?*?*?*?*?*?*?*?*?*?*?*?,8.6,8.1,98,102127,0,-0,317,0.0,-0.0,0.0,0,0,0,0,110,13.4,10,5,9999,99999,9,999999999,0.0,999,999,99
2050,1,9,19,0,*?*?*?*?*?*?*?*?*?*?*?*?*?*?*?*?*?*?*?*?*?*?,8.4,8.3,99,102127,0,-0,316,0.0,-0.0,0.0,0,0,0,0,107,9.8,10,5,9999,99999,9,999999999,0.0,999,999,99
2050,1,9,20,0,*?*?*?*?*?*?*?*?*?*?*?*?*?*?*?*?*?*?*?*?*?*?,9.3,9.2,100,102127,0,-0,320,0.0,-0.0,0.0,0,0,0,0,103,9.3,10,5,9999,99999,9,999999999,0.1,999,999,99
2050,1,9,21,0,*?*?*?*?*?*?*?*?*?*?*?*?*?*?*?*?*?*?*?*?*?*?,8.6,8.7,100,102127,0,-0,317,0.0,-0.0,0.0,0,0,0,0,100,11.8,10,5,9999,99999,9,999999999,4.1,999,999,99
2050,1,9,22,0,*?*?*?*?*?*?*?*?*?*?*?*?*?*?*?*?*?*?*?*?*?*?,8.6,8.3,98,102127,0,-0,317,0.0,-0.0,0.0,0,0,0,0,97,9.3,10,5,9999,99999,9,999999999,1.8,999,999,99
2050,1,9,23,0,*?*?*?*?*?*?*?*?*?*?*?*?*?*?*?*?*?*?*?*?*?*?,8.9,8.4,97,102127,0,-0,318,0.0,-0.0,0.0,0,0,0,0,93,10.3,10,5,9999,99999,9,999999999,0.4,999,999,99
2050,1,9,24,0,*?*?*?*?*?*?*?*?*?*?*?*?*?*?*?*?*?*?*?*?*?*?,8.5,8.5,100,102127,0,-0,317,0.0,-0.0,0.0,0,0,0,0,360,13.9,10,5,9999,99999,9,999999999,0.0,999,999,99
2050,1,10,1,0,*?*?*?*?*?*?*?*?*?*?*?*?*?*?*?*?*?*?*?*?*?*?,9.2,6.2,82,101662,0,-0,320,0.0,-0.0,0.0,0,0,0,0,78,9.3,10,5,9999,99999,9,999999999,0.1,999,999,99
2050,1,10,2,0,*?*?*?*?*?*?*?*?*?*?*?*?*?*?*?*?*?*?*?*?*?*?,8.6,5.3,79,101662,0,-0,318,0.0,-0.0,0.0,0,0,0,0,67,7.7,10,5,9999,99999,9,999999999,1.2,999,999,99
2050,1,10,3,0,*?*?*?*?*?*?*?*?*?*?*?*?*?*?*?*?*?*?*?*?*?*?,7.9,5.1,82,101662,0,-0,315,0.0,-0.0,0.0,0,0,0,0,55,8.8,10,5,9999,99999,9,999999999,0.6,999,999,99
2050,1,10,4,0,*?*?*?*?*?*?*?*?*?*?*?*?*?*?*?*?*?*?*?*?*?*?,8.2,5.5,83,101662,0,-0,316,0.0,-0.0,0.0,0,0,0,0,43,9.8,10,5,9999,99999,9,999999999,0.0,999,999,99
2050,1,10,5,0,*?*?*?*?*?*?*?*?*?*?*?*?*?*?*?*?*?*?*?*?*?*?,8.5,5.9,83,101662,0,-0,317,0.0,-0.0,0.0,0,0,0,0,32,9.3,10,5,9999,99999,9,999999999,0.0,999,999,99
2050,1,10,6,0,*?*?*?*?*?*?*?*?*?*?*?*?*?*?*?*?*?*?*?*?*?*?,9.1,6.6,84,101662,0,-0,320,0.0,-0.0,0.0,0,0,0,0,20,9.8,10,5,9999,99999,9,999999999,0.0,999,999,99
2050,1,10,7,0,*?*?*?*?*?*?*?*?*?*?*?*?*?*?*?*?*?*?*?*?*?*?,9.3,6.6,83,101662,0,-0,321,0.0,-0.0,0.0,0,0,0,0,28,8.2,10,5,9999,99999,9,999999999,0.5,999,999,99
2050,1,10,8,0,*?*?*?*?*?*?*?*?*?*?*?*?*?*?*?*?*?*?*?*?*?*?,8.4,6.4,87,101662,30,1413,312,0.0,0.0,0.0,0,0,0,0,37,9.8,9,5,9999,99999,9,999999999,0.1,999,999,99
2050,1,10,9,0,*?*?*?*?*?*?*?*?*?*?*?*?*?*?*?*?*?*?*?*?*?*?,9.0,6.6,84,101662,200,1415,315,42.8,40.3,37.1,4768,2690,4431,782,45,11.3,9,5,9999,99999,9,999999999,0.1,999,999,99
2050,1,10,10,0,*?*?*?*?*?*?*?*?*?*?*?*?*?*?*?*?*?*?*?*?*?*?,10.3,8.5,88,101662,328,1413,321,86.2,49.4,74.7,9459,4172,8465,1966,53,10.3,9,5,9999,99999,9,999999999,0.0,999,999,99
2050,1,10,11,0,*?*?*?*?*?*?*?*?*?*?*?*?*?*?*?*?*?*?*?*?*?*?,11.4,8.4,82,101662,406,1412,326,112.7,52.1,97.7,12368,4664,11045,2640,62,11.3,9,5,9999,99999,9,999999999,0.0,999,999,99
2050,1,10,12,0,*?*?*?*?*?*?*?*?*?*?*?*?*?*?*?*?*?*?*?*?*?*?,12.2,7.9,75,101662,429,1412,330,120.4,52.7,104.4,13221,4781,11802,2847,70,11.3,9,5,9999,99999,9,999999999,0.0,999,999,99
2050,1,10,13,0,*?*?*?*?*?*?*?*?*?*?*?*?*?*?*?*?*?*?*?*?*?*?,12.0,7.0,71,101662,395,1412,333,62.7,0.0,62.7,7327,0,7345,2544,108,10.8,10,5,9999,99999,9,999999999,0.0,999,999,99
2050,1,10,14,0,*?*?*?*?*?*?*?*?*?*?*?*?*?*?*?*?*?*?*?*?*?*?,12.3,7.7,73,101662,307,1414,334,45.5,0.0,45.5,5312,0,5323,1797,147,13.4,10,5,9999,99999,9,999999999,0.0,999,999,99
2050,1,10,15,0,*?*?*?*?*?*?*?*?*?*?*?*?*?*?*?*?*?*?*?*?*?*?,12.1,7.3,72,101662,170,1416,333,18.8,0.0,18.8,2231,-0,2233,732,185,13.4,10,5,9999,99999,9,999999999,0.0,999,999,99
2050,1,10,16,0,*?*?*?*?*?*?*?*?*?*?*?*?*?*?*?*?*?*?*?*?*?*?,12.1,6.4,68,101662,0,-0,334,0.0,-0.0,0.0,0,0,0,0,223,12.9,10,5,9999,99999,9,999999999,1.0,999,999,99
2050,1,10,17,0,*?*?*?*?*?*?*?*?*?*?*?*?*?*?*?*?*?*?*?*?*?*?,10.8,6.6,75,101662,0,-0,327,0.0,-0.0,0.0,0,0,0,0,262,12.4,10,5,9999,99999,9,999999999,0.0,999,999,99
2050,1,10,18,0,*?*?*?*?*?*?*?*?*?*?*?*?*?*?*?*?*?*?*?*?*?*?,10.7,6.4,75,101662,0,-0,327,0.0,-0.0,0.0,0,0,0,0,300,11.8,10,5,9999,99999,9,999999999,0.0,999,999,99
2050,1,10,19,0,*?*?*?*?*?*?*?*?*?*?*?*?*?*?*?*?*?*?*?*?*?*?,11.1,6.2,72,101662,0,-0,329,0.0,-0.0,0.0,0,0,0,0,297,10.8,10,5,9999,99999,9,999999999,0.0,999,999,99
2050,1,10,20,0,*?*?*?*?*?*?*?*?*?*?*?*?*?*?*?*?*?*?*?*?*?*?,10.1,5.0,70,101662,0,-0,325,0.0,-0.0,0.0,0,0,0,0,293,10.8,10,5,9999,99999,9,999999999,0.0,999,999,99
2050,1,10,21,0,*?*?*?*?*?*?*?*?*?*?*?*?*?*?*?*?*?*?*?*?*?*?,9.9,5.0,71,101662,0,-0,324,0.0,-0.0,0.0,0,0,0,0,290,11.3,10,5,9999,99999,9,999999999,0.0,999,999,99
2050,1,10,22,0,*?*?*?*?*?*?*?*?*?*?*?*?*?*?*?*?*?*?*?*?*?*?,9.0,4.6,74,101662,0,-0,320,0.0,-0.0,0.0,0,0,0,0,287,11.3,10,5,9999,99999,9,999999999,0.0,999,999,99
2050,1,10,23,0,*?*?*?*?*?*?*?*?*?*?*?*?*?*?*?*?*?*?*?*?*?*?,8.6,4.1,73,101662,0,-0,318,0.0,-0.0,0.0,0,0,0,0,283,10.8,10,5,9999,99999,9,999999999,0.0,999,999,99
2050,1,10,24,0,*?*?*?*?*?*?*?*?*?*?*?*?*?*?*?*?*?*?*?*?*?*?,9.2,7.4,88,101662,0,-0,320,0.0,-0.0,0.0,0,0,0,0,90,7.7,10,5,9999,99999,9,999999999,0.3,999,999,99
2050,1,11,1,0,*?*?*?*?*?*?*?*?*?*?*?*?*?*?*?*?*?*?*?*?*?*?,7.0,4.3,83,101736,0,-0,311,0.0,-0.0,0.0,0,0,0,0,248,4.1,10,5,9999,99999,9,999999999,0.0,999,999,99
2050,1,11,2,0,*?*?*?*?*?*?*?*?*?*?*?*?*?*?*?*?*?*?*?*?*?*?,5.8,4.3,90,101736,0,-0,305,0.0,-0.0,0.0,0,0,0,0,217,3.6,10,5,9999,99999,9,999999999,0.0,999,999,99
2050,1,11,3,0,*?*?*?*?*?*?*?*?*?*?*?*?*?*?*?*?*?*?*?*?*?*?,6.0,4.6,91,101736,0,-0,306,0.0,-0.0,0.0,0,0,0,0,185,5.7,10,5,9999,99999,9,999999999,0.0,999,999,99
2050,1,11,4,0,*?*?*?*?*?*?*?*?*?*?*?*?*?*?*?*?*?*?*?*?*?*?,6.2,4.3,88,101736,0,-0,307,0.0,-0.0,0.0,0,0,0,0,153,10.3,10,5,9999,99999,9,999999999,0.0,999,999,99
2050,1,11,5,0,*?*?*?*?*?*?*?*?*?*?*?*?*?*?*?*?*?*?*?*?*?*?,7.2,4.5,83,101736,0,-0,312,0.0,-0.0,0.0,0,0,0,0,122,8.8,10,5,9999,99999,9,999999999,0.0,999,999,99
2050,1,11,6,0,*?*?*?*?*?*?*?*?*?*?*?*?*?*?*?*?*?*?*?*?*?*?,6.7,4.5,85,101736,0,-0,309,0.0,-0.0,0.0,0,0,0,0,90,9.8,10,5,9999,99999,9,999999999,0.0,999,999,99
2050,1,11,7,0,*?*?*?*?*?*?*?*?*?*?*?*?*?*?*?*?*?*?*?*?*?*?,6.4,5.1,92,101736,0,-0,308,0.0,-0.0,0.0,0,0,0,0,92,10.3,10,5,9999,99999,9,999999999,0.0,999,999,99
2050,1,11,8,0,*?*?*?*?*?*?*?*?*?*?*?*?*?*?*?*?*?*?*?*?*?*?,6.7,5.3,91,101736,32,1417,292,0.0,0.0,0.0,0,0,0,0,93,10.3,6,3,9999,99999,9,999999999,0.0,999,999,99
2050,1,11,9,0,*?*?*?*?*?*?*?*?*?*?*?*?*?*?*?*?*?*?*?*?*?*?,6.6,5.8,94,101736,202,1413,300,57.8,101.8,43.2,6187,6274,5291,777,95,11.3,8,4,9999,99999,9,999999999,0.0,999,999,99
2050,1,11,10,0,*?*?*?*?*?*?*?*?*?*?*?*?*?*?*?*?*?*?*?*?*?*?,7.9,5.8,86,101736,331,1414,310,87.1,49.5,75.5,9562,4192,8557,1989,97,10.8,9,5,9999,99999,9,999999999,0.0,999,999,99
2050,1,11,11,0,*?*?*?*?*?*?*?*?*?*?*?*?*?*?*?*?*?*?*?*?*?*?,8.2,5.8,85,101736,409,1411,312,113.8,52.2,98.6,12488,4681,11151,2668,98,10.8,9,5,9999,99999,9,999999999,0.0,999,999,99
2050,1,11,12,0,*?*?*?*?*?*?*?*?*?*?*?*?*?*?*?*?*?*?*?*?*?*?,8.7,4.6,76,101736,433,1413,305,190.5,221.9,122.5,20168,20155,14186,2458,100,8.2,7,4,9999,99999,9,999999999,0.0,999,999,99
2050,1,11,13,0,*?*?*?*?*?*?*?*?*?*?*?*?*?*?*?*?*?*?*?*?*?*?,8.9,4.3,73,101736,399,1412,305,172.7,218.2,111.1,18275,19205,12926,2200,115,10.8,7,4,9999,99999,9,999999999,0.0,999,999,99
2050,1,11,14,0,*?*?*?*?*?*?*?*?*?*?*?*?*?*?*?*?*?*?*?*?*?*?,9.1,3.8,69,101736,311,1413,301,139.7,284.3,77.1,14497,22195,9970,1416,130,10.3,6,3,9999,99999,9,999999999,0.0,999,999,99
2050,1,11,15,0,*?*?*?*?*?*?*?*?*?*?*?*?*?*?*?*?*?*?*?*?*?*?,9.0,3.8,70,101736,174,1413,320,19.6,0.0,19.6,2329,-0,2331,764,145,13.4,10,5,9999,99999,9,999999999,0.0,999,999,99
2050,1,11,16,0,*?*?*?*?*?*?*?*?*?*?*?*?*?*?*?*?*?*?*?*?*?*?,8.6,5.1,79,101736,0,-0,318,0.0,-0.0,0.0,0,0,0,0,160,14.4,10,5,9999,99999,9,999999999,0.0,999,999,99
2050,1,11,17,0,*?*?*?*?*?*?*?*?*?*?*?*?*?*?*?*?*?*?*?*?*?*?,8.1,4.6,79,101736,0,-0,316,0.0,-0.0,0.0,0,0,0,0,175,14.4,10,5,9999,99999,9,999999999,0.0,999,999,99
2050,1,11,18,0,*?*?*?*?*?*?*?*?*?*?*?*?*?*?*?*?*?*?*?*?*?*?,7.7,4.6,81,101736,0,-0,314,0.0,-0.0,0.0,0,0,0,0,190,14.4,10,5,9999,99999,9,999999999,0.0,999,999,99
2050,1,11,19,0,*?*?*?*?*?*?*?*?*?*?*?*?*?*?*?*?*?*?*?*?*?*?,7.9,5.1,83,101736,0,-0,315,0.0,-0.0,0.0,0,0,0,0,182,14.4,10,5,9999,99999,9,999999999,0.0,999,999,99
2050,1,11,20,0,*?*?*?*?*?*?*?*?*?*?*?*?*?*?*?*?*?*?*?*?*?*?,7.3,5.3,87,101736,0,-0,312,0.0,-0.0,0.0,0,0,0,0,173,13.9,10,5,9999,99999,9,999999999,0.0,999,999,99
2050,1,11,21,0,*?*?*?*?*?*?*?*?*?*?*?*?*?*?*?*?*?*?*?*?*?*?,7.2,5.8,91,101736,0,-0,311,0.0,-0.0,0.0,0,0,0,0,165,15.5,10,5,9999,99999,9,999999999,0.0,999,999,99
2050,1,11,22,0,*?*?*?*?*?*?*?*?*?*?*?*?*?*?*?*?*?*?*?*?*?*?,6.9,5.8,92,101736,0,-0,310,0.0,-0.0,0.0,0,0,0,0,157,10.3,10,5,9999,99999,9,999999999,0.0,999,999,99
2050,1,11,23,0,*?*?*?*?*?*?*?*?*?*?*?*?*?*?*?*?*?*?*?*?*?*?,6.0,5.1,94,101736,0,-0,306,0.0,-0.0,0.0,0,0,0,0,148,5.7,10,5,9999,99999,9,999999999,0.0,999,999,99
2050,1,11,24,0,*?*?*?*?*?*?*?*?*?*?*?*?*?*?*?*?*?*?*?*?*?*?,8.2,4.1,76,101736,0,-0,316,0.0,-0.0,0.0,0,0,0,0,280,3.6,10,5,9999,99999,9,999999999,0.0,999,999,99
2050,1,12,1,0,*?*?*?*?*?*?*?*?*?*?*?*?*?*?*?*?*?*?*?*?*?*?,3.5,1.0,85,100438,0,-0,296,0.0,-0.0,0.0,0,0,0,0,142,10.8,10,5,9999,99999,9,999999999,0.0,999,999,99
2050,1,12,2,0,*?*?*?*?*?*?*?*?*?*?*?*?*?*?*?*?*?*?*?*?*?*?,2.2,-1.1,78,100438,0,-0,291,0.0,-0.0,0.0,0,0,0,0,143,11.8,10,5,9999,99999,9,999999999,0.0,999,999,99
2050,1,12,3,0,*?*?*?*?*?*?*?*?*?*?*?*?*?*?*?*?*?*?*?*?*?*?,2.4,-0.8,79,100438,0,-0,292,0.0,-0.0,0.0,0,0,0,0,145,11.3,10,5,9999,99999,9,999999999,0.0,999,999,99
2050,1,12,4,0,*?*?*?*?*?*?*?*?*?*?*?*?*?*?*?*?*?*?*?*?*?*?,1.6,-0.8,83,100438,0,-0,288,0.0,-0.0,0.0,0,0,0,0,147,7.7,10,5,9999,99999,9,999999999,0.0,999,999,99
2050,1,12,5,0,*?*?*?*?*?*?*?*?*?*?*?*?*?*?*?*?*?*?*?*?*?*?,0.9,-1.5,82,100438,0,-0,285,0.0,-0.0,0.0,0,0,0,0,148,7.2,10,5,9999,99999,9,999999999,0.0,999,999,99
2050,1,12,6,0,*?*?*?*?*?*?*?*?*?*?*?*?*?*?*?*?*?*?*?*?*?*?,1.3,-1.5,81,100438,0,-0,287,0.0,-0.0,0.0,0,0,0,0,150,8.2,10,5,9999,99999,9,999999999,0.0,999,999,99
2050,1,12,7,0,*?*?*?*?*?*?*?*?*?*?*?*?*?*?*?*?*?*?*?*?*?*?,1.7,-0.4,85,100438,0,-0,289,0.0,-0.0,0.0,0,0,0,0,158,12.9,10,5,9999,99999,9,999999999,0.0,999,999,99
2050,1,12,8,0,*?*?*?*?*?*?*?*?*?*?*?*?*?*?*?*?*?*?*?*?*?*?,1.9,-0.0,87,100438,34,1414,284,0.0,0.0,0.0,0,0,0,0,167,8.2,9,5,9999,99999,9,999999999,0.0,999,999,99
2050,1,12,9,0,*?*?*?*?*?*?*?*?*?*?*?*?*?*?*?*?*?*?*?*?*?*?,2.7,0.8,88,100438,204,1409,288,44.4,40.8,38.5,4944,2760,4591,813,175,10.8,9,5,9999,99999,9,999999999,0.0,999,999,99
2050,1,12,10,0,*?*?*?*?*?*?*?*?*?*?*?*?*?*?*?*?*?*?*?*?*?*?,3.8,1.3,84,100438,334,1414,292,88.1,49.6,76.4,9672,4214,8654,2014,183,7.7,9,5,9999,99999,9,999999999,0.0,999,999,99
2050,1,12,11,0,*?*?*?*?*?*?*?*?*?*?*?*?*?*?*?*?*?*?*?*?*?*?,5.0,2.3,83,100438,413,1413,297,114.9,52.3,99.6,12614,4699,11263,2700,192,8.2,9,5,9999,99999,9,999999999,0.0,999,999,99
2050,1,12,12,0,*?*?*?*?*?*?*?*?*?*?*?*?*?*?*?*?*?*?*?*?*?*?,6.1,3.8,85,100438,437,1414,298,162.9,132.8,121.9,17763,12214,13959,2732,200,9.3,8,4,9999,99999,9,999999999,0.0,999,999,99
2050,1,12,13,0,*?*?*?*?*?*?*?*?*?*?*?*?*?*?*?*?*?*?*?*?*?*?,5.8,3.8,87,100438,403,1411,301,111.7,52.0,96.8,12259,4648,10949,2614,190,9.3,9,5,9999,99999,9,999999999,0.0,999,999,99
2050,1,12,14,0,*?*?*?*?*?*?*?*?*?*?*?*?*?*?*?*?*?*?*?*?*?*?,6.2,3.6,84,100438,315,1411,294,128.3,205.2,82.5,13582,16256,9746,1581,180,10.8,7,4,9999,99999,9,999999999,0.0,999,999,99
2050,1,12,15,0,*?*?*?*?*?*?*?*?*?*?*?*?*?*?*?*?*?*?*?*?*?*?,6.1,4.1,88,100438,178,1409,293,55.8,157.7,35.9,5904,9294,4924,634,170,7.2,7,4,9999,99999,9,999999999,0.0,999,999,99
2050,1,12,16,0,*?*?*?*?*?*?*?*?*?*?*?*?*?*?*?*?*?*?*?*?*?*?,5.8,4.1,90,100438,2,1317,305,0.0,0.0,0.0,0,0,0,0,160,10.8,10,5,9999,99999,9,999999999,0.0,999,999,99
2050,1,12,17,0,*?*?*?*?*?*?*?*?*?*?*?*?*?*?*?*?*?*?*?*?*?*?,5.2,3.2,87,100438,0,-0,303,0.0,-0.0,0.0,0,0,0,0,150,9.8,10,5,9999,99999,9,999999999,0.0,999,999,99
2050,1,12,18,0,*?*?*?*?*?*?*?*?*?*?*?*?*?*?*?*?*?*?*?*?*?*?,4.5,3.0,91,100438,0,-0,300,0.0,-0.0,0.0,0,0,0,0,140,8.8,10,5,9999,99999,9,999999999,0.0,999,999,99
2050,1,12,19,0,*?*?*?*?*?*?*?*?*?*?*?*?*?*?*?*?*?*?*?*?*?*?,4.0,2.5,91,100438,0,-0,298,0.0,-0.0,0.0,0,0,0,0,130,9.8,10,5,9999,99999,9,999999999,0.0,999,999,99
2050,1,12,20,0,*?*?*?*?*?*?*?*?*?*?*?*?*?*?*?*?*?*?*?*?*?*?,2.7,1.3,90,100438,0,-0,293,0.0,-0.0,0.0,0,0,0,0,120,10.8,10,5,9999,99999,9,999999999,0.0,999,999,99
2050,1,12,21,0,*?*?*?*?*?*?*?*?*?*?*?*?*?*?*?*?*?*?*?*?*?*?,2.7,1.7,93,100438,0,-0,292,0.0,-0.0,0.0,0,0,0,0,110,11.3,10,5,9999,99999,9,999999999,0.0,999,999,99
2050,1,12,22,0,*?*?*?*?*?*?*?*?*?*?*?*?*?*?*?*?*?*?*?*?*?*?,2.5,2.3,99,100438,0,-0,292,0.0,-0.0,0.0,0,0,0,0,100,12.4,10,5,9999,99999,9,999999999,0.0,999,999,99
2050,1,12,23,0,*?*?*?*?*?*?*?*?*?*?*?*?*?*?*?*?*?*?*?*?*?*?,2.8,2.5,98,100438,0,-0,293,0.0,-0.0,0.0,0,0,0,0,90,10.3,10,5,9999,99999,9,999999999,0.0,999,999,99
2050,1,12,24,0,*?*?*?*?*?*?*?*?*?*?*?*?*?*?*?*?*?*?*?*?*?*?,5.2,3.2,88,100438,0,-0,303,0.0,-0.0,0.0,0,0,0,0,140,9.8,10,5,9999,99999,9,999999999,0.0,999,999,99
2050,1,13,1,0,*?*?*?*?*?*?*?*?*?*?*?*?*?*?*?*?*?*?*?*?*?*?,3.9,3.9,100,101930,0,-0,297,0.0,-0.0,0.0,0,0,0,0,70,2.1,10,5,9999,99999,9,999999999,0.0,999,999,99
2050,1,13,2,0,*?*?*?*?*?*?*?*?*?*?*?*?*?*?*?*?*?*?*?*?*?*?,4.8,4.8,100,101930,0,-0,301,0.0,-0.0,0.0,0,0,0,0,60,1.0,10,5,9999,99999,9,999999999,2.4,999,999,99
2050,1,13,3,0,*?*?*?*?*?*?*?*?*?*?*?*?*?*?*?*?*?*?*?*?*?*?,3.5,3.4,100,101930,0,-0,296,0.0,-0.0,0.0,0,0,0,0,50,2.1,10,5,9999,99999,9,999999999,4.4,999,999,99
2050,1,13,4,0,*?*?*?*?*?*?*?*?*?*?*?*?*?*?*?*?*?*?*?*?*?*?,3.2,3.2,100,101930,0,-0,294,0.0,-0.0,0.0,0,0,0,0,40,1.0,10,5,9999,99999,9,999999999,0.7,999,999,99
2050,1,13,5,0,*?*?*?*?*?*?*?*?*?*?*?*?*?*?*?*?*?*?*?*?*?*?,2.9,2.9,100,101930,0,-0,293,0.0,-0.0,0.0,0,0,0,0,30,4.6,10,5,9999,99999,9,999999999,0.2,999,999,99
2050,1,13,6,0,*?*?*?*?*?*?*?*?*?*?*?*?*?*?*?*?*?*?*?*?*?*?,3.4,3.4,100,101930,0,-0,295,0.0,-0.0,0.0,0,0,0,0,20,6.2,10,5,9999,99999,9,999999999,0.1,999,999,99
2050,1,13,7,0,*?*?*?*?*?*?*?*?*?*?*?*?*?*?*?*?*?*?*?*?*?*?,3.7,3.8,100,101930,0,-0,296,0.0,-0.0,0.0,0,0,0,0,25,6.7,10,5,9999,99999,9,999999999,0.0,999,999,99
2050,1,13,8,0,*?*?*?*?*?*?*?*?*?*?*?*?*?*?*?*?*?*?*?*?*?*?,3.4,3.4,100,101930,36,1405,295,0.0,0.0,0.0,0,0,0,0,30,8.8,10,5,9999,99999,9,999999999,0.0,999,999,99
2050,1,13,9,0,*?*?*?*?*?*?*?*?*?*?*?*?*?*?*?*?*?*?*?*?*?*?,4.2,4.1,100,101930,207,1412,298,26.1,0.0,26.1,3072,0,3076,1014,35,9.8,10,5,9999,99999,9,999999999,0.0,999,999,99
2050,1,13,10,0,*?*?*?*?*?*?*?*?*?*?*?*?*?*?*?*?*?*?*?*?*?*?,7.0,6.2,100,101930,337,1413,310,51.3,0.0,51.3,5994,0,6007,2046,40,13.9,10,5,9999,99999,9,999999999,0.2,999,999,99
2050,1,13,11,0,*?*?*?*?*?*?*?*?*?*?*?*?*?*?*?*?*?*?*?*?*?*?,10.3,7.6,100,101930,416,1411,325,66.8,0.0,66.8,7811,0,7831,2729,45,11.3,10,5,9999,99999,9,999999999,0.2,999,999,99
2050,1,13,12,0,*?*?*?*?*?*?*?*?*?*?*?*?*?*?*?*?*?*?*?*?*?*?,11.9,8.1,100,101930,440,1411,332,71.5,0.0,71.5,8367,0,8389,2945,50,13.9,10,5,9999,99999,9,999999999,0.0,999,999,99
2050,1,13,13,0,*?*?*?*?*?*?*?*?*?*?*?*?*?*?*?*?*?*?*?*?*?*?,11.9,9.2,100,101930,407,1410,332,65.1,0.0,65.1,7608,0,7627,2651,55,13.9,10,5,9999,99999,9,999999999,0.4,999,999,99
2050,1,13,14,0,*?*?*?*?*?*?*?*?*?*?*?*?*?*?*?*?*?*?*?*?*?*?,12.0,7.7,98,101930,320,1413,333,48.0,0.0,48.0,5606,0,5618,1905,60,16.0,10,5,9999,99999,9,999999999,1.2,999,999,99
2050,1,13,15,0,*?*?*?*?*?*?*?*?*?*?*?*?*?*?*?*?*?*?*?*?*?*?,11.9,7.7,99,101930,183,1412,332,21.4,0.0,21.4,2533,-0,2536,833,65,13.4,10,5,9999,99999,9,999999999,0.6,999,999,99
2050,1,13,16,0,*?*?*?*?*?*?*?*?*?*?*?*?*?*?*?*?*?*?*?*?*?*?,11.3,8.0,100,101930,7,1454,329,0.0,0.0,0.0,0,0,0,0,70,16.0,10,5,9999,99999,9,999999999,1.1,999,999,99
2050,1,13,17,0,*?*?*?*?*?*?*?*?*?*?*?*?*?*?*?*?*?*?*?*?*?*?,8.9,6.7,100,101930,0,-0,319,0.0,-0.0,0.0,0,0,0,0,75,17.0,10,5,9999,99999,9,999999999,0.0,999,999,99
2050,1,13,18,0,*?*?*?*?*?*?*?*?*?*?*?*?*?*?*?*?*?*?*?*?*?*?,7.6,6.7,100,101930,0,-0,313,0.0,-0.0,0.0,0,0,0,0,80,13.9,10,5,9999,99999,9,999999999,0.0,999,999,99
2050,1,13,19,0,*?*?*?*?*?*?*?*?*?*?*?*?*?*?*?*?*?*?*?*?*?*?,6.8,6.7,100,101930,0,-0,309,0.0,-0.0,0.0,0,0,0,0,80,11.8,10,5,9999,99999,9,999999999,0.0,999,999,99
2050,1,13,20,0,*?*?*?*?*?*?*?*?*?*?*?*?*?*?*?*?*?*?*?*?*?*?,6.6,6.4,100,101930,0,-0,309,0.0,-0.0,0.0,0,0,0,0,80,10.8,10,5,9999,99999,9,999999999,0.0,999,999,99
2050,1,13,21,0,*?*?*?*?*?*?*?*?*?*?*?*?*?*?*?*?*?*?*?*?*?*?,5.1,5.1,100,101930,0,-0,302,0.0,-0.0,0.0,0,0,0,0,80,9.3,10,5,9999,99999,9,999999999,0.0,999,999,99
2050,1,13,22,0,*?*?*?*?*?*?*?*?*?*?*?*?*?*?*?*?*?*?*?*?*?*?,4.7,4.6,100,101930,0,-0,301,0.0,-0.0,0.0,0,0,0,0,80,8.8,10,5,9999,99999,9,999999999,0.0,999,999,99
2050,1,13,23,0,*?*?*?*?*?*?*?*?*?*?*?*?*?*?*?*?*?*?*?*?*?*?,6.2,5.9,100,101930,0,-0,307,0.0,-0.0,0.0,0,0,0,0,80,8.8,10,5,9999,99999,9,999999999,0.0,999,999,99
2050,1,13,24,0,*?*?*?*?*?*?*?*?*?*?*?*?*?*?*?*?*?*?*?*?*?*?,3.0,3.0,100,101930,0,-0,294,0.0,-0.0,0.0,0,0,0,0,80,2.6,10,5,9999,99999,9,999999999,0.2,999,999,99
2050,1,14,1,0,*?*?*?*?*?*?*?*?*?*?*?*?*?*?*?*?*?*?*?*?*?*?,8.1,5.5,82,101479,0,-0,315,0.0,-0.0,0.0,0,0,0,0,72,9.8,10,5,9999,99999,9,999999999,0.0,999,999,99
2050,1,14,2,0,*?*?*?*?*?*?*?*?*?*?*?*?*?*?*?*?*?*?*?*?*?*?,8.0,5.1,81,101479,0,-0,315,0.0,-0.0,0.0,0,0,0,0,63,11.3,10,5,9999,99999,9,999999999,0.0,999,999,99
2050,1,14,3,0,*?*?*?*?*?*?*?*?*?*?*?*?*?*?*?*?*?*?*?*?*?*?,7.7,5.1,83,101479,0,-0,314,0.0,-0.0,0.0,0,0,0,0,55,12.9,10,5,9999,99999,9,999999999,0.1,999,999,99
2050,1,14,4,0,*?*?*?*?*?*?*?*?*?*?*?*?*?*?*?*?*?*?*?*?*?*?,8.2,4.8,78,101479,0,-0,316,0.0,-0.0,0.0,0,0,0,0,47,10.3,10,5,9999,99999,9,999999999,0.1,999,999,99
2050,1,14,5,0,*?*?*?*?*?*?*?*?*?*?*?*?*?*?*?*?*?*?*?*?*?*?,8.5,5.3,79,101479,0,-0,317,0.0,-0.0,0.0,0,0,0,0,38,11.8,10,5,9999,99999,9,999999999,1.1,999,999,99
2050,1,14,6,0,*?*?*?*?*?*?*?*?*?*?*?*?*?*?*?*?*?*?*?*?*?*?,8.3,5.1,80,101479,0,-0,316,0.0,-0.0,0.0,0,0,0,0,30,11.8,10,5,9999,99999,9,999999999,2.4,999,999,99
2050,1,14,7,0,*?*?*?*?*?*?*?*?*?*?*?*?*?*?*?*?*?*?*?*?*?*?,8.4,5.8,82,101479,0,-0,317,0.0,-0.0,0.0,0,0,0,0,85,10.3,10,5,9999,99999,9,999999999,0.2,999,999,99
2050,1,14,8,0,*?*?*?*?*?*?*?*?*?*?*?*?*?*?*?*?*?*?*?*?*?*?,8.3,5.3,80,101479,39,1427,316,0.0,0.0,0.0,0,0,0,0,140,8.2,10,5,9999,99999,9,999999999,0.5,999,999,99
2050,1,14,9,0,*?*?*?*?*?*?*?*?*?*?*?*?*?*?*?*?*?*?*?*?*?*?,8.6,4.8,76,101479,210,1413,309,61.4,104.0,45.9,6563,6549,5608,830,195,10.3,8,4,9999,99999,9,999999999,0.3,999,999,99
2050,1,14,10,0,*?*?*?*?*?*?*?*?*?*?*?*?*?*?*?*?*?*?*?*?*?*?,9.4,5.1,74,101479,340,1412,317,90.3,49.9,78.3,9910,4257,8866,2067,250,8.2,9,5,9999,99999,9,999999999,0.1,999,999,99
2050,1,14,11,0,*?*?*?*?*?*?*?*?*?*?*?*?*?*?*?*?*?*?*?*?*?*?,10.5,6.1,73,101479,420,1412,322,117.4,52.5,101.8,12884,4736,11503,2765,305,10.3,9,5,9999,99999,9,999999999,0.0,999,999,99
2050,1,14,12,0,*?*?*?*?*?*?*?*?*?*?*?*?*?*?*?*?*?*?*?*?*?*?,10.6,5.6,71,101479,444,1410,322,125.7,53.1,109.0,13844,4767,12371,2988,360,10.3,9,5,9999,99999,9,999999999,4.8,999,999,99
2050,1,14,13,0,*?*?*?*?*?*?*?*?*?*?*?*?*?*?*?*?*?*?*?*?*?*?,10.7,6.2,73,101479,412,1412,327,66.0,0.0,66.0,7706,0,7726,2691,353,11.8,10,5,9999,99999,9,999999999,1.7,999,999,99
2050,1,14,14,0,*?*?*?*?*?*?*?*?*?*?*?*?*?*?*?*?*?*?*?*?*?*?,10.4,5.6,72,101479,324,1411,326,48.9,0.0,48.9,5713,0,5725,1942,347,9.8,10,5,9999,99999,9,999999999,0.2,999,999,99
2050,1,14,15,0,*?*?*?*?*?*?*?*?*?*?*?*?*?*?*?*?*?*?*?*?*?*?,10.8,6.7,75,101479,188,1414,323,38.8,38.8,33.7,4334,2517,4032,708,340,11.3,9,5,9999,99999,9,999999999,0.0,999,999,99
2050,1,14,16,0,*?*?*?*?*?*?*?*?*?*?*?*?*?*?*?*?*?*?*?*?*?*?,10.7,7.4,79,101479,12,1466,327,0.0,0.0,0.0,0,0,0,0,333,8.8,10,5,9999,99999,9,999999999,0.0,999,999,99
2050,1,14,17,0,*?*?*?*?*?*?*?*?*?*?*?*?*?*?*?*?*?*?*?*?*?*?,10.0,6.9,79,101479,0,-0,324,0.0,-0.0,0.0,0,0,0,0,327,7.2,10,5,9999,99999,9,999999999,0.0,999,999,99
2050,1,14,18,0,*?*?*?*?*?*?*?*?*?*?*?*?*?*?*?*?*?*?*?*?*?*?,9.5,6.7,82,101479,0,-0,321,0.0,-0.0,0.0,0,0,0,0,320,5.2,10,5,9999,99999,9,999999999,0.0,999,999,99
2050,1,14,19,0,*?*?*?*?*?*?*?*?*?*?*?*?*?*?*?*?*?*?*?*?*?*?,9.6,7.1,84,101479,0,-0,322,0.0,-0.0,0.0,0,0,0,0,318,6.2,10,5,9999,99999,9,999999999,0.0,999,999,99
2050,1,14,20,0,*?*?*?*?*?*?*?*?*?*?*?*?*?*?*?*?*?*?*?*?*?*?,9.5,7.3,85,101479,0,-0,321,0.0,-0.0,0.0,0,0,0,0,317,5.7,10,5,9999,99999,9,999999999,0.0,999,999,99
2050,1,14,21,0,*?*?*?*?*?*?*?*?*?*?*?*?*?*?*?*?*?*?*?*?*?*?,9.4,6.6,81,101479,0,-0,321,0.0,-0.0,0.0,0,0,0,0,315,5.7,10,5,9999,99999,9,999999999,0.0,999,999,99
2050,1,14,22,0,*?*?*?*?*?*?*?*?*?*?*?*?*?*?*?*?*?*?*?*?*?*?,8.7,5.8,81,101479,0,-0,318,0.0,-0.0,0.0,0,0,0,0,313,2.6,10,5,9999,99999,9,999999999,0.1,999,999,99
2050,1,14,23,0,*?*?*?*?*?*?*?*?*?*?*?*?*?*?*?*?*?*?*?*?*?*?,7.7,4.6,81,101479,0,-0,314,0.0,-0.0,0.0,0,0,0,0,312,4.1,10,5,9999,99999,9,999999999,0.0,999,999,99
2050,1,14,24,0,*?*?*?*?*?*?*?*?*?*?*?*?*?*?*?*?*?*?*?*?*?*?,7.7,5.6,86,101479,0,-0,314,0.0,-0.0,0.0,0,0,0,0,80,8.8,10,5,9999,99999,9,999999999,0.1,999,999,99
2050,1,15,1,0,*?*?*?*?*?*?*?*?*?*?*?*?*?*?*?*?*?*?*?*?*?*?,3.2,-0.2,79,101151,0,-0,295,0.0,-0.0,0.0,0,0,0,0,313,8.2,10,5,9999,99999,9,999999999,0.0,999,999,99
2050,1,15,2,0,*?*?*?*?*?*?*?*?*?*?*?*?*?*?*?*?*?*?*?*?*?*?,1.4,-2.9,72,101151,0,-0,288,0.0,-0.0,0.0,0,0,0,0,317,9.3,10,5,9999,99999,9,999999999,0.0,999,999,99
2050,1,15,3,0,*?*?*?*?*?*?*?*?*?*?*?*?*?*?*?*?*?*?*?*?*?*?,1.2,-2.9,73,101151,0,-0,287,0.0,-0.0,0.0,0,0,0,0,320,8.8,10,5,9999,99999,9,999999999,0.4,999,999,99
2050,1,15,4,0,*?*?*?*?*?*?*?*?*?*?*?*?*?*?*?*?*?*?*?*?*?*?,0.8,-3.4,71,101151,0,-0,285,0.0,-0.0,0.0,0,0,0,0,323,7.2,10,5,9999,99999,9,999999999,0.0,999,999,99
2050,1,15,5,0,*?*?*?*?*?*?*?*?*?*?*?*?*?*?*?*?*?*?*?*?*?*?,0.4,-3.9,70,101151,0,-0,284,0.0,-0.0,0.0,0,0,0,0,327,8.2,10,5,9999,99999,9,999999999,0.0,999,999,99
2050,1,15,6,0,*?*?*?*?*?*?*?*?*?*?*?*?*?*?*?*?*?*?*?*?*?*?,0.8,-3.7,70,101151,0,-0,285,0.0,-0.0,0.0,0,0,0,0,330,10.8,10,5,9999,99999,9,999999999,0.0,999,999,99
2050,1,15,7,0,*?*?*?*?*?*?*?*?*?*?*?*?*?*?*?*?*?*?*?*?*?*?,1.2,-3.9,66,101151,0,-0,287,0.0,-0.0,0.0,0,0,0,0,332,10.8,10,5,9999,99999,9,999999999,0.1,999,999,99
2050,1,15,8,0,*?*?*?*?*?*?*?*?*?*?*?*?*?*?*?*?*?*?*?*?*?*?,1.4,-3.9,65,101151,41,1406,276,0.0,0.0,0.0,0,0,0,0,333,10.3,8,4,9999,99999,9,999999999,0.0,999,999,99
2050,1,15,9,0,*?*?*?*?*?*?*?*?*?*?*?*?*?*?*?*?*?*?*?*?*?*?,1.7,-3.9,64,101151,213,1413,278,62.7,104.8,46.9,6703,6676,5717,850,335,12.4,8,4,9999,99999,9,999999999,0.0,999,999,99
2050,1,15,10,0,*?*?*?*?*?*?*?*?*?*?*?*?*?*?*?*?*?*?*?*?*?*?,2.0,-3.7,64,101151,343,1410,285,91.5,50.0,79.3,10038,4283,8978,2096,337,10.3,9,5,9999,99999,9,999999999,0.0,999,999,99
2050,1,15,11,0,*?*?*?*?*?*?*?*?*?*?*?*?*?*?*?*?*?*?*?*?*?*?,4.1,-2.7,60,101151,424,1412,288,157.3,132.0,117.6,17147,12030,13486,2627,338,9.3,8,4,9999,99999,9,999999999,0.0,999,999,99
2050,1,15,12,0,*?*?*?*?*?*?*?*?*?*?*?*?*?*?*?*?*?*?*?*?*?*?,4.9,-2.9,56,101151,449,1413,291,168.4,133.5,126.0,18363,12384,14418,2835,340,7.7,8,4,9999,99999,9,999999999,0.0,999,999,99
2050,1,15,13,0,*?*?*?*?*?*?*?*?*?*?*?*?*?*?*?*?*?*?*?*?*?*?,4.9,-3.1,54,101151,416,1410,297,116.2,52.4,100.7,12752,4718,11386,2732,290,7.2,9,5,9999,99999,9,999999999,0.0,999,999,99
2050,1,15,14,0,*?*?*?*?*?*?*?*?*?*?*?*?*?*?*?*?*?*?*?*?*?*?,4.5,-5.3,46,101151,329,1412,295,86.6,49.4,75.1,9506,4181,8507,1976,240,4.6,9,5,9999,99999,9,999999999,0.0,999,999,99
2050,1,15,15,0,*?*?*?*?*?*?*?*?*?*?*?*?*?*?*?*?*?*?*?*?*?*?,4.6,-5.0,48,101151,193,1415,302,23.3,0.0,23.3,2750,-0,2753,905,190,3.1,10,5,9999,99999,9,999999999,0.0,999,999,99
2050,1,15,16,0,*?*?*?*?*?*?*?*?*?*?*?*?*?*?*?*?*?*?*?*?*?*?,4.6,-4.5,49,101151,16,1376,302,0.0,0.0,0.0,0,0,0,0,140,4.1,10,5,9999,99999,9,999999999,0.1,999,999,99
2050,1,15,17,0,*?*?*?*?*?*?*?*?*?*?*?*?*?*?*?*?*?*?*?*?*?*?,3.4,-4.8,52,101151,0,-0,296,0.0,-0.0,0.0,0,0,0,0,90,7.2,10,5,9999,99999,9,999999999,0.1,999,999,99
2050,1,15,18,0,*?*?*?*?*?*?*?*?*?*?*?*?*?*?*?*?*?*?*?*?*?*?,2.7,-4.8,56,101151,0,-0,293,0.0,-0.0,0.0,0,0,0,0,40,7.7,10,5,9999,99999,9,999999999,0.0,999,999,99
2050,1,15,19,0,*?*?*?*?*?*?*?*?*?*?*?*?*?*?*?*?*?*?*?*?*?*?,2.7,-4.2,58,101151,0,-0,293,0.0,-0.0,0.0,0,0,0,0,50,9.3,10,5,9999,99999,9,999999999,0.0,999,999,99
2050,1,15,20,0,*?*?*?*?*?*?*?*?*?*?*?*?*?*?*?*?*?*?*?*?*?*?,2.2,-4.8,58,101151,0,-0,291,0.0,-0.0,0.0,0,0,0,0,60,11.3,10,5,9999,99999,9,999999999,0.0,999,999,99
2050,1,15,21,0,*?*?*?*?*?*?*?*?*?*?*?*?*?*?*?*?*?*?*?*?*?*?,2.4,-4.5,58,101151,0,-0,292,0.0,-0.0,0.0,0,0,0,0,70,8.8,10,5,9999,99999,9,999999999,0.0,999,999,99
2050,1,15,22,0,*?*?*?*?*?*?*?*?*?*?*?*?*?*?*?*?*?*?*?*?*?*?,3.3,-3.9,57,101151,0,-0,296,0.0,-0.0,0.0,0,0,0,0,80,7.7,10,5,9999,99999,9,999999999,0.0,999,999,99
2050,1,15,23,0,*?*?*?*?*?*?*?*?*?*?*?*?*?*?*?*?*?*?*?*?*?*?,3.7,-2.9,61,101151,0,-0,297,0.0,-0.0,0.0,0,0,0,0,90,7.7,10,5,9999,99999,9,999999999,0.0,999,999,99
2050,1,15,24,0,*?*?*?*?*?*?*?*?*?*?*?*?*?*?*?*?*?*?*?*?*?*?,5.9,2.5,79,101151,0,-0,306,0.0,-0.0,0.0,0,0,0,0,310,8.2,10,5,9999,99999,9,999999999,0.0,999,999,99
2050,1,16,1,0,*?*?*?*?*?*?*?*?*?*?*?*?*?*?*?*?*?*?*?*?*?*?,4.7,-0.8,66,101016,0,-0,301,0.0,-0.0,0.0,0,0,0,0,102,6.2,10,5,9999,99999,9,999999999,0.0,999,999,99
2050,1,16,2,0,*?*?*?*?*?*?*?*?*?*?*?*?*?*?*?*?*?*?*?*?*?*?,5.2,-0.0,68,101016,0,-0,303,0.0,-0.0,0.0,0,0,0,0,103,4.6,10,5,9999,99999,9,999999999,0.0,999,999,99
2050,1,16,3,0,*?*?*?*?*?*?*?*?*?*?*?*?*?*?*?*?*?*?*?*?*?*?,5.4,0.2,69,101016,0,-0,304,0.0,-0.0,0.0,0,0,0,0,105,4.6,10,5,9999,99999,9,999999999,0.0,999,999,99
2050,1,16,4,0,*?*?*?*?*?*?*?*?*?*?*?*?*?*?*?*?*?*?*?*?*?*?,5.1,0.2,70,101016,0,-0,303,0.0,-0.0,0.0,0,0,0,0,107,5.2,10,5,9999,99999,9,999999999,0.0,999,999,99
2050,1,16,5,0,*?*?*?*?*?*?*?*?*?*?*?*?*?*?*?*?*?*?*?*?*?*?,5.1,0.6,73,101016,0,-0,303,0.0,-0.0,0.0,0,0,0,0,108,6.7,10,5,9999,99999,9,999999999,0.0,999,999,99
2050,1,16,6,0,*?*?*?*?*?*?*?*?*?*?*?*?*?*?*?*?*?*?*?*?*?*?,5.3,0.8,73,101016,0,-0,304,0.0,-0.0,0.0,0,0,0,0,110,5.2,10,5,9999,99999,9,999999999,0.0,999,999,99
2050,1,16,7,0,*?*?*?*?*?*?*?*?*?*?*?*?*?*?*?*?*?*?*?*?*?*?,4.8,0.6,74,101016,0,-0,302,0.0,-0.0,0.0,0,0,0,0,110,3.1,10,5,9999,99999,9,999999999,0.0,999,999,99
2050,1,16,8,0,*?*?*?*?*?*?*?*?*?*?*?*?*?*?*?*?*?*?*?*?*?*?,4.2,1.3,81,101016,44,1414,289,0.0,0.0,0.0,0,0,0,0,110,6.2,8,4,9999,99999,9,999999999,0.0,999,999,99
2050,1,16,9,0,*?*?*?*?*?*?*?*?*?*?*?*?*?*?*?*?*?*?*?*?*?*?,5.4,1.0,73,101016,216,1412,299,48.4,42.1,42.0,5376,2921,4987,888,110,4.6,9,5,9999,99999,9,999999999,0.0,999,999,99
2050,1,16,10,0,*?*?*?*?*?*?*?*?*?*?*?*?*?*?*?*?*?*?*?*?*?*?,6.6,1.7,71,101016,347,1412,304,92.7,50.2,80.4,10172,4308,9098,2127,110,6.2,9,5,9999,99999,9,999999999,0.0,999,999,99
2050,1,16,11,0,*?*?*?*?*?*?*?*?*?*?*?*?*?*?*?*?*?*?*?*?*?*?,7.5,1.5,65,101016,428,1412,308,120.0,52.7,104.1,13179,4776,11764,2836,110,5.7,9,5,9999,99999,9,999999999,0.0,999,999,99
2050,1,16,12,0,*?*?*?*?*?*?*?*?*?*?*?*?*?*?*?*?*?*?*?*?*?*?,8.5,2.3,64,101016,453,1411,308,170.4,133.8,127.5,18577,12443,14581,2872,110,10.3,8,4,9999,99999,9,999999999,0.0,999,999,99
2050,1,16,13,0,*?*?*?*?*?*?*?*?*?*?*?*?*?*?*?*?*?*?*?*?*?*?,8.5,2.1,64,101016,421,1411,308,156.0,131.8,116.7,17014,11989,13384,2605,108,12.4,8,4,9999,99999,9,999999999,0.0,999,999,99
2050,1,16,14,0,*?*?*?*?*?*?*?*?*?*?*?*?*?*?*?*?*?*?*?*?*?*?,8.6,2.1,63,101016,334,1412,303,138.2,208.6,88.9,14631,16999,10465,1717,107,11.8,7,4,9999,99999,9,999999999,0.0,999,999,99
2050,1,16,15,0,*?*?*?*?*?*?*?*?*?*?*?*?*?*?*?*?*?*?*?*?*?*?,8.2,1.5,62,101016,198,1415,306,55.9,100.6,41.8,5990,6115,5128,749,105,12.4,8,4,9999,99999,9,999999999,0.0,999,999,99
2050,1,16,16,0,*?*?*?*?*?*?*?*?*?*?*?*?*?*?*?*?*?*?*?*?*?*?,8.4,1.7,62,101016,21,1386,312,0.0,0.0,0.0,0,0,0,0,103,13.4,9,5,9999,99999,9,999999999,0.0,999,999,99
2050,1,16,17,0,*?*?*?*?*?*?*?*?*?*?*?*?*?*?*?*?*?*?*?*?*?*?,8.4,3.2,69,101016,0,-0,317,0.0,-0.0,0.0,0,0,0,0,102,11.8,10,5,9999,99999,9,999999999,0.0,999,999,99
2050,1,16,18,0,*?*?*?*?*?*?*?*?*?*?*?*?*?*?*?*?*?*?*?*?*?*?,7.0,2.7,74,101016,0,-0,311,0.0,-0.0,0.0,0,0,0,0,100,11.3,10,5,9999,99999,9,999999999,0.0,999,999,99
2050,1,16,19,0,*?*?*?*?*?*?*?*?*?*?*?*?*?*?*?*?*?*?*?*?*?*?,6.9,2.1,71,101016,0,-0,311,0.0,-0.0,0.0,0,0,0,0,112,10.8,10,5,9999,99999,9,999999999,0.0,999,999,99
2050,1,16,20,0,*?*?*?*?*?*?*?*?*?*?*?*?*?*?*?*?*?*?*?*?*?*?,6.8,1.9,70,101016,0,-0,310,0.0,-0.0,0.0,0,0,0,0,123,8.8,10,5,9999,99999,9,999999999,0.0,999,999,99
2050,1,16,21,0,*?*?*?*?*?*?*?*?*?*?*?*?*?*?*?*?*?*?*?*?*?*?,5.7,2.3,78,101016,0,-0,305,0.0,-0.0,0.0,0,0,0,0,135,8.8,10,5,9999,99999,9,999999999,0.0,999,999,99
2050,1,16,22,0,*?*?*?*?*?*?*?*?*?*?*?*?*?*?*?*?*?*?*?*?*?*?,6.4,3.0,79,101016,0,-0,308,0.0,-0.0,0.0,0,0,0,0,147,7.2,10,5,9999,99999,9,999999999,0.0,999,999,99
2050,1,16,23,0,*?*?*?*?*?*?*?*?*?*?*?*?*?*?*?*?*?*?*?*?*?*?,5.6,2.3,79,101016,0,-0,305,0.0,-0.0,0.0,0,0,0,0,158,7.2,10,5,9999,99999,9,999999999,0.0,999,999,99
2050,1,16,24,0,*?*?*?*?*?*?*?*?*?*?*?*?*?*?*?*?*?*?*?*?*?*?,4.2,-1.7,63,101016,0,-0,299,0.0,-0.0,0.0,0,0,0,0,100,5.2,10,5,9999,99999,9,999999999,0.0,999,999,99
2050,1,17,1,0,*?*?*?*?*?*?*?*?*?*?*?*?*?*?*?*?*?*?*?*?*?*?,4.2,3.4,99,101387,0,-0,299,0.0,-0.0,0.0,0,0,0,0,172,8.8,10,5,9999,99999,9,999999999,0.0,999,999,99
2050,1,17,2,0,*?*?*?*?*?*?*?*?*?*?*?*?*?*?*?*?*?*?*?*?*?*?,3.9,3.9,100,101387,0,-0,297,0.0,-0.0,0.0,0,0,0,0,173,6.7,10,5,9999,99999,9,999999999,0.0,999,999,99
2050,1,17,3,0,*?*?*?*?*?*?*?*?*?*?*?*?*?*?*?*?*?*?*?*?*?*?,3.9,3.4,100,101387,0,-0,297,0.0,-0.0,0.0,0,0,0,0,175,8.2,10,5,9999,99999,9,999999999,0.0,999,999,99
2050,1,17,4,0,*?*?*?*?*?*?*?*?*?*?*?*?*?*?*?*?*?*?*?*?*?*?,3.2,3.2,100,101387,0,-0,294,0.0,-0.0,0.0,0,0,0,0,177,8.2,10,5,9999,99999,9,999999999,0.0,999,999,99
2050,1,17,5,0,*?*?*?*?*?*?*?*?*?*?*?*?*?*?*?*?*?*?*?*?*?*?,3.8,3.8,100,101387,0,-0,297,0.0,-0.0,0.0,0,0,0,0,178,8.2,10,5,9999,99999,9,999999999,0.0,999,999,99
2050,1,17,6,0,*?*?*?*?*?*?*?*?*?*?*?*?*?*?*?*?*?*?*?*?*?*?,2.9,2.9,100,101387,0,-0,293,0.0,-0.0,0.0,0,0,0,0,180,7.2,10,5,9999,99999,9,999999999,0.0,999,999,99
2050,1,17,7,0,*?*?*?*?*?*?*?*?*?*?*?*?*?*?*?*?*?*?*?*?*?*?,2.0,1.9,100,101387,0,-0,289,0.0,-0.0,0.0,0,0,0,0,175,6.7,10,5,9999,99999,9,999999999,0.0,999,999,99
2050,1,17,8,0,*?*?*?*?*?*?*?*?*?*?*?*?*?*?*?*?*?*?*?*?*?*?,2.8,2.9,100,101387,47,1417,293,0.0,0.0,0.0,0,0,0,0,170,7.7,10,5,9999,99999,9,999999999,0.0,999,999,99
2050,1,17,9,0,*?*?*?*?*?*?*?*?*?*?*?*?*?*?*?*?*?*?*?*?*?*?,3.6,3.6,100,101387,219,1409,296,28.5,0.0,28.5,3349,0,3353,1108,165,7.7,10,5,9999,99999,9,999999999,0.0,999,999,99
2050,1,17,10,0,*?*?*?*?*?*?*?*?*?*?*?*?*?*?*?*?*?*?*?*?*?*?,5.9,5.6,100,101387,351,1413,306,54.1,0.0,54.1,6317,0,6331,2164,160,6.7,10,5,9999,99999,9,999999999,0.0,999,999,99
2050,1,17,11,0,*?*?*?*?*?*?*?*?*?*?*?*?*?*?*?*?*?*?*?*?*?*?,7.7,5.8,92,101387,432,1412,314,69.9,0.0,69.9,8176,0,8197,2870,155,7.2,10,5,9999,99999,9,999999999,0.0,999,999,99
2050,1,17,12,0,*?*?*?*?*?*?*?*?*?*?*?*?*?*?*?*?*?*?*?*?*?*?,9.3,6.2,85,101387,458,1413,321,74.9,0.0,74.9,8767,0,8791,3102,150,8.2,10,5,9999,99999,9,999999999,0.0,999,999,99
2050,1,17,13,0,*?*?*?*?*?*?*?*?*?*?*?*?*?*?*?*?*?*?*?*?*?*?,9.3,6.4,86,101387,426,1412,321,68.7,0.0,68.7,8035,0,8056,2816,150,10.3,10,5,9999,99999,9,999999999,0.0,999,999,99
2050,1,17,14,0,*?*?*?*?*?*?*?*?*?*?*?*?*?*?*?*?*?*?*?*?*?*?,9.2,6.4,86,101387,339,1412,320,51.8,0.0,51.8,6048,0,6061,2065,150,9.8,10,5,9999,99999,9,999999999,0.0,999,999,99
2050,1,17,15,0,*?*?*?*?*?*?*?*?*?*?*?*?*?*?*?*?*?*?*?*?*?*?,9.4,6.1,83,101387,203,1414,321,25.3,0.0,25.3,2976,-0,2979,982,150,9.3,10,5,9999,99999,9,999999999,0.0,999,999,99
2050,1,17,16,0,*?*?*?*?*?*?*?*?*?*?*?*?*?*?*?*?*?*?*?*?*?*?,9.3,5.8,82,101387,26,1387,321,0.0,0.0,0.0,0,0,0,0,150,9.8,10,5,9999,99999,9,999999999,0.0,999,999,99
2050,1,17,17,0,*?*?*?*?*?*?*?*?*?*?*?*?*?*?*?*?*?*?*?*?*?*?,7.9,5.3,88,101387,0,-0,315,0.0,-0.0,0.0,0,0,0,0,150,8.8,10,5,9999,99999,9,999999999,0.0,999,999,99
2050,1,17,18,0,*?*?*?*?*?*?*?*?*?*?*?*?*?*?*?*?*?*?*?*?*?*?,6.4,5.1,96,101387,0,-0,308,0.0,-0.0,0.0,0,0,0,0,150,3.6,10,5,9999,99999,9,999999999,0.0,999,999,99
2050,1,17,19,0,*?*?*?*?*?*?*?*?*?*?*?*?*?*?*?*?*?*?*?*?*?*?,6.1,4.6,95,101387,0,-0,307,0.0,-0.0,0.0,0,0,0,0,152,6.2,10,5,9999,99999,9,999999999,0.0,999,999,99
2050,1,17,20,0,*?*?*?*?*?*?*?*?*?*?*?*?*?*?*?*?*?*?*?*?*?*?,5.9,4.5,95,101387,0,-0,306,0.0,-0.0,0.0,0,0,0,0,153,3.6,10,5,9999,99999,9,999999999,0.0,999,999,99
2050,1,17,21,0,*?*?*?*?*?*?*?*?*?*?*?*?*?*?*?*?*?*?*?*?*?*?,5.4,5.5,100,101387,0,-0,303,0.0,-0.0,0.0,0,0,0,0,155,5.2,10,5,9999,99999,9,999999999,0.0,999,999,99
2050,1,17,22,0,*?*?*?*?*?*?*?*?*?*?*?*?*?*?*?*?*?*?*?*?*?*?,5.5,5.5,100,101387,0,-0,304,0.0,-0.0,0.0,0,0,0,0,157,6.2,10,5,9999,99999,9,999999999,0.0,999,999,99
2050,1,17,23,0,*?*?*?*?*?*?*?*?*?*?*?*?*?*?*?*?*?*?*?*?*?*?,4.8,4.8,100,101387,0,-0,301,0.0,-0.0,0.0,0,0,0,0,158,6.2,10,5,9999,99999,9,999999999,0.0,999,999,99
2050,1,17,24,0,*?*?*?*?*?*?*?*?*?*?*?*?*?*?*?*?*?*?*?*?*?*?,4.7,2.9,92,101387,0,-0,301,0.0,-0.0,0.0,0,0,0,0,170,7.7,10,5,9999,99999,9,999999999,0.0,999,999,99
2050,1,18,1,0,*?*?*?*?*?*?*?*?*?*?*?*?*?*?*?*?*?*?*?*?*?*?,4.1,4.1,100,99696.7,0,-0,298,0.0,-0.0,0.0,0,0,0,0,157,5.7,10,5,9999,99999,9,999999999,0.0,999,999,99
2050,1,18,2,0,*?*?*?*?*?*?*?*?*?*?*?*?*?*?*?*?*?*?*?*?*?*?,4.2,4.1,100,99696.7,0,-0,298,0.0,-0.0,0.0,0,0,0,0,153,5.7,10,5,9999,99999,9,999999999,0.0,999,999,99
2050,1,18,3,0,*?*?*?*?*?*?*?*?*?*?*?*?*?*?*?*?*?*?*?*?*?*?,4.4,4.3,100,99696.7,0,-0,299,0.0,-0.0,0.0,0,0,0,0,150,6.2,10,5,9999,99999,9,999999999,0.0,999,999,99
2050,1,18,4,0,*?*?*?*?*?*?*?*?*?*?*?*?*?*?*?*?*?*?*?*?*?*?,4.4,4.5,100,99696.7,0,-0,299,0.0,-0.0,0.0,0,0,0,0,147,7.7,10,5,9999,99999,9,999999999,0.0,999,999,99
2050,1,18,5,0,*?*?*?*?*?*?*?*?*?*?*?*?*?*?*?*?*?*?*?*?*?*?,4.4,4.5,100,99696.7,0,-0,299,0.0,-0.0,0.0,0,0,0,0,143,6.2,10,5,9999,99999,9,999999999,0.0,999,999,99
2050,1,18,6,0,*?*?*?*?*?*?*?*?*?*?*?*?*?*?*?*?*?*?*?*?*?*?,4.1,4.1,100,99696.7,0,-0,298,0.0,-0.0,0.0,0,0,0,0,140,9.8,10,5,9999,99999,9,999999999,0.0,999,999,99
2050,1,18,7,0,*?*?*?*?*?*?*?*?*?*?*?*?*?*?*?*?*?*?*?*?*?*?,3.8,3.8,100,99696.7,0,-0,297,0.0,-0.0,0.0,0,0,0,0,132,8.8,10,5,9999,99999,9,999999999,0.0,999,999,99
2050,1,18,8,0,*?*?*?*?*?*?*?*?*?*?*?*?*?*?*?*?*?*?*?*?*?*?,4.1,3.8,100,99696.7,50,1414,294,0.0,0.0,0.0,0,0,0,0,123,7.7,9,5,9999,99999,9,999999999,0.0,999,999,99
2050,1,18,9,0,*?*?*?*?*?*?*?*?*?*?*?*?*?*?*?*?*?*?*?*?*?*?,4.4,4.3,100,99696.7,223,1412,282,88.1,250.0,48.6,9243,16628,6524,870,115,6.7,6,3,9999,99999,9,999999999,0.0,999,999,99
2050,1,18,10,0,*?*?*?*?*?*?*?*?*?*?*?*?*?*?*?*?*?*?*?*?*?*?,5.1,4.5,100,99696.7,355,1413,285,165.5,295.2,91.4,17138,24348,11658,1698,107,5.7,6,3,9999,99999,9,999999999,0.0,999,999,99
2050,1,18,11,0,*?*?*?*?*?*?*?*?*?*?*?*?*?*?*?*?*?*?*?*?*?*?,6.0,5.1,99,99696.7,436,1410,289,213.5,309.5,117.9,22689,28211,13719,2344,98,5.2,6,3,9999,99999,9,999999999,0.0,999,999,99
2050,1,18,12,0,*?*?*?*?*?*?*?*?*?*?*?*?*?*?*?*?*?*?*?*?*?*?,6.2,3.8,89,99696.7,462,1411,285,243.9,391.0,115.9,25436,35460,14634,2199,90,7.2,5,3,9999,99999,9,999999999,0.0,999,999,99
2050,1,18,13,0,*?*?*?*?*?*?*?*?*?*?*?*?*?*?*?*?*?*?*?*?*?*?,5.9,2.5,84,99696.7,431,1412,287,210.3,308.7,116.1,22346,28009,13525,2303,88,6.2,6,3,9999,99999,9,999999999,0.0,999,999,99
2050,1,18,14,0,*?*?*?*?*?*?*?*?*?*?*?*?*?*?*?*?*?*?*?*?*?*?,6.4,3.8,88,99696.7,344,1411,294,143.6,210.4,92.4,15198,17379,10851,1791,87,6.7,7,4,9999,99999,9,999999999,0.0,999,999,99
2050,1,18,15,0,*?*?*?*?*?*?*?*?*?*?*?*?*?*?*?*?*?*?*?*?*?*?,6.4,3.9,89,99696.7,208,1412,295,71.5,173.3,46.0,7638,10876,5604,832,85,6.7,7,4,9999,99999,9,999999999,0.0,999,999,99
2050,1,18,16,0,*?*?*?*?*?*?*?*?*?*?*?*?*?*?*?*?*?*?*?*?*?*?,6.3,4.1,91,99696.7,32,1429,303,0.0,0.0,0.0,0,0,0,0,83,6.2,9,5,9999,99999,9,999999999,0.0,999,999,99
2050,1,18,17,0,*?*?*?*?*?*?*?*?*?*?*?*?*?*?*?*?*?*?*?*?*?*?,6.1,3.6,89,99696.7,0,-0,307,0.0,-0.0,0.0,0,0,0,0,82,6.7,10,5,9999,99999,9,999999999,0.0,999,999,99
2050,1,18,18,0,*?*?*?*?*?*?*?*?*?*?*?*?*?*?*?*?*?*?*?*?*?*?,5.3,4.1,97,99696.7,0,-0,303,0.0,-0.0,0.0,0,0,0,0,80,7.2,10,5,9999,99999,9,999999999,0.0,999,999,99
2050,1,18,19,0,*?*?*?*?*?*?*?*?*?*?*?*?*?*?*?*?*?*?*?*?*?*?,5.5,5.5,100,99696.7,0,-0,304,0.0,-0.0,0.0,0,0,0,0,80,4.6,10,5,9999,99999,9,999999999,0.0,999,999,99
2050,1,18,20,0,*?*?*?*?*?*?*?*?*?*?*?*?*?*?*?*?*?*?*?*?*?*?,4.7,4.6,100,99696.7,0,-0,301,0.0,-0.0,0.0,0,0,0,0,80,5.7,10,5,9999,99999,9,999999999,0.0,999,999,99
2050,1,18,21,0,*?*?*?*?*?*?*?*?*?*?*?*?*?*?*?*?*?*?*?*?*?*?,4.8,4.3,100,99696.7,0,-0,301,0.0,-0.0,0.0,0,0,0,0,80,7.2,10,5,9999,99999,9,999999999,0.0,999,999,99
2050,1,18,22,0,*?*?*?*?*?*?*?*?*?*?*?*?*?*?*?*?*?*?*?*?*?*?,5.2,5.0,100,99696.7,0,-0,303,0.0,-0.0,0.0,0,0,0,0,80,11.8,10,5,9999,99999,9,999999999,0.0,999,999,99
2050,1,18,23,0,*?*?*?*?*?*?*?*?*?*?*?*?*?*?*?*?*?*?*?*?*?*?,5.2,5.0,100,99696.7,0,-0,303,0.0,-0.0,0.0,0,0,0,0,80,10.8,10,5,9999,99999,9,999999999,0.0,999,999,99
2050,1,18,24,0,*?*?*?*?*?*?*?*?*?*?*?*?*?*?*?*?*?*?*?*?*?*?,4.1,4.1,100,99696.7,0,-0,298,0.0,-0.0,0.0,0,0,0,0,160,5.7,10,5,9999,99999,9,999999999,0.0,999,999,99
2050,1,19,1,0,*?*?*?*?*?*?*?*?*?*?*?*?*?*?*?*?*?*?*?*?*?*?,5.7,5.6,100,99561.7,0,-0,305,0.0,-0.0,0.0,0,0,0,0,80,2.6,10,5,9999,99999,9,999999999,0.0,999,999,99
2050,1,19,2,0,*?*?*?*?*?*?*?*?*?*?*?*?*?*?*?*?*?*?*?*?*?*?,6.0,5.9,100,99561.7,0,-0,306,0.0,-0.0,0.0,0,0,0,0,80,1.0,10,5,9999,99999,9,999999999,1.1,999,999,99
2050,1,19,3,0,*?*?*?*?*?*?*?*?*?*?*?*?*?*?*?*?*?*?*?*?*?*?,5.6,5.5,100,99561.7,0,-0,304,0.0,-0.0,0.0,0,0,0,0,80,2.6,10,5,9999,99999,9,999999999,0.2,999,999,99
2050,1,19,4,0,*?*?*?*?*?*?*?*?*?*?*?*?*?*?*?*?*?*?*?*?*?*?,5.4,5.5,100,99561.7,0,-0,303,0.0,-0.0,0.0,0,0,0,0,80,2.6,10,5,9999,99999,9,999999999,0.2,999,999,99
2050,1,19,5,0,*?*?*?*?*?*?*?*?*?*?*?*?*?*?*?*?*?*?*?*?*?*?,5.5,5.5,100,99561.7,0,-0,304,0.0,-0.0,0.0,0,0,0,0,80,2.1,10,5,9999,99999,9,999999999,0.2,999,999,99
2050,1,19,6,0,*?*?*?*?*?*?*?*?*?*?*?*?*?*?*?*?*?*?*?*?*?*?,5.6,5.6,100,99561.7,0,-0,304,0.0,-0.0,0.0,0,0,0,0,80,2.6,10,5,9999,99999,9,999999999,0.6,999,999,99
2050,1,19,7,0,*?*?*?*?*?*?*?*?*?*?*?*?*?*?*?*?*?*?*?*?*?*?,5.0,4.8,100,99561.7,0,-0,302,0.0,-0.0,0.0,0,0,0,0,77,2.6,10,5,9999,99999,9,999999999,0.8,999,999,99
2050,1,19,8,0,*?*?*?*?*?*?*?*?*?*?*?*?*?*?*?*?*?*?*?*?*?*?,4.3,4.3,100,99561.7,53,1407,299,0.0,0.0,0.0,0,0,0,0,73,2.6,10,5,9999,99999,9,999999999,1.4,999,999,99
2050,1,19,9,0,*?*?*?*?*?*?*?*?*?*?*?*?*?*?*?*?*?*?*?*?*?*?,5.7,5.8,100,99561.7,226,1408,301,52.0,43.1,45.1,5775,2987,5386,956,70,1.5,9,5,9999,99999,9,999999999,3.4,999,999,99
2050,1,19,10,0,*?*?*?*?*?*?*?*?*?*?*?*?*?*?*?*?*?*?*?*?*?*?,7.1,7.1,100,99561.7,359,1412,303,128.1,127.0,95.8,13994,10855,11085,2102,67,2.6,8,4,9999,99999,9,999999999,1.3,999,999,99
2050,1,19,11,0,*?*?*?*?*?*?*?*?*?*?*?*?*?*?*?*?*?*?*?*?*?*?,8.4,8.4,100,99561.7,441,1412,309,164.9,133.1,123.4,17994,12198,14169,2769,63,1.0,8,4,9999,99999,9,999999999,1.2,999,999,99
2050,1,19,12,0,*?*?*?*?*?*?*?*?*?*?*?*?*?*?*?*?*?*?*?*?*?*?,9.6,8.7,97,99561.7,467,1411,318,133.4,53.6,115.6,14644,4956,13062,3201,60,3.1,9,5,9999,99999,9,999999999,0.0,999,999,99
2050,1,19,13,0,*?*?*?*?*?*?*?*?*?*?*?*?*?*?*?*?*?*?*?*?*?*?,9.8,7.9,90,99561.7,436,1412,319,122.8,52.9,106.5,13482,4815,12033,2911,58,4.6,9,5,9999,99999,9,999999999,0.0,999,999,99
2050,1,19,14,0,*?*?*?*?*?*?*?*?*?*?*?*?*?*?*?*?*?*?*?*?*?*?,9.9,8.0,91,99561.7,349,1410,319,93.5,50.3,81.1,10266,4312,9183,2146,57,5.2,9,5,9999,99999,9,999999999,0.7,999,999,99
2050,1,19,15,0,*?*?*?*?*?*?*?*?*?*?*?*?*?*?*?*?*?*?*?*?*?*?,9.8,8.1,92,99561.7,213,1410,319,47.5,41.8,41.1,5276,2859,4907,870,55,6.2,9,5,9999,99999,9,999999999,1.2,999,999,99
2050,1,19,16,0,*?*?*?*?*?*?*?*?*?*?*?*?*?*?*?*?*?*?*?*?*?*?,9.9,6.2,81,99561.7,37,1416,319,0.0,0.0,0.0,0,0,0,0,53,8.8,9,5,9999,99999,9,999999999,0.0,999,999,99
2050,1,19,17,0,*?*?*?*?*?*?*?*?*?*?*?*?*?*?*?*?*?*?*?*?*?*?,8.5,6.6,91,99561.7,0,-0,317,0.0,-0.0,0.0,0,0,0,0,52,9.3,10,5,9999,99999,9,999999999,0.0,999,999,99
2050,1,19,18,0,*?*?*?*?*?*?*?*?*?*?*?*?*?*?*?*?*?*?*?*?*?*?,8.0,6.7,95,99561.7,0,-0,315,0.0,-0.0,0.0,0,0,0,0,50,12.9,10,5,9999,99999,9,999999999,0.0,999,999,99
2050,1,19,19,0,*?*?*?*?*?*?*?*?*?*?*?*?*?*?*?*?*?*?*?*?*?*?,7.3,7.1,100,99561.7,0,-0,311,0.0,-0.0,0.0,0,0,0,0,48,12.4,10,5,9999,99999,9,999999999,0.0,999,999,99
2050,1,19,20,0,*?*?*?*?*?*?*?*?*?*?*?*?*?*?*?*?*?*?*?*?*?*?,7.6,7.4,100,99561.7,0,-0,313,0.0,-0.0,0.0,0,0,0,0,47,14.9,10,5,9999,99999,9,999999999,0.1,999,999,99
2050,1,19,21,0,*?*?*?*?*?*?*?*?*?*?*?*?*?*?*?*?*?*?*?*?*?*?,6.7,4.8,91,99561.7,0,-0,309,0.0,-0.0,0.0,0,0,0,0,45,16.0,10,5,9999,99999,9,999999999,0.0,999,999,99
2050,1,19,22,0,*?*?*?*?*?*?*?*?*?*?*?*?*?*?*?*?*?*?*?*?*?*?,6.8,5.9,98,99561.7,0,-0,310,0.0,-0.0,0.0,0,0,0,0,43,20.1,10,5,9999,99999,9,999999999,0.0,999,999,99
2050,1,19,23,0,*?*?*?*?*?*?*?*?*?*?*?*?*?*?*?*?*?*?*?*?*?*?,6.2,6.1,100,99561.7,0,-0,307,0.0,-0.0,0.0,0,0,0,0,42,16.5,10,5,9999,99999,9,999999999,0.0,999,999,99
2050,1,19,24,0,*?*?*?*?*?*?*?*?*?*?*?*?*?*?*?*?*?*?*?*?*?*?,5.3,5.3,100,99561.7,0,-0,303,0.0,-0.0,0.0,0,0,0,0,80,3.6,10,5,9999,99999,9,999999999,0.0,999,999,99
2050,1,20,1,0,*?*?*?*?*?*?*?*?*?*?*?*?*?*?*?*?*?*?*?*?*?*?,5.6,5.5,100,99667.5,0,-0,304,0.0,-0.0,0.0,0,0,0,0,43,5.2,10,5,9999,99999,9,999999999,0.0,999,999,99
2050,1,20,2,0,*?*?*?*?*?*?*?*?*?*?*?*?*?*?*?*?*?*?*?*?*?*?,5.3,5.1,100,99667.5,0,-0,303,0.0,-0.0,0.0,0,0,0,0,47,3.6,10,5,9999,99999,9,999999999,0.0,999,999,99
2050,1,20,3,0,*?*?*?*?*?*?*?*?*?*?*?*?*?*?*?*?*?*?*?*?*?*?,5.6,5.3,100,99667.5,0,-0,304,0.0,-0.0,0.0,0,0,0,0,50,3.6,10,5,9999,99999,9,999999999,0.0,999,999,99
2050,1,20,4,0,*?*?*?*?*?*?*?*?*?*?*?*?*?*?*?*?*?*?*?*?*?*?,5.0,5.0,100,99667.5,0,-0,302,0.0,-0.0,0.0,0,0,0,0,53,3.6,10,5,9999,99999,9,999999999,0.0,999,999,99
2050,1,20,5,0,*?*?*?*?*?*?*?*?*?*?*?*?*?*?*?*?*?*?*?*?*?*?,5.0,5.0,100,99667.5,0,-0,302,0.0,-0.0,0.0,0,0,0,0,57,4.1,10,5,9999,99999,9,999999999,0.0,999,999,99
2050,1,20,6,0,*?*?*?*?*?*?*?*?*?*?*?*?*?*?*?*?*?*?*?*?*?*?,4.3,4.3,100,99667.5,0,-0,299,0.0,-0.0,0.0,0,0,0,0,60,4.6,10,5,9999,99999,9,999999999,0.6,999,999,99
2050,1,20,7,0,*?*?*?*?*?*?*?*?*?*?*?*?*?*?*?*?*?*?*?*?*?*?,3.7,3.6,100,99667.5,0,-0,296,0.0,-0.0,0.0,0,0,0,0,57,4.6,10,5,9999,99999,9,999999999,0.7,999,999,99
2050,1,20,8,0,*?*?*?*?*?*?*?*?*?*?*?*?*?*?*?*?*?*?*?*?*?*?,4.6,3.8,100,99667.5,57,1422,300,0.0,0.0,0.0,0,0,0,0,53,6.2,10,5,9999,99999,9,999999999,0.2,999,999,99
2050,1,20,9,0,*?*?*?*?*?*?*?*?*?*?*?*?*?*?*?*?*?*?*?*?*?*?,5.5,5.5,100,99667.5,230,1409,304,30.7,0.0,30.7,3596,0,3602,1193,50,6.7,10,5,9999,99999,9,999999999,0.0,999,999,99
2050,1,20,10,0,*?*?*?*?*?*?*?*?*?*?*?*?*?*?*?*?*?*?*?*?*?*?,7.1,7.0,100,99667.5,363,1411,311,56.5,0.0,56.5,6596,0,6611,2268,47,6.2,10,5,9999,99999,9,999999999,0.1,999,999,99
2050,1,20,11,0,*?*?*?*?*?*?*?*?*?*?*?*?*?*?*?*?*?*?*?*?*?*?,9.3,6.7,100,99667.5,445,1410,321,72.6,0.0,72.6,8486,0,8509,2991,43,8.2,10,5,9999,99999,9,999999999,0.0,999,999,99
2050,1,20,12,0,*?*?*?*?*?*?*?*?*?*?*?*?*?*?*?*?*?*?*?*?*?*?,10.6,6.9,100,99667.5,472,1411,326,77.7,0.0,77.7,9102,0,9127,3234,40,8.8,10,5,9999,99999,9,999999999,0.0,999,999,99
2050,1,20,13,0,*?*?*?*?*?*?*?*?*?*?*?*?*?*?*?*?*?*?*?*?*?*?,10.6,6.6,98,99667.5,441,1411,327,71.7,0.0,71.7,8387,0,8409,2952,45,8.8,10,5,9999,99999,9,999999999,0.0,999,999,99
2050,1,20,14,0,*?*?*?*?*?*?*?*?*?*?*?*?*?*?*?*?*?*?*?*?*?*?,10.4,7.0,100,99667.5,354,1409,326,54.9,0.0,54.9,6406,0,6420,2197,50,9.3,10,5,9999,99999,9,999999999,0.0,999,999,99
2050,1,20,15,0,*?*?*?*?*?*?*?*?*?*?*?*?*?*?*?*?*?*?*?*?*?*?,10.7,8.9,100,99667.5,219,1414,327,28.4,0.0,28.4,3333,0,3338,1103,55,7.7,10,5,9999,99999,9,999999999,0.0,999,999,99
2050,1,20,16,0,*?*?*?*?*?*?*?*?*?*?*?*?*?*?*?*?*?*?*?*?*?*?,10.6,10.5,100,99667.5,42,1404,326,0.0,0.0,0.0,0,0,0,0,60,7.7,10,5,9999,99999,9,999999999,0.0,999,999,99
2050,1,20,17,0,*?*?*?*?*?*?*?*?*?*?*?*?*?*?*?*?*?*?*?*?*?*?,9.4,9.4,100,99667.5,0,-0,320,0.0,-0.0,0.0,0,0,0,0,65,8.2,10,5,9999,99999,9,999999999,0.0,999,999,99
2050,1,20,18,0,*?*?*?*?*?*?*?*?*?*?*?*?*?*?*?*?*?*?*?*?*?*?,8.3,8.3,100,99667.5,0,-0,316,0.0,-0.0,0.0,0,0,0,0,70,5.7,10,5,9999,99999,9,999999999,0.0,999,999,99
2050,1,20,19,0,*?*?*?*?*?*?*?*?*?*?*?*?*?*?*?*?*?*?*?*?*?*?,7.7,7.7,100,99667.5,0,-0,313,0.0,-0.0,0.0,0,0,0,0,68,4.6,10,5,9999,99999,9,999999999,0.0,999,999,99
2050,1,20,20,0,*?*?*?*?*?*?*?*?*?*?*?*?*?*?*?*?*?*?*?*?*?*?,7.3,7.3,100,99667.5,0,-0,311,0.0,-0.0,0.0,0,0,0,0,67,5.7,10,5,9999,99999,9,999999999,0.0,999,999,99
2050,1,20,21,0,*?*?*?*?*?*?*?*?*?*?*?*?*?*?*?*?*?*?*?*?*?*?,6.8,6.9,100,99667.5,0,-0,309,0.0,-0.0,0.0,0,0,0,0,65,4.1,10,5,9999,99999,9,999999999,0.0,999,999,99
2050,1,20,22,0,*?*?*?*?*?*?*?*?*?*?*?*?*?*?*?*?*?*?*?*?*?*?,6.7,6.7,100,99667.5,0,-0,309,0.0,-0.0,0.0,0,0,0,0,63,5.7,10,5,9999,99999,9,999999999,0.0,999,999,99
2050,1,20,23,0,*?*?*?*?*?*?*?*?*?*?*?*?*?*?*?*?*?*?*?*?*?*?,6.0,5.9,100,99667.5,0,-0,306,0.0,-0.0,0.0,0,0,0,0,62,8.2,10,5,9999,99999,9,999999999,0.0,999,999,99
2050,1,20,24,0,*?*?*?*?*?*?*?*?*?*?*?*?*?*?*?*?*?*?*?*?*?*?,5.7,5.8,100,99667.5,0,-0,305,0.0,-0.0,0.0,0,0,0,0,40,4.1,10,5,9999,99999,9,999999999,0.0,999,999,99
2050,1,21,1,0,*?*?*?*?*?*?*?*?*?*?*?*?*?*?*?*?*?*?*?*?*?*?,4.9,5.0,100,99437.1,0,-0,301,0.0,-0.0,0.0,0,0,0,0,55,8.2,10,5,9999,99999,9,999999999,0.0,999,999,99
2050,1,21,2,0,*?*?*?*?*?*?*?*?*?*?*?*?*?*?*?*?*?*?*?*?*?*?,4.8,4.8,100,99437.1,0,-0,301,0.0,-0.0,0.0,0,0,0,0,50,7.2,10,5,9999,99999,9,999999999,0.0,999,999,99
2050,1,21,3,0,*?*?*?*?*?*?*?*?*?*?*?*?*?*?*?*?*?*?*?*?*?*?,3.8,3.8,100,99437.1,0,-0,297,0.0,-0.0,0.0,0,0,0,0,45,5.7,10,5,9999,99999,9,999999999,0.0,999,999,99
2050,1,21,4,0,*?*?*?*?*?*?*?*?*?*?*?*?*?*?*?*?*?*?*?*?*?*?,3.8,3.8,100,99437.1,0,-0,297,0.0,-0.0,0.0,0,0,0,0,40,4.1,10,5,9999,99999,9,999999999,0.0,999,999,99
2050,1,21,5,0,*?*?*?*?*?*?*?*?*?*?*?*?*?*?*?*?*?*?*?*?*?*?,3.0,3.0,100,99437.1,0,-0,294,0.0,-0.0,0.0,0,0,0,0,35,3.1,10,5,9999,99999,9,999999999,0.0,999,999,99
2050,1,21,6,0,*?*?*?*?*?*?*?*?*?*?*?*?*?*?*?*?*?*?*?*?*?*?,2.2,2.1,100,99437.1,0,-0,290,0.0,-0.0,0.0,0,0,0,0,30,3.1,10,5,9999,99999,9,999999999,0.0,999,999,99
2050,1,21,7,0,*?*?*?*?*?*?*?*?*?*?*?*?*?*?*?*?*?*?*?*?*?*?,2.9,2.9,100,99437.1,0,-0,293,0.0,-0.0,0.0,0,0,0,0,72,2.1,10,5,9999,99999,9,999999999,0.0,999,999,99
2050,1,21,8,0,*?*?*?*?*?*?*?*?*?*?*?*?*?*?*?*?*?*?*?*?*?*?,3.6,3.6,100,99437.1,60,1407,296,0.0,0.0,0.0,0,0,0,0,113,1.5,10,5,9999,99999,9,999999999,0.0,999,999,99
2050,1,21,9,0,*?*?*?*?*?*?*?*?*?*?*?*?*?*?*?*?*?*?*?*?*?*?,4.2,4.1,100,99437.1,234,1409,298,31.4,0.0,31.4,3686,0,3692,1224,155,3.6,10,5,9999,99999,9,999999999,0.0,999,999,99
2050,1,21,10,0,*?*?*?*?*?*?*?*?*?*?*?*?*?*?*?*?*?*?*?*?*?*?,6.4,6.4,100,99437.1,367,1410,308,57.4,0.0,57.4,6697,0,6712,2305,197,4.6,10,5,9999,99999,9,999999999,0.0,999,999,99
2050,1,21,11,0,*?*?*?*?*?*?*?*?*?*?*?*?*?*?*?*?*?*?*?*?*?*?,8.6,7.9,100,99437.1,450,1411,317,73.5,0.0,73.5,8597,0,8620,3035,238,4.6,10,5,9999,99999,9,999999999,0.0,999,999,99
2050,1,21,12,0,*?*?*?*?*?*?*?*?*?*?*?*?*?*?*?*?*?*?*?*?*?*?,10.1,7.6,100,99437.1,477,1411,324,78.7,0.0,78.7,9220,0,9246,3281,280,5.2,10,5,9999,99999,9,999999999,0.0,999,999,99
2050,1,21,13,0,*?*?*?*?*?*?*?*?*?*?*?*?*?*?*?*?*?*?*?*?*?*?,10.1,6.9,96,99437.1,446,1410,324,72.8,0.0,72.8,8510,0,8533,3000,260,6.7,10,5,9999,99999,9,999999999,0.0,999,999,99
2050,1,21,14,0,*?*?*?*?*?*?*?*?*?*?*?*?*?*?*?*?*?*?*?*?*?*?,10.1,6.9,96,99437.1,360,1411,324,55.9,0.0,55.9,6531,0,6547,2244,240,6.7,10,5,9999,99999,9,999999999,0.0,999,999,99
2050,1,21,15,0,*?*?*?*?*?*?*?*?*?*?*?*?*?*?*?*?*?*?*?*?*?*?,10.2,6.7,93,99437.1,224,1411,325,29.4,0.0,29.4,3457,0,3462,1145,220,7.2,10,5,9999,99999,9,999999999,0.0,999,999,99
2050,1,21,16,0,*?*?*?*?*?*?*?*?*?*?*?*?*?*?*?*?*?*?*?*?*?*?,10.1,5.9,89,99437.1,48,1421,324,0.0,0.0,0.0,0,0,0,0,200,9.3,10,5,9999,99999,9,999999999,0.0,999,999,99
2050,1,21,17,0,*?*?*?*?*?*?*?*?*?*?*?*?*?*?*?*?*?*?*?*?*?*?,8.5,7.6,100,99437.1,0,-0,317,0.0,-0.0,0.0,0,0,0,0,180,8.8,10,5,9999,99999,9,999999999,0.0,999,999,99
2050,1,21,18,0,*?*?*?*?*?*?*?*?*?*?*?*?*?*?*?*?*?*?*?*?*?*?,6.9,6.9,100,99437.1,0,-0,310,0.0,-0.0,0.0,0,0,0,0,160,8.2,10,5,9999,99999,9,999999999,0.0,999,999,99
2050,1,21,19,0,*?*?*?*?*?*?*?*?*?*?*?*?*?*?*?*?*?*?*?*?*?*?,6.7,6.7,100,99437.1,0,-0,309,0.0,-0.0,0.0,0,0,0,0,158,7.2,10,5,9999,99999,9,999999999,0.0,999,999,99
2050,1,21,20,0,*?*?*?*?*?*?*?*?*?*?*?*?*?*?*?*?*?*?*?*?*?*?,5.8,5.8,100,99437.1,0,-0,305,0.0,-0.0,0.0,0,0,0,0,157,6.2,10,5,9999,99999,9,999999999,0.0,999,999,99
2050,1,21,21,0,*?*?*?*?*?*?*?*?*?*?*?*?*?*?*?*?*?*?*?*?*?*?,5.7,5.8,100,99437.1,0,-0,305,0.0,-0.0,0.0,0,0,0,0,155,6.2,10,5,9999,99999,9,999999999,0.0,999,999,99
2050,1,21,22,0,*?*?*?*?*?*?*?*?*?*?*?*?*?*?*?*?*?*?*?*?*?*?,5.5,5.5,100,99437.1,0,-0,304,0.0,-0.0,0.0,0,0,0,0,153,4.1,10,5,9999,99999,9,999999999,0.0,999,999,99
2050,1,21,23,0,*?*?*?*?*?*?*?*?*?*?*?*?*?*?*?*?*?*?*?*?*?*?,4.7,3.9,100,99437.1,0,-0,301,0.0,-0.0,0.0,0,0,0,0,152,3.1,10,5,9999,99999,9,999999999,0.0,999,999,99
2050,1,21,24,0,*?*?*?*?*?*?*?*?*?*?*?*?*?*?*?*?*?*?*?*?*?*?,5.3,5.3,100,99437.1,0,-0,303,0.0,-0.0,0.0,0,0,0,0,60,7.7,10,5,9999,99999,9,999999999,0.0,999,999,99
2050,1,22,1,0,*?*?*?*?*?*?*?*?*?*?*?*?*?*?*?*?*?*?*?*?*?*?,3.3,3.2,100,99623.3,0,-0,295,0.0,-0.0,0.0,0,0,0,0,140,2.6,10,5,9999,99999,9,999999999,0.0,999,999,99
2050,1,22,2,0,*?*?*?*?*?*?*?*?*?*?*?*?*?*?*?*?*?*?*?*?*?*?,2.9,2.9,100,99623.3,0,-0,293,0.0,-0.0,0.0,0,0,0,0,130,3.1,10,5,9999,99999,9,999999999,0.0,999,999,99
2050,1,22,3,0,*?*?*?*?*?*?*?*?*?*?*?*?*?*?*?*?*?*?*?*?*?*?,2.3,1.9,99,99623.3,0,-0,291,0.0,-0.0,0.0,0,0,0,0,120,3.1,10,5,9999,99999,9,999999999,0.0,999,999,99
2050,1,22,4,0,*?*?*?*?*?*?*?*?*?*?*?*?*?*?*?*?*?*?*?*?*?*?,1.6,1.3,99,99623.3,0,-0,288,0.0,-0.0,0.0,0,0,0,0,110,2.6,10,5,9999,99999,9,999999999,0.0,999,999,99
2050,1,22,5,0,*?*?*?*?*?*?*?*?*?*?*?*?*?*?*?*?*?*?*?*?*?*?,2.4,1.9,97,99623.3,0,-0,291,0.0,-0.0,0.0,0,0,0,0,100,3.1,10,5,9999,99999,9,999999999,0.0,999,999,99
2050,1,22,6,0,*?*?*?*?*?*?*?*?*?*?*?*?*?*?*?*?*?*?*?*?*?*?,1.5,1.0,98,99623.3,0,-0,287,0.0,-0.0,0.0,0,0,0,0,90,3.6,10,5,9999,99999,9,999999999,0.0,999,999,99
2050,1,22,7,0,*?*?*?*?*?*?*?*?*?*?*?*?*?*?*?*?*?*?*?*?*?*?,0.6,-0.2,95,99623.3,0,-0,284,0.0,-0.0,0.0,0,0,0,0,80,4.1,10,5,9999,99999,9,999999999,0.0,999,999,99
2050,1,22,8,0,*?*?*?*?*?*?*?*?*?*?*?*?*?*?*?*?*?*?*?*?*?*?,1.6,-0.0,89,99623.3,64,1413,288,0.0,0.0,0.0,0,0,0,0,70,2.6,10,5,9999,99999,9,999999999,0.0,999,999,99
2050,1,22,9,0,*?*?*?*?*?*?*?*?*?*?*?*?*?*?*?*?*?*?*?*?*?*?,2.6,1.7,95,99623.3,238,1408,283,74.2,110.7,55.5,7907,7552,6704,1023,60,4.1,8,4,9999,99999,9,999999999,0.0,999,999,99
2050,1,22,10,0,*?*?*?*?*?*?*?*?*?*?*?*?*?*?*?*?*?*?*?*?*?*?,3.9,2.7,92,99623.3,372,1411,284,158.4,214.6,101.9,16763,18355,11910,1998,50,4.6,7,4,9999,99999,9,999999999,0.0,999,999,99
2050,1,22,11,0,*?*?*?*?*?*?*?*?*?*?*?*?*?*?*?*?*?*?*?*?*?*?,6.4,3.4,82,99623.3,455,1411,299,171.4,133.9,128.2,18683,12472,14662,2891,40,5.7,8,4,9999,99999,9,999999999,0.0,999,999,99
2050,1,22,12,0,*?*?*?*?*?*?*?*?*?*?*?*?*?*?*?*?*?*?*?*?*?*?,7.7,3.0,73,99623.3,482,1410,300,217.0,226.6,139.5,22987,21369,16039,2855,30,4.6,7,4,9999,99999,9,999999999,0.0,999,999,99
2050,1,22,13,0,*?*?*?*?*?*?*?*?*?*?*?*?*?*?*?*?*?*?*?*?*?*?,7.4,1.9,68,99623.3,452,1412,298,200.8,223.9,129.1,21263,20654,14910,2610,33,4.6,7,4,9999,99999,9,999999999,0.0,999,999,99
2050,1,22,14,0,*?*?*?*?*?*?*?*?*?*?*?*?*?*?*?*?*?*?*?*?*?*?,7.8,1.5,65,99623.3,365,1409,310,99.1,50.8,85.9,10873,4431,9719,2287,37,4.6,9,5,9999,99999,9,999999999,0.0,999,999,99
2050,1,22,15,0,*?*?*?*?*?*?*?*?*?*?*?*?*?*?*?*?*?*?*?*?*?*?,7.7,2.9,72,99623.3,230,1413,304,70.3,108.8,52.6,7496,7262,6369,963,40,5.2,8,4,9999,99999,9,999999999,0.0,999,999,99
2050,1,22,16,0,*?*?*?*?*?*?*?*?*?*?*?*?*?*?*?*?*?*?*?*?*?*?,7.8,3.4,75,99623.3,53,1406,310,0.0,0.0,0.0,0,0,0,0,43,5.7,9,5,9999,99999,9,999999999,0.0,999,999,99
2050,1,22,17,0,*?*?*?*?*?*?*?*?*?*?*?*?*?*?*?*?*?*?*?*?*?*?,6.2,2.9,80,99623.3,0,-0,307,0.0,-0.0,0.0,0,0,0,0,47,6.2,10,5,9999,99999,9,999999999,0.0,999,999,99
2050,1,22,18,0,*?*?*?*?*?*?*?*?*?*?*?*?*?*?*?*?*?*?*?*?*?*?,4.8,2.5,86,99623.3,0,-0,301,0.0,-0.0,0.0,0,0,0,0,50,7.7,10,5,9999,99999,9,999999999,0.0,999,999,99
2050,1,22,19,0,*?*?*?*?*?*?*?*?*?*?*?*?*?*?*?*?*?*?*?*?*?*?,5.1,2.3,83,99623.3,0,-0,303,0.0,-0.0,0.0,0,0,0,0,43,6.2,10,5,9999,99999,9,999999999,0.0,999,999,99
2050,1,22,20,0,*?*?*?*?*?*?*?*?*?*?*?*?*?*?*?*?*?*?*?*?*?*?,4.2,1.7,85,99623.3,0,-0,299,0.0,-0.0,0.0,0,0,0,0,37,8.2,10,5,9999,99999,9,999999999,0.0,999,999,99
2050,1,22,21,0,*?*?*?*?*?*?*?*?*?*?*?*?*?*?*?*?*?*?*?*?*?*?,3.8,3.0,96,99623.3,0,-0,297,0.0,-0.0,0.0,0,0,0,0,30,7.7,10,5,9999,99999,9,999999999,0.0,999,999,99
2050,1,22,22,0,*?*?*?*?*?*?*?*?*?*?*?*?*?*?*?*?*?*?*?*?*?*?,3.4,2.3,93,99623.3,0,-0,295,0.0,-0.0,0.0,0,0,0,0,23,8.2,10,5,9999,99999,9,999999999,0.0,999,999,99
2050,1,22,23,0,*?*?*?*?*?*?*?*?*?*?*?*?*?*?*?*?*?*?*?*?*?*?,3.2,1.5,90,99623.3,0,-0,295,0.0,-0.0,0.0,0,0,0,0,17,9.8,10,5,9999,99999,9,999999999,0.0,999,999,99
2050,1,22,24,0,*?*?*?*?*?*?*?*?*?*?*?*?*?*?*?*?*?*?*?*?*?*?,3.9,3.8,100,99623.3,0,-0,297,0.0,-0.0,0.0,0,0,0,0,150,5.2,10,5,9999,99999,9,999999999,0.0,999,999,99
2050,1,23,1,0,*?*?*?*?*?*?*?*?*?*?*?*?*?*?*?*?*?*?*?*?*?*?,3.8,-0.0,74,100468,0,-0,297,0.0,-0.0,0.0,0,0,0,0,10,1.0,10,5,9999,99999,9,999999999,0.0,999,999,99
2050,1,23,2,0,*?*?*?*?*?*?*?*?*?*?*?*?*?*?*?*?*?*?*?*?*?*?,4.4,-0.8,67,100468,0,-0,300,0.0,-0.0,0.0,0,0,0,0,10,6.2,10,5,9999,99999,9,999999999,0.0,999,999,99
2050,1,23,3,0,*?*?*?*?*?*?*?*?*?*?*?*?*?*?*?*?*?*?*?*?*?*?,4.0,-1.7,64,100468,0,-0,299,0.0,-0.0,0.0,0,0,0,0,10,6.2,10,5,9999,99999,9,999999999,0.0,999,999,99
2050,1,23,4,0,*?*?*?*?*?*?*?*?*?*?*?*?*?*?*?*?*?*?*?*?*?*?,3.9,-1.7,64,100468,0,-0,298,0.0,-0.0,0.0,0,0,0,0,10,6.7,10,5,9999,99999,9,999999999,0.0,999,999,99
2050,1,23,5,0,*?*?*?*?*?*?*?*?*?*?*?*?*?*?*?*?*?*?*?*?*?*?,3.3,-1.5,68,100468,0,-0,296,0.0,-0.0,0.0,0,0,0,0,10,2.6,10,5,9999,99999,9,999999999,0.0,999,999,99
2050,1,23,6,0,*?*?*?*?*?*?*?*?*?*?*?*?*?*?*?*?*?*?*?*?*?*?,3.1,-2.7,63,100468,0,-0,295,0.0,-0.0,0.0,0,0,0,0,10,4.6,10,5,9999,99999,9,999999999,0.0,999,999,99
2050,1,23,7,0,*?*?*?*?*?*?*?*?*?*?*?*?*?*?*?*?*?*?*?*?*?*?,2.7,-2.4,67,100468,0,-0,293,0.0,-0.0,0.0,0,0,0,0,20,3.1,10,5,9999,99999,9,999999999,0.0,999,999,99
2050,1,23,8,0,*?*?*?*?*?*?*?*?*?*?*?*?*?*?*?*?*?*?*?*?*?*?,3.5,-1.5,67,100468,68,1415,269,0.0,0.0,0.0,0,0,0,0,30,3.6,5,3,9999,99999,9,999999999,0.0,999,999,99
2050,1,23,9,0,*?*?*?*?*?*?*?*?*?*?*?*?*?*?*?*?*?*?*?*?*?*?,4.3,-0.8,68,100468,243,1412,294,57.5,44.4,49.8,6366,3262,5892,1061,40,4.6,9,5,9999,99999,9,999999999,0.0,999,999,99
2050,1,23,10,0,*?*?*?*?*?*?*?*?*?*?*?*?*?*?*?*?*?*?*?*?*?*?,5.6,-0.4,64,100468,376,1409,279,190.3,374.3,90.4,19862,31656,11643,1673,50,7.7,5,3,9999,99999,9,999999999,0.0,999,999,99
2050,1,23,11,0,*?*?*?*?*?*?*?*?*?*?*?*?*?*?*?*?*?*?*?*?*?*?,7.4,-0.2,57,100468,460,1411,297,205.2,224.7,132.0,21733,20857,15218,2677,60,8.8,7,4,9999,99999,9,999999999,0.0,999,999,99
2050,1,23,12,0,*?*?*?*?*?*?*?*?*?*?*?*?*?*?*?*?*?*?*?*?*?*?,8.1,-0.4,54,100468,487,1409,294,243.8,316.0,134.6,25934,29928,15553,2731,70,6.2,6,3,9999,99999,9,999999999,0.0,999,999,99
2050,1,23,13,0,*?*?*?*?*?*?*?*?*?*?*?*?*?*?*?*?*?*?*?*?*?*?,7.9,-0.4,55,100468,457,1410,293,226.0,312.4,124.8,24025,28958,14478,2502,72,6.2,6,3,9999,99999,9,999999999,0.0,999,999,99
2050,1,23,14,0,*?*?*?*?*?*?*?*?*?*?*?*?*?*?*?*?*?*?*?*?*?*?,8.2,-0.4,54,100468,371,1410,284,194.2,433.8,80.0,20493,36557,10519,1462,73,5.7,4,2,9999,99999,9,999999999,0.0,999,999,99
2050,1,23,15,0,*?*?*?*?*?*?*?*?*?*?*?*?*?*?*?*?*?*?*?*?*?*?,8.1,0.2,57,100468,235,1409,289,101.8,320.4,48.4,10749,21960,6541,861,75,4.6,5,3,9999,99999,9,999999999,0.0,999,999,99
2050,1,23,16,0,*?*?*?*?*?*?*?*?*?*?*?*?*?*?*?*?*?*?*?*?*?*?,8.1,1.9,63,100468,59,1416,301,0.0,0.0,0.0,0,0,0,0,77,4.1,7,4,9999,99999,9,999999999,0.0,999,999,99
2050,1,23,17,0,*?*?*?*?*?*?*?*?*?*?*?*?*?*?*?*?*?*?*?*?*?*?,7.3,1.0,64,100468,0,-0,313,0.0,-0.0,0.0,0,0,0,0,78,5.7,10,5,9999,99999,9,999999999,0.0,999,999,99
2050,1,23,18,0,*?*?*?*?*?*?*?*?*?*?*?*?*?*?*?*?*?*?*?*?*?*?,6.1,-0.4,61,100468,0,-0,307,0.0,-0.0,0.0,0,0,0,0,80,4.1,10,5,9999,99999,9,999999999,0.0,999,999,99
2050,1,23,19,0,*?*?*?*?*?*?*?*?*?*?*?*?*?*?*?*?*?*?*?*?*?*?,6.3,-0.2,62,100468,0,-0,308,0.0,-0.0,0.0,0,0,0,0,77,3.1,10,5,9999,99999,9,999999999,0.0,999,999,99
2050,1,23,20,0,*?*?*?*?*?*?*?*?*?*?*?*?*?*?*?*?*?*?*?*?*?*?,5.7,-0.6,62,100468,0,-0,306,0.0,-0.0,0.0,0,0,0,0,73,2.6,10,5,9999,99999,9,999999999,0.0,999,999,99
2050,1,23,21,0,*?*?*?*?*?*?*?*?*?*?*?*?*?*?*?*?*?*?*?*?*?*?,5.2,-0.0,67,100468,0,-0,303,0.0,-0.0,0.0,0,0,0,0,70,3.1,10,5,9999,99999,9,999999999,0.0,999,999,99
2050,1,23,22,0,*?*?*?*?*?*?*?*?*?*?*?*?*?*?*?*?*?*?*?*?*?*?,5.3,-0.8,64,100468,0,-0,304,0.0,-0.0,0.0,0,0,0,0,67,4.6,10,5,9999,99999,9,999999999,0.0,999,999,99
2050,1,23,23,0,*?*?*?*?*?*?*?*?*?*?*?*?*?*?*?*?*?*?*?*?*?*?,4.9,-0.2,69,100468,0,-0,302,0.0,-0.0,0.0,0,0,0,0,63,5.7,10,5,9999,99999,9,999999999,0.0,999,999,99
2050,1,23,24,0,*?*?*?*?*?*?*?*?*?*?*?*?*?*?*?*?*?*?*?*?*?*?,3.0,0.6,84,100468,0,-0,294,0.0,-0.0,0.0,0,0,0,0,10,1.0,10,5,9999,99999,9,999999999,0.0,999,999,99
2050,1,24,1,0,*?*?*?*?*?*?*?*?*?*?*?*?*?*?*?*?*?*?*?*?*?*?,4.4,3.9,100,101509,0,-0,299,0.0,-0.0,0.0,0,0,0,0,58,2.1,10,5,9999,99999,9,999999999,0.0,999,999,99
2050,1,24,2,0,*?*?*?*?*?*?*?*?*?*?*?*?*?*?*?*?*?*?*?*?*?*?,4.3,4.3,100,101509,0,-0,299,0.0,-0.0,0.0,0,0,0,0,57,2.6,10,5,9999,99999,9,999999999,0.0,999,999,99
2050,1,24,3,0,*?*?*?*?*?*?*?*?*?*?*?*?*?*?*?*?*?*?*?*?*?*?,3.4,3.4,100,101509,0,-0,295,0.0,-0.0,0.0,0,0,0,0,55,3.6,10,5,9999,99999,9,999999999,0.0,999,999,99
2050,1,24,4,0,*?*?*?*?*?*?*?*?*?*?*?*?*?*?*?*?*?*?*?*?*?*?,2.3,2.3,100,101509,0,-0,291,0.0,-0.0,0.0,0,0,0,0,53,4.1,10,5,9999,99999,9,999999999,0.0,999,999,99
2050,1,24,5,0,*?*?*?*?*?*?*?*?*?*?*?*?*?*?*?*?*?*?*?*?*?*?,3.1,3.2,100,101509,0,-0,294,0.0,-0.0,0.0,0,0,0,0,52,2.6,10,5,9999,99999,9,999999999,0.0,999,999,99
2050,1,24,6,0,*?*?*?*?*?*?*?*?*?*?*?*?*?*?*?*?*?*?*?*?*?*?,3.9,3.9,100,101509,0,-0,297,0.0,-0.0,0.0,0,0,0,0,50,2.1,10,5,9999,99999,9,999999999,0.0,999,999,99
2050,1,24,7,0,*?*?*?*?*?*?*?*?*?*?*?*?*?*?*?*?*?*?*?*?*?*?,3.8,3.8,100,101509,0,-0,297,0.0,-0.0,0.0,0,0,0,0,55,3.1,10,5,9999,99999,9,999999999,0.0,999,999,99
2050,1,24,8,0,*?*?*?*?*?*?*?*?*?*?*?*?*?*?*?*?*?*?*?*?*?*?,3.8,3.4,100,101509,72,1413,292,0.0,0.0,0.0,0,0,0,0,60,2.6,9,5,9999,99999,9,999999999,0.0,999,999,99
2050,1,24,9,0,*?*?*?*?*?*?*?*?*?*?*?*?*?*?*?*?*?*?*?*?*?*?,3.6,3.6,100,101509,247,1409,292,59.0,44.8,51.2,6530,3315,6041,1090,65,4.1,9,5,9999,99999,9,999999999,0.0,999,999,99
2050,1,24,10,0,*?*?*?*?*?*?*?*?*?*?*?*?*?*?*?*?*?*?*?*?*?*?,4.9,3.8,100,101509,381,1409,297,104.4,51.4,90.5,11461,4527,10241,2424,70,3.6,9,5,9999,99999,9,999999999,0.0,999,999,99
2050,1,24,11,0,*?*?*?*?*?*?*?*?*?*?*?*?*?*?*?*?*?*?*?*?*?*?,7.3,5.0,100,101509,465,1410,308,132.8,53.6,115.2,14584,4949,13008,3185,75,5.2,9,5,9999,99999,9,999999999,0.0,999,999,99
2050,1,24,12,0,*?*?*?*?*?*?*?*?*?*?*?*?*?*?*?*?*?*?*?*?*?*?,8.2,3.6,90,101509,493,1410,311,142.2,54.1,123.3,15622,5062,13927,3451,80,6.2,9,5,9999,99999,9,999999999,0.0,999,999,99
2050,1,24,13,0,*?*?*?*?*?*?*?*?*?*?*?*?*?*?*?*?*?*?*?*?*?*?,8.5,2.5,82,101509,463,1411,308,175.0,134.4,130.9,19077,12577,14963,2959,82,6.2,8,4,9999,99999,9,999999999,0.0,999,999,99
2050,1,24,14,0,*?*?*?*?*?*?*?*?*?*?*?*?*?*?*?*?*?*?*?*?*?*?,8.6,3.2,86,101509,377,1410,313,103.0,51.2,89.3,11301,4501,10099,2387,83,5.2,9,5,9999,99999,9,999999999,0.0,999,999,99
2050,1,24,15,0,*?*?*?*?*?*?*?*?*?*?*?*?*?*?*?*?*?*?*?*?*?*?,8.4,4.3,94,101509,241,1410,312,56.9,44.3,49.4,6306,3242,5837,1051,85,5.7,9,5,9999,99999,9,999999999,0.0,999,999,99
2050,1,24,16,0,*?*?*?*?*?*?*?*?*?*?*?*?*?*?*?*?*?*?*?*?*?*?,8.6,5.0,97,101509,64,1400,313,0.0,0.0,0.0,0,0,0,0,87,5.2,9,5,9999,99999,9,999999999,0.0,999,999,99
2050,1,24,17,0,*?*?*?*?*?*?*?*?*?*?*?*?*?*?*?*?*?*?*?*?*?*?,7.0,6.2,100,101509,0,-0,310,0.0,-0.0,0.0,0,0,0,0,88,4.6,10,5,9999,99999,9,999999999,0.0,999,999,99
2050,1,24,18,0,*?*?*?*?*?*?*?*?*?*?*?*?*?*?*?*?*?*?*?*?*?*?,6.2,6.1,100,101509,0,-0,307,0.0,-0.0,0.0,0,0,0,0,90,5.7,10,5,9999,99999,9,999999999,0.0,999,999,99
2050,1,24,19,0,*?*?*?*?*?*?*?*?*?*?*?*?*?*?*?*?*?*?*?*?*?*?,6.1,6.1,100,101509,0,-0,306,0.0,-0.0,0.0,0,0,0,0,93,4.6,10,5,9999,99999,9,999999999,0.0,999,999,99
2050,1,24,20,0,*?*?*?*?*?*?*?*?*?*?*?*?*?*?*?*?*?*?*?*?*?*?,5.6,5.6,100,101509,0,-0,304,0.0,-0.0,0.0,0,0,0,0,97,3.6,10,5,9999,99999,9,999999999,0.0,999,999,99
2050,1,24,21,0,*?*?*?*?*?*?*?*?*?*?*?*?*?*?*?*?*?*?*?*?*?*?,5.3,5.3,100,101509,0,-0,303,0.0,-0.0,0.0,0,0,0,0,100,5.7,10,5,9999,99999,9,999999999,0.0,999,999,99
2050,1,24,22,0,*?*?*?*?*?*?*?*?*?*?*?*?*?*?*?*?*?*?*?*?*?*?,4.4,4.5,100,101509,0,-0,299,0.0,-0.0,0.0,0,0,0,0,103,4.6,10,5,9999,99999,9,999999999,0.0,999,999,99
2050,1,24,23,0,*?*?*?*?*?*?*?*?*?*?*?*?*?*?*?*?*?*?*?*?*?*?,4.6,4.6,100,101509,0,-0,300,0.0,-0.0,0.0,0,0,0,0,107,6.2,10,5,9999,99999,9,999999999,0.0,999,999,99
2050,1,24,24,0,*?*?*?*?*?*?*?*?*?*?*?*?*?*?*?*?*?*?*?*?*?*?,4.5,2.1,100,101509,0,-0,300,0.0,-0.0,0.0,0,0,0,0,60,2.1,10,5,9999,99999,9,999999999,0.0,999,999,99
2050,1,25,1,0,*?*?*?*?*?*?*?*?*?*?*?*?*?*?*?*?*?*?*?*?*?*?,5.5,5.5,100,100960,0,-0,304,0.0,-0.0,0.0,0,0,0,0,120,4.6,10,5,9999,99999,9,999999999,0.0,999,999,99
2050,1,25,2,0,*?*?*?*?*?*?*?*?*?*?*?*?*?*?*?*?*?*?*?*?*?*?,5.8,5.8,100,100960,0,-0,305,0.0,-0.0,0.0,0,0,0,0,130,4.6,10,5,9999,99999,9,999999999,0.0,999,999,99
2050,1,25,3,0,*?*?*?*?*?*?*?*?*?*?*?*?*?*?*?*?*?*?*?*?*?*?,6.0,5.9,100,100960,0,-0,306,0.0,-0.0,0.0,0,0,0,0,140,5.7,10,5,9999,99999,9,999999999,0.0,999,999,99
2050,1,25,4,0,*?*?*?*?*?*?*?*?*?*?*?*?*?*?*?*?*?*?*?*?*?*?,5.5,5.5,100,100960,0,-0,304,0.0,-0.0,0.0,0,0,0,0,150,4.6,10,5,9999,99999,9,999999999,0.0,999,999,99
2050,1,25,5,0,*?*?*?*?*?*?*?*?*?*?*?*?*?*?*?*?*?*?*?*?*?*?,5.1,5.1,100,100960,0,-0,302,0.0,-0.0,0.0,0,0,0,0,160,3.6,10,5,9999,99999,9,999999999,0.0,999,999,99
2050,1,25,6,0,*?*?*?*?*?*?*?*?*?*?*?*?*?*?*?*?*?*?*?*?*?*?,4.6,4.6,100,100960,0,-0,300,0.0,-0.0,0.0,0,0,0,0,170,2.6,10,5,9999,99999,9,999999999,0.0,999,999,99
2050,1,25,7,0,*?*?*?*?*?*?*?*?*?*?*?*?*?*?*?*?*?*?*?*?*?*?,5.1,5.1,100,100960,0,-0,302,0.0,-0.0,0.0,0,0,0,0,167,3.1,10,5,9999,99999,9,999999999,0.0,999,999,99
2050,1,25,8,0,*?*?*?*?*?*?*?*?*?*?*?*?*?*?*?*?*?*?*?*?*?*?,5.5,5.5,100,100960,76,1409,304,0.6,0.0,0.6,89,-0,89,26,163,3.6,10,5,9999,99999,9,999999999,0.0,999,999,99
2050,1,25,9,0,*?*?*?*?*?*?*?*?*?*?*?*?*?*?*?*?*?*?*?*?*?*?,5.4,5.5,100,100960,252,1411,303,34.9,0.0,34.9,4083,0,4089,1361,160,2.1,10,5,9999,99999,9,999999999,0.0,999,999,99
2050,1,25,10,0,*?*?*?*?*?*?*?*?*?*?*?*?*?*?*?*?*?*?*?*?*?*?,7.1,6.7,100,100960,386,1409,311,61.1,0.0,61.1,7135,0,7152,2470,157,3.1,10,5,9999,99999,9,999999999,0.0,999,999,99
2050,1,25,11,0,*?*?*?*?*?*?*?*?*?*?*?*?*?*?*?*?*?*?*?*?*?*?,8.3,7.4,100,100960,470,1409,316,77.5,0.0,77.5,9072,0,9098,3222,153,4.1,10,5,9999,99999,9,999999999,0.0,999,999,99
2050,1,25,12,0,*?*?*?*?*?*?*?*?*?*?*?*?*?*?*?*?*?*?*?*?*?*?,8.9,7.7,98,100960,498,1409,319,83.0,0.0,83.0,9724,0,9752,3483,150,3.6,10,5,9999,99999,9,999999999,0.0,999,999,99
2050,1,25,13,0,*?*?*?*?*?*?*?*?*?*?*?*?*?*?*?*?*?*?*?*?*?*?,8.9,8.0,100,100960,468,1408,318,77.2,0.0,77.2,9031,0,9056,3205,155,3.1,10,5,9999,99999,9,999999999,0.0,999,999,99
2050,1,25,14,0,*?*?*?*?*?*?*?*?*?*?*?*?*?*?*?*?*?*?*?*?*?*?,8.9,8.4,100,100960,383,1411,318,60.4,0.0,60.4,7057,0,7074,2441,160,3.1,10,5,9999,99999,9,999999999,0.0,999,999,99
2050,1,25,15,0,*?*?*?*?*?*?*?*?*?*?*?*?*?*?*?*?*?*?*?*?*?*?,9.0,8.0,100,100960,247,1411,319,33.9,0.0,33.9,3974,0,3980,1324,165,3.6,10,5,9999,99999,9,999999999,0.0,999,999,99
2050,1,25,16,0,*?*?*?*?*?*?*?*?*?*?*?*?*?*?*?*?*?*?*?*?*?*?,8.9,8.7,100,100960,70,1406,318,0.0,0.0,0.0,0,0,0,0,170,3.1,10,5,9999,99999,9,999999999,0.0,999,999,99
2050,1,25,17,0,*?*?*?*?*?*?*?*?*?*?*?*?*?*?*?*?*?*?*?*?*?*?,8.2,7.6,100,100960,0,-0,315,0.0,-0.0,0.0,0,0,0,0,175,3.6,10,5,9999,99999,9,999999999,0.0,999,999,99
2050,1,25,18,0,*?*?*?*?*?*?*?*?*?*?*?*?*?*?*?*?*?*?*?*?*?*?,7.4,6.9,100,100960,0,-0,312,0.0,-0.0,0.0,0,0,0,0,180,4.1,10,5,9999,99999,9,999999999,0.0,999,999,99
2050,1,25,19,0,*?*?*?*?*?*?*?*?*?*?*?*?*?*?*?*?*?*?*?*?*?*?,7.4,6.7,100,100960,0,-0,312,0.0,-0.0,0.0,0,0,0,0,203,4.1,10,5,9999,99999,9,999999999,0.0,999,999,99
2050,1,25,20,0,*?*?*?*?*?*?*?*?*?*?*?*?*?*?*?*?*?*?*?*?*?*?,6.6,5.8,100,100960,0,-0,309,0.0,-0.0,0.0,0,0,0,0,227,4.1,10,5,9999,99999,9,999999999,0.0,999,999,99
2050,1,25,21,0,*?*?*?*?*?*?*?*?*?*?*?*?*?*?*?*?*?*?*?*?*?*?,6.7,5.8,100,100960,0,-0,309,0.0,-0.0,0.0,0,0,0,0,250,4.6,10,5,9999,99999,9,999999999,0.0,999,999,99
2050,1,25,22,0,*?*?*?*?*?*?*?*?*?*?*?*?*?*?*?*?*?*?*?*?*?*?,6.4,5.9,100,100960,0,-0,308,0.0,-0.0,0.0,0,0,0,0,273,2.6,10,5,9999,99999,9,999999999,0.0,999,999,99
2050,1,25,23,0,*?*?*?*?*?*?*?*?*?*?*?*?*?*?*?*?*?*?*?*?*?*?,6.7,6.1,100,100960,0,-0,309,0.0,-0.0,0.0,0,0,0,0,297,3.1,10,5,9999,99999,9,999999999,0.0,999,999,99
2050,1,25,24,0,*?*?*?*?*?*?*?*?*?*?*?*?*?*?*?*?*?*?*?*?*?*?,4.8,4.8,100,100960,0,-0,301,0.0,-0.0,0.0,0,0,0,0,110,5.2,10,5,9999,99999,9,999999999,0.0,999,999,99
2050,1,26,1,0,*?*?*?*?*?*?*?*?*?*?*?*?*?*?*?*?*?*?*?*?*?*?,8.0,5.0,80,100759,0,-0,315,0.0,-0.0,0.0,0,0,0,0,320,1.5,10,5,9999,99999,9,999999999,0.0,999,999,99
2050,1,26,2,0,*?*?*?*?*?*?*?*?*?*?*?*?*?*?*?*?*?*?*?*?*?*?,8.5,4.5,75,100759,0,-0,317,0.0,-0.0,0.0,0,0,0,0,320,2.6,10,5,9999,99999,9,999999999,0.0,999,999,99
2050,1,26,3,0,*?*?*?*?*?*?*?*?*?*?*?*?*?*?*?*?*?*?*?*?*?*?,8.3,4.3,75,100759,0,-0,316,0.0,-0.0,0.0,0,0,0,0,320,1.5,10,5,9999,99999,9,999999999,0.0,999,999,99
2050,1,26,4,0,*?*?*?*?*?*?*?*?*?*?*?*?*?*?*?*?*?*?*?*?*?*?,8.0,4.6,79,100759,0,-0,315,0.0,-0.0,0.0,0,0,0,0,320,2.1,10,5,9999,99999,9,999999999,3.9,999,999,99
2050,1,26,5,0,*?*?*?*?*?*?*?*?*?*?*?*?*?*?*?*?*?*?*?*?*?*?,8.0,4.3,77,100759,0,-0,315,0.0,-0.0,0.0,0,0,0,0,320,1.5,10,5,9999,99999,9,999999999,4.5,999,999,99
2050,1,26,6,0,*?*?*?*?*?*?*?*?*?*?*?*?*?*?*?*?*?*?*?*?*?*?,7.1,4.3,81,100759,0,-0,311,0.0,-0.0,0.0,0,0,0,0,320,1.0,10,5,9999,99999,9,999999999,2.7,999,999,99
2050,1,26,7,0,*?*?*?*?*?*?*?*?*?*?*?*?*?*?*?*?*?*?*?*?*?*?,6.0,2.7,78,100759,0,-0,307,0.0,-0.0,0.0,0,0,0,0,305,1.0,10,5,9999,99999,9,999999999,3.9,999,999,99
2050,1,26,8,0,*?*?*?*?*?*?*?*?*?*?*?*?*?*?*?*?*?*?*?*?*?*?,7.4,2.9,72,100759,80,1402,313,1.5,0.0,1.5,200,-0,200,61,290,1.0,10,5,9999,99999,9,999999999,0.0,999,999,99
2050,1,26,9,0,*?*?*?*?*?*?*?*?*?*?*?*?*?*?*?*?*?*?*?*?*?*?,8.6,3.6,70,100759,256,1407,318,35.8,0.0,35.8,4189,0,4196,1398,275,2.1,10,5,9999,99999,9,999999999,0.3,999,999,99
2050,1,26,10,0,*?*?*?*?*?*?*?*?*?*?*?*?*?*?*?*?*?*?*?*?*?*?,10.8,5.9,71,100759,391,1409,328,62.1,0.0,62.1,7252,0,7270,2515,260,3.6,10,5,9999,99999,9,999999999,0.3,999,999,99
2050,1,26,11,0,*?*?*?*?*?*?*?*?*?*?*?*?*?*?*?*?*?*?*?*?*?*?,13.1,7.3,67,100759,476,1410,338,78.6,0.0,78.6,9196,0,9222,3273,245,4.6,10,5,9999,99999,9,999999999,1.0,999,999,99
2050,1,26,12,0,*?*?*?*?*?*?*?*?*?*?*?*?*?*?*?*?*?*?*?*?*?*?,15.1,6.6,56,100759,504,1409,348,84.1,0.0,84.1,9852,0,9881,3537,230,5.2,10,5,9999,99999,9,999999999,1.4,999,999,99
2050,1,26,13,0,*?*?*?*?*?*?*?*?*?*?*?*?*?*?*?*?*?*?*?*?*?*?,15.1,7.3,59,100759,474,1408,348,78.3,0.0,78.3,9166,0,9192,3260,223,6.2,10,5,9999,99999,9,999999999,0.5,999,999,99
2050,1,26,14,0,*?*?*?*?*?*?*?*?*?*?*?*?*?*?*?*?*?*?*?*?*?*?,15.2,8.1,62,100759,389,1411,348,61.6,0.0,61.6,7194,0,7212,2493,217,6.2,10,5,9999,99999,9,999999999,0.1,999,999,99
2050,1,26,15,0,*?*?*?*?*?*?*?*?*?*?*?*?*?*?*?*?*?*?*?*?*?*?,15.1,8.0,62,100759,253,1411,347,35.1,0.0,35.1,4108,0,4115,1370,210,6.2,10,5,9999,99999,9,999999999,0.1,999,999,99
2050,1,26,16,0,*?*?*?*?*?*?*?*?*?*?*?*?*?*?*?*?*?*?*?*?*?*?,15.1,7.9,61,100759,76,1409,347,0.6,0.0,0.6,88,-0,88,26,203,6.2,10,5,9999,99999,9,999999999,0.1,999,999,99
2050,1,26,17,0,*?*?*?*?*?*?*?*?*?*?*?*?*?*?*?*?*?*?*?*?*?*?,13.3,6.6,63,100759,0,-0,339,0.0,-0.0,0.0,0,0,0,0,197,6.2,10,5,9999,99999,9,999999999,0.0,999,999,99
2050,1,26,18,0,*?*?*?*?*?*?*?*?*?*?*?*?*?*?*?*?*?*?*?*?*?*?,12.2,6.1,66,100759,0,-0,334,0.0,-0.0,0.0,0,0,0,0,190,4.1,10,5,9999,99999,9,999999999,0.0,999,999,99
2050,1,26,19,0,*?*?*?*?*?*?*?*?*?*?*?*?*?*?*?*?*?*?*?*?*?*?,11.1,5.8,69,100759,0,-0,329,0.0,-0.0,0.0,0,0,0,0,193,3.6,10,5,9999,99999,9,999999999,0.0,999,999,99
2050,1,26,20,0,*?*?*?*?*?*?*?*?*?*?*?*?*?*?*?*?*?*?*?*?*?*?,10.9,5.8,70,100759,0,-0,328,0.0,-0.0,0.0,0,0,0,0,197,3.6,10,5,9999,99999,9,999999999,0.0,999,999,99
2050,1,26,21,0,*?*?*?*?*?*?*?*?*?*?*?*?*?*?*?*?*?*?*?*?*?*?,10.2,5.9,74,100759,0,-0,325,0.0,-0.0,0.0,0,0,0,0,200,2.6,10,5,9999,99999,9,999999999,0.0,999,999,99
2050,1,26,22,0,*?*?*?*?*?*?*?*?*?*?*?*?*?*?*?*?*?*?*?*?*?*?,10.3,6.1,74,100759,0,-0,325,0.0,-0.0,0.0,0,0,0,0,203,2.1,10,5,9999,99999,9,999999999,0.0,999,999,99
2050,1,26,23,0,*?*?*?*?*?*?*?*?*?*?*?*?*?*?*?*?*?*?*?*?*?*?,9.8,6.4,78,100759,0,-0,323,0.0,-0.0,0.0,0,0,0,0,207,3.1,10,5,9999,99999,9,999999999,0.0,999,999,99
2050,1,26,24,0,*?*?*?*?*?*?*?*?*?*?*?*?*?*?*?*?*?*?*?*?*?*?,7.0,5.5,89,100759,0,-0,310,0.0,-0.0,0.0,0,0,0,0,320,1.0,10,5,9999,99999,9,999999999,0.0,999,999,99
2050,1,27,1,0,*?*?*?*?*?*?*?*?*?*?*?*?*?*?*?*?*?*?*?*?*?*?,9.5,9.4,100,99964.2,0,-0,321,0.0,-0.0,0.0,0,0,0,0,222,2.1,10,5,9999,99999,9,999999999,1.9,999,999,99
2050,1,27,2,0,*?*?*?*?*?*?*?*?*?*?*?*?*?*?*?*?*?*?*?*?*?*?,9.6,9.6,100,99964.2,0,-0,321,0.0,-0.0,0.0,0,0,0,0,233,2.1,10,5,9999,99999,9,999999999,1.5,999,999,99
2050,1,27,3,0,*?*?*?*?*?*?*?*?*?*?*?*?*?*?*?*?*?*?*?*?*?*?,9.4,9.4,100,99964.2,0,-0,320,0.0,-0.0,0.0,0,0,0,0,245,2.6,10,5,9999,99999,9,999999999,0.6,999,999,99
2050,1,27,4,0,*?*?*?*?*?*?*?*?*?*?*?*?*?*?*?*?*?*?*?*?*?*?,9.6,9.6,100,99964.2,0,-0,321,0.0,-0.0,0.0,0,0,0,0,257,3.1,10,5,9999,99999,9,999999999,0.0,999,999,99
2050,1,27,5,0,*?*?*?*?*?*?*?*?*?*?*?*?*?*?*?*?*?*?*?*?*?*?,9.5,9.4,100,99964.2,0,-0,321,0.0,-0.0,0.0,0,0,0,0,268,3.1,10,5,9999,99999,9,999999999,0.4,999,999,99
2050,1,27,6,0,*?*?*?*?*?*?*?*?*?*?*?*?*?*?*?*?*?*?*?*?*?*?,9.3,9.3,100,99964.2,0,-0,320,0.0,-0.0,0.0,0,0,0,0,280,3.1,10,5,9999,99999,9,999999999,0.7,999,999,99
2050,1,27,7,0,*?*?*?*?*?*?*?*?*?*?*?*?*?*?*?*?*?*?*?*?*?*?,9.4,9.4,100,99964.2,0,-0,320,0.0,-0.0,0.0,0,0,0,0,275,3.6,10,5,9999,99999,9,999999999,0.6,999,999,99
2050,1,27,8,0,*?*?*?*?*?*?*?*?*?*?*?*?*?*?*?*?*?*?*?*?*?*?,9.5,9.6,100,99964.2,85,1410,297,8.0,85.0,2.9,890,4970,519,112,270,3.6,3,2,9999,99999,9,999999999,0.4,999,999,99
2050,1,27,9,0,*?*?*?*?*?*?*?*?*?*?*?*?*?*?*?*?*?*?*?*?*?*?,9.6,9.4,100,99964.2,261,1408,315,84.6,115.0,63.3,9288,8579,7423,1354,265,3.6,8,4,9999,99999,9,999999999,2.2,999,999,99
2050,1,27,10,0,*?*?*?*?*?*?*?*?*?*?*?*?*?*?*?*?*?*?*?*?*?*?,10.0,9.4,100,99964.2,396,1408,313,171.7,217.9,110.4,18176,19048,12902,2188,260,2.6,7,4,9999,99999,9,999999999,0.8,999,999,99
2050,1,27,11,0,*?*?*?*?*?*?*?*?*?*?*?*?*?*?*?*?*?*?*?*?*?*?,10.1,9.6,100,99964.2,481,1409,317,183.4,135.3,137.2,19992,12810,15660,3120,255,3.1,8,4,9999,99999,9,999999999,0.0,999,999,99
2050,1,27,12,0,*?*?*?*?*?*?*?*?*?*?*?*?*?*?*?*?*?*?*?*?*?*?,9.9,8.0,98,99964.2,510,1410,315,196.2,136.7,146.8,21395,13137,16727,3371,250,2.6,8,4,9999,99999,9,999999999,0.0,999,999,99
2050,1,27,13,0,*?*?*?*?*?*?*?*?*?*?*?*?*?*?*?*?*?*?*?*?*?*?,10.0,6.6,88,99964.2,480,1408,315,183.0,135.3,136.9,19947,12785,15632,3112,250,1.5,8,4,9999,99999,9,999999999,0.2,999,999,99
2050,1,27,14,0,*?*?*?*?*?*?*?*?*?*?*?*?*?*?*?*?*?*?*?*?*?*?,9.8,5.3,82,99964.2,395,1410,314,144.5,130.0,108.1,15766,11545,12439,2395,250,3.6,8,4,9999,99999,9,999999999,0.6,999,999,99
2050,1,27,15,0,*?*?*?*?*?*?*?*?*?*?*?*?*?*?*?*?*?*?*?*?*?*?,10.2,6.2,85,99964.2,259,1410,312,98.7,191.8,63.4,10477,13720,7599,1185,250,4.6,7,4,9999,99999,9,999999999,0.0,999,999,99
2050,1,27,16,0,*?*?*?*?*?*?*?*?*?*?*?*?*?*?*?*?*?*?*?*?*?*?,10.1,6.6,87,99964.2,82,1411,324,1.8,0.0,1.8,238,-0,237,73,250,3.1,10,5,9999,99999,9,999999999,0.0,999,999,99
2050,1,27,17,0,*?*?*?*?*?*?*?*?*?*?*?*?*?*?*?*?*?*?*?*?*?*?,10.0,6.7,89,99964.2,0,-0,324,0.0,-0.0,0.0,0,0,0,0,250,3.6,10,5,9999,99999,9,999999999,0.0,999,999,99
2050,1,27,18,0,*?*?*?*?*?*?*?*?*?*?*?*?*?*?*?*?*?*?*?*?*?*?,9.8,6.7,90,99964.2,0,-0,323,0.0,-0.0,0.0,0,0,0,0,250,3.6,10,5,9999,99999,9,999999999,0.0,999,999,99
2050,1,27,19,0,*?*?*?*?*?*?*?*?*?*?*?*?*?*?*?*?*?*?*?*?*?*?,9.6,6.9,92,99964.2,0,-0,322,0.0,-0.0,0.0,0,0,0,0,257,2.6,10,5,9999,99999,9,999999999,0.0,999,999,99
2050,1,27,20,0,*?*?*?*?*?*?*?*?*?*?*?*?*?*?*?*?*?*?*?*?*?*?,9.9,7.1,92,99964.2,0,-0,323,0.0,-0.0,0.0,0,0,0,0,263,2.1,10,5,9999,99999,9,999999999,0.4,999,999,99
2050,1,27,21,0,*?*?*?*?*?*?*?*?*?*?*?*?*?*?*?*?*?*?*?*?*?*?,9.7,7.7,98,99964.2,0,-0,322,0.0,-0.0,0.0,0,0,0,0,270,0.5,10,5,9999,99999,9,999999999,0.4,999,999,99
2050,1,27,22,0,*?*?*?*?*?*?*?*?*?*?*?*?*?*?*?*?*?*?*?*?*?*?,9.4,6.4,91,99964.2,0,-0,321,0.0,-0.0,0.0,0,0,0,0,277,2.1,10,5,9999,99999,9,999999999,0.2,999,999,99
2050,1,27,23,0,*?*?*?*?*?*?*?*?*?*?*?*?*?*?*?*?*?*?*?*?*?*?,9.4,5.6,86,99964.2,0,-0,321,0.0,-0.0,0.0,0,0,0,0,283,2.6,10,5,9999,99999,9,999999999,0.3,999,999,99
2050,1,27,24,0,*?*?*?*?*?*?*?*?*?*?*?*?*?*?*?*?*?*?*?*?*?*?,9.3,8.8,100,99964.2,0,-0,320,0.0,-0.0,0.0,0,0,0,0,210,2.6,10,5,9999,99999,9,999999999,0.0,999,999,99
2050,1,28,1,0,*?*?*?*?*?*?*?*?*?*?*?*?*?*?*?*?*?*?*?*?*?*?,9.1,4.8,75,100665,0,-0,320,0.0,-0.0,0.0,0,0,0,0,283,1.5,10,5,9999,99999,9,999999999,0.1,999,999,99
2050,1,28,2,0,*?*?*?*?*?*?*?*?*?*?*?*?*?*?*?*?*?*?*?*?*?*?,8.7,4.3,75,100665,0,-0,318,0.0,-0.0,0.0,0,0,0,0,277,2.1,10,5,9999,99999,9,999999999,0.0,999,999,99
2050,1,28,3,0,*?*?*?*?*?*?*?*?*?*?*?*?*?*?*?*?*?*?*?*?*?*?,8.1,2.9,70,100665,0,-0,316,0.0,-0.0,0.0,0,0,0,0,270,2.1,10,5,9999,99999,9,999999999,0.3,999,999,99
2050,1,28,4,0,*?*?*?*?*?*?*?*?*?*?*?*?*?*?*?*?*?*?*?*?*?*?,7.2,3.0,75,100665,0,-0,312,0.0,-0.0,0.0,0,0,0,0,263,2.1,10,5,9999,99999,9,999999999,0.5,999,999,99
2050,1,28,5,0,*?*?*?*?*?*?*?*?*?*?*?*?*?*?*?*?*?*?*?*?*?*?,6.3,3.0,80,100665,0,-0,308,0.0,-0.0,0.0,0,0,0,0,257,1.0,10,5,9999,99999,9,999999999,0.5,999,999,99
2050,1,28,6,0,*?*?*?*?*?*?*?*?*?*?*?*?*?*?*?*?*?*?*?*?*?*?,7.1,3.0,76,100665,0,-0,311,0.0,-0.0,0.0,0,0,0,0,250,1.5,10,5,9999,99999,9,999999999,0.4,999,999,99
2050,1,28,7,0,*?*?*?*?*?*?*?*?*?*?*?*?*?*?*?*?*?*?*?*?*?*?,7.8,4.3,79,100665,0,-0,314,0.0,-0.0,0.0,0,0,0,0,243,1.0,10,5,9999,99999,9,999999999,0.2,999,999,99
2050,1,28,8,0,*?*?*?*?*?*?*?*?*?*?*?*?*?*?*?*?*?*?*?*?*?*?,8.0,4.5,79,100665,90,1415,297,9.9,69.6,5.5,1101,3376,1036,110,237,1.0,6,3,9999,99999,9,999999999,0.3,999,999,99
2050,1,28,9,0,*?*?*?*?*?*?*?*?*?*?*?*?*?*?*?*?*?*?*?*?*?*?,8.5,4.8,79,100665,266,1407,282,129.8,461.5,42.6,13454,34728,6525,787,230,1.0,2,1,9999,99999,9,999999999,0.2,999,999,99
2050,1,28,10,0,*?*?*?*?*?*?*?*?*?*?*?*?*?*?*?*?*?*?*?*?*?*?,10.4,7.9,85,100665,402,1410,287,221.4,543.3,66.4,22992,47317,9856,1250,223,3.1,0,0,9999,99999,9,999999999,0.1,999,999,99
2050,1,28,11,0,*?*?*?*?*?*?*?*?*?*?*?*?*?*?*?*?*?*?*?*?*?*?,13.0,8.4,74,100665,487,1409,299,278.6,564.3,83.6,28943,51758,12116,1601,217,3.6,0,0,9999,99999,9,999999999,0.0,999,999,99
2050,1,28,12,0,*?*?*?*?*?*?*?*?*?*?*?*?*?*?*?*?*?*?*?*?*?*?,14.9,8.9,68,100665,516,1410,308,298.0,569.9,89.4,30972,52975,12868,1726,210,3.1,0,0,9999,99999,9,999999999,0.0,999,999,99
2050,1,28,13,0,*?*?*?*?*?*?*?*?*?*?*?*?*?*?*?*?*?*?*?*?*?*?,14.9,8.8,68,100665,486,1408,308,278.2,564.2,83.5,28903,51732,12100,1598,215,3.1,0,0,9999,99999,9,999999999,0.0,999,999,99
2050,1,28,14,0,*?*?*?*?*?*?*?*?*?*?*?*?*?*?*?*?*?*?*?*?*?*?,15.0,7.4,61,100665,401,1410,309,220.6,537.4,67.7,22870,46719,10007,1270,220,4.1,1,0,9999,99999,9,999999999,0.0,999,999,99
2050,1,28,15,0,*?*?*?*?*?*?*?*?*?*?*?*?*?*?*?*?*?*?*?*?*?*?,14.8,8.3,66,100665,265,1410,326,120.5,336.6,57.2,12670,24474,7640,1029,225,1.5,5,3,9999,99999,9,999999999,0.0,999,999,99
2050,1,28,16,0,*?*?*?*?*?*?*?*?*?*?*?*?*?*?*?*?*?*?*?*?*?*?,14.9,8.7,67,100665,88,1411,342,5.1,10.9,4.4,610,371,644,67,230,3.6,9,5,9999,99999,9,999999999,0.0,999,999,99
2050,1,28,17,0,*?*?*?*?*?*?*?*?*?*?*?*?*?*?*?*?*?*?*?*?*?*?,13.2,7.0,66,100665,0,-0,339,0.0,-0.0,0.0,0,0,0,0,235,2.6,10,5,9999,99999,9,999999999,0.1,999,999,99
2050,1,28,18,0,*?*?*?*?*?*?*?*?*?*?*?*?*?*?*?*?*?*?*?*?*?*?,11.7,6.7,72,100665,0,-0,332,0.0,-0.0,0.0,0,0,0,0,240,2.1,10,5,9999,99999,9,999999999,0.0,999,999,99
2050,1,28,19,0,*?*?*?*?*?*?*?*?*?*?*?*?*?*?*?*?*?*?*?*?*?*?,11.2,6.9,76,100665,0,-0,329,0.0,-0.0,0.0,0,0,0,0,240,2.1,10,5,9999,99999,9,999999999,0.1,999,999,99
2050,1,28,20,0,*?*?*?*?*?*?*?*?*?*?*?*?*?*?*?*?*?*?*?*?*?*?,10.6,6.2,75,100665,0,-0,327,0.0,-0.0,0.0,0,0,0,0,240,3.6,10,5,9999,99999,9,999999999,0.6,999,999,99
2050,1,28,21,0,*?*?*?*?*?*?*?*?*?*?*?*?*?*?*?*?*?*?*?*?*?*?,10.6,6.7,77,100665,0,-0,327,0.0,-0.0,0.0,0,0,0,0,240,2.6,10,5,9999,99999,9,999999999,0.0,999,999,99
2050,1,28,22,0,*?*?*?*?*?*?*?*?*?*?*?*?*?*?*?*?*?*?*?*?*?*?,9.5,6.2,81,100665,0,-0,322,0.0,-0.0,0.0,0,0,0,0,240,2.1,10,5,9999,99999,9,999999999,0.1,999,999,99
2050,1,28,23,0,*?*?*?*?*?*?*?*?*?*?*?*?*?*?*?*?*?*?*?*?*?*?,9.7,5.5,75,100665,0,-0,323,0.0,-0.0,0.0,0,0,0,0,240,3.6,10,5,9999,99999,9,999999999,0.1,999,999,99
2050,1,28,24,0,*?*?*?*?*?*?*?*?*?*?*?*?*?*?*?*?*?*?*?*?*?*?,9.4,5.1,75,100665,0,-0,321,0.0,-0.0,0.0,0,0,0,0,290,2.1,10,5,9999,99999,9,999999999,0.6,999,999,99
2050,1,29,1,0,*?*?*?*?*?*?*?*?*?*?*?*?*?*?*?*?*?*?*?*?*?*?,10.6,6.6,75,100441,0,-0,327,0.0,-0.0,0.0,0,0,0,0,240,0.5,10,5,9999,99999,9,999999999,0.4,999,999,99
2050,1,29,2,0,*?*?*?*?*?*?*?*?*?*?*?*?*?*?*?*?*?*?*?*?*?*?,10.9,7.1,76,100441,0,-0,328,0.0,-0.0,0.0,0,0,0,0,240,1.5,10,5,9999,99999,9,999999999,0.0,999,999,99
2050,1,29,3,0,*?*?*?*?*?*?*?*?*?*?*?*?*?*?*?*?*?*?*?*?*?*?,10.3,7.0,79,100441,0,-0,325,0.0,-0.0,0.0,0,0,0,0,240,2.1,10,5,9999,99999,9,999999999,0.0,999,999,99
2050,1,29,4,0,*?*?*?*?*?*?*?*?*?*?*?*?*?*?*?*?*?*?*?*?*?*?,9.6,6.6,80,100441,0,-0,322,0.0,-0.0,0.0,0,0,0,0,240,1.5,10,5,9999,99999,9,999999999,0.3,999,999,99
2050,1,29,5,0,*?*?*?*?*?*?*?*?*?*?*?*?*?*?*?*?*?*?*?*?*?*?,10.2,6.7,78,100441,0,-0,325,0.0,-0.0,0.0,0,0,0,0,240,1.5,10,5,9999,99999,9,999999999,0.5,999,999,99
2050,1,29,6,0,*?*?*?*?*?*?*?*?*?*?*?*?*?*?*?*?*?*?*?*?*?*?,10.6,7.3,79,100441,0,-0,326,0.0,-0.0,0.0,0,0,0,0,240,1.5,10,5,9999,99999,9,999999999,1.6,999,999,99
2050,1,29,7,0,*?*?*?*?*?*?*?*?*?*?*?*?*?*?*?*?*?*?*?*?*?*?,11.0,7.1,76,100441,0,-0,328,0.0,-0.0,0.0,0,0,0,0,237,1.0,10,5,9999,99999,9,999999999,0.3,999,999,99
2050,1,29,8,0,*?*?*?*?*?*?*?*?*?*?*?*?*?*?*?*?*?*?*?*?*?*?,10.5,6.9,77,100441,94,1402,326,4.2,0.0,4.2,537,-0,536,171,233,0.5,10,5,9999,99999,9,999999999,0.0,999,999,99
2050,1,29,9,0,*?*?*?*?*?*?*?*?*?*?*?*?*?*?*?*?*?*?*?*?*?*?,11.1,6.9,74,100441,271,1406,329,38.8,0.0,38.8,4533,0,4541,1519,230,1.5,10,5,9999,99999,9,999999999,0.0,999,999,99
2050,1,29,10,0,*?*?*?*?*?*?*?*?*?*?*?*?*?*?*?*?*?*?*?*?*?*?,12.1,5.9,65,100441,407,1408,334,65.3,0.0,65.3,7627,0,7646,2658,227,0.5,10,5,9999,99999,9,999999999,0.0,999,999,99
2050,1,29,11,0,*?*?*?*?*?*?*?*?*?*?*?*?*?*?*?*?*?*?*?*?*?*?,13.8,6.4,60,100441,492,1407,342,81.9,0.0,81.9,9599,0,9626,3432,223,0.5,10,5,9999,99999,9,999999999,0.0,999,999,99
2050,1,29,12,0,*?*?*?*?*?*?*?*?*?*?*?*?*?*?*?*?*?*?*?*?*?*?,14.8,7.1,59,100441,522,1409,346,87.6,0.0,87.6,10276,0,10306,3707,220,2.1,10,5,9999,99999,9,999999999,0.1,999,999,99
2050,1,29,13,0,*?*?*?*?*?*?*?*?*?*?*?*?*?*?*?*?*?*?*?*?*?*?,14.9,7.9,62,100441,492,1407,347,81.9,0.0,81.9,9590,0,9618,3430,222,2.1,10,5,9999,99999,9,999999999,1.1,999,999,99
2050,1,29,14,0,*?*?*?*?*?*?*?*?*?*?*?*?*?*?*?*?*?*?*?*?*?*?,15.0,8.3,63,100441,407,1409,347,65.2,0.0,65.2,7618,0,7637,2655,223,5.7,10,5,9999,99999,9,999999999,0.4,999,999,99
2050,1,29,15,0,*?*?*?*?*?*?*?*?*?*?*?*?*?*?*?*?*?*?*?*?*?*?,14.9,7.1,59,100441,271,1409,347,38.7,0.0,38.7,4521,0,4530,1515,225,3.1,10,5,9999,99999,9,999999999,0.6,999,999,99
2050,1,29,16,0,*?*?*?*?*?*?*?*?*?*?*?*?*?*?*?*?*?*?*?*?*?*?,15.0,7.3,59,100441,94,1410,347,4.1,0.0,4.1,525,-0,524,167,227,4.6,10,5,9999,99999,9,999999999,0.1,999,999,99
2050,1,29,17,0,*?*?*?*?*?*?*?*?*?*?*?*?*?*?*?*?*?*?*?*?*?*?,14.3,8.3,66,100441,0,-0,344,0.0,-0.0,0.0,0,0,0,0,228,3.6,10,5,9999,99999,9,999999999,2.3,999,999,99
2050,1,29,18,0,*?*?*?*?*?*?*?*?*?*?*?*?*?*?*?*?*?*?*?*?*?*?,12.9,8.5,74,100441,0,-0,337,0.0,-0.0,0.0,0,0,0,0,230,3.1,10,5,9999,99999,9,999999999,3.5,999,999,99
2050,1,29,19,0,*?*?*?*?*?*?*?*?*?*?*?*?*?*?*?*?*?*?*?*?*?*?,13.1,7.7,69,100441,0,-0,338,0.0,-0.0,0.0,0,0,0,0,228,2.6,10,5,9999,99999,9,999999999,0.9,999,999,99
2050,1,29,20,0,*?*?*?*?*?*?*?*?*?*?*?*?*?*?*?*?*?*?*?*?*?*?,12.4,8.1,74,100441,0,-0,335,0.0,-0.0,0.0,0,0,0,0,227,1.0,10,5,9999,99999,9,999999999,0.0,999,999,99
2050,1,29,21,0,*?*?*?*?*?*?*?*?*?*?*?*?*?*?*?*?*?*?*?*?*?*?,12.2,8.4,77,100441,0,-0,334,0.0,-0.0,0.0,0,0,0,0,225,1.0,10,5,9999,99999,9,999999999,0.0,999,999,99
2050,1,29,22,0,*?*?*?*?*?*?*?*?*?*?*?*?*?*?*?*?*?*?*?*?*?*?,11.8,8.0,77,100441,0,-0,332,0.0,-0.0,0.0,0,0,0,0,223,1.0,10,5,9999,99999,9,999999999,0.1,999,999,99
2050,1,29,23,0,*?*?*?*?*?*?*?*?*?*?*?*?*?*?*?*?*?*?*?*?*?*?,11.6,7.6,75,100441,0,-0,331,0.0,-0.0,0.0,0,0,0,0,222,0.5,10,5,9999,99999,9,999999999,0.2,999,999,99
2050,1,29,24,0,*?*?*?*?*?*?*?*?*?*?*?*?*?*?*?*?*?*?*?*?*?*?,9.9,6.1,76,100441,0,-0,323,0.0,-0.0,0.0,0,0,0,0,240,0.5,10,5,9999,99999,9,999999999,0.5,999,999,99
2050,1,30,1,0,*?*?*?*?*?*?*?*?*?*?*?*?*?*?*?*?*?*?*?*?*?*?,11.3,5.3,66,101129,0,-0,330,0.0,-0.0,0.0,0,0,0,0,225,1.0,10,5,9999,99999,9,999999999,0.0,999,999,99
2050,1,30,2,0,*?*?*?*?*?*?*?*?*?*?*?*?*?*?*?*?*?*?*?*?*?*?,11.2,4.3,62,101129,0,-0,330,0.0,-0.0,0.0,0,0,0,0,230,1.5,10,5,9999,99999,9,999999999,0.0,999,999,99
2050,1,30,3,0,*?*?*?*?*?*?*?*?*?*?*?*?*?*?*?*?*?*?*?*?*?*?,10.6,3.8,62,101129,0,-0,327,0.0,-0.0,0.0,0,0,0,0,235,1.0,10,5,9999,99999,9,999999999,0.0,999,999,99
2050,1,30,4,0,*?*?*?*?*?*?*?*?*?*?*?*?*?*?*?*?*?*?*?*?*?*?,10.6,3.8,62,101129,0,-0,327,0.0,-0.0,0.0,0,0,0,0,240,0.5,10,5,9999,99999,9,999999999,0.3,999,999,99
2050,1,30,5,0,*?*?*?*?*?*?*?*?*?*?*?*?*?*?*?*?*?*?*?*?*?*?,10.5,3.8,63,101129,0,-0,327,0.0,-0.0,0.0,0,0,0,0,245,2.1,10,5,9999,99999,9,999999999,0.0,999,999,99
2050,1,30,6,0,*?*?*?*?*?*?*?*?*?*?*?*?*?*?*?*?*?*?*?*?*?*?,10.7,3.4,61,101129,0,-0,328,0.0,-0.0,0.0,0,0,0,0,250,1.5,10,5,9999,99999,9,999999999,0.0,999,999,99
2050,1,30,7,0,*?*?*?*?*?*?*?*?*?*?*?*?*?*?*?*?*?*?*?*?*?*?,10.2,3.8,64,101129,0,-0,325,0.0,-0.0,0.0,0,0,0,0,253,1.0,10,5,9999,99999,9,999999999,0.0,999,999,99
2050,1,30,8,0,*?*?*?*?*?*?*?*?*?*?*?*?*?*?*?*?*?*?*?*?*?*?,9.7,3.6,65,101129,99,1403,323,5.2,0.0,5.2,653,-0,653,210,257,0.5,10,5,9999,99999,9,999999999,0.1,999,999,99
2050,1,30,9,0,*?*?*?*?*?*?*?*?*?*?*?*?*?*?*?*?*?*?*?*?*?*?,11.2,3.4,58,101129,277,1409,325,69.2,46.8,60.0,7638,3647,7049,1288,260,0.5,9,5,9999,99999,9,999999999,0.0,999,999,99
2050,1,30,10,0,*?*?*?*?*?*?*?*?*?*?*?*?*?*?*?*?*?*?*?*?*?*?,12.7,4.5,57,101129,413,1409,332,115.3,52.3,100.0,12661,4706,11305,2710,263,0.5,9,5,9999,99999,9,999999999,0.0,999,999,99
2050,1,30,11,0,*?*?*?*?*?*?*?*?*?*?*?*?*?*?*?*?*?*?*?*?*?*?,13.8,5.3,57,101129,498,1407,337,144.4,54.2,125.2,15856,5086,14134,3511,267,0.5,9,5,9999,99999,9,999999999,0.0,999,999,99
2050,1,30,12,0,*?*?*?*?*?*?*?*?*?*?*?*?*?*?*?*?*?*?*?*?*?*?,15.1,6.1,55,101129,528,1409,348,88.8,0.0,88.8,10421,0,10452,3767,270,0.5,10,5,9999,99999,9,999999999,0.0,999,999,99
2050,1,30,13,0,*?*?*?*?*?*?*?*?*?*?*?*?*?*?*?*?*?*?*?*?*?*?,15.0,5.9,55,101129,498,1406,343,144.4,54.2,125.2,15861,5087,14138,3512,268,0.5,9,5,9999,99999,9,999999999,0.0,999,999,99
2050,1,30,14,0,*?*?*?*?*?*?*?*?*?*?*?*?*?*?*?*?*?*?*?*?*?*?,15.2,6.6,56,101129,413,1408,348,66.5,0.0,66.5,7765,0,7785,2711,267,0.0,10,5,9999,99999,9,999999999,0.0,999,999,99
2050,1,30,15,0,*?*?*?*?*?*?*?*?*?*?*?*?*?*?*?*?*?*?*?*?*?*?,14.7,6.4,57,101129,277,1407,346,39.9,0.0,39.9,4664,0,4673,1565,265,2.6,10,5,9999,99999,9,999999999,0.0,999,999,99
2050,1,30,16,0,*?*?*?*?*?*?*?*?*?*?*?*?*?*?*?*?*?*?*?*?*?*?,14.8,5.3,53,101129,100,1409,347,5.3,0.0,5.3,667,-0,666,214,263,2.6,10,5,9999,99999,9,999999999,0.0,999,999,99
2050,1,30,17,0,*?*?*?*?*?*?*?*?*?*?*?*?*?*?*?*?*?*?*?*?*?*?,14.0,5.1,55,101129,0,-0,343,0.0,-0.0,0.0,0,0,0,0,262,2.1,10,5,9999,99999,9,999999999,0.0,999,999,99
2050,1,30,18,0,*?*?*?*?*?*?*?*?*?*?*?*?*?*?*?*?*?*?*?*?*?*?,13.8,4.3,52,101129,0,-0,342,0.0,-0.0,0.0,0,0,0,0,260,2.6,10,5,9999,99999,9,999999999,0.7,999,999,99
2050,1,30,19,0,*?*?*?*?*?*?*?*?*?*?*?*?*?*?*?*?*?*?*?*?*?*?,12.5,4.1,56,101129,0,-0,336,0.0,-0.0,0.0,0,0,0,0,253,3.1,10,5,9999,99999,9,999999999,0.1,999,999,99
2050,1,30,20,0,*?*?*?*?*?*?*?*?*?*?*?*?*?*?*?*?*?*?*?*?*?*?,12.6,3.9,55,101129,0,-0,336,0.0,-0.0,0.0,0,0,0,0,247,0.5,10,5,9999,99999,9,999999999,0.0,999,999,99
2050,1,30,21,0,*?*?*?*?*?*?*?*?*?*?*?*?*?*?*?*?*?*?*?*?*?*?,12.2,3.9,57,101129,0,-0,334,0.0,-0.0,0.0,0,0,0,0,240,1.5,10,5,9999,99999,9,999999999,0.0,999,999,99
2050,1,30,22,0,*?*?*?*?*?*?*?*?*?*?*?*?*?*?*?*?*?*?*?*?*?*?,11.8,3.2,56,101129,0,-0,333,0.0,-0.0,0.0,0,0,0,0,233,1.0,10,5,9999,99999,9,999999999,0.0,999,999,99
2050,1,30,23,0,*?*?*?*?*?*?*?*?*?*?*?*?*?*?*?*?*?*?*?*?*?*?,11.2,3.9,61,101129,0,-0,330,0.0,-0.0,0.0,0,0,0,0,227,1.5,10,5,9999,99999,9,999999999,0.0,999,999,99
2050,1,30,24,0,*?*?*?*?*?*?*?*?*?*?*?*?*?*?*?*?*?*?*?*?*?*?,11.5,6.4,71,101129,0,-0,331,0.0,-0.0,0.0,0,0,0,0,220,1.0,10,5,9999,99999,9,999999999,0.1,999,999,99
2050,1,31,1,0,*?*?*?*?*?*?*?*?*?*?*?*?*?*?*?*?*?*?*?*?*?*?,11.2,9.8,92,101589,0,-0,329,0.0,-0.0,0.0,0,0,0,0,227,0.5,10,5,9999,99999,9,999999999,0.0,999,999,99
2050,1,31,2,0,*?*?*?*?*?*?*?*?*?*?*?*?*?*?*?*?*?*?*?*?*?*?,12.0,11.9,100,101589,0,-0,332,0.0,-0.0,0.0,0,0,0,0,233,0.5,10,5,9999,99999,9,999999999,0.0,999,999,99
2050,1,31,3,0,*?*?*?*?*?*?*?*?*?*?*?*?*?*?*?*?*?*?*?*?*?*?,11.5,11.5,100,101589,0,-0,330,0.0,-0.0,0.0,0,0,0,0,240,0.5,10,5,9999,99999,9,999999999,0.0,999,999,99
2050,1,31,4,0,*?*?*?*?*?*?*?*?*?*?*?*?*?*?*?*?*?*?*?*?*?*?,11.5,11.6,100,101589,0,-0,330,0.0,-0.0,0.0,0,0,0,0,247,1.0,10,5,9999,99999,9,999999999,0.0,999,999,99
2050,1,31,5,0,*?*?*?*?*?*?*?*?*?*?*?*?*?*?*?*?*?*?*?*?*?*?,11.4,11.5,100,101589,0,-0,329,0.0,-0.0,0.0,0,0,0,0,253,1.0,10,5,9999,99999,9,999999999,0.0,999,999,99
2050,1,31,6,0,*?*?*?*?*?*?*?*?*?*?*?*?*?*?*?*?*?*?*?*?*?*?,11.2,11.2,100,101589,0,-0,328,0.0,-0.0,0.0,0,0,0,0,260,0.5,10,5,9999,99999,9,999999999,0.0,999,999,99
2050,1,31,7,0,*?*?*?*?*?*?*?*?*?*?*?*?*?*?*?*?*?*?*?*?*?*?,11.3,11.2,100,101589,0,-0,329,0.0,-0.0,0.0,0,0,0,0,263,1.5,10,5,9999,99999,9,999999999,0.0,999,999,99
2050,1,31,8,0,*?*?*?*?*?*?*?*?*?*?*?*?*?*?*?*?*?*?*?*?*?*?,11.2,11.2,100,101589,104,1401,322,14.3,48.4,10.7,1621,2099,1667,178,267,0.5,8,4,9999,99999,9,999999999,0.0,999,999,99
2050,1,31,9,0,*?*?*?*?*?*?*?*?*?*?*?*?*?*?*?*?*?*?*?*?*?*?,11.7,11.7,100,101589,282,1407,319,123.4,275.8,68.1,12828,20637,8886,1242,270,0.5,6,3,9999,99999,9,999999999,0.0,999,999,99
2050,1,31,10,0,*?*?*?*?*?*?*?*?*?*?*?*?*?*?*?*?*?*?*?*?*?*?,12.3,12.3,100,101589,419,1409,328,155.5,131.7,116.3,16949,11969,13334,2594,273,0.5,8,4,9999,99999,9,999999999,0.0,999,999,99
2050,1,31,11,0,*?*?*?*?*?*?*?*?*?*?*?*?*?*?*?*?*?*?*?*?*?*?,13.8,12.6,94,101589,504,1406,337,146.4,54.4,127.0,16084,5109,14336,3570,277,2.1,9,5,9999,99999,9,999999999,0.0,999,999,99
2050,1,31,12,0,*?*?*?*?*?*?*?*?*?*?*?*?*?*?*?*?*?*?*?*?*?*?,14.8,12.3,86,101589,534,1408,339,207.3,137.7,155.0,22602,13392,17640,3591,280,1.5,8,4,9999,99999,9,999999999,0.0,999,999,99
2050,1,31,13,0,*?*?*?*?*?*?*?*?*?*?*?*?*?*?*?*?*?*?*?*?*?*?,14.7,12.7,90,101589,505,1408,339,194.3,136.5,145.3,21177,13088,16561,3332,277,1.5,8,4,9999,99999,9,999999999,0.0,999,999,99
2050,1,31,14,0,*?*?*?*?*?*?*?*?*?*?*?*?*?*?*?*?*?*?*?*?*?*?,14.6,12.0,86,101589,419,1406,329,217.8,383.7,103.4,22707,33753,13178,1939,273,1.0,5,3,9999,99999,9,999999999,0.0,999,999,99
2050,1,31,15,0,*?*?*?*?*?*?*?*?*?*?*?*?*?*?*?*?*?*?*?*?*?*?,14.9,11.8,83,101589,283,1405,334,124.1,276.2,68.5,12903,20711,8933,1250,270,2.1,6,3,9999,99999,9,999999999,0.0,999,999,99
2050,1,31,16,0,*?*?*?*?*?*?*?*?*?*?*?*?*?*?*?*?*?*?*?*?*?*?,14.8,10.7,77,101589,106,1406,335,17.7,83.9,11.4,2004,3669,1767,191,267,0.5,7,4,9999,99999,9,999999999,0.0,999,999,99
2050,1,31,17,0,*?*?*?*?*?*?*?*?*?*?*?*?*?*?*?*?*?*?*?*?*?*?,14.6,12.0,86,101589,0,-0,344,0.0,-0.0,0.0,0,0,0,0,263,1.5,10,5,9999,99999,9,999999999,0.0,999,999,99
2050,1,31,18,0,*?*?*?*?*?*?*?*?*?*?*?*?*?*?*?*?*?*?*?*?*?*?,13.6,11.9,91,101589,0,-0,339,0.0,-0.0,0.0,0,0,0,0,260,1.0,10,5,9999,99999,9,999999999,0.0,999,999,99
2050,1,31,19,0,*?*?*?*?*?*?*?*?*?*?*?*?*?*?*?*?*?*?*?*?*?*?,12.9,11.7,94,101589,0,-0,336,0.0,-0.0,0.0,0,0,0,0,265,1.0,10,5,9999,99999,9,999999999,0.0,999,999,99
2050,1,31,20,0,*?*?*?*?*?*?*?*?*?*?*?*?*?*?*?*?*?*?*?*?*?*?,12.7,11.6,94,101589,0,-0,335,0.0,-0.0,0.0,0,0,0,0,270,0.5,10,5,9999,99999,9,999999999,0.0,999,999,99
2050,1,31,21,0,*?*?*?*?*?*?*?*?*?*?*?*?*?*?*?*?*?*?*?*?*?*?,12.4,12.3,100,101589,0,-0,334,0.0,-0.0,0.0,0,0,0,0,275,0.0,10,5,9999,99999,9,999999999,0.0,999,999,99
2050,1,31,22,0,*?*?*?*?*?*?*?*?*?*?*?*?*?*?*?*?*?*?*?*?*?*?,11.9,11.9,100,101589,0,-0,331,0.0,-0.0,0.0,0,0,0,0,280,1.0,10,5,9999,99999,9,999999999,0.0,999,999,99
2050,1,31,23,0,*?*?*?*?*?*?*?*?*?*?*?*?*?*?*?*?*?*?*?*?*?*?,11.1,11.1,100,101589,0,-0,328,0.0,-0.0,0.0,0,0,0,0,285,0.5,10,5,9999,99999,9,999999999,0.0,999,999,99
2050,1,31,24,0,*?*?*?*?*?*?*?*?*?*?*?*?*?*?*?*?*?*?*?*?*?*?,10.5,7.1,81,101589,0,-0,326,0.0,-0.0,0.0,0,0,0,0,220,1.5,10,5,9999,99999,9,999999999,0.0,999,999,99
2050,2,1,1,0,*?*?*?*?*?*?*?*?*?*?*?*?*?*?*?*?*?*?*?*?*?*?,7.9,6.9,93,100450,0,-0,314,0.0,-0.0,0.0,0,0,0,0,250,0.5,10,5,9999,99999,9,999999999,0.0,999,999,99
2050,2,1,2,0,*?*?*?*?*?*?*?*?*?*?*?*?*?*?*?*?*?*?*?*?*?*?,6.2,3.9,85,100450,0,-0,307,0.0,-0.0,0.0,0,0,0,0,210,0.5,10,5,9999,99999,9,999999999,0.0,999,999,99
2050,2,1,3,0,*?*?*?*?*?*?*?*?*?*?*?*?*?*?*?*?*?*?*?*?*?*?,6.1,3.4,83,100450,0,-0,307,0.0,-0.0,0.0,0,0,0,0,170,0.5,10,5,9999,99999,9,999999999,0.0,999,999,99
2050,2,1,4,0,*?*?*?*?*?*?*?*?*?*?*?*?*?*?*?*?*?*?*?*?*?*?,6.3,3.6,83,100450,0,-0,308,0.0,-0.0,0.0,0,0,0,0,130,1.0,10,5,9999,99999,9,999999999,0.0,999,999,99
2050,2,1,5,0,*?*?*?*?*?*?*?*?*?*?*?*?*?*?*?*?*?*?*?*?*?*?,6.1,3.0,81,100450,0,-0,307,0.0,-0.0,0.0,0,0,0,0,90,1.0,10,5,9999,99999,9,999999999,0.0,999,999,99
2050,2,1,6,0,*?*?*?*?*?*?*?*?*?*?*?*?*?*?*?*?*?*?*?*?*?*?,5.9,2.5,79,100450,0,-0,306,0.0,-0.0,0.0,0,0,0,0,50,0.5,10,5,9999,99999,9,999999999,0.0,999,999,99
2050,2,1,7,0,*?*?*?*?*?*?*?*?*?*?*?*?*?*?*?*?*?*?*?*?*?*?,6.1,2.9,80,100450,0,-0,302,0.0,-0.0,0.0,0,0,0,0,97,1.5,9,5,9999,99999,9,999999999,0.0,999,999,99
2050,2,1,8,0,*?*?*?*?*?*?*?*?*?*?*?*?*?*?*?*?*?*?*?*?*?*?,6.3,2.9,79,100450,111,1405,308,7.5,0.0,7.5,927,-0,926,300,143,0.5,10,5,9999,99999,9,999999999,0.0,999,999,99
2050,2,1,9,0,*?*?*?*?*?*?*?*?*?*?*?*?*?*?*?*?*?*?*?*?*?*?,6.7,2.1,72,100450,289,1406,310,42.3,0.0,42.3,4943,0,4952,1664,190,0.5,10,5,9999,99999,9,999999999,0.0,999,999,99
2050,2,1,10,0,*?*?*?*?*?*?*?*?*?*?*?*?*?*?*?*?*?*?*?*?*?*?,7.4,1.9,68,100450,426,1407,313,69.0,0.0,69.0,8070,0,8091,2828,237,0.5,10,5,9999,99999,9,999999999,0.0,999,999,99
2050,2,1,11,0,*?*?*?*?*?*?*?*?*?*?*?*?*?*?*?*?*?*?*?*?*?*?,7.2,1.9,70,100450,512,1406,312,85.9,0.0,85.9,10069,0,10099,3622,283,2.1,10,5,9999,99999,9,999999999,0.0,999,999,99
2050,2,1,12,0,*?*?*?*?*?*?*?*?*?*?*?*?*?*?*?*?*?*?*?*?*?*?,7.8,3.6,74,100450,542,1407,314,91.7,0.0,91.7,10765,0,10797,3907,330,1.5,10,5,9999,99999,9,999999999,0.0,999,999,99
2050,2,1,13,0,*?*?*?*?*?*?*?*?*?*?*?*?*?*?*?*?*?*?*?*?*?*?,8.0,3.4,73,100450,513,1406,315,86.1,0.0,86.1,10091,0,10120,3631,325,1.5,10,5,9999,99999,9,999999999,0.0,999,999,99
2050,2,1,14,0,*?*?*?*?*?*?*?*?*?*?*?*?*?*?*?*?*?*?*?*?*?*?,7.8,3.0,72,100450,428,1407,314,69.4,0.0,69.4,8112,0,8133,2844,320,1.0,10,5,9999,99999,9,999999999,0.0,999,999,99
2050,2,1,15,0,*?*?*?*?*?*?*?*?*?*?*?*?*?*?*?*?*?*?*?*?*?*?,7.8,3.4,74,100450,292,1408,310,74.4,47.7,64.5,8204,3802,7562,1390,315,2.1,9,5,9999,99999,9,999999999,0.0,999,999,99
2050,2,1,16,0,*?*?*?*?*?*?*?*?*?*?*?*?*?*?*?*?*?*?*?*?*?*?,7.8,3.0,72,100450,114,1402,314,8.1,0.0,8.1,1000,-0,1000,324,310,0.5,10,5,9999,99999,9,999999999,0.0,999,999,99
2050,2,1,17,0,*?*?*?*?*?*?*?*?*?*?*?*?*?*?*?*?*?*?*?*?*?*?,7.1,3.2,77,100450,0,-0,311,0.0,-0.0,0.0,0,0,0,0,305,1.5,10,5,9999,99999,9,999999999,0.0,999,999,99
2050,2,1,18,0,*?*?*?*?*?*?*?*?*?*?*?*?*?*?*?*?*?*?*?*?*?*?,7.3,3.4,76,100450,0,-0,312,0.0,-0.0,0.0,0,0,0,0,300,1.0,10,5,9999,99999,9,999999999,0.0,999,999,99
2050,2,1,19,0,*?*?*?*?*?*?*?*?*?*?*?*?*?*?*?*?*?*?*?*?*?*?,7.4,3.9,80,100450,0,-0,313,0.0,-0.0,0.0,0,0,0,0,308,1.0,10,5,9999,99999,9,999999999,0.0,999,999,99
2050,2,1,20,0,*?*?*?*?*?*?*?*?*?*?*?*?*?*?*?*?*?*?*?*?*?*?,7.0,4.3,83,100450,0,-0,311,0.0,-0.0,0.0,0,0,0,0,317,0.5,10,5,9999,99999,9,999999999,0.0,999,999,99
2050,2,1,21,0,*?*?*?*?*?*?*?*?*?*?*?*?*?*?*?*?*?*?*?*?*?*?,6.1,3.8,86,100450,0,-0,307,0.0,-0.0,0.0,0,0,0,0,325,0.0,10,5,9999,99999,9,999999999,0.0,999,999,99
2050,2,1,22,0,*?*?*?*?*?*?*?*?*?*?*?*?*?*?*?*?*?*?*?*?*?*?,7.1,4.3,83,100450,0,-0,311,0.0,-0.0,0.0,0,0,0,0,333,1.0,10,5,9999,99999,9,999999999,0.0,999,999,99
2050,2,1,23,0,*?*?*?*?*?*?*?*?*?*?*?*?*?*?*?*?*?*?*?*?*?*?,6.7,4.1,84,100450,0,-0,309,0.0,-0.0,0.0,0,0,0,0,342,0.5,10,5,9999,99999,9,999999999,0.0,999,999,99
2050,2,1,24,0,*?*?*?*?*?*?*?*?*?*?*?*?*?*?*?*?*?*?*?*?*?*?,11.4,9.4,87,100450,0,-0,330,0.0,-0.0,0.0,0,0,0,0,290,1.5,10,5,9999,99999,9,999999999,0.0,999,999,99
2050,2,2,1,0,*?*?*?*?*?*?*?*?*?*?*?*?*?*?*?*?*?*?*?*?*?*?,5.1,4.3,95,101982,0,-0,302,0.0,-0.0,0.0,0,0,0,0,348,0.5,10,5,9999,99999,9,999999999,0.0,999,999,99
2050,2,2,2,0,*?*?*?*?*?*?*?*?*?*?*?*?*?*?*?*?*?*?*?*?*?*?,4.7,4.3,98,101982,0,-0,301,0.0,-0.0,0.0,0,0,0,0,347,0.5,10,5,9999,99999,9,999999999,0.0,999,999,99
2050,2,2,3,0,*?*?*?*?*?*?*?*?*?*?*?*?*?*?*?*?*?*?*?*?*?*?,3.3,3.2,100,101982,0,-0,295,0.0,-0.0,0.0,0,0,0,0,345,0.5,10,5,9999,99999,9,999999999,0.0,999,999,99
2050,2,2,4,0,*?*?*?*?*?*?*?*?*?*?*?*?*?*?*?*?*?*?*?*?*?*?,3.5,2.5,94,101982,0,-0,296,0.0,-0.0,0.0,0,0,0,0,343,1.0,10,5,9999,99999,9,999999999,0.0,999,999,99
2050,2,2,5,0,*?*?*?*?*?*?*?*?*?*?*?*?*?*?*?*?*?*?*?*?*?*?,3.4,3.4,100,101982,0,-0,295,0.0,-0.0,0.0,0,0,0,0,342,1.0,10,5,9999,99999,9,999999999,0.0,999,999,99
2050,2,2,6,0,*?*?*?*?*?*?*?*?*?*?*?*?*?*?*?*?*?*?*?*?*?*?,3.1,3.0,100,101982,0,-0,294,0.0,-0.0,0.0,0,0,0,0,340,0.5,10,5,9999,99999,9,999999999,0.0,999,999,99
2050,2,2,7,0,*?*?*?*?*?*?*?*?*?*?*?*?*?*?*?*?*?*?*?*?*?*?,2.7,2.7,100,101982,0,-0,292,0.0,-0.0,0.0,0,0,0,0,285,1.5,10,5,9999,99999,9,999999999,0.0,999,999,99
2050,2,2,8,0,*?*?*?*?*?*?*?*?*?*?*?*?*?*?*?*?*?*?*?*?*?*?,3.5,2.5,95,101982,117,1411,296,8.6,0.0,8.6,1052,-0,1051,341,230,0.5,10,5,9999,99999,9,999999999,0.0,999,999,99
2050,2,2,9,0,*?*?*?*?*?*?*?*?*?*?*?*?*?*?*?*?*?*?*?*?*?*?,4.2,2.7,91,101982,295,1406,299,43.5,0.0,43.5,5075,0,5085,1711,175,0.5,10,5,9999,99999,9,999999999,0.0,999,999,99
2050,2,2,10,0,*?*?*?*?*?*?*?*?*?*?*?*?*?*?*?*?*?*?*?*?*?*?,6.0,3.0,82,101982,432,1406,306,70.2,0.0,70.2,8211,0,8233,2883,120,0.5,10,5,9999,99999,9,999999999,0.0,999,999,99
2050,2,2,11,0,*?*?*?*?*?*?*?*?*?*?*?*?*?*?*?*?*?*?*?*?*?*?,7.0,4.1,83,101982,519,1408,311,87.1,0.0,87.1,10219,0,10249,3684,65,2.1,10,5,9999,99999,9,999999999,0.0,999,999,99
2050,2,2,12,0,*?*?*?*?*?*?*?*?*?*?*?*?*?*?*?*?*?*?*?*?*?*?,7.6,4.5,81,101982,548,1406,313,93.0,0.0,93.0,10917,0,10951,3970,10,1.5,10,5,9999,99999,9,999999999,0.0,999,999,99
2050,2,2,13,0,*?*?*?*?*?*?*?*?*?*?*?*?*?*?*?*?*?*?*?*?*?*?,7.6,4.3,81,101982,520,1407,313,87.4,0.0,87.4,10246,0,10276,3694,62,1.5,10,5,9999,99999,9,999999999,0.0,999,999,99
2050,2,2,14,0,*?*?*?*?*?*?*?*?*?*?*?*?*?*?*?*?*?*?*?*?*?*?,8.1,4.1,77,101982,434,1405,316,70.7,0.0,70.7,8263,0,8285,2903,113,1.0,10,5,9999,99999,9,999999999,0.0,999,999,99
2050,2,2,15,0,*?*?*?*?*?*?*?*?*?*?*?*?*?*?*?*?*?*?*?*?*?*?,8.0,3.9,77,101982,298,1405,315,44.1,0.0,44.1,5148,0,5158,1737,165,2.1,10,5,9999,99999,9,999999999,0.0,999,999,99
2050,2,2,16,0,*?*?*?*?*?*?*?*?*?*?*?*?*?*?*?*?*?*?*?*?*?*?,7.9,4.1,78,101982,121,1411,315,9.4,0.0,9.4,1144,-0,1144,371,217,0.5,10,5,9999,99999,9,999999999,0.0,999,999,99
2050,2,2,17,0,*?*?*?*?*?*?*?*?*?*?*?*?*?*?*?*?*?*?*?*?*?*?,6.7,3.4,80,101982,0,-0,310,0.0,-0.0,0.0,0,0,0,0,268,1.5,10,5,9999,99999,9,999999999,0.0,999,999,99
2050,2,2,18,0,*?*?*?*?*?*?*?*?*?*?*?*?*?*?*?*?*?*?*?*?*?*?,6.4,3.8,84,101982,0,-0,308,0.0,-0.0,0.0,0,0,0,0,320,1.0,10,5,9999,99999,9,999999999,0.0,999,999,99
2050,2,2,19,0,*?*?*?*?*?*?*?*?*?*?*?*?*?*?*?*?*?*?*?*?*?*?,5.7,4.5,93,101982,0,-0,305,0.0,-0.0,0.0,0,0,0,0,320,1.0,10,5,9999,99999,9,999999999,0.0,999,999,99
2050,2,2,20,0,*?*?*?*?*?*?*?*?*?*?*?*?*?*?*?*?*?*?*?*?*?*?,5.6,4.3,92,101982,0,-0,305,0.0,-0.0,0.0,0,0,0,0,320,0.5,10,5,9999,99999,9,999999999,0.0,999,999,99
2050,2,2,21,0,*?*?*?*?*?*?*?*?*?*?*?*?*?*?*?*?*?*?*?*?*?*?,5.1,4.1,95,101982,0,-0,302,0.0,-0.0,0.0,0,0,0,0,320,0.0,10,5,9999,99999,9,999999999,1.2,999,999,99
2050,2,2,22,0,*?*?*?*?*?*?*?*?*?*?*?*?*?*?*?*?*?*?*?*?*?*?,4.1,4.1,100,101982,0,-0,298,0.0,-0.0,0.0,0,0,0,0,320,1.0,10,5,9999,99999,9,999999999,1.5,999,999,99
2050,2,2,23,0,*?*?*?*?*?*?*?*?*?*?*?*?*?*?*?*?*?*?*?*?*?*?,5.5,4.8,96,101982,0,-0,304,0.0,-0.0,0.0,0,0,0,0,320,0.5,10,5,9999,99999,9,999999999,0.7,999,999,99
2050,2,2,24,0,*?*?*?*?*?*?*?*?*?*?*?*?*?*?*?*?*?*?*?*?*?*?,6.3,4.1,88,101982,0,-0,308,0.0,-0.0,0.0,0,0,0,0,350,1.5,10,5,9999,99999,9,999999999,0.0,999,999,99
2050,2,3,1,0,*?*?*?*?*?*?*?*?*?*?*?*?*?*?*?*?*?*?*?*?*?*?,7.8,7.0,98,102262,0,-0,314,0.0,-0.0,0.0,0,0,0,0,312,0.5,10,5,9999,99999,9,999999999,0.9,999,999,99
2050,2,3,2,0,*?*?*?*?*?*?*?*?*?*?*?*?*?*?*?*?*?*?*?*?*?*?,8.6,8.0,99,102262,0,-0,317,0.0,-0.0,0.0,0,0,0,0,303,0.5,10,5,9999,99999,9,999999999,1.6,999,999,99
2050,2,3,3,0,*?*?*?*?*?*?*?*?*?*?*?*?*?*?*?*?*?*?*?*?*?*?,8.1,8.1,100,102262,0,-0,315,0.0,-0.0,0.0,0,0,0,0,295,0.5,10,5,9999,99999,9,999999999,0.2,999,999,99
2050,2,3,4,0,*?*?*?*?*?*?*?*?*?*?*?*?*?*?*?*?*?*?*?*?*?*?,8.5,8.5,100,102262,0,-0,317,0.0,-0.0,0.0,0,0,0,0,287,1.0,10,5,9999,99999,9,999999999,0.0,999,999,99
2050,2,3,5,0,*?*?*?*?*?*?*?*?*?*?*?*?*?*?*?*?*?*?*?*?*?*?,7.6,7.6,100,102262,0,-0,313,0.0,-0.0,0.0,0,0,0,0,278,1.0,10,5,9999,99999,9,999999999,1.8,999,999,99
2050,2,3,6,0,*?*?*?*?*?*?*?*?*?*?*?*?*?*?*?*?*?*?*?*?*?*?,7.3,7.3,100,102262,0,-0,311,0.0,-0.0,0.0,0,0,0,0,270,0.5,10,5,9999,99999,9,999999999,0.7,999,999,99
2050,2,3,7,0,*?*?*?*?*?*?*?*?*?*?*?*?*?*?*?*?*?*?*?*?*?*?,7.1,7.1,100,102262,0,-0,311,0.0,-0.0,0.0,0,0,0,0,270,1.5,10,5,9999,99999,9,999999999,2.2,999,999,99
2050,2,3,8,0,*?*?*?*?*?*?*?*?*?*?*?*?*?*?*?*?*?*?*?*?*?*?,6.8,6.9,100,102262,122,1404,309,9.7,0.0,9.7,1178,-0,1178,383,270,0.5,10,5,9999,99999,9,999999999,0.3,999,999,99
2050,2,3,9,0,*?*?*?*?*?*?*?*?*?*?*?*?*?*?*?*?*?*?*?*?*?*?,7.9,8.0,100,102262,301,1407,314,44.6,0.0,44.6,5210,0,5220,1760,270,0.5,10,5,9999,99999,9,999999999,0.0,999,999,99
2050,2,3,10,0,*?*?*?*?*?*?*?*?*?*?*?*?*?*?*?*?*?*?*?*?*?*?,8.9,8.9,100,102262,438,1405,318,71.5,0.0,71.5,8355,0,8377,2939,270,0.5,10,5,9999,99999,9,999999999,0.0,999,999,99
2050,2,3,11,0,*?*?*?*?*?*?*?*?*?*?*?*?*?*?*?*?*?*?*?*?*?*?,10.4,10.2,100,102262,525,1407,325,88.4,0.0,88.4,10369,0,10400,3745,270,2.1,10,5,9999,99999,9,999999999,0.3,999,999,99
2050,2,3,12,0,*?*?*?*?*?*?*?*?*?*?*?*?*?*?*?*?*?*?*?*?*?*?,10.8,10.4,100,102262,555,1407,327,94.3,0.0,94.3,11066,0,11101,4035,270,1.5,10,5,9999,99999,9,999999999,1.6,999,999,99
2050,2,3,13,0,*?*?*?*?*?*?*?*?*?*?*?*?*?*?*?*?*?*?*?*?*?*?,10.6,10.7,100,102262,526,1406,326,88.7,0.0,88.7,10394,0,10426,3758,272,1.5,10,5,9999,99999,9,999999999,1.8,999,999,99
2050,2,3,14,0,*?*?*?*?*?*?*?*?*?*?*?*?*?*?*?*?*?*?*?*?*?*?,11.0,10.9,100,102262,441,1406,327,72.0,0.0,72.0,8414,0,8437,2963,273,1.0,10,5,9999,99999,9,999999999,1.0,999,999,99
2050,2,3,15,0,*?*?*?*?*?*?*?*?*?*?*?*?*?*?*?*?*?*?*?*?*?*?,10.9,10.7,100,102262,305,1407,327,45.4,0.0,45.4,5297,0,5308,1791,275,2.1,10,5,9999,99999,9,999999999,0.1,999,999,99
2050,2,3,16,0,*?*?*?*?*?*?*?*?*?*?*?*?*?*?*?*?*?*?*?*?*?*?,10.8,9.3,93,102262,127,1407,327,10.6,0.0,10.6,1287,-0,1287,419,277,0.5,10,5,9999,99999,9,999999999,0.3,999,999,99
2050,2,3,17,0,*?*?*?*?*?*?*?*?*?*?*?*?*?*?*?*?*?*?*?*?*?*?,10.4,8.9,94,102262,0,-0,325,0.0,-0.0,0.0,0,0,0,0,278,1.5,10,5,9999,99999,9,999999999,1.1,999,999,99
2050,2,3,18,0,*?*?*?*?*?*?*?*?*?*?*?*?*?*?*?*?*?*?*?*?*?*?,9.3,8.4,97,102262,0,-0,320,0.0,-0.0,0.0,0,0,0,0,280,1.0,10,5,9999,99999,9,999999999,0.0,999,999,99
2050,2,3,19,0,*?*?*?*?*?*?*?*?*?*?*?*?*?*?*?*?*?*?*?*?*?*?,9.2,9.2,100,102262,0,-0,320,0.0,-0.0,0.0,0,0,0,0,280,1.0,10,5,9999,99999,9,999999999,0.0,999,999,99
2050,2,3,20,0,*?*?*?*?*?*?*?*?*?*?*?*?*?*?*?*?*?*?*?*?*?*?,8.8,8.8,100,102262,0,-0,318,0.0,-0.0,0.0,0,0,0,0,280,0.5,10,5,9999,99999,9,999999999,0.0,999,999,99
2050,2,3,21,0,*?*?*?*?*?*?*?*?*?*?*?*?*?*?*?*?*?*?*?*?*?*?,8.4,8.3,100,102262,0,-0,316,0.0,-0.0,0.0,0,0,0,0,280,0.0,10,5,9999,99999,9,999999999,0.0,999,999,99
2050,2,3,22,0,*?*?*?*?*?*?*?*?*?*?*?*?*?*?*?*?*?*?*?*?*?*?,8.2,7.9,100,102262,0,-0,315,0.0,-0.0,0.0,0,0,0,0,280,1.0,10,5,9999,99999,9,999999999,0.0,999,999,99
2050,2,3,23,0,*?*?*?*?*?*?*?*?*?*?*?*?*?*?*?*?*?*?*?*?*?*?,8.6,7.3,94,102262,0,-0,317,0.0,-0.0,0.0,0,0,0,0,280,0.5,10,5,9999,99999,9,999999999,0.0,999,999,99
2050,2,3,24,0,*?*?*?*?*?*?*?*?*?*?*?*?*?*?*?*?*?*?*?*?*?*?,6.8,5.9,98,102262,0,-0,310,0.0,-0.0,0.0,0,0,0,0,320,1.5,10,5,9999,99999,9,999999999,1.0,999,999,99
2050,2,4,1,0,*?*?*?*?*?*?*?*?*?*?*?*?*?*?*?*?*?*?*?*?*?*?,9.7,9.7,100,101845,0,-0,322,0.0,-0.0,0.0,0,0,0,0,283,0.5,10,5,9999,99999,9,999999999,0.0,999,999,99
2050,2,4,2,0,*?*?*?*?*?*?*?*?*?*?*?*?*?*?*?*?*?*?*?*?*?*?,10.3,10.3,100,101845,0,-0,324,0.0,-0.0,0.0,0,0,0,0,287,0.5,10,5,9999,99999,9,999999999,0.0,999,999,99
2050,2,4,3,0,*?*?*?*?*?*?*?*?*?*?*?*?*?*?*?*?*?*?*?*?*?*?,9.4,9.4,100,101845,0,-0,320,0.0,-0.0,0.0,0,0,0,0,290,0.5,10,5,9999,99999,9,999999999,0.0,999,999,99
2050,2,4,4,0,*?*?*?*?*?*?*?*?*?*?*?*?*?*?*?*?*?*?*?*?*?*?,9.5,9.6,100,101845,0,-0,321,0.0,-0.0,0.0,0,0,0,0,293,1.0,10,5,9999,99999,9,999999999,0.0,999,999,99
2050,2,4,5,0,*?*?*?*?*?*?*?*?*?*?*?*?*?*?*?*?*?*?*?*?*?*?,9.1,9.1,100,101845,0,-0,319,0.0,-0.0,0.0,0,0,0,0,297,1.0,10,5,9999,99999,9,999999999,0.0,999,999,99
2050,2,4,6,0,*?*?*?*?*?*?*?*?*?*?*?*?*?*?*?*?*?*?*?*?*?*?,8.6,8.5,100,101845,0,-0,317,0.0,-0.0,0.0,0,0,0,0,300,0.5,10,5,9999,99999,9,999999999,0.1,999,999,99
2050,2,4,7,0,*?*?*?*?*?*?*?*?*?*?*?*?*?*?*?*?*?*?*?*?*?*?,9.1,9.1,100,101845,0,-0,319,0.0,-0.0,0.0,0,0,0,0,300,1.5,10,5,9999,99999,9,999999999,0.1,999,999,99
2050,2,4,8,0,*?*?*?*?*?*?*?*?*?*?*?*?*?*?*?*?*?*?*?*?*?*?,9.6,8.8,98,101845,128,1407,322,10.8,0.0,10.8,1309,-0,1309,426,300,0.5,10,5,9999,99999,9,999999999,0.3,999,999,99
2050,2,4,9,0,*?*?*?*?*?*?*?*?*?*?*?*?*?*?*?*?*?*?*?*?*?*?,9.6,8.5,96,101845,307,1406,322,45.8,0.0,45.8,5345,0,5356,1809,300,0.5,10,5,9999,99999,9,999999999,1.0,999,999,99
2050,2,4,10,0,*?*?*?*?*?*?*?*?*?*?*?*?*?*?*?*?*?*?*?*?*?*?,10.7,8.5,89,101845,444,1404,327,72.7,0.0,72.7,8501,0,8524,2996,300,0.5,10,5,9999,99999,9,999999999,0.0,999,999,99
2050,2,4,11,0,*?*?*?*?*?*?*?*?*?*?*?*?*?*?*?*?*?*?*?*?*?*?,12.2,8.1,78,101845,531,1405,334,89.7,0.0,89.7,10523,0,10554,3807,300,2.1,10,5,9999,99999,9,999999999,0.0,999,999,99
2050,2,4,12,0,*?*?*?*?*?*?*?*?*?*?*?*?*?*?*?*?*?*?*?*?*?*?,12.6,9.7,84,101845,561,1405,335,95.6,0.0,95.6,11230,0,11265,4100,300,1.5,10,5,9999,99999,9,999999999,0.0,999,999,99
2050,2,4,13,0,*?*?*?*?*?*?*?*?*?*?*?*?*?*?*?*?*?*?*?*?*?*?,12.5,8.5,79,101845,533,1406,335,90.0,0.0,90.0,10560,0,10592,3823,297,1.5,10,5,9999,99999,9,999999999,0.0,999,999,99
2050,2,4,14,0,*?*?*?*?*?*?*?*?*?*?*?*?*?*?*?*?*?*?*?*?*?*?,12.9,8.4,76,101845,448,1407,337,73.3,0.0,73.3,8574,0,8597,3025,293,1.0,10,5,9999,99999,9,999999999,0.0,999,999,99
2050,2,4,15,0,*?*?*?*?*?*?*?*?*?*?*?*?*?*?*?*?*?*?*?*?*?*?,12.6,7.7,74,101845,311,1405,336,46.7,0.0,46.7,5447,0,5458,1845,290,2.1,10,5,9999,99999,9,999999999,0.0,999,999,99
2050,2,4,16,0,*?*?*?*?*?*?*?*?*?*?*?*?*?*?*?*?*?*?*?*?*?*?,12.6,6.7,70,101845,133,1402,336,11.9,0.0,11.9,1432,-0,1432,466,287,0.5,10,5,9999,99999,9,999999999,0.0,999,999,99
2050,2,4,17,0,*?*?*?*?*?*?*?*?*?*?*?*?*?*?*?*?*?*?*?*?*?*?,12.2,8.4,80,101845,0,-0,334,0.0,-0.0,0.0,0,0,0,0,283,1.5,10,5,9999,99999,9,999999999,0.0,999,999,99
2050,2,4,18,0,*?*?*?*?*?*?*?*?*?*?*?*?*?*?*?*?*?*?*?*?*?*?,11.4,9.6,91,101845,0,-0,330,0.0,-0.0,0.0,0,0,0,0,280,1.0,10,5,9999,99999,9,999999999,0.0,999,999,99
2050,2,4,19,0,*?*?*?*?*?*?*?*?*?*?*?*?*?*?*?*?*?*?*?*?*?*?,11.2,9.8,94,101845,0,-0,329,0.0,-0.0,0.0,0,0,0,0,277,1.0,10,5,9999,99999,9,999999999,0.0,999,999,99
2050,2,4,20,0,*?*?*?*?*?*?*?*?*?*?*?*?*?*?*?*?*?*?*?*?*?*?,10.3,10.3,100,101845,0,-0,324,0.0,-0.0,0.0,0,0,0,0,273,0.5,10,5,9999,99999,9,999999999,0.0,999,999,99
2050,2,4,21,0,*?*?*?*?*?*?*?*?*?*?*?*?*?*?*?*?*?*?*?*?*?*?,10.6,10.7,100,101845,0,-0,326,0.0,-0.0,0.0,0,0,0,0,270,0.0,10,5,9999,99999,9,999999999,0.0,999,999,99
2050,2,4,22,0,*?*?*?*?*?*?*?*?*?*?*?*?*?*?*?*?*?*?*?*?*?*?,10.5,10.5,100,101845,0,-0,325,0.0,-0.0,0.0,0,0,0,0,267,1.0,10,5,9999,99999,9,999999999,0.0,999,999,99
2050,2,4,23,0,*?*?*?*?*?*?*?*?*?*?*?*?*?*?*?*?*?*?*?*?*?*?,10.7,9.8,97,101845,0,-0,326,0.0,-0.0,0.0,0,0,0,0,263,0.5,10,5,9999,99999,9,999999999,0.0,999,999,99
2050,2,4,24,0,*?*?*?*?*?*?*?*?*?*?*?*?*?*?*?*?*?*?*?*?*?*?,9.0,8.7,100,101845,0,-0,319,0.0,-0.0,0.0,0,0,0,0,280,1.5,10,5,9999,99999,9,999999999,0.0,999,999,99
2050,2,5,1,0,*?*?*?*?*?*?*?*?*?*?*?*?*?*?*?*?*?*?*?*?*?*?,11.0,8.4,84,100687,0,-0,328,0.0,-0.0,0.0,0,0,0,0,263,0.5,10,5,9999,99999,9,999999999,0.0,999,999,99
2050,2,5,2,0,*?*?*?*?*?*?*?*?*?*?*?*?*?*?*?*?*?*?*?*?*?*?,11.2,7.7,79,100687,0,-0,329,0.0,-0.0,0.0,0,0,0,0,267,0.5,10,5,9999,99999,9,999999999,0.0,999,999,99
2050,2,5,3,0,*?*?*?*?*?*?*?*?*?*?*?*?*?*?*?*?*?*?*?*?*?*?,11.0,8.1,82,100687,0,-0,328,0.0,-0.0,0.0,0,0,0,0,270,0.5,10,5,9999,99999,9,999999999,0.0,999,999,99
2050,2,5,4,0,*?*?*?*?*?*?*?*?*?*?*?*?*?*?*?*?*?*?*?*?*?*?,11.2,7.7,79,100687,0,-0,329,0.0,-0.0,0.0,0,0,0,0,273,1.0,10,5,9999,99999,9,999999999,0.0,999,999,99
2050,2,5,5,0,*?*?*?*?*?*?*?*?*?*?*?*?*?*?*?*?*?*?*?*?*?*?,11.2,7.6,78,100687,0,-0,329,0.0,-0.0,0.0,0,0,0,0,277,1.0,10,5,9999,99999,9,999999999,0.0,999,999,99
2050,2,5,6,0,*?*?*?*?*?*?*?*?*?*?*?*?*?*?*?*?*?*?*?*?*?*?,12.2,7.4,72,100687,0,-0,334,0.0,-0.0,0.0,0,0,0,0,280,0.5,10,5,9999,99999,9,999999999,0.0,999,999,99
2050,2,5,7,0,*?*?*?*?*?*?*?*?*?*?*?*?*?*?*?*?*?*?*?*?*?*?,11.5,7.1,74,100687,0,-0,331,0.0,-0.0,0.0,0,0,0,0,282,1.5,10,5,9999,99999,9,999999999,0.0,999,999,99
2050,2,5,8,0,*?*?*?*?*?*?*?*?*?*?*?*?*?*?*?*?*?*?*?*?*?*?,10.8,5.8,71,100687,134,1409,328,11.9,0.0,11.9,1442,-0,1442,470,283,0.5,10,5,9999,99999,9,999999999,0.0,999,999,99
2050,2,5,9,0,*?*?*?*?*?*?*?*?*?*?*?*?*?*?*?*?*?*?*?*?*?*?,11.2,6.7,74,100687,313,1406,329,47.0,0.0,47.0,5488,0,5499,1860,285,0.5,10,5,9999,99999,9,999999999,0.0,999,999,99
2050,2,5,10,0,*?*?*?*?*?*?*?*?*?*?*?*?*?*?*?*?*?*?*?*?*?*?,11.5,7.1,75,100687,451,1406,331,74.0,0.0,74.0,8652,0,8676,3055,287,0.5,10,5,9999,99999,9,999999999,0.0,999,999,99
2050,2,5,11,0,*?*?*?*?*?*?*?*?*?*?*?*?*?*?*?*?*?*?*?*?*?*?,12.1,8.1,77,100687,538,1406,333,91.0,0.0,91.0,10680,0,10712,3872,288,2.1,10,5,9999,99999,9,999999999,0.0,999,999,99
2050,2,5,12,0,*?*?*?*?*?*?*?*?*?*?*?*?*?*?*?*?*?*?*?*?*?*?,12.4,7.0,69,100687,568,1405,335,96.9,0.0,96.9,11390,0,11426,4167,290,1.5,10,5,9999,99999,9,999999999,0.0,999,999,99
2050,2,5,13,0,*?*?*?*?*?*?*?*?*?*?*?*?*?*?*?*?*?*?*?*?*?*?,12.3,7.9,74,100687,540,1407,334,91.3,0.0,91.3,10721,0,10754,3890,287,1.5,10,5,9999,99999,9,999999999,0.0,999,999,99
2050,2,5,14,0,*?*?*?*?*?*?*?*?*?*?*?*?*?*?*?*?*?*?*?*?*?*?,12.1,7.7,74,100687,454,1405,333,74.6,0.0,74.6,8730,0,8754,3086,283,1.0,10,5,9999,99999,9,999999999,0.0,999,999,99
2050,2,5,15,0,*?*?*?*?*?*?*?*?*?*?*?*?*?*?*?*?*?*?*?*?*?*?,12.2,7.0,70,100687,318,1406,334,48.0,0.0,48.0,5598,0,5610,1900,280,2.1,10,5,9999,99999,9,999999999,0.0,999,999,99
2050,2,5,16,0,*?*?*?*?*?*?*?*?*?*?*?*?*?*?*?*?*?*?*?*?*?*?,12.4,6.2,66,100687,140,1408,335,13.1,0.0,13.1,1578,-0,1578,515,277,0.5,10,5,9999,99999,9,999999999,0.0,999,999,99
2050,2,5,17,0,*?*?*?*?*?*?*?*?*?*?*?*?*?*?*?*?*?*?*?*?*?*?,11.8,7.7,75,100687,0,-0,332,0.0,-0.0,0.0,0,0,0,0,273,1.5,10,5,9999,99999,9,999999999,0.0,999,999,99
2050,2,5,18,0,*?*?*?*?*?*?*?*?*?*?*?*?*?*?*?*?*?*?*?*?*?*?,12.3,7.4,72,100687,0,-0,334,0.0,-0.0,0.0,0,0,0,0,270,1.0,10,5,9999,99999,9,999999999,0.0,999,999,99
2050,2,5,19,0,*?*?*?*?*?*?*?*?*?*?*?*?*?*?*?*?*?*?*?*?*?*?,11.4,8.1,80,100687,0,-0,330,0.0,-0.0,0.0,0,0,0,0,278,1.0,10,5,9999,99999,9,999999999,0.0,999,999,99
2050,2,5,20,0,*?*?*?*?*?*?*?*?*?*?*?*?*?*?*?*?*?*?*?*?*?*?,10.9,7.9,82,100687,0,-0,328,0.0,-0.0,0.0,0,0,0,0,287,0.5,10,5,9999,99999,9,999999999,0.0,999,999,99
2050,2,5,21,0,*?*?*?*?*?*?*?*?*?*?*?*?*?*?*?*?*?*?*?*?*?*?,10.9,8.4,84,100687,0,-0,328,0.0,-0.0,0.0,0,0,0,0,295,0.0,10,5,9999,99999,9,999999999,0.0,999,999,99
2050,2,5,22,0,*?*?*?*?*?*?*?*?*?*?*?*?*?*?*?*?*?*?*?*?*?*?,11.2,8.9,85,100687,0,-0,329,0.0,-0.0,0.0,0,0,0,0,303,1.0,10,5,9999,99999,9,999999999,0.0,999,999,99
2050,2,5,23,0,*?*?*?*?*?*?*?*?*?*?*?*?*?*?*?*?*?*?*?*?*?*?,11.5,9.3,86,100687,0,-0,330,0.0,-0.0,0.0,0,0,0,0,312,0.5,10,5,9999,99999,9,999999999,0.0,999,999,99
2050,2,5,24,0,*?*?*?*?*?*?*?*?*?*?*?*?*?*?*?*?*?*?*?*?*?*?,10.8,9.2,89,100687,0,-0,327,0.0,-0.0,0.0,0,0,0,0,260,1.5,10,5,9999,99999,9,999999999,0.0,999,999,99
2050,2,6,1,0,*?*?*?*?*?*?*?*?*?*?*?*?*?*?*?*?*?*?*?*?*?*?,11.7,9.4,86,101338,0,-0,331,0.0,-0.0,0.0,0,0,0,0,322,0.5,10,5,9999,99999,9,999999999,0.0,999,999,99
2050,2,6,2,0,*?*?*?*?*?*?*?*?*?*?*?*?*?*?*?*?*?*?*?*?*?*?,11.8,9.6,86,101338,0,-0,331,0.0,-0.0,0.0,0,0,0,0,323,0.5,10,5,9999,99999,9,999999999,0.0,999,999,99
2050,2,6,3,0,*?*?*?*?*?*?*?*?*?*?*?*?*?*?*?*?*?*?*?*?*?*?,11.4,9.4,88,101338,0,-0,330,0.0,-0.0,0.0,0,0,0,0,325,0.5,10,5,9999,99999,9,999999999,0.0,999,999,99
2050,2,6,4,0,*?*?*?*?*?*?*?*?*?*?*?*?*?*?*?*?*?*?*?*?*?*?,11.4,9.6,88,101338,0,-0,330,0.0,-0.0,0.0,0,0,0,0,327,1.0,10,5,9999,99999,9,999999999,0.0,999,999,99
2050,2,6,5,0,*?*?*?*?*?*?*?*?*?*?*?*?*?*?*?*?*?*?*?*?*?*?,11.1,9.6,90,101338,0,-0,328,0.0,-0.0,0.0,0,0,0,0,328,1.0,10,5,9999,99999,9,999999999,0.0,999,999,99
2050,2,6,6,0,*?*?*?*?*?*?*?*?*?*?*?*?*?*?*?*?*?*?*?*?*?*?,11.0,9.4,90,101338,0,-0,328,0.0,-0.0,0.0,0,0,0,0,330,0.5,10,5,9999,99999,9,999999999,0.0,999,999,99
2050,2,6,7,0,*?*?*?*?*?*?*?*?*?*?*?*?*?*?*?*?*?*?*?*?*?*?,11.0,8.9,87,101338,0,-0,328,0.0,-0.0,0.0,0,0,0,0,333,1.5,10,5,9999,99999,9,999999999,0.0,999,999,99
2050,2,6,8,0,*?*?*?*?*?*?*?*?*?*?*?*?*?*?*?*?*?*?*?*?*?*?,11.5,8.7,83,101338,140,1408,330,13.1,0.0,13.1,1577,-0,1578,514,337,0.5,10,5,9999,99999,9,999999999,0.0,999,999,99
2050,2,6,9,0,*?*?*?*?*?*?*?*?*?*?*?*?*?*?*?*?*?*?*?*?*?*?,12.1,8.8,81,101338,319,1404,329,83.8,49.1,72.7,9196,4120,8231,1905,340,0.5,9,5,9999,99999,9,999999999,0.0,999,999,99
2050,2,6,10,0,*?*?*?*?*?*?*?*?*?*?*?*?*?*?*?*?*?*?*?*?*?*?,11.9,8.9,82,101338,457,1404,332,75.3,0.0,75.3,8804,0,8828,3115,343,0.5,10,5,9999,99999,9,999999999,0.0,999,999,99
2050,2,6,11,0,*?*?*?*?*?*?*?*?*?*?*?*?*?*?*?*?*?*?*?*?*?*?,13.1,9.8,81,101338,544,1404,337,92.3,0.0,92.3,10838,0,10871,3937,347,2.1,10,5,9999,99999,9,999999999,0.0,999,999,99
2050,2,6,12,0,*?*?*?*?*?*?*?*?*?*?*?*?*?*?*?*?*?*?*?*?*?*?,13.3,9.6,78,101338,575,1405,338,98.3,0.0,98.3,11553,0,11589,4235,350,1.5,10,5,9999,99999,9,999999999,0.0,999,999,99
2050,2,6,13,0,*?*?*?*?*?*?*?*?*?*?*?*?*?*?*?*?*?*?*?*?*?*?,13.4,9.3,76,101338,546,1404,339,92.7,0.0,92.7,10882,0,10915,3955,350,1.5,10,5,9999,99999,9,999999999,0.0,999,999,99
2050,2,6,14,0,*?*?*?*?*?*?*?*?*?*?*?*?*?*?*?*?*?*?*?*?*?*?,13.3,8.0,70,101338,461,1405,339,76.0,0.0,76.0,8889,0,8914,3149,350,1.0,10,5,9999,99999,9,999999999,0.0,999,999,99
2050,2,6,15,0,*?*?*?*?*?*?*?*?*?*?*?*?*?*?*?*?*?*?*?*?*?*?,12.9,7.7,71,101338,324,1403,337,49.3,0.0,49.3,5750,0,5762,1955,350,2.1,10,5,9999,99999,9,999999999,0.0,999,999,99
2050,2,6,16,0,*?*?*?*?*?*?*?*?*?*?*?*?*?*?*?*?*?*?*?*?*?*?,12.8,7.9,72,101338,146,1404,337,14.4,0.0,14.4,1723,-0,1724,563,350,0.5,10,5,9999,99999,9,999999999,0.0,999,999,99
2050,2,6,17,0,*?*?*?*?*?*?*?*?*?*?*?*?*?*?*?*?*?*?*?*?*?*?,12.6,8.1,74,101338,0,-0,336,0.0,-0.0,0.0,0,0,0,0,350,1.5,10,5,9999,99999,9,999999999,0.0,999,999,99
2050,2,6,18,0,*?*?*?*?*?*?*?*?*?*?*?*?*?*?*?*?*?*?*?*?*?*?,12.8,8.4,74,101338,0,-0,336,0.0,-0.0,0.0,0,0,0,0,350,1.0,10,5,9999,99999,9,999999999,0.0,999,999,99
2050,2,6,19,0,*?*?*?*?*?*?*?*?*?*?*?*?*?*?*?*?*?*?*?*?*?*?,12.7,8.9,78,101338,0,-0,336,0.0,-0.0,0.0,0,0,0,0,347,1.0,10,5,9999,99999,9,999999999,0.0,999,999,99
2050,2,6,20,0,*?*?*?*?*?*?*?*?*?*?*?*?*?*?*?*?*?*?*?*?*?*?,12.4,9.2,81,101338,0,-0,334,0.0,-0.0,0.0,0,0,0,0,343,0.5,10,5,9999,99999,9,999999999,0.0,999,999,99
2050,2,6,21,0,*?*?*?*?*?*?*?*?*?*?*?*?*?*?*?*?*?*?*?*?*?*?,12.6,9.3,81,101338,0,-0,335,0.0,-0.0,0.0,0,0,0,0,340,0.0,10,5,9999,99999,9,999999999,0.0,999,999,99
2050,2,6,22,0,*?*?*?*?*?*?*?*?*?*?*?*?*?*?*?*?*?*?*?*?*?*?,12.7,9.4,80,101338,0,-0,336,0.0,-0.0,0.0,0,0,0,0,337,1.0,10,5,9999,99999,9,999999999,0.0,999,999,99
2050,2,6,23,0,*?*?*?*?*?*?*?*?*?*?*?*?*?*?*?*?*?*?*?*?*?*?,11.9,9.1,83,101338,0,-0,332,0.0,-0.0,0.0,0,0,0,0,333,0.5,10,5,9999,99999,9,999999999,0.0,999,999,99
2050,2,6,24,0,*?*?*?*?*?*?*?*?*?*?*?*?*?*?*?*?*?*?*?*?*?*?,11.8,9.4,85,101338,0,-0,331,0.0,-0.0,0.0,0,0,0,0,320,1.5,10,5,9999,99999,9,999999999,0.0,999,999,99
2050,2,7,1,0,*?*?*?*?*?*?*?*?*?*?*?*?*?*?*?*?*?*?*?*?*?*?,10.3,8.0,86,102094,0,-0,325,0.0,-0.0,0.0,0,0,0,0,327,0.5,10,5,9999,99999,9,999999999,0.0,999,999,99
2050,2,7,2,0,*?*?*?*?*?*?*?*?*?*?*?*?*?*?*?*?*?*?*?*?*?*?,9.5,7.6,88,102094,0,-0,321,0.0,-0.0,0.0,0,0,0,0,323,0.5,10,5,9999,99999,9,999999999,0.0,999,999,99
2050,2,7,3,0,*?*?*?*?*?*?*?*?*?*?*?*?*?*?*?*?*?*?*?*?*?*?,10.8,8.3,84,102094,0,-0,327,0.0,-0.0,0.0,0,0,0,0,320,0.5,10,5,9999,99999,9,999999999,0.0,999,999,99
2050,2,7,4,0,*?*?*?*?*?*?*?*?*?*?*?*?*?*?*?*?*?*?*?*?*?*?,9.9,7.7,86,102094,0,-0,323,0.0,-0.0,0.0,0,0,0,0,317,1.0,10,5,9999,99999,9,999999999,0.0,999,999,99
2050,2,7,5,0,*?*?*?*?*?*?*?*?*?*?*?*?*?*?*?*?*?*?*?*?*?*?,9.6,8.0,89,102094,0,-0,322,0.0,-0.0,0.0,0,0,0,0,313,1.0,10,5,9999,99999,9,999999999,0.0,999,999,99
2050,2,7,6,0,*?*?*?*?*?*?*?*?*?*?*?*?*?*?*?*?*?*?*?*?*?*?,9.5,8.1,92,102094,0,-0,321,0.0,-0.0,0.0,0,0,0,0,310,0.5,10,5,9999,99999,9,999999999,0.0,999,999,99
2050,2,7,7,0,*?*?*?*?*?*?*?*?*?*?*?*?*?*?*?*?*?*?*?*?*?*?,9.4,8.4,93,102094,0,-0,295,0.0,-0.0,0.0,0,0,0,0,308,1.5,3,2,9999,99999,9,999999999,0.0,999,999,99
2050,2,7,8,0,*?*?*?*?*?*?*?*?*?*?*?*?*?*?*?*?*?*?*?*?*?*?,9.4,8.1,92,102094,146,1407,295,48.8,299.5,17.7,5074,19148,2958,380,307,0.5,3,2,9999,99999,9,999999999,0.0,999,999,99
2050,2,7,9,0,*?*?*?*?*?*?*?*?*?*?*?*?*?*?*?*?*?*?*?*?*?*?,10.1,8.8,92,102094,326,1407,309,149.4,288.7,82.4,15476,23040,10595,1522,305,0.5,6,3,9999,99999,9,999999999,0.0,999,999,99
2050,2,7,10,0,*?*?*?*?*?*?*?*?*?*?*?*?*?*?*?*?*?*?*?*?*?*?,10.8,9.6,92,102094,464,1405,313,231.0,313.4,127.5,24554,29240,14775,2568,303,0.5,6,3,9999,99999,9,999999999,0.0,999,999,99
2050,2,7,11,0,*?*?*?*?*?*?*?*?*?*?*?*?*?*?*?*?*?*?*?*?*?*?,10.9,8.8,87,102094,551,1404,313,282.6,322.7,156.0,30107,31707,17868,3256,302,2.1,6,3,9999,99999,9,999999999,0.0,999,999,99
2050,2,7,12,0,*?*?*?*?*?*?*?*?*?*?*?*?*?*?*?*?*?*?*?*?*?*?,11.1,8.9,86,102094,582,1406,317,271.0,233.6,174.3,28795,23264,19771,3724,300,1.5,7,4,9999,99999,9,999999999,0.0,999,999,99
2050,2,7,13,0,*?*?*?*?*?*?*?*?*?*?*?*?*?*?*?*?*?*?*?*?*?*?,11.2,8.7,84,102094,553,1404,307,314.1,469.0,129.4,33133,44802,16354,2515,290,1.5,4,2,9999,99999,9,999999999,0.0,999,999,99
2050,2,7,14,0,*?*?*?*?*?*?*?*?*?*?*?*?*?*?*?*?*?*?*?*?*?*?,11.7,8.3,80,102094,468,1406,324,178.0,134.7,133.1,19401,12662,15209,3017,280,1.0,8,4,9999,99999,9,999999999,0.0,999,999,99
2050,2,7,15,0,*?*?*?*?*?*?*?*?*?*?*?*?*?*?*?*?*?*?*?*?*?*?,11.6,7.6,77,102094,331,1404,319,137.6,208.4,88.5,14560,16952,10413,1710,270,2.1,7,4,9999,99999,9,999999999,0.0,999,999,99
2050,2,7,16,0,*?*?*?*?*?*?*?*?*?*?*?*?*?*?*?*?*?*?*?*?*?*?,11.5,7.6,77,102094,153,1408,323,36.1,83.6,27.0,3918,4292,3399,464,260,0.5,8,4,9999,99999,9,999999999,0.0,999,999,99
2050,2,7,17,0,*?*?*?*?*?*?*?*?*?*?*?*?*?*?*?*?*?*?*?*?*?*?,11.2,8.0,81,102094,0,-0,329,0.0,-0.0,0.0,0,0,0,0,250,1.5,10,5,9999,99999,9,999999999,0.0,999,999,99
2050,2,7,18,0,*?*?*?*?*?*?*?*?*?*?*?*?*?*?*?*?*?*?*?*?*?*?,10.6,8.4,86,102094,0,-0,326,0.0,-0.0,0.0,0,0,0,0,240,1.0,10,5,9999,99999,9,999999999,0.0,999,999,99
2050,2,7,19,0,*?*?*?*?*?*?*?*?*?*?*?*?*?*?*?*?*?*?*?*?*?*?,11.1,8.7,86,102094,0,-0,328,0.0,-0.0,0.0,0,0,0,0,208,1.0,10,5,9999,99999,9,999999999,0.0,999,999,99
2050,2,7,20,0,*?*?*?*?*?*?*?*?*?*?*?*?*?*?*?*?*?*?*?*?*?*?,9.7,7.3,85,102094,0,-0,322,0.0,-0.0,0.0,0,0,0,0,177,0.5,10,5,9999,99999,9,999999999,0.0,999,999,99
2050,2,7,21,0,*?*?*?*?*?*?*?*?*?*?*?*?*?*?*?*?*?*?*?*?*?*?,10.9,7.9,82,102094,0,-0,328,0.0,-0.0,0.0,0,0,0,0,145,0.0,10,5,9999,99999,9,999999999,0.0,999,999,99
2050,2,7,22,0,*?*?*?*?*?*?*?*?*?*?*?*?*?*?*?*?*?*?*?*?*?*?,9.9,7.6,86,102094,0,-0,323,0.0,-0.0,0.0,0,0,0,0,113,1.0,10,5,9999,99999,9,999999999,0.0,999,999,99
2050,2,7,23,0,*?*?*?*?*?*?*?*?*?*?*?*?*?*?*?*?*?*?*?*?*?*?,9.8,7.9,88,102094,0,-0,323,0.0,-0.0,0.0,0,0,0,0,82,0.5,10,5,9999,99999,9,999999999,0.0,999,999,99
2050,2,7,24,0,*?*?*?*?*?*?*?*?*?*?*?*?*?*?*?*?*?*?*?*?*?*?,11.1,8.5,85,102094,0,-0,328,0.0,-0.0,0.0,0,0,0,0,330,1.5,10,5,9999,99999,9,999999999,0.0,999,999,99
2050,2,8,1,0,*?*?*?*?*?*?*?*?*?*?*?*?*?*?*?*?*?*?*?*?*?*?,9.2,9.1,100,102275,0,-0,320,0.0,-0.0,0.0,0,0,0,0,100,0.5,10,5,9999,99999,9,999999999,0.0,999,999,99
2050,2,8,2,0,*?*?*?*?*?*?*?*?*?*?*?*?*?*?*?*?*?*?*?*?*?*?,8.9,8.9,100,102275,0,-0,318,0.0,-0.0,0.0,0,0,0,0,150,0.5,10,5,9999,99999,9,999999999,0.0,999,999,99
2050,2,8,3,0,*?*?*?*?*?*?*?*?*?*?*?*?*?*?*?*?*?*?*?*?*?*?,10.3,10.3,100,102275,0,-0,324,0.0,-0.0,0.0,0,0,0,0,200,0.5,10,5,9999,99999,9,999999999,0.0,999,999,99
2050,2,8,4,0,*?*?*?*?*?*?*?*?*?*?*?*?*?*?*?*?*?*?*?*?*?*?,8.9,8.9,100,102275,0,-0,318,0.0,-0.0,0.0,0,0,0,0,250,1.0,10,5,9999,99999,9,999999999,0.0,999,999,99
2050,2,8,5,0,*?*?*?*?*?*?*?*?*?*?*?*?*?*?*?*?*?*?*?*?*?*?,8.8,8.8,100,102275,0,-0,318,0.0,-0.0,0.0,0,0,0,0,300,1.0,10,5,9999,99999,9,999999999,0.0,999,999,99
2050,2,8,6,0,*?*?*?*?*?*?*?*?*?*?*?*?*?*?*?*?*?*?*?*?*?*?,9.6,9.6,100,102275,0,-0,321,0.0,-0.0,0.0,0,0,0,0,350,0.5,10,5,9999,99999,9,999999999,0.0,999,999,99
2050,2,8,7,0,*?*?*?*?*?*?*?*?*?*?*?*?*?*?*?*?*?*?*?*?*?*?,9.4,9.4,100,102275,0,-0,320,0.0,-0.0,0.0,0,0,0,0,348,1.5,10,5,9999,99999,9,999999999,0.0,999,999,99
2050,2,8,8,0,*?*?*?*?*?*?*?*?*?*?*?*?*?*?*?*?*?*?*?*?*?*?,9.4,9.3,100,102275,152,1405,317,27.0,33.2,23.4,3042,1937,2841,488,347,0.5,9,5,9999,99999,9,999999999,0.0,999,999,99
2050,2,8,9,0,*?*?*?*?*?*?*?*?*?*?*?*?*?*?*?*?*?*?*?*?*?*?,9.6,9.6,100,102275,332,1404,318,88.2,49.6,76.5,9681,4216,8660,2013,345,0.5,9,5,9999,99999,9,999999999,0.0,999,999,99
2050,2,8,10,0,*?*?*?*?*?*?*?*?*?*?*?*?*?*?*?*?*?*?*?*?*?*?,9.3,9.3,100,102275,470,1403,320,77.9,0.0,77.9,9116,0,9141,3238,343,0.5,10,5,9999,99999,9,999999999,0.0,999,999,99
2050,2,8,11,0,*?*?*?*?*?*?*?*?*?*?*?*?*?*?*?*?*?*?*?*?*?*?,11.3,10.1,100,102275,558,1404,329,95.0,0.0,95.0,11162,0,11197,4071,342,2.1,10,5,9999,99999,9,999999999,0.0,999,999,99
2050,2,8,12,0,*?*?*?*?*?*?*?*?*?*?*?*?*?*?*?*?*?*?*?*?*?*?,11.9,9.8,100,102275,588,1403,328,175.5,55.7,152.1,19285,5381,17165,4443,340,1.5,9,5,9999,99999,9,999999999,0.0,999,999,99
2050,2,8,13,0,*?*?*?*?*?*?*?*?*?*?*?*?*?*?*?*?*?*?*?*?*?*?,11.6,9.4,100,102275,560,1404,327,165.8,55.3,143.7,18217,5299,16221,4144,340,1.5,9,5,9999,99999,9,999999999,0.0,999,999,99
2050,2,8,14,0,*?*?*?*?*?*?*?*?*?*?*?*?*?*?*?*?*?*?*?*?*?*?,12.1,8.8,98,102275,475,1406,329,136.7,53.8,118.5,15011,4997,13385,3292,340,1.0,9,5,9999,99999,9,999999999,0.0,999,999,99
2050,2,8,15,0,*?*?*?*?*?*?*?*?*?*?*?*?*?*?*?*?*?*?*?*?*?*?,11.6,9.3,100,102275,338,1405,327,90.2,49.9,78.2,9897,4258,8853,2063,340,2.1,9,5,9999,99999,9,999999999,0.0,999,999,99
2050,2,8,16,0,*?*?*?*?*?*?*?*?*?*?*?*?*?*?*?*?*?*?*?*?*?*?,12.1,10.2,100,102275,159,1403,329,29.4,34.5,25.5,3309,2065,3088,533,340,0.5,9,5,9999,99999,9,999999999,0.0,999,999,99
2050,2,8,17,0,*?*?*?*?*?*?*?*?*?*?*?*?*?*?*?*?*?*?*?*?*?*?,11.7,10.8,100,102275,0,-0,331,0.0,-0.0,0.0,0,0,0,0,340,1.5,10,5,9999,99999,9,999999999,0.0,999,999,99
2050,2,8,18,0,*?*?*?*?*?*?*?*?*?*?*?*?*?*?*?*?*?*?*?*?*?*?,11.9,11.0,100,102275,0,-0,332,0.0,-0.0,0.0,0,0,0,0,340,1.0,10,5,9999,99999,9,999999999,0.0,999,999,99
2050,2,8,19,0,*?*?*?*?*?*?*?*?*?*?*?*?*?*?*?*?*?*?*?*?*?*?,10.9,10.9,100,102275,0,-0,327,0.0,-0.0,0.0,0,0,0,0,335,1.0,10,5,9999,99999,9,999999999,0.0,999,999,99
2050,2,8,20,0,*?*?*?*?*?*?*?*?*?*?*?*?*?*?*?*?*?*?*?*?*?*?,10.7,10.7,100,102275,0,-0,326,0.0,-0.0,0.0,0,0,0,0,330,0.5,10,5,9999,99999,9,999999999,0.0,999,999,99
2050,2,8,21,0,*?*?*?*?*?*?*?*?*?*?*?*?*?*?*?*?*?*?*?*?*?*?,10.7,10.7,100,102275,0,-0,326,0.0,-0.0,0.0,0,0,0,0,325,0.0,10,5,9999,99999,9,999999999,0.0,999,999,99
2050,2,8,22,0,*?*?*?*?*?*?*?*?*?*?*?*?*?*?*?*?*?*?*?*?*?*?,9.4,9.4,100,102275,0,-0,320,0.0,-0.0,0.0,0,0,0,0,320,1.0,10,5,9999,99999,9,999999999,0.0,999,999,99
2050,2,8,23,0,*?*?*?*?*?*?*?*?*?*?*?*?*?*?*?*?*?*?*?*?*?*?,10.5,10.4,100,102275,0,-0,325,0.0,-0.0,0.0,0,0,0,0,315,0.5,10,5,9999,99999,9,999999999,0.0,999,999,99
2050,2,8,24,0,*?*?*?*?*?*?*?*?*?*?*?*?*?*?*?*?*?*?*?*?*?*?,9.8,8.5,100,102275,0,-0,322,0.0,-0.0,0.0,0,0,0,0,50,1.5,10,5,9999,99999,9,999999999,0.0,999,999,99
2050,2,9,1,0,*?*?*?*?*?*?*?*?*?*?*?*?*?*?*?*?*?*?*?*?*?*?,11.7,11.6,100,101943,0,-0,331,0.0,-0.0,0.0,0,0,0,0,308,0.5,10,5,9999,99999,9,999999999,0.0,999,999,99
2050,2,9,2,0,*?*?*?*?*?*?*?*?*?*?*?*?*?*?*?*?*?*?*?*?*?*?,12.0,12.0,100,101943,0,-0,332,0.0,-0.0,0.0,0,0,0,0,307,0.5,10,5,9999,99999,9,999999999,0.0,999,999,99
2050,2,9,3,0,*?*?*?*?*?*?*?*?*?*?*?*?*?*?*?*?*?*?*?*?*?*?,12.0,11.8,100,101943,0,-0,332,0.0,-0.0,0.0,0,0,0,0,305,0.5,10,5,9999,99999,9,999999999,0.0,999,999,99
2050,2,9,4,0,*?*?*?*?*?*?*?*?*?*?*?*?*?*?*?*?*?*?*?*?*?*?,11.9,11.9,100,101943,0,-0,331,0.0,-0.0,0.0,0,0,0,0,303,1.0,10,5,9999,99999,9,999999999,0.0,999,999,99
2050,2,9,5,0,*?*?*?*?*?*?*?*?*?*?*?*?*?*?*?*?*?*?*?*?*?*?,12.1,11.6,97,101943,0,-0,332,0.0,-0.0,0.0,0,0,0,0,302,1.0,10,5,9999,99999,9,999999999,0.0,999,999,99
2050,2,9,6,0,*?*?*?*?*?*?*?*?*?*?*?*?*?*?*?*?*?*?*?*?*?*?,12.1,11.3,96,101943,0,-0,332,0.0,-0.0,0.0,0,0,0,0,300,0.5,10,5,9999,99999,9,999999999,0.0,999,999,99
2050,2,9,7,0,*?*?*?*?*?*?*?*?*?*?*?*?*?*?*?*?*?*?*?*?*?*?,11.7,11.5,99,101943,0,-0,325,0.0,-0.0,0.0,0,0,0,0,295,1.5,8,4,9999,99999,9,999999999,0.0,999,999,99
2050,2,9,8,0,*?*?*?*?*?*?*?*?*?*?*?*?*?*?*?*?*?*?*?*?*?*?,11.8,11.8,100,101943,158,1402,325,38.6,86.4,28.9,4186,4547,3623,501,290,0.5,8,4,9999,99999,9,999999999,0.0,999,999,99
2050,2,9,9,0,*?*?*?*?*?*?*?*?*?*?*?*?*?*?*?*?*?*?*?*?*?*?,11.7,11.2,98,101943,339,1406,325,119.9,125.3,89.7,13087,10574,10353,1957,285,0.5,8,4,9999,99999,9,999999999,0.0,999,999,99
2050,2,9,10,0,*?*?*?*?*?*?*?*?*?*?*?*?*?*?*?*?*?*?*?*?*?*?,12.5,11.1,92,101943,477,1403,331,137.7,53.9,119.4,15116,5009,13478,3318,280,0.5,9,5,9999,99999,9,999999999,0.0,999,999,99
2050,2,9,11,0,*?*?*?*?*?*?*?*?*?*?*?*?*?*?*?*?*?*?*?*?*?*?,12.2,11.0,94,101943,565,1404,330,167.5,55.4,145.2,18402,5314,16385,4196,275,2.1,9,5,9999,99999,9,999999999,0.0,999,999,99
2050,2,9,12,0,*?*?*?*?*?*?*?*?*?*?*?*?*?*?*?*?*?*?*?*?*?*?,12.3,11.5,96,101943,595,1403,333,102.4,0.0,102.4,12050,0,12089,4444,270,1.5,10,5,9999,99999,9,999999999,0.0,999,999,99
2050,2,9,13,0,*?*?*?*?*?*?*?*?*?*?*?*?*?*?*?*?*?*?*?*?*?*?,12.4,10.4,89,101943,567,1404,334,96.8,0.0,96.8,11379,0,11415,4162,270,1.5,10,5,9999,99999,9,999999999,0.0,999,999,99
2050,2,9,14,0,*?*?*?*?*?*?*?*?*?*?*?*?*?*?*?*?*?*?*?*?*?*?,12.5,9.7,84,101943,481,1403,331,139.1,53.9,120.6,15273,5026,13617,3358,270,1.0,9,5,9999,99999,9,999999999,0.0,999,999,99
2050,2,9,15,0,*?*?*?*?*?*?*?*?*?*?*?*?*?*?*?*?*?*?*?*?*?*?,12.6,9.9,85,101943,344,1402,332,92.5,50.1,80.2,10152,4305,9079,2120,270,2.1,9,5,9999,99999,9,999999999,0.0,999,999,99
2050,2,9,16,0,*?*?*?*?*?*?*?*?*?*?*?*?*?*?*?*?*?*?*?*?*?*?,12.8,10.4,86,101943,166,1406,329,42.0,89.6,31.4,4537,4870,3918,548,270,0.5,8,4,9999,99999,9,999999999,0.0,999,999,99
2050,2,9,17,0,*?*?*?*?*?*?*?*?*?*?*?*?*?*?*?*?*?*?*?*?*?*?,12.1,10.7,91,101943,0,-0,333,0.0,-0.0,0.0,0,0,0,0,270,1.5,10,5,9999,99999,9,999999999,0.0,999,999,99
2050,2,9,18,0,*?*?*?*?*?*?*?*?*?*?*?*?*?*?*?*?*?*?*?*?*?*?,12.5,11.5,94,101943,0,-0,334,0.0,-0.0,0.0,0,0,0,0,270,1.0,10,5,9999,99999,9,999999999,0.0,999,999,99
2050,2,9,19,0,*?*?*?*?*?*?*?*?*?*?*?*?*?*?*?*?*?*?*?*?*?*?,12.6,10.9,90,101943,0,-0,335,0.0,-0.0,0.0,0,0,0,0,257,1.0,10,5,9999,99999,9,999999999,0.0,999,999,99
2050,2,9,20,0,*?*?*?*?*?*?*?*?*?*?*?*?*?*?*?*?*?*?*?*?*?*?,12.4,11.1,92,101943,0,-0,334,0.0,-0.0,0.0,0,0,0,0,243,0.5,10,5,9999,99999,9,999999999,0.0,999,999,99
2050,2,9,21,0,*?*?*?*?*?*?*?*?*?*?*?*?*?*?*?*?*?*?*?*?*?*?,11.8,10.7,94,101943,0,-0,331,0.0,-0.0,0.0,0,0,0,0,230,0.0,10,5,9999,99999,9,999999999,0.0,999,999,99
2050,2,9,22,0,*?*?*?*?*?*?*?*?*?*?*?*?*?*?*?*?*?*?*?*?*?*?,11.7,10.8,95,101943,0,-0,331,0.0,-0.0,0.0,0,0,0,0,217,1.0,10,5,9999,99999,9,999999999,0.0,999,999,99
2050,2,9,23,0,*?*?*?*?*?*?*?*?*?*?*?*?*?*?*?*?*?*?*?*?*?*?,12.3,10.3,88,101943,0,-0,334,0.0,-0.0,0.0,0,0,0,0,203,0.5,10,5,9999,99999,9,999999999,0.0,999,999,99
2050,2,9,24,0,*?*?*?*?*?*?*?*?*?*?*?*?*?*?*?*?*?*?*?*?*?*?,11.5,11.0,98,101943,0,-0,330,0.0,-0.0,0.0,0,0,0,0,310,1.5,10,5,9999,99999,9,999999999,0.0,999,999,99
2050,2,10,1,0,*?*?*?*?*?*?*?*?*?*?*?*?*?*?*?*?*?*?*?*?*?*?,13.5,12.8,96,99675.4,0,-0,339,0.0,-0.0,0.0,0,0,0,0,190,0.5,10,5,9999,99999,9,999999999,0.0,999,999,99
2050,2,10,2,0,*?*?*?*?*?*?*?*?*?*?*?*?*?*?*?*?*?*?*?*?*?*?,13.5,13.6,100,99675.4,0,-0,339,0.0,-0.0,0.0,0,0,0,0,190,0.5,10,5,9999,99999,9,999999999,0.0,999,999,99
2050,2,10,3,0,*?*?*?*?*?*?*?*?*?*?*?*?*?*?*?*?*?*?*?*?*?*?,13.0,13.0,100,99675.4,0,-0,336,0.0,-0.0,0.0,0,0,0,0,190,0.5,10,5,9999,99999,9,999999999,0.0,999,999,99
2050,2,10,4,0,*?*?*?*?*?*?*?*?*?*?*?*?*?*?*?*?*?*?*?*?*?*?,12.9,12.5,98,99675.4,0,-0,336,0.0,-0.0,0.0,0,0,0,0,190,1.0,10,5,9999,99999,9,999999999,0.0,999,999,99
2050,2,10,5,0,*?*?*?*?*?*?*?*?*?*?*?*?*?*?*?*?*?*?*?*?*?*?,12.6,12.5,100,99675.4,0,-0,335,0.0,-0.0,0.0,0,0,0,0,190,1.0,10,5,9999,99999,9,999999999,0.0,999,999,99
2050,2,10,6,0,*?*?*?*?*?*?*?*?*?*?*?*?*?*?*?*?*?*?*?*?*?*?,13.5,12.5,94,99675.4,0,-0,339,0.0,-0.0,0.0,0,0,0,0,190,0.5,10,5,9999,99999,9,999999999,0.0,999,999,99
2050,2,10,7,0,*?*?*?*?*?*?*?*?*?*?*?*?*?*?*?*?*?*?*?*?*?*?,14.2,12.7,91,99675.4,0,-0,342,0.0,-0.0,0.0,0,0,0,0,210,1.5,10,5,9999,99999,9,999999999,0.0,999,999,99
2050,2,10,8,0,*?*?*?*?*?*?*?*?*?*?*?*?*?*?*?*?*?*?*?*?*?*?,13.3,12.4,95,99675.4,165,1406,318,61.5,333.9,22.3,6316,22136,3675,455,230,0.5,3,2,9999,99999,9,999999999,0.0,999,999,99
2050,2,10,9,0,*?*?*?*?*?*?*?*?*?*?*?*?*?*?*?*?*?*?*?*?*?*?,14.3,13.0,91,99675.4,345,1403,327,178.4,426.4,73.5,18832,34989,9717,1335,250,0.5,4,2,9999,99999,9,999999999,0.0,999,999,99
2050,2,10,10,0,*?*?*?*?*?*?*?*?*?*?*?*?*?*?*?*?*?*?*?*?*?*?,15.8,14.3,91,99675.4,484,1403,336,269.2,459.0,110.9,28371,42338,14200,2099,270,0.5,4,2,9999,99999,9,999999999,0.0,999,999,99
2050,2,10,11,0,*?*?*?*?*?*?*?*?*?*?*?*?*?*?*?*?*?*?*?*?*?*?,17.2,15.2,88,99675.4,572,1404,344,326.6,471.4,134.6,34464,45387,16946,2637,290,2.1,4,2,9999,99999,9,999999999,0.0,999,999,99
2050,2,10,12,0,*?*?*?*?*?*?*?*?*?*?*?*?*?*?*?*?*?*?*?*?*?*?,17.6,14.9,84,99675.4,602,1402,345,346.7,474.9,142.8,36610,46188,17910,2840,310,1.5,4,2,9999,99999,9,999999999,0.3,999,999,99
2050,2,10,13,0,*?*?*?*?*?*?*?*?*?*?*?*?*?*?*?*?*?*?*?*?*?*?,17.6,14.1,80,99675.4,574,1403,346,316.0,405.6,150.1,33003,38873,18596,2980,308,1.5,5,3,9999,99999,9,999999999,0.9,999,999,99
2050,2,10,14,0,*?*?*?*?*?*?*?*?*?*?*?*?*?*?*?*?*?*?*?*?*?*?,17.5,14.2,81,99675.4,488,1402,348,245.7,316.4,135.7,26130,30025,15659,2759,307,1.0,6,3,9999,99999,9,999999999,0.0,999,999,99
2050,2,10,15,0,*?*?*?*?*?*?*?*?*?*?*?*?*?*?*?*?*?*?*?*?*?*?,17.7,14.1,80,99675.4,351,1402,347,175.6,368.4,83.4,18335,30384,10803,1535,305,2.1,5,3,9999,99999,9,999999999,0.0,999,999,99
2050,2,10,16,0,*?*?*?*?*?*?*?*?*?*?*?*?*?*?*?*?*?*?*?*?*?*?,17.6,13.3,76,99675.4,172,1401,345,62.8,268.7,29.8,6462,16677,4601,542,303,0.5,5,3,9999,99999,9,999999999,0.0,999,999,99
2050,2,10,17,0,*?*?*?*?*?*?*?*?*?*?*?*?*?*?*?*?*?*?*?*?*?*?,16.4,12.8,79,99675.4,0,-0,353,0.0,-0.0,0.0,0,0,0,0,302,1.5,10,5,9999,99999,9,999999999,0.6,999,999,99
2050,2,10,18,0,*?*?*?*?*?*?*?*?*?*?*?*?*?*?*?*?*?*?*?*?*?*?,16.3,13.5,83,99675.4,0,-0,352,0.0,-0.0,0.0,0,0,0,0,300,1.0,10,5,9999,99999,9,999999999,1.6,999,999,99
2050,2,10,19,0,*?*?*?*?*?*?*?*?*?*?*?*?*?*?*?*?*?*?*?*?*?*?,15.8,13.3,84,99675.4,0,-0,350,0.0,-0.0,0.0,0,0,0,0,298,1.0,10,5,9999,99999,9,999999999,0.0,999,999,99
2050,2,10,20,0,*?*?*?*?*?*?*?*?*?*?*?*?*?*?*?*?*?*?*?*?*?*?,15.0,13.2,89,99675.4,0,-0,346,0.0,-0.0,0.0,0,0,0,0,297,0.5,10,5,9999,99999,9,999999999,4.3,999,999,99
2050,2,10,21,0,*?*?*?*?*?*?*?*?*?*?*?*?*?*?*?*?*?*?*?*?*?*?,14.3,13.1,92,99675.4,0,-0,342,0.0,-0.0,0.0,0,0,0,0,295,0.0,10,5,9999,99999,9,999999999,4.0,999,999,99
2050,2,10,22,0,*?*?*?*?*?*?*?*?*?*?*?*?*?*?*?*?*?*?*?*?*?*?,14.5,12.3,87,99675.4,0,-0,344,0.0,-0.0,0.0,0,0,0,0,293,1.0,10,5,9999,99999,9,999999999,3.2,999,999,99
2050,2,10,23,0,*?*?*?*?*?*?*?*?*?*?*?*?*?*?*?*?*?*?*?*?*?*?,14.0,11.7,86,99675.4,0,-0,341,0.0,-0.0,0.0,0,0,0,0,292,0.5,10,5,9999,99999,9,999999999,0.0,999,999,99
2050,2,10,24,0,*?*?*?*?*?*?*?*?*?*?*?*?*?*?*?*?*?*?*?*?*?*?,12.9,11.6,92,99675.4,0,-0,336,0.0,-0.0,0.0,0,0,0,0,190,1.5,10,5,9999,99999,9,999999999,0.0,999,999,99
2050,2,11,1,0,*?*?*?*?*?*?*?*?*?*?*?*?*?*?*?*?*?*?*?*?*?*?,12.3,8.7,79,99913.3,0,-0,334,0.0,-0.0,0.0,0,0,0,0,257,0.5,10,5,9999,99999,9,999999999,0.1,999,999,99
2050,2,11,2,0,*?*?*?*?*?*?*?*?*?*?*?*?*?*?*?*?*?*?*?*?*?*?,11.9,7.0,72,99913.3,0,-0,332,0.0,-0.0,0.0,0,0,0,0,223,0.5,10,5,9999,99999,9,999999999,0.0,999,999,99
2050,2,11,3,0,*?*?*?*?*?*?*?*?*?*?*?*?*?*?*?*?*?*?*?*?*?*?,11.5,6.9,74,99913.3,0,-0,331,0.0,-0.0,0.0,0,0,0,0,190,0.5,10,5,9999,99999,9,999999999,0.0,999,999,99
2050,2,11,4,0,*?*?*?*?*?*?*?*?*?*?*?*?*?*?*?*?*?*?*?*?*?*?,11.1,6.4,73,99913.3,0,-0,329,0.0,-0.0,0.0,0,0,0,0,157,1.0,10,5,9999,99999,9,999999999,0.0,999,999,99
2050,2,11,5,0,*?*?*?*?*?*?*?*?*?*?*?*?*?*?*?*?*?*?*?*?*?*?,10.8,7.1,78,99913.3,0,-0,327,0.0,-0.0,0.0,0,0,0,0,123,1.0,10,5,9999,99999,9,999999999,0.0,999,999,99
2050,2,11,6,0,*?*?*?*?*?*?*?*?*?*?*?*?*?*?*?*?*?*?*?*?*?*?,11.3,6.6,73,99913.3,0,-0,330,0.0,-0.0,0.0,0,0,0,0,90,0.5,10,5,9999,99999,9,999999999,0.0,999,999,99
2050,2,11,7,0,*?*?*?*?*?*?*?*?*?*?*?*?*?*?*?*?*?*?*?*?*?*?,10.5,6.7,77,99913.3,0,-0,326,0.0,-0.0,0.0,0,0,0,0,117,1.5,10,5,9999,99999,9,999999999,0.0,999,999,99
2050,2,11,8,0,*?*?*?*?*?*?*?*?*?*?*?*?*?*?*?*?*?*?*?*?*?*?,10.7,7.6,80,99913.3,171,1401,327,19.3,0.0,19.3,2293,-0,2295,752,143,0.5,10,5,9999,99999,9,999999999,0.2,999,999,99
2050,2,11,9,0,*?*?*?*?*?*?*?*?*?*?*?*?*?*?*?*?*?*?*?*?*?*?,10.6,7.6,81,99913.3,352,1403,326,54.8,0.0,54.8,6389,0,6404,2190,170,0.5,10,5,9999,99999,9,999999999,0.3,999,999,99
2050,2,11,10,0,*?*?*?*?*?*?*?*?*?*?*?*?*?*?*?*?*?*?*?*?*?*?,11.4,8.5,82,99913.3,491,1403,330,82.0,0.0,82.0,9603,0,9630,3433,197,0.5,10,5,9999,99999,9,999999999,0.2,999,999,99
2050,2,11,11,0,*?*?*?*?*?*?*?*?*?*?*?*?*?*?*?*?*?*?*?*?*?*?,13.0,8.4,74,99913.3,579,1403,337,99.2,0.0,99.2,11665,0,11702,4281,223,2.1,10,5,9999,99999,9,999999999,0.2,999,999,99
2050,2,11,12,0,*?*?*?*?*?*?*?*?*?*?*?*?*?*?*?*?*?*?*?*?*?*?,12.9,8.5,75,99913.3,609,1402,337,105.2,0.0,105.2,12392,0,12432,4588,250,1.5,10,5,9999,99999,9,999999999,0.0,999,999,99
2050,2,11,13,0,*?*?*?*?*?*?*?*?*?*?*?*?*?*?*?*?*?*?*?*?*?*?,13.5,8.9,74,99913.3,581,1403,340,99.6,0.0,99.6,11718,0,11755,4303,228,1.5,10,5,9999,99999,9,999999999,0.0,999,999,99
2050,2,11,14,0,*?*?*?*?*?*?*?*?*?*?*?*?*?*?*?*?*?*?*?*?*?*?,13.3,9.3,77,99913.3,495,1402,339,82.8,0.0,82.8,9703,0,9731,3473,207,1.0,10,5,9999,99999,9,999999999,0.0,999,999,99
2050,2,11,15,0,*?*?*?*?*?*?*?*?*?*?*?*?*?*?*?*?*?*?*?*?*?*?,13.0,8.9,76,99913.3,358,1403,337,56.0,0.0,56.0,6530,0,6546,2242,185,2.1,10,5,9999,99999,9,999999999,0.1,999,999,99
2050,2,11,16,0,*?*?*?*?*?*?*?*?*?*?*?*?*?*?*?*?*?*?*?*?*?*?,13.1,8.7,75,99913.3,179,1404,338,20.8,0.0,20.8,2465,-0,2467,809,163,0.5,10,5,9999,99999,9,999999999,0.2,999,999,99
2050,2,11,17,0,*?*?*?*?*?*?*?*?*?*?*?*?*?*?*?*?*?*?*?*?*?*?,12.7,10.4,86,99913.3,0,-0,335,0.0,-0.0,0.0,0,0,0,0,142,1.5,10,5,9999,99999,9,999999999,0.0,999,999,99
2050,2,11,18,0,*?*?*?*?*?*?*?*?*?*?*?*?*?*?*?*?*?*?*?*?*?*?,12.2,10.3,88,99913.3,0,-0,333,0.0,-0.0,0.0,0,0,0,0,120,1.0,10,5,9999,99999,9,999999999,1.2,999,999,99
2050,2,11,19,0,*?*?*?*?*?*?*?*?*?*?*?*?*?*?*?*?*?*?*?*?*?*?,12.3,10.2,87,99913.3,0,-0,334,0.0,-0.0,0.0,0,0,0,0,112,1.0,10,5,9999,99999,9,999999999,0.9,999,999,99
2050,2,11,20,0,*?*?*?*?*?*?*?*?*?*?*?*?*?*?*?*?*?*?*?*?*?*?,12.1,9.9,86,99913.3,0,-0,333,0.0,-0.0,0.0,0,0,0,0,103,0.5,10,5,9999,99999,9,999999999,0.0,999,999,99
2050,2,11,21,0,*?*?*?*?*?*?*?*?*?*?*?*?*?*?*?*?*?*?*?*?*?*?,11.4,10.8,96,99913.3,0,-0,329,0.0,-0.0,0.0,0,0,0,0,95,0.0,10,5,9999,99999,9,999999999,0.0,999,999,99
2050,2,11,22,0,*?*?*?*?*?*?*?*?*?*?*?*?*?*?*?*?*?*?*?*?*?*?,11.1,11.0,100,99913.3,0,-0,328,0.0,-0.0,0.0,0,0,0,0,87,1.0,10,5,9999,99999,9,999999999,0.0,999,999,99
2050,2,11,23,0,*?*?*?*?*?*?*?*?*?*?*?*?*?*?*?*?*?*?*?*?*?*?,11.3,11.1,99,99913.3,0,-0,329,0.0,-0.0,0.0,0,0,0,0,78,0.5,10,5,9999,99999,9,999999999,0.0,999,999,99
2050,2,11,24,0,*?*?*?*?*?*?*?*?*?*?*?*?*?*?*?*?*?*?*?*?*?*?,13.6,10.3,80,99913.3,0,-0,340,0.0,-0.0,0.0,0,0,0,0,290,1.5,10,5,9999,99999,9,999999999,0.3,999,999,99
2050,2,12,1,0,*?*?*?*?*?*?*?*?*?*?*?*?*?*?*?*?*?*?*?*?*?*?,11.1,9.6,90,101504,0,-0,328,0.0,-0.0,0.0,0,0,0,0,68,0.5,10,5,9999,99999,9,999999999,0.0,999,999,99
2050,2,12,2,0,*?*?*?*?*?*?*?*?*?*?*?*?*?*?*?*?*?*?*?*?*?*?,10.8,8.8,87,101504,0,-0,327,0.0,-0.0,0.0,0,0,0,0,67,0.5,10,5,9999,99999,9,999999999,0.0,999,999,99
2050,2,12,3,0,*?*?*?*?*?*?*?*?*?*?*?*?*?*?*?*?*?*?*?*?*?*?,11.8,9.1,83,101504,0,-0,332,0.0,-0.0,0.0,0,0,0,0,65,0.5,10,5,9999,99999,9,999999999,0.0,999,999,99
2050,2,12,4,0,*?*?*?*?*?*?*?*?*?*?*?*?*?*?*?*?*?*?*?*?*?*?,11.2,8.7,84,101504,0,-0,329,0.0,-0.0,0.0,0,0,0,0,63,1.0,10,5,9999,99999,9,999999999,0.1,999,999,99
2050,2,12,5,0,*?*?*?*?*?*?*?*?*?*?*?*?*?*?*?*?*?*?*?*?*?*?,10.5,8.9,89,101504,0,-0,326,0.0,-0.0,0.0,0,0,0,0,62,1.0,10,5,9999,99999,9,999999999,0.0,999,999,99
2050,2,12,6,0,*?*?*?*?*?*?*?*?*?*?*?*?*?*?*?*?*?*?*?*?*?*?,10.6,9.3,91,101504,0,-0,326,0.0,-0.0,0.0,0,0,0,0,60,0.5,10,5,9999,99999,9,999999999,0.0,999,999,99
2050,2,12,7,0,*?*?*?*?*?*?*?*?*?*?*?*?*?*?*?*?*?*?*?*?*?*?,10.6,9.2,90,101504,0,-0,326,0.0,-0.0,0.0,0,0,0,0,62,1.5,10,5,9999,99999,9,999999999,0.0,999,999,99
2050,2,12,8,0,*?*?*?*?*?*?*?*?*?*?*?*?*?*?*?*?*?*?*?*?*?*?,11.5,9.9,90,101504,178,1403,330,20.7,0.0,20.7,2445,-0,2447,803,63,0.5,10,5,9999,99999,9,999999999,0.0,999,999,99
2050,2,12,9,0,*?*?*?*?*?*?*?*?*?*?*?*?*?*?*?*?*?*?*?*?*?*?,11.8,9.8,88,101504,359,1403,331,56.1,0.0,56.1,6550,0,6565,2250,65,0.5,10,5,9999,99999,9,999999999,0.0,999,999,99
2050,2,12,10,0,*?*?*?*?*?*?*?*?*?*?*?*?*?*?*?*?*?*?*?*?*?*?,12.0,9.6,85,101504,498,1403,332,83.4,0.0,83.4,9771,0,9799,3501,67,0.5,10,5,9999,99999,9,999999999,0.0,999,999,99
2050,2,12,11,0,*?*?*?*?*?*?*?*?*?*?*?*?*?*?*?*?*?*?*?*?*?*?,12.2,10.3,88,101504,586,1403,333,100.6,0.0,100.6,11838,0,11876,4354,68,2.1,10,5,9999,99999,9,999999999,0.0,999,999,99
2050,2,12,12,0,*?*?*?*?*?*?*?*?*?*?*?*?*?*?*?*?*?*?*?*?*?*?,12.9,10.3,84,101504,617,1403,336,106.7,0.0,106.7,12566,0,12608,4663,70,1.5,10,5,9999,99999,9,999999999,0.0,999,999,99
2050,2,12,13,0,*?*?*?*?*?*?*?*?*?*?*?*?*?*?*?*?*?*?*?*?*?*?,13.1,10.2,82,101504,588,1402,337,101.1,0.0,101.1,11889,0,11927,4375,77,1.5,10,5,9999,99999,9,999999999,0.0,999,999,99
2050,2,12,14,0,*?*?*?*?*?*?*?*?*?*?*?*?*?*?*?*?*?*?*?*?*?*?,12.9,10.5,85,101504,502,1402,336,84.2,0.0,84.2,9870,0,9899,3541,83,1.0,10,5,9999,99999,9,999999999,0.0,999,999,99
2050,2,12,15,0,*?*?*?*?*?*?*?*?*?*?*?*?*?*?*?*?*?*?*?*?*?*?,13.0,10.5,85,101504,365,1403,337,57.3,0.0,57.3,6690,0,6705,2302,90,2.1,10,5,9999,99999,9,999999999,0.0,999,999,99
2050,2,12,16,0,*?*?*?*?*?*?*?*?*?*?*?*?*?*?*?*?*?*?*?*?*?*?,13.2,10.1,81,101504,185,1399,338,22.1,0.0,22.1,2615,-0,2618,859,97,0.5,10,5,9999,99999,9,999999999,0.0,999,999,99
2050,2,12,17,0,*?*?*?*?*?*?*?*?*?*?*?*?*?*?*?*?*?*?*?*?*?*?,12.7,9.6,81,101504,0,-0,336,0.0,-0.0,0.0,0,0,0,0,103,1.5,10,5,9999,99999,9,999999999,0.0,999,999,99
2050,2,12,18,0,*?*?*?*?*?*?*?*?*?*?*?*?*?*?*?*?*?*?*?*?*?*?,11.6,9.2,84,101504,0,-0,331,0.0,-0.0,0.0,0,0,0,0,110,1.0,10,5,9999,99999,9,999999999,0.0,999,999,99
2050,2,12,19,0,*?*?*?*?*?*?*?*?*?*?*?*?*?*?*?*?*?*?*?*?*?*?,12.4,10.3,87,101504,0,-0,334,0.0,-0.0,0.0,0,0,0,0,108,1.0,10,5,9999,99999,9,999999999,0.0,999,999,99
2050,2,12,20,0,*?*?*?*?*?*?*?*?*?*?*?*?*?*?*?*?*?*?*?*?*?*?,12.3,10.5,89,101504,0,-0,334,0.0,-0.0,0.0,0,0,0,0,107,0.5,10,5,9999,99999,9,999999999,0.0,999,999,99
2050,2,12,21,0,*?*?*?*?*?*?*?*?*?*?*?*?*?*?*?*?*?*?*?*?*?*?,11.1,10.1,93,101504,0,-0,328,0.0,-0.0,0.0,0,0,0,0,105,0.0,10,5,9999,99999,9,999999999,0.0,999,999,99
2050,2,12,22,0,*?*?*?*?*?*?*?*?*?*?*?*?*?*?*?*?*?*?*?*?*?*?,11.9,10.4,90,101504,0,-0,332,0.0,-0.0,0.0,0,0,0,0,103,1.0,10,5,9999,99999,9,999999999,0.0,999,999,99
2050,2,12,23,0,*?*?*?*?*?*?*?*?*?*?*?*?*?*?*?*?*?*?*?*?*?*?,11.4,10.1,92,101504,0,-0,330,0.0,-0.0,0.0,0,0,0,0,102,0.5,10,5,9999,99999,9,999999999,0.0,999,999,99
2050,2,12,24,0,*?*?*?*?*?*?*?*?*?*?*?*?*?*?*?*?*?*?*?*?*?*?,11.5,10.4,92,101504,0,-0,330,0.0,-0.0,0.0,0,0,0,0,70,1.5,10,5,9999,99999,9,999999999,0.0,999,999,99
2050,2,13,1,0,*?*?*?*?*?*?*?*?*?*?*?*?*?*?*?*?*?*?*?*?*?*?,10.2,8.3,87,101783,0,-0,324,0.0,-0.0,0.0,0,0,0,0,103,0.5,10,5,9999,99999,9,999999999,0.0,999,999,99
2050,2,13,2,0,*?*?*?*?*?*?*?*?*?*?*?*?*?*?*?*?*?*?*?*?*?*?,9.3,7.3,86,101783,0,-0,320,0.0,-0.0,0.0,0,0,0,0,107,0.5,10,5,9999,99999,9,999999999,0.0,999,999,99
2050,2,13,3,0,*?*?*?*?*?*?*?*?*?*?*?*?*?*?*?*?*?*?*?*?*?*?,10.0,7.1,81,101783,0,-0,324,0.0,-0.0,0.0,0,0,0,0,110,0.5,10,5,9999,99999,9,999999999,0.0,999,999,99
2050,2,13,4,0,*?*?*?*?*?*?*?*?*?*?*?*?*?*?*?*?*?*?*?*?*?*?,10.6,7.3,78,101783,0,-0,326,0.0,-0.0,0.0,0,0,0,0,113,1.0,10,5,9999,99999,9,999999999,0.0,999,999,99
2050,2,13,5,0,*?*?*?*?*?*?*?*?*?*?*?*?*?*?*?*?*?*?*?*?*?*?,10.5,7.1,79,101783,0,-0,326,0.0,-0.0,0.0,0,0,0,0,117,1.0,10,5,9999,99999,9,999999999,0.0,999,999,99
2050,2,13,6,0,*?*?*?*?*?*?*?*?*?*?*?*?*?*?*?*?*?*?*?*?*?*?,10.8,7.0,77,101783,0,-0,327,0.0,-0.0,0.0,0,0,0,0,120,0.5,10,5,9999,99999,9,999999999,0.0,999,999,99
2050,2,13,7,0,*?*?*?*?*?*?*?*?*?*?*?*?*?*?*?*?*?*?*?*?*?*?,10.1,7.1,81,101783,0,-0,308,0.0,-0.0,0.0,0,0,0,0,127,1.5,6,3,9999,99999,9,999999999,0.0,999,999,99
2050,2,13,8,0,*?*?*?*?*?*?*?*?*?*?*?*?*?*?*?*?*?*?*?*?*?*?,10.0,7.3,83,101783,185,1405,316,50.6,96.9,37.9,5440,5663,4671,673,133,0.5,8,4,9999,99999,9,999999999,0.0,999,999,99
2050,2,13,9,0,*?*?*?*?*?*?*?*?*?*?*?*?*?*?*?*?*?*?*?*?*?*?,10.5,7.0,78,101783,366,1403,293,197.7,509.3,64.8,20400,42954,9552,1197,140,0.5,2,1,9999,99999,9,999999999,0.0,999,999,99
2050,2,13,10,0,*?*?*?*?*?*?*?*?*?*?*?*?*?*?*?*?*?*?*?*?*?*?,12.3,7.6,72,101783,505,1402,310,283.3,462.4,116.7,29856,43176,14877,2226,147,0.5,4,2,9999,99999,9,999999999,0.0,999,999,99
2050,2,13,11,0,*?*?*?*?*?*?*?*?*?*?*?*?*?*?*?*?*?*?*?*?*?*?,13.0,8.4,73,101783,593,1402,310,347.8,523.8,126.3,37119,50929,16154,2473,153,2.1,3,2,9999,99999,9,999999999,0.0,999,999,99
2050,2,13,12,0,*?*?*?*?*?*?*?*?*?*?*?*?*?*?*?*?*?*?*?*?*?*?,13.6,8.5,70,101783,624,1402,321,347.7,410.3,165.2,36330,40180,20192,3361,160,1.5,5,3,9999,99999,9,999999999,0.0,999,999,99
2050,2,13,13,0,*?*?*?*?*?*?*?*?*?*?*?*?*?*?*?*?*?*?*?*?*?*?,13.5,8.7,72,101783,595,1401,336,178.1,55.8,154.4,19572,5401,17418,4524,157,1.5,9,5,9999,99999,9,999999999,0.0,999,999,99
2050,2,13,14,0,*?*?*?*?*?*?*?*?*?*?*?*?*?*?*?*?*?*?*?*?*?*?,13.8,8.1,68,101783,509,1401,325,258.4,318.7,142.6,27491,30646,16419,2927,153,1.0,6,3,9999,99999,9,999999999,0.0,999,999,99
2050,2,13,15,0,*?*?*?*?*?*?*?*?*?*?*?*?*?*?*?*?*?*?*?*?*?*?,13.6,7.9,67,101783,372,1403,340,58.7,0.0,58.7,6850,0,6866,2362,150,2.1,10,5,9999,99999,9,999999999,0.0,999,999,99
2050,2,13,16,0,*?*?*?*?*?*?*?*?*?*?*?*?*?*?*?*?*?*?*?*?*?*?,13.1,7.7,69,101783,192,1401,338,23.5,0.0,23.5,2766,-0,2769,910,147,0.5,10,5,9999,99999,9,999999999,0.0,999,999,99
2050,2,13,17,0,*?*?*?*?*?*?*?*?*?*?*?*?*?*?*?*?*?*?*?*?*?*?,12.4,7.4,71,101783,0,-0,335,0.0,-0.0,0.0,0,0,0,0,143,1.5,10,5,9999,99999,9,999999999,0.0,999,999,99
2050,2,13,18,0,*?*?*?*?*?*?*?*?*?*?*?*?*?*?*?*?*?*?*?*?*?*?,12.5,7.3,70,101783,0,-0,335,0.0,-0.0,0.0,0,0,0,0,140,1.0,10,5,9999,99999,9,999999999,0.0,999,999,99
2050,2,13,19,0,*?*?*?*?*?*?*?*?*?*?*?*?*?*?*?*?*?*?*?*?*?*?,11.7,6.9,71,101783,0,-0,332,0.0,-0.0,0.0,0,0,0,0,153,1.0,10,5,9999,99999,9,999999999,0.0,999,999,99
2050,2,13,20,0,*?*?*?*?*?*?*?*?*?*?*?*?*?*?*?*?*?*?*?*?*?*?,11.1,7.4,77,101783,0,-0,329,0.0,-0.0,0.0,0,0,0,0,167,0.5,10,5,9999,99999,9,999999999,0.0,999,999,99
2050,2,13,21,0,*?*?*?*?*?*?*?*?*?*?*?*?*?*?*?*?*?*?*?*?*?*?,11.3,7.3,75,101783,0,-0,330,0.0,-0.0,0.0,0,0,0,0,180,0.0,10,5,9999,99999,9,999999999,0.0,999,999,99
2050,2,13,22,0,*?*?*?*?*?*?*?*?*?*?*?*?*?*?*?*?*?*?*?*?*?*?,10.7,7.3,78,101783,0,-0,327,0.0,-0.0,0.0,0,0,0,0,193,1.0,10,5,9999,99999,9,999999999,0.0,999,999,99
2050,2,13,23,0,*?*?*?*?*?*?*?*?*?*?*?*?*?*?*?*?*?*?*?*?*?*?,10.7,7.0,77,101783,0,-0,327,0.0,-0.0,0.0,0,0,0,0,207,0.5,10,5,9999,99999,9,999999999,0.0,999,999,99
2050,2,13,24,0,*?*?*?*?*?*?*?*?*?*?*?*?*?*?*?*?*?*?*?*?*?*?,10.8,9.2,88,101783,0,-0,327,0.0,-0.0,0.0,0,0,0,0,100,1.5,10,5,9999,99999,9,999999999,0.0,999,999,99
2050,2,14,1,0,*?*?*?*?*?*?*?*?*?*?*?*?*?*?*?*?*?*?*?*?*?*?,10.3,7.6,84,101433,0,-0,325,0.0,-0.0,0.0,0,0,0,0,232,0.5,10,5,9999,99999,9,999999999,0.0,999,999,99
2050,2,14,2,0,*?*?*?*?*?*?*?*?*?*?*?*?*?*?*?*?*?*?*?*?*?*?,9.7,7.9,89,101433,0,-0,322,0.0,-0.0,0.0,0,0,0,0,243,0.5,10,5,9999,99999,9,999999999,0.0,999,999,99
2050,2,14,3,0,*?*?*?*?*?*?*?*?*?*?*?*?*?*?*?*?*?*?*?*?*?*?,9.6,7.4,87,101433,0,-0,322,0.0,-0.0,0.0,0,0,0,0,255,0.5,10,5,9999,99999,9,999999999,0.0,999,999,99
2050,2,14,4,0,*?*?*?*?*?*?*?*?*?*?*?*?*?*?*?*?*?*?*?*?*?*?,8.5,7.0,90,101433,0,-0,317,0.0,-0.0,0.0,0,0,0,0,267,1.0,10,5,9999,99999,9,999999999,0.0,999,999,99
2050,2,14,5,0,*?*?*?*?*?*?*?*?*?*?*?*?*?*?*?*?*?*?*?*?*?*?,8.5,6.6,88,101433,0,-0,317,0.0,-0.0,0.0,0,0,0,0,278,1.0,10,5,9999,99999,9,999999999,0.0,999,999,99
2050,2,14,6,0,*?*?*?*?*?*?*?*?*?*?*?*?*?*?*?*?*?*?*?*?*?*?,8.4,6.1,86,101433,0,-0,317,0.0,-0.0,0.0,0,0,0,0,290,0.5,10,5,9999,99999,9,999999999,0.0,999,999,99
2050,2,14,7,0,*?*?*?*?*?*?*?*?*?*?*?*?*?*?*?*?*?*?*?*?*?*?,8.8,5.8,83,101433,0,-0,318,0.0,-0.0,0.0,0,0,0,0,290,1.5,10,5,9999,99999,9,999999999,0.0,999,999,99
2050,2,14,8,0,*?*?*?*?*?*?*?*?*?*?*?*?*?*?*?*?*?*?*?*?*?*?,9.1,5.9,81,101433,191,1398,311,53.8,99.1,40.2,5764,5935,4939,719,290,0.5,8,4,9999,99999,9,999999999,0.0,999,999,99
2050,2,14,9,0,*?*?*?*?*?*?*?*?*?*?*?*?*?*?*?*?*?*?*?*?*?*?,10.2,6.6,79,101433,373,1402,312,160.3,215.1,103.0,16946,18466,12030,2026,290,0.5,7,4,9999,99999,9,999999999,0.0,999,999,99
2050,2,14,10,0,*?*?*?*?*?*?*?*?*?*?*?*?*?*?*?*?*?*?*?*?*?*?,10.9,6.2,74,101433,512,1401,319,198.6,136.9,148.5,21640,13190,16911,3417,290,0.5,8,4,9999,99999,9,999999999,0.0,999,999,99
2050,2,14,11,0,*?*?*?*?*?*?*?*?*?*?*?*?*?*?*?*?*?*?*?*?*?*?,12.8,8.1,74,101433,600,1401,325,281.6,234.8,181.1,29938,23561,20489,3909,290,2.1,7,4,9999,99999,9,999999999,0.0,999,999,99
2050,2,14,12,0,*?*?*?*?*?*?*?*?*?*?*?*?*?*?*?*?*?*?*?*?*?*?,13.1,8.7,74,101433,631,1401,330,252.2,141.2,188.7,27524,14226,21338,4544,290,1.5,8,4,9999,99999,9,999999999,0.0,999,999,99
2050,2,14,13,0,*?*?*?*?*?*?*?*?*?*?*?*?*?*?*?*?*?*?*?*?*?*?,13.2,9.1,77,101433,602,1401,334,180.6,55.9,156.6,19849,5421,17662,4604,293,1.5,9,5,9999,99999,9,999999999,0.0,999,999,99
2050,2,14,14,0,*?*?*?*?*?*?*?*?*?*?*?*?*?*?*?*?*?*?*?*?*?*?,13.5,8.3,71,101433,516,1401,336,151.2,54.6,131.1,16612,5160,14801,3707,297,1.0,9,5,9999,99999,9,999999999,0.0,999,999,99
2050,2,14,15,0,*?*?*?*?*?*?*?*?*?*?*?*?*?*?*?*?*?*?*?*?*?*?,13.2,8.5,73,101433,379,1403,334,104.3,51.4,90.5,11449,4526,10229,2419,300,2.1,9,5,9999,99999,9,999999999,0.0,999,999,99
2050,2,14,16,0,*?*?*?*?*?*?*?*?*?*?*?*?*?*?*?*?*?*?*?*?*?*?,13.0,8.5,75,101433,199,1403,337,24.8,0.0,24.8,2918,-0,2922,962,303,0.5,10,5,9999,99999,9,999999999,0.0,999,999,99
2050,2,14,17,0,*?*?*?*?*?*?*?*?*?*?*?*?*?*?*?*?*?*?*?*?*?*?,13.0,9.8,82,101433,0,-0,337,0.0,-0.0,0.0,0,0,0,0,307,1.5,10,5,9999,99999,9,999999999,0.0,999,999,99
2050,2,14,18,0,*?*?*?*?*?*?*?*?*?*?*?*?*?*?*?*?*?*?*?*?*?*?,11.8,9.6,87,101433,0,-0,331,0.0,-0.0,0.0,0,0,0,0,310,1.0,10,5,9999,99999,9,999999999,0.0,999,999,99
2050,2,14,19,0,*?*?*?*?*?*?*?*?*?*?*?*?*?*?*?*?*?*?*?*?*?*?,11.7,9.3,85,101433,0,-0,331,0.0,-0.0,0.0,0,0,0,0,310,1.0,10,5,9999,99999,9,999999999,0.0,999,999,99
2050,2,14,20,0,*?*?*?*?*?*?*?*?*?*?*?*?*?*?*?*?*?*?*?*?*?*?,10.8,8.5,87,101433,0,-0,327,0.0,-0.0,0.0,0,0,0,0,310,0.5,10,5,9999,99999,9,999999999,0.0,999,999,99
2050,2,14,21,0,*?*?*?*?*?*?*?*?*?*?*?*?*?*?*?*?*?*?*?*?*?*?,10.3,8.1,87,101433,0,-0,325,0.0,-0.0,0.0,0,0,0,0,310,0.0,10,5,9999,99999,9,999999999,0.0,999,999,99
2050,2,14,22,0,*?*?*?*?*?*?*?*?*?*?*?*?*?*?*?*?*?*?*?*?*?*?,9.8,8.0,89,101433,0,-0,323,0.0,-0.0,0.0,0,0,0,0,310,1.0,10,5,9999,99999,9,999999999,0.0,999,999,99
2050,2,14,23,0,*?*?*?*?*?*?*?*?*?*?*?*?*?*?*?*?*?*?*?*?*?*?,10.8,8.5,86,101433,0,-0,327,0.0,-0.0,0.0,0,0,0,0,310,0.5,10,5,9999,99999,9,999999999,0.0,999,999,99
2050,2,14,24,0,*?*?*?*?*?*?*?*?*?*?*?*?*?*?*?*?*?*?*?*?*?*?,10.7,7.3,80,101433,0,-0,327,0.0,-0.0,0.0,0,0,0,0,220,1.5,10,5,9999,99999,9,999999999,0.0,999,999,99
2050,2,15,1,0,*?*?*?*?*?*?*?*?*?*?*?*?*?*?*?*?*?*?*?*?*?*?,12.0,9.4,84,102179,0,-0,332,0.0,-0.0,0.0,0,0,0,0,297,0.5,10,5,9999,99999,9,999999999,0.0,999,999,99
2050,2,15,2,0,*?*?*?*?*?*?*?*?*?*?*?*?*?*?*?*?*?*?*?*?*?*?,12.1,9.8,86,102179,0,-0,333,0.0,-0.0,0.0,0,0,0,0,283,0.5,10,5,9999,99999,9,999999999,0.0,999,999,99
2050,2,15,3,0,*?*?*?*?*?*?*?*?*?*?*?*?*?*?*?*?*?*?*?*?*?*?,12.2,9.7,85,102179,0,-0,333,0.0,-0.0,0.0,0,0,0,0,270,0.5,10,5,9999,99999,9,999999999,0.0,999,999,99
2050,2,15,4,0,*?*?*?*?*?*?*?*?*?*?*?*?*?*?*?*?*?*?*?*?*?*?,12.6,9.7,83,102179,0,-0,335,0.0,-0.0,0.0,0,0,0,0,257,1.0,10,5,9999,99999,9,999999999,0.0,999,999,99
2050,2,15,5,0,*?*?*?*?*?*?*?*?*?*?*?*?*?*?*?*?*?*?*?*?*?*?,12.9,10.3,84,102179,0,-0,336,0.0,-0.0,0.0,0,0,0,0,243,1.0,10,5,9999,99999,9,999999999,0.0,999,999,99
2050,2,15,6,0,*?*?*?*?*?*?*?*?*?*?*?*?*?*?*?*?*?*?*?*?*?*?,12.4,9.9,85,102179,0,-0,334,0.0,-0.0,0.0,0,0,0,0,230,0.5,10,5,9999,99999,9,999999999,0.0,999,999,99
2050,2,15,7,0,*?*?*?*?*?*?*?*?*?*?*?*?*?*?*?*?*?*?*?*?*?*?,12.1,9.9,86,102179,0,-0,333,0.0,-0.0,0.0,0,0,0,0,230,1.5,10,5,9999,99999,9,999999999,0.0,999,999,99
2050,2,15,8,0,*?*?*?*?*?*?*?*?*?*?*?*?*?*?*?*?*?*?*?*?*?*?,12.3,10.2,87,102179,198,1398,330,43.0,40.3,37.3,4782,2698,4442,785,230,0.5,9,5,9999,99999,9,999999999,0.0,999,999,99
2050,2,15,9,0,*?*?*?*?*?*?*?*?*?*?*?*?*?*?*?*?*?*?*?*?*?*?,12.1,10.7,91,102179,380,1401,333,60.3,0.0,60.3,7042,0,7059,2434,230,0.5,10,5,9999,99999,9,999999999,0.0,999,999,99
2050,2,15,10,0,*?*?*?*?*?*?*?*?*?*?*?*?*?*?*?*?*?*?*?*?*?*?,12.3,10.3,88,102179,519,1400,330,152.4,54.7,132.1,16736,5172,14911,3740,230,0.5,9,5,9999,99999,9,999999999,0.0,999,999,99
2050,2,15,11,0,*?*?*?*?*?*?*?*?*?*?*?*?*?*?*?*?*?*?*?*?*?*?,13.6,10.2,80,102179,607,1400,333,241.7,140.5,180.8,26368,14056,20473,4312,230,2.1,8,4,9999,99999,9,999999999,0.0,999,999,99
2050,2,15,12,0,*?*?*?*?*?*?*?*?*?*?*?*?*?*?*?*?*?*?*?*?*?*?,13.5,10.1,80,102179,638,1400,332,255.6,141.4,191.2,27895,14277,21614,4620,230,1.5,8,4,9999,99999,9,999999999,0.0,999,999,99
2050,2,15,13,0,*?*?*?*?*?*?*?*?*?*?*?*?*?*?*?*?*?*?*?*?*?*?,13.6,10.1,79,102179,609,1400,329,286.7,235.3,184.4,30486,23696,20832,3998,230,1.5,7,4,9999,99999,9,999999999,0.0,999,999,99
2050,2,15,14,0,*?*?*?*?*?*?*?*?*?*?*?*?*?*?*?*?*?*?*?*?*?*?,13.4,9.3,77,102179,523,1400,332,203.7,137.4,152.3,22198,13309,17334,3519,230,1.0,8,4,9999,99999,9,999999999,0.0,999,999,99
2050,2,15,15,0,*?*?*?*?*?*?*?*?*?*?*?*?*?*?*?*?*?*?*?*?*?*?,13.2,9.4,78,102179,385,1399,334,106.7,51.6,92.5,11712,4568,10461,2480,230,2.1,9,5,9999,99999,9,999999999,0.0,999,999,99
2050,2,15,16,0,*?*?*?*?*?*?*?*?*?*?*?*?*?*?*?*?*?*?*?*?*?*?,13.2,8.9,75,102179,205,1398,334,45.3,41.1,39.3,5040,2797,4679,830,230,0.5,9,5,9999,99999,9,999999999,0.0,999,999,99
2050,2,15,17,0,*?*?*?*?*?*?*?*?*?*?*?*?*?*?*?*?*?*?*?*?*?*?,13.3,9.1,76,102179,0,-0,339,0.0,-0.0,0.0,0,0,0,0,230,1.5,10,5,9999,99999,9,999999999,0.0,999,999,99
2050,2,15,18,0,*?*?*?*?*?*?*?*?*?*?*?*?*?*?*?*?*?*?*?*?*?*?,13.1,9.4,79,102179,0,-0,338,0.0,-0.0,0.0,0,0,0,0,230,1.0,10,5,9999,99999,9,999999999,0.0,999,999,99
2050,2,15,19,0,*?*?*?*?*?*?*?*?*?*?*?*?*?*?*?*?*?*?*?*?*?*?,12.6,9.7,82,102179,0,-0,335,0.0,-0.0,0.0,0,0,0,0,208,1.0,10,5,9999,99999,9,999999999,0.0,999,999,99
2050,2,15,20,0,*?*?*?*?*?*?*?*?*?*?*?*?*?*?*?*?*?*?*?*?*?*?,13.5,9.9,79,102179,0,-0,339,0.0,-0.0,0.0,0,0,0,0,187,0.5,10,5,9999,99999,9,999999999,0.0,999,999,99
2050,2,15,21,0,*?*?*?*?*?*?*?*?*?*?*?*?*?*?*?*?*?*?*?*?*?*?,12.0,9.7,86,102179,0,-0,332,0.0,-0.0,0.0,0,0,0,0,165,0.0,10,5,9999,99999,9,999999999,0.0,999,999,99
2050,2,15,22,0,*?*?*?*?*?*?*?*?*?*?*?*?*?*?*?*?*?*?*?*?*?*?,11.8,9.9,88,102179,0,-0,331,0.0,-0.0,0.0,0,0,0,0,143,1.0,10,5,9999,99999,9,999999999,0.0,999,999,99
2050,2,15,23,0,*?*?*?*?*?*?*?*?*?*?*?*?*?*?*?*?*?*?*?*?*?*?,11.8,10.2,90,102179,0,-0,331,0.0,-0.0,0.0,0,0,0,0,122,0.5,10,5,9999,99999,9,999999999,0.0,999,999,99
2050,2,15,24,0,*?*?*?*?*?*?*?*?*?*?*?*?*?*?*?*?*?*?*?*?*?*?,11.8,8.9,83,102179,0,-0,332,0.0,-0.0,0.0,0,0,0,0,310,1.5,10,5,9999,99999,9,999999999,0.0,999,999,99
2050,2,16,1,0,*?*?*?*?*?*?*?*?*?*?*?*?*?*?*?*?*?*?*?*?*?*?,9.5,8.7,100,102210,0,-0,321,0.0,-0.0,0.0,0,0,0,0,98,0.5,10,5,9999,99999,9,999999999,0.0,999,999,99
2050,2,16,2,0,*?*?*?*?*?*?*?*?*?*?*?*?*?*?*?*?*?*?*?*?*?*?,8.5,7.9,100,102210,0,-0,317,0.0,-0.0,0.0,0,0,0,0,97,0.5,10,5,9999,99999,9,999999999,0.0,999,999,99
2050,2,16,3,0,*?*?*?*?*?*?*?*?*?*?*?*?*?*?*?*?*?*?*?*?*?*?,8.4,7.3,100,102210,0,-0,316,0.0,-0.0,0.0,0,0,0,0,95,0.5,10,5,9999,99999,9,999999999,0.0,999,999,99
2050,2,16,4,0,*?*?*?*?*?*?*?*?*?*?*?*?*?*?*?*?*?*?*?*?*?*?,8.7,7.7,100,102210,0,-0,318,0.0,-0.0,0.0,0,0,0,0,93,1.0,10,5,9999,99999,9,999999999,0.0,999,999,99
2050,2,16,5,0,*?*?*?*?*?*?*?*?*?*?*?*?*?*?*?*?*?*?*?*?*?*?,8.5,7.6,100,102210,0,-0,317,0.0,-0.0,0.0,0,0,0,0,92,1.0,10,5,9999,99999,9,999999999,0.0,999,999,99
2050,2,16,6,0,*?*?*?*?*?*?*?*?*?*?*?*?*?*?*?*?*?*?*?*?*?*?,8.4,7.1,100,102210,0,-0,316,0.0,-0.0,0.0,0,0,0,0,90,0.5,10,5,9999,99999,9,999999999,0.0,999,999,99
2050,2,16,7,0,*?*?*?*?*?*?*?*?*?*?*?*?*?*?*?*?*?*?*?*?*?*?,8.3,7.6,100,102210,0,-0,312,0.0,-0.0,0.0,0,0,0,0,102,1.5,9,5,9999,99999,9,999999999,0.0,999,999,99
2050,2,16,8,0,*?*?*?*?*?*?*?*?*?*?*?*?*?*?*?*?*?*?*?*?*?*?,9.0,8.0,100,102210,205,1397,315,45.4,41.1,39.4,5046,2799,4684,831,113,0.5,9,5,9999,99999,9,999999999,0.0,999,999,99
2050,2,16,9,0,*?*?*?*?*?*?*?*?*?*?*?*?*?*?*?*?*?*?*?*?*?*?,9.7,7.7,98,102210,387,1400,318,107.3,51.6,93.0,11777,4577,10519,2496,125,0.5,9,5,9999,99999,9,999999999,0.0,999,999,99
2050,2,16,10,0,*?*?*?*?*?*?*?*?*?*?*?*?*?*?*?*?*?*?*?*?*?*?,8.3,8.3,100,102210,527,1401,312,154.9,54.8,134.3,17017,5198,15160,3816,137,0.5,9,5,9999,99999,9,999999999,0.0,999,999,99
2050,2,16,11,0,*?*?*?*?*?*?*?*?*?*?*?*?*?*?*?*?*?*?*?*?*?*?,9.9,8.8,100,102210,615,1401,319,185.0,56.0,160.4,20335,5453,18092,4745,148,2.1,9,5,9999,99999,9,999999999,0.0,999,999,99
2050,2,16,12,0,*?*?*?*?*?*?*?*?*?*?*?*?*?*?*?*?*?*?*?*?*?*?,9.8,9.8,100,102210,645,1399,319,195.5,56.4,169.5,21493,5526,19113,5087,160,1.5,9,5,9999,99999,9,999999999,0.0,999,999,99
2050,2,16,13,0,*?*?*?*?*?*?*?*?*?*?*?*?*?*?*?*?*?*?*?*?*?*?,9.7,9.7,100,102210,617,1401,318,185.6,56.1,160.9,20407,5458,18155,4766,153,1.5,9,5,9999,99999,9,999999999,0.0,999,999,99
2050,2,16,14,0,*?*?*?*?*?*?*?*?*?*?*?*?*?*?*?*?*?*?*?*?*?*?,9.9,9.6,100,102210,530,1399,319,156.2,54.8,135.4,17156,5210,15282,3852,147,1.0,9,5,9999,99999,9,999999999,0.0,999,999,99
2050,2,16,15,0,*?*?*?*?*?*?*?*?*?*?*?*?*?*?*?*?*?*?*?*?*?*?,9.5,9.4,100,102210,392,1399,321,62.8,0.0,62.8,7333,0,7351,2544,140,2.1,10,5,9999,99999,9,999999999,0.0,999,999,99
2050,2,16,16,0,*?*?*?*?*?*?*?*?*?*?*?*?*?*?*?*?*?*?*?*?*?*?,9.8,9.8,100,102210,212,1400,322,27.4,0.0,27.4,3222,0,3227,1065,133,0.5,10,5,9999,99999,9,999999999,0.0,999,999,99
2050,2,16,17,0,*?*?*?*?*?*?*?*?*?*?*?*?*?*?*?*?*?*?*?*?*?*?,9.5,9.6,100,102210,2,1448,321,0.0,0.0,0.0,0,0,0,0,127,1.5,10,5,9999,99999,9,999999999,0.0,999,999,99
2050,2,16,18,0,*?*?*?*?*?*?*?*?*?*?*?*?*?*?*?*?*?*?*?*?*?*?,9.7,9.7,100,102210,0,-0,322,0.0,-0.0,0.0,0,0,0,0,120,1.0,10,5,9999,99999,9,999999999,0.0,999,999,99
2050,2,16,19,0,*?*?*?*?*?*?*?*?*?*?*?*?*?*?*?*?*?*?*?*?*?*?,9.8,9.8,100,102210,0,-0,322,0.0,-0.0,0.0,0,0,0,0,118,1.0,10,5,9999,99999,9,999999999,0.0,999,999,99
2050,2,16,20,0,*?*?*?*?*?*?*?*?*?*?*?*?*?*?*?*?*?*?*?*?*?*?,8.8,8.8,100,102210,0,-0,318,0.0,-0.0,0.0,0,0,0,0,117,0.5,10,5,9999,99999,9,999999999,0.0,999,999,99
2050,2,16,21,0,*?*?*?*?*?*?*?*?*?*?*?*?*?*?*?*?*?*?*?*?*?*?,8.5,8.5,100,102210,0,-0,317,0.0,-0.0,0.0,0,0,0,0,115,0.0,10,5,9999,99999,9,999999999,0.0,999,999,99
2050,2,16,22,0,*?*?*?*?*?*?*?*?*?*?*?*?*?*?*?*?*?*?*?*?*?*?,9.2,9.2,100,102210,0,-0,320,0.0,-0.0,0.0,0,0,0,0,113,1.0,10,5,9999,99999,9,999999999,0.0,999,999,99
2050,2,16,23,0,*?*?*?*?*?*?*?*?*?*?*?*?*?*?*?*?*?*?*?*?*?*?,8.7,8.7,100,102210,0,-0,317,0.0,-0.0,0.0,0,0,0,0,112,0.5,10,5,9999,99999,9,999999999,0.0,999,999,99
2050,2,16,24,0,*?*?*?*?*?*?*?*?*?*?*?*?*?*?*?*?*?*?*?*?*?*?,11.0,9.4,100,102210,0,-0,328,0.0,-0.0,0.0,0,0,0,0,100,1.5,10,5,9999,99999,9,999999999,0.0,999,999,99
2050,2,17,1,0,*?*?*?*?*?*?*?*?*?*?*?*?*?*?*?*?*?*?*?*?*?*?,7.4,7.4,100,101724,0,-0,312,0.0,-0.0,0.0,0,0,0,0,115,0.5,10,5,9999,99999,9,999999999,0.0,999,999,99
2050,2,17,2,0,*?*?*?*?*?*?*?*?*?*?*?*?*?*?*?*?*?*?*?*?*?*?,6.9,7.0,100,101724,0,-0,310,0.0,-0.0,0.0,0,0,0,0,120,0.5,10,5,9999,99999,9,999999999,0.0,999,999,99
2050,2,17,3,0,*?*?*?*?*?*?*?*?*?*?*?*?*?*?*?*?*?*?*?*?*?*?,6.5,6.6,100,101724,0,-0,308,0.0,-0.0,0.0,0,0,0,0,125,0.5,10,5,9999,99999,9,999999999,0.0,999,999,99
2050,2,17,4,0,*?*?*?*?*?*?*?*?*?*?*?*?*?*?*?*?*?*?*?*?*?*?,7.2,7.1,100,101724,0,-0,311,0.0,-0.0,0.0,0,0,0,0,130,1.0,10,5,9999,99999,9,999999999,0.0,999,999,99
2050,2,17,5,0,*?*?*?*?*?*?*?*?*?*?*?*?*?*?*?*?*?*?*?*?*?*?,7.0,7.0,100,101724,0,-0,310,0.0,-0.0,0.0,0,0,0,0,135,1.0,10,5,9999,99999,9,999999999,0.0,999,999,99
2050,2,17,6,0,*?*?*?*?*?*?*?*?*?*?*?*?*?*?*?*?*?*?*?*?*?*?,6.7,6.7,100,101724,0,-0,309,0.0,-0.0,0.0,0,0,0,0,140,0.5,10,5,9999,99999,9,999999999,0.0,999,999,99
2050,2,17,7,0,*?*?*?*?*?*?*?*?*?*?*?*?*?*?*?*?*?*?*?*?*?*?,6.4,6.4,100,101724,1,1052,296,0.0,0.0,0.0,0,0,0,0,138,1.5,7,4,9999,99999,9,999999999,0.0,999,999,99
2050,2,17,8,0,*?*?*?*?*?*?*?*?*?*?*?*?*?*?*?*?*?*?*?*?*?*?,6.9,6.9,100,101724,213,1402,310,27.5,0.0,27.5,3237,0,3241,1070,137,0.5,10,5,9999,99999,9,999999999,0.0,999,999,99
2050,2,17,9,0,*?*?*?*?*?*?*?*?*?*?*?*?*?*?*?*?*?*?*?*?*?*?,7.4,7.4,100,101724,394,1399,312,63.2,0.0,63.2,7382,0,7400,2562,135,0.5,10,5,9999,99999,9,999999999,0.0,999,999,99
2050,2,17,10,0,*?*?*?*?*?*?*?*?*?*?*?*?*?*?*?*?*?*?*?*?*?*?,8.3,8.3,100,101724,534,1400,316,90.7,0.0,90.7,10636,0,10669,3853,133,0.5,10,5,9999,99999,9,999999999,0.0,999,999,99
2050,2,17,11,0,*?*?*?*?*?*?*?*?*?*?*?*?*?*?*?*?*?*?*?*?*?*?,9.0,8.4,100,101724,622,1399,308,293.7,235.9,188.9,31245,23875,21307,4123,132,2.1,7,4,9999,99999,9,999999999,0.0,999,999,99
2050,2,17,12,0,*?*?*?*?*?*?*?*?*?*?*?*?*?*?*?*?*?*?*?*?*?*?,9.5,8.4,100,101724,653,1400,314,262.4,141.8,196.3,28646,14378,22174,4775,130,1.5,8,4,9999,99999,9,999999999,0.0,999,999,99
2050,2,17,13,0,*?*?*?*?*?*?*?*?*?*?*?*?*?*?*?*?*?*?*?*?*?*?,9.5,8.7,100,101724,624,1400,310,294.7,236.0,189.5,31350,23899,21373,4139,125,1.5,7,4,9999,99999,9,999999999,0.0,999,999,99
2050,2,17,14,0,*?*?*?*?*?*?*?*?*?*?*?*?*?*?*?*?*?*?*?*?*?*?,9.7,9.2,100,101724,537,1399,315,210.2,138.0,157.3,22917,13455,17877,3651,120,1.0,8,4,9999,99999,9,999999999,0.0,999,999,99
2050,2,17,15,0,*?*?*?*?*?*?*?*?*?*?*?*?*?*?*?*?*?*?*?*?*?*?,9.2,8.0,100,101724,399,1399,316,111.5,52.0,96.7,12240,4647,10929,2605,115,2.1,9,5,9999,99999,9,999999999,0.0,999,999,99
2050,2,17,16,0,*?*?*?*?*?*?*?*?*?*?*?*?*?*?*?*?*?*?*?*?*?*?,9.6,8.0,100,101724,219,1401,310,78.2,178.7,50.3,8337,11632,6096,920,110,0.5,7,4,9999,99999,9,999999999,0.0,999,999,99
2050,2,17,17,0,*?*?*?*?*?*?*?*?*?*?*?*?*?*?*?*?*?*?*?*?*?*?,9.3,7.7,100,101724,8,1332,317,0.0,0.0,0.0,0,0,0,0,105,1.5,9,5,9999,99999,9,999999999,0.0,999,999,99
2050,2,17,18,0,*?*?*?*?*?*?*?*?*?*?*?*?*?*?*?*?*?*?*?*?*?*?,9.5,7.1,98,101724,0,-0,321,0.0,-0.0,0.0,0,0,0,0,100,1.0,10,5,9999,99999,9,999999999,0.0,999,999,99
2050,2,17,19,0,*?*?*?*?*?*?*?*?*?*?*?*?*?*?*?*?*?*?*?*?*?*?,8.1,7.7,100,101724,0,-0,315,0.0,-0.0,0.0,0,0,0,0,102,1.0,10,5,9999,99999,9,999999999,0.0,999,999,99
2050,2,17,20,0,*?*?*?*?*?*?*?*?*?*?*?*?*?*?*?*?*?*?*?*?*?*?,8.0,8.0,100,101724,0,-0,314,0.0,-0.0,0.0,0,0,0,0,103,0.5,10,5,9999,99999,9,999999999,0.0,999,999,99
2050,2,17,21,0,*?*?*?*?*?*?*?*?*?*?*?*?*?*?*?*?*?*?*?*?*?*?,7.8,7.7,100,101724,0,-0,314,0.0,-0.0,0.0,0,0,0,0,105,0.0,10,5,9999,99999,9,999999999,0.0,999,999,99
2050,2,17,22,0,*?*?*?*?*?*?*?*?*?*?*?*?*?*?*?*?*?*?*?*?*?*?,7.0,7.0,100,101724,0,-0,310,0.0,-0.0,0.0,0,0,0,0,107,1.0,10,5,9999,99999,9,999999999,0.0,999,999,99
2050,2,17,23,0,*?*?*?*?*?*?*?*?*?*?*?*?*?*?*?*?*?*?*?*?*?*?,7.0,7.0,100,101724,0,-0,310,0.0,-0.0,0.0,0,0,0,0,108,0.5,10,5,9999,99999,9,999999999,0.0,999,999,99
2050,2,17,24,0,*?*?*?*?*?*?*?*?*?*?*?*?*?*?*?*?*?*?*?*?*?*?,8.3,8.3,100,101724,0,-0,316,0.0,-0.0,0.0,0,0,0,0,110,1.5,10,5,9999,99999,9,999999999,0.0,999,999,99
2050,2,18,1,0,*?*?*?*?*?*?*?*?*?*?*?*?*?*?*?*?*?*?*?*?*?*?,6.2,3.6,82,101594,0,-0,307,0.0,-0.0,0.0,0,0,0,0,108,0.5,10,5,9999,99999,9,999999999,0.0,999,999,99
2050,2,18,2,0,*?*?*?*?*?*?*?*?*?*?*?*?*?*?*?*?*?*?*?*?*?*?,5.3,1.7,77,101594,0,-0,304,0.0,-0.0,0.0,0,0,0,0,107,0.5,10,5,9999,99999,9,999999999,0.0,999,999,99
2050,2,18,3,0,*?*?*?*?*?*?*?*?*?*?*?*?*?*?*?*?*?*?*?*?*?*?,5.6,2.3,78,101594,0,-0,305,0.0,-0.0,0.0,0,0,0,0,105,0.5,10,5,9999,99999,9,999999999,0.0,999,999,99
2050,2,18,4,0,*?*?*?*?*?*?*?*?*?*?*?*?*?*?*?*?*?*?*?*?*?*?,5.9,2.3,76,101594,0,-0,306,0.0,-0.0,0.0,0,0,0,0,103,1.0,10,5,9999,99999,9,999999999,0.0,999,999,99
2050,2,18,5,0,*?*?*?*?*?*?*?*?*?*?*?*?*?*?*?*?*?*?*?*?*?*?,5.7,2.5,79,101594,0,-0,305,0.0,-0.0,0.0,0,0,0,0,102,1.0,10,5,9999,99999,9,999999999,0.0,999,999,99
2050,2,18,6,0,*?*?*?*?*?*?*?*?*?*?*?*?*?*?*?*?*?*?*?*?*?*?,5.5,2.1,78,101594,0,-0,304,0.0,-0.0,0.0,0,0,0,0,100,0.5,10,5,9999,99999,9,999999999,0.0,999,999,99
2050,2,18,7,0,*?*?*?*?*?*?*?*?*?*?*?*?*?*?*?*?*?*?*?*?*?*?,5.5,1.9,76,101594,8,1334,300,0.0,0.0,0.0,0,0,0,0,102,1.5,9,5,9999,99999,9,999999999,0.0,999,999,99
2050,2,18,8,0,*?*?*?*?*?*?*?*?*?*?*?*?*?*?*?*?*?*?*?*?*?*?,5.8,1.7,75,101594,220,1400,286,87.5,249.4,48.3,9170,16543,6471,865,103,0.5,6,3,9999,99999,9,999999999,0.0,999,999,99
2050,2,18,9,0,*?*?*?*?*?*?*?*?*?*?*?*?*?*?*?*?*?*?*?*?*?*?,5.8,1.9,75,101594,402,1401,291,176.0,218.9,113.2,18613,19388,13147,2251,105,0.5,7,4,9999,99999,9,999999999,0.0,999,999,99
2050,2,18,10,0,*?*?*?*?*?*?*?*?*?*?*?*?*?*?*?*?*?*?*?*?*?*?,6.9,2.5,72,101594,541,1398,296,250.7,231.3,161.2,26589,22629,18361,3392,107,0.5,7,4,9999,99999,9,999999999,0.0,999,999,99
2050,2,18,11,0,*?*?*?*?*?*?*?*?*?*?*?*?*?*?*?*?*?*?*?*?*?*?,7.2,1.5,66,101594,629,1398,302,252.0,141.1,188.5,27498,14222,21317,4540,108,2.1,8,4,9999,99999,9,999999999,0.0,999,999,99
2050,2,18,12,0,*?*?*?*?*?*?*?*?*?*?*?*?*?*?*?*?*?*?*?*?*?*?,8.0,1.7,63,101594,660,1399,300,314.2,237.7,202.0,33471,24353,22691,4497,110,1.5,7,4,9999,99999,9,999999999,0.0,999,999,99
2050,2,18,13,0,*?*?*?*?*?*?*?*?*?*?*?*?*?*?*?*?*?*?*?*?*?*?,8.3,0.8,59,101594,631,1399,312,190.7,56.2,165.4,20971,5494,18653,4931,105,1.5,9,5,9999,99999,9,999999999,0.0,999,999,99
2050,2,18,14,0,*?*?*?*?*?*?*?*?*?*?*?*?*?*?*?*?*?*?*?*?*?*?,8.5,0.4,56,101594,544,1398,313,161.2,55.1,139.7,17706,5258,15767,4000,100,1.0,9,5,9999,99999,9,999999999,0.0,999,999,99
2050,2,18,15,0,*?*?*?*?*?*?*?*?*?*?*?*?*?*?*?*?*?*?*?*?*?*?,8.2,1.9,63,101594,406,1399,316,65.6,0.0,65.6,7659,0,7678,2668,95,2.1,10,5,9999,99999,9,999999999,0.0,999,999,99
2050,2,18,16,0,*?*?*?*?*?*?*?*?*?*?*?*?*?*?*?*?*?*?*?*?*?*?,8.1,2.5,67,101594,225,1396,311,52.3,43.1,45.3,5794,3070,5369,962,90,0.5,9,5,9999,99999,9,999999999,0.0,999,999,99
2050,2,18,17,0,*?*?*?*?*?*?*?*?*?*?*?*?*?*?*?*?*?*?*?*?*?*?,8.0,2.5,68,101594,15,1409,311,0.0,0.0,0.0,0,0,0,0,85,1.5,9,5,9999,99999,9,999999999,0.0,999,999,99
2050,2,18,18,0,*?*?*?*?*?*?*?*?*?*?*?*?*?*?*?*?*?*?*?*?*?*?,7.9,1.7,64,101594,0,-0,315,0.0,-0.0,0.0,0,0,0,0,80,1.0,10,5,9999,99999,9,999999999,0.0,999,999,99
2050,2,18,19,0,*?*?*?*?*?*?*?*?*?*?*?*?*?*?*?*?*?*?*?*?*?*?,7.8,2.3,68,101594,0,-0,315,0.0,-0.0,0.0,0,0,0,0,83,1.0,10,5,9999,99999,9,999999999,0.0,999,999,99
2050,2,18,20,0,*?*?*?*?*?*?*?*?*?*?*?*?*?*?*?*?*?*?*?*?*?*?,6.7,1.7,69,101594,0,-0,310,0.0,-0.0,0.0,0,0,0,0,87,0.5,10,5,9999,99999,9,999999999,0.0,999,999,99
2050,2,18,21,0,*?*?*?*?*?*?*?*?*?*?*?*?*?*?*?*?*?*?*?*?*?*?,6.6,1.9,71,101594,0,-0,309,0.0,-0.0,0.0,0,0,0,0,90,0.0,10,5,9999,99999,9,999999999,0.0,999,999,99
2050,2,18,22,0,*?*?*?*?*?*?*?*?*?*?*?*?*?*?*?*?*?*?*?*?*?*?,6.9,1.7,69,101594,0,-0,311,0.0,-0.0,0.0,0,0,0,0,93,1.0,10,5,9999,99999,9,999999999,0.0,999,999,99
2050,2,18,23,0,*?*?*?*?*?*?*?*?*?*?*?*?*?*?*?*?*?*?*?*?*?*?,7.7,2.1,67,101594,0,-0,314,0.0,-0.0,0.0,0,0,0,0,97,0.5,10,5,9999,99999,9,999999999,0.0,999,999,99
2050,2,18,24,0,*?*?*?*?*?*?*?*?*?*?*?*?*?*?*?*?*?*?*?*?*?*?,7.1,5.5,88,101594,0,-0,311,0.0,-0.0,0.0,0,0,0,0,110,1.5,10,5,9999,99999,9,999999999,0.0,999,999,99
2050,2,19,1,0,*?*?*?*?*?*?*?*?*?*?*?*?*?*?*?*?*?*?*?*?*?*?,8.7,5.8,82,101777,0,-0,318,0.0,-0.0,0.0,0,0,0,0,98,1.5,10,5,9999,99999,9,999999999,0.0,999,999,99
2050,2,19,2,0,*?*?*?*?*?*?*?*?*?*?*?*?*?*?*?*?*?*?*?*?*?*?,8.9,7.1,89,101777,0,-0,319,0.0,-0.0,0.0,0,0,0,0,97,4.1,10,5,9999,99999,9,999999999,0.0,999,999,99
2050,2,19,3,0,*?*?*?*?*?*?*?*?*?*?*?*?*?*?*?*?*?*?*?*?*?*?,8.8,7.1,89,101777,0,-0,318,0.0,-0.0,0.0,0,0,0,0,95,1.5,10,5,9999,99999,9,999999999,0.0,999,999,99
2050,2,19,4,0,*?*?*?*?*?*?*?*?*?*?*?*?*?*?*?*?*?*?*?*?*?*?,8.7,7.1,90,101777,0,-0,318,0.0,-0.0,0.0,0,0,0,0,93,0.5,10,5,9999,99999,9,999999999,0.0,999,999,99
2050,2,19,5,0,*?*?*?*?*?*?*?*?*?*?*?*?*?*?*?*?*?*?*?*?*?*?,8.7,7.0,88,101777,0,-0,318,0.0,-0.0,0.0,0,0,0,0,92,1.0,10,5,9999,99999,9,999999999,0.0,999,999,99
2050,2,19,6,0,*?*?*?*?*?*?*?*?*?*?*?*?*?*?*?*?*?*?*?*?*?*?,8.9,7.0,88,101777,0,-0,319,0.0,-0.0,0.0,0,0,0,0,90,1.5,10,5,9999,99999,9,999999999,0.0,999,999,99
2050,2,19,7,0,*?*?*?*?*?*?*?*?*?*?*?*?*?*?*?*?*?*?*?*?*?*?,8.7,6.7,87,101777,16,1439,318,0.0,0.0,0.0,0,0,0,0,88,1.0,10,5,9999,99999,9,999999999,0.0,999,999,99
2050,2,19,8,0,*?*?*?*?*?*?*?*?*?*?*?*?*?*?*?*?*?*?*?*?*?*?,8.4,6.4,87,101777,227,1398,317,30.4,0.0,30.4,3568,0,3574,1183,87,1.0,10,5,9999,99999,9,999999999,0.0,999,999,99
2050,2,19,9,0,*?*?*?*?*?*?*?*?*?*?*?*?*?*?*?*?*?*?*?*?*?*?,8.8,6.2,83,101777,409,1399,318,66.2,0.0,66.2,7730,0,7750,2695,85,1.5,10,5,9999,99999,9,999999999,0.0,999,999,99
2050,2,19,10,0,*?*?*?*?*?*?*?*?*?*?*?*?*?*?*?*?*?*?*?*?*?*?,9.2,6.6,83,101777,549,1399,320,93.7,0.0,93.7,10996,0,11030,4001,83,1.0,10,5,9999,99999,9,999999999,0.0,999,999,99
2050,2,19,11,0,*?*?*?*?*?*?*?*?*?*?*?*?*?*?*?*?*?*?*?*?*?*?,9.1,5.9,81,101777,637,1399,320,111.0,0.0,111.0,13088,0,13132,4886,82,1.5,10,5,9999,99999,9,999999999,0.0,999,999,99
2050,2,19,12,0,*?*?*?*?*?*?*?*?*?*?*?*?*?*?*?*?*?*?*?*?*?*?,9.6,5.9,78,101777,667,1398,322,117.0,0.0,117.0,13818,0,13866,5202,80,1.5,10,5,9999,99999,9,999999999,0.0,999,999,99
2050,2,19,13,0,*?*?*?*?*?*?*?*?*?*?*?*?*?*?*?*?*?*?*?*?*?*?,10.0,5.8,75,101777,638,1398,324,111.3,0.0,111.3,13122,0,13166,4900,82,1.5,10,5,9999,99999,9,999999999,0.0,999,999,99
2050,2,19,14,0,*?*?*?*?*?*?*?*?*?*?*?*?*?*?*?*?*?*?*?*?*?*?,9.7,6.2,79,101777,552,1400,322,94.2,0.0,94.2,11062,0,11097,4029,83,3.6,10,5,9999,99999,9,999999999,0.0,999,999,99
2050,2,19,15,0,*?*?*?*?*?*?*?*?*?*?*?*?*?*?*?*?*?*?*?*?*?*?,10.0,5.8,75,101777,413,1398,324,67.0,0.0,67.0,7822,0,7842,2731,85,4.1,10,5,9999,99999,9,999999999,0.0,999,999,99
2050,2,19,16,0,*?*?*?*?*?*?*?*?*?*?*?*?*?*?*?*?*?*?*?*?*?*?,9.7,5.3,74,101777,232,1397,323,31.4,0.0,31.4,3682,0,3688,1222,87,2.6,10,5,9999,99999,9,999999999,0.0,999,999,99
2050,2,19,17,0,*?*?*?*?*?*?*?*?*?*?*?*?*?*?*?*?*?*?*?*?*?*?,9.8,5.0,72,101777,21,1373,323,0.0,0.0,0.0,0,0,0,0,88,2.6,10,5,9999,99999,9,999999999,0.0,999,999,99
2050,2,19,18,0,*?*?*?*?*?*?*?*?*?*?*?*?*?*?*?*?*?*?*?*?*?*?,9.4,4.5,72,101777,0,-0,321,0.0,-0.0,0.0,0,0,0,0,90,1.5,10,5,9999,99999,9,999999999,0.0,999,999,99
2050,2,19,19,0,*?*?*?*?*?*?*?*?*?*?*?*?*?*?*?*?*?*?*?*?*?*?,9.7,4.6,71,101777,0,-0,323,0.0,-0.0,0.0,0,0,0,0,90,1.0,10,5,9999,99999,9,999999999,0.0,999,999,99
2050,2,19,20,0,*?*?*?*?*?*?*?*?*?*?*?*?*?*?*?*?*?*?*?*?*?*?,9.6,5.3,74,101777,0,-0,322,0.0,-0.0,0.0,0,0,0,0,90,0.5,10,5,9999,99999,9,999999999,0.0,999,999,99
2050,2,19,21,0,*?*?*?*?*?*?*?*?*?*?*?*?*?*?*?*?*?*?*?*?*?*?,9.6,5.3,75,101777,0,-0,322,0.0,-0.0,0.0,0,0,0,0,90,0.5,10,5,9999,99999,9,999999999,0.0,999,999,99
2050,2,19,22,0,*?*?*?*?*?*?*?*?*?*?*?*?*?*?*?*?*?*?*?*?*?*?,10.0,5.8,75,101777,0,-0,324,0.0,-0.0,0.0,0,0,0,0,90,1.0,10,5,9999,99999,9,999999999,0.0,999,999,99
2050,2,19,23,0,*?*?*?*?*?*?*?*?*?*?*?*?*?*?*?*?*?*?*?*?*?*?,9.4,5.8,78,101777,0,-0,321,0.0,-0.0,0.0,0,0,0,0,90,1.0,10,5,9999,99999,9,999999999,0.0,999,999,99
2050,2,19,24,0,*?*?*?*?*?*?*?*?*?*?*?*?*?*?*?*?*?*?*?*?*?*?,8.4,3.9,74,101777,0,-0,317,0.0,-0.0,0.0,0,0,0,0,100,1.0,10,5,9999,99999,9,999999999,0.0,999,999,99
2050,2,20,1,0,*?*?*?*?*?*?*?*?*?*?*?*?*?*?*?*?*?*?*?*?*?*?,8.2,4.8,80,101861,0,-0,316,0.0,-0.0,0.0,0,0,0,0,92,0.5,10,5,9999,99999,9,999999999,0.0,999,999,99
2050,2,20,2,0,*?*?*?*?*?*?*?*?*?*?*?*?*?*?*?*?*?*?*?*?*?*?,7.9,4.5,78,101861,0,-0,315,0.0,-0.0,0.0,0,0,0,0,93,0.5,10,5,9999,99999,9,999999999,0.0,999,999,99
2050,2,20,3,0,*?*?*?*?*?*?*?*?*?*?*?*?*?*?*?*?*?*?*?*?*?*?,7.6,4.1,79,101861,0,-0,313,0.0,-0.0,0.0,0,0,0,0,95,1.5,10,5,9999,99999,9,999999999,0.0,999,999,99
2050,2,20,4,0,*?*?*?*?*?*?*?*?*?*?*?*?*?*?*?*?*?*?*?*?*?*?,7.3,4.6,83,101861,0,-0,312,0.0,-0.0,0.0,0,0,0,0,97,1.0,10,5,9999,99999,9,999999999,0.0,999,999,99
2050,2,20,5,0,*?*?*?*?*?*?*?*?*?*?*?*?*?*?*?*?*?*?*?*?*?*?,7.1,3.9,81,101861,0,-0,311,0.0,-0.0,0.0,0,0,0,0,98,1.0,10,5,9999,99999,9,999999999,0.0,999,999,99
2050,2,20,6,0,*?*?*?*?*?*?*?*?*?*?*?*?*?*?*?*?*?*?*?*?*?*?,7.4,4.3,81,101861,0,-0,312,0.0,-0.0,0.0,0,0,0,0,100,0.5,10,5,9999,99999,9,999999999,0.0,999,999,99
2050,2,20,7,0,*?*?*?*?*?*?*?*?*?*?*?*?*?*?*?*?*?*?*?*?*?*?,7.7,5.0,83,101861,23,1410,287,0.0,0.0,0.0,0,0,0,0,98,0.5,4,2,9999,99999,9,999999999,0.0,999,999,99
2050,2,20,8,0,*?*?*?*?*?*?*?*?*?*?*?*?*?*?*?*?*?*?*?*?*?*?,7.5,4.6,82,101861,235,1401,308,55.4,43.9,48.1,6138,3187,5683,1022,97,1.0,9,5,9999,99999,9,999999999,0.0,999,999,99
2050,2,20,9,0,*?*?*?*?*?*?*?*?*?*?*?*?*?*?*?*?*?*?*?*?*?*?,7.2,5.1,87,101861,416,1396,303,155.8,131.8,116.5,16977,11978,13354,2601,95,2.1,8,4,9999,99999,9,999999999,0.0,999,999,99
2050,2,20,10,0,*?*?*?*?*?*?*?*?*?*?*?*?*?*?*?*?*?*?*?*?*?*?,8.1,5.1,81,101861,556,1397,307,219.1,138.8,163.9,23884,13639,18606,3833,93,3.6,8,4,9999,99999,9,999999999,0.0,999,999,99
2050,2,20,11,0,*?*?*?*?*?*?*?*?*?*?*?*?*?*?*?*?*?*?*?*?*?*?,9.2,6.6,84,101861,644,1397,308,306.1,237.0,196.8,32584,24170,22140,4348,92,3.6,7,4,9999,99999,9,999999999,0.0,999,999,99
2050,2,20,12,0,*?*?*?*?*?*?*?*?*?*?*?*?*?*?*?*?*?*?*?*?*?*?,9.8,7.3,84,101861,675,1398,303,381.2,414.5,181.1,39869,41197,21918,3797,90,4.6,5,3,9999,99999,9,999999999,0.0,999,999,99
2050,2,20,13,0,*?*?*?*?*?*?*?*?*?*?*?*?*?*?*?*?*?*?*?*?*?*?,9.8,7.1,84,101861,646,1399,303,362.7,412.3,172.3,37906,40657,20963,3551,90,4.6,5,3,9999,99999,9,999999999,0.0,999,999,99
2050,2,20,14,0,*?*?*?*?*?*?*?*?*?*?*?*?*?*?*?*?*?*?*?*?*?*?,9.4,7.3,87,101861,559,1399,305,288.6,323.5,159.3,30750,31946,18217,3342,90,4.1,6,3,9999,99999,9,999999999,0.0,999,999,99
2050,2,20,15,0,*?*?*?*?*?*?*?*?*?*?*?*?*?*?*?*?*?*?*?*?*?*?,9.8,7.9,88,101861,420,1398,315,157.4,132.0,117.7,17149,12031,13486,2630,90,4.6,8,4,9999,99999,9,999999999,0.0,999,999,99
2050,2,20,16,0,*?*?*?*?*?*?*?*?*?*?*?*?*?*?*?*?*?*?*?*?*?*?,9.7,7.4,86,101861,239,1399,314,75.4,111.2,56.4,8027,7637,6800,1042,90,5.2,8,4,9999,99999,9,999999999,0.0,999,999,99
2050,2,20,17,0,*?*?*?*?*?*?*?*?*?*?*?*?*?*?*?*?*?*?*?*?*?*?,9.4,7.6,88,101861,28,1404,317,0.0,0.0,0.0,0,0,0,0,90,2.6,9,5,9999,99999,9,999999999,0.0,999,999,99
2050,2,20,18,0,*?*?*?*?*?*?*?*?*?*?*?*?*?*?*?*?*?*?*?*?*?*?,9.3,7.9,90,101861,0,-0,320,0.0,-0.0,0.0,0,0,0,0,90,1.5,10,5,9999,99999,9,999999999,0.0,999,999,99
2050,2,20,19,0,*?*?*?*?*?*?*?*?*?*?*?*?*?*?*?*?*?*?*?*?*?*?,8.7,7.1,91,101861,0,-0,318,0.0,-0.0,0.0,0,0,0,0,90,3.1,10,5,9999,99999,9,999999999,0.0,999,999,99
2050,2,20,20,0,*?*?*?*?*?*?*?*?*?*?*?*?*?*?*?*?*?*?*?*?*?*?,9.1,7.4,90,101861,0,-0,320,0.0,-0.0,0.0,0,0,0,0,90,4.6,10,5,9999,99999,9,999999999,0.0,999,999,99
2050,2,20,21,0,*?*?*?*?*?*?*?*?*?*?*?*?*?*?*?*?*?*?*?*?*?*?,9.3,7.6,89,101861,0,-0,320,0.0,-0.0,0.0,0,0,0,0,90,1.5,10,5,9999,99999,9,999999999,0.0,999,999,99
2050,2,20,22,0,*?*?*?*?*?*?*?*?*?*?*?*?*?*?*?*?*?*?*?*?*?*?,8.5,6.9,90,101861,0,-0,317,0.0,-0.0,0.0,0,0,0,0,90,1.5,10,5,9999,99999,9,999999999,0.0,999,999,99
2050,2,20,23,0,*?*?*?*?*?*?*?*?*?*?*?*?*?*?*?*?*?*?*?*?*?*?,7.8,6.6,92,101861,0,-0,314,0.0,-0.0,0.0,0,0,0,0,90,2.6,10,5,9999,99999,9,999999999,0.0,999,999,99
2050,2,20,24,0,*?*?*?*?*?*?*?*?*?*?*?*?*?*?*?*?*?*?*?*?*?*?,8.7,5.3,79,101861,0,-0,318,0.0,-0.0,0.0,0,0,0,0,90,0.5,10,5,9999,99999,9,999999999,0.0,999,999,99
2050,2,21,1,0,*?*?*?*?*?*?*?*?*?*?*?*?*?*?*?*?*?*?*?*?*?*?,6.5,5.1,90,101915,0,-0,308,0.0,-0.0,0.0,0,0,0,0,92,2.1,10,5,9999,99999,9,999999999,0.0,999,999,99
2050,2,21,2,0,*?*?*?*?*?*?*?*?*?*?*?*?*?*?*?*?*?*?*?*?*?*?,6.1,4.5,89,101915,0,-0,307,0.0,-0.0,0.0,0,0,0,0,93,1.0,10,5,9999,99999,9,999999999,0.0,999,999,99
2050,2,21,3,0,*?*?*?*?*?*?*?*?*?*?*?*?*?*?*?*?*?*?*?*?*?*?,6.2,4.5,88,101915,0,-0,307,0.0,-0.0,0.0,0,0,0,0,95,1.0,10,5,9999,99999,9,999999999,0.0,999,999,99
2050,2,21,4,0,*?*?*?*?*?*?*?*?*?*?*?*?*?*?*?*?*?*?*?*?*?*?,5.9,4.1,88,101915,0,-0,306,0.0,-0.0,0.0,0,0,0,0,97,2.6,10,5,9999,99999,9,999999999,0.0,999,999,99
2050,2,21,5,0,*?*?*?*?*?*?*?*?*?*?*?*?*?*?*?*?*?*?*?*?*?*?,7.5,4.6,81,101915,0,-0,313,0.0,-0.0,0.0,0,0,0,0,98,2.6,10,5,9999,99999,9,999999999,0.0,999,999,99
2050,2,21,6,0,*?*?*?*?*?*?*?*?*?*?*?*?*?*?*?*?*?*?*?*?*?*?,6.6,3.8,81,101915,0,-0,309,0.0,-0.0,0.0,0,0,0,0,100,2.6,10,5,9999,99999,9,999999999,0.0,999,999,99
2050,2,21,7,0,*?*?*?*?*?*?*?*?*?*?*?*?*?*?*?*?*?*?*?*?*?*?,5.8,3.6,85,101915,30,1391,278,0.0,0.0,0.0,0,0,0,0,100,1.5,4,2,9999,99999,9,999999999,0.0,999,999,99
2050,2,21,8,0,*?*?*?*?*?*?*?*?*?*?*?*?*?*?*?*?*?*?*?*?*?*?,6.1,3.9,86,101915,242,1397,262,115.2,465.5,34.5,11743,35189,5542,671,100,2.6,0,0,9999,99999,9,999999999,0.0,999,999,99
2050,2,21,9,0,*?*?*?*?*?*?*?*?*?*?*?*?*?*?*?*?*?*?*?*?*?*?,6.4,3.4,81,101915,424,1397,262,238.7,550.6,71.6,24766,48791,10526,1351,100,3.1,0,0,9999,99999,9,999999999,0.0,999,999,99
2050,2,21,10,0,*?*?*?*?*?*?*?*?*?*?*?*?*?*?*?*?*?*?*?*?*?*?,6.4,3.4,81,101915,564,1398,262,333.5,578.6,100.1,34676,54873,14194,1965,100,3.6,0,0,9999,99999,9,999999999,0.0,999,999,99
2050,2,21,11,0,*?*?*?*?*?*?*?*?*?*?*?*?*?*?*?*?*?*?*?*?*?*?,6.9,3.0,76,101915,652,1398,263,393.3,590.1,118.0,40977,57393,16396,2412,100,4.1,0,0,9999,99999,9,999999999,0.0,999,999,99
2050,2,21,12,0,*?*?*?*?*?*?*?*?*?*?*?*?*?*?*?*?*?*?*?*?*?*?,7.3,3.9,79,101915,682,1397,266,413.9,593.4,124.2,43159,58093,17134,2582,100,3.1,0,0,9999,99999,9,999999999,0.0,999,999,99
2050,2,21,13,0,*?*?*?*?*?*?*?*?*?*?*?*?*?*?*?*?*?*?*?*?*?*?,7.8,3.2,72,101915,653,1398,267,394.0,590.2,118.2,41049,57417,16421,2418,98,2.1,0,0,9999,99999,9,999999999,0.0,999,999,99
2050,2,21,14,0,*?*?*?*?*?*?*?*?*?*?*?*?*?*?*?*?*?*?*?*?*?*?,7.8,3.8,76,101915,566,1398,282,330.9,520.5,120.1,35281,50122,15427,2325,97,2.1,3,2,9999,99999,9,999999999,0.0,999,999,99
2050,2,21,15,0,*?*?*?*?*?*?*?*?*?*?*?*?*?*?*?*?*?*?*?*?*?*?,7.3,2.7,72,101915,427,1398,283,233.0,448.5,96.0,24545,39849,12426,1785,95,3.6,4,2,9999,99999,9,999999999,0.0,999,999,99
2050,2,21,16,0,*?*?*?*?*?*?*?*?*?*?*?*?*?*?*?*?*?*?*?*?*?*?,7.6,2.7,71,101915,246,1400,289,109.7,327.7,52.1,11552,23055,6998,932,93,2.1,5,3,9999,99999,9,999999999,0.0,999,999,99
2050,2,21,17,0,*?*?*?*?*?*?*?*?*?*?*?*?*?*?*?*?*?*?*?*?*?*?,7.3,2.5,72,101915,34,1381,303,0.0,0.0,0.0,0,0,0,0,92,5.2,8,4,9999,99999,9,999999999,0.0,999,999,99
2050,2,21,18,0,*?*?*?*?*?*?*?*?*?*?*?*?*?*?*?*?*?*?*?*?*?*?,7.1,2.9,74,101915,0,-0,311,0.0,-0.0,0.0,0,0,0,0,90,6.2,10,5,9999,99999,9,999999999,0.0,999,999,99
2050,2,21,19,0,*?*?*?*?*?*?*?*?*?*?*?*?*?*?*?*?*?*?*?*?*?*?,7.4,3.0,74,101915,0,-0,313,0.0,-0.0,0.0,0,0,0,0,87,5.2,10,5,9999,99999,9,999999999,0.0,999,999,99
2050,2,21,20,0,*?*?*?*?*?*?*?*?*?*?*?*?*?*?*?*?*?*?*?*?*?*?,7.3,3.4,75,101915,0,-0,312,0.0,-0.0,0.0,0,0,0,0,83,4.1,10,5,9999,99999,9,999999999,0.0,999,999,99
2050,2,21,21,0,*?*?*?*?*?*?*?*?*?*?*?*?*?*?*?*?*?*?*?*?*?*?,6.9,3.4,78,101915,0,-0,310,0.0,-0.0,0.0,0,0,0,0,80,3.6,10,5,9999,99999,9,999999999,0.0,999,999,99
2050,2,21,22,0,*?*?*?*?*?*?*?*?*?*?*?*?*?*?*?*?*?*?*?*?*?*?,6.9,3.6,79,101915,0,-0,310,0.0,-0.0,0.0,0,0,0,0,77,4.1,10,5,9999,99999,9,999999999,0.0,999,999,99
2050,2,21,23,0,*?*?*?*?*?*?*?*?*?*?*?*?*?*?*?*?*?*?*?*?*?*?,6.3,3.6,82,101915,0,-0,308,0.0,-0.0,0.0,0,0,0,0,73,4.6,10,5,9999,99999,9,999999999,0.0,999,999,99
2050,2,21,24,0,*?*?*?*?*?*?*?*?*?*?*?*?*?*?*?*?*?*?*?*?*?*?,7.0,5.8,91,101915,0,-0,310,0.0,-0.0,0.0,0,0,0,0,90,2.6,10,5,9999,99999,9,999999999,0.0,999,999,99
2050,2,22,1,0,*?*?*?*?*?*?*?*?*?*?*?*?*?*?*?*?*?*?*?*?*?*?,5.1,4.5,95,101897,0,-0,302,0.0,-0.0,0.0,0,0,0,0,67,6.7,10,5,9999,99999,9,999999999,0.0,999,999,99
2050,2,22,2,0,*?*?*?*?*?*?*?*?*?*?*?*?*?*?*?*?*?*?*?*?*?*?,4.5,4.5,99,101897,0,-0,300,0.0,-0.0,0.0,0,0,0,0,63,5.2,10,5,9999,99999,9,999999999,0.0,999,999,99
2050,2,22,3,0,*?*?*?*?*?*?*?*?*?*?*?*?*?*?*?*?*?*?*?*?*?*?,3.8,3.8,99,101897,0,-0,297,0.0,-0.0,0.0,0,0,0,0,60,4.6,10,5,9999,99999,9,999999999,0.0,999,999,99
2050,2,22,4,0,*?*?*?*?*?*?*?*?*?*?*?*?*?*?*?*?*?*?*?*?*?*?,3.9,3.9,99,101897,0,-0,297,0.0,-0.0,0.0,0,0,0,0,57,5.2,10,5,9999,99999,9,999999999,0.0,999,999,99
2050,2,22,5,0,*?*?*?*?*?*?*?*?*?*?*?*?*?*?*?*?*?*?*?*?*?*?,4.0,3.9,99,101897,0,-0,298,0.0,-0.0,0.0,0,0,0,0,53,4.1,10,5,9999,99999,9,999999999,0.0,999,999,99
2050,2,22,6,0,*?*?*?*?*?*?*?*?*?*?*?*?*?*?*?*?*?*?*?*?*?*?,4.3,3.8,95,101897,0,-0,286,0.0,-0.0,0.0,0,0,0,0,50,5.2,7,4,9999,99999,9,999999999,0.0,999,999,99
2050,2,22,7,0,*?*?*?*?*?*?*?*?*?*?*?*?*?*?*?*?*?*?*?*?*?*?,4.5,4.3,98,101897,38,1413,257,0.0,0.0,0.0,0,0,0,0,52,5.2,0,0,9999,99999,9,999999999,0.0,999,999,99
2050,2,22,8,0,*?*?*?*?*?*?*?*?*?*?*?*?*?*?*?*?*?*?*?*?*?*?,4.5,3.9,96,101897,250,1400,256,120.3,471.6,36.1,12559,34881,5655,677,53,5.7,0,0,9999,99999,9,999999999,0.0,999,999,99
2050,2,22,9,0,*?*?*?*?*?*?*?*?*?*?*?*?*?*?*?*?*?*?*?*?*?*?,4.8,3.8,93,101897,432,1398,257,243.9,552.6,73.2,25315,49220,10737,1383,55,6.2,0,0,9999,99999,9,999999999,0.0,999,999,99
2050,2,22,10,0,*?*?*?*?*?*?*?*?*?*?*?*?*?*?*?*?*?*?*?*?*?*?,6.8,5.0,87,101897,571,1396,266,338.8,579.8,101.6,35231,55127,14389,2002,57,5.2,0,0,9999,99999,9,999999999,0.0,999,999,99
2050,2,22,11,0,*?*?*?*?*?*?*?*?*?*?*?*?*?*?*?*?*?*?*?*?*?*?,6.6,3.4,79,101897,659,1396,277,393.9,531.4,143.0,42083,52776,18064,2906,58,4.1,3,2,9999,99999,9,999999999,0.0,999,999,99
2050,2,22,12,0,*?*?*?*?*?*?*?*?*?*?*?*?*?*?*?*?*?*?*?*?*?*?,7.8,2.9,71,101897,690,1397,310,211.2,56.9,183.1,23228,5621,20644,5622,60,3.6,9,5,9999,99999,9,999999999,0.0,999,999,99
2050,2,22,13,0,*?*?*?*?*?*?*?*?*?*?*?*?*?*?*?*?*?*?*?*?*?*?,7.7,3.4,74,101897,660,1396,281,394.4,531.5,143.2,42138,52794,18085,2911,58,2.1,3,2,9999,99999,9,999999999,0.0,999,999,99
2050,2,22,14,0,*?*?*?*?*?*?*?*?*?*?*?*?*?*?*?*?*?*?*?*?*?*?,8.1,3.0,70,101897,573,1397,268,339.8,580.0,102.0,35339,55177,14429,2009,57,2.6,0,0,9999,99999,9,999999999,0.0,999,999,99
2050,2,22,15,0,*?*?*?*?*?*?*?*?*?*?*?*?*?*?*?*?*?*?*?*?*?*?,8.0,2.3,66,101897,434,1398,266,245.4,553.2,73.6,25469,49337,10796,1392,55,1.5,0,0,9999,99999,9,999999999,0.0,999,999,99
2050,2,22,16,0,*?*?*?*?*?*?*?*?*?*?*?*?*?*?*?*?*?*?*?*?*?*?,7.8,2.7,70,101897,252,1395,300,96.4,190.6,62.0,10234,13503,7426,1158,53,1.0,7,4,9999,99999,9,999999999,0.0,999,999,99
2050,2,22,17,0,*?*?*?*?*?*?*?*?*?*?*?*?*?*?*?*?*?*?*?*?*?*?,7.2,1.9,68,101897,41,1400,302,0.0,0.0,0.0,0,0,0,0,52,2.1,8,4,9999,99999,9,999999999,0.0,999,999,99
2050,2,22,18,0,*?*?*?*?*?*?*?*?*?*?*?*?*?*?*?*?*?*?*?*?*?*?,7.1,3.2,75,101897,0,-0,311,0.0,-0.0,0.0,0,0,0,0,50,3.1,10,5,9999,99999,9,999999999,0.0,999,999,99
2050,2,22,19,0,*?*?*?*?*?*?*?*?*?*?*?*?*?*?*?*?*?*?*?*?*?*?,6.5,3.2,79,101897,0,-0,309,0.0,-0.0,0.0,0,0,0,0,48,2.1,10,5,9999,99999,9,999999999,0.0,999,999,99
2050,2,22,20,0,*?*?*?*?*?*?*?*?*?*?*?*?*?*?*?*?*?*?*?*?*?*?,6.3,3.6,82,101897,0,-0,308,0.0,-0.0,0.0,0,0,0,0,47,3.6,10,5,9999,99999,9,999999999,0.0,999,999,99
2050,2,22,21,0,*?*?*?*?*?*?*?*?*?*?*?*?*?*?*?*?*?*?*?*?*?*?,5.3,3.4,87,101897,0,-0,303,0.0,-0.0,0.0,0,0,0,0,45,3.1,10,5,9999,99999,9,999999999,0.0,999,999,99
2050,2,22,22,0,*?*?*?*?*?*?*?*?*?*?*?*?*?*?*?*?*?*?*?*?*?*?,5.6,3.6,86,101897,0,-0,305,0.0,-0.0,0.0,0,0,0,0,43,2.6,10,5,9999,99999,9,999999999,0.0,999,999,99
2050,2,22,23,0,*?*?*?*?*?*?*?*?*?*?*?*?*?*?*?*?*?*?*?*?*?*?,5.0,3.0,86,101897,0,-0,302,0.0,-0.0,0.0,0,0,0,0,42,2.6,10,5,9999,99999,9,999999999,0.0,999,999,99
2050,2,22,24,0,*?*?*?*?*?*?*?*?*?*?*?*?*?*?*?*?*?*?*?*?*?*?,5.7,4.1,88,101897,0,-0,305,0.0,-0.0,0.0,0,0,0,0,70,6.7,10,5,9999,99999,9,999999999,0.0,999,999,99
2050,2,23,1,0,*?*?*?*?*?*?*?*?*?*?*?*?*?*?*?*?*?*?*?*?*?*?,3.7,1.9,86,102211,0,-0,297,0.0,-0.0,0.0,0,0,0,0,40,1.0,10,5,9999,99999,9,999999999,0.0,999,999,99
2050,2,23,2,0,*?*?*?*?*?*?*?*?*?*?*?*?*?*?*?*?*?*?*?*?*?*?,3.0,1.3,86,102211,0,-0,294,0.0,-0.0,0.0,0,0,0,0,40,6.2,10,5,9999,99999,9,999999999,0.0,999,999,99
2050,2,23,3,0,*?*?*?*?*?*?*?*?*?*?*?*?*?*?*?*?*?*?*?*?*?*?,3.3,1.5,86,102211,0,-0,295,0.0,-0.0,0.0,0,0,0,0,40,6.2,10,5,9999,99999,9,999999999,0.0,999,999,99
2050,2,23,4,0,*?*?*?*?*?*?*?*?*?*?*?*?*?*?*?*?*?*?*?*?*?*?,2.9,0.8,85,102211,0,-0,293,0.0,-0.0,0.0,0,0,0,0,40,6.7,10,5,9999,99999,9,999999999,0.0,999,999,99
2050,2,23,5,0,*?*?*?*?*?*?*?*?*?*?*?*?*?*?*?*?*?*?*?*?*?*?,2.7,1.3,88,102211,0,-0,293,0.0,-0.0,0.0,0,0,0,0,40,2.6,10,5,9999,99999,9,999999999,0.0,999,999,99
2050,2,23,6,0,*?*?*?*?*?*?*?*?*?*?*?*?*?*?*?*?*?*?*?*?*?*?,2.6,1.7,92,102211,0,-0,292,0.0,-0.0,0.0,0,0,0,0,40,4.6,10,5,9999,99999,9,999999999,0.0,999,999,99
2050,2,23,7,0,*?*?*?*?*?*?*?*?*?*?*?*?*?*?*?*?*?*?*?*?*?*?,2.5,0.6,86,102211,45,1394,282,0.0,0.0,0.0,0,0,0,0,42,3.1,8,4,9999,99999,9,999999999,0.0,999,999,99
2050,2,23,8,0,*?*?*?*?*?*?*?*?*?*?*?*?*?*?*?*?*?*?*?*?*?*?,3.9,1.0,80,102211,257,1396,293,63.3,45.7,54.8,6989,3458,6458,1173,43,3.6,9,5,9999,99999,9,999999999,0.0,999,999,99
2050,2,23,9,0,*?*?*?*?*?*?*?*?*?*?*?*?*?*?*?*?*?*?*?*?*?*?,5.3,1.5,74,102211,439,1395,299,125.6,53.1,108.9,13783,4855,12296,2979,45,4.6,9,5,9999,99999,9,999999999,0.0,999,999,99
2050,2,23,10,0,*?*?*?*?*?*?*?*?*?*?*?*?*?*?*?*?*?*?*?*?*?*?,5.6,1.0,71,102211,579,1396,300,173.4,55.6,150.3,19054,5365,16959,4374,47,7.7,9,5,9999,99999,9,999999999,0.0,999,999,99
2050,2,23,11,0,*?*?*?*?*?*?*?*?*?*?*?*?*?*?*?*?*?*?*?*?*?*?,7.3,-0.4,57,102211,667,1396,307,203.5,56.6,176.4,22380,5576,19895,5356,48,8.8,9,5,9999,99999,9,999999999,0.0,999,999,99
2050,2,23,12,0,*?*?*?*?*?*?*?*?*?*?*?*?*?*?*?*?*?*?*?*?*?*?,8.1,-0.2,54,102211,697,1396,311,213.8,56.9,185.4,23522,5635,20902,5714,50,6.2,9,5,9999,99999,9,999999999,0.0,999,999,99
2050,2,23,13,0,*?*?*?*?*?*?*?*?*?*?*?*?*?*?*?*?*?*?*?*?*?*?,8.1,-0.0,55,102211,668,1397,311,203.7,56.7,176.6,22398,5577,19912,5362,43,6.2,9,5,9999,99999,9,999999999,0.0,999,999,99
2050,2,23,14,0,*?*?*?*?*?*?*?*?*?*?*?*?*?*?*?*?*?*?*?*?*?*?,8.3,-0.8,51,102211,580,1396,306,230.2,139.6,172.2,25099,13852,19520,4065,37,5.7,8,4,9999,99999,9,999999999,0.0,999,999,99
2050,2,23,15,0,*?*?*?*?*?*?*?*?*?*?*?*?*?*?*?*?*?*?*?*?*?*?,8.0,-0.8,52,102211,441,1397,310,126.1,53.1,109.3,13838,4862,12345,2993,30,4.6,9,5,9999,99999,9,999999999,0.0,999,999,99
2050,2,23,16,0,*?*?*?*?*?*?*?*?*?*?*?*?*?*?*?*?*?*?*?*?*?*?,8.0,-1.9,47,102211,259,1396,310,63.9,45.8,55.4,7060,3479,6523,1185,23,4.1,9,5,9999,99999,9,999999999,0.0,999,999,99
2050,2,23,17,0,*?*?*?*?*?*?*?*?*?*?*?*?*?*?*?*?*?*?*?*?*?*?,7.4,-1.7,51,102211,47,1384,308,0.0,0.0,0.0,0,0,0,0,17,5.7,9,5,9999,99999,9,999999999,0.0,999,999,99
2050,2,23,18,0,*?*?*?*?*?*?*?*?*?*?*?*?*?*?*?*?*?*?*?*?*?*?,6.7,-1.1,56,102211,0,-0,310,0.0,-0.0,0.0,0,0,0,0,10,4.1,10,5,9999,99999,9,999999999,0.0,999,999,99
2050,2,23,19,0,*?*?*?*?*?*?*?*?*?*?*?*?*?*?*?*?*?*?*?*?*?*?,6.7,-0.4,59,102211,0,-0,310,0.0,-0.0,0.0,0,0,0,0,17,3.1,10,5,9999,99999,9,999999999,0.0,999,999,99
2050,2,23,20,0,*?*?*?*?*?*?*?*?*?*?*?*?*?*?*?*?*?*?*?*?*?*?,4.7,-1.5,62,102211,0,-0,302,0.0,-0.0,0.0,0,0,0,0,23,2.6,10,5,9999,99999,9,999999999,0.0,999,999,99
2050,2,23,21,0,*?*?*?*?*?*?*?*?*?*?*?*?*?*?*?*?*?*?*?*?*?*?,5.1,-1.3,62,102211,0,-0,303,0.0,-0.0,0.0,0,0,0,0,30,3.1,10,5,9999,99999,9,999999999,0.0,999,999,99
2050,2,23,22,0,*?*?*?*?*?*?*?*?*?*?*?*?*?*?*?*?*?*?*?*?*?*?,5.3,-0.4,64,102211,0,-0,304,0.0,-0.0,0.0,0,0,0,0,37,4.6,10,5,9999,99999,9,999999999,0.0,999,999,99
2050,2,23,23,0,*?*?*?*?*?*?*?*?*?*?*?*?*?*?*?*?*?*?*?*?*?*?,4.8,-0.6,66,102211,0,-0,302,0.0,-0.0,0.0,0,0,0,0,43,5.7,10,5,9999,99999,9,999999999,0.0,999,999,99
2050,2,23,24,0,*?*?*?*?*?*?*?*?*?*?*?*?*?*?*?*?*?*?*?*?*?*?,4.4,2.5,86,102211,0,-0,300,0.0,-0.0,0.0,0,0,0,0,40,1.0,10,5,9999,99999,9,999999999,0.0,999,999,99
2050,2,24,1,0,*?*?*?*?*?*?*?*?*?*?*?*?*?*?*?*?*?*?*?*?*?*?,3.9,-0.6,72,102655,0,-0,298,0.0,-0.0,0.0,0,0,0,0,48,4.1,10,5,9999,99999,9,999999999,0.0,999,999,99
2050,2,24,2,0,*?*?*?*?*?*?*?*?*?*?*?*?*?*?*?*?*?*?*?*?*?*?,3.3,-0.6,75,102655,0,-0,295,0.0,-0.0,0.0,0,0,0,0,47,3.1,10,5,9999,99999,9,999999999,0.0,999,999,99
2050,2,24,3,0,*?*?*?*?*?*?*?*?*?*?*?*?*?*?*?*?*?*?*?*?*?*?,3.4,-0.2,77,102655,0,-0,296,0.0,-0.0,0.0,0,0,0,0,45,3.1,10,5,9999,99999,9,999999999,0.0,999,999,99
2050,2,24,4,0,*?*?*?*?*?*?*?*?*?*?*?*?*?*?*?*?*?*?*?*?*?*?,3.4,-0.6,74,102655,0,-0,296,0.0,-0.0,0.0,0,0,0,0,43,3.1,10,5,9999,99999,9,999999999,0.0,999,999,99
2050,2,24,5,0,*?*?*?*?*?*?*?*?*?*?*?*?*?*?*?*?*?*?*?*?*?*?,4.0,0.2,77,102655,0,-0,298,0.0,-0.0,0.0,0,0,0,0,42,3.6,10,5,9999,99999,9,999999999,0.0,999,999,99
2050,2,24,6,0,*?*?*?*?*?*?*?*?*?*?*?*?*?*?*?*?*?*?*?*?*?*?,3.4,-0.2,77,102655,0,-0,296,0.0,-0.0,0.0,0,0,0,0,40,3.1,10,5,9999,99999,9,999999999,0.0,999,999,99
2050,2,24,7,0,*?*?*?*?*?*?*?*?*?*?*?*?*?*?*?*?*?*?*?*?*?*?,3.8,-0.6,72,102655,53,1405,292,0.0,0.0,0.0,0,0,0,0,37,4.6,9,5,9999,99999,9,999999999,0.0,999,999,99
2050,2,24,8,0,*?*?*?*?*?*?*?*?*?*?*?*?*?*?*?*?*?*?*?*?*?*?,4.5,-0.2,71,102655,265,1397,280,114.5,270.4,63.2,11914,19711,8283,1149,33,6.2,6,3,9999,99999,9,999999999,0.0,999,999,99
2050,2,24,9,0,*?*?*?*?*?*?*?*?*?*?*?*?*?*?*?*?*?*?*?*?*?*?,3.8,-1.3,69,102655,447,1396,276,222.8,311.6,123.0,23659,28766,14264,2466,30,5.7,6,3,9999,99999,9,999999999,0.0,999,999,99
2050,2,24,10,0,*?*?*?*?*?*?*?*?*?*?*?*?*?*?*?*?*?*?*?*?*?*?,5.3,-1.3,62,102655,587,1396,282,305.9,325.9,168.8,32615,32588,19233,3591,27,6.7,6,3,9999,99999,9,999999999,0.0,999,999,99
2050,2,24,11,0,*?*?*?*?*?*?*?*?*?*?*?*?*?*?*?*?*?*?*?*?*?*?,4.8,-1.9,61,102655,675,1396,296,206.2,56.7,178.8,22678,5592,20158,5449,23,8.8,9,5,9999,99999,9,999999999,0.0,999,999,99
2050,2,24,12,0,*?*?*?*?*?*?*?*?*?*?*?*?*?*?*?*?*?*?*?*?*?*?,4.7,-0.0,71,102655,705,1396,296,216.5,57.0,187.7,23816,5650,21162,5809,20,7.7,9,5,9999,99999,9,999999999,0.0,999,999,99
2050,2,24,13,0,*?*?*?*?*?*?*?*?*?*?*?*?*?*?*?*?*?*?*?*?*?*?,5.2,-0.8,65,102655,675,1396,293,273.3,142.4,204.4,29840,14526,23060,5029,22,6.7,8,4,9999,99999,9,999999999,0.0,999,999,99
2050,2,24,14,0,*?*?*?*?*?*?*?*?*?*?*?*?*?*?*?*?*?*?*?*?*?*?,5.1,-1.5,62,102655,587,1395,292,233.5,139.9,174.7,25464,13912,19794,4136,23,6.7,8,4,9999,99999,9,999999999,0.0,999,999,99
2050,2,24,15,0,*?*?*?*?*?*?*?*?*?*?*?*?*?*?*?*?*?*?*?*?*?*?,5.4,-1.1,63,102655,448,1397,288,201.2,224.0,129.4,21287,20669,14918,2622,25,7.2,7,4,9999,99999,9,999999999,0.0,999,999,99
2050,2,24,16,0,*?*?*?*?*?*?*?*?*?*?*?*?*?*?*?*?*?*?*?*?*?*?,5.3,-0.2,67,102655,266,1397,299,66.2,46.3,57.4,7314,3554,6754,1230,27,6.7,9,5,9999,99999,9,999999999,0.0,999,999,99
2050,2,24,17,0,*?*?*?*?*?*?*?*?*?*?*?*?*?*?*?*?*?*?*?*?*?*?,5.2,-0.4,67,102655,54,1397,293,0.0,0.0,0.0,0,0,0,0,28,6.7,8,4,9999,99999,9,999999999,0.0,999,999,99
2050,2,24,18,0,*?*?*?*?*?*?*?*?*?*?*?*?*?*?*?*?*?*?*?*?*?*?,4.2,-0.8,69,102655,0,-0,299,0.0,-0.0,0.0,0,0,0,0,30,7.2,10,5,9999,99999,9,999999999,0.0,999,999,99
2050,2,24,19,0,*?*?*?*?*?*?*?*?*?*?*?*?*?*?*?*?*?*?*?*?*?*?,4.8,0.4,73,102655,0,-0,302,0.0,-0.0,0.0,0,0,0,0,83,5.7,10,5,9999,99999,9,999999999,0.0,999,999,99
2050,2,24,20,0,*?*?*?*?*?*?*?*?*?*?*?*?*?*?*?*?*?*?*?*?*?*?,4.2,0.6,78,102655,0,-0,299,0.0,-0.0,0.0,0,0,0,0,137,4.6,10,5,9999,99999,9,999999999,0.0,999,999,99
2050,2,24,21,0,*?*?*?*?*?*?*?*?*?*?*?*?*?*?*?*?*?*?*?*?*?*?,3.5,1.0,84,102655,0,-0,296,0.0,-0.0,0.0,0,0,0,0,190,4.6,10,5,9999,99999,9,999999999,0.0,999,999,99
2050,2,24,22,0,*?*?*?*?*?*?*?*?*?*?*?*?*?*?*?*?*?*?*?*?*?*?,4.0,1.5,84,102655,0,-0,298,0.0,-0.0,0.0,0,0,0,0,243,4.6,10,5,9999,99999,9,999999999,0.0,999,999,99
2050,2,24,23,0,*?*?*?*?*?*?*?*?*?*?*?*?*?*?*?*?*?*?*?*?*?*?,3.8,1.7,86,102655,0,-0,297,0.0,-0.0,0.0,0,0,0,0,297,6.7,10,5,9999,99999,9,999999999,0.0,999,999,99
2050,2,24,24,0,*?*?*?*?*?*?*?*?*?*?*?*?*?*?*?*?*?*?*?*?*?*?,4.3,-0.6,70,102655,0,-0,300,0.0,-0.0,0.0,0,0,0,0,50,3.1,10,5,9999,99999,9,999999999,0.0,999,999,99
2050,2,25,1,0,*?*?*?*?*?*?*?*?*?*?*?*?*?*?*?*?*?*?*?*?*?*?,2.7,2.7,100,102937,0,-0,292,0.0,-0.0,0.0,0,0,0,0,298,4.1,10,5,9999,99999,9,999999999,0.0,999,999,99
2050,2,25,2,0,*?*?*?*?*?*?*?*?*?*?*?*?*?*?*?*?*?*?*?*?*?*?,2.3,2.3,100,102937,0,-0,291,0.0,-0.0,0.0,0,0,0,0,247,4.1,10,5,9999,99999,9,999999999,0.0,999,999,99
2050,2,25,3,0,*?*?*?*?*?*?*?*?*?*?*?*?*?*?*?*?*?*?*?*?*?*?,2.1,2.1,100,102937,0,-0,290,0.0,-0.0,0.0,0,0,0,0,195,5.2,10,5,9999,99999,9,999999999,0.0,999,999,99
2050,2,25,4,0,*?*?*?*?*?*?*?*?*?*?*?*?*?*?*?*?*?*?*?*?*?*?,2.5,2.5,100,102937,0,-0,291,0.0,-0.0,0.0,0,0,0,0,143,3.6,10,5,9999,99999,9,999999999,0.0,999,999,99
2050,2,25,5,0,*?*?*?*?*?*?*?*?*?*?*?*?*?*?*?*?*?*?*?*?*?*?,2.9,2.9,100,102937,0,-0,293,0.0,-0.0,0.0,0,0,0,0,92,5.2,10,5,9999,99999,9,999999999,0.0,999,999,99
2050,2,25,6,0,*?*?*?*?*?*?*?*?*?*?*?*?*?*?*?*?*?*?*?*?*?*?,2.4,2.3,100,102937,0,-0,291,0.0,-0.0,0.0,0,0,0,0,40,5.7,10,5,9999,99999,9,999999999,0.0,999,999,99
2050,2,25,7,0,*?*?*?*?*?*?*?*?*?*?*?*?*?*?*?*?*?*?*?*?*?*?,1.9,1.9,100,102937,60,1388,261,0.0,0.0,0.0,0,0,0,0,38,4.6,4,2,9999,99999,9,999999999,0.0,999,999,99
2050,2,25,8,0,*?*?*?*?*?*?*?*?*?*?*?*?*?*?*?*?*?*?*?*?*?*?,2.5,2.5,100,102937,272,1392,278,107.4,196.3,69.1,11383,14523,8225,1304,37,6.7,7,4,9999,99999,9,999999999,0.0,999,999,99
2050,2,25,9,0,*?*?*?*?*?*?*?*?*?*?*?*?*?*?*?*?*?*?*?*?*?*?,3.2,3.2,100,102937,455,1396,272,242.5,390.6,115.2,25263,35369,14528,2188,35,7.2,5,3,9999,99999,9,999999999,0.0,999,999,99
2050,2,25,10,0,*?*?*?*?*?*?*?*?*?*?*?*?*?*?*?*?*?*?*?*?*?*?,4.4,3.8,100,102937,594,1394,277,331.1,407.9,157.3,34551,39594,19295,3160,33,8.2,5,3,9999,99999,9,999999999,0.0,999,999,99
2050,2,25,11,0,*?*?*?*?*?*?*?*?*?*?*?*?*?*?*?*?*?*?*?*?*?*?,5.6,3.6,98,102937,682,1394,282,386.8,415.2,183.7,40452,41347,22194,3875,32,6.7,5,3,9999,99999,9,999999999,0.0,999,999,99
2050,2,25,12,0,*?*?*?*?*?*?*?*?*?*?*?*?*?*?*?*?*?*?*?*?*?*?,5.3,1.9,89,102937,712,1395,289,343.1,239.9,220.6,36632,24927,24624,5068,30,9.3,7,4,9999,99999,9,999999999,0.0,999,999,99
2050,2,25,13,0,*?*?*?*?*?*?*?*?*?*?*?*?*?*?*?*?*?*?*?*?*?*?,5.5,3.9,100,102937,682,1395,295,276.7,142.6,207.0,30219,14570,23341,5111,30,10.3,8,4,9999,99999,9,999999999,0.0,999,999,99
2050,2,25,14,0,*?*?*?*?*?*?*?*?*?*?*?*?*?*?*?*?*?*?*?*?*?*?,5.5,4.1,100,102937,594,1394,295,236.9,140.1,177.2,25830,13971,20069,4208,30,10.3,8,4,9999,99999,9,999999999,0.0,999,999,99
2050,2,25,15,0,*?*?*?*?*?*?*?*?*?*?*?*?*?*?*?*?*?*?*?*?*?*?,5.9,3.0,91,102937,454,1393,297,173.5,134.2,129.8,18896,12529,14822,2931,30,9.8,8,4,9999,99999,9,999999999,0.0,999,999,99
2050,2,25,16,0,*?*?*?*?*?*?*?*?*?*?*?*?*?*?*?*?*?*?*?*?*?*?,5.3,3.6,100,102937,272,1393,285,119.1,273.3,65.8,12379,20195,8586,1198,30,6.7,6,3,9999,99999,9,999999999,0.0,999,999,99
2050,2,25,17,0,*?*?*?*?*?*?*?*?*?*?*?*?*?*?*?*?*?*?*?*?*?*?,5.4,3.4,97,102937,60,1385,290,0.0,0.0,0.0,0,0,0,0,30,7.7,7,4,9999,99999,9,999999999,0.0,999,999,99
2050,2,25,18,0,*?*?*?*?*?*?*?*?*?*?*?*?*?*?*?*?*?*?*?*?*?*?,5.1,5.0,100,102937,0,-0,302,0.0,-0.0,0.0,0,0,0,0,30,6.7,10,5,9999,99999,9,999999999,0.0,999,999,99
2050,2,25,19,0,*?*?*?*?*?*?*?*?*?*?*?*?*?*?*?*?*?*?*?*?*?*?,4.8,4.1,100,102937,0,-0,301,0.0,-0.0,0.0,0,0,0,0,30,6.7,10,5,9999,99999,9,999999999,0.0,999,999,99
2050,2,25,20,0,*?*?*?*?*?*?*?*?*?*?*?*?*?*?*?*?*?*?*?*?*?*?,4.9,4.6,100,102937,0,-0,301,0.0,-0.0,0.0,0,0,0,0,30,5.7,10,5,9999,99999,9,999999999,0.0,999,999,99
2050,2,25,21,0,*?*?*?*?*?*?*?*?*?*?*?*?*?*?*?*?*?*?*?*?*?*?,4.1,4.1,100,102937,0,-0,298,0.0,-0.0,0.0,0,0,0,0,30,3.1,10,5,9999,99999,9,999999999,0.0,999,999,99
2050,2,25,22,0,*?*?*?*?*?*?*?*?*?*?*?*?*?*?*?*?*?*?*?*?*?*?,3.9,3.9,100,102937,0,-0,297,0.0,-0.0,0.0,0,0,0,0,30,3.6,10,5,9999,99999,9,999999999,0.0,999,999,99
2050,2,25,23,0,*?*?*?*?*?*?*?*?*?*?*?*?*?*?*?*?*?*?*?*?*?*?,3.4,3.4,100,102937,0,-0,295,0.0,-0.0,0.0,0,0,0,0,30,4.1,10,5,9999,99999,9,999999999,0.0,999,999,99
2050,2,25,24,0,*?*?*?*?*?*?*?*?*?*?*?*?*?*?*?*?*?*?*?*?*?*?,3.6,2.3,100,102937,0,-0,296,0.0,-0.0,0.0,0,0,0,0,350,3.6,10,5,9999,99999,9,999999999,0.0,999,999,99
2050,2,26,1,0,*?*?*?*?*?*?*?*?*?*?*?*?*?*?*?*?*?*?*?*?*?*?,2.7,1.5,89,103164,0,-0,292,0.0,-0.0,0.0,0,0,0,0,32,5.7,10,5,9999,99999,9,999999999,0.0,999,999,99
2050,2,26,2,0,*?*?*?*?*?*?*?*?*?*?*?*?*?*?*?*?*?*?*?*?*?*?,2.1,0.4,86,103164,0,-0,290,0.0,-0.0,0.0,0,0,0,0,33,5.7,10,5,9999,99999,9,999999999,0.0,999,999,99
2050,2,26,3,0,*?*?*?*?*?*?*?*?*?*?*?*?*?*?*?*?*?*?*?*?*?*?,2.0,0.4,87,103164,0,-0,290,0.0,-0.0,0.0,0,0,0,0,35,6.2,10,5,9999,99999,9,999999999,0.0,999,999,99
2050,2,26,4,0,*?*?*?*?*?*?*?*?*?*?*?*?*?*?*?*?*?*?*?*?*?*?,1.8,-0.2,85,103164,0,-0,289,0.0,-0.0,0.0,0,0,0,0,37,7.7,10,5,9999,99999,9,999999999,0.0,999,999,99
2050,2,26,5,0,*?*?*?*?*?*?*?*?*?*?*?*?*?*?*?*?*?*?*?*?*?*?,2.0,-0.4,82,103164,0,-0,290,0.0,-0.0,0.0,0,0,0,0,38,6.2,10,5,9999,99999,9,999999999,0.0,999,999,99
2050,2,26,6,0,*?*?*?*?*?*?*?*?*?*?*?*?*?*?*?*?*?*?*?*?*?*?,2.2,-0.2,83,103164,0,-0,276,0.0,-0.0,0.0,0,0,0,0,40,9.8,7,4,9999,99999,9,999999999,0.0,999,999,99
2050,2,26,7,0,*?*?*?*?*?*?*?*?*?*?*?*?*?*?*?*?*?*?*?*?*?*?,2.1,-0.2,82,103164,68,1394,240,0.0,0.0,0.0,0,0,0,0,45,8.8,0,0,9999,99999,9,999999999,0.0,999,999,99
2050,2,26,8,0,*?*?*?*?*?*?*?*?*?*?*?*?*?*?*?*?*?*?*?*?*?*?,2.9,-0.2,78,103164,280,1393,243,141.6,493.0,42.5,14733,38137,6549,794,50,7.7,0,0,9999,99999,9,999999999,0.0,999,999,99
2050,2,26,9,0,*?*?*?*?*?*?*?*?*?*?*?*?*?*?*?*?*?*?*?*?*?*?,3.7,0.8,80,103164,462,1393,247,265.4,560.2,79.6,27546,50829,11576,1515,55,6.7,0,0,9999,99999,9,999999999,0.0,999,999,99
2050,2,26,10,0,*?*?*?*?*?*?*?*?*?*?*?*?*?*?*?*?*?*?*?*?*?*?,5.2,0.6,71,103164,602,1394,252,360.4,584.2,108.1,37499,56098,15187,2158,60,5.7,0,0,9999,99999,9,999999999,0.0,999,999,99
2050,2,26,11,0,*?*?*?*?*?*?*?*?*?*?*?*?*?*?*?*?*?*?*?*?*?*?,6.0,0.8,68,103164,690,1395,286,367.5,332.8,202.9,39350,34411,22836,4554,65,5.2,6,3,9999,99999,9,999999999,0.0,999,999,99
2050,2,26,12,0,*?*?*?*?*?*?*?*?*?*?*?*?*?*?*?*?*?*?*?*?*?*?,6.8,-0.4,59,103164,720,1395,278,426.4,485.8,175.7,45143,48865,21528,3756,70,7.2,4,2,9999,99999,9,999999999,0.0,999,999,99
2050,2,26,13,0,*?*?*?*?*?*?*?*?*?*?*?*?*?*?*?*?*?*?*?*?*?*?,6.8,0.4,62,103164,689,1393,289,367.3,332.8,202.7,39317,34404,22817,4551,68,6.2,6,3,9999,99999,9,999999999,0.0,999,999,99
2050,2,26,14,0,*?*?*?*?*?*?*?*?*?*?*?*?*?*?*?*?*?*?*?*?*?*?,6.7,1.3,68,103164,601,1393,310,104.4,0.0,104.4,12280,0,12320,4538,67,6.7,10,5,9999,99999,9,999999999,0.0,999,999,99
2050,2,26,15,0,*?*?*?*?*?*?*?*?*?*?*?*?*?*?*?*?*?*?*?*?*?*?,6.4,1.7,71,103164,461,1393,294,208.8,225.3,134.3,22094,21014,15446,2738,65,6.7,7,4,9999,99999,9,999999999,0.0,999,999,99
2050,2,26,16,0,*?*?*?*?*?*?*?*?*?*?*?*?*?*?*?*?*?*?*?*?*?*?,6.7,0.8,65,103164,279,1394,289,123.2,275.7,68.0,12792,20610,8855,1241,63,6.2,6,3,9999,99999,9,999999999,0.0,999,999,99
2050,2,26,17,0,*?*?*?*?*?*?*?*?*?*?*?*?*?*?*?*?*?*?*?*?*?*?,6.0,0.2,65,103164,67,1395,296,0.0,0.0,0.0,0,0,0,0,62,6.7,8,4,9999,99999,9,999999999,0.0,999,999,99
2050,2,26,18,0,*?*?*?*?*?*?*?*?*?*?*?*?*?*?*?*?*?*?*?*?*?*?,6.6,0.4,63,103164,0,-0,310,0.0,-0.0,0.0,0,0,0,0,60,7.2,10,5,9999,99999,9,999999999,0.0,999,999,99
2050,2,26,19,0,*?*?*?*?*?*?*?*?*?*?*?*?*?*?*?*?*?*?*?*?*?*?,4.9,0.4,72,103164,0,-0,302,0.0,-0.0,0.0,0,0,0,0,58,4.6,10,5,9999,99999,9,999999999,0.0,999,999,99
2050,2,26,20,0,*?*?*?*?*?*?*?*?*?*?*?*?*?*?*?*?*?*?*?*?*?*?,3.6,-0.4,73,103164,0,-0,297,0.0,-0.0,0.0,0,0,0,0,57,5.7,10,5,9999,99999,9,999999999,0.0,999,999,99
2050,2,26,21,0,*?*?*?*?*?*?*?*?*?*?*?*?*?*?*?*?*?*?*?*?*?*?,3.9,-0.4,72,103164,0,-0,298,0.0,-0.0,0.0,0,0,0,0,55,7.2,10,5,9999,99999,9,999999999,0.0,999,999,99
2050,2,26,22,0,*?*?*?*?*?*?*?*?*?*?*?*?*?*?*?*?*?*?*?*?*?*?,4.7,-0.0,71,103164,0,-0,301,0.0,-0.0,0.0,0,0,0,0,53,11.8,10,5,9999,99999,9,999999999,0.0,999,999,99
2050,2,26,23,0,*?*?*?*?*?*?*?*?*?*?*?*?*?*?*?*?*?*?*?*?*?*?,3.8,0.2,76,103164,0,-0,297,0.0,-0.0,0.0,0,0,0,0,52,10.8,10,5,9999,99999,9,999999999,0.0,999,999,99
2050,2,26,24,0,*?*?*?*?*?*?*?*?*?*?*?*?*?*?*?*?*?*?*?*?*?*?,2.9,2.5,94,103164,0,-0,293,0.0,-0.0,0.0,0,0,0,0,30,5.7,10,5,9999,99999,9,999999999,0.0,999,999,99
2050,2,27,1,0,*?*?*?*?*?*?*?*?*?*?*?*?*?*?*?*?*?*?*?*?*?*?,2.7,0.2,84,103383,0,-0,293,0.0,-0.0,0.0,0,0,0,0,50,5.7,10,5,9999,99999,9,999999999,0.0,999,999,99
2050,2,27,2,0,*?*?*?*?*?*?*?*?*?*?*?*?*?*?*?*?*?*?*?*?*?*?,2.3,0.2,86,103383,0,-0,291,0.0,-0.0,0.0,0,0,0,0,50,8.8,10,5,9999,99999,9,999999999,0.0,999,999,99
2050,2,27,3,0,*?*?*?*?*?*?*?*?*?*?*?*?*?*?*?*?*?*?*?*?*?*?,2.0,0.2,88,103383,0,-0,290,0.0,-0.0,0.0,0,0,0,0,50,7.7,10,5,9999,99999,9,999999999,0.0,999,999,99
2050,2,27,4,0,*?*?*?*?*?*?*?*?*?*?*?*?*?*?*?*?*?*?*?*?*?*?,2.9,-0.0,81,103383,0,-0,294,0.0,-0.0,0.0,0,0,0,0,50,6.2,10,5,9999,99999,9,999999999,0.0,999,999,99
2050,2,27,5,0,*?*?*?*?*?*?*?*?*?*?*?*?*?*?*?*?*?*?*?*?*?*?,2.8,0.2,83,103383,0,-0,293,0.0,-0.0,0.0,0,0,0,0,50,6.2,10,5,9999,99999,9,999999999,0.0,999,999,99
2050,2,27,6,0,*?*?*?*?*?*?*?*?*?*?*?*?*?*?*?*?*?*?*?*?*?*?,1.9,-0.8,82,103383,0,-0,289,0.0,-0.0,0.0,0,0,0,0,50,6.7,10,5,9999,99999,9,999999999,0.0,999,999,99
2050,2,27,7,0,*?*?*?*?*?*?*?*?*?*?*?*?*?*?*?*?*?*?*?*?*?*?,0.9,-1.3,85,103383,76,1397,244,2.6,31.6,0.8,292,1805,157,35,48,6.7,2,1,9999,99999,9,999999999,0.0,999,999,99
2050,2,27,8,0,*?*?*?*?*?*?*?*?*?*?*?*?*?*?*?*?*?*?*?*?*?*?,2.4,-0.6,81,103383,288,1393,266,137.1,348.2,65.1,14355,26461,8585,1180,47,6.2,5,3,9999,99999,9,999999999,0.0,999,999,99
2050,2,27,9,0,*?*?*?*?*?*?*?*?*?*?*?*?*?*?*?*?*?*?*?*?*?*?,3.8,0.2,77,103383,470,1393,247,270.9,562.0,81.3,28116,51210,11789,1549,45,9.8,0,0,9999,99999,9,999999999,0.0,999,999,99
2050,2,27,10,0,*?*?*?*?*?*?*?*?*?*?*?*?*?*?*?*?*?*?*?*?*?*?,5.0,1.5,79,103383,610,1394,253,365.9,585.2,109.8,38075,56327,15388,2198,43,9.3,0,0,9999,99999,9,999999999,0.0,999,999,99
2050,2,27,11,0,*?*?*?*?*?*?*?*?*?*?*?*?*?*?*?*?*?*?*?*?*?*?,6.8,3.0,77,103383,698,1395,263,425.5,595.1,127.6,44383,58452,17541,2682,42,8.2,0,0,9999,99999,9,999999999,0.0,999,999,99
2050,2,27,12,0,*?*?*?*?*?*?*?*?*?*?*?*?*?*?*?*?*?*?*?*?*?*?,8.5,4.5,76,103383,727,1393,272,445.6,597.9,133.7,46519,59031,18243,2864,40,8.8,0,0,9999,99999,9,999999999,0.0,999,999,99
2050,2,27,13,0,*?*?*?*?*?*?*?*?*?*?*?*?*?*?*?*?*?*?*?*?*?*?,8.8,4.6,75,103383,697,1394,273,424.9,595.0,127.5,44324,58434,17519,2677,43,8.8,0,0,9999,99999,9,999999999,0.0,999,999,99
2050,2,27,14,0,*?*?*?*?*?*?*?*?*?*?*?*?*?*?*?*?*?*?*?*?*?*?,8.9,5.0,76,103383,608,1393,275,364.9,585.0,109.5,37967,56283,15348,2191,47,9.3,0,0,9999,99999,9,999999999,0.0,999,999,99
2050,2,27,15,0,*?*?*?*?*?*?*?*?*?*?*?*?*?*?*?*?*?*?*?*?*?*?,8.8,5.0,77,103383,468,1393,283,268.7,537.4,88.1,27713,48702,12573,1653,50,8.8,2,1,9999,99999,9,999999999,0.0,999,999,99
2050,2,27,16,0,*?*?*?*?*?*?*?*?*?*?*?*?*?*?*?*?*?*?*?*?*?*?,8.9,4.1,72,103383,286,1395,282,145.0,475.1,47.5,14988,36856,7199,876,53,9.8,2,1,9999,99999,9,999999999,0.0,999,999,99
2050,2,27,17,0,*?*?*?*?*?*?*?*?*?*?*?*?*?*?*?*?*?*?*?*?*?*?,8.0,4.8,80,103383,73,1385,293,0.9,9.0,0.4,126,490,92,12,57,9.3,5,3,9999,99999,9,999999999,0.0,999,999,99
2050,2,27,18,0,*?*?*?*?*?*?*?*?*?*?*?*?*?*?*?*?*?*?*?*?*?*?,7.0,5.6,91,103383,0,-0,310,0.0,-0.0,0.0,0,0,0,0,60,7.2,10,5,9999,99999,9,999999999,0.0,999,999,99
2050,2,27,19,0,*?*?*?*?*?*?*?*?*?*?*?*?*?*?*?*?*?*?*?*?*?*?,5.6,3.8,89,103383,0,-0,305,0.0,-0.0,0.0,0,0,0,0,58,7.7,10,5,9999,99999,9,999999999,0.0,999,999,99
2050,2,27,20,0,*?*?*?*?*?*?*?*?*?*?*?*?*?*?*?*?*?*?*?*?*?*?,4.3,3.0,92,103383,0,-0,299,0.0,-0.0,0.0,0,0,0,0,57,8.2,10,5,9999,99999,9,999999999,0.0,999,999,99
2050,2,27,21,0,*?*?*?*?*?*?*?*?*?*?*?*?*?*?*?*?*?*?*?*?*?*?,4.2,2.7,90,103383,0,-0,299,0.0,-0.0,0.0,0,0,0,0,55,6.7,10,5,9999,99999,9,999999999,0.0,999,999,99
2050,2,27,22,0,*?*?*?*?*?*?*?*?*?*?*?*?*?*?*?*?*?*?*?*?*?*?,4.4,1.7,83,103383,0,-0,300,0.0,-0.0,0.0,0,0,0,0,53,6.2,10,5,9999,99999,9,999999999,0.0,999,999,99
2050,2,27,23,0,*?*?*?*?*?*?*?*?*?*?*?*?*?*?*?*?*?*?*?*?*?*?,3.7,0.4,80,103383,0,-0,297,0.0,-0.0,0.0,0,0,0,0,52,5.7,10,5,9999,99999,9,999999999,0.0,999,999,99
2050,2,27,24,0,*?*?*?*?*?*?*?*?*?*?*?*?*?*?*?*?*?*?*?*?*?*?,3.0,0.2,83,103383,0,-0,294,0.0,-0.0,0.0,0,0,0,0,50,7.2,10,5,9999,99999,9,999999999,0.0,999,999,99
2050,2,28,1,0,*?*?*?*?*?*?*?*?*?*?*?*?*?*?*?*?*?*?*?*?*?*?,3.1,-0.2,77,102895,0,-0,294,0.0,-0.0,0.0,0,0,0,0,52,8.8,10,5,9999,99999,9,999999999,0.0,999,999,99
2050,2,28,2,0,*?*?*?*?*?*?*?*?*?*?*?*?*?*?*?*?*?*?*?*?*?*?,2.5,-0.6,78,102895,0,-0,292,0.0,-0.0,0.0,0,0,0,0,53,7.2,10,5,9999,99999,9,999999999,0.0,999,999,99
2050,2,28,3,0,*?*?*?*?*?*?*?*?*?*?*?*?*?*?*?*?*?*?*?*?*?*?,2.3,-0.2,82,102895,0,-0,291,0.0,-0.0,0.0,0,0,0,0,55,9.3,10,5,9999,99999,9,999999999,0.0,999,999,99
2050,2,28,4,0,*?*?*?*?*?*?*?*?*?*?*?*?*?*?*?*?*?*?*?*?*?*?,2.6,-0.2,80,102895,0,-0,292,0.0,-0.0,0.0,0,0,0,0,57,8.8,10,5,9999,99999,9,999999999,0.0,999,999,99
2050,2,28,5,0,*?*?*?*?*?*?*?*?*?*?*?*?*?*?*?*?*?*?*?*?*?*?,2.3,-0.6,80,102895,0,-0,291,0.0,-0.0,0.0,0,0,0,0,58,8.2,10,5,9999,99999,9,999999999,0.0,999,999,99
2050,2,28,6,0,*?*?*?*?*?*?*?*?*?*?*?*?*?*?*?*?*?*?*?*?*?*?,1.9,-0.0,86,102895,0,-0,289,0.0,-0.0,0.0,0,0,0,0,60,7.7,10,5,9999,99999,9,999999999,0.0,999,999,99
2050,2,28,7,0,*?*?*?*?*?*?*?*?*?*?*?*?*?*?*?*?*?*?*?*?*?*?,2.2,-0.0,84,102895,84,1399,281,5.3,22.2,4.0,649,852,698,64,62,8.2,8,4,9999,99999,9,999999999,0.0,999,999,99
2050,2,28,8,0,*?*?*?*?*?*?*?*?*?*?*?*?*?*?*?*?*?*?*?*?*?*?,2.4,0.4,85,102895,296,1393,282,101.8,120.7,76.1,11117,9681,8821,1644,63,7.2,8,4,9999,99999,9,999999999,0.0,999,999,99
2050,2,28,9,0,*?*?*?*?*?*?*?*?*?*?*?*?*?*?*?*?*?*?*?*?*?*?,4.0,1.0,80,102895,478,1393,283,218.0,226.8,140.2,23079,21410,16090,2879,65,6.7,7,4,9999,99999,9,999999999,0.0,999,999,99
2050,2,28,10,0,*?*?*?*?*?*?*?*?*?*?*?*?*?*?*?*?*?*?*?*?*?*?,5.8,2.1,76,102895,618,1394,291,293.0,235.9,188.4,31153,23854,21246,4112,67,8.8,7,4,9999,99999,9,999999999,0.0,999,999,99
2050,2,28,11,0,*?*?*?*?*?*?*?*?*?*?*?*?*?*?*?*?*?*?*?*?*?*?,7.1,2.5,71,102895,705,1393,292,377.0,333.7,208.1,40388,34636,23380,4716,68,8.2,6,3,9999,99999,9,999999999,0.0,999,999,99
2050,2,28,12,0,*?*?*?*?*?*?*?*?*?*?*?*?*?*?*?*?*?*?*?*?*?*?,7.7,2.3,68,102895,735,1394,304,301.0,143.8,225.2,32899,14854,25320,5713,70,6.2,8,4,9999,99999,9,999999999,0.0,999,999,99
2050,2,28,13,0,*?*?*?*?*?*?*?*?*?*?*?*?*?*?*?*?*?*?*?*?*?*?,7.4,1.9,67,102895,704,1393,303,287.1,143.2,214.8,31361,14697,24186,5363,68,5.7,8,4,9999,99999,9,999999999,0.0,999,999,99
2050,2,28,14,0,*?*?*?*?*?*?*?*?*?*?*?*?*?*?*?*?*?*?*?*?*?*?,7.8,1.3,62,102895,615,1392,304,246.9,140.8,184.7,26929,14139,20891,4426,67,9.3,8,4,9999,99999,9,999999999,0.0,999,999,99
2050,2,28,15,0,*?*?*?*?*?*?*?*?*?*?*?*?*?*?*?*?*?*?*?*?*?*?,7.7,-0.2,57,102895,475,1393,304,183.1,135.3,137.0,19948,12799,15624,3115,65,8.2,8,4,9999,99999,9,999999999,0.0,999,999,99
2050,2,28,16,0,*?*?*?*?*?*?*?*?*?*?*?*?*?*?*?*?*?*?*?*?*?*?,7.7,1.0,62,102895,292,1391,309,75.6,47.9,65.5,8292,3928,7426,1704,63,7.7,9,5,9999,99999,9,999999999,0.0,999,999,99
2050,2,28,17,0,*?*?*?*?*?*?*?*?*?*?*?*?*?*?*?*?*?*?*?*?*?*?,7.4,1.7,66,102895,80,1394,313,1.6,0.0,1.6,212,-0,211,65,62,10.3,10,5,9999,99999,9,999999999,0.0,999,999,99
2050,2,28,18,0,*?*?*?*?*?*?*?*?*?*?*?*?*?*?*?*?*?*?*?*?*?*?,6.2,1.0,69,102895,0,-0,308,0.0,-0.0,0.0,0,0,0,0,60,10.3,10,5,9999,99999,9,999999999,0.0,999,999,99
2050,2,28,19,0,*?*?*?*?*?*?*?*?*?*?*?*?*?*?*?*?*?*?*?*?*?*?,5.5,0.4,69,102895,0,-0,305,0.0,-0.0,0.0,0,0,0,0,100,10.8,10,5,9999,99999,9,999999999,0.0,999,999,99
2050,2,28,20,0,*?*?*?*?*?*?*?*?*?*?*?*?*?*?*?*?*?*?*?*?*?*?,5.3,-0.2,66,102895,0,-0,304,0.0,-0.0,0.0,0,0,0,0,140,7.7,10,5,9999,99999,9,999999999,0.0,999,999,99
2050,2,28,21,0,*?*?*?*?*?*?*?*?*?*?*?*?*?*?*?*?*?*?*?*?*?*?,3.9,-0.4,71,102895,0,-0,298,0.0,-0.0,0.0,0,0,0,0,180,6.2,10,5,9999,99999,9,999999999,0.0,999,999,99
2050,2,28,22,0,*?*?*?*?*?*?*?*?*?*?*?*?*?*?*?*?*?*?*?*?*?*?,5.3,0.4,69,102895,0,-0,304,0.0,-0.0,0.0,0,0,0,0,220,9.8,10,5,9999,99999,9,999999999,0.0,999,999,99
2050,2,28,23,0,*?*?*?*?*?*?*?*?*?*?*?*?*?*?*?*?*?*?*?*?*?*?,4.7,-0.6,68,102895,0,-0,301,0.0,-0.0,0.0,0,0,0,0,260,12.4,10,5,9999,99999,9,999999999,0.0,999,999,99
2050,2,28,24,0,*?*?*?*?*?*?*?*?*?*?*?*?*?*?*?*?*?*?*?*?*?*?,3.0,-0.0,80,102895,0,-0,294,0.0,-0.0,0.0,0,0,0,0,50,8.8,10,5,9999,99999,9,999999999,0.0,999,999,99
2050,3,1,1,0,*?*?*?*?*?*?*?*?*?*?*?*?*?*?*?*?*?*?*?*?*?*?,8.0,6.4,89,100374,0,-0,315,0.0,-0.0,0.0,0,0,0,0,267,0.5,10,5,9999,99999,9,999999999,0.1,999,999,99
2050,3,1,2,0,*?*?*?*?*?*?*?*?*?*?*?*?*?*?*?*?*?*?*?*?*?*?,7.4,6.4,93,100374,0,-0,312,0.0,-0.0,0.0,0,0,0,0,233,0.5,10,5,9999,99999,9,999999999,0.3,999,999,99
2050,3,1,3,0,*?*?*?*?*?*?*?*?*?*?*?*?*?*?*?*?*?*?*?*?*?*?,7.4,6.9,97,100374,0,-0,312,0.0,-0.0,0.0,0,0,0,0,200,0.5,10,5,9999,99999,9,999999999,0.1,999,999,99
2050,3,1,4,0,*?*?*?*?*?*?*?*?*?*?*?*?*?*?*?*?*?*?*?*?*?*?,7.3,6.6,95,100374,0,-0,312,0.0,-0.0,0.0,0,0,0,0,167,1.0,10,5,9999,99999,9,999999999,0.9,999,999,99
2050,3,1,5,0,*?*?*?*?*?*?*?*?*?*?*?*?*?*?*?*?*?*?*?*?*?*?,7.6,6.4,92,100374,0,-0,313,0.0,-0.0,0.0,0,0,0,0,133,1.0,10,5,9999,99999,9,999999999,0.1,999,999,99
2050,3,1,6,0,*?*?*?*?*?*?*?*?*?*?*?*?*?*?*?*?*?*?*?*?*?*?,7.8,7.0,94,100374,0,-0,314,0.0,-0.0,0.0,0,0,0,0,100,0.5,10,5,9999,99999,9,999999999,0.0,999,999,99
2050,3,1,7,0,*?*?*?*?*?*?*?*?*?*?*?*?*?*?*?*?*?*?*?*?*?*?,7.6,6.7,94,100374,90,1394,313,3.5,0.0,3.5,455,-0,454,144,118,1.5,10,5,9999,99999,9,999999999,0.0,999,999,99
2050,3,1,8,0,*?*?*?*?*?*?*?*?*?*?*?*?*?*?*?*?*?*?*?*?*?*?,7.8,6.4,90,100374,302,1391,310,79.0,48.4,68.5,8666,4009,7758,1785,137,0.5,9,5,9999,99999,9,999999999,0.1,999,999,99
2050,3,1,9,0,*?*?*?*?*?*?*?*?*?*?*?*?*?*?*?*?*?*?*?*?*?*?,7.9,6.4,90,100374,484,1391,314,81.4,0.0,81.4,9524,0,9552,3400,155,0.5,10,5,9999,99999,9,999999999,1.0,999,999,99
2050,3,1,10,0,*?*?*?*?*?*?*?*?*?*?*?*?*?*?*?*?*?*?*?*?*?*?,8.0,4.8,80,100374,624,1393,311,189.3,56.2,164.1,20808,5485,18507,4879,173,0.5,9,5,9999,99999,9,999999999,0.0,999,999,99
2050,3,1,11,0,*?*?*?*?*?*?*?*?*?*?*?*?*?*?*?*?*?*?*?*?*?*?,8.6,3.9,73,100374,711,1392,313,219.2,57.1,190.1,24122,5665,21430,5904,192,2.1,9,5,9999,99999,9,999999999,0.0,999,999,99
2050,3,1,12,0,*?*?*?*?*?*?*?*?*?*?*?*?*?*?*?*?*?*?*?*?*?*?,8.7,3.4,69,100374,740,1392,309,303.8,144.0,227.2,33205,14883,25545,5785,210,1.5,8,4,9999,99999,9,999999999,0.0,999,999,99
2050,3,1,13,0,*?*?*?*?*?*?*?*?*?*?*?*?*?*?*?*?*?*?*?*?*?*?,8.5,2.1,64,100374,710,1393,308,289.8,143.3,216.8,31661,14729,24408,5430,205,1.5,8,4,9999,99999,9,999999999,0.0,999,999,99
2050,3,1,14,0,*?*?*?*?*?*?*?*?*?*?*?*?*?*?*?*?*?*?*?*?*?*?,8.6,2.1,64,100374,621,1392,313,188.3,56.2,163.3,20702,5478,18413,4847,200,1.0,9,5,9999,99999,9,999999999,0.0,999,999,99
2050,3,1,15,0,*?*?*?*?*?*?*?*?*?*?*?*?*?*?*?*?*?*?*?*?*?*?,8.5,3.6,71,100374,480,1391,313,140.1,54.0,121.5,15384,5039,13712,3382,195,2.1,9,5,9999,99999,9,999999999,0.0,999,999,99
2050,3,1,16,0,*?*?*?*?*?*?*?*?*?*?*?*?*?*?*?*?*?*?*?*?*?*?,8.6,5.5,80,100374,298,1394,313,77.4,48.2,67.1,8493,3972,7604,1748,190,0.5,9,5,9999,99999,9,999999999,0.0,999,999,99
2050,3,1,17,0,*?*?*?*?*?*?*?*?*?*?*?*?*?*?*?*?*?*?*?*?*?*?,8.2,6.2,87,100374,85,1392,312,4.5,9.8,3.9,539,327,571,59,185,1.5,9,5,9999,99999,9,999999999,0.0,999,999,99
2050,3,1,18,0,*?*?*?*?*?*?*?*?*?*?*?*?*?*?*?*?*?*?*?*?*?*?,8.0,8.0,99,100374,0,-0,314,0.0,-0.0,0.0,0,0,0,0,180,1.0,10,5,9999,99999,9,999999999,0.0,999,999,99
2050,3,1,19,0,*?*?*?*?*?*?*?*?*?*?*?*?*?*?*?*?*?*?*?*?*?*?,7.8,7.9,100,100374,0,-0,314,0.0,-0.0,0.0,0,0,0,0,183,1.0,10,5,9999,99999,9,999999999,0.0,999,999,99
2050,3,1,20,0,*?*?*?*?*?*?*?*?*?*?*?*?*?*?*?*?*?*?*?*?*?*?,7.6,7.4,98,100374,0,-0,313,0.0,-0.0,0.0,0,0,0,0,187,0.5,10,5,9999,99999,9,999999999,0.2,999,999,99
2050,3,1,21,0,*?*?*?*?*?*?*?*?*?*?*?*?*?*?*?*?*?*?*?*?*?*?,8.0,7.0,93,100374,0,-0,315,0.0,-0.0,0.0,0,0,0,0,190,0.0,10,5,9999,99999,9,999999999,0.0,999,999,99
2050,3,1,22,0,*?*?*?*?*?*?*?*?*?*?*?*?*?*?*?*?*?*?*?*?*?*?,7.8,7.0,94,100374,0,-0,314,0.0,-0.0,0.0,0,0,0,0,193,1.0,10,5,9999,99999,9,999999999,0.0,999,999,99
2050,3,1,23,0,*?*?*?*?*?*?*?*?*?*?*?*?*?*?*?*?*?*?*?*?*?*?,7.7,7.3,97,100374,0,-0,313,0.0,-0.0,0.0,0,0,0,0,197,0.5,10,5,9999,99999,9,999999999,0.0,999,999,99
2050,3,1,24,0,*?*?*?*?*?*?*?*?*?*?*?*?*?*?*?*?*?*?*?*?*?*?,8.9,6.6,85,100374,0,-0,319,0.0,-0.0,0.0,0,0,0,0,300,1.5,10,5,9999,99999,9,999999999,0.2,999,999,99
2050,3,2,1,0,*?*?*?*?*?*?*?*?*?*?*?*?*?*?*?*?*?*?*?*?*?*?,7.0,7.0,100,99245.8,0,-0,310,0.0,-0.0,0.0,0,0,0,0,200,0.5,10,5,9999,99999,9,999999999,0.0,999,999,99
2050,3,2,2,0,*?*?*?*?*?*?*?*?*?*?*?*?*?*?*?*?*?*?*?*?*?*?,6.4,6.4,100,99245.8,0,-0,308,0.0,-0.0,0.0,0,0,0,0,200,0.5,10,5,9999,99999,9,999999999,0.0,999,999,99
2050,3,2,3,0,*?*?*?*?*?*?*?*?*?*?*?*?*?*?*?*?*?*?*?*?*?*?,6.3,6.2,100,99245.8,0,-0,307,0.0,-0.0,0.0,0,0,0,0,200,0.5,10,5,9999,99999,9,999999999,0.0,999,999,99
2050,3,2,4,0,*?*?*?*?*?*?*?*?*?*?*?*?*?*?*?*?*?*?*?*?*?*?,6.1,6.1,100,99245.8,0,-0,306,0.0,-0.0,0.0,0,0,0,0,200,1.0,10,5,9999,99999,9,999999999,0.0,999,999,99
2050,3,2,5,0,*?*?*?*?*?*?*?*?*?*?*?*?*?*?*?*?*?*?*?*?*?*?,5.7,5.6,100,99245.8,0,-0,305,0.0,-0.0,0.0,0,0,0,0,200,1.0,10,5,9999,99999,9,999999999,0.0,999,999,99
2050,3,2,6,0,*?*?*?*?*?*?*?*?*?*?*?*?*?*?*?*?*?*?*?*?*?*?,5.2,5.3,100,99245.8,0,-0,303,0.0,-0.0,0.0,0,0,0,0,200,0.5,10,5,9999,99999,9,999999999,0.0,999,999,99
2050,3,2,7,0,*?*?*?*?*?*?*?*?*?*?*?*?*?*?*?*?*?*?*?*?*?*?,6.0,6.1,100,99245.8,98,1394,278,17.4,158.0,6.3,1892,9572,1090,214,202,1.5,3,2,9999,99999,9,999999999,0.0,999,999,99
2050,3,2,8,0,*?*?*?*?*?*?*?*?*?*?*?*?*?*?*?*?*?*?*?*?*?*?,6.8,6.9,100,99245.8,310,1391,290,151.4,356.6,71.9,15821,28021,9405,1311,203,0.5,5,3,9999,99999,9,999999999,0.0,999,999,99
2050,3,2,9,0,*?*?*?*?*?*?*?*?*?*?*?*?*?*?*?*?*?*?*?*?*?*?,8.1,8.1,100,99245.8,492,1391,297,267.0,396.4,126.8,27814,36760,15859,2443,205,0.5,5,3,9999,99999,9,999999999,0.0,999,999,99
2050,3,2,10,0,*?*?*?*?*?*?*?*?*?*?*?*?*?*?*?*?*?*?*?*?*?*?,10.2,10.2,100,99245.8,632,1393,298,380.1,562.8,124.7,39326,54252,17074,2485,207,0.5,2,1,9999,99999,9,999999999,0.0,999,999,99
2050,3,2,11,0,*?*?*?*?*?*?*?*?*?*?*?*?*?*?*?*?*?*?*?*?*?*?,11.3,10.5,100,99245.8,719,1392,306,435.4,537.0,158.1,46591,54101,19757,3346,208,2.1,3,2,9999,99999,9,999999999,0.0,999,999,99
2050,3,2,12,0,*?*?*?*?*?*?*?*?*?*?*?*?*?*?*?*?*?*?*?*?*?*?,11.8,9.8,100,99245.8,748,1392,321,363.2,241.3,233.6,38833,25266,25952,5495,210,1.5,7,4,9999,99999,9,999999999,0.0,999,999,99
2050,3,2,13,0,*?*?*?*?*?*?*?*?*?*?*?*?*?*?*?*?*?*?*?*?*?*?,12.1,8.4,93,99245.8,717,1392,318,384.4,334.3,212.2,41201,34804,23804,4846,213,1.5,6,3,9999,99999,9,999999999,0.0,999,999,99
2050,3,2,14,0,*?*?*?*?*?*?*?*?*?*?*?*?*?*?*?*?*?*?*?*?*?*?,12.3,9.2,98,99245.8,628,1392,327,252.9,141.2,189.1,27584,14233,21380,4559,217,1.0,8,4,9999,99999,9,999999999,0.0,999,999,99
2050,3,2,15,0,*?*?*?*?*?*?*?*?*?*?*?*?*?*?*?*?*?*?*?*?*?*?,11.8,9.1,100,99245.8,487,1391,328,142.5,54.1,123.6,15651,5067,13948,3451,220,2.1,9,5,9999,99999,9,999999999,0.0,999,999,99
2050,3,2,16,0,*?*?*?*?*?*?*?*?*?*?*?*?*?*?*?*?*?*?*?*?*?*?,12.1,7.9,90,99245.8,304,1390,325,105.6,121.8,79.0,11536,9883,9147,1710,223,0.5,8,4,9999,99999,9,999999999,0.0,999,999,99
2050,3,2,17,0,*?*?*?*?*?*?*?*?*?*?*?*?*?*?*?*?*?*?*?*?*?*?,11.5,8.1,95,99245.8,92,1399,330,3.9,0.0,3.9,495,-0,494,157,227,1.5,10,5,9999,99999,9,999999999,0.0,999,999,99
2050,3,2,18,0,*?*?*?*?*?*?*?*?*?*?*?*?*?*?*?*?*?*?*?*?*?*?,10.5,7.4,97,99245.8,0,-0,326,0.0,-0.0,0.0,0,0,0,0,230,1.0,10,5,9999,99999,9,999999999,2.8,999,999,99
2050,3,2,19,0,*?*?*?*?*?*?*?*?*?*?*?*?*?*?*?*?*?*?*?*?*?*?,9.4,8.4,100,99245.8,0,-0,321,0.0,-0.0,0.0,0,0,0,0,235,1.0,10,5,9999,99999,9,999999999,5.2,999,999,99
2050,3,2,20,0,*?*?*?*?*?*?*?*?*?*?*?*?*?*?*?*?*?*?*?*?*?*?,8.0,8.0,100,99245.8,0,-0,314,0.0,-0.0,0.0,0,0,0,0,240,0.5,10,5,9999,99999,9,999999999,0.9,999,999,99
2050,3,2,21,0,*?*?*?*?*?*?*?*?*?*?*?*?*?*?*?*?*?*?*?*?*?*?,7.6,7.6,100,99245.8,0,-0,313,0.0,-0.0,0.0,0,0,0,0,245,0.0,10,5,9999,99999,9,999999999,0.0,999,999,99
2050,3,2,22,0,*?*?*?*?*?*?*?*?*?*?*?*?*?*?*?*?*?*?*?*?*?*?,7.3,7.3,100,99245.8,0,-0,311,0.0,-0.0,0.0,0,0,0,0,250,1.0,10,5,9999,99999,9,999999999,0.0,999,999,99
2050,3,2,23,0,*?*?*?*?*?*?*?*?*?*?*?*?*?*?*?*?*?*?*?*?*?*?,7.2,7.1,100,99245.8,0,-0,311,0.0,-0.0,0.0,0,0,0,0,255,0.5,10,5,9999,99999,9,999999999,0.0,999,999,99
2050,3,2,24,0,*?*?*?*?*?*?*?*?*?*?*?*?*?*?*?*?*?*?*?*?*?*?,7.6,7.6,100,99245.8,0,-0,313,0.0,-0.0,0.0,0,0,0,0,200,1.5,10,5,9999,99999,9,999999999,0.0,999,999,99
2050,3,3,1,0,*?*?*?*?*?*?*?*?*?*?*?*?*?*?*?*?*?*?*?*?*?*?,6.5,5.3,92,98547.9,0,-0,308,0.0,-0.0,0.0,0,0,0,0,258,0.5,10,5,9999,99999,9,999999999,0.0,999,999,99
2050,3,3,2,0,*?*?*?*?*?*?*?*?*?*?*?*?*?*?*?*?*?*?*?*?*?*?,5.9,4.3,89,98547.9,0,-0,306,0.0,-0.0,0.0,0,0,0,0,257,0.5,10,5,9999,99999,9,999999999,0.0,999,999,99
2050,3,3,3,0,*?*?*?*?*?*?*?*?*?*?*?*?*?*?*?*?*?*?*?*?*?*?,6.1,4.6,90,98547.9,0,-0,307,0.0,-0.0,0.0,0,0,0,0,255,0.5,10,5,9999,99999,9,999999999,0.0,999,999,99
2050,3,3,4,0,*?*?*?*?*?*?*?*?*?*?*?*?*?*?*?*?*?*?*?*?*?*?,5.8,4.5,92,98547.9,0,-0,305,0.0,-0.0,0.0,0,0,0,0,253,1.0,10,5,9999,99999,9,999999999,0.0,999,999,99
2050,3,3,5,0,*?*?*?*?*?*?*?*?*?*?*?*?*?*?*?*?*?*?*?*?*?*?,5.8,4.1,89,98547.9,0,-0,305,0.0,-0.0,0.0,0,0,0,0,252,1.0,10,5,9999,99999,9,999999999,0.0,999,999,99
2050,3,3,6,0,*?*?*?*?*?*?*?*?*?*?*?*?*?*?*?*?*?*?*?*?*?*?,5.8,4.3,90,98547.9,0,-0,305,0.0,-0.0,0.0,0,0,0,0,250,0.5,10,5,9999,99999,9,999999999,0.0,999,999,99
2050,3,3,7,0,*?*?*?*?*?*?*?*?*?*?*?*?*?*?*?*?*?*?*?*?*?*?,6.0,4.3,88,98547.9,106,1393,297,15.4,51.2,11.6,1745,2250,1788,194,253,1.5,8,4,9999,99999,9,999999999,0.0,999,999,99
2050,3,3,8,0,*?*?*?*?*?*?*?*?*?*?*?*?*?*?*?*?*?*?*?*?*?*?,6.3,4.6,89,98547.9,318,1390,299,112.0,123.4,83.8,12227,10202,9685,1820,257,0.5,8,4,9999,99999,9,999999999,0.0,999,999,99
2050,3,3,9,0,*?*?*?*?*?*?*?*?*?*?*?*?*?*?*?*?*?*?*?*?*?*?,7.0,6.1,94,98547.9,500,1391,310,84.6,0.0,84.6,9912,0,9941,3555,260,0.5,10,5,9999,99999,9,999999999,0.0,999,999,99
2050,3,3,10,0,*?*?*?*?*?*?*?*?*?*?*?*?*?*?*?*?*?*?*?*?*?*?,7.1,5.8,91,98547.9,639,1390,307,194.8,56.4,168.9,21423,5523,19049,5061,263,0.5,9,5,9999,99999,9,999999999,0.0,999,999,99
2050,3,3,11,0,*?*?*?*?*?*?*?*?*?*?*?*?*?*?*?*?*?*?*?*?*?*?,7.6,3.6,76,98547.9,726,1390,309,224.7,57.2,194.8,24729,5692,21965,6102,267,2.1,9,5,9999,99999,9,999999999,0.0,999,999,99
2050,3,3,12,0,*?*?*?*?*?*?*?*?*?*?*?*?*?*?*?*?*?*?*?*?*?*?,7.5,3.2,75,98547.9,755,1390,313,135.1,0.0,135.1,16028,0,16089,6179,270,1.5,10,5,9999,99999,9,999999999,0.0,999,999,99
2050,3,3,13,0,*?*?*?*?*?*?*?*?*?*?*?*?*?*?*?*?*?*?*?*?*?*?,7.3,2.1,69,98547.9,724,1391,307,223.9,57.2,194.2,24643,5688,21889,6074,282,1.5,9,5,9999,99999,9,999999999,0.0,999,999,99
2050,3,3,14,0,*?*?*?*?*?*?*?*?*?*?*?*?*?*?*?*?*?*?*?*?*?*?,7.9,1.3,63,98547.9,635,1391,310,193.3,56.3,167.6,21258,5513,18903,5012,293,1.0,9,5,9999,99999,9,999999999,0.0,999,999,99
2050,3,3,15,0,*?*?*?*?*?*?*?*?*?*?*?*?*?*?*?*?*?*?*?*?*?*?,7.7,0.8,62,98547.9,494,1391,309,144.9,54.3,125.7,15917,5094,14184,3520,305,2.1,9,5,9999,99999,9,999999999,0.0,999,999,99
2050,3,3,16,0,*?*?*?*?*?*?*?*?*?*?*?*?*?*?*?*?*?*?*?*?*?*?,7.4,1.0,64,98547.9,311,1392,308,82.1,48.8,71.1,9002,4082,8057,1859,317,0.5,9,5,9999,99999,9,999999999,0.0,999,999,99
2050,3,3,17,0,*?*?*?*?*?*?*?*?*?*?*?*?*?*?*?*?*?*?*?*?*?*?,7.7,1.0,63,98547.9,98,1391,309,9.0,16.9,7.8,1054,792,995,160,328,1.5,9,5,9999,99999,9,999999999,0.0,999,999,99
2050,3,3,18,0,*?*?*?*?*?*?*?*?*?*?*?*?*?*?*?*?*?*?*?*?*?*?,7.9,1.3,63,98547.9,0,-0,315,0.0,-0.0,0.0,0,0,0,0,340,1.0,10,5,9999,99999,9,999999999,0.0,999,999,99
2050,3,3,19,0,*?*?*?*?*?*?*?*?*?*?*?*?*?*?*?*?*?*?*?*?*?*?,6.7,0.8,66,98547.9,0,-0,310,0.0,-0.0,0.0,0,0,0,0,325,1.0,10,5,9999,99999,9,999999999,0.0,999,999,99
2050,3,3,20,0,*?*?*?*?*?*?*?*?*?*?*?*?*?*?*?*?*?*?*?*?*?*?,6.3,1.3,70,98547.9,0,-0,308,0.0,-0.0,0.0,0,0,0,0,310,0.5,10,5,9999,99999,9,999999999,0.0,999,999,99
2050,3,3,21,0,*?*?*?*?*?*?*?*?*?*?*?*?*?*?*?*?*?*?*?*?*?*?,6.5,2.1,73,98547.9,0,-0,309,0.0,-0.0,0.0,0,0,0,0,295,0.0,10,5,9999,99999,9,999999999,0.0,999,999,99
2050,3,3,22,0,*?*?*?*?*?*?*?*?*?*?*?*?*?*?*?*?*?*?*?*?*?*?,7.2,2.7,74,98547.9,0,-0,312,0.0,-0.0,0.0,0,0,0,0,280,1.0,10,5,9999,99999,9,999999999,0.0,999,999,99
2050,3,3,23,0,*?*?*?*?*?*?*?*?*?*?*?*?*?*?*?*?*?*?*?*?*?*?,6.6,3.6,81,98547.9,0,-0,309,0.0,-0.0,0.0,0,0,0,0,265,0.5,10,5,9999,99999,9,999999999,0.0,999,999,99
2050,3,3,24,0,*?*?*?*?*?*?*?*?*?*?*?*?*?*?*?*?*?*?*?*?*?*?,7.1,6.2,95,98547.9,0,-0,311,0.0,-0.0,0.0,0,0,0,0,260,1.5,10,5,9999,99999,9,999999999,0.0,999,999,99
2050,3,4,1,0,*?*?*?*?*?*?*?*?*?*?*?*?*?*?*?*?*?*?*?*?*?*?,5.5,0.8,72,100483,0,-0,305,0.0,-0.0,0.0,0,0,0,0,253,0.5,10,5,9999,99999,9,999999999,0.0,999,999,99
2050,3,4,2,0,*?*?*?*?*?*?*?*?*?*?*?*?*?*?*?*?*?*?*?*?*?*?,5.2,-0.4,67,100483,0,-0,304,0.0,-0.0,0.0,0,0,0,0,257,0.5,10,5,9999,99999,9,999999999,0.0,999,999,99
2050,3,4,3,0,*?*?*?*?*?*?*?*?*?*?*?*?*?*?*?*?*?*?*?*?*?*?,4.4,-0.4,71,100483,0,-0,300,0.0,-0.0,0.0,0,0,0,0,260,0.5,10,5,9999,99999,9,999999999,0.0,999,999,99
2050,3,4,4,0,*?*?*?*?*?*?*?*?*?*?*?*?*?*?*?*?*?*?*?*?*?*?,4.4,1.0,79,100483,0,-0,300,0.0,-0.0,0.0,0,0,0,0,263,1.0,10,5,9999,99999,9,999999999,0.0,999,999,99
2050,3,4,5,0,*?*?*?*?*?*?*?*?*?*?*?*?*?*?*?*?*?*?*?*?*?*?,4.2,0.8,80,100483,0,-0,299,0.0,-0.0,0.0,0,0,0,0,267,1.0,10,5,9999,99999,9,999999999,0.0,999,999,99
2050,3,4,6,0,*?*?*?*?*?*?*?*?*?*?*?*?*?*?*?*?*?*?*?*?*?*?,3.9,1.0,81,100483,0,-0,298,0.0,-0.0,0.0,0,0,0,0,270,0.5,10,5,9999,99999,9,999999999,0.0,999,999,99
2050,3,4,7,0,*?*?*?*?*?*?*?*?*?*?*?*?*?*?*?*?*?*?*?*?*?*?,4.5,2.3,86,100483,114,1392,281,25.1,137.2,13.8,2652,7233,2321,265,260,1.5,6,3,9999,99999,9,999999999,0.0,999,999,99
2050,3,4,8,0,*?*?*?*?*?*?*?*?*?*?*?*?*?*?*?*?*?*?*?*?*?*?,5.1,1.7,79,100483,326,1389,283,151.7,289.7,83.8,15698,23236,10725,1550,250,0.5,6,3,9999,99999,9,999999999,0.0,999,999,99
2050,3,4,9,0,*?*?*?*?*?*?*?*?*?*?*?*?*?*?*?*?*?*?*?*?*?*?,6.5,3.4,80,100483,508,1390,285,277.5,398.6,131.8,28900,37293,16421,2554,240,0.5,5,3,9999,99999,9,999999999,0.0,999,999,99
2050,3,4,10,0,*?*?*?*?*?*?*?*?*?*?*?*?*?*?*?*?*?*?*?*?*?*?,8.2,3.4,72,100483,647,1390,292,365.9,412.7,173.8,38225,40752,21106,3596,230,0.5,5,3,9999,99999,9,999999999,0.0,999,999,99
2050,3,4,11,0,*?*?*?*?*?*?*?*?*?*?*?*?*?*?*?*?*?*?*?*?*?*?,9.6,3.8,67,100483,734,1390,303,395.1,335.2,218.1,42371,35032,24412,5038,220,2.1,6,3,9999,99999,9,999999999,0.0,999,999,99
2050,3,4,12,0,*?*?*?*?*?*?*?*?*?*?*?*?*?*?*?*?*?*?*?*?*?*?,10.2,4.6,68,100483,763,1391,311,371.6,241.8,239.0,39757,25395,26505,5682,210,1.5,7,4,9999,99999,9,999999999,0.0,999,999,99
2050,3,4,13,0,*?*?*?*?*?*?*?*?*?*?*?*?*?*?*?*?*?*?*?*?*?*?,10.0,5.0,71,100483,731,1390,324,130.4,0.0,130.4,15454,0,15511,5922,195,1.5,10,5,9999,99999,9,999999999,0.0,999,999,99
2050,3,4,14,0,*?*?*?*?*?*?*?*?*?*?*?*?*?*?*?*?*?*?*?*?*?*?,10.1,4.6,69,100483,642,1390,325,112.7,0.0,112.7,13294,0,13340,4972,180,1.0,10,5,9999,99999,9,999999999,0.0,999,999,99
2050,3,4,15,0,*?*?*?*?*?*?*?*?*?*?*?*?*?*?*?*?*?*?*?*?*?*?,10.5,5.1,69,100483,501,1391,317,195.3,136.6,146.1,21270,13109,16629,3352,165,2.1,8,4,9999,99999,9,999999999,0.0,999,999,99
2050,3,4,16,0,*?*?*?*?*?*?*?*?*?*?*?*?*?*?*?*?*?*?*?*?*?*?,10.4,5.9,74,100483,317,1388,321,84.4,49.1,73.1,9257,4134,8282,1915,150,0.5,9,5,9999,99999,9,999999999,0.0,999,999,99
2050,3,4,17,0,*?*?*?*?*?*?*?*?*?*?*?*?*?*?*?*?*?*?*?*?*?*?,9.7,6.4,80,100483,104,1385,318,11.2,19.8,9.7,1303,959,1228,200,135,1.5,9,5,9999,99999,9,999999999,0.0,999,999,99
2050,3,4,18,0,*?*?*?*?*?*?*?*?*?*?*?*?*?*?*?*?*?*?*?*?*?*?,9.0,6.2,83,100483,0,-0,319,0.0,-0.0,0.0,0,0,0,0,120,1.0,10,5,9999,99999,9,999999999,0.0,999,999,99
2050,3,4,19,0,*?*?*?*?*?*?*?*?*?*?*?*?*?*?*?*?*?*?*?*?*?*?,7.7,5.0,83,100483,0,-0,314,0.0,-0.0,0.0,0,0,0,0,153,1.0,10,5,9999,99999,9,999999999,0.0,999,999,99
2050,3,4,20,0,*?*?*?*?*?*?*?*?*?*?*?*?*?*?*?*?*?*?*?*?*?*?,7.3,3.6,78,100483,0,-0,312,0.0,-0.0,0.0,0,0,0,0,187,0.5,10,5,9999,99999,9,999999999,0.0,999,999,99
2050,3,4,21,0,*?*?*?*?*?*?*?*?*?*?*?*?*?*?*?*?*?*?*?*?*?*?,7.3,3.2,75,100483,0,-0,312,0.0,-0.0,0.0,0,0,0,0,220,0.0,10,5,9999,99999,9,999999999,0.0,999,999,99
2050,3,4,22,0,*?*?*?*?*?*?*?*?*?*?*?*?*?*?*?*?*?*?*?*?*?*?,6.2,3.0,80,100483,0,-0,307,0.0,-0.0,0.0,0,0,0,0,253,1.0,10,5,9999,99999,9,999999999,0.0,999,999,99
2050,3,4,23,0,*?*?*?*?*?*?*?*?*?*?*?*?*?*?*?*?*?*?*?*?*?*?,5.5,3.2,85,100483,0,-0,304,0.0,-0.0,0.0,0,0,0,0,287,0.5,10,5,9999,99999,9,999999999,0.0,999,999,99
2050,3,4,24,0,*?*?*?*?*?*?*?*?*?*?*?*?*?*?*?*?*?*?*?*?*?*?,6.1,2.3,77,100483,0,-0,307,0.0,-0.0,0.0,0,0,0,0,250,1.5,10,5,9999,99999,9,999999999,0.0,999,999,99
2050,3,5,1,0,*?*?*?*?*?*?*?*?*?*?*?*?*?*?*?*?*?*?*?*?*?*?,3.6,1.3,84,102072,0,-0,296,0.0,-0.0,0.0,0,0,0,0,272,0.5,10,5,9999,99999,9,999999999,0.0,999,999,99
2050,3,5,2,0,*?*?*?*?*?*?*?*?*?*?*?*?*?*?*?*?*?*?*?*?*?*?,2.8,0.4,84,102072,0,-0,293,0.0,-0.0,0.0,0,0,0,0,223,0.5,10,5,9999,99999,9,999999999,0.0,999,999,99
2050,3,5,3,0,*?*?*?*?*?*?*?*?*?*?*?*?*?*?*?*?*?*?*?*?*?*?,2.3,0.8,89,102072,0,-0,291,0.0,-0.0,0.0,0,0,0,0,175,0.5,10,5,9999,99999,9,999999999,0.0,999,999,99
2050,3,5,4,0,*?*?*?*?*?*?*?*?*?*?*?*?*?*?*?*?*?*?*?*?*?*?,2.3,0.6,89,102072,0,-0,291,0.0,-0.0,0.0,0,0,0,0,127,1.0,10,5,9999,99999,9,999999999,0.0,999,999,99
2050,3,5,5,0,*?*?*?*?*?*?*?*?*?*?*?*?*?*?*?*?*?*?*?*?*?*?,2.1,-0.0,85,102072,0,-0,290,0.0,-0.0,0.0,0,0,0,0,78,1.0,10,5,9999,99999,9,999999999,0.0,999,999,99
2050,3,5,6,0,*?*?*?*?*?*?*?*?*?*?*?*?*?*?*?*?*?*?*?*?*?*?,2.0,-0.8,81,102072,0,-0,290,0.0,-0.0,0.0,0,0,0,0,30,0.5,10,5,9999,99999,9,999999999,0.0,999,999,99
2050,3,5,7,0,*?*?*?*?*?*?*?*?*?*?*?*?*?*?*?*?*?*?*?*?*?*?,1.8,-1.7,75,102072,122,1390,289,9.9,0.0,9.9,1207,-0,1207,392,63,1.5,10,5,9999,99999,9,999999999,0.0,999,999,99
2050,3,5,8,0,*?*?*?*?*?*?*?*?*?*?*?*?*?*?*?*?*?*?*?*?*?*?,3.2,-0.8,74,102072,334,1389,295,51.9,0.0,51.9,6054,0,6068,2064,97,0.5,10,5,9999,99999,9,999999999,0.0,999,999,99
2050,3,5,9,0,*?*?*?*?*?*?*?*?*?*?*?*?*?*?*?*?*?*?*?*?*?*?,4.7,-0.0,71,102072,516,1389,301,87.9,0.0,87.9,10298,0,10329,3711,130,0.5,10,5,9999,99999,9,999999999,0.0,999,999,99
2050,3,5,10,0,*?*?*?*?*?*?*?*?*?*?*?*?*?*?*?*?*?*?*?*?*?*?,5.3,-0.2,68,102072,655,1390,304,115.4,0.0,115.4,13615,0,13662,5111,163,0.5,10,5,9999,99999,9,999999999,0.0,999,999,99
2050,3,5,11,0,*?*?*?*?*?*?*?*?*?*?*?*?*?*?*?*?*?*?*?*?*?*?,6.6,1.0,68,102072,742,1390,309,132.5,0.0,132.5,15714,0,15774,6038,197,2.1,10,5,9999,99999,9,999999999,0.0,999,999,99
2050,3,5,12,0,*?*?*?*?*?*?*?*?*?*?*?*?*?*?*?*?*?*?*?*?*?*?,6.7,2.1,72,102072,770,1389,310,138.2,0.0,138.2,16409,0,16472,6350,230,1.5,10,5,9999,99999,9,999999999,0.0,999,999,99
2050,3,5,13,0,*?*?*?*?*?*?*?*?*?*?*?*?*?*?*?*?*?*?*?*?*?*?,6.8,3.0,77,102072,739,1390,310,131.9,0.0,131.9,15638,0,15696,6004,223,1.5,10,5,9999,99999,9,999999999,0.0,999,999,99
2050,3,5,14,0,*?*?*?*?*?*?*?*?*?*?*?*?*?*?*?*?*?*?*?*?*?*?,7.2,3.6,77,102072,649,1390,312,114.2,0.0,114.2,13469,0,13516,5048,217,1.0,10,5,9999,99999,9,999999999,0.0,999,999,99
2050,3,5,15,0,*?*?*?*?*?*?*?*?*?*?*?*?*?*?*?*?*?*?*?*?*?*?,7.1,3.9,80,102072,508,1391,311,86.2,0.0,86.2,10099,0,10129,3631,210,2.1,10,5,9999,99999,9,999999999,0.0,999,999,99
2050,3,5,16,0,*?*?*?*?*?*?*?*?*?*?*?*?*?*?*?*?*?*?*?*?*?*?,6.8,3.6,80,102072,324,1389,310,49.9,0.0,49.9,5819,0,5832,1978,203,0.5,10,5,9999,99999,9,999999999,0.0,999,999,99
2050,3,5,17,0,*?*?*?*?*?*?*?*?*?*?*?*?*?*?*?*?*?*?*?*?*?*?,6.7,4.1,83,102072,111,1391,309,7.7,0.0,7.7,951,-0,951,308,197,1.5,10,5,9999,99999,9,999999999,0.0,999,999,99
2050,3,5,18,0,*?*?*?*?*?*?*?*?*?*?*?*?*?*?*?*?*?*?*?*?*?*?,5.6,3.4,86,102072,0,-0,305,0.0,-0.0,0.0,0,0,0,0,190,1.0,10,5,9999,99999,9,999999999,0.0,999,999,99
2050,3,5,19,0,*?*?*?*?*?*?*?*?*?*?*?*?*?*?*?*?*?*?*?*?*?*?,5.3,2.7,82,102072,0,-0,303,0.0,-0.0,0.0,0,0,0,0,192,1.0,10,5,9999,99999,9,999999999,0.0,999,999,99
2050,3,5,20,0,*?*?*?*?*?*?*?*?*?*?*?*?*?*?*?*?*?*?*?*?*?*?,4.0,2.5,89,102072,0,-0,298,0.0,-0.0,0.0,0,0,0,0,193,0.5,10,5,9999,99999,9,999999999,0.0,999,999,99
2050,3,5,21,0,*?*?*?*?*?*?*?*?*?*?*?*?*?*?*?*?*?*?*?*?*?*?,4.4,2.7,88,102072,0,-0,300,0.0,-0.0,0.0,0,0,0,0,195,0.0,10,5,9999,99999,9,999999999,0.0,999,999,99
2050,3,5,22,0,*?*?*?*?*?*?*?*?*?*?*?*?*?*?*?*?*?*?*?*?*?*?,3.2,1.9,91,102072,0,-0,295,0.0,-0.0,0.0,0,0,0,0,197,1.0,10,5,9999,99999,9,999999999,0.0,999,999,99
2050,3,5,23,0,*?*?*?*?*?*?*?*?*?*?*?*?*?*?*?*?*?*?*?*?*?*?,3.7,2.1,89,102072,0,-0,297,0.0,-0.0,0.0,0,0,0,0,198,0.5,10,5,9999,99999,9,999999999,0.0,999,999,99
2050,3,5,24,0,*?*?*?*?*?*?*?*?*?*?*?*?*?*?*?*?*?*?*?*?*?*?,4.9,2.3,83,102072,0,-0,302,0.0,-0.0,0.0,0,0,0,0,320,1.5,10,5,9999,99999,9,999999999,0.0,999,999,99
2050,3,6,1,0,*?*?*?*?*?*?*?*?*?*?*?*?*?*?*?*?*?*?*?*?*?*?,4.6,0.2,72,102361,0,-0,301,0.0,-0.0,0.0,0,0,0,0,200,0.5,10,5,9999,99999,9,999999999,0.0,999,999,99
2050,3,6,2,0,*?*?*?*?*?*?*?*?*?*?*?*?*?*?*?*?*?*?*?*?*?*?,4.9,-0.8,66,102361,0,-0,302,0.0,-0.0,0.0,0,0,0,0,200,0.5,10,5,9999,99999,9,999999999,0.0,999,999,99
2050,3,6,3,0,*?*?*?*?*?*?*?*?*?*?*?*?*?*?*?*?*?*?*?*?*?*?,5.0,-1.1,64,102361,0,-0,303,0.0,-0.0,0.0,0,0,0,0,200,0.5,10,5,9999,99999,9,999999999,0.0,999,999,99
2050,3,6,4,0,*?*?*?*?*?*?*?*?*?*?*?*?*?*?*?*?*?*?*?*?*?*?,4.5,-1.7,63,102361,0,-0,301,0.0,-0.0,0.0,0,0,0,0,200,1.0,10,5,9999,99999,9,999999999,0.0,999,999,99
2050,3,6,5,0,*?*?*?*?*?*?*?*?*?*?*?*?*?*?*?*?*?*?*?*?*?*?,4.2,-1.3,66,102361,0,-0,299,0.0,-0.0,0.0,0,0,0,0,200,1.0,10,5,9999,99999,9,999999999,0.0,999,999,99
2050,3,6,6,0,*?*?*?*?*?*?*?*?*?*?*?*?*?*?*?*?*?*?*?*?*?*?,3.9,-0.8,70,102361,0,-0,298,0.0,-0.0,0.0,0,0,0,0,200,0.5,10,5,9999,99999,9,999999999,0.0,999,999,99
2050,3,6,7,0,*?*?*?*?*?*?*?*?*?*?*?*?*?*?*?*?*?*?*?*?*?*?,4.6,-1.1,66,102361,130,1388,301,11.5,0.0,11.5,1394,-0,1395,454,198,1.5,10,5,9999,99999,9,999999999,0.0,999,999,99
2050,3,6,8,0,*?*?*?*?*?*?*?*?*?*?*?*?*?*?*?*?*?*?*?*?*?*?,5.3,-0.4,66,102361,342,1387,293,123.3,126.0,92.2,13441,10721,10626,2016,197,0.5,8,4,9999,99999,9,999999999,0.0,999,999,99
2050,3,6,9,0,*?*?*?*?*?*?*?*?*?*?*?*?*?*?*?*?*?*?*?*?*?*?,5.5,-0.0,67,102361,524,1389,305,89.5,0.0,89.5,10493,0,10525,3791,195,0.5,10,5,9999,99999,9,999999999,0.0,999,999,99
2050,3,6,10,0,*?*?*?*?*?*?*?*?*?*?*?*?*?*?*?*?*?*?*?*?*?*?,7.2,1.3,65,102361,663,1389,302,269.3,142.2,201.4,29390,14471,22725,4935,193,0.5,8,4,9999,99999,9,999999999,0.0,999,999,99
2050,3,6,11,0,*?*?*?*?*?*?*?*?*?*?*?*?*?*?*?*?*?*?*?*?*?*?,8.1,1.3,62,102361,749,1388,306,308.7,144.2,230.9,33741,14931,25938,5914,192,2.1,8,4,9999,99999,9,999999999,0.0,999,999,99
2050,3,6,12,0,*?*?*?*?*?*?*?*?*?*?*?*?*?*?*?*?*?*?*?*?*?*?,8.8,1.9,62,102361,778,1390,314,242.7,57.7,210.4,26720,5773,23719,6779,190,1.5,9,5,9999,99999,9,999999999,0.0,999,999,99
2050,3,6,13,0,*?*?*?*?*?*?*?*?*?*?*?*?*?*?*?*?*?*?*?*?*?*?,8.9,2.9,66,102361,746,1389,310,307.1,144.1,229.7,33561,14915,25806,5871,193,1.5,8,4,9999,99999,9,999999999,0.0,999,999,99
2050,3,6,14,0,*?*?*?*?*?*?*?*?*?*?*?*?*?*?*?*?*?*?*?*?*?*?,8.6,3.2,68,102361,656,1389,313,200.9,56.6,174.1,22088,5561,19635,5262,197,1.0,9,5,9999,99999,9,999999999,0.0,999,999,99
2050,3,6,15,0,*?*?*?*?*?*?*?*?*?*?*?*?*?*?*?*?*?*?*?*?*?*?,8.8,3.9,71,102361,514,1388,314,152.2,54.7,131.9,16712,5171,14887,3728,200,2.1,9,5,9999,99999,9,999999999,0.0,999,999,99
2050,3,6,16,0,*?*?*?*?*?*?*?*?*?*?*?*?*?*?*?*?*?*?*?*?*?*?,8.7,4.5,74,102361,331,1391,314,89.0,49.7,77.2,9765,4234,8733,2029,203,0.5,9,5,9999,99999,9,999999999,0.0,999,999,99
2050,3,6,17,0,*?*?*?*?*?*?*?*?*?*?*?*?*?*?*?*?*?*?*?*?*?*?,8.8,4.6,75,102361,117,1385,319,9.0,0.0,9.0,1100,-0,1100,357,207,1.5,10,5,9999,99999,9,999999999,0.0,999,999,99
2050,3,6,18,0,*?*?*?*?*?*?*?*?*?*?*?*?*?*?*?*?*?*?*?*?*?*?,7.8,2.9,71,102361,0,-0,314,0.0,-0.0,0.0,0,0,0,0,210,1.0,10,5,9999,99999,9,999999999,0.0,999,999,99
2050,3,6,19,0,*?*?*?*?*?*?*?*?*?*?*?*?*?*?*?*?*?*?*?*?*?*?,6.7,1.9,71,102361,0,-0,310,0.0,-0.0,0.0,0,0,0,0,208,1.0,10,5,9999,99999,9,999999999,0.0,999,999,99
2050,3,6,20,0,*?*?*?*?*?*?*?*?*?*?*?*?*?*?*?*?*?*?*?*?*?*?,6.0,1.9,74,102361,0,-0,307,0.0,-0.0,0.0,0,0,0,0,207,0.5,10,5,9999,99999,9,999999999,0.0,999,999,99
2050,3,6,21,0,*?*?*?*?*?*?*?*?*?*?*?*?*?*?*?*?*?*?*?*?*?*?,6.0,1.7,73,102361,0,-0,307,0.0,-0.0,0.0,0,0,0,0,205,0.0,10,5,9999,99999,9,999999999,0.0,999,999,99
2050,3,6,22,0,*?*?*?*?*?*?*?*?*?*?*?*?*?*?*?*?*?*?*?*?*?*?,5.8,1.7,74,102361,0,-0,306,0.0,-0.0,0.0,0,0,0,0,203,1.0,10,5,9999,99999,9,999999999,0.0,999,999,99
2050,3,6,23,0,*?*?*?*?*?*?*?*?*?*?*?*?*?*?*?*?*?*?*?*?*?*?,5.6,1.7,75,102361,0,-0,305,0.0,-0.0,0.0,0,0,0,0,202,0.5,10,5,9999,99999,9,999999999,0.0,999,999,99
2050,3,6,24,0,*?*?*?*?*?*?*?*?*?*?*?*?*?*?*?*?*?*?*?*?*?*?,4.2,1.0,80,102361,0,-0,299,0.0,-0.0,0.0,0,0,0,0,200,1.5,10,5,9999,99999,9,999999999,0.0,999,999,99
2050,3,7,1,0,*?*?*?*?*?*?*?*?*?*?*?*?*?*?*?*?*?*?*?*?*?*?,5.5,2.1,77,102350,0,-0,304,0.0,-0.0,0.0,0,0,0,0,203,0.5,10,5,9999,99999,9,999999999,0.0,999,999,99
2050,3,7,2,0,*?*?*?*?*?*?*?*?*?*?*?*?*?*?*?*?*?*?*?*?*?*?,5.6,2.3,78,102350,0,-0,305,0.0,-0.0,0.0,0,0,0,0,207,0.5,10,5,9999,99999,9,999999999,0.0,999,999,99
2050,3,7,3,0,*?*?*?*?*?*?*?*?*?*?*?*?*?*?*?*?*?*?*?*?*?*?,5.4,1.9,77,102350,0,-0,304,0.0,-0.0,0.0,0,0,0,0,210,0.5,10,5,9999,99999,9,999999999,0.0,999,999,99
2050,3,7,4,0,*?*?*?*?*?*?*?*?*?*?*?*?*?*?*?*?*?*?*?*?*?*?,5.6,1.5,74,102350,0,-0,305,0.0,-0.0,0.0,0,0,0,0,213,1.0,10,5,9999,99999,9,999999999,0.0,999,999,99
2050,3,7,5,0,*?*?*?*?*?*?*?*?*?*?*?*?*?*?*?*?*?*?*?*?*?*?,5.0,0.4,71,102350,0,-0,303,0.0,-0.0,0.0,0,0,0,0,217,1.0,10,5,9999,99999,9,999999999,0.0,999,999,99
2050,3,7,6,0,*?*?*?*?*?*?*?*?*?*?*?*?*?*?*?*?*?*?*?*?*?*?,4.8,0.2,71,102350,0,-0,302,0.0,-0.0,0.0,0,0,0,0,220,0.5,10,5,9999,99999,9,999999999,0.0,999,999,99
2050,3,7,7,0,*?*?*?*?*?*?*?*?*?*?*?*?*?*?*?*?*?*?*?*?*?*?,4.5,-0.0,71,102350,138,1385,280,39.8,178.8,21.9,4118,10140,3474,405,223,1.5,6,3,9999,99999,9,999999999,0.0,999,999,99
2050,3,7,8,0,*?*?*?*?*?*?*?*?*?*?*?*?*?*?*?*?*?*?*?*?*?*?,5.7,0.8,70,102350,350,1386,290,150.1,212.3,96.5,15863,17816,11293,1889,227,0.5,7,4,9999,99999,9,999999999,0.0,999,999,99
2050,3,7,9,0,*?*?*?*?*?*?*?*?*?*?*?*?*?*?*?*?*?*?*?*?*?*?,6.8,1.7,69,102350,532,1388,285,293.2,401.6,139.3,30545,38040,17263,2726,230,0.5,5,3,9999,99999,9,999999999,0.0,999,999,99
2050,3,7,10,0,*?*?*?*?*?*?*?*?*?*?*?*?*?*?*?*?*?*?*?*?*?*?,8.2,2.3,65,102350,671,1389,311,206.0,56.7,178.6,22662,5593,20141,5439,233,0.5,9,5,9999,99999,9,999999999,0.0,999,999,99
2050,3,7,11,0,*?*?*?*?*?*?*?*?*?*?*?*?*?*?*?*?*?*?*?*?*?*?,9.1,2.3,61,102350,757,1388,310,312.3,144.4,233.6,34145,14968,26234,6011,237,2.1,8,4,9999,99999,9,999999999,0.0,999,999,99
2050,3,7,12,0,*?*?*?*?*?*?*?*?*?*?*?*?*?*?*?*?*?*?*?*?*?*?,9.9,1.9,56,102350,785,1388,303,426.2,337.6,235.2,45805,35622,26179,5633,240,1.5,6,3,9999,99999,9,999999999,0.0,999,999,99
2050,3,7,13,0,*?*?*?*?*?*?*?*?*?*?*?*?*?*?*?*?*?*?*?*?*?*?,10.1,1.7,55,102350,753,1388,304,407.0,336.2,224.7,43680,35270,25088,5260,202,1.5,6,3,9999,99999,9,999999999,0.0,999,999,99
2050,3,7,14,0,*?*?*?*?*?*?*?*?*?*?*?*?*?*?*?*?*?*?*?*?*?*?,9.7,1.7,57,102350,663,1389,302,353.2,331.4,195.0,37762,34043,21992,4321,163,1.0,6,3,9999,99999,9,999999999,0.0,999,999,99
2050,3,7,15,0,*?*?*?*?*?*?*?*?*?*?*?*?*?*?*?*?*?*?*?*?*?*?,10.0,2.9,60,102350,521,1388,305,268.5,320.4,148.2,28553,31101,17000,3069,125,2.1,6,3,9999,99999,9,999999999,0.0,999,999,99
2050,3,7,16,0,*?*?*?*?*?*?*?*?*?*?*?*?*?*?*?*?*?*?*?*?*?*?,9.9,1.9,56,102350,337,1388,303,158.6,292.5,87.5,16395,23794,11168,1625,87,0.5,6,3,9999,99999,9,999999999,0.0,999,999,99
2050,3,7,17,0,*?*?*?*?*?*?*?*?*?*?*?*?*?*?*?*?*?*?*?*?*?*?,10.0,2.5,58,102350,124,1391,319,17.9,26.7,15.5,2043,1409,1916,322,48,1.5,9,5,9999,99999,9,999999999,0.0,999,999,99
2050,3,7,18,0,*?*?*?*?*?*?*?*?*?*?*?*?*?*?*?*?*?*?*?*?*?*?,8.1,2.9,69,102350,0,-0,316,0.0,-0.0,0.0,0,0,0,0,10,1.0,10,5,9999,99999,9,999999999,0.0,999,999,99
2050,3,7,19,0,*?*?*?*?*?*?*?*?*?*?*?*?*?*?*?*?*?*?*?*?*?*?,7.9,2.3,66,102350,0,-0,315,0.0,-0.0,0.0,0,0,0,0,32,1.0,10,5,9999,99999,9,999999999,0.0,999,999,99
2050,3,7,20,0,*?*?*?*?*?*?*?*?*?*?*?*?*?*?*?*?*?*?*?*?*?*?,7.0,2.1,70,102350,0,-0,311,0.0,-0.0,0.0,0,0,0,0,53,0.5,10,5,9999,99999,9,999999999,0.0,999,999,99
2050,3,7,21,0,*?*?*?*?*?*?*?*?*?*?*?*?*?*?*?*?*?*?*?*?*?*?,7.5,1.5,65,102350,0,-0,313,0.0,-0.0,0.0,0,0,0,0,75,0.0,10,5,9999,99999,9,999999999,0.0,999,999,99
2050,3,7,22,0,*?*?*?*?*?*?*?*?*?*?*?*?*?*?*?*?*?*?*?*?*?*?,6.5,1.3,68,102350,0,-0,309,0.0,-0.0,0.0,0,0,0,0,97,1.0,10,5,9999,99999,9,999999999,0.0,999,999,99
2050,3,7,23,0,*?*?*?*?*?*?*?*?*?*?*?*?*?*?*?*?*?*?*?*?*?*?,6.3,1.3,69,102350,0,-0,308,0.0,-0.0,0.0,0,0,0,0,118,0.5,10,5,9999,99999,9,999999999,0.0,999,999,99
2050,3,7,24,0,*?*?*?*?*?*?*?*?*?*?*?*?*?*?*?*?*?*?*?*?*?*?,5.3,1.9,77,102350,0,-0,304,0.0,-0.0,0.0,0,0,0,0,200,1.5,10,5,9999,99999,9,999999999,0.0,999,999,99
2050,3,8,1,0,*?*?*?*?*?*?*?*?*?*?*?*?*?*?*?*?*?*?*?*?*?*?,6.0,0.6,69,102227,0,-0,307,0.0,-0.0,0.0,0,0,0,0,140,0.5,10,5,9999,99999,9,999999999,0.0,999,999,99
2050,3,8,2,0,*?*?*?*?*?*?*?*?*?*?*?*?*?*?*?*?*?*?*?*?*?*?,5.8,0.4,69,102227,0,-0,306,0.0,-0.0,0.0,0,0,0,0,140,0.5,10,5,9999,99999,9,999999999,0.0,999,999,99
2050,3,8,3,0,*?*?*?*?*?*?*?*?*?*?*?*?*?*?*?*?*?*?*?*?*?*?,6.4,0.4,66,102227,0,-0,309,0.0,-0.0,0.0,0,0,0,0,140,0.5,10,5,9999,99999,9,999999999,0.0,999,999,99
2050,3,8,4,0,*?*?*?*?*?*?*?*?*?*?*?*?*?*?*?*?*?*?*?*?*?*?,5.3,-0.6,65,102227,0,-0,304,0.0,-0.0,0.0,0,0,0,0,140,1.0,10,5,9999,99999,9,999999999,0.0,999,999,99
2050,3,8,5,0,*?*?*?*?*?*?*?*?*?*?*?*?*?*?*?*?*?*?*?*?*?*?,5.2,-0.4,66,102227,0,-0,304,0.0,-0.0,0.0,0,0,0,0,140,1.0,10,5,9999,99999,9,999999999,0.0,999,999,99
2050,3,8,6,0,*?*?*?*?*?*?*?*?*?*?*?*?*?*?*?*?*?*?*?*?*?*?,5.1,-1.1,63,102227,0,-0,303,0.0,-0.0,0.0,0,0,0,0,140,0.5,10,5,9999,99999,9,999999999,0.0,999,999,99
2050,3,8,7,0,*?*?*?*?*?*?*?*?*?*?*?*?*?*?*?*?*?*?*?*?*?*?,5.7,-0.4,64,102227,147,1392,295,34.1,81.4,25.5,3711,4095,3223,438,142,1.5,8,4,9999,99999,9,999999999,0.0,999,999,99
2050,3,8,8,0,*?*?*?*?*?*?*?*?*?*?*?*?*?*?*?*?*?*?*?*?*?*?,6.2,-0.4,62,102227,359,1389,303,98.7,50.8,85.6,10834,4427,9682,2272,143,0.5,9,5,9999,99999,9,999999999,0.0,999,999,99
2050,3,8,9,0,*?*?*?*?*?*?*?*?*?*?*?*?*?*?*?*?*?*?*?*?*?*?,7.3,1.3,65,102227,540,1387,302,213.6,138.3,159.8,23270,13523,18141,3720,145,0.5,8,4,9999,99999,9,999999999,0.0,999,999,99
2050,3,8,10,0,*?*?*?*?*?*?*?*?*?*?*?*?*?*?*?*?*?*?*?*?*?*?,9.2,1.9,60,102227,679,1389,316,208.9,56.8,181.1,22972,5609,20415,5536,147,0.5,9,5,9999,99999,9,999999999,0.0,999,999,99
2050,3,8,11,0,*?*?*?*?*?*?*?*?*?*?*?*?*?*?*?*?*?*?*?*?*?*?,10.1,1.7,56,102227,765,1388,320,238.5,57.6,206.8,26252,5756,23306,6615,148,2.1,9,5,9999,99999,9,999999999,0.0,999,999,99
2050,3,8,12,0,*?*?*?*?*?*?*?*?*?*?*?*?*?*?*?*?*?*?*?*?*?*?,11.0,2.1,54,102227,792,1387,319,328.7,145.0,245.8,35952,15117,27557,6461,150,1.5,8,4,9999,99999,9,999999999,0.0,999,999,99
2050,3,8,13,0,*?*?*?*?*?*?*?*?*?*?*?*?*?*?*?*?*?*?*?*?*?*?,11.2,1.5,51,102227,760,1388,325,236.9,57.5,205.4,26078,5749,23152,6555,148,1.5,9,5,9999,99999,9,999999999,0.0,999,999,99
2050,3,8,14,0,*?*?*?*?*?*?*?*?*?*?*?*?*?*?*?*?*?*?*?*?*?*?,11.1,1.9,53,102227,670,1388,330,118.5,0.0,118.5,13992,0,14041,5275,147,1.0,10,5,9999,99999,9,999999999,0.0,999,999,99
2050,3,8,15,0,*?*?*?*?*?*?*?*?*?*?*?*?*?*?*?*?*?*?*?*?*?*?,11.3,1.9,52,102227,528,1388,331,90.3,0.0,90.3,10592,0,10624,3831,145,2.1,10,5,9999,99999,9,999999999,0.0,999,999,99
2050,3,8,16,0,*?*?*?*?*?*?*?*?*?*?*?*?*?*?*?*?*?*?*?*?*?*?,11.1,2.5,55,102227,344,1389,324,93.6,50.3,81.2,10270,4328,9181,2143,143,0.5,9,5,9999,99999,9,999999999,0.0,999,999,99
2050,3,8,17,0,*?*?*?*?*?*?*?*?*?*?*?*?*?*?*?*?*?*?*?*?*?*?,10.8,2.7,57,102227,130,1386,323,20.1,28.5,17.4,2287,1546,2142,362,142,1.5,9,5,9999,99999,9,999999999,0.0,999,999,99
2050,3,8,18,0,*?*?*?*?*?*?*?*?*?*?*?*?*?*?*?*?*?*?*?*?*?*?,9.6,3.6,66,102227,0,-0,323,0.0,-0.0,0.0,0,0,0,0,140,1.0,10,5,9999,99999,9,999999999,0.0,999,999,99
2050,3,8,19,0,*?*?*?*?*?*?*?*?*?*?*?*?*?*?*?*?*?*?*?*?*?*?,8.9,3.6,69,102227,0,-0,319,0.0,-0.0,0.0,0,0,0,0,145,1.0,10,5,9999,99999,9,999999999,0.0,999,999,99
2050,3,8,20,0,*?*?*?*?*?*?*?*?*?*?*?*?*?*?*?*?*?*?*?*?*?*?,8.9,3.4,68,102227,0,-0,319,0.0,-0.0,0.0,0,0,0,0,150,0.5,10,5,9999,99999,9,999999999,0.0,999,999,99
2050,3,8,21,0,*?*?*?*?*?*?*?*?*?*?*?*?*?*?*?*?*?*?*?*?*?*?,7.6,3.2,73,102227,0,-0,314,0.0,-0.0,0.0,0,0,0,0,155,0.0,10,5,9999,99999,9,999999999,0.0,999,999,99
2050,3,8,22,0,*?*?*?*?*?*?*?*?*?*?*?*?*?*?*?*?*?*?*?*?*?*?,7.1,2.5,72,102227,0,-0,311,0.0,-0.0,0.0,0,0,0,0,160,1.0,10,5,9999,99999,9,999999999,0.0,999,999,99
2050,3,8,23,0,*?*?*?*?*?*?*?*?*?*?*?*?*?*?*?*?*?*?*?*?*?*?,7.1,2.5,72,102227,0,-0,311,0.0,-0.0,0.0,0,0,0,0,165,0.5,10,5,9999,99999,9,999999999,0.0,999,999,99
2050,3,8,24,0,*?*?*?*?*?*?*?*?*?*?*?*?*?*?*?*?*?*?*?*?*?*?,6.1,1.0,69,102227,0,-0,307,0.0,-0.0,0.0,0,0,0,0,140,1.5,10,5,9999,99999,9,999999999,0.0,999,999,99
2050,3,9,1,0,*?*?*?*?*?*?*?*?*?*?*?*?*?*?*?*?*?*?*?*?*?*?,6.4,6.2,100,102079,0,-0,308,0.0,-0.0,0.0,0,0,0,0,165,0.5,10,5,9999,99999,9,999999999,0.0,999,999,99
2050,3,9,2,0,*?*?*?*?*?*?*?*?*?*?*?*?*?*?*?*?*?*?*?*?*?*?,5.9,5.9,100,102079,0,-0,306,0.0,-0.0,0.0,0,0,0,0,160,0.5,10,5,9999,99999,9,999999999,0.0,999,999,99
2050,3,9,3,0,*?*?*?*?*?*?*?*?*?*?*?*?*?*?*?*?*?*?*?*?*?*?,5.7,5.6,100,102079,0,-0,305,0.0,-0.0,0.0,0,0,0,0,155,0.5,10,5,9999,99999,9,999999999,0.0,999,999,99
2050,3,9,4,0,*?*?*?*?*?*?*?*?*?*?*?*?*?*?*?*?*?*?*?*?*?*?,5.5,5.5,100,102079,0,-0,304,0.0,-0.0,0.0,0,0,0,0,150,1.0,10,5,9999,99999,9,999999999,0.0,999,999,99
2050,3,9,5,0,*?*?*?*?*?*?*?*?*?*?*?*?*?*?*?*?*?*?*?*?*?*?,5.7,5.8,100,102079,0,-0,305,0.0,-0.0,0.0,0,0,0,0,145,1.0,10,5,9999,99999,9,999999999,0.0,999,999,99
2050,3,9,6,0,*?*?*?*?*?*?*?*?*?*?*?*?*?*?*?*?*?*?*?*?*?*?,6.0,5.9,100,102079,0,-0,306,0.0,-0.0,0.0,0,0,0,0,140,0.5,10,5,9999,99999,9,999999999,0.0,999,999,99
2050,3,9,7,0,*?*?*?*?*?*?*?*?*?*?*?*?*?*?*?*?*?*?*?*?*?*?,6.0,5.9,100,102079,155,1389,306,16.5,0.0,16.5,1961,-0,1962,641,137,1.5,10,5,9999,99999,9,999999999,0.0,999,999,99
2050,3,9,8,0,*?*?*?*?*?*?*?*?*?*?*?*?*?*?*?*?*?*?*?*?*?*?,5.7,5.8,100,102079,367,1388,305,58.5,0.0,58.5,6821,0,6838,2349,133,0.5,10,5,9999,99999,9,999999999,0.0,999,999,99
2050,3,9,9,0,*?*?*?*?*?*?*?*?*?*?*?*?*?*?*?*?*?*?*?*?*?*?,6.4,6.1,100,102079,548,1387,308,94.4,0.0,94.4,11081,0,11115,4033,130,0.5,10,5,9999,99999,9,999999999,0.0,999,999,99
2050,3,9,10,0,*?*?*?*?*?*?*?*?*?*?*?*?*?*?*?*?*?*?*?*?*?*?,6.7,6.4,100,102079,686,1386,309,121.8,0.0,121.8,14400,0,14452,5453,127,0.5,10,5,9999,99999,9,999999999,0.0,999,999,99
2050,3,9,11,0,*?*?*?*?*?*?*?*?*?*?*?*?*?*?*?*?*?*?*?*?*?*?,7.5,6.1,94,102079,772,1387,313,138.9,0.0,138.9,16493,0,16556,6387,123,2.1,10,5,9999,99999,9,999999999,0.0,999,999,99
2050,3,9,12,0,*?*?*?*?*?*?*?*?*?*?*?*?*?*?*?*?*?*?*?*?*?*?,7.7,6.1,94,102079,800,1387,313,144.3,0.0,144.3,17169,0,17237,6694,120,1.5,10,5,9999,99999,9,999999999,0.0,999,999,99
2050,3,9,13,0,*?*?*?*?*?*?*?*?*?*?*?*?*?*?*?*?*?*?*?*?*?*?,7.3,4.8,88,102079,767,1387,312,137.9,0.0,137.9,16369,0,16432,6331,100,1.5,10,5,9999,99999,9,999999999,0.0,999,999,99
2050,3,9,14,0,*?*?*?*?*?*?*?*?*?*?*?*?*?*?*?*?*?*?*?*?*?*?,7.3,4.5,86,102079,677,1388,312,119.9,0.0,119.9,14165,0,14216,5351,80,1.0,10,5,9999,99999,9,999999999,0.0,999,999,99
2050,3,9,15,0,*?*?*?*?*?*?*?*?*?*?*?*?*?*?*?*?*?*?*?*?*?*?,7.8,5.8,91,102079,534,1386,314,91.7,0.0,91.7,10755,0,10788,3898,60,2.1,10,5,9999,99999,9,999999999,0.0,999,999,99
2050,3,9,16,0,*?*?*?*?*?*?*?*?*?*?*?*?*?*?*?*?*?*?*?*?*?*?,7.8,5.6,90,102079,350,1386,314,55.2,0.0,55.2,6436,0,6451,2205,40,0.5,10,5,9999,99999,9,999999999,0.0,999,999,99
2050,3,9,17,0,*?*?*?*?*?*?*?*?*?*?*?*?*?*?*?*?*?*?*?*?*?*?,7.6,6.7,98,102079,137,1392,313,12.9,0.0,12.9,1545,-0,1546,504,20,1.5,10,5,9999,99999,9,999999999,0.0,999,999,99
2050,3,9,18,0,*?*?*?*?*?*?*?*?*?*?*?*?*?*?*?*?*?*?*?*?*?*?,7.3,6.4,99,102079,0,-0,312,0.0,-0.0,0.0,0,0,0,0,0,1.0,10,5,9999,99999,9,999999999,0.0,999,999,99
2050,3,9,19,0,*?*?*?*?*?*?*?*?*?*?*?*?*?*?*?*?*?*?*?*?*?*?,7.1,6.4,99,102079,0,-0,311,0.0,-0.0,0.0,0,0,0,0,13,1.0,10,5,9999,99999,9,999999999,0.0,999,999,99
2050,3,9,20,0,*?*?*?*?*?*?*?*?*?*?*?*?*?*?*?*?*?*?*?*?*?*?,7.1,5.5,93,102079,0,-0,311,0.0,-0.0,0.0,0,0,0,0,27,0.5,10,5,9999,99999,9,999999999,0.0,999,999,99
2050,3,9,21,0,*?*?*?*?*?*?*?*?*?*?*?*?*?*?*?*?*?*?*?*?*?*?,7.1,5.5,94,102079,0,-0,311,0.0,-0.0,0.0,0,0,0,0,40,0.0,10,5,9999,99999,9,999999999,0.0,999,999,99
2050,3,9,22,0,*?*?*?*?*?*?*?*?*?*?*?*?*?*?*?*?*?*?*?*?*?*?,6.3,4.6,94,102079,0,-0,308,0.0,-0.0,0.0,0,0,0,0,53,1.0,10,5,9999,99999,9,999999999,0.0,999,999,99
2050,3,9,23,0,*?*?*?*?*?*?*?*?*?*?*?*?*?*?*?*?*?*?*?*?*?*?,6.1,5.1,97,102079,0,-0,307,0.0,-0.0,0.0,0,0,0,0,67,0.5,10,5,9999,99999,9,999999999,0.0,999,999,99
2050,3,9,24,0,*?*?*?*?*?*?*?*?*?*?*?*?*?*?*?*?*?*?*?*?*?*?,7.2,4.5,86,102079,0,-0,312,0.0,-0.0,0.0,0,0,0,0,170,1.5,10,5,9999,99999,9,999999999,0.0,999,999,99
2050,3,10,1,0,*?*?*?*?*?*?*?*?*?*?*?*?*?*?*?*?*?*?*?*?*?*?,5.4,3.6,87,102743,0,-0,304,0.0,-0.0,0.0,0,0,0,0,127,0.5,10,5,9999,99999,9,999999999,0.0,999,999,99
2050,3,10,2,0,*?*?*?*?*?*?*?*?*?*?*?*?*?*?*?*?*?*?*?*?*?*?,5.0,2.7,84,102743,0,-0,302,0.0,-0.0,0.0,0,0,0,0,173,0.5,10,5,9999,99999,9,999999999,0.0,999,999,99
2050,3,10,3,0,*?*?*?*?*?*?*?*?*?*?*?*?*?*?*?*?*?*?*?*?*?*?,4.7,2.9,87,102743,0,-0,301,0.0,-0.0,0.0,0,0,0,0,220,0.5,10,5,9999,99999,9,999999999,0.0,999,999,99
2050,3,10,4,0,*?*?*?*?*?*?*?*?*?*?*?*?*?*?*?*?*?*?*?*?*?*?,4.3,2.3,87,102743,0,-0,299,0.0,-0.0,0.0,0,0,0,0,267,1.0,10,5,9999,99999,9,999999999,0.0,999,999,99
2050,3,10,5,0,*?*?*?*?*?*?*?*?*?*?*?*?*?*?*?*?*?*?*?*?*?*?,4.4,2.3,85,102743,0,-0,300,0.0,-0.0,0.0,0,0,0,0,313,1.0,10,5,9999,99999,9,999999999,0.0,999,999,99
2050,3,10,6,0,*?*?*?*?*?*?*?*?*?*?*?*?*?*?*?*?*?*?*?*?*?*?,4.2,2.7,90,102743,0,-0,299,0.0,-0.0,0.0,0,0,0,0,360,0.5,10,5,9999,99999,9,999999999,0.0,999,999,99
2050,3,10,7,0,*?*?*?*?*?*?*?*?*?*?*?*?*?*?*?*?*?*?*?*?*?*?,4.0,1.7,84,102743,163,1386,293,31.5,35.6,27.3,3528,2168,3289,571,335,1.5,9,5,9999,99999,9,999999999,0.0,999,999,99
2050,3,10,8,0,*?*?*?*?*?*?*?*?*?*?*?*?*?*?*?*?*?*?*?*?*?*?,5.1,3.2,87,102743,375,1386,261,207.3,531.3,63.7,21472,45442,9430,1187,310,0.5,1,0,9999,99999,9,999999999,0.0,999,999,99
2050,3,10,9,0,*?*?*?*?*?*?*?*?*?*?*?*?*?*?*?*?*?*?*?*?*?*?,6.2,2.5,76,102743,556,1386,298,221.1,138.9,165.4,24096,13677,18764,3875,285,0.5,8,4,9999,99999,9,999999999,0.0,999,999,99
2050,3,10,10,0,*?*?*?*?*?*?*?*?*?*?*?*?*?*?*?*?*?*?*?*?*?*?,7.8,3.4,73,102743,694,1386,291,397.1,416.3,188.6,41526,41613,22697,4023,260,0.5,5,3,9999,99999,9,999999999,0.0,999,999,99
2050,3,10,11,0,*?*?*?*?*?*?*?*?*?*?*?*?*?*?*?*?*?*?*?*?*?*?,9.0,4.6,74,102743,780,1387,288,478.5,541.9,173.7,51291,55205,21477,3868,235,2.1,3,2,9999,99999,9,999999999,0.0,999,999,99
2050,3,10,12,0,*?*?*?*?*?*?*?*?*?*?*?*?*?*?*?*?*?*?*?*?*?*?,9.4,4.3,70,102743,807,1386,294,487.1,491.9,200.7,51685,50234,24193,4625,210,1.5,4,2,9999,99999,9,999999999,0.0,999,999,99
2050,3,10,13,0,*?*?*?*?*?*?*?*?*?*?*?*?*?*?*?*?*?*?*?*?*?*?,9.6,3.4,65,102743,774,1386,303,420.4,337.2,232.0,45158,35519,25846,5520,187,1.5,6,3,9999,99999,9,999999999,0.0,999,999,99
2050,3,10,14,0,*?*?*?*?*?*?*?*?*?*?*?*?*?*?*?*?*?*?*?*?*?*?,9.4,3.4,66,102743,683,1385,297,390.2,415.6,185.4,40794,41435,22343,3927,163,1.0,5,3,9999,99999,9,999999999,0.0,999,999,99
2050,3,10,15,0,*?*?*?*?*?*?*?*?*?*?*?*?*?*?*?*?*?*?*?*?*?*?,9.4,4.3,70,102743,541,1386,303,280.9,322.4,155.0,29888,31630,17736,3240,140,2.1,6,3,9999,99999,9,999999999,0.0,999,999,99
2050,3,10,16,0,*?*?*?*?*?*?*?*?*?*?*?*?*?*?*?*?*?*?*?*?*?*?,9.4,4.8,73,102743,357,1388,308,153.7,213.3,98.9,16245,18052,11552,1939,117,0.5,7,4,9999,99999,9,999999999,0.0,999,999,99
2050,3,10,17,0,*?*?*?*?*?*?*?*?*?*?*?*?*?*?*?*?*?*?*?*?*?*?,9.2,4.3,71,102743,143,1387,316,24.5,31.7,21.3,2773,1802,2592,443,93,1.5,9,5,9999,99999,9,999999999,0.0,999,999,99
2050,3,10,18,0,*?*?*?*?*?*?*?*?*?*?*?*?*?*?*?*?*?*?*?*?*?*?,8.7,4.1,73,102743,0,-0,318,0.0,-0.0,0.0,0,0,0,0,70,1.0,10,5,9999,99999,9,999999999,0.0,999,999,99
2050,3,10,19,0,*?*?*?*?*?*?*?*?*?*?*?*?*?*?*?*?*?*?*?*?*?*?,7.2,4.1,80,102743,0,-0,312,0.0,-0.0,0.0,0,0,0,0,70,1.0,10,5,9999,99999,9,999999999,0.0,999,999,99
2050,3,10,20,0,*?*?*?*?*?*?*?*?*?*?*?*?*?*?*?*?*?*?*?*?*?*?,6.5,4.6,87,102743,0,-0,308,0.0,-0.0,0.0,0,0,0,0,70,0.5,10,5,9999,99999,9,999999999,0.0,999,999,99
2050,3,10,21,0,*?*?*?*?*?*?*?*?*?*?*?*?*?*?*?*?*?*?*?*?*?*?,6.2,3.9,85,102743,0,-0,307,0.0,-0.0,0.0,0,0,0,0,70,0.0,10,5,9999,99999,9,999999999,0.0,999,999,99
2050,3,10,22,0,*?*?*?*?*?*?*?*?*?*?*?*?*?*?*?*?*?*?*?*?*?*?,6.0,4.6,90,102743,0,-0,306,0.0,-0.0,0.0,0,0,0,0,70,1.0,10,5,9999,99999,9,999999999,0.0,999,999,99
2050,3,10,23,0,*?*?*?*?*?*?*?*?*?*?*?*?*?*?*?*?*?*?*?*?*?*?,5.9,4.5,90,102743,0,-0,306,0.0,-0.0,0.0,0,0,0,0,70,0.5,10,5,9999,99999,9,999999999,0.0,999,999,99
2050,3,10,24,0,*?*?*?*?*?*?*?*?*?*?*?*?*?*?*?*?*?*?*?*?*?*?,5.9,4.3,89,102743,0,-0,306,0.0,-0.0,0.0,0,0,0,0,80,1.5,10,5,9999,99999,9,999999999,0.0,999,999,99
2050,3,11,1,0,*?*?*?*?*?*?*?*?*?*?*?*?*?*?*?*?*?*?*?*?*?*?,5.8,4.6,91,103223,0,-0,305,0.0,-0.0,0.0,0,0,0,0,70,0.5,10,5,9999,99999,9,999999999,0.0,999,999,99
2050,3,11,2,0,*?*?*?*?*?*?*?*?*?*?*?*?*?*?*?*?*?*?*?*?*?*?,5.7,4.6,92,103223,0,-0,305,0.0,-0.0,0.0,0,0,0,0,70,0.5,10,5,9999,99999,9,999999999,0.0,999,999,99
2050,3,11,3,0,*?*?*?*?*?*?*?*?*?*?*?*?*?*?*?*?*?*?*?*?*?*?,5.9,4.3,89,103223,0,-0,306,0.0,-0.0,0.0,0,0,0,0,70,0.5,10,5,9999,99999,9,999999999,0.0,999,999,99
2050,3,11,4,0,*?*?*?*?*?*?*?*?*?*?*?*?*?*?*?*?*?*?*?*?*?*?,5.4,4.3,91,103223,0,-0,304,0.0,-0.0,0.0,0,0,0,0,70,1.0,10,5,9999,99999,9,999999999,0.0,999,999,99
2050,3,11,5,0,*?*?*?*?*?*?*?*?*?*?*?*?*?*?*?*?*?*?*?*?*?*?,5.0,3.6,89,103223,0,-0,302,0.0,-0.0,0.0,0,0,0,0,70,1.0,10,5,9999,99999,9,999999999,0.0,999,999,99
2050,3,11,6,0,*?*?*?*?*?*?*?*?*?*?*?*?*?*?*?*?*?*?*?*?*?*?,4.6,2.7,86,103223,0,-0,300,0.0,-0.0,0.0,0,0,0,0,70,0.5,10,5,9999,99999,9,999999999,0.0,999,999,99
2050,3,11,7,0,*?*?*?*?*?*?*?*?*?*?*?*?*?*?*?*?*?*?*?*?*?*?,4.2,2.9,90,103223,171,1383,294,34.4,37.0,29.8,3842,2308,3578,624,73,1.5,9,5,9999,99999,9,999999999,0.0,999,999,99
2050,3,11,8,0,*?*?*?*?*?*?*?*?*?*?*?*?*?*?*?*?*?*?*?*?*?*?,6.3,4.8,89,103223,383,1385,307,61.8,0.0,61.8,7209,0,7226,2494,77,0.5,10,5,9999,99999,9,999999999,0.0,999,999,99
2050,3,11,9,0,*?*?*?*?*?*?*?*?*?*?*?*?*?*?*?*?*?*?*?*?*?*?,8.3,6.6,88,103223,564,1385,312,169.8,55.5,147.2,18651,5336,16600,4255,80,0.5,9,5,9999,99999,9,999999999,0.0,999,999,99
2050,3,11,10,0,*?*?*?*?*?*?*?*?*?*?*?*?*?*?*?*?*?*?*?*?*?*?,10.4,8.0,84,103223,702,1386,321,217.3,57.0,188.4,23903,5655,21235,5830,83,0.5,9,5,9999,99999,9,999999999,0.0,999,999,99
2050,3,11,11,0,*?*?*?*?*?*?*?*?*?*?*?*?*?*?*?*?*?*?*?*?*?*?,12.4,8.4,76,103223,787,1385,331,246.7,57.7,213.9,27163,5790,24106,6932,87,2.1,9,5,9999,99999,9,999999999,0.0,999,999,99
2050,3,11,12,0,*?*?*?*?*?*?*?*?*?*?*?*?*?*?*?*?*?*?*?*?*?*?,13.2,7.0,65,103223,814,1385,334,256.0,57.9,222.0,28196,5825,25016,7306,90,1.5,9,5,9999,99999,9,999999999,0.0,999,999,99
2050,3,11,13,0,*?*?*?*?*?*?*?*?*?*?*?*?*?*?*?*?*?*?*?*?*?*?,13.5,5.9,60,103223,781,1385,336,244.6,57.7,212.1,26937,5773,23911,6849,87,1.5,9,5,9999,99999,9,999999999,0.4,999,999,99
2050,3,11,14,0,*?*?*?*?*?*?*?*?*?*?*?*?*?*?*?*?*?*?*?*?*?*?,13.6,3.6,50,103223,690,1385,336,213.2,56.9,184.9,23469,5618,20857,5686,83,1.0,9,5,9999,99999,9,999999999,0.8,999,999,99
2050,3,11,15,0,*?*?*?*?*?*?*?*?*?*?*?*?*?*?*?*?*?*?*?*?*?*?,13.5,3.8,51,103223,548,1387,336,164.1,55.2,142.2,18043,5257,16070,4082,80,2.1,9,5,9999,99999,9,999999999,1.5,999,999,99
2050,3,11,16,0,*?*?*?*?*?*?*?*?*?*?*?*?*?*?*?*?*?*?*?*?*?*?,13.2,3.4,51,103223,363,1385,334,100.5,51.0,87.1,11030,4443,9857,2315,77,0.5,9,5,9999,99999,9,999999999,0.9,999,999,99
2050,3,11,17,0,*?*?*?*?*?*?*?*?*?*?*?*?*?*?*?*?*?*?*?*?*?*?,12.6,2.9,51,103223,149,1383,331,26.8,33.0,23.2,3015,1910,2820,484,73,1.5,9,5,9999,99999,9,999999999,0.8,999,999,99
2050,3,11,18,0,*?*?*?*?*?*?*?*?*?*?*?*?*?*?*?*?*?*?*?*?*?*?,11.3,4.3,62,103223,0,-0,330,0.0,-0.0,0.0,0,0,0,0,70,1.0,10,5,9999,99999,9,999999999,0.8,999,999,99
2050,3,11,19,0,*?*?*?*?*?*?*?*?*?*?*?*?*?*?*?*?*?*?*?*?*?*?,9.8,3.6,65,103223,0,-0,323,0.0,-0.0,0.0,0,0,0,0,110,1.0,10,5,9999,99999,9,999999999,0.4,999,999,99
2050,3,11,20,0,*?*?*?*?*?*?*?*?*?*?*?*?*?*?*?*?*?*?*?*?*?*?,9.1,4.6,73,103223,0,-0,320,0.0,-0.0,0.0,0,0,0,0,150,0.5,10,5,9999,99999,9,999999999,0.1,999,999,99
2050,3,11,21,0,*?*?*?*?*?*?*?*?*?*?*?*?*?*?*?*?*?*?*?*?*?*?,8.1,4.6,78,103223,0,-0,316,0.0,-0.0,0.0,0,0,0,0,190,0.0,10,5,9999,99999,9,999999999,0.0,999,999,99
2050,3,11,22,0,*?*?*?*?*?*?*?*?*?*?*?*?*?*?*?*?*?*?*?*?*?*?,7.6,3.9,77,103223,0,-0,313,0.0,-0.0,0.0,0,0,0,0,230,1.0,10,5,9999,99999,9,999999999,0.0,999,999,99
2050,3,11,23,0,*?*?*?*?*?*?*?*?*?*?*?*?*?*?*?*?*?*?*?*?*?*?,8.6,6.6,87,103223,0,-0,317,0.0,-0.0,0.0,0,0,0,0,270,0.5,10,5,9999,99999,9,999999999,0.0,999,999,99
2050,3,11,24,0,*?*?*?*?*?*?*?*?*?*?*?*?*?*?*?*?*?*?*?*?*?*?,5.9,4.6,90,103223,0,-0,306,0.0,-0.0,0.0,0,0,0,0,70,1.5,10,5,9999,99999,9,999999999,0.0,999,999,99
2050,3,12,1,0,*?*?*?*?*?*?*?*?*?*?*?*?*?*?*?*?*?*?*?*?*?*?,9.8,8.9,95,103129,0,-0,322,0.0,-0.0,0.0,0,0,0,0,297,0.5,10,5,9999,99999,9,999999999,0.0,999,999,99
2050,3,12,2,0,*?*?*?*?*?*?*?*?*?*?*?*?*?*?*?*?*?*?*?*?*?*?,10.0,9.9,100,103129,0,-0,323,0.0,-0.0,0.0,0,0,0,0,283,0.5,10,5,9999,99999,9,999999999,0.0,999,999,99
2050,3,12,3,0,*?*?*?*?*?*?*?*?*?*?*?*?*?*?*?*?*?*?*?*?*?*?,9.8,9.7,100,103129,0,-0,322,0.0,-0.0,0.0,0,0,0,0,270,0.5,10,5,9999,99999,9,999999999,0.4,999,999,99
2050,3,12,4,0,*?*?*?*?*?*?*?*?*?*?*?*?*?*?*?*?*?*?*?*?*?*?,9.5,9.4,100,103129,0,-0,321,0.0,-0.0,0.0,0,0,0,0,257,1.0,10,5,9999,99999,9,999999999,0.4,999,999,99
2050,3,12,5,0,*?*?*?*?*?*?*?*?*?*?*?*?*?*?*?*?*?*?*?*?*?*?,9.8,9.3,97,103129,0,-0,322,0.0,-0.0,0.0,0,0,0,0,243,1.0,10,5,9999,99999,9,999999999,0.3,999,999,99
2050,3,12,6,0,*?*?*?*?*?*?*?*?*?*?*?*?*?*?*?*?*?*?*?*?*?*?,10.1,10.1,100,103129,0,-0,324,0.0,-0.0,0.0,0,0,0,0,230,0.5,10,5,9999,99999,9,999999999,0.3,999,999,99
2050,3,12,7,0,*?*?*?*?*?*?*?*?*?*?*?*?*?*?*?*?*?*?*?*?*?*?,10.0,10.1,100,103129,180,1388,320,37.2,38.2,32.3,4158,2439,3871,678,235,1.5,9,5,9999,99999,9,999999999,0.3,999,999,99
2050,3,12,8,0,*?*?*?*?*?*?*?*?*?*?*?*?*?*?*?*?*?*?*?*?*?*?,10.6,10.7,100,103129,391,1384,323,110.2,51.9,95.6,12098,4628,10801,2567,240,0.5,9,5,9999,99999,9,999999999,0.0,999,999,99
2050,3,12,9,0,*?*?*?*?*?*?*?*?*?*?*?*?*?*?*?*?*?*?*?*?*?*?,11.1,11.1,100,103129,572,1385,325,172.6,55.6,149.6,18966,5360,16878,4343,245,0.5,9,5,9999,99999,9,999999999,0.0,999,999,99
2050,3,12,10,0,*?*?*?*?*?*?*?*?*?*?*?*?*?*?*?*?*?*?*?*?*?*?,12.4,12.4,100,103129,710,1385,331,220.1,57.1,190.8,24213,5670,21508,5929,250,0.5,9,5,9999,99999,9,999999999,0.0,999,999,99
2050,3,12,11,0,*?*?*?*?*?*?*?*?*?*?*?*?*?*?*?*?*?*?*?*?*?*?,13.3,13.0,99,103129,795,1385,335,249.4,57.8,216.2,27465,5800,24373,7040,255,2.1,9,5,9999,99999,9,999999999,0.0,999,999,99
2050,3,12,12,0,*?*?*?*?*?*?*?*?*?*?*?*?*?*?*?*?*?*?*?*?*?*?,13.4,13.0,98,103129,822,1386,336,258.6,58.0,224.2,28489,5834,25275,7415,260,1.5,9,5,9999,99999,9,999999999,0.0,999,999,99
2050,3,12,13,0,*?*?*?*?*?*?*?*?*?*?*?*?*?*?*?*?*?*?*?*?*?*?,13.5,13.0,98,103129,788,1385,339,142.3,0.0,142.3,16913,0,16979,6576,262,1.5,10,5,9999,99999,9,999999999,0.0,999,999,99
2050,3,12,14,0,*?*?*?*?*?*?*?*?*?*?*?*?*?*?*?*?*?*?*?*?*?*?,13.3,13.1,100,103129,697,1385,338,124.2,0.0,124.2,14682,0,14735,5577,263,1.0,10,5,9999,99999,9,999999999,0.0,999,999,99
2050,3,12,15,0,*?*?*?*?*?*?*?*?*?*?*?*?*?*?*?*?*?*?*?*?*?*?,13.1,11.9,93,103129,554,1384,337,95.8,0.0,95.8,11243,0,11278,4099,265,2.1,10,5,9999,99999,9,999999999,0.0,999,999,99
2050,3,12,16,0,*?*?*?*?*?*?*?*?*?*?*?*?*?*?*?*?*?*?*?*?*?*?,13.5,11.1,86,103129,369,1383,336,102.7,51.2,89.1,11273,4498,10070,2372,267,0.5,9,5,9999,99999,9,999999999,0.1,999,999,99
2050,3,12,17,0,*?*?*?*?*?*?*?*?*?*?*?*?*?*?*?*?*?*?*?*?*?*?,13.1,11.0,88,103129,156,1389,334,29.0,34.3,25.1,3255,2040,3038,525,268,1.5,9,5,9999,99999,9,999999999,0.0,999,999,99
2050,3,12,18,0,*?*?*?*?*?*?*?*?*?*?*?*?*?*?*?*?*?*?*?*?*?*?,12.5,11.3,93,103129,0,-0,334,0.0,-0.0,0.0,0,0,0,0,270,1.0,10,5,9999,99999,9,999999999,0.0,999,999,99
2050,3,12,19,0,*?*?*?*?*?*?*?*?*?*?*?*?*?*?*?*?*?*?*?*?*?*?,12.0,11.0,94,103129,0,-0,332,0.0,-0.0,0.0,0,0,0,0,230,1.0,10,5,9999,99999,9,999999999,0.0,999,999,99
2050,3,12,20,0,*?*?*?*?*?*?*?*?*?*?*?*?*?*?*?*?*?*?*?*?*?*?,11.3,10.4,95,103129,0,-0,329,0.0,-0.0,0.0,0,0,0,0,190,0.5,10,5,9999,99999,9,999999999,0.0,999,999,99
2050,3,12,21,0,*?*?*?*?*?*?*?*?*?*?*?*?*?*?*?*?*?*?*?*?*?*?,11.0,11.0,100,103129,0,-0,327,0.0,-0.0,0.0,0,0,0,0,150,0.0,10,5,9999,99999,9,999999999,0.0,999,999,99
2050,3,12,22,0,*?*?*?*?*?*?*?*?*?*?*?*?*?*?*?*?*?*?*?*?*?*?,10.8,10.3,98,103129,0,-0,327,0.0,-0.0,0.0,0,0,0,0,110,1.0,10,5,9999,99999,9,999999999,0.0,999,999,99
2050,3,12,23,0,*?*?*?*?*?*?*?*?*?*?*?*?*?*?*?*?*?*?*?*?*?*?,10.3,10.3,100,103129,0,-0,324,0.0,-0.0,0.0,0,0,0,0,70,0.5,10,5,9999,99999,9,999999999,0.0,999,999,99
2050,3,12,24,0,*?*?*?*?*?*?*?*?*?*?*?*?*?*?*?*?*?*?*?*?*?*?,9.5,7.9,90,103129,0,-0,321,0.0,-0.0,0.0,0,0,0,0,310,1.5,10,5,9999,99999,9,999999999,0.0,999,999,99
2050,3,13,1,0,*?*?*?*?*?*?*?*?*?*?*?*?*?*?*?*?*?*?*?*?*?*?,8.4,6.2,86,102973,0,-0,317,0.0,-0.0,0.0,0,0,0,0,35,0.5,10,5,9999,99999,9,999999999,0.0,999,999,99
2050,3,13,2,0,*?*?*?*?*?*?*?*?*?*?*?*?*?*?*?*?*?*?*?*?*?*?,7.5,4.1,78,102973,0,-0,313,0.0,-0.0,0.0,0,0,0,0,40,0.5,10,5,9999,99999,9,999999999,0.0,999,999,99
2050,3,13,3,0,*?*?*?*?*?*?*?*?*?*?*?*?*?*?*?*?*?*?*?*?*?*?,7.0,3.8,80,102973,0,-0,311,0.0,-0.0,0.0,0,0,0,0,45,0.5,10,5,9999,99999,9,999999999,0.0,999,999,99
2050,3,13,4,0,*?*?*?*?*?*?*?*?*?*?*?*?*?*?*?*?*?*?*?*?*?*?,6.5,3.2,80,102973,0,-0,309,0.0,-0.0,0.0,0,0,0,0,50,1.0,10,5,9999,99999,9,999999999,0.0,999,999,99
2050,3,13,5,0,*?*?*?*?*?*?*?*?*?*?*?*?*?*?*?*?*?*?*?*?*?*?,6.6,4.1,83,102973,0,-0,309,0.0,-0.0,0.0,0,0,0,0,55,1.0,10,5,9999,99999,9,999999999,0.0,999,999,99
2050,3,13,6,0,*?*?*?*?*?*?*?*?*?*?*?*?*?*?*?*?*?*?*?*?*?*?,6.8,4.5,84,102973,0,-0,310,0.0,-0.0,0.0,0,0,0,0,60,0.5,10,5,9999,99999,9,999999999,0.0,999,999,99
2050,3,13,7,0,*?*?*?*?*?*?*?*?*?*?*?*?*?*?*?*?*?*?*?*?*?*?,6.8,4.8,86,102973,188,1385,305,40.1,39.3,34.8,4472,2575,4157,732,95,1.5,9,5,9999,99999,9,999999999,0.0,999,999,99
2050,3,13,8,0,*?*?*?*?*?*?*?*?*?*?*?*?*?*?*?*?*?*?*?*?*?*?,7.4,5.3,86,102973,399,1383,308,113.1,52.1,98.1,12416,4674,11082,2642,130,0.5,9,5,9999,99999,9,999999999,0.0,999,999,99
2050,3,13,9,0,*?*?*?*?*?*?*?*?*?*?*?*?*?*?*?*?*?*?*?*?*?*?,9.1,5.1,76,102973,580,1384,316,175.5,55.7,152.1,19281,5383,17156,4432,165,0.5,9,5,9999,99999,9,999999999,0.0,999,999,99
2050,3,13,10,0,*?*?*?*?*?*?*?*?*?*?*?*?*?*?*?*?*?*?*?*?*?*?,10.1,6.1,76,102973,717,1383,324,128.3,0.0,128.3,15188,0,15244,5801,200,0.5,10,5,9999,99999,9,999999999,0.0,999,999,99
2050,3,13,11,0,*?*?*?*?*?*?*?*?*?*?*?*?*?*?*?*?*?*?*?*?*?*?,11.6,6.6,71,102973,802,1384,331,145.1,0.0,145.1,17269,0,17338,6738,235,2.1,10,5,9999,99999,9,999999999,0.0,999,999,99
2050,3,13,12,0,*?*?*?*?*?*?*?*?*?*?*?*?*?*?*?*?*?*?*?*?*?*?,12.0,6.7,69,102973,829,1385,329,261.3,58.0,226.5,28781,5844,25531,7523,270,1.5,9,5,9999,99999,9,999999999,0.0,999,999,99
2050,3,13,13,0,*?*?*?*?*?*?*?*?*?*?*?*?*?*?*?*?*?*?*?*?*?*?,11.7,6.2,69,102973,795,1384,327,249.7,57.8,216.5,27493,5802,24396,7049,262,1.5,9,5,9999,99999,9,999999999,0.0,999,999,99
2050,3,13,14,0,*?*?*?*?*?*?*?*?*?*?*?*?*?*?*?*?*?*?*?*?*?*?,12.2,5.1,62,102973,704,1385,330,218.1,57.1,189.1,23996,5660,21316,5859,253,1.0,9,5,9999,99999,9,999999999,0.0,999,999,99
2050,3,13,15,0,*?*?*?*?*?*?*?*?*?*?*?*?*?*?*?*?*?*?*?*?*?*?,12.0,4.6,60,102973,561,1385,329,168.8,55.4,146.3,18542,5327,16503,4224,245,2.1,9,5,9999,99999,9,999999999,0.0,999,999,99
2050,3,13,16,0,*?*?*?*?*?*?*?*?*?*?*?*?*?*?*?*?*?*?*?*?*?*?,12.1,3.9,57,102973,376,1385,329,105.0,51.4,91.0,11521,4540,10290,2431,237,0.5,9,5,9999,99999,9,999999999,0.0,999,999,99
2050,3,13,17,0,*?*?*?*?*?*?*?*?*?*?*?*?*?*?*?*?*?*?*?*?*?*?,12.1,3.9,57,102973,162,1385,329,31.2,35.4,27.0,3495,2152,3258,565,228,1.5,9,5,9999,99999,9,999999999,0.0,999,999,99
2050,3,13,18,0,*?*?*?*?*?*?*?*?*?*?*?*?*?*?*?*?*?*?*?*?*?*?,10.8,4.1,63,102973,0,-0,328,0.0,-0.0,0.0,0,0,0,0,220,1.0,10,5,9999,99999,9,999999999,0.0,999,999,99
2050,3,13,19,0,*?*?*?*?*?*?*?*?*?*?*?*?*?*?*?*?*?*?*?*?*?*?,9.3,4.3,70,102973,0,-0,321,0.0,-0.0,0.0,0,0,0,0,198,1.0,10,5,9999,99999,9,999999999,0.0,999,999,99
2050,3,13,20,0,*?*?*?*?*?*?*?*?*?*?*?*?*?*?*?*?*?*?*?*?*?*?,8.7,4.6,75,102973,0,-0,318,0.0,-0.0,0.0,0,0,0,0,177,0.5,10,5,9999,99999,9,999999999,0.0,999,999,99
2050,3,13,21,0,*?*?*?*?*?*?*?*?*?*?*?*?*?*?*?*?*?*?*?*?*?*?,8.9,4.5,74,102973,0,-0,319,0.0,-0.0,0.0,0,0,0,0,155,0.0,10,5,9999,99999,9,999999999,0.0,999,999,99
2050,3,13,22,0,*?*?*?*?*?*?*?*?*?*?*?*?*?*?*?*?*?*?*?*?*?*?,8.9,4.6,74,102973,0,-0,319,0.0,-0.0,0.0,0,0,0,0,133,1.0,10,5,9999,99999,9,999999999,0.0,999,999,99
2050,3,13,23,0,*?*?*?*?*?*?*?*?*?*?*?*?*?*?*?*?*?*?*?*?*?*?,8.5,3.8,72,102973,0,-0,317,0.0,-0.0,0.0,0,0,0,0,112,0.5,10,5,9999,99999,9,999999999,0.0,999,999,99
2050,3,13,24,0,*?*?*?*?*?*?*?*?*?*?*?*?*?*?*?*?*?*?*?*?*?*?,9.8,8.4,90,102973,0,-0,322,0.0,-0.0,0.0,0,0,0,0,30,1.5,10,5,9999,99999,9,999999999,0.0,999,999,99
2050,3,14,1,0,*?*?*?*?*?*?*?*?*?*?*?*?*?*?*?*?*?*?*?*?*?*?,8.0,7.1,95,103006,0,-0,315,0.0,-0.0,0.0,0,0,0,0,80,0.5,10,5,9999,99999,9,999999999,0.0,999,999,99
2050,3,14,2,0,*?*?*?*?*?*?*?*?*?*?*?*?*?*?*?*?*?*?*?*?*?*?,7.5,7.6,100,103006,0,-0,312,0.0,-0.0,0.0,0,0,0,0,70,0.5,10,5,9999,99999,9,999999999,0.0,999,999,99
2050,3,14,3,0,*?*?*?*?*?*?*?*?*?*?*?*?*?*?*?*?*?*?*?*?*?*?,7.5,7.6,100,103006,0,-0,312,0.0,-0.0,0.0,0,0,0,0,60,0.5,10,5,9999,99999,9,999999999,0.0,999,999,99
2050,3,14,4,0,*?*?*?*?*?*?*?*?*?*?*?*?*?*?*?*?*?*?*?*?*?*?,7.2,7.0,99,103006,0,-0,311,0.0,-0.0,0.0,0,0,0,0,50,1.0,10,5,9999,99999,9,999999999,0.0,999,999,99
2050,3,14,5,0,*?*?*?*?*?*?*?*?*?*?*?*?*?*?*?*?*?*?*?*?*?*?,6.8,6.7,100,103006,0,-0,309,0.0,-0.0,0.0,0,0,0,0,40,1.0,10,5,9999,99999,9,999999999,0.0,999,999,99
2050,3,14,6,0,*?*?*?*?*?*?*?*?*?*?*?*?*?*?*?*?*?*?*?*?*?*?,7.2,7.1,100,103006,0,-0,311,0.0,-0.0,0.0,0,0,0,0,30,0.5,10,5,9999,99999,9,999999999,0.0,999,999,99
2050,3,14,7,0,*?*?*?*?*?*?*?*?*?*?*?*?*?*?*?*?*?*?*?*?*?*?,7.5,7.4,100,103006,196,1382,312,24.8,0.0,24.8,2915,-0,2919,960,75,1.5,10,5,9999,99999,9,999999999,0.0,999,999,99
2050,3,14,8,0,*?*?*?*?*?*?*?*?*?*?*?*?*?*?*?*?*?*?*?*?*?*?,8.4,7.7,96,103006,408,1385,313,116.0,52.4,100.6,12734,4719,11365,2719,120,0.5,9,5,9999,99999,9,999999999,0.0,999,999,99
2050,3,14,9,0,*?*?*?*?*?*?*?*?*?*?*?*?*?*?*?*?*?*?*?*?*?*?,9.9,7.6,86,103006,588,1383,319,178.3,55.8,154.6,19596,5406,17434,4521,165,0.5,9,5,9999,99999,9,999999999,0.0,999,999,99
2050,3,14,10,0,*?*?*?*?*?*?*?*?*?*?*?*?*?*?*?*?*?*?*?*?*?*?,12.0,7.9,76,103006,725,1383,333,129.9,0.0,129.9,15385,0,15443,5889,210,0.5,10,5,9999,99999,9,999999999,0.0,999,999,99
2050,3,14,11,0,*?*?*?*?*?*?*?*?*?*?*?*?*?*?*?*?*?*?*?*?*?*?,13.5,8.3,71,103006,810,1384,340,146.7,0.0,146.7,17463,0,17533,6826,255,2.1,10,5,9999,99999,9,999999999,0.0,999,999,99
2050,3,14,12,0,*?*?*?*?*?*?*?*?*?*?*?*?*?*?*?*?*?*?*?*?*?*?,13.9,8.1,69,103006,836,1384,338,263.9,58.1,228.8,29072,5853,25786,7632,300,1.5,9,5,9999,99999,9,999999999,0.0,999,999,99
2050,3,14,13,0,*?*?*?*?*?*?*?*?*?*?*?*?*?*?*?*?*?*?*?*?*?*?,14.1,7.1,63,103006,802,1383,343,145.2,0.0,145.2,17272,0,17340,6739,305,1.5,10,5,9999,99999,9,999999999,0.0,999,999,99
2050,3,14,14,0,*?*?*?*?*?*?*?*?*?*?*?*?*?*?*?*?*?*?*?*?*?*?,14.2,7.3,63,103006,710,1383,343,126.9,0.0,126.9,15023,0,15078,5727,310,1.0,10,5,9999,99999,9,999999999,0.0,999,999,99
2050,3,14,15,0,*?*?*?*?*?*?*?*?*?*?*?*?*?*?*?*?*?*?*?*?*?*?,14.1,7.1,63,103006,567,1383,343,98.5,0.0,98.5,11565,0,11603,4234,315,2.1,10,5,9999,99999,9,999999999,0.0,999,999,99
2050,3,14,16,0,*?*?*?*?*?*?*?*?*?*?*?*?*?*?*?*?*?*?*?*?*?*?,14.0,7.9,67,103006,382,1383,342,61.7,0.0,61.7,7200,0,7218,2491,320,0.5,10,5,9999,99999,9,999999999,0.0,999,999,99
2050,3,14,17,0,*?*?*?*?*?*?*?*?*?*?*?*?*?*?*?*?*?*?*?*?*?*?,14.1,7.4,65,103006,168,1382,343,19.2,0.0,19.2,2275,-0,2277,745,325,1.5,10,5,9999,99999,9,999999999,0.0,999,999,99
2050,3,14,18,0,*?*?*?*?*?*?*?*?*?*?*?*?*?*?*?*?*?*?*?*?*?*?,12.2,8.8,80,103006,0,-0,333,0.0,-0.0,0.0,0,0,0,0,330,1.0,10,5,9999,99999,9,999999999,0.0,999,999,99
2050,3,14,19,0,*?*?*?*?*?*?*?*?*?*?*?*?*?*?*?*?*?*?*?*?*?*?,10.9,9.4,91,103006,0,-0,327,0.0,-0.0,0.0,0,0,0,0,328,1.0,10,5,9999,99999,9,999999999,0.0,999,999,99
2050,3,14,20,0,*?*?*?*?*?*?*?*?*?*?*?*?*?*?*?*?*?*?*?*?*?*?,10.4,9.8,97,103006,0,-0,325,0.0,-0.0,0.0,0,0,0,0,327,0.5,10,5,9999,99999,9,999999999,0.0,999,999,99
2050,3,14,21,0,*?*?*?*?*?*?*?*?*?*?*?*?*?*?*?*?*?*?*?*?*?*?,10.2,10.2,100,103006,0,-0,324,0.0,-0.0,0.0,0,0,0,0,325,0.0,10,5,9999,99999,9,999999999,0.0,999,999,99
2050,3,14,22,0,*?*?*?*?*?*?*?*?*?*?*?*?*?*?*?*?*?*?*?*?*?*?,9.3,9.3,100,103006,0,-0,320,0.0,-0.0,0.0,0,0,0,0,323,1.0,10,5,9999,99999,9,999999999,0.0,999,999,99
2050,3,14,23,0,*?*?*?*?*?*?*?*?*?*?*?*?*?*?*?*?*?*?*?*?*?*?,9.5,9.6,100,103006,0,-0,321,0.0,-0.0,0.0,0,0,0,0,322,0.5,10,5,9999,99999,9,999999999,0.0,999,999,99
2050,3,14,24,0,*?*?*?*?*?*?*?*?*?*?*?*?*?*?*?*?*?*?*?*?*?*?,8.1,5.6,84,103006,0,-0,315,0.0,-0.0,0.0,0,0,0,0,90,1.5,10,5,9999,99999,9,999999999,0.0,999,999,99
2050,3,15,1,0,*?*?*?*?*?*?*?*?*?*?*?*?*?*?*?*?*?*?*?*?*?*?,10.2,8.5,88,103117,0,-0,324,0.0,-0.0,0.0,0,0,0,0,322,0.5,10,5,9999,99999,9,999999999,0.0,999,999,99
2050,3,15,2,0,*?*?*?*?*?*?*?*?*?*?*?*?*?*?*?*?*?*?*?*?*?*?,10.6,8.0,83,103117,0,-0,326,0.0,-0.0,0.0,0,0,0,0,323,0.5,10,5,9999,99999,9,999999999,0.0,999,999,99
2050,3,15,3,0,*?*?*?*?*?*?*?*?*?*?*?*?*?*?*?*?*?*?*?*?*?*?,9.8,7.3,84,103117,0,-0,323,0.0,-0.0,0.0,0,0,0,0,325,0.5,10,5,9999,99999,9,999999999,0.0,999,999,99
2050,3,15,4,0,*?*?*?*?*?*?*?*?*?*?*?*?*?*?*?*?*?*?*?*?*?*?,8.9,6.6,85,103117,0,-0,319,0.0,-0.0,0.0,0,0,0,0,327,1.0,10,5,9999,99999,9,999999999,0.0,999,999,99
2050,3,15,5,0,*?*?*?*?*?*?*?*?*?*?*?*?*?*?*?*?*?*?*?*?*?*?,9.3,6.4,82,103117,0,-0,308,0.0,-0.0,0.0,0,0,0,0,328,1.0,7,4,9999,99999,9,999999999,0.0,999,999,99
2050,3,15,6,0,*?*?*?*?*?*?*?*?*?*?*?*?*?*?*?*?*?*?*?*?*?*?,9.6,6.1,79,103117,0,-0,280,0.0,-0.0,0.0,0,0,0,0,330,0.5,0,0,9999,99999,9,999999999,0.0,999,999,99
2050,3,15,7,0,*?*?*?*?*?*?*?*?*?*?*?*?*?*?*?*?*?*?*?*?*?*?,9.5,7.6,87,103117,205,1386,282,91.2,431.7,27.4,9373,31059,4457,553,312,1.5,0,0,9999,99999,9,999999999,0.0,999,999,99
2050,3,15,8,0,*?*?*?*?*?*?*?*?*?*?*?*?*?*?*?*?*?*?*?*?*?*?,10.2,7.3,82,103117,416,1383,285,236.1,549.5,70.8,24479,48552,10403,1333,293,0.5,0,0,9999,99999,9,999999999,0.0,999,999,99
2050,3,15,9,0,*?*?*?*?*?*?*?*?*?*?*?*?*?*?*?*?*?*?*?*?*?*?,11.9,8.5,79,103117,596,1383,294,359.6,584.0,107.9,37393,56041,15132,2149,275,0.5,0,0,9999,99999,9,999999999,0.0,999,999,99
2050,3,15,10,0,*?*?*?*?*?*?*?*?*?*?*?*?*?*?*?*?*?*?*?*?*?*?,13.6,8.9,73,103117,733,1383,302,453.5,598.9,136.0,47331,59221,18489,2935,257,0.5,0,0,9999,99999,9,999999999,0.0,999,999,99
2050,3,15,11,0,*?*?*?*?*?*?*?*?*?*?*?*?*?*?*?*?*?*?*?*?*?*?,15.0,9.1,67,103117,817,1382,309,511.2,605.6,153.4,53501,60544,20451,3547,238,2.1,0,0,9999,99999,9,999999999,0.0,999,999,99
2050,3,15,12,0,*?*?*?*?*?*?*?*?*?*?*?*?*?*?*?*?*?*?*?*?*?*?,15.9,9.2,64,103117,843,1383,313,529.0,607.3,158.7,55411,60883,21043,3764,220,1.5,0,0,9999,99999,9,999999999,0.0,999,999,99
2050,3,15,13,0,*?*?*?*?*?*?*?*?*?*?*?*?*?*?*?*?*?*?*?*?*?*?,15.9,8.5,61,103117,809,1383,311,505.6,605.0,151.7,52896,60432,20265,3481,237,1.5,0,0,9999,99999,9,999999999,0.0,999,999,99
2050,3,15,14,0,*?*?*?*?*?*?*?*?*?*?*?*?*?*?*?*?*?*?*?*?*?*?,16.0,8.7,61,103117,717,1383,312,442.5,597.4,132.8,46168,58925,18108,2832,253,1.0,0,0,9999,99999,9,999999999,0.0,999,999,99
2050,3,15,15,0,*?*?*?*?*?*?*?*?*?*?*?*?*?*?*?*?*?*?*?*?*?*?,15.7,8.3,61,103117,573,1381,310,344.2,580.9,103.3,35771,55351,14558,2036,270,2.1,0,0,9999,99999,9,999999999,0.0,999,999,99
2050,3,15,16,0,*?*?*?*?*?*?*?*?*?*?*?*?*?*?*?*?*?*?*?*?*?*?,15.8,8.1,60,103117,388,1381,310,217.4,541.5,65.2,22537,46906,9653,1222,287,0.5,0,0,9999,99999,9,999999999,0.0,999,999,99
2050,3,15,17,0,*?*?*?*?*?*?*?*?*?*?*?*?*?*?*?*?*?*?*?*?*?*?,15.8,9.2,64,103117,174,1380,316,70.6,387.6,21.7,7308,26494,3578,455,303,1.5,1,0,9999,99999,9,999999999,0.0,999,999,99
2050,3,15,18,0,*?*?*?*?*?*?*?*?*?*?*?*?*?*?*?*?*?*?*?*?*?*?,14.4,8.7,68,103117,0,-0,344,0.0,-0.0,0.0,0,0,0,0,320,1.0,10,5,9999,99999,9,999999999,0.0,999,999,99
2050,3,15,19,0,*?*?*?*?*?*?*?*?*?*?*?*?*?*?*?*?*?*?*?*?*?*?,13.3,8.8,74,103117,0,-0,339,0.0,-0.0,0.0,0,0,0,0,325,1.0,10,5,9999,99999,9,999999999,0.0,999,999,99
2050,3,15,20,0,*?*?*?*?*?*?*?*?*?*?*?*?*?*?*?*?*?*?*?*?*?*?,12.4,8.1,75,103117,0,-0,335,0.0,-0.0,0.0,0,0,0,0,330,0.5,10,5,9999,99999,9,999999999,0.0,999,999,99
2050,3,15,21,0,*?*?*?*?*?*?*?*?*?*?*?*?*?*?*?*?*?*?*?*?*?*?,11.4,7.7,78,103117,0,-0,330,0.0,-0.0,0.0,0,0,0,0,335,0.0,10,5,9999,99999,9,999999999,0.0,999,999,99
2050,3,15,22,0,*?*?*?*?*?*?*?*?*?*?*?*?*?*?*?*?*?*?*?*?*?*?,11.9,7.9,76,103117,0,-0,332,0.0,-0.0,0.0,0,0,0,0,340,1.0,10,5,9999,99999,9,999999999,0.0,999,999,99
2050,3,15,23,0,*?*?*?*?*?*?*?*?*?*?*?*?*?*?*?*?*?*?*?*?*?*?,11.7,8.3,78,103117,0,-0,331,0.0,-0.0,0.0,0,0,0,0,345,0.5,10,5,9999,99999,9,999999999,0.0,999,999,99
2050,3,15,24,0,*?*?*?*?*?*?*?*?*?*?*?*?*?*?*?*?*?*?*?*?*?*?,9.7,9.1,94,103117,0,-0,322,0.0,-0.0,0.0,0,0,0,0,320,1.5,10,5,9999,99999,9,999999999,0.0,999,999,99
2050,3,16,1,0,*?*?*?*?*?*?*?*?*?*?*?*?*?*?*?*?*?*?*?*?*?*?,12.3,11.3,92,102824,0,-0,333,0.0,-0.0,0.0,0,0,0,0,345,0.5,10,5,9999,99999,9,999999999,0.0,999,999,99
2050,3,16,2,0,*?*?*?*?*?*?*?*?*?*?*?*?*?*?*?*?*?*?*?*?*?*?,12.5,12.5,98,102824,0,-0,334,0.0,-0.0,0.0,0,0,0,0,340,0.5,10,5,9999,99999,9,999999999,0.0,999,999,99
2050,3,16,3,0,*?*?*?*?*?*?*?*?*?*?*?*?*?*?*?*?*?*?*?*?*?*?,12.3,12.0,96,102824,0,-0,333,0.0,-0.0,0.0,0,0,0,0,335,0.5,10,5,9999,99999,9,999999999,0.0,999,999,99
2050,3,16,4,0,*?*?*?*?*?*?*?*?*?*?*?*?*?*?*?*?*?*?*?*?*?*?,12.6,11.9,94,102824,0,-0,335,0.0,-0.0,0.0,0,0,0,0,330,1.0,10,5,9999,99999,9,999999999,0.0,999,999,99
2050,3,16,5,0,*?*?*?*?*?*?*?*?*?*?*?*?*?*?*?*?*?*?*?*?*?*?,12.4,11.9,95,102824,0,-0,334,0.0,-0.0,0.0,0,0,0,0,325,1.0,10,5,9999,99999,9,999999999,0.0,999,999,99
2050,3,16,6,0,*?*?*?*?*?*?*?*?*?*?*?*?*?*?*?*?*?*?*?*?*?*?,12.0,11.6,96,102824,0,-0,323,0.0,-0.0,0.0,0,0,0,0,320,0.5,7,4,9999,99999,9,999999999,0.0,999,999,99
2050,3,16,7,0,*?*?*?*?*?*?*?*?*?*?*?*?*?*?*?*?*?*?*?*?*?*?,11.5,10.4,92,102824,213,1383,323,64.8,106.0,48.4,6906,6836,5879,884,322,1.5,8,4,9999,99999,9,999999999,0.0,999,999,99
2050,3,16,8,0,*?*?*?*?*?*?*?*?*?*?*?*?*?*?*?*?*?*?*?*?*?*?,13.7,11.2,84,102824,424,1382,331,190.7,222.0,122.7,20158,20161,14165,2473,323,0.5,7,4,9999,99999,9,999999999,0.0,999,999,99
2050,3,16,9,0,*?*?*?*?*?*?*?*?*?*?*?*?*?*?*?*?*?*?*?*?*?*?,15.8,12.0,77,102824,604,1382,320,365.3,585.1,109.6,37986,56277,15338,2190,325,0.5,0,0,9999,99999,9,999999999,0.0,999,999,99
2050,3,16,10,0,*?*?*?*?*?*?*?*?*?*?*?*?*?*?*?*?*?*?*?*?*?*?,16.9,12.0,72,102824,740,1381,325,459.0,599.6,137.7,47920,59353,18679,2987,327,0.5,0,0,9999,99999,9,999999999,0.1,999,999,99
2050,3,16,11,0,*?*?*?*?*?*?*?*?*?*?*?*?*?*?*?*?*?*?*?*?*?*?,17.7,10.4,61,102824,824,1381,324,516.6,606.1,155.0,54079,60638,20632,3610,328,2.1,0,0,9999,99999,9,999999999,0.1,999,999,99
2050,3,16,12,0,*?*?*?*?*?*?*?*?*?*?*?*?*?*?*?*?*?*?*?*?*?*?,18.5,9.9,56,102824,850,1382,326,534.2,607.8,160.2,55969,60965,21216,3830,330,1.5,0,0,9999,99999,9,999999999,0.1,999,999,99
2050,3,16,13,0,*?*?*?*?*?*?*?*?*?*?*?*?*?*?*?*?*?*?*?*?*?*?,18.6,10.2,57,102824,816,1383,327,510.5,605.5,153.2,53470,60486,20466,3539,328,1.5,0,0,9999,99999,9,999999999,0.6,999,999,99
2050,3,16,14,0,*?*?*?*?*?*?*?*?*?*?*?*?*?*?*?*?*?*?*?*?*?*?,18.6,10.1,56,102824,723,1381,327,447.3,598.1,134.2,46726,58984,18315,2875,327,1.0,0,0,9999,99999,9,999999999,0.9,999,999,99
2050,3,16,15,0,*?*?*?*?*?*?*?*?*?*?*?*?*?*?*?*?*?*?*?*?*?*?,18.9,9.1,52,102824,580,1382,342,337.8,473.4,139.2,35623,45735,17479,2754,325,2.1,4,2,9999,99999,9,999999999,0.7,999,999,99
2050,3,16,16,0,*?*?*?*?*?*?*?*?*?*?*?*?*?*?*?*?*?*?*?*?*?*?,18.5,9.8,56,102824,395,1383,356,148.0,130.6,110.7,16130,11667,12716,2459,323,0.5,8,4,9999,99999,9,999999999,0.6,999,999,99
2050,3,16,17,0,*?*?*?*?*?*?*?*?*?*?*?*?*?*?*?*?*?*?*?*?*?*?,18.2,10.3,59,102824,181,1385,358,37.7,38.4,32.7,4211,2463,3919,687,322,1.5,9,5,9999,99999,9,999999999,0.2,999,999,99
2050,3,16,18,0,*?*?*?*?*?*?*?*?*?*?*?*?*?*?*?*?*?*?*?*?*?*?,17.0,11.6,69,102824,0,-0,356,0.0,-0.0,0.0,0,0,0,0,320,1.0,10,5,9999,99999,9,999999999,0.6,999,999,99
2050,3,16,19,0,*?*?*?*?*?*?*?*?*?*?*?*?*?*?*?*?*?*?*?*?*?*?,16.0,12.1,77,102824,0,-0,351,0.0,-0.0,0.0,0,0,0,0,322,1.0,10,5,9999,99999,9,999999999,1.0,999,999,99
2050,3,16,20,0,*?*?*?*?*?*?*?*?*?*?*?*?*?*?*?*?*?*?*?*?*?*?,15.0,12.0,81,102824,0,-0,346,0.0,-0.0,0.0,0,0,0,0,323,0.5,10,5,9999,99999,9,999999999,1.0,999,999,99
2050,3,16,21,0,*?*?*?*?*?*?*?*?*?*?*?*?*?*?*?*?*?*?*?*?*?*?,14.1,13.4,93,102824,0,-0,341,0.0,-0.0,0.0,0,0,0,0,325,0.0,10,5,9999,99999,9,999999999,1.5,999,999,99
2050,3,16,22,0,*?*?*?*?*?*?*?*?*?*?*?*?*?*?*?*?*?*?*?*?*?*?,13.6,13.7,98,102824,0,-0,339,0.0,-0.0,0.0,0,0,0,0,327,1.0,10,5,9999,99999,9,999999999,1.8,999,999,99
2050,3,16,23,0,*?*?*?*?*?*?*?*?*?*?*?*?*?*?*?*?*?*?*?*?*?*?,13.3,13.3,98,102824,0,-0,338,0.0,-0.0,0.0,0,0,0,0,328,0.5,10,5,9999,99999,9,999999999,2.1,999,999,99
2050,3,16,24,0,*?*?*?*?*?*?*?*?*?*?*?*?*?*?*?*?*?*?*?*?*?*?,11.6,9.8,88,102824,0,-0,330,0.0,-0.0,0.0,0,0,0,0,350,1.5,10,5,9999,99999,9,999999999,0.0,999,999,99
2050,3,17,1,0,*?*?*?*?*?*?*?*?*?*?*?*?*?*?*?*?*?*?*?*?*?*?,11.4,10.1,91,102385,0,-0,330,0.0,-0.0,0.0,0,0,0,0,330,0.5,10,5,9999,99999,9,999999999,1.8,999,999,99
2050,3,17,2,0,*?*?*?*?*?*?*?*?*?*?*?*?*?*?*?*?*?*?*?*?*?*?,10.3,8.3,87,102385,0,-0,325,0.0,-0.0,0.0,0,0,0,0,330,0.5,10,5,9999,99999,9,999999999,0.8,999,999,99
2050,3,17,3,0,*?*?*?*?*?*?*?*?*?*?*?*?*?*?*?*?*?*?*?*?*?*?,10.1,8.0,86,102385,0,-0,324,0.0,-0.0,0.0,0,0,0,0,330,0.5,10,5,9999,99999,9,999999999,0.0,999,999,99
2050,3,17,4,0,*?*?*?*?*?*?*?*?*?*?*?*?*?*?*?*?*?*?*?*?*?*?,10.1,8.1,87,102385,0,-0,324,0.0,-0.0,0.0,0,0,0,0,330,1.0,10,5,9999,99999,9,999999999,0.1,999,999,99
2050,3,17,5,0,*?*?*?*?*?*?*?*?*?*?*?*?*?*?*?*?*?*?*?*?*?*?,10.3,7.7,83,102385,0,-0,325,0.0,-0.0,0.0,0,0,0,0,330,1.0,10,5,9999,99999,9,999999999,0.0,999,999,99
2050,3,17,6,0,*?*?*?*?*?*?*?*?*?*?*?*?*?*?*?*?*?*?*?*?*?*?,10.5,8.0,83,102385,0,-0,322,0.0,-0.0,0.0,0,0,0,0,330,0.5,9,5,9999,99999,9,999999999,0.0,999,999,99
2050,3,17,7,0,*?*?*?*?*?*?*?*?*?*?*?*?*?*?*?*?*?*?*?*?*?*?,10.3,8.8,89,102385,221,1380,321,51.8,43.0,44.9,5736,3051,5316,952,333,1.5,9,5,9999,99999,9,999999999,0.0,999,999,99
2050,3,17,8,0,*?*?*?*?*?*?*?*?*?*?*?*?*?*?*?*?*?*?*?*?*?*?,10.9,8.9,87,102385,432,1381,324,124.7,53.0,108.1,13688,4845,12208,2950,337,0.5,9,5,9999,99999,9,999999999,0.0,999,999,99
2050,3,17,9,0,*?*?*?*?*?*?*?*?*?*?*?*?*?*?*?*?*?*?*?*?*?*?,11.9,7.7,75,102385,612,1382,328,186.8,56.1,162.0,20538,5469,18265,4793,340,0.5,9,5,9999,99999,9,999999999,0.0,999,999,99
2050,3,17,10,0,*?*?*?*?*?*?*?*?*?*?*?*?*?*?*?*?*?*?*?*?*?*?,12.6,7.6,71,102385,748,1381,332,234.0,57.5,202.9,25754,5737,22864,6438,343,0.5,9,5,9999,99999,9,999999999,0.0,999,999,99
2050,3,17,11,0,*?*?*?*?*?*?*?*?*?*?*?*?*?*?*?*?*?*?*?*?*?*?,13.8,8.0,67,102385,832,1382,337,262.9,58.1,228.0,28972,5842,25701,7589,347,2.1,9,5,9999,99999,9,999999999,0.4,999,999,99
2050,3,17,12,0,*?*?*?*?*?*?*?*?*?*?*?*?*?*?*?*?*?*?*?*?*?*?,13.9,8.5,70,102385,857,1381,342,156.4,0.0,156.4,18665,0,18742,7376,350,1.5,10,5,9999,99999,9,999999999,0.5,999,999,99
2050,3,17,13,0,*?*?*?*?*?*?*?*?*?*?*?*?*?*?*?*?*?*?*?*?*?*?,14.0,7.1,63,102385,822,1381,338,259.7,58.0,225.1,28606,5835,25377,7453,333,1.5,9,5,9999,99999,9,999999999,0.2,999,999,99
2050,3,17,14,0,*?*?*?*?*?*?*?*?*?*?*?*?*?*?*?*?*?*?*?*?*?*?,13.7,6.9,63,102385,730,1381,341,131.1,0.0,131.1,15529,0,15588,5952,317,1.0,10,5,9999,99999,9,999999999,0.0,999,999,99
2050,3,17,15,0,*?*?*?*?*?*?*?*?*?*?*?*?*?*?*?*?*?*?*?*?*?*?,14.1,7.7,65,102385,586,1381,343,102.5,0.0,102.5,12045,0,12084,4435,300,2.1,10,5,9999,99999,9,999999999,0.0,999,999,99
2050,3,17,16,0,*?*?*?*?*?*?*?*?*?*?*?*?*?*?*?*?*?*?*?*?*?*?,14.1,7.6,65,102385,401,1381,343,65.6,0.0,65.6,7653,0,7672,2663,283,0.5,10,5,9999,99999,9,999999999,0.0,999,999,99
2050,3,17,17,0,*?*?*?*?*?*?*?*?*?*?*?*?*?*?*?*?*?*?*?*?*?*?,13.8,7.3,64,102385,187,1382,341,23.0,0.0,23.0,2708,-0,2711,890,267,1.5,10,5,9999,99999,9,999999999,0.0,999,999,99
2050,3,17,18,0,*?*?*?*?*?*?*?*?*?*?*?*?*?*?*?*?*?*?*?*?*?*?,13.0,7.6,69,102385,0,-0,338,0.0,-0.0,0.0,0,0,0,0,250,1.0,10,5,9999,99999,9,999999999,0.0,999,999,99
2050,3,17,19,0,*?*?*?*?*?*?*?*?*?*?*?*?*?*?*?*?*?*?*?*?*?*?,12.3,7.1,70,102385,0,-0,334,0.0,-0.0,0.0,0,0,0,0,253,1.0,10,5,9999,99999,9,999999999,0.1,999,999,99
2050,3,17,20,0,*?*?*?*?*?*?*?*?*?*?*?*?*?*?*?*?*?*?*?*?*?*?,12.1,6.1,66,102385,0,-0,334,0.0,-0.0,0.0,0,0,0,0,257,0.5,10,5,9999,99999,9,999999999,0.8,999,999,99
2050,3,17,21,0,*?*?*?*?*?*?*?*?*?*?*?*?*?*?*?*?*?*?*?*?*?*?,11.9,7.1,72,102385,0,-0,332,0.0,-0.0,0.0,0,0,0,0,260,0.0,10,5,9999,99999,9,999999999,0.9,999,999,99
2050,3,17,22,0,*?*?*?*?*?*?*?*?*?*?*?*?*?*?*?*?*?*?*?*?*?*?,11.7,8.7,81,102385,0,-0,331,0.0,-0.0,0.0,0,0,0,0,263,1.0,10,5,9999,99999,9,999999999,0.0,999,999,99
2050,3,17,23,0,*?*?*?*?*?*?*?*?*?*?*?*?*?*?*?*?*?*?*?*?*?*?,11.1,8.0,81,102385,0,-0,329,0.0,-0.0,0.0,0,0,0,0,267,0.5,10,5,9999,99999,9,999999999,0.0,999,999,99
2050,3,17,24,0,*?*?*?*?*?*?*?*?*?*?*?*?*?*?*?*?*?*?*?*?*?*?,12.9,11.7,92,102385,0,-0,336,0.0,-0.0,0.0,0,0,0,0,330,1.5,10,5,9999,99999,9,999999999,1.5,999,999,99
2050,3,18,1,0,*?*?*?*?*?*?*?*?*?*?*?*?*?*?*?*?*?*?*?*?*?*?,9.6,7.0,83,102110,0,-0,322,0.0,-0.0,0.0,0,0,0,0,268,0.5,10,5,9999,99999,9,999999999,0.0,999,999,99
2050,3,18,2,0,*?*?*?*?*?*?*?*?*?*?*?*?*?*?*?*?*?*?*?*?*?*?,9.2,6.4,82,102110,0,-0,320,0.0,-0.0,0.0,0,0,0,0,267,0.5,10,5,9999,99999,9,999999999,0.0,999,999,99
2050,3,18,3,0,*?*?*?*?*?*?*?*?*?*?*?*?*?*?*?*?*?*?*?*?*?*?,8.7,5.8,81,102110,0,-0,318,0.0,-0.0,0.0,0,0,0,0,265,0.5,10,5,9999,99999,9,999999999,0.0,999,999,99
2050,3,18,4,0,*?*?*?*?*?*?*?*?*?*?*?*?*?*?*?*?*?*?*?*?*?*?,8.8,6.7,86,102110,0,-0,318,0.0,-0.0,0.0,0,0,0,0,263,1.0,10,5,9999,99999,9,999999999,0.0,999,999,99
2050,3,18,5,0,*?*?*?*?*?*?*?*?*?*?*?*?*?*?*?*?*?*?*?*?*?*?,8.8,5.9,82,102110,0,-0,318,0.0,-0.0,0.0,0,0,0,0,262,1.0,10,5,9999,99999,9,999999999,0.0,999,999,99
2050,3,18,6,0,*?*?*?*?*?*?*?*?*?*?*?*?*?*?*?*?*?*?*?*?*?*?,8.8,5.8,80,102110,2,1420,318,0.0,0.0,0.0,0,0,0,0,260,0.5,10,5,9999,99999,9,999999999,0.0,999,999,99
2050,3,18,7,0,*?*?*?*?*?*?*?*?*?*?*?*?*?*?*?*?*?*?*?*?*?*?,9.3,6.2,81,102110,229,1378,304,95.0,256.1,52.5,9921,17484,6962,945,260,1.5,6,3,9999,99999,9,999999999,0.0,999,999,99
2050,3,18,8,0,*?*?*?*?*?*?*?*?*?*?*?*?*?*?*?*?*?*?*?*?*?*?,10.2,7.0,80,102110,440,1380,300,245.3,452.4,101.1,25803,40742,12997,1893,260,0.5,4,2,9999,99999,9,999999999,0.0,999,999,99
2050,3,18,9,0,*?*?*?*?*?*?*?*?*?*?*?*?*?*?*?*?*?*?*?*?*?*?,11.6,7.9,77,102110,620,1381,311,351.2,410.8,166.8,36639,40284,20313,3410,260,0.5,5,3,9999,99999,9,999999999,0.0,999,999,99
2050,3,18,10,0,*?*?*?*?*?*?*?*?*?*?*?*?*?*?*?*?*?*?*?*?*?*?,13.0,9.2,76,102110,756,1381,319,438.3,420.4,208.2,45919,42547,24764,4657,260,0.5,5,3,9999,99999,9,999999999,0.0,999,999,99
2050,3,18,11,0,*?*?*?*?*?*?*?*?*?*?*?*?*?*?*?*?*?*?*?*?*?*?,13.8,9.8,76,102110,839,1380,323,491.7,424.7,233.6,51661,43488,27396,5634,260,2.1,5,3,9999,99999,9,999999999,0.0,999,999,99
2050,3,18,12,0,*?*?*?*?*?*?*?*?*?*?*?*?*?*?*?*?*?*?*?*?*?*?,14.3,9.9,74,102110,864,1380,322,527.2,495.3,217.2,56045,50931,25913,5325,260,1.5,4,2,9999,99999,9,999999999,0.0,999,999,99
2050,3,18,13,0,*?*?*?*?*?*?*?*?*?*?*?*?*?*?*?*?*?*?*?*?*?*?,14.5,8.9,69,102110,829,1380,325,485.3,424.3,230.5,50970,43389,27084,5506,265,1.5,5,3,9999,99999,9,999999999,0.0,999,999,99
2050,3,18,14,0,*?*?*?*?*?*?*?*?*?*?*?*?*?*?*?*?*?*?*?*?*?*?,14.4,9.9,74,102110,736,1380,330,399.6,335.6,220.6,42849,35122,24650,5129,270,1.0,6,3,9999,99999,9,999999999,0.0,999,999,99
2050,3,18,15,0,*?*?*?*?*?*?*?*?*?*?*?*?*?*?*?*?*?*?*?*?*?*?,14.5,10.4,76,102110,592,1379,334,282.3,234.8,181.5,29976,23575,20496,3935,275,2.1,7,4,9999,99999,9,999999999,0.0,999,999,99
2050,3,18,16,0,*?*?*?*?*?*?*?*?*?*?*?*?*?*?*?*?*?*?*?*?*?*?,14.2,11.5,83,102110,407,1380,330,201.8,306.5,111.4,21398,27446,12970,2209,280,0.5,6,3,9999,99999,9,999999999,0.0,999,999,99
2050,3,18,17,0,*?*?*?*?*?*?*?*?*?*?*?*?*?*?*?*?*?*?*?*?*?*?,14.1,10.9,80,102110,193,1380,332,65.9,168.3,42.4,6908,10479,5705,757,285,1.5,7,4,9999,99999,9,999999999,0.0,999,999,99
2050,3,18,18,0,*?*?*?*?*?*?*?*?*?*?*?*?*?*?*?*?*?*?*?*?*?*?,13.5,10.1,79,102110,0,-0,339,0.0,-0.0,0.0,0,0,0,0,290,1.0,10,5,9999,99999,9,999999999,0.0,999,999,99
2050,3,18,19,0,*?*?*?*?*?*?*?*?*?*?*?*?*?*?*?*?*?*?*?*?*?*?,12.3,9.9,85,102110,0,-0,334,0.0,-0.0,0.0,0,0,0,0,290,1.0,10,5,9999,99999,9,999999999,0.0,999,999,99
2050,3,18,20,0,*?*?*?*?*?*?*?*?*?*?*?*?*?*?*?*?*?*?*?*?*?*?,11.7,9.7,87,102110,0,-0,331,0.0,-0.0,0.0,0,0,0,0,290,0.5,10,5,9999,99999,9,999999999,0.0,999,999,99
2050,3,18,21,0,*?*?*?*?*?*?*?*?*?*?*?*?*?*?*?*?*?*?*?*?*?*?,11.2,8.5,83,102110,0,-0,329,0.0,-0.0,0.0,0,0,0,0,290,0.0,10,5,9999,99999,9,999999999,0.0,999,999,99
2050,3,18,22,0,*?*?*?*?*?*?*?*?*?*?*?*?*?*?*?*?*?*?*?*?*?*?,10.5,8.0,84,102110,0,-0,326,0.0,-0.0,0.0,0,0,0,0,290,1.0,10,5,9999,99999,9,999999999,0.0,999,999,99
2050,3,18,23,0,*?*?*?*?*?*?*?*?*?*?*?*?*?*?*?*?*?*?*?*?*?*?,10.0,7.9,86,102110,0,-0,324,0.0,-0.0,0.0,0,0,0,0,290,0.5,10,5,9999,99999,9,999999999,0.0,999,999,99
2050,3,18,24,0,*?*?*?*?*?*?*?*?*?*?*?*?*?*?*?*?*?*?*?*?*?*?,10.4,7.4,81,102110,0,-0,325,0.0,-0.0,0.0,0,0,0,0,270,1.5,10,5,9999,99999,9,999999999,0.0,999,999,99
2050,3,19,1,0,*?*?*?*?*?*?*?*?*?*?*?*?*?*?*?*?*?*?*?*?*?*?,7.8,5.6,86,102499,0,-0,314,0.0,-0.0,0.0,0,0,0,0,280,0.5,10,5,9999,99999,9,999999999,0.0,999,999,99
2050,3,19,2,0,*?*?*?*?*?*?*?*?*?*?*?*?*?*?*?*?*?*?*?*?*?*?,6.8,4.5,86,102499,0,-0,310,0.0,-0.0,0.0,0,0,0,0,270,0.5,10,5,9999,99999,9,999999999,0.0,999,999,99
2050,3,19,3,0,*?*?*?*?*?*?*?*?*?*?*?*?*?*?*?*?*?*?*?*?*?*?,6.7,4.6,87,102499,0,-0,309,0.0,-0.0,0.0,0,0,0,0,260,0.5,10,5,9999,99999,9,999999999,0.0,999,999,99
2050,3,19,4,0,*?*?*?*?*?*?*?*?*?*?*?*?*?*?*?*?*?*?*?*?*?*?,6.4,4.1,86,102499,0,-0,308,0.0,-0.0,0.0,0,0,0,0,250,1.0,10,5,9999,99999,9,999999999,0.0,999,999,99
2050,3,19,5,0,*?*?*?*?*?*?*?*?*?*?*?*?*?*?*?*?*?*?*?*?*?*?,6.2,4.8,91,102499,0,-0,307,0.0,-0.0,0.0,0,0,0,0,240,1.0,10,5,9999,99999,9,999999999,0.0,999,999,99
2050,3,19,6,0,*?*?*?*?*?*?*?*?*?*?*?*?*?*?*?*?*?*?*?*?*?*?,6.0,4.5,89,102499,10,1327,306,0.0,0.0,0.0,0,0,0,0,230,0.5,10,5,9999,99999,9,999999999,0.0,999,999,99
2050,3,19,7,0,*?*?*?*?*?*?*?*?*?*?*?*?*?*?*?*?*?*?*?*?*?*?,6.7,3.9,83,102499,238,1381,305,57.6,44.5,50.0,6371,3265,5895,1064,232,1.5,9,5,9999,99999,9,999999999,0.0,999,999,99
2050,3,19,8,0,*?*?*?*?*?*?*?*?*?*?*?*?*?*?*?*?*?*?*?*?*?*?,7.4,4.3,80,102499,448,1379,308,130.5,53.4,113.1,14324,4919,12772,3107,233,0.5,9,5,9999,99999,9,999999999,0.2,999,999,99
2050,3,19,9,0,*?*?*?*?*?*?*?*?*?*?*?*?*?*?*?*?*?*?*?*?*?*?,8.7,5.9,83,102499,627,1379,314,192.5,56.3,166.9,21195,5468,18856,4976,235,0.5,9,5,9999,99999,9,999999999,2.1,999,999,99
2050,3,19,10,0,*?*?*?*?*?*?*?*?*?*?*?*?*?*?*?*?*?*?*?*?*?*?,9.7,5.8,76,102499,763,1379,323,137.9,0.0,137.9,16357,0,16421,6325,237,0.5,10,5,9999,99999,9,999999999,0.9,999,999,99
2050,3,19,11,0,*?*?*?*?*?*?*?*?*?*?*?*?*?*?*?*?*?*?*?*?*?*?,10.5,6.1,75,102499,846,1379,326,154.4,0.0,154.4,18409,0,18485,7261,238,2.1,10,5,9999,99999,9,999999999,1.4,999,999,99
2050,3,19,12,0,*?*?*?*?*?*?*?*?*?*?*?*?*?*?*?*?*?*?*?*?*?*?,10.8,5.1,68,102499,871,1380,328,159.3,0.0,159.3,19022,0,19102,7544,240,1.5,10,5,9999,99999,9,999999999,2.0,999,999,99
2050,3,19,13,0,*?*?*?*?*?*?*?*?*?*?*?*?*?*?*?*?*?*?*?*?*?*?,10.9,4.5,65,102499,836,1380,324,264.6,58.1,229.4,29182,5823,25894,7658,240,1.5,9,5,9999,99999,9,999999999,1.6,999,999,99
2050,3,19,14,0,*?*?*?*?*?*?*?*?*?*?*?*?*?*?*?*?*?*?*?*?*?*?,11.3,5.0,65,102499,743,1380,325,232.4,57.4,201.5,25611,5700,22748,6380,240,1.0,9,5,9999,99999,9,999999999,1.5,999,999,99
2050,3,19,15,0,*?*?*?*?*?*?*?*?*?*?*?*?*?*?*?*?*?*?*?*?*?*?,11.2,5.3,67,102499,599,1380,325,182.6,56.0,158.3,20120,5367,17915,4654,240,2.1,9,5,9999,99999,9,999999999,3.7,999,999,99
2050,3,19,16,0,*?*?*?*?*?*?*?*?*?*?*?*?*?*?*?*?*?*?*?*?*?*?,11.1,5.6,69,102499,413,1379,329,68.1,0.0,68.1,7941,0,7962,2777,240,0.5,10,5,9999,99999,9,999999999,3.2,999,999,99
2050,3,19,17,0,*?*?*?*?*?*?*?*?*?*?*?*?*?*?*?*?*?*?*?*?*?*?,11.0,6.2,72,102499,199,1379,328,25.5,0.0,25.5,2992,-0,2996,986,240,1.5,10,5,9999,99999,9,999999999,1.4,999,999,99
2050,3,19,18,0,*?*?*?*?*?*?*?*?*?*?*?*?*?*?*?*?*?*?*?*?*?*?,9.9,6.2,78,102499,0,-0,323,0.0,-0.0,0.0,0,0,0,0,240,1.0,10,5,9999,99999,9,999999999,1.2,999,999,99
2050,3,19,19,0,*?*?*?*?*?*?*?*?*?*?*?*?*?*?*?*?*?*?*?*?*?*?,9.2,6.2,82,102499,0,-0,320,0.0,-0.0,0.0,0,0,0,0,232,1.0,10,5,9999,99999,9,999999999,1.1,999,999,99
2050,3,19,20,0,*?*?*?*?*?*?*?*?*?*?*?*?*?*?*?*?*?*?*?*?*?*?,8.3,6.4,88,102499,0,-0,316,0.0,-0.0,0.0,0,0,0,0,223,0.5,10,5,9999,99999,9,999999999,0.2,999,999,99
2050,3,19,21,0,*?*?*?*?*?*?*?*?*?*?*?*?*?*?*?*?*?*?*?*?*?*?,7.6,6.1,90,102499,0,-0,313,0.0,-0.0,0.0,0,0,0,0,215,0.0,10,5,9999,99999,9,999999999,0.1,999,999,99
2050,3,19,22,0,*?*?*?*?*?*?*?*?*?*?*?*?*?*?*?*?*?*?*?*?*?*?,7.4,5.8,89,102499,0,-0,312,0.0,-0.0,0.0,0,0,0,0,207,1.0,10,5,9999,99999,9,999999999,0.1,999,999,99
2050,3,19,23,0,*?*?*?*?*?*?*?*?*?*?*?*?*?*?*?*?*?*?*?*?*?*?,8.4,5.3,81,102499,0,-0,317,0.0,-0.0,0.0,0,0,0,0,198,0.5,10,5,9999,99999,9,999999999,0.0,999,999,99
2050,3,19,24,0,*?*?*?*?*?*?*?*?*?*?*?*?*?*?*?*?*?*?*?*?*?*?,9.5,6.9,84,102499,0,-0,321,0.0,-0.0,0.0,0,0,0,0,290,1.5,10,5,9999,99999,9,999999999,0.0,999,999,99
2050,3,20,1,0,*?*?*?*?*?*?*?*?*?*?*?*?*?*?*?*?*?*?*?*?*?*?,9.7,9.4,98,101038,0,-0,322,0.0,-0.0,0.0,0,0,0,0,192,0.5,10,5,9999,99999,9,999999999,0.3,999,999,99
2050,3,20,2,0,*?*?*?*?*?*?*?*?*?*?*?*?*?*?*?*?*?*?*?*?*?*?,9.9,9.9,100,101038,0,-0,323,0.0,-0.0,0.0,0,0,0,0,193,0.5,10,5,9999,99999,9,999999999,0.5,999,999,99
2050,3,20,3,0,*?*?*?*?*?*?*?*?*?*?*?*?*?*?*?*?*?*?*?*?*?*?,10.1,10.1,100,101038,0,-0,324,0.0,-0.0,0.0,0,0,0,0,195,0.5,10,5,9999,99999,9,999999999,0.9,999,999,99
2050,3,20,4,0,*?*?*?*?*?*?*?*?*?*?*?*?*?*?*?*?*?*?*?*?*?*?,9.8,9.8,100,101038,0,-0,322,0.0,-0.0,0.0,0,0,0,0,197,1.0,10,5,9999,99999,9,999999999,1.1,999,999,99
2050,3,20,5,0,*?*?*?*?*?*?*?*?*?*?*?*?*?*?*?*?*?*?*?*?*?*?,9.5,9.4,100,101038,0,-0,321,0.0,-0.0,0.0,0,0,0,0,198,1.0,10,5,9999,99999,9,999999999,0.6,999,999,99
2050,3,20,6,0,*?*?*?*?*?*?*?*?*?*?*?*?*?*?*?*?*?*?*?*?*?*?,9.7,9.7,100,101038,19,1390,322,0.0,0.0,0.0,0,0,0,0,200,0.5,10,5,9999,99999,9,999999999,0.4,999,999,99
2050,3,20,7,0,*?*?*?*?*?*?*?*?*?*?*?*?*?*?*?*?*?*?*?*?*?*?,9.9,9.6,97,101038,246,1378,323,34.9,0.0,34.9,4072,0,4079,1355,202,1.5,10,5,9999,99999,9,999999999,0.2,999,999,99
2050,3,20,8,0,*?*?*?*?*?*?*?*?*?*?*?*?*?*?*?*?*?*?*?*?*?*?,9.9,8.0,87,101038,456,1378,323,76.8,0.0,76.8,8968,0,8993,3175,203,0.5,10,5,9999,99999,9,999999999,0.3,999,999,99
2050,3,20,9,0,*?*?*?*?*?*?*?*?*?*?*?*?*?*?*?*?*?*?*?*?*?*?,11.0,8.7,85,101038,635,1378,328,112.4,0.0,112.4,13246,0,13292,4948,205,0.5,10,5,9999,99999,9,999999999,0.3,999,999,99
2050,3,20,10,0,*?*?*?*?*?*?*?*?*?*?*?*?*?*?*?*?*?*?*?*?*?*?,10.9,8.8,87,101038,771,1380,327,139.4,0.0,139.4,16557,0,16622,6414,207,0.5,10,5,9999,99999,9,999999999,0.2,999,999,99
2050,3,20,11,0,*?*?*?*?*?*?*?*?*?*?*?*?*?*?*?*?*?*?*?*?*?*?,11.8,8.0,78,101038,853,1378,332,155.9,0.0,155.9,18608,0,18685,7347,208,2.1,10,5,9999,99999,9,999999999,0.0,999,999,99
2050,3,20,12,0,*?*?*?*?*?*?*?*?*?*?*?*?*?*?*?*?*?*?*?*?*?*?,11.9,7.4,74,101038,878,1379,332,160.8,0.0,160.8,19219,0,19300,7627,210,1.5,10,5,9999,99999,9,999999999,0.0,999,999,99
2050,3,20,13,0,*?*?*?*?*?*?*?*?*?*?*?*?*?*?*?*?*?*?*?*?*?*?,11.6,8.8,83,101038,842,1378,331,153.7,0.0,153.7,18326,0,18401,7219,218,1.5,10,5,9999,99999,9,999999999,0.6,999,999,99
2050,3,20,14,0,*?*?*?*?*?*?*?*?*?*?*?*?*?*?*?*?*?*?*?*?*?*?,11.5,8.9,84,101038,749,1379,330,135.2,0.0,135.2,16020,0,16082,6175,227,1.0,10,5,9999,99999,9,999999999,1.3,999,999,99
2050,3,20,15,0,*?*?*?*?*?*?*?*?*?*?*?*?*?*?*?*?*?*?*?*?*?*?,12.0,8.9,81,101038,605,1379,333,106.4,0.0,106.4,12517,0,12559,4635,235,2.1,10,5,9999,99999,9,999999999,0.0,999,999,99
2050,3,20,16,0,*?*?*?*?*?*?*?*?*?*?*?*?*?*?*?*?*?*?*?*?*?*?,11.8,8.8,82,101038,419,1378,332,69.4,0.0,69.4,8100,0,8122,2834,243,0.5,10,5,9999,99999,9,999999999,0.0,999,999,99
2050,3,20,17,0,*?*?*?*?*?*?*?*?*?*?*?*?*?*?*?*?*?*?*?*?*?*?,12.0,7.1,73,101038,205,1377,333,26.7,0.0,26.7,3136,0,3141,1034,252,1.5,10,5,9999,99999,9,999999999,0.0,999,999,99
2050,3,20,18,0,*?*?*?*?*?*?*?*?*?*?*?*?*?*?*?*?*?*?*?*?*?*?,11.0,8.1,83,101038,0,-0,328,0.0,-0.0,0.0,0,0,0,0,260,1.0,10,5,9999,99999,9,999999999,0.0,999,999,99
2050,3,20,19,0,*?*?*?*?*?*?*?*?*?*?*?*?*?*?*?*?*?*?*?*?*?*?,11.1,9.1,87,101038,0,-0,328,0.0,-0.0,0.0,0,0,0,0,262,1.0,10,5,9999,99999,9,999999999,0.0,999,999,99
2050,3,20,20,0,*?*?*?*?*?*?*?*?*?*?*?*?*?*?*?*?*?*?*?*?*?*?,10.5,8.7,89,101038,0,-0,326,0.0,-0.0,0.0,0,0,0,0,263,0.5,10,5,9999,99999,9,999999999,0.0,999,999,99
2050,3,20,21,0,*?*?*?*?*?*?*?*?*?*?*?*?*?*?*?*?*?*?*?*?*?*?,10.7,9.4,92,101038,0,-0,326,0.0,-0.0,0.0,0,0,0,0,265,0.0,10,5,9999,99999,9,999999999,0.0,999,999,99
2050,3,20,22,0,*?*?*?*?*?*?*?*?*?*?*?*?*?*?*?*?*?*?*?*?*?*?,10.2,9.1,93,101038,0,-0,324,0.0,-0.0,0.0,0,0,0,0,267,1.0,10,5,9999,99999,9,999999999,0.0,999,999,99
2050,3,20,23,0,*?*?*?*?*?*?*?*?*?*?*?*?*?*?*?*?*?*?*?*?*?*?,9.9,8.9,94,101038,0,-0,323,0.0,-0.0,0.0,0,0,0,0,268,0.5,10,5,9999,99999,9,999999999,0.0,999,999,99
2050,3,20,24,0,*?*?*?*?*?*?*?*?*?*?*?*?*?*?*?*?*?*?*?*?*?*?,9.5,7.4,87,101038,0,-0,321,0.0,-0.0,0.0,0,0,0,0,190,1.5,10,5,9999,99999,9,999999999,0.2,999,999,99
2050,3,21,1,0,*?*?*?*?*?*?*?*?*?*?*?*?*?*?*?*?*?*?*?*?*?*?,9.0,7.1,88,100639,0,-0,319,0.0,-0.0,0.0,0,0,0,0,268,0.5,10,5,9999,99999,9,999999999,0.0,999,999,99
2050,3,21,2,0,*?*?*?*?*?*?*?*?*?*?*?*?*?*?*?*?*?*?*?*?*?*?,8.3,6.4,87,100639,0,-0,316,0.0,-0.0,0.0,0,0,0,0,267,0.5,10,5,9999,99999,9,999999999,0.0,999,999,99
2050,3,21,3,0,*?*?*?*?*?*?*?*?*?*?*?*?*?*?*?*?*?*?*?*?*?*?,8.4,6.6,87,100639,0,-0,317,0.0,-0.0,0.0,0,0,0,0,265,0.5,10,5,9999,99999,9,999999999,0.0,999,999,99
2050,3,21,4,0,*?*?*?*?*?*?*?*?*?*?*?*?*?*?*?*?*?*?*?*?*?*?,8.4,6.4,86,100639,0,-0,317,0.0,-0.0,0.0,0,0,0,0,263,1.0,10,5,9999,99999,9,999999999,0.0,999,999,99
2050,3,21,5,0,*?*?*?*?*?*?*?*?*?*?*?*?*?*?*?*?*?*?*?*?*?*?,8.2,5.8,84,100639,0,-0,316,0.0,-0.0,0.0,0,0,0,0,262,1.0,10,5,9999,99999,9,999999999,0.0,999,999,99
2050,3,21,6,0,*?*?*?*?*?*?*?*?*?*?*?*?*?*?*?*?*?*?*?*?*?*?,8.0,5.9,86,100639,27,1363,298,0.0,0.0,0.0,0,0,0,0,260,0.5,6,3,9999,99999,9,999999999,0.0,999,999,99
2050,3,21,7,0,*?*?*?*?*?*?*?*?*?*?*?*?*?*?*?*?*?*?*?*?*?*?,8.7,6.6,85,100639,254,1376,277,126.0,477.8,37.8,13119,35757,5876,706,257,1.5,0,0,9999,99999,9,999999999,0.0,999,999,99
2050,3,21,8,0,*?*?*?*?*?*?*?*?*?*?*?*?*?*?*?*?*?*?*?*?*?*?,9.4,7.1,85,100639,464,1377,281,270.4,561.8,81.1,28042,51147,11743,1543,253,0.5,0,0,9999,99999,9,999999999,0.0,999,999,99
2050,3,21,9,0,*?*?*?*?*?*?*?*?*?*?*?*?*?*?*?*?*?*?*?*?*?*?,10.5,7.7,82,100639,643,1378,287,393.3,590.1,118.0,40936,57352,16348,2407,250,0.5,0,0,9999,99999,9,999999999,0.0,999,999,99
2050,3,21,10,0,*?*?*?*?*?*?*?*?*?*?*?*?*?*?*?*?*?*?*?*?*?*?,11.8,9.1,82,100639,778,1378,295,486.2,602.8,145.9,50814,60008,19598,3264,247,0.5,0,0,9999,99999,9,999999999,0.0,999,999,99
2050,3,21,11,0,*?*?*?*?*?*?*?*?*?*?*?*?*?*?*?*?*?*?*?*?*?*?,12.6,9.1,78,100639,860,1377,299,542.9,608.7,162.9,56889,61114,21479,3943,243,2.1,0,0,9999,99999,9,999999999,0.0,999,999,99
2050,3,21,12,0,*?*?*?*?*?*?*?*?*?*?*?*?*?*?*?*?*?*?*?*?*?*?,12.7,7.7,71,100639,885,1379,296,559.5,610.2,167.8,58681,61389,22024,4175,240,1.5,0,0,9999,99999,9,999999999,0.0,999,999,99
2050,3,21,13,0,*?*?*?*?*?*?*?*?*?*?*?*?*?*?*?*?*?*?*?*?*?*?,12.9,7.6,70,100639,849,1379,296,534.8,607.9,160.5,56028,60979,21222,3837,235,1.5,0,0,9999,99999,9,999999999,0.0,999,999,99
2050,3,21,14,0,*?*?*?*?*?*?*?*?*?*?*?*?*?*?*?*?*?*?*?*?*?*?,13.1,8.9,75,100639,755,1377,300,470.7,601.0,141.2,49150,59643,19065,3102,230,1.0,0,0,9999,99999,9,999999999,0.0,999,999,99
2050,3,21,15,0,*?*?*?*?*?*?*?*?*?*?*?*?*?*?*?*?*?*?*?*?*?*?,12.6,9.1,78,100639,611,1378,299,371.4,586.2,111.4,38621,56518,15552,2235,225,2.1,0,0,9999,99999,9,999999999,0.0,999,999,99
2050,3,21,16,0,*?*?*?*?*?*?*?*?*?*?*?*?*?*?*?*?*?*?*?*?*?*?,12.7,8.9,77,100639,425,1377,299,243.7,552.5,73.1,25263,49163,10696,1378,220,0.5,0,0,9999,99999,9,999999999,0.0,999,999,99
2050,3,21,17,0,*?*?*?*?*?*?*?*?*?*?*?*?*?*?*?*?*?*?*?*?*?*?,12.5,9.4,81,100639,211,1376,310,95.2,395.6,34.6,9841,27234,5330,634,215,1.5,3,2,9999,99999,9,999999999,0.0,999,999,99
2050,3,21,18,0,*?*?*?*?*?*?*?*?*?*?*?*?*?*?*?*?*?*?*?*?*?*?,11.6,9.1,83,100639,0,-0,327,0.0,-0.0,0.0,0,0,0,0,210,1.0,9,5,9999,99999,9,999999999,0.0,999,999,99
2050,3,21,19,0,*?*?*?*?*?*?*?*?*?*?*?*?*?*?*?*?*?*?*?*?*?*?,11.3,7.9,79,100639,0,-0,330,0.0,-0.0,0.0,0,0,0,0,218,1.0,10,5,9999,99999,9,999999999,0.0,999,999,99
2050,3,21,20,0,*?*?*?*?*?*?*?*?*?*?*?*?*?*?*?*?*?*?*?*?*?*?,10.5,8.9,89,100639,0,-0,326,0.0,-0.0,0.0,0,0,0,0,227,0.5,10,5,9999,99999,9,999999999,0.0,999,999,99
2050,3,21,21,0,*?*?*?*?*?*?*?*?*?*?*?*?*?*?*?*?*?*?*?*?*?*?,9.8,9.6,97,100639,0,-0,322,0.0,-0.0,0.0,0,0,0,0,235,0.0,10,5,9999,99999,9,999999999,0.0,999,999,99
2050,3,21,22,0,*?*?*?*?*?*?*?*?*?*?*?*?*?*?*?*?*?*?*?*?*?*?,9.9,9.8,99,100639,0,-0,323,0.0,-0.0,0.0,0,0,0,0,243,1.0,10,5,9999,99999,9,999999999,0.0,999,999,99
2050,3,21,23,0,*?*?*?*?*?*?*?*?*?*?*?*?*?*?*?*?*?*?*?*?*?*?,9.2,9.2,99,100639,0,-0,320,0.0,-0.0,0.0,0,0,0,0,252,0.5,10,5,9999,99999,9,999999999,0.0,999,999,99
2050,3,21,24,0,*?*?*?*?*?*?*?*?*?*?*?*?*?*?*?*?*?*?*?*?*?*?,9.7,8.1,89,100639,0,-0,322,0.0,-0.0,0.0,0,0,0,0,270,1.5,10,5,9999,99999,9,999999999,0.0,999,999,99
2050,3,22,1,0,*?*?*?*?*?*?*?*?*?*?*?*?*?*?*?*?*?*?*?*?*?*?,7.6,7.6,100,100157,0,-0,313,0.0,-0.0,0.0,0,0,0,0,257,0.5,10,5,9999,99999,9,999999999,0.0,999,999,99
2050,3,22,2,0,*?*?*?*?*?*?*?*?*?*?*?*?*?*?*?*?*?*?*?*?*?*?,7.0,7.0,100,100157,0,-0,310,0.0,-0.0,0.0,0,0,0,0,253,0.5,10,5,9999,99999,9,999999999,0.0,999,999,99
2050,3,22,3,0,*?*?*?*?*?*?*?*?*?*?*?*?*?*?*?*?*?*?*?*?*?*?,6.8,6.9,100,100157,0,-0,309,0.0,-0.0,0.0,0,0,0,0,250,0.5,10,5,9999,99999,9,999999999,0.0,999,999,99
2050,3,22,4,0,*?*?*?*?*?*?*?*?*?*?*?*?*?*?*?*?*?*?*?*?*?*?,6.5,6.4,100,100157,0,-0,308,0.0,-0.0,0.0,0,0,0,0,247,1.0,10,5,9999,99999,9,999999999,0.0,999,999,99
2050,3,22,5,0,*?*?*?*?*?*?*?*?*?*?*?*?*?*?*?*?*?*?*?*?*?*?,6.3,6.2,100,100157,0,-0,307,0.0,-0.0,0.0,0,0,0,0,243,1.0,10,5,9999,99999,9,999999999,0.0,999,999,99
2050,3,22,6,0,*?*?*?*?*?*?*?*?*?*?*?*?*?*?*?*?*?*?*?*?*?*?,6.2,6.1,100,100157,36,1388,307,0.0,0.0,0.0,0,0,0,0,240,0.5,10,5,9999,99999,9,999999999,0.0,999,999,99
2050,3,22,7,0,*?*?*?*?*?*?*?*?*?*?*?*?*?*?*?*?*?*?*?*?*?*?,7.3,7.3,100,100157,263,1379,308,66.4,46.3,57.5,7321,3557,6759,1233,240,1.5,9,5,9999,99999,9,999999999,0.0,999,999,99
2050,3,22,8,0,*?*?*?*?*?*?*?*?*?*?*?*?*?*?*?*?*?*?*?*?*?*?,8.4,8.4,100,100157,472,1376,313,139.1,53.9,120.6,15270,5029,13608,3346,240,0.5,9,5,9999,99999,9,999999999,0.0,999,999,99
2050,3,22,9,0,*?*?*?*?*?*?*?*?*?*?*?*?*?*?*?*?*?*?*?*?*?*?,9.9,9.3,100,100157,651,1378,316,266.2,142.0,199.1,29038,14425,22460,4864,240,0.5,8,4,9999,99999,9,999999999,0.0,999,999,99
2050,3,22,10,0,*?*?*?*?*?*?*?*?*?*?*?*?*?*?*?*?*?*?*?*?*?*?,11.5,10.4,100,100157,785,1377,327,247.7,57.8,214.7,27269,5795,24197,6963,240,0.5,9,5,9999,99999,9,999999999,0.0,999,999,99
2050,3,22,11,0,*?*?*?*?*?*?*?*?*?*?*?*?*?*?*?*?*?*?*?*?*?*?,12.9,10.8,94,100157,867,1377,330,365.9,146.4,273.7,40074,15395,30547,7606,240,2.1,8,4,9999,99999,9,999999999,0.0,999,999,99
2050,3,22,12,0,*?*?*?*?*?*?*?*?*?*?*?*?*?*?*?*?*?*?*?*?*?*?,13.7,11.1,91,100157,891,1377,334,376.8,146.7,281.8,41293,15464,31427,7980,240,1.5,8,4,9999,99999,9,999999999,0.0,999,999,99
2050,3,22,13,0,*?*?*?*?*?*?*?*?*?*?*?*?*?*?*?*?*?*?*?*?*?*?,13.6,11.0,91,100157,855,1377,336,271.8,58.2,235.7,29954,5880,26559,7966,245,1.5,9,5,9999,99999,9,999999999,0.0,999,999,99
2050,3,22,14,0,*?*?*?*?*?*?*?*?*?*?*?*?*?*?*?*?*?*?*?*?*?*?,13.9,10.5,87,100157,762,1378,341,137.8,0.0,137.8,16357,0,16420,6322,250,1.0,10,5,9999,99999,9,999999999,0.0,999,999,99
2050,3,22,15,0,*?*?*?*?*?*?*?*?*?*?*?*?*?*?*?*?*?*?*?*?*?*?,13.5,10.7,90,100157,617,1377,339,109.0,0.0,109.0,12828,0,12871,4767,255,2.1,10,5,9999,99999,9,999999999,0.0,999,999,99
2050,3,22,16,0,*?*?*?*?*?*?*?*?*?*?*?*?*?*?*?*?*?*?*?*?*?*?,13.8,10.5,88,100157,431,1376,337,124.9,53.0,108.3,13713,4849,12230,2954,260,0.5,9,5,9999,99999,9,999999999,0.0,999,999,99
2050,3,22,17,0,*?*?*?*?*?*?*?*?*?*?*?*?*?*?*?*?*?*?*?*?*?*?,13.3,10.4,90,100157,217,1375,332,67.2,107.2,50.3,7155,7023,6083,921,265,1.5,8,4,9999,99999,9,999999999,0.0,999,999,99
2050,3,22,18,0,*?*?*?*?*?*?*?*?*?*?*?*?*?*?*?*?*?*?*?*?*?*?,12.2,10.2,95,100157,0,-0,333,0.0,-0.0,0.0,0,0,0,0,270,1.0,10,5,9999,99999,9,999999999,0.0,999,999,99
2050,3,22,19,0,*?*?*?*?*?*?*?*?*?*?*?*?*?*?*?*?*?*?*?*?*?*?,10.8,10.3,100,100157,0,-0,327,0.0,-0.0,0.0,0,0,0,0,272,1.0,10,5,9999,99999,9,999999999,0.0,999,999,99
2050,3,22,20,0,*?*?*?*?*?*?*?*?*?*?*?*?*?*?*?*?*?*?*?*?*?*?,10.0,9.8,100,100157,0,-0,323,0.0,-0.0,0.0,0,0,0,0,273,0.5,10,5,9999,99999,9,999999999,0.0,999,999,99
2050,3,22,21,0,*?*?*?*?*?*?*?*?*?*?*?*?*?*?*?*?*?*?*?*?*?*?,9.0,9.1,100,100157,0,-0,319,0.0,-0.0,0.0,0,0,0,0,275,0.0,10,5,9999,99999,9,999999999,0.0,999,999,99
2050,3,22,22,0,*?*?*?*?*?*?*?*?*?*?*?*?*?*?*?*?*?*?*?*?*?*?,8.7,8.8,100,100157,0,-0,317,0.0,-0.0,0.0,0,0,0,0,277,1.0,10,5,9999,99999,9,999999999,0.0,999,999,99
2050,3,22,23,0,*?*?*?*?*?*?*?*?*?*?*?*?*?*?*?*?*?*?*?*?*?*?,8.2,7.7,100,100157,0,-0,315,0.0,-0.0,0.0,0,0,0,0,278,0.5,10,5,9999,99999,9,999999999,0.0,999,999,99
2050,3,22,24,0,*?*?*?*?*?*?*?*?*?*?*?*?*?*?*?*?*?*?*?*?*?*?,8.4,8.4,100,100157,0,-0,316,0.0,-0.0,0.0,0,0,0,0,260,1.5,10,5,9999,99999,9,999999999,0.0,999,999,99
2050,3,23,1,0,*?*?*?*?*?*?*?*?*?*?*?*?*?*?*?*?*?*?*?*?*?*?,7.4,7.4,100,101181,0,-0,312,0.0,-0.0,0.0,0,0,0,0,288,0.5,10,5,9999,99999,9,999999999,0.0,999,999,99
2050,3,23,2,0,*?*?*?*?*?*?*?*?*?*?*?*?*?*?*?*?*?*?*?*?*?*?,7.0,7.0,100,101181,0,-0,310,0.0,-0.0,0.0,0,0,0,0,297,0.5,10,5,9999,99999,9,999999999,0.0,999,999,99
2050,3,23,3,0,*?*?*?*?*?*?*?*?*?*?*?*?*?*?*?*?*?*?*?*?*?*?,6.8,6.7,100,101181,0,-0,309,0.0,-0.0,0.0,0,0,0,0,305,0.5,10,5,9999,99999,9,999999999,0.0,999,999,99
2050,3,23,4,0,*?*?*?*?*?*?*?*?*?*?*?*?*?*?*?*?*?*?*?*?*?*?,6.2,6.2,100,101181,0,-0,307,0.0,-0.0,0.0,0,0,0,0,313,1.0,10,5,9999,99999,9,999999999,0.0,999,999,99
2050,3,23,5,0,*?*?*?*?*?*?*?*?*?*?*?*?*?*?*?*?*?*?*?*?*?*?,6.1,6.1,100,101181,0,-0,306,0.0,-0.0,0.0,0,0,0,0,322,1.0,10,5,9999,99999,9,999999999,0.0,999,999,99
2050,3,23,6,0,*?*?*?*?*?*?*?*?*?*?*?*?*?*?*?*?*?*?*?*?*?*?,5.9,5.9,100,101181,44,1372,273,0.0,0.0,0.0,0,0,0,0,330,0.5,2,1,9999,99999,9,999999999,0.0,999,999,99
2050,3,23,7,0,*?*?*?*?*?*?*?*?*?*?*?*?*?*?*?*?*?*?*?*?*?*?,7.0,7.0,100,101181,271,1377,302,91.8,117.6,68.7,10033,9125,7974,1475,328,1.5,8,4,9999,99999,9,999999999,0.0,999,999,99
2050,3,23,8,0,*?*?*?*?*?*?*?*?*?*?*?*?*?*?*?*?*?*?*?*?*?*?,8.1,8.1,100,101181,480,1376,297,262.8,395.5,124.8,27341,36527,15597,2402,327,0.5,5,3,9999,99999,9,999999999,0.0,999,999,99
2050,3,23,9,0,*?*?*?*?*?*?*?*?*?*?*?*?*?*?*?*?*?*?*?*?*?*?,11.5,8.9,84,101181,658,1376,319,319.0,238.1,205.1,33952,24450,22967,4605,325,0.5,7,4,9999,99999,9,999999999,0.0,999,999,99
2050,3,23,10,0,*?*?*?*?*?*?*?*?*?*?*?*?*?*?*?*?*?*?*?*?*?*?,12.5,8.5,77,101181,793,1377,312,481.3,491.4,198.3,51024,50116,23910,4537,323,0.5,4,2,9999,99999,9,999999999,0.0,999,999,99
2050,3,23,11,0,*?*?*?*?*?*?*?*?*?*?*?*?*?*?*?*?*?*?*?*?*?*?,13.5,8.1,70,101181,874,1376,316,535.8,495.9,220.8,56968,51060,26265,5492,322,2.1,4,2,9999,99999,9,999999999,0.0,999,999,99
2050,3,23,12,0,*?*?*?*?*?*?*?*?*?*?*?*?*?*?*?*?*?*?*?*?*?*?,14.7,7.9,63,101181,898,1377,305,569.4,611.0,170.8,59744,61536,22335,4321,320,1.5,0,0,9999,99999,9,999999999,0.0,999,999,99
2050,3,23,13,0,*?*?*?*?*?*?*?*?*?*?*?*?*?*?*?*?*?*?*?*?*?*?,14.9,8.3,64,101181,862,1377,306,544.4,608.8,163.3,57044,61138,21526,3962,318,1.5,0,0,9999,99999,9,999999999,0.0,999,999,99
2050,3,23,14,0,*?*?*?*?*?*?*?*?*?*?*?*?*?*?*?*?*?*?*?*?*?*?,15.0,7.3,60,101181,768,1377,304,479.8,602.1,143.9,50125,59859,19377,3196,317,1.0,0,0,9999,99999,9,999999999,0.0,999,999,99
2050,3,23,15,0,*?*?*?*?*?*?*?*?*?*?*?*?*?*?*?*?*?*?*?*?*?*?,15.3,5.6,52,101181,623,1376,302,380.2,587.8,114.1,39548,56861,15869,2303,315,2.1,0,0,9999,99999,9,999999999,0.0,999,999,99
2050,3,23,16,0,*?*?*?*?*?*?*?*?*?*?*?*?*?*?*?*?*?*?*?*?*?*?,15.2,6.9,58,101181,437,1375,304,252.3,555.7,75.7,26154,49831,11032,1430,313,0.5,0,0,9999,99999,9,999999999,0.0,999,999,99
2050,3,23,17,0,*?*?*?*?*?*?*?*?*?*?*?*?*?*?*?*?*?*?*?*?*?*?,15.0,6.9,58,101181,223,1374,325,97.8,316.4,46.5,10314,21375,6278,828,312,1.5,5,3,9999,99999,9,999999999,0.0,999,999,99
2050,3,23,18,0,*?*?*?*?*?*?*?*?*?*?*?*?*?*?*?*?*?*?*?*?*?*?,13.5,6.2,61,101181,0,-0,336,0.0,-0.0,0.0,0,0,0,0,310,1.0,9,5,9999,99999,9,999999999,0.0,999,999,99
2050,3,23,19,0,*?*?*?*?*?*?*?*?*?*?*?*?*?*?*?*?*?*?*?*?*?*?,11.9,6.9,71,101181,0,-0,332,0.0,-0.0,0.0,0,0,0,0,278,1.0,10,5,9999,99999,9,999999999,0.0,999,999,99
2050,3,23,20,0,*?*?*?*?*?*?*?*?*?*?*?*?*?*?*?*?*?*?*?*?*?*?,10.1,8.0,86,101181,0,-0,324,0.0,-0.0,0.0,0,0,0,0,247,0.5,10,5,9999,99999,9,999999999,0.0,999,999,99
2050,3,23,21,0,*?*?*?*?*?*?*?*?*?*?*?*?*?*?*?*?*?*?*?*?*?*?,9.5,6.9,83,101181,0,-0,321,0.0,-0.0,0.0,0,0,0,0,215,0.0,10,5,9999,99999,9,999999999,0.0,999,999,99
2050,3,23,22,0,*?*?*?*?*?*?*?*?*?*?*?*?*?*?*?*?*?*?*?*?*?*?,9.2,6.1,81,101181,0,-0,320,0.0,-0.0,0.0,0,0,0,0,183,1.0,10,5,9999,99999,9,999999999,0.0,999,999,99
2050,3,23,23,0,*?*?*?*?*?*?*?*?*?*?*?*?*?*?*?*?*?*?*?*?*?*?,8.4,4.6,77,101181,0,-0,317,0.0,-0.0,0.0,0,0,0,0,152,0.5,10,5,9999,99999,9,999999999,0.0,999,999,99
2050,3,23,24,0,*?*?*?*?*?*?*?*?*?*?*?*?*?*?*?*?*?*?*?*?*?*?,7.7,7.7,100,101181,0,-0,313,0.0,-0.0,0.0,0,0,0,0,280,1.5,10,5,9999,99999,9,999999999,0.0,999,999,99
2050,3,24,1,0,*?*?*?*?*?*?*?*?*?*?*?*?*?*?*?*?*?*?*?*?*?*?,6.6,4.1,85,100954,0,-0,309,0.0,-0.0,0.0,0,0,0,0,123,0.5,10,5,9999,99999,9,999999999,0.0,999,999,99
2050,3,24,2,0,*?*?*?*?*?*?*?*?*?*?*?*?*?*?*?*?*?*?*?*?*?*?,5.8,3.9,87,100954,0,-0,305,0.0,-0.0,0.0,0,0,0,0,127,0.5,10,5,9999,99999,9,999999999,0.0,999,999,99
2050,3,24,3,0,*?*?*?*?*?*?*?*?*?*?*?*?*?*?*?*?*?*?*?*?*?*?,5.8,3.6,85,100954,0,-0,306,0.0,-0.0,0.0,0,0,0,0,130,0.5,10,5,9999,99999,9,999999999,0.0,999,999,99
2050,3,24,4,0,*?*?*?*?*?*?*?*?*?*?*?*?*?*?*?*?*?*?*?*?*?*?,5.4,2.3,80,100954,0,-0,304,0.0,-0.0,0.0,0,0,0,0,133,1.0,10,5,9999,99999,9,999999999,0.9,999,999,99
2050,3,24,5,0,*?*?*?*?*?*?*?*?*?*?*?*?*?*?*?*?*?*?*?*?*?*?,5.5,3.6,87,100954,0,-0,304,0.0,-0.0,0.0,0,0,0,0,137,1.0,10,5,9999,99999,9,999999999,1.6,999,999,99
2050,3,24,6,0,*?*?*?*?*?*?*?*?*?*?*?*?*?*?*?*?*?*?*?*?*?*?,5.3,3.8,89,100954,53,1387,303,0.0,0.0,0.0,0,0,0,0,140,0.5,10,5,9999,99999,9,999999999,1.2,999,999,99
2050,3,24,7,0,*?*?*?*?*?*?*?*?*?*?*?*?*?*?*?*?*?*?*?*?*?*?,5.1,3.2,87,100954,279,1376,298,72.2,47.3,62.6,7955,3719,7344,1346,142,1.5,9,5,9999,99999,9,999999999,0.7,999,999,99
2050,3,24,8,0,*?*?*?*?*?*?*?*?*?*?*?*?*?*?*?*?*?*?*?*?*?*?,6.7,3.2,78,100954,488,1375,305,144.8,54.3,125.5,15907,5080,14175,3508,143,0.5,9,5,9999,99999,9,999999999,0.8,999,999,99
2050,3,24,9,0,*?*?*?*?*?*?*?*?*?*?*?*?*?*?*?*?*?*?*?*?*?*?,8.3,4.6,77,100954,666,1376,312,206.5,56.7,179.0,22735,5563,20212,5444,145,0.5,9,5,9999,99999,9,999999999,1.7,999,999,99
2050,3,24,10,0,*?*?*?*?*?*?*?*?*?*?*?*?*?*?*?*?*?*?*?*?*?*?,9.5,3.6,66,100954,800,1376,322,145.7,0.0,145.7,17320,0,17389,6760,147,0.5,10,5,9999,99999,9,999999999,0.8,999,999,99
2050,3,24,11,0,*?*?*?*?*?*?*?*?*?*?*?*?*?*?*?*?*?*?*?*?*?*?,10.6,4.1,64,100954,881,1375,327,161.9,0.0,161.9,19355,0,19437,7688,148,2.1,10,5,9999,99999,9,999999999,0.0,999,999,99
2050,3,24,12,0,*?*?*?*?*?*?*?*?*?*?*?*?*?*?*?*?*?*?*?*?*?*?,11.4,3.2,57,100954,905,1376,331,166.5,0.0,166.5,19938,0,20023,7956,150,1.5,10,5,9999,99999,9,999999999,0.0,999,999,99
2050,3,24,13,0,*?*?*?*?*?*?*?*?*?*?*?*?*?*?*?*?*?*?*?*?*?*?,11.5,1.5,50,100954,868,1376,326,276.6,58.3,239.8,30481,5894,27022,8174,153,1.5,9,5,9999,99999,9,999999999,0.0,999,999,99
2050,3,24,14,0,*?*?*?*?*?*?*?*?*?*?*?*?*?*?*?*?*?*?*?*?*?*?,11.2,1.5,51,100954,774,1376,325,244.0,57.7,211.5,26862,5780,23838,6818,157,1.0,9,5,9999,99999,9,999999999,0.0,999,999,99
2050,3,24,15,0,*?*?*?*?*?*?*?*?*?*?*?*?*?*?*?*?*?*?*?*?*?*?,11.6,0.8,48,100954,629,1375,327,193.7,56.3,168.0,21301,5514,18937,5014,160,2.1,9,5,9999,99999,9,999999999,0.2,999,999,99
2050,3,24,16,0,*?*?*?*?*?*?*?*?*?*?*?*?*?*?*?*?*?*?*?*?*?*?,11.4,-0.0,45,100954,443,1374,331,74.4,0.0,74.4,8686,0,8710,3063,163,0.5,10,5,9999,99999,9,999999999,0.5,999,999,99
2050,3,24,17,0,*?*?*?*?*?*?*?*?*?*?*?*?*?*?*?*?*?*?*?*?*?*?,11.1,2.3,54,100954,229,1373,330,31.6,0.0,31.6,3701,0,3707,1227,167,1.5,10,5,9999,99999,9,999999999,0.1,999,999,99
2050,3,24,18,0,*?*?*?*?*?*?*?*?*?*?*?*?*?*?*?*?*?*?*?*?*?*?,10.5,3.4,62,100954,2,1575,327,0.0,0.0,0.0,0,0,0,0,170,1.0,10,5,9999,99999,9,999999999,0.0,999,999,99
2050,3,24,19,0,*?*?*?*?*?*?*?*?*?*?*?*?*?*?*?*?*?*?*?*?*?*?,9.1,3.0,66,100954,0,-0,320,0.0,-0.0,0.0,0,0,0,0,187,1.0,10,5,9999,99999,9,999999999,0.0,999,999,99
2050,3,24,20,0,*?*?*?*?*?*?*?*?*?*?*?*?*?*?*?*?*?*?*?*?*?*?,7.6,2.7,71,100954,0,-0,314,0.0,-0.0,0.0,0,0,0,0,203,0.5,10,5,9999,99999,9,999999999,0.0,999,999,99
2050,3,24,21,0,*?*?*?*?*?*?*?*?*?*?*?*?*?*?*?*?*?*?*?*?*?*?,7.7,4.8,82,100954,0,-0,314,0.0,-0.0,0.0,0,0,0,0,220,0.0,10,5,9999,99999,9,999999999,5.2,999,999,99
2050,3,24,22,0,*?*?*?*?*?*?*?*?*?*?*?*?*?*?*?*?*?*?*?*?*?*?,7.3,4.5,82,100954,0,-0,312,0.0,-0.0,0.0,0,0,0,0,237,1.0,10,5,9999,99999,9,999999999,5.8,999,999,99
2050,3,24,23,0,*?*?*?*?*?*?*?*?*?*?*?*?*?*?*?*?*?*?*?*?*?*?,8.2,4.1,75,100954,0,-0,316,0.0,-0.0,0.0,0,0,0,0,253,0.5,10,5,9999,99999,9,999999999,4.0,999,999,99
2050,3,24,24,0,*?*?*?*?*?*?*?*?*?*?*?*?*?*?*?*?*?*?*?*?*?*?,7.6,4.5,80,100954,0,-0,313,0.0,-0.0,0.0,0,0,0,0,120,1.5,10,5,9999,99999,9,999999999,0.0,999,999,99
2050,3,25,1,0,*?*?*?*?*?*?*?*?*?*?*?*?*?*?*?*?*?*?*?*?*?*?,9.4,7.9,100,100868,0,-0,321,0.0,-0.0,0.0,0,0,0,0,243,0.5,10,5,9999,99999,9,999999999,0.9,999,999,99
2050,3,25,2,0,*?*?*?*?*?*?*?*?*?*?*?*?*?*?*?*?*?*?*?*?*?*?,9.2,9.2,100,100868,0,-0,320,0.0,-0.0,0.0,0,0,0,0,217,0.5,10,5,9999,99999,9,999999999,0.9,999,999,99
2050,3,25,3,0,*?*?*?*?*?*?*?*?*?*?*?*?*?*?*?*?*?*?*?*?*?*?,9.0,8.9,100,100868,0,-0,319,0.0,-0.0,0.0,0,0,0,0,190,0.5,10,5,9999,99999,9,999999999,0.9,999,999,99
2050,3,25,4,0,*?*?*?*?*?*?*?*?*?*?*?*?*?*?*?*?*?*?*?*?*?*?,9.3,9.3,100,100868,0,-0,320,0.0,-0.0,0.0,0,0,0,0,163,1.0,10,5,9999,99999,9,999999999,0.0,999,999,99
2050,3,25,5,0,*?*?*?*?*?*?*?*?*?*?*?*?*?*?*?*?*?*?*?*?*?*?,9.5,9.6,100,100868,0,-0,321,0.0,-0.0,0.0,0,0,0,0,137,1.0,10,5,9999,99999,9,999999999,0.0,999,999,99
2050,3,25,6,0,*?*?*?*?*?*?*?*?*?*?*?*?*?*?*?*?*?*?*?*?*?*?,9.3,9.3,100,100868,61,1376,320,0.0,0.0,0.0,0,0,0,0,110,0.5,10,5,9999,99999,9,999999999,0.0,999,999,99
2050,3,25,7,0,*?*?*?*?*?*?*?*?*?*?*?*?*?*?*?*?*?*?*?*?*?*?,9.7,9.7,100,100868,287,1374,315,99.5,120.0,74.4,10860,9554,8619,1605,95,1.5,8,4,9999,99999,9,999999999,0.0,999,999,99
2050,3,25,8,0,*?*?*?*?*?*?*?*?*?*?*?*?*?*?*?*?*?*?*?*?*?*?,9.9,9.9,100,100868,496,1375,313,231.2,228.7,148.6,24460,21928,16976,3092,80,0.5,7,4,9999,99999,9,999999999,0.0,999,999,99
2050,3,25,9,0,*?*?*?*?*?*?*?*?*?*?*?*?*?*?*?*?*?*?*?*?*?*?,10.9,10.9,100,100868,673,1374,311,387.4,415.2,184.0,40458,41354,22163,3891,65,0.5,5,3,9999,99999,9,999999999,0.0,999,999,99
2050,3,25,10,0,*?*?*?*?*?*?*?*?*?*?*?*?*?*?*?*?*?*?*?*?*?*?,12.5,10.3,99,100868,807,1375,318,473.4,423.4,224.9,49665,43192,26480,5277,50,0.5,5,3,9999,99999,9,999999999,0.0,999,999,99
2050,3,25,11,0,*?*?*?*?*?*?*?*?*?*?*?*?*?*?*?*?*?*?*?*?*?*?,12.2,9.6,96,100868,888,1375,316,525.5,427.1,249.6,55299,43957,29005,6383,35,2.1,5,3,9999,99999,9,999999999,0.0,999,999,99
2050,3,25,12,0,*?*?*?*?*?*?*?*?*?*?*?*?*?*?*?*?*?*?*?*?*?*?,12.8,11.0,100,100868,911,1375,333,291.8,58.6,253.0,32168,5937,28504,8870,20,1.5,9,5,9999,99999,9,999999999,0.0,999,999,99
2050,3,25,13,0,*?*?*?*?*?*?*?*?*?*?*?*?*?*?*?*?*?*?*?*?*?*?,12.6,10.1,96,100868,874,1375,332,278.9,58.4,241.8,30742,5901,27251,8278,18,1.5,9,5,9999,99999,9,999999999,0.0,999,999,99
2050,3,25,14,0,*?*?*?*?*?*?*?*?*?*?*?*?*?*?*?*?*?*?*?*?*?*?,13.0,9.4,90,100868,780,1375,334,246.2,57.7,213.5,27112,5789,24058,6905,17,1.0,9,5,9999,99999,9,999999999,0.0,999,999,99
2050,3,25,15,0,*?*?*?*?*?*?*?*?*?*?*?*?*?*?*?*?*?*?*?*?*?*?,12.6,10.2,97,100868,635,1375,332,195.9,56.4,169.9,21539,5532,19146,5086,15,2.1,9,5,9999,99999,9,999999999,0.0,999,999,99
2050,3,25,16,0,*?*?*?*?*?*?*?*?*?*?*?*?*?*?*?*?*?*?*?*?*?*?,12.9,11.2,100,100868,449,1374,333,131.4,53.5,113.9,14422,4935,12857,3130,13,0.5,9,5,9999,99999,9,999999999,0.0,999,999,99
2050,3,25,17,0,*?*?*?*?*?*?*?*?*?*?*?*?*?*?*?*?*?*?*?*?*?*?,12.8,11.8,100,100868,235,1373,336,32.9,0.0,32.9,3841,0,3848,1275,12,1.5,10,5,9999,99999,9,999999999,0.0,999,999,99
2050,3,25,18,0,*?*?*?*?*?*?*?*?*?*?*?*?*?*?*?*?*?*?*?*?*?*?,11.7,11.7,100,100868,8,1400,331,0.0,0.0,0.0,0,0,0,0,10,1.0,10,5,9999,99999,9,999999999,0.0,999,999,99
2050,3,25,19,0,*?*?*?*?*?*?*?*?*?*?*?*?*?*?*?*?*?*?*?*?*?*?,11.6,11.6,100,100868,0,-0,330,0.0,-0.0,0.0,0,0,0,0,13,1.0,10,5,9999,99999,9,999999999,0.0,999,999,99
2050,3,25,20,0,*?*?*?*?*?*?*?*?*?*?*?*?*?*?*?*?*?*?*?*?*?*?,10.7,10.8,100,100868,0,-0,326,0.0,-0.0,0.0,0,0,0,0,17,0.5,10,5,9999,99999,9,999999999,0.0,999,999,99
2050,3,25,21,0,*?*?*?*?*?*?*?*?*?*?*?*?*?*?*?*?*?*?*?*?*?*?,10.5,10.5,100,100868,0,-0,325,0.0,-0.0,0.0,0,0,0,0,20,0.0,10,5,9999,99999,9,999999999,0.0,999,999,99
2050,3,25,22,0,*?*?*?*?*?*?*?*?*?*?*?*?*?*?*?*?*?*?*?*?*?*?,10.5,10.5,100,100868,0,-0,325,0.0,-0.0,0.0,0,0,0,0,23,1.0,10,5,9999,99999,9,999999999,0.0,999,999,99
2050,3,25,23,0,*?*?*?*?*?*?*?*?*?*?*?*?*?*?*?*?*?*?*?*?*?*?,9.7,9.7,100,100868,0,-0,322,0.0,-0.0,0.0,0,0,0,0,27,0.5,10,5,9999,99999,9,999999999,0.0,999,999,99
2050,3,25,24,0,*?*?*?*?*?*?*?*?*?*?*?*?*?*?*?*?*?*?*?*?*?*?,9.0,6.1,94,100868,0,-0,319,0.0,-0.0,0.0,0,0,0,0,270,1.5,10,5,9999,99999,9,999999999,0.9,999,999,99
2050,3,26,1,0,*?*?*?*?*?*?*?*?*?*?*?*?*?*?*?*?*?*?*?*?*?*?,7.2,2.7,73,101822,0,-0,312,0.0,-0.0,0.0,0,0,0,0,75,4.6,10,5,9999,99999,9,999999999,0.0,999,999,99
2050,3,26,2,0,*?*?*?*?*?*?*?*?*?*?*?*?*?*?*?*?*?*?*?*?*?*?,6.1,-1.5,57,101822,0,-0,308,0.0,-0.0,0.0,0,0,0,0,120,4.1,10,5,9999,99999,9,999999999,0.0,999,999,99
2050,3,26,3,0,*?*?*?*?*?*?*?*?*?*?*?*?*?*?*?*?*?*?*?*?*?*?,5.7,-1.1,60,101822,0,-0,306,0.0,-0.0,0.0,0,0,0,0,165,4.6,10,5,9999,99999,9,999999999,0.0,999,999,99
2050,3,26,4,0,*?*?*?*?*?*?*?*?*?*?*?*?*?*?*?*?*?*?*?*?*?*?,5.7,-1.3,60,101822,0,-0,306,0.0,-0.0,0.0,0,0,0,0,210,5.2,10,5,9999,99999,9,999999999,0.0,999,999,99
2050,3,26,5,0,*?*?*?*?*?*?*?*?*?*?*?*?*?*?*?*?*?*?*?*?*?*?,5.7,-0.8,62,101822,0,-0,306,0.0,-0.0,0.0,0,0,0,0,255,3.6,10,5,9999,99999,9,999999999,0.0,999,999,99
2050,3,26,6,0,*?*?*?*?*?*?*?*?*?*?*?*?*?*?*?*?*?*?*?*?*?*?,5.7,-0.6,63,101822,69,1368,295,0.0,0.0,0.0,0,0,0,0,300,4.1,8,4,9999,99999,9,999999999,0.0,999,999,99
2050,3,26,7,0,*?*?*?*?*?*?*?*?*?*?*?*?*?*?*?*?*?*?*?*?*?*?,5.8,-0.4,64,101822,295,1373,295,103.3,121.1,77.3,11272,9757,8940,1670,283,4.6,8,4,9999,99999,9,999999999,0.0,999,999,99
2050,3,26,8,0,*?*?*?*?*?*?*?*?*?*?*?*?*?*?*?*?*?*?*?*?*?*?,6.4,0.2,64,101822,504,1374,303,150.4,54.6,130.4,16521,5155,14714,3670,267,2.6,9,5,9999,99999,9,999999999,0.0,999,999,99
2050,3,26,9,0,*?*?*?*?*?*?*?*?*?*?*?*?*?*?*?*?*?*?*?*?*?*?,6.8,-0.2,60,101822,681,1374,300,280.9,142.8,210.1,30646,14617,23651,5211,250,3.1,8,4,9999,99999,9,999999999,0.0,999,999,99
2050,3,26,10,0,*?*?*?*?*?*?*?*?*?*?*?*?*?*?*?*?*?*?*?*?*?*?,7.0,0.8,65,101822,814,1374,301,342.3,145.6,256.0,37446,15226,28641,6860,233,2.1,8,4,9999,99999,9,999999999,0.0,999,999,99
2050,3,26,11,0,*?*?*?*?*?*?*?*?*?*?*?*?*?*?*?*?*?*?*?*?*?*?,7.8,2.3,68,101822,895,1374,310,286.4,58.5,248.3,31568,5923,27976,8616,217,2.1,9,5,9999,99999,9,999999999,0.0,999,999,99
2050,3,26,12,0,*?*?*?*?*?*?*?*?*?*?*?*?*?*?*?*?*?*?*?*?*?*?,7.6,1.3,64,101822,918,1375,304,389.8,147.1,291.6,42745,15539,32469,8455,200,2.6,8,4,9999,99999,9,999999999,0.0,999,999,99
2050,3,26,13,0,*?*?*?*?*?*?*?*?*?*?*?*?*?*?*?*?*?*?*?*?*?*?,7.8,1.3,63,101822,880,1374,304,372.7,146.6,278.8,40831,15438,31092,7838,190,2.6,8,4,9999,99999,9,999999999,0.0,999,999,99
2050,3,26,14,0,*?*?*?*?*?*?*?*?*?*?*?*?*?*?*?*?*?*?*?*?*?*?,7.8,0.8,61,101822,786,1374,310,248.5,57.8,215.4,27360,5798,24276,6993,180,3.1,9,5,9999,99999,9,999999999,0.0,999,999,99
2050,3,26,15,0,*?*?*?*?*?*?*?*?*?*?*?*?*?*?*?*?*?*?*?*?*?*?,8.0,-0.0,57,101822,641,1374,310,198.1,56.5,171.7,21779,5546,19358,5158,170,4.1,9,5,9999,99999,9,999999999,0.0,999,999,99
2050,3,26,16,0,*?*?*?*?*?*?*?*?*?*?*?*?*?*?*?*?*?*?*?*?*?*?,7.8,-0.6,54,101822,455,1374,310,133.5,53.6,115.8,14656,4962,13064,3189,160,3.6,9,5,9999,99999,9,999999999,0.0,999,999,99
2050,3,26,17,0,*?*?*?*?*?*?*?*?*?*?*?*?*?*?*?*?*?*?*?*?*?*?,7.6,-1.3,52,101822,241,1372,303,78.4,112.5,58.7,8327,7846,7039,1091,150,3.6,8,4,9999,99999,9,999999999,0.0,999,999,99
2050,3,26,18,0,*?*?*?*?*?*?*?*?*?*?*?*?*?*?*?*?*?*?*?*?*?*?,7.7,-1.5,51,101822,14,1379,315,0.0,0.0,0.0,0,0,0,0,140,1.5,10,5,9999,99999,9,999999999,0.0,999,999,99
2050,3,26,19,0,*?*?*?*?*?*?*?*?*?*?*?*?*?*?*?*?*?*?*?*?*?*?,6.8,-1.3,55,101822,0,-0,311,0.0,-0.0,0.0,0,0,0,0,137,2.1,10,5,9999,99999,9,999999999,0.0,999,999,99
2050,3,26,20,0,*?*?*?*?*?*?*?*?*?*?*?*?*?*?*?*?*?*?*?*?*?*?,6.5,-1.5,56,101822,0,-0,309,0.0,-0.0,0.0,0,0,0,0,133,1.5,10,5,9999,99999,9,999999999,0.0,999,999,99
2050,3,26,21,0,*?*?*?*?*?*?*?*?*?*?*?*?*?*?*?*?*?*?*?*?*?*?,6.4,-1.7,55,101822,0,-0,309,0.0,-0.0,0.0,0,0,0,0,130,1.5,10,5,9999,99999,9,999999999,0.0,999,999,99
2050,3,26,22,0,*?*?*?*?*?*?*?*?*?*?*?*?*?*?*?*?*?*?*?*?*?*?,6.5,-0.6,59,101822,0,-0,309,0.0,-0.0,0.0,0,0,0,0,127,3.1,10,5,9999,99999,9,999999999,0.0,999,999,99
2050,3,26,23,0,*?*?*?*?*?*?*?*?*?*?*?*?*?*?*?*?*?*?*?*?*?*?,6.2,-1.3,58,101822,0,-0,308,0.0,-0.0,0.0,0,0,0,0,123,1.5,10,5,9999,99999,9,999999999,0.0,999,999,99
2050,3,26,24,0,*?*?*?*?*?*?*?*?*?*?*?*?*?*?*?*?*?*?*?*?*?*?,8.9,6.6,85,101822,0,-0,319,0.0,-0.0,0.0,0,0,0,0,30,4.6,10,5,9999,99999,9,999999999,0.0,999,999,99
2050,3,27,1,0,*?*?*?*?*?*?*?*?*?*?*?*?*?*?*?*?*?*?*?*?*?*?,5.2,0.6,74,101063,0,-0,303,0.0,-0.0,0.0,0,0,0,0,120,1.5,10,5,9999,99999,9,999999999,0.0,999,999,99
2050,3,27,2,0,*?*?*?*?*?*?*?*?*?*?*?*?*?*?*?*?*?*?*?*?*?*?,4.8,1.7,81,101063,0,-0,301,0.0,-0.0,0.0,0,0,0,0,120,3.1,10,5,9999,99999,9,999999999,0.0,999,999,99
2050,3,27,3,0,*?*?*?*?*?*?*?*?*?*?*?*?*?*?*?*?*?*?*?*?*?*?,5.1,1.9,80,101063,0,-0,303,0.0,-0.0,0.0,0,0,0,0,120,3.1,10,5,9999,99999,9,999999999,0.0,999,999,99
2050,3,27,4,0,*?*?*?*?*?*?*?*?*?*?*?*?*?*?*?*?*?*?*?*?*?*?,4.5,1.3,80,101063,0,-0,300,0.0,-0.0,0.0,0,0,0,0,120,4.1,10,5,9999,99999,9,999999999,0.0,999,999,99
2050,3,27,5,0,*?*?*?*?*?*?*?*?*?*?*?*?*?*?*?*?*?*?*?*?*?*?,4.9,1.5,80,101063,0,-0,302,0.0,-0.0,0.0,0,0,0,0,120,0.5,10,5,9999,99999,9,999999999,0.0,999,999,99
2050,3,27,6,0,*?*?*?*?*?*?*?*?*?*?*?*?*?*?*?*?*?*?*?*?*?*?,4.6,1.7,82,101063,78,1380,257,4.6,56.4,1.4,518,3246,259,58,120,0.5,1,0,9999,99999,9,999999999,0.0,999,999,99
2050,3,27,7,0,*?*?*?*?*?*?*?*?*?*?*?*?*?*?*?*?*?*?*?*?*?*?,4.4,1.9,84,101063,303,1372,252,160.4,508.3,48.1,16655,40671,7318,896,115,1.0,0,0,9999,99999,9,999999999,0.0,999,999,99
2050,3,27,8,0,*?*?*?*?*?*?*?*?*?*?*?*?*?*?*?*?*?*?*?*?*?*?,5.1,2.1,82,101063,512,1374,255,304.2,571.5,91.3,31564,53270,13039,1760,110,1.0,0,0,9999,99999,9,999999999,0.0,999,999,99
2050,3,27,9,0,*?*?*?*?*?*?*?*?*?*?*?*?*?*?*?*?*?*?*?*?*?*?,5.8,2.1,78,101063,688,1373,272,421.1,535.2,152.9,44971,53667,19125,3193,105,2.6,3,2,9999,99999,9,999999999,0.0,999,999,99
2050,3,27,10,0,*?*?*?*?*?*?*?*?*?*?*?*?*?*?*?*?*?*?*?*?*?*?,7.0,3.8,80,101063,821,1373,283,501.7,493.2,206.7,53227,50498,24785,4870,100,4.1,4,2,9999,99999,9,999999999,0.0,999,999,99
2050,3,27,11,0,*?*?*?*?*?*?*?*?*?*?*?*?*?*?*?*?*?*?*?*?*?*?,7.3,3.4,77,101063,902,1374,265,573.5,611.4,172.0,60172,61589,22453,4381,95,8.8,0,0,9999,99999,9,999999999,0.0,999,999,99
2050,3,27,12,0,*?*?*?*?*?*?*?*?*?*?*?*?*?*?*?*?*?*?*?*?*?*?,7.4,2.9,73,101063,924,1373,274,587.0,586.4,192.5,61254,58885,24522,4979,90,9.3,2,1,9999,99999,9,999999999,0.0,999,999,99
2050,3,27,13,0,*?*?*?*?*?*?*?*?*?*?*?*?*?*?*?*?*?*?*?*?*?*?,7.1,3.6,79,101063,886,1373,274,561.2,584.3,184.1,58487,58528,23646,4542,88,10.3,2,1,9999,99999,9,999999999,0.0,999,999,99
2050,3,27,14,0,*?*?*?*?*?*?*?*?*?*?*?*?*?*?*?*?*?*?*?*?*?*?,7.3,3.2,76,101063,792,1373,270,497.5,597.9,152.7,51922,59557,20328,3453,87,10.3,1,0,9999,99999,9,999999999,0.0,999,999,99
2050,3,27,15,0,*?*?*?*?*?*?*?*?*?*?*?*?*?*?*?*?*?*?*?*?*?*?,7.5,2.3,70,101063,647,1374,279,392.8,531.2,142.6,41897,52726,17966,2900,85,11.8,3,2,9999,99999,9,999999999,0.0,999,999,99
2050,3,27,16,0,*?*?*?*?*?*?*?*?*?*?*?*?*?*?*?*?*?*?*?*?*?*?,7.1,2.5,73,101063,461,1373,263,269.2,561.4,80.8,27912,51057,11691,1534,83,10.8,0,0,9999,99999,9,999999999,0.0,999,999,99
2050,3,27,17,0,*?*?*?*?*?*?*?*?*?*?*?*?*?*?*?*?*?*?*?*?*?*?,7.2,3.8,80,101063,247,1372,289,113.5,330.9,53.9,11912,23549,7192,968,82,7.7,5,3,9999,99999,9,999999999,0.0,999,999,99
2050,3,27,18,0,*?*?*?*?*?*?*?*?*?*?*?*?*?*?*?*?*?*?*?*?*?*?,7.0,3.0,77,101063,20,1372,306,0.0,0.0,0.0,0,0,0,0,80,9.3,9,5,9999,99999,9,999999999,0.0,999,999,99
2050,3,27,19,0,*?*?*?*?*?*?*?*?*?*?*?*?*?*?*?*?*?*?*?*?*?*?,5.9,3.2,83,101063,0,-0,306,0.0,-0.0,0.0,0,0,0,0,77,8.2,10,5,9999,99999,9,999999999,0.0,999,999,99
2050,3,27,20,0,*?*?*?*?*?*?*?*?*?*?*?*?*?*?*?*?*?*?*?*?*?*?,5.8,2.1,78,101063,0,-0,306,0.0,-0.0,0.0,0,0,0,0,73,7.7,10,5,9999,99999,9,999999999,0.0,999,999,99
2050,3,27,21,0,*?*?*?*?*?*?*?*?*?*?*?*?*?*?*?*?*?*?*?*?*?*?,5.5,2.3,80,101063,0,-0,304,0.0,-0.0,0.0,0,0,0,0,70,8.2,10,5,9999,99999,9,999999999,0.0,999,999,99
2050,3,27,22,0,*?*?*?*?*?*?*?*?*?*?*?*?*?*?*?*?*?*?*?*?*?*?,5.6,2.3,80,101063,0,-0,305,0.0,-0.0,0.0,0,0,0,0,67,6.2,10,5,9999,99999,9,999999999,0.0,999,999,99
2050,3,27,23,0,*?*?*?*?*?*?*?*?*?*?*?*?*?*?*?*?*?*?*?*?*?*?,6.0,2.1,77,101063,0,-0,307,0.0,-0.0,0.0,0,0,0,0,63,6.2,10,5,9999,99999,9,999999999,0.0,999,999,99
2050,3,27,24,0,*?*?*?*?*?*?*?*?*?*?*?*?*?*?*?*?*?*?*?*?*?*?,5.8,-0.2,65,101063,0,-0,306,0.0,-0.0,0.0,0,0,0,0,120,2.6,10,5,9999,99999,9,999999999,0.0,999,999,99
2050,3,28,1,0,*?*?*?*?*?*?*?*?*?*?*?*?*?*?*?*?*?*?*?*?*?*?,6.8,3.8,81,101122,0,-0,310,0.0,-0.0,0.0,0,0,0,0,58,8.8,10,5,9999,99999,9,999999999,0.0,999,999,99
2050,3,28,2,0,*?*?*?*?*?*?*?*?*?*?*?*?*?*?*?*?*?*?*?*?*?*?,7.1,4.5,83,101122,0,-0,311,0.0,-0.0,0.0,0,0,0,0,57,7.2,10,5,9999,99999,9,999999999,0.0,999,999,99
2050,3,28,3,0,*?*?*?*?*?*?*?*?*?*?*?*?*?*?*?*?*?*?*?*?*?*?,6.8,4.6,86,101122,0,-0,310,0.0,-0.0,0.0,0,0,0,0,55,9.3,10,5,9999,99999,9,999999999,0.0,999,999,99
2050,3,28,4,0,*?*?*?*?*?*?*?*?*?*?*?*?*?*?*?*?*?*?*?*?*?*?,6.4,4.1,85,101122,0,-0,308,0.0,-0.0,0.0,0,0,0,0,53,8.8,10,5,9999,99999,9,999999999,0.0,999,999,99
2050,3,28,5,0,*?*?*?*?*?*?*?*?*?*?*?*?*?*?*?*?*?*?*?*?*?*?,6.7,3.4,79,101122,0,-0,310,0.0,-0.0,0.0,0,0,0,0,52,8.2,10,5,9999,99999,9,999999999,0.0,999,999,99
2050,3,28,6,0,*?*?*?*?*?*?*?*?*?*?*?*?*?*?*?*?*?*?*?*?*?*?,6.9,3.8,80,101122,86,1373,287,9.7,81.1,4.6,1105,4551,837,121,50,7.7,5,3,9999,99999,9,999999999,0.0,999,999,99
2050,3,28,7,0,*?*?*?*?*?*?*?*?*?*?*?*?*?*?*?*?*?*?*?*?*?*?,6.5,3.0,78,101122,311,1371,304,83.7,49.0,72.6,9180,4121,8211,1894,57,8.2,9,5,9999,99999,9,999999999,0.0,999,999,99
2050,3,28,8,0,*?*?*?*?*?*?*?*?*?*?*?*?*?*?*?*?*?*?*?*?*?*?,7.7,3.6,75,101122,519,1371,300,244.4,230.5,157.1,25869,22407,17882,3304,63,7.2,7,4,9999,99999,9,999999999,0.0,999,999,99
2050,3,28,9,0,*?*?*?*?*?*?*?*?*?*?*?*?*?*?*?*?*?*?*?*?*?*?,9.5,3.8,67,101122,696,1373,293,418.0,484.8,172.2,44156,48625,21080,3655,70,6.7,4,2,9999,99999,9,999999999,0.0,999,999,99
2050,3,28,10,0,*?*?*?*?*?*?*?*?*?*?*?*?*?*?*?*?*?*?*?*?*?*?,10.5,4.3,65,101122,828,1372,312,412.7,244.1,265.4,44260,25932,29143,6700,77,8.8,7,4,9999,99999,9,999999999,0.0,999,999,99
2050,3,28,11,0,*?*?*?*?*?*?*?*?*?*?*?*?*?*?*?*?*?*?*?*?*?*?,11.6,5.9,68,101122,908,1372,327,291.4,58.6,252.6,32125,5936,28465,8849,83,8.2,9,5,9999,99999,9,999999999,0.0,999,999,99
2050,3,28,12,0,*?*?*?*?*?*?*?*?*?*?*?*?*?*?*?*?*?*?*?*?*?*?,12.1,6.4,68,101122,930,1372,325,396.2,147.3,296.3,43450,15573,32973,8699,90,6.2,8,4,9999,99999,9,999999999,0.0,999,999,99
2050,3,28,13,0,*?*?*?*?*?*?*?*?*?*?*?*?*?*?*?*?*?*?*?*?*?*?,11.9,7.1,72,101122,893,1373,320,447.6,245.8,287.8,48157,26293,31397,7702,90,5.7,7,4,9999,99999,9,999999999,0.0,999,999,99
2050,3,28,14,0,*?*?*?*?*?*?*?*?*?*?*?*?*?*?*?*?*?*?*?*?*?*?,12.1,7.1,71,101122,798,1373,321,396.0,243.2,254.7,42413,25729,28061,6273,90,9.3,7,4,9999,99999,9,999999999,0.0,999,999,99
2050,3,28,15,0,*?*?*?*?*?*?*?*?*?*?*?*?*?*?*?*?*?*?*?*?*?*?,11.8,7.4,74,101122,653,1373,328,202.4,56.6,175.5,22254,5573,19776,5302,90,8.2,9,5,9999,99999,9,999999999,0.0,999,999,99
2050,3,28,16,0,*?*?*?*?*?*?*?*?*?*?*?*?*?*?*?*?*?*?*?*?*?*?,12.0,8.0,76,101122,467,1373,329,137.7,53.9,119.4,15120,5014,13474,3306,90,7.7,9,5,9999,99999,9,999999999,0.0,999,999,99
2050,3,28,17,0,*?*?*?*?*?*?*?*?*?*?*?*?*?*?*?*?*?*?*?*?*?*?,11.5,7.3,75,101122,253,1372,331,36.5,0.0,36.5,4259,0,4267,1420,90,10.3,10,5,9999,99999,9,999999999,0.0,999,999,99
2050,3,28,18,0,*?*?*?*?*?*?*?*?*?*?*?*?*?*?*?*?*?*?*?*?*?*?,11.1,6.4,72,101122,26,1370,329,0.0,0.0,0.0,0,0,0,0,90,10.3,10,5,9999,99999,9,999999999,0.0,999,999,99
2050,3,28,19,0,*?*?*?*?*?*?*?*?*?*?*?*?*?*?*?*?*?*?*?*?*?*?,9.7,6.1,78,101122,0,-0,322,0.0,-0.0,0.0,0,0,0,0,93,10.8,10,5,9999,99999,9,999999999,0.0,999,999,99
2050,3,28,20,0,*?*?*?*?*?*?*?*?*?*?*?*?*?*?*?*?*?*?*?*?*?*?,9.3,7.1,86,101122,0,-0,320,0.0,-0.0,0.0,0,0,0,0,97,7.7,10,5,9999,99999,9,999999999,0.0,999,999,99
2050,3,28,21,0,*?*?*?*?*?*?*?*?*?*?*?*?*?*?*?*?*?*?*?*?*?*?,8.5,7.0,90,101122,0,-0,317,0.0,-0.0,0.0,0,0,0,0,100,6.2,10,5,9999,99999,9,999999999,0.0,999,999,99
2050,3,28,22,0,*?*?*?*?*?*?*?*?*?*?*?*?*?*?*?*?*?*?*?*?*?*?,8.9,5.6,79,101122,0,-0,319,0.0,-0.0,0.0,0,0,0,0,103,9.8,10,5,9999,99999,9,999999999,0.0,999,999,99
2050,3,28,23,0,*?*?*?*?*?*?*?*?*?*?*?*?*?*?*?*?*?*?*?*?*?*?,8.6,5.6,81,101122,0,-0,318,0.0,-0.0,0.0,0,0,0,0,107,12.4,10,5,9999,99999,9,999999999,0.0,999,999,99
2050,3,28,24,0,*?*?*?*?*?*?*?*?*?*?*?*?*?*?*?*?*?*?*?*?*?*?,6.4,3.0,78,101122,0,-0,308,0.0,-0.0,0.0,0,0,0,0,60,8.8,10,5,9999,99999,9,999999999,0.0,999,999,99
2050,3,29,1,0,*?*?*?*?*?*?*?*?*?*?*?*?*?*?*?*?*?*?*?*?*?*?,7.9,7.3,94,100981,0,-0,314,0.0,-0.0,0.0,0,0,0,0,108,10.8,10,5,9999,99999,9,999999999,0.0,999,999,99
2050,3,29,2,0,*?*?*?*?*?*?*?*?*?*?*?*?*?*?*?*?*?*?*?*?*?*?,7.3,7.3,98,100981,0,-0,311,0.0,-0.0,0.0,0,0,0,0,107,11.8,10,5,9999,99999,9,999999999,0.0,999,999,99
2050,3,29,3,0,*?*?*?*?*?*?*?*?*?*?*?*?*?*?*?*?*?*?*?*?*?*?,7.4,7.4,98,100981,0,-0,312,0.0,-0.0,0.0,0,0,0,0,105,13.9,10,5,9999,99999,9,999999999,0.0,999,999,99
2050,3,29,4,0,*?*?*?*?*?*?*?*?*?*?*?*?*?*?*?*?*?*?*?*?*?*?,6.2,6.2,98,100981,0,-0,307,0.0,-0.0,0.0,0,0,0,0,103,11.3,10,5,9999,99999,9,999999999,0.0,999,999,99
2050,3,29,5,0,*?*?*?*?*?*?*?*?*?*?*?*?*?*?*?*?*?*?*?*?*?*?,6.1,6.1,98,100981,0,-0,306,0.0,-0.0,0.0,0,0,0,0,102,14.4,10,5,9999,99999,9,999999999,0.0,999,999,99
2050,3,29,6,0,*?*?*?*?*?*?*?*?*?*?*?*?*?*?*?*?*?*?*?*?*?*?,5.9,5.9,97,100981,94,1368,301,8.1,15.7,7.0,959,727,906,145,100,12.4,9,5,9999,99999,9,999999999,0.0,999,999,99
2050,3,29,7,0,*?*?*?*?*?*?*?*?*?*?*?*?*?*?*?*?*?*?*?*?*?*?,7.2,7.0,97,100981,319,1370,288,166.4,420.0,68.5,17535,33685,9071,1242,102,11.8,4,2,9999,99999,9,999999999,0.0,999,999,99
2050,3,29,8,0,*?*?*?*?*?*?*?*?*?*?*?*?*?*?*?*?*?*?*?*?*?*?,8.4,7.4,91,100981,527,1371,297,294.1,401.8,139.7,30599,38073,17270,2740,103,11.8,5,3,9999,99999,9,999999999,0.0,999,999,99
2050,3,29,9,0,*?*?*?*?*?*?*?*?*?*?*?*?*?*?*?*?*?*?*?*?*?*?,11.1,8.1,80,100981,703,1372,321,291.6,143.4,218.1,31830,14744,24526,5475,105,12.9,8,4,9999,99999,9,999999999,0.0,999,999,99
2050,3,29,10,0,*?*?*?*?*?*?*?*?*?*?*?*?*?*?*?*?*?*?*?*?*?*?,13.1,6.6,63,100981,835,1371,316,492.8,424.8,234.1,51737,43499,27409,5659,107,12.9,5,3,9999,99999,9,999999999,0.0,999,999,99
2050,3,29,11,0,*?*?*?*?*?*?*?*?*?*?*?*?*?*?*?*?*?*?*?*?*?*?,14.9,6.6,56,100981,915,1372,333,460.2,246.3,295.9,49556,26405,32194,8107,108,11.3,7,4,9999,99999,9,999999999,0.0,999,999,99
2050,3,29,12,0,*?*?*?*?*?*?*?*?*?*?*?*?*?*?*?*?*?*?*?*?*?*?,15.9,5.9,50,100981,937,1372,333,523.4,343.5,288.9,56643,36913,31562,8034,110,9.8,6,3,9999,99999,9,999999999,0.0,999,999,99
2050,3,29,13,0,*?*?*?*?*?*?*?*?*?*?*?*?*?*?*?*?*?*?*?*?*?*?,15.9,6.9,54,100981,899,1372,334,500.5,342.3,276.3,54057,36667,30298,7375,108,10.3,6,3,9999,99999,9,999999999,0.0,999,999,99
2050,3,29,14,0,*?*?*?*?*?*?*?*?*?*?*?*?*?*?*?*?*?*?*?*?*?*?,16.1,6.7,52,100981,804,1372,326,490.4,492.2,202.1,51997,50290,24292,4684,107,10.8,4,2,9999,99999,9,999999999,0.0,999,999,99
2050,3,29,15,0,*?*?*?*?*?*?*?*?*?*?*?*?*?*?*?*?*?*?*?*?*?*?,15.6,5.8,51,100981,658,1371,336,320.2,238.2,205.9,34079,24475,23041,4632,105,10.3,7,4,9999,99999,9,999999999,0.0,999,999,99
2050,3,29,16,0,*?*?*?*?*?*?*?*?*?*?*?*?*?*?*?*?*?*?*?*?*?*?,15.7,7.0,55,100981,473,1373,324,268.8,458.9,110.7,28263,42299,14123,2101,103,10.3,4,2,9999,99999,9,999999999,0.0,999,999,99
2050,3,29,17,0,*?*?*?*?*?*?*?*?*?*?*?*?*?*?*?*?*?*?*?*?*?*?,15.1,7.3,58,100981,259,1372,326,121.2,337.1,57.6,12702,24546,7642,1038,102,9.8,5,3,9999,99999,9,999999999,0.0,999,999,99
2050,3,29,18,0,*?*?*?*?*?*?*?*?*?*?*?*?*?*?*?*?*?*?*?*?*?*?,14.1,8.0,65,100981,32,1368,343,0.0,0.0,0.0,0,0,0,0,100,10.3,10,5,9999,99999,9,999999999,0.0,999,999,99
2050,3,29,19,0,*?*?*?*?*?*?*?*?*?*?*?*?*?*?*?*?*?*?*?*?*?*?,12.3,8.8,77,100981,0,-0,334,0.0,-0.0,0.0,0,0,0,0,105,9.3,10,5,9999,99999,9,999999999,0.0,999,999,99
2050,3,29,20,0,*?*?*?*?*?*?*?*?*?*?*?*?*?*?*?*?*?*?*?*?*?*?,10.7,9.3,89,100981,0,-0,326,0.0,-0.0,0.0,0,0,0,0,110,8.2,10,5,9999,99999,9,999999999,0.0,999,999,99
2050,3,29,21,0,*?*?*?*?*?*?*?*?*?*?*?*?*?*?*?*?*?*?*?*?*?*?,9.8,9.6,96,100981,0,-0,322,0.0,-0.0,0.0,0,0,0,0,115,9.8,10,5,9999,99999,9,999999999,0.0,999,999,99
2050,3,29,22,0,*?*?*?*?*?*?*?*?*?*?*?*?*?*?*?*?*?*?*?*?*?*?,9.2,9.2,98,100981,0,-0,320,0.0,-0.0,0.0,0,0,0,0,120,9.3,10,5,9999,99999,9,999999999,0.0,999,999,99
2050,3,29,23,0,*?*?*?*?*?*?*?*?*?*?*?*?*?*?*?*?*?*?*?*?*?*?,9.2,8.9,96,100981,0,-0,320,0.0,-0.0,0.0,0,0,0,0,125,8.2,10,5,9999,99999,9,999999999,0.0,999,999,99
2050,3,29,24,0,*?*?*?*?*?*?*?*?*?*?*?*?*?*?*?*?*?*?*?*?*?*?,8.4,6.6,86,100981,0,-0,317,0.0,-0.0,0.0,0,0,0,0,110,12.9,10,5,9999,99999,9,999999999,0.0,999,999,99
2050,3,30,1,0,*?*?*?*?*?*?*?*?*?*?*?*?*?*?*?*?*?*?*?*?*?*?,9.6,9.1,97,100959,0,-0,321,0.0,-0.0,0.0,0,0,0,0,130,9.8,10,5,9999,99999,9,999999999,0.0,999,999,99
2050,3,30,2,0,*?*?*?*?*?*?*?*?*?*?*?*?*?*?*?*?*?*?*?*?*?*?,9.0,8.9,100,100959,0,-0,319,0.0,-0.0,0.0,0,0,0,0,130,9.8,10,5,9999,99999,9,999999999,0.0,999,999,99
2050,3,30,3,0,*?*?*?*?*?*?*?*?*?*?*?*?*?*?*?*?*?*?*?*?*?*?,8.3,8.0,99,100959,0,-0,316,0.0,-0.0,0.0,0,0,0,0,130,11.8,10,5,9999,99999,9,999999999,0.0,999,999,99
2050,3,30,4,0,*?*?*?*?*?*?*?*?*?*?*?*?*?*?*?*?*?*?*?*?*?*?,9.2,8.4,95,100959,0,-0,320,0.0,-0.0,0.0,0,0,0,0,130,11.8,10,5,9999,99999,9,999999999,0.0,999,999,99
2050,3,30,5,0,*?*?*?*?*?*?*?*?*?*?*?*?*?*?*?*?*?*?*?*?*?*?,10.0,8.8,93,100959,0,-0,323,0.0,-0.0,0.0,0,0,0,0,130,11.8,10,5,9999,99999,9,999999999,0.0,999,999,99
2050,3,30,6,0,*?*?*?*?*?*?*?*?*?*?*?*?*?*?*?*?*?*?*?*?*?*?,9.0,8.4,97,100959,102,1365,304,19.1,114.6,10.6,2047,5849,1826,205,130,13.9,6,3,9999,99999,9,999999999,0.0,999,999,99
2050,3,30,7,0,*?*?*?*?*?*?*?*?*?*?*?*?*?*?*?*?*?*?*?*?*?*?,9.4,8.5,95,100959,327,1369,310,139.9,209.2,90.0,14775,17112,10548,1752,130,14.4,7,4,9999,99999,9,999999999,0.0,999,999,99
2050,3,30,8,0,*?*?*?*?*?*?*?*?*?*?*?*?*?*?*?*?*?*?*?*?*?*?,11.1,9.6,91,100959,535,1372,294,320.8,575.7,96.2,33292,54174,13661,1870,130,16.0,0,0,9999,99999,9,999999999,0.0,999,999,99
2050,3,30,9,0,*?*?*?*?*?*?*?*?*?*?*?*?*?*?*?*?*?*?*?*?*?*?,13.5,10.9,85,100959,710,1370,307,442.2,597.4,132.7,46098,58887,18060,2824,130,14.4,0,0,9999,99999,9,999999999,0.0,999,999,99
2050,3,30,10,0,*?*?*?*?*?*?*?*?*?*?*?*?*?*?*?*?*?*?*?*?*?*?,15.6,12.8,85,100959,842,1371,321,533.4,607.8,160.0,55847,60935,21148,3815,130,14.4,0,0,9999,99999,9,999999999,0.0,999,999,99
2050,3,30,11,0,*?*?*?*?*?*?*?*?*?*?*?*?*?*?*?*?*?*?*?*?*?*?,17.7,14.9,85,100959,922,1372,337,588.2,612.6,176.5,61757,61794,22913,4616,130,14.9,0,0,9999,99999,9,999999999,0.0,999,999,99
2050,3,30,12,0,*?*?*?*?*?*?*?*?*?*?*?*?*?*?*?*?*?*?*?*?*?*?,18.8,15.0,80,100959,943,1371,342,602.9,613.7,180.9,63342,61986,23369,4869,130,13.9,0,0,9999,99999,9,999999999,0.0,999,999,99
2050,3,30,13,0,*?*?*?*?*?*?*?*?*?*?*?*?*?*?*?*?*?*?*?*?*?*?,18.5,15.3,83,100959,905,1372,342,576.4,611.6,172.9,60485,61628,22540,4426,125,17.0,0,0,9999,99999,9,999999999,0.0,999,999,99
2050,3,30,14,0,*?*?*?*?*?*?*?*?*?*?*?*?*?*?*?*?*?*?*?*?*?*?,18.9,14.0,74,100959,809,1370,340,510.7,605.5,153.2,53407,60506,20394,3535,120,18.0,0,0,9999,99999,9,999999999,0.0,999,999,99
2050,3,30,15,0,*?*?*?*?*?*?*?*?*?*?*?*?*?*?*?*?*?*?*?*?*?*?,18.5,13.9,76,100959,664,1371,338,410.1,592.8,123.0,42702,57916,16933,2543,115,16.5,0,0,9999,99999,9,999999999,0.0,999,999,99
2050,3,30,16,0,*?*?*?*?*?*?*?*?*?*?*?*?*?*?*?*?*?*?*?*?*?*?,18.8,13.8,73,100959,478,1370,339,281.7,565.3,84.5,29203,51885,12167,1612,110,17.0,0,0,9999,99999,9,999999999,0.0,999,999,99
2050,3,30,17,0,*?*?*?*?*?*?*?*?*?*?*?*?*?*?*?*?*?*?*?*?*?*?,17.8,12.5,72,100959,265,1373,330,134.0,485.9,40.2,13945,37000,6215,750,105,20.1,0,0,9999,99999,9,999999999,0.0,999,999,99
2050,3,30,18,0,*?*?*?*?*?*?*?*?*?*?*?*?*?*?*?*?*?*?*?*?*?*?,17.1,13.6,81,100959,38,1368,353,0.0,0.0,0.0,0,0,0,0,100,23.2,9,5,9999,99999,9,999999999,0.0,999,999,99
2050,3,30,19,0,*?*?*?*?*?*?*?*?*?*?*?*?*?*?*?*?*?*?*?*?*?*?,14.8,14.0,97,100959,0,-0,345,0.0,-0.0,0.0,0,0,0,0,105,16.0,10,5,9999,99999,9,999999999,0.0,999,999,99
2050,3,30,20,0,*?*?*?*?*?*?*?*?*?*?*?*?*?*?*?*?*?*?*?*?*?*?,13.3,13.3,100,100959,0,-0,338,0.0,-0.0,0.0,0,0,0,0,110,8.2,10,5,9999,99999,9,999999999,0.0,999,999,99
2050,3,30,21,0,*?*?*?*?*?*?*?*?*?*?*?*?*?*?*?*?*?*?*?*?*?*?,13.0,13.1,100,100959,0,-0,336,0.0,-0.0,0.0,0,0,0,0,115,9.8,10,5,9999,99999,9,999999999,0.0,999,999,99
2050,3,30,22,0,*?*?*?*?*?*?*?*?*?*?*?*?*?*?*?*?*?*?*?*?*?*?,11.7,11.8,100,100959,0,-0,331,0.0,-0.0,0.0,0,0,0,0,120,9.8,10,5,9999,99999,9,999999999,0.0,999,999,99
2050,3,30,23,0,*?*?*?*?*?*?*?*?*?*?*?*?*?*?*?*?*?*?*?*?*?*?,11.2,11.2,100,100959,0,-0,328,0.0,-0.0,0.0,0,0,0,0,125,8.2,10,5,9999,99999,9,999999999,0.0,999,999,99
2050,3,30,24,0,*?*?*?*?*?*?*?*?*?*?*?*?*?*?*?*?*?*?*?*?*?*?,9.2,8.9,99,100959,0,-0,320,0.0,-0.0,0.0,0,0,0,0,130,9.3,10,5,9999,99999,9,999999999,0.0,999,999,99
2050,3,31,1,0,*?*?*?*?*?*?*?*?*?*?*?*?*?*?*?*?*?*?*?*?*?*?,9.3,9.3,100,101065,0,-0,320,0.0,-0.0,0.0,0,0,0,0,127,11.3,10,5,9999,99999,9,999999999,0.0,999,999,99
2050,3,31,2,0,*?*?*?*?*?*?*?*?*?*?*?*?*?*?*?*?*?*?*?*?*?*?,8.3,8.4,100,101065,0,-0,316,0.0,-0.0,0.0,0,0,0,0,123,8.2,10,5,9999,99999,9,999999999,0.0,999,999,99
2050,3,31,3,0,*?*?*?*?*?*?*?*?*?*?*?*?*?*?*?*?*?*?*?*?*?*?,8.2,8.1,100,101065,0,-0,315,0.0,-0.0,0.0,0,0,0,0,120,10.8,10,5,9999,99999,9,999999999,0.0,999,999,99
2050,3,31,4,0,*?*?*?*?*?*?*?*?*?*?*?*?*?*?*?*?*?*?*?*?*?*?,7.7,7.7,100,101065,0,-0,313,0.0,-0.0,0.0,0,0,0,0,117,10.8,10,5,9999,99999,9,999999999,0.0,999,999,99
2050,3,31,5,0,*?*?*?*?*?*?*?*?*?*?*?*?*?*?*?*?*?*?*?*?*?*?,7.6,7.6,100,101065,0,-0,313,0.0,-0.0,0.0,0,0,0,0,113,13.4,10,5,9999,99999,9,999999999,0.0,999,999,99
2050,3,31,6,0,*?*?*?*?*?*?*?*?*?*?*?*?*?*?*?*?*?*?*?*?*?*?,7.3,7.3,100,101065,111,1374,304,18.4,57.4,13.8,2056,2378,1816,224,110,16.0,8,4,9999,99999,9,999999999,0.0,999,999,99
2050,3,31,7,0,*?*?*?*?*?*?*?*?*?*?*?*?*?*?*?*?*?*?*?*?*?*?,6.9,6.9,100,101065,335,1369,310,53.1,0.0,53.1,6181,0,6195,2108,117,14.9,10,5,9999,99999,9,999999999,0.0,999,999,99
2050,3,31,8,0,*?*?*?*?*?*?*?*?*?*?*?*?*?*?*?*?*?*?*?*?*?*?,9.6,7.1,86,101065,542,1369,314,217.8,138.6,162.9,23706,13604,18466,3805,123,19.1,8,4,9999,99999,9,999999999,0.0,999,999,99
2050,3,31,9,0,*?*?*?*?*?*?*?*?*?*?*?*?*?*?*?*?*?*?*?*?*?*?,12.3,10.4,90,101065,718,1371,320,391.5,334.9,216.1,41930,34950,24165,4987,130,21.1,6,3,9999,99999,9,999999999,0.0,999,999,99
2050,3,31,10,0,*?*?*?*?*?*?*?*?*?*?*?*?*?*?*?*?*?*?*?*?*?*?,14.5,11.6,84,101065,849,1370,335,424.7,244.7,273.1,45594,26065,29917,7030,137,21.6,7,4,9999,99999,9,999999999,0.0,999,999,99
2050,3,31,11,0,*?*?*?*?*?*?*?*?*?*?*?*?*?*?*?*?*?*?*?*?*?*?,16.3,10.8,71,101065,928,1370,342,467.8,246.6,300.8,50409,26468,32674,8369,143,24.2,7,4,9999,99999,9,999999999,0.0,999,999,99
2050,3,31,12,0,*?*?*?*?*?*?*?*?*?*?*?*?*?*?*?*?*?*?*?*?*?*?,16.6,11.5,73,101065,949,1370,344,479.2,247.0,308.1,51691,26559,33397,8778,150,24.2,7,4,9999,99999,9,999999999,0.0,999,999,99
2050,3,31,13,0,*?*?*?*?*?*?*?*?*?*?*?*?*?*?*?*?*?*?*?*?*?*?,17.1,11.2,70,101065,910,1370,343,508.2,342.7,280.5,54924,36753,30721,7592,152,21.6,6,3,9999,99999,9,999999999,0.0,999,999,99
2050,3,31,14,0,*?*?*?*?*?*?*?*?*?*?*?*?*?*?*?*?*?*?*?*?*?*?,17.4,11.7,70,101065,815,1370,345,450.6,339.3,248.7,48470,36011,27513,6161,153,20.1,6,3,9999,99999,9,999999999,0.0,999,999,99
2050,3,31,15,0,*?*?*?*?*?*?*?*?*?*?*?*?*?*?*?*?*?*?*?*?*?*?,17.2,11.5,70,101065,670,1371,347,326.8,238.7,210.1,34796,24610,23481,4760,155,16.5,7,4,9999,99999,9,999999999,0.0,999,999,99
2050,3,31,16,0,*?*?*?*?*?*?*?*?*?*?*?*?*?*?*?*?*?*?*?*?*?*?,16.9,11.1,69,101065,484,1371,346,225.4,227.9,144.9,23839,21704,16572,3003,157,13.9,7,4,9999,99999,9,999999999,0.0,999,999,99
2050,3,31,17,0,*?*?*?*?*?*?*?*?*?*?*?*?*?*?*?*?*?*?*?*?*?*?,16.3,10.4,69,101065,270,1368,342,109.0,197.1,70.1,11526,14654,8318,1329,158,15.5,7,4,9999,99999,9,999999999,0.0,999,999,99
2050,3,31,18,0,*?*?*?*?*?*?*?*?*?*?*?*?*?*?*?*?*?*?*?*?*?*?,15.0,10.9,78,101065,44,1369,346,0.0,0.0,0.0,0,0,0,0,160,13.9,10,5,9999,99999,9,999999999,0.0,999,999,99
2050,3,31,19,0,*?*?*?*?*?*?*?*?*?*?*?*?*?*?*?*?*?*?*?*?*?*?,13.4,10.5,84,101065,0,-0,339,0.0,-0.0,0.0,0,0,0,0,148,14.9,10,5,9999,99999,9,999999999,0.0,999,999,99
2050,3,31,20,0,*?*?*?*?*?*?*?*?*?*?*?*?*?*?*?*?*?*?*?*?*?*?,11.7,11.0,97,101065,0,-0,331,0.0,-0.0,0.0,0,0,0,0,137,18.5,10,5,9999,99999,9,999999999,0.0,999,999,99
2050,3,31,21,0,*?*?*?*?*?*?*?*?*?*?*?*?*?*?*?*?*?*?*?*?*?*?,11.3,11.3,100,101065,0,-0,329,0.0,-0.0,0.0,0,0,0,0,125,23.7,10,5,9999,99999,9,999999999,0.0,999,999,99
2050,3,31,22,0,*?*?*?*?*?*?*?*?*?*?*?*?*?*?*?*?*?*?*?*?*?*?,10.7,10.7,100,101065,0,-0,326,0.0,-0.0,0.0,0,0,0,0,113,22.7,10,5,9999,99999,9,999999999,0.0,999,999,99
2050,3,31,23,0,*?*?*?*?*?*?*?*?*?*?*?*?*?*?*?*?*?*?*?*?*?*?,10.5,10.5,100,101065,0,-0,325,0.0,-0.0,0.0,0,0,0,0,102,18.0,10,5,9999,99999,9,999999999,0.0,999,999,99
2050,3,31,24,0,*?*?*?*?*?*?*?*?*?*?*?*?*?*?*?*?*?*?*?*?*?*?,10.6,10.7,100,101065,0,-0,326,0.0,-0.0,0.0,0,0,0,0,130,10.8,10,5,9999,99999,9,999999999,0.0,999,999,99
2050,4,1,1,0,*?*?*?*?*?*?*?*?*?*?*?*?*?*?*?*?*?*?*?*?*?*?,9.2,8.5,96,100720,0,-0,320,0.0,-0.0,0.0,0,0,0,0,88,4.1,10,5,9999,99999,9,999999999,0.0,999,999,99
2050,4,1,2,0,*?*?*?*?*?*?*?*?*?*?*?*?*?*?*?*?*?*?*?*?*?*?,9.3,9.3,100,100720,0,-0,320,0.0,-0.0,0.0,0,0,0,0,87,8.2,10,5,9999,99999,9,999999999,0.0,999,999,99
2050,4,1,3,0,*?*?*?*?*?*?*?*?*?*?*?*?*?*?*?*?*?*?*?*?*?*?,9.4,9.3,100,100720,0,-0,320,0.0,-0.0,0.0,0,0,0,0,85,3.1,10,5,9999,99999,9,999999999,0.0,999,999,99
2050,4,1,4,0,*?*?*?*?*?*?*?*?*?*?*?*?*?*?*?*?*?*?*?*?*?*?,9.2,9.2,100,100720,0,-0,320,0.0,-0.0,0.0,0,0,0,0,83,1.0,10,5,9999,99999,9,999999999,0.0,999,999,99
2050,4,1,5,0,*?*?*?*?*?*?*?*?*?*?*?*?*?*?*?*?*?*?*?*?*?*?,9.0,9.1,100,100720,0,-0,319,0.0,-0.0,0.0,0,0,0,0,82,2.1,10,5,9999,99999,9,999999999,0.0,999,999,99
2050,4,1,6,0,*?*?*?*?*?*?*?*?*?*?*?*?*?*?*?*?*?*?*?*?*?*?,9.3,9.3,100,100720,117,1368,320,9.3,0.0,9.3,1132,-0,1132,368,80,4.1,10,5,9999,99999,9,999999999,0.0,999,999,99
2050,4,1,7,0,*?*?*?*?*?*?*?*?*?*?*?*?*?*?*?*?*?*?*?*?*?*?,9.5,9.4,100,100720,342,1371,317,94.4,50.4,81.9,10357,4346,9255,2158,80,4.6,9,5,9999,99999,9,999999999,0.0,999,999,99
2050,4,1,8,0,*?*?*?*?*?*?*?*?*?*?*?*?*?*?*?*?*?*?*?*?*?*?,9.5,8.9,97,100720,548,1369,317,166.5,55.3,144.3,18289,5310,16275,4145,80,6.2,9,5,9999,99999,9,999999999,0.0,999,999,99
2050,4,1,9,0,*?*?*?*?*?*?*?*?*?*?*?*?*?*?*?*?*?*?*?*?*?*?,10.8,7.9,83,100720,723,1369,323,227.5,57.3,197.2,25031,5709,22222,6186,80,13.4,9,5,9999,99999,9,999999999,0.0,999,999,99
2050,4,1,10,0,*?*?*?*?*?*?*?*?*?*?*?*?*?*?*?*?*?*?*?*?*?*?,10.8,8.1,84,100720,854,1369,323,273.2,58.3,236.9,30107,5885,26689,8019,80,14.4,9,5,9999,99999,9,999999999,0.0,999,999,99
2050,4,1,11,0,*?*?*?*?*?*?*?*?*?*?*?*?*?*?*?*?*?*?*?*?*?*?,11.0,8.1,83,100720,933,1370,324,300.6,58.7,260.7,33155,5960,29368,9296,80,10.8,9,5,9999,99999,9,999999999,0.0,999,999,99
2050,4,1,12,0,*?*?*?*?*?*?*?*?*?*?*?*?*?*?*?*?*?*?*?*?*?*?,11.3,6.4,72,100720,954,1370,326,307.8,58.8,266.9,33956,5977,30071,9660,80,10.8,9,5,9999,99999,9,999999999,0.0,999,999,99
2050,4,1,13,0,*?*?*?*?*?*?*?*?*?*?*?*?*?*?*?*?*?*?*?*?*?*?,11.4,6.9,73,100720,915,1370,326,294.3,58.6,255.2,32454,5944,28752,8988,80,10.8,9,5,9999,99999,9,999999999,0.0,999,999,99
2050,4,1,14,0,*?*?*?*?*?*?*?*?*?*?*?*?*?*?*?*?*?*?*?*?*?*?,11.7,6.2,70,100720,819,1369,327,261.1,58.0,226.4,28757,5845,25503,7500,80,15.5,9,5,9999,99999,9,999999999,0.0,999,999,99
2050,4,1,15,0,*?*?*?*?*?*?*?*?*?*?*?*?*?*?*?*?*?*?*?*?*?*?,11.8,7.0,73,100720,674,1370,328,210.3,56.8,182.4,23133,5620,20550,5573,80,13.4,9,5,9999,99999,9,999999999,0.0,999,999,99
2050,4,1,16,0,*?*?*?*?*?*?*?*?*?*?*?*?*?*?*?*?*?*?*?*?*?*?,11.4,7.0,75,100720,488,1369,326,145.6,54.3,126.2,15983,5104,14236,3527,80,12.4,9,5,9999,99999,9,999999999,0.0,999,999,99
2050,4,1,17,0,*?*?*?*?*?*?*?*?*?*?*?*?*?*?*?*?*?*?*?*?*?*?,11.7,5.9,68,100720,275,1370,327,71.2,47.2,61.7,7843,3705,7233,1327,80,13.4,9,5,9999,99999,9,999999999,0.0,999,999,99
2050,4,1,18,0,*?*?*?*?*?*?*?*?*?*?*?*?*?*?*?*?*?*?*?*?*?*?,11.3,5.9,70,100720,49,1377,330,0.0,0.0,0.0,0,0,0,0,80,13.4,10,5,9999,99999,9,999999999,0.0,999,999,99
2050,4,1,19,0,*?*?*?*?*?*?*?*?*?*?*?*?*?*?*?*?*?*?*?*?*?*?,10.5,5.9,74,100720,0,-0,326,0.0,-0.0,0.0,0,0,0,0,80,13.9,10,5,9999,99999,9,999999999,0.0,999,999,99
2050,4,1,20,0,*?*?*?*?*?*?*?*?*?*?*?*?*?*?*?*?*?*?*?*?*?*?,10.9,6.6,75,100720,0,-0,328,0.0,-0.0,0.0,0,0,0,0,80,13.4,10,5,9999,99999,9,999999999,0.0,999,999,99
2050,4,1,21,0,*?*?*?*?*?*?*?*?*?*?*?*?*?*?*?*?*?*?*?*?*?*?,10.3,6.2,77,100720,0,-0,325,0.0,-0.0,0.0,0,0,0,0,80,11.8,10,5,9999,99999,9,999999999,0.0,999,999,99
2050,4,1,22,0,*?*?*?*?*?*?*?*?*?*?*?*?*?*?*?*?*?*?*?*?*?*?,10.4,6.1,75,100720,0,-0,326,0.0,-0.0,0.0,0,0,0,0,80,10.8,10,5,9999,99999,9,999999999,0.0,999,999,99
2050,4,1,23,0,*?*?*?*?*?*?*?*?*?*?*?*?*?*?*?*?*?*?*?*?*?*?,9.8,6.4,80,100720,0,-0,323,0.0,-0.0,0.0,0,0,0,0,80,10.8,10,5,9999,99999,9,999999999,0.0,999,999,99
2050,4,1,24,0,*?*?*?*?*?*?*?*?*?*?*?*?*?*?*?*?*?*?*?*?*?*?,9.0,7.4,90,100720,0,-0,319,0.0,-0.0,0.0,0,0,0,0,90,7.2,10,5,9999,99999,9,999999999,0.0,999,999,99
2050,4,2,1,0,*?*?*?*?*?*?*?*?*?*?*?*?*?*?*?*?*?*?*?*?*?*?,8.2,7.1,92,101323,0,-0,316,0.0,-0.0,0.0,0,0,0,0,78,9.8,10,5,9999,99999,9,999999999,0.0,999,999,99
2050,4,2,2,0,*?*?*?*?*?*?*?*?*?*?*?*?*?*?*?*?*?*?*?*?*?*?,7.5,7.4,99,101323,0,-0,312,0.0,-0.0,0.0,0,0,0,0,77,11.3,10,5,9999,99999,9,999999999,0.0,999,999,99
2050,4,2,3,0,*?*?*?*?*?*?*?*?*?*?*?*?*?*?*?*?*?*?*?*?*?*?,7.4,6.6,94,101323,0,-0,312,0.0,-0.0,0.0,0,0,0,0,75,12.9,10,5,9999,99999,9,999999999,0.0,999,999,99
2050,4,2,4,0,*?*?*?*?*?*?*?*?*?*?*?*?*?*?*?*?*?*?*?*?*?*?,7.4,6.1,91,101323,0,-0,312,0.0,-0.0,0.0,0,0,0,0,73,10.3,10,5,9999,99999,9,999999999,0.0,999,999,99
2050,4,2,5,0,*?*?*?*?*?*?*?*?*?*?*?*?*?*?*?*?*?*?*?*?*?*?,7.3,5.3,87,101323,0,-0,299,0.0,-0.0,0.0,0,0,0,0,72,11.8,7,4,9999,99999,9,999999999,0.0,999,999,99
2050,4,2,6,0,*?*?*?*?*?*?*?*?*?*?*?*?*?*?*?*?*?*?*?*?*?*?,8.0,6.1,87,101323,125,1367,298,33.0,161.6,18.2,3441,8865,2941,341,70,11.8,6,3,9999,99999,9,999999999,0.0,999,999,99
2050,4,2,7,0,*?*?*?*?*?*?*?*?*?*?*?*?*?*?*?*?*?*?*?*?*?*?,8.7,6.4,85,101323,349,1367,301,168.8,296.3,93.2,17886,25000,10939,1812,72,10.3,6,3,9999,99999,9,999999999,0.0,999,999,99
2050,4,2,8,0,*?*?*?*?*?*?*?*?*?*?*?*?*?*?*?*?*?*?*?*?*?*?,9.2,6.2,81,101323,556,1370,303,293.9,324.3,162.2,31268,32141,18482,3432,73,8.2,6,3,9999,99999,9,999999999,0.0,999,999,99
2050,4,2,9,0,*?*?*?*?*?*?*?*?*?*?*?*?*?*?*?*?*?*?*?*?*?*?,10.6,6.4,74,101323,730,1368,314,360.3,241.1,231.7,38458,25213,25702,5451,75,10.3,7,4,9999,99999,9,999999999,0.0,999,999,99
2050,4,2,10,0,*?*?*?*?*?*?*?*?*?*?*?*?*?*?*?*?*?*?*?*?*?*?,11.7,6.2,69,101323,861,1369,323,365.4,146.4,273.3,40004,15390,30493,7589,77,8.2,8,4,9999,99999,9,999999999,0.0,999,999,99
2050,4,2,11,0,*?*?*?*?*?*?*?*?*?*?*?*?*?*?*?*?*?*?*?*?*?*?,12.0,5.5,64,101323,939,1368,324,401.5,147.5,300.3,44041,15599,33394,8911,78,10.3,8,4,9999,99999,9,999999999,0.0,999,999,99
2050,4,2,12,0,*?*?*?*?*?*?*?*?*?*?*?*?*?*?*?*?*?*?*?*?*?*?,12.7,6.4,65,101323,960,1369,310,596.2,500.1,245.6,63577,51842,28777,6884,80,10.3,4,2,9999,99999,9,999999999,0.0,999,999,99
2050,4,2,13,0,*?*?*?*?*?*?*?*?*?*?*?*?*?*?*?*?*?*?*?*?*?*?,12.6,6.9,68,101323,921,1369,315,549.0,428.6,260.8,57828,44236,30095,6984,82,11.8,5,3,9999,99999,9,999999999,0.0,999,999,99
2050,4,2,14,0,*?*?*?*?*?*?*?*?*?*?*?*?*?*?*?*?*?*?*?*?*?*?,13.0,6.4,64,101323,825,1369,316,487.3,424.4,231.5,51140,43414,27136,5549,83,9.8,5,3,9999,99999,9,999999999,0.0,999,999,99
2050,4,2,15,0,*?*?*?*?*?*?*?*?*?*?*?*?*?*?*?*?*?*?*?*?*?*?,12.5,5.3,62,101323,679,1368,317,368.9,332.9,203.6,39440,34436,22860,4595,85,11.3,6,3,9999,99999,9,999999999,0.0,999,999,99
2050,4,2,16,0,*?*?*?*?*?*?*?*?*?*?*?*?*?*?*?*?*?*?*?*?*?*?,12.7,4.8,58,101323,494,1369,313,273.3,397.7,129.8,28419,37074,16148,2514,87,8.8,5,3,9999,99999,9,999999999,0.0,999,999,99
2050,4,2,17,0,*?*?*?*?*?*?*?*?*?*?*?*?*?*?*?*?*?*?*?*?*?*?,12.4,6.1,65,101323,281,1370,313,135.6,347.2,64.4,14177,26283,8474,1169,88,7.2,5,3,9999,99999,9,999999999,0.0,999,999,99
2050,4,2,18,0,*?*?*?*?*?*?*?*?*?*?*?*?*?*?*?*?*?*?*?*?*?*?,11.7,6.7,71,101323,55,1377,323,0.0,0.0,0.0,0,0,0,0,90,5.2,8,4,9999,99999,9,999999999,0.0,999,999,99
2050,4,2,19,0,*?*?*?*?*?*?*?*?*?*?*?*?*?*?*?*?*?*?*?*?*?*?,11.2,7.3,76,101323,0,-0,329,0.0,-0.0,0.0,0,0,0,0,85,6.2,10,5,9999,99999,9,999999999,0.0,999,999,99
2050,4,2,20,0,*?*?*?*?*?*?*?*?*?*?*?*?*?*?*?*?*?*?*?*?*?*?,10.0,7.7,85,101323,0,-0,324,0.0,-0.0,0.0,0,0,0,0,80,5.7,10,5,9999,99999,9,999999999,0.0,999,999,99
2050,4,2,21,0,*?*?*?*?*?*?*?*?*?*?*?*?*?*?*?*?*?*?*?*?*?*?,9.2,7.6,89,101323,0,-0,320,0.0,-0.0,0.0,0,0,0,0,75,5.7,10,5,9999,99999,9,999999999,0.0,999,999,99
2050,4,2,22,0,*?*?*?*?*?*?*?*?*?*?*?*?*?*?*?*?*?*?*?*?*?*?,9.0,8.0,93,101323,0,-0,319,0.0,-0.0,0.0,0,0,0,0,70,2.6,10,5,9999,99999,9,999999999,0.0,999,999,99
2050,4,2,23,0,*?*?*?*?*?*?*?*?*?*?*?*?*?*?*?*?*?*?*?*?*?*?,8.7,7.7,92,101323,0,-0,318,0.0,-0.0,0.0,0,0,0,0,65,4.1,10,5,9999,99999,9,999999999,0.0,999,999,99
2050,4,2,24,0,*?*?*?*?*?*?*?*?*?*?*?*?*?*?*?*?*?*?*?*?*?*?,9.3,6.9,84,101323,0,-0,321,0.0,-0.0,0.0,0,0,0,0,80,8.8,10,5,9999,99999,9,999999999,0.0,999,999,99
2050,4,3,1,0,*?*?*?*?*?*?*?*?*?*?*?*?*?*?*?*?*?*?*?*?*?*?,7.4,6.1,91,101643,0,-0,312,0.0,-0.0,0.0,0,0,0,0,58,3.1,10,5,9999,99999,9,999999999,0.0,999,999,99
2050,4,3,2,0,*?*?*?*?*?*?*?*?*?*?*?*?*?*?*?*?*?*?*?*?*?*?,6.4,5.1,91,101643,0,-0,308,0.0,-0.0,0.0,0,0,0,0,57,2.1,10,5,9999,99999,9,999999999,0.0,999,999,99
2050,4,3,3,0,*?*?*?*?*?*?*?*?*?*?*?*?*?*?*?*?*?*?*?*?*?*?,6.0,5.6,97,101643,0,-0,306,0.0,-0.0,0.0,0,0,0,0,55,4.1,10,5,9999,99999,9,999999999,0.0,999,999,99
2050,4,3,4,0,*?*?*?*?*?*?*?*?*?*?*?*?*?*?*?*?*?*?*?*?*?*?,5.8,5.6,98,101643,0,-0,305,0.0,-0.0,0.0,0,0,0,0,53,5.2,10,5,9999,99999,9,999999999,0.0,999,999,99
2050,4,3,5,0,*?*?*?*?*?*?*?*?*?*?*?*?*?*?*?*?*?*?*?*?*?*?,5.7,5.6,99,101643,0,-0,276,0.0,-0.0,0.0,0,0,0,0,52,6.2,3,2,9999,99999,9,999999999,0.0,999,999,99
2050,4,3,6,0,*?*?*?*?*?*?*?*?*?*?*?*?*?*?*?*?*?*?*?*?*?*?,6.1,5.9,98,101643,133,1365,286,40.4,217.9,19.2,4218,12310,3097,359,50,7.2,5,3,9999,99999,9,999999999,0.0,999,999,99
2050,4,3,7,0,*?*?*?*?*?*?*?*?*?*?*?*?*?*?*?*?*?*?*?*?*?*?,6.5,6.6,99,101643,357,1368,272,198.4,526.7,60.9,20528,44523,9038,1132,55,7.2,1,0,9999,99999,9,999999999,0.0,999,999,99
2050,4,3,8,0,*?*?*?*?*?*?*?*?*?*?*?*?*?*?*?*?*?*?*?*?*?*?,8.4,7.4,93,101643,563,1368,278,341.2,580.3,102.4,35428,55183,14418,2011,60,8.2,0,0,9999,99999,9,999999999,0.0,999,999,99
2050,4,3,9,0,*?*?*?*?*?*?*?*?*?*?*?*?*?*?*?*?*?*?*?*?*?*?,11.4,8.1,79,101643,737,1368,291,461.9,600.0,138.6,48188,59406,18736,3011,65,8.2,0,0,9999,99999,9,999999999,0.0,999,999,99
2050,4,3,10,0,*?*?*?*?*?*?*?*?*?*?*?*?*?*?*?*?*?*?*?*?*?*?,12.4,8.4,76,101643,868,1369,296,552.3,609.5,165.7,57870,61251,21755,4067,70,6.7,0,0,9999,99999,9,999999999,0.0,999,999,99
2050,4,3,11,0,*?*?*?*?*?*?*?*?*?*?*?*?*?*?*?*?*?*?*?*?*?*?,13.6,7.3,65,101643,945,1367,299,606.2,614.0,181.9,63691,62019,23458,4927,75,8.8,0,0,9999,99999,9,999999999,0.0,999,999,99
2050,4,3,12,0,*?*?*?*?*?*?*?*?*?*?*?*?*?*?*?*?*?*?*?*?*?*?,14.4,7.1,61,101643,965,1367,302,620.1,615.0,186.0,65195,62188,23887,5189,80,12.9,0,0,9999,99999,9,999999999,0.0,999,999,99
2050,4,3,13,0,*?*?*?*?*?*?*?*?*?*?*?*?*?*?*?*?*?*?*?*?*?*?,15.0,8.0,63,101643,926,1368,306,592.9,612.9,177.9,62255,61849,23047,4694,82,10.8,0,0,9999,99999,9,999999999,0.0,999,999,99
2050,4,3,14,0,*?*?*?*?*?*?*?*?*?*?*?*?*?*?*?*?*?*?*?*?*?*?,15.2,8.8,65,101643,831,1369,309,526.6,607.1,158.0,55112,60808,20918,3728,83,11.8,0,0,9999,99999,9,999999999,0.0,999,999,99
2050,4,3,15,0,*?*?*?*?*?*?*?*?*?*?*?*?*?*?*?*?*?*?*?*?*?*?,14.7,9.3,70,101643,685,1368,308,425.7,595.1,127.7,44341,58401,17476,2675,85,12.9,0,0,9999,99999,9,999999999,0.0,999,999,99
2050,4,3,16,0,*?*?*?*?*?*?*?*?*?*?*?*?*?*?*?*?*?*?*?*?*?*?,15.0,9.8,71,101643,499,1367,311,297.0,569.6,89.1,30800,52834,12750,1711,87,11.8,0,0,9999,99999,9,999999999,0.0,999,999,99
2050,4,3,17,0,*?*?*?*?*?*?*?*?*?*?*?*?*?*?*?*?*?*?*?*?*?*?,14.8,10.2,73,101643,286,1366,311,149.4,499.7,44.8,15518,39201,6854,834,88,9.3,0,0,9999,99999,9,999999999,0.0,999,999,99
2050,4,3,18,0,*?*?*?*?*?*?*?*?*?*?*?*?*?*?*?*?*?*?*?*?*?*?,12.9,9.4,79,101643,61,1378,319,0.0,0.0,0.0,0,0,0,0,90,6.2,5,3,9999,99999,9,999999999,0.0,999,999,99
2050,4,3,19,0,*?*?*?*?*?*?*?*?*?*?*?*?*?*?*?*?*?*?*?*?*?*?,11.8,10.2,89,101643,0,-0,331,0.0,-0.0,0.0,0,0,0,0,82,11.8,10,5,9999,99999,9,999999999,0.0,999,999,99
2050,4,3,20,0,*?*?*?*?*?*?*?*?*?*?*?*?*?*?*?*?*?*?*?*?*?*?,11.0,10.4,95,101643,0,-0,328,0.0,-0.0,0.0,0,0,0,0,73,10.8,10,5,9999,99999,9,999999999,0.0,999,999,99
2050,4,3,21,0,*?*?*?*?*?*?*?*?*?*?*?*?*?*?*?*?*?*?*?*?*?*?,9.1,9.1,99,101643,0,-0,319,0.0,-0.0,0.0,0,0,0,0,65,8.8,10,5,9999,99999,9,999999999,0.0,999,999,99
2050,4,3,22,0,*?*?*?*?*?*?*?*?*?*?*?*?*?*?*?*?*?*?*?*?*?*?,8.9,8.9,99,101643,0,-0,318,0.0,-0.0,0.0,0,0,0,0,57,9.8,10,5,9999,99999,9,999999999,0.0,999,999,99
2050,4,3,23,0,*?*?*?*?*?*?*?*?*?*?*?*?*?*?*?*?*?*?*?*?*?*?,8.5,8.5,99,101643,0,-0,317,0.0,-0.0,0.0,0,0,0,0,48,10.3,10,5,9999,99999,9,999999999,0.0,999,999,99
2050,4,3,24,0,*?*?*?*?*?*?*?*?*?*?*?*?*?*?*?*?*?*?*?*?*?*?,8.5,6.9,89,101643,0,-0,317,0.0,-0.0,0.0,0,0,0,0,60,3.1,10,5,9999,99999,9,999999999,0.0,999,999,99
2050,4,4,1,0,*?*?*?*?*?*?*?*?*?*?*?*?*?*?*?*?*?*?*?*?*?*?,7.2,7.1,98,101478,0,-0,311,0.0,-0.0,0.0,0,0,0,0,40,5.2,10,5,9999,99999,9,999999999,0.0,999,999,99
2050,4,4,2,0,*?*?*?*?*?*?*?*?*?*?*?*?*?*?*?*?*?*?*?*?*?*?,6.7,6.4,96,101478,0,-0,309,0.0,-0.0,0.0,0,0,0,0,40,5.7,10,5,9999,99999,9,999999999,0.0,999,999,99
2050,4,4,3,0,*?*?*?*?*?*?*?*?*?*?*?*?*?*?*?*?*?*?*?*?*?*?,6.7,6.1,94,101478,0,-0,309,0.0,-0.0,0.0,0,0,0,0,40,5.2,10,5,9999,99999,9,999999999,0.0,999,999,99
2050,4,4,4,0,*?*?*?*?*?*?*?*?*?*?*?*?*?*?*?*?*?*?*?*?*?*?,6.5,5.9,95,101478,0,-0,308,0.0,-0.0,0.0,0,0,0,0,40,6.7,10,5,9999,99999,9,999999999,0.0,999,999,99
2050,4,4,5,0,*?*?*?*?*?*?*?*?*?*?*?*?*?*?*?*?*?*?*?*?*?*?,6.2,5.6,95,101478,0,-0,294,0.0,-0.0,0.0,0,0,0,0,40,7.2,7,4,9999,99999,9,999999999,0.0,999,999,99
2050,4,4,6,0,*?*?*?*?*?*?*?*?*?*?*?*?*?*?*?*?*?*?*?*?*?*?,6.5,5.5,92,101478,141,1365,287,45.7,232.0,21.7,4740,13412,3448,402,40,8.2,5,3,9999,99999,9,999999999,0.0,999,999,99
2050,4,4,7,0,*?*?*?*?*?*?*?*?*?*?*?*?*?*?*?*?*?*?*?*?*?*?,6.9,5.8,92,101478,365,1368,289,190.2,374.3,90.3,19791,31632,11574,1678,38,7.2,5,3,9999,99999,9,999999999,0.0,999,999,99
2050,4,4,8,0,*?*?*?*?*?*?*?*?*?*?*?*?*?*?*?*?*?*?*?*?*?*?,8.9,6.7,85,101478,570,1366,294,335.6,473.0,138.3,35318,45762,17278,2735,37,7.7,4,2,9999,99999,9,999999999,0.0,999,999,99
2050,4,4,9,0,*?*?*?*?*?*?*?*?*?*?*?*?*?*?*?*?*?*?*?*?*?*?,11.1,6.7,74,101478,744,1367,312,408.6,336.3,225.5,43805,35294,25131,5306,35,8.8,6,3,9999,99999,9,999999999,0.0,999,999,99
2050,4,4,10,0,*?*?*?*?*?*?*?*?*?*?*?*?*?*?*?*?*?*?*?*?*?*?,12.5,5.9,64,101478,874,1367,318,487.5,341.6,269.1,52585,36512,29566,7038,33,8.2,6,3,9999,99999,9,999999999,0.0,999,999,99
2050,4,4,11,0,*?*?*?*?*?*?*?*?*?*?*?*?*?*?*?*?*?*?*?*?*?*?,12.9,6.9,65,101478,952,1368,312,591.6,499.8,243.7,63065,51790,28583,6762,32,8.8,4,2,9999,99999,9,999999999,0.0,999,999,99
2050,4,4,12,0,*?*?*?*?*?*?*?*?*?*?*?*?*?*?*?*?*?*?*?*?*?*?,14.7,6.9,59,101478,971,1367,320,604.8,500.6,249.2,64520,51936,29125,7123,30,8.2,4,2,9999,99999,9,999999999,0.0,999,999,99
2050,4,4,13,0,*?*?*?*?*?*?*?*?*?*?*?*?*?*?*?*?*?*?*?*?*?*?,14.5,7.3,61,101478,932,1367,319,578.4,498.9,238.3,61599,51632,28026,6428,32,8.2,4,2,9999,99999,9,999999999,0.0,999,999,99
2050,4,4,14,0,*?*?*?*?*?*?*?*?*?*?*?*?*?*?*?*?*?*?*?*?*?*?,14.7,5.9,55,101478,836,1367,323,495.0,425.0,235.1,51963,43530,27502,5707,33,9.8,5,3,9999,99999,9,999999999,0.0,999,999,99
2050,4,4,15,0,*?*?*?*?*?*?*?*?*?*?*?*?*?*?*?*?*?*?*?*?*?*?,14.5,6.7,58,101478,690,1366,327,376.0,333.6,207.5,40210,34603,23262,4717,35,8.8,6,3,9999,99999,9,999999999,0.0,999,999,99
2050,4,4,16,0,*?*?*?*?*?*?*?*?*?*?*?*?*?*?*?*?*?*?*?*?*?*?,14.5,7.6,62,101478,505,1368,332,237.4,229.6,152.7,25123,22160,17400,3194,37,8.8,7,4,9999,99999,9,999999999,0.0,999,999,99
2050,4,4,17,0,*?*?*?*?*?*?*?*?*?*?*?*?*?*?*?*?*?*?*?*?*?*?,14.6,7.7,62,101478,292,1367,329,134.2,281.7,74.1,13891,21678,9552,1363,38,6.7,6,3,9999,99999,9,999999999,0.0,999,999,99
2050,4,4,18,0,*?*?*?*?*?*?*?*?*?*?*?*?*?*?*?*?*?*?*?*?*?*?,13.6,8.3,69,101478,66,1358,336,0.0,0.0,0.0,0,0,0,0,40,9.3,9,5,9999,99999,9,999999999,0.0,999,999,99
2050,4,4,19,0,*?*?*?*?*?*?*?*?*?*?*?*?*?*?*?*?*?*?*?*?*?*?,11.5,7.6,76,101478,0,-0,330,0.0,-0.0,0.0,0,0,0,0,38,6.7,10,5,9999,99999,9,999999999,0.0,999,999,99
2050,4,4,20,0,*?*?*?*?*?*?*?*?*?*?*?*?*?*?*?*?*?*?*?*?*?*?,10.0,7.7,84,101478,0,-0,324,0.0,-0.0,0.0,0,0,0,0,37,8.2,10,5,9999,99999,9,999999999,0.0,999,999,99
2050,4,4,21,0,*?*?*?*?*?*?*?*?*?*?*?*?*?*?*?*?*?*?*?*?*?*?,9.6,7.1,84,101478,0,-0,322,0.0,-0.0,0.0,0,0,0,0,35,6.7,10,5,9999,99999,9,999999999,0.0,999,999,99
2050,4,4,22,0,*?*?*?*?*?*?*?*?*?*?*?*?*?*?*?*?*?*?*?*?*?*?,8.9,7.3,88,101478,0,-0,319,0.0,-0.0,0.0,0,0,0,0,33,8.2,10,5,9999,99999,9,999999999,0.0,999,999,99
2050,4,4,23,0,*?*?*?*?*?*?*?*?*?*?*?*?*?*?*?*?*?*?*?*?*?*?,8.7,7.6,91,101478,0,-0,318,0.0,-0.0,0.0,0,0,0,0,32,7.7,10,5,9999,99999,9,999999999,0.0,999,999,99
2050,4,4,24,0,*?*?*?*?*?*?*?*?*?*?*?*?*?*?*?*?*?*?*?*?*?*?,8.1,7.9,97,101478,0,-0,315,0.0,-0.0,0.0,0,0,0,0,40,4.1,10,5,9999,99999,9,999999999,0.0,999,999,99
2050,4,5,1,0,*?*?*?*?*?*?*?*?*?*?*?*?*?*?*?*?*?*?*?*?*?*?,6.8,6.9,100,101701,0,-0,309,0.0,-0.0,0.0,0,0,0,0,30,4.6,10,5,9999,99999,9,999999999,0.0,999,999,99
2050,4,5,2,0,*?*?*?*?*?*?*?*?*?*?*?*?*?*?*?*?*?*?*?*?*?*?,5.7,5.8,100,101701,0,-0,305,0.0,-0.0,0.0,0,0,0,0,30,5.7,10,5,9999,99999,9,999999999,0.0,999,999,99
2050,4,5,3,0,*?*?*?*?*?*?*?*?*?*?*?*?*?*?*?*?*?*?*?*?*?*?,5.2,5.1,100,101701,0,-0,303,0.0,-0.0,0.0,0,0,0,0,30,5.7,10,5,9999,99999,9,999999999,0.0,999,999,99
2050,4,5,4,0,*?*?*?*?*?*?*?*?*?*?*?*?*?*?*?*?*?*?*?*?*?*?,5.6,5.6,100,101701,0,-0,304,0.0,-0.0,0.0,0,0,0,0,30,4.6,10,5,9999,99999,9,999999999,0.0,999,999,99
2050,4,5,5,0,*?*?*?*?*?*?*?*?*?*?*?*?*?*?*?*?*?*?*?*?*?*?,5.4,5.5,100,101701,0,-0,295,0.0,-0.0,0.0,0,0,0,0,30,7.2,8,4,9999,99999,9,999999999,0.0,999,999,99
2050,4,5,6,0,*?*?*?*?*?*?*?*?*?*?*?*?*?*?*?*?*?*?*?*?*?*?,5.2,5.3,100,101701,149,1364,274,53.9,314.3,19.6,5554,20358,3239,406,30,6.7,3,2,9999,99999,9,999999999,0.0,999,999,99
2050,4,5,7,0,*?*?*?*?*?*?*?*?*?*?*?*?*?*?*?*?*?*?*?*?*?*?,6.4,6.4,100,101701,372,1365,284,202.8,437.5,83.5,21320,37331,10883,1537,30,6.2,4,2,9999,99999,9,999999999,0.0,999,999,99
2050,4,5,8,0,*?*?*?*?*?*?*?*?*?*?*?*?*?*?*?*?*?*?*?*?*?*?,7.7,6.9,94,101701,578,1367,294,328.1,407.5,155.8,34162,39469,19064,3131,30,6.2,5,3,9999,99999,9,999999999,0.0,999,999,99
2050,4,5,9,0,*?*?*?*?*?*?*?*?*?*?*?*?*?*?*?*?*?*?*?*?*?*?,9.8,5.8,76,101701,751,1367,306,413.0,336.7,228.0,44293,35378,25382,5391,30,7.2,6,3,9999,99999,9,999999999,0.0,999,999,99
2050,4,5,10,0,*?*?*?*?*?*?*?*?*?*?*?*?*?*?*?*?*?*?*?*?*?*?,10.7,6.1,72,101701,881,1367,314,443.3,245.6,285.0,47654,26251,31101,7574,30,7.2,7,4,9999,99999,9,999999999,0.0,999,999,99
2050,4,5,11,0,*?*?*?*?*?*?*?*?*?*?*?*?*?*?*?*?*?*?*?*?*?*?,11.9,6.1,67,101701,958,1367,324,410.8,147.7,307.3,45079,15645,34135,9296,30,7.7,8,4,9999,99999,9,999999999,0.0,999,999,99
2050,4,5,12,0,*?*?*?*?*?*?*?*?*?*?*?*?*?*?*?*?*?*?*?*?*?*?,12.4,3.2,54,101701,977,1366,325,419.8,147.9,314.0,46083,15686,34849,9689,30,7.7,8,4,9999,99999,9,999999999,0.0,999,999,99
2050,4,5,13,0,*?*?*?*?*?*?*?*?*?*?*?*?*?*?*?*?*?*?*?*?*?*?,12.9,4.1,55,101701,937,1366,333,303.0,58.7,262.7,33411,5966,29590,9407,30,8.8,9,5,9999,99999,9,999999999,0.0,999,999,99
2050,4,5,14,0,*?*?*?*?*?*?*?*?*?*?*?*?*?*?*?*?*?*?*?*?*?*?,12.7,3.6,54,101701,841,1366,332,269.4,58.2,233.6,29680,5873,26313,7849,30,8.8,9,5,9999,99999,9,999999999,0.0,999,999,99
2050,4,5,15,0,*?*?*?*?*?*?*?*?*?*?*?*?*?*?*?*?*?*?*?*?*?*?,13.3,3.6,52,101701,696,1367,319,379.5,333.9,209.5,40595,34684,23465,4777,30,9.8,6,3,9999,99999,9,999999999,0.0,999,999,99
2050,4,5,16,0,*?*?*?*?*?*?*?*?*?*?*?*?*?*?*?*?*?*?*?*?*?*?,13.1,2.7,49,101701,510,1366,318,266.8,320.2,147.3,28342,31022,16871,3057,30,9.8,6,3,9999,99999,9,999999999,0.0,999,999,99
2050,4,5,17,0,*?*?*?*?*?*?*?*?*?*?*?*?*?*?*?*?*?*?*?*?*?*?,12.8,2.7,50,101701,298,1369,306,152.5,411.7,62.8,15498,32203,9047,1108,30,8.8,4,2,9999,99999,9,999999999,0.0,999,999,99
2050,4,5,18,0,*?*?*?*?*?*?*?*?*?*?*?*?*?*?*?*?*?*?*?*?*?*?,12.0,5.0,62,101701,72,1361,319,0.9,6.1,0.6,115,281,145,12,30,7.7,7,4,9999,99999,9,999999999,0.0,999,999,99
2050,4,5,19,0,*?*?*?*?*?*?*?*?*?*?*?*?*?*?*?*?*?*?*?*?*?*?,10.3,5.8,74,101701,0,-0,325,0.0,-0.0,0.0,0,0,0,0,28,6.2,10,5,9999,99999,9,999999999,0.0,999,999,99
2050,4,5,20,0,*?*?*?*?*?*?*?*?*?*?*?*?*?*?*?*?*?*?*?*?*?*?,9.4,6.6,82,101701,0,-0,321,0.0,-0.0,0.0,0,0,0,0,27,4.6,10,5,9999,99999,9,999999999,0.0,999,999,99
2050,4,5,21,0,*?*?*?*?*?*?*?*?*?*?*?*?*?*?*?*?*?*?*?*?*?*?,8.9,6.7,86,101701,0,-0,319,0.0,-0.0,0.0,0,0,0,0,25,5.2,10,5,9999,99999,9,999999999,0.0,999,999,99
2050,4,5,22,0,*?*?*?*?*?*?*?*?*?*?*?*?*?*?*?*?*?*?*?*?*?*?,8.3,6.6,88,101701,0,-0,316,0.0,-0.0,0.0,0,0,0,0,23,6.2,10,5,9999,99999,9,999999999,0.0,999,999,99
2050,4,5,23,0,*?*?*?*?*?*?*?*?*?*?*?*?*?*?*?*?*?*?*?*?*?*?,7.4,6.7,95,101701,0,-0,312,0.0,-0.0,0.0,0,0,0,0,22,6.7,10,5,9999,99999,9,999999999,0.0,999,999,99
2050,4,5,24,0,*?*?*?*?*?*?*?*?*?*?*?*?*?*?*?*?*?*?*?*?*?*?,8.5,7.3,92,101701,0,-0,317,0.0,-0.0,0.0,0,0,0,0,30,5.7,10,5,9999,99999,9,999999999,0.0,999,999,99
2050,4,6,1,0,*?*?*?*?*?*?*?*?*?*?*?*?*?*?*?*?*?*?*?*?*?*?,5.0,4.5,96,102496,0,-0,302,0.0,-0.0,0.0,0,0,0,0,28,7.2,10,5,9999,99999,9,999999999,0.0,999,999,99
2050,4,6,2,0,*?*?*?*?*?*?*?*?*?*?*?*?*?*?*?*?*?*?*?*?*?*?,4.2,3.2,93,102496,0,-0,299,0.0,-0.0,0.0,0,0,0,0,37,6.7,10,5,9999,99999,9,999999999,0.0,999,999,99
2050,4,6,3,0,*?*?*?*?*?*?*?*?*?*?*?*?*?*?*?*?*?*?*?*?*?*?,3.2,3.2,99,102496,0,-0,294,0.0,-0.0,0.0,0,0,0,0,45,4.6,10,5,9999,99999,9,999999999,0.0,999,999,99
2050,4,6,4,0,*?*?*?*?*?*?*?*?*?*?*?*?*?*?*?*?*?*?*?*?*?*?,2.9,2.9,99,102496,0,-0,293,0.0,-0.0,0.0,0,0,0,0,53,6.2,10,5,9999,99999,9,999999999,0.0,999,999,99
2050,4,6,5,0,*?*?*?*?*?*?*?*?*?*?*?*?*?*?*?*?*?*?*?*?*?*?,2.6,2.7,99,102496,0,-0,274,0.0,-0.0,0.0,0,0,0,0,62,5.2,6,3,9999,99999,9,999999999,0.0,999,999,99
2050,4,6,6,0,*?*?*?*?*?*?*?*?*?*?*?*?*?*?*?*?*?*?*?*?*?*?,3.0,3.0,99,102496,157,1365,258,59.9,349.8,19.6,6204,23144,3258,414,70,7.7,2,1,9999,99999,9,999999999,0.0,999,999,99
2050,4,6,7,0,*?*?*?*?*?*?*?*?*?*?*?*?*?*?*?*?*?*?*?*?*?*?,3.4,3.4,99,102496,380,1366,260,214.1,517.2,70.2,22043,44430,10211,1293,100,8.2,2,1,9999,99999,9,999999999,0.0,999,999,99
2050,4,6,8,0,*?*?*?*?*?*?*?*?*?*?*?*?*?*?*?*?*?*?*?*?*?*?,6.1,4.5,89,102496,585,1366,263,356.9,583.5,107.1,37079,55891,14996,2124,130,8.8,0,0,9999,99999,9,999999999,0.0,999,999,99
2050,4,6,9,0,*?*?*?*?*?*?*?*?*?*?*?*?*?*?*?*?*?*?*?*?*?*?,8.4,5.3,80,102496,758,1366,273,477.0,601.8,143.1,49794,59770,19247,3162,160,8.8,0,0,9999,99999,9,999999999,0.0,999,999,99
2050,4,6,10,0,*?*?*?*?*?*?*?*?*?*?*?*?*?*?*?*?*?*?*?*?*?*?,10.2,5.8,74,102496,887,1366,299,548.8,496.9,226.1,58352,51245,26781,5761,190,6.7,4,2,9999,99999,9,999999999,0.0,999,999,99
2050,4,6,11,0,*?*?*?*?*?*?*?*?*?*?*?*?*?*?*?*?*?*?*?*?*?*?,12.3,5.0,61,102496,964,1366,293,619.8,608.7,190.3,65055,61473,24305,5290,220,8.8,1,0,9999,99999,9,999999999,0.0,999,999,99
2050,4,6,12,0,*?*?*?*?*?*?*?*?*?*?*?*?*?*?*?*?*?*?*?*?*?*?,13.4,4.5,55,102496,983,1366,291,633.2,615.9,190.0,66618,62336,24285,5456,250,7.2,0,0,9999,99999,9,999999999,0.0,999,999,99
2050,4,6,13,0,*?*?*?*?*?*?*?*?*?*?*?*?*?*?*?*?*?*?*?*?*?*?,13.4,6.1,61,102496,943,1366,308,598.3,552.1,217.2,64451,57264,26043,5908,245,7.7,3,2,9999,99999,9,999999999,0.0,999,999,99
2050,4,6,14,0,*?*?*?*?*?*?*?*?*?*?*?*?*?*?*?*?*?*?*?*?*?*?,13.5,6.6,63,102496,847,1366,310,532.4,547.0,193.3,57140,56277,23527,4655,240,7.2,3,2,9999,99999,9,999999999,0.0,999,999,99
2050,4,6,15,0,*?*?*?*?*?*?*?*?*?*?*?*?*?*?*?*?*?*?*?*?*?*?,13.8,6.2,60,102496,701,1366,319,408.2,417.5,193.9,42645,41876,23195,4192,235,6.7,5,3,9999,99999,9,999999999,0.0,999,999,99
2050,4,6,16,0,*?*?*?*?*?*?*?*?*?*?*?*?*?*?*?*?*?*?*?*?*?*?,13.6,6.2,61,102496,516,1367,336,155.6,54.8,134.9,17088,5209,15213,3818,230,4.1,9,5,9999,99999,9,999999999,0.0,999,999,99
2050,4,6,17,0,*?*?*?*?*?*?*?*?*?*?*?*?*?*?*?*?*?*?*?*?*?*?,13.3,7.3,67,102496,303,1365,331,107.7,122.3,80.6,11748,9984,9309,1746,225,5.2,8,4,9999,99999,9,999999999,0.0,999,999,99
2050,4,6,18,0,*?*?*?*?*?*?*?*?*?*?*?*?*?*?*?*?*?*?*?*?*?*?,11.3,7.3,76,102496,78,1364,330,1.5,0.0,1.5,204,-0,204,62,220,5.2,10,5,9999,99999,9,999999999,0.2,999,999,99
2050,4,6,19,0,*?*?*?*?*?*?*?*?*?*?*?*?*?*?*?*?*?*?*?*?*?*?,9.2,8.3,93,102496,0,-0,320,0.0,-0.0,0.0,0,0,0,0,200,4.1,10,5,9999,99999,9,999999999,0.0,999,999,99
2050,4,6,20,0,*?*?*?*?*?*?*?*?*?*?*?*?*?*?*?*?*?*?*?*?*?*?,8.0,8.0,99,102496,0,-0,314,0.0,-0.0,0.0,0,0,0,0,180,5.7,10,5,9999,99999,9,999999999,0.1,999,999,99
2050,4,6,21,0,*?*?*?*?*?*?*?*?*?*?*?*?*?*?*?*?*?*?*?*?*?*?,7.6,7.6,99,102496,0,-0,313,0.0,-0.0,0.0,0,0,0,0,160,3.6,10,5,9999,99999,9,999999999,0.0,999,999,99
2050,4,6,22,0,*?*?*?*?*?*?*?*?*?*?*?*?*?*?*?*?*?*?*?*?*?*?,6.0,5.9,99,102496,0,-0,306,0.0,-0.0,0.0,0,0,0,0,140,3.6,10,5,9999,99999,9,999999999,0.0,999,999,99
2050,4,6,23,0,*?*?*?*?*?*?*?*?*?*?*?*?*?*?*?*?*?*?*?*?*?*?,5.9,5.9,99,102496,0,-0,306,0.0,-0.0,0.0,0,0,0,0,120,3.6,10,5,9999,99999,9,999999999,0.6,999,999,99
2050,4,6,24,0,*?*?*?*?*?*?*?*?*?*?*?*?*?*?*?*?*?*?*?*?*?*?,6.6,5.6,93,102496,0,-0,309,0.0,-0.0,0.0,0,0,0,0,20,6.7,10,5,9999,99999,9,999999999,0.0,999,999,99
2050,4,7,1,0,*?*?*?*?*?*?*?*?*?*?*?*?*?*?*?*?*?*?*?*?*?*?,5.0,5.0,100,101671,0,-0,302,0.0,-0.0,0.0,0,0,0,0,100,3.1,10,5,9999,99999,9,999999999,0.4,999,999,99
2050,4,7,2,0,*?*?*?*?*?*?*?*?*?*?*?*?*?*?*?*?*?*?*?*?*?*?,4.3,4.3,100,101671,0,-0,299,0.0,-0.0,0.0,0,0,0,0,100,2.6,10,5,9999,99999,9,999999999,0.8,999,999,99
2050,4,7,3,0,*?*?*?*?*?*?*?*?*?*?*?*?*?*?*?*?*?*?*?*?*?*?,3.8,3.8,100,101671,0,-0,297,0.0,-0.0,0.0,0,0,0,0,100,4.6,10,5,9999,99999,9,999999999,0.3,999,999,99
2050,4,7,4,0,*?*?*?*?*?*?*?*?*?*?*?*?*?*?*?*?*?*?*?*?*?*?,3.7,3.6,100,101671,0,-0,296,0.0,-0.0,0.0,0,0,0,0,100,4.1,10,5,9999,99999,9,999999999,0.0,999,999,99
2050,4,7,5,0,*?*?*?*?*?*?*?*?*?*?*?*?*?*?*?*?*?*?*?*?*?*?,3.3,3.2,100,101671,0,-0,295,0.0,-0.0,0.0,0,0,0,0,100,5.2,10,5,9999,99999,9,999999999,0.0,999,999,99
2050,4,7,6,0,*?*?*?*?*?*?*?*?*?*?*?*?*?*?*?*?*?*?*?*?*?*?,2.9,2.9,100,101671,165,1365,271,61.2,265.7,29.1,6283,16354,4470,526,100,3.1,5,3,9999,99999,9,999999999,0.0,999,999,99
2050,4,7,7,0,*?*?*?*?*?*?*?*?*?*?*?*?*?*?*?*?*?*?*?*?*?*?,4.5,4.5,100,101671,387,1363,278,205.3,379.7,97.5,21341,32824,12409,1824,107,5.7,5,3,9999,99999,9,999999999,0.0,999,999,99
2050,4,7,8,0,*?*?*?*?*?*?*?*?*?*?*?*?*?*?*?*?*?*?*?*?*?*?,6.1,6.1,100,101671,592,1365,274,361.0,559.4,118.4,37270,53459,16256,2319,113,6.2,2,1,9999,99999,9,999999999,0.0,999,999,99
2050,4,7,9,0,*?*?*?*?*?*?*?*?*?*?*?*?*?*?*?*?*?*?*?*?*?*?,8.9,8.0,100,101671,764,1364,281,481.9,602.4,144.6,50316,59879,19409,3213,120,6.2,0,0,9999,99999,9,999999999,0.0,999,999,99
2050,4,7,10,0,*?*?*?*?*?*?*?*?*?*?*?*?*?*?*?*?*?*?*?*?*?*?,11.3,9.2,93,101671,893,1365,294,571.4,611.2,171.4,59921,61539,22355,4346,127,7.2,0,0,9999,99999,9,999999999,0.0,999,999,99
2050,4,7,11,0,*?*?*?*?*?*?*?*?*?*?*?*?*?*?*?*?*?*?*?*?*?*?,12.5,8.8,84,101671,970,1365,298,624.5,615.3,187.3,65663,62235,24014,5275,133,7.7,0,0,9999,99999,9,999999999,0.0,999,999,99
2050,4,7,12,0,*?*?*?*?*?*?*?*?*?*?*?*?*?*?*?*?*?*?*?*?*?*?,13.3,8.7,79,101671,988,1364,301,637.5,616.2,191.2,67085,62371,24414,5547,140,7.7,0,0,9999,99999,9,999999999,0.1,999,999,99
2050,4,7,13,0,*?*?*?*?*?*?*?*?*?*?*?*?*?*?*?*?*?*?*?*?*?*?,14.5,7.7,69,101671,948,1365,303,609.6,614.2,182.9,64054,62057,23557,4989,135,7.2,0,0,9999,99999,9,999999999,0.0,999,999,99
2050,4,7,14,0,*?*?*?*?*?*?*?*?*?*?*?*?*?*?*?*?*?*?*?*?*?*?,14.4,6.9,65,101671,852,1365,305,542.6,602.4,166.6,56728,60386,21818,4012,130,7.7,1,0,9999,99999,9,999999999,0.0,999,999,99
2050,4,7,15,0,*?*?*?*?*?*?*?*?*?*?*?*?*?*?*?*?*?*?*?*?*?*?,14.6,6.2,61,101671,706,1364,309,440.2,571.7,144.4,45588,56075,19284,3023,125,7.2,2,1,9999,99999,9,999999999,0.0,999,999,99
2050,4,7,16,0,*?*?*?*?*?*?*?*?*?*?*?*?*?*?*?*?*?*?*?*?*?*?,14.5,5.3,58,101671,521,1365,302,312.7,567.8,96.0,32381,53117,13590,1849,120,6.7,1,0,9999,99999,9,999999999,0.0,999,999,99
2050,4,7,17,0,*?*?*?*?*?*?*?*?*?*?*?*?*?*?*?*?*?*?*?*?*?*?,14.2,5.9,62,101671,309,1367,321,154.2,358.1,73.3,16083,28306,9537,1340,115,7.2,5,3,9999,99999,9,999999999,0.0,999,999,99
2050,4,7,18,0,*?*?*?*?*?*?*?*?*?*?*?*?*?*?*?*?*?*?*?*?*?*?,12.3,7.6,78,101671,84,1367,318,8.1,59.1,4.5,910,2835,867,91,110,4.6,6,3,9999,99999,9,999999999,0.0,999,999,99
2050,4,7,19,0,*?*?*?*?*?*?*?*?*?*?*?*?*?*?*?*?*?*?*?*?*?*?,10.6,6.7,82,101671,0,-0,327,0.0,-0.0,0.0,0,0,0,0,108,6.7,10,5,9999,99999,9,999999999,0.0,999,999,99
2050,4,7,20,0,*?*?*?*?*?*?*?*?*?*?*?*?*?*?*?*?*?*?*?*?*?*?,8.9,6.4,90,101671,0,-0,319,0.0,-0.0,0.0,0,0,0,0,107,5.2,10,5,9999,99999,9,999999999,0.0,999,999,99
2050,4,7,21,0,*?*?*?*?*?*?*?*?*?*?*?*?*?*?*?*?*?*?*?*?*?*?,7.2,5.1,93,101671,0,-0,311,0.0,-0.0,0.0,0,0,0,0,105,5.7,10,5,9999,99999,9,999999999,0.0,999,999,99
2050,4,7,22,0,*?*?*?*?*?*?*?*?*?*?*?*?*?*?*?*?*?*?*?*?*?*?,6.1,5.1,100,101671,0,-0,307,0.0,-0.0,0.0,0,0,0,0,103,4.1,10,5,9999,99999,9,999999999,0.0,999,999,99
2050,4,7,23,0,*?*?*?*?*?*?*?*?*?*?*?*?*?*?*?*?*?*?*?*?*?*?,6.4,5.1,98,101671,0,-0,308,0.0,-0.0,0.0,0,0,0,0,102,3.1,10,5,9999,99999,9,999999999,0.0,999,999,99
2050,4,7,24,0,*?*?*?*?*?*?*?*?*?*?*?*?*?*?*?*?*?*?*?*?*?*?,5.8,5.8,100,101671,0,-0,305,0.0,-0.0,0.0,0,0,0,0,100,4.1,10,5,9999,99999,9,999999999,0.6,999,999,99
2050,4,8,1,0,*?*?*?*?*?*?*?*?*?*?*?*?*?*?*?*?*?*?*?*?*?*?,5.8,3.9,87,100095,0,-0,305,0.0,-0.0,0.0,0,0,0,0,98,4.6,10,5,9999,99999,9,999999999,0.0,999,999,99
2050,4,8,2,0,*?*?*?*?*?*?*?*?*?*?*?*?*?*?*?*?*?*?*?*?*?*?,5.1,3.4,88,100095,0,-0,302,0.0,-0.0,0.0,0,0,0,0,97,4.1,10,5,9999,99999,9,999999999,0.0,999,999,99
2050,4,8,3,0,*?*?*?*?*?*?*?*?*?*?*?*?*?*?*?*?*?*?*?*?*?*?,5.3,3.4,87,100095,0,-0,303,0.0,-0.0,0.0,0,0,0,0,95,3.6,10,5,9999,99999,9,999999999,0.0,999,999,99
2050,4,8,4,0,*?*?*?*?*?*?*?*?*?*?*?*?*?*?*?*?*?*?*?*?*?*?,5.1,3.2,87,100095,0,-0,303,0.0,-0.0,0.0,0,0,0,0,93,3.1,10,5,9999,99999,9,999999999,0.0,999,999,99
2050,4,8,5,0,*?*?*?*?*?*?*?*?*?*?*?*?*?*?*?*?*?*?*?*?*?*?,4.9,2.9,86,100095,0,-0,302,0.0,-0.0,0.0,0,0,0,0,92,3.6,10,5,9999,99999,9,999999999,0.0,999,999,99
2050,4,8,6,0,*?*?*?*?*?*?*?*?*?*?*?*?*?*?*?*?*?*?*?*?*?*?,4.7,3.2,89,100095,173,1366,301,20.6,0.0,20.6,2432,-0,2435,797,90,1.5,10,5,9999,99999,9,999999999,0.4,999,999,99
2050,4,8,7,0,*?*?*?*?*?*?*?*?*?*?*?*?*?*?*?*?*?*?*?*?*?*?,5.7,3.9,87,100095,395,1365,305,65.4,0.0,65.4,7616,0,7635,2646,93,3.6,10,5,9999,99999,9,999999999,0.8,999,999,99
2050,4,8,8,0,*?*?*?*?*?*?*?*?*?*?*?*?*?*?*?*?*?*?*?*?*?*?,6.7,5.0,88,100095,599,1364,309,106.5,0.0,106.5,12517,0,12559,4630,97,2.6,10,5,9999,99999,9,999999999,0.0,999,999,99
2050,4,8,9,0,*?*?*?*?*?*?*?*?*?*?*?*?*?*?*?*?*?*?*?*?*?*?,8.7,4.6,75,100095,771,1364,318,141.2,0.0,141.2,16758,0,16824,6497,100,1.5,10,5,9999,99999,9,999999999,0.0,999,999,99
2050,4,8,10,0,*?*?*?*?*?*?*?*?*?*?*?*?*?*?*?*?*?*?*?*?*?*?,10.3,5.3,70,100095,899,1363,325,167.1,0.0,167.1,19987,0,20074,7972,103,1.5,10,5,9999,99999,9,999999999,0.0,999,999,99
2050,4,8,11,0,*?*?*?*?*?*?*?*?*?*?*?*?*?*?*?*?*?*?*?*?*?*?,12.0,5.0,61,100095,975,1363,333,182.4,0.0,182.4,21925,0,22025,8855,107,2.6,10,5,9999,99999,9,999999999,0.0,999,999,99
2050,4,8,12,0,*?*?*?*?*?*?*?*?*?*?*?*?*?*?*?*?*?*?*?*?*?*?,12.8,5.6,61,100095,994,1364,337,186.1,0.0,186.1,22400,0,22504,9069,110,3.1,10,5,9999,99999,9,999999999,0.0,999,999,99
2050,4,8,13,0,*?*?*?*?*?*?*?*?*?*?*?*?*?*?*?*?*?*?*?*?*?*?,12.7,4.8,58,100095,953,1363,337,178.0,0.0,178.0,21366,0,21462,8601,108,6.7,10,5,9999,99999,9,999999999,0.0,999,999,99
2050,4,8,14,0,*?*?*?*?*?*?*?*?*?*?*?*?*?*?*?*?*?*?*?*?*?*?,12.9,4.3,55,100095,857,1364,338,158.5,0.0,158.5,18920,0,19000,7483,107,6.2,10,5,9999,99999,9,999999999,0.0,999,999,99
2050,4,8,15,0,*?*?*?*?*?*?*?*?*?*?*?*?*?*?*?*?*?*?*?*?*?*?,13.1,4.6,56,100095,711,1363,339,129.2,0.0,129.2,15277,0,15335,5833,105,7.2,10,5,9999,99999,9,999999999,0.0,999,999,99
2050,4,8,16,0,*?*?*?*?*?*?*?*?*?*?*?*?*?*?*?*?*?*?*?*?*?*?,12.9,3.4,52,100095,526,1364,338,91.8,0.0,91.8,10754,0,10788,3891,103,6.2,10,5,9999,99999,9,999999999,0.0,999,999,99
2050,4,8,17,0,*?*?*?*?*?*?*?*?*?*?*?*?*?*?*?*?*?*?*?*?*?*?,12.6,5.8,63,100095,314,1364,336,49.1,0.0,49.1,5716,0,5728,1937,102,8.2,10,5,9999,99999,9,999999999,0.0,999,999,99
2050,4,8,18,0,*?*?*?*?*?*?*?*?*?*?*?*?*?*?*?*?*?*?*?*?*?*?,11.8,5.0,62,100095,90,1370,332,3.9,0.0,3.9,492,-0,492,157,100,10.8,10,5,9999,99999,9,999999999,0.6,999,999,99
2050,4,8,19,0,*?*?*?*?*?*?*?*?*?*?*?*?*?*?*?*?*?*?*?*?*?*?,10.3,4.8,67,100095,0,-0,325,0.0,-0.0,0.0,0,0,0,0,98,6.2,10,5,9999,99999,9,999999999,0.8,999,999,99
2050,4,8,20,0,*?*?*?*?*?*?*?*?*?*?*?*?*?*?*?*?*?*?*?*?*?*?,8.9,3.6,68,100095,0,-0,319,0.0,-0.0,0.0,0,0,0,0,97,6.7,10,5,9999,99999,9,999999999,0.9,999,999,99
2050,4,8,21,0,*?*?*?*?*?*?*?*?*?*?*?*?*?*?*?*?*?*?*?*?*?*?,7.9,4.1,76,100095,0,-0,315,0.0,-0.0,0.0,0,0,0,0,95,5.2,10,5,9999,99999,9,999999999,0.9,999,999,99
2050,4,8,22,0,*?*?*?*?*?*?*?*?*?*?*?*?*?*?*?*?*?*?*?*?*?*?,7.9,5.6,84,100095,0,-0,314,0.0,-0.0,0.0,0,0,0,0,93,5.7,10,5,9999,99999,9,999999999,0.4,999,999,99
2050,4,8,23,0,*?*?*?*?*?*?*?*?*?*?*?*?*?*?*?*?*?*?*?*?*?*?,7.6,5.9,88,100095,0,-0,313,0.0,-0.0,0.0,0,0,0,0,92,5.7,10,5,9999,99999,9,999999999,0.0,999,999,99
2050,4,8,24,0,*?*?*?*?*?*?*?*?*?*?*?*?*?*?*?*?*?*?*?*?*?*?,6.7,4.6,85,100095,0,-0,309,0.0,-0.0,0.0,0,0,0,0,100,7.2,10,5,9999,99999,9,999999999,0.0,999,999,99
2050,4,9,1,0,*?*?*?*?*?*?*?*?*?*?*?*?*?*?*?*?*?*?*?*?*?*?,7.1,5.0,83,99502.9,0,-0,311,0.0,-0.0,0.0,0,0,0,0,87,0.0,10,5,9999,99999,9,999999999,0.0,999,999,99
2050,4,9,2,0,*?*?*?*?*?*?*?*?*?*?*?*?*?*?*?*?*?*?*?*?*?*?,7.0,4.6,82,99502.9,0,-0,311,0.0,-0.0,0.0,0,0,0,0,83,1.5,10,5,9999,99999,9,999999999,0.0,999,999,99
2050,4,9,3,0,*?*?*?*?*?*?*?*?*?*?*?*?*?*?*?*?*?*?*?*?*?*?,6.3,4.5,84,99502.9,0,-0,308,0.0,-0.0,0.0,0,0,0,0,80,2.1,10,5,9999,99999,9,999999999,0.0,999,999,99
2050,4,9,4,0,*?*?*?*?*?*?*?*?*?*?*?*?*?*?*?*?*?*?*?*?*?*?,6.3,4.3,83,99502.9,0,-0,308,0.0,-0.0,0.0,0,0,0,0,77,3.6,10,5,9999,99999,9,999999999,0.0,999,999,99
2050,4,9,5,0,*?*?*?*?*?*?*?*?*?*?*?*?*?*?*?*?*?*?*?*?*?*?,6.1,4.1,84,99502.9,0,-0,307,0.0,-0.0,0.0,0,0,0,0,73,3.1,10,5,9999,99999,9,999999999,0.0,999,999,99
2050,4,9,6,0,*?*?*?*?*?*?*?*?*?*?*?*?*?*?*?*?*?*?*?*?*?*?,5.8,4.3,86,99502.9,180,1360,305,22.2,0.0,22.2,2612,-0,2615,857,70,3.6,10,5,9999,99999,9,999999999,0.0,999,999,99
2050,4,9,7,0,*?*?*?*?*?*?*?*?*?*?*?*?*?*?*?*?*?*?*?*?*?*?,6.6,5.0,86,99502.9,402,1363,309,66.9,0.0,66.9,7796,0,7817,2714,65,2.6,10,5,9999,99999,9,999999999,0.0,999,999,99
2050,4,9,8,0,*?*?*?*?*?*?*?*?*?*?*?*?*?*?*?*?*?*?*?*?*?*?,7.4,5.5,83,99502.9,606,1364,312,108.0,0.0,108.0,12694,0,12737,4705,60,3.6,10,5,9999,99999,9,999999999,0.0,999,999,99
2050,4,9,9,0,*?*?*?*?*?*?*?*?*?*?*?*?*?*?*?*?*?*?*?*?*?*?,9.8,6.1,75,99502.9,777,1362,323,142.6,0.0,142.6,16929,0,16997,6574,55,4.6,10,5,9999,99999,9,999999999,0.0,999,999,99
2050,4,9,10,0,*?*?*?*?*?*?*?*?*?*?*?*?*?*?*?*?*?*?*?*?*?*?,10.2,5.9,72,99502.9,905,1363,325,168.4,0.0,168.4,20155,0,20243,8049,50,5.2,10,5,9999,99999,9,999999999,0.0,999,999,99
2050,4,9,11,0,*?*?*?*?*?*?*?*?*?*?*?*?*?*?*?*?*?*?*?*?*?*?,12.3,5.9,62,99502.9,981,1363,335,183.6,0.0,183.6,22087,0,22188,8928,45,4.6,10,5,9999,99999,9,999999999,0.0,999,999,99
2050,4,9,12,0,*?*?*?*?*?*?*?*?*?*?*?*?*?*?*?*?*?*?*?*?*?*?,12.7,4.1,53,99502.9,999,1363,337,187.3,0.0,187.3,22553,0,22658,9137,40,2.6,10,5,9999,99999,9,999999999,0.0,999,999,99
2050,4,9,13,0,*?*?*?*?*?*?*?*?*?*?*?*?*?*?*?*?*?*?*?*?*?*?,12.6,2.5,48,99502.9,959,1364,337,179.1,0.0,179.1,21514,0,21611,8670,93,5.7,10,5,9999,99999,9,999999999,0.0,999,999,99
2050,4,9,14,0,*?*?*?*?*?*?*?*?*?*?*?*?*?*?*?*?*?*?*?*?*?*?,12.6,1.7,45,99502.9,862,1363,337,159.7,0.0,159.7,19061,0,19141,7547,147,5.7,10,5,9999,99999,9,999999999,0.0,999,999,99
2050,4,9,15,0,*?*?*?*?*?*?*?*?*?*?*?*?*?*?*?*?*?*?*?*?*?*?,12.6,1.0,44,99502.9,716,1362,337,130.3,0.0,130.3,15413,0,15471,5893,200,7.2,10,5,9999,99999,9,999999999,0.0,999,999,99
2050,4,9,16,0,*?*?*?*?*?*?*?*?*?*?*?*?*?*?*?*?*?*?*?*?*?*?,13.0,0.6,41,99502.9,531,1362,339,92.9,0.0,92.9,10886,0,10920,3945,253,7.2,10,5,9999,99999,9,999999999,0.0,999,999,99
2050,4,9,17,0,*?*?*?*?*?*?*?*?*?*?*?*?*?*?*?*?*?*?*?*?*?*?,12.9,2.5,47,99502.9,319,1361,338,50.2,0.0,50.2,5846,0,5859,1984,307,8.2,10,5,9999,99999,9,999999999,0.0,999,999,99
2050,4,9,18,0,*?*?*?*?*?*?*?*?*?*?*?*?*?*?*?*?*?*?*?*?*?*?,12.2,2.5,49,99502.9,95,1358,335,5.0,0.0,5.0,631,-0,630,202,360,7.2,10,5,9999,99999,9,999999999,0.0,999,999,99
2050,4,9,19,0,*?*?*?*?*?*?*?*?*?*?*?*?*?*?*?*?*?*?*?*?*?*?,10.4,2.1,54,99502.9,0,-0,326,0.0,-0.0,0.0,0,0,0,0,345,5.2,10,5,9999,99999,9,999999999,0.2,999,999,99
2050,4,9,20,0,*?*?*?*?*?*?*?*?*?*?*?*?*?*?*?*?*?*?*?*?*?*?,8.9,2.9,64,99502.9,0,-0,319,0.0,-0.0,0.0,0,0,0,0,330,3.6,10,5,9999,99999,9,999999999,1.2,999,999,99
2050,4,9,21,0,*?*?*?*?*?*?*?*?*?*?*?*?*?*?*?*?*?*?*?*?*?*?,8.2,3.0,67,99502.9,0,-0,316,0.0,-0.0,0.0,0,0,0,0,315,4.6,10,5,9999,99999,9,999999999,0.9,999,999,99
2050,4,9,22,0,*?*?*?*?*?*?*?*?*?*?*?*?*?*?*?*?*?*?*?*?*?*?,8.1,2.9,67,99502.9,0,-0,316,0.0,-0.0,0.0,0,0,0,0,300,4.6,10,5,9999,99999,9,999999999,0.0,999,999,99
2050,4,9,23,0,*?*?*?*?*?*?*?*?*?*?*?*?*?*?*?*?*?*?*?*?*?*?,8.1,2.7,66,99502.9,0,-0,316,0.0,-0.0,0.0,0,0,0,0,285,4.1,10,5,9999,99999,9,999999999,0.0,999,999,99
2050,4,9,24,0,*?*?*?*?*?*?*?*?*?*?*?*?*?*?*?*?*?*?*?*?*?*?,7.2,5.5,85,99502.9,0,-0,311,0.0,-0.0,0.0,0,0,0,0,90,1.0,10,5,9999,99999,9,999999999,0.0,999,999,99
2050,4,10,1,0,*?*?*?*?*?*?*?*?*?*?*?*?*?*?*?*?*?*?*?*?*?*?,7.3,5.3,86,100033,0,-0,312,0.0,-0.0,0.0,0,0,0,0,243,2.6,10,5,9999,99999,9,999999999,0.0,999,999,99
2050,4,10,2,0,*?*?*?*?*?*?*?*?*?*?*?*?*?*?*?*?*?*?*?*?*?*?,6.8,6.2,96,100033,0,-0,309,0.0,-0.0,0.0,0,0,0,0,217,2.6,10,5,9999,99999,9,999999999,0.0,999,999,99
2050,4,10,3,0,*?*?*?*?*?*?*?*?*?*?*?*?*?*?*?*?*?*?*?*?*?*?,7.2,6.2,94,100033,0,-0,311,0.0,-0.0,0.0,0,0,0,0,190,3.1,10,5,9999,99999,9,999999999,0.0,999,999,99
2050,4,10,4,0,*?*?*?*?*?*?*?*?*?*?*?*?*?*?*?*?*?*?*?*?*?*?,6.8,6.4,97,100033,0,-0,309,0.0,-0.0,0.0,0,0,0,0,163,2.6,10,5,9999,99999,9,999999999,0.0,999,999,99
2050,4,10,5,0,*?*?*?*?*?*?*?*?*?*?*?*?*?*?*?*?*?*?*?*?*?*?,6.6,6.6,100,100033,0,-0,309,0.0,-0.0,0.0,0,0,0,0,137,3.1,10,5,9999,99999,9,999999999,0.0,999,999,99
2050,4,10,6,0,*?*?*?*?*?*?*?*?*?*?*?*?*?*?*?*?*?*?*?*?*?*?,6.4,6.4,100,100033,188,1362,296,64.5,167.0,41.5,6762,10322,5585,742,110,0.0,7,4,9999,99999,9,999999999,0.0,999,999,99
2050,4,10,7,0,*?*?*?*?*?*?*?*?*?*?*?*?*?*?*?*?*?*?*?*?*?*?,7.5,7.4,100,100033,409,1361,286,233.1,494.1,84.6,23823,43166,11954,1534,115,2.1,3,2,9999,99999,9,999999999,0.0,999,999,99
2050,4,10,8,0,*?*?*?*?*?*?*?*?*?*?*?*?*?*?*?*?*?*?*?*?*?*?,8.5,7.6,93,100033,613,1363,282,377.2,581.3,115.8,39140,56065,16022,2319,120,2.6,1,0,9999,99999,9,999999999,0.1,999,999,99
2050,4,10,9,0,*?*?*?*?*?*?*?*?*?*?*?*?*?*?*?*?*?*?*?*?*?*?,9.5,7.4,86,100033,784,1363,294,490.5,543.1,178.1,52522,55438,21891,4034,125,4.1,3,2,9999,99999,9,999999999,0.1,999,999,99
2050,4,10,10,0,*?*?*?*?*?*?*?*?*?*?*?*?*?*?*?*?*?*?*?*?*?*?,10.7,8.0,83,100033,911,1362,300,578.3,550.6,209.9,62198,56994,25270,5484,130,4.1,3,2,9999,99999,9,999999999,0.0,999,999,99
2050,4,10,11,0,*?*?*?*?*?*?*?*?*?*?*?*?*?*?*?*?*?*?*?*?*?*?,11.1,8.5,83,100033,987,1363,306,617.5,501.3,254.4,65901,52065,29628,7496,135,3.6,4,2,9999,99999,9,999999999,0.0,999,999,99
2050,4,10,12,0,*?*?*?*?*?*?*?*?*?*?*?*?*?*?*?*?*?*?*?*?*?*?,11.8,8.3,78,100033,1005,1363,305,642.3,554.9,233.2,69347,57768,27665,7026,140,3.6,3,2,9999,99999,9,999999999,0.0,999,999,99
2050,4,10,13,0,*?*?*?*?*?*?*?*?*?*?*?*?*?*?*?*?*?*?*?*?*?*?,11.6,8.1,79,100033,964,1363,292,621.7,615.1,186.5,65352,62197,23920,5218,132,5.2,0,0,9999,99999,9,999999999,0.0,999,999,99
2050,4,10,14,0,*?*?*?*?*?*?*?*?*?*?*?*?*?*?*?*?*?*?*?*?*?*?,12.1,7.1,71,100033,867,1362,292,554.5,609.7,166.3,58086,61271,21802,4095,123,6.2,0,0,9999,99999,9,999999999,0.0,999,999,99
2050,4,10,15,0,*?*?*?*?*?*?*?*?*?*?*?*?*?*?*?*?*?*?*?*?*?*?,11.9,6.4,68,100033,721,1361,290,453.0,598.8,135.9,47229,59162,18411,2923,115,4.1,0,0,9999,99999,9,999999999,0.0,999,999,99
2050,4,10,16,0,*?*?*?*?*?*?*?*?*?*?*?*?*?*?*?*?*?*?*?*?*?*?,11.7,6.9,72,100033,536,1361,294,324.2,570.6,99.5,33576,53714,14023,1927,107,5.2,1,0,9999,99999,9,999999999,0.0,999,999,99
2050,4,10,17,0,*?*?*?*?*?*?*?*?*?*?*?*?*?*?*?*?*?*?*?*?*?*?,11.5,7.3,75,100033,325,1363,306,171.5,422.8,70.6,18055,34240,9319,1283,98,5.2,4,2,9999,99999,9,999999999,0.0,999,999,99
2050,4,10,18,0,*?*?*?*?*?*?*?*?*?*?*?*?*?*?*?*?*?*?*?*?*?*?,11.1,8.4,83,100033,101,1362,310,19.9,140.7,9.4,2143,7188,1661,185,90,5.2,5,3,9999,99999,9,999999999,0.0,999,999,99
2050,4,10,19,0,*?*?*?*?*?*?*?*?*?*?*?*?*?*?*?*?*?*?*?*?*?*?,10.3,8.3,87,100033,0,-0,325,0.0,-0.0,0.0,0,0,0,0,127,4.6,10,5,9999,99999,9,999999999,0.0,999,999,99
2050,4,10,20,0,*?*?*?*?*?*?*?*?*?*?*?*?*?*?*?*?*?*?*?*?*?*?,9.3,7.4,88,100033,0,-0,320,0.0,-0.0,0.0,0,0,0,0,163,4.1,10,5,9999,99999,9,999999999,0.0,999,999,99
2050,4,10,21,0,*?*?*?*?*?*?*?*?*?*?*?*?*?*?*?*?*?*?*?*?*?*?,8.3,8.0,98,100033,0,-0,316,0.0,-0.0,0.0,0,0,0,0,200,3.6,10,5,9999,99999,9,999999999,0.0,999,999,99
2050,4,10,22,0,*?*?*?*?*?*?*?*?*?*?*?*?*?*?*?*?*?*?*?*?*?*?,7.9,7.7,98,100033,0,-0,314,0.0,-0.0,0.0,0,0,0,0,237,2.6,10,5,9999,99999,9,999999999,0.0,999,999,99
[truncated: 1,088,086 more chars]
