# Supplementary material for: Future weather dataset for fourteen UK sites
Source: Data Brief. 2016 Aug 3;8:1308–10. doi: 10.1016/j.dib.2016.07.057 (PMC4990658; doi:10.1016/j.dib.2016.07.057)
Supplement: Supplementary file 2 — Supplementary material [file mmc2.zip › 12_50th_PET_2050s_12 Plymouth.epw]

LOCATION,2500055,-,UK,WG data,03827,50.35,-4.14,0,20
DESIGN CONDITIONS,0
TYPICAL/EXTREME PERIODS,0
GROUND TEMPERATURES,1,1.0,,,,9.7,12.5,15.4,17.5,20.1,20.4,19.0,16.4,13.1,10.3,8.5,8.3
HOLIDAYS/DAYLIGHT SAVINGS,No,0,0,0
COMMENTS 1,created by using UKCP09 weather generator outputs
COMMENTS 2,wind speed wind direction and pressure based on observations at station id 03827
DATA PERIODS,1,1,Data,Sunday,1/1,12/31
3023,1,1,1,0,*?*?*?*?*?*?*?*?*?*?*?*?*?*?*?*?*?*?*?*?*?*?,1.1,0.2,94,101209,0,-0,286,0.0,-0.0,0.0,0,0,0,0,302,6.2,10,5,9999,99999,9,999999999,0.0,999,999,99
3023,1,1,2,0,*?*?*?*?*?*?*?*?*?*?*?*?*?*?*?*?*?*?*?*?*?*?,-0.4,-1.9,87,101209,0,-0,280,0.0,-0.0,0.0,0,0,0,0,303,3.6,10,5,9999,99999,9,999999999,0.0,999,999,99
3023,1,1,3,0,*?*?*?*?*?*?*?*?*?*?*?*?*?*?*?*?*?*?*?*?*?*?,-0.3,-2.2,85,101209,0,-0,281,0.0,-0.0,0.0,0,0,0,0,305,5.2,10,5,9999,99999,9,999999999,0.0,999,999,99
3023,1,1,4,0,*?*?*?*?*?*?*?*?*?*?*?*?*?*?*?*?*?*?*?*?*?*?,-0.5,-2.9,81,101209,0,-0,280,0.0,-0.0,0.0,0,0,0,0,307,4.1,10,5,9999,99999,9,999999999,0.0,999,999,99
3023,1,1,5,0,*?*?*?*?*?*?*?*?*?*?*?*?*?*?*?*?*?*?*?*?*?*?,-0.6,-3.4,78,101209,0,-0,279,0.0,-0.0,0.0,0,0,0,0,308,4.1,10,5,9999,99999,9,999999999,0.0,999,999,99
3023,1,1,6,0,*?*?*?*?*?*?*?*?*?*?*?*?*?*?*?*?*?*?*?*?*?*?,-0.0,-3.1,76,101209,0,-0,282,0.0,-0.0,0.0,0,0,0,0,310,4.6,10,5,9999,99999,9,999999999,0.0,999,999,99
3023,1,1,7,0,*?*?*?*?*?*?*?*?*?*?*?*?*?*?*?*?*?*?*?*?*?*?,0.0,-3.1,76,101209,0,-0,271,0.0,-0.0,0.0,0,0,0,0,308,4.6,8,4,9999,99999,9,999999999,0.0,999,999,99
3023,1,1,8,0,*?*?*?*?*?*?*?*?*?*?*?*?*?*?*?*?*?*?*?*?*?*?,-0.8,-3.7,78,101209,21,1434,224,0.0,0.0,0.0,0,0,0,0,307,5.2,0,0,9999,99999,9,999999999,0.0,999,999,99
3023,1,1,9,0,*?*?*?*?*?*?*?*?*?*?*?*?*?*?*?*?*?*?*?*?*?*?,0.1,-3.4,74,101209,187,1416,228,76.2,403.9,22.9,7909,28085,3774,482,305,4.6,0,0,9999,99999,9,999999999,0.0,999,999,99
3023,1,1,10,0,*?*?*?*?*?*?*?*?*?*?*?*?*?*?*?*?*?*?*?*?*?*?,0.9,-2.4,76,101209,311,1413,232,159.6,507.7,47.9,16606,40626,7325,896,303,4.1,0,0,9999,99999,9,999999999,0.0,999,999,99
3023,1,1,11,0,*?*?*?*?*?*?*?*?*?*?*?*?*?*?*?*?*?*?*?*?*?*?,3.4,-1.1,72,101209,385,1413,243,209.4,537.7,62.8,21746,46204,9372,1180,302,4.1,0,0,9999,99999,9,999999999,0.0,999,999,99
3023,1,1,12,0,*?*?*?*?*?*?*?*?*?*?*?*?*?*?*?*?*?*?*?*?*?*?,3.6,-1.1,71,101209,404,1413,244,222.1,543.7,66.6,23067,47393,9887,1255,300,4.6,0,0,9999,99999,9,999999999,0.0,999,999,99
3023,1,1,13,0,*?*?*?*?*?*?*?*?*?*?*?*?*?*?*?*?*?*?*?*?*?*?,3.3,-1.3,70,101209,366,1411,242,196.9,531.4,59.1,20459,44955,8865,1108,302,5.2,0,0,9999,99999,9,999999999,0.0,999,999,99
3023,1,1,14,0,*?*?*?*?*?*?*?*?*?*?*?*?*?*?*?*?*?*?*?*?*?*?,3.7,-1.7,66,101209,275,1412,243,135.6,487.5,40.7,14136,37291,6314,762,303,5.7,0,0,9999,99999,9,999999999,0.0,999,999,99
3023,1,1,15,0,*?*?*?*?*?*?*?*?*?*?*?*?*?*?*?*?*?*?*?*?*?*?,3.2,-3.4,59,101209,136,1412,250,42.2,294.3,13.8,4475,18521,2353,316,305,5.7,2,1,9999,99999,9,999999999,0.0,999,999,99
3023,1,1,16,0,*?*?*?*?*?*?*?*?*?*?*?*?*?*?*?*?*?*?*?*?*?*?,3.3,-4.8,53,101209,0,-0,296,0.0,-0.0,0.0,0,0,0,0,307,4.6,10,5,9999,99999,9,999999999,0.0,999,999,99
3023,1,1,17,0,*?*?*?*?*?*?*?*?*?*?*?*?*?*?*?*?*?*?*?*?*?*?,2.5,-3.4,62,101209,0,-0,292,0.0,-0.0,0.0,0,0,0,0,308,6.2,10,5,9999,99999,9,999999999,0.0,999,999,99
3023,1,1,18,0,*?*?*?*?*?*?*?*?*?*?*?*?*?*?*?*?*?*?*?*?*?*?,1.4,-3.1,68,101209,0,-0,288,0.0,-0.0,0.0,0,0,0,0,310,6.7,10,5,9999,99999,9,999999999,0.0,999,999,99
3023,1,1,19,0,*?*?*?*?*?*?*?*?*?*?*?*?*?*?*?*?*?*?*?*?*?*?,1.2,-3.1,69,101209,0,-0,287,0.0,-0.0,0.0,0,0,0,0,307,5.2,10,5,9999,99999,9,999999999,0.0,999,999,99
3023,1,1,20,0,*?*?*?*?*?*?*?*?*?*?*?*?*?*?*?*?*?*?*?*?*?*?,0.1,-4.2,70,101209,0,-0,282,0.0,-0.0,0.0,0,0,0,0,303,4.1,10,5,9999,99999,9,999999999,0.0,999,999,99
3023,1,1,21,0,*?*?*?*?*?*?*?*?*?*?*?*?*?*?*?*?*?*?*?*?*?*?,0.0,-4.2,69,101209,0,-0,282,0.0,-0.0,0.0,0,0,0,0,300,4.6,10,5,9999,99999,9,999999999,0.0,999,999,99
3023,1,1,22,0,*?*?*?*?*?*?*?*?*?*?*?*?*?*?*?*?*?*?*?*?*?*?,0.1,-3.4,74,101209,0,-0,282,0.0,-0.0,0.0,0,0,0,0,297,3.6,10,5,9999,99999,9,999999999,0.0,999,999,99
3023,1,1,23,0,*?*?*?*?*?*?*?*?*?*?*?*?*?*?*?*?*?*?*?*?*?*?,-0.2,-3.7,74,101209,0,-0,281,0.0,-0.0,0.0,0,0,0,0,293,2.6,10,5,9999,99999,9,999999999,0.0,999,999,99
3023,1,1,24,0,*?*?*?*?*?*?*?*?*?*?*?*?*?*?*?*?*?*?*?*?*?*?,3.3,2.7,94,101209,0,-0,295,0.0,-0.0,0.0,0,0,0,0,300,5.2,10,5,9999,99999,9,999999999,0.0,999,999,99
3023,1,2,1,0,*?*?*?*?*?*?*?*?*?*?*?*?*?*?*?*?*?*?*?*?*?*?,0.7,-1.1,100,102659,0,-0,284,0.0,-0.0,0.0,0,0,0,0,300,6.2,10,5,9999,99999,9,999999999,0.6,999,999,99
3023,1,2,2,0,*?*?*?*?*?*?*?*?*?*?*?*?*?*?*?*?*?*?*?*?*?*?,1.3,-0.0,100,102659,0,-0,287,0.0,-0.0,0.0,0,0,0,0,310,3.6,10,5,9999,99999,9,999999999,0.0,999,999,99
3023,1,2,3,0,*?*?*?*?*?*?*?*?*?*?*?*?*?*?*?*?*?*?*?*?*?*?,0.0,-0.6,100,102659,0,-0,282,0.0,-0.0,0.0,0,0,0,0,320,5.2,10,5,9999,99999,9,999999999,0.0,999,999,99
3023,1,2,4,0,*?*?*?*?*?*?*?*?*?*?*?*?*?*?*?*?*?*?*?*?*?*?,-1.4,-1.5,100,102659,0,-0,276,0.0,-0.0,0.0,0,0,0,0,330,4.1,10,5,9999,99999,9,999999999,0.1,999,999,99
3023,1,2,5,0,*?*?*?*?*?*?*?*?*?*?*?*?*?*?*?*?*?*?*?*?*?*?,-0.0,-0.2,100,102659,0,-0,281,0.0,-0.0,0.0,0,0,0,0,340,4.1,10,5,9999,99999,9,999999999,0.2,999,999,99
3023,1,2,6,0,*?*?*?*?*?*?*?*?*?*?*?*?*?*?*?*?*?*?*?*?*?*?,1.1,1.0,100,102659,0,-0,286,0.0,-0.0,0.0,0,0,0,0,350,4.6,10,5,9999,99999,9,999999999,0.5,999,999,99
3023,1,2,7,0,*?*?*?*?*?*?*?*?*?*?*?*?*?*?*?*?*?*?*?*?*?*?,0.7,0.6,100,102659,0,-0,284,0.0,-0.0,0.0,0,0,0,0,333,4.6,10,5,9999,99999,9,999999999,2.3,999,999,99
3023,1,2,8,0,*?*?*?*?*?*?*?*?*?*?*?*?*?*?*?*?*?*?*?*?*?*?,0.8,0.8,100,102659,21,1411,280,0.0,0.0,0.0,0,0,0,0,317,5.2,9,5,9999,99999,9,999999999,1.1,999,999,99
3023,1,2,9,0,*?*?*?*?*?*?*?*?*?*?*?*?*?*?*?*?*?*?*?*?*?*?,1.4,1.5,100,102659,187,1410,282,38.6,38.8,33.5,4318,2480,4028,704,300,4.6,9,5,9999,99999,9,999999999,1.5,999,999,99
3023,1,2,10,0,*?*?*?*?*?*?*?*?*?*?*?*?*?*?*?*?*?*?*?*?*?*?,4.6,4.6,100,102659,312,1413,300,46.5,0.0,46.5,5430,0,5442,1841,283,4.1,10,5,9999,99999,9,999999999,0.9,999,999,99
3023,1,2,11,0,*?*?*?*?*?*?*?*?*?*?*?*?*?*?*?*?*?*?*?*?*?*?,6.9,6.9,100,102659,387,1414,310,61.0,0.0,61.0,7127,0,7144,2469,267,4.1,10,5,9999,99999,9,999999999,1.1,999,999,99
3023,1,2,12,0,*?*?*?*?*?*?*?*?*?*?*?*?*?*?*?*?*?*?*?*?*?*?,8.1,7.3,100,102659,406,1412,315,64.8,0.0,64.8,7565,0,7584,2638,250,4.6,10,5,9999,99999,9,999999999,2.9,999,999,99
3023,1,2,13,0,*?*?*?*?*?*?*?*?*?*?*?*?*?*?*?*?*?*?*?*?*?*?,8.0,6.7,100,102659,369,1413,315,57.6,0.0,57.6,6720,0,6736,2317,253,5.2,10,5,9999,99999,9,999999999,2.7,999,999,99
3023,1,2,14,0,*?*?*?*?*?*?*?*?*?*?*?*?*?*?*?*?*?*?*?*?*?*?,8.1,6.2,100,102659,278,1413,315,39.9,0.0,39.9,4659,0,4668,1565,257,5.7,10,5,9999,99999,9,999999999,2.4,999,999,99
3023,1,2,15,0,*?*?*?*?*?*?*?*?*?*?*?*?*?*?*?*?*?*?*?*?*?*?,8.0,5.3,100,102659,139,1411,315,12.9,0.0,12.9,1550,-0,1550,506,260,5.7,10,5,9999,99999,9,999999999,0.3,999,999,99
3023,1,2,16,0,*?*?*?*?*?*?*?*?*?*?*?*?*?*?*?*?*?*?*?*?*?*?,8.0,4.6,98,102659,0,-0,315,0.0,-0.0,0.0,0,0,0,0,263,4.6,10,5,9999,99999,9,999999999,0.7,999,999,99
3023,1,2,17,0,*?*?*?*?*?*?*?*?*?*?*?*?*?*?*?*?*?*?*?*?*?*?,5.9,5.3,100,102659,0,-0,306,0.0,-0.0,0.0,0,0,0,0,267,6.2,10,5,9999,99999,9,999999999,0.7,999,999,99
3023,1,2,18,0,*?*?*?*?*?*?*?*?*?*?*?*?*?*?*?*?*?*?*?*?*?*?,4.6,4.5,100,102659,0,-0,300,0.0,-0.0,0.0,0,0,0,0,270,6.7,10,5,9999,99999,9,999999999,0.7,999,999,99
3023,1,2,19,0,*?*?*?*?*?*?*?*?*?*?*?*?*?*?*?*?*?*?*?*?*?*?,3.4,3.4,100,102659,0,-0,295,0.0,-0.0,0.0,0,0,0,0,270,5.2,10,5,9999,99999,9,999999999,0.3,999,999,99
3023,1,2,20,0,*?*?*?*?*?*?*?*?*?*?*?*?*?*?*?*?*?*?*?*?*?*?,3.5,3.4,100,102659,0,-0,296,0.0,-0.0,0.0,0,0,0,0,270,4.1,10,5,9999,99999,9,999999999,0.0,999,999,99
3023,1,2,21,0,*?*?*?*?*?*?*?*?*?*?*?*?*?*?*?*?*?*?*?*?*?*?,2.5,2.5,100,102659,0,-0,291,0.0,-0.0,0.0,0,0,0,0,270,4.6,10,5,9999,99999,9,999999999,0.0,999,999,99
3023,1,2,22,0,*?*?*?*?*?*?*?*?*?*?*?*?*?*?*?*?*?*?*?*?*?*?,2.4,2.5,100,102659,0,-0,291,0.0,-0.0,0.0,0,0,0,0,270,3.6,10,5,9999,99999,9,999999999,0.0,999,999,99
3023,1,2,23,0,*?*?*?*?*?*?*?*?*?*?*?*?*?*?*?*?*?*?*?*?*?*?,5.0,4.5,100,102659,0,-0,302,0.0,-0.0,0.0,0,0,0,0,270,2.6,10,5,9999,99999,9,999999999,0.0,999,999,99
3023,1,2,24,0,*?*?*?*?*?*?*?*?*?*?*?*?*?*?*?*?*?*?*?*?*?*?,-0.4,-2.4,100,102659,0,-0,280,0.0,-0.0,0.0,0,0,0,0,290,5.2,10,5,9999,99999,9,999999999,0.2,999,999,99
3023,1,3,1,0,*?*?*?*?*?*?*?*?*?*?*?*?*?*?*?*?*?*?*?*?*?*?,8.3,7.7,97,103582,0,-0,316,0.0,-0.0,0.0,0,0,0,0,268,6.2,10,5,9999,99999,9,999999999,0.4,999,999,99
3023,1,3,2,0,*?*?*?*?*?*?*?*?*?*?*?*?*?*?*?*?*?*?*?*?*?*?,9.0,8.9,100,103582,0,-0,319,0.0,-0.0,0.0,0,0,0,0,267,3.6,10,5,9999,99999,9,999999999,0.1,999,999,99
3023,1,3,3,0,*?*?*?*?*?*?*?*?*?*?*?*?*?*?*?*?*?*?*?*?*?*?,9.3,9.2,100,103582,0,-0,320,0.0,-0.0,0.0,0,0,0,0,265,5.2,10,5,9999,99999,9,999999999,0.0,999,999,99
3023,1,3,4,0,*?*?*?*?*?*?*?*?*?*?*?*?*?*?*?*?*?*?*?*?*?*?,9.0,8.7,99,103582,0,-0,319,0.0,-0.0,0.0,0,0,0,0,263,4.1,10,5,9999,99999,9,999999999,0.0,999,999,99
3023,1,3,5,0,*?*?*?*?*?*?*?*?*?*?*?*?*?*?*?*?*?*?*?*?*?*?,9.5,9.1,98,103582,0,-0,321,0.0,-0.0,0.0,0,0,0,0,262,4.1,10,5,9999,99999,9,999999999,0.2,999,999,99
3023,1,3,6,0,*?*?*?*?*?*?*?*?*?*?*?*?*?*?*?*?*?*?*?*?*?*?,8.6,6.9,90,103582,0,-0,317,0.0,-0.0,0.0,0,0,0,0,260,4.6,10,5,9999,99999,9,999999999,0.2,999,999,99
3023,1,3,7,0,*?*?*?*?*?*?*?*?*?*?*?*?*?*?*?*?*?*?*?*?*?*?,8.9,7.4,91,103582,0,-0,319,0.0,-0.0,0.0,0,0,0,0,258,4.6,10,5,9999,99999,9,999999999,0.0,999,999,99
3023,1,3,8,0,*?*?*?*?*?*?*?*?*?*?*?*?*?*?*?*?*?*?*?*?*?*?,9.1,8.9,100,103582,22,1444,319,0.0,0.0,0.0,0,0,0,0,257,5.2,10,5,9999,99999,9,999999999,0.0,999,999,99
3023,1,3,9,0,*?*?*?*?*?*?*?*?*?*?*?*?*?*?*?*?*?*?*?*?*?*?,9.2,9.2,100,103582,188,1411,320,22.4,0.0,22.4,2648,-0,2651,871,255,4.6,10,5,9999,99999,9,999999999,0.0,999,999,99
3023,1,3,10,0,*?*?*?*?*?*?*?*?*?*?*?*?*?*?*?*?*?*?*?*?*?*?,10.5,10.5,100,103582,313,1411,325,46.8,0.0,46.8,5463,0,5474,1851,253,4.1,10,5,9999,99999,9,999999999,0.0,999,999,99
3023,1,3,11,0,*?*?*?*?*?*?*?*?*?*?*?*?*?*?*?*?*?*?*?*?*?*?,12.8,11.0,90,103582,388,1411,336,61.4,0.0,61.4,7171,0,7188,2484,252,4.1,10,5,9999,99999,9,999999999,0.0,999,999,99
3023,1,3,12,0,*?*?*?*?*?*?*?*?*?*?*?*?*?*?*?*?*?*?*?*?*?*?,13.1,10.4,85,103582,408,1411,337,65.3,0.0,65.3,7626,0,7645,2658,250,4.6,10,5,9999,99999,9,999999999,0.0,999,999,99
3023,1,3,13,0,*?*?*?*?*?*?*?*?*?*?*?*?*?*?*?*?*?*?*?*?*?*?,12.9,10.1,84,103582,372,1414,337,58.1,0.0,58.1,6789,0,6805,2341,253,5.2,10,5,9999,99999,9,999999999,0.0,999,999,99
3023,1,3,14,0,*?*?*?*?*?*?*?*?*?*?*?*?*?*?*?*?*?*?*?*?*?*?,13.1,10.2,83,103582,281,1412,337,40.5,0.0,40.5,4732,0,4741,1590,257,5.7,10,5,9999,99999,9,999999999,0.0,999,999,99
3023,1,3,15,0,*?*?*?*?*?*?*?*?*?*?*?*?*?*?*?*?*?*?*?*?*?*?,13.1,8.7,75,103582,142,1408,338,13.5,0.0,13.5,1624,-0,1624,530,260,5.7,10,5,9999,99999,9,999999999,0.0,999,999,99
3023,1,3,16,0,*?*?*?*?*?*?*?*?*?*?*?*?*?*?*?*?*?*?*?*?*?*?,12.6,8.7,78,103582,0,-0,335,0.0,-0.0,0.0,0,0,0,0,263,4.6,10,5,9999,99999,9,999999999,0.2,999,999,99
3023,1,3,17,0,*?*?*?*?*?*?*?*?*?*?*?*?*?*?*?*?*?*?*?*?*?*?,11.8,8.0,78,103582,0,-0,332,0.0,-0.0,0.0,0,0,0,0,267,6.2,10,5,9999,99999,9,999999999,3.7,999,999,99
3023,1,3,18,0,*?*?*?*?*?*?*?*?*?*?*?*?*?*?*?*?*?*?*?*?*?*?,11.0,8.4,85,103582,0,-0,328,0.0,-0.0,0.0,0,0,0,0,270,6.7,10,5,9999,99999,9,999999999,4.0,999,999,99
3023,1,3,19,0,*?*?*?*?*?*?*?*?*?*?*?*?*?*?*?*?*?*?*?*?*?*?,10.7,8.5,87,103582,0,-0,327,0.0,-0.0,0.0,0,0,0,0,270,5.2,10,5,9999,99999,9,999999999,4.5,999,999,99
3023,1,3,20,0,*?*?*?*?*?*?*?*?*?*?*?*?*?*?*?*?*?*?*?*?*?*?,10.1,8.1,89,103582,0,-0,324,0.0,-0.0,0.0,0,0,0,0,270,4.1,10,5,9999,99999,9,999999999,4.2,999,999,99
3023,1,3,21,0,*?*?*?*?*?*?*?*?*?*?*?*?*?*?*?*?*?*?*?*?*?*?,10.0,8.0,89,103582,0,-0,323,0.0,-0.0,0.0,0,0,0,0,270,4.6,10,5,9999,99999,9,999999999,3.7,999,999,99
3023,1,3,22,0,*?*?*?*?*?*?*?*?*?*?*?*?*?*?*?*?*?*?*?*?*?*?,8.8,8.1,96,103582,0,-0,318,0.0,-0.0,0.0,0,0,0,0,270,3.6,10,5,9999,99999,9,999999999,0.8,999,999,99
3023,1,3,23,0,*?*?*?*?*?*?*?*?*?*?*?*?*?*?*?*?*?*?*?*?*?*?,8.3,7.3,95,103582,0,-0,316,0.0,-0.0,0.0,0,0,0,0,270,2.6,10,5,9999,99999,9,999999999,0.0,999,999,99
3023,1,3,24,0,*?*?*?*?*?*?*?*?*?*?*?*?*?*?*?*?*?*?*?*?*?*?,7.5,6.1,92,103582,0,-0,313,0.0,-0.0,0.0,0,0,0,0,270,5.2,10,5,9999,99999,9,999999999,0.0,999,999,99
3023,1,4,1,0,*?*?*?*?*?*?*?*?*?*?*?*?*?*?*?*?*?*?*?*?*?*?,7.9,4.5,78,103905,0,-0,315,0.0,-0.0,0.0,0,0,0,0,270,6.2,10,5,9999,99999,9,999999999,0.0,999,999,99
3023,1,4,2,0,*?*?*?*?*?*?*?*?*?*?*?*?*?*?*?*?*?*?*?*?*?*?,8.1,2.9,69,103905,0,-0,316,0.0,-0.0,0.0,0,0,0,0,270,3.6,10,5,9999,99999,9,999999999,0.1,999,999,99
3023,1,4,3,0,*?*?*?*?*?*?*?*?*?*?*?*?*?*?*?*?*?*?*?*?*?*?,8.3,2.9,68,103905,0,-0,317,0.0,-0.0,0.0,0,0,0,0,270,5.2,10,5,9999,99999,9,999999999,0.0,999,999,99
3023,1,4,4,0,*?*?*?*?*?*?*?*?*?*?*?*?*?*?*?*?*?*?*?*?*?*?,8.5,2.7,67,103905,0,-0,318,0.0,-0.0,0.0,0,0,0,0,270,4.1,10,5,9999,99999,9,999999999,0.0,999,999,99
3023,1,4,5,0,*?*?*?*?*?*?*?*?*?*?*?*?*?*?*?*?*?*?*?*?*?*?,9.0,2.7,64,103905,0,-0,320,0.0,-0.0,0.0,0,0,0,0,270,4.1,10,5,9999,99999,9,999999999,0.0,999,999,99
3023,1,4,6,0,*?*?*?*?*?*?*?*?*?*?*?*?*?*?*?*?*?*?*?*?*?*?,8.0,2.7,69,103905,0,-0,315,0.0,-0.0,0.0,0,0,0,0,270,4.6,10,5,9999,99999,9,999999999,0.0,999,999,99
3023,1,4,7,0,*?*?*?*?*?*?*?*?*?*?*?*?*?*?*?*?*?*?*?*?*?*?,8.5,3.9,73,103905,0,-0,317,0.0,-0.0,0.0,0,0,0,0,267,4.6,10,5,9999,99999,9,999999999,0.0,999,999,99
3023,1,4,8,0,*?*?*?*?*?*?*?*?*?*?*?*?*?*?*?*?*?*?*?*?*?*?,8.0,3.2,71,103905,22,1399,315,0.0,0.0,0.0,0,0,0,0,263,5.2,10,5,9999,99999,9,999999999,0.0,999,999,99
3023,1,4,9,0,*?*?*?*?*?*?*?*?*?*?*?*?*?*?*?*?*?*?*?*?*?*?,8.3,3.0,70,103905,189,1410,317,22.6,0.0,22.6,2673,-0,2676,879,260,4.6,10,5,9999,99999,9,999999999,0.0,999,999,99
3023,1,4,10,0,*?*?*?*?*?*?*?*?*?*?*?*?*?*?*?*?*?*?*?*?*?*?,8.7,3.4,69,103905,315,1413,318,47.1,0.0,47.1,5498,0,5510,1864,257,4.1,10,5,9999,99999,9,999999999,0.0,999,999,99
3023,1,4,11,0,*?*?*?*?*?*?*?*?*?*?*?*?*?*?*?*?*?*?*?*?*?*?,9.2,4.1,70,103905,390,1411,321,61.8,0.0,61.8,7216,0,7234,2501,253,4.1,10,5,9999,99999,9,999999999,0.0,999,999,99
3023,1,4,12,0,*?*?*?*?*?*?*?*?*?*?*?*?*?*?*?*?*?*?*?*?*?*?,9.9,3.8,65,103905,411,1413,324,65.7,0.0,65.7,7683,0,7703,2680,250,4.6,10,5,9999,99999,9,999999999,0.0,999,999,99
3023,1,4,13,0,*?*?*?*?*?*?*?*?*?*?*?*?*?*?*?*?*?*?*?*?*?*?,9.6,3.0,63,103905,375,1414,323,58.7,0.0,58.7,6855,0,6871,2365,240,5.2,10,5,9999,99999,9,999999999,0.0,999,999,99
3023,1,4,14,0,*?*?*?*?*?*?*?*?*?*?*?*?*?*?*?*?*?*?*?*?*?*?,9.5,3.4,66,103905,284,1411,322,41.1,0.0,41.1,4804,0,4813,1615,230,5.7,10,5,9999,99999,9,999999999,0.0,999,999,99
3023,1,4,15,0,*?*?*?*?*?*?*?*?*?*?*?*?*?*?*?*?*?*?*?*?*?*?,9.8,3.6,65,103905,146,1413,323,14.2,0.0,14.2,1701,-0,1702,556,220,5.7,10,5,9999,99999,9,999999999,0.0,999,999,99
3023,1,4,16,0,*?*?*?*?*?*?*?*?*?*?*?*?*?*?*?*?*?*?*?*?*?*?,9.7,5.0,73,103905,0,-0,323,0.0,-0.0,0.0,0,0,0,0,210,4.6,10,5,9999,99999,9,999999999,0.0,999,999,99
3023,1,4,17,0,*?*?*?*?*?*?*?*?*?*?*?*?*?*?*?*?*?*?*?*?*?*?,9.6,5.0,72,103905,0,-0,322,0.0,-0.0,0.0,0,0,0,0,200,6.2,10,5,9999,99999,9,999999999,0.0,999,999,99
3023,1,4,18,0,*?*?*?*?*?*?*?*?*?*?*?*?*?*?*?*?*?*?*?*?*?*?,8.9,4.1,72,103905,0,-0,319,0.0,-0.0,0.0,0,0,0,0,190,6.7,10,5,9999,99999,9,999999999,0.0,999,999,99
3023,1,4,19,0,*?*?*?*?*?*?*?*?*?*?*?*?*?*?*?*?*?*?*?*?*?*?,9.2,4.3,72,103905,0,-0,321,0.0,-0.0,0.0,0,0,0,0,193,5.2,10,5,9999,99999,9,999999999,0.0,999,999,99
3023,1,4,20,0,*?*?*?*?*?*?*?*?*?*?*?*?*?*?*?*?*?*?*?*?*?*?,8.7,4.8,76,103905,0,-0,318,0.0,-0.0,0.0,0,0,0,0,197,4.1,10,5,9999,99999,9,999999999,0.0,999,999,99
3023,1,4,21,0,*?*?*?*?*?*?*?*?*?*?*?*?*?*?*?*?*?*?*?*?*?*?,7.9,3.9,76,103905,0,-0,315,0.0,-0.0,0.0,0,0,0,0,200,4.6,10,5,9999,99999,9,999999999,0.0,999,999,99
3023,1,4,22,0,*?*?*?*?*?*?*?*?*?*?*?*?*?*?*?*?*?*?*?*?*?*?,9.0,4.8,75,103905,0,-0,320,0.0,-0.0,0.0,0,0,0,0,203,3.6,10,5,9999,99999,9,999999999,0.0,999,999,99
3023,1,4,23,0,*?*?*?*?*?*?*?*?*?*?*?*?*?*?*?*?*?*?*?*?*?*?,8.2,3.9,74,103905,0,-0,316,0.0,-0.0,0.0,0,0,0,0,207,2.6,10,5,9999,99999,9,999999999,0.0,999,999,99
3023,1,4,24,0,*?*?*?*?*?*?*?*?*?*?*?*?*?*?*?*?*?*?*?*?*?*?,7.7,5.9,88,103905,0,-0,314,0.0,-0.0,0.0,0,0,0,0,270,5.2,10,5,9999,99999,9,999999999,0.0,999,999,99
3023,1,5,1,0,*?*?*?*?*?*?*?*?*?*?*?*?*?*?*?*?*?*?*?*?*?*?,6.6,2.9,76,103593,0,-0,309,0.0,-0.0,0.0,0,0,0,0,212,6.2,10,5,9999,99999,9,999999999,0.0,999,999,99
3023,1,5,2,0,*?*?*?*?*?*?*?*?*?*?*?*?*?*?*?*?*?*?*?*?*?*?,6.0,2.5,77,103593,0,-0,307,0.0,-0.0,0.0,0,0,0,0,213,3.6,10,5,9999,99999,9,999999999,0.0,999,999,99
3023,1,5,3,0,*?*?*?*?*?*?*?*?*?*?*?*?*?*?*?*?*?*?*?*?*?*?,5.6,2.3,78,103593,0,-0,305,0.0,-0.0,0.0,0,0,0,0,215,5.2,10,5,9999,99999,9,999999999,0.0,999,999,99
3023,1,5,4,0,*?*?*?*?*?*?*?*?*?*?*?*?*?*?*?*?*?*?*?*?*?*?,5.5,3.0,83,103593,0,-0,304,0.0,-0.0,0.0,0,0,0,0,217,4.1,10,5,9999,99999,9,999999999,0.0,999,999,99
3023,1,5,5,0,*?*?*?*?*?*?*?*?*?*?*?*?*?*?*?*?*?*?*?*?*?*?,5.4,3.0,84,103593,0,-0,304,0.0,-0.0,0.0,0,0,0,0,218,4.1,10,5,9999,99999,9,999999999,0.0,999,999,99
3023,1,5,6,0,*?*?*?*?*?*?*?*?*?*?*?*?*?*?*?*?*?*?*?*?*?*?,5.8,3.4,84,103593,0,-0,306,0.0,-0.0,0.0,0,0,0,0,220,4.6,10,5,9999,99999,9,999999999,0.0,999,999,99
3023,1,5,7,0,*?*?*?*?*?*?*?*?*?*?*?*?*?*?*?*?*?*?*?*?*?*?,6.2,2.1,74,103593,0,-0,308,0.0,-0.0,0.0,0,0,0,0,218,4.6,10,5,9999,99999,9,999999999,0.1,999,999,99
3023,1,5,8,0,*?*?*?*?*?*?*?*?*?*?*?*?*?*?*?*?*?*?*?*?*?*?,6.5,2.9,76,103593,23,1409,299,0.0,0.0,0.0,0,0,0,0,217,5.2,8,4,9999,99999,9,999999999,0.0,999,999,99
3023,1,5,9,0,*?*?*?*?*?*?*?*?*?*?*?*?*?*?*?*?*?*?*?*?*?*?,6.0,2.9,80,103593,191,1416,292,62.2,164.7,40.0,6556,10063,5440,711,215,4.6,7,4,9999,99999,9,999999999,0.0,999,999,99
3023,1,5,10,0,*?*?*?*?*?*?*?*?*?*?*?*?*?*?*?*?*?*?*?*?*?*?,8.0,3.9,75,103593,317,1414,301,129.0,205.4,82.9,13658,16310,9800,1590,213,4.1,7,4,9999,99999,9,999999999,0.0,999,999,99
3023,1,5,11,0,*?*?*?*?*?*?*?*?*?*?*?*?*?*?*?*?*?*?*?*?*?*?,8.2,4.1,74,103593,393,1414,311,108.1,51.7,93.7,11861,4589,10596,2520,212,4.1,9,5,9999,99999,9,999999999,0.0,999,999,99
3023,1,5,12,0,*?*?*?*?*?*?*?*?*?*?*?*?*?*?*?*?*?*?*?*?*?*?,8.7,3.4,69,103593,413,1411,318,66.3,0.0,66.3,7743,0,7762,2703,210,4.6,10,5,9999,99999,9,999999999,0.0,999,999,99
3023,1,5,13,0,*?*?*?*?*?*?*?*?*?*?*?*?*?*?*?*?*?*?*?*?*?*?,8.5,3.8,71,103593,378,1414,308,136.5,128.6,102.1,14887,11277,11747,2249,215,5.2,8,4,9999,99999,9,999999999,0.0,999,999,99
3023,1,5,14,0,*?*?*?*?*?*?*?*?*?*?*?*?*?*?*?*?*?*?*?*?*?*?,8.5,4.5,75,103593,288,1415,313,72.5,47.4,62.9,8006,3748,7383,1353,220,5.7,9,5,9999,99999,9,999999999,0.0,999,999,99
3023,1,5,15,0,*?*?*?*?*?*?*?*?*?*?*?*?*?*?*?*?*?*?*?*?*?*?,8.8,4.3,72,103593,149,1408,314,25.9,32.5,22.4,2919,1875,2727,467,225,5.7,9,5,9999,99999,9,999999999,0.0,999,999,99
3023,1,5,16,0,*?*?*?*?*?*?*?*?*?*?*?*?*?*?*?*?*?*?*?*?*?*?,8.7,4.6,74,103593,0,-0,318,0.0,-0.0,0.0,0,0,0,0,230,4.6,10,5,9999,99999,9,999999999,0.0,999,999,99
3023,1,5,17,0,*?*?*?*?*?*?*?*?*?*?*?*?*?*?*?*?*?*?*?*?*?*?,7.5,3.9,78,103593,0,-0,313,0.0,-0.0,0.0,0,0,0,0,235,6.2,10,5,9999,99999,9,999999999,0.0,999,999,99
3023,1,5,18,0,*?*?*?*?*?*?*?*?*?*?*?*?*?*?*?*?*?*?*?*?*?*?,7.3,3.9,78,103593,0,-0,312,0.0,-0.0,0.0,0,0,0,0,240,6.7,10,5,9999,99999,9,999999999,0.0,999,999,99
3023,1,5,19,0,*?*?*?*?*?*?*?*?*?*?*?*?*?*?*?*?*?*?*?*?*?*?,6.8,3.6,79,103593,0,-0,310,0.0,-0.0,0.0,0,0,0,0,232,5.2,10,5,9999,99999,9,999999999,0.0,999,999,99
3023,1,5,20,0,*?*?*?*?*?*?*?*?*?*?*?*?*?*?*?*?*?*?*?*?*?*?,7.0,4.6,84,103593,0,-0,311,0.0,-0.0,0.0,0,0,0,0,223,4.1,10,5,9999,99999,9,999999999,0.0,999,999,99
3023,1,5,21,0,*?*?*?*?*?*?*?*?*?*?*?*?*?*?*?*?*?*?*?*?*?*?,7.4,4.3,79,103593,0,-0,312,0.0,-0.0,0.0,0,0,0,0,215,4.6,10,5,9999,99999,9,999999999,0.0,999,999,99
3023,1,5,22,0,*?*?*?*?*?*?*?*?*?*?*?*?*?*?*?*?*?*?*?*?*?*?,6.4,3.0,78,103593,0,-0,308,0.0,-0.0,0.0,0,0,0,0,207,3.6,10,5,9999,99999,9,999999999,0.0,999,999,99
3023,1,5,23,0,*?*?*?*?*?*?*?*?*?*?*?*?*?*?*?*?*?*?*?*?*?*?,5.9,1.9,75,103593,0,-0,306,0.0,-0.0,0.0,0,0,0,0,198,2.6,10,5,9999,99999,9,999999999,0.0,999,999,99
3023,1,5,24,0,*?*?*?*?*?*?*?*?*?*?*?*?*?*?*?*?*?*?*?*?*?*?,7.5,3.4,75,103593,0,-0,313,0.0,-0.0,0.0,0,0,0,0,210,5.2,10,5,9999,99999,9,999999999,0.0,999,999,99
3023,1,6,1,0,*?*?*?*?*?*?*?*?*?*?*?*?*?*?*?*?*?*?*?*?*?*?,4.2,1.9,85,103188,0,-0,299,0.0,-0.0,0.0,0,0,0,0,188,6.2,10,5,9999,99999,9,999999999,0.0,999,999,99
3023,1,6,2,0,*?*?*?*?*?*?*?*?*?*?*?*?*?*?*?*?*?*?*?*?*?*?,3.3,1.7,89,103188,0,-0,295,0.0,-0.0,0.0,0,0,0,0,187,3.6,10,5,9999,99999,9,999999999,0.0,999,999,99
3023,1,6,3,0,*?*?*?*?*?*?*?*?*?*?*?*?*?*?*?*?*?*?*?*?*?*?,3.1,1.7,92,103188,0,-0,294,0.0,-0.0,0.0,0,0,0,0,185,5.2,10,5,9999,99999,9,999999999,0.0,999,999,99
3023,1,6,4,0,*?*?*?*?*?*?*?*?*?*?*?*?*?*?*?*?*?*?*?*?*?*?,3.0,1.0,88,103188,0,-0,294,0.0,-0.0,0.0,0,0,0,0,183,4.1,10,5,9999,99999,9,999999999,0.0,999,999,99
3023,1,6,5,0,*?*?*?*?*?*?*?*?*?*?*?*?*?*?*?*?*?*?*?*?*?*?,2.7,0.6,87,103188,0,-0,293,0.0,-0.0,0.0,0,0,0,0,182,4.1,10,5,9999,99999,9,999999999,0.0,999,999,99
3023,1,6,6,0,*?*?*?*?*?*?*?*?*?*?*?*?*?*?*?*?*?*?*?*?*?*?,2.5,0.4,86,103188,0,-0,292,0.0,-0.0,0.0,0,0,0,0,180,4.6,10,5,9999,99999,9,999999999,0.0,999,999,99
3023,1,6,7,0,*?*?*?*?*?*?*?*?*?*?*?*?*?*?*?*?*?*?*?*?*?*?,3.3,0.8,84,103188,0,-0,295,0.0,-0.0,0.0,0,0,0,0,183,4.6,10,5,9999,99999,9,999999999,0.0,999,999,99
3023,1,6,8,0,*?*?*?*?*?*?*?*?*?*?*?*?*?*?*?*?*?*?*?*?*?*?,4.2,2.1,87,103188,24,1408,299,0.0,0.0,0.0,0,0,0,0,187,5.2,10,5,9999,99999,9,999999999,0.0,999,999,99
3023,1,6,9,0,*?*?*?*?*?*?*?*?*?*?*?*?*?*?*?*?*?*?*?*?*?*?,3.6,2.1,89,103188,192,1412,296,23.2,0.0,23.2,2733,-0,2737,900,190,4.6,10,5,9999,99999,9,999999999,0.0,999,999,99
3023,1,6,10,0,*?*?*?*?*?*?*?*?*?*?*?*?*?*?*?*?*?*?*?*?*?*?,4.5,1.9,84,103188,319,1415,300,47.8,0.0,47.8,5581,0,5592,1895,193,4.1,10,5,9999,99999,9,999999999,0.0,999,999,99
3023,1,6,11,0,*?*?*?*?*?*?*?*?*?*?*?*?*?*?*?*?*?*?*?*?*?*?,4.5,1.5,82,103188,395,1413,300,62.7,0.0,62.7,7321,0,7339,2542,197,4.1,10,5,9999,99999,9,999999999,0.0,999,999,99
3023,1,6,12,0,*?*?*?*?*?*?*?*?*?*?*?*?*?*?*?*?*?*?*?*?*?*?,6.0,1.5,73,103188,416,1412,307,66.8,0.0,66.8,7808,0,7827,2728,200,4.6,10,5,9999,99999,9,999999999,0.0,999,999,99
3023,1,6,13,0,*?*?*?*?*?*?*?*?*?*?*?*?*?*?*?*?*?*?*?*?*?*?,6.0,0.8,70,103188,381,1413,307,59.9,0.0,59.9,6996,0,7013,2419,195,5.2,10,5,9999,99999,9,999999999,0.0,999,999,99
3023,1,6,14,0,*?*?*?*?*?*?*?*?*?*?*?*?*?*?*?*?*?*?*?*?*?*?,6.1,0.6,68,103188,291,1412,307,42.4,0.0,42.4,4959,0,4968,1670,190,5.7,10,5,9999,99999,9,999999999,0.0,999,999,99
3023,1,6,15,0,*?*?*?*?*?*?*?*?*?*?*?*?*?*?*?*?*?*?*?*?*?*?,5.8,-0.0,66,103188,153,1411,306,15.6,0.0,15.6,1864,-0,1866,610,185,5.7,10,5,9999,99999,9,999999999,0.0,999,999,99
3023,1,6,16,0,*?*?*?*?*?*?*?*?*?*?*?*?*?*?*?*?*?*?*?*?*?*?,6.1,2.1,76,103188,0,-0,307,0.0,-0.0,0.0,0,0,0,0,180,4.6,10,5,9999,99999,9,999999999,0.0,999,999,99
3023,1,6,17,0,*?*?*?*?*?*?*?*?*?*?*?*?*?*?*?*?*?*?*?*?*?*?,4.9,0.6,75,103188,0,-0,302,0.0,-0.0,0.0,0,0,0,0,175,6.2,10,5,9999,99999,9,999999999,0.0,999,999,99
3023,1,6,18,0,*?*?*?*?*?*?*?*?*?*?*?*?*?*?*?*?*?*?*?*?*?*?,4.8,-0.0,71,103188,0,-0,302,0.0,-0.0,0.0,0,0,0,0,170,6.7,10,5,9999,99999,9,999999999,0.0,999,999,99
3023,1,6,19,0,*?*?*?*?*?*?*?*?*?*?*?*?*?*?*?*?*?*?*?*?*?*?,4.5,0.4,75,103188,0,-0,300,0.0,-0.0,0.0,0,0,0,0,172,5.2,10,5,9999,99999,9,999999999,0.2,999,999,99
3023,1,6,20,0,*?*?*?*?*?*?*?*?*?*?*?*?*?*?*?*?*?*?*?*?*?*?,4.6,1.3,79,103188,0,-0,301,0.0,-0.0,0.0,0,0,0,0,173,4.1,10,5,9999,99999,9,999999999,0.0,999,999,99
3023,1,6,21,0,*?*?*?*?*?*?*?*?*?*?*?*?*?*?*?*?*?*?*?*?*?*?,3.8,1.5,85,103188,0,-0,297,0.0,-0.0,0.0,0,0,0,0,175,4.6,10,5,9999,99999,9,999999999,0.1,999,999,99
3023,1,6,22,0,*?*?*?*?*?*?*?*?*?*?*?*?*?*?*?*?*?*?*?*?*?*?,4.3,1.9,85,103188,0,-0,299,0.0,-0.0,0.0,0,0,0,0,177,3.6,10,5,9999,99999,9,999999999,0.2,999,999,99
3023,1,6,23,0,*?*?*?*?*?*?*?*?*?*?*?*?*?*?*?*?*?*?*?*?*?*?,3.1,1.0,87,103188,0,-0,294,0.0,-0.0,0.0,0,0,0,0,178,2.6,10,5,9999,99999,9,999999999,0.2,999,999,99
3023,1,6,24,0,*?*?*?*?*?*?*?*?*?*?*?*?*?*?*?*?*?*?*?*?*?*?,5.4,1.9,78,103188,0,-0,304,0.0,-0.0,0.0,0,0,0,0,190,5.2,10,5,9999,99999,9,999999999,0.0,999,999,99
3023,1,7,1,0,*?*?*?*?*?*?*?*?*?*?*?*?*?*?*?*?*?*?*?*?*?*?,2.6,-2.7,65,102587,0,-0,293,0.0,-0.0,0.0,0,0,0,0,178,6.2,10,5,9999,99999,9,999999999,0.2,999,999,99
3023,1,7,2,0,*?*?*?*?*?*?*?*?*?*?*?*?*?*?*?*?*?*?*?*?*?*?,3.3,-4.8,53,102587,0,-0,296,0.0,-0.0,0.0,0,0,0,0,177,3.6,10,5,9999,99999,9,999999999,0.0,999,999,99
3023,1,7,3,0,*?*?*?*?*?*?*?*?*?*?*?*?*?*?*?*?*?*?*?*?*?*?,3.9,-4.5,51,102587,0,-0,299,0.0,-0.0,0.0,0,0,0,0,175,5.2,10,5,9999,99999,9,999999999,0.1,999,999,99
3023,1,7,4,0,*?*?*?*?*?*?*?*?*?*?*?*?*?*?*?*?*?*?*?*?*?*?,3.7,-3.7,55,102587,0,-0,298,0.0,-0.0,0.0,0,0,0,0,173,4.1,10,5,9999,99999,9,999999999,1.9,999,999,99
3023,1,7,5,0,*?*?*?*?*?*?*?*?*?*?*?*?*?*?*?*?*?*?*?*?*?*?,3.0,-4.2,56,102587,0,-0,295,0.0,-0.0,0.0,0,0,0,0,172,4.1,10,5,9999,99999,9,999999999,0.6,999,999,99
3023,1,7,6,0,*?*?*?*?*?*?*?*?*?*?*?*?*?*?*?*?*?*?*?*?*?*?,4.0,-1.3,67,102587,0,-0,298,0.0,-0.0,0.0,0,0,0,0,170,4.6,10,5,9999,99999,9,999999999,0.0,999,999,99
3023,1,7,7,0,*?*?*?*?*?*?*?*?*?*?*?*?*?*?*?*?*?*?*?*?*?*?,3.7,-1.3,68,102587,0,-0,297,0.0,-0.0,0.0,0,0,0,0,177,4.6,10,5,9999,99999,9,999999999,0.0,999,999,99
3023,1,7,8,0,*?*?*?*?*?*?*?*?*?*?*?*?*?*?*?*?*?*?*?*?*?*?,3.4,-0.8,72,102587,25,1397,285,0.0,0.0,0.0,0,0,0,0,183,5.2,8,4,9999,99999,9,999999999,0.0,999,999,99
3023,1,7,9,0,*?*?*?*?*?*?*?*?*?*?*?*?*?*?*?*?*?*?*?*?*?*?,3.4,-1.5,69,102587,194,1415,280,63.9,166.3,41.1,6719,10251,5568,730,190,4.6,7,4,9999,99999,9,999999999,0.0,999,999,99
3023,1,7,10,0,*?*?*?*?*?*?*?*?*?*?*?*?*?*?*?*?*?*?*?*?*?*?,5.6,-2.2,55,102587,321,1414,271,160.9,416.9,66.3,17026,33088,8847,1195,197,4.1,4,2,9999,99999,9,999999999,0.0,999,999,99
3023,1,7,11,0,*?*?*?*?*?*?*?*?*?*?*?*?*?*?*?*?*?*?*?*?*?*?,7.5,-1.9,49,102587,398,1414,291,190.6,303.4,105.2,20245,26680,12321,2060,203,4.1,6,3,9999,99999,9,999999999,0.0,999,999,99
3023,1,7,12,0,*?*?*?*?*?*?*?*?*?*?*?*?*?*?*?*?*?*?*?*?*?*?,8.1,-1.9,48,102587,419,1412,299,183.3,220.5,117.9,19398,19784,13675,2353,210,4.6,7,4,9999,99999,9,999999999,0.0,999,999,99
3023,1,7,13,0,*?*?*?*?*?*?*?*?*?*?*?*?*?*?*?*?*?*?*?*?*?*?,8.0,-2.7,45,102587,384,1412,298,164.7,216.2,105.9,17428,18740,12358,2086,208,5.2,7,4,9999,99999,9,999999999,0.0,999,999,99
3023,1,7,14,0,*?*?*?*?*?*?*?*?*?*?*?*?*?*?*?*?*?*?*?*?*?*?,8.2,-2.7,45,102587,295,1414,317,43.2,0.0,43.2,5042,0,5052,1700,207,5.7,10,5,9999,99999,9,999999999,0.0,999,999,99
3023,1,7,15,0,*?*?*?*?*?*?*?*?*?*?*?*?*?*?*?*?*?*?*?*?*?*?,8.0,-2.2,47,102587,157,1412,316,16.4,0.0,16.4,1951,-0,1952,638,205,5.7,10,5,9999,99999,9,999999999,0.1,999,999,99
3023,1,7,16,0,*?*?*?*?*?*?*?*?*?*?*?*?*?*?*?*?*?*?*?*?*?*?,8.0,-3.4,43,102587,0,-0,316,0.0,-0.0,0.0,0,0,0,0,203,4.6,10,5,9999,99999,9,999999999,0.1,999,999,99
3023,1,7,17,0,*?*?*?*?*?*?*?*?*?*?*?*?*?*?*?*?*?*?*?*?*?*?,6.6,-4.5,42,102587,0,-0,310,0.0,-0.0,0.0,0,0,0,0,202,6.2,10,5,9999,99999,9,999999999,0.0,999,999,99
3023,1,7,18,0,*?*?*?*?*?*?*?*?*?*?*?*?*?*?*?*?*?*?*?*?*?*?,5.2,-4.2,48,102587,0,-0,304,0.0,-0.0,0.0,0,0,0,0,200,6.7,10,5,9999,99999,9,999999999,0.0,999,999,99
3023,1,7,19,0,*?*?*?*?*?*?*?*?*?*?*?*?*?*?*?*?*?*?*?*?*?*?,5.4,-3.7,50,102587,0,-0,305,0.0,-0.0,0.0,0,0,0,0,200,5.2,10,5,9999,99999,9,999999999,0.0,999,999,99
3023,1,7,20,0,*?*?*?*?*?*?*?*?*?*?*?*?*?*?*?*?*?*?*?*?*?*?,5.1,-4.2,48,102587,0,-0,304,0.0,-0.0,0.0,0,0,0,0,200,4.1,10,5,9999,99999,9,999999999,0.0,999,999,99
3023,1,7,21,0,*?*?*?*?*?*?*?*?*?*?*?*?*?*?*?*?*?*?*?*?*?*?,3.9,-5.3,48,102587,0,-0,299,0.0,-0.0,0.0,0,0,0,0,200,4.6,10,5,9999,99999,9,999999999,0.0,999,999,99
3023,1,7,22,0,*?*?*?*?*?*?*?*?*?*?*?*?*?*?*?*?*?*?*?*?*?*?,3.6,-5.6,47,102587,0,-0,297,0.0,-0.0,0.0,0,0,0,0,200,3.6,10,5,9999,99999,9,999999999,0.0,999,999,99
3023,1,7,23,0,*?*?*?*?*?*?*?*?*?*?*?*?*?*?*?*?*?*?*?*?*?*?,4.1,-5.6,46,102587,0,-0,300,0.0,-0.0,0.0,0,0,0,0,200,2.6,10,5,9999,99999,9,999999999,0.0,999,999,99
3023,1,7,24,0,*?*?*?*?*?*?*?*?*?*?*?*?*?*?*?*?*?*?*?*?*?*?,1.9,-0.8,81,102587,0,-0,289,0.0,-0.0,0.0,0,0,0,0,180,5.2,10,5,9999,99999,9,999999999,0.2,999,999,99
3023,1,8,1,0,*?*?*?*?*?*?*?*?*?*?*?*?*?*?*?*?*?*?*?*?*?*?,5.8,3.2,100,102375,0,-0,306,0.0,-0.0,0.0,0,0,0,0,198,6.2,10,5,9999,99999,9,999999999,0.0,999,999,99
3023,1,8,2,0,*?*?*?*?*?*?*?*?*?*?*?*?*?*?*?*?*?*?*?*?*?*?,5.0,5.0,100,102375,0,-0,302,0.0,-0.0,0.0,0,0,0,0,197,3.6,10,5,9999,99999,9,999999999,0.0,999,999,99
3023,1,8,3,0,*?*?*?*?*?*?*?*?*?*?*?*?*?*?*?*?*?*?*?*?*?*?,3.9,3.9,100,102375,0,-0,297,0.0,-0.0,0.0,0,0,0,0,195,5.2,10,5,9999,99999,9,999999999,0.5,999,999,99
3023,1,8,4,0,*?*?*?*?*?*?*?*?*?*?*?*?*?*?*?*?*?*?*?*?*?*?,5.4,5.5,100,102375,0,-0,303,0.0,-0.0,0.0,0,0,0,0,193,4.1,10,5,9999,99999,9,999999999,0.2,999,999,99
3023,1,8,5,0,*?*?*?*?*?*?*?*?*?*?*?*?*?*?*?*?*?*?*?*?*?*?,6.6,6.6,100,102375,0,-0,309,0.0,-0.0,0.0,0,0,0,0,192,4.1,10,5,9999,99999,9,999999999,0.4,999,999,99
3023,1,8,6,0,*?*?*?*?*?*?*?*?*?*?*?*?*?*?*?*?*?*?*?*?*?*?,7.0,7.0,100,102375,0,-0,310,0.0,-0.0,0.0,0,0,0,0,190,4.6,10,5,9999,99999,9,999999999,0.1,999,999,99
3023,1,8,7,0,*?*?*?*?*?*?*?*?*?*?*?*?*?*?*?*?*?*?*?*?*?*?,6.6,6.6,100,102375,0,-0,309,0.0,-0.0,0.0,0,0,0,0,192,4.6,10,5,9999,99999,9,999999999,0.0,999,999,99
3023,1,8,8,0,*?*?*?*?*?*?*?*?*?*?*?*?*?*?*?*?*?*?*?*?*?*?,6.6,6.6,100,102375,27,1431,293,0.0,0.0,0.0,0,0,0,0,193,5.2,6,3,9999,99999,9,999999999,0.0,999,999,99
3023,1,8,9,0,*?*?*?*?*?*?*?*?*?*?*?*?*?*?*?*?*?*?*?*?*?*?,7.4,7.4,100,102375,195,1409,289,79.6,338.2,32.8,8203,22205,5055,598,195,4.6,4,2,9999,99999,9,999999999,0.0,999,999,99
3023,1,8,10,0,*?*?*?*?*?*?*?*?*?*?*?*?*?*?*?*?*?*?*?*?*?*?,8.8,8.8,100,102375,323,1413,307,132.3,206.6,85.0,14004,16560,10036,1635,197,4.1,7,4,9999,99999,9,999999999,0.0,999,999,99
3023,1,8,11,0,*?*?*?*?*?*?*?*?*?*?*?*?*?*?*?*?*?*?*?*?*?*?,11.8,11.5,100,102375,400,1412,331,63.7,0.0,63.7,7441,0,7459,2587,198,4.1,10,5,9999,99999,9,999999999,0.0,999,999,99
3023,1,8,12,0,*?*?*?*?*?*?*?*?*?*?*?*?*?*?*?*?*?*?*?*?*?*?,13.1,11.7,100,102375,422,1411,331,156.5,131.9,117.1,17064,12005,13422,2613,200,4.6,8,4,9999,99999,9,999999999,0.0,999,999,99
3023,1,8,13,0,*?*?*?*?*?*?*?*?*?*?*?*?*?*?*?*?*?*?*?*?*?*?,13.1,11.1,100,102375,388,1414,337,61.2,0.0,61.2,7154,0,7171,2478,205,5.2,10,5,9999,99999,9,999999999,0.0,999,999,99
3023,1,8,14,0,*?*?*?*?*?*?*?*?*?*?*?*?*?*?*?*?*?*?*?*?*?*?,13.2,11.0,100,102375,299,1415,335,76.2,48.0,66.1,8368,3942,7496,1725,210,5.7,9,5,9999,99999,9,999999999,0.0,999,999,99
3023,1,8,15,0,*?*?*?*?*?*?*?*?*?*?*?*?*?*?*?*?*?*?*?*?*?*?,13.1,12.0,100,102375,161,1412,328,46.6,145.9,30.0,4972,8116,4185,525,215,5.7,7,4,9999,99999,9,999999999,0.0,999,999,99
3023,1,8,16,0,*?*?*?*?*?*?*?*?*?*?*?*?*?*?*?*?*?*?*?*?*?*?,12.8,11.0,100,102375,0,-0,336,0.0,-0.0,0.0,0,0,0,0,220,4.6,10,5,9999,99999,9,999999999,0.0,999,999,99
3023,1,8,17,0,*?*?*?*?*?*?*?*?*?*?*?*?*?*?*?*?*?*?*?*?*?*?,10.9,9.6,100,102375,0,-0,327,0.0,-0.0,0.0,0,0,0,0,225,6.2,10,5,9999,99999,9,999999999,0.0,999,999,99
3023,1,8,18,0,*?*?*?*?*?*?*?*?*?*?*?*?*?*?*?*?*?*?*?*?*?*?,9.7,8.9,100,102375,0,-0,322,0.0,-0.0,0.0,0,0,0,0,230,6.7,10,5,9999,99999,9,999999999,0.0,999,999,99
3023,1,8,19,0,*?*?*?*?*?*?*?*?*?*?*?*?*?*?*?*?*?*?*?*?*?*?,8.7,8.3,100,102375,0,-0,318,0.0,-0.0,0.0,0,0,0,0,252,5.2,10,5,9999,99999,9,999999999,0.0,999,999,99
3023,1,8,20,0,*?*?*?*?*?*?*?*?*?*?*?*?*?*?*?*?*?*?*?*?*?*?,8.4,8.4,100,102375,0,-0,316,0.0,-0.0,0.0,0,0,0,0,273,4.1,10,5,9999,99999,9,999999999,0.0,999,999,99
3023,1,8,21,0,*?*?*?*?*?*?*?*?*?*?*?*?*?*?*?*?*?*?*?*?*?*?,7.8,7.9,100,102375,0,-0,314,0.0,-0.0,0.0,0,0,0,0,295,4.6,10,5,9999,99999,9,999999999,0.0,999,999,99
3023,1,8,22,0,*?*?*?*?*?*?*?*?*?*?*?*?*?*?*?*?*?*?*?*?*?*?,7.3,7.3,100,102375,0,-0,311,0.0,-0.0,0.0,0,0,0,0,317,3.6,10,5,9999,99999,9,999999999,0.0,999,999,99
3023,1,8,23,0,*?*?*?*?*?*?*?*?*?*?*?*?*?*?*?*?*?*?*?*?*?*?,7.0,7.0,100,102375,0,-0,310,0.0,-0.0,0.0,0,0,0,0,338,2.6,10,5,9999,99999,9,999999999,0.3,999,999,99
3023,1,8,24,0,*?*?*?*?*?*?*?*?*?*?*?*?*?*?*?*?*?*?*?*?*?*?,4.5,-0.6,98,102375,0,-0,301,0.0,-0.0,0.0,0,0,0,0,200,5.2,10,5,9999,99999,9,999999999,0.0,999,999,99
3023,1,9,1,0,*?*?*?*?*?*?*?*?*?*?*?*?*?*?*?*?*?*?*?*?*?*?,6.8,6.9,100,102127,0,-0,309,0.0,-0.0,0.0,0,0,0,0,357,0.5,10,5,9999,99999,9,999999999,0.0,999,999,99
3023,1,9,2,0,*?*?*?*?*?*?*?*?*?*?*?*?*?*?*?*?*?*?*?*?*?*?,6.6,6.6,100,102127,0,-0,309,0.0,-0.0,0.0,0,0,0,0,353,0.5,10,5,9999,99999,9,999999999,0.0,999,999,99
3023,1,9,3,0,*?*?*?*?*?*?*?*?*?*?*?*?*?*?*?*?*?*?*?*?*?*?,6.4,6.4,100,102127,0,-0,308,0.0,-0.0,0.0,0,0,0,0,350,0.5,10,5,9999,99999,9,999999999,0.0,999,999,99
3023,1,9,4,0,*?*?*?*?*?*?*?*?*?*?*?*?*?*?*?*?*?*?*?*?*?*?,6.8,6.9,100,102127,0,-0,309,0.0,-0.0,0.0,0,0,0,0,347,1.0,10,5,9999,99999,9,999999999,0.0,999,999,99
3023,1,9,5,0,*?*?*?*?*?*?*?*?*?*?*?*?*?*?*?*?*?*?*?*?*?*?,7.2,7.3,100,102127,0,-0,311,0.0,-0.0,0.0,0,0,0,0,343,1.0,10,5,9999,99999,9,999999999,0.0,999,999,99
3023,1,9,6,0,*?*?*?*?*?*?*?*?*?*?*?*?*?*?*?*?*?*?*?*?*?*?,7.7,7.7,100,102127,0,-0,313,0.0,-0.0,0.0,0,0,0,0,340,0.5,10,5,9999,99999,9,999999999,0.0,999,999,99
3023,1,9,7,0,*?*?*?*?*?*?*?*?*?*?*?*?*?*?*?*?*?*?*?*?*?*?,6.8,6.7,100,102127,0,-0,309,0.0,-0.0,0.0,0,0,0,0,292,1.5,10,5,9999,99999,9,999999999,0.0,999,999,99
3023,1,9,8,0,*?*?*?*?*?*?*?*?*?*?*?*?*?*?*?*?*?*?*?*?*?*?,7.2,6.4,100,102127,28,1403,307,0.0,0.0,0.0,0,0,0,0,243,0.5,9,5,9999,99999,9,999999999,0.0,999,999,99
3023,1,9,9,0,*?*?*?*?*?*?*?*?*?*?*?*?*?*?*?*?*?*?*?*?*?*?,7.2,6.7,100,102127,197,1410,307,42.1,40.0,36.5,4685,2659,4354,768,195,0.5,9,5,9999,99999,9,999999999,0.0,999,999,99
3023,1,9,10,0,*?*?*?*?*?*?*?*?*?*?*?*?*?*?*?*?*?*?*?*?*?*?,7.1,6.9,100,102127,325,1411,307,85.3,49.3,73.9,9359,4153,8376,1943,147,0.5,9,5,9999,99999,9,999999999,0.0,999,999,99
3023,1,9,11,0,*?*?*?*?*?*?*?*?*?*?*?*?*?*?*?*?*?*?*?*?*?*?,7.9,7.1,100,102127,403,1412,310,111.6,52.0,96.8,12251,4647,10941,2612,98,2.1,9,5,9999,99999,9,999999999,0.0,999,999,99
3023,1,9,12,0,*?*?*?*?*?*?*?*?*?*?*?*?*?*?*?*?*?*?*?*?*?*?,8.6,7.4,99,102127,426,1414,313,119.2,52.6,103.4,13089,4763,11684,2815,50,1.5,9,5,9999,99999,9,999999999,0.0,999,999,99
3023,1,9,13,0,*?*?*?*?*?*?*?*?*?*?*?*?*?*?*?*?*?*?*?*?*?*?,8.5,7.4,99,102127,391,1411,313,107.6,51.7,93.3,11812,4581,10552,2507,60,1.5,9,5,9999,99999,9,999999999,0.0,999,999,99
3023,1,9,14,0,*?*?*?*?*?*?*?*?*?*?*?*?*?*?*?*?*?*?*?*?*?*?,8.5,8.3,100,102127,302,1410,317,44.7,0.0,44.7,5216,0,5227,1762,70,1.0,10,5,9999,99999,9,999999999,0.0,999,999,99
3023,1,9,15,0,*?*?*?*?*?*?*?*?*?*?*?*?*?*?*?*?*?*?*?*?*?*?,8.2,7.4,100,102127,165,1411,315,17.9,0.0,17.9,2133,-0,2135,699,80,2.1,10,5,9999,99999,9,999999999,0.0,999,999,99
3023,1,9,16,0,*?*?*?*?*?*?*?*?*?*?*?*?*?*?*?*?*?*?*?*?*?*?,8.5,8.5,100,102127,0,-0,317,0.0,-0.0,0.0,0,0,0,0,90,0.5,10,5,9999,99999,9,999999999,0.0,999,999,99
3023,1,9,17,0,*?*?*?*?*?*?*?*?*?*?*?*?*?*?*?*?*?*?*?*?*?*?,8.1,7.9,100,102127,0,-0,315,0.0,-0.0,0.0,0,0,0,0,100,1.5,10,5,9999,99999,9,999999999,0.0,999,999,99
3023,1,9,18,0,*?*?*?*?*?*?*?*?*?*?*?*?*?*?*?*?*?*?*?*?*?*?,7.4,6.7,100,102127,0,-0,312,0.0,-0.0,0.0,0,0,0,0,110,1.0,10,5,9999,99999,9,999999999,0.0,999,999,99
3023,1,9,19,0,*?*?*?*?*?*?*?*?*?*?*?*?*?*?*?*?*?*?*?*?*?*?,7.8,7.6,100,102127,0,-0,314,0.0,-0.0,0.0,0,0,0,0,107,1.0,10,5,9999,99999,9,999999999,0.0,999,999,99
3023,1,9,20,0,*?*?*?*?*?*?*?*?*?*?*?*?*?*?*?*?*?*?*?*?*?*?,7.6,7.4,100,102127,0,-0,313,0.0,-0.0,0.0,0,0,0,0,103,0.5,10,5,9999,99999,9,999999999,0.0,999,999,99
3023,1,9,21,0,*?*?*?*?*?*?*?*?*?*?*?*?*?*?*?*?*?*?*?*?*?*?,6.8,6.9,100,102127,0,-0,309,0.0,-0.0,0.0,0,0,0,0,100,0.0,10,5,9999,99999,9,999999999,0.0,999,999,99
3023,1,9,22,0,*?*?*?*?*?*?*?*?*?*?*?*?*?*?*?*?*?*?*?*?*?*?,6.9,7.0,100,102127,0,-0,310,0.0,-0.0,0.0,0,0,0,0,97,1.0,10,5,9999,99999,9,999999999,0.0,999,999,99
3023,1,9,23,0,*?*?*?*?*?*?*?*?*?*?*?*?*?*?*?*?*?*?*?*?*?*?,7.2,7.1,100,102127,0,-0,311,0.0,-0.0,0.0,0,0,0,0,93,0.5,10,5,9999,99999,9,999999999,0.0,999,999,99
3023,1,9,24,0,*?*?*?*?*?*?*?*?*?*?*?*?*?*?*?*?*?*?*?*?*?*?,6.7,6.7,100,102127,0,-0,309,0.0,-0.0,0.0,0,0,0,0,360,1.5,10,5,9999,99999,9,999999999,0.0,999,999,99
3023,1,10,1,0,*?*?*?*?*?*?*?*?*?*?*?*?*?*?*?*?*?*?*?*?*?*?,7.8,7.0,95,101662,0,-0,314,0.0,-0.0,0.0,0,0,0,0,78,0.5,10,5,9999,99999,9,999999999,0.0,999,999,99
3023,1,10,2,0,*?*?*?*?*?*?*?*?*?*?*?*?*?*?*?*?*?*?*?*?*?*?,7.9,6.9,94,101662,0,-0,314,0.0,-0.0,0.0,0,0,0,0,67,0.5,10,5,9999,99999,9,999999999,0.0,999,999,99
3023,1,10,3,0,*?*?*?*?*?*?*?*?*?*?*?*?*?*?*?*?*?*?*?*?*?*?,7.6,6.6,94,101662,0,-0,313,0.0,-0.0,0.0,0,0,0,0,55,0.5,10,5,9999,99999,9,999999999,0.1,999,999,99
3023,1,10,4,0,*?*?*?*?*?*?*?*?*?*?*?*?*?*?*?*?*?*?*?*?*?*?,6.9,6.1,95,101662,0,-0,310,0.0,-0.0,0.0,0,0,0,0,43,1.0,10,5,9999,99999,9,999999999,0.1,999,999,99
3023,1,10,5,0,*?*?*?*?*?*?*?*?*?*?*?*?*?*?*?*?*?*?*?*?*?*?,6.1,5.8,99,101662,0,-0,306,0.0,-0.0,0.0,0,0,0,0,32,1.0,10,5,9999,99999,9,999999999,0.5,999,999,99
3023,1,10,6,0,*?*?*?*?*?*?*?*?*?*?*?*?*?*?*?*?*?*?*?*?*?*?,7.2,6.6,97,101662,0,-0,311,0.0,-0.0,0.0,0,0,0,0,20,0.5,10,5,9999,99999,9,999999999,0.1,999,999,99
3023,1,10,7,0,*?*?*?*?*?*?*?*?*?*?*?*?*?*?*?*?*?*?*?*?*?*?,8.2,7.7,97,101662,0,-0,315,0.0,-0.0,0.0,0,0,0,0,28,1.5,10,5,9999,99999,9,999999999,0.2,999,999,99
3023,1,10,8,0,*?*?*?*?*?*?*?*?*?*?*?*?*?*?*?*?*?*?*?*?*?*?,7.7,7.6,100,101662,30,1417,309,0.0,0.0,0.0,0,0,0,0,37,0.5,9,5,9999,99999,9,999999999,0.4,999,999,99
3023,1,10,9,0,*?*?*?*?*?*?*?*?*?*?*?*?*?*?*?*?*?*?*?*?*?*?,7.7,7.4,99,101662,200,1416,309,42.8,40.3,37.1,4765,2688,4428,782,45,0.5,9,5,9999,99999,9,999999999,0.1,999,999,99
3023,1,10,10,0,*?*?*?*?*?*?*?*?*?*?*?*?*?*?*?*?*?*?*?*?*?*?,9.3,8.8,98,101662,328,1413,317,86.2,49.4,74.7,9456,4171,8462,1965,53,0.5,9,5,9999,99999,9,999999999,0.0,999,999,99
3023,1,10,11,0,*?*?*?*?*?*?*?*?*?*?*?*?*?*?*?*?*?*?*?*?*?*?,10.9,9.7,93,101662,406,1412,327,64.8,0.0,64.8,7577,0,7596,2639,62,2.1,10,5,9999,99999,9,999999999,0.0,999,999,99
3023,1,10,12,0,*?*?*?*?*?*?*?*?*?*?*?*?*?*?*?*?*?*?*?*?*?*?,12.3,10.4,89,101662,429,1412,330,120.4,52.7,104.4,13217,4781,11798,2846,70,1.5,9,5,9999,99999,9,999999999,0.0,999,999,99
3023,1,10,13,0,*?*?*?*?*?*?*?*?*?*?*?*?*?*?*?*?*?*?*?*?*?*?,12.2,10.1,87,101662,395,1412,330,108.9,51.8,94.4,11963,4585,10690,2541,108,1.5,9,5,9999,99999,9,999999999,1.0,999,999,99
3023,1,10,14,0,*?*?*?*?*?*?*?*?*?*?*?*?*?*?*?*?*?*?*?*?*?*?,12.4,11.1,92,101662,307,1414,334,45.5,0.0,45.5,5309,0,5320,1796,147,1.0,10,5,9999,99999,9,999999999,0.3,999,999,99
3023,1,10,15,0,*?*?*?*?*?*?*?*?*?*?*?*?*?*?*?*?*?*?*?*?*?*?,12.3,11.5,95,101662,169,1409,333,18.8,0.0,18.8,2228,-0,2230,730,185,2.1,10,5,9999,99999,9,999999999,0.0,999,999,99
3023,1,10,16,0,*?*?*?*?*?*?*?*?*?*?*?*?*?*?*?*?*?*?*?*?*?*?,12.3,11.3,94,101662,0,-0,333,0.0,-0.0,0.0,0,0,0,0,223,0.5,10,5,9999,99999,9,999999999,0.2,999,999,99
3023,1,10,17,0,*?*?*?*?*?*?*?*?*?*?*?*?*?*?*?*?*?*?*?*?*?*?,11.1,10.4,96,101662,0,-0,328,0.0,-0.0,0.0,0,0,0,0,262,1.5,10,5,9999,99999,9,999999999,0.1,999,999,99
3023,1,10,18,0,*?*?*?*?*?*?*?*?*?*?*?*?*?*?*?*?*?*?*?*?*?*?,9.7,9.7,100,101662,0,-0,322,0.0,-0.0,0.0,0,0,0,0,300,1.0,10,5,9999,99999,9,999999999,0.0,999,999,99
3023,1,10,19,0,*?*?*?*?*?*?*?*?*?*?*?*?*?*?*?*?*?*?*?*?*?*?,9.5,9.4,100,101662,0,-0,321,0.0,-0.0,0.0,0,0,0,0,297,1.0,10,5,9999,99999,9,999999999,0.0,999,999,99
3023,1,10,20,0,*?*?*?*?*?*?*?*?*?*?*?*?*?*?*?*?*?*?*?*?*?*?,8.4,8.4,100,101662,0,-0,316,0.0,-0.0,0.0,0,0,0,0,293,0.5,10,5,9999,99999,9,999999999,0.0,999,999,99
3023,1,10,21,0,*?*?*?*?*?*?*?*?*?*?*?*?*?*?*?*?*?*?*?*?*?*?,8.8,8.7,100,101662,0,-0,318,0.0,-0.0,0.0,0,0,0,0,290,0.0,10,5,9999,99999,9,999999999,0.0,999,999,99
3023,1,10,22,0,*?*?*?*?*?*?*?*?*?*?*?*?*?*?*?*?*?*?*?*?*?*?,9.2,8.0,93,101662,0,-0,320,0.0,-0.0,0.0,0,0,0,0,287,1.0,10,5,9999,99999,9,999999999,0.0,999,999,99
3023,1,10,23,0,*?*?*?*?*?*?*?*?*?*?*?*?*?*?*?*?*?*?*?*?*?*?,8.7,8.0,96,101662,0,-0,318,0.0,-0.0,0.0,0,0,0,0,283,0.5,10,5,9999,99999,9,999999999,0.0,999,999,99
3023,1,10,24,0,*?*?*?*?*?*?*?*?*?*?*?*?*?*?*?*?*?*?*?*?*?*?,7.4,7.0,98,101662,0,-0,312,0.0,-0.0,0.0,0,0,0,0,90,1.5,10,5,9999,99999,9,999999999,0.0,999,999,99
3023,1,11,1,0,*?*?*?*?*?*?*?*?*?*?*?*?*?*?*?*?*?*?*?*?*?*?,7.9,7.9,100,101736,0,-0,314,0.0,-0.0,0.0,0,0,0,0,248,0.5,10,5,9999,99999,9,999999999,0.0,999,999,99
3023,1,11,2,0,*?*?*?*?*?*?*?*?*?*?*?*?*?*?*?*?*?*?*?*?*?*?,7.5,7.4,100,101736,0,-0,312,0.0,-0.0,0.0,0,0,0,0,217,0.5,10,5,9999,99999,9,999999999,0.0,999,999,99
3023,1,11,3,0,*?*?*?*?*?*?*?*?*?*?*?*?*?*?*?*?*?*?*?*?*?*?,7.0,7.0,100,101736,0,-0,310,0.0,-0.0,0.0,0,0,0,0,185,0.5,10,5,9999,99999,9,999999999,0.0,999,999,99
3023,1,11,4,0,*?*?*?*?*?*?*?*?*?*?*?*?*?*?*?*?*?*?*?*?*?*?,7.4,7.4,100,101736,0,-0,312,0.0,-0.0,0.0,0,0,0,0,153,1.0,10,5,9999,99999,9,999999999,0.0,999,999,99
3023,1,11,5,0,*?*?*?*?*?*?*?*?*?*?*?*?*?*?*?*?*?*?*?*?*?*?,7.8,7.6,100,101736,0,-0,314,0.0,-0.0,0.0,0,0,0,0,122,1.0,10,5,9999,99999,9,999999999,0.0,999,999,99
3023,1,11,6,0,*?*?*?*?*?*?*?*?*?*?*?*?*?*?*?*?*?*?*?*?*?*?,7.2,7.1,100,101736,0,-0,311,0.0,-0.0,0.0,0,0,0,0,90,0.5,10,5,9999,99999,9,999999999,0.0,999,999,99
3023,1,11,7,0,*?*?*?*?*?*?*?*?*?*?*?*?*?*?*?*?*?*?*?*?*?*?,8.6,8.0,100,101736,0,-0,317,0.0,-0.0,0.0,0,0,0,0,92,1.5,10,5,9999,99999,9,999999999,0.0,999,999,99
3023,1,11,8,0,*?*?*?*?*?*?*?*?*?*?*?*?*?*?*?*?*?*?*?*?*?*?,7.4,7.3,100,101736,32,1421,312,0.0,0.0,0.0,0,0,0,0,93,0.5,10,5,9999,99999,9,999999999,0.0,999,999,99
3023,1,11,9,0,*?*?*?*?*?*?*?*?*?*?*?*?*?*?*?*?*?*?*?*?*?*?,8.0,7.1,100,101736,202,1414,315,25.1,0.0,25.1,2954,-0,2958,974,95,0.5,10,5,9999,99999,9,999999999,0.0,999,999,99
3023,1,11,10,0,*?*?*?*?*?*?*?*?*?*?*?*?*?*?*?*?*?*?*?*?*?*?,9.4,8.1,100,101736,331,1414,321,50.1,0.0,50.1,5855,0,5868,1995,97,0.5,10,5,9999,99999,9,999999999,0.0,999,999,99
3023,1,11,11,0,*?*?*?*?*?*?*?*?*?*?*?*?*?*?*?*?*?*?*?*?*?*?,9.8,8.0,100,101736,409,1411,323,65.5,0.0,65.5,7650,0,7669,2667,98,2.1,10,5,9999,99999,9,999999999,0.0,999,999,99
3023,1,11,12,0,*?*?*?*?*?*?*?*?*?*?*?*?*?*?*?*?*?*?*?*?*?*?,9.9,7.7,100,101736,433,1413,323,70.0,0.0,70.0,8187,0,8209,2875,100,1.5,10,5,9999,99999,9,999999999,0.0,999,999,99
3023,1,11,13,0,*?*?*?*?*?*?*?*?*?*?*?*?*?*?*?*?*?*?*?*?*?*?,10.0,7.0,98,101736,399,1412,324,63.5,0.0,63.5,7415,0,7434,2577,115,1.5,10,5,9999,99999,9,999999999,0.0,999,999,99
3023,1,11,14,0,*?*?*?*?*?*?*?*?*?*?*?*?*?*?*?*?*?*?*?*?*?*?,10.0,7.9,100,101736,311,1413,324,46.3,0.0,46.3,5405,0,5416,1831,130,1.0,10,5,9999,99999,9,999999999,0.0,999,999,99
3023,1,11,15,0,*?*?*?*?*?*?*?*?*?*?*?*?*?*?*?*?*?*?*?*?*?*?,10.1,8.5,100,101736,174,1414,324,19.6,0.0,19.6,2327,-0,2329,763,145,2.1,10,5,9999,99999,9,999999999,0.0,999,999,99
3023,1,11,16,0,*?*?*?*?*?*?*?*?*?*?*?*?*?*?*?*?*?*?*?*?*?*?,10.1,10.1,100,101736,0,-0,324,0.0,-0.0,0.0,0,0,0,0,160,0.5,10,5,9999,99999,9,999999999,0.0,999,999,99
3023,1,11,17,0,*?*?*?*?*?*?*?*?*?*?*?*?*?*?*?*?*?*?*?*?*?*?,8.7,8.7,100,101736,0,-0,317,0.0,-0.0,0.0,0,0,0,0,175,1.5,10,5,9999,99999,9,999999999,0.0,999,999,99
3023,1,11,18,0,*?*?*?*?*?*?*?*?*?*?*?*?*?*?*?*?*?*?*?*?*?*?,9.2,9.2,100,101736,0,-0,320,0.0,-0.0,0.0,0,0,0,0,190,1.0,10,5,9999,99999,9,999999999,0.0,999,999,99
3023,1,11,19,0,*?*?*?*?*?*?*?*?*?*?*?*?*?*?*?*?*?*?*?*?*?*?,8.6,8.7,100,101736,0,-0,317,0.0,-0.0,0.0,0,0,0,0,182,1.0,10,5,9999,99999,9,999999999,0.0,999,999,99
3023,1,11,20,0,*?*?*?*?*?*?*?*?*?*?*?*?*?*?*?*?*?*?*?*?*?*?,8.6,8.5,100,101736,0,-0,317,0.0,-0.0,0.0,0,0,0,0,173,0.5,10,5,9999,99999,9,999999999,0.0,999,999,99
3023,1,11,21,0,*?*?*?*?*?*?*?*?*?*?*?*?*?*?*?*?*?*?*?*?*?*?,8.3,8.3,100,101736,0,-0,316,0.0,-0.0,0.0,0,0,0,0,165,0.0,10,5,9999,99999,9,999999999,0.0,999,999,99
3023,1,11,22,0,*?*?*?*?*?*?*?*?*?*?*?*?*?*?*?*?*?*?*?*?*?*?,7.6,7.6,100,101736,0,-0,313,0.0,-0.0,0.0,0,0,0,0,157,1.0,10,5,9999,99999,9,999999999,0.0,999,999,99
3023,1,11,23,0,*?*?*?*?*?*?*?*?*?*?*?*?*?*?*?*?*?*?*?*?*?*?,7.5,7.4,100,101736,0,-0,312,0.0,-0.0,0.0,0,0,0,0,148,0.5,10,5,9999,99999,9,999999999,0.0,999,999,99
3023,1,11,24,0,*?*?*?*?*?*?*?*?*?*?*?*?*?*?*?*?*?*?*?*?*?*?,8.1,7.9,100,101736,0,-0,315,0.0,-0.0,0.0,0,0,0,0,280,1.5,10,5,9999,99999,9,999999999,0.8,999,999,99
3023,1,12,1,0,*?*?*?*?*?*?*?*?*?*?*?*?*?*?*?*?*?*?*?*?*?*?,6.7,5.8,93,100438,0,-0,309,0.0,-0.0,0.0,0,0,0,0,142,0.5,10,5,9999,99999,9,999999999,0.0,999,999,99
3023,1,12,2,0,*?*?*?*?*?*?*?*?*?*?*?*?*?*?*?*?*?*?*?*?*?*?,6.0,4.8,92,100438,0,-0,306,0.0,-0.0,0.0,0,0,0,0,143,0.5,10,5,9999,99999,9,999999999,0.0,999,999,99
3023,1,12,3,0,*?*?*?*?*?*?*?*?*?*?*?*?*?*?*?*?*?*?*?*?*?*?,6.2,5.1,92,100438,0,-0,307,0.0,-0.0,0.0,0,0,0,0,145,0.5,10,5,9999,99999,9,999999999,0.4,999,999,99
3023,1,12,4,0,*?*?*?*?*?*?*?*?*?*?*?*?*?*?*?*?*?*?*?*?*?*?,6.4,4.8,88,100438,0,-0,308,0.0,-0.0,0.0,0,0,0,0,147,1.0,10,5,9999,99999,9,999999999,1.4,999,999,99
3023,1,12,5,0,*?*?*?*?*?*?*?*?*?*?*?*?*?*?*?*?*?*?*?*?*?*?,6.8,3.4,78,100438,0,-0,310,0.0,-0.0,0.0,0,0,0,0,148,1.0,10,5,9999,99999,9,999999999,1.4,999,999,99
3023,1,12,6,0,*?*?*?*?*?*?*?*?*?*?*?*?*?*?*?*?*?*?*?*?*?*?,6.1,2.9,79,100438,0,-0,307,0.0,-0.0,0.0,0,0,0,0,150,0.5,10,5,9999,99999,9,999999999,1.3,999,999,99
3023,1,12,7,0,*?*?*?*?*?*?*?*?*?*?*?*?*?*?*?*?*?*?*?*?*?*?,6.6,3.0,77,100438,0,-0,309,0.0,-0.0,0.0,0,0,0,0,158,1.5,10,5,9999,99999,9,999999999,1.3,999,999,99
3023,1,12,8,0,*?*?*?*?*?*?*?*?*?*?*?*?*?*?*?*?*?*?*?*?*?*?,6.1,3.4,82,100438,34,1418,307,0.0,0.0,0.0,0,0,0,0,167,0.5,10,5,9999,99999,9,999999999,0.7,999,999,99
3023,1,12,9,0,*?*?*?*?*?*?*?*?*?*?*?*?*?*?*?*?*?*?*?*?*?*?,6.4,1.9,72,100438,204,1410,284,82.2,298.4,39.1,8397,19804,5864,696,175,0.5,5,3,9999,99999,9,999999999,0.1,999,999,99
3023,1,12,10,0,*?*?*?*?*?*?*?*?*?*?*?*?*?*?*?*?*?*?*?*?*?*?,6.8,2.1,71,100438,333,1410,305,88.1,49.6,76.4,9668,4213,8650,2012,183,0.5,9,5,9999,99999,9,999999999,0.0,999,999,99
3023,1,12,11,0,*?*?*?*?*?*?*?*?*?*?*?*?*?*?*?*?*?*?*?*?*?*?,7.0,1.3,66,100438,413,1413,306,114.9,52.3,99.6,12610,4698,11260,2699,192,2.1,9,5,9999,99999,9,999999999,0.0,999,999,99
3023,1,12,12,0,*?*?*?*?*?*?*?*?*?*?*?*?*?*?*?*?*?*?*?*?*?*?,7.7,-0.4,56,100438,436,1411,309,122.9,52.9,106.6,13493,4817,12042,2913,200,1.5,9,5,9999,99999,9,999999999,0.0,999,999,99
3023,1,12,13,0,*?*?*?*?*?*?*?*?*?*?*?*?*?*?*?*?*?*?*?*?*?*?,7.7,0.2,58,100438,403,1412,314,64.3,0.0,64.3,7510,0,7528,2613,190,1.5,10,5,9999,99999,9,999999999,0.0,999,999,99
3023,1,12,14,0,*?*?*?*?*?*?*?*?*?*?*?*?*?*?*?*?*?*?*?*?*?*?,7.8,-1.1,52,100438,315,1412,310,81.9,48.8,71.0,8985,4076,8044,1860,180,1.0,9,5,9999,99999,9,999999999,0.0,999,999,99
3023,1,12,15,0,*?*?*?*?*?*?*?*?*?*?*?*?*?*?*?*?*?*?*?*?*?*?,7.7,-0.4,56,100438,178,1410,309,35.6,37.5,30.9,3983,2369,3709,648,170,2.1,9,5,9999,99999,9,999999999,0.0,999,999,99
3023,1,12,16,0,*?*?*?*?*?*?*?*?*?*?*?*?*?*?*?*?*?*?*?*?*?*?,7.6,1.5,65,100438,2,1384,314,0.0,0.0,0.0,0,0,0,0,160,0.5,10,5,9999,99999,9,999999999,0.0,999,999,99
3023,1,12,17,0,*?*?*?*?*?*?*?*?*?*?*?*?*?*?*?*?*?*?*?*?*?*?,7.5,2.3,69,100438,0,-0,313,0.0,-0.0,0.0,0,0,0,0,150,1.5,10,5,9999,99999,9,999999999,0.0,999,999,99
3023,1,12,18,0,*?*?*?*?*?*?*?*?*?*?*?*?*?*?*?*?*?*?*?*?*?*?,7.2,1.9,68,100438,0,-0,312,0.0,-0.0,0.0,0,0,0,0,140,1.0,10,5,9999,99999,9,999999999,0.0,999,999,99
3023,1,12,19,0,*?*?*?*?*?*?*?*?*?*?*?*?*?*?*?*?*?*?*?*?*?*?,6.9,2.1,71,100438,0,-0,311,0.0,-0.0,0.0,0,0,0,0,130,1.0,10,5,9999,99999,9,999999999,0.1,999,999,99
3023,1,12,20,0,*?*?*?*?*?*?*?*?*?*?*?*?*?*?*?*?*?*?*?*?*?*?,6.5,0.8,67,100438,0,-0,309,0.0,-0.0,0.0,0,0,0,0,120,0.5,10,5,9999,99999,9,999999999,0.0,999,999,99
3023,1,12,21,0,*?*?*?*?*?*?*?*?*?*?*?*?*?*?*?*?*?*?*?*?*?*?,6.2,1.7,72,100438,0,-0,308,0.0,-0.0,0.0,0,0,0,0,110,0.0,10,5,9999,99999,9,999999999,0.0,999,999,99
3023,1,12,22,0,*?*?*?*?*?*?*?*?*?*?*?*?*?*?*?*?*?*?*?*?*?*?,6.6,1.7,70,100438,0,-0,309,0.0,-0.0,0.0,0,0,0,0,100,1.0,10,5,9999,99999,9,999999999,0.0,999,999,99
3023,1,12,23,0,*?*?*?*?*?*?*?*?*?*?*?*?*?*?*?*?*?*?*?*?*?*?,8.6,3.0,68,100438,0,-0,318,0.0,-0.0,0.0,0,0,0,0,90,0.5,10,5,9999,99999,9,999999999,0.0,999,999,99
3023,1,12,24,0,*?*?*?*?*?*?*?*?*?*?*?*?*?*?*?*?*?*?*?*?*?*?,7.4,6.7,94,100438,0,-0,312,0.0,-0.0,0.0,0,0,0,0,140,1.5,10,5,9999,99999,9,999999999,0.0,999,999,99
3023,1,13,1,0,*?*?*?*?*?*?*?*?*?*?*?*?*?*?*?*?*?*?*?*?*?*?,11.7,8.0,77,101930,0,-0,331,0.0,-0.0,0.0,0,0,0,0,70,0.5,10,5,9999,99999,9,999999999,0.0,999,999,99
3023,1,13,2,0,*?*?*?*?*?*?*?*?*?*?*?*?*?*?*?*?*?*?*?*?*?*?,12.9,9.9,82,101930,0,-0,337,0.0,-0.0,0.0,0,0,0,0,60,0.5,10,5,9999,99999,9,999999999,0.0,999,999,99
3023,1,13,3,0,*?*?*?*?*?*?*?*?*?*?*?*?*?*?*?*?*?*?*?*?*?*?,12.6,9.8,82,101930,0,-0,335,0.0,-0.0,0.0,0,0,0,0,50,0.5,10,5,9999,99999,9,999999999,2.8,999,999,99
3023,1,13,4,0,*?*?*?*?*?*?*?*?*?*?*?*?*?*?*?*?*?*?*?*?*?*?,12.3,9.7,84,101930,0,-0,334,0.0,-0.0,0.0,0,0,0,0,40,1.0,10,5,9999,99999,9,999999999,8.6,999,999,99
3023,1,13,5,0,*?*?*?*?*?*?*?*?*?*?*?*?*?*?*?*?*?*?*?*?*?*?,12.9,9.3,78,101930,0,-0,337,0.0,-0.0,0.0,0,0,0,0,30,1.0,10,5,9999,99999,9,999999999,1.0,999,999,99
3023,1,13,6,0,*?*?*?*?*?*?*?*?*?*?*?*?*?*?*?*?*?*?*?*?*?*?,12.0,9.4,83,101930,0,-0,332,0.0,-0.0,0.0,0,0,0,0,20,0.5,10,5,9999,99999,9,999999999,0.3,999,999,99
3023,1,13,7,0,*?*?*?*?*?*?*?*?*?*?*?*?*?*?*?*?*?*?*?*?*?*?,13.0,10.1,81,101930,0,-0,337,0.0,-0.0,0.0,0,0,0,0,25,1.5,10,5,9999,99999,9,999999999,0.1,999,999,99
3023,1,13,8,0,*?*?*?*?*?*?*?*?*?*?*?*?*?*?*?*?*?*?*?*?*?*?,12.5,9.9,83,101930,36,1408,331,0.0,0.0,0.0,0,0,0,0,30,0.5,9,5,9999,99999,9,999999999,0.4,999,999,99
3023,1,13,9,0,*?*?*?*?*?*?*?*?*?*?*?*?*?*?*?*?*?*?*?*?*?*?,12.8,10.5,85,101930,207,1412,329,60.0,103.2,44.9,6424,6455,5489,810,35,0.5,8,4,9999,99999,9,999999999,0.1,999,999,99
3023,1,13,10,0,*?*?*?*?*?*?*?*?*?*?*?*?*?*?*?*?*?*?*?*?*?*?,14.5,10.5,77,101930,337,1414,344,51.3,0.0,51.3,5993,0,6006,2045,40,0.5,10,5,9999,99999,9,999999999,0.0,999,999,99
3023,1,13,11,0,*?*?*?*?*?*?*?*?*?*?*?*?*?*?*?*?*?*?*?*?*?*?,17.5,10.9,65,101930,416,1411,358,66.8,0.0,66.8,7809,0,7829,2728,45,2.1,10,5,9999,99999,9,999999999,0.0,999,999,99
3023,1,13,12,0,*?*?*?*?*?*?*?*?*?*?*?*?*?*?*?*?*?*?*?*?*?*?,18.3,10.5,60,101930,440,1411,363,71.5,0.0,71.5,8364,0,8386,2944,50,1.5,10,5,9999,99999,9,999999999,0.0,999,999,99
3023,1,13,13,0,*?*?*?*?*?*?*?*?*?*?*?*?*?*?*?*?*?*?*?*?*?*?,18.3,8.9,54,101930,407,1411,359,113.1,52.1,98.1,12414,4670,11086,2651,55,1.5,9,5,9999,99999,9,999999999,0.0,999,999,99
3023,1,13,14,0,*?*?*?*?*?*?*?*?*?*?*?*?*?*?*?*?*?*?*?*?*?*?,18.4,8.5,52,101930,320,1414,359,83.4,49.0,72.3,9152,4110,8193,1898,60,1.0,9,5,9999,99999,9,999999999,0.0,999,999,99
3023,1,13,15,0,*?*?*?*?*?*?*?*?*?*?*?*?*?*?*?*?*?*?*?*?*?*?,18.2,9.1,55,101930,183,1413,358,37.2,38.2,32.2,4154,2442,3867,677,65,2.1,9,5,9999,99999,9,999999999,0.0,999,999,99
3023,1,13,16,0,*?*?*?*?*?*?*?*?*?*?*?*?*?*?*?*?*?*?*?*?*?*?,18.1,10.3,60,101930,7,1478,362,0.0,0.0,0.0,0,0,0,0,70,0.5,10,5,9999,99999,9,999999999,0.0,999,999,99
3023,1,13,17,0,*?*?*?*?*?*?*?*?*?*?*?*?*?*?*?*?*?*?*?*?*?*?,16.7,10.9,68,101930,0,-0,355,0.0,-0.0,0.0,0,0,0,0,75,1.5,10,5,9999,99999,9,999999999,0.0,999,999,99
3023,1,13,18,0,*?*?*?*?*?*?*?*?*?*?*?*?*?*?*?*?*?*?*?*?*?*?,15.5,11.5,76,101930,0,-0,349,0.0,-0.0,0.0,0,0,0,0,80,1.0,10,5,9999,99999,9,999999999,0.0,999,999,99
3023,1,13,19,0,*?*?*?*?*?*?*?*?*?*?*?*?*?*?*?*?*?*?*?*?*?*?,14.5,11.5,81,101930,0,-0,344,0.0,-0.0,0.0,0,0,0,0,80,1.0,10,5,9999,99999,9,999999999,0.0,999,999,99
3023,1,13,20,0,*?*?*?*?*?*?*?*?*?*?*?*?*?*?*?*?*?*?*?*?*?*?,14.0,10.9,81,101930,0,-0,342,0.0,-0.0,0.0,0,0,0,0,80,0.5,10,5,9999,99999,9,999999999,0.1,999,999,99
3023,1,13,21,0,*?*?*?*?*?*?*?*?*?*?*?*?*?*?*?*?*?*?*?*?*?*?,13.6,10.1,79,101930,0,-0,340,0.0,-0.0,0.0,0,0,0,0,80,0.0,10,5,9999,99999,9,999999999,0.1,999,999,99
3023,1,13,22,0,*?*?*?*?*?*?*?*?*?*?*?*?*?*?*?*?*?*?*?*?*?*?,13.5,10.5,82,101930,0,-0,339,0.0,-0.0,0.0,0,0,0,0,80,1.0,10,5,9999,99999,9,999999999,0.2,999,999,99
3023,1,13,23,0,*?*?*?*?*?*?*?*?*?*?*?*?*?*?*?*?*?*?*?*?*?*?,12.8,9.8,81,101930,0,-0,336,0.0,-0.0,0.0,0,0,0,0,80,0.5,10,5,9999,99999,9,999999999,0.4,999,999,99
3023,1,13,24,0,*?*?*?*?*?*?*?*?*?*?*?*?*?*?*?*?*?*?*?*?*?*?,10.6,5.8,71,101930,0,-0,327,0.0,-0.0,0.0,0,0,0,0,80,1.5,10,5,9999,99999,9,999999999,0.0,999,999,99
3023,1,14,1,0,*?*?*?*?*?*?*?*?*?*?*?*?*?*?*?*?*?*?*?*?*?*?,12.0,10.1,88,101479,0,-0,332,0.0,-0.0,0.0,0,0,0,0,72,0.5,10,5,9999,99999,9,999999999,0.4,999,999,99
3023,1,14,2,0,*?*?*?*?*?*?*?*?*?*?*?*?*?*?*?*?*?*?*?*?*?*?,12.0,10.2,89,101479,0,-0,332,0.0,-0.0,0.0,0,0,0,0,63,0.5,10,5,9999,99999,9,999999999,0.2,999,999,99
3023,1,14,3,0,*?*?*?*?*?*?*?*?*?*?*?*?*?*?*?*?*?*?*?*?*?*?,11.2,9.9,92,101479,0,-0,329,0.0,-0.0,0.0,0,0,0,0,55,0.5,10,5,9999,99999,9,999999999,0.2,999,999,99
3023,1,14,4,0,*?*?*?*?*?*?*?*?*?*?*?*?*?*?*?*?*?*?*?*?*?*?,11.8,10.4,91,101479,0,-0,331,0.0,-0.0,0.0,0,0,0,0,47,1.0,10,5,9999,99999,9,999999999,0.2,999,999,99
3023,1,14,5,0,*?*?*?*?*?*?*?*?*?*?*?*?*?*?*?*?*?*?*?*?*?*?,11.4,9.7,89,101479,0,-0,330,0.0,-0.0,0.0,0,0,0,0,38,1.0,10,5,9999,99999,9,999999999,0.2,999,999,99
3023,1,14,6,0,*?*?*?*?*?*?*?*?*?*?*?*?*?*?*?*?*?*?*?*?*?*?,11.7,10.8,94,101479,0,-0,331,0.0,-0.0,0.0,0,0,0,0,30,0.5,10,5,9999,99999,9,999999999,0.2,999,999,99
3023,1,14,7,0,*?*?*?*?*?*?*?*?*?*?*?*?*?*?*?*?*?*?*?*?*?*?,10.8,10.7,99,101479,0,-0,327,0.0,-0.0,0.0,0,0,0,0,85,1.5,10,5,9999,99999,9,999999999,0.2,999,999,99
3023,1,14,8,0,*?*?*?*?*?*?*?*?*?*?*?*?*?*?*?*?*?*?*?*?*?*?,10.0,9.8,99,101479,38,1394,316,0.0,0.0,0.0,0,0,0,0,140,0.5,8,4,9999,99999,9,999999999,1.9,999,999,99
3023,1,14,9,0,*?*?*?*?*?*?*?*?*?*?*?*?*?*?*?*?*?*?*?*?*?*?,11.8,11.3,97,101479,210,1414,331,26.6,0.0,26.6,3129,0,3134,1035,195,0.5,10,5,9999,99999,9,999999999,3.0,999,999,99
3023,1,14,10,0,*?*?*?*?*?*?*?*?*?*?*?*?*?*?*?*?*?*?*?*?*?*?,13.6,11.2,86,101479,340,1413,327,156.8,291.8,86.5,16259,23518,11149,1602,250,0.5,6,3,9999,99999,9,999999999,1.2,999,999,99
3023,1,14,11,0,*?*?*?*?*?*?*?*?*?*?*?*?*?*?*?*?*?*?*?*?*?*?,15.4,11.0,75,101479,420,1412,345,117.3,52.5,101.7,12880,4735,11499,2764,305,2.1,9,5,9999,99999,9,999999999,0.0,999,999,99
3023,1,14,12,0,*?*?*?*?*?*?*?*?*?*?*?*?*?*?*?*?*?*?*?*?*?*?,16.4,11.2,72,101479,444,1411,346,166.5,133.3,124.5,18148,12324,14253,2798,360,1.5,8,4,9999,99999,9,999999999,0.0,999,999,99
3023,1,14,13,0,*?*?*?*?*?*?*?*?*?*?*?*?*?*?*?*?*?*?*?*?*?*?,16.5,10.8,69,101479,412,1413,340,199.0,305.7,109.9,21144,27270,12838,2164,353,1.5,6,3,9999,99999,9,999999999,0.0,999,999,99
3023,1,14,14,0,*?*?*?*?*?*?*?*?*?*?*?*?*?*?*?*?*?*?*?*?*?*?,16.3,10.3,68,101479,324,1411,342,133.1,206.9,85.6,14085,16619,10091,1646,347,1.0,7,4,9999,99999,9,999999999,0.0,999,999,99
3023,1,14,15,0,*?*?*?*?*?*?*?*?*?*?*?*?*?*?*?*?*?*?*?*?*?*?,16.1,11.3,74,101479,188,1415,342,60.7,163.1,39.1,6403,9887,5320,693,340,2.1,7,4,9999,99999,9,999999999,0.0,999,999,99
3023,1,14,16,0,*?*?*?*?*?*?*?*?*?*?*?*?*?*?*?*?*?*?*?*?*?*?,16.4,12.4,78,101479,11,1357,353,0.0,0.0,0.0,0,0,0,0,333,0.5,10,5,9999,99999,9,999999999,0.0,999,999,99
3023,1,14,17,0,*?*?*?*?*?*?*?*?*?*?*?*?*?*?*?*?*?*?*?*?*?*?,14.7,11.0,79,101479,0,-0,345,0.0,-0.0,0.0,0,0,0,0,327,1.5,10,5,9999,99999,9,999999999,0.0,999,999,99
3023,1,14,18,0,*?*?*?*?*?*?*?*?*?*?*?*?*?*?*?*?*?*?*?*?*?*?,13.6,10.5,82,101479,0,-0,340,0.0,-0.0,0.0,0,0,0,0,320,1.0,10,5,9999,99999,9,999999999,0.0,999,999,99
3023,1,14,19,0,*?*?*?*?*?*?*?*?*?*?*?*?*?*?*?*?*?*?*?*?*?*?,13.4,10.2,81,101479,0,-0,339,0.0,-0.0,0.0,0,0,0,0,318,1.0,10,5,9999,99999,9,999999999,0.0,999,999,99
3023,1,14,20,0,*?*?*?*?*?*?*?*?*?*?*?*?*?*?*?*?*?*?*?*?*?*?,13.0,9.6,80,101479,0,-0,337,0.0,-0.0,0.0,0,0,0,0,317,0.5,10,5,9999,99999,9,999999999,0.0,999,999,99
3023,1,14,21,0,*?*?*?*?*?*?*?*?*?*?*?*?*?*?*?*?*?*?*?*?*?*?,12.6,10.1,85,101479,0,-0,335,0.0,-0.0,0.0,0,0,0,0,315,0.0,10,5,9999,99999,9,999999999,0.0,999,999,99
3023,1,14,22,0,*?*?*?*?*?*?*?*?*?*?*?*?*?*?*?*?*?*?*?*?*?*?,12.1,9.2,83,101479,0,-0,333,0.0,-0.0,0.0,0,0,0,0,313,1.0,10,5,9999,99999,9,999999999,0.0,999,999,99
3023,1,14,23,0,*?*?*?*?*?*?*?*?*?*?*?*?*?*?*?*?*?*?*?*?*?*?,12.1,8.8,80,101479,0,-0,333,0.0,-0.0,0.0,0,0,0,0,312,0.5,10,5,9999,99999,9,999999999,0.0,999,999,99
3023,1,14,24,0,*?*?*?*?*?*?*?*?*?*?*?*?*?*?*?*?*?*?*?*?*?*?,12.1,9.9,86,101479,0,-0,333,0.0,-0.0,0.0,0,0,0,0,80,1.5,10,5,9999,99999,9,999999999,0.0,999,999,99
3023,1,15,1,0,*?*?*?*?*?*?*?*?*?*?*?*?*?*?*?*?*?*?*?*?*?*?,12.7,8.7,77,101151,0,-0,336,0.0,-0.0,0.0,0,0,0,0,313,0.5,10,5,9999,99999,9,999999999,0.0,999,999,99
3023,1,15,2,0,*?*?*?*?*?*?*?*?*?*?*?*?*?*?*?*?*?*?*?*?*?*?,12.9,8.5,75,101151,0,-0,337,0.0,-0.0,0.0,0,0,0,0,317,0.5,10,5,9999,99999,9,999999999,0.0,999,999,99
3023,1,15,3,0,*?*?*?*?*?*?*?*?*?*?*?*?*?*?*?*?*?*?*?*?*?*?,11.9,8.1,78,101151,0,-0,332,0.0,-0.0,0.0,0,0,0,0,320,0.5,10,5,9999,99999,9,999999999,0.0,999,999,99
3023,1,15,4,0,*?*?*?*?*?*?*?*?*?*?*?*?*?*?*?*?*?*?*?*?*?*?,10.8,8.3,84,101151,0,-0,327,0.0,-0.0,0.0,0,0,0,0,323,1.0,10,5,9999,99999,9,999999999,0.0,999,999,99
3023,1,15,5,0,*?*?*?*?*?*?*?*?*?*?*?*?*?*?*?*?*?*?*?*?*?*?,11.7,8.7,82,101151,0,-0,331,0.0,-0.0,0.0,0,0,0,0,327,1.0,10,5,9999,99999,9,999999999,0.1,999,999,99
3023,1,15,6,0,*?*?*?*?*?*?*?*?*?*?*?*?*?*?*?*?*?*?*?*?*?*?,12.4,8.1,76,101151,0,-0,335,0.0,-0.0,0.0,0,0,0,0,330,0.5,10,5,9999,99999,9,999999999,0.0,999,999,99
3023,1,15,7,0,*?*?*?*?*?*?*?*?*?*?*?*?*?*?*?*?*?*?*?*?*?*?,12.6,8.1,74,101151,0,-0,336,0.0,-0.0,0.0,0,0,0,0,332,1.5,10,5,9999,99999,9,999999999,0.0,999,999,99
3023,1,15,8,0,*?*?*?*?*?*?*?*?*?*?*?*?*?*?*?*?*?*?*?*?*?*?,13.0,7.7,70,101151,41,1410,309,0.0,0.0,0.0,0,0,0,0,333,0.5,3,2,9999,99999,9,999999999,0.0,999,999,99
3023,1,15,9,0,*?*?*?*?*?*?*?*?*?*?*?*?*?*?*?*?*?*?*?*?*?*?,13.2,8.8,75,101151,213,1413,338,27.2,0.0,27.2,3200,0,3205,1058,335,0.5,10,5,9999,99999,9,999999999,0.0,999,999,99
3023,1,15,10,0,*?*?*?*?*?*?*?*?*?*?*?*?*?*?*?*?*?*?*?*?*?*?,14.4,10.4,77,101151,343,1411,337,121.1,125.6,90.6,13227,10619,10467,1979,337,0.5,8,4,9999,99999,9,999999999,0.2,999,999,99
3023,1,15,11,0,*?*?*?*?*?*?*?*?*?*?*?*?*?*?*?*?*?*?*?*?*?*?,16.5,10.9,69,101151,424,1413,344,185.8,221.0,119.5,19670,19837,13893,2388,338,2.1,7,4,9999,99999,9,999999999,0.6,999,999,99
3023,1,15,12,0,*?*?*?*?*?*?*?*?*?*?*?*?*?*?*?*?*?*?*?*?*?*?,17.6,11.2,66,101151,449,1413,342,235.3,388.7,111.8,24546,34880,14181,2112,340,1.5,5,3,9999,99999,9,999999999,0.3,999,999,99
3023,1,15,13,0,*?*?*?*?*?*?*?*?*?*?*?*?*?*?*?*?*?*?*?*?*?*?,17.6,11.5,67,101151,416,1411,349,181.8,220.2,116.9,19246,19681,13585,2332,290,1.5,7,4,9999,99999,9,999999999,0.2,999,999,99
3023,1,15,14,0,*?*?*?*?*?*?*?*?*?*?*?*?*?*?*?*?*?*?*?*?*?*?,17.7,11.2,66,101151,329,1412,346,150.4,289.2,83.0,15626,22818,10802,1532,240,1.0,6,3,9999,99999,9,999999999,2.7,999,999,99
3023,1,15,15,0,*?*?*?*?*?*?*?*?*?*?*?*?*?*?*?*?*?*?*?*?*?*?,17.5,11.2,67,101151,192,1408,329,80.2,407.8,24.6,8316,28681,4056,509,190,2.1,1,0,9999,99999,9,999999999,2.9,999,999,99
3023,1,15,16,0,*?*?*?*?*?*?*?*?*?*?*?*?*?*?*?*?*?*?*?*?*?*?,17.5,11.9,70,101151,16,1385,358,0.0,0.0,0.0,0,0,0,0,140,0.5,10,5,9999,99999,9,999999999,2.1,999,999,99
3023,1,15,17,0,*?*?*?*?*?*?*?*?*?*?*?*?*?*?*?*?*?*?*?*?*?*?,15.9,11.5,75,101151,0,-0,351,0.0,-0.0,0.0,0,0,0,0,90,1.5,10,5,9999,99999,9,999999999,2.0,999,999,99
3023,1,15,18,0,*?*?*?*?*?*?*?*?*?*?*?*?*?*?*?*?*?*?*?*?*?*?,15.2,11.3,78,101151,0,-0,347,0.0,-0.0,0.0,0,0,0,0,40,1.0,10,5,9999,99999,9,999999999,1.4,999,999,99
3023,1,15,19,0,*?*?*?*?*?*?*?*?*?*?*?*?*?*?*?*?*?*?*?*?*?*?,14.3,10.3,77,101151,0,-0,343,0.0,-0.0,0.0,0,0,0,0,50,1.0,10,5,9999,99999,9,999999999,1.2,999,999,99
3023,1,15,20,0,*?*?*?*?*?*?*?*?*?*?*?*?*?*?*?*?*?*?*?*?*?*?,14.2,10.7,79,101151,0,-0,343,0.0,-0.0,0.0,0,0,0,0,60,0.5,10,5,9999,99999,9,999999999,1.4,999,999,99
3023,1,15,21,0,*?*?*?*?*?*?*?*?*?*?*?*?*?*?*?*?*?*?*?*?*?*?,13.5,10.9,84,101151,0,-0,339,0.0,-0.0,0.0,0,0,0,0,70,0.0,10,5,9999,99999,9,999999999,0.8,999,999,99
3023,1,15,22,0,*?*?*?*?*?*?*?*?*?*?*?*?*?*?*?*?*?*?*?*?*?*?,13.2,11.1,87,101151,0,-0,338,0.0,-0.0,0.0,0,0,0,0,80,1.0,10,5,9999,99999,9,999999999,0.0,999,999,99
3023,1,15,23,0,*?*?*?*?*?*?*?*?*?*?*?*?*?*?*?*?*?*?*?*?*?*?,12.4,10.7,89,101151,0,-0,334,0.0,-0.0,0.0,0,0,0,0,90,0.5,10,5,9999,99999,9,999999999,0.0,999,999,99
3023,1,15,24,0,*?*?*?*?*?*?*?*?*?*?*?*?*?*?*?*?*?*?*?*?*?*?,12.1,8.7,80,101151,0,-0,333,0.0,-0.0,0.0,0,0,0,0,310,1.5,10,5,9999,99999,9,999999999,0.0,999,999,99
3023,1,16,1,0,*?*?*?*?*?*?*?*?*?*?*?*?*?*?*?*?*?*?*?*?*?*?,10.4,8.7,89,101016,0,-0,325,0.0,-0.0,0.0,0,0,0,0,102,0.5,10,5,9999,99999,9,999999999,0.2,999,999,99
3023,1,16,2,0,*?*?*?*?*?*?*?*?*?*?*?*?*?*?*?*?*?*?*?*?*?*?,9.6,7.6,87,101016,0,-0,322,0.0,-0.0,0.0,0,0,0,0,103,0.5,10,5,9999,99999,9,999999999,0.0,999,999,99
3023,1,16,3,0,*?*?*?*?*?*?*?*?*?*?*?*?*?*?*?*?*?*?*?*?*?*?,9.2,7.3,88,101016,0,-0,320,0.0,-0.0,0.0,0,0,0,0,105,0.5,10,5,9999,99999,9,999999999,0.0,999,999,99
3023,1,16,4,0,*?*?*?*?*?*?*?*?*?*?*?*?*?*?*?*?*?*?*?*?*?*?,8.8,7.3,91,101016,0,-0,318,0.0,-0.0,0.0,0,0,0,0,107,1.0,10,5,9999,99999,9,999999999,0.0,999,999,99
3023,1,16,5,0,*?*?*?*?*?*?*?*?*?*?*?*?*?*?*?*?*?*?*?*?*?*?,9.2,6.2,82,101016,0,-0,320,0.0,-0.0,0.0,0,0,0,0,108,1.0,10,5,9999,99999,9,999999999,0.0,999,999,99
3023,1,16,6,0,*?*?*?*?*?*?*?*?*?*?*?*?*?*?*?*?*?*?*?*?*?*?,9.0,5.8,81,101016,0,-0,319,0.0,-0.0,0.0,0,0,0,0,110,0.5,10,5,9999,99999,9,999999999,0.0,999,999,99
3023,1,16,7,0,*?*?*?*?*?*?*?*?*?*?*?*?*?*?*?*?*?*?*?*?*?*?,8.5,5.9,84,101016,0,-0,317,0.0,-0.0,0.0,0,0,0,0,110,1.5,10,5,9999,99999,9,999999999,0.0,999,999,99
3023,1,16,8,0,*?*?*?*?*?*?*?*?*?*?*?*?*?*?*?*?*?*?*?*?*?*?,8.1,6.1,88,101016,44,1418,295,0.0,0.0,0.0,0,0,0,0,110,0.5,5,3,9999,99999,9,999999999,0.0,999,999,99
3023,1,16,9,0,*?*?*?*?*?*?*?*?*?*?*?*?*?*?*?*?*?*?*?*?*?*?,9.4,7.6,88,101016,216,1412,298,93.0,357.4,38.3,9549,24451,5818,693,110,0.5,4,2,9999,99999,9,999999999,0.0,999,999,99
3023,1,16,10,0,*?*?*?*?*?*?*?*?*?*?*?*?*?*?*?*?*?*?*?*?*?*?,10.8,8.0,83,101016,347,1412,319,122.8,125.9,91.8,13401,10704,10598,2007,110,0.5,8,4,9999,99999,9,999999999,0.0,999,999,99
3023,1,16,11,0,*?*?*?*?*?*?*?*?*?*?*?*?*?*?*?*?*?*?*?*?*?*?,11.5,7.9,78,101016,428,1413,330,69.1,0.0,69.1,8077,0,8098,2832,110,2.1,10,5,9999,99999,9,999999999,0.0,999,999,99
3023,1,16,12,0,*?*?*?*?*?*?*?*?*?*?*?*?*?*?*?*?*?*?*?*?*?*?,12.8,8.9,78,101016,453,1412,333,128.6,53.3,111.5,14115,4894,12593,3068,110,1.5,9,5,9999,99999,9,999999999,0.0,999,999,99
3023,1,16,13,0,*?*?*?*?*?*?*?*?*?*?*?*?*?*?*?*?*?*?*?*?*?*?,12.8,8.4,75,101016,421,1412,329,156.0,131.8,116.7,17008,11987,13379,2604,108,1.5,8,4,9999,99999,9,999999999,0.0,999,999,99
3023,1,16,14,0,*?*?*?*?*?*?*?*?*?*?*?*?*?*?*?*?*?*?*?*?*?*?,12.3,7.3,72,101016,334,1413,330,88.2,49.6,76.5,9683,4216,8664,2016,107,1.0,9,5,9999,99999,9,999999999,0.0,999,999,99
3023,1,16,15,0,*?*?*?*?*?*?*?*?*?*?*?*?*?*?*?*?*?*?*?*?*?*?,12.7,7.3,70,101016,197,1408,332,42.1,40.0,36.5,4692,2662,4360,770,105,2.1,9,5,9999,99999,9,999999999,0.0,999,999,99
3023,1,16,16,0,*?*?*?*?*?*?*?*?*?*?*?*?*?*?*?*?*?*?*?*?*?*?,12.7,8.3,74,101016,21,1394,336,0.0,0.0,0.0,0,0,0,0,103,0.5,10,5,9999,99999,9,999999999,0.0,999,999,99
3023,1,16,17,0,*?*?*?*?*?*?*?*?*?*?*?*?*?*?*?*?*?*?*?*?*?*?,11.6,8.3,80,101016,0,-0,331,0.0,-0.0,0.0,0,0,0,0,102,1.5,10,5,9999,99999,9,999999999,0.0,999,999,99
3023,1,16,18,0,*?*?*?*?*?*?*?*?*?*?*?*?*?*?*?*?*?*?*?*?*?*?,11.1,7.9,81,101016,0,-0,329,0.0,-0.0,0.0,0,0,0,0,100,1.0,10,5,9999,99999,9,999999999,0.0,999,999,99
3023,1,16,19,0,*?*?*?*?*?*?*?*?*?*?*?*?*?*?*?*?*?*?*?*?*?*?,10.7,7.4,81,101016,0,-0,327,0.0,-0.0,0.0,0,0,0,0,112,1.0,10,5,9999,99999,9,999999999,0.0,999,999,99
3023,1,16,20,0,*?*?*?*?*?*?*?*?*?*?*?*?*?*?*?*?*?*?*?*?*?*?,10.0,7.4,85,101016,0,-0,324,0.0,-0.0,0.0,0,0,0,0,123,0.5,10,5,9999,99999,9,999999999,0.0,999,999,99
3023,1,16,21,0,*?*?*?*?*?*?*?*?*?*?*?*?*?*?*?*?*?*?*?*?*?*?,9.9,7.1,83,101016,0,-0,323,0.0,-0.0,0.0,0,0,0,0,135,0.0,10,5,9999,99999,9,999999999,0.0,999,999,99
3023,1,16,22,0,*?*?*?*?*?*?*?*?*?*?*?*?*?*?*?*?*?*?*?*?*?*?,9.8,6.7,81,101016,0,-0,323,0.0,-0.0,0.0,0,0,0,0,147,1.0,10,5,9999,99999,9,999999999,0.0,999,999,99
3023,1,16,23,0,*?*?*?*?*?*?*?*?*?*?*?*?*?*?*?*?*?*?*?*?*?*?,9.9,6.7,81,101016,0,-0,323,0.0,-0.0,0.0,0,0,0,0,158,0.5,10,5,9999,99999,9,999999999,0.0,999,999,99
3023,1,16,24,0,*?*?*?*?*?*?*?*?*?*?*?*?*?*?*?*?*?*?*?*?*?*?,11.6,9.7,88,101016,0,-0,331,0.0,-0.0,0.0,0,0,0,0,100,1.5,10,5,9999,99999,9,999999999,0.1,999,999,99
3023,1,17,1,0,*?*?*?*?*?*?*?*?*?*?*?*?*?*?*?*?*?*?*?*?*?*?,10.4,6.6,77,101387,0,-0,326,0.0,-0.0,0.0,0,0,0,0,172,0.5,10,5,9999,99999,9,999999999,0.0,999,999,99
3023,1,17,2,0,*?*?*?*?*?*?*?*?*?*?*?*?*?*?*?*?*?*?*?*?*?*?,10.8,6.6,75,101387,0,-0,327,0.0,-0.0,0.0,0,0,0,0,173,0.5,10,5,9999,99999,9,999999999,0.0,999,999,99
3023,1,17,3,0,*?*?*?*?*?*?*?*?*?*?*?*?*?*?*?*?*?*?*?*?*?*?,10.6,6.6,76,101387,0,-0,327,0.0,-0.0,0.0,0,0,0,0,175,0.5,10,5,9999,99999,9,999999999,0.0,999,999,99
3023,1,17,4,0,*?*?*?*?*?*?*?*?*?*?*?*?*?*?*?*?*?*?*?*?*?*?,10.3,7.4,82,101387,0,-0,325,0.0,-0.0,0.0,0,0,0,0,177,1.0,10,5,9999,99999,9,999999999,0.0,999,999,99
3023,1,17,5,0,*?*?*?*?*?*?*?*?*?*?*?*?*?*?*?*?*?*?*?*?*?*?,10.3,7.3,81,101387,0,-0,325,0.0,-0.0,0.0,0,0,0,0,178,1.0,10,5,9999,99999,9,999999999,0.0,999,999,99
3023,1,17,6,0,*?*?*?*?*?*?*?*?*?*?*?*?*?*?*?*?*?*?*?*?*?*?,10.2,6.9,80,101387,0,-0,325,0.0,-0.0,0.0,0,0,0,0,180,0.5,10,5,9999,99999,9,999999999,0.0,999,999,99
3023,1,17,7,0,*?*?*?*?*?*?*?*?*?*?*?*?*?*?*?*?*?*?*?*?*?*?,10.0,7.1,83,101387,0,-0,324,0.0,-0.0,0.0,0,0,0,0,175,1.5,10,5,9999,99999,9,999999999,0.4,999,999,99
3023,1,17,8,0,*?*?*?*?*?*?*?*?*?*?*?*?*?*?*?*?*?*?*?*?*?*?,10.2,5.9,75,101387,47,1420,325,0.0,0.0,0.0,0,0,0,0,170,0.5,10,5,9999,99999,9,999999999,0.2,999,999,99
3023,1,17,9,0,*?*?*?*?*?*?*?*?*?*?*?*?*?*?*?*?*?*?*?*?*?*?,10.3,5.8,73,101387,219,1410,321,49.5,42.4,42.9,5494,2964,5095,909,165,0.5,9,5,9999,99999,9,999999999,0.0,999,999,99
3023,1,17,10,0,*?*?*?*?*?*?*?*?*?*?*?*?*?*?*?*?*?*?*?*?*?*?,11.2,6.4,72,101387,351,1413,325,93.9,50.3,81.4,10310,4329,9221,2158,160,0.5,9,5,9999,99999,9,999999999,0.2,999,999,99
3023,1,17,11,0,*?*?*?*?*?*?*?*?*?*?*?*?*?*?*?*?*?*?*?*?*?*?,11.8,6.6,70,101387,432,1412,328,121.4,52.8,105.3,13336,4784,11905,2874,155,2.1,9,5,9999,99999,9,999999999,0.6,999,999,99
3023,1,17,12,0,*?*?*?*?*?*?*?*?*?*?*?*?*?*?*?*?*?*?*?*?*?*?,11.8,6.9,72,101387,457,1410,328,130.1,53.4,112.8,14297,4890,12759,3110,150,1.5,9,5,9999,99999,9,999999999,1.3,999,999,99
3023,1,17,13,0,*?*?*?*?*?*?*?*?*?*?*?*?*?*?*?*?*?*?*?*?*?*?,12.0,6.2,68,101387,426,1412,329,119.4,52.6,103.5,13102,4765,11696,2818,150,1.5,9,5,9999,99999,9,999999999,0.0,999,999,99
3023,1,17,14,0,*?*?*?*?*?*?*?*?*?*?*?*?*?*?*?*?*?*?*?*?*?*?,12.1,6.7,70,101387,339,1412,333,51.8,0.0,51.8,6044,0,6057,2064,150,1.0,10,5,9999,99999,9,999999999,0.3,999,999,99
3023,1,17,15,0,*?*?*?*?*?*?*?*?*?*?*?*?*?*?*?*?*?*?*?*?*?*?,11.8,6.4,69,101387,203,1415,332,25.2,0.0,25.2,2972,-0,2976,981,150,2.1,10,5,9999,99999,9,999999999,0.7,999,999,99
3023,1,17,16,0,*?*?*?*?*?*?*?*?*?*?*?*?*?*?*?*?*?*?*?*?*?*?,12.0,8.3,78,101387,26,1394,333,0.0,0.0,0.0,0,0,0,0,150,0.5,10,5,9999,99999,9,999999999,0.0,999,999,99
3023,1,17,17,0,*?*?*?*?*?*?*?*?*?*?*?*?*?*?*?*?*?*?*?*?*?*?,11.8,8.0,77,101387,0,-0,332,0.0,-0.0,0.0,0,0,0,0,150,1.5,10,5,9999,99999,9,999999999,0.0,999,999,99
3023,1,17,18,0,*?*?*?*?*?*?*?*?*?*?*?*?*?*?*?*?*?*?*?*?*?*?,11.4,8.4,81,101387,0,-0,330,0.0,-0.0,0.0,0,0,0,0,150,1.0,10,5,9999,99999,9,999999999,0.0,999,999,99
3023,1,17,19,0,*?*?*?*?*?*?*?*?*?*?*?*?*?*?*?*?*?*?*?*?*?*?,11.2,7.7,79,101387,0,-0,329,0.0,-0.0,0.0,0,0,0,0,152,1.0,10,5,9999,99999,9,999999999,0.0,999,999,99
3023,1,17,20,0,*?*?*?*?*?*?*?*?*?*?*?*?*?*?*?*?*?*?*?*?*?*?,11.1,8.0,81,101387,0,-0,329,0.0,-0.0,0.0,0,0,0,0,153,0.5,10,5,9999,99999,9,999999999,0.0,999,999,99
3023,1,17,21,0,*?*?*?*?*?*?*?*?*?*?*?*?*?*?*?*?*?*?*?*?*?*?,11.0,8.1,82,101387,0,-0,328,0.0,-0.0,0.0,0,0,0,0,155,0.0,10,5,9999,99999,9,999999999,0.0,999,999,99
3023,1,17,22,0,*?*?*?*?*?*?*?*?*?*?*?*?*?*?*?*?*?*?*?*?*?*?,11.2,8.1,81,101387,0,-0,329,0.0,-0.0,0.0,0,0,0,0,157,1.0,10,5,9999,99999,9,999999999,0.5,999,999,99
3023,1,17,23,0,*?*?*?*?*?*?*?*?*?*?*?*?*?*?*?*?*?*?*?*?*?*?,10.9,8.7,86,101387,0,-0,327,0.0,-0.0,0.0,0,0,0,0,158,0.5,10,5,9999,99999,9,999999999,0.7,999,999,99
3023,1,17,24,0,*?*?*?*?*?*?*?*?*?*?*?*?*?*?*?*?*?*?*?*?*?*?,10.0,6.7,80,101387,0,-0,324,0.0,-0.0,0.0,0,0,0,0,170,1.5,10,5,9999,99999,9,999999999,0.0,999,999,99
3023,1,18,1,0,*?*?*?*?*?*?*?*?*?*?*?*?*?*?*?*?*?*?*?*?*?*?,10.3,8.0,85,99696.7,0,-0,325,0.0,-0.0,0.0,0,0,0,0,157,0.5,10,5,9999,99999,9,999999999,0.0,999,999,99
3023,1,18,2,0,*?*?*?*?*?*?*?*?*?*?*?*?*?*?*?*?*?*?*?*?*?*?,10.1,7.7,85,99696.7,0,-0,324,0.0,-0.0,0.0,0,0,0,0,153,0.5,10,5,9999,99999,9,999999999,0.2,999,999,99
3023,1,18,3,0,*?*?*?*?*?*?*?*?*?*?*?*?*?*?*?*?*?*?*?*?*?*?,9.9,7.9,87,99696.7,0,-0,323,0.0,-0.0,0.0,0,0,0,0,150,0.5,10,5,9999,99999,9,999999999,0.3,999,999,99
3023,1,18,4,0,*?*?*?*?*?*?*?*?*?*?*?*?*?*?*?*?*?*?*?*?*?*?,9.9,7.4,84,99696.7,0,-0,323,0.0,-0.0,0.0,0,0,0,0,147,1.0,10,5,9999,99999,9,999999999,0.1,999,999,99
3023,1,18,5,0,*?*?*?*?*?*?*?*?*?*?*?*?*?*?*?*?*?*?*?*?*?*?,10.0,7.6,85,99696.7,0,-0,324,0.0,-0.0,0.0,0,0,0,0,143,1.0,10,5,9999,99999,9,999999999,0.0,999,999,99
3023,1,18,6,0,*?*?*?*?*?*?*?*?*?*?*?*?*?*?*?*?*?*?*?*?*?*?,10.2,7.7,84,99696.7,0,-0,324,0.0,-0.0,0.0,0,0,0,0,140,0.5,10,5,9999,99999,9,999999999,0.4,999,999,99
3023,1,18,7,0,*?*?*?*?*?*?*?*?*?*?*?*?*?*?*?*?*?*?*?*?*?*?,10.0,7.0,81,99696.7,0,-0,324,0.0,-0.0,0.0,0,0,0,0,132,1.5,10,5,9999,99999,9,999999999,0.4,999,999,99
3023,1,18,8,0,*?*?*?*?*?*?*?*?*?*?*?*?*?*?*?*?*?*?*?*?*?*?,9.8,6.2,78,99696.7,50,1417,323,0.0,0.0,0.0,0,0,0,0,123,0.5,10,5,9999,99999,9,999999999,0.1,999,999,99
3023,1,18,9,0,*?*?*?*?*?*?*?*?*?*?*?*?*?*?*?*?*?*?*?*?*?*?,9.6,5.5,76,99696.7,223,1413,322,29.2,0.0,29.2,3425,0,3430,1135,115,0.5,10,5,9999,99999,9,999999999,0.0,999,999,99
3023,1,18,10,0,*?*?*?*?*?*?*?*?*?*?*?*?*?*?*?*?*?*?*?*?*?*?,10.4,6.9,78,99696.7,354,1409,326,54.8,0.0,54.8,6402,0,6416,2195,107,0.5,10,5,9999,99999,9,999999999,0.0,999,999,99
3023,1,18,11,0,*?*?*?*?*?*?*?*?*?*?*?*?*?*?*?*?*?*?*?*?*?*?,11.3,7.4,77,99696.7,436,1411,330,70.7,0.0,70.7,8272,0,8294,2908,98,2.1,10,5,9999,99999,9,999999999,0.0,999,999,99
3023,1,18,12,0,*?*?*?*?*?*?*?*?*?*?*?*?*?*?*?*?*?*?*?*?*?*?,11.9,7.3,73,99696.7,462,1411,332,75.8,0.0,75.8,8872,0,8896,3143,90,1.5,10,5,9999,99999,9,999999999,0.0,999,999,99
3023,1,18,13,0,*?*?*?*?*?*?*?*?*?*?*?*?*?*?*?*?*?*?*?*?*?*?,11.9,5.5,64,99696.7,431,1413,333,69.7,0.0,69.7,8147,0,8168,2859,88,1.5,10,5,9999,99999,9,999999999,0.0,999,999,99
3023,1,18,14,0,*?*?*?*?*?*?*?*?*?*?*?*?*?*?*?*?*?*?*?*?*?*?,11.8,5.6,65,99696.7,344,1412,332,52.8,0.0,52.8,6162,0,6175,2107,87,1.0,10,5,9999,99999,9,999999999,0.0,999,999,99
3023,1,18,15,0,*?*?*?*?*?*?*?*?*?*?*?*?*?*?*?*?*?*?*?*?*?*?,11.8,4.8,62,99696.7,208,1413,332,26.3,0.0,26.3,3089,0,3094,1020,85,2.1,10,5,9999,99999,9,999999999,0.0,999,999,99
3023,1,18,16,0,*?*?*?*?*?*?*?*?*?*?*?*?*?*?*?*?*?*?*?*?*?*?,11.8,6.4,69,99696.7,31,1389,332,0.0,0.0,0.0,0,0,0,0,83,0.5,10,5,9999,99999,9,999999999,0.0,999,999,99
3023,1,18,17,0,*?*?*?*?*?*?*?*?*?*?*?*?*?*?*?*?*?*?*?*?*?*?,11.3,5.8,68,99696.7,0,-0,330,0.0,-0.0,0.0,0,0,0,0,82,1.5,10,5,9999,99999,9,999999999,0.0,999,999,99
3023,1,18,18,0,*?*?*?*?*?*?*?*?*?*?*?*?*?*?*?*?*?*?*?*?*?*?,11.2,6.6,72,99696.7,0,-0,329,0.0,-0.0,0.0,0,0,0,0,80,1.0,10,5,9999,99999,9,999999999,0.0,999,999,99
3023,1,18,19,0,*?*?*?*?*?*?*?*?*?*?*?*?*?*?*?*?*?*?*?*?*?*?,11.0,6.2,72,99696.7,0,-0,328,0.0,-0.0,0.0,0,0,0,0,80,1.0,10,5,9999,99999,9,999999999,0.0,999,999,99
3023,1,18,20,0,*?*?*?*?*?*?*?*?*?*?*?*?*?*?*?*?*?*?*?*?*?*?,11.1,6.1,71,99696.7,0,-0,329,0.0,-0.0,0.0,0,0,0,0,80,0.5,10,5,9999,99999,9,999999999,0.0,999,999,99
3023,1,18,21,0,*?*?*?*?*?*?*?*?*?*?*?*?*?*?*?*?*?*?*?*?*?*?,10.6,4.5,66,99696.7,0,-0,327,0.0,-0.0,0.0,0,0,0,0,80,0.0,10,5,9999,99999,9,999999999,1.3,999,999,99
3023,1,18,22,0,*?*?*?*?*?*?*?*?*?*?*?*?*?*?*?*?*?*?*?*?*?*?,10.4,4.3,66,99696.7,0,-0,326,0.0,-0.0,0.0,0,0,0,0,80,1.0,10,5,9999,99999,9,999999999,2.5,999,999,99
3023,1,18,23,0,*?*?*?*?*?*?*?*?*?*?*?*?*?*?*?*?*?*?*?*?*?*?,9.9,4.1,67,99696.7,0,-0,324,0.0,-0.0,0.0,0,0,0,0,80,0.5,10,5,9999,99999,9,999999999,2.5,999,999,99
3023,1,18,24,0,*?*?*?*?*?*?*?*?*?*?*?*?*?*?*?*?*?*?*?*?*?*?,10.5,8.4,86,99696.7,0,-0,326,0.0,-0.0,0.0,0,0,0,0,160,1.5,10,5,9999,99999,9,999999999,0.3,999,999,99
3023,1,19,1,0,*?*?*?*?*?*?*?*?*?*?*?*?*?*?*?*?*?*?*?*?*?*?,8.5,7.4,95,99561.7,0,-0,317,0.0,-0.0,0.0,0,0,0,0,80,0.5,10,5,9999,99999,9,999999999,0.3,999,999,99
3023,1,19,2,0,*?*?*?*?*?*?*?*?*?*?*?*?*?*?*?*?*?*?*?*?*?*?,8.6,8.5,100,99561.7,0,-0,317,0.0,-0.0,0.0,0,0,0,0,80,0.5,10,5,9999,99999,9,999999999,0.3,999,999,99
3023,1,19,3,0,*?*?*?*?*?*?*?*?*?*?*?*?*?*?*?*?*?*?*?*?*?*?,8.6,8.5,100,99561.7,0,-0,317,0.0,-0.0,0.0,0,0,0,0,80,0.5,10,5,9999,99999,9,999999999,0.0,999,999,99
3023,1,19,4,0,*?*?*?*?*?*?*?*?*?*?*?*?*?*?*?*?*?*?*?*?*?*?,8.6,8.7,100,99561.7,0,-0,317,0.0,-0.0,0.0,0,0,0,0,80,1.0,10,5,9999,99999,9,999999999,0.0,999,999,99
3023,1,19,5,0,*?*?*?*?*?*?*?*?*?*?*?*?*?*?*?*?*?*?*?*?*?*?,8.6,8.5,100,99561.7,0,-0,317,0.0,-0.0,0.0,0,0,0,0,80,1.0,10,5,9999,99999,9,999999999,0.0,999,999,99
3023,1,19,6,0,*?*?*?*?*?*?*?*?*?*?*?*?*?*?*?*?*?*?*?*?*?*?,8.6,8.7,100,99561.7,0,-0,317,0.0,-0.0,0.0,0,0,0,0,80,0.5,10,5,9999,99999,9,999999999,0.0,999,999,99
3023,1,19,7,0,*?*?*?*?*?*?*?*?*?*?*?*?*?*?*?*?*?*?*?*?*?*?,8.7,8.7,100,99561.7,0,-0,317,0.0,-0.0,0.0,0,0,0,0,77,1.5,10,5,9999,99999,9,999999999,0.0,999,999,99
3023,1,19,8,0,*?*?*?*?*?*?*?*?*?*?*?*?*?*?*?*?*?*?*?*?*?*?,8.6,8.7,100,99561.7,53,1410,317,0.0,0.0,0.0,0,0,0,0,73,0.5,10,5,9999,99999,9,999999999,0.1,999,999,99
3023,1,19,9,0,*?*?*?*?*?*?*?*?*?*?*?*?*?*?*?*?*?*?*?*?*?*?,8.6,8.7,100,99561.7,226,1409,317,29.9,0.0,29.9,3504,0,3509,1162,70,0.5,10,5,9999,99999,9,999999999,2.2,999,999,99
3023,1,19,10,0,*?*?*?*?*?*?*?*?*?*?*?*?*?*?*?*?*?*?*?*?*?*?,8.6,8.7,100,99561.7,358,1409,317,55.6,0.0,55.6,6493,0,6508,2230,67,0.5,10,5,9999,99999,9,999999999,0.7,999,999,99
3023,1,19,11,0,*?*?*?*?*?*?*?*?*?*?*?*?*?*?*?*?*?*?*?*?*?*?,8.5,8.5,100,99561.7,441,1413,317,71.6,0.0,71.6,8377,0,8399,2949,63,2.1,10,5,9999,99999,9,999999999,0.1,999,999,99
3023,1,19,12,0,*?*?*?*?*?*?*?*?*?*?*?*?*?*?*?*?*?*?*?*?*?*?,8.7,8.3,99,99561.7,467,1412,318,76.7,0.0,76.7,8981,0,9006,3188,60,1.5,10,5,9999,99999,9,999999999,0.8,999,999,99
3023,1,19,13,0,*?*?*?*?*?*?*?*?*?*?*?*?*?*?*?*?*?*?*?*?*?*?,8.6,7.1,93,99561.7,436,1412,317,70.7,0.0,70.7,8261,0,8282,2905,58,1.5,10,5,9999,99999,9,999999999,0.9,999,999,99
3023,1,19,14,0,*?*?*?*?*?*?*?*?*?*?*?*?*?*?*?*?*?*?*?*?*?*?,8.6,6.2,87,99561.7,349,1411,317,53.8,0.0,53.8,6278,0,6292,2151,57,1.0,10,5,9999,99999,9,999999999,1.0,999,999,99
3023,1,19,15,0,*?*?*?*?*?*?*?*?*?*?*?*?*?*?*?*?*?*?*?*?*?*?,8.6,4.1,75,99561.7,213,1411,318,27.3,0.0,27.3,3207,0,3212,1060,55,2.1,10,5,9999,99999,9,999999999,0.8,999,999,99
3023,1,19,16,0,*?*?*?*?*?*?*?*?*?*?*?*?*?*?*?*?*?*?*?*?*?*?,8.7,4.8,79,99561.7,37,1421,318,0.0,0.0,0.0,0,0,0,0,53,0.5,10,5,9999,99999,9,999999999,0.8,999,999,99
3023,1,19,17,0,*?*?*?*?*?*?*?*?*?*?*?*?*?*?*?*?*?*?*?*?*?*?,8.6,5.3,81,99561.7,0,-0,318,0.0,-0.0,0.0,0,0,0,0,52,1.5,10,5,9999,99999,9,999999999,0.3,999,999,99
3023,1,19,18,0,*?*?*?*?*?*?*?*?*?*?*?*?*?*?*?*?*?*?*?*?*?*?,8.7,6.4,88,99561.7,0,-0,318,0.0,-0.0,0.0,0,0,0,0,50,1.0,10,5,9999,99999,9,999999999,0.0,999,999,99
3023,1,19,19,0,*?*?*?*?*?*?*?*?*?*?*?*?*?*?*?*?*?*?*?*?*?*?,8.6,6.9,90,99561.7,0,-0,317,0.0,-0.0,0.0,0,0,0,0,48,1.0,10,5,9999,99999,9,999999999,0.0,999,999,99
3023,1,19,20,0,*?*?*?*?*?*?*?*?*?*?*?*?*?*?*?*?*?*?*?*?*?*?,8.7,7.6,95,99561.7,0,-0,318,0.0,-0.0,0.0,0,0,0,0,47,0.5,10,5,9999,99999,9,999999999,0.0,999,999,99
3023,1,19,21,0,*?*?*?*?*?*?*?*?*?*?*?*?*?*?*?*?*?*?*?*?*?*?,8.7,8.0,98,99561.7,0,-0,318,0.0,-0.0,0.0,0,0,0,0,45,0.0,10,5,9999,99999,9,999999999,0.0,999,999,99
3023,1,19,22,0,*?*?*?*?*?*?*?*?*?*?*?*?*?*?*?*?*?*?*?*?*?*?,8.7,8.3,99,99561.7,0,-0,318,0.0,-0.0,0.0,0,0,0,0,43,1.0,10,5,9999,99999,9,999999999,0.0,999,999,99
3023,1,19,23,0,*?*?*?*?*?*?*?*?*?*?*?*?*?*?*?*?*?*?*?*?*?*?,8.6,7.4,94,99561.7,0,-0,317,0.0,-0.0,0.0,0,0,0,0,42,0.5,10,5,9999,99999,9,999999999,0.0,999,999,99
3023,1,19,24,0,*?*?*?*?*?*?*?*?*?*?*?*?*?*?*?*?*?*?*?*?*?*?,9.4,5.8,80,99561.7,0,-0,321,0.0,-0.0,0.0,0,0,0,0,80,1.5,10,5,9999,99999,9,999999999,1.2,999,999,99
3023,1,20,1,0,*?*?*?*?*?*?*?*?*?*?*?*?*?*?*?*?*?*?*?*?*?*?,7.3,3.9,80,99667.5,0,-0,312,0.0,-0.0,0.0,0,0,0,0,43,0.5,10,5,9999,99999,9,999999999,0.2,999,999,99
3023,1,20,2,0,*?*?*?*?*?*?*?*?*?*?*?*?*?*?*?*?*?*?*?*?*?*?,6.5,1.7,73,99667.5,0,-0,309,0.0,-0.0,0.0,0,0,0,0,47,0.5,10,5,9999,99999,9,999999999,0.0,999,999,99
3023,1,20,3,0,*?*?*?*?*?*?*?*?*?*?*?*?*?*?*?*?*?*?*?*?*?*?,5.8,1.9,77,99667.5,0,-0,306,0.0,-0.0,0.0,0,0,0,0,50,0.5,10,5,9999,99999,9,999999999,0.0,999,999,99
3023,1,20,4,0,*?*?*?*?*?*?*?*?*?*?*?*?*?*?*?*?*?*?*?*?*?*?,6.2,2.3,77,99667.5,0,-0,307,0.0,-0.0,0.0,0,0,0,0,53,1.0,10,5,9999,99999,9,999999999,0.0,999,999,99
3023,1,20,5,0,*?*?*?*?*?*?*?*?*?*?*?*?*?*?*?*?*?*?*?*?*?*?,6.7,3.9,84,99667.5,0,-0,309,0.0,-0.0,0.0,0,0,0,0,57,1.0,10,5,9999,99999,9,999999999,0.0,999,999,99
3023,1,20,6,0,*?*?*?*?*?*?*?*?*?*?*?*?*?*?*?*?*?*?*?*?*?*?,6.4,2.7,78,99667.5,0,-0,308,0.0,-0.0,0.0,0,0,0,0,60,0.5,10,5,9999,99999,9,999999999,0.0,999,999,99
3023,1,20,7,0,*?*?*?*?*?*?*?*?*?*?*?*?*?*?*?*?*?*?*?*?*?*?,6.4,3.0,80,99667.5,0,-0,308,0.0,-0.0,0.0,0,0,0,0,57,1.5,10,5,9999,99999,9,999999999,0.0,999,999,99
3023,1,20,8,0,*?*?*?*?*?*?*?*?*?*?*?*?*?*?*?*?*?*?*?*?*?*?,6.2,3.2,82,99667.5,56,1400,307,0.0,0.0,0.0,0,0,0,0,53,0.5,10,5,9999,99999,9,999999999,0.0,999,999,99
3023,1,20,9,0,*?*?*?*?*?*?*?*?*?*?*?*?*?*?*?*?*?*?*?*?*?*?,6.9,4.1,84,99667.5,230,1410,310,30.6,0.0,30.6,3593,0,3599,1192,50,0.5,10,5,9999,99999,9,999999999,0.0,999,999,99
3023,1,20,10,0,*?*?*?*?*?*?*?*?*?*?*?*?*?*?*?*?*?*?*?*?*?*?,7.8,4.6,82,99667.5,363,1412,314,56.5,0.0,56.5,6593,0,6609,2267,47,0.5,10,5,9999,99999,9,999999999,0.0,999,999,99
3023,1,20,11,0,*?*?*?*?*?*?*?*?*?*?*?*?*?*?*?*?*?*?*?*?*?*?,9.0,5.1,78,99667.5,445,1410,319,72.5,0.0,72.5,8483,0,8505,2990,43,2.1,10,5,9999,99999,9,999999999,0.0,999,999,99
3023,1,20,12,0,*?*?*?*?*?*?*?*?*?*?*?*?*?*?*?*?*?*?*?*?*?*?,9.3,5.1,76,99667.5,472,1412,321,77.7,0.0,77.7,9099,0,9124,3233,40,1.5,10,5,9999,99999,9,999999999,0.0,999,999,99
3023,1,20,13,0,*?*?*?*?*?*?*?*?*?*?*?*?*?*?*?*?*?*?*?*?*?*?,9.1,3.8,70,99667.5,441,1412,320,71.7,0.0,71.7,8384,0,8406,2951,45,1.5,10,5,9999,99999,9,999999999,0.0,999,999,99
3023,1,20,14,0,*?*?*?*?*?*?*?*?*?*?*?*?*?*?*?*?*?*?*?*?*?*?,9.6,5.3,76,99667.5,354,1409,322,54.8,0.0,54.8,6402,0,6417,2196,50,1.0,10,5,9999,99999,9,999999999,0.0,999,999,99
3023,1,20,15,0,*?*?*?*?*?*?*?*?*?*?*?*?*?*?*?*?*?*?*?*?*?*?,9.2,5.9,81,99667.5,218,1408,320,28.3,0.0,28.3,3329,0,3334,1101,55,2.1,10,5,9999,99999,9,999999999,0.0,999,999,99
3023,1,20,16,0,*?*?*?*?*?*?*?*?*?*?*?*?*?*?*?*?*?*?*?*?*?*?,9.3,5.9,80,99667.5,42,1408,321,0.0,0.0,0.0,0,0,0,0,60,0.5,10,5,9999,99999,9,999999999,0.0,999,999,99
3023,1,20,17,0,*?*?*?*?*?*?*?*?*?*?*?*?*?*?*?*?*?*?*?*?*?*?,8.6,6.2,86,99667.5,0,-0,317,0.0,-0.0,0.0,0,0,0,0,65,1.5,10,5,9999,99999,9,999999999,0.0,999,999,99
3023,1,20,18,0,*?*?*?*?*?*?*?*?*?*?*?*?*?*?*?*?*?*?*?*?*?*?,8.5,6.6,88,99667.5,0,-0,317,0.0,-0.0,0.0,0,0,0,0,70,1.0,10,5,9999,99999,9,999999999,0.0,999,999,99
3023,1,20,19,0,*?*?*?*?*?*?*?*?*?*?*?*?*?*?*?*?*?*?*?*?*?*?,8.1,7.6,98,99667.5,0,-0,315,0.0,-0.0,0.0,0,0,0,0,68,1.0,10,5,9999,99999,9,999999999,0.0,999,999,99
3023,1,20,20,0,*?*?*?*?*?*?*?*?*?*?*?*?*?*?*?*?*?*?*?*?*?*?,7.8,7.7,100,99667.5,0,-0,314,0.0,-0.0,0.0,0,0,0,0,67,0.5,10,5,9999,99999,9,999999999,0.0,999,999,99
3023,1,20,21,0,*?*?*?*?*?*?*?*?*?*?*?*?*?*?*?*?*?*?*?*?*?*?,7.2,7.1,100,99667.5,0,-0,311,0.0,-0.0,0.0,0,0,0,0,65,0.0,10,5,9999,99999,9,999999999,0.0,999,999,99
3023,1,20,22,0,*?*?*?*?*?*?*?*?*?*?*?*?*?*?*?*?*?*?*?*?*?*?,7.4,7.4,100,99667.5,0,-0,312,0.0,-0.0,0.0,0,0,0,0,63,1.0,10,5,9999,99999,9,999999999,0.0,999,999,99
3023,1,20,23,0,*?*?*?*?*?*?*?*?*?*?*?*?*?*?*?*?*?*?*?*?*?*?,6.7,6.7,100,99667.5,0,-0,309,0.0,-0.0,0.0,0,0,0,0,62,0.5,10,5,9999,99999,9,999999999,0.0,999,999,99
3023,1,20,24,0,*?*?*?*?*?*?*?*?*?*?*?*?*?*?*?*?*?*?*?*?*?*?,8.0,5.8,87,99667.5,0,-0,315,0.0,-0.0,0.0,0,0,0,0,40,1.5,10,5,9999,99999,9,999999999,0.5,999,999,99
3023,1,21,1,0,*?*?*?*?*?*?*?*?*?*?*?*?*?*?*?*?*?*?*?*?*?*?,4.9,4.8,100,99437.1,0,-0,301,0.0,-0.0,0.0,0,0,0,0,55,0.5,10,5,9999,99999,9,999999999,0.0,999,999,99
3023,1,21,2,0,*?*?*?*?*?*?*?*?*?*?*?*?*?*?*?*?*?*?*?*?*?*?,4.1,4.1,100,99437.1,0,-0,298,0.0,-0.0,0.0,0,0,0,0,50,0.5,10,5,9999,99999,9,999999999,0.0,999,999,99
3023,1,21,3,0,*?*?*?*?*?*?*?*?*?*?*?*?*?*?*?*?*?*?*?*?*?*?,3.9,3.8,100,99437.1,0,-0,297,0.0,-0.0,0.0,0,0,0,0,45,0.5,10,5,9999,99999,9,999999999,0.0,999,999,99
3023,1,21,4,0,*?*?*?*?*?*?*?*?*?*?*?*?*?*?*?*?*?*?*?*?*?*?,3.5,3.4,100,99437.1,0,-0,296,0.0,-0.0,0.0,0,0,0,0,40,1.0,10,5,9999,99999,9,999999999,0.0,999,999,99
3023,1,21,5,0,*?*?*?*?*?*?*?*?*?*?*?*?*?*?*?*?*?*?*?*?*?*?,3.5,3.4,100,99437.1,0,-0,296,0.0,-0.0,0.0,0,0,0,0,35,1.0,10,5,9999,99999,9,999999999,0.0,999,999,99
3023,1,21,6,0,*?*?*?*?*?*?*?*?*?*?*?*?*?*?*?*?*?*?*?*?*?*?,2.8,2.9,100,99437.1,0,-0,293,0.0,-0.0,0.0,0,0,0,0,30,0.5,10,5,9999,99999,9,999999999,0.0,999,999,99
3023,1,21,7,0,*?*?*?*?*?*?*?*?*?*?*?*?*?*?*?*?*?*?*?*?*?*?,2.1,2.1,100,99437.1,0,-0,290,0.0,-0.0,0.0,0,0,0,0,72,1.5,10,5,9999,99999,9,999999999,0.0,999,999,99
3023,1,21,8,0,*?*?*?*?*?*?*?*?*?*?*?*?*?*?*?*?*?*?*?*?*?*?,2.9,2.9,100,99437.1,60,1410,257,0.0,0.0,0.0,0,0,0,0,113,0.5,2,1,9999,99999,9,999999999,0.0,999,999,99
3023,1,21,9,0,*?*?*?*?*?*?*?*?*?*?*?*?*?*?*?*?*?*?*?*?*?*?,3.7,3.4,100,99437.1,234,1410,292,54.6,43.7,47.3,6047,3156,5601,1005,155,0.5,9,5,9999,99999,9,999999999,0.0,999,999,99
3023,1,21,10,0,*?*?*?*?*?*?*?*?*?*?*?*?*?*?*?*?*?*?*?*?*?*?,5.7,4.3,95,99437.1,367,1410,296,132.0,127.8,98.7,14396,11095,11368,2169,197,0.5,8,4,9999,99999,9,999999999,0.0,999,999,99
3023,1,21,11,0,*?*?*?*?*?*?*?*?*?*?*?*?*?*?*?*?*?*?*?*?*?*?,7.3,4.6,87,99437.1,450,1411,294,221.6,311.4,122.3,23557,28703,14213,2446,238,2.1,6,3,9999,99999,9,999999999,0.0,999,999,99
3023,1,21,12,0,*?*?*?*?*?*?*?*?*?*?*?*?*?*?*?*?*?*?*?*?*?*?,8.8,5.6,84,99437.1,477,1411,301,237.5,314.8,131.1,25256,29595,15173,2648,280,1.5,6,3,9999,99999,9,999999999,0.0,999,999,99
3023,1,21,13,0,*?*?*?*?*?*?*?*?*?*?*?*?*?*?*?*?*?*?*?*?*?*?,8.9,5.3,82,99437.1,446,1410,301,219.4,310.9,121.1,23319,28571,14078,2418,260,1.5,6,3,9999,99999,9,999999999,0.0,999,999,99
3023,1,21,14,0,*?*?*?*?*?*?*?*?*?*?*?*?*?*?*?*?*?*?*?*?*?*?,9.0,5.1,81,99437.1,360,1411,311,128.7,127.2,96.3,14044,10960,11095,2112,240,1.0,8,4,9999,99999,9,999999999,0.0,999,999,99
3023,1,21,15,0,*?*?*?*?*?*?*?*?*?*?*?*?*?*?*?*?*?*?*?*?*?*?,8.9,4.5,78,99437.1,224,1411,310,67.7,107.5,50.7,7226,7067,6147,924,220,2.1,8,4,9999,99999,9,999999999,0.0,999,999,99
3023,1,21,16,0,*?*?*?*?*?*?*?*?*?*?*?*?*?*?*?*?*?*?*?*?*?*?,8.7,4.6,80,99437.1,48,1425,314,0.0,0.0,0.0,0,0,0,0,200,0.5,9,5,9999,99999,9,999999999,0.0,999,999,99
3023,1,21,17,0,*?*?*?*?*?*?*?*?*?*?*?*?*?*?*?*?*?*?*?*?*?*?,8.0,5.8,91,99437.1,0,-0,315,0.0,-0.0,0.0,0,0,0,0,180,1.5,10,5,9999,99999,9,999999999,0.0,999,999,99
3023,1,21,18,0,*?*?*?*?*?*?*?*?*?*?*?*?*?*?*?*?*?*?*?*?*?*?,7.1,6.4,100,99437.1,0,-0,311,0.0,-0.0,0.0,0,0,0,0,160,1.0,10,5,9999,99999,9,999999999,0.0,999,999,99
3023,1,21,19,0,*?*?*?*?*?*?*?*?*?*?*?*?*?*?*?*?*?*?*?*?*?*?,6.1,6.1,100,99437.1,0,-0,306,0.0,-0.0,0.0,0,0,0,0,158,1.0,10,5,9999,99999,9,999999999,0.0,999,999,99
3023,1,21,20,0,*?*?*?*?*?*?*?*?*?*?*?*?*?*?*?*?*?*?*?*?*?*?,5.2,5.1,100,99437.1,0,-0,303,0.0,-0.0,0.0,0,0,0,0,157,0.5,10,5,9999,99999,9,999999999,0.0,999,999,99
3023,1,21,21,0,*?*?*?*?*?*?*?*?*?*?*?*?*?*?*?*?*?*?*?*?*?*?,4.8,4.8,100,99437.1,0,-0,301,0.0,-0.0,0.0,0,0,0,0,155,0.0,10,5,9999,99999,9,999999999,0.0,999,999,99
3023,1,21,22,0,*?*?*?*?*?*?*?*?*?*?*?*?*?*?*?*?*?*?*?*?*?*?,5.0,5.0,100,99437.1,0,-0,302,0.0,-0.0,0.0,0,0,0,0,153,1.0,10,5,9999,99999,9,999999999,0.0,999,999,99
3023,1,21,23,0,*?*?*?*?*?*?*?*?*?*?*?*?*?*?*?*?*?*?*?*?*?*?,4.4,4.5,100,99437.1,0,-0,299,0.0,-0.0,0.0,0,0,0,0,152,0.5,10,5,9999,99999,9,999999999,0.0,999,999,99
3023,1,21,24,0,*?*?*?*?*?*?*?*?*?*?*?*?*?*?*?*?*?*?*?*?*?*?,6.0,5.9,100,99437.1,0,-0,306,0.0,-0.0,0.0,0,0,0,0,60,1.5,10,5,9999,99999,9,999999999,0.0,999,999,99
3023,1,22,1,0,*?*?*?*?*?*?*?*?*?*?*?*?*?*?*?*?*?*?*?*?*?*?,3.9,3.9,100,99623.3,0,-0,297,0.0,-0.0,0.0,0,0,0,0,140,0.5,10,5,9999,99999,9,999999999,0.0,999,999,99
3023,1,22,2,0,*?*?*?*?*?*?*?*?*?*?*?*?*?*?*?*?*?*?*?*?*?*?,3.9,3.9,100,99623.3,0,-0,297,0.0,-0.0,0.0,0,0,0,0,130,0.5,10,5,9999,99999,9,999999999,0.0,999,999,99
3023,1,22,3,0,*?*?*?*?*?*?*?*?*?*?*?*?*?*?*?*?*?*?*?*?*?*?,4.0,3.9,100,99623.3,0,-0,298,0.0,-0.0,0.0,0,0,0,0,120,0.5,10,5,9999,99999,9,999999999,0.0,999,999,99
3023,1,22,4,0,*?*?*?*?*?*?*?*?*?*?*?*?*?*?*?*?*?*?*?*?*?*?,3.7,3.6,100,99623.3,0,-0,296,0.0,-0.0,0.0,0,0,0,0,110,1.0,10,5,9999,99999,9,999999999,0.0,999,999,99
3023,1,22,5,0,*?*?*?*?*?*?*?*?*?*?*?*?*?*?*?*?*?*?*?*?*?*?,3.4,2.5,93,99623.3,0,-0,295,0.0,-0.0,0.0,0,0,0,0,100,1.0,10,5,9999,99999,9,999999999,0.0,999,999,99
3023,1,22,6,0,*?*?*?*?*?*?*?*?*?*?*?*?*?*?*?*?*?*?*?*?*?*?,3.8,2.7,92,99623.3,0,-0,297,0.0,-0.0,0.0,0,0,0,0,90,0.5,10,5,9999,99999,9,999999999,0.0,999,999,99
3023,1,22,7,0,*?*?*?*?*?*?*?*?*?*?*?*?*?*?*?*?*?*?*?*?*?*?,4.1,2.7,90,99623.3,0,-0,271,0.0,-0.0,0.0,0,0,0,0,80,1.5,4,2,9999,99999,9,999999999,0.0,999,999,99
3023,1,22,8,0,*?*?*?*?*?*?*?*?*?*?*?*?*?*?*?*?*?*?*?*?*?*?,3.6,2.3,91,99623.3,64,1416,250,0.0,0.0,0.0,0,0,0,0,70,0.5,0,0,9999,99999,9,999999999,0.0,999,999,99
3023,1,22,9,0,*?*?*?*?*?*?*?*?*?*?*?*?*?*?*?*?*?*?*?*?*?*?,3.9,2.7,92,99623.3,238,1409,251,111.1,460.5,33.3,11356,34564,5365,654,60,0.5,0,0,9999,99999,9,999999999,0.0,999,999,99
3023,1,22,10,0,*?*?*?*?*?*?*?*?*?*?*?*?*?*?*?*?*?*?*?*?*?*?,4.3,2.7,89,99623.3,372,1412,253,200.8,533.4,60.2,20854,45348,9021,1130,50,0.5,0,0,9999,99999,9,999999999,0.0,999,999,99
3023,1,22,11,0,*?*?*?*?*?*?*?*?*?*?*?*?*?*?*?*?*?*?*?*?*?*?,4.8,3.0,88,99623.3,455,1411,255,256.6,557.2,77.0,26654,50221,11259,1463,40,2.1,0,0,9999,99999,9,999999999,0.0,999,999,99
3023,1,22,12,0,*?*?*?*?*?*?*?*?*?*?*?*?*?*?*?*?*?*?*?*?*?*?,5.0,2.5,84,99623.3,482,1411,255,274.9,563.2,82.5,28564,51518,11977,1578,30,1.5,0,0,9999,99999,9,999999999,0.0,999,999,99
3023,1,22,13,0,*?*?*?*?*?*?*?*?*?*?*?*?*?*?*?*?*?*?*?*?*?*?,5.3,2.5,82,99623.3,451,1409,256,254.5,556.4,76.3,26425,50055,11170,1450,33,1.5,0,0,9999,99999,9,999999999,0.0,999,999,99
3023,1,22,14,0,*?*?*?*?*?*?*?*?*?*?*?*?*?*?*?*?*?*?*?*?*?*?,5.2,2.1,81,99623.3,365,1409,255,196.6,531.2,59.0,20418,44912,8847,1105,37,1.0,0,0,9999,99999,9,999999999,0.0,999,999,99
3023,1,22,15,0,*?*?*?*?*?*?*?*?*?*?*?*?*?*?*?*?*?*?*?*?*?*?,5.2,2.1,80,99623.3,229,1408,255,105.2,452.8,31.6,10771,33585,5098,625,40,2.1,0,0,9999,99999,9,999999999,0.0,999,999,99
3023,1,22,16,0,*?*?*?*?*?*?*?*?*?*?*?*?*?*?*?*?*?*?*?*?*?*?,5.2,1.3,76,99623.3,53,1410,283,0.0,0.0,0.0,0,0,0,0,43,0.5,6,3,9999,99999,9,999999999,0.0,999,999,99
3023,1,22,17,0,*?*?*?*?*?*?*?*?*?*?*?*?*?*?*?*?*?*?*?*?*?*?,4.8,1.3,78,99623.3,0,-0,302,0.0,-0.0,0.0,0,0,0,0,47,1.5,10,5,9999,99999,9,999999999,0.0,999,999,99
3023,1,22,18,0,*?*?*?*?*?*?*?*?*?*?*?*?*?*?*?*?*?*?*?*?*?*?,4.5,1.0,79,99623.3,0,-0,300,0.0,-0.0,0.0,0,0,0,0,50,1.0,10,5,9999,99999,9,999999999,0.0,999,999,99
3023,1,22,19,0,*?*?*?*?*?*?*?*?*?*?*?*?*?*?*?*?*?*?*?*?*?*?,4.3,0.8,78,99623.3,0,-0,299,0.0,-0.0,0.0,0,0,0,0,43,1.0,10,5,9999,99999,9,999999999,0.0,999,999,99
3023,1,22,20,0,*?*?*?*?*?*?*?*?*?*?*?*?*?*?*?*?*?*?*?*?*?*?,4.3,1.3,81,99623.3,0,-0,299,0.0,-0.0,0.0,0,0,0,0,37,0.5,10,5,9999,99999,9,999999999,0.0,999,999,99
3023,1,22,21,0,*?*?*?*?*?*?*?*?*?*?*?*?*?*?*?*?*?*?*?*?*?*?,4.3,1.7,83,99623.3,0,-0,299,0.0,-0.0,0.0,0,0,0,0,30,0.0,10,5,9999,99999,9,999999999,0.0,999,999,99
3023,1,22,22,0,*?*?*?*?*?*?*?*?*?*?*?*?*?*?*?*?*?*?*?*?*?*?,4.1,2.1,87,99623.3,0,-0,298,0.0,-0.0,0.0,0,0,0,0,23,1.0,10,5,9999,99999,9,999999999,0.0,999,999,99
3023,1,22,23,0,*?*?*?*?*?*?*?*?*?*?*?*?*?*?*?*?*?*?*?*?*?*?,4.1,2.3,87,99623.3,0,-0,298,0.0,-0.0,0.0,0,0,0,0,17,0.5,10,5,9999,99999,9,999999999,0.0,999,999,99
3023,1,22,24,0,*?*?*?*?*?*?*?*?*?*?*?*?*?*?*?*?*?*?*?*?*?*?,3.8,3.8,100,99623.3,0,-0,297,0.0,-0.0,0.0,0,0,0,0,150,1.5,10,5,9999,99999,9,999999999,0.0,999,999,99
3023,1,23,1,0,*?*?*?*?*?*?*?*?*?*?*?*?*?*?*?*?*?*?*?*?*?*?,4.6,4.6,100,100468,0,-0,300,0.0,-0.0,0.0,0,0,0,0,10,0.5,10,5,9999,99999,9,999999999,0.0,999,999,99
3023,1,23,2,0,*?*?*?*?*?*?*?*?*?*?*?*?*?*?*?*?*?*?*?*?*?*?,4.8,4.8,100,100468,0,-0,301,0.0,-0.0,0.0,0,0,0,0,10,0.5,10,5,9999,99999,9,999999999,0.0,999,999,99
3023,1,23,3,0,*?*?*?*?*?*?*?*?*?*?*?*?*?*?*?*?*?*?*?*?*?*?,5.1,5.1,100,100468,0,-0,302,0.0,-0.0,0.0,0,0,0,0,10,0.5,10,5,9999,99999,9,999999999,0.0,999,999,99
3023,1,23,4,0,*?*?*?*?*?*?*?*?*?*?*?*?*?*?*?*?*?*?*?*?*?*?,4.9,4.3,98,100468,0,-0,301,0.0,-0.0,0.0,0,0,0,0,10,1.0,10,5,9999,99999,9,999999999,0.0,999,999,99
3023,1,23,5,0,*?*?*?*?*?*?*?*?*?*?*?*?*?*?*?*?*?*?*?*?*?*?,4.4,3.6,96,100468,0,-0,299,0.0,-0.0,0.0,0,0,0,0,10,1.0,10,5,9999,99999,9,999999999,0.0,999,999,99
3023,1,23,6,0,*?*?*?*?*?*?*?*?*?*?*?*?*?*?*?*?*?*?*?*?*?*?,4.5,3.8,97,100468,0,-0,300,0.0,-0.0,0.0,0,0,0,0,10,0.5,10,5,9999,99999,9,999999999,0.0,999,999,99
3023,1,23,7,0,*?*?*?*?*?*?*?*?*?*?*?*?*?*?*?*?*?*?*?*?*?*?,4.0,3.2,97,100468,0,-0,298,0.0,-0.0,0.0,0,0,0,0,20,1.5,10,5,9999,99999,9,999999999,0.0,999,999,99
3023,1,23,8,0,*?*?*?*?*?*?*?*?*?*?*?*?*?*?*?*?*?*?*?*?*?*?,3.5,3.6,100,100468,68,1418,291,0.0,0.0,0.0,0,0,0,0,30,0.5,9,5,9999,99999,9,999999999,0.0,999,999,99
3023,1,23,9,0,*?*?*?*?*?*?*?*?*?*?*?*?*?*?*?*?*?*?*?*?*?*?,4.8,4.8,100,100468,242,1407,288,89.9,186.7,57.8,9563,12865,6960,1071,40,0.5,7,4,9999,99999,9,999999999,0.0,999,999,99
3023,1,23,10,0,*?*?*?*?*?*?*?*?*?*?*?*?*?*?*?*?*?*?*?*?*?*?,6.0,5.0,95,100468,376,1409,293,160.9,215.3,103.4,17017,18505,12081,2033,50,0.5,7,4,9999,99999,9,999999999,0.0,999,999,99
3023,1,23,11,0,*?*?*?*?*?*?*?*?*?*?*?*?*?*?*?*?*?*?*?*?*?*?,7.6,5.8,90,100468,460,1411,305,173.6,134.2,129.8,18923,12537,14846,2933,60,2.1,8,4,9999,99999,9,999999999,0.0,999,999,99
3023,1,23,12,0,*?*?*?*?*?*?*?*?*?*?*?*?*?*?*?*?*?*?*?*?*?*?,8.2,3.8,75,100468,487,1409,307,185.9,135.6,139.1,20270,12878,15872,3169,70,1.5,8,4,9999,99999,9,999999999,0.0,999,999,99
3023,1,23,13,0,*?*?*?*?*?*?*?*?*?*?*?*?*?*?*?*?*?*?*?*?*?*?,8.0,3.0,72,100468,457,1410,311,130.1,53.4,112.8,14282,4914,12741,3109,72,1.5,9,5,9999,99999,9,999999999,0.0,999,999,99
3023,1,23,14,0,*?*?*?*?*?*?*?*?*?*?*?*?*?*?*?*?*?*?*?*?*?*?,8.0,3.4,74,100468,371,1410,311,101.0,51.0,87.5,11079,4465,9902,2335,73,1.0,9,5,9999,99999,9,999999999,0.0,999,999,99
3023,1,23,15,0,*?*?*?*?*?*?*?*?*?*?*?*?*?*?*?*?*?*?*?*?*?*?,8.4,5.3,82,100468,235,1410,312,54.9,43.8,47.6,6090,3150,5650,1012,75,2.1,9,5,9999,99999,9,999999999,0.9,999,999,99
3023,1,23,16,0,*?*?*?*?*?*?*?*?*?*?*?*?*?*?*?*?*?*?*?*?*?*?,8.4,5.8,85,100468,59,1419,312,0.0,0.0,0.0,0,0,0,0,77,0.5,9,5,9999,99999,9,999999999,0.6,999,999,99
3023,1,23,17,0,*?*?*?*?*?*?*?*?*?*?*?*?*?*?*?*?*?*?*?*?*?*?,7.3,5.8,92,100468,0,-0,312,0.0,-0.0,0.0,0,0,0,0,78,1.5,10,5,9999,99999,9,999999999,1.7,999,999,99
3023,1,23,18,0,*?*?*?*?*?*?*?*?*?*?*?*?*?*?*?*?*?*?*?*?*?*?,6.6,5.6,95,100468,0,-0,309,0.0,-0.0,0.0,0,0,0,0,80,1.0,10,5,9999,99999,9,999999999,2.4,999,999,99
3023,1,23,19,0,*?*?*?*?*?*?*?*?*?*?*?*?*?*?*?*?*?*?*?*?*?*?,6.4,5.5,95,100468,0,-0,308,0.0,-0.0,0.0,0,0,0,0,77,1.0,10,5,9999,99999,9,999999999,2.8,999,999,99
3023,1,23,20,0,*?*?*?*?*?*?*?*?*?*?*?*?*?*?*?*?*?*?*?*?*?*?,6.1,5.0,95,100468,0,-0,307,0.0,-0.0,0.0,0,0,0,0,73,0.5,10,5,9999,99999,9,999999999,2.2,999,999,99
3023,1,23,21,0,*?*?*?*?*?*?*?*?*?*?*?*?*?*?*?*?*?*?*?*?*?*?,5.6,5.0,97,100468,0,-0,304,0.0,-0.0,0.0,0,0,0,0,70,0.0,10,5,9999,99999,9,999999999,0.0,999,999,99
3023,1,23,22,0,*?*?*?*?*?*?*?*?*?*?*?*?*?*?*?*?*?*?*?*?*?*?,5.6,4.8,96,100468,0,-0,304,0.0,-0.0,0.0,0,0,0,0,67,1.0,10,5,9999,99999,9,999999999,1.3,999,999,99
3023,1,23,23,0,*?*?*?*?*?*?*?*?*?*?*?*?*?*?*?*?*?*?*?*?*?*?,5.5,5.5,100,100468,0,-0,304,0.0,-0.0,0.0,0,0,0,0,63,0.5,10,5,9999,99999,9,999999999,2.2,999,999,99
3023,1,23,24,0,*?*?*?*?*?*?*?*?*?*?*?*?*?*?*?*?*?*?*?*?*?*?,4.2,3.9,100,100468,0,-0,299,0.0,-0.0,0.0,0,0,0,0,10,1.5,10,5,9999,99999,9,999999999,0.0,999,999,99
3023,1,24,1,0,*?*?*?*?*?*?*?*?*?*?*?*?*?*?*?*?*?*?*?*?*?*?,5.5,5.5,100,101509,0,-0,304,0.0,-0.0,0.0,0,0,0,0,58,0.5,10,5,9999,99999,9,999999999,0.5,999,999,99
3023,1,24,2,0,*?*?*?*?*?*?*?*?*?*?*?*?*?*?*?*?*?*?*?*?*?*?,5.7,5.5,100,101509,0,-0,305,0.0,-0.0,0.0,0,0,0,0,57,0.5,10,5,9999,99999,9,999999999,0.1,999,999,99
3023,1,24,3,0,*?*?*?*?*?*?*?*?*?*?*?*?*?*?*?*?*?*?*?*?*?*?,5.4,5.5,100,101509,0,-0,303,0.0,-0.0,0.0,0,0,0,0,55,0.5,10,5,9999,99999,9,999999999,0.0,999,999,99
3023,1,24,4,0,*?*?*?*?*?*?*?*?*?*?*?*?*?*?*?*?*?*?*?*?*?*?,5.4,5.3,100,101509,0,-0,303,0.0,-0.0,0.0,0,0,0,0,53,1.0,10,5,9999,99999,9,999999999,1.1,999,999,99
3023,1,24,5,0,*?*?*?*?*?*?*?*?*?*?*?*?*?*?*?*?*?*?*?*?*?*?,4.9,5.0,100,101509,0,-0,301,0.0,-0.0,0.0,0,0,0,0,52,1.0,10,5,9999,99999,9,999999999,0.2,999,999,99
3023,1,24,6,0,*?*?*?*?*?*?*?*?*?*?*?*?*?*?*?*?*?*?*?*?*?*?,4.4,4.5,100,101509,0,-0,299,0.0,-0.0,0.0,0,0,0,0,50,0.5,10,5,9999,99999,9,999999999,0.2,999,999,99
3023,1,24,7,0,*?*?*?*?*?*?*?*?*?*?*?*?*?*?*?*?*?*?*?*?*?*?,4.9,4.8,100,101509,0,-0,301,0.0,-0.0,0.0,0,0,0,0,55,1.5,10,5,9999,99999,9,999999999,0.8,999,999,99
3023,1,24,8,0,*?*?*?*?*?*?*?*?*?*?*?*?*?*?*?*?*?*?*?*?*?*?,5.2,5.1,100,101509,72,1416,298,0.0,0.0,0.0,0,0,0,0,60,0.5,9,5,9999,99999,9,999999999,0.2,999,999,99
3023,1,24,9,0,*?*?*?*?*?*?*?*?*?*?*?*?*?*?*?*?*?*?*?*?*?*?,5.5,5.5,100,101509,247,1410,283,109.2,327.2,51.9,11504,22984,6975,927,65,0.5,5,3,9999,99999,9,999999999,0.0,999,999,99
3023,1,24,10,0,*?*?*?*?*?*?*?*?*?*?*?*?*?*?*?*?*?*?*?*?*?*?,6.9,6.9,100,101509,381,1410,271,207.2,536.7,62.2,21519,45988,9281,1167,70,0.5,0,0,9999,99999,9,999999999,0.0,999,999,99
3023,1,24,11,0,*?*?*?*?*?*?*?*?*?*?*?*?*?*?*?*?*?*?*?*?*?*?,8.0,8.0,100,101509,465,1410,277,263.5,559.6,79.1,27374,50725,11530,1506,75,2.1,0,0,9999,99999,9,999999999,0.0,999,999,99
3023,1,24,12,0,*?*?*?*?*?*?*?*?*?*?*?*?*?*?*?*?*?*?*?*?*?*?,8.6,8.1,100,101509,493,1411,280,282.3,565.4,84.7,29328,52001,12261,1624,80,1.5,0,0,9999,99999,9,999999999,0.0,999,999,99
3023,1,24,13,0,*?*?*?*?*?*?*?*?*?*?*?*?*?*?*?*?*?*?*?*?*?*?,8.3,8.4,100,101509,463,1411,294,253.8,454.8,104.6,26818,40910,13614,1962,82,1.5,4,2,9999,99999,9,999999999,2.4,999,999,99
3023,1,24,14,0,*?*?*?*?*?*?*?*?*?*?*?*?*?*?*?*?*?*?*?*?*?*?,8.7,7.1,98,101509,377,1411,318,59.2,0.0,59.2,6916,0,6933,2389,83,1.0,10,5,9999,99999,9,999999999,0.8,999,999,99
3023,1,24,15,0,*?*?*?*?*?*?*?*?*?*?*?*?*?*?*?*?*?*?*?*?*?*?,8.6,6.1,92,101509,241,1411,301,98.8,259.2,54.6,10334,17940,7251,982,85,2.1,6,3,9999,99999,9,999999999,0.1,999,999,99
3023,1,24,16,0,*?*?*?*?*?*?*?*?*?*?*?*?*?*?*?*?*?*?*?*?*?*?,8.6,5.6,89,101509,64,1403,313,0.0,0.0,0.0,0,0,0,0,87,0.5,9,5,9999,99999,9,999999999,0.4,999,999,99
3023,1,24,17,0,*?*?*?*?*?*?*?*?*?*?*?*?*?*?*?*?*?*?*?*?*?*?,7.9,4.3,85,101509,0,-0,315,0.0,-0.0,0.0,0,0,0,0,88,1.5,10,5,9999,99999,9,999999999,0.4,999,999,99
3023,1,24,18,0,*?*?*?*?*?*?*?*?*?*?*?*?*?*?*?*?*?*?*?*?*?*?,7.2,3.2,83,101509,0,-0,312,0.0,-0.0,0.0,0,0,0,0,90,1.0,10,5,9999,99999,9,999999999,0.1,999,999,99
3023,1,24,19,0,*?*?*?*?*?*?*?*?*?*?*?*?*?*?*?*?*?*?*?*?*?*?,7.2,3.9,88,101509,0,-0,312,0.0,-0.0,0.0,0,0,0,0,93,1.0,10,5,9999,99999,9,999999999,0.0,999,999,99
3023,1,24,20,0,*?*?*?*?*?*?*?*?*?*?*?*?*?*?*?*?*?*?*?*?*?*?,6.6,4.3,94,101509,0,-0,309,0.0,-0.0,0.0,0,0,0,0,97,0.5,10,5,9999,99999,9,999999999,0.0,999,999,99
3023,1,24,21,0,*?*?*?*?*?*?*?*?*?*?*?*?*?*?*?*?*?*?*?*?*?*?,6.1,4.6,99,101509,0,-0,307,0.0,-0.0,0.0,0,0,0,0,100,0.0,10,5,9999,99999,9,999999999,0.0,999,999,99
3023,1,24,22,0,*?*?*?*?*?*?*?*?*?*?*?*?*?*?*?*?*?*?*?*?*?*?,5.9,4.3,99,101509,0,-0,306,0.0,-0.0,0.0,0,0,0,0,103,1.0,10,5,9999,99999,9,999999999,0.0,999,999,99
3023,1,24,23,0,*?*?*?*?*?*?*?*?*?*?*?*?*?*?*?*?*?*?*?*?*?*?,5.1,5.0,100,101509,0,-0,302,0.0,-0.0,0.0,0,0,0,0,107,0.5,10,5,9999,99999,9,999999999,0.0,999,999,99
3023,1,24,24,0,*?*?*?*?*?*?*?*?*?*?*?*?*?*?*?*?*?*?*?*?*?*?,5.3,5.3,100,101509,0,-0,303,0.0,-0.0,0.0,0,0,0,0,60,1.5,10,5,9999,99999,9,999999999,0.1,999,999,99
3023,1,25,1,0,*?*?*?*?*?*?*?*?*?*?*?*?*?*?*?*?*?*?*?*?*?*?,2.7,-0.8,77,100960,0,-0,293,0.0,-0.0,0.0,0,0,0,0,120,0.5,10,5,9999,99999,9,999999999,0.0,999,999,99
3023,1,25,2,0,*?*?*?*?*?*?*?*?*?*?*?*?*?*?*?*?*?*?*?*?*?*?,1.5,-4.2,63,100960,0,-0,288,0.0,-0.0,0.0,0,0,0,0,130,0.5,10,5,9999,99999,9,999999999,0.0,999,999,99
3023,1,25,3,0,*?*?*?*?*?*?*?*?*?*?*?*?*?*?*?*?*?*?*?*?*?*?,1.4,-4.8,61,100960,0,-0,288,0.0,-0.0,0.0,0,0,0,0,140,0.5,10,5,9999,99999,9,999999999,0.0,999,999,99
3023,1,25,4,0,*?*?*?*?*?*?*?*?*?*?*?*?*?*?*?*?*?*?*?*?*?*?,1.4,-4.8,60,100960,0,-0,288,0.0,-0.0,0.0,0,0,0,0,150,1.0,10,5,9999,99999,9,999999999,0.0,999,999,99
3023,1,25,5,0,*?*?*?*?*?*?*?*?*?*?*?*?*?*?*?*?*?*?*?*?*?*?,1.1,-4.5,64,100960,0,-0,287,0.0,-0.0,0.0,0,0,0,0,160,1.0,10,5,9999,99999,9,999999999,0.0,999,999,99
3023,1,25,6,0,*?*?*?*?*?*?*?*?*?*?*?*?*?*?*?*?*?*?*?*?*?*?,1.3,-4.2,65,100960,0,-0,287,0.0,-0.0,0.0,0,0,0,0,170,0.5,10,5,9999,99999,9,999999999,0.0,999,999,99
3023,1,25,7,0,*?*?*?*?*?*?*?*?*?*?*?*?*?*?*?*?*?*?*?*?*?*?,1.0,-5.0,61,100960,0,-0,286,0.0,-0.0,0.0,0,0,0,0,167,1.5,10,5,9999,99999,9,999999999,0.0,999,999,99
3023,1,25,8,0,*?*?*?*?*?*?*?*?*?*?*?*?*?*?*?*?*?*?*?*?*?*?,0.8,-5.0,62,100960,76,1412,285,0.6,0.0,0.6,85,-0,85,25,163,0.5,10,5,9999,99999,9,999999999,0.0,999,999,99
3023,1,25,9,0,*?*?*?*?*?*?*?*?*?*?*?*?*?*?*?*?*?*?*?*?*?*?,1.5,-3.9,65,100960,251,1407,288,34.8,0.0,34.8,4078,0,4085,1359,160,0.5,10,5,9999,99999,9,999999999,0.0,999,999,99
3023,1,25,10,0,*?*?*?*?*?*?*?*?*?*?*?*?*?*?*?*?*?*?*?*?*?*?,2.2,-3.4,64,100960,386,1410,291,61.1,0.0,61.1,7132,0,7149,2469,157,0.5,10,5,9999,99999,9,999999999,0.0,999,999,99
3023,1,25,11,0,*?*?*?*?*?*?*?*?*?*?*?*?*?*?*?*?*?*?*?*?*?*?,2.7,-2.4,67,100960,470,1409,293,77.5,0.0,77.5,9069,0,9094,3221,153,2.1,10,5,9999,99999,9,999999999,0.0,999,999,99
3023,1,25,12,0,*?*?*?*?*?*?*?*?*?*?*?*?*?*?*?*?*?*?*?*?*?*?,2.7,-2.7,66,100960,498,1409,293,83.0,0.0,83.0,9720,0,9748,3482,150,1.5,10,5,9999,99999,9,999999999,0.0,999,999,99
3023,1,25,13,0,*?*?*?*?*?*?*?*?*?*?*?*?*?*?*?*?*?*?*?*?*?*?,3.0,-3.4,61,100960,468,1409,295,77.1,0.0,77.1,9027,0,9052,3204,155,1.5,10,5,9999,99999,9,999999999,0.0,999,999,99
3023,1,25,14,0,*?*?*?*?*?*?*?*?*?*?*?*?*?*?*?*?*?*?*?*?*?*?,3.2,-3.9,58,100960,382,1408,295,60.4,0.0,60.4,7052,0,7069,2439,160,1.0,10,5,9999,99999,9,999999999,0.0,999,999,99
3023,1,25,15,0,*?*?*?*?*?*?*?*?*?*?*?*?*?*?*?*?*?*?*?*?*?*?,2.9,-3.7,59,100960,247,1411,294,33.9,0.0,33.9,3970,0,3977,1322,165,2.1,10,5,9999,99999,9,999999999,0.0,999,999,99
3023,1,25,16,0,*?*?*?*?*?*?*?*?*?*?*?*?*?*?*?*?*?*?*?*?*?*?,2.7,-3.9,60,100960,70,1409,293,0.0,0.0,0.0,0,0,0,0,170,0.5,10,5,9999,99999,9,999999999,0.0,999,999,99
3023,1,25,17,0,*?*?*?*?*?*?*?*?*?*?*?*?*?*?*?*?*?*?*?*?*?*?,3.0,-3.4,61,100960,0,-0,295,0.0,-0.0,0.0,0,0,0,0,175,1.5,10,5,9999,99999,9,999999999,0.0,999,999,99
3023,1,25,18,0,*?*?*?*?*?*?*?*?*?*?*?*?*?*?*?*?*?*?*?*?*?*?,2.4,-2.9,66,100960,0,-0,292,0.0,-0.0,0.0,0,0,0,0,180,1.0,10,5,9999,99999,9,999999999,0.0,999,999,99
3023,1,25,19,0,*?*?*?*?*?*?*?*?*?*?*?*?*?*?*?*?*?*?*?*?*?*?,1.8,-3.9,64,100960,0,-0,290,0.0,-0.0,0.0,0,0,0,0,203,1.0,10,5,9999,99999,9,999999999,0.0,999,999,99
3023,1,25,20,0,*?*?*?*?*?*?*?*?*?*?*?*?*?*?*?*?*?*?*?*?*?*?,1.8,-3.7,64,100960,0,-0,289,0.0,-0.0,0.0,0,0,0,0,227,0.5,10,5,9999,99999,9,999999999,0.0,999,999,99
3023,1,25,21,0,*?*?*?*?*?*?*?*?*?*?*?*?*?*?*?*?*?*?*?*?*?*?,1.8,-3.4,66,100960,0,-0,289,0.0,-0.0,0.0,0,0,0,0,250,0.0,10,5,9999,99999,9,999999999,0.0,999,999,99
3023,1,25,22,0,*?*?*?*?*?*?*?*?*?*?*?*?*?*?*?*?*?*?*?*?*?*?,1.6,-3.1,68,100960,0,-0,289,0.0,-0.0,0.0,0,0,0,0,273,1.0,10,5,9999,99999,9,999999999,0.0,999,999,99
3023,1,25,23,0,*?*?*?*?*?*?*?*?*?*?*?*?*?*?*?*?*?*?*?*?*?*?,1.7,-2.4,73,100960,0,-0,289,0.0,-0.0,0.0,0,0,0,0,297,0.5,10,5,9999,99999,9,999999999,0.0,999,999,99
3023,1,25,24,0,*?*?*?*?*?*?*?*?*?*?*?*?*?*?*?*?*?*?*?*?*?*?,4.3,2.3,87,100960,0,-0,299,0.0,-0.0,0.0,0,0,0,0,110,1.5,10,5,9999,99999,9,999999999,0.0,999,999,99
3023,1,26,1,0,*?*?*?*?*?*?*?*?*?*?*?*?*?*?*?*?*?*?*?*?*?*?,1.6,-1.3,80,100759,0,-0,288,0.0,-0.0,0.0,0,0,0,0,320,0.5,10,5,9999,99999,9,999999999,0.0,999,999,99
3023,1,26,2,0,*?*?*?*?*?*?*?*?*?*?*?*?*?*?*?*?*?*?*?*?*?*?,1.5,-1.1,83,100759,0,-0,288,0.0,-0.0,0.0,0,0,0,0,320,0.5,10,5,9999,99999,9,999999999,0.0,999,999,99
3023,1,26,3,0,*?*?*?*?*?*?*?*?*?*?*?*?*?*?*?*?*?*?*?*?*?*?,0.8,-0.8,88,100759,0,-0,285,0.0,-0.0,0.0,0,0,0,0,320,0.5,10,5,9999,99999,9,999999999,0.0,999,999,99
3023,1,26,4,0,*?*?*?*?*?*?*?*?*?*?*?*?*?*?*?*?*?*?*?*?*?*?,0.3,-1.5,87,100759,0,-0,283,0.0,-0.0,0.0,0,0,0,0,320,1.0,10,5,9999,99999,9,999999999,0.0,999,999,99
3023,1,26,5,0,*?*?*?*?*?*?*?*?*?*?*?*?*?*?*?*?*?*?*?*?*?*?,-0.2,-3.1,78,100759,0,-0,281,0.0,-0.0,0.0,0,0,0,0,320,1.0,10,5,9999,99999,9,999999999,0.0,999,999,99
3023,1,26,6,0,*?*?*?*?*?*?*?*?*?*?*?*?*?*?*?*?*?*?*?*?*?*?,0.2,-2.9,77,100759,0,-0,283,0.0,-0.0,0.0,0,0,0,0,320,0.5,10,5,9999,99999,9,999999999,0.0,999,999,99
3023,1,26,7,0,*?*?*?*?*?*?*?*?*?*?*?*?*?*?*?*?*?*?*?*?*?*?,0.7,-2.9,75,100759,0,-0,285,0.0,-0.0,0.0,0,0,0,0,305,1.5,10,5,9999,99999,9,999999999,0.0,999,999,99
3023,1,26,8,0,*?*?*?*?*?*?*?*?*?*?*?*?*?*?*?*?*?*?*?*?*?*?,0.8,-3.4,71,100759,80,1405,285,1.4,0.0,1.4,196,-0,196,60,290,0.5,10,5,9999,99999,9,999999999,0.0,999,999,99
3023,1,26,9,0,*?*?*?*?*?*?*?*?*?*?*?*?*?*?*?*?*?*?*?*?*?*?,1.1,-4.2,66,100759,256,1408,287,35.8,0.0,35.8,4186,0,4193,1397,275,0.5,10,5,9999,99999,9,999999999,0.0,999,999,99
3023,1,26,10,0,*?*?*?*?*?*?*?*?*?*?*?*?*?*?*?*?*?*?*?*?*?*?,2.5,-2.9,66,100759,391,1409,292,62.1,0.0,62.1,7248,0,7265,2514,260,0.5,10,5,9999,99999,9,999999999,0.6,999,999,99
3023,1,26,11,0,*?*?*?*?*?*?*?*?*?*?*?*?*?*?*?*?*?*?*?*?*?*?,4.1,-2.7,60,100759,475,1408,299,78.5,0.0,78.5,9192,0,9218,3271,245,2.1,10,5,9999,99999,9,999999999,0.9,999,999,99
3023,1,26,12,0,*?*?*?*?*?*?*?*?*?*?*?*?*?*?*?*?*?*?*?*?*?*?,5.3,-2.2,57,100759,504,1410,304,84.1,0.0,84.1,9851,0,9880,3536,230,1.5,10,5,9999,99999,9,999999999,0.8,999,999,99
3023,1,26,13,0,*?*?*?*?*?*?*?*?*?*?*?*?*?*?*?*?*?*?*?*?*?*?,5.0,-2.9,56,100759,474,1409,303,78.3,0.0,78.3,9162,0,9187,3259,223,1.5,10,5,9999,99999,9,999999999,0.8,999,999,99
3023,1,26,14,0,*?*?*?*?*?*?*?*?*?*?*?*?*?*?*?*?*?*?*?*?*?*?,5.4,-3.7,50,100759,388,1408,305,61.6,0.0,61.6,7187,0,7205,2491,217,1.0,10,5,9999,99999,9,999999999,0.8,999,999,99
3023,1,26,15,0,*?*?*?*?*?*?*?*?*?*?*?*?*?*?*?*?*?*?*?*?*?*?,5.3,-2.2,58,100759,253,1412,304,35.1,0.0,35.1,4105,0,4112,1369,210,2.1,10,5,9999,99999,9,999999999,0.1,999,999,99
3023,1,26,16,0,*?*?*?*?*?*?*?*?*?*?*?*?*?*?*?*?*?*?*?*?*?*?,5.3,0.2,70,100759,76,1412,304,0.6,0.0,0.6,85,-0,84,25,203,0.5,10,5,9999,99999,9,999999999,0.4,999,999,99
3023,1,26,17,0,*?*?*?*?*?*?*?*?*?*?*?*?*?*?*?*?*?*?*?*?*?*?,4.4,0.8,78,100759,0,-0,300,0.0,-0.0,0.0,0,0,0,0,197,1.5,10,5,9999,99999,9,999999999,0.0,999,999,99
3023,1,26,18,0,*?*?*?*?*?*?*?*?*?*?*?*?*?*?*?*?*?*?*?*?*?*?,3.5,0.6,81,100759,0,-0,296,0.0,-0.0,0.0,0,0,0,0,190,1.0,10,5,9999,99999,9,999999999,0.0,999,999,99
3023,1,26,19,0,*?*?*?*?*?*?*?*?*?*?*?*?*?*?*?*?*?*?*?*?*?*?,2.5,-0.4,82,100759,0,-0,292,0.0,-0.0,0.0,0,0,0,0,193,1.0,10,5,9999,99999,9,999999999,0.0,999,999,99
3023,1,26,20,0,*?*?*?*?*?*?*?*?*?*?*?*?*?*?*?*?*?*?*?*?*?*?,2.5,-1.3,75,100759,0,-0,292,0.0,-0.0,0.0,0,0,0,0,197,0.5,10,5,9999,99999,9,999999999,1.5,999,999,99
3023,1,26,21,0,*?*?*?*?*?*?*?*?*?*?*?*?*?*?*?*?*?*?*?*?*?*?,2.3,-1.1,78,100759,0,-0,291,0.0,-0.0,0.0,0,0,0,0,200,0.0,10,5,9999,99999,9,999999999,3.7,999,999,99
3023,1,26,22,0,*?*?*?*?*?*?*?*?*?*?*?*?*?*?*?*?*?*?*?*?*?*?,2.1,-0.8,80,100759,0,-0,290,0.0,-0.0,0.0,0,0,0,0,203,1.0,10,5,9999,99999,9,999999999,4.6,999,999,99
3023,1,26,23,0,*?*?*?*?*?*?*?*?*?*?*?*?*?*?*?*?*?*?*?*?*?*?,2.4,-0.6,80,100759,0,-0,292,0.0,-0.0,0.0,0,0,0,0,207,0.5,10,5,9999,99999,9,999999999,3.4,999,999,99
3023,1,26,24,0,*?*?*?*?*?*?*?*?*?*?*?*?*?*?*?*?*?*?*?*?*?*?,1.7,-1.9,76,100759,0,-0,289,0.0,-0.0,0.0,0,0,0,0,320,1.5,10,5,9999,99999,9,999999999,0.0,999,999,99
3023,1,27,1,0,*?*?*?*?*?*?*?*?*?*?*?*?*?*?*?*?*?*?*?*?*?*?,3.5,1.3,84,99964.2,0,-0,296,0.0,-0.0,0.0,0,0,0,0,222,0.5,10,5,9999,99999,9,999999999,0.0,999,999,99
3023,1,27,2,0,*?*?*?*?*?*?*?*?*?*?*?*?*?*?*?*?*?*?*?*?*?*?,3.9,2.1,87,99964.2,0,-0,298,0.0,-0.0,0.0,0,0,0,0,233,0.5,10,5,9999,99999,9,999999999,0.0,999,999,99
3023,1,27,3,0,*?*?*?*?*?*?*?*?*?*?*?*?*?*?*?*?*?*?*?*?*?*?,3.8,2.9,93,99964.2,0,-0,297,0.0,-0.0,0.0,0,0,0,0,245,0.5,10,5,9999,99999,9,999999999,0.5,999,999,99
3023,1,27,4,0,*?*?*?*?*?*?*?*?*?*?*?*?*?*?*?*?*?*?*?*?*?*?,3.1,2.3,93,99964.2,0,-0,294,0.0,-0.0,0.0,0,0,0,0,257,1.0,10,5,9999,99999,9,999999999,0.6,999,999,99
3023,1,27,5,0,*?*?*?*?*?*?*?*?*?*?*?*?*?*?*?*?*?*?*?*?*?*?,2.3,0.8,89,99964.2,0,-0,291,0.0,-0.0,0.0,0,0,0,0,268,1.0,10,5,9999,99999,9,999999999,1.6,999,999,99
3023,1,27,6,0,*?*?*?*?*?*?*?*?*?*?*?*?*?*?*?*?*?*?*?*?*?*?,3.0,0.6,83,99964.2,0,-0,294,0.0,-0.0,0.0,0,0,0,0,280,0.5,10,5,9999,99999,9,999999999,1.6,999,999,99
3023,1,27,7,0,*?*?*?*?*?*?*?*?*?*?*?*?*?*?*?*?*?*?*?*?*?*?,3.6,0.8,82,99964.2,0,-0,296,0.0,-0.0,0.0,0,0,0,0,275,1.5,10,5,9999,99999,9,999999999,0.3,999,999,99
3023,1,27,8,0,*?*?*?*?*?*?*?*?*?*?*?*?*?*?*?*?*?*?*?*?*?*?,3.5,1.3,85,99964.2,85,1413,291,4.0,8.9,3.5,491,296,521,53,270,0.5,9,5,9999,99999,9,999999999,0.2,999,999,99
3023,1,27,9,0,*?*?*?*?*?*?*?*?*?*?*?*?*?*?*?*?*?*?*?*?*?*?,4.1,1.5,82,99964.2,261,1408,289,84.6,115.0,63.2,9266,8698,7376,1353,265,0.5,8,4,9999,99999,9,999999999,0.0,999,999,99
3023,1,27,10,0,*?*?*?*?*?*?*?*?*?*?*?*?*?*?*?*?*?*?*?*?*?*?,5.5,2.3,79,99964.2,396,1408,295,145.3,130.2,108.6,15838,11610,12480,2408,260,0.5,8,4,9999,99999,9,999999999,0.0,999,999,99
3023,1,27,11,0,*?*?*?*?*?*?*?*?*?*?*?*?*?*?*?*?*?*?*?*?*?*?,7.4,3.4,75,99964.2,481,1409,303,183.3,135.3,137.1,19984,12801,15657,3119,255,2.1,8,4,9999,99999,9,999999999,0.1,999,999,99
3023,1,27,12,0,*?*?*?*?*?*?*?*?*?*?*?*?*?*?*?*?*?*?*?*?*?*?,8.6,3.0,68,99964.2,510,1410,308,196.1,136.7,146.7,21388,13128,16724,3369,250,1.5,8,4,9999,99999,9,999999999,0.1,999,999,99
3023,1,27,13,0,*?*?*?*?*?*?*?*?*?*?*?*?*?*?*?*?*?*?*?*?*?*?,8.5,2.3,64,99964.2,480,1409,308,182.9,135.3,136.8,19937,12797,15619,3110,250,1.5,8,4,9999,99999,9,999999999,0.0,999,999,99
3023,1,27,14,0,*?*?*?*?*?*?*?*?*?*?*?*?*?*?*?*?*?*?*?*?*?*?,8.7,2.5,65,99964.2,394,1407,314,109.0,51.8,94.5,11964,4605,10687,2542,250,1.0,9,5,9999,99999,9,999999999,0.0,999,999,99
3023,1,27,15,0,*?*?*?*?*?*?*?*?*?*?*?*?*?*?*?*?*?*?*?*?*?*?,8.5,3.0,68,99964.2,259,1411,313,63.0,45.6,54.6,6961,3449,6434,1167,250,2.1,9,5,9999,99999,9,999999999,0.0,999,999,99
3023,1,27,16,0,*?*?*?*?*?*?*?*?*?*?*?*?*?*?*?*?*?*?*?*?*?*?,8.6,4.8,76,99964.2,82,1413,313,3.0,6.9,2.6,373,224,399,39,250,0.5,9,5,9999,99999,9,999999999,0.0,999,999,99
3023,1,27,17,0,*?*?*?*?*?*?*?*?*?*?*?*?*?*?*?*?*?*?*?*?*?*?,7.6,4.6,81,99964.2,0,-0,313,0.0,-0.0,0.0,0,0,0,0,250,1.5,10,5,9999,99999,9,999999999,0.0,999,999,99
3023,1,27,18,0,*?*?*?*?*?*?*?*?*?*?*?*?*?*?*?*?*?*?*?*?*?*?,6.5,3.4,80,99964.2,0,-0,309,0.0,-0.0,0.0,0,0,0,0,250,1.0,10,5,9999,99999,9,999999999,0.0,999,999,99
3023,1,27,19,0,*?*?*?*?*?*?*?*?*?*?*?*?*?*?*?*?*?*?*?*?*?*?,6.0,2.9,79,99964.2,0,-0,307,0.0,-0.0,0.0,0,0,0,0,257,1.0,10,5,9999,99999,9,999999999,0.0,999,999,99
3023,1,27,20,0,*?*?*?*?*?*?*?*?*?*?*?*?*?*?*?*?*?*?*?*?*?*?,6.0,2.9,80,99964.2,0,-0,307,0.0,-0.0,0.0,0,0,0,0,263,0.5,10,5,9999,99999,9,999999999,0.1,999,999,99
3023,1,27,21,0,*?*?*?*?*?*?*?*?*?*?*?*?*?*?*?*?*?*?*?*?*?*?,5.5,1.5,75,99964.2,0,-0,305,0.0,-0.0,0.0,0,0,0,0,270,0.0,10,5,9999,99999,9,999999999,0.1,999,999,99
3023,1,27,22,0,*?*?*?*?*?*?*?*?*?*?*?*?*?*?*?*?*?*?*?*?*?*?,5.0,0.2,70,99964.2,0,-0,303,0.0,-0.0,0.0,0,0,0,0,277,1.0,10,5,9999,99999,9,999999999,1.1,999,999,99
3023,1,27,23,0,*?*?*?*?*?*?*?*?*?*?*?*?*?*?*?*?*?*?*?*?*?*?,5.0,0.8,74,99964.2,0,-0,302,0.0,-0.0,0.0,0,0,0,0,283,0.5,10,5,9999,99999,9,999999999,0.0,999,999,99
3023,1,27,24,0,*?*?*?*?*?*?*?*?*?*?*?*?*?*?*?*?*?*?*?*?*?*?,2.7,0.4,83,99964.2,0,-0,293,0.0,-0.0,0.0,0,0,0,0,210,1.5,10,5,9999,99999,9,999999999,0.0,999,999,99
3023,1,28,1,0,*?*?*?*?*?*?*?*?*?*?*?*?*?*?*?*?*?*?*?*?*?*?,5.4,1.9,78,100665,0,-0,304,0.0,-0.0,0.0,0,0,0,0,283,0.5,10,5,9999,99999,9,999999999,1.3,999,999,99
3023,1,28,2,0,*?*?*?*?*?*?*?*?*?*?*?*?*?*?*?*?*?*?*?*?*?*?,5.7,2.5,79,100665,0,-0,305,0.0,-0.0,0.0,0,0,0,0,277,0.5,10,5,9999,99999,9,999999999,0.0,999,999,99
3023,1,28,3,0,*?*?*?*?*?*?*?*?*?*?*?*?*?*?*?*?*?*?*?*?*?*?,5.6,2.3,79,100665,0,-0,305,0.0,-0.0,0.0,0,0,0,0,270,0.5,10,5,9999,99999,9,999999999,0.0,999,999,99
3023,1,28,4,0,*?*?*?*?*?*?*?*?*?*?*?*?*?*?*?*?*?*?*?*?*?*?,5.8,1.9,76,100665,0,-0,306,0.0,-0.0,0.0,0,0,0,0,263,1.0,10,5,9999,99999,9,999999999,0.0,999,999,99
3023,1,28,5,0,*?*?*?*?*?*?*?*?*?*?*?*?*?*?*?*?*?*?*?*?*?*?,4.9,1.9,80,100665,0,-0,302,0.0,-0.0,0.0,0,0,0,0,257,1.0,10,5,9999,99999,9,999999999,0.2,999,999,99
3023,1,28,6,0,*?*?*?*?*?*?*?*?*?*?*?*?*?*?*?*?*?*?*?*?*?*?,4.0,0.6,79,100665,0,-0,298,0.0,-0.0,0.0,0,0,0,0,250,0.5,10,5,9999,99999,9,999999999,0.2,999,999,99
3023,1,28,7,0,*?*?*?*?*?*?*?*?*?*?*?*?*?*?*?*?*?*?*?*?*?*?,4.7,0.6,75,100665,0,-0,301,0.0,-0.0,0.0,0,0,0,0,243,1.5,10,5,9999,99999,9,999999999,0.2,999,999,99
3023,1,28,8,0,*?*?*?*?*?*?*?*?*?*?*?*?*?*?*?*?*?*?*?*?*?*?,5.3,1.7,77,100665,89,1402,304,3.2,0.0,3.2,419,-0,418,132,237,0.5,10,5,9999,99999,9,999999999,0.0,999,999,99
3023,1,28,9,0,*?*?*?*?*?*?*?*?*?*?*?*?*?*?*?*?*?*?*?*?*?*?,5.4,1.9,79,100665,266,1408,299,65.5,46.1,56.8,7240,3532,6687,1217,230,0.5,9,5,9999,99999,9,999999999,0.0,999,999,99
3023,1,28,10,0,*?*?*?*?*?*?*?*?*?*?*?*?*?*?*?*?*?*?*?*?*?*?,7.4,2.7,72,100665,402,1410,308,111.5,52.0,96.6,12238,4637,10931,2607,223,0.5,9,5,9999,99999,9,999999999,0.4,999,999,99
3023,1,28,11,0,*?*?*?*?*?*?*?*?*?*?*?*?*?*?*?*?*?*?*?*?*?*?,8.8,2.9,66,100665,487,1410,314,140.3,54.0,121.6,15418,5021,13751,3396,217,2.1,9,5,9999,99999,9,999999999,1.0,999,999,99
3023,1,28,12,0,*?*?*?*?*?*?*?*?*?*?*?*?*?*?*?*?*?*?*?*?*?*?,10.0,2.5,59,100665,515,1407,325,86.4,0.0,86.4,10125,0,10155,3647,210,1.5,10,5,9999,99999,9,999999999,0.9,999,999,99
3023,1,28,13,0,*?*?*?*?*?*?*?*?*?*?*?*?*?*?*?*?*?*?*?*?*?*?,10.0,4.8,70,100665,486,1408,324,80.7,0.0,80.7,9445,0,9471,3371,215,1.5,10,5,9999,99999,9,999999999,0.4,999,999,99
3023,1,28,14,0,*?*?*?*?*?*?*?*?*?*?*?*?*?*?*?*?*?*?*?*?*?*?,10.1,4.5,68,100665,400,1407,325,64.0,0.0,64.0,7471,0,7489,2598,220,1.0,10,5,9999,99999,9,999999999,0.0,999,999,99
3023,1,28,15,0,*?*?*?*?*?*?*?*?*?*?*?*?*?*?*?*?*?*?*?*?*?*?,10.0,5.0,71,100665,265,1410,324,37.4,0.0,37.4,4379,0,4387,1465,225,2.1,10,5,9999,99999,9,999999999,0.1,999,999,99
3023,1,28,16,0,*?*?*?*?*?*?*?*?*?*?*?*?*?*?*?*?*?*?*?*?*?*?,10.0,3.6,64,100665,88,1413,324,2.9,0.0,2.9,379,-0,378,119,230,0.5,10,5,9999,99999,9,999999999,0.4,999,999,99
3023,1,28,17,0,*?*?*?*?*?*?*?*?*?*?*?*?*?*?*?*?*?*?*?*?*?*?,8.8,3.8,71,100665,0,-0,319,0.0,-0.0,0.0,0,0,0,0,235,1.5,10,5,9999,99999,9,999999999,0.1,999,999,99
3023,1,28,18,0,*?*?*?*?*?*?*?*?*?*?*?*?*?*?*?*?*?*?*?*?*?*?,8.1,4.5,78,100665,0,-0,316,0.0,-0.0,0.0,0,0,0,0,240,1.0,10,5,9999,99999,9,999999999,0.0,999,999,99
3023,1,28,19,0,*?*?*?*?*?*?*?*?*?*?*?*?*?*?*?*?*?*?*?*?*?*?,7.2,5.1,87,100665,0,-0,311,0.0,-0.0,0.0,0,0,0,0,240,1.0,10,5,9999,99999,9,999999999,0.2,999,999,99
3023,1,28,20,0,*?*?*?*?*?*?*?*?*?*?*?*?*?*?*?*?*?*?*?*?*?*?,7.4,6.2,93,100665,0,-0,312,0.0,-0.0,0.0,0,0,0,0,240,0.5,10,5,9999,99999,9,999999999,0.8,999,999,99
3023,1,28,21,0,*?*?*?*?*?*?*?*?*?*?*?*?*?*?*?*?*?*?*?*?*?*?,6.5,6.1,97,100665,0,-0,308,0.0,-0.0,0.0,0,0,0,0,240,0.0,10,5,9999,99999,9,999999999,0.8,999,999,99
3023,1,28,22,0,*?*?*?*?*?*?*?*?*?*?*?*?*?*?*?*?*?*?*?*?*?*?,6.5,6.2,98,100665,0,-0,308,0.0,-0.0,0.0,0,0,0,0,240,1.0,10,5,9999,99999,9,999999999,0.8,999,999,99
3023,1,28,23,0,*?*?*?*?*?*?*?*?*?*?*?*?*?*?*?*?*?*?*?*?*?*?,6.3,6.2,100,100665,0,-0,307,0.0,-0.0,0.0,0,0,0,0,240,0.5,10,5,9999,99999,9,999999999,0.8,999,999,99
3023,1,28,24,0,*?*?*?*?*?*?*?*?*?*?*?*?*?*?*?*?*?*?*?*?*?*?,4.9,1.3,78,100665,0,-0,302,0.0,-0.0,0.0,0,0,0,0,290,1.5,10,5,9999,99999,9,999999999,1.5,999,999,99
3023,1,29,1,0,*?*?*?*?*?*?*?*?*?*?*?*?*?*?*?*?*?*?*?*?*?*?,6.3,4.3,86,100441,0,-0,308,0.0,-0.0,0.0,0,0,0,0,240,0.5,10,5,9999,99999,9,999999999,0.0,999,999,99
3023,1,29,2,0,*?*?*?*?*?*?*?*?*?*?*?*?*?*?*?*?*?*?*?*?*?*?,6.5,3.2,78,100441,0,-0,309,0.0,-0.0,0.0,0,0,0,0,240,0.5,10,5,9999,99999,9,999999999,0.0,999,999,99
3023,1,29,3,0,*?*?*?*?*?*?*?*?*?*?*?*?*?*?*?*?*?*?*?*?*?*?,6.7,4.1,83,100441,0,-0,309,0.0,-0.0,0.0,0,0,0,0,240,0.5,10,5,9999,99999,9,999999999,0.0,999,999,99
3023,1,29,4,0,*?*?*?*?*?*?*?*?*?*?*?*?*?*?*?*?*?*?*?*?*?*?,6.7,4.1,82,100441,0,-0,309,0.0,-0.0,0.0,0,0,0,0,240,1.0,10,5,9999,99999,9,999999999,0.8,999,999,99
3023,1,29,5,0,*?*?*?*?*?*?*?*?*?*?*?*?*?*?*?*?*?*?*?*?*?*?,6.6,4.5,85,100441,0,-0,309,0.0,-0.0,0.0,0,0,0,0,240,1.0,10,5,9999,99999,9,999999999,0.8,999,999,99
3023,1,29,6,0,*?*?*?*?*?*?*?*?*?*?*?*?*?*?*?*?*?*?*?*?*?*?,6.2,3.4,81,100441,0,-0,307,0.0,-0.0,0.0,0,0,0,0,240,0.5,10,5,9999,99999,9,999999999,0.2,999,999,99
3023,1,29,7,0,*?*?*?*?*?*?*?*?*?*?*?*?*?*?*?*?*?*?*?*?*?*?,5.7,2.5,78,100441,0,-0,305,0.0,-0.0,0.0,0,0,0,0,237,1.5,10,5,9999,99999,9,999999999,0.0,999,999,99
3023,1,29,8,0,*?*?*?*?*?*?*?*?*?*?*?*?*?*?*?*?*?*?*?*?*?*?,6.2,3.2,80,100441,94,1405,307,4.2,0.0,4.2,533,-0,532,170,233,0.5,10,5,9999,99999,9,999999999,0.0,999,999,99
3023,1,29,9,0,*?*?*?*?*?*?*?*?*?*?*?*?*?*?*?*?*?*?*?*?*?*?,6.7,3.6,79,100441,271,1407,309,38.7,0.0,38.7,4529,0,4537,1517,230,0.5,10,5,9999,99999,9,999999999,0.0,999,999,99
3023,1,29,10,0,*?*?*?*?*?*?*?*?*?*?*?*?*?*?*?*?*?*?*?*?*?*?,7.5,3.8,76,100441,407,1408,313,65.3,0.0,65.3,7623,0,7642,2656,227,0.5,10,5,9999,99999,9,999999999,0.0,999,999,99
3023,1,29,11,0,*?*?*?*?*?*?*?*?*?*?*?*?*?*?*?*?*?*?*?*?*?*?,8.0,4.3,76,100441,492,1407,315,81.9,0.0,81.9,9595,0,9622,3431,223,2.1,10,5,9999,99999,9,999999999,0.0,999,999,99
3023,1,29,12,0,*?*?*?*?*?*?*?*?*?*?*?*?*?*?*?*?*?*?*?*?*?*?,9.0,3.9,70,100441,521,1407,320,87.6,0.0,87.6,10271,0,10301,3705,220,1.5,10,5,9999,99999,9,999999999,0.0,999,999,99
3023,1,29,13,0,*?*?*?*?*?*?*?*?*?*?*?*?*?*?*?*?*?*?*?*?*?*?,9.1,5.0,74,100441,492,1408,320,81.9,0.0,81.9,9590,0,9617,3429,222,1.5,10,5,9999,99999,9,999999999,0.2,999,999,99
3023,1,29,14,0,*?*?*?*?*?*?*?*?*?*?*?*?*?*?*?*?*?*?*?*?*?*?,8.9,4.8,74,100441,407,1409,319,65.2,0.0,65.2,7615,0,7634,2653,223,1.0,10,5,9999,99999,9,999999999,0.0,999,999,99
3023,1,29,15,0,*?*?*?*?*?*?*?*?*?*?*?*?*?*?*?*?*?*?*?*?*?*?,8.8,5.5,79,100441,271,1409,319,38.7,0.0,38.7,4519,0,4527,1514,225,2.1,10,5,9999,99999,9,999999999,0.0,999,999,99
3023,1,29,16,0,*?*?*?*?*?*?*?*?*?*?*?*?*?*?*?*?*?*?*?*?*?*?,8.9,6.1,82,100441,94,1412,319,4.1,0.0,4.1,521,-0,521,166,227,0.5,10,5,9999,99999,9,999999999,0.0,999,999,99
3023,1,29,17,0,*?*?*?*?*?*?*?*?*?*?*?*?*?*?*?*?*?*?*?*?*?*?,8.3,5.8,83,100441,0,-0,316,0.0,-0.0,0.0,0,0,0,0,228,1.5,10,5,9999,99999,9,999999999,0.0,999,999,99
3023,1,29,18,0,*?*?*?*?*?*?*?*?*?*?*?*?*?*?*?*?*?*?*?*?*?*?,8.0,5.5,83,100441,0,-0,315,0.0,-0.0,0.0,0,0,0,0,230,1.0,10,5,9999,99999,9,999999999,0.0,999,999,99
3023,1,29,19,0,*?*?*?*?*?*?*?*?*?*?*?*?*?*?*?*?*?*?*?*?*?*?,7.8,4.8,81,100441,0,-0,314,0.0,-0.0,0.0,0,0,0,0,228,1.0,10,5,9999,99999,9,999999999,0.0,999,999,99
3023,1,29,20,0,*?*?*?*?*?*?*?*?*?*?*?*?*?*?*?*?*?*?*?*?*?*?,7.5,4.3,79,100441,0,-0,313,0.0,-0.0,0.0,0,0,0,0,227,0.5,10,5,9999,99999,9,999999999,0.0,999,999,99
3023,1,29,21,0,*?*?*?*?*?*?*?*?*?*?*?*?*?*?*?*?*?*?*?*?*?*?,7.0,4.5,82,100441,0,-0,311,0.0,-0.0,0.0,0,0,0,0,225,0.0,10,5,9999,99999,9,999999999,0.0,999,999,99
3023,1,29,22,0,*?*?*?*?*?*?*?*?*?*?*?*?*?*?*?*?*?*?*?*?*?*?,6.8,3.2,77,100441,0,-0,310,0.0,-0.0,0.0,0,0,0,0,223,1.0,10,5,9999,99999,9,999999999,0.0,999,999,99
3023,1,29,23,0,*?*?*?*?*?*?*?*?*?*?*?*?*?*?*?*?*?*?*?*?*?*?,7.0,3.4,77,100441,0,-0,311,0.0,-0.0,0.0,0,0,0,0,222,0.5,10,5,9999,99999,9,999999999,0.0,999,999,99
3023,1,29,24,0,*?*?*?*?*?*?*?*?*?*?*?*?*?*?*?*?*?*?*?*?*?*?,6.0,5.3,94,100441,0,-0,306,0.0,-0.0,0.0,0,0,0,0,240,1.5,10,5,9999,99999,9,999999999,0.8,999,999,99
3023,1,30,1,0,*?*?*?*?*?*?*?*?*?*?*?*?*?*?*?*?*?*?*?*?*?*?,7.2,4.3,82,101129,0,-0,312,0.0,-0.0,0.0,0,0,0,0,225,0.5,10,5,9999,99999,9,999999999,0.0,999,999,99
3023,1,30,2,0,*?*?*?*?*?*?*?*?*?*?*?*?*?*?*?*?*?*?*?*?*?*?,7.1,4.8,85,101129,0,-0,311,0.0,-0.0,0.0,0,0,0,0,230,0.5,10,5,9999,99999,9,999999999,0.0,999,999,99
3023,1,30,3,0,*?*?*?*?*?*?*?*?*?*?*?*?*?*?*?*?*?*?*?*?*?*?,7.2,4.1,81,101129,0,-0,312,0.0,-0.0,0.0,0,0,0,0,235,0.5,10,5,9999,99999,9,999999999,0.0,999,999,99
3023,1,30,4,0,*?*?*?*?*?*?*?*?*?*?*?*?*?*?*?*?*?*?*?*?*?*?,6.6,4.5,86,101129,0,-0,309,0.0,-0.0,0.0,0,0,0,0,240,1.0,10,5,9999,99999,9,999999999,0.0,999,999,99
3023,1,30,5,0,*?*?*?*?*?*?*?*?*?*?*?*?*?*?*?*?*?*?*?*?*?*?,7.0,5.1,87,101129,0,-0,311,0.0,-0.0,0.0,0,0,0,0,245,1.0,10,5,9999,99999,9,999999999,0.0,999,999,99
3023,1,30,6,0,*?*?*?*?*?*?*?*?*?*?*?*?*?*?*?*?*?*?*?*?*?*?,6.7,5.1,90,101129,0,-0,309,0.0,-0.0,0.0,0,0,0,0,250,0.5,10,5,9999,99999,9,999999999,0.0,999,999,99
3023,1,30,7,0,*?*?*?*?*?*?*?*?*?*?*?*?*?*?*?*?*?*?*?*?*?*?,6.4,5.8,96,101129,0,-0,295,0.0,-0.0,0.0,0,0,0,0,253,1.5,7,4,9999,99999,9,999999999,0.0,999,999,99
3023,1,30,8,0,*?*?*?*?*?*?*?*?*?*?*?*?*?*?*?*?*?*?*?*?*?*?,7.1,6.4,96,101129,99,1405,271,17.8,176.7,5.3,1939,10723,926,189,257,0.5,0,0,9999,99999,9,999999999,0.0,999,999,99
3023,1,30,9,0,*?*?*?*?*?*?*?*?*?*?*?*?*?*?*?*?*?*?*?*?*?*?,7.8,6.9,94,101129,277,1410,282,136.8,468.0,44.9,14165,35752,6843,829,260,0.5,2,1,9999,99999,9,999999999,0.0,999,999,99
3023,1,30,10,0,*?*?*?*?*?*?*?*?*?*?*?*?*?*?*?*?*?*?*?*?*?*?,8.2,7.3,94,101129,413,1409,284,228.2,523.1,74.8,23542,45720,10881,1390,263,0.5,2,1,9999,99999,9,999999999,0.0,999,999,99
3023,1,30,11,0,*?*?*?*?*?*?*?*?*?*?*?*?*?*?*?*?*?*?*?*?*?*?,8.9,7.3,90,101129,498,1407,279,286.5,566.7,85.9,29762,52263,12418,1651,267,2.1,0,0,9999,99999,9,999999999,0.0,999,999,99
3023,1,30,12,0,*?*?*?*?*?*?*?*?*?*?*?*?*?*?*?*?*?*?*?*?*?*?,9.7,7.4,86,101129,527,1407,283,306.1,572.0,91.8,31821,53443,13175,1780,270,1.5,0,0,9999,99999,9,999999999,0.0,999,999,99
3023,1,30,13,0,*?*?*?*?*?*?*?*?*?*?*?*?*?*?*?*?*?*?*?*?*?*?,9.4,6.6,82,101129,498,1407,305,250.7,317.3,138.4,26674,30277,15966,2823,268,1.5,6,3,9999,99999,9,999999999,0.0,999,999,99
3023,1,30,14,0,*?*?*?*?*?*?*?*?*?*?*?*?*?*?*?*?*?*?*?*?*?*?,9.6,5.8,77,101129,413,1408,305,200.4,306.1,110.6,21285,27361,12917,2182,267,1.0,6,3,9999,99999,9,999999999,0.0,999,999,99
3023,1,30,15,0,*?*?*?*?*?*?*?*?*?*?*?*?*?*?*?*?*?*?*?*?*?*?,9.8,6.2,79,101129,277,1408,310,108.5,196.8,69.7,11501,14618,8311,1315,265,2.1,7,4,9999,99999,9,999999999,0.0,999,999,99
3023,1,30,16,0,*?*?*?*?*?*?*?*?*?*?*?*?*?*?*?*?*?*?*?*?*?*?,9.5,6.4,81,101129,100,1411,317,9.2,17.2,8.0,1079,809,1018,164,263,0.5,9,5,9999,99999,9,999999999,0.0,999,999,99
3023,1,30,17,0,*?*?*?*?*?*?*?*?*?*?*?*?*?*?*?*?*?*?*?*?*?*?,9.2,7.0,86,101129,0,-0,320,0.0,-0.0,0.0,0,0,0,0,262,1.5,10,5,9999,99999,9,999999999,0.0,999,999,99
3023,1,30,18,0,*?*?*?*?*?*?*?*?*?*?*?*?*?*?*?*?*?*?*?*?*?*?,8.7,7.9,94,101129,0,-0,318,0.0,-0.0,0.0,0,0,0,0,260,1.0,10,5,9999,99999,9,999999999,0.0,999,999,99
3023,1,30,19,0,*?*?*?*?*?*?*?*?*?*?*?*?*?*?*?*?*?*?*?*?*?*?,8.9,8.5,97,101129,0,-0,318,0.0,-0.0,0.0,0,0,0,0,253,1.0,10,5,9999,99999,9,999999999,0.0,999,999,99
3023,1,30,20,0,*?*?*?*?*?*?*?*?*?*?*?*?*?*?*?*?*?*?*?*?*?*?,7.6,7.4,99,101129,0,-0,313,0.0,-0.0,0.0,0,0,0,0,247,0.5,10,5,9999,99999,9,999999999,0.0,999,999,99
3023,1,30,21,0,*?*?*?*?*?*?*?*?*?*?*?*?*?*?*?*?*?*?*?*?*?*?,8.3,8.3,100,101129,0,-0,316,0.0,-0.0,0.0,0,0,0,0,240,0.0,10,5,9999,99999,9,999999999,0.0,999,999,99
3023,1,30,22,0,*?*?*?*?*?*?*?*?*?*?*?*?*?*?*?*?*?*?*?*?*?*?,7.8,7.7,99,101129,0,-0,314,0.0,-0.0,0.0,0,0,0,0,233,1.0,10,5,9999,99999,9,999999999,0.0,999,999,99
3023,1,30,23,0,*?*?*?*?*?*?*?*?*?*?*?*?*?*?*?*?*?*?*?*?*?*?,7.2,7.0,98,101129,0,-0,311,0.0,-0.0,0.0,0,0,0,0,227,0.5,10,5,9999,99999,9,999999999,0.0,999,999,99
3023,1,30,24,0,*?*?*?*?*?*?*?*?*?*?*?*?*?*?*?*?*?*?*?*?*?*?,7.2,3.9,80,101129,0,-0,312,0.0,-0.0,0.0,0,0,0,0,220,1.5,10,5,9999,99999,9,999999999,0.0,999,999,99
3023,1,31,1,0,*?*?*?*?*?*?*?*?*?*?*?*?*?*?*?*?*?*?*?*?*?*?,6.1,6.1,100,101589,0,-0,306,0.0,-0.0,0.0,0,0,0,0,227,0.5,10,5,9999,99999,9,999999999,0.0,999,999,99
3023,1,31,2,0,*?*?*?*?*?*?*?*?*?*?*?*?*?*?*?*?*?*?*?*?*?*?,5.6,5.6,100,101589,0,-0,304,0.0,-0.0,0.0,0,0,0,0,233,0.5,10,5,9999,99999,9,999999999,0.0,999,999,99
3023,1,31,3,0,*?*?*?*?*?*?*?*?*?*?*?*?*?*?*?*?*?*?*?*?*?*?,6.1,6.1,100,101589,0,-0,306,0.0,-0.0,0.0,0,0,0,0,240,0.5,10,5,9999,99999,9,999999999,0.0,999,999,99
3023,1,31,4,0,*?*?*?*?*?*?*?*?*?*?*?*?*?*?*?*?*?*?*?*?*?*?,5.5,5.5,100,101589,0,-0,304,0.0,-0.0,0.0,0,0,0,0,247,1.0,10,5,9999,99999,9,999999999,0.0,999,999,99
3023,1,31,5,0,*?*?*?*?*?*?*?*?*?*?*?*?*?*?*?*?*?*?*?*?*?*?,4.9,4.6,100,101589,0,-0,301,0.0,-0.0,0.0,0,0,0,0,253,1.0,10,5,9999,99999,9,999999999,0.0,999,999,99
3023,1,31,6,0,*?*?*?*?*?*?*?*?*?*?*?*?*?*?*?*?*?*?*?*?*?*?,5.2,4.8,100,101589,0,-0,303,0.0,-0.0,0.0,0,0,0,0,260,0.5,10,5,9999,99999,9,999999999,0.0,999,999,99
3023,1,31,7,0,*?*?*?*?*?*?*?*?*?*?*?*?*?*?*?*?*?*?*?*?*?*?,5.5,5.1,100,101589,0,-0,304,0.0,-0.0,0.0,0,0,0,0,263,1.5,10,5,9999,99999,9,999999999,0.0,999,999,99
3023,1,31,8,0,*?*?*?*?*?*?*?*?*?*?*?*?*?*?*?*?*?*?*?*?*?*?,5.2,5.1,100,101589,104,1404,298,10.7,19.2,9.3,1250,923,1178,192,267,0.5,9,5,9999,99999,9,999999999,0.0,999,999,99
3023,1,31,9,0,*?*?*?*?*?*?*?*?*?*?*?*?*?*?*?*?*?*?*?*?*?*?,5.6,4.5,99,101589,282,1408,300,71.0,47.1,61.5,7834,3701,7227,1323,270,0.5,9,5,9999,99999,9,999999999,0.0,999,999,99
3023,1,31,10,0,*?*?*?*?*?*?*?*?*?*?*?*?*?*?*?*?*?*?*?*?*?*?,6.6,5.0,96,101589,418,1406,304,117.3,52.5,101.7,12871,4735,11490,2760,273,0.5,9,5,9999,99999,9,999999999,0.0,999,999,99
3023,1,31,11,0,*?*?*?*?*?*?*?*?*?*?*?*?*?*?*?*?*?*?*?*?*?*?,8.0,4.8,86,101589,504,1407,311,146.4,54.4,126.9,16077,5108,14330,3569,277,2.1,9,5,9999,99999,9,999999999,0.0,999,999,99
3023,1,31,12,0,*?*?*?*?*?*?*?*?*?*?*?*?*?*?*?*?*?*?*?*?*?*?,8.4,4.3,81,101589,534,1409,312,156.4,54.9,135.6,17178,5211,15304,3863,280,1.5,9,5,9999,99999,9,999999999,0.0,999,999,99
3023,1,31,13,0,*?*?*?*?*?*?*?*?*?*?*?*?*?*?*?*?*?*?*?*?*?*?,8.5,4.1,79,101589,505,1409,317,84.4,0.0,84.4,9888,0,9916,3549,277,1.5,10,5,9999,99999,9,999999999,0.0,999,999,99
3023,1,31,14,0,*?*?*?*?*?*?*?*?*?*?*?*?*?*?*?*?*?*?*?*?*?*?,8.0,3.8,80,101589,419,1407,315,67.7,0.0,67.7,7908,0,7929,2766,273,1.0,10,5,9999,99999,9,999999999,0.0,999,999,99
3023,1,31,15,0,*?*?*?*?*?*?*?*?*?*?*?*?*?*?*?*?*?*?*?*?*?*?,8.3,3.8,79,101589,283,1406,317,41.1,0.0,41.1,4803,0,4813,1614,270,2.1,10,5,9999,99999,9,999999999,0.0,999,999,99
3023,1,31,16,0,*?*?*?*?*?*?*?*?*?*?*?*?*?*?*?*?*?*?*?*?*?*?,8.1,4.1,81,101589,106,1408,316,6.5,0.0,6.5,806,-0,805,260,267,0.5,10,5,9999,99999,9,999999999,0.0,999,999,99
3023,1,31,17,0,*?*?*?*?*?*?*?*?*?*?*?*?*?*?*?*?*?*?*?*?*?*?,7.7,6.1,96,101589,0,-0,313,0.0,-0.0,0.0,0,0,0,0,263,1.5,10,5,9999,99999,9,999999999,0.0,999,999,99
3023,1,31,18,0,*?*?*?*?*?*?*?*?*?*?*?*?*?*?*?*?*?*?*?*?*?*?,7.5,6.7,100,101589,0,-0,312,0.0,-0.0,0.0,0,0,0,0,260,1.0,10,5,9999,99999,9,999999999,0.0,999,999,99
3023,1,31,19,0,*?*?*?*?*?*?*?*?*?*?*?*?*?*?*?*?*?*?*?*?*?*?,7.0,7.0,100,101589,0,-0,310,0.0,-0.0,0.0,0,0,0,0,265,1.0,10,5,9999,99999,9,999999999,0.0,999,999,99
3023,1,31,20,0,*?*?*?*?*?*?*?*?*?*?*?*?*?*?*?*?*?*?*?*?*?*?,7.1,7.1,100,101589,0,-0,311,0.0,-0.0,0.0,0,0,0,0,270,0.5,10,5,9999,99999,9,999999999,0.0,999,999,99
3023,1,31,21,0,*?*?*?*?*?*?*?*?*?*?*?*?*?*?*?*?*?*?*?*?*?*?,6.5,6.6,100,101589,0,-0,308,0.0,-0.0,0.0,0,0,0,0,275,0.0,10,5,9999,99999,9,999999999,0.0,999,999,99
3023,1,31,22,0,*?*?*?*?*?*?*?*?*?*?*?*?*?*?*?*?*?*?*?*?*?*?,6.3,6.2,100,101589,0,-0,307,0.0,-0.0,0.0,0,0,0,0,280,1.0,10,5,9999,99999,9,999999999,0.0,999,999,99
3023,1,31,23,0,*?*?*?*?*?*?*?*?*?*?*?*?*?*?*?*?*?*?*?*?*?*?,6.1,6.1,100,101589,0,-0,306,0.0,-0.0,0.0,0,0,0,0,285,0.5,10,5,9999,99999,9,999999999,0.0,999,999,99
3023,1,31,24,0,*?*?*?*?*?*?*?*?*?*?*?*?*?*?*?*?*?*?*?*?*?*?,6.6,6.6,100,101589,0,-0,309,0.0,-0.0,0.0,0,0,0,0,220,1.5,10,5,9999,99999,9,999999999,0.0,999,999,99
3023,2,1,1,0,*?*?*?*?*?*?*?*?*?*?*?*?*?*?*?*?*?*?*?*?*?*?,5.6,4.8,94,100450,0,-0,304,0.0,-0.0,0.0,0,0,0,0,250,0.5,10,5,9999,99999,9,999999999,0.0,999,999,99
3023,2,1,2,0,*?*?*?*?*?*?*?*?*?*?*?*?*?*?*?*?*?*?*?*?*?*?,5.5,4.1,91,100450,0,-0,304,0.0,-0.0,0.0,0,0,0,0,210,0.5,10,5,9999,99999,9,999999999,0.0,999,999,99
3023,2,1,3,0,*?*?*?*?*?*?*?*?*?*?*?*?*?*?*?*?*?*?*?*?*?*?,5.9,4.3,90,100450,0,-0,306,0.0,-0.0,0.0,0,0,0,0,170,0.5,10,5,9999,99999,9,999999999,0.0,999,999,99
3023,2,1,4,0,*?*?*?*?*?*?*?*?*?*?*?*?*?*?*?*?*?*?*?*?*?*?,5.9,4.1,88,100450,0,-0,306,0.0,-0.0,0.0,0,0,0,0,130,1.0,10,5,9999,99999,9,999999999,0.0,999,999,99
3023,2,1,5,0,*?*?*?*?*?*?*?*?*?*?*?*?*?*?*?*?*?*?*?*?*?*?,5.5,2.7,82,100450,0,-0,304,0.0,-0.0,0.0,0,0,0,0,90,1.0,10,5,9999,99999,9,999999999,0.0,999,999,99
3023,2,1,6,0,*?*?*?*?*?*?*?*?*?*?*?*?*?*?*?*?*?*?*?*?*?*?,5.4,3.0,85,100450,0,-0,304,0.0,-0.0,0.0,0,0,0,0,50,0.5,10,5,9999,99999,9,999999999,0.0,999,999,99
3023,2,1,7,0,*?*?*?*?*?*?*?*?*?*?*?*?*?*?*?*?*?*?*?*?*?*?,6.0,3.9,87,100450,0,-0,302,0.0,-0.0,0.0,0,0,0,0,97,1.5,9,5,9999,99999,9,999999999,0.0,999,999,99
3023,2,1,8,0,*?*?*?*?*?*?*?*?*?*?*?*?*?*?*?*?*?*?*?*?*?*?,5.7,3.2,84,100450,110,1413,296,16.5,53.6,12.4,1863,2388,1904,208,143,0.5,8,4,9999,99999,9,999999999,0.0,999,999,99
3023,2,1,9,0,*?*?*?*?*?*?*?*?*?*?*?*?*?*?*?*?*?*?*?*?*?*?,5.9,3.2,84,100450,288,1410,297,96.6,119.1,72.2,10567,9404,8393,1556,190,0.5,8,4,9999,99999,9,999999999,0.0,999,999,99
3023,2,1,10,0,*?*?*?*?*?*?*?*?*?*?*?*?*?*?*?*?*?*?*?*?*?*?,6.0,2.7,79,100450,424,1407,297,158.1,132.1,118.2,17230,12055,13549,2642,237,0.5,8,4,9999,99999,9,999999999,0.0,999,999,99
3023,2,1,11,0,*?*?*?*?*?*?*?*?*?*?*?*?*?*?*?*?*?*?*?*?*?*?,6.9,1.0,67,100450,510,1406,306,148.5,54.5,128.7,16310,5131,14535,3630,283,2.1,9,5,9999,99999,9,999999999,0.0,999,999,99
3023,2,1,12,0,*?*?*?*?*?*?*?*?*?*?*?*?*?*?*?*?*?*?*?*?*?*?,7.0,1.3,67,100450,540,1407,306,158.5,55.0,137.5,17418,5232,15515,3927,330,1.5,9,5,9999,99999,9,999999999,0.0,999,999,99
3023,2,1,13,0,*?*?*?*?*?*?*?*?*?*?*?*?*?*?*?*?*?*?*?*?*?*?,7.2,2.5,72,100450,511,1407,307,148.7,54.5,129.0,16338,5133,14560,3637,325,1.5,9,5,9999,99999,9,999999999,0.0,999,999,99
3023,2,1,14,0,*?*?*?*?*?*?*?*?*?*?*?*?*?*?*?*?*?*?*?*?*?*?,7.4,2.7,72,100450,426,1408,308,119.8,52.7,103.8,13148,4772,11736,2827,320,1.0,9,5,9999,99999,9,999999999,0.0,999,999,99
3023,2,1,15,0,*?*?*?*?*?*?*?*?*?*?*?*?*?*?*?*?*?*?*?*?*?*?,7.2,2.5,72,100450,290,1409,312,42.4,0.0,42.4,4949,0,4959,1667,315,2.1,10,5,9999,99999,9,999999999,0.0,999,999,99
3023,2,1,16,0,*?*?*?*?*?*?*?*?*?*?*?*?*?*?*?*?*?*?*?*?*?*?,7.3,2.5,72,100450,112,1405,307,13.4,22.3,11.6,1547,1113,1455,240,310,0.5,9,5,9999,99999,9,999999999,0.0,999,999,99
3023,2,1,17,0,*?*?*?*?*?*?*?*?*?*?*?*?*?*?*?*?*?*?*?*?*?*?,7.1,3.6,79,100450,0,-0,311,0.0,-0.0,0.0,0,0,0,0,305,1.5,10,5,9999,99999,9,999999999,0.0,999,999,99
3023,2,1,18,0,*?*?*?*?*?*?*?*?*?*?*?*?*?*?*?*?*?*?*?*?*?*?,6.8,3.9,82,100450,0,-0,310,0.0,-0.0,0.0,0,0,0,0,300,1.0,10,5,9999,99999,9,999999999,0.0,999,999,99
3023,2,1,19,0,*?*?*?*?*?*?*?*?*?*?*?*?*?*?*?*?*?*?*?*?*?*?,6.6,4.1,84,100450,0,-0,309,0.0,-0.0,0.0,0,0,0,0,308,1.0,10,5,9999,99999,9,999999999,0.0,999,999,99
3023,2,1,20,0,*?*?*?*?*?*?*?*?*?*?*?*?*?*?*?*?*?*?*?*?*?*?,5.6,3.2,86,100450,0,-0,305,0.0,-0.0,0.0,0,0,0,0,317,0.5,10,5,9999,99999,9,999999999,0.0,999,999,99
3023,2,1,21,0,*?*?*?*?*?*?*?*?*?*?*?*?*?*?*?*?*?*?*?*?*?*?,6.5,4.5,87,100450,0,-0,308,0.0,-0.0,0.0,0,0,0,0,325,0.0,10,5,9999,99999,9,999999999,0.0,999,999,99
3023,2,1,22,0,*?*?*?*?*?*?*?*?*?*?*?*?*?*?*?*?*?*?*?*?*?*?,6.4,5.3,93,100450,0,-0,308,0.0,-0.0,0.0,0,0,0,0,333,1.0,10,5,9999,99999,9,999999999,0.0,999,999,99
3023,2,1,23,0,*?*?*?*?*?*?*?*?*?*?*?*?*?*?*?*?*?*?*?*?*?*?,6.3,6.1,98,100450,0,-0,307,0.0,-0.0,0.0,0,0,0,0,342,0.5,10,5,9999,99999,9,999999999,0.0,999,999,99
3023,2,1,24,0,*?*?*?*?*?*?*?*?*?*?*?*?*?*?*?*?*?*?*?*?*?*?,5.9,5.5,97,100450,0,-0,306,0.0,-0.0,0.0,0,0,0,0,290,1.5,10,5,9999,99999,9,999999999,0.0,999,999,99
3023,2,2,1,0,*?*?*?*?*?*?*?*?*?*?*?*?*?*?*?*?*?*?*?*?*?*?,6.4,5.3,92,101982,0,-0,308,0.0,-0.0,0.0,0,0,0,0,348,0.5,10,5,9999,99999,9,999999999,0.0,999,999,99
3023,2,2,2,0,*?*?*?*?*?*?*?*?*?*?*?*?*?*?*?*?*?*?*?*?*?*?,6.6,5.0,89,101982,0,-0,309,0.0,-0.0,0.0,0,0,0,0,347,0.5,10,5,9999,99999,9,999999999,0.0,999,999,99
3023,2,2,3,0,*?*?*?*?*?*?*?*?*?*?*?*?*?*?*?*?*?*?*?*?*?*?,6.2,4.8,90,101982,0,-0,307,0.0,-0.0,0.0,0,0,0,0,345,0.5,10,5,9999,99999,9,999999999,0.0,999,999,99
3023,2,2,4,0,*?*?*?*?*?*?*?*?*?*?*?*?*?*?*?*?*?*?*?*?*?*?,6.7,4.5,85,101982,0,-0,309,0.0,-0.0,0.0,0,0,0,0,343,1.0,10,5,9999,99999,9,999999999,0.0,999,999,99
3023,2,2,5,0,*?*?*?*?*?*?*?*?*?*?*?*?*?*?*?*?*?*?*?*?*?*?,6.2,4.5,88,101982,0,-0,307,0.0,-0.0,0.0,0,0,0,0,342,1.0,10,5,9999,99999,9,999999999,0.0,999,999,99
3023,2,2,6,0,*?*?*?*?*?*?*?*?*?*?*?*?*?*?*?*?*?*?*?*?*?*?,5.8,3.6,85,101982,0,-0,306,0.0,-0.0,0.0,0,0,0,0,340,0.5,10,5,9999,99999,9,999999999,0.0,999,999,99
3023,2,2,7,0,*?*?*?*?*?*?*?*?*?*?*?*?*?*?*?*?*?*?*?*?*?*?,6.0,4.3,89,101982,0,-0,306,0.0,-0.0,0.0,0,0,0,0,285,1.5,10,5,9999,99999,9,999999999,0.0,999,999,99
3023,2,2,8,0,*?*?*?*?*?*?*?*?*?*?*?*?*?*?*?*?*?*?*?*?*?*?,6.3,4.5,88,101982,115,1408,303,14.3,23.3,12.4,1653,1178,1553,257,230,0.5,9,5,9999,99999,9,999999999,0.0,999,999,99
3023,2,2,9,0,*?*?*?*?*?*?*?*?*?*?*?*?*?*?*?*?*?*?*?*?*?*?,6.5,4.6,87,101982,293,1406,300,99.2,119.9,74.2,10846,9545,8610,1600,175,0.5,8,4,9999,99999,9,999999999,0.0,999,999,99
3023,2,2,10,0,*?*?*?*?*?*?*?*?*?*?*?*?*?*?*?*?*?*?*?*?*?*?,7.0,5.3,88,101982,430,1406,306,121.3,52.8,105.2,13321,4795,11889,2869,120,0.5,9,5,9999,99999,9,999999999,0.0,999,999,99
3023,2,2,11,0,*?*?*?*?*?*?*?*?*?*?*?*?*?*?*?*?*?*?*?*?*?*?,7.7,6.4,91,101982,516,1406,313,86.7,0.0,86.7,10168,0,10198,3663,65,2.1,10,5,9999,99999,9,999999999,0.0,999,999,99
3023,2,2,12,0,*?*?*?*?*?*?*?*?*?*?*?*?*?*?*?*?*?*?*?*?*?*?,8.5,7.0,90,101982,546,1406,309,213.0,138.2,159.3,23226,13515,18112,3707,10,1.5,8,4,9999,99999,9,999999999,0.0,999,999,99
3023,2,2,13,0,*?*?*?*?*?*?*?*?*?*?*?*?*?*?*?*?*?*?*?*?*?*?,8.4,7.6,93,101982,517,1406,309,200.1,137.1,149.6,21809,13227,17040,3446,62,1.5,8,4,9999,99999,9,999999999,0.0,999,999,99
3023,2,2,14,0,*?*?*?*?*?*?*?*?*?*?*?*?*?*?*?*?*?*?*?*?*?*?,8.2,6.1,85,101982,432,1406,307,161.7,132.6,120.9,17621,12172,13848,2709,113,1.0,8,4,9999,99999,9,999999999,0.0,999,999,99
3023,2,2,15,0,*?*?*?*?*?*?*?*?*?*?*?*?*?*?*?*?*?*?*?*?*?*?,8.4,6.7,89,101982,296,1407,308,100.4,120.3,75.1,10981,9613,8716,1621,165,2.1,8,4,9999,99999,9,999999999,0.0,999,999,99
3023,2,2,16,0,*?*?*?*?*?*?*?*?*?*?*?*?*?*?*?*?*?*?*?*?*?*?,8.5,5.8,83,101982,118,1402,309,20.5,61.5,15.4,2286,2628,2014,252,217,0.5,8,4,9999,99999,9,999999999,0.0,999,999,99
3023,2,2,17,0,*?*?*?*?*?*?*?*?*?*?*?*?*?*?*?*?*?*?*?*?*?*?,8.0,5.1,81,101982,0,-0,315,0.0,-0.0,0.0,0,0,0,0,268,1.5,10,5,9999,99999,9,999999999,0.0,999,999,99
3023,2,2,18,0,*?*?*?*?*?*?*?*?*?*?*?*?*?*?*?*?*?*?*?*?*?*?,8.0,5.5,83,101982,0,-0,315,0.0,-0.0,0.0,0,0,0,0,320,1.0,10,5,9999,99999,9,999999999,0.2,999,999,99
3023,2,2,19,0,*?*?*?*?*?*?*?*?*?*?*?*?*?*?*?*?*?*?*?*?*?*?,6.7,4.8,87,101982,0,-0,309,0.0,-0.0,0.0,0,0,0,0,320,1.0,10,5,9999,99999,9,999999999,0.4,999,999,99
3023,2,2,20,0,*?*?*?*?*?*?*?*?*?*?*?*?*?*?*?*?*?*?*?*?*?*?,7.0,3.6,79,101982,0,-0,311,0.0,-0.0,0.0,0,0,0,0,320,0.5,10,5,9999,99999,9,999999999,0.3,999,999,99
3023,2,2,21,0,*?*?*?*?*?*?*?*?*?*?*?*?*?*?*?*?*?*?*?*?*?*?,7.1,2.3,71,101982,0,-0,311,0.0,-0.0,0.0,0,0,0,0,320,0.0,10,5,9999,99999,9,999999999,0.9,999,999,99
3023,2,2,22,0,*?*?*?*?*?*?*?*?*?*?*?*?*?*?*?*?*?*?*?*?*?*?,6.6,2.9,77,101982,0,-0,309,0.0,-0.0,0.0,0,0,0,0,320,1.0,10,5,9999,99999,9,999999999,0.5,999,999,99
3023,2,2,23,0,*?*?*?*?*?*?*?*?*?*?*?*?*?*?*?*?*?*?*?*?*?*?,7.1,3.6,78,101982,0,-0,311,0.0,-0.0,0.0,0,0,0,0,320,0.5,10,5,9999,99999,9,999999999,1.0,999,999,99
3023,2,2,24,0,*?*?*?*?*?*?*?*?*?*?*?*?*?*?*?*?*?*?*?*?*?*?,6.3,5.6,95,101982,0,-0,307,0.0,-0.0,0.0,0,0,0,0,350,1.5,10,5,9999,99999,9,999999999,0.0,999,999,99
3023,2,3,1,0,*?*?*?*?*?*?*?*?*?*?*?*?*?*?*?*?*?*?*?*?*?*?,8.2,5.6,83,102262,0,-0,316,0.0,-0.0,0.0,0,0,0,0,312,0.5,10,5,9999,99999,9,999999999,0.5,999,999,99
3023,2,3,2,0,*?*?*?*?*?*?*?*?*?*?*?*?*?*?*?*?*?*?*?*?*?*?,8.6,6.6,86,102262,0,-0,317,0.0,-0.0,0.0,0,0,0,0,303,0.5,10,5,9999,99999,9,999999999,0.6,999,999,99
3023,2,3,3,0,*?*?*?*?*?*?*?*?*?*?*?*?*?*?*?*?*?*?*?*?*?*?,8.3,6.7,89,102262,0,-0,316,0.0,-0.0,0.0,0,0,0,0,295,0.5,10,5,9999,99999,9,999999999,0.0,999,999,99
3023,2,3,4,0,*?*?*?*?*?*?*?*?*?*?*?*?*?*?*?*?*?*?*?*?*?*?,7.6,6.1,90,102262,0,-0,313,0.0,-0.0,0.0,0,0,0,0,287,1.0,10,5,9999,99999,9,999999999,0.0,999,999,99
3023,2,3,5,0,*?*?*?*?*?*?*?*?*?*?*?*?*?*?*?*?*?*?*?*?*?*?,7.2,5.8,91,102262,0,-0,311,0.0,-0.0,0.0,0,0,0,0,278,1.0,10,5,9999,99999,9,999999999,0.1,999,999,99
3023,2,3,6,0,*?*?*?*?*?*?*?*?*?*?*?*?*?*?*?*?*?*?*?*?*?*?,6.6,5.5,92,102262,0,-0,309,0.0,-0.0,0.0,0,0,0,0,270,0.5,10,5,9999,99999,9,999999999,0.3,999,999,99
3023,2,3,7,0,*?*?*?*?*?*?*?*?*?*?*?*?*?*?*?*?*?*?*?*?*?*?,7.3,5.6,89,102262,0,-0,312,0.0,-0.0,0.0,0,0,0,0,270,1.5,10,5,9999,99999,9,999999999,0.2,999,999,99
3023,2,3,8,0,*?*?*?*?*?*?*?*?*?*?*?*?*?*?*?*?*?*?*?*?*?*?,7.9,5.8,86,102262,120,1401,314,9.3,0.0,9.3,1138,-0,1138,370,270,0.5,10,5,9999,99999,9,999999999,0.1,999,999,99
3023,2,3,9,0,*?*?*?*?*?*?*?*?*?*?*?*?*?*?*?*?*?*?*?*?*?*?,9.0,6.1,81,102262,299,1406,311,101.8,120.7,76.2,11132,9688,8834,1645,270,0.5,8,4,9999,99999,9,999999999,0.0,999,999,99
3023,2,3,10,0,*?*?*?*?*?*?*?*?*?*?*?*?*?*?*?*?*?*?*?*?*?*?,9.6,7.1,84,102262,436,1406,314,163.6,132.9,122.4,17830,12233,14009,2745,270,0.5,8,4,9999,99999,9,999999999,0.0,999,999,99
3023,2,3,11,0,*?*?*?*?*?*?*?*?*?*?*?*?*?*?*?*?*?*?*?*?*?*?,11.7,8.0,78,102262,523,1407,324,202.5,137.3,151.5,22080,13278,17249,3495,270,2.1,8,4,9999,99999,9,999999999,0.1,999,999,99
3023,2,3,12,0,*?*?*?*?*?*?*?*?*?*?*?*?*?*?*?*?*?*?*?*?*?*?,12.2,8.0,75,102262,553,1407,326,216.0,138.5,161.5,23556,13564,18368,3768,270,1.5,8,4,9999,99999,9,999999999,0.2,999,999,99
3023,2,3,13,0,*?*?*?*?*?*?*?*?*?*?*?*?*?*?*?*?*?*?*?*?*?*?,12.4,7.7,73,102262,524,1406,331,153.2,54.7,132.9,16834,5180,14998,3769,272,1.5,9,5,9999,99999,9,999999999,0.0,999,999,99
3023,2,3,14,0,*?*?*?*?*?*?*?*?*?*?*?*?*?*?*?*?*?*?*?*?*?*?,12.5,8.1,75,102262,439,1408,331,124.3,53.0,107.7,13641,4836,12173,2949,273,1.0,9,5,9999,99999,9,999999999,0.0,999,999,99
3023,2,3,15,0,*?*?*?*?*?*?*?*?*?*?*?*?*?*?*?*?*?*?*?*?*?*?,12.4,8.1,75,102262,302,1404,331,78.0,48.2,67.6,8560,3986,7666,1765,275,2.1,9,5,9999,99999,9,999999999,0.0,999,999,99
3023,2,3,16,0,*?*?*?*?*?*?*?*?*?*?*?*?*?*?*?*?*?*?*?*?*?*?,12.4,7.9,73,102262,125,1410,327,23.4,66.5,17.5,2588,2951,2273,290,277,0.5,8,4,9999,99999,9,999999999,0.0,999,999,99
3023,2,3,17,0,*?*?*?*?*?*?*?*?*?*?*?*?*?*?*?*?*?*?*?*?*?*?,11.4,7.3,76,102262,0,-0,330,0.0,-0.0,0.0,0,0,0,0,278,1.5,10,5,9999,99999,9,999999999,0.0,999,999,99
3023,2,3,18,0,*?*?*?*?*?*?*?*?*?*?*?*?*?*?*?*?*?*?*?*?*?*?,10.9,7.0,76,102262,0,-0,328,0.0,-0.0,0.0,0,0,0,0,280,1.0,10,5,9999,99999,9,999999999,0.0,999,999,99
3023,2,3,19,0,*?*?*?*?*?*?*?*?*?*?*?*?*?*?*?*?*?*?*?*?*?*?,9.3,6.6,82,102262,0,-0,321,0.0,-0.0,0.0,0,0,0,0,280,1.0,10,5,9999,99999,9,999999999,0.0,999,999,99
3023,2,3,20,0,*?*?*?*?*?*?*?*?*?*?*?*?*?*?*?*?*?*?*?*?*?*?,9.0,7.0,86,102262,0,-0,319,0.0,-0.0,0.0,0,0,0,0,280,0.5,10,5,9999,99999,9,999999999,0.0,999,999,99
3023,2,3,21,0,*?*?*?*?*?*?*?*?*?*?*?*?*?*?*?*?*?*?*?*?*?*?,9.1,6.4,83,102262,0,-0,320,0.0,-0.0,0.0,0,0,0,0,280,0.0,10,5,9999,99999,9,999999999,0.0,999,999,99
3023,2,3,22,0,*?*?*?*?*?*?*?*?*?*?*?*?*?*?*?*?*?*?*?*?*?*?,8.4,5.9,84,102262,0,-0,317,0.0,-0.0,0.0,0,0,0,0,280,1.0,10,5,9999,99999,9,999999999,0.0,999,999,99
3023,2,3,23,0,*?*?*?*?*?*?*?*?*?*?*?*?*?*?*?*?*?*?*?*?*?*?,8.5,5.8,83,102262,0,-0,317,0.0,-0.0,0.0,0,0,0,0,280,0.5,10,5,9999,99999,9,999999999,0.0,999,999,99
3023,2,3,24,0,*?*?*?*?*?*?*?*?*?*?*?*?*?*?*?*?*?*?*?*?*?*?,7.7,4.6,81,102262,0,-0,314,0.0,-0.0,0.0,0,0,0,0,320,1.5,10,5,9999,99999,9,999999999,0.3,999,999,99
3023,2,4,1,0,*?*?*?*?*?*?*?*?*?*?*?*?*?*?*?*?*?*?*?*?*?*?,8.7,5.9,84,101845,0,-0,318,0.0,-0.0,0.0,0,0,0,0,283,0.5,10,5,9999,99999,9,999999999,0.0,999,999,99
3023,2,4,2,0,*?*?*?*?*?*?*?*?*?*?*?*?*?*?*?*?*?*?*?*?*?*?,8.9,5.9,82,101845,0,-0,319,0.0,-0.0,0.0,0,0,0,0,287,0.5,10,5,9999,99999,9,999999999,0.0,999,999,99
3023,2,4,3,0,*?*?*?*?*?*?*?*?*?*?*?*?*?*?*?*?*?*?*?*?*?*?,8.4,5.8,85,101845,0,-0,317,0.0,-0.0,0.0,0,0,0,0,290,0.5,10,5,9999,99999,9,999999999,0.0,999,999,99
3023,2,4,4,0,*?*?*?*?*?*?*?*?*?*?*?*?*?*?*?*?*?*?*?*?*?*?,8.4,6.1,86,101845,0,-0,317,0.0,-0.0,0.0,0,0,0,0,293,1.0,10,5,9999,99999,9,999999999,0.0,999,999,99
3023,2,4,5,0,*?*?*?*?*?*?*?*?*?*?*?*?*?*?*?*?*?*?*?*?*?*?,8.5,6.6,88,101845,0,-0,317,0.0,-0.0,0.0,0,0,0,0,297,1.0,10,5,9999,99999,9,999999999,0.0,999,999,99
3023,2,4,6,0,*?*?*?*?*?*?*?*?*?*?*?*?*?*?*?*?*?*?*?*?*?*?,8.3,6.2,88,101845,0,-0,316,0.0,-0.0,0.0,0,0,0,0,300,0.5,10,5,9999,99999,9,999999999,0.0,999,999,99
3023,2,4,7,0,*?*?*?*?*?*?*?*?*?*?*?*?*?*?*?*?*?*?*?*?*?*?,8.0,6.1,89,101845,0,-0,307,0.0,-0.0,0.0,0,0,0,0,300,1.5,8,4,9999,99999,9,999999999,0.0,999,999,99
3023,2,4,8,0,*?*?*?*?*?*?*?*?*?*?*?*?*?*?*?*?*?*?*?*?*?*?,7.8,5.6,87,101845,126,1405,306,24.0,67.6,18.0,2656,3024,2330,299,300,0.5,8,4,9999,99999,9,999999999,0.0,999,999,99
3023,2,4,9,0,*?*?*?*?*?*?*?*?*?*?*?*?*?*?*?*?*?*?*?*?*?*?,8.8,5.9,83,101845,305,1406,314,78.9,48.4,68.4,8658,4007,7753,1787,300,0.5,9,5,9999,99999,9,999999999,0.0,999,999,99
3023,2,4,10,0,*?*?*?*?*?*?*?*?*?*?*?*?*?*?*?*?*?*?*?*?*?*?,9.8,5.8,77,101845,442,1405,310,196.7,223.1,126.5,20814,20456,14610,2552,300,0.5,7,4,9999,99999,9,999999999,0.0,999,999,99
3023,2,4,11,0,*?*?*?*?*?*?*?*?*?*?*?*?*?*?*?*?*?*?*?*?*?*?,11.5,8.7,83,101845,529,1406,293,307.8,572.5,92.3,31992,53534,13236,1790,300,2.1,0,0,9999,99999,9,999999999,0.0,999,999,99
3023,2,4,12,0,*?*?*?*?*?*?*?*?*?*?*?*?*?*?*?*?*?*?*?*?*?*?,11.8,8.7,82,101845,559,1405,294,328.1,577.4,98.4,34116,54615,14003,1928,300,1.5,0,0,9999,99999,9,999999999,0.0,999,999,99
3023,2,4,13,0,*?*?*?*?*?*?*?*?*?*?*?*?*?*?*?*?*?*?*?*?*?*?,11.4,9.2,88,101845,531,1407,294,308.7,572.7,92.6,32094,53590,13274,1797,297,1.5,0,0,9999,99999,9,999999999,0.0,999,999,99
3023,2,4,14,0,*?*?*?*?*?*?*?*?*?*?*?*?*?*?*?*?*?*?*?*?*?*?,11.3,9.3,88,101845,445,1405,297,251.1,549.6,77.1,26029,49231,11239,1456,293,1.0,1,0,9999,99999,9,999999999,0.0,999,999,99
3023,2,4,15,0,*?*?*?*?*?*?*?*?*?*?*?*?*?*?*?*?*?*?*?*?*?*?,11.2,9.6,90,101845,309,1406,308,154.3,412.9,63.6,15711,32458,9193,1127,290,2.1,4,2,9999,99999,9,999999999,0.0,999,999,99
3023,2,4,16,0,*?*?*?*?*?*?*?*?*?*?*?*?*?*?*?*?*?*?*?*?*?*?,11.4,9.4,89,101845,131,1406,326,19.8,28.3,17.2,2257,1529,2115,357,287,0.5,9,5,9999,99999,9,999999999,0.0,999,999,99
3023,2,4,17,0,*?*?*?*?*?*?*?*?*?*?*?*?*?*?*?*?*?*?*?*?*?*?,10.5,9.6,95,101845,0,-0,325,0.0,-0.0,0.0,0,0,0,0,283,1.5,10,5,9999,99999,9,999999999,0.1,999,999,99
3023,2,4,18,0,*?*?*?*?*?*?*?*?*?*?*?*?*?*?*?*?*?*?*?*?*?*?,10.0,9.9,100,101845,0,-0,323,0.0,-0.0,0.0,0,0,0,0,280,1.0,10,5,9999,99999,9,999999999,0.2,999,999,99
3023,2,4,19,0,*?*?*?*?*?*?*?*?*?*?*?*?*?*?*?*?*?*?*?*?*?*?,10.5,9.7,96,101845,0,-0,325,0.0,-0.0,0.0,0,0,0,0,277,1.0,10,5,9999,99999,9,999999999,0.0,999,999,99
3023,2,4,20,0,*?*?*?*?*?*?*?*?*?*?*?*?*?*?*?*?*?*?*?*?*?*?,10.8,9.4,92,101845,0,-0,327,0.0,-0.0,0.0,0,0,0,0,273,0.5,10,5,9999,99999,9,999999999,0.0,999,999,99
3023,2,4,21,0,*?*?*?*?*?*?*?*?*?*?*?*?*?*?*?*?*?*?*?*?*?*?,9.3,9.2,100,101845,0,-0,320,0.0,-0.0,0.0,0,0,0,0,270,0.0,10,5,9999,99999,9,999999999,0.0,999,999,99
3023,2,4,22,0,*?*?*?*?*?*?*?*?*?*?*?*?*?*?*?*?*?*?*?*?*?*?,10.0,9.3,97,101845,0,-0,323,0.0,-0.0,0.0,0,0,0,0,267,1.0,10,5,9999,99999,9,999999999,0.0,999,999,99
3023,2,4,23,0,*?*?*?*?*?*?*?*?*?*?*?*?*?*?*?*?*?*?*?*?*?*?,9.3,9.3,100,101845,0,-0,320,0.0,-0.0,0.0,0,0,0,0,263,0.5,10,5,9999,99999,9,999999999,0.0,999,999,99
3023,2,4,24,0,*?*?*?*?*?*?*?*?*?*?*?*?*?*?*?*?*?*?*?*?*?*?,8.5,5.9,85,101845,0,-0,317,0.0,-0.0,0.0,0,0,0,0,280,1.5,10,5,9999,99999,9,999999999,0.0,999,999,99
3023,2,5,1,0,*?*?*?*?*?*?*?*?*?*?*?*?*?*?*?*?*?*?*?*?*?*?,8.0,5.8,85,100687,0,-0,315,0.0,-0.0,0.0,0,0,0,0,263,0.5,10,5,9999,99999,9,999999999,0.0,999,999,99
3023,2,5,2,0,*?*?*?*?*?*?*?*?*?*?*?*?*?*?*?*?*?*?*?*?*?*?,7.4,3.9,77,100687,0,-0,313,0.0,-0.0,0.0,0,0,0,0,267,0.5,10,5,9999,99999,9,999999999,0.0,999,999,99
3023,2,5,3,0,*?*?*?*?*?*?*?*?*?*?*?*?*?*?*?*?*?*?*?*?*?*?,6.7,3.9,82,100687,0,-0,309,0.0,-0.0,0.0,0,0,0,0,270,0.5,10,5,9999,99999,9,999999999,0.0,999,999,99
3023,2,5,4,0,*?*?*?*?*?*?*?*?*?*?*?*?*?*?*?*?*?*?*?*?*?*?,6.0,4.1,87,100687,0,-0,306,0.0,-0.0,0.0,0,0,0,0,273,1.0,10,5,9999,99999,9,999999999,0.0,999,999,99
3023,2,5,5,0,*?*?*?*?*?*?*?*?*?*?*?*?*?*?*?*?*?*?*?*?*?*?,6.4,4.3,86,100687,0,-0,308,0.0,-0.0,0.0,0,0,0,0,277,1.0,10,5,9999,99999,9,999999999,0.0,999,999,99
3023,2,5,6,0,*?*?*?*?*?*?*?*?*?*?*?*?*?*?*?*?*?*?*?*?*?*?,6.7,3.6,79,100687,0,-0,309,0.0,-0.0,0.0,0,0,0,0,280,0.5,10,5,9999,99999,9,999999999,0.0,999,999,99
3023,2,5,7,0,*?*?*?*?*?*?*?*?*?*?*?*?*?*?*?*?*?*?*?*?*?*?,6.4,2.9,78,100687,0,-0,308,0.0,-0.0,0.0,0,0,0,0,282,1.5,10,5,9999,99999,9,999999999,0.0,999,999,99
3023,2,5,8,0,*?*?*?*?*?*?*?*?*?*?*?*?*?*?*?*?*?*?*?*?*?*?,6.9,3.8,79,100687,132,1407,292,34.9,166.9,19.3,3642,9258,3109,360,283,0.5,6,3,9999,99999,9,999999999,0.0,999,999,99
3023,2,5,9,0,*?*?*?*?*?*?*?*?*?*?*?*?*?*?*?*?*?*?*?*?*?*?,7.6,4.3,78,100687,311,1405,291,150.0,355.8,71.2,15691,27877,9340,1297,285,0.5,5,3,9999,99999,9,999999999,0.0,999,999,99
3023,2,5,10,0,*?*?*?*?*?*?*?*?*?*?*?*?*?*?*?*?*?*?*?*?*?*?,8.2,3.9,74,100687,449,1406,293,236.6,389.1,112.4,24665,35007,14222,2126,287,0.5,5,3,9999,99999,9,999999999,0.0,999,999,99
3023,2,5,11,0,*?*?*?*?*?*?*?*?*?*?*?*?*?*?*?*?*?*?*?*?*?*?,9.8,4.3,68,100687,536,1407,305,273.2,321.2,150.8,29099,31316,17314,3125,288,2.1,6,3,9999,99999,9,999999999,0.0,999,999,99
3023,2,5,12,0,*?*?*?*?*?*?*?*?*?*?*?*?*?*?*?*?*?*?*?*?*?*?,10.7,5.0,67,100687,566,1406,309,291.0,323.9,160.7,31025,32043,18373,3373,290,1.5,6,3,9999,99999,9,999999999,0.0,999,999,99
3023,2,5,13,0,*?*?*?*?*?*?*?*?*?*?*?*?*?*?*?*?*?*?*?*?*?*?,10.9,5.0,66,100687,537,1405,314,247.2,230.9,158.9,26223,22512,18131,3331,287,1.5,7,4,9999,99999,9,999999999,0.0,999,999,99
3023,2,5,14,0,*?*?*?*?*?*?*?*?*?*?*?*?*?*?*?*?*?*?*?*?*?*?,11.0,4.5,63,100687,452,1406,319,170.7,133.8,127.7,18608,12452,14604,2878,283,1.0,8,4,9999,99999,9,999999999,0.0,999,999,99
3023,2,5,15,0,*?*?*?*?*?*?*?*?*?*?*?*?*?*?*?*?*?*?*?*?*?*?,10.7,3.8,61,100687,315,1404,328,47.5,0.0,47.5,5543,0,5555,1880,280,2.1,10,5,9999,99999,9,999999999,0.0,999,999,99
3023,2,5,16,0,*?*?*?*?*?*?*?*?*?*?*?*?*?*?*?*?*?*?*?*?*?*?,10.6,2.7,57,100687,137,1402,327,12.7,0.0,12.7,1524,-0,1525,497,277,0.5,10,5,9999,99999,9,999999999,0.0,999,999,99
3023,2,5,17,0,*?*?*?*?*?*?*?*?*?*?*?*?*?*?*?*?*?*?*?*?*?*?,10.5,3.0,59,100687,0,-0,327,0.0,-0.0,0.0,0,0,0,0,273,1.5,10,5,9999,99999,9,999999999,0.0,999,999,99
3023,2,5,18,0,*?*?*?*?*?*?*?*?*?*?*?*?*?*?*?*?*?*?*?*?*?*?,9.2,2.5,62,100687,0,-0,321,0.0,-0.0,0.0,0,0,0,0,270,1.0,10,5,9999,99999,9,999999999,0.0,999,999,99
3023,2,5,19,0,*?*?*?*?*?*?*?*?*?*?*?*?*?*?*?*?*?*?*?*?*?*?,8.4,1.3,60,100687,0,-0,317,0.0,-0.0,0.0,0,0,0,0,278,1.0,10,5,9999,99999,9,999999999,0.0,999,999,99
3023,2,5,20,0,*?*?*?*?*?*?*?*?*?*?*?*?*?*?*?*?*?*?*?*?*?*?,8.3,1.0,59,100687,0,-0,317,0.0,-0.0,0.0,0,0,0,0,287,0.5,10,5,9999,99999,9,999999999,2.9,999,999,99
3023,2,5,21,0,*?*?*?*?*?*?*?*?*?*?*?*?*?*?*?*?*?*?*?*?*?*?,8.6,1.9,62,100687,0,-0,318,0.0,-0.0,0.0,0,0,0,0,295,0.0,10,5,9999,99999,9,999999999,3.4,999,999,99
3023,2,5,22,0,*?*?*?*?*?*?*?*?*?*?*?*?*?*?*?*?*?*?*?*?*?*?,8.1,2.1,65,100687,0,-0,316,0.0,-0.0,0.0,0,0,0,0,303,1.0,10,5,9999,99999,9,999999999,4.2,999,999,99
3023,2,5,23,0,*?*?*?*?*?*?*?*?*?*?*?*?*?*?*?*?*?*?*?*?*?*?,8.4,1.0,59,100687,0,-0,317,0.0,-0.0,0.0,0,0,0,0,312,0.5,10,5,9999,99999,9,999999999,1.5,999,999,99
3023,2,5,24,0,*?*?*?*?*?*?*?*?*?*?*?*?*?*?*?*?*?*?*?*?*?*?,8.7,7.6,92,100687,0,-0,318,0.0,-0.0,0.0,0,0,0,0,260,1.5,10,5,9999,99999,9,999999999,0.0,999,999,99
3023,2,6,1,0,*?*?*?*?*?*?*?*?*?*?*?*?*?*?*?*?*?*?*?*?*?*?,9.7,9.2,100,101338,0,-0,322,0.0,-0.0,0.0,0,0,0,0,322,0.5,10,5,9999,99999,9,999999999,2.2,999,999,99
3023,2,6,2,0,*?*?*?*?*?*?*?*?*?*?*?*?*?*?*?*?*?*?*?*?*?*?,10.1,10.1,100,101338,0,-0,324,0.0,-0.0,0.0,0,0,0,0,323,0.5,10,5,9999,99999,9,999999999,0.9,999,999,99
3023,2,6,3,0,*?*?*?*?*?*?*?*?*?*?*?*?*?*?*?*?*?*?*?*?*?*?,10.4,10.4,100,101338,0,-0,325,0.0,-0.0,0.0,0,0,0,0,325,0.5,10,5,9999,99999,9,999999999,0.1,999,999,99
3023,2,6,4,0,*?*?*?*?*?*?*?*?*?*?*?*?*?*?*?*?*?*?*?*?*?*?,9.7,9.7,100,101338,0,-0,322,0.0,-0.0,0.0,0,0,0,0,327,1.0,10,5,9999,99999,9,999999999,0.2,999,999,99
3023,2,6,5,0,*?*?*?*?*?*?*?*?*?*?*?*?*?*?*?*?*?*?*?*?*?*?,8.7,8.7,100,101338,0,-0,317,0.0,-0.0,0.0,0,0,0,0,328,1.0,10,5,9999,99999,9,999999999,0.0,999,999,99
3023,2,6,6,0,*?*?*?*?*?*?*?*?*?*?*?*?*?*?*?*?*?*?*?*?*?*?,9.3,9.3,100,101338,0,-0,320,0.0,-0.0,0.0,0,0,0,0,330,0.5,10,5,9999,99999,9,999999999,0.0,999,999,99
3023,2,6,7,0,*?*?*?*?*?*?*?*?*?*?*?*?*?*?*?*?*?*?*?*?*?*?,9.6,9.7,100,101338,0,-0,321,0.0,-0.0,0.0,0,0,0,0,333,1.5,10,5,9999,99999,9,999999999,0.0,999,999,99
3023,2,6,8,0,*?*?*?*?*?*?*?*?*?*?*?*?*?*?*?*?*?*?*?*?*?*?,9.6,9.6,100,101338,138,1407,318,22.1,30.0,19.2,2512,1666,2351,399,337,0.5,9,5,9999,99999,9,999999999,0.0,999,999,99
3023,2,6,9,0,*?*?*?*?*?*?*?*?*?*?*?*?*?*?*?*?*?*?*?*?*?*?,10.5,10.4,100,101338,317,1404,306,159.8,416.3,65.8,16896,32955,8778,1187,340,0.5,4,2,9999,99999,9,999999999,0.0,999,999,99
3023,2,6,10,0,*?*?*?*?*?*?*?*?*?*?*?*?*?*?*?*?*?*?*?*?*?*?,11.5,11.5,100,101338,455,1405,300,258.1,557.7,77.4,26796,50317,11306,1471,343,0.5,0,0,9999,99999,9,999999999,0.0,999,999,99
3023,2,6,11,0,*?*?*?*?*?*?*?*?*?*?*?*?*?*?*?*?*?*?*?*?*?*?,13.2,13.0,100,101338,542,1405,311,316.8,574.7,95.0,32937,54029,13578,1851,347,2.1,0,0,9999,99999,9,999999999,0.0,999,999,99
3023,2,6,12,0,*?*?*?*?*?*?*?*?*?*?*?*?*?*?*?*?*?*?*?*?*?*?,14.3,13.5,100,101338,572,1404,322,336.3,554.6,110.3,34756,52472,15365,2138,350,1.5,2,1,9999,99999,9,999999999,0.0,999,999,99
3023,2,6,13,0,*?*?*?*?*?*?*?*?*?*?*?*?*?*?*?*?*?*?*?*?*?*?,14.3,12.4,100,101338,544,1405,331,278.2,322.0,153.6,29638,31528,17610,3195,350,1.5,6,3,9999,99999,9,999999999,0.0,999,999,99
3023,2,6,14,0,*?*?*?*?*?*?*?*?*?*?*?*?*?*?*?*?*?*?*?*?*?*?,14.4,12.5,100,101338,459,1407,337,173.8,134.2,130.0,18958,12463,14907,2937,350,1.0,8,4,9999,99999,9,999999999,1.2,999,999,99
3023,2,6,15,0,*?*?*?*?*?*?*?*?*?*?*?*?*?*?*?*?*?*?*?*?*?*?,14.2,12.5,100,101338,322,1405,334,132.7,206.8,85.4,14060,16389,10145,1643,350,2.1,7,4,9999,99999,9,999999999,1.7,999,999,99
3023,2,6,16,0,*?*?*?*?*?*?*?*?*?*?*?*?*?*?*?*?*?*?*?*?*?*?,14.3,12.2,100,101338,144,1407,320,47.9,314.4,15.7,5040,20131,2649,350,350,0.5,2,1,9999,99999,9,999999999,0.0,999,999,99
3023,2,6,17,0,*?*?*?*?*?*?*?*?*?*?*?*?*?*?*?*?*?*?*?*?*?*?,13.4,11.8,100,101338,0,-0,338,0.0,-0.0,0.0,0,0,0,0,350,1.5,10,5,9999,99999,9,999999999,0.3,999,999,99
3023,2,6,18,0,*?*?*?*?*?*?*?*?*?*?*?*?*?*?*?*?*?*?*?*?*?*?,12.5,11.0,100,101338,0,-0,334,0.0,-0.0,0.0,0,0,0,0,350,1.0,10,5,9999,99999,9,999999999,0.1,999,999,99
3023,2,6,19,0,*?*?*?*?*?*?*?*?*?*?*?*?*?*?*?*?*?*?*?*?*?*?,11.9,11.6,100,101338,0,-0,331,0.0,-0.0,0.0,0,0,0,0,347,1.0,10,5,9999,99999,9,999999999,0.1,999,999,99
3023,2,6,20,0,*?*?*?*?*?*?*?*?*?*?*?*?*?*?*?*?*?*?*?*?*?*?,12.1,10.2,100,101338,0,-0,333,0.0,-0.0,0.0,0,0,0,0,343,0.5,10,5,9999,99999,9,999999999,0.3,999,999,99
3023,2,6,21,0,*?*?*?*?*?*?*?*?*?*?*?*?*?*?*?*?*?*?*?*?*?*?,11.3,10.2,100,101338,0,-0,329,0.0,-0.0,0.0,0,0,0,0,340,0.0,10,5,9999,99999,9,999999999,0.0,999,999,99
3023,2,6,22,0,*?*?*?*?*?*?*?*?*?*?*?*?*?*?*?*?*?*?*?*?*?*?,10.7,10.8,100,101338,0,-0,326,0.0,-0.0,0.0,0,0,0,0,337,1.0,10,5,9999,99999,9,999999999,0.1,999,999,99
3023,2,6,23,0,*?*?*?*?*?*?*?*?*?*?*?*?*?*?*?*?*?*?*?*?*?*?,10.8,10.8,100,101338,0,-0,327,0.0,-0.0,0.0,0,0,0,0,333,0.5,10,5,9999,99999,9,999999999,0.0,999,999,99
3023,2,6,24,0,*?*?*?*?*?*?*?*?*?*?*?*?*?*?*?*?*?*?*?*?*?*?,8.7,5.6,98,101338,0,-0,318,0.0,-0.0,0.0,0,0,0,0,320,1.5,10,5,9999,99999,9,999999999,1.9,999,999,99
3023,2,7,1,0,*?*?*?*?*?*?*?*?*?*?*?*?*?*?*?*?*?*?*?*?*?*?,10.3,7.9,88,102094,0,-0,325,0.0,-0.0,0.0,0,0,0,0,327,0.5,10,5,9999,99999,9,999999999,0.0,999,999,99
3023,2,7,2,0,*?*?*?*?*?*?*?*?*?*?*?*?*?*?*?*?*?*?*?*?*?*?,9.6,6.4,83,102094,0,-0,322,0.0,-0.0,0.0,0,0,0,0,323,0.5,10,5,9999,99999,9,999999999,0.0,999,999,99
3023,2,7,3,0,*?*?*?*?*?*?*?*?*?*?*?*?*?*?*?*?*?*?*?*?*?*?,9.4,6.6,85,102094,0,-0,321,0.0,-0.0,0.0,0,0,0,0,320,0.5,10,5,9999,99999,9,999999999,0.0,999,999,99
3023,2,7,4,0,*?*?*?*?*?*?*?*?*?*?*?*?*?*?*?*?*?*?*?*?*?*?,9.6,6.9,86,102094,0,-0,322,0.0,-0.0,0.0,0,0,0,0,317,1.0,10,5,9999,99999,9,999999999,0.0,999,999,99
3023,2,7,5,0,*?*?*?*?*?*?*?*?*?*?*?*?*?*?*?*?*?*?*?*?*?*?,9.0,6.1,85,102094,0,-0,319,0.0,-0.0,0.0,0,0,0,0,313,1.0,10,5,9999,99999,9,999999999,0.0,999,999,99
3023,2,7,6,0,*?*?*?*?*?*?*?*?*?*?*?*?*?*?*?*?*?*?*?*?*?*?,8.9,6.1,86,102094,0,-0,319,0.0,-0.0,0.0,0,0,0,0,310,0.5,10,5,9999,99999,9,999999999,0.0,999,999,99
3023,2,7,7,0,*?*?*?*?*?*?*?*?*?*?*?*?*?*?*?*?*?*?*?*?*?*?,8.7,6.7,90,102094,0,-0,277,0.0,-0.0,0.0,0,0,0,0,308,1.5,0,0,9999,99999,9,999999999,0.0,999,999,99
3023,2,7,8,0,*?*?*?*?*?*?*?*?*?*?*?*?*?*?*?*?*?*?*?*?*?*?,9.3,8.0,95,102094,144,1407,283,48.1,328.6,14.4,5127,22020,2402,394,307,0.5,0,0,9999,99999,9,999999999,0.0,999,999,99
3023,2,7,9,0,*?*?*?*?*?*?*?*?*?*?*?*?*?*?*?*?*?*?*?*?*?*?,9.8,9.1,98,102094,323,1403,287,169.3,514.7,50.8,17597,41830,7719,949,305,0.5,0,0,9999,99999,9,999999999,0.0,999,999,99
3023,2,7,10,0,*?*?*?*?*?*?*?*?*?*?*?*?*?*?*?*?*?*?*?*?*?*?,12.4,11.3,96,102094,462,1406,303,262.6,559.2,78.8,27265,50646,11484,1499,303,0.5,0,0,9999,99999,9,999999999,0.0,999,999,99
3023,2,7,11,0,*?*?*?*?*?*?*?*?*?*?*?*?*?*?*?*?*?*?*?*?*?*?,12.9,12.2,99,102094,549,1405,308,321.4,575.8,96.4,33421,54274,13753,1883,302,2.1,0,0,9999,99999,9,999999999,0.0,999,999,99
3023,2,7,12,0,*?*?*?*?*?*?*?*?*?*?*?*?*?*?*?*?*?*?*?*?*?*?,13.2,12.1,96,102094,579,1404,309,341.9,580.4,102.6,35574,55291,14522,2026,300,1.5,0,0,9999,99999,9,999999999,0.0,999,999,99
3023,2,7,13,0,*?*?*?*?*?*?*?*?*?*?*?*?*?*?*?*?*?*?*?*?*?*?,13.1,11.9,96,102094,551,1405,308,322.7,576.1,96.8,33554,54340,13801,1891,290,1.5,0,0,9999,99999,9,999999999,0.0,999,999,99
3023,2,7,14,0,*?*?*?*?*?*?*?*?*?*?*?*?*?*?*?*?*?*?*?*?*?*?,13.4,11.1,89,102094,465,1404,307,265.0,560.0,79.5,27519,50819,11578,1514,280,1.0,0,0,9999,99999,9,999999999,0.0,999,999,99
3023,2,7,15,0,*?*?*?*?*?*?*?*?*?*?*?*?*?*?*?*?*?*?*?*?*?*?,12.8,10.3,88,102094,329,1406,302,172.8,517.0,51.8,17963,42258,7867,969,270,2.1,0,0,9999,99999,9,999999999,0.0,999,999,99
3023,2,7,16,0,*?*?*?*?*?*?*?*?*?*?*?*?*?*?*?*?*?*?*?*?*?*?,13.3,10.8,88,102094,150,1402,309,52.4,339.5,16.1,5523,22090,2712,359,260,0.5,1,0,9999,99999,9,999999999,0.0,999,999,99
3023,2,7,17,0,*?*?*?*?*?*?*?*?*?*?*?*?*?*?*?*?*?*?*?*?*?*?,13.0,10.9,90,102094,0,-0,337,0.0,-0.0,0.0,0,0,0,0,250,1.5,10,5,9999,99999,9,999999999,0.0,999,999,99
3023,2,7,18,0,*?*?*?*?*?*?*?*?*?*?*?*?*?*?*?*?*?*?*?*?*?*?,11.7,11.3,100,102094,0,-0,331,0.0,-0.0,0.0,0,0,0,0,240,1.0,10,5,9999,99999,9,999999999,0.0,999,999,99
3023,2,7,19,0,*?*?*?*?*?*?*?*?*?*?*?*?*?*?*?*?*?*?*?*?*?*?,11.2,11.1,100,102094,0,-0,328,0.0,-0.0,0.0,0,0,0,0,208,1.0,10,5,9999,99999,9,999999999,0.0,999,999,99
3023,2,7,20,0,*?*?*?*?*?*?*?*?*?*?*?*?*?*?*?*?*?*?*?*?*?*?,12.0,12.0,100,102094,0,-0,332,0.0,-0.0,0.0,0,0,0,0,177,0.5,10,5,9999,99999,9,999999999,0.0,999,999,99
3023,2,7,21,0,*?*?*?*?*?*?*?*?*?*?*?*?*?*?*?*?*?*?*?*?*?*?,10.6,10.5,100,102094,0,-0,326,0.0,-0.0,0.0,0,0,0,0,145,0.0,10,5,9999,99999,9,999999999,0.1,999,999,99
3023,2,7,22,0,*?*?*?*?*?*?*?*?*?*?*?*?*?*?*?*?*?*?*?*?*?*?,9.5,9.6,100,102094,0,-0,321,0.0,-0.0,0.0,0,0,0,0,113,1.0,10,5,9999,99999,9,999999999,0.3,999,999,99
3023,2,7,23,0,*?*?*?*?*?*?*?*?*?*?*?*?*?*?*?*?*?*?*?*?*?*?,10.0,10.1,100,102094,0,-0,323,0.0,-0.0,0.0,0,0,0,0,82,0.5,10,5,9999,99999,9,999999999,0.3,999,999,99
3023,2,7,24,0,*?*?*?*?*?*?*?*?*?*?*?*?*?*?*?*?*?*?*?*?*?*?,10.9,9.4,94,102094,0,-0,327,0.0,-0.0,0.0,0,0,0,0,330,1.5,10,5,9999,99999,9,999999999,0.0,999,999,99
3023,2,8,1,0,*?*?*?*?*?*?*?*?*?*?*?*?*?*?*?*?*?*?*?*?*?*?,10.4,10.2,100,102275,0,-0,325,0.0,-0.0,0.0,0,0,0,0,100,0.5,10,5,9999,99999,9,999999999,0.0,999,999,99
3023,2,8,2,0,*?*?*?*?*?*?*?*?*?*?*?*?*?*?*?*?*?*?*?*?*?*?,9.8,9.8,100,102275,0,-0,322,0.0,-0.0,0.0,0,0,0,0,150,0.5,10,5,9999,99999,9,999999999,0.0,999,999,99
3023,2,8,3,0,*?*?*?*?*?*?*?*?*?*?*?*?*?*?*?*?*?*?*?*?*?*?,10.2,10.2,100,102275,0,-0,324,0.0,-0.0,0.0,0,0,0,0,200,0.5,10,5,9999,99999,9,999999999,0.3,999,999,99
3023,2,8,4,0,*?*?*?*?*?*?*?*?*?*?*?*?*?*?*?*?*?*?*?*?*?*?,9.9,9.8,100,102275,0,-0,323,0.0,-0.0,0.0,0,0,0,0,250,1.0,10,5,9999,99999,9,999999999,0.1,999,999,99
3023,2,8,5,0,*?*?*?*?*?*?*?*?*?*?*?*?*?*?*?*?*?*?*?*?*?*?,9.6,9.6,100,102275,0,-0,321,0.0,-0.0,0.0,0,0,0,0,300,1.0,10,5,9999,99999,9,999999999,0.0,999,999,99
3023,2,8,6,0,*?*?*?*?*?*?*?*?*?*?*?*?*?*?*?*?*?*?*?*?*?*?,10.0,9.9,100,102275,0,-0,323,0.0,-0.0,0.0,0,0,0,0,350,0.5,10,5,9999,99999,9,999999999,0.0,999,999,99
3023,2,8,7,0,*?*?*?*?*?*?*?*?*?*?*?*?*?*?*?*?*?*?*?*?*?*?,10.4,10.4,100,102275,0,-0,315,0.0,-0.0,0.0,0,0,0,0,348,1.5,7,4,9999,99999,9,999999999,0.0,999,999,99
3023,2,8,8,0,*?*?*?*?*?*?*?*?*?*?*?*?*?*?*?*?*?*?*?*?*?*?,10.1,10.1,100,102275,150,1405,317,34.9,82.3,26.1,3793,4173,3293,448,347,0.5,8,4,9999,99999,9,999999999,0.0,999,999,99
3023,2,8,9,0,*?*?*?*?*?*?*?*?*?*?*?*?*?*?*?*?*?*?*?*?*?*?,10.1,10.1,100,102275,330,1405,317,115.9,124.4,86.7,12658,10392,10021,1888,345,0.5,8,4,9999,99999,9,999999999,0.0,999,999,99
3023,2,8,10,0,*?*?*?*?*?*?*?*?*?*?*?*?*?*?*?*?*?*?*?*?*?*?,11.2,10.9,100,102275,468,1404,322,178.3,134.7,133.4,19432,12669,15233,3022,343,0.5,8,4,9999,99999,9,999999999,0.0,999,999,99
3023,2,8,11,0,*?*?*?*?*?*?*?*?*?*?*?*?*?*?*?*?*?*?*?*?*?*?,12.5,12.0,100,102275,556,1405,326,257.3,232.1,165.4,27308,22844,18825,3495,342,2.1,7,4,9999,99999,9,999999999,0.0,999,999,99
3023,2,8,12,0,*?*?*?*?*?*?*?*?*?*?*?*?*?*?*?*?*?*?*?*?*?*?,12.3,12.3,100,102275,586,1404,328,231.4,139.7,173.1,25243,13877,19631,4091,340,1.5,8,4,9999,99999,9,999999999,0.0,999,999,99
3023,2,8,13,0,*?*?*?*?*?*?*?*?*?*?*?*?*?*?*?*?*?*?*?*?*?*?,12.6,12.3,100,102275,558,1405,332,165.0,55.2,143.0,18125,5292,16140,4119,340,1.5,9,5,9999,99999,9,999999999,0.0,999,999,99
3023,2,8,14,0,*?*?*?*?*?*?*?*?*?*?*?*?*?*?*?*?*?*?*?*?*?*?,12.9,12.5,100,102275,472,1404,333,135.9,53.8,117.8,14919,4987,13304,3268,340,1.0,9,5,9999,99999,9,999999999,0.0,999,999,99
3023,2,8,15,0,*?*?*?*?*?*?*?*?*?*?*?*?*?*?*?*?*?*?*?*?*?*?,12.5,12.3,100,102275,335,1403,331,89.4,49.8,77.5,9807,4241,8772,2042,340,2.1,9,5,9999,99999,9,999999999,0.0,999,999,99
3023,2,8,16,0,*?*?*?*?*?*?*?*?*?*?*?*?*?*?*?*?*?*?*?*?*?*?,12.7,12.6,100,102275,157,1406,332,28.6,34.1,24.8,3222,2023,3007,519,340,0.5,9,5,9999,99999,9,999999999,0.0,999,999,99
3023,2,8,17,0,*?*?*?*?*?*?*?*?*?*?*?*?*?*?*?*?*?*?*?*?*?*?,12.2,12.0,100,102275,0,-0,333,0.0,-0.0,0.0,0,0,0,0,340,1.5,10,5,9999,99999,9,999999999,0.0,999,999,99
3023,2,8,18,0,*?*?*?*?*?*?*?*?*?*?*?*?*?*?*?*?*?*?*?*?*?*?,11.8,11.5,100,102275,0,-0,331,0.0,-0.0,0.0,0,0,0,0,340,1.0,10,5,9999,99999,9,999999999,0.0,999,999,99
3023,2,8,19,0,*?*?*?*?*?*?*?*?*?*?*?*?*?*?*?*?*?*?*?*?*?*?,11.9,11.1,98,102275,0,-0,332,0.0,-0.0,0.0,0,0,0,0,335,1.0,10,5,9999,99999,9,999999999,0.0,999,999,99
3023,2,8,20,0,*?*?*?*?*?*?*?*?*?*?*?*?*?*?*?*?*?*?*?*?*?*?,11.1,10.8,100,102275,0,-0,328,0.0,-0.0,0.0,0,0,0,0,330,0.5,10,5,9999,99999,9,999999999,0.0,999,999,99
3023,2,8,21,0,*?*?*?*?*?*?*?*?*?*?*?*?*?*?*?*?*?*?*?*?*?*?,10.9,10.5,100,102275,0,-0,327,0.0,-0.0,0.0,0,0,0,0,325,0.0,10,5,9999,99999,9,999999999,0.0,999,999,99
3023,2,8,22,0,*?*?*?*?*?*?*?*?*?*?*?*?*?*?*?*?*?*?*?*?*?*?,11.1,10.7,100,102275,0,-0,328,0.0,-0.0,0.0,0,0,0,0,320,1.0,10,5,9999,99999,9,999999999,0.0,999,999,99
3023,2,8,23,0,*?*?*?*?*?*?*?*?*?*?*?*?*?*?*?*?*?*?*?*?*?*?,10.6,10.7,100,102275,0,-0,326,0.0,-0.0,0.0,0,0,0,0,315,0.5,10,5,9999,99999,9,999999999,0.0,999,999,99
3023,2,8,24,0,*?*?*?*?*?*?*?*?*?*?*?*?*?*?*?*?*?*?*?*?*?*?,10.5,10.2,100,102275,0,-0,325,0.0,-0.0,0.0,0,0,0,0,50,1.5,10,5,9999,99999,9,999999999,0.2,999,999,99
3023,2,9,1,0,*?*?*?*?*?*?*?*?*?*?*?*?*?*?*?*?*?*?*?*?*?*?,9.1,9.2,100,101943,0,-0,319,0.0,-0.0,0.0,0,0,0,0,308,0.5,10,5,9999,99999,9,999999999,0.0,999,999,99
3023,2,9,2,0,*?*?*?*?*?*?*?*?*?*?*?*?*?*?*?*?*?*?*?*?*?*?,8.5,8.5,100,101943,0,-0,317,0.0,-0.0,0.0,0,0,0,0,307,0.5,10,5,9999,99999,9,999999999,0.0,999,999,99
3023,2,9,3,0,*?*?*?*?*?*?*?*?*?*?*?*?*?*?*?*?*?*?*?*?*?*?,8.7,8.7,100,101943,0,-0,317,0.0,-0.0,0.0,0,0,0,0,305,0.5,10,5,9999,99999,9,999999999,0.0,999,999,99
3023,2,9,4,0,*?*?*?*?*?*?*?*?*?*?*?*?*?*?*?*?*?*?*?*?*?*?,8.4,8.4,100,101943,0,-0,316,0.0,-0.0,0.0,0,0,0,0,303,1.0,10,5,9999,99999,9,999999999,0.0,999,999,99
3023,2,9,5,0,*?*?*?*?*?*?*?*?*?*?*?*?*?*?*?*?*?*?*?*?*?*?,8.2,8.3,100,101943,0,-0,315,0.0,-0.0,0.0,0,0,0,0,302,1.0,10,5,9999,99999,9,999999999,0.0,999,999,99
3023,2,9,6,0,*?*?*?*?*?*?*?*?*?*?*?*?*?*?*?*?*?*?*?*?*?*?,8.4,8.4,100,101943,0,-0,316,0.0,-0.0,0.0,0,0,0,0,300,0.5,10,5,9999,99999,9,999999999,0.0,999,999,99
3023,2,9,7,0,*?*?*?*?*?*?*?*?*?*?*?*?*?*?*?*?*?*?*?*?*?*?,8.6,8.7,100,101943,0,-0,313,0.0,-0.0,0.0,0,0,0,0,295,1.5,9,5,9999,99999,9,999999999,0.0,999,999,99
3023,2,9,8,0,*?*?*?*?*?*?*?*?*?*?*?*?*?*?*?*?*?*?*?*?*?*?,8.6,8.7,100,101943,156,1402,313,28.5,34.0,24.7,3203,2015,2990,515,290,0.5,9,5,9999,99999,9,999999999,0.0,999,999,99
3023,2,9,9,0,*?*?*?*?*?*?*?*?*?*?*?*?*?*?*?*?*?*?*?*?*?*?,8.8,8.8,100,101943,336,1402,314,89.8,49.8,77.8,9849,4249,8809,2051,285,0.5,9,5,9999,99999,9,999999999,0.0,999,999,99
3023,2,9,10,0,*?*?*?*?*?*?*?*?*?*?*?*?*?*?*?*?*?*?*?*?*?*?,8.6,8.5,100,101943,475,1404,313,136.9,53.8,118.7,15032,5000,13403,3297,280,0.5,9,5,9999,99999,9,999999999,0.0,999,999,99
3023,2,9,11,0,*?*?*?*?*?*?*?*?*?*?*?*?*?*?*?*?*?*?*?*?*?*?,9.7,7.6,100,101943,562,1403,318,166.7,55.3,144.5,18314,5307,16307,4170,275,2.1,9,5,9999,99999,9,999999999,0.0,999,999,99
3023,2,9,12,0,*?*?*?*?*?*?*?*?*?*?*?*?*?*?*?*?*?*?*?*?*?*?,8.8,7.3,100,101943,593,1404,318,101.9,0.0,101.9,11994,0,12033,4420,270,1.5,10,5,9999,99999,9,999999999,0.0,999,999,99
3023,2,9,13,0,*?*?*?*?*?*?*?*?*?*?*?*?*?*?*?*?*?*?*?*?*?*?,9.6,7.1,100,101943,564,1402,322,96.3,0.0,96.3,11320,0,11356,4136,270,1.5,10,5,9999,99999,9,999999999,0.0,999,999,99
3023,2,9,14,0,*?*?*?*?*?*?*?*?*?*?*?*?*?*?*?*?*?*?*?*?*?*?,9.6,7.3,100,101943,479,1404,322,79.6,0.0,79.6,9317,0,9343,3319,270,1.0,10,5,9999,99999,9,999999999,0.0,999,999,99
3023,2,9,15,0,*?*?*?*?*?*?*?*?*?*?*?*?*?*?*?*?*?*?*?*?*?*?,9.4,6.1,98,101943,342,1403,321,52.8,0.0,52.8,6159,0,6173,2105,270,2.1,10,5,9999,99999,9,999999999,0.0,999,999,99
3023,2,9,16,0,*?*?*?*?*?*?*?*?*?*?*?*?*?*?*?*?*?*?*?*?*?*?,9.8,7.4,100,101943,163,1401,323,17.8,0.0,17.8,2112,-0,2114,692,270,0.5,10,5,9999,99999,9,999999999,0.0,999,999,99
3023,2,9,17,0,*?*?*?*?*?*?*?*?*?*?*?*?*?*?*?*?*?*?*?*?*?*?,9.2,7.1,100,101943,0,-0,320,0.0,-0.0,0.0,0,0,0,0,270,1.5,10,5,9999,99999,9,999999999,0.0,999,999,99
3023,2,9,18,0,*?*?*?*?*?*?*?*?*?*?*?*?*?*?*?*?*?*?*?*?*?*?,9.4,8.4,100,101943,0,-0,321,0.0,-0.0,0.0,0,0,0,0,270,1.0,10,5,9999,99999,9,999999999,0.0,999,999,99
3023,2,9,19,0,*?*?*?*?*?*?*?*?*?*?*?*?*?*?*?*?*?*?*?*?*?*?,8.6,7.3,100,101943,0,-0,317,0.0,-0.0,0.0,0,0,0,0,257,1.0,10,5,9999,99999,9,999999999,0.0,999,999,99
3023,2,9,20,0,*?*?*?*?*?*?*?*?*?*?*?*?*?*?*?*?*?*?*?*?*?*?,8.9,8.1,100,101943,0,-0,318,0.0,-0.0,0.0,0,0,0,0,243,0.5,10,5,9999,99999,9,999999999,0.0,999,999,99
3023,2,9,21,0,*?*?*?*?*?*?*?*?*?*?*?*?*?*?*?*?*?*?*?*?*?*?,8.7,8.7,100,101943,0,-0,317,0.0,-0.0,0.0,0,0,0,0,230,0.0,10,5,9999,99999,9,999999999,0.0,999,999,99
3023,2,9,22,0,*?*?*?*?*?*?*?*?*?*?*?*?*?*?*?*?*?*?*?*?*?*?,9.2,9.2,100,101943,0,-0,320,0.0,-0.0,0.0,0,0,0,0,217,1.0,10,5,9999,99999,9,999999999,0.0,999,999,99
3023,2,9,23,0,*?*?*?*?*?*?*?*?*?*?*?*?*?*?*?*?*?*?*?*?*?*?,9.6,9.6,100,101943,0,-0,321,0.0,-0.0,0.0,0,0,0,0,203,0.5,10,5,9999,99999,9,999999999,0.0,999,999,99
3023,2,9,24,0,*?*?*?*?*?*?*?*?*?*?*?*?*?*?*?*?*?*?*?*?*?*?,10.1,10.1,100,101943,0,-0,324,0.0,-0.0,0.0,0,0,0,0,310,1.5,10,5,9999,99999,9,999999999,0.0,999,999,99
3023,2,10,1,0,*?*?*?*?*?*?*?*?*?*?*?*?*?*?*?*?*?*?*?*?*?*?,10.9,10.9,100,99675.4,0,-0,327,0.0,-0.0,0.0,0,0,0,0,190,0.5,10,5,9999,99999,9,999999999,0.0,999,999,99
3023,2,10,2,0,*?*?*?*?*?*?*?*?*?*?*?*?*?*?*?*?*?*?*?*?*?*?,11.1,11.0,100,99675.4,0,-0,328,0.0,-0.0,0.0,0,0,0,0,190,0.5,10,5,9999,99999,9,999999999,0.0,999,999,99
3023,2,10,3,0,*?*?*?*?*?*?*?*?*?*?*?*?*?*?*?*?*?*?*?*?*?*?,10.9,10.9,100,99675.4,0,-0,327,0.0,-0.0,0.0,0,0,0,0,190,0.5,10,5,9999,99999,9,999999999,0.0,999,999,99
3023,2,10,4,0,*?*?*?*?*?*?*?*?*?*?*?*?*?*?*?*?*?*?*?*?*?*?,10.7,10.8,100,99675.4,0,-0,326,0.0,-0.0,0.0,0,0,0,0,190,1.0,10,5,9999,99999,9,999999999,0.8,999,999,99
3023,2,10,5,0,*?*?*?*?*?*?*?*?*?*?*?*?*?*?*?*?*?*?*?*?*?*?,10.2,10.2,100,99675.4,0,-0,324,0.0,-0.0,0.0,0,0,0,0,190,1.0,10,5,9999,99999,9,999999999,0.9,999,999,99
3023,2,10,6,0,*?*?*?*?*?*?*?*?*?*?*?*?*?*?*?*?*?*?*?*?*?*?,9.5,9.4,100,99675.4,0,-0,321,0.0,-0.0,0.0,0,0,0,0,190,0.5,10,5,9999,99999,9,999999999,0.7,999,999,99
3023,2,10,7,0,*?*?*?*?*?*?*?*?*?*?*?*?*?*?*?*?*?*?*?*?*?*?,10.2,10.2,100,99675.4,0,-0,324,0.0,-0.0,0.0,0,0,0,0,210,1.5,10,5,9999,99999,9,999999999,0.4,999,999,99
3023,2,10,8,0,*?*?*?*?*?*?*?*?*?*?*?*?*?*?*?*?*?*?*?*?*?*?,10.7,10.8,100,99675.4,163,1407,326,17.6,0.0,17.6,2099,-0,2100,687,230,0.5,10,5,9999,99999,9,999999999,0.5,999,999,99
3023,2,10,9,0,*?*?*?*?*?*?*?*?*?*?*?*?*?*?*?*?*?*?*?*?*?*?,11.2,11.1,100,99675.4,343,1403,328,53.0,0.0,53.0,6174,0,6188,2114,250,0.5,10,5,9999,99999,9,999999999,3.5,999,999,99
3023,2,10,10,0,*?*?*?*?*?*?*?*?*?*?*?*?*?*?*?*?*?*?*?*?*?*?,13.7,11.6,99,99675.4,482,1404,340,80.2,0.0,80.2,9360,0,9387,3346,270,0.5,10,5,9999,99999,9,999999999,7.0,999,999,99
3023,2,10,11,0,*?*?*?*?*?*?*?*?*?*?*?*?*?*?*?*?*?*?*?*?*?*?,14.7,10.8,88,99675.4,569,1402,345,97.3,0.0,97.3,11411,0,11448,4186,290,2.1,10,5,9999,99999,9,999999999,6.1,999,999,99
3023,2,10,12,0,*?*?*?*?*?*?*?*?*?*?*?*?*?*?*?*?*?*?*?*?*?*?,15.8,10.1,78,99675.4,600,1403,350,103.3,0.0,103.3,12150,0,12190,4491,310,1.5,10,5,9999,99999,9,999999999,2.6,999,999,99
3023,2,10,13,0,*?*?*?*?*?*?*?*?*?*?*?*?*?*?*?*?*?*?*?*?*?*?,15.6,11.2,85,99675.4,571,1402,349,97.7,0.0,97.7,11485,0,11521,4207,308,1.5,10,5,9999,99999,9,999999999,0.8,999,999,99
3023,2,10,14,0,*?*?*?*?*?*?*?*?*?*?*?*?*?*?*?*?*?*?*?*?*?*?,15.8,12.2,90,99675.4,486,1404,350,81.0,0.0,81.0,9479,0,9506,3384,307,1.0,10,5,9999,99999,9,999999999,0.5,999,999,99
3023,2,10,15,0,*?*?*?*?*?*?*?*?*?*?*?*?*?*?*?*?*?*?*?*?*?*?,15.9,10.9,82,99675.4,349,1404,351,54.1,0.0,54.1,6315,0,6330,2163,305,2.1,10,5,9999,99999,9,999999999,0.6,999,999,99
3023,2,10,16,0,*?*?*?*?*?*?*?*?*?*?*?*?*?*?*?*?*?*?*?*?*?*?,15.8,11.7,87,99675.4,170,1405,350,19.1,0.0,19.1,2261,-0,2263,741,303,0.5,10,5,9999,99999,9,999999999,0.6,999,999,99
3023,2,10,17,0,*?*?*?*?*?*?*?*?*?*?*?*?*?*?*?*?*?*?*?*?*?*?,14.6,10.3,86,99675.4,0,-0,345,0.0,-0.0,0.0,0,0,0,0,302,1.5,10,5,9999,99999,9,999999999,0.3,999,999,99
3023,2,10,18,0,*?*?*?*?*?*?*?*?*?*?*?*?*?*?*?*?*?*?*?*?*?*?,14.5,11.0,91,99675.4,0,-0,344,0.0,-0.0,0.0,0,0,0,0,300,1.0,10,5,9999,99999,9,999999999,0.1,999,999,99
3023,2,10,19,0,*?*?*?*?*?*?*?*?*?*?*?*?*?*?*?*?*?*?*?*?*?*?,12.2,9.2,93,99675.4,0,-0,333,0.0,-0.0,0.0,0,0,0,0,298,1.0,10,5,9999,99999,9,999999999,0.3,999,999,99
3023,2,10,20,0,*?*?*?*?*?*?*?*?*?*?*?*?*?*?*?*?*?*?*?*?*?*?,12.7,10.7,99,99675.4,0,-0,335,0.0,-0.0,0.0,0,0,0,0,297,0.5,10,5,9999,99999,9,999999999,2.1,999,999,99
3023,2,10,21,0,*?*?*?*?*?*?*?*?*?*?*?*?*?*?*?*?*?*?*?*?*?*?,11.7,10.4,100,99675.4,0,-0,331,0.0,-0.0,0.0,0,0,0,0,295,0.0,10,5,9999,99999,9,999999999,0.4,999,999,99
3023,2,10,22,0,*?*?*?*?*?*?*?*?*?*?*?*?*?*?*?*?*?*?*?*?*?*?,12.9,11.6,100,99675.4,0,-0,336,0.0,-0.0,0.0,0,0,0,0,293,1.0,10,5,9999,99999,9,999999999,0.4,999,999,99
3023,2,10,23,0,*?*?*?*?*?*?*?*?*?*?*?*?*?*?*?*?*?*?*?*?*?*?,12.1,11.6,100,99675.4,0,-0,332,0.0,-0.0,0.0,0,0,0,0,292,0.5,10,5,9999,99999,9,999999999,0.3,999,999,99
3023,2,10,24,0,*?*?*?*?*?*?*?*?*?*?*?*?*?*?*?*?*?*?*?*?*?*?,10.0,10.1,100,99675.4,0,-0,323,0.0,-0.0,0.0,0,0,0,0,190,1.5,10,5,9999,99999,9,999999999,0.0,999,999,99
3023,2,11,1,0,*?*?*?*?*?*?*?*?*?*?*?*?*?*?*?*?*?*?*?*?*?*?,10.6,8.0,85,99913.3,0,-0,326,0.0,-0.0,0.0,0,0,0,0,257,0.5,10,5,9999,99999,9,999999999,0.2,999,999,99
3023,2,11,2,0,*?*?*?*?*?*?*?*?*?*?*?*?*?*?*?*?*?*?*?*?*?*?,10.1,6.1,78,99913.3,0,-0,324,0.0,-0.0,0.0,0,0,0,0,223,0.5,10,5,9999,99999,9,999999999,0.3,999,999,99
3023,2,11,3,0,*?*?*?*?*?*?*?*?*?*?*?*?*?*?*?*?*?*?*?*?*?*?,9.7,5.8,78,99913.3,0,-0,323,0.0,-0.0,0.0,0,0,0,0,190,0.5,10,5,9999,99999,9,999999999,0.0,999,999,99
3023,2,11,4,0,*?*?*?*?*?*?*?*?*?*?*?*?*?*?*?*?*?*?*?*?*?*?,9.4,5.0,75,99913.3,0,-0,321,0.0,-0.0,0.0,0,0,0,0,157,1.0,10,5,9999,99999,9,999999999,0.0,999,999,99
3023,2,11,5,0,*?*?*?*?*?*?*?*?*?*?*?*?*?*?*?*?*?*?*?*?*?*?,10.1,5.5,74,99913.3,0,-0,324,0.0,-0.0,0.0,0,0,0,0,123,1.0,10,5,9999,99999,9,999999999,0.0,999,999,99
3023,2,11,6,0,*?*?*?*?*?*?*?*?*?*?*?*?*?*?*?*?*?*?*?*?*?*?,9.7,5.5,76,99913.3,0,-0,323,0.0,-0.0,0.0,0,0,0,0,90,0.5,10,5,9999,99999,9,999999999,0.0,999,999,99
3023,2,11,7,0,*?*?*?*?*?*?*?*?*?*?*?*?*?*?*?*?*?*?*?*?*?*?,9.3,5.8,80,99913.3,0,-0,321,0.0,-0.0,0.0,0,0,0,0,117,1.5,10,5,9999,99999,9,999999999,0.0,999,999,99
3023,2,11,8,0,*?*?*?*?*?*?*?*?*?*?*?*?*?*?*?*?*?*?*?*?*?*?,9.6,6.7,84,99913.3,169,1402,322,18.9,0.0,18.9,2246,-0,2248,736,143,0.5,10,5,9999,99999,9,999999999,0.0,999,999,99
3023,2,11,9,0,*?*?*?*?*?*?*?*?*?*?*?*?*?*?*?*?*?*?*?*?*?*?,9.9,8.4,92,99913.3,350,1404,323,54.3,0.0,54.3,6340,0,6354,2172,170,0.5,10,5,9999,99999,9,999999999,0.0,999,999,99
3023,2,11,10,0,*?*?*?*?*?*?*?*?*?*?*?*?*?*?*?*?*?*?*?*?*?*?,11.3,9.2,89,99913.3,489,1404,329,81.5,0.0,81.5,9550,0,9577,3412,197,0.5,10,5,9999,99999,9,999999999,0.1,999,999,99
3023,2,11,11,0,*?*?*?*?*?*?*?*?*?*?*?*?*?*?*?*?*?*?*?*?*?*?,10.6,8.1,87,99913.3,576,1402,326,98.7,0.0,98.7,11608,0,11645,4257,223,2.1,10,5,9999,99999,9,999999999,0.0,999,999,99
3023,2,11,12,0,*?*?*?*?*?*?*?*?*?*?*?*?*?*?*?*?*?*?*?*?*?*?,11.4,9.3,88,99913.3,607,1403,330,104.8,0.0,104.8,12334,0,12374,4564,250,1.5,10,5,9999,99999,9,999999999,0.0,999,999,99
3023,2,11,13,0,*?*?*?*?*?*?*?*?*?*?*?*?*?*?*?*?*?*?*?*?*?*?,11.2,9.7,92,99913.3,578,1402,329,99.2,0.0,99.2,11658,0,11696,4278,228,1.5,10,5,9999,99999,9,999999999,0.0,999,999,99
3023,2,11,14,0,*?*?*?*?*?*?*?*?*?*?*?*?*?*?*?*?*?*?*?*?*?*?,11.4,10.9,98,99913.3,493,1404,329,82.4,0.0,82.4,9646,0,9674,3451,207,1.0,10,5,9999,99999,9,999999999,0.0,999,999,99
3023,2,11,15,0,*?*?*?*?*?*?*?*?*?*?*?*?*?*?*?*?*?*?*?*?*?*?,11.7,10.7,95,99913.3,356,1404,331,55.5,0.0,55.5,6475,0,6490,2222,185,2.1,10,5,9999,99999,9,999999999,0.0,999,999,99
3023,2,11,16,0,*?*?*?*?*?*?*?*?*?*?*?*?*?*?*?*?*?*?*?*?*?*?,11.7,10.8,96,99913.3,176,1399,331,20.4,0.0,20.4,2410,-0,2413,791,163,0.5,10,5,9999,99999,9,999999999,0.0,999,999,99
3023,2,11,17,0,*?*?*?*?*?*?*?*?*?*?*?*?*?*?*?*?*?*?*?*?*?*?,11.5,11.5,100,99913.3,0,-0,330,0.0,-0.0,0.0,0,0,0,0,142,1.5,10,5,9999,99999,9,999999999,0.0,999,999,99
3023,2,11,18,0,*?*?*?*?*?*?*?*?*?*?*?*?*?*?*?*?*?*?*?*?*?*?,11.2,11.2,100,99913.3,0,-0,328,0.0,-0.0,0.0,0,0,0,0,120,1.0,10,5,9999,99999,9,999999999,0.0,999,999,99
3023,2,11,19,0,*?*?*?*?*?*?*?*?*?*?*?*?*?*?*?*?*?*?*?*?*?*?,10.6,10.7,100,99913.3,0,-0,326,0.0,-0.0,0.0,0,0,0,0,112,1.0,10,5,9999,99999,9,999999999,0.0,999,999,99
3023,2,11,20,0,*?*?*?*?*?*?*?*?*?*?*?*?*?*?*?*?*?*?*?*?*?*?,10.5,10.5,100,99913.3,0,-0,325,0.0,-0.0,0.0,0,0,0,0,103,0.5,10,5,9999,99999,9,999999999,0.0,999,999,99
3023,2,11,21,0,*?*?*?*?*?*?*?*?*?*?*?*?*?*?*?*?*?*?*?*?*?*?,10.1,10.1,100,99913.3,0,-0,324,0.0,-0.0,0.0,0,0,0,0,95,0.0,10,5,9999,99999,9,999999999,0.0,999,999,99
3023,2,11,22,0,*?*?*?*?*?*?*?*?*?*?*?*?*?*?*?*?*?*?*?*?*?*?,9.7,9.7,100,99913.3,0,-0,322,0.0,-0.0,0.0,0,0,0,0,87,1.0,10,5,9999,99999,9,999999999,0.0,999,999,99
3023,2,11,23,0,*?*?*?*?*?*?*?*?*?*?*?*?*?*?*?*?*?*?*?*?*?*?,10.1,10.1,100,99913.3,0,-0,324,0.0,-0.0,0.0,0,0,0,0,78,0.5,10,5,9999,99999,9,999999999,0.0,999,999,99
3023,2,11,24,0,*?*?*?*?*?*?*?*?*?*?*?*?*?*?*?*?*?*?*?*?*?*?,11.3,9.8,93,99913.3,0,-0,329,0.0,-0.0,0.0,0,0,0,0,290,1.5,10,5,9999,99999,9,999999999,0.0,999,999,99
3023,2,12,1,0,*?*?*?*?*?*?*?*?*?*?*?*?*?*?*?*?*?*?*?*?*?*?,10.8,8.5,85,101504,0,-0,327,0.0,-0.0,0.0,0,0,0,0,68,0.5,10,5,9999,99999,9,999999999,0.0,999,999,99
3023,2,12,2,0,*?*?*?*?*?*?*?*?*?*?*?*?*?*?*?*?*?*?*?*?*?*?,11.1,7.9,80,101504,0,-0,329,0.0,-0.0,0.0,0,0,0,0,67,0.5,10,5,9999,99999,9,999999999,0.0,999,999,99
3023,2,12,3,0,*?*?*?*?*?*?*?*?*?*?*?*?*?*?*?*?*?*?*?*?*?*?,10.9,7.9,81,101504,0,-0,328,0.0,-0.0,0.0,0,0,0,0,65,0.5,10,5,9999,99999,9,999999999,0.0,999,999,99
3023,2,12,4,0,*?*?*?*?*?*?*?*?*?*?*?*?*?*?*?*?*?*?*?*?*?*?,11.0,7.6,79,101504,0,-0,328,0.0,-0.0,0.0,0,0,0,0,63,1.0,10,5,9999,99999,9,999999999,0.0,999,999,99
3023,2,12,5,0,*?*?*?*?*?*?*?*?*?*?*?*?*?*?*?*?*?*?*?*?*?*?,10.8,7.1,77,101504,0,-0,327,0.0,-0.0,0.0,0,0,0,0,62,1.0,10,5,9999,99999,9,999999999,0.0,999,999,99
3023,2,12,6,0,*?*?*?*?*?*?*?*?*?*?*?*?*?*?*?*?*?*?*?*?*?*?,10.8,6.7,75,101504,0,-0,327,0.0,-0.0,0.0,0,0,0,0,60,0.5,10,5,9999,99999,9,999999999,0.0,999,999,99
3023,2,12,7,0,*?*?*?*?*?*?*?*?*?*?*?*?*?*?*?*?*?*?*?*?*?*?,11.0,7.0,75,101504,0,-0,324,0.0,-0.0,0.0,0,0,0,0,62,1.5,9,5,9999,99999,9,999999999,0.0,999,999,99
3023,2,12,8,0,*?*?*?*?*?*?*?*?*?*?*?*?*?*?*?*?*?*?*?*?*?*?,10.8,7.1,77,101504,176,1404,323,35.2,37.3,30.5,3933,2348,3663,639,63,0.5,9,5,9999,99999,9,999999999,0.0,999,999,99
3023,2,12,9,0,*?*?*?*?*?*?*?*?*?*?*?*?*?*?*?*?*?*?*?*?*?*?,10.5,6.7,77,101504,356,1400,322,96.7,50.6,83.9,10614,4388,9488,2225,65,0.5,9,5,9999,99999,9,999999999,0.0,999,999,99
3023,2,12,10,0,*?*?*?*?*?*?*?*?*?*?*?*?*?*?*?*?*?*?*?*?*?*?,11.1,7.3,76,101504,496,1404,325,144.1,54.2,124.9,15823,5083,14104,3501,67,0.5,9,5,9999,99999,9,999999999,0.0,999,999,99
3023,2,12,11,0,*?*?*?*?*?*?*?*?*?*?*?*?*?*?*?*?*?*?*?*?*?*?,11.6,7.4,75,101504,583,1401,331,100.2,0.0,100.2,11779,0,11817,4329,68,2.1,10,5,9999,99999,9,999999999,0.0,999,999,99
3023,2,12,12,0,*?*?*?*?*?*?*?*?*?*?*?*?*?*?*?*?*?*?*?*?*?*?,11.4,7.9,78,101504,614,1402,330,106.2,0.0,106.2,12506,0,12548,4637,70,1.5,10,5,9999,99999,9,999999999,0.0,999,999,99
3023,2,12,13,0,*?*?*?*?*?*?*?*?*?*?*?*?*?*?*?*?*?*?*?*?*?*?,11.7,8.5,80,101504,585,1401,327,174.7,55.7,151.5,19202,5375,17091,4419,77,1.5,9,5,9999,99999,9,999999999,0.0,999,999,99
3023,2,12,14,0,*?*?*?*?*?*?*?*?*?*?*?*?*?*?*?*?*?*?*?*?*?*?,11.9,8.8,81,101504,500,1403,328,145.5,54.3,126.1,15978,5099,14241,3541,83,1.0,9,5,9999,99999,9,999999999,0.0,999,999,99
3023,2,12,15,0,*?*?*?*?*?*?*?*?*?*?*?*?*?*?*?*?*?*?*?*?*?*?,11.4,8.8,83,101504,362,1401,326,98.7,50.8,85.6,10834,4425,9684,2276,90,2.1,9,5,9999,99999,9,999999999,0.0,999,999,99
3023,2,12,16,0,*?*?*?*?*?*?*?*?*?*?*?*?*?*?*?*?*?*?*?*?*?*?,11.3,8.4,81,101504,183,1402,326,37.7,38.4,32.6,4204,2464,3912,686,97,0.5,9,5,9999,99999,9,999999999,0.0,999,999,99
3023,2,12,17,0,*?*?*?*?*?*?*?*?*?*?*?*?*?*?*?*?*?*?*?*?*?*?,11.2,9.1,86,101504,0,-0,329,0.0,-0.0,0.0,0,0,0,0,103,1.5,10,5,9999,99999,9,999999999,0.0,999,999,99
3023,2,12,18,0,*?*?*?*?*?*?*?*?*?*?*?*?*?*?*?*?*?*?*?*?*?*?,11.3,9.7,89,101504,0,-0,329,0.0,-0.0,0.0,0,0,0,0,110,1.0,10,5,9999,99999,9,999999999,0.0,999,999,99
3023,2,12,19,0,*?*?*?*?*?*?*?*?*?*?*?*?*?*?*?*?*?*?*?*?*?*?,11.5,9.1,84,101504,0,-0,330,0.0,-0.0,0.0,0,0,0,0,108,1.0,10,5,9999,99999,9,999999999,0.0,999,999,99
3023,2,12,20,0,*?*?*?*?*?*?*?*?*?*?*?*?*?*?*?*?*?*?*?*?*?*?,11.7,8.8,81,101504,0,-0,331,0.0,-0.0,0.0,0,0,0,0,107,0.5,10,5,9999,99999,9,999999999,0.0,999,999,99
3023,2,12,21,0,*?*?*?*?*?*?*?*?*?*?*?*?*?*?*?*?*?*?*?*?*?*?,10.6,8.7,86,101504,0,-0,326,0.0,-0.0,0.0,0,0,0,0,105,0.0,10,5,9999,99999,9,999999999,0.0,999,999,99
3023,2,12,22,0,*?*?*?*?*?*?*?*?*?*?*?*?*?*?*?*?*?*?*?*?*?*?,11.3,8.9,84,101504,0,-0,329,0.0,-0.0,0.0,0,0,0,0,103,1.0,10,5,9999,99999,9,999999999,0.0,999,999,99
3023,2,12,23,0,*?*?*?*?*?*?*?*?*?*?*?*?*?*?*?*?*?*?*?*?*?*?,11.1,8.8,84,101504,0,-0,328,0.0,-0.0,0.0,0,0,0,0,102,0.5,10,5,9999,99999,9,999999999,0.0,999,999,99
3023,2,12,24,0,*?*?*?*?*?*?*?*?*?*?*?*?*?*?*?*?*?*?*?*?*?*?,10.5,9.3,91,101504,0,-0,326,0.0,-0.0,0.0,0,0,0,0,70,1.5,10,5,9999,99999,9,999999999,0.0,999,999,99
3023,2,13,1,0,*?*?*?*?*?*?*?*?*?*?*?*?*?*?*?*?*?*?*?*?*?*?,11.0,10.1,92,101783,0,-0,328,0.0,-0.0,0.0,0,0,0,0,103,0.5,10,5,9999,99999,9,999999999,0.0,999,999,99
3023,2,13,2,0,*?*?*?*?*?*?*?*?*?*?*?*?*?*?*?*?*?*?*?*?*?*?,11.1,10.7,95,101783,0,-0,328,0.0,-0.0,0.0,0,0,0,0,107,0.5,10,5,9999,99999,9,999999999,0.0,999,999,99
3023,2,13,3,0,*?*?*?*?*?*?*?*?*?*?*?*?*?*?*?*?*?*?*?*?*?*?,11.0,10.8,97,101783,0,-0,327,0.0,-0.0,0.0,0,0,0,0,110,0.5,10,5,9999,99999,9,999999999,0.0,999,999,99
3023,2,13,4,0,*?*?*?*?*?*?*?*?*?*?*?*?*?*?*?*?*?*?*?*?*?*?,10.5,10.1,95,101783,0,-0,325,0.0,-0.0,0.0,0,0,0,0,113,1.0,10,5,9999,99999,9,999999999,0.0,999,999,99
3023,2,13,5,0,*?*?*?*?*?*?*?*?*?*?*?*?*?*?*?*?*?*?*?*?*?*?,9.9,9.9,98,101783,0,-0,323,0.0,-0.0,0.0,0,0,0,0,117,1.0,10,5,9999,99999,9,999999999,0.0,999,999,99
3023,2,13,6,0,*?*?*?*?*?*?*?*?*?*?*?*?*?*?*?*?*?*?*?*?*?*?,10.1,9.7,96,101783,0,-0,324,0.0,-0.0,0.0,0,0,0,0,120,0.5,10,5,9999,99999,9,999999999,0.0,999,999,99
3023,2,13,7,0,*?*?*?*?*?*?*?*?*?*?*?*?*?*?*?*?*?*?*?*?*?*?,9.4,8.9,96,101783,0,-0,321,0.0,-0.0,0.0,0,0,0,0,127,1.5,10,5,9999,99999,9,999999999,0.0,999,999,99
3023,2,13,8,0,*?*?*?*?*?*?*?*?*?*?*?*?*?*?*?*?*?*?*?*?*?*?,8.6,8.7,98,101783,182,1398,317,21.6,0.0,21.6,2549,-0,2551,837,133,0.5,10,5,9999,99999,9,999999999,0.0,999,999,99
3023,2,13,9,0,*?*?*?*?*?*?*?*?*?*?*?*?*?*?*?*?*?*?*?*?*?*?,10.8,10.8,98,101783,363,1400,327,57.1,0.0,57.1,6658,0,6674,2290,140,0.5,10,5,9999,99999,9,999999999,0.0,999,999,99
3023,2,13,10,0,*?*?*?*?*?*?*?*?*?*?*?*?*?*?*?*?*?*?*?*?*?*?,13.0,11.8,91,101783,503,1403,337,84.4,0.0,84.4,9885,0,9913,3547,147,0.5,10,5,9999,99999,9,999999999,0.0,999,999,99
3023,2,13,11,0,*?*?*?*?*?*?*?*?*?*?*?*?*?*?*?*?*?*?*?*?*?*?,15.4,12.6,82,101783,590,1401,348,101.6,0.0,101.6,11952,0,11991,4402,153,2.1,10,5,9999,99999,9,999999999,0.0,999,999,99
3023,2,13,12,0,*?*?*?*?*?*?*?*?*?*?*?*?*?*?*?*?*?*?*?*?*?*?,16.9,11.6,70,101783,621,1401,355,107.6,0.0,107.6,12680,0,12723,4711,160,1.5,10,5,9999,99999,9,999999999,0.0,999,999,99
3023,2,13,13,0,*?*?*?*?*?*?*?*?*?*?*?*?*?*?*?*?*?*?*?*?*?*?,16.7,10.3,65,101783,593,1403,355,102.0,0.0,102.0,12001,0,12040,4424,157,1.5,10,5,9999,99999,9,999999999,0.5,999,999,99
3023,2,13,14,0,*?*?*?*?*?*?*?*?*?*?*?*?*?*?*?*?*?*?*?*?*?*?,17.0,9.3,59,101783,507,1403,356,85.2,0.0,85.2,9979,0,10008,3585,153,1.0,10,5,9999,99999,9,999999999,0.2,999,999,99
3023,2,13,15,0,*?*?*?*?*?*?*?*?*?*?*?*?*?*?*?*?*?*?*?*?*?*?,16.9,8.3,56,101783,369,1401,356,58.2,0.0,58.2,6776,0,6792,2340,150,2.1,10,5,9999,99999,9,999999999,6.1,999,999,99
3023,2,13,16,0,*?*?*?*?*?*?*?*?*?*?*?*?*?*?*?*?*?*?*?*?*?*?,16.9,8.0,55,101783,190,1404,356,23.0,0.0,23.0,2701,-0,2705,892,147,0.5,10,5,9999,99999,9,999999999,10.0,999,999,99
3023,2,13,17,0,*?*?*?*?*?*?*?*?*?*?*?*?*?*?*?*?*?*?*?*?*?*?,15.8,7.6,57,101783,0,-0,351,0.0,-0.0,0.0,0,0,0,0,143,1.5,10,5,9999,99999,9,999999999,10.6,999,999,99
3023,2,13,18,0,*?*?*?*?*?*?*?*?*?*?*?*?*?*?*?*?*?*?*?*?*?*?,14.2,8.0,65,101783,0,-0,343,0.0,-0.0,0.0,0,0,0,0,140,1.0,10,5,9999,99999,9,999999999,9.8,999,999,99
3023,2,13,19,0,*?*?*?*?*?*?*?*?*?*?*?*?*?*?*?*?*?*?*?*?*?*?,13.3,6.2,61,101783,0,-0,339,0.0,-0.0,0.0,0,0,0,0,153,1.0,10,5,9999,99999,9,999999999,4.1,999,999,99
3023,2,13,20,0,*?*?*?*?*?*?*?*?*?*?*?*?*?*?*?*?*?*?*?*?*?*?,12.8,7.0,67,101783,0,-0,337,0.0,-0.0,0.0,0,0,0,0,167,0.5,10,5,9999,99999,9,999999999,0.2,999,999,99
3023,2,13,21,0,*?*?*?*?*?*?*?*?*?*?*?*?*?*?*?*?*?*?*?*?*?*?,12.2,7.4,71,101783,0,-0,334,0.0,-0.0,0.0,0,0,0,0,180,0.0,10,5,9999,99999,9,999999999,0.1,999,999,99
3023,2,13,22,0,*?*?*?*?*?*?*?*?*?*?*?*?*?*?*?*?*?*?*?*?*?*?,11.4,6.6,71,101783,0,-0,330,0.0,-0.0,0.0,0,0,0,0,193,1.0,10,5,9999,99999,9,999999999,0.0,999,999,99
3023,2,13,23,0,*?*?*?*?*?*?*?*?*?*?*?*?*?*?*?*?*?*?*?*?*?*?,10.3,6.1,74,101783,0,-0,325,0.0,-0.0,0.0,0,0,0,0,207,0.5,10,5,9999,99999,9,999999999,0.0,999,999,99
3023,2,13,24,0,*?*?*?*?*?*?*?*?*?*?*?*?*?*?*?*?*?*?*?*?*?*?,11.0,9.4,89,101783,0,-0,328,0.0,-0.0,0.0,0,0,0,0,100,1.5,10,5,9999,99999,9,999999999,0.0,999,999,99
3023,2,14,1,0,*?*?*?*?*?*?*?*?*?*?*?*?*?*?*?*?*?*?*?*?*?*?,10.2,8.9,94,101433,0,-0,324,0.0,-0.0,0.0,0,0,0,0,232,0.5,10,5,9999,99999,9,999999999,0.0,999,999,99
3023,2,14,2,0,*?*?*?*?*?*?*?*?*?*?*?*?*?*?*?*?*?*?*?*?*?*?,11.1,10.1,96,101433,0,-0,328,0.0,-0.0,0.0,0,0,0,0,243,0.5,10,5,9999,99999,9,999999999,0.1,999,999,99
3023,2,14,3,0,*?*?*?*?*?*?*?*?*?*?*?*?*?*?*?*?*?*?*?*?*?*?,11.0,10.2,97,101433,0,-0,328,0.0,-0.0,0.0,0,0,0,0,255,0.5,10,5,9999,99999,9,999999999,0.7,999,999,99
3023,2,14,4,0,*?*?*?*?*?*?*?*?*?*?*?*?*?*?*?*?*?*?*?*?*?*?,10.4,10.4,100,101433,0,-0,325,0.0,-0.0,0.0,0,0,0,0,267,1.0,10,5,9999,99999,9,999999999,1.0,999,999,99
3023,2,14,5,0,*?*?*?*?*?*?*?*?*?*?*?*?*?*?*?*?*?*?*?*?*?*?,11.1,10.9,100,101433,0,-0,328,0.0,-0.0,0.0,0,0,0,0,278,1.0,10,5,9999,99999,9,999999999,0.8,999,999,99
3023,2,14,6,0,*?*?*?*?*?*?*?*?*?*?*?*?*?*?*?*?*?*?*?*?*?*?,10.8,10.8,100,101433,0,-0,327,0.0,-0.0,0.0,0,0,0,0,290,0.5,10,5,9999,99999,9,999999999,1.7,999,999,99
3023,2,14,7,0,*?*?*?*?*?*?*?*?*?*?*?*?*?*?*?*?*?*?*?*?*?*?,10.6,10.7,100,101433,0,-0,326,0.0,-0.0,0.0,0,0,0,0,290,1.5,10,5,9999,99999,9,999999999,1.2,999,999,99
3023,2,14,8,0,*?*?*?*?*?*?*?*?*?*?*?*?*?*?*?*?*?*?*?*?*?*?,10.6,10.5,100,101433,189,1399,319,52.8,98.4,39.5,5661,5831,4860,705,290,0.5,8,4,9999,99999,9,999999999,0.3,999,999,99
3023,2,14,9,0,*?*?*?*?*?*?*?*?*?*?*?*?*?*?*?*?*?*?*?*?*?*?,11.5,11.6,100,101433,370,1400,324,134.6,128.3,100.6,14731,10802,11767,2216,290,0.5,8,4,9999,99999,9,999999999,6.3,999,999,99
3023,2,14,10,0,*?*?*?*?*?*?*?*?*?*?*?*?*?*?*?*?*?*?*?*?*?*?,13.6,13.7,100,101433,510,1402,334,197.5,136.8,147.7,21524,13158,16826,3395,290,0.5,8,4,9999,99999,9,999999999,0.1,999,999,99
3023,2,14,11,0,*?*?*?*?*?*?*?*?*?*?*?*?*?*?*?*?*?*?*?*?*?*?,15.3,14.1,95,101433,598,1402,342,237.2,140.1,177.4,25876,13979,20105,4215,290,2.1,8,4,9999,99999,9,999999999,0.0,999,999,99
3023,2,14,12,0,*?*?*?*?*?*?*?*?*?*?*?*?*?*?*?*?*?*?*?*?*?*?,16.8,13.6,84,101433,628,1400,352,189.5,56.2,164.3,20832,5485,18531,4891,290,1.5,9,5,9999,99999,9,999999999,0.0,999,999,99
3023,2,14,13,0,*?*?*?*?*?*?*?*?*?*?*?*?*?*?*?*?*?*?*?*?*?*?,16.5,13.5,84,101433,600,1402,350,179.7,55.8,155.8,19753,5414,17578,4577,293,1.5,9,5,9999,99999,9,999999999,0.0,999,999,99
3023,2,14,14,0,*?*?*?*?*?*?*?*?*?*?*?*?*?*?*?*?*?*?*?*?*?*?,16.9,13.9,85,101433,514,1402,352,150.4,54.6,130.4,16523,5142,14725,3683,297,1.0,9,5,9999,99999,9,999999999,0.5,999,999,99
3023,2,14,15,0,*?*?*?*?*?*?*?*?*?*?*?*?*?*?*?*?*?*?*?*?*?*?,16.5,12.1,78,101433,376,1401,350,103.5,51.3,89.7,11361,4501,10153,2397,300,2.1,9,5,9999,99999,9,999999999,0.6,999,999,99
3023,2,14,16,0,*?*?*?*?*?*?*?*?*?*?*?*?*?*?*?*?*?*?*?*?*?*?,16.8,13.0,80,101433,196,1399,352,42.2,40.1,36.6,4703,2652,4376,771,303,0.5,9,5,9999,99999,9,999999999,0.7,999,999,99
3023,2,14,17,0,*?*?*?*?*?*?*?*?*?*?*?*?*?*?*?*?*?*?*?*?*?*?,15.8,12.8,85,101433,0,-0,350,0.0,-0.0,0.0,0,0,0,0,307,1.5,10,5,9999,99999,9,999999999,0.1,999,999,99
3023,2,14,18,0,*?*?*?*?*?*?*?*?*?*?*?*?*?*?*?*?*?*?*?*?*?*?,14.1,12.5,93,101433,0,-0,342,0.0,-0.0,0.0,0,0,0,0,310,1.0,10,5,9999,99999,9,999999999,0.0,999,999,99
3023,2,14,19,0,*?*?*?*?*?*?*?*?*?*?*?*?*?*?*?*?*?*?*?*?*?*?,13.6,12.4,95,101433,0,-0,339,0.0,-0.0,0.0,0,0,0,0,310,1.0,10,5,9999,99999,9,999999999,0.0,999,999,99
3023,2,14,20,0,*?*?*?*?*?*?*?*?*?*?*?*?*?*?*?*?*?*?*?*?*?*?,13.4,12.4,97,101433,0,-0,338,0.0,-0.0,0.0,0,0,0,0,310,0.5,10,5,9999,99999,9,999999999,3.9,999,999,99
3023,2,14,21,0,*?*?*?*?*?*?*?*?*?*?*?*?*?*?*?*?*?*?*?*?*?*?,12.9,12.3,99,101433,0,-0,336,0.0,-0.0,0.0,0,0,0,0,310,0.0,10,5,9999,99999,9,999999999,6.0,999,999,99
3023,2,14,22,0,*?*?*?*?*?*?*?*?*?*?*?*?*?*?*?*?*?*?*?*?*?*?,12.0,12.0,100,101433,0,-0,332,0.0,-0.0,0.0,0,0,0,0,310,1.0,10,5,9999,99999,9,999999999,0.0,999,999,99
3023,2,14,23,0,*?*?*?*?*?*?*?*?*?*?*?*?*?*?*?*?*?*?*?*?*?*?,11.8,11.8,100,101433,0,-0,331,0.0,-0.0,0.0,0,0,0,0,310,0.5,10,5,9999,99999,9,999999999,0.0,999,999,99
3023,2,14,24,0,*?*?*?*?*?*?*?*?*?*?*?*?*?*?*?*?*?*?*?*?*?*?,9.3,7.6,92,101433,0,-0,320,0.0,-0.0,0.0,0,0,0,0,220,1.5,10,5,9999,99999,9,999999999,0.0,999,999,99
3023,2,15,1,0,*?*?*?*?*?*?*?*?*?*?*?*?*?*?*?*?*?*?*?*?*?*?,11.3,9.7,89,102179,0,-0,329,0.0,-0.0,0.0,0,0,0,0,297,0.5,10,5,9999,99999,9,999999999,0.4,999,999,99
3023,2,15,2,0,*?*?*?*?*?*?*?*?*?*?*?*?*?*?*?*?*?*?*?*?*?*?,11.4,8.7,83,102179,0,-0,330,0.0,-0.0,0.0,0,0,0,0,283,0.5,10,5,9999,99999,9,999999999,0.0,999,999,99
3023,2,15,3,0,*?*?*?*?*?*?*?*?*?*?*?*?*?*?*?*?*?*?*?*?*?*?,11.2,8.5,83,102179,0,-0,329,0.0,-0.0,0.0,0,0,0,0,270,0.5,10,5,9999,99999,9,999999999,0.0,999,999,99
3023,2,15,4,0,*?*?*?*?*?*?*?*?*?*?*?*?*?*?*?*?*?*?*?*?*?*?,11.0,8.3,83,102179,0,-0,328,0.0,-0.0,0.0,0,0,0,0,257,1.0,10,5,9999,99999,9,999999999,0.0,999,999,99
3023,2,15,5,0,*?*?*?*?*?*?*?*?*?*?*?*?*?*?*?*?*?*?*?*?*?*?,11.1,7.9,80,102179,0,-0,329,0.0,-0.0,0.0,0,0,0,0,243,1.0,10,5,9999,99999,9,999999999,0.0,999,999,99
3023,2,15,6,0,*?*?*?*?*?*?*?*?*?*?*?*?*?*?*?*?*?*?*?*?*?*?,11.1,7.7,79,102179,0,-0,329,0.0,-0.0,0.0,0,0,0,0,230,0.5,10,5,9999,99999,9,999999999,0.0,999,999,99
3023,2,15,7,0,*?*?*?*?*?*?*?*?*?*?*?*?*?*?*?*?*?*?*?*?*?*?,11.1,7.4,77,102179,0,-0,329,0.0,-0.0,0.0,0,0,0,0,230,1.5,10,5,9999,99999,9,999999999,0.0,999,999,99
3023,2,15,8,0,*?*?*?*?*?*?*?*?*?*?*?*?*?*?*?*?*?*?*?*?*?*?,11.4,7.6,77,102179,196,1399,326,42.2,40.1,36.6,4698,2665,4366,771,230,0.5,9,5,9999,99999,9,999999999,0.0,999,999,99
3023,2,15,9,0,*?*?*?*?*?*?*?*?*?*?*?*?*?*?*?*?*?*?*?*?*?*?,11.1,7.3,77,102179,377,1399,329,59.9,0.0,59.9,6987,0,7004,2413,230,0.5,10,5,9999,99999,9,999999999,0.1,999,999,99
3023,2,15,10,0,*?*?*?*?*?*?*?*?*?*?*?*?*?*?*?*?*?*?*?*?*?*?,11.0,6.2,72,102179,517,1401,320,200.8,137.1,150.2,21890,13223,17110,3461,230,0.5,8,4,9999,99999,9,999999999,0.3,999,999,99
3023,2,15,11,0,*?*?*?*?*?*?*?*?*?*?*?*?*?*?*?*?*?*?*?*?*?*?,11.1,6.1,71,102179,605,1401,320,240.6,140.4,180.0,26247,14030,20387,4288,230,2.1,8,4,9999,99999,9,999999999,0.1,999,999,99
3023,2,15,12,0,*?*?*?*?*?*?*?*?*?*?*?*?*?*?*?*?*?*?*?*?*?*?,11.5,6.2,70,102179,636,1402,318,300.7,236.6,193.3,32008,24046,21786,4246,230,1.5,7,4,9999,99999,9,999999999,0.0,999,999,99
3023,2,15,13,0,*?*?*?*?*?*?*?*?*?*?*?*?*?*?*?*?*?*?*?*?*?*?,11.0,5.5,68,102179,607,1401,324,182.2,55.9,158.0,20031,5433,17823,4656,230,1.5,9,5,9999,99999,9,999999999,0.0,999,999,99
3023,2,15,14,0,*?*?*?*?*?*?*?*?*?*?*?*?*?*?*?*?*?*?*?*?*?*?,11.4,5.5,67,102179,521,1402,321,202.5,137.3,151.5,22075,13283,17241,3496,230,1.0,8,4,9999,99999,9,999999999,0.0,999,999,99
3023,2,15,15,0,*?*?*?*?*?*?*?*?*?*?*?*?*?*?*?*?*?*?*?*?*?*?,11.2,5.6,68,102179,383,1401,321,140.3,129.3,104.9,15294,11423,12059,2318,230,2.1,8,4,9999,99999,9,999999999,0.0,999,999,99
3023,2,15,16,0,*?*?*?*?*?*?*?*?*?*?*?*?*?*?*?*?*?*?*?*?*?*?,11.2,6.1,70,102179,203,1401,325,44.5,40.9,38.6,4951,2763,4598,815,230,0.5,9,5,9999,99999,9,999999999,0.0,999,999,99
3023,2,15,17,0,*?*?*?*?*?*?*?*?*?*?*?*?*?*?*?*?*?*?*?*?*?*?,11.0,5.8,70,102179,0,-0,329,0.0,-0.0,0.0,0,0,0,0,230,1.5,10,5,9999,99999,9,999999999,0.0,999,999,99
3023,2,15,18,0,*?*?*?*?*?*?*?*?*?*?*?*?*?*?*?*?*?*?*?*?*?*?,11.2,5.6,68,102179,0,-0,329,0.0,-0.0,0.0,0,0,0,0,230,1.0,10,5,9999,99999,9,999999999,0.0,999,999,99
3023,2,15,19,0,*?*?*?*?*?*?*?*?*?*?*?*?*?*?*?*?*?*?*?*?*?*?,11.1,6.6,73,102179,0,-0,329,0.0,-0.0,0.0,0,0,0,0,208,1.0,10,5,9999,99999,9,999999999,0.0,999,999,99
3023,2,15,20,0,*?*?*?*?*?*?*?*?*?*?*?*?*?*?*?*?*?*?*?*?*?*?,11.3,7.3,76,102179,0,-0,330,0.0,-0.0,0.0,0,0,0,0,187,0.5,10,5,9999,99999,9,999999999,0.0,999,999,99
3023,2,15,21,0,*?*?*?*?*?*?*?*?*?*?*?*?*?*?*?*?*?*?*?*?*?*?,11.2,7.4,77,102179,0,-0,329,0.0,-0.0,0.0,0,0,0,0,165,0.0,10,5,9999,99999,9,999999999,0.0,999,999,99
3023,2,15,22,0,*?*?*?*?*?*?*?*?*?*?*?*?*?*?*?*?*?*?*?*?*?*?,11.1,7.4,78,102179,0,-0,329,0.0,-0.0,0.0,0,0,0,0,143,1.0,10,5,9999,99999,9,999999999,0.0,999,999,99
3023,2,15,23,0,*?*?*?*?*?*?*?*?*?*?*?*?*?*?*?*?*?*?*?*?*?*?,11.0,7.4,78,102179,0,-0,328,0.0,-0.0,0.0,0,0,0,0,122,0.5,10,5,9999,99999,9,999999999,0.0,999,999,99
3023,2,15,24,0,*?*?*?*?*?*?*?*?*?*?*?*?*?*?*?*?*?*?*?*?*?*?,11.6,10.8,94,102179,0,-0,330,0.0,-0.0,0.0,0,0,0,0,310,1.5,10,5,9999,99999,9,999999999,0.0,999,999,99
3023,2,16,1,0,*?*?*?*?*?*?*?*?*?*?*?*?*?*?*?*?*?*?*?*?*?*?,8.3,6.7,90,102210,0,-0,316,0.0,-0.0,0.0,0,0,0,0,98,0.5,10,5,9999,99999,9,999999999,0.0,999,999,99
3023,2,16,2,0,*?*?*?*?*?*?*?*?*?*?*?*?*?*?*?*?*?*?*?*?*?*?,7.2,6.2,94,102210,0,-0,311,0.0,-0.0,0.0,0,0,0,0,97,0.5,10,5,9999,99999,9,999999999,0.0,999,999,99
3023,2,16,3,0,*?*?*?*?*?*?*?*?*?*?*?*?*?*?*?*?*?*?*?*?*?*?,8.3,5.9,86,102210,0,-0,316,0.0,-0.0,0.0,0,0,0,0,95,0.5,10,5,9999,99999,9,999999999,0.0,999,999,99
3023,2,16,4,0,*?*?*?*?*?*?*?*?*?*?*?*?*?*?*?*?*?*?*?*?*?*?,7.6,5.5,87,102210,0,-0,313,0.0,-0.0,0.0,0,0,0,0,93,1.0,10,5,9999,99999,9,999999999,0.1,999,999,99
3023,2,16,5,0,*?*?*?*?*?*?*?*?*?*?*?*?*?*?*?*?*?*?*?*?*?*?,7.3,6.1,93,102210,0,-0,312,0.0,-0.0,0.0,0,0,0,0,92,1.0,10,5,9999,99999,9,999999999,0.6,999,999,99
3023,2,16,6,0,*?*?*?*?*?*?*?*?*?*?*?*?*?*?*?*?*?*?*?*?*?*?,7.0,5.9,93,102210,0,-0,310,0.0,-0.0,0.0,0,0,0,0,90,0.5,10,5,9999,99999,9,999999999,0.8,999,999,99
3023,2,16,7,0,*?*?*?*?*?*?*?*?*?*?*?*?*?*?*?*?*?*?*?*?*?*?,7.6,5.8,89,102210,0,-0,313,0.0,-0.0,0.0,0,0,0,0,102,1.5,10,5,9999,99999,9,999999999,0.2,999,999,99
3023,2,16,8,0,*?*?*?*?*?*?*?*?*?*?*?*?*?*?*?*?*?*?*?*?*?*?,8.2,7.1,94,102210,203,1399,312,44.6,40.9,38.7,4962,2765,4608,816,113,0.5,9,5,9999,99999,9,999999999,0.1,999,999,99
3023,2,16,9,0,*?*?*?*?*?*?*?*?*?*?*?*?*?*?*?*?*?*?*?*?*?*?,8.0,7.4,98,102210,385,1402,307,141.1,129.5,105.6,15385,11455,12130,2333,125,0.5,8,4,9999,99999,9,999999999,0.0,999,999,99
3023,2,16,10,0,*?*?*?*?*?*?*?*?*?*?*?*?*?*?*?*?*?*?*?*?*?*?,8.7,7.9,95,102210,524,1400,310,204.2,137.4,152.7,22253,13320,17375,3529,137,0.5,8,4,9999,99999,9,999999999,0.0,999,999,99
3023,2,16,11,0,*?*?*?*?*?*?*?*?*?*?*?*?*?*?*?*?*?*?*?*?*?*?,10.5,8.0,84,102210,612,1400,307,340.9,409.3,161.9,35626,39833,19895,3277,148,2.1,5,3,9999,99999,9,999999999,0.7,999,999,99
3023,2,16,12,0,*?*?*?*?*?*?*?*?*?*?*?*?*?*?*?*?*?*?*?*?*?*?,10.7,7.7,82,102210,643,1400,315,304.7,236.9,195.9,32461,23974,22185,4321,160,1.5,7,4,9999,99999,9,999999999,1.2,999,999,99
3023,2,16,13,0,*?*?*?*?*?*?*?*?*?*?*?*?*?*?*?*?*?*?*?*?*?*?,10.6,8.0,84,102210,614,1400,311,320.9,327.8,177.1,34280,32868,20245,3811,153,1.5,6,3,9999,99999,9,999999999,1.2,999,999,99
3023,2,16,14,0,*?*?*?*?*?*?*?*?*?*?*?*?*?*?*?*?*?*?*?*?*?*?,10.5,8.7,89,102210,528,1401,318,205.8,137.6,153.9,22453,13263,17575,3561,147,1.0,8,4,9999,99999,9,999999999,1.4,999,999,99
3023,2,16,15,0,*?*?*?*?*?*?*?*?*?*?*?*?*?*?*?*?*?*?*?*?*?*?,11.0,9.1,88,102210,390,1401,324,108.3,51.7,93.9,11884,4590,10615,2521,140,2.1,9,5,9999,99999,9,999999999,0.2,999,999,99
3023,2,16,16,0,*?*?*?*?*?*?*?*?*?*?*?*?*?*?*?*?*?*?*?*?*?*?,11.1,8.4,84,102210,210,1402,317,73.3,174.8,47.1,7825,11084,5735,857,133,0.5,7,4,9999,99999,9,999999999,0.0,999,999,99
3023,2,16,17,0,*?*?*?*?*?*?*?*?*?*?*?*?*?*?*?*?*?*?*?*?*?*?,10.9,9.1,89,102210,-0,0,320,0.0,-0.0,0.0,0,0,0,0,127,1.5,8,4,9999,99999,9,999999999,0.0,999,999,99
3023,2,16,18,0,*?*?*?*?*?*?*?*?*?*?*?*?*?*?*?*?*?*?*?*?*?*?,9.7,8.5,93,102210,0,-0,322,0.0,-0.0,0.0,0,0,0,0,120,1.0,10,5,9999,99999,9,999999999,0.0,999,999,99
3023,2,16,19,0,*?*?*?*?*?*?*?*?*?*?*?*?*?*?*?*?*?*?*?*?*?*?,9.1,7.3,89,102210,0,-0,320,0.0,-0.0,0.0,0,0,0,0,118,1.0,10,5,9999,99999,9,999999999,0.0,999,999,99
3023,2,16,20,0,*?*?*?*?*?*?*?*?*?*?*?*?*?*?*?*?*?*?*?*?*?*?,9.0,7.4,90,102210,0,-0,319,0.0,-0.0,0.0,0,0,0,0,117,0.5,10,5,9999,99999,9,999999999,0.0,999,999,99
3023,2,16,21,0,*?*?*?*?*?*?*?*?*?*?*?*?*?*?*?*?*?*?*?*?*?*?,9.1,7.1,88,102210,0,-0,320,0.0,-0.0,0.0,0,0,0,0,115,0.0,10,5,9999,99999,9,999999999,0.0,999,999,99
3023,2,16,22,0,*?*?*?*?*?*?*?*?*?*?*?*?*?*?*?*?*?*?*?*?*?*?,8.2,6.2,88,102210,0,-0,316,0.0,-0.0,0.0,0,0,0,0,113,1.0,10,5,9999,99999,9,999999999,0.0,999,999,99
3023,2,16,23,0,*?*?*?*?*?*?*?*?*?*?*?*?*?*?*?*?*?*?*?*?*?*?,9.2,6.7,85,102210,0,-0,320,0.0,-0.0,0.0,0,0,0,0,112,0.5,10,5,9999,99999,9,999999999,0.0,999,999,99
3023,2,16,24,0,*?*?*?*?*?*?*?*?*?*?*?*?*?*?*?*?*?*?*?*?*?*?,9.7,7.0,84,102210,0,-0,322,0.0,-0.0,0.0,0,0,0,0,100,1.5,10,5,9999,99999,9,999999999,0.1,999,999,99
3023,2,17,1,0,*?*?*?*?*?*?*?*?*?*?*?*?*?*?*?*?*?*?*?*?*?*?,11.0,9.7,91,101724,0,-0,328,0.0,-0.0,0.0,0,0,0,0,115,0.5,10,5,9999,99999,9,999999999,0.0,999,999,99
3023,2,17,2,0,*?*?*?*?*?*?*?*?*?*?*?*?*?*?*?*?*?*?*?*?*?*?,10.7,10.8,100,101724,0,-0,326,0.0,-0.0,0.0,0,0,0,0,120,0.5,10,5,9999,99999,9,999999999,0.0,999,999,99
3023,2,17,3,0,*?*?*?*?*?*?*?*?*?*?*?*?*?*?*?*?*?*?*?*?*?*?,10.2,10.2,100,101724,0,-0,324,0.0,-0.0,0.0,0,0,0,0,125,0.5,10,5,9999,99999,9,999999999,0.0,999,999,99
3023,2,17,4,0,*?*?*?*?*?*?*?*?*?*?*?*?*?*?*?*?*?*?*?*?*?*?,10.8,9.7,92,101724,0,-0,327,0.0,-0.0,0.0,0,0,0,0,130,1.0,10,5,9999,99999,9,999999999,0.0,999,999,99
3023,2,17,5,0,*?*?*?*?*?*?*?*?*?*?*?*?*?*?*?*?*?*?*?*?*?*?,11.2,9.6,90,101724,0,-0,329,0.0,-0.0,0.0,0,0,0,0,135,1.0,10,5,9999,99999,9,999999999,0.0,999,999,99
3023,2,17,6,0,*?*?*?*?*?*?*?*?*?*?*?*?*?*?*?*?*?*?*?*?*?*?,11.1,9.9,92,101724,0,-0,328,0.0,-0.0,0.0,0,0,0,0,140,0.5,10,5,9999,99999,9,999999999,0.0,999,999,99
3023,2,17,7,0,*?*?*?*?*?*?*?*?*?*?*?*?*?*?*?*?*?*?*?*?*?*?,11.2,10.1,92,101724,0,-0,329,0.0,-0.0,0.0,0,0,0,0,138,1.5,10,5,9999,99999,9,999999999,0.0,999,999,99
3023,2,17,8,0,*?*?*?*?*?*?*?*?*?*?*?*?*?*?*?*?*?*?*?*?*?*?,11.7,11.0,95,101724,210,1398,321,73.7,175.1,47.4,7864,11127,5761,862,137,0.5,7,4,9999,99999,9,999999999,0.0,999,999,99
3023,2,17,9,0,*?*?*?*?*?*?*?*?*?*?*?*?*?*?*?*?*?*?*?*?*?*?,12.6,11.9,95,101724,392,1400,326,170.7,217.7,109.8,18051,19089,12771,2175,135,0.5,7,4,9999,99999,9,999999999,0.0,999,999,99
3023,2,17,10,0,*?*?*?*?*?*?*?*?*?*?*?*?*?*?*?*?*?*?*?*?*?*?,14.2,11.7,85,101724,531,1399,333,245.3,230.6,157.7,26011,22446,17990,3304,133,0.5,7,4,9999,99999,9,999999999,0.0,999,999,99
3023,2,17,11,0,*?*?*?*?*?*?*?*?*?*?*?*?*?*?*?*?*?*?*?*?*?*?,15.9,11.3,74,101724,620,1401,341,292.4,235.8,188.0,31102,23841,21219,4097,132,2.1,7,4,9999,99999,9,999999999,0.0,999,999,99
3023,2,17,12,0,*?*?*?*?*?*?*?*?*?*?*?*?*?*?*?*?*?*?*?*?*?*?,16.3,11.7,74,101724,650,1399,343,308.7,237.3,198.5,32879,24232,22324,4396,130,1.5,7,4,9999,99999,9,999999999,0.0,999,999,99
3023,2,17,13,0,*?*?*?*?*?*?*?*?*?*?*?*?*?*?*?*?*?*?*?*?*?*?,16.5,12.0,75,101724,621,1399,347,248.2,140.9,185.6,27098,14086,21065,4455,125,1.5,8,4,9999,99999,9,999999999,1.1,999,999,99
3023,2,17,14,0,*?*?*?*?*?*?*?*?*?*?*?*?*?*?*?*?*?*?*?*?*?*?,16.6,12.1,75,101724,535,1400,348,209.1,137.9,156.4,22801,13389,17811,3628,120,1.0,8,4,9999,99999,9,999999999,0.6,999,999,99
3023,2,17,15,0,*?*?*?*?*?*?*?*?*?*?*?*?*?*?*?*?*?*?*?*?*?*?,16.7,10.9,68,101724,397,1401,348,146.6,130.4,109.7,15988,11640,12601,2433,115,2.1,8,4,9999,99999,9,999999999,0.3,999,999,99
3023,2,17,16,0,*?*?*?*?*?*?*?*?*?*?*?*?*?*?*?*?*?*?*?*?*?*?,16.6,11.2,70,101724,216,1397,354,28.3,0.0,28.3,3320,0,3325,1098,110,0.5,10,5,9999,99999,9,999999999,0.2,999,999,99
3023,2,17,17,0,*?*?*?*?*?*?*?*?*?*?*?*?*?*?*?*?*?*?*?*?*?*?,16.1,11.6,74,101724,6,1384,351,0.0,0.0,0.0,0,0,0,0,105,1.5,10,5,9999,99999,9,999999999,0.0,999,999,99
3023,2,17,18,0,*?*?*?*?*?*?*?*?*?*?*?*?*?*?*?*?*?*?*?*?*?*?,15.4,12.8,85,101724,0,-0,348,0.0,-0.0,0.0,0,0,0,0,100,1.0,10,5,9999,99999,9,999999999,0.3,999,999,99
3023,2,17,19,0,*?*?*?*?*?*?*?*?*?*?*?*?*?*?*?*?*?*?*?*?*?*?,13.9,12.2,90,101724,0,-0,341,0.0,-0.0,0.0,0,0,0,0,102,1.0,10,5,9999,99999,9,999999999,0.2,999,999,99
3023,2,17,20,0,*?*?*?*?*?*?*?*?*?*?*?*?*?*?*?*?*?*?*?*?*?*?,14.1,12.2,88,101724,0,-0,342,0.0,-0.0,0.0,0,0,0,0,103,0.5,10,5,9999,99999,9,999999999,0.0,999,999,99
3023,2,17,21,0,*?*?*?*?*?*?*?*?*?*?*?*?*?*?*?*?*?*?*?*?*?*?,12.9,12.2,96,101724,0,-0,336,0.0,-0.0,0.0,0,0,0,0,105,0.0,10,5,9999,99999,9,999999999,0.0,999,999,99
3023,2,17,22,0,*?*?*?*?*?*?*?*?*?*?*?*?*?*?*?*?*?*?*?*?*?*?,13.1,12.6,97,101724,0,-0,337,0.0,-0.0,0.0,0,0,0,0,107,1.0,10,5,9999,99999,9,999999999,0.0,999,999,99
3023,2,17,23,0,*?*?*?*?*?*?*?*?*?*?*?*?*?*?*?*?*?*?*?*?*?*?,12.3,12.3,100,101724,0,-0,333,0.0,-0.0,0.0,0,0,0,0,108,0.5,10,5,9999,99999,9,999999999,0.0,999,999,99
3023,2,17,24,0,*?*?*?*?*?*?*?*?*?*?*?*?*?*?*?*?*?*?*?*?*?*?,10.2,8.3,88,101724,0,-0,324,0.0,-0.0,0.0,0,0,0,0,110,1.5,10,5,9999,99999,9,999999999,0.0,999,999,99
3023,2,18,1,0,*?*?*?*?*?*?*?*?*?*?*?*?*?*?*?*?*?*?*?*?*?*?,10.6,8.8,88,101594,0,-0,326,0.0,-0.0,0.0,0,0,0,0,108,0.5,10,5,9999,99999,9,999999999,0.0,999,999,99
3023,2,18,2,0,*?*?*?*?*?*?*?*?*?*?*?*?*?*?*?*?*?*?*?*?*?*?,9.7,7.0,82,101594,0,-0,322,0.0,-0.0,0.0,0,0,0,0,107,0.5,10,5,9999,99999,9,999999999,0.0,999,999,99
3023,2,18,3,0,*?*?*?*?*?*?*?*?*?*?*?*?*?*?*?*?*?*?*?*?*?*?,9.8,6.4,78,101594,0,-0,323,0.0,-0.0,0.0,0,0,0,0,105,0.5,10,5,9999,99999,9,999999999,0.0,999,999,99
3023,2,18,4,0,*?*?*?*?*?*?*?*?*?*?*?*?*?*?*?*?*?*?*?*?*?*?,9.9,6.2,77,101594,0,-0,323,0.0,-0.0,0.0,0,0,0,0,103,1.0,10,5,9999,99999,9,999999999,0.0,999,999,99
3023,2,18,5,0,*?*?*?*?*?*?*?*?*?*?*?*?*?*?*?*?*?*?*?*?*?*?,9.8,6.4,79,101594,0,-0,323,0.0,-0.0,0.0,0,0,0,0,102,1.0,10,5,9999,99999,9,999999999,0.0,999,999,99
3023,2,18,6,0,*?*?*?*?*?*?*?*?*?*?*?*?*?*?*?*?*?*?*?*?*?*?,10.1,6.6,78,101594,0,-0,324,0.0,-0.0,0.0,0,0,0,0,100,0.5,10,5,9999,99999,9,999999999,0.0,999,999,99
3023,2,18,7,0,*?*?*?*?*?*?*?*?*?*?*?*?*?*?*?*?*?*?*?*?*?*?,10.8,6.6,74,101594,6,1366,315,0.0,0.0,0.0,0,0,0,0,102,1.5,7,4,9999,99999,9,999999999,0.0,999,999,99
3023,2,18,8,0,*?*?*?*?*?*?*?*?*?*?*?*?*?*?*?*?*?*?*?*?*?*?,9.8,5.6,74,101594,217,1396,310,77.6,178.2,49.9,8268,11561,6047,912,103,0.5,7,4,9999,99999,9,999999999,0.0,999,999,99
3023,2,18,9,0,*?*?*?*?*?*?*?*?*?*?*?*?*?*?*?*?*?*?*?*?*?*?,9.9,6.2,77,101594,399,1399,315,147.8,130.6,110.6,16112,11702,12689,2455,105,0.5,8,4,9999,99999,9,999999999,0.0,999,999,99
3023,2,18,10,0,*?*?*?*?*?*?*?*?*?*?*?*?*?*?*?*?*?*?*?*?*?*?,11.0,5.8,69,101594,539,1400,315,249.3,231.1,160.3,26448,22584,18272,3369,107,0.5,7,4,9999,99999,9,999999999,0.0,999,999,99
3023,2,18,11,0,*?*?*?*?*?*?*?*?*?*?*?*?*?*?*?*?*?*?*?*?*?*?,12.3,5.9,64,101594,627,1399,335,109.0,0.0,109.0,12844,0,12887,4781,108,2.1,10,5,9999,99999,9,999999999,0.0,999,999,99
3023,2,18,12,0,*?*?*?*?*?*?*?*?*?*?*?*?*?*?*?*?*?*?*?*?*?*?,12.4,5.5,62,101594,658,1400,321,312.8,237.6,201.1,33323,24323,22600,4471,110,1.5,7,4,9999,99999,9,999999999,0.0,999,999,99
3023,2,18,13,0,*?*?*?*?*?*?*?*?*?*?*?*?*?*?*?*?*?*?*?*?*?*?,12.5,5.3,61,101594,628,1398,331,189.9,56.2,164.6,20874,5488,18566,4902,105,1.5,9,5,9999,99999,9,999999999,0.0,999,999,99
3023,2,18,14,0,*?*?*?*?*?*?*?*?*?*?*?*?*?*?*?*?*?*?*?*?*?*?,12.3,5.3,62,101594,542,1399,330,160.3,55.0,139.0,17610,5250,15683,3975,100,1.0,9,5,9999,99999,9,999999999,0.0,999,999,99
3023,2,18,15,0,*?*?*?*?*?*?*?*?*?*?*?*?*?*?*?*?*?*?*?*?*?*?,12.5,5.1,60,101594,404,1400,322,177.1,219.1,113.9,18726,19447,13222,2267,95,2.1,7,4,9999,99999,9,999999999,0.0,999,999,99
3023,2,18,16,0,*?*?*?*?*?*?*?*?*?*?*?*?*?*?*?*?*?*?*?*?*?*?,12.4,5.9,64,101594,223,1399,326,68.2,107.8,51.0,7269,7101,6180,933,90,0.5,8,4,9999,99999,9,999999999,0.0,999,999,99
3023,2,18,17,0,*?*?*?*?*?*?*?*?*?*?*?*?*?*?*?*?*?*?*?*?*?*?,11.5,5.8,67,101594,13,1449,326,0.0,0.0,0.0,0,0,0,0,85,1.5,9,5,9999,99999,9,999999999,0.0,999,999,99
3023,2,18,18,0,*?*?*?*?*?*?*?*?*?*?*?*?*?*?*?*?*?*?*?*?*?*?,11.6,6.4,70,101594,0,-0,331,0.0,-0.0,0.0,0,0,0,0,80,1.0,10,5,9999,99999,9,999999999,0.0,999,999,99
3023,2,18,19,0,*?*?*?*?*?*?*?*?*?*?*?*?*?*?*?*?*?*?*?*?*?*?,11.6,6.7,72,101594,0,-0,331,0.0,-0.0,0.0,0,0,0,0,83,1.0,10,5,9999,99999,9,999999999,0.0,999,999,99
3023,2,18,20,0,*?*?*?*?*?*?*?*?*?*?*?*?*?*?*?*?*?*?*?*?*?*?,11.7,7.0,72,101594,0,-0,332,0.0,-0.0,0.0,0,0,0,0,87,0.5,10,5,9999,99999,9,999999999,0.0,999,999,99
3023,2,18,21,0,*?*?*?*?*?*?*?*?*?*?*?*?*?*?*?*?*?*?*?*?*?*?,11.3,7.0,74,101594,0,-0,330,0.0,-0.0,0.0,0,0,0,0,90,0.0,10,5,9999,99999,9,999999999,0.0,999,999,99
3023,2,18,22,0,*?*?*?*?*?*?*?*?*?*?*?*?*?*?*?*?*?*?*?*?*?*?,10.9,7.1,77,101594,0,-0,328,0.0,-0.0,0.0,0,0,0,0,93,1.0,10,5,9999,99999,9,999999999,0.0,999,999,99
3023,2,18,23,0,*?*?*?*?*?*?*?*?*?*?*?*?*?*?*?*?*?*?*?*?*?*?,10.4,7.0,79,101594,0,-0,326,0.0,-0.0,0.0,0,0,0,0,97,0.5,10,5,9999,99999,9,999999999,0.0,999,999,99
3023,2,18,24,0,*?*?*?*?*?*?*?*?*?*?*?*?*?*?*?*?*?*?*?*?*?*?,11.5,10.7,93,101594,0,-0,330,0.0,-0.0,0.0,0,0,0,0,110,1.5,10,5,9999,99999,9,999999999,0.0,999,999,99
3023,2,19,1,0,*?*?*?*?*?*?*?*?*?*?*?*?*?*?*?*?*?*?*?*?*?*?,9.3,7.1,86,101777,0,-0,320,0.0,-0.0,0.0,0,0,0,0,98,0.5,10,5,9999,99999,9,999999999,0.0,999,999,99
3023,2,19,2,0,*?*?*?*?*?*?*?*?*?*?*?*?*?*?*?*?*?*?*?*?*?*?,8.7,7.1,89,101777,0,-0,318,0.0,-0.0,0.0,0,0,0,0,97,0.5,10,5,9999,99999,9,999999999,0.0,999,999,99
3023,2,19,3,0,*?*?*?*?*?*?*?*?*?*?*?*?*?*?*?*?*?*?*?*?*?*?,8.4,7.1,91,101777,0,-0,316,0.0,-0.0,0.0,0,0,0,0,95,0.5,10,5,9999,99999,9,999999999,0.0,999,999,99
3023,2,19,4,0,*?*?*?*?*?*?*?*?*?*?*?*?*?*?*?*?*?*?*?*?*?*?,8.1,6.9,91,101777,0,-0,315,0.0,-0.0,0.0,0,0,0,0,93,1.0,10,5,9999,99999,9,999999999,0.0,999,999,99
3023,2,19,5,0,*?*?*?*?*?*?*?*?*?*?*?*?*?*?*?*?*?*?*?*?*?*?,8.6,7.3,90,101777,0,-0,317,0.0,-0.0,0.0,0,0,0,0,92,1.0,10,5,9999,99999,9,999999999,0.0,999,999,99
3023,2,19,6,0,*?*?*?*?*?*?*?*?*?*?*?*?*?*?*?*?*?*?*?*?*?*?,8.3,6.9,90,101777,0,-0,316,0.0,-0.0,0.0,0,0,0,0,90,0.5,10,5,9999,99999,9,999999999,0.0,999,999,99
3023,2,19,7,0,*?*?*?*?*?*?*?*?*?*?*?*?*?*?*?*?*?*?*?*?*?*?,7.9,6.9,92,101777,13,1370,310,0.0,0.0,0.0,0,0,0,0,88,1.5,9,5,9999,99999,9,999999999,0.0,999,999,99
3023,2,19,8,0,*?*?*?*?*?*?*?*?*?*?*?*?*?*?*?*?*?*?*?*?*?*?,8.6,6.7,87,101777,225,1400,317,30.0,0.0,30.0,3515,0,3520,1165,87,0.5,10,5,9999,99999,9,999999999,0.0,999,999,99
3023,2,19,9,0,*?*?*?*?*?*?*?*?*?*?*?*?*?*?*?*?*?*?*?*?*?*?,9.2,7.1,86,101777,407,1400,320,65.7,0.0,65.7,7673,0,7693,2674,85,0.5,10,5,9999,99999,9,999999999,0.0,999,999,99
3023,2,19,10,0,*?*?*?*?*?*?*?*?*?*?*?*?*?*?*?*?*?*?*?*?*?*?,10.0,6.7,80,101777,546,1398,324,93.2,0.0,93.2,10936,0,10970,3976,83,0.5,10,5,9999,99999,9,999999999,0.0,999,999,99
3023,2,19,11,0,*?*?*?*?*?*?*?*?*?*?*?*?*?*?*?*?*?*?*?*?*?*?,11.0,6.4,73,101777,634,1398,328,110.5,0.0,110.5,13026,0,13070,4859,82,2.1,10,5,9999,99999,9,999999999,0.0,999,999,99
3023,2,19,12,0,*?*?*?*?*?*?*?*?*?*?*?*?*?*?*?*?*?*?*?*?*?*?,11.8,5.1,63,101777,665,1399,332,116.5,0.0,116.5,13757,0,13805,5176,80,1.5,10,5,9999,99999,9,999999999,0.0,999,999,99
3023,2,19,13,0,*?*?*?*?*?*?*?*?*?*?*?*?*?*?*?*?*?*?*?*?*?*?,11.8,5.1,63,101777,636,1399,332,110.8,0.0,110.8,13061,0,13105,4874,82,1.5,10,5,9999,99999,9,999999999,0.0,999,999,99
3023,2,19,14,0,*?*?*?*?*?*?*?*?*?*?*?*?*?*?*?*?*?*?*?*?*?*?,11.6,5.9,68,101777,549,1399,331,93.7,0.0,93.7,11002,0,11036,4003,83,1.0,10,5,9999,99999,9,999999999,0.0,999,999,99
3023,2,19,15,0,*?*?*?*?*?*?*?*?*?*?*?*?*?*?*?*?*?*?*?*?*?*?,11.9,7.0,71,101777,411,1400,332,66.5,0.0,66.5,7765,0,7785,2709,85,2.1,10,5,9999,99999,9,999999999,0.0,999,999,99
3023,2,19,16,0,*?*?*?*?*?*?*?*?*?*?*?*?*?*?*?*?*?*?*?*?*?*?,11.8,6.7,70,101777,230,1400,332,31.0,0.0,31.0,3628,0,3634,1203,87,0.5,10,5,9999,99999,9,999999999,0.0,999,999,99
3023,2,19,17,0,*?*?*?*?*?*?*?*?*?*?*?*?*?*?*?*?*?*?*?*?*?*?,11.9,7.1,72,101777,19,1395,332,0.0,0.0,0.0,0,0,0,0,88,1.5,10,5,9999,99999,9,999999999,0.0,999,999,99
3023,2,19,18,0,*?*?*?*?*?*?*?*?*?*?*?*?*?*?*?*?*?*?*?*?*?*?,11.0,6.2,72,101777,0,-0,328,0.0,-0.0,0.0,0,0,0,0,90,1.0,10,5,9999,99999,9,999999999,0.0,999,999,99
3023,2,19,19,0,*?*?*?*?*?*?*?*?*?*?*?*?*?*?*?*?*?*?*?*?*?*?,10.4,7.3,80,101777,0,-0,325,0.0,-0.0,0.0,0,0,0,0,90,1.0,10,5,9999,99999,9,999999999,0.0,999,999,99
3023,2,19,20,0,*?*?*?*?*?*?*?*?*?*?*?*?*?*?*?*?*?*?*?*?*?*?,9.8,7.0,82,101777,0,-0,323,0.0,-0.0,0.0,0,0,0,0,90,0.5,10,5,9999,99999,9,999999999,0.0,999,999,99
3023,2,19,21,0,*?*?*?*?*?*?*?*?*?*?*?*?*?*?*?*?*?*?*?*?*?*?,9.7,6.6,80,101777,0,-0,322,0.0,-0.0,0.0,0,0,0,0,90,0.0,10,5,9999,99999,9,999999999,0.0,999,999,99
3023,2,19,22,0,*?*?*?*?*?*?*?*?*?*?*?*?*?*?*?*?*?*?*?*?*?*?,9.6,6.4,80,101777,0,-0,322,0.0,-0.0,0.0,0,0,0,0,90,1.0,10,5,9999,99999,9,999999999,0.0,999,999,99
3023,2,19,23,0,*?*?*?*?*?*?*?*?*?*?*?*?*?*?*?*?*?*?*?*?*?*?,8.7,5.8,82,101777,0,-0,318,0.0,-0.0,0.0,0,0,0,0,90,0.5,10,5,9999,99999,9,999999999,0.0,999,999,99
3023,2,19,24,0,*?*?*?*?*?*?*?*?*?*?*?*?*?*?*?*?*?*?*?*?*?*?,9.9,7.1,82,101777,0,-0,323,0.0,-0.0,0.0,0,0,0,0,100,1.5,10,5,9999,99999,9,999999999,0.0,999,999,99
3023,2,20,1,0,*?*?*?*?*?*?*?*?*?*?*?*?*?*?*?*?*?*?*?*?*?*?,6.7,4.8,88,101861,0,-0,309,0.0,-0.0,0.0,0,0,0,0,92,0.5,10,5,9999,99999,9,999999999,0.0,999,999,99
3023,2,20,2,0,*?*?*?*?*?*?*?*?*?*?*?*?*?*?*?*?*?*?*?*?*?*?,5.8,4.1,89,101861,0,-0,305,0.0,-0.0,0.0,0,0,0,0,93,0.5,10,5,9999,99999,9,999999999,0.1,999,999,99
3023,2,20,3,0,*?*?*?*?*?*?*?*?*?*?*?*?*?*?*?*?*?*?*?*?*?*?,5.7,4.6,93,101861,0,-0,305,0.0,-0.0,0.0,0,0,0,0,95,0.5,10,5,9999,99999,9,999999999,0.0,999,999,99
3023,2,20,4,0,*?*?*?*?*?*?*?*?*?*?*?*?*?*?*?*?*?*?*?*?*?*?,6.6,5.6,94,101861,0,-0,309,0.0,-0.0,0.0,0,0,0,0,97,1.0,10,5,9999,99999,9,999999999,0.1,999,999,99
3023,2,20,5,0,*?*?*?*?*?*?*?*?*?*?*?*?*?*?*?*?*?*?*?*?*?*?,6.0,5.5,97,101861,0,-0,306,0.0,-0.0,0.0,0,0,0,0,98,1.0,10,5,9999,99999,9,999999999,0.0,999,999,99
3023,2,20,6,0,*?*?*?*?*?*?*?*?*?*?*?*?*?*?*?*?*?*?*?*?*?*?,5.5,4.5,93,101861,0,-0,304,0.0,-0.0,0.0,0,0,0,0,100,0.5,10,5,9999,99999,9,999999999,0.0,999,999,99
3023,2,20,7,0,*?*?*?*?*?*?*?*?*?*?*?*?*?*?*?*?*?*?*?*?*?*?,5.3,4.8,96,101861,20,1365,303,0.0,0.0,0.0,0,0,0,0,98,1.5,10,5,9999,99999,9,999999999,1.2,999,999,99
3023,2,20,8,0,*?*?*?*?*?*?*?*?*?*?*?*?*?*?*?*?*?*?*?*?*?*?,5.1,3.9,93,101861,232,1397,285,94.9,255.9,52.4,9918,17468,6968,942,97,0.5,6,3,9999,99999,9,999999999,0.0,999,999,99
3023,2,20,9,0,*?*?*?*?*?*?*?*?*?*?*?*?*?*?*?*?*?*?*?*?*?*?,6.8,5.3,90,101861,414,1398,288,216.2,383.2,102.7,22525,33635,13074,1925,95,0.5,5,3,9999,99999,9,999999999,0.0,999,999,99
3023,2,20,10,0,*?*?*?*?*?*?*?*?*?*?*?*?*?*?*?*?*?*?*?*?*?*?,8.5,5.6,82,101861,554,1399,291,316.2,469.4,130.3,33344,44901,16443,2536,93,0.5,4,2,9999,99999,9,999999999,0.0,999,999,99
3023,2,20,11,0,*?*?*?*?*?*?*?*?*?*?*?*?*?*?*?*?*?*?*?*?*?*?,9.0,5.8,80,101861,642,1398,307,304.7,236.9,195.9,32438,24125,22059,4322,92,2.1,7,4,9999,99999,9,999999999,0.1,999,999,99
3023,2,20,12,0,*?*?*?*?*?*?*?*?*?*?*?*?*?*?*?*?*?*?*?*?*?*?,10.1,4.8,70,101861,672,1397,306,356.0,331.7,196.5,38093,34101,22184,4362,90,1.5,6,3,9999,99999,9,999999999,0.1,999,999,99
3023,2,20,13,0,*?*?*?*?*?*?*?*?*?*?*?*?*?*?*?*?*?*?*?*?*?*?,10.0,5.6,74,101861,643,1398,315,258.4,141.5,193.3,28205,14298,21858,4683,90,1.5,8,4,9999,99999,9,999999999,0.3,999,999,99
3023,2,20,14,0,*?*?*?*?*?*?*?*?*?*?*?*?*?*?*?*?*?*?*?*?*?*?,10.1,6.1,77,101861,556,1398,307,287.1,323.3,158.5,30584,31886,18126,3321,90,1.0,6,3,9999,99999,9,999999999,0.0,999,999,99
3023,2,20,15,0,*?*?*?*?*?*?*?*?*?*?*?*?*?*?*?*?*?*?*?*?*?*?,9.7,6.9,82,101861,417,1396,310,184.7,220.8,118.7,19526,19852,13753,2378,90,2.1,7,4,9999,99999,9,999999999,0.0,999,999,99
3023,2,20,16,0,*?*?*?*?*?*?*?*?*?*?*?*?*?*?*?*?*?*?*?*?*?*?,10.1,6.1,76,101861,236,1395,320,56.1,44.1,48.6,6209,3211,5747,1035,90,0.5,9,5,9999,99999,9,999999999,0.0,999,999,99
3023,2,20,17,0,*?*?*?*?*?*?*?*?*?*?*?*?*?*?*?*?*?*?*?*?*?*?,9.8,6.7,81,101861,26,1423,315,0.0,0.0,0.0,0,0,0,0,90,1.5,8,4,9999,99999,9,999999999,0.0,999,999,99
3023,2,20,18,0,*?*?*?*?*?*?*?*?*?*?*?*?*?*?*?*?*?*?*?*?*?*?,9.1,7.3,88,101861,0,-0,320,0.0,-0.0,0.0,0,0,0,0,90,1.0,10,5,9999,99999,9,999999999,0.0,999,999,99
3023,2,20,19,0,*?*?*?*?*?*?*?*?*?*?*?*?*?*?*?*?*?*?*?*?*?*?,6.9,5.9,94,101861,0,-0,310,0.0,-0.0,0.0,0,0,0,0,90,1.0,10,5,9999,99999,9,999999999,0.0,999,999,99
3023,2,20,20,0,*?*?*?*?*?*?*?*?*?*?*?*?*?*?*?*?*?*?*?*?*?*?,7.7,6.1,89,101861,0,-0,313,0.0,-0.0,0.0,0,0,0,0,90,0.5,10,5,9999,99999,9,999999999,0.0,999,999,99
3023,2,20,21,0,*?*?*?*?*?*?*?*?*?*?*?*?*?*?*?*?*?*?*?*?*?*?,7.5,6.4,92,101861,0,-0,313,0.0,-0.0,0.0,0,0,0,0,90,0.0,10,5,9999,99999,9,999999999,0.0,999,999,99
3023,2,20,22,0,*?*?*?*?*?*?*?*?*?*?*?*?*?*?*?*?*?*?*?*?*?*?,7.1,6.2,94,101861,0,-0,311,0.0,-0.0,0.0,0,0,0,0,90,1.0,10,5,9999,99999,9,999999999,0.0,999,999,99
3023,2,20,23,0,*?*?*?*?*?*?*?*?*?*?*?*?*?*?*?*?*?*?*?*?*?*?,6.9,6.2,95,101861,0,-0,310,0.0,-0.0,0.0,0,0,0,0,90,0.5,10,5,9999,99999,9,999999999,0.0,999,999,99
3023,2,20,24,0,*?*?*?*?*?*?*?*?*?*?*?*?*?*?*?*?*?*?*?*?*?*?,7.7,5.3,85,101861,0,-0,314,0.0,-0.0,0.0,0,0,0,0,90,1.5,10,5,9999,99999,9,999999999,0.0,999,999,99
3023,2,21,1,0,*?*?*?*?*?*?*?*?*?*?*?*?*?*?*?*?*?*?*?*?*?*?,6.5,4.6,88,101915,0,-0,308,0.0,-0.0,0.0,0,0,0,0,92,0.5,10,5,9999,99999,9,999999999,0.0,999,999,99
3023,2,21,2,0,*?*?*?*?*?*?*?*?*?*?*?*?*?*?*?*?*?*?*?*?*?*?,6.3,3.9,85,101915,0,-0,308,0.0,-0.0,0.0,0,0,0,0,93,0.5,10,5,9999,99999,9,999999999,0.0,999,999,99
3023,2,21,3,0,*?*?*?*?*?*?*?*?*?*?*?*?*?*?*?*?*?*?*?*?*?*?,7.1,4.3,82,101915,0,-0,311,0.0,-0.0,0.0,0,0,0,0,95,0.5,10,5,9999,99999,9,999999999,0.0,999,999,99
3023,2,21,4,0,*?*?*?*?*?*?*?*?*?*?*?*?*?*?*?*?*?*?*?*?*?*?,6.5,3.6,81,101915,0,-0,309,0.0,-0.0,0.0,0,0,0,0,97,1.0,10,5,9999,99999,9,999999999,0.0,999,999,99
3023,2,21,5,0,*?*?*?*?*?*?*?*?*?*?*?*?*?*?*?*?*?*?*?*?*?*?,6.0,3.2,82,101915,0,-0,306,0.0,-0.0,0.0,0,0,0,0,98,1.0,10,5,9999,99999,9,999999999,0.0,999,999,99
3023,2,21,6,0,*?*?*?*?*?*?*?*?*?*?*?*?*?*?*?*?*?*?*?*?*?*?,6.3,2.7,78,101915,0,-0,308,0.0,-0.0,0.0,0,0,0,0,100,0.5,10,5,9999,99999,9,999999999,0.0,999,999,99
3023,2,21,7,0,*?*?*?*?*?*?*?*?*?*?*?*?*?*?*?*?*?*?*?*?*?*?,6.5,2.1,73,101915,28,1408,309,0.0,0.0,0.0,0,0,0,0,100,1.5,10,5,9999,99999,9,999999999,0.0,999,999,99
3023,2,21,8,0,*?*?*?*?*?*?*?*?*?*?*?*?*?*?*?*?*?*?*?*?*?*?,6.4,2.7,77,101915,240,1400,308,32.9,0.0,32.9,3855,0,3861,1281,100,0.5,10,5,9999,99999,9,999999999,0.0,999,999,99
3023,2,21,9,0,*?*?*?*?*?*?*?*?*?*?*?*?*?*?*?*?*?*?*?*?*?*?,6.5,2.5,75,101915,421,1396,309,68.7,0.0,68.7,8026,0,8047,2809,100,0.5,10,5,9999,99999,9,999999999,0.0,999,999,99
3023,2,21,10,0,*?*?*?*?*?*?*?*?*?*?*?*?*?*?*?*?*?*?*?*?*?*?,7.2,2.5,72,101915,561,1397,312,96.2,0.0,96.2,11301,0,11336,4127,100,0.5,10,5,9999,99999,9,999999999,0.0,999,999,99
3023,2,21,11,0,*?*?*?*?*?*?*?*?*?*?*?*?*?*?*?*?*?*?*?*?*?*?,8.2,2.5,68,101915,649,1397,316,113.5,0.0,113.5,13396,0,13442,5018,100,2.1,10,5,9999,99999,9,999999999,0.0,999,999,99
3023,2,21,12,0,*?*?*?*?*?*?*?*?*?*?*?*?*?*?*?*?*?*?*?*?*?*?,8.8,3.0,67,101915,680,1398,319,119.5,0.0,119.5,14125,0,14175,5337,100,1.5,10,5,9999,99999,9,999999999,0.0,999,999,99
3023,2,21,13,0,*?*?*?*?*?*?*?*?*?*?*?*?*?*?*?*?*?*?*?*?*?*?,8.6,1.7,62,101915,650,1397,318,113.7,0.0,113.7,13420,0,13466,5029,98,1.5,10,5,9999,99999,9,999999999,0.0,999,999,99
3023,2,21,14,0,*?*?*?*?*?*?*?*?*?*?*?*?*?*?*?*?*?*?*?*?*?*?,8.9,1.0,58,101915,563,1397,320,96.6,0.0,96.6,11347,0,11383,4147,97,1.0,10,5,9999,99999,9,999999999,0.0,999,999,99
3023,2,21,15,0,*?*?*?*?*?*?*?*?*?*?*?*?*?*?*?*?*?*?*?*?*?*?,8.6,1.7,61,101915,424,1396,318,69.3,0.0,69.3,8092,0,8114,2835,95,2.1,10,5,9999,99999,9,999999999,0.0,999,999,99
3023,2,21,16,0,*?*?*?*?*?*?*?*?*?*?*?*?*?*?*?*?*?*?*?*?*?*?,8.7,2.7,65,101915,243,1396,319,33.6,0.0,33.6,3936,0,3943,1309,93,0.5,10,5,9999,99999,9,999999999,0.0,999,999,99
3023,2,21,17,0,*?*?*?*?*?*?*?*?*?*?*?*?*?*?*?*?*?*?*?*?*?*?,8.7,3.2,68,101915,32,1395,318,0.0,0.0,0.0,0,0,0,0,92,1.5,10,5,9999,99999,9,999999999,0.0,999,999,99
3023,2,21,18,0,*?*?*?*?*?*?*?*?*?*?*?*?*?*?*?*?*?*?*?*?*?*?,8.6,2.7,66,101915,0,-0,318,0.0,-0.0,0.0,0,0,0,0,90,1.0,10,5,9999,99999,9,999999999,0.0,999,999,99
3023,2,21,19,0,*?*?*?*?*?*?*?*?*?*?*?*?*?*?*?*?*?*?*?*?*?*?,7.5,3.8,77,101915,0,-0,313,0.0,-0.0,0.0,0,0,0,0,87,1.0,10,5,9999,99999,9,999999999,0.0,999,999,99
3023,2,21,20,0,*?*?*?*?*?*?*?*?*?*?*?*?*?*?*?*?*?*?*?*?*?*?,6.9,3.9,81,101915,0,-0,310,0.0,-0.0,0.0,0,0,0,0,83,0.5,10,5,9999,99999,9,999999999,0.0,999,999,99
3023,2,21,21,0,*?*?*?*?*?*?*?*?*?*?*?*?*?*?*?*?*?*?*?*?*?*?,7.5,4.1,80,101915,0,-0,313,0.0,-0.0,0.0,0,0,0,0,80,0.0,10,5,9999,99999,9,999999999,0.0,999,999,99
3023,2,21,22,0,*?*?*?*?*?*?*?*?*?*?*?*?*?*?*?*?*?*?*?*?*?*?,7.3,4.3,81,101915,0,-0,312,0.0,-0.0,0.0,0,0,0,0,77,1.0,10,5,9999,99999,9,999999999,0.0,999,999,99
3023,2,21,23,0,*?*?*?*?*?*?*?*?*?*?*?*?*?*?*?*?*?*?*?*?*?*?,6.9,4.3,83,101915,0,-0,310,0.0,-0.0,0.0,0,0,0,0,73,0.5,10,5,9999,99999,9,999999999,0.0,999,999,99
3023,2,21,24,0,*?*?*?*?*?*?*?*?*?*?*?*?*?*?*?*?*?*?*?*?*?*?,6.8,5.5,91,101915,0,-0,310,0.0,-0.0,0.0,0,0,0,0,90,1.5,10,5,9999,99999,9,999999999,0.0,999,999,99
3023,2,22,1,0,*?*?*?*?*?*?*?*?*?*?*?*?*?*?*?*?*?*?*?*?*?*?,5.4,5.5,100,101897,0,-0,303,0.0,-0.0,0.0,0,0,0,0,67,0.5,10,5,9999,99999,9,999999999,0.0,999,999,99
3023,2,22,2,0,*?*?*?*?*?*?*?*?*?*?*?*?*?*?*?*?*?*?*?*?*?*?,4.5,4.5,100,101897,0,-0,300,0.0,-0.0,0.0,0,0,0,0,63,0.5,10,5,9999,99999,9,999999999,0.0,999,999,99
3023,2,22,3,0,*?*?*?*?*?*?*?*?*?*?*?*?*?*?*?*?*?*?*?*?*?*?,4.2,4.3,100,101897,0,-0,298,0.0,-0.0,0.0,0,0,0,0,60,0.5,10,5,9999,99999,9,999999999,0.0,999,999,99
3023,2,22,4,0,*?*?*?*?*?*?*?*?*?*?*?*?*?*?*?*?*?*?*?*?*?*?,4.4,4.5,100,101897,0,-0,299,0.0,-0.0,0.0,0,0,0,0,57,1.0,10,5,9999,99999,9,999999999,0.4,999,999,99
3023,2,22,5,0,*?*?*?*?*?*?*?*?*?*?*?*?*?*?*?*?*?*?*?*?*?*?,3.8,3.8,100,101897,0,-0,297,0.0,-0.0,0.0,0,0,0,0,53,1.0,10,5,9999,99999,9,999999999,0.3,999,999,99
3023,2,22,6,0,*?*?*?*?*?*?*?*?*?*?*?*?*?*?*?*?*?*?*?*?*?*?,3.2,3.2,100,101897,0,-0,294,0.0,-0.0,0.0,0,0,0,0,50,0.5,10,5,9999,99999,9,999999999,0.3,999,999,99
3023,2,22,7,0,*?*?*?*?*?*?*?*?*?*?*?*?*?*?*?*?*?*?*?*?*?*?,3.7,3.8,100,101897,35,1390,296,0.0,0.0,0.0,0,0,0,0,52,1.5,10,5,9999,99999,9,999999999,0.3,999,999,99
3023,2,22,8,0,*?*?*?*?*?*?*?*?*?*?*?*?*?*?*?*?*?*?*?*?*?*?,4.3,4.3,100,101897,247,1396,299,34.4,0.0,34.4,4026,0,4033,1341,53,0.5,10,5,9999,99999,9,999999999,0.4,999,999,99
3023,2,22,9,0,*?*?*?*?*?*?*?*?*?*?*?*?*?*?*?*?*?*?*?*?*?*?,5.1,5.1,100,101897,429,1397,302,70.2,0.0,70.2,8205,0,8227,2879,55,0.5,10,5,9999,99999,9,999999999,0.5,999,999,99
3023,2,22,10,0,*?*?*?*?*?*?*?*?*?*?*?*?*?*?*?*?*?*?*?*?*?*?,7.4,7.4,100,101897,569,1397,312,97.8,0.0,97.8,11485,0,11521,4204,57,0.5,10,5,9999,99999,9,999999999,0.2,999,999,99
3023,2,22,11,0,*?*?*?*?*?*?*?*?*?*?*?*?*?*?*?*?*?*?*?*?*?*?,8.6,7.3,100,101897,657,1397,317,115.1,0.0,115.1,13583,0,13630,5100,58,2.1,10,5,9999,99999,9,999999999,0.0,999,999,99
3023,2,22,12,0,*?*?*?*?*?*?*?*?*?*?*?*?*?*?*?*?*?*?*?*?*?*?,9.4,6.9,100,101897,687,1396,317,210.3,56.8,182.3,23129,5616,20556,5590,60,1.5,9,5,9999,99999,9,999999999,0.0,999,999,99
3023,2,22,13,0,*?*?*?*?*?*?*?*?*?*?*?*?*?*?*?*?*?*?*?*?*?*?,10.2,7.9,100,101897,658,1398,321,200.2,56.5,173.5,22013,5556,19572,5245,58,1.5,9,5,9999,99999,9,999999999,0.0,999,999,99
3023,2,22,14,0,*?*?*?*?*?*?*?*?*?*?*?*?*?*?*?*?*?*?*?*?*?*?,9.7,6.4,99,101897,570,1396,322,98.1,0.0,98.1,11521,0,11558,4219,57,1.0,10,5,9999,99999,9,999999999,0.0,999,999,99
3023,2,22,15,0,*?*?*?*?*?*?*?*?*?*?*?*?*?*?*?*?*?*?*?*?*?*?,10.2,7.6,100,101897,431,1396,321,122.8,52.9,106.4,13477,4816,12025,2904,55,2.1,9,5,9999,99999,9,999999999,0.0,999,999,99
3023,2,22,16,0,*?*?*?*?*?*?*?*?*?*?*?*?*?*?*?*?*?*?*?*?*?*?,10.0,6.9,99,101897,250,1397,320,60.8,45.2,52.7,6716,3374,6210,1124,53,0.5,9,5,9999,99999,9,999999999,0.0,999,999,99
3023,2,22,17,0,*?*?*?*?*?*?*?*?*?*?*?*?*?*?*?*?*?*?*?*?*?*?,9.2,6.7,100,101897,39,1412,320,0.0,0.0,0.0,0,0,0,0,52,1.5,10,5,9999,99999,9,999999999,0.0,999,999,99
3023,2,22,18,0,*?*?*?*?*?*?*?*?*?*?*?*?*?*?*?*?*?*?*?*?*?*?,8.5,6.9,100,101897,0,-0,317,0.0,-0.0,0.0,0,0,0,0,50,1.0,10,5,9999,99999,9,999999999,0.0,999,999,99
3023,2,22,19,0,*?*?*?*?*?*?*?*?*?*?*?*?*?*?*?*?*?*?*?*?*?*?,7.5,5.1,100,101897,0,-0,313,0.0,-0.0,0.0,0,0,0,0,48,1.0,10,5,9999,99999,9,999999999,0.0,999,999,99
3023,2,22,20,0,*?*?*?*?*?*?*?*?*?*?*?*?*?*?*?*?*?*?*?*?*?*?,6.7,4.3,100,101897,0,-0,309,0.0,-0.0,0.0,0,0,0,0,47,0.5,10,5,9999,99999,9,999999999,0.0,999,999,99
3023,2,22,21,0,*?*?*?*?*?*?*?*?*?*?*?*?*?*?*?*?*?*?*?*?*?*?,6.0,5.1,100,101897,0,-0,306,0.0,-0.0,0.0,0,0,0,0,45,0.0,10,5,9999,99999,9,999999999,0.0,999,999,99
3023,2,22,22,0,*?*?*?*?*?*?*?*?*?*?*?*?*?*?*?*?*?*?*?*?*?*?,6.2,5.6,100,101897,0,-0,307,0.0,-0.0,0.0,0,0,0,0,43,1.0,10,5,9999,99999,9,999999999,0.0,999,999,99
3023,2,22,23,0,*?*?*?*?*?*?*?*?*?*?*?*?*?*?*?*?*?*?*?*?*?*?,6.5,6.4,100,101897,0,-0,308,0.0,-0.0,0.0,0,0,0,0,42,0.5,10,5,9999,99999,9,999999999,0.0,999,999,99
3023,2,22,24,0,*?*?*?*?*?*?*?*?*?*?*?*?*?*?*?*?*?*?*?*?*?*?,6.5,5.5,100,101897,0,-0,308,0.0,-0.0,0.0,0,0,0,0,70,1.5,10,5,9999,99999,9,999999999,0.0,999,999,99
3023,2,23,1,0,*?*?*?*?*?*?*?*?*?*?*?*?*?*?*?*?*?*?*?*?*?*?,7.5,7.3,100,102211,0,-0,312,0.0,-0.0,0.0,0,0,0,0,40,0.5,10,5,9999,99999,9,999999999,0.0,999,999,99
3023,2,23,2,0,*?*?*?*?*?*?*?*?*?*?*?*?*?*?*?*?*?*?*?*?*?*?,7.1,7.1,100,102211,0,-0,311,0.0,-0.0,0.0,0,0,0,0,40,0.5,10,5,9999,99999,9,999999999,0.0,999,999,99
3023,2,23,3,0,*?*?*?*?*?*?*?*?*?*?*?*?*?*?*?*?*?*?*?*?*?*?,6.7,6.7,100,102211,0,-0,309,0.0,-0.0,0.0,0,0,0,0,40,0.5,10,5,9999,99999,9,999999999,0.0,999,999,99
3023,2,23,4,0,*?*?*?*?*?*?*?*?*?*?*?*?*?*?*?*?*?*?*?*?*?*?,7.1,7.0,100,102211,0,-0,311,0.0,-0.0,0.0,0,0,0,0,40,1.0,10,5,9999,99999,9,999999999,0.0,999,999,99
3023,2,23,5,0,*?*?*?*?*?*?*?*?*?*?*?*?*?*?*?*?*?*?*?*?*?*?,7.3,7.3,100,102211,0,-0,311,0.0,-0.0,0.0,0,0,0,0,40,1.0,10,5,9999,99999,9,999999999,0.0,999,999,99
3023,2,23,6,0,*?*?*?*?*?*?*?*?*?*?*?*?*?*?*?*?*?*?*?*?*?*?,7.4,6.2,95,102211,0,-0,312,0.0,-0.0,0.0,0,0,0,0,40,0.5,10,5,9999,99999,9,999999999,0.0,999,999,99
3023,2,23,7,0,*?*?*?*?*?*?*?*?*?*?*?*?*?*?*?*?*?*?*?*?*?*?,7.2,6.2,96,102211,43,1407,295,0.0,0.0,0.0,0,0,0,0,42,1.5,6,3,9999,99999,9,999999999,0.0,999,999,99
3023,2,23,8,0,*?*?*?*?*?*?*?*?*?*?*?*?*?*?*?*?*?*?*?*?*?*?,7.0,5.8,95,102211,255,1398,302,82.7,114.3,61.9,9062,8581,7215,1322,43,0.5,8,4,9999,99999,9,999999999,0.0,999,999,99
3023,2,23,9,0,*?*?*?*?*?*?*?*?*?*?*?*?*?*?*?*?*?*?*?*?*?*?,8.0,6.4,92,102211,437,1397,307,165.2,133.1,123.6,18001,12282,14138,2775,45,0.5,8,4,9999,99999,9,999999999,0.0,999,999,99
3023,2,23,10,0,*?*?*?*?*?*?*?*?*?*?*?*?*?*?*?*?*?*?*?*?*?*?,8.6,6.7,91,102211,576,1395,309,228.6,139.5,171.0,24920,13822,19386,4031,47,0.5,8,4,9999,99999,9,999999999,0.0,999,999,99
3023,2,23,11,0,*?*?*?*?*?*?*?*?*?*?*?*?*?*?*?*?*?*?*?*?*?*?,9.5,5.9,81,102211,664,1395,309,317.2,238.0,204.0,33797,24418,22889,4558,48,2.1,7,4,9999,99999,9,999999999,0.0,999,999,99
3023,2,23,12,0,*?*?*?*?*?*?*?*?*?*?*?*?*?*?*?*?*?*?*?*?*?*?,10.1,5.6,76,102211,695,1397,320,212.9,56.9,184.6,23423,5630,20815,5683,50,1.5,9,5,9999,99999,9,999999999,0.0,999,999,99
3023,2,23,13,0,*?*?*?*?*?*?*?*?*?*?*?*?*?*?*?*?*?*?*?*?*?*?,10.1,3.8,67,102211,665,1396,320,202.8,56.6,175.8,22300,5572,19825,5331,43,1.5,9,5,9999,99999,9,999999999,0.0,999,999,99
3023,2,23,14,0,*?*?*?*?*?*?*?*?*?*?*?*?*?*?*?*?*?*?*?*?*?*?,10.3,3.2,63,102211,577,1395,321,172.8,55.6,149.9,18994,5360,16906,4357,37,1.0,9,5,9999,99999,9,999999999,0.0,999,999,99
3023,2,23,15,0,*?*?*?*?*?*?*?*?*?*?*?*?*?*?*?*?*?*?*?*?*?*?,10.0,4.6,72,102211,438,1396,310,196.1,223.0,126.1,20739,20412,14563,2546,30,2.1,7,4,9999,99999,9,999999999,0.1,999,999,99
3023,2,23,16,0,*?*?*?*?*?*?*?*?*?*?*?*?*?*?*?*?*?*?*?*?*?*?,10.0,4.1,69,102211,257,1398,305,109.6,267.1,60.5,11415,19166,7960,1096,23,0.5,6,3,9999,99999,9,999999999,0.1,999,999,99
3023,2,23,17,0,*?*?*?*?*?*?*?*?*?*?*?*?*?*?*?*?*?*?*?*?*?*?,9.8,5.3,76,102211,45,1394,314,0.0,0.0,0.0,0,0,0,0,17,1.5,8,4,9999,99999,9,999999999,0.1,999,999,99
3023,2,23,18,0,*?*?*?*?*?*?*?*?*?*?*?*?*?*?*?*?*?*?*?*?*?*?,9.1,6.9,88,102211,0,-0,320,0.0,-0.0,0.0,0,0,0,0,10,1.0,10,5,9999,99999,9,999999999,0.0,999,999,99
3023,2,23,19,0,*?*?*?*?*?*?*?*?*?*?*?*?*?*?*?*?*?*?*?*?*?*?,8.6,7.9,98,102211,0,-0,317,0.0,-0.0,0.0,0,0,0,0,17,1.0,10,5,9999,99999,9,999999999,0.0,999,999,99
3023,2,23,20,0,*?*?*?*?*?*?*?*?*?*?*?*?*?*?*?*?*?*?*?*?*?*?,8.8,8.4,100,102211,0,-0,318,0.0,-0.0,0.0,0,0,0,0,23,0.5,10,5,9999,99999,9,999999999,0.0,999,999,99
3023,2,23,21,0,*?*?*?*?*?*?*?*?*?*?*?*?*?*?*?*?*?*?*?*?*?*?,9.5,9.6,100,102211,0,-0,321,0.0,-0.0,0.0,0,0,0,0,30,0.0,10,5,9999,99999,9,999999999,0.0,999,999,99
3023,2,23,22,0,*?*?*?*?*?*?*?*?*?*?*?*?*?*?*?*?*?*?*?*?*?*?,8.2,8.3,100,102211,0,-0,315,0.0,-0.0,0.0,0,0,0,0,37,1.0,10,5,9999,99999,9,999999999,0.0,999,999,99
3023,2,23,23,0,*?*?*?*?*?*?*?*?*?*?*?*?*?*?*?*?*?*?*?*?*?*?,7.8,7.7,100,102211,0,-0,314,0.0,-0.0,0.0,0,0,0,0,43,0.5,10,5,9999,99999,9,999999999,0.0,999,999,99
3023,2,23,24,0,*?*?*?*?*?*?*?*?*?*?*?*?*?*?*?*?*?*?*?*?*?*?,6.7,6.7,100,102211,0,-0,309,0.0,-0.0,0.0,0,0,0,0,40,1.5,10,5,9999,99999,9,999999999,0.0,999,999,99
3023,2,24,1,0,*?*?*?*?*?*?*?*?*?*?*?*?*?*?*?*?*?*?*?*?*?*?,6.4,2.7,76,102655,0,-0,308,0.0,-0.0,0.0,0,0,0,0,48,0.5,10,5,9999,99999,9,999999999,0.0,999,999,99
3023,2,24,2,0,*?*?*?*?*?*?*?*?*?*?*?*?*?*?*?*?*?*?*?*?*?*?,5.5,-0.4,65,102655,0,-0,305,0.0,-0.0,0.0,0,0,0,0,47,0.5,10,5,9999,99999,9,999999999,0.0,999,999,99
3023,2,24,3,0,*?*?*?*?*?*?*?*?*?*?*?*?*?*?*?*?*?*?*?*?*?*?,4.6,-0.8,67,102655,0,-0,301,0.0,-0.0,0.0,0,0,0,0,45,0.5,10,5,9999,99999,9,999999999,0.0,999,999,99
3023,2,24,4,0,*?*?*?*?*?*?*?*?*?*?*?*?*?*?*?*?*?*?*?*?*?*?,5.3,-0.0,68,102655,0,-0,304,0.0,-0.0,0.0,0,0,0,0,43,1.0,10,5,9999,99999,9,999999999,0.0,999,999,99
3023,2,24,5,0,*?*?*?*?*?*?*?*?*?*?*?*?*?*?*?*?*?*?*?*?*?*?,6.0,0.6,69,102655,0,-0,307,0.0,-0.0,0.0,0,0,0,0,42,1.0,10,5,9999,99999,9,999999999,0.0,999,999,99
3023,2,24,6,0,*?*?*?*?*?*?*?*?*?*?*?*?*?*?*?*?*?*?*?*?*?*?,4.9,0.2,71,102655,0,-0,302,0.0,-0.0,0.0,0,0,0,0,40,0.5,10,5,9999,99999,9,999999999,0.0,999,999,99
3023,2,24,7,0,*?*?*?*?*?*?*?*?*?*?*?*?*?*?*?*?*?*?*?*?*?*?,5.2,0.6,73,102655,50,1390,268,0.0,0.0,0.0,0,0,0,0,37,1.5,3,2,9999,99999,9,999999999,0.0,999,999,99
3023,2,24,8,0,*?*?*?*?*?*?*?*?*?*?*?*?*?*?*?*?*?*?*?*?*?*?,5.1,1.3,77,102655,262,1394,263,128.8,460.5,42.2,13335,34568,6463,780,33,0.5,2,1,9999,99999,9,999999999,0.0,999,999,99
3023,2,24,9,0,*?*?*?*?*?*?*?*?*?*?*?*?*?*?*?*?*?*?*?*?*?*?,5.9,1.9,76,102655,444,1394,282,235.9,388.9,112.0,24566,34955,14158,2121,30,0.5,5,3,9999,99999,9,999999999,0.0,999,999,99
3023,2,24,10,0,*?*?*?*?*?*?*?*?*?*?*?*?*?*?*?*?*?*?*?*?*?*?,7.3,2.7,72,102655,584,1395,288,324.4,406.9,154.1,33846,39344,18944,3080,27,0.5,5,3,9999,99999,9,999999999,0.0,999,999,99
3023,2,24,11,0,*?*?*?*?*?*?*?*?*?*?*?*?*?*?*?*?*?*?*?*?*?*?,9.0,3.6,68,102655,672,1396,301,356.6,331.7,196.8,38146,34134,22201,4371,23,2.1,6,3,9999,99999,9,999999999,0.0,999,999,99
3023,2,24,12,0,*?*?*?*?*?*?*?*?*?*?*?*?*?*?*?*?*?*?*?*?*?*?,8.9,3.0,67,102655,702,1395,315,215.6,57.0,186.9,23717,5645,21074,5776,20,1.5,9,5,9999,99999,9,999999999,0.0,999,999,99
3023,2,24,13,0,*?*?*?*?*?*?*?*?*?*?*?*?*?*?*?*?*?*?*?*?*?*?,9.2,3.2,66,102655,672,1395,311,272.1,142.4,203.5,29709,14510,22963,5001,22,1.5,8,4,9999,99999,9,999999999,0.0,999,999,99
3023,2,24,14,0,*?*?*?*?*?*?*?*?*?*?*?*?*?*?*?*?*?*?*?*?*?*?,9.4,3.4,66,102655,585,1397,297,324.7,406.9,154.2,33882,39356,18965,3083,23,1.0,5,3,9999,99999,9,999999999,0.0,999,999,99
3023,2,24,15,0,*?*?*?*?*?*?*?*?*?*?*?*?*?*?*?*?*?*?*?*?*?*?,9.2,3.0,65,102655,445,1395,311,169.1,133.6,126.5,18424,12401,14462,2848,25,2.1,8,4,9999,99999,9,999999999,0.0,999,999,99
3023,2,24,16,0,*?*?*?*?*?*?*?*?*?*?*?*?*?*?*?*?*?*?*?*?*?*?,9.1,2.3,62,102655,263,1394,300,113.6,269.8,62.7,11822,19617,8222,1140,27,0.5,6,3,9999,99999,9,999999999,0.0,999,999,99
3023,2,24,17,0,*?*?*?*?*?*?*?*?*?*?*?*?*?*?*?*?*?*?*?*?*?*?,9.2,2.3,61,102655,52,1406,321,0.0,0.0,0.0,0,0,0,0,28,1.5,10,5,9999,99999,9,999999999,0.0,999,999,99
3023,2,24,18,0,*?*?*?*?*?*?*?*?*?*?*?*?*?*?*?*?*?*?*?*?*?*?,8.4,3.8,72,102655,0,-0,317,0.0,-0.0,0.0,0,0,0,0,30,1.0,10,5,9999,99999,9,999999999,0.0,999,999,99
3023,2,24,19,0,*?*?*?*?*?*?*?*?*?*?*?*?*?*?*?*?*?*?*?*?*?*?,7.5,3.9,77,102655,0,-0,313,0.0,-0.0,0.0,0,0,0,0,83,1.0,10,5,9999,99999,9,999999999,0.0,999,999,99
3023,2,24,20,0,*?*?*?*?*?*?*?*?*?*?*?*?*?*?*?*?*?*?*?*?*?*?,6.2,3.8,84,102655,0,-0,307,0.0,-0.0,0.0,0,0,0,0,137,0.5,10,5,9999,99999,9,999999999,0.0,999,999,99
3023,2,24,21,0,*?*?*?*?*?*?*?*?*?*?*?*?*?*?*?*?*?*?*?*?*?*?,6.4,4.3,86,102655,0,-0,308,0.0,-0.0,0.0,0,0,0,0,190,0.0,10,5,9999,99999,9,999999999,0.0,999,999,99
3023,2,24,22,0,*?*?*?*?*?*?*?*?*?*?*?*?*?*?*?*?*?*?*?*?*?*?,5.9,4.3,89,102655,0,-0,306,0.0,-0.0,0.0,0,0,0,0,243,1.0,10,5,9999,99999,9,999999999,0.0,999,999,99
3023,2,24,23,0,*?*?*?*?*?*?*?*?*?*?*?*?*?*?*?*?*?*?*?*?*?*?,5.9,4.1,88,102655,0,-0,306,0.0,-0.0,0.0,0,0,0,0,297,0.5,10,5,9999,99999,9,999999999,0.0,999,999,99
3023,2,24,24,0,*?*?*?*?*?*?*?*?*?*?*?*?*?*?*?*?*?*?*?*?*?*?,7.3,5.3,87,102655,0,-0,312,0.0,-0.0,0.0,0,0,0,0,50,1.5,10,5,9999,99999,9,999999999,0.1,999,999,99
3023,2,25,1,0,*?*?*?*?*?*?*?*?*?*?*?*?*?*?*?*?*?*?*?*?*?*?,5.5,1.9,77,102937,0,-0,304,0.0,-0.0,0.0,0,0,0,0,298,0.5,10,5,9999,99999,9,999999999,0.0,999,999,99
3023,2,25,2,0,*?*?*?*?*?*?*?*?*?*?*?*?*?*?*?*?*?*?*?*?*?*?,5.1,0.8,73,102937,0,-0,303,0.0,-0.0,0.0,0,0,0,0,247,0.5,10,5,9999,99999,9,999999999,0.0,999,999,99
3023,2,25,3,0,*?*?*?*?*?*?*?*?*?*?*?*?*?*?*?*?*?*?*?*?*?*?,4.6,0.6,75,102937,0,-0,301,0.0,-0.0,0.0,0,0,0,0,195,0.5,10,5,9999,99999,9,999999999,0.0,999,999,99
3023,2,25,4,0,*?*?*?*?*?*?*?*?*?*?*?*?*?*?*?*?*?*?*?*?*?*?,4.2,0.6,77,102937,0,-0,299,0.0,-0.0,0.0,0,0,0,0,143,1.0,10,5,9999,99999,9,999999999,0.0,999,999,99
3023,2,25,5,0,*?*?*?*?*?*?*?*?*?*?*?*?*?*?*?*?*?*?*?*?*?*?,4.6,0.4,73,102937,0,-0,301,0.0,-0.0,0.0,0,0,0,0,92,1.0,10,5,9999,99999,9,999999999,0.0,999,999,99
3023,2,25,6,0,*?*?*?*?*?*?*?*?*?*?*?*?*?*?*?*?*?*?*?*?*?*?,5.1,0.4,70,102937,0,-0,303,0.0,-0.0,0.0,0,0,0,0,40,0.5,10,5,9999,99999,9,999999999,0.0,999,999,99
3023,2,25,7,0,*?*?*?*?*?*?*?*?*?*?*?*?*?*?*?*?*?*?*?*?*?*?,4.2,-0.2,72,102937,58,1399,284,0.0,0.0,0.0,0,0,0,0,38,1.5,7,4,9999,99999,9,999999999,0.0,999,999,99
3023,2,25,8,0,*?*?*?*?*?*?*?*?*?*?*?*?*?*?*?*?*?*?*?*?*?*?,5.1,-0.0,69,102937,270,1395,293,89.8,116.9,67.1,9823,9010,7811,1440,37,0.5,8,4,9999,99999,9,999999999,0.0,999,999,99
3023,2,25,9,0,*?*?*?*?*?*?*?*?*?*?*?*?*?*?*?*?*?*?*?*?*?*?,5.5,0.2,69,102937,452,1395,289,203.7,224.4,131.0,21553,20785,15092,2661,35,0.5,7,4,9999,99999,9,999999999,0.0,999,999,99
3023,2,25,10,0,*?*?*?*?*?*?*?*?*?*?*?*?*?*?*?*?*?*?*?*?*?*?,6.1,0.8,68,102937,592,1395,297,235.8,140.0,176.4,25710,13952,19979,4184,33,0.5,8,4,9999,99999,9,999999999,0.0,999,999,99
3023,2,25,11,0,*?*?*?*?*?*?*?*?*?*?*?*?*?*?*?*?*?*?*?*?*?*?,6.9,1.9,70,102937,680,1396,291,361.3,332.2,199.4,38662,34255,22474,4448,32,2.1,6,3,9999,99999,9,999999999,0.0,999,999,99
3023,2,25,12,0,*?*?*?*?*?*?*?*?*?*?*?*?*?*?*?*?*?*?*?*?*?*?,8.1,2.7,68,102937,710,1396,306,289.2,143.3,216.3,31593,14722,24358,5414,30,1.5,8,4,9999,99999,9,999999999,0.0,999,999,99
3023,2,25,13,0,*?*?*?*?*?*?*?*?*?*?*?*?*?*?*?*?*?*?*?*?*?*?,7.8,3.0,72,102937,680,1396,305,275.6,142.5,206.1,30091,14555,23246,5083,30,1.5,8,4,9999,99999,9,999999999,0.0,999,999,99
3023,2,25,14,0,*?*?*?*?*?*?*?*?*?*?*?*?*?*?*?*?*?*?*?*?*?*?,7.6,3.0,73,102937,592,1396,294,309.0,326.3,170.6,32953,32697,19417,3636,30,1.0,6,3,9999,99999,9,999999999,0.0,999,999,99
3023,2,25,15,0,*?*?*?*?*?*?*?*?*?*?*?*?*?*?*?*?*?*?*?*?*?*?,8.0,2.9,70,102937,452,1395,311,130.1,53.4,112.8,14279,4915,12735,3103,30,2.1,9,5,9999,99999,9,999999999,0.0,999,999,99
3023,2,25,16,0,*?*?*?*?*?*?*?*?*?*?*?*?*?*?*?*?*?*?*?*?*?*?,7.9,2.7,69,102937,270,1395,305,89.8,116.9,67.2,9825,9011,7812,1441,30,0.5,8,4,9999,99999,9,999999999,0.0,999,999,99
3023,2,25,17,0,*?*?*?*?*?*?*?*?*?*?*?*?*?*?*?*?*?*?*?*?*?*?,7.6,2.1,67,102937,58,1392,304,0.0,0.0,0.0,0,0,0,0,30,1.5,8,4,9999,99999,9,999999999,0.0,999,999,99
3023,2,25,18,0,*?*?*?*?*?*?*?*?*?*?*?*?*?*?*?*?*?*?*?*?*?*?,6.8,2.7,74,102937,0,-0,310,0.0,-0.0,0.0,0,0,0,0,30,1.0,10,5,9999,99999,9,999999999,0.0,999,999,99
3023,2,25,19,0,*?*?*?*?*?*?*?*?*?*?*?*?*?*?*?*?*?*?*?*?*?*?,6.1,2.1,74,102937,0,-0,307,0.0,-0.0,0.0,0,0,0,0,30,1.0,10,5,9999,99999,9,999999999,0.0,999,999,99
3023,2,25,20,0,*?*?*?*?*?*?*?*?*?*?*?*?*?*?*?*?*?*?*?*?*?*?,6.1,2.3,76,102937,0,-0,307,0.0,-0.0,0.0,0,0,0,0,30,0.5,10,5,9999,99999,9,999999999,0.0,999,999,99
3023,2,25,21,0,*?*?*?*?*?*?*?*?*?*?*?*?*?*?*?*?*?*?*?*?*?*?,6.5,2.5,75,102937,0,-0,309,0.0,-0.0,0.0,0,0,0,0,30,0.0,10,5,9999,99999,9,999999999,0.0,999,999,99
3023,2,25,22,0,*?*?*?*?*?*?*?*?*?*?*?*?*?*?*?*?*?*?*?*?*?*?,5.5,2.7,81,102937,0,-0,304,0.0,-0.0,0.0,0,0,0,0,30,1.0,10,5,9999,99999,9,999999999,0.0,999,999,99
3023,2,25,23,0,*?*?*?*?*?*?*?*?*?*?*?*?*?*?*?*?*?*?*?*?*?*?,5.4,2.9,82,102937,0,-0,304,0.0,-0.0,0.0,0,0,0,0,30,0.5,10,5,9999,99999,9,999999999,0.0,999,999,99
3023,2,25,24,0,*?*?*?*?*?*?*?*?*?*?*?*?*?*?*?*?*?*?*?*?*?*?,5.9,3.0,81,102937,0,-0,306,0.0,-0.0,0.0,0,0,0,0,350,1.5,10,5,9999,99999,9,999999999,0.0,999,999,99
3023,2,26,1,0,*?*?*?*?*?*?*?*?*?*?*?*?*?*?*?*?*?*?*?*?*?*?,4.7,2.3,82,103164,0,-0,301,0.0,-0.0,0.0,0,0,0,0,32,0.5,10,5,9999,99999,9,999999999,0.0,999,999,99
3023,2,26,2,0,*?*?*?*?*?*?*?*?*?*?*?*?*?*?*?*?*?*?*?*?*?*?,4.3,1.9,83,103164,0,-0,299,0.0,-0.0,0.0,0,0,0,0,33,0.5,10,5,9999,99999,9,999999999,0.0,999,999,99
3023,2,26,3,0,*?*?*?*?*?*?*?*?*?*?*?*?*?*?*?*?*?*?*?*?*?*?,3.7,1.7,85,103164,0,-0,297,0.0,-0.0,0.0,0,0,0,0,35,0.5,10,5,9999,99999,9,999999999,0.0,999,999,99
3023,2,26,4,0,*?*?*?*?*?*?*?*?*?*?*?*?*?*?*?*?*?*?*?*?*?*?,3.4,1.7,87,103164,0,-0,295,0.0,-0.0,0.0,0,0,0,0,37,1.0,10,5,9999,99999,9,999999999,0.0,999,999,99
3023,2,26,5,0,*?*?*?*?*?*?*?*?*?*?*?*?*?*?*?*?*?*?*?*?*?*?,3.1,1.7,89,103164,0,-0,294,0.0,-0.0,0.0,0,0,0,0,38,1.0,10,5,9999,99999,9,999999999,0.0,999,999,99
3023,2,26,6,0,*?*?*?*?*?*?*?*?*?*?*?*?*?*?*?*?*?*?*?*?*?*?,3.5,1.9,88,103164,0,-0,296,0.0,-0.0,0.0,0,0,0,0,40,0.5,10,5,9999,99999,9,999999999,0.0,999,999,99
3023,2,26,7,0,*?*?*?*?*?*?*?*?*?*?*?*?*?*?*?*?*?*?*?*?*?*?,3.8,2.1,87,103164,66,1404,278,0.0,0.0,0.0,0,0,0,0,45,1.5,6,3,9999,99999,9,999999999,0.0,999,999,99
3023,2,26,8,0,*?*?*?*?*?*?*?*?*?*?*?*?*?*?*?*?*?*?*?*?*?*?,3.9,2.3,88,103164,278,1396,274,130.4,343.8,62.0,13673,25685,8202,1119,50,0.5,5,3,9999,99999,9,999999999,0.0,999,999,99
3023,2,26,9,0,*?*?*?*?*?*?*?*?*?*?*?*?*?*?*?*?*?*?*?*?*?*?,4.6,2.3,83,103164,460,1395,267,260.5,503.2,94.6,27741,45877,12387,1759,55,0.5,3,2,9999,99999,9,999999999,0.0,999,999,99
3023,2,26,10,0,*?*?*?*?*?*?*?*?*?*?*?*?*?*?*?*?*?*?*?*?*?*?,6.4,3.6,81,103164,600,1395,276,354.4,525.0,128.6,37806,51217,16414,2532,60,0.5,3,2,9999,99999,9,999999999,0.0,999,999,99
3023,2,26,11,0,*?*?*?*?*?*?*?*?*?*?*?*?*?*?*?*?*?*?*?*?*?*?,8.7,3.2,67,103164,687,1394,285,413.3,534.1,150.0,44190,53432,18860,3105,65,2.1,3,2,9999,99999,9,999999999,0.0,999,999,99
3023,2,26,12,0,*?*?*?*?*?*?*?*?*?*?*?*?*?*?*?*?*?*?*?*?*?*?,8.0,3.0,69,103164,717,1394,301,345.9,240.1,222.4,36938,24948,24832,5126,70,1.5,7,4,9999,99999,9,999999999,0.2,999,999,99
3023,2,26,13,0,*?*?*?*?*?*?*?*?*?*?*?*?*?*?*?*?*?*?*?*?*?*?,8.8,1.9,61,103164,687,1395,294,389.9,415.5,185.2,40790,41414,22368,3918,68,1.5,5,3,9999,99999,9,999999999,0.1,999,999,99
3023,2,26,14,0,*?*?*?*?*?*?*?*?*?*?*?*?*?*?*?*?*?*?*?*?*?*?,8.9,1.7,59,103164,599,1395,284,353.9,524.9,128.5,37763,51133,16417,2528,67,1.0,3,2,9999,99999,9,999999999,0.3,999,999,99
3023,2,26,15,0,*?*?*?*?*?*?*?*?*?*?*?*?*?*?*?*?*?*?*?*?*?*?,8.5,0.6,57,103164,459,1395,286,254.7,455.1,104.9,26825,41400,13483,1973,65,2.1,4,2,9999,99999,9,999999999,0.0,999,999,99
3023,2,26,16,0,*?*?*?*?*?*?*?*?*?*?*?*?*?*?*?*?*?*?*?*?*?*?,8.6,0.4,56,103164,277,1396,302,109.8,197.4,70.6,11628,14729,8396,1334,63,0.5,7,4,9999,99999,9,999999999,0.0,999,999,99
3023,2,26,17,0,*?*?*?*?*?*?*?*?*?*?*?*?*?*?*?*?*?*?*?*?*?*?,8.1,0.2,57,103164,65,1402,305,0.0,0.0,0.0,0,0,0,0,62,1.5,8,4,9999,99999,9,999999999,0.0,999,999,99
3023,2,26,18,0,*?*?*?*?*?*?*?*?*?*?*?*?*?*?*?*?*?*?*?*?*?*?,7.0,1.0,65,103164,0,-0,311,0.0,-0.0,0.0,0,0,0,0,60,1.0,10,5,9999,99999,9,999999999,0.0,999,999,99
3023,2,26,19,0,*?*?*?*?*?*?*?*?*?*?*?*?*?*?*?*?*?*?*?*?*?*?,7.0,1.5,66,103164,0,-0,311,0.0,-0.0,0.0,0,0,0,0,58,1.0,10,5,9999,99999,9,999999999,0.0,999,999,99
3023,2,26,20,0,*?*?*?*?*?*?*?*?*?*?*?*?*?*?*?*?*?*?*?*?*?*?,5.8,0.8,69,103164,0,-0,306,0.0,-0.0,0.0,0,0,0,0,57,0.5,10,5,9999,99999,9,999999999,0.0,999,999,99
3023,2,26,21,0,*?*?*?*?*?*?*?*?*?*?*?*?*?*?*?*?*?*?*?*?*?*?,6.1,1.5,72,103164,0,-0,307,0.0,-0.0,0.0,0,0,0,0,55,0.0,10,5,9999,99999,9,999999999,0.0,999,999,99
3023,2,26,22,0,*?*?*?*?*?*?*?*?*?*?*?*?*?*?*?*?*?*?*?*?*?*?,6.1,1.9,73,103164,0,-0,307,0.0,-0.0,0.0,0,0,0,0,53,1.0,10,5,9999,99999,9,999999999,0.0,999,999,99
3023,2,26,23,0,*?*?*?*?*?*?*?*?*?*?*?*?*?*?*?*?*?*?*?*?*?*?,5.5,1.0,72,103164,0,-0,305,0.0,-0.0,0.0,0,0,0,0,52,0.5,10,5,9999,99999,9,999999999,0.0,999,999,99
3023,2,26,24,0,*?*?*?*?*?*?*?*?*?*?*?*?*?*?*?*?*?*?*?*?*?*?,5.3,2.5,81,103164,0,-0,304,0.0,-0.0,0.0,0,0,0,0,30,1.5,10,5,9999,99999,9,999999999,0.0,999,999,99
3023,2,27,1,0,*?*?*?*?*?*?*?*?*?*?*?*?*?*?*?*?*?*?*?*?*?*?,4.2,0.6,77,103383,0,-0,299,0.0,-0.0,0.0,0,0,0,0,50,0.5,10,5,9999,99999,9,999999999,0.0,999,999,99
3023,2,27,2,0,*?*?*?*?*?*?*?*?*?*?*?*?*?*?*?*?*?*?*?*?*?*?,3.9,0.6,78,103383,0,-0,298,0.0,-0.0,0.0,0,0,0,0,50,0.5,10,5,9999,99999,9,999999999,0.0,999,999,99
3023,2,27,3,0,*?*?*?*?*?*?*?*?*?*?*?*?*?*?*?*?*?*?*?*?*?*?,3.6,-0.0,77,103383,0,-0,297,0.0,-0.0,0.0,0,0,0,0,50,0.5,10,5,9999,99999,9,999999999,0.0,999,999,99
3023,2,27,4,0,*?*?*?*?*?*?*?*?*?*?*?*?*?*?*?*?*?*?*?*?*?*?,3.8,0.6,80,103383,0,-0,297,0.0,-0.0,0.0,0,0,0,0,50,1.0,10,5,9999,99999,9,999999999,0.0,999,999,99
3023,2,27,5,0,*?*?*?*?*?*?*?*?*?*?*?*?*?*?*?*?*?*?*?*?*?*?,4.0,0.8,79,103383,0,-0,298,0.0,-0.0,0.0,0,0,0,0,50,1.0,10,5,9999,99999,9,999999999,0.0,999,999,99
3023,2,27,6,0,*?*?*?*?*?*?*?*?*?*?*?*?*?*?*?*?*?*?*?*?*?*?,3.7,0.6,79,103383,0,-0,297,0.0,-0.0,0.0,0,0,0,0,50,0.5,10,5,9999,99999,9,999999999,0.0,999,999,99
3023,2,27,7,0,*?*?*?*?*?*?*?*?*?*?*?*?*?*?*?*?*?*?*?*?*?*?,3.7,0.2,77,103383,73,1388,292,0.4,1.1,0.4,60,33,67,5,48,1.5,9,5,9999,99999,9,999999999,0.0,999,999,99
3023,2,27,8,0,*?*?*?*?*?*?*?*?*?*?*?*?*?*?*?*?*?*?*?*?*?*?,3.8,0.2,77,103383,286,1396,292,73.2,47.5,63.4,8067,3765,7437,1366,47,0.5,9,5,9999,99999,9,999999999,0.0,999,999,99
3023,2,27,9,0,*?*?*?*?*?*?*?*?*?*?*?*?*?*?*?*?*?*?*?*?*?*?,4.0,0.6,78,103383,468,1395,293,135.6,53.7,117.5,14885,4985,13272,3256,45,0.5,9,5,9999,99999,9,999999999,0.0,999,999,99
3023,2,27,10,0,*?*?*?*?*?*?*?*?*?*?*?*?*?*?*?*?*?*?*?*?*?*?,5.2,1.9,79,103383,607,1393,298,183.4,56.0,159.0,20161,5443,17936,4689,43,0.5,9,5,9999,99999,9,999999999,0.0,999,999,99
3023,2,27,11,0,*?*?*?*?*?*?*?*?*?*?*?*?*?*?*?*?*?*?*?*?*?*?,5.8,1.3,72,103383,695,1394,306,122.9,0.0,122.9,14531,0,14583,5514,42,2.1,10,5,9999,99999,9,999999999,0.0,999,999,99
3023,2,27,12,0,*?*?*?*?*?*?*?*?*?*?*?*?*?*?*?*?*?*?*?*?*?*?,6.0,0.2,65,103383,724,1393,302,223.6,57.2,193.8,24604,5686,21855,6063,40,1.5,9,5,9999,99999,9,999999999,0.0,999,999,99
3023,2,27,13,0,*?*?*?*?*?*?*?*?*?*?*?*?*?*?*?*?*?*?*?*?*?*?,6.6,0.4,64,103383,694,1393,304,213.2,56.9,184.8,23452,5632,20840,5690,43,1.5,9,5,9999,99999,9,999999999,0.0,999,999,99
3023,2,27,14,0,*?*?*?*?*?*?*?*?*?*?*?*?*?*?*?*?*?*?*?*?*?*?,6.0,0.8,68,103383,606,1394,307,105.3,0.0,105.3,12396,0,12437,4588,47,1.0,10,5,9999,99999,9,999999999,0.0,999,999,99
3023,2,27,15,0,*?*?*?*?*?*?*?*?*?*?*?*?*?*?*?*?*?*?*?*?*?*?,6.4,1.7,72,103383,466,1394,308,77.7,0.0,77.7,9085,0,9110,3224,50,2.1,10,5,9999,99999,9,999999999,0.0,999,999,99
3023,2,27,16,0,*?*?*?*?*?*?*?*?*?*?*?*?*?*?*?*?*?*?*?*?*?*?,6.6,0.6,65,103383,283,1392,304,72.4,47.4,62.8,7985,3743,7363,1351,53,0.5,9,5,9999,99999,9,999999999,0.0,999,999,99
3023,2,27,17,0,*?*?*?*?*?*?*?*?*?*?*?*?*?*?*?*?*?*?*?*?*?*?,6.4,0.2,64,103383,71,1391,309,0.0,0.0,0.0,0,0,0,0,57,1.5,10,5,9999,99999,9,999999999,0.0,999,999,99
3023,2,27,18,0,*?*?*?*?*?*?*?*?*?*?*?*?*?*?*?*?*?*?*?*?*?*?,5.2,0.2,69,103383,0,-0,303,0.0,-0.0,0.0,0,0,0,0,60,1.0,10,5,9999,99999,9,999999999,0.0,999,999,99
3023,2,27,19,0,*?*?*?*?*?*?*?*?*?*?*?*?*?*?*?*?*?*?*?*?*?*?,6.6,-0.0,62,103383,0,-0,310,0.0,-0.0,0.0,0,0,0,0,58,1.0,10,5,9999,99999,9,999999999,0.0,999,999,99
3023,2,27,20,0,*?*?*?*?*?*?*?*?*?*?*?*?*?*?*?*?*?*?*?*?*?*?,4.8,-1.3,64,103383,0,-0,302,0.0,-0.0,0.0,0,0,0,0,57,0.5,10,5,9999,99999,9,999999999,0.0,999,999,99
3023,2,27,21,0,*?*?*?*?*?*?*?*?*?*?*?*?*?*?*?*?*?*?*?*?*?*?,4.9,-1.3,63,103383,0,-0,302,0.0,-0.0,0.0,0,0,0,0,55,0.0,10,5,9999,99999,9,999999999,0.0,999,999,99
3023,2,27,22,0,*?*?*?*?*?*?*?*?*?*?*?*?*?*?*?*?*?*?*?*?*?*?,4.7,-1.3,64,103383,0,-0,302,0.0,-0.0,0.0,0,0,0,0,53,1.0,10,5,9999,99999,9,999999999,0.0,999,999,99
3023,2,27,23,0,*?*?*?*?*?*?*?*?*?*?*?*?*?*?*?*?*?*?*?*?*?*?,4.9,-1.5,61,103383,0,-0,302,0.0,-0.0,0.0,0,0,0,0,52,0.5,10,5,9999,99999,9,999999999,0.0,999,999,99
3023,2,27,24,0,*?*?*?*?*?*?*?*?*?*?*?*?*?*?*?*?*?*?*?*?*?*?,4.8,0.8,75,103383,0,-0,302,0.0,-0.0,0.0,0,0,0,0,50,1.5,10,5,9999,99999,9,999999999,0.0,999,999,99
3023,2,28,1,0,*?*?*?*?*?*?*?*?*?*?*?*?*?*?*?*?*?*?*?*?*?*?,4.5,0.4,75,102895,0,-0,300,0.0,-0.0,0.0,0,0,0,0,52,0.5,10,5,9999,99999,9,999999999,0.0,999,999,99
3023,2,28,2,0,*?*?*?*?*?*?*?*?*?*?*?*?*?*?*?*?*?*?*?*?*?*?,3.8,1.3,84,102895,0,-0,297,0.0,-0.0,0.0,0,0,0,0,53,0.5,10,5,9999,99999,9,999999999,0.0,999,999,99
3023,2,28,3,0,*?*?*?*?*?*?*?*?*?*?*?*?*?*?*?*?*?*?*?*?*?*?,3.9,0.8,81,102895,0,-0,298,0.0,-0.0,0.0,0,0,0,0,55,0.5,10,5,9999,99999,9,999999999,0.0,999,999,99
3023,2,28,4,0,*?*?*?*?*?*?*?*?*?*?*?*?*?*?*?*?*?*?*?*?*?*?,4.3,1.0,80,102895,0,-0,299,0.0,-0.0,0.0,0,0,0,0,57,1.0,10,5,9999,99999,9,999999999,0.4,999,999,99
3023,2,28,5,0,*?*?*?*?*?*?*?*?*?*?*?*?*?*?*?*?*?*?*?*?*?*?,3.8,0.2,78,102895,0,-0,297,0.0,-0.0,0.0,0,0,0,0,58,1.0,10,5,9999,99999,9,999999999,0.0,999,999,99
3023,2,28,6,0,*?*?*?*?*?*?*?*?*?*?*?*?*?*?*?*?*?*?*?*?*?*?,3.1,-0.4,77,102895,0,-0,294,0.0,-0.0,0.0,0,0,0,0,60,0.5,10,5,9999,99999,9,999999999,0.0,999,999,99
3023,2,28,7,0,*?*?*?*?*?*?*?*?*?*?*?*?*?*?*?*?*?*?*?*?*?*?,3.6,-0.6,73,102895,81,1391,297,1.8,0.0,1.8,241,-0,240,74,62,1.5,10,5,9999,99999,9,999999999,0.0,999,999,99
3023,2,28,8,0,*?*?*?*?*?*?*?*?*?*?*?*?*?*?*?*?*?*?*?*?*?*?,3.9,-0.4,73,102895,293,1391,288,100.6,120.3,75.2,10989,9612,8723,1624,63,0.5,8,4,9999,99999,9,999999999,0.1,999,999,99
3023,2,28,9,0,*?*?*?*?*?*?*?*?*?*?*?*?*?*?*?*?*?*?*?*?*?*?,5.2,-0.6,66,102895,476,1394,293,183.3,135.3,137.1,19970,12797,15644,3119,65,0.5,8,4,9999,99999,9,999999999,0.1,999,999,99
3023,2,28,10,0,*?*?*?*?*?*?*?*?*?*?*?*?*?*?*?*?*?*?*?*?*?*?,6.4,-0.6,61,102895,615,1393,298,246.7,140.8,184.5,26920,14088,20913,4422,67,0.5,8,4,9999,99999,9,999999999,0.7,999,999,99
3023,2,28,11,0,*?*?*?*?*?*?*?*?*?*?*?*?*?*?*?*?*?*?*?*?*?*?,7.1,-0.2,60,102895,703,1394,306,216.2,57.0,187.4,23791,5638,21142,5796,68,2.1,9,5,9999,99999,9,999999999,0.5,999,999,99
3023,2,28,12,0,*?*?*?*?*?*?*?*?*?*?*?*?*?*?*?*?*?*?*?*?*?*?,8.6,0.4,57,102895,732,1393,313,226.3,57.3,196.2,24913,5686,22133,6161,70,1.5,9,5,9999,99999,9,999999999,0.7,999,999,99
3023,2,28,13,0,*?*?*?*?*?*?*?*?*?*?*?*?*?*?*?*?*?*?*?*?*?*?,8.4,1.3,61,102895,701,1392,312,215.8,57.0,187.1,23753,5633,21109,5782,68,1.5,9,5,9999,99999,9,999999999,0.7,999,999,99
3023,2,28,14,0,*?*?*?*?*?*?*?*?*?*?*?*?*?*?*?*?*?*?*?*?*?*?,8.3,1.9,64,102895,613,1393,312,185.5,56.1,160.8,20414,5423,18169,4755,67,1.0,9,5,9999,99999,9,999999999,1.8,999,999,99
3023,2,28,15,0,*?*?*?*?*?*?*?*?*?*?*?*?*?*?*?*?*?*?*?*?*?*?,8.7,2.5,65,102895,473,1394,314,137.4,53.8,119.1,15111,4956,13482,3305,65,2.1,9,5,9999,99999,9,999999999,2.7,999,999,99
3023,2,28,16,0,*?*?*?*?*?*?*?*?*?*?*?*?*?*?*?*?*?*?*?*?*?*?,8.6,2.3,65,102895,290,1393,313,74.8,47.7,64.8,8251,3758,7637,1397,63,0.5,9,5,9999,99999,9,999999999,2.3,999,999,99
3023,2,28,17,0,*?*?*?*?*?*?*?*?*?*?*?*?*?*?*?*?*?*?*?*?*?*?,8.2,3.6,73,102895,78,1400,316,1.1,0.0,1.1,153,-0,153,46,62,1.5,10,5,9999,99999,9,999999999,1.5,999,999,99
3023,2,28,18,0,*?*?*?*?*?*?*?*?*?*?*?*?*?*?*?*?*?*?*?*?*?*?,7.4,3.6,77,102895,0,-0,313,0.0,-0.0,0.0,0,0,0,0,60,1.0,10,5,9999,99999,9,999999999,0.0,999,999,99
3023,2,28,19,0,*?*?*?*?*?*?*?*?*?*?*?*?*?*?*?*?*?*?*?*?*?*?,6.8,3.6,81,102895,0,-0,310,0.0,-0.0,0.0,0,0,0,0,100,1.0,10,5,9999,99999,9,999999999,0.0,999,999,99
3023,2,28,20,0,*?*?*?*?*?*?*?*?*?*?*?*?*?*?*?*?*?*?*?*?*?*?,5.1,2.3,82,102895,0,-0,303,0.0,-0.0,0.0,0,0,0,0,140,0.5,10,5,9999,99999,9,999999999,0.0,999,999,99
3023,2,28,21,0,*?*?*?*?*?*?*?*?*?*?*?*?*?*?*?*?*?*?*?*?*?*?,5.8,2.1,78,102895,0,-0,306,0.0,-0.0,0.0,0,0,0,0,180,0.0,10,5,9999,99999,9,999999999,0.0,999,999,99
3023,2,28,22,0,*?*?*?*?*?*?*?*?*?*?*?*?*?*?*?*?*?*?*?*?*?*?,4.9,2.9,87,102895,0,-0,302,0.0,-0.0,0.0,0,0,0,0,220,1.0,10,5,9999,99999,9,999999999,0.0,999,999,99
3023,2,28,23,0,*?*?*?*?*?*?*?*?*?*?*?*?*?*?*?*?*?*?*?*?*?*?,5.4,3.0,86,102895,0,-0,304,0.0,-0.0,0.0,0,0,0,0,260,0.5,10,5,9999,99999,9,999999999,0.0,999,999,99
3023,2,28,24,0,*?*?*?*?*?*?*?*?*?*?*?*?*?*?*?*?*?*?*?*?*?*?,5.1,-0.6,67,102895,0,-0,303,0.0,-0.0,0.0,0,0,0,0,50,1.5,10,5,9999,99999,9,999999999,0.0,999,999,99
3023,3,1,1,0,*?*?*?*?*?*?*?*?*?*?*?*?*?*?*?*?*?*?*?*?*?*?,6.5,6.4,100,100374,0,-0,308,0.0,-0.0,0.0,0,0,0,0,267,0.5,10,5,9999,99999,9,999999999,0.0,999,999,99
3023,3,1,2,0,*?*?*?*?*?*?*?*?*?*?*?*?*?*?*?*?*?*?*?*?*?*?,6.9,6.9,100,100374,0,-0,310,0.0,-0.0,0.0,0,0,0,0,233,0.5,10,5,9999,99999,9,999999999,0.0,999,999,99
3023,3,1,3,0,*?*?*?*?*?*?*?*?*?*?*?*?*?*?*?*?*?*?*?*?*?*?,6.4,6.4,100,100374,0,-0,308,0.0,-0.0,0.0,0,0,0,0,200,0.5,10,5,9999,99999,9,999999999,0.0,999,999,99
3023,3,1,4,0,*?*?*?*?*?*?*?*?*?*?*?*?*?*?*?*?*?*?*?*?*?*?,6.4,6.4,100,100374,0,-0,308,0.0,-0.0,0.0,0,0,0,0,167,1.0,10,5,9999,99999,9,999999999,0.0,999,999,99
3023,3,1,5,0,*?*?*?*?*?*?*?*?*?*?*?*?*?*?*?*?*?*?*?*?*?*?,6.8,6.7,100,100374,0,-0,309,0.0,-0.0,0.0,0,0,0,0,133,1.0,10,5,9999,99999,9,999999999,0.0,999,999,99
3023,3,1,6,0,*?*?*?*?*?*?*?*?*?*?*?*?*?*?*?*?*?*?*?*?*?*?,6.4,6.1,99,100374,0,-0,308,0.0,-0.0,0.0,0,0,0,0,100,0.5,10,5,9999,99999,9,999999999,0.0,999,999,99
3023,3,1,7,0,*?*?*?*?*?*?*?*?*?*?*?*?*?*?*?*?*?*?*?*?*?*?,6.0,5.9,100,100374,89,1392,298,7.7,30.5,5.8,921,1214,974,95,118,1.5,8,4,9999,99999,9,999999999,0.0,999,999,99
3023,3,1,8,0,*?*?*?*?*?*?*?*?*?*?*?*?*?*?*?*?*?*?*?*?*?*?,6.9,6.9,100,100374,301,1391,306,78.7,48.3,68.2,8631,4003,7727,1777,137,0.5,9,5,9999,99999,9,999999999,0.0,999,999,99
3023,3,1,9,0,*?*?*?*?*?*?*?*?*?*?*?*?*?*?*?*?*?*?*?*?*?*?,7.7,5.9,90,100374,483,1391,305,187.0,135.7,139.9,20367,12901,15943,3190,155,0.5,8,4,9999,99999,9,999999999,0.0,999,999,99
3023,3,1,10,0,*?*?*?*?*?*?*?*?*?*?*?*?*?*?*?*?*?*?*?*?*?*?,8.4,5.1,81,100374,623,1393,308,250.4,141.0,187.3,27311,14195,21177,4503,173,0.5,8,4,9999,99999,9,999999999,0.0,999,999,99
3023,3,1,11,0,*?*?*?*?*?*?*?*?*?*?*?*?*?*?*?*?*?*?*?*?*?*?,9.1,5.5,79,100374,710,1392,311,290.1,143.3,217.0,31685,14732,24425,5436,192,2.1,8,4,9999,99999,9,999999999,0.0,999,999,99
3023,3,1,12,0,*?*?*?*?*?*?*?*?*?*?*?*?*?*?*?*?*?*?*?*?*?*?,9.7,4.8,72,100374,739,1392,314,303.4,143.9,226.9,33157,14878,25510,5774,210,1.5,8,4,9999,99999,9,999999999,0.0,999,999,99
3023,3,1,13,0,*?*?*?*?*?*?*?*?*?*?*?*?*?*?*?*?*?*?*?*?*?*?,9.3,4.1,71,100374,709,1393,316,218.4,57.1,189.4,24030,5660,21349,5875,205,1.5,9,5,9999,99999,9,999999999,0.0,999,999,99
3023,3,1,14,0,*?*?*?*?*?*?*?*?*?*?*?*?*?*?*?*?*?*?*?*?*?*?,9.4,3.8,69,100374,620,1392,312,249.1,141.0,186.3,27170,14174,21071,4475,200,1.0,8,4,9999,99999,9,999999999,0.0,999,999,99
3023,3,1,15,0,*?*?*?*?*?*?*?*?*?*?*?*?*?*?*?*?*?*?*?*?*?*?,9.7,5.3,75,100374,479,1391,314,185.2,135.5,138.5,20180,12828,15813,3156,195,2.1,8,4,9999,99999,9,999999999,0.4,999,999,99
3023,3,1,16,0,*?*?*?*?*?*?*?*?*?*?*?*?*?*?*?*?*?*?*?*?*?*?,9.3,5.3,77,100374,297,1394,312,102.1,120.8,76.4,11194,9417,8963,1650,190,0.5,8,4,9999,99999,9,999999999,4.8,999,999,99
3023,3,1,17,0,*?*?*?*?*?*?*?*?*?*?*?*?*?*?*?*?*?*?*?*?*?*?,9.6,5.8,78,100374,84,1390,318,4.2,9.2,3.6,504,306,535,54,185,1.5,9,5,9999,99999,9,999999999,0.0,999,999,99
3023,3,1,18,0,*?*?*?*?*?*?*?*?*?*?*?*?*?*?*?*?*?*?*?*?*?*?,8.8,5.8,82,100374,0,-0,318,0.0,-0.0,0.0,0,0,0,0,180,1.0,10,5,9999,99999,9,999999999,0.0,999,999,99
3023,3,1,19,0,*?*?*?*?*?*?*?*?*?*?*?*?*?*?*?*?*?*?*?*?*?*?,8.1,6.1,88,100374,0,-0,315,0.0,-0.0,0.0,0,0,0,0,183,1.0,10,5,9999,99999,9,999999999,0.0,999,999,99
3023,3,1,20,0,*?*?*?*?*?*?*?*?*?*?*?*?*?*?*?*?*?*?*?*?*?*?,7.5,5.3,87,100374,0,-0,313,0.0,-0.0,0.0,0,0,0,0,187,0.5,10,5,9999,99999,9,999999999,0.0,999,999,99
3023,3,1,21,0,*?*?*?*?*?*?*?*?*?*?*?*?*?*?*?*?*?*?*?*?*?*?,7.2,5.3,89,100374,0,-0,311,0.0,-0.0,0.0,0,0,0,0,190,0.0,10,5,9999,99999,9,999999999,0.0,999,999,99
3023,3,1,22,0,*?*?*?*?*?*?*?*?*?*?*?*?*?*?*?*?*?*?*?*?*?*?,7.2,5.3,89,100374,0,-0,311,0.0,-0.0,0.0,0,0,0,0,193,1.0,10,5,9999,99999,9,999999999,0.0,999,999,99
3023,3,1,23,0,*?*?*?*?*?*?*?*?*?*?*?*?*?*?*?*?*?*?*?*?*?*?,7.4,5.8,90,100374,0,-0,312,0.0,-0.0,0.0,0,0,0,0,197,0.5,10,5,9999,99999,9,999999999,0.0,999,999,99
3023,3,1,24,0,*?*?*?*?*?*?*?*?*?*?*?*?*?*?*?*?*?*?*?*?*?*?,6.0,4.8,94,100374,0,-0,306,0.0,-0.0,0.0,0,0,0,0,300,1.5,10,5,9999,99999,9,999999999,0.0,999,999,99
3023,3,2,1,0,*?*?*?*?*?*?*?*?*?*?*?*?*?*?*?*?*?*?*?*?*?*?,7.0,4.1,82,99245.8,0,-0,311,0.0,-0.0,0.0,0,0,0,0,200,0.5,10,5,9999,99999,9,999999999,0.0,999,999,99
3023,3,2,2,0,*?*?*?*?*?*?*?*?*?*?*?*?*?*?*?*?*?*?*?*?*?*?,6.4,3.2,80,99245.8,0,-0,308,0.0,-0.0,0.0,0,0,0,0,200,0.5,10,5,9999,99999,9,999999999,0.0,999,999,99
3023,3,2,3,0,*?*?*?*?*?*?*?*?*?*?*?*?*?*?*?*?*?*?*?*?*?*?,6.3,3.4,82,99245.8,0,-0,308,0.0,-0.0,0.0,0,0,0,0,200,0.5,10,5,9999,99999,9,999999999,0.0,999,999,99
3023,3,2,4,0,*?*?*?*?*?*?*?*?*?*?*?*?*?*?*?*?*?*?*?*?*?*?,6.2,3.6,83,99245.8,0,-0,307,0.0,-0.0,0.0,0,0,0,0,200,1.0,10,5,9999,99999,9,999999999,0.0,999,999,99
3023,3,2,5,0,*?*?*?*?*?*?*?*?*?*?*?*?*?*?*?*?*?*?*?*?*?*?,6.2,3.9,85,99245.8,0,-0,307,0.0,-0.0,0.0,0,0,0,0,200,1.0,10,5,9999,99999,9,999999999,0.0,999,999,99
3023,3,2,6,0,*?*?*?*?*?*?*?*?*?*?*?*?*?*?*?*?*?*?*?*?*?*?,6.3,4.6,88,99245.8,0,-0,308,0.0,-0.0,0.0,0,0,0,0,200,0.5,10,5,9999,99999,9,999999999,0.0,999,999,99
3023,3,2,7,0,*?*?*?*?*?*?*?*?*?*?*?*?*?*?*?*?*?*?*?*?*?*?,6.3,4.8,90,99245.8,97,1392,299,11.4,41.2,8.5,1314,1719,1365,141,202,1.5,8,4,9999,99999,9,999999999,0.0,999,999,99
3023,3,2,8,0,*?*?*?*?*?*?*?*?*?*?*?*?*?*?*?*?*?*?*?*?*?*?,6.7,5.0,89,99245.8,309,1390,301,107.9,122.4,80.7,11781,9998,9338,1749,203,0.5,8,4,9999,99999,9,999999999,0.0,999,999,99
3023,3,2,9,0,*?*?*?*?*?*?*?*?*?*?*?*?*?*?*?*?*?*?*?*?*?*?,7.0,4.6,85,99245.8,491,1391,302,190.7,136.1,142.6,20771,12995,16250,3262,205,0.5,8,4,9999,99999,9,999999999,0.0,999,999,99
3023,3,2,10,0,*?*?*?*?*?*?*?*?*?*?*?*?*?*?*?*?*?*?*?*?*?*?,7.5,6.1,91,99245.8,631,1392,304,254.0,141.3,190.0,27715,14252,21478,4586,207,0.5,8,4,9999,99999,9,999999999,0.0,999,999,99
3023,3,2,11,0,*?*?*?*?*?*?*?*?*?*?*?*?*?*?*?*?*?*?*?*?*?*?,8.8,6.1,83,99245.8,718,1392,314,221.6,57.2,192.2,24389,5677,21666,5991,208,2.1,9,5,9999,99999,9,999999999,0.0,999,999,99
3023,3,2,12,0,*?*?*?*?*?*?*?*?*?*?*?*?*?*?*?*?*?*?*?*?*?*?,8.6,6.4,85,99245.8,747,1392,309,306.9,144.1,229.6,33551,14915,25799,5867,210,1.5,8,4,9999,99999,9,999999999,0.0,999,999,99
3023,3,2,13,0,*?*?*?*?*?*?*?*?*?*?*?*?*?*?*?*?*?*?*?*?*?*?,8.8,5.8,81,99245.8,716,1392,318,127.2,0.0,127.2,15064,0,15119,5749,213,1.5,10,5,9999,99999,9,999999999,0.0,999,999,99
3023,3,2,14,0,*?*?*?*?*?*?*?*?*?*?*?*?*?*?*?*?*?*?*?*?*?*?,8.7,5.9,83,99245.8,627,1392,314,190.5,56.2,165.2,20944,5494,18627,4919,217,1.0,9,5,9999,99999,9,999999999,0.0,999,999,99
3023,3,2,15,0,*?*?*?*?*?*?*?*?*?*?*?*?*?*?*?*?*?*?*?*?*?*?,8.7,7.0,89,99245.8,486,1391,310,188.4,135.9,140.9,20525,12938,16063,3218,220,2.1,8,4,9999,99999,9,999999999,0.0,999,999,99
3023,3,2,16,0,*?*?*?*?*?*?*?*?*?*?*?*?*?*?*?*?*?*?*?*?*?*?,8.5,6.2,85,99245.8,303,1390,313,79.4,48.5,68.9,8713,4021,7800,1795,223,0.5,9,5,9999,99999,9,999999999,0.0,999,999,99
3023,3,2,17,0,*?*?*?*?*?*?*?*?*?*?*?*?*?*?*?*?*?*?*?*?*?*?,8.4,6.7,88,99245.8,91,1398,312,6.4,13.1,5.6,756,462,793,85,227,1.5,9,5,9999,99999,9,999999999,0.0,999,999,99
3023,3,2,18,0,*?*?*?*?*?*?*?*?*?*?*?*?*?*?*?*?*?*?*?*?*?*?,7.4,4.6,83,99245.8,0,-0,312,0.0,-0.0,0.0,0,0,0,0,230,1.0,10,5,9999,99999,9,999999999,0.0,999,999,99
3023,3,2,19,0,*?*?*?*?*?*?*?*?*?*?*?*?*?*?*?*?*?*?*?*?*?*?,8.0,5.0,81,99245.8,0,-0,315,0.0,-0.0,0.0,0,0,0,0,235,1.0,10,5,9999,99999,9,999999999,0.0,999,999,99
3023,3,2,20,0,*?*?*?*?*?*?*?*?*?*?*?*?*?*?*?*?*?*?*?*?*?*?,7.0,4.3,82,99245.8,0,-0,311,0.0,-0.0,0.0,0,0,0,0,240,0.5,10,5,9999,99999,9,999999999,0.0,999,999,99
3023,3,2,21,0,*?*?*?*?*?*?*?*?*?*?*?*?*?*?*?*?*?*?*?*?*?*?,7.6,4.8,82,99245.8,0,-0,313,0.0,-0.0,0.0,0,0,0,0,245,0.0,10,5,9999,99999,9,999999999,0.7,999,999,99
3023,3,2,22,0,*?*?*?*?*?*?*?*?*?*?*?*?*?*?*?*?*?*?*?*?*?*?,7.1,5.1,87,99245.8,0,-0,311,0.0,-0.0,0.0,0,0,0,0,250,1.0,10,5,9999,99999,9,999999999,0.2,999,999,99
3023,3,2,23,0,*?*?*?*?*?*?*?*?*?*?*?*?*?*?*?*?*?*?*?*?*?*?,7.6,6.9,94,99245.8,0,-0,313,0.0,-0.0,0.0,0,0,0,0,255,0.5,10,5,9999,99999,9,999999999,0.5,999,999,99
3023,3,2,24,0,*?*?*?*?*?*?*?*?*?*?*?*?*?*?*?*?*?*?*?*?*?*?,7.7,5.0,83,99245.8,0,-0,314,0.0,-0.0,0.0,0,0,0,0,200,1.5,10,5,9999,99999,9,999999999,0.0,999,999,99
3023,3,3,1,0,*?*?*?*?*?*?*?*?*?*?*?*?*?*?*?*?*?*?*?*?*?*?,8.3,4.8,78,98547.9,0,-0,316,0.0,-0.0,0.0,0,0,0,0,258,0.5,10,5,9999,99999,9,999999999,0.2,999,999,99
3023,3,3,2,0,*?*?*?*?*?*?*?*?*?*?*?*?*?*?*?*?*?*?*?*?*?*?,8.5,3.8,72,98547.9,0,-0,317,0.0,-0.0,0.0,0,0,0,0,257,0.5,10,5,9999,99999,9,999999999,0.2,999,999,99
3023,3,3,3,0,*?*?*?*?*?*?*?*?*?*?*?*?*?*?*?*?*?*?*?*?*?*?,8.6,4.1,73,98547.9,0,-0,318,0.0,-0.0,0.0,0,0,0,0,255,0.5,10,5,9999,99999,9,999999999,0.0,999,999,99
3023,3,3,4,0,*?*?*?*?*?*?*?*?*?*?*?*?*?*?*?*?*?*?*?*?*?*?,8.4,4.8,78,98547.9,0,-0,317,0.0,-0.0,0.0,0,0,0,0,253,1.0,10,5,9999,99999,9,999999999,0.2,999,999,99
3023,3,3,5,0,*?*?*?*?*?*?*?*?*?*?*?*?*?*?*?*?*?*?*?*?*?*?,8.4,5.1,79,98547.9,0,-0,317,0.0,-0.0,0.0,0,0,0,0,252,1.0,10,5,9999,99999,9,999999999,0.7,999,999,99
3023,3,3,6,0,*?*?*?*?*?*?*?*?*?*?*?*?*?*?*?*?*?*?*?*?*?*?,8.4,5.6,82,98547.9,0,-0,317,0.0,-0.0,0.0,0,0,0,0,250,0.5,10,5,9999,99999,9,999999999,0.7,999,999,99
3023,3,3,7,0,*?*?*?*?*?*?*?*?*?*?*?*?*?*?*?*?*?*?*?*?*?*?,8.3,5.8,84,98547.9,105,1392,291,21.8,170.0,9.0,2378,9995,1572,217,253,1.5,4,2,9999,99999,9,999999999,3.6,999,999,99
3023,3,3,8,0,*?*?*?*?*?*?*?*?*?*?*?*?*?*?*?*?*?*?*?*?*?*?,8.2,5.8,84,98547.9,317,1390,307,111.6,123.3,83.5,12205,10000,9724,1813,257,0.5,8,4,9999,99999,9,999999999,3.0,999,999,99
3023,3,3,9,0,*?*?*?*?*?*?*?*?*?*?*?*?*?*?*?*?*?*?*?*?*?*?,8.8,6.6,85,98547.9,499,1390,294,282.1,462.1,116.2,29772,42623,14974,2217,260,0.5,4,2,9999,99999,9,999999999,2.6,999,999,99
3023,3,3,10,0,*?*?*?*?*?*?*?*?*?*?*?*?*?*?*?*?*?*?*?*?*?*?,9.4,6.9,84,98547.9,638,1390,301,360.1,411.9,171.1,37633,40476,20866,3521,263,0.5,5,3,9999,99999,9,999999999,0.6,999,999,99
3023,3,3,11,0,*?*?*?*?*?*?*?*?*?*?*?*?*?*?*?*?*?*?*?*?*?*?,9.2,6.4,82,98547.9,725,1390,304,389.7,334.8,215.1,41781,34919,24105,4942,267,2.1,6,3,9999,99999,9,999999999,0.0,999,999,99
3023,3,3,12,0,*?*?*?*?*?*?*?*?*?*?*?*?*?*?*?*?*?*?*?*?*?*?,9.3,5.8,78,98547.9,754,1390,308,366.9,241.5,235.9,39235,25323,26191,5577,270,1.5,7,4,9999,99999,9,999999999,0.0,999,999,99
3023,3,3,13,0,*?*?*?*?*?*?*?*?*?*?*?*?*?*?*?*?*?*?*?*?*?*?,9.2,5.6,78,98547.9,723,1391,312,296.3,143.6,221.6,32373,14802,24932,5593,282,1.5,8,4,9999,99999,9,999999999,0.0,999,999,99
3023,3,3,14,0,*?*?*?*?*?*?*?*?*?*?*?*?*?*?*?*?*?*?*?*?*?*?,9.4,5.5,76,98547.9,634,1391,313,255.8,141.4,191.3,27902,14277,21617,4624,293,1.0,8,4,9999,99999,9,999999999,0.0,999,999,99
3023,3,3,15,0,*?*?*?*?*?*?*?*?*?*?*?*?*?*?*?*?*?*?*?*?*?*?,9.2,5.5,77,98547.9,493,1391,307,226.5,228.1,145.6,23979,21750,16674,3010,305,2.1,7,4,9999,99999,9,999999999,0.0,999,999,99
3023,3,3,16,0,*?*?*?*?*?*?*?*?*?*?*?*?*?*?*?*?*?*?*?*?*?*?,9.2,5.0,74,98547.9,310,1391,311,108.3,122.5,81.0,11824,10018,9371,1756,317,0.5,8,4,9999,99999,9,999999999,0.0,999,999,99
3023,3,3,17,0,*?*?*?*?*?*?*?*?*?*?*?*?*?*?*?*?*?*?*?*?*?*?,9.3,4.8,73,98547.9,97,1390,316,8.6,16.5,7.5,1019,769,962,155,328,1.5,9,5,9999,99999,9,999999999,0.0,999,999,99
3023,3,3,18,0,*?*?*?*?*?*?*?*?*?*?*?*?*?*?*?*?*?*?*?*?*?*?,9.2,4.5,72,98547.9,0,-0,321,0.0,-0.0,0.0,0,0,0,0,340,1.0,10,5,9999,99999,9,999999999,0.0,999,999,99
3023,3,3,19,0,*?*?*?*?*?*?*?*?*?*?*?*?*?*?*?*?*?*?*?*?*?*?,9.0,4.1,71,98547.9,0,-0,320,0.0,-0.0,0.0,0,0,0,0,325,1.0,10,5,9999,99999,9,999999999,0.0,999,999,99
3023,3,3,20,0,*?*?*?*?*?*?*?*?*?*?*?*?*?*?*?*?*?*?*?*?*?*?,8.9,3.6,69,98547.9,0,-0,319,0.0,-0.0,0.0,0,0,0,0,310,0.5,10,5,9999,99999,9,999999999,0.0,999,999,99
3023,3,3,21,0,*?*?*?*?*?*?*?*?*?*?*?*?*?*?*?*?*?*?*?*?*?*?,8.9,4.3,73,98547.9,0,-0,319,0.0,-0.0,0.0,0,0,0,0,295,0.0,10,5,9999,99999,9,999999999,0.0,999,999,99
3023,3,3,22,0,*?*?*?*?*?*?*?*?*?*?*?*?*?*?*?*?*?*?*?*?*?*?,8.9,4.3,72,98547.9,0,-0,319,0.0,-0.0,0.0,0,0,0,0,280,1.0,10,5,9999,99999,9,999999999,0.0,999,999,99
3023,3,3,23,0,*?*?*?*?*?*?*?*?*?*?*?*?*?*?*?*?*?*?*?*?*?*?,8.7,4.5,74,98547.9,0,-0,318,0.0,-0.0,0.0,0,0,0,0,265,0.5,10,5,9999,99999,9,999999999,0.0,999,999,99
3023,3,3,24,0,*?*?*?*?*?*?*?*?*?*?*?*?*?*?*?*?*?*?*?*?*?*?,8.2,5.8,84,98547.9,0,-0,316,0.0,-0.0,0.0,0,0,0,0,260,1.5,10,5,9999,99999,9,999999999,1.4,999,999,99
3023,3,4,1,0,*?*?*?*?*?*?*?*?*?*?*?*?*?*?*?*?*?*?*?*?*?*?,8.7,5.8,81,100483,0,-0,318,0.0,-0.0,0.0,0,0,0,0,253,0.5,10,5,9999,99999,9,999999999,0.0,999,999,99
3023,3,4,2,0,*?*?*?*?*?*?*?*?*?*?*?*?*?*?*?*?*?*?*?*?*?*?,8.7,6.2,85,100483,0,-0,318,0.0,-0.0,0.0,0,0,0,0,257,0.5,10,5,9999,99999,9,999999999,0.0,999,999,99
3023,3,4,3,0,*?*?*?*?*?*?*?*?*?*?*?*?*?*?*?*?*?*?*?*?*?*?,8.7,5.8,82,100483,0,-0,318,0.0,-0.0,0.0,0,0,0,0,260,0.5,10,5,9999,99999,9,999999999,0.0,999,999,99
3023,3,4,4,0,*?*?*?*?*?*?*?*?*?*?*?*?*?*?*?*?*?*?*?*?*?*?,8.6,5.6,82,100483,0,-0,318,0.0,-0.0,0.0,0,0,0,0,263,1.0,10,5,9999,99999,9,999999999,0.0,999,999,99
3023,3,4,5,0,*?*?*?*?*?*?*?*?*?*?*?*?*?*?*?*?*?*?*?*?*?*?,8.5,5.5,81,100483,0,-0,317,0.0,-0.0,0.0,0,0,0,0,267,1.0,10,5,9999,99999,9,999999999,0.0,999,999,99
3023,3,4,6,0,*?*?*?*?*?*?*?*?*?*?*?*?*?*?*?*?*?*?*?*?*?*?,8.5,4.8,77,100483,0,-0,317,0.0,-0.0,0.0,0,0,0,0,270,0.5,10,5,9999,99999,9,999999999,0.0,999,999,99
3023,3,4,7,0,*?*?*?*?*?*?*?*?*?*?*?*?*?*?*?*?*?*?*?*?*?*?,8.6,5.0,78,100483,113,1390,313,14.1,23.1,12.2,1630,1164,1532,253,260,1.5,9,5,9999,99999,9,999999999,0.0,999,999,99
3023,3,4,8,0,*?*?*?*?*?*?*?*?*?*?*?*?*?*?*?*?*?*?*?*?*?*?,8.7,5.0,78,100483,325,1389,300,151.2,289.5,83.5,15642,23189,10689,1544,250,0.5,6,3,9999,99999,9,999999999,0.0,999,999,99
3023,3,4,9,0,*?*?*?*?*?*?*?*?*?*?*?*?*?*?*?*?*?*?*?*?*?*?,8.6,5.6,81,100483,507,1390,305,234.1,229.1,150.6,24800,22044,17205,3131,240,0.5,7,4,9999,99999,9,999999999,0.0,999,999,99
3023,3,4,10,0,*?*?*?*?*?*?*?*?*?*?*?*?*?*?*?*?*?*?*?*?*?*?,8.6,6.1,84,100483,646,1390,309,261.4,141.7,195.6,28526,14361,22082,4753,230,0.5,8,4,9999,99999,9,999999999,0.0,999,999,99
3023,3,4,11,0,*?*?*?*?*?*?*?*?*?*?*?*?*?*?*?*?*?*?*?*?*?*?,8.6,6.9,89,100483,733,1390,317,130.8,0.0,130.8,15496,0,15554,5941,220,2.1,10,5,9999,99999,9,999999999,0.0,999,999,99
3023,3,4,12,0,*?*?*?*?*?*?*?*?*?*?*?*?*?*?*?*?*?*?*?*?*?*?,8.6,5.9,84,100483,762,1391,313,237.0,57.5,205.5,26090,5749,23164,6561,210,1.5,9,5,9999,99999,9,999999999,0.0,999,999,99
3023,3,4,13,0,*?*?*?*?*?*?*?*?*?*?*?*?*?*?*?*?*?*?*?*?*?*?,8.6,5.1,79,100483,730,1390,313,226.2,57.3,196.1,24895,5700,22111,6156,195,1.5,9,5,9999,99999,9,999999999,0.0,999,999,99
3023,3,4,14,0,*?*?*?*?*?*?*?*?*?*?*?*?*?*?*?*?*?*?*?*?*?*?,8.7,5.3,79,100483,641,1390,314,195.5,56.4,169.5,21499,5527,19116,5084,180,1.0,9,5,9999,99999,9,999999999,0.0,999,999,99
3023,3,4,15,0,*?*?*?*?*?*?*?*?*?*?*?*?*?*?*?*?*?*?*?*?*?*?,8.5,5.0,78,100483,500,1391,308,194.8,136.5,145.7,21224,13098,16594,3343,165,2.1,8,4,9999,99999,9,999999999,0.0,999,999,99
3023,3,4,16,0,*?*?*?*?*?*?*?*?*?*?*?*?*?*?*?*?*?*?*?*?*?*?,8.6,5.1,79,100483,317,1392,313,84.1,49.1,72.9,9223,4127,8252,1908,150,0.5,9,5,9999,99999,9,999999999,0.0,999,999,99
3023,3,4,17,0,*?*?*?*?*?*?*?*?*?*?*?*?*?*?*?*?*?*?*?*?*?*?,8.7,5.1,78,100483,104,1396,314,10.9,19.4,9.4,1270,937,1197,195,135,1.5,9,5,9999,99999,9,999999999,0.0,999,999,99
3023,3,4,18,0,*?*?*?*?*?*?*?*?*?*?*?*?*?*?*?*?*?*?*?*?*?*?,8.7,4.3,74,100483,0,-0,318,0.0,-0.0,0.0,0,0,0,0,120,1.0,10,5,9999,99999,9,999999999,0.0,999,999,99
3023,3,4,19,0,*?*?*?*?*?*?*?*?*?*?*?*?*?*?*?*?*?*?*?*?*?*?,8.7,4.5,74,100483,0,-0,318,0.0,-0.0,0.0,0,0,0,0,153,1.0,10,5,9999,99999,9,999999999,0.0,999,999,99
3023,3,4,20,0,*?*?*?*?*?*?*?*?*?*?*?*?*?*?*?*?*?*?*?*?*?*?,8.5,4.3,75,100483,0,-0,317,0.0,-0.0,0.0,0,0,0,0,187,0.5,10,5,9999,99999,9,999999999,0.0,999,999,99
3023,3,4,21,0,*?*?*?*?*?*?*?*?*?*?*?*?*?*?*?*?*?*?*?*?*?*?,8.6,4.1,73,100483,0,-0,318,0.0,-0.0,0.0,0,0,0,0,220,0.0,10,5,9999,99999,9,999999999,0.0,999,999,99
3023,3,4,22,0,*?*?*?*?*?*?*?*?*?*?*?*?*?*?*?*?*?*?*?*?*?*?,8.6,4.3,74,100483,0,-0,318,0.0,-0.0,0.0,0,0,0,0,253,1.0,10,5,9999,99999,9,999999999,0.0,999,999,99
3023,3,4,23,0,*?*?*?*?*?*?*?*?*?*?*?*?*?*?*?*?*?*?*?*?*?*?,8.9,4.1,72,100483,0,-0,319,0.0,-0.0,0.0,0,0,0,0,287,0.5,10,5,9999,99999,9,999999999,0.0,999,999,99
3023,3,4,24,0,*?*?*?*?*?*?*?*?*?*?*?*?*?*?*?*?*?*?*?*?*?*?,8.6,5.1,79,100483,0,-0,318,0.0,-0.0,0.0,0,0,0,0,250,1.5,10,5,9999,99999,9,999999999,0.0,999,999,99
3023,3,5,1,0,*?*?*?*?*?*?*?*?*?*?*?*?*?*?*?*?*?*?*?*?*?*?,9.4,3.8,67,102072,0,-0,322,0.0,-0.0,0.0,0,0,0,0,272,0.5,10,5,9999,99999,9,999999999,0.0,999,999,99
3023,3,5,2,0,*?*?*?*?*?*?*?*?*?*?*?*?*?*?*?*?*?*?*?*?*?*?,9.5,3.6,66,102072,0,-0,322,0.0,-0.0,0.0,0,0,0,0,223,0.5,10,5,9999,99999,9,999999999,0.0,999,999,99
3023,3,5,3,0,*?*?*?*?*?*?*?*?*?*?*?*?*?*?*?*?*?*?*?*?*?*?,9.7,4.1,68,102072,0,-0,323,0.0,-0.0,0.0,0,0,0,0,175,0.5,10,5,9999,99999,9,999999999,0.0,999,999,99
3023,3,5,4,0,*?*?*?*?*?*?*?*?*?*?*?*?*?*?*?*?*?*?*?*?*?*?,9.5,4.5,71,102072,0,-0,322,0.0,-0.0,0.0,0,0,0,0,127,1.0,10,5,9999,99999,9,999999999,0.0,999,999,99
3023,3,5,5,0,*?*?*?*?*?*?*?*?*?*?*?*?*?*?*?*?*?*?*?*?*?*?,9.4,4.8,73,102072,0,-0,321,0.0,-0.0,0.0,0,0,0,0,78,1.0,10,5,9999,99999,9,999999999,0.0,999,999,99
3023,3,5,6,0,*?*?*?*?*?*?*?*?*?*?*?*?*?*?*?*?*?*?*?*?*?*?,9.3,5.5,77,102072,0,-0,321,0.0,-0.0,0.0,0,0,0,0,30,0.5,10,5,9999,99999,9,999999999,0.0,999,999,99
3023,3,5,7,0,*?*?*?*?*?*?*?*?*?*?*?*?*?*?*?*?*?*?*?*?*?*?,9.6,5.6,76,102072,121,1389,322,9.7,0.0,9.7,1186,-0,1186,385,63,1.5,10,5,9999,99999,9,999999999,0.0,999,999,99
3023,3,5,8,0,*?*?*?*?*?*?*?*?*?*?*?*?*?*?*?*?*?*?*?*?*?*?,9.8,5.9,76,102072,333,1388,323,51.7,0.0,51.7,6032,0,6046,2056,97,0.5,10,5,9999,99999,9,999999999,0.0,999,999,99
3023,3,5,9,0,*?*?*?*?*?*?*?*?*?*?*?*?*?*?*?*?*?*?*?*?*?*?,11.2,6.4,72,102072,515,1389,329,87.7,0.0,87.7,10276,0,10307,3702,130,0.5,10,5,9999,99999,9,999999999,0.0,999,999,99
3023,3,5,10,0,*?*?*?*?*?*?*?*?*?*?*?*?*?*?*?*?*?*?*?*?*?*?,11.3,6.4,71,102072,654,1389,330,115.2,0.0,115.2,13589,0,13636,5100,163,0.5,10,5,9999,99999,9,999999999,0.4,999,999,99
3023,3,5,11,0,*?*?*?*?*?*?*?*?*?*?*?*?*?*?*?*?*?*?*?*?*?*?,12.1,6.2,67,102072,741,1390,334,132.3,0.0,132.3,15685,0,15744,6028,197,2.1,10,5,9999,99999,9,999999999,1.0,999,999,99
3023,3,5,12,0,*?*?*?*?*?*?*?*?*?*?*?*?*?*?*?*?*?*?*?*?*?*?,12.3,7.1,70,102072,769,1389,334,138.0,0.0,138.0,16383,0,16446,6340,230,1.5,10,5,9999,99999,9,999999999,0.4,999,999,99
3023,3,5,13,0,*?*?*?*?*?*?*?*?*?*?*?*?*?*?*?*?*?*?*?*?*?*?,12.4,5.8,63,102072,738,1390,335,131.7,0.0,131.7,15609,0,15668,5994,223,1.5,10,5,9999,99999,9,999999999,0.9,999,999,99
3023,3,5,14,0,*?*?*?*?*?*?*?*?*?*?*?*?*?*?*?*?*?*?*?*?*?*?,12.1,5.6,64,102072,648,1390,334,114.0,0.0,114.0,13440,0,13486,5038,217,1.0,10,5,9999,99999,9,999999999,1.3,999,999,99
3023,3,5,15,0,*?*?*?*?*?*?*?*?*?*?*?*?*?*?*?*?*?*?*?*?*?*?,12.4,5.3,61,102072,507,1390,335,86.0,0.0,86.0,10075,0,10105,3622,210,2.1,10,5,9999,99999,9,999999999,0.6,999,999,99
3023,3,5,16,0,*?*?*?*?*?*?*?*?*?*?*?*?*?*?*?*?*?*?*?*?*?*?,12.3,6.2,66,102072,323,1389,334,49.7,0.0,49.7,5797,0,5810,1971,203,0.5,10,5,9999,99999,9,999999999,0.3,999,999,99
3023,3,5,17,0,*?*?*?*?*?*?*?*?*?*?*?*?*?*?*?*?*?*?*?*?*?*?,12.4,6.9,69,102072,110,1390,335,7.6,0.0,7.6,930,-0,930,301,197,1.5,10,5,9999,99999,9,999999999,0.3,999,999,99
3023,3,5,18,0,*?*?*?*?*?*?*?*?*?*?*?*?*?*?*?*?*?*?*?*?*?*?,10.9,6.4,73,102072,0,-0,328,0.0,-0.0,0.0,0,0,0,0,190,1.0,10,5,9999,99999,9,999999999,0.2,999,999,99
3023,3,5,19,0,*?*?*?*?*?*?*?*?*?*?*?*?*?*?*?*?*?*?*?*?*?*?,10.7,6.4,74,102072,0,-0,327,0.0,-0.0,0.0,0,0,0,0,192,1.0,10,5,9999,99999,9,999999999,0.4,999,999,99
3023,3,5,20,0,*?*?*?*?*?*?*?*?*?*?*?*?*?*?*?*?*?*?*?*?*?*?,11.1,7.1,76,102072,0,-0,329,0.0,-0.0,0.0,0,0,0,0,193,0.5,10,5,9999,99999,9,999999999,0.7,999,999,99
3023,3,5,21,0,*?*?*?*?*?*?*?*?*?*?*?*?*?*?*?*?*?*?*?*?*?*?,10.7,7.1,78,102072,0,-0,327,0.0,-0.0,0.0,0,0,0,0,195,0.0,10,5,9999,99999,9,999999999,0.6,999,999,99
3023,3,5,22,0,*?*?*?*?*?*?*?*?*?*?*?*?*?*?*?*?*?*?*?*?*?*?,10.7,7.6,80,102072,0,-0,327,0.0,-0.0,0.0,0,0,0,0,197,1.0,10,5,9999,99999,9,999999999,0.8,999,999,99
3023,3,5,23,0,*?*?*?*?*?*?*?*?*?*?*?*?*?*?*?*?*?*?*?*?*?*?,11.2,7.6,78,102072,0,-0,329,0.0,-0.0,0.0,0,0,0,0,198,0.5,10,5,9999,99999,9,999999999,0.1,999,999,99
3023,3,5,24,0,*?*?*?*?*?*?*?*?*?*?*?*?*?*?*?*?*?*?*?*?*?*?,9.3,3.9,69,102072,0,-0,321,0.0,-0.0,0.0,0,0,0,0,320,1.5,10,5,9999,99999,9,999999999,0.0,999,999,99
3023,3,6,1,0,*?*?*?*?*?*?*?*?*?*?*?*?*?*?*?*?*?*?*?*?*?*?,11.9,11.8,100,102361,0,-0,331,0.0,-0.0,0.0,0,0,0,0,200,0.5,10,5,9999,99999,9,999999999,0.0,999,999,99
3023,3,6,2,0,*?*?*?*?*?*?*?*?*?*?*?*?*?*?*?*?*?*?*?*?*?*?,11.9,11.9,100,102361,0,-0,331,0.0,-0.0,0.0,0,0,0,0,200,0.5,10,5,9999,99999,9,999999999,0.0,999,999,99
3023,3,6,3,0,*?*?*?*?*?*?*?*?*?*?*?*?*?*?*?*?*?*?*?*?*?*?,12.6,12.5,100,102361,0,-0,335,0.0,-0.0,0.0,0,0,0,0,200,0.5,10,5,9999,99999,9,999999999,0.0,999,999,99
3023,3,6,4,0,*?*?*?*?*?*?*?*?*?*?*?*?*?*?*?*?*?*?*?*?*?*?,12.1,12.1,100,102361,0,-0,332,0.0,-0.0,0.0,0,0,0,0,200,1.0,10,5,9999,99999,9,999999999,0.0,999,999,99
3023,3,6,5,0,*?*?*?*?*?*?*?*?*?*?*?*?*?*?*?*?*?*?*?*?*?*?,11.9,11.9,100,102361,0,-0,331,0.0,-0.0,0.0,0,0,0,0,200,1.0,10,5,9999,99999,9,999999999,1.2,999,999,99
3023,3,6,6,0,*?*?*?*?*?*?*?*?*?*?*?*?*?*?*?*?*?*?*?*?*?*?,11.7,11.7,100,102361,0,-0,331,0.0,-0.0,0.0,0,0,0,0,200,0.5,10,5,9999,99999,9,999999999,2.7,999,999,99
3023,3,6,7,0,*?*?*?*?*?*?*?*?*?*?*?*?*?*?*?*?*?*?*?*?*?*?,11.9,11.9,100,102361,129,1387,326,26.2,70.9,19.6,2877,3232,2523,328,198,1.5,8,4,9999,99999,9,999999999,0.6,999,999,99
3023,3,6,8,0,*?*?*?*?*?*?*?*?*?*?*?*?*?*?*?*?*?*?*?*?*?*?,11.9,11.9,100,102361,341,1387,326,122.8,125.9,91.9,13394,10702,10590,2009,197,0.5,8,4,9999,99999,9,999999999,0.0,999,999,99
3023,3,6,9,0,*?*?*?*?*?*?*?*?*?*?*?*?*?*?*?*?*?*?*?*?*?*?,13.5,13.5,100,102361,523,1389,331,243.0,230.3,156.2,25749,22364,17816,3272,195,0.5,7,4,9999,99999,9,999999999,0.0,999,999,99
3023,3,6,10,0,*?*?*?*?*?*?*?*?*?*?*?*?*?*?*?*?*?*?*?*?*?*?,14.1,13.8,100,102361,662,1389,339,202.9,56.6,175.9,22315,5574,19835,5331,193,0.5,9,5,9999,99999,9,999999999,0.0,999,999,99
3023,3,6,11,0,*?*?*?*?*?*?*?*?*?*?*?*?*?*?*?*?*?*?*?*?*?*?,14.5,13.6,100,102361,748,1388,341,232.6,57.4,201.7,25606,5730,22737,6394,192,2.1,9,5,9999,99999,9,999999999,0.0,999,999,99
3023,3,6,12,0,*?*?*?*?*?*?*?*?*?*?*?*?*?*?*?*?*?*?*?*?*?*?,14.9,13.2,100,102361,777,1390,345,139.5,0.0,139.5,16577,0,16641,6427,190,1.5,10,5,9999,99999,9,999999999,0.0,999,999,99
3023,3,6,13,0,*?*?*?*?*?*?*?*?*?*?*?*?*?*?*?*?*?*?*?*?*?*?,15.0,14.1,100,102361,745,1389,343,231.4,57.4,200.6,25469,5724,22617,6348,193,1.5,9,5,9999,99999,9,999999999,0.0,999,999,99
3023,3,6,14,0,*?*?*?*?*?*?*?*?*?*?*?*?*?*?*?*?*?*?*?*?*?*?,14.8,14.3,100,102361,655,1389,340,265.7,142.0,198.8,28996,14421,22431,4852,197,1.0,8,4,9999,99999,9,999999999,0.0,999,999,99
3023,3,6,15,0,*?*?*?*?*?*?*?*?*?*?*?*?*?*?*?*?*?*?*?*?*?*?,15.3,14.1,100,102361,513,1388,342,201.2,137.2,150.5,21918,13250,17119,3470,200,2.1,8,4,9999,99999,9,999999999,0.0,999,999,99
3023,3,6,16,0,*?*?*?*?*?*?*?*?*?*?*?*?*?*?*?*?*?*?*?*?*?*?,15.2,13.5,100,102361,330,1390,339,138.9,208.8,89.3,14680,17040,10491,1731,203,0.5,7,4,9999,99999,9,999999999,0.0,999,999,99
3023,3,6,17,0,*?*?*?*?*?*?*?*?*?*?*?*?*?*?*?*?*?*?*?*?*?*?,14.9,14.3,100,102361,116,1384,343,15.4,24.4,13.3,1764,1246,1657,276,207,1.5,9,5,9999,99999,9,999999999,0.0,999,999,99
3023,3,6,18,0,*?*?*?*?*?*?*?*?*?*?*?*?*?*?*?*?*?*?*?*?*?*?,14.7,14.1,100,102361,0,-0,344,0.0,-0.0,0.0,0,0,0,0,210,1.0,10,5,9999,99999,9,999999999,0.0,999,999,99
3023,3,6,19,0,*?*?*?*?*?*?*?*?*?*?*?*?*?*?*?*?*?*?*?*?*?*?,14.1,13.9,100,102361,0,-0,341,0.0,-0.0,0.0,0,0,0,0,208,1.0,10,5,9999,99999,9,999999999,0.0,999,999,99
3023,3,6,20,0,*?*?*?*?*?*?*?*?*?*?*?*?*?*?*?*?*?*?*?*?*?*?,13.7,13.8,100,102361,0,-0,339,0.0,-0.0,0.0,0,0,0,0,207,0.5,10,5,9999,99999,9,999999999,0.0,999,999,99
3023,3,6,21,0,*?*?*?*?*?*?*?*?*?*?*?*?*?*?*?*?*?*?*?*?*?*?,13.1,13.1,100,102361,0,-0,337,0.0,-0.0,0.0,0,0,0,0,205,0.0,10,5,9999,99999,9,999999999,0.0,999,999,99
3023,3,6,22,0,*?*?*?*?*?*?*?*?*?*?*?*?*?*?*?*?*?*?*?*?*?*?,12.9,12.8,100,102361,0,-0,336,0.0,-0.0,0.0,0,0,0,0,203,1.0,10,5,9999,99999,9,999999999,0.0,999,999,99
3023,3,6,23,0,*?*?*?*?*?*?*?*?*?*?*?*?*?*?*?*?*?*?*?*?*?*?,13.0,13.1,100,102361,0,-0,336,0.0,-0.0,0.0,0,0,0,0,202,0.5,10,5,9999,99999,9,999999999,0.0,999,999,99
3023,3,6,24,0,*?*?*?*?*?*?*?*?*?*?*?*?*?*?*?*?*?*?*?*?*?*?,11.7,9.8,99,102361,0,-0,331,0.0,-0.0,0.0,0,0,0,0,200,1.5,10,5,9999,99999,9,999999999,0.0,999,999,99
3023,3,7,1,0,*?*?*?*?*?*?*?*?*?*?*?*?*?*?*?*?*?*?*?*?*?*?,12.6,9.7,82,102350,0,-0,335,0.0,-0.0,0.0,0,0,0,0,203,0.5,10,5,9999,99999,9,999999999,0.0,999,999,99
3023,3,7,2,0,*?*?*?*?*?*?*?*?*?*?*?*?*?*?*?*?*?*?*?*?*?*?,12.4,8.0,74,102350,0,-0,335,0.0,-0.0,0.0,0,0,0,0,207,0.5,10,5,9999,99999,9,999999999,0.0,999,999,99
3023,3,7,3,0,*?*?*?*?*?*?*?*?*?*?*?*?*?*?*?*?*?*?*?*?*?*?,12.0,7.3,72,102350,0,-0,333,0.0,-0.0,0.0,0,0,0,0,210,0.5,10,5,9999,99999,9,999999999,0.0,999,999,99
3023,3,7,4,0,*?*?*?*?*?*?*?*?*?*?*?*?*?*?*?*?*?*?*?*?*?*?,11.5,7.1,74,102350,0,-0,331,0.0,-0.0,0.0,0,0,0,0,213,1.0,10,5,9999,99999,9,999999999,0.0,999,999,99
3023,3,7,5,0,*?*?*?*?*?*?*?*?*?*?*?*?*?*?*?*?*?*?*?*?*?*?,11.6,7.3,75,102350,0,-0,331,0.0,-0.0,0.0,0,0,0,0,217,1.0,10,5,9999,99999,9,999999999,0.0,999,999,99
3023,3,7,6,0,*?*?*?*?*?*?*?*?*?*?*?*?*?*?*?*?*?*?*?*?*?*?,11.7,7.3,74,102350,0,-0,331,0.0,-0.0,0.0,0,0,0,0,220,0.5,10,5,9999,99999,9,999999999,0.0,999,999,99
3023,3,7,7,0,*?*?*?*?*?*?*?*?*?*?*?*?*?*?*?*?*?*?*?*?*?*?,11.7,7.4,74,102350,137,1385,311,41.8,221.7,19.9,4358,12613,3196,371,223,1.5,5,3,9999,99999,9,999999999,0.0,999,999,99
3023,3,7,8,0,*?*?*?*?*?*?*?*?*?*?*?*?*?*?*?*?*?*?*?*?*?*?,12.1,8.1,76,102350,350,1390,322,149.6,212.2,96.2,15813,17783,11261,1881,227,0.5,7,4,9999,99999,9,999999999,0.0,999,999,99
3023,3,7,9,0,*?*?*?*?*?*?*?*?*?*?*?*?*?*?*?*?*?*?*?*?*?*?,13.2,8.8,74,102350,531,1388,331,209.4,137.9,156.6,22811,13433,17795,3634,230,0.5,8,4,9999,99999,9,999999999,0.0,999,999,99
3023,3,7,10,0,*?*?*?*?*?*?*?*?*?*?*?*?*?*?*?*?*?*?*?*?*?*?,13.1,8.5,73,102350,670,1389,326,322.1,238.4,207.1,34320,24519,23205,4656,233,0.5,7,4,9999,99999,9,999999999,0.0,999,999,99
3023,3,7,11,0,*?*?*?*?*?*?*?*?*?*?*?*?*?*?*?*?*?*?*?*?*?*?,14.0,8.8,70,102350,756,1388,331,368.6,241.6,237.0,39416,25348,26297,5616,237,2.1,7,4,9999,99999,9,999999999,0.0,999,999,99
3023,3,7,12,0,*?*?*?*?*?*?*?*?*?*?*?*?*?*?*?*?*?*?*?*?*?*?,14.4,8.4,67,102350,784,1388,332,383.7,242.5,246.7,41083,25568,27292,5962,240,1.5,7,4,9999,99999,9,999999999,0.0,999,999,99
3023,3,7,13,0,*?*?*?*?*?*?*?*?*?*?*?*?*?*?*?*?*?*?*?*?*?*?,14.2,8.3,67,102350,752,1388,331,366.4,241.5,235.6,39175,25315,26153,5568,202,1.5,7,4,9999,99999,9,999999999,0.0,999,999,99
3023,3,7,14,0,*?*?*?*?*?*?*?*?*?*?*?*?*?*?*?*?*?*?*?*?*?*?,14.1,8.0,66,102350,662,1388,331,317.9,238.0,204.4,33859,24431,22920,4576,163,1.0,7,4,9999,99999,9,999999999,0.0,999,999,99
3023,3,7,15,0,*?*?*?*?*?*?*?*?*?*?*?*?*?*?*?*?*?*?*?*?*?*?,14.6,8.7,67,102350,520,1388,333,241.5,230.1,155.3,25591,22312,17714,3249,125,2.1,7,4,9999,99999,9,999999999,0.0,999,999,99
3023,3,7,16,0,*?*?*?*?*?*?*?*?*?*?*?*?*?*?*?*?*?*?*?*?*?*?,14.4,8.7,68,102350,336,1387,336,120.6,125.4,90.2,13148,10601,10399,1969,87,0.5,8,4,9999,99999,9,999999999,0.0,999,999,99
3023,3,7,17,0,*?*?*?*?*?*?*?*?*?*?*?*?*?*?*?*?*?*?*?*?*?*?,14.3,7.9,65,102350,123,1390,335,23.3,66.3,17.4,2576,2940,2261,289,48,1.5,8,4,9999,99999,9,999999999,0.0,999,999,99
3023,3,7,18,0,*?*?*?*?*?*?*?*?*?*?*?*?*?*?*?*?*?*?*?*?*?*?,13.9,7.9,67,102350,0,-0,342,0.0,-0.0,0.0,0,0,0,0,10,1.0,10,5,9999,99999,9,999999999,0.0,999,999,99
3023,3,7,19,0,*?*?*?*?*?*?*?*?*?*?*?*?*?*?*?*?*?*?*?*?*?*?,13.0,8.3,72,102350,0,-0,337,0.0,-0.0,0.0,0,0,0,0,32,1.0,10,5,9999,99999,9,999999999,0.0,999,999,99
3023,3,7,20,0,*?*?*?*?*?*?*?*?*?*?*?*?*?*?*?*?*?*?*?*?*?*?,13.1,8.4,73,102350,0,-0,338,0.0,-0.0,0.0,0,0,0,0,53,0.5,10,5,9999,99999,9,999999999,0.0,999,999,99
3023,3,7,21,0,*?*?*?*?*?*?*?*?*?*?*?*?*?*?*?*?*?*?*?*?*?*?,12.6,8.0,73,102350,0,-0,336,0.0,-0.0,0.0,0,0,0,0,75,0.0,10,5,9999,99999,9,999999999,0.0,999,999,99
3023,3,7,22,0,*?*?*?*?*?*?*?*?*?*?*?*?*?*?*?*?*?*?*?*?*?*?,12.8,7.7,70,102350,0,-0,337,0.0,-0.0,0.0,0,0,0,0,97,1.0,10,5,9999,99999,9,999999999,0.0,999,999,99
3023,3,7,23,0,*?*?*?*?*?*?*?*?*?*?*?*?*?*?*?*?*?*?*?*?*?*?,12.9,7.1,68,102350,0,-0,337,0.0,-0.0,0.0,0,0,0,0,118,0.5,10,5,9999,99999,9,999999999,0.0,999,999,99
3023,3,7,24,0,*?*?*?*?*?*?*?*?*?*?*?*?*?*?*?*?*?*?*?*?*?*?,13.2,11.5,88,102350,0,-0,338,0.0,-0.0,0.0,0,0,0,0,200,1.5,10,5,9999,99999,9,999999999,0.0,999,999,99
3023,3,8,1,0,*?*?*?*?*?*?*?*?*?*?*?*?*?*?*?*?*?*?*?*?*?*?,12.2,10.8,89,102227,0,-0,333,0.0,-0.0,0.0,0,0,0,0,140,0.5,10,5,9999,99999,9,999999999,0.4,999,999,99
3023,3,8,2,0,*?*?*?*?*?*?*?*?*?*?*?*?*?*?*?*?*?*?*?*?*?*?,11.5,11.5,99,102227,0,-0,330,0.0,-0.0,0.0,0,0,0,0,140,0.5,10,5,9999,99999,9,999999999,0.5,999,999,99
3023,3,8,3,0,*?*?*?*?*?*?*?*?*?*?*?*?*?*?*?*?*?*?*?*?*?*?,12.2,12.1,98,102227,0,-0,333,0.0,-0.0,0.0,0,0,0,0,140,0.5,10,5,9999,99999,9,999999999,0.1,999,999,99
3023,3,8,4,0,*?*?*?*?*?*?*?*?*?*?*?*?*?*?*?*?*?*?*?*?*?*?,11.9,11.9,99,102227,0,-0,331,0.0,-0.0,0.0,0,0,0,0,140,1.0,10,5,9999,99999,9,999999999,0.8,999,999,99
3023,3,8,5,0,*?*?*?*?*?*?*?*?*?*?*?*?*?*?*?*?*?*?*?*?*?*?,11.9,11.6,97,102227,0,-0,331,0.0,-0.0,0.0,0,0,0,0,140,1.0,10,5,9999,99999,9,999999999,0.5,999,999,99
3023,3,8,6,0,*?*?*?*?*?*?*?*?*?*?*?*?*?*?*?*?*?*?*?*?*?*?,11.3,11.2,98,102227,0,-0,329,0.0,-0.0,0.0,0,0,0,0,140,0.5,10,5,9999,99999,9,999999999,0.1,999,999,99
3023,3,8,7,0,*?*?*?*?*?*?*?*?*?*?*?*?*?*?*?*?*?*?*?*?*?*?,10.7,10.7,99,102227,146,1392,326,14.6,0.0,14.6,1750,-0,1751,572,142,1.5,10,5,9999,99999,9,999999999,0.5,999,999,99
3023,3,8,8,0,*?*?*?*?*?*?*?*?*?*?*?*?*?*?*?*?*?*?*?*?*?*?,12.5,12.0,96,102227,358,1389,326,154.1,213.4,99.1,16285,18063,11584,1944,143,0.5,7,4,9999,99999,9,999999999,0.1,999,999,99
3023,3,8,9,0,*?*?*?*?*?*?*?*?*?*?*?*?*?*?*?*?*?*?*?*?*?*?,14.3,13.7,95,102227,539,1387,333,279.4,322.2,154.2,29744,31439,17711,3220,145,0.5,6,3,9999,99999,9,999999999,0.7,999,999,99
3023,3,8,10,0,*?*?*?*?*?*?*?*?*?*?*?*?*?*?*?*?*?*?*?*?*?*?,16.3,13.8,84,102227,678,1388,344,326.5,238.7,210.0,34800,24595,23510,4741,147,0.5,7,4,9999,99999,9,999999999,0.1,999,999,99
3023,3,8,11,0,*?*?*?*?*?*?*?*?*?*?*?*?*?*?*?*?*?*?*?*?*?*?,17.9,13.3,74,102227,764,1388,352,372.9,241.9,239.8,39892,25399,26595,5713,148,2.1,7,4,9999,99999,9,999999999,0.1,999,999,99
3023,3,8,12,0,*?*?*?*?*?*?*?*?*?*?*?*?*?*?*?*?*?*?*?*?*?*?,19.0,13.1,68,102227,791,1387,360,328.2,145.0,245.5,35906,15106,27529,6449,150,1.5,8,4,9999,99999,9,999999999,0.1,999,999,99
3023,3,8,13,0,*?*?*?*?*?*?*?*?*?*?*?*?*?*?*?*?*?*?*?*?*?*?,18.8,13.2,69,102227,759,1387,362,236.6,57.5,205.1,26122,5662,23222,6541,148,1.5,9,5,9999,99999,9,999999999,4.3,999,999,99
3023,3,8,14,0,*?*?*?*?*?*?*?*?*?*?*?*?*?*?*?*?*?*?*?*?*?*?,19.2,12.5,65,102227,669,1388,361,272.3,142.4,203.7,29761,14364,23096,5006,147,1.0,8,4,9999,99999,9,999999999,2.1,999,999,99
3023,3,8,15,0,*?*?*?*?*?*?*?*?*?*?*?*?*?*?*?*?*?*?*?*?*?*?,18.8,11.0,60,102227,527,1388,358,207.6,137.8,155.2,22614,13380,17653,3597,145,2.1,8,4,9999,99999,9,999999999,0.2,999,999,99
3023,3,8,16,0,*?*?*?*?*?*?*?*?*?*?*?*?*?*?*?*?*?*?*?*?*?*?,18.9,11.2,60,102227,343,1388,362,93.3,50.2,80.9,10241,4312,9157,2135,143,0.5,9,5,9999,99999,9,999999999,0.6,999,999,99
3023,3,8,17,0,*?*?*?*?*?*?*?*?*?*?*?*?*?*?*?*?*?*?*?*?*?*?,17.9,10.4,61,102227,129,1385,361,11.4,0.0,11.4,1376,-0,1377,448,142,1.5,10,5,9999,99999,9,999999999,1.6,999,999,99
3023,3,8,18,0,*?*?*?*?*?*?*?*?*?*?*?*?*?*?*?*?*?*?*?*?*?*?,17.4,11.2,66,102227,0,-0,358,0.0,-0.0,0.0,0,0,0,0,140,1.0,10,5,9999,99999,9,999999999,3.0,999,999,99
3023,3,8,19,0,*?*?*?*?*?*?*?*?*?*?*?*?*?*?*?*?*?*?*?*?*?*?,15.5,11.8,78,102227,0,-0,348,0.0,-0.0,0.0,0,0,0,0,145,1.0,10,5,9999,99999,9,999999999,1.5,999,999,99
3023,3,8,20,0,*?*?*?*?*?*?*?*?*?*?*?*?*?*?*?*?*?*?*?*?*?*?,14.8,12.5,85,102227,0,-0,345,0.0,-0.0,0.0,0,0,0,0,150,0.5,10,5,9999,99999,9,999999999,0.0,999,999,99
3023,3,8,21,0,*?*?*?*?*?*?*?*?*?*?*?*?*?*?*?*?*?*?*?*?*?*?,14.1,12.0,86,102227,0,-0,342,0.0,-0.0,0.0,0,0,0,0,155,0.0,10,5,9999,99999,9,999999999,0.0,999,999,99
3023,3,8,22,0,*?*?*?*?*?*?*?*?*?*?*?*?*?*?*?*?*?*?*?*?*?*?,13.7,11.3,85,102227,0,-0,340,0.0,-0.0,0.0,0,0,0,0,160,1.0,10,5,9999,99999,9,999999999,0.0,999,999,99
3023,3,8,23,0,*?*?*?*?*?*?*?*?*?*?*?*?*?*?*?*?*?*?*?*?*?*?,13.2,10.8,84,102227,0,-0,338,0.0,-0.0,0.0,0,0,0,0,165,0.5,10,5,9999,99999,9,999999999,0.8,999,999,99
3023,3,8,24,0,*?*?*?*?*?*?*?*?*?*?*?*?*?*?*?*?*?*?*?*?*?*?,12.9,9.1,77,102227,0,-0,337,0.0,-0.0,0.0,0,0,0,0,140,1.5,10,5,9999,99999,9,999999999,0.0,999,999,99
3023,3,9,1,0,*?*?*?*?*?*?*?*?*?*?*?*?*?*?*?*?*?*?*?*?*?*?,11.8,11.7,100,102079,0,-0,331,0.0,-0.0,0.0,0,0,0,0,165,0.5,10,5,9999,99999,9,999999999,0.0,999,999,99
3023,3,9,2,0,*?*?*?*?*?*?*?*?*?*?*?*?*?*?*?*?*?*?*?*?*?*?,11.3,11.3,100,102079,0,-0,329,0.0,-0.0,0.0,0,0,0,0,160,0.5,10,5,9999,99999,9,999999999,0.0,999,999,99
3023,3,9,3,0,*?*?*?*?*?*?*?*?*?*?*?*?*?*?*?*?*?*?*?*?*?*?,10.7,10.7,100,102079,0,-0,326,0.0,-0.0,0.0,0,0,0,0,155,0.5,10,5,9999,99999,9,999999999,0.0,999,999,99
3023,3,9,4,0,*?*?*?*?*?*?*?*?*?*?*?*?*?*?*?*?*?*?*?*?*?*?,10.4,10.4,100,102079,0,-0,325,0.0,-0.0,0.0,0,0,0,0,150,1.0,10,5,9999,99999,9,999999999,0.0,999,999,99
3023,3,9,5,0,*?*?*?*?*?*?*?*?*?*?*?*?*?*?*?*?*?*?*?*?*?*?,10.2,10.2,100,102079,0,-0,324,0.0,-0.0,0.0,0,0,0,0,145,1.0,10,5,9999,99999,9,999999999,0.0,999,999,99
3023,3,9,6,0,*?*?*?*?*?*?*?*?*?*?*?*?*?*?*?*?*?*?*?*?*?*?,10.4,10.4,100,102079,0,-0,322,0.0,-0.0,0.0,0,0,0,0,140,0.5,9,5,9999,99999,9,999999999,0.0,999,999,99
3023,3,9,7,0,*?*?*?*?*?*?*?*?*?*?*?*?*?*?*?*?*?*?*?*?*?*?,10.7,10.8,100,102079,154,1389,307,54.4,288.2,22.4,5665,17273,3584,418,137,1.5,4,2,9999,99999,9,999999999,0.0,999,999,99
3023,3,9,8,0,*?*?*?*?*?*?*?*?*?*?*?*?*?*?*?*?*?*?*?*?*?*?,11.1,11.1,100,102079,366,1388,313,187.5,373.3,89.1,19543,31416,11454,1650,133,0.5,5,3,9999,99999,9,999999999,0.0,999,999,99
3023,3,9,9,0,*?*?*?*?*?*?*?*?*?*?*?*?*?*?*?*?*?*?*?*?*?*?,12.7,12.6,100,102079,547,1387,322,303.1,403.4,144.0,31586,38479,17792,2837,130,0.5,5,3,9999,99999,9,999999999,0.0,999,999,99
3023,3,9,10,0,*?*?*?*?*?*?*?*?*?*?*?*?*?*?*?*?*?*?*?*?*?*?,13.8,13.2,99,102079,685,1386,332,330.9,239.1,212.8,35275,24695,23788,4829,127,0.5,7,4,9999,99999,9,999999999,0.0,999,999,99
3023,3,9,11,0,*?*?*?*?*?*?*?*?*?*?*?*?*?*?*?*?*?*?*?*?*?*?,14.7,13.4,95,102079,771,1387,337,377.2,242.2,242.5,40362,25476,26862,5812,123,2.1,7,4,9999,99999,9,999999999,0.0,999,999,99
3023,3,9,12,0,*?*?*?*?*?*?*?*?*?*?*?*?*?*?*?*?*?*?*?*?*?*?,15.0,13.7,95,102079,799,1387,338,392.1,243.0,252.1,42005,25681,27837,6163,120,1.5,7,4,9999,99999,9,999999999,0.0,999,999,99
3023,3,9,13,0,*?*?*?*?*?*?*?*?*?*?*?*?*?*?*?*?*?*?*?*?*?*?,14.9,13.1,92,102079,766,1387,343,239.1,57.6,207.3,26327,5759,23371,6640,100,1.5,9,5,9999,99999,9,999999999,0.0,999,999,99
3023,3,9,14,0,*?*?*?*?*?*?*?*?*?*?*?*?*?*?*?*?*?*?*?*?*?*?,15.2,12.7,88,102079,676,1388,344,208.0,56.8,180.3,22876,5604,20330,5505,80,1.0,9,5,9999,99999,9,999999999,0.0,999,999,99
3023,3,9,15,0,*?*?*?*?*?*?*?*?*?*?*?*?*?*?*?*?*?*?*?*?*?*?,14.7,11.2,83,102079,533,1386,342,159.0,55.0,137.9,17468,5239,15554,3930,60,2.1,9,5,9999,99999,9,999999999,0.0,999,999,99
3023,3,9,16,0,*?*?*?*?*?*?*?*?*?*?*?*?*?*?*?*?*?*?*?*?*?*?,14.8,13.4,95,102079,349,1386,335,166.0,295.3,91.6,17153,24376,11648,1708,40,0.5,6,3,9999,99999,9,999999999,0.0,999,999,99
3023,3,9,17,0,*?*?*?*?*?*?*?*?*?*?*?*?*?*?*?*?*?*?*?*?*?*?,14.5,12.4,91,102079,136,1390,341,22.0,30.0,19.1,2498,1660,2338,397,20,1.5,9,5,9999,99999,9,999999999,0.0,999,999,99
3023,3,9,18,0,*?*?*?*?*?*?*?*?*?*?*?*?*?*?*?*?*?*?*?*?*?*?,13.9,11.8,90,102079,0,-0,341,0.0,-0.0,0.0,0,0,0,0,0,1.0,10,5,9999,99999,9,999999999,0.0,999,999,99
3023,3,9,19,0,*?*?*?*?*?*?*?*?*?*?*?*?*?*?*?*?*?*?*?*?*?*?,12.9,11.6,95,102079,0,-0,336,0.0,-0.0,0.0,0,0,0,0,13,1.0,10,5,9999,99999,9,999999999,0.0,999,999,99
3023,3,9,20,0,*?*?*?*?*?*?*?*?*?*?*?*?*?*?*?*?*?*?*?*?*?*?,12.0,10.8,96,102079,0,-0,332,0.0,-0.0,0.0,0,0,0,0,27,0.5,10,5,9999,99999,9,999999999,0.0,999,999,99
3023,3,9,21,0,*?*?*?*?*?*?*?*?*?*?*?*?*?*?*?*?*?*?*?*?*?*?,12.3,11.5,98,102079,0,-0,333,0.0,-0.0,0.0,0,0,0,0,40,0.0,10,5,9999,99999,9,999999999,0.0,999,999,99
3023,3,9,22,0,*?*?*?*?*?*?*?*?*?*?*?*?*?*?*?*?*?*?*?*?*?*?,12.1,11.1,97,102079,0,-0,333,0.0,-0.0,0.0,0,0,0,0,53,1.0,10,5,9999,99999,9,999999999,1.3,999,999,99
3023,3,9,23,0,*?*?*?*?*?*?*?*?*?*?*?*?*?*?*?*?*?*?*?*?*?*?,11.8,10.1,93,102079,0,-0,331,0.0,-0.0,0.0,0,0,0,0,67,0.5,10,5,9999,99999,9,999999999,2.2,999,999,99
3023,3,9,24,0,*?*?*?*?*?*?*?*?*?*?*?*?*?*?*?*?*?*?*?*?*?*?,12.7,11.2,94,102079,0,-0,335,0.0,-0.0,0.0,0,0,0,0,170,1.5,10,5,9999,99999,9,999999999,1.9,999,999,99
3023,3,10,1,0,*?*?*?*?*?*?*?*?*?*?*?*?*?*?*?*?*?*?*?*?*?*?,10.7,8.5,87,102743,0,-0,327,0.0,-0.0,0.0,0,0,0,0,127,0.5,10,5,9999,99999,9,999999999,3.3,999,999,99
3023,3,10,2,0,*?*?*?*?*?*?*?*?*?*?*?*?*?*?*?*?*?*?*?*?*?*?,10.4,7.9,84,102743,0,-0,325,0.0,-0.0,0.0,0,0,0,0,173,0.5,10,5,9999,99999,9,999999999,0.2,999,999,99
3023,3,10,3,0,*?*?*?*?*?*?*?*?*?*?*?*?*?*?*?*?*?*?*?*?*?*?,10.4,7.9,84,102743,0,-0,325,0.0,-0.0,0.0,0,0,0,0,220,0.5,10,5,9999,99999,9,999999999,0.1,999,999,99
3023,3,10,4,0,*?*?*?*?*?*?*?*?*?*?*?*?*?*?*?*?*?*?*?*?*?*?,10.5,8.5,87,102743,0,-0,326,0.0,-0.0,0.0,0,0,0,0,267,1.0,10,5,9999,99999,9,999999999,0.1,999,999,99
3023,3,10,5,0,*?*?*?*?*?*?*?*?*?*?*?*?*?*?*?*?*?*?*?*?*?*?,10.1,7.7,85,102743,0,-0,324,0.0,-0.0,0.0,0,0,0,0,313,1.0,10,5,9999,99999,9,999999999,0.2,999,999,99
3023,3,10,6,0,*?*?*?*?*?*?*?*?*?*?*?*?*?*?*?*?*?*?*?*?*?*?,9.6,7.7,88,102743,0,-0,322,0.0,-0.0,0.0,0,0,0,0,360,0.5,10,5,9999,99999,9,999999999,0.1,999,999,99
3023,3,10,7,0,*?*?*?*?*?*?*?*?*?*?*?*?*?*?*?*?*?*?*?*?*?*?,9.8,8.3,90,102743,162,1386,323,17.9,0.0,17.9,2128,-0,2130,697,335,1.5,10,5,9999,99999,9,999999999,0.7,999,999,99
3023,3,10,8,0,*?*?*?*?*?*?*?*?*?*?*?*?*?*?*?*?*?*?*?*?*?*?,9.9,8.3,89,102743,374,1386,323,60.0,0.0,60.0,6988,0,7005,2413,310,0.5,10,5,9999,99999,9,999999999,1.5,999,999,99
3023,3,10,9,0,*?*?*?*?*?*?*?*?*?*?*?*?*?*?*?*?*?*?*?*?*?*?,11.0,9.6,90,102743,555,1386,328,95.9,0.0,95.9,11250,0,11285,4105,285,0.5,10,5,9999,99999,9,999999999,1.0,999,999,99
3023,3,10,10,0,*?*?*?*?*?*?*?*?*?*?*?*?*?*?*?*?*?*?*?*?*?*?,12.0,9.3,84,102743,693,1386,332,123.3,0.0,123.3,14567,0,14620,5530,260,0.5,10,5,9999,99999,9,999999999,1.2,999,999,99
3023,3,10,11,0,*?*?*?*?*?*?*?*?*?*?*?*?*?*?*?*?*?*?*?*?*?*?,12.5,9.2,80,102743,779,1387,335,140.2,0.0,140.2,16664,0,16729,6465,235,2.1,10,5,9999,99999,9,999999999,0.1,999,999,99
3023,3,10,12,0,*?*?*?*?*?*?*?*?*?*?*?*?*?*?*?*?*?*?*?*?*?*?,13.0,7.7,70,102743,806,1386,337,145.7,0.0,145.7,17334,0,17402,6769,210,1.5,10,5,9999,99999,9,999999999,0.2,999,999,99
3023,3,10,13,0,*?*?*?*?*?*?*?*?*?*?*?*?*?*?*?*?*?*?*?*?*?*?,12.8,7.6,71,102743,773,1386,337,139.1,0.0,139.1,16525,0,16589,6402,187,1.5,10,5,9999,99999,9,999999999,0.3,999,999,99
3023,3,10,14,0,*?*?*?*?*?*?*?*?*?*?*?*?*?*?*?*?*?*?*?*?*?*?,12.6,7.4,70,102743,682,1385,336,121.1,0.0,121.1,14314,0,14366,5415,163,1.0,10,5,9999,99999,9,999999999,0.0,999,999,99
3023,3,10,15,0,*?*?*?*?*?*?*?*?*?*?*?*?*?*?*?*?*?*?*?*?*?*?,13.2,9.3,78,102743,540,1386,338,92.9,0.0,92.9,10897,0,10931,3956,140,2.1,10,5,9999,99999,9,999999999,0.0,999,999,99
3023,3,10,16,0,*?*?*?*?*?*?*?*?*?*?*?*?*?*?*?*?*?*?*?*?*?*?,13.1,9.7,80,102743,356,1387,338,56.3,0.0,56.3,6570,0,6585,2255,117,0.5,10,5,9999,99999,9,999999999,0.0,999,999,99
3023,3,10,17,0,*?*?*?*?*?*?*?*?*?*?*?*?*?*?*?*?*?*?*?*?*?*?,12.9,8.0,71,102743,142,1386,337,14.0,0.0,14.0,1672,-0,1673,546,93,1.5,10,5,9999,99999,9,999999999,0.1,999,999,99
3023,3,10,18,0,*?*?*?*?*?*?*?*?*?*?*?*?*?*?*?*?*?*?*?*?*?*?,12.3,8.7,79,102743,0,-0,334,0.0,-0.0,0.0,0,0,0,0,70,1.0,10,5,9999,99999,9,999999999,0.8,999,999,99
3023,3,10,19,0,*?*?*?*?*?*?*?*?*?*?*?*?*?*?*?*?*?*?*?*?*?*?,11.5,9.3,86,102743,0,-0,330,0.0,-0.0,0.0,0,0,0,0,70,1.0,10,5,9999,99999,9,999999999,0.0,999,999,99
3023,3,10,20,0,*?*?*?*?*?*?*?*?*?*?*?*?*?*?*?*?*?*?*?*?*?*?,11.1,8.8,85,102743,0,-0,328,0.0,-0.0,0.0,0,0,0,0,70,0.5,10,5,9999,99999,9,999999999,0.0,999,999,99
3023,3,10,21,0,*?*?*?*?*?*?*?*?*?*?*?*?*?*?*?*?*?*?*?*?*?*?,11.7,9.4,86,102743,0,-0,331,0.0,-0.0,0.0,0,0,0,0,70,0.0,10,5,9999,99999,9,999999999,0.0,999,999,99
3023,3,10,22,0,*?*?*?*?*?*?*?*?*?*?*?*?*?*?*?*?*?*?*?*?*?*?,10.8,9.7,92,102743,0,-0,327,0.0,-0.0,0.0,0,0,0,0,70,1.0,10,5,9999,99999,9,999999999,0.1,999,999,99
3023,3,10,23,0,*?*?*?*?*?*?*?*?*?*?*?*?*?*?*?*?*?*?*?*?*?*?,10.4,8.9,91,102743,0,-0,325,0.0,-0.0,0.0,0,0,0,0,70,0.5,10,5,9999,99999,9,999999999,0.1,999,999,99
3023,3,10,24,0,*?*?*?*?*?*?*?*?*?*?*?*?*?*?*?*?*?*?*?*?*?*?,11.4,9.3,87,102743,0,-0,330,0.0,-0.0,0.0,0,0,0,0,80,1.5,10,5,9999,99999,9,999999999,1.2,999,999,99
3023,3,11,1,0,*?*?*?*?*?*?*?*?*?*?*?*?*?*?*?*?*?*?*?*?*?*?,9.2,7.3,88,103223,0,-0,320,0.0,-0.0,0.0,0,0,0,0,70,0.5,10,5,9999,99999,9,999999999,0.0,999,999,99
3023,3,11,2,0,*?*?*?*?*?*?*?*?*?*?*?*?*?*?*?*?*?*?*?*?*?*?,8.5,6.4,87,103223,0,-0,317,0.0,-0.0,0.0,0,0,0,0,70,0.5,10,5,9999,99999,9,999999999,0.0,999,999,99
3023,3,11,3,0,*?*?*?*?*?*?*?*?*?*?*?*?*?*?*?*?*?*?*?*?*?*?,8.7,6.6,85,103223,0,-0,318,0.0,-0.0,0.0,0,0,0,0,70,0.5,10,5,9999,99999,9,999999999,0.0,999,999,99
3023,3,11,4,0,*?*?*?*?*?*?*?*?*?*?*?*?*?*?*?*?*?*?*?*?*?*?,8.6,7.6,93,103223,0,-0,317,0.0,-0.0,0.0,0,0,0,0,70,1.0,10,5,9999,99999,9,999999999,0.1,999,999,99
3023,3,11,5,0,*?*?*?*?*?*?*?*?*?*?*?*?*?*?*?*?*?*?*?*?*?*?,8.5,7.4,93,103223,0,-0,317,0.0,-0.0,0.0,0,0,0,0,70,1.0,10,5,9999,99999,9,999999999,0.2,999,999,99
3023,3,11,6,0,*?*?*?*?*?*?*?*?*?*?*?*?*?*?*?*?*?*?*?*?*?*?,8.4,7.7,95,103223,0,-0,316,0.0,-0.0,0.0,0,0,0,0,70,0.5,10,5,9999,99999,9,999999999,0.0,999,999,99
3023,3,11,7,0,*?*?*?*?*?*?*?*?*?*?*?*?*?*?*?*?*?*?*?*?*?*?,8.7,8.7,99,103223,170,1383,314,34.0,36.8,29.5,3806,2293,3545,618,73,1.5,9,5,9999,99999,9,999999999,0.0,999,999,99
3023,3,11,8,0,*?*?*?*?*?*?*?*?*?*?*?*?*?*?*?*?*?*?*?*?*?*?,8.9,8.5,97,103223,382,1385,318,61.6,0.0,61.6,7186,0,7204,2486,77,0.5,10,5,9999,99999,9,999999999,0.0,999,999,99
3023,3,11,9,0,*?*?*?*?*?*?*?*?*?*?*?*?*?*?*?*?*?*?*?*?*?*?,9.0,8.7,97,103223,563,1385,319,97.5,0.0,97.5,11449,0,11486,4187,80,0.5,10,5,9999,99999,9,999999999,0.4,999,999,99
3023,3,11,10,0,*?*?*?*?*?*?*?*?*?*?*?*?*?*?*?*?*?*?*?*?*?*?,9.2,9.1,98,103223,701,1386,316,216.9,57.0,188.1,23875,5644,21214,5818,83,0.5,9,5,9999,99999,9,999999999,0.5,999,999,99
3023,3,11,11,0,*?*?*?*?*?*?*?*?*?*?*?*?*?*?*?*?*?*?*?*?*?*?,9.1,8.5,96,103223,786,1385,316,246.4,57.7,213.6,27126,5788,24074,6919,87,2.1,9,5,9999,99999,9,999999999,0.0,999,999,99
3023,3,11,12,0,*?*?*?*?*?*?*?*?*?*?*?*?*?*?*?*?*?*?*?*?*?*?,9.4,9.1,97,103223,813,1385,317,255.7,57.9,221.7,28160,5824,24985,7293,90,1.5,9,5,9999,99999,9,999999999,0.0,999,999,99
3023,3,11,13,0,*?*?*?*?*?*?*?*?*?*?*?*?*?*?*?*?*?*?*?*?*?*?,8.9,8.9,100,103223,780,1385,315,244.3,57.7,211.8,26894,5780,23870,6837,87,1.5,9,5,9999,99999,9,999999999,0.0,999,999,99
3023,3,11,14,0,*?*?*?*?*?*?*?*?*?*?*?*?*?*?*?*?*?*?*?*?*?*?,8.9,8.3,95,103223,689,1385,315,212.9,56.9,184.6,23421,5632,20810,5675,83,1.0,9,5,9999,99999,9,999999999,0.0,999,999,99
3023,3,11,15,0,*?*?*?*?*?*?*?*?*?*?*?*?*?*?*?*?*?*?*?*?*?*?,8.9,8.4,97,103223,547,1386,315,163.8,55.2,142.0,17990,5283,16016,4072,80,2.1,9,5,9999,99999,9,999999999,0.0,999,999,99
3023,3,11,16,0,*?*?*?*?*?*?*?*?*?*?*?*?*?*?*?*?*?*?*?*?*?*?,9.3,8.0,91,103223,362,1385,317,100.2,51.0,86.8,10990,4453,9819,2307,77,0.5,9,5,9999,99999,9,999999999,0.0,999,999,99
3023,3,11,17,0,*?*?*?*?*?*?*?*?*?*?*?*?*?*?*?*?*?*?*?*?*?*?,9.2,7.6,90,103223,148,1382,316,26.5,32.9,22.9,2982,1907,2785,479,73,1.5,9,5,9999,99999,9,999999999,0.0,999,999,99
3023,3,11,18,0,*?*?*?*?*?*?*?*?*?*?*?*?*?*?*?*?*?*?*?*?*?*?,9.0,6.2,82,103223,0,-0,319,0.0,-0.0,0.0,0,0,0,0,70,1.0,10,5,9999,99999,9,999999999,0.1,999,999,99
3023,3,11,19,0,*?*?*?*?*?*?*?*?*?*?*?*?*?*?*?*?*?*?*?*?*?*?,9.1,5.6,79,103223,0,-0,320,0.0,-0.0,0.0,0,0,0,0,110,1.0,10,5,9999,99999,9,999999999,0.2,999,999,99
3023,3,11,20,0,*?*?*?*?*?*?*?*?*?*?*?*?*?*?*?*?*?*?*?*?*?*?,8.6,6.1,84,103223,0,-0,318,0.0,-0.0,0.0,0,0,0,0,150,0.5,10,5,9999,99999,9,999999999,0.0,999,999,99
3023,3,11,21,0,*?*?*?*?*?*?*?*?*?*?*?*?*?*?*?*?*?*?*?*?*?*?,8.6,6.2,85,103223,0,-0,317,0.0,-0.0,0.0,0,0,0,0,190,0.0,10,5,9999,99999,9,999999999,0.0,999,999,99
3023,3,11,22,0,*?*?*?*?*?*?*?*?*?*?*?*?*?*?*?*?*?*?*?*?*?*?,9.2,6.9,85,103223,0,-0,320,0.0,-0.0,0.0,0,0,0,0,230,1.0,10,5,9999,99999,9,999999999,0.0,999,999,99
3023,3,11,23,0,*?*?*?*?*?*?*?*?*?*?*?*?*?*?*?*?*?*?*?*?*?*?,9.1,6.9,86,103223,0,-0,320,0.0,-0.0,0.0,0,0,0,0,270,0.5,10,5,9999,99999,9,999999999,0.0,999,999,99
3023,3,11,24,0,*?*?*?*?*?*?*?*?*?*?*?*?*?*?*?*?*?*?*?*?*?*?,10.0,8.1,88,103223,0,-0,323,0.0,-0.0,0.0,0,0,0,0,70,1.5,10,5,9999,99999,9,999999999,0.1,999,999,99
3023,3,12,1,0,*?*?*?*?*?*?*?*?*?*?*?*?*?*?*?*?*?*?*?*?*?*?,8.9,6.4,85,103129,0,-0,319,0.0,-0.0,0.0,0,0,0,0,297,0.5,10,5,9999,99999,9,999999999,0.7,999,999,99
3023,3,12,2,0,*?*?*?*?*?*?*?*?*?*?*?*?*?*?*?*?*?*?*?*?*?*?,8.7,6.2,84,103129,0,-0,318,0.0,-0.0,0.0,0,0,0,0,283,0.5,10,5,9999,99999,9,999999999,0.0,999,999,99
3023,3,12,3,0,*?*?*?*?*?*?*?*?*?*?*?*?*?*?*?*?*?*?*?*?*?*?,8.9,6.2,83,103129,0,-0,319,0.0,-0.0,0.0,0,0,0,0,270,0.5,10,5,9999,99999,9,999999999,0.0,999,999,99
3023,3,12,4,0,*?*?*?*?*?*?*?*?*?*?*?*?*?*?*?*?*?*?*?*?*?*?,8.8,5.8,82,103129,0,-0,318,0.0,-0.0,0.0,0,0,0,0,257,1.0,10,5,9999,99999,9,999999999,0.0,999,999,99
3023,3,12,5,0,*?*?*?*?*?*?*?*?*?*?*?*?*?*?*?*?*?*?*?*?*?*?,8.7,6.1,83,103129,0,-0,318,0.0,-0.0,0.0,0,0,0,0,243,1.0,10,5,9999,99999,9,999999999,0.0,999,999,99
3023,3,12,6,0,*?*?*?*?*?*?*?*?*?*?*?*?*?*?*?*?*?*?*?*?*?*?,8.6,5.9,83,103129,0,-0,318,0.0,-0.0,0.0,0,0,0,0,230,0.5,10,5,9999,99999,9,999999999,0.0,999,999,99
3023,3,12,7,0,*?*?*?*?*?*?*?*?*?*?*?*?*?*?*?*?*?*?*?*?*?*?,9.1,6.9,86,103129,179,1388,303,64.1,222.7,35.4,6795,13282,4868,624,235,1.5,6,3,9999,99999,9,999999999,0.0,999,999,99
3023,3,12,8,0,*?*?*?*?*?*?*?*?*?*?*?*?*?*?*?*?*?*?*?*?*?*?,9.5,7.0,84,103129,390,1384,289,217.5,518.7,71.4,22418,44768,10386,1318,240,0.5,2,1,9999,99999,9,999999999,0.0,999,999,99
3023,3,12,9,0,*?*?*?*?*?*?*?*?*?*?*?*?*?*?*?*?*?*?*?*?*?*?,9.5,7.1,85,103129,571,1385,289,341.0,555.6,111.8,35212,52647,15509,2169,245,0.5,2,1,9999,99999,9,999999999,0.0,999,999,99
3023,3,12,10,0,*?*?*?*?*?*?*?*?*?*?*?*?*?*?*?*?*?*?*?*?*?*?,10.1,6.4,78,103129,709,1385,307,381.7,334.1,210.7,40880,34740,23630,4803,250,0.5,6,3,9999,99999,9,999999999,0.0,999,999,99
3023,3,12,11,0,*?*?*?*?*?*?*?*?*?*?*?*?*?*?*?*?*?*?*?*?*?*?,10.7,6.1,73,103129,794,1385,306,461.2,422.4,219.1,48386,42985,25916,5048,255,2.1,5,3,9999,99999,9,999999999,0.0,999,999,99
3023,3,12,12,0,*?*?*?*?*?*?*?*?*?*?*?*?*?*?*?*?*?*?*?*?*?*?,10.9,7.3,78,103129,821,1385,308,478.3,423.7,227.2,50227,43278,26758,5365,260,1.5,5,3,9999,99999,9,999999999,0.0,999,999,99
3023,3,12,13,0,*?*?*?*?*?*?*?*?*?*?*?*?*?*?*?*?*?*?*?*?*?*?,10.9,7.7,80,103129,787,1384,300,484.1,542.5,175.7,51896,55330,21691,3942,262,1.5,3,2,9999,99999,9,999999999,0.0,999,999,99
3023,3,12,14,0,*?*?*?*?*?*?*?*?*?*?*?*?*?*?*?*?*?*?*?*?*?*?,10.9,7.9,81,103129,696,1385,289,427.5,595.4,128.2,44575,58493,17586,2697,263,1.0,0,0,9999,99999,9,999999999,0.0,999,999,99
3023,3,12,15,0,*?*?*?*?*?*?*?*?*?*?*?*?*?*?*?*?*?*?*?*?*?*?,10.7,7.6,81,103129,553,1384,295,328.8,553.0,107.8,33937,52079,15018,2076,265,2.1,2,1,9999,99999,9,999999999,0.0,999,999,99
3023,3,12,16,0,*?*?*?*?*?*?*?*?*?*?*?*?*?*?*?*?*?*?*?*?*?*?,11.1,7.4,78,103129,369,1386,297,202.7,511.8,66.5,20897,43411,9747,1225,267,0.5,2,1,9999,99999,9,999999999,0.0,999,999,99
3023,3,12,17,0,*?*?*?*?*?*?*?*?*?*?*?*?*?*?*?*?*?*?*?*?*?*?,10.9,7.3,78,103129,155,1387,312,49.8,199.7,27.5,5339,10983,3872,479,268,1.5,6,3,9999,99999,9,999999999,0.0,999,999,99
3023,3,12,18,0,*?*?*?*?*?*?*?*?*?*?*?*?*?*?*?*?*?*?*?*?*?*?,10.8,6.6,75,103129,0,-0,327,0.0,-0.0,0.0,0,0,0,0,270,1.0,10,5,9999,99999,9,999999999,0.0,999,999,99
3023,3,12,19,0,*?*?*?*?*?*?*?*?*?*?*?*?*?*?*?*?*?*?*?*?*?*?,10.4,6.7,78,103129,0,-0,326,0.0,-0.0,0.0,0,0,0,0,230,1.0,10,5,9999,99999,9,999999999,0.0,999,999,99
3023,3,12,20,0,*?*?*?*?*?*?*?*?*?*?*?*?*?*?*?*?*?*?*?*?*?*?,9.7,7.0,83,103129,0,-0,322,0.0,-0.0,0.0,0,0,0,0,190,0.5,10,5,9999,99999,9,999999999,0.0,999,999,99
3023,3,12,21,0,*?*?*?*?*?*?*?*?*?*?*?*?*?*?*?*?*?*?*?*?*?*?,9.4,6.4,82,103129,0,-0,321,0.0,-0.0,0.0,0,0,0,0,150,0.0,10,5,9999,99999,9,999999999,0.0,999,999,99
3023,3,12,22,0,*?*?*?*?*?*?*?*?*?*?*?*?*?*?*?*?*?*?*?*?*?*?,10.1,6.7,79,103129,0,-0,324,0.0,-0.0,0.0,0,0,0,0,110,1.0,10,5,9999,99999,9,999999999,0.0,999,999,99
3023,3,12,23,0,*?*?*?*?*?*?*?*?*?*?*?*?*?*?*?*?*?*?*?*?*?*?,9.9,6.9,81,103129,0,-0,323,0.0,-0.0,0.0,0,0,0,0,70,0.5,10,5,9999,99999,9,999999999,0.0,999,999,99
3023,3,12,24,0,*?*?*?*?*?*?*?*?*?*?*?*?*?*?*?*?*?*?*?*?*?*?,9.0,6.7,85,103129,0,-0,319,0.0,-0.0,0.0,0,0,0,0,310,1.5,10,5,9999,99999,9,999999999,0.1,999,999,99
3023,3,13,1,0,*?*?*?*?*?*?*?*?*?*?*?*?*?*?*?*?*?*?*?*?*?*?,9.7,7.0,82,102973,0,-0,322,0.0,-0.0,0.0,0,0,0,0,35,0.5,10,5,9999,99999,9,999999999,0.0,999,999,99
3023,3,13,2,0,*?*?*?*?*?*?*?*?*?*?*?*?*?*?*?*?*?*?*?*?*?*?,9.9,7.1,81,102973,0,-0,323,0.0,-0.0,0.0,0,0,0,0,40,0.5,10,5,9999,99999,9,999999999,0.0,999,999,99
3023,3,13,3,0,*?*?*?*?*?*?*?*?*?*?*?*?*?*?*?*?*?*?*?*?*?*?,9.3,7.1,85,102973,0,-0,320,0.0,-0.0,0.0,0,0,0,0,45,0.5,10,5,9999,99999,9,999999999,0.0,999,999,99
3023,3,13,4,0,*?*?*?*?*?*?*?*?*?*?*?*?*?*?*?*?*?*?*?*?*?*?,9.2,7.4,87,102973,0,-0,320,0.0,-0.0,0.0,0,0,0,0,50,1.0,10,5,9999,99999,9,999999999,0.0,999,999,99
3023,3,13,5,0,*?*?*?*?*?*?*?*?*?*?*?*?*?*?*?*?*?*?*?*?*?*?,8.9,6.7,85,102973,0,-0,319,0.0,-0.0,0.0,0,0,0,0,55,1.0,10,5,9999,99999,9,999999999,0.0,999,999,99
3023,3,13,6,0,*?*?*?*?*?*?*?*?*?*?*?*?*?*?*?*?*?*?*?*?*?*?,8.8,6.6,85,102973,0,-0,318,0.0,-0.0,0.0,0,0,0,0,60,0.5,10,5,9999,99999,9,999999999,0.0,999,999,99
3023,3,13,7,0,*?*?*?*?*?*?*?*?*?*?*?*?*?*?*?*?*?*?*?*?*?*?,8.5,6.4,85,102973,187,1385,305,62.3,164.8,40.1,6551,10071,5427,714,95,1.5,7,4,9999,99999,9,999999999,0.0,999,999,99
3023,3,13,8,0,*?*?*?*?*?*?*?*?*?*?*?*?*?*?*?*?*?*?*?*?*?*?,9.4,5.8,78,102973,398,1382,313,149.5,130.8,111.8,16278,11756,12815,2485,130,0.5,8,4,9999,99999,9,999999999,0.0,999,999,99
3023,3,13,9,0,*?*?*?*?*?*?*?*?*?*?*?*?*?*?*?*?*?*?*?*?*?*?,10.1,6.4,76,102973,579,1384,316,232.1,139.8,173.6,25290,13883,19661,4105,165,0.5,8,4,9999,99999,9,999999999,0.0,999,999,99
3023,3,13,10,0,*?*?*?*?*?*?*?*?*?*?*?*?*?*?*?*?*?*?*?*?*?*?,11.6,7.7,76,102973,716,1383,323,294.9,143.5,220.6,32204,14784,24805,5557,200,0.5,8,4,9999,99999,9,999999999,0.0,999,999,99
3023,3,13,11,0,*?*?*?*?*?*?*?*?*?*?*?*?*?*?*?*?*?*?*?*?*?*?,12.3,6.7,68,102973,801,1384,326,333.7,145.2,249.6,36503,15159,27958,6605,235,2.1,8,4,9999,99999,9,999999999,0.0,999,999,99
3023,3,13,12,0,*?*?*?*?*?*?*?*?*?*?*?*?*?*?*?*?*?*?*?*?*?*?,12.8,6.7,66,102973,828,1384,328,345.8,145.7,258.6,37849,15255,28938,6965,270,1.5,8,4,9999,99999,9,999999999,0.0,999,999,99
3023,3,13,13,0,*?*?*?*?*?*?*?*?*?*?*?*?*?*?*?*?*?*?*?*?*?*?,12.7,7.0,67,102973,794,1384,336,143.5,0.0,143.5,17070,0,17137,6647,262,1.5,10,5,9999,99999,9,999999999,0.0,999,999,99
3023,3,13,14,0,*?*?*?*?*?*?*?*?*?*?*?*?*?*?*?*?*?*?*?*?*?*?,12.9,6.7,65,102973,703,1385,333,217.8,57.1,188.8,23961,5658,21286,5848,253,1.0,9,5,9999,99999,9,999999999,0.0,999,999,99
3023,3,13,15,0,*?*?*?*?*?*?*?*?*?*?*?*?*?*?*?*?*?*?*?*?*?*?,13.0,4.8,56,102973,560,1385,338,97.0,0.0,97.0,11385,0,11421,4159,245,2.1,10,5,9999,99999,9,999999999,0.0,999,999,99
3023,3,13,16,0,*?*?*?*?*?*?*?*?*?*?*?*?*?*?*?*?*?*?*?*?*?*?,12.7,4.1,55,102973,375,1384,332,104.7,51.4,90.8,11488,4535,10261,2423,237,0.5,9,5,9999,99999,9,999999999,0.0,999,999,99
3023,3,13,17,0,*?*?*?*?*?*?*?*?*?*?*?*?*?*?*?*?*?*?*?*?*?*?,12.2,4.6,59,102973,161,1384,325,40.9,88.6,30.6,4420,4767,3817,535,228,1.5,8,4,9999,99999,9,999999999,0.0,999,999,99
3023,3,13,18,0,*?*?*?*?*?*?*?*?*?*?*?*?*?*?*?*?*?*?*?*?*?*?,11.6,5.5,65,102973,0,-0,331,0.0,-0.0,0.0,0,0,0,0,220,1.0,10,5,9999,99999,9,999999999,0.0,999,999,99
3023,3,13,19,0,*?*?*?*?*?*?*?*?*?*?*?*?*?*?*?*?*?*?*?*?*?*?,11.0,6.9,75,102973,0,-0,328,0.0,-0.0,0.0,0,0,0,0,198,1.0,10,5,9999,99999,9,999999999,0.8,999,999,99
3023,3,13,20,0,*?*?*?*?*?*?*?*?*?*?*?*?*?*?*?*?*?*?*?*?*?*?,10.4,6.9,77,102973,0,-0,326,0.0,-0.0,0.0,0,0,0,0,177,0.5,10,5,9999,99999,9,999999999,0.2,999,999,99
3023,3,13,21,0,*?*?*?*?*?*?*?*?*?*?*?*?*?*?*?*?*?*?*?*?*?*?,10.5,5.6,71,102973,0,-0,326,0.0,-0.0,0.0,0,0,0,0,155,0.0,10,5,9999,99999,9,999999999,1.0,999,999,99
3023,3,13,22,0,*?*?*?*?*?*?*?*?*?*?*?*?*?*?*?*?*?*?*?*?*?*?,10.0,6.1,76,102973,0,-0,324,0.0,-0.0,0.0,0,0,0,0,133,1.0,10,5,9999,99999,9,999999999,1.0,999,999,99
3023,3,13,23,0,*?*?*?*?*?*?*?*?*?*?*?*?*?*?*?*?*?*?*?*?*?*?,10.0,6.6,78,102973,0,-0,324,0.0,-0.0,0.0,0,0,0,0,112,0.5,10,5,9999,99999,9,999999999,0.5,999,999,99
3023,3,13,24,0,*?*?*?*?*?*?*?*?*?*?*?*?*?*?*?*?*?*?*?*?*?*?,9.7,7.0,82,102973,0,-0,322,0.0,-0.0,0.0,0,0,0,0,30,1.5,10,5,9999,99999,9,999999999,0.0,999,999,99
3023,3,14,1,0,*?*?*?*?*?*?*?*?*?*?*?*?*?*?*?*?*?*?*?*?*?*?,9.8,9.4,100,103006,0,-0,322,0.0,-0.0,0.0,0,0,0,0,80,0.5,10,5,9999,99999,9,999999999,0.6,999,999,99
3023,3,14,2,0,*?*?*?*?*?*?*?*?*?*?*?*?*?*?*?*?*?*?*?*?*?*?,9.6,9.6,100,103006,0,-0,321,0.0,-0.0,0.0,0,0,0,0,70,0.5,10,5,9999,99999,9,999999999,0.7,999,999,99
3023,3,14,3,0,*?*?*?*?*?*?*?*?*?*?*?*?*?*?*?*?*?*?*?*?*?*?,9.5,9.4,100,103006,0,-0,321,0.0,-0.0,0.0,0,0,0,0,60,0.5,10,5,9999,99999,9,999999999,1.9,999,999,99
3023,3,14,4,0,*?*?*?*?*?*?*?*?*?*?*?*?*?*?*?*?*?*?*?*?*?*?,9.3,9.3,100,103006,0,-0,320,0.0,-0.0,0.0,0,0,0,0,50,1.0,10,5,9999,99999,9,999999999,1.1,999,999,99
3023,3,14,5,0,*?*?*?*?*?*?*?*?*?*?*?*?*?*?*?*?*?*?*?*?*?*?,9.4,9.4,100,103006,0,-0,320,0.0,-0.0,0.0,0,0,0,0,40,1.0,10,5,9999,99999,9,999999999,0.3,999,999,99
3023,3,14,6,0,*?*?*?*?*?*?*?*?*?*?*?*?*?*?*?*?*?*?*?*?*?*?,9.4,9.4,100,103006,0,-0,320,0.0,-0.0,0.0,0,0,0,0,30,0.5,10,5,9999,99999,9,999999999,0.0,999,999,99
3023,3,14,7,0,*?*?*?*?*?*?*?*?*?*?*?*?*?*?*?*?*?*?*?*?*?*?,9.5,9.4,100,103006,195,1382,311,66.9,169.2,43.0,7009,10590,5784,769,75,1.5,7,4,9999,99999,9,999999999,0.0,999,999,99
3023,3,14,8,0,*?*?*?*?*?*?*?*?*?*?*?*?*?*?*?*?*?*?*?*?*?*?,9.8,9.8,100,103006,407,1385,316,153.3,131.4,114.7,16696,11890,13136,2555,120,0.5,8,4,9999,99999,9,999999999,0.0,999,999,99
3023,3,14,9,0,*?*?*?*?*?*?*?*?*?*?*?*?*?*?*?*?*?*?*?*?*?*?,10.1,10.2,100,103006,587,1383,314,278.7,234.5,179.2,29590,23476,20256,3869,165,0.5,7,4,9999,99999,9,999999999,0.0,999,999,99
3023,3,14,10,0,*?*?*?*?*?*?*?*?*?*?*?*?*?*?*?*?*?*?*?*?*?*?,10.6,9.7,96,103006,724,1383,305,433.2,486.6,178.5,45838,49016,21807,3848,210,0.5,4,2,9999,99999,9,999999999,0.1,999,999,99
3023,3,14,11,0,*?*?*?*?*?*?*?*?*?*?*?*?*?*?*?*?*?*?*?*?*?*?,11.1,9.6,92,103006,809,1384,311,471.3,423.2,223.8,49466,43160,26408,5232,255,2.1,5,3,9999,99999,9,999999999,0.0,999,999,99
3023,3,14,12,0,*?*?*?*?*?*?*?*?*?*?*?*?*?*?*?*?*?*?*?*?*?*?,10.8,9.8,95,103006,835,1383,313,457.8,339.8,252.7,49311,36122,27952,6310,300,1.5,6,3,9999,99999,9,999999999,0.0,999,999,99
3023,3,14,13,0,*?*?*?*?*?*?*?*?*?*?*?*?*?*?*?*?*?*?*?*?*?*?,10.9,9.7,94,103006,801,1383,317,394.4,243.1,253.6,42264,25654,28037,6223,305,1.5,7,4,9999,99999,9,999999999,0.4,999,999,99
3023,3,14,14,0,*?*?*?*?*?*?*?*?*?*?*?*?*?*?*?*?*?*?*?*?*?*?,11.4,9.1,87,103006,709,1383,315,382.5,334.2,211.1,40967,34758,23674,4819,310,1.0,6,3,9999,99999,9,999999999,0.0,999,999,99
3023,3,14,15,0,*?*?*?*?*?*?*?*?*?*?*?*?*?*?*?*?*?*?*?*?*?*?,10.8,8.0,84,103006,566,1383,308,316.2,405.6,150.2,32954,39020,18480,2988,315,2.1,5,3,9999,99999,9,999999999,0.0,999,999,99
3023,3,14,16,0,*?*?*?*?*?*?*?*?*?*?*?*?*?*?*?*?*?*?*?*?*?*?,11.3,8.0,81,103006,381,1382,318,167.5,216.9,107.7,17691,18897,12523,2135,320,0.5,7,4,9999,99999,9,999999999,0.0,999,999,99
3023,3,14,17,0,*?*?*?*?*?*?*?*?*?*?*?*?*?*?*?*?*?*?*?*?*?*?,11.3,7.1,77,103006,167,1381,326,33.1,36.4,28.7,3702,2246,3449,601,325,1.5,9,5,9999,99999,9,999999999,0.0,999,999,99
3023,3,14,18,0,*?*?*?*?*?*?*?*?*?*?*?*?*?*?*?*?*?*?*?*?*?*?,10.7,7.0,79,103006,0,-0,327,0.0,-0.0,0.0,0,0,0,0,330,1.0,10,5,9999,99999,9,999999999,0.0,999,999,99
3023,3,14,19,0,*?*?*?*?*?*?*?*?*?*?*?*?*?*?*?*?*?*?*?*?*?*?,10.7,8.4,87,103006,0,-0,327,0.0,-0.0,0.0,0,0,0,0,328,1.0,10,5,9999,99999,9,999999999,0.0,999,999,99
3023,3,14,20,0,*?*?*?*?*?*?*?*?*?*?*?*?*?*?*?*?*?*?*?*?*?*?,10.6,7.9,85,103006,0,-0,326,0.0,-0.0,0.0,0,0,0,0,327,0.5,10,5,9999,99999,9,999999999,0.0,999,999,99
3023,3,14,21,0,*?*?*?*?*?*?*?*?*?*?*?*?*?*?*?*?*?*?*?*?*?*?,10.2,8.0,88,103006,0,-0,324,0.0,-0.0,0.0,0,0,0,0,325,0.0,10,5,9999,99999,9,999999999,0.7,999,999,99
3023,3,14,22,0,*?*?*?*?*?*?*?*?*?*?*?*?*?*?*?*?*?*?*?*?*?*?,9.8,9.2,97,103006,0,-0,322,0.0,-0.0,0.0,0,0,0,0,323,1.0,10,5,9999,99999,9,999999999,2.5,999,999,99
3023,3,14,23,0,*?*?*?*?*?*?*?*?*?*?*?*?*?*?*?*?*?*?*?*?*?*?,9.5,9.6,100,103006,0,-0,321,0.0,-0.0,0.0,0,0,0,0,322,0.5,10,5,9999,99999,9,999999999,4.4,999,999,99
3023,3,14,24,0,*?*?*?*?*?*?*?*?*?*?*?*?*?*?*?*?*?*?*?*?*?*?,10.0,8.1,90,103006,0,-0,323,0.0,-0.0,0.0,0,0,0,0,90,1.5,10,5,9999,99999,9,999999999,0.6,999,999,99
3023,3,15,1,0,*?*?*?*?*?*?*?*?*?*?*?*?*?*?*?*?*?*?*?*?*?*?,7.8,7.3,97,103117,0,-0,314,0.0,-0.0,0.0,0,0,0,0,322,0.5,10,5,9999,99999,9,999999999,0.0,999,999,99
3023,3,15,2,0,*?*?*?*?*?*?*?*?*?*?*?*?*?*?*?*?*?*?*?*?*?*?,6.6,6.1,97,103117,0,-0,309,0.0,-0.0,0.0,0,0,0,0,323,0.5,10,5,9999,99999,9,999999999,0.0,999,999,99
3023,3,15,3,0,*?*?*?*?*?*?*?*?*?*?*?*?*?*?*?*?*?*?*?*?*?*?,6.8,6.7,99,103117,0,-0,309,0.0,-0.0,0.0,0,0,0,0,325,0.5,10,5,9999,99999,9,999999999,0.0,999,999,99
3023,3,15,4,0,*?*?*?*?*?*?*?*?*?*?*?*?*?*?*?*?*?*?*?*?*?*?,6.2,6.1,100,103117,0,-0,307,0.0,-0.0,0.0,0,0,0,0,327,1.0,10,5,9999,99999,9,999999999,0.0,999,999,99
3023,3,15,5,0,*?*?*?*?*?*?*?*?*?*?*?*?*?*?*?*?*?*?*?*?*?*?,5.8,5.8,100,103117,0,-0,305,0.0,-0.0,0.0,0,0,0,0,328,1.0,10,5,9999,99999,9,999999999,0.0,999,999,99
3023,3,15,6,0,*?*?*?*?*?*?*?*?*?*?*?*?*?*?*?*?*?*?*?*?*?*?,5.5,5.5,100,103117,0,-0,304,0.0,-0.0,0.0,0,0,0,0,330,0.5,10,5,9999,99999,9,999999999,0.0,999,999,99
3023,3,15,7,0,*?*?*?*?*?*?*?*?*?*?*?*?*?*?*?*?*?*?*?*?*?*?,6.0,5.9,100,103117,204,1386,298,60.5,103.5,45.2,6459,6493,5511,819,312,1.5,8,4,9999,99999,9,999999999,0.0,999,999,99
3023,3,15,8,0,*?*?*?*?*?*?*?*?*?*?*?*?*?*?*?*?*?*?*?*?*?*?,6.4,5.8,95,103117,415,1383,291,206.0,307.6,113.7,21849,27724,13229,2260,293,0.5,6,3,9999,99999,9,999999999,0.0,999,999,99
3023,3,15,9,0,*?*?*?*?*?*?*?*?*?*?*?*?*?*?*?*?*?*?*?*?*?*?,9.2,7.3,88,103117,595,1383,304,314.1,327.0,173.4,33484,32868,19695,3719,275,0.5,6,3,9999,99999,9,999999999,0.0,999,999,99
3023,3,15,10,0,*?*?*?*?*?*?*?*?*?*?*?*?*?*?*?*?*?*?*?*?*?*?,11.1,7.0,76,103117,732,1383,316,357.2,240.9,229.7,38151,25167,25532,5372,257,0.5,7,4,9999,99999,9,999999999,0.0,999,999,99
3023,3,15,11,0,*?*?*?*?*?*?*?*?*?*?*?*?*?*?*?*?*?*?*?*?*?*?,12.0,7.1,72,103117,816,1382,325,340.8,145.5,254.9,37297,15216,28535,6816,238,2.1,8,4,9999,99999,9,999999999,0.0,999,999,99
3023,3,15,12,0,*?*?*?*?*?*?*?*?*?*?*?*?*?*?*?*?*?*?*?*?*?*?,12.7,6.4,66,103117,842,1382,328,352.7,145.9,263.8,38617,15306,29494,7180,220,1.5,8,4,9999,99999,9,999999999,0.0,999,999,99
3023,3,15,13,0,*?*?*?*?*?*?*?*?*?*?*?*?*?*?*?*?*?*?*?*?*?*?,12.7,6.4,65,103117,808,1383,328,337.1,145.4,252.1,36880,15187,28232,6704,237,1.5,8,4,9999,99999,9,999999999,0.0,999,999,99
3023,3,15,14,0,*?*?*?*?*?*?*?*?*?*?*?*?*?*?*?*?*?*?*?*?*?*?,13.1,7.9,70,103117,716,1383,330,295.0,143.6,220.7,32219,14785,24816,5560,253,1.0,8,4,9999,99999,9,999999999,0.0,999,999,99
3023,3,15,15,0,*?*?*?*?*?*?*?*?*?*?*?*?*?*?*?*?*?*?*?*?*?*?,13.1,7.3,68,103117,573,1383,330,229.4,139.6,171.6,24996,13834,19440,4048,270,2.1,8,4,9999,99999,9,999999999,0.0,999,999,99
3023,3,15,16,0,*?*?*?*?*?*?*?*?*?*?*?*?*?*?*?*?*?*?*?*?*?*?,12.8,6.2,64,103117,388,1384,328,144.7,130.1,108.2,15761,11585,12417,2398,287,0.5,8,4,9999,99999,9,999999999,0.0,999,999,99
3023,3,15,17,0,*?*?*?*?*?*?*?*?*?*?*?*?*?*?*?*?*?*?*?*?*?*?,12.2,5.5,64,103117,174,1386,325,46.7,93.8,35.0,5027,5311,4325,618,303,1.5,8,4,9999,99999,9,999999999,0.0,999,999,99
3023,3,15,18,0,*?*?*?*?*?*?*?*?*?*?*?*?*?*?*?*?*?*?*?*?*?*?,10.9,5.3,68,103117,0,-0,328,0.0,-0.0,0.0,0,0,0,0,320,1.0,10,5,9999,99999,9,999999999,0.0,999,999,99
3023,3,15,19,0,*?*?*?*?*?*?*?*?*?*?*?*?*?*?*?*?*?*?*?*?*?*?,9.9,4.8,70,103117,0,-0,324,0.0,-0.0,0.0,0,0,0,0,325,1.0,10,5,9999,99999,9,999999999,0.0,999,999,99
3023,3,15,20,0,*?*?*?*?*?*?*?*?*?*?*?*?*?*?*?*?*?*?*?*?*?*?,9.4,4.3,70,103117,0,-0,321,0.0,-0.0,0.0,0,0,0,0,330,0.5,10,5,9999,99999,9,999999999,0.0,999,999,99
3023,3,15,21,0,*?*?*?*?*?*?*?*?*?*?*?*?*?*?*?*?*?*?*?*?*?*?,8.5,3.6,71,103117,0,-0,318,0.0,-0.0,0.0,0,0,0,0,335,0.0,10,5,9999,99999,9,999999999,0.0,999,999,99
3023,3,15,22,0,*?*?*?*?*?*?*?*?*?*?*?*?*?*?*?*?*?*?*?*?*?*?,8.5,3.8,72,103117,0,-0,317,0.0,-0.0,0.0,0,0,0,0,340,1.0,10,5,9999,99999,9,999999999,0.0,999,999,99
3023,3,15,23,0,*?*?*?*?*?*?*?*?*?*?*?*?*?*?*?*?*?*?*?*?*?*?,8.3,4.3,76,103117,0,-0,316,0.0,-0.0,0.0,0,0,0,0,345,0.5,10,5,9999,99999,9,999999999,0.0,999,999,99
3023,3,15,24,0,*?*?*?*?*?*?*?*?*?*?*?*?*?*?*?*?*?*?*?*?*?*?,9.2,8.4,95,103117,0,-0,320,0.0,-0.0,0.0,0,0,0,0,320,1.5,10,5,9999,99999,9,999999999,0.2,999,999,99
3023,3,16,1,0,*?*?*?*?*?*?*?*?*?*?*?*?*?*?*?*?*?*?*?*?*?*?,8.4,5.8,86,102824,0,-0,317,0.0,-0.0,0.0,0,0,0,0,345,0.5,10,5,9999,99999,9,999999999,0.0,999,999,99
3023,3,16,2,0,*?*?*?*?*?*?*?*?*?*?*?*?*?*?*?*?*?*?*?*?*?*?,8.1,6.6,92,102824,0,-0,315,0.0,-0.0,0.0,0,0,0,0,340,0.5,10,5,9999,99999,9,999999999,0.0,999,999,99
3023,3,16,3,0,*?*?*?*?*?*?*?*?*?*?*?*?*?*?*?*?*?*?*?*?*?*?,7.6,6.1,92,102824,0,-0,313,0.0,-0.0,0.0,0,0,0,0,335,0.5,10,5,9999,99999,9,999999999,0.0,999,999,99
3023,3,16,4,0,*?*?*?*?*?*?*?*?*?*?*?*?*?*?*?*?*?*?*?*?*?*?,7.9,6.1,90,102824,0,-0,314,0.0,-0.0,0.0,0,0,0,0,330,1.0,10,5,9999,99999,9,999999999,0.0,999,999,99
3023,3,16,5,0,*?*?*?*?*?*?*?*?*?*?*?*?*?*?*?*?*?*?*?*?*?*?,8.1,6.2,90,102824,0,-0,315,0.0,-0.0,0.0,0,0,0,0,325,1.0,10,5,9999,99999,9,999999999,0.0,999,999,99
3023,3,16,6,0,*?*?*?*?*?*?*?*?*?*?*?*?*?*?*?*?*?*?*?*?*?*?,8.4,6.9,92,102824,0,-0,316,0.0,-0.0,0.0,0,0,0,0,320,0.5,10,5,9999,99999,9,999999999,0.0,999,999,99
3023,3,16,7,0,*?*?*?*?*?*?*?*?*?*?*?*?*?*?*?*?*?*?*?*?*?*?,8.5,6.2,88,102824,212,1383,300,84.3,246.3,46.5,8839,16131,6244,833,322,1.5,6,3,9999,99999,9,999999999,0.0,999,999,99
3023,3,16,8,0,*?*?*?*?*?*?*?*?*?*?*?*?*?*?*?*?*?*?*?*?*?*?,9.3,7.3,90,102824,423,1382,317,121.5,52.8,105.3,13333,4800,11895,2863,323,0.5,9,5,9999,99999,9,999999999,0.0,999,999,99
3023,3,16,9,0,*?*?*?*?*?*?*?*?*?*?*?*?*?*?*?*?*?*?*?*?*?*?,11.0,8.1,84,102824,603,1382,290,364.6,585.0,109.4,37917,56250,15314,2186,325,0.5,0,0,9999,99999,9,999999999,0.0,999,999,99
3023,3,16,10,0,*?*?*?*?*?*?*?*?*?*?*?*?*?*?*?*?*?*?*?*?*?*?,12.7,8.8,79,102824,739,1381,298,458.3,599.5,137.5,47844,59344,18652,2981,327,0.5,0,0,9999,99999,9,999999999,0.0,999,999,99
3023,3,16,11,0,*?*?*?*?*?*?*?*?*?*?*?*?*?*?*?*?*?*?*?*?*?*?,13.7,10.1,81,102824,823,1381,316,509.8,545.0,185.1,54712,55867,22696,4303,328,2.1,3,2,9999,99999,9,999999999,0.0,999,999,99
3023,3,16,12,0,*?*?*?*?*?*?*?*?*?*?*?*?*?*?*?*?*?*?*?*?*?*?,14.4,10.2,78,102824,849,1382,323,516.7,494.5,212.9,54904,50762,25468,5130,330,1.5,4,2,9999,99999,9,999999999,0.0,999,999,99
3023,3,16,13,0,*?*?*?*?*?*?*?*?*?*?*?*?*?*?*?*?*?*?*?*?*?*?,14.3,11.5,85,102824,815,1382,334,402.2,243.6,258.6,43123,25809,28490,6420,328,1.5,7,4,9999,99999,9,999999999,0.0,999,999,99
3023,3,16,14,0,*?*?*?*?*?*?*?*?*?*?*?*?*?*?*?*?*?*?*?*?*?*?,14.5,12.0,87,102824,723,1383,338,298.2,143.7,223.0,32570,14820,25075,5641,327,1.0,8,4,9999,99999,9,999999999,0.0,999,999,99
3023,3,16,15,0,*?*?*?*?*?*?*?*?*?*?*?*?*?*?*?*?*?*?*?*?*?*?,14.2,12.7,93,102824,579,1382,334,274.7,234.0,176.6,29155,23364,19981,3801,325,2.1,7,4,9999,99999,9,999999999,0.0,999,999,99
3023,3,16,16,0,*?*?*?*?*?*?*?*?*?*?*?*?*?*?*?*?*?*?*?*?*?*?,14.4,11.7,86,102824,394,1382,337,147.7,130.6,110.5,16082,11692,12664,2452,323,0.5,8,4,9999,99999,9,999999999,0.0,999,999,99
3023,3,16,17,0,*?*?*?*?*?*?*?*?*?*?*?*?*?*?*?*?*?*?*?*?*?*?,14.3,11.9,87,102824,180,1383,337,49.6,96.1,37.1,5328,5572,4575,660,322,1.5,8,4,9999,99999,9,999999999,0.0,999,999,99
3023,3,16,18,0,*?*?*?*?*?*?*?*?*?*?*?*?*?*?*?*?*?*?*?*?*?*?,13.0,11.8,95,102824,0,-0,337,0.0,-0.0,0.0,0,0,0,0,320,1.0,10,5,9999,99999,9,999999999,0.0,999,999,99
3023,3,16,19,0,*?*?*?*?*?*?*?*?*?*?*?*?*?*?*?*?*?*?*?*?*?*?,12.0,11.9,100,102824,0,-0,332,0.0,-0.0,0.0,0,0,0,0,322,1.0,10,5,9999,99999,9,999999999,0.0,999,999,99
3023,3,16,20,0,*?*?*?*?*?*?*?*?*?*?*?*?*?*?*?*?*?*?*?*?*?*?,11.2,11.2,100,102824,0,-0,328,0.0,-0.0,0.0,0,0,0,0,323,0.5,10,5,9999,99999,9,999999999,0.0,999,999,99
3023,3,16,21,0,*?*?*?*?*?*?*?*?*?*?*?*?*?*?*?*?*?*?*?*?*?*?,10.4,10.4,100,102824,0,-0,325,0.0,-0.0,0.0,0,0,0,0,325,0.0,10,5,9999,99999,9,999999999,0.0,999,999,99
3023,3,16,22,0,*?*?*?*?*?*?*?*?*?*?*?*?*?*?*?*?*?*?*?*?*?*?,10.0,10.1,100,102824,0,-0,323,0.0,-0.0,0.0,0,0,0,0,327,1.0,10,5,9999,99999,9,999999999,0.0,999,999,99
3023,3,16,23,0,*?*?*?*?*?*?*?*?*?*?*?*?*?*?*?*?*?*?*?*?*?*?,9.4,9.3,100,102824,0,-0,320,0.0,-0.0,0.0,0,0,0,0,328,0.5,10,5,9999,99999,9,999999999,0.0,999,999,99
3023,3,16,24,0,*?*?*?*?*?*?*?*?*?*?*?*?*?*?*?*?*?*?*?*?*?*?,8.0,5.1,84,102824,0,-0,315,0.0,-0.0,0.0,0,0,0,0,350,1.5,10,5,9999,99999,9,999999999,0.0,999,999,99
3023,3,17,1,0,*?*?*?*?*?*?*?*?*?*?*?*?*?*?*?*?*?*?*?*?*?*?,7.5,7.4,100,102385,0,-0,312,0.0,-0.0,0.0,0,0,0,0,330,0.5,10,5,9999,99999,9,999999999,0.0,999,999,99
3023,3,17,2,0,*?*?*?*?*?*?*?*?*?*?*?*?*?*?*?*?*?*?*?*?*?*?,6.4,6.4,100,102385,0,-0,308,0.0,-0.0,0.0,0,0,0,0,330,0.5,10,5,9999,99999,9,999999999,0.0,999,999,99
3023,3,17,3,0,*?*?*?*?*?*?*?*?*?*?*?*?*?*?*?*?*?*?*?*?*?*?,6.2,6.2,100,102385,0,-0,307,0.0,-0.0,0.0,0,0,0,0,330,0.5,10,5,9999,99999,9,999999999,0.0,999,999,99
3023,3,17,4,0,*?*?*?*?*?*?*?*?*?*?*?*?*?*?*?*?*?*?*?*?*?*?,6.0,5.9,100,102385,0,-0,306,0.0,-0.0,0.0,0,0,0,0,330,1.0,10,5,9999,99999,9,999999999,0.0,999,999,99
3023,3,17,5,0,*?*?*?*?*?*?*?*?*?*?*?*?*?*?*?*?*?*?*?*?*?*?,5.8,5.8,100,102385,0,-0,305,0.0,-0.0,0.0,0,0,0,0,330,1.0,10,5,9999,99999,9,999999999,0.0,999,999,99
3023,3,17,6,0,*?*?*?*?*?*?*?*?*?*?*?*?*?*?*?*?*?*?*?*?*?*?,5.6,5.6,100,102385,0,-0,284,0.0,-0.0,0.0,0,0,0,0,330,0.5,5,3,9999,99999,9,999999999,0.0,999,999,99
3023,3,17,7,0,*?*?*?*?*?*?*?*?*?*?*?*?*?*?*?*?*?*?*?*?*?*?,6.4,6.4,100,102385,220,1380,268,102.1,448.5,30.6,10444,33017,4951,605,333,1.5,0,0,9999,99999,9,999999999,0.0,999,999,99
3023,3,17,8,0,*?*?*?*?*?*?*?*?*?*?*?*?*?*?*?*?*?*?*?*?*?*?,7.2,7.3,100,102385,431,1381,277,246.8,548.0,75.8,25550,48858,11028,1425,337,0.5,1,0,9999,99999,9,999999999,0.0,999,999,99
3023,3,17,9,0,*?*?*?*?*?*?*?*?*?*?*?*?*?*?*?*?*?*?*?*?*?*?,8.8,8.7,100,102385,611,1382,282,370.2,586.0,111.1,38511,56482,15520,2228,340,0.5,0,0,9999,99999,9,999999999,0.0,999,999,99
3023,3,17,10,0,*?*?*?*?*?*?*?*?*?*?*?*?*?*?*?*?*?*?*?*?*?*?,10.5,8.7,93,102385,747,1381,296,462.4,574.5,151.7,47983,56677,20161,3259,343,0.5,2,1,9999,99999,9,999999999,0.0,999,999,99
3023,3,17,11,0,*?*?*?*?*?*?*?*?*?*?*?*?*?*?*?*?*?*?*?*?*?*?,10.9,8.5,89,102385,831,1381,324,262.6,58.1,227.7,28928,5849,25658,7575,347,2.1,9,5,9999,99999,9,999999999,0.0,999,999,99
3023,3,17,12,0,*?*?*?*?*?*?*?*?*?*?*?*?*?*?*?*?*?*?*?*?*?*?,11.8,9.7,91,102385,856,1381,318,471.3,340.6,260.2,50817,36310,28704,6626,350,1.5,6,3,9999,99999,9,999999999,0.0,999,999,99
3023,3,17,13,0,*?*?*?*?*?*?*?*?*?*?*?*?*?*?*?*?*?*?*?*?*?*?,11.9,9.7,90,102385,821,1380,311,498.6,493.0,205.4,52921,50447,24677,4816,333,1.5,4,2,9999,99999,9,999999999,0.0,999,999,99
3023,3,17,14,0,*?*?*?*?*?*?*?*?*?*?*?*?*?*?*?*?*?*?*?*?*?*?,12.2,8.9,85,102385,729,1381,322,356.1,240.8,229.0,38027,25148,25456,5350,317,1.0,7,4,9999,99999,9,999999999,0.0,999,999,99
3023,3,17,15,0,*?*?*?*?*?*?*?*?*?*?*?*?*?*?*?*?*?*?*?*?*?*?,11.8,9.7,91,102385,585,1380,325,235.5,140.0,176.2,25663,13943,19940,4178,300,2.1,8,4,9999,99999,9,999999999,0.0,999,999,99
3023,3,17,16,0,*?*?*?*?*?*?*?*?*?*?*?*?*?*?*?*?*?*?*?*?*?*?,12.1,9.9,91,102385,400,1381,326,150.6,131.0,112.7,16402,11797,12910,2506,283,0.5,8,4,9999,99999,9,999999999,0.0,999,999,99
3023,3,17,17,0,*?*?*?*?*?*?*?*?*?*?*?*?*?*?*?*?*?*?*?*?*?*?,12.0,9.7,90,102385,186,1381,325,52.5,98.3,39.3,5629,5826,4825,703,267,1.5,8,4,9999,99999,9,999999999,0.0,999,999,99
3023,3,17,18,0,*?*?*?*?*?*?*?*?*?*?*?*?*?*?*?*?*?*?*?*?*?*?,10.4,8.5,93,102385,0,-0,325,0.0,-0.0,0.0,0,0,0,0,250,1.0,10,5,9999,99999,9,999999999,0.0,999,999,99
3023,3,17,19,0,*?*?*?*?*?*?*?*?*?*?*?*?*?*?*?*?*?*?*?*?*?*?,9.4,7.0,89,102385,0,-0,321,0.0,-0.0,0.0,0,0,0,0,253,1.0,10,5,9999,99999,9,999999999,0.0,999,999,99
3023,3,17,20,0,*?*?*?*?*?*?*?*?*?*?*?*?*?*?*?*?*?*?*?*?*?*?,8.7,8.1,100,102385,0,-0,318,0.0,-0.0,0.0,0,0,0,0,257,0.5,10,5,9999,99999,9,999999999,0.0,999,999,99
3023,3,17,21,0,*?*?*?*?*?*?*?*?*?*?*?*?*?*?*?*?*?*?*?*?*?*?,8.4,8.0,100,102385,0,-0,316,0.0,-0.0,0.0,0,0,0,0,260,0.0,10,5,9999,99999,9,999999999,0.0,999,999,99
3023,3,17,22,0,*?*?*?*?*?*?*?*?*?*?*?*?*?*?*?*?*?*?*?*?*?*?,7.8,7.9,100,102385,0,-0,314,0.0,-0.0,0.0,0,0,0,0,263,1.0,10,5,9999,99999,9,999999999,0.0,999,999,99
3023,3,17,23,0,*?*?*?*?*?*?*?*?*?*?*?*?*?*?*?*?*?*?*?*?*?*?,7.2,7.1,100,102385,0,-0,311,0.0,-0.0,0.0,0,0,0,0,267,0.5,10,5,9999,99999,9,999999999,0.0,999,999,99
3023,3,17,24,0,*?*?*?*?*?*?*?*?*?*?*?*?*?*?*?*?*?*?*?*?*?*?,8.7,8.5,100,102385,0,-0,317,0.0,-0.0,0.0,0,0,0,0,330,1.5,10,5,9999,99999,9,999999999,0.0,999,999,99
3023,3,18,1,0,*?*?*?*?*?*?*?*?*?*?*?*?*?*?*?*?*?*?*?*?*?*?,5.3,5.3,100,102110,0,-0,303,0.0,-0.0,0.0,0,0,0,0,268,0.5,10,5,9999,99999,9,999999999,0.0,999,999,99
3023,3,18,2,0,*?*?*?*?*?*?*?*?*?*?*?*?*?*?*?*?*?*?*?*?*?*?,4.5,4.5,100,102110,0,-0,300,0.0,-0.0,0.0,0,0,0,0,267,0.5,10,5,9999,99999,9,999999999,0.0,999,999,99
3023,3,18,3,0,*?*?*?*?*?*?*?*?*?*?*?*?*?*?*?*?*?*?*?*?*?*?,4.1,4.1,100,102110,0,-0,298,0.0,-0.0,0.0,0,0,0,0,265,0.5,10,5,9999,99999,9,999999999,0.0,999,999,99
3023,3,18,4,0,*?*?*?*?*?*?*?*?*?*?*?*?*?*?*?*?*?*?*?*?*?*?,3.6,3.2,97,102110,0,-0,296,0.0,-0.0,0.0,0,0,0,0,263,1.0,10,5,9999,99999,9,999999999,0.0,999,999,99
3023,3,18,5,0,*?*?*?*?*?*?*?*?*?*?*?*?*?*?*?*?*?*?*?*?*?*?,3.1,3.0,100,102110,0,-0,294,0.0,-0.0,0.0,0,0,0,0,262,1.0,10,5,9999,99999,9,999999999,0.0,999,999,99
3023,3,18,6,0,*?*?*?*?*?*?*?*?*?*?*?*?*?*?*?*?*?*?*?*?*?*?,3.7,3.6,100,102110,1,1412,292,0.0,0.0,0.0,0,0,0,0,260,0.5,9,5,9999,99999,9,999999999,0.0,999,999,99
3023,3,18,7,0,*?*?*?*?*?*?*?*?*?*?*?*?*?*?*?*?*?*?*?*?*?*?,4.3,3.9,98,102110,228,1377,286,85.1,183.6,54.7,9046,12368,6591,1013,260,1.5,7,4,9999,99999,9,999999999,0.0,999,999,99
3023,3,18,8,0,*?*?*?*?*?*?*?*?*?*?*?*?*?*?*?*?*?*?*?*?*?*?,5.0,4.1,94,102110,439,1380,293,168.6,133.6,126.1,18357,12383,14408,2839,260,0.5,8,4,9999,99999,9,999999999,0.0,999,999,99
3023,3,18,9,0,*?*?*?*?*?*?*?*?*?*?*?*?*?*?*?*?*?*?*?*?*?*?,7.3,5.0,86,102110,619,1381,303,250.9,141.1,187.7,27355,14200,21207,4515,260,0.5,8,4,9999,99999,9,999999999,0.0,999,999,99
3023,3,18,10,0,*?*?*?*?*?*?*?*?*?*?*?*?*?*?*?*?*?*?*?*?*?*?,8.6,3.9,73,102110,755,1381,309,313.3,144.4,234.3,34237,14975,26299,6036,260,0.5,8,4,9999,99999,9,999999999,0.0,999,999,99
3023,3,18,11,0,*?*?*?*?*?*?*?*?*?*?*?*?*?*?*?*?*?*?*?*?*?*?,10.4,3.8,64,102110,838,1380,312,415.4,244.2,267.1,44577,25964,29338,6764,260,2.1,7,4,9999,99999,9,999999999,0.0,999,999,99
3023,3,18,12,0,*?*?*?*?*?*?*?*?*?*?*?*?*?*?*?*?*?*?*?*?*?*?,11.6,4.6,63,102110,863,1380,317,429.0,244.9,275.8,46088,26112,30216,7138,260,1.5,7,4,9999,99999,9,999999999,0.0,999,999,99
3023,3,18,13,0,*?*?*?*?*?*?*?*?*?*?*?*?*?*?*?*?*?*?*?*?*?*?,11.5,5.3,66,102110,828,1380,317,410.0,244.0,263.6,43979,25902,28989,6621,265,1.5,7,4,9999,99999,9,999999999,0.0,999,999,99
3023,3,18,14,0,*?*?*?*?*?*?*?*?*?*?*?*?*?*?*?*?*?*?*?*?*?*?,11.4,6.1,70,102110,736,1381,317,359.8,241.1,231.4,38436,25209,25702,5430,270,1.0,7,4,9999,99999,9,999999999,0.0,999,999,99
3023,3,18,15,0,*?*?*?*?*?*?*?*?*?*?*?*?*?*?*?*?*?*?*?*?*?*?,11.7,6.2,70,102110,592,1381,314,312.7,326.8,172.6,33326,32819,19608,3699,275,2.1,6,3,9999,99999,9,999999999,0.0,999,999,99
3023,3,18,16,0,*?*?*?*?*?*?*?*?*?*?*?*?*?*?*?*?*?*?*?*?*?*?,11.6,7.0,74,102110,406,1379,319,181.5,220.1,116.7,19170,19681,13509,2338,280,0.5,7,4,9999,99999,9,999999999,0.0,999,999,99
3023,3,18,17,0,*?*?*?*?*?*?*?*?*?*?*?*?*?*?*?*?*?*?*?*?*?*?,10.9,8.5,85,102110,192,1379,324,41.8,39.9,36.2,4651,2647,4322,764,285,1.5,9,5,9999,99999,9,999999999,0.0,999,999,99
3023,3,18,18,0,*?*?*?*?*?*?*?*?*?*?*?*?*?*?*?*?*?*?*?*?*?*?,9.7,8.3,91,102110,0,-0,322,0.0,-0.0,0.0,0,0,0,0,290,1.0,10,5,9999,99999,9,999999999,0.0,999,999,99
3023,3,18,19,0,*?*?*?*?*?*?*?*?*?*?*?*?*?*?*?*?*?*?*?*?*?*?,8.3,7.0,92,102110,0,-0,316,0.0,-0.0,0.0,0,0,0,0,290,1.0,10,5,9999,99999,9,999999999,0.0,999,999,99
3023,3,18,20,0,*?*?*?*?*?*?*?*?*?*?*?*?*?*?*?*?*?*?*?*?*?*?,7.3,6.2,93,102110,0,-0,312,0.0,-0.0,0.0,0,0,0,0,290,0.5,10,5,9999,99999,9,999999999,0.0,999,999,99
3023,3,18,21,0,*?*?*?*?*?*?*?*?*?*?*?*?*?*?*?*?*?*?*?*?*?*?,6.5,5.5,93,102110,0,-0,308,0.0,-0.0,0.0,0,0,0,0,290,0.0,10,5,9999,99999,9,999999999,0.0,999,999,99
3023,3,18,22,0,*?*?*?*?*?*?*?*?*?*?*?*?*?*?*?*?*?*?*?*?*?*?,5.9,3.8,86,102110,0,-0,306,0.0,-0.0,0.0,0,0,0,0,290,1.0,10,5,9999,99999,9,999999999,0.0,999,999,99
3023,3,18,23,0,*?*?*?*?*?*?*?*?*?*?*?*?*?*?*?*?*?*?*?*?*?*?,5.6,4.3,92,102110,0,-0,305,0.0,-0.0,0.0,0,0,0,0,290,0.5,10,5,9999,99999,9,999999999,0.0,999,999,99
3023,3,18,24,0,*?*?*?*?*?*?*?*?*?*?*?*?*?*?*?*?*?*?*?*?*?*?,6.6,6.6,100,102110,0,-0,309,0.0,-0.0,0.0,0,0,0,0,270,1.5,10,5,9999,99999,9,999999999,0.0,999,999,99
3023,3,19,1,0,*?*?*?*?*?*?*?*?*?*?*?*?*?*?*?*?*?*?*?*?*?*?,5.0,5.0,100,102499,0,-0,302,0.0,-0.0,0.0,0,0,0,0,280,0.5,10,5,9999,99999,9,999999999,0.0,999,999,99
3023,3,19,2,0,*?*?*?*?*?*?*?*?*?*?*?*?*?*?*?*?*?*?*?*?*?*?,4.5,4.5,100,102499,0,-0,300,0.0,-0.0,0.0,0,0,0,0,270,0.5,10,5,9999,99999,9,999999999,0.0,999,999,99
3023,3,19,3,0,*?*?*?*?*?*?*?*?*?*?*?*?*?*?*?*?*?*?*?*?*?*?,4.3,4.3,100,102499,0,-0,299,0.0,-0.0,0.0,0,0,0,0,260,0.5,10,5,9999,99999,9,999999999,0.0,999,999,99
3023,3,19,4,0,*?*?*?*?*?*?*?*?*?*?*?*?*?*?*?*?*?*?*?*?*?*?,3.9,3.9,100,102499,0,-0,297,0.0,-0.0,0.0,0,0,0,0,250,1.0,10,5,9999,99999,9,999999999,0.0,999,999,99
3023,3,19,5,0,*?*?*?*?*?*?*?*?*?*?*?*?*?*?*?*?*?*?*?*?*?*?,3.4,3.4,100,102499,0,-0,277,0.0,-0.0,0.0,0,0,0,0,240,1.0,6,3,9999,99999,9,999999999,0.0,999,999,99
3023,3,19,6,0,*?*?*?*?*?*?*?*?*?*?*?*?*?*?*?*?*?*?*?*?*?*?,3.8,3.8,100,102499,9,1317,253,0.0,0.0,0.0,0,0,0,0,230,0.5,0,0,9999,99999,9,999999999,0.0,999,999,99
3023,3,19,7,0,*?*?*?*?*?*?*?*?*?*?*?*?*?*?*?*?*?*?*?*?*?*?,4.1,4.1,100,102499,237,1381,255,113.7,463.8,34.1,11586,34937,5472,660,232,1.5,0,0,9999,99999,9,999999999,0.0,999,999,99
3023,3,19,8,0,*?*?*?*?*?*?*?*?*?*?*?*?*?*?*?*?*?*?*?*?*?*?,5.5,5.5,100,102499,447,1379,263,258.3,557.8,77.5,26788,50290,11275,1468,233,0.5,0,0,9999,99999,9,999999999,0.0,999,999,99
3023,3,19,9,0,*?*?*?*?*?*?*?*?*?*?*?*?*?*?*?*?*?*?*?*?*?*?,8.1,5.8,93,102499,626,1379,273,381.5,588.1,114.4,39690,56917,15923,2313,235,0.5,0,0,9999,99999,9,999999999,0.0,999,999,99
3023,3,19,10,0,*?*?*?*?*?*?*?*?*?*?*?*?*?*?*?*?*?*?*?*?*?*?,9.8,8.4,99,102499,762,1379,286,474.8,601.5,142.4,49591,59746,19210,3144,237,0.5,0,0,9999,99999,9,999999999,0.0,999,999,99
3023,3,19,11,0,*?*?*?*?*?*?*?*?*?*?*?*?*?*?*?*?*?*?*?*?*?*?,11.0,9.8,100,102499,845,1379,294,531.8,607.6,159.6,55704,60925,21124,3798,238,2.1,0,0,9999,99999,9,999999999,0.0,999,999,99
3023,3,19,12,0,*?*?*?*?*?*?*?*?*?*?*?*?*?*?*?*?*?*?*?*?*?*?,11.8,9.3,93,102499,870,1380,296,548.8,609.2,164.7,57536,61220,21682,4025,240,1.5,0,0,9999,99999,9,999999999,0.0,999,999,99
3023,3,19,13,0,*?*?*?*?*?*?*?*?*?*?*?*?*?*?*?*?*?*?*?*?*?*?,12.2,9.7,92,102499,835,1380,298,524.6,606.9,157.4,54931,60796,20889,3708,240,1.5,0,0,9999,99999,9,999999999,0.0,999,999,99
3023,3,19,14,0,*?*?*?*?*?*?*?*?*?*?*?*?*?*?*?*?*?*?*?*?*?*?,11.8,10.9,100,102499,742,1380,300,460.8,599.8,138.2,48108,59406,18735,3005,240,1.0,0,0,9999,99999,9,999999999,0.0,999,999,99
3023,3,19,15,0,*?*?*?*?*?*?*?*?*?*?*?*?*?*?*?*?*?*?*?*?*?*?,11.9,9.6,93,102499,598,1380,297,361.9,584.5,108.6,37623,56130,15208,2164,240,2.1,0,0,9999,99999,9,999999999,0.0,999,999,99
3023,3,19,16,0,*?*?*?*?*?*?*?*?*?*?*?*?*?*?*?*?*?*?*?*?*?*?,11.8,8.8,89,102499,412,1378,295,234.4,548.9,70.3,24304,48407,10331,1323,240,0.5,0,0,9999,99999,9,999999999,0.0,999,999,99
3023,3,19,17,0,*?*?*?*?*?*?*?*?*?*?*?*?*?*?*?*?*?*?*?*?*?*?,11.8,8.8,90,102499,198,1377,295,87.3,425.0,26.2,8977,30293,4274,532,240,1.5,0,0,9999,99999,9,999999999,0.0,999,999,99
3023,3,19,18,0,*?*?*?*?*?*?*?*?*?*?*?*?*?*?*?*?*?*?*?*?*?*?,10.2,8.8,100,102499,0,-0,324,0.0,-0.0,0.0,0,0,0,0,240,1.0,10,5,9999,99999,9,999999999,0.0,999,999,99
3023,3,19,19,0,*?*?*?*?*?*?*?*?*?*?*?*?*?*?*?*?*?*?*?*?*?*?,8.7,7.9,100,102499,0,-0,318,0.0,-0.0,0.0,0,0,0,0,232,1.0,10,5,9999,99999,9,999999999,0.0,999,999,99
3023,3,19,20,0,*?*?*?*?*?*?*?*?*?*?*?*?*?*?*?*?*?*?*?*?*?*?,8.4,8.4,100,102499,0,-0,316,0.0,-0.0,0.0,0,0,0,0,223,0.5,10,5,9999,99999,9,999999999,0.0,999,999,99
3023,3,19,21,0,*?*?*?*?*?*?*?*?*?*?*?*?*?*?*?*?*?*?*?*?*?*?,6.9,6.9,100,102499,0,-0,310,0.0,-0.0,0.0,0,0,0,0,215,0.0,10,5,9999,99999,9,999999999,0.0,999,999,99
3023,3,19,22,0,*?*?*?*?*?*?*?*?*?*?*?*?*?*?*?*?*?*?*?*?*?*?,6.2,6.2,100,102499,0,-0,307,0.0,-0.0,0.0,0,0,0,0,207,1.0,10,5,9999,99999,9,999999999,0.0,999,999,99
3023,3,19,23,0,*?*?*?*?*?*?*?*?*?*?*?*?*?*?*?*?*?*?*?*?*?*?,6.1,6.1,100,102499,0,-0,306,0.0,-0.0,0.0,0,0,0,0,198,0.5,10,5,9999,99999,9,999999999,0.0,999,999,99
3023,3,19,24,0,*?*?*?*?*?*?*?*?*?*?*?*?*?*?*?*?*?*?*?*?*?*?,5.3,5.3,100,102499,0,-0,303,0.0,-0.0,0.0,0,0,0,0,290,1.5,10,5,9999,99999,9,999999999,0.0,999,999,99
3023,3,20,1,0,*?*?*?*?*?*?*?*?*?*?*?*?*?*?*?*?*?*?*?*?*?*?,6.0,6.1,100,101038,0,-0,306,0.0,-0.0,0.0,0,0,0,0,192,0.5,10,5,9999,99999,9,999999999,0.0,999,999,99
3023,3,20,2,0,*?*?*?*?*?*?*?*?*?*?*?*?*?*?*?*?*?*?*?*?*?*?,5.8,5.8,100,101038,0,-0,305,0.0,-0.0,0.0,0,0,0,0,193,0.5,10,5,9999,99999,9,999999999,0.0,999,999,99
3023,3,20,3,0,*?*?*?*?*?*?*?*?*?*?*?*?*?*?*?*?*?*?*?*?*?*?,5.5,5.5,100,101038,0,-0,304,0.0,-0.0,0.0,0,0,0,0,195,0.5,10,5,9999,99999,9,999999999,0.0,999,999,99
3023,3,20,4,0,*?*?*?*?*?*?*?*?*?*?*?*?*?*?*?*?*?*?*?*?*?*?,5.4,5.3,100,101038,0,-0,303,0.0,-0.0,0.0,0,0,0,0,197,1.0,10,5,9999,99999,9,999999999,0.0,999,999,99
3023,3,20,5,0,*?*?*?*?*?*?*?*?*?*?*?*?*?*?*?*?*?*?*?*?*?*?,5.1,5.1,100,101038,0,-0,302,0.0,-0.0,0.0,0,0,0,0,198,1.0,10,5,9999,99999,9,999999999,0.0,999,999,99
3023,3,20,6,0,*?*?*?*?*?*?*?*?*?*?*?*?*?*?*?*?*?*?*?*?*?*?,4.7,4.6,100,101038,18,1388,301,0.0,0.0,0.0,0,0,0,0,200,0.5,10,5,9999,99999,9,999999999,0.0,999,999,99
3023,3,20,7,0,*?*?*?*?*?*?*?*?*?*?*?*?*?*?*?*?*?*?*?*?*?*?,5.8,5.8,100,101038,245,1378,305,34.7,0.0,34.7,4050,0,4057,1348,202,1.5,10,5,9999,99999,9,999999999,0.0,999,999,99
3023,3,20,8,0,*?*?*?*?*?*?*?*?*?*?*?*?*?*?*?*?*?*?*?*?*?*?,6.8,6.7,100,101038,455,1378,309,76.6,0.0,76.6,8947,0,8972,3166,203,0.5,10,5,9999,99999,9,999999999,0.0,999,999,99
3023,3,20,9,0,*?*?*?*?*?*?*?*?*?*?*?*?*?*?*?*?*?*?*?*?*?*?,9.7,8.1,94,101038,634,1378,322,112.3,0.0,112.3,13225,0,13271,4938,205,0.5,10,5,9999,99999,9,999999999,0.0,999,999,99
3023,3,20,10,0,*?*?*?*?*?*?*?*?*?*?*?*?*?*?*?*?*?*?*?*?*?*?,11.1,8.1,85,101038,770,1379,329,139.3,0.0,139.3,16535,0,16599,6403,207,0.5,10,5,9999,99999,9,999999999,0.0,999,999,99
3023,3,20,11,0,*?*?*?*?*?*?*?*?*?*?*?*?*?*?*?*?*?*?*?*?*?*?,12.7,9.2,83,101038,852,1378,336,155.8,0.0,155.8,18585,0,18662,7336,208,2.1,10,5,9999,99999,9,999999999,0.0,999,999,99
3023,3,20,12,0,*?*?*?*?*?*?*?*?*?*?*?*?*?*?*?*?*?*?*?*?*?*?,13.6,9.9,81,101038,877,1379,340,160.6,0.0,160.6,19197,0,19277,7617,210,1.5,10,5,9999,99999,9,999999999,0.0,999,999,99
3023,3,20,13,0,*?*?*?*?*?*?*?*?*?*?*?*?*?*?*?*?*?*?*?*?*?*?,13.7,10.3,82,101038,841,1378,340,153.5,0.0,153.5,18309,0,18384,7210,218,1.5,10,5,9999,99999,9,999999999,0.0,999,999,99
3023,3,20,14,0,*?*?*?*?*?*?*?*?*?*?*?*?*?*?*?*?*?*?*?*?*?*?,13.7,10.5,84,101038,748,1378,340,135.0,0.0,135.0,16007,0,16068,6165,227,1.0,10,5,9999,99999,9,999999999,0.0,999,999,99
3023,3,20,15,0,*?*?*?*?*?*?*?*?*?*?*?*?*?*?*?*?*?*?*?*?*?*?,13.8,9.9,80,101038,604,1379,341,106.2,0.0,106.2,12497,0,12539,4626,235,2.1,10,5,9999,99999,9,999999999,0.0,999,999,99
3023,3,20,16,0,*?*?*?*?*?*?*?*?*?*?*?*?*?*?*?*?*?*?*?*?*?*?,13.8,9.8,80,101038,419,1380,341,69.3,0.0,69.3,8082,0,8104,2828,243,0.5,10,5,9999,99999,9,999999999,0.0,999,999,99
3023,3,20,17,0,*?*?*?*?*?*?*?*?*?*?*?*?*?*?*?*?*?*?*?*?*?*?,13.3,10.7,87,101038,204,1376,338,26.6,0.0,26.6,3118,0,3122,1028,252,1.5,10,5,9999,99999,9,999999999,0.0,999,999,99
3023,3,20,18,0,*?*?*?*?*?*?*?*?*?*?*?*?*?*?*?*?*?*?*?*?*?*?,11.8,10.9,98,101038,0,-0,331,0.0,-0.0,0.0,0,0,0,0,260,1.0,10,5,9999,99999,9,999999999,0.0,999,999,99
3023,3,20,19,0,*?*?*?*?*?*?*?*?*?*?*?*?*?*?*?*?*?*?*?*?*?*?,10.2,9.8,100,101038,0,-0,324,0.0,-0.0,0.0,0,0,0,0,262,1.0,10,5,9999,99999,9,999999999,0.0,999,999,99
3023,3,20,20,0,*?*?*?*?*?*?*?*?*?*?*?*?*?*?*?*?*?*?*?*?*?*?,8.6,8.7,100,101038,0,-0,317,0.0,-0.0,0.0,0,0,0,0,263,0.5,10,5,9999,99999,9,999999999,0.0,999,999,99
3023,3,20,21,0,*?*?*?*?*?*?*?*?*?*?*?*?*?*?*?*?*?*?*?*?*?*?,8.6,8.5,100,101038,0,-0,317,0.0,-0.0,0.0,0,0,0,0,265,0.0,10,5,9999,99999,9,999999999,0.0,999,999,99
3023,3,20,22,0,*?*?*?*?*?*?*?*?*?*?*?*?*?*?*?*?*?*?*?*?*?*?,8.0,8.0,100,101038,0,-0,314,0.0,-0.0,0.0,0,0,0,0,267,1.0,10,5,9999,99999,9,999999999,0.0,999,999,99
3023,3,20,23,0,*?*?*?*?*?*?*?*?*?*?*?*?*?*?*?*?*?*?*?*?*?*?,7.5,7.4,100,101038,0,-0,312,0.0,-0.0,0.0,0,0,0,0,268,0.5,10,5,9999,99999,9,999999999,0.0,999,999,99
3023,3,20,24,0,*?*?*?*?*?*?*?*?*?*?*?*?*?*?*?*?*?*?*?*?*?*?,6.0,5.9,100,101038,0,-0,306,0.0,-0.0,0.0,0,0,0,0,190,1.5,10,5,9999,99999,9,999999999,0.0,999,999,99
3023,3,21,1,0,*?*?*?*?*?*?*?*?*?*?*?*?*?*?*?*?*?*?*?*?*?*?,7.0,5.1,86,100639,0,-0,311,0.0,-0.0,0.0,0,0,0,0,268,0.5,10,5,9999,99999,9,999999999,0.0,999,999,99
3023,3,21,2,0,*?*?*?*?*?*?*?*?*?*?*?*?*?*?*?*?*?*?*?*?*?*?,6.5,3.9,82,100639,0,-0,309,0.0,-0.0,0.0,0,0,0,0,267,0.5,10,5,9999,99999,9,999999999,0.0,999,999,99
3023,3,21,3,0,*?*?*?*?*?*?*?*?*?*?*?*?*?*?*?*?*?*?*?*?*?*?,5.9,3.0,80,100639,0,-0,306,0.0,-0.0,0.0,0,0,0,0,265,0.5,10,5,9999,99999,9,999999999,0.0,999,999,99
3023,3,21,4,0,*?*?*?*?*?*?*?*?*?*?*?*?*?*?*?*?*?*?*?*?*?*?,6.1,3.0,79,100639,0,-0,307,0.0,-0.0,0.0,0,0,0,0,263,1.0,10,5,9999,99999,9,999999999,0.0,999,999,99
3023,3,21,5,0,*?*?*?*?*?*?*?*?*?*?*?*?*?*?*?*?*?*?*?*?*?*?,6.3,2.3,74,100639,0,-0,308,0.0,-0.0,0.0,0,0,0,0,262,1.0,10,5,9999,99999,9,999999999,0.0,999,999,99
3023,3,21,6,0,*?*?*?*?*?*?*?*?*?*?*?*?*?*?*?*?*?*?*?*?*?*?,6.1,2.5,76,100639,26,1361,302,0.0,0.0,0.0,0,0,0,0,260,0.5,9,5,9999,99999,9,999999999,0.0,999,999,99
3023,3,21,7,0,*?*?*?*?*?*?*?*?*?*?*?*?*?*?*?*?*?*?*?*?*?*?,6.5,2.3,73,100639,253,1376,299,83.6,114.6,62.6,9154,8636,7286,1338,257,1.5,8,4,9999,99999,9,999999999,0.0,999,999,99
3023,3,21,8,0,*?*?*?*?*?*?*?*?*?*?*?*?*?*?*?*?*?*?*?*?*?*?,7.4,3.4,74,100639,463,1377,303,180.1,135.0,134.7,19600,12712,15357,3056,253,0.5,8,4,9999,99999,9,999999999,0.0,999,999,99
3023,3,21,9,0,*?*?*?*?*?*?*?*?*?*?*?*?*?*?*?*?*?*?*?*?*?*?,9.1,3.9,69,100639,642,1378,315,197.8,56.5,171.5,21748,5544,19332,5151,250,0.5,9,5,9999,99999,9,999999999,0.0,999,999,99
3023,3,21,10,0,*?*?*?*?*?*?*?*?*?*?*?*?*?*?*?*?*?*?*?*?*?*?,9.8,1.7,56,100639,777,1378,313,324.1,144.9,242.5,35438,15075,27178,6334,247,0.5,8,4,9999,99999,9,999999999,0.0,999,999,99
3023,3,21,11,0,*?*?*?*?*?*?*?*?*?*?*?*?*?*?*?*?*?*?*?*?*?*?,11.2,2.1,52,100639,860,1379,320,362.0,146.3,270.8,39647,15370,30239,7478,243,2.1,8,4,9999,99999,9,999999999,0.0,999,999,99
3023,3,21,12,0,*?*?*?*?*?*?*?*?*?*?*?*?*?*?*?*?*?*?*?*?*?*?,11.5,2.3,52,100639,884,1379,321,373.1,146.6,279.1,40882,15442,31131,7850,240,1.5,8,4,9999,99999,9,999999999,0.0,999,999,99
3023,3,21,13,0,*?*?*?*?*?*?*?*?*?*?*?*?*?*?*?*?*?*?*?*?*?*?,11.5,2.9,54,100639,848,1378,326,269.1,58.2,233.3,29654,5871,26296,7850,235,1.5,9,5,9999,99999,9,999999999,0.0,999,999,99
3023,3,21,14,0,*?*?*?*?*?*?*?*?*?*?*?*?*?*?*?*?*?*?*?*?*?*?,11.4,1.9,51,100639,755,1379,320,313.8,144.4,234.7,34293,14979,26340,6050,230,1.0,8,4,9999,99999,9,999999999,0.0,999,999,99
3023,3,21,15,0,*?*?*?*?*?*?*?*?*?*?*?*?*?*?*?*?*?*?*?*?*?*?,11.6,2.3,52,100639,610,1378,322,247.5,140.9,185.1,26980,14146,20925,4440,225,2.1,8,4,9999,99999,9,999999999,0.0,999,999,99
3023,3,21,16,0,*?*?*?*?*?*?*?*?*?*?*?*?*?*?*?*?*?*?*?*?*?*?,11.4,3.8,58,100639,425,1379,321,162.3,132.7,121.4,17669,12186,13882,2721,220,0.5,8,4,9999,99999,9,999999999,0.0,999,999,99
3023,3,21,17,0,*?*?*?*?*?*?*?*?*?*?*?*?*?*?*?*?*?*?*?*?*?*?,11.3,3.9,59,100639,211,1381,321,64.0,105.5,47.9,6824,6775,5811,872,215,1.5,8,4,9999,99999,9,999999999,0.0,999,999,99
3023,3,21,18,0,*?*?*?*?*?*?*?*?*?*?*?*?*?*?*?*?*?*?*?*?*?*?,10.6,4.3,63,100639,0,-0,327,0.0,-0.0,0.0,0,0,0,0,210,1.0,10,5,9999,99999,9,999999999,0.0,999,999,99
3023,3,21,19,0,*?*?*?*?*?*?*?*?*?*?*?*?*?*?*?*?*?*?*?*?*?*?,9.3,3.9,67,100639,0,-0,321,0.0,-0.0,0.0,0,0,0,0,218,1.0,10,5,9999,99999,9,999999999,0.0,999,999,99
3023,3,21,20,0,*?*?*?*?*?*?*?*?*?*?*?*?*?*?*?*?*?*?*?*?*?*?,9.1,3.9,69,100639,0,-0,320,0.0,-0.0,0.0,0,0,0,0,227,0.5,10,5,9999,99999,9,999999999,0.0,999,999,99
3023,3,21,21,0,*?*?*?*?*?*?*?*?*?*?*?*?*?*?*?*?*?*?*?*?*?*?,7.5,4.1,77,100639,0,-0,313,0.0,-0.0,0.0,0,0,0,0,235,0.0,10,5,9999,99999,9,999999999,0.0,999,999,99
3023,3,21,22,0,*?*?*?*?*?*?*?*?*?*?*?*?*?*?*?*?*?*?*?*?*?*?,7.4,4.3,79,100639,0,-0,312,0.0,-0.0,0.0,0,0,0,0,243,1.0,10,5,9999,99999,9,999999999,0.0,999,999,99
3023,3,21,23,0,*?*?*?*?*?*?*?*?*?*?*?*?*?*?*?*?*?*?*?*?*?*?,7.4,4.8,82,100639,0,-0,312,0.0,-0.0,0.0,0,0,0,0,252,0.5,10,5,9999,99999,9,999999999,0.0,999,999,99
3023,3,21,24,0,*?*?*?*?*?*?*?*?*?*?*?*?*?*?*?*?*?*?*?*?*?*?,7.0,6.4,93,100639,0,-0,310,0.0,-0.0,0.0,0,0,0,0,270,1.5,10,5,9999,99999,9,999999999,0.0,999,999,99
3023,3,22,1,0,*?*?*?*?*?*?*?*?*?*?*?*?*?*?*?*?*?*?*?*?*?*?,7.3,2.7,72,100157,0,-0,312,0.0,-0.0,0.0,0,0,0,0,257,0.5,10,5,9999,99999,9,999999999,0.0,999,999,99
3023,3,22,2,0,*?*?*?*?*?*?*?*?*?*?*?*?*?*?*?*?*?*?*?*?*?*?,7.2,1.7,67,100157,0,-0,312,0.0,-0.0,0.0,0,0,0,0,253,0.5,10,5,9999,99999,9,999999999,0.0,999,999,99
3023,3,22,3,0,*?*?*?*?*?*?*?*?*?*?*?*?*?*?*?*?*?*?*?*?*?*?,7.0,1.5,68,100157,0,-0,311,0.0,-0.0,0.0,0,0,0,0,250,0.5,10,5,9999,99999,9,999999999,0.0,999,999,99
3023,3,22,4,0,*?*?*?*?*?*?*?*?*?*?*?*?*?*?*?*?*?*?*?*?*?*?,6.8,1.0,67,100157,0,-0,310,0.0,-0.0,0.0,0,0,0,0,247,1.0,10,5,9999,99999,9,999999999,0.0,999,999,99
3023,3,22,5,0,*?*?*?*?*?*?*?*?*?*?*?*?*?*?*?*?*?*?*?*?*?*?,7.0,1.0,65,100157,0,-0,311,0.0,-0.0,0.0,0,0,0,0,243,1.0,10,5,9999,99999,9,999999999,0.0,999,999,99
3023,3,22,6,0,*?*?*?*?*?*?*?*?*?*?*?*?*?*?*?*?*?*?*?*?*?*?,7.1,1.9,69,100157,35,1387,292,0.0,0.0,0.0,0,0,0,0,240,0.5,6,3,9999,99999,9,999999999,0.0,999,999,99
3023,3,22,7,0,*?*?*?*?*?*?*?*?*?*?*?*?*?*?*?*?*?*?*?*?*?*?,7.2,2.3,71,100157,262,1379,292,114.7,270.5,63.3,11917,19726,8276,1152,240,1.5,6,3,9999,99999,9,999999999,0.0,999,999,99
3023,3,22,8,0,*?*?*?*?*?*?*?*?*?*?*?*?*?*?*?*?*?*?*?*?*?*?,7.9,3.2,72,100157,471,1376,286,266.8,458.3,109.9,28055,42173,14031,2082,240,0.5,4,2,9999,99999,9,999999999,0.0,999,999,99
3023,3,22,9,0,*?*?*?*?*?*?*?*?*?*?*?*?*?*?*?*?*?*?*?*?*?*?,9.0,3.2,67,100157,650,1378,291,385.7,480.7,158.9,40701,47654,19626,3268,240,0.5,4,2,9999,99999,9,999999999,0.0,999,999,99
3023,3,22,10,0,*?*?*?*?*?*?*?*?*?*?*?*?*?*?*?*?*?*?*?*?*?*?,9.3,3.6,67,100157,784,1376,288,485.2,542.6,176.1,51979,55349,21708,3958,240,0.5,3,2,9999,99999,9,999999999,0.0,999,999,99
3023,3,22,11,0,*?*?*?*?*?*?*?*?*?*?*?*?*?*?*?*?*?*?*?*?*?*?,9.8,3.9,67,100157,867,1378,295,530.2,495.5,218.5,56365,50976,26034,5383,240,2.1,4,2,9999,99999,9,999999999,0.0,999,999,99
3023,3,22,12,0,*?*?*?*?*?*?*?*?*?*?*?*?*?*?*?*?*?*?*?*?*?*?,10.8,4.5,64,100157,890,1377,304,525.9,427.1,249.8,55352,43963,29034,6392,240,1.5,5,3,9999,99999,9,999999999,0.0,999,999,99
3023,3,22,13,0,*?*?*?*?*?*?*?*?*?*?*?*?*?*?*?*?*?*?*?*?*?*?,10.8,5.0,67,100157,854,1377,291,537.4,582.2,176.3,55951,58166,22838,4184,245,1.5,2,1,9999,99999,9,999999999,0.0,999,999,99
3023,3,22,14,0,*?*?*?*?*?*?*?*?*?*?*?*?*?*?*?*?*?*?*?*?*?*?,10.5,4.8,67,100157,761,1378,299,459.7,489.4,189.4,48687,49664,22963,4214,250,1.0,4,2,9999,99999,9,999999999,0.0,999,999,99
3023,3,22,15,0,*?*?*?*?*?*?*?*?*?*?*?*?*?*?*?*?*?*?*?*?*?*?,10.9,4.1,63,100157,616,1377,309,328.3,328.7,181.2,35022,33325,20520,3937,255,2.1,6,3,9999,99999,9,999999999,0.0,999,999,99
3023,3,22,16,0,*?*?*?*?*?*?*?*?*?*?*?*?*?*?*?*?*?*?*?*?*?*?,10.6,4.6,66,100157,431,1378,299,239.7,450.6,98.7,25208,40336,12719,1845,260,0.5,4,2,9999,99999,9,999999999,0.0,999,999,99
3023,3,22,17,0,*?*?*?*?*?*?*?*?*?*?*?*?*?*?*?*?*?*?*?*?*?*?,10.7,3.9,62,100157,217,1380,313,79.0,179.2,50.8,8404,11709,6139,932,265,1.5,7,4,9999,99999,9,999999999,0.0,999,999,99
3023,3,22,18,0,*?*?*?*?*?*?*?*?*?*?*?*?*?*?*?*?*?*?*?*?*?*?,9.9,4.6,70,100157,0,-0,324,0.0,-0.0,0.0,0,0,0,0,270,1.0,10,5,9999,99999,9,999999999,0.0,999,999,99
3023,3,22,19,0,*?*?*?*?*?*?*?*?*?*?*?*?*?*?*?*?*?*?*?*?*?*?,9.5,3.4,65,100157,0,-0,322,0.0,-0.0,0.0,0,0,0,0,272,1.0,10,5,9999,99999,9,999999999,0.0,999,999,99
3023,3,22,20,0,*?*?*?*?*?*?*?*?*?*?*?*?*?*?*?*?*?*?*?*?*?*?,9.3,3.4,66,100157,0,-0,321,0.0,-0.0,0.0,0,0,0,0,273,0.5,10,5,9999,99999,9,999999999,0.0,999,999,99
3023,3,22,21,0,*?*?*?*?*?*?*?*?*?*?*?*?*?*?*?*?*?*?*?*?*?*?,8.9,3.9,71,100157,0,-0,319,0.0,-0.0,0.0,0,0,0,0,275,0.0,10,5,9999,99999,9,999999999,0.0,999,999,99
3023,3,22,22,0,*?*?*?*?*?*?*?*?*?*?*?*?*?*?*?*?*?*?*?*?*?*?,8.2,3.6,72,100157,0,-0,316,0.0,-0.0,0.0,0,0,0,0,277,1.0,10,5,9999,99999,9,999999999,0.0,999,999,99
3023,3,22,23,0,*?*?*?*?*?*?*?*?*?*?*?*?*?*?*?*?*?*?*?*?*?*?,8.2,3.6,72,100157,0,-0,316,0.0,-0.0,0.0,0,0,0,0,278,0.5,10,5,9999,99999,9,999999999,0.0,999,999,99
3023,3,22,24,0,*?*?*?*?*?*?*?*?*?*?*?*?*?*?*?*?*?*?*?*?*?*?,7.5,3.8,77,100157,0,-0,313,0.0,-0.0,0.0,0,0,0,0,260,1.5,10,5,9999,99999,9,999999999,0.0,999,999,99
3023,3,23,1,0,*?*?*?*?*?*?*?*?*?*?*?*?*?*?*?*?*?*?*?*?*?*?,7.9,5.8,86,101181,0,-0,314,0.0,-0.0,0.0,0,0,0,0,288,0.5,10,5,9999,99999,9,999999999,0.0,999,999,99
3023,3,23,2,0,*?*?*?*?*?*?*?*?*?*?*?*?*?*?*?*?*?*?*?*?*?*?,7.9,6.7,92,101181,0,-0,314,0.0,-0.0,0.0,0,0,0,0,297,0.5,10,5,9999,99999,9,999999999,0.0,999,999,99
3023,3,23,3,0,*?*?*?*?*?*?*?*?*?*?*?*?*?*?*?*?*?*?*?*?*?*?,7.3,6.1,92,101181,0,-0,312,0.0,-0.0,0.0,0,0,0,0,305,0.5,10,5,9999,99999,9,999999999,0.0,999,999,99
3023,3,23,4,0,*?*?*?*?*?*?*?*?*?*?*?*?*?*?*?*?*?*?*?*?*?*?,6.8,5.8,94,101181,0,-0,310,0.0,-0.0,0.0,0,0,0,0,313,1.0,10,5,9999,99999,9,999999999,0.0,999,999,99
3023,3,23,5,0,*?*?*?*?*?*?*?*?*?*?*?*?*?*?*?*?*?*?*?*?*?*?,6.9,5.9,94,101181,0,-0,310,0.0,-0.0,0.0,0,0,0,0,322,1.0,10,5,9999,99999,9,999999999,0.0,999,999,99
3023,3,23,6,0,*?*?*?*?*?*?*?*?*?*?*?*?*?*?*?*?*?*?*?*?*?*?,7.0,6.1,93,101181,43,1371,310,0.0,0.0,0.0,0,0,0,0,330,0.5,10,5,9999,99999,9,999999999,0.0,999,999,99
3023,3,23,7,0,*?*?*?*?*?*?*?*?*?*?*?*?*?*?*?*?*?*?*?*?*?*?,7.0,6.1,94,101181,270,1377,302,91.3,117.4,68.3,9985,9100,7936,1467,328,1.5,8,4,9999,99999,9,999999999,0.0,999,999,99
3023,3,23,8,0,*?*?*?*?*?*?*?*?*?*?*?*?*?*?*?*?*?*?*?*?*?*?,7.8,6.6,92,101181,479,1376,306,187.6,135.8,140.4,20426,12914,15984,3203,327,0.5,8,4,9999,99999,9,999999999,0.0,999,999,99
3023,3,23,9,0,*?*?*?*?*?*?*?*?*?*?*?*?*?*?*?*?*?*?*?*?*?*?,9.3,5.8,78,101181,657,1376,308,318.5,238.1,204.8,33897,24440,22933,4595,325,0.5,7,4,9999,99999,9,999999999,0.0,999,999,99
3023,3,23,10,0,*?*?*?*?*?*?*?*?*?*?*?*?*?*?*?*?*?*?*?*?*?*?,9.7,7.7,88,101181,792,1377,314,331.3,145.1,247.8,36231,15137,27757,6537,323,0.5,8,4,9999,99999,9,999999999,0.0,999,999,99
3023,3,23,11,0,*?*?*?*?*?*?*?*?*?*?*?*?*?*?*?*?*?*?*?*?*?*?,10.8,8.3,85,101181,874,1377,323,278.4,58.3,241.4,30682,5900,27199,8256,322,2.1,9,5,9999,99999,9,999999999,0.0,999,999,99
3023,3,23,12,0,*?*?*?*?*?*?*?*?*?*?*?*?*?*?*?*?*?*?*?*?*?*?,11.2,8.5,84,101181,897,1376,321,379.7,146.8,284.0,41615,15482,31658,8083,320,1.5,8,4,9999,99999,9,999999999,0.0,999,999,99
3023,3,23,13,0,*?*?*?*?*?*?*?*?*?*?*?*?*?*?*?*?*?*?*?*?*?*?,11.5,7.6,77,101181,861,1377,323,363.0,146.3,271.5,39753,15376,30315,7510,318,1.5,8,4,9999,99999,9,999999999,0.0,999,999,99
3023,3,23,14,0,*?*?*?*?*?*?*?*?*?*?*?*?*?*?*?*?*?*?*?*?*?*?,11.1,7.9,80,101181,767,1376,325,241.4,57.6,209.3,26578,5770,23588,6718,317,1.0,9,5,9999,99999,9,999999999,0.0,999,999,99
3023,3,23,15,0,*?*?*?*?*?*?*?*?*?*?*?*?*?*?*?*?*?*?*?*?*?*?,11.2,7.7,79,101181,622,1376,329,110.1,0.0,110.1,12962,0,13006,4824,315,2.1,10,5,9999,99999,9,999999999,0.0,999,999,99
3023,3,23,16,0,*?*?*?*?*?*?*?*?*?*?*?*?*?*?*?*?*?*?*?*?*?*?,11.2,8.3,82,101181,437,1377,325,126.8,53.2,110.0,13921,4875,12414,3006,313,0.5,9,5,9999,99999,9,999999999,0.0,999,999,99
3023,3,23,17,0,*?*?*?*?*?*?*?*?*?*?*?*?*?*?*?*?*?*?*?*?*?*?,10.8,8.1,84,101181,223,1379,327,30.3,0.0,30.3,3544,0,3549,1173,312,1.5,10,5,9999,99999,9,999999999,0.0,999,999,99
3023,3,23,18,0,*?*?*?*?*?*?*?*?*?*?*?*?*?*?*?*?*?*?*?*?*?*?,10.7,8.5,86,101181,0,-0,327,0.0,-0.0,0.0,0,0,0,0,310,1.0,10,5,9999,99999,9,999999999,0.0,999,999,99
3023,3,23,19,0,*?*?*?*?*?*?*?*?*?*?*?*?*?*?*?*?*?*?*?*?*?*?,9.8,8.5,92,101181,0,-0,322,0.0,-0.0,0.0,0,0,0,0,278,1.0,10,5,9999,99999,9,999999999,0.0,999,999,99
3023,3,23,20,0,*?*?*?*?*?*?*?*?*?*?*?*?*?*?*?*?*?*?*?*?*?*?,8.8,8.0,94,101181,0,-0,318,0.0,-0.0,0.0,0,0,0,0,247,0.5,10,5,9999,99999,9,999999999,0.0,999,999,99
3023,3,23,21,0,*?*?*?*?*?*?*?*?*?*?*?*?*?*?*?*?*?*?*?*?*?*?,9.2,8.4,95,101181,0,-0,320,0.0,-0.0,0.0,0,0,0,0,215,0.0,10,5,9999,99999,9,999999999,0.0,999,999,99
3023,3,23,22,0,*?*?*?*?*?*?*?*?*?*?*?*?*?*?*?*?*?*?*?*?*?*?,8.4,7.9,96,101181,0,-0,316,0.0,-0.0,0.0,0,0,0,0,183,1.0,10,5,9999,99999,9,999999999,0.0,999,999,99
3023,3,23,23,0,*?*?*?*?*?*?*?*?*?*?*?*?*?*?*?*?*?*?*?*?*?*?,8.4,7.6,95,101181,0,-0,316,0.0,-0.0,0.0,0,0,0,0,152,0.5,10,5,9999,99999,9,999999999,0.0,999,999,99
3023,3,23,24,0,*?*?*?*?*?*?*?*?*?*?*?*?*?*?*?*?*?*?*?*?*?*?,8.1,4.6,79,101181,0,-0,316,0.0,-0.0,0.0,0,0,0,0,280,1.5,10,5,9999,99999,9,999999999,0.0,999,999,99
3023,3,24,1,0,*?*?*?*?*?*?*?*?*?*?*?*?*?*?*?*?*?*?*?*?*?*?,8.6,6.2,85,100954,0,-0,317,0.0,-0.0,0.0,0,0,0,0,123,0.5,10,5,9999,99999,9,999999999,0.0,999,999,99
3023,3,24,2,0,*?*?*?*?*?*?*?*?*?*?*?*?*?*?*?*?*?*?*?*?*?*?,8.7,5.6,80,100954,0,-0,318,0.0,-0.0,0.0,0,0,0,0,127,0.5,10,5,9999,99999,9,999999999,0.0,999,999,99
3023,3,24,3,0,*?*?*?*?*?*?*?*?*?*?*?*?*?*?*?*?*?*?*?*?*?*?,8.7,5.3,78,100954,0,-0,318,0.0,-0.0,0.0,0,0,0,0,130,0.5,10,5,9999,99999,9,999999999,0.0,999,999,99
3023,3,24,4,0,*?*?*?*?*?*?*?*?*?*?*?*?*?*?*?*?*?*?*?*?*?*?,8.6,4.6,75,100954,0,-0,318,0.0,-0.0,0.0,0,0,0,0,133,1.0,10,5,9999,99999,9,999999999,0.0,999,999,99
3023,3,24,5,0,*?*?*?*?*?*?*?*?*?*?*?*?*?*?*?*?*?*?*?*?*?*?,8.7,4.3,73,100954,0,-0,318,0.0,-0.0,0.0,0,0,0,0,137,1.0,10,5,9999,99999,9,999999999,0.0,999,999,99
3023,3,24,6,0,*?*?*?*?*?*?*?*?*?*?*?*?*?*?*?*?*?*?*?*?*?*?,8.4,4.3,74,100954,52,1387,303,0.0,0.0,0.0,0,0,0,0,140,0.5,7,4,9999,99999,9,999999999,0.0,999,999,99
3023,3,24,7,0,*?*?*?*?*?*?*?*?*?*?*?*?*?*?*?*?*?*?*?*?*?*?,8.1,4.6,78,100954,278,1375,311,71.8,47.3,62.3,7915,3725,7298,1340,142,1.5,9,5,9999,99999,9,999999999,0.0,999,999,99
3023,3,24,8,0,*?*?*?*?*?*?*?*?*?*?*?*?*?*?*?*?*?*?*?*?*?*?,9.1,5.3,76,100954,487,1375,311,191.4,136.2,143.2,20836,13010,16296,3276,143,0.5,8,4,9999,99999,9,999999999,0.0,999,999,99
3023,3,24,9,0,*?*?*?*?*?*?*?*?*?*?*?*?*?*?*?*?*?*?*?*?*?*?,10.1,5.3,71,100954,665,1376,311,322.8,238.4,207.6,34370,24530,23225,4678,145,0.5,7,4,9999,99999,9,999999999,0.0,999,999,99
3023,3,24,10,0,*?*?*?*?*?*?*?*?*?*?*?*?*?*?*?*?*?*?*?*?*?*?,10.8,5.9,71,100954,799,1376,315,395.7,243.2,254.5,42386,25726,28049,6262,147,0.5,7,4,9999,99999,9,999999999,0.0,999,999,99
3023,3,24,11,0,*?*?*?*?*?*?*?*?*?*?*?*?*?*?*?*?*?*?*?*?*?*?,11.3,5.0,64,100954,881,1376,307,520.2,426.7,247.1,54729,43889,28756,6257,148,2.1,5,3,9999,99999,9,999999999,0.0,999,999,99
3023,3,24,12,0,*?*?*?*?*?*?*?*?*?*?*?*?*?*?*?*?*?*?*?*?*?*?,11.6,5.1,63,100954,904,1376,309,535.1,427.7,254.2,56346,44077,29468,6618,150,1.5,5,3,9999,99999,9,999999999,0.0,999,999,99
3023,3,24,13,0,*?*?*?*?*?*?*?*?*?*?*?*?*?*?*?*?*?*?*?*?*?*?,11.5,5.1,64,100954,867,1376,313,479.9,341.1,264.9,51764,36421,29170,6839,153,1.5,6,3,9999,99999,9,999999999,0.0,999,999,99
3023,3,24,14,0,*?*?*?*?*?*?*?*?*?*?*?*?*?*?*?*?*?*?*?*?*?*?,11.6,4.6,61,100954,773,1375,317,381.6,242.4,245.4,40824,25536,27123,5925,157,1.0,7,4,9999,99999,9,999999999,0.0,999,999,99
3023,3,24,15,0,*?*?*?*?*?*?*?*?*?*?*?*?*?*?*?*?*?*?*?*?*?*?,11.9,5.8,65,100954,628,1375,310,358.2,411.7,170.1,37363,40506,20660,3501,160,2.1,5,3,9999,99999,9,999999999,0.0,999,999,99
3023,3,24,16,0,*?*?*?*?*?*?*?*?*?*?*?*?*?*?*?*?*?*?*?*?*?*?,11.6,5.1,64,100954,443,1377,309,238.8,389.7,113.4,24842,35134,14288,2154,163,0.5,5,3,9999,99999,9,999999999,0.0,999,999,99
3023,3,24,17,0,*?*?*?*?*?*?*?*?*?*?*?*?*?*?*?*?*?*?*?*?*?*?,11.7,5.0,63,100954,229,1378,309,101.3,319.9,48.1,10669,21873,6483,859,167,1.5,5,3,9999,99999,9,999999999,0.0,999,999,99
3023,3,24,18,0,*?*?*?*?*?*?*?*?*?*?*?*?*?*?*?*?*?*?*?*?*?*?,11.2,4.8,64,100954,1,1411,325,0.0,0.0,0.0,0,0,0,0,170,1.0,9,5,9999,99999,9,999999999,0.0,999,999,99
3023,3,24,19,0,*?*?*?*?*?*?*?*?*?*?*?*?*?*?*?*?*?*?*?*?*?*?,10.2,3.2,61,100954,0,-0,325,0.0,-0.0,0.0,0,0,0,0,187,1.0,10,5,9999,99999,9,999999999,0.0,999,999,99
3023,3,24,20,0,*?*?*?*?*?*?*?*?*?*?*?*?*?*?*?*?*?*?*?*?*?*?,9.7,2.9,62,100954,0,-0,323,0.0,-0.0,0.0,0,0,0,0,203,0.5,10,5,9999,99999,9,999999999,0.0,999,999,99
3023,3,24,21,0,*?*?*?*?*?*?*?*?*?*?*?*?*?*?*?*?*?*?*?*?*?*?,9.3,3.4,66,100954,0,-0,321,0.0,-0.0,0.0,0,0,0,0,220,0.0,10,5,9999,99999,9,999999999,0.0,999,999,99
3023,3,24,22,0,*?*?*?*?*?*?*?*?*?*?*?*?*?*?*?*?*?*?*?*?*?*?,9.5,3.8,67,100954,0,-0,322,0.0,-0.0,0.0,0,0,0,0,237,1.0,10,5,9999,99999,9,999999999,0.0,999,999,99
3023,3,24,23,0,*?*?*?*?*?*?*?*?*?*?*?*?*?*?*?*?*?*?*?*?*?*?,9.1,3.8,68,100954,0,-0,320,0.0,-0.0,0.0,0,0,0,0,253,0.5,10,5,9999,99999,9,999999999,0.0,999,999,99
3023,3,24,24,0,*?*?*?*?*?*?*?*?*?*?*?*?*?*?*?*?*?*?*?*?*?*?,8.4,7.0,89,100954,0,-0,316,0.0,-0.0,0.0,0,0,0,0,120,1.5,10,5,9999,99999,9,999999999,0.0,999,999,99
3023,3,25,1,0,*?*?*?*?*?*?*?*?*?*?*?*?*?*?*?*?*?*?*?*?*?*?,8.1,5.9,86,100868,0,-0,315,0.0,-0.0,0.0,0,0,0,0,243,0.5,10,5,9999,99999,9,999999999,0.0,999,999,99
3023,3,25,2,0,*?*?*?*?*?*?*?*?*?*?*?*?*?*?*?*?*?*?*?*?*?*?,8.0,6.9,93,100868,0,-0,315,0.0,-0.0,0.0,0,0,0,0,217,0.5,10,5,9999,99999,9,999999999,0.0,999,999,99
3023,3,25,3,0,*?*?*?*?*?*?*?*?*?*?*?*?*?*?*?*?*?*?*?*?*?*?,7.7,5.8,88,100868,0,-0,314,0.0,-0.0,0.0,0,0,0,0,190,0.5,10,5,9999,99999,9,999999999,0.0,999,999,99
3023,3,25,4,0,*?*?*?*?*?*?*?*?*?*?*?*?*?*?*?*?*?*?*?*?*?*?,7.3,4.6,83,100868,0,-0,312,0.0,-0.0,0.0,0,0,0,0,163,1.0,10,5,9999,99999,9,999999999,0.0,999,999,99
3023,3,25,5,0,*?*?*?*?*?*?*?*?*?*?*?*?*?*?*?*?*?*?*?*?*?*?,6.8,5.1,89,100868,0,-0,310,0.0,-0.0,0.0,0,0,0,0,137,1.0,10,5,9999,99999,9,999999999,0.0,999,999,99
3023,3,25,6,0,*?*?*?*?*?*?*?*?*?*?*?*?*?*?*?*?*?*?*?*?*?*?,7.1,5.5,89,100868,60,1375,302,0.0,0.0,0.0,0,0,0,0,110,0.5,8,4,9999,99999,9,999999999,0.0,999,999,99
3023,3,25,7,0,*?*?*?*?*?*?*?*?*?*?*?*?*?*?*?*?*?*?*?*?*?*?,7.3,5.6,89,100868,286,1374,299,117.0,200.7,75.2,12374,15347,8905,1437,95,1.5,7,4,9999,99999,9,999999999,0.0,999,999,99
3023,3,25,8,0,*?*?*?*?*?*?*?*?*?*?*?*?*?*?*?*?*?*?*?*?*?*?,8.5,5.9,84,100868,495,1375,304,230.7,228.7,148.3,24405,21909,16941,3083,80,0.5,7,4,9999,99999,9,999999999,0.0,999,999,99
3023,3,25,9,0,*?*?*?*?*?*?*?*?*?*?*?*?*?*?*?*?*?*?*?*?*?*?,10.7,7.0,78,100868,673,1376,315,327.1,238.8,210.3,34841,24618,23514,4762,65,0.5,7,4,9999,99999,9,999999999,0.0,999,999,99
3023,3,25,10,0,*?*?*?*?*?*?*?*?*?*?*?*?*?*?*?*?*?*?*?*?*?*?,11.7,6.7,72,100868,806,1374,319,399.9,243.4,257.1,42843,25778,28316,6368,50,0.5,7,4,9999,99999,9,999999999,0.0,999,999,99
3023,3,25,11,0,*?*?*?*?*?*?*?*?*?*?*?*?*?*?*?*?*?*?*?*?*?*?,13.2,8.4,72,100868,887,1374,327,444.0,245.6,285.5,47751,26260,31166,7588,35,2.1,7,4,9999,99999,9,999999999,0.0,999,999,99
3023,3,25,12,0,*?*?*?*?*?*?*?*?*?*?*?*?*?*?*?*?*?*?*?*?*?*?,13.8,8.4,69,100868,910,1375,329,456.4,246.1,293.5,49146,26373,31964,7980,20,1.5,7,4,9999,99999,9,999999999,0.0,999,999,99
3023,3,25,13,0,*?*?*?*?*?*?*?*?*?*?*?*?*?*?*?*?*?*?*?*?*?*?,13.6,7.6,67,100868,873,1374,328,436.4,245.2,280.6,46898,26185,30676,7359,18,1.5,7,4,9999,99999,9,999999999,0.0,999,999,99
3023,3,25,14,0,*?*?*?*?*?*?*?*?*?*?*?*?*?*?*?*?*?*?*?*?*?*?,13.9,7.6,66,100868,779,1375,329,385.2,242.6,247.7,41215,25585,27355,6008,17,1.0,7,4,9999,99999,9,999999999,0.0,999,999,99
3023,3,25,15,0,*?*?*?*?*?*?*?*?*?*?*?*?*?*?*?*?*?*?*?*?*?*?,14.1,8.3,68,100868,634,1374,331,306.4,237.1,197.0,32574,24172,22114,4369,15,2.1,7,4,9999,99999,9,999999999,0.0,999,999,99
3023,3,25,16,0,*?*?*?*?*?*?*?*?*?*?*?*?*?*?*?*?*?*?*?*?*?*?,13.8,7.9,68,100868,449,1376,333,173.7,134.2,130.0,18911,12533,14831,2936,13,0.5,8,4,9999,99999,9,999999999,0.0,999,999,99
3023,3,25,17,0,*?*?*?*?*?*?*?*?*?*?*?*?*?*?*?*?*?*?*?*?*?*?,13.5,8.4,71,100868,235,1377,336,56.8,44.3,49.3,6281,3235,5813,1048,12,1.5,9,5,9999,99999,9,999999999,0.0,999,999,99
3023,3,25,18,0,*?*?*?*?*?*?*?*?*?*?*?*?*?*?*?*?*?*?*?*?*?*?,12.9,7.9,71,100868,7,1357,333,0.0,0.0,0.0,0,0,0,0,10,1.0,9,5,9999,99999,9,999999999,0.0,999,999,99
3023,3,25,19,0,*?*?*?*?*?*?*?*?*?*?*?*?*?*?*?*?*?*?*?*?*?*?,11.3,8.4,83,100868,0,-0,329,0.0,-0.0,0.0,0,0,0,0,13,1.0,10,5,9999,99999,9,999999999,0.0,999,999,99
3023,3,25,20,0,*?*?*?*?*?*?*?*?*?*?*?*?*?*?*?*?*?*?*?*?*?*?,9.9,7.4,85,100868,0,-0,323,0.0,-0.0,0.0,0,0,0,0,17,0.5,10,5,9999,99999,9,999999999,0.0,999,999,99
3023,3,25,21,0,*?*?*?*?*?*?*?*?*?*?*?*?*?*?*?*?*?*?*?*?*?*?,9.6,7.3,86,100868,0,-0,322,0.0,-0.0,0.0,0,0,0,0,20,0.0,10,5,9999,99999,9,999999999,0.0,999,999,99
3023,3,25,22,0,*?*?*?*?*?*?*?*?*?*?*?*?*?*?*?*?*?*?*?*?*?*?,9.5,6.9,83,100868,0,-0,321,0.0,-0.0,0.0,0,0,0,0,23,1.0,10,5,9999,99999,9,999999999,0.0,999,999,99
3023,3,25,23,0,*?*?*?*?*?*?*?*?*?*?*?*?*?*?*?*?*?*?*?*?*?*?,9.9,6.6,80,100868,0,-0,323,0.0,-0.0,0.0,0,0,0,0,27,0.5,10,5,9999,99999,9,999999999,0.0,999,999,99
3023,3,25,24,0,*?*?*?*?*?*?*?*?*?*?*?*?*?*?*?*?*?*?*?*?*?*?,8.7,5.0,77,100868,0,-0,318,0.0,-0.0,0.0,0,0,0,0,270,1.5,10,5,9999,99999,9,999999999,0.0,999,999,99
3023,3,26,1,0,*?*?*?*?*?*?*?*?*?*?*?*?*?*?*?*?*?*?*?*?*?*?,10.3,7.0,80,101822,0,-0,325,0.0,-0.0,0.0,0,0,0,0,75,0.5,10,5,9999,99999,9,999999999,0.0,999,999,99
3023,3,26,2,0,*?*?*?*?*?*?*?*?*?*?*?*?*?*?*?*?*?*?*?*?*?*?,10.3,7.1,81,101822,0,-0,325,0.0,-0.0,0.0,0,0,0,0,120,0.5,10,5,9999,99999,9,999999999,0.0,999,999,99
3023,3,26,3,0,*?*?*?*?*?*?*?*?*?*?*?*?*?*?*?*?*?*?*?*?*?*?,10.5,7.9,84,101822,0,-0,326,0.0,-0.0,0.0,0,0,0,0,165,0.5,10,5,9999,99999,9,999999999,0.0,999,999,99
3023,3,26,4,0,*?*?*?*?*?*?*?*?*?*?*?*?*?*?*?*?*?*?*?*?*?*?,10.6,8.0,84,101822,0,-0,326,0.0,-0.0,0.0,0,0,0,0,210,1.0,10,5,9999,99999,9,999999999,0.0,999,999,99
3023,3,26,5,0,*?*?*?*?*?*?*?*?*?*?*?*?*?*?*?*?*?*?*?*?*?*?,10.8,8.0,83,101822,0,-0,327,0.0,-0.0,0.0,0,0,0,0,255,1.0,10,5,9999,99999,9,999999999,0.0,999,999,99
3023,3,26,6,0,*?*?*?*?*?*?*?*?*?*?*?*?*?*?*?*?*?*?*?*?*?*?,10.4,8.3,87,101822,68,1367,322,0.0,0.0,0.0,0,0,0,0,300,0.5,9,5,9999,99999,9,999999999,0.0,999,999,99
3023,3,26,7,0,*?*?*?*?*?*?*?*?*?*?*?*?*?*?*?*?*?*?*?*?*?*?,10.6,8.8,89,101822,294,1373,319,102.8,121.0,76.9,11224,9734,8903,1662,283,1.5,8,4,9999,99999,9,999999999,0.0,999,999,99
3023,3,26,8,0,*?*?*?*?*?*?*?*?*?*?*?*?*?*?*?*?*?*?*?*?*?*?,10.7,8.4,86,101822,503,1374,327,86.4,0.0,86.4,10114,0,10144,3633,267,0.5,10,5,9999,99999,9,999999999,0.0,999,999,99
3023,3,26,9,0,*?*?*?*?*?*?*?*?*?*?*?*?*?*?*?*?*?*?*?*?*?*?,11.4,9.6,89,101822,680,1374,326,211.7,56.9,183.5,23279,5627,20681,5622,250,0.5,9,5,9999,99999,9,999999999,0.0,999,999,99
3023,3,26,10,0,*?*?*?*?*?*?*?*?*?*?*?*?*?*?*?*?*?*?*?*?*?*?,11.5,8.4,81,101822,813,1373,327,258.0,58.0,223.7,28418,5834,25206,7377,233,0.5,9,5,9999,99999,9,999999999,0.0,999,999,99
3023,3,26,11,0,*?*?*?*?*?*?*?*?*?*?*?*?*?*?*?*?*?*?*?*?*?*?,11.5,8.4,82,101822,894,1374,327,286.1,58.5,248.0,31535,5922,27947,8602,217,2.1,9,5,9999,99999,9,999999999,0.0,999,999,99
3023,3,26,12,0,*?*?*?*?*?*?*?*?*?*?*?*?*?*?*?*?*?*?*?*?*?*?,11.6,9.1,84,101822,917,1375,327,293.9,58.6,254.8,32406,5943,28713,8972,200,1.5,9,5,9999,99999,9,999999999,0.0,999,999,99
3023,3,26,13,0,*?*?*?*?*?*?*?*?*?*?*?*?*?*?*?*?*?*?*?*?*?*?,11.5,9.4,87,101822,880,1375,327,281.0,58.4,243.6,30970,5907,27451,8370,190,1.5,9,5,9999,99999,9,999999999,0.0,999,999,99
3023,3,26,14,0,*?*?*?*?*?*?*?*?*?*?*?*?*?*?*?*?*?*?*?*?*?*?,11.8,9.7,87,101822,785,1374,328,248.2,57.8,215.2,27330,5797,24249,6982,180,1.0,9,5,9999,99999,9,999999999,0.0,999,999,99
3023,3,26,15,0,*?*?*?*?*?*?*?*?*?*?*?*?*?*?*?*?*?*?*?*?*?*?,11.9,9.8,87,101822,640,1374,328,197.8,56.5,171.5,21750,5544,19332,5149,170,2.1,9,5,9999,99999,9,999999999,0.0,999,999,99
3023,3,26,16,0,*?*?*?*?*?*?*?*?*?*?*?*?*?*?*?*?*?*?*?*?*?*?,11.5,8.9,84,101822,454,1373,323,176.6,134.5,132.1,19216,12613,15063,2990,160,0.5,8,4,9999,99999,9,999999999,0.0,999,999,99
3023,3,26,17,0,*?*?*?*?*?*?*?*?*?*?*?*?*?*?*?*?*?*?*?*?*?*?,11.8,7.6,75,101822,241,1377,324,78.1,112.4,58.4,8293,7822,7013,1085,150,1.5,8,4,9999,99999,9,999999999,0.0,999,999,99
3023,3,26,18,0,*?*?*?*?*?*?*?*?*?*?*?*?*?*?*?*?*?*?*?*?*?*?,11.6,7.3,75,101822,13,1355,331,0.0,0.0,0.0,0,0,0,0,140,1.0,10,5,9999,99999,9,999999999,0.0,999,999,99
3023,3,26,19,0,*?*?*?*?*?*?*?*?*?*?*?*?*?*?*?*?*?*?*?*?*?*?,11.1,8.0,81,101822,0,-0,329,0.0,-0.0,0.0,0,0,0,0,137,1.0,10,5,9999,99999,9,999999999,0.0,999,999,99
3023,3,26,20,0,*?*?*?*?*?*?*?*?*?*?*?*?*?*?*?*?*?*?*?*?*?*?,11.2,8.1,81,101822,0,-0,329,0.0,-0.0,0.0,0,0,0,0,133,0.5,10,5,9999,99999,9,999999999,0.0,999,999,99
3023,3,26,21,0,*?*?*?*?*?*?*?*?*?*?*?*?*?*?*?*?*?*?*?*?*?*?,11.0,7.6,80,101822,0,-0,328,0.0,-0.0,0.0,0,0,0,0,130,0.0,10,5,9999,99999,9,999999999,0.0,999,999,99
3023,3,26,22,0,*?*?*?*?*?*?*?*?*?*?*?*?*?*?*?*?*?*?*?*?*?*?,10.5,7.7,83,101822,0,-0,326,0.0,-0.0,0.0,0,0,0,0,127,1.0,10,5,9999,99999,9,999999999,0.0,999,999,99
3023,3,26,23,0,*?*?*?*?*?*?*?*?*?*?*?*?*?*?*?*?*?*?*?*?*?*?,10.3,7.4,83,101822,0,-0,325,0.0,-0.0,0.0,0,0,0,0,123,0.5,10,5,9999,99999,9,999999999,0.0,999,999,99
3023,3,26,24,0,*?*?*?*?*?*?*?*?*?*?*?*?*?*?*?*?*?*?*?*?*?*?,10.3,6.9,79,101822,0,-0,325,0.0,-0.0,0.0,0,0,0,0,30,1.5,10,5,9999,99999,9,999999999,0.0,999,999,99
3023,3,27,1,0,*?*?*?*?*?*?*?*?*?*?*?*?*?*?*?*?*?*?*?*?*?*?,8.5,6.4,86,101063,0,-0,317,0.0,-0.0,0.0,0,0,0,0,120,0.5,10,5,9999,99999,9,999999999,0.0,999,999,99
3023,3,27,2,0,*?*?*?*?*?*?*?*?*?*?*?*?*?*?*?*?*?*?*?*?*?*?,7.5,5.8,88,101063,0,-0,313,0.0,-0.0,0.0,0,0,0,0,120,0.5,10,5,9999,99999,9,999999999,0.0,999,999,99
3023,3,27,3,0,*?*?*?*?*?*?*?*?*?*?*?*?*?*?*?*?*?*?*?*?*?*?,6.6,4.8,88,101063,0,-0,309,0.0,-0.0,0.0,0,0,0,0,120,0.5,10,5,9999,99999,9,999999999,0.0,999,999,99
3023,3,27,4,0,*?*?*?*?*?*?*?*?*?*?*?*?*?*?*?*?*?*?*?*?*?*?,6.7,5.1,89,101063,0,-0,309,0.0,-0.0,0.0,0,0,0,0,120,1.0,10,5,9999,99999,9,999999999,0.0,999,999,99
3023,3,27,5,0,*?*?*?*?*?*?*?*?*?*?*?*?*?*?*?*?*?*?*?*?*?*?,7.0,4.6,85,101063,0,-0,311,0.0,-0.0,0.0,0,0,0,0,120,1.0,10,5,9999,99999,9,999999999,0.0,999,999,99
3023,3,27,6,0,*?*?*?*?*?*?*?*?*?*?*?*?*?*?*?*?*?*?*?*?*?*?,6.9,4.1,82,101063,77,1379,310,1.1,0.0,1.1,157,-0,157,47,120,0.5,10,5,9999,99999,9,999999999,0.0,999,999,99
3023,3,27,7,0,*?*?*?*?*?*?*?*?*?*?*?*?*?*?*?*?*?*?*?*?*?*?,7.1,3.2,77,101063,302,1371,311,46.3,0.0,46.3,5398,0,5410,1823,115,1.5,10,5,9999,99999,9,999999999,0.0,999,999,99
3023,3,27,8,0,*?*?*?*?*?*?*?*?*?*?*?*?*?*?*?*?*?*?*?*?*?*?,7.6,3.4,74,101063,511,1374,309,152.9,54.7,132.6,16795,5181,14956,3743,110,0.5,9,5,9999,99999,9,999999999,0.0,999,999,99
3023,3,27,9,0,*?*?*?*?*?*?*?*?*?*?*?*?*?*?*?*?*?*?*?*?*?*?,8.4,3.8,72,101063,687,1372,312,214.4,57.0,185.9,23581,5642,20946,5716,105,0.5,9,5,9999,99999,9,999999999,0.0,999,999,99
3023,3,27,10,0,*?*?*?*?*?*?*?*?*?*?*?*?*?*?*?*?*?*?*?*?*?*?,9.5,3.9,68,101063,821,1374,317,260.6,58.0,226.0,28710,5843,25463,7487,100,0.5,9,5,9999,99999,9,999999999,0.0,999,999,99
3023,3,27,11,0,*?*?*?*?*?*?*?*?*?*?*?*?*?*?*?*?*?*?*?*?*?*?,10.4,5.0,69,101063,901,1374,321,288.6,58.5,250.2,31815,5929,28193,8719,95,2.1,9,5,9999,99999,9,999999999,0.0,999,999,99
3023,3,27,12,0,*?*?*?*?*?*?*?*?*?*?*?*?*?*?*?*?*?*?*?*?*?*?,10.7,4.3,64,101063,923,1373,327,170.6,0.0,170.6,20430,0,20520,8185,90,1.5,10,5,9999,99999,9,999999999,1.5,999,999,99
3023,3,27,13,0,*?*?*?*?*?*?*?*?*?*?*?*?*?*?*?*?*?*?*?*?*?*?,10.9,4.6,65,101063,886,1374,328,163.1,0.0,163.1,19482,0,19565,7754,88,1.5,10,5,9999,99999,9,999999999,2.4,999,999,99
3023,3,27,14,0,*?*?*?*?*?*?*?*?*?*?*?*?*?*?*?*?*?*?*?*?*?*?,11.1,5.8,69,101063,791,1373,329,144.2,0.0,144.2,17129,0,17197,6673,87,1.0,10,5,9999,99999,9,999999999,1.3,999,999,99
3023,3,27,15,0,*?*?*?*?*?*?*?*?*?*?*?*?*?*?*?*?*?*?*?*?*?*?,11.0,6.9,75,101063,646,1373,328,115.1,0.0,115.1,13556,0,13604,5086,85,2.1,10,5,9999,99999,9,999999999,2.6,999,999,99
3023,3,27,16,0,*?*?*?*?*?*?*?*?*?*?*?*?*?*?*?*?*?*?*?*?*?*?,10.7,6.4,74,101063,460,1373,327,77.9,0.0,77.9,9097,0,9123,3227,83,0.5,10,5,9999,99999,9,999999999,1.9,999,999,99
3023,3,27,17,0,*?*?*?*?*?*?*?*?*?*?*?*?*?*?*?*?*?*?*?*?*?*?,11.0,6.2,72,101063,246,1371,328,35.1,0.0,35.1,4099,0,4107,1365,82,1.5,10,5,9999,99999,9,999999999,2.1,999,999,99
3023,3,27,18,0,*?*?*?*?*?*?*?*?*?*?*?*?*?*?*?*?*?*?*?*?*?*?,9.9,5.3,73,101063,19,1355,324,0.0,0.0,0.0,0,0,0,0,80,1.0,10,5,9999,99999,9,999999999,0.4,999,999,99
3023,3,27,19,0,*?*?*?*?*?*?*?*?*?*?*?*?*?*?*?*?*?*?*?*?*?*?,8.8,5.0,76,101063,0,-0,319,0.0,-0.0,0.0,0,0,0,0,77,1.0,10,5,9999,99999,9,999999999,0.0,999,999,99
3023,3,27,20,0,*?*?*?*?*?*?*?*?*?*?*?*?*?*?*?*?*?*?*?*?*?*?,8.2,4.3,76,101063,0,-0,316,0.0,-0.0,0.0,0,0,0,0,73,0.5,10,5,9999,99999,9,999999999,0.0,999,999,99
3023,3,27,21,0,*?*?*?*?*?*?*?*?*?*?*?*?*?*?*?*?*?*?*?*?*?*?,8.1,5.3,83,101063,0,-0,315,0.0,-0.0,0.0,0,0,0,0,70,0.0,10,5,9999,99999,9,999999999,0.3,999,999,99
3023,3,27,22,0,*?*?*?*?*?*?*?*?*?*?*?*?*?*?*?*?*?*?*?*?*?*?,8.2,5.3,82,101063,0,-0,316,0.0,-0.0,0.0,0,0,0,0,67,1.0,10,5,9999,99999,9,999999999,0.6,999,999,99
3023,3,27,23,0,*?*?*?*?*?*?*?*?*?*?*?*?*?*?*?*?*?*?*?*?*?*?,8.3,5.5,82,101063,0,-0,316,0.0,-0.0,0.0,0,0,0,0,63,0.5,10,5,9999,99999,9,999999999,1.8,999,999,99
3023,3,27,24,0,*?*?*?*?*?*?*?*?*?*?*?*?*?*?*?*?*?*?*?*?*?*?,10.1,7.0,80,101063,0,-0,324,0.0,-0.0,0.0,0,0,0,0,120,1.5,10,5,9999,99999,9,999999999,0.0,999,999,99
3023,3,28,1,0,*?*?*?*?*?*?*?*?*?*?*?*?*?*?*?*?*?*?*?*?*?*?,8.2,7.4,95,101122,0,-0,315,0.0,-0.0,0.0,0,0,0,0,58,0.5,10,5,9999,99999,9,999999999,0.4,999,999,99
3023,3,28,2,0,*?*?*?*?*?*?*?*?*?*?*?*?*?*?*?*?*?*?*?*?*?*?,8.4,8.3,100,101122,0,-0,316,0.0,-0.0,0.0,0,0,0,0,57,0.5,10,5,9999,99999,9,999999999,2.3,999,999,99
3023,3,28,3,0,*?*?*?*?*?*?*?*?*?*?*?*?*?*?*?*?*?*?*?*?*?*?,8.5,8.5,100,101122,0,-0,317,0.0,-0.0,0.0,0,0,0,0,55,0.5,10,5,9999,99999,9,999999999,2.2,999,999,99
3023,3,28,4,0,*?*?*?*?*?*?*?*?*?*?*?*?*?*?*?*?*?*?*?*?*?*?,8.2,8.3,100,101122,0,-0,315,0.0,-0.0,0.0,0,0,0,0,53,1.0,10,5,9999,99999,9,999999999,0.2,999,999,99
3023,3,28,5,0,*?*?*?*?*?*?*?*?*?*?*?*?*?*?*?*?*?*?*?*?*?*?,8.1,8.0,99,101122,0,-0,315,0.0,-0.0,0.0,0,0,0,0,52,1.0,10,5,9999,99999,9,999999999,0.1,999,999,99
3023,3,28,6,0,*?*?*?*?*?*?*?*?*?*?*?*?*?*?*?*?*?*?*?*?*?*?,7.9,7.9,100,101122,85,1373,310,4.9,10.5,4.2,585,347,621,64,50,0.5,9,5,9999,99999,9,999999999,1.4,999,999,99
3023,3,28,7,0,*?*?*?*?*?*?*?*?*?*?*?*?*?*?*?*?*?*?*?*?*?*?,8.1,7.6,97,101122,311,1375,307,110.4,123.0,82.6,12060,10013,9587,1793,57,1.5,8,4,9999,99999,9,999999999,1.8,999,999,99
3023,3,28,8,0,*?*?*?*?*?*?*?*?*?*?*?*?*?*?*?*?*?*?*?*?*?*?,9.0,7.6,91,101122,519,1374,311,206.3,137.6,154.3,22476,13309,17566,3573,63,0.5,8,4,9999,99999,9,999999999,0.8,999,999,99
3023,3,28,9,0,*?*?*?*?*?*?*?*?*?*?*?*?*?*?*?*?*?*?*?*?*?*?,9.7,7.6,87,101122,695,1373,314,287.7,143.2,215.2,31392,14698,24203,5376,70,0.5,8,4,9999,99999,9,999999999,0.0,999,999,99
3023,3,28,10,0,*?*?*?*?*?*?*?*?*?*?*?*?*?*?*?*?*?*?*?*?*?*?,10.8,8.3,85,101122,828,1373,320,348.8,145.8,260.9,38170,15275,29166,7059,77,0.5,8,4,9999,99999,9,999999999,0.0,999,999,99
3023,3,28,11,0,*?*?*?*?*?*?*?*?*?*?*?*?*?*?*?*?*?*?*?*?*?*?,11.5,8.1,80,101122,908,1373,327,291.1,58.6,252.4,32093,5936,28437,8836,83,2.1,9,5,9999,99999,9,999999999,0.0,999,999,99
3023,3,28,12,0,*?*?*?*?*?*?*?*?*?*?*?*?*?*?*?*?*?*?*?*?*?*?,11.7,6.7,72,101122,929,1372,323,395.8,147.3,296.1,43450,15463,33075,8684,90,1.5,8,4,9999,99999,9,999999999,1.5,999,999,99
3023,3,28,13,0,*?*?*?*?*?*?*?*?*?*?*?*?*?*?*?*?*?*?*?*?*?*?,11.9,6.6,70,101122,892,1373,324,378.4,146.8,283.1,41468,15473,31551,8038,90,1.5,8,4,9999,99999,9,999999999,0.0,999,999,99
3023,3,28,14,0,*?*?*?*?*?*?*?*?*?*?*?*?*?*?*?*?*?*?*?*?*?*?,11.9,8.1,78,101122,797,1372,328,252.6,57.9,219.0,27827,5809,24688,7158,90,1.0,9,5,9999,99999,9,999999999,0.3,999,999,99
3023,3,28,15,0,*?*?*?*?*?*?*?*?*?*?*?*?*?*?*?*?*?*?*?*?*?*?,11.9,8.4,79,101122,652,1373,328,202.1,56.6,175.2,22236,5558,19765,5293,90,2.1,9,5,9999,99999,9,999999999,0.7,999,999,99
3023,3,28,16,0,*?*?*?*?*?*?*?*?*?*?*?*?*?*?*?*?*?*?*?*?*?*?,11.8,9.9,89,101122,466,1372,328,137.5,53.8,119.2,15092,5011,13449,3298,90,0.5,9,5,9999,99999,9,999999999,0.0,999,999,99
3023,3,28,17,0,*?*?*?*?*?*?*?*?*?*?*?*?*?*?*?*?*?*?*?*?*?*?,11.6,10.4,93,101122,252,1371,327,63.1,45.7,54.7,6965,3451,6435,1170,90,1.5,9,5,9999,99999,9,999999999,0.0,999,999,99
3023,3,28,18,0,*?*?*?*?*?*?*?*?*?*?*?*?*?*?*?*?*?*?*?*?*?*?,10.5,9.8,96,101122,25,1356,325,0.0,0.0,0.0,0,0,0,0,90,1.0,10,5,9999,99999,9,999999999,0.0,999,999,99
3023,3,28,19,0,*?*?*?*?*?*?*?*?*?*?*?*?*?*?*?*?*?*?*?*?*?*?,10.5,9.6,94,101122,0,-0,325,0.0,-0.0,0.0,0,0,0,0,93,1.0,10,5,9999,99999,9,999999999,0.0,999,999,99
3023,3,28,20,0,*?*?*?*?*?*?*?*?*?*?*?*?*?*?*?*?*?*?*?*?*?*?,9.6,9.3,98,101122,0,-0,321,0.0,-0.0,0.0,0,0,0,0,97,0.5,10,5,9999,99999,9,999999999,0.0,999,999,99
3023,3,28,21,0,*?*?*?*?*?*?*?*?*?*?*?*?*?*?*?*?*?*?*?*?*?*?,9.4,9.4,100,101122,0,-0,320,0.0,-0.0,0.0,0,0,0,0,100,0.0,10,5,9999,99999,9,999999999,0.0,999,999,99
3023,3,28,22,0,*?*?*?*?*?*?*?*?*?*?*?*?*?*?*?*?*?*?*?*?*?*?,8.3,8.0,98,101122,0,-0,316,0.0,-0.0,0.0,0,0,0,0,103,1.0,10,5,9999,99999,9,999999999,0.0,999,999,99
3023,3,28,23,0,*?*?*?*?*?*?*?*?*?*?*?*?*?*?*?*?*?*?*?*?*?*?,8.8,8.0,95,101122,0,-0,318,0.0,-0.0,0.0,0,0,0,0,107,0.5,10,5,9999,99999,9,999999999,0.0,999,999,99
3023,3,28,24,0,*?*?*?*?*?*?*?*?*?*?*?*?*?*?*?*?*?*?*?*?*?*?,8.4,6.4,88,101122,0,-0,317,0.0,-0.0,0.0,0,0,0,0,60,1.5,10,5,9999,99999,9,999999999,0.1,999,999,99
3023,3,29,1,0,*?*?*?*?*?*?*?*?*?*?*?*?*?*?*?*?*?*?*?*?*?*?,9.0,8.9,100,100981,0,-0,319,0.0,-0.0,0.0,0,0,0,0,108,0.5,10,5,9999,99999,9,999999999,0.0,999,999,99
3023,3,29,2,0,*?*?*?*?*?*?*?*?*?*?*?*?*?*?*?*?*?*?*?*?*?*?,8.7,8.8,100,100981,0,-0,317,0.0,-0.0,0.0,0,0,0,0,107,0.5,10,5,9999,99999,9,999999999,0.1,999,999,99
3023,3,29,3,0,*?*?*?*?*?*?*?*?*?*?*?*?*?*?*?*?*?*?*?*?*?*?,8.7,8.7,100,100981,0,-0,317,0.0,-0.0,0.0,0,0,0,0,105,0.5,10,5,9999,99999,9,999999999,0.0,999,999,99
3023,3,29,4,0,*?*?*?*?*?*?*?*?*?*?*?*?*?*?*?*?*?*?*?*?*?*?,8.5,8.5,100,100981,0,-0,317,0.0,-0.0,0.0,0,0,0,0,103,1.0,10,5,9999,99999,9,999999999,0.0,999,999,99
3023,3,29,5,0,*?*?*?*?*?*?*?*?*?*?*?*?*?*?*?*?*?*?*?*?*?*?,8.3,8.3,100,100981,0,-0,316,0.0,-0.0,0.0,0,0,0,0,102,1.0,10,5,9999,99999,9,999999999,0.0,999,999,99
3023,3,29,6,0,*?*?*?*?*?*?*?*?*?*?*?*?*?*?*?*?*?*?*?*?*?*?,8.1,8.1,100,100981,93,1368,315,4.5,0.0,4.5,567,-0,567,181,100,0.5,10,5,9999,99999,9,999999999,0.0,999,999,99
3023,3,29,7,0,*?*?*?*?*?*?*?*?*?*?*?*?*?*?*?*?*?*?*?*?*?*?,8.7,8.8,100,100981,319,1374,317,49.6,0.0,49.6,5782,0,5794,1963,102,1.5,10,5,9999,99999,9,999999999,0.0,999,999,99
3023,3,29,8,0,*?*?*?*?*?*?*?*?*?*?*?*?*?*?*?*?*?*?*?*?*?*?,9.4,9.3,100,100981,526,1371,320,91.2,0.0,91.2,10689,0,10722,3867,103,0.5,10,5,9999,99999,9,999999999,0.0,999,999,99
3023,3,29,9,0,*?*?*?*?*?*?*?*?*?*?*?*?*?*?*?*?*?*?*?*?*?*?,10.7,10.5,100,100981,702,1371,326,126.5,0.0,126.5,14959,0,15015,5695,105,0.5,10,5,9999,99999,9,999999999,0.0,999,999,99
3023,3,29,10,0,*?*?*?*?*?*?*?*?*?*?*?*?*?*?*?*?*?*?*?*?*?*?,12.1,10.9,100,100981,835,1373,333,153.0,0.0,153.0,18235,0,18310,7176,107,0.5,10,5,9999,99999,9,999999999,0.7,999,999,99
3023,3,29,11,0,*?*?*?*?*?*?*?*?*?*?*?*?*?*?*?*?*?*?*?*?*?*?,13.0,11.8,100,100981,914,1372,337,169.0,0.0,169.0,20227,0,20316,8093,108,2.1,10,5,9999,99999,9,999999999,1.8,999,999,99
3023,3,29,12,0,*?*?*?*?*?*?*?*?*?*?*?*?*?*?*?*?*?*?*?*?*?*?,13.4,11.6,99,100981,936,1372,339,173.3,0.0,173.3,20787,0,20878,8343,110,1.5,10,5,9999,99999,9,999999999,0.1,999,999,99
3023,3,29,13,0,*?*?*?*?*?*?*?*?*?*?*?*?*?*?*?*?*?*?*?*?*?*?,13.2,11.5,99,100981,898,1372,338,165.7,0.0,165.7,19826,0,19912,7903,108,1.5,10,5,9999,99999,9,999999999,0.2,999,999,99
3023,3,29,14,0,*?*?*?*?*?*?*?*?*?*?*?*?*?*?*?*?*?*?*?*?*?*?,13.5,11.9,100,100981,803,1372,339,146.7,0.0,146.7,17445,0,17515,6815,107,1.0,10,5,9999,99999,9,999999999,0.8,999,999,99
3023,3,29,15,0,*?*?*?*?*?*?*?*?*?*?*?*?*?*?*?*?*?*?*?*?*?*?,13.4,12.0,100,100981,658,1373,338,117.6,0.0,117.6,13867,0,13917,5216,105,2.1,10,5,9999,99999,9,999999999,0.3,999,999,99
3023,3,29,16,0,*?*?*?*?*?*?*?*?*?*?*?*?*?*?*?*?*?*?*?*?*?*?,13.3,11.7,100,100981,472,1372,338,80.3,0.0,80.3,9387,0,9414,3340,103,0.5,10,5,9999,99999,9,999999999,0.9,999,999,99
3023,3,29,17,0,*?*?*?*?*?*?*?*?*?*?*?*?*?*?*?*?*?*?*?*?*?*?,13.2,11.7,100,100981,258,1371,338,37.5,0.0,37.5,4375,0,4384,1462,102,1.5,10,5,9999,99999,9,999999999,2.6,999,999,99
3023,3,29,18,0,*?*?*?*?*?*?*?*?*?*?*?*?*?*?*?*?*?*?*?*?*?*?,11.9,10.8,100,100981,31,1357,332,0.0,0.0,0.0,0,0,0,0,100,1.0,10,5,9999,99999,9,999999999,2.9,999,999,99
3023,3,29,19,0,*?*?*?*?*?*?*?*?*?*?*?*?*?*?*?*?*?*?*?*?*?*?,11.9,10.7,100,100981,0,-0,332,0.0,-0.0,0.0,0,0,0,0,105,1.0,10,5,9999,99999,9,999999999,0.8,999,999,99
3023,3,29,20,0,*?*?*?*?*?*?*?*?*?*?*?*?*?*?*?*?*?*?*?*?*?*?,10.2,10.1,100,100981,0,-0,324,0.0,-0.0,0.0,0,0,0,0,110,0.5,10,5,9999,99999,9,999999999,0.2,999,999,99
3023,3,29,21,0,*?*?*?*?*?*?*?*?*?*?*?*?*?*?*?*?*?*?*?*?*?*?,10.4,10.3,100,100981,0,-0,325,0.0,-0.0,0.0,0,0,0,0,115,0.0,10,5,9999,99999,9,999999999,0.5,999,999,99
3023,3,29,22,0,*?*?*?*?*?*?*?*?*?*?*?*?*?*?*?*?*?*?*?*?*?*?,9.6,9.6,100,100981,0,-0,321,0.0,-0.0,0.0,0,0,0,0,120,1.0,10,5,9999,99999,9,999999999,0.0,999,999,99
3023,3,29,23,0,*?*?*?*?*?*?*?*?*?*?*?*?*?*?*?*?*?*?*?*?*?*?,10.6,10.7,100,100981,0,-0,326,0.0,-0.0,0.0,0,0,0,0,125,0.5,10,5,9999,99999,9,999999999,0.0,999,999,99
3023,3,29,24,0,*?*?*?*?*?*?*?*?*?*?*?*?*?*?*?*?*?*?*?*?*?*?,9.2,8.8,100,100981,0,-0,320,0.0,-0.0,0.0,0,0,0,0,110,1.5,10,5,9999,99999,9,999999999,0.0,999,999,99
3023,3,30,1,0,*?*?*?*?*?*?*?*?*?*?*?*?*?*?*?*?*?*?*?*?*?*?,11.6,9.3,86,100959,0,-0,331,0.0,-0.0,0.0,0,0,0,0,130,1.5,10,5,9999,99999,9,999999999,1.6,999,999,99
3023,3,30,2,0,*?*?*?*?*?*?*?*?*?*?*?*?*?*?*?*?*?*?*?*?*?*?,11.7,8.8,83,100959,0,-0,331,0.0,-0.0,0.0,0,0,0,0,130,1.5,10,5,9999,99999,9,999999999,1.2,999,999,99
3023,3,30,3,0,*?*?*?*?*?*?*?*?*?*?*?*?*?*?*?*?*?*?*?*?*?*?,11.8,8.8,82,100959,0,-0,332,0.0,-0.0,0.0,0,0,0,0,130,0.5,10,5,9999,99999,9,999999999,0.0,999,999,99
3023,3,30,4,0,*?*?*?*?*?*?*?*?*?*?*?*?*?*?*?*?*?*?*?*?*?*?,11.7,8.9,83,100959,0,-0,331,0.0,-0.0,0.0,0,0,0,0,130,0.5,10,5,9999,99999,9,999999999,0.0,999,999,99
3023,3,30,5,0,*?*?*?*?*?*?*?*?*?*?*?*?*?*?*?*?*?*?*?*?*?*?,11.6,9.2,85,100959,0,-0,331,0.0,-0.0,0.0,0,0,0,0,130,1.0,10,5,9999,99999,9,999999999,0.6,999,999,99
3023,3,30,6,0,*?*?*?*?*?*?*?*?*?*?*?*?*?*?*?*?*?*?*?*?*?*?,11.7,9.3,85,100959,102,1378,327,10.7,19.2,9.3,1246,909,1177,191,130,2.1,9,5,9999,99999,9,999999999,1.3,999,999,99
3023,3,30,7,0,*?*?*?*?*?*?*?*?*?*?*?*?*?*?*?*?*?*?*?*?*?*?,11.7,8.8,82,100959,326,1369,327,89.0,49.7,77.2,9775,4218,8742,2024,130,2.1,9,5,9999,99999,9,999999999,1.1,999,999,99
3023,3,30,8,0,*?*?*?*?*?*?*?*?*?*?*?*?*?*?*?*?*?*?*?*?*?*?,11.7,8.8,82,100959,534,1371,327,161.3,55.1,139.8,17714,5262,15767,3989,130,0.5,9,5,9999,99999,9,999999999,0.0,999,999,99
3023,3,30,9,0,*?*?*?*?*?*?*?*?*?*?*?*?*?*?*?*?*?*?*?*?*?*?,11.7,9.1,84,100959,709,1370,327,222.4,57.2,192.9,24473,5684,21732,6003,130,3.1,9,5,9999,99999,9,999999999,0.0,999,999,99
3023,3,30,10,0,*?*?*?*?*?*?*?*?*?*?*?*?*?*?*?*?*?*?*?*?*?*?,11.8,8.8,82,100959,841,1370,328,268.4,58.2,232.7,29570,5870,26218,7811,130,1.5,9,5,9999,99999,9,999999999,0.0,999,999,99
3023,3,30,11,0,*?*?*?*?*?*?*?*?*?*?*?*?*?*?*?*?*?*?*?*?*?*?,11.7,8.8,82,100959,921,1371,327,296.0,58.6,256.7,32641,5949,28917,9070,130,1.0,9,5,9999,99999,9,999999999,0.0,999,999,99
3023,3,30,12,0,*?*?*?*?*?*?*?*?*?*?*?*?*?*?*?*?*?*?*?*?*?*?,11.8,9.1,84,100959,942,1371,332,174.7,0.0,174.7,20957,0,21050,8420,130,2.1,10,5,9999,99999,9,999999999,0.0,999,999,99
3023,3,30,13,0,*?*?*?*?*?*?*?*?*?*?*?*?*?*?*?*?*?*?*?*?*?*?,11.7,10.2,90,100959,904,1371,328,290.1,58.5,251.5,31983,5933,28339,8787,125,1.5,9,5,9999,99999,9,999999999,0.0,999,999,99
3023,3,30,14,0,*?*?*?*?*?*?*?*?*?*?*?*?*?*?*?*?*?*?*?*?*?*?,11.7,10.4,92,100959,809,1372,331,147.9,0.0,147.9,17606,0,17677,6886,120,1.5,10,5,9999,99999,9,999999999,0.0,999,999,99
3023,3,30,15,0,*?*?*?*?*?*?*?*?*?*?*?*?*?*?*?*?*?*?*?*?*?*?,11.8,10.9,95,100959,663,1370,331,118.8,0.0,118.8,14015,0,14065,5278,115,0.5,10,5,9999,99999,9,999999999,0.0,999,999,99
3023,3,30,16,0,*?*?*?*?*?*?*?*?*?*?*?*?*?*?*?*?*?*?*?*?*?*?,11.7,10.4,93,100959,477,1370,331,81.5,0.0,81.5,9531,0,9559,3396,110,1.5,10,5,9999,99999,9,999999999,0.0,999,999,99
3023,3,30,17,0,*?*?*?*?*?*?*?*?*?*?*?*?*?*?*?*?*?*?*?*?*?*?,11.7,10.1,90,100959,264,1371,331,38.7,0.0,38.7,4518,0,4526,1510,105,0.5,10,5,9999,99999,9,999999999,0.0,999,999,99
3023,3,30,18,0,*?*?*?*?*?*?*?*?*?*?*?*?*?*?*?*?*?*?*?*?*?*?,11.7,10.3,91,100959,37,1358,331,0.0,0.0,0.0,0,0,0,0,100,0.5,10,5,9999,99999,9,999999999,0.0,999,999,99
3023,3,30,19,0,*?*?*?*?*?*?*?*?*?*?*?*?*?*?*?*?*?*?*?*?*?*?,11.7,10.9,95,100959,0,-0,331,0.0,-0.0,0.0,0,0,0,0,105,0.5,10,5,9999,99999,9,999999999,0.0,999,999,99
3023,3,30,20,0,*?*?*?*?*?*?*?*?*?*?*?*?*?*?*?*?*?*?*?*?*?*?,11.7,9.8,89,100959,0,-0,331,0.0,-0.0,0.0,0,0,0,0,110,1.5,10,5,9999,99999,9,999999999,0.0,999,999,99
3023,3,30,21,0,*?*?*?*?*?*?*?*?*?*?*?*?*?*?*?*?*?*?*?*?*?*?,11.6,9.6,87,100959,0,-0,331,0.0,-0.0,0.0,0,0,0,0,115,0.5,10,5,9999,99999,9,999999999,0.0,999,999,99
3023,3,30,22,0,*?*?*?*?*?*?*?*?*?*?*?*?*?*?*?*?*?*?*?*?*?*?,11.7,9.8,88,100959,0,-0,331,0.0,-0.0,0.0,0,0,0,0,120,0.0,10,5,9999,99999,9,999999999,0.0,999,999,99
3023,3,30,23,0,*?*?*?*?*?*?*?*?*?*?*?*?*?*?*?*?*?*?*?*?*?*?,12.6,10.3,86,100959,0,-0,335,0.0,-0.0,0.0,0,0,0,0,125,0.5,10,5,9999,99999,9,999999999,0.0,999,999,99
3023,3,30,24,0,*?*?*?*?*?*?*?*?*?*?*?*?*?*?*?*?*?*?*?*?*?*?,11.6,9.9,90,100959,0,-0,330,0.0,-0.0,0.0,0,0,0,0,130,2.6,10,5,9999,99999,9,999999999,0.0,999,999,99
3023,3,31,1,0,*?*?*?*?*?*?*?*?*?*?*?*?*?*?*?*?*?*?*?*?*?*?,13.6,13.6,100,101065,0,-0,339,0.0,-0.0,0.0,0,0,0,0,127,1.5,10,5,9999,99999,9,999999999,0.0,999,999,99
3023,3,31,2,0,*?*?*?*?*?*?*?*?*?*?*?*?*?*?*?*?*?*?*?*?*?*?,13.8,13.8,100,101065,0,-0,340,0.0,-0.0,0.0,0,0,0,0,123,4.1,10,5,9999,99999,9,999999999,0.0,999,999,99
3023,3,31,3,0,*?*?*?*?*?*?*?*?*?*?*?*?*?*?*?*?*?*?*?*?*?*?,13.7,13.7,100,101065,0,-0,339,0.0,-0.0,0.0,0,0,0,0,120,1.5,10,5,9999,99999,9,999999999,0.0,999,999,99
3023,3,31,4,0,*?*?*?*?*?*?*?*?*?*?*?*?*?*?*?*?*?*?*?*?*?*?,13.7,13.7,100,101065,0,-0,339,0.0,-0.0,0.0,0,0,0,0,117,0.5,10,5,9999,99999,9,999999999,0.0,999,999,99
3023,3,31,5,0,*?*?*?*?*?*?*?*?*?*?*?*?*?*?*?*?*?*?*?*?*?*?,13.8,13.8,100,101065,0,-0,340,0.0,-0.0,0.0,0,0,0,0,113,1.0,10,5,9999,99999,9,999999999,0.0,999,999,99
3023,3,31,6,0,*?*?*?*?*?*?*?*?*?*?*?*?*?*?*?*?*?*?*?*?*?*?,13.7,13.7,100,101065,110,1374,337,13.5,22.5,11.7,1565,1125,1471,243,110,1.5,9,5,9999,99999,9,999999999,0.0,999,999,99
3023,3,31,7,0,*?*?*?*?*?*?*?*?*?*?*?*?*?*?*?*?*?*?*?*?*?*?,13.7,13.4,100,101065,334,1369,340,52.9,0.0,52.9,6159,0,6173,2100,117,1.0,10,5,9999,99999,9,999999999,0.0,999,999,99
3023,3,31,8,0,*?*?*?*?*?*?*?*?*?*?*?*?*?*?*?*?*?*?*?*?*?*?,13.7,13.4,100,101065,541,1369,340,94.4,0.0,94.4,11067,0,11102,4022,123,1.0,10,5,9999,99999,9,999999999,0.0,999,999,99
3023,3,31,9,0,*?*?*?*?*?*?*?*?*?*?*?*?*?*?*?*?*?*?*?*?*?*?,13.8,12.2,100,101065,717,1371,340,129.6,0.0,129.6,15335,0,15393,5862,130,1.5,10,5,9999,99999,9,999999999,0.0,999,999,99
3023,3,31,10,0,*?*?*?*?*?*?*?*?*?*?*?*?*?*?*?*?*?*?*?*?*?*?,13.7,12.8,100,101065,848,1370,340,156.0,0.0,156.0,18605,0,18682,7341,137,1.0,10,5,9999,99999,9,999999999,0.0,999,999,99
3023,3,31,11,0,*?*?*?*?*?*?*?*?*?*?*?*?*?*?*?*?*?*?*?*?*?*?,13.7,11.7,100,101065,927,1370,337,298.5,58.7,258.8,32952,5920,29205,9188,143,1.5,9,5,9999,99999,9,999999999,1.7,999,999,99
3023,3,31,12,0,*?*?*?*?*?*?*?*?*?*?*?*?*?*?*?*?*?*?*?*?*?*?,13.7,11.0,98,101065,948,1370,340,176.0,0.0,176.0,21126,0,21220,8496,150,1.5,10,5,9999,99999,9,999999999,0.0,999,999,99
3023,3,31,13,0,*?*?*?*?*?*?*?*?*?*?*?*?*?*?*?*?*?*?*?*?*?*?,13.7,11.6,100,101065,910,1371,337,292.3,58.6,253.5,32234,5937,28560,8893,152,1.5,9,5,9999,99999,9,999999999,0.1,999,999,99
3023,3,31,14,0,*?*?*?*?*?*?*?*?*?*?*?*?*?*?*?*?*?*?*?*?*?*?,13.7,12.1,100,101065,814,1370,340,149.2,0.0,149.2,17755,0,17827,6954,153,3.6,10,5,9999,99999,9,999999999,0.4,999,999,99
3023,3,31,15,0,*?*?*?*?*?*?*?*?*?*?*?*?*?*?*?*?*?*?*?*?*?*?,13.8,12.1,100,101065,669,1370,337,208.5,56.8,180.7,22933,5599,20377,5508,155,4.1,9,5,9999,99999,9,999999999,0.5,999,999,99
3023,3,31,16,0,*?*?*?*?*?*?*?*?*?*?*?*?*?*?*?*?*?*?*?*?*?*?,13.7,11.8,100,101065,483,1370,340,82.7,0.0,82.7,9671,0,9700,3453,157,2.6,10,5,9999,99999,9,999999999,0.2,999,999,99
3023,3,31,17,0,*?*?*?*?*?*?*?*?*?*?*?*?*?*?*?*?*?*?*?*?*?*?,13.7,12.4,100,101065,270,1372,340,39.9,0.0,39.9,4655,0,4664,1559,158,2.6,10,5,9999,99999,9,999999999,0.1,999,999,99
3023,3,31,18,0,*?*?*?*?*?*?*?*?*?*?*?*?*?*?*?*?*?*?*?*?*?*?,13.7,12.2,100,101065,43,1360,340,0.0,0.0,0.0,0,0,0,0,160,1.5,10,5,9999,99999,9,999999999,0.1,999,999,99
3023,3,31,19,0,*?*?*?*?*?*?*?*?*?*?*?*?*?*?*?*?*?*?*?*?*?*?,13.7,13.8,100,101065,0,-0,339,0.0,-0.0,0.0,0,0,0,0,148,1.0,10,5,9999,99999,9,999999999,0.2,999,999,99
3023,3,31,20,0,*?*?*?*?*?*?*?*?*?*?*?*?*?*?*?*?*?*?*?*?*?*?,13.7,13.7,100,101065,0,-0,339,0.0,-0.0,0.0,0,0,0,0,137,0.5,10,5,9999,99999,9,999999999,0.0,999,999,99
3023,3,31,21,0,*?*?*?*?*?*?*?*?*?*?*?*?*?*?*?*?*?*?*?*?*?*?,13.7,13.7,100,101065,0,-0,339,0.0,-0.0,0.0,0,0,0,0,125,0.5,10,5,9999,99999,9,999999999,0.0,999,999,99
3023,3,31,22,0,*?*?*?*?*?*?*?*?*?*?*?*?*?*?*?*?*?*?*?*?*?*?,13.7,13.7,100,101065,0,-0,339,0.0,-0.0,0.0,0,0,0,0,113,1.0,10,5,9999,99999,9,999999999,0.0,999,999,99
3023,3,31,23,0,*?*?*?*?*?*?*?*?*?*?*?*?*?*?*?*?*?*?*?*?*?*?,13.6,13.6,100,101065,0,-0,339,0.0,-0.0,0.0,0,0,0,0,102,1.0,10,5,9999,99999,9,999999999,0.4,999,999,99
3023,3,31,24,0,*?*?*?*?*?*?*?*?*?*?*?*?*?*?*?*?*?*?*?*?*?*?,13.6,12.3,100,101065,0,-0,339,0.0,-0.0,0.0,0,0,0,0,130,1.0,10,5,9999,99999,9,999999999,0.0,999,999,99
3023,4,1,1,0,*?*?*?*?*?*?*?*?*?*?*?*?*?*?*?*?*?*?*?*?*?*?,10.0,9.9,96,100720,0,-0,323,0.0,-0.0,0.0,0,0,0,0,88,8.2,10,5,9999,99999,9,999999999,0.2,999,999,99
3023,4,1,2,0,*?*?*?*?*?*?*?*?*?*?*?*?*?*?*?*?*?*?*?*?*?*?,8.5,7.7,91,100720,0,-0,317,0.0,-0.0,0.0,0,0,0,0,87,8.2,10,5,9999,99999,9,999999999,0.0,999,999,99
3023,4,1,3,0,*?*?*?*?*?*?*?*?*?*?*?*?*?*?*?*?*?*?*?*?*?*?,8.4,7.1,89,100720,0,-0,316,0.0,-0.0,0.0,0,0,0,0,85,11.3,10,5,9999,99999,9,999999999,0.0,999,999,99
3023,4,1,4,0,*?*?*?*?*?*?*?*?*?*?*?*?*?*?*?*?*?*?*?*?*?*?,8.2,6.9,88,100720,0,-0,316,0.0,-0.0,0.0,0,0,0,0,83,7.2,10,5,9999,99999,9,999999999,0.0,999,999,99
3023,4,1,5,0,*?*?*?*?*?*?*?*?*?*?*?*?*?*?*?*?*?*?*?*?*?*?,8.3,7.4,91,100720,0,-0,316,0.0,-0.0,0.0,0,0,0,0,82,6.7,10,5,9999,99999,9,999999999,0.0,999,999,99
3023,4,1,6,0,*?*?*?*?*?*?*?*?*?*?*?*?*?*?*?*?*?*?*?*?*?*?,8.5,7.9,93,100720,118,1371,313,16.4,25.4,14.2,1881,1315,1765,295,80,8.2,9,5,9999,99999,9,999999999,0.0,999,999,99
3023,4,1,7,0,*?*?*?*?*?*?*?*?*?*?*?*?*?*?*?*?*?*?*?*?*?*?,8.5,7.7,92,100720,342,1368,317,54.5,0.0,54.5,6347,0,6362,2169,80,6.2,10,5,9999,99999,9,999999999,0.0,999,999,99
3023,4,1,8,0,*?*?*?*?*?*?*?*?*?*?*?*?*?*?*?*?*?*?*?*?*?*?,11.0,8.4,81,100720,549,1370,328,96.0,0.0,96.0,11256,0,11292,4101,80,5.7,10,5,9999,99999,9,999999999,0.0,999,999,99
3023,4,1,9,0,*?*?*?*?*?*?*?*?*?*?*?*?*?*?*?*?*?*?*?*?*?*?,12.6,8.8,75,100720,724,1370,332,227.7,57.3,197.4,25058,5710,22247,6196,80,5.2,9,5,9999,99999,9,999999999,0.0,999,999,99
3023,4,1,10,0,*?*?*?*?*?*?*?*?*?*?*?*?*?*?*?*?*?*?*?*?*?*?,14.6,7.6,61,100720,855,1370,341,273.5,58.3,237.1,30133,5886,26713,8030,80,7.2,9,5,9999,99999,9,999999999,0.0,999,999,99
3023,4,1,11,0,*?*?*?*?*?*?*?*?*?*?*?*?*?*?*?*?*?*?*?*?*?*?,15.1,6.4,54,100720,934,1370,343,300.9,58.7,260.9,33180,5961,29389,9307,80,8.2,9,5,9999,99999,9,999999999,0.0,999,999,99
3023,4,1,12,0,*?*?*?*?*?*?*?*?*?*?*?*?*?*?*?*?*?*?*?*?*?*?,16.0,5.0,46,100720,954,1369,352,177.3,0.0,177.3,21292,0,21388,8571,80,7.7,10,5,9999,99999,9,999999999,0.0,999,999,99
3023,4,1,13,0,*?*?*?*?*?*?*?*?*?*?*?*?*?*?*?*?*?*?*?*?*?*?,16.1,6.2,50,100720,915,1369,353,169.6,0.0,169.6,20309,0,20398,8122,80,3.6,10,5,9999,99999,9,999999999,0.0,999,999,99
3023,4,1,14,0,*?*?*?*?*?*?*?*?*?*?*?*?*?*?*?*?*?*?*?*?*?*?,16.5,5.0,45,100720,820,1369,355,150.4,0.0,150.4,17909,0,17982,7023,80,5.7,10,5,9999,99999,9,999999999,0.0,999,999,99
3023,4,1,15,0,*?*?*?*?*?*?*?*?*?*?*?*?*?*?*?*?*?*?*?*?*?*?,16.1,5.8,49,100720,674,1368,353,121.2,0.0,121.2,14306,0,14357,5405,80,5.2,10,5,9999,99999,9,999999999,0.0,999,999,99
3023,4,1,16,0,*?*?*?*?*?*?*?*?*?*?*?*?*?*?*?*?*?*?*?*?*?*?,16.1,6.4,51,100720,489,1370,353,83.9,0.0,83.9,9812,0,9841,3509,80,6.7,10,5,9999,99999,9,999999999,0.0,999,999,99
3023,4,1,17,0,*?*?*?*?*?*?*?*?*?*?*?*?*?*?*?*?*?*?*?*?*?*?,16.3,6.7,51,100720,275,1367,354,41.1,0.0,41.1,4790,0,4800,1606,80,10.3,10,5,9999,99999,9,999999999,0.0,999,999,99
3023,4,1,18,0,*?*?*?*?*?*?*?*?*?*?*?*?*?*?*?*?*?*?*?*?*?*?,15.8,7.1,55,100720,49,1362,351,0.0,0.0,0.0,0,0,0,0,80,8.2,10,5,9999,99999,9,999999999,0.0,999,999,99
3023,4,1,19,0,*?*?*?*?*?*?*?*?*?*?*?*?*?*?*?*?*?*?*?*?*?*?,13.7,6.9,61,100720,0,-0,341,0.0,-0.0,0.0,0,0,0,0,80,8.8,10,5,9999,99999,9,999999999,0.0,999,999,99
3023,4,1,20,0,*?*?*?*?*?*?*?*?*?*?*?*?*?*?*?*?*?*?*?*?*?*?,12.5,5.6,61,100720,0,-0,336,0.0,-0.0,0.0,0,0,0,0,80,7.7,10,5,9999,99999,9,999999999,0.0,999,999,99
3023,4,1,21,0,*?*?*?*?*?*?*?*?*?*?*?*?*?*?*?*?*?*?*?*?*?*?,11.0,5.6,67,100720,0,-0,329,0.0,-0.0,0.0,0,0,0,0,80,7.7,10,5,9999,99999,9,999999999,0.0,999,999,99
3023,4,1,22,0,*?*?*?*?*?*?*?*?*?*?*?*?*?*?*?*?*?*?*?*?*?*?,10.4,6.2,72,100720,0,-0,326,0.0,-0.0,0.0,0,0,0,0,80,6.2,10,5,9999,99999,9,999999999,0.0,999,999,99
3023,4,1,23,0,*?*?*?*?*?*?*?*?*?*?*?*?*?*?*?*?*?*?*?*?*?*?,11.0,5.8,68,100720,0,-0,329,0.0,-0.0,0.0,0,0,0,0,80,7.7,10,5,9999,99999,9,999999999,0.0,999,999,99
3023,4,1,24,0,*?*?*?*?*?*?*?*?*?*?*?*?*?*?*?*?*?*?*?*?*?*?,11.8,11.8,96,100720,0,-0,331,0.0,-0.0,0.0,0,0,0,0,90,8.2,10,5,9999,99999,9,999999999,0.3,999,999,99
3023,4,2,1,0,*?*?*?*?*?*?*?*?*?*?*?*?*?*?*?*?*?*?*?*?*?*?,12.1,8.1,75,101323,0,-0,333,0.0,-0.0,0.0,0,0,0,0,78,10.8,10,5,9999,99999,9,999999999,0.0,999,999,99
3023,4,2,2,0,*?*?*?*?*?*?*?*?*?*?*?*?*?*?*?*?*?*?*?*?*?*?,12.3,9.1,79,101323,0,-0,334,0.0,-0.0,0.0,0,0,0,0,77,11.8,10,5,9999,99999,9,999999999,0.0,999,999,99
3023,4,2,3,0,*?*?*?*?*?*?*?*?*?*?*?*?*?*?*?*?*?*?*?*?*?*?,12.8,9.2,78,101323,0,-0,336,0.0,-0.0,0.0,0,0,0,0,75,11.8,10,5,9999,99999,9,999999999,0.0,999,999,99
3023,4,2,4,0,*?*?*?*?*?*?*?*?*?*?*?*?*?*?*?*?*?*?*?*?*?*?,12.0,8.4,78,101323,0,-0,333,0.0,-0.0,0.0,0,0,0,0,73,11.8,10,5,9999,99999,9,999999999,0.0,999,999,99
3023,4,2,5,0,*?*?*?*?*?*?*?*?*?*?*?*?*?*?*?*?*?*?*?*?*?*?,11.8,8.8,80,101323,0,-0,328,0.0,-0.0,0.0,0,0,0,0,72,12.9,9,5,9999,99999,9,999999999,0.0,999,999,99
3023,4,2,6,0,*?*?*?*?*?*?*?*?*?*?*?*?*?*?*?*?*?*?*?*?*?*?,11.6,8.7,81,101323,126,1369,327,19.3,27.8,16.7,2194,1495,2055,347,70,9.8,9,5,9999,99999,9,999999999,0.0,999,999,99
3023,4,2,7,0,*?*?*?*?*?*?*?*?*?*?*?*?*?*?*?*?*?*?*?*?*?*?,12.9,8.7,74,101323,350,1368,322,169.3,296.5,93.4,17935,25037,10968,1817,72,11.8,6,3,9999,99999,9,999999999,0.0,999,999,99
3023,4,2,8,0,*?*?*?*?*?*?*?*?*?*?*?*?*?*?*?*?*?*?*?*?*?*?,14.1,8.4,67,101323,556,1368,319,325.8,471.2,134.2,34280,45330,16823,2636,73,11.8,4,2,9999,99999,9,999999999,0.0,999,999,99
3023,4,2,9,0,*?*?*?*?*?*?*?*?*?*?*?*?*?*?*?*?*?*?*?*?*?*?,15.8,8.5,61,101323,731,1369,323,451.8,539.0,164.0,48301,54539,20356,3540,75,12.9,3,2,9999,99999,9,999999999,0.0,999,999,99
3023,4,2,10,0,*?*?*?*?*?*?*?*?*?*?*?*?*?*?*?*?*?*?*?*?*?*?,16.9,9.4,61,101323,862,1369,318,547.8,609.1,164.3,57391,61178,21611,4006,77,13.9,0,0,9999,99999,9,999999999,0.0,999,999,99
3023,4,2,11,0,*?*?*?*?*?*?*?*?*?*?*?*?*?*?*?*?*?*?*?*?*?*?,18.3,9.1,54,101323,940,1369,323,602.0,613.6,180.6,63238,61970,23334,4852,78,15.5,0,0,9999,99999,9,999999999,0.0,999,999,99
3023,4,2,12,0,*?*?*?*?*?*?*?*?*?*?*?*?*?*?*?*?*?*?*?*?*?*?,19.7,9.9,53,101323,960,1369,332,616.0,614.7,184.8,64761,62144,23770,5111,80,15.5,0,0,9999,99999,9,999999999,0.0,999,999,99
3023,4,2,13,0,*?*?*?*?*?*?*?*?*?*?*?*?*?*?*?*?*?*?*?*?*?*?,19.8,9.9,52,101323,921,1368,332,589.0,612.6,176.7,61834,61796,22924,4628,82,14.9,0,0,9999,99999,9,999999999,0.0,999,999,99
3023,4,2,14,0,*?*?*?*?*?*?*?*?*?*?*?*?*?*?*?*?*?*?*?*?*?*?,19.6,10.4,55,101323,826,1369,333,522.8,606.7,156.9,54708,60738,20794,3681,83,17.0,0,0,9999,99999,9,999999999,0.0,999,999,99
3023,4,2,15,0,*?*?*?*?*?*?*?*?*?*?*?*?*?*?*?*?*?*?*?*?*?*?,19.7,11.1,57,101323,680,1369,345,417.0,534.6,151.4,44508,53536,18946,3150,85,17.0,3,2,9999,99999,9,999999999,0.0,999,999,99
3023,4,2,16,0,*?*?*?*?*?*?*?*?*?*?*?*?*?*?*?*?*?*?*?*?*?*?,19.9,11.8,59,101323,494,1368,351,284.1,462.6,117.1,29869,43208,14849,2240,87,17.0,4,2,9999,99999,9,999999999,0.0,999,999,99
3023,4,2,17,0,*?*?*?*?*?*?*?*?*?*?*?*?*?*?*?*?*?*?*?*?*?*?,19.8,11.5,58,101323,281,1368,340,145.7,491.5,44.7,15114,38253,6828,830,88,16.5,1,0,9999,99999,9,999999999,0.0,999,999,99
3023,4,2,18,0,*?*?*?*?*?*?*?*?*?*?*?*?*?*?*?*?*?*?*?*?*?*?,19.0,12.5,65,101323,55,1364,354,0.0,0.0,0.0,0,0,0,0,90,12.9,6,3,9999,99999,9,999999999,0.0,999,999,99
3023,4,2,19,0,*?*?*?*?*?*?*?*?*?*?*?*?*?*?*?*?*?*?*?*?*?*?,16.6,12.5,76,101323,0,-0,354,0.0,-0.0,0.0,0,0,0,0,85,11.3,10,5,9999,99999,9,999999999,0.0,999,999,99
3023,4,2,20,0,*?*?*?*?*?*?*?*?*?*?*?*?*?*?*?*?*?*?*?*?*?*?,16.2,11.7,74,101323,0,-0,352,0.0,-0.0,0.0,0,0,0,0,80,10.3,10,5,9999,99999,9,999999999,0.0,999,999,99
3023,4,2,21,0,*?*?*?*?*?*?*?*?*?*?*?*?*?*?*?*?*?*?*?*?*?*?,15.1,12.0,80,101323,0,-0,347,0.0,-0.0,0.0,0,0,0,0,75,11.8,10,5,9999,99999,9,999999999,0.0,999,999,99
3023,4,2,22,0,*?*?*?*?*?*?*?*?*?*?*?*?*?*?*?*?*?*?*?*?*?*?,14.5,11.8,83,101323,0,-0,344,0.0,-0.0,0.0,0,0,0,0,70,9.8,10,5,9999,99999,9,999999999,0.0,999,999,99
3023,4,2,23,0,*?*?*?*?*?*?*?*?*?*?*?*?*?*?*?*?*?*?*?*?*?*?,14.0,11.9,86,101323,0,-0,341,0.0,-0.0,0.0,0,0,0,0,65,8.8,10,5,9999,99999,9,999999999,0.0,999,999,99
3023,4,2,24,0,*?*?*?*?*?*?*?*?*?*?*?*?*?*?*?*?*?*?*?*?*?*?,11.6,7.0,72,101323,0,-0,331,0.0,-0.0,0.0,0,0,0,0,80,10.8,10,5,9999,99999,9,999999999,0.0,999,999,99
3023,4,3,1,0,*?*?*?*?*?*?*?*?*?*?*?*?*?*?*?*?*?*?*?*?*?*?,12.0,11.0,93,101643,0,-0,332,0.0,-0.0,0.0,0,0,0,0,58,8.2,10,5,9999,99999,9,999999999,0.0,999,999,99
3023,4,3,2,0,*?*?*?*?*?*?*?*?*?*?*?*?*?*?*?*?*?*?*?*?*?*?,10.7,10.4,98,101643,0,-0,326,0.0,-0.0,0.0,0,0,0,0,57,7.7,10,5,9999,99999,9,999999999,0.0,999,999,99
3023,4,3,3,0,*?*?*?*?*?*?*?*?*?*?*?*?*?*?*?*?*?*?*?*?*?*?,10.6,10.4,99,101643,0,-0,326,0.0,-0.0,0.0,0,0,0,0,55,7.2,10,5,9999,99999,9,999999999,0.0,999,999,99
3023,4,3,4,0,*?*?*?*?*?*?*?*?*?*?*?*?*?*?*?*?*?*?*?*?*?*?,10.5,9.9,96,101643,0,-0,325,0.0,-0.0,0.0,0,0,0,0,53,5.7,10,5,9999,99999,9,999999999,0.0,999,999,99
3023,4,3,5,0,*?*?*?*?*?*?*?*?*?*?*?*?*?*?*?*?*?*?*?*?*?*?,10.8,9.7,94,101643,0,-0,327,0.0,-0.0,0.0,0,0,0,0,52,7.2,10,5,9999,99999,9,999999999,0.0,999,999,99
3023,4,3,6,0,*?*?*?*?*?*?*?*?*?*?*?*?*?*?*?*?*?*?*?*?*?*?,11.0,9.7,91,101643,134,1368,328,12.7,0.0,12.7,1529,-0,1529,498,50,7.7,10,5,9999,99999,9,999999999,0.0,999,999,99
3023,4,3,7,0,*?*?*?*?*?*?*?*?*?*?*?*?*?*?*?*?*?*?*?*?*?*?,11.5,10.2,92,101643,358,1369,330,57.7,0.0,57.7,6722,0,6738,2308,55,9.8,10,5,9999,99999,9,999999999,0.0,999,999,99
3023,4,3,8,0,*?*?*?*?*?*?*?*?*?*?*?*?*?*?*?*?*?*?*?*?*?*?,12.5,10.3,87,101643,564,1369,335,99.1,0.0,99.1,11629,0,11666,4256,60,10.8,10,5,9999,99999,9,999999999,0.0,999,999,99
3023,4,3,9,0,*?*?*?*?*?*?*?*?*?*?*?*?*?*?*?*?*?*?*?*?*?*?,12.8,10.3,85,101643,738,1368,336,134.1,0.0,134.1,15886,0,15947,6107,65,8.8,10,5,9999,99999,9,999999999,0.0,999,999,99
3023,4,3,10,0,*?*?*?*?*?*?*?*?*?*?*?*?*?*?*?*?*?*?*?*?*?*?,14.0,9.3,74,101643,868,1368,342,160.3,0.0,160.3,19142,0,19223,7587,70,9.3,10,5,9999,99999,9,999999999,0.0,999,999,99
3023,4,3,11,0,*?*?*?*?*?*?*?*?*?*?*?*?*?*?*?*?*?*?*?*?*?*?,14.5,9.8,74,101643,946,1368,344,175.9,0.0,175.9,21113,0,21207,8489,75,9.8,10,5,9999,99999,9,999999999,0.0,999,999,99
3023,4,3,12,0,*?*?*?*?*?*?*?*?*?*?*?*?*?*?*?*?*?*?*?*?*?*?,15.0,9.9,72,101643,966,1368,343,312.6,58.9,271.0,34484,5988,30533,9906,80,11.3,9,5,9999,99999,9,999999999,0.0,999,999,99
3023,4,3,13,0,*?*?*?*?*?*?*?*?*?*?*?*?*?*?*?*?*?*?*?*?*?*?,15.3,9.6,69,101643,927,1368,344,298.9,58.7,259.1,32959,5956,29195,9207,82,12.4,9,5,9999,99999,9,999999999,0.0,999,999,99
3023,4,3,14,0,*?*?*?*?*?*?*?*?*?*?*?*?*?*?*?*?*?*?*?*?*?*?,15.6,10.5,72,101643,831,1368,346,265.5,58.1,230.2,29245,5860,25931,7684,83,16.0,9,5,9999,99999,9,999999999,0.0,999,999,99
3023,4,3,15,0,*?*?*?*?*?*?*?*?*?*?*?*?*?*?*?*?*?*?*?*?*?*?,15.9,10.2,69,101643,685,1367,347,214.6,57.0,186.1,23607,5644,20967,5721,85,15.5,9,5,9999,99999,9,999999999,0.0,999,999,99
3023,4,3,16,0,*?*?*?*?*?*?*?*?*?*?*?*?*?*?*?*?*?*?*?*?*?*?,15.4,10.2,71,101643,500,1368,348,86.2,0.0,86.2,10089,0,10120,3621,87,14.9,10,5,9999,99999,9,999999999,0.0,999,999,99
3023,4,3,17,0,*?*?*?*?*?*?*?*?*?*?*?*?*?*?*?*?*?*?*?*?*?*?,15.2,9.9,71,101643,287,1369,347,43.4,0.0,43.4,5059,0,5070,1703,88,14.9,10,5,9999,99999,9,999999999,1.5,999,999,99
3023,4,3,18,0,*?*?*?*?*?*?*?*?*?*?*?*?*?*?*?*?*?*?*?*?*?*?,15.6,9.7,69,101643,61,1366,349,0.0,0.0,0.0,0,0,0,0,90,16.0,10,5,9999,99999,9,999999999,1.0,999,999,99
3023,4,3,19,0,*?*?*?*?*?*?*?*?*?*?*?*?*?*?*?*?*?*?*?*?*?*?,13.9,9.8,77,101643,0,-0,341,0.0,-0.0,0.0,0,0,0,0,82,17.0,10,5,9999,99999,9,999999999,0.8,999,999,99
3023,4,3,20,0,*?*?*?*?*?*?*?*?*?*?*?*?*?*?*?*?*?*?*?*?*?*?,12.9,9.7,81,101643,0,-0,337,0.0,-0.0,0.0,0,0,0,0,73,16.0,10,5,9999,99999,9,999999999,0.3,999,999,99
3023,4,3,21,0,*?*?*?*?*?*?*?*?*?*?*?*?*?*?*?*?*?*?*?*?*?*?,12.5,9.8,84,101643,0,-0,335,0.0,-0.0,0.0,0,0,0,0,65,16.5,10,5,9999,99999,9,999999999,0.0,999,999,99
3023,4,3,22,0,*?*?*?*?*?*?*?*?*?*?*?*?*?*?*?*?*?*?*?*?*?*?,12.4,9.7,83,101643,0,-0,334,0.0,-0.0,0.0,0,0,0,0,57,14.4,10,5,9999,99999,9,999999999,0.2,999,999,99
3023,4,3,23,0,*?*?*?*?*?*?*?*?*?*?*?*?*?*?*?*?*?*?*?*?*?*?,13.4,9.9,80,101643,0,-0,339,0.0,-0.0,0.0,0,0,0,0,48,14.4,10,5,9999,99999,9,999999999,1.5,999,999,99
3023,4,3,24,0,*?*?*?*?*?*?*?*?*?*?*?*?*?*?*?*?*?*?*?*?*?*?,13.5,11.5,87,101643,0,-0,339,0.0,-0.0,0.0,0,0,0,0,60,5.7,10,5,9999,99999,9,999999999,0.0,999,999,99
3023,4,4,1,0,*?*?*?*?*?*?*?*?*?*?*?*?*?*?*?*?*?*?*?*?*?*?,14.8,11.8,82,101478,0,-0,345,0.0,-0.0,0.0,0,0,0,0,40,7.7,10,5,9999,99999,9,999999999,0.2,999,999,99
3023,4,4,2,0,*?*?*?*?*?*?*?*?*?*?*?*?*?*?*?*?*?*?*?*?*?*?,15.4,12.5,83,101478,0,-0,348,0.0,-0.0,0.0,0,0,0,0,40,7.7,10,5,9999,99999,9,999999999,0.1,999,999,99
3023,4,4,3,0,*?*?*?*?*?*?*?*?*?*?*?*?*?*?*?*?*?*?*?*?*?*?,14.7,12.5,87,101478,0,-0,344,0.0,-0.0,0.0,0,0,0,0,40,7.2,10,5,9999,99999,9,999999999,0.7,999,999,99
3023,4,4,4,0,*?*?*?*?*?*?*?*?*?*?*?*?*?*?*?*?*?*?*?*?*?*?,14.5,12.4,87,101478,0,-0,344,0.0,-0.0,0.0,0,0,0,0,40,8.2,10,5,9999,99999,9,999999999,0.3,999,999,99
3023,4,4,5,0,*?*?*?*?*?*?*?*?*?*?*?*?*?*?*?*?*?*?*?*?*?*?,14.3,12.5,89,101478,0,-0,343,0.0,-0.0,0.0,0,0,0,0,40,8.8,10,5,9999,99999,9,999999999,0.0,999,999,99
3023,4,4,6,0,*?*?*?*?*?*?*?*?*?*?*?*?*?*?*?*?*?*?*?*?*?*?,14.6,12.5,87,101478,142,1367,338,33.0,80.1,24.7,3593,3984,3122,424,40,10.8,8,4,9999,99999,9,999999999,0.0,999,999,99
3023,4,4,7,0,*?*?*?*?*?*?*?*?*?*?*?*?*?*?*?*?*?*?*?*?*?*?,14.9,13.4,90,101478,365,1365,340,136.5,128.6,102.1,14855,11266,11717,2250,38,13.4,8,4,9999,99999,9,999999999,0.0,999,999,99
3023,4,4,8,0,*?*?*?*?*?*?*?*?*?*?*?*?*?*?*?*?*?*?*?*?*?*?,15.6,13.4,86,101478,571,1367,343,231.6,139.7,173.3,25222,13870,19606,4096,37,10.3,8,4,9999,99999,9,999999999,0.0,999,999,99
3023,4,4,9,0,*?*?*?*?*?*?*?*?*?*?*?*?*?*?*?*?*?*?*?*?*?*?,16.1,13.6,85,101478,745,1368,351,135.6,0.0,135.6,16068,0,16130,6188,35,11.3,10,5,9999,99999,9,999999999,0.0,999,999,99
3023,4,4,10,0,*?*?*?*?*?*?*?*?*?*?*?*?*?*?*?*?*?*?*?*?*?*?,17.5,13.7,78,101478,875,1368,358,161.7,0.0,161.7,19319,0,19401,7668,33,9.8,10,5,9999,99999,9,999999999,0.0,999,999,99
3023,4,4,11,0,*?*?*?*?*?*?*?*?*?*?*?*?*?*?*?*?*?*?*?*?*?*?,17.3,13.3,77,101478,952,1367,354,307.9,58.8,267.0,33967,5978,30079,9662,32,9.8,9,5,9999,99999,9,999999999,0.0,999,999,99
3023,4,4,12,0,*?*?*?*?*?*?*?*?*?*?*?*?*?*?*?*?*?*?*?*?*?*?,17.5,13.1,75,101478,972,1367,358,181.2,0.0,181.2,21784,0,21883,8793,30,10.3,10,5,9999,99999,9,999999999,0.0,999,999,99
3023,4,4,13,0,*?*?*?*?*?*?*?*?*?*?*?*?*?*?*?*?*?*?*?*?*?*?,17.8,12.1,70,101478,932,1367,360,173.3,0.0,173.3,20778,0,20870,8336,32,9.8,10,5,9999,99999,9,999999999,0.0,999,999,99
3023,4,4,14,0,*?*?*?*?*?*?*?*?*?*?*?*?*?*?*?*?*?*?*?*?*?*?,18.1,12.8,71,101478,837,1368,361,154.0,0.0,154.0,18358,0,18434,7227,33,8.8,10,5,9999,99999,9,999999999,0.0,999,999,99
3023,4,4,15,0,*?*?*?*?*?*?*?*?*?*?*?*?*?*?*?*?*?*?*?*?*?*?,17.8,13.7,77,101478,691,1367,359,124.7,0.0,124.7,14734,0,14789,5594,35,10.3,10,5,9999,99999,9,999999999,0.2,999,999,99
3023,4,4,16,0,*?*?*?*?*?*?*?*?*?*?*?*?*?*?*?*?*?*?*?*?*?*?,17.9,13.2,74,101478,505,1366,360,87.4,0.0,87.4,10226,0,10257,3676,37,9.8,10,5,9999,99999,9,999999999,0.0,999,999,99
3023,4,4,17,0,*?*?*?*?*?*?*?*?*?*?*?*?*?*?*?*?*?*?*?*?*?*?,18.0,13.2,73,101478,292,1365,360,44.6,0.0,44.6,5196,0,5207,1750,38,9.8,10,5,9999,99999,9,999999999,0.0,999,999,99
3023,4,4,18,0,*?*?*?*?*?*?*?*?*?*?*?*?*?*?*?*?*?*?*?*?*?*?,16.9,13.5,80,101478,67,1368,352,0.0,0.0,0.0,0,0,0,0,40,11.8,9,5,9999,99999,9,999999999,0.0,999,999,99
3023,4,4,19,0,*?*?*?*?*?*?*?*?*?*?*?*?*?*?*?*?*?*?*?*?*?*?,16.8,13.2,79,101478,0,-0,354,0.0,-0.0,0.0,0,0,0,0,38,10.3,10,5,9999,99999,9,999999999,0.0,999,999,99
3023,4,4,20,0,*?*?*?*?*?*?*?*?*?*?*?*?*?*?*?*?*?*?*?*?*?*?,16.1,13.2,83,101478,0,-0,351,0.0,-0.0,0.0,0,0,0,0,37,7.7,10,5,9999,99999,9,999999999,0.0,999,999,99
3023,4,4,21,0,*?*?*?*?*?*?*?*?*?*?*?*?*?*?*?*?*?*?*?*?*?*?,15.8,13.6,86,101478,0,-0,350,0.0,-0.0,0.0,0,0,0,0,35,12.4,10,5,9999,99999,9,999999999,0.0,999,999,99
3023,4,4,22,0,*?*?*?*?*?*?*?*?*?*?*?*?*?*?*?*?*?*?*?*?*?*?,16.1,13.2,82,101478,0,-0,351,0.0,-0.0,0.0,0,0,0,0,33,10.8,10,5,9999,99999,9,999999999,0.0,999,999,99
3023,4,4,23,0,*?*?*?*?*?*?*?*?*?*?*?*?*?*?*?*?*?*?*?*?*?*?,15.7,12.8,83,101478,0,-0,349,0.0,-0.0,0.0,0,0,0,0,32,11.8,10,5,9999,99999,9,999999999,0.0,999,999,99
3023,4,4,24,0,*?*?*?*?*?*?*?*?*?*?*?*?*?*?*?*?*?*?*?*?*?*?,14.3,10.9,80,101478,0,-0,343,0.0,-0.0,0.0,0,0,0,0,40,11.3,10,5,9999,99999,9,999999999,1.5,999,999,99
3023,4,5,1,0,*?*?*?*?*?*?*?*?*?*?*?*?*?*?*?*?*?*?*?*?*?*?,15.1,9.6,69,101701,0,-0,347,0.0,-0.0,0.0,0,0,0,0,30,9.8,10,5,9999,99999,9,999999999,0.0,999,999,99
3023,4,5,2,0,*?*?*?*?*?*?*?*?*?*?*?*?*?*?*?*?*?*?*?*?*?*?,14.8,7.9,63,101701,0,-0,346,0.0,-0.0,0.0,0,0,0,0,30,11.3,10,5,9999,99999,9,999999999,0.1,999,999,99
3023,4,5,3,0,*?*?*?*?*?*?*?*?*?*?*?*?*?*?*?*?*?*?*?*?*?*?,15.1,8.3,63,101701,0,-0,347,0.0,-0.0,0.0,0,0,0,0,30,12.9,10,5,9999,99999,9,999999999,0.5,999,999,99
3023,4,5,4,0,*?*?*?*?*?*?*?*?*?*?*?*?*?*?*?*?*?*?*?*?*?*?,15.4,8.4,62,101701,0,-0,349,0.0,-0.0,0.0,0,0,0,0,30,10.3,10,5,9999,99999,9,999999999,0.0,999,999,99
3023,4,5,5,0,*?*?*?*?*?*?*?*?*?*?*?*?*?*?*?*?*?*?*?*?*?*?,15.1,8.9,66,101701,0,-0,343,0.0,-0.0,0.0,0,0,0,0,30,11.8,9,5,9999,99999,9,999999999,0.0,999,999,99
3023,4,5,6,0,*?*?*?*?*?*?*?*?*?*?*?*?*?*?*?*?*?*?*?*?*?*?,14.8,8.7,66,101701,150,1367,342,27.7,33.6,24.0,3118,1975,2911,502,30,11.8,9,5,9999,99999,9,999999999,0.0,999,999,99
3023,4,5,7,0,*?*?*?*?*?*?*?*?*?*?*?*?*?*?*?*?*?*?*?*?*?*?,15.0,8.8,66,101701,373,1366,343,105.7,51.5,91.7,11599,4554,10356,2443,30,10.3,9,5,9999,99999,9,999999999,0.0,999,999,99
3023,4,5,8,0,*?*?*?*?*?*?*?*?*?*?*?*?*?*?*?*?*?*?*?*?*?*?,15.2,8.8,65,101701,578,1366,348,102.1,0.0,102.1,11994,0,12034,4409,30,8.2,10,5,9999,99999,9,999999999,0.0,999,999,99
3023,4,5,9,0,*?*?*?*?*?*?*?*?*?*?*?*?*?*?*?*?*?*?*?*?*?*?,15.5,9.2,65,101701,752,1367,349,137.0,0.0,137.0,16247,0,16310,6268,30,10.3,10,5,9999,99999,9,999999999,0.0,999,999,99
3023,4,5,10,0,*?*?*?*?*?*?*?*?*?*?*?*?*?*?*?*?*?*?*?*?*?*?,16.4,9.2,62,101701,881,1366,353,163.1,0.0,163.1,19492,0,19575,7746,30,8.2,10,5,9999,99999,9,999999999,0.0,999,999,99
3023,4,5,11,0,*?*?*?*?*?*?*?*?*?*?*?*?*?*?*?*?*?*?*?*?*?*?,15.8,9.8,67,101701,958,1366,350,178.6,0.0,178.6,21450,0,21546,8641,30,10.3,10,5,9999,99999,9,999999999,0.0,999,999,99
3023,4,5,12,0,*?*?*?*?*?*?*?*?*?*?*?*?*?*?*?*?*?*?*?*?*?*?,16.3,9.8,65,101701,978,1367,353,182.5,0.0,182.5,21945,0,22045,8866,30,10.3,10,5,9999,99999,9,999999999,0.0,999,999,99
3023,4,5,13,0,*?*?*?*?*?*?*?*?*?*?*?*?*?*?*?*?*?*?*?*?*?*?,16.4,10.7,68,101701,938,1366,353,174.5,0.0,174.5,20929,0,21022,8405,30,11.8,10,5,9999,99999,9,999999999,0.2,999,999,99
3023,4,5,14,0,*?*?*?*?*?*?*?*?*?*?*?*?*?*?*?*?*?*?*?*?*?*?,16.4,11.1,71,101701,842,1366,353,155.2,0.0,155.2,18503,0,18580,7293,30,9.8,10,5,9999,99999,9,999999999,0.0,999,999,99
3023,4,5,15,0,*?*?*?*?*?*?*?*?*?*?*?*?*?*?*?*?*?*?*?*?*?*?,16.5,10.7,68,101701,696,1366,350,218.7,57.1,189.6,24053,5665,21360,5863,30,11.3,9,5,9999,99999,9,999999999,0.0,999,999,99
3023,4,5,16,0,*?*?*?*?*?*?*?*?*?*?*?*?*?*?*?*?*?*?*?*?*?*?,16.0,10.8,71,101701,511,1367,348,153.8,54.7,133.4,16891,5191,15039,3765,30,8.8,9,5,9999,99999,9,999999999,0.0,999,999,99
3023,4,5,17,0,*?*?*?*?*?*?*?*?*?*?*?*?*?*?*?*?*?*?*?*?*?*?,15.9,11.0,72,101701,298,1366,347,79.5,48.5,68.9,8720,4025,7802,1791,30,7.2,9,5,9999,99999,9,999999999,0.0,999,999,99
3023,4,5,18,0,*?*?*?*?*?*?*?*?*?*?*?*?*?*?*?*?*?*?*?*?*?*?,15.9,10.7,70,101701,73,1370,347,0.8,1.9,0.7,103,58,113,10,30,5.2,9,5,9999,99999,9,999999999,0.0,999,999,99
3023,4,5,19,0,*?*?*?*?*?*?*?*?*?*?*?*?*?*?*?*?*?*?*?*?*?*?,16.1,10.7,70,101701,0,-0,352,0.0,-0.0,0.0,0,0,0,0,28,6.2,10,5,9999,99999,9,999999999,0.0,999,999,99
3023,4,5,20,0,*?*?*?*?*?*?*?*?*?*?*?*?*?*?*?*?*?*?*?*?*?*?,15.0,9.4,69,101701,0,-0,347,0.0,-0.0,0.0,0,0,0,0,27,5.7,10,5,9999,99999,9,999999999,0.0,999,999,99
3023,4,5,21,0,*?*?*?*?*?*?*?*?*?*?*?*?*?*?*?*?*?*?*?*?*?*?,15.1,9.6,69,101701,0,-0,347,0.0,-0.0,0.0,0,0,0,0,25,5.7,10,5,9999,99999,9,999999999,0.0,999,999,99
3023,4,5,22,0,*?*?*?*?*?*?*?*?*?*?*?*?*?*?*?*?*?*?*?*?*?*?,15.0,9.1,67,101701,0,-0,347,0.0,-0.0,0.0,0,0,0,0,23,2.6,10,5,9999,99999,9,999999999,0.0,999,999,99
3023,4,5,23,0,*?*?*?*?*?*?*?*?*?*?*?*?*?*?*?*?*?*?*?*?*?*?,16.5,9.2,62,101701,0,-0,354,0.0,-0.0,0.0,0,0,0,0,22,4.1,10,5,9999,99999,9,999999999,0.0,999,999,99
3023,4,5,24,0,*?*?*?*?*?*?*?*?*?*?*?*?*?*?*?*?*?*?*?*?*?*?,15.3,11.3,76,101701,0,-0,348,0.0,-0.0,0.0,0,0,0,0,30,8.8,10,5,9999,99999,9,999999999,0.0,999,999,99
3023,4,6,1,0,*?*?*?*?*?*?*?*?*?*?*?*?*?*?*?*?*?*?*?*?*?*?,18.3,11.6,64,102496,0,-0,362,0.0,-0.0,0.0,0,0,0,0,28,8.2,10,5,9999,99999,9,999999999,0.0,999,999,99
3023,4,6,2,0,*?*?*?*?*?*?*?*?*?*?*?*?*?*?*?*?*?*?*?*?*?*?,18.6,12.4,67,102496,0,-0,364,0.0,-0.0,0.0,0,0,0,0,37,8.2,10,5,9999,99999,9,999999999,0.0,999,999,99
3023,4,6,3,0,*?*?*?*?*?*?*?*?*?*?*?*?*?*?*?*?*?*?*?*?*?*?,18.1,12.8,71,102496,0,-0,361,0.0,-0.0,0.0,0,0,0,0,45,11.3,10,5,9999,99999,9,999999999,0.0,999,999,99
3023,4,6,4,0,*?*?*?*?*?*?*?*?*?*?*?*?*?*?*?*?*?*?*?*?*?*?,18.0,12.7,71,102496,0,-0,360,0.0,-0.0,0.0,0,0,0,0,53,7.2,10,5,9999,99999,9,999999999,0.0,999,999,99
3023,4,6,5,0,*?*?*?*?*?*?*?*?*?*?*?*?*?*?*?*?*?*?*?*?*?*?,18.0,12.3,70,102496,0,-0,358,0.0,-0.0,0.0,0,0,0,0,62,6.7,9,5,9999,99999,9,999999999,0.0,999,999,99
3023,4,6,6,0,*?*?*?*?*?*?*?*?*?*?*?*?*?*?*?*?*?*?*?*?*?*?,18.0,13.0,72,102496,158,1367,358,30.5,35.1,26.5,3422,2119,3191,553,70,8.2,9,5,9999,99999,9,999999999,0.0,999,999,99
3023,4,6,7,0,*?*?*?*?*?*?*?*?*?*?*?*?*?*?*?*?*?*?*?*?*?*?,18.0,13.0,72,102496,381,1367,360,62.4,0.0,62.4,7273,0,7292,2516,100,6.2,10,5,9999,99999,9,999999999,0.0,999,999,99
3023,4,6,8,0,*?*?*?*?*?*?*?*?*?*?*?*?*?*?*?*?*?*?*?*?*?*?,18.2,13.1,72,102496,585,1365,361,103.7,0.0,103.7,12176,0,12216,4485,130,5.7,10,5,9999,99999,9,999999999,0.0,999,999,99
3023,4,6,9,0,*?*?*?*?*?*?*?*?*?*?*?*?*?*?*?*?*?*?*?*?*?*?,18.9,13.7,71,102496,758,1365,365,138.5,0.0,138.5,16424,0,16488,6347,160,5.2,10,5,9999,99999,9,999999999,0.0,999,999,99
3023,4,6,10,0,*?*?*?*?*?*?*?*?*?*?*?*?*?*?*?*?*?*?*?*?*?*?,20.1,13.7,66,102496,888,1366,371,164.5,0.0,164.5,19665,0,19750,7826,190,7.2,10,5,9999,99999,9,999999999,0.0,999,999,99
3023,4,6,11,0,*?*?*?*?*?*?*?*?*?*?*?*?*?*?*?*?*?*?*?*?*?*?,20.2,14.1,68,102496,964,1365,371,179.9,0.0,179.9,21615,0,21713,8716,220,8.2,10,5,9999,99999,9,999999999,0.0,999,999,99
3023,4,6,12,0,*?*?*?*?*?*?*?*?*?*?*?*?*?*?*?*?*?*?*?*?*?*?,20.2,13.4,65,102496,983,1365,371,183.7,0.0,183.7,22102,0,22203,8936,250,7.7,10,5,9999,99999,9,999999999,0.0,999,999,99
3023,4,6,13,0,*?*?*?*?*?*?*?*?*?*?*?*?*?*?*?*?*?*?*?*?*?*?,19.9,13.8,68,102496,943,1365,370,175.7,0.0,175.7,21082,0,21176,8474,245,3.6,10,5,9999,99999,9,999999999,0.0,999,999,99
3023,4,6,14,0,*?*?*?*?*?*?*?*?*?*?*?*?*?*?*?*?*?*?*?*?*?*?,20.3,14.2,68,102496,847,1365,372,156.4,0.0,156.4,18648,0,18725,7358,240,5.7,10,5,9999,99999,9,999999999,0.0,999,999,99
3023,4,6,15,0,*?*?*?*?*?*?*?*?*?*?*?*?*?*?*?*?*?*?*?*?*?*?,20.3,12.5,61,102496,701,1365,372,127.0,0.0,127.0,15015,0,15071,5717,235,5.2,10,5,9999,99999,9,999999999,0.0,999,999,99
3023,4,6,16,0,*?*?*?*?*?*?*?*?*?*?*?*?*?*?*?*?*?*?*?*?*?*?,20.4,12.4,60,102496,516,1365,373,89.7,0.0,89.7,10498,0,10530,3787,230,6.7,10,5,9999,99999,9,999999999,0.0,999,999,99
3023,4,6,17,0,*?*?*?*?*?*?*?*?*?*?*?*?*?*?*?*?*?*?*?*?*?*?,20.0,11.6,58,102496,304,1367,371,46.9,0.0,46.9,5464,0,5476,1847,225,10.3,10,5,9999,99999,9,999999999,0.0,999,999,99
3023,4,6,18,0,*?*?*?*?*?*?*?*?*?*?*?*?*?*?*?*?*?*?*?*?*?*?,20.0,12.2,60,102496,79,1372,371,1.6,0.0,1.6,218,-0,218,67,220,8.2,10,5,9999,99999,9,999999999,0.0,999,999,99
3023,4,6,19,0,*?*?*?*?*?*?*?*?*?*?*?*?*?*?*?*?*?*?*?*?*?*?,19.4,12.7,65,102496,0,-0,367,0.0,-0.0,0.0,0,0,0,0,200,8.8,10,5,9999,99999,9,999999999,0.0,999,999,99
3023,4,6,20,0,*?*?*?*?*?*?*?*?*?*?*?*?*?*?*?*?*?*?*?*?*?*?,19.3,13.1,67,102496,0,-0,367,0.0,-0.0,0.0,0,0,0,0,180,7.7,10,5,9999,99999,9,999999999,0.0,999,999,99
3023,4,6,21,0,*?*?*?*?*?*?*?*?*?*?*?*?*?*?*?*?*?*?*?*?*?*?,18.7,13.5,72,102496,0,-0,364,0.0,-0.0,0.0,0,0,0,0,160,7.7,10,5,9999,99999,9,999999999,0.0,999,999,99
3023,4,6,22,0,*?*?*?*?*?*?*?*?*?*?*?*?*?*?*?*?*?*?*?*?*?*?,18.2,13.0,71,102496,0,-0,361,0.0,-0.0,0.0,0,0,0,0,140,6.2,10,5,9999,99999,9,999999999,0.0,999,999,99
3023,4,6,23,0,*?*?*?*?*?*?*?*?*?*?*?*?*?*?*?*?*?*?*?*?*?*?,18.2,12.6,70,102496,0,-0,362,0.0,-0.0,0.0,0,0,0,0,120,7.7,10,5,9999,99999,9,999999999,0.0,999,999,99
3023,4,6,24,0,*?*?*?*?*?*?*?*?*?*?*?*?*?*?*?*?*?*?*?*?*?*?,18.0,10.4,61,102496,0,-0,361,0.0,-0.0,0.0,0,0,0,0,20,8.2,10,5,9999,99999,9,999999999,0.0,999,999,99
3023,4,7,1,0,*?*?*?*?*?*?*?*?*?*?*?*?*?*?*?*?*?*?*?*?*?*?,16.1,10.5,70,101671,0,-0,352,0.0,-0.0,0.0,0,0,0,0,100,5.2,10,5,9999,99999,9,999999999,1.5,999,999,99
3023,4,7,2,0,*?*?*?*?*?*?*?*?*?*?*?*?*?*?*?*?*?*?*?*?*?*?,14.9,9.4,70,101671,0,-0,346,0.0,-0.0,0.0,0,0,0,0,100,5.2,10,5,9999,99999,9,999999999,0.5,999,999,99
3023,4,7,3,0,*?*?*?*?*?*?*?*?*?*?*?*?*?*?*?*?*?*?*?*?*?*?,14.5,9.4,72,101671,0,-0,344,0.0,-0.0,0.0,0,0,0,0,100,3.1,10,5,9999,99999,9,999999999,0.0,999,999,99
3023,4,7,4,0,*?*?*?*?*?*?*?*?*?*?*?*?*?*?*?*?*?*?*?*?*?*?,14.6,9.1,69,101671,0,-0,345,0.0,-0.0,0.0,0,0,0,0,100,3.6,10,5,9999,99999,9,999999999,0.1,999,999,99
3023,4,7,5,0,*?*?*?*?*?*?*?*?*?*?*?*?*?*?*?*?*?*?*?*?*?*?,14.3,9.3,72,101671,0,-0,343,0.0,-0.0,0.0,0,0,0,0,100,4.1,10,5,9999,99999,9,999999999,0.0,999,999,99
3023,4,7,6,0,*?*?*?*?*?*?*?*?*?*?*?*?*?*?*?*?*?*?*?*?*?*?,14.1,9.6,74,101671,166,1367,339,33.3,36.5,28.9,3723,2255,3469,605,100,3.6,9,5,9999,99999,9,999999999,0.1,999,999,99
3023,4,7,7,0,*?*?*?*?*?*?*?*?*?*?*?*?*?*?*?*?*?*?*?*?*?*?,14.1,9.1,72,101671,388,1364,339,111.1,52.0,96.3,12193,4644,10881,2582,107,5.2,9,5,9999,99999,9,999999999,0.0,999,999,99
3023,4,7,8,0,*?*?*?*?*?*?*?*?*?*?*?*?*?*?*?*?*?*?*?*?*?*?,14.2,9.2,72,101671,593,1366,339,182.7,56.0,158.4,20073,5441,17849,4648,113,3.1,9,5,9999,99999,9,999999999,0.0,999,999,99
3023,4,7,9,0,*?*?*?*?*?*?*?*?*?*?*?*?*?*?*?*?*?*?*?*?*?*?,15.3,9.3,68,101671,765,1365,344,243.0,57.7,210.7,26753,5776,23738,6770,120,3.6,9,5,9999,99999,9,999999999,0.1,999,999,99
3023,4,7,10,0,*?*?*?*?*?*?*?*?*?*?*?*?*?*?*?*?*?*?*?*?*?*?,15.6,9.3,67,101671,894,1365,346,288.1,58.5,249.8,31755,5929,28136,8685,127,3.6,9,5,9999,99999,9,999999999,0.0,999,999,99
3023,4,7,11,0,*?*?*?*?*?*?*?*?*?*?*?*?*?*?*?*?*?*?*?*?*?*?,16.4,9.7,65,101671,970,1365,350,314.8,58.9,272.9,34734,5989,30753,10020,133,4.1,9,5,9999,99999,9,999999999,0.2,999,999,99
3023,4,7,12,0,*?*?*?*?*?*?*?*?*?*?*?*?*?*?*?*?*?*?*?*?*?*?,16.4,10.3,67,101671,989,1365,350,321.4,59.0,278.6,35465,6003,31394,10378,140,5.2,9,5,9999,99999,9,999999999,0.2,999,999,99
3023,4,7,13,0,*?*?*?*?*?*?*?*?*?*?*?*?*?*?*?*?*?*?*?*?*?*?,16.8,11.3,70,101671,949,1365,352,307.3,58.8,266.4,33922,5954,30048,9627,135,4.1,9,5,9999,99999,9,999999999,1.1,999,999,99
3023,4,7,14,0,*?*?*?*?*?*?*?*?*?*?*?*?*?*?*?*?*?*?*?*?*?*?,16.3,12.2,77,101671,852,1364,352,157.5,0.0,157.5,18789,0,18868,7424,130,9.3,10,5,9999,99999,9,999999999,0.2,999,999,99
3023,4,7,15,0,*?*?*?*?*?*?*?*?*?*?*?*?*?*?*?*?*?*?*?*?*?*?,16.8,11.9,73,101671,707,1365,355,128.1,0.0,128.1,15154,0,15211,5779,125,8.8,10,5,9999,99999,9,999999999,0.0,999,999,99
3023,4,7,16,0,*?*?*?*?*?*?*?*?*?*?*?*?*?*?*?*?*?*?*?*?*?*?,16.6,11.9,74,101671,521,1364,351,157.8,54.9,136.8,17332,5219,15431,3880,120,10.3,9,5,9999,99999,9,999999999,0.6,999,999,99
3023,4,7,17,0,*?*?*?*?*?*?*?*?*?*?*?*?*?*?*?*?*?*?*?*?*?*?,16.2,12.1,77,101671,309,1364,352,48.1,0.0,48.1,5595,0,5607,1894,115,9.8,10,5,9999,99999,9,999999999,0.3,999,999,99
3023,4,7,18,0,*?*?*?*?*?*?*?*?*?*?*?*?*?*?*?*?*?*?*?*?*?*?,16.4,12.6,79,101671,84,1358,350,4.9,10.4,4.2,581,354,613,64,110,10.8,9,5,9999,99999,9,999999999,0.0,999,999,99
3023,4,7,19,0,*?*?*?*?*?*?*?*?*?*?*?*?*?*?*?*?*?*?*?*?*?*?,15.7,12.3,81,101671,0,-0,349,0.0,-0.0,0.0,0,0,0,0,108,9.3,10,5,9999,99999,9,999999999,0.0,999,999,99
3023,4,7,20,0,*?*?*?*?*?*?*?*?*?*?*?*?*?*?*?*?*?*?*?*?*?*?,14.7,11.7,83,101671,0,-0,345,0.0,-0.0,0.0,0,0,0,0,107,7.7,10,5,9999,99999,9,999999999,0.0,999,999,99
3023,4,7,21,0,*?*?*?*?*?*?*?*?*?*?*?*?*?*?*?*?*?*?*?*?*?*?,15.3,11.6,79,101671,0,-0,348,0.0,-0.0,0.0,0,0,0,0,105,5.2,10,5,9999,99999,9,999999999,0.1,999,999,99
3023,4,7,22,0,*?*?*?*?*?*?*?*?*?*?*?*?*?*?*?*?*?*?*?*?*?*?,15.1,11.2,78,101671,0,-0,347,0.0,-0.0,0.0,0,0,0,0,103,7.2,10,5,9999,99999,9,999999999,0.0,999,999,99
3023,4,7,23,0,*?*?*?*?*?*?*?*?*?*?*?*?*?*?*?*?*?*?*?*?*?*?,15.1,10.7,75,101671,0,-0,347,0.0,-0.0,0.0,0,0,0,0,102,5.2,10,5,9999,99999,9,999999999,0.0,999,999,99
3023,4,7,24,0,*?*?*?*?*?*?*?*?*?*?*?*?*?*?*?*?*?*?*?*?*?*?,18.1,11.6,66,101671,0,-0,361,0.0,-0.0,0.0,0,0,0,0,100,5.2,10,5,9999,99999,9,999999999,1.1,999,999,99
3023,4,8,1,0,*?*?*?*?*?*?*?*?*?*?*?*?*?*?*?*?*?*?*?*?*?*?,14.4,12.1,86,100095,0,-0,343,0.0,-0.0,0.0,0,0,0,0,98,3.6,10,5,9999,99999,9,999999999,0.0,999,999,99
3023,4,8,2,0,*?*?*?*?*?*?*?*?*?*?*?*?*?*?*?*?*?*?*?*?*?*?,13.9,12.7,93,100095,0,-0,341,0.0,-0.0,0.0,0,0,0,0,97,3.6,10,5,9999,99999,9,999999999,0.0,999,999,99
3023,4,8,3,0,*?*?*?*?*?*?*?*?*?*?*?*?*?*?*?*?*?*?*?*?*?*?,13.4,12.1,92,100095,0,-0,338,0.0,-0.0,0.0,0,0,0,0,95,2.6,10,5,9999,99999,9,999999999,0.0,999,999,99
3023,4,8,4,0,*?*?*?*?*?*?*?*?*?*?*?*?*?*?*?*?*?*?*?*?*?*?,13.6,11.7,88,100095,0,-0,339,0.0,-0.0,0.0,0,0,0,0,93,3.6,10,5,9999,99999,9,999999999,0.1,999,999,99
3023,4,8,5,0,*?*?*?*?*?*?*?*?*?*?*?*?*?*?*?*?*?*?*?*?*?*?,13.7,11.7,87,100095,0,-0,340,0.0,-0.0,0.0,0,0,0,0,92,5.2,10,5,9999,99999,9,999999999,0.0,999,999,99
3023,4,8,6,0,*?*?*?*?*?*?*?*?*?*?*?*?*?*?*?*?*?*?*?*?*?*?,13.7,11.3,86,100095,173,1361,337,36.0,37.7,31.2,4021,2387,3742,656,90,3.6,9,5,9999,99999,9,999999999,0.0,999,999,99
3023,4,8,7,0,*?*?*?*?*?*?*?*?*?*?*?*?*?*?*?*?*?*?*?*?*?*?,13.5,11.3,86,100095,396,1366,333,150.8,131.0,112.8,16409,11792,12916,2509,93,5.7,8,4,9999,99999,9,999999999,0.1,999,999,99
3023,4,8,8,0,*?*?*?*?*?*?*?*?*?*?*?*?*?*?*?*?*?*?*?*?*?*?,14.2,11.5,83,100095,600,1365,336,245.4,140.7,183.6,26735,14108,20739,4394,97,4.6,8,4,9999,99999,9,999999999,0.0,999,999,99
3023,4,8,9,0,*?*?*?*?*?*?*?*?*?*?*?*?*?*?*?*?*?*?*?*?*?*?,15.3,11.9,80,100095,772,1365,344,245.5,57.7,212.8,27023,5788,23975,6866,100,5.2,9,5,9999,99999,9,999999999,0.0,999,999,99
3023,4,8,10,0,*?*?*?*?*?*?*?*?*?*?*?*?*?*?*?*?*?*?*?*?*?*?,15.1,11.9,81,100095,900,1364,344,290.4,58.5,251.8,32015,5935,28364,8794,103,4.6,9,5,9999,99999,9,999999999,0.0,999,999,99
3023,4,8,11,0,*?*?*?*?*?*?*?*?*?*?*?*?*?*?*?*?*?*?*?*?*?*?,16.7,11.2,70,100095,976,1364,348,420.1,147.9,314.2,46110,15687,34867,9702,107,5.2,8,4,9999,99999,9,999999999,0.0,999,999,99
3023,4,8,12,0,*?*?*?*?*?*?*?*?*?*?*?*?*?*?*?*?*?*?*?*?*?*?,16.5,10.5,68,100095,994,1363,347,428.6,148.2,320.6,47073,15709,35566,10099,110,5.7,8,4,9999,99999,9,999999999,0.2,999,999,99
3023,4,8,13,0,*?*?*?*?*?*?*?*?*?*?*?*?*?*?*?*?*?*?*?*?*?*?,16.8,11.3,70,100095,954,1364,348,409.9,147.7,306.6,44978,15618,34082,9257,108,9.3,8,4,9999,99999,9,999999999,0.3,999,999,99
3023,4,8,14,0,*?*?*?*?*?*?*?*?*?*?*?*?*?*?*?*?*?*?*?*?*?*?,17.2,12.1,72,100095,858,1365,348,431.6,245.0,277.5,46350,26078,30405,7229,107,5.2,7,4,9999,99999,9,999999999,0.4,999,999,99
3023,4,8,15,0,*?*?*?*?*?*?*?*?*?*?*?*?*?*?*?*?*?*?*?*?*?*?,17.2,11.8,70,100095,712,1364,351,297.6,143.7,222.6,32472,14808,24997,5625,105,5.2,8,4,9999,99999,9,999999999,0.0,999,999,99
3023,4,8,16,0,*?*?*?*?*?*?*?*?*?*?*?*?*?*?*?*?*?*?*?*?*?*?,16.7,12.3,75,100095,527,1365,354,91.9,0.0,91.9,10767,0,10801,3897,103,4.1,10,5,9999,99999,9,999999999,0.0,999,999,99
3023,4,8,17,0,*?*?*?*?*?*?*?*?*?*?*?*?*?*?*?*?*?*?*?*?*?*?,16.8,13.0,78,100095,315,1366,346,133.8,207.1,86.0,14128,16666,10107,1668,102,5.7,7,4,9999,99999,9,999999999,0.0,999,999,99
3023,4,8,18,0,*?*?*?*?*?*?*?*?*?*?*?*?*?*?*?*?*?*?*?*?*?*?,16.6,13.4,81,100095,90,1361,346,10.8,58.2,6.9,1180,2852,1266,138,100,4.1,7,4,9999,99999,9,999999999,0.0,999,999,99
3023,4,8,19,0,*?*?*?*?*?*?*?*?*?*?*?*?*?*?*?*?*?*?*?*?*?*?,15.5,13.2,86,100095,0,-0,348,0.0,-0.0,0.0,0,0,0,0,98,6.2,10,5,9999,99999,9,999999999,0.0,999,999,99
3023,4,8,20,0,*?*?*?*?*?*?*?*?*?*?*?*?*?*?*?*?*?*?*?*?*?*?,14.8,12.8,88,100095,0,-0,345,0.0,-0.0,0.0,0,0,0,0,97,3.1,10,5,9999,99999,9,999999999,0.0,999,999,99
3023,4,8,21,0,*?*?*?*?*?*?*?*?*?*?*?*?*?*?*?*?*?*?*?*?*?*?,14.6,13.1,90,100095,0,-0,344,0.0,-0.0,0.0,0,0,0,0,95,3.1,10,5,9999,99999,9,999999999,0.0,999,999,99
3023,4,8,22,0,*?*?*?*?*?*?*?*?*?*?*?*?*?*?*?*?*?*?*?*?*?*?,14.7,13.3,90,100095,0,-0,344,0.0,-0.0,0.0,0,0,0,0,93,3.6,10,5,9999,99999,9,999999999,0.0,999,999,99
3023,4,8,23,0,*?*?*?*?*?*?*?*?*?*?*?*?*?*?*?*?*?*?*?*?*?*?,14.3,13.1,92,100095,0,-0,342,0.0,-0.0,0.0,0,0,0,0,92,3.1,10,5,9999,99999,9,999999999,0.0,999,999,99
3023,4,8,24,0,*?*?*?*?*?*?*?*?*?*?*?*?*?*?*?*?*?*?*?*?*?*?,15.1,11.5,79,100095,0,-0,347,0.0,-0.0,0.0,0,0,0,0,100,2.6,10,5,9999,99999,9,999999999,0.0,999,999,99
3023,4,9,1,0,*?*?*?*?*?*?*?*?*?*?*?*?*?*?*?*?*?*?*?*?*?*?,12.3,10.7,89,99502.9,0,-0,334,0.0,-0.0,0.0,0,0,0,0,87,2.1,10,5,9999,99999,9,999999999,0.0,999,999,99
3023,4,9,2,0,*?*?*?*?*?*?*?*?*?*?*?*?*?*?*?*?*?*?*?*?*?*?,11.5,9.4,87,99502.9,0,-0,330,0.0,-0.0,0.0,0,0,0,0,83,1.0,10,5,9999,99999,9,999999999,0.0,999,999,99
3023,4,9,3,0,*?*?*?*?*?*?*?*?*?*?*?*?*?*?*?*?*?*?*?*?*?*?,10.8,9.6,92,99502.9,0,-0,327,0.0,-0.0,0.0,0,0,0,0,80,1.0,10,5,9999,99999,9,999999999,0.0,999,999,99
3023,4,9,4,0,*?*?*?*?*?*?*?*?*?*?*?*?*?*?*?*?*?*?*?*?*?*?,10.8,9.7,93,99502.9,0,-0,327,0.0,-0.0,0.0,0,0,0,0,77,2.6,10,5,9999,99999,9,999999999,0.0,999,999,99
3023,4,9,5,0,*?*?*?*?*?*?*?*?*?*?*?*?*?*?*?*?*?*?*?*?*?*?,11.0,9.7,92,99502.9,0,-0,328,0.0,-0.0,0.0,0,0,0,0,73,2.6,10,5,9999,99999,9,999999999,0.0,999,999,99
3023,4,9,6,0,*?*?*?*?*?*?*?*?*?*?*?*?*?*?*?*?*?*?*?*?*?*?,11.3,9.9,91,99502.9,181,1362,329,22.3,0.0,22.3,2629,-0,2632,863,70,2.6,10,5,9999,99999,9,999999999,0.0,999,999,99
3023,4,9,7,0,*?*?*?*?*?*?*?*?*?*?*?*?*?*?*?*?*?*?*?*?*?*?,11.2,9.8,91,99502.9,403,1364,329,67.0,0.0,67.0,7813,0,7834,2721,65,1.5,10,5,9999,99999,9,999999999,0.0,999,999,99
3023,4,9,8,0,*?*?*?*?*?*?*?*?*?*?*?*?*?*?*?*?*?*?*?*?*?*?,11.8,9.8,87,99502.9,606,1362,331,108.1,0.0,108.1,12709,0,12752,4711,60,2.6,10,5,9999,99999,9,999999999,0.0,999,999,99
3023,4,9,9,0,*?*?*?*?*?*?*?*?*?*?*?*?*?*?*?*?*?*?*?*?*?*?,12.4,9.6,82,99502.9,778,1363,334,142.7,0.0,142.7,16947,0,17014,6582,55,3.1,10,5,9999,99999,9,999999999,0.0,999,999,99
3023,4,9,10,0,*?*?*?*?*?*?*?*?*?*?*?*?*?*?*?*?*?*?*?*?*?*?,13.8,9.9,77,99502.9,906,1363,341,168.5,0.0,168.5,20169,0,20257,8056,50,3.6,10,5,9999,99999,9,999999999,0.2,999,999,99
3023,4,9,11,0,*?*?*?*?*?*?*?*?*?*?*?*?*?*?*?*?*?*?*?*?*?*?,14.0,9.7,75,99502.9,982,1364,342,183.8,0.0,183.8,22103,0,22204,8936,45,4.1,10,5,9999,99999,9,999999999,0.0,999,999,99
3023,4,9,12,0,*?*?*?*?*?*?*?*?*?*?*?*?*?*?*?*?*?*?*?*?*?*?,15.0,10.1,72,99502.9,1000,1363,343,325.6,59.0,282.3,35930,6016,31799,10614,40,3.1,9,5,9999,99999,9,999999999,0.0,999,999,99
3023,4,9,13,0,*?*?*?*?*?*?*?*?*?*?*?*?*?*?*?*?*?*?*?*?*?*?,14.5,9.8,74,99502.9,959,1363,341,311.4,58.9,270.0,34347,5986,30410,9835,93,2.1,9,5,9999,99999,9,999999999,0.0,999,999,99
3023,4,9,14,0,*?*?*?*?*?*?*?*?*?*?*?*?*?*?*?*?*?*?*?*?*?*?,14.6,10.2,75,99502.9,863,1364,345,159.8,0.0,159.8,19075,0,19155,7554,147,2.1,10,5,9999,99999,9,999999999,0.0,999,999,99
3023,4,9,15,0,*?*?*?*?*?*?*?*?*?*?*?*?*?*?*?*?*?*?*?*?*?*?,15.0,9.3,68,99502.9,717,1363,347,130.4,0.0,130.4,15427,0,15485,5899,200,3.6,10,5,9999,99999,9,999999999,0.0,999,999,99
3023,4,9,16,0,*?*?*?*?*?*?*?*?*?*?*?*?*?*?*?*?*?*?*?*?*?*?,14.7,8.8,67,99502.9,532,1364,345,93.0,0.0,93.0,10900,0,10934,3952,253,2.1,10,5,9999,99999,9,999999999,0.0,999,999,99
3023,4,9,17,0,*?*?*?*?*?*?*?*?*?*?*?*?*?*?*?*?*?*?*?*?*?*?,14.6,9.1,69,99502.9,320,1363,345,50.3,0.0,50.3,5859,0,5872,1989,307,5.2,10,5,9999,99999,9,999999999,0.0,999,999,99
3023,4,9,18,0,*?*?*?*?*?*?*?*?*?*?*?*?*?*?*?*?*?*?*?*?*?*?,15.0,8.3,64,99502.9,96,1365,347,5.1,0.0,5.1,644,-0,644,207,360,6.2,10,5,9999,99999,9,999999999,0.0,999,999,99
3023,4,9,19,0,*?*?*?*?*?*?*?*?*?*?*?*?*?*?*?*?*?*?*?*?*?*?,13.6,8.0,69,99502.9,0,-0,340,0.0,-0.0,0.0,0,0,0,0,345,5.2,10,5,9999,99999,9,999999999,0.0,999,999,99
3023,4,9,20,0,*?*?*?*?*?*?*?*?*?*?*?*?*?*?*?*?*?*?*?*?*?*?,12.5,8.1,74,99502.9,0,-0,335,0.0,-0.0,0.0,0,0,0,0,330,4.1,10,5,9999,99999,9,999999999,0.0,999,999,99
3023,4,9,21,0,*?*?*?*?*?*?*?*?*?*?*?*?*?*?*?*?*?*?*?*?*?*?,11.6,8.1,79,99502.9,0,-0,331,0.0,-0.0,0.0,0,0,0,0,315,3.6,10,5,9999,99999,9,999999999,0.0,999,999,99
3023,4,9,22,0,*?*?*?*?*?*?*?*?*?*?*?*?*?*?*?*?*?*?*?*?*?*?,12.7,7.7,71,99502.9,0,-0,336,0.0,-0.0,0.0,0,0,0,0,300,4.1,10,5,9999,99999,9,999999999,0.0,999,999,99
3023,4,9,23,0,*?*?*?*?*?*?*?*?*?*?*?*?*?*?*?*?*?*?*?*?*?*?,12.0,7.1,72,99502.9,0,-0,333,0.0,-0.0,0.0,0,0,0,0,285,4.6,10,5,9999,99999,9,999999999,0.0,999,999,99
3023,4,9,24,0,*?*?*?*?*?*?*?*?*?*?*?*?*?*?*?*?*?*?*?*?*?*?,13.9,11.9,87,99502.9,0,-0,341,0.0,-0.0,0.0,0,0,0,0,90,2.6,10,5,9999,99999,9,999999999,0.0,999,999,99
3023,4,10,1,0,*?*?*?*?*?*?*?*?*?*?*?*?*?*?*?*?*?*?*?*?*?*?,10.2,7.6,83,100033,0,-0,324,0.0,-0.0,0.0,0,0,0,0,243,2.1,10,5,9999,99999,9,999999999,0.0,999,999,99
3023,4,10,2,0,*?*?*?*?*?*?*?*?*?*?*?*?*?*?*?*?*?*?*?*?*?*?,9.4,7.7,89,100033,0,-0,321,0.0,-0.0,0.0,0,0,0,0,217,1.5,10,5,9999,99999,9,999999999,0.0,999,999,99
3023,4,10,3,0,*?*?*?*?*?*?*?*?*?*?*?*?*?*?*?*?*?*?*?*?*?*?,10.1,7.6,84,100033,0,-0,324,0.0,-0.0,0.0,0,0,0,0,190,2.1,10,5,9999,99999,9,999999999,0.0,999,999,99
3023,4,10,4,0,*?*?*?*?*?*?*?*?*?*?*?*?*?*?*?*?*?*?*?*?*?*?,9.3,7.1,86,100033,0,-0,320,0.0,-0.0,0.0,0,0,0,0,163,1.5,10,5,9999,99999,9,999999999,0.0,999,999,99
3023,4,10,5,0,*?*?*?*?*?*?*?*?*?*?*?*?*?*?*?*?*?*?*?*?*?*?,9.3,7.3,86,100033,0,-0,301,0.0,-0.0,0.0,0,0,0,0,137,2.6,5,3,9999,99999,9,999999999,0.0,999,999,99
3023,4,10,6,0,*?*?*?*?*?*?*?*?*?*?*?*?*?*?*?*?*?*?*?*?*?*?,9.3,7.7,89,100033,189,1364,301,76.8,291.0,36.5,7835,18935,5479,649,110,3.1,5,3,9999,99999,9,999999999,0.0,999,999,99
3023,4,10,7,0,*?*?*?*?*?*?*?*?*?*?*?*?*?*?*?*?*?*?*?*?*?*?,10.5,8.5,87,100033,410,1362,307,220.4,384.5,104.7,22907,33921,13248,1973,115,2.1,5,3,9999,99999,9,999999999,0.0,999,999,99
3023,4,10,8,0,*?*?*?*?*?*?*?*?*?*?*?*?*?*?*?*?*?*?*?*?*?*?,11.7,9.3,84,100033,613,1362,313,352.3,410.9,167.4,36705,40311,20317,3430,120,2.1,5,3,9999,99999,9,999999999,0.0,999,999,99
3023,4,10,9,0,*?*?*?*?*?*?*?*?*?*?*?*?*?*?*?*?*?*?*?*?*?*?,14.1,9.6,74,100033,784,1362,328,434.7,338.2,240.0,46689,35759,26602,5830,125,2.1,6,3,9999,99999,9,999999999,0.0,999,999,99
3023,4,10,10,0,*?*?*?*?*?*?*?*?*?*?*?*?*?*?*?*?*?*?*?*?*?*?,15.5,10.1,70,100033,912,1362,331,546.2,428.4,259.5,57492,44200,29931,6912,130,2.1,5,3,9999,99999,9,999999999,0.0,999,999,99
3023,4,10,11,0,*?*?*?*?*?*?*?*?*?*?*?*?*?*?*?*?*?*?*?*?*?*?,16.7,10.3,65,100033,987,1362,341,558.2,345.1,308.1,60547,37227,33428,9207,135,2.6,6,3,9999,99999,9,999999999,0.0,999,999,99
3023,4,10,12,0,*?*?*?*?*?*?*?*?*?*?*?*?*?*?*?*?*?*?*?*?*?*?,18.4,11.0,62,100033,1005,1362,342,629.9,502.0,259.5,67270,52186,30130,7890,140,0.5,4,2,9999,99999,9,999999999,0.0,999,999,99
3023,4,10,13,0,*?*?*?*?*?*?*?*?*?*?*?*?*?*?*?*?*?*?*?*?*?*?,18.5,11.7,64,100033,964,1362,341,614.7,553.1,223.1,66250,57462,26638,6291,132,0.5,3,2,9999,99999,9,999999999,0.0,999,999,99
3023,4,10,14,0,*?*?*?*?*?*?*?*?*?*?*?*?*?*?*?*?*?*?*?*?*?*?,18.3,11.8,65,100033,868,1363,343,537.3,496.1,221.4,57079,51076,26281,5527,123,0.5,4,2,9999,99999,9,999999999,0.0,999,999,99
3023,4,10,15,0,*?*?*?*?*?*?*?*?*?*?*?*?*?*?*?*?*?*?*?*?*?*?,18.6,11.8,64,100033,722,1362,348,422.9,418.9,200.9,44201,42211,23923,4417,115,0.5,5,3,9999,99999,9,999999999,0.0,999,999,99
3023,4,10,16,0,*?*?*?*?*?*?*?*?*?*?*?*?*?*?*?*?*?*?*?*?*?*?,18.3,11.6,64,100033,537,1362,346,302.8,403.3,143.8,31493,38454,17714,2840,107,2.6,5,3,9999,99999,9,999999999,0.0,999,999,99
3023,4,10,17,0,*?*?*?*?*?*?*?*?*?*?*?*?*?*?*?*?*?*?*?*?*?*?,18.1,10.9,63,100033,325,1361,341,171.8,423.0,70.8,18089,34277,9334,1286,98,1.0,4,2,9999,99999,9,999999999,0.0,999,999,99
3023,4,10,18,0,*?*?*?*?*?*?*?*?*?*?*?*?*?*?*?*?*?*?*?*?*?*?,16.5,10.4,67,100033,102,1368,340,19.0,114.0,10.5,2032,5814,1814,204,90,1.0,6,3,9999,99999,9,999999999,0.0,999,999,99
3023,4,10,19,0,*?*?*?*?*?*?*?*?*?*?*?*?*?*?*?*?*?*?*?*?*?*?,15.6,10.4,71,100033,0,-0,349,0.0,-0.0,0.0,0,0,0,0,127,1.5,10,5,9999,99999,9,999999999,0.0,999,999,99
3023,4,10,20,0,*?*?*?*?*?*?*?*?*?*?*?*?*?*?*?*?*?*?*?*?*?*?,14.2,9.9,75,100033,0,-0,343,0.0,-0.0,0.0,0,0,0,0,163,2.1,10,5,9999,99999,9,999999999,0.0,999,999,99
3023,4,10,21,0,*?*?*?*?*?*?*?*?*?*?*?*?*?*?*?*?*?*?*?*?*?*?,13.2,10.1,81,100033,0,-0,338,0.0,-0.0,0.0,0,0,0,0,200,2.1,10,5,9999,99999,9,999999999,0.0,999,999,99
3023,4,10,22,0,*?*?*?*?*?*?*?*?*?*?*?*?*?*?*?*?*?*?*?*?*?*?,12.8,10.5,85,100033,0,-0,336,0.0,-0.0,0.0,0,0,0,0,237,1.5,10,5,9999,99999,9,999999999,0.0,999,999,99
3023,4,10,23,0,*?*?*?*?*?*?*?*?*?*?*?*?*?*?*?*?*?*?*?*?*?*?,11.9,10.5,91,100033,0,-0,332,0.0,-0.0,0.0,0,0,0,0,273,1.0,10,5,9999,99999,9,999999999,0.0,999,999,99
[truncated: 1,087,697 more chars]
