# Supplementary material for: Future weather dataset for fourteen UK sites
Source: Data Brief. 2016 Aug 3;8:1308–10. doi: 10.1016/j.dib.2016.07.057 (PMC4990658; doi:10.1016/j.dib.2016.07.057)
Supplement: Supplementary file 2 — Supplementary material [file mmc2.zip › 12_50th_WCDH_2050s_12 Plymouth.epw]

LOCATION,2500055,-,UK,WG data,03827,50.35,-4.14,0,20
DESIGN CONDITIONS,0
TYPICAL/EXTREME PERIODS,0
GROUND TEMPERATURES,1,1.0,,,,10.2,12.5,14.9,16.6,18.8,19.0,17.9,15.7,13.0,10.7,9.2,9.0
HOLIDAYS/DAYLIGHT SAVINGS,No,0,0,0
COMMENTS 1,created by using UKCP09 weather generator outputs
COMMENTS 2,wind speed wind direction and pressure based on observations at station id 03827
DATA PERIODS,1,1,Data,Sunday,1/1,12/31
3022,1,1,1,0,*?*?*?*?*?*?*?*?*?*?*?*?*?*?*?*?*?*?*?*?*?*?,13.2,11.5,89,101209,0,-0,338,0.0,-0.0,0.0,0,0,0,0,302,6.2,10,5,9999,99999,9,999999999,0.4,999,999,99
3022,1,1,2,0,*?*?*?*?*?*?*?*?*?*?*?*?*?*?*?*?*?*?*?*?*?*?,12.6,11.1,90,101209,0,-0,335,0.0,-0.0,0.0,0,0,0,0,303,3.6,10,5,9999,99999,9,999999999,0.9,999,999,99
3022,1,1,3,0,*?*?*?*?*?*?*?*?*?*?*?*?*?*?*?*?*?*?*?*?*?*?,12.3,10.7,89,101209,0,-0,334,0.0,-0.0,0.0,0,0,0,0,305,5.2,10,5,9999,99999,9,999999999,0.9,999,999,99
3022,1,1,4,0,*?*?*?*?*?*?*?*?*?*?*?*?*?*?*?*?*?*?*?*?*?*?,13.1,9.8,80,101209,0,-0,337,0.0,-0.0,0.0,0,0,0,0,307,4.1,10,5,9999,99999,9,999999999,1.3,999,999,99
3022,1,1,5,0,*?*?*?*?*?*?*?*?*?*?*?*?*?*?*?*?*?*?*?*?*?*?,12.3,9.9,86,101209,0,-0,334,0.0,-0.0,0.0,0,0,0,0,308,4.1,10,5,9999,99999,9,999999999,1.5,999,999,99
3022,1,1,6,0,*?*?*?*?*?*?*?*?*?*?*?*?*?*?*?*?*?*?*?*?*?*?,11.5,9.6,87,101209,0,-0,330,0.0,-0.0,0.0,0,0,0,0,310,4.6,10,5,9999,99999,9,999999999,1.5,999,999,99
3022,1,1,7,0,*?*?*?*?*?*?*?*?*?*?*?*?*?*?*?*?*?*?*?*?*?*?,12.3,10.7,89,101209,0,-0,334,0.0,-0.0,0.0,0,0,0,0,308,4.6,10,5,9999,99999,9,999999999,1.6,999,999,99
3022,1,1,8,0,*?*?*?*?*?*?*?*?*?*?*?*?*?*?*?*?*?*?*?*?*?*?,13.2,12.7,97,101209,21,1430,337,0.0,0.0,0.0,0,0,0,0,307,5.2,10,5,9999,99999,9,999999999,0.2,999,999,99
3022,1,1,9,0,*?*?*?*?*?*?*?*?*?*?*?*?*?*?*?*?*?*?*?*?*?*?,12.9,12.8,100,101209,187,1415,336,22.1,0.0,22.1,2616,-0,2619,860,305,4.6,10,5,9999,99999,9,999999999,0.0,999,999,99
3022,1,1,10,0,*?*?*?*?*?*?*?*?*?*?*?*?*?*?*?*?*?*?*?*?*?*?,14.3,13.4,94,101209,311,1412,342,46.3,0.0,46.3,5411,0,5422,1833,303,4.1,10,5,9999,99999,9,999999999,0.0,999,999,99
3022,1,1,11,0,*?*?*?*?*?*?*?*?*?*?*?*?*?*?*?*?*?*?*?*?*?*?,15.1,13.6,91,101209,385,1411,346,60.8,0.0,60.8,7099,0,7116,2457,302,4.1,10,5,9999,99999,9,999999999,0.1,999,999,99
3022,1,1,12,0,*?*?*?*?*?*?*?*?*?*?*?*?*?*?*?*?*?*?*?*?*?*?,16.2,13.7,85,101209,404,1411,351,64.5,0.0,64.5,7536,0,7555,2623,300,4.6,10,5,9999,99999,9,999999999,0.1,999,999,99
3022,1,1,13,0,*?*?*?*?*?*?*?*?*?*?*?*?*?*?*?*?*?*?*?*?*?*?,16.0,13.0,82,101209,367,1412,351,57.2,0.0,57.2,6681,0,6697,2301,302,5.2,10,5,9999,99999,9,999999999,0.5,999,999,99
3022,1,1,14,0,*?*?*?*?*?*?*?*?*?*?*?*?*?*?*?*?*?*?*?*?*?*?,16.3,12.3,77,101209,276,1414,352,39.5,0.0,39.5,4614,0,4623,1548,303,5.7,10,5,9999,99999,9,999999999,0.0,999,999,99
3022,1,1,15,0,*?*?*?*?*?*?*?*?*?*?*?*?*?*?*?*?*?*?*?*?*?*?,16.2,12.3,77,101209,137,1415,352,12.4,0.0,12.4,1497,-0,1497,488,305,5.7,10,5,9999,99999,9,999999999,0.0,999,999,99
3022,1,1,16,0,*?*?*?*?*?*?*?*?*?*?*?*?*?*?*?*?*?*?*?*?*?*?,16.2,11.8,75,101209,0,-0,352,0.0,-0.0,0.0,0,0,0,0,307,4.6,10,5,9999,99999,9,999999999,0.0,999,999,99
3022,1,1,17,0,*?*?*?*?*?*?*?*?*?*?*?*?*?*?*?*?*?*?*?*?*?*?,14.7,12.0,83,101209,0,-0,345,0.0,-0.0,0.0,0,0,0,0,308,6.2,10,5,9999,99999,9,999999999,0.0,999,999,99
3022,1,1,18,0,*?*?*?*?*?*?*?*?*?*?*?*?*?*?*?*?*?*?*?*?*?*?,14.4,11.6,83,101209,0,-0,343,0.0,-0.0,0.0,0,0,0,0,310,6.7,10,5,9999,99999,9,999999999,0.0,999,999,99
3022,1,1,19,0,*?*?*?*?*?*?*?*?*?*?*?*?*?*?*?*?*?*?*?*?*?*?,13.6,11.1,85,101209,0,-0,340,0.0,-0.0,0.0,0,0,0,0,307,5.2,10,5,9999,99999,9,999999999,0.0,999,999,99
3022,1,1,20,0,*?*?*?*?*?*?*?*?*?*?*?*?*?*?*?*?*?*?*?*?*?*?,13.1,10.2,82,101209,0,-0,337,0.0,-0.0,0.0,0,0,0,0,303,4.1,10,5,9999,99999,9,999999999,0.5,999,999,99
3022,1,1,21,0,*?*?*?*?*?*?*?*?*?*?*?*?*?*?*?*?*?*?*?*?*?*?,13.3,9.9,80,101209,0,-0,338,0.0,-0.0,0.0,0,0,0,0,300,4.6,10,5,9999,99999,9,999999999,2.2,999,999,99
3022,1,1,22,0,*?*?*?*?*?*?*?*?*?*?*?*?*?*?*?*?*?*?*?*?*?*?,13.2,11.3,88,101209,0,-0,338,0.0,-0.0,0.0,0,0,0,0,297,3.6,10,5,9999,99999,9,999999999,2.2,999,999,99
3022,1,1,23,0,*?*?*?*?*?*?*?*?*?*?*?*?*?*?*?*?*?*?*?*?*?*?,11.5,10.2,92,101209,0,-0,330,0.0,-0.0,0.0,0,0,0,0,293,2.6,10,5,9999,99999,9,999999999,1.9,999,999,99
3022,1,1,24,0,*?*?*?*?*?*?*?*?*?*?*?*?*?*?*?*?*?*?*?*?*?*?,14.0,11.8,86,101209,0,-0,341,0.0,-0.0,0.0,0,0,0,0,300,5.2,10,5,9999,99999,9,999999999,0.2,999,999,99
3022,1,2,1,0,*?*?*?*?*?*?*?*?*?*?*?*?*?*?*?*?*?*?*?*?*?*?,10.6,10.2,97,102659,0,-0,326,0.0,-0.0,0.0,0,0,0,0,300,6.2,10,5,9999,99999,9,999999999,0.0,999,999,99
3022,1,2,2,0,*?*?*?*?*?*?*?*?*?*?*?*?*?*?*?*?*?*?*?*?*?*?,12.2,10.2,87,102659,0,-0,333,0.0,-0.0,0.0,0,0,0,0,310,3.6,10,5,9999,99999,9,999999999,0.0,999,999,99
3022,1,2,3,0,*?*?*?*?*?*?*?*?*?*?*?*?*?*?*?*?*?*?*?*?*?*?,11.9,9.7,86,102659,0,-0,332,0.0,-0.0,0.0,0,0,0,0,320,5.2,10,5,9999,99999,9,999999999,1.7,999,999,99
3022,1,2,4,0,*?*?*?*?*?*?*?*?*?*?*?*?*?*?*?*?*?*?*?*?*?*?,11.2,9.2,88,102659,0,-0,329,0.0,-0.0,0.0,0,0,0,0,330,4.1,10,5,9999,99999,9,999999999,2.4,999,999,99
3022,1,2,5,0,*?*?*?*?*?*?*?*?*?*?*?*?*?*?*?*?*?*?*?*?*?*?,12.1,9.8,86,102659,0,-0,333,0.0,-0.0,0.0,0,0,0,0,340,4.1,10,5,9999,99999,9,999999999,2.4,999,999,99
3022,1,2,6,0,*?*?*?*?*?*?*?*?*?*?*?*?*?*?*?*?*?*?*?*?*?*?,11.6,9.6,87,102659,0,-0,331,0.0,-0.0,0.0,0,0,0,0,350,4.6,10,5,9999,99999,9,999999999,1.3,999,999,99
3022,1,2,7,0,*?*?*?*?*?*?*?*?*?*?*?*?*?*?*?*?*?*?*?*?*?*?,11.8,9.6,86,102659,0,-0,331,0.0,-0.0,0.0,0,0,0,0,333,4.6,10,5,9999,99999,9,999999999,0.4,999,999,99
3022,1,2,8,0,*?*?*?*?*?*?*?*?*?*?*?*?*?*?*?*?*?*?*?*?*?*?,11.4,8.5,83,102659,21,1405,326,0.0,0.0,0.0,0,0,0,0,317,5.2,9,5,9999,99999,9,999999999,1.6,999,999,99
3022,1,2,9,0,*?*?*?*?*?*?*?*?*?*?*?*?*?*?*?*?*?*?*?*?*?*?,12.4,8.8,78,102659,188,1416,334,22.3,0.0,22.3,2631,-0,2634,866,300,4.6,10,5,9999,99999,9,999999999,1.8,999,999,99
3022,1,2,10,0,*?*?*?*?*?*?*?*?*?*?*?*?*?*?*?*?*?*?*?*?*?*?,14.5,10.9,79,102659,312,1411,344,46.6,0.0,46.6,5434,0,5445,1843,283,4.1,10,5,9999,99999,9,999999999,2.2,999,999,99
3022,1,2,11,0,*?*?*?*?*?*?*?*?*?*?*?*?*?*?*?*?*?*?*?*?*?*?,18.7,13.7,73,102659,387,1412,359,140.7,129.4,105.2,15363,11326,12156,2325,267,4.1,8,4,9999,99999,9,999999999,1.8,999,999,99
3022,1,2,12,0,*?*?*?*?*?*?*?*?*?*?*?*?*?*?*?*?*?*?*?*?*?*?,19.9,14.1,70,102659,407,1414,362,176.6,219.0,113.6,18701,19283,13274,2255,250,4.6,7,4,9999,99999,9,999999999,1.1,999,999,99
3022,1,2,13,0,*?*?*?*?*?*?*?*?*?*?*?*?*?*?*?*?*?*?*?*?*?*?,19.9,14.8,73,102659,370,1414,365,132.9,128.0,99.4,14507,11084,11472,2186,253,5.2,8,4,9999,99999,9,999999999,0.8,999,999,99
3022,1,2,14,0,*?*?*?*?*?*?*?*?*?*?*?*?*?*?*?*?*?*?*?*?*?*?,20.0,13.9,68,102659,279,1414,368,69.5,46.9,60.3,7681,3647,7095,1295,257,5.7,9,5,9999,99999,9,999999999,0.5,999,999,99
3022,1,2,15,0,*?*?*?*?*?*?*?*?*?*?*?*?*?*?*?*?*?*?*?*?*?*?,19.9,14.2,70,102659,140,1413,370,13.0,0.0,13.0,1568,-0,1568,511,260,5.7,10,5,9999,99999,9,999999999,0.3,999,999,99
3022,1,2,16,0,*?*?*?*?*?*?*?*?*?*?*?*?*?*?*?*?*?*?*?*?*?*?,19.5,14.1,71,102659,0,-0,368,0.0,-0.0,0.0,0,0,0,0,263,4.6,10,5,9999,99999,9,999999999,0.0,999,999,99
3022,1,2,17,0,*?*?*?*?*?*?*?*?*?*?*?*?*?*?*?*?*?*?*?*?*?*?,16.8,12.5,76,102659,0,-0,355,0.0,-0.0,0.0,0,0,0,0,267,6.2,10,5,9999,99999,9,999999999,0.0,999,999,99
3022,1,2,18,0,*?*?*?*?*?*?*?*?*?*?*?*?*?*?*?*?*?*?*?*?*?*?,15.4,12.6,83,102659,0,-0,348,0.0,-0.0,0.0,0,0,0,0,270,6.7,10,5,9999,99999,9,999999999,0.0,999,999,99
3022,1,2,19,0,*?*?*?*?*?*?*?*?*?*?*?*?*?*?*?*?*?*?*?*?*?*?,15.3,12.5,84,102659,0,-0,347,0.0,-0.0,0.0,0,0,0,0,270,5.2,10,5,9999,99999,9,999999999,0.0,999,999,99
3022,1,2,20,0,*?*?*?*?*?*?*?*?*?*?*?*?*?*?*?*?*?*?*?*?*?*?,14.3,12.2,87,102659,0,-0,343,0.0,-0.0,0.0,0,0,0,0,270,4.1,10,5,9999,99999,9,999999999,0.0,999,999,99
3022,1,2,21,0,*?*?*?*?*?*?*?*?*?*?*?*?*?*?*?*?*?*?*?*?*?*?,13.7,12.3,92,102659,0,-0,340,0.0,-0.0,0.0,0,0,0,0,270,4.6,10,5,9999,99999,9,999999999,0.0,999,999,99
3022,1,2,22,0,*?*?*?*?*?*?*?*?*?*?*?*?*?*?*?*?*?*?*?*?*?*?,12.9,11.8,93,102659,0,-0,336,0.0,-0.0,0.0,0,0,0,0,270,3.6,10,5,9999,99999,9,999999999,0.0,999,999,99
3022,1,2,23,0,*?*?*?*?*?*?*?*?*?*?*?*?*?*?*?*?*?*?*?*?*?*?,11.9,11.5,97,102659,0,-0,332,0.0,-0.0,0.0,0,0,0,0,270,2.6,10,5,9999,99999,9,999999999,0.0,999,999,99
3022,1,2,24,0,*?*?*?*?*?*?*?*?*?*?*?*?*?*?*?*?*?*?*?*?*?*?,9.0,9.1,100,102659,0,-0,319,0.0,-0.0,0.0,0,0,0,0,290,5.2,10,5,9999,99999,9,999999999,0.0,999,999,99
3022,1,3,1,0,*?*?*?*?*?*?*?*?*?*?*?*?*?*?*?*?*?*?*?*?*?*?,10.2,10.2,100,103582,0,-0,324,0.0,-0.0,0.0,0,0,0,0,268,6.2,10,5,9999,99999,9,999999999,0.0,999,999,99
3022,1,3,2,0,*?*?*?*?*?*?*?*?*?*?*?*?*?*?*?*?*?*?*?*?*?*?,9.6,9.6,100,103582,0,-0,321,0.0,-0.0,0.0,0,0,0,0,267,3.6,10,5,9999,99999,9,999999999,0.0,999,999,99
3022,1,3,3,0,*?*?*?*?*?*?*?*?*?*?*?*?*?*?*?*?*?*?*?*?*?*?,9.9,9.9,100,103582,0,-0,323,0.0,-0.0,0.0,0,0,0,0,265,5.2,10,5,9999,99999,9,999999999,0.0,999,999,99
3022,1,3,4,0,*?*?*?*?*?*?*?*?*?*?*?*?*?*?*?*?*?*?*?*?*?*?,10.0,10.1,100,103582,0,-0,323,0.0,-0.0,0.0,0,0,0,0,263,4.1,10,5,9999,99999,9,999999999,0.0,999,999,99
3022,1,3,5,0,*?*?*?*?*?*?*?*?*?*?*?*?*?*?*?*?*?*?*?*?*?*?,9.2,9.2,100,103582,0,-0,320,0.0,-0.0,0.0,0,0,0,0,262,4.1,10,5,9999,99999,9,999999999,0.0,999,999,99
3022,1,3,6,0,*?*?*?*?*?*?*?*?*?*?*?*?*?*?*?*?*?*?*?*?*?*?,8.3,8.3,100,103582,0,-0,316,0.0,-0.0,0.0,0,0,0,0,260,4.6,10,5,9999,99999,9,999999999,0.0,999,999,99
3022,1,3,7,0,*?*?*?*?*?*?*?*?*?*?*?*?*?*?*?*?*?*?*?*?*?*?,7.4,7.3,100,103582,0,-0,312,0.0,-0.0,0.0,0,0,0,0,258,4.6,10,5,9999,99999,9,999999999,0.0,999,999,99
3022,1,3,8,0,*?*?*?*?*?*?*?*?*?*?*?*?*?*?*?*?*?*?*?*?*?*?,8.7,8.8,100,103582,22,1434,317,0.0,0.0,0.0,0,0,0,0,257,5.2,10,5,9999,99999,9,999999999,0.0,999,999,99
3022,1,3,9,0,*?*?*?*?*?*?*?*?*?*?*?*?*?*?*?*?*?*?*?*?*?*?,10.1,10.1,100,103582,188,1409,324,22.5,0.0,22.5,2653,-0,2656,873,255,4.6,10,5,9999,99999,9,999999999,0.1,999,999,99
3022,1,3,10,0,*?*?*?*?*?*?*?*?*?*?*?*?*?*?*?*?*?*?*?*?*?*?,12.0,11.8,100,103582,314,1414,332,46.8,0.0,46.8,5472,0,5483,1855,253,4.1,10,5,9999,99999,9,999999999,0.0,999,999,99
3022,1,3,11,0,*?*?*?*?*?*?*?*?*?*?*?*?*?*?*?*?*?*?*?*?*?*?,14.6,12.2,98,103582,389,1413,344,61.5,0.0,61.5,7182,0,7199,2489,252,4.1,10,5,9999,99999,9,999999999,0.0,999,999,99
3022,1,3,12,0,*?*?*?*?*?*?*?*?*?*?*?*?*?*?*?*?*?*?*?*?*?*?,15.9,11.8,88,103582,409,1413,350,65.4,0.0,65.4,7640,0,7659,2663,250,4.6,10,5,9999,99999,9,999999999,0.0,999,999,99
3022,1,3,13,0,*?*?*?*?*?*?*?*?*?*?*?*?*?*?*?*?*?*?*?*?*?*?,16.0,11.6,86,103582,372,1411,351,58.3,0.0,58.3,6804,0,6820,2346,253,5.2,10,5,9999,99999,9,999999999,0.0,999,999,99
3022,1,3,14,0,*?*?*?*?*?*?*?*?*?*?*?*?*?*?*?*?*?*?*?*?*?*?,16.1,12.4,90,103582,282,1414,351,40.6,0.0,40.6,4750,0,4759,1596,257,5.7,10,5,9999,99999,9,999999999,0.0,999,999,99
3022,1,3,15,0,*?*?*?*?*?*?*?*?*?*?*?*?*?*?*?*?*?*?*?*?*?*?,16.0,12.5,92,103582,143,1410,351,13.7,0.0,13.7,1642,-0,1643,536,260,5.7,10,5,9999,99999,9,999999999,0.0,999,999,99
3022,1,3,16,0,*?*?*?*?*?*?*?*?*?*?*?*?*?*?*?*?*?*?*?*?*?*?,15.1,12.3,96,103582,0,-0,346,0.0,-0.0,0.0,0,0,0,0,263,4.6,10,5,9999,99999,9,999999999,0.0,999,999,99
3022,1,3,17,0,*?*?*?*?*?*?*?*?*?*?*?*?*?*?*?*?*?*?*?*?*?*?,14.4,13.0,100,103582,0,-0,343,0.0,-0.0,0.0,0,0,0,0,267,6.2,10,5,9999,99999,9,999999999,0.0,999,999,99
3022,1,3,18,0,*?*?*?*?*?*?*?*?*?*?*?*?*?*?*?*?*?*?*?*?*?*?,12.3,12.2,100,103582,0,-0,333,0.0,-0.0,0.0,0,0,0,0,270,6.7,10,5,9999,99999,9,999999999,0.0,999,999,99
3022,1,3,19,0,*?*?*?*?*?*?*?*?*?*?*?*?*?*?*?*?*?*?*?*?*?*?,12.0,12.0,100,103582,0,-0,332,0.0,-0.0,0.0,0,0,0,0,270,5.2,10,5,9999,99999,9,999999999,0.0,999,999,99
3022,1,3,20,0,*?*?*?*?*?*?*?*?*?*?*?*?*?*?*?*?*?*?*?*?*?*?,11.4,11.3,100,103582,0,-0,329,0.0,-0.0,0.0,0,0,0,0,270,4.1,10,5,9999,99999,9,999999999,0.0,999,999,99
3022,1,3,21,0,*?*?*?*?*?*?*?*?*?*?*?*?*?*?*?*?*?*?*?*?*?*?,10.7,10.7,100,103582,0,-0,326,0.0,-0.0,0.0,0,0,0,0,270,4.6,10,5,9999,99999,9,999999999,0.0,999,999,99
3022,1,3,22,0,*?*?*?*?*?*?*?*?*?*?*?*?*?*?*?*?*?*?*?*?*?*?,10.0,10.1,100,103582,0,-0,323,0.0,-0.0,0.0,0,0,0,0,270,3.6,10,5,9999,99999,9,999999999,0.0,999,999,99
3022,1,3,23,0,*?*?*?*?*?*?*?*?*?*?*?*?*?*?*?*?*?*?*?*?*?*?,9.7,9.7,100,103582,0,-0,322,0.0,-0.0,0.0,0,0,0,0,270,2.6,10,5,9999,99999,9,999999999,0.0,999,999,99
3022,1,3,24,0,*?*?*?*?*?*?*?*?*?*?*?*?*?*?*?*?*?*?*?*?*?*?,10.9,10.9,100,103582,0,-0,327,0.0,-0.0,0.0,0,0,0,0,270,5.2,10,5,9999,99999,9,999999999,0.0,999,999,99
3022,1,4,1,0,*?*?*?*?*?*?*?*?*?*?*?*?*?*?*?*?*?*?*?*?*?*?,9.0,8.5,97,103905,0,-0,319,0.0,-0.0,0.0,0,0,0,0,270,6.2,10,5,9999,99999,9,999999999,0.0,999,999,99
3022,1,4,2,0,*?*?*?*?*?*?*?*?*?*?*?*?*?*?*?*?*?*?*?*?*?*?,8.4,7.9,97,103905,0,-0,316,0.0,-0.0,0.0,0,0,0,0,270,3.6,10,5,9999,99999,9,999999999,0.0,999,999,99
3022,1,4,3,0,*?*?*?*?*?*?*?*?*?*?*?*?*?*?*?*?*?*?*?*?*?*?,8.9,8.4,97,103905,0,-0,318,0.0,-0.0,0.0,0,0,0,0,270,5.2,10,5,9999,99999,9,999999999,0.0,999,999,99
3022,1,4,4,0,*?*?*?*?*?*?*?*?*?*?*?*?*?*?*?*?*?*?*?*?*?*?,8.5,8.5,100,103905,0,-0,317,0.0,-0.0,0.0,0,0,0,0,270,4.1,10,5,9999,99999,9,999999999,0.0,999,999,99
3022,1,4,5,0,*?*?*?*?*?*?*?*?*?*?*?*?*?*?*?*?*?*?*?*?*?*?,8.1,8.1,100,103905,0,-0,315,0.0,-0.0,0.0,0,0,0,0,270,4.1,10,5,9999,99999,9,999999999,0.0,999,999,99
3022,1,4,6,0,*?*?*?*?*?*?*?*?*?*?*?*?*?*?*?*?*?*?*?*?*?*?,7.8,7.9,100,103905,0,-0,314,0.0,-0.0,0.0,0,0,0,0,270,4.6,10,5,9999,99999,9,999999999,0.0,999,999,99
3022,1,4,7,0,*?*?*?*?*?*?*?*?*?*?*?*?*?*?*?*?*?*?*?*?*?*?,8.1,8.1,100,103905,0,-0,304,0.0,-0.0,0.0,0,0,0,0,267,4.6,7,4,9999,99999,9,999999999,0.0,999,999,99
3022,1,4,8,0,*?*?*?*?*?*?*?*?*?*?*?*?*?*?*?*?*?*?*?*?*?*?,8.4,8.4,100,103905,22,1388,280,0.0,0.0,0.0,0,0,0,0,263,5.2,0,0,9999,99999,9,999999999,0.0,999,999,99
3022,1,4,9,0,*?*?*?*?*?*?*?*?*?*?*?*?*?*?*?*?*?*?*?*?*?*?,8.6,8.5,100,103905,190,1416,281,78.2,408.1,23.5,8110,28514,3868,493,260,4.6,0,0,9999,99999,9,999999999,0.0,999,999,99
3022,1,4,10,0,*?*?*?*?*?*?*?*?*?*?*?*?*?*?*?*?*?*?*?*?*?*?,10.0,8.8,93,103905,315,1411,287,162.6,509.9,48.8,16914,41008,7448,912,257,4.1,0,0,9999,99999,9,999999999,0.0,999,999,99
3022,1,4,11,0,*?*?*?*?*?*?*?*?*?*?*?*?*?*?*?*?*?*?*?*?*?*?,10.4,9.7,96,103905,391,1413,291,213.4,539.7,64.0,22164,46590,9536,1204,253,4.1,0,0,9999,99999,9,999999999,0.0,999,999,99
3022,1,4,12,0,*?*?*?*?*?*?*?*?*?*?*?*?*?*?*?*?*?*?*?*?*?*?,10.7,10.3,98,103905,411,1411,294,227.1,545.8,68.1,23586,47837,10086,1284,250,4.6,0,0,9999,99999,9,999999999,0.0,999,999,99
3022,1,4,13,0,*?*?*?*?*?*?*?*?*?*?*?*?*?*?*?*?*?*?*?*?*?*?,10.3,9.4,94,103905,375,1411,290,202.9,534.5,60.9,21072,45560,9106,1142,240,5.2,0,0,9999,99999,9,999999999,0.0,999,999,99
3022,1,4,14,0,*?*?*?*?*?*?*?*?*?*?*?*?*?*?*?*?*?*?*?*?*?*?,10.6,9.1,90,103905,285,1412,290,142.3,493.6,42.7,14822,38267,6596,799,230,5.7,0,0,9999,99999,9,999999999,0.0,999,999,99
3022,1,4,15,0,*?*?*?*?*?*?*?*?*?*?*?*?*?*?*?*?*?*?*?*?*?*?,10.5,9.2,92,103905,147,1415,294,49.5,330.1,15.2,5238,21304,2572,344,220,5.7,1,0,9999,99999,9,999999999,0.0,999,999,99
3022,1,4,16,0,*?*?*?*?*?*?*?*?*?*?*?*?*?*?*?*?*?*?*?*?*?*?,10.5,8.9,90,103905,0,-0,326,0.0,-0.0,0.0,0,0,0,0,210,4.6,10,5,9999,99999,9,999999999,0.0,999,999,99
3022,1,4,17,0,*?*?*?*?*?*?*?*?*?*?*?*?*?*?*?*?*?*?*?*?*?*?,10.6,8.7,88,103905,0,-0,326,0.0,-0.0,0.0,0,0,0,0,200,6.2,10,5,9999,99999,9,999999999,0.0,999,999,99
3022,1,4,18,0,*?*?*?*?*?*?*?*?*?*?*?*?*?*?*?*?*?*?*?*?*?*?,9.5,7.9,90,103905,0,-0,321,0.0,-0.0,0.0,0,0,0,0,190,6.7,10,5,9999,99999,9,999999999,0.0,999,999,99
3022,1,4,19,0,*?*?*?*?*?*?*?*?*?*?*?*?*?*?*?*?*?*?*?*?*?*?,10.0,8.0,87,103905,0,-0,323,0.0,-0.0,0.0,0,0,0,0,193,5.2,10,5,9999,99999,9,999999999,0.0,999,999,99
3022,1,4,20,0,*?*?*?*?*?*?*?*?*?*?*?*?*?*?*?*?*?*?*?*?*?*?,9.2,7.6,90,103905,0,-0,320,0.0,-0.0,0.0,0,0,0,0,197,4.1,10,5,9999,99999,9,999999999,0.0,999,999,99
3022,1,4,21,0,*?*?*?*?*?*?*?*?*?*?*?*?*?*?*?*?*?*?*?*?*?*?,8.2,7.4,96,103905,0,-0,315,0.0,-0.0,0.0,0,0,0,0,200,4.6,10,5,9999,99999,9,999999999,0.0,999,999,99
3022,1,4,22,0,*?*?*?*?*?*?*?*?*?*?*?*?*?*?*?*?*?*?*?*?*?*?,8.3,7.3,94,103905,0,-0,316,0.0,-0.0,0.0,0,0,0,0,203,3.6,10,5,9999,99999,9,999999999,0.0,999,999,99
3022,1,4,23,0,*?*?*?*?*?*?*?*?*?*?*?*?*?*?*?*?*?*?*?*?*?*?,8.3,7.1,93,103905,0,-0,316,0.0,-0.0,0.0,0,0,0,0,207,2.6,10,5,9999,99999,9,999999999,0.0,999,999,99
3022,1,4,24,0,*?*?*?*?*?*?*?*?*?*?*?*?*?*?*?*?*?*?*?*?*?*?,9.3,9.1,99,103905,0,-0,320,0.0,-0.0,0.0,0,0,0,0,270,5.2,10,5,9999,99999,9,999999999,0.0,999,999,99
3022,1,5,1,0,*?*?*?*?*?*?*?*?*?*?*?*?*?*?*?*?*?*?*?*?*?*?,8.6,7.7,96,103593,0,-0,317,0.0,-0.0,0.0,0,0,0,0,212,6.2,10,5,9999,99999,9,999999999,0.0,999,999,99
3022,1,5,2,0,*?*?*?*?*?*?*?*?*?*?*?*?*?*?*?*?*?*?*?*?*?*?,7.6,7.6,100,103593,0,-0,313,0.0,-0.0,0.0,0,0,0,0,213,3.6,10,5,9999,99999,9,999999999,0.0,999,999,99
3022,1,5,3,0,*?*?*?*?*?*?*?*?*?*?*?*?*?*?*?*?*?*?*?*?*?*?,6.7,6.7,100,103593,0,-0,309,0.0,-0.0,0.0,0,0,0,0,215,5.2,10,5,9999,99999,9,999999999,0.7,999,999,99
3022,1,5,4,0,*?*?*?*?*?*?*?*?*?*?*?*?*?*?*?*?*?*?*?*?*?*?,7.6,7.6,100,103593,0,-0,313,0.0,-0.0,0.0,0,0,0,0,217,4.1,10,5,9999,99999,9,999999999,1.9,999,999,99
3022,1,5,5,0,*?*?*?*?*?*?*?*?*?*?*?*?*?*?*?*?*?*?*?*?*?*?,8.4,8.4,100,103593,0,-0,316,0.0,-0.0,0.0,0,0,0,0,218,4.1,10,5,9999,99999,9,999999999,1.9,999,999,99
3022,1,5,6,0,*?*?*?*?*?*?*?*?*?*?*?*?*?*?*?*?*?*?*?*?*?*?,8.3,8.3,100,103593,0,-0,316,0.0,-0.0,0.0,0,0,0,0,220,4.6,10,5,9999,99999,9,999999999,2.2,999,999,99
3022,1,5,7,0,*?*?*?*?*?*?*?*?*?*?*?*?*?*?*?*?*?*?*?*?*?*?,7.7,7.7,100,103593,0,-0,313,0.0,-0.0,0.0,0,0,0,0,218,4.6,10,5,9999,99999,9,999999999,1.2,999,999,99
3022,1,5,8,0,*?*?*?*?*?*?*?*?*?*?*?*?*?*?*?*?*?*?*?*?*?*?,8.5,8.1,99,103593,23,1395,313,0.0,0.0,0.0,0,0,0,0,217,5.2,9,5,9999,99999,9,999999999,0.8,999,999,99
3022,1,5,9,0,*?*?*?*?*?*?*?*?*?*?*?*?*?*?*?*?*?*?*?*?*?*?,8.8,8.0,96,103593,191,1413,314,39.9,39.2,34.6,4448,2550,4142,727,215,4.6,9,5,9999,99999,9,999999999,0.7,999,999,99
3022,1,5,10,0,*?*?*?*?*?*?*?*?*?*?*?*?*?*?*?*?*?*?*?*?*?*?,10.5,8.1,87,103593,317,1412,322,82.5,48.9,71.5,9060,4077,8113,1876,213,4.1,9,5,9999,99999,9,999999999,0.8,999,999,99
3022,1,5,11,0,*?*?*?*?*?*?*?*?*?*?*?*?*?*?*?*?*?*?*?*?*?*?,11.7,9.3,87,103593,393,1412,327,108.3,51.7,93.9,11888,4578,10623,2524,212,4.1,9,5,9999,99999,9,999999999,0.8,999,999,99
3022,1,5,12,0,*?*?*?*?*?*?*?*?*?*?*?*?*?*?*?*?*?*?*?*?*?*?,12.8,9.4,82,103593,414,1412,333,115.3,52.3,100.0,12660,4701,11305,2710,210,4.6,9,5,9999,99999,9,999999999,0.2,999,999,99
3022,1,5,13,0,*?*?*?*?*?*?*?*?*?*?*?*?*?*?*?*?*?*?*?*?*?*?,12.8,9.3,81,103593,378,1411,336,59.4,0.0,59.4,6939,0,6956,2397,215,5.2,10,5,9999,99999,9,999999999,0.4,999,999,99
3022,1,5,14,0,*?*?*?*?*?*?*?*?*?*?*?*?*?*?*?*?*?*?*?*?*?*?,12.9,9.2,79,103593,288,1411,337,41.9,0.0,41.9,4896,0,4905,1649,220,5.7,10,5,9999,99999,9,999999999,1.3,999,999,99
3022,1,5,15,0,*?*?*?*?*?*?*?*?*?*?*?*?*?*?*?*?*?*?*?*?*?*?,12.8,8.7,77,103593,150,1409,336,15.1,0.0,15.1,1800,-0,1801,589,225,5.7,10,5,9999,99999,9,999999999,1.9,999,999,99
3022,1,5,16,0,*?*?*?*?*?*?*?*?*?*?*?*?*?*?*?*?*?*?*?*?*?*?,12.8,7.9,73,103593,0,-0,337,0.0,-0.0,0.0,0,0,0,0,230,4.6,10,5,9999,99999,9,999999999,2.5,999,999,99
3022,1,5,17,0,*?*?*?*?*?*?*?*?*?*?*?*?*?*?*?*?*?*?*?*?*?*?,11.0,6.4,75,103593,0,-0,328,0.0,-0.0,0.0,0,0,0,0,235,6.2,10,5,9999,99999,9,999999999,2.0,999,999,99
3022,1,5,18,0,*?*?*?*?*?*?*?*?*?*?*?*?*?*?*?*?*?*?*?*?*?*?,10.5,7.1,81,103593,0,-0,326,0.0,-0.0,0.0,0,0,0,0,240,6.7,10,5,9999,99999,9,999999999,1.6,999,999,99
3022,1,5,19,0,*?*?*?*?*?*?*?*?*?*?*?*?*?*?*?*?*?*?*?*?*?*?,10.2,8.0,87,103593,0,-0,324,0.0,-0.0,0.0,0,0,0,0,232,5.2,10,5,9999,99999,9,999999999,1.1,999,999,99
3022,1,5,20,0,*?*?*?*?*?*?*?*?*?*?*?*?*?*?*?*?*?*?*?*?*?*?,9.4,7.4,89,103593,0,-0,321,0.0,-0.0,0.0,0,0,0,0,223,4.1,10,5,9999,99999,9,999999999,0.9,999,999,99
3022,1,5,21,0,*?*?*?*?*?*?*?*?*?*?*?*?*?*?*?*?*?*?*?*?*?*?,9.1,7.0,89,103593,0,-0,320,0.0,-0.0,0.0,0,0,0,0,215,4.6,10,5,9999,99999,9,999999999,0.8,999,999,99
3022,1,5,22,0,*?*?*?*?*?*?*?*?*?*?*?*?*?*?*?*?*?*?*?*?*?*?,8.7,7.4,93,103593,0,-0,318,0.0,-0.0,0.0,0,0,0,0,207,3.6,10,5,9999,99999,9,999999999,0.3,999,999,99
3022,1,5,23,0,*?*?*?*?*?*?*?*?*?*?*?*?*?*?*?*?*?*?*?*?*?*?,9.6,8.0,92,103593,0,-0,322,0.0,-0.0,0.0,0,0,0,0,198,2.6,10,5,9999,99999,9,999999999,0.3,999,999,99
3022,1,5,24,0,*?*?*?*?*?*?*?*?*?*?*?*?*?*?*?*?*?*?*?*?*?*?,8.3,7.4,96,103593,0,-0,316,0.0,-0.0,0.0,0,0,0,0,210,5.2,10,5,9999,99999,9,999999999,0.0,999,999,99
3022,1,6,1,0,*?*?*?*?*?*?*?*?*?*?*?*?*?*?*?*?*?*?*?*?*?*?,11.6,9.9,89,103188,0,-0,330,0.0,-0.0,0.0,0,0,0,0,188,6.2,10,5,9999,99999,9,999999999,0.3,999,999,99
3022,1,6,2,0,*?*?*?*?*?*?*?*?*?*?*?*?*?*?*?*?*?*?*?*?*?*?,12.6,10.8,88,103188,0,-0,335,0.0,-0.0,0.0,0,0,0,0,187,3.6,10,5,9999,99999,9,999999999,0.2,999,999,99
3022,1,6,3,0,*?*?*?*?*?*?*?*?*?*?*?*?*?*?*?*?*?*?*?*?*?*?,11.6,10.7,94,103188,0,-0,330,0.0,-0.0,0.0,0,0,0,0,185,5.2,10,5,9999,99999,9,999999999,0.0,999,999,99
3022,1,6,4,0,*?*?*?*?*?*?*?*?*?*?*?*?*?*?*?*?*?*?*?*?*?*?,10.4,10.1,97,103188,0,-0,325,0.0,-0.0,0.0,0,0,0,0,183,4.1,10,5,9999,99999,9,999999999,0.0,999,999,99
3022,1,6,5,0,*?*?*?*?*?*?*?*?*?*?*?*?*?*?*?*?*?*?*?*?*?*?,11.4,10.3,92,103188,0,-0,329,0.0,-0.0,0.0,0,0,0,0,182,4.1,10,5,9999,99999,9,999999999,0.0,999,999,99
3022,1,6,6,0,*?*?*?*?*?*?*?*?*?*?*?*?*?*?*?*?*?*?*?*?*?*?,12.3,10.1,86,103188,0,-0,334,0.0,-0.0,0.0,0,0,0,0,180,4.6,10,5,9999,99999,9,999999999,0.0,999,999,99
3022,1,6,7,0,*?*?*?*?*?*?*?*?*?*?*?*?*?*?*?*?*?*?*?*?*?*?,11.8,10.1,89,103188,0,-0,331,0.0,-0.0,0.0,0,0,0,0,183,4.6,10,5,9999,99999,9,999999999,0.0,999,999,99
3022,1,6,8,0,*?*?*?*?*?*?*?*?*?*?*?*?*?*?*?*?*?*?*?*?*?*?,12.2,10.2,87,103188,24,1392,330,0.0,0.0,0.0,0,0,0,0,187,5.2,9,5,9999,99999,9,999999999,0.0,999,999,99
3022,1,6,9,0,*?*?*?*?*?*?*?*?*?*?*?*?*?*?*?*?*?*?*?*?*?*?,12.2,10.4,89,103188,192,1410,333,23.2,0.0,23.2,2741,-0,2745,902,190,4.6,10,5,9999,99999,9,999999999,0.0,999,999,99
3022,1,6,10,0,*?*?*?*?*?*?*?*?*?*?*?*?*?*?*?*?*?*?*?*?*?*?,13.3,11.3,88,103188,319,1413,338,47.9,0.0,47.9,5591,0,5603,1898,193,4.1,10,5,9999,99999,9,999999999,0.0,999,999,99
3022,1,6,11,0,*?*?*?*?*?*?*?*?*?*?*?*?*?*?*?*?*?*?*?*?*?*?,15.2,11.9,80,103188,396,1414,347,62.8,0.0,62.8,7335,0,7353,2547,197,4.1,10,5,9999,99999,9,999999999,0.0,999,999,99
3022,1,6,12,0,*?*?*?*?*?*?*?*?*?*?*?*?*?*?*?*?*?*?*?*?*?*?,16.1,12.1,77,103188,417,1413,351,66.9,0.0,66.9,7824,0,7844,2734,200,4.6,10,5,9999,99999,9,999999999,0.0,999,999,99
3022,1,6,13,0,*?*?*?*?*?*?*?*?*?*?*?*?*?*?*?*?*?*?*?*?*?*?,16.2,12.2,77,103188,382,1414,352,60.1,0.0,60.1,7015,0,7032,2426,195,5.2,10,5,9999,99999,9,999999999,0.0,999,999,99
3022,1,6,14,0,*?*?*?*?*?*?*?*?*?*?*?*?*?*?*?*?*?*?*?*?*?*?,15.9,11.6,75,103188,292,1413,350,42.6,0.0,42.6,4979,0,4989,1678,190,5.7,10,5,9999,99999,9,999999999,0.0,999,999,99
3022,1,6,15,0,*?*?*?*?*?*?*?*?*?*?*?*?*?*?*?*?*?*?*?*?*?*?,16.1,12.1,77,103188,154,1411,351,15.8,0.0,15.8,1885,-0,1887,617,185,5.7,10,5,9999,99999,9,999999999,0.0,999,999,99
3022,1,6,16,0,*?*?*?*?*?*?*?*?*?*?*?*?*?*?*?*?*?*?*?*?*?*?,16.1,11.9,76,103188,0,-0,351,0.0,-0.0,0.0,0,0,0,0,180,4.6,10,5,9999,99999,9,999999999,0.0,999,999,99
3022,1,6,17,0,*?*?*?*?*?*?*?*?*?*?*?*?*?*?*?*?*?*?*?*?*?*?,14.8,12.1,84,103188,0,-0,345,0.0,-0.0,0.0,0,0,0,0,175,6.2,10,5,9999,99999,9,999999999,0.0,999,999,99
3022,1,6,18,0,*?*?*?*?*?*?*?*?*?*?*?*?*?*?*?*?*?*?*?*?*?*?,13.9,12.1,89,103188,0,-0,341,0.0,-0.0,0.0,0,0,0,0,170,6.7,10,5,9999,99999,9,999999999,0.0,999,999,99
3022,1,6,19,0,*?*?*?*?*?*?*?*?*?*?*?*?*?*?*?*?*?*?*?*?*?*?,13.4,11.5,87,103188,0,-0,339,0.0,-0.0,0.0,0,0,0,0,172,5.2,10,5,9999,99999,9,999999999,0.0,999,999,99
3022,1,6,20,0,*?*?*?*?*?*?*?*?*?*?*?*?*?*?*?*?*?*?*?*?*?*?,12.9,11.2,89,103188,0,-0,336,0.0,-0.0,0.0,0,0,0,0,173,4.1,10,5,9999,99999,9,999999999,0.1,999,999,99
3022,1,6,21,0,*?*?*?*?*?*?*?*?*?*?*?*?*?*?*?*?*?*?*?*?*?*?,13.0,11.5,90,103188,0,-0,337,0.0,-0.0,0.0,0,0,0,0,175,4.6,10,5,9999,99999,9,999999999,1.0,999,999,99
3022,1,6,22,0,*?*?*?*?*?*?*?*?*?*?*?*?*?*?*?*?*?*?*?*?*?*?,13.1,11.3,89,103188,0,-0,337,0.0,-0.0,0.0,0,0,0,0,177,3.6,10,5,9999,99999,9,999999999,1.3,999,999,99
3022,1,6,23,0,*?*?*?*?*?*?*?*?*?*?*?*?*?*?*?*?*?*?*?*?*?*?,12.3,10.1,86,103188,0,-0,334,0.0,-0.0,0.0,0,0,0,0,178,2.6,10,5,9999,99999,9,999999999,1.2,999,999,99
3022,1,6,24,0,*?*?*?*?*?*?*?*?*?*?*?*?*?*?*?*?*?*?*?*?*?*?,10.4,8.9,90,103188,0,-0,325,0.0,-0.0,0.0,0,0,0,0,190,5.2,10,5,9999,99999,9,999999999,0.3,999,999,99
3022,1,7,1,0,*?*?*?*?*?*?*?*?*?*?*?*?*?*?*?*?*?*?*?*?*?*?,10.8,8.9,88,102587,0,-0,327,0.0,-0.0,0.0,0,0,0,0,178,6.2,10,5,9999,99999,9,999999999,0.5,999,999,99
3022,1,7,2,0,*?*?*?*?*?*?*?*?*?*?*?*?*?*?*?*?*?*?*?*?*?*?,10.1,8.3,89,102587,0,-0,324,0.0,-0.0,0.0,0,0,0,0,177,3.6,10,5,9999,99999,9,999999999,0.6,999,999,99
3022,1,7,3,0,*?*?*?*?*?*?*?*?*?*?*?*?*?*?*?*?*?*?*?*?*?*?,10.4,8.3,87,102587,0,-0,325,0.0,-0.0,0.0,0,0,0,0,175,5.2,10,5,9999,99999,9,999999999,0.3,999,999,99
3022,1,7,4,0,*?*?*?*?*?*?*?*?*?*?*?*?*?*?*?*?*?*?*?*?*?*?,10.8,8.8,88,102587,0,-0,327,0.0,-0.0,0.0,0,0,0,0,173,4.1,10,5,9999,99999,9,999999999,0.1,999,999,99
3022,1,7,5,0,*?*?*?*?*?*?*?*?*?*?*?*?*?*?*?*?*?*?*?*?*?*?,12.1,9.7,86,102587,0,-0,333,0.0,-0.0,0.0,0,0,0,0,172,4.1,10,5,9999,99999,9,999999999,0.0,999,999,99
3022,1,7,6,0,*?*?*?*?*?*?*?*?*?*?*?*?*?*?*?*?*?*?*?*?*?*?,11.3,10.2,93,102587,0,-0,329,0.0,-0.0,0.0,0,0,0,0,170,4.6,10,5,9999,99999,9,999999999,0.0,999,999,99
3022,1,7,7,0,*?*?*?*?*?*?*?*?*?*?*?*?*?*?*?*?*?*?*?*?*?*?,11.0,9.4,91,102587,0,-0,328,0.0,-0.0,0.0,0,0,0,0,177,4.6,10,5,9999,99999,9,999999999,0.0,999,999,99
3022,1,7,8,0,*?*?*?*?*?*?*?*?*?*?*?*?*?*?*?*?*?*?*?*?*?*?,10.9,8.5,86,102587,26,1435,328,0.0,0.0,0.0,0,0,0,0,183,5.2,10,5,9999,99999,9,999999999,0.0,999,999,99
3022,1,7,9,0,*?*?*?*?*?*?*?*?*?*?*?*?*?*?*?*?*?*?*?*?*?*?,11.1,8.1,83,102587,194,1412,329,23.6,0.0,23.6,2779,-0,2782,915,190,4.6,10,5,9999,99999,9,999999999,0.0,999,999,99
3022,1,7,10,0,*?*?*?*?*?*?*?*?*?*?*?*?*?*?*?*?*?*?*?*?*?*?,12.1,8.1,77,102587,321,1412,333,48.3,0.0,48.3,5639,0,5651,1915,197,4.1,10,5,9999,99999,9,999999999,0.0,999,999,99
3022,1,7,11,0,*?*?*?*?*?*?*?*?*?*?*?*?*?*?*?*?*?*?*?*?*?*?,13.3,9.4,78,102587,398,1412,339,63.3,0.0,63.3,7394,0,7412,2569,203,4.1,10,5,9999,99999,9,999999999,0.0,999,999,99
3022,1,7,12,0,*?*?*?*?*?*?*?*?*?*?*?*?*?*?*?*?*?*?*?*?*?*?,13.8,9.7,77,102587,420,1413,341,67.5,0.0,67.5,7893,0,7913,2761,210,4.6,10,5,9999,99999,9,999999999,0.0,999,999,99
3022,1,7,13,0,*?*?*?*?*?*?*?*?*?*?*?*?*?*?*?*?*?*?*?*?*?*?,13.9,11.3,85,102587,385,1413,341,60.7,0.0,60.7,7092,0,7109,2455,208,5.2,10,5,9999,99999,9,999999999,0.0,999,999,99
3022,1,7,14,0,*?*?*?*?*?*?*?*?*?*?*?*?*?*?*?*?*?*?*?*?*?*?,14.1,10.7,80,102587,296,1414,342,43.3,0.0,43.3,5063,0,5073,1708,207,5.7,10,5,9999,99999,9,999999999,0.0,999,999,99
3022,1,7,15,0,*?*?*?*?*?*?*?*?*?*?*?*?*?*?*?*?*?*?*?*?*?*?,13.7,11.5,87,102587,158,1412,340,16.5,0.0,16.5,1973,-0,1974,645,205,5.7,10,5,9999,99999,9,999999999,0.0,999,999,99
3022,1,7,16,0,*?*?*?*?*?*?*?*?*?*?*?*?*?*?*?*?*?*?*?*?*?*?,14.0,11.8,87,102587,0,-0,341,0.0,-0.0,0.0,0,0,0,0,203,4.6,10,5,9999,99999,9,999999999,0.0,999,999,99
3022,1,7,17,0,*?*?*?*?*?*?*?*?*?*?*?*?*?*?*?*?*?*?*?*?*?*?,13.9,11.3,85,102587,0,-0,341,0.0,-0.0,0.0,0,0,0,0,202,6.2,10,5,9999,99999,9,999999999,0.0,999,999,99
3022,1,7,18,0,*?*?*?*?*?*?*?*?*?*?*?*?*?*?*?*?*?*?*?*?*?*?,12.5,12.2,99,102587,0,-0,334,0.0,-0.0,0.0,0,0,0,0,200,6.7,10,5,9999,99999,9,999999999,0.0,999,999,99
3022,1,7,19,0,*?*?*?*?*?*?*?*?*?*?*?*?*?*?*?*?*?*?*?*?*?*?,12.1,12.0,100,102587,0,-0,332,0.0,-0.0,0.0,0,0,0,0,200,5.2,10,5,9999,99999,9,999999999,0.0,999,999,99
3022,1,7,20,0,*?*?*?*?*?*?*?*?*?*?*?*?*?*?*?*?*?*?*?*?*?*?,11.3,11.3,100,102587,0,-0,329,0.0,-0.0,0.0,0,0,0,0,200,4.1,10,5,9999,99999,9,999999999,0.0,999,999,99
3022,1,7,21,0,*?*?*?*?*?*?*?*?*?*?*?*?*?*?*?*?*?*?*?*?*?*?,11.5,11.5,100,102587,0,-0,330,0.0,-0.0,0.0,0,0,0,0,200,4.6,10,5,9999,99999,9,999999999,0.0,999,999,99
3022,1,7,22,0,*?*?*?*?*?*?*?*?*?*?*?*?*?*?*?*?*?*?*?*?*?*?,11.2,11.2,100,102587,0,-0,328,0.0,-0.0,0.0,0,0,0,0,200,3.6,10,5,9999,99999,9,999999999,0.0,999,999,99
3022,1,7,23,0,*?*?*?*?*?*?*?*?*?*?*?*?*?*?*?*?*?*?*?*?*?*?,11.0,11.0,100,102587,0,-0,327,0.0,-0.0,0.0,0,0,0,0,200,2.6,10,5,9999,99999,9,999999999,0.0,999,999,99
3022,1,7,24,0,*?*?*?*?*?*?*?*?*?*?*?*?*?*?*?*?*?*?*?*?*?*?,11.5,9.6,88,102587,0,-0,330,0.0,-0.0,0.0,0,0,0,0,180,5.2,10,5,9999,99999,9,999999999,0.7,999,999,99
3022,1,8,1,0,*?*?*?*?*?*?*?*?*?*?*?*?*?*?*?*?*?*?*?*?*?*?,10.1,8.9,92,102375,0,-0,324,0.0,-0.0,0.0,0,0,0,0,198,6.2,10,5,9999,99999,9,999999999,0.0,999,999,99
3022,1,8,2,0,*?*?*?*?*?*?*?*?*?*?*?*?*?*?*?*?*?*?*?*?*?*?,9.8,7.9,87,102375,0,-0,323,0.0,-0.0,0.0,0,0,0,0,197,3.6,10,5,9999,99999,9,999999999,0.0,999,999,99
3022,1,8,3,0,*?*?*?*?*?*?*?*?*?*?*?*?*?*?*?*?*?*?*?*?*?*?,10.0,8.1,88,102375,0,-0,323,0.0,-0.0,0.0,0,0,0,0,195,5.2,10,5,9999,99999,9,999999999,0.0,999,999,99
3022,1,8,4,0,*?*?*?*?*?*?*?*?*?*?*?*?*?*?*?*?*?*?*?*?*?*?,10.1,7.7,84,102375,0,-0,324,0.0,-0.0,0.0,0,0,0,0,193,4.1,10,5,9999,99999,9,999999999,0.0,999,999,99
3022,1,8,5,0,*?*?*?*?*?*?*?*?*?*?*?*?*?*?*?*?*?*?*?*?*?*?,10.1,8.0,87,102375,0,-0,324,0.0,-0.0,0.0,0,0,0,0,192,4.1,10,5,9999,99999,9,999999999,0.0,999,999,99
3022,1,8,6,0,*?*?*?*?*?*?*?*?*?*?*?*?*?*?*?*?*?*?*?*?*?*?,10.2,8.3,88,102375,0,-0,324,0.0,-0.0,0.0,0,0,0,0,190,4.6,10,5,9999,99999,9,999999999,0.0,999,999,99
3022,1,8,7,0,*?*?*?*?*?*?*?*?*?*?*?*?*?*?*?*?*?*?*?*?*?*?,10.0,7.6,85,102375,0,-0,324,0.0,-0.0,0.0,0,0,0,0,192,4.6,10,5,9999,99999,9,999999999,0.0,999,999,99
3022,1,8,8,0,*?*?*?*?*?*?*?*?*?*?*?*?*?*?*?*?*?*?*?*?*?*?,10.0,7.9,86,102375,27,1412,320,0.0,0.0,0.0,0,0,0,0,193,5.2,9,5,9999,99999,9,999999999,0.0,999,999,99
3022,1,8,9,0,*?*?*?*?*?*?*?*?*?*?*?*?*?*?*?*?*?*?*?*?*?*?,9.8,7.3,84,102375,196,1413,315,55.0,100.0,41.2,5903,6045,5056,737,195,4.6,8,4,9999,99999,9,999999999,0.0,999,999,99
3022,1,8,10,0,*?*?*?*?*?*?*?*?*?*?*?*?*?*?*?*?*?*?*?*?*?*?,9.9,7.0,82,102375,323,1411,319,84.7,49.2,73.4,9290,4139,8315,1928,197,4.1,9,5,9999,99999,9,999999999,0.0,999,999,99
3022,1,8,11,0,*?*?*?*?*?*?*?*?*?*?*?*?*?*?*?*?*?*?*?*?*?*?,10.1,5.8,75,102375,401,1413,320,110.9,52.0,96.1,12169,4635,10869,2593,198,4.1,9,5,9999,99999,9,999999999,0.0,999,999,99
3022,1,8,12,0,*?*?*?*?*?*?*?*?*?*?*?*?*?*?*?*?*?*?*?*?*?*?,10.3,5.0,70,102375,423,1412,321,118.4,52.6,102.6,12995,4751,11601,2792,200,4.6,9,5,9999,99999,9,999999999,0.0,999,999,99
3022,1,8,13,0,*?*?*?*?*?*?*?*?*?*?*?*?*?*?*?*?*?*?*?*?*?*?,10.1,4.5,68,102375,389,1414,320,106.7,51.6,92.5,11709,4565,10461,2484,205,5.2,9,5,9999,99999,9,999999999,0.0,999,999,99
3022,1,8,14,0,*?*?*?*?*?*?*?*?*?*?*?*?*?*?*?*?*?*?*?*?*?*?,10.2,5.3,72,102375,299,1410,320,76.6,48.0,66.4,8402,3950,7526,1731,210,5.7,9,5,9999,99999,9,999999999,0.0,999,999,99
3022,1,8,15,0,*?*?*?*?*?*?*?*?*?*?*?*?*?*?*?*?*?*?*?*?*?*?,10.1,7.0,81,102375,162,1412,320,30.1,34.9,26.1,3383,2098,3157,546,215,5.7,9,5,9999,99999,9,999999999,0.1,999,999,99
3022,1,8,16,0,*?*?*?*?*?*?*?*?*?*?*?*?*?*?*?*?*?*?*?*?*?*?,10.0,7.1,82,102375,0,-0,324,0.0,-0.0,0.0,0,0,0,0,220,4.6,10,5,9999,99999,9,999999999,0.5,999,999,99
3022,1,8,17,0,*?*?*?*?*?*?*?*?*?*?*?*?*?*?*?*?*?*?*?*?*?*?,10.2,7.0,80,102375,0,-0,325,0.0,-0.0,0.0,0,0,0,0,225,6.2,10,5,9999,99999,9,999999999,0.8,999,999,99
3022,1,8,18,0,*?*?*?*?*?*?*?*?*?*?*?*?*?*?*?*?*?*?*?*?*?*?,9.9,7.4,84,102375,0,-0,323,0.0,-0.0,0.0,0,0,0,0,230,6.7,10,5,9999,99999,9,999999999,1.8,999,999,99
3022,1,8,19,0,*?*?*?*?*?*?*?*?*?*?*?*?*?*?*?*?*?*?*?*?*?*?,10.0,7.4,84,102375,0,-0,324,0.0,-0.0,0.0,0,0,0,0,252,5.2,10,5,9999,99999,9,999999999,1.9,999,999,99
3022,1,8,20,0,*?*?*?*?*?*?*?*?*?*?*?*?*?*?*?*?*?*?*?*?*?*?,10.2,7.7,84,102375,0,-0,324,0.0,-0.0,0.0,0,0,0,0,273,4.1,10,5,9999,99999,9,999999999,1.3,999,999,99
3022,1,8,21,0,*?*?*?*?*?*?*?*?*?*?*?*?*?*?*?*?*?*?*?*?*?*?,9.9,7.7,86,102375,0,-0,323,0.0,-0.0,0.0,0,0,0,0,295,4.6,10,5,9999,99999,9,999999999,0.9,999,999,99
3022,1,8,22,0,*?*?*?*?*?*?*?*?*?*?*?*?*?*?*?*?*?*?*?*?*?*?,9.8,7.3,84,102375,0,-0,323,0.0,-0.0,0.0,0,0,0,0,317,3.6,10,5,9999,99999,9,999999999,0.9,999,999,99
3022,1,8,23,0,*?*?*?*?*?*?*?*?*?*?*?*?*?*?*?*?*?*?*?*?*?*?,10.0,8.1,88,102375,0,-0,323,0.0,-0.0,0.0,0,0,0,0,338,2.6,10,5,9999,99999,9,999999999,0.6,999,999,99
3022,1,8,24,0,*?*?*?*?*?*?*?*?*?*?*?*?*?*?*?*?*?*?*?*?*?*?,10.9,10.1,94,102375,0,-0,327,0.0,-0.0,0.0,0,0,0,0,200,5.2,10,5,9999,99999,9,999999999,0.0,999,999,99
3022,1,9,1,0,*?*?*?*?*?*?*?*?*?*?*?*?*?*?*?*?*?*?*?*?*?*?,10.5,10.2,98,102127,0,-0,325,0.0,-0.0,0.0,0,0,0,0,357,6.2,10,5,9999,99999,9,999999999,0.1,999,999,99
3022,1,9,2,0,*?*?*?*?*?*?*?*?*?*?*?*?*?*?*?*?*?*?*?*?*?*?,11.0,10.9,99,102127,0,-0,327,0.0,-0.0,0.0,0,0,0,0,353,3.6,10,5,9999,99999,9,999999999,0.0,999,999,99
3022,1,9,3,0,*?*?*?*?*?*?*?*?*?*?*?*?*?*?*?*?*?*?*?*?*?*?,10.3,10.3,100,102127,0,-0,324,0.0,-0.0,0.0,0,0,0,0,350,5.2,10,5,9999,99999,9,999999999,0.0,999,999,99
3022,1,9,4,0,*?*?*?*?*?*?*?*?*?*?*?*?*?*?*?*?*?*?*?*?*?*?,10.1,9.8,98,102127,0,-0,324,0.0,-0.0,0.0,0,0,0,0,347,4.1,10,5,9999,99999,9,999999999,0.0,999,999,99
3022,1,9,5,0,*?*?*?*?*?*?*?*?*?*?*?*?*?*?*?*?*?*?*?*?*?*?,11.0,9.9,93,102127,0,-0,328,0.0,-0.0,0.0,0,0,0,0,343,4.1,10,5,9999,99999,9,999999999,0.0,999,999,99
3022,1,9,6,0,*?*?*?*?*?*?*?*?*?*?*?*?*?*?*?*?*?*?*?*?*?*?,10.3,8.1,87,102127,0,-0,325,0.0,-0.0,0.0,0,0,0,0,340,4.6,10,5,9999,99999,9,999999999,0.0,999,999,99
3022,1,9,7,0,*?*?*?*?*?*?*?*?*?*?*?*?*?*?*?*?*?*?*?*?*?*?,11.4,8.3,81,102127,0,-0,330,0.0,-0.0,0.0,0,0,0,0,292,4.6,10,5,9999,99999,9,999999999,0.0,999,999,99
3022,1,9,8,0,*?*?*?*?*?*?*?*?*?*?*?*?*?*?*?*?*?*?*?*?*?*?,10.8,7.6,80,102127,29,1433,327,0.0,0.0,0.0,0,0,0,0,243,5.2,10,5,9999,99999,9,999999999,0.0,999,999,99
3022,1,9,9,0,*?*?*?*?*?*?*?*?*?*?*?*?*?*?*?*?*?*?*?*?*?*?,11.0,7.3,78,102127,198,1413,316,66.1,168.5,42.5,6946,10508,5746,758,195,4.6,7,4,9999,99999,9,999999999,0.0,999,999,99
3022,1,9,10,0,*?*?*?*?*?*?*?*?*?*?*?*?*?*?*?*?*?*?*?*?*?*?,11.5,8.4,82,102127,326,1413,319,133.9,207.2,86.1,14173,16680,10152,1657,147,4.1,7,4,9999,99999,9,999999999,0.0,999,999,99
3022,1,9,11,0,*?*?*?*?*?*?*?*?*?*?*?*?*?*?*?*?*?*?*?*?*?*?,12.7,9.2,79,102127,404,1413,328,148.2,130.6,110.9,16164,11718,12731,2462,98,4.1,8,4,9999,99999,9,999999999,0.0,999,999,99
3022,1,9,12,0,*?*?*?*?*?*?*?*?*?*?*?*?*?*?*?*?*?*?*?*?*?*?,13.1,8.9,76,102127,426,1411,330,158.4,132.2,118.4,17265,12066,13576,2648,50,4.6,8,4,9999,99999,9,999999999,0.0,999,999,99
3022,1,9,13,0,*?*?*?*?*?*?*?*?*?*?*?*?*?*?*?*?*?*?*?*?*?*?,12.9,7.4,69,102127,392,1412,329,143.0,129.8,107.0,15599,11522,12298,2367,60,5.2,8,4,9999,99999,9,999999999,0.1,999,999,99
3022,1,9,14,0,*?*?*?*?*?*?*?*?*?*?*?*?*?*?*?*?*?*?*?*?*?*?,13.3,7.7,69,102127,303,1410,331,103.2,121.1,77.2,11297,9674,8989,1669,70,5.7,8,4,9999,99999,9,999999999,1.5,999,999,99
3022,1,9,15,0,*?*?*?*?*?*?*?*?*?*?*?*?*?*?*?*?*?*?*?*?*?*?,12.8,8.9,77,102127,166,1411,329,41.8,89.4,31.2,4519,4739,3936,545,80,5.7,8,4,9999,99999,9,999999999,2.1,999,999,99
3022,1,9,16,0,*?*?*?*?*?*?*?*?*?*?*?*?*?*?*?*?*?*?*?*?*?*?,12.7,9.3,80,102127,0,-0,336,0.0,-0.0,0.0,0,0,0,0,90,4.6,10,5,9999,99999,9,999999999,2.2,999,999,99
3022,1,9,17,0,*?*?*?*?*?*?*?*?*?*?*?*?*?*?*?*?*?*?*?*?*?*?,12.6,9.6,81,102127,0,-0,335,0.0,-0.0,0.0,0,0,0,0,100,6.2,10,5,9999,99999,9,999999999,2.5,999,999,99
3022,1,9,18,0,*?*?*?*?*?*?*?*?*?*?*?*?*?*?*?*?*?*?*?*?*?*?,11.9,9.4,85,102127,0,-0,332,0.0,-0.0,0.0,0,0,0,0,110,6.7,10,5,9999,99999,9,999999999,1.6,999,999,99
3022,1,9,19,0,*?*?*?*?*?*?*?*?*?*?*?*?*?*?*?*?*?*?*?*?*?*?,11.5,9.8,89,102127,0,-0,330,0.0,-0.0,0.0,0,0,0,0,107,5.2,10,5,9999,99999,9,999999999,0.8,999,999,99
3022,1,9,20,0,*?*?*?*?*?*?*?*?*?*?*?*?*?*?*?*?*?*?*?*?*?*?,10.7,8.5,87,102127,0,-0,327,0.0,-0.0,0.0,0,0,0,0,103,4.1,10,5,9999,99999,9,999999999,0.8,999,999,99
3022,1,9,21,0,*?*?*?*?*?*?*?*?*?*?*?*?*?*?*?*?*?*?*?*?*?*?,11.5,8.5,82,102127,0,-0,330,0.0,-0.0,0.0,0,0,0,0,100,4.6,10,5,9999,99999,9,999999999,0.2,999,999,99
3022,1,9,22,0,*?*?*?*?*?*?*?*?*?*?*?*?*?*?*?*?*?*?*?*?*?*?,11.4,9.2,86,102127,0,-0,330,0.0,-0.0,0.0,0,0,0,0,97,3.6,10,5,9999,99999,9,999999999,0.0,999,999,99
3022,1,9,23,0,*?*?*?*?*?*?*?*?*?*?*?*?*?*?*?*?*?*?*?*?*?*?,11.3,9.7,90,102127,0,-0,329,0.0,-0.0,0.0,0,0,0,0,93,2.6,10,5,9999,99999,9,999999999,0.0,999,999,99
3022,1,9,24,0,*?*?*?*?*?*?*?*?*?*?*?*?*?*?*?*?*?*?*?*?*?*?,10.2,9.2,93,102127,0,-0,324,0.0,-0.0,0.0,0,0,0,0,360,5.2,10,5,9999,99999,9,999999999,0.4,999,999,99
3022,1,10,1,0,*?*?*?*?*?*?*?*?*?*?*?*?*?*?*?*?*?*?*?*?*?*?,11.1,8.5,85,101662,0,-0,328,0.0,-0.0,0.0,0,0,0,0,78,6.2,10,5,9999,99999,9,999999999,0.0,999,999,99
3022,1,10,2,0,*?*?*?*?*?*?*?*?*?*?*?*?*?*?*?*?*?*?*?*?*?*?,10.9,8.0,82,101662,0,-0,328,0.0,-0.0,0.0,0,0,0,0,67,3.6,10,5,9999,99999,9,999999999,0.0,999,999,99
3022,1,10,3,0,*?*?*?*?*?*?*?*?*?*?*?*?*?*?*?*?*?*?*?*?*?*?,11.8,8.1,78,101662,0,-0,332,0.0,-0.0,0.0,0,0,0,0,55,5.2,10,5,9999,99999,9,999999999,0.0,999,999,99
3022,1,10,4,0,*?*?*?*?*?*?*?*?*?*?*?*?*?*?*?*?*?*?*?*?*?*?,11.3,8.0,81,101662,0,-0,329,0.0,-0.0,0.0,0,0,0,0,43,4.1,10,5,9999,99999,9,999999999,0.0,999,999,99
3022,1,10,5,0,*?*?*?*?*?*?*?*?*?*?*?*?*?*?*?*?*?*?*?*?*?*?,11.3,8.5,83,101662,0,-0,329,0.0,-0.0,0.0,0,0,0,0,32,4.1,10,5,9999,99999,9,999999999,0.0,999,999,99
3022,1,10,6,0,*?*?*?*?*?*?*?*?*?*?*?*?*?*?*?*?*?*?*?*?*?*?,11.0,8.4,84,101662,0,-0,328,0.0,-0.0,0.0,0,0,0,0,20,4.6,10,5,9999,99999,9,999999999,0.0,999,999,99
3022,1,10,7,0,*?*?*?*?*?*?*?*?*?*?*?*?*?*?*?*?*?*?*?*?*?*?,10.8,8.8,88,101662,0,-0,327,0.0,-0.0,0.0,0,0,0,0,28,4.6,10,5,9999,99999,9,999999999,0.0,999,999,99
3022,1,10,8,0,*?*?*?*?*?*?*?*?*?*?*?*?*?*?*?*?*?*?*?*?*?*?,11.1,8.5,84,101662,30,1396,325,0.0,0.0,0.0,0,0,0,0,37,5.2,9,5,9999,99999,9,999999999,0.0,999,999,99
3022,1,10,9,0,*?*?*?*?*?*?*?*?*?*?*?*?*?*?*?*?*?*?*?*?*?*?,11.4,8.9,85,101662,200,1412,326,43.0,40.3,37.2,4784,2698,4445,785,45,4.6,9,5,9999,99999,9,999999999,0.0,999,999,99
3022,1,10,10,0,*?*?*?*?*?*?*?*?*?*?*?*?*?*?*?*?*?*?*?*?*?*?,11.1,8.8,85,101662,328,1410,321,114.5,124.0,85.6,12501,10323,9899,1862,53,4.1,8,4,9999,99999,9,999999999,0.0,999,999,99
3022,1,10,11,0,*?*?*?*?*?*?*?*?*?*?*?*?*?*?*?*?*?*?*?*?*?*?,12.5,10.1,85,101662,407,1413,328,149.6,130.9,111.9,16314,11768,12847,2487,62,4.1,8,4,9999,99999,9,999999999,0.0,999,999,99
3022,1,10,12,0,*?*?*?*?*?*?*?*?*?*?*?*?*?*?*?*?*?*?*?*?*?*?,12.5,9.8,84,101662,430,1413,331,120.7,52.7,104.6,13250,4785,11827,2854,70,4.6,9,5,9999,99999,9,999999999,0.0,999,999,99
3022,1,10,13,0,*?*?*?*?*?*?*?*?*?*?*?*?*?*?*?*?*?*?*?*?*?*?,12.6,9.2,80,101662,396,1412,332,109.2,51.8,94.7,11990,4608,10710,2550,108,5.2,9,5,9999,99999,9,999999999,0.0,999,999,99
3022,1,10,14,0,*?*?*?*?*?*?*?*?*?*?*?*?*?*?*?*?*?*?*?*?*?*?,12.4,9.6,83,101662,308,1414,334,45.7,0.0,45.7,5333,0,5344,1805,147,5.7,10,5,9999,99999,9,999999999,0.0,999,999,99
3022,1,10,15,0,*?*?*?*?*?*?*?*?*?*?*?*?*?*?*?*?*?*?*?*?*?*?,12.3,9.2,82,101662,170,1408,334,19.0,0.0,19.0,2251,-0,2253,738,185,5.7,10,5,9999,99999,9,999999999,0.0,999,999,99
3022,1,10,16,0,*?*?*?*?*?*?*?*?*?*?*?*?*?*?*?*?*?*?*?*?*?*?,12.1,9.9,87,101662,0,-0,333,0.0,-0.0,0.0,0,0,0,0,223,4.6,10,5,9999,99999,9,999999999,0.0,999,999,99
3022,1,10,17,0,*?*?*?*?*?*?*?*?*?*?*?*?*?*?*?*?*?*?*?*?*?*?,12.4,9.8,84,101662,0,-0,334,0.0,-0.0,0.0,0,0,0,0,262,6.2,10,5,9999,99999,9,999999999,0.0,999,999,99
3022,1,10,18,0,*?*?*?*?*?*?*?*?*?*?*?*?*?*?*?*?*?*?*?*?*?*?,12.5,10.2,86,101662,0,-0,335,0.0,-0.0,0.0,0,0,0,0,300,6.7,10,5,9999,99999,9,999999999,0.0,999,999,99
3022,1,10,19,0,*?*?*?*?*?*?*?*?*?*?*?*?*?*?*?*?*?*?*?*?*?*?,11.4,10.3,94,101662,0,-0,329,0.0,-0.0,0.0,0,0,0,0,297,5.2,10,5,9999,99999,9,999999999,0.0,999,999,99
3022,1,10,20,0,*?*?*?*?*?*?*?*?*?*?*?*?*?*?*?*?*?*?*?*?*?*?,11.8,11.1,96,101662,0,-0,331,0.0,-0.0,0.0,0,0,0,0,293,4.1,10,5,9999,99999,9,999999999,0.0,999,999,99
3022,1,10,21,0,*?*?*?*?*?*?*?*?*?*?*?*?*?*?*?*?*?*?*?*?*?*?,11.8,11.0,95,101662,0,-0,331,0.0,-0.0,0.0,0,0,0,0,290,4.6,10,5,9999,99999,9,999999999,0.0,999,999,99
3022,1,10,22,0,*?*?*?*?*?*?*?*?*?*?*?*?*?*?*?*?*?*?*?*?*?*?,11.0,9.8,93,101662,0,-0,328,0.0,-0.0,0.0,0,0,0,0,287,3.6,10,5,9999,99999,9,999999999,0.0,999,999,99
3022,1,10,23,0,*?*?*?*?*?*?*?*?*?*?*?*?*?*?*?*?*?*?*?*?*?*?,10.8,9.4,91,101662,0,-0,327,0.0,-0.0,0.0,0,0,0,0,283,2.6,10,5,9999,99999,9,999999999,0.0,999,999,99
3022,1,10,24,0,*?*?*?*?*?*?*?*?*?*?*?*?*?*?*?*?*?*?*?*?*?*?,11.1,9.2,88,101662,0,-0,328,0.0,-0.0,0.0,0,0,0,0,90,5.2,10,5,9999,99999,9,999999999,0.0,999,999,99
3022,1,11,1,0,*?*?*?*?*?*?*?*?*?*?*?*?*?*?*?*?*?*?*?*?*?*?,8.7,7.0,88,101736,0,-0,318,0.0,-0.0,0.0,0,0,0,0,248,6.2,10,5,9999,99999,9,999999999,1.1,999,999,99
3022,1,11,2,0,*?*?*?*?*?*?*?*?*?*?*?*?*?*?*?*?*?*?*?*?*?*?,9.4,5.9,78,101736,0,-0,321,0.0,-0.0,0.0,0,0,0,0,217,3.6,10,5,9999,99999,9,999999999,2.7,999,999,99
3022,1,11,3,0,*?*?*?*?*?*?*?*?*?*?*?*?*?*?*?*?*?*?*?*?*?*?,10.2,6.4,76,101736,0,-0,325,0.0,-0.0,0.0,0,0,0,0,185,5.2,10,5,9999,99999,9,999999999,3.5,999,999,99
3022,1,11,4,0,*?*?*?*?*?*?*?*?*?*?*?*?*?*?*?*?*?*?*?*?*?*?,9.7,5.9,77,101736,0,-0,323,0.0,-0.0,0.0,0,0,0,0,153,4.1,10,5,9999,99999,9,999999999,2.8,999,999,99
3022,1,11,5,0,*?*?*?*?*?*?*?*?*?*?*?*?*?*?*?*?*?*?*?*?*?*?,9.7,5.9,77,101736,0,-0,323,0.0,-0.0,0.0,0,0,0,0,122,4.1,10,5,9999,99999,9,999999999,1.2,999,999,99
3022,1,11,6,0,*?*?*?*?*?*?*?*?*?*?*?*?*?*?*?*?*?*?*?*?*?*?,9.9,7.7,85,101736,0,-0,323,0.0,-0.0,0.0,0,0,0,0,90,4.6,10,5,9999,99999,9,999999999,0.8,999,999,99
3022,1,11,7,0,*?*?*?*?*?*?*?*?*?*?*?*?*?*?*?*?*?*?*?*?*?*?,9.6,7.7,87,101736,0,-0,322,0.0,-0.0,0.0,0,0,0,0,92,4.6,10,5,9999,99999,9,999999999,0.4,999,999,99
3022,1,11,8,0,*?*?*?*?*?*?*?*?*?*?*?*?*?*?*?*?*?*?*?*?*?*?,9.0,8.0,92,101736,32,1400,319,0.0,0.0,0.0,0,0,0,0,93,5.2,10,5,9999,99999,9,999999999,0.2,999,999,99
3022,1,11,9,0,*?*?*?*?*?*?*?*?*?*?*?*?*?*?*?*?*?*?*?*?*?*?,9.5,7.0,83,101736,202,1409,321,25.2,0.0,25.2,2966,-0,2970,978,95,4.6,10,5,9999,99999,9,999999999,0.0,999,999,99
3022,1,11,10,0,*?*?*?*?*?*?*?*?*?*?*?*?*?*?*?*?*?*?*?*?*?*?,11.4,8.9,83,101736,331,1411,330,50.3,0.0,50.3,5870,0,5883,2000,97,4.1,10,5,9999,99999,9,999999999,0.0,999,999,99
3022,1,11,11,0,*?*?*?*?*?*?*?*?*?*?*?*?*?*?*?*?*?*?*?*?*?*?,12.9,9.7,80,101736,410,1412,337,65.6,0.0,65.6,7669,0,7688,2674,98,4.1,10,5,9999,99999,9,999999999,0.0,999,999,99
3022,1,11,12,0,*?*?*?*?*?*?*?*?*?*?*?*?*?*?*?*?*?*?*?*?*?*?,14.0,9.8,75,101736,434,1414,342,70.2,0.0,70.2,8209,0,8230,2883,100,4.6,10,5,9999,99999,9,999999999,0.0,999,999,99
3022,1,11,13,0,*?*?*?*?*?*?*?*?*?*?*?*?*?*?*?*?*?*?*?*?*?*?,14.1,9.7,74,101736,400,1412,342,63.7,0.0,63.7,7435,0,7453,2586,115,5.2,10,5,9999,99999,9,999999999,1.0,999,999,99
3022,1,11,14,0,*?*?*?*?*?*?*?*?*?*?*?*?*?*?*?*?*?*?*?*?*?*?,14.0,8.1,67,101736,312,1413,342,46.5,0.0,46.5,5423,0,5434,1839,130,5.7,10,5,9999,99999,9,999999999,3.0,999,999,99
3022,1,11,15,0,*?*?*?*?*?*?*?*?*?*?*?*?*?*?*?*?*?*?*?*?*?*?,13.9,7.4,64,101736,175,1413,342,19.8,0.0,19.8,2348,-0,2351,771,145,5.7,10,5,9999,99999,9,999999999,2.8,999,999,99
3022,1,11,16,0,*?*?*?*?*?*?*?*?*?*?*?*?*?*?*?*?*?*?*?*?*?*?,14.0,8.1,67,101736,0,-0,342,0.0,-0.0,0.0,0,0,0,0,160,4.6,10,5,9999,99999,9,999999999,1.7,999,999,99
3022,1,11,17,0,*?*?*?*?*?*?*?*?*?*?*?*?*?*?*?*?*?*?*?*?*?*?,12.2,7.3,71,101736,0,-0,334,0.0,-0.0,0.0,0,0,0,0,175,6.2,10,5,9999,99999,9,999999999,0.7,999,999,99
3022,1,11,18,0,*?*?*?*?*?*?*?*?*?*?*?*?*?*?*?*?*?*?*?*?*?*?,11.9,6.1,67,101736,0,-0,333,0.0,-0.0,0.0,0,0,0,0,190,6.7,10,5,9999,99999,9,999999999,0.6,999,999,99
3022,1,11,19,0,*?*?*?*?*?*?*?*?*?*?*?*?*?*?*?*?*?*?*?*?*?*?,11.5,5.9,68,101736,0,-0,331,0.0,-0.0,0.0,0,0,0,0,182,5.2,10,5,9999,99999,9,999999999,0.0,999,999,99
3022,1,11,20,0,*?*?*?*?*?*?*?*?*?*?*?*?*?*?*?*?*?*?*?*?*?*?,10.2,5.8,73,101736,0,-0,325,0.0,-0.0,0.0,0,0,0,0,173,4.1,10,5,9999,99999,9,999999999,0.0,999,999,99
3022,1,11,21,0,*?*?*?*?*?*?*?*?*?*?*?*?*?*?*?*?*?*?*?*?*?*?,10.2,5.6,72,101736,0,-0,325,0.0,-0.0,0.0,0,0,0,0,165,4.6,10,5,9999,99999,9,999999999,0.0,999,999,99
3022,1,11,22,0,*?*?*?*?*?*?*?*?*?*?*?*?*?*?*?*?*?*?*?*?*?*?,10.4,5.8,72,101736,0,-0,326,0.0,-0.0,0.0,0,0,0,0,157,3.6,10,5,9999,99999,9,999999999,0.0,999,999,99
3022,1,11,23,0,*?*?*?*?*?*?*?*?*?*?*?*?*?*?*?*?*?*?*?*?*?*?,10.3,5.9,73,101736,0,-0,325,0.0,-0.0,0.0,0,0,0,0,148,2.6,10,5,9999,99999,9,999999999,0.0,999,999,99
3022,1,11,24,0,*?*?*?*?*?*?*?*?*?*?*?*?*?*?*?*?*?*?*?*?*?*?,8.0,8.0,99,101736,0,-0,314,0.0,-0.0,0.0,0,0,0,0,280,5.2,10,5,9999,99999,9,999999999,0.0,999,999,99
3022,1,12,1,0,*?*?*?*?*?*?*?*?*?*?*?*?*?*?*?*?*?*?*?*?*?*?,10.5,8.1,85,100438,0,-0,326,0.0,-0.0,0.0,0,0,0,0,142,6.2,10,5,9999,99999,9,999999999,0.0,999,999,99
3022,1,12,2,0,*?*?*?*?*?*?*?*?*?*?*?*?*?*?*?*?*?*?*?*?*?*?,10.5,8.9,90,100438,0,-0,326,0.0,-0.0,0.0,0,0,0,0,143,3.6,10,5,9999,99999,9,999999999,0.0,999,999,99
3022,1,12,3,0,*?*?*?*?*?*?*?*?*?*?*?*?*?*?*?*?*?*?*?*?*?*?,10.5,8.8,89,100438,0,-0,326,0.0,-0.0,0.0,0,0,0,0,145,5.2,10,5,9999,99999,9,999999999,0.0,999,999,99
3022,1,12,4,0,*?*?*?*?*?*?*?*?*?*?*?*?*?*?*?*?*?*?*?*?*?*?,10.7,9.1,89,100438,0,-0,326,0.0,-0.0,0.0,0,0,0,0,147,4.1,10,5,9999,99999,9,999999999,0.0,999,999,99
3022,1,12,5,0,*?*?*?*?*?*?*?*?*?*?*?*?*?*?*?*?*?*?*?*?*?*?,10.8,9.6,92,100438,0,-0,327,0.0,-0.0,0.0,0,0,0,0,148,4.1,10,5,9999,99999,9,999999999,0.0,999,999,99
3022,1,12,6,0,*?*?*?*?*?*?*?*?*?*?*?*?*?*?*?*?*?*?*?*?*?*?,10.5,9.6,94,100438,0,-0,325,0.0,-0.0,0.0,0,0,0,0,150,4.6,10,5,9999,99999,9,999999999,0.0,999,999,99
3022,1,12,7,0,*?*?*?*?*?*?*?*?*?*?*?*?*?*?*?*?*?*?*?*?*?*?,10.5,9.8,95,100438,0,-0,325,0.0,-0.0,0.0,0,0,0,0,158,4.6,10,5,9999,99999,9,999999999,0.0,999,999,99
3022,1,12,8,0,*?*?*?*?*?*?*?*?*?*?*?*?*?*?*?*?*?*?*?*?*?*?,10.3,9.8,97,100438,34,1397,324,0.0,0.0,0.0,0,0,0,0,167,5.2,10,5,9999,99999,9,999999999,0.0,999,999,99
3022,1,12,9,0,*?*?*?*?*?*?*?*?*?*?*?*?*?*?*?*?*?*?*?*?*?*?,10.1,10.1,100,100438,205,1413,324,25.7,0.0,25.7,3024,0,3028,998,175,4.6,10,5,9999,99999,9,999999999,0.0,999,999,99
3022,1,12,10,0,*?*?*?*?*?*?*?*?*?*?*?*?*?*?*?*?*?*?*?*?*?*?,10.8,10.8,100,100438,334,1411,327,50.9,0.0,50.9,5938,0,5951,2024,183,4.1,10,5,9999,99999,9,999999999,0.0,999,999,99
3022,1,12,11,0,*?*?*?*?*?*?*?*?*?*?*?*?*?*?*?*?*?*?*?*?*?*?,11.3,10.5,95,100438,414,1414,329,66.3,0.0,66.3,7748,0,7768,2705,192,4.1,10,5,9999,99999,9,999999999,0.0,999,999,99
3022,1,12,12,0,*?*?*?*?*?*?*?*?*?*?*?*?*?*?*?*?*?*?*?*?*?*?,11.0,9.4,90,100438,437,1411,328,70.9,0.0,70.9,8295,0,8317,2917,200,4.6,10,5,9999,99999,9,999999999,0.0,999,999,99
3022,1,12,13,0,*?*?*?*?*?*?*?*?*?*?*?*?*?*?*?*?*?*?*?*?*?*?,11.1,9.6,90,100438,404,1412,328,64.5,0.0,64.5,7533,0,7552,2622,190,5.2,10,5,9999,99999,9,999999999,0.0,999,999,99
3022,1,12,14,0,*?*?*?*?*?*?*?*?*?*?*?*?*?*?*?*?*?*?*?*?*?*?,11.6,9.2,86,100438,316,1411,331,47.3,0.0,47.3,5528,0,5540,1875,180,5.7,10,5,9999,99999,9,999999999,0.0,999,999,99
3022,1,12,15,0,*?*?*?*?*?*?*?*?*?*?*?*?*?*?*?*?*?*?*?*?*?*?,11.0,8.7,86,100438,179,1409,328,20.7,0.0,20.7,2452,-0,2455,805,170,5.7,10,5,9999,99999,9,999999999,0.0,999,999,99
3022,1,12,16,0,*?*?*?*?*?*?*?*?*?*?*?*?*?*?*?*?*?*?*?*?*?*?,11.4,8.8,84,100438,3,1338,330,0.0,0.0,0.0,0,0,0,0,160,4.6,10,5,9999,99999,9,999999999,0.0,999,999,99
3022,1,12,17,0,*?*?*?*?*?*?*?*?*?*?*?*?*?*?*?*?*?*?*?*?*?*?,11.1,9.1,87,100438,0,-0,328,0.0,-0.0,0.0,0,0,0,0,150,6.2,10,5,9999,99999,9,999999999,0.0,999,999,99
3022,1,12,18,0,*?*?*?*?*?*?*?*?*?*?*?*?*?*?*?*?*?*?*?*?*?*?,11.5,10.3,92,100438,0,-0,330,0.0,-0.0,0.0,0,0,0,0,140,6.7,10,5,9999,99999,9,999999999,0.0,999,999,99
3022,1,12,19,0,*?*?*?*?*?*?*?*?*?*?*?*?*?*?*?*?*?*?*?*?*?*?,11.0,9.9,93,100438,0,-0,328,0.0,-0.0,0.0,0,0,0,0,130,5.2,10,5,9999,99999,9,999999999,0.0,999,999,99
3022,1,12,20,0,*?*?*?*?*?*?*?*?*?*?*?*?*?*?*?*?*?*?*?*?*?*?,11.0,10.4,96,100438,0,-0,328,0.0,-0.0,0.0,0,0,0,0,120,4.1,10,5,9999,99999,9,999999999,0.0,999,999,99
3022,1,12,21,0,*?*?*?*?*?*?*?*?*?*?*?*?*?*?*?*?*?*?*?*?*?*?,10.8,9.8,94,100438,0,-0,327,0.0,-0.0,0.0,0,0,0,0,110,4.6,10,5,9999,99999,9,999999999,0.0,999,999,99
3022,1,12,22,0,*?*?*?*?*?*?*?*?*?*?*?*?*?*?*?*?*?*?*?*?*?*?,10.2,8.7,90,100438,0,-0,324,0.0,-0.0,0.0,0,0,0,0,100,3.6,10,5,9999,99999,9,999999999,0.0,999,999,99
3022,1,12,23,0,*?*?*?*?*?*?*?*?*?*?*?*?*?*?*?*?*?*?*?*?*?*?,10.8,8.8,88,100438,0,-0,327,0.0,-0.0,0.0,0,0,0,0,90,2.6,10,5,9999,99999,9,999999999,0.0,999,999,99
3022,1,12,24,0,*?*?*?*?*?*?*?*?*?*?*?*?*?*?*?*?*?*?*?*?*?*?,10.1,7.0,81,100438,0,-0,324,0.0,-0.0,0.0,0,0,0,0,140,5.2,10,5,9999,99999,9,999999999,0.0,999,999,99
3022,1,13,1,0,*?*?*?*?*?*?*?*?*?*?*?*?*?*?*?*?*?*?*?*?*?*?,11.8,9.9,92,101930,0,-0,331,0.0,-0.0,0.0,0,0,0,0,70,6.2,10,5,9999,99999,9,999999999,0.0,999,999,99
3022,1,13,2,0,*?*?*?*?*?*?*?*?*?*?*?*?*?*?*?*?*?*?*?*?*?*?,12.3,10.4,92,101930,0,-0,334,0.0,-0.0,0.0,0,0,0,0,60,3.6,10,5,9999,99999,9,999999999,0.0,999,999,99
3022,1,13,3,0,*?*?*?*?*?*?*?*?*?*?*?*?*?*?*?*?*?*?*?*?*?*?,12.2,10.4,92,101930,0,-0,333,0.0,-0.0,0.0,0,0,0,0,50,5.2,10,5,9999,99999,9,999999999,0.0,999,999,99
3022,1,13,4,0,*?*?*?*?*?*?*?*?*?*?*?*?*?*?*?*?*?*?*?*?*?*?,11.5,10.7,98,101930,0,-0,330,0.0,-0.0,0.0,0,0,0,0,40,4.1,10,5,9999,99999,9,999999999,0.0,999,999,99
3022,1,13,5,0,*?*?*?*?*?*?*?*?*?*?*?*?*?*?*?*?*?*?*?*?*?*?,11.5,10.4,97,101930,0,-0,330,0.0,-0.0,0.0,0,0,0,0,30,4.1,10,5,9999,99999,9,999999999,0.0,999,999,99
3022,1,13,6,0,*?*?*?*?*?*?*?*?*?*?*?*?*?*?*?*?*?*?*?*?*?*?,11.4,10.4,97,101930,0,-0,329,0.0,-0.0,0.0,0,0,0,0,20,4.6,10,5,9999,99999,9,999999999,0.0,999,999,99
3022,1,13,7,0,*?*?*?*?*?*?*?*?*?*?*?*?*?*?*?*?*?*?*?*?*?*?,11.4,11.1,100,101930,0,-0,329,0.0,-0.0,0.0,0,0,0,0,25,4.6,10,5,9999,99999,9,999999999,0.0,999,999,99
3022,1,13,8,0,*?*?*?*?*?*?*?*?*?*?*?*?*?*?*?*?*?*?*?*?*?*?,11.4,11.1,100,101930,37,1425,323,0.0,0.0,0.0,0,0,0,0,30,5.2,8,4,9999,99999,9,999999999,0.0,999,999,99
3022,1,13,9,0,*?*?*?*?*?*?*?*?*?*?*?*?*?*?*?*?*?*?*?*?*?*?,11.6,11.7,100,101930,208,1415,313,87.5,350.1,36.1,9005,23571,5513,655,35,4.6,4,2,9999,99999,9,999999999,0.0,999,999,99
3022,1,13,10,0,*?*?*?*?*?*?*?*?*?*?*?*?*?*?*?*?*?*?*?*?*?*?,11.9,11.5,100,101930,337,1411,308,177.0,497.7,58.0,18278,40795,8648,1071,40,4.1,2,1,9999,99999,9,999999999,0.0,999,999,99
3022,1,13,11,0,*?*?*?*?*?*?*?*?*?*?*?*?*?*?*?*?*?*?*?*?*?*?,11.6,11.3,100,101930,417,1412,321,182.2,220.3,117.2,19286,19728,13600,2337,45,4.1,7,4,9999,99999,9,999999999,0.0,999,999,99
3022,1,13,12,0,*?*?*?*?*?*?*?*?*?*?*?*?*?*?*?*?*?*?*?*?*?*?,12.1,11.6,100,101930,441,1411,312,244.4,498.0,88.7,25046,44085,12564,1625,50,4.6,3,2,9999,99999,9,999999999,0.0,999,999,99
3022,1,13,13,0,*?*?*?*?*?*?*?*?*?*?*?*?*?*?*?*?*?*?*?*?*?*?,12.0,10.9,97,101930,408,1411,323,177.7,219.3,114.2,18799,19481,13276,2271,55,5.2,7,4,9999,99999,9,999999999,0.0,999,999,99
3022,1,13,14,0,*?*?*?*?*?*?*?*?*?*?*?*?*?*?*?*?*?*?*?*?*?*?,12.5,10.8,93,101930,321,1413,328,111.0,123.2,83.0,12129,10157,9610,1803,60,5.7,8,4,9999,99999,9,999999999,0.0,999,999,99
3022,1,13,15,0,*?*?*?*?*?*?*?*?*?*?*?*?*?*?*?*?*?*?*?*?*?*?,12.3,11.5,99,101930,184,1412,324,58.8,161.1,37.8,6209,9659,5166,670,65,5.7,7,4,9999,99999,9,999999999,0.0,999,999,99
3022,1,13,16,0,*?*?*?*?*?*?*?*?*?*?*?*?*?*?*?*?*?*?*?*?*?*?,12.3,11.9,100,101930,8,1441,333,0.0,0.0,0.0,0,0,0,0,70,4.6,10,5,9999,99999,9,999999999,0.0,999,999,99
3022,1,13,17,0,*?*?*?*?*?*?*?*?*?*?*?*?*?*?*?*?*?*?*?*?*?*?,12.3,12.1,100,101930,0,-0,333,0.0,-0.0,0.0,0,0,0,0,75,6.2,10,5,9999,99999,9,999999999,0.0,999,999,99
3022,1,13,18,0,*?*?*?*?*?*?*?*?*?*?*?*?*?*?*?*?*?*?*?*?*?*?,12.2,12.2,100,101930,0,-0,333,0.0,-0.0,0.0,0,0,0,0,80,6.7,10,5,9999,99999,9,999999999,0.0,999,999,99
3022,1,13,19,0,*?*?*?*?*?*?*?*?*?*?*?*?*?*?*?*?*?*?*?*?*?*?,12.3,12.3,100,101930,0,-0,333,0.0,-0.0,0.0,0,0,0,0,80,5.2,10,5,9999,99999,9,999999999,0.0,999,999,99
3022,1,13,20,0,*?*?*?*?*?*?*?*?*?*?*?*?*?*?*?*?*?*?*?*?*?*?,12.1,12.1,100,101930,0,-0,332,0.0,-0.0,0.0,0,0,0,0,80,4.1,10,5,9999,99999,9,999999999,0.0,999,999,99
3022,1,13,21,0,*?*?*?*?*?*?*?*?*?*?*?*?*?*?*?*?*?*?*?*?*?*?,12.2,12.2,100,101930,0,-0,333,0.0,-0.0,0.0,0,0,0,0,80,4.6,10,5,9999,99999,9,999999999,0.0,999,999,99
3022,1,13,22,0,*?*?*?*?*?*?*?*?*?*?*?*?*?*?*?*?*?*?*?*?*?*?,12.0,12.0,100,101930,0,-0,332,0.0,-0.0,0.0,0,0,0,0,80,3.6,10,5,9999,99999,9,999999999,0.0,999,999,99
3022,1,13,23,0,*?*?*?*?*?*?*?*?*?*?*?*?*?*?*?*?*?*?*?*?*?*?,11.4,11.5,100,101930,0,-0,329,0.0,-0.0,0.0,0,0,0,0,80,2.6,10,5,9999,99999,9,999999999,0.0,999,999,99
3022,1,13,24,0,*?*?*?*?*?*?*?*?*?*?*?*?*?*?*?*?*?*?*?*?*?*?,11.4,9.4,91,101930,0,-0,330,0.0,-0.0,0.0,0,0,0,0,80,5.2,10,5,9999,99999,9,999999999,0.0,999,999,99
3022,1,14,1,0,*?*?*?*?*?*?*?*?*?*?*?*?*?*?*?*?*?*?*?*?*?*?,6.2,6.2,100,101479,0,-0,307,0.0,-0.0,0.0,0,0,0,0,72,6.2,10,5,9999,99999,9,999999999,0.0,999,999,99
3022,1,14,2,0,*?*?*?*?*?*?*?*?*?*?*?*?*?*?*?*?*?*?*?*?*?*?,7.2,6.9,98,101479,0,-0,311,0.0,-0.0,0.0,0,0,0,0,63,3.6,10,5,9999,99999,9,999999999,0.0,999,999,99
3022,1,14,3,0,*?*?*?*?*?*?*?*?*?*?*?*?*?*?*?*?*?*?*?*?*?*?,7.3,6.9,97,101479,0,-0,312,0.0,-0.0,0.0,0,0,0,0,55,5.2,10,5,9999,99999,9,999999999,0.0,999,999,99
3022,1,14,4,0,*?*?*?*?*?*?*?*?*?*?*?*?*?*?*?*?*?*?*?*?*?*?,6.9,6.6,98,101479,0,-0,310,0.0,-0.0,0.0,0,0,0,0,47,4.1,10,5,9999,99999,9,999999999,0.0,999,999,99
3022,1,14,5,0,*?*?*?*?*?*?*?*?*?*?*?*?*?*?*?*?*?*?*?*?*?*?,7.1,6.1,95,101479,0,-0,311,0.0,-0.0,0.0,0,0,0,0,38,4.1,10,5,9999,99999,9,999999999,0.0,999,999,99
3022,1,14,6,0,*?*?*?*?*?*?*?*?*?*?*?*?*?*?*?*?*?*?*?*?*?*?,7.2,6.2,94,101479,0,-0,311,0.0,-0.0,0.0,0,0,0,0,30,4.6,10,5,9999,99999,9,999999999,0.0,999,999,99
3022,1,14,7,0,*?*?*?*?*?*?*?*?*?*?*?*?*?*?*?*?*?*?*?*?*?*?,7.0,5.5,90,101479,0,-0,310,0.0,-0.0,0.0,0,0,0,0,85,4.6,10,5,9999,99999,9,999999999,0.0,999,999,99
3022,1,14,8,0,*?*?*?*?*?*?*?*?*?*?*?*?*?*?*?*?*?*?*?*?*?*?,6.8,5.9,95,101479,39,1408,310,0.0,0.0,0.0,0,0,0,0,140,5.2,10,5,9999,99999,9,999999999,0.0,999,999,99
3022,1,14,9,0,*?*?*?*?*?*?*?*?*?*?*?*?*?*?*?*?*?*?*?*?*?*?,7.3,6.1,92,101479,210,1409,312,26.8,0.0,26.8,3148,0,3152,1040,195,4.6,10,5,9999,99999,9,999999999,0.0,999,999,99
3022,1,14,10,0,*?*?*?*?*?*?*?*?*?*?*?*?*?*?*?*?*?*?*?*?*?*?,9.0,6.9,87,101479,341,1413,315,90.5,49.9,78.5,9936,4264,8888,2073,250,4.1,9,5,9999,99999,9,999999999,0.0,999,999,99
3022,1,14,11,0,*?*?*?*?*?*?*?*?*?*?*?*?*?*?*?*?*?*?*?*?*?*?,11.9,8.1,79,101479,421,1413,332,67.7,0.0,67.7,7917,0,7937,2770,305,4.1,10,5,9999,99999,9,999999999,0.0,999,999,99
3022,1,14,12,0,*?*?*?*?*?*?*?*?*?*?*?*?*?*?*?*?*?*?*?*?*?*?,12.4,8.0,75,101479,445,1411,335,72.5,0.0,72.5,8482,0,8505,2990,360,4.6,10,5,9999,99999,9,999999999,0.0,999,999,99
3022,1,14,13,0,*?*?*?*?*?*?*?*?*?*?*?*?*?*?*?*?*?*?*?*?*?*?,12.3,7.1,71,101479,413,1412,334,66.2,0.0,66.2,7734,0,7754,2699,353,5.2,10,5,9999,99999,9,999999999,0.0,999,999,99
3022,1,14,14,0,*?*?*?*?*?*?*?*?*?*?*?*?*?*?*?*?*?*?*?*?*?*?,12.4,7.1,70,101479,325,1410,335,49.1,0.0,49.1,5737,0,5749,1951,347,5.7,10,5,9999,99999,9,999999999,0.0,999,999,99
3022,1,14,15,0,*?*?*?*?*?*?*?*?*?*?*?*?*?*?*?*?*?*?*?*?*?*?,12.4,7.1,71,101479,189,1413,335,22.6,0.0,22.6,2664,-0,2667,876,340,5.7,10,5,9999,99999,9,999999999,0.0,999,999,99
3022,1,14,16,0,*?*?*?*?*?*?*?*?*?*?*?*?*?*?*?*?*?*?*?*?*?*?,12.4,6.6,68,101479,13,1454,335,0.0,0.0,0.0,0,0,0,0,333,4.6,10,5,9999,99999,9,999999999,0.0,999,999,99
3022,1,14,17,0,*?*?*?*?*?*?*?*?*?*?*?*?*?*?*?*?*?*?*?*?*?*?,10.4,6.2,76,101479,0,-0,326,0.0,-0.0,0.0,0,0,0,0,327,6.2,10,5,9999,99999,9,999999999,0.0,999,999,99
3022,1,14,18,0,*?*?*?*?*?*?*?*?*?*?*?*?*?*?*?*?*?*?*?*?*?*?,9.4,6.2,81,101479,0,-0,321,0.0,-0.0,0.0,0,0,0,0,320,6.7,10,5,9999,99999,9,999999999,0.0,999,999,99
3022,1,14,19,0,*?*?*?*?*?*?*?*?*?*?*?*?*?*?*?*?*?*?*?*?*?*?,8.8,6.1,84,101479,0,-0,318,0.0,-0.0,0.0,0,0,0,0,318,5.2,10,5,9999,99999,9,999999999,0.0,999,999,99
3022,1,14,20,0,*?*?*?*?*?*?*?*?*?*?*?*?*?*?*?*?*?*?*?*?*?*?,8.5,5.3,81,101479,0,-0,317,0.0,-0.0,0.0,0,0,0,0,317,4.1,10,5,9999,99999,9,999999999,0.0,999,999,99
3022,1,14,21,0,*?*?*?*?*?*?*?*?*?*?*?*?*?*?*?*?*?*?*?*?*?*?,7.6,4.5,80,101479,0,-0,313,0.0,-0.0,0.0,0,0,0,0,315,4.6,10,5,9999,99999,9,999999999,0.0,999,999,99
3022,1,14,22,0,*?*?*?*?*?*?*?*?*?*?*?*?*?*?*?*?*?*?*?*?*?*?,7.5,3.8,78,101479,0,-0,313,0.0,-0.0,0.0,0,0,0,0,313,3.6,10,5,9999,99999,9,999999999,0.0,999,999,99
3022,1,14,23,0,*?*?*?*?*?*?*?*?*?*?*?*?*?*?*?*?*?*?*?*?*?*?,8.2,4.6,79,101479,0,-0,316,0.0,-0.0,0.0,0,0,0,0,312,2.6,10,5,9999,99999,9,999999999,0.0,999,999,99
3022,1,14,24,0,*?*?*?*?*?*?*?*?*?*?*?*?*?*?*?*?*?*?*?*?*?*?,5.2,5.1,100,101479,0,-0,303,0.0,-0.0,0.0,0,0,0,0,80,5.2,10,5,9999,99999,9,999999999,0.0,999,999,99
3022,1,15,1,0,*?*?*?*?*?*?*?*?*?*?*?*?*?*?*?*?*?*?*?*?*?*?,8.9,6.1,83,101151,0,-0,319,0.0,-0.0,0.0,0,0,0,0,313,6.2,10,5,9999,99999,9,999999999,0.0,999,999,99
3022,1,15,2,0,*?*?*?*?*?*?*?*?*?*?*?*?*?*?*?*?*?*?*?*?*?*?,8.9,6.7,87,101151,0,-0,319,0.0,-0.0,0.0,0,0,0,0,317,3.6,10,5,9999,99999,9,999999999,0.0,999,999,99
3022,1,15,3,0,*?*?*?*?*?*?*?*?*?*?*?*?*?*?*?*?*?*?*?*?*?*?,9.5,7.1,86,101151,0,-0,321,0.0,-0.0,0.0,0,0,0,0,320,5.2,10,5,9999,99999,9,999999999,0.0,999,999,99
3022,1,15,4,0,*?*?*?*?*?*?*?*?*?*?*?*?*?*?*?*?*?*?*?*?*?*?,10.0,8.3,90,101151,0,-0,323,0.0,-0.0,0.0,0,0,0,0,323,4.1,10,5,9999,99999,9,999999999,0.0,999,999,99
3022,1,15,5,0,*?*?*?*?*?*?*?*?*?*?*?*?*?*?*?*?*?*?*?*?*?*?,9.4,7.4,88,101151,0,-0,321,0.0,-0.0,0.0,0,0,0,0,327,4.1,10,5,9999,99999,9,999999999,0.0,999,999,99
3022,1,15,6,0,*?*?*?*?*?*?*?*?*?*?*?*?*?*?*?*?*?*?*?*?*?*?,9.2,7.4,90,101151,0,-0,320,0.0,-0.0,0.0,0,0,0,0,330,4.6,10,5,9999,99999,9,999999999,0.0,999,999,99
3022,1,15,7,0,*?*?*?*?*?*?*?*?*?*?*?*?*?*?*?*?*?*?*?*?*?*?,9.8,8.4,91,101151,0,-0,322,0.0,-0.0,0.0,0,0,0,0,332,4.6,10,5,9999,99999,9,999999999,0.0,999,999,99
3022,1,15,8,0,*?*?*?*?*?*?*?*?*?*?*?*?*?*?*?*?*?*?*?*?*?*?,10.1,8.3,89,101151,42,1422,320,0.0,0.0,0.0,0,0,0,0,333,5.2,9,5,9999,99999,9,999999999,0.0,999,999,99
3022,1,15,9,0,*?*?*?*?*?*?*?*?*?*?*?*?*?*?*?*?*?*?*?*?*?*?,10.1,8.7,91,101151,213,1409,324,27.4,0.0,27.4,3216,0,3221,1063,335,4.6,10,5,9999,99999,9,999999999,0.0,999,999,99
3022,1,15,10,0,*?*?*?*?*?*?*?*?*?*?*?*?*?*?*?*?*?*?*?*?*?*?,11.2,9.3,89,101151,344,1411,329,52.8,0.0,52.8,6164,0,6178,2108,337,4.1,10,5,9999,99999,9,999999999,0.0,999,999,99
3022,1,15,11,0,*?*?*?*?*?*?*?*?*?*?*?*?*?*?*?*?*?*?*?*?*?*?,11.7,9.4,86,101151,425,1413,328,119.0,52.6,103.1,13060,4760,11659,2808,338,4.1,9,5,9999,99999,9,999999999,0.0,999,999,99
3022,1,15,12,0,*?*?*?*?*?*?*?*?*?*?*?*?*?*?*?*?*?*?*?*?*?*?,12.1,9.2,83,101151,450,1413,329,127.4,53.2,110.5,13990,4878,12483,3037,340,4.6,9,5,9999,99999,9,999999999,0.0,999,999,99
3022,1,15,13,0,*?*?*?*?*?*?*?*?*?*?*?*?*?*?*?*?*?*?*?*?*?*?,11.9,9.7,87,101151,417,1410,328,116.5,52.4,101.0,12790,4723,11419,2741,290,5.2,9,5,9999,99999,9,999999999,0.0,999,999,99
3022,1,15,14,0,*?*?*?*?*?*?*?*?*?*?*?*?*?*?*?*?*?*?*?*?*?*?,12.2,9.1,81,101151,330,1411,330,87.0,49.5,75.4,9545,4189,8541,1985,240,5.7,9,5,9999,99999,9,999999999,0.0,999,999,99
3022,1,15,15,0,*?*?*?*?*?*?*?*?*?*?*?*?*?*?*?*?*?*?*?*?*?*?,12.1,9.9,87,101151,194,1414,329,40.8,39.6,35.4,4554,2607,4233,746,190,5.7,9,5,9999,99999,9,999999999,0.0,999,999,99
3022,1,15,16,0,*?*?*?*?*?*?*?*?*?*?*?*?*?*?*?*?*?*?*?*?*?*?,12.1,10.2,88,101151,18,1451,333,0.0,0.0,0.0,0,0,0,0,140,4.6,10,5,9999,99999,9,999999999,0.0,999,999,99
3022,1,15,17,0,*?*?*?*?*?*?*?*?*?*?*?*?*?*?*?*?*?*?*?*?*?*?,11.3,9.7,91,101151,0,-0,329,0.0,-0.0,0.0,0,0,0,0,90,6.2,10,5,9999,99999,9,999999999,0.0,999,999,99
3022,1,15,18,0,*?*?*?*?*?*?*?*?*?*?*?*?*?*?*?*?*?*?*?*?*?*?,10.7,10.1,96,101151,0,-0,326,0.0,-0.0,0.0,0,0,0,0,40,6.7,10,5,9999,99999,9,999999999,0.0,999,999,99
3022,1,15,19,0,*?*?*?*?*?*?*?*?*?*?*?*?*?*?*?*?*?*?*?*?*?*?,10.9,10.7,99,101151,0,-0,327,0.0,-0.0,0.0,0,0,0,0,50,5.2,10,5,9999,99999,9,999999999,0.0,999,999,99
3022,1,15,20,0,*?*?*?*?*?*?*?*?*?*?*?*?*?*?*?*?*?*?*?*?*?*?,11.0,10.5,98,101151,0,-0,328,0.0,-0.0,0.0,0,0,0,0,60,4.1,10,5,9999,99999,9,999999999,0.0,999,999,99
3022,1,15,21,0,*?*?*?*?*?*?*?*?*?*?*?*?*?*?*?*?*?*?*?*?*?*?,10.1,10.1,100,101151,0,-0,324,0.0,-0.0,0.0,0,0,0,0,70,4.6,10,5,9999,99999,9,999999999,0.0,999,999,99
3022,1,15,22,0,*?*?*?*?*?*?*?*?*?*?*?*?*?*?*?*?*?*?*?*?*?*?,10.9,10.9,100,101151,0,-0,327,0.0,-0.0,0.0,0,0,0,0,80,3.6,10,5,9999,99999,9,999999999,0.0,999,999,99
3022,1,15,23,0,*?*?*?*?*?*?*?*?*?*?*?*?*?*?*?*?*?*?*?*?*?*?,10.0,9.9,100,101151,0,-0,323,0.0,-0.0,0.0,0,0,0,0,90,2.6,10,5,9999,99999,9,999999999,0.0,999,999,99
3022,1,15,24,0,*?*?*?*?*?*?*?*?*?*?*?*?*?*?*?*?*?*?*?*?*?*?,8.9,5.3,79,101151,0,-0,319,0.0,-0.0,0.0,0,0,0,0,310,5.2,10,5,9999,99999,9,999999999,0.0,999,999,99
3022,1,16,1,0,*?*?*?*?*?*?*?*?*?*?*?*?*?*?*?*?*?*?*?*?*?*?,9.0,9.1,99,101016,0,-0,319,0.0,-0.0,0.0,0,0,0,0,102,6.2,10,5,9999,99999,9,999999999,0.0,999,999,99
3022,1,16,2,0,*?*?*?*?*?*?*?*?*?*?*?*?*?*?*?*?*?*?*?*?*?*?,8.9,8.5,97,101016,0,-0,318,0.0,-0.0,0.0,0,0,0,0,103,3.6,10,5,9999,99999,9,999999999,0.0,999,999,99
3022,1,16,3,0,*?*?*?*?*?*?*?*?*?*?*?*?*?*?*?*?*?*?*?*?*?*?,8.8,8.7,98,101016,0,-0,318,0.0,-0.0,0.0,0,0,0,0,105,5.2,10,5,9999,99999,9,999999999,0.0,999,999,99
3022,1,16,4,0,*?*?*?*?*?*?*?*?*?*?*?*?*?*?*?*?*?*?*?*?*?*?,8.9,8.5,96,101016,0,-0,318,0.0,-0.0,0.0,0,0,0,0,107,4.1,10,5,9999,99999,9,999999999,0.0,999,999,99
3022,1,16,5,0,*?*?*?*?*?*?*?*?*?*?*?*?*?*?*?*?*?*?*?*?*?*?,8.2,7.7,96,101016,0,-0,315,0.0,-0.0,0.0,0,0,0,0,108,4.1,10,5,9999,99999,9,999999999,0.0,999,999,99
3022,1,16,6,0,*?*?*?*?*?*?*?*?*?*?*?*?*?*?*?*?*?*?*?*?*?*?,7.5,6.9,95,101016,0,-0,312,0.0,-0.0,0.0,0,0,0,0,110,4.6,10,5,9999,99999,9,999999999,0.0,999,999,99
3022,1,16,7,0,*?*?*?*?*?*?*?*?*?*?*?*?*?*?*?*?*?*?*?*?*?*?,7.7,6.7,93,101016,0,-0,313,0.0,-0.0,0.0,0,0,0,0,110,4.6,10,5,9999,99999,9,999999999,0.0,999,999,99
3022,1,16,8,0,*?*?*?*?*?*?*?*?*?*?*?*?*?*?*?*?*?*?*?*?*?*?,8.0,7.1,94,101016,44,1396,295,0.0,0.0,0.0,0,0,0,0,110,5.2,5,3,9999,99999,9,999999999,0.0,999,999,99
3022,1,16,9,0,*?*?*?*?*?*?*?*?*?*?*?*?*?*?*?*?*?*?*?*?*?*?,9.1,7.9,92,101016,217,1414,308,76.1,177.1,49.0,8125,11403,5948,892,110,4.6,7,4,9999,99999,9,999999999,0.0,999,999,99
3022,1,16,10,0,*?*?*?*?*?*?*?*?*?*?*?*?*?*?*?*?*?*?*?*?*?*?,10.1,8.4,88,101016,348,1413,309,161.5,293.6,89.1,16720,24031,11392,1653,110,4.1,6,3,9999,99999,9,999999999,0.0,999,999,99
3022,1,16,11,0,*?*?*?*?*?*?*?*?*?*?*?*?*?*?*?*?*?*?*?*?*?*?,11.5,8.8,82,101016,429,1413,312,222.8,385.2,105.8,23243,34106,13471,1988,110,4.1,5,3,9999,99999,9,999999999,0.0,999,999,99
3022,1,16,12,0,*?*?*?*?*?*?*?*?*?*?*?*?*?*?*?*?*?*?*?*?*?*?,12.3,8.3,75,101016,454,1412,311,247.9,453.1,102.1,26134,40937,13177,1910,110,4.6,4,2,9999,99999,9,999999999,0.0,999,999,99
3022,1,16,13,0,*?*?*?*?*?*?*?*?*?*?*?*?*?*?*?*?*?*?*?*?*?*?,11.9,6.7,70,101016,422,1411,303,231.7,493.6,84.1,23745,43157,11977,1536,108,5.2,3,2,9999,99999,9,999999999,0.0,999,999,99
3022,1,16,14,0,*?*?*?*?*?*?*?*?*?*?*?*?*?*?*?*?*?*?*?*?*?*?,12.3,6.6,68,101016,335,1412,296,175.9,513.7,54.0,18257,42153,8153,1007,107,5.7,1,0,9999,99999,9,999999999,0.0,999,999,99
3022,1,16,15,0,*?*?*?*?*?*?*?*?*?*?*?*?*?*?*?*?*?*?*?*?*?*?,12.0,6.4,68,101016,199,1414,316,73.9,235.2,40.8,7801,14718,5556,723,105,5.7,6,3,9999,99999,9,999999999,0.0,999,999,99
3022,1,16,16,0,*?*?*?*?*?*?*?*?*?*?*?*?*?*?*?*?*?*?*?*?*?*?,12.1,6.1,66,101016,22,1380,325,0.0,0.0,0.0,0,0,0,0,103,4.6,8,4,9999,99999,9,999999999,0.0,999,999,99
3022,1,16,17,0,*?*?*?*?*?*?*?*?*?*?*?*?*?*?*?*?*?*?*?*?*?*?,11.2,6.4,72,101016,0,-0,329,0.0,-0.0,0.0,0,0,0,0,102,6.2,10,5,9999,99999,9,999999999,0.0,999,999,99
3022,1,16,18,0,*?*?*?*?*?*?*?*?*?*?*?*?*?*?*?*?*?*?*?*?*?*?,10.6,7.0,78,101016,0,-0,326,0.0,-0.0,0.0,0,0,0,0,100,6.7,10,5,9999,99999,9,999999999,0.0,999,999,99
3022,1,16,19,0,*?*?*?*?*?*?*?*?*?*?*?*?*?*?*?*?*?*?*?*?*?*?,10.0,7.7,84,101016,0,-0,324,0.0,-0.0,0.0,0,0,0,0,112,5.2,10,5,9999,99999,9,999999999,0.0,999,999,99
3022,1,16,20,0,*?*?*?*?*?*?*?*?*?*?*?*?*?*?*?*?*?*?*?*?*?*?,9.7,7.4,85,101016,0,-0,322,0.0,-0.0,0.0,0,0,0,0,123,4.1,10,5,9999,99999,9,999999999,0.0,999,999,99
3022,1,16,21,0,*?*?*?*?*?*?*?*?*?*?*?*?*?*?*?*?*?*?*?*?*?*?,9.3,7.6,88,101016,0,-0,320,0.0,-0.0,0.0,0,0,0,0,135,4.6,10,5,9999,99999,9,999999999,0.0,999,999,99
3022,1,16,22,0,*?*?*?*?*?*?*?*?*?*?*?*?*?*?*?*?*?*?*?*?*?*?,9.8,8.1,89,101016,0,-0,323,0.0,-0.0,0.0,0,0,0,0,147,3.6,10,5,9999,99999,9,999999999,0.0,999,999,99
3022,1,16,23,0,*?*?*?*?*?*?*?*?*?*?*?*?*?*?*?*?*?*?*?*?*?*?,9.5,8.1,91,101016,0,-0,321,0.0,-0.0,0.0,0,0,0,0,158,2.6,10,5,9999,99999,9,999999999,0.0,999,999,99
3022,1,16,24,0,*?*?*?*?*?*?*?*?*?*?*?*?*?*?*?*?*?*?*?*?*?*?,9.1,9.1,99,101016,0,-0,319,0.0,-0.0,0.0,0,0,0,0,100,5.2,10,5,9999,99999,9,999999999,0.0,999,999,99
3022,1,17,1,0,*?*?*?*?*?*?*?*?*?*?*?*?*?*?*?*?*?*?*?*?*?*?,9.5,8.5,93,101387,0,-0,321,0.0,-0.0,0.0,0,0,0,0,172,6.2,10,5,9999,99999,9,999999999,0.0,999,999,99
3022,1,17,2,0,*?*?*?*?*?*?*?*?*?*?*?*?*?*?*?*?*?*?*?*?*?*?,9.8,8.7,92,101387,0,-0,322,0.0,-0.0,0.0,0,0,0,0,173,3.6,10,5,9999,99999,9,999999999,0.0,999,999,99
3022,1,17,3,0,*?*?*?*?*?*?*?*?*?*?*?*?*?*?*?*?*?*?*?*?*?*?,9.7,8.0,89,101387,0,-0,322,0.0,-0.0,0.0,0,0,0,0,175,5.2,10,5,9999,99999,9,999999999,0.0,999,999,99
3022,1,17,4,0,*?*?*?*?*?*?*?*?*?*?*?*?*?*?*?*?*?*?*?*?*?*?,9.4,7.4,87,101387,0,-0,321,0.0,-0.0,0.0,0,0,0,0,177,4.1,10,5,9999,99999,9,999999999,0.0,999,999,99
3022,1,17,5,0,*?*?*?*?*?*?*?*?*?*?*?*?*?*?*?*?*?*?*?*?*?*?,9.3,8.4,93,101387,0,-0,320,0.0,-0.0,0.0,0,0,0,0,178,4.1,10,5,9999,99999,9,999999999,0.0,999,999,99
3022,1,17,6,0,*?*?*?*?*?*?*?*?*?*?*?*?*?*?*?*?*?*?*?*?*?*?,9.3,8.1,92,101387,0,-0,320,0.0,-0.0,0.0,0,0,0,0,180,4.6,10,5,9999,99999,9,999999999,0.0,999,999,99
3022,1,17,7,0,*?*?*?*?*?*?*?*?*?*?*?*?*?*?*?*?*?*?*?*?*?*?,9.0,8.0,93,101387,0,-0,319,0.0,-0.0,0.0,0,0,0,0,175,4.6,10,5,9999,99999,9,999999999,0.0,999,999,99
3022,1,17,8,0,*?*?*?*?*?*?*?*?*?*?*?*?*?*?*?*?*?*?*?*?*?*?,8.6,7.3,91,101387,47,1398,306,0.0,0.0,0.0,0,0,0,0,170,5.2,7,4,9999,99999,9,999999999,0.0,999,999,99
3022,1,17,9,0,*?*?*?*?*?*?*?*?*?*?*?*?*?*?*?*?*?*?*?*?*?*?,9.7,8.3,90,101387,220,1411,322,28.7,0.0,28.7,3365,0,3370,1114,165,4.6,10,5,9999,99999,9,999999999,0.0,999,999,99
3022,1,17,10,0,*?*?*?*?*?*?*?*?*?*?*?*?*?*?*?*?*?*?*?*?*?*?,10.8,8.4,85,101387,351,1409,327,54.3,0.0,54.3,6334,0,6348,2170,160,4.1,10,5,9999,99999,9,999999999,0.0,999,999,99
3022,1,17,11,0,*?*?*?*?*?*?*?*?*?*?*?*?*?*?*?*?*?*?*?*?*?*?,11.3,8.9,85,101387,433,1412,326,121.8,52.8,105.6,13368,4800,11932,2883,155,4.1,9,5,9999,99999,9,999999999,0.0,999,999,99
3022,1,17,12,0,*?*?*?*?*?*?*?*?*?*?*?*?*?*?*?*?*?*?*?*?*?*?,12.3,8.5,77,101387,459,1413,326,172.9,134.1,129.3,18849,12517,14789,2919,150,4.6,8,4,9999,99999,9,999999999,0.0,999,999,99
3022,1,17,13,0,*?*?*?*?*?*?*?*?*?*?*?*?*?*?*?*?*?*?*?*?*?*?,11.9,8.3,78,101387,427,1412,325,158.7,132.2,118.7,17302,12077,13605,2654,150,5.2,8,4,9999,99999,9,999999999,0.0,999,999,99
3022,1,17,14,0,*?*?*?*?*?*?*?*?*?*?*?*?*?*?*?*?*?*?*?*?*?*?,12.4,8.0,74,101387,340,1411,327,119.7,125.3,89.6,13071,10567,10342,1954,150,5.7,8,4,9999,99999,9,999999999,0.0,999,999,99
3022,1,17,15,0,*?*?*?*?*?*?*?*?*?*?*?*?*?*?*?*?*?*?*?*?*?*?,12.3,7.3,71,101387,204,1413,330,44.3,40.8,38.4,4927,2753,4576,810,150,5.7,9,5,9999,99999,9,999999999,0.0,999,999,99
3022,1,17,16,0,*?*?*?*?*?*?*?*?*?*?*?*?*?*?*?*?*?*?*?*?*?*?,12.3,7.4,72,101387,28,1433,334,0.0,0.0,0.0,0,0,0,0,150,4.6,10,5,9999,99999,9,999999999,0.0,999,999,99
3022,1,17,17,0,*?*?*?*?*?*?*?*?*?*?*?*?*?*?*?*?*?*?*?*?*?*?,11.6,7.7,77,101387,0,-0,331,0.0,-0.0,0.0,0,0,0,0,150,6.2,10,5,9999,99999,9,999999999,0.0,999,999,99
3022,1,17,18,0,*?*?*?*?*?*?*?*?*?*?*?*?*?*?*?*?*?*?*?*?*?*?,11.0,7.6,79,101387,0,-0,328,0.0,-0.0,0.0,0,0,0,0,150,6.7,10,5,9999,99999,9,999999999,0.0,999,999,99
3022,1,17,19,0,*?*?*?*?*?*?*?*?*?*?*?*?*?*?*?*?*?*?*?*?*?*?,10.7,7.4,80,101387,0,-0,327,0.0,-0.0,0.0,0,0,0,0,152,5.2,10,5,9999,99999,9,999999999,0.0,999,999,99
3022,1,17,20,0,*?*?*?*?*?*?*?*?*?*?*?*?*?*?*?*?*?*?*?*?*?*?,10.2,7.3,82,101387,0,-0,325,0.0,-0.0,0.0,0,0,0,0,153,4.1,10,5,9999,99999,9,999999999,0.0,999,999,99
3022,1,17,21,0,*?*?*?*?*?*?*?*?*?*?*?*?*?*?*?*?*?*?*?*?*?*?,10.5,7.1,79,101387,0,-0,326,0.0,-0.0,0.0,0,0,0,0,155,4.6,10,5,9999,99999,9,999999999,0.0,999,999,99
3022,1,17,22,0,*?*?*?*?*?*?*?*?*?*?*?*?*?*?*?*?*?*?*?*?*?*?,10.3,7.1,80,101387,0,-0,325,0.0,-0.0,0.0,0,0,0,0,157,3.6,10,5,9999,99999,9,999999999,0.0,999,999,99
3022,1,17,23,0,*?*?*?*?*?*?*?*?*?*?*?*?*?*?*?*?*?*?*?*?*?*?,10.3,7.9,84,101387,0,-0,325,0.0,-0.0,0.0,0,0,0,0,158,2.6,10,5,9999,99999,9,999999999,0.0,999,999,99
3022,1,17,24,0,*?*?*?*?*?*?*?*?*?*?*?*?*?*?*?*?*?*?*?*?*?*?,9.1,8.4,94,101387,0,-0,319,0.0,-0.0,0.0,0,0,0,0,170,5.2,10,5,9999,99999,9,999999999,0.0,999,999,99
3022,1,18,1,0,*?*?*?*?*?*?*?*?*?*?*?*?*?*?*?*?*?*?*?*?*?*?,10.8,8.8,88,99696.7,0,-0,327,0.0,-0.0,0.0,0,0,0,0,157,6.2,10,5,9999,99999,9,999999999,0.0,999,999,99
3022,1,18,2,0,*?*?*?*?*?*?*?*?*?*?*?*?*?*?*?*?*?*?*?*?*?*?,11.1,9.4,90,99696.7,0,-0,328,0.0,-0.0,0.0,0,0,0,0,153,3.6,10,5,9999,99999,9,999999999,0.0,999,999,99
3022,1,18,3,0,*?*?*?*?*?*?*?*?*?*?*?*?*?*?*?*?*?*?*?*?*?*?,11.1,8.5,84,99696.7,0,-0,328,0.0,-0.0,0.0,0,0,0,0,150,5.2,10,5,9999,99999,9,999999999,0.8,999,999,99
3022,1,18,4,0,*?*?*?*?*?*?*?*?*?*?*?*?*?*?*?*?*?*?*?*?*?*?,10.8,8.9,89,99696.7,0,-0,327,0.0,-0.0,0.0,0,0,0,0,147,4.1,10,5,9999,99999,9,999999999,1.7,999,999,99
3022,1,18,5,0,*?*?*?*?*?*?*?*?*?*?*?*?*?*?*?*?*?*?*?*?*?*?,11.3,9.7,90,99696.7,0,-0,329,0.0,-0.0,0.0,0,0,0,0,143,4.1,10,5,9999,99999,9,999999999,2.0,999,999,99
3022,1,18,6,0,*?*?*?*?*?*?*?*?*?*?*?*?*?*?*?*?*?*?*?*?*?*?,10.7,9.4,92,99696.7,0,-0,326,0.0,-0.0,0.0,0,0,0,0,140,4.6,10,5,9999,99999,9,999999999,2.1,999,999,99
3022,1,18,7,0,*?*?*?*?*?*?*?*?*?*?*?*?*?*?*?*?*?*?*?*?*?*?,10.1,8.5,90,99696.7,0,-0,324,0.0,-0.0,0.0,0,0,0,0,132,4.6,10,5,9999,99999,9,999999999,2.0,999,999,99
3022,1,18,8,0,*?*?*?*?*?*?*?*?*?*?*?*?*?*?*?*?*?*?*?*?*?*?,10.6,8.9,90,99696.7,51,1424,326,0.0,0.0,0.0,0,0,0,0,123,5.2,10,5,9999,99999,9,999999999,2.4,999,999,99
3022,1,18,9,0,*?*?*?*?*?*?*?*?*?*?*?*?*?*?*?*?*?*?*?*?*?*?,11.0,9.9,94,99696.7,224,1414,324,51.0,42.8,44.2,5662,2986,5266,937,115,4.6,9,5,9999,99999,9,999999999,1.7,999,999,99
3022,1,18,10,0,*?*?*?*?*?*?*?*?*?*?*?*?*?*?*?*?*?*?*?*?*?*?,12.0,9.8,87,99696.7,355,1410,329,95.6,50.5,82.9,10502,4339,9394,2199,107,4.1,9,5,9999,99999,9,999999999,1.5,999,999,99
3022,1,18,11,0,*?*?*?*?*?*?*?*?*?*?*?*?*?*?*?*?*?*?*?*?*?*?,12.9,10.4,85,99696.7,437,1411,336,71.0,0.0,71.0,8293,0,8315,2917,98,4.1,10,5,9999,99999,9,999999999,1.2,999,999,99
3022,1,18,12,0,*?*?*?*?*?*?*?*?*?*?*?*?*?*?*?*?*?*?*?*?*?*?,13.7,10.3,80,99696.7,463,1411,337,132.1,53.5,114.5,14505,4934,12940,3165,90,4.6,9,5,9999,99999,9,999999999,0.3,999,999,99
3022,1,18,13,0,*?*?*?*?*?*?*?*?*?*?*?*?*?*?*?*?*?*?*?*?*?*?,13.4,9.7,78,99696.7,432,1412,339,69.9,0.0,69.9,8174,0,8195,2870,88,5.2,10,5,9999,99999,9,999999999,0.3,999,999,99
3022,1,18,14,0,*?*?*?*?*?*?*?*?*?*?*?*?*?*?*?*?*?*?*?*?*?*?,13.7,8.7,72,99696.7,345,1411,341,53.0,0.0,53.0,6190,0,6203,2117,87,5.7,10,5,9999,99999,9,999999999,0.2,999,999,99
3022,1,18,15,0,*?*?*?*?*?*?*?*?*?*?*?*?*?*?*?*?*?*?*?*?*?*?,13.6,9.3,75,99696.7,209,1411,340,26.5,0.0,26.5,3118,0,3122,1030,85,5.7,10,5,9999,99999,9,999999999,0.0,999,999,99
3022,1,18,16,0,*?*?*?*?*?*?*?*?*?*?*?*?*?*?*?*?*?*?*?*?*?*?,13.2,9.3,77,99696.7,33,1421,338,0.0,0.0,0.0,0,0,0,0,83,4.6,10,5,9999,99999,9,999999999,0.0,999,999,99
3022,1,18,17,0,*?*?*?*?*?*?*?*?*?*?*?*?*?*?*?*?*?*?*?*?*?*?,13.1,9.8,80,99696.7,0,-0,337,0.0,-0.0,0.0,0,0,0,0,82,6.2,10,5,9999,99999,9,999999999,0.0,999,999,99
3022,1,18,18,0,*?*?*?*?*?*?*?*?*?*?*?*?*?*?*?*?*?*?*?*?*?*?,12.4,9.8,85,99696.7,0,-0,334,0.0,-0.0,0.0,0,0,0,0,80,6.7,10,5,9999,99999,9,999999999,0.0,999,999,99
3022,1,18,19,0,*?*?*?*?*?*?*?*?*?*?*?*?*?*?*?*?*?*?*?*?*?*?,12.0,10.1,89,99696.7,0,-0,332,0.0,-0.0,0.0,0,0,0,0,80,5.2,10,5,9999,99999,9,999999999,0.0,999,999,99
3022,1,18,20,0,*?*?*?*?*?*?*?*?*?*?*?*?*?*?*?*?*?*?*?*?*?*?,12.0,9.4,84,99696.7,0,-0,332,0.0,-0.0,0.0,0,0,0,0,80,4.1,10,5,9999,99999,9,999999999,0.0,999,999,99
3022,1,18,21,0,*?*?*?*?*?*?*?*?*?*?*?*?*?*?*?*?*?*?*?*?*?*?,11.8,9.8,87,99696.7,0,-0,331,0.0,-0.0,0.0,0,0,0,0,80,4.6,10,5,9999,99999,9,999999999,0.0,999,999,99
3022,1,18,22,0,*?*?*?*?*?*?*?*?*?*?*?*?*?*?*?*?*?*?*?*?*?*?,11.5,10.1,91,99696.7,0,-0,330,0.0,-0.0,0.0,0,0,0,0,80,3.6,10,5,9999,99999,9,999999999,0.0,999,999,99
3022,1,18,23,0,*?*?*?*?*?*?*?*?*?*?*?*?*?*?*?*?*?*?*?*?*?*?,11.3,10.9,98,99696.7,0,-0,329,0.0,-0.0,0.0,0,0,0,0,80,2.6,10,5,9999,99999,9,999999999,0.0,999,999,99
3022,1,18,24,0,*?*?*?*?*?*?*?*?*?*?*?*?*?*?*?*?*?*?*?*?*?*?,10.4,8.4,87,99696.7,0,-0,325,0.0,-0.0,0.0,0,0,0,0,160,5.2,10,5,9999,99999,9,999999999,0.0,999,999,99
3022,1,19,1,0,*?*?*?*?*?*?*?*?*?*?*?*?*?*?*?*?*?*?*?*?*?*?,10.9,10.8,99,99561.7,0,-0,327,0.0,-0.0,0.0,0,0,0,0,80,6.2,10,5,9999,99999,9,999999999,0.0,999,999,99
3022,1,19,2,0,*?*?*?*?*?*?*?*?*?*?*?*?*?*?*?*?*?*?*?*?*?*?,10.9,10.7,98,99561.7,0,-0,327,0.0,-0.0,0.0,0,0,0,0,80,3.6,10,5,9999,99999,9,999999999,0.0,999,999,99
3022,1,19,3,0,*?*?*?*?*?*?*?*?*?*?*?*?*?*?*?*?*?*?*?*?*?*?,10.3,9.2,93,99561.7,0,-0,325,0.0,-0.0,0.0,0,0,0,0,80,5.2,10,5,9999,99999,9,999999999,0.0,999,999,99
3022,1,19,4,0,*?*?*?*?*?*?*?*?*?*?*?*?*?*?*?*?*?*?*?*?*?*?,9.7,8.1,90,99561.7,0,-0,322,0.0,-0.0,0.0,0,0,0,0,80,4.1,10,5,9999,99999,9,999999999,0.0,999,999,99
3022,1,19,5,0,*?*?*?*?*?*?*?*?*?*?*?*?*?*?*?*?*?*?*?*?*?*?,10.1,8.7,91,99561.7,0,-0,324,0.0,-0.0,0.0,0,0,0,0,80,4.1,10,5,9999,99999,9,999999999,0.0,999,999,99
3022,1,19,6,0,*?*?*?*?*?*?*?*?*?*?*?*?*?*?*?*?*?*?*?*?*?*?,10.5,8.7,88,99561.7,0,-0,326,0.0,-0.0,0.0,0,0,0,0,80,4.6,10,5,9999,99999,9,999999999,0.0,999,999,99
3022,1,19,7,0,*?*?*?*?*?*?*?*?*?*?*?*?*?*?*?*?*?*?*?*?*?*?,10.2,7.9,85,99561.7,0,-0,324,0.0,-0.0,0.0,0,0,0,0,77,4.6,10,5,9999,99999,9,999999999,0.0,999,999,99
3022,1,19,8,0,*?*?*?*?*?*?*?*?*?*?*?*?*?*?*?*?*?*?*?*?*?*?,10.5,7.0,79,99561.7,54,1415,326,0.0,0.0,0.0,0,0,0,0,73,5.2,10,5,9999,99999,9,999999999,0.0,999,999,99
3022,1,19,9,0,*?*?*?*?*?*?*?*?*?*?*?*?*?*?*?*?*?*?*?*?*?*?,10.8,7.1,78,99561.7,227,1410,323,52.2,43.1,45.3,5792,3069,5368,961,70,4.6,9,5,9999,99999,9,999999999,0.0,999,999,99
3022,1,19,10,0,*?*?*?*?*?*?*?*?*?*?*?*?*?*?*?*?*?*?*?*?*?*?,11.7,7.6,75,99561.7,359,1409,327,97.0,50.6,84.1,10644,4392,9516,2234,67,4.1,9,5,9999,99999,9,999999999,0.0,999,999,99
3022,1,19,11,0,*?*?*?*?*?*?*?*?*?*?*?*?*?*?*?*?*?*?*?*?*?*?,13.0,8.5,74,99561.7,442,1412,333,124.8,53.0,108.2,13700,4843,12226,2965,63,4.1,9,5,9999,99999,9,999999999,0.0,999,999,99
3022,1,19,12,0,*?*?*?*?*?*?*?*?*?*?*?*?*?*?*?*?*?*?*?*?*?*?,13.5,8.0,69,99561.7,468,1411,336,133.7,53.6,115.9,14683,4960,13096,3211,60,4.6,9,5,9999,99999,9,999999999,0.0,999,999,99
3022,1,19,13,0,*?*?*?*?*?*?*?*?*?*?*?*?*?*?*?*?*?*?*?*?*?*?,13.4,7.3,67,99561.7,437,1411,335,123.2,52.9,106.8,13523,4820,12069,2921,58,5.2,9,5,9999,99999,9,999999999,0.0,999,999,99
3022,1,19,14,0,*?*?*?*?*?*?*?*?*?*?*?*?*?*?*?*?*?*?*?*?*?*?,13.7,9.8,77,99561.7,350,1410,337,93.9,50.3,81.4,10304,4332,9214,2156,57,5.7,9,5,9999,99999,9,999999999,0.0,999,999,99
3022,1,19,15,0,*?*?*?*?*?*?*?*?*?*?*?*?*?*?*?*?*?*?*?*?*?*?,13.6,9.3,75,99561.7,214,1409,336,47.8,41.9,41.5,5315,2899,4931,878,55,5.7,9,5,9999,99999,9,999999999,0.0,999,999,99
3022,1,19,16,0,*?*?*?*?*?*?*?*?*?*?*?*?*?*?*?*?*?*?*?*?*?*?,13.3,9.4,77,99561.7,38,1410,339,0.0,0.0,0.0,0,0,0,0,53,4.6,10,5,9999,99999,9,999999999,0.0,999,999,99
3022,1,19,17,0,*?*?*?*?*?*?*?*?*?*?*?*?*?*?*?*?*?*?*?*?*?*?,12.8,10.4,85,99561.7,0,-0,336,0.0,-0.0,0.0,0,0,0,0,52,6.2,10,5,9999,99999,9,999999999,0.0,999,999,99
3022,1,19,18,0,*?*?*?*?*?*?*?*?*?*?*?*?*?*?*?*?*?*?*?*?*?*?,12.3,10.4,88,99561.7,0,-0,334,0.0,-0.0,0.0,0,0,0,0,50,6.7,10,5,9999,99999,9,999999999,0.0,999,999,99
3022,1,19,19,0,*?*?*?*?*?*?*?*?*?*?*?*?*?*?*?*?*?*?*?*?*?*?,11.9,9.9,87,99561.7,0,-0,332,0.0,-0.0,0.0,0,0,0,0,48,5.2,10,5,9999,99999,9,999999999,0.0,999,999,99
3022,1,19,20,0,*?*?*?*?*?*?*?*?*?*?*?*?*?*?*?*?*?*?*?*?*?*?,11.5,9.1,85,99561.7,0,-0,330,0.0,-0.0,0.0,0,0,0,0,47,4.1,10,5,9999,99999,9,999999999,0.1,999,999,99
3022,1,19,21,0,*?*?*?*?*?*?*?*?*?*?*?*?*?*?*?*?*?*?*?*?*?*?,11.8,10.1,89,99561.7,0,-0,331,0.0,-0.0,0.0,0,0,0,0,45,4.6,10,5,9999,99999,9,999999999,1.2,999,999,99
3022,1,19,22,0,*?*?*?*?*?*?*?*?*?*?*?*?*?*?*?*?*?*?*?*?*?*?,11.7,9.4,86,99561.7,0,-0,331,0.0,-0.0,0.0,0,0,0,0,43,3.6,10,5,9999,99999,9,999999999,1.6,999,999,99
3022,1,19,23,0,*?*?*?*?*?*?*?*?*?*?*?*?*?*?*?*?*?*?*?*?*?*?,11.7,9.4,86,99561.7,0,-0,331,0.0,-0.0,0.0,0,0,0,0,42,2.6,10,5,9999,99999,9,999999999,1.8,999,999,99
3022,1,19,24,0,*?*?*?*?*?*?*?*?*?*?*?*?*?*?*?*?*?*?*?*?*?*?,11.1,10.8,98,99561.7,0,-0,328,0.0,-0.0,0.0,0,0,0,0,80,5.2,10,5,9999,99999,9,999999999,0.0,999,999,99
3022,1,20,1,0,*?*?*?*?*?*?*?*?*?*?*?*?*?*?*?*?*?*?*?*?*?*?,12.6,10.2,86,99667.5,0,-0,335,0.0,-0.0,0.0,0,0,0,0,43,6.2,10,5,9999,99999,9,999999999,1.1,999,999,99
3022,1,20,2,0,*?*?*?*?*?*?*?*?*?*?*?*?*?*?*?*?*?*?*?*?*?*?,13.1,10.5,85,99667.5,0,-0,337,0.0,-0.0,0.0,0,0,0,0,47,3.6,10,5,9999,99999,9,999999999,1.0,999,999,99
3022,1,20,3,0,*?*?*?*?*?*?*?*?*?*?*?*?*?*?*?*?*?*?*?*?*?*?,12.8,11.1,89,99667.5,0,-0,336,0.0,-0.0,0.0,0,0,0,0,50,5.2,10,5,9999,99999,9,999999999,0.3,999,999,99
3022,1,20,4,0,*?*?*?*?*?*?*?*?*?*?*?*?*?*?*?*?*?*?*?*?*?*?,13.1,12.2,94,99667.5,0,-0,337,0.0,-0.0,0.0,0,0,0,0,53,4.1,10,5,9999,99999,9,999999999,0.2,999,999,99
3022,1,20,5,0,*?*?*?*?*?*?*?*?*?*?*?*?*?*?*?*?*?*?*?*?*?*?,12.4,12.0,97,99667.5,0,-0,334,0.0,-0.0,0.0,0,0,0,0,57,4.1,10,5,9999,99999,9,999999999,0.1,999,999,99
3022,1,20,6,0,*?*?*?*?*?*?*?*?*?*?*?*?*?*?*?*?*?*?*?*?*?*?,12.1,12.0,99,99667.5,0,-0,332,0.0,-0.0,0.0,0,0,0,0,60,4.6,10,5,9999,99999,9,999999999,0.0,999,999,99
3022,1,20,7,0,*?*?*?*?*?*?*?*?*?*?*?*?*?*?*?*?*?*?*?*?*?*?,11.7,11.5,99,99667.5,0,-0,331,0.0,-0.0,0.0,0,0,0,0,57,4.6,10,5,9999,99999,9,999999999,0.0,999,999,99
3022,1,20,8,0,*?*?*?*?*?*?*?*?*?*?*?*?*?*?*?*?*?*?*?*?*?*?,12.2,11.9,98,99667.5,57,1404,333,0.0,0.0,0.0,0,0,0,0,53,5.2,10,5,9999,99999,9,999999999,0.0,999,999,99
3022,1,20,9,0,*?*?*?*?*?*?*?*?*?*?*?*?*?*?*?*?*?*?*?*?*?*?,12.7,12.3,98,99667.5,231,1410,335,30.8,0.0,30.8,3615,0,3620,1199,50,4.6,10,5,9999,99999,9,999999999,0.0,999,999,99
3022,1,20,10,0,*?*?*?*?*?*?*?*?*?*?*?*?*?*?*?*?*?*?*?*?*?*?,14.1,12.1,88,99667.5,364,1412,342,56.7,0.0,56.7,6617,0,6633,2276,47,4.1,10,5,9999,99999,9,999999999,0.0,999,999,99
3022,1,20,11,0,*?*?*?*?*?*?*?*?*?*?*?*?*?*?*?*?*?*?*?*?*?*?,15.5,11.6,78,99667.5,446,1410,349,72.7,0.0,72.7,8509,0,8532,3000,43,4.1,10,5,9999,99999,9,999999999,0.0,999,999,99
3022,1,20,12,0,*?*?*?*?*?*?*?*?*?*?*?*?*?*?*?*?*?*?*?*?*?*?,16.1,11.6,74,99667.5,473,1411,351,78.0,0.0,78.0,9127,0,9152,3244,40,4.6,10,5,9999,99999,9,999999999,0.0,999,999,99
3022,1,20,13,0,*?*?*?*?*?*?*?*?*?*?*?*?*?*?*?*?*?*?*?*?*?*?,16.0,12.0,77,99667.5,442,1411,351,71.9,0.0,71.9,8413,0,8436,2963,45,5.2,10,5,9999,99999,9,999999999,0.0,999,999,99
3022,1,20,14,0,*?*?*?*?*?*?*?*?*?*?*?*?*?*?*?*?*?*?*?*?*?*?,16.0,12.6,80,99667.5,356,1412,351,55.1,0.0,55.1,6434,0,6448,2208,50,5.7,10,5,9999,99999,9,999999999,0.0,999,999,99
3022,1,20,15,0,*?*?*?*?*?*?*?*?*?*?*?*?*?*?*?*?*?*?*?*?*?*?,16.2,12.5,79,99667.5,220,1413,352,28.6,0.0,28.6,3360,0,3365,1112,55,5.7,10,5,9999,99999,9,999999999,0.0,999,999,99
3022,1,20,16,0,*?*?*?*?*?*?*?*?*?*?*?*?*?*?*?*?*?*?*?*?*?*?,16.1,13.3,83,99667.5,43,1398,351,0.0,0.0,0.0,0,0,0,0,60,4.6,10,5,9999,99999,9,999999999,0.0,999,999,99
3022,1,20,17,0,*?*?*?*?*?*?*?*?*?*?*?*?*?*?*?*?*?*?*?*?*?*?,15.4,12.6,83,99667.5,0,-0,348,0.0,-0.0,0.0,0,0,0,0,65,6.2,10,5,9999,99999,9,999999999,0.0,999,999,99
3022,1,20,18,0,*?*?*?*?*?*?*?*?*?*?*?*?*?*?*?*?*?*?*?*?*?*?,14.2,12.4,89,99667.5,0,-0,342,0.0,-0.0,0.0,0,0,0,0,70,6.7,10,5,9999,99999,9,999999999,0.0,999,999,99
3022,1,20,19,0,*?*?*?*?*?*?*?*?*?*?*?*?*?*?*?*?*?*?*?*?*?*?,14.1,12.3,89,99667.5,0,-0,342,0.0,-0.0,0.0,0,0,0,0,68,5.2,10,5,9999,99999,9,999999999,0.0,999,999,99
3022,1,20,20,0,*?*?*?*?*?*?*?*?*?*?*?*?*?*?*?*?*?*?*?*?*?*?,14.1,11.8,86,99667.5,0,-0,342,0.0,-0.0,0.0,0,0,0,0,67,4.1,10,5,9999,99999,9,999999999,0.0,999,999,99
3022,1,20,21,0,*?*?*?*?*?*?*?*?*?*?*?*?*?*?*?*?*?*?*?*?*?*?,13.7,11.2,85,99667.5,0,-0,340,0.0,-0.0,0.0,0,0,0,0,65,4.6,10,5,9999,99999,9,999999999,0.0,999,999,99
3022,1,20,22,0,*?*?*?*?*?*?*?*?*?*?*?*?*?*?*?*?*?*?*?*?*?*?,13.7,10.5,81,99667.5,0,-0,340,0.0,-0.0,0.0,0,0,0,0,63,3.6,10,5,9999,99999,9,999999999,0.0,999,999,99
3022,1,20,23,0,*?*?*?*?*?*?*?*?*?*?*?*?*?*?*?*?*?*?*?*?*?*?,14.2,11.1,82,99667.5,0,-0,342,0.0,-0.0,0.0,0,0,0,0,62,2.6,10,5,9999,99999,9,999999999,0.0,999,999,99
3022,1,20,24,0,*?*?*?*?*?*?*?*?*?*?*?*?*?*?*?*?*?*?*?*?*?*?,11.7,9.8,88,99667.5,0,-0,331,0.0,-0.0,0.0,0,0,0,0,40,5.2,10,5,9999,99999,9,999999999,1.8,999,999,99
3022,1,21,1,0,*?*?*?*?*?*?*?*?*?*?*?*?*?*?*?*?*?*?*?*?*?*?,15.3,11.6,78,99437.1,0,-0,348,0.0,-0.0,0.0,0,0,0,0,55,11.3,10,5,9999,99999,9,999999999,0.0,999,999,99
3022,1,21,2,0,*?*?*?*?*?*?*?*?*?*?*?*?*?*?*?*?*?*?*?*?*?*?,15.7,11.8,78,99437.1,0,-0,349,0.0,-0.0,0.0,0,0,0,0,50,8.2,10,5,9999,99999,9,999999999,0.0,999,999,99
3022,1,21,3,0,*?*?*?*?*?*?*?*?*?*?*?*?*?*?*?*?*?*?*?*?*?*?,16.0,11.2,73,99437.1,0,-0,351,0.0,-0.0,0.0,0,0,0,0,45,10.8,10,5,9999,99999,9,999999999,0.0,999,999,99
3022,1,21,4,0,*?*?*?*?*?*?*?*?*?*?*?*?*?*?*?*?*?*?*?*?*?*?,15.8,11.7,77,99437.1,0,-0,350,0.0,-0.0,0.0,0,0,0,0,40,10.8,10,5,9999,99999,9,999999999,0.0,999,999,99
3022,1,21,5,0,*?*?*?*?*?*?*?*?*?*?*?*?*?*?*?*?*?*?*?*?*?*?,15.3,11.5,78,99437.1,0,-0,348,0.0,-0.0,0.0,0,0,0,0,35,13.4,10,5,9999,99999,9,999999999,0.0,999,999,99
3022,1,21,6,0,*?*?*?*?*?*?*?*?*?*?*?*?*?*?*?*?*?*?*?*?*?*?,14.7,11.0,79,99437.1,0,-0,345,0.0,-0.0,0.0,0,0,0,0,30,16.0,10,5,9999,99999,9,999999999,0.0,999,999,99
3022,1,21,7,0,*?*?*?*?*?*?*?*?*?*?*?*?*?*?*?*?*?*?*?*?*?*?,15.2,11.5,78,99437.1,0,-0,347,0.0,-0.0,0.0,0,0,0,0,72,14.9,10,5,9999,99999,9,999999999,0.0,999,999,99
3022,1,21,8,0,*?*?*?*?*?*?*?*?*?*?*?*?*?*?*?*?*?*?*?*?*?*?,15.6,11.5,76,99437.1,61,1413,346,0.0,0.0,0.0,0,0,0,0,113,19.1,9,5,9999,99999,9,999999999,0.0,999,999,99
3022,1,21,9,0,*?*?*?*?*?*?*?*?*?*?*?*?*?*?*?*?*?*?*?*?*?*?,16.3,11.3,72,99437.1,235,1410,346,72.8,110.0,54.4,7752,7444,6578,1000,155,21.1,8,4,9999,99999,9,999999999,0.0,999,999,99
3022,1,21,10,0,*?*?*?*?*?*?*?*?*?*?*?*?*?*?*?*?*?*?*?*?*?*?,17.0,11.5,70,99437.1,368,1410,346,156.5,214.1,100.6,16559,18234,11772,1971,197,21.6,7,4,9999,99999,9,999999999,0.0,999,999,99
3022,1,21,11,0,*?*?*?*?*?*?*?*?*?*?*?*?*?*?*?*?*?*?*?*?*?*?,18.4,11.5,64,99437.1,451,1411,360,128.0,53.2,111.0,14054,4886,12540,3053,238,24.2,9,5,9999,99999,9,999999999,0.0,999,999,99
3022,1,21,12,0,*?*?*?*?*?*?*?*?*?*?*?*?*?*?*?*?*?*?*?*?*?*?,19.3,11.9,62,99437.1,478,1411,367,79.0,0.0,79.0,9246,0,9272,3292,280,24.2,10,5,9999,99999,9,999999999,0.0,999,999,99
3022,1,21,13,0,*?*?*?*?*?*?*?*?*?*?*?*?*?*?*?*?*?*?*?*?*?*?,19.3,13.4,68,99437.1,447,1409,367,73.0,0.0,73.0,8536,0,8559,3011,260,21.6,10,5,9999,99999,9,999999999,0.0,999,999,99
3022,1,21,14,0,*?*?*?*?*?*?*?*?*?*?*?*?*?*?*?*?*?*?*?*?*?*?,19.2,13.2,68,99437.1,361,1410,366,56.2,0.0,56.2,6559,0,6574,2254,240,20.1,10,5,9999,99999,9,999999999,0.0,999,999,99
3022,1,21,15,0,*?*?*?*?*?*?*?*?*?*?*?*?*?*?*?*?*?*?*?*?*?*?,19.2,12.8,67,99437.1,225,1409,366,29.7,0.0,29.7,3482,0,3488,1154,220,16.5,10,5,9999,99999,9,999999999,0.9,999,999,99
3022,1,21,16,0,*?*?*?*?*?*?*?*?*?*?*?*?*?*?*?*?*?*?*?*?*?*?,19.2,13.2,68,99437.1,49,1415,366,0.0,0.0,0.0,0,0,0,0,200,13.9,10,5,9999,99999,9,999999999,1.0,999,999,99
3022,1,21,17,0,*?*?*?*?*?*?*?*?*?*?*?*?*?*?*?*?*?*?*?*?*?*?,18.6,13.4,71,99437.1,0,-0,363,0.0,-0.0,0.0,0,0,0,0,180,15.5,10,5,9999,99999,9,999999999,1.5,999,999,99
3022,1,21,18,0,*?*?*?*?*?*?*?*?*?*?*?*?*?*?*?*?*?*?*?*?*?*?,17.7,13.5,76,99437.1,0,-0,359,0.0,-0.0,0.0,0,0,0,0,160,13.9,10,5,9999,99999,9,999999999,1.1,999,999,99
3022,1,21,19,0,*?*?*?*?*?*?*?*?*?*?*?*?*?*?*?*?*?*?*?*?*?*?,17.3,13.0,76,99437.1,0,-0,357,0.0,-0.0,0.0,0,0,0,0,158,14.9,10,5,9999,99999,9,999999999,1.0,999,999,99
3022,1,21,20,0,*?*?*?*?*?*?*?*?*?*?*?*?*?*?*?*?*?*?*?*?*?*?,17.0,12.0,72,99437.1,0,-0,356,0.0,-0.0,0.0,0,0,0,0,157,18.5,10,5,9999,99999,9,999999999,0.7,999,999,99
3022,1,21,21,0,*?*?*?*?*?*?*?*?*?*?*?*?*?*?*?*?*?*?*?*?*?*?,16.9,12.6,76,99437.1,0,-0,355,0.0,-0.0,0.0,0,0,0,0,155,23.7,10,5,9999,99999,9,999999999,0.7,999,999,99
3022,1,21,22,0,*?*?*?*?*?*?*?*?*?*?*?*?*?*?*?*?*?*?*?*?*?*?,16.7,11.8,73,99437.1,0,-0,354,0.0,-0.0,0.0,0,0,0,0,153,22.7,10,5,9999,99999,9,999999999,0.7,999,999,99
3022,1,21,23,0,*?*?*?*?*?*?*?*?*?*?*?*?*?*?*?*?*?*?*?*?*?*?,16.4,12.1,76,99437.1,0,-0,353,0.0,-0.0,0.0,0,0,0,0,152,18.0,10,5,9999,99999,9,999999999,0.7,999,999,99
3022,1,21,24,0,*?*?*?*?*?*?*?*?*?*?*?*?*?*?*?*?*?*?*?*?*?*?,14.7,11.3,80,99437.1,0,-0,345,0.0,-0.0,0.0,0,0,0,0,60,10.8,10,5,9999,99999,9,999999999,0.0,999,999,99
3022,1,22,1,0,*?*?*?*?*?*?*?*?*?*?*?*?*?*?*?*?*?*?*?*?*?*?,15.6,11.8,78,99623.3,0,-0,349,0.0,-0.0,0.0,0,0,0,0,140,11.3,10,5,9999,99999,9,999999999,0.0,999,999,99
3022,1,22,2,0,*?*?*?*?*?*?*?*?*?*?*?*?*?*?*?*?*?*?*?*?*?*?,15.3,11.7,79,99623.3,0,-0,348,0.0,-0.0,0.0,0,0,0,0,130,8.2,10,5,9999,99999,9,999999999,0.0,999,999,99
3022,1,22,3,0,*?*?*?*?*?*?*?*?*?*?*?*?*?*?*?*?*?*?*?*?*?*?,15.4,11.8,79,99623.3,0,-0,348,0.0,-0.0,0.0,0,0,0,0,120,10.8,10,5,9999,99999,9,999999999,0.0,999,999,99
3022,1,22,4,0,*?*?*?*?*?*?*?*?*?*?*?*?*?*?*?*?*?*?*?*?*?*?,15.3,11.9,81,99623.3,0,-0,348,0.0,-0.0,0.0,0,0,0,0,110,10.8,10,5,9999,99999,9,999999999,0.0,999,999,99
3022,1,22,5,0,*?*?*?*?*?*?*?*?*?*?*?*?*?*?*?*?*?*?*?*?*?*?,15.2,12.1,82,99623.3,0,-0,347,0.0,-0.0,0.0,0,0,0,0,100,13.4,10,5,9999,99999,9,999999999,0.0,999,999,99
3022,1,22,6,0,*?*?*?*?*?*?*?*?*?*?*?*?*?*?*?*?*?*?*?*?*?*?,15.2,12.0,82,99623.3,0,-0,347,0.0,-0.0,0.0,0,0,0,0,90,16.0,10,5,9999,99999,9,999999999,0.0,999,999,99
3022,1,22,7,0,*?*?*?*?*?*?*?*?*?*?*?*?*?*?*?*?*?*?*?*?*?*?,15.4,11.7,79,99623.3,0,-0,348,0.0,-0.0,0.0,0,0,0,0,80,14.9,10,5,9999,99999,9,999999999,0.0,999,999,99
3022,1,22,8,0,*?*?*?*?*?*?*?*?*?*?*?*?*?*?*?*?*?*?*?*?*?*?,15.6,11.7,78,99623.3,65,1418,349,0.0,0.0,0.0,0,0,0,0,70,19.1,10,5,9999,99999,9,999999999,0.0,999,999,99
3022,1,22,9,0,*?*?*?*?*?*?*?*?*?*?*?*?*?*?*?*?*?*?*?*?*?*?,15.3,11.9,81,99623.3,239,1409,348,32.4,0.0,32.4,3800,0,3806,1263,60,21.1,10,5,9999,99999,9,999999999,0.0,999,999,99
3022,1,22,10,0,*?*?*?*?*?*?*?*?*?*?*?*?*?*?*?*?*?*?*?*?*?*?,15.4,12.0,80,99623.3,373,1412,348,58.4,0.0,58.4,6824,0,6840,2354,50,21.6,10,5,9999,99999,9,999999999,0.0,999,999,99
3022,1,22,11,0,*?*?*?*?*?*?*?*?*?*?*?*?*?*?*?*?*?*?*?*?*?*?,15.2,11.5,78,99623.3,456,1411,347,74.7,0.0,74.7,8736,0,8759,3089,40,24.2,10,5,9999,99999,9,999999999,0.0,999,999,99
3022,1,22,12,0,*?*?*?*?*?*?*?*?*?*?*?*?*?*?*?*?*?*?*?*?*?*?,15.3,10.8,75,99623.3,483,1410,348,80.0,0.0,80.0,9368,0,9394,3340,30,24.2,10,5,9999,99999,9,999999999,0.0,999,999,99
3022,1,22,13,0,*?*?*?*?*?*?*?*?*?*?*?*?*?*?*?*?*?*?*?*?*?*?,15.9,11.8,77,99623.3,453,1411,350,74.1,0.0,74.1,8664,0,8687,3061,33,21.6,10,5,9999,99999,9,999999999,0.0,999,999,99
3022,1,22,14,0,*?*?*?*?*?*?*?*?*?*?*?*?*?*?*?*?*?*?*?*?*?*?,15.7,11.3,76,99623.3,367,1411,350,57.3,0.0,57.3,6687,0,6703,2302,37,20.1,10,5,9999,99999,9,999999999,0.0,999,999,99
3022,1,22,15,0,*?*?*?*?*?*?*?*?*?*?*?*?*?*?*?*?*?*?*?*?*?*?,15.6,11.6,77,99623.3,231,1411,349,30.8,0.0,30.8,3611,0,3616,1198,40,16.5,10,5,9999,99999,9,999999999,0.0,999,999,99
3022,1,22,16,0,*?*?*?*?*?*?*?*?*?*?*?*?*?*?*?*?*?*?*?*?*?*?,15.6,11.9,79,99623.3,54,1400,349,0.0,0.0,0.0,0,0,0,0,43,13.9,10,5,9999,99999,9,999999999,0.0,999,999,99
3022,1,22,17,0,*?*?*?*?*?*?*?*?*?*?*?*?*?*?*?*?*?*?*?*?*?*?,15.6,12.1,80,99623.3,0,-0,349,0.0,-0.0,0.0,0,0,0,0,47,15.5,10,5,9999,99999,9,999999999,0.0,999,999,99
3022,1,22,18,0,*?*?*?*?*?*?*?*?*?*?*?*?*?*?*?*?*?*?*?*?*?*?,15.7,11.8,78,99623.3,0,-0,349,0.0,-0.0,0.0,0,0,0,0,50,13.9,10,5,9999,99999,9,999999999,0.0,999,999,99
3022,1,22,19,0,*?*?*?*?*?*?*?*?*?*?*?*?*?*?*?*?*?*?*?*?*?*?,15.7,12.5,82,99623.3,0,-0,349,0.0,-0.0,0.0,0,0,0,0,43,14.9,10,5,9999,99999,9,999999999,0.0,999,999,99
3022,1,22,20,0,*?*?*?*?*?*?*?*?*?*?*?*?*?*?*?*?*?*?*?*?*?*?,15.5,12.6,84,99623.3,0,-0,348,0.0,-0.0,0.0,0,0,0,0,37,18.5,10,5,9999,99999,9,999999999,0.0,999,999,99
3022,1,22,21,0,*?*?*?*?*?*?*?*?*?*?*?*?*?*?*?*?*?*?*?*?*?*?,15.6,12.8,84,99623.3,0,-0,349,0.0,-0.0,0.0,0,0,0,0,30,23.7,10,5,9999,99999,9,999999999,0.0,999,999,99
3022,1,22,22,0,*?*?*?*?*?*?*?*?*?*?*?*?*?*?*?*?*?*?*?*?*?*?,15.7,13.1,84,99623.3,0,-0,349,0.0,-0.0,0.0,0,0,0,0,23,22.7,10,5,9999,99999,9,999999999,0.0,999,999,99
3022,1,22,23,0,*?*?*?*?*?*?*?*?*?*?*?*?*?*?*?*?*?*?*?*?*?*?,15.9,13.8,87,99623.3,0,-0,350,0.0,-0.0,0.0,0,0,0,0,17,18.0,10,5,9999,99999,9,999999999,0.4,999,999,99
3022,1,22,24,0,*?*?*?*?*?*?*?*?*?*?*?*?*?*?*?*?*?*?*?*?*?*?,16.1,12.0,77,99623.3,0,-0,351,0.0,-0.0,0.0,0,0,0,0,150,10.8,10,5,9999,99999,9,999999999,0.2,999,999,99
3022,1,23,1,0,*?*?*?*?*?*?*?*?*?*?*?*?*?*?*?*?*?*?*?*?*?*?,16.6,12.4,76,100468,0,-0,354,0.0,-0.0,0.0,0,0,0,0,10,11.3,10,5,9999,99999,9,999999999,3.9,999,999,99
3022,1,23,2,0,*?*?*?*?*?*?*?*?*?*?*?*?*?*?*?*?*?*?*?*?*?*?,16.8,11.8,72,100468,0,-0,355,0.0,-0.0,0.0,0,0,0,0,10,8.2,10,5,9999,99999,9,999999999,4.6,999,999,99
3022,1,23,3,0,*?*?*?*?*?*?*?*?*?*?*?*?*?*?*?*?*?*?*?*?*?*?,16.4,11.3,71,100468,0,-0,353,0.0,-0.0,0.0,0,0,0,0,10,10.8,10,5,9999,99999,9,999999999,2.8,999,999,99
3022,1,23,4,0,*?*?*?*?*?*?*?*?*?*?*?*?*?*?*?*?*?*?*?*?*?*?,16.7,11.8,72,100468,0,-0,354,0.0,-0.0,0.0,0,0,0,0,10,10.8,10,5,9999,99999,9,999999999,1.8,999,999,99
3022,1,23,5,0,*?*?*?*?*?*?*?*?*?*?*?*?*?*?*?*?*?*?*?*?*?*?,16.2,12.0,75,100468,0,-0,352,0.0,-0.0,0.0,0,0,0,0,10,13.4,10,5,9999,99999,9,999999999,1.1,999,999,99
3022,1,23,6,0,*?*?*?*?*?*?*?*?*?*?*?*?*?*?*?*?*?*?*?*?*?*?,15.7,11.8,77,100468,0,-0,349,0.0,-0.0,0.0,0,0,0,0,10,16.0,10,5,9999,99999,9,999999999,0.4,999,999,99
3022,1,23,7,0,*?*?*?*?*?*?*?*?*?*?*?*?*?*?*?*?*?*?*?*?*?*?,16.1,11.5,73,100468,0,-0,351,0.0,-0.0,0.0,0,0,0,0,20,14.9,10,5,9999,99999,9,999999999,0.3,999,999,99
3022,1,23,8,0,*?*?*?*?*?*?*?*?*?*?*?*?*?*?*?*?*?*?*?*?*?*?,16.4,12.0,75,100468,69,1418,353,0.0,0.0,0.0,0,0,0,0,30,19.1,10,5,9999,99999,9,999999999,0.1,999,999,99
3022,1,23,9,0,*?*?*?*?*?*?*?*?*?*?*?*?*?*?*?*?*?*?*?*?*?*?,16.7,11.8,72,100468,244,1413,354,33.3,0.0,33.3,3898,0,3905,1298,40,21.1,10,5,9999,99999,9,999999999,0.0,999,999,99
3022,1,23,10,0,*?*?*?*?*?*?*?*?*?*?*?*?*?*?*?*?*?*?*?*?*?*?,18.0,12.3,69,100468,377,1409,361,59.4,0.0,59.4,6932,0,6948,2394,50,21.6,10,5,9999,99999,9,999999999,0.0,999,999,99
3022,1,23,11,0,*?*?*?*?*?*?*?*?*?*?*?*?*?*?*?*?*?*?*?*?*?*?,18.8,13.2,69,100468,461,1410,364,75.7,0.0,75.7,8853,0,8878,3136,60,24.2,10,5,9999,99999,9,999999999,0.0,999,999,99
3022,1,23,12,0,*?*?*?*?*?*?*?*?*?*?*?*?*?*?*?*?*?*?*?*?*?*?,19.5,13.1,66,100468,489,1411,368,81.0,0.0,81.0,9494,0,9520,3391,70,24.2,10,5,9999,99999,9,999999999,0.0,999,999,99
3022,1,23,13,0,*?*?*?*?*?*?*?*?*?*?*?*?*?*?*?*?*?*?*?*?*?*?,19.4,13.1,66,100468,458,1409,367,75.1,0.0,75.1,8793,0,8817,3111,72,21.6,10,5,9999,99999,9,999999999,0.0,999,999,99
3022,1,23,14,0,*?*?*?*?*?*?*?*?*?*?*?*?*?*?*?*?*?*?*?*?*?*?,19.6,12.6,63,100468,372,1409,369,58.4,0.0,58.4,6817,0,6833,2350,73,20.1,10,5,9999,99999,9,999999999,0.0,999,999,99
3022,1,23,15,0,*?*?*?*?*?*?*?*?*?*?*?*?*?*?*?*?*?*?*?*?*?*?,19.4,12.1,62,100468,236,1407,368,31.9,0.0,31.9,3738,0,3744,1242,75,16.5,10,5,9999,99999,9,999999999,0.0,999,999,99
3022,1,23,16,0,*?*?*?*?*?*?*?*?*?*?*?*?*?*?*?*?*?*?*?*?*?*?,19.3,11.8,61,100468,60,1410,367,0.0,0.0,0.0,0,0,0,0,77,13.9,10,5,9999,99999,9,999999999,0.0,999,999,99
3022,1,23,17,0,*?*?*?*?*?*?*?*?*?*?*?*?*?*?*?*?*?*?*?*?*?*?,19.1,12.6,65,100468,0,-0,366,0.0,-0.0,0.0,0,0,0,0,78,15.5,10,5,9999,99999,9,999999999,0.0,999,999,99
3022,1,23,18,0,*?*?*?*?*?*?*?*?*?*?*?*?*?*?*?*?*?*?*?*?*?*?,18.1,13.1,71,100468,0,-0,361,0.0,-0.0,0.0,0,0,0,0,80,13.9,10,5,9999,99999,9,999999999,0.0,999,999,99
3022,1,23,19,0,*?*?*?*?*?*?*?*?*?*?*?*?*?*?*?*?*?*?*?*?*?*?,17.9,12.7,71,100468,0,-0,360,0.0,-0.0,0.0,0,0,0,0,77,14.9,10,5,9999,99999,9,999999999,0.0,999,999,99
3022,1,23,20,0,*?*?*?*?*?*?*?*?*?*?*?*?*?*?*?*?*?*?*?*?*?*?,17.4,12.3,71,100468,0,-0,358,0.0,-0.0,0.0,0,0,0,0,73,18.5,10,5,9999,99999,9,999999999,0.0,999,999,99
3022,1,23,21,0,*?*?*?*?*?*?*?*?*?*?*?*?*?*?*?*?*?*?*?*?*?*?,17.7,12.7,72,100468,0,-0,359,0.0,-0.0,0.0,0,0,0,0,70,23.7,10,5,9999,99999,9,999999999,0.0,999,999,99
3022,1,23,22,0,*?*?*?*?*?*?*?*?*?*?*?*?*?*?*?*?*?*?*?*?*?*?,17.6,13.3,75,100468,0,-0,358,0.0,-0.0,0.0,0,0,0,0,67,22.7,10,5,9999,99999,9,999999999,0.0,999,999,99
3022,1,23,23,0,*?*?*?*?*?*?*?*?*?*?*?*?*?*?*?*?*?*?*?*?*?*?,16.5,13.2,80,100468,0,-0,353,0.0,-0.0,0.0,0,0,0,0,63,18.0,10,5,9999,99999,9,999999999,0.0,999,999,99
3022,1,23,24,0,*?*?*?*?*?*?*?*?*?*?*?*?*?*?*?*?*?*?*?*?*?*?,16.2,13.2,81,100468,0,-0,352,0.0,-0.0,0.0,0,0,0,0,10,10.8,10,5,9999,99999,9,999999999,3.0,999,999,99
3022,1,24,1,0,*?*?*?*?*?*?*?*?*?*?*?*?*?*?*?*?*?*?*?*?*?*?,14.1,12.8,92,101509,0,-0,342,0.0,-0.0,0.0,0,0,0,0,58,11.3,10,5,9999,99999,9,999999999,0.0,999,999,99
3022,1,24,2,0,*?*?*?*?*?*?*?*?*?*?*?*?*?*?*?*?*?*?*?*?*?*?,13.2,12.5,96,101509,0,-0,337,0.0,-0.0,0.0,0,0,0,0,57,8.2,10,5,9999,99999,9,999999999,0.0,999,999,99
3022,1,24,3,0,*?*?*?*?*?*?*?*?*?*?*?*?*?*?*?*?*?*?*?*?*?*?,13.1,12.0,93,101509,0,-0,337,0.0,-0.0,0.0,0,0,0,0,55,10.8,10,5,9999,99999,9,999999999,0.0,999,999,99
3022,1,24,4,0,*?*?*?*?*?*?*?*?*?*?*?*?*?*?*?*?*?*?*?*?*?*?,12.4,12.1,98,101509,0,-0,334,0.0,-0.0,0.0,0,0,0,0,53,10.8,10,5,9999,99999,9,999999999,0.0,999,999,99
3022,1,24,5,0,*?*?*?*?*?*?*?*?*?*?*?*?*?*?*?*?*?*?*?*?*?*?,11.7,11.2,97,101509,0,-0,331,0.0,-0.0,0.0,0,0,0,0,52,13.4,10,5,9999,99999,9,999999999,0.0,999,999,99
3022,1,24,6,0,*?*?*?*?*?*?*?*?*?*?*?*?*?*?*?*?*?*?*?*?*?*?,12.3,11.5,95,101509,0,-0,333,0.0,-0.0,0.0,0,0,0,0,50,16.0,10,5,9999,99999,9,999999999,0.0,999,999,99
3022,1,24,7,0,*?*?*?*?*?*?*?*?*?*?*?*?*?*?*?*?*?*?*?*?*?*?,12.9,11.6,92,101509,0,-0,336,0.0,-0.0,0.0,0,0,0,0,55,14.9,10,5,9999,99999,9,999999999,0.0,999,999,99
3022,1,24,8,0,*?*?*?*?*?*?*?*?*?*?*?*?*?*?*?*?*?*?*?*?*?*?,12.7,11.1,90,101509,73,1416,335,0.0,0.0,0.0,0,0,0,0,60,19.1,10,5,9999,99999,9,999999999,0.0,999,999,99
3022,1,24,9,0,*?*?*?*?*?*?*?*?*?*?*?*?*?*?*?*?*?*?*?*?*?*?,13.0,10.2,83,101509,248,1410,334,59.3,44.9,51.4,6565,3326,6073,1097,65,21.1,9,5,9999,99999,9,999999999,0.0,999,999,99
3022,1,24,10,0,*?*?*?*?*?*?*?*?*?*?*?*?*?*?*?*?*?*?*?*?*?*?,14.7,11.0,78,101509,382,1409,338,138.8,129.1,103.9,15143,11369,11944,2292,70,21.6,8,4,9999,99999,9,999999999,0.0,999,999,99
3022,1,24,11,0,*?*?*?*?*?*?*?*?*?*?*?*?*?*?*?*?*?*?*?*?*?*?,16.5,12.2,75,101509,466,1410,350,133.2,53.6,115.5,14629,4948,13049,3196,75,24.2,9,5,9999,99999,9,999999999,0.3,999,999,99
3022,1,24,12,0,*?*?*?*?*?*?*?*?*?*?*?*?*?*?*?*?*?*?*?*?*?*?,17.4,12.4,73,101509,494,1410,355,142.6,54.1,123.7,15687,5033,13992,3463,80,24.2,9,5,9999,99999,9,999999999,1.8,999,999,99
3022,1,24,13,0,*?*?*?*?*?*?*?*?*?*?*?*?*?*?*?*?*?*?*?*?*?*?,17.4,11.7,69,101509,464,1410,358,76.3,0.0,76.3,8918,0,8942,3164,82,21.6,10,5,9999,99999,9,999999999,2.3,999,999,99
3022,1,24,14,0,*?*?*?*?*?*?*?*?*?*?*?*?*?*?*?*?*?*?*?*?*?*?,17.1,11.8,71,101509,378,1409,356,59.5,0.0,59.5,6946,0,6962,2401,83,20.1,10,5,9999,99999,9,999999999,1.7,999,999,99
3022,1,24,15,0,*?*?*?*?*?*?*?*?*?*?*?*?*?*?*?*?*?*?*?*?*?*?,17.5,12.2,71,101509,242,1408,358,33.0,0.0,33.0,3867,0,3873,1287,85,16.5,10,5,9999,99999,9,999999999,1.5,999,999,99
3022,1,24,16,0,*?*?*?*?*?*?*?*?*?*?*?*?*?*?*?*?*?*?*?*?*?*?,17.4,11.8,70,101509,66,1416,358,0.0,0.0,0.0,0,0,0,0,87,13.9,10,5,9999,99999,9,999999999,1.4,999,999,99
3022,1,24,17,0,*?*?*?*?*?*?*?*?*?*?*?*?*?*?*?*?*?*?*?*?*?*?,16.4,11.8,74,101509,0,-0,353,0.0,-0.0,0.0,0,0,0,0,88,15.5,10,5,9999,99999,9,999999999,1.6,999,999,99
3022,1,24,18,0,*?*?*?*?*?*?*?*?*?*?*?*?*?*?*?*?*?*?*?*?*?*?,15.1,12.8,86,101509,0,-0,346,0.0,-0.0,0.0,0,0,0,0,90,13.9,10,5,9999,99999,9,999999999,2.4,999,999,99
3022,1,24,19,0,*?*?*?*?*?*?*?*?*?*?*?*?*?*?*?*?*?*?*?*?*?*?,14.7,12.8,89,101509,0,-0,344,0.0,-0.0,0.0,0,0,0,0,93,14.9,10,5,9999,99999,9,999999999,2.4,999,999,99
3022,1,24,20,0,*?*?*?*?*?*?*?*?*?*?*?*?*?*?*?*?*?*?*?*?*?*?,14.6,12.6,88,101509,0,-0,344,0.0,-0.0,0.0,0,0,0,0,97,18.5,10,5,9999,99999,9,999999999,2.4,999,999,99
3022,1,24,21,0,*?*?*?*?*?*?*?*?*?*?*?*?*?*?*?*?*?*?*?*?*?*?,14.1,12.6,90,101509,0,-0,342,0.0,-0.0,0.0,0,0,0,0,100,23.7,10,5,9999,99999,9,999999999,2.2,999,999,99
3022,1,24,22,0,*?*?*?*?*?*?*?*?*?*?*?*?*?*?*?*?*?*?*?*?*?*?,13.8,12.5,92,101509,0,-0,340,0.0,-0.0,0.0,0,0,0,0,103,22.7,10,5,9999,99999,9,999999999,0.8,999,999,99
3022,1,24,23,0,*?*?*?*?*?*?*?*?*?*?*?*?*?*?*?*?*?*?*?*?*?*?,13.4,12.4,94,101509,0,-0,338,0.0,-0.0,0.0,0,0,0,0,107,18.0,10,5,9999,99999,9,999999999,0.6,999,999,99
3022,1,24,24,0,*?*?*?*?*?*?*?*?*?*?*?*?*?*?*?*?*?*?*?*?*?*?,15.4,13.0,85,101509,0,-0,348,0.0,-0.0,0.0,0,0,0,0,60,10.8,10,5,9999,99999,9,999999999,0.0,999,999,99
3022,1,25,1,0,*?*?*?*?*?*?*?*?*?*?*?*?*?*?*?*?*?*?*?*?*?*?,12.4,9.7,84,100960,0,-0,334,0.0,-0.0,0.0,0,0,0,0,120,11.3,10,5,9999,99999,9,999999999,0.4,999,999,99
3022,1,25,2,0,*?*?*?*?*?*?*?*?*?*?*?*?*?*?*?*?*?*?*?*?*?*?,11.9,8.3,78,100960,0,-0,332,0.0,-0.0,0.0,0,0,0,0,130,8.2,10,5,9999,99999,9,999999999,0.5,999,999,99
3022,1,25,3,0,*?*?*?*?*?*?*?*?*?*?*?*?*?*?*?*?*?*?*?*?*?*?,11.5,7.4,76,100960,0,-0,331,0.0,-0.0,0.0,0,0,0,0,140,10.8,10,5,9999,99999,9,999999999,0.2,999,999,99
3022,1,25,4,0,*?*?*?*?*?*?*?*?*?*?*?*?*?*?*?*?*?*?*?*?*?*?,11.9,8.0,77,100960,0,-0,332,0.0,-0.0,0.0,0,0,0,0,150,10.8,10,5,9999,99999,9,999999999,0.2,999,999,99
3022,1,25,5,0,*?*?*?*?*?*?*?*?*?*?*?*?*?*?*?*?*?*?*?*?*?*?,11.7,8.3,79,100960,0,-0,331,0.0,-0.0,0.0,0,0,0,0,160,13.4,10,5,9999,99999,9,999999999,0.2,999,999,99
3022,1,25,6,0,*?*?*?*?*?*?*?*?*?*?*?*?*?*?*?*?*?*?*?*?*?*?,11.9,7.7,75,100960,0,-0,332,0.0,-0.0,0.0,0,0,0,0,170,16.0,10,5,9999,99999,9,999999999,0.2,999,999,99
3022,1,25,7,0,*?*?*?*?*?*?*?*?*?*?*?*?*?*?*?*?*?*?*?*?*?*?,11.2,8.1,82,100960,0,-0,329,0.0,-0.0,0.0,0,0,0,0,167,14.9,10,5,9999,99999,9,999999999,0.0,999,999,99
3022,1,25,8,0,*?*?*?*?*?*?*?*?*?*?*?*?*?*?*?*?*?*?*?*?*?*?,10.4,7.6,82,100960,77,1411,325,0.8,0.0,0.8,112,-0,112,33,163,19.1,10,5,9999,99999,9,999999999,0.0,999,999,99
3022,1,25,9,0,*?*?*?*?*?*?*?*?*?*?*?*?*?*?*?*?*?*?*?*?*?*?,11.9,8.1,78,100960,253,1412,332,35.1,0.0,35.1,4105,0,4112,1369,160,21.1,10,5,9999,99999,9,999999999,0.0,999,999,99
3022,1,25,10,0,*?*?*?*?*?*?*?*?*?*?*?*?*?*?*?*?*?*?*?*?*?*?,13.3,8.7,74,100960,387,1409,339,61.3,0.0,61.3,7159,0,7177,2480,157,21.6,10,5,9999,99999,9,999999999,0.0,999,999,99
3022,1,25,11,0,*?*?*?*?*?*?*?*?*?*?*?*?*?*?*?*?*?*?*?*?*?*?,14.8,9.9,73,100960,471,1408,346,77.7,0.0,77.7,9099,0,9124,3232,153,24.2,10,5,9999,99999,9,999999999,0.0,999,999,99
3022,1,25,12,0,*?*?*?*?*?*?*?*?*?*?*?*?*?*?*?*?*?*?*?*?*?*?,16.0,9.1,63,100960,499,1408,352,83.2,0.0,83.2,9752,0,9780,3494,150,24.2,10,5,9999,99999,9,999999999,0.0,999,999,99
3022,1,25,13,0,*?*?*?*?*?*?*?*?*?*?*?*?*?*?*?*?*?*?*?*?*?*?,16.2,9.7,65,100960,470,1410,352,77.4,0.0,77.4,9059,0,9084,3218,155,21.6,10,5,9999,99999,9,999999999,0.5,999,999,99
3022,1,25,14,0,*?*?*?*?*?*?*?*?*?*?*?*?*?*?*?*?*?*?*?*?*?*?,16.3,10.2,67,100960,384,1410,353,60.7,0.0,60.7,7082,0,7099,2452,160,20.1,10,5,9999,99999,9,999999999,1.6,999,999,99
3022,1,25,15,0,*?*?*?*?*?*?*?*?*?*?*?*?*?*?*?*?*?*?*?*?*?*?,16.2,10.4,69,100960,248,1409,352,34.2,0.0,34.2,3999,0,4006,1333,165,16.5,10,5,9999,99999,9,999999999,2.1,999,999,99
3022,1,25,16,0,*?*?*?*?*?*?*?*?*?*?*?*?*?*?*?*?*?*?*?*?*?*?,16.2,11.1,72,100960,71,1401,352,0.0,0.0,0.0,0,0,0,0,170,13.9,10,5,9999,99999,9,999999999,2.9,999,999,99
3022,1,25,17,0,*?*?*?*?*?*?*?*?*?*?*?*?*?*?*?*?*?*?*?*?*?*?,15.2,10.7,75,100960,0,-0,347,0.0,-0.0,0.0,0,0,0,0,175,15.5,10,5,9999,99999,9,999999999,2.8,999,999,99
3022,1,25,18,0,*?*?*?*?*?*?*?*?*?*?*?*?*?*?*?*?*?*?*?*?*?*?,13.7,9.8,77,100960,0,-0,340,0.0,-0.0,0.0,0,0,0,0,180,13.9,10,5,9999,99999,9,999999999,1.6,999,999,99
3022,1,25,19,0,*?*?*?*?*?*?*?*?*?*?*?*?*?*?*?*?*?*?*?*?*?*?,13.8,9.1,73,100960,0,-0,341,0.0,-0.0,0.0,0,0,0,0,203,14.9,10,5,9999,99999,9,999999999,1.3,999,999,99
3022,1,25,20,0,*?*?*?*?*?*?*?*?*?*?*?*?*?*?*?*?*?*?*?*?*?*?,13.2,8.5,73,100960,0,-0,338,0.0,-0.0,0.0,0,0,0,0,227,18.5,10,5,9999,99999,9,999999999,1.1,999,999,99
3022,1,25,21,0,*?*?*?*?*?*?*?*?*?*?*?*?*?*?*?*?*?*?*?*?*?*?,13.0,8.5,74,100960,0,-0,337,0.0,-0.0,0.0,0,0,0,0,250,23.7,10,5,9999,99999,9,999999999,0.7,999,999,99
3022,1,25,22,0,*?*?*?*?*?*?*?*?*?*?*?*?*?*?*?*?*?*?*?*?*?*?,12.5,8.3,76,100960,0,-0,335,0.0,-0.0,0.0,0,0,0,0,273,22.7,10,5,9999,99999,9,999999999,0.4,999,999,99
3022,1,25,23,0,*?*?*?*?*?*?*?*?*?*?*?*?*?*?*?*?*?*?*?*?*?*?,13.0,7.7,70,100960,0,-0,337,0.0,-0.0,0.0,0,0,0,0,297,18.0,10,5,9999,99999,9,999999999,0.4,999,999,99
3022,1,25,24,0,*?*?*?*?*?*?*?*?*?*?*?*?*?*?*?*?*?*?*?*?*?*?,13.0,11.1,88,100960,0,-0,337,0.0,-0.0,0.0,0,0,0,0,110,10.8,10,5,9999,99999,9,999999999,0.6,999,999,99
3022,1,26,1,0,*?*?*?*?*?*?*?*?*?*?*?*?*?*?*?*?*?*?*?*?*?*?,13.8,11.8,88,100759,0,-0,340,0.0,-0.0,0.0,0,0,0,0,320,11.3,10,5,9999,99999,9,999999999,0.0,999,999,99
3022,1,26,2,0,*?*?*?*?*?*?*?*?*?*?*?*?*?*?*?*?*?*?*?*?*?*?,14.0,13.4,96,100759,0,-0,341,0.0,-0.0,0.0,0,0,0,0,320,8.2,10,5,9999,99999,9,999999999,0.0,999,999,99
3022,1,26,3,0,*?*?*?*?*?*?*?*?*?*?*?*?*?*?*?*?*?*?*?*?*?*?,14.4,12.5,89,100759,0,-0,343,0.0,-0.0,0.0,0,0,0,0,320,10.8,10,5,9999,99999,9,999999999,0.0,999,999,99
3022,1,26,4,0,*?*?*?*?*?*?*?*?*?*?*?*?*?*?*?*?*?*?*?*?*?*?,13.8,13.0,95,100759,0,-0,340,0.0,-0.0,0.0,0,0,0,0,320,10.8,10,5,9999,99999,9,999999999,0.0,999,999,99
3022,1,26,5,0,*?*?*?*?*?*?*?*?*?*?*?*?*?*?*?*?*?*?*?*?*?*?,13.7,12.3,92,100759,0,-0,340,0.0,-0.0,0.0,0,0,0,0,320,13.4,10,5,9999,99999,9,999999999,0.0,999,999,99
3022,1,26,6,0,*?*?*?*?*?*?*?*?*?*?*?*?*?*?*?*?*?*?*?*?*?*?,13.6,12.7,95,100759,0,-0,339,0.0,-0.0,0.0,0,0,0,0,320,16.0,10,5,9999,99999,9,999999999,0.0,999,999,99
3022,1,26,7,0,*?*?*?*?*?*?*?*?*?*?*?*?*?*?*?*?*?*?*?*?*?*?,13.6,12.8,95,100759,0,-0,339,0.0,-0.0,0.0,0,0,0,0,305,14.9,10,5,9999,99999,9,999999999,0.0,999,999,99
3022,1,26,8,0,*?*?*?*?*?*?*?*?*?*?*?*?*?*?*?*?*?*?*?*?*?*?,13.6,13.4,99,100759,81,1404,334,3.8,16.6,2.8,480,624,523,46,290,19.1,8,4,9999,99999,9,999999999,0.0,999,999,99
3022,1,26,9,0,*?*?*?*?*?*?*?*?*?*?*?*?*?*?*?*?*?*?*?*?*?*?,13.7,13.0,95,100759,257,1407,326,115.8,332.9,55.0,12182,23867,7361,986,275,21.1,5,3,9999,99999,9,999999999,0.0,999,999,99
3022,1,26,10,0,*?*?*?*?*?*?*?*?*?*?*?*?*?*?*?*?*?*?*?*?*?*?,14.0,11.7,86,100759,392,1408,329,188.0,302.6,103.8,19982,26229,12246,2031,260,21.6,6,3,9999,99999,9,999999999,1.5,999,999,99
3022,1,26,11,0,*?*?*?*?*?*?*?*?*?*?*?*?*?*?*?*?*?*?*?*?*?*?,14.3,12.1,87,100759,477,1410,331,237.8,314.8,131.2,25309,29280,15321,2652,245,24.2,6,3,9999,99999,9,999999999,1.8,999,999,99
3022,1,26,12,0,*?*?*?*?*?*?*?*?*?*?*?*?*?*?*?*?*?*?*?*?*?*?,14.4,11.7,84,100759,505,1409,328,271.3,397.3,128.9,28338,36737,16251,2484,230,24.2,5,3,9999,99999,9,999999999,1.6,999,999,99
3022,1,26,13,0,*?*?*?*?*?*?*?*?*?*?*?*?*?*?*?*?*?*?*?*?*?*?,14.4,11.3,82,100759,476,1411,318,270.1,537.9,88.6,27920,48761,12698,1666,223,21.6,2,1,9999,99999,9,999999999,1.0,999,999,99
3022,1,26,14,0,*?*?*?*?*?*?*?*?*?*?*?*?*?*?*?*?*?*?*?*?*?*?,14.2,9.6,74,100759,390,1410,332,168.2,217.1,108.2,17812,18796,12680,2137,217,20.1,7,4,9999,99999,9,999999999,1.2,999,999,99
3022,1,26,15,0,*?*?*?*?*?*?*?*?*?*?*?*?*?*?*?*?*?*?*?*?*?*?,13.8,9.4,75,100759,254,1409,337,61.4,45.3,53.2,6796,3374,6295,1137,210,16.5,9,5,9999,99999,9,999999999,1.0,999,999,99
3022,1,26,16,0,*?*?*?*?*?*?*?*?*?*?*?*?*?*?*?*?*?*?*?*?*?*?,14.1,10.1,77,100759,77,1404,339,1.5,3.7,1.3,195,112,212,19,203,13.9,9,5,9999,99999,9,999999999,0.7,999,999,99
3022,1,26,17,0,*?*?*?*?*?*?*?*?*?*?*?*?*?*?*?*?*?*?*?*?*?*?,14.2,10.1,76,100759,0,-0,343,0.0,-0.0,0.0,0,0,0,0,197,15.5,10,5,9999,99999,9,999999999,0.1,999,999,99
3022,1,26,18,0,*?*?*?*?*?*?*?*?*?*?*?*?*?*?*?*?*?*?*?*?*?*?,14.1,9.3,73,100759,0,-0,342,0.0,-0.0,0.0,0,0,0,0,190,13.9,10,5,9999,99999,9,999999999,0.0,999,999,99
3022,1,26,19,0,*?*?*?*?*?*?*?*?*?*?*?*?*?*?*?*?*?*?*?*?*?*?,14.0,10.2,78,100759,0,-0,342,0.0,-0.0,0.0,0,0,0,0,193,14.9,10,5,9999,99999,9,999999999,0.0,999,999,99
3022,1,26,20,0,*?*?*?*?*?*?*?*?*?*?*?*?*?*?*?*?*?*?*?*?*?*?,13.8,10.3,80,100759,0,-0,341,0.0,-0.0,0.0,0,0,0,0,197,18.5,10,5,9999,99999,9,999999999,0.0,999,999,99
3022,1,26,21,0,*?*?*?*?*?*?*?*?*?*?*?*?*?*?*?*?*?*?*?*?*?*?,14.0,11.1,83,100759,0,-0,341,0.0,-0.0,0.0,0,0,0,0,200,23.7,10,5,9999,99999,9,999999999,0.0,999,999,99
3022,1,26,22,0,*?*?*?*?*?*?*?*?*?*?*?*?*?*?*?*?*?*?*?*?*?*?,13.7,10.1,79,100759,0,-0,340,0.0,-0.0,0.0,0,0,0,0,203,22.7,10,5,9999,99999,9,999999999,0.0,999,999,99
3022,1,26,23,0,*?*?*?*?*?*?*?*?*?*?*?*?*?*?*?*?*?*?*?*?*?*?,14.0,11.0,82,100759,0,-0,341,0.0,-0.0,0.0,0,0,0,0,207,18.0,10,5,9999,99999,9,999999999,0.0,999,999,99
3022,1,26,24,0,*?*?*?*?*?*?*?*?*?*?*?*?*?*?*?*?*?*?*?*?*?*?,13.6,9.9,79,100759,0,-0,340,0.0,-0.0,0.0,0,0,0,0,320,10.8,10,5,9999,99999,9,999999999,0.1,999,999,99
3022,1,27,1,0,*?*?*?*?*?*?*?*?*?*?*?*?*?*?*?*?*?*?*?*?*?*?,14.2,12.0,88,99964.2,0,-0,342,0.0,-0.0,0.0,0,0,0,0,222,11.3,10,5,9999,99999,9,999999999,0.0,999,999,99
3022,1,27,2,0,*?*?*?*?*?*?*?*?*?*?*?*?*?*?*?*?*?*?*?*?*?*?,14.1,12.5,91,99964.2,0,-0,342,0.0,-0.0,0.0,0,0,0,0,233,8.2,10,5,9999,99999,9,999999999,0.0,999,999,99
3022,1,27,3,0,*?*?*?*?*?*?*?*?*?*?*?*?*?*?*?*?*?*?*?*?*?*?,14.2,11.9,87,99964.2,0,-0,342,0.0,-0.0,0.0,0,0,0,0,245,10.8,10,5,9999,99999,9,999999999,0.0,999,999,99
3022,1,27,4,0,*?*?*?*?*?*?*?*?*?*?*?*?*?*?*?*?*?*?*?*?*?*?,14.2,12.4,90,99964.2,0,-0,342,0.0,-0.0,0.0,0,0,0,0,257,10.8,10,5,9999,99999,9,999999999,0.0,999,999,99
3022,1,27,5,0,*?*?*?*?*?*?*?*?*?*?*?*?*?*?*?*?*?*?*?*?*?*?,14.2,12.7,92,99964.2,0,-0,342,0.0,-0.0,0.0,0,0,0,0,268,13.4,10,5,9999,99999,9,999999999,0.0,999,999,99
3022,1,27,6,0,*?*?*?*?*?*?*?*?*?*?*?*?*?*?*?*?*?*?*?*?*?*?,14.3,13.4,95,99964.2,0,-0,342,0.0,-0.0,0.0,0,0,0,0,280,16.0,10,5,9999,99999,9,999999999,0.0,999,999,99
3022,1,27,7,0,*?*?*?*?*?*?*?*?*?*?*?*?*?*?*?*?*?*?*?*?*?*?,14.3,13.3,94,99964.2,0,-0,342,0.0,-0.0,0.0,0,0,0,0,275,14.9,10,5,9999,99999,9,999999999,0.0,999,999,99
3022,1,27,8,0,*?*?*?*?*?*?*?*?*?*?*?*?*?*?*?*?*?*?*?*?*?*?,14.3,13.9,99,99964.2,86,1411,340,4.4,9.7,3.8,533,323,565,58,270,19.1,9,5,9999,99999,9,999999999,0.0,999,999,99
3022,1,27,9,0,*?*?*?*?*?*?*?*?*?*?*?*?*?*?*?*?*?*?*?*?*?*?,14.2,13.7,97,99964.2,262,1407,339,64.2,45.9,55.7,7097,3490,6557,1191,265,21.1,9,5,9999,99999,9,999999999,0.0,999,999,99
3022,1,27,10,0,*?*?*?*?*?*?*?*?*?*?*?*?*?*?*?*?*?*?*?*?*?*?,14.3,12.7,91,99964.2,397,1407,340,110.1,51.9,95.4,12080,4622,10789,2570,260,21.6,9,5,9999,99999,9,999999999,0.0,999,999,99
3022,1,27,11,0,*?*?*?*?*?*?*?*?*?*?*?*?*?*?*?*?*?*?*?*?*?*?,14.3,12.7,91,99964.2,482,1408,343,79.9,0.0,79.9,9357,0,9384,3336,255,24.2,10,5,9999,99999,9,999999999,0.0,999,999,99
3022,1,27,12,0,*?*?*?*?*?*?*?*?*?*?*?*?*?*?*?*?*?*?*?*?*?*?,14.3,11.5,84,99964.2,511,1409,343,85.5,0.0,85.5,10024,0,10053,3605,250,24.2,10,5,9999,99999,9,999999999,0.0,999,999,99
3022,1,27,13,0,*?*?*?*?*?*?*?*?*?*?*?*?*?*?*?*?*?*?*?*?*?*?,14.3,11.3,83,99964.2,481,1407,343,79.7,0.0,79.7,9338,0,9364,3327,250,21.6,10,5,9999,99999,9,999999999,0.0,999,999,99
3022,1,27,14,0,*?*?*?*?*?*?*?*?*?*?*?*?*?*?*?*?*?*?*?*?*?*?,14.3,11.5,84,99964.2,396,1409,343,63.0,0.0,63.0,7364,0,7382,2557,250,20.1,10,5,9999,99999,9,999999999,0.0,999,999,99
3022,1,27,15,0,*?*?*?*?*?*?*?*?*?*?*?*?*?*?*?*?*?*?*?*?*?*?,14.2,12.3,89,99964.2,260,1409,342,36.5,0.0,36.5,4274,0,4282,1428,250,16.5,10,5,9999,99999,9,999999999,0.0,999,999,99
3022,1,27,16,0,*?*?*?*?*?*?*?*?*?*?*?*?*?*?*?*?*?*?*?*?*?*?,14.4,12.0,87,99964.2,83,1406,343,2.0,0.0,2.0,269,-0,269,83,250,13.9,10,5,9999,99999,9,999999999,0.0,999,999,99
3022,1,27,17,0,*?*?*?*?*?*?*?*?*?*?*?*?*?*?*?*?*?*?*?*?*?*?,14.3,12.2,88,99964.2,0,-0,343,0.0,-0.0,0.0,0,0,0,0,250,15.5,10,5,9999,99999,9,999999999,0.0,999,999,99
3022,1,27,18,0,*?*?*?*?*?*?*?*?*?*?*?*?*?*?*?*?*?*?*?*?*?*?,14.2,12.2,88,99964.2,0,-0,342,0.0,-0.0,0.0,0,0,0,0,250,13.9,10,5,9999,99999,9,999999999,0.0,999,999,99
3022,1,27,19,0,*?*?*?*?*?*?*?*?*?*?*?*?*?*?*?*?*?*?*?*?*?*?,14.3,12.0,87,99964.2,0,-0,343,0.0,-0.0,0.0,0,0,0,0,257,14.9,10,5,9999,99999,9,999999999,0.0,999,999,99
3022,1,27,20,0,*?*?*?*?*?*?*?*?*?*?*?*?*?*?*?*?*?*?*?*?*?*?,14.2,12.0,87,99964.2,0,-0,342,0.0,-0.0,0.0,0,0,0,0,263,18.5,10,5,9999,99999,9,999999999,0.0,999,999,99
3022,1,27,21,0,*?*?*?*?*?*?*?*?*?*?*?*?*?*?*?*?*?*?*?*?*?*?,14.3,13.4,95,99964.2,0,-0,342,0.0,-0.0,0.0,0,0,0,0,270,23.7,10,5,9999,99999,9,999999999,0.2,999,999,99
3022,1,27,22,0,*?*?*?*?*?*?*?*?*?*?*?*?*?*?*?*?*?*?*?*?*?*?,14.3,13.0,92,99964.2,0,-0,342,0.0,-0.0,0.0,0,0,0,0,277,22.7,10,5,9999,99999,9,999999999,2.0,999,999,99
3022,1,27,23,0,*?*?*?*?*?*?*?*?*?*?*?*?*?*?*?*?*?*?*?*?*?*?,14.1,13.0,94,99964.2,0,-0,342,0.0,-0.0,0.0,0,0,0,0,283,18.0,10,5,9999,99999,9,999999999,2.4,999,999,99
3022,1,27,24,0,*?*?*?*?*?*?*?*?*?*?*?*?*?*?*?*?*?*?*?*?*?*?,14.3,11.6,84,99964.2,0,-0,343,0.0,-0.0,0.0,0,0,0,0,210,10.8,10,5,9999,99999,9,999999999,0.0,999,999,99
3022,1,28,1,0,*?*?*?*?*?*?*?*?*?*?*?*?*?*?*?*?*?*?*?*?*?*?,11.7,10.4,92,100665,0,-0,331,0.0,-0.0,0.0,0,0,0,0,283,11.3,10,5,9999,99999,9,999999999,1.2,999,999,99
3022,1,28,2,0,*?*?*?*?*?*?*?*?*?*?*?*?*?*?*?*?*?*?*?*?*?*?,11.7,9.3,85,100665,0,-0,331,0.0,-0.0,0.0,0,0,0,0,277,8.2,10,5,9999,99999,9,999999999,1.1,999,999,99
3022,1,28,3,0,*?*?*?*?*?*?*?*?*?*?*?*?*?*?*?*?*?*?*?*?*?*?,11.8,9.6,86,100665,0,-0,331,0.0,-0.0,0.0,0,0,0,0,270,10.8,10,5,9999,99999,9,999999999,1.0,999,999,99
3022,1,28,4,0,*?*?*?*?*?*?*?*?*?*?*?*?*?*?*?*?*?*?*?*?*?*?,11.7,9.8,88,100665,0,-0,331,0.0,-0.0,0.0,0,0,0,0,263,10.8,10,5,9999,99999,9,999999999,0.7,999,999,99
3022,1,28,5,0,*?*?*?*?*?*?*?*?*?*?*?*?*?*?*?*?*?*?*?*?*?*?,11.7,10.5,92,100665,0,-0,331,0.0,-0.0,0.0,0,0,0,0,257,13.4,10,5,9999,99999,9,999999999,0.2,999,999,99
3022,1,28,6,0,*?*?*?*?*?*?*?*?*?*?*?*?*?*?*?*?*?*?*?*?*?*?,11.7,9.9,88,100665,0,-0,331,0.0,-0.0,0.0,0,0,0,0,250,16.0,10,5,9999,99999,9,999999999,0.0,999,999,99
3022,1,28,7,0,*?*?*?*?*?*?*?*?*?*?*?*?*?*?*?*?*?*?*?*?*?*?,11.7,10.2,90,100665,0,-0,331,0.0,-0.0,0.0,0,0,0,0,243,14.9,10,5,9999,99999,9,999999999,0.0,999,999,99
3022,1,28,8,0,*?*?*?*?*?*?*?*?*?*?*?*?*?*?*?*?*?*?*?*?*?*?,11.7,10.4,92,100665,91,1415,321,9.4,52.4,6.1,1043,2546,1134,122,237,19.1,7,4,9999,99999,9,999999999,0.0,999,999,99
3022,1,28,9,0,*?*?*?*?*?*?*?*?*?*?*?*?*?*?*?*?*?*?*?*?*?*?,11.7,11.2,97,100665,267,1407,315,122.1,337.8,58.0,12831,24674,7730,1043,230,21.1,5,3,9999,99999,9,999999999,0.0,999,999,99
3022,1,28,10,0,*?*?*?*?*?*?*?*?*?*?*?*?*?*?*?*?*?*?*?*?*?*?,11.8,11.1,95,100665,403,1409,319,194.4,304.5,107.3,20644,26948,12549,2108,223,21.6,6,3,9999,99999,9,999999999,0.0,999,999,99
3022,1,28,11,0,*?*?*?*?*?*?*?*?*?*?*?*?*?*?*?*?*?*?*?*?*?*?,11.7,11.7,99,100665,488,1409,331,81.0,0.0,81.0,9492,0,9519,3390,217,24.2,10,5,9999,99999,9,999999999,0.0,999,999,99
3022,1,28,12,0,*?*?*?*?*?*?*?*?*?*?*?*?*?*?*?*?*?*?*?*?*?*?,11.7,11.7,100,100665,517,1409,331,86.7,0.0,86.7,10164,0,10194,3662,210,24.2,10,5,9999,99999,9,999999999,0.0,999,999,99
3022,1,28,13,0,*?*?*?*?*?*?*?*?*?*?*?*?*?*?*?*?*?*?*?*?*?*?,11.7,11.7,100,100665,488,1410,325,186.3,135.7,139.4,20312,12888,15904,3177,215,21.6,8,4,9999,99999,9,999999999,0.0,999,999,99
3022,1,28,14,0,*?*?*?*?*?*?*?*?*?*?*?*?*?*?*?*?*?*?*?*?*?*?,11.7,11.7,100,100665,402,1409,322,174.8,218.6,112.4,18492,19321,13070,2231,220,20.1,7,4,9999,99999,9,999999999,0.0,999,999,99
3022,1,28,15,0,*?*?*?*?*?*?*?*?*?*?*?*?*?*?*?*?*?*?*?*?*?*?,11.7,11.6,99,100665,266,1408,319,113.9,270.0,62.8,11858,19645,8252,1141,225,16.5,6,3,9999,99999,9,999999999,0.0,999,999,99
3022,1,28,16,0,*?*?*?*?*?*?*?*?*?*?*?*?*?*?*?*?*?*?*?*?*?*?,11.7,11.7,100,100665,89,1406,328,5.5,11.7,4.8,660,402,695,73,230,13.9,9,5,9999,99999,9,999999999,0.0,999,999,99
3022,1,28,17,0,*?*?*?*?*?*?*?*?*?*?*?*?*?*?*?*?*?*?*?*?*?*?,11.7,11.1,96,100665,0,-0,331,0.0,-0.0,0.0,0,0,0,0,235,15.5,10,5,9999,99999,9,999999999,0.0,999,999,99
3022,1,28,18,0,*?*?*?*?*?*?*?*?*?*?*?*?*?*?*?*?*?*?*?*?*?*?,11.7,11.5,98,100665,0,-0,331,0.0,-0.0,0.0,0,0,0,0,240,13.9,10,5,9999,99999,9,999999999,0.0,999,999,99
3022,1,28,19,0,*?*?*?*?*?*?*?*?*?*?*?*?*?*?*?*?*?*?*?*?*?*?,11.7,11.7,99,100665,0,-0,331,0.0,-0.0,0.0,0,0,0,0,240,14.9,10,5,9999,99999,9,999999999,0.0,999,999,99
3022,1,28,20,0,*?*?*?*?*?*?*?*?*?*?*?*?*?*?*?*?*?*?*?*?*?*?,11.7,11.5,98,100665,0,-0,331,0.0,-0.0,0.0,0,0,0,0,240,18.5,10,5,9999,99999,9,999999999,0.0,999,999,99
3022,1,28,21,0,*?*?*?*?*?*?*?*?*?*?*?*?*?*?*?*?*?*?*?*?*?*?,11.7,11.5,98,100665,0,-0,331,0.0,-0.0,0.0,0,0,0,0,240,23.7,10,5,9999,99999,9,999999999,0.0,999,999,99
3022,1,28,22,0,*?*?*?*?*?*?*?*?*?*?*?*?*?*?*?*?*?*?*?*?*?*?,11.8,11.8,100,100665,0,-0,331,0.0,-0.0,0.0,0,0,0,0,240,22.7,10,5,9999,99999,9,999999999,0.0,999,999,99
3022,1,28,23,0,*?*?*?*?*?*?*?*?*?*?*?*?*?*?*?*?*?*?*?*?*?*?,11.8,11.8,100,100665,0,-0,331,0.0,-0.0,0.0,0,0,0,0,240,18.0,10,5,9999,99999,9,999999999,0.0,999,999,99
3022,1,28,24,0,*?*?*?*?*?*?*?*?*?*?*?*?*?*?*?*?*?*?*?*?*?*?,13.0,11.8,92,100665,0,-0,337,0.0,-0.0,0.0,0,0,0,0,290,10.8,10,5,9999,99999,9,999999999,1.4,999,999,99
3022,1,29,1,0,*?*?*?*?*?*?*?*?*?*?*?*?*?*?*?*?*?*?*?*?*?*?,9.7,7.9,87,100441,0,-0,322,0.0,-0.0,0.0,0,0,0,0,240,11.3,10,5,9999,99999,9,999999999,0.0,999,999,99
3022,1,29,2,0,*?*?*?*?*?*?*?*?*?*?*?*?*?*?*?*?*?*?*?*?*?*?,9.1,5.8,79,100441,0,-0,320,0.0,-0.0,0.0,0,0,0,0,240,8.2,10,5,9999,99999,9,999999999,0.0,999,999,99
3022,1,29,3,0,*?*?*?*?*?*?*?*?*?*?*?*?*?*?*?*?*?*?*?*?*?*?,8.9,5.5,78,100441,0,-0,319,0.0,-0.0,0.0,0,0,0,0,240,10.8,10,5,9999,99999,9,999999999,0.0,999,999,99
3022,1,29,4,0,*?*?*?*?*?*?*?*?*?*?*?*?*?*?*?*?*?*?*?*?*?*?,9.2,5.5,77,100441,0,-0,320,0.0,-0.0,0.0,0,0,0,0,240,10.8,10,5,9999,99999,9,999999999,0.0,999,999,99
3022,1,29,5,0,*?*?*?*?*?*?*?*?*?*?*?*?*?*?*?*?*?*?*?*?*?*?,8.8,5.0,76,100441,0,-0,319,0.0,-0.0,0.0,0,0,0,0,240,13.4,10,5,9999,99999,9,999999999,0.0,999,999,99
3022,1,29,6,0,*?*?*?*?*?*?*?*?*?*?*?*?*?*?*?*?*?*?*?*?*?*?,8.8,4.6,75,100441,0,-0,319,0.0,-0.0,0.0,0,0,0,0,240,16.0,10,5,9999,99999,9,999999999,0.0,999,999,99
3022,1,29,7,0,*?*?*?*?*?*?*?*?*?*?*?*?*?*?*?*?*?*?*?*?*?*?,8.6,4.5,75,100441,0,-0,318,0.0,-0.0,0.0,0,0,0,0,237,14.9,10,5,9999,99999,9,999999999,0.0,999,999,99
3022,1,29,8,0,*?*?*?*?*?*?*?*?*?*?*?*?*?*?*?*?*?*?*?*?*?*?,8.5,4.5,75,100441,95,1402,308,10.2,37.8,7.6,1185,1555,1238,126,233,19.1,8,4,9999,99999,9,999999999,0.0,999,999,99
3022,1,29,9,0,*?*?*?*?*?*?*?*?*?*?*?*?*?*?*?*?*?*?*?*?*?*?,9.1,4.3,71,100441,273,1411,320,39.0,0.0,39.0,4559,0,4567,1528,230,21.1,10,5,9999,99999,9,999999999,0.0,999,999,99
3022,1,29,10,0,*?*?*?*?*?*?*?*?*?*?*?*?*?*?*?*?*?*?*?*?*?*?,9.8,4.5,68,100441,408,1407,314,150.8,131.0,112.8,16441,11809,12944,2509,227,21.6,8,4,9999,99999,9,999999999,0.0,999,999,99
3022,1,29,11,0,*?*?*?*?*?*?*?*?*?*?*?*?*?*?*?*?*?*?*?*?*?*?,10.6,4.5,65,100441,494,1409,327,82.2,0.0,82.2,9629,0,9657,3445,223,24.2,10,5,9999,99999,9,999999999,0.0,999,999,99
3022,1,29,12,0,*?*?*?*?*?*?*?*?*?*?*?*?*?*?*?*?*?*?*?*?*?*?,10.8,4.1,63,100441,523,1409,328,87.9,0.0,87.9,10307,0,10337,3720,220,24.2,10,5,9999,99999,9,999999999,0.0,999,999,99
3022,1,29,13,0,*?*?*?*?*?*?*?*?*?*?*?*?*?*?*?*?*?*?*?*?*?*?,11.1,4.3,63,100441,494,1409,315,223.5,227.6,143.7,23686,21637,16494,2956,222,21.6,7,4,9999,99999,9,999999999,0.0,999,999,99
3022,1,29,14,0,*?*?*?*?*?*?*?*?*?*?*?*?*?*?*?*?*?*?*?*?*?*?,10.6,3.0,59,100441,408,1408,312,178.1,219.4,114.5,18845,19506,13305,2279,223,20.1,7,4,9999,99999,9,999999999,0.0,999,999,99
3022,1,29,15,0,*?*?*?*?*?*?*?*?*?*?*?*?*?*?*?*?*?*?*?*?*?*?,11.0,3.2,58,100441,272,1407,309,117.5,272.3,64.9,12230,20033,8495,1180,225,16.5,6,3,9999,99999,9,999999999,0.0,999,999,99
3022,1,29,16,0,*?*?*?*?*?*?*?*?*?*?*?*?*?*?*?*?*?*?*?*?*?*?,11.0,4.3,63,100441,95,1405,324,7.6,15.0,6.6,888,543,928,102,227,13.9,9,5,9999,99999,9,999999999,0.0,999,999,99
3022,1,29,17,0,*?*?*?*?*?*?*?*?*?*?*?*?*?*?*?*?*?*?*?*?*?*?,10.9,5.3,68,100441,0,-0,328,0.0,-0.0,0.0,0,0,0,0,228,15.5,10,5,9999,99999,9,999999999,0.0,999,999,99
3022,1,29,18,0,*?*?*?*?*?*?*?*?*?*?*?*?*?*?*?*?*?*?*?*?*?*?,10.1,5.6,73,100441,0,-0,324,0.0,-0.0,0.0,0,0,0,0,230,13.9,10,5,9999,99999,9,999999999,0.0,999,999,99
3022,1,29,19,0,*?*?*?*?*?*?*?*?*?*?*?*?*?*?*?*?*?*?*?*?*?*?,9.5,5.0,73,100441,0,-0,322,0.0,-0.0,0.0,0,0,0,0,228,14.9,10,5,9999,99999,9,999999999,0.0,999,999,99
3022,1,29,20,0,*?*?*?*?*?*?*?*?*?*?*?*?*?*?*?*?*?*?*?*?*?*?,9.6,5.5,75,100441,0,-0,322,0.0,-0.0,0.0,0,0,0,0,227,18.5,10,5,9999,99999,9,999999999,0.0,999,999,99
3022,1,29,21,0,*?*?*?*?*?*?*?*?*?*?*?*?*?*?*?*?*?*?*?*?*?*?,9.4,4.8,72,100441,0,-0,321,0.0,-0.0,0.0,0,0,0,0,225,23.7,10,5,9999,99999,9,999999999,0.0,999,999,99
3022,1,29,22,0,*?*?*?*?*?*?*?*?*?*?*?*?*?*?*?*?*?*?*?*?*?*?,9.7,5.0,72,100441,0,-0,323,0.0,-0.0,0.0,0,0,0,0,223,22.7,10,5,9999,99999,9,999999999,0.0,999,999,99
3022,1,29,23,0,*?*?*?*?*?*?*?*?*?*?*?*?*?*?*?*?*?*?*?*?*?*?,9.3,4.8,72,100441,0,-0,321,0.0,-0.0,0.0,0,0,0,0,222,18.0,10,5,9999,99999,9,999999999,0.0,999,999,99
3022,1,29,24,0,*?*?*?*?*?*?*?*?*?*?*?*?*?*?*?*?*?*?*?*?*?*?,10.8,9.9,94,100441,0,-0,327,0.0,-0.0,0.0,0,0,0,0,240,10.8,10,5,9999,99999,9,999999999,0.0,999,999,99
3022,1,30,1,0,*?*?*?*?*?*?*?*?*?*?*?*?*?*?*?*?*?*?*?*?*?*?,8.0,5.8,94,101129,0,-0,315,0.0,-0.0,0.0,0,0,0,0,225,11.3,10,5,9999,99999,9,999999999,0.0,999,999,99
3022,1,30,2,0,*?*?*?*?*?*?*?*?*?*?*?*?*?*?*?*?*?*?*?*?*?*?,7.1,6.1,100,101129,0,-0,311,0.0,-0.0,0.0,0,0,0,0,230,8.2,10,5,9999,99999,9,999999999,0.0,999,999,99
3022,1,30,3,0,*?*?*?*?*?*?*?*?*?*?*?*?*?*?*?*?*?*?*?*?*?*?,6.6,5.5,100,101129,0,-0,309,0.0,-0.0,0.0,0,0,0,0,235,10.8,10,5,9999,99999,9,999999999,0.0,999,999,99
3022,1,30,4,0,*?*?*?*?*?*?*?*?*?*?*?*?*?*?*?*?*?*?*?*?*?*?,6.2,5.8,100,101129,0,-0,307,0.0,-0.0,0.0,0,0,0,0,240,10.8,10,5,9999,99999,9,999999999,0.0,999,999,99
3022,1,30,5,0,*?*?*?*?*?*?*?*?*?*?*?*?*?*?*?*?*?*?*?*?*?*?,6.6,5.6,100,101129,0,-0,309,0.0,-0.0,0.0,0,0,0,0,245,13.4,10,5,9999,99999,9,999999999,0.0,999,999,99
3022,1,30,6,0,*?*?*?*?*?*?*?*?*?*?*?*?*?*?*?*?*?*?*?*?*?*?,7.1,5.5,98,101129,0,-0,311,0.0,-0.0,0.0,0,0,0,0,250,16.0,10,5,9999,99999,9,999999999,0.0,999,999,99
3022,1,30,7,0,*?*?*?*?*?*?*?*?*?*?*?*?*?*?*?*?*?*?*?*?*?*?,7.2,6.2,100,101129,0,-0,311,0.0,-0.0,0.0,0,0,0,0,253,14.9,10,5,9999,99999,9,999999999,0.2,999,999,99
3022,1,30,8,0,*?*?*?*?*?*?*?*?*?*?*?*?*?*?*?*?*?*?*?*?*?*?,7.1,6.7,100,101129,100,1402,291,17.4,127.8,8.2,1893,6427,1489,164,257,19.1,5,3,9999,99999,9,999999999,1.5,999,999,99
3022,1,30,9,0,*?*?*?*?*?*?*?*?*?*?*?*?*?*?*?*?*?*?*?*?*?*?,7.7,7.0,100,101129,278,1409,302,108.9,197.1,70.0,11560,14474,8408,1321,260,21.1,7,4,9999,99999,9,999999999,1.6,999,999,99
3022,1,30,10,0,*?*?*?*?*?*?*?*?*?*?*?*?*?*?*?*?*?*?*?*?*?*?,8.9,8.3,100,101129,414,1408,307,181.3,220.1,116.6,19198,19431,13651,2325,263,21.6,7,4,9999,99999,9,999999999,1.9,999,999,99
3022,1,30,11,0,*?*?*?*?*?*?*?*?*?*?*?*?*?*?*?*?*?*?*?*?*?*?,10.4,9.6,100,101129,500,1409,298,286.6,542.7,94.0,29667,49733,13416,1779,267,24.2,2,1,9999,99999,9,999999999,1.9,999,999,99
3022,1,30,12,0,*?*?*?*?*?*?*?*?*?*?*?*?*?*?*?*?*?*?*?*?*?*?,11.3,10.4,100,101129,529,1408,306,303.5,514.6,110.2,32418,48319,14387,2095,270,24.2,3,2,9999,99999,9,999999999,1.7,999,999,99
3022,1,30,13,0,*?*?*?*?*?*?*?*?*?*?*?*?*?*?*?*?*?*?*?*?*?*?,11.1,9.4,98,101129,500,1408,325,144.9,54.3,125.6,15923,5075,14197,3526,268,21.6,9,5,9999,99999,9,999999999,0.9,999,999,99
3022,1,30,14,0,*?*?*?*?*?*?*?*?*?*?*?*?*?*?*?*?*?*?*?*?*?*?,11.4,10.1,100,101129,414,1406,326,115.9,52.4,100.5,12731,4698,11369,2724,267,20.1,9,5,9999,99999,9,999999999,0.9,999,999,99
3022,1,30,15,0,*?*?*?*?*?*?*?*?*?*?*?*?*?*?*?*?*?*?*?*?*?*?,11.2,10.3,100,101129,279,1410,322,92.5,117.8,69.2,10129,9119,8065,1486,265,16.5,8,4,9999,99999,9,999999999,0.9,999,999,99
3022,1,30,16,0,*?*?*?*?*?*?*?*?*?*?*?*?*?*?*?*?*?*?*?*?*?*?,11.2,10.7,100,101129,101,1404,328,5.6,0.0,5.6,698,-0,697,224,263,13.9,10,5,9999,99999,9,999999999,0.3,999,999,99
3022,1,30,17,0,*?*?*?*?*?*?*?*?*?*?*?*?*?*?*?*?*?*?*?*?*?*?,10.4,10.4,100,101129,0,-0,325,0.0,-0.0,0.0,0,0,0,0,262,15.5,10,5,9999,99999,9,999999999,0.0,999,999,99
3022,1,30,18,0,*?*?*?*?*?*?*?*?*?*?*?*?*?*?*?*?*?*?*?*?*?*?,9.2,9.2,100,101129,0,-0,320,0.0,-0.0,0.0,0,0,0,0,260,13.9,10,5,9999,99999,9,999999999,0.0,999,999,99
3022,1,30,19,0,*?*?*?*?*?*?*?*?*?*?*?*?*?*?*?*?*?*?*?*?*?*?,8.9,8.9,100,101129,0,-0,318,0.0,-0.0,0.0,0,0,0,0,253,14.9,10,5,9999,99999,9,999999999,0.0,999,999,99
3022,1,30,20,0,*?*?*?*?*?*?*?*?*?*?*?*?*?*?*?*?*?*?*?*?*?*?,8.5,8.5,100,101129,0,-0,317,0.0,-0.0,0.0,0,0,0,0,247,18.5,10,5,9999,99999,9,999999999,0.0,999,999,99
3022,1,30,21,0,*?*?*?*?*?*?*?*?*?*?*?*?*?*?*?*?*?*?*?*?*?*?,8.7,8.7,100,101129,0,-0,317,0.0,-0.0,0.0,0,0,0,0,240,23.7,10,5,9999,99999,9,999999999,0.0,999,999,99
3022,1,30,22,0,*?*?*?*?*?*?*?*?*?*?*?*?*?*?*?*?*?*?*?*?*?*?,8.1,8.1,100,101129,0,-0,315,0.0,-0.0,0.0,0,0,0,0,233,22.7,10,5,9999,99999,9,999999999,0.0,999,999,99
3022,1,30,23,0,*?*?*?*?*?*?*?*?*?*?*?*?*?*?*?*?*?*?*?*?*?*?,7.7,7.7,100,101129,0,-0,313,0.0,-0.0,0.0,0,0,0,0,227,18.0,10,5,9999,99999,9,999999999,0.0,999,999,99
3022,1,30,24,0,*?*?*?*?*?*?*?*?*?*?*?*?*?*?*?*?*?*?*?*?*?*?,9.0,5.3,84,101129,0,-0,319,0.0,-0.0,0.0,0,0,0,0,220,10.8,10,5,9999,99999,9,999999999,0.0,999,999,99
3022,1,31,1,0,*?*?*?*?*?*?*?*?*?*?*?*?*?*?*?*?*?*?*?*?*?*?,6.9,6.9,100,101589,0,-0,310,0.0,-0.0,0.0,0,0,0,0,227,11.3,10,5,9999,99999,9,999999999,0.0,999,999,99
3022,1,31,2,0,*?*?*?*?*?*?*?*?*?*?*?*?*?*?*?*?*?*?*?*?*?*?,6.5,6.4,100,101589,0,-0,308,0.0,-0.0,0.0,0,0,0,0,233,8.2,10,5,9999,99999,9,999999999,0.0,999,999,99
3022,1,31,3,0,*?*?*?*?*?*?*?*?*?*?*?*?*?*?*?*?*?*?*?*?*?*?,6.0,5.9,100,101589,0,-0,306,0.0,-0.0,0.0,0,0,0,0,240,10.8,10,5,9999,99999,9,999999999,0.0,999,999,99
3022,1,31,4,0,*?*?*?*?*?*?*?*?*?*?*?*?*?*?*?*?*?*?*?*?*?*?,6.5,6.6,100,101589,0,-0,308,0.0,-0.0,0.0,0,0,0,0,247,10.8,10,5,9999,99999,9,999999999,0.0,999,999,99
3022,1,31,5,0,*?*?*?*?*?*?*?*?*?*?*?*?*?*?*?*?*?*?*?*?*?*?,6.2,6.2,100,101589,0,-0,307,0.0,-0.0,0.0,0,0,0,0,253,13.4,10,5,9999,99999,9,999999999,0.0,999,999,99
3022,1,31,6,0,*?*?*?*?*?*?*?*?*?*?*?*?*?*?*?*?*?*?*?*?*?*?,6.0,5.9,100,101589,0,-0,306,0.0,-0.0,0.0,0,0,0,0,260,16.0,10,5,9999,99999,9,999999999,0.0,999,999,99
3022,1,31,7,0,*?*?*?*?*?*?*?*?*?*?*?*?*?*?*?*?*?*?*?*?*?*?,5.8,5.8,100,101589,0,-0,272,0.0,-0.0,0.0,0,0,0,0,263,14.9,2,1,9999,99999,9,999999999,0.0,999,999,99
3022,1,31,8,0,*?*?*?*?*?*?*?*?*?*?*?*?*?*?*?*?*?*?*?*?*?*?,6.1,6.1,100,101589,106,1414,266,22.1,206.2,6.6,2396,12709,1140,225,267,19.1,0,0,9999,99999,9,999999999,0.0,999,999,99
3022,1,31,9,0,*?*?*?*?*?*?*?*?*?*?*?*?*?*?*?*?*?*?*?*?*?*?,6.4,6.4,100,101589,283,1406,268,141.8,493.2,42.5,14769,38191,6571,796,270,21.1,0,0,9999,99999,9,999999999,0.0,999,999,99
3022,1,31,10,0,*?*?*?*?*?*?*?*?*?*?*?*?*?*?*?*?*?*?*?*?*?*?,7.5,7.4,100,101589,420,1408,274,233.7,548.6,70.1,24269,48401,10346,1324,273,21.6,0,0,9999,99999,9,999999999,0.0,999,999,99
3022,1,31,11,0,*?*?*?*?*?*?*?*?*?*?*?*?*?*?*?*?*?*?*?*?*?*?,8.8,8.3,100,101589,506,1408,281,291.6,568.1,87.5,30299,52584,12617,1684,277,24.2,0,0,9999,99999,9,999999999,0.0,999,999,99
3022,1,31,12,0,*?*?*?*?*?*?*?*?*?*?*?*?*?*?*?*?*?*?*?*?*?*?,8.9,7.7,100,101589,535,1407,280,311.4,573.4,93.4,32376,53740,13377,1815,280,24.2,0,0,9999,99999,9,999999999,0.0,999,999,99
3022,1,31,13,0,*?*?*?*?*?*?*?*?*?*?*?*?*?*?*?*?*?*?*?*?*?*?,9.3,6.9,94,101589,506,1407,280,291.9,568.2,87.6,30334,52604,12629,1686,277,21.6,0,0,9999,99999,9,999999999,0.0,999,999,99
3022,1,31,14,0,*?*?*?*?*?*?*?*?*?*?*?*?*?*?*?*?*?*?*?*?*?*?,9.3,6.2,90,101589,421,1408,279,234.4,548.9,70.3,24341,48459,10374,1328,273,20.1,0,0,9999,99999,9,999999999,0.0,999,999,99
3022,1,31,15,0,*?*?*?*?*?*?*?*?*?*?*?*?*?*?*?*?*?*?*?*?*?*?,9.1,6.4,93,101589,285,1408,278,142.8,494.1,42.8,14874,38338,6616,802,270,16.5,0,0,9999,99999,9,999999999,0.0,999,999,99
3022,1,31,16,0,*?*?*?*?*?*?*?*?*?*?*?*?*?*?*?*?*?*?*?*?*?*?,9.3,7.0,96,101589,107,1402,292,23.1,192.7,8.4,2528,11361,1470,206,267,13.9,3,2,9999,99999,9,999999999,0.0,999,999,99
3022,1,31,17,0,*?*?*?*?*?*?*?*?*?*?*?*?*?*?*?*?*?*?*?*?*?*?,8.8,5.8,90,101589,0,-0,318,0.0,-0.0,0.0,0,0,0,0,263,15.5,10,5,9999,99999,9,999999999,0.0,999,999,99
3022,1,31,18,0,*?*?*?*?*?*?*?*?*?*?*?*?*?*?*?*?*?*?*?*?*?*?,8.1,5.5,93,101589,0,-0,315,0.0,-0.0,0.0,0,0,0,0,260,13.9,10,5,9999,99999,9,999999999,0.0,999,999,99
3022,1,31,19,0,*?*?*?*?*?*?*?*?*?*?*?*?*?*?*?*?*?*?*?*?*?*?,7.8,5.1,93,101589,0,-0,314,0.0,-0.0,0.0,0,0,0,0,265,14.9,10,5,9999,99999,9,999999999,0.0,999,999,99
3022,1,31,20,0,*?*?*?*?*?*?*?*?*?*?*?*?*?*?*?*?*?*?*?*?*?*?,7.6,4.6,91,101589,0,-0,313,0.0,-0.0,0.0,0,0,0,0,270,18.5,10,5,9999,99999,9,999999999,0.0,999,999,99
3022,1,31,21,0,*?*?*?*?*?*?*?*?*?*?*?*?*?*?*?*?*?*?*?*?*?*?,7.4,4.8,93,101589,0,-0,312,0.0,-0.0,0.0,0,0,0,0,275,23.7,10,5,9999,99999,9,999999999,0.0,999,999,99
3022,1,31,22,0,*?*?*?*?*?*?*?*?*?*?*?*?*?*?*?*?*?*?*?*?*?*?,7.8,4.1,86,101589,0,-0,314,0.0,-0.0,0.0,0,0,0,0,280,22.7,10,5,9999,99999,9,999999999,0.0,999,999,99
3022,1,31,23,0,*?*?*?*?*?*?*?*?*?*?*?*?*?*?*?*?*?*?*?*?*?*?,6.5,2.5,84,101589,0,-0,309,0.0,-0.0,0.0,0,0,0,0,285,18.0,10,5,9999,99999,9,999999999,0.0,999,999,99
3022,1,31,24,0,*?*?*?*?*?*?*?*?*?*?*?*?*?*?*?*?*?*?*?*?*?*?,7.3,7.3,100,101589,0,-0,311,0.0,-0.0,0.0,0,0,0,0,220,10.8,10,5,9999,99999,9,999999999,0.0,999,999,99
3022,2,1,1,0,*?*?*?*?*?*?*?*?*?*?*?*?*?*?*?*?*?*?*?*?*?*?,3.7,0.8,83,100450,0,-0,297,0.0,-0.0,0.0,0,0,0,0,250,11.3,10,5,9999,99999,9,999999999,0.0,999,999,99
3022,2,1,2,0,*?*?*?*?*?*?*?*?*?*?*?*?*?*?*?*?*?*?*?*?*?*?,2.7,-0.0,84,100450,0,-0,293,0.0,-0.0,0.0,0,0,0,0,210,8.2,10,5,9999,99999,9,999999999,0.0,999,999,99
3022,2,1,3,0,*?*?*?*?*?*?*?*?*?*?*?*?*?*?*?*?*?*?*?*?*?*?,2.0,-0.8,81,100450,0,-0,290,0.0,-0.0,0.0,0,0,0,0,170,10.8,10,5,9999,99999,9,999999999,0.0,999,999,99
3022,2,1,4,0,*?*?*?*?*?*?*?*?*?*?*?*?*?*?*?*?*?*?*?*?*?*?,2.7,-0.8,79,100450,0,-0,293,0.0,-0.0,0.0,0,0,0,0,130,10.8,10,5,9999,99999,9,999999999,0.0,999,999,99
3022,2,1,5,0,*?*?*?*?*?*?*?*?*?*?*?*?*?*?*?*?*?*?*?*?*?*?,2.5,-1.1,78,100450,0,-0,292,0.0,-0.0,0.0,0,0,0,0,90,13.4,10,5,9999,99999,9,999999999,0.0,999,999,99
3022,2,1,6,0,*?*?*?*?*?*?*?*?*?*?*?*?*?*?*?*?*?*?*?*?*?*?,2.2,-0.6,83,100450,0,-0,291,0.0,-0.0,0.0,0,0,0,0,50,16.0,10,5,9999,99999,9,999999999,0.0,999,999,99
3022,2,1,7,0,*?*?*?*?*?*?*?*?*?*?*?*?*?*?*?*?*?*?*?*?*?*?,1.9,-1.5,78,100450,0,-0,290,0.0,-0.0,0.0,0,0,0,0,97,14.9,10,5,9999,99999,9,999999999,0.0,999,999,99
3022,2,1,8,0,*?*?*?*?*?*?*?*?*?*?*?*?*?*?*?*?*?*?*?*?*?*?,2.1,-0.6,83,100450,111,1409,275,20.2,91.8,13.0,2269,4117,1988,219,143,19.1,7,4,9999,99999,9,999999999,0.0,999,999,99
3022,2,1,9,0,*?*?*?*?*?*?*?*?*?*?*?*?*?*?*?*?*?*?*?*?*?*?,2.3,-1.3,77,100450,289,1408,281,97.2,119.3,72.7,10633,9438,8445,1566,190,21.1,8,4,9999,99999,9,999999999,0.0,999,999,99
3022,2,1,10,0,*?*?*?*?*?*?*?*?*?*?*?*?*?*?*?*?*?*?*?*?*?*?,3.6,1.0,85,100450,426,1408,287,158.7,132.2,118.7,17302,12077,13604,2654,237,21.6,8,4,9999,99999,9,999999999,0.0,999,999,99
3022,2,1,11,0,*?*?*?*?*?*?*?*?*?*?*?*?*?*?*?*?*?*?*?*?*?*?,3.9,0.6,80,100450,512,1408,288,197.4,136.8,147.7,21526,13166,16826,3395,283,24.2,8,4,9999,99999,9,999999999,0.0,999,999,99
3022,2,1,12,0,*?*?*?*?*?*?*?*?*?*?*?*?*?*?*?*?*?*?*?*?*?*?,3.8,1.7,88,100450,541,1406,288,210.8,138.0,157.7,22983,13468,17928,3662,330,24.2,8,4,9999,99999,9,999999999,0.0,999,999,99
3022,2,1,13,0,*?*?*?*?*?*?*?*?*?*?*?*?*?*?*?*?*?*?*?*?*?*?,4.1,1.3,84,100450,513,1408,289,197.8,136.8,148.0,21566,13175,16856,3402,325,21.6,8,4,9999,99999,9,999999999,0.0,999,999,99
3022,2,1,14,0,*?*?*?*?*?*?*?*?*?*?*?*?*?*?*?*?*?*?*?*?*?*?,3.8,1.5,87,100450,427,1406,283,188.4,221.5,121.1,19934,20047,14029,2429,320,20.1,7,4,9999,99999,9,999999999,0.0,999,999,99
3022,2,1,15,0,*?*?*?*?*?*?*?*?*?*?*?*?*?*?*?*?*?*?*?*?*?*?,4.1,2.1,88,100450,291,1406,289,98.2,119.6,73.5,10742,9493,8530,1583,315,16.5,8,4,9999,99999,9,999999999,0.0,999,999,99
3022,2,1,16,0,*?*?*?*?*?*?*?*?*?*?*?*?*?*?*?*?*?*?*?*?*?*?,3.6,0.6,82,100450,114,1411,282,21.8,96.1,14.0,2426,4377,2119,236,310,13.9,7,4,9999,99999,9,999999999,0.0,999,999,99
3022,2,1,17,0,*?*?*?*?*?*?*?*?*?*?*?*?*?*?*?*?*?*?*?*?*?*?,3.8,1.0,83,100450,0,-0,297,0.0,-0.0,0.0,0,0,0,0,305,15.5,10,5,9999,99999,9,999999999,0.0,999,999,99
3022,2,1,18,0,*?*?*?*?*?*?*?*?*?*?*?*?*?*?*?*?*?*?*?*?*?*?,2.7,0.8,90,100450,0,-0,293,0.0,-0.0,0.0,0,0,0,0,300,13.9,10,5,9999,99999,9,999999999,0.0,999,999,99
3022,2,1,19,0,*?*?*?*?*?*?*?*?*?*?*?*?*?*?*?*?*?*?*?*?*?*?,3.2,1.5,91,100450,0,-0,295,0.0,-0.0,0.0,0,0,0,0,308,14.9,10,5,9999,99999,9,999999999,0.0,999,999,99
3022,2,1,20,0,*?*?*?*?*?*?*?*?*?*?*?*?*?*?*?*?*?*?*?*?*?*?,2.1,1.5,98,100450,0,-0,290,0.0,-0.0,0.0,0,0,0,0,317,18.5,10,5,9999,99999,9,999999999,0.0,999,999,99
3022,2,1,21,0,*?*?*?*?*?*?*?*?*?*?*?*?*?*?*?*?*?*?*?*?*?*?,3.0,2.7,100,100450,0,-0,294,0.0,-0.0,0.0,0,0,0,0,325,23.7,10,5,9999,99999,9,999999999,0.0,999,999,99
3022,2,1,22,0,*?*?*?*?*?*?*?*?*?*?*?*?*?*?*?*?*?*?*?*?*?*?,2.4,2.5,100,100450,0,-0,291,0.0,-0.0,0.0,0,0,0,0,333,22.7,10,5,9999,99999,9,999999999,0.0,999,999,99
3022,2,1,23,0,*?*?*?*?*?*?*?*?*?*?*?*?*?*?*?*?*?*?*?*?*?*?,2.4,2.3,100,100450,0,-0,291,0.0,-0.0,0.0,0,0,0,0,342,18.0,10,5,9999,99999,9,999999999,0.0,999,999,99
3022,2,1,24,0,*?*?*?*?*?*?*?*?*?*?*?*?*?*?*?*?*?*?*?*?*?*?,5.3,1.7,79,100450,0,-0,304,0.0,-0.0,0.0,0,0,0,0,290,10.8,10,5,9999,99999,9,999999999,0.0,999,999,99
3022,2,2,1,0,*?*?*?*?*?*?*?*?*?*?*?*?*?*?*?*?*?*?*?*?*?*?,2.2,1.0,92,101982,0,-0,290,0.0,-0.0,0.0,0,0,0,0,348,11.3,10,5,9999,99999,9,999999999,0.0,999,999,99
3022,2,2,2,0,*?*?*?*?*?*?*?*?*?*?*?*?*?*?*?*?*?*?*?*?*?*?,2.1,0.6,89,101982,0,-0,290,0.0,-0.0,0.0,0,0,0,0,347,8.2,10,5,9999,99999,9,999999999,0.0,999,999,99
3022,2,2,3,0,*?*?*?*?*?*?*?*?*?*?*?*?*?*?*?*?*?*?*?*?*?*?,1.3,-0.0,91,101982,0,-0,287,0.0,-0.0,0.0,0,0,0,0,345,10.8,10,5,9999,99999,9,999999999,0.0,999,999,99
3022,2,2,4,0,*?*?*?*?*?*?*?*?*?*?*?*?*?*?*?*?*?*?*?*?*?*?,2.3,0.2,86,101982,0,-0,291,0.0,-0.0,0.0,0,0,0,0,343,10.8,10,5,9999,99999,9,999999999,0.0,999,999,99
3022,2,2,5,0,*?*?*?*?*?*?*?*?*?*?*?*?*?*?*?*?*?*?*?*?*?*?,1.6,-0.2,87,101982,0,-0,288,0.0,-0.0,0.0,0,0,0,0,342,13.4,10,5,9999,99999,9,999999999,0.0,999,999,99
3022,2,2,6,0,*?*?*?*?*?*?*?*?*?*?*?*?*?*?*?*?*?*?*?*?*?*?,0.9,-0.6,88,101982,0,-0,285,0.0,-0.0,0.0,0,0,0,0,340,16.0,10,5,9999,99999,9,999999999,0.0,999,999,99
3022,2,2,7,0,*?*?*?*?*?*?*?*?*?*?*?*?*?*?*?*?*?*?*?*?*?*?,1.4,-0.0,89,101982,0,-0,272,0.0,-0.0,0.0,0,0,0,0,285,14.9,7,4,9999,99999,9,999999999,0.0,999,999,99
3022,2,2,8,0,*?*?*?*?*?*?*?*?*?*?*?*?*?*?*?*?*?*?*?*?*?*?,2.0,1.0,93,101982,116,1404,285,14.8,23.8,12.8,1702,1208,1599,265,230,19.1,9,5,9999,99999,9,999999999,0.0,999,999,99
3022,2,2,9,0,*?*?*?*?*?*?*?*?*?*?*?*?*?*?*?*?*?*?*?*?*?*?,2.9,0.4,84,101982,295,1409,274,130.8,279.9,72.2,13589,21368,9381,1322,175,21.1,6,3,9999,99999,9,999999999,0.0,999,999,99
3022,2,2,10,0,*?*?*?*?*?*?*?*?*?*?*?*?*?*?*?*?*?*?*?*?*?*?,3.2,-0.2,77,101982,432,1408,269,225.6,386.0,107.2,23525,34293,13618,2016,120,21.6,5,3,9999,99999,9,999999999,0.0,999,999,99
3022,2,2,11,0,*?*?*?*?*?*?*?*?*?*?*?*?*?*?*?*?*?*?*?*?*?*?,5.3,2.1,80,101982,518,1407,279,279.9,399.1,133.0,29194,37421,16591,2577,65,24.2,5,3,9999,99999,9,999999999,0.0,999,999,99
3022,2,2,12,0,*?*?*?*?*?*?*?*?*?*?*?*?*?*?*?*?*?*?*?*?*?*?,5.5,1.9,77,101982,548,1407,285,280.1,322.3,154.6,29846,31607,17726,3220,10,24.2,6,3,9999,99999,9,999999999,0.0,999,999,99
3022,2,2,13,0,*?*?*?*?*?*?*?*?*?*?*?*?*?*?*?*?*?*?*?*?*?*?,5.4,1.5,76,101982,519,1407,284,263.2,319.6,145.3,28015,30869,16713,2989,62,21.6,6,3,9999,99999,9,999999999,0.0,999,999,99
3022,2,2,14,0,*?*?*?*?*?*?*?*?*?*?*?*?*?*?*?*?*?*?*?*?*?*?,5.3,0.6,72,101982,434,1408,289,191.9,222.2,123.4,20310,20224,14278,2480,113,20.1,7,4,9999,99999,9,999999999,0.0,999,999,99
3022,2,2,15,0,*?*?*?*?*?*?*?*?*?*?*?*?*?*?*?*?*?*?*?*?*?*?,5.3,2.5,82,101982,298,1409,289,119.5,201.7,76.9,12661,15560,9113,1463,165,16.5,7,4,9999,99999,9,999999999,0.0,999,999,99
3022,2,2,16,0,*?*?*?*?*?*?*?*?*?*?*?*?*?*?*?*?*?*?*?*?*?*?,5.4,3.2,85,101982,120,1408,285,27.8,146.3,15.4,2931,7831,2547,292,217,13.9,6,3,9999,99999,9,999999999,0.0,999,999,99
3022,2,2,17,0,*?*?*?*?*?*?*?*?*?*?*?*?*?*?*?*?*?*?*?*?*?*?,3.7,1.3,84,101982,0,-0,297,0.0,-0.0,0.0,0,0,0,0,268,15.5,10,5,9999,99999,9,999999999,0.0,999,999,99
3022,2,2,18,0,*?*?*?*?*?*?*?*?*?*?*?*?*?*?*?*?*?*?*?*?*?*?,3.5,0.8,83,101982,0,-0,296,0.0,-0.0,0.0,0,0,0,0,320,13.9,10,5,9999,99999,9,999999999,0.0,999,999,99
3022,2,2,19,0,*?*?*?*?*?*?*?*?*?*?*?*?*?*?*?*?*?*?*?*?*?*?,4.0,1.5,83,101982,0,-0,298,0.0,-0.0,0.0,0,0,0,0,320,14.9,10,5,9999,99999,9,999999999,0.0,999,999,99
3022,2,2,20,0,*?*?*?*?*?*?*?*?*?*?*?*?*?*?*?*?*?*?*?*?*?*?,2.8,1.5,91,101982,0,-0,293,0.0,-0.0,0.0,0,0,0,0,320,18.5,10,5,9999,99999,9,999999999,0.0,999,999,99
3022,2,2,21,0,*?*?*?*?*?*?*?*?*?*?*?*?*?*?*?*?*?*?*?*?*?*?,2.8,2.1,94,101982,0,-0,293,0.0,-0.0,0.0,0,0,0,0,320,23.7,10,5,9999,99999,9,999999999,0.0,999,999,99
3022,2,2,22,0,*?*?*?*?*?*?*?*?*?*?*?*?*?*?*?*?*?*?*?*?*?*?,2.9,2.3,95,101982,0,-0,293,0.0,-0.0,0.0,0,0,0,0,320,22.7,10,5,9999,99999,9,999999999,0.0,999,999,99
3022,2,2,23,0,*?*?*?*?*?*?*?*?*?*?*?*?*?*?*?*?*?*?*?*?*?*?,2.6,1.7,93,101982,0,-0,292,0.0,-0.0,0.0,0,0,0,0,320,18.0,10,5,9999,99999,9,999999999,0.0,999,999,99
3022,2,2,24,0,*?*?*?*?*?*?*?*?*?*?*?*?*?*?*?*?*?*?*?*?*?*?,2.3,1.7,96,101982,0,-0,291,0.0,-0.0,0.0,0,0,0,0,350,10.8,10,5,9999,99999,9,999999999,0.0,999,999,99
3022,2,3,1,0,*?*?*?*?*?*?*?*?*?*?*?*?*?*?*?*?*?*?*?*?*?*?,2.0,-1.3,78,102262,0,-0,290,0.0,-0.0,0.0,0,0,0,0,312,9.8,10,5,9999,99999,9,999999999,0.0,999,999,99
3022,2,3,2,0,*?*?*?*?*?*?*?*?*?*?*?*?*?*?*?*?*?*?*?*?*?*?,2.0,-2.4,70,102262,0,-0,290,0.0,-0.0,0.0,0,0,0,0,303,9.8,10,5,9999,99999,9,999999999,0.0,999,999,99
3022,2,3,3,0,*?*?*?*?*?*?*?*?*?*?*?*?*?*?*?*?*?*?*?*?*?*?,1.5,-2.2,75,102262,0,-0,288,0.0,-0.0,0.0,0,0,0,0,295,11.8,10,5,9999,99999,9,999999999,0.0,999,999,99
3022,2,3,4,0,*?*?*?*?*?*?*?*?*?*?*?*?*?*?*?*?*?*?*?*?*?*?,1.0,-2.2,77,102262,0,-0,286,0.0,-0.0,0.0,0,0,0,0,287,11.8,10,5,9999,99999,9,999999999,0.0,999,999,99
3022,2,3,5,0,*?*?*?*?*?*?*?*?*?*?*?*?*?*?*?*?*?*?*?*?*?*?,1.2,-2.2,77,102262,0,-0,287,0.0,-0.0,0.0,0,0,0,0,278,11.8,10,5,9999,99999,9,999999999,0.0,999,999,99
3022,2,3,6,0,*?*?*?*?*?*?*?*?*?*?*?*?*?*?*?*?*?*?*?*?*?*?,0.6,-2.2,79,102262,0,-0,284,0.0,-0.0,0.0,0,0,0,0,270,13.9,10,5,9999,99999,9,999999999,0.0,999,999,99
3022,2,3,7,0,*?*?*?*?*?*?*?*?*?*?*?*?*?*?*?*?*?*?*?*?*?*?,-0.0,-3.4,76,102262,0,-0,238,0.0,-0.0,0.0,0,0,0,0,270,14.4,2,1,9999,99999,9,999999999,0.0,999,999,99
3022,2,3,8,0,*?*?*?*?*?*?*?*?*?*?*?*?*?*?*?*?*?*?*?*?*?*?,1.3,-2.4,74,102262,122,1409,282,16.7,25.6,14.5,1912,1333,1794,300,270,16.0,9,5,9999,99999,9,999999999,0.0,999,999,99
3022,2,3,9,0,*?*?*?*?*?*?*?*?*?*?*?*?*?*?*?*?*?*?*?*?*?*?,2.6,-1.9,70,102262,300,1404,271,134.3,281.7,74.2,13940,21698,9605,1360,270,14.4,6,3,9999,99999,9,999999999,0.0,999,999,99
3022,2,3,10,0,*?*?*?*?*?*?*?*?*?*?*?*?*?*?*?*?*?*?*?*?*?*?,3.1,-1.3,72,102262,438,1407,257,243.2,497.6,88.3,24918,43993,12502,1616,270,14.4,3,2,9999,99999,9,999999999,0.0,999,999,99
3022,2,3,11,0,*?*?*?*?*?*?*?*?*?*?*?*?*?*?*?*?*?*?*?*?*?*?,4.4,-0.6,70,102262,524,1405,263,300.8,514.0,109.2,32070,48508,14154,2073,270,14.9,3,2,9999,99999,9,999999999,0.0,999,999,99
3022,2,3,12,0,*?*?*?*?*?*?*?*?*?*?*?*?*?*?*?*?*?*?*?*?*?*?,5.6,0.2,67,102262,554,1406,269,320.8,518.5,116.4,34216,49612,15013,2238,270,13.9,3,2,9999,99999,9,999999999,0.0,999,999,99
3022,2,3,13,0,*?*?*?*?*?*?*?*?*?*?*?*?*?*?*?*?*?*?*?*?*?*?,5.3,-0.2,67,102262,526,1407,267,301.7,514.2,109.5,32166,48559,14194,2080,272,17.0,3,2,9999,99999,9,999999999,0.0,999,999,99
3022,2,3,14,0,*?*?*?*?*?*?*?*?*?*?*?*?*?*?*?*?*?*?*?*?*?*?,5.4,-1.5,60,102262,440,1406,271,240.0,450.7,98.9,25290,40369,12780,1843,273,18.0,4,2,9999,99999,9,999999999,0.0,999,999,99
3022,2,3,15,0,*?*?*?*?*?*?*?*?*?*?*?*?*?*?*?*?*?*?*?*?*?*?,5.7,-1.3,60,102262,304,1406,273,151.0,410.8,62.2,15383,32106,9017,1104,275,16.5,4,2,9999,99999,9,999999999,0.0,999,999,99
3022,2,3,16,0,*?*?*?*?*?*?*?*?*?*?*?*?*?*?*?*?*?*?*?*?*?*?,5.1,-1.3,62,102262,126,1404,292,24.1,67.6,18.0,2661,3029,2334,299,277,17.0,8,4,9999,99999,9,999999999,0.0,999,999,99
3022,2,3,17,0,*?*?*?*?*?*?*?*?*?*?*?*?*?*?*?*?*?*?*?*?*?*?,4.8,-1.9,61,102262,0,-0,302,0.0,-0.0,0.0,0,0,0,0,278,20.1,10,5,9999,99999,9,999999999,0.0,999,999,99
3022,2,3,18,0,*?*?*?*?*?*?*?*?*?*?*?*?*?*?*?*?*?*?*?*?*?*?,4.0,-3.1,57,102262,0,-0,299,0.0,-0.0,0.0,0,0,0,0,280,23.2,10,5,9999,99999,9,999999999,0.0,999,999,99
3022,2,3,19,0,*?*?*?*?*?*?*?*?*?*?*?*?*?*?*?*?*?*?*?*?*?*?,2.9,-3.4,60,102262,0,-0,294,0.0,-0.0,0.0,0,0,0,0,280,16.0,10,5,9999,99999,9,999999999,0.0,999,999,99
3022,2,3,20,0,*?*?*?*?*?*?*?*?*?*?*?*?*?*?*?*?*?*?*?*?*?*?,1.8,-3.7,65,102262,0,-0,289,0.0,-0.0,0.0,0,0,0,0,280,8.2,10,5,9999,99999,9,999999999,0.0,999,999,99
3022,2,3,21,0,*?*?*?*?*?*?*?*?*?*?*?*?*?*?*?*?*?*?*?*?*?*?,3.1,-3.7,59,102262,0,-0,295,0.0,-0.0,0.0,0,0,0,0,280,9.8,10,5,9999,99999,9,999999999,0.0,999,999,99
3022,2,3,22,0,*?*?*?*?*?*?*?*?*?*?*?*?*?*?*?*?*?*?*?*?*?*?,1.0,-5.3,59,102262,0,-0,286,0.0,-0.0,0.0,0,0,0,0,280,9.8,10,5,9999,99999,9,999999999,0.0,999,999,99
3022,2,3,23,0,*?*?*?*?*?*?*?*?*?*?*?*?*?*?*?*?*?*?*?*?*?*?,1.5,-5.6,55,102262,0,-0,288,0.0,-0.0,0.0,0,0,0,0,280,8.2,10,5,9999,99999,9,999999999,0.0,999,999,99
3022,2,3,24,0,*?*?*?*?*?*?*?*?*?*?*?*?*?*?*?*?*?*?*?*?*?*?,2.3,0.2,86,102262,0,-0,291,0.0,-0.0,0.0,0,0,0,0,320,9.3,10,5,9999,99999,9,999999999,0.0,999,999,99
3022,2,4,1,0,*?*?*?*?*?*?*?*?*?*?*?*?*?*?*?*?*?*?*?*?*?*?,2.0,-3.7,64,101845,0,-0,290,0.0,-0.0,0.0,0,0,0,0,283,17.5,10,5,9999,99999,9,999999999,0.0,999,999,99
3022,2,4,2,0,*?*?*?*?*?*?*?*?*?*?*?*?*?*?*?*?*?*?*?*?*?*?,1.9,-2.7,70,101845,0,-0,290,0.0,-0.0,0.0,0,0,0,0,287,13.9,10,5,9999,99999,9,999999999,0.0,999,999,99
3022,2,4,3,0,*?*?*?*?*?*?*?*?*?*?*?*?*?*?*?*?*?*?*?*?*?*?,1.6,-3.1,69,101845,0,-0,289,0.0,-0.0,0.0,0,0,0,0,290,12.4,10,5,9999,99999,9,999999999,0.0,999,999,99
3022,2,4,4,0,*?*?*?*?*?*?*?*?*?*?*?*?*?*?*?*?*?*?*?*?*?*?,1.5,-3.4,68,101845,0,-0,288,0.0,-0.0,0.0,0,0,0,0,293,18.0,10,5,9999,99999,9,999999999,0.0,999,999,99
3022,2,4,5,0,*?*?*?*?*?*?*?*?*?*?*?*?*?*?*?*?*?*?*?*?*?*?,0.6,-3.9,69,101845,0,-0,284,0.0,-0.0,0.0,0,0,0,0,297,16.0,10,5,9999,99999,9,999999999,0.0,999,999,99
3022,2,4,6,0,*?*?*?*?*?*?*?*?*?*?*?*?*?*?*?*?*?*?*?*?*?*?,-0.3,-4.2,72,101845,0,-0,281,0.0,-0.0,0.0,0,0,0,0,300,14.4,10,5,9999,99999,9,999999999,0.0,999,999,99
3022,2,4,7,0,*?*?*?*?*?*?*?*?*?*?*?*?*?*?*?*?*?*?*?*?*?*?,0.4,-3.9,71,101845,0,-0,284,0.0,-0.0,0.0,0,0,0,0,300,12.9,10,5,9999,99999,9,999999999,0.0,999,999,99
3022,2,4,8,0,*?*?*?*?*?*?*?*?*?*?*?*?*?*?*?*?*?*?*?*?*?*?,1.0,-3.4,71,101845,127,1401,286,10.7,0.0,10.7,1299,-0,1299,423,300,13.9,10,5,9999,99999,9,999999999,0.0,999,999,99
3022,2,4,9,0,*?*?*?*?*?*?*?*?*?*?*?*?*?*?*?*?*?*?*?*?*?*?,2.4,-2.2,70,101845,306,1404,292,45.7,0.0,45.7,5336,0,5347,1805,300,16.0,10,5,9999,99999,9,999999999,0.0,999,999,99
3022,2,4,10,0,*?*?*?*?*?*?*?*?*?*?*?*?*?*?*?*?*?*?*?*?*?*?,3.7,-1.3,69,101845,444,1406,297,72.6,0.0,72.6,8490,0,8513,2992,300,14.4,10,5,9999,99999,9,999999999,0.0,999,999,99
3022,2,4,11,0,*?*?*?*?*?*?*?*?*?*?*?*?*?*?*?*?*?*?*?*?*?*?,5.3,-0.8,64,101845,531,1407,304,89.6,0.0,89.6,10510,0,10542,3803,300,13.9,10,5,9999,99999,9,999999999,0.0,999,999,99
3022,2,4,12,0,*?*?*?*?*?*?*?*?*?*?*?*?*?*?*?*?*?*?*?*?*?*?,6.4,0.2,64,101845,561,1406,309,95.5,0.0,95.5,11215,0,11250,4094,300,12.9,10,5,9999,99999,9,999999999,0.0,999,999,99
3022,2,4,13,0,*?*?*?*?*?*?*?*?*?*?*?*?*?*?*?*?*?*?*?*?*?*?,6.7,-0.2,61,101845,532,1405,310,89.9,0.0,89.9,10543,0,10575,3816,297,14.4,10,5,9999,99999,9,999999999,0.0,999,999,99
3022,2,4,14,0,*?*?*?*?*?*?*?*?*?*?*?*?*?*?*?*?*?*?*?*?*?*?,6.5,-1.1,58,101845,447,1406,309,73.2,0.0,73.2,8556,0,8579,3018,293,12.4,10,5,9999,99999,9,999999999,0.0,999,999,99
3022,2,4,15,0,*?*?*?*?*?*?*?*?*?*?*?*?*?*?*?*?*?*?*?*?*?*?,6.8,-1.1,57,101845,311,1408,311,46.5,0.0,46.5,5430,0,5441,1839,290,8.8,10,5,9999,99999,9,999999999,0.0,999,999,99
3022,2,4,16,0,*?*?*?*?*?*?*?*?*?*?*?*?*?*?*?*?*?*?*?*?*?*?,6.7,-0.2,61,101845,133,1411,310,11.7,0.0,11.7,1415,-0,1415,461,287,11.3,10,5,9999,99999,9,999999999,0.0,999,999,99
3022,2,4,17,0,*?*?*?*?*?*?*?*?*?*?*?*?*?*?*?*?*?*?*?*?*?*?,5.9,-1.5,58,101845,0,-0,307,0.0,-0.0,0.0,0,0,0,0,283,11.3,10,5,9999,99999,9,999999999,0.0,999,999,99
3022,2,4,18,0,*?*?*?*?*?*?*?*?*?*?*?*?*?*?*?*?*?*?*?*?*?*?,4.2,-2.2,62,101845,0,-0,299,0.0,-0.0,0.0,0,0,0,0,280,11.3,10,5,9999,99999,9,999999999,0.0,999,999,99
3022,2,4,19,0,*?*?*?*?*?*?*?*?*?*?*?*?*?*?*?*?*?*?*?*?*?*?,4.1,-2.4,60,101845,0,-0,299,0.0,-0.0,0.0,0,0,0,0,277,10.8,10,5,9999,99999,9,999999999,0.0,999,999,99
3022,2,4,20,0,*?*?*?*?*?*?*?*?*?*?*?*?*?*?*?*?*?*?*?*?*?*?,1.8,-3.4,65,101845,0,-0,289,0.0,-0.0,0.0,0,0,0,0,273,8.8,10,5,9999,99999,9,999999999,0.0,999,999,99
3022,2,4,21,0,*?*?*?*?*?*?*?*?*?*?*?*?*?*?*?*?*?*?*?*?*?*?,1.7,-3.4,66,101845,0,-0,289,0.0,-0.0,0.0,0,0,0,0,270,12.9,10,5,9999,99999,9,999999999,0.0,999,999,99
3022,2,4,22,0,*?*?*?*?*?*?*?*?*?*?*?*?*?*?*?*?*?*?*?*?*?*?,2.4,-2.7,67,101845,0,-0,292,0.0,-0.0,0.0,0,0,0,0,267,11.3,10,5,9999,99999,9,999999999,0.0,999,999,99
3022,2,4,23,0,*?*?*?*?*?*?*?*?*?*?*?*?*?*?*?*?*?*?*?*?*?*?,2.2,-2.7,68,101845,0,-0,291,0.0,-0.0,0.0,0,0,0,0,263,8.2,10,5,9999,99999,9,999999999,0.0,999,999,99
3022,2,4,24,0,*?*?*?*?*?*?*?*?*?*?*?*?*?*?*?*?*?*?*?*?*?*?,2.0,-4.8,58,101845,0,-0,290,0.0,-0.0,0.0,0,0,0,0,280,19.6,10,5,9999,99999,9,999999999,0.0,999,999,99
3022,2,5,1,0,*?*?*?*?*?*?*?*?*?*?*?*?*?*?*?*?*?*?*?*?*?*?,3.0,1.9,92,100687,0,-0,294,0.0,-0.0,0.0,0,0,0,0,263,17.0,10,5,9999,99999,9,999999999,0.0,999,999,99
3022,2,5,2,0,*?*?*?*?*?*?*?*?*?*?*?*?*?*?*?*?*?*?*?*?*?*?,3.8,3.6,100,100687,0,-0,297,0.0,-0.0,0.0,0,0,0,0,267,17.5,10,5,9999,99999,9,999999999,0.0,999,999,99
3022,2,5,3,0,*?*?*?*?*?*?*?*?*?*?*?*?*?*?*?*?*?*?*?*?*?*?,3.1,3.0,100,100687,0,-0,294,0.0,-0.0,0.0,0,0,0,0,270,15.5,10,5,9999,99999,9,999999999,0.0,999,999,99
3022,2,5,4,0,*?*?*?*?*?*?*?*?*?*?*?*?*?*?*?*?*?*?*?*?*?*?,2.2,2.1,100,100687,0,-0,290,0.0,-0.0,0.0,0,0,0,0,273,11.8,10,5,9999,99999,9,999999999,0.0,999,999,99
3022,2,5,5,0,*?*?*?*?*?*?*?*?*?*?*?*?*?*?*?*?*?*?*?*?*?*?,1.1,1.0,100,100687,0,-0,286,0.0,-0.0,0.0,0,0,0,0,277,10.8,10,5,9999,99999,9,999999999,0.0,999,999,99
3022,2,5,6,0,*?*?*?*?*?*?*?*?*?*?*?*?*?*?*?*?*?*?*?*?*?*?,2.1,1.9,99,100687,0,-0,290,0.0,-0.0,0.0,0,0,0,0,280,12.9,10,5,9999,99999,9,999999999,0.0,999,999,99
3022,2,5,7,0,*?*?*?*?*?*?*?*?*?*?*?*?*?*?*?*?*?*?*?*?*?*?,3.0,2.3,95,100687,0,-0,284,0.0,-0.0,0.0,0,0,0,0,282,10.3,8,4,9999,99999,9,999999999,0.0,999,999,99
3022,2,5,8,0,*?*?*?*?*?*?*?*?*?*?*?*?*?*?*?*?*?*?*?*?*?*?,2.9,2.5,98,100687,133,1403,284,27.3,72.5,20.4,2999,3381,2622,343,283,10.8,8,4,9999,99999,9,999999999,0.0,999,999,99
3022,2,5,9,0,*?*?*?*?*?*?*?*?*?*?*?*?*?*?*?*?*?*?*?*?*?*?,3.1,3.0,100,100687,312,1403,285,108.0,122.4,80.8,11797,10005,9351,1751,285,11.3,8,4,9999,99999,9,999999999,0.0,999,999,99
3022,2,5,10,0,*?*?*?*?*?*?*?*?*?*?*?*?*?*?*?*?*?*?*?*?*?*?,6.6,5.9,96,100687,450,1405,296,200.9,223.9,129.2,21268,20658,14910,2615,287,9.3,7,4,9999,99999,9,999999999,0.0,999,999,99
3022,2,5,11,0,*?*?*?*?*?*?*?*?*?*?*?*?*?*?*?*?*?*?*?*?*?*?,8.2,5.9,86,100687,537,1405,307,209.2,137.9,156.5,22806,13433,17795,3630,288,9.8,8,4,9999,99999,9,999999999,0.0,999,999,99
3022,2,5,12,0,*?*?*?*?*?*?*?*?*?*?*?*?*?*?*?*?*?*?*?*?*?*?,9.5,5.9,79,100687,567,1404,305,292.0,324.0,161.2,31128,32080,18428,3388,290,11.8,6,3,9999,99999,9,999999999,0.0,999,999,99
3022,2,5,13,0,*?*?*?*?*?*?*?*?*?*?*?*?*?*?*?*?*?*?*?*?*?*?,9.5,5.1,75,100687,539,1406,308,248.1,231.0,159.5,26320,22543,18194,3345,287,11.3,7,4,9999,99999,9,999999999,0.0,999,999,99
3022,2,5,14,0,*?*?*?*?*?*?*?*?*?*?*?*?*?*?*?*?*?*?*?*?*?*?,9.6,5.3,75,100687,453,1404,305,224.8,312.1,124.1,23882,28884,14394,2488,283,11.8,6,3,9999,99999,9,999999999,0.0,999,999,99
3022,2,5,15,0,*?*?*?*?*?*?*?*?*?*?*?*?*?*?*?*?*?*?*?*?*?*?,9.5,4.5,71,100687,317,1405,313,110.0,122.9,82.3,12020,10108,9525,1786,280,12.4,8,4,9999,99999,9,999999999,0.0,999,999,99
3022,2,5,16,0,*?*?*?*?*?*?*?*?*?*?*?*?*?*?*?*?*?*?*?*?*?*?,9.2,3.8,69,100687,139,1406,316,22.5,30.3,19.5,2555,1689,2391,406,277,10.8,9,5,9999,99999,9,999999999,0.0,999,999,99
3022,2,5,17,0,*?*?*?*?*?*?*?*?*?*?*?*?*?*?*?*?*?*?*?*?*?*?,9.1,5.0,76,100687,0,-0,320,0.0,-0.0,0.0,0,0,0,0,273,6.2,10,5,9999,99999,9,999999999,0.0,999,999,99
3022,2,5,18,0,*?*?*?*?*?*?*?*?*?*?*?*?*?*?*?*?*?*?*?*?*?*?,7.2,4.6,85,100687,0,-0,312,0.0,-0.0,0.0,0,0,0,0,270,7.7,10,5,9999,99999,9,999999999,0.0,999,999,99
3022,2,5,19,0,*?*?*?*?*?*?*?*?*?*?*?*?*?*?*?*?*?*?*?*?*?*?,5.6,3.8,89,100687,0,-0,305,0.0,-0.0,0.0,0,0,0,0,278,9.8,10,5,9999,99999,9,999999999,0.0,999,999,99
3022,2,5,20,0,*?*?*?*?*?*?*?*?*?*?*?*?*?*?*?*?*?*?*?*?*?*?,4.3,3.2,94,100687,0,-0,299,0.0,-0.0,0.0,0,0,0,0,287,11.3,10,5,9999,99999,9,999999999,0.0,999,999,99
3022,2,5,21,0,*?*?*?*?*?*?*?*?*?*?*?*?*?*?*?*?*?*?*?*?*?*?,4.7,3.2,91,100687,0,-0,301,0.0,-0.0,0.0,0,0,0,0,295,8.8,10,5,9999,99999,9,999999999,0.0,999,999,99
3022,2,5,22,0,*?*?*?*?*?*?*?*?*?*?*?*?*?*?*?*?*?*?*?*?*?*?,4.5,2.7,88,100687,0,-0,300,0.0,-0.0,0.0,0,0,0,0,303,10.8,10,5,9999,99999,9,999999999,0.0,999,999,99
3022,2,5,23,0,*?*?*?*?*?*?*?*?*?*?*?*?*?*?*?*?*?*?*?*?*?*?,4.2,2.9,92,100687,0,-0,299,0.0,-0.0,0.0,0,0,0,0,312,9.8,10,5,9999,99999,9,999999999,0.0,999,999,99
3022,2,5,24,0,*?*?*?*?*?*?*?*?*?*?*?*?*?*?*?*?*?*?*?*?*?*?,2.0,-0.4,84,100687,0,-0,290,0.0,-0.0,0.0,0,0,0,0,260,13.4,10,5,9999,99999,9,999999999,0.0,999,999,99
3022,2,6,1,0,*?*?*?*?*?*?*?*?*?*?*?*?*?*?*?*?*?*?*?*?*?*?,4.8,4.3,94,101338,0,-0,301,0.0,-0.0,0.0,0,0,0,0,322,4.1,10,5,9999,99999,9,999999999,0.0,999,999,99
3022,2,6,2,0,*?*?*?*?*?*?*?*?*?*?*?*?*?*?*?*?*?*?*?*?*?*?,4.9,4.8,98,101338,0,-0,301,0.0,-0.0,0.0,0,0,0,0,323,8.2,10,5,9999,99999,9,999999999,0.0,999,999,99
3022,2,6,3,0,*?*?*?*?*?*?*?*?*?*?*?*?*?*?*?*?*?*?*?*?*?*?,5.2,5.0,96,101338,0,-0,303,0.0,-0.0,0.0,0,0,0,0,325,3.1,10,5,9999,99999,9,999999999,0.0,999,999,99
3022,2,6,4,0,*?*?*?*?*?*?*?*?*?*?*?*?*?*?*?*?*?*?*?*?*?*?,5.8,4.8,91,101338,0,-0,305,0.0,-0.0,0.0,0,0,0,0,327,1.0,10,5,9999,99999,9,999999999,0.0,999,999,99
3022,2,6,5,0,*?*?*?*?*?*?*?*?*?*?*?*?*?*?*?*?*?*?*?*?*?*?,4.1,3.8,95,101338,0,-0,298,0.0,-0.0,0.0,0,0,0,0,328,2.1,10,5,9999,99999,9,999999999,0.0,999,999,99
3022,2,6,6,0,*?*?*?*?*?*?*?*?*?*?*?*?*?*?*?*?*?*?*?*?*?*?,3.4,3.4,98,101338,0,-0,295,0.0,-0.0,0.0,0,0,0,0,330,4.1,10,5,9999,99999,9,999999999,0.0,999,999,99
3022,2,6,7,0,*?*?*?*?*?*?*?*?*?*?*?*?*?*?*?*?*?*?*?*?*?*?,2.6,2.3,96,101338,0,-0,292,0.0,-0.0,0.0,0,0,0,0,333,4.6,10,5,9999,99999,9,999999999,0.0,999,999,99
3022,2,6,8,0,*?*?*?*?*?*?*?*?*?*?*?*?*?*?*?*?*?*?*?*?*?*?,4.7,3.6,91,101338,139,1403,301,13.0,0.0,13.0,1567,-0,1567,511,337,6.2,10,5,9999,99999,9,999999999,0.0,999,999,99
3022,2,6,9,0,*?*?*?*?*?*?*?*?*?*?*?*?*?*?*?*?*?*?*?*?*?*?,6.6,6.4,96,101338,319,1406,301,110.8,123.1,82.9,12105,10146,9591,1799,340,13.4,8,4,9999,99999,9,999999999,0.0,999,999,99
3022,2,6,10,0,*?*?*?*?*?*?*?*?*?*?*?*?*?*?*?*?*?*?*?*?*?*?,9.0,6.2,81,101338,457,1406,311,173.0,134.1,129.4,18869,12439,14838,2921,343,14.4,8,4,9999,99999,9,999999999,1.2,999,999,99
3022,2,6,11,0,*?*?*?*?*?*?*?*?*?*?*?*?*?*?*?*?*?*?*?*?*?*?,11.8,6.6,69,101338,544,1405,324,212.2,138.2,158.7,23143,13485,18056,3692,347,10.8,8,4,9999,99999,9,999999999,0.2,999,999,99
3022,2,6,12,0,*?*?*?*?*?*?*?*?*?*?*?*?*?*?*?*?*?*?*?*?*?*?,12.8,5.0,58,101338,574,1405,332,170.5,55.5,147.8,18753,5313,16702,4289,350,10.8,9,5,9999,99999,9,999999999,1.4,999,999,99
3022,2,6,13,0,*?*?*?*?*?*?*?*?*?*?*?*?*?*?*?*?*?*?*?*?*?*?,13.3,5.8,59,101338,546,1406,335,160.8,55.1,139.4,17664,5253,15733,3993,350,10.8,9,5,9999,99999,9,999999999,0.0,999,999,99
3022,2,6,14,0,*?*?*?*?*?*?*?*?*?*?*?*?*?*?*?*?*?*?*?*?*?*?,13.1,5.8,60,101338,460,1404,329,174.6,134.3,130.6,19025,12557,14925,2951,350,15.5,8,4,9999,99999,9,999999999,0.1,999,999,99
3022,2,6,15,0,*?*?*?*?*?*?*?*?*?*?*?*?*?*?*?*?*?*?*?*?*?*?,13.4,6.1,60,101338,324,1406,331,113.1,123.7,84.6,12372,10067,9857,1838,350,13.4,8,4,9999,99999,9,999999999,3.1,999,999,99
3022,2,6,16,0,*?*?*?*?*?*?*?*?*?*?*?*?*?*?*?*?*?*?*?*?*?*?,13.1,5.8,59,101338,145,1401,329,32.8,79.8,24.5,3575,3912,3121,419,350,12.4,8,4,9999,99999,9,999999999,1.0,999,999,99
3022,2,6,17,0,*?*?*?*?*?*?*?*?*?*?*?*?*?*?*?*?*?*?*?*?*?*?,11.9,5.5,63,101338,0,-0,333,0.0,-0.0,0.0,0,0,0,0,350,13.4,10,5,9999,99999,9,999999999,0.4,999,999,99
3022,2,6,18,0,*?*?*?*?*?*?*?*?*?*?*?*?*?*?*?*?*?*?*?*?*?*?,10.2,4.3,65,101338,0,-0,325,0.0,-0.0,0.0,0,0,0,0,350,13.4,10,5,9999,99999,9,999999999,0.1,999,999,99
3022,2,6,19,0,*?*?*?*?*?*?*?*?*?*?*?*?*?*?*?*?*?*?*?*?*?*?,8.5,3.2,68,101338,0,-0,318,0.0,-0.0,0.0,0,0,0,0,347,13.9,10,5,9999,99999,9,999999999,0.1,999,999,99
3022,2,6,20,0,*?*?*?*?*?*?*?*?*?*?*?*?*?*?*?*?*?*?*?*?*?*?,7.9,3.0,70,101338,0,-0,315,0.0,-0.0,0.0,0,0,0,0,343,13.4,10,5,9999,99999,9,999999999,0.3,999,999,99
3022,2,6,21,0,*?*?*?*?*?*?*?*?*?*?*?*?*?*?*?*?*?*?*?*?*?*?,7.1,3.2,74,101338,0,-0,311,0.0,-0.0,0.0,0,0,0,0,340,11.8,10,5,9999,99999,9,999999999,0.0,999,999,99
3022,2,6,22,0,*?*?*?*?*?*?*?*?*?*?*?*?*?*?*?*?*?*?*?*?*?*?,6.3,1.3,68,101338,0,-0,308,0.0,-0.0,0.0,0,0,0,0,337,10.8,10,5,9999,99999,9,999999999,1.1,999,999,99
3022,2,6,23,0,*?*?*?*?*?*?*?*?*?*?*?*?*?*?*?*?*?*?*?*?*?*?,6.2,1.0,68,101338,0,-0,308,0.0,-0.0,0.0,0,0,0,0,333,10.8,10,5,9999,99999,9,999999999,0.0,999,999,99
3022,2,6,24,0,*?*?*?*?*?*?*?*?*?*?*?*?*?*?*?*?*?*?*?*?*?*?,3.9,3.6,96,101338,0,-0,297,0.0,-0.0,0.0,0,0,0,0,320,7.2,10,5,9999,99999,9,999999999,0.0,999,999,99
3022,2,7,1,0,*?*?*?*?*?*?*?*?*?*?*?*?*?*?*?*?*?*?*?*?*?*?,6.6,3.9,83,102094,0,-0,309,0.0,-0.0,0.0,0,0,0,0,327,4.6,10,5,9999,99999,9,999999999,0.0,999,999,99
3022,2,7,2,0,*?*?*?*?*?*?*?*?*?*?*?*?*?*?*?*?*?*?*?*?*?*?,6.9,5.0,87,102094,0,-0,310,0.0,-0.0,0.0,0,0,0,0,323,5.7,10,5,9999,99999,9,999999999,0.0,999,999,99
3022,2,7,3,0,*?*?*?*?*?*?*?*?*?*?*?*?*?*?*?*?*?*?*?*?*?*?,6.2,5.1,92,102094,0,-0,307,0.0,-0.0,0.0,0,0,0,0,320,6.2,10,5,9999,99999,9,999999999,0.0,999,999,99
3022,2,7,4,0,*?*?*?*?*?*?*?*?*?*?*?*?*?*?*?*?*?*?*?*?*?*?,6.1,6.1,100,102094,0,-0,306,0.0,-0.0,0.0,0,0,0,0,317,5.2,10,5,9999,99999,9,999999999,0.0,999,999,99
3022,2,7,5,0,*?*?*?*?*?*?*?*?*?*?*?*?*?*?*?*?*?*?*?*?*?*?,6.4,6.4,100,102094,0,-0,308,0.0,-0.0,0.0,0,0,0,0,313,5.7,10,5,9999,99999,9,999999999,0.0,999,999,99
3022,2,7,6,0,*?*?*?*?*?*?*?*?*?*?*?*?*?*?*?*?*?*?*?*?*?*?,5.4,5.0,97,102094,0,-0,304,0.0,-0.0,0.0,0,0,0,0,310,7.2,10,5,9999,99999,9,999999999,0.0,999,999,99
3022,2,7,7,0,*?*?*?*?*?*?*?*?*?*?*?*?*?*?*?*?*?*?*?*?*?*?,5.2,5.1,100,102094,0,-0,303,0.0,-0.0,0.0,0,0,0,0,308,7.2,10,5,9999,99999,9,999999999,0.0,999,999,99
3022,2,7,8,0,*?*?*?*?*?*?*?*?*?*?*?*?*?*?*?*?*?*?*?*?*?*?,4.9,4.8,100,102094,145,1402,289,38.7,133.6,24.9,4186,6715,3621,432,307,9.3,7,4,9999,99999,9,999999999,5.8,999,999,99
3022,2,7,9,0,*?*?*?*?*?*?*?*?*?*?*?*?*?*?*?*?*?*?*?*?*?*?,7.0,6.7,98,102094,325,1405,287,165.0,419.3,68.0,17471,33213,9124,1228,305,10.3,4,2,9999,99999,9,999999999,2.0,999,999,99
3022,2,7,10,0,*?*?*?*?*?*?*?*?*?*?*?*?*?*?*?*?*?*?*?*?*?*?,9.1,7.0,86,102094,463,1404,304,230.7,313.4,127.3,24517,29221,14753,2564,303,8.8,6,3,9999,99999,9,999999999,0.0,999,999,99
3022,2,7,11,0,*?*?*?*?*?*?*?*?*?*?*?*?*?*?*?*?*?*?*?*?*?*?,10.4,7.7,84,102094,551,1406,306,300.9,403.0,142.9,31417,38262,17786,2807,302,9.8,5,3,9999,99999,9,999999999,0.8,999,999,99
3022,2,7,12,0,*?*?*?*?*?*?*?*?*?*?*?*?*?*?*?*?*?*?*?*?*?*?,11.7,7.0,73,102094,581,1405,311,320.0,406.2,152.0,33412,39163,18746,3026,300,10.3,5,3,9999,99999,9,999999999,0.1,999,999,99
3022,2,7,13,0,*?*?*?*?*?*?*?*?*?*?*?*?*?*?*?*?*?*?*?*?*?*?,11.3,6.6,72,102094,552,1403,309,302.1,403.2,143.5,31513,38441,17775,2821,290,10.8,5,3,9999,99999,9,999999999,0.0,999,999,99
3022,2,7,14,0,*?*?*?*?*?*?*?*?*?*?*?*?*?*?*?*?*?*?*?*?*?*?,11.5,5.6,67,102094,467,1405,309,248.3,392.0,117.9,25879,35717,14862,2245,280,9.8,5,3,9999,99999,9,999999999,0.0,999,999,99
3022,2,7,15,0,*?*?*?*?*?*?*?*?*?*?*?*?*?*?*?*?*?*?*?*?*?*?,11.7,2.9,55,102094,330,1403,317,137.2,208.3,88.2,14517,16898,10393,1705,270,10.8,7,4,9999,99999,9,999999999,0.2,999,999,99
3022,2,7,16,0,*?*?*?*?*?*?*?*?*?*?*?*?*?*?*?*?*?*?*?*?*?*?,11.6,4.1,61,102094,152,1406,332,15.5,0.0,15.5,1852,-0,1854,606,260,7.7,10,5,9999,99999,9,999999999,1.0,999,999,99
3022,2,7,17,0,*?*?*?*?*?*?*?*?*?*?*?*?*?*?*?*?*?*?*?*?*?*?,10.6,6.1,74,102094,0,-0,327,0.0,-0.0,0.0,0,0,0,0,250,7.7,10,5,9999,99999,9,999999999,0.5,999,999,99
3022,2,7,18,0,*?*?*?*?*?*?*?*?*?*?*?*?*?*?*?*?*?*?*?*?*?*?,9.5,6.4,81,102094,0,-0,322,0.0,-0.0,0.0,0,0,0,0,240,7.2,10,5,9999,99999,9,999999999,0.0,999,999,99
3022,2,7,19,0,*?*?*?*?*?*?*?*?*?*?*?*?*?*?*?*?*?*?*?*?*?*?,8.8,6.2,84,102094,0,-0,318,0.0,-0.0,0.0,0,0,0,0,208,7.2,10,5,9999,99999,9,999999999,0.0,999,999,99
3022,2,7,20,0,*?*?*?*?*?*?*?*?*?*?*?*?*?*?*?*?*?*?*?*?*?*?,8.4,7.1,92,102094,0,-0,316,0.0,-0.0,0.0,0,0,0,0,177,7.2,10,5,9999,99999,9,999999999,0.0,999,999,99
3022,2,7,21,0,*?*?*?*?*?*?*?*?*?*?*?*?*?*?*?*?*?*?*?*?*?*?,7.6,6.4,92,102094,0,-0,313,0.0,-0.0,0.0,0,0,0,0,145,8.2,10,5,9999,99999,9,999999999,0.0,999,999,99
3022,2,7,22,0,*?*?*?*?*?*?*?*?*?*?*?*?*?*?*?*?*?*?*?*?*?*?,7.3,5.9,91,102094,0,-0,312,0.0,-0.0,0.0,0,0,0,0,113,5.7,10,5,9999,99999,9,999999999,0.0,999,999,99
3022,2,7,23,0,*?*?*?*?*?*?*?*?*?*?*?*?*?*?*?*?*?*?*?*?*?*?,6.3,5.6,96,102094,0,-0,307,0.0,-0.0,0.0,0,0,0,0,82,6.7,10,5,9999,99999,9,999999999,0.0,999,999,99
3022,2,7,24,0,*?*?*?*?*?*?*?*?*?*?*?*?*?*?*?*?*?*?*?*?*?*?,6.2,2.7,78,102094,0,-0,307,0.0,-0.0,0.0,0,0,0,0,330,4.1,10,5,9999,99999,9,999999999,0.0,999,999,99
3022,2,8,1,0,*?*?*?*?*?*?*?*?*?*?*?*?*?*?*?*?*?*?*?*?*?*?,2.9,-1.1,74,102275,0,-0,294,0.0,-0.0,0.0,0,0,0,0,100,5.7,10,5,9999,99999,9,999999999,0.0,999,999,99
3022,2,8,2,0,*?*?*?*?*?*?*?*?*?*?*?*?*?*?*?*?*?*?*?*?*?*?,1.2,-5.0,59,102275,0,-0,287,0.0,-0.0,0.0,0,0,0,0,150,5.2,10,5,9999,99999,9,999999999,0.0,999,999,99
3022,2,8,3,0,*?*?*?*?*?*?*?*?*?*?*?*?*?*?*?*?*?*?*?*?*?*?,1.7,-4.8,59,102275,0,-0,289,0.0,-0.0,0.0,0,0,0,0,200,3.6,10,5,9999,99999,9,999999999,0.0,999,999,99
3022,2,8,4,0,*?*?*?*?*?*?*?*?*?*?*?*?*?*?*?*?*?*?*?*?*?*?,2.4,-3.7,62,102275,0,-0,292,0.0,-0.0,0.0,0,0,0,0,250,5.2,10,5,9999,99999,9,999999999,0.0,999,999,99
3022,2,8,5,0,*?*?*?*?*?*?*?*?*?*?*?*?*?*?*?*?*?*?*?*?*?*?,1.9,-3.4,65,102275,0,-0,290,0.0,-0.0,0.0,0,0,0,0,300,6.7,10,5,9999,99999,9,999999999,0.0,999,999,99
3022,2,8,6,0,*?*?*?*?*?*?*?*?*?*?*?*?*?*?*?*?*?*?*?*?*?*?,1.2,-3.9,65,102275,0,-0,287,0.0,-0.0,0.0,0,0,0,0,350,6.7,10,5,9999,99999,9,999999999,0.0,999,999,99
3022,2,8,7,0,*?*?*?*?*?*?*?*?*?*?*?*?*?*?*?*?*?*?*?*?*?*?,0.5,-4.2,67,102275,0,-0,262,0.0,-0.0,0.0,0,0,0,0,348,7.7,6,3,9999,99999,9,999999999,0.0,999,999,99
3022,2,8,8,0,*?*?*?*?*?*?*?*?*?*?*?*?*?*?*?*?*?*?*?*?*?*?,1.6,-1.7,76,102275,151,1400,278,35.6,83.1,26.6,3864,4241,3352,458,347,9.3,8,4,9999,99999,9,999999999,0.0,999,999,99
3022,2,8,9,0,*?*?*?*?*?*?*?*?*?*?*?*?*?*?*?*?*?*?*?*?*?*?,2.8,-1.3,73,102275,331,1402,267,163.0,362.6,77.4,17033,29200,10085,1418,345,8.2,5,3,9999,99999,9,999999999,0.0,999,999,99
3022,2,8,10,0,*?*?*?*?*?*?*?*?*?*?*?*?*?*?*?*?*?*?*?*?*?*?,3.9,-1.5,66,102275,470,1405,287,179.0,134.8,133.9,19514,12690,15295,3037,343,8.2,8,4,9999,99999,9,999999999,0.0,999,999,99
3022,2,8,11,0,*?*?*?*?*?*?*?*?*?*?*?*?*?*?*?*?*?*?*?*?*?*?,5.3,-1.5,61,102275,557,1403,299,164.9,55.2,142.9,18114,5291,16130,4115,342,6.7,9,5,9999,99999,9,999999999,0.0,999,999,99
3022,2,8,12,0,*?*?*?*?*?*?*?*?*?*?*?*?*?*?*?*?*?*?*?*?*?*?,6.7,-0.8,58,102275,588,1405,288,304.4,325.7,168.0,32468,32538,19160,3564,340,5.7,6,3,9999,99999,9,999999999,0.0,999,999,99
3022,2,8,13,0,*?*?*?*?*?*?*?*?*?*?*?*?*?*?*?*?*?*?*?*?*?*?,6.8,-1.7,53,102275,559,1403,282,306.5,404.0,145.6,31980,38630,18013,2871,340,6.7,5,3,9999,99999,9,999999999,0.0,999,999,99
3022,2,8,14,0,*?*?*?*?*?*?*?*?*?*?*?*?*?*?*?*?*?*?*?*?*?*?,7.0,-1.9,52,102275,474,1405,283,252.6,393.1,120.0,26336,35972,15102,2290,340,5.7,5,3,9999,99999,9,999999999,0.0,999,999,99
3022,2,8,15,0,*?*?*?*?*?*?*?*?*?*?*?*?*?*?*?*?*?*?*?*?*?*?,6.9,-2.4,50,102275,337,1404,294,140.8,209.5,90.6,14897,17182,10644,1754,340,5.2,7,4,9999,99999,9,999999999,0.0,999,999,99
3022,2,8,16,0,*?*?*?*?*?*?*?*?*?*?*?*?*?*?*?*?*?*?*?*?*?*?,6.8,-2.7,49,102275,158,1401,311,16.8,0.0,16.8,2000,-0,2002,654,340,4.6,10,5,9999,99999,9,999999999,0.0,999,999,99
3022,2,8,17,0,*?*?*?*?*?*?*?*?*?*?*?*?*?*?*?*?*?*?*?*?*?*?,5.7,-1.7,58,102275,0,-0,306,0.0,-0.0,0.0,0,0,0,0,340,5.7,10,5,9999,99999,9,999999999,0.0,999,999,99
3022,2,8,18,0,*?*?*?*?*?*?*?*?*?*?*?*?*?*?*?*?*?*?*?*?*?*?,4.3,-0.8,68,102275,0,-0,300,0.0,-0.0,0.0,0,0,0,0,340,5.7,10,5,9999,99999,9,999999999,0.0,999,999,99
3022,2,8,19,0,*?*?*?*?*?*?*?*?*?*?*?*?*?*?*?*?*?*?*?*?*?*?,4.6,-1.1,66,102275,0,-0,301,0.0,-0.0,0.0,0,0,0,0,335,5.2,10,5,9999,99999,9,999999999,0.2,999,999,99
3022,2,8,20,0,*?*?*?*?*?*?*?*?*?*?*?*?*?*?*?*?*?*?*?*?*?*?,3.5,-1.5,69,102275,0,-0,296,0.0,-0.0,0.0,0,0,0,0,330,4.1,10,5,9999,99999,9,999999999,0.0,999,999,99
3022,2,8,21,0,*?*?*?*?*?*?*?*?*?*?*?*?*?*?*?*?*?*?*?*?*?*?,2.6,-2.2,69,102275,0,-0,293,0.0,-0.0,0.0,0,0,0,0,325,3.6,10,5,9999,99999,9,999999999,0.0,999,999,99
3022,2,8,22,0,*?*?*?*?*?*?*?*?*?*?*?*?*?*?*?*?*?*?*?*?*?*?,3.1,-1.7,69,102275,0,-0,295,0.0,-0.0,0.0,0,0,0,0,320,2.6,10,5,9999,99999,9,999999999,0.0,999,999,99
3022,2,8,23,0,*?*?*?*?*?*?*?*?*?*?*?*?*?*?*?*?*?*?*?*?*?*?,3.2,-1.9,68,102275,0,-0,295,0.0,-0.0,0.0,0,0,0,0,315,3.6,10,5,9999,99999,9,999999999,0.0,999,999,99
3022,2,8,24,0,*?*?*?*?*?*?*?*?*?*?*?*?*?*?*?*?*?*?*?*?*?*?,5.2,2.5,82,102275,0,-0,303,0.0,-0.0,0.0,0,0,0,0,50,6.2,10,5,9999,99999,9,999999999,0.0,999,999,99
3022,2,9,1,0,*?*?*?*?*?*?*?*?*?*?*?*?*?*?*?*?*?*?*?*?*?*?,3.7,2.3,92,101943,0,-0,297,0.0,-0.0,0.0,0,0,0,0,308,2.6,10,5,9999,99999,9,999999999,0.0,999,999,99
3022,2,9,2,0,*?*?*?*?*?*?*?*?*?*?*?*?*?*?*?*?*?*?*?*?*?*?,4.1,3.9,100,101943,0,-0,298,0.0,-0.0,0.0,0,0,0,0,307,3.6,10,5,9999,99999,9,999999999,0.0,999,999,99
3022,2,9,3,0,*?*?*?*?*?*?*?*?*?*?*?*?*?*?*?*?*?*?*?*?*?*?,3.8,2.9,95,101943,0,-0,297,0.0,-0.0,0.0,0,0,0,0,305,4.1,10,5,9999,99999,9,999999999,0.0,999,999,99
3022,2,9,4,0,*?*?*?*?*?*?*?*?*?*?*?*?*?*?*?*?*?*?*?*?*?*?,3.3,3.2,100,101943,0,-0,295,0.0,-0.0,0.0,0,0,0,0,303,3.6,10,5,9999,99999,9,999999999,0.0,999,999,99
3022,2,9,5,0,*?*?*?*?*?*?*?*?*?*?*?*?*?*?*?*?*?*?*?*?*?*?,2.7,1.7,94,101943,0,-0,292,0.0,-0.0,0.0,0,0,0,0,302,3.6,10,5,9999,99999,9,999999999,0.0,999,999,99
3022,2,9,6,0,*?*?*?*?*?*?*?*?*?*?*?*?*?*?*?*?*?*?*?*?*?*?,3.1,1.5,89,101943,0,-0,294,0.0,-0.0,0.0,0,0,0,0,300,2.6,10,5,9999,99999,9,999999999,0.0,999,999,99
3022,2,9,7,0,*?*?*?*?*?*?*?*?*?*?*?*?*?*?*?*?*?*?*?*?*?*?,3.5,2.3,92,101943,0,-0,296,0.0,-0.0,0.0,0,0,0,0,295,3.1,10,5,9999,99999,9,999999999,0.0,999,999,99
3022,2,9,8,0,*?*?*?*?*?*?*?*?*?*?*?*?*?*?*?*?*?*?*?*?*?*?,3.6,3.4,100,101943,158,1406,292,29.0,34.3,25.1,3261,2042,3043,525,290,2.1,9,5,9999,99999,9,999999999,0.0,999,999,99
3022,2,9,9,0,*?*?*?*?*?*?*?*?*?*?*?*?*?*?*?*?*?*?*?*?*?*?,4.5,4.3,100,101943,338,1404,291,119.7,125.2,89.5,13060,10563,10332,1953,285,2.1,8,4,9999,99999,9,999999999,0.0,999,999,99
3022,2,9,10,0,*?*?*?*?*?*?*?*?*?*?*?*?*?*?*?*?*?*?*?*?*?*?,5.2,4.5,96,101943,477,1405,294,182.1,135.2,136.2,19855,12762,15561,3096,280,4.6,8,4,9999,99999,9,999999999,0.2,999,999,99
3022,2,9,11,0,*?*?*?*?*?*?*?*?*?*?*?*?*?*?*?*?*?*?*?*?*?*?,6.8,4.8,88,101943,564,1403,305,167.3,55.3,145.0,18378,5312,16363,4188,275,2.1,9,5,9999,99999,9,999999999,0.0,999,999,99
3022,2,9,12,0,*?*?*?*?*?*?*?*?*?*?*?*?*?*?*?*?*?*?*?*?*?*?,7.4,5.1,87,101943,595,1404,308,177.7,55.8,154.0,19527,5398,17378,4513,270,2.6,9,5,9999,99999,9,999999999,0.0,999,999,99
3022,2,9,13,0,*?*?*?*?*?*?*?*?*?*?*?*?*?*?*?*?*?*?*?*?*?*?,7.6,5.6,89,101943,566,1403,309,168.0,55.4,145.6,18465,5305,16444,4210,270,4.1,9,5,9999,99999,9,999999999,0.7,999,999,99
3022,2,9,14,0,*?*?*?*?*?*?*?*?*?*?*?*?*?*?*?*?*?*?*?*?*?*?,7.6,5.3,86,101943,481,1405,309,138.8,53.9,120.4,15251,5013,13599,3352,270,6.7,9,5,9999,99999,9,999999999,0.5,999,999,99
3022,2,9,15,0,*?*?*?*?*?*?*?*?*?*?*?*?*?*?*?*?*?*?*?*?*?*?,7.6,5.3,86,101943,344,1405,313,53.1,0.0,53.1,6198,0,6212,2119,270,4.6,10,5,9999,99999,9,999999999,0.1,999,999,99
3022,2,9,16,0,*?*?*?*?*?*?*?*?*?*?*?*?*?*?*?*?*?*?*?*?*?*?,7.5,5.1,86,101943,165,1405,308,31.4,35.6,27.2,3526,2164,3288,570,270,6.2,9,5,9999,99999,9,999999999,0.1,999,999,99
3022,2,9,17,0,*?*?*?*?*?*?*?*?*?*?*?*?*?*?*?*?*?*?*?*?*?*?,6.5,3.2,81,101943,0,-0,309,0.0,-0.0,0.0,0,0,0,0,270,7.2,10,5,9999,99999,9,999999999,0.2,999,999,99
3022,2,9,18,0,*?*?*?*?*?*?*?*?*?*?*?*?*?*?*?*?*?*?*?*?*?*?,6.0,4.3,90,101943,0,-0,306,0.0,-0.0,0.0,0,0,0,0,270,5.7,10,5,9999,99999,9,999999999,0.1,999,999,99
3022,2,9,19,0,*?*?*?*?*?*?*?*?*?*?*?*?*?*?*?*?*?*?*?*?*?*?,5.6,5.0,96,101943,0,-0,304,0.0,-0.0,0.0,0,0,0,0,257,4.6,10,5,9999,99999,9,999999999,0.7,999,999,99
3022,2,9,20,0,*?*?*?*?*?*?*?*?*?*?*?*?*?*?*?*?*?*?*?*?*?*?,5.2,4.5,96,101943,0,-0,303,0.0,-0.0,0.0,0,0,0,0,243,4.1,10,5,9999,99999,9,999999999,2.3,999,999,99
3022,2,9,21,0,*?*?*?*?*?*?*?*?*?*?*?*?*?*?*?*?*?*?*?*?*?*?,4.5,4.3,100,101943,0,-0,300,0.0,-0.0,0.0,0,0,0,0,230,3.1,10,5,9999,99999,9,999999999,0.0,999,999,99
3022,2,9,22,0,*?*?*?*?*?*?*?*?*?*?*?*?*?*?*?*?*?*?*?*?*?*?,4.4,3.0,92,101943,0,-0,300,0.0,-0.0,0.0,0,0,0,0,217,2.6,10,5,9999,99999,9,999999999,0.0,999,999,99
3022,2,9,23,0,*?*?*?*?*?*?*?*?*?*?*?*?*?*?*?*?*?*?*?*?*?*?,5.0,3.0,89,101943,0,-0,302,0.0,-0.0,0.0,0,0,0,0,203,2.6,10,5,9999,99999,9,999999999,0.0,999,999,99
3022,2,9,24,0,*?*?*?*?*?*?*?*?*?*?*?*?*?*?*?*?*?*?*?*?*?*?,3.3,0.2,82,101943,0,-0,295,0.0,-0.0,0.0,0,0,0,0,310,3.6,10,5,9999,99999,9,999999999,0.0,999,999,99
3022,2,10,1,0,*?*?*?*?*?*?*?*?*?*?*?*?*?*?*?*?*?*?*?*?*?*?,6.0,3.8,85,99675.4,0,-0,306,0.0,-0.0,0.0,0,0,0,0,190,1.0,10,5,9999,99999,9,999999999,0.0,999,999,99
3022,2,10,2,0,*?*?*?*?*?*?*?*?*?*?*?*?*?*?*?*?*?*?*?*?*?*?,6.3,4.1,85,99675.4,0,-0,308,0.0,-0.0,0.0,0,0,0,0,190,1.0,10,5,9999,99999,9,999999999,0.5,999,999,99
3022,2,10,3,0,*?*?*?*?*?*?*?*?*?*?*?*?*?*?*?*?*?*?*?*?*?*?,6.1,3.8,84,99675.4,0,-0,307,0.0,-0.0,0.0,0,0,0,0,190,1.5,10,5,9999,99999,9,999999999,0.0,999,999,99
3022,2,10,4,0,*?*?*?*?*?*?*?*?*?*?*?*?*?*?*?*?*?*?*?*?*?*?,5.9,3.2,82,99675.4,0,-0,306,0.0,-0.0,0.0,0,0,0,0,190,0.5,10,5,9999,99999,9,999999999,0.0,999,999,99
3022,2,10,5,0,*?*?*?*?*?*?*?*?*?*?*?*?*?*?*?*?*?*?*?*?*?*?,5.5,2.5,79,99675.4,0,-0,304,0.0,-0.0,0.0,0,0,0,0,190,1.0,10,5,9999,99999,9,999999999,0.2,999,999,99
3022,2,10,6,0,*?*?*?*?*?*?*?*?*?*?*?*?*?*?*?*?*?*?*?*?*?*?,5.2,1.7,77,99675.4,0,-0,303,0.0,-0.0,0.0,0,0,0,0,190,0.0,10,5,9999,99999,9,999999999,0.0,999,999,99
3022,2,10,7,0,*?*?*?*?*?*?*?*?*?*?*?*?*?*?*?*?*?*?*?*?*?*?,4.8,0.8,75,99675.4,0,-0,302,0.0,-0.0,0.0,0,0,0,0,210,0.0,10,5,9999,99999,9,999999999,0.0,999,999,99
3022,2,10,8,0,*?*?*?*?*?*?*?*?*?*?*?*?*?*?*?*?*?*?*?*?*?*?,4.4,0.4,74,99675.4,164,1402,290,41.3,89.0,30.9,4468,4808,3860,539,230,0.0,8,4,9999,99999,9,999999999,0.0,999,999,99
3022,2,10,9,0,*?*?*?*?*?*?*?*?*?*?*?*?*?*?*?*?*?*?*?*?*?*?,6.0,1.5,71,99675.4,345,1405,292,145.0,210.8,93.2,15340,17448,10954,1812,250,1.5,7,4,9999,99999,9,999999999,0.2,999,999,99
3022,2,10,10,0,*?*?*?*?*?*?*?*?*?*?*?*?*?*?*?*?*?*?*?*?*?*?,7.5,3.2,73,99675.4,483,1402,299,219.0,226.9,140.8,23192,21437,16175,2889,270,2.6,7,4,9999,99999,9,999999999,0.1,999,999,99
3022,2,10,11,0,*?*?*?*?*?*?*?*?*?*?*?*?*?*?*?*?*?*?*?*?*?*?,9.5,3.0,63,99675.4,571,1403,307,265.7,233.1,170.8,28225,23024,19459,3636,290,2.6,7,4,9999,99999,9,999999999,0.6,999,999,99
3022,2,10,12,0,*?*?*?*?*?*?*?*?*?*?*?*?*?*?*?*?*?*?*?*?*?*?,10.3,3.6,62,99675.4,602,1404,311,282.0,234.8,181.3,29996,23462,20601,3914,310,3.1,7,4,9999,99999,9,999999999,0.8,999,999,99
3022,2,10,13,0,*?*?*?*?*?*?*?*?*?*?*?*?*?*?*?*?*?*?*?*?*?*?,10.6,3.9,62,99675.4,573,1403,317,225.8,139.3,168.9,24624,13771,19165,3972,308,4.1,8,4,9999,99999,9,999999999,0.0,999,999,99
3022,2,10,14,0,*?*?*?*?*?*?*?*?*?*?*?*?*?*?*?*?*?*?*?*?*?*?,10.7,2.3,55,99675.4,487,1402,312,221.2,227.3,142.2,23425,21540,16320,2923,307,4.1,7,4,9999,99999,9,999999999,0.0,999,999,99
3022,2,10,15,0,*?*?*?*?*?*?*?*?*?*?*?*?*?*?*?*?*?*?*?*?*?*?,10.6,1.5,52,99675.4,350,1401,311,148.1,211.7,95.2,15664,17684,11164,1856,305,1.5,7,4,9999,99999,9,999999999,0.0,999,999,99
3022,2,10,16,0,*?*?*?*?*?*?*?*?*?*?*?*?*?*?*?*?*?*?*?*?*?*?,10.6,1.0,51,99675.4,171,1399,311,52.7,154.0,33.9,5586,8907,4670,598,303,2.1,7,4,9999,99999,9,999999999,0.0,999,999,99
3022,2,10,17,0,*?*?*?*?*?*?*?*?*?*?*?*?*?*?*?*?*?*?*?*?*?*?,10.0,1.0,53,99675.4,0,-0,325,0.0,-0.0,0.0,0,0,0,0,302,1.0,10,5,9999,99999,9,999999999,0.0,999,999,99
3022,2,10,18,0,*?*?*?*?*?*?*?*?*?*?*?*?*?*?*?*?*?*?*?*?*?*?,8.5,1.0,59,99675.4,0,-0,318,0.0,-0.0,0.0,0,0,0,0,300,1.5,10,5,9999,99999,9,999999999,0.0,999,999,99
3022,2,10,19,0,*?*?*?*?*?*?*?*?*?*?*?*?*?*?*?*?*?*?*?*?*?*?,7.8,1.0,61,99675.4,0,-0,315,0.0,-0.0,0.0,0,0,0,0,298,4.1,10,5,9999,99999,9,999999999,0.0,999,999,99
3022,2,10,20,0,*?*?*?*?*?*?*?*?*?*?*?*?*?*?*?*?*?*?*?*?*?*?,7.4,0.8,62,99675.4,0,-0,313,0.0,-0.0,0.0,0,0,0,0,297,4.1,10,5,9999,99999,9,999999999,0.0,999,999,99
3022,2,10,21,0,*?*?*?*?*?*?*?*?*?*?*?*?*?*?*?*?*?*?*?*?*?*?,7.1,1.7,67,99675.4,0,-0,312,0.0,-0.0,0.0,0,0,0,0,295,3.1,10,5,9999,99999,9,999999999,0.0,999,999,99
3022,2,10,22,0,*?*?*?*?*?*?*?*?*?*?*?*?*?*?*?*?*?*?*?*?*?*?,6.8,1.9,70,99675.4,0,-0,310,0.0,-0.0,0.0,0,0,0,0,293,2.6,10,5,9999,99999,9,999999999,0.0,999,999,99
3022,2,10,23,0,*?*?*?*?*?*?*?*?*?*?*?*?*?*?*?*?*?*?*?*?*?*?,7.0,2.3,71,99675.4,0,-0,311,0.0,-0.0,0.0,0,0,0,0,292,4.1,10,5,9999,99999,9,999999999,0.0,999,999,99
3022,2,10,24,0,*?*?*?*?*?*?*?*?*?*?*?*?*?*?*?*?*?*?*?*?*?*?,5.6,3.4,85,99675.4,0,-0,305,0.0,-0.0,0.0,0,0,0,0,190,0.5,10,5,9999,99999,9,999999999,0.2,999,999,99
3022,2,11,1,0,*?*?*?*?*?*?*?*?*?*?*?*?*?*?*?*?*?*?*?*?*?*?,8.1,7.6,100,99913.3,0,-0,315,0.0,-0.0,0.0,0,0,0,0,257,0.5,10,5,9999,99999,9,999999999,0.0,999,999,99
3022,2,11,2,0,*?*?*?*?*?*?*?*?*?*?*?*?*?*?*?*?*?*?*?*?*?*?,8.4,8.4,100,99913.3,0,-0,316,0.0,-0.0,0.0,0,0,0,0,223,0.5,10,5,9999,99999,9,999999999,0.0,999,999,99
3022,2,11,3,0,*?*?*?*?*?*?*?*?*?*?*?*?*?*?*?*?*?*?*?*?*?*?,7.8,7.9,100,99913.3,0,-0,314,0.0,-0.0,0.0,0,0,0,0,190,0.5,10,5,9999,99999,9,999999999,0.0,999,999,99
3022,2,11,4,0,*?*?*?*?*?*?*?*?*?*?*?*?*?*?*?*?*?*?*?*?*?*?,7.2,7.1,100,99913.3,0,-0,311,0.0,-0.0,0.0,0,0,0,0,157,1.0,10,5,9999,99999,9,999999999,0.0,999,999,99
3022,2,11,5,0,*?*?*?*?*?*?*?*?*?*?*?*?*?*?*?*?*?*?*?*?*?*?,6.4,6.4,100,99913.3,0,-0,308,0.0,-0.0,0.0,0,0,0,0,123,1.0,10,5,9999,99999,9,999999999,0.3,999,999,99
3022,2,11,6,0,*?*?*?*?*?*?*?*?*?*?*?*?*?*?*?*?*?*?*?*?*?*?,6.9,6.9,100,99913.3,0,-0,310,0.0,-0.0,0.0,0,0,0,0,90,0.5,10,5,9999,99999,9,999999999,0.0,999,999,99
3022,2,11,7,0,*?*?*?*?*?*?*?*?*?*?*?*?*?*?*?*?*?*?*?*?*?*?,7.2,7.1,100,99913.3,0,-0,307,0.0,-0.0,0.0,0,0,0,0,117,1.5,9,5,9999,99999,9,999999999,0.0,999,999,99
3022,2,11,8,0,*?*?*?*?*?*?*?*?*?*?*?*?*?*?*?*?*?*?*?*?*?*?,7.4,7.4,100,99913.3,171,1405,300,52.4,153.6,33.7,5552,8861,4644,593,143,0.5,7,4,9999,99999,9,999999999,0.0,999,999,99
3022,2,11,9,0,*?*?*?*?*?*?*?*?*?*?*?*?*?*?*?*?*?*?*?*?*?*?,8.5,8.5,100,99913.3,351,1401,291,186.2,473.6,67.6,19086,39204,9821,1224,170,0.5,3,2,9999,99999,9,999999999,0.0,999,999,99
3022,2,11,10,0,*?*?*?*?*?*?*?*?*?*?*?*?*?*?*?*?*?*?*?*?*?*?,8.3,8.3,100,99913.3,490,1402,301,247.0,316.7,136.4,26270,30091,15737,2777,197,0.5,6,3,9999,99999,9,999999999,0.0,999,999,99
3022,2,11,11,0,*?*?*?*?*?*?*?*?*?*?*?*?*?*?*?*?*?*?*?*?*?*?,9.3,8.1,100,99913.3,578,1403,313,228.1,139.5,170.6,24875,13814,19354,4020,223,2.1,8,4,9999,99999,9,999999999,0.0,999,999,99
3022,2,11,12,0,*?*?*?*?*?*?*?*?*?*?*?*?*?*?*?*?*?*?*?*?*?*?,10.7,6.9,98,99913.3,609,1403,315,285.9,235.2,183.8,30401,23675,20781,3982,250,1.5,7,4,9999,99999,9,999999999,0.0,999,999,99
3022,2,11,13,0,*?*?*?*?*?*?*?*?*?*?*?*?*?*?*?*?*?*?*?*?*?*?,10.7,7.4,100,99913.3,580,1402,311,300.2,325.2,165.7,32013,32387,18910,3506,228,1.5,6,3,9999,99999,9,999999999,0.0,999,999,99
3022,2,11,14,0,*?*?*?*?*?*?*?*?*?*?*?*?*?*?*?*?*?*?*?*?*?*?,10.8,7.3,100,99913.3,494,1402,307,266.0,396.1,126.3,27724,36707,15824,2429,207,1.0,5,3,9999,99999,9,999999999,0.0,999,999,99
3022,2,11,15,0,*?*?*?*?*?*?*?*?*?*?*?*?*?*?*?*?*?*?*?*?*?*?,10.7,7.9,100,99913.3,357,1402,315,151.8,212.8,97.6,16054,17928,11428,1907,185,2.1,7,4,9999,99999,9,999999999,0.0,999,999,99
3022,2,11,16,0,*?*?*?*?*?*?*?*?*?*?*?*?*?*?*?*?*?*?*?*?*?*?,10.9,7.6,100,99913.3,178,1402,316,56.3,158.3,36.2,5946,9348,4955,640,163,0.5,7,4,9999,99999,9,999999999,0.0,999,999,99
3022,2,11,17,0,*?*?*?*?*?*?*?*?*?*?*?*?*?*?*?*?*?*?*?*?*?*?,10.2,7.9,100,99913.3,0,-0,324,0.0,-0.0,0.0,0,0,0,0,142,1.5,10,5,9999,99999,9,999999999,0.0,999,999,99
3022,2,11,18,0,*?*?*?*?*?*?*?*?*?*?*?*?*?*?*?*?*?*?*?*?*?*?,9.5,8.5,100,99913.3,0,-0,321,0.0,-0.0,0.0,0,0,0,0,120,1.0,10,5,9999,99999,9,999999999,0.0,999,999,99
3022,2,11,19,0,*?*?*?*?*?*?*?*?*?*?*?*?*?*?*?*?*?*?*?*?*?*?,9.2,9.2,100,99913.3,0,-0,320,0.0,-0.0,0.0,0,0,0,0,112,1.0,10,5,9999,99999,9,999999999,0.0,999,999,99
3022,2,11,20,0,*?*?*?*?*?*?*?*?*?*?*?*?*?*?*?*?*?*?*?*?*?*?,8.4,8.4,100,99913.3,0,-0,316,0.0,-0.0,0.0,0,0,0,0,103,0.5,10,5,9999,99999,9,999999999,0.0,999,999,99
3022,2,11,21,0,*?*?*?*?*?*?*?*?*?*?*?*?*?*?*?*?*?*?*?*?*?*?,8.3,8.3,100,99913.3,0,-0,316,0.0,-0.0,0.0,0,0,0,0,95,0.0,10,5,9999,99999,9,999999999,0.0,999,999,99
3022,2,11,22,0,*?*?*?*?*?*?*?*?*?*?*?*?*?*?*?*?*?*?*?*?*?*?,7.5,7.4,100,99913.3,0,-0,312,0.0,-0.0,0.0,0,0,0,0,87,1.0,10,5,9999,99999,9,999999999,0.0,999,999,99
3022,2,11,23,0,*?*?*?*?*?*?*?*?*?*?*?*?*?*?*?*?*?*?*?*?*?*?,7.4,7.4,100,99913.3,0,-0,312,0.0,-0.0,0.0,0,0,0,0,78,0.5,10,5,9999,99999,9,999999999,0.1,999,999,99
3022,2,11,24,0,*?*?*?*?*?*?*?*?*?*?*?*?*?*?*?*?*?*?*?*?*?*?,7.2,5.1,100,99913.3,0,-0,311,0.0,-0.0,0.0,0,0,0,0,290,1.5,10,5,9999,99999,9,999999999,0.0,999,999,99
3022,2,12,1,0,*?*?*?*?*?*?*?*?*?*?*?*?*?*?*?*?*?*?*?*?*?*?,7.3,6.4,96,101504,0,-0,312,0.0,-0.0,0.0,0,0,0,0,68,0.5,10,5,9999,99999,9,999999999,0.1,999,999,99
3022,2,12,2,0,*?*?*?*?*?*?*?*?*?*?*?*?*?*?*?*?*?*?*?*?*?*?,7.4,5.8,92,101504,0,-0,312,0.0,-0.0,0.0,0,0,0,0,67,0.5,10,5,9999,99999,9,999999999,0.0,999,999,99
3022,2,12,3,0,*?*?*?*?*?*?*?*?*?*?*?*?*?*?*?*?*?*?*?*?*?*?,6.5,4.5,89,101504,0,-0,308,0.0,-0.0,0.0,0,0,0,0,65,0.5,10,5,9999,99999,9,999999999,0.0,999,999,99
3022,2,12,4,0,*?*?*?*?*?*?*?*?*?*?*?*?*?*?*?*?*?*?*?*?*?*?,6.8,4.8,89,101504,0,-0,310,0.0,-0.0,0.0,0,0,0,0,63,1.0,10,5,9999,99999,9,999999999,0.0,999,999,99
3022,2,12,5,0,*?*?*?*?*?*?*?*?*?*?*?*?*?*?*?*?*?*?*?*?*?*?,6.8,5.9,96,101504,0,-0,310,0.0,-0.0,0.0,0,0,0,0,62,1.0,10,5,9999,99999,9,999999999,0.0,999,999,99
3022,2,12,6,0,*?*?*?*?*?*?*?*?*?*?*?*?*?*?*?*?*?*?*?*?*?*?,6.6,6.6,100,101504,0,-0,309,0.0,-0.0,0.0,0,0,0,0,60,0.5,10,5,9999,99999,9,999999999,0.0,999,999,99
3022,2,12,7,0,*?*?*?*?*?*?*?*?*?*?*?*?*?*?*?*?*?*?*?*?*?*?,5.9,5.9,100,101504,0,-0,306,0.0,-0.0,0.0,0,0,0,0,62,1.5,10,5,9999,99999,9,999999999,0.0,999,999,99
3022,2,12,8,0,*?*?*?*?*?*?*?*?*?*?*?*?*?*?*?*?*?*?*?*?*?*?,5.1,5.1,100,101504,177,1399,298,35.7,37.6,31.0,3993,2374,3718,650,63,0.5,9,5,9999,99999,9,999999999,0.0,999,999,99
3022,2,12,9,0,*?*?*?*?*?*?*?*?*?*?*?*?*?*?*?*?*?*?*?*?*?*?,7.4,6.9,99,101504,358,1402,300,152.4,213.0,98.0,16113,17965,11468,1915,65,0.5,7,4,9999,99999,9,999999999,0.0,999,999,99
3022,2,12,10,0,*?*?*?*?*?*?*?*?*?*?*?*?*?*?*?*?*?*?*?*?*?*?,9.6,7.7,89,101504,497,1401,314,191.7,136.2,143.4,20891,13023,16343,3282,67,0.5,8,4,9999,99999,9,999999999,0.0,999,999,99
3022,2,12,11,0,*?*?*?*?*?*?*?*?*?*?*?*?*?*?*?*?*?*?*?*?*?*?,11.6,8.7,84,101504,585,1402,323,231.4,139.7,173.1,25234,13875,19623,4090,68,2.1,8,4,9999,99999,9,999999999,0.0,999,999,99
3022,2,12,12,0,*?*?*?*?*?*?*?*?*?*?*?*?*?*?*?*?*?*?*?*?*?*?,12.9,9.2,80,101504,616,1403,329,245.2,140.7,183.4,26757,14115,20765,4389,70,1.5,8,4,9999,99999,9,999999999,0.0,999,999,99
3022,2,12,13,0,*?*?*?*?*?*?*?*?*?*?*?*?*?*?*?*?*?*?*?*?*?*?,12.7,8.7,78,101504,587,1402,332,175.3,55.7,152.0,19269,5380,17150,4438,77,1.5,9,5,9999,99999,9,999999999,0.0,999,999,99
3022,2,12,14,0,*?*?*?*?*?*?*?*?*?*?*?*?*?*?*?*?*?*?*?*?*?*?,12.9,8.7,77,101504,501,1401,329,193.6,136.4,144.8,21094,13070,16497,3318,83,1.0,8,4,9999,99999,9,999999999,0.0,999,999,99
3022,2,12,15,0,*?*?*?*?*?*?*?*?*?*?*?*?*?*?*?*?*?*?*?*?*?*?,13.0,8.5,76,101504,364,1402,337,57.2,0.0,57.2,6672,0,6687,2295,90,2.1,10,5,9999,99999,9,999999999,0.0,999,999,99
3022,2,12,16,0,*?*?*?*?*?*?*?*?*?*?*?*?*?*?*?*?*?*?*?*?*?*?,12.9,8.7,77,101504,185,1405,325,59.8,162.2,38.5,6307,9778,5241,682,97,0.5,7,4,9999,99999,9,999999999,0.0,999,999,99
3022,2,12,17,0,*?*?*?*?*?*?*?*?*?*?*?*?*?*?*?*?*?*?*?*?*?*?,11.4,9.8,92,101504,0,-0,330,0.0,-0.0,0.0,0,0,0,0,103,1.5,10,5,9999,99999,9,999999999,0.1,999,999,99
3022,2,12,18,0,*?*?*?*?*?*?*?*?*?*?*?*?*?*?*?*?*?*?*?*?*?*?,10.7,10.7,100,101504,0,-0,326,0.0,-0.0,0.0,0,0,0,0,110,1.0,10,5,9999,99999,9,999999999,1.0,999,999,99
3022,2,12,19,0,*?*?*?*?*?*?*?*?*?*?*?*?*?*?*?*?*?*?*?*?*?*?,9.5,9.4,100,101504,0,-0,321,0.0,-0.0,0.0,0,0,0,0,108,1.0,10,5,9999,99999,9,999999999,0.2,999,999,99
3022,2,12,20,0,*?*?*?*?*?*?*?*?*?*?*?*?*?*?*?*?*?*?*?*?*?*?,8.4,8.4,100,101504,0,-0,316,0.0,-0.0,0.0,0,0,0,0,107,0.5,10,5,9999,99999,9,999999999,0.0,999,999,99
3022,2,12,21,0,*?*?*?*?*?*?*?*?*?*?*?*?*?*?*?*?*?*?*?*?*?*?,8.2,8.3,100,101504,0,-0,315,0.0,-0.0,0.0,0,0,0,0,105,0.0,10,5,9999,99999,9,999999999,1.0,999,999,99
3022,2,12,22,0,*?*?*?*?*?*?*?*?*?*?*?*?*?*?*?*?*?*?*?*?*?*?,7.6,7.1,98,101504,0,-0,313,0.0,-0.0,0.0,0,0,0,0,103,1.0,10,5,9999,99999,9,999999999,3.5,999,999,99
3022,2,12,23,0,*?*?*?*?*?*?*?*?*?*?*?*?*?*?*?*?*?*?*?*?*?*?,8.0,7.3,98,101504,0,-0,315,0.0,-0.0,0.0,0,0,0,0,102,0.5,10,5,9999,99999,9,999999999,0.0,999,999,99
3022,2,12,24,0,*?*?*?*?*?*?*?*?*?*?*?*?*?*?*?*?*?*?*?*?*?*?,7.3,6.9,99,101504,0,-0,312,0.0,-0.0,0.0,0,0,0,0,70,1.5,10,5,9999,99999,9,999999999,0.5,999,999,99
3022,2,13,1,0,*?*?*?*?*?*?*?*?*?*?*?*?*?*?*?*?*?*?*?*?*?*?,8.7,8.1,100,101783,0,-0,318,0.0,-0.0,0.0,0,0,0,0,103,0.5,10,5,9999,99999,9,999999999,0.1,999,999,99
3022,2,13,2,0,*?*?*?*?*?*?*?*?*?*?*?*?*?*?*?*?*?*?*?*?*?*?,8.7,8.7,100,101783,0,-0,317,0.0,-0.0,0.0,0,0,0,0,107,0.5,10,5,9999,99999,9,999999999,0.3,999,999,99
3022,2,13,3,0,*?*?*?*?*?*?*?*?*?*?*?*?*?*?*?*?*?*?*?*?*?*?,8.5,8.4,100,101783,0,-0,317,0.0,-0.0,0.0,0,0,0,0,110,0.5,10,5,9999,99999,9,999999999,0.2,999,999,99
3022,2,13,4,0,*?*?*?*?*?*?*?*?*?*?*?*?*?*?*?*?*?*?*?*?*?*?,8.4,8.3,100,101783,0,-0,316,0.0,-0.0,0.0,0,0,0,0,113,1.0,10,5,9999,99999,9,999999999,0.0,999,999,99
3022,2,13,5,0,*?*?*?*?*?*?*?*?*?*?*?*?*?*?*?*?*?*?*?*?*?*?,7.7,7.7,100,101783,0,-0,313,0.0,-0.0,0.0,0,0,0,0,117,1.0,10,5,9999,99999,9,999999999,0.3,999,999,99
3022,2,13,6,0,*?*?*?*?*?*?*?*?*?*?*?*?*?*?*?*?*?*?*?*?*?*?,8.7,8.7,100,101783,0,-0,317,0.0,-0.0,0.0,0,0,0,0,120,0.5,10,5,9999,99999,9,999999999,0.0,999,999,99
3022,2,13,7,0,*?*?*?*?*?*?*?*?*?*?*?*?*?*?*?*?*?*?*?*?*?*?,7.8,7.9,100,101783,0,-0,314,0.0,-0.0,0.0,0,0,0,0,127,1.5,10,5,9999,99999,9,999999999,0.0,999,999,99
3022,2,13,8,0,*?*?*?*?*?*?*?*?*?*?*?*?*?*?*?*?*?*?*?*?*?*?,6.9,6.9,100,101783,184,1401,310,21.9,0.0,21.9,2586,-0,2589,850,133,0.5,10,5,9999,99999,9,999999999,0.0,999,999,99
3022,2,13,9,0,*?*?*?*?*?*?*?*?*?*?*?*?*?*?*?*?*?*?*?*?*?*?,8.9,8.9,100,101783,365,1401,318,57.4,0.0,57.4,6697,0,6713,2305,140,0.5,10,5,9999,99999,9,999999999,0.3,999,999,99
3022,2,13,10,0,*?*?*?*?*?*?*?*?*?*?*?*?*?*?*?*?*?*?*?*?*?*?,10.9,10.9,100,101783,504,1401,327,84.7,0.0,84.7,9922,0,9951,3562,147,0.5,10,5,9999,99999,9,999999999,0.6,999,999,99
3022,2,13,11,0,*?*?*?*?*?*?*?*?*?*?*?*?*?*?*?*?*?*?*?*?*?*?,12.4,11.8,100,101783,592,1401,334,102.0,0.0,102.0,11995,0,12033,4420,153,2.1,10,5,9999,99999,9,999999999,0.0,999,999,99
3022,2,13,12,0,*?*?*?*?*?*?*?*?*?*?*?*?*?*?*?*?*?*?*?*?*?*?,13.4,12.2,100,101783,623,1402,338,108.0,0.0,108.0,12724,0,12766,4730,160,1.5,10,5,9999,99999,9,999999999,0.0,999,999,99
3022,2,13,13,0,*?*?*?*?*?*?*?*?*?*?*?*?*?*?*?*?*?*?*?*?*?*?,13.5,12.4,100,101783,594,1401,339,102.4,0.0,102.4,12044,0,12083,4440,157,1.5,10,5,9999,99999,9,999999999,0.0,999,999,99
3022,2,13,14,0,*?*?*?*?*?*?*?*?*?*?*?*?*?*?*?*?*?*?*?*?*?*?,13.6,12.3,100,101783,508,1401,339,85.5,0.0,85.5,10020,0,10049,3601,153,1.0,10,5,9999,99999,9,999999999,0.0,999,999,99
3022,2,13,15,0,*?*?*?*?*?*?*?*?*?*?*?*?*?*?*?*?*?*?*?*?*?*?,13.7,11.9,99,101783,371,1402,340,58.5,0.0,58.5,6832,0,6848,2355,150,2.1,10,5,9999,99999,9,999999999,0.0,999,999,99
3022,2,13,16,0,*?*?*?*?*?*?*?*?*?*?*?*?*?*?*?*?*?*?*?*?*?*?,13.6,11.9,99,101783,191,1400,339,23.3,0.0,23.3,2749,-0,2752,904,147,0.5,10,5,9999,99999,9,999999999,0.0,999,999,99
3022,2,13,17,0,*?*?*?*?*?*?*?*?*?*?*?*?*?*?*?*?*?*?*?*?*?*?,12.8,11.9,100,101783,0,-0,336,0.0,-0.0,0.0,0,0,0,0,143,1.5,10,5,9999,99999,9,999999999,0.0,999,999,99
3022,2,13,18,0,*?*?*?*?*?*?*?*?*?*?*?*?*?*?*?*?*?*?*?*?*?*?,11.4,11.3,100,101783,0,-0,329,0.0,-0.0,0.0,0,0,0,0,140,1.0,10,5,9999,99999,9,999999999,0.0,999,999,99
3022,2,13,19,0,*?*?*?*?*?*?*?*?*?*?*?*?*?*?*?*?*?*?*?*?*?*?,10.3,10.3,100,101783,0,-0,324,0.0,-0.0,0.0,0,0,0,0,153,1.0,10,5,9999,99999,9,999999999,0.0,999,999,99
3022,2,13,20,0,*?*?*?*?*?*?*?*?*?*?*?*?*?*?*?*?*?*?*?*?*?*?,10.0,9.9,100,101783,0,-0,323,0.0,-0.0,0.0,0,0,0,0,167,0.5,10,5,9999,99999,9,999999999,0.4,999,999,99
3022,2,13,21,0,*?*?*?*?*?*?*?*?*?*?*?*?*?*?*?*?*?*?*?*?*?*?,9.5,9.6,100,101783,0,-0,321,0.0,-0.0,0.0,0,0,0,0,180,0.0,10,5,9999,99999,9,999999999,0.0,999,999,99
3022,2,13,22,0,*?*?*?*?*?*?*?*?*?*?*?*?*?*?*?*?*?*?*?*?*?*?,9.0,8.9,100,101783,0,-0,319,0.0,-0.0,0.0,0,0,0,0,193,1.0,10,5,9999,99999,9,999999999,0.0,999,999,99
3022,2,13,23,0,*?*?*?*?*?*?*?*?*?*?*?*?*?*?*?*?*?*?*?*?*?*?,8.8,8.8,100,101783,0,-0,318,0.0,-0.0,0.0,0,0,0,0,207,0.5,10,5,9999,99999,9,999999999,0.0,999,999,99
3022,2,13,24,0,*?*?*?*?*?*?*?*?*?*?*?*?*?*?*?*?*?*?*?*?*?*?,8.3,7.7,100,101783,0,-0,316,0.0,-0.0,0.0,0,0,0,0,100,1.5,10,5,9999,99999,9,999999999,0.0,999,999,99
3022,2,14,1,0,*?*?*?*?*?*?*?*?*?*?*?*?*?*?*?*?*?*?*?*?*?*?,8.3,8.3,99,101433,0,-0,316,0.0,-0.0,0.0,0,0,0,0,232,0.5,10,5,9999,99999,9,999999999,0.1,999,999,99
3022,2,14,2,0,*?*?*?*?*?*?*?*?*?*?*?*?*?*?*?*?*?*?*?*?*?*?,8.0,8.0,99,101433,0,-0,314,0.0,-0.0,0.0,0,0,0,0,243,0.5,10,5,9999,99999,9,999999999,0.0,999,999,99
3022,2,14,3,0,*?*?*?*?*?*?*?*?*?*?*?*?*?*?*?*?*?*?*?*?*?*?,8.2,8.1,99,101433,0,-0,315,0.0,-0.0,0.0,0,0,0,0,255,0.5,10,5,9999,99999,9,999999999,0.0,999,999,99
3022,2,14,4,0,*?*?*?*?*?*?*?*?*?*?*?*?*?*?*?*?*?*?*?*?*?*?,8.1,8.0,98,101433,0,-0,315,0.0,-0.0,0.0,0,0,0,0,267,1.0,10,5,9999,99999,9,999999999,0.4,999,999,99
3022,2,14,5,0,*?*?*?*?*?*?*?*?*?*?*?*?*?*?*?*?*?*?*?*?*?*?,8.2,7.9,97,101433,0,-0,315,0.0,-0.0,0.0,0,0,0,0,278,1.0,10,5,9999,99999,9,999999999,0.0,999,999,99
3022,2,14,6,0,*?*?*?*?*?*?*?*?*?*?*?*?*?*?*?*?*?*?*?*?*?*?,8.3,6.7,90,101433,0,-0,316,0.0,-0.0,0.0,0,0,0,0,290,0.5,10,5,9999,99999,9,999999999,0.0,999,999,99
3022,2,14,7,0,*?*?*?*?*?*?*?*?*?*?*?*?*?*?*?*?*?*?*?*?*?*?,7.8,6.6,91,101433,0,-0,314,0.0,-0.0,0.0,0,0,0,0,290,1.5,10,5,9999,99999,9,999999999,0.6,999,999,99
3022,2,14,8,0,*?*?*?*?*?*?*?*?*?*?*?*?*?*?*?*?*?*?*?*?*?*?,7.3,6.1,91,101433,191,1402,308,40.4,39.4,35.0,4502,2586,4186,737,290,0.5,9,5,9999,99999,9,999999999,0.0,999,999,99
3022,2,14,9,0,*?*?*?*?*?*?*?*?*?*?*?*?*?*?*?*?*?*?*?*?*?*?,8.5,6.9,89,101433,372,1401,293,196.4,434.8,80.9,20708,36759,10616,1480,290,0.5,4,2,9999,99999,9,999999999,0.0,999,999,99
3022,2,14,10,0,*?*?*?*?*?*?*?*?*?*?*?*?*?*?*?*?*?*?*?*?*?*?,9.6,7.6,87,101433,511,1400,295,293.5,512.2,106.5,31274,48070,13829,2015,290,0.5,3,2,9999,99999,9,999999999,0.0,999,999,99
3022,2,14,11,0,*?*?*?*?*?*?*?*?*?*?*?*?*?*?*?*?*?*?*?*?*?*?,9.9,7.7,86,101433,599,1400,296,352.3,524.6,127.9,37600,51130,16340,2513,290,2.1,3,2,9999,99999,9,999999999,0.0,999,999,99
3022,2,14,12,0,*?*?*?*?*?*?*?*?*?*?*?*?*?*?*?*?*?*?*?*?*?*?,11.1,7.7,79,101433,630,1401,305,365.5,477.8,150.6,38605,46966,18756,3039,290,1.5,4,2,9999,99999,9,999999999,0.0,999,999,99
3022,2,14,13,0,*?*?*?*?*?*?*?*?*?*?*?*?*?*?*?*?*?*?*?*?*?*?,10.8,7.3,78,101433,601,1400,307,333.9,408.3,158.6,34859,39697,19457,3192,293,1.5,5,3,9999,99999,9,999999999,0.0,999,999,99
3022,2,14,14,0,*?*?*?*?*?*?*?*?*?*?*?*?*?*?*?*?*?*?*?*?*?*?,10.7,6.7,76,101433,515,1400,302,290.3,464.0,119.6,30590,43567,15208,2291,297,1.0,4,2,9999,99999,9,999999999,0.0,999,999,99
3022,2,14,15,0,*?*?*?*?*?*?*?*?*?*?*?*?*?*?*?*?*?*?*?*?*?*?,11.2,6.2,71,101433,378,1402,308,192.7,375.2,91.5,20097,31848,11766,1697,300,2.1,5,3,9999,99999,9,999999999,0.0,999,999,99
3022,2,14,16,0,*?*?*?*?*?*?*?*?*?*?*?*?*?*?*?*?*?*?*?*?*?*?,11.1,5.5,68,101433,198,1402,316,67.0,169.3,43.1,7029,10605,5807,769,303,0.5,7,4,9999,99999,9,999999999,0.0,999,999,99
3022,2,14,17,0,*?*?*?*?*?*?*?*?*?*?*?*?*?*?*?*?*?*?*?*?*?*?,10.9,6.2,73,101433,0,-0,328,0.0,-0.0,0.0,0,0,0,0,307,1.5,10,5,9999,99999,9,999999999,0.0,999,999,99
3022,2,14,18,0,*?*?*?*?*?*?*?*?*?*?*?*?*?*?*?*?*?*?*?*?*?*?,9.8,5.6,75,101433,0,-0,323,0.0,-0.0,0.0,0,0,0,0,310,1.0,10,5,9999,99999,9,999999999,0.0,999,999,99
3022,2,14,19,0,*?*?*?*?*?*?*?*?*?*?*?*?*?*?*?*?*?*?*?*?*?*?,9.0,4.8,74,101433,0,-0,320,0.0,-0.0,0.0,0,0,0,0,310,1.0,10,5,9999,99999,9,999999999,0.0,999,999,99
3022,2,14,20,0,*?*?*?*?*?*?*?*?*?*?*?*?*?*?*?*?*?*?*?*?*?*?,9.6,4.3,69,101433,0,-0,322,0.0,-0.0,0.0,0,0,0,0,310,0.5,10,5,9999,99999,9,999999999,0.0,999,999,99
3022,2,14,21,0,*?*?*?*?*?*?*?*?*?*?*?*?*?*?*?*?*?*?*?*?*?*?,9.2,4.1,70,101433,0,-0,321,0.0,-0.0,0.0,0,0,0,0,310,0.0,10,5,9999,99999,9,999999999,0.0,999,999,99
3022,2,14,22,0,*?*?*?*?*?*?*?*?*?*?*?*?*?*?*?*?*?*?*?*?*?*?,9.2,3.8,68,101433,0,-0,321,0.0,-0.0,0.0,0,0,0,0,310,1.0,10,5,9999,99999,9,999999999,0.0,999,999,99
3022,2,14,23,0,*?*?*?*?*?*?*?*?*?*?*?*?*?*?*?*?*?*?*?*?*?*?,8.8,3.8,70,101433,0,-0,319,0.0,-0.0,0.0,0,0,0,0,310,0.5,10,5,9999,99999,9,999999999,0.0,999,999,99
3022,2,14,24,0,*?*?*?*?*?*?*?*?*?*?*?*?*?*?*?*?*?*?*?*?*?*?,8.7,8.7,99,101433,0,-0,317,0.0,-0.0,0.0,0,0,0,0,220,1.5,10,5,9999,99999,9,999999999,0.0,999,999,99
3022,2,15,1,0,*?*?*?*?*?*?*?*?*?*?*?*?*?*?*?*?*?*?*?*?*?*?,7.7,7.7,100,102179,0,-0,313,0.0,-0.0,0.0,0,0,0,0,297,0.5,10,5,9999,99999,9,999999999,0.0,999,999,99
3022,2,15,2,0,*?*?*?*?*?*?*?*?*?*?*?*?*?*?*?*?*?*?*?*?*?*?,7.3,7.3,100,102179,0,-0,311,0.0,-0.0,0.0,0,0,0,0,283,0.5,10,5,9999,99999,9,999999999,0.0,999,999,99
3022,2,15,3,0,*?*?*?*?*?*?*?*?*?*?*?*?*?*?*?*?*?*?*?*?*?*?,6.8,6.9,100,102179,0,-0,309,0.0,-0.0,0.0,0,0,0,0,270,0.5,10,5,9999,99999,9,999999999,0.0,999,999,99
3022,2,15,4,0,*?*?*?*?*?*?*?*?*?*?*?*?*?*?*?*?*?*?*?*?*?*?,7.0,7.0,100,102179,0,-0,310,0.0,-0.0,0.0,0,0,0,0,257,1.0,10,5,9999,99999,9,999999999,0.0,999,999,99
3022,2,15,5,0,*?*?*?*?*?*?*?*?*?*?*?*?*?*?*?*?*?*?*?*?*?*?,6.6,6.6,100,102179,0,-0,309,0.0,-0.0,0.0,0,0,0,0,243,1.0,10,5,9999,99999,9,999999999,0.5,999,999,99
3022,2,15,6,0,*?*?*?*?*?*?*?*?*?*?*?*?*?*?*?*?*?*?*?*?*?*?,6.3,6.2,100,102179,0,-0,307,0.0,-0.0,0.0,0,0,0,0,230,0.5,10,5,9999,99999,9,999999999,0.3,999,999,99
3022,2,15,7,0,*?*?*?*?*?*?*?*?*?*?*?*?*?*?*?*?*?*?*?*?*?*?,6.0,5.9,100,102179,0,-0,306,0.0,-0.0,0.0,0,0,0,0,230,1.5,10,5,9999,99999,9,999999999,0.4,999,999,99
3022,2,15,8,0,*?*?*?*?*?*?*?*?*?*?*?*?*?*?*?*?*?*?*?*?*?*?,6.8,6.9,100,102179,198,1402,305,42.8,40.3,37.1,4766,2666,4438,782,230,0.5,9,5,9999,99999,9,999999999,1.2,999,999,99
3022,2,15,9,0,*?*?*?*?*?*?*?*?*?*?*?*?*?*?*?*?*?*?*?*?*?*?,7.6,7.6,100,102179,379,1400,309,104.6,51.4,90.7,11503,4481,10285,2426,230,0.5,9,5,9999,99999,9,999999999,2.8,999,999,99
3022,2,15,10,0,*?*?*?*?*?*?*?*?*?*?*?*?*?*?*?*?*?*?*?*?*?*?,8.8,8.3,100,102179,519,1402,314,152.2,54.7,131.9,16720,5158,14899,3735,230,0.5,9,5,9999,99999,9,999999999,0.6,999,999,99
3022,2,15,11,0,*?*?*?*?*?*?*?*?*?*?*?*?*?*?*?*?*?*?*?*?*?*?,9.9,8.3,100,102179,607,1401,319,182.2,55.9,157.9,20026,5433,17819,4655,230,2.1,9,5,9999,99999,9,999999999,0.0,999,999,99
3022,2,15,12,0,*?*?*?*?*?*?*?*?*?*?*?*?*?*?*?*?*?*?*?*?*?*?,10.8,9.1,100,102179,637,1400,323,192.6,56.3,167.0,21182,5507,18839,4995,230,1.5,9,5,9999,99999,9,999999999,0.0,999,999,99
3022,2,15,13,0,*?*?*?*?*?*?*?*?*?*?*?*?*?*?*?*?*?*?*?*?*?*?,10.7,8.9,100,102179,609,1401,327,105.3,0.0,105.3,12390,0,12431,4589,230,1.5,10,5,9999,99999,9,999999999,0.7,999,999,99
3022,2,15,14,0,*?*?*?*?*?*?*?*?*?*?*?*?*?*?*?*?*?*?*?*?*?*?,10.7,8.4,99,102179,522,1400,323,153.4,54.7,133.0,16895,5120,15066,3772,230,1.0,9,5,9999,99999,9,999999999,3.3,999,999,99
3022,2,15,15,0,*?*?*?*?*?*?*?*?*?*?*?*?*?*?*?*?*?*?*?*?*?*?,10.9,9.2,100,102179,385,1402,327,61.3,0.0,61.3,7154,0,7171,2476,230,2.1,10,5,9999,99999,9,999999999,0.1,999,999,99
3022,2,15,16,0,*?*?*?*?*?*?*?*?*?*?*?*?*?*?*?*?*?*?*?*?*?*?,10.9,9.6,100,102179,205,1403,324,45.1,41.0,39.1,5014,2776,4660,825,230,0.5,9,5,9999,99999,9,999999999,0.5,999,999,99
3022,2,15,17,0,*?*?*?*?*?*?*?*?*?*?*?*?*?*?*?*?*?*?*?*?*?*?,9.9,8.9,100,102179,0,-0,323,0.0,-0.0,0.0,0,0,0,0,230,1.5,10,5,9999,99999,9,999999999,0.0,999,999,99
3022,2,15,18,0,*?*?*?*?*?*?*?*?*?*?*?*?*?*?*?*?*?*?*?*?*?*?,9.3,8.9,100,102179,0,-0,320,0.0,-0.0,0.0,0,0,0,0,230,1.0,10,5,9999,99999,9,999999999,0.0,999,999,99
3022,2,15,19,0,*?*?*?*?*?*?*?*?*?*?*?*?*?*?*?*?*?*?*?*?*?*?,8.0,7.6,100,102179,0,-0,315,0.0,-0.0,0.0,0,0,0,0,208,1.0,10,5,9999,99999,9,999999999,0.1,999,999,99
3022,2,15,20,0,*?*?*?*?*?*?*?*?*?*?*?*?*?*?*?*?*?*?*?*?*?*?,8.3,8.0,100,102179,0,-0,316,0.0,-0.0,0.0,0,0,0,0,187,0.5,10,5,9999,99999,9,999999999,5.8,999,999,99
3022,2,15,21,0,*?*?*?*?*?*?*?*?*?*?*?*?*?*?*?*?*?*?*?*?*?*?,8.7,7.0,100,102179,0,-0,318,0.0,-0.0,0.0,0,0,0,0,165,0.0,10,5,9999,99999,9,999999999,10.4,999,999,99
3022,2,15,22,0,*?*?*?*?*?*?*?*?*?*?*?*?*?*?*?*?*?*?*?*?*?*?,7.4,6.6,100,102179,0,-0,312,0.0,-0.0,0.0,0,0,0,0,143,1.0,10,5,9999,99999,9,999999999,0.3,999,999,99
3022,2,15,23,0,*?*?*?*?*?*?*?*?*?*?*?*?*?*?*?*?*?*?*?*?*?*?,7.3,6.4,100,102179,0,-0,312,0.0,-0.0,0.0,0,0,0,0,122,0.5,10,5,9999,99999,9,999999999,0.0,999,999,99
3022,2,15,24,0,*?*?*?*?*?*?*?*?*?*?*?*?*?*?*?*?*?*?*?*?*?*?,8.4,6.1,98,102179,0,-0,317,0.0,-0.0,0.0,0,0,0,0,310,1.5,10,5,9999,99999,9,999999999,0.0,999,999,99
3022,2,16,1,0,*?*?*?*?*?*?*?*?*?*?*?*?*?*?*?*?*?*?*?*?*?*?,6.5,3.4,80,102210,0,-0,309,0.0,-0.0,0.0,0,0,0,0,98,0.5,10,5,9999,99999,9,999999999,0.2,999,999,99
3022,2,16,2,0,*?*?*?*?*?*?*?*?*?*?*?*?*?*?*?*?*?*?*?*?*?*?,6.2,2.1,74,102210,0,-0,308,0.0,-0.0,0.0,0,0,0,0,97,0.5,10,5,9999,99999,9,999999999,0.5,999,999,99
3022,2,16,3,0,*?*?*?*?*?*?*?*?*?*?*?*?*?*?*?*?*?*?*?*?*?*?,7.1,2.7,73,102210,0,-0,311,0.0,-0.0,0.0,0,0,0,0,95,0.5,10,5,9999,99999,9,999999999,0.4,999,999,99
3022,2,16,4,0,*?*?*?*?*?*?*?*?*?*?*?*?*?*?*?*?*?*?*?*?*?*?,6.7,2.7,75,102210,0,-0,310,0.0,-0.0,0.0,0,0,0,0,93,1.0,10,5,9999,99999,9,999999999,0.1,999,999,99
3022,2,16,5,0,*?*?*?*?*?*?*?*?*?*?*?*?*?*?*?*?*?*?*?*?*?*?,6.1,2.9,79,102210,0,-0,307,0.0,-0.0,0.0,0,0,0,0,92,1.0,10,5,9999,99999,9,999999999,0.5,999,999,99
3022,2,16,6,0,*?*?*?*?*?*?*?*?*?*?*?*?*?*?*?*?*?*?*?*?*?*?,6.4,2.7,76,102210,0,-0,308,0.0,-0.0,0.0,0,0,0,0,90,0.5,10,5,9999,99999,9,999999999,0.1,999,999,99
3022,2,16,7,0,*?*?*?*?*?*?*?*?*?*?*?*?*?*?*?*?*?*?*?*?*?*?,6.3,3.0,79,102210,0,-0,308,0.0,-0.0,0.0,0,0,0,0,102,1.5,10,5,9999,99999,9,999999999,0.0,999,999,99
3022,2,16,8,0,*?*?*?*?*?*?*?*?*?*?*?*?*?*?*?*?*?*?*?*?*?*?,6.5,3.4,80,102210,205,1401,285,83.7,300.3,39.8,8541,20014,5952,707,113,0.5,5,3,9999,99999,9,999999999,0.1,999,999,99
3022,2,16,9,0,*?*?*?*?*?*?*?*?*?*?*?*?*?*?*?*?*?*?*?*?*?*?,6.9,3.6,79,102210,386,1399,283,205.9,438.7,84.8,21704,37627,11089,1559,125,0.5,4,2,9999,99999,9,999999999,0.0,999,999,99
3022,2,16,10,0,*?*?*?*?*?*?*?*?*?*?*?*?*?*?*?*?*?*?*?*?*?*?,6.9,3.9,80,102210,526,1400,288,286.4,400.3,136.1,29863,37733,16928,2649,137,0.5,5,3,9999,99999,9,999999999,0.0,999,999,99
3022,2,16,11,0,*?*?*?*?*?*?*?*?*?*?*?*?*?*?*?*?*?*?*?*?*?*?,7.8,4.1,77,102210,614,1400,291,342.1,409.5,162.5,35725,39987,19889,3291,148,2.1,5,3,9999,99999,9,999999999,0.0,999,999,99
3022,2,16,12,0,*?*?*?*?*?*?*?*?*?*?*?*?*?*?*?*?*?*?*?*?*?*?,8.2,3.9,74,102210,645,1401,293,361.4,412.1,171.7,37780,40620,20905,3535,160,1.5,5,3,9999,99999,9,999999999,0.0,999,999,99
3022,2,16,13,0,*?*?*?*?*?*?*?*?*?*?*?*?*?*?*?*?*?*?*?*?*?*?,8.0,3.6,73,102210,616,1400,296,322.0,327.9,177.7,34402,32845,20338,3827,153,1.5,6,3,9999,99999,9,999999999,1.5,999,999,99
3022,2,16,14,0,*?*?*?*?*?*?*?*?*?*?*?*?*?*?*?*?*?*?*?*?*?*?,8.6,4.1,73,102210,529,1399,299,270.8,320.8,149.5,28846,30946,17274,3096,147,1.0,6,3,9999,99999,9,999999999,1.4,999,999,99
3022,2,16,15,0,*?*?*?*?*?*?*?*?*?*?*?*?*?*?*?*?*?*?*?*?*?*?,8.3,4.8,78,102210,392,1402,303,170.5,217.6,109.6,18031,18998,12792,2171,140,2.1,7,4,9999,99999,9,999999999,0.6,999,999,99
3022,2,16,16,0,*?*?*?*?*?*?*?*?*?*?*?*?*?*?*?*?*?*?*?*?*?*?,8.4,4.3,74,102210,211,1398,299,82.3,244.3,45.4,8646,15870,6120,811,133,0.5,6,3,9999,99999,9,999999999,0.0,999,999,99
3022,2,16,17,0,*?*?*?*?*?*?*?*?*?*?*?*?*?*?*?*?*?*?*?*?*?*?,7.3,4.8,84,102210,1,1193,308,0.0,0.0,0.0,0,0,0,0,127,1.5,9,5,9999,99999,9,999999999,0.3,999,999,99
3022,2,16,18,0,*?*?*?*?*?*?*?*?*?*?*?*?*?*?*?*?*?*?*?*?*?*?,8.0,6.1,87,102210,0,-0,315,0.0,-0.0,0.0,0,0,0,0,120,1.0,10,5,9999,99999,9,999999999,0.0,999,999,99
3022,2,16,19,0,*?*?*?*?*?*?*?*?*?*?*?*?*?*?*?*?*?*?*?*?*?*?,7.2,5.6,89,102210,0,-0,311,0.0,-0.0,0.0,0,0,0,0,118,1.0,10,5,9999,99999,9,999999999,0.8,999,999,99
3022,2,16,20,0,*?*?*?*?*?*?*?*?*?*?*?*?*?*?*?*?*?*?*?*?*?*?,7.8,6.2,89,102210,0,-0,314,0.0,-0.0,0.0,0,0,0,0,117,0.5,10,5,9999,99999,9,999999999,0.0,999,999,99
3022,2,16,21,0,*?*?*?*?*?*?*?*?*?*?*?*?*?*?*?*?*?*?*?*?*?*?,7.5,5.5,86,102210,0,-0,313,0.0,-0.0,0.0,0,0,0,0,115,0.0,10,5,9999,99999,9,999999999,0.0,999,999,99
3022,2,16,22,0,*?*?*?*?*?*?*?*?*?*?*?*?*?*?*?*?*?*?*?*?*?*?,7.3,5.6,88,102210,0,-0,312,0.0,-0.0,0.0,0,0,0,0,113,1.0,10,5,9999,99999,9,999999999,0.0,999,999,99
3022,2,16,23,0,*?*?*?*?*?*?*?*?*?*?*?*?*?*?*?*?*?*?*?*?*?*?,7.7,5.9,88,102210,0,-0,314,0.0,-0.0,0.0,0,0,0,0,112,0.5,10,5,9999,99999,9,999999999,0.0,999,999,99
3022,2,16,24,0,*?*?*?*?*?*?*?*?*?*?*?*?*?*?*?*?*?*?*?*?*?*?,7.1,5.0,85,102210,0,-0,311,0.0,-0.0,0.0,0,0,0,0,100,1.5,10,5,9999,99999,9,999999999,0.7,999,999,99
3022,2,17,1,0,*?*?*?*?*?*?*?*?*?*?*?*?*?*?*?*?*?*?*?*?*?*?,8.6,8.5,100,101724,0,-0,317,0.0,-0.0,0.0,0,0,0,0,115,0.5,10,5,9999,99999,9,999999999,0.2,999,999,99
3022,2,17,2,0,*?*?*?*?*?*?*?*?*?*?*?*?*?*?*?*?*?*?*?*?*?*?,9.1,9.2,100,101724,0,-0,319,0.0,-0.0,0.0,0,0,0,0,120,0.5,10,5,9999,99999,9,999999999,0.4,999,999,99
3022,2,17,3,0,*?*?*?*?*?*?*?*?*?*?*?*?*?*?*?*?*?*?*?*?*?*?,8.8,8.8,100,101724,0,-0,318,0.0,-0.0,0.0,0,0,0,0,125,0.5,10,5,9999,99999,9,999999999,0.0,999,999,99
3022,2,17,4,0,*?*?*?*?*?*?*?*?*?*?*?*?*?*?*?*?*?*?*?*?*?*?,8.4,8.4,100,101724,0,-0,316,0.0,-0.0,0.0,0,0,0,0,130,1.0,10,5,9999,99999,9,999999999,0.0,999,999,99
3022,2,17,5,0,*?*?*?*?*?*?*?*?*?*?*?*?*?*?*?*?*?*?*?*?*?*?,8.2,8.3,100,101724,0,-0,315,0.0,-0.0,0.0,0,0,0,0,135,1.0,10,5,9999,99999,9,999999999,0.0,999,999,99
3022,2,17,6,0,*?*?*?*?*?*?*?*?*?*?*?*?*?*?*?*?*?*?*?*?*?*?,8.4,8.4,100,101724,0,-0,316,0.0,-0.0,0.0,0,0,0,0,140,0.5,10,5,9999,99999,9,999999999,0.0,999,999,99
3022,2,17,7,0,*?*?*?*?*?*?*?*?*?*?*?*?*?*?*?*?*?*?*?*?*?*?,8.1,8.1,100,101724,1,1736,315,0.0,0.0,0.0,0,0,0,0,138,1.5,10,5,9999,99999,9,999999999,0.0,999,999,99
3022,2,17,8,0,*?*?*?*?*?*?*?*?*?*?*?*?*?*?*?*?*?*?*?*?*?*?,7.8,7.9,100,101724,212,1399,314,27.4,0.0,27.4,3223,0,3228,1065,137,0.5,10,5,9999,99999,9,999999999,0.0,999,999,99
3022,2,17,9,0,*?*?*?*?*?*?*?*?*?*?*?*?*?*?*?*?*?*?*?*?*?*?,9.0,8.9,100,101724,394,1401,319,63.1,0.0,63.1,7368,0,7387,2558,135,0.5,10,5,9999,99999,9,999999999,0.0,999,999,99
3022,2,17,10,0,*?*?*?*?*?*?*?*?*?*?*?*?*?*?*?*?*?*?*?*?*?*?,10.1,10.1,100,101724,533,1399,324,90.5,0.0,90.5,10621,0,10653,3846,133,0.5,10,5,9999,99999,9,999999999,0.0,999,999,99
3022,2,17,11,0,*?*?*?*?*?*?*?*?*?*?*?*?*?*?*?*?*?*?*?*?*?*?,11.3,11.2,100,101724,621,1399,329,107.8,0.0,107.8,12704,0,12747,4722,132,2.1,10,5,9999,99999,9,999999999,0.3,999,999,99
3022,2,17,12,0,*?*?*?*?*?*?*?*?*?*?*?*?*?*?*?*?*?*?*?*?*?*?,11.9,11.3,100,101724,652,1400,332,113.9,0.0,113.9,13437,0,13483,5037,130,1.5,10,5,9999,99999,9,999999999,0.0,999,999,99
3022,2,17,13,0,*?*?*?*?*?*?*?*?*?*?*?*?*?*?*?*?*?*?*?*?*?*?,12.2,10.7,100,101724,623,1399,333,108.2,0.0,108.2,12746,0,12789,4739,125,1.5,10,5,9999,99999,9,999999999,0.0,999,999,99
3022,2,17,14,0,*?*?*?*?*?*?*?*?*?*?*?*?*?*?*?*?*?*?*?*?*?*?,12.4,10.5,100,101724,537,1401,334,91.2,0.0,91.2,10700,0,10733,3879,120,1.0,10,5,9999,99999,9,999999999,0.0,999,999,99
3022,2,17,15,0,*?*?*?*?*?*?*?*?*?*?*?*?*?*?*?*?*?*?*?*?*?*?,11.9,10.2,100,101724,398,1398,332,64.0,0.0,64.0,7477,0,7496,2599,115,2.1,10,5,9999,99999,9,999999999,0.0,999,999,99
3022,2,17,16,0,*?*?*?*?*?*?*?*?*?*?*?*?*?*?*?*?*?*?*?*?*?*?,12.3,8.8,98,101724,218,1400,334,28.6,0.0,28.6,3358,0,3363,1111,110,0.5,10,5,9999,99999,9,999999999,0.0,999,999,99
3022,2,17,17,0,*?*?*?*?*?*?*?*?*?*?*?*?*?*?*?*?*?*?*?*?*?*?,12.3,9.8,100,101724,8,1464,334,0.0,0.0,0.0,0,0,0,0,105,1.5,10,5,9999,99999,9,999999999,0.0,999,999,99
3022,2,17,18,0,*?*?*?*?*?*?*?*?*?*?*?*?*?*?*?*?*?*?*?*?*?*?,11.1,9.8,100,101724,0,-0,328,0.0,-0.0,0.0,0,0,0,0,100,1.0,10,5,9999,99999,9,999999999,0.0,999,999,99
3022,2,17,19,0,*?*?*?*?*?*?*?*?*?*?*?*?*?*?*?*?*?*?*?*?*?*?,11.3,10.3,100,101724,0,-0,329,0.0,-0.0,0.0,0,0,0,0,102,1.0,10,5,9999,99999,9,999999999,0.1,999,999,99
3022,2,17,20,0,*?*?*?*?*?*?*?*?*?*?*?*?*?*?*?*?*?*?*?*?*?*?,9.4,8.8,100,101724,0,-0,321,0.0,-0.0,0.0,0,0,0,0,103,0.5,10,5,9999,99999,9,999999999,0.0,999,999,99
3022,2,17,21,0,*?*?*?*?*?*?*?*?*?*?*?*?*?*?*?*?*?*?*?*?*?*?,9.6,9.2,100,101724,0,-0,321,0.0,-0.0,0.0,0,0,0,0,105,0.0,10,5,9999,99999,9,999999999,0.0,999,999,99
3022,2,17,22,0,*?*?*?*?*?*?*?*?*?*?*?*?*?*?*?*?*?*?*?*?*?*?,9.6,9.2,100,101724,0,-0,321,0.0,-0.0,0.0,0,0,0,0,107,1.0,10,5,9999,99999,9,999999999,0.0,999,999,99
3022,2,17,23,0,*?*?*?*?*?*?*?*?*?*?*?*?*?*?*?*?*?*?*?*?*?*?,9.8,9.1,100,101724,0,-0,322,0.0,-0.0,0.0,0,0,0,0,108,0.5,10,5,9999,99999,9,999999999,0.0,999,999,99
3022,2,17,24,0,*?*?*?*?*?*?*?*?*?*?*?*?*?*?*?*?*?*?*?*?*?*?,8.0,7.6,100,101724,0,-0,315,0.0,-0.0,0.0,0,0,0,0,110,1.5,10,5,9999,99999,9,999999999,0.0,999,999,99
3022,2,18,1,0,*?*?*?*?*?*?*?*?*?*?*?*?*?*?*?*?*?*?*?*?*?*?,9.1,7.6,90,101594,0,-0,319,0.0,-0.0,0.0,0,0,0,0,108,0.5,10,5,9999,99999,9,999999999,0.0,999,999,99
3022,2,18,2,0,*?*?*?*?*?*?*?*?*?*?*?*?*?*?*?*?*?*?*?*?*?*?,8.8,6.9,88,101594,0,-0,318,0.0,-0.0,0.0,0,0,0,0,107,0.5,10,5,9999,99999,9,999999999,0.0,999,999,99
3022,2,18,3,0,*?*?*?*?*?*?*?*?*?*?*?*?*?*?*?*?*?*?*?*?*?*?,8.3,6.7,90,101594,0,-0,316,0.0,-0.0,0.0,0,0,0,0,105,0.5,10,5,9999,99999,9,999999999,0.0,999,999,99
3022,2,18,4,0,*?*?*?*?*?*?*?*?*?*?*?*?*?*?*?*?*?*?*?*?*?*?,8.0,6.7,91,101594,0,-0,315,0.0,-0.0,0.0,0,0,0,0,103,1.0,10,5,9999,99999,9,999999999,0.0,999,999,99
3022,2,18,5,0,*?*?*?*?*?*?*?*?*?*?*?*?*?*?*?*?*?*?*?*?*?*?,7.9,6.2,90,101594,0,-0,314,0.0,-0.0,0.0,0,0,0,0,102,1.0,10,5,9999,99999,9,999999999,0.0,999,999,99
3022,2,18,6,0,*?*?*?*?*?*?*?*?*?*?*?*?*?*?*?*?*?*?*?*?*?*?,7.8,6.7,94,101594,0,-0,314,0.0,-0.0,0.0,0,0,0,0,100,0.5,10,5,9999,99999,9,999999999,0.0,999,999,99
3022,2,18,7,0,*?*?*?*?*?*?*?*?*?*?*?*?*?*?*?*?*?*?*?*?*?*?,7.7,6.1,90,101594,8,1424,313,0.0,0.0,0.0,0,0,0,0,102,1.5,10,5,9999,99999,9,999999999,0.0,999,999,99
3022,2,18,8,0,*?*?*?*?*?*?*?*?*?*?*?*?*?*?*?*?*?*?*?*?*?*?,8.1,6.7,91,101594,219,1397,311,50.2,42.6,43.5,5563,2989,5158,921,103,0.5,9,5,9999,99999,9,999999999,0.0,999,999,99
3022,2,18,9,0,*?*?*?*?*?*?*?*?*?*?*?*?*?*?*?*?*?*?*?*?*?*?,8.6,6.6,87,101594,401,1399,309,148.7,130.7,111.2,16201,11731,12758,2470,105,0.5,8,4,9999,99999,9,999999999,0.0,999,999,99
3022,2,18,10,0,*?*?*?*?*?*?*?*?*?*?*?*?*?*?*?*?*?*?*?*?*?*?,9.4,6.7,84,101594,541,1400,313,211.8,138.1,158.4,23091,13489,18009,3684,107,0.5,8,4,9999,99999,9,999999999,0.0,999,999,99
3022,2,18,11,0,*?*?*?*?*?*?*?*?*?*?*?*?*?*?*?*?*?*?*?*?*?*?,9.7,7.0,84,101594,629,1400,314,251.7,141.1,188.3,27466,14217,21294,4533,108,2.1,8,4,9999,99999,9,999999999,0.0,999,999,99
3022,2,18,12,0,*?*?*?*?*?*?*?*?*?*?*?*?*?*?*?*?*?*?*?*?*?*?,10.1,7.4,84,101594,659,1398,320,200.4,56.6,173.7,22038,5557,19594,5252,110,1.5,9,5,9999,99999,9,999999999,0.0,999,999,99
3022,2,18,13,0,*?*?*?*?*?*?*?*?*?*?*?*?*?*?*?*?*?*?*?*?*?*?,10.2,6.9,80,101594,630,1398,321,190.5,56.2,165.1,20942,5493,18627,4922,105,1.5,9,5,9999,99999,9,999999999,0.0,999,999,99
3022,2,18,14,0,*?*?*?*?*?*?*?*?*?*?*?*?*?*?*?*?*?*?*?*?*?*?,10.3,6.1,75,101594,544,1400,321,160.9,55.1,139.5,17677,5255,15743,3994,100,1.0,9,5,9999,99999,9,999999999,0.0,999,999,99
3022,2,18,15,0,*?*?*?*?*?*?*?*?*?*?*?*?*?*?*?*?*?*?*?*?*?*?,10.5,7.0,79,101594,405,1398,322,113.7,52.2,98.6,12476,4681,11138,2661,95,2.1,9,5,9999,99999,9,999999999,0.0,999,999,99
3022,2,18,16,0,*?*?*?*?*?*?*?*?*?*?*?*?*?*?*?*?*?*?*?*?*?*?,10.4,7.4,83,101594,225,1401,321,52.0,43.1,45.1,5766,3061,5344,957,90,0.5,9,5,9999,99999,9,999999999,0.0,999,999,99
3022,2,18,17,0,*?*?*?*?*?*?*?*?*?*?*?*?*?*?*?*?*?*?*?*?*?*?,9.8,7.7,87,101594,14,1386,319,0.0,0.0,0.0,0,0,0,0,85,1.5,9,5,9999,99999,9,999999999,0.0,999,999,99
3022,2,18,18,0,*?*?*?*?*?*?*?*?*?*?*?*?*?*?*?*?*?*?*?*?*?*?,10.0,7.6,85,101594,0,-0,324,0.0,-0.0,0.0,0,0,0,0,80,1.0,10,5,9999,99999,9,999999999,0.0,999,999,99
3022,2,18,19,0,*?*?*?*?*?*?*?*?*?*?*?*?*?*?*?*?*?*?*?*?*?*?,9.1,6.9,86,101594,0,-0,320,0.0,-0.0,0.0,0,0,0,0,83,1.0,10,5,9999,99999,9,999999999,0.0,999,999,99
3022,2,18,20,0,*?*?*?*?*?*?*?*?*?*?*?*?*?*?*?*?*?*?*?*?*?*?,8.7,6.4,86,101594,0,-0,318,0.0,-0.0,0.0,0,0,0,0,87,0.5,10,5,9999,99999,9,999999999,0.0,999,999,99
3022,2,18,21,0,*?*?*?*?*?*?*?*?*?*?*?*?*?*?*?*?*?*?*?*?*?*?,8.8,6.1,83,101594,0,-0,318,0.0,-0.0,0.0,0,0,0,0,90,0.0,10,5,9999,99999,9,999999999,0.0,999,999,99
3022,2,18,22,0,*?*?*?*?*?*?*?*?*?*?*?*?*?*?*?*?*?*?*?*?*?*?,9.0,6.2,83,101594,0,-0,319,0.0,-0.0,0.0,0,0,0,0,93,1.0,10,5,9999,99999,9,999999999,0.0,999,999,99
3022,2,18,23,0,*?*?*?*?*?*?*?*?*?*?*?*?*?*?*?*?*?*?*?*?*?*?,8.9,5.8,81,101594,0,-0,319,0.0,-0.0,0.0,0,0,0,0,97,0.5,10,5,9999,99999,9,999999999,2.7,999,999,99
3022,2,18,24,0,*?*?*?*?*?*?*?*?*?*?*?*?*?*?*?*?*?*?*?*?*?*?,10.0,8.3,89,101594,0,-0,323,0.0,-0.0,0.0,0,0,0,0,110,1.5,10,5,9999,99999,9,999999999,0.0,999,999,99
3022,2,19,1,0,*?*?*?*?*?*?*?*?*?*?*?*?*?*?*?*?*?*?*?*?*?*?,8.4,6.7,89,101777,0,-0,316,0.0,-0.0,0.0,0,0,0,0,98,0.5,10,5,9999,99999,9,999999999,0.5,999,999,99
3022,2,19,2,0,*?*?*?*?*?*?*?*?*?*?*?*?*?*?*?*?*?*?*?*?*?*?,7.9,7.0,94,101777,0,-0,314,0.0,-0.0,0.0,0,0,0,0,97,0.5,10,5,9999,99999,9,999999999,0.0,999,999,99
3022,2,19,3,0,*?*?*?*?*?*?*?*?*?*?*?*?*?*?*?*?*?*?*?*?*?*?,7.5,7.0,97,101777,0,-0,312,0.0,-0.0,0.0,0,0,0,0,95,0.5,10,5,9999,99999,9,999999999,0.0,999,999,99
3022,2,19,4,0,*?*?*?*?*?*?*?*?*?*?*?*?*?*?*?*?*?*?*?*?*?*?,7.9,7.3,96,101777,0,-0,314,0.0,-0.0,0.0,0,0,0,0,93,1.0,10,5,9999,99999,9,999999999,2.3,999,999,99
3022,2,19,5,0,*?*?*?*?*?*?*?*?*?*?*?*?*?*?*?*?*?*?*?*?*?*?,8.2,7.3,94,101777,0,-0,315,0.0,-0.0,0.0,0,0,0,0,92,1.0,10,5,9999,99999,9,999999999,1.9,999,999,99
3022,2,19,6,0,*?*?*?*?*?*?*?*?*?*?*?*?*?*?*?*?*?*?*?*?*?*?,8.6,7.6,93,101777,0,-0,317,0.0,-0.0,0.0,0,0,0,0,90,0.5,10,5,9999,99999,9,999999999,0.7,999,999,99
3022,2,19,7,0,*?*?*?*?*?*?*?*?*?*?*?*?*?*?*?*?*?*?*?*?*?*?,8.5,7.4,93,101777,15,1398,317,0.0,0.0,0.0,0,0,0,0,88,1.5,10,5,9999,99999,9,999999999,0.6,999,999,99
3022,2,19,8,0,*?*?*?*?*?*?*?*?*?*?*?*?*?*?*?*?*?*?*?*?*?*?,8.0,7.6,97,101777,227,1401,307,69.8,108.6,52.2,7443,7167,6347,957,87,0.5,8,4,9999,99999,9,999999999,0.9,999,999,99
3022,2,19,9,0,*?*?*?*?*?*?*?*?*?*?*?*?*?*?*?*?*?*?*?*?*?*?,9.1,7.7,91,101777,408,1397,308,179.7,219.7,115.6,19003,19590,13405,2306,85,0.5,7,4,9999,99999,9,999999999,0.0,999,999,99
3022,2,19,10,0,*?*?*?*?*?*?*?*?*?*?*?*?*?*?*?*?*?*?*?*?*?*?,10.0,8.3,89,101777,548,1398,316,215.3,138.4,161.0,23469,13561,18294,3755,83,0.5,8,4,9999,99999,9,999999999,0.0,999,999,99
3022,2,19,11,0,*?*?*?*?*?*?*?*?*?*?*?*?*?*?*?*?*?*?*?*?*?*?,11.0,8.1,82,101777,636,1398,320,255.2,141.3,190.9,27861,14215,21623,4611,82,2.1,8,4,9999,99999,9,999999999,0.8,999,999,99
3022,2,19,12,0,*?*?*?*?*?*?*?*?*?*?*?*?*?*?*?*?*?*?*?*?*?*?,11.7,6.9,72,101777,667,1399,327,203.0,56.6,176.0,22330,5569,19853,5342,80,1.5,9,5,9999,99999,9,999999999,0.2,999,999,99
3022,2,19,13,0,*?*?*?*?*?*?*?*?*?*?*?*?*?*?*?*?*?*?*?*?*?*?,11.8,6.9,72,101777,638,1399,328,193.0,56.3,167.4,21228,5508,18880,5007,82,1.5,9,5,9999,99999,9,999999999,0.1,999,999,99
3022,2,19,14,0,*?*?*?*?*?*?*?*?*?*?*?*?*?*?*?*?*?*?*?*?*?*?,12.1,7.7,75,101777,551,1399,329,163.4,55.2,141.7,17953,5278,15986,4069,83,1.0,9,5,9999,99999,9,999999999,0.0,999,999,99
3022,2,19,15,0,*?*?*?*?*?*?*?*?*?*?*?*?*?*?*?*?*?*?*?*?*?*?,12.2,8.4,77,101777,412,1398,330,116.1,52.4,100.6,12742,4718,11374,2725,85,2.1,9,5,9999,99999,9,999999999,0.0,999,999,99
3022,2,19,16,0,*?*?*?*?*?*?*?*?*?*?*?*?*?*?*?*?*?*?*?*?*?*?,12.1,8.8,81,101777,231,1396,329,54.3,43.7,47.1,6018,3147,5573,1001,87,0.5,9,5,9999,99999,9,999999999,0.0,999,999,99
3022,2,19,17,0,*?*?*?*?*?*?*?*?*?*?*?*?*?*?*?*?*?*?*?*?*?*?,12.0,9.1,83,101777,21,1423,333,0.0,0.0,0.0,0,0,0,0,88,1.5,10,5,9999,99999,9,999999999,0.0,999,999,99
3022,2,19,18,0,*?*?*?*?*?*?*?*?*?*?*?*?*?*?*?*?*?*?*?*?*?*?,11.5,9.1,85,101777,0,-0,330,0.0,-0.0,0.0,0,0,0,0,90,1.0,10,5,9999,99999,9,999999999,0.0,999,999,99
3022,2,19,19,0,*?*?*?*?*?*?*?*?*?*?*?*?*?*?*?*?*?*?*?*?*?*?,9.9,8.8,93,101777,0,-0,323,0.0,-0.0,0.0,0,0,0,0,90,1.0,10,5,9999,99999,9,999999999,0.3,999,999,99
3022,2,19,20,0,*?*?*?*?*?*?*?*?*?*?*?*?*?*?*?*?*?*?*?*?*?*?,10.4,9.8,96,101777,0,-0,325,0.0,-0.0,0.0,0,0,0,0,90,0.5,10,5,9999,99999,9,999999999,0.0,999,999,99
3022,2,19,21,0,*?*?*?*?*?*?*?*?*?*?*?*?*?*?*?*?*?*?*?*?*?*?,9.4,9.3,100,101777,0,-0,320,0.0,-0.0,0.0,0,0,0,0,90,0.0,10,5,9999,99999,9,999999999,0.0,999,999,99
3022,2,19,22,0,*?*?*?*?*?*?*?*?*?*?*?*?*?*?*?*?*?*?*?*?*?*?,9.4,9.4,100,101777,0,-0,320,0.0,-0.0,0.0,0,0,0,0,90,1.0,10,5,9999,99999,9,999999999,0.0,999,999,99
3022,2,19,23,0,*?*?*?*?*?*?*?*?*?*?*?*?*?*?*?*?*?*?*?*?*?*?,9.1,9.1,100,101777,0,-0,319,0.0,-0.0,0.0,0,0,0,0,90,0.5,10,5,9999,99999,9,999999999,0.0,999,999,99
3022,2,19,24,0,*?*?*?*?*?*?*?*?*?*?*?*?*?*?*?*?*?*?*?*?*?*?,8.8,6.2,84,101777,0,-0,318,0.0,-0.0,0.0,0,0,0,0,100,1.5,10,5,9999,99999,9,999999999,0.9,999,999,99
3022,2,20,1,0,*?*?*?*?*?*?*?*?*?*?*?*?*?*?*?*?*?*?*?*?*?*?,7.8,7.9,99,101861,0,-0,314,0.0,-0.0,0.0,0,0,0,0,92,0.5,10,5,9999,99999,9,999999999,0.0,999,999,99
3022,2,20,2,0,*?*?*?*?*?*?*?*?*?*?*?*?*?*?*?*?*?*?*?*?*?*?,6.6,6.7,99,101861,0,-0,308,0.0,-0.0,0.0,0,0,0,0,93,0.5,10,5,9999,99999,9,999999999,0.0,999,999,99
3022,2,20,3,0,*?*?*?*?*?*?*?*?*?*?*?*?*?*?*?*?*?*?*?*?*?*?,7.4,7.3,98,101861,0,-0,312,0.0,-0.0,0.0,0,0,0,0,95,0.5,10,5,9999,99999,9,999999999,0.0,999,999,99
3022,2,20,4,0,*?*?*?*?*?*?*?*?*?*?*?*?*?*?*?*?*?*?*?*?*?*?,8.1,6.9,91,101861,0,-0,315,0.0,-0.0,0.0,0,0,0,0,97,1.0,10,5,9999,99999,9,999999999,0.7,999,999,99
3022,2,20,5,0,*?*?*?*?*?*?*?*?*?*?*?*?*?*?*?*?*?*?*?*?*?*?,7.7,6.6,91,101861,0,-0,313,0.0,-0.0,0.0,0,0,0,0,98,1.0,10,5,9999,99999,9,999999999,0.6,999,999,99
3022,2,20,6,0,*?*?*?*?*?*?*?*?*?*?*?*?*?*?*?*?*?*?*?*?*?*?,7.8,6.2,89,101861,0,-0,314,0.0,-0.0,0.0,0,0,0,0,100,0.5,10,5,9999,99999,9,999999999,0.0,999,999,99
3022,2,20,7,0,*?*?*?*?*?*?*?*?*?*?*?*?*?*?*?*?*?*?*?*?*?*?,7.7,5.9,88,101861,22,1383,314,0.0,0.0,0.0,0,0,0,0,98,1.5,10,5,9999,99999,9,999999999,0.0,999,999,99
3022,2,20,8,0,*?*?*?*?*?*?*?*?*?*?*?*?*?*?*?*?*?*?*?*?*?*?,7.8,5.6,85,101861,234,1398,310,55.2,43.9,47.9,6115,3180,5662,1018,97,0.5,9,5,9999,99999,9,999999999,0.0,999,999,99
3022,2,20,9,0,*?*?*?*?*?*?*?*?*?*?*?*?*?*?*?*?*?*?*?*?*?*?,9.3,5.5,76,101861,416,1398,321,67.6,0.0,67.6,7891,0,7912,2758,95,0.5,10,5,9999,99999,9,999999999,0.1,999,999,99
3022,2,20,10,0,*?*?*?*?*?*?*?*?*?*?*?*?*?*?*?*?*?*?*?*?*?*?,10.9,4.8,65,101861,556,1399,328,95.1,0.0,95.1,11162,0,11197,4070,93,0.5,10,5,9999,99999,9,999999999,0.1,999,999,99
3022,2,20,11,0,*?*?*?*?*?*?*?*?*?*?*?*?*?*?*?*?*?*?*?*?*?*?,12.4,4.5,58,101861,644,1399,335,112.4,0.0,112.4,13256,0,13302,4959,92,2.1,10,5,9999,99999,9,999999999,0.0,999,999,99
3022,2,20,12,0,*?*?*?*?*?*?*?*?*?*?*?*?*?*?*?*?*?*?*?*?*?*?,13.5,5.3,57,101861,674,1398,340,118.4,0.0,118.4,13973,0,14022,5275,90,1.5,10,5,9999,99999,9,999999999,2.2,999,999,99
3022,2,20,13,0,*?*?*?*?*?*?*?*?*?*?*?*?*?*?*?*?*?*?*?*?*?*?,13.4,4.5,54,101861,645,1398,340,112.6,0.0,112.6,13284,0,13329,4970,90,1.5,10,5,9999,99999,9,999999999,0.0,999,999,99
3022,2,20,14,0,*?*?*?*?*?*?*?*?*?*?*?*?*?*?*?*?*?*?*?*?*?*?,13.8,4.8,54,101861,558,1398,342,95.5,0.0,95.5,11216,0,11252,4092,90,1.0,10,5,9999,99999,9,999999999,0.0,999,999,99
3022,2,20,15,0,*?*?*?*?*?*?*?*?*?*?*?*?*?*?*?*?*?*?*?*?*?*?,13.7,5.0,55,101861,419,1397,341,68.2,0.0,68.2,7968,0,7989,2787,90,2.1,10,5,9999,99999,9,999999999,0.0,999,999,99
3022,2,20,16,0,*?*?*?*?*?*?*?*?*?*?*?*?*?*?*?*?*?*?*?*?*?*?,13.7,3.8,51,101861,238,1397,342,32.6,0.0,32.6,3819,0,3825,1269,90,0.5,10,5,9999,99999,9,999999999,0.0,999,999,99
3022,2,20,17,0,*?*?*?*?*?*?*?*?*?*?*?*?*?*?*?*?*?*?*?*?*?*?,12.6,5.9,63,101861,27,1391,336,0.0,0.0,0.0,0,0,0,0,90,1.5,10,5,9999,99999,9,999999999,0.2,999,999,99
3022,2,20,18,0,*?*?*?*?*?*?*?*?*?*?*?*?*?*?*?*?*?*?*?*?*?*?,12.3,6.9,69,101861,0,-0,334,0.0,-0.0,0.0,0,0,0,0,90,1.0,10,5,9999,99999,9,999999999,0.0,999,999,99
3022,2,20,19,0,*?*?*?*?*?*?*?*?*?*?*?*?*?*?*?*?*?*?*?*?*?*?,10.7,6.1,73,101861,0,-0,327,0.0,-0.0,0.0,0,0,0,0,90,1.0,10,5,9999,99999,9,999999999,0.0,999,999,99
3022,2,20,20,0,*?*?*?*?*?*?*?*?*?*?*?*?*?*?*?*?*?*?*?*?*?*?,9.8,5.5,74,101861,0,-0,323,0.0,-0.0,0.0,0,0,0,0,90,0.5,10,5,9999,99999,9,999999999,0.0,999,999,99
3022,2,20,21,0,*?*?*?*?*?*?*?*?*?*?*?*?*?*?*?*?*?*?*?*?*?*?,10.2,6.2,76,101861,0,-0,325,0.0,-0.0,0.0,0,0,0,0,90,0.0,10,5,9999,99999,9,999999999,0.0,999,999,99
3022,2,20,22,0,*?*?*?*?*?*?*?*?*?*?*?*?*?*?*?*?*?*?*?*?*?*?,9.1,6.4,83,101861,0,-0,320,0.0,-0.0,0.0,0,0,0,0,90,1.0,10,5,9999,99999,9,999999999,0.0,999,999,99
3022,2,20,23,0,*?*?*?*?*?*?*?*?*?*?*?*?*?*?*?*?*?*?*?*?*?*?,9.6,6.9,82,101861,0,-0,322,0.0,-0.0,0.0,0,0,0,0,90,0.5,10,5,9999,99999,9,999999999,0.0,999,999,99
3022,2,20,24,0,*?*?*?*?*?*?*?*?*?*?*?*?*?*?*?*?*?*?*?*?*?*?,8.7,8.5,97,101861,0,-0,317,0.0,-0.0,0.0,0,0,0,0,90,1.5,10,5,9999,99999,9,999999999,0.0,999,999,99
3022,2,21,1,0,*?*?*?*?*?*?*?*?*?*?*?*?*?*?*?*?*?*?*?*?*?*?,10.3,8.4,88,101915,0,-0,325,0.0,-0.0,0.0,0,0,0,0,92,0.5,10,5,9999,99999,9,999999999,0.0,999,999,99
3022,2,21,2,0,*?*?*?*?*?*?*?*?*?*?*?*?*?*?*?*?*?*?*?*?*?*?,10.5,9.1,91,101915,0,-0,326,0.0,-0.0,0.0,0,0,0,0,93,0.5,10,5,9999,99999,9,999999999,0.0,999,999,99
3022,2,21,3,0,*?*?*?*?*?*?*?*?*?*?*?*?*?*?*?*?*?*?*?*?*?*?,10.5,8.7,89,101915,0,-0,326,0.0,-0.0,0.0,0,0,0,0,95,0.5,10,5,9999,99999,9,999999999,0.0,999,999,99
3022,2,21,4,0,*?*?*?*?*?*?*?*?*?*?*?*?*?*?*?*?*?*?*?*?*?*?,10.3,8.4,88,101915,0,-0,325,0.0,-0.0,0.0,0,0,0,0,97,1.0,10,5,9999,99999,9,999999999,0.0,999,999,99
3022,2,21,5,0,*?*?*?*?*?*?*?*?*?*?*?*?*?*?*?*?*?*?*?*?*?*?,10.1,8.5,91,101915,0,-0,324,0.0,-0.0,0.0,0,0,0,0,98,1.0,10,5,9999,99999,9,999999999,0.0,999,999,99
3022,2,21,6,0,*?*?*?*?*?*?*?*?*?*?*?*?*?*?*?*?*?*?*?*?*?*?,10.5,8.7,89,101915,0,-0,307,0.0,-0.0,0.0,0,0,0,0,100,0.5,5,3,9999,99999,9,999999999,0.0,999,999,99
3022,2,21,7,0,*?*?*?*?*?*?*?*?*?*?*?*?*?*?*?*?*?*?*?*?*?*?,10.9,9.6,92,101915,30,1418,293,0.0,0.0,0.0,0,0,0,0,100,1.5,0,0,9999,99999,9,999999999,0.0,999,999,99
3022,2,21,8,0,*?*?*?*?*?*?*?*?*?*?*?*?*?*?*?*?*?*?*?*?*?*?,10.6,9.9,96,101915,241,1395,292,114.8,465.0,34.4,11701,35122,5523,668,100,0.5,0,0,9999,99999,9,999999999,0.0,999,999,99
3022,2,21,9,0,*?*?*?*?*?*?*?*?*?*?*?*?*?*?*?*?*?*?*?*?*?*?,10.4,9.6,95,101915,423,1396,291,238.2,550.4,71.5,24720,48754,10508,1349,100,0.5,0,0,9999,99999,9,999999999,0.0,999,999,99
3022,2,21,10,0,*?*?*?*?*?*?*?*?*?*?*?*?*?*?*?*?*?*?*?*?*?*?,10.4,8.4,88,101915,563,1397,288,333.1,578.5,99.9,34640,54827,14186,1961,100,0.5,0,0,9999,99999,9,999999999,0.3,999,999,99
3022,2,21,11,0,*?*?*?*?*?*?*?*?*?*?*?*?*?*?*?*?*?*?*?*?*?*?,11.0,7.1,77,101915,651,1397,288,392.8,590.0,117.8,40930,57366,16381,2408,100,2.1,0,0,9999,99999,9,999999999,0.1,999,999,99
3022,2,21,12,0,*?*?*?*?*?*?*?*?*?*?*?*?*?*?*?*?*?*?*?*?*?*?,11.4,5.8,68,101915,682,1398,286,413.4,593.3,124.0,43108,58079,17119,2579,100,1.5,0,0,9999,99999,9,999999999,0.0,999,999,99
3022,2,21,13,0,*?*?*?*?*?*?*?*?*?*?*?*?*?*?*?*?*?*?*?*?*?*?,11.6,5.1,64,101915,652,1397,286,393.4,590.1,118.0,40993,57397,16400,2413,98,1.5,0,0,9999,99999,9,999999999,0.0,999,999,99
3022,2,21,14,0,*?*?*?*?*?*?*?*?*?*?*?*?*?*?*?*?*?*?*?*?*?*?,11.6,6.7,72,101915,565,1397,289,334.3,578.8,100.3,34760,54911,14222,1970,97,1.0,0,0,9999,99999,9,999999999,0.0,999,999,99
3022,2,21,15,0,*?*?*?*?*?*?*?*?*?*?*?*?*?*?*?*?*?*?*?*?*?*?,11.9,7.4,74,101915,426,1397,292,240.1,551.1,72.0,24913,48907,10582,1360,95,2.1,0,0,9999,99999,9,999999999,0.0,999,999,99
3022,2,21,16,0,*?*?*?*?*?*?*?*?*?*?*?*?*?*?*?*?*?*?*?*?*?*?,11.4,8.1,81,101915,245,1398,291,117.1,467.8,35.1,12225,34339,5514,659,93,0.5,0,0,9999,99999,9,999999999,0.0,999,999,99
3022,2,21,17,0,*?*?*?*?*?*?*?*?*?*?*?*?*?*?*?*?*?*?*?*?*?*?,11.5,8.8,84,101915,34,1412,319,0.0,0.0,0.0,0,0,0,0,92,1.5,7,4,9999,99999,9,999999999,0.0,999,999,99
3022,2,21,18,0,*?*?*?*?*?*?*?*?*?*?*?*?*?*?*?*?*?*?*?*?*?*?,11.4,8.5,83,101915,0,-0,330,0.0,-0.0,0.0,0,0,0,0,90,1.0,10,5,9999,99999,9,999999999,0.0,999,999,99
3022,2,21,19,0,*?*?*?*?*?*?*?*?*?*?*?*?*?*?*?*?*?*?*?*?*?*?,11.2,10.2,94,101915,0,-0,329,0.0,-0.0,0.0,0,0,0,0,87,1.0,10,5,9999,99999,9,999999999,0.0,999,999,99
3022,2,21,20,0,*?*?*?*?*?*?*?*?*?*?*?*?*?*?*?*?*?*?*?*?*?*?,11.6,10.9,96,101915,0,-0,330,0.0,-0.0,0.0,0,0,0,0,83,0.5,10,5,9999,99999,9,999999999,0.0,999,999,99
3022,2,21,21,0,*?*?*?*?*?*?*?*?*?*?*?*?*?*?*?*?*?*?*?*?*?*?,10.8,10.8,100,101915,0,-0,327,0.0,-0.0,0.0,0,0,0,0,80,0.0,10,5,9999,99999,9,999999999,0.0,999,999,99
3022,2,21,22,0,*?*?*?*?*?*?*?*?*?*?*?*?*?*?*?*?*?*?*?*?*?*?,10.8,10.9,100,101915,0,-0,327,0.0,-0.0,0.0,0,0,0,0,77,1.0,10,5,9999,99999,9,999999999,0.0,999,999,99
3022,2,21,23,0,*?*?*?*?*?*?*?*?*?*?*?*?*?*?*?*?*?*?*?*?*?*?,10.5,10.5,100,101915,0,-0,325,0.0,-0.0,0.0,0,0,0,0,73,0.5,10,5,9999,99999,9,999999999,0.0,999,999,99
3022,2,21,24,0,*?*?*?*?*?*?*?*?*?*?*?*?*?*?*?*?*?*?*?*?*?*?,10.1,7.6,85,101915,0,-0,324,0.0,-0.0,0.0,0,0,0,0,90,1.5,10,5,9999,99999,9,999999999,0.0,999,999,99
3022,2,22,1,0,*?*?*?*?*?*?*?*?*?*?*?*?*?*?*?*?*?*?*?*?*?*?,9.1,6.9,86,101897,0,-0,320,0.0,-0.0,0.0,0,0,0,0,67,0.5,10,5,9999,99999,9,999999999,0.0,999,999,99
3022,2,22,2,0,*?*?*?*?*?*?*?*?*?*?*?*?*?*?*?*?*?*?*?*?*?*?,8.8,5.0,77,101897,0,-0,319,0.0,-0.0,0.0,0,0,0,0,63,0.5,10,5,9999,99999,9,999999999,0.0,999,999,99
3022,2,22,3,0,*?*?*?*?*?*?*?*?*?*?*?*?*?*?*?*?*?*?*?*?*?*?,8.9,4.8,76,101897,0,-0,319,0.0,-0.0,0.0,0,0,0,0,60,0.5,10,5,9999,99999,9,999999999,0.0,999,999,99
3022,2,22,4,0,*?*?*?*?*?*?*?*?*?*?*?*?*?*?*?*?*?*?*?*?*?*?,8.8,4.8,76,101897,0,-0,319,0.0,-0.0,0.0,0,0,0,0,57,1.0,10,5,9999,99999,9,999999999,0.0,999,999,99
3022,2,22,5,0,*?*?*?*?*?*?*?*?*?*?*?*?*?*?*?*?*?*?*?*?*?*?,8.7,5.3,79,101897,0,-0,318,0.0,-0.0,0.0,0,0,0,0,53,1.0,10,5,9999,99999,9,999999999,0.0,999,999,99
3022,2,22,6,0,*?*?*?*?*?*?*?*?*?*?*?*?*?*?*?*?*?*?*?*?*?*?,8.8,5.1,78,101897,0,-0,319,0.0,-0.0,0.0,0,0,0,0,50,0.5,10,5,9999,99999,9,999999999,0.0,999,999,99
3022,2,22,7,0,*?*?*?*?*?*?*?*?*?*?*?*?*?*?*?*?*?*?*?*?*?*?,8.8,5.1,77,101897,37,1397,314,0.0,0.0,0.0,0,0,0,0,52,1.5,9,5,9999,99999,9,999999999,0.0,999,999,99
3022,2,22,8,0,*?*?*?*?*?*?*?*?*?*?*?*?*?*?*?*?*?*?*?*?*?*?,8.9,5.5,79,101897,249,1397,315,60.4,45.1,52.4,6680,3362,6177,1118,53,0.5,9,5,9999,99999,9,999999999,0.0,999,999,99
3022,2,22,9,0,*?*?*?*?*?*?*?*?*?*?*?*?*?*?*?*?*?*?*?*?*?*?,9.0,5.1,77,101897,431,1397,315,122.7,52.9,106.3,13465,4815,12014,2901,55,0.5,9,5,9999,99999,9,999999999,0.0,999,999,99
3022,2,22,10,0,*?*?*?*?*?*?*?*?*?*?*?*?*?*?*?*?*?*?*?*?*?*?,8.9,5.0,76,101897,571,1397,315,170.5,55.5,147.8,18731,5340,16674,4284,57,0.5,9,5,9999,99999,9,999999999,0.0,999,999,99
3022,2,22,11,0,*?*?*?*?*?*?*?*?*?*?*?*?*?*?*?*?*?*?*?*?*?*?,8.8,5.6,80,101897,659,1397,319,115.5,0.0,115.5,13628,0,13676,5119,58,2.1,10,5,9999,99999,9,999999999,0.0,999,999,99
3022,2,22,12,0,*?*?*?*?*?*?*?*?*?*?*?*?*?*?*?*?*?*?*?*?*?*?,8.9,5.3,78,101897,689,1397,319,121.4,0.0,121.4,14355,0,14407,5437,60,1.5,10,5,9999,99999,9,999999999,0.0,999,999,99
3022,2,22,13,0,*?*?*?*?*?*?*?*?*?*?*?*?*?*?*?*?*?*?*?*?*?*?,8.9,5.1,77,101897,659,1396,319,115.6,0.0,115.6,13645,0,13692,5126,58,1.5,10,5,9999,99999,9,999999999,0.0,999,999,99
3022,2,22,14,0,*?*?*?*?*?*?*?*?*?*?*?*?*?*?*?*?*?*?*?*?*?*?,8.9,5.5,79,101897,572,1396,319,98.4,0.0,98.4,11563,0,11600,4237,57,1.0,10,5,9999,99999,9,999999999,0.0,999,999,99
3022,2,22,15,0,*?*?*?*?*?*?*?*?*?*?*?*?*?*?*?*?*?*?*?*?*?*?,9.2,5.6,79,101897,433,1397,320,71.0,0.0,71.0,8298,0,8320,2915,55,2.1,10,5,9999,99999,9,999999999,0.0,999,999,99
3022,2,22,16,0,*?*?*?*?*?*?*?*?*?*?*?*?*?*?*?*?*?*?*?*?*?*?,8.8,5.3,79,101897,252,1399,314,61.3,45.3,53.2,6779,3393,6267,1135,53,0.5,9,5,9999,99999,9,999999999,0.0,999,999,99
3022,2,22,17,0,*?*?*?*?*?*?*?*?*?*?*?*?*?*?*?*?*?*?*?*?*?*?,9.1,5.5,78,101897,40,1391,320,0.0,0.0,0.0,0,0,0,0,52,1.5,10,5,9999,99999,9,999999999,0.0,999,999,99
3022,2,22,18,0,*?*?*?*?*?*?*?*?*?*?*?*?*?*?*?*?*?*?*?*?*?*?,8.9,5.8,80,101897,0,-0,319,0.0,-0.0,0.0,0,0,0,0,50,1.0,10,5,9999,99999,9,999999999,0.0,999,999,99
3022,2,22,19,0,*?*?*?*?*?*?*?*?*?*?*?*?*?*?*?*?*?*?*?*?*?*?,9.2,6.1,81,101897,0,-0,320,0.0,-0.0,0.0,0,0,0,0,48,1.0,10,5,9999,99999,9,999999999,0.0,999,999,99
3022,2,22,20,0,*?*?*?*?*?*?*?*?*?*?*?*?*?*?*?*?*?*?*?*?*?*?,9.2,6.9,85,101897,0,-0,320,0.0,-0.0,0.0,0,0,0,0,47,0.5,10,5,9999,99999,9,999999999,0.0,999,999,99
3022,2,22,21,0,*?*?*?*?*?*?*?*?*?*?*?*?*?*?*?*?*?*?*?*?*?*?,9.0,7.0,87,101897,0,-0,319,0.0,-0.0,0.0,0,0,0,0,45,0.0,10,5,9999,99999,9,999999999,0.0,999,999,99
3022,2,22,22,0,*?*?*?*?*?*?*?*?*?*?*?*?*?*?*?*?*?*?*?*?*?*?,9.1,6.4,84,101897,0,-0,320,0.0,-0.0,0.0,0,0,0,0,43,1.0,10,5,9999,99999,9,999999999,0.0,999,999,99
3022,2,22,23,0,*?*?*?*?*?*?*?*?*?*?*?*?*?*?*?*?*?*?*?*?*?*?,8.7,6.1,83,101897,0,-0,318,0.0,-0.0,0.0,0,0,0,0,42,0.5,10,5,9999,99999,9,999999999,0.0,999,999,99
3022,2,22,24,0,*?*?*?*?*?*?*?*?*?*?*?*?*?*?*?*?*?*?*?*?*?*?,10.1,8.8,91,101897,0,-0,324,0.0,-0.0,0.0,0,0,0,0,70,1.5,10,5,9999,99999,9,999999999,0.0,999,999,99
3022,2,23,1,0,*?*?*?*?*?*?*?*?*?*?*?*?*?*?*?*?*?*?*?*?*?*?,5.5,2.9,83,102211,0,-0,304,0.0,-0.0,0.0,0,0,0,0,40,0.5,10,5,9999,99999,9,999999999,0.0,999,999,99
3022,2,23,2,0,*?*?*?*?*?*?*?*?*?*?*?*?*?*?*?*?*?*?*?*?*?*?,4.1,1.0,80,102211,0,-0,299,0.0,-0.0,0.0,0,0,0,0,40,0.5,10,5,9999,99999,9,999999999,0.0,999,999,99
3022,2,23,3,0,*?*?*?*?*?*?*?*?*?*?*?*?*?*?*?*?*?*?*?*?*?*?,4.2,1.0,80,102211,0,-0,299,0.0,-0.0,0.0,0,0,0,0,40,0.5,10,5,9999,99999,9,999999999,0.0,999,999,99
3022,2,23,4,0,*?*?*?*?*?*?*?*?*?*?*?*?*?*?*?*?*?*?*?*?*?*?,4.5,1.9,83,102211,0,-0,300,0.0,-0.0,0.0,0,0,0,0,40,1.0,10,5,9999,99999,9,999999999,0.0,999,999,99
3022,2,23,5,0,*?*?*?*?*?*?*?*?*?*?*?*?*?*?*?*?*?*?*?*?*?*?,4.0,1.9,85,102211,0,-0,298,0.0,-0.0,0.0,0,0,0,0,40,1.0,10,5,9999,99999,9,999999999,0.0,999,999,99
3022,2,23,6,0,*?*?*?*?*?*?*?*?*?*?*?*?*?*?*?*?*?*?*?*?*?*?,3.6,2.1,90,102211,0,-0,296,0.0,-0.0,0.0,0,0,0,0,40,0.5,10,5,9999,99999,9,999999999,0.0,999,999,99
3022,2,23,7,0,*?*?*?*?*?*?*?*?*?*?*?*?*?*?*?*?*?*?*?*?*?*?,3.2,1.7,89,102211,44,1381,252,0.0,0.0,0.0,0,0,0,0,42,1.5,1,0,9999,99999,9,999999999,0.0,999,999,99
3022,2,23,8,0,*?*?*?*?*?*?*?*?*?*?*?*?*?*?*?*?*?*?*?*?*?*?,4.5,2.5,86,102211,256,1393,267,123.7,428.8,44.9,12726,31739,6769,817,43,0.5,3,2,9999,99999,9,999999999,0.0,999,999,99
3022,2,23,9,0,*?*?*?*?*?*?*?*?*?*?*?*?*?*?*?*?*?*?*?*?*?*?,5.8,3.6,85,102211,439,1397,274,245.9,498.5,89.2,25182,44164,12607,1633,45,0.5,3,2,9999,99999,9,999999999,0.0,999,999,99
3022,2,23,10,0,*?*?*?*?*?*?*?*?*?*?*?*?*?*?*?*?*?*?*?*?*?*?,7.3,3.6,77,102211,578,1395,280,339.6,522.3,123.3,36217,50546,15792,2402,47,0.5,3,2,9999,99999,9,999999999,0.0,999,999,99
3022,2,23,11,0,*?*?*?*?*?*?*?*?*?*?*?*?*?*?*?*?*?*?*?*?*?*?,9.2,4.8,74,102211,666,1395,280,403.3,585.6,123.8,41965,57084,17060,2542,48,2.1,1,0,9999,99999,9,999999999,0.0,999,999,99
3022,2,23,12,0,*?*?*?*?*?*?*?*?*?*?*?*?*?*?*?*?*?*?*?*?*?*?,10.7,4.6,66,102211,696,1395,304,395.4,416.1,187.8,41375,41574,22639,3996,50,1.5,5,3,9999,99999,9,999999999,0.0,999,999,99
3022,2,23,13,0,*?*?*?*?*?*?*?*?*?*?*?*?*?*?*?*?*?*?*?*?*?*?,10.5,5.1,69,102211,667,1397,322,203.4,56.6,176.3,22370,5576,19887,5354,43,1.5,9,5,9999,99999,9,999999999,0.0,999,999,99
3022,2,23,14,0,*?*?*?*?*?*?*?*?*?*?*?*?*?*?*?*?*?*?*?*?*?*?,10.8,4.3,64,102211,579,1396,323,173.5,55.6,150.4,19062,5365,16966,4376,37,1.0,9,5,9999,99999,9,999999999,0.0,999,999,99
3022,2,23,15,0,*?*?*?*?*?*?*?*?*?*?*?*?*?*?*?*?*?*?*?*?*?*?,10.9,4.1,62,102211,440,1396,309,218.5,310.6,120.6,23201,28511,14004,2412,30,2.1,6,3,9999,99999,9,999999999,0.0,999,999,99
3022,2,23,16,0,*?*?*?*?*?*?*?*?*?*?*?*?*?*?*?*?*?*?*?*?*?*?,10.7,2.9,58,102211,258,1395,297,122.4,389.0,50.4,12493,28671,7442,898,23,0.5,4,2,9999,99999,9,999999999,0.0,999,999,99
3022,2,23,17,0,*?*?*?*?*?*?*?*?*?*?*?*?*?*?*?*?*?*?*?*?*?*?,10.5,3.6,62,102211,47,1406,317,0.0,0.0,0.0,0,0,0,0,17,1.5,8,4,9999,99999,9,999999999,0.0,999,999,99
3022,2,23,18,0,*?*?*?*?*?*?*?*?*?*?*?*?*?*?*?*?*?*?*?*?*?*?,8.7,3.0,67,102211,0,-0,319,0.0,-0.0,0.0,0,0,0,0,10,1.0,10,5,9999,99999,9,999999999,0.0,999,999,99
3022,2,23,19,0,*?*?*?*?*?*?*?*?*?*?*?*?*?*?*?*?*?*?*?*?*?*?,7.7,2.3,68,102211,0,-0,314,0.0,-0.0,0.0,0,0,0,0,17,1.0,10,5,9999,99999,9,999999999,0.0,999,999,99
3022,2,23,20,0,*?*?*?*?*?*?*?*?*?*?*?*?*?*?*?*?*?*?*?*?*?*?,7.9,2.5,68,102211,0,-0,315,0.0,-0.0,0.0,0,0,0,0,23,0.5,10,5,9999,99999,9,999999999,0.0,999,999,99
3022,2,23,21,0,*?*?*?*?*?*?*?*?*?*?*?*?*?*?*?*?*?*?*?*?*?*?,6.3,2.3,75,102211,0,-0,308,0.0,-0.0,0.0,0,0,0,0,30,0.0,10,5,9999,99999,9,999999999,0.0,999,999,99
3022,2,23,22,0,*?*?*?*?*?*?*?*?*?*?*?*?*?*?*?*?*?*?*?*?*?*?,5.9,2.1,76,102211,0,-0,306,0.0,-0.0,0.0,0,0,0,0,37,1.0,10,5,9999,99999,9,999999999,0.0,999,999,99
3022,2,23,23,0,*?*?*?*?*?*?*?*?*?*?*?*?*?*?*?*?*?*?*?*?*?*?,5.6,1.3,73,102211,0,-0,305,0.0,-0.0,0.0,0,0,0,0,43,0.5,10,5,9999,99999,9,999999999,0.0,999,999,99
3022,2,23,24,0,*?*?*?*?*?*?*?*?*?*?*?*?*?*?*?*?*?*?*?*?*?*?,7.2,4.6,83,102211,0,-0,312,0.0,-0.0,0.0,0,0,0,0,40,1.5,10,5,9999,99999,9,999999999,0.0,999,999,99
3022,2,24,1,0,*?*?*?*?*?*?*?*?*?*?*?*?*?*?*?*?*?*?*?*?*?*?,5.1,1.5,76,102655,0,-0,303,0.0,-0.0,0.0,0,0,0,0,48,0.5,10,5,9999,99999,9,999999999,0.0,999,999,99
3022,2,24,2,0,*?*?*?*?*?*?*?*?*?*?*?*?*?*?*?*?*?*?*?*?*?*?,4.4,1.3,80,102655,0,-0,300,0.0,-0.0,0.0,0,0,0,0,47,0.5,10,5,9999,99999,9,999999999,0.0,999,999,99
3022,2,24,3,0,*?*?*?*?*?*?*?*?*?*?*?*?*?*?*?*?*?*?*?*?*?*?,5.3,2.3,80,102655,0,-0,304,0.0,-0.0,0.0,0,0,0,0,45,0.5,10,5,9999,99999,9,999999999,0.0,999,999,99
3022,2,24,4,0,*?*?*?*?*?*?*?*?*?*?*?*?*?*?*?*?*?*?*?*?*?*?,4.5,2.1,83,102655,0,-0,300,0.0,-0.0,0.0,0,0,0,0,43,1.0,10,5,9999,99999,9,999999999,0.0,999,999,99
3022,2,24,5,0,*?*?*?*?*?*?*?*?*?*?*?*?*?*?*?*?*?*?*?*?*?*?,4.1,2.3,87,102655,0,-0,298,0.0,-0.0,0.0,0,0,0,0,42,1.0,10,5,9999,99999,9,999999999,0.0,999,999,99
3022,2,24,6,0,*?*?*?*?*?*?*?*?*?*?*?*?*?*?*?*?*?*?*?*?*?*?,4.8,2.5,84,102655,0,-0,301,0.0,-0.0,0.0,0,0,0,0,40,0.5,10,5,9999,99999,9,999999999,0.0,999,999,99
3022,2,24,7,0,*?*?*?*?*?*?*?*?*?*?*?*?*?*?*?*?*?*?*?*?*?*?,4.2,1.7,82,102655,52,1394,284,0.0,0.0,0.0,0,0,0,0,37,1.5,7,4,9999,99999,9,999999999,0.0,999,999,99
3022,2,24,8,0,*?*?*?*?*?*?*?*?*?*?*?*?*?*?*?*?*?*?*?*?*?*?,3.6,0.8,81,102655,264,1395,296,37.8,0.0,37.8,4420,0,4428,1478,33,0.5,10,5,9999,99999,9,999999999,0.0,999,999,99
3022,2,24,9,0,*?*?*?*?*?*?*?*?*?*?*?*?*?*?*?*?*?*?*?*?*?*?,6.2,2.3,75,102655,446,1395,298,169.7,133.7,126.9,18482,12417,14506,2858,30,0.5,8,4,9999,99999,9,999999999,0.0,999,999,99
3022,2,24,10,0,*?*?*?*?*?*?*?*?*?*?*?*?*?*?*?*?*?*?*?*?*?*?,8.8,3.0,66,102655,586,1395,304,275.4,234.1,177.1,29251,23387,20051,3805,27,0.5,7,4,9999,99999,9,999999999,0.0,999,999,99
3022,2,24,11,0,*?*?*?*?*?*?*?*?*?*?*?*?*?*?*?*?*?*?*?*?*?*?,10.3,4.1,65,102655,674,1396,283,408.7,586.5,125.5,42533,57264,17258,2588,23,2.1,1,0,9999,99999,9,999999999,0.0,999,999,99
3022,2,24,12,0,*?*?*?*?*?*?*?*?*?*?*?*?*?*?*?*?*?*?*?*?*?*?,11.5,3.2,56,102655,704,1396,306,400.3,416.7,190.2,41903,41699,22894,4066,20,1.5,5,3,9999,99999,9,999999999,0.0,999,999,99
3022,2,24,13,0,*?*?*?*?*?*?*?*?*?*?*?*?*?*?*?*?*?*?*?*?*?*?,11.5,2.7,54,102655,674,1395,321,273.0,142.4,204.2,29801,14521,23031,5021,22,1.5,8,4,9999,99999,9,999999999,0.0,999,999,99
3022,2,24,14,0,*?*?*?*?*?*?*?*?*?*?*?*?*?*?*?*?*?*?*?*?*?*?,11.4,3.8,59,102655,586,1395,311,305.7,325.9,168.7,32591,32581,19220,3588,23,1.0,6,3,9999,99999,9,999999999,0.0,999,999,99
3022,2,24,15,0,*?*?*?*?*?*?*?*?*?*?*?*?*?*?*?*?*?*?*?*?*?*?,11.6,3.6,57,102655,447,1396,317,200.8,223.9,129.1,21242,20650,14888,2617,25,2.1,7,4,9999,99999,9,999999999,0.0,999,999,99
3022,2,24,16,0,*?*?*?*?*?*?*?*?*?*?*?*?*?*?*?*?*?*?*?*?*?*?,11.2,3.4,58,102655,265,1396,330,38.0,0.0,38.0,4439,0,4447,1485,27,0.5,10,5,9999,99999,9,999999999,0.0,999,999,99
3022,2,24,17,0,*?*?*?*?*?*?*?*?*?*?*?*?*?*?*?*?*?*?*?*?*?*?,11.1,2.9,56,102655,53,1391,330,0.0,0.0,0.0,0,0,0,0,28,1.5,10,5,9999,99999,9,999999999,0.0,999,999,99
3022,2,24,18,0,*?*?*?*?*?*?*?*?*?*?*?*?*?*?*?*?*?*?*?*?*?*?,9.4,3.4,65,102655,0,-0,322,0.0,-0.0,0.0,0,0,0,0,30,1.0,10,5,9999,99999,9,999999999,0.0,999,999,99
3022,2,24,19,0,*?*?*?*?*?*?*?*?*?*?*?*?*?*?*?*?*?*?*?*?*?*?,8.3,2.5,66,102655,0,-0,317,0.0,-0.0,0.0,0,0,0,0,83,1.0,10,5,9999,99999,9,999999999,0.0,999,999,99
3022,2,24,20,0,*?*?*?*?*?*?*?*?*?*?*?*?*?*?*?*?*?*?*?*?*?*?,7.6,3.2,73,102655,0,-0,314,0.0,-0.0,0.0,0,0,0,0,137,0.5,10,5,9999,99999,9,999999999,0.0,999,999,99
3022,2,24,21,0,*?*?*?*?*?*?*?*?*?*?*?*?*?*?*?*?*?*?*?*?*?*?,8.1,3.6,72,102655,0,-0,316,0.0,-0.0,0.0,0,0,0,0,190,0.0,10,5,9999,99999,9,999999999,0.0,999,999,99
3022,2,24,22,0,*?*?*?*?*?*?*?*?*?*?*?*?*?*?*?*?*?*?*?*?*?*?,6.3,3.0,79,102655,0,-0,308,0.0,-0.0,0.0,0,0,0,0,243,1.0,10,5,9999,99999,9,999999999,0.0,999,999,99
3022,2,24,23,0,*?*?*?*?*?*?*?*?*?*?*?*?*?*?*?*?*?*?*?*?*?*?,6.6,3.0,77,102655,0,-0,309,0.0,-0.0,0.0,0,0,0,0,297,0.5,10,5,9999,99999,9,999999999,0.0,999,999,99
3022,2,24,24,0,*?*?*?*?*?*?*?*?*?*?*?*?*?*?*?*?*?*?*?*?*?*?,5.4,1.3,74,102655,0,-0,304,0.0,-0.0,0.0,0,0,0,0,50,1.5,10,5,9999,99999,9,999999999,0.0,999,999,99
3022,2,25,1,0,*?*?*?*?*?*?*?*?*?*?*?*?*?*?*?*?*?*?*?*?*?*?,7.3,4.5,82,102937,0,-0,312,0.0,-0.0,0.0,0,0,0,0,298,0.5,10,5,9999,99999,9,999999999,0.0,999,999,99
3022,2,25,2,0,*?*?*?*?*?*?*?*?*?*?*?*?*?*?*?*?*?*?*?*?*?*?,7.5,5.0,84,102937,0,-0,313,0.0,-0.0,0.0,0,0,0,0,247,0.5,10,5,9999,99999,9,999999999,0.0,999,999,99
3022,2,25,3,0,*?*?*?*?*?*?*?*?*?*?*?*?*?*?*?*?*?*?*?*?*?*?,7.5,4.5,82,102937,0,-0,313,0.0,-0.0,0.0,0,0,0,0,195,0.5,10,5,9999,99999,9,999999999,0.6,999,999,99
3022,2,25,4,0,*?*?*?*?*?*?*?*?*?*?*?*?*?*?*?*?*?*?*?*?*?*?,6.8,4.6,86,102937,0,-0,310,0.0,-0.0,0.0,0,0,0,0,143,1.0,10,5,9999,99999,9,999999999,0.0,999,999,99
3022,2,25,5,0,*?*?*?*?*?*?*?*?*?*?*?*?*?*?*?*?*?*?*?*?*?*?,6.4,4.1,86,102937,0,-0,308,0.0,-0.0,0.0,0,0,0,0,92,1.0,10,5,9999,99999,9,999999999,1.4,999,999,99
3022,2,25,6,0,*?*?*?*?*?*?*?*?*?*?*?*?*?*?*?*?*?*?*?*?*?*?,5.9,4.3,89,102937,0,-0,306,0.0,-0.0,0.0,0,0,0,0,40,0.5,10,5,9999,99999,9,999999999,2.1,999,999,99
3022,2,25,7,0,*?*?*?*?*?*?*?*?*?*?*?*?*?*?*?*?*?*?*?*?*?*?,6.5,4.1,85,102937,60,1402,308,0.0,0.0,0.0,0,0,0,0,38,1.5,10,5,9999,99999,9,999999999,0.8,999,999,99
3022,2,25,8,0,*?*?*?*?*?*?*?*?*?*?*?*?*?*?*?*?*?*?*?*?*?*?,7.1,4.1,82,102937,272,1396,311,39.4,0.0,39.4,4599,0,4608,1541,37,0.5,10,5,9999,99999,9,999999999,0.0,999,999,99
3022,2,25,9,0,*?*?*?*?*?*?*?*?*?*?*?*?*?*?*?*?*?*?*?*?*?*?,8.2,5.0,80,102937,454,1395,312,130.8,53.4,113.4,14362,4911,12811,3122,35,0.5,9,5,9999,99999,9,999999999,0.7,999,999,99
3022,2,25,10,0,*?*?*?*?*?*?*?*?*?*?*?*?*?*?*?*?*?*?*?*?*?*?,8.8,4.6,75,102937,594,1396,314,178.6,55.8,154.8,19632,5402,17470,4538,33,0.5,9,5,9999,99999,9,999999999,0.2,999,999,99
3022,2,25,11,0,*?*?*?*?*?*?*?*?*?*?*?*?*?*?*?*?*?*?*?*?*?*?,11.0,5.0,67,102937,682,1396,320,276.5,142.6,206.8,30196,14546,23339,5105,32,2.1,8,4,9999,99999,9,999999999,0.3,999,999,99
3022,2,25,12,0,*?*?*?*?*?*?*?*?*?*?*?*?*?*?*?*?*?*?*?*?*?*?,11.5,5.1,65,102937,711,1394,326,218.9,57.1,189.8,24087,5659,21401,5893,30,1.5,9,5,9999,99999,9,999999999,0.2,999,999,99
3022,2,25,13,0,*?*?*?*?*?*?*?*?*?*?*?*?*?*?*?*?*?*?*?*?*?*?,12.0,5.9,66,102937,681,1394,324,276.4,142.6,206.8,30181,14566,23312,5103,30,1.5,8,4,9999,99999,9,999999999,0.0,999,999,99
3022,2,25,14,0,*?*?*?*?*?*?*?*?*?*?*?*?*?*?*?*?*?*?*?*?*?*?,12.3,6.1,66,102937,593,1394,326,236.5,140.1,176.9,25792,13965,20040,4200,30,1.0,8,4,9999,99999,9,999999999,0.0,999,999,99
3022,2,25,15,0,*?*?*?*?*?*?*?*?*?*?*?*?*?*?*?*?*?*?*?*?*?*?,12.4,6.4,66,102937,454,1396,326,173.1,134.1,129.5,18861,12520,14796,2924,30,2.1,8,4,9999,99999,9,999999999,0.0,999,999,99
3022,2,25,16,0,*?*?*?*?*?*?*?*?*?*?*?*?*?*?*?*?*?*?*?*?*?*?,12.4,5.9,65,102937,272,1397,326,90.5,117.1,67.7,9907,9050,7878,1453,30,0.5,8,4,9999,99999,9,999999999,0.1,999,999,99
3022,2,25,17,0,*?*?*?*?*?*?*?*?*?*?*?*?*?*?*?*?*?*?*?*?*?*?,12.4,5.8,64,102937,60,1402,331,0.0,0.0,0.0,0,0,0,0,30,1.5,9,5,9999,99999,9,999999999,0.0,999,999,99
3022,2,25,18,0,*?*?*?*?*?*?*?*?*?*?*?*?*?*?*?*?*?*?*?*?*?*?,11.3,5.3,66,102937,0,-0,330,0.0,-0.0,0.0,0,0,0,0,30,1.0,10,5,9999,99999,9,999999999,0.6,999,999,99
3022,2,25,19,0,*?*?*?*?*?*?*?*?*?*?*?*?*?*?*?*?*?*?*?*?*?*?,9.5,5.8,78,102937,0,-0,322,0.0,-0.0,0.0,0,0,0,0,30,1.0,10,5,9999,99999,9,999999999,0.0,999,999,99
3022,2,25,20,0,*?*?*?*?*?*?*?*?*?*?*?*?*?*?*?*?*?*?*?*?*?*?,9.1,6.2,82,102937,0,-0,320,0.0,-0.0,0.0,0,0,0,0,30,0.5,10,5,9999,99999,9,999999999,0.6,999,999,99
3022,2,25,21,0,*?*?*?*?*?*?*?*?*?*?*?*?*?*?*?*?*?*?*?*?*?*?,8.6,6.6,87,102937,0,-0,317,0.0,-0.0,0.0,0,0,0,0,30,0.0,10,5,9999,99999,9,999999999,1.9,999,999,99
3022,2,25,22,0,*?*?*?*?*?*?*?*?*?*?*?*?*?*?*?*?*?*?*?*?*?*?,8.5,6.2,86,102937,0,-0,317,0.0,-0.0,0.0,0,0,0,0,30,1.0,10,5,9999,99999,9,999999999,0.0,999,999,99
3022,2,25,23,0,*?*?*?*?*?*?*?*?*?*?*?*?*?*?*?*?*?*?*?*?*?*?,8.9,5.5,79,102937,0,-0,319,0.0,-0.0,0.0,0,0,0,0,30,0.5,10,5,9999,99999,9,999999999,0.0,999,999,99
3022,2,25,24,0,*?*?*?*?*?*?*?*?*?*?*?*?*?*?*?*?*?*?*?*?*?*?,7.0,3.8,80,102937,0,-0,311,0.0,-0.0,0.0,0,0,0,0,350,1.5,10,5,9999,99999,9,999999999,0.0,999,999,99
3022,2,26,1,0,*?*?*?*?*?*?*?*?*?*?*?*?*?*?*?*?*?*?*?*?*?*?,9.9,8.4,91,103164,0,-0,323,0.0,-0.0,0.0,0,0,0,0,32,0.5,10,5,9999,99999,9,999999999,1.2,999,999,99
3022,2,26,2,0,*?*?*?*?*?*?*?*?*?*?*?*?*?*?*?*?*?*?*?*?*?*?,10.3,9.4,96,103164,0,-0,325,0.0,-0.0,0.0,0,0,0,0,33,0.5,10,5,9999,99999,9,999999999,1.4,999,999,99
3022,2,26,3,0,*?*?*?*?*?*?*?*?*?*?*?*?*?*?*?*?*?*?*?*?*?*?,10.6,9.9,97,103164,0,-0,326,0.0,-0.0,0.0,0,0,0,0,35,0.5,10,5,9999,99999,9,999999999,1.4,999,999,99
3022,2,26,4,0,*?*?*?*?*?*?*?*?*?*?*?*?*?*?*?*?*?*?*?*?*?*?,10.9,10.5,99,103164,0,-0,327,0.0,-0.0,0.0,0,0,0,0,37,1.0,10,5,9999,99999,9,999999999,0.0,999,999,99
3022,2,26,5,0,*?*?*?*?*?*?*?*?*?*?*?*?*?*?*?*?*?*?*?*?*?*?,9.7,9.7,100,103164,0,-0,322,0.0,-0.0,0.0,0,0,0,0,38,1.0,10,5,9999,99999,9,999999999,0.0,999,999,99
3022,2,26,6,0,*?*?*?*?*?*?*?*?*?*?*?*?*?*?*?*?*?*?*?*?*?*?,9.6,9.6,100,103164,0,-0,321,0.0,-0.0,0.0,0,0,0,0,40,0.5,10,5,9999,99999,9,999999999,0.0,999,999,99
3022,2,26,7,0,*?*?*?*?*?*?*?*?*?*?*?*?*?*?*?*?*?*?*?*?*?*?,9.3,9.3,100,103164,67,1386,320,0.0,0.0,0.0,0,0,0,0,45,1.5,10,5,9999,99999,9,999999999,0.0,999,999,99
3022,2,26,8,0,*?*?*?*?*?*?*?*?*?*?*?*?*?*?*?*?*?*?*?*?*?*?,10.3,10.3,100,103164,280,1396,315,111.3,198.2,71.6,11793,14867,8510,1356,50,0.5,7,4,9999,99999,9,999999999,0.0,999,999,99
3022,2,26,9,0,*?*?*?*?*?*?*?*?*?*?*?*?*?*?*?*?*?*?*?*?*?*?,11.2,10.5,96,103164,462,1395,319,209.0,225.3,134.4,22126,20959,15502,2741,55,0.5,7,4,9999,99999,9,999999999,0.5,999,999,99
3022,2,26,10,0,*?*?*?*?*?*?*?*?*?*?*?*?*?*?*?*?*?*?*?*?*?*?,12.2,10.5,91,103164,601,1393,323,283.9,235.0,182.6,30200,23401,20795,3954,60,0.5,7,4,9999,99999,9,999999999,1.6,999,999,99
3022,2,26,11,0,*?*?*?*?*?*?*?*?*?*?*?*?*?*?*?*?*?*?*?*?*?*?,14.0,10.5,81,103164,689,1394,332,331.0,239.1,212.8,35303,24657,23845,4824,65,2.1,7,4,9999,99999,9,999999999,0.3,999,999,99
3022,2,26,12,0,*?*?*?*?*?*?*?*?*?*?*?*?*?*?*?*?*?*?*?*?*?*?,14.8,11.6,82,103164,719,1394,336,346.9,240.2,223.1,37050,24966,24900,5147,70,1.5,7,4,9999,99999,9,999999999,0.2,999,999,99
3022,2,26,13,0,*?*?*?*?*?*?*?*?*?*?*?*?*?*?*?*?*?*?*?*?*?*?,15.0,11.8,82,103164,689,1395,340,279.9,142.8,209.3,30563,14610,23596,5186,68,1.5,8,4,9999,99999,9,999999999,0.0,999,999,99
3022,2,26,14,0,*?*?*?*?*?*?*?*?*?*?*?*?*?*?*?*?*?*?*?*?*?*?,15.0,11.9,83,103164,601,1395,340,239.9,140.3,179.4,26161,14023,20317,4273,67,1.0,8,4,9999,99999,9,999999999,0.0,999,999,99
3022,2,26,15,0,*?*?*?*?*?*?*?*?*?*?*?*?*?*?*?*?*?*?*?*?*?*?,15.0,12.5,87,103164,461,1395,337,208.4,225.2,134.0,22053,20997,15420,2731,65,2.1,7,4,9999,99999,9,999999999,0.0,999,999,99
3022,2,26,16,0,*?*?*?*?*?*?*?*?*?*?*?*?*?*?*?*?*?*?*?*?*?*?,15.1,13.3,90,103164,278,1393,338,110.6,197.9,71.1,11719,14806,8458,1347,63,0.5,7,4,9999,99999,9,999999999,0.0,999,999,99
3022,2,26,17,0,*?*?*?*?*?*?*?*?*?*?*?*?*?*?*?*?*?*?*?*?*?*?,14.9,12.2,85,103164,66,1390,343,0.0,0.0,0.0,0,0,0,0,62,1.5,9,5,9999,99999,9,999999999,0.0,999,999,99
3022,2,26,18,0,*?*?*?*?*?*?*?*?*?*?*?*?*?*?*?*?*?*?*?*?*?*?,13.7,12.0,91,103164,0,-0,340,0.0,-0.0,0.0,0,0,0,0,60,1.0,10,5,9999,99999,9,999999999,0.0,999,999,99
3022,2,26,19,0,*?*?*?*?*?*?*?*?*?*?*?*?*?*?*?*?*?*?*?*?*?*?,12.4,11.9,98,103164,0,-0,334,0.0,-0.0,0.0,0,0,0,0,58,1.0,10,5,9999,99999,9,999999999,0.0,999,999,99
3022,2,26,20,0,*?*?*?*?*?*?*?*?*?*?*?*?*?*?*?*?*?*?*?*?*?*?,12.4,11.6,95,103164,0,-0,334,0.0,-0.0,0.0,0,0,0,0,57,0.5,10,5,9999,99999,9,999999999,0.0,999,999,99
3022,2,26,21,0,*?*?*?*?*?*?*?*?*?*?*?*?*?*?*?*?*?*?*?*?*?*?,11.9,11.8,100,103164,0,-0,331,0.0,-0.0,0.0,0,0,0,0,55,0.0,10,5,9999,99999,9,999999999,0.2,999,999,99
3022,2,26,22,0,*?*?*?*?*?*?*?*?*?*?*?*?*?*?*?*?*?*?*?*?*?*?,12.4,12.3,100,103164,0,-0,334,0.0,-0.0,0.0,0,0,0,0,53,1.0,10,5,9999,99999,9,999999999,0.0,999,999,99
3022,2,26,23,0,*?*?*?*?*?*?*?*?*?*?*?*?*?*?*?*?*?*?*?*?*?*?,11.2,11.1,100,103164,0,-0,328,0.0,-0.0,0.0,0,0,0,0,52,0.5,10,5,9999,99999,9,999999999,0.0,999,999,99
3022,2,26,24,0,*?*?*?*?*?*?*?*?*?*?*?*?*?*?*?*?*?*?*?*?*?*?,9.3,7.0,87,103164,0,-0,321,0.0,-0.0,0.0,0,0,0,0,30,1.5,10,5,9999,99999,9,999999999,0.0,999,999,99
3022,2,27,1,0,*?*?*?*?*?*?*?*?*?*?*?*?*?*?*?*?*?*?*?*?*?*?,8.4,8.1,98,103383,0,-0,316,0.0,-0.0,0.0,0,0,0,0,50,0.5,10,5,9999,99999,9,999999999,0.0,999,999,99
3022,2,27,2,0,*?*?*?*?*?*?*?*?*?*?*?*?*?*?*?*?*?*?*?*?*?*?,7.6,6.6,92,103383,0,-0,313,0.0,-0.0,0.0,0,0,0,0,50,0.5,10,5,9999,99999,9,999999999,0.0,999,999,99
3022,2,27,3,0,*?*?*?*?*?*?*?*?*?*?*?*?*?*?*?*?*?*?*?*?*?*?,7.6,6.1,90,103383,0,-0,313,0.0,-0.0,0.0,0,0,0,0,50,0.5,10,5,9999,99999,9,999999999,0.0,999,999,99
3022,2,27,4,0,*?*?*?*?*?*?*?*?*?*?*?*?*?*?*?*?*?*?*?*?*?*?,7.7,5.9,88,103383,0,-0,314,0.0,-0.0,0.0,0,0,0,0,50,1.0,10,5,9999,99999,9,999999999,0.0,999,999,99
3022,2,27,5,0,*?*?*?*?*?*?*?*?*?*?*?*?*?*?*?*?*?*?*?*?*?*?,7.1,5.8,91,103383,0,-0,311,0.0,-0.0,0.0,0,0,0,0,50,1.0,10,5,9999,99999,9,999999999,0.0,999,999,99
3022,2,27,6,0,*?*?*?*?*?*?*?*?*?*?*?*?*?*?*?*?*?*?*?*?*?*?,6.5,4.6,87,103383,0,-0,308,0.0,-0.0,0.0,0,0,0,0,50,0.5,10,5,9999,99999,9,999999999,0.2,999,999,99
3022,2,27,7,0,*?*?*?*?*?*?*?*?*?*?*?*?*?*?*?*?*?*?*?*?*?*?,7.1,4.8,85,103383,75,1390,311,0.6,0.0,0.6,89,-0,89,26,48,1.5,10,5,9999,99999,9,999999999,0.0,999,999,99
3022,2,27,8,0,*?*?*?*?*?*?*?*?*?*?*?*?*?*?*?*?*?*?*?*?*?*?,7.7,5.3,84,103383,287,1391,314,42.5,0.0,42.5,4960,0,4969,1669,47,0.5,10,5,9999,99999,9,999999999,0.0,999,999,99
3022,2,27,9,0,*?*?*?*?*?*?*?*?*?*?*?*?*?*?*?*?*?*?*?*?*?*?,8.1,5.8,85,103383,470,1395,315,78.4,0.0,78.4,9175,0,9201,3260,45,0.5,10,5,9999,99999,9,999999999,0.0,999,999,99
3022,2,27,10,0,*?*?*?*?*?*?*?*?*?*?*?*?*?*?*?*?*?*?*?*?*?*?,9.9,5.8,75,103383,609,1393,323,106.0,0.0,106.0,12475,0,12516,4621,43,0.5,10,5,9999,99999,9,999999999,0.0,999,999,99
3022,2,27,11,0,*?*?*?*?*?*?*?*?*?*?*?*?*?*?*?*?*?*?*?*?*?*?,12.1,7.4,73,103383,697,1394,333,123.2,0.0,123.2,14578,0,14630,5534,42,2.1,10,5,9999,99999,9,999999999,0.0,999,999,99
3022,2,27,12,0,*?*?*?*?*?*?*?*?*?*?*?*?*?*?*?*?*?*?*?*?*?*?,12.4,7.1,70,103383,726,1393,335,129.1,0.0,129.1,15293,0,15349,5851,40,1.5,10,5,9999,99999,9,999999999,0.0,999,999,99
3022,2,27,13,0,*?*?*?*?*?*?*?*?*?*?*?*?*?*?*?*?*?*?*?*?*?*?,12.7,6.9,67,103383,696,1394,336,123.1,0.0,123.1,14557,0,14609,5526,43,1.5,10,5,9999,99999,9,999999999,0.2,999,999,99
3022,2,27,14,0,*?*?*?*?*?*?*?*?*?*?*?*?*?*?*?*?*?*?*?*?*?*?,12.5,6.7,67,103383,608,1394,335,105.7,0.0,105.7,12438,0,12480,4606,47,1.0,10,5,9999,99999,9,999999999,0.0,999,999,99
3022,2,27,15,0,*?*?*?*?*?*?*?*?*?*?*?*?*?*?*?*?*?*?*?*?*?*?,12.8,6.7,66,103383,467,1392,337,78.0,0.0,78.0,9124,0,9150,3239,50,2.1,10,5,9999,99999,9,999999999,0.0,999,999,99
3022,2,27,16,0,*?*?*?*?*?*?*?*?*?*?*?*?*?*?*?*?*?*?*?*?*?*?,12.6,6.9,68,103383,285,1393,336,42.0,0.0,42.0,4905,0,4914,1649,53,0.5,10,5,9999,99999,9,999999999,0.0,999,999,99
3022,2,27,17,0,*?*?*?*?*?*?*?*?*?*?*?*?*?*?*?*?*?*?*?*?*?*?,11.6,6.4,70,103383,73,1399,331,0.1,0.0,0.1,21,-0,21,6,57,1.5,10,5,9999,99999,9,999999999,0.0,999,999,99
3022,2,27,18,0,*?*?*?*?*?*?*?*?*?*?*?*?*?*?*?*?*?*?*?*?*?*?,11.4,7.0,74,103383,0,-0,330,0.0,-0.0,0.0,0,0,0,0,60,1.0,10,5,9999,99999,9,999999999,0.0,999,999,99
3022,2,27,19,0,*?*?*?*?*?*?*?*?*?*?*?*?*?*?*?*?*?*?*?*?*?*?,10.5,6.7,77,103383,0,-0,326,0.0,-0.0,0.0,0,0,0,0,58,1.0,10,5,9999,99999,9,999999999,0.0,999,999,99
3022,2,27,20,0,*?*?*?*?*?*?*?*?*?*?*?*?*?*?*?*?*?*?*?*?*?*?,10.1,5.6,74,103383,0,-0,324,0.0,-0.0,0.0,0,0,0,0,57,0.5,10,5,9999,99999,9,999999999,0.0,999,999,99
3022,2,27,21,0,*?*?*?*?*?*?*?*?*?*?*?*?*?*?*?*?*?*?*?*?*?*?,9.4,5.6,77,103383,0,-0,321,0.0,-0.0,0.0,0,0,0,0,55,0.0,10,5,9999,99999,9,999999999,0.0,999,999,99
3022,2,27,22,0,*?*?*?*?*?*?*?*?*?*?*?*?*?*?*?*?*?*?*?*?*?*?,8.9,5.6,80,103383,0,-0,319,0.0,-0.0,0.0,0,0,0,0,53,1.0,10,5,9999,99999,9,999999999,0.0,999,999,99
3022,2,27,23,0,*?*?*?*?*?*?*?*?*?*?*?*?*?*?*?*?*?*?*?*?*?*?,8.3,5.9,85,103383,0,-0,316,0.0,-0.0,0.0,0,0,0,0,52,0.5,10,5,9999,99999,9,999999999,0.0,999,999,99
3022,2,27,24,0,*?*?*?*?*?*?*?*?*?*?*?*?*?*?*?*?*?*?*?*?*?*?,9.9,9.7,98,103383,0,-0,323,0.0,-0.0,0.0,0,0,0,0,50,1.5,10,5,9999,99999,9,999999999,0.0,999,999,99
3022,2,28,1,0,*?*?*?*?*?*?*?*?*?*?*?*?*?*?*?*?*?*?*?*?*?*?,6.8,4.8,85,102895,0,-0,310,0.0,-0.0,0.0,0,0,0,0,52,0.5,10,5,9999,99999,9,999999999,0.0,999,999,99
3022,2,28,2,0,*?*?*?*?*?*?*?*?*?*?*?*?*?*?*?*?*?*?*?*?*?*?,6.5,4.3,84,102895,0,-0,308,0.0,-0.0,0.0,0,0,0,0,53,0.5,10,5,9999,99999,9,999999999,0.0,999,999,99
3022,2,28,3,0,*?*?*?*?*?*?*?*?*?*?*?*?*?*?*?*?*?*?*?*?*?*?,6.0,4.3,86,102895,0,-0,306,0.0,-0.0,0.0,0,0,0,0,55,0.5,10,5,9999,99999,9,999999999,0.0,999,999,99
3022,2,28,4,0,*?*?*?*?*?*?*?*?*?*?*?*?*?*?*?*?*?*?*?*?*?*?,5.4,3.6,86,102895,0,-0,304,0.0,-0.0,0.0,0,0,0,0,57,1.0,10,5,9999,99999,9,999999999,0.0,999,999,99
3022,2,28,5,0,*?*?*?*?*?*?*?*?*?*?*?*?*?*?*?*?*?*?*?*?*?*?,5.2,3.9,89,102895,0,-0,303,0.0,-0.0,0.0,0,0,0,0,58,1.0,10,5,9999,99999,9,999999999,0.0,999,999,99
3022,2,28,6,0,*?*?*?*?*?*?*?*?*?*?*?*?*?*?*?*?*?*?*?*?*?*?,4.4,3.0,89,102895,0,-0,300,0.0,-0.0,0.0,0,0,0,0,60,0.5,10,5,9999,99999,9,999999999,0.7,999,999,99
3022,2,28,7,0,*?*?*?*?*?*?*?*?*?*?*?*?*?*?*?*?*?*?*?*?*?*?,3.6,3.2,94,102895,83,1392,296,2.2,0.0,2.2,288,-0,288,90,62,1.5,10,5,9999,99999,9,999999999,0.4,999,999,99
3022,2,28,8,0,*?*?*?*?*?*?*?*?*?*?*?*?*?*?*?*?*?*?*?*?*?*?,5.1,3.8,88,102895,295,1391,298,76.6,48.0,66.4,8402,3951,7524,1727,63,0.5,9,5,9999,99999,9,999999999,0.1,999,999,99
3022,2,28,9,0,*?*?*?*?*?*?*?*?*?*?*?*?*?*?*?*?*?*?*?*?*?*?,6.6,5.0,87,102895,477,1392,304,139.0,53.9,120.5,15264,5025,13607,3351,65,0.5,9,5,9999,99999,9,999999999,0.1,999,999,99
3022,2,28,10,0,*?*?*?*?*?*?*?*?*?*?*?*?*?*?*?*?*?*?*?*?*?*?,9.6,5.1,72,102895,617,1393,318,186.8,56.1,162.0,20547,5458,18280,4800,67,0.5,9,5,9999,99999,9,999999999,0.5,999,999,99
3022,2,28,11,0,*?*?*?*?*?*?*?*?*?*?*?*?*?*?*?*?*?*?*?*?*?*?,11.9,5.3,62,102895,704,1392,328,216.8,57.0,188.0,23873,5632,21217,5818,68,2.1,9,5,9999,99999,9,999999999,1.0,999,999,99
3022,2,28,12,0,*?*?*?*?*?*?*?*?*?*?*?*?*?*?*?*?*?*?*?*?*?*?,13.8,5.5,56,102895,734,1393,337,226.9,57.3,196.7,24978,5697,22187,6185,70,1.5,9,5,9999,99999,9,999999999,0.3,999,999,99
3022,2,28,13,0,*?*?*?*?*?*?*?*?*?*?*?*?*?*?*?*?*?*?*?*?*?*?,14.4,5.8,55,102895,703,1392,340,216.4,57.0,187.6,23816,5644,21162,5804,68,1.5,9,5,9999,99999,9,999999999,0.3,999,999,99
3022,2,28,14,0,*?*?*?*?*?*?*?*?*?*?*?*?*?*?*?*?*?*?*?*?*?*?,14.2,5.3,53,102895,615,1394,344,107.1,0.0,107.1,12612,0,12654,4681,67,1.0,10,5,9999,99999,9,999999999,0.4,999,999,99
3022,2,28,15,0,*?*?*?*?*?*?*?*?*?*?*?*?*?*?*?*?*?*?*?*?*?*?,14.5,5.5,53,102895,474,1392,345,79.4,0.0,79.4,9290,0,9316,3305,65,2.1,10,5,9999,99999,9,999999999,0.0,999,999,99
3022,2,28,16,0,*?*?*?*?*?*?*?*?*?*?*?*?*?*?*?*?*?*?*?*?*?*?,14.2,4.6,51,102895,292,1394,344,43.4,0.0,43.4,5060,0,5070,1705,63,0.5,10,5,9999,99999,9,999999999,0.0,999,999,99
3022,2,28,17,0,*?*?*?*?*?*?*?*?*?*?*?*?*?*?*?*?*?*?*?*?*?*?,12.9,5.5,59,102895,79,1389,337,1.4,0.0,1.4,194,-0,193,59,62,1.5,10,5,9999,99999,9,999999999,0.0,999,999,99
3022,2,28,18,0,*?*?*?*?*?*?*?*?*?*?*?*?*?*?*?*?*?*?*?*?*?*?,12.5,5.0,59,102895,0,-0,336,0.0,-0.0,0.0,0,0,0,0,60,1.0,10,5,9999,99999,9,999999999,0.0,999,999,99
3022,2,28,19,0,*?*?*?*?*?*?*?*?*?*?*?*?*?*?*?*?*?*?*?*?*?*?,10.5,4.6,65,102895,0,-0,326,0.0,-0.0,0.0,0,0,0,0,100,1.0,10,5,9999,99999,9,999999999,0.0,999,999,99
3022,2,28,20,0,*?*?*?*?*?*?*?*?*?*?*?*?*?*?*?*?*?*?*?*?*?*?,8.9,4.1,70,102895,0,-0,319,0.0,-0.0,0.0,0,0,0,0,140,0.5,10,5,9999,99999,9,999999999,2.0,999,999,99
3022,2,28,21,0,*?*?*?*?*?*?*?*?*?*?*?*?*?*?*?*?*?*?*?*?*?*?,7.8,4.3,76,102895,0,-0,314,0.0,-0.0,0.0,0,0,0,0,180,0.0,10,5,9999,99999,9,999999999,1.1,999,999,99
3022,2,28,22,0,*?*?*?*?*?*?*?*?*?*?*?*?*?*?*?*?*?*?*?*?*?*?,7.1,3.4,75,102895,0,-0,311,0.0,-0.0,0.0,0,0,0,0,220,1.0,10,5,9999,99999,9,999999999,0.0,999,999,99
3022,2,28,23,0,*?*?*?*?*?*?*?*?*?*?*?*?*?*?*?*?*?*?*?*?*?*?,7.6,3.9,76,102895,0,-0,313,0.0,-0.0,0.0,0,0,0,0,260,0.5,10,5,9999,99999,9,999999999,0.0,999,999,99
3022,2,28,24,0,*?*?*?*?*?*?*?*?*?*?*?*?*?*?*?*?*?*?*?*?*?*?,7.6,5.5,83,102895,0,-0,313,0.0,-0.0,0.0,0,0,0,0,50,1.5,10,5,9999,99999,9,999999999,0.0,999,999,99
3022,3,1,1,0,*?*?*?*?*?*?*?*?*?*?*?*?*?*?*?*?*?*?*?*?*?*?,7.8,7.9,100,100374,0,-0,314,0.0,-0.0,0.0,0,0,0,0,267,0.5,10,5,9999,99999,9,999999999,0.0,999,999,99
3022,3,1,2,0,*?*?*?*?*?*?*?*?*?*?*?*?*?*?*?*?*?*?*?*?*?*?,7.4,7.4,100,100374,0,-0,312,0.0,-0.0,0.0,0,0,0,0,233,0.5,10,5,9999,99999,9,999999999,1.6,999,999,99
3022,3,1,3,0,*?*?*?*?*?*?*?*?*?*?*?*?*?*?*?*?*?*?*?*?*?*?,6.5,6.4,100,100374,0,-0,308,0.0,-0.0,0.0,0,0,0,0,200,0.5,10,5,9999,99999,9,999999999,0.0,999,999,99
3022,3,1,4,0,*?*?*?*?*?*?*?*?*?*?*?*?*?*?*?*?*?*?*?*?*?*?,6.8,6.7,100,100374,0,-0,309,0.0,-0.0,0.0,0,0,0,0,167,1.0,10,5,9999,99999,9,999999999,0.0,999,999,99
3022,3,1,5,0,*?*?*?*?*?*?*?*?*?*?*?*?*?*?*?*?*?*?*?*?*?*?,6.9,6.9,100,100374,0,-0,310,0.0,-0.0,0.0,0,0,0,0,133,1.0,10,5,9999,99999,9,999999999,0.6,999,999,99
3022,3,1,6,0,*?*?*?*?*?*?*?*?*?*?*?*?*?*?*?*?*?*?*?*?*?*?,6.2,6.1,100,100374,0,-0,303,0.0,-0.0,0.0,0,0,0,0,100,0.5,9,5,9999,99999,9,999999999,2.4,999,999,99
3022,3,1,7,0,*?*?*?*?*?*?*?*?*?*?*?*?*?*?*?*?*?*?*?*?*?*?,5.4,5.5,100,100374,91,1393,279,12.5,112.6,5.2,1420,6395,933,134,118,1.5,4,2,9999,99999,9,999999999,0.3,999,999,99
3022,3,1,8,0,*?*?*?*?*?*?*?*?*?*?*?*?*?*?*?*?*?*?*?*?*?*?,7.7,7.7,100,100374,303,1391,302,124.2,203.6,79.9,13142,15936,9439,1530,137,0.5,7,4,9999,99999,9,999999999,0.0,999,999,99
3022,3,1,9,0,*?*?*?*?*?*?*?*?*?*?*?*?*?*?*?*?*?*?*?*?*?*?,10.0,9.9,100,100374,485,1391,303,272.6,459.8,112.3,28702,42540,14341,2131,155,0.5,4,2,9999,99999,9,999999999,0.0,999,999,99
3022,3,1,10,0,*?*?*?*?*?*?*?*?*?*?*?*?*?*?*?*?*?*?*?*?*?*?,11.6,11.6,100,100374,625,1393,309,371.9,528.0,135.0,39698,51949,17146,2695,173,0.5,3,2,9999,99999,9,999999999,0.0,999,999,99
3022,3,1,11,0,*?*?*?*?*?*?*?*?*?*?*?*?*?*?*?*?*?*?*?*?*?*?,14.3,12.3,100,100374,712,1392,323,430.7,536.4,156.3,46076,53964,19565,3293,192,2.1,3,2,9999,99999,9,999999999,0.0,999,999,99
3022,3,1,12,0,*?*?*?*?*?*?*?*?*?*?*?*?*?*?*?*?*?*?*?*?*?*?,15.2,12.1,97,100374,741,1392,326,450.4,538.8,163.5,48225,54513,20362,3518,210,1.5,3,2,9999,99999,9,999999999,0.0,999,999,99
3022,3,1,13,0,*?*?*?*?*?*?*?*?*?*?*?*?*?*?*?*?*?*?*?*?*?*?,15.2,11.9,95,100374,711,1393,326,429.6,536.3,156.0,45965,53934,19525,3281,205,1.5,3,2,9999,99999,9,999999999,0.0,999,999,99
3022,3,1,14,0,*?*?*?*?*?*?*?*?*?*?*?*?*?*?*?*?*?*?*?*?*?*?,15.0,11.9,97,100374,622,1393,337,295.3,236.1,189.9,31408,23913,21404,4155,200,1.0,7,4,9999,99999,9,999999999,0.0,999,999,99
3022,3,1,15,0,*?*?*?*?*?*?*?*?*?*?*?*?*?*?*?*?*?*?*?*?*?*?,15.3,10.5,86,100374,481,1392,338,219.8,227.0,141.3,23268,21483,16212,2907,195,2.1,7,4,9999,99999,9,999999999,0.0,999,999,99
3022,3,1,16,0,*?*?*?*?*?*?*?*?*?*?*?*?*?*?*?*?*?*?*?*?*?*?,15.2,10.5,87,100374,298,1391,337,121.6,202.6,78.2,12870,15642,9279,1495,190,0.5,7,4,9999,99999,9,999999999,0.7,999,999,99
3022,3,1,17,0,*?*?*?*?*?*?*?*?*?*?*?*?*?*?*?*?*?*?*?*?*?*?,14.0,9.7,89,100374,86,1397,335,6.2,25.6,4.7,756,995,807,76,185,1.5,8,4,9999,99999,9,999999999,0.0,999,999,99
3022,3,1,18,0,*?*?*?*?*?*?*?*?*?*?*?*?*?*?*?*?*?*?*?*?*?*?,12.6,9.9,100,100374,0,-0,335,0.0,-0.0,0.0,0,0,0,0,180,1.0,10,5,9999,99999,9,999999999,0.0,999,999,99
3022,3,1,19,0,*?*?*?*?*?*?*?*?*?*?*?*?*?*?*?*?*?*?*?*?*?*?,11.3,10.4,100,100374,0,-0,329,0.0,-0.0,0.0,0,0,0,0,183,1.0,10,5,9999,99999,9,999999999,0.0,999,999,99
3022,3,1,20,0,*?*?*?*?*?*?*?*?*?*?*?*?*?*?*?*?*?*?*?*?*?*?,9.7,9.4,100,100374,0,-0,322,0.0,-0.0,0.0,0,0,0,0,187,0.5,10,5,9999,99999,9,999999999,0.0,999,999,99
3022,3,1,21,0,*?*?*?*?*?*?*?*?*?*?*?*?*?*?*?*?*?*?*?*?*?*?,9.2,9.2,100,100374,0,-0,320,0.0,-0.0,0.0,0,0,0,0,190,0.0,10,5,9999,99999,9,999999999,0.0,999,999,99
3022,3,1,22,0,*?*?*?*?*?*?*?*?*?*?*?*?*?*?*?*?*?*?*?*?*?*?,8.5,8.5,100,100374,0,-0,317,0.0,-0.0,0.0,0,0,0,0,193,1.0,10,5,9999,99999,9,999999999,0.1,999,999,99
3022,3,1,23,0,*?*?*?*?*?*?*?*?*?*?*?*?*?*?*?*?*?*?*?*?*?*?,8.1,8.1,100,100374,0,-0,315,0.0,-0.0,0.0,0,0,0,0,197,0.5,10,5,9999,99999,9,999999999,0.1,999,999,99
3022,3,1,24,0,*?*?*?*?*?*?*?*?*?*?*?*?*?*?*?*?*?*?*?*?*?*?,8.0,6.1,100,100374,0,-0,315,0.0,-0.0,0.0,0,0,0,0,300,1.5,10,5,9999,99999,9,999999999,0.1,999,999,99
3022,3,2,1,0,*?*?*?*?*?*?*?*?*?*?*?*?*?*?*?*?*?*?*?*?*?*?,7.2,7.1,99,99245.8,0,-0,311,0.0,-0.0,0.0,0,0,0,0,200,0.5,10,5,9999,99999,9,999999999,0.0,999,999,99
3022,3,2,2,0,*?*?*?*?*?*?*?*?*?*?*?*?*?*?*?*?*?*?*?*?*?*?,6.8,6.7,98,99245.8,0,-0,309,0.0,-0.0,0.0,0,0,0,0,200,0.5,10,5,9999,99999,9,999999999,0.0,999,999,99
3022,3,2,3,0,*?*?*?*?*?*?*?*?*?*?*?*?*?*?*?*?*?*?*?*?*?*?,7.3,7.0,98,99245.8,0,-0,312,0.0,-0.0,0.0,0,0,0,0,200,0.5,10,5,9999,99999,9,999999999,0.0,999,999,99
3022,3,2,4,0,*?*?*?*?*?*?*?*?*?*?*?*?*?*?*?*?*?*?*?*?*?*?,6.9,6.9,100,99245.8,0,-0,310,0.0,-0.0,0.0,0,0,0,0,200,1.0,10,5,9999,99999,9,999999999,0.0,999,999,99
3022,3,2,5,0,*?*?*?*?*?*?*?*?*?*?*?*?*?*?*?*?*?*?*?*?*?*?,6.6,6.6,99,99245.8,0,-0,309,0.0,-0.0,0.0,0,0,0,0,200,1.0,10,5,9999,99999,9,999999999,0.0,999,999,99
3022,3,2,6,0,*?*?*?*?*?*?*?*?*?*?*?*?*?*?*?*?*?*?*?*?*?*?,6.3,6.4,100,99245.8,0,-0,307,0.0,-0.0,0.0,0,0,0,0,200,0.5,10,5,9999,99999,9,999999999,0.0,999,999,99
3022,3,2,7,0,*?*?*?*?*?*?*?*?*?*?*?*?*?*?*?*?*?*?*?*?*?*?,6.9,6.9,100,99245.8,99,1393,310,5.3,0.0,5.3,669,-0,668,215,202,1.5,10,5,9999,99999,9,999999999,0.0,999,999,99
3022,3,2,8,0,*?*?*?*?*?*?*?*?*?*?*?*?*?*?*?*?*?*?*?*?*?*?,7.5,7.0,97,99245.8,311,1391,309,82.1,48.8,71.2,9010,4083,8063,1861,203,0.5,9,5,9999,99999,9,999999999,0.0,999,999,99
3022,3,2,9,0,*?*?*?*?*?*?*?*?*?*?*?*?*?*?*?*?*?*?*?*?*?*?,8.0,7.3,95,99245.8,493,1391,307,191.6,136.2,143.3,20869,13018,16324,3279,205,0.5,8,4,9999,99999,9,999999999,0.0,999,999,99
3022,3,2,10,0,*?*?*?*?*?*?*?*?*?*?*?*?*?*?*?*?*?*?*?*?*?*?,9.1,8.0,92,99245.8,633,1393,319,110.8,0.0,110.8,13055,0,13099,4870,207,0.5,10,5,9999,99999,9,999999999,0.0,999,999,99
3022,3,2,11,0,*?*?*?*?*?*?*?*?*?*?*?*?*?*?*?*?*?*?*?*?*?*?,10.1,7.3,83,99245.8,720,1392,324,128.0,0.0,128.0,15155,0,15211,5790,208,2.1,10,5,9999,99999,9,999999999,0.2,999,999,99
3022,3,2,12,0,*?*?*?*?*?*?*?*?*?*?*?*?*?*?*?*?*?*?*?*?*?*?,10.8,7.4,79,99245.8,749,1392,323,232.3,57.4,201.4,25567,5728,22704,6383,210,1.5,9,5,9999,99999,9,999999999,0.0,999,999,99
3022,3,2,13,0,*?*?*?*?*?*?*?*?*?*?*?*?*?*?*?*?*?*?*?*?*?*?,10.5,8.1,84,99245.8,718,1392,314,347.1,240.2,223.2,37064,24940,24929,5151,213,1.5,7,4,9999,99999,9,999999999,0.4,999,999,99
3022,3,2,14,0,*?*?*?*?*?*?*?*?*?*?*?*?*?*?*?*?*?*?*?*?*?*?,10.8,7.1,78,99245.8,629,1392,319,253.2,141.2,189.4,27626,14239,21411,4567,217,1.0,8,4,9999,99999,9,999999999,0.0,999,999,99
3022,3,2,15,0,*?*?*?*?*?*?*?*?*?*?*?*?*?*?*?*?*?*?*?*?*?*?,10.4,5.8,73,99245.8,488,1392,321,142.8,54.2,123.8,15680,5070,13974,3459,220,2.1,9,5,9999,99999,9,999999999,0.0,999,999,99
3022,3,2,16,0,*?*?*?*?*?*?*?*?*?*?*?*?*?*?*?*?*?*?*?*?*?*?,10.7,5.5,70,99245.8,305,1392,323,80.0,48.5,69.3,8775,4034,7855,1809,223,0.5,9,5,9999,99999,9,999999999,0.0,999,999,99
3022,3,2,17,0,*?*?*?*?*?*?*?*?*?*?*?*?*?*?*?*?*?*?*?*?*?*?,10.3,5.6,72,99245.8,92,1389,321,7.0,14.0,6.0,816,499,854,93,227,1.5,9,5,9999,99999,9,999999999,0.0,999,999,99
3022,3,2,18,0,*?*?*?*?*?*?*?*?*?*?*?*?*?*?*?*?*?*?*?*?*?*?,9.4,6.1,80,99245.8,0,-0,321,0.0,-0.0,0.0,0,0,0,0,230,1.0,10,5,9999,99999,9,999999999,0.0,999,999,99
3022,3,2,19,0,*?*?*?*?*?*?*?*?*?*?*?*?*?*?*?*?*?*?*?*?*?*?,8.8,5.5,79,99245.8,0,-0,319,0.0,-0.0,0.0,0,0,0,0,235,1.0,10,5,9999,99999,9,999999999,0.0,999,999,99
3022,3,2,20,0,*?*?*?*?*?*?*?*?*?*?*?*?*?*?*?*?*?*?*?*?*?*?,8.5,5.8,82,99245.8,0,-0,317,0.0,-0.0,0.0,0,0,0,0,240,0.5,10,5,9999,99999,9,999999999,0.0,999,999,99
3022,3,2,21,0,*?*?*?*?*?*?*?*?*?*?*?*?*?*?*?*?*?*?*?*?*?*?,8.4,6.1,85,99245.8,0,-0,317,0.0,-0.0,0.0,0,0,0,0,245,0.0,10,5,9999,99999,9,999999999,0.1,999,999,99
3022,3,2,22,0,*?*?*?*?*?*?*?*?*?*?*?*?*?*?*?*?*?*?*?*?*?*?,7.7,5.5,85,99245.8,0,-0,314,0.0,-0.0,0.0,0,0,0,0,250,1.0,10,5,9999,99999,9,999999999,0.0,999,999,99
3022,3,2,23,0,*?*?*?*?*?*?*?*?*?*?*?*?*?*?*?*?*?*?*?*?*?*?,7.4,5.3,86,99245.8,0,-0,312,0.0,-0.0,0.0,0,0,0,0,255,0.5,10,5,9999,99999,9,999999999,0.0,999,999,99
3022,3,2,24,0,*?*?*?*?*?*?*?*?*?*?*?*?*?*?*?*?*?*?*?*?*?*?,7.7,7.6,99,99245.8,0,-0,313,0.0,-0.0,0.0,0,0,0,0,200,1.5,10,5,9999,99999,9,999999999,0.8,999,999,99
3022,3,3,1,0,*?*?*?*?*?*?*?*?*?*?*?*?*?*?*?*?*?*?*?*?*?*?,6.3,1.9,72,98547.9,0,-0,308,0.0,-0.0,0.0,0,0,0,0,258,0.5,10,5,9999,99999,9,999999999,0.3,999,999,99
3022,3,3,2,0,*?*?*?*?*?*?*?*?*?*?*?*?*?*?*?*?*?*?*?*?*?*?,5.9,-0.0,65,98547.9,0,-0,307,0.0,-0.0,0.0,0,0,0,0,257,0.5,10,5,9999,99999,9,999999999,0.2,999,999,99
3022,3,3,3,0,*?*?*?*?*?*?*?*?*?*?*?*?*?*?*?*?*?*?*?*?*?*?,5.3,0.2,68,98547.9,0,-0,304,0.0,-0.0,0.0,0,0,0,0,255,0.5,10,5,9999,99999,9,999999999,0.0,999,999,99
3022,3,3,4,0,*?*?*?*?*?*?*?*?*?*?*?*?*?*?*?*?*?*?*?*?*?*?,5.9,0.4,67,98547.9,0,-0,306,0.0,-0.0,0.0,0,0,0,0,253,1.0,10,5,9999,99999,9,999999999,0.0,999,999,99
3022,3,3,5,0,*?*?*?*?*?*?*?*?*?*?*?*?*?*?*?*?*?*?*?*?*?*?,5.6,-0.8,62,98547.9,0,-0,305,0.0,-0.0,0.0,0,0,0,0,252,1.0,10,5,9999,99999,9,999999999,0.0,999,999,99
3022,3,3,6,0,*?*?*?*?*?*?*?*?*?*?*?*?*?*?*?*?*?*?*?*?*?*?,5.3,-1.1,61,98547.9,0,-0,304,0.0,-0.0,0.0,0,0,0,0,250,0.5,10,5,9999,99999,9,999999999,0.0,999,999,99
3022,3,3,7,0,*?*?*?*?*?*?*?*?*?*?*?*?*?*?*?*?*?*?*?*?*?*?,5.7,-1.1,60,98547.9,107,1392,306,6.9,0.0,6.9,856,-0,856,277,253,1.5,10,5,9999,99999,9,999999999,0.0,999,999,99
3022,3,3,8,0,*?*?*?*?*?*?*?*?*?*?*?*?*?*?*?*?*?*?*?*?*?*?,6.2,-0.6,60,98547.9,319,1390,303,84.9,49.2,73.6,9317,4146,8336,1929,257,0.5,9,5,9999,99999,9,999999999,0.0,999,999,99
3022,3,3,9,0,*?*?*?*?*?*?*?*?*?*?*?*?*?*?*?*?*?*?*?*?*?*?,6.5,-1.5,55,98547.9,501,1390,304,147.4,54.4,127.8,16186,5121,14422,3590,260,0.5,9,5,9999,99999,9,999999999,0.0,999,999,99
3022,3,3,10,0,*?*?*?*?*?*?*?*?*?*?*?*?*?*?*?*?*?*?*?*?*?*?,7.9,-1.9,48,98547.9,640,1390,310,195.2,56.4,169.2,21461,5525,19083,5072,263,0.5,9,5,9999,99999,9,999999999,0.0,999,999,99
3022,3,3,11,0,*?*?*?*?*?*?*?*?*?*?*?*?*?*?*?*?*?*?*?*?*?*?,8.2,-1.7,48,98547.9,727,1390,311,225.1,57.2,195.1,24766,5694,21998,6114,267,2.1,9,5,9999,99999,9,999999999,0.0,999,999,99
3022,3,3,12,0,*?*?*?*?*?*?*?*?*?*?*?*?*?*?*?*?*?*?*?*?*?*?,8.6,-1.5,48,98547.9,756,1391,313,235.0,57.5,203.7,25864,5740,22966,6484,270,1.5,9,5,9999,99999,9,999999999,0.0,999,999,99
3022,3,3,13,0,*?*?*?*?*?*?*?*?*?*?*?*?*?*?*?*?*?*?*?*?*?*?,8.9,-1.3,48,98547.9,725,1391,320,129.1,0.0,129.1,15292,0,15349,5850,282,1.5,10,5,9999,99999,9,999999999,0.0,999,999,99
3022,3,3,14,0,*?*?*?*?*?*?*?*?*?*?*?*?*?*?*?*?*?*?*?*?*?*?,9.1,-1.3,47,98547.9,636,1391,321,111.5,0.0,111.5,13139,0,13184,4905,293,1.0,10,5,9999,99999,9,999999999,0.0,999,999,99
3022,3,3,15,0,*?*?*?*?*?*?*?*?*?*?*?*?*?*?*?*?*?*?*?*?*?*?,8.9,-0.4,50,98547.9,495,1391,320,83.6,0.0,83.6,9787,0,9816,3504,305,2.1,10,5,9999,99999,9,999999999,0.0,999,999,99
3022,3,3,16,0,*?*?*?*?*?*?*?*?*?*?*?*?*?*?*?*?*?*?*?*?*?*?,8.6,-0.0,53,98547.9,312,1393,319,47.4,0.0,47.4,5527,0,5538,1872,317,0.5,10,5,9999,99999,9,999999999,0.0,999,999,99
3022,3,3,17,0,*?*?*?*?*?*?*?*?*?*?*?*?*?*?*?*?*?*?*?*?*?*?,9.0,0.6,55,98547.9,99,1396,320,5.3,0.0,5.3,665,-0,664,213,328,1.5,10,5,9999,99999,9,999999999,0.0,999,999,99
3022,3,3,18,0,*?*?*?*?*?*?*?*?*?*?*?*?*?*?*?*?*?*?*?*?*?*?,7.9,1.5,62,98547.9,0,-0,315,0.0,-0.0,0.0,0,0,0,0,340,1.0,10,5,9999,99999,9,999999999,0.0,999,999,99
3022,3,3,19,0,*?*?*?*?*?*?*?*?*?*?*?*?*?*?*?*?*?*?*?*?*?*?,7.3,2.5,70,98547.9,0,-0,312,0.0,-0.0,0.0,0,0,0,0,325,1.0,10,5,9999,99999,9,999999999,0.0,999,999,99
3022,3,3,20,0,*?*?*?*?*?*?*?*?*?*?*?*?*?*?*?*?*?*?*?*?*?*?,7.0,1.9,68,98547.9,0,-0,311,0.0,-0.0,0.0,0,0,0,0,310,0.5,10,5,9999,99999,9,999999999,0.0,999,999,99
3022,3,3,21,0,*?*?*?*?*?*?*?*?*?*?*?*?*?*?*?*?*?*?*?*?*?*?,6.7,1.7,68,98547.9,0,-0,310,0.0,-0.0,0.0,0,0,0,0,295,0.0,10,5,9999,99999,9,999999999,0.0,999,999,99
3022,3,3,22,0,*?*?*?*?*?*?*?*?*?*?*?*?*?*?*?*?*?*?*?*?*?*?,6.7,1.0,66,98547.9,0,-0,310,0.0,-0.0,0.0,0,0,0,0,280,1.0,10,5,9999,99999,9,999999999,0.0,999,999,99
3022,3,3,23,0,*?*?*?*?*?*?*?*?*?*?*?*?*?*?*?*?*?*?*?*?*?*?,6.5,0.4,63,98547.9,0,-0,309,0.0,-0.0,0.0,0,0,0,0,265,0.5,10,5,9999,99999,9,999999999,0.0,999,999,99
3022,3,3,24,0,*?*?*?*?*?*?*?*?*?*?*?*?*?*?*?*?*?*?*?*?*?*?,7.0,3.8,78,98547.9,0,-0,311,0.0,-0.0,0.0,0,0,0,0,260,1.5,10,5,9999,99999,9,999999999,0.3,999,999,99
3022,3,4,1,0,*?*?*?*?*?*?*?*?*?*?*?*?*?*?*?*?*?*?*?*?*?*?,4.8,-0.0,70,100483,0,-0,302,0.0,-0.0,0.0,0,0,0,0,253,0.5,10,5,9999,99999,9,999999999,0.0,999,999,99
3022,3,4,2,0,*?*?*?*?*?*?*?*?*?*?*?*?*?*?*?*?*?*?*?*?*?*?,3.8,-0.4,74,100483,0,-0,297,0.0,-0.0,0.0,0,0,0,0,257,0.5,10,5,9999,99999,9,999999999,0.0,999,999,99
3022,3,4,3,0,*?*?*?*?*?*?*?*?*?*?*?*?*?*?*?*?*?*?*?*?*?*?,3.7,-0.4,74,100483,0,-0,297,0.0,-0.0,0.0,0,0,0,0,260,0.5,10,5,9999,99999,9,999999999,0.0,999,999,99
3022,3,4,4,0,*?*?*?*?*?*?*?*?*?*?*?*?*?*?*?*?*?*?*?*?*?*?,3.2,-0.4,77,100483,0,-0,295,0.0,-0.0,0.0,0,0,0,0,263,1.0,10,5,9999,99999,9,999999999,0.0,999,999,99
3022,3,4,5,0,*?*?*?*?*?*?*?*?*?*?*?*?*?*?*?*?*?*?*?*?*?*?,2.8,-0.8,77,100483,0,-0,293,0.0,-0.0,0.0,0,0,0,0,267,1.0,10,5,9999,99999,9,999999999,0.0,999,999,99
3022,3,4,6,0,*?*?*?*?*?*?*?*?*?*?*?*?*?*?*?*?*?*?*?*?*?*?,3.0,0.2,82,100483,0,-0,274,0.0,-0.0,0.0,0,0,0,0,270,0.5,6,3,9999,99999,9,999999999,0.0,999,999,99
3022,3,4,7,0,*?*?*?*?*?*?*?*?*?*?*?*?*?*?*?*?*?*?*?*?*?*?,3.3,0.4,82,100483,115,1391,245,29.4,248.8,8.8,3166,15725,1498,278,260,1.5,0,0,9999,99999,9,999999999,0.0,999,999,99
3022,3,4,8,0,*?*?*?*?*?*?*?*?*?*?*?*?*?*?*?*?*?*?*?*?*?*?,3.9,0.8,80,100483,327,1389,278,152.4,290.0,84.1,15763,23288,10766,1557,250,0.5,6,3,9999,99999,9,999999999,0.0,999,999,99
3022,3,4,9,0,*?*?*?*?*?*?*?*?*?*?*?*?*?*?*?*?*?*?*?*?*?*?,5.1,0.4,72,100483,509,1390,257,298.1,564.1,91.5,30898,52343,13073,1756,240,0.5,1,0,9999,99999,9,999999999,0.0,999,999,99
3022,3,4,10,0,*?*?*?*?*?*?*?*?*?*?*?*?*?*?*?*?*?*?*?*?*?*?,6.9,0.8,65,100483,648,1390,259,393.0,590.0,117.9,40931,57367,16367,2408,230,0.5,0,0,9999,99999,9,999999999,0.0,999,999,99
3022,3,4,11,0,*?*?*?*?*?*?*?*?*?*?*?*?*?*?*?*?*?*?*?*?*?*?,7.5,-0.0,59,100483,735,1390,260,452.2,598.7,135.7,47214,59203,18465,2925,220,2.1,0,0,9999,99999,9,999999999,0.0,999,999,99
3022,3,4,12,0,*?*?*?*?*?*?*?*?*?*?*?*?*?*?*?*?*?*?*?*?*?*?,8.5,0.4,56,100483,764,1391,264,471.7,601.2,141.5,49300,59699,19142,3118,210,1.5,0,0,9999,99999,9,999999999,0.0,999,999,99
3022,3,4,13,0,*?*?*?*?*?*?*?*?*?*?*?*?*?*?*?*?*?*?*?*?*?*?,8.4,-0.2,55,100483,732,1390,263,450.3,598.5,135.1,47011,59152,18398,2907,195,1.5,0,0,9999,99999,9,999999999,0.0,999,999,99
3022,3,4,14,0,*?*?*?*?*?*?*?*?*?*?*?*?*?*?*?*?*?*?*?*?*?*?,8.6,-0.2,54,100483,643,1391,263,389.3,589.4,116.8,40546,57236,16237,2379,180,1.0,0,0,9999,99999,9,999999999,0.0,999,999,99
3022,3,4,15,0,*?*?*?*?*?*?*?*?*?*?*?*?*?*?*?*?*?*?*?*?*?*?,8.5,-1.5,49,100483,502,1391,260,293.0,568.5,87.9,30424,52641,12643,1690,165,2.1,0,0,9999,99999,9,999999999,0.0,999,999,99
3022,3,4,16,0,*?*?*?*?*?*?*?*?*?*?*?*?*?*?*?*?*?*?*?*?*?*?,8.1,-0.2,56,100483,318,1389,262,168.0,513.7,50.4,17447,41645,7649,940,150,0.5,0,0,9999,99999,9,999999999,0.0,999,999,99
3022,3,4,17,0,*?*?*?*?*?*?*?*?*?*?*?*?*?*?*?*?*?*?*?*?*?*?,7.8,-0.2,57,100483,105,1389,288,21.2,146.9,10.1,2278,7563,1761,197,135,1.5,5,3,9999,99999,9,999999999,0.0,999,999,99
3022,3,4,18,0,*?*?*?*?*?*?*?*?*?*?*?*?*?*?*?*?*?*?*?*?*?*?,7.3,0.6,62,100483,0,-0,313,0.0,-0.0,0.0,0,0,0,0,120,1.0,10,5,9999,99999,9,999999999,0.0,999,999,99
3022,3,4,19,0,*?*?*?*?*?*?*?*?*?*?*?*?*?*?*?*?*?*?*?*?*?*?,6.3,-0.0,64,100483,0,-0,308,0.0,-0.0,0.0,0,0,0,0,153,1.0,10,5,9999,99999,9,999999999,0.0,999,999,99
3022,3,4,20,0,*?*?*?*?*?*?*?*?*?*?*?*?*?*?*?*?*?*?*?*?*?*?,5.3,-0.0,69,100483,0,-0,304,0.0,-0.0,0.0,0,0,0,0,187,0.5,10,5,9999,99999,9,999999999,0.0,999,999,99
3022,3,4,21,0,*?*?*?*?*?*?*?*?*?*?*?*?*?*?*?*?*?*?*?*?*?*?,4.8,1.0,76,100483,0,-0,302,0.0,-0.0,0.0,0,0,0,0,220,0.0,10,5,9999,99999,9,999999999,0.0,999,999,99
3022,3,4,22,0,*?*?*?*?*?*?*?*?*?*?*?*?*?*?*?*?*?*?*?*?*?*?,4.8,1.3,78,100483,0,-0,302,0.0,-0.0,0.0,0,0,0,0,253,1.0,10,5,9999,99999,9,999999999,0.0,999,999,99
3022,3,4,23,0,*?*?*?*?*?*?*?*?*?*?*?*?*?*?*?*?*?*?*?*?*?*?,5.7,2.3,79,100483,0,-0,305,0.0,-0.0,0.0,0,0,0,0,287,0.5,10,5,9999,99999,9,999999999,0.0,999,999,99
3022,3,4,24,0,*?*?*?*?*?*?*?*?*?*?*?*?*?*?*?*?*?*?*?*?*?*?,6.4,0.2,64,100483,0,-0,309,0.0,-0.0,0.0,0,0,0,0,250,1.5,10,5,9999,99999,9,999999999,0.0,999,999,99
3022,3,5,1,0,*?*?*?*?*?*?*?*?*?*?*?*?*?*?*?*?*?*?*?*?*?*?,6.8,3.9,81,102072,0,-0,310,0.0,-0.0,0.0,0,0,0,0,272,0.5,10,5,9999,99999,9,999999999,0.0,999,999,99
3022,3,5,2,0,*?*?*?*?*?*?*?*?*?*?*?*?*?*?*?*?*?*?*?*?*?*?,7.1,4.6,83,102072,0,-0,311,0.0,-0.0,0.0,0,0,0,0,223,0.5,10,5,9999,99999,9,999999999,0.0,999,999,99
3022,3,5,3,0,*?*?*?*?*?*?*?*?*?*?*?*?*?*?*?*?*?*?*?*?*?*?,7.2,4.3,81,102072,0,-0,312,0.0,-0.0,0.0,0,0,0,0,175,0.5,10,5,9999,99999,9,999999999,0.0,999,999,99
3022,3,5,4,0,*?*?*?*?*?*?*?*?*?*?*?*?*?*?*?*?*?*?*?*?*?*?,7.1,5.1,87,102072,0,-0,311,0.0,-0.0,0.0,0,0,0,0,127,1.0,10,5,9999,99999,9,999999999,0.0,999,999,99
3022,3,5,5,0,*?*?*?*?*?*?*?*?*?*?*?*?*?*?*?*?*?*?*?*?*?*?,7.3,4.3,81,102072,0,-0,312,0.0,-0.0,0.0,0,0,0,0,78,1.0,10,5,9999,99999,9,999999999,0.0,999,999,99
3022,3,5,6,0,*?*?*?*?*?*?*?*?*?*?*?*?*?*?*?*?*?*?*?*?*?*?,6.9,3.4,78,102072,0,-0,310,0.0,-0.0,0.0,0,0,0,0,30,0.5,10,5,9999,99999,9,999999999,0.0,999,999,99
3022,3,5,7,0,*?*?*?*?*?*?*?*?*?*?*?*?*?*?*?*?*?*?*?*?*?*?,6.5,3.0,78,102072,123,1389,295,27.6,111.1,17.7,3024,5339,2608,303,63,1.5,7,4,9999,99999,9,999999999,0.0,999,999,99
3022,3,5,8,0,*?*?*?*?*?*?*?*?*?*?*?*?*?*?*?*?*?*?*?*?*?*?,7.1,3.0,75,102072,335,1388,307,90.6,49.9,78.5,9936,4267,8884,2067,97,0.5,9,5,9999,99999,9,999999999,0.0,999,999,99
3022,3,5,9,0,*?*?*?*?*?*?*?*?*?*?*?*?*?*?*?*?*?*?*?*?*?*?,7.7,3.2,73,102072,517,1389,309,153.0,54.7,132.7,16808,5180,14971,3754,130,0.5,9,5,9999,99999,9,999999999,0.0,999,999,99
3022,3,5,10,0,*?*?*?*?*?*?*?*?*?*?*?*?*?*?*?*?*?*?*?*?*?*?,8.9,3.6,69,102072,656,1389,315,200.8,56.6,174.1,22080,5561,19628,5259,163,0.5,9,5,9999,99999,9,999999999,0.0,999,999,99
3022,3,5,11,0,*?*?*?*?*?*?*?*?*?*?*?*?*?*?*?*?*?*?*?*?*?*?,9.2,4.3,71,102072,743,1390,321,132.7,0.0,132.7,15738,0,15798,6049,197,2.1,10,5,9999,99999,9,999999999,0.0,999,999,99
3022,3,5,12,0,*?*?*?*?*?*?*?*?*?*?*?*?*?*?*?*?*?*?*?*?*?*?,9.7,3.6,65,102072,771,1389,313,318.4,144.6,238.2,34826,15019,26739,6176,230,1.5,8,4,9999,99999,9,999999999,0.1,999,999,99
3022,3,5,13,0,*?*?*?*?*?*?*?*?*?*?*?*?*?*?*?*?*?*?*?*?*?*?,9.8,5.1,72,102072,739,1389,314,304.0,144.0,227.4,33234,14856,25586,5791,223,1.5,8,4,9999,99999,9,999999999,0.4,999,999,99
3022,3,5,14,0,*?*?*?*?*?*?*?*?*?*?*?*?*?*?*?*?*?*?*?*?*?*?,9.7,5.9,76,102072,650,1390,314,263.2,141.8,196.9,28721,14386,22227,4794,217,1.0,8,4,9999,99999,9,999999999,0.0,999,999,99
3022,3,5,15,0,*?*?*?*?*?*?*?*?*?*?*?*?*?*?*?*?*?*?*?*?*?*?,9.7,6.1,78,102072,508,1389,318,150.0,54.5,130.1,16483,5140,14686,3666,210,2.1,9,5,9999,99999,9,999999999,0.5,999,999,99
3022,3,5,16,0,*?*?*?*?*?*?*?*?*?*?*?*?*?*?*?*?*?*?*?*?*?*?,9.7,6.4,80,102072,325,1391,306,151.0,289.4,83.4,15654,22944,10779,1542,203,0.5,6,3,9999,99999,9,999999999,2.0,999,999,99
3022,3,5,17,0,*?*?*?*?*?*?*?*?*?*?*?*?*?*?*?*?*?*?*?*?*?*?,9.6,6.1,78,102072,112,1395,314,18.1,56.8,13.5,2027,2331,1795,220,197,1.5,8,4,9999,99999,9,999999999,0.4,999,999,99
3022,3,5,18,0,*?*?*?*?*?*?*?*?*?*?*?*?*?*?*?*?*?*?*?*?*?*?,8.5,5.5,80,102072,0,-0,317,0.0,-0.0,0.0,0,0,0,0,190,1.0,10,5,9999,99999,9,999999999,0.2,999,999,99
3022,3,5,19,0,*?*?*?*?*?*?*?*?*?*?*?*?*?*?*?*?*?*?*?*?*?*?,8.4,5.9,83,102072,0,-0,317,0.0,-0.0,0.0,0,0,0,0,192,1.0,10,5,9999,99999,9,999999999,0.0,999,999,99
3022,3,5,20,0,*?*?*?*?*?*?*?*?*?*?*?*?*?*?*?*?*?*?*?*?*?*?,8.0,5.8,85,102072,0,-0,315,0.0,-0.0,0.0,0,0,0,0,193,0.5,10,5,9999,99999,9,999999999,0.0,999,999,99
3022,3,5,21,0,*?*?*?*?*?*?*?*?*?*?*?*?*?*?*?*?*?*?*?*?*?*?,7.8,5.5,84,102072,0,-0,314,0.0,-0.0,0.0,0,0,0,0,195,0.0,10,5,9999,99999,9,999999999,0.0,999,999,99
3022,3,5,22,0,*?*?*?*?*?*?*?*?*?*?*?*?*?*?*?*?*?*?*?*?*?*?,7.6,3.8,76,102072,0,-0,313,0.0,-0.0,0.0,0,0,0,0,197,1.0,10,5,9999,99999,9,999999999,0.0,999,999,99
3022,3,5,23,0,*?*?*?*?*?*?*?*?*?*?*?*?*?*?*?*?*?*?*?*?*?*?,7.5,4.8,82,102072,0,-0,313,0.0,-0.0,0.0,0,0,0,0,198,0.5,10,5,9999,99999,9,999999999,0.1,999,999,99
3022,3,5,24,0,*?*?*?*?*?*?*?*?*?*?*?*?*?*?*?*?*?*?*?*?*?*?,6.5,3.0,78,102072,0,-0,309,0.0,-0.0,0.0,0,0,0,0,320,1.5,10,5,9999,99999,9,999999999,0.0,999,999,99
3022,3,6,1,0,*?*?*?*?*?*?*?*?*?*?*?*?*?*?*?*?*?*?*?*?*?*?,7.1,7.1,100,102361,0,-0,311,0.0,-0.0,0.0,0,0,0,0,200,0.5,10,5,9999,99999,9,999999999,0.1,999,999,99
3022,3,6,2,0,*?*?*?*?*?*?*?*?*?*?*?*?*?*?*?*?*?*?*?*?*?*?,6.7,6.7,100,102361,0,-0,309,0.0,-0.0,0.0,0,0,0,0,200,0.5,10,5,9999,99999,9,999999999,0.0,999,999,99
3022,3,6,3,0,*?*?*?*?*?*?*?*?*?*?*?*?*?*?*?*?*?*?*?*?*?*?,6.6,6.7,100,102361,0,-0,308,0.0,-0.0,0.0,0,0,0,0,200,0.5,10,5,9999,99999,9,999999999,0.0,999,999,99
3022,3,6,4,0,*?*?*?*?*?*?*?*?*?*?*?*?*?*?*?*?*?*?*?*?*?*?,7.0,7.0,100,102361,0,-0,310,0.0,-0.0,0.0,0,0,0,0,200,1.0,10,5,9999,99999,9,999999999,0.0,999,999,99
3022,3,6,5,0,*?*?*?*?*?*?*?*?*?*?*?*?*?*?*?*?*?*?*?*?*?*?,6.8,6.7,100,102361,0,-0,309,0.0,-0.0,0.0,0,0,0,0,200,1.0,10,5,9999,99999,9,999999999,0.5,999,999,99
3022,3,6,6,0,*?*?*?*?*?*?*?*?*?*?*?*?*?*?*?*?*?*?*?*?*?*?,6.6,6.7,100,102361,0,-0,308,0.0,-0.0,0.0,0,0,0,0,200,0.5,10,5,9999,99999,9,999999999,0.1,999,999,99
3022,3,6,7,0,*?*?*?*?*?*?*?*?*?*?*?*?*?*?*?*?*?*?*?*?*?*?,6.5,5.9,100,102361,131,1387,275,40.4,287.6,13.3,4293,17987,2258,303,198,1.5,2,1,9999,99999,9,999999999,0.1,999,999,99
3022,3,6,8,0,*?*?*?*?*?*?*?*?*?*?*?*?*?*?*?*?*?*?*?*?*?*?,7.1,5.9,100,102361,343,1387,298,146.2,211.2,94.0,15455,17542,11021,1834,197,0.5,7,4,9999,99999,9,999999999,0.1,999,999,99
3022,3,6,9,0,*?*?*?*?*?*?*?*?*?*?*?*?*?*?*?*?*?*?*?*?*?*?,7.8,7.3,100,102361,525,1389,302,244.1,230.5,156.9,25865,22401,17890,3290,195,0.5,7,4,9999,99999,9,999999999,0.0,999,999,99
3022,3,6,10,0,*?*?*?*?*?*?*?*?*?*?*?*?*?*?*?*?*?*?*?*?*?*?,8.2,7.3,100,102361,664,1389,296,376.9,414.0,179.0,39393,41074,21673,3743,193,0.5,5,3,9999,99999,9,999999999,0.0,999,999,99
3022,3,6,11,0,*?*?*?*?*?*?*?*?*?*?*?*?*?*?*?*?*?*?*?*?*?*?,9.7,7.6,98,102361,750,1388,307,405.2,336.1,223.7,43486,35236,24988,5227,192,2.1,6,3,9999,99999,9,999999999,0.0,999,999,99
3022,3,6,12,0,*?*?*?*?*?*?*?*?*?*?*?*?*?*?*?*?*?*?*?*?*?*?,10.1,8.7,100,102361,779,1390,306,449.9,421.4,213.7,47194,42780,25375,4848,190,1.5,5,3,9999,99999,9,999999999,0.0,999,999,99
3022,3,6,13,0,*?*?*?*?*?*?*?*?*?*?*?*?*?*?*?*?*?*?*?*?*?*?,10.1,9.8,100,102361,747,1390,314,363.3,241.3,233.6,38841,25267,25955,5499,193,1.5,7,4,9999,99999,9,999999999,0.0,999,999,99
3022,3,6,14,0,*?*?*?*?*?*?*?*?*?*?*?*?*?*?*?*?*?*?*?*?*?*?,9.8,9.6,100,102361,657,1389,319,201.1,56.6,174.4,22119,5563,19663,5271,197,1.0,9,5,9999,99999,9,999999999,0.0,999,999,99
3022,3,6,15,0,*?*?*?*?*?*?*?*?*?*?*?*?*?*?*?*?*?*?*?*?*?*?,10.0,9.9,100,102361,515,1389,320,152.4,54.7,132.2,16742,5174,14913,3736,200,2.1,9,5,9999,99999,9,999999999,0.0,999,999,99
3022,3,6,16,0,*?*?*?*?*?*?*?*?*?*?*?*?*?*?*?*?*?*?*?*?*?*?,9.9,9.3,100,102361,331,1387,323,51.4,0.0,51.4,5990,0,6003,2040,203,0.5,10,5,9999,99999,9,999999999,0.0,999,999,99
3022,3,6,17,0,*?*?*?*?*?*?*?*?*?*?*?*?*?*?*?*?*?*?*?*?*?*?,9.7,9.7,100,102361,118,1389,312,24.9,104.6,16.0,2748,4903,2382,272,207,1.5,7,4,9999,99999,9,999999999,0.0,999,999,99
3022,3,6,18,0,*?*?*?*?*?*?*?*?*?*?*?*?*?*?*?*?*?*?*?*?*?*?,9.3,9.3,100,102361,0,-0,320,0.0,-0.0,0.0,0,0,0,0,210,1.0,10,5,9999,99999,9,999999999,0.0,999,999,99
3022,3,6,19,0,*?*?*?*?*?*?*?*?*?*?*?*?*?*?*?*?*?*?*?*?*?*?,8.7,8.7,100,102361,0,-0,317,0.0,-0.0,0.0,0,0,0,0,208,1.0,10,5,9999,99999,9,999999999,0.1,999,999,99
3022,3,6,20,0,*?*?*?*?*?*?*?*?*?*?*?*?*?*?*?*?*?*?*?*?*?*?,8.7,8.8,100,102361,0,-0,317,0.0,-0.0,0.0,0,0,0,0,207,0.5,10,5,9999,99999,9,999999999,0.7,999,999,99
3022,3,6,21,0,*?*?*?*?*?*?*?*?*?*?*?*?*?*?*?*?*?*?*?*?*?*?,7.9,7.9,100,102361,0,-0,314,0.0,-0.0,0.0,0,0,0,0,205,0.0,10,5,9999,99999,9,999999999,0.0,999,999,99
3022,3,6,22,0,*?*?*?*?*?*?*?*?*?*?*?*?*?*?*?*?*?*?*?*?*?*?,7.9,7.4,100,102361,0,-0,314,0.0,-0.0,0.0,0,0,0,0,203,1.0,10,5,9999,99999,9,999999999,0.0,999,999,99
3022,3,6,23,0,*?*?*?*?*?*?*?*?*?*?*?*?*?*?*?*?*?*?*?*?*?*?,8.9,8.9,100,102361,0,-0,318,0.0,-0.0,0.0,0,0,0,0,202,0.5,10,5,9999,99999,9,999999999,0.0,999,999,99
3022,3,6,24,0,*?*?*?*?*?*?*?*?*?*?*?*?*?*?*?*?*?*?*?*?*?*?,7.5,6.1,100,102361,0,-0,313,0.0,-0.0,0.0,0,0,0,0,200,1.5,10,5,9999,99999,9,999999999,0.1,999,999,99
3022,3,7,1,0,*?*?*?*?*?*?*?*?*?*?*?*?*?*?*?*?*?*?*?*?*?*?,9.8,9.8,100,102350,0,-0,322,0.0,-0.0,0.0,0,0,0,0,203,0.5,10,5,9999,99999,9,999999999,0.0,999,999,99
3022,3,7,2,0,*?*?*?*?*?*?*?*?*?*?*?*?*?*?*?*?*?*?*?*?*?*?,9.8,9.8,100,102350,0,-0,322,0.0,-0.0,0.0,0,0,0,0,207,0.5,10,5,9999,99999,9,999999999,0.0,999,999,99
3022,3,7,3,0,*?*?*?*?*?*?*?*?*?*?*?*?*?*?*?*?*?*?*?*?*?*?,9.8,9.8,100,102350,0,-0,322,0.0,-0.0,0.0,0,0,0,0,210,0.5,10,5,9999,99999,9,999999999,0.0,999,999,99
3022,3,7,4,0,*?*?*?*?*?*?*?*?*?*?*?*?*?*?*?*?*?*?*?*?*?*?,9.9,9.9,100,102350,0,-0,323,0.0,-0.0,0.0,0,0,0,0,213,1.0,10,5,9999,99999,9,999999999,0.3,999,999,99
3022,3,7,5,0,*?*?*?*?*?*?*?*?*?*?*?*?*?*?*?*?*?*?*?*?*?*?,9.9,9.9,100,102350,0,-0,323,0.0,-0.0,0.0,0,0,0,0,217,1.0,10,5,9999,99999,9,999999999,0.0,999,999,99
3022,3,7,6,0,*?*?*?*?*?*?*?*?*?*?*?*?*?*?*?*?*?*?*?*?*?*?,9.9,9.8,100,102350,0,-0,323,0.0,-0.0,0.0,0,0,0,0,220,0.5,10,5,9999,99999,9,999999999,0.0,999,999,99
3022,3,7,7,0,*?*?*?*?*?*?*?*?*?*?*?*?*?*?*?*?*?*?*?*?*?*?,9.9,9.9,100,102350,139,1385,316,30.8,77.4,23.1,3365,3755,2931,392,223,1.5,8,4,9999,99999,9,999999999,0.0,999,999,99
3022,3,7,8,0,*?*?*?*?*?*?*?*?*?*?*?*?*?*?*?*?*?*?*?*?*?*?,9.9,9.8,100,102350,352,1390,319,96.2,50.6,83.4,10561,4380,9439,2210,227,0.5,9,5,9999,99999,9,999999999,0.0,999,999,99
3022,3,7,9,0,*?*?*?*?*?*?*?*?*?*?*?*?*?*?*?*?*?*?*?*?*?*?,9.8,9.8,100,102350,533,1388,322,91.4,0.0,91.4,10713,0,10746,3881,230,0.5,10,5,9999,99999,9,999999999,0.1,999,999,99
3022,3,7,10,0,*?*?*?*?*?*?*?*?*?*?*?*?*?*?*?*?*?*?*?*?*?*?,10.0,9.7,100,102350,672,1389,323,118.8,0.0,118.8,14032,0,14082,5293,233,0.5,10,5,9999,99999,9,999999999,0.0,999,999,99
3022,3,7,11,0,*?*?*?*?*?*?*?*?*?*?*?*?*?*?*?*?*?*?*?*?*?*?,9.8,9.8,100,102350,758,1388,322,135.9,0.0,135.9,16127,0,16188,6223,237,2.1,10,5,9999,99999,9,999999999,0.0,999,999,99
3022,3,7,12,0,*?*?*?*?*?*?*?*?*?*?*?*?*?*?*?*?*?*?*?*?*?*?,9.8,9.8,100,102350,786,1388,322,141.4,0.0,141.4,16805,0,16871,6532,240,1.5,10,5,9999,99999,9,999999999,1.1,999,999,99
3022,3,7,13,0,*?*?*?*?*?*?*?*?*?*?*?*?*?*?*?*?*?*?*?*?*?*?,9.8,9.8,100,102350,754,1389,322,135.1,0.0,135.1,16019,0,16080,6178,202,1.5,10,5,9999,99999,9,999999999,1.0,999,999,99
3022,3,7,14,0,*?*?*?*?*?*?*?*?*?*?*?*?*?*?*?*?*?*?*?*?*?*?,9.8,9.8,100,102350,664,1389,322,117.2,0.0,117.2,13838,0,13887,5208,163,1.0,10,5,9999,99999,9,999999999,0.0,999,999,99
3022,3,7,15,0,*?*?*?*?*?*?*?*?*?*?*?*?*?*?*?*?*?*?*?*?*?*?,9.9,9.3,100,102350,522,1389,323,89.1,0.0,89.1,10447,0,10478,3772,125,2.1,10,5,9999,99999,9,999999999,0.0,999,999,99
3022,3,7,16,0,*?*?*?*?*?*?*?*?*?*?*?*?*?*?*?*?*?*?*?*?*?*?,9.8,9.4,100,102350,338,1389,322,52.7,0.0,52.7,6145,0,6159,2098,87,0.5,10,5,9999,99999,9,999999999,0.0,999,999,99
3022,3,7,17,0,*?*?*?*?*?*?*?*?*?*?*?*?*?*?*?*?*?*?*?*?*?*?,9.9,8.9,100,102350,124,1383,319,18.1,26.9,15.7,2069,1424,1940,326,48,1.5,9,5,9999,99999,9,999999999,0.0,999,999,99
3022,3,7,18,0,*?*?*?*?*?*?*?*?*?*?*?*?*?*?*?*?*?*?*?*?*?*?,9.8,9.2,100,102350,0,-0,322,0.0,-0.0,0.0,0,0,0,0,10,1.0,10,5,9999,99999,9,999999999,0.2,999,999,99
3022,3,7,19,0,*?*?*?*?*?*?*?*?*?*?*?*?*?*?*?*?*?*?*?*?*?*?,9.9,9.4,100,102350,0,-0,323,0.0,-0.0,0.0,0,0,0,0,32,1.0,10,5,9999,99999,9,999999999,0.2,999,999,99
3022,3,7,20,0,*?*?*?*?*?*?*?*?*?*?*?*?*?*?*?*?*?*?*?*?*?*?,10.0,8.8,99,102350,0,-0,323,0.0,-0.0,0.0,0,0,0,0,53,0.5,10,5,9999,99999,9,999999999,0.0,999,999,99
3022,3,7,21,0,*?*?*?*?*?*?*?*?*?*?*?*?*?*?*?*?*?*?*?*?*?*?,9.8,8.4,98,102350,0,-0,322,0.0,-0.0,0.0,0,0,0,0,75,0.0,10,5,9999,99999,9,999999999,0.0,999,999,99
3022,3,7,22,0,*?*?*?*?*?*?*?*?*?*?*?*?*?*?*?*?*?*?*?*?*?*?,9.9,9.8,100,102350,0,-0,323,0.0,-0.0,0.0,0,0,0,0,97,1.0,10,5,9999,99999,9,999999999,0.0,999,999,99
3022,3,7,23,0,*?*?*?*?*?*?*?*?*?*?*?*?*?*?*?*?*?*?*?*?*?*?,9.9,9.9,100,102350,0,-0,323,0.0,-0.0,0.0,0,0,0,0,118,0.5,10,5,9999,99999,9,999999999,0.0,999,999,99
3022,3,7,24,0,*?*?*?*?*?*?*?*?*?*?*?*?*?*?*?*?*?*?*?*?*?*?,9.9,9.6,100,102350,0,-0,323,0.0,-0.0,0.0,0,0,0,0,200,1.5,10,5,9999,99999,9,999999999,0.0,999,999,99
3022,3,8,1,0,*?*?*?*?*?*?*?*?*?*?*?*?*?*?*?*?*?*?*?*?*?*?,9.0,8.7,96,102227,0,-0,319,0.0,-0.0,0.0,0,0,0,0,140,0.5,10,5,9999,99999,9,999999999,0.0,999,999,99
3022,3,8,2,0,*?*?*?*?*?*?*?*?*?*?*?*?*?*?*?*?*?*?*?*?*?*?,8.8,7.9,93,102227,0,-0,318,0.0,-0.0,0.0,0,0,0,0,140,0.5,10,5,9999,99999,9,999999999,0.0,999,999,99
3022,3,8,3,0,*?*?*?*?*?*?*?*?*?*?*?*?*?*?*?*?*?*?*?*?*?*?,8.9,7.9,92,102227,0,-0,319,0.0,-0.0,0.0,0,0,0,0,140,0.5,10,5,9999,99999,9,999999999,0.0,999,999,99
3022,3,8,4,0,*?*?*?*?*?*?*?*?*?*?*?*?*?*?*?*?*?*?*?*?*?*?,8.7,7.3,90,102227,0,-0,318,0.0,-0.0,0.0,0,0,0,0,140,1.0,10,5,9999,99999,9,999999999,0.0,999,999,99
3022,3,8,5,0,*?*?*?*?*?*?*?*?*?*?*?*?*?*?*?*?*?*?*?*?*?*?,8.8,6.9,87,102227,0,-0,318,0.0,-0.0,0.0,0,0,0,0,140,1.0,10,5,9999,99999,9,999999999,0.0,999,999,99
3022,3,8,6,0,*?*?*?*?*?*?*?*?*?*?*?*?*?*?*?*?*?*?*?*?*?*?,8.6,6.4,85,102227,0,-0,317,0.0,-0.0,0.0,0,0,0,0,140,0.5,10,5,9999,99999,9,999999999,0.0,999,999,99
3022,3,8,7,0,*?*?*?*?*?*?*?*?*?*?*?*?*?*?*?*?*?*?*?*?*?*?,8.4,6.1,84,102227,148,1392,312,26.1,32.6,22.6,2944,1889,2751,472,142,1.5,9,5,9999,99999,9,999999999,0.0,999,999,99
3022,3,8,8,0,*?*?*?*?*?*?*?*?*?*?*?*?*?*?*?*?*?*?*?*?*?*?,9.1,5.5,78,102227,360,1389,320,57.1,0.0,57.1,6653,0,6669,2286,143,0.5,10,5,9999,99999,9,999999999,0.0,999,999,99
3022,3,8,9,0,*?*?*?*?*?*?*?*?*?*?*?*?*?*?*?*?*?*?*?*?*?*?,9.7,6.4,79,102227,541,1387,318,161.6,55.1,140.1,17747,5263,15801,4006,145,0.5,9,5,9999,99999,9,999999999,0.0,999,999,99
3022,3,8,10,0,*?*?*?*?*?*?*?*?*?*?*?*?*?*?*?*?*?*?*?*?*?*?,10.4,7.3,80,102227,680,1389,325,120.4,0.0,120.4,14229,0,14280,5379,147,0.5,10,5,9999,99999,9,999999999,0.0,999,999,99
3022,3,8,11,0,*?*?*?*?*?*?*?*?*?*?*?*?*?*?*?*?*?*?*?*?*?*?,11.4,7.1,75,102227,766,1388,330,137.5,0.0,137.5,16322,0,16385,6311,148,2.1,10,5,9999,99999,9,999999999,0.0,999,999,99
3022,3,8,12,0,*?*?*?*?*?*?*?*?*?*?*?*?*?*?*?*?*?*?*?*?*?*?,11.0,5.5,68,102227,793,1387,329,143.0,0.0,143.0,17002,0,17069,6618,150,1.5,10,5,9999,99999,9,999999999,0.0,999,999,99
3022,3,8,13,0,*?*?*?*?*?*?*?*?*?*?*?*?*?*?*?*?*?*?*?*?*?*?,11.3,5.1,65,102227,761,1388,325,237.2,57.5,205.7,26111,5750,23182,6566,148,1.5,9,5,9999,99999,9,999999999,0.0,999,999,99
3022,3,8,14,0,*?*?*?*?*?*?*?*?*?*?*?*?*?*?*?*?*?*?*?*?*?*?,11.6,6.2,70,102227,671,1388,331,118.7,0.0,118.7,14012,0,14061,5283,147,1.0,10,5,9999,99999,9,999999999,0.0,999,999,99
3022,3,8,15,0,*?*?*?*?*?*?*?*?*?*?*?*?*?*?*?*?*?*?*?*?*?*?,11.1,6.7,74,102227,529,1389,325,157.2,54.9,136.3,17269,5222,15379,3878,145,2.1,9,5,9999,99999,9,999999999,0.0,999,999,99
3022,3,8,16,0,*?*?*?*?*?*?*?*?*?*?*?*?*?*?*?*?*?*?*?*?*?*?,11.5,7.6,77,102227,344,1386,326,93.9,50.3,81.4,10298,4333,9205,2148,143,0.5,9,5,9999,99999,9,999999999,0.0,999,999,99
3022,3,8,17,0,*?*?*?*?*?*?*?*?*?*?*?*?*?*?*?*?*?*?*?*?*?*?,11.4,7.9,79,102227,131,1389,330,11.7,0.0,11.7,1414,-0,1414,460,142,1.5,10,5,9999,99999,9,999999999,0.0,999,999,99
3022,3,8,18,0,*?*?*?*?*?*?*?*?*?*?*?*?*?*?*?*?*?*?*?*?*?*?,10.8,8.3,84,102227,0,-0,327,0.0,-0.0,0.0,0,0,0,0,140,1.0,10,5,9999,99999,9,999999999,0.0,999,999,99
3022,3,8,19,0,*?*?*?*?*?*?*?*?*?*?*?*?*?*?*?*?*?*?*?*?*?*?,10.0,7.7,86,102227,0,-0,324,0.0,-0.0,0.0,0,0,0,0,145,1.0,10,5,9999,99999,9,999999999,0.4,999,999,99
3022,3,8,20,0,*?*?*?*?*?*?*?*?*?*?*?*?*?*?*?*?*?*?*?*?*?*?,10.1,8.1,87,102227,0,-0,324,0.0,-0.0,0.0,0,0,0,0,150,0.5,10,5,9999,99999,9,999999999,1.4,999,999,99
3022,3,8,21,0,*?*?*?*?*?*?*?*?*?*?*?*?*?*?*?*?*?*?*?*?*?*?,9.8,6.7,80,102227,0,-0,323,0.0,-0.0,0.0,0,0,0,0,155,0.0,10,5,9999,99999,9,999999999,1.4,999,999,99
3022,3,8,22,0,*?*?*?*?*?*?*?*?*?*?*?*?*?*?*?*?*?*?*?*?*?*?,9.6,6.7,81,102227,0,-0,322,0.0,-0.0,0.0,0,0,0,0,160,1.0,10,5,9999,99999,9,999999999,1.4,999,999,99
3022,3,8,23,0,*?*?*?*?*?*?*?*?*?*?*?*?*?*?*?*?*?*?*?*?*?*?,9.4,6.2,80,102227,0,-0,321,0.0,-0.0,0.0,0,0,0,0,165,0.5,10,5,9999,99999,9,999999999,0.0,999,999,99
3022,3,8,24,0,*?*?*?*?*?*?*?*?*?*?*?*?*?*?*?*?*?*?*?*?*?*?,9.5,9.3,98,102227,0,-0,321,0.0,-0.0,0.0,0,0,0,0,140,1.5,10,5,9999,99999,9,999999999,0.0,999,999,99
3022,3,9,1,0,*?*?*?*?*?*?*?*?*?*?*?*?*?*?*?*?*?*?*?*?*?*?,9.1,7.3,88,102079,0,-0,320,0.0,-0.0,0.0,0,0,0,0,165,0.5,10,5,9999,99999,9,999999999,0.0,999,999,99
3022,3,9,2,0,*?*?*?*?*?*?*?*?*?*?*?*?*?*?*?*?*?*?*?*?*?*?,8.8,7.9,92,102079,0,-0,318,0.0,-0.0,0.0,0,0,0,0,160,0.5,10,5,9999,99999,9,999999999,0.0,999,999,99
3022,3,9,3,0,*?*?*?*?*?*?*?*?*?*?*?*?*?*?*?*?*?*?*?*?*?*?,8.6,7.9,94,102079,0,-0,317,0.0,-0.0,0.0,0,0,0,0,155,0.5,10,5,9999,99999,9,999999999,0.0,999,999,99
3022,3,9,4,0,*?*?*?*?*?*?*?*?*?*?*?*?*?*?*?*?*?*?*?*?*?*?,9.0,7.9,92,102079,0,-0,319,0.0,-0.0,0.0,0,0,0,0,150,1.0,10,5,9999,99999,9,999999999,0.0,999,999,99
3022,3,9,5,0,*?*?*?*?*?*?*?*?*?*?*?*?*?*?*?*?*?*?*?*?*?*?,9.3,8.4,93,102079,0,-0,320,0.0,-0.0,0.0,0,0,0,0,145,1.0,10,5,9999,99999,9,999999999,0.0,999,999,99
3022,3,9,6,0,*?*?*?*?*?*?*?*?*?*?*?*?*?*?*?*?*?*?*?*?*?*?,8.8,8.4,96,102079,0,-0,318,0.0,-0.0,0.0,0,0,0,0,140,0.5,10,5,9999,99999,9,999999999,0.0,999,999,99
3022,3,9,7,0,*?*?*?*?*?*?*?*?*?*?*?*?*?*?*?*?*?*?*?*?*?*?,9.0,8.4,94,102079,156,1389,319,16.7,0.0,16.7,1985,-0,1987,649,137,1.5,10,5,9999,99999,9,999999999,0.0,999,999,99
3022,3,9,8,0,*?*?*?*?*?*?*?*?*?*?*?*?*?*?*?*?*?*?*?*?*?*?,9.6,8.7,92,102079,368,1388,322,58.7,0.0,58.7,6846,0,6863,2358,133,0.5,10,5,9999,99999,9,999999999,0.0,999,999,99
3022,3,9,9,0,*?*?*?*?*?*?*?*?*?*?*?*?*?*?*?*?*?*?*?*?*?*?,9.9,9.1,94,102079,549,1387,323,94.6,0.0,94.6,11106,0,11140,4043,130,0.5,10,5,9999,99999,9,999999999,0.0,999,999,99
3022,3,9,10,0,*?*?*?*?*?*?*?*?*?*?*?*?*?*?*?*?*?*?*?*?*?*?,10.3,8.8,89,102079,687,1386,325,122.0,0.0,122.0,14424,0,14476,5464,127,0.5,10,5,9999,99999,9,999999999,0.0,999,999,99
3022,3,9,11,0,*?*?*?*?*?*?*?*?*?*?*?*?*?*?*?*?*?*?*?*?*?*?,10.7,8.4,84,102079,773,1387,327,139.0,0.0,139.0,16514,0,16578,6398,123,2.1,10,5,9999,99999,9,999999999,0.4,999,999,99
3022,3,9,12,0,*?*?*?*?*?*?*?*?*?*?*?*?*?*?*?*?*?*?*?*?*?*?,11.3,8.0,79,102079,801,1388,329,144.5,0.0,144.5,17186,0,17254,6705,120,1.5,10,5,9999,99999,9,999999999,1.0,999,999,99
3022,3,9,13,0,*?*?*?*?*?*?*?*?*?*?*?*?*?*?*?*?*?*?*?*?*?*?,11.2,6.9,73,102079,768,1387,329,138.0,0.0,138.0,16382,0,16445,6341,100,1.5,10,5,9999,99999,9,999999999,1.3,999,999,99
3022,3,9,14,0,*?*?*?*?*?*?*?*?*?*?*?*?*?*?*?*?*?*?*?*?*?*?,11.3,7.3,75,102079,677,1386,330,120.1,0.0,120.1,14177,0,14228,5358,80,1.0,10,5,9999,99999,9,999999999,1.2,999,999,99
3022,3,9,15,0,*?*?*?*?*?*?*?*?*?*?*?*?*?*?*?*?*?*?*?*?*?*?,11.6,8.1,78,102079,535,1386,331,91.9,0.0,91.9,10769,0,10803,3905,60,2.1,10,5,9999,99999,9,999999999,0.9,999,999,99
3022,3,9,16,0,*?*?*?*?*?*?*?*?*?*?*?*?*?*?*?*?*?*?*?*?*?*?,11.3,7.4,76,102079,351,1387,326,96.1,50.5,83.4,10557,4360,9438,2206,40,0.5,9,5,9999,99999,9,999999999,1.0,999,999,99
3022,3,9,17,0,*?*?*?*?*?*?*?*?*?*?*?*?*?*?*?*?*?*?*?*?*?*?,10.9,7.0,75,102079,137,1385,328,13.0,0.0,13.0,1560,-0,1561,509,20,1.5,10,5,9999,99999,9,999999999,0.7,999,999,99
3022,3,9,18,0,*?*?*?*?*?*?*?*?*?*?*?*?*?*?*?*?*?*?*?*?*?*?,10.4,5.8,72,102079,0,-0,326,0.0,-0.0,0.0,0,0,0,0,0,1.0,10,5,9999,99999,9,999999999,1.5,999,999,99
3022,3,9,19,0,*?*?*?*?*?*?*?*?*?*?*?*?*?*?*?*?*?*?*?*?*?*?,10.2,6.4,76,102079,0,-0,325,0.0,-0.0,0.0,0,0,0,0,13,1.0,10,5,9999,99999,9,999999999,0.9,999,999,99
3022,3,9,20,0,*?*?*?*?*?*?*?*?*?*?*?*?*?*?*?*?*?*?*?*?*?*?,10.1,6.9,79,102079,0,-0,324,0.0,-0.0,0.0,0,0,0,0,27,0.5,10,5,9999,99999,9,999999999,0.4,999,999,99
3022,3,9,21,0,*?*?*?*?*?*?*?*?*?*?*?*?*?*?*?*?*?*?*?*?*?*?,9.8,6.9,81,102079,0,-0,323,0.0,-0.0,0.0,0,0,0,0,40,0.0,10,5,9999,99999,9,999999999,0.3,999,999,99
3022,3,9,22,0,*?*?*?*?*?*?*?*?*?*?*?*?*?*?*?*?*?*?*?*?*?*?,9.9,7.0,81,102079,0,-0,323,0.0,-0.0,0.0,0,0,0,0,53,1.0,10,5,9999,99999,9,999999999,0.3,999,999,99
3022,3,9,23,0,*?*?*?*?*?*?*?*?*?*?*?*?*?*?*?*?*?*?*?*?*?*?,9.7,6.6,80,102079,0,-0,322,0.0,-0.0,0.0,0,0,0,0,67,0.5,10,5,9999,99999,9,999999999,0.2,999,999,99
3022,3,9,24,0,*?*?*?*?*?*?*?*?*?*?*?*?*?*?*?*?*?*?*?*?*?*?,9.2,6.7,84,102079,0,-0,320,0.0,-0.0,0.0,0,0,0,0,170,1.5,10,5,9999,99999,9,999999999,0.0,999,999,99
3022,3,10,1,0,*?*?*?*?*?*?*?*?*?*?*?*?*?*?*?*?*?*?*?*?*?*?,8.8,5.3,79,102743,0,-0,319,0.0,-0.0,0.0,0,0,0,0,127,0.5,10,5,9999,99999,9,999999999,0.1,999,999,99
3022,3,10,2,0,*?*?*?*?*?*?*?*?*?*?*?*?*?*?*?*?*?*?*?*?*?*?,8.5,4.8,77,102743,0,-0,317,0.0,-0.0,0.0,0,0,0,0,173,0.5,10,5,9999,99999,9,999999999,0.3,999,999,99
3022,3,10,3,0,*?*?*?*?*?*?*?*?*?*?*?*?*?*?*?*?*?*?*?*?*?*?,8.2,5.0,80,102743,0,-0,316,0.0,-0.0,0.0,0,0,0,0,220,0.5,10,5,9999,99999,9,999999999,0.0,999,999,99
3022,3,10,4,0,*?*?*?*?*?*?*?*?*?*?*?*?*?*?*?*?*?*?*?*?*?*?,8.1,5.1,81,102743,0,-0,315,0.0,-0.0,0.0,0,0,0,0,267,1.0,10,5,9999,99999,9,999999999,0.1,999,999,99
3022,3,10,5,0,*?*?*?*?*?*?*?*?*?*?*?*?*?*?*?*?*?*?*?*?*?*?,8.0,5.6,85,102743,0,-0,315,0.0,-0.0,0.0,0,0,0,0,313,1.0,10,5,9999,99999,9,999999999,0.0,999,999,99
3022,3,10,6,0,*?*?*?*?*?*?*?*?*?*?*?*?*?*?*?*?*?*?*?*?*?*?,7.8,5.6,86,102743,0,-0,314,0.0,-0.0,0.0,0,0,0,0,360,0.5,10,5,9999,99999,9,999999999,0.0,999,999,99
3022,3,10,7,0,*?*?*?*?*?*?*?*?*?*?*?*?*?*?*?*?*?*?*?*?*?*?,8.1,6.1,87,102743,164,1386,311,31.8,35.8,27.6,3569,2186,3327,578,335,1.5,9,5,9999,99999,9,999999999,0.0,999,999,99
3022,3,10,8,0,*?*?*?*?*?*?*?*?*?*?*?*?*?*?*?*?*?*?*?*?*?*?,8.4,7.7,95,102743,376,1386,316,60.4,0.0,60.4,7039,0,7056,2430,310,0.5,10,5,9999,99999,9,999999999,0.0,999,999,99
3022,3,10,9,0,*?*?*?*?*?*?*?*?*?*?*?*?*?*?*?*?*?*?*?*?*?*?,8.7,8.5,99,102743,557,1386,310,221.6,139.0,165.8,24149,13686,18804,3885,285,0.5,8,4,9999,99999,9,999999999,0.0,999,999,99
3022,3,10,10,0,*?*?*?*?*?*?*?*?*?*?*?*?*?*?*?*?*?*?*?*?*?*?,9.3,9.3,100,102743,695,1386,310,336.4,239.5,216.3,35872,24800,24153,4938,260,0.5,7,4,9999,99999,9,999999999,0.0,999,999,99
3022,3,10,11,0,*?*?*?*?*?*?*?*?*?*?*?*?*?*?*?*?*?*?*?*?*?*?,9.0,9.1,100,102743,781,1387,312,323.7,144.8,242.1,35402,15074,27155,6321,235,2.1,8,4,9999,99999,9,999999999,0.0,999,999,99
3022,3,10,12,0,*?*?*?*?*?*?*?*?*?*?*?*?*?*?*?*?*?*?*?*?*?*?,9.8,8.9,95,102743,808,1386,315,336.1,145.3,251.4,36780,15180,28161,6677,210,1.5,8,4,9999,99999,9,999999999,0.0,999,999,99
3022,3,10,13,0,*?*?*?*?*?*?*?*?*?*?*?*?*?*?*?*?*?*?*?*?*?*?,9.3,8.7,96,102743,775,1386,313,321.1,144.7,240.2,35113,15050,26943,6249,187,1.5,8,4,9999,99999,9,999999999,0.0,999,999,99
3022,3,10,14,0,*?*?*?*?*?*?*?*?*?*?*?*?*?*?*?*?*?*?*?*?*?*?,9.4,8.1,92,102743,684,1386,313,279.7,142.8,209.2,30528,14605,23567,5181,163,1.0,8,4,9999,99999,9,999999999,0.0,999,999,99
3022,3,10,15,0,*?*?*?*?*?*?*?*?*?*?*?*?*?*?*?*?*?*?*?*?*?*?,9.9,7.7,86,102743,542,1387,315,214.6,138.4,160.5,23382,13544,18226,3741,140,2.1,8,4,9999,99999,9,999999999,0.0,999,999,99
3022,3,10,16,0,*?*?*?*?*?*?*?*?*?*?*?*?*?*?*?*?*?*?*?*?*?*?,9.3,8.4,94,102743,357,1385,309,154.1,213.4,99.1,16284,18077,11577,1945,117,0.5,7,4,9999,99999,9,999999999,0.0,999,999,99
3022,3,10,17,0,*?*?*?*?*?*?*?*?*?*?*?*?*?*?*?*?*?*?*?*?*?*?,9.9,8.7,92,102743,144,1390,316,32.8,79.9,24.6,3578,3965,3111,420,93,1.5,8,4,9999,99999,9,999999999,0.0,999,999,99
3022,3,10,18,0,*?*?*?*?*?*?*?*?*?*?*?*?*?*?*?*?*?*?*?*?*?*?,9.4,8.5,94,102743,0,-0,321,0.0,-0.0,0.0,0,0,0,0,70,1.0,10,5,9999,99999,9,999999999,0.0,999,999,99
3022,3,10,19,0,*?*?*?*?*?*?*?*?*?*?*?*?*?*?*?*?*?*?*?*?*?*?,8.9,8.0,94,102743,0,-0,318,0.0,-0.0,0.0,0,0,0,0,70,1.0,10,5,9999,99999,9,999999999,0.0,999,999,99
3022,3,10,20,0,*?*?*?*?*?*?*?*?*?*?*?*?*?*?*?*?*?*?*?*?*?*?,8.6,7.7,94,102743,0,-0,317,0.0,-0.0,0.0,0,0,0,0,70,0.5,10,5,9999,99999,9,999999999,0.0,999,999,99
3022,3,10,21,0,*?*?*?*?*?*?*?*?*?*?*?*?*?*?*?*?*?*?*?*?*?*?,8.5,7.1,91,102743,0,-0,317,0.0,-0.0,0.0,0,0,0,0,70,0.0,10,5,9999,99999,9,999999999,0.0,999,999,99
3022,3,10,22,0,*?*?*?*?*?*?*?*?*?*?*?*?*?*?*?*?*?*?*?*?*?*?,8.4,6.9,91,102743,0,-0,316,0.0,-0.0,0.0,0,0,0,0,70,1.0,10,5,9999,99999,9,999999999,0.0,999,999,99
3022,3,10,23,0,*?*?*?*?*?*?*?*?*?*?*?*?*?*?*?*?*?*?*?*?*?*?,8.1,7.0,92,102743,0,-0,315,0.0,-0.0,0.0,0,0,0,0,70,0.5,10,5,9999,99999,9,999999999,0.0,999,999,99
3022,3,10,24,0,*?*?*?*?*?*?*?*?*?*?*?*?*?*?*?*?*?*?*?*?*?*?,9.6,5.9,78,102743,0,-0,322,0.0,-0.0,0.0,0,0,0,0,80,1.5,10,5,9999,99999,9,999999999,0.0,999,999,99
3022,3,11,1,0,*?*?*?*?*?*?*?*?*?*?*?*?*?*?*?*?*?*?*?*?*?*?,6.8,4.3,83,103223,0,-0,310,0.0,-0.0,0.0,0,0,0,0,70,0.5,10,5,9999,99999,9,999999999,0.2,999,999,99
3022,3,11,2,0,*?*?*?*?*?*?*?*?*?*?*?*?*?*?*?*?*?*?*?*?*?*?,5.7,2.9,82,103223,0,-0,305,0.0,-0.0,0.0,0,0,0,0,70,0.5,10,5,9999,99999,9,999999999,0.0,999,999,99
3022,3,11,3,0,*?*?*?*?*?*?*?*?*?*?*?*?*?*?*?*?*?*?*?*?*?*?,5.8,2.7,80,103223,0,-0,306,0.0,-0.0,0.0,0,0,0,0,70,0.5,10,5,9999,99999,9,999999999,0.0,999,999,99
3022,3,11,4,0,*?*?*?*?*?*?*?*?*?*?*?*?*?*?*?*?*?*?*?*?*?*?,6.0,2.9,79,103223,0,-0,307,0.0,-0.0,0.0,0,0,0,0,70,1.0,10,5,9999,99999,9,999999999,0.0,999,999,99
3022,3,11,5,0,*?*?*?*?*?*?*?*?*?*?*?*?*?*?*?*?*?*?*?*?*?*?,6.4,2.7,76,103223,0,-0,308,0.0,-0.0,0.0,0,0,0,0,70,1.0,10,5,9999,99999,9,999999999,0.3,999,999,99
3022,3,11,6,0,*?*?*?*?*?*?*?*?*?*?*?*?*?*?*?*?*?*?*?*?*?*?,6.0,3.0,81,103223,0,-0,306,0.0,-0.0,0.0,0,0,0,0,70,0.5,10,5,9999,99999,9,999999999,0.0,999,999,99
3022,3,11,7,0,*?*?*?*?*?*?*?*?*?*?*?*?*?*?*?*?*?*?*?*?*?*?,6.5,3.4,80,103223,172,1383,281,66.8,315.6,27.5,6907,19812,4303,506,73,1.5,4,2,9999,99999,9,999999999,0.0,999,999,99
3022,3,11,8,0,*?*?*?*?*?*?*?*?*?*?*?*?*?*?*?*?*?*?*?*?*?*?,6.8,3.8,80,103223,384,1385,296,168.7,217.2,108.5,17822,18969,12612,2152,77,0.5,7,4,9999,99999,9,999999999,0.0,999,999,99
3022,3,11,9,0,*?*?*?*?*?*?*?*?*?*?*?*?*?*?*?*?*?*?*?*?*?*?,7.5,4.1,79,103223,565,1385,290,315.0,405.4,149.6,32827,38970,18418,2973,80,0.5,5,3,9999,99999,9,999999999,0.0,999,999,99
3022,3,11,10,0,*?*?*?*?*?*?*?*?*?*?*?*?*?*?*?*?*?*?*?*?*?*?,8.8,5.1,77,103223,703,1386,297,402.9,416.9,191.4,42149,41759,22994,4107,83,0.5,5,3,9999,99999,9,999999999,0.0,999,999,99
3022,3,11,11,0,*?*?*?*?*?*?*?*?*?*?*?*?*?*?*?*?*?*?*?*?*?*?,9.3,5.0,74,103223,788,1385,299,457.4,422.0,217.2,47975,42916,25726,4980,87,2.1,5,3,9999,99999,9,999999999,0.0,999,999,99
3022,3,11,12,0,*?*?*?*?*?*?*?*?*?*?*?*?*?*?*?*?*?*?*?*?*?*?,9.7,5.5,74,103223,815,1385,301,474.6,423.4,225.4,49828,43217,26576,5295,90,1.5,5,3,9999,99999,9,999999999,0.0,999,999,99
3022,3,11,13,0,*?*?*?*?*?*?*?*?*?*?*?*?*?*?*?*?*?*?*?*?*?*?,10.0,5.3,72,103223,782,1385,311,383.5,242.5,246.6,41050,25564,27269,5959,87,1.5,7,4,9999,99999,9,999999999,0.0,999,999,99
3022,3,11,14,0,*?*?*?*?*?*?*?*?*?*?*?*?*?*?*?*?*?*?*?*?*?*?,9.8,5.0,72,103223,691,1385,314,282.9,142.9,211.6,30886,14645,23832,5260,83,1.0,8,4,9999,99999,9,999999999,0.0,999,999,99
3022,3,11,15,0,*?*?*?*?*?*?*?*?*?*?*?*?*?*?*?*?*?*?*?*?*?*?,9.8,5.1,72,103223,548,1385,314,217.7,138.6,162.9,23723,13608,18482,3805,80,2.1,8,4,9999,99999,9,999999999,0.0,999,999,99
3022,3,11,16,0,*?*?*?*?*?*?*?*?*?*?*?*?*?*?*?*?*?*?*?*?*?*?,9.6,5.9,77,103223,364,1386,301,186.5,372.8,88.6,19432,31326,11392,1640,77,0.5,5,3,9999,99999,9,999999999,0.0,999,999,99
3022,3,11,17,0,*?*?*?*?*?*?*?*?*?*?*?*?*?*?*?*?*?*?*?*?*?*?,9.9,5.5,73,103223,150,1386,315,35.8,83.3,26.8,3884,4263,3368,462,73,1.5,8,4,9999,99999,9,999999999,0.0,999,999,99
3022,3,11,18,0,*?*?*?*?*?*?*?*?*?*?*?*?*?*?*?*?*?*?*?*?*?*?,8.9,5.5,79,103223,0,-0,319,0.0,-0.0,0.0,0,0,0,0,70,1.0,10,5,9999,99999,9,999999999,0.0,999,999,99
3022,3,11,19,0,*?*?*?*?*?*?*?*?*?*?*?*?*?*?*?*?*?*?*?*?*?*?,7.7,5.3,84,103223,0,-0,314,0.0,-0.0,0.0,0,0,0,0,110,1.0,10,5,9999,99999,9,999999999,0.0,999,999,99
3022,3,11,20,0,*?*?*?*?*?*?*?*?*?*?*?*?*?*?*?*?*?*?*?*?*?*?,7.6,5.8,88,103223,0,-0,313,0.0,-0.0,0.0,0,0,0,0,150,0.5,10,5,9999,99999,9,999999999,0.0,999,999,99
3022,3,11,21,0,*?*?*?*?*?*?*?*?*?*?*?*?*?*?*?*?*?*?*?*?*?*?,7.5,5.9,89,103223,0,-0,313,0.0,-0.0,0.0,0,0,0,0,190,0.0,10,5,9999,99999,9,999999999,0.0,999,999,99
3022,3,11,22,0,*?*?*?*?*?*?*?*?*?*?*?*?*?*?*?*?*?*?*?*?*?*?,6.4,5.5,93,103223,0,-0,308,0.0,-0.0,0.0,0,0,0,0,230,1.0,10,5,9999,99999,9,999999999,0.0,999,999,99
3022,3,11,23,0,*?*?*?*?*?*?*?*?*?*?*?*?*?*?*?*?*?*?*?*?*?*?,6.5,5.3,91,103223,0,-0,308,0.0,-0.0,0.0,0,0,0,0,270,0.5,10,5,9999,99999,9,999999999,0.0,999,999,99
3022,3,11,24,0,*?*?*?*?*?*?*?*?*?*?*?*?*?*?*?*?*?*?*?*?*?*?,7.9,5.6,85,103223,0,-0,314,0.0,-0.0,0.0,0,0,0,0,70,1.5,10,5,9999,99999,9,999999999,0.0,999,999,99
3022,3,12,1,0,*?*?*?*?*?*?*?*?*?*?*?*?*?*?*?*?*?*?*?*?*?*?,6.0,2.5,77,103129,0,-0,307,0.0,-0.0,0.0,0,0,0,0,297,0.5,10,5,9999,99999,9,999999999,0.0,999,999,99
3022,3,12,2,0,*?*?*?*?*?*?*?*?*?*?*?*?*?*?*?*?*?*?*?*?*?*?,5.5,0.8,71,103129,0,-0,305,0.0,-0.0,0.0,0,0,0,0,283,0.5,10,5,9999,99999,9,999999999,0.0,999,999,99
3022,3,12,3,0,*?*?*?*?*?*?*?*?*?*?*?*?*?*?*?*?*?*?*?*?*?*?,5.1,0.8,74,103129,0,-0,303,0.0,-0.0,0.0,0,0,0,0,270,0.5,10,5,9999,99999,9,999999999,0.0,999,999,99
3022,3,12,4,0,*?*?*?*?*?*?*?*?*?*?*?*?*?*?*?*?*?*?*?*?*?*?,5.5,0.8,72,103129,0,-0,305,0.0,-0.0,0.0,0,0,0,0,257,1.0,10,5,9999,99999,9,999999999,0.0,999,999,99
3022,3,12,5,0,*?*?*?*?*?*?*?*?*?*?*?*?*?*?*?*?*?*?*?*?*?*?,5.3,1.3,74,103129,0,-0,299,0.0,-0.0,0.0,0,0,0,0,243,1.0,9,5,9999,99999,9,999999999,0.0,999,999,99
3022,3,12,6,0,*?*?*?*?*?*?*?*?*?*?*?*?*?*?*?*?*?*?*?*?*?*?,5.0,0.6,72,103129,0,-0,252,0.0,-0.0,0.0,0,0,0,0,230,0.5,0,0,9999,99999,9,999999999,0.0,999,999,99
3022,3,12,7,0,*?*?*?*?*?*?*?*?*?*?*?*?*?*?*?*?*?*?*?*?*?*?,5.5,0.4,69,103129,181,1387,253,74.7,400.7,22.4,7738,27717,3696,470,235,1.5,0,0,9999,99999,9,999999999,0.0,999,999,99
3022,3,12,8,0,*?*?*?*?*?*?*?*?*?*?*?*?*?*?*?*?*?*?*?*?*?*?,6.0,1.0,69,103129,392,1384,256,219.6,542.5,65.9,22772,47116,9746,1236,240,0.5,0,0,9999,99999,9,999999999,0.0,999,999,99
3022,3,12,9,0,*?*?*?*?*?*?*?*?*?*?*?*?*?*?*?*?*?*?*?*?*?*?,7.4,1.3,65,103129,573,1385,262,343.3,580.7,103.0,35685,55318,14534,2031,245,0.5,0,0,9999,99999,9,999999999,0.0,999,999,99
3022,3,12,10,0,*?*?*?*?*?*?*?*?*?*?*?*?*?*?*?*?*?*?*?*?*?*?,8.8,2.1,62,103129,711,1385,268,437.5,596.8,131.3,45642,58788,17939,2787,250,0.5,0,0,9999,99999,9,999999999,0.0,999,999,99
3022,3,12,11,0,*?*?*?*?*?*?*?*?*?*?*?*?*?*?*?*?*?*?*?*?*?*?,9.6,2.1,59,103129,796,1385,272,495.8,603.9,148.7,51851,60232,19941,3371,255,2.1,0,0,9999,99999,9,999999999,0.0,999,999,99
3022,3,12,12,0,*?*?*?*?*?*?*?*?*?*?*?*?*?*?*?*?*?*?*?*?*?*?,10.1,2.3,57,103129,822,1384,274,514.0,605.8,154.2,53807,60603,20551,3581,260,1.5,0,0,9999,99999,9,999999999,0.0,999,999,99
3022,3,12,13,0,*?*?*?*?*?*?*?*?*?*?*?*?*?*?*?*?*?*?*?*?*?*?,9.7,2.1,59,103129,789,1385,272,491.2,603.4,147.3,51359,60132,19786,3320,262,1.5,0,0,9999,99999,9,999999999,0.0,999,999,99
3022,3,12,14,0,*?*?*?*?*?*?*?*?*?*?*?*?*?*?*?*?*?*?*?*?*?*?,10.2,2.3,58,103129,698,1385,274,428.7,595.5,128.6,44700,58528,17627,2707,263,1.0,0,0,9999,99999,9,999999999,0.0,999,999,99
3022,3,12,15,0,*?*?*?*?*?*?*?*?*?*?*?*?*?*?*?*?*?*?*?*?*?*?,9.9,1.9,57,103129,555,1385,272,330.9,578.0,99.3,34375,54717,14068,1943,265,2.1,0,0,9999,99999,9,999999999,0.0,999,999,99
3022,3,12,16,0,*?*?*?*?*?*?*?*?*?*?*?*?*?*?*?*?*?*?*?*?*?*?,9.9,2.3,58,103129,370,1384,273,204.4,535.3,61.3,21204,45671,9136,1147,267,0.5,0,0,9999,99999,9,999999999,0.0,999,999,99
3022,3,12,17,0,*?*?*?*?*?*?*?*?*?*?*?*?*?*?*?*?*?*?*?*?*?*?,9.5,1.5,57,103129,156,1382,280,57.8,344.2,19.0,6007,22660,3155,404,268,1.5,2,1,9999,99999,9,999999999,0.0,999,999,99
3022,3,12,18,0,*?*?*?*?*?*?*?*?*?*?*?*?*?*?*?*?*?*?*?*?*?*?,9.0,1.3,58,103129,0,-0,320,0.0,-0.0,0.0,0,0,0,0,270,1.0,10,5,9999,99999,9,999999999,0.0,999,999,99
3022,3,12,19,0,*?*?*?*?*?*?*?*?*?*?*?*?*?*?*?*?*?*?*?*?*?*?,8.0,1.0,61,103129,0,-0,316,0.0,-0.0,0.0,0,0,0,0,230,1.0,10,5,9999,99999,9,999999999,0.0,999,999,99
3022,3,12,20,0,*?*?*?*?*?*?*?*?*?*?*?*?*?*?*?*?*?*?*?*?*?*?,8.2,1.0,60,103129,0,-0,317,0.0,-0.0,0.0,0,0,0,0,190,0.5,10,5,9999,99999,9,999999999,0.0,999,999,99
3022,3,12,21,0,*?*?*?*?*?*?*?*?*?*?*?*?*?*?*?*?*?*?*?*?*?*?,6.6,0.4,64,103129,0,-0,310,0.0,-0.0,0.0,0,0,0,0,150,0.0,10,5,9999,99999,9,999999999,0.0,999,999,99
3022,3,12,22,0,*?*?*?*?*?*?*?*?*?*?*?*?*?*?*?*?*?*?*?*?*?*?,7.0,0.8,64,103129,0,-0,311,0.0,-0.0,0.0,0,0,0,0,110,1.0,10,5,9999,99999,9,999999999,0.0,999,999,99
3022,3,12,23,0,*?*?*?*?*?*?*?*?*?*?*?*?*?*?*?*?*?*?*?*?*?*?,6.5,-0.0,62,103129,0,-0,309,0.0,-0.0,0.0,0,0,0,0,70,0.5,10,5,9999,99999,9,999999999,0.0,999,999,99
3022,3,12,24,0,*?*?*?*?*?*?*?*?*?*?*?*?*?*?*?*?*?*?*?*?*?*?,6.5,3.9,82,103129,0,-0,309,0.0,-0.0,0.0,0,0,0,0,310,1.5,10,5,9999,99999,9,999999999,0.0,999,999,99
3022,3,13,1,0,*?*?*?*?*?*?*?*?*?*?*?*?*?*?*?*?*?*?*?*?*?*?,5.0,2.3,81,102973,0,-0,302,0.0,-0.0,0.0,0,0,0,0,35,0.5,10,5,9999,99999,9,999999999,0.0,999,999,99
3022,3,13,2,0,*?*?*?*?*?*?*?*?*?*?*?*?*?*?*?*?*?*?*?*?*?*?,4.0,3.2,93,102973,0,-0,298,0.0,-0.0,0.0,0,0,0,0,40,0.5,10,5,9999,99999,9,999999999,0.0,999,999,99
3022,3,13,3,0,*?*?*?*?*?*?*?*?*?*?*?*?*?*?*?*?*?*?*?*?*?*?,3.7,2.5,91,102973,0,-0,297,0.0,-0.0,0.0,0,0,0,0,45,0.5,10,5,9999,99999,9,999999999,0.0,999,999,99
3022,3,13,4,0,*?*?*?*?*?*?*?*?*?*?*?*?*?*?*?*?*?*?*?*?*?*?,3.3,1.9,88,102973,0,-0,295,0.0,-0.0,0.0,0,0,0,0,50,1.0,10,5,9999,99999,9,999999999,0.0,999,999,99
3022,3,13,5,0,*?*?*?*?*?*?*?*?*?*?*?*?*?*?*?*?*?*?*?*?*?*?,3.8,3.0,93,102973,0,-0,297,0.0,-0.0,0.0,0,0,0,0,55,1.0,10,5,9999,99999,9,999999999,0.0,999,999,99
3022,3,13,6,0,*?*?*?*?*?*?*?*?*?*?*?*?*?*?*?*?*?*?*?*?*?*?,4.3,3.6,93,102973,0,-0,299,0.0,-0.0,0.0,0,0,0,0,60,0.5,10,5,9999,99999,9,999999999,0.0,999,999,99
3022,3,13,7,0,*?*?*?*?*?*?*?*?*?*?*?*?*?*?*?*?*?*?*?*?*?*?,4.0,3.4,94,102973,189,1384,298,23.3,0.0,23.3,2748,-0,2751,903,95,1.5,10,5,9999,99999,9,999999999,0.0,999,999,99
3022,3,13,8,0,*?*?*?*?*?*?*?*?*?*?*?*?*?*?*?*?*?*?*?*?*?*?,4.6,4.1,95,102973,400,1382,296,113.5,52.2,98.4,12456,4680,11118,2651,130,0.5,9,5,9999,99999,9,999999999,0.0,999,999,99
3022,3,13,9,0,*?*?*?*?*?*?*?*?*?*?*?*?*?*?*?*?*?*?*?*?*?*?,6.7,4.5,84,102973,581,1384,305,175.8,55.7,152.4,19321,5386,17191,4443,165,0.5,9,5,9999,99999,9,999999999,0.0,999,999,99
3022,3,13,10,0,*?*?*?*?*?*?*?*?*?*?*?*?*?*?*?*?*?*?*?*?*?*?,8.4,5.0,78,102973,718,1383,317,128.5,0.0,128.5,15213,0,15269,5812,200,0.5,10,5,9999,99999,9,999999999,0.0,999,999,99
3022,3,13,11,0,*?*?*?*?*?*?*?*?*?*?*?*?*?*?*?*?*?*?*?*?*?*?,10.2,3.2,61,102973,803,1384,325,145.3,0.0,145.3,17293,0,17362,6749,235,2.1,10,5,9999,99999,9,999999999,0.0,999,999,99
3022,3,13,12,0,*?*?*?*?*?*?*?*?*?*?*?*?*?*?*?*?*?*?*?*?*?*?,10.9,3.4,59,102973,830,1385,324,261.6,58.0,226.8,28816,5845,25562,7537,270,1.5,9,5,9999,99999,9,999999999,0.0,999,999,99
3022,3,13,13,0,*?*?*?*?*?*?*?*?*?*?*?*?*?*?*?*?*?*?*?*?*?*?,11.1,3.9,60,102973,796,1384,325,250.0,57.8,216.7,27526,5803,24426,7061,262,1.5,9,5,9999,99999,9,999999999,0.0,999,999,99
3022,3,13,14,0,*?*?*?*?*?*?*?*?*?*?*?*?*?*?*?*?*?*?*?*?*?*?,11.2,2.5,54,102973,704,1383,325,218.4,57.1,189.3,24026,5662,21343,5867,253,1.0,9,5,9999,99999,9,999999999,0.0,999,999,99
3022,3,13,15,0,*?*?*?*?*?*?*?*?*?*?*?*?*?*?*?*?*?*?*?*?*?*?,11.1,1.7,52,102973,561,1383,324,169.0,55.4,146.5,18571,5330,16528,4231,245,2.1,9,5,9999,99999,9,999999999,0.0,999,999,99
3022,3,13,16,0,*?*?*?*?*?*?*?*?*?*?*?*?*?*?*?*?*?*?*?*?*?*?,11.1,1.7,51,102973,377,1386,324,105.2,51.5,91.2,11549,4544,10315,2438,237,0.5,9,5,9999,99999,9,999999999,0.0,999,999,99
3022,3,13,17,0,*?*?*?*?*?*?*?*?*?*?*?*?*?*?*?*?*?*?*?*?*?*?,10.8,1.9,53,102973,163,1388,323,31.4,35.6,27.2,3522,2165,3283,570,228,1.5,9,5,9999,99999,9,999999999,0.0,999,999,99
3022,3,13,18,0,*?*?*?*?*?*?*?*?*?*?*?*?*?*?*?*?*?*?*?*?*?*?,9.6,2.9,62,102973,0,-0,323,0.0,-0.0,0.0,0,0,0,0,220,1.0,10,5,9999,99999,9,999999999,0.0,999,999,99
3022,3,13,19,0,*?*?*?*?*?*?*?*?*?*?*?*?*?*?*?*?*?*?*?*?*?*?,7.6,3.4,73,102973,0,-0,314,0.0,-0.0,0.0,0,0,0,0,198,1.0,10,5,9999,99999,9,999999999,0.0,999,999,99
3022,3,13,20,0,*?*?*?*?*?*?*?*?*?*?*?*?*?*?*?*?*?*?*?*?*?*?,7.0,2.9,73,102973,0,-0,311,0.0,-0.0,0.0,0,0,0,0,177,0.5,10,5,9999,99999,9,999999999,0.0,999,999,99
3022,3,13,21,0,*?*?*?*?*?*?*?*?*?*?*?*?*?*?*?*?*?*?*?*?*?*?,6.8,2.1,71,102973,0,-0,310,0.0,-0.0,0.0,0,0,0,0,155,0.0,10,5,9999,99999,9,999999999,0.0,999,999,99
3022,3,13,22,0,*?*?*?*?*?*?*?*?*?*?*?*?*?*?*?*?*?*?*?*?*?*?,6.4,2.9,76,102973,0,-0,308,0.0,-0.0,0.0,0,0,0,0,133,1.0,10,5,9999,99999,9,999999999,0.0,999,999,99
3022,3,13,23,0,*?*?*?*?*?*?*?*?*?*?*?*?*?*?*?*?*?*?*?*?*?*?,6.8,2.3,71,102973,0,-0,310,0.0,-0.0,0.0,0,0,0,0,112,0.5,10,5,9999,99999,9,999999999,0.0,999,999,99
3022,3,13,24,0,*?*?*?*?*?*?*?*?*?*?*?*?*?*?*?*?*?*?*?*?*?*?,6.1,1.3,70,102973,0,-0,307,0.0,-0.0,0.0,0,0,0,0,30,1.5,10,5,9999,99999,9,999999999,0.0,999,999,99
3022,3,14,1,0,*?*?*?*?*?*?*?*?*?*?*?*?*?*?*?*?*?*?*?*?*?*?,7.7,2.9,71,103006,0,-0,314,0.0,-0.0,0.0,0,0,0,0,80,0.5,10,5,9999,99999,9,999999999,0.0,999,999,99
3022,3,14,2,0,*?*?*?*?*?*?*?*?*?*?*?*?*?*?*?*?*?*?*?*?*?*?,7.9,3.2,71,103006,0,-0,315,0.0,-0.0,0.0,0,0,0,0,70,0.5,10,5,9999,99999,9,999999999,0.0,999,999,99
3022,3,14,3,0,*?*?*?*?*?*?*?*?*?*?*?*?*?*?*?*?*?*?*?*?*?*?,8.2,3.0,69,103006,0,-0,316,0.0,-0.0,0.0,0,0,0,0,60,0.5,10,5,9999,99999,9,999999999,0.0,999,999,99
3022,3,14,4,0,*?*?*?*?*?*?*?*?*?*?*?*?*?*?*?*?*?*?*?*?*?*?,7.8,2.7,69,103006,0,-0,315,0.0,-0.0,0.0,0,0,0,0,50,1.0,10,5,9999,99999,9,999999999,0.0,999,999,99
3022,3,14,5,0,*?*?*?*?*?*?*?*?*?*?*?*?*?*?*?*?*?*?*?*?*?*?,8.2,4.1,74,103006,0,-0,316,0.0,-0.0,0.0,0,0,0,0,40,1.0,10,5,9999,99999,9,999999999,0.0,999,999,99
3022,3,14,6,0,*?*?*?*?*?*?*?*?*?*?*?*?*?*?*?*?*?*?*?*?*?*?,7.8,3.8,74,103006,0,-0,314,0.0,-0.0,0.0,0,0,0,0,30,0.5,10,5,9999,99999,9,999999999,0.0,999,999,99
3022,3,14,7,0,*?*?*?*?*?*?*?*?*?*?*?*?*?*?*?*?*?*?*?*?*?*?,7.3,3.4,76,103006,197,1381,312,25.0,0.0,25.0,2939,-0,2943,968,75,1.5,10,5,9999,99999,9,999999999,0.0,999,999,99
3022,3,14,8,0,*?*?*?*?*?*?*?*?*?*?*?*?*?*?*?*?*?*?*?*?*?*?,8.6,3.8,71,103006,409,1384,313,116.4,52.4,100.9,12774,4724,11400,2728,120,0.5,9,5,9999,99999,9,999999999,0.0,999,999,99
3022,3,14,9,0,*?*?*?*?*?*?*?*?*?*?*?*?*?*?*?*?*?*?*?*?*?*?,9.7,4.1,67,103006,589,1383,313,236.8,140.1,177.1,25804,13966,20046,4205,165,0.5,8,4,9999,99999,9,999999999,0.0,999,999,99
3022,3,14,10,0,*?*?*?*?*?*?*?*?*?*?*?*?*?*?*?*?*?*?*?*?*?*?,11.1,3.9,60,103006,726,1383,325,226.0,57.3,195.9,24870,5700,22086,6143,210,0.5,9,5,9999,99999,9,999999999,0.0,999,999,99
3022,3,14,11,0,*?*?*?*?*?*?*?*?*?*?*?*?*?*?*?*?*?*?*?*?*?*?,11.8,4.5,60,103006,811,1384,323,338.1,145.4,252.9,36999,15195,28319,6736,255,2.1,8,4,9999,99999,9,999999999,0.0,999,999,99
3022,3,14,12,0,*?*?*?*?*?*?*?*?*?*?*?*?*?*?*?*?*?*?*?*?*?*?,12.2,3.4,55,103006,837,1384,330,264.2,58.1,229.1,29107,5854,25817,7646,300,1.5,9,5,9999,99999,9,999999999,0.0,999,999,99
3022,3,14,13,0,*?*?*?*?*?*?*?*?*?*?*?*?*?*?*?*?*?*?*?*?*?*?,12.3,4.1,57,103006,803,1384,330,252.5,57.9,218.9,27805,5812,24672,7162,305,1.5,9,5,9999,99999,9,999999999,0.0,999,999,99
3022,3,14,14,0,*?*?*?*?*?*?*?*?*?*?*?*?*?*?*?*?*?*?*?*?*?*?,12.3,5.0,60,103006,711,1383,330,220.8,57.1,191.4,24295,5674,21579,5954,310,1.0,9,5,9999,99999,9,999999999,0.0,999,999,99
3022,3,14,15,0,*?*?*?*?*?*?*?*?*?*?*?*?*?*?*?*?*?*?*?*?*?*?,12.4,4.3,57,103006,568,1384,331,171.4,55.5,148.6,18828,5349,16756,4304,315,2.1,9,5,9999,99999,9,999999999,0.0,999,999,99
3022,3,14,16,0,*?*?*?*?*?*?*?*?*?*?*?*?*?*?*?*?*?*?*?*?*?*?,12.3,3.9,56,103006,383,1384,330,107.5,51.7,93.2,11797,4582,10534,2495,320,0.5,9,5,9999,99999,9,999999999,0.0,999,999,99
3022,3,14,17,0,*?*?*?*?*?*?*?*?*?*?*?*?*?*?*?*?*?*?*?*?*?*?,12.2,4.3,58,103006,169,1385,330,33.6,36.6,29.1,3761,2273,3503,611,325,1.5,9,5,9999,99999,9,999999999,0.0,999,999,99
3022,3,14,18,0,*?*?*?*?*?*?*?*?*?*?*?*?*?*?*?*?*?*?*?*?*?*?,11.1,3.6,59,103006,0,-0,329,0.0,-0.0,0.0,0,0,0,0,330,1.0,10,5,9999,99999,9,999999999,0.0,999,999,99
3022,3,14,19,0,*?*?*?*?*?*?*?*?*?*?*?*?*?*?*?*?*?*?*?*?*?*?,9.8,4.3,68,103006,0,-0,323,0.0,-0.0,0.0,0,0,0,0,328,1.0,10,5,9999,99999,9,999999999,0.0,999,999,99
3022,3,14,20,0,*?*?*?*?*?*?*?*?*?*?*?*?*?*?*?*?*?*?*?*?*?*?,9.7,4.1,68,103006,0,-0,323,0.0,-0.0,0.0,0,0,0,0,327,0.5,10,5,9999,99999,9,999999999,0.0,999,999,99
3022,3,14,21,0,*?*?*?*?*?*?*?*?*?*?*?*?*?*?*?*?*?*?*?*?*?*?,9.3,3.0,64,103006,0,-0,321,0.0,-0.0,0.0,0,0,0,0,325,0.0,10,5,9999,99999,9,999999999,0.0,999,999,99
3022,3,14,22,0,*?*?*?*?*?*?*?*?*?*?*?*?*?*?*?*?*?*?*?*?*?*?,8.4,2.3,65,103006,0,-0,317,0.0,-0.0,0.0,0,0,0,0,323,1.0,10,5,9999,99999,9,999999999,0.0,999,999,99
3022,3,14,23,0,*?*?*?*?*?*?*?*?*?*?*?*?*?*?*?*?*?*?*?*?*?*?,8.6,2.1,62,103006,0,-0,318,0.0,-0.0,0.0,0,0,0,0,322,0.5,10,5,9999,99999,9,999999999,0.0,999,999,99
3022,3,14,24,0,*?*?*?*?*?*?*?*?*?*?*?*?*?*?*?*?*?*?*?*?*?*?,7.3,2.5,71,103006,0,-0,312,0.0,-0.0,0.0,0,0,0,0,90,1.5,10,5,9999,99999,9,999999999,0.0,999,999,99
3022,3,15,1,0,*?*?*?*?*?*?*?*?*?*?*?*?*?*?*?*?*?*?*?*?*?*?,8.2,5.1,81,103117,0,-0,316,0.0,-0.0,0.0,0,0,0,0,322,0.5,10,5,9999,99999,9,999999999,0.0,999,999,99
3022,3,15,2,0,*?*?*?*?*?*?*?*?*?*?*?*?*?*?*?*?*?*?*?*?*?*?,7.9,6.4,91,103117,0,-0,314,0.0,-0.0,0.0,0,0,0,0,323,0.5,10,5,9999,99999,9,999999999,0.0,999,999,99
3022,3,15,3,0,*?*?*?*?*?*?*?*?*?*?*?*?*?*?*?*?*?*?*?*?*?*?,8.0,6.4,89,103117,0,-0,315,0.0,-0.0,0.0,0,0,0,0,325,0.5,10,5,9999,99999,9,999999999,0.0,999,999,99
3022,3,15,4,0,*?*?*?*?*?*?*?*?*?*?*?*?*?*?*?*?*?*?*?*?*?*?,7.3,5.8,91,103117,0,-0,312,0.0,-0.0,0.0,0,0,0,0,327,1.0,10,5,9999,99999,9,999999999,0.0,999,999,99
3022,3,15,5,0,*?*?*?*?*?*?*?*?*?*?*?*?*?*?*?*?*?*?*?*?*?*?,6.6,4.8,89,103117,0,-0,309,0.0,-0.0,0.0,0,0,0,0,328,1.0,10,5,9999,99999,9,999999999,0.0,999,999,99
3022,3,15,6,0,*?*?*?*?*?*?*?*?*?*?*?*?*?*?*?*?*?*?*?*?*?*?,6.9,5.3,89,103117,0,-0,310,0.0,-0.0,0.0,0,0,0,0,330,0.5,10,5,9999,99999,9,999999999,0.0,999,999,99
3022,3,15,7,0,*?*?*?*?*?*?*?*?*?*?*?*?*?*?*?*?*?*?*?*?*?*?,7.2,5.0,86,103117,206,1385,311,26.7,0.0,26.7,3132,0,3137,1033,312,1.5,10,5,9999,99999,9,999999999,0.0,999,999,99
3022,3,15,8,0,*?*?*?*?*?*?*?*?*?*?*?*?*?*?*?*?*?*?*?*?*?*?,7.7,5.3,85,103117,417,1383,314,68.7,0.0,68.7,8015,0,8036,2802,293,0.5,10,5,9999,99999,9,999999999,0.0,999,999,99
3022,3,15,9,0,*?*?*?*?*?*?*?*?*?*?*?*?*?*?*?*?*?*?*?*?*?*?,9.3,7.9,91,103117,597,1383,320,104.5,0.0,104.5,12289,0,12330,4539,275,0.5,10,5,9999,99999,9,999999999,0.0,999,999,99
3022,3,15,10,0,*?*?*?*?*?*?*?*?*?*?*?*?*?*?*?*?*?*?*?*?*?*?,11.2,9.3,88,103117,734,1383,329,131.7,0.0,131.7,15607,0,15666,5987,257,0.5,10,5,9999,99999,9,999999999,0.0,999,999,99
3022,3,15,11,0,*?*?*?*?*?*?*?*?*?*?*?*?*?*?*?*?*?*?*?*?*?*?,12.5,8.8,79,103117,818,1383,335,148.5,0.0,148.5,17679,0,17750,6924,238,2.1,10,5,9999,99999,9,999999999,0.0,999,999,99
3022,3,15,12,0,*?*?*?*?*?*?*?*?*?*?*?*?*?*?*?*?*?*?*?*?*?*?,13.5,8.7,73,103117,844,1383,340,153.6,0.0,153.6,18320,0,18395,7217,220,1.5,10,5,9999,99999,9,999999999,0.0,999,999,99
3022,3,15,13,0,*?*?*?*?*?*?*?*?*?*?*?*?*?*?*?*?*?*?*?*?*?*?,13.1,7.7,69,103117,810,1383,338,146.8,0.0,146.8,17472,0,17542,6830,237,1.5,10,5,9999,99999,9,999999999,0.0,999,999,99
3022,3,15,14,0,*?*?*?*?*?*?*?*?*?*?*?*?*?*?*?*?*?*?*?*?*?*?,13.5,6.9,64,103117,718,1383,340,128.5,0.0,128.5,15213,0,15269,5812,253,1.0,10,5,9999,99999,9,999999999,0.0,999,999,99
3022,3,15,15,0,*?*?*?*?*?*?*?*?*?*?*?*?*?*?*?*?*?*?*?*?*?*?,13.2,7.1,67,103117,574,1382,339,100.0,0.0,100.0,11744,0,11782,4308,270,2.1,10,5,9999,99999,9,999999999,0.0,999,999,99
3022,3,15,16,0,*?*?*?*?*?*?*?*?*?*?*?*?*?*?*?*?*?*?*?*?*?*?,13.3,8.7,74,103117,389,1382,339,63.2,0.0,63.2,7368,0,7387,2554,287,0.5,10,5,9999,99999,9,999999999,0.0,999,999,99
3022,3,15,17,0,*?*?*?*?*?*?*?*?*?*?*?*?*?*?*?*?*?*?*?*?*?*?,13.0,8.4,74,103117,175,1382,337,20.6,0.0,20.6,2436,-0,2438,799,303,1.5,10,5,9999,99999,9,999999999,0.0,999,999,99
3022,3,15,18,0,*?*?*?*?*?*?*?*?*?*?*?*?*?*?*?*?*?*?*?*?*?*?,11.5,8.1,79,103117,0,-0,330,0.0,-0.0,0.0,0,0,0,0,320,1.0,10,5,9999,99999,9,999999999,0.0,999,999,99
3022,3,15,19,0,*?*?*?*?*?*?*?*?*?*?*?*?*?*?*?*?*?*?*?*?*?*?,10.8,7.9,82,103117,0,-0,327,0.0,-0.0,0.0,0,0,0,0,325,1.0,10,5,9999,99999,9,999999999,0.7,999,999,99
3022,3,15,20,0,*?*?*?*?*?*?*?*?*?*?*?*?*?*?*?*?*?*?*?*?*?*?,9.8,7.6,86,103117,0,-0,323,0.0,-0.0,0.0,0,0,0,0,330,0.5,10,5,9999,99999,9,999999999,1.0,999,999,99
3022,3,15,21,0,*?*?*?*?*?*?*?*?*?*?*?*?*?*?*?*?*?*?*?*?*?*?,9.4,7.6,89,103117,0,-0,321,0.0,-0.0,0.0,0,0,0,0,335,0.0,10,5,9999,99999,9,999999999,0.2,999,999,99
3022,3,15,22,0,*?*?*?*?*?*?*?*?*?*?*?*?*?*?*?*?*?*?*?*?*?*?,9.4,8.3,92,103117,0,-0,321,0.0,-0.0,0.0,0,0,0,0,340,1.0,10,5,9999,99999,9,999999999,0.0,999,999,99
3022,3,15,23,0,*?*?*?*?*?*?*?*?*?*?*?*?*?*?*?*?*?*?*?*?*?*?,9.3,7.7,90,103117,0,-0,320,0.0,-0.0,0.0,0,0,0,0,345,0.5,10,5,9999,99999,9,999999999,0.0,999,999,99
3022,3,15,24,0,*?*?*?*?*?*?*?*?*?*?*?*?*?*?*?*?*?*?*?*?*?*?,8.9,3.6,70,103117,0,-0,319,0.0,-0.0,0.0,0,0,0,0,320,1.5,10,5,9999,99999,9,999999999,0.0,999,999,99
3022,3,16,1,0,*?*?*?*?*?*?*?*?*?*?*?*?*?*?*?*?*?*?*?*?*?*?,9.9,8.4,89,102824,0,-0,323,0.0,-0.0,0.0,0,0,0,0,345,0.5,10,5,9999,99999,9,999999999,0.0,999,999,99
3022,3,16,2,0,*?*?*?*?*?*?*?*?*?*?*?*?*?*?*?*?*?*?*?*?*?*?,10.2,8.8,90,102824,0,-0,324,0.0,-0.0,0.0,0,0,0,0,340,0.5,10,5,9999,99999,9,999999999,0.3,999,999,99
3022,3,16,3,0,*?*?*?*?*?*?*?*?*?*?*?*?*?*?*?*?*?*?*?*?*?*?,9.8,9.4,96,102824,0,-0,322,0.0,-0.0,0.0,0,0,0,0,335,0.5,10,5,9999,99999,9,999999999,0.6,999,999,99
3022,3,16,4,0,*?*?*?*?*?*?*?*?*?*?*?*?*?*?*?*?*?*?*?*?*?*?,9.5,8.7,93,102824,0,-0,321,0.0,-0.0,0.0,0,0,0,0,330,1.0,10,5,9999,99999,9,999999999,0.3,999,999,99
3022,3,16,5,0,*?*?*?*?*?*?*?*?*?*?*?*?*?*?*?*?*?*?*?*?*?*?,9.2,8.8,97,102824,0,-0,320,0.0,-0.0,0.0,0,0,0,0,325,1.0,10,5,9999,99999,9,999999999,0.0,999,999,99
3022,3,16,6,0,*?*?*?*?*?*?*?*?*?*?*?*?*?*?*?*?*?*?*?*?*?*?,9.5,9.6,99,102824,0,-0,318,0.0,-0.0,0.0,0,0,0,0,320,0.5,9,5,9999,99999,9,999999999,0.0,999,999,99
3022,3,16,7,0,*?*?*?*?*?*?*?*?*?*?*?*?*?*?*?*?*?*?*?*?*?*?,9.8,9.8,99,102824,214,1382,309,85.5,247.5,47.2,8963,16291,6326,846,322,1.5,6,3,9999,99999,9,999999999,0.0,999,999,99
3022,3,16,8,0,*?*?*?*?*?*?*?*?*?*?*?*?*?*?*?*?*?*?*?*?*?*?,10.8,10.8,98,102824,425,1382,311,226.2,386.2,107.5,23542,34323,13604,2027,323,0.5,5,3,9999,99999,9,999999999,0.0,999,999,99
3022,3,16,9,0,*?*?*?*?*?*?*?*?*?*?*?*?*?*?*?*?*?*?*?*?*?*?,12.4,10.5,87,102824,605,1382,318,341.4,409.4,162.1,35612,39905,19831,3288,325,0.5,5,3,9999,99999,9,999999999,0.3,999,999,99
3022,3,16,10,0,*?*?*?*?*?*?*?*?*?*?*?*?*?*?*?*?*?*?*?*?*?*?,13.6,10.1,78,102824,741,1381,333,306.8,144.1,229.5,33535,14875,25810,5865,327,0.5,8,4,9999,99999,9,999999999,0.5,999,999,99
3022,3,16,11,0,*?*?*?*?*?*?*?*?*?*?*?*?*?*?*?*?*?*?*?*?*?*?,14.5,8.5,67,102824,825,1381,333,408.0,243.9,262.4,43773,25808,28936,6569,328,2.1,7,4,9999,99999,9,999999999,0.5,999,999,99
3022,3,16,12,0,*?*?*?*?*?*?*?*?*?*?*?*?*?*?*?*?*?*?*?*?*?*?,14.7,8.1,64,102824,851,1382,337,357.0,146.1,267.0,39105,15301,29879,7315,330,1.5,8,4,9999,99999,9,999999999,0.5,999,999,99
3022,3,16,13,0,*?*?*?*?*?*?*?*?*?*?*?*?*?*?*?*?*?*?*?*?*?*?,15.0,9.1,67,102824,816,1381,347,148.2,0.0,148.2,17645,0,17716,6909,328,1.5,10,5,9999,99999,9,999999999,0.5,999,999,99
3022,3,16,14,0,*?*?*?*?*?*?*?*?*?*?*?*?*?*?*?*?*?*?*?*?*?*?,15.1,9.2,67,102824,724,1381,343,225.6,57.3,195.6,24835,5688,22058,6127,327,1.0,9,5,9999,99999,9,999999999,0.5,999,999,99
3022,3,16,15,0,*?*?*?*?*?*?*?*?*?*?*?*?*?*?*?*?*?*?*?*?*?*?,15.0,8.3,63,102824,581,1383,343,176.0,55.7,152.6,19346,5378,17215,4447,325,2.1,9,5,9999,99999,9,999999999,0.5,999,999,99
3022,3,16,16,0,*?*?*?*?*?*?*?*?*?*?*?*?*?*?*?*?*?*?*?*?*?*?,14.8,9.3,69,102824,395,1380,346,64.5,0.0,64.5,7515,0,7534,2611,323,0.5,10,5,9999,99999,9,999999999,1.3,999,999,99
3022,3,16,17,0,*?*?*?*?*?*?*?*?*?*?*?*?*?*?*?*?*?*?*?*?*?*?,14.6,8.9,68,102824,181,1379,345,21.9,0.0,21.9,2579,-0,2582,847,322,1.5,10,5,9999,99999,9,999999999,0.4,999,999,99
3022,3,16,18,0,*?*?*?*?*?*?*?*?*?*?*?*?*?*?*?*?*?*?*?*?*?*?,13.5,8.8,72,102824,0,-0,340,0.0,-0.0,0.0,0,0,0,0,320,1.0,10,5,9999,99999,9,999999999,0.0,999,999,99
3022,3,16,19,0,*?*?*?*?*?*?*?*?*?*?*?*?*?*?*?*?*?*?*?*?*?*?,12.8,9.3,78,102824,0,-0,336,0.0,-0.0,0.0,0,0,0,0,322,1.0,10,5,9999,99999,9,999999999,0.0,999,999,99
3022,3,16,20,0,*?*?*?*?*?*?*?*?*?*?*?*?*?*?*?*?*?*?*?*?*?*?,12.2,9.9,85,102824,0,-0,333,0.0,-0.0,0.0,0,0,0,0,323,0.5,10,5,9999,99999,9,999999999,0.0,999,999,99
3022,3,16,21,0,*?*?*?*?*?*?*?*?*?*?*?*?*?*?*?*?*?*?*?*?*?*?,11.2,9.1,86,102824,0,-0,329,0.0,-0.0,0.0,0,0,0,0,325,0.0,10,5,9999,99999,9,999999999,0.0,999,999,99
3022,3,16,22,0,*?*?*?*?*?*?*?*?*?*?*?*?*?*?*?*?*?*?*?*?*?*?,10.7,8.9,87,102824,0,-0,327,0.0,-0.0,0.0,0,0,0,0,327,1.0,10,5,9999,99999,9,999999999,0.0,999,999,99
3022,3,16,23,0,*?*?*?*?*?*?*?*?*?*?*?*?*?*?*?*?*?*?*?*?*?*?,10.3,7.4,81,102824,0,-0,325,0.0,-0.0,0.0,0,0,0,0,328,0.5,10,5,9999,99999,9,999999999,0.0,999,999,99
3022,3,16,24,0,*?*?*?*?*?*?*?*?*?*?*?*?*?*?*?*?*?*?*?*?*?*?,9.3,8.1,91,102824,0,-0,320,0.0,-0.0,0.0,0,0,0,0,350,1.5,10,5,9999,99999,9,999999999,0.0,999,999,99
3022,3,17,1,0,*?*?*?*?*?*?*?*?*?*?*?*?*?*?*?*?*?*?*?*?*?*?,8.3,5.8,83,102385,0,-0,316,0.0,-0.0,0.0,0,0,0,0,330,0.5,10,5,9999,99999,9,999999999,0.0,999,999,99
3022,3,17,2,0,*?*?*?*?*?*?*?*?*?*?*?*?*?*?*?*?*?*?*?*?*?*?,7.0,4.8,86,102385,0,-0,311,0.0,-0.0,0.0,0,0,0,0,330,0.5,10,5,9999,99999,9,999999999,0.0,999,999,99
3022,3,17,3,0,*?*?*?*?*?*?*?*?*?*?*?*?*?*?*?*?*?*?*?*?*?*?,7.3,5.6,89,102385,0,-0,312,0.0,-0.0,0.0,0,0,0,0,330,0.5,10,5,9999,99999,9,999999999,0.0,999,999,99
3022,3,17,4,0,*?*?*?*?*?*?*?*?*?*?*?*?*?*?*?*?*?*?*?*?*?*?,7.2,5.5,88,102385,0,-0,311,0.0,-0.0,0.0,0,0,0,0,330,1.0,10,5,9999,99999,9,999999999,0.0,999,999,99
3022,3,17,5,0,*?*?*?*?*?*?*?*?*?*?*?*?*?*?*?*?*?*?*?*?*?*?,6.8,5.8,93,102385,0,-0,310,0.0,-0.0,0.0,0,0,0,0,330,1.0,10,5,9999,99999,9,999999999,0.0,999,999,99
3022,3,17,6,0,*?*?*?*?*?*?*?*?*?*?*?*?*?*?*?*?*?*?*?*?*?*?,6.5,5.8,94,102385,0,-0,308,0.0,-0.0,0.0,0,0,0,0,330,0.5,10,5,9999,99999,9,999999999,0.0,999,999,99
3022,3,17,7,0,*?*?*?*?*?*?*?*?*?*?*?*?*?*?*?*?*?*?*?*?*?*?,7.5,6.2,91,102385,222,1380,308,52.2,43.1,45.2,5777,3065,5352,959,333,1.5,9,5,9999,99999,9,999999999,0.0,999,999,99
3022,3,17,8,0,*?*?*?*?*?*?*?*?*?*?*?*?*?*?*?*?*?*?*?*?*?*?,8.7,7.1,89,102385,433,1381,314,125.1,53.0,108.4,13728,4850,12244,2960,337,0.5,9,5,9999,99999,9,999999999,0.0,999,999,99
3022,3,17,9,0,*?*?*?*?*?*?*?*?*?*?*?*?*?*?*?*?*?*?*?*?*?*?,10.1,7.1,81,102385,613,1382,320,187.2,56.1,162.3,20578,5472,18300,4805,340,0.5,9,5,9999,99999,9,999999999,0.0,999,999,99
3022,3,17,10,0,*?*?*?*?*?*?*?*?*?*?*?*?*?*?*?*?*?*?*?*?*?*?,11.5,8.5,82,102385,749,1381,327,234.3,57.5,203.2,25792,5738,22898,6451,343,0.5,9,5,9999,99999,9,999999999,0.0,999,999,99
3022,3,17,11,0,*?*?*?*?*?*?*?*?*?*?*?*?*?*?*?*?*?*?*?*?*?*?,12.3,8.9,79,102385,833,1382,330,263.2,58.1,228.2,29000,5851,25722,7603,347,2.1,9,5,9999,99999,9,999999999,0.0,999,999,99
3022,3,17,12,0,*?*?*?*?*?*?*?*?*?*?*?*?*?*?*?*?*?*?*?*?*?*?,13.1,9.1,76,102385,858,1381,334,272.0,58.2,235.8,29971,5879,26575,7976,350,1.5,9,5,9999,99999,9,999999999,0.0,999,999,99
3022,3,17,13,0,*?*?*?*?*?*?*?*?*?*?*?*?*?*?*?*?*?*?*?*?*?*?,13.7,8.8,72,102385,823,1381,337,260.0,58.0,225.4,28635,5840,25401,7465,333,1.5,9,5,9999,99999,9,999999999,0.0,999,999,99
3022,3,17,14,0,*?*?*?*?*?*?*?*?*?*?*?*?*?*?*?*?*?*?*?*?*?*?,13.3,7.7,69,102385,731,1382,335,228.0,57.3,197.7,25091,5709,22280,6216,317,1.0,9,5,9999,99999,9,999999999,0.0,999,999,99
3022,3,17,15,0,*?*?*?*?*?*?*?*?*?*?*?*?*?*?*?*?*?*?*?*?*?*?,13.4,7.7,68,102385,587,1381,335,178.3,55.8,154.6,19592,5406,17430,4519,300,2.1,9,5,9999,99999,9,999999999,0.0,999,999,99
3022,3,17,16,0,*?*?*?*?*?*?*?*?*?*?*?*?*?*?*?*?*?*?*?*?*?*?,13.6,6.6,62,102385,402,1382,336,114.2,52.2,99.0,12534,4691,11187,2670,283,0.5,9,5,9999,99999,9,999999999,0.0,999,999,99
3022,3,17,17,0,*?*?*?*?*?*?*?*?*?*?*?*?*?*?*?*?*?*?*?*?*?*?,13.3,6.6,63,102385,188,1385,335,40.2,39.3,34.8,4474,2575,4159,733,267,1.5,9,5,9999,99999,9,999999999,0.0,999,999,99
3022,3,17,18,0,*?*?*?*?*?*?*?*?*?*?*?*?*?*?*?*?*?*?*?*?*?*?,12.1,7.0,70,102385,0,-0,333,0.0,-0.0,0.0,0,0,0,0,250,1.0,10,5,9999,99999,9,999999999,0.0,999,999,99
3022,3,17,19,0,*?*?*?*?*?*?*?*?*?*?*?*?*?*?*?*?*?*?*?*?*?*?,10.5,5.9,73,102385,0,-0,326,0.0,-0.0,0.0,0,0,0,0,253,1.0,10,5,9999,99999,9,999999999,0.0,999,999,99
3022,3,17,20,0,*?*?*?*?*?*?*?*?*?*?*?*?*?*?*?*?*?*?*?*?*?*?,10.0,4.6,69,102385,0,-0,324,0.0,-0.0,0.0,0,0,0,0,257,0.5,10,5,9999,99999,9,999999999,0.0,999,999,99
3022,3,17,21,0,*?*?*?*?*?*?*?*?*?*?*?*?*?*?*?*?*?*?*?*?*?*?,9.4,4.1,69,102385,0,-0,321,0.0,-0.0,0.0,0,0,0,0,260,0.0,10,5,9999,99999,9,999999999,0.0,999,999,99
3022,3,17,22,0,*?*?*?*?*?*?*?*?*?*?*?*?*?*?*?*?*?*?*?*?*?*?,8.3,3.8,73,102385,0,-0,317,0.0,-0.0,0.0,0,0,0,0,263,1.0,10,5,9999,99999,9,999999999,0.0,999,999,99
3022,3,17,23,0,*?*?*?*?*?*?*?*?*?*?*?*?*?*?*?*?*?*?*?*?*?*?,8.5,4.5,75,102385,0,-0,317,0.0,-0.0,0.0,0,0,0,0,267,0.5,10,5,9999,99999,9,999999999,0.0,999,999,99
3022,3,17,24,0,*?*?*?*?*?*?*?*?*?*?*?*?*?*?*?*?*?*?*?*?*?*?,9.9,6.6,79,102385,0,-0,323,0.0,-0.0,0.0,0,0,0,0,330,1.5,10,5,9999,99999,9,999999999,0.0,999,999,99
3022,3,18,1,0,*?*?*?*?*?*?*?*?*?*?*?*?*?*?*?*?*?*?*?*?*?*?,8.5,8.4,100,102110,0,-0,317,0.0,-0.0,0.0,0,0,0,0,268,0.5,10,5,9999,99999,9,999999999,0.0,999,999,99
3022,3,18,2,0,*?*?*?*?*?*?*?*?*?*?*?*?*?*?*?*?*?*?*?*?*?*?,8.3,8.3,100,102110,0,-0,316,0.0,-0.0,0.0,0,0,0,0,267,0.5,10,5,9999,99999,9,999999999,0.0,999,999,99
3022,3,18,3,0,*?*?*?*?*?*?*?*?*?*?*?*?*?*?*?*?*?*?*?*?*?*?,8.3,8.4,100,102110,0,-0,316,0.0,-0.0,0.0,0,0,0,0,265,0.5,10,5,9999,99999,9,999999999,0.0,999,999,99
3022,3,18,4,0,*?*?*?*?*?*?*?*?*?*?*?*?*?*?*?*?*?*?*?*?*?*?,7.8,7.7,99,102110,0,-0,314,0.0,-0.0,0.0,0,0,0,0,263,1.0,10,5,9999,99999,9,999999999,0.1,999,999,99
3022,3,18,5,0,*?*?*?*?*?*?*?*?*?*?*?*?*?*?*?*?*?*?*?*?*?*?,7.6,7.6,100,102110,0,-0,313,0.0,-0.0,0.0,0,0,0,0,262,1.0,10,5,9999,99999,9,999999999,0.0,999,999,99
3022,3,18,6,0,*?*?*?*?*?*?*?*?*?*?*?*?*?*?*?*?*?*?*?*?*?*?,7.4,7.3,100,102110,3,1370,312,0.0,0.0,0.0,0,0,0,0,260,0.5,10,5,9999,99999,9,999999999,0.0,999,999,99
3022,3,18,7,0,*?*?*?*?*?*?*?*?*?*?*?*?*?*?*?*?*?*?*?*?*?*?,8.4,8.4,100,102110,231,1383,316,31.7,0.0,31.7,3711,0,3717,1231,260,1.5,10,5,9999,99999,9,999999999,0.0,999,999,99
3022,3,18,8,0,*?*?*?*?*?*?*?*?*?*?*?*?*?*?*?*?*?*?*?*?*?*?,9.4,9.4,100,102110,441,1380,320,73.7,0.0,73.7,8603,0,8626,3031,260,0.5,10,5,9999,99999,9,999999999,0.0,999,999,99
3022,3,18,9,0,*?*?*?*?*?*?*?*?*?*?*?*?*?*?*?*?*?*?*?*?*?*?,11.4,11.0,98,102110,621,1381,329,109.4,0.0,109.4,12881,0,12925,4791,260,0.5,10,5,9999,99999,9,999999999,0.0,999,999,99
3022,3,18,10,0,*?*?*?*?*?*?*?*?*?*?*?*?*?*?*?*?*?*?*?*?*?*?,12.8,10.4,85,102110,757,1381,336,136.5,0.0,136.5,16194,0,16256,6250,260,0.5,10,5,9999,99999,9,999999999,0.0,999,999,99
3022,3,18,11,0,*?*?*?*?*?*?*?*?*?*?*?*?*?*?*?*?*?*?*?*?*?*?,13.6,8.8,73,102110,840,1380,336,265.9,58.1,230.5,29296,5860,25981,7714,260,2.1,9,5,9999,99999,9,999999999,0.0,999,999,99
3022,3,18,12,0,*?*?*?*?*?*?*?*?*?*?*?*?*?*?*?*?*?*?*?*?*?*?,14.7,8.0,64,102110,865,1381,341,274.6,58.3,238.0,30256,5887,26826,8089,260,1.5,9,5,9999,99999,9,999999999,0.0,999,999,99
3022,3,18,13,0,*?*?*?*?*?*?*?*?*?*?*?*?*?*?*?*?*?*?*?*?*?*?,14.4,7.0,61,102110,830,1381,340,262.4,58.1,227.5,28909,5848,25641,7568,265,1.5,9,5,9999,99999,9,999999999,0.0,999,999,99
3022,3,18,14,0,*?*?*?*?*?*?*?*?*?*?*?*?*?*?*?*?*?*?*?*?*?*?,14.8,7.1,60,102110,737,1380,342,230.4,57.4,199.7,25353,5721,22510,6302,270,1.0,9,5,9999,99999,9,999999999,0.0,999,999,99
3022,3,18,15,0,*?*?*?*?*?*?*?*?*?*?*?*?*?*?*?*?*?*?*?*?*?*?,14.3,8.3,67,102110,593,1380,340,180.6,55.9,156.6,19845,5423,17652,4590,275,2.1,9,5,9999,99999,9,999999999,0.0,999,999,99
3022,3,18,16,0,*?*?*?*?*?*?*?*?*?*?*?*?*?*?*?*?*?*?*?*?*?*?,14.6,5.6,55,102110,408,1381,341,116.4,52.4,100.9,12778,4725,11402,2728,280,0.5,9,5,9999,99999,9,999999999,0.0,999,999,99
3022,3,18,17,0,*?*?*?*?*?*?*?*?*?*?*?*?*?*?*?*?*?*?*?*?*?*?,13.8,7.1,64,102110,194,1382,341,24.4,0.0,24.4,2868,-0,2871,944,285,1.5,10,5,9999,99999,9,999999999,0.0,999,999,99
3022,3,18,18,0,*?*?*?*?*?*?*?*?*?*?*?*?*?*?*?*?*?*?*?*?*?*?,13.4,8.5,73,102110,0,-0,339,0.0,-0.0,0.0,0,0,0,0,290,1.0,10,5,9999,99999,9,999999999,1.9,999,999,99
3022,3,18,19,0,*?*?*?*?*?*?*?*?*?*?*?*?*?*?*?*?*?*?*?*?*?*?,11.9,8.9,82,102110,0,-0,332,0.0,-0.0,0.0,0,0,0,0,290,1.0,10,5,9999,99999,9,999999999,0.8,999,999,99
3022,3,18,20,0,*?*?*?*?*?*?*?*?*?*?*?*?*?*?*?*?*?*?*?*?*?*?,10.7,10.1,96,102110,0,-0,326,0.0,-0.0,0.0,0,0,0,0,290,0.5,10,5,9999,99999,9,999999999,0.2,999,999,99
3022,3,18,21,0,*?*?*?*?*?*?*?*?*?*?*?*?*?*?*?*?*?*?*?*?*?*?,10.5,10.5,100,102110,0,-0,325,0.0,-0.0,0.0,0,0,0,0,290,0.0,10,5,9999,99999,9,999999999,0.2,999,999,99
3022,3,18,22,0,*?*?*?*?*?*?*?*?*?*?*?*?*?*?*?*?*?*?*?*?*?*?,9.9,9.9,100,102110,0,-0,323,0.0,-0.0,0.0,0,0,0,0,290,1.0,10,5,9999,99999,9,999999999,0.2,999,999,99
3022,3,18,23,0,*?*?*?*?*?*?*?*?*?*?*?*?*?*?*?*?*?*?*?*?*?*?,9.8,9.4,98,102110,0,-0,322,0.0,-0.0,0.0,0,0,0,0,290,0.5,10,5,9999,99999,9,999999999,0.1,999,999,99
3022,3,18,24,0,*?*?*?*?*?*?*?*?*?*?*?*?*?*?*?*?*?*?*?*?*?*?,8.6,6.6,87,102110,0,-0,317,0.0,-0.0,0.0,0,0,0,0,270,1.5,10,5,9999,99999,9,999999999,0.0,999,999,99
3022,3,19,1,0,*?*?*?*?*?*?*?*?*?*?*?*?*?*?*?*?*?*?*?*?*?*?,9.3,9.1,98,102499,0,-0,320,0.0,-0.0,0.0,0,0,0,0,280,0.5,10,5,9999,99999,9,999999999,0.0,999,999,99
3022,3,19,2,0,*?*?*?*?*?*?*?*?*?*?*?*?*?*?*?*?*?*?*?*?*?*?,9.0,8.8,99,102499,0,-0,319,0.0,-0.0,0.0,0,0,0,0,270,0.5,10,5,9999,99999,9,999999999,0.0,999,999,99
3022,3,19,3,0,*?*?*?*?*?*?*?*?*?*?*?*?*?*?*?*?*?*?*?*?*?*?,8.9,8.7,99,102499,0,-0,318,0.0,-0.0,0.0,0,0,0,0,260,0.5,10,5,9999,99999,9,999999999,0.0,999,999,99
3022,3,19,4,0,*?*?*?*?*?*?*?*?*?*?*?*?*?*?*?*?*?*?*?*?*?*?,8.7,8.7,100,102499,0,-0,317,0.0,-0.0,0.0,0,0,0,0,250,1.0,10,5,9999,99999,9,999999999,0.0,999,999,99
3022,3,19,5,0,*?*?*?*?*?*?*?*?*?*?*?*?*?*?*?*?*?*?*?*?*?*?,8.8,8.8,100,102499,0,-0,318,0.0,-0.0,0.0,0,0,0,0,240,1.0,10,5,9999,99999,9,999999999,0.0,999,999,99
3022,3,19,6,0,*?*?*?*?*?*?*?*?*?*?*?*?*?*?*?*?*?*?*?*?*?*?,8.9,8.9,100,102499,11,1323,315,0.0,0.0,0.0,0,0,0,0,230,0.5,9,5,9999,99999,9,999999999,0.0,999,999,99
3022,3,19,7,0,*?*?*?*?*?*?*?*?*?*?*?*?*?*?*?*?*?*?*?*?*?*?,8.9,8.9,100,102499,239,1380,315,58.0,44.6,50.3,6412,3271,5936,1071,232,1.5,9,5,9999,99999,9,999999999,0.3,999,999,99
3022,3,19,8,0,*?*?*?*?*?*?*?*?*?*?*?*?*?*?*?*?*?*?*?*?*?*?,9.4,9.4,100,102499,449,1379,320,75.3,0.0,75.3,8798,0,8823,3107,233,0.5,10,5,9999,99999,9,999999999,0.0,999,999,99
3022,3,19,9,0,*?*?*?*?*?*?*?*?*?*?*?*?*?*?*?*?*?*?*?*?*?*?,11.6,10.1,90,102499,628,1379,330,111.0,0.0,111.0,13077,0,13121,4875,235,0.5,10,5,9999,99999,9,999999999,0.0,999,999,99
3022,3,19,10,0,*?*?*?*?*?*?*?*?*?*?*?*?*?*?*?*?*?*?*?*?*?*?,12.6,10.5,88,102499,764,1379,335,138.1,0.0,138.1,16387,0,16451,6336,237,0.5,10,5,9999,99999,9,999999999,0.0,999,999,99
3022,3,19,11,0,*?*?*?*?*?*?*?*?*?*?*?*?*?*?*?*?*?*?*?*?*?*?,12.7,10.7,88,102499,847,1379,332,268.6,58.2,232.8,29590,5869,26240,7826,238,2.1,9,5,9999,99999,9,999999999,0.0,999,999,99
3022,3,19,12,0,*?*?*?*?*?*?*?*?*?*?*?*?*?*?*?*?*?*?*?*?*?*?,13.4,10.7,84,102499,872,1380,339,159.5,0.0,159.5,19058,0,19138,7554,240,1.5,10,5,9999,99999,9,999999999,0.1,999,999,99
3022,3,19,13,0,*?*?*?*?*?*?*?*?*?*?*?*?*?*?*?*?*?*?*?*?*?*?,13.4,9.7,79,102499,836,1379,339,152.5,0.0,152.5,18177,0,18252,7150,240,1.5,10,5,9999,99999,9,999999999,0.0,999,999,99
3022,3,19,14,0,*?*?*?*?*?*?*?*?*?*?*?*?*?*?*?*?*?*?*?*?*?*?,13.4,9.1,75,102499,744,1380,335,232.7,57.4,201.8,25614,5731,22740,6390,240,1.0,9,5,9999,99999,9,999999999,0.0,999,999,99
3022,3,19,15,0,*?*?*?*?*?*?*?*?*?*?*?*?*?*?*?*?*?*?*?*?*?*?,13.5,8.7,73,102499,599,1378,340,105.3,0.0,105.3,12377,0,12418,4575,240,2.1,10,5,9999,99999,9,999999999,0.1,999,999,99
3022,3,19,16,0,*?*?*?*?*?*?*?*?*?*?*?*?*?*?*?*?*?*?*?*?*?*?,13.0,9.6,80,102499,414,1380,337,68.3,0.0,68.3,7969,0,7990,2784,240,0.5,10,5,9999,99999,9,999999999,0.0,999,999,99
3022,3,19,17,0,*?*?*?*?*?*?*?*?*?*?*?*?*?*?*?*?*?*?*?*?*?*?,13.4,11.1,87,102499,200,1381,339,25.6,0.0,25.6,3011,0,3015,992,240,1.5,10,5,9999,99999,9,999999999,0.0,999,999,99
3022,3,19,18,0,*?*?*?*?*?*?*?*?*?*?*?*?*?*?*?*?*?*?*?*?*?*?,12.6,11.3,93,102499,0,-0,335,0.0,-0.0,0.0,0,0,0,0,240,1.0,10,5,9999,99999,9,999999999,0.0,999,999,99
3022,3,19,19,0,*?*?*?*?*?*?*?*?*?*?*?*?*?*?*?*?*?*?*?*?*?*?,11.9,11.8,100,102499,0,-0,331,0.0,-0.0,0.0,0,0,0,0,232,1.0,10,5,9999,99999,9,999999999,0.0,999,999,99
3022,3,19,20,0,*?*?*?*?*?*?*?*?*?*?*?*?*?*?*?*?*?*?*?*?*?*?,10.9,10.9,100,102499,0,-0,327,0.0,-0.0,0.0,0,0,0,0,223,0.5,10,5,9999,99999,9,999999999,0.0,999,999,99
3022,3,19,21,0,*?*?*?*?*?*?*?*?*?*?*?*?*?*?*?*?*?*?*?*?*?*?,10.2,10.2,100,102499,0,-0,324,0.0,-0.0,0.0,0,0,0,0,215,0.0,10,5,9999,99999,9,999999999,0.0,999,999,99
3022,3,19,22,0,*?*?*?*?*?*?*?*?*?*?*?*?*?*?*?*?*?*?*?*?*?*?,9.9,9.8,100,102499,0,-0,323,0.0,-0.0,0.0,0,0,0,0,207,1.0,10,5,9999,99999,9,999999999,0.0,999,999,99
3022,3,19,23,0,*?*?*?*?*?*?*?*?*?*?*?*?*?*?*?*?*?*?*?*?*?*?,9.6,9.6,100,102499,0,-0,321,0.0,-0.0,0.0,0,0,0,0,198,0.5,10,5,9999,99999,9,999999999,0.2,999,999,99
3022,3,19,24,0,*?*?*?*?*?*?*?*?*?*?*?*?*?*?*?*?*?*?*?*?*?*?,9.6,9.2,98,102499,0,-0,321,0.0,-0.0,0.0,0,0,0,0,290,1.5,10,5,9999,99999,9,999999999,0.0,999,999,99
3022,3,20,1,0,*?*?*?*?*?*?*?*?*?*?*?*?*?*?*?*?*?*?*?*?*?*?,8.1,7.6,97,101038,0,-0,315,0.0,-0.0,0.0,0,0,0,0,192,0.5,10,5,9999,99999,9,999999999,0.8,999,999,99
3022,3,20,2,0,*?*?*?*?*?*?*?*?*?*?*?*?*?*?*?*?*?*?*?*?*?*?,7.5,6.6,94,101038,0,-0,312,0.0,-0.0,0.0,0,0,0,0,193,0.5,10,5,9999,99999,9,999999999,1.2,999,999,99
3022,3,20,3,0,*?*?*?*?*?*?*?*?*?*?*?*?*?*?*?*?*?*?*?*?*?*?,6.7,6.7,100,101038,0,-0,309,0.0,-0.0,0.0,0,0,0,0,195,0.5,10,5,9999,99999,9,999999999,1.3,999,999,99
3022,3,20,4,0,*?*?*?*?*?*?*?*?*?*?*?*?*?*?*?*?*?*?*?*?*?*?,6.3,6.2,100,101038,0,-0,307,0.0,-0.0,0.0,0,0,0,0,197,1.0,10,5,9999,99999,9,999999999,1.4,999,999,99
3022,3,20,5,0,*?*?*?*?*?*?*?*?*?*?*?*?*?*?*?*?*?*?*?*?*?*?,6.3,6.2,100,101038,0,-0,307,0.0,-0.0,0.0,0,0,0,0,198,1.0,10,5,9999,99999,9,999999999,0.8,999,999,99
3022,3,20,6,0,*?*?*?*?*?*?*?*?*?*?*?*?*?*?*?*?*?*?*?*?*?*?,6.1,6.1,100,101038,20,1384,302,0.0,0.0,0.0,0,0,0,0,200,0.5,9,5,9999,99999,9,999999999,0.5,999,999,99
3022,3,20,7,0,*?*?*?*?*?*?*?*?*?*?*?*?*?*?*?*?*?*?*?*?*?*?,5.8,5.8,100,101038,247,1378,301,60.9,45.2,52.8,6728,3376,6221,1127,202,1.5,9,5,9999,99999,9,999999999,0.1,999,999,99
3022,3,20,8,0,*?*?*?*?*?*?*?*?*?*?*?*?*?*?*?*?*?*?*?*?*?*?,7.8,7.7,100,101038,457,1378,310,133.7,53.6,115.9,14682,4958,13089,3196,203,0.5,9,5,9999,99999,9,999999999,0.3,999,999,99
3022,3,20,9,0,*?*?*?*?*?*?*?*?*?*?*?*?*?*?*?*?*?*?*?*?*?*?,9.7,8.9,95,101038,636,1378,315,259.3,141.6,193.9,28280,14298,21913,4704,205,0.5,8,4,9999,99999,9,999999999,0.4,999,999,99
3022,3,20,10,0,*?*?*?*?*?*?*?*?*?*?*?*?*?*?*?*?*?*?*?*?*?*?,11.5,9.1,85,101038,772,1380,327,242.6,57.7,210.3,26711,5768,23709,6766,207,0.5,9,5,9999,99999,9,999999999,0.3,999,999,99
3022,3,20,11,0,*?*?*?*?*?*?*?*?*?*?*?*?*?*?*?*?*?*?*?*?*?*?,12.2,7.7,75,101038,854,1378,330,271.2,58.2,235.1,29892,5869,26508,7939,208,2.1,9,5,9999,99999,9,999999999,0.4,999,999,99
3022,3,20,12,0,*?*?*?*?*?*?*?*?*?*?*?*?*?*?*?*?*?*?*?*?*?*?,12.9,9.6,80,101038,879,1379,333,279.6,58.4,242.5,30828,5897,27330,8313,210,1.5,9,5,9999,99999,9,999999999,0.3,999,999,99
3022,3,20,13,0,*?*?*?*?*?*?*?*?*?*?*?*?*?*?*?*?*?*?*?*?*?*?,13.4,8.8,74,101038,843,1379,335,267.3,58.1,231.8,29457,5859,26125,7773,218,1.5,9,5,9999,99999,9,999999999,0.3,999,999,99
3022,3,20,14,0,*?*?*?*?*?*?*?*?*?*?*?*?*?*?*?*?*?*?*?*?*?*?,13.2,9.1,76,101038,750,1379,338,135.3,0.0,135.3,16048,0,16110,6184,227,1.0,10,5,9999,99999,9,999999999,0.0,999,999,99
3022,3,20,15,0,*?*?*?*?*?*?*?*?*?*?*?*?*?*?*?*?*?*?*?*?*?*?,12.9,9.9,82,101038,606,1380,337,106.6,0.0,106.6,12536,0,12578,4643,235,2.1,10,5,9999,99999,9,999999999,0.0,999,999,99
3022,3,20,16,0,*?*?*?*?*?*?*?*?*?*?*?*?*?*?*?*?*?*?*?*?*?*?,13.1,10.3,84,101038,420,1378,337,69.6,0.0,69.6,8113,0,8135,2841,243,0.5,10,5,9999,99999,9,999999999,1.2,999,999,99
3022,3,20,17,0,*?*?*?*?*?*?*?*?*?*?*?*?*?*?*?*?*?*?*?*?*?*?,13.1,9.7,80,101038,206,1379,338,26.9,0.0,26.9,3149,0,3154,1040,252,1.5,10,5,9999,99999,9,999999999,2.8,999,999,99
3022,3,20,18,0,*?*?*?*?*?*?*?*?*?*?*?*?*?*?*?*?*?*?*?*?*?*?,11.5,8.8,84,101038,0,-0,330,0.0,-0.0,0.0,0,0,0,0,260,1.0,10,5,9999,99999,9,999999999,1.2,999,999,99
3022,3,20,19,0,*?*?*?*?*?*?*?*?*?*?*?*?*?*?*?*?*?*?*?*?*?*?,10.8,8.7,87,101038,0,-0,327,0.0,-0.0,0.0,0,0,0,0,262,1.0,10,5,9999,99999,9,999999999,1.2,999,999,99
3022,3,20,20,0,*?*?*?*?*?*?*?*?*?*?*?*?*?*?*?*?*?*?*?*?*?*?,9.1,7.6,90,101038,0,-0,319,0.0,-0.0,0.0,0,0,0,0,263,0.5,10,5,9999,99999,9,999999999,0.7,999,999,99
3022,3,20,21,0,*?*?*?*?*?*?*?*?*?*?*?*?*?*?*?*?*?*?*?*?*?*?,8.9,7.4,91,101038,0,-0,319,0.0,-0.0,0.0,0,0,0,0,265,0.0,10,5,9999,99999,9,999999999,0.5,999,999,99
3022,3,20,22,0,*?*?*?*?*?*?*?*?*?*?*?*?*?*?*?*?*?*?*?*?*?*?,8.3,7.6,96,101038,0,-0,316,0.0,-0.0,0.0,0,0,0,0,267,1.0,10,5,9999,99999,9,999999999,0.0,999,999,99
3022,3,20,23,0,*?*?*?*?*?*?*?*?*?*?*?*?*?*?*?*?*?*?*?*?*?*?,8.3,7.1,93,101038,0,-0,316,0.0,-0.0,0.0,0,0,0,0,268,0.5,10,5,9999,99999,9,999999999,0.4,999,999,99
3022,3,20,24,0,*?*?*?*?*?*?*?*?*?*?*?*?*?*?*?*?*?*?*?*?*?*?,9.3,8.7,96,101038,0,-0,320,0.0,-0.0,0.0,0,0,0,0,190,1.5,10,5,9999,99999,9,999999999,0.7,999,999,99
3022,3,21,1,0,*?*?*?*?*?*?*?*?*?*?*?*?*?*?*?*?*?*?*?*?*?*?,8.5,8.5,100,100639,0,-0,317,0.0,-0.0,0.0,0,0,0,0,268,0.5,10,5,9999,99999,9,999999999,0.5,999,999,99
3022,3,21,2,0,*?*?*?*?*?*?*?*?*?*?*?*?*?*?*?*?*?*?*?*?*?*?,8.7,8.7,100,100639,0,-0,317,0.0,-0.0,0.0,0,0,0,0,267,0.5,10,5,9999,99999,9,999999999,0.4,999,999,99
3022,3,21,3,0,*?*?*?*?*?*?*?*?*?*?*?*?*?*?*?*?*?*?*?*?*?*?,8.5,8.5,100,100639,0,-0,317,0.0,-0.0,0.0,0,0,0,0,265,0.5,10,5,9999,99999,9,999999999,0.4,999,999,99
3022,3,21,4,0,*?*?*?*?*?*?*?*?*?*?*?*?*?*?*?*?*?*?*?*?*?*?,7.8,7.9,100,100639,0,-0,314,0.0,-0.0,0.0,0,0,0,0,263,1.0,10,5,9999,99999,9,999999999,0.5,999,999,99
3022,3,21,5,0,*?*?*?*?*?*?*?*?*?*?*?*?*?*?*?*?*?*?*?*?*?*?,7.6,7.6,100,100639,0,-0,313,0.0,-0.0,0.0,0,0,0,0,262,1.0,10,5,9999,99999,9,999999999,0.3,999,999,99
3022,3,21,6,0,*?*?*?*?*?*?*?*?*?*?*?*?*?*?*?*?*?*?*?*?*?*?,7.4,7.4,100,100639,28,1360,312,0.0,0.0,0.0,0,0,0,0,260,0.5,10,5,9999,99999,9,999999999,0.0,999,999,99
3022,3,21,7,0,*?*?*?*?*?*?*?*?*?*?*?*?*?*?*?*?*?*?*?*?*?*?,8.3,8.3,100,100639,255,1376,316,36.7,0.0,36.7,4290,0,4298,1431,257,1.5,10,5,9999,99999,9,999999999,0.0,999,999,99
3022,3,21,8,0,*?*?*?*?*?*?*?*?*?*?*?*?*?*?*?*?*?*?*?*?*?*?,9.1,9.2,100,100639,465,1377,319,78.6,0.0,78.6,9189,0,9216,3262,253,0.5,10,5,9999,99999,9,999999999,0.0,999,999,99
3022,3,21,9,0,*?*?*?*?*?*?*?*?*?*?*?*?*?*?*?*?*?*?*?*?*?*?,10.6,10.5,100,100639,644,1378,326,114.3,0.0,114.3,13469,0,13516,5044,250,0.5,10,5,9999,99999,9,999999999,0.0,999,999,99
3022,3,21,10,0,*?*?*?*?*?*?*?*?*?*?*?*?*?*?*?*?*?*?*?*?*?*?,12.1,11.7,100,100639,779,1378,332,141.2,0.0,141.2,16774,0,16840,6511,247,0.5,10,5,9999,99999,9,999999999,0.1,999,999,99
3022,3,21,11,0,*?*?*?*?*?*?*?*?*?*?*?*?*?*?*?*?*?*?*?*?*?*?,13.1,12.0,97,100639,861,1377,337,157.6,0.0,157.6,18816,0,18894,7443,243,2.1,10,5,9999,99999,9,999999999,0.5,999,999,99
3022,3,21,12,0,*?*?*?*?*?*?*?*?*?*?*?*?*?*?*?*?*?*?*?*?*?*?,13.8,12.7,97,100639,885,1377,340,162.4,0.0,162.4,19419,0,19501,7719,240,1.5,10,5,9999,99999,9,999999999,0.3,999,999,99
3022,3,21,13,0,*?*?*?*?*?*?*?*?*?*?*?*?*?*?*?*?*?*?*?*?*?*?,13.7,12.2,95,100639,850,1379,340,155.3,0.0,155.3,18526,0,18603,7310,235,1.5,10,5,9999,99999,9,999999999,0.0,999,999,99
3022,3,21,14,0,*?*?*?*?*?*?*?*?*?*?*?*?*?*?*?*?*?*?*?*?*?*?,13.9,13.0,98,100639,756,1378,341,136.7,0.0,136.7,16211,0,16274,6257,230,1.0,10,5,9999,99999,9,999999999,0.2,999,999,99
3022,3,21,15,0,*?*?*?*?*?*?*?*?*?*?*?*?*?*?*?*?*?*?*?*?*?*?,14.2,12.4,93,100639,612,1378,342,107.8,0.0,107.8,12690,0,12733,4709,225,2.1,10,5,9999,99999,9,999999999,0.2,999,999,99
3022,3,21,16,0,*?*?*?*?*?*?*?*?*?*?*?*?*?*?*?*?*?*?*?*?*?*?,14.1,10.9,84,100639,426,1377,342,70.8,0.0,70.8,8265,0,8287,2898,220,0.5,10,5,9999,99999,9,999999999,0.2,999,999,99
3022,3,21,17,0,*?*?*?*?*?*?*?*?*?*?*?*?*?*?*?*?*?*?*?*?*?*?,13.9,9.2,76,100639,212,1378,341,28.1,0.0,28.1,3295,0,3300,1088,215,1.5,10,5,9999,99999,9,999999999,0.1,999,999,99
3022,3,21,18,0,*?*?*?*?*?*?*?*?*?*?*?*?*?*?*?*?*?*?*?*?*?*?,12.4,8.9,83,100639,0,-0,334,0.0,-0.0,0.0,0,0,0,0,210,1.0,10,5,9999,99999,9,999999999,0.1,999,999,99
3022,3,21,19,0,*?*?*?*?*?*?*?*?*?*?*?*?*?*?*?*?*?*?*?*?*?*?,11.4,9.1,89,100639,0,-0,330,0.0,-0.0,0.0,0,0,0,0,218,1.0,10,5,9999,99999,9,999999999,0.0,999,999,99
3022,3,21,20,0,*?*?*?*?*?*?*?*?*?*?*?*?*?*?*?*?*?*?*?*?*?*?,10.5,9.2,96,100639,0,-0,326,0.0,-0.0,0.0,0,0,0,0,227,0.5,10,5,9999,99999,9,999999999,0.1,999,999,99
3022,3,21,21,0,*?*?*?*?*?*?*?*?*?*?*?*?*?*?*?*?*?*?*?*?*?*?,10.3,9.1,96,100639,0,-0,325,0.0,-0.0,0.0,0,0,0,0,235,0.0,10,5,9999,99999,9,999999999,1.0,999,999,99
3022,3,21,22,0,*?*?*?*?*?*?*?*?*?*?*?*?*?*?*?*?*?*?*?*?*?*?,9.7,8.8,98,100639,0,-0,322,0.0,-0.0,0.0,0,0,0,0,243,1.0,10,5,9999,99999,9,999999999,1.2,999,999,99
3022,3,21,23,0,*?*?*?*?*?*?*?*?*?*?*?*?*?*?*?*?*?*?*?*?*?*?,9.5,9.1,100,100639,0,-0,321,0.0,-0.0,0.0,0,0,0,0,252,0.5,10,5,9999,99999,9,999999999,0.0,999,999,99
3022,3,21,24,0,*?*?*?*?*?*?*?*?*?*?*?*?*?*?*?*?*?*?*?*?*?*?,8.4,8.0,100,100639,0,-0,316,0.0,-0.0,0.0,0,0,0,0,270,1.5,10,5,9999,99999,9,999999999,0.5,999,999,99
3022,3,22,1,0,*?*?*?*?*?*?*?*?*?*?*?*?*?*?*?*?*?*?*?*?*?*?,9.1,6.6,82,100157,0,-0,320,0.0,-0.0,0.0,0,0,0,0,257,0.5,10,5,9999,99999,9,999999999,0.0,999,999,99
3022,3,22,2,0,*?*?*?*?*?*?*?*?*?*?*?*?*?*?*?*?*?*?*?*?*?*?,9.0,5.3,76,100157,0,-0,319,0.0,-0.0,0.0,0,0,0,0,253,0.5,10,5,9999,99999,9,999999999,0.2,999,999,99
3022,3,22,3,0,*?*?*?*?*?*?*?*?*?*?*?*?*?*?*?*?*?*?*?*?*?*?,8.8,5.1,76,100157,0,-0,319,0.0,-0.0,0.0,0,0,0,0,250,0.5,10,5,9999,99999,9,999999999,0.3,999,999,99
3022,3,22,4,0,*?*?*?*?*?*?*?*?*?*?*?*?*?*?*?*?*?*?*?*?*?*?,8.4,4.6,75,100157,0,-0,317,0.0,-0.0,0.0,0,0,0,0,247,1.0,10,5,9999,99999,9,999999999,0.6,999,999,99
3022,3,22,5,0,*?*?*?*?*?*?*?*?*?*?*?*?*?*?*?*?*?*?*?*?*?*?,8.8,5.0,75,100157,0,-0,319,0.0,-0.0,0.0,0,0,0,0,243,1.0,10,5,9999,99999,9,999999999,0.1,999,999,99
3022,3,22,6,0,*?*?*?*?*?*?*?*?*?*?*?*?*?*?*?*?*?*?*?*?*?*?,9.2,5.3,75,100157,37,1385,290,0.0,0.0,0.0,0,0,0,0,240,0.5,3,2,9999,99999,9,999999999,0.0,999,999,99
3022,3,22,7,0,*?*?*?*?*?*?*?*?*?*?*?*?*?*?*?*?*?*?*?*?*?*?,8.9,4.5,72,100157,264,1379,283,132.1,463.7,43.3,13661,35032,6600,798,240,1.5,2,1,9999,99999,9,999999999,0.0,999,999,99
3022,3,22,8,0,*?*?*?*?*?*?*?*?*?*?*?*?*?*?*?*?*?*?*?*?*?*?,9.8,4.1,67,100157,473,1376,290,273.5,507.0,99.3,29087,46780,12922,1861,240,0.5,3,2,9999,99999,9,999999999,0.0,999,999,99
3022,3,22,9,0,*?*?*?*?*?*?*?*?*?*?*?*?*?*?*?*?*?*?*?*?*?*?,11.2,4.5,62,100157,652,1378,297,394.8,531.5,143.3,42129,52800,18059,2919,240,0.5,3,2,9999,99999,9,999999999,0.0,999,999,99
3022,3,22,10,0,*?*?*?*?*?*?*?*?*?*?*?*?*?*?*?*?*?*?*?*?*?*?,12.5,4.8,58,100157,786,1377,298,490.8,577.7,161.0,50982,57301,21182,3577,240,0.5,2,1,9999,99999,9,999999999,0.0,999,999,99
3022,3,22,11,0,*?*?*?*?*?*?*?*?*?*?*?*?*?*?*?*?*?*?*?*?*?*?,13.1,6.9,64,100157,868,1377,304,547.1,583.1,179.4,56985,58322,23174,4326,240,2.1,2,1,9999,99999,9,999999999,0.0,999,999,99
3022,3,22,12,0,*?*?*?*?*?*?*?*?*?*?*?*?*?*?*?*?*?*?*?*?*?*?,13.9,5.9,58,100157,892,1377,319,527.1,427.2,250.4,55474,43977,29087,6419,240,1.5,5,3,9999,99999,9,999999999,0.0,999,999,99
3022,3,22,13,0,*?*?*?*?*?*?*?*?*?*?*?*?*?*?*?*?*?*?*?*?*?*?,13.9,7.3,63,100157,856,1377,300,540.2,608.4,162.1,56596,61067,21390,3906,245,1.5,0,0,9999,99999,9,999999999,0.0,999,999,99
3022,3,22,14,0,*?*?*?*?*?*?*?*?*?*?*?*?*?*?*?*?*?*?*?*?*?*?,13.5,7.1,64,100157,762,1376,315,460.8,489.5,189.9,48796,49687,23004,4230,250,1.0,4,2,9999,99999,9,999999999,0.0,999,999,99
3022,3,22,15,0,*?*?*?*?*?*?*?*?*?*?*?*?*?*?*?*?*?*?*?*?*?*?,13.8,6.9,62,100157,618,1378,324,329.3,328.8,181.8,35126,33355,20577,3951,255,2.1,6,3,9999,99999,9,999999999,0.0,999,999,99
3022,3,22,16,0,*?*?*?*?*?*?*?*?*?*?*?*?*?*?*?*?*?*?*?*?*?*?,13.8,6.6,60,100157,432,1377,302,248.4,548.6,76.3,25713,48976,11087,1434,260,0.5,1,0,9999,99999,9,999999999,0.0,999,999,99
3022,3,22,17,0,*?*?*?*?*?*?*?*?*?*?*?*?*?*?*?*?*?*?*?*?*?*?,13.2,7.0,65,100157,218,1377,322,88.5,250.3,48.8,9259,16670,6522,877,265,1.5,6,3,9999,99999,9,999999999,0.0,999,999,99
3022,3,22,18,0,*?*?*?*?*?*?*?*?*?*?*?*?*?*?*?*?*?*?*?*?*?*?,12.7,6.9,67,100157,0,-0,332,0.0,-0.0,0.0,0,0,0,0,270,1.0,9,5,9999,99999,9,999999999,0.0,999,999,99
3022,3,22,19,0,*?*?*?*?*?*?*?*?*?*?*?*?*?*?*?*?*?*?*?*?*?*?,11.6,8.1,78,100157,0,-0,331,0.0,-0.0,0.0,0,0,0,0,272,1.0,10,5,9999,99999,9,999999999,0.0,999,999,99
3022,3,22,20,0,*?*?*?*?*?*?*?*?*?*?*?*?*?*?*?*?*?*?*?*?*?*?,10.8,7.0,76,100157,0,-0,327,0.0,-0.0,0.0,0,0,0,0,273,0.5,10,5,9999,99999,9,999999999,0.0,999,999,99
3022,3,22,21,0,*?*?*?*?*?*?*?*?*?*?*?*?*?*?*?*?*?*?*?*?*?*?,10.7,7.6,79,100157,0,-0,327,0.0,-0.0,0.0,0,0,0,0,275,0.0,10,5,9999,99999,9,999999999,0.0,999,999,99
3022,3,22,22,0,*?*?*?*?*?*?*?*?*?*?*?*?*?*?*?*?*?*?*?*?*?*?,10.4,7.6,81,100157,0,-0,325,0.0,-0.0,0.0,0,0,0,0,277,1.0,10,5,9999,99999,9,999999999,0.0,999,999,99
3022,3,22,23,0,*?*?*?*?*?*?*?*?*?*?*?*?*?*?*?*?*?*?*?*?*?*?,9.9,7.7,84,100157,0,-0,323,0.0,-0.0,0.0,0,0,0,0,278,0.5,10,5,9999,99999,9,999999999,0.0,999,999,99
3022,3,22,24,0,*?*?*?*?*?*?*?*?*?*?*?*?*?*?*?*?*?*?*?*?*?*?,9.4,7.9,88,100157,0,-0,321,0.0,-0.0,0.0,0,0,0,0,260,1.5,10,5,9999,99999,9,999999999,0.0,999,999,99
3022,3,23,1,0,*?*?*?*?*?*?*?*?*?*?*?*?*?*?*?*?*?*?*?*?*?*?,8.5,4.1,74,101181,0,-0,317,0.0,-0.0,0.0,0,0,0,0,288,0.5,10,5,9999,99999,9,999999999,0.1,999,999,99
3022,3,23,2,0,*?*?*?*?*?*?*?*?*?*?*?*?*?*?*?*?*?*?*?*?*?*?,7.5,2.1,68,101181,0,-0,313,0.0,-0.0,0.0,0,0,0,0,297,0.5,10,5,9999,99999,9,999999999,0.0,999,999,99
3022,3,23,3,0,*?*?*?*?*?*?*?*?*?*?*?*?*?*?*?*?*?*?*?*?*?*?,7.7,2.5,69,101181,0,-0,314,0.0,-0.0,0.0,0,0,0,0,305,0.5,10,5,9999,99999,9,999999999,0.0,999,999,99
3022,3,23,4,0,*?*?*?*?*?*?*?*?*?*?*?*?*?*?*?*?*?*?*?*?*?*?,7.9,2.5,69,101181,0,-0,315,0.0,-0.0,0.0,0,0,0,0,313,1.0,10,5,9999,99999,9,999999999,0.0,999,999,99
3022,3,23,5,0,*?*?*?*?*?*?*?*?*?*?*?*?*?*?*?*?*?*?*?*?*?*?,7.5,2.5,70,101181,0,-0,313,0.0,-0.0,0.0,0,0,0,0,322,1.0,10,5,9999,99999,9,999999999,0.0,999,999,99
3022,3,23,6,0,*?*?*?*?*?*?*?*?*?*?*?*?*?*?*?*?*?*?*?*?*?*?,7.2,2.5,72,101181,45,1370,273,0.0,0.0,0.0,0,0,0,0,330,0.5,2,1,9999,99999,9,999999999,0.0,999,999,99
3022,3,23,7,0,*?*?*?*?*?*?*?*?*?*?*?*?*?*?*?*?*?*?*?*?*?*?,8.0,3.0,71,101181,272,1377,277,137.8,468.9,45.2,14246,35850,6859,832,328,1.5,2,1,9999,99999,9,999999999,0.0,999,999,99
3022,3,23,8,0,*?*?*?*?*?*?*?*?*?*?*?*?*?*?*?*?*?*?*?*?*?*?,8.9,3.6,70,101181,481,1376,272,282.5,565.5,84.7,29298,51950,12209,1619,327,0.5,0,0,9999,99999,9,999999999,0.0,999,999,99
3022,3,23,9,0,*?*?*?*?*?*?*?*?*?*?*?*?*?*?*?*?*?*?*?*?*?*?,9.9,5.1,72,101181,659,1376,292,400.3,532.3,145.3,42714,52989,18279,2974,325,0.5,3,2,9999,99999,9,999999999,0.0,999,999,99
3022,3,23,10,0,*?*?*?*?*?*?*?*?*?*?*?*?*?*?*?*?*?*?*?*?*?*?,11.6,5.9,68,101181,794,1377,296,496.1,578.2,162.7,51548,57410,21374,3641,323,0.5,2,1,9999,99999,9,999999999,0.0,999,999,99
3022,3,23,11,0,*?*?*?*?*?*?*?*?*?*?*?*?*?*?*?*?*?*?*?*?*?*?,11.9,5.8,67,101181,875,1376,310,516.6,426.5,245.4,54337,43841,28583,6174,322,2.1,5,3,9999,99999,9,999999999,0.0,999,999,99
3022,3,23,12,0,*?*?*?*?*?*?*?*?*?*?*?*?*?*?*?*?*?*?*?*?*?*?,12.2,6.7,69,101181,899,1377,313,531.7,427.5,252.5,55974,44035,29307,6531,320,1.5,5,3,9999,99999,9,999999999,0.0,999,999,99
3022,3,23,13,0,*?*?*?*?*?*?*?*?*?*?*?*?*?*?*?*?*?*?*?*?*?*?,12.8,5.9,63,101181,862,1376,306,538.5,547.5,195.5,57851,56387,23795,4752,318,1.5,3,2,9999,99999,9,999999999,0.0,999,999,99
3022,3,23,14,0,*?*?*?*?*?*?*?*?*?*?*?*?*?*?*?*?*?*?*?*?*?*?,12.8,5.9,63,101181,769,1377,306,474.7,541.5,172.3,50831,55110,21293,3820,317,1.0,3,2,9999,99999,9,999999999,0.0,999,999,99
3022,3,23,15,0,*?*?*?*?*?*?*?*?*?*?*?*?*?*?*?*?*?*?*?*?*?*?,12.3,5.8,64,101181,624,1377,299,379.6,562.7,124.5,39237,54198,17012,2475,315,2.1,2,1,9999,99999,9,999999999,0.0,999,999,99
3022,3,23,16,0,*?*?*?*?*?*?*?*?*?*?*?*?*?*?*?*?*?*?*?*?*?*?,12.5,5.9,64,101181,438,1376,300,252.0,532.0,82.7,25964,47513,11843,1538,313,0.5,2,1,9999,99999,9,999999999,0.0,999,999,99
3022,3,23,17,0,*?*?*?*?*?*?*?*?*?*?*?*?*?*?*?*?*?*?*?*?*?*?,12.7,5.8,62,101181,224,1376,296,105.3,448.3,32.3,10728,33169,5202,627,312,1.5,1,0,9999,99999,9,999999999,0.0,999,999,99
3022,3,23,18,0,*?*?*?*?*?*?*?*?*?*?*?*?*?*?*?*?*?*?*?*?*?*?,12.2,5.5,63,101181,0,-0,330,0.0,-0.0,0.0,0,0,0,0,310,1.0,9,5,9999,99999,9,999999999,0.0,999,999,99
3022,3,23,19,0,*?*?*?*?*?*?*?*?*?*?*?*?*?*?*?*?*?*?*?*?*?*?,10.2,5.1,70,101181,0,-0,325,0.0,-0.0,0.0,0,0,0,0,278,1.0,10,5,9999,99999,9,999999999,0.0,999,999,99
3022,3,23,20,0,*?*?*?*?*?*?*?*?*?*?*?*?*?*?*?*?*?*?*?*?*?*?,9.3,4.3,71,101181,0,-0,321,0.0,-0.0,0.0,0,0,0,0,247,0.5,10,5,9999,99999,9,999999999,0.0,999,999,99
3022,3,23,21,0,*?*?*?*?*?*?*?*?*?*?*?*?*?*?*?*?*?*?*?*?*?*?,9.3,4.8,73,101181,0,-0,321,0.0,-0.0,0.0,0,0,0,0,215,0.0,10,5,9999,99999,9,999999999,0.0,999,999,99
3022,3,23,22,0,*?*?*?*?*?*?*?*?*?*?*?*?*?*?*?*?*?*?*?*?*?*?,8.9,4.5,73,101181,0,-0,319,0.0,-0.0,0.0,0,0,0,0,183,1.0,10,5,9999,99999,9,999999999,0.0,999,999,99
3022,3,23,23,0,*?*?*?*?*?*?*?*?*?*?*?*?*?*?*?*?*?*?*?*?*?*?,8.9,4.1,72,101181,0,-0,319,0.0,-0.0,0.0,0,0,0,0,152,0.5,10,5,9999,99999,9,999999999,0.0,999,999,99
3022,3,23,24,0,*?*?*?*?*?*?*?*?*?*?*?*?*?*?*?*?*?*?*?*?*?*?,9.4,5.9,79,101181,0,-0,321,0.0,-0.0,0.0,0,0,0,0,280,1.5,10,5,9999,99999,9,999999999,0.0,999,999,99
3022,3,24,1,0,*?*?*?*?*?*?*?*?*?*?*?*?*?*?*?*?*?*?*?*?*?*?,8.7,7.6,92,100954,0,-0,318,0.0,-0.0,0.0,0,0,0,0,123,0.5,10,5,9999,99999,9,999999999,0.0,999,999,99
3022,3,24,2,0,*?*?*?*?*?*?*?*?*?*?*?*?*?*?*?*?*?*?*?*?*?*?,8.2,8.1,99,100954,0,-0,315,0.0,-0.0,0.0,0,0,0,0,127,0.5,10,5,9999,99999,9,999999999,1.9,999,999,99
3022,3,24,3,0,*?*?*?*?*?*?*?*?*?*?*?*?*?*?*?*?*?*?*?*?*?*?,7.6,7.6,99,100954,0,-0,313,0.0,-0.0,0.0,0,0,0,0,130,0.5,10,5,9999,99999,9,999999999,2.2,999,999,99
3022,3,24,4,0,*?*?*?*?*?*?*?*?*?*?*?*?*?*?*?*?*?*?*?*?*?*?,8.1,8.0,99,100954,0,-0,315,0.0,-0.0,0.0,0,0,0,0,133,1.0,10,5,9999,99999,9,999999999,1.7,999,999,99
3022,3,24,5,0,*?*?*?*?*?*?*?*?*?*?*?*?*?*?*?*?*?*?*?*?*?*?,8.4,8.4,99,100954,0,-0,316,0.0,-0.0,0.0,0,0,0,0,137,1.0,10,5,9999,99999,9,999999999,0.0,999,999,99
3022,3,24,6,0,*?*?*?*?*?*?*?*?*?*?*?*?*?*?*?*?*?*?*?*?*?*?,8.0,7.1,94,100954,54,1385,315,0.0,0.0,0.0,0,0,0,0,140,0.5,10,5,9999,99999,9,999999999,0.0,999,999,99
3022,3,24,7,0,*?*?*?*?*?*?*?*?*?*?*?*?*?*?*?*?*?*?*?*?*?*?,8.6,5.8,82,100954,280,1375,313,72.5,47.4,62.9,7991,3746,7367,1353,142,1.5,9,5,9999,99999,9,999999999,0.0,999,999,99
3022,3,24,8,0,*?*?*?*?*?*?*?*?*?*?*?*?*?*?*?*?*?*?*?*?*?*?,9.6,6.7,81,100954,489,1375,318,145.1,54.3,125.8,15939,5097,14199,3518,143,0.5,9,5,9999,99999,9,999999999,0.1,999,999,99
3022,3,24,9,0,*?*?*?*?*?*?*?*?*?*?*?*?*?*?*?*?*?*?*?*?*?*?,10.5,7.6,81,100954,667,1376,322,206.8,56.7,179.3,22746,5599,20211,5456,145,0.5,9,5,9999,99999,9,999999999,0.0,999,999,99
3022,3,24,10,0,*?*?*?*?*?*?*?*?*?*?*?*?*?*?*?*?*?*?*?*?*?*?,12.3,7.0,69,100954,801,1376,330,253.4,57.9,219.7,27901,5817,24753,7190,147,0.5,9,5,9999,99999,9,999999999,0.0,999,999,99
3022,3,24,11,0,*?*?*?*?*?*?*?*?*?*?*?*?*?*?*?*?*?*?*?*?*?*?,13.2,6.1,62,100954,882,1375,334,281.6,58.4,244.1,31037,5909,27510,8398,148,2.1,9,5,9999,99999,9,999999999,0.0,999,999,99
3022,3,24,12,0,*?*?*?*?*?*?*?*?*?*?*?*?*?*?*?*?*?*?*?*?*?*?,13.5,7.0,64,100954,905,1375,336,289.6,58.5,251.1,31932,5929,28297,8768,150,1.5,9,5,9999,99999,9,999999999,0.1,999,999,99
3022,3,24,13,0,*?*?*?*?*?*?*?*?*?*?*?*?*?*?*?*?*?*?*?*?*?*?,13.7,6.6,61,100954,869,1376,337,276.9,58.3,240.1,30518,5891,27055,8187,153,1.5,9,5,9999,99999,9,999999999,0.2,999,999,99
3022,3,24,14,0,*?*?*?*?*?*?*?*?*?*?*?*?*?*?*?*?*?*?*?*?*?*?,13.9,7.0,63,100954,775,1376,338,244.3,57.7,211.8,26894,5779,23867,6828,157,1.0,9,5,9999,99999,9,999999999,0.1,999,999,99
3022,3,24,15,0,*?*?*?*?*?*?*?*?*?*?*?*?*?*?*?*?*?*?*?*?*?*?,13.7,7.6,66,100954,630,1376,337,194.0,56.3,168.2,21327,5519,18959,5023,160,2.1,9,5,9999,99999,9,999999999,0.0,999,999,99
3022,3,24,16,0,*?*?*?*?*?*?*?*?*?*?*?*?*?*?*?*?*?*?*?*?*?*?,13.7,7.7,67,100954,444,1375,337,129.5,53.3,112.3,14215,4910,12674,3079,163,0.5,9,5,9999,99999,9,999999999,0.0,999,999,99
3022,3,24,17,0,*?*?*?*?*?*?*?*?*?*?*?*?*?*?*?*?*?*?*?*?*?*?,13.2,6.9,65,100954,230,1375,334,55.2,43.9,47.9,6106,3178,5653,1018,167,1.5,9,5,9999,99999,9,999999999,0.0,999,999,99
3022,3,24,18,0,*?*?*?*?*?*?*?*?*?*?*?*?*?*?*?*?*?*?*?*?*?*?,12.5,7.4,70,100954,2,1118,335,0.0,0.0,0.0,0,0,0,0,170,1.0,10,5,9999,99999,9,999999999,0.0,999,999,99
3022,3,24,19,0,*?*?*?*?*?*?*?*?*?*?*?*?*?*?*?*?*?*?*?*?*?*?,11.1,8.0,80,100954,0,-0,329,0.0,-0.0,0.0,0,0,0,0,187,1.0,10,5,9999,99999,9,999999999,0.0,999,999,99
3022,3,24,20,0,*?*?*?*?*?*?*?*?*?*?*?*?*?*?*?*?*?*?*?*?*?*?,10.5,7.6,82,100954,0,-0,326,0.0,-0.0,0.0,0,0,0,0,203,0.5,10,5,9999,99999,9,999999999,0.0,999,999,99
3022,3,24,21,0,*?*?*?*?*?*?*?*?*?*?*?*?*?*?*?*?*?*?*?*?*?*?,10.3,8.0,85,100954,0,-0,325,0.0,-0.0,0.0,0,0,0,0,220,0.0,10,5,9999,99999,9,999999999,0.0,999,999,99
3022,3,24,22,0,*?*?*?*?*?*?*?*?*?*?*?*?*?*?*?*?*?*?*?*?*?*?,9.3,8.1,91,100954,0,-0,320,0.0,-0.0,0.0,0,0,0,0,237,1.0,10,5,9999,99999,9,999999999,0.0,999,999,99
3022,3,24,23,0,*?*?*?*?*?*?*?*?*?*?*?*?*?*?*?*?*?*?*?*?*?*?,10.1,8.4,88,100954,0,-0,324,0.0,-0.0,0.0,0,0,0,0,253,0.5,10,5,9999,99999,9,999999999,0.0,999,999,99
3022,3,24,24,0,*?*?*?*?*?*?*?*?*?*?*?*?*?*?*?*?*?*?*?*?*?*?,8.9,5.9,81,100954,0,-0,319,0.0,-0.0,0.0,0,0,0,0,120,1.5,10,5,9999,99999,9,999999999,0.0,999,999,99
3022,3,25,1,0,*?*?*?*?*?*?*?*?*?*?*?*?*?*?*?*?*?*?*?*?*?*?,11.6,11.2,100,100868,0,-0,330,0.0,-0.0,0.0,0,0,0,0,243,0.5,10,5,9999,99999,9,999999999,0.6,999,999,99
3022,3,25,2,0,*?*?*?*?*?*?*?*?*?*?*?*?*?*?*?*?*?*?*?*?*?*?,12.2,12.2,100,100868,0,-0,333,0.0,-0.0,0.0,0,0,0,0,217,0.5,10,5,9999,99999,9,999999999,0.0,999,999,99
3022,3,25,3,0,*?*?*?*?*?*?*?*?*?*?*?*?*?*?*?*?*?*?*?*?*?*?,11.2,11.2,100,100868,0,-0,328,0.0,-0.0,0.0,0,0,0,0,190,0.5,10,5,9999,99999,9,999999999,0.0,999,999,99
3022,3,25,4,0,*?*?*?*?*?*?*?*?*?*?*?*?*?*?*?*?*?*?*?*?*?*?,11.1,11.1,100,100868,0,-0,328,0.0,-0.0,0.0,0,0,0,0,163,1.0,10,5,9999,99999,9,999999999,0.0,999,999,99
3022,3,25,5,0,*?*?*?*?*?*?*?*?*?*?*?*?*?*?*?*?*?*?*?*?*?*?,10.9,11.0,100,100868,0,-0,312,0.0,-0.0,0.0,0,0,0,0,137,1.0,5,3,9999,99999,9,999999999,0.0,999,999,99
3022,3,25,6,0,*?*?*?*?*?*?*?*?*?*?*?*?*?*?*?*?*?*?*?*?*?*?,11.3,11.2,100,100868,62,1375,299,0.0,0.0,0.0,0,0,0,0,110,0.5,0,0,9999,99999,9,999999999,0.0,999,999,99
3022,3,25,7,0,*?*?*?*?*?*?*?*?*?*?*?*?*?*?*?*?*?*?*?*?*?*?,11.5,11.6,100,100868,288,1374,312,145.0,406.8,59.7,14762,31363,8664,1055,95,1.5,4,2,9999,99999,9,999999999,0.5,999,999,99
3022,3,25,8,0,*?*?*?*?*?*?*?*?*?*?*?*?*?*?*?*?*?*?*?*?*?*?,11.6,11.7,100,100868,497,1375,324,196.1,136.7,146.7,21345,13125,16682,3368,80,0.5,8,4,9999,99999,9,999999999,0.0,999,999,99
3022,3,25,9,0,*?*?*?*?*?*?*?*?*?*?*?*?*?*?*?*?*?*?*?*?*?*?,12.6,12.5,100,100868,674,1374,329,277.7,142.7,207.7,30296,14577,23392,5134,65,0.5,8,4,9999,99999,9,999999999,0.0,999,999,99
3022,3,25,10,0,*?*?*?*?*?*?*?*?*?*?*?*?*?*?*?*?*?*?*?*?*?*?,13.4,12.6,97,100868,808,1375,317,506.7,579.3,166.2,52708,57570,21784,3770,50,0.5,2,1,9999,99999,9,999999999,0.6,999,999,99
3022,3,25,11,0,*?*?*?*?*?*?*?*?*?*?*?*?*?*?*?*?*?*?*?*?*?*?,13.7,12.1,92,100868,889,1375,311,564.1,610.6,169.2,59199,61412,22188,4240,35,2.1,0,0,9999,99999,9,999999999,0.5,999,999,99
3022,3,25,12,0,*?*?*?*?*?*?*?*?*?*?*?*?*?*?*?*?*?*?*?*?*?*?,14.0,11.5,86,100868,912,1375,314,579.6,605.6,177.9,60738,60978,23063,4569,20,1.5,1,0,9999,99999,9,999999999,0.0,999,999,99
3022,3,25,13,0,*?*?*?*?*?*?*?*?*?*?*?*?*?*?*?*?*?*?*?*?*?*?,14.1,10.2,78,100868,875,1375,311,554.1,603.4,170.1,58040,60551,22272,4179,18,1.5,1,0,9999,99999,9,999999999,0.6,999,999,99
3022,3,25,14,0,*?*?*?*?*?*?*?*?*?*?*?*?*?*?*?*?*?*?*?*?*?*?,13.9,10.1,79,100868,781,1375,338,246.5,57.7,213.7,27156,5777,24101,6916,17,1.0,9,5,9999,99999,9,999999999,0.7,999,999,99
3022,3,25,15,0,*?*?*?*?*?*?*?*?*?*?*?*?*?*?*?*?*?*?*?*?*?*?,13.8,10.2,80,100868,636,1375,334,259.9,141.6,194.4,28354,14286,21981,4719,15,2.1,8,4,9999,99999,9,999999999,0.7,999,999,99
3022,3,25,16,0,*?*?*?*?*?*?*?*?*?*?*?*?*?*?*?*?*?*?*?*?*?*?,13.9,10.8,83,100868,450,1375,335,174.4,134.3,130.5,18994,12507,14914,2949,13,0.5,8,4,9999,99999,9,999999999,0.7,999,999,99
3022,3,25,17,0,*?*?*?*?*?*?*?*?*?*?*?*?*?*?*?*?*?*?*?*?*?*?,13.6,10.7,84,100868,236,1374,336,57.3,44.4,49.7,6339,3238,5873,1058,12,1.5,9,5,9999,99999,9,999999999,0.7,999,999,99
3022,3,25,18,0,*?*?*?*?*?*?*?*?*?*?*?*?*?*?*?*?*?*?*?*?*?*?,13.1,9.3,80,100868,9,1443,338,0.0,0.0,0.0,0,0,0,0,10,1.0,10,5,9999,99999,9,999999999,0.7,999,999,99
3022,3,25,19,0,*?*?*?*?*?*?*?*?*?*?*?*?*?*?*?*?*?*?*?*?*?*?,12.7,10.5,89,100868,0,-0,335,0.0,-0.0,0.0,0,0,0,0,13,1.0,10,5,9999,99999,9,999999999,0.7,999,999,99
3022,3,25,20,0,*?*?*?*?*?*?*?*?*?*?*?*?*?*?*?*?*?*?*?*?*?*?,12.1,10.9,94,100868,0,-0,333,0.0,-0.0,0.0,0,0,0,0,17,0.5,10,5,9999,99999,9,999999999,0.7,999,999,99
3022,3,25,21,0,*?*?*?*?*?*?*?*?*?*?*?*?*?*?*?*?*?*?*?*?*?*?,12.0,11.2,97,100868,0,-0,332,0.0,-0.0,0.0,0,0,0,0,20,0.0,10,5,9999,99999,9,999999999,0.0,999,999,99
3022,3,25,22,0,*?*?*?*?*?*?*?*?*?*?*?*?*?*?*?*?*?*?*?*?*?*?,12.0,11.3,98,100868,0,-0,332,0.0,-0.0,0.0,0,0,0,0,23,1.0,10,5,9999,99999,9,999999999,0.9,999,999,99
3022,3,25,23,0,*?*?*?*?*?*?*?*?*?*?*?*?*?*?*?*?*?*?*?*?*?*?,12.2,12.1,100,100868,0,-0,333,0.0,-0.0,0.0,0,0,0,0,27,0.5,10,5,9999,99999,9,999999999,1.5,999,999,99
3022,3,25,24,0,*?*?*?*?*?*?*?*?*?*?*?*?*?*?*?*?*?*?*?*?*?*?,10.9,9.9,95,100868,0,-0,327,0.0,-0.0,0.0,0,0,0,0,270,1.5,10,5,9999,99999,9,999999999,0.1,999,999,99
3022,3,26,1,0,*?*?*?*?*?*?*?*?*?*?*?*?*?*?*?*?*?*?*?*?*?*?,12.2,8.5,77,101822,0,-0,334,0.0,-0.0,0.0,0,0,0,0,75,0.5,10,5,9999,99999,9,999999999,0.0,999,999,99
3022,3,26,2,0,*?*?*?*?*?*?*?*?*?*?*?*?*?*?*?*?*?*?*?*?*?*?,12.0,6.6,69,101822,0,-0,333,0.0,-0.0,0.0,0,0,0,0,120,0.5,10,5,9999,99999,9,999999999,0.0,999,999,99
3022,3,26,3,0,*?*?*?*?*?*?*?*?*?*?*?*?*?*?*?*?*?*?*?*?*?*?,12.7,7.0,67,101822,0,-0,336,0.0,-0.0,0.0,0,0,0,0,165,0.5,10,5,9999,99999,9,999999999,0.0,999,999,99
3022,3,26,4,0,*?*?*?*?*?*?*?*?*?*?*?*?*?*?*?*?*?*?*?*?*?*?,12.3,7.1,70,101822,0,-0,334,0.0,-0.0,0.0,0,0,0,0,210,1.0,10,5,9999,99999,9,999999999,0.0,999,999,99
3022,3,26,5,0,*?*?*?*?*?*?*?*?*?*?*?*?*?*?*?*?*?*?*?*?*?*?,12.4,6.9,68,101822,0,-0,305,0.0,-0.0,0.0,0,0,0,0,255,1.0,3,2,9999,99999,9,999999999,0.0,999,999,99
3022,3,26,6,0,*?*?*?*?*?*?*?*?*?*?*?*?*?*?*?*?*?*?*?*?*?*?,12.1,6.7,69,101822,70,1367,291,0.0,0.0,0.0,0,0,0,0,300,0.5,0,0,9999,99999,9,999999999,0.0,999,999,99
3022,3,26,7,0,*?*?*?*?*?*?*?*?*?*?*?*?*?*?*?*?*?*?*?*?*?*?,11.9,6.9,70,101822,296,1373,291,155.4,504.6,46.6,16144,40024,7112,869,283,1.5,0,0,9999,99999,9,999999999,0.0,999,999,99
3022,3,26,8,0,*?*?*?*?*?*?*?*?*?*?*?*?*?*?*?*?*?*?*?*?*?*?,13.4,7.6,67,101822,505,1374,298,299.3,570.3,89.8,31055,52986,12853,1727,267,0.5,0,0,9999,99999,9,999999999,0.0,999,999,99
3022,3,26,9,0,*?*?*?*?*?*?*?*?*?*?*?*?*?*?*?*?*?*?*?*?*?*?,14.8,9.2,68,101822,682,1374,308,421.5,594.5,126.4,43908,58285,17343,2640,250,0.5,0,0,9999,99999,9,999999999,0.0,999,999,99
3022,3,26,10,0,*?*?*?*?*?*?*?*?*?*?*?*?*?*?*?*?*?*?*?*?*?*?,15.1,8.9,66,101822,815,1374,309,513.4,605.8,154.0,53716,60569,20499,3570,233,0.5,0,0,9999,99999,9,999999999,0.0,999,999,99
3022,3,26,11,0,*?*?*?*?*?*?*?*?*?*?*?*?*?*?*?*?*?*?*?*?*?*?,15.2,8.9,65,101822,896,1374,309,569.1,611.0,170.7,59700,61525,22314,4314,217,2.1,0,0,9999,99999,9,999999999,0.0,999,999,99
3022,3,26,12,0,*?*?*?*?*?*?*?*?*?*?*?*?*?*?*?*?*?*?*?*?*?*?,15.8,8.7,62,101822,918,1374,311,584.6,612.3,175.4,61373,61748,22806,4558,200,1.5,0,0,9999,99999,9,999999999,0.0,999,999,99
3022,3,26,13,0,*?*?*?*?*?*?*?*?*?*?*?*?*?*?*?*?*?*?*?*?*?*?,16.1,8.7,61,101822,881,1374,313,558.9,610.1,167.7,58600,61368,21986,4164,190,1.5,0,0,9999,99999,9,999999999,0.0,999,999,99
3022,3,26,14,0,*?*?*?*?*?*?*?*?*?*?*?*?*?*?*?*?*?*?*?*?*?*?,15.7,9.3,65,101822,787,1375,312,493.8,603.7,148.1,51613,60167,19844,3345,180,1.0,0,0,9999,99999,9,999999999,0.0,999,999,99
3022,3,26,15,0,*?*?*?*?*?*?*?*?*?*?*?*?*?*?*?*?*?*?*?*?*?*?,15.7,8.9,63,101822,642,1375,311,393.7,590.2,118.1,40975,57361,16356,2409,170,2.1,0,0,9999,99999,9,999999999,0.0,999,999,99
3022,3,26,16,0,*?*?*?*?*?*?*?*?*?*?*?*?*?*?*?*?*?*?*?*?*?*?,16.1,8.7,61,101822,456,1374,313,265.5,560.2,79.7,27529,50800,11548,1512,160,0.5,0,0,9999,99999,9,999999999,0.0,999,999,99
3022,3,26,17,0,*?*?*?*?*?*?*?*?*?*?*?*?*?*?*?*?*?*?*?*?*?*?,15.6,8.8,63,101822,242,1374,311,118.0,468.9,35.4,12299,34455,5534,662,150,1.5,0,0,9999,99999,9,999999999,0.0,999,999,99
3022,3,26,18,0,*?*?*?*?*?*?*?*?*?*?*?*?*?*?*?*?*?*?*?*?*?*?,15.4,8.9,64,101822,15,1406,341,0.0,0.0,0.0,0,0,0,0,140,1.0,8,4,9999,99999,9,999999999,0.0,999,999,99
3022,3,26,19,0,*?*?*?*?*?*?*?*?*?*?*?*?*?*?*?*?*?*?*?*?*?*?,14.7,8.9,67,101822,0,-0,345,0.0,-0.0,0.0,0,0,0,0,137,1.0,10,5,9999,99999,9,999999999,0.0,999,999,99
3022,3,26,20,0,*?*?*?*?*?*?*?*?*?*?*?*?*?*?*?*?*?*?*?*?*?*?,13.8,8.3,69,101822,0,-0,341,0.0,-0.0,0.0,0,0,0,0,133,0.5,10,5,9999,99999,9,999999999,0.0,999,999,99
3022,3,26,21,0,*?*?*?*?*?*?*?*?*?*?*?*?*?*?*?*?*?*?*?*?*?*?,13.7,8.9,72,101822,0,-0,341,0.0,-0.0,0.0,0,0,0,0,130,0.0,10,5,9999,99999,9,999999999,0.0,999,999,99
3022,3,26,22,0,*?*?*?*?*?*?*?*?*?*?*?*?*?*?*?*?*?*?*?*?*?*?,13.5,8.3,70,101822,0,-0,340,0.0,-0.0,0.0,0,0,0,0,127,1.0,10,5,9999,99999,9,999999999,0.0,999,999,99
3022,3,26,23,0,*?*?*?*?*?*?*?*?*?*?*?*?*?*?*?*?*?*?*?*?*?*?,12.9,8.1,71,101822,0,-0,337,0.0,-0.0,0.0,0,0,0,0,123,0.5,10,5,9999,99999,9,999999999,0.0,999,999,99
3022,3,26,24,0,*?*?*?*?*?*?*?*?*?*?*?*?*?*?*?*?*?*?*?*?*?*?,12.3,10.4,87,101822,0,-0,334,0.0,-0.0,0.0,0,0,0,0,30,1.5,10,5,9999,99999,9,999999999,0.6,999,999,99
3022,3,27,1,0,*?*?*?*?*?*?*?*?*?*?*?*?*?*?*?*?*?*?*?*?*?*?,11.3,10.4,95,101063,0,-0,329,0.0,-0.0,0.0,0,0,0,0,120,0.5,10,5,9999,99999,9,999999999,0.0,999,999,99
3022,3,27,2,0,*?*?*?*?*?*?*?*?*?*?*?*?*?*?*?*?*?*?*?*?*?*?,10.1,10.1,100,101063,0,-0,324,0.0,-0.0,0.0,0,0,0,0,120,0.5,10,5,9999,99999,9,999999999,0.0,999,999,99
3022,3,27,3,0,*?*?*?*?*?*?*?*?*?*?*?*?*?*?*?*?*?*?*?*?*?*?,9.6,9.6,100,101063,0,-0,321,0.0,-0.0,0.0,0,0,0,0,120,0.5,10,5,9999,99999,9,999999999,0.0,999,999,99
3022,3,27,4,0,*?*?*?*?*?*?*?*?*?*?*?*?*?*?*?*?*?*?*?*?*?*?,10.0,10.1,100,101063,0,-0,323,0.0,-0.0,0.0,0,0,0,0,120,1.0,10,5,9999,99999,9,999999999,0.0,999,999,99
3022,3,27,5,0,*?*?*?*?*?*?*?*?*?*?*?*?*?*?*?*?*?*?*?*?*?*?,9.8,9.8,100,101063,0,-0,322,0.0,-0.0,0.0,0,0,0,0,120,1.0,10,5,9999,99999,9,999999999,0.0,999,999,99
3022,3,27,6,0,*?*?*?*?*?*?*?*?*?*?*?*?*?*?*?*?*?*?*?*?*?*?,9.7,9.6,100,101063,79,1378,322,1.5,0.0,1.5,209,-0,208,64,120,0.5,10,5,9999,99999,9,999999999,0.0,999,999,99
3022,3,27,7,0,*?*?*?*?*?*?*?*?*?*?*?*?*?*?*?*?*?*?*?*?*?*?,9.6,9.4,99,101063,304,1371,321,46.7,0.0,46.7,5445,0,5456,1840,115,1.5,10,5,9999,99999,9,999999999,0.0,999,999,99
3022,3,27,8,0,*?*?*?*?*?*?*?*?*?*?*?*?*?*?*?*?*?*?*?*?*?*?,11.1,9.9,93,101063,513,1374,328,88.4,0.0,88.4,10354,0,10385,3730,110,0.5,10,5,9999,99999,9,999999999,0.0,999,999,99
3022,3,27,9,0,*?*?*?*?*?*?*?*?*?*?*?*?*?*?*?*?*?*?*?*?*?*?,12.6,11.1,90,101063,689,1373,335,123.8,0.0,123.8,14627,0,14680,5548,105,0.5,10,5,9999,99999,9,999999999,0.0,999,999,99
3022,3,27,10,0,*?*?*?*?*?*?*?*?*?*?*?*?*?*?*?*?*?*?*?*?*?*?,13.7,10.8,83,101063,822,1373,340,150.4,0.0,150.4,17913,0,17986,7027,100,0.5,10,5,9999,99999,9,999999999,0.0,999,999,99
3022,3,27,11,0,*?*?*?*?*?*?*?*?*?*?*?*?*?*?*?*?*?*?*?*?*?*?,14.4,11.5,83,101063,903,1374,343,166.5,0.0,166.5,19927,0,20013,7950,95,2.1,10,5,9999,99999,9,999999999,0.0,999,999,99
3022,3,27,12,0,*?*?*?*?*?*?*?*?*?*?*?*?*?*?*?*?*?*?*?*?*?*?,15.1,11.0,77,101063,925,1374,347,170.9,0.0,170.9,20486,0,20575,8206,90,1.5,10,5,9999,99999,9,999999999,0.0,999,999,99
3022,3,27,13,0,*?*?*?*?*?*?*?*?*?*?*?*?*?*?*?*?*?*?*?*?*?*?,15.1,10.9,76,101063,887,1373,347,163.4,0.0,163.4,19539,0,19622,7771,88,1.5,10,5,9999,99999,9,999999999,0.0,999,999,99
3022,3,27,14,0,*?*?*?*?*?*?*?*?*?*?*?*?*?*?*?*?*?*?*?*?*?*?,15.3,10.8,75,101063,793,1374,348,144.5,0.0,144.5,17177,0,17245,6692,87,1.0,10,5,9999,99999,9,999999999,0.0,999,999,99
3022,3,27,15,0,*?*?*?*?*?*?*?*?*?*?*?*?*?*?*?*?*?*?*?*?*?*?,15.4,10.1,71,101063,648,1374,348,115.4,0.0,115.4,13607,0,13655,5102,85,2.1,10,5,9999,99999,9,999999999,0.0,999,999,99
3022,3,27,16,0,*?*?*?*?*?*?*?*?*?*?*?*?*?*?*?*?*?*?*?*?*?*?,15.0,9.8,72,101063,462,1374,347,78.2,0.0,78.2,9140,0,9165,3241,83,0.5,10,5,9999,99999,9,999999999,0.0,999,999,99
3022,3,27,17,0,*?*?*?*?*?*?*?*?*?*?*?*?*?*?*?*?*?*?*?*?*?*?,14.7,9.9,73,101063,248,1374,345,35.4,0.0,35.4,4137,0,4145,1377,82,1.5,10,5,9999,99999,9,999999999,0.0,999,999,99
3022,3,27,18,0,*?*?*?*?*?*?*?*?*?*?*?*?*?*?*?*?*?*?*?*?*?*?,13.9,9.8,76,101063,21,1391,341,0.0,0.0,0.0,0,0,0,0,80,1.0,10,5,9999,99999,9,999999999,0.0,999,999,99
3022,3,27,19,0,*?*?*?*?*?*?*?*?*?*?*?*?*?*?*?*?*?*?*?*?*?*?,13.1,10.2,82,101063,0,-0,337,0.0,-0.0,0.0,0,0,0,0,77,1.0,10,5,9999,99999,9,999999999,0.0,999,999,99
3022,3,27,20,0,*?*?*?*?*?*?*?*?*?*?*?*?*?*?*?*?*?*?*?*?*?*?,12.9,11.1,89,101063,0,-0,336,0.0,-0.0,0.0,0,0,0,0,73,0.5,10,5,9999,99999,9,999999999,0.0,999,999,99
3022,3,27,21,0,*?*?*?*?*?*?*?*?*?*?*?*?*?*?*?*?*?*?*?*?*?*?,11.4,11.1,98,101063,0,-0,329,0.0,-0.0,0.0,0,0,0,0,70,0.0,10,5,9999,99999,9,999999999,0.0,999,999,99
3022,3,27,22,0,*?*?*?*?*?*?*?*?*?*?*?*?*?*?*?*?*?*?*?*?*?*?,11.5,11.5,100,101063,0,-0,330,0.0,-0.0,0.0,0,0,0,0,67,1.0,10,5,9999,99999,9,999999999,0.0,999,999,99
3022,3,27,23,0,*?*?*?*?*?*?*?*?*?*?*?*?*?*?*?*?*?*?*?*?*?*?,11.5,11.6,100,101063,0,-0,330,0.0,-0.0,0.0,0,0,0,0,63,0.5,10,5,9999,99999,9,999999999,0.0,999,999,99
3022,3,27,24,0,*?*?*?*?*?*?*?*?*?*?*?*?*?*?*?*?*?*?*?*?*?*?,12.4,9.3,82,101063,0,-0,334,0.0,-0.0,0.0,0,0,0,0,120,1.5,10,5,9999,99999,9,999999999,0.0,999,999,99
3022,3,28,1,0,*?*?*?*?*?*?*?*?*?*?*?*?*?*?*?*?*?*?*?*?*?*?,11.6,11.2,97,101122,0,-0,330,0.0,-0.0,0.0,0,0,0,0,58,0.5,10,5,9999,99999,9,999999999,0.0,999,999,99
3022,3,28,2,0,*?*?*?*?*?*?*?*?*?*?*?*?*?*?*?*?*?*?*?*?*?*?,11.5,11.1,97,101122,0,-0,330,0.0,-0.0,0.0,0,0,0,0,57,0.5,10,5,9999,99999,9,999999999,0.0,999,999,99
3022,3,28,3,0,*?*?*?*?*?*?*?*?*?*?*?*?*?*?*?*?*?*?*?*?*?*?,11.4,11.2,98,101122,0,-0,329,0.0,-0.0,0.0,0,0,0,0,55,0.5,10,5,9999,99999,9,999999999,0.0,999,999,99
3022,3,28,4,0,*?*?*?*?*?*?*?*?*?*?*?*?*?*?*?*?*?*?*?*?*?*?,11.2,11.2,99,101122,0,-0,328,0.0,-0.0,0.0,0,0,0,0,53,1.0,10,5,9999,99999,9,999999999,0.0,999,999,99
3022,3,28,5,0,*?*?*?*?*?*?*?*?*?*?*?*?*?*?*?*?*?*?*?*?*?*?,11.2,10.9,97,101122,0,-0,328,0.0,-0.0,0.0,0,0,0,0,52,1.0,10,5,9999,99999,9,999999999,0.0,999,999,99
3022,3,28,6,0,*?*?*?*?*?*?*?*?*?*?*?*?*?*?*?*?*?*?*?*?*?*?,11.2,10.4,95,101122,87,1372,328,3.2,0.0,3.2,415,-0,415,131,50,0.5,10,5,9999,99999,9,999999999,0.0,999,999,99
3022,3,28,7,0,*?*?*?*?*?*?*?*?*?*?*?*?*?*?*?*?*?*?*?*?*?*?,11.6,10.3,91,101122,312,1370,330,48.4,0.0,48.4,5636,0,5648,1909,57,1.5,10,5,9999,99999,9,999999999,0.0,999,999,99
3022,3,28,8,0,*?*?*?*?*?*?*?*?*?*?*?*?*?*?*?*?*?*?*?*?*?*?,11.9,10.1,88,101122,520,1371,332,90.0,0.0,90.0,10544,0,10576,3807,63,0.5,10,5,9999,99999,9,999999999,0.0,999,999,99
3022,3,28,9,0,*?*?*?*?*?*?*?*?*?*?*?*?*?*?*?*?*?*?*?*?*?*?,12.5,10.8,88,101122,697,1373,331,217.7,57.0,188.8,23970,5640,21296,5836,70,0.5,9,5,9999,99999,9,999999999,1.0,999,999,99
3022,3,28,10,0,*?*?*?*?*?*?*?*?*?*?*?*?*?*?*?*?*?*?*?*?*?*?,13.7,11.9,88,101122,829,1372,340,151.9,0.0,151.9,18070,0,18145,7111,77,0.5,10,5,9999,99999,9,999999999,4.0,999,999,99
3022,3,28,11,0,*?*?*?*?*?*?*?*?*?*?*?*?*?*?*?*?*?*?*?*?*?*?,13.9,12.1,89,101122,909,1372,341,167.9,0.0,167.9,20095,0,20183,8031,83,2.1,10,5,9999,99999,9,999999999,1.3,999,999,99
3022,3,28,12,0,*?*?*?*?*?*?*?*?*?*?*?*?*?*?*?*?*?*?*?*?*?*?,14.4,12.4,88,101122,931,1372,343,172.3,0.0,172.3,20646,0,20737,8283,90,1.5,10,5,9999,99999,9,999999999,1.3,999,999,99
3022,3,28,13,0,*?*?*?*?*?*?*?*?*?*?*?*?*?*?*?*?*?*?*?*?*?*?,14.1,11.8,85,101122,893,1372,342,164.7,0.0,164.7,19700,0,19784,7846,90,1.5,10,5,9999,99999,9,999999999,0.5,999,999,99
3022,3,28,14,0,*?*?*?*?*?*?*?*?*?*?*?*?*?*?*?*?*?*?*?*?*?*?,14.4,12.1,86,101122,799,1373,343,145.7,0.0,145.7,17333,0,17402,6762,90,1.0,10,5,9999,99999,9,999999999,0.0,999,999,99
3022,3,28,15,0,*?*?*?*?*?*?*?*?*?*?*?*?*?*?*?*?*?*?*?*?*?*?,14.1,11.1,82,101122,653,1372,342,116.7,0.0,116.7,13755,0,13804,5166,90,2.1,10,5,9999,99999,9,999999999,0.0,999,999,99
3022,3,28,16,0,*?*?*?*?*?*?*?*?*?*?*?*?*?*?*?*?*?*?*?*?*?*?,14.0,9.6,74,101122,468,1374,342,79.4,0.0,79.4,9280,0,9306,3298,90,0.5,10,5,9999,99999,9,999999999,0.9,999,999,99
3022,3,28,17,0,*?*?*?*?*?*?*?*?*?*?*?*?*?*?*?*?*?*?*?*?*?*?,14.3,9.6,73,101122,254,1374,343,36.6,0.0,36.6,4273,0,4281,1426,90,1.5,10,5,9999,99999,9,999999999,1.5,999,999,99
3022,3,28,18,0,*?*?*?*?*?*?*?*?*?*?*?*?*?*?*?*?*?*?*?*?*?*?,14.2,9.9,75,101122,27,1384,343,0.0,0.0,0.0,0,0,0,0,90,1.0,10,5,9999,99999,9,999999999,0.8,999,999,99
3022,3,28,19,0,*?*?*?*?*?*?*?*?*?*?*?*?*?*?*?*?*?*?*?*?*?*?,12.9,10.1,82,101122,0,-0,337,0.0,-0.0,0.0,0,0,0,0,93,1.0,10,5,9999,99999,9,999999999,0.8,999,999,99
3022,3,28,20,0,*?*?*?*?*?*?*?*?*?*?*?*?*?*?*?*?*?*?*?*?*?*?,12.7,9.6,81,101122,0,-0,336,0.0,-0.0,0.0,0,0,0,0,97,0.5,10,5,9999,99999,9,999999999,0.9,999,999,99
3022,3,28,21,0,*?*?*?*?*?*?*?*?*?*?*?*?*?*?*?*?*?*?*?*?*?*?,12.2,10.5,89,101122,0,-0,333,0.0,-0.0,0.0,0,0,0,0,100,0.0,10,5,9999,99999,9,999999999,1.2,999,999,99
3022,3,28,22,0,*?*?*?*?*?*?*?*?*?*?*?*?*?*?*?*?*?*?*?*?*?*?,12.7,10.5,86,101122,0,-0,335,0.0,-0.0,0.0,0,0,0,0,103,1.0,10,5,9999,99999,9,999999999,0.1,999,999,99
3022,3,28,23,0,*?*?*?*?*?*?*?*?*?*?*?*?*?*?*?*?*?*?*?*?*?*?,12.3,9.9,85,101122,0,-0,334,0.0,-0.0,0.0,0,0,0,0,107,0.5,10,5,9999,99999,9,999999999,0.0,999,999,99
3022,3,28,24,0,*?*?*?*?*?*?*?*?*?*?*?*?*?*?*?*?*?*?*?*?*?*?,11.6,11.5,98,101122,0,-0,330,0.0,-0.0,0.0,0,0,0,0,60,1.5,10,5,9999,99999,9,999999999,0.0,999,999,99
3022,3,29,1,0,*?*?*?*?*?*?*?*?*?*?*?*?*?*?*?*?*?*?*?*?*?*?,11.1,8.5,84,100981,0,-0,328,0.0,-0.0,0.0,0,0,0,0,108,0.5,10,5,9999,99999,9,999999999,0.0,999,999,99
3022,3,29,2,0,*?*?*?*?*?*?*?*?*?*?*?*?*?*?*?*?*?*?*?*?*?*?,10.5,7.9,83,100981,0,-0,326,0.0,-0.0,0.0,0,0,0,0,107,0.5,10,5,9999,99999,9,999999999,0.0,999,999,99
3022,3,29,3,0,*?*?*?*?*?*?*?*?*?*?*?*?*?*?*?*?*?*?*?*?*?*?,10.7,8.0,83,100981,0,-0,327,0.0,-0.0,0.0,0,0,0,0,105,0.5,10,5,9999,99999,9,999999999,0.0,999,999,99
3022,3,29,4,0,*?*?*?*?*?*?*?*?*?*?*?*?*?*?*?*?*?*?*?*?*?*?,10.6,8.8,88,100981,0,-0,326,0.0,-0.0,0.0,0,0,0,0,103,1.0,10,5,9999,99999,9,999999999,0.3,999,999,99
3022,3,29,5,0,*?*?*?*?*?*?*?*?*?*?*?*?*?*?*?*?*?*?*?*?*?*?,10.5,8.9,89,100981,0,-0,326,0.0,-0.0,0.0,0,0,0,0,102,1.0,10,5,9999,99999,9,999999999,0.1,999,999,99
3022,3,29,6,0,*?*?*?*?*?*?*?*?*?*?*?*?*?*?*?*?*?*?*?*?*?*?,10.7,9.4,91,100981,95,1368,319,11.2,40.8,8.4,1297,1701,1348,139,100,0.5,8,4,9999,99999,9,999999999,0.0,999,999,99
3022,3,29,7,0,*?*?*?*?*?*?*?*?*?*?*?*?*?*?*?*?*?*?*?*?*?*?,10.9,9.6,90,100981,320,1370,310,160.9,361.5,76.4,16772,28979,9920,1401,102,1.5,5,3,9999,99999,9,999999999,0.0,999,999,99
3022,3,29,8,0,*?*?*?*?*?*?*?*?*?*?*?*?*?*?*?*?*?*?*?*?*?*?,11.3,9.9,90,100981,528,1371,309,306.0,467.4,126.1,32192,44386,15898,2444,103,0.5,4,2,9999,99999,9,999999999,0.0,999,999,99
3022,3,29,9,0,*?*?*?*?*?*?*?*?*?*?*?*?*?*?*?*?*?*?*?*?*?*?,12.0,10.4,90,100981,704,1372,329,220.4,57.1,191.1,24250,5674,21536,5932,105,0.5,9,5,9999,99999,9,999999999,0.0,999,999,99
3022,3,29,10,0,*?*?*?*?*?*?*?*?*?*?*?*?*?*?*?*?*?*?*?*?*?*?,12.5,10.1,84,100981,836,1371,324,417.3,244.3,268.3,44763,25983,29435,6823,107,0.5,7,4,9999,99999,9,999999999,0.0,999,999,99
3022,3,29,11,0,*?*?*?*?*?*?*?*?*?*?*?*?*?*?*?*?*?*?*?*?*?*?,12.8,9.4,79,100981,916,1372,318,544.7,428.3,258.7,57365,44188,29902,6865,108,2.1,5,3,9999,99999,9,999999999,0.0,999,999,99
3022,3,29,12,0,*?*?*?*?*?*?*?*?*?*?*?*?*?*?*?*?*?*?*?*?*?*?,13.2,9.3,77,100981,937,1371,320,558.5,429.1,265.3,58869,44342,30551,7246,110,1.5,5,3,9999,99999,9,999999999,0.0,999,999,99
3022,3,29,13,0,*?*?*?*?*?*?*?*?*?*?*?*?*?*?*?*?*?*?*?*?*?*?,13.3,8.3,71,100981,899,1371,319,534.0,427.6,253.7,56202,44061,29392,6592,108,1.5,5,3,9999,99999,9,999999999,0.0,999,999,99
3022,3,29,14,0,*?*?*?*?*?*?*?*?*?*?*?*?*?*?*?*?*?*?*?*?*?*?,13.0,7.4,68,100981,804,1371,313,490.9,492.3,202.3,52048,50300,24310,4692,107,1.0,4,2,9999,99999,9,999999999,0.0,999,999,99
3022,3,29,15,0,*?*?*?*?*?*?*?*?*?*?*?*?*?*?*?*?*?*?*?*?*?*?,12.8,8.3,73,100981,659,1372,321,355.6,331.6,196.3,37995,34102,22101,4372,105,2.1,6,3,9999,99999,9,999999999,0.0,999,999,99
3022,3,29,16,0,*?*?*?*?*?*?*?*?*?*?*?*?*?*?*?*?*?*?*?*?*?*?,12.9,6.4,64,100981,473,1371,320,243.3,315.9,134.3,25820,29889,15469,2740,103,0.5,6,3,9999,99999,9,999999999,0.0,999,999,99
3022,3,29,17,0,*?*?*?*?*?*?*?*?*?*?*?*?*?*?*?*?*?*?*?*?*?*?,12.9,6.9,66,100981,260,1374,324,102.9,194.1,66.2,10895,14107,7882,1247,102,1.5,7,4,9999,99999,9,999999999,0.0,999,999,99
3022,3,29,18,0,*?*?*?*?*?*?*?*?*?*?*?*?*?*?*?*?*?*?*?*?*?*?,12.4,7.0,69,100981,33,1380,326,0.0,0.0,0.0,0,0,0,0,100,1.0,8,4,9999,99999,9,999999999,0.0,999,999,99
3022,3,29,19,0,*?*?*?*?*?*?*?*?*?*?*?*?*?*?*?*?*?*?*?*?*?*?,12.3,7.9,74,100981,0,-0,334,0.0,-0.0,0.0,0,0,0,0,105,1.0,10,5,9999,99999,9,999999999,0.0,999,999,99
3022,3,29,20,0,*?*?*?*?*?*?*?*?*?*?*?*?*?*?*?*?*?*?*?*?*?*?,11.4,8.5,82,100981,0,-0,330,0.0,-0.0,0.0,0,0,0,0,110,0.5,10,5,9999,99999,9,999999999,0.0,999,999,99
3022,3,29,21,0,*?*?*?*?*?*?*?*?*?*?*?*?*?*?*?*?*?*?*?*?*?*?,11.6,8.5,80,100981,0,-0,331,0.0,-0.0,0.0,0,0,0,0,115,0.0,10,5,9999,99999,9,999999999,0.0,999,999,99
3022,3,29,22,0,*?*?*?*?*?*?*?*?*?*?*?*?*?*?*?*?*?*?*?*?*?*?,11.2,8.4,82,100981,0,-0,329,0.0,-0.0,0.0,0,0,0,0,120,1.0,10,5,9999,99999,9,999999999,0.0,999,999,99
3022,3,29,23,0,*?*?*?*?*?*?*?*?*?*?*?*?*?*?*?*?*?*?*?*?*?*?,10.5,7.6,81,100981,0,-0,326,0.0,-0.0,0.0,0,0,0,0,125,0.5,10,5,9999,99999,9,999999999,0.0,999,999,99
3022,3,29,24,0,*?*?*?*?*?*?*?*?*?*?*?*?*?*?*?*?*?*?*?*?*?*?,11.8,9.3,84,100981,0,-0,332,0.0,-0.0,0.0,0,0,0,0,110,1.5,10,5,9999,99999,9,999999999,0.0,999,999,99
3022,3,30,1,0,*?*?*?*?*?*?*?*?*?*?*?*?*?*?*?*?*?*?*?*?*?*?,6.9,5.9,93,100959,0,-0,310,0.0,-0.0,0.0,0,0,0,0,130,0.5,10,5,9999,99999,9,999999999,0.0,999,999,99
3022,3,30,2,0,*?*?*?*?*?*?*?*?*?*?*?*?*?*?*?*?*?*?*?*?*?*?,5.7,5.0,95,100959,0,-0,305,0.0,-0.0,0.0,0,0,0,0,130,0.5,10,5,9999,99999,9,999999999,0.0,999,999,99
3022,3,30,3,0,*?*?*?*?*?*?*?*?*?*?*?*?*?*?*?*?*?*?*?*?*?*?,4.6,3.6,93,100959,0,-0,300,0.0,-0.0,0.0,0,0,0,0,130,0.5,10,5,9999,99999,9,999999999,0.1,999,999,99
3022,3,30,4,0,*?*?*?*?*?*?*?*?*?*?*?*?*?*?*?*?*?*?*?*?*?*?,4.6,4.1,97,100959,0,-0,300,0.0,-0.0,0.0,0,0,0,0,130,1.0,10,5,9999,99999,9,999999999,0.0,999,999,99
3022,3,30,5,0,*?*?*?*?*?*?*?*?*?*?*?*?*?*?*?*?*?*?*?*?*?*?,4.7,3.9,95,100959,0,-0,301,0.0,-0.0,0.0,0,0,0,0,130,1.0,10,5,9999,99999,9,999999999,0.0,999,999,99
3022,3,30,6,0,*?*?*?*?*?*?*?*?*?*?*?*?*?*?*?*?*?*?*?*?*?*?,4.7,4.3,97,100959,104,1378,301,6.5,0.0,6.5,812,-0,811,262,130,0.5,10,5,9999,99999,9,999999999,0.0,999,999,99
3022,3,30,7,0,*?*?*?*?*?*?*?*?*?*?*?*?*?*?*?*?*?*?*?*?*?*?,4.9,3.9,94,100959,328,1369,302,51.7,0.0,51.7,6016,0,6029,2047,130,1.5,10,5,9999,99999,9,999999999,0.0,999,999,99
3022,3,30,8,0,*?*?*?*?*?*?*?*?*?*?*?*?*?*?*?*?*?*?*?*?*?*?,6.3,4.1,86,100959,536,1372,308,93.2,0.0,93.2,10926,0,10960,3965,130,0.5,10,5,9999,99999,9,999999999,0.0,999,999,99
3022,3,30,9,0,*?*?*?*?*?*?*?*?*?*?*?*?*?*?*?*?*?*?*?*?*?*?,8.0,5.8,86,100959,711,1370,315,128.4,0.0,128.4,15193,0,15249,5798,130,0.5,10,5,9999,99999,9,999999999,0.0,999,999,99
3022,3,30,10,0,*?*?*?*?*?*?*?*?*?*?*?*?*?*?*?*?*?*?*?*?*?*?,9.8,5.6,75,100959,843,1371,323,154.9,0.0,154.9,18467,0,18544,7279,130,0.5,10,5,9999,99999,9,999999999,0.0,999,999,99
3022,3,30,11,0,*?*?*?*?*?*?*?*?*?*?*?*?*?*?*?*?*?*?*?*?*?*?,10.7,6.1,74,100959,922,1370,327,170.8,0.0,170.8,20461,0,20550,8192,130,2.1,10,5,9999,99999,9,999999999,0.0,999,999,99
3022,3,30,12,0,*?*?*?*?*?*?*?*?*?*?*?*?*?*?*?*?*?*?*?*?*?*?,11.2,5.1,66,100959,944,1372,330,175.0,0.0,175.0,21000,0,21093,8440,130,1.5,10,5,9999,99999,9,999999999,0.0,999,999,99
3022,3,30,13,0,*?*?*?*?*?*?*?*?*?*?*?*?*?*?*?*?*?*?*?*?*?*?,11.5,4.3,61,100959,905,1371,331,167.3,0.0,167.3,20029,0,20116,7995,125,1.5,10,5,9999,99999,9,999999999,0.0,999,999,99
3022,3,30,14,0,*?*?*?*?*?*?*?*?*?*?*?*?*?*?*?*?*?*?*?*?*?*?,11.2,3.8,60,100959,810,1371,330,148.2,0.0,148.2,17642,0,17713,6902,120,1.0,10,5,9999,99999,9,999999999,0.0,999,999,99
3022,3,30,15,0,*?*?*?*?*?*?*?*?*?*?*?*?*?*?*?*?*?*?*?*?*?*?,11.3,3.2,58,100959,665,1372,330,119.1,0.0,119.1,14052,0,14102,5295,115,2.1,10,5,9999,99999,9,999999999,0.0,999,999,99
3022,3,30,16,0,*?*?*?*?*?*?*?*?*?*?*?*?*?*?*?*?*?*?*?*?*?*?,11.4,4.3,61,100959,479,1371,331,81.8,0.0,81.8,9566,0,9594,3411,110,0.5,10,5,9999,99999,9,999999999,0.0,999,999,99
3022,3,30,17,0,*?*?*?*?*?*?*?*?*?*?*?*?*?*?*?*?*?*?*?*?*?*?,11.0,3.6,60,100959,265,1369,329,39.0,0.0,39.0,4550,0,4559,1522,105,1.5,10,5,9999,99999,9,999999999,0.0,999,999,99
3022,3,30,18,0,*?*?*?*?*?*?*?*?*?*?*?*?*?*?*?*?*?*?*?*?*?*?,9.8,4.3,68,100959,39,1378,323,0.0,0.0,0.0,0,0,0,0,100,1.0,10,5,9999,99999,9,999999999,0.1,999,999,99
3022,3,30,19,0,*?*?*?*?*?*?*?*?*?*?*?*?*?*?*?*?*?*?*?*?*?*?,8.8,3.4,69,100959,0,-0,319,0.0,-0.0,0.0,0,0,0,0,105,1.0,10,5,9999,99999,9,999999999,0.1,999,999,99
3022,3,30,20,0,*?*?*?*?*?*?*?*?*?*?*?*?*?*?*?*?*?*?*?*?*?*?,7.5,1.3,65,100959,0,-0,313,0.0,-0.0,0.0,0,0,0,0,110,0.5,10,5,9999,99999,9,999999999,0.0,999,999,99
3022,3,30,21,0,*?*?*?*?*?*?*?*?*?*?*?*?*?*?*?*?*?*?*?*?*?*?,6.8,1.5,69,100959,0,-0,310,0.0,-0.0,0.0,0,0,0,0,115,0.0,10,5,9999,99999,9,999999999,0.0,999,999,99
3022,3,30,22,0,*?*?*?*?*?*?*?*?*?*?*?*?*?*?*?*?*?*?*?*?*?*?,6.4,1.7,72,100959,0,-0,308,0.0,-0.0,0.0,0,0,0,0,120,1.0,10,5,9999,99999,9,999999999,0.0,999,999,99
3022,3,30,23,0,*?*?*?*?*?*?*?*?*?*?*?*?*?*?*?*?*?*?*?*?*?*?,6.9,2.1,71,100959,0,-0,311,0.0,-0.0,0.0,0,0,0,0,125,0.5,10,5,9999,99999,9,999999999,0.1,999,999,99
3022,3,30,24,0,*?*?*?*?*?*?*?*?*?*?*?*?*?*?*?*?*?*?*?*?*?*?,9.5,6.7,83,100959,0,-0,321,0.0,-0.0,0.0,0,0,0,0,130,1.5,10,5,9999,99999,9,999999999,0.0,999,999,99
3022,3,31,1,0,*?*?*?*?*?*?*?*?*?*?*?*?*?*?*?*?*?*?*?*?*?*?,7.8,3.4,74,101065,0,-0,314,0.0,-0.0,0.0,0,0,0,0,127,0.5,10,5,9999,99999,9,999999999,0.0,999,999,99
3022,3,31,2,0,*?*?*?*?*?*?*?*?*?*?*?*?*?*?*?*?*?*?*?*?*?*?,8.0,4.1,76,101065,0,-0,315,0.0,-0.0,0.0,0,0,0,0,123,0.5,10,5,9999,99999,9,999999999,0.0,999,999,99
3022,3,31,3,0,*?*?*?*?*?*?*?*?*?*?*?*?*?*?*?*?*?*?*?*?*?*?,7.7,4.6,81,101065,0,-0,314,0.0,-0.0,0.0,0,0,0,0,120,0.5,10,5,9999,99999,9,999999999,0.0,999,999,99
3022,3,31,4,0,*?*?*?*?*?*?*?*?*?*?*?*?*?*?*?*?*?*?*?*?*?*?,7.6,4.5,81,101065,0,-0,313,0.0,-0.0,0.0,0,0,0,0,117,1.0,10,5,9999,99999,9,999999999,0.5,999,999,99
3022,3,31,5,0,*?*?*?*?*?*?*?*?*?*?*?*?*?*?*?*?*?*?*?*?*?*?,7.4,4.3,80,101065,0,-0,312,0.0,-0.0,0.0,0,0,0,0,113,1.0,10,5,9999,99999,9,999999999,0.0,999,999,99
3022,3,31,6,0,*?*?*?*?*?*?*?*?*?*?*?*?*?*?*?*?*?*?*?*?*?*?,7.2,4.5,83,101065,112,1374,276,28.2,232.4,9.2,3031,14623,1566,285,110,0.5,2,1,9999,99999,9,999999999,0.0,999,999,99
3022,3,31,7,0,*?*?*?*?*?*?*?*?*?*?*?*?*?*?*?*?*?*?*?*?*?*?,8.1,5.3,82,101065,336,1369,281,183.2,501.4,60.1,18871,41400,8870,1102,117,1.5,2,1,9999,99999,9,999999999,0.0,999,999,99
3022,3,31,8,0,*?*?*?*?*?*?*?*?*?*?*?*?*?*?*?*?*?*?*?*?*?*?,9.0,4.1,72,101065,543,1369,283,325.9,552.4,106.9,33614,51911,14870,2050,123,0.5,2,1,9999,99999,9,999999999,0.0,999,999,99
3022,3,31,9,0,*?*?*?*?*?*?*?*?*?*?*?*?*?*?*?*?*?*?*?*?*?*?,10.6,5.9,72,101065,719,1371,309,392.1,335.0,216.4,41994,34962,24198,4998,130,0.5,6,3,9999,99999,9,999999999,0.0,999,999,99
3022,3,31,10,0,*?*?*?*?*?*?*?*?*?*?*?*?*?*?*?*?*?*?*?*?*?*?,11.8,5.9,67,101065,850,1370,301,532.7,547.0,193.4,57227,56110,23643,4658,137,0.5,3,2,9999,99999,9,999999999,0.8,999,999,99
3022,3,31,11,0,*?*?*?*?*?*?*?*?*?*?*?*?*?*?*?*?*?*?*?*?*?*?,12.3,6.1,66,101065,929,1370,304,586.6,551.2,212.9,63212,56916,25728,5652,143,2.1,3,2,9999,99999,9,999999999,0.9,999,999,99
3022,3,31,12,0,*?*?*?*?*?*?*?*?*?*?*?*?*?*?*?*?*?*?*?*?*?*?,13.3,7.4,67,101065,950,1371,314,588.9,499.6,242.6,62813,51641,28568,6690,150,1.5,4,2,9999,99999,9,999999999,0.6,999,999,99
3022,3,31,13,0,*?*?*?*?*?*?*?*?*?*?*?*?*?*?*?*?*?*?*?*?*?*?,13.4,7.6,68,101065,911,1370,315,563.1,497.9,232.0,59930,51440,27397,6068,152,1.5,4,2,9999,99999,9,999999999,0.0,999,999,99
3022,3,31,14,0,*?*?*?*?*?*?*?*?*?*?*?*?*?*?*?*?*?*?*?*?*?*?,13.5,7.0,64,101065,816,1370,310,509.3,544.9,184.9,54614,55851,22642,4298,153,1.0,3,2,9999,99999,9,999999999,0.0,999,999,99
3022,3,31,15,0,*?*?*?*?*?*?*?*?*?*?*?*?*?*?*?*?*?*?*?*?*?*?,13.3,6.1,62,101065,670,1370,321,362.9,332.3,200.3,38801,34172,22586,4493,155,2.1,6,3,9999,99999,9,999999999,0.6,999,999,99
3022,3,31,16,0,*?*?*?*?*?*?*?*?*?*?*?*?*?*?*?*?*?*?*?*?*?*?,13.4,6.7,64,101065,485,1371,331,191.1,136.2,142.9,20801,12967,16285,3270,157,0.5,8,4,9999,99999,9,999999999,0.5,999,999,99
3022,3,31,17,0,*?*?*?*?*?*?*?*?*?*?*?*?*?*?*?*?*?*?*?*?*?*?,13.4,6.6,63,101065,271,1369,335,69.8,46.9,60.5,7703,3625,7128,1300,158,1.5,9,5,9999,99999,9,999999999,1.7,999,999,99
3022,3,31,18,0,*?*?*?*?*?*?*?*?*?*?*?*?*?*?*?*?*?*?*?*?*?*?,12.4,5.8,64,101065,45,1377,335,0.0,0.0,0.0,0,0,0,0,160,1.0,10,5,9999,99999,9,999999999,1.2,999,999,99
3022,3,31,19,0,*?*?*?*?*?*?*?*?*?*?*?*?*?*?*?*?*?*?*?*?*?*?,11.1,5.6,69,101065,0,-0,329,0.0,-0.0,0.0,0,0,0,0,148,1.0,10,5,9999,99999,9,999999999,0.4,999,999,99
3022,3,31,20,0,*?*?*?*?*?*?*?*?*?*?*?*?*?*?*?*?*?*?*?*?*?*?,10.3,5.3,71,101065,0,-0,325,0.0,-0.0,0.0,0,0,0,0,137,0.5,10,5,9999,99999,9,999999999,0.0,999,999,99
3022,3,31,21,0,*?*?*?*?*?*?*?*?*?*?*?*?*?*?*?*?*?*?*?*?*?*?,9.6,5.9,78,101065,0,-0,322,0.0,-0.0,0.0,0,0,0,0,125,0.0,10,5,9999,99999,9,999999999,0.2,999,999,99
3022,3,31,22,0,*?*?*?*?*?*?*?*?*?*?*?*?*?*?*?*?*?*?*?*?*?*?,9.3,5.6,78,101065,0,-0,321,0.0,-0.0,0.0,0,0,0,0,113,1.0,10,5,9999,99999,9,999999999,0.8,999,999,99
3022,3,31,23,0,*?*?*?*?*?*?*?*?*?*?*?*?*?*?*?*?*?*?*?*?*?*?,10.6,6.4,75,101065,0,-0,327,0.0,-0.0,0.0,0,0,0,0,102,0.5,10,5,9999,99999,9,999999999,0.8,999,999,99
3022,3,31,24,0,*?*?*?*?*?*?*?*?*?*?*?*?*?*?*?*?*?*?*?*?*?*?,7.4,2.7,72,101065,0,-0,313,0.0,-0.0,0.0,0,0,0,0,130,1.5,10,5,9999,99999,9,999999999,0.0,999,999,99
3022,4,1,1,0,*?*?*?*?*?*?*?*?*?*?*?*?*?*?*?*?*?*?*?*?*?*?,12.0,9.3,83,100720,0,-0,332,0.0,-0.0,0.0,0,0,0,0,88,0.5,10,5,9999,99999,9,999999999,0.6,999,999,99
3022,4,1,2,0,*?*?*?*?*?*?*?*?*?*?*?*?*?*?*?*?*?*?*?*?*?*?,12.0,10.4,89,100720,0,-0,332,0.0,-0.0,0.0,0,0,0,0,87,0.5,10,5,9999,99999,9,999999999,0.6,999,999,99
3022,4,1,3,0,*?*?*?*?*?*?*?*?*?*?*?*?*?*?*?*?*?*?*?*?*?*?,12.5,10.5,87,100720,0,-0,335,0.0,-0.0,0.0,0,0,0,0,85,0.5,10,5,9999,99999,9,999999999,0.7,999,999,99
3022,4,1,4,0,*?*?*?*?*?*?*?*?*?*?*?*?*?*?*?*?*?*?*?*?*?*?,12.3,10.2,87,100720,0,-0,334,0.0,-0.0,0.0,0,0,0,0,83,1.0,10,5,9999,99999,9,999999999,0.6,999,999,99
3022,4,1,5,0,*?*?*?*?*?*?*?*?*?*?*?*?*?*?*?*?*?*?*?*?*?*?,11.8,10.2,89,100720,0,-0,331,0.0,-0.0,0.0,0,0,0,0,82,1.0,10,5,9999,99999,9,999999999,0.2,999,999,99
3022,4,1,6,0,*?*?*?*?*?*?*?*?*?*?*?*?*?*?*?*?*?*?*?*?*?*?,12.3,10.3,87,100720,120,1371,330,17.1,26.0,14.8,1957,1359,1836,308,80,0.5,9,5,9999,99999,9,999999999,0.1,999,999,99
3022,4,1,7,0,*?*?*?*?*?*?*?*?*?*?*?*?*?*?*?*?*?*?*?*?*?*?,12.6,10.4,85,100720,344,1369,332,95.3,50.5,82.7,10471,4338,9361,2181,80,1.5,9,5,9999,99999,9,999999999,1.5,999,999,99
3022,4,1,8,0,*?*?*?*?*?*?*?*?*?*?*?*?*?*?*?*?*?*?*?*?*?*?,12.9,10.2,83,100720,551,1370,333,167.4,55.4,145.1,18390,5318,16364,4174,80,0.5,9,5,9999,99999,9,999999999,0.0,999,999,99
3022,4,1,9,0,*?*?*?*?*?*?*?*?*?*?*?*?*?*?*?*?*?*?*?*?*?*?,14.3,9.7,73,100720,726,1370,336,302.6,143.9,226.3,33037,14864,25415,5754,80,0.5,8,4,9999,99999,9,999999999,0.0,999,999,99
3022,4,1,10,0,*?*?*?*?*?*?*?*?*?*?*?*?*?*?*?*?*?*?*?*?*?*?,15.1,10.4,73,100720,857,1370,337,429.2,244.9,276.0,46087,26111,30203,7155,80,0.5,7,4,9999,99999,9,999999999,0.0,999,999,99
3022,4,1,11,0,*?*?*?*?*?*?*?*?*?*?*?*?*?*?*?*?*?*?*?*?*?*?,16.6,11.0,69,100720,935,1369,344,472.0,246.8,303.5,50882,26502,32939,8519,80,2.1,7,4,9999,99999,9,999999999,0.0,999,999,99
3022,4,1,12,0,*?*?*?*?*?*?*?*?*?*?*?*?*?*?*?*?*?*?*?*?*?*?,16.3,11.6,73,100720,956,1370,346,408.9,147.7,305.9,44872,15637,33989,9215,80,1.5,8,4,9999,99999,9,999999999,0.0,999,999,99
3022,4,1,13,0,*?*?*?*?*?*?*?*?*?*?*?*?*?*?*?*?*?*?*?*?*?*?,16.8,10.8,67,100720,917,1370,345,462.1,246.4,297.1,49765,26421,32309,8173,80,1.5,7,4,9999,99999,9,999999999,0.0,999,999,99
3022,4,1,14,0,*?*?*?*?*?*?*?*?*?*?*?*?*?*?*?*?*?*?*?*?*?*?,17.0,9.9,63,100720,821,1369,345,409.9,244.0,263.6,43945,25899,28956,6630,80,1.0,7,4,9999,99999,9,999999999,0.0,999,999,99
3022,4,1,15,0,*?*?*?*?*?*?*?*?*?*?*?*?*?*?*?*?*?*?*?*?*?*?,16.6,10.4,66,100720,676,1370,347,279.6,142.8,209.2,30502,14600,23543,5181,80,2.1,8,4,9999,99999,9,999999999,0.0,999,999,99
3022,4,1,16,0,*?*?*?*?*?*?*?*?*?*?*?*?*?*?*?*?*?*?*?*?*?*?,16.8,9.8,63,100720,490,1369,344,229.0,228.4,147.3,24221,21844,16818,3061,80,0.5,7,4,9999,99999,9,999999999,0.0,999,999,99
3022,4,1,17,0,*?*?*?*?*?*?*?*?*?*?*?*?*?*?*?*?*?*?*?*?*?*?,16.7,10.9,68,100720,277,1370,341,124.8,276.6,68.9,12939,20771,8938,1262,80,1.5,6,3,9999,99999,9,999999999,0.0,999,999,99
3022,4,1,18,0,*?*?*?*?*?*?*?*?*?*?*?*?*?*?*?*?*?*?*?*?*?*?,16.5,11.1,70,100720,51,1377,350,0.0,0.0,0.0,0,0,0,0,80,1.0,9,5,9999,99999,9,999999999,0.0,999,999,99
3022,4,1,19,0,*?*?*?*?*?*?*?*?*?*?*?*?*?*?*?*?*?*?*?*?*?*?,15.2,10.8,74,100720,0,-0,347,0.0,-0.0,0.0,0,0,0,0,80,1.0,10,5,9999,99999,9,999999999,0.0,999,999,99
3022,4,1,20,0,*?*?*?*?*?*?*?*?*?*?*?*?*?*?*?*?*?*?*?*?*?*?,14.7,11.1,78,100720,0,-0,345,0.0,-0.0,0.0,0,0,0,0,80,0.5,10,5,9999,99999,9,999999999,0.0,999,999,99
3022,4,1,21,0,*?*?*?*?*?*?*?*?*?*?*?*?*?*?*?*?*?*?*?*?*?*?,14.0,11.0,81,100720,0,-0,341,0.0,-0.0,0.0,0,0,0,0,80,0.0,10,5,9999,99999,9,999999999,0.0,999,999,99
3022,4,1,22,0,*?*?*?*?*?*?*?*?*?*?*?*?*?*?*?*?*?*?*?*?*?*?,13.6,10.9,83,100720,0,-0,340,0.0,-0.0,0.0,0,0,0,0,80,1.0,10,5,9999,99999,9,999999999,0.0,999,999,99
3022,4,1,23,0,*?*?*?*?*?*?*?*?*?*?*?*?*?*?*?*?*?*?*?*?*?*?,13.1,10.4,83,100720,0,-0,337,0.0,-0.0,0.0,0,0,0,0,80,0.5,10,5,9999,99999,9,999999999,0.0,999,999,99
3022,4,1,24,0,*?*?*?*?*?*?*?*?*?*?*?*?*?*?*?*?*?*?*?*?*?*?,11.8,7.9,76,100720,0,-0,332,0.0,-0.0,0.0,0,0,0,0,90,1.5,10,5,9999,99999,9,999999999,0.9,999,999,99
3022,4,2,1,0,*?*?*?*?*?*?*?*?*?*?*?*?*?*?*?*?*?*?*?*?*?*?,10.8,8.7,86,101323,0,-0,327,0.0,-0.0,0.0,0,0,0,0,78,0.5,10,5,9999,99999,9,999999999,0.0,999,999,99
3022,4,2,2,0,*?*?*?*?*?*?*?*?*?*?*?*?*?*?*?*?*?*?*?*?*?*?,9.3,7.7,89,101323,0,-0,320,0.0,-0.0,0.0,0,0,0,0,77,0.5,10,5,9999,99999,9,999999999,0.0,999,999,99
3022,4,2,3,0,*?*?*?*?*?*?*?*?*?*?*?*?*?*?*?*?*?*?*?*?*?*?,9.5,8.3,92,101323,0,-0,321,0.0,-0.0,0.0,0,0,0,0,75,0.5,10,5,9999,99999,9,999999999,0.0,999,999,99
3022,4,2,4,0,*?*?*?*?*?*?*?*?*?*?*?*?*?*?*?*?*?*?*?*?*?*?,9.3,8.4,94,101323,0,-0,320,0.0,-0.0,0.0,0,0,0,0,73,1.0,10,5,9999,99999,9,999999999,0.0,999,999,99
3022,4,2,5,0,*?*?*?*?*?*?*?*?*?*?*?*?*?*?*?*?*?*?*?*?*?*?,9.1,7.7,90,101323,0,-0,316,0.0,-0.0,0.0,0,0,0,0,72,1.0,9,5,9999,99999,9,999999999,0.0,999,999,99
3022,4,2,6,0,*?*?*?*?*?*?*?*?*?*?*?*?*?*?*?*?*?*?*?*?*?*?,9.3,7.6,89,101323,128,1369,320,11.5,0.0,11.5,1386,-0,1386,451,70,0.5,10,5,9999,99999,9,999999999,0.0,999,999,99
3022,4,2,7,0,*?*?*?*?*?*?*?*?*?*?*?*?*?*?*?*?*?*?*?*?*?*?,9.5,7.6,87,101323,352,1369,321,56.5,0.0,56.5,6580,0,6596,2256,72,1.5,10,5,9999,99999,9,999999999,0.0,999,999,99
3022,4,2,8,0,*?*?*?*?*?*?*?*?*?*?*?*?*?*?*?*?*?*?*?*?*?*?,10.8,7.7,81,101323,558,1368,323,170.1,55.5,147.5,18687,5341,16627,4255,73,0.5,9,5,9999,99999,9,999999999,0.0,999,999,99
3022,4,2,9,0,*?*?*?*?*?*?*?*?*?*?*?*?*?*?*?*?*?*?*?*?*?*?,12.2,7.9,74,101323,733,1369,330,231.0,57.4,200.2,25416,5725,22562,6315,75,0.5,9,5,9999,99999,9,999999999,0.0,999,999,99
3022,4,2,10,0,*?*?*?*?*?*?*?*?*?*?*?*?*?*?*?*?*?*?*?*?*?*?,12.8,7.4,70,101323,863,1368,332,276.6,58.3,239.8,30477,5895,27014,8165,77,0.5,9,5,9999,99999,9,999999999,0.0,999,999,99
3022,4,2,11,0,*?*?*?*?*?*?*?*?*?*?*?*?*?*?*?*?*?*?*?*?*?*?,13.2,7.9,70,101323,941,1368,338,174.9,0.0,174.9,20983,0,21076,8430,78,2.1,10,5,9999,99999,9,999999999,0.0,999,999,99
3022,4,2,12,0,*?*?*?*?*?*?*?*?*?*?*?*?*?*?*?*?*?*?*?*?*?*?,14.2,8.0,65,101323,962,1369,343,179.0,0.0,179.0,21499,0,21595,8665,80,1.5,10,5,9999,99999,9,999999999,0.0,999,999,99
3022,4,2,13,0,*?*?*?*?*?*?*?*?*?*?*?*?*?*?*?*?*?*?*?*?*?*?,14.5,7.4,62,101323,923,1369,345,171.1,0.0,171.1,20506,0,20596,8213,82,1.5,10,5,9999,99999,9,999999999,0.0,999,999,99
3022,4,2,14,0,*?*?*?*?*?*?*?*?*?*?*?*?*?*?*?*?*?*?*?*?*?*?,14.2,6.2,58,101323,827,1369,343,151.9,0.0,151.9,18097,0,18171,7109,83,1.0,10,5,9999,99999,9,999999999,0.0,999,999,99
3022,4,2,15,0,*?*?*?*?*?*?*?*?*?*?*?*?*?*?*?*?*?*?*?*?*?*?,14.1,6.2,59,101323,681,1368,339,213.1,56.9,184.7,23436,5635,20817,5668,85,2.1,9,5,9999,99999,9,999999999,0.0,999,999,99
3022,4,2,16,0,*?*?*?*?*?*?*?*?*?*?*?*?*?*?*?*?*?*?*?*?*?*?,14.2,5.0,53,101323,496,1370,344,85.4,0.0,85.4,9986,0,10015,3579,87,0.5,10,5,9999,99999,9,999999999,0.0,999,999,99
3022,4,2,17,0,*?*?*?*?*?*?*?*?*?*?*?*?*?*?*?*?*?*?*?*?*?*?,14.1,5.9,58,101323,283,1371,343,42.6,0.0,42.6,4960,0,4970,1667,88,1.5,10,5,9999,99999,9,999999999,0.0,999,999,99
3022,4,2,18,0,*?*?*?*?*?*?*?*?*?*?*?*?*?*?*?*?*?*?*?*?*?*?,13.7,4.8,55,101323,57,1377,341,0.0,0.0,0.0,0,0,0,0,90,1.0,10,5,9999,99999,9,999999999,0.0,999,999,99
3022,4,2,19,0,*?*?*?*?*?*?*?*?*?*?*?*?*?*?*?*?*?*?*?*?*?*?,12.5,3.8,55,101323,0,-0,336,0.0,-0.0,0.0,0,0,0,0,85,1.0,10,5,9999,99999,9,999999999,0.0,999,999,99
3022,4,2,20,0,*?*?*?*?*?*?*?*?*?*?*?*?*?*?*?*?*?*?*?*?*?*?,12.0,3.0,54,101323,0,-0,334,0.0,-0.0,0.0,0,0,0,0,80,0.5,10,5,9999,99999,9,999999999,0.0,999,999,99
3022,4,2,21,0,*?*?*?*?*?*?*?*?*?*?*?*?*?*?*?*?*?*?*?*?*?*?,11.2,3.0,57,101323,0,-0,330,0.0,-0.0,0.0,0,0,0,0,75,0.0,10,5,9999,99999,9,999999999,0.0,999,999,99
3022,4,2,22,0,*?*?*?*?*?*?*?*?*?*?*?*?*?*?*?*?*?*?*?*?*?*?,10.8,3.8,62,101323,0,-0,328,0.0,-0.0,0.0,0,0,0,0,70,1.0,10,5,9999,99999,9,999999999,0.0,999,999,99
3022,4,2,23,0,*?*?*?*?*?*?*?*?*?*?*?*?*?*?*?*?*?*?*?*?*?*?,10.1,3.8,65,101323,0,-0,325,0.0,-0.0,0.0,0,0,0,0,65,0.5,10,5,9999,99999,9,999999999,0.0,999,999,99
3022,4,2,24,0,*?*?*?*?*?*?*?*?*?*?*?*?*?*?*?*?*?*?*?*?*?*?,12.6,9.6,81,101323,0,-0,335,0.0,-0.0,0.0,0,0,0,0,80,1.5,10,5,9999,99999,9,999999999,0.0,999,999,99
3022,4,3,1,0,*?*?*?*?*?*?*?*?*?*?*?*?*?*?*?*?*?*?*?*?*?*?,7.5,4.3,81,101643,0,-0,313,0.0,-0.0,0.0,0,0,0,0,58,0.5,10,5,9999,99999,9,999999999,0.2,999,999,99
3022,4,3,2,0,*?*?*?*?*?*?*?*?*?*?*?*?*?*?*?*?*?*?*?*?*?*?,6.1,4.3,90,101643,0,-0,307,0.0,-0.0,0.0,0,0,0,0,57,0.5,10,5,9999,99999,9,999999999,0.1,999,999,99
3022,4,3,3,0,*?*?*?*?*?*?*?*?*?*?*?*?*?*?*?*?*?*?*?*?*?*?,6.3,3.9,86,101643,0,-0,308,0.0,-0.0,0.0,0,0,0,0,55,0.5,10,5,9999,99999,9,999999999,0.0,999,999,99
3022,4,3,4,0,*?*?*?*?*?*?*?*?*?*?*?*?*?*?*?*?*?*?*?*?*?*?,5.9,4.1,90,101643,0,-0,306,0.0,-0.0,0.0,0,0,0,0,53,1.0,10,5,9999,99999,9,999999999,0.0,999,999,99
3022,4,3,5,0,*?*?*?*?*?*?*?*?*?*?*?*?*?*?*?*?*?*?*?*?*?*?,5.8,3.9,89,101643,0,-0,305,0.0,-0.0,0.0,0,0,0,0,52,1.0,10,5,9999,99999,9,999999999,0.0,999,999,99
3022,4,3,6,0,*?*?*?*?*?*?*?*?*?*?*?*?*?*?*?*?*?*?*?*?*?*?,5.7,5.0,95,101643,136,1368,296,30.2,76.6,22.6,3297,3689,2872,384,50,0.5,8,4,9999,99999,9,999999999,0.0,999,999,99
3022,4,3,7,0,*?*?*?*?*?*?*?*?*?*?*?*?*?*?*?*?*?*?*?*?*?*?,7.0,5.9,94,101643,360,1369,294,175.3,298.6,96.7,18569,25517,11336,1889,55,1.5,6,3,9999,99999,9,999999999,0.0,999,999,99
3022,4,3,8,0,*?*?*?*?*?*?*?*?*?*?*?*?*?*?*?*?*?*?*?*?*?*?,8.2,6.9,93,101643,566,1369,300,300.1,325.2,165.7,31941,32373,18848,3522,60,0.5,6,3,9999,99999,9,999999999,0.0,999,999,99
3022,4,3,9,0,*?*?*?*?*?*?*?*?*?*?*?*?*?*?*?*?*?*?*?*?*?*?,11.0,7.9,82,101643,740,1369,313,405.6,336.1,223.9,43484,35237,24968,5249,65,0.5,6,3,9999,99999,9,999999999,0.0,999,999,99
3022,4,3,10,0,*?*?*?*?*?*?*?*?*?*?*?*?*?*?*?*?*?*?*?*?*?*?,12.5,6.9,69,101643,870,1368,314,516.6,426.5,245.4,54306,43837,28550,6178,70,0.5,5,3,9999,99999,9,999999999,0.0,999,999,99
3022,4,3,11,0,*?*?*?*?*?*?*?*?*?*?*?*?*?*?*?*?*?*?*?*?*?*?,14.0,7.3,65,101643,948,1368,321,566.9,429.6,269.3,59770,44429,30930,7492,75,2.1,5,3,9999,99999,9,999999999,0.0,999,999,99
3022,4,3,12,0,*?*?*?*?*?*?*?*?*?*?*?*?*?*?*?*?*?*?*?*?*?*?,14.5,5.6,56,101643,968,1368,322,579.8,430.3,275.4,61175,44558,31529,7891,80,1.5,5,3,9999,99999,9,999999999,0.0,999,999,99
3022,4,3,13,0,*?*?*?*?*?*?*?*?*?*?*?*?*?*?*?*?*?*?*?*?*?*?,14.7,6.6,59,101643,928,1367,337,396.7,147.3,296.8,43502,15574,33008,8721,82,1.5,8,4,9999,99999,9,999999999,0.0,999,999,99
3022,4,3,14,0,*?*?*?*?*?*?*?*?*?*?*?*?*?*?*?*?*?*?*?*?*?*?,14.5,7.3,63,101643,833,1369,336,352.4,145.9,263.6,38565,15300,29451,7171,83,1.0,8,4,9999,99999,9,999999999,0.0,999,999,99
3022,4,3,15,0,*?*?*?*?*?*?*?*?*?*?*?*?*?*?*?*?*?*?*?*?*?*?,14.7,8.7,68,101643,687,1368,341,215.1,57.0,186.5,23662,5646,21016,5739,85,2.1,9,5,9999,99999,9,999999999,0.0,999,999,99
3022,4,3,16,0,*?*?*?*?*?*?*?*?*?*?*?*?*?*?*?*?*?*?*?*?*?*?,15.1,9.6,70,101643,501,1367,336,235.4,229.3,151.3,24897,22083,17254,3162,87,0.5,7,4,9999,99999,9,999999999,0.0,999,999,99
3022,4,3,17,0,*?*?*?*?*?*?*?*?*?*?*?*?*?*?*?*?*?*?*?*?*?*?,14.7,8.5,67,101643,288,1367,330,131.9,280.5,72.8,13654,21458,9399,1338,88,1.5,6,3,9999,99999,9,999999999,0.0,999,999,99
3022,4,3,18,0,*?*?*?*?*?*?*?*?*?*?*?*?*?*?*?*?*?*?*?*?*?*?,14.2,8.7,70,101643,63,1378,335,0.0,0.0,0.0,0,0,0,0,90,1.0,8,4,9999,99999,9,999999999,0.0,999,999,99
3022,4,3,19,0,*?*?*?*?*?*?*?*?*?*?*?*?*?*?*?*?*?*?*?*?*?*?,11.6,9.8,90,101643,0,-0,330,0.0,-0.0,0.0,0,0,0,0,82,1.0,10,5,9999,99999,9,999999999,0.0,999,999,99
3022,4,3,20,0,*?*?*?*?*?*?*?*?*?*?*?*?*?*?*?*?*?*?*?*?*?*?,10.9,10.3,98,101643,0,-0,327,0.0,-0.0,0.0,0,0,0,0,73,0.5,10,5,9999,99999,9,999999999,0.0,999,999,99
3022,4,3,21,0,*?*?*?*?*?*?*?*?*?*?*?*?*?*?*?*?*?*?*?*?*?*?,8.6,8.5,100,101643,0,-0,317,0.0,-0.0,0.0,0,0,0,0,65,0.0,10,5,9999,99999,9,999999999,0.0,999,999,99
3022,4,3,22,0,*?*?*?*?*?*?*?*?*?*?*?*?*?*?*?*?*?*?*?*?*?*?,9.2,9.2,100,101643,0,-0,320,0.0,-0.0,0.0,0,0,0,0,57,1.0,10,5,9999,99999,9,999999999,0.0,999,999,99
3022,4,3,23,0,*?*?*?*?*?*?*?*?*?*?*?*?*?*?*?*?*?*?*?*?*?*?,8.8,8.8,100,101643,0,-0,318,0.0,-0.0,0.0,0,0,0,0,48,0.5,10,5,9999,99999,9,999999999,0.0,999,999,99
3022,4,3,24,0,*?*?*?*?*?*?*?*?*?*?*?*?*?*?*?*?*?*?*?*?*?*?,9.4,3.9,70,101643,0,-0,322,0.0,-0.0,0.0,0,0,0,0,60,1.5,10,5,9999,99999,9,999999999,0.0,999,999,99
3022,4,4,1,0,*?*?*?*?*?*?*?*?*?*?*?*?*?*?*?*?*?*?*?*?*?*?,7.7,7.0,93,101478,0,-0,313,0.0,-0.0,0.0,0,0,0,0,40,0.5,10,5,9999,99999,9,999999999,0.0,999,999,99
3022,4,4,2,0,*?*?*?*?*?*?*?*?*?*?*?*?*?*?*?*?*?*?*?*?*?*?,7.1,6.1,91,101478,0,-0,311,0.0,-0.0,0.0,0,0,0,0,40,0.5,10,5,9999,99999,9,999999999,0.0,999,999,99
3022,4,4,3,0,*?*?*?*?*?*?*?*?*?*?*?*?*?*?*?*?*?*?*?*?*?*?,6.6,5.6,91,101478,0,-0,309,0.0,-0.0,0.0,0,0,0,0,40,0.5,10,5,9999,99999,9,999999999,0.0,999,999,99
3022,4,4,4,0,*?*?*?*?*?*?*?*?*?*?*?*?*?*?*?*?*?*?*?*?*?*?,6.6,5.6,92,101478,0,-0,309,0.0,-0.0,0.0,0,0,0,0,40,1.0,10,5,9999,99999,9,999999999,0.0,999,999,99
3022,4,4,5,0,*?*?*?*?*?*?*?*?*?*?*?*?*?*?*?*?*?*?*?*?*?*?,6.4,5.6,93,101478,0,-0,266,0.0,-0.0,0.0,0,0,0,0,40,1.0,0,0,9999,99999,9,999999999,0.0,999,999,99
3022,4,4,6,0,*?*?*?*?*?*?*?*?*?*?*?*?*?*?*?*?*?*?*?*?*?*?,6.7,5.5,89,101478,144,1367,267,50.8,337.9,15.3,5366,21883,2575,342,40,0.5,0,0,9999,99999,9,999999999,0.0,999,999,99
3022,4,4,7,0,*?*?*?*?*?*?*?*?*?*?*?*?*?*?*?*?*?*?*?*?*?*?,6.9,5.9,92,101478,367,1366,269,205.8,536.0,61.7,21320,45772,9166,1153,38,1.5,0,0,9999,99999,9,999999999,0.0,999,999,99
3022,4,4,8,0,*?*?*?*?*?*?*?*?*?*?*?*?*?*?*?*?*?*?*?*?*?*?,9.2,7.3,86,101478,573,1367,281,348.3,581.7,104.5,36168,55508,14677,2061,37,0.5,0,0,9999,99999,9,999999999,0.0,999,999,99
3022,4,4,9,0,*?*?*?*?*?*?*?*?*?*?*?*?*?*?*?*?*?*?*?*?*?*?,10.9,7.6,78,101478,747,1368,288,468.7,600.8,140.6,48911,59575,18969,3078,35,0.5,0,0,9999,99999,9,999999999,0.0,999,999,99
3022,4,4,10,0,*?*?*?*?*?*?*?*?*?*?*?*?*?*?*?*?*?*?*?*?*?*?,13.7,6.7,61,101478,876,1366,298,558.7,610.1,167.6,58560,61348,21954,4158,33,0.5,0,0,9999,99999,9,999999999,0.0,999,999,99
3022,4,4,11,0,*?*?*?*?*?*?*?*?*?*?*?*?*?*?*?*?*?*?*?*?*?*?,14.8,8.1,63,101478,954,1367,306,612.4,614.4,183.7,64362,62096,23650,5042,32,2.1,0,0,9999,99999,9,999999999,0.0,999,999,99
3022,4,4,12,0,*?*?*?*?*?*?*?*?*?*?*?*?*?*?*?*?*?*?*?*?*?*?,15.4,7.6,59,101478,973,1367,307,626.0,615.4,187.8,65835,62257,24068,5307,30,1.5,0,0,9999,99999,9,999999999,0.0,999,999,99
3022,4,4,13,0,*?*?*?*?*?*?*?*?*?*?*?*?*?*?*?*?*?*?*?*?*?*?,15.4,7.3,57,101478,934,1367,306,598.6,613.4,179.6,62865,61921,23220,4791,32,1.5,0,0,9999,99999,9,999999999,0.0,999,999,99
3022,4,4,14,0,*?*?*?*?*?*?*?*?*?*?*?*?*?*?*?*?*?*?*?*?*?*?,15.3,7.1,57,101478,838,1367,305,532.1,607.6,159.6,55694,60902,21091,3796,33,1.0,0,0,9999,99999,9,999999999,0.0,999,999,99
3022,4,4,15,0,*?*?*?*?*?*?*?*?*?*?*?*?*?*?*?*?*?*?*?*?*?*?,15.5,6.7,55,101478,692,1367,305,431.0,595.9,129.3,44906,58559,17661,2722,35,2.1,0,0,9999,99999,9,999999999,0.0,999,999,99
3022,4,4,16,0,*?*?*?*?*?*?*?*?*?*?*?*?*?*?*?*?*?*?*?*?*?*?,15.1,7.1,58,101478,507,1368,305,302.3,571.0,90.7,31356,53149,12955,1746,37,0.5,0,0,9999,99999,9,999999999,0.0,999,999,99
3022,4,4,17,0,*?*?*?*?*?*?*?*?*?*?*?*?*?*?*?*?*?*?*?*?*?*?,15.4,7.1,57,101478,294,1368,306,154.8,504.0,46.4,16069,39926,7079,864,38,1.5,0,0,9999,99999,9,999999999,0.0,999,999,99
3022,4,4,18,0,*?*?*?*?*?*?*?*?*?*?*?*?*?*?*?*?*?*?*?*?*?*?,13.7,8.3,68,101478,68,1359,325,0.0,0.0,0.0,0,0,0,0,40,1.0,6,3,9999,99999,9,999999999,0.0,999,999,99
3022,4,4,19,0,*?*?*?*?*?*?*?*?*?*?*?*?*?*?*?*?*?*?*?*?*?*?,11.5,8.1,78,101478,0,-0,330,0.0,-0.0,0.0,0,0,0,0,38,1.0,10,5,9999,99999,9,999999999,0.0,999,999,99
3022,4,4,20,0,*?*?*?*?*?*?*?*?*?*?*?*?*?*?*?*?*?*?*?*?*?*?,10.6,7.6,80,101478,0,-0,326,0.0,-0.0,0.0,0,0,0,0,37,0.5,10,5,9999,99999,9,999999999,0.0,999,999,99
3022,4,4,21,0,*?*?*?*?*?*?*?*?*?*?*?*?*?*?*?*?*?*?*?*?*?*?,10.1,7.3,81,101478,0,-0,324,0.0,-0.0,0.0,0,0,0,0,35,0.0,10,5,9999,99999,9,999999999,0.0,999,999,99
3022,4,4,22,0,*?*?*?*?*?*?*?*?*?*?*?*?*?*?*?*?*?*?*?*?*?*?,9.1,7.4,88,101478,0,-0,320,0.0,-0.0,0.0,0,0,0,0,33,1.0,10,5,9999,99999,9,999999999,0.0,999,999,99
3022,4,4,23,0,*?*?*?*?*?*?*?*?*?*?*?*?*?*?*?*?*?*?*?*?*?*?,9.3,7.4,86,101478,0,-0,320,0.0,-0.0,0.0,0,0,0,0,32,0.5,10,5,9999,99999,9,999999999,0.0,999,999,99
3022,4,4,24,0,*?*?*?*?*?*?*?*?*?*?*?*?*?*?*?*?*?*?*?*?*?*?,8.4,7.9,95,101478,0,-0,316,0.0,-0.0,0.0,0,0,0,0,40,1.5,10,5,9999,99999,9,999999999,0.0,999,999,99
3022,4,5,1,0,*?*?*?*?*?*?*?*?*?*?*?*?*?*?*?*?*?*?*?*?*?*?,9.3,6.4,80,101701,0,-0,321,0.0,-0.0,0.0,0,0,0,0,30,0.5,10,5,9999,99999,9,999999999,0.0,999,999,99
3022,4,5,2,0,*?*?*?*?*?*?*?*?*?*?*?*?*?*?*?*?*?*?*?*?*?*?,9.2,5.9,78,101701,0,-0,320,0.0,-0.0,0.0,0,0,0,0,30,0.5,10,5,9999,99999,9,999999999,0.0,999,999,99
3022,4,5,3,0,*?*?*?*?*?*?*?*?*?*?*?*?*?*?*?*?*?*?*?*?*?*?,8.9,5.6,78,101701,0,-0,319,0.0,-0.0,0.0,0,0,0,0,30,0.5,10,5,9999,99999,9,999999999,0.0,999,999,99
3022,4,5,4,0,*?*?*?*?*?*?*?*?*?*?*?*?*?*?*?*?*?*?*?*?*?*?,8.5,5.6,80,101701,0,-0,317,0.0,-0.0,0.0,0,0,0,0,30,1.0,10,5,9999,99999,9,999999999,0.0,999,999,99
3022,4,5,5,0,*?*?*?*?*?*?*?*?*?*?*?*?*?*?*?*?*?*?*?*?*?*?,8.6,5.9,82,101701,0,-0,284,0.0,-0.0,0.0,0,0,0,0,30,1.0,2,1,9999,99999,9,999999999,0.0,999,999,99
3022,4,5,6,0,*?*?*?*?*?*?*?*?*?*?*?*?*?*?*?*?*?*?*?*?*?*?,8.7,5.9,81,101701,152,1367,314,28.4,34.0,24.6,3192,2011,2979,514,30,0.5,9,5,9999,99999,9,999999999,0.0,999,999,99
3022,4,5,7,0,*?*?*?*?*?*?*?*?*?*?*?*?*?*?*?*?*?*?*?*?*?*?,8.7,5.3,78,101701,375,1366,305,166.6,216.7,107.1,17580,18841,12442,2128,30,1.5,7,4,9999,99999,9,999999999,0.0,999,999,99
3022,4,5,8,0,*?*?*?*?*?*?*?*?*?*?*?*?*?*?*?*?*?*?*?*?*?*?,10.4,5.8,71,101701,580,1366,300,342.4,474.1,141.1,36040,46048,17595,2804,30,0.5,4,2,9999,99999,9,999999999,0.0,999,999,99
3022,4,5,9,0,*?*?*?*?*?*?*?*?*?*?*?*?*?*?*?*?*?*?*?*?*?*?,11.3,5.6,67,101701,753,1366,312,414.5,336.8,228.8,44453,35405,25464,5420,30,0.5,6,3,9999,99999,9,999999999,0.0,999,999,99
3022,4,5,10,0,*?*?*?*?*?*?*?*?*?*?*?*?*?*?*?*?*?*?*?*?*?*?,12.6,5.9,62,101701,883,1367,300,561.9,584.3,184.3,58535,58523,23644,4548,30,0.5,2,1,9999,99999,9,999999999,0.0,999,999,99
3022,4,5,11,0,*?*?*?*?*?*?*?*?*?*?*?*?*?*?*?*?*?*?*?*?*?*?,13.2,5.5,58,101701,960,1367,307,609.7,552.8,221.3,65717,57405,26471,6169,30,2.1,3,2,9999,99999,9,999999999,0.0,999,999,99
3022,4,5,12,0,*?*?*?*?*?*?*?*?*?*?*?*?*?*?*?*?*?*?*?*?*?*?,13.7,5.5,56,101701,979,1366,323,551.5,344.8,304.5,59803,37172,33078,8961,30,1.5,6,3,9999,99999,9,999999999,0.0,999,999,99
3022,4,5,13,0,*?*?*?*?*?*?*?*?*?*?*?*?*?*?*?*?*?*?*?*?*?*?,14.2,5.8,56,101701,939,1366,334,402.4,147.5,301.0,44129,15603,33456,8944,30,1.5,8,4,9999,99999,9,999999999,0.0,999,999,99
3022,4,5,14,0,*?*?*?*?*?*?*?*?*?*?*?*?*?*?*?*?*?*?*?*?*?*?,13.8,5.3,55,101701,843,1366,332,357.9,146.1,267.7,39164,15338,29885,7344,30,1.0,8,4,9999,99999,9,999999999,0.0,999,999,99
3022,4,5,15,0,*?*?*?*?*?*?*?*?*?*?*?*?*?*?*?*?*?*?*?*?*?*?,14.4,5.3,53,101701,698,1367,326,380.6,334.0,210.1,40723,34710,23532,4797,30,2.1,6,3,9999,99999,9,999999999,0.0,999,999,99
3022,4,5,16,0,*?*?*?*?*?*?*?*?*?*?*?*?*?*?*?*?*?*?*?*?*?*?,14.4,5.9,56,101701,512,1366,326,268.0,320.4,147.9,28467,31074,16939,3073,30,0.5,6,3,9999,99999,9,999999999,0.0,999,999,99
3022,4,5,17,0,*?*?*?*?*?*?*?*?*?*?*?*?*?*?*?*?*?*?*?*?*?*?,14.0,8.1,66,101701,299,1364,330,125.2,204.0,80.5,13227,16011,9489,1550,30,1.5,7,4,9999,99999,9,999999999,0.0,999,999,99
3022,4,5,18,0,*?*?*?*?*?*?*?*?*?*?*?*?*?*?*?*?*?*?*?*?*?*?,13.7,8.5,70,101701,74,1362,325,2.2,18.1,1.2,267,840,278,25,30,1.0,6,3,9999,99999,9,999999999,0.0,999,999,99
3022,4,5,19,0,*?*?*?*?*?*?*?*?*?*?*?*?*?*?*?*?*?*?*?*?*?*?,12.8,8.9,76,101701,0,-0,336,0.0,-0.0,0.0,0,0,0,0,28,1.0,10,5,9999,99999,9,999999999,0.0,999,999,99
3022,4,5,20,0,*?*?*?*?*?*?*?*?*?*?*?*?*?*?*?*?*?*?*?*?*?*?,11.8,8.5,79,101701,0,-0,332,0.0,-0.0,0.0,0,0,0,0,27,0.5,10,5,9999,99999,9,999999999,0.0,999,999,99
3022,4,5,21,0,*?*?*?*?*?*?*?*?*?*?*?*?*?*?*?*?*?*?*?*?*?*?,11.0,8.3,81,101701,0,-0,328,0.0,-0.0,0.0,0,0,0,0,25,0.0,10,5,9999,99999,9,999999999,0.0,999,999,99
3022,4,5,22,0,*?*?*?*?*?*?*?*?*?*?*?*?*?*?*?*?*?*?*?*?*?*?,11.0,8.3,81,101701,0,-0,328,0.0,-0.0,0.0,0,0,0,0,23,1.0,10,5,9999,99999,9,999999999,0.0,999,999,99
3022,4,5,23,0,*?*?*?*?*?*?*?*?*?*?*?*?*?*?*?*?*?*?*?*?*?*?,10.3,7.1,79,101701,0,-0,325,0.0,-0.0,0.0,0,0,0,0,22,0.5,10,5,9999,99999,9,999999999,0.0,999,999,99
3022,4,5,24,0,*?*?*?*?*?*?*?*?*?*?*?*?*?*?*?*?*?*?*?*?*?*?,9.5,7.0,82,101701,0,-0,321,0.0,-0.0,0.0,0,0,0,0,30,1.5,10,5,9999,99999,9,999999999,0.0,999,999,99
3022,4,6,1,0,*?*?*?*?*?*?*?*?*?*?*?*?*?*?*?*?*?*?*?*?*?*?,8.0,5.8,85,102496,0,-0,315,0.0,-0.0,0.0,0,0,0,0,28,0.5,10,5,9999,99999,9,999999999,0.0,999,999,99
3022,4,6,2,0,*?*?*?*?*?*?*?*?*?*?*?*?*?*?*?*?*?*?*?*?*?*?,7.1,5.0,86,102496,0,-0,311,0.0,-0.0,0.0,0,0,0,0,37,0.5,10,5,9999,99999,9,999999999,0.0,999,999,99
3022,4,6,3,0,*?*?*?*?*?*?*?*?*?*?*?*?*?*?*?*?*?*?*?*?*?*?,6.2,4.5,87,102496,0,-0,307,0.0,-0.0,0.0,0,0,0,0,45,0.5,10,5,9999,99999,9,999999999,0.0,999,999,99
3022,4,6,4,0,*?*?*?*?*?*?*?*?*?*?*?*?*?*?*?*?*?*?*?*?*?*?,6.3,4.3,86,102496,0,-0,308,0.0,-0.0,0.0,0,0,0,0,53,1.0,10,5,9999,99999,9,999999999,0.0,999,999,99
3022,4,6,5,0,*?*?*?*?*?*?*?*?*?*?*?*?*?*?*?*?*?*?*?*?*?*?,6.5,4.1,84,102496,0,-0,304,0.0,-0.0,0.0,0,0,0,0,62,1.0,9,5,9999,99999,9,999999999,0.0,999,999,99
3022,4,6,6,0,*?*?*?*?*?*?*?*?*?*?*?*?*?*?*?*?*?*?*?*?*?*?,6.7,4.1,82,102496,160,1367,309,18.0,0.0,18.0,2130,-0,2132,697,70,0.5,10,5,9999,99999,9,999999999,0.0,999,999,99
3022,4,6,7,0,*?*?*?*?*?*?*?*?*?*?*?*?*?*?*?*?*?*?*?*?*?*?,7.1,4.1,81,102496,383,1367,298,170.8,217.7,109.8,18029,19089,12743,2189,100,1.5,7,4,9999,99999,9,999999999,0.0,999,999,99
3022,4,6,8,0,*?*?*?*?*?*?*?*?*?*?*?*?*?*?*?*?*?*?*?*?*?*?,8.7,4.8,75,102496,587,1365,300,313.8,326.9,173.2,33424,32854,19650,3725,130,0.5,6,3,9999,99999,9,999999999,0.0,999,999,99
3022,4,6,9,0,*?*?*?*?*?*?*?*?*?*?*?*?*?*?*?*?*?*?*?*?*?*?,11.0,5.1,67,102496,760,1365,310,418.8,337.1,231.2,44932,35484,25708,5506,160,0.5,6,3,9999,99999,9,999999999,0.0,999,999,99
3022,4,6,10,0,*?*?*?*?*?*?*?*?*?*?*?*?*?*?*?*?*?*?*?*?*?*?,12.7,6.2,64,102496,889,1365,319,497.2,342.1,274.5,53674,36628,30101,7295,190,0.5,6,3,9999,99999,9,999999999,0.0,999,999,99
3022,4,6,11,0,*?*?*?*?*?*?*?*?*?*?*?*?*?*?*?*?*?*?*?*?*?*?,12.9,5.8,61,102496,966,1366,315,579.7,430.3,275.4,61158,44556,31516,7889,220,2.1,5,3,9999,99999,9,999999999,0.0,999,999,99
3022,4,6,12,0,*?*?*?*?*?*?*?*?*?*?*?*?*?*?*?*?*?*?*?*?*?*?,14.7,6.9,58,102496,985,1366,320,614.7,501.2,253.2,65602,52038,29525,7409,250,1.5,4,2,9999,99999,9,999999999,0.0,999,999,99
3022,4,6,13,0,*?*?*?*?*?*?*?*?*?*?*?*?*?*?*?*?*?*?*?*?*?*?,14.6,7.0,60,102496,945,1366,319,587.8,499.5,242.2,62633,51744,28415,6664,245,1.5,4,2,9999,99999,9,999999999,0.0,999,999,99
3022,4,6,14,0,*?*?*?*?*?*?*?*?*?*?*?*?*?*?*?*?*?*?*?*?*?*?,15.0,7.0,58,102496,849,1366,325,503.8,425.6,239.3,52909,43658,27924,5894,240,1.0,5,3,9999,99999,9,999999999,0.0,999,999,99
3022,4,6,15,0,*?*?*?*?*?*?*?*?*?*?*?*?*?*?*?*?*?*?*?*?*?*?,15.0,7.3,59,102496,703,1366,326,409.4,417.6,194.5,42775,41905,23257,4210,235,2.1,5,3,9999,99999,9,999999999,0.0,999,999,99
3022,4,6,16,0,*?*?*?*?*?*?*?*?*?*?*?*?*?*?*?*?*?*?*?*?*?*?,14.4,8.3,66,102496,517,1365,324,289.3,400.9,137.4,30087,37852,17001,2689,230,0.5,5,3,9999,99999,9,999999999,0.0,999,999,99
3022,4,6,17,0,*?*?*?*?*?*?*?*?*?*?*?*?*?*?*?*?*?*?*?*?*?*?,15.0,8.1,63,102496,305,1366,327,151.8,356.8,72.1,15831,28053,9396,1318,225,1.5,5,3,9999,99999,9,999999999,0.0,999,999,99
3022,4,6,18,0,*?*?*?*?*?*?*?*?*?*?*?*?*?*?*?*?*?*?*?*?*?*?,13.9,7.7,66,102496,80,1365,329,5.2,31.6,3.3,592,1493,671,68,220,1.0,7,4,9999,99999,9,999999999,0.0,999,999,99
3022,4,6,19,0,*?*?*?*?*?*?*?*?*?*?*?*?*?*?*?*?*?*?*?*?*?*?,11.9,7.9,75,102496,0,-0,332,0.0,-0.0,0.0,0,0,0,0,200,1.0,10,5,9999,99999,9,999999999,0.0,999,999,99
3022,4,6,20,0,*?*?*?*?*?*?*?*?*?*?*?*?*?*?*?*?*?*?*?*?*?*?,9.9,5.9,75,102496,0,-0,323,0.0,-0.0,0.0,0,0,0,0,180,0.5,10,5,9999,99999,9,999999999,0.0,999,999,99
3022,4,6,21,0,*?*?*?*?*?*?*?*?*?*?*?*?*?*?*?*?*?*?*?*?*?*?,9.7,6.4,79,102496,0,-0,322,0.0,-0.0,0.0,0,0,0,0,160,0.0,10,5,9999,99999,9,999999999,0.0,999,999,99
3022,4,6,22,0,*?*?*?*?*?*?*?*?*?*?*?*?*?*?*?*?*?*?*?*?*?*?,9.0,5.5,78,102496,0,-0,319,0.0,-0.0,0.0,0,0,0,0,140,1.0,10,5,9999,99999,9,999999999,0.0,999,999,99
3022,4,6,23,0,*?*?*?*?*?*?*?*?*?*?*?*?*?*?*?*?*?*?*?*?*?*?,8.7,5.8,81,102496,0,-0,318,0.0,-0.0,0.0,0,0,0,0,120,0.5,10,5,9999,99999,9,999999999,0.0,999,999,99
3022,4,6,24,0,*?*?*?*?*?*?*?*?*?*?*?*?*?*?*?*?*?*?*?*?*?*?,9.5,6.6,80,102496,0,-0,321,0.0,-0.0,0.0,0,0,0,0,20,1.5,10,5,9999,99999,9,999999999,0.0,999,999,99
3022,4,7,1,0,*?*?*?*?*?*?*?*?*?*?*?*?*?*?*?*?*?*?*?*?*?*?,6.9,7.0,100,101671,0,-0,310,0.0,-0.0,0.0,0,0,0,0,100,0.5,10,5,9999,99999,9,999999999,0.6,999,999,99
3022,4,7,2,0,*?*?*?*?*?*?*?*?*?*?*?*?*?*?*?*?*?*?*?*?*?*?,5.8,5.8,100,101671,0,-0,305,0.0,-0.0,0.0,0,0,0,0,100,0.5,10,5,9999,99999,9,999999999,0.2,999,999,99
3022,4,7,3,0,*?*?*?*?*?*?*?*?*?*?*?*?*?*?*?*?*?*?*?*?*?*?,5.5,5.5,100,101671,0,-0,304,0.0,-0.0,0.0,0,0,0,0,100,0.5,10,5,9999,99999,9,999999999,0.5,999,999,99
3022,4,7,4,0,*?*?*?*?*?*?*?*?*?*?*?*?*?*?*?*?*?*?*?*?*?*?,5.2,5.3,100,101671,0,-0,303,0.0,-0.0,0.0,0,0,0,0,100,1.0,10,5,9999,99999,9,999999999,4.6,999,999,99
3022,4,7,5,0,*?*?*?*?*?*?*?*?*?*?*?*?*?*?*?*?*?*?*?*?*?*?,5.0,5.0,100,101671,0,-0,302,0.0,-0.0,0.0,0,0,0,0,100,1.0,10,5,9999,99999,9,999999999,1.4,999,999,99
3022,4,7,6,0,*?*?*?*?*?*?*?*?*?*?*?*?*?*?*?*?*?*?*?*?*?*?,5.2,5.3,100,101671,168,1368,298,34.0,36.8,29.4,3799,2269,3545,617,100,0.5,9,5,9999,99999,9,999999999,1.1,999,999,99
3022,4,7,7,0,*?*?*?*?*?*?*?*?*?*?*?*?*?*?*?*?*?*?*?*?*?*?,5.5,5.5,100,101671,390,1365,296,148.1,130.6,110.8,16117,11704,12689,2460,107,1.5,8,4,9999,99999,9,999999999,0.0,999,999,99
3022,4,7,8,0,*?*?*?*?*?*?*?*?*?*?*?*?*?*?*?*?*?*?*?*?*?*?,7.0,6.4,98,101671,594,1364,298,287.0,235.3,184.5,30455,23695,20785,4026,113,0.5,7,4,9999,99999,9,999999999,0.0,999,999,99
3022,4,7,9,0,*?*?*?*?*?*?*?*?*?*?*?*?*?*?*?*?*?*?*?*?*?*?,8.8,7.1,92,101671,767,1365,306,381.5,242.4,245.3,40789,25489,27129,5930,120,0.5,7,4,9999,99999,9,999999999,0.3,999,999,99
3022,4,7,10,0,*?*?*?*?*?*?*?*?*?*?*?*?*?*?*?*?*?*?*?*?*?*?,9.6,6.6,83,101671,895,1364,310,452.0,245.9,290.6,48619,26331,31649,7849,127,0.5,7,4,9999,99999,9,999999999,0.0,999,999,99
3022,4,7,11,0,*?*?*?*?*?*?*?*?*?*?*?*?*?*?*?*?*?*?*?*?*?*?,10.2,5.6,75,101671,972,1365,307,547.7,344.6,302.3,59364,37138,32867,8828,133,2.1,6,3,9999,99999,9,999999999,0.0,999,999,99
3022,4,7,12,0,*?*?*?*?*?*?*?*?*?*?*?*?*?*?*?*?*?*?*?*?*?*?,11.0,5.1,69,101671,990,1364,320,426.5,148.1,319.0,46830,15715,35379,9998,140,1.5,8,4,9999,99999,9,999999999,0.0,999,999,99
3022,4,7,13,0,*?*?*?*?*?*?*?*?*?*?*?*?*?*?*?*?*?*?*?*?*?*?,11.0,4.8,67,101671,950,1365,310,534.6,344.0,295.1,57886,36999,32170,8391,135,1.5,6,3,9999,99999,9,999999999,0.1,999,999,99
3022,4,7,14,0,*?*?*?*?*?*?*?*?*?*?*?*?*?*?*?*?*?*?*?*?*?*?,11.4,5.3,68,101671,854,1365,321,363.2,146.3,271.7,39755,15374,30312,7518,130,1.0,8,4,9999,99999,9,999999999,0.0,999,999,99
3022,4,7,15,0,*?*?*?*?*?*?*?*?*?*?*?*?*?*?*?*?*?*?*?*?*?*?,11.4,4.6,65,101671,708,1365,321,295.6,143.6,221.1,32259,14780,24845,5575,125,2.1,8,4,9999,99999,9,999999999,0.1,999,999,99
3022,4,7,16,0,*?*?*?*?*?*?*?*?*?*?*?*?*?*?*?*?*?*?*?*?*?*?,11.1,4.8,66,101671,523,1366,329,91.1,0.0,91.1,10666,0,10699,3856,120,0.5,10,5,9999,99999,9,999999999,0.0,999,999,99
3022,4,7,17,0,*?*?*?*?*?*?*?*?*?*?*?*?*?*?*?*?*?*?*?*?*?*?,10.3,4.6,70,101671,310,1363,321,84.0,49.1,72.8,9209,4128,8236,1898,115,1.5,9,5,9999,99999,9,999999999,0.0,999,999,99
3022,4,7,18,0,*?*?*?*?*?*?*?*?*?*?*?*?*?*?*?*?*?*?*?*?*?*?,10.1,5.1,73,101671,86,1368,325,3.1,0.0,3.1,398,-0,398,126,110,1.0,10,5,9999,99999,9,999999999,0.0,999,999,99
3022,4,7,19,0,*?*?*?*?*?*?*?*?*?*?*?*?*?*?*?*?*?*?*?*?*?*?,8.8,5.9,84,101671,0,-0,318,0.0,-0.0,0.0,0,0,0,0,108,1.0,10,5,9999,99999,9,999999999,0.0,999,999,99
3022,4,7,20,0,*?*?*?*?*?*?*?*?*?*?*?*?*?*?*?*?*?*?*?*?*?*?,8.1,5.9,88,101671,0,-0,315,0.0,-0.0,0.0,0,0,0,0,107,0.5,10,5,9999,99999,9,999999999,0.0,999,999,99
3022,4,7,21,0,*?*?*?*?*?*?*?*?*?*?*?*?*?*?*?*?*?*?*?*?*?*?,7.3,5.0,88,101671,0,-0,312,0.0,-0.0,0.0,0,0,0,0,105,0.0,10,5,9999,99999,9,999999999,0.0,999,999,99
3022,4,7,22,0,*?*?*?*?*?*?*?*?*?*?*?*?*?*?*?*?*?*?*?*?*?*?,6.6,5.3,93,101671,0,-0,309,0.0,-0.0,0.0,0,0,0,0,103,1.0,10,5,9999,99999,9,999999999,0.0,999,999,99
3022,4,7,23,0,*?*?*?*?*?*?*?*?*?*?*?*?*?*?*?*?*?*?*?*?*?*?,7.2,5.5,91,101671,0,-0,311,0.0,-0.0,0.0,0,0,0,0,102,0.5,10,5,9999,99999,9,999999999,0.0,999,999,99
3022,4,7,24,0,*?*?*?*?*?*?*?*?*?*?*?*?*?*?*?*?*?*?*?*?*?*?,8.4,6.4,89,101671,0,-0,317,0.0,-0.0,0.0,0,0,0,0,100,1.5,10,5,9999,99999,9,999999999,0.0,999,999,99
3022,4,8,1,0,*?*?*?*?*?*?*?*?*?*?*?*?*?*?*?*?*?*?*?*?*?*?,7.9,3.0,71,100095,0,-0,315,0.0,-0.0,0.0,0,0,0,0,98,0.5,10,5,9999,99999,9,999999999,0.0,999,999,99
3022,4,8,2,0,*?*?*?*?*?*?*?*?*?*?*?*?*?*?*?*?*?*?*?*?*?*?,8.1,1.9,64,100095,0,-0,316,0.0,-0.0,0.0,0,0,0,0,97,0.5,10,5,9999,99999,9,999999999,0.0,999,999,99
3022,4,8,3,0,*?*?*?*?*?*?*?*?*?*?*?*?*?*?*?*?*?*?*?*?*?*?,7.7,1.0,62,100095,0,-0,314,0.0,-0.0,0.0,0,0,0,0,95,0.5,10,5,9999,99999,9,999999999,0.0,999,999,99
3022,4,8,4,0,*?*?*?*?*?*?*?*?*?*?*?*?*?*?*?*?*?*?*?*?*?*?,7.6,1.5,64,100095,0,-0,314,0.0,-0.0,0.0,0,0,0,0,93,1.0,10,5,9999,99999,9,999999999,0.0,999,999,99
3022,4,8,5,0,*?*?*?*?*?*?*?*?*?*?*?*?*?*?*?*?*?*?*?*?*?*?,7.5,1.7,66,100095,0,-0,278,0.0,-0.0,0.0,0,0,0,0,92,1.0,3,2,9999,99999,9,999999999,0.0,999,999,99
3022,4,8,6,0,*?*?*?*?*?*?*?*?*?*?*?*?*?*?*?*?*?*?*?*?*?*?,7.6,1.9,67,100095,175,1361,289,68.0,277.5,32.3,6957,17514,4908,579,90,0.5,5,3,9999,99999,9,999999999,0.0,999,999,99
3022,4,8,7,0,*?*?*?*?*?*?*?*?*?*?*?*?*?*?*?*?*?*?*?*?*?*?,7.7,1.7,65,100095,397,1363,284,220.0,444.1,90.6,23119,38810,11731,1680,93,1.5,4,2,9999,99999,9,999999999,0.0,999,999,99
3022,4,8,8,0,*?*?*?*?*?*?*?*?*?*?*?*?*?*?*?*?*?*?*?*?*?*?,8.3,1.9,64,100095,601,1363,281,364.5,526.8,132.3,38818,51591,16784,2631,97,0.5,3,2,9999,99999,9,999999999,0.2,999,999,99
3022,4,8,9,0,*?*?*?*?*?*?*?*?*?*?*?*?*?*?*?*?*?*?*?*?*?*?,10.2,2.5,59,100095,773,1364,285,487.0,577.2,159.7,50540,57190,21000,3526,100,0.5,2,1,9999,99999,9,999999999,0.0,999,999,99
3022,4,8,10,0,*?*?*?*?*?*?*?*?*?*?*?*?*?*?*?*?*?*?*?*?*?*?,11.0,2.5,56,100095,902,1365,278,577.6,611.7,173.3,60591,61629,22552,4442,103,0.5,0,0,9999,99999,9,999999999,0.0,999,999,99
3022,4,8,11,0,*?*?*?*?*?*?*?*?*?*?*?*?*?*?*?*?*?*?*?*?*?*?,11.5,2.7,54,100095,977,1363,280,630.4,615.7,189.1,66298,62297,24186,5395,107,2.1,0,0,9999,99999,9,999999999,0.0,999,999,99
3022,4,8,12,0,*?*?*?*?*?*?*?*?*?*?*?*?*?*?*?*?*?*?*?*?*?*?,11.5,3.4,57,100095,996,1364,287,642.9,610.3,197.4,67558,61725,25014,5785,110,1.5,1,0,9999,99999,9,999999999,0.0,999,999,99
3022,4,8,13,0,*?*?*?*?*?*?*?*?*?*?*?*?*?*?*?*?*?*?*?*?*?*?,11.5,3.9,59,100095,955,1363,312,538.1,344.2,297.1,58277,37052,32341,8508,108,1.5,6,3,9999,99999,9,999999999,0.0,999,999,99
3022,4,8,14,0,*?*?*?*?*?*?*?*?*?*?*?*?*?*?*?*?*?*?*?*?*?*?,11.6,4.1,60,100095,859,1364,308,511.2,426.1,242.8,53697,43761,28270,6056,107,1.0,5,3,9999,99999,9,999999999,0.0,999,999,99
3022,4,8,15,0,*?*?*?*?*?*?*?*?*?*?*?*?*?*?*?*?*?*?*?*?*?*?,12.0,2.9,53,100095,713,1364,303,432.6,486.5,178.2,45706,49010,21712,3846,105,2.1,4,2,9999,99999,9,999999999,0.0,999,999,99
3022,4,8,16,0,*?*?*?*?*?*?*?*?*?*?*?*?*?*?*?*?*?*?*?*?*?*?,11.9,3.2,55,100095,528,1364,308,296.6,402.2,140.9,30842,38181,17385,2769,103,0.5,5,3,9999,99999,9,999999999,0.0,999,999,99
3022,4,8,17,0,*?*?*?*?*?*?*?*?*?*?*?*?*?*?*?*?*?*?*?*?*?*?,11.6,3.8,59,100095,316,1364,283,170.6,515.5,51.2,17691,41922,7729,952,102,1.5,0,0,9999,99999,9,999999999,0.0,999,999,99
3022,4,8,18,0,*?*?*?*?*?*?*?*?*?*?*?*?*?*?*?*?*?*?*?*?*?*?,11.1,2.7,56,100095,92,1370,314,11.6,61.4,7.4,1260,3023,1345,148,100,1.0,7,4,9999,99999,9,999999999,0.0,999,999,99
3022,4,8,19,0,*?*?*?*?*?*?*?*?*?*?*?*?*?*?*?*?*?*?*?*?*?*?,10.3,2.7,58,100095,0,-0,326,0.0,-0.0,0.0,0,0,0,0,98,1.0,10,5,9999,99999,9,999999999,0.0,999,999,99
3022,4,8,20,0,*?*?*?*?*?*?*?*?*?*?*?*?*?*?*?*?*?*?*?*?*?*?,9.5,2.9,63,100095,0,-0,322,0.0,-0.0,0.0,0,0,0,0,97,0.5,10,5,9999,99999,9,999999999,0.0,999,999,99
3022,4,8,21,0,*?*?*?*?*?*?*?*?*?*?*?*?*?*?*?*?*?*?*?*?*?*?,9.7,3.4,64,100095,0,-0,323,0.0,-0.0,0.0,0,0,0,0,95,0.0,10,5,9999,99999,9,999999999,0.0,999,999,99
3022,4,8,22,0,*?*?*?*?*?*?*?*?*?*?*?*?*?*?*?*?*?*?*?*?*?*?,8.7,2.9,66,100095,0,-0,319,0.0,-0.0,0.0,0,0,0,0,93,1.0,10,5,9999,99999,9,999999999,0.0,999,999,99
3022,4,8,23,0,*?*?*?*?*?*?*?*?*?*?*?*?*?*?*?*?*?*?*?*?*?*?,9.1,4.5,72,100095,0,-0,320,0.0,-0.0,0.0,0,0,0,0,92,0.5,10,5,9999,99999,9,999999999,0.0,999,999,99
3022,4,8,24,0,*?*?*?*?*?*?*?*?*?*?*?*?*?*?*?*?*?*?*?*?*?*?,7.8,4.3,78,100095,0,-0,314,0.0,-0.0,0.0,0,0,0,0,100,1.5,10,5,9999,99999,9,999999999,0.0,999,999,99
3022,4,9,1,0,*?*?*?*?*?*?*?*?*?*?*?*?*?*?*?*?*?*?*?*?*?*?,8.8,5.8,81,99502.9,0,-0,318,0.0,-0.0,0.0,0,0,0,0,87,0.5,10,5,9999,99999,9,999999999,0.0,999,999,99
3022,4,9,2,0,*?*?*?*?*?*?*?*?*?*?*?*?*?*?*?*?*?*?*?*?*?*?,8.3,6.1,86,99502.9,0,-0,316,0.0,-0.0,0.0,0,0,0,0,83,0.5,10,5,9999,99999,9,999999999,0.0,999,999,99
3022,4,9,3,0,*?*?*?*?*?*?*?*?*?*?*?*?*?*?*?*?*?*?*?*?*?*?,8.1,6.6,90,99502.9,0,-0,315,0.0,-0.0,0.0,0,0,0,0,80,0.5,10,5,9999,99999,9,999999999,0.0,999,999,99
3022,4,9,4,0,*?*?*?*?*?*?*?*?*?*?*?*?*?*?*?*?*?*?*?*?*?*?,7.9,6.2,90,99502.9,0,-0,314,0.0,-0.0,0.0,0,0,0,0,77,1.0,10,5,9999,99999,9,999999999,0.0,999,999,99
3022,4,9,5,0,*?*?*?*?*?*?*?*?*?*?*?*?*?*?*?*?*?*?*?*?*?*?,8.1,6.1,87,99502.9,0,-0,315,0.0,-0.0,0.0,0,0,0,0,73,1.0,10,5,9999,99999,9,999999999,0.0,999,999,99
3022,4,9,6,0,*?*?*?*?*?*?*?*?*?*?*?*?*?*?*?*?*?*?*?*?*?*?,8.3,6.4,88,99502.9,183,1363,316,22.7,0.0,22.7,2672,-0,2676,877,70,0.5,10,5,9999,99999,9,999999999,0.0,999,999,99
3022,4,9,7,0,*?*?*?*?*?*?*?*?*?*?*?*?*?*?*?*?*?*?*?*?*?*?,8.4,6.2,87,99502.9,405,1364,317,67.4,0.0,67.4,7856,0,7877,2738,65,1.5,10,5,9999,99999,9,999999999,0.0,999,999,99
3022,4,9,8,0,*?*?*?*?*?*?*?*?*?*?*?*?*?*?*?*?*?*?*?*?*?*?,8.8,6.2,84,99502.9,608,1363,318,108.4,0.0,108.4,12743,0,12787,4730,60,0.5,10,5,9999,99999,9,999999999,1.9,999,999,99
3022,4,9,9,0,*?*?*?*?*?*?*?*?*?*?*?*?*?*?*?*?*?*?*?*?*?*?,10.3,7.4,82,99502.9,780,1364,325,143.0,0.0,143.0,16976,0,17044,6602,55,0.5,10,5,9999,99999,9,999999999,1.9,999,999,99
3022,4,9,10,0,*?*?*?*?*?*?*?*?*?*?*?*?*?*?*?*?*?*?*?*?*?*?,11.0,8.1,83,99502.9,908,1364,328,168.8,0.0,168.8,20208,0,20296,8075,50,0.5,10,5,9999,99999,9,999999999,0.5,999,999,99
3022,4,9,11,0,*?*?*?*?*?*?*?*?*?*?*?*?*?*?*?*?*?*?*?*?*?*?,11.1,8.4,84,99502.9,983,1363,328,184.1,0.0,184.1,22132,0,22234,8952,45,2.1,10,5,9999,99999,9,999999999,1.0,999,999,99
3022,4,9,12,0,*?*?*?*?*?*?*?*?*?*?*?*?*?*?*?*?*?*?*?*?*?*?,11.3,8.3,82,99502.9,1001,1363,329,187.7,0.0,187.7,22598,0,22703,9160,40,1.5,10,5,9999,99999,9,999999999,0.8,999,999,99
3022,4,9,13,0,*?*?*?*?*?*?*?*?*?*?*?*?*?*?*?*?*?*?*?*?*?*?,11.7,7.4,75,99502.9,961,1364,331,179.5,0.0,179.5,21563,0,21661,8692,93,1.5,10,5,9999,99999,9,999999999,0.0,999,999,99
3022,4,9,14,0,*?*?*?*?*?*?*?*?*?*?*?*?*?*?*?*?*?*?*?*?*?*?,11.6,7.9,78,99502.9,864,1363,331,160.1,0.0,160.1,19106,0,19187,7568,147,1.0,10,5,9999,99999,9,999999999,0.2,999,999,99
3022,4,9,15,0,*?*?*?*?*?*?*?*?*?*?*?*?*?*?*?*?*?*?*?*?*?*?,11.5,6.6,72,99502.9,718,1363,331,130.6,0.0,130.6,15460,0,15518,5914,200,2.1,10,5,9999,99999,9,999999999,0.0,999,999,99
3022,4,9,16,0,*?*?*?*?*?*?*?*?*?*?*?*?*?*?*?*?*?*?*?*?*?*?,11.8,6.9,72,99502.9,533,1363,332,93.3,0.0,93.3,10920,0,10954,3964,253,0.5,10,5,9999,99999,9,999999999,2.6,999,999,99
3022,4,9,17,0,*?*?*?*?*?*?*?*?*?*?*?*?*?*?*?*?*?*?*?*?*?*?,11.2,7.6,78,99502.9,321,1362,329,50.6,0.0,50.6,5888,0,5901,2001,307,1.5,10,5,9999,99999,9,999999999,1.0,999,999,99
3022,4,9,18,0,*?*?*?*?*?*?*?*?*?*?*?*?*?*?*?*?*?*?*?*?*?*?,11.0,8.4,84,99502.9,97,1359,328,5.4,0.0,5.4,677,-0,677,218,360,1.0,10,5,9999,99999,9,999999999,0.3,999,999,99
3022,4,9,19,0,*?*?*?*?*?*?*?*?*?*?*?*?*?*?*?*?*?*?*?*?*?*?,10.6,8.1,85,99502.9,0,-0,326,0.0,-0.0,0.0,0,0,0,0,345,1.0,10,5,9999,99999,9,999999999,0.0,999,999,99
3022,4,9,20,0,*?*?*?*?*?*?*?*?*?*?*?*?*?*?*?*?*?*?*?*?*?*?,9.3,7.9,91,99502.9,0,-0,320,0.0,-0.0,0.0,0,0,0,0,330,0.5,10,5,9999,99999,9,999999999,0.0,999,999,99
3022,4,9,21,0,*?*?*?*?*?*?*?*?*?*?*?*?*?*?*?*?*?*?*?*?*?*?,9.2,8.1,93,99502.9,0,-0,320,0.0,-0.0,0.0,0,0,0,0,315,0.0,10,5,9999,99999,9,999999999,0.0,999,999,99
3022,4,9,22,0,*?*?*?*?*?*?*?*?*?*?*?*?*?*?*?*?*?*?*?*?*?*?,9.1,8.1,94,99502.9,0,-0,319,0.0,-0.0,0.0,0,0,0,0,300,1.0,10,5,9999,99999,9,999999999,0.4,999,999,99
3022,4,9,23,0,*?*?*?*?*?*?*?*?*?*?*?*?*?*?*?*?*?*?*?*?*?*?,8.9,7.9,93,99502.9,0,-0,319,0.0,-0.0,0.0,0,0,0,0,285,0.5,10,5,9999,99999,9,999999999,0.0,999,999,99
3022,4,9,24,0,*?*?*?*?*?*?*?*?*?*?*?*?*?*?*?*?*?*?*?*?*?*?,9.6,5.1,74,99502.9,0,-0,322,0.0,-0.0,0.0,0,0,0,0,90,1.5,10,5,9999,99999,9,999999999,0.0,999,999,99
3022,4,10,1,0,*?*?*?*?*?*?*?*?*?*?*?*?*?*?*?*?*?*?*?*?*?*?,7.5,5.6,87,100033,0,-0,313,0.0,-0.0,0.0,0,0,0,0,243,0.5,10,5,9999,99999,9,999999999,0.0,999,999,99
3022,4,10,2,0,*?*?*?*?*?*?*?*?*?*?*?*?*?*?*?*?*?*?*?*?*?*?,6.7,4.6,86,100033,0,-0,309,0.0,-0.0,0.0,0,0,0,0,217,0.5,10,5,9999,99999,9,999999999,0.0,999,999,99
3022,4,10,3,0,*?*?*?*?*?*?*?*?*?*?*?*?*?*?*?*?*?*?*?*?*?*?,7.0,4.6,84,100033,0,-0,311,0.0,-0.0,0.0,0,0,0,0,190,0.5,10,5,9999,99999,9,999999999,0.0,999,999,99
3022,4,10,4,0,*?*?*?*?*?*?*?*?*?*?*?*?*?*?*?*?*?*?*?*?*?*?,6.9,4.3,83,100033,0,-0,310,0.0,-0.0,0.0,0,0,0,0,163,1.0,10,5,9999,99999,9,999999999,0.0,999,999,99
3022,4,10,5,0,*?*?*?*?*?*?*?*?*?*?*?*?*?*?*?*?*?*?*?*?*?*?,6.8,4.5,85,100033,0,-0,305,0.0,-0.0,0.0,0,0,0,0,137,1.0,9,5,9999,99999,9,999999999,0.0,999,999,99
3022,4,10,6,0,*?*?*?*?*?*?*?*?*?*?*?*?*?*?*?*?*?*?*?*?*?*?,6.7,3.8,80,100033,191,1365,300,55.8,100.5,41.7,5967,6107,5103,753,110,0.5,8,4,9999,99999,9,999999999,0.0,999,999,99
3022,4,10,7,0,*?*?*?*?*?*?*?*?*?*?*?*?*?*?*?*?*?*?*?*?*?*?,7.5,3.9,77,100033,412,1363,304,158.6,132.2,118.6,17253,12063,13561,2652,115,1.5,8,4,9999,99999,9,999999999,0.0,999,999,99
3022,4,10,8,0,*?*?*?*?*?*?*?*?*?*?*?*?*?*?*?*?*?*?*?*?*?*?,8.3,3.8,73,100033,615,1362,312,190.9,56.2,165.5,20982,5500,18650,4911,120,0.5,9,5,9999,99999,9,999999999,0.0,999,999,99
3022,4,10,9,0,*?*?*?*?*?*?*?*?*?*?*?*?*?*?*?*?*?*?*?*?*?*?,9.3,3.9,68,100033,786,1362,316,250.9,57.8,217.5,27623,5809,24501,7077,125,0.5,9,5,9999,99999,9,999999999,0.0,999,999,99
3022,4,10,10,0,*?*?*?*?*?*?*?*?*?*?*?*?*?*?*?*?*?*?*?*?*?*?,10.2,3.2,61,100033,914,1363,320,295.6,58.6,256.3,32588,5949,28866,9039,130,0.5,9,5,9999,99999,9,999999999,0.0,999,999,99
3022,4,10,11,0,*?*?*?*?*?*?*?*?*?*?*?*?*?*?*?*?*?*?*?*?*?*?,10.0,3.0,61,100033,989,1363,319,321.9,59.0,279.1,35523,6008,31442,10407,135,2.1,9,5,9999,99999,9,999999999,0.0,999,999,99
3022,4,10,12,0,*?*?*?*?*?*?*?*?*?*?*?*?*?*?*?*?*?*?*?*?*?*?,11.1,4.1,62,100033,1007,1363,329,188.9,0.0,188.9,22757,0,22863,9228,140,1.5,10,5,9999,99999,9,999999999,0.0,999,999,99
3022,4,10,13,0,*?*?*?*?*?*?*?*?*?*?*?*?*?*?*?*?*?*?*?*?*?*?,10.7,3.6,61,100033,966,1363,323,313.8,58.9,272.1,34632,5983,30664,9966,132,1.5,9,5,9999,99999,9,999999999,0.4,999,999,99
3022,4,10,14,0,*?*?*?*?*?*?*?*?*?*?*?*?*?*?*?*?*?*?*?*?*?*?,10.6,3.9,63,100033,869,1362,322,280.0,58.4,242.7,30853,5906,27342,8310,123,1.0,9,5,9999,99999,9,999999999,0.0,999,999,99
3022,4,10,15,0,*?*?*?*?*?*?*?*?*?*?*?*?*?*?*?*?*?*?*?*?*?*?,10.8,3.9,62,100033,723,1362,323,228.9,57.3,198.4,25182,5716,22353,6231,115,2.1,9,5,9999,99999,9,999999999,0.0,999,999,99
3022,4,10,16,0,*?*?*?*?*?*?*?*?*?*?*?*?*?*?*?*?*?*?*?*?*?*?,11.0,2.9,57,100033,538,1362,329,94.4,0.0,94.4,11063,0,11098,4018,107,0.5,10,5,9999,99999,9,999999999,0.0,999,999,99
3022,4,10,17,0,*?*?*?*?*?*?*?*?*?*?*?*?*?*?*?*?*?*?*?*?*?*?,10.8,5.1,68,100033,327,1364,328,51.7,0.0,51.7,6022,0,6035,2049,98,1.5,10,5,9999,99999,9,999999999,0.0,999,999,99
3022,4,10,18,0,*?*?*?*?*?*?*?*?*?*?*?*?*?*?*?*?*?*?*?*?*?*?,10.3,5.9,74,100033,103,1363,321,11.4,20.1,9.9,1327,974,1249,204,90,1.0,9,5,9999,99999,9,999999999,0.0,999,999,99
3022,4,10,19,0,*?*?*?*?*?*?*?*?*?*?*?*?*?*?*?*?*?*?*?*?*?*?,9.4,5.1,74,100033,0,-0,321,0.0,-0.0,0.0,0,0,0,0,127,1.0,10,5,9999,99999,9,999999999,0.0,999,999,99
3022,4,10,20,0,*?*?*?*?*?*?*?*?*?*?*?*?*?*?*?*?*?*?*?*?*?*?,8.7,5.1,78,100033,0,-0,318,0.0,-0.0,0.0,0,0,0,0,163,0.5,10,5,9999,99999,9,999999999,0.0,999,999,99
[truncated: 1,088,809 more chars]
