# Supplementary material for: Future weather dataset for fourteen UK sites
Source: Data Brief. 2016 Aug 3;8:1308–10. doi: 10.1016/j.dib.2016.07.057 (PMC4990658; doi:10.1016/j.dib.2016.07.057)
Supplement: Supplementary file 2 — Supplementary material [file mmc2.zip › 12_90th_PET_2050s_12 Plymouth.epw]

LOCATION,2500055,-,UK,WG data,03827,50.35,-4.14,0,20
DESIGN CONDITIONS,0
TYPICAL/EXTREME PERIODS,0
GROUND TEMPERATURES,1,1.0,,,,8.8,11.5,14.4,16.4,19.1,19.3,18.0,15.3,12.1,9.3,7.5,7.3
HOLIDAYS/DAYLIGHT SAVINGS,No,0,0,0
COMMENTS 1,created by using UKCP09 weather generator outputs
COMMENTS 2,wind speed wind direction and pressure based on observations at station id 03827
DATA PERIODS,1,1,Data,Sunday,1/1,12/31
3009,1,1,1,0,*?*?*?*?*?*?*?*?*?*?*?*?*?*?*?*?*?*?*?*?*?*?,7.5,5.8,90,101209,0,-0,313,0.0,-0.0,0.0,0,0,0,0,302,6.2,10,5,9999,99999,9,999999999,0.0,999,999,99
3009,1,1,2,0,*?*?*?*?*?*?*?*?*?*?*?*?*?*?*?*?*?*?*?*?*?*?,7.8,6.9,96,101209,0,-0,314,0.0,-0.0,0.0,0,0,0,0,303,3.6,10,5,9999,99999,9,999999999,0.0,999,999,99
3009,1,1,3,0,*?*?*?*?*?*?*?*?*?*?*?*?*?*?*?*?*?*?*?*?*?*?,7.8,6.6,93,101209,0,-0,314,0.0,-0.0,0.0,0,0,0,0,305,5.2,10,5,9999,99999,9,999999999,0.0,999,999,99
3009,1,1,4,0,*?*?*?*?*?*?*?*?*?*?*?*?*?*?*?*?*?*?*?*?*?*?,8.4,7.1,93,101209,0,-0,316,0.0,-0.0,0.0,0,0,0,0,307,4.1,10,5,9999,99999,9,999999999,0.0,999,999,99
3009,1,1,5,0,*?*?*?*?*?*?*?*?*?*?*?*?*?*?*?*?*?*?*?*?*?*?,7.8,6.7,94,101209,0,-0,314,0.0,-0.0,0.0,0,0,0,0,308,4.1,10,5,9999,99999,9,999999999,0.0,999,999,99
3009,1,1,6,0,*?*?*?*?*?*?*?*?*?*?*?*?*?*?*?*?*?*?*?*?*?*?,7.1,6.2,96,101209,0,-0,311,0.0,-0.0,0.0,0,0,0,0,310,4.6,10,5,9999,99999,9,999999999,0.0,999,999,99
3009,1,1,7,0,*?*?*?*?*?*?*?*?*?*?*?*?*?*?*?*?*?*?*?*?*?*?,7.6,6.6,95,101209,0,-0,313,0.0,-0.0,0.0,0,0,0,0,308,4.6,10,5,9999,99999,9,999999999,0.0,999,999,99
3009,1,1,8,0,*?*?*?*?*?*?*?*?*?*?*?*?*?*?*?*?*?*?*?*?*?*?,8.0,6.9,94,101209,21,1434,303,0.0,0.0,0.0,0,0,0,0,307,5.2,7,4,9999,99999,9,999999999,0.0,999,999,99
3009,1,1,9,0,*?*?*?*?*?*?*?*?*?*?*?*?*?*?*?*?*?*?*?*?*?*?,7.9,6.6,93,101209,187,1414,306,51.0,97.1,38.1,5477,5692,4703,677,305,4.6,8,4,9999,99999,9,999999999,0.0,999,999,99
3009,1,1,10,0,*?*?*?*?*?*?*?*?*?*?*?*?*?*?*?*?*?*?*?*?*?*?,9.6,7.3,87,101209,311,1412,310,126.1,204.3,81.1,13355,16088,9591,1551,303,4.1,7,4,9999,99999,9,999999999,0.0,999,999,99
3009,1,1,11,0,*?*?*?*?*?*?*?*?*?*?*?*?*?*?*?*?*?*?*?*?*?*?,9.8,8.9,96,101209,386,1414,308,183.5,301.2,101.3,19496,26165,11890,1975,302,4.1,6,3,9999,99999,9,999999999,0.0,999,999,99
3009,1,1,12,0,*?*?*?*?*?*?*?*?*?*?*?*?*?*?*?*?*?*?*?*?*?*?,10.5,9.4,95,101209,405,1413,315,175.6,218.8,112.9,18586,19369,13134,2242,300,4.6,7,4,9999,99999,9,999999999,0.0,999,999,99
3009,1,1,13,0,*?*?*?*?*?*?*?*?*?*?*?*?*?*?*?*?*?*?*?*?*?*?,10.7,10.1,97,101209,368,1415,316,155.9,213.9,100.2,16498,18195,11732,1961,302,5.2,7,4,9999,99999,9,999999999,0.0,999,999,99
3009,1,1,14,0,*?*?*?*?*?*?*?*?*?*?*?*?*?*?*?*?*?*?*?*?*?*?,10.6,10.2,99,101209,276,1411,316,107.6,196.4,69.2,11413,14542,8251,1303,303,5.7,7,4,9999,99999,9,999999999,0.0,999,999,99
3009,1,1,15,0,*?*?*?*?*?*?*?*?*?*?*?*?*?*?*?*?*?*?*?*?*?*?,10.6,10.7,100,101209,137,1409,326,12.5,0.0,12.5,1509,-0,1509,492,305,5.7,10,5,9999,99999,9,999999999,0.0,999,999,99
3009,1,1,16,0,*?*?*?*?*?*?*?*?*?*?*?*?*?*?*?*?*?*?*?*?*?*?,10.6,10.3,100,101209,0,-0,326,0.0,-0.0,0.0,0,0,0,0,307,4.6,10,5,9999,99999,9,999999999,0.0,999,999,99
3009,1,1,17,0,*?*?*?*?*?*?*?*?*?*?*?*?*?*?*?*?*?*?*?*?*?*?,10.2,10.2,100,101209,0,-0,324,0.0,-0.0,0.0,0,0,0,0,308,6.2,10,5,9999,99999,9,999999999,0.0,999,999,99
3009,1,1,18,0,*?*?*?*?*?*?*?*?*?*?*?*?*?*?*?*?*?*?*?*?*?*?,10.5,10.4,100,101209,0,-0,325,0.0,-0.0,0.0,0,0,0,0,310,6.7,10,5,9999,99999,9,999999999,0.0,999,999,99
3009,1,1,19,0,*?*?*?*?*?*?*?*?*?*?*?*?*?*?*?*?*?*?*?*?*?*?,8.5,8.5,100,101209,0,-0,317,0.0,-0.0,0.0,0,0,0,0,307,5.2,10,5,9999,99999,9,999999999,0.0,999,999,99
3009,1,1,20,0,*?*?*?*?*?*?*?*?*?*?*?*?*?*?*?*?*?*?*?*?*?*?,9.0,8.7,99,101209,0,-0,319,0.0,-0.0,0.0,0,0,0,0,303,4.1,10,5,9999,99999,9,999999999,0.0,999,999,99
3009,1,1,21,0,*?*?*?*?*?*?*?*?*?*?*?*?*?*?*?*?*?*?*?*?*?*?,8.5,8.4,100,101209,0,-0,317,0.0,-0.0,0.0,0,0,0,0,300,4.6,10,5,9999,99999,9,999999999,0.0,999,999,99
3009,1,1,22,0,*?*?*?*?*?*?*?*?*?*?*?*?*?*?*?*?*?*?*?*?*?*?,8.1,8.1,100,101209,0,-0,315,0.0,-0.0,0.0,0,0,0,0,297,3.6,10,5,9999,99999,9,999999999,0.0,999,999,99
3009,1,1,23,0,*?*?*?*?*?*?*?*?*?*?*?*?*?*?*?*?*?*?*?*?*?*?,8.0,8.0,100,101209,0,-0,314,0.0,-0.0,0.0,0,0,0,0,293,2.6,10,5,9999,99999,9,999999999,0.0,999,999,99
3009,1,1,24,0,*?*?*?*?*?*?*?*?*?*?*?*?*?*?*?*?*?*?*?*?*?*?,7.1,4.5,85,101209,0,-0,311,0.0,-0.0,0.0,0,0,0,0,300,5.2,10,5,9999,99999,9,999999999,0.0,999,999,99
3009,1,2,1,0,*?*?*?*?*?*?*?*?*?*?*?*?*?*?*?*?*?*?*?*?*?*?,7.1,4.3,83,102659,0,-0,311,0.0,-0.0,0.0,0,0,0,0,300,6.2,10,5,9999,99999,9,999999999,0.0,999,999,99
3009,1,2,2,0,*?*?*?*?*?*?*?*?*?*?*?*?*?*?*?*?*?*?*?*?*?*?,6.7,2.3,74,102659,0,-0,310,0.0,-0.0,0.0,0,0,0,0,310,3.6,10,5,9999,99999,9,999999999,0.0,999,999,99
3009,1,2,3,0,*?*?*?*?*?*?*?*?*?*?*?*?*?*?*?*?*?*?*?*?*?*?,5.6,1.9,77,102659,0,-0,305,0.0,-0.0,0.0,0,0,0,0,320,5.2,10,5,9999,99999,9,999999999,0.0,999,999,99
3009,1,2,4,0,*?*?*?*?*?*?*?*?*?*?*?*?*?*?*?*?*?*?*?*?*?*?,5.0,1.3,76,102659,0,-0,302,0.0,-0.0,0.0,0,0,0,0,330,4.1,10,5,9999,99999,9,999999999,0.1,999,999,99
3009,1,2,5,0,*?*?*?*?*?*?*?*?*?*?*?*?*?*?*?*?*?*?*?*?*?*?,4.5,1.0,79,102659,0,-0,300,0.0,-0.0,0.0,0,0,0,0,340,4.1,10,5,9999,99999,9,999999999,0.3,999,999,99
3009,1,2,6,0,*?*?*?*?*?*?*?*?*?*?*?*?*?*?*?*?*?*?*?*?*?*?,5.4,1.3,75,102659,0,-0,304,0.0,-0.0,0.0,0,0,0,0,350,4.6,10,5,9999,99999,9,999999999,0.0,999,999,99
3009,1,2,7,0,*?*?*?*?*?*?*?*?*?*?*?*?*?*?*?*?*?*?*?*?*?*?,6.3,1.5,71,102659,0,-0,308,0.0,-0.0,0.0,0,0,0,0,333,4.6,10,5,9999,99999,9,999999999,0.0,999,999,99
3009,1,2,8,0,*?*?*?*?*?*?*?*?*?*?*?*?*?*?*?*?*?*?*?*?*?*?,6.5,1.5,70,102659,21,1406,309,0.0,0.0,0.0,0,0,0,0,317,5.2,10,5,9999,99999,9,999999999,0.0,999,999,99
3009,1,2,9,0,*?*?*?*?*?*?*?*?*?*?*?*?*?*?*?*?*?*?*?*?*?*?,6.0,1.5,73,102659,188,1416,302,38.7,38.8,33.6,4324,2513,4023,706,300,4.6,9,5,9999,99999,9,999999999,0.0,999,999,99
3009,1,2,10,0,*?*?*?*?*?*?*?*?*?*?*?*?*?*?*?*?*?*?*?*?*?*?,8.6,2.7,66,102659,313,1415,313,81.0,48.7,70.2,8884,4055,7955,1838,283,4.1,9,5,9999,99999,9,999999999,0.0,999,999,99
3009,1,2,11,0,*?*?*?*?*?*?*?*?*?*?*?*?*?*?*?*?*?*?*?*?*?*?,10.0,3.4,63,102659,387,1411,315,140.8,129.4,105.3,15356,11444,12109,2327,267,4.1,8,4,9999,99999,9,999999999,0.0,999,999,99
3009,1,2,12,0,*?*?*?*?*?*?*?*?*?*?*?*?*?*?*?*?*?*?*?*?*?*?,10.9,4.3,63,102659,407,1413,324,112.9,52.1,97.9,12392,4667,11067,2646,250,4.6,9,5,9999,99999,9,999999999,0.0,999,999,99
3009,1,2,13,0,*?*?*?*?*?*?*?*?*?*?*?*?*?*?*?*?*?*?*?*?*?*?,11.2,4.3,63,102659,370,1412,330,57.8,0.0,57.8,6752,0,6767,2326,253,5.2,10,5,9999,99999,9,999999999,0.0,999,999,99
3009,1,2,14,0,*?*?*?*?*?*?*?*?*?*?*?*?*?*?*?*?*?*?*?*?*?*?,11.1,3.9,62,102659,279,1411,325,69.7,46.9,60.4,7697,3663,7103,1298,257,5.7,9,5,9999,99999,9,999999999,0.0,999,999,99
3009,1,2,15,0,*?*?*?*?*?*?*?*?*?*?*?*?*?*?*?*?*?*?*?*?*?*?,11.1,3.8,61,102659,141,1417,329,13.1,0.0,13.1,1581,-0,1582,516,260,5.7,10,5,9999,99999,9,999999999,0.0,999,999,99
3009,1,2,16,0,*?*?*?*?*?*?*?*?*?*?*?*?*?*?*?*?*?*?*?*?*?*?,11.1,4.5,64,102659,0,-0,329,0.0,-0.0,0.0,0,0,0,0,263,4.6,10,5,9999,99999,9,999999999,0.0,999,999,99
3009,1,2,17,0,*?*?*?*?*?*?*?*?*?*?*?*?*?*?*?*?*?*?*?*?*?*?,8.6,4.1,73,102659,0,-0,318,0.0,-0.0,0.0,0,0,0,0,267,6.2,10,5,9999,99999,9,999999999,0.0,999,999,99
3009,1,2,18,0,*?*?*?*?*?*?*?*?*?*?*?*?*?*?*?*?*?*?*?*?*?*?,8.4,4.1,74,102659,0,-0,317,0.0,-0.0,0.0,0,0,0,0,270,6.7,10,5,9999,99999,9,999999999,0.0,999,999,99
3009,1,2,19,0,*?*?*?*?*?*?*?*?*?*?*?*?*?*?*?*?*?*?*?*?*?*?,8.4,4.3,75,102659,0,-0,317,0.0,-0.0,0.0,0,0,0,0,270,5.2,10,5,9999,99999,9,999999999,0.0,999,999,99
3009,1,2,20,0,*?*?*?*?*?*?*?*?*?*?*?*?*?*?*?*?*?*?*?*?*?*?,7.2,3.0,75,102659,0,-0,312,0.0,-0.0,0.0,0,0,0,0,270,4.1,10,5,9999,99999,9,999999999,0.0,999,999,99
3009,1,2,21,0,*?*?*?*?*?*?*?*?*?*?*?*?*?*?*?*?*?*?*?*?*?*?,8.3,3.0,69,102659,0,-0,317,0.0,-0.0,0.0,0,0,0,0,270,4.6,10,5,9999,99999,9,999999999,0.0,999,999,99
3009,1,2,22,0,*?*?*?*?*?*?*?*?*?*?*?*?*?*?*?*?*?*?*?*?*?*?,6.5,2.5,76,102659,0,-0,309,0.0,-0.0,0.0,0,0,0,0,270,3.6,10,5,9999,99999,9,999999999,0.0,999,999,99
3009,1,2,23,0,*?*?*?*?*?*?*?*?*?*?*?*?*?*?*?*?*?*?*?*?*?*?,6.2,2.5,76,102659,0,-0,307,0.0,-0.0,0.0,0,0,0,0,270,2.6,10,5,9999,99999,9,999999999,0.0,999,999,99
3009,1,2,24,0,*?*?*?*?*?*?*?*?*?*?*?*?*?*?*?*?*?*?*?*?*?*?,7.9,6.2,89,102659,0,-0,314,0.0,-0.0,0.0,0,0,0,0,290,5.2,10,5,9999,99999,9,999999999,0.0,999,999,99
3009,1,3,1,0,*?*?*?*?*?*?*?*?*?*?*?*?*?*?*?*?*?*?*?*?*?*?,5.9,2.9,81,103582,0,-0,306,0.0,-0.0,0.0,0,0,0,0,268,6.2,10,5,9999,99999,9,999999999,0.0,999,999,99
3009,1,3,2,0,*?*?*?*?*?*?*?*?*?*?*?*?*?*?*?*?*?*?*?*?*?*?,6.0,3.0,81,103582,0,-0,306,0.0,-0.0,0.0,0,0,0,0,267,3.6,10,5,9999,99999,9,999999999,0.0,999,999,99
3009,1,3,3,0,*?*?*?*?*?*?*?*?*?*?*?*?*?*?*?*?*?*?*?*?*?*?,6.2,2.9,79,103582,0,-0,307,0.0,-0.0,0.0,0,0,0,0,265,5.2,10,5,9999,99999,9,999999999,0.0,999,999,99
3009,1,3,4,0,*?*?*?*?*?*?*?*?*?*?*?*?*?*?*?*?*?*?*?*?*?*?,5.4,2.1,79,103582,0,-0,304,0.0,-0.0,0.0,0,0,0,0,263,4.1,10,5,9999,99999,9,999999999,0.0,999,999,99
3009,1,3,5,0,*?*?*?*?*?*?*?*?*?*?*?*?*?*?*?*?*?*?*?*?*?*?,4.6,2.1,84,103582,0,-0,301,0.0,-0.0,0.0,0,0,0,0,262,4.1,10,5,9999,99999,9,999999999,0.0,999,999,99
3009,1,3,6,0,*?*?*?*?*?*?*?*?*?*?*?*?*?*?*?*?*?*?*?*?*?*?,5.1,2.5,83,103582,0,-0,303,0.0,-0.0,0.0,0,0,0,0,260,4.6,10,5,9999,99999,9,999999999,0.0,999,999,99
3009,1,3,7,0,*?*?*?*?*?*?*?*?*?*?*?*?*?*?*?*?*?*?*?*?*?*?,5.6,2.9,82,103582,0,-0,305,0.0,-0.0,0.0,0,0,0,0,258,4.6,10,5,9999,99999,9,999999999,0.0,999,999,99
3009,1,3,8,0,*?*?*?*?*?*?*?*?*?*?*?*?*?*?*?*?*?*?*?*?*?*?,5.4,2.7,82,103582,22,1434,280,0.0,0.0,0.0,0,0,0,0,257,5.2,5,3,9999,99999,9,999999999,0.5,999,999,99
3009,1,3,9,0,*?*?*?*?*?*?*?*?*?*?*?*?*?*?*?*?*?*?*?*?*?*?,5.7,3.8,87,103582,189,1416,301,39.1,38.9,33.9,4362,2516,4062,712,255,4.6,9,5,9999,99999,9,999999999,0.6,999,999,99
3009,1,3,10,0,*?*?*?*?*?*?*?*?*?*?*?*?*?*?*?*?*?*?*?*?*?*?,6.7,3.9,83,103582,314,1413,300,107.9,122.4,80.7,11798,9967,9364,1749,253,4.1,8,4,9999,99999,9,999999999,0.6,999,999,99
3009,1,3,11,0,*?*?*?*?*?*?*?*?*?*?*?*?*?*?*?*?*?*?*?*?*?*?,8.5,5.5,81,103582,389,1412,309,141.6,129.6,106.0,15456,11439,12200,2343,252,4.1,8,4,9999,99999,9,999999999,0.6,999,999,99
3009,1,3,12,0,*?*?*?*?*?*?*?*?*?*?*?*?*?*?*?*?*?*?*?*?*?*?,8.5,4.6,77,103582,409,1412,308,150.7,131.0,112.7,16435,11766,12954,2506,250,4.6,8,4,9999,99999,9,999999999,0.6,999,999,99
3009,1,3,13,0,*?*?*?*?*?*?*?*?*?*?*?*?*?*?*?*?*?*?*?*?*?*?,8.3,2.3,66,103582,373,1413,312,101.4,51.1,87.9,11126,4473,9944,2347,253,5.2,9,5,9999,99999,9,999999999,0.0,999,999,99
3009,1,3,14,0,*?*?*?*?*?*?*?*?*?*?*?*?*?*?*?*?*?*?*?*?*?*?,8.6,3.0,68,103582,282,1411,304,110.8,197.9,71.3,11749,14824,8484,1346,257,5.7,7,4,9999,99999,9,999999999,0.0,999,999,99
3009,1,3,15,0,*?*?*?*?*?*?*?*?*?*?*?*?*?*?*?*?*?*?*?*?*?*?,8.3,3.8,73,103582,144,1413,317,13.8,0.0,13.8,1656,-0,1657,541,260,5.7,10,5,9999,99999,9,999999999,0.0,999,999,99
3009,1,3,16,0,*?*?*?*?*?*?*?*?*?*?*?*?*?*?*?*?*?*?*?*?*?*?,8.5,3.9,73,103582,0,-0,317,0.0,-0.0,0.0,0,0,0,0,263,4.6,10,5,9999,99999,9,999999999,0.0,999,999,99
3009,1,3,17,0,*?*?*?*?*?*?*?*?*?*?*?*?*?*?*?*?*?*?*?*?*?*?,7.6,4.3,80,103582,0,-0,313,0.0,-0.0,0.0,0,0,0,0,267,6.2,10,5,9999,99999,9,999999999,0.0,999,999,99
3009,1,3,18,0,*?*?*?*?*?*?*?*?*?*?*?*?*?*?*?*?*?*?*?*?*?*?,6.9,4.1,82,103582,0,-0,310,0.0,-0.0,0.0,0,0,0,0,270,6.7,10,5,9999,99999,9,999999999,0.0,999,999,99
3009,1,3,19,0,*?*?*?*?*?*?*?*?*?*?*?*?*?*?*?*?*?*?*?*?*?*?,6.3,3.8,84,103582,0,-0,308,0.0,-0.0,0.0,0,0,0,0,270,5.2,10,5,9999,99999,9,999999999,0.0,999,999,99
3009,1,3,20,0,*?*?*?*?*?*?*?*?*?*?*?*?*?*?*?*?*?*?*?*?*?*?,6.5,2.3,75,103582,0,-0,309,0.0,-0.0,0.0,0,0,0,0,270,4.1,10,5,9999,99999,9,999999999,0.0,999,999,99
3009,1,3,21,0,*?*?*?*?*?*?*?*?*?*?*?*?*?*?*?*?*?*?*?*?*?*?,6.0,2.7,78,103582,0,-0,307,0.0,-0.0,0.0,0,0,0,0,270,4.6,10,5,9999,99999,9,999999999,0.0,999,999,99
3009,1,3,22,0,*?*?*?*?*?*?*?*?*?*?*?*?*?*?*?*?*?*?*?*?*?*?,5.6,2.1,78,103582,0,-0,305,0.0,-0.0,0.0,0,0,0,0,270,3.6,10,5,9999,99999,9,999999999,0.0,999,999,99
3009,1,3,23,0,*?*?*?*?*?*?*?*?*?*?*?*?*?*?*?*?*?*?*?*?*?*?,5.8,3.4,84,103582,0,-0,306,0.0,-0.0,0.0,0,0,0,0,270,2.6,10,5,9999,99999,9,999999999,0.0,999,999,99
3009,1,3,24,0,*?*?*?*?*?*?*?*?*?*?*?*?*?*?*?*?*?*?*?*?*?*?,6.0,2.7,79,103582,0,-0,307,0.0,-0.0,0.0,0,0,0,0,270,5.2,10,5,9999,99999,9,999999999,0.0,999,999,99
3009,1,4,1,0,*?*?*?*?*?*?*?*?*?*?*?*?*?*?*?*?*?*?*?*?*?*?,5.9,5.9,100,103905,0,-0,306,0.0,-0.0,0.0,0,0,0,0,270,6.2,10,5,9999,99999,9,999999999,0.0,999,999,99
3009,1,4,2,0,*?*?*?*?*?*?*?*?*?*?*?*?*?*?*?*?*?*?*?*?*?*?,5.4,5.5,100,103905,0,-0,303,0.0,-0.0,0.0,0,0,0,0,270,3.6,10,5,9999,99999,9,999999999,0.0,999,999,99
3009,1,4,3,0,*?*?*?*?*?*?*?*?*?*?*?*?*?*?*?*?*?*?*?*?*?*?,6.3,6.4,100,103905,0,-0,307,0.0,-0.0,0.0,0,0,0,0,270,5.2,10,5,9999,99999,9,999999999,0.0,999,999,99
3009,1,4,4,0,*?*?*?*?*?*?*?*?*?*?*?*?*?*?*?*?*?*?*?*?*?*?,7.1,7.1,100,103905,0,-0,311,0.0,-0.0,0.0,0,0,0,0,270,4.1,10,5,9999,99999,9,999999999,0.0,999,999,99
3009,1,4,5,0,*?*?*?*?*?*?*?*?*?*?*?*?*?*?*?*?*?*?*?*?*?*?,8.0,8.0,100,103905,0,-0,314,0.0,-0.0,0.0,0,0,0,0,270,4.1,10,5,9999,99999,9,999999999,0.0,999,999,99
3009,1,4,6,0,*?*?*?*?*?*?*?*?*?*?*?*?*?*?*?*?*?*?*?*?*?*?,7.2,7.3,100,103905,0,-0,311,0.0,-0.0,0.0,0,0,0,0,270,4.6,10,5,9999,99999,9,999999999,0.0,999,999,99
3009,1,4,7,0,*?*?*?*?*?*?*?*?*?*?*?*?*?*?*?*?*?*?*?*?*?*?,6.4,6.4,100,103905,0,-0,308,0.0,-0.0,0.0,0,0,0,0,267,4.6,10,5,9999,99999,9,999999999,0.0,999,999,99
3009,1,4,8,0,*?*?*?*?*?*?*?*?*?*?*?*?*?*?*?*?*?*?*?*?*?*?,7.1,7.0,100,103905,22,1386,311,0.0,0.0,0.0,0,0,0,0,263,5.2,10,5,9999,99999,9,999999999,0.0,999,999,99
3009,1,4,9,0,*?*?*?*?*?*?*?*?*?*?*?*?*?*?*?*?*?*?*?*?*?*?,7.0,7.0,100,103905,190,1415,306,39.5,39.1,34.2,4403,2545,4095,720,260,4.6,9,5,9999,99999,9,999999999,0.0,999,999,99
3009,1,4,10,0,*?*?*?*?*?*?*?*?*?*?*?*?*?*?*?*?*?*?*?*?*?*?,9.1,9.1,100,103905,316,1415,319,47.2,0.0,47.2,5512,0,5524,1870,257,4.1,10,5,9999,99999,9,999999999,0.0,999,999,99
3009,1,4,11,0,*?*?*?*?*?*?*?*?*?*?*?*?*?*?*?*?*?*?*?*?*?*?,10.3,9.6,100,103905,391,1412,325,61.9,0.0,61.9,7236,0,7253,2509,253,4.1,10,5,9999,99999,9,999999999,0.0,999,999,99
3009,1,4,12,0,*?*?*?*?*?*?*?*?*?*?*?*?*?*?*?*?*?*?*?*?*?*?,11.4,9.4,100,103905,412,1413,330,65.9,0.0,65.9,7707,0,7726,2689,250,4.6,10,5,9999,99999,9,999999999,0.0,999,999,99
3009,1,4,13,0,*?*?*?*?*?*?*?*?*?*?*?*?*?*?*?*?*?*?*?*?*?*?,11.5,9.1,100,103905,376,1413,330,58.9,0.0,58.9,6882,0,6898,2375,240,5.2,10,5,9999,99999,9,999999999,0.0,999,999,99
3009,1,4,14,0,*?*?*?*?*?*?*?*?*?*?*?*?*?*?*?*?*?*?*?*?*?*?,11.4,8.8,98,103905,286,1415,330,41.4,0.0,41.4,4836,0,4845,1627,230,5.7,10,5,9999,99999,9,999999999,0.0,999,999,99
3009,1,4,15,0,*?*?*?*?*?*?*?*?*?*?*?*?*?*?*?*?*?*?*?*?*?*?,11.4,9.8,100,103905,147,1409,330,14.5,0.0,14.5,1734,-0,1735,566,220,5.7,10,5,9999,99999,9,999999999,0.0,999,999,99
3009,1,4,16,0,*?*?*?*?*?*?*?*?*?*?*?*?*?*?*?*?*?*?*?*?*?*?,11.5,9.4,100,103905,0,-0,330,0.0,-0.0,0.0,0,0,0,0,210,4.6,10,5,9999,99999,9,999999999,0.0,999,999,99
3009,1,4,17,0,*?*?*?*?*?*?*?*?*?*?*?*?*?*?*?*?*?*?*?*?*?*?,9.9,8.9,100,103905,0,-0,323,0.0,-0.0,0.0,0,0,0,0,200,6.2,10,5,9999,99999,9,999999999,0.0,999,999,99
3009,1,4,18,0,*?*?*?*?*?*?*?*?*?*?*?*?*?*?*?*?*?*?*?*?*?*?,9.4,8.5,100,103905,0,-0,321,0.0,-0.0,0.0,0,0,0,0,190,6.7,10,5,9999,99999,9,999999999,0.0,999,999,99
3009,1,4,19,0,*?*?*?*?*?*?*?*?*?*?*?*?*?*?*?*?*?*?*?*?*?*?,9.4,8.7,100,103905,0,-0,321,0.0,-0.0,0.0,0,0,0,0,193,5.2,10,5,9999,99999,9,999999999,0.0,999,999,99
3009,1,4,20,0,*?*?*?*?*?*?*?*?*?*?*?*?*?*?*?*?*?*?*?*?*?*?,8.8,8.1,100,103905,0,-0,318,0.0,-0.0,0.0,0,0,0,0,197,4.1,10,5,9999,99999,9,999999999,0.0,999,999,99
3009,1,4,21,0,*?*?*?*?*?*?*?*?*?*?*?*?*?*?*?*?*?*?*?*?*?*?,7.2,7.1,100,103905,0,-0,311,0.0,-0.0,0.0,0,0,0,0,200,4.6,10,5,9999,99999,9,999999999,0.0,999,999,99
3009,1,4,22,0,*?*?*?*?*?*?*?*?*?*?*?*?*?*?*?*?*?*?*?*?*?*?,7.3,7.3,100,103905,0,-0,311,0.0,-0.0,0.0,0,0,0,0,203,3.6,10,5,9999,99999,9,999999999,0.0,999,999,99
3009,1,4,23,0,*?*?*?*?*?*?*?*?*?*?*?*?*?*?*?*?*?*?*?*?*?*?,5.4,5.5,100,103905,0,-0,303,0.0,-0.0,0.0,0,0,0,0,207,2.6,10,5,9999,99999,9,999999999,0.0,999,999,99
3009,1,4,24,0,*?*?*?*?*?*?*?*?*?*?*?*?*?*?*?*?*?*?*?*?*?*?,6.0,5.0,100,103905,0,-0,306,0.0,-0.0,0.0,0,0,0,0,270,5.2,10,5,9999,99999,9,999999999,0.0,999,999,99
3009,1,5,1,0,*?*?*?*?*?*?*?*?*?*?*?*?*?*?*?*?*?*?*?*?*?*?,2.6,2.7,100,103593,0,-0,292,0.0,-0.0,0.0,0,0,0,0,212,6.2,10,5,9999,99999,9,999999999,0.0,999,999,99
3009,1,5,2,0,*?*?*?*?*?*?*?*?*?*?*?*?*?*?*?*?*?*?*?*?*?*?,4.2,3.9,100,103593,0,-0,299,0.0,-0.0,0.0,0,0,0,0,213,3.6,10,5,9999,99999,9,999999999,0.0,999,999,99
3009,1,5,3,0,*?*?*?*?*?*?*?*?*?*?*?*?*?*?*?*?*?*?*?*?*?*?,3.6,3.4,100,103593,0,-0,296,0.0,-0.0,0.0,0,0,0,0,215,5.2,10,5,9999,99999,9,999999999,0.0,999,999,99
3009,1,5,4,0,*?*?*?*?*?*?*?*?*?*?*?*?*?*?*?*?*?*?*?*?*?*?,3.1,3.0,100,103593,0,-0,294,0.0,-0.0,0.0,0,0,0,0,217,4.1,10,5,9999,99999,9,999999999,0.0,999,999,99
3009,1,5,5,0,*?*?*?*?*?*?*?*?*?*?*?*?*?*?*?*?*?*?*?*?*?*?,3.3,3.2,100,103593,0,-0,295,0.0,-0.0,0.0,0,0,0,0,218,4.1,10,5,9999,99999,9,999999999,0.0,999,999,99
3009,1,5,6,0,*?*?*?*?*?*?*?*?*?*?*?*?*?*?*?*?*?*?*?*?*?*?,4.2,4.1,100,103593,0,-0,298,0.0,-0.0,0.0,0,0,0,0,220,4.6,10,5,9999,99999,9,999999999,0.0,999,999,99
3009,1,5,7,0,*?*?*?*?*?*?*?*?*?*?*?*?*?*?*?*?*?*?*?*?*?*?,3.2,3.2,100,103593,0,-0,294,0.0,-0.0,0.0,0,0,0,0,218,4.6,10,5,9999,99999,9,999999999,0.0,999,999,99
3009,1,5,8,0,*?*?*?*?*?*?*?*?*?*?*?*?*?*?*?*?*?*?*?*?*?*?,3.6,3.6,100,103593,23,1392,287,0.0,0.0,0.0,0,0,0,0,217,5.2,8,4,9999,99999,9,999999999,0.0,999,999,99
3009,1,5,9,0,*?*?*?*?*?*?*?*?*?*?*?*?*?*?*?*?*?*?*?*?*?*?,3.8,3.8,100,103593,191,1412,271,76.7,333.5,31.6,7918,21701,4894,578,215,4.6,4,2,9999,99999,9,999999999,0.0,999,999,99
3009,1,5,10,0,*?*?*?*?*?*?*?*?*?*?*?*?*?*?*?*?*?*?*?*?*?*?,6.7,5.0,93,103593,317,1411,309,47.5,0.0,47.5,5552,0,5563,1884,213,4.1,10,5,9999,99999,9,999999999,0.0,999,999,99
3009,1,5,11,0,*?*?*?*?*?*?*?*?*?*?*?*?*?*?*?*?*?*?*?*?*?*?,9.8,5.9,81,103593,394,1414,310,169.7,217.4,109.1,17957,19032,12714,2156,212,4.1,7,4,9999,99999,9,999999999,0.0,999,999,99
3009,1,5,12,0,*?*?*?*?*?*?*?*?*?*?*?*?*?*?*?*?*?*?*?*?*?*?,11.8,6.6,74,103593,415,1414,328,115.5,52.3,100.1,12675,4707,11318,2715,210,4.6,9,5,9999,99999,9,999999999,0.0,999,999,99
3009,1,5,13,0,*?*?*?*?*?*?*?*?*?*?*?*?*?*?*?*?*?*?*?*?*?*?,11.8,6.7,74,103593,379,1413,324,137.0,128.7,102.5,14949,11299,11795,2260,215,5.2,8,4,9999,99999,9,999999999,0.0,999,999,99
3009,1,5,14,0,*?*?*?*?*?*?*?*?*?*?*?*?*?*?*?*?*?*?*?*?*?*?,11.9,7.1,77,103593,289,1413,316,126.8,277.7,70.0,13185,20981,9121,1278,220,5.7,6,3,9999,99999,9,999999999,0.0,999,999,99
3009,1,5,15,0,*?*?*?*?*?*?*?*?*?*?*?*?*?*?*?*?*?*?*?*?*?*?,11.8,6.9,75,103593,151,1412,311,48.8,239.8,23.2,5069,14083,3682,430,225,5.7,5,3,9999,99999,9,999999999,0.0,999,999,99
3009,1,5,16,0,*?*?*?*?*?*?*?*?*?*?*?*?*?*?*?*?*?*?*?*?*?*?,11.8,6.9,75,103593,0,-0,332,0.0,-0.0,0.0,0,0,0,0,230,4.6,10,5,9999,99999,9,999999999,0.0,999,999,99
3009,1,5,17,0,*?*?*?*?*?*?*?*?*?*?*?*?*?*?*?*?*?*?*?*?*?*?,9.8,5.5,78,103593,0,-0,323,0.0,-0.0,0.0,0,0,0,0,235,6.2,10,5,9999,99999,9,999999999,0.0,999,999,99
3009,1,5,18,0,*?*?*?*?*?*?*?*?*?*?*?*?*?*?*?*?*?*?*?*?*?*?,7.7,4.3,83,103593,0,-0,314,0.0,-0.0,0.0,0,0,0,0,240,6.7,10,5,9999,99999,9,999999999,0.0,999,999,99
3009,1,5,19,0,*?*?*?*?*?*?*?*?*?*?*?*?*?*?*?*?*?*?*?*?*?*?,6.8,3.0,80,103593,0,-0,310,0.0,-0.0,0.0,0,0,0,0,232,5.2,10,5,9999,99999,9,999999999,0.0,999,999,99
3009,1,5,20,0,*?*?*?*?*?*?*?*?*?*?*?*?*?*?*?*?*?*?*?*?*?*?,7.3,4.5,86,103593,0,-0,312,0.0,-0.0,0.0,0,0,0,0,223,4.1,10,5,9999,99999,9,999999999,0.0,999,999,99
3009,1,5,21,0,*?*?*?*?*?*?*?*?*?*?*?*?*?*?*?*?*?*?*?*?*?*?,5.0,3.9,98,103593,0,-0,302,0.0,-0.0,0.0,0,0,0,0,215,4.6,10,5,9999,99999,9,999999999,0.0,999,999,99
3009,1,5,22,0,*?*?*?*?*?*?*?*?*?*?*?*?*?*?*?*?*?*?*?*?*?*?,5.5,3.8,93,103593,0,-0,304,0.0,-0.0,0.0,0,0,0,0,207,3.6,10,5,9999,99999,9,999999999,0.0,999,999,99
3009,1,5,23,0,*?*?*?*?*?*?*?*?*?*?*?*?*?*?*?*?*?*?*?*?*?*?,4.9,2.9,91,103593,0,-0,302,0.0,-0.0,0.0,0,0,0,0,198,2.6,10,5,9999,99999,9,999999999,0.0,999,999,99
3009,1,5,24,0,*?*?*?*?*?*?*?*?*?*?*?*?*?*?*?*?*?*?*?*?*?*?,1.0,1.0,100,103593,0,-0,285,0.0,-0.0,0.0,0,0,0,0,210,5.2,10,5,9999,99999,9,999999999,0.0,999,999,99
3009,1,6,1,0,*?*?*?*?*?*?*?*?*?*?*?*?*?*?*?*?*?*?*?*?*?*?,4.9,4.5,98,103188,0,-0,301,0.0,-0.0,0.0,0,0,0,0,188,6.2,10,5,9999,99999,9,999999999,0.0,999,999,99
3009,1,6,2,0,*?*?*?*?*?*?*?*?*?*?*?*?*?*?*?*?*?*?*?*?*?*?,5.4,5.1,99,103188,0,-0,303,0.0,-0.0,0.0,0,0,0,0,187,3.6,10,5,9999,99999,9,999999999,0.0,999,999,99
3009,1,6,3,0,*?*?*?*?*?*?*?*?*?*?*?*?*?*?*?*?*?*?*?*?*?*?,5.7,5.0,97,103188,0,-0,305,0.0,-0.0,0.0,0,0,0,0,185,5.2,10,5,9999,99999,9,999999999,0.0,999,999,99
3009,1,6,4,0,*?*?*?*?*?*?*?*?*?*?*?*?*?*?*?*?*?*?*?*?*?*?,5.6,3.9,90,103188,0,-0,305,0.0,-0.0,0.0,0,0,0,0,183,4.1,10,5,9999,99999,9,999999999,0.0,999,999,99
3009,1,6,5,0,*?*?*?*?*?*?*?*?*?*?*?*?*?*?*?*?*?*?*?*?*?*?,6.3,4.3,88,103188,0,-0,308,0.0,-0.0,0.0,0,0,0,0,182,4.1,10,5,9999,99999,9,999999999,0.0,999,999,99
3009,1,6,6,0,*?*?*?*?*?*?*?*?*?*?*?*?*?*?*?*?*?*?*?*?*?*?,5.6,3.9,91,103188,0,-0,305,0.0,-0.0,0.0,0,0,0,0,180,4.6,10,5,9999,99999,9,999999999,0.0,999,999,99
3009,1,6,7,0,*?*?*?*?*?*?*?*?*?*?*?*?*?*?*?*?*?*?*?*?*?*?,5.7,3.9,90,103188,0,-0,305,0.0,-0.0,0.0,0,0,0,0,183,4.6,10,5,9999,99999,9,999999999,0.0,999,999,99
3009,1,6,8,0,*?*?*?*?*?*?*?*?*?*?*?*?*?*?*?*?*?*?*?*?*?*?,4.5,1.7,83,103188,24,1387,300,0.0,0.0,0.0,0,0,0,0,187,5.2,10,5,9999,99999,9,999999999,0.0,999,999,99
3009,1,6,9,0,*?*?*?*?*?*?*?*?*?*?*?*?*?*?*?*?*?*?*?*?*?*?,6.0,2.5,80,103188,193,1416,307,23.3,0.0,23.3,2746,-0,2749,904,190,4.6,10,5,9999,99999,9,999999999,0.0,999,999,99
3009,1,6,10,0,*?*?*?*?*?*?*?*?*?*?*?*?*?*?*?*?*?*?*?*?*?*?,7.0,3.8,81,103188,319,1411,311,47.9,0.0,47.9,5596,0,5608,1900,193,4.1,10,5,9999,99999,9,999999999,0.0,999,999,99
3009,1,6,11,0,*?*?*?*?*?*?*?*?*?*?*?*?*?*?*?*?*?*?*?*?*?*?,7.3,4.6,85,103188,396,1413,312,62.9,0.0,62.9,7343,0,7361,2550,197,4.1,10,5,9999,99999,9,999999999,0.0,999,999,99
3009,1,6,12,0,*?*?*?*?*?*?*?*?*?*?*?*?*?*?*?*?*?*?*?*?*?*?,8.6,6.2,87,103188,417,1411,317,67.0,0.0,67.0,7834,0,7854,2738,200,4.6,10,5,9999,99999,9,999999999,0.0,999,999,99
3009,1,6,13,0,*?*?*?*?*?*?*?*?*?*?*?*?*?*?*?*?*?*?*?*?*?*?,8.8,6.9,89,103188,382,1412,318,60.2,0.0,60.2,7027,0,7044,2430,195,5.2,10,5,9999,99999,9,999999999,0.0,999,999,99
3009,1,6,14,0,*?*?*?*?*?*?*?*?*?*?*?*?*?*?*?*?*?*?*?*?*?*?,9.0,6.9,88,103188,293,1415,319,42.7,0.0,42.7,4994,0,5003,1683,190,5.7,10,5,9999,99999,9,999999999,0.0,999,999,99
3009,1,6,15,0,*?*?*?*?*?*?*?*?*?*?*?*?*?*?*?*?*?*?*?*?*?*?,8.6,7.1,92,103188,155,1414,317,15.9,0.0,15.9,1901,-0,1902,622,185,5.7,10,5,9999,99999,9,999999999,0.0,999,999,99
3009,1,6,16,0,*?*?*?*?*?*?*?*?*?*?*?*?*?*?*?*?*?*?*?*?*?*?,8.6,8.0,97,103188,0,-0,317,0.0,-0.0,0.0,0,0,0,0,180,4.6,10,5,9999,99999,9,999999999,0.0,999,999,99
3009,1,6,17,0,*?*?*?*?*?*?*?*?*?*?*?*?*?*?*?*?*?*?*?*?*?*?,7.5,7.4,100,103188,0,-0,312,0.0,-0.0,0.0,0,0,0,0,175,6.2,10,5,9999,99999,9,999999999,0.0,999,999,99
3009,1,6,18,0,*?*?*?*?*?*?*?*?*?*?*?*?*?*?*?*?*?*?*?*?*?*?,7.6,7.6,100,103188,0,-0,313,0.0,-0.0,0.0,0,0,0,0,170,6.7,10,5,9999,99999,9,999999999,0.0,999,999,99
3009,1,6,19,0,*?*?*?*?*?*?*?*?*?*?*?*?*?*?*?*?*?*?*?*?*?*?,6.8,6.9,100,103188,0,-0,309,0.0,-0.0,0.0,0,0,0,0,172,5.2,10,5,9999,99999,9,999999999,0.0,999,999,99
3009,1,6,20,0,*?*?*?*?*?*?*?*?*?*?*?*?*?*?*?*?*?*?*?*?*?*?,6.4,5.9,98,103188,0,-0,308,0.0,-0.0,0.0,0,0,0,0,173,4.1,10,5,9999,99999,9,999999999,0.0,999,999,99
3009,1,6,21,0,*?*?*?*?*?*?*?*?*?*?*?*?*?*?*?*?*?*?*?*?*?*?,6.3,5.8,98,103188,0,-0,307,0.0,-0.0,0.0,0,0,0,0,175,4.6,10,5,9999,99999,9,999999999,0.0,999,999,99
3009,1,6,22,0,*?*?*?*?*?*?*?*?*?*?*?*?*?*?*?*?*?*?*?*?*?*?,6.1,5.8,99,103188,0,-0,306,0.0,-0.0,0.0,0,0,0,0,177,3.6,10,5,9999,99999,9,999999999,0.0,999,999,99
3009,1,6,23,0,*?*?*?*?*?*?*?*?*?*?*?*?*?*?*?*?*?*?*?*?*?*?,6.6,6.6,100,103188,0,-0,309,0.0,-0.0,0.0,0,0,0,0,178,2.6,10,5,9999,99999,9,999999999,0.0,999,999,99
3009,1,6,24,0,*?*?*?*?*?*?*?*?*?*?*?*?*?*?*?*?*?*?*?*?*?*?,4.3,3.6,97,103188,0,-0,299,0.0,-0.0,0.0,0,0,0,0,190,5.2,10,5,9999,99999,9,999999999,0.0,999,999,99
3009,1,7,1,0,*?*?*?*?*?*?*?*?*?*?*?*?*?*?*?*?*?*?*?*?*?*?,7.2,5.6,89,102587,0,-0,311,0.0,-0.0,0.0,0,0,0,0,178,6.2,10,5,9999,99999,9,999999999,0.0,999,999,99
3009,1,7,2,0,*?*?*?*?*?*?*?*?*?*?*?*?*?*?*?*?*?*?*?*?*?*?,7.4,5.1,86,102587,0,-0,312,0.0,-0.0,0.0,0,0,0,0,177,3.6,10,5,9999,99999,9,999999999,0.0,999,999,99
3009,1,7,3,0,*?*?*?*?*?*?*?*?*?*?*?*?*?*?*?*?*?*?*?*?*?*?,7.4,4.5,82,102587,0,-0,312,0.0,-0.0,0.0,0,0,0,0,175,5.2,10,5,9999,99999,9,999999999,0.0,999,999,99
3009,1,7,4,0,*?*?*?*?*?*?*?*?*?*?*?*?*?*?*?*?*?*?*?*?*?*?,7.3,4.3,82,102587,0,-0,312,0.0,-0.0,0.0,0,0,0,0,173,4.1,10,5,9999,99999,9,999999999,0.0,999,999,99
3009,1,7,5,0,*?*?*?*?*?*?*?*?*?*?*?*?*?*?*?*?*?*?*?*?*?*?,7.1,3.9,80,102587,0,-0,311,0.0,-0.0,0.0,0,0,0,0,172,4.1,10,5,9999,99999,9,999999999,0.0,999,999,99
3009,1,7,6,0,*?*?*?*?*?*?*?*?*?*?*?*?*?*?*?*?*?*?*?*?*?*?,7.3,3.9,80,102587,0,-0,312,0.0,-0.0,0.0,0,0,0,0,170,4.6,10,5,9999,99999,9,999999999,0.0,999,999,99
3009,1,7,7,0,*?*?*?*?*?*?*?*?*?*?*?*?*?*?*?*?*?*?*?*?*?*?,7.4,5.5,88,102587,0,-0,312,0.0,-0.0,0.0,0,0,0,0,177,4.6,10,5,9999,99999,9,999999999,0.0,999,999,99
3009,1,7,8,0,*?*?*?*?*?*?*?*?*?*?*?*?*?*?*?*?*?*?*?*?*?*?,7.3,5.9,91,102587,26,1429,312,0.0,0.0,0.0,0,0,0,0,183,5.2,10,5,9999,99999,9,999999999,0.0,999,999,99
3009,1,7,9,0,*?*?*?*?*?*?*?*?*?*?*?*?*?*?*?*?*?*?*?*?*?*?,7.5,6.1,91,102587,194,1411,313,23.6,0.0,23.6,2783,-0,2786,916,190,4.6,10,5,9999,99999,9,999999999,0.0,999,999,99
3009,1,7,10,0,*?*?*?*?*?*?*?*?*?*?*?*?*?*?*?*?*?*?*?*?*?*?,7.3,5.9,90,102587,321,1411,312,48.3,0.0,48.3,5645,0,5657,1917,197,4.1,10,5,9999,99999,9,999999999,0.0,999,999,99
3009,1,7,11,0,*?*?*?*?*?*?*?*?*?*?*?*?*?*?*?*?*?*?*?*?*?*?,7.4,7.4,100,102587,399,1414,312,63.4,0.0,63.4,7403,0,7421,2573,203,4.1,10,5,9999,99999,9,999999999,0.0,999,999,99
3009,1,7,12,0,*?*?*?*?*?*?*?*?*?*?*?*?*?*?*?*?*?*?*?*?*?*?,7.4,6.4,93,102587,420,1411,312,67.6,0.0,67.6,7904,0,7924,2765,210,4.6,10,5,9999,99999,9,999999999,0.0,999,999,99
3009,1,7,13,0,*?*?*?*?*?*?*?*?*?*?*?*?*?*?*?*?*?*?*?*?*?*?,7.2,5.6,90,102587,386,1414,311,60.8,0.0,60.8,7106,0,7123,2460,208,5.2,10,5,9999,99999,9,999999999,0.0,999,999,99
3009,1,7,14,0,*?*?*?*?*?*?*?*?*?*?*?*?*?*?*?*?*?*?*?*?*?*?,7.2,4.5,83,102587,296,1411,312,43.5,0.0,43.5,5076,0,5086,1712,207,5.7,10,5,9999,99999,9,999999999,0.0,999,999,99
3009,1,7,15,0,*?*?*?*?*?*?*?*?*?*?*?*?*?*?*?*?*?*?*?*?*?*?,7.2,4.8,85,102587,159,1415,311,16.7,0.0,16.7,1988,-0,1990,651,205,5.7,10,5,9999,99999,9,999999999,0.0,999,999,99
3009,1,7,16,0,*?*?*?*?*?*?*?*?*?*?*?*?*?*?*?*?*?*?*?*?*?*?,7.3,5.5,88,102587,0,-0,312,0.0,-0.0,0.0,0,0,0,0,203,4.6,10,5,9999,99999,9,999999999,0.0,999,999,99
3009,1,7,17,0,*?*?*?*?*?*?*?*?*?*?*?*?*?*?*?*?*?*?*?*?*?*?,7.5,5.5,87,102587,0,-0,313,0.0,-0.0,0.0,0,0,0,0,202,6.2,10,5,9999,99999,9,999999999,0.0,999,999,99
3009,1,7,18,0,*?*?*?*?*?*?*?*?*?*?*?*?*?*?*?*?*?*?*?*?*?*?,7.2,5.9,91,102587,0,-0,311,0.0,-0.0,0.0,0,0,0,0,200,6.7,10,5,9999,99999,9,999999999,0.0,999,999,99
3009,1,7,19,0,*?*?*?*?*?*?*?*?*?*?*?*?*?*?*?*?*?*?*?*?*?*?,7.3,5.8,90,102587,0,-0,312,0.0,-0.0,0.0,0,0,0,0,200,5.2,10,5,9999,99999,9,999999999,0.0,999,999,99
3009,1,7,20,0,*?*?*?*?*?*?*?*?*?*?*?*?*?*?*?*?*?*?*?*?*?*?,7.1,6.2,94,102587,0,-0,311,0.0,-0.0,0.0,0,0,0,0,200,4.1,10,5,9999,99999,9,999999999,0.0,999,999,99
3009,1,7,21,0,*?*?*?*?*?*?*?*?*?*?*?*?*?*?*?*?*?*?*?*?*?*?,7.2,5.9,91,102587,0,-0,311,0.0,-0.0,0.0,0,0,0,0,200,4.6,10,5,9999,99999,9,999999999,0.0,999,999,99
3009,1,7,22,0,*?*?*?*?*?*?*?*?*?*?*?*?*?*?*?*?*?*?*?*?*?*?,7.4,5.3,86,102587,0,-0,312,0.0,-0.0,0.0,0,0,0,0,200,3.6,10,5,9999,99999,9,999999999,0.0,999,999,99
3009,1,7,23,0,*?*?*?*?*?*?*?*?*?*?*?*?*?*?*?*?*?*?*?*?*?*?,7.4,4.6,82,102587,0,-0,312,0.0,-0.0,0.0,0,0,0,0,200,2.6,10,5,9999,99999,9,999999999,0.0,999,999,99
3009,1,7,24,0,*?*?*?*?*?*?*?*?*?*?*?*?*?*?*?*?*?*?*?*?*?*?,7.1,6.1,93,102587,0,-0,311,0.0,-0.0,0.0,0,0,0,0,180,5.2,10,5,9999,99999,9,999999999,0.0,999,999,99
3009,1,8,1,0,*?*?*?*?*?*?*?*?*?*?*?*?*?*?*?*?*?*?*?*?*?*?,7.3,6.2,94,102375,0,-0,312,0.0,-0.0,0.0,0,0,0,0,198,6.2,10,5,9999,99999,9,999999999,0.0,999,999,99
3009,1,8,2,0,*?*?*?*?*?*?*?*?*?*?*?*?*?*?*?*?*?*?*?*?*?*?,7.1,7.0,100,102375,0,-0,311,0.0,-0.0,0.0,0,0,0,0,197,3.6,10,5,9999,99999,9,999999999,0.0,999,999,99
3009,1,8,3,0,*?*?*?*?*?*?*?*?*?*?*?*?*?*?*?*?*?*?*?*?*?*?,7.4,7.1,99,102375,0,-0,312,0.0,-0.0,0.0,0,0,0,0,195,5.2,10,5,9999,99999,9,999999999,0.0,999,999,99
3009,1,8,4,0,*?*?*?*?*?*?*?*?*?*?*?*?*?*?*?*?*?*?*?*?*?*?,7.2,7.1,100,102375,0,-0,311,0.0,-0.0,0.0,0,0,0,0,193,4.1,10,5,9999,99999,9,999999999,0.0,999,999,99
3009,1,8,5,0,*?*?*?*?*?*?*?*?*?*?*?*?*?*?*?*?*?*?*?*?*?*?,6.8,6.7,100,102375,0,-0,309,0.0,-0.0,0.0,0,0,0,0,192,4.1,10,5,9999,99999,9,999999999,0.0,999,999,99
3009,1,8,6,0,*?*?*?*?*?*?*?*?*?*?*?*?*?*?*?*?*?*?*?*?*?*?,7.3,7.3,100,102375,0,-0,311,0.0,-0.0,0.0,0,0,0,0,190,4.6,10,5,9999,99999,9,999999999,0.0,999,999,99
3009,1,8,7,0,*?*?*?*?*?*?*?*?*?*?*?*?*?*?*?*?*?*?*?*?*?*?,7.8,7.6,100,102375,0,-0,314,0.0,-0.0,0.0,0,0,0,0,192,4.6,10,5,9999,99999,9,999999999,0.0,999,999,99
3009,1,8,8,0,*?*?*?*?*?*?*?*?*?*?*?*?*?*?*?*?*?*?*?*?*?*?,7.5,6.9,97,102375,27,1405,312,0.0,0.0,0.0,0,0,0,0,193,5.2,10,5,9999,99999,9,999999999,0.0,999,999,99
3009,1,8,9,0,*?*?*?*?*?*?*?*?*?*?*?*?*?*?*?*?*?*?*?*?*?*?,7.0,7.0,100,102375,196,1412,310,24.0,0.0,24.0,2825,-0,2828,931,195,4.6,10,5,9999,99999,9,999999999,0.0,999,999,99
3009,1,8,10,0,*?*?*?*?*?*?*?*?*?*?*?*?*?*?*?*?*?*?*?*?*?*?,7.2,6.4,95,102375,324,1414,311,48.8,0.0,48.8,5698,0,5710,1937,197,4.1,10,5,9999,99999,9,999999999,0.0,999,999,99
3009,1,8,11,0,*?*?*?*?*?*?*?*?*?*?*?*?*?*?*?*?*?*?*?*?*?*?,8.1,6.2,89,102375,401,1411,315,63.9,0.0,63.9,7466,0,7484,2596,198,4.1,10,5,9999,99999,9,999999999,0.0,999,999,99
3009,1,8,12,0,*?*?*?*?*?*?*?*?*?*?*?*?*?*?*?*?*?*?*?*?*?*?,8.6,8.7,100,102375,424,1414,317,68.2,0.0,68.2,7978,0,7999,2794,200,4.6,10,5,9999,99999,9,999999999,0.0,999,999,99
3009,1,8,13,0,*?*?*?*?*?*?*?*?*?*?*?*?*?*?*?*?*?*?*?*?*?*?,8.8,7.9,95,102375,389,1412,318,61.5,0.0,61.5,7187,0,7204,2490,205,5.2,10,5,9999,99999,9,999999999,0.0,999,999,99
3009,1,8,14,0,*?*?*?*?*?*?*?*?*?*?*?*?*?*?*?*?*?*?*?*?*?*?,8.4,7.4,94,102375,300,1412,316,44.2,0.0,44.2,5164,0,5174,1744,210,5.7,10,5,9999,99999,9,999999999,0.0,999,999,99
3009,1,8,15,0,*?*?*?*?*?*?*?*?*?*?*?*?*?*?*?*?*?*?*?*?*?*?,8.4,8.1,98,102375,163,1415,316,17.5,0.0,17.5,2079,-0,2081,681,215,5.7,10,5,9999,99999,9,999999999,0.0,999,999,99
3009,1,8,16,0,*?*?*?*?*?*?*?*?*?*?*?*?*?*?*?*?*?*?*?*?*?*?,8.5,7.9,96,102375,0,-0,317,0.0,-0.0,0.0,0,0,0,0,220,4.6,10,5,9999,99999,9,999999999,0.0,999,999,99
3009,1,8,17,0,*?*?*?*?*?*?*?*?*?*?*?*?*?*?*?*?*?*?*?*?*?*?,8.4,7.4,95,102375,0,-0,316,0.0,-0.0,0.0,0,0,0,0,225,6.2,10,5,9999,99999,9,999999999,0.0,999,999,99
3009,1,8,18,0,*?*?*?*?*?*?*?*?*?*?*?*?*?*?*?*?*?*?*?*?*?*?,7.7,6.4,92,102375,0,-0,313,0.0,-0.0,0.0,0,0,0,0,230,6.7,10,5,9999,99999,9,999999999,0.0,999,999,99
3009,1,8,19,0,*?*?*?*?*?*?*?*?*?*?*?*?*?*?*?*?*?*?*?*?*?*?,8.3,6.6,90,102375,0,-0,316,0.0,-0.0,0.0,0,0,0,0,252,5.2,10,5,9999,99999,9,999999999,0.0,999,999,99
3009,1,8,20,0,*?*?*?*?*?*?*?*?*?*?*?*?*?*?*?*?*?*?*?*?*?*?,8.5,6.2,87,102375,0,-0,317,0.0,-0.0,0.0,0,0,0,0,273,4.1,10,5,9999,99999,9,999999999,0.0,999,999,99
3009,1,8,21,0,*?*?*?*?*?*?*?*?*?*?*?*?*?*?*?*?*?*?*?*?*?*?,7.7,4.8,83,102375,0,-0,314,0.0,-0.0,0.0,0,0,0,0,295,4.6,10,5,9999,99999,9,999999999,0.0,999,999,99
3009,1,8,22,0,*?*?*?*?*?*?*?*?*?*?*?*?*?*?*?*?*?*?*?*?*?*?,7.4,4.3,82,102375,0,-0,312,0.0,-0.0,0.0,0,0,0,0,317,3.6,10,5,9999,99999,9,999999999,1.8,999,999,99
3009,1,8,23,0,*?*?*?*?*?*?*?*?*?*?*?*?*?*?*?*?*?*?*?*?*?*?,8.9,5.5,80,102375,0,-0,319,0.0,-0.0,0.0,0,0,0,0,338,2.6,10,5,9999,99999,9,999999999,1.0,999,999,99
3009,1,8,24,0,*?*?*?*?*?*?*?*?*?*?*?*?*?*?*?*?*?*?*?*?*?*?,7.4,5.5,88,102375,0,-0,312,0.0,-0.0,0.0,0,0,0,0,200,5.2,10,5,9999,99999,9,999999999,0.0,999,999,99
3009,1,9,1,0,*?*?*?*?*?*?*?*?*?*?*?*?*?*?*?*?*?*?*?*?*?*?,10.4,5.1,69,102127,0,-0,326,0.0,-0.0,0.0,0,0,0,0,357,6.2,10,5,9999,99999,9,999999999,0.0,999,999,99
3009,1,9,2,0,*?*?*?*?*?*?*?*?*?*?*?*?*?*?*?*?*?*?*?*?*?*?,10.6,5.1,68,102127,0,-0,327,0.0,-0.0,0.0,0,0,0,0,353,3.6,10,5,9999,99999,9,999999999,0.0,999,999,99
3009,1,9,3,0,*?*?*?*?*?*?*?*?*?*?*?*?*?*?*?*?*?*?*?*?*?*?,11.1,5.1,66,102127,0,-0,329,0.0,-0.0,0.0,0,0,0,0,350,5.2,10,5,9999,99999,9,999999999,0.0,999,999,99
3009,1,9,4,0,*?*?*?*?*?*?*?*?*?*?*?*?*?*?*?*?*?*?*?*?*?*?,10.7,5.8,71,102127,0,-0,327,0.0,-0.0,0.0,0,0,0,0,347,4.1,10,5,9999,99999,9,999999999,0.0,999,999,99
3009,1,9,5,0,*?*?*?*?*?*?*?*?*?*?*?*?*?*?*?*?*?*?*?*?*?*?,10.5,6.2,74,102127,0,-0,326,0.0,-0.0,0.0,0,0,0,0,343,4.1,10,5,9999,99999,9,999999999,0.0,999,999,99
3009,1,9,6,0,*?*?*?*?*?*?*?*?*?*?*?*?*?*?*?*?*?*?*?*?*?*?,11.0,7.0,75,102127,0,-0,328,0.0,-0.0,0.0,0,0,0,0,340,4.6,10,5,9999,99999,9,999999999,0.0,999,999,99
3009,1,9,7,0,*?*?*?*?*?*?*?*?*?*?*?*?*?*?*?*?*?*?*?*?*?*?,10.7,6.9,77,102127,0,-0,327,0.0,-0.0,0.0,0,0,0,0,292,4.6,10,5,9999,99999,9,999999999,0.0,999,999,99
3009,1,9,8,0,*?*?*?*?*?*?*?*?*?*?*?*?*?*?*?*?*?*?*?*?*?*?,11.0,7.1,77,102127,29,1425,328,0.0,0.0,0.0,0,0,0,0,243,5.2,10,5,9999,99999,9,999999999,0.0,999,999,99
3009,1,9,9,0,*?*?*?*?*?*?*?*?*?*?*?*?*?*?*?*?*?*?*?*?*?*?,10.6,6.9,77,102127,198,1412,326,24.4,0.0,24.4,2871,-0,2874,946,195,4.6,10,5,9999,99999,9,999999999,0.0,999,999,99
3009,1,9,10,0,*?*?*?*?*?*?*?*?*?*?*?*?*?*?*?*?*?*?*?*?*?*?,11.1,8.4,83,102127,326,1412,325,85.6,49.3,74.2,9395,4159,8408,1951,147,4.1,9,5,9999,99999,9,999999999,0.0,999,999,99
3009,1,9,11,0,*?*?*?*?*?*?*?*?*?*?*?*?*?*?*?*?*?*?*?*?*?*?,11.8,8.3,78,102127,404,1412,328,112.0,52.0,97.1,12294,4653,10980,2622,98,4.1,9,5,9999,99999,9,999999999,0.0,999,999,99
3009,1,9,12,0,*?*?*?*?*?*?*?*?*?*?*?*?*?*?*?*?*?*?*?*?*?*?,11.9,7.0,71,102127,427,1412,328,119.7,52.7,103.8,13139,4770,11729,2827,50,4.6,9,5,9999,99999,9,999999999,0.0,999,999,99
3009,1,9,13,0,*?*?*?*?*?*?*?*?*?*?*?*?*?*?*?*?*?*?*?*?*?*?,12.1,5.5,63,102127,393,1413,334,62.3,0.0,62.3,7272,0,7290,2523,60,5.2,10,5,9999,99999,9,999999999,0.0,999,999,99
3009,1,9,14,0,*?*?*?*?*?*?*?*?*?*?*?*?*?*?*?*?*?*?*?*?*?*?,11.9,5.5,64,102127,304,1412,333,45.0,0.0,45.0,5252,0,5263,1776,70,5.7,10,5,9999,99999,9,999999999,1.2,999,999,99
3009,1,9,15,0,*?*?*?*?*?*?*?*?*?*?*?*?*?*?*?*?*?*?*?*?*?*?,12.3,7.1,70,102127,167,1413,334,18.3,0.0,18.3,2172,-0,2174,712,80,5.7,10,5,9999,99999,9,999999999,0.9,999,999,99
3009,1,9,16,0,*?*?*?*?*?*?*?*?*?*?*?*?*?*?*?*?*?*?*?*?*?*?,12.1,5.9,65,102127,0,-0,334,0.0,-0.0,0.0,0,0,0,0,90,4.6,10,5,9999,99999,9,999999999,0.0,999,999,99
3009,1,9,17,0,*?*?*?*?*?*?*?*?*?*?*?*?*?*?*?*?*?*?*?*?*?*?,11.9,7.4,73,102127,0,-0,332,0.0,-0.0,0.0,0,0,0,0,100,6.2,10,5,9999,99999,9,999999999,0.0,999,999,99
3009,1,9,18,0,*?*?*?*?*?*?*?*?*?*?*?*?*?*?*?*?*?*?*?*?*?*?,11.9,7.4,73,102127,0,-0,332,0.0,-0.0,0.0,0,0,0,0,110,6.7,10,5,9999,99999,9,999999999,0.1,999,999,99
3009,1,9,19,0,*?*?*?*?*?*?*?*?*?*?*?*?*?*?*?*?*?*?*?*?*?*?,11.0,5.8,70,102127,0,-0,329,0.0,-0.0,0.0,0,0,0,0,107,5.2,10,5,9999,99999,9,999999999,0.1,999,999,99
3009,1,9,20,0,*?*?*?*?*?*?*?*?*?*?*?*?*?*?*?*?*?*?*?*?*?*?,11.1,6.2,72,102127,0,-0,329,0.0,-0.0,0.0,0,0,0,0,103,4.1,10,5,9999,99999,9,999999999,0.0,999,999,99
3009,1,9,21,0,*?*?*?*?*?*?*?*?*?*?*?*?*?*?*?*?*?*?*?*?*?*?,10.9,6.7,75,102127,0,-0,328,0.0,-0.0,0.0,0,0,0,0,100,4.6,10,5,9999,99999,9,999999999,0.3,999,999,99
3009,1,9,22,0,*?*?*?*?*?*?*?*?*?*?*?*?*?*?*?*?*?*?*?*?*?*?,11.5,7.4,75,102127,0,-0,331,0.0,-0.0,0.0,0,0,0,0,97,3.6,10,5,9999,99999,9,999999999,0.6,999,999,99
3009,1,9,23,0,*?*?*?*?*?*?*?*?*?*?*?*?*?*?*?*?*?*?*?*?*?*?,11.4,6.9,73,102127,0,-0,330,0.0,-0.0,0.0,0,0,0,0,93,2.6,10,5,9999,99999,9,999999999,0.6,999,999,99
3009,1,9,24,0,*?*?*?*?*?*?*?*?*?*?*?*?*?*?*?*?*?*?*?*?*?*?,10.3,5.3,71,102127,0,-0,325,0.0,-0.0,0.0,0,0,0,0,360,5.2,10,5,9999,99999,9,999999999,0.0,999,999,99
3009,1,10,1,0,*?*?*?*?*?*?*?*?*?*?*?*?*?*?*?*?*?*?*?*?*?*?,11.1,6.7,74,101662,0,-0,329,0.0,-0.0,0.0,0,0,0,0,78,9.8,10,5,9999,99999,9,999999999,0.0,999,999,99
3009,1,10,2,0,*?*?*?*?*?*?*?*?*?*?*?*?*?*?*?*?*?*?*?*?*?*?,10.9,6.6,74,101662,0,-0,328,0.0,-0.0,0.0,0,0,0,0,67,9.8,10,5,9999,99999,9,999999999,0.0,999,999,99
3009,1,10,3,0,*?*?*?*?*?*?*?*?*?*?*?*?*?*?*?*?*?*?*?*?*?*?,11.2,6.9,74,101662,0,-0,329,0.0,-0.0,0.0,0,0,0,0,55,11.8,10,5,9999,99999,9,999999999,0.3,999,999,99
3009,1,10,4,0,*?*?*?*?*?*?*?*?*?*?*?*?*?*?*?*?*?*?*?*?*?*?,11.4,6.4,71,101662,0,-0,330,0.0,-0.0,0.0,0,0,0,0,43,11.8,10,5,9999,99999,9,999999999,0.3,999,999,99
3009,1,10,5,0,*?*?*?*?*?*?*?*?*?*?*?*?*?*?*?*?*?*?*?*?*?*?,11.2,6.2,71,101662,0,-0,329,0.0,-0.0,0.0,0,0,0,0,32,11.8,10,5,9999,99999,9,999999999,0.2,999,999,99
3009,1,10,6,0,*?*?*?*?*?*?*?*?*?*?*?*?*?*?*?*?*?*?*?*?*?*?,11.1,6.6,73,101662,0,-0,329,0.0,-0.0,0.0,0,0,0,0,20,13.9,10,5,9999,99999,9,999999999,0.0,999,999,99
3009,1,10,7,0,*?*?*?*?*?*?*?*?*?*?*?*?*?*?*?*?*?*?*?*?*?*?,11.0,6.9,75,101662,0,-0,328,0.0,-0.0,0.0,0,0,0,0,28,14.4,10,5,9999,99999,9,999999999,0.0,999,999,99
3009,1,10,8,0,*?*?*?*?*?*?*?*?*?*?*?*?*?*?*?*?*?*?*?*?*?*?,11.7,6.2,68,101662,31,1434,332,0.0,0.0,0.0,0,0,0,0,37,16.0,10,5,9999,99999,9,999999999,0.7,999,999,99
3009,1,10,9,0,*?*?*?*?*?*?*?*?*?*?*?*?*?*?*?*?*?*?*?*?*?*?,11.0,5.1,66,101662,200,1410,329,24.8,0.0,24.8,2919,-0,2923,962,45,14.4,10,5,9999,99999,9,999999999,0.8,999,999,99
3009,1,10,10,0,*?*?*?*?*?*?*?*?*?*?*?*?*?*?*?*?*?*?*?*?*?*?,11.6,6.2,69,101662,329,1413,327,86.5,49.4,75.0,9496,4172,8499,1974,53,14.4,9,5,9999,99999,9,999999999,0.4,999,999,99
3009,1,10,11,0,*?*?*?*?*?*?*?*?*?*?*?*?*?*?*?*?*?*?*?*?*?*?,11.6,6.1,69,101662,407,1411,331,65.1,0.0,65.1,7602,0,7622,2650,62,14.9,10,5,9999,99999,9,999999999,0.7,999,999,99
3009,1,10,12,0,*?*?*?*?*?*?*?*?*?*?*?*?*?*?*?*?*?*?*?*?*?*?,11.5,5.9,68,101662,430,1411,331,69.6,0.0,69.6,8136,0,8157,2855,70,13.9,10,5,9999,99999,9,999999999,0.0,999,999,99
3009,1,10,13,0,*?*?*?*?*?*?*?*?*?*?*?*?*?*?*?*?*?*?*?*?*?*?,11.7,6.6,70,101662,397,1413,327,109.5,51.8,94.9,12014,4612,10731,2556,108,17.0,9,5,9999,99999,9,999999999,0.0,999,999,99
3009,1,10,14,0,*?*?*?*?*?*?*?*?*?*?*?*?*?*?*?*?*?*?*?*?*?*?,11.9,6.9,71,101662,308,1411,328,79.6,48.5,69.0,8730,4022,7817,1803,147,18.0,9,5,9999,99999,9,999999999,0.0,999,999,99
3009,1,10,15,0,*?*?*?*?*?*?*?*?*?*?*?*?*?*?*?*?*?*?*?*?*?*?,11.8,6.6,70,101662,171,1410,332,19.1,0.0,19.1,2269,-0,2271,744,185,16.5,10,5,9999,99999,9,999999999,0.0,999,999,99
3009,1,10,16,0,*?*?*?*?*?*?*?*?*?*?*?*?*?*?*?*?*?*?*?*?*?*?,11.6,6.9,72,101662,0,-0,331,0.0,-0.0,0.0,0,0,0,0,223,17.0,10,5,9999,99999,9,999999999,0.6,999,999,99
3009,1,10,17,0,*?*?*?*?*?*?*?*?*?*?*?*?*?*?*?*?*?*?*?*?*?*?,11.7,6.6,70,101662,0,-0,332,0.0,-0.0,0.0,0,0,0,0,262,20.1,10,5,9999,99999,9,999999999,0.7,999,999,99
3009,1,10,18,0,*?*?*?*?*?*?*?*?*?*?*?*?*?*?*?*?*?*?*?*?*?*?,11.5,6.2,70,101662,0,-0,331,0.0,-0.0,0.0,0,0,0,0,300,23.2,10,5,9999,99999,9,999999999,0.0,999,999,99
3009,1,10,19,0,*?*?*?*?*?*?*?*?*?*?*?*?*?*?*?*?*?*?*?*?*?*?,11.6,6.6,71,101662,0,-0,331,0.0,-0.0,0.0,0,0,0,0,297,16.0,10,5,9999,99999,9,999999999,0.0,999,999,99
3009,1,10,20,0,*?*?*?*?*?*?*?*?*?*?*?*?*?*?*?*?*?*?*?*?*?*?,11.0,5.6,69,101662,0,-0,329,0.0,-0.0,0.0,0,0,0,0,293,8.2,10,5,9999,99999,9,999999999,0.0,999,999,99
3009,1,10,21,0,*?*?*?*?*?*?*?*?*?*?*?*?*?*?*?*?*?*?*?*?*?*?,11.0,5.5,69,101662,0,-0,329,0.0,-0.0,0.0,0,0,0,0,290,9.8,10,5,9999,99999,9,999999999,0.0,999,999,99
3009,1,10,22,0,*?*?*?*?*?*?*?*?*?*?*?*?*?*?*?*?*?*?*?*?*?*?,11.4,6.9,73,101662,0,-0,330,0.0,-0.0,0.0,0,0,0,0,287,9.8,10,5,9999,99999,9,999999999,0.0,999,999,99
3009,1,10,23,0,*?*?*?*?*?*?*?*?*?*?*?*?*?*?*?*?*?*?*?*?*?*?,11.1,6.9,74,101662,0,-0,329,0.0,-0.0,0.0,0,0,0,0,283,8.2,10,5,9999,99999,9,999999999,0.0,999,999,99
3009,1,10,24,0,*?*?*?*?*?*?*?*?*?*?*?*?*?*?*?*?*?*?*?*?*?*?,11.2,6.7,73,101662,0,-0,329,0.0,-0.0,0.0,0,0,0,0,90,9.3,10,5,9999,99999,9,999999999,0.4,999,999,99
3009,1,11,1,0,*?*?*?*?*?*?*?*?*?*?*?*?*?*?*?*?*?*?*?*?*?*?,10.0,9.3,100,101736,0,-0,323,0.0,-0.0,0.0,0,0,0,0,248,17.5,10,5,9999,99999,9,999999999,0.0,999,999,99
3009,1,11,2,0,*?*?*?*?*?*?*?*?*?*?*?*?*?*?*?*?*?*?*?*?*?*?,9.2,9.2,100,101736,0,-0,320,0.0,-0.0,0.0,0,0,0,0,217,13.9,10,5,9999,99999,9,999999999,0.0,999,999,99
3009,1,11,3,0,*?*?*?*?*?*?*?*?*?*?*?*?*?*?*?*?*?*?*?*?*?*?,9.5,9.4,100,101736,0,-0,321,0.0,-0.0,0.0,0,0,0,0,185,12.4,10,5,9999,99999,9,999999999,0.0,999,999,99
3009,1,11,4,0,*?*?*?*?*?*?*?*?*?*?*?*?*?*?*?*?*?*?*?*?*?*?,10.3,10.3,100,101736,0,-0,324,0.0,-0.0,0.0,0,0,0,0,153,18.0,10,5,9999,99999,9,999999999,0.0,999,999,99
3009,1,11,5,0,*?*?*?*?*?*?*?*?*?*?*?*?*?*?*?*?*?*?*?*?*?*?,8.9,8.9,100,101736,0,-0,318,0.0,-0.0,0.0,0,0,0,0,122,16.0,10,5,9999,99999,9,999999999,0.0,999,999,99
3009,1,11,6,0,*?*?*?*?*?*?*?*?*?*?*?*?*?*?*?*?*?*?*?*?*?*?,7.4,7.4,100,101736,0,-0,312,0.0,-0.0,0.0,0,0,0,0,90,14.4,10,5,9999,99999,9,999999999,0.0,999,999,99
3009,1,11,7,0,*?*?*?*?*?*?*?*?*?*?*?*?*?*?*?*?*?*?*?*?*?*?,8.5,8.5,100,101736,0,-0,317,0.0,-0.0,0.0,0,0,0,0,92,12.9,10,5,9999,99999,9,999999999,0.0,999,999,99
3009,1,11,8,0,*?*?*?*?*?*?*?*?*?*?*?*?*?*?*?*?*?*?*?*?*?*?,9.7,9.7,100,101736,32,1391,318,0.0,0.0,0.0,0,0,0,0,93,13.9,9,5,9999,99999,9,999999999,0.0,999,999,99
3009,1,11,9,0,*?*?*?*?*?*?*?*?*?*?*?*?*?*?*?*?*?*?*?*?*?*?,10.3,10.3,100,101736,203,1414,321,43.9,40.6,38.0,4882,2736,4535,802,95,16.0,9,5,9999,99999,9,999999999,0.0,999,999,99
3009,1,11,10,0,*?*?*?*?*?*?*?*?*?*?*?*?*?*?*?*?*?*?*?*?*?*?,12.0,12.0,100,101736,332,1414,332,50.4,0.0,50.4,5880,0,5893,2004,97,14.4,10,5,9999,99999,9,999999999,0.0,999,999,99
3009,1,11,11,0,*?*?*?*?*?*?*?*?*?*?*?*?*?*?*?*?*?*?*?*?*?*?,14.0,12.5,100,101736,411,1414,341,65.7,0.0,65.7,7681,0,7700,2679,98,13.9,10,5,9999,99999,9,999999999,0.0,999,999,99
3009,1,11,12,0,*?*?*?*?*?*?*?*?*?*?*?*?*?*?*?*?*?*?*?*?*?*?,15.7,13.0,99,101736,434,1412,346,122.1,52.8,105.9,13408,4805,11967,2893,100,12.9,9,5,9999,99999,9,999999999,0.0,999,999,99
3009,1,11,13,0,*?*?*?*?*?*?*?*?*?*?*?*?*?*?*?*?*?*?*?*?*?*?,15.9,14.5,100,101736,401,1413,348,110.8,51.9,96.1,12164,4634,10864,2592,115,14.4,9,5,9999,99999,9,999999999,0.0,999,999,99
3009,1,11,14,0,*?*?*?*?*?*?*?*?*?*?*?*?*?*?*?*?*?*?*?*?*?*?,16.0,13.8,100,101736,313,1414,348,81.0,48.7,70.2,8889,4056,7959,1839,130,12.4,9,5,9999,99999,9,999999999,0.0,999,999,99
3009,1,11,15,0,*?*?*?*?*?*?*?*?*?*?*?*?*?*?*?*?*?*?*?*?*?*?,15.8,13.7,100,101736,176,1415,347,34.7,37.1,30.1,3887,2327,3620,631,145,8.8,9,5,9999,99999,9,999999999,0.0,999,999,99
3009,1,11,16,0,*?*?*?*?*?*?*?*?*?*?*?*?*?*?*?*?*?*?*?*?*?*?,15.4,13.7,100,101736,0,-0,348,0.0,-0.0,0.0,0,0,0,0,160,11.3,10,5,9999,99999,9,999999999,0.0,999,999,99
3009,1,11,17,0,*?*?*?*?*?*?*?*?*?*?*?*?*?*?*?*?*?*?*?*?*?*?,13.9,13.2,100,101736,0,-0,341,0.0,-0.0,0.0,0,0,0,0,175,11.3,10,5,9999,99999,9,999999999,0.0,999,999,99
3009,1,11,18,0,*?*?*?*?*?*?*?*?*?*?*?*?*?*?*?*?*?*?*?*?*?*?,12.4,12.4,100,101736,0,-0,334,0.0,-0.0,0.0,0,0,0,0,190,11.3,10,5,9999,99999,9,999999999,0.0,999,999,99
3009,1,11,19,0,*?*?*?*?*?*?*?*?*?*?*?*?*?*?*?*?*?*?*?*?*?*?,11.9,11.9,100,101736,0,-0,331,0.0,-0.0,0.0,0,0,0,0,182,10.8,10,5,9999,99999,9,999999999,0.0,999,999,99
3009,1,11,20,0,*?*?*?*?*?*?*?*?*?*?*?*?*?*?*?*?*?*?*?*?*?*?,11.2,10.8,100,101736,0,-0,328,0.0,-0.0,0.0,0,0,0,0,173,8.8,10,5,9999,99999,9,999999999,0.0,999,999,99
3009,1,11,21,0,*?*?*?*?*?*?*?*?*?*?*?*?*?*?*?*?*?*?*?*?*?*?,11.2,10.7,100,101736,0,-0,328,0.0,-0.0,0.0,0,0,0,0,165,12.9,10,5,9999,99999,9,999999999,0.0,999,999,99
3009,1,11,22,0,*?*?*?*?*?*?*?*?*?*?*?*?*?*?*?*?*?*?*?*?*?*?,11.1,11.0,100,101736,0,-0,328,0.0,-0.0,0.0,0,0,0,0,157,11.3,10,5,9999,99999,9,999999999,0.9,999,999,99
3009,1,11,23,0,*?*?*?*?*?*?*?*?*?*?*?*?*?*?*?*?*?*?*?*?*?*?,9.9,9.9,100,101736,0,-0,323,0.0,-0.0,0.0,0,0,0,0,148,8.2,10,5,9999,99999,9,999999999,2.0,999,999,99
3009,1,11,24,0,*?*?*?*?*?*?*?*?*?*?*?*?*?*?*?*?*?*?*?*?*?*?,10.7,8.1,99,101736,0,-0,327,0.0,-0.0,0.0,0,0,0,0,280,19.6,10,5,9999,99999,9,999999999,0.0,999,999,99
3009,1,12,1,0,*?*?*?*?*?*?*?*?*?*?*?*?*?*?*?*?*?*?*?*?*?*?,8.6,8.5,99,100438,0,-0,317,0.0,-0.0,0.0,0,0,0,0,142,17.0,10,5,9999,99999,9,999999999,2.0,999,999,99
3009,1,12,2,0,*?*?*?*?*?*?*?*?*?*?*?*?*?*?*?*?*?*?*?*?*?*?,8.9,8.0,93,100438,0,-0,318,0.0,-0.0,0.0,0,0,0,0,143,17.5,10,5,9999,99999,9,999999999,2.0,999,999,99
3009,1,12,3,0,*?*?*?*?*?*?*?*?*?*?*?*?*?*?*?*?*?*?*?*?*?*?,9.2,8.3,93,100438,0,-0,320,0.0,-0.0,0.0,0,0,0,0,145,15.5,10,5,9999,99999,9,999999999,0.6,999,999,99
3009,1,12,4,0,*?*?*?*?*?*?*?*?*?*?*?*?*?*?*?*?*?*?*?*?*?*?,9.4,8.1,91,100438,0,-0,321,0.0,-0.0,0.0,0,0,0,0,147,11.8,10,5,9999,99999,9,999999999,0.0,999,999,99
3009,1,12,5,0,*?*?*?*?*?*?*?*?*?*?*?*?*?*?*?*?*?*?*?*?*?*?,8.4,8.0,97,100438,0,-0,316,0.0,-0.0,0.0,0,0,0,0,148,10.8,10,5,9999,99999,9,999999999,0.0,999,999,99
3009,1,12,6,0,*?*?*?*?*?*?*?*?*?*?*?*?*?*?*?*?*?*?*?*?*?*?,9.3,9.3,99,100438,0,-0,320,0.0,-0.0,0.0,0,0,0,0,150,12.9,10,5,9999,99999,9,999999999,0.0,999,999,99
3009,1,12,7,0,*?*?*?*?*?*?*?*?*?*?*?*?*?*?*?*?*?*?*?*?*?*?,9.8,9.8,99,100438,0,-0,322,0.0,-0.0,0.0,0,0,0,0,158,10.3,10,5,9999,99999,9,999999999,0.0,999,999,99
3009,1,12,8,0,*?*?*?*?*?*?*?*?*?*?*?*?*?*?*?*?*?*?*?*?*?*?,8.4,8.4,99,100438,35,1428,313,0.0,0.0,0.0,0,0,0,0,167,10.8,9,5,9999,99999,9,999999999,0.0,999,999,99
3009,1,12,9,0,*?*?*?*?*?*?*?*?*?*?*?*?*?*?*?*?*?*?*?*?*?*?,8.9,8.9,99,100438,205,1410,318,25.7,0.0,25.7,3029,0,3033,1000,175,11.3,10,5,9999,99999,9,999999999,1.2,999,999,99
3009,1,12,10,0,*?*?*?*?*?*?*?*?*?*?*?*?*?*?*?*?*?*?*?*?*?*?,10.3,9.6,95,100438,335,1414,321,88.5,49.7,76.7,9722,4194,8703,2023,183,9.3,9,5,9999,99999,9,999999999,1.6,999,999,99
3009,1,12,11,0,*?*?*?*?*?*?*?*?*?*?*?*?*?*?*?*?*?*?*?*?*?*?,12.6,9.9,84,100438,414,1412,332,115.3,52.3,100.0,12674,4678,11322,2710,192,9.8,9,5,9999,99999,9,999999999,1.5,999,999,99
3009,1,12,12,0,*?*?*?*?*?*?*?*?*?*?*?*?*?*?*?*?*?*?*?*?*?*?,13.6,9.7,77,100438,438,1412,336,123.4,52.9,107.0,13559,4809,12104,2928,200,11.8,9,5,9999,99999,9,999999999,0.8,999,999,99
3009,1,12,13,0,*?*?*?*?*?*?*?*?*?*?*?*?*?*?*?*?*?*?*?*?*?*?,13.7,8.4,70,100438,405,1413,337,112.2,52.1,97.3,12319,4657,11002,2629,190,11.3,9,5,9999,99999,9,999999999,0.0,999,999,99
3009,1,12,14,0,*?*?*?*?*?*?*?*?*?*?*?*?*?*?*?*?*?*?*?*?*?*?,13.8,8.1,68,100438,317,1412,337,82.5,48.9,71.5,9053,4090,8105,1875,180,11.8,9,5,9999,99999,9,999999999,0.0,999,999,99
3009,1,12,15,0,*?*?*?*?*?*?*?*?*?*?*?*?*?*?*?*?*?*?*?*?*?*?,13.4,7.7,68,100438,180,1411,335,36.3,37.8,31.4,4054,2400,3774,660,170,12.4,9,5,9999,99999,9,999999999,0.0,999,999,99
3009,1,12,16,0,*?*?*?*?*?*?*?*?*?*?*?*?*?*?*?*?*?*?*?*?*?*?,13.5,8.5,71,100438,4,1419,340,0.0,0.0,0.0,0,0,0,0,160,10.8,10,5,9999,99999,9,999999999,0.5,999,999,99
3009,1,12,17,0,*?*?*?*?*?*?*?*?*?*?*?*?*?*?*?*?*?*?*?*?*?*?,12.3,7.9,74,100438,0,-0,334,0.0,-0.0,0.0,0,0,0,0,150,6.2,10,5,9999,99999,9,999999999,1.2,999,999,99
3009,1,12,18,0,*?*?*?*?*?*?*?*?*?*?*?*?*?*?*?*?*?*?*?*?*?*?,10.8,7.1,78,100438,0,-0,327,0.0,-0.0,0.0,0,0,0,0,140,7.7,10,5,9999,99999,9,999999999,0.2,999,999,99
3009,1,12,19,0,*?*?*?*?*?*?*?*?*?*?*?*?*?*?*?*?*?*?*?*?*?*?,10.1,7.4,83,100438,0,-0,324,0.0,-0.0,0.0,0,0,0,0,130,9.8,10,5,9999,99999,9,999999999,0.3,999,999,99
3009,1,12,20,0,*?*?*?*?*?*?*?*?*?*?*?*?*?*?*?*?*?*?*?*?*?*?,10.0,6.7,80,100438,0,-0,324,0.0,-0.0,0.0,0,0,0,0,120,11.3,10,5,9999,99999,9,999999999,0.8,999,999,99
3009,1,12,21,0,*?*?*?*?*?*?*?*?*?*?*?*?*?*?*?*?*?*?*?*?*?*?,10.6,7.0,78,100438,0,-0,326,0.0,-0.0,0.0,0,0,0,0,110,8.8,10,5,9999,99999,9,999999999,0.2,999,999,99
3009,1,12,22,0,*?*?*?*?*?*?*?*?*?*?*?*?*?*?*?*?*?*?*?*?*?*?,9.8,5.8,75,100438,0,-0,323,0.0,-0.0,0.0,0,0,0,0,100,10.8,10,5,9999,99999,9,999999999,0.1,999,999,99
3009,1,12,23,0,*?*?*?*?*?*?*?*?*?*?*?*?*?*?*?*?*?*?*?*?*?*?,9.8,5.0,71,100438,0,-0,323,0.0,-0.0,0.0,0,0,0,0,90,9.8,10,5,9999,99999,9,999999999,0.3,999,999,99
3009,1,12,24,0,*?*?*?*?*?*?*?*?*?*?*?*?*?*?*?*?*?*?*?*?*?*?,8.8,8.8,99,100438,0,-0,318,0.0,-0.0,0.0,0,0,0,0,140,13.4,10,5,9999,99999,9,999999999,2.0,999,999,99
3009,1,13,1,0,*?*?*?*?*?*?*?*?*?*?*?*?*?*?*?*?*?*?*?*?*?*?,9.8,5.6,75,101930,0,-0,323,0.0,-0.0,0.0,0,0,0,0,70,4.1,10,5,9999,99999,9,999999999,0.0,999,999,99
3009,1,13,2,0,*?*?*?*?*?*?*?*?*?*?*?*?*?*?*?*?*?*?*?*?*?*?,9.9,5.8,77,101930,0,-0,323,0.0,-0.0,0.0,0,0,0,0,60,8.2,10,5,9999,99999,9,999999999,0.0,999,999,99
3009,1,13,3,0,*?*?*?*?*?*?*?*?*?*?*?*?*?*?*?*?*?*?*?*?*?*?,9.9,5.9,77,101930,0,-0,323,0.0,-0.0,0.0,0,0,0,0,50,3.1,10,5,9999,99999,9,999999999,0.0,999,999,99
3009,1,13,4,0,*?*?*?*?*?*?*?*?*?*?*?*?*?*?*?*?*?*?*?*?*?*?,9.9,5.8,76,101930,0,-0,323,0.0,-0.0,0.0,0,0,0,0,40,1.0,10,5,9999,99999,9,999999999,0.0,999,999,99
3009,1,13,5,0,*?*?*?*?*?*?*?*?*?*?*?*?*?*?*?*?*?*?*?*?*?*?,9.8,6.6,81,101930,0,-0,323,0.0,-0.0,0.0,0,0,0,0,30,2.1,10,5,9999,99999,9,999999999,0.0,999,999,99
3009,1,13,6,0,*?*?*?*?*?*?*?*?*?*?*?*?*?*?*?*?*?*?*?*?*?*?,9.8,8.0,89,101930,0,-0,323,0.0,-0.0,0.0,0,0,0,0,20,4.1,10,5,9999,99999,9,999999999,0.0,999,999,99
3009,1,13,7,0,*?*?*?*?*?*?*?*?*?*?*?*?*?*?*?*?*?*?*?*?*?*?,9.9,7.9,88,101930,0,-0,323,0.0,-0.0,0.0,0,0,0,0,25,4.6,10,5,9999,99999,9,999999999,0.0,999,999,99
3009,1,13,8,0,*?*?*?*?*?*?*?*?*?*?*?*?*?*?*?*?*?*?*?*?*?*?,9.9,7.9,88,101930,37,1415,323,0.0,0.0,0.0,0,0,0,0,30,6.2,10,5,9999,99999,9,999999999,0.1,999,999,99
3009,1,13,9,0,*?*?*?*?*?*?*?*?*?*?*?*?*?*?*?*?*?*?*?*?*?*?,9.9,8.3,90,101930,208,1412,323,26.3,0.0,26.3,3092,0,3096,1021,35,13.4,10,5,9999,99999,9,999999999,0.1,999,999,99
3009,1,13,10,0,*?*?*?*?*?*?*?*?*?*?*?*?*?*?*?*?*?*?*?*?*?*?,9.9,8.7,93,101930,338,1413,323,51.6,0.0,51.6,6020,0,6033,2055,40,14.4,10,5,9999,99999,9,999999999,0.1,999,999,99
3009,1,13,11,0,*?*?*?*?*?*?*?*?*?*?*?*?*?*?*?*?*?*?*?*?*?*?,9.8,7.9,89,101930,418,1413,323,67.1,0.0,67.1,7843,0,7863,2741,45,10.8,10,5,9999,99999,9,999999999,0.0,999,999,99
3009,1,13,12,0,*?*?*?*?*?*?*?*?*?*?*?*?*?*?*?*?*?*?*?*?*?*?,9.9,7.9,88,101930,442,1412,323,71.8,0.0,71.8,8402,0,8424,2958,50,10.8,10,5,9999,99999,9,999999999,0.0,999,999,99
3009,1,13,13,0,*?*?*?*?*?*?*?*?*?*?*?*?*?*?*?*?*?*?*?*?*?*?,9.9,7.0,83,101930,409,1412,323,65.5,0.0,65.5,7648,0,7667,2666,55,10.8,10,5,9999,99999,9,999999999,0.0,999,999,99
3009,1,13,14,0,*?*?*?*?*?*?*?*?*?*?*?*?*?*?*?*?*?*?*?*?*?*?,9.9,6.2,79,101930,321,1410,323,48.4,0.0,48.4,5648,0,5660,1919,60,15.5,10,5,9999,99999,9,999999999,0.0,999,999,99
3009,1,13,15,0,*?*?*?*?*?*?*?*?*?*?*?*?*?*?*?*?*?*?*?*?*?*?,9.8,7.4,86,101930,185,1413,323,21.8,0.0,21.8,2575,-0,2578,847,65,13.4,10,5,9999,99999,9,999999999,0.0,999,999,99
3009,1,13,16,0,*?*?*?*?*?*?*?*?*?*?*?*?*?*?*?*?*?*?*?*?*?*?,9.9,6.4,79,101930,9,1465,323,0.0,0.0,0.0,0,0,0,0,70,12.4,10,5,9999,99999,9,999999999,0.0,999,999,99
3009,1,13,17,0,*?*?*?*?*?*?*?*?*?*?*?*?*?*?*?*?*?*?*?*?*?*?,9.9,5.8,76,101930,0,-0,323,0.0,-0.0,0.0,0,0,0,0,75,13.4,10,5,9999,99999,9,999999999,0.0,999,999,99
3009,1,13,18,0,*?*?*?*?*?*?*?*?*?*?*?*?*?*?*?*?*?*?*?*?*?*?,9.9,5.9,77,101930,0,-0,323,0.0,-0.0,0.0,0,0,0,0,80,13.4,10,5,9999,99999,9,999999999,0.0,999,999,99
3009,1,13,19,0,*?*?*?*?*?*?*?*?*?*?*?*?*?*?*?*?*?*?*?*?*?*?,9.9,5.9,77,101930,0,-0,323,0.0,-0.0,0.0,0,0,0,0,80,13.9,10,5,9999,99999,9,999999999,0.9,999,999,99
3009,1,13,20,0,*?*?*?*?*?*?*?*?*?*?*?*?*?*?*?*?*?*?*?*?*?*?,9.9,6.1,78,101930,0,-0,323,0.0,-0.0,0.0,0,0,0,0,80,13.4,10,5,9999,99999,9,999999999,1.2,999,999,99
3009,1,13,21,0,*?*?*?*?*?*?*?*?*?*?*?*?*?*?*?*?*?*?*?*?*?*?,9.9,6.9,82,101930,0,-0,323,0.0,-0.0,0.0,0,0,0,0,80,11.8,10,5,9999,99999,9,999999999,1.4,999,999,99
3009,1,13,22,0,*?*?*?*?*?*?*?*?*?*?*?*?*?*?*?*?*?*?*?*?*?*?,9.9,7.1,83,101930,0,-0,323,0.0,-0.0,0.0,0,0,0,0,80,10.8,10,5,9999,99999,9,999999999,3.6,999,999,99
3009,1,13,23,0,*?*?*?*?*?*?*?*?*?*?*?*?*?*?*?*?*?*?*?*?*?*?,9.8,7.0,83,101930,0,-0,323,0.0,-0.0,0.0,0,0,0,0,80,10.8,10,5,9999,99999,9,999999999,3.3,999,999,99
3009,1,13,24,0,*?*?*?*?*?*?*?*?*?*?*?*?*?*?*?*?*?*?*?*?*?*?,9.8,5.3,74,101930,0,-0,323,0.0,-0.0,0.0,0,0,0,0,80,7.2,10,5,9999,99999,9,999999999,0.2,999,999,99
3009,1,14,1,0,*?*?*?*?*?*?*?*?*?*?*?*?*?*?*?*?*?*?*?*?*?*?,9.1,8.3,95,101479,0,-0,319,0.0,-0.0,0.0,0,0,0,0,72,4.6,10,5,9999,99999,9,999999999,0.0,999,999,99
3009,1,14,2,0,*?*?*?*?*?*?*?*?*?*?*?*?*?*?*?*?*?*?*?*?*?*?,9.2,8.9,99,101479,0,-0,320,0.0,-0.0,0.0,0,0,0,0,63,5.7,10,5,9999,99999,9,999999999,0.0,999,999,99
3009,1,14,3,0,*?*?*?*?*?*?*?*?*?*?*?*?*?*?*?*?*?*?*?*?*?*?,8.6,8.7,100,101479,0,-0,317,0.0,-0.0,0.0,0,0,0,0,55,6.2,10,5,9999,99999,9,999999999,0.0,999,999,99
3009,1,14,4,0,*?*?*?*?*?*?*?*?*?*?*?*?*?*?*?*?*?*?*?*?*?*?,8.1,8.1,100,101479,0,-0,315,0.0,-0.0,0.0,0,0,0,0,47,5.2,10,5,9999,99999,9,999999999,0.3,999,999,99
3009,1,14,5,0,*?*?*?*?*?*?*?*?*?*?*?*?*?*?*?*?*?*?*?*?*?*?,8.4,8.4,100,101479,0,-0,316,0.0,-0.0,0.0,0,0,0,0,38,5.7,10,5,9999,99999,9,999999999,0.4,999,999,99
3009,1,14,6,0,*?*?*?*?*?*?*?*?*?*?*?*?*?*?*?*?*?*?*?*?*?*?,8.7,8.0,96,101479,0,-0,318,0.0,-0.0,0.0,0,0,0,0,30,7.2,10,5,9999,99999,9,999999999,0.4,999,999,99
3009,1,14,7,0,*?*?*?*?*?*?*?*?*?*?*?*?*?*?*?*?*?*?*?*?*?*?,8.3,6.9,91,101479,0,-0,316,0.0,-0.0,0.0,0,0,0,0,85,7.2,10,5,9999,99999,9,999999999,0.4,999,999,99
3009,1,14,8,0,*?*?*?*?*?*?*?*?*?*?*?*?*?*?*?*?*?*?*?*?*?*?,8.3,7.1,93,101479,39,1398,312,0.0,0.0,0.0,0,0,0,0,140,9.3,9,5,9999,99999,9,999999999,0.2,999,999,99
3009,1,14,9,0,*?*?*?*?*?*?*?*?*?*?*?*?*?*?*?*?*?*?*?*?*?*?,9.3,8.8,97,101479,211,1413,317,46.6,41.5,40.4,5185,2842,4816,855,195,10.3,9,5,9999,99999,9,999999999,0.4,999,999,99
3009,1,14,10,0,*?*?*?*?*?*?*?*?*?*?*?*?*?*?*?*?*?*?*?*?*?*?,9.5,8.7,95,101479,341,1411,314,120.2,125.4,89.9,13127,10539,10402,1962,250,8.8,8,4,9999,99999,9,999999999,0.8,999,999,99
3009,1,14,11,0,*?*?*?*?*?*?*?*?*?*?*?*?*?*?*?*?*?*?*?*?*?*?,11.0,9.6,91,101479,421,1411,321,156.1,131.8,116.8,17032,11947,13416,2607,305,9.8,8,4,9999,99999,9,999999999,0.7,999,999,99
3009,1,14,12,0,*?*?*?*?*?*?*?*?*?*?*?*?*?*?*?*?*?*?*?*?*?*?,11.0,9.6,91,101479,446,1412,324,126.2,53.1,109.4,13855,4862,12363,3003,360,10.3,9,5,9999,99999,9,999999999,0.0,999,999,99
3009,1,14,13,0,*?*?*?*?*?*?*?*?*?*?*?*?*?*?*?*?*?*?*?*?*?*?,10.8,7.4,80,101479,414,1413,323,115.2,52.3,99.9,12646,4703,11292,2707,353,10.8,9,5,9999,99999,9,999999999,0.0,999,999,99
3009,1,14,14,0,*?*?*?*?*?*?*?*?*?*?*?*?*?*?*?*?*?*?*?*?*?*?,11.1,6.2,72,101479,326,1411,329,49.3,0.0,49.3,5755,0,5767,1958,347,9.8,10,5,9999,99999,9,999999999,0.1,999,999,99
3009,1,14,15,0,*?*?*?*?*?*?*?*?*?*?*?*?*?*?*?*?*?*?*?*?*?*?,11.0,7.7,80,101479,190,1414,324,39.5,39.1,34.2,4405,2540,4099,720,340,10.8,9,5,9999,99999,9,999999999,0.3,999,999,99
3009,1,14,16,0,*?*?*?*?*?*?*?*?*?*?*?*?*?*?*?*?*?*?*?*?*?*?,11.0,8.0,82,101479,13,1362,328,0.0,0.0,0.0,0,0,0,0,333,7.7,10,5,9999,99999,9,999999999,0.3,999,999,99
3009,1,14,17,0,*?*?*?*?*?*?*?*?*?*?*?*?*?*?*?*?*?*?*?*?*?*?,10.4,8.1,86,101479,0,-0,325,0.0,-0.0,0.0,0,0,0,0,327,7.7,10,5,9999,99999,9,999999999,0.2,999,999,99
3009,1,14,18,0,*?*?*?*?*?*?*?*?*?*?*?*?*?*?*?*?*?*?*?*?*?*?,10.0,7.3,84,101479,0,-0,324,0.0,-0.0,0.0,0,0,0,0,320,7.2,10,5,9999,99999,9,999999999,0.0,999,999,99
3009,1,14,19,0,*?*?*?*?*?*?*?*?*?*?*?*?*?*?*?*?*?*?*?*?*?*?,9.6,7.0,85,101479,0,-0,322,0.0,-0.0,0.0,0,0,0,0,318,7.2,10,5,9999,99999,9,999999999,0.0,999,999,99
3009,1,14,20,0,*?*?*?*?*?*?*?*?*?*?*?*?*?*?*?*?*?*?*?*?*?*?,9.8,8.5,92,101479,0,-0,322,0.0,-0.0,0.0,0,0,0,0,317,7.2,10,5,9999,99999,9,999999999,0.0,999,999,99
3009,1,14,21,0,*?*?*?*?*?*?*?*?*?*?*?*?*?*?*?*?*?*?*?*?*?*?,9.5,8.3,92,101479,0,-0,321,0.0,-0.0,0.0,0,0,0,0,315,8.2,10,5,9999,99999,9,999999999,0.0,999,999,99
3009,1,14,22,0,*?*?*?*?*?*?*?*?*?*?*?*?*?*?*?*?*?*?*?*?*?*?,8.9,8.3,96,101479,0,-0,318,0.0,-0.0,0.0,0,0,0,0,313,5.7,10,5,9999,99999,9,999999999,0.0,999,999,99
3009,1,14,23,0,*?*?*?*?*?*?*?*?*?*?*?*?*?*?*?*?*?*?*?*?*?*?,9.0,8.4,96,101479,0,-0,319,0.0,-0.0,0.0,0,0,0,0,312,6.7,10,5,9999,99999,9,999999999,0.9,999,999,99
3009,1,14,24,0,*?*?*?*?*?*?*?*?*?*?*?*?*?*?*?*?*?*?*?*?*?*?,9.5,7.7,89,101479,0,-0,321,0.0,-0.0,0.0,0,0,0,0,80,4.1,10,5,9999,99999,9,999999999,0.1,999,999,99
3009,1,15,1,0,*?*?*?*?*?*?*?*?*?*?*?*?*?*?*?*?*?*?*?*?*?*?,9.0,7.9,91,101151,0,-0,319,0.0,-0.0,0.0,0,0,0,0,313,1.5,10,5,9999,99999,9,999999999,0.3,999,999,99
3009,1,15,2,0,*?*?*?*?*?*?*?*?*?*?*?*?*?*?*?*?*?*?*?*?*?*?,8.8,7.6,91,101151,0,-0,318,0.0,-0.0,0.0,0,0,0,0,317,3.1,10,5,9999,99999,9,999999999,0.5,999,999,99
3009,1,15,3,0,*?*?*?*?*?*?*?*?*?*?*?*?*?*?*?*?*?*?*?*?*?*?,8.7,7.7,93,101151,0,-0,318,0.0,-0.0,0.0,0,0,0,0,320,3.1,10,5,9999,99999,9,999999999,0.5,999,999,99
3009,1,15,4,0,*?*?*?*?*?*?*?*?*?*?*?*?*?*?*?*?*?*?*?*?*?*?,7.9,7.0,92,101151,0,-0,314,0.0,-0.0,0.0,0,0,0,0,323,4.1,10,5,9999,99999,9,999999999,0.5,999,999,99
3009,1,15,5,0,*?*?*?*?*?*?*?*?*?*?*?*?*?*?*?*?*?*?*?*?*?*?,7.2,6.1,91,101151,0,-0,311,0.0,-0.0,0.0,0,0,0,0,327,0.5,10,5,9999,99999,9,999999999,0.1,999,999,99
3009,1,15,6,0,*?*?*?*?*?*?*?*?*?*?*?*?*?*?*?*?*?*?*?*?*?*?,7.7,5.6,86,101151,0,-0,314,0.0,-0.0,0.0,0,0,0,0,330,0.5,10,5,9999,99999,9,999999999,0.8,999,999,99
3009,1,15,7,0,*?*?*?*?*?*?*?*?*?*?*?*?*?*?*?*?*?*?*?*?*?*?,8.3,5.3,80,101151,0,-0,316,0.0,-0.0,0.0,0,0,0,0,332,1.0,10,5,9999,99999,9,999999999,0.5,999,999,99
3009,1,15,8,0,*?*?*?*?*?*?*?*?*?*?*?*?*?*?*?*?*?*?*?*?*?*?,9.0,6.1,81,101151,42,1411,319,0.0,0.0,0.0,0,0,0,0,333,1.0,10,5,9999,99999,9,999999999,0.0,999,999,99
3009,1,15,9,0,*?*?*?*?*?*?*?*?*?*?*?*?*?*?*?*?*?*?*?*?*?*?,8.7,5.9,82,101151,214,1412,318,27.4,0.0,27.4,3226,0,3231,1067,335,2.6,10,5,9999,99999,9,999999999,0.0,999,999,99
3009,1,15,10,0,*?*?*?*?*?*?*?*?*?*?*?*?*?*?*?*?*?*?*?*?*?*?,10.0,6.1,76,101151,345,1413,320,91.9,50.1,79.7,10084,4291,9020,2107,337,4.1,9,5,9999,99999,9,999999999,0.0,999,999,99
3009,1,15,11,0,*?*?*?*?*?*?*?*?*?*?*?*?*?*?*?*?*?*?*?*?*?*?,12.2,6.2,66,101151,425,1411,330,119.2,52.6,103.3,13082,4763,11678,2812,338,8.8,9,5,9999,99999,9,999999999,0.0,999,999,99
3009,1,15,12,0,*?*?*?*?*?*?*?*?*?*?*?*?*?*?*?*?*?*?*?*?*?*?,13.0,6.2,62,101151,450,1411,333,127.7,53.2,110.7,14015,4882,12505,3043,340,9.3,9,5,9999,99999,9,999999999,0.0,999,999,99
3009,1,15,13,0,*?*?*?*?*?*?*?*?*?*?*?*?*?*?*?*?*?*?*?*?*?*?,12.8,6.7,65,101151,418,1411,332,116.8,52.4,101.2,12822,4718,11450,2748,290,10.3,9,5,9999,99999,9,999999999,0.5,999,999,99
3009,1,15,14,0,*?*?*?*?*?*?*?*?*?*?*?*?*?*?*?*?*?*?*?*?*?*?,13.1,6.9,65,101151,331,1412,334,87.3,49.5,75.7,9578,4188,8572,1992,240,10.3,9,5,9999,99999,9,999999999,0.4,999,999,99
3009,1,15,15,0,*?*?*?*?*?*?*?*?*?*?*?*?*?*?*?*?*?*?*?*?*?*?,13.0,7.0,66,101151,195,1415,338,23.7,0.0,23.7,2793,-0,2796,920,190,11.8,10,5,9999,99999,9,999999999,0.0,999,999,99
3009,1,15,16,0,*?*?*?*?*?*?*?*?*?*?*?*?*?*?*?*?*?*?*?*?*?*?,13.0,7.0,66,101151,18,1383,338,0.0,0.0,0.0,0,0,0,0,140,10.8,10,5,9999,99999,9,999999999,0.3,999,999,99
3009,1,15,17,0,*?*?*?*?*?*?*?*?*?*?*?*?*?*?*?*?*?*?*?*?*?*?,11.3,5.6,67,101151,0,-0,330,0.0,-0.0,0.0,0,0,0,0,90,7.7,10,5,9999,99999,9,999999999,0.0,999,999,99
3009,1,15,18,0,*?*?*?*?*?*?*?*?*?*?*?*?*?*?*?*?*?*?*?*?*?*?,10.7,5.3,69,101151,0,-0,327,0.0,-0.0,0.0,0,0,0,0,40,9.3,10,5,9999,99999,9,999999999,0.0,999,999,99
3009,1,15,19,0,*?*?*?*?*?*?*?*?*?*?*?*?*?*?*?*?*?*?*?*?*?*?,10.0,5.8,74,101151,0,-0,324,0.0,-0.0,0.0,0,0,0,0,50,8.2,10,5,9999,99999,9,999999999,0.0,999,999,99
3009,1,15,20,0,*?*?*?*?*?*?*?*?*?*?*?*?*?*?*?*?*?*?*?*?*?*?,9.8,5.5,73,101151,0,-0,323,0.0,-0.0,0.0,0,0,0,0,60,7.7,10,5,9999,99999,9,999999999,0.0,999,999,99
3009,1,15,21,0,*?*?*?*?*?*?*?*?*?*?*?*?*?*?*?*?*?*?*?*?*?*?,9.9,5.5,73,101151,0,-0,324,0.0,-0.0,0.0,0,0,0,0,70,8.2,10,5,9999,99999,9,999999999,2.4,999,999,99
3009,1,15,22,0,*?*?*?*?*?*?*?*?*?*?*?*?*?*?*?*?*?*?*?*?*?*?,9.3,5.6,77,101151,0,-0,321,0.0,-0.0,0.0,0,0,0,0,80,6.2,10,5,9999,99999,9,999999999,3.6,999,999,99
3009,1,15,23,0,*?*?*?*?*?*?*?*?*?*?*?*?*?*?*?*?*?*?*?*?*?*?,9.2,4.6,72,101151,0,-0,320,0.0,-0.0,0.0,0,0,0,0,90,6.2,10,5,9999,99999,9,999999999,4.3,999,999,99
3009,1,15,24,0,*?*?*?*?*?*?*?*?*?*?*?*?*?*?*?*?*?*?*?*?*?*?,9.2,8.1,92,101151,0,-0,320,0.0,-0.0,0.0,0,0,0,0,310,2.6,10,5,9999,99999,9,999999999,0.7,999,999,99
3009,1,16,1,0,*?*?*?*?*?*?*?*?*?*?*?*?*?*?*?*?*?*?*?*?*?*?,8.9,7.7,98,101016,0,-0,319,0.0,-0.0,0.0,0,0,0,0,102,6.7,10,5,9999,99999,9,999999999,1.6,999,999,99
3009,1,16,2,0,*?*?*?*?*?*?*?*?*?*?*?*?*?*?*?*?*?*?*?*?*?*?,8.8,8.8,100,101016,0,-0,318,0.0,-0.0,0.0,0,0,0,0,103,5.2,10,5,9999,99999,9,999999999,1.6,999,999,99
3009,1,16,3,0,*?*?*?*?*?*?*?*?*?*?*?*?*?*?*?*?*?*?*?*?*?*?,8.3,8.4,100,101016,0,-0,316,0.0,-0.0,0.0,0,0,0,0,105,4.6,10,5,9999,99999,9,999999999,1.6,999,999,99
3009,1,16,4,0,*?*?*?*?*?*?*?*?*?*?*?*?*?*?*?*?*?*?*?*?*?*?,8.5,8.5,100,101016,0,-0,317,0.0,-0.0,0.0,0,0,0,0,107,5.2,10,5,9999,99999,9,999999999,1.4,999,999,99
3009,1,16,5,0,*?*?*?*?*?*?*?*?*?*?*?*?*?*?*?*?*?*?*?*?*?*?,8.3,8.3,100,101016,0,-0,316,0.0,-0.0,0.0,0,0,0,0,108,4.1,10,5,9999,99999,9,999999999,0.0,999,999,99
3009,1,16,6,0,*?*?*?*?*?*?*?*?*?*?*?*?*?*?*?*?*?*?*?*?*?*?,7.9,7.9,100,101016,0,-0,314,0.0,-0.0,0.0,0,0,0,0,110,5.2,10,5,9999,99999,9,999999999,0.0,999,999,99
3009,1,16,7,0,*?*?*?*?*?*?*?*?*?*?*?*?*?*?*?*?*?*?*?*?*?*?,7.4,7.4,100,101016,0,-0,312,0.0,-0.0,0.0,0,0,0,0,110,5.2,10,5,9999,99999,9,999999999,0.0,999,999,99
3009,1,16,8,0,*?*?*?*?*?*?*?*?*?*?*?*?*?*?*?*?*?*?*?*?*?*?,8.1,8.0,100,101016,45,1417,289,0.0,0.0,0.0,0,0,0,0,110,5.7,3,2,9999,99999,9,999999999,0.0,999,999,99
3009,1,16,9,0,*?*?*?*?*?*?*?*?*?*?*?*?*?*?*?*?*?*?*?*?*?*?,8.7,8.7,100,101016,217,1411,310,64.6,105.9,48.3,6905,6784,5900,878,110,6.2,8,4,9999,99999,9,999999999,0.7,999,999,99
3009,1,16,10,0,*?*?*?*?*?*?*?*?*?*?*?*?*?*?*?*?*?*?*?*?*?*?,9.9,9.2,100,101016,348,1411,319,93.1,50.2,80.7,10230,4294,9153,2138,110,5.2,9,5,9999,99999,9,999999999,1.3,999,999,99
3009,1,16,11,0,*?*?*?*?*?*?*?*?*?*?*?*?*?*?*?*?*?*?*?*?*?*?,11.4,8.8,90,101016,429,1411,308,231.8,448.1,95.5,24452,39653,12420,1773,110,4.1,4,2,9999,99999,9,999999999,0.6,999,999,99
3009,1,16,12,0,*?*?*?*?*?*?*?*?*?*?*?*?*?*?*?*?*?*?*?*?*?*?,12.4,9.4,87,101016,455,1412,334,74.4,0.0,74.4,8698,0,8721,3075,110,3.6,10,5,9999,99999,9,999999999,0.6,999,999,99
3009,1,16,13,0,*?*?*?*?*?*?*?*?*?*?*?*?*?*?*?*?*?*?*?*?*?*?,12.4,9.8,89,101016,423,1412,317,219.2,384.1,104.1,22880,33732,13316,1952,108,2.1,5,3,9999,99999,9,999999999,0.8,999,999,99
3009,1,16,14,0,*?*?*?*?*?*?*?*?*?*?*?*?*?*?*?*?*?*?*?*?*?*?,11.9,9.3,89,101016,336,1412,328,88.9,49.7,77.1,9761,4225,8734,2033,107,2.6,9,5,9999,99999,9,999999999,0.3,999,999,99
3009,1,16,15,0,*?*?*?*?*?*?*?*?*?*?*?*?*?*?*?*?*?*?*?*?*?*?,12.3,9.7,90,101016,200,1415,316,79.3,294.5,37.7,8109,19370,5681,674,105,1.5,5,3,9999,99999,9,999999999,0.1,999,999,99
3009,1,16,16,0,*?*?*?*?*?*?*?*?*?*?*?*?*?*?*?*?*?*?*?*?*?*?,12.3,9.2,86,101016,23,1389,330,0.0,0.0,0.0,0,0,0,0,103,1.0,9,5,9999,99999,9,999999999,0.0,999,999,99
3009,1,16,17,0,*?*?*?*?*?*?*?*?*?*?*?*?*?*?*?*?*?*?*?*?*?*?,11.5,8.3,86,101016,0,-0,330,0.0,-0.0,0.0,0,0,0,0,102,2.1,10,5,9999,99999,9,999999999,0.0,999,999,99
3009,1,16,18,0,*?*?*?*?*?*?*?*?*?*?*?*?*?*?*?*?*?*?*?*?*?*?,10.6,8.7,94,101016,0,-0,326,0.0,-0.0,0.0,0,0,0,0,100,3.1,10,5,9999,99999,9,999999999,0.0,999,999,99
3009,1,16,19,0,*?*?*?*?*?*?*?*?*?*?*?*?*?*?*?*?*?*?*?*?*?*?,10.4,7.9,90,101016,0,-0,325,0.0,-0.0,0.0,0,0,0,0,112,2.1,10,5,9999,99999,9,999999999,0.0,999,999,99
3009,1,16,20,0,*?*?*?*?*?*?*?*?*?*?*?*?*?*?*?*?*?*?*?*?*?*?,9.8,7.9,93,101016,0,-0,323,0.0,-0.0,0.0,0,0,0,0,123,3.6,10,5,9999,99999,9,999999999,0.0,999,999,99
3009,1,16,21,0,*?*?*?*?*?*?*?*?*?*?*?*?*?*?*?*?*?*?*?*?*?*?,9.7,7.0,88,101016,0,-0,322,0.0,-0.0,0.0,0,0,0,0,135,3.1,10,5,9999,99999,9,999999999,0.0,999,999,99
3009,1,16,22,0,*?*?*?*?*?*?*?*?*?*?*?*?*?*?*?*?*?*?*?*?*?*?,9.4,7.7,95,101016,0,-0,321,0.0,-0.0,0.0,0,0,0,0,147,2.6,10,5,9999,99999,9,999999999,0.0,999,999,99
3009,1,16,23,0,*?*?*?*?*?*?*?*?*?*?*?*?*?*?*?*?*?*?*?*?*?*?,9.4,7.3,92,101016,0,-0,321,0.0,-0.0,0.0,0,0,0,0,158,2.6,10,5,9999,99999,9,999999999,0.0,999,999,99
3009,1,16,24,0,*?*?*?*?*?*?*?*?*?*?*?*?*?*?*?*?*?*?*?*?*?*?,9.2,6.2,87,101016,0,-0,320,0.0,-0.0,0.0,0,0,0,0,100,6.7,10,5,9999,99999,9,999999999,1.6,999,999,99
3009,1,17,1,0,*?*?*?*?*?*?*?*?*?*?*?*?*?*?*?*?*?*?*?*?*?*?,9.6,8.5,99,101387,0,-0,322,0.0,-0.0,0.0,0,0,0,0,172,2.6,10,5,9999,99999,9,999999999,0.0,999,999,99
3009,1,17,2,0,*?*?*?*?*?*?*?*?*?*?*?*?*?*?*?*?*?*?*?*?*?*?,9.8,9.1,100,101387,0,-0,322,0.0,-0.0,0.0,0,0,0,0,173,2.1,10,5,9999,99999,9,999999999,0.2,999,999,99
3009,1,17,3,0,*?*?*?*?*?*?*?*?*?*?*?*?*?*?*?*?*?*?*?*?*?*?,9.4,8.8,100,101387,0,-0,321,0.0,-0.0,0.0,0,0,0,0,175,1.5,10,5,9999,99999,9,999999999,0.1,999,999,99
3009,1,17,4,0,*?*?*?*?*?*?*?*?*?*?*?*?*?*?*?*?*?*?*?*?*?*?,9.0,9.1,100,101387,0,-0,319,0.0,-0.0,0.0,0,0,0,0,177,1.5,10,5,9999,99999,9,999999999,0.0,999,999,99
3009,1,17,5,0,*?*?*?*?*?*?*?*?*?*?*?*?*?*?*?*?*?*?*?*?*?*?,9.4,9.4,100,101387,0,-0,320,0.0,-0.0,0.0,0,0,0,0,178,2.1,10,5,9999,99999,9,999999999,0.0,999,999,99
3009,1,17,6,0,*?*?*?*?*?*?*?*?*?*?*?*?*?*?*?*?*?*?*?*?*?*?,9.7,9.7,100,101387,0,-0,322,0.0,-0.0,0.0,0,0,0,0,180,1.5,10,5,9999,99999,9,999999999,0.0,999,999,99
3009,1,17,7,0,*?*?*?*?*?*?*?*?*?*?*?*?*?*?*?*?*?*?*?*?*?*?,9.9,9.3,100,101387,0,-0,323,0.0,-0.0,0.0,0,0,0,0,175,0.5,10,5,9999,99999,9,999999999,0.0,999,999,99
3009,1,17,8,0,*?*?*?*?*?*?*?*?*?*?*?*?*?*?*?*?*?*?*?*?*?*?,9.8,9.8,100,101387,48,1417,322,0.0,0.0,0.0,0,0,0,0,170,2.1,10,5,9999,99999,9,999999999,0.0,999,999,99
3009,1,17,9,0,*?*?*?*?*?*?*?*?*?*?*?*?*?*?*?*?*?*?*?*?*?*?,9.7,8.8,100,101387,220,1408,322,28.7,0.0,28.7,3375,0,3380,1117,165,2.1,10,5,9999,99999,9,999999999,0.0,999,999,99
3009,1,17,10,0,*?*?*?*?*?*?*?*?*?*?*?*?*?*?*?*?*?*?*?*?*?*?,10.8,8.7,93,101387,352,1411,327,54.4,0.0,54.4,6347,0,6361,2175,160,1.0,10,5,9999,99999,9,999999999,0.0,999,999,99
3009,1,17,11,0,*?*?*?*?*?*?*?*?*?*?*?*?*?*?*?*?*?*?*?*?*?*?,11.9,9.7,93,101387,433,1410,332,70.2,0.0,70.2,8211,0,8232,2883,155,1.5,10,5,9999,99999,9,999999999,0.0,999,999,99
3009,1,17,12,0,*?*?*?*?*?*?*?*?*?*?*?*?*?*?*?*?*?*?*?*?*?*?,12.5,9.7,90,101387,459,1411,335,75.3,0.0,75.3,8806,0,8829,3117,150,1.5,10,5,9999,99999,9,999999999,0.1,999,999,99
3009,1,17,13,0,*?*?*?*?*?*?*?*?*?*?*?*?*?*?*?*?*?*?*?*?*?*?,12.5,8.8,84,101387,428,1412,335,69.1,0.0,69.1,8078,0,8099,2832,150,1.0,10,5,9999,99999,9,999999999,0.0,999,999,99
3009,1,17,14,0,*?*?*?*?*?*?*?*?*?*?*?*?*?*?*?*?*?*?*?*?*?*?,12.3,10.1,93,101387,341,1412,334,52.2,0.0,52.2,6092,0,6106,2081,150,1.5,10,5,9999,99999,9,999999999,0.0,999,999,99
3009,1,17,15,0,*?*?*?*?*?*?*?*?*?*?*?*?*?*?*?*?*?*?*?*?*?*?,12.6,11.8,100,101387,205,1414,335,25.7,0.0,25.7,3021,0,3025,997,150,1.5,10,5,9999,99999,9,999999999,0.0,999,999,99
3009,1,17,16,0,*?*?*?*?*?*?*?*?*?*?*?*?*?*?*?*?*?*?*?*?*?*?,12.4,11.8,100,101387,28,1388,334,0.0,0.0,0.0,0,0,0,0,150,2.1,10,5,9999,99999,9,999999999,0.0,999,999,99
3009,1,17,17,0,*?*?*?*?*?*?*?*?*?*?*?*?*?*?*?*?*?*?*?*?*?*?,12.2,11.5,100,101387,0,-0,333,0.0,-0.0,0.0,0,0,0,0,150,2.1,10,5,9999,99999,9,999999999,0.1,999,999,99
3009,1,17,18,0,*?*?*?*?*?*?*?*?*?*?*?*?*?*?*?*?*?*?*?*?*?*?,11.6,11.7,100,101387,0,-0,330,0.0,-0.0,0.0,0,0,0,0,150,3.6,10,5,9999,99999,9,999999999,0.2,999,999,99
3009,1,17,19,0,*?*?*?*?*?*?*?*?*?*?*?*?*?*?*?*?*?*?*?*?*?*?,10.8,10.8,100,101387,0,-0,327,0.0,-0.0,0.0,0,0,0,0,152,3.1,10,5,9999,99999,9,999999999,0.0,999,999,99
3009,1,17,20,0,*?*?*?*?*?*?*?*?*?*?*?*?*?*?*?*?*?*?*?*?*?*?,10.7,10.7,100,101387,0,-0,326,0.0,-0.0,0.0,0,0,0,0,153,3.1,10,5,9999,99999,9,999999999,0.6,999,999,99
3009,1,17,21,0,*?*?*?*?*?*?*?*?*?*?*?*?*?*?*?*?*?*?*?*?*?*?,10.8,10.8,100,101387,0,-0,327,0.0,-0.0,0.0,0,0,0,0,155,2.6,10,5,9999,99999,9,999999999,0.6,999,999,99
3009,1,17,22,0,*?*?*?*?*?*?*?*?*?*?*?*?*?*?*?*?*?*?*?*?*?*?,10.6,10.5,100,101387,0,-0,326,0.0,-0.0,0.0,0,0,0,0,157,2.1,10,5,9999,99999,9,999999999,0.2,999,999,99
3009,1,17,23,0,*?*?*?*?*?*?*?*?*?*?*?*?*?*?*?*?*?*?*?*?*?*?,10.3,10.3,100,101387,0,-0,324,0.0,-0.0,0.0,0,0,0,0,158,3.1,10,5,9999,99999,9,999999999,0.0,999,999,99
3009,1,17,24,0,*?*?*?*?*?*?*?*?*?*?*?*?*?*?*?*?*?*?*?*?*?*?,9.3,7.9,98,101387,0,-0,320,0.0,-0.0,0.0,0,0,0,0,170,2.1,10,5,9999,99999,9,999999999,0.0,999,999,99
3009,1,18,1,0,*?*?*?*?*?*?*?*?*?*?*?*?*?*?*?*?*?*?*?*?*?*?,9.6,9.6,100,99696.7,0,-0,321,0.0,-0.0,0.0,0,0,0,0,157,0.5,10,5,9999,99999,9,999999999,0.0,999,999,99
3009,1,18,2,0,*?*?*?*?*?*?*?*?*?*?*?*?*?*?*?*?*?*?*?*?*?*?,9.4,9.3,100,99696.7,0,-0,320,0.0,-0.0,0.0,0,0,0,0,153,0.5,10,5,9999,99999,9,999999999,0.1,999,999,99
3009,1,18,3,0,*?*?*?*?*?*?*?*?*?*?*?*?*?*?*?*?*?*?*?*?*?*?,9.6,9.6,100,99696.7,0,-0,321,0.0,-0.0,0.0,0,0,0,0,150,0.5,10,5,9999,99999,9,999999999,0.2,999,999,99
3009,1,18,4,0,*?*?*?*?*?*?*?*?*?*?*?*?*?*?*?*?*?*?*?*?*?*?,9.4,9.3,100,99696.7,0,-0,320,0.0,-0.0,0.0,0,0,0,0,147,1.0,10,5,9999,99999,9,999999999,0.2,999,999,99
3009,1,18,5,0,*?*?*?*?*?*?*?*?*?*?*?*?*?*?*?*?*?*?*?*?*?*?,9.1,9.1,100,99696.7,0,-0,319,0.0,-0.0,0.0,0,0,0,0,143,1.0,10,5,9999,99999,9,999999999,0.2,999,999,99
3009,1,18,6,0,*?*?*?*?*?*?*?*?*?*?*?*?*?*?*?*?*?*?*?*?*?*?,8.9,8.9,100,99696.7,0,-0,318,0.0,-0.0,0.0,0,0,0,0,140,0.5,10,5,9999,99999,9,999999999,0.0,999,999,99
3009,1,18,7,0,*?*?*?*?*?*?*?*?*?*?*?*?*?*?*?*?*?*?*?*?*?*?,8.7,8.7,100,99696.7,0,-0,317,0.0,-0.0,0.0,0,0,0,0,132,1.5,10,5,9999,99999,9,999999999,0.0,999,999,99
3009,1,18,8,0,*?*?*?*?*?*?*?*?*?*?*?*?*?*?*?*?*?*?*?*?*?*?,9.2,9.2,100,99696.7,51,1412,320,0.0,0.0,0.0,0,0,0,0,123,0.5,10,5,9999,99999,9,999999999,0.2,999,999,99
3009,1,18,9,0,*?*?*?*?*?*?*?*?*?*?*?*?*?*?*?*?*?*?*?*?*?*?,9.7,9.4,100,99696.7,224,1411,318,51.1,42.8,44.3,5674,3021,5263,940,115,0.5,9,5,9999,99999,9,999999999,0.3,999,999,99
3009,1,18,10,0,*?*?*?*?*?*?*?*?*?*?*?*?*?*?*?*?*?*?*?*?*?*?,10.3,10.1,100,99696.7,356,1411,321,95.8,50.5,83.0,10520,4349,9410,2204,107,0.5,9,5,9999,99999,9,999999999,1.1,999,999,99
3009,1,18,11,0,*?*?*?*?*?*?*?*?*?*?*?*?*?*?*?*?*?*?*?*?*?*?,11.7,9.9,100,99696.7,438,1412,328,123.5,52.9,107.1,13568,4803,12113,2929,98,2.1,9,5,9999,99999,9,999999999,1.2,999,999,99
3009,1,18,12,0,*?*?*?*?*?*?*?*?*?*?*?*?*?*?*?*?*?*?*?*?*?*?,12.1,8.7,100,99696.7,464,1411,333,76.2,0.0,76.2,8911,0,8936,3160,90,1.5,10,5,9999,99999,9,999999999,1.2,999,999,99
3009,1,18,13,0,*?*?*?*?*?*?*?*?*?*?*?*?*?*?*?*?*?*?*?*?*?*?,11.7,8.5,100,99696.7,433,1412,331,70.1,0.0,70.1,8190,0,8211,2877,88,1.5,10,5,9999,99999,9,999999999,1.2,999,999,99
3009,1,18,14,0,*?*?*?*?*?*?*?*?*?*?*?*?*?*?*?*?*?*?*?*?*?*?,12.2,7.7,98,99696.7,346,1411,330,92.4,50.1,80.1,10149,4281,9080,2119,87,1.0,9,5,9999,99999,9,999999999,1.2,999,999,99
3009,1,18,15,0,*?*?*?*?*?*?*?*?*?*?*?*?*?*?*?*?*?*?*?*?*?*?,11.8,8.3,100,99696.7,210,1412,328,46.3,41.4,40.2,5156,2815,4797,849,85,2.1,9,5,9999,99999,9,999999999,1.2,999,999,99
3009,1,18,16,0,*?*?*?*?*?*?*?*?*?*?*?*?*?*?*?*?*?*?*?*?*?*?,12.1,10.9,100,99696.7,34,1425,333,0.0,0.0,0.0,0,0,0,0,83,0.5,10,5,9999,99999,9,999999999,1.2,999,999,99
3009,1,18,17,0,*?*?*?*?*?*?*?*?*?*?*?*?*?*?*?*?*?*?*?*?*?*?,11.4,11.3,100,99696.7,0,-0,329,0.0,-0.0,0.0,0,0,0,0,82,1.5,10,5,9999,99999,9,999999999,1.2,999,999,99
3009,1,18,18,0,*?*?*?*?*?*?*?*?*?*?*?*?*?*?*?*?*?*?*?*?*?*?,10.5,10.5,100,99696.7,0,-0,325,0.0,-0.0,0.0,0,0,0,0,80,1.0,10,5,9999,99999,9,999999999,1.2,999,999,99
3009,1,18,19,0,*?*?*?*?*?*?*?*?*?*?*?*?*?*?*?*?*?*?*?*?*?*?,10.7,10.7,100,99696.7,0,-0,326,0.0,-0.0,0.0,0,0,0,0,80,1.0,10,5,9999,99999,9,999999999,0.5,999,999,99
3009,1,18,20,0,*?*?*?*?*?*?*?*?*?*?*?*?*?*?*?*?*?*?*?*?*?*?,10.6,10.5,100,99696.7,0,-0,326,0.0,-0.0,0.0,0,0,0,0,80,0.5,10,5,9999,99999,9,999999999,0.1,999,999,99
3009,1,18,21,0,*?*?*?*?*?*?*?*?*?*?*?*?*?*?*?*?*?*?*?*?*?*?,10.2,10.2,100,99696.7,0,-0,324,0.0,-0.0,0.0,0,0,0,0,80,0.0,10,5,9999,99999,9,999999999,0.0,999,999,99
3009,1,18,22,0,*?*?*?*?*?*?*?*?*?*?*?*?*?*?*?*?*?*?*?*?*?*?,10.1,10.1,100,99696.7,0,-0,324,0.0,-0.0,0.0,0,0,0,0,80,1.0,10,5,9999,99999,9,999999999,0.3,999,999,99
3009,1,18,23,0,*?*?*?*?*?*?*?*?*?*?*?*?*?*?*?*?*?*?*?*?*?*?,10.3,10.3,100,99696.7,0,-0,324,0.0,-0.0,0.0,0,0,0,0,80,0.5,10,5,9999,99999,9,999999999,0.5,999,999,99
3009,1,18,24,0,*?*?*?*?*?*?*?*?*?*?*?*?*?*?*?*?*?*?*?*?*?*?,10.0,9.9,100,99696.7,0,-0,323,0.0,-0.0,0.0,0,0,0,0,160,1.5,10,5,9999,99999,9,999999999,0.0,999,999,99
3009,1,19,1,0,*?*?*?*?*?*?*?*?*?*?*?*?*?*?*?*?*?*?*?*?*?*?,10.7,9.3,91,99561.7,0,-0,326,0.0,-0.0,0.0,0,0,0,0,80,0.5,10,5,9999,99999,9,999999999,0.0,999,999,99
3009,1,19,2,0,*?*?*?*?*?*?*?*?*?*?*?*?*?*?*?*?*?*?*?*?*?*?,10.4,8.8,90,99561.7,0,-0,325,0.0,-0.0,0.0,0,0,0,0,80,0.5,10,5,9999,99999,9,999999999,0.0,999,999,99
3009,1,19,3,0,*?*?*?*?*?*?*?*?*?*?*?*?*?*?*?*?*?*?*?*?*?*?,9.9,7.6,85,99561.7,0,-0,323,0.0,-0.0,0.0,0,0,0,0,80,0.5,10,5,9999,99999,9,999999999,0.0,999,999,99
3009,1,19,4,0,*?*?*?*?*?*?*?*?*?*?*?*?*?*?*?*?*?*?*?*?*?*?,10.2,8.7,90,99561.7,0,-0,324,0.0,-0.0,0.0,0,0,0,0,80,1.0,10,5,9999,99999,9,999999999,0.0,999,999,99
3009,1,19,5,0,*?*?*?*?*?*?*?*?*?*?*?*?*?*?*?*?*?*?*?*?*?*?,10.4,9.1,91,99561.7,0,-0,325,0.0,-0.0,0.0,0,0,0,0,80,1.0,10,5,9999,99999,9,999999999,0.0,999,999,99
3009,1,19,6,0,*?*?*?*?*?*?*?*?*?*?*?*?*?*?*?*?*?*?*?*?*?*?,10.7,8.9,89,99561.7,0,-0,327,0.0,-0.0,0.0,0,0,0,0,80,0.5,10,5,9999,99999,9,999999999,0.0,999,999,99
3009,1,19,7,0,*?*?*?*?*?*?*?*?*?*?*?*?*?*?*?*?*?*?*?*?*?*?,10.4,8.5,88,99561.7,0,-0,325,0.0,-0.0,0.0,0,0,0,0,77,1.5,10,5,9999,99999,9,999999999,0.0,999,999,99
3009,1,19,8,0,*?*?*?*?*?*?*?*?*?*?*?*?*?*?*?*?*?*?*?*?*?*?,10.4,8.9,91,99561.7,54,1404,325,0.0,0.0,0.0,0,0,0,0,73,0.5,10,5,9999,99999,9,999999999,0.0,999,999,99
3009,1,19,9,0,*?*?*?*?*?*?*?*?*?*?*?*?*?*?*?*?*?*?*?*?*?*?,10.6,9.3,92,99561.7,228,1413,322,52.4,43.2,45.4,5812,3074,5387,964,70,0.5,9,5,9999,99999,9,999999999,0.1,999,999,99
3009,1,19,10,0,*?*?*?*?*?*?*?*?*?*?*?*?*?*?*?*?*?*?*?*?*?*?,11.6,8.5,81,99561.7,360,1411,323,128.8,127.2,96.3,14054,10964,11103,2113,67,0.5,8,4,9999,99999,9,999999999,0.0,999,999,99
3009,1,19,11,0,*?*?*?*?*?*?*?*?*?*?*?*?*?*?*?*?*?*?*?*?*?*?,12.6,8.3,75,99561.7,442,1410,324,195.8,223.0,125.9,20724,20414,14553,2536,63,2.1,7,4,9999,99999,9,999999999,0.0,999,999,99
3009,1,19,12,0,*?*?*?*?*?*?*?*?*?*?*?*?*?*?*?*?*?*?*?*?*?*?,12.9,8.3,73,99561.7,469,1412,329,177.5,134.7,132.8,19358,12637,15183,3008,60,1.5,8,4,9999,99999,9,999999999,0.2,999,999,99
3009,1,19,13,0,*?*?*?*?*?*?*?*?*?*?*?*?*?*?*?*?*?*?*?*?*?*?,13.0,9.4,79,99561.7,438,1412,330,163.6,132.9,122.4,17845,12189,14040,2745,58,1.5,8,4,9999,99999,9,999999999,0.7,999,999,99
3009,1,19,14,0,*?*?*?*?*?*?*?*?*?*?*?*?*?*?*?*?*?*?*?*?*?*?,13.2,8.9,75,99561.7,351,1410,334,94.2,50.3,81.7,10337,4338,9244,2164,57,1.0,9,5,9999,99999,9,999999999,0.0,999,999,99
3009,1,19,15,0,*?*?*?*?*?*?*?*?*?*?*?*?*?*?*?*?*?*?*?*?*?*?,13.0,9.7,81,99561.7,215,1410,334,48.2,42.0,41.8,5350,2910,4964,883,55,2.1,9,5,9999,99999,9,999999999,0.1,999,999,99
3009,1,19,16,0,*?*?*?*?*?*?*?*?*?*?*?*?*?*?*?*?*?*?*?*?*?*?,13.1,9.7,80,99561.7,39,1412,338,0.0,0.0,0.0,0,0,0,0,53,0.5,10,5,9999,99999,9,999999999,0.3,999,999,99
3009,1,19,17,0,*?*?*?*?*?*?*?*?*?*?*?*?*?*?*?*?*?*?*?*?*?*?,12.6,10.7,87,99561.7,0,-0,335,0.0,-0.0,0.0,0,0,0,0,52,1.5,10,5,9999,99999,9,999999999,0.0,999,999,99
3009,1,19,18,0,*?*?*?*?*?*?*?*?*?*?*?*?*?*?*?*?*?*?*?*?*?*?,12.2,11.1,93,99561.7,0,-0,333,0.0,-0.0,0.0,0,0,0,0,50,1.0,10,5,9999,99999,9,999999999,0.3,999,999,99
3009,1,19,19,0,*?*?*?*?*?*?*?*?*?*?*?*?*?*?*?*?*?*?*?*?*?*?,11.9,10.9,94,99561.7,0,-0,332,0.0,-0.0,0.0,0,0,0,0,48,1.0,10,5,9999,99999,9,999999999,0.9,999,999,99
3009,1,19,20,0,*?*?*?*?*?*?*?*?*?*?*?*?*?*?*?*?*?*?*?*?*?*?,11.8,10.3,91,99561.7,0,-0,331,0.0,-0.0,0.0,0,0,0,0,47,0.5,10,5,9999,99999,9,999999999,0.9,999,999,99
3009,1,19,21,0,*?*?*?*?*?*?*?*?*?*?*?*?*?*?*?*?*?*?*?*?*?*?,11.4,11.2,99,99561.7,0,-0,329,0.0,-0.0,0.0,0,0,0,0,45,0.0,10,5,9999,99999,9,999999999,0.2,999,999,99
3009,1,19,22,0,*?*?*?*?*?*?*?*?*?*?*?*?*?*?*?*?*?*?*?*?*?*?,11.5,11.5,100,99561.7,0,-0,330,0.0,-0.0,0.0,0,0,0,0,43,1.0,10,5,9999,99999,9,999999999,0.0,999,999,99
3009,1,19,23,0,*?*?*?*?*?*?*?*?*?*?*?*?*?*?*?*?*?*?*?*?*?*?,11.1,11.1,100,99561.7,0,-0,328,0.0,-0.0,0.0,0,0,0,0,42,0.5,10,5,9999,99999,9,999999999,0.0,999,999,99
3009,1,19,24,0,*?*?*?*?*?*?*?*?*?*?*?*?*?*?*?*?*?*?*?*?*?*?,10.5,9.8,96,99561.7,0,-0,325,0.0,-0.0,0.0,0,0,0,0,80,1.5,10,5,9999,99999,9,999999999,0.4,999,999,99
3009,1,20,1,0,*?*?*?*?*?*?*?*?*?*?*?*?*?*?*?*?*?*?*?*?*?*?,10.2,9.7,97,99667.5,0,-0,324,0.0,-0.0,0.0,0,0,0,0,43,0.5,10,5,9999,99999,9,999999999,0.0,999,999,99
3009,1,20,2,0,*?*?*?*?*?*?*?*?*?*?*?*?*?*?*?*?*?*?*?*?*?*?,9.9,9.1,94,99667.5,0,-0,323,0.0,-0.0,0.0,0,0,0,0,47,0.5,10,5,9999,99999,9,999999999,0.0,999,999,99
3009,1,20,3,0,*?*?*?*?*?*?*?*?*?*?*?*?*?*?*?*?*?*?*?*?*?*?,9.8,8.3,90,99667.5,0,-0,323,0.0,-0.0,0.0,0,0,0,0,50,0.5,10,5,9999,99999,9,999999999,0.0,999,999,99
3009,1,20,4,0,*?*?*?*?*?*?*?*?*?*?*?*?*?*?*?*?*?*?*?*?*?*?,9.8,7.3,84,99667.5,0,-0,323,0.0,-0.0,0.0,0,0,0,0,53,1.0,10,5,9999,99999,9,999999999,0.0,999,999,99
3009,1,20,5,0,*?*?*?*?*?*?*?*?*?*?*?*?*?*?*?*?*?*?*?*?*?*?,9.5,7.0,84,99667.5,0,-0,321,0.0,-0.0,0.0,0,0,0,0,57,1.0,10,5,9999,99999,9,999999999,0.2,999,999,99
3009,1,20,6,0,*?*?*?*?*?*?*?*?*?*?*?*?*?*?*?*?*?*?*?*?*?*?,9.1,7.0,86,99667.5,0,-0,320,0.0,-0.0,0.0,0,0,0,0,60,0.5,10,5,9999,99999,9,999999999,0.0,999,999,99
3009,1,20,7,0,*?*?*?*?*?*?*?*?*?*?*?*?*?*?*?*?*?*?*?*?*?*?,9.5,6.9,84,99667.5,0,-0,321,0.0,-0.0,0.0,0,0,0,0,57,1.5,10,5,9999,99999,9,999999999,0.0,999,999,99
3009,1,20,8,0,*?*?*?*?*?*?*?*?*?*?*?*?*?*?*?*?*?*?*?*?*?*?,9.8,6.9,81,99667.5,58,1417,323,0.0,0.0,0.0,0,0,0,0,53,0.5,10,5,9999,99999,9,999999999,0.0,999,999,99
3009,1,20,9,0,*?*?*?*?*?*?*?*?*?*?*?*?*?*?*?*?*?*?*?*?*?*?,10.0,7.0,82,99667.5,232,1413,320,53.7,43.5,46.6,5955,3125,5517,989,50,0.5,9,5,9999,99999,9,999999999,0.0,999,999,99
3009,1,20,10,0,*?*?*?*?*?*?*?*?*?*?*?*?*?*?*?*?*?*?*?*?*?*?,10.9,8.1,82,99667.5,364,1409,324,98.7,50.8,85.5,10827,4423,9679,2276,47,0.5,9,5,9999,99999,9,999999999,0.0,999,999,99
3009,1,20,11,0,*?*?*?*?*?*?*?*?*?*?*?*?*?*?*?*?*?*?*?*?*?*?,12.0,7.6,74,99667.5,447,1411,329,126.6,53.2,109.8,13901,4868,12404,3014,43,2.1,9,5,9999,99999,9,999999999,0.0,999,999,99
3009,1,20,12,0,*?*?*?*?*?*?*?*?*?*?*?*?*?*?*?*?*?*?*?*?*?*?,12.5,8.4,75,99667.5,474,1412,335,78.1,0.0,78.1,9146,0,9171,3252,40,1.5,10,5,9999,99999,9,999999999,0.0,999,999,99
3009,1,20,13,0,*?*?*?*?*?*?*?*?*?*?*?*?*?*?*?*?*?*?*?*?*?*?,12.5,9.1,79,99667.5,443,1411,331,125.3,53.1,108.6,13751,4849,12271,2977,45,1.5,9,5,9999,99999,9,999999999,0.0,999,999,99
3009,1,20,14,0,*?*?*?*?*?*?*?*?*?*?*?*?*?*?*?*?*?*?*?*?*?*?,12.6,9.8,82,99667.5,357,1412,332,96.0,50.5,83.3,10538,4373,9423,2211,50,1.0,9,5,9999,99999,9,999999999,0.0,999,999,99
3009,1,20,15,0,*?*?*?*?*?*?*?*?*?*?*?*?*?*?*?*?*?*?*?*?*?*?,12.3,9.6,83,99667.5,221,1413,334,28.8,0.0,28.8,3381,0,3386,1119,55,2.1,10,5,9999,99999,9,999999999,0.0,999,999,99
3009,1,20,16,0,*?*?*?*?*?*?*?*?*?*?*?*?*?*?*?*?*?*?*?*?*?*?,12.4,9.3,81,99667.5,44,1400,334,0.0,0.0,0.0,0,0,0,0,60,0.5,10,5,9999,99999,9,999999999,0.0,999,999,99
3009,1,20,17,0,*?*?*?*?*?*?*?*?*?*?*?*?*?*?*?*?*?*?*?*?*?*?,12.0,9.4,84,99667.5,0,-0,332,0.0,-0.0,0.0,0,0,0,0,65,1.5,10,5,9999,99999,9,999999999,0.0,999,999,99
3009,1,20,18,0,*?*?*?*?*?*?*?*?*?*?*?*?*?*?*?*?*?*?*?*?*?*?,11.6,9.8,88,99667.5,0,-0,330,0.0,-0.0,0.0,0,0,0,0,70,1.0,10,5,9999,99999,9,999999999,0.0,999,999,99
3009,1,20,19,0,*?*?*?*?*?*?*?*?*?*?*?*?*?*?*?*?*?*?*?*?*?*?,11.2,9.9,92,99667.5,0,-0,329,0.0,-0.0,0.0,0,0,0,0,68,1.0,10,5,9999,99999,9,999999999,0.0,999,999,99
3009,1,20,20,0,*?*?*?*?*?*?*?*?*?*?*?*?*?*?*?*?*?*?*?*?*?*?,10.8,9.9,94,99667.5,0,-0,327,0.0,-0.0,0.0,0,0,0,0,67,0.5,10,5,9999,99999,9,999999999,0.6,999,999,99
3009,1,20,21,0,*?*?*?*?*?*?*?*?*?*?*?*?*?*?*?*?*?*?*?*?*?*?,10.5,9.1,91,99667.5,0,-0,326,0.0,-0.0,0.0,0,0,0,0,65,0.0,10,5,9999,99999,9,999999999,1.6,999,999,99
3009,1,20,22,0,*?*?*?*?*?*?*?*?*?*?*?*?*?*?*?*?*?*?*?*?*?*?,10.5,9.2,91,99667.5,0,-0,326,0.0,-0.0,0.0,0,0,0,0,63,1.0,10,5,9999,99999,9,999999999,1.6,999,999,99
3009,1,20,23,0,*?*?*?*?*?*?*?*?*?*?*?*?*?*?*?*?*?*?*?*?*?*?,10.0,8.7,91,99667.5,0,-0,323,0.0,-0.0,0.0,0,0,0,0,62,0.5,10,5,9999,99999,9,999999999,0.9,999,999,99
3009,1,20,24,0,*?*?*?*?*?*?*?*?*?*?*?*?*?*?*?*?*?*?*?*?*?*?,10.6,10.4,98,99667.5,0,-0,326,0.0,-0.0,0.0,0,0,0,0,40,1.5,10,5,9999,99999,9,999999999,0.0,999,999,99
3009,1,21,1,0,*?*?*?*?*?*?*?*?*?*?*?*?*?*?*?*?*?*?*?*?*?*?,8.8,8.5,98,99437.1,0,-0,318,0.0,-0.0,0.0,0,0,0,0,55,0.5,10,5,9999,99999,9,999999999,0.0,999,999,99
3009,1,21,2,0,*?*?*?*?*?*?*?*?*?*?*?*?*?*?*?*?*?*?*?*?*?*?,8.5,8.4,99,99437.1,0,-0,317,0.0,-0.0,0.0,0,0,0,0,50,0.5,10,5,9999,99999,9,999999999,0.0,999,999,99
3009,1,21,3,0,*?*?*?*?*?*?*?*?*?*?*?*?*?*?*?*?*?*?*?*?*?*?,8.5,8.5,99,99437.1,0,-0,317,0.0,-0.0,0.0,0,0,0,0,45,0.5,10,5,9999,99999,9,999999999,0.0,999,999,99
3009,1,21,4,0,*?*?*?*?*?*?*?*?*?*?*?*?*?*?*?*?*?*?*?*?*?*?,8.5,7.9,95,99437.1,0,-0,317,0.0,-0.0,0.0,0,0,0,0,40,1.0,10,5,9999,99999,9,999999999,0.0,999,999,99
3009,1,21,5,0,*?*?*?*?*?*?*?*?*?*?*?*?*?*?*?*?*?*?*?*?*?*?,8.5,7.6,93,99437.1,0,-0,317,0.0,-0.0,0.0,0,0,0,0,35,1.0,10,5,9999,99999,9,999999999,0.0,999,999,99
3009,1,21,6,0,*?*?*?*?*?*?*?*?*?*?*?*?*?*?*?*?*?*?*?*?*?*?,8.6,7.4,92,99437.1,0,-0,317,0.0,-0.0,0.0,0,0,0,0,30,0.5,10,5,9999,99999,9,999999999,0.0,999,999,99
3009,1,21,7,0,*?*?*?*?*?*?*?*?*?*?*?*?*?*?*?*?*?*?*?*?*?*?,8.5,7.1,91,99437.1,0,-0,313,0.0,-0.0,0.0,0,0,0,0,72,1.5,9,5,9999,99999,9,999999999,0.0,999,999,99
3009,1,21,8,0,*?*?*?*?*?*?*?*?*?*?*?*?*?*?*?*?*?*?*?*?*?*?,8.8,7.7,92,99437.1,61,1402,280,0.0,0.0,0.0,0,0,0,0,113,0.5,0,0,9999,99999,9,999999999,0.0,999,999,99
3009,1,21,9,0,*?*?*?*?*?*?*?*?*?*?*?*?*?*?*?*?*?*?*?*?*?*?,8.5,7.7,95,99437.1,236,1413,279,109.4,458.3,32.8,11186,34284,5287,646,155,0.5,0,0,9999,99999,9,999999999,0.0,999,999,99
3009,1,21,10,0,*?*?*?*?*?*?*?*?*?*?*?*?*?*?*?*?*?*?*?*?*?*?,9.0,8.7,97,99437.1,369,1411,290,198.3,509.6,65.0,20473,43002,9594,1202,197,0.5,2,1,9999,99999,9,999999999,0.3,999,999,99
3009,1,21,11,0,*?*?*?*?*?*?*?*?*?*?*?*?*?*?*?*?*?*?*?*?*?*?,9.4,9.2,98,99437.1,452,1411,314,169.9,133.7,127.1,18539,12364,14581,2864,238,2.1,8,4,9999,99999,9,999999999,1.0,999,999,99
3009,1,21,12,0,*?*?*?*?*?*?*?*?*?*?*?*?*?*?*?*?*?*?*?*?*?*?,9.8,9.3,97,99437.1,479,1411,312,215.2,226.3,138.4,22812,21163,15995,2827,280,1.5,7,4,9999,99999,9,999999999,1.0,999,999,99
3009,1,21,13,0,*?*?*?*?*?*?*?*?*?*?*?*?*?*?*?*?*?*?*?*?*?*?,9.3,8.3,93,99437.1,448,1410,294,249.3,499.7,90.5,25566,44394,12805,1660,260,1.5,3,2,9999,99999,9,999999999,0.5,999,999,99
3009,1,21,14,0,*?*?*?*?*?*?*?*?*?*?*?*?*?*?*?*?*?*?*?*?*?*?,9.7,8.0,89,99437.1,362,1410,284,194.3,530.0,58.3,20188,44680,8757,1093,240,1.0,0,0,9999,99999,9,999999999,0.0,999,999,99
3009,1,21,15,0,*?*?*?*?*?*?*?*?*?*?*?*?*?*?*?*?*?*?*?*?*?*?,9.9,7.4,84,99437.1,226,1410,284,103.0,449.7,30.9,10553,33209,4999,615,220,2.1,0,0,9999,99999,9,999999999,0.0,999,999,99
3009,1,21,16,0,*?*?*?*?*?*?*?*?*?*?*?*?*?*?*?*?*?*?*?*?*?*?,9.8,8.5,91,99437.1,50,1416,315,0.0,0.0,0.0,0,0,0,0,200,0.5,8,4,9999,99999,9,999999999,0.0,999,999,99
3009,1,21,17,0,*?*?*?*?*?*?*?*?*?*?*?*?*?*?*?*?*?*?*?*?*?*?,9.6,8.0,89,99437.1,0,-0,322,0.0,-0.0,0.0,0,0,0,0,180,1.5,10,5,9999,99999,9,999999999,0.0,999,999,99
3009,1,21,18,0,*?*?*?*?*?*?*?*?*?*?*?*?*?*?*?*?*?*?*?*?*?*?,9.4,8.1,91,99437.1,0,-0,321,0.0,-0.0,0.0,0,0,0,0,160,1.0,10,5,9999,99999,9,999999999,0.0,999,999,99
3009,1,21,19,0,*?*?*?*?*?*?*?*?*?*?*?*?*?*?*?*?*?*?*?*?*?*?,9.0,7.4,90,99437.1,0,-0,319,0.0,-0.0,0.0,0,0,0,0,158,1.0,10,5,9999,99999,9,999999999,0.0,999,999,99
3009,1,21,20,0,*?*?*?*?*?*?*?*?*?*?*?*?*?*?*?*?*?*?*?*?*?*?,9.0,7.3,89,99437.1,0,-0,319,0.0,-0.0,0.0,0,0,0,0,157,0.5,10,5,9999,99999,9,999999999,0.0,999,999,99
3009,1,21,21,0,*?*?*?*?*?*?*?*?*?*?*?*?*?*?*?*?*?*?*?*?*?*?,8.9,7.7,92,99437.1,0,-0,319,0.0,-0.0,0.0,0,0,0,0,155,0.0,10,5,9999,99999,9,999999999,0.0,999,999,99
3009,1,21,22,0,*?*?*?*?*?*?*?*?*?*?*?*?*?*?*?*?*?*?*?*?*?*?,8.8,7.9,93,99437.1,0,-0,318,0.0,-0.0,0.0,0,0,0,0,153,1.0,10,5,9999,99999,9,999999999,0.0,999,999,99
3009,1,21,23,0,*?*?*?*?*?*?*?*?*?*?*?*?*?*?*?*?*?*?*?*?*?*?,8.6,7.0,90,99437.1,0,-0,317,0.0,-0.0,0.0,0,0,0,0,152,0.5,10,5,9999,99999,9,999999999,0.0,999,999,99
3009,1,21,24,0,*?*?*?*?*?*?*?*?*?*?*?*?*?*?*?*?*?*?*?*?*?*?,9.4,8.7,95,99437.1,0,-0,321,0.0,-0.0,0.0,0,0,0,0,60,1.5,10,5,9999,99999,9,999999999,0.0,999,999,99
3009,1,22,1,0,*?*?*?*?*?*?*?*?*?*?*?*?*?*?*?*?*?*?*?*?*?*?,7.5,6.6,93,99623.3,0,-0,312,0.0,-0.0,0.0,0,0,0,0,140,0.5,10,5,9999,99999,9,999999999,0.0,999,999,99
3009,1,22,2,0,*?*?*?*?*?*?*?*?*?*?*?*?*?*?*?*?*?*?*?*?*?*?,6.7,6.1,96,99623.3,0,-0,309,0.0,-0.0,0.0,0,0,0,0,130,0.5,10,5,9999,99999,9,999999999,0.0,999,999,99
3009,1,22,3,0,*?*?*?*?*?*?*?*?*?*?*?*?*?*?*?*?*?*?*?*?*?*?,6.9,6.1,94,99623.3,0,-0,310,0.0,-0.0,0.0,0,0,0,0,120,0.5,10,5,9999,99999,9,999999999,0.0,999,999,99
3009,1,22,4,0,*?*?*?*?*?*?*?*?*?*?*?*?*?*?*?*?*?*?*?*?*?*?,7.2,5.6,89,99623.3,0,-0,311,0.0,-0.0,0.0,0,0,0,0,110,1.0,10,5,9999,99999,9,999999999,0.0,999,999,99
3009,1,22,5,0,*?*?*?*?*?*?*?*?*?*?*?*?*?*?*?*?*?*?*?*?*?*?,7.2,5.3,88,99623.3,0,-0,311,0.0,-0.0,0.0,0,0,0,0,100,1.0,10,5,9999,99999,9,999999999,0.0,999,999,99
3009,1,22,6,0,*?*?*?*?*?*?*?*?*?*?*?*?*?*?*?*?*?*?*?*?*?*?,7.5,5.1,85,99623.3,0,-0,313,0.0,-0.0,0.0,0,0,0,0,90,0.5,10,5,9999,99999,9,999999999,0.0,999,999,99
3009,1,22,7,0,*?*?*?*?*?*?*?*?*?*?*?*?*?*?*?*?*?*?*?*?*?*?,7.1,5.0,87,99623.3,0,-0,311,0.0,-0.0,0.0,0,0,0,0,80,1.5,10,5,9999,99999,9,999999999,0.0,999,999,99
3009,1,22,8,0,*?*?*?*?*?*?*?*?*?*?*?*?*?*?*?*?*?*?*?*?*?*?,7.2,4.3,82,99623.3,65,1407,285,0.0,0.0,0.0,0,0,0,0,70,0.5,4,2,9999,99999,9,999999999,0.0,999,999,99
3009,1,22,9,0,*?*?*?*?*?*?*?*?*?*?*?*?*?*?*?*?*?*?*?*?*?*?,7.0,3.6,79,99623.3,240,1411,288,104.7,323.1,49.7,11043,22364,6711,887,60,0.5,5,3,9999,99999,9,999999999,0.0,999,999,99
3009,1,22,10,0,*?*?*?*?*?*?*?*?*?*?*?*?*?*?*?*?*?*?*?*?*?*?,7.6,3.6,76,99623.3,373,1409,290,188.4,373.6,89.5,19663,31496,11534,1655,50,0.5,5,3,9999,99999,9,999999999,0.0,999,999,99
3009,1,22,11,0,*?*?*?*?*?*?*?*?*?*?*?*?*?*?*?*?*?*?*?*?*?*?,8.6,3.9,73,99623.3,457,1411,299,225.7,312.3,124.6,23992,28940,14460,2497,40,2.1,6,3,9999,99999,9,999999999,0.0,999,999,99
3009,1,22,12,0,*?*?*?*?*?*?*?*?*?*?*?*?*?*?*?*?*?*?*?*?*?*?,8.7,3.8,71,99623.3,484,1410,300,241.8,315.6,133.5,25720,29824,15433,2705,30,1.5,6,3,9999,99999,9,999999999,0.0,999,999,99
3009,1,22,13,0,*?*?*?*?*?*?*?*?*?*?*?*?*?*?*?*?*?*?*?*?*?*?,8.9,3.9,71,99623.3,454,1411,310,170.9,133.8,127.8,18627,12457,14619,2881,33,1.5,8,4,9999,99999,9,999999999,0.0,999,999,99
3009,1,22,14,0,*?*?*?*?*?*?*?*?*?*?*?*?*?*?*?*?*?*?*?*?*?*?,8.8,4.3,74,99623.3,368,1412,300,173.4,297.9,95.7,18412,25377,11261,1854,37,1.0,6,3,9999,99999,9,999999999,0.0,999,999,99
3009,1,22,15,0,*?*?*?*?*?*?*?*?*?*?*?*?*?*?*?*?*?*?*?*?*?*?,9.0,5.0,76,99623.3,232,1412,311,71.3,109.3,53.3,7599,7336,6453,978,40,2.1,8,4,9999,99999,9,999999999,0.0,999,999,99
3009,1,22,16,0,*?*?*?*?*?*?*?*?*?*?*?*?*?*?*?*?*?*?*?*?*?*?,8.9,5.8,80,99623.3,55,1401,310,0.0,0.0,0.0,0,0,0,0,43,0.5,8,4,9999,99999,9,999999999,0.0,999,999,99
3009,1,22,17,0,*?*?*?*?*?*?*?*?*?*?*?*?*?*?*?*?*?*?*?*?*?*?,8.6,6.2,85,99623.3,0,-0,317,0.0,-0.0,0.0,0,0,0,0,47,1.5,10,5,9999,99999,9,999999999,0.0,999,999,99
3009,1,22,18,0,*?*?*?*?*?*?*?*?*?*?*?*?*?*?*?*?*?*?*?*?*?*?,8.2,6.9,91,99623.3,0,-0,316,0.0,-0.0,0.0,0,0,0,0,50,1.0,10,5,9999,99999,9,999999999,0.0,999,999,99
3009,1,22,19,0,*?*?*?*?*?*?*?*?*?*?*?*?*?*?*?*?*?*?*?*?*?*?,7.8,7.1,96,99623.3,0,-0,314,0.0,-0.0,0.0,0,0,0,0,43,1.0,10,5,9999,99999,9,999999999,0.0,999,999,99
3009,1,22,20,0,*?*?*?*?*?*?*?*?*?*?*?*?*?*?*?*?*?*?*?*?*?*?,8.0,7.3,95,99623.3,0,-0,315,0.0,-0.0,0.0,0,0,0,0,37,0.5,10,5,9999,99999,9,999999999,0.0,999,999,99
3009,1,22,21,0,*?*?*?*?*?*?*?*?*?*?*?*?*?*?*?*?*?*?*?*?*?*?,7.9,7.4,97,99623.3,0,-0,314,0.0,-0.0,0.0,0,0,0,0,30,0.0,10,5,9999,99999,9,999999999,0.0,999,999,99
3009,1,22,22,0,*?*?*?*?*?*?*?*?*?*?*?*?*?*?*?*?*?*?*?*?*?*?,7.5,6.9,96,99623.3,0,-0,312,0.0,-0.0,0.0,0,0,0,0,23,1.0,10,5,9999,99999,9,999999999,0.0,999,999,99
3009,1,22,23,0,*?*?*?*?*?*?*?*?*?*?*?*?*?*?*?*?*?*?*?*?*?*?,7.1,6.7,98,99623.3,0,-0,311,0.0,-0.0,0.0,0,0,0,0,17,0.5,10,5,9999,99999,9,999999999,0.0,999,999,99
3009,1,22,24,0,*?*?*?*?*?*?*?*?*?*?*?*?*?*?*?*?*?*?*?*?*?*?,8.4,6.7,90,99623.3,0,-0,316,0.0,-0.0,0.0,0,0,0,0,150,1.5,10,5,9999,99999,9,999999999,0.0,999,999,99
3009,1,23,1,0,*?*?*?*?*?*?*?*?*?*?*?*?*?*?*?*?*?*?*?*?*?*?,5.5,2.7,83,100468,0,-0,304,0.0,-0.0,0.0,0,0,0,0,10,0.5,10,5,9999,99999,9,999999999,0.0,999,999,99
3009,1,23,2,0,*?*?*?*?*?*?*?*?*?*?*?*?*?*?*?*?*?*?*?*?*?*?,4.9,0.4,73,100468,0,-0,302,0.0,-0.0,0.0,0,0,0,0,10,0.5,10,5,9999,99999,9,999999999,0.0,999,999,99
3009,1,23,3,0,*?*?*?*?*?*?*?*?*?*?*?*?*?*?*?*?*?*?*?*?*?*?,4.0,1.0,82,100468,0,-0,298,0.0,-0.0,0.0,0,0,0,0,10,0.5,10,5,9999,99999,9,999999999,0.0,999,999,99
3009,1,23,4,0,*?*?*?*?*?*?*?*?*?*?*?*?*?*?*?*?*?*?*?*?*?*?,4.1,1.3,82,100468,0,-0,299,0.0,-0.0,0.0,0,0,0,0,10,1.0,10,5,9999,99999,9,999999999,0.0,999,999,99
3009,1,23,5,0,*?*?*?*?*?*?*?*?*?*?*?*?*?*?*?*?*?*?*?*?*?*?,4.3,1.0,79,100468,0,-0,299,0.0,-0.0,0.0,0,0,0,0,10,1.0,10,5,9999,99999,9,999999999,0.0,999,999,99
3009,1,23,6,0,*?*?*?*?*?*?*?*?*?*?*?*?*?*?*?*?*?*?*?*?*?*?,4.2,1.0,80,100468,0,-0,299,0.0,-0.0,0.0,0,0,0,0,10,0.5,10,5,9999,99999,9,999999999,0.0,999,999,99
3009,1,23,7,0,*?*?*?*?*?*?*?*?*?*?*?*?*?*?*?*?*?*?*?*?*?*?,3.8,1.3,84,100468,0,-0,287,0.0,-0.0,0.0,0,0,0,0,20,1.5,8,4,9999,99999,9,999999999,0.0,999,999,99
3009,1,23,8,0,*?*?*?*?*?*?*?*?*?*?*?*?*?*?*?*?*?*?*?*?*?*?,3.3,0.8,85,100468,69,1408,246,0.0,0.0,0.0,0,0,0,0,30,0.5,0,0,9999,99999,9,999999999,0.0,999,999,99
3009,1,23,9,0,*?*?*?*?*?*?*?*?*?*?*?*?*?*?*?*?*?*?*?*?*?*?,4.5,2.3,86,100468,244,1409,253,115.2,465.5,34.5,11754,35207,5546,673,40,0.5,0,0,9999,99999,9,999999999,0.0,999,999,99
3009,1,23,10,0,*?*?*?*?*?*?*?*?*?*?*?*?*?*?*?*?*?*?*?*?*?*?,5.7,3.0,83,100468,378,1410,277,198.7,435.8,81.9,20968,36981,10745,1498,50,0.5,4,2,9999,99999,9,999999999,0.0,999,999,99
3009,1,23,11,0,*?*?*?*?*?*?*?*?*?*?*?*?*?*?*?*?*?*?*?*?*?*?,7.4,3.6,77,100468,462,1411,308,131.7,53.5,114.2,14459,4934,12898,3154,60,2.1,9,5,9999,99999,9,999999999,0.0,999,999,99
3009,1,23,12,0,*?*?*?*?*?*?*?*?*?*?*?*?*?*?*?*?*?*?*?*?*?*?,8.1,2.9,69,100468,489,1409,306,186.9,135.7,139.8,20376,12903,15953,3188,70,1.5,8,4,9999,99999,9,999999999,0.0,999,999,99
3009,1,23,13,0,*?*?*?*?*?*?*?*?*?*?*?*?*?*?*?*?*?*?*?*?*?*?,8.0,2.5,68,100468,459,1409,296,227.3,312.6,125.5,24158,29030,14553,2518,72,1.5,6,3,9999,99999,9,999999999,0.0,999,999,99
3009,1,23,14,0,*?*?*?*?*?*?*?*?*?*?*?*?*?*?*?*?*?*?*?*?*?*?,8.2,3.6,73,100468,373,1409,278,201.4,511.1,66.1,20783,43321,9720,1221,73,1.0,2,1,9999,99999,9,999999999,0.0,999,999,99
3009,1,23,15,0,*?*?*?*?*?*?*?*?*?*?*?*?*?*?*?*?*?*?*?*?*?*?,7.7,3.2,73,100468,237,1407,276,110.3,440.2,36.2,11462,31676,5626,672,75,2.1,2,1,9999,99999,9,999999999,0.0,999,999,99
3009,1,23,16,0,*?*?*?*?*?*?*?*?*?*?*?*?*?*?*?*?*?*?*?*?*?*?,8.1,3.9,76,100468,61,1411,302,0.0,0.0,0.0,0,0,0,0,77,0.5,7,4,9999,99999,9,999999999,0.0,999,999,99
3009,1,23,17,0,*?*?*?*?*?*?*?*?*?*?*?*?*?*?*?*?*?*?*?*?*?*?,7.0,3.6,79,100468,0,-0,311,0.0,-0.0,0.0,0,0,0,0,78,1.5,10,5,9999,99999,9,999999999,0.0,999,999,99
3009,1,23,18,0,*?*?*?*?*?*?*?*?*?*?*?*?*?*?*?*?*?*?*?*?*?*?,6.4,3.4,81,100468,0,-0,308,0.0,-0.0,0.0,0,0,0,0,80,1.0,10,5,9999,99999,9,999999999,0.0,999,999,99
3009,1,23,19,0,*?*?*?*?*?*?*?*?*?*?*?*?*?*?*?*?*?*?*?*?*?*?,6.1,3.0,81,100468,0,-0,307,0.0,-0.0,0.0,0,0,0,0,77,1.0,10,5,9999,99999,9,999999999,0.0,999,999,99
3009,1,23,20,0,*?*?*?*?*?*?*?*?*?*?*?*?*?*?*?*?*?*?*?*?*?*?,5.7,2.7,81,100468,0,-0,305,0.0,-0.0,0.0,0,0,0,0,73,0.5,10,5,9999,99999,9,999999999,0.0,999,999,99
3009,1,23,21,0,*?*?*?*?*?*?*?*?*?*?*?*?*?*?*?*?*?*?*?*?*?*?,5.4,2.3,80,100468,0,-0,304,0.0,-0.0,0.0,0,0,0,0,70,0.0,10,5,9999,99999,9,999999999,0.0,999,999,99
3009,1,23,22,0,*?*?*?*?*?*?*?*?*?*?*?*?*?*?*?*?*?*?*?*?*?*?,5.4,3.0,85,100468,0,-0,304,0.0,-0.0,0.0,0,0,0,0,67,1.0,10,5,9999,99999,9,999999999,0.0,999,999,99
3009,1,23,23,0,*?*?*?*?*?*?*?*?*?*?*?*?*?*?*?*?*?*?*?*?*?*?,5.2,3.6,89,100468,0,-0,303,0.0,-0.0,0.0,0,0,0,0,63,0.5,10,5,9999,99999,9,999999999,0.0,999,999,99
3009,1,23,24,0,*?*?*?*?*?*?*?*?*?*?*?*?*?*?*?*?*?*?*?*?*?*?,6.6,4.8,88,100468,0,-0,309,0.0,-0.0,0.0,0,0,0,0,10,1.5,10,5,9999,99999,9,999999999,0.0,999,999,99
3009,1,24,1,0,*?*?*?*?*?*?*?*?*?*?*?*?*?*?*?*?*?*?*?*?*?*?,5.6,3.8,87,101509,0,-0,305,0.0,-0.0,0.0,0,0,0,0,58,0.5,10,5,9999,99999,9,999999999,0.0,999,999,99
3009,1,24,2,0,*?*?*?*?*?*?*?*?*?*?*?*?*?*?*?*?*?*?*?*?*?*?,5.9,3.8,86,101509,0,-0,306,0.0,-0.0,0.0,0,0,0,0,57,0.5,10,5,9999,99999,9,999999999,0.0,999,999,99
3009,1,24,3,0,*?*?*?*?*?*?*?*?*?*?*?*?*?*?*?*?*?*?*?*?*?*?,5.9,2.9,81,101509,0,-0,306,0.0,-0.0,0.0,0,0,0,0,55,0.5,10,5,9999,99999,9,999999999,0.0,999,999,99
3009,1,24,4,0,*?*?*?*?*?*?*?*?*?*?*?*?*?*?*?*?*?*?*?*?*?*?,5.6,2.7,80,101509,0,-0,305,0.0,-0.0,0.0,0,0,0,0,53,1.0,10,5,9999,99999,9,999999999,0.0,999,999,99
3009,1,24,5,0,*?*?*?*?*?*?*?*?*?*?*?*?*?*?*?*?*?*?*?*?*?*?,5.4,3.4,86,101509,0,-0,304,0.0,-0.0,0.0,0,0,0,0,52,1.0,10,5,9999,99999,9,999999999,0.0,999,999,99
3009,1,24,6,0,*?*?*?*?*?*?*?*?*?*?*?*?*?*?*?*?*?*?*?*?*?*?,5.1,3.4,88,101509,0,-0,302,0.0,-0.0,0.0,0,0,0,0,50,0.5,10,5,9999,99999,9,999999999,0.0,999,999,99
3009,1,24,7,0,*?*?*?*?*?*?*?*?*?*?*?*?*?*?*?*?*?*?*?*?*?*?,5.4,2.9,83,101509,0,-0,304,0.0,-0.0,0.0,0,0,0,0,55,1.5,10,5,9999,99999,9,999999999,0.0,999,999,99
3009,1,24,8,0,*?*?*?*?*?*?*?*?*?*?*?*?*?*?*?*?*?*?*?*?*?*?,5.7,2.3,78,101509,73,1405,305,0.1,0.0,0.1,12,-0,11,3,60,0.5,10,5,9999,99999,9,999999999,0.0,999,999,99
3009,1,24,9,0,*?*?*?*?*?*?*?*?*?*?*?*?*?*?*?*?*?*?*?*?*?*?,5.7,2.7,80,101509,249,1412,305,34.3,0.0,34.3,4014,0,4021,1338,65,0.5,10,5,9999,99999,9,999999999,0.0,999,999,99
3009,1,24,10,0,*?*?*?*?*?*?*?*?*?*?*?*?*?*?*?*?*?*?*?*?*?*?,6.6,2.1,73,101509,383,1410,299,139.2,129.1,104.1,15179,11382,11972,2298,70,0.5,8,4,9999,99999,9,999999999,0.0,999,999,99
3009,1,24,11,0,*?*?*?*?*?*?*?*?*?*?*?*?*?*?*?*?*?*?*?*?*?*?,7.1,2.7,73,101509,467,1410,307,133.5,53.6,115.7,14656,4957,13072,3204,75,2.1,9,5,9999,99999,9,999999999,0.0,999,999,99
3009,1,24,12,0,*?*?*?*?*?*?*?*?*?*?*?*?*?*?*?*?*?*?*?*?*?*?,7.6,2.1,67,101509,495,1410,309,142.9,54.2,123.9,15699,5070,13995,3471,80,1.5,9,5,9999,99999,9,999999999,0.0,999,999,99
3009,1,24,13,0,*?*?*?*?*?*?*?*?*?*?*?*?*?*?*?*?*?*?*?*?*?*?,7.7,3.0,72,101509,465,1410,309,132.8,53.6,115.1,14581,4949,13006,3185,82,1.5,9,5,9999,99999,9,999999999,0.0,999,999,99
3009,1,24,14,0,*?*?*?*?*?*?*?*?*?*?*?*?*?*?*?*?*?*?*?*?*?*?,7.4,4.5,81,101509,379,1410,308,103.7,51.3,89.9,11384,4515,10173,2406,83,1.0,9,5,9999,99999,9,999999999,0.0,999,999,99
3009,1,24,15,0,*?*?*?*?*?*?*?*?*?*?*?*?*?*?*?*?*?*?*?*?*?*?,7.5,3.4,74,101509,243,1408,313,33.2,0.0,33.2,3892,0,3898,1295,85,2.1,10,5,9999,99999,9,999999999,0.0,999,999,99
3009,1,24,16,0,*?*?*?*?*?*?*?*?*?*?*?*?*?*?*?*?*?*?*?*?*?*?,7.5,3.4,75,101509,67,1417,308,0.0,0.0,0.0,0,0,0,0,87,0.5,9,5,9999,99999,9,999999999,0.0,999,999,99
3009,1,24,17,0,*?*?*?*?*?*?*?*?*?*?*?*?*?*?*?*?*?*?*?*?*?*?,7.2,3.2,75,101509,0,-0,312,0.0,-0.0,0.0,0,0,0,0,88,1.5,10,5,9999,99999,9,999999999,0.3,999,999,99
3009,1,24,18,0,*?*?*?*?*?*?*?*?*?*?*?*?*?*?*?*?*?*?*?*?*?*?,6.9,3.6,79,101509,0,-0,310,0.0,-0.0,0.0,0,0,0,0,90,1.0,10,5,9999,99999,9,999999999,0.0,999,999,99
3009,1,24,19,0,*?*?*?*?*?*?*?*?*?*?*?*?*?*?*?*?*?*?*?*?*?*?,6.8,3.9,81,101509,0,-0,310,0.0,-0.0,0.0,0,0,0,0,93,1.0,10,5,9999,99999,9,999999999,1.7,999,999,99
3009,1,24,20,0,*?*?*?*?*?*?*?*?*?*?*?*?*?*?*?*?*?*?*?*?*?*?,6.4,3.2,79,101509,0,-0,308,0.0,-0.0,0.0,0,0,0,0,97,0.5,10,5,9999,99999,9,999999999,0.0,999,999,99
3009,1,24,21,0,*?*?*?*?*?*?*?*?*?*?*?*?*?*?*?*?*?*?*?*?*?*?,6.3,3.9,84,101509,0,-0,308,0.0,-0.0,0.0,0,0,0,0,100,0.0,10,5,9999,99999,9,999999999,0.0,999,999,99
3009,1,24,22,0,*?*?*?*?*?*?*?*?*?*?*?*?*?*?*?*?*?*?*?*?*?*?,6.0,4.3,87,101509,0,-0,306,0.0,-0.0,0.0,0,0,0,0,103,1.0,10,5,9999,99999,9,999999999,0.0,999,999,99
3009,1,24,23,0,*?*?*?*?*?*?*?*?*?*?*?*?*?*?*?*?*?*?*?*?*?*?,6.6,3.6,81,101509,0,-0,309,0.0,-0.0,0.0,0,0,0,0,107,0.5,10,5,9999,99999,9,999999999,0.0,999,999,99
3009,1,24,24,0,*?*?*?*?*?*?*?*?*?*?*?*?*?*?*?*?*?*?*?*?*?*?,5.1,3.8,90,101509,0,-0,302,0.0,-0.0,0.0,0,0,0,0,60,1.5,10,5,9999,99999,9,999999999,0.0,999,999,99
3009,1,25,1,0,*?*?*?*?*?*?*?*?*?*?*?*?*?*?*?*?*?*?*?*?*?*?,7.9,4.8,80,100960,0,-0,315,0.0,-0.0,0.0,0,0,0,0,120,0.5,10,5,9999,99999,9,999999999,0.0,999,999,99
3009,1,25,2,0,*?*?*?*?*?*?*?*?*?*?*?*?*?*?*?*?*?*?*?*?*?*?,8.6,5.3,80,100960,0,-0,318,0.0,-0.0,0.0,0,0,0,0,130,0.5,10,5,9999,99999,9,999999999,0.0,999,999,99
3009,1,25,3,0,*?*?*?*?*?*?*?*?*?*?*?*?*?*?*?*?*?*?*?*?*?*?,8.3,5.1,80,100960,0,-0,316,0.0,-0.0,0.0,0,0,0,0,140,0.5,10,5,9999,99999,9,999999999,0.3,999,999,99
3009,1,25,4,0,*?*?*?*?*?*?*?*?*?*?*?*?*?*?*?*?*?*?*?*?*?*?,8.4,5.8,83,100960,0,-0,317,0.0,-0.0,0.0,0,0,0,0,150,1.0,10,5,9999,99999,9,999999999,0.1,999,999,99
3009,1,25,5,0,*?*?*?*?*?*?*?*?*?*?*?*?*?*?*?*?*?*?*?*?*?*?,7.9,5.0,81,100960,0,-0,315,0.0,-0.0,0.0,0,0,0,0,160,1.0,10,5,9999,99999,9,999999999,0.0,999,999,99
3009,1,25,6,0,*?*?*?*?*?*?*?*?*?*?*?*?*?*?*?*?*?*?*?*?*?*?,7.8,4.8,81,100960,0,-0,314,0.0,-0.0,0.0,0,0,0,0,170,0.5,10,5,9999,99999,9,999999999,0.0,999,999,99
3009,1,25,7,0,*?*?*?*?*?*?*?*?*?*?*?*?*?*?*?*?*?*?*?*?*?*?,7.5,5.5,86,100960,0,-0,313,0.0,-0.0,0.0,0,0,0,0,167,1.5,10,5,9999,99999,9,999999999,0.0,999,999,99
3009,1,25,8,0,*?*?*?*?*?*?*?*?*?*?*?*?*?*?*?*?*?*?*?*?*?*?,7.1,4.1,81,100960,77,1400,293,2.7,22.3,1.5,329,1038,338,32,163,0.5,6,3,9999,99999,9,999999999,0.0,999,999,99
3009,1,25,9,0,*?*?*?*?*?*?*?*?*?*?*?*?*?*?*?*?*?*?*?*?*?*?,8.4,5.0,79,100960,253,1408,281,121.0,452.5,39.7,12551,33402,6119,735,160,0.5,2,1,9999,99999,9,999999999,0.0,999,999,99
3009,1,25,10,0,*?*?*?*?*?*?*?*?*?*?*?*?*?*?*?*?*?*?*?*?*?*?,9.6,5.6,76,100960,388,1410,287,211.3,515.9,69.3,21805,44244,10155,1283,157,0.5,2,1,9999,99999,9,999999999,0.1,999,999,99
3009,1,25,11,0,*?*?*?*?*?*?*?*?*?*?*?*?*?*?*?*?*?*?*?*?*?*?,10.9,5.8,71,100960,472,1409,293,267.8,537.2,87.8,27647,48657,12570,1650,153,2.1,2,1,9999,99999,9,999999999,0.2,999,999,99
3009,1,25,12,0,*?*?*?*?*?*?*?*?*?*?*?*?*?*?*?*?*?*?*?*?*?*?,11.5,5.1,64,100960,500,1408,308,268.2,396.6,127.4,27972,36829,15959,2452,150,1.5,5,3,9999,99999,9,999999999,0.0,999,999,99
3009,1,25,13,0,*?*?*?*?*?*?*?*?*?*?*?*?*?*?*?*?*?*?*?*?*?*?,11.5,4.8,63,100960,471,1411,322,178.6,134.8,133.6,19470,12679,15263,3028,155,1.5,8,4,9999,99999,9,999999999,0.0,999,999,99
3009,1,25,14,0,*?*?*?*?*?*?*?*?*?*?*?*?*?*?*?*?*?*?*?*?*?*?,11.6,4.5,61,100960,385,1410,332,60.9,0.0,60.9,7109,0,7126,2461,160,1.0,10,5,9999,99999,9,999999999,0.0,999,999,99
3009,1,25,15,0,*?*?*?*?*?*?*?*?*?*?*?*?*?*?*?*?*?*?*?*?*?*?,11.5,5.1,65,100960,249,1409,326,59.7,44.9,51.8,6607,3339,6112,1104,165,2.1,9,5,9999,99999,9,999999999,0.0,999,999,99
3009,1,25,16,0,*?*?*?*?*?*?*?*?*?*?*?*?*?*?*?*?*?*?*?*?*?*?,11.5,5.0,64,100960,72,1401,326,0.0,0.0,0.0,0,0,0,0,170,0.5,9,5,9999,99999,9,999999999,0.0,999,999,99
3009,1,25,17,0,*?*?*?*?*?*?*?*?*?*?*?*?*?*?*?*?*?*?*?*?*?*?,11.1,5.8,70,100960,0,-0,329,0.0,-0.0,0.0,0,0,0,0,175,1.5,10,5,9999,99999,9,999999999,0.0,999,999,99
3009,1,25,18,0,*?*?*?*?*?*?*?*?*?*?*?*?*?*?*?*?*?*?*?*?*?*?,9.7,5.8,76,100960,0,-0,323,0.0,-0.0,0.0,0,0,0,0,180,1.0,10,5,9999,99999,9,999999999,0.0,999,999,99
3009,1,25,19,0,*?*?*?*?*?*?*?*?*?*?*?*?*?*?*?*?*?*?*?*?*?*?,9.6,5.8,77,100960,0,-0,322,0.0,-0.0,0.0,0,0,0,0,203,1.0,10,5,9999,99999,9,999999999,0.0,999,999,99
3009,1,25,20,0,*?*?*?*?*?*?*?*?*?*?*?*?*?*?*?*?*?*?*?*?*?*?,9.6,4.8,72,100960,0,-0,322,0.0,-0.0,0.0,0,0,0,0,227,0.5,10,5,9999,99999,9,999999999,0.0,999,999,99
3009,1,25,21,0,*?*?*?*?*?*?*?*?*?*?*?*?*?*?*?*?*?*?*?*?*?*?,8.8,4.6,75,100960,0,-0,319,0.0,-0.0,0.0,0,0,0,0,250,0.0,10,5,9999,99999,9,999999999,0.0,999,999,99
3009,1,25,22,0,*?*?*?*?*?*?*?*?*?*?*?*?*?*?*?*?*?*?*?*?*?*?,9.3,5.0,74,100960,0,-0,321,0.0,-0.0,0.0,0,0,0,0,273,1.0,10,5,9999,99999,9,999999999,0.0,999,999,99
3009,1,25,23,0,*?*?*?*?*?*?*?*?*?*?*?*?*?*?*?*?*?*?*?*?*?*?,9.5,6.2,80,100960,0,-0,322,0.0,-0.0,0.0,0,0,0,0,297,0.5,10,5,9999,99999,9,999999999,0.0,999,999,99
3009,1,25,24,0,*?*?*?*?*?*?*?*?*?*?*?*?*?*?*?*?*?*?*?*?*?*?,7.1,4.3,81,100960,0,-0,311,0.0,-0.0,0.0,0,0,0,0,110,1.5,10,5,9999,99999,9,999999999,0.0,999,999,99
3009,1,26,1,0,*?*?*?*?*?*?*?*?*?*?*?*?*?*?*?*?*?*?*?*?*?*?,9.8,7.4,85,100759,0,-0,323,0.0,-0.0,0.0,0,0,0,0,320,0.5,10,5,9999,99999,9,999999999,0.0,999,999,99
3009,1,26,2,0,*?*?*?*?*?*?*?*?*?*?*?*?*?*?*?*?*?*?*?*?*?*?,9.7,7.9,88,100759,0,-0,322,0.0,-0.0,0.0,0,0,0,0,320,0.5,10,5,9999,99999,9,999999999,0.0,999,999,99
3009,1,26,3,0,*?*?*?*?*?*?*?*?*?*?*?*?*?*?*?*?*?*?*?*?*?*?,9.6,7.0,83,100759,0,-0,322,0.0,-0.0,0.0,0,0,0,0,320,0.5,10,5,9999,99999,9,999999999,0.0,999,999,99
3009,1,26,4,0,*?*?*?*?*?*?*?*?*?*?*?*?*?*?*?*?*?*?*?*?*?*?,9.8,7.0,83,100759,0,-0,323,0.0,-0.0,0.0,0,0,0,0,320,1.0,10,5,9999,99999,9,999999999,0.0,999,999,99
3009,1,26,5,0,*?*?*?*?*?*?*?*?*?*?*?*?*?*?*?*?*?*?*?*?*?*?,9.9,7.0,82,100759,0,-0,323,0.0,-0.0,0.0,0,0,0,0,320,1.0,10,5,9999,99999,9,999999999,0.0,999,999,99
3009,1,26,6,0,*?*?*?*?*?*?*?*?*?*?*?*?*?*?*?*?*?*?*?*?*?*?,9.7,7.3,85,100759,0,-0,322,0.0,-0.0,0.0,0,0,0,0,320,0.5,10,5,9999,99999,9,999999999,0.0,999,999,99
3009,1,26,7,0,*?*?*?*?*?*?*?*?*?*?*?*?*?*?*?*?*?*?*?*?*?*?,9.7,6.9,83,100759,0,-0,322,0.0,-0.0,0.0,0,0,0,0,305,1.5,10,5,9999,99999,9,999999999,0.0,999,999,99
3009,1,26,8,0,*?*?*?*?*?*?*?*?*?*?*?*?*?*?*?*?*?*?*?*?*?*?,9.9,7.0,82,100759,82,1411,323,1.8,0.0,1.8,238,-0,237,73,290,0.5,10,5,9999,99999,9,999999999,0.0,999,999,99
3009,1,26,9,0,*?*?*?*?*?*?*?*?*?*?*?*?*?*?*?*?*?*?*?*?*?*?,9.6,7.4,86,100759,258,1409,318,62.8,45.6,54.4,6940,3442,6414,1163,275,0.5,9,5,9999,99999,9,999999999,0.0,999,999,99
3009,1,26,10,0,*?*?*?*?*?*?*?*?*?*?*?*?*?*?*?*?*?*?*?*?*?*?,10.1,8.7,90,100759,393,1409,324,62.5,0.0,62.5,7294,0,7312,2531,260,0.5,10,5,9999,99999,9,999999999,0.6,999,999,99
3009,1,26,11,0,*?*?*?*?*?*?*?*?*?*?*?*?*?*?*?*?*?*?*?*?*?*?,9.9,8.3,90,100759,478,1410,323,79.0,0.0,79.0,9243,0,9269,3292,245,2.1,10,5,9999,99999,9,999999999,1.1,999,999,99
3009,1,26,12,0,*?*?*?*?*?*?*?*?*?*?*?*?*?*?*?*?*?*?*?*?*?*?,10.2,8.4,89,100759,506,1409,324,84.5,0.0,84.5,9907,0,9936,3557,230,1.5,10,5,9999,99999,9,999999999,0.2,999,999,99
3009,1,26,13,0,*?*?*?*?*?*?*?*?*?*?*?*?*?*?*?*?*?*?*?*?*?*?,10.2,8.5,89,100759,476,1408,324,78.8,0.0,78.8,9220,0,9246,3281,223,1.5,10,5,9999,99999,9,999999999,0.0,999,999,99
3009,1,26,14,0,*?*?*?*?*?*?*?*?*?*?*?*?*?*?*?*?*?*?*?*?*?*?,10.4,8.5,88,100759,391,1410,325,62.0,0.0,62.0,7247,0,7265,2513,217,1.0,10,5,9999,99999,9,999999999,0.0,999,999,99
3009,1,26,15,0,*?*?*?*?*?*?*?*?*?*?*?*?*?*?*?*?*?*?*?*?*?*?,10.5,8.8,89,100759,255,1409,326,35.5,0.0,35.5,4160,0,4167,1388,210,2.1,10,5,9999,99999,9,999999999,0.0,999,999,99
3009,1,26,16,0,*?*?*?*?*?*?*?*?*?*?*?*?*?*?*?*?*?*?*?*?*?*?,10.4,9.8,97,100759,78,1404,325,1.1,0.0,1.1,148,-0,147,44,203,0.5,10,5,9999,99999,9,999999999,0.0,999,999,99
3009,1,26,17,0,*?*?*?*?*?*?*?*?*?*?*?*?*?*?*?*?*?*?*?*?*?*?,10.4,9.7,96,100759,0,-0,325,0.0,-0.0,0.0,0,0,0,0,197,1.5,10,5,9999,99999,9,999999999,0.1,999,999,99
3009,1,26,18,0,*?*?*?*?*?*?*?*?*?*?*?*?*?*?*?*?*?*?*?*?*?*?,10.3,9.1,92,100759,0,-0,325,0.0,-0.0,0.0,0,0,0,0,190,1.0,10,5,9999,99999,9,999999999,0.0,999,999,99
3009,1,26,19,0,*?*?*?*?*?*?*?*?*?*?*?*?*?*?*?*?*?*?*?*?*?*?,10.0,9.1,94,100759,0,-0,323,0.0,-0.0,0.0,0,0,0,0,193,1.0,10,5,9999,99999,9,999999999,0.0,999,999,99
3009,1,26,20,0,*?*?*?*?*?*?*?*?*?*?*?*?*?*?*?*?*?*?*?*?*?*?,10.0,9.4,96,100759,0,-0,323,0.0,-0.0,0.0,0,0,0,0,197,0.5,10,5,9999,99999,9,999999999,0.0,999,999,99
3009,1,26,21,0,*?*?*?*?*?*?*?*?*?*?*?*?*?*?*?*?*?*?*?*?*?*?,10.2,9.4,95,100759,0,-0,324,0.0,-0.0,0.0,0,0,0,0,200,0.0,10,5,9999,99999,9,999999999,0.0,999,999,99
3009,1,26,22,0,*?*?*?*?*?*?*?*?*?*?*?*?*?*?*?*?*?*?*?*?*?*?,10.0,9.8,99,100759,0,-0,323,0.0,-0.0,0.0,0,0,0,0,203,1.0,10,5,9999,99999,9,999999999,0.0,999,999,99
3009,1,26,23,0,*?*?*?*?*?*?*?*?*?*?*?*?*?*?*?*?*?*?*?*?*?*?,11.2,9.7,91,100759,0,-0,329,0.0,-0.0,0.0,0,0,0,0,207,0.5,10,5,9999,99999,9,999999999,0.0,999,999,99
3009,1,26,24,0,*?*?*?*?*?*?*?*?*?*?*?*?*?*?*?*?*?*?*?*?*?*?,9.6,6.9,83,100759,0,-0,322,0.0,-0.0,0.0,0,0,0,0,320,1.5,10,5,9999,99999,9,999999999,0.0,999,999,99
3009,1,27,1,0,*?*?*?*?*?*?*?*?*?*?*?*?*?*?*?*?*?*?*?*?*?*?,12.4,12.4,100,99964.2,0,-0,334,0.0,-0.0,0.0,0,0,0,0,222,0.5,10,5,9999,99999,9,999999999,1.1,999,999,99
3009,1,27,2,0,*?*?*?*?*?*?*?*?*?*?*?*?*?*?*?*?*?*?*?*?*?*?,12.4,12.4,100,99964.2,0,-0,334,0.0,-0.0,0.0,0,0,0,0,233,0.5,10,5,9999,99999,9,999999999,0.2,999,999,99
3009,1,27,3,0,*?*?*?*?*?*?*?*?*?*?*?*?*?*?*?*?*?*?*?*?*?*?,12.5,12.5,100,99964.2,0,-0,334,0.0,-0.0,0.0,0,0,0,0,245,0.5,10,5,9999,99999,9,999999999,0.2,999,999,99
3009,1,27,4,0,*?*?*?*?*?*?*?*?*?*?*?*?*?*?*?*?*?*?*?*?*?*?,13.0,13.1,100,99964.2,0,-0,336,0.0,-0.0,0.0,0,0,0,0,257,1.0,10,5,9999,99999,9,999999999,0.1,999,999,99
3009,1,27,5,0,*?*?*?*?*?*?*?*?*?*?*?*?*?*?*?*?*?*?*?*?*?*?,13.1,13.2,100,99964.2,0,-0,337,0.0,-0.0,0.0,0,0,0,0,268,1.0,10,5,9999,99999,9,999999999,0.0,999,999,99
3009,1,27,6,0,*?*?*?*?*?*?*?*?*?*?*?*?*?*?*?*?*?*?*?*?*?*?,12.5,12.4,100,99964.2,0,-0,334,0.0,-0.0,0.0,0,0,0,0,280,0.5,10,5,9999,99999,9,999999999,0.0,999,999,99
3009,1,27,7,0,*?*?*?*?*?*?*?*?*?*?*?*?*?*?*?*?*?*?*?*?*?*?,12.4,12.4,100,99964.2,0,-0,334,0.0,-0.0,0.0,0,0,0,0,275,1.5,10,5,9999,99999,9,999999999,0.0,999,999,99
3009,1,27,8,0,*?*?*?*?*?*?*?*?*?*?*?*?*?*?*?*?*?*?*?*?*?*?,12.3,11.8,100,99964.2,86,1401,313,9.1,94.3,3.3,1002,5533,584,125,270,0.5,3,2,9999,99999,9,999999999,0.0,999,999,99
3009,1,27,9,0,*?*?*?*?*?*?*?*?*?*?*?*?*?*?*?*?*?*?*?*?*?*?,12.8,12.0,100,99964.2,263,1409,336,37.1,0.0,37.1,4340,0,4348,1451,265,0.5,10,5,9999,99999,9,999999999,0.0,999,999,99
3009,1,27,10,0,*?*?*?*?*?*?*?*?*?*?*?*?*?*?*?*?*?*?*?*?*?*?,13.2,12.8,100,99964.2,398,1408,316,218.3,519.0,71.6,22529,44881,10456,1327,260,0.5,2,1,9999,99999,9,999999999,0.0,999,999,99
3009,1,27,11,0,*?*?*?*?*?*?*?*?*?*?*?*?*?*?*?*?*?*?*?*?*?*?,13.5,12.2,97,99964.2,483,1408,310,276.1,563.6,82.8,28683,51592,12018,1585,255,2.1,0,0,9999,99999,9,999999999,0.0,999,999,99
3009,1,27,12,0,*?*?*?*?*?*?*?*?*?*?*?*?*?*?*?*?*?*?*?*?*?*?,13.9,11.9,92,99964.2,512,1409,311,295.4,569.2,88.6,30704,52820,12768,1709,250,1.5,0,0,9999,99999,9,999999999,0.0,999,999,99
3009,1,27,13,0,*?*?*?*?*?*?*?*?*?*?*?*?*?*?*?*?*?*?*?*?*?*?,13.9,10.4,84,99964.2,482,1408,328,241.2,315.5,133.1,25648,29791,15392,2697,250,1.5,6,3,9999,99999,9,999999999,0.0,999,999,99
3009,1,27,14,0,*?*?*?*?*?*?*?*?*?*?*?*?*?*?*?*?*?*?*?*?*?*?,13.8,9.6,79,99964.2,397,1409,326,190.8,303.4,105.3,20265,26696,12331,2065,250,1.0,6,3,9999,99999,9,999999999,0.0,999,999,99
3009,1,27,15,0,*?*?*?*?*?*?*?*?*?*?*?*?*?*?*?*?*?*?*?*?*?*?,13.6,10.5,86,99964.2,261,1408,320,122.7,389.3,50.5,12532,28729,7473,902,250,2.1,4,2,9999,99999,9,999999999,0.0,999,999,99
3009,1,27,16,0,*?*?*?*?*?*?*?*?*?*?*?*?*?*?*?*?*?*?*?*?*?*?,13.9,12.4,95,99964.2,84,1405,338,3.9,8.6,3.3,470,284,499,50,250,0.5,9,5,9999,99999,9,999999999,0.0,999,999,99
3009,1,27,17,0,*?*?*?*?*?*?*?*?*?*?*?*?*?*?*?*?*?*?*?*?*?*?,13.6,11.9,94,99964.2,0,-0,339,0.0,-0.0,0.0,0,0,0,0,250,1.5,10,5,9999,99999,9,999999999,0.0,999,999,99
3009,1,27,18,0,*?*?*?*?*?*?*?*?*?*?*?*?*?*?*?*?*?*?*?*?*?*?,13.3,12.4,99,99964.2,0,-0,338,0.0,-0.0,0.0,0,0,0,0,250,1.0,10,5,9999,99999,9,999999999,0.0,999,999,99
3009,1,27,19,0,*?*?*?*?*?*?*?*?*?*?*?*?*?*?*?*?*?*?*?*?*?*?,13.4,13.1,100,99964.2,0,-0,338,0.0,-0.0,0.0,0,0,0,0,257,1.0,10,5,9999,99999,9,999999999,0.0,999,999,99
3009,1,27,20,0,*?*?*?*?*?*?*?*?*?*?*?*?*?*?*?*?*?*?*?*?*?*?,13.2,12.7,100,99964.2,0,-0,337,0.0,-0.0,0.0,0,0,0,0,263,0.5,10,5,9999,99999,9,999999999,0.0,999,999,99
3009,1,27,21,0,*?*?*?*?*?*?*?*?*?*?*?*?*?*?*?*?*?*?*?*?*?*?,13.0,13.0,100,99964.2,0,-0,336,0.0,-0.0,0.0,0,0,0,0,270,0.0,10,5,9999,99999,9,999999999,0.0,999,999,99
3009,1,27,22,0,*?*?*?*?*?*?*?*?*?*?*?*?*?*?*?*?*?*?*?*?*?*?,13.2,13.1,100,99964.2,0,-0,337,0.0,-0.0,0.0,0,0,0,0,277,1.0,10,5,9999,99999,9,999999999,0.0,999,999,99
3009,1,27,23,0,*?*?*?*?*?*?*?*?*?*?*?*?*?*?*?*?*?*?*?*?*?*?,12.8,12.7,100,99964.2,0,-0,335,0.0,-0.0,0.0,0,0,0,0,283,0.5,10,5,9999,99999,9,999999999,0.0,999,999,99
3009,1,27,24,0,*?*?*?*?*?*?*?*?*?*?*?*?*?*?*?*?*?*?*?*?*?*?,12.3,11.8,100,99964.2,0,-0,333,0.0,-0.0,0.0,0,0,0,0,210,1.5,10,5,9999,99999,9,999999999,0.2,999,999,99
3009,1,28,1,0,*?*?*?*?*?*?*?*?*?*?*?*?*?*?*?*?*?*?*?*?*?*?,11.7,8.8,81,100665,0,-0,331,0.0,-0.0,0.0,0,0,0,0,283,0.5,10,5,9999,99999,9,999999999,0.0,999,999,99
3009,1,28,2,0,*?*?*?*?*?*?*?*?*?*?*?*?*?*?*?*?*?*?*?*?*?*?,11.4,6.6,72,100665,0,-0,330,0.0,-0.0,0.0,0,0,0,0,277,0.5,10,5,9999,99999,9,999999999,0.0,999,999,99
3009,1,28,3,0,*?*?*?*?*?*?*?*?*?*?*?*?*?*?*?*?*?*?*?*?*?*?,11.4,6.4,71,100665,0,-0,330,0.0,-0.0,0.0,0,0,0,0,270,0.5,10,5,9999,99999,9,999999999,0.0,999,999,99
3009,1,28,4,0,*?*?*?*?*?*?*?*?*?*?*?*?*?*?*?*?*?*?*?*?*?*?,11.4,6.4,70,100665,0,-0,330,0.0,-0.0,0.0,0,0,0,0,263,1.0,10,5,9999,99999,9,999999999,0.0,999,999,99
3009,1,28,5,0,*?*?*?*?*?*?*?*?*?*?*?*?*?*?*?*?*?*?*?*?*?*?,11.2,7.1,75,100665,0,-0,329,0.0,-0.0,0.0,0,0,0,0,257,1.0,10,5,9999,99999,9,999999999,0.0,999,999,99
3009,1,28,6,0,*?*?*?*?*?*?*?*?*?*?*?*?*?*?*?*?*?*?*?*?*?*?,10.9,7.6,79,100665,0,-0,328,0.0,-0.0,0.0,0,0,0,0,250,0.5,10,5,9999,99999,9,999999999,0.0,999,999,99
3009,1,28,7,0,*?*?*?*?*?*?*?*?*?*?*?*?*?*?*?*?*?*?*?*?*?*?,11.0,7.6,78,100665,0,-0,328,0.0,-0.0,0.0,0,0,0,0,243,1.5,10,5,9999,99999,9,999999999,0.0,999,999,99
3009,1,28,8,0,*?*?*?*?*?*?*?*?*?*?*?*?*?*?*?*?*?*?*?*?*?*?,11.1,8.1,81,100665,91,1405,329,3.6,0.0,3.6,462,-0,461,146,237,0.5,10,5,9999,99999,9,999999999,0.0,999,999,99
3009,1,28,9,0,*?*?*?*?*?*?*?*?*?*?*?*?*?*?*?*?*?*?*?*?*?*?,11.4,7.9,77,100665,268,1408,330,38.1,0.0,38.1,4456,0,4464,1492,230,0.5,10,5,9999,99999,9,999999999,0.0,999,999,99
3009,1,28,10,0,*?*?*?*?*?*?*?*?*?*?*?*?*?*?*?*?*?*?*?*?*?*?,12.3,8.3,75,100665,404,1410,334,64.6,0.0,64.6,7545,0,7564,2627,223,0.5,10,5,9999,99999,9,999999999,0.0,999,999,99
3009,1,28,11,0,*?*?*?*?*?*?*?*?*?*?*?*?*?*?*?*?*?*?*?*?*?*?,12.7,7.9,72,100665,489,1409,336,81.2,0.0,81.2,9513,0,9540,3398,217,2.1,10,5,9999,99999,9,999999999,0.0,999,999,99
3009,1,28,12,0,*?*?*?*?*?*?*?*?*?*?*?*?*?*?*?*?*?*?*?*?*?*?,12.7,6.6,65,100665,518,1409,336,86.9,0.0,86.9,10186,0,10216,3671,210,1.5,10,5,9999,99999,9,999999999,0.0,999,999,99
3009,1,28,13,0,*?*?*?*?*?*?*?*?*?*?*?*?*?*?*?*?*?*?*?*?*?*?,12.8,6.9,66,100665,489,1410,337,81.1,0.0,81.1,9505,0,9532,3395,215,1.5,10,5,9999,99999,9,999999999,0.0,999,999,99
3009,1,28,14,0,*?*?*?*?*?*?*?*?*?*?*?*?*?*?*?*?*?*?*?*?*?*?,13.2,7.0,65,100665,403,1408,339,64.5,0.0,64.5,7529,0,7548,2620,220,1.0,10,5,9999,99999,9,999999999,0.0,999,999,99
3009,1,28,15,0,*?*?*?*?*?*?*?*?*?*?*?*?*?*?*?*?*?*?*?*?*?*?,13.0,7.7,69,100665,267,1408,337,37.9,0.0,37.9,4436,0,4444,1485,225,2.1,10,5,9999,99999,9,999999999,0.0,999,999,99
3009,1,28,16,0,*?*?*?*?*?*?*?*?*?*?*?*?*?*?*?*?*?*?*?*?*?*?,13.2,7.0,65,100665,90,1405,339,3.4,0.0,3.4,438,-0,437,139,230,0.5,10,5,9999,99999,9,999999999,0.0,999,999,99
3009,1,28,17,0,*?*?*?*?*?*?*?*?*?*?*?*?*?*?*?*?*?*?*?*?*?*?,13.0,7.1,67,100665,0,-0,338,0.0,-0.0,0.0,0,0,0,0,235,1.5,10,5,9999,99999,9,999999999,0.0,999,999,99
3009,1,28,18,0,*?*?*?*?*?*?*?*?*?*?*?*?*?*?*?*?*?*?*?*?*?*?,12.3,8.3,75,100665,0,-0,334,0.0,-0.0,0.0,0,0,0,0,240,1.0,10,5,9999,99999,9,999999999,0.0,999,999,99
3009,1,28,19,0,*?*?*?*?*?*?*?*?*?*?*?*?*?*?*?*?*?*?*?*?*?*?,12.6,9.2,79,100665,0,-0,335,0.0,-0.0,0.0,0,0,0,0,240,1.0,10,5,9999,99999,9,999999999,0.0,999,999,99
3009,1,28,20,0,*?*?*?*?*?*?*?*?*?*?*?*?*?*?*?*?*?*?*?*?*?*?,12.0,8.7,79,100665,0,-0,333,0.0,-0.0,0.0,0,0,0,0,240,0.5,10,5,9999,99999,9,999999999,0.0,999,999,99
3009,1,28,21,0,*?*?*?*?*?*?*?*?*?*?*?*?*?*?*?*?*?*?*?*?*?*?,11.8,9.3,84,100665,0,-0,332,0.0,-0.0,0.0,0,0,0,0,240,0.0,10,5,9999,99999,9,999999999,0.0,999,999,99
3009,1,28,22,0,*?*?*?*?*?*?*?*?*?*?*?*?*?*?*?*?*?*?*?*?*?*?,12.0,9.8,85,100665,0,-0,332,0.0,-0.0,0.0,0,0,0,0,240,1.0,10,5,9999,99999,9,999999999,0.0,999,999,99
3009,1,28,23,0,*?*?*?*?*?*?*?*?*?*?*?*?*?*?*?*?*?*?*?*?*?*?,11.1,8.5,83,100665,0,-0,328,0.0,-0.0,0.0,0,0,0,0,240,0.5,10,5,9999,99999,9,999999999,0.0,999,999,99
3009,1,28,24,0,*?*?*?*?*?*?*?*?*?*?*?*?*?*?*?*?*?*?*?*?*?*?,12.4,10.9,89,100665,0,-0,334,0.0,-0.0,0.0,0,0,0,0,290,1.5,10,5,9999,99999,9,999999999,0.0,999,999,99
3009,1,29,1,0,*?*?*?*?*?*?*?*?*?*?*?*?*?*?*?*?*?*?*?*?*?*?,8.8,7.6,100,100441,0,-0,318,0.0,-0.0,0.0,0,0,0,0,240,0.5,10,5,9999,99999,9,999999999,0.0,999,999,99
3009,1,29,2,0,*?*?*?*?*?*?*?*?*?*?*?*?*?*?*?*?*?*?*?*?*?*?,7.8,7.0,100,100441,0,-0,314,0.0,-0.0,0.0,0,0,0,0,240,0.5,10,5,9999,99999,9,999999999,0.0,999,999,99
3009,1,29,3,0,*?*?*?*?*?*?*?*?*?*?*?*?*?*?*?*?*?*?*?*?*?*?,8.1,7.0,100,100441,0,-0,315,0.0,-0.0,0.0,0,0,0,0,240,0.5,10,5,9999,99999,9,999999999,0.0,999,999,99
3009,1,29,4,0,*?*?*?*?*?*?*?*?*?*?*?*?*?*?*?*?*?*?*?*?*?*?,7.8,7.4,100,100441,0,-0,314,0.0,-0.0,0.0,0,0,0,0,240,1.0,10,5,9999,99999,9,999999999,0.0,999,999,99
3009,1,29,5,0,*?*?*?*?*?*?*?*?*?*?*?*?*?*?*?*?*?*?*?*?*?*?,7.4,6.9,100,100441,0,-0,312,0.0,-0.0,0.0,0,0,0,0,240,1.0,10,5,9999,99999,9,999999999,0.0,999,999,99
3009,1,29,6,0,*?*?*?*?*?*?*?*?*?*?*?*?*?*?*?*?*?*?*?*?*?*?,7.1,6.6,100,100441,0,-0,311,0.0,-0.0,0.0,0,0,0,0,240,0.5,10,5,9999,99999,9,999999999,0.0,999,999,99
3009,1,29,7,0,*?*?*?*?*?*?*?*?*?*?*?*?*?*?*?*?*?*?*?*?*?*?,7.4,6.6,100,100441,0,-0,312,0.0,-0.0,0.0,0,0,0,0,237,1.5,10,5,9999,99999,9,999999999,0.0,999,999,99
3009,1,29,8,0,*?*?*?*?*?*?*?*?*?*?*?*?*?*?*?*?*?*?*?*?*?*?,7.8,6.6,100,100441,96,1407,314,4.5,0.0,4.5,577,-0,576,184,233,0.5,10,5,9999,99999,9,999999999,0.0,999,999,99
3009,1,29,9,0,*?*?*?*?*?*?*?*?*?*?*?*?*?*?*?*?*?*?*?*?*?*?,7.9,5.9,100,100441,273,1407,314,39.1,0.0,39.1,4575,0,4583,1534,230,0.5,10,5,9999,99999,9,999999999,0.0,999,999,99
3009,1,29,10,0,*?*?*?*?*?*?*?*?*?*?*?*?*?*?*?*?*?*?*?*?*?*?,9.0,7.6,100,100441,409,1407,319,65.7,0.0,65.7,7673,0,7692,2675,227,0.5,10,5,9999,99999,9,999999999,0.0,999,999,99
3009,1,29,11,0,*?*?*?*?*?*?*?*?*?*?*?*?*?*?*?*?*?*?*?*?*?*?,10.2,8.4,100,100441,495,1409,324,82.4,0.0,82.4,9650,0,9678,3453,223,2.1,10,5,9999,99999,9,999999999,0.0,999,999,99
3009,1,29,12,0,*?*?*?*?*?*?*?*?*?*?*?*?*?*?*?*?*?*?*?*?*?*?,10.6,9.3,100,100441,524,1409,326,88.1,0.0,88.1,10329,0,10360,3729,220,1.5,10,5,9999,99999,9,999999999,0.0,999,999,99
3009,1,29,13,0,*?*?*?*?*?*?*?*?*?*?*?*?*?*?*?*?*?*?*?*?*?*?,10.7,9.6,100,100441,495,1409,326,82.4,0.0,82.4,9650,0,9678,3453,222,1.5,10,5,9999,99999,9,999999999,0.0,999,999,99
3009,1,29,14,0,*?*?*?*?*?*?*?*?*?*?*?*?*?*?*?*?*?*?*?*?*?*?,10.9,8.8,99,100441,409,1407,327,65.7,0.0,65.7,7672,0,7692,2675,223,1.0,10,5,9999,99999,9,999999999,0.5,999,999,99
3009,1,29,15,0,*?*?*?*?*?*?*?*?*?*?*?*?*?*?*?*?*?*?*?*?*?*?,10.6,9.3,100,100441,273,1406,326,39.2,0.0,39.2,4576,0,4585,1534,225,2.1,10,5,9999,99999,9,999999999,0.0,999,999,99
3009,1,29,16,0,*?*?*?*?*?*?*?*?*?*?*?*?*?*?*?*?*?*?*?*?*?*?,10.5,10.5,100,100441,96,1405,325,4.6,0.0,4.6,580,-0,580,185,227,0.5,10,5,9999,99999,9,999999999,0.0,999,999,99
3009,1,29,17,0,*?*?*?*?*?*?*?*?*?*?*?*?*?*?*?*?*?*?*?*?*?*?,10.2,10.2,100,100441,0,-0,324,0.0,-0.0,0.0,0,0,0,0,228,1.5,10,5,9999,99999,9,999999999,0.0,999,999,99
3009,1,29,18,0,*?*?*?*?*?*?*?*?*?*?*?*?*?*?*?*?*?*?*?*?*?*?,9.4,9.4,100,100441,0,-0,320,0.0,-0.0,0.0,0,0,0,0,230,1.0,10,5,9999,99999,9,999999999,0.0,999,999,99
3009,1,29,19,0,*?*?*?*?*?*?*?*?*?*?*?*?*?*?*?*?*?*?*?*?*?*?,9.2,9.2,100,100441,0,-0,320,0.0,-0.0,0.0,0,0,0,0,228,1.0,10,5,9999,99999,9,999999999,0.0,999,999,99
3009,1,29,20,0,*?*?*?*?*?*?*?*?*?*?*?*?*?*?*?*?*?*?*?*?*?*?,9.0,9.1,100,100441,0,-0,319,0.0,-0.0,0.0,0,0,0,0,227,0.5,10,5,9999,99999,9,999999999,0.8,999,999,99
3009,1,29,21,0,*?*?*?*?*?*?*?*?*?*?*?*?*?*?*?*?*?*?*?*?*?*?,8.8,8.8,100,100441,0,-0,318,0.0,-0.0,0.0,0,0,0,0,225,0.0,10,5,9999,99999,9,999999999,0.4,999,999,99
3009,1,29,22,0,*?*?*?*?*?*?*?*?*?*?*?*?*?*?*?*?*?*?*?*?*?*?,8.9,8.9,100,100441,0,-0,318,0.0,-0.0,0.0,0,0,0,0,223,1.0,10,5,9999,99999,9,999999999,0.0,999,999,99
3009,1,29,23,0,*?*?*?*?*?*?*?*?*?*?*?*?*?*?*?*?*?*?*?*?*?*?,9.3,9.3,100,100441,0,-0,320,0.0,-0.0,0.0,0,0,0,0,222,0.5,10,5,9999,99999,9,999999999,0.2,999,999,99
3009,1,29,24,0,*?*?*?*?*?*?*?*?*?*?*?*?*?*?*?*?*?*?*?*?*?*?,10.2,8.0,99,100441,0,-0,324,0.0,-0.0,0.0,0,0,0,0,240,1.5,10,5,9999,99999,9,999999999,0.0,999,999,99
3009,1,30,1,0,*?*?*?*?*?*?*?*?*?*?*?*?*?*?*?*?*?*?*?*?*?*?,9.7,9.7,100,101129,0,-0,322,0.0,-0.0,0.0,0,0,0,0,225,0.5,10,5,9999,99999,9,999999999,0.0,999,999,99
3009,1,30,2,0,*?*?*?*?*?*?*?*?*?*?*?*?*?*?*?*?*?*?*?*?*?*?,9.7,9.7,100,101129,0,-0,322,0.0,-0.0,0.0,0,0,0,0,230,0.5,10,5,9999,99999,9,999999999,0.1,999,999,99
3009,1,30,3,0,*?*?*?*?*?*?*?*?*?*?*?*?*?*?*?*?*?*?*?*?*?*?,10.0,9.9,100,101129,0,-0,323,0.0,-0.0,0.0,0,0,0,0,235,0.5,10,5,9999,99999,9,999999999,0.3,999,999,99
3009,1,30,4,0,*?*?*?*?*?*?*?*?*?*?*?*?*?*?*?*?*?*?*?*?*?*?,10.1,10.2,100,101129,0,-0,323,0.0,-0.0,0.0,0,0,0,0,240,1.0,10,5,9999,99999,9,999999999,0.9,999,999,99
3009,1,30,5,0,*?*?*?*?*?*?*?*?*?*?*?*?*?*?*?*?*?*?*?*?*?*?,10.0,10.1,100,101129,0,-0,323,0.0,-0.0,0.0,0,0,0,0,245,1.0,10,5,9999,99999,9,999999999,0.1,999,999,99
3009,1,30,6,0,*?*?*?*?*?*?*?*?*?*?*?*?*?*?*?*?*?*?*?*?*?*?,10.1,10.1,100,101129,0,-0,324,0.0,-0.0,0.0,0,0,0,0,250,0.5,10,5,9999,99999,9,999999999,0.6,999,999,99
3009,1,30,7,0,*?*?*?*?*?*?*?*?*?*?*?*?*?*?*?*?*?*?*?*?*?*?,10.3,10.3,100,101129,0,-0,324,0.0,-0.0,0.0,0,0,0,0,253,1.5,10,5,9999,99999,9,999999999,2.0,999,999,99
3009,1,30,8,0,*?*?*?*?*?*?*?*?*?*?*?*?*?*?*?*?*?*?*?*?*?*?,10.1,10.1,100,101129,101,1406,320,9.6,17.8,8.3,1129,833,1067,172,257,0.5,9,5,9999,99999,9,999999999,1.1,999,999,99
3009,1,30,9,0,*?*?*?*?*?*?*?*?*?*?*?*?*?*?*?*?*?*?*?*?*?*?,10.2,10.2,100,101129,279,1410,321,69.8,46.9,60.5,7711,3653,7124,1300,260,0.5,9,5,9999,99999,9,999999999,0.6,999,999,99
3009,1,30,10,0,*?*?*?*?*?*?*?*?*?*?*?*?*?*?*?*?*?*?*?*?*?*?,10.3,10.3,100,101129,415,1408,321,116.0,52.4,100.6,12738,4716,11372,2728,263,0.5,9,5,9999,99999,9,999999999,0.0,999,999,99
3009,1,30,11,0,*?*?*?*?*?*?*?*?*?*?*?*?*?*?*?*?*?*?*?*?*?*?,11.2,11.0,100,101129,501,1409,328,83.5,0.0,83.5,9790,0,9818,3510,267,2.1,10,5,9999,99999,9,999999999,0.1,999,999,99
3009,1,30,12,0,*?*?*?*?*?*?*?*?*?*?*?*?*?*?*?*?*?*?*?*?*?*?,11.4,8.9,91,101129,530,1408,330,89.3,0.0,89.3,10475,0,10506,3788,270,1.5,10,5,9999,99999,9,999999999,0.0,999,999,99
3009,1,30,13,0,*?*?*?*?*?*?*?*?*?*?*?*?*?*?*?*?*?*?*?*?*?*?,11.3,8.5,89,101129,501,1408,329,83.6,0.0,83.6,9795,0,9824,3513,268,1.5,10,5,9999,99999,9,999999999,0.6,999,999,99
3009,1,30,14,0,*?*?*?*?*?*?*?*?*?*?*?*?*?*?*?*?*?*?*?*?*?*?,11.1,7.3,82,101129,416,1410,329,66.9,0.0,66.9,7814,0,7834,2733,267,1.0,10,5,9999,99999,9,999999999,2.5,999,999,99
3009,1,30,15,0,*?*?*?*?*?*?*?*?*?*?*?*?*?*?*?*?*?*?*?*?*?*?,11.5,7.1,80,101129,280,1410,331,40.4,0.0,40.4,4715,0,4724,1585,265,2.1,10,5,9999,99999,9,999999999,2.4,999,999,99
3009,1,30,16,0,*?*?*?*?*?*?*?*?*?*?*?*?*?*?*?*?*?*?*?*?*?*?,11.0,6.9,80,101129,102,1403,328,5.8,0.0,5.8,722,-0,721,232,263,0.5,10,5,9999,99999,9,999999999,1.5,999,999,99
3009,1,30,17,0,*?*?*?*?*?*?*?*?*?*?*?*?*?*?*?*?*?*?*?*?*?*?,11.2,8.0,86,101129,0,-0,329,0.0,-0.0,0.0,0,0,0,0,262,1.5,10,5,9999,99999,9,999999999,2.1,999,999,99
3009,1,30,18,0,*?*?*?*?*?*?*?*?*?*?*?*?*?*?*?*?*?*?*?*?*?*?,10.7,8.9,95,101129,0,-0,327,0.0,-0.0,0.0,0,0,0,0,260,1.0,10,5,9999,99999,9,999999999,1.9,999,999,99
3009,1,30,19,0,*?*?*?*?*?*?*?*?*?*?*?*?*?*?*?*?*?*?*?*?*?*?,10.8,9.1,95,101129,0,-0,327,0.0,-0.0,0.0,0,0,0,0,253,1.0,10,5,9999,99999,9,999999999,1.7,999,999,99
3009,1,30,20,0,*?*?*?*?*?*?*?*?*?*?*?*?*?*?*?*?*?*?*?*?*?*?,10.7,8.5,92,101129,0,-0,327,0.0,-0.0,0.0,0,0,0,0,247,0.5,10,5,9999,99999,9,999999999,1.7,999,999,99
3009,1,30,21,0,*?*?*?*?*?*?*?*?*?*?*?*?*?*?*?*?*?*?*?*?*?*?,10.7,7.1,84,101129,0,-0,327,0.0,-0.0,0.0,0,0,0,0,240,0.0,10,5,9999,99999,9,999999999,1.7,999,999,99
3009,1,30,22,0,*?*?*?*?*?*?*?*?*?*?*?*?*?*?*?*?*?*?*?*?*?*?,10.3,6.7,84,101129,0,-0,325,0.0,-0.0,0.0,0,0,0,0,233,1.0,10,5,9999,99999,9,999999999,1.9,999,999,99
3009,1,30,23,0,*?*?*?*?*?*?*?*?*?*?*?*?*?*?*?*?*?*?*?*?*?*?,10.0,8.5,97,101129,0,-0,323,0.0,-0.0,0.0,0,0,0,0,227,0.5,10,5,9999,99999,9,999999999,1.8,999,999,99
3009,1,30,24,0,*?*?*?*?*?*?*?*?*?*?*?*?*?*?*?*?*?*?*?*?*?*?,9.7,9.7,100,101129,0,-0,322,0.0,-0.0,0.0,0,0,0,0,220,1.5,10,5,9999,99999,9,999999999,0.0,999,999,99
3009,1,31,1,0,*?*?*?*?*?*?*?*?*?*?*?*?*?*?*?*?*?*?*?*?*?*?,8.9,5.6,79,101589,0,-0,319,0.0,-0.0,0.0,0,0,0,0,227,0.5,10,5,9999,99999,9,999999999,1.4,999,999,99
3009,1,31,2,0,*?*?*?*?*?*?*?*?*?*?*?*?*?*?*?*?*?*?*?*?*?*?,8.3,4.1,75,101589,0,-0,317,0.0,-0.0,0.0,0,0,0,0,233,0.5,10,5,9999,99999,9,999999999,1.4,999,999,99
3009,1,31,3,0,*?*?*?*?*?*?*?*?*?*?*?*?*?*?*?*?*?*?*?*?*?*?,8.1,4.8,79,101589,0,-0,315,0.0,-0.0,0.0,0,0,0,0,240,0.5,10,5,9999,99999,9,999999999,1.3,999,999,99
3009,1,31,4,0,*?*?*?*?*?*?*?*?*?*?*?*?*?*?*?*?*?*?*?*?*?*?,8.0,4.5,78,101589,0,-0,315,0.0,-0.0,0.0,0,0,0,0,247,1.0,10,5,9999,99999,9,999999999,1.2,999,999,99
3009,1,31,5,0,*?*?*?*?*?*?*?*?*?*?*?*?*?*?*?*?*?*?*?*?*?*?,8.1,4.6,79,101589,0,-0,316,0.0,-0.0,0.0,0,0,0,0,253,1.0,10,5,9999,99999,9,999999999,1.2,999,999,99
3009,1,31,6,0,*?*?*?*?*?*?*?*?*?*?*?*?*?*?*?*?*?*?*?*?*?*?,8.1,3.9,75,101589,0,-0,316,0.0,-0.0,0.0,0,0,0,0,260,0.5,10,5,9999,99999,9,999999999,0.5,999,999,99
3009,1,31,7,0,*?*?*?*?*?*?*?*?*?*?*?*?*?*?*?*?*?*?*?*?*?*?,8.1,3.4,72,101589,0,-0,316,0.0,-0.0,0.0,0,0,0,0,263,1.5,10,5,9999,99999,9,999999999,0.0,999,999,99
3009,1,31,8,0,*?*?*?*?*?*?*?*?*?*?*?*?*?*?*?*?*?*?*?*?*?*?,8.5,3.6,71,101589,106,1404,318,6.5,0.0,6.5,813,-0,812,262,267,0.5,10,5,9999,99999,9,999999999,1.2,999,999,99
3009,1,31,9,0,*?*?*?*?*?*?*?*?*?*?*?*?*?*?*?*?*?*?*?*?*?*?,8.6,4.8,76,101589,284,1407,313,71.7,47.3,62.2,7920,3688,7326,1337,270,0.5,9,5,9999,99999,9,999999999,1.5,999,999,99
3009,1,31,10,0,*?*?*?*?*?*?*?*?*?*?*?*?*?*?*?*?*?*?*?*?*?*?,9.0,5.9,81,101589,421,1409,315,118.0,52.5,102.3,12971,4719,11585,2781,273,0.5,9,5,9999,99999,9,999999999,1.5,999,999,99
3009,1,31,11,0,*?*?*?*?*?*?*?*?*?*?*?*?*?*?*?*?*?*?*?*?*?*?,9.5,6.1,79,101589,507,1409,317,147.2,54.4,127.6,16186,5089,14433,3594,277,2.1,9,5,9999,99999,9,999999999,1.5,999,999,99
3009,1,31,12,0,*?*?*?*?*?*?*?*?*?*?*?*?*?*?*?*?*?*?*?*?*?*?,9.5,5.9,78,101589,536,1407,322,90.5,0.0,90.5,10618,0,10650,3849,280,1.5,10,5,9999,99999,9,999999999,1.0,999,999,99
3009,1,31,13,0,*?*?*?*?*?*?*?*?*?*?*?*?*?*?*?*?*?*?*?*?*?*?,9.7,5.5,74,101589,507,1407,323,84.9,0.0,84.9,9947,0,9976,3573,277,1.5,10,5,9999,99999,9,999999999,0.0,999,999,99
3009,1,31,14,0,*?*?*?*?*?*?*?*?*?*?*?*?*?*?*?*?*?*?*?*?*?*?,9.8,5.1,72,101589,422,1408,323,68.2,0.0,68.2,7970,0,7990,2790,273,1.0,10,5,9999,99999,9,999999999,0.0,999,999,99
3009,1,31,15,0,*?*?*?*?*?*?*?*?*?*?*?*?*?*?*?*?*?*?*?*?*?*?,9.4,4.5,71,101589,286,1408,321,41.6,0.0,41.6,4863,0,4873,1636,270,2.1,10,5,9999,99999,9,999999999,0.0,999,999,99
3009,1,31,16,0,*?*?*?*?*?*?*?*?*?*?*?*?*?*?*?*?*?*?*?*?*?*?,9.5,3.9,67,101589,109,1414,322,7.0,0.0,7.0,865,-0,865,279,267,0.5,10,5,9999,99999,9,999999999,0.0,999,999,99
3009,1,31,17,0,*?*?*?*?*?*?*?*?*?*?*?*?*?*?*?*?*?*?*?*?*?*?,9.3,3.9,69,101589,0,-0,321,0.0,-0.0,0.0,0,0,0,0,263,1.5,10,5,9999,99999,9,999999999,0.0,999,999,99
3009,1,31,18,0,*?*?*?*?*?*?*?*?*?*?*?*?*?*?*?*?*?*?*?*?*?*?,9.6,3.4,65,101589,0,-0,323,0.0,-0.0,0.0,0,0,0,0,260,1.0,10,5,9999,99999,9,999999999,0.0,999,999,99
3009,1,31,19,0,*?*?*?*?*?*?*?*?*?*?*?*?*?*?*?*?*?*?*?*?*?*?,9.2,3.6,67,101589,0,-0,321,0.0,-0.0,0.0,0,0,0,0,265,1.0,10,5,9999,99999,9,999999999,0.0,999,999,99
3009,1,31,20,0,*?*?*?*?*?*?*?*?*?*?*?*?*?*?*?*?*?*?*?*?*?*?,8.8,3.2,67,101589,0,-0,319,0.0,-0.0,0.0,0,0,0,0,270,0.5,10,5,9999,99999,9,999999999,0.0,999,999,99
3009,1,31,21,0,*?*?*?*?*?*?*?*?*?*?*?*?*?*?*?*?*?*?*?*?*?*?,8.8,3.0,67,101589,0,-0,319,0.0,-0.0,0.0,0,0,0,0,275,0.0,10,5,9999,99999,9,999999999,0.0,999,999,99
3009,1,31,22,0,*?*?*?*?*?*?*?*?*?*?*?*?*?*?*?*?*?*?*?*?*?*?,8.6,4.5,75,101589,0,-0,318,0.0,-0.0,0.0,0,0,0,0,280,1.0,10,5,9999,99999,9,999999999,0.0,999,999,99
3009,1,31,23,0,*?*?*?*?*?*?*?*?*?*?*?*?*?*?*?*?*?*?*?*?*?*?,8.2,4.6,78,101589,0,-0,316,0.0,-0.0,0.0,0,0,0,0,285,0.5,10,5,9999,99999,9,999999999,0.9,999,999,99
3009,1,31,24,0,*?*?*?*?*?*?*?*?*?*?*?*?*?*?*?*?*?*?*?*?*?*?,9.7,7.1,83,101589,0,-0,322,0.0,-0.0,0.0,0,0,0,0,220,1.5,10,5,9999,99999,9,999999999,1.4,999,999,99
3009,2,1,1,0,*?*?*?*?*?*?*?*?*?*?*?*?*?*?*?*?*?*?*?*?*?*?,7.0,7.0,100,100450,0,-0,310,0.0,-0.0,0.0,0,0,0,0,250,0.5,10,5,9999,99999,9,999999999,1.0,999,999,99
3009,2,1,2,0,*?*?*?*?*?*?*?*?*?*?*?*?*?*?*?*?*?*?*?*?*?*?,6.3,6.4,100,100450,0,-0,307,0.0,-0.0,0.0,0,0,0,0,210,0.5,10,5,9999,99999,9,999999999,0.0,999,999,99
3009,2,1,3,0,*?*?*?*?*?*?*?*?*?*?*?*?*?*?*?*?*?*?*?*?*?*?,5.7,5.6,100,100450,0,-0,305,0.0,-0.0,0.0,0,0,0,0,170,0.5,10,5,9999,99999,9,999999999,0.0,999,999,99
3009,2,1,4,0,*?*?*?*?*?*?*?*?*?*?*?*?*?*?*?*?*?*?*?*?*?*?,5.9,5.9,100,100450,0,-0,306,0.0,-0.0,0.0,0,0,0,0,130,1.0,10,5,9999,99999,9,999999999,0.0,999,999,99
3009,2,1,5,0,*?*?*?*?*?*?*?*?*?*?*?*?*?*?*?*?*?*?*?*?*?*?,6.2,6.2,100,100450,0,-0,307,0.0,-0.0,0.0,0,0,0,0,90,1.0,10,5,9999,99999,9,999999999,0.0,999,999,99
3009,2,1,6,0,*?*?*?*?*?*?*?*?*?*?*?*?*?*?*?*?*?*?*?*?*?*?,5.9,5.9,100,100450,0,-0,306,0.0,-0.0,0.0,0,0,0,0,50,0.5,10,5,9999,99999,9,999999999,0.0,999,999,99
3009,2,1,7,0,*?*?*?*?*?*?*?*?*?*?*?*?*?*?*?*?*?*?*?*?*?*?,5.9,5.9,100,100450,0,-0,306,0.0,-0.0,0.0,0,0,0,0,97,1.5,10,5,9999,99999,9,999999999,0.0,999,999,99
3009,2,1,8,0,*?*?*?*?*?*?*?*?*?*?*?*?*?*?*?*?*?*?*?*?*?*?,6.2,6.2,100,100450,112,1413,295,20.6,92.9,13.3,2311,4186,2023,224,143,0.5,7,4,9999,99999,9,999999999,0.0,999,999,99
3009,2,1,9,0,*?*?*?*?*?*?*?*?*?*?*?*?*?*?*?*?*?*?*?*?*?*?,6.7,6.7,100,100450,290,1409,285,141.6,404.3,58.3,14434,31050,8509,1037,190,0.5,4,2,9999,99999,9,999999999,0.0,999,999,99
3009,2,1,10,0,*?*?*?*?*?*?*?*?*?*?*?*?*?*?*?*?*?*?*?*?*?*?,6.6,6.6,100,100450,427,1409,289,222.3,385.1,105.6,23185,34071,13437,1984,237,0.5,5,3,9999,99999,9,999999999,0.0,999,999,99
3009,2,1,11,0,*?*?*?*?*?*?*?*?*?*?*?*?*?*?*?*?*?*?*?*?*?*?,7.5,7.4,100,100450,513,1408,301,233.8,229.1,150.4,24793,22036,17211,3117,283,2.1,7,4,9999,99999,9,999999999,0.0,999,999,99
3009,2,1,12,0,*?*?*?*?*?*?*?*?*?*?*?*?*?*?*?*?*?*?*?*?*?*?,7.6,7.0,100,100450,542,1406,305,211.2,138.1,158.0,23033,13478,17966,3671,330,1.5,8,4,9999,99999,9,999999999,0.0,999,999,99
3009,2,1,13,0,*?*?*?*?*?*?*?*?*?*?*?*?*?*?*?*?*?*?*?*?*?*?,7.9,7.1,100,100450,514,1408,302,234.3,229.2,150.7,24845,22054,17244,3125,325,1.5,7,4,9999,99999,9,999999999,0.0,999,999,99
3009,2,1,14,0,*?*?*?*?*?*?*?*?*?*?*?*?*?*?*?*?*?*?*?*?*?*?,8.1,5.1,98,100450,428,1406,302,189.0,221.6,121.5,19995,20076,14069,2438,320,1.0,7,4,9999,99999,9,999999999,0.0,999,999,99
3009,2,1,15,0,*?*?*?*?*?*?*?*?*?*?*?*?*?*?*?*?*?*?*?*?*?*?,7.6,6.1,100,100450,292,1406,309,74.5,47.7,64.6,8216,3805,7573,1392,315,2.1,9,5,9999,99999,9,999999999,0.0,999,999,99
3009,2,1,16,0,*?*?*?*?*?*?*?*?*?*?*?*?*?*?*?*?*?*?*?*?*?*?,8.0,5.9,100,100450,115,1411,298,24.8,136.0,13.7,2622,7166,2299,262,310,0.5,6,3,9999,99999,9,999999999,0.0,999,999,99
3009,2,1,17,0,*?*?*?*?*?*?*?*?*?*?*?*?*?*?*?*?*?*?*?*?*?*?,7.5,5.0,100,100450,0,-0,313,0.0,-0.0,0.0,0,0,0,0,305,1.5,10,5,9999,99999,9,999999999,0.0,999,999,99
3009,2,1,18,0,*?*?*?*?*?*?*?*?*?*?*?*?*?*?*?*?*?*?*?*?*?*?,7.0,5.6,100,100450,0,-0,310,0.0,-0.0,0.0,0,0,0,0,300,1.0,10,5,9999,99999,9,999999999,0.0,999,999,99
3009,2,1,19,0,*?*?*?*?*?*?*?*?*?*?*?*?*?*?*?*?*?*?*?*?*?*?,6.8,6.7,100,100450,0,-0,309,0.0,-0.0,0.0,0,0,0,0,308,1.0,10,5,9999,99999,9,999999999,0.0,999,999,99
3009,2,1,20,0,*?*?*?*?*?*?*?*?*?*?*?*?*?*?*?*?*?*?*?*?*?*?,7.3,5.9,100,100450,0,-0,312,0.0,-0.0,0.0,0,0,0,0,317,0.5,10,5,9999,99999,9,999999999,0.0,999,999,99
3009,2,1,21,0,*?*?*?*?*?*?*?*?*?*?*?*?*?*?*?*?*?*?*?*?*?*?,6.4,5.1,100,100450,0,-0,308,0.0,-0.0,0.0,0,0,0,0,325,0.0,10,5,9999,99999,9,999999999,0.0,999,999,99
3009,2,1,22,0,*?*?*?*?*?*?*?*?*?*?*?*?*?*?*?*?*?*?*?*?*?*?,6.5,5.5,100,100450,0,-0,308,0.0,-0.0,0.0,0,0,0,0,333,1.0,10,5,9999,99999,9,999999999,0.0,999,999,99
3009,2,1,23,0,*?*?*?*?*?*?*?*?*?*?*?*?*?*?*?*?*?*?*?*?*?*?,6.4,5.6,100,100450,0,-0,308,0.0,-0.0,0.0,0,0,0,0,342,0.5,10,5,9999,99999,9,999999999,0.0,999,999,99
3009,2,1,24,0,*?*?*?*?*?*?*?*?*?*?*?*?*?*?*?*?*?*?*?*?*?*?,7.8,5.8,100,100450,0,-0,314,0.0,-0.0,0.0,0,0,0,0,290,1.5,10,5,9999,99999,9,999999999,1.3,999,999,99
3009,2,2,1,0,*?*?*?*?*?*?*?*?*?*?*?*?*?*?*?*?*?*?*?*?*?*?,5.7,0.4,68,101982,0,-0,306,0.0,-0.0,0.0,0,0,0,0,348,0.5,10,5,9999,99999,9,999999999,0.0,999,999,99
3009,2,2,2,0,*?*?*?*?*?*?*?*?*?*?*?*?*?*?*?*?*?*?*?*?*?*?,5.0,-2.4,57,101982,0,-0,303,0.0,-0.0,0.0,0,0,0,0,347,0.5,10,5,9999,99999,9,999999999,0.0,999,999,99
3009,2,2,3,0,*?*?*?*?*?*?*?*?*?*?*?*?*?*?*?*?*?*?*?*?*?*?,5.3,-1.9,58,101982,0,-0,304,0.0,-0.0,0.0,0,0,0,0,345,0.5,10,5,9999,99999,9,999999999,0.0,999,999,99
3009,2,2,4,0,*?*?*?*?*?*?*?*?*?*?*?*?*?*?*?*?*?*?*?*?*?*?,5.1,-1.7,60,101982,0,-0,303,0.0,-0.0,0.0,0,0,0,0,343,1.0,10,5,9999,99999,9,999999999,0.1,999,999,99
3009,2,2,5,0,*?*?*?*?*?*?*?*?*?*?*?*?*?*?*?*?*?*?*?*?*?*?,4.8,-1.9,59,101982,0,-0,302,0.0,-0.0,0.0,0,0,0,0,342,1.0,10,5,9999,99999,9,999999999,0.3,999,999,99
3009,2,2,6,0,*?*?*?*?*?*?*?*?*?*?*?*?*?*?*?*?*?*?*?*?*?*?,4.2,-2.7,59,101982,0,-0,300,0.0,-0.0,0.0,0,0,0,0,340,0.5,10,5,9999,99999,9,999999999,0.5,999,999,99
3009,2,2,7,0,*?*?*?*?*?*?*?*?*?*?*?*?*?*?*?*?*?*?*?*?*?*?,3.6,-2.7,62,101982,0,-0,297,0.0,-0.0,0.0,0,0,0,0,285,1.5,10,5,9999,99999,9,999999999,0.8,999,999,99
3009,2,2,8,0,*?*?*?*?*?*?*?*?*?*?*?*?*?*?*?*?*?*?*?*?*?*?,4.4,-1.5,64,101982,117,1407,289,19.9,60.4,14.9,2222,2518,1968,244,230,0.5,8,4,9999,99999,9,999999999,1.1,999,999,99
3009,2,2,9,0,*?*?*?*?*?*?*?*?*?*?*?*?*?*?*?*?*?*?*?*?*?*?,5.3,-1.1,63,101982,295,1405,293,100.2,120.2,74.9,10956,9588,8700,1617,175,0.5,8,4,9999,99999,9,999999999,0.2,999,999,99
3009,2,2,10,0,*?*?*?*?*?*?*?*?*?*?*?*?*?*?*?*?*?*?*?*?*?*?,6.6,-1.3,56,101982,433,1408,304,122.2,52.8,105.9,13412,4803,11971,2892,120,0.5,9,5,9999,99999,9,999999999,0.2,999,999,99
3009,2,2,11,0,*?*?*?*?*?*?*?*?*?*?*?*?*?*?*?*?*?*?*?*?*?*?,7.7,-0.8,54,101982,519,1407,309,151.5,54.6,131.4,16641,5162,14829,3718,65,2.1,9,5,9999,99999,9,999999999,0.0,999,999,99
3009,2,2,12,0,*?*?*?*?*?*?*?*?*?*?*?*?*?*?*?*?*?*?*?*?*?*?,9.2,-0.6,50,101982,549,1407,321,93.0,0.0,93.0,10927,0,10960,3974,10,1.5,10,5,9999,99999,9,999999999,0.0,999,999,99
3009,2,2,13,0,*?*?*?*?*?*?*?*?*?*?*?*?*?*?*?*?*?*?*?*?*?*?,9.0,0.8,56,101982,520,1406,315,151.9,54.6,131.7,16685,5164,14868,3729,62,1.5,9,5,9999,99999,9,999999999,0.1,999,999,99
3009,2,2,14,0,*?*?*?*?*?*?*?*?*?*?*?*?*?*?*?*?*?*?*?*?*?*?,9.4,1.3,56,101982,435,1407,317,122.9,52.9,106.6,13494,4817,12042,2912,113,1.0,9,5,9999,99999,9,999999999,0.0,999,999,99
3009,2,2,15,0,*?*?*?*?*?*?*?*?*?*?*?*?*?*?*?*?*?*?*?*?*?*?,9.2,2.5,63,101982,299,1408,316,76.7,48.1,66.5,8418,3949,7541,1734,165,2.1,9,5,9999,99999,9,999999999,0.3,999,999,99
3009,2,2,16,0,*?*?*?*?*?*?*?*?*?*?*?*?*?*?*?*?*?*?*?*?*?*?,9.4,2.9,64,101982,121,1407,322,9.4,0.0,9.4,1151,-0,1151,374,217,0.5,10,5,9999,99999,9,999999999,0.0,999,999,99
3009,2,2,17,0,*?*?*?*?*?*?*?*?*?*?*?*?*?*?*?*?*?*?*?*?*?*?,8.8,2.9,66,101982,0,-0,319,0.0,-0.0,0.0,0,0,0,0,268,1.5,10,5,9999,99999,9,999999999,0.0,999,999,99
3009,2,2,18,0,*?*?*?*?*?*?*?*?*?*?*?*?*?*?*?*?*?*?*?*?*?*?,7.7,2.1,67,101982,0,-0,314,0.0,-0.0,0.0,0,0,0,0,320,1.0,10,5,9999,99999,9,999999999,0.3,999,999,99
3009,2,2,19,0,*?*?*?*?*?*?*?*?*?*?*?*?*?*?*?*?*?*?*?*?*?*?,6.1,1.9,74,101982,0,-0,307,0.0,-0.0,0.0,0,0,0,0,320,1.0,10,5,9999,99999,9,999999999,0.1,999,999,99
3009,2,2,20,0,*?*?*?*?*?*?*?*?*?*?*?*?*?*?*?*?*?*?*?*?*?*?,5.8,2.5,78,101982,0,-0,306,0.0,-0.0,0.0,0,0,0,0,320,0.5,10,5,9999,99999,9,999999999,3.0,999,999,99
3009,2,2,21,0,*?*?*?*?*?*?*?*?*?*?*?*?*?*?*?*?*?*?*?*?*?*?,5.7,1.9,76,101982,0,-0,305,0.0,-0.0,0.0,0,0,0,0,320,0.0,10,5,9999,99999,9,999999999,0.4,999,999,99
3009,2,2,22,0,*?*?*?*?*?*?*?*?*?*?*?*?*?*?*?*?*?*?*?*?*?*?,5.4,1.3,74,101982,0,-0,304,0.0,-0.0,0.0,0,0,0,0,320,1.0,10,5,9999,99999,9,999999999,0.6,999,999,99
3009,2,2,23,0,*?*?*?*?*?*?*?*?*?*?*?*?*?*?*?*?*?*?*?*?*?*?,5.3,1.0,74,101982,0,-0,304,0.0,-0.0,0.0,0,0,0,0,320,0.5,10,5,9999,99999,9,999999999,0.1,999,999,99
3009,2,2,24,0,*?*?*?*?*?*?*?*?*?*?*?*?*?*?*?*?*?*?*?*?*?*?,6.3,3.2,80,101982,0,-0,308,0.0,-0.0,0.0,0,0,0,0,350,1.5,10,5,9999,99999,9,999999999,0.0,999,999,99
3009,2,3,1,0,*?*?*?*?*?*?*?*?*?*?*?*?*?*?*?*?*?*?*?*?*?*?,4.7,2.5,84,102262,0,-0,301,0.0,-0.0,0.0,0,0,0,0,312,0.5,10,5,9999,99999,9,999999999,0.0,999,999,99
3009,2,3,2,0,*?*?*?*?*?*?*?*?*?*?*?*?*?*?*?*?*?*?*?*?*?*?,4.1,3.0,92,102262,0,-0,298,0.0,-0.0,0.0,0,0,0,0,303,0.5,10,5,9999,99999,9,999999999,0.0,999,999,99
3009,2,3,3,0,*?*?*?*?*?*?*?*?*?*?*?*?*?*?*?*?*?*?*?*?*?*?,3.1,2.5,95,102262,0,-0,294,0.0,-0.0,0.0,0,0,0,0,295,0.5,10,5,9999,99999,9,999999999,0.0,999,999,99
3009,2,3,4,0,*?*?*?*?*?*?*?*?*?*?*?*?*?*?*?*?*?*?*?*?*?*?,2.0,1.9,99,102262,0,-0,289,0.0,-0.0,0.0,0,0,0,0,287,1.0,10,5,9999,99999,9,999999999,0.5,999,999,99
3009,2,3,5,0,*?*?*?*?*?*?*?*?*?*?*?*?*?*?*?*?*?*?*?*?*?*?,2.6,2.3,96,102262,0,-0,292,0.0,-0.0,0.0,0,0,0,0,278,1.0,10,5,9999,99999,9,999999999,0.4,999,999,99
3009,2,3,6,0,*?*?*?*?*?*?*?*?*?*?*?*?*?*?*?*?*?*?*?*?*?*?,3.1,2.1,92,102262,0,-0,294,0.0,-0.0,0.0,0,0,0,0,270,0.5,10,5,9999,99999,9,999999999,0.0,999,999,99
3009,2,3,7,0,*?*?*?*?*?*?*?*?*?*?*?*?*?*?*?*?*?*?*?*?*?*?,3.1,2.3,93,102262,0,-0,294,0.0,-0.0,0.0,0,0,0,0,270,1.5,10,5,9999,99999,9,999999999,0.0,999,999,99
3009,2,3,8,0,*?*?*?*?*?*?*?*?*?*?*?*?*?*?*?*?*?*?*?*?*?*?,3.8,2.1,88,102262,123,1411,292,16.9,25.8,14.7,1942,1350,1822,304,270,0.5,9,5,9999,99999,9,999999999,0.0,999,999,99
3009,2,3,9,0,*?*?*?*?*?*?*?*?*?*?*?*?*?*?*?*?*?*?*?*?*?*?,4.6,1.7,80,102262,301,1405,286,121.6,202.6,78.2,12874,15714,9262,1491,270,0.5,7,4,9999,99999,9,999999999,0.1,999,999,99
3009,2,3,10,0,*?*?*?*?*?*?*?*?*?*?*?*?*?*?*?*?*?*?*?*?*?*?,7.0,3.8,79,102262,439,1407,297,194.6,222.7,125.1,20598,20344,14475,2520,270,0.5,7,4,9999,99999,9,999999999,0.1,999,999,99
3009,2,3,11,0,*?*?*?*?*?*?*?*?*?*?*?*?*?*?*?*?*?*?*?*?*?*?,9.3,4.8,73,102262,525,1406,312,203.7,137.4,152.3,22204,13310,17339,3518,270,2.1,8,4,9999,99999,9,999999999,0.0,999,999,99
3009,2,3,12,0,*?*?*?*?*?*?*?*?*?*?*?*?*?*?*?*?*?*?*?*?*?*?,10.7,4.5,65,102262,555,1406,318,217.2,138.6,162.4,23682,13602,18456,3793,270,1.5,8,4,9999,99999,9,999999999,0.0,999,999,99
3009,2,3,13,0,*?*?*?*?*?*?*?*?*?*?*?*?*?*?*?*?*?*?*?*?*?*?,10.7,4.3,64,102262,527,1407,323,154.2,54.8,133.7,16935,5189,15088,3796,272,1.5,9,5,9999,99999,9,999999999,0.0,999,999,99
3009,2,3,14,0,*?*?*?*?*?*?*?*?*?*?*?*?*?*?*?*?*?*?*?*?*?*?,10.7,3.9,62,102262,441,1405,318,165.9,133.2,124.1,18079,12304,14199,2787,273,1.0,8,4,9999,99999,9,999999999,0.0,999,999,99
3009,2,3,15,0,*?*?*?*?*?*?*?*?*?*?*?*?*?*?*?*?*?*?*?*?*?*?,10.8,3.8,61,102262,305,1406,318,104.6,121.5,78.2,11429,9831,9065,1692,275,2.1,8,4,9999,99999,9,999999999,0.0,999,999,99
3009,2,3,16,0,*?*?*?*?*?*?*?*?*?*?*?*?*?*?*?*?*?*?*?*?*?*?,10.7,3.6,61,102262,127,1403,328,10.7,0.0,10.7,1294,-0,1295,421,277,0.5,10,5,9999,99999,9,999999999,0.0,999,999,99
3009,2,3,17,0,*?*?*?*?*?*?*?*?*?*?*?*?*?*?*?*?*?*?*?*?*?*?,9.7,3.4,64,102262,0,-0,323,0.0,-0.0,0.0,0,0,0,0,278,1.5,10,5,9999,99999,9,999999999,0.0,999,999,99
3009,2,3,18,0,*?*?*?*?*?*?*?*?*?*?*?*?*?*?*?*?*?*?*?*?*?*?,7.8,3.4,73,102262,0,-0,314,0.0,-0.0,0.0,0,0,0,0,280,1.0,10,5,9999,99999,9,999999999,0.0,999,999,99
3009,2,3,19,0,*?*?*?*?*?*?*?*?*?*?*?*?*?*?*?*?*?*?*?*?*?*?,6.7,4.3,84,102262,0,-0,309,0.0,-0.0,0.0,0,0,0,0,280,1.0,10,5,9999,99999,9,999999999,0.0,999,999,99
3009,2,3,20,0,*?*?*?*?*?*?*?*?*?*?*?*?*?*?*?*?*?*?*?*?*?*?,6.0,4.1,87,102262,0,-0,306,0.0,-0.0,0.0,0,0,0,0,280,0.5,10,5,9999,99999,9,999999999,0.0,999,999,99
3009,2,3,21,0,*?*?*?*?*?*?*?*?*?*?*?*?*?*?*?*?*?*?*?*?*?*?,5.7,4.1,89,102262,0,-0,305,0.0,-0.0,0.0,0,0,0,0,280,0.0,10,5,9999,99999,9,999999999,0.0,999,999,99
3009,2,3,22,0,*?*?*?*?*?*?*?*?*?*?*?*?*?*?*?*?*?*?*?*?*?*?,5.2,4.5,94,102262,0,-0,303,0.0,-0.0,0.0,0,0,0,0,280,1.0,10,5,9999,99999,9,999999999,0.0,999,999,99
3009,2,3,23,0,*?*?*?*?*?*?*?*?*?*?*?*?*?*?*?*?*?*?*?*?*?*?,4.9,3.8,92,102262,0,-0,302,0.0,-0.0,0.0,0,0,0,0,280,0.5,10,5,9999,99999,9,999999999,0.0,999,999,99
3009,2,3,24,0,*?*?*?*?*?*?*?*?*?*?*?*?*?*?*?*?*?*?*?*?*?*?,5.2,1.9,78,102262,0,-0,303,0.0,-0.0,0.0,0,0,0,0,320,1.5,10,5,9999,99999,9,999999999,0.7,999,999,99
3009,2,4,1,0,*?*?*?*?*?*?*?*?*?*?*?*?*?*?*?*?*?*?*?*?*?*?,4.4,2.9,89,101845,0,-0,300,0.0,-0.0,0.0,0,0,0,0,283,0.5,10,5,9999,99999,9,999999999,0.0,999,999,99
3009,2,4,2,0,*?*?*?*?*?*?*?*?*?*?*?*?*?*?*?*?*?*?*?*?*?*?,4.4,2.3,86,101845,0,-0,300,0.0,-0.0,0.0,0,0,0,0,287,0.5,10,5,9999,99999,9,999999999,0.0,999,999,99
3009,2,4,3,0,*?*?*?*?*?*?*?*?*?*?*?*?*?*?*?*?*?*?*?*?*?*?,4.4,1.7,83,101845,0,-0,300,0.0,-0.0,0.0,0,0,0,0,290,0.5,10,5,9999,99999,9,999999999,0.0,999,999,99
3009,2,4,4,0,*?*?*?*?*?*?*?*?*?*?*?*?*?*?*?*?*?*?*?*?*?*?,3.8,0.8,81,101845,0,-0,297,0.0,-0.0,0.0,0,0,0,0,293,1.0,10,5,9999,99999,9,999999999,0.0,999,999,99
3009,2,4,5,0,*?*?*?*?*?*?*?*?*?*?*?*?*?*?*?*?*?*?*?*?*?*?,2.9,0.2,83,101845,0,-0,294,0.0,-0.0,0.0,0,0,0,0,297,1.0,10,5,9999,99999,9,999999999,0.0,999,999,99
3009,2,4,6,0,*?*?*?*?*?*?*?*?*?*?*?*?*?*?*?*?*?*?*?*?*?*?,2.5,0.4,87,101845,0,-0,292,0.0,-0.0,0.0,0,0,0,0,300,0.5,10,5,9999,99999,9,999999999,0.0,999,999,99
3009,2,4,7,0,*?*?*?*?*?*?*?*?*?*?*?*?*?*?*?*?*?*?*?*?*?*?,2.0,0.8,92,101845,0,-0,290,0.0,-0.0,0.0,0,0,0,0,300,1.5,10,5,9999,99999,9,999999999,0.0,999,999,99
3009,2,4,8,0,*?*?*?*?*?*?*?*?*?*?*?*?*?*?*?*?*?*?*?*?*?*?,2.6,1.5,93,101845,128,1403,292,10.9,0.0,10.9,1317,-0,1318,429,300,0.5,10,5,9999,99999,9,999999999,0.0,999,999,99
3009,2,4,9,0,*?*?*?*?*?*?*?*?*?*?*?*?*?*?*?*?*?*?*?*?*?*?,3.3,1.9,91,101845,307,1405,295,45.9,0.0,45.9,5356,0,5367,1812,300,0.5,10,5,9999,99999,9,999999999,0.0,999,999,99
3009,2,4,10,0,*?*?*?*?*?*?*?*?*?*?*?*?*?*?*?*?*?*?*?*?*?*?,6.4,4.1,86,101845,445,1406,308,72.8,0.0,72.8,8512,0,8535,3000,300,0.5,10,5,9999,99999,9,999999999,0.0,999,999,99
3009,2,4,11,0,*?*?*?*?*?*?*?*?*?*?*?*?*?*?*?*?*?*?*?*?*?*?,9.6,6.9,83,101845,532,1407,322,89.8,0.0,89.8,10533,0,10565,3812,300,2.1,10,5,9999,99999,9,999999999,0.0,999,999,99
3009,2,4,12,0,*?*?*?*?*?*?*?*?*?*?*?*?*?*?*?*?*?*?*?*?*?*?,9.6,7.1,84,101845,562,1406,322,95.7,0.0,95.7,11240,0,11275,4104,300,1.5,10,5,9999,99999,9,999999999,0.0,999,999,99
3009,2,4,13,0,*?*?*?*?*?*?*?*?*?*?*?*?*?*?*?*?*?*?*?*?*?*?,9.7,6.6,81,101845,533,1405,322,90.1,0.0,90.1,10569,0,10601,3826,297,1.5,10,5,9999,99999,9,999999999,0.0,999,999,99
3009,2,4,14,0,*?*?*?*?*?*?*?*?*?*?*?*?*?*?*?*?*?*?*?*?*?*?,9.6,6.2,80,101845,448,1406,322,73.4,0.0,73.4,8582,0,8605,3028,293,1.0,10,5,9999,99999,9,999999999,0.0,999,999,99
3009,2,4,15,0,*?*?*?*?*?*?*?*?*?*?*?*?*?*?*?*?*?*?*?*?*?*?,9.8,6.1,78,101845,312,1408,323,46.7,0.0,46.7,5455,0,5467,1848,290,2.1,10,5,9999,99999,9,999999999,0.0,999,999,99
3009,2,4,16,0,*?*?*?*?*?*?*?*?*?*?*?*?*?*?*?*?*?*?*?*?*?*?,9.8,6.2,78,101845,134,1410,323,11.9,0.0,11.9,1440,-0,1440,469,287,0.5,10,5,9999,99999,9,999999999,0.0,999,999,99
3009,2,4,17,0,*?*?*?*?*?*?*?*?*?*?*?*?*?*?*?*?*?*?*?*?*?*?,8.3,6.2,87,101845,0,-0,316,0.0,-0.0,0.0,0,0,0,0,283,1.5,10,5,9999,99999,9,999999999,0.0,999,999,99
3009,2,4,18,0,*?*?*?*?*?*?*?*?*?*?*?*?*?*?*?*?*?*?*?*?*?*?,7.1,5.8,91,101845,0,-0,311,0.0,-0.0,0.0,0,0,0,0,280,1.0,10,5,9999,99999,9,999999999,0.0,999,999,99
3009,2,4,19,0,*?*?*?*?*?*?*?*?*?*?*?*?*?*?*?*?*?*?*?*?*?*?,5.9,5.5,97,101845,0,-0,306,0.0,-0.0,0.0,0,0,0,0,277,1.0,10,5,9999,99999,9,999999999,0.0,999,999,99
3009,2,4,20,0,*?*?*?*?*?*?*?*?*?*?*?*?*?*?*?*?*?*?*?*?*?*?,4.9,4.8,99,101845,0,-0,301,0.0,-0.0,0.0,0,0,0,0,273,0.5,10,5,9999,99999,9,999999999,0.0,999,999,99
3009,2,4,21,0,*?*?*?*?*?*?*?*?*?*?*?*?*?*?*?*?*?*?*?*?*?*?,5.5,5.5,100,101845,0,-0,304,0.0,-0.0,0.0,0,0,0,0,270,0.0,10,5,9999,99999,9,999999999,0.0,999,999,99
3009,2,4,22,0,*?*?*?*?*?*?*?*?*?*?*?*?*?*?*?*?*?*?*?*?*?*?,5.1,5.1,100,101845,0,-0,302,0.0,-0.0,0.0,0,0,0,0,267,1.0,10,5,9999,99999,9,999999999,0.0,999,999,99
3009,2,4,23,0,*?*?*?*?*?*?*?*?*?*?*?*?*?*?*?*?*?*?*?*?*?*?,4.7,4.5,98,101845,0,-0,301,0.0,-0.0,0.0,0,0,0,0,263,0.5,10,5,9999,99999,9,999999999,0.0,999,999,99
3009,2,4,24,0,*?*?*?*?*?*?*?*?*?*?*?*?*?*?*?*?*?*?*?*?*?*?,4.7,3.4,91,101845,0,-0,301,0.0,-0.0,0.0,0,0,0,0,280,1.5,10,5,9999,99999,9,999999999,0.0,999,999,99
3009,2,5,1,0,*?*?*?*?*?*?*?*?*?*?*?*?*?*?*?*?*?*?*?*?*?*?,3.9,1.7,85,100687,0,-0,298,0.0,-0.0,0.0,0,0,0,0,263,0.5,10,5,9999,99999,9,999999999,0.0,999,999,99
3009,2,5,2,0,*?*?*?*?*?*?*?*?*?*?*?*?*?*?*?*?*?*?*?*?*?*?,3.4,0.2,79,100687,0,-0,296,0.0,-0.0,0.0,0,0,0,0,267,0.5,10,5,9999,99999,9,999999999,0.0,999,999,99
3009,2,5,3,0,*?*?*?*?*?*?*?*?*?*?*?*?*?*?*?*?*?*?*?*?*?*?,2.9,0.6,84,100687,0,-0,293,0.0,-0.0,0.0,0,0,0,0,270,0.5,10,5,9999,99999,9,999999999,0.0,999,999,99
3009,2,5,4,0,*?*?*?*?*?*?*?*?*?*?*?*?*?*?*?*?*?*?*?*?*?*?,2.8,0.4,84,100687,0,-0,293,0.0,-0.0,0.0,0,0,0,0,273,1.0,10,5,9999,99999,9,999999999,0.0,999,999,99
3009,2,5,5,0,*?*?*?*?*?*?*?*?*?*?*?*?*?*?*?*?*?*?*?*?*?*?,2.8,-0.2,80,100687,0,-0,293,0.0,-0.0,0.0,0,0,0,0,277,1.0,10,5,9999,99999,9,999999999,0.0,999,999,99
3009,2,5,6,0,*?*?*?*?*?*?*?*?*?*?*?*?*?*?*?*?*?*?*?*?*?*?,2.4,0.2,84,100687,0,-0,291,0.0,-0.0,0.0,0,0,0,0,280,0.5,10,5,9999,99999,9,999999999,0.0,999,999,99
3009,2,5,7,0,*?*?*?*?*?*?*?*?*?*?*?*?*?*?*?*?*?*?*?*?*?*?,2.0,-0.4,82,100687,0,-0,285,0.0,-0.0,0.0,0,0,0,0,282,1.5,9,5,9999,99999,9,999999999,0.0,999,999,99
3009,2,5,8,0,*?*?*?*?*?*?*?*?*?*?*?*?*?*?*?*?*?*?*?*?*?*?,3.4,-0.6,74,100687,134,1404,291,20.9,29.1,18.1,2374,1593,2223,376,283,0.5,9,5,9999,99999,9,999999999,0.0,999,999,99
3009,2,5,9,0,*?*?*?*?*?*?*?*?*?*?*?*?*?*?*?*?*?*?*?*?*?*?,4.8,-0.2,69,100687,313,1404,297,81.8,48.8,70.9,8976,4075,8035,1856,285,0.5,9,5,9999,99999,9,999999999,0.0,999,999,99
3009,2,5,10,0,*?*?*?*?*?*?*?*?*?*?*?*?*?*?*?*?*?*?*?*?*?*?,4.7,-0.4,68,100687,451,1405,301,74.1,0.0,74.1,8661,0,8685,3059,287,0.5,10,5,9999,99999,9,999999999,0.0,999,999,99
3009,2,5,11,0,*?*?*?*?*?*?*?*?*?*?*?*?*?*?*?*?*?*?*?*?*?*?,6.8,0.6,64,100687,538,1405,305,158.2,54.9,137.2,17381,5229,15482,3916,288,2.1,9,5,9999,99999,9,999999999,0.0,999,999,99
3009,2,5,12,0,*?*?*?*?*?*?*?*?*?*?*?*?*?*?*?*?*?*?*?*?*?*?,7.2,0.8,64,100687,569,1407,307,168.5,55.4,146.1,18516,5322,16486,4229,290,1.5,9,5,9999,99999,9,999999999,0.0,999,999,99
3009,2,5,13,0,*?*?*?*?*?*?*?*?*?*?*?*?*?*?*?*?*?*?*?*?*?*?,7.1,0.8,63,100687,540,1406,312,91.4,0.0,91.4,10730,0,10763,3893,287,1.5,10,5,9999,99999,9,999999999,0.0,999,999,99
3009,2,5,14,0,*?*?*?*?*?*?*?*?*?*?*?*?*?*?*?*?*?*?*?*?*?*?,7.4,1.3,65,100687,455,1407,313,74.7,0.0,74.7,8740,0,8764,3090,283,1.0,10,5,9999,99999,9,999999999,0.0,999,999,99
3009,2,5,15,0,*?*?*?*?*?*?*?*?*?*?*?*?*?*?*?*?*?*?*?*?*?*?,7.3,0.4,61,100687,318,1405,313,48.0,0.0,48.0,5606,0,5618,1903,280,2.1,10,5,9999,99999,9,999999999,0.0,999,999,99
3009,2,5,16,0,*?*?*?*?*?*?*?*?*?*?*?*?*?*?*?*?*?*?*?*?*?*?,7.3,-0.0,59,100687,140,1405,313,13.2,0.0,13.2,1585,-0,1585,517,277,0.5,10,5,9999,99999,9,999999999,0.0,999,999,99
3009,2,5,17,0,*?*?*?*?*?*?*?*?*?*?*?*?*?*?*?*?*?*?*?*?*?*?,6.6,0.2,63,100687,0,-0,310,0.0,-0.0,0.0,0,0,0,0,273,1.5,10,5,9999,99999,9,999999999,0.0,999,999,99
3009,2,5,18,0,*?*?*?*?*?*?*?*?*?*?*?*?*?*?*?*?*?*?*?*?*?*?,4.9,-0.8,65,100687,0,-0,302,0.0,-0.0,0.0,0,0,0,0,270,1.0,10,5,9999,99999,9,999999999,0.0,999,999,99
3009,2,5,19,0,*?*?*?*?*?*?*?*?*?*?*?*?*?*?*?*?*?*?*?*?*?*?,5.2,-0.2,67,100687,0,-0,304,0.0,-0.0,0.0,0,0,0,0,278,1.0,10,5,9999,99999,9,999999999,0.0,999,999,99
3009,2,5,20,0,*?*?*?*?*?*?*?*?*?*?*?*?*?*?*?*?*?*?*?*?*?*?,3.6,-1.1,70,100687,0,-0,297,0.0,-0.0,0.0,0,0,0,0,287,0.5,10,5,9999,99999,9,999999999,0.0,999,999,99
3009,2,5,21,0,*?*?*?*?*?*?*?*?*?*?*?*?*?*?*?*?*?*?*?*?*?*?,5.2,-1.7,59,100687,0,-0,304,0.0,-0.0,0.0,0,0,0,0,295,0.0,10,5,9999,99999,9,999999999,0.0,999,999,99
3009,2,5,22,0,*?*?*?*?*?*?*?*?*?*?*?*?*?*?*?*?*?*?*?*?*?*?,3.3,-2.4,63,100687,0,-0,296,0.0,-0.0,0.0,0,0,0,0,303,1.0,10,5,9999,99999,9,999999999,0.0,999,999,99
3009,2,5,23,0,*?*?*?*?*?*?*?*?*?*?*?*?*?*?*?*?*?*?*?*?*?*?,3.3,-2.2,65,100687,0,-0,296,0.0,-0.0,0.0,0,0,0,0,312,0.5,10,5,9999,99999,9,999999999,0.0,999,999,99
3009,2,5,24,0,*?*?*?*?*?*?*?*?*?*?*?*?*?*?*?*?*?*?*?*?*?*?,4.3,3.2,91,100687,0,-0,299,0.0,-0.0,0.0,0,0,0,0,260,1.5,10,5,9999,99999,9,999999999,0.0,999,999,99
3009,2,6,1,0,*?*?*?*?*?*?*?*?*?*?*?*?*?*?*?*?*?*?*?*?*?*?,3.1,-2.2,66,101338,0,-0,295,0.0,-0.0,0.0,0,0,0,0,322,0.5,10,5,9999,99999,9,999999999,0.0,999,999,99
3009,2,6,2,0,*?*?*?*?*?*?*?*?*?*?*?*?*?*?*?*?*?*?*?*?*?*?,3.0,-2.2,67,101338,0,-0,294,0.0,-0.0,0.0,0,0,0,0,323,0.5,10,5,9999,99999,9,999999999,0.0,999,999,99
3009,2,6,3,0,*?*?*?*?*?*?*?*?*?*?*?*?*?*?*?*?*?*?*?*?*?*?,3.3,-1.9,66,101338,0,-0,296,0.0,-0.0,0.0,0,0,0,0,325,0.5,10,5,9999,99999,9,999999999,0.0,999,999,99
3009,2,6,4,0,*?*?*?*?*?*?*?*?*?*?*?*?*?*?*?*?*?*?*?*?*?*?,4.0,-1.3,66,101338,0,-0,298,0.0,-0.0,0.0,0,0,0,0,327,1.0,10,5,9999,99999,9,999999999,0.0,999,999,99
3009,2,6,5,0,*?*?*?*?*?*?*?*?*?*?*?*?*?*?*?*?*?*?*?*?*?*?,3.3,-1.3,70,101338,0,-0,295,0.0,-0.0,0.0,0,0,0,0,328,1.0,10,5,9999,99999,9,999999999,0.0,999,999,99
3009,2,6,6,0,*?*?*?*?*?*?*?*?*?*?*?*?*?*?*?*?*?*?*?*?*?*?,3.0,-1.5,70,101338,0,-0,294,0.0,-0.0,0.0,0,0,0,0,330,0.5,10,5,9999,99999,9,999999999,0.0,999,999,99
3009,2,6,7,0,*?*?*?*?*?*?*?*?*?*?*?*?*?*?*?*?*?*?*?*?*?*?,3.6,-1.7,67,101338,0,-0,270,0.0,-0.0,0.0,0,0,0,0,333,1.5,5,3,9999,99999,9,999999999,0.0,999,999,99
3009,2,6,8,0,*?*?*?*?*?*?*?*?*?*?*?*?*?*?*?*?*?*?*?*?*?*?,3.3,-1.5,69,101338,140,1404,285,30.4,76.8,22.7,3322,3709,2896,385,337,0.5,8,4,9999,99999,9,999999999,0.0,999,999,99
3009,2,6,9,0,*?*?*?*?*?*?*?*?*?*?*?*?*?*?*?*?*?*?*?*?*?*?,3.9,-2.2,63,101338,320,1407,259,164.7,461.1,59.8,16898,36956,8794,1083,340,0.5,3,2,9999,99999,9,999999999,0.0,999,999,99
3009,2,6,10,0,*?*?*?*?*?*?*?*?*?*?*?*?*?*?*?*?*?*?*?*?*?*?,3.6,-3.4,58,101338,458,1406,280,204.9,224.6,131.8,21698,20843,15193,2675,343,0.5,7,4,9999,99999,9,999999999,0.0,999,999,99
3009,2,6,11,0,*?*?*?*?*?*?*?*?*?*?*?*?*?*?*?*?*?*?*?*?*?*?,3.9,-2.2,62,101338,545,1405,276,278.8,322.1,153.9,29697,31551,17642,3202,347,2.1,6,3,9999,99999,9,999999999,0.0,999,999,99
3009,2,6,12,0,*?*?*?*?*?*?*?*?*?*?*?*?*?*?*?*?*?*?*?*?*?*?,4.5,-1.3,65,101338,575,1404,279,296.7,324.7,163.8,31637,32258,18706,3455,350,1.5,6,3,9999,99999,9,999999999,0.0,999,999,99
3009,2,6,13,0,*?*?*?*?*?*?*?*?*?*?*?*?*?*?*?*?*?*?*?*?*?*?,4.9,-0.4,67,101338,547,1406,276,298.4,402.6,141.7,31131,38281,17584,2779,350,1.5,5,3,9999,99999,9,999999999,0.0,999,999,99
3009,2,6,14,0,*?*?*?*?*?*?*?*?*?*?*?*?*?*?*?*?*?*?*?*?*?*?,4.8,-1.1,65,101338,461,1404,280,229.5,313.1,126.7,24386,29153,14679,2548,350,1.0,6,3,9999,99999,9,999999999,0.0,999,999,99
3009,2,6,15,0,*?*?*?*?*?*?*?*?*?*?*?*?*?*?*?*?*?*?*?*?*?*?,4.7,-2.2,59,101338,325,1406,279,148.9,288.5,82.2,15424,22998,10561,1517,350,2.1,6,3,9999,99999,9,999999999,0.0,999,999,99
3009,2,6,16,0,*?*?*?*?*?*?*?*?*?*?*?*?*?*?*?*?*?*?*?*?*?*?,4.3,-4.5,50,101338,146,1400,276,43.6,187.4,24.1,4503,10824,3776,441,350,0.5,6,3,9999,99999,9,999999999,0.0,999,999,99
3009,2,6,17,0,*?*?*?*?*?*?*?*?*?*?*?*?*?*?*?*?*?*?*?*?*?*?,4.5,-2.2,60,101338,0,-0,301,0.0,-0.0,0.0,0,0,0,0,350,1.5,10,5,9999,99999,9,999999999,0.0,999,999,99
3009,2,6,18,0,*?*?*?*?*?*?*?*?*?*?*?*?*?*?*?*?*?*?*?*?*?*?,3.7,-2.4,62,101338,0,-0,297,0.0,-0.0,0.0,0,0,0,0,350,1.0,10,5,9999,99999,9,999999999,0.0,999,999,99
3009,2,6,19,0,*?*?*?*?*?*?*?*?*?*?*?*?*?*?*?*?*?*?*?*?*?*?,4.4,-1.7,63,101338,0,-0,300,0.0,-0.0,0.0,0,0,0,0,347,1.0,10,5,9999,99999,9,999999999,0.0,999,999,99
3009,2,6,20,0,*?*?*?*?*?*?*?*?*?*?*?*?*?*?*?*?*?*?*?*?*?*?,3.6,-1.5,68,101338,0,-0,297,0.0,-0.0,0.0,0,0,0,0,343,0.5,10,5,9999,99999,9,999999999,0.0,999,999,99
3009,2,6,21,0,*?*?*?*?*?*?*?*?*?*?*?*?*?*?*?*?*?*?*?*?*?*?,2.8,-2.2,68,101338,0,-0,293,0.0,-0.0,0.0,0,0,0,0,340,0.0,10,5,9999,99999,9,999999999,0.0,999,999,99
3009,2,6,22,0,*?*?*?*?*?*?*?*?*?*?*?*?*?*?*?*?*?*?*?*?*?*?,3.4,-1.1,72,101338,0,-0,296,0.0,-0.0,0.0,0,0,0,0,337,1.0,10,5,9999,99999,9,999999999,0.0,999,999,99
3009,2,6,23,0,*?*?*?*?*?*?*?*?*?*?*?*?*?*?*?*?*?*?*?*?*?*?,3.4,-0.4,75,101338,0,-0,296,0.0,-0.0,0.0,0,0,0,0,333,0.5,10,5,9999,99999,9,999999999,0.0,999,999,99
3009,2,6,24,0,*?*?*?*?*?*?*?*?*?*?*?*?*?*?*?*?*?*?*?*?*?*?,3.3,-2.2,65,101338,0,-0,296,0.0,-0.0,0.0,0,0,0,0,320,1.5,10,5,9999,99999,9,999999999,0.0,999,999,99
3009,2,7,1,0,*?*?*?*?*?*?*?*?*?*?*?*?*?*?*?*?*?*?*?*?*?*?,2.6,-2.2,68,102094,0,-0,293,0.0,-0.0,0.0,0,0,0,0,327,0.5,10,5,9999,99999,9,999999999,0.0,999,999,99
3009,2,7,2,0,*?*?*?*?*?*?*?*?*?*?*?*?*?*?*?*?*?*?*?*?*?*?,1.9,-3.1,66,102094,0,-0,290,0.0,-0.0,0.0,0,0,0,0,323,0.5,10,5,9999,99999,9,999999999,0.0,999,999,99
3009,2,7,3,0,*?*?*?*?*?*?*?*?*?*?*?*?*?*?*?*?*?*?*?*?*?*?,2.1,-2.7,68,102094,0,-0,291,0.0,-0.0,0.0,0,0,0,0,320,0.5,10,5,9999,99999,9,999999999,0.0,999,999,99
3009,2,7,4,0,*?*?*?*?*?*?*?*?*?*?*?*?*?*?*?*?*?*?*?*?*?*?,1.7,-1.9,74,102094,0,-0,289,0.0,-0.0,0.0,0,0,0,0,317,1.0,10,5,9999,99999,9,999999999,0.0,999,999,99
3009,2,7,5,0,*?*?*?*?*?*?*?*?*?*?*?*?*?*?*?*?*?*?*?*?*?*?,1.3,-2.4,73,102094,0,-0,287,0.0,-0.0,0.0,0,0,0,0,313,1.0,10,5,9999,99999,9,999999999,0.0,999,999,99
3009,2,7,6,0,*?*?*?*?*?*?*?*?*?*?*?*?*?*?*?*?*?*?*?*?*?*?,2.0,-2.4,70,102094,0,-0,290,0.0,-0.0,0.0,0,0,0,0,310,0.5,10,5,9999,99999,9,999999999,0.0,999,999,99
3009,2,7,7,0,*?*?*?*?*?*?*?*?*?*?*?*?*?*?*?*?*?*?*?*?*?*?,2.6,-1.7,71,102094,0,-0,293,0.0,-0.0,0.0,0,0,0,0,308,1.5,10,5,9999,99999,9,999999999,0.0,999,999,99
3009,2,7,8,0,*?*?*?*?*?*?*?*?*?*?*?*?*?*?*?*?*?*?*?*?*?*?,1.7,-1.7,76,102094,146,1403,289,14.4,0.0,14.4,1724,-0,1725,563,307,0.5,10,5,9999,99999,9,999999999,0.0,999,999,99
3009,2,7,9,0,*?*?*?*?*?*?*?*?*?*?*?*?*?*?*?*?*?*?*?*?*?*?,2.4,-1.9,70,102094,326,1405,292,49.6,0.0,49.6,5788,0,5800,1969,305,0.5,10,5,9999,99999,9,999999999,0.0,999,999,99
3009,2,7,10,0,*?*?*?*?*?*?*?*?*?*?*?*?*?*?*?*?*?*?*?*?*?*?,2.9,-1.9,68,102094,464,1404,294,76.7,0.0,76.7,8969,0,8993,3180,303,0.5,10,5,9999,99999,9,999999999,0.0,999,999,99
3009,2,7,11,0,*?*?*?*?*?*?*?*?*?*?*?*?*?*?*?*?*?*?*?*?*?*?,4.1,-1.3,67,102094,552,1406,299,93.7,0.0,93.7,11010,0,11044,4009,302,2.1,10,5,9999,99999,9,999999999,0.0,999,999,99
3009,2,7,12,0,*?*?*?*?*?*?*?*?*?*?*?*?*?*?*?*?*?*?*?*?*?*?,5.4,-1.9,57,102094,582,1405,305,99.7,0.0,99.7,11727,0,11764,4308,300,1.5,10,5,9999,99999,9,999999999,0.0,999,999,99
3009,2,7,13,0,*?*?*?*?*?*?*?*?*?*?*?*?*?*?*?*?*?*?*?*?*?*?,5.6,-1.5,58,102094,554,1406,305,94.1,0.0,94.1,11057,0,11091,4028,290,1.5,10,5,9999,99999,9,999999999,0.0,999,999,99
3009,2,7,14,0,*?*?*?*?*?*?*?*?*?*?*?*?*?*?*?*?*?*?*?*?*?*?,5.5,-2.4,55,102094,468,1404,305,77.4,0.0,77.4,9058,0,9083,3215,280,1.0,10,5,9999,99999,9,999999999,0.0,999,999,99
3009,2,7,15,0,*?*?*?*?*?*?*?*?*?*?*?*?*?*?*?*?*?*?*?*?*?*?,5.3,-2.4,55,102094,331,1403,304,50.7,0.0,50.7,5912,0,5925,2014,270,2.1,10,5,9999,99999,9,999999999,0.0,999,999,99
3009,2,7,16,0,*?*?*?*?*?*?*?*?*?*?*?*?*?*?*?*?*?*?*?*?*?*?,5.5,-1.9,57,102094,153,1405,305,15.7,0.0,15.7,1878,-0,1879,614,260,0.5,10,5,9999,99999,9,999999999,0.0,999,999,99
3009,2,7,17,0,*?*?*?*?*?*?*?*?*?*?*?*?*?*?*?*?*?*?*?*?*?*?,5.5,-1.1,61,102094,0,-0,305,0.0,-0.0,0.0,0,0,0,0,250,1.5,10,5,9999,99999,9,999999999,0.0,999,999,99
3009,2,7,18,0,*?*?*?*?*?*?*?*?*?*?*?*?*?*?*?*?*?*?*?*?*?*?,4.5,-1.5,63,102094,0,-0,301,0.0,-0.0,0.0,0,0,0,0,240,1.0,10,5,9999,99999,9,999999999,0.0,999,999,99
3009,2,7,19,0,*?*?*?*?*?*?*?*?*?*?*?*?*?*?*?*?*?*?*?*?*?*?,3.2,-0.8,72,102094,0,-0,295,0.0,-0.0,0.0,0,0,0,0,208,1.0,10,5,9999,99999,9,999999999,0.0,999,999,99
3009,2,7,20,0,*?*?*?*?*?*?*?*?*?*?*?*?*?*?*?*?*?*?*?*?*?*?,3.6,-0.6,73,102094,0,-0,297,0.0,-0.0,0.0,0,0,0,0,177,0.5,10,5,9999,99999,9,999999999,0.0,999,999,99
3009,2,7,21,0,*?*?*?*?*?*?*?*?*?*?*?*?*?*?*?*?*?*?*?*?*?*?,3.4,-1.3,70,102094,0,-0,296,0.0,-0.0,0.0,0,0,0,0,145,0.0,10,5,9999,99999,9,999999999,0.0,999,999,99
3009,2,7,22,0,*?*?*?*?*?*?*?*?*?*?*?*?*?*?*?*?*?*?*?*?*?*?,2.7,-1.1,75,102094,0,-0,293,0.0,-0.0,0.0,0,0,0,0,113,1.0,10,5,9999,99999,9,999999999,0.0,999,999,99
3009,2,7,23,0,*?*?*?*?*?*?*?*?*?*?*?*?*?*?*?*?*?*?*?*?*?*?,3.4,-0.6,74,102094,0,-0,296,0.0,-0.0,0.0,0,0,0,0,82,0.5,10,5,9999,99999,9,999999999,0.0,999,999,99
3009,2,7,24,0,*?*?*?*?*?*?*?*?*?*?*?*?*?*?*?*?*?*?*?*?*?*?,3.3,-1.3,70,102094,0,-0,295,0.0,-0.0,0.0,0,0,0,0,330,1.5,10,5,9999,99999,9,999999999,0.0,999,999,99
3009,2,8,1,0,*?*?*?*?*?*?*?*?*?*?*?*?*?*?*?*?*?*?*?*?*?*?,4.6,1.0,78,102275,0,-0,301,0.0,-0.0,0.0,0,0,0,0,100,0.5,10,5,9999,99999,9,999999999,0.0,999,999,99
3009,2,8,2,0,*?*?*?*?*?*?*?*?*?*?*?*?*?*?*?*?*?*?*?*?*?*?,5.0,1.9,80,102275,0,-0,302,0.0,-0.0,0.0,0,0,0,0,150,0.5,10,5,9999,99999,9,999999999,0.0,999,999,99
3009,2,8,3,0,*?*?*?*?*?*?*?*?*?*?*?*?*?*?*?*?*?*?*?*?*?*?,4.4,0.8,77,102275,0,-0,300,0.0,-0.0,0.0,0,0,0,0,200,0.5,10,5,9999,99999,9,999999999,0.0,999,999,99
3009,2,8,4,0,*?*?*?*?*?*?*?*?*?*?*?*?*?*?*?*?*?*?*?*?*?*?,5.5,1.7,76,102275,0,-0,305,0.0,-0.0,0.0,0,0,0,0,250,1.0,10,5,9999,99999,9,999999999,0.0,999,999,99
3009,2,8,5,0,*?*?*?*?*?*?*?*?*?*?*?*?*?*?*?*?*?*?*?*?*?*?,4.9,2.3,83,102275,0,-0,302,0.0,-0.0,0.0,0,0,0,0,300,1.0,10,5,9999,99999,9,999999999,0.0,999,999,99
3009,2,8,6,0,*?*?*?*?*?*?*?*?*?*?*?*?*?*?*?*?*?*?*?*?*?*?,5.4,2.7,82,102275,0,-0,304,0.0,-0.0,0.0,0,0,0,0,350,0.5,10,5,9999,99999,9,999999999,0.0,999,999,99
3009,2,8,7,0,*?*?*?*?*?*?*?*?*?*?*?*?*?*?*?*?*?*?*?*?*?*?,4.7,1.9,82,102275,0,-0,301,0.0,-0.0,0.0,0,0,0,0,348,1.5,10,5,9999,99999,9,999999999,0.0,999,999,99
3009,2,8,8,0,*?*?*?*?*?*?*?*?*?*?*?*?*?*?*?*?*?*?*?*?*?*?,4.6,1.3,79,102275,152,1401,301,15.6,0.0,15.6,1865,-0,1866,610,347,0.5,10,5,9999,99999,9,999999999,0.0,999,999,99
3009,2,8,9,0,*?*?*?*?*?*?*?*?*?*?*?*?*?*?*?*?*?*?*?*?*?*?,6.4,3.0,79,102275,332,1402,308,50.9,0.0,50.9,5936,0,5949,2023,345,0.5,10,5,9999,99999,9,999999999,0.0,999,999,99
3009,2,8,10,0,*?*?*?*?*?*?*?*?*?*?*?*?*?*?*?*?*?*?*?*?*?*?,5.9,2.9,80,102275,471,1405,306,78.0,0.0,78.0,9127,0,9152,3243,343,0.5,10,5,9999,99999,9,999999999,0.0,999,999,99
3009,2,8,11,0,*?*?*?*?*?*?*?*?*?*?*?*?*?*?*?*?*?*?*?*?*?*?,6.4,2.9,77,102275,558,1403,308,95.1,0.0,95.1,11172,0,11207,4075,342,2.1,10,5,9999,99999,9,999999999,0.0,999,999,99
3009,2,8,12,0,*?*?*?*?*?*?*?*?*?*?*?*?*?*?*?*?*?*?*?*?*?*?,7.3,3.4,76,102275,589,1404,312,101.1,0.0,101.1,11893,0,11931,4377,340,1.5,10,5,9999,99999,9,999999999,0.0,999,999,99
3009,2,8,13,0,*?*?*?*?*?*?*?*?*?*?*?*?*?*?*?*?*?*?*?*?*?*?,7.4,2.9,73,102275,560,1403,313,95.5,0.0,95.5,11221,0,11256,4095,340,1.5,10,5,9999,99999,9,999999999,0.0,999,999,99
3009,2,8,14,0,*?*?*?*?*?*?*?*?*?*?*?*?*?*?*?*?*?*?*?*?*?*?,7.4,3.4,76,102275,475,1404,313,78.8,0.0,78.8,9220,0,9246,3280,340,1.0,10,5,9999,99999,9,999999999,0.0,999,999,99
3009,2,8,15,0,*?*?*?*?*?*?*?*?*?*?*?*?*?*?*?*?*?*?*?*?*?*?,7.2,3.9,79,102275,338,1404,312,52.0,0.0,52.0,6068,0,6081,2071,340,2.1,10,5,9999,99999,9,999999999,0.0,999,999,99
3009,2,8,16,0,*?*?*?*?*?*?*?*?*?*?*?*?*?*?*?*?*?*?*?*?*?*?,7.4,2.9,73,102275,159,1400,313,17.0,0.0,17.0,2025,-0,2026,663,340,0.5,10,5,9999,99999,9,999999999,0.0,999,999,99
3009,2,8,17,0,*?*?*?*?*?*?*?*?*?*?*?*?*?*?*?*?*?*?*?*?*?*?,7.3,2.3,71,102275,0,-0,312,0.0,-0.0,0.0,0,0,0,0,340,1.5,10,5,9999,99999,9,999999999,0.0,999,999,99
3009,2,8,18,0,*?*?*?*?*?*?*?*?*?*?*?*?*?*?*?*?*?*?*?*?*?*?,6.1,2.9,80,102275,0,-0,307,0.0,-0.0,0.0,0,0,0,0,340,1.0,10,5,9999,99999,9,999999999,0.0,999,999,99
3009,2,8,19,0,*?*?*?*?*?*?*?*?*?*?*?*?*?*?*?*?*?*?*?*?*?*?,6.2,3.2,80,102275,0,-0,307,0.0,-0.0,0.0,0,0,0,0,335,1.0,10,5,9999,99999,9,999999999,0.0,999,999,99
3009,2,8,20,0,*?*?*?*?*?*?*?*?*?*?*?*?*?*?*?*?*?*?*?*?*?*?,5.8,3.0,81,102275,0,-0,306,0.0,-0.0,0.0,0,0,0,0,330,0.5,10,5,9999,99999,9,999999999,0.0,999,999,99
3009,2,8,21,0,*?*?*?*?*?*?*?*?*?*?*?*?*?*?*?*?*?*?*?*?*?*?,5.0,2.9,85,102275,0,-0,302,0.0,-0.0,0.0,0,0,0,0,325,0.0,10,5,9999,99999,9,999999999,0.0,999,999,99
3009,2,8,22,0,*?*?*?*?*?*?*?*?*?*?*?*?*?*?*?*?*?*?*?*?*?*?,4.2,2.7,89,102275,0,-0,299,0.0,-0.0,0.0,0,0,0,0,320,1.0,10,5,9999,99999,9,999999999,0.0,999,999,99
3009,2,8,23,0,*?*?*?*?*?*?*?*?*?*?*?*?*?*?*?*?*?*?*?*?*?*?,5.0,3.0,87,102275,0,-0,302,0.0,-0.0,0.0,0,0,0,0,315,0.5,10,5,9999,99999,9,999999999,0.0,999,999,99
3009,2,8,24,0,*?*?*?*?*?*?*?*?*?*?*?*?*?*?*?*?*?*?*?*?*?*?,4.2,0.2,75,102275,0,-0,299,0.0,-0.0,0.0,0,0,0,0,50,1.5,10,5,9999,99999,9,999999999,0.0,999,999,99
3009,2,9,1,0,*?*?*?*?*?*?*?*?*?*?*?*?*?*?*?*?*?*?*?*?*?*?,5.9,1.7,74,101943,0,-0,306,0.0,-0.0,0.0,0,0,0,0,308,0.5,10,5,9999,99999,9,999999999,0.0,999,999,99
3009,2,9,2,0,*?*?*?*?*?*?*?*?*?*?*?*?*?*?*?*?*?*?*?*?*?*?,5.8,1.0,71,101943,0,-0,306,0.0,-0.0,0.0,0,0,0,0,307,0.5,10,5,9999,99999,9,999999999,0.0,999,999,99
3009,2,9,3,0,*?*?*?*?*?*?*?*?*?*?*?*?*?*?*?*?*?*?*?*?*?*?,5.3,0.8,73,101943,0,-0,304,0.0,-0.0,0.0,0,0,0,0,305,0.5,10,5,9999,99999,9,999999999,0.0,999,999,99
3009,2,9,4,0,*?*?*?*?*?*?*?*?*?*?*?*?*?*?*?*?*?*?*?*?*?*?,5.3,0.6,71,101943,0,-0,304,0.0,-0.0,0.0,0,0,0,0,303,1.0,10,5,9999,99999,9,999999999,0.0,999,999,99
3009,2,9,5,0,*?*?*?*?*?*?*?*?*?*?*?*?*?*?*?*?*?*?*?*?*?*?,4.5,1.0,77,101943,0,-0,300,0.0,-0.0,0.0,0,0,0,0,302,1.0,10,5,9999,99999,9,999999999,0.7,999,999,99
3009,2,9,6,0,*?*?*?*?*?*?*?*?*?*?*?*?*?*?*?*?*?*?*?*?*?*?,4.1,0.8,78,101943,0,-0,299,0.0,-0.0,0.0,0,0,0,0,300,0.5,10,5,9999,99999,9,999999999,0.4,999,999,99
3009,2,9,7,0,*?*?*?*?*?*?*?*?*?*?*?*?*?*?*?*?*?*?*?*?*?*?,3.7,0.4,79,101943,0,-0,297,0.0,-0.0,0.0,0,0,0,0,295,1.5,10,5,9999,99999,9,999999999,0.8,999,999,99
3009,2,9,8,0,*?*?*?*?*?*?*?*?*?*?*?*?*?*?*?*?*?*?*?*?*?*?,4.4,1.3,80,101943,159,1407,300,16.9,0.0,16.9,2009,-0,2010,658,290,0.5,10,5,9999,99999,9,999999999,0.3,999,999,99
3009,2,9,9,0,*?*?*?*?*?*?*?*?*?*?*?*?*?*?*?*?*?*?*?*?*?*?,5.0,1.9,79,101943,339,1404,302,52.2,0.0,52.2,6088,0,6102,2079,285,0.5,10,5,9999,99999,9,999999999,0.2,999,999,99
3009,2,9,10,0,*?*?*?*?*?*?*?*?*?*?*?*?*?*?*?*?*?*?*?*?*?*?,7.1,3.0,75,101943,478,1405,311,79.3,0.0,79.3,9287,0,9313,3307,280,0.5,10,5,9999,99999,9,999999999,0.2,999,999,99
3009,2,9,11,0,*?*?*?*?*?*?*?*?*?*?*?*?*?*?*?*?*?*?*?*?*?*?,9.2,3.6,67,101943,565,1403,321,96.5,0.0,96.5,11338,0,11373,4144,275,2.1,10,5,9999,99999,9,999999999,0.0,999,999,99
3009,2,9,12,0,*?*?*?*?*?*?*?*?*?*?*?*?*?*?*?*?*?*?*?*?*?*?,10.4,3.6,63,101943,596,1404,326,102.5,0.0,102.5,12060,0,12100,4448,270,1.5,10,5,9999,99999,9,999999999,0.1,999,999,99
3009,2,9,13,0,*?*?*?*?*?*?*?*?*?*?*?*?*?*?*?*?*?*?*?*?*?*?,10.5,4.1,64,101943,567,1403,327,96.9,0.0,96.9,11388,0,11424,4165,270,1.5,10,5,9999,99999,9,999999999,0.0,999,999,99
3009,2,9,14,0,*?*?*?*?*?*?*?*?*?*?*?*?*?*?*?*?*?*?*?*?*?*?,10.6,4.3,65,101943,482,1404,327,80.1,0.0,80.1,9383,0,9409,3345,270,1.0,10,5,9999,99999,9,999999999,0.1,999,999,99
3009,2,9,15,0,*?*?*?*?*?*?*?*?*?*?*?*?*?*?*?*?*?*?*?*?*?*?,10.4,4.3,66,101943,345,1404,326,53.3,0.0,53.3,6224,0,6238,2129,270,2.1,10,5,9999,99999,9,999999999,0.0,999,999,99
3009,2,9,16,0,*?*?*?*?*?*?*?*?*?*?*?*?*?*?*?*?*?*?*?*?*?*?,10.3,3.6,62,101943,166,1404,326,18.3,0.0,18.3,2174,-0,2176,712,270,0.5,10,5,9999,99999,9,999999999,0.0,999,999,99
3009,2,9,17,0,*?*?*?*?*?*?*?*?*?*?*?*?*?*?*?*?*?*?*?*?*?*?,9.6,2.9,62,101943,0,-0,323,0.0,-0.0,0.0,0,0,0,0,270,1.5,10,5,9999,99999,9,999999999,0.1,999,999,99
3009,2,9,18,0,*?*?*?*?*?*?*?*?*?*?*?*?*?*?*?*?*?*?*?*?*?*?,8.7,3.2,68,101943,0,-0,318,0.0,-0.0,0.0,0,0,0,0,270,1.0,10,5,9999,99999,9,999999999,0.0,999,999,99
3009,2,9,19,0,*?*?*?*?*?*?*?*?*?*?*?*?*?*?*?*?*?*?*?*?*?*?,7.8,3.0,71,101943,0,-0,314,0.0,-0.0,0.0,0,0,0,0,257,1.0,10,5,9999,99999,9,999999999,0.0,999,999,99
3009,2,9,20,0,*?*?*?*?*?*?*?*?*?*?*?*?*?*?*?*?*?*?*?*?*?*?,7.1,2.9,74,101943,0,-0,311,0.0,-0.0,0.0,0,0,0,0,243,0.5,10,5,9999,99999,9,999999999,0.0,999,999,99
3009,2,9,21,0,*?*?*?*?*?*?*?*?*?*?*?*?*?*?*?*?*?*?*?*?*?*?,6.5,2.7,76,101943,0,-0,309,0.0,-0.0,0.0,0,0,0,0,230,0.0,10,5,9999,99999,9,999999999,0.0,999,999,99
3009,2,9,22,0,*?*?*?*?*?*?*?*?*?*?*?*?*?*?*?*?*?*?*?*?*?*?,5.8,2.3,77,101943,0,-0,306,0.0,-0.0,0.0,0,0,0,0,217,1.0,10,5,9999,99999,9,999999999,0.7,999,999,99
3009,2,9,23,0,*?*?*?*?*?*?*?*?*?*?*?*?*?*?*?*?*?*?*?*?*?*?,5.7,1.9,76,101943,0,-0,305,0.0,-0.0,0.0,0,0,0,0,203,0.5,10,5,9999,99999,9,999999999,4.0,999,999,99
3009,2,9,24,0,*?*?*?*?*?*?*?*?*?*?*?*?*?*?*?*?*?*?*?*?*?*?,5.7,2.5,79,101943,0,-0,305,0.0,-0.0,0.0,0,0,0,0,310,1.5,10,5,9999,99999,9,999999999,0.0,999,999,99
3009,2,10,1,0,*?*?*?*?*?*?*?*?*?*?*?*?*?*?*?*?*?*?*?*?*?*?,4.9,2.9,86,99675.4,0,-0,302,0.0,-0.0,0.0,0,0,0,0,190,0.5,10,5,9999,99999,9,999999999,0.0,999,999,99
3009,2,10,2,0,*?*?*?*?*?*?*?*?*?*?*?*?*?*?*?*?*?*?*?*?*?*?,4.7,3.2,90,99675.4,0,-0,301,0.0,-0.0,0.0,0,0,0,0,190,0.5,10,5,9999,99999,9,999999999,0.0,999,999,99
3009,2,10,3,0,*?*?*?*?*?*?*?*?*?*?*?*?*?*?*?*?*?*?*?*?*?*?,4.1,3.0,93,99675.4,0,-0,298,0.0,-0.0,0.0,0,0,0,0,190,0.5,10,5,9999,99999,9,999999999,0.0,999,999,99
3009,2,10,4,0,*?*?*?*?*?*?*?*?*?*?*?*?*?*?*?*?*?*?*?*?*?*?,3.4,2.7,96,99675.4,0,-0,295,0.0,-0.0,0.0,0,0,0,0,190,1.0,10,5,9999,99999,9,999999999,0.0,999,999,99
3009,2,10,5,0,*?*?*?*?*?*?*?*?*?*?*?*?*?*?*?*?*?*?*?*?*?*?,2.7,2.3,97,99675.4,0,-0,292,0.0,-0.0,0.0,0,0,0,0,190,1.0,10,5,9999,99999,9,999999999,0.0,999,999,99
3009,2,10,6,0,*?*?*?*?*?*?*?*?*?*?*?*?*?*?*?*?*?*?*?*?*?*?,3.4,2.1,91,99675.4,0,-0,295,0.0,-0.0,0.0,0,0,0,0,190,0.5,10,5,9999,99999,9,999999999,0.0,999,999,99
3009,2,10,7,0,*?*?*?*?*?*?*?*?*?*?*?*?*?*?*?*?*?*?*?*?*?*?,4.2,2.5,89,99675.4,0,-0,299,0.0,-0.0,0.0,0,0,0,0,210,1.5,10,5,9999,99999,9,999999999,0.0,999,999,99
3009,2,10,8,0,*?*?*?*?*?*?*?*?*?*?*?*?*?*?*?*?*?*?*?*?*?*?,3.9,1.7,86,99675.4,165,1402,298,18.1,0.0,18.1,2155,-0,2157,706,230,0.5,10,5,9999,99999,9,999999999,0.0,999,999,99
3009,2,10,9,0,*?*?*?*?*?*?*?*?*?*?*?*?*?*?*?*?*?*?*?*?*?*?,4.5,2.5,86,99675.4,346,1405,300,53.5,0.0,53.5,6244,0,6258,2136,250,0.5,10,5,9999,99999,9,999999999,0.0,999,999,99
3009,2,10,10,0,*?*?*?*?*?*?*?*?*?*?*?*?*?*?*?*?*?*?*?*?*?*?,6.0,2.5,79,99675.4,484,1402,307,80.7,0.0,80.7,9449,0,9475,3371,270,0.5,10,5,9999,99999,9,999999999,0.0,999,999,99
3009,2,10,11,0,*?*?*?*?*?*?*?*?*?*?*?*?*?*?*?*?*?*?*?*?*?*?,9.1,5.5,78,99675.4,572,1403,320,97.9,0.0,97.9,11506,0,11542,4214,290,2.1,10,5,9999,99999,9,999999999,0.0,999,999,99
3009,2,10,12,0,*?*?*?*?*?*?*?*?*?*?*?*?*?*?*?*?*?*?*?*?*?*?,9.3,5.5,77,99675.4,603,1404,321,103.9,0.0,103.9,12231,0,12271,4521,310,1.5,10,5,9999,99999,9,999999999,0.0,999,999,99
3009,2,10,13,0,*?*?*?*?*?*?*?*?*?*?*?*?*?*?*?*?*?*?*?*?*?*?,9.3,4.6,72,99675.4,574,1402,321,98.3,0.0,98.3,11557,0,11593,4235,308,1.5,10,5,9999,99999,9,999999999,0.0,999,999,99
3009,2,10,14,0,*?*?*?*?*?*?*?*?*?*?*?*?*?*?*?*?*?*?*?*?*?*?,9.6,5.0,73,99675.4,489,1404,322,81.5,0.0,81.5,9548,0,9575,3411,307,1.0,10,5,9999,99999,9,999999999,0.0,999,999,99
3009,2,10,15,0,*?*?*?*?*?*?*?*?*?*?*?*?*?*?*?*?*?*?*?*?*?*?,9.2,5.5,78,99675.4,352,1405,320,54.7,0.0,54.7,6381,0,6396,2187,305,2.1,10,5,9999,99999,9,999999999,0.0,999,999,99
3009,2,10,16,0,*?*?*?*?*?*?*?*?*?*?*?*?*?*?*?*?*?*?*?*?*?*?,9.3,5.1,75,99675.4,173,1407,321,19.6,0.0,19.6,2323,-0,2326,762,303,0.5,10,5,9999,99999,9,999999999,0.0,999,999,99
3009,2,10,17,0,*?*?*?*?*?*?*?*?*?*?*?*?*?*?*?*?*?*?*?*?*?*?,8.9,4.8,76,99675.4,0,-0,319,0.0,-0.0,0.0,0,0,0,0,302,1.5,10,5,9999,99999,9,999999999,0.0,999,999,99
3009,2,10,18,0,*?*?*?*?*?*?*?*?*?*?*?*?*?*?*?*?*?*?*?*?*?*?,6.9,4.5,84,99675.4,0,-0,310,0.0,-0.0,0.0,0,0,0,0,300,1.0,10,5,9999,99999,9,999999999,0.0,999,999,99
3009,2,10,19,0,*?*?*?*?*?*?*?*?*?*?*?*?*?*?*?*?*?*?*?*?*?*?,6.6,4.1,84,99675.4,0,-0,309,0.0,-0.0,0.0,0,0,0,0,298,1.0,10,5,9999,99999,9,999999999,0.0,999,999,99
3009,2,10,20,0,*?*?*?*?*?*?*?*?*?*?*?*?*?*?*?*?*?*?*?*?*?*?,6.5,4.6,87,99675.4,0,-0,308,0.0,-0.0,0.0,0,0,0,0,297,0.5,10,5,9999,99999,9,999999999,0.0,999,999,99
3009,2,10,21,0,*?*?*?*?*?*?*?*?*?*?*?*?*?*?*?*?*?*?*?*?*?*?,4.3,3.4,94,99675.4,0,-0,299,0.0,-0.0,0.0,0,0,0,0,295,0.0,10,5,9999,99999,9,999999999,0.0,999,999,99
3009,2,10,22,0,*?*?*?*?*?*?*?*?*?*?*?*?*?*?*?*?*?*?*?*?*?*?,5.3,4.3,94,99675.4,0,-0,303,0.0,-0.0,0.0,0,0,0,0,293,1.0,10,5,9999,99999,9,999999999,0.0,999,999,99
3009,2,10,23,0,*?*?*?*?*?*?*?*?*?*?*?*?*?*?*?*?*?*?*?*?*?*?,5.1,4.6,97,99675.4,0,-0,302,0.0,-0.0,0.0,0,0,0,0,292,0.5,10,5,9999,99999,9,999999999,0.0,999,999,99
3009,2,10,24,0,*?*?*?*?*?*?*?*?*?*?*?*?*?*?*?*?*?*?*?*?*?*?,5.6,2.3,80,99675.4,0,-0,305,0.0,-0.0,0.0,0,0,0,0,190,1.5,10,5,9999,99999,9,999999999,0.0,999,999,99
3009,2,11,1,0,*?*?*?*?*?*?*?*?*?*?*?*?*?*?*?*?*?*?*?*?*?*?,5.5,4.3,91,99913.3,0,-0,304,0.0,-0.0,0.0,0,0,0,0,257,0.5,10,5,9999,99999,9,999999999,0.0,999,999,99
3009,2,11,2,0,*?*?*?*?*?*?*?*?*?*?*?*?*?*?*?*?*?*?*?*?*?*?,5.8,4.1,88,99913.3,0,-0,305,0.0,-0.0,0.0,0,0,0,0,223,0.5,10,5,9999,99999,9,999999999,0.0,999,999,99
3009,2,11,3,0,*?*?*?*?*?*?*?*?*?*?*?*?*?*?*?*?*?*?*?*?*?*?,5.9,3.8,85,99913.3,0,-0,306,0.0,-0.0,0.0,0,0,0,0,190,0.5,10,5,9999,99999,9,999999999,0.0,999,999,99
3009,2,11,4,0,*?*?*?*?*?*?*?*?*?*?*?*?*?*?*?*?*?*?*?*?*?*?,5.1,3.8,90,99913.3,0,-0,302,0.0,-0.0,0.0,0,0,0,0,157,1.0,10,5,9999,99999,9,999999999,0.0,999,999,99
3009,2,11,5,0,*?*?*?*?*?*?*?*?*?*?*?*?*?*?*?*?*?*?*?*?*?*?,5.2,3.6,89,99913.3,0,-0,303,0.0,-0.0,0.0,0,0,0,0,123,1.0,10,5,9999,99999,9,999999999,0.0,999,999,99
3009,2,11,6,0,*?*?*?*?*?*?*?*?*?*?*?*?*?*?*?*?*?*?*?*?*?*?,6.1,3.2,81,99913.3,0,-0,307,0.0,-0.0,0.0,0,0,0,0,90,0.5,10,5,9999,99999,9,999999999,0.0,999,999,99
3009,2,11,7,0,*?*?*?*?*?*?*?*?*?*?*?*?*?*?*?*?*?*?*?*?*?*?,5.6,3.2,84,99913.3,0,-0,286,0.0,-0.0,0.0,0,0,0,0,117,1.5,6,3,9999,99999,9,999999999,0.0,999,999,99
3009,2,11,8,0,*?*?*?*?*?*?*?*?*?*?*?*?*?*?*?*?*?*?*?*?*?*?,5.0,2.3,82,99913.3,172,1406,283,58.6,214.6,32.4,6246,12435,4499,568,143,0.5,6,3,9999,99999,9,999999999,0.0,999,999,99
3009,2,11,9,0,*?*?*?*?*?*?*?*?*?*?*?*?*?*?*?*?*?*?*?*?*?*?,5.5,2.9,82,99913.3,352,1401,286,165.5,295.1,91.3,17117,24339,11635,1700,170,0.5,6,3,9999,99999,9,999999999,0.0,999,999,99
3009,2,11,10,0,*?*?*?*?*?*?*?*?*?*?*?*?*?*?*?*?*?*?*?*?*?*?,6.0,3.0,80,99913.3,491,1402,278,274.1,460.2,112.9,28889,42639,14436,2144,197,0.5,4,2,9999,99999,9,999999999,0.0,999,999,99
3009,2,11,11,0,*?*?*?*?*?*?*?*?*?*?*?*?*?*?*?*?*?*?*?*?*?*?,7.9,3.9,75,99913.3,579,1402,301,270.1,233.6,173.7,28692,23237,19703,3711,223,2.1,7,4,9999,99999,9,999999999,0.0,999,999,99
3009,2,11,12,0,*?*?*?*?*?*?*?*?*?*?*?*?*?*?*?*?*?*?*?*?*?*?,7.9,5.0,81,99913.3,610,1403,301,286.5,235.2,184.2,30466,23690,20822,3992,250,1.5,7,4,9999,99999,9,999999999,0.0,999,999,99
3009,2,11,13,0,*?*?*?*?*?*?*?*?*?*?*?*?*?*?*?*?*?*?*?*?*?*?,7.4,4.8,83,99913.3,581,1402,299,271.3,233.7,174.4,28818,23271,19782,3731,228,1.5,7,4,9999,99999,9,999999999,0.0,999,999,99
3009,2,11,14,0,*?*?*?*?*?*?*?*?*?*?*?*?*?*?*?*?*?*?*?*?*?*?,7.8,4.6,80,99913.3,496,1404,301,225.5,227.9,145.0,23898,21717,16629,2990,207,1.0,7,4,9999,99999,9,999999999,0.0,999,999,99
3009,2,11,15,0,*?*?*?*?*?*?*?*?*?*?*?*?*?*?*?*?*?*?*?*?*?*?,8.1,5.1,81,99913.3,358,1401,302,152.4,213.0,98.0,16117,17968,11470,1916,185,2.1,7,4,9999,99999,9,999999999,0.0,999,999,99
3009,2,11,16,0,*?*?*?*?*?*?*?*?*?*?*?*?*?*?*?*?*?*?*?*?*?*?,8.1,4.8,79,99913.3,179,1401,298,63.1,221.2,34.8,6695,13125,4804,613,163,0.5,6,3,9999,99999,9,999999999,0.0,999,999,99
3009,2,11,17,0,*?*?*?*?*?*?*?*?*?*?*?*?*?*?*?*?*?*?*?*?*?*?,8.0,5.0,80,99913.3,0,-0,315,0.0,-0.0,0.0,0,0,0,0,142,1.5,10,5,9999,99999,9,999999999,0.0,999,999,99
3009,2,11,18,0,*?*?*?*?*?*?*?*?*?*?*?*?*?*?*?*?*?*?*?*?*?*?,8.0,5.3,82,99913.3,0,-0,315,0.0,-0.0,0.0,0,0,0,0,120,1.0,10,5,9999,99999,9,999999999,0.0,999,999,99
3009,2,11,19,0,*?*?*?*?*?*?*?*?*?*?*?*?*?*?*?*?*?*?*?*?*?*?,6.9,5.3,89,99913.3,0,-0,310,0.0,-0.0,0.0,0,0,0,0,112,1.0,10,5,9999,99999,9,999999999,0.0,999,999,99
3009,2,11,20,0,*?*?*?*?*?*?*?*?*?*?*?*?*?*?*?*?*?*?*?*?*?*?,7.2,5.1,86,99913.3,0,-0,311,0.0,-0.0,0.0,0,0,0,0,103,0.5,10,5,9999,99999,9,999999999,0.0,999,999,99
3009,2,11,21,0,*?*?*?*?*?*?*?*?*?*?*?*?*?*?*?*?*?*?*?*?*?*?,6.5,4.6,87,99913.3,0,-0,308,0.0,-0.0,0.0,0,0,0,0,95,0.0,10,5,9999,99999,9,999999999,0.0,999,999,99
3009,2,11,22,0,*?*?*?*?*?*?*?*?*?*?*?*?*?*?*?*?*?*?*?*?*?*?,5.8,5.0,93,99913.3,0,-0,305,0.0,-0.0,0.0,0,0,0,0,87,1.0,10,5,9999,99999,9,999999999,0.0,999,999,99
3009,2,11,23,0,*?*?*?*?*?*?*?*?*?*?*?*?*?*?*?*?*?*?*?*?*?*?,5.8,5.3,96,99913.3,0,-0,305,0.0,-0.0,0.0,0,0,0,0,78,0.5,10,5,9999,99999,9,999999999,0.9,999,999,99
3009,2,11,24,0,*?*?*?*?*?*?*?*?*?*?*?*?*?*?*?*?*?*?*?*?*?*?,5.0,4.5,96,99913.3,0,-0,302,0.0,-0.0,0.0,0,0,0,0,290,1.5,10,5,9999,99999,9,999999999,0.0,999,999,99
3009,2,12,1,0,*?*?*?*?*?*?*?*?*?*?*?*?*?*?*?*?*?*?*?*?*?*?,5.6,5.6,100,101504,0,-0,304,0.0,-0.0,0.0,0,0,0,0,68,0.5,10,5,9999,99999,9,999999999,0.9,999,999,99
3009,2,12,2,0,*?*?*?*?*?*?*?*?*?*?*?*?*?*?*?*?*?*?*?*?*?*?,5.3,5.3,100,101504,0,-0,303,0.0,-0.0,0.0,0,0,0,0,67,0.5,10,5,9999,99999,9,999999999,0.0,999,999,99
3009,2,12,3,0,*?*?*?*?*?*?*?*?*?*?*?*?*?*?*?*?*?*?*?*?*?*?,5.1,5.1,100,101504,0,-0,302,0.0,-0.0,0.0,0,0,0,0,65,0.5,10,5,9999,99999,9,999999999,0.0,999,999,99
3009,2,12,4,0,*?*?*?*?*?*?*?*?*?*?*?*?*?*?*?*?*?*?*?*?*?*?,4.9,4.8,100,101504,0,-0,301,0.0,-0.0,0.0,0,0,0,0,63,1.0,10,5,9999,99999,9,999999999,0.7,999,999,99
3009,2,12,5,0,*?*?*?*?*?*?*?*?*?*?*?*?*?*?*?*?*?*?*?*?*?*?,5.4,5.5,100,101504,0,-0,303,0.0,-0.0,0.0,0,0,0,0,62,1.0,10,5,9999,99999,9,999999999,0.0,999,999,99
3009,2,12,6,0,*?*?*?*?*?*?*?*?*?*?*?*?*?*?*?*?*?*?*?*?*?*?,4.8,4.8,100,101504,0,-0,301,0.0,-0.0,0.0,0,0,0,0,60,0.5,10,5,9999,99999,9,999999999,0.0,999,999,99
3009,2,12,7,0,*?*?*?*?*?*?*?*?*?*?*?*?*?*?*?*?*?*?*?*?*?*?,4.1,4.1,100,101504,0,-0,298,0.0,-0.0,0.0,0,0,0,0,62,1.5,10,5,9999,99999,9,999999999,0.2,999,999,99
3009,2,12,8,0,*?*?*?*?*?*?*?*?*?*?*?*?*?*?*?*?*?*?*?*?*?*?,5.3,5.3,100,101504,178,1400,303,20.7,0.0,20.7,2453,-0,2456,806,63,0.5,10,5,9999,99999,9,999999999,1.3,999,999,99
3009,2,12,9,0,*?*?*?*?*?*?*?*?*?*?*?*?*?*?*?*?*?*?*?*?*?*?,6.4,6.4,100,101504,359,1401,308,56.2,0.0,56.2,6559,0,6575,2253,65,0.5,10,5,9999,99999,9,999999999,0.1,999,999,99
3009,2,12,10,0,*?*?*?*?*?*?*?*?*?*?*?*?*?*?*?*?*?*?*?*?*?*?,8.3,7.0,100,101504,498,1401,316,83.5,0.0,83.5,9780,0,9809,3504,67,0.5,10,5,9999,99999,9,999999999,0.0,999,999,99
3009,2,12,11,0,*?*?*?*?*?*?*?*?*?*?*?*?*?*?*?*?*?*?*?*?*?*?,10.3,8.5,100,101504,586,1402,325,100.7,0.0,100.7,11845,0,11883,4358,68,2.1,10,5,9999,99999,9,999999999,0.5,999,999,99
3009,2,12,12,0,*?*?*?*?*?*?*?*?*?*?*?*?*?*?*?*?*?*?*?*?*?*?,10.4,8.4,100,101504,617,1402,325,106.8,0.0,106.8,12573,0,12614,4667,70,1.5,10,5,9999,99999,9,999999999,0.6,999,999,99
3009,2,12,13,0,*?*?*?*?*?*?*?*?*?*?*?*?*?*?*?*?*?*?*?*?*?*?,10.5,7.9,100,101504,588,1401,326,101.2,0.0,101.2,11898,0,11936,4379,77,1.5,10,5,9999,99999,9,999999999,0.1,999,999,99
3009,2,12,14,0,*?*?*?*?*?*?*?*?*?*?*?*?*?*?*?*?*?*?*?*?*?*?,10.8,8.3,100,101504,503,1404,327,84.3,0.0,84.3,9880,0,9909,3545,83,1.0,10,5,9999,99999,9,999999999,0.0,999,999,99
3009,2,12,15,0,*?*?*?*?*?*?*?*?*?*?*?*?*?*?*?*?*?*?*?*?*?*?,10.7,8.4,100,101504,365,1401,327,57.4,0.0,57.4,6697,0,6713,2304,90,2.1,10,5,9999,99999,9,999999999,0.0,999,999,99
3009,2,12,16,0,*?*?*?*?*?*?*?*?*?*?*?*?*?*?*?*?*?*?*?*?*?*?,10.5,7.3,98,101504,186,1404,326,22.2,0.0,22.2,2623,-0,2626,862,97,0.5,10,5,9999,99999,9,999999999,0.1,999,999,99
3009,2,12,17,0,*?*?*?*?*?*?*?*?*?*?*?*?*?*?*?*?*?*?*?*?*?*?,9.5,7.9,100,101504,0,-0,321,0.0,-0.0,0.0,0,0,0,0,103,1.5,10,5,9999,99999,9,999999999,0.3,999,999,99
3009,2,12,18,0,*?*?*?*?*?*?*?*?*?*?*?*?*?*?*?*?*?*?*?*?*?*?,8.9,7.4,100,101504,0,-0,319,0.0,-0.0,0.0,0,0,0,0,110,1.0,10,5,9999,99999,9,999999999,0.1,999,999,99
3009,2,12,19,0,*?*?*?*?*?*?*?*?*?*?*?*?*?*?*?*?*?*?*?*?*?*?,8.3,6.2,100,101504,0,-0,316,0.0,-0.0,0.0,0,0,0,0,108,1.0,10,5,9999,99999,9,999999999,0.0,999,999,99
3009,2,12,20,0,*?*?*?*?*?*?*?*?*?*?*?*?*?*?*?*?*?*?*?*?*?*?,7.1,4.8,100,101504,0,-0,311,0.0,-0.0,0.0,0,0,0,0,107,0.5,10,5,9999,99999,9,999999999,0.0,999,999,99
3009,2,12,21,0,*?*?*?*?*?*?*?*?*?*?*?*?*?*?*?*?*?*?*?*?*?*?,6.9,5.6,100,101504,0,-0,310,0.0,-0.0,0.0,0,0,0,0,105,0.0,10,5,9999,99999,9,999999999,0.0,999,999,99
3009,2,12,22,0,*?*?*?*?*?*?*?*?*?*?*?*?*?*?*?*?*?*?*?*?*?*?,6.3,4.8,100,101504,0,-0,307,0.0,-0.0,0.0,0,0,0,0,103,1.0,10,5,9999,99999,9,999999999,0.1,999,999,99
3009,2,12,23,0,*?*?*?*?*?*?*?*?*?*?*?*?*?*?*?*?*?*?*?*?*?*?,6.0,4.1,100,101504,0,-0,306,0.0,-0.0,0.0,0,0,0,0,102,0.5,10,5,9999,99999,9,999999999,0.0,999,999,99
3009,2,12,24,0,*?*?*?*?*?*?*?*?*?*?*?*?*?*?*?*?*?*?*?*?*?*?,5.8,5.8,100,101504,0,-0,305,0.0,-0.0,0.0,0,0,0,0,70,1.5,10,5,9999,99999,9,999999999,1.7,999,999,99
3009,2,13,1,0,*?*?*?*?*?*?*?*?*?*?*?*?*?*?*?*?*?*?*?*?*?*?,4.6,0.2,72,101783,0,-0,301,0.0,-0.0,0.0,0,0,0,0,103,0.5,10,5,9999,99999,9,999999999,0.0,999,999,99
3009,2,13,2,0,*?*?*?*?*?*?*?*?*?*?*?*?*?*?*?*?*?*?*?*?*?*?,4.2,-1.9,63,101783,0,-0,299,0.0,-0.0,0.0,0,0,0,0,107,0.5,10,5,9999,99999,9,999999999,0.2,999,999,99
3009,2,13,3,0,*?*?*?*?*?*?*?*?*?*?*?*?*?*?*?*?*?*?*?*?*?*?,3.9,-2.2,63,101783,0,-0,298,0.0,-0.0,0.0,0,0,0,0,110,0.5,10,5,9999,99999,9,999999999,0.0,999,999,99
3009,2,13,4,0,*?*?*?*?*?*?*?*?*?*?*?*?*?*?*?*?*?*?*?*?*?*?,3.6,-2.2,64,101783,0,-0,297,0.0,-0.0,0.0,0,0,0,0,113,1.0,10,5,9999,99999,9,999999999,0.0,999,999,99
3009,2,13,5,0,*?*?*?*?*?*?*?*?*?*?*?*?*?*?*?*?*?*?*?*?*?*?,4.0,-2.2,63,101783,0,-0,299,0.0,-0.0,0.0,0,0,0,0,117,1.0,10,5,9999,99999,9,999999999,0.0,999,999,99
3009,2,13,6,0,*?*?*?*?*?*?*?*?*?*?*?*?*?*?*?*?*?*?*?*?*?*?,4.4,-2.2,60,101783,0,-0,300,0.0,-0.0,0.0,0,0,0,0,120,0.5,10,5,9999,99999,9,999999999,0.0,999,999,99
3009,2,13,7,0,*?*?*?*?*?*?*?*?*?*?*?*?*?*?*?*?*?*?*?*?*?*?,3.9,-1.7,65,101783,0,-0,298,0.0,-0.0,0.0,0,0,0,0,127,1.5,10,5,9999,99999,9,999999999,0.0,999,999,99
3009,2,13,8,0,*?*?*?*?*?*?*?*?*?*?*?*?*?*?*?*?*?*?*?*?*?*?,4.1,-1.5,65,101783,185,1401,299,22.1,0.0,22.1,2608,-0,2611,857,133,0.5,10,5,9999,99999,9,999999999,0.0,999,999,99
3009,2,13,9,0,*?*?*?*?*?*?*?*?*?*?*?*?*?*?*?*?*?*?*?*?*?*?,3.9,-1.1,69,101783,366,1401,298,57.6,0.0,57.6,6722,0,6738,2313,140,0.5,10,5,9999,99999,9,999999999,0.0,999,999,99
3009,2,13,10,0,*?*?*?*?*?*?*?*?*?*?*?*?*?*?*?*?*?*?*?*?*?*?,3.6,-1.7,67,101783,505,1401,297,84.9,0.0,84.9,9950,0,9979,3573,147,0.5,10,5,9999,99999,9,999999999,0.0,999,999,99
3009,2,13,11,0,*?*?*?*?*?*?*?*?*?*?*?*?*?*?*?*?*?*?*?*?*?*?,4.2,-0.6,70,101783,593,1401,299,102.2,0.0,102.2,12021,0,12060,4431,153,2.1,10,5,9999,99999,9,999999999,0.0,999,999,99
3009,2,13,12,0,*?*?*?*?*?*?*?*?*?*?*?*?*?*?*?*?*?*?*?*?*?*?,4.6,-0.4,68,101783,624,1401,301,108.2,0.0,108.2,12750,0,12793,4741,160,1.5,10,5,9999,99999,9,999999999,0.0,999,999,99
3009,2,13,13,0,*?*?*?*?*?*?*?*?*?*?*?*?*?*?*?*?*?*?*?*?*?*?,4.8,0.2,72,101783,596,1403,302,102.6,0.0,102.6,12071,0,12110,4453,157,1.5,10,5,9999,99999,9,999999999,0.3,999,999,99
3009,2,13,14,0,*?*?*?*?*?*?*?*?*?*?*?*?*?*?*?*?*?*?*?*?*?*?,4.3,0.2,74,101783,510,1403,300,85.7,0.0,85.7,10048,0,10077,3613,153,1.0,10,5,9999,99999,9,999999999,0.0,999,999,99
3009,2,13,15,0,*?*?*?*?*?*?*?*?*?*?*?*?*?*?*?*?*?*?*?*?*?*?,4.3,-0.4,70,101783,372,1402,300,58.8,0.0,58.8,6858,0,6874,2365,150,2.1,10,5,9999,99999,9,999999999,0.0,999,999,99
3009,2,13,16,0,*?*?*?*?*?*?*?*?*?*?*?*?*?*?*?*?*?*?*?*?*?*?,4.7,-0.2,70,101783,192,1399,301,23.5,0.0,23.5,2774,-0,2777,913,147,0.5,10,5,9999,99999,9,999999999,0.0,999,999,99
3009,2,13,17,0,*?*?*?*?*?*?*?*?*?*?*?*?*?*?*?*?*?*?*?*?*?*?,4.3,0.2,74,101783,0,-0,300,0.0,-0.0,0.0,0,0,0,0,143,1.5,10,5,9999,99999,9,999999999,0.0,999,999,99
3009,2,13,18,0,*?*?*?*?*?*?*?*?*?*?*?*?*?*?*?*?*?*?*?*?*?*?,4.3,-0.0,73,101783,0,-0,300,0.0,-0.0,0.0,0,0,0,0,140,1.0,10,5,9999,99999,9,999999999,0.0,999,999,99
3009,2,13,19,0,*?*?*?*?*?*?*?*?*?*?*?*?*?*?*?*?*?*?*?*?*?*?,4.2,-0.2,71,101783,0,-0,299,0.0,-0.0,0.0,0,0,0,0,153,1.0,10,5,9999,99999,9,999999999,0.0,999,999,99
3009,2,13,20,0,*?*?*?*?*?*?*?*?*?*?*?*?*?*?*?*?*?*?*?*?*?*?,4.0,-0.6,70,101783,0,-0,298,0.0,-0.0,0.0,0,0,0,0,167,0.5,10,5,9999,99999,9,999999999,0.0,999,999,99
3009,2,13,21,0,*?*?*?*?*?*?*?*?*?*?*?*?*?*?*?*?*?*?*?*?*?*?,4.4,-0.2,71,101783,0,-0,300,0.0,-0.0,0.0,0,0,0,0,180,0.0,10,5,9999,99999,9,999999999,0.0,999,999,99
3009,2,13,22,0,*?*?*?*?*?*?*?*?*?*?*?*?*?*?*?*?*?*?*?*?*?*?,4.2,-0.2,72,101783,0,-0,299,0.0,-0.0,0.0,0,0,0,0,193,1.0,10,5,9999,99999,9,999999999,0.0,999,999,99
3009,2,13,23,0,*?*?*?*?*?*?*?*?*?*?*?*?*?*?*?*?*?*?*?*?*?*?,3.6,-0.6,73,101783,0,-0,297,0.0,-0.0,0.0,0,0,0,0,207,0.5,10,5,9999,99999,9,999999999,0.0,999,999,99
3009,2,13,24,0,*?*?*?*?*?*?*?*?*?*?*?*?*?*?*?*?*?*?*?*?*?*?,5.6,2.3,78,101783,0,-0,305,0.0,-0.0,0.0,0,0,0,0,100,1.5,10,5,9999,99999,9,999999999,0.0,999,999,99
3009,2,14,1,0,*?*?*?*?*?*?*?*?*?*?*?*?*?*?*?*?*?*?*?*?*?*?,1.6,-1.1,81,101433,0,-0,288,0.0,-0.0,0.0,0,0,0,0,232,0.5,10,5,9999,99999,9,999999999,0.0,999,999,99
3009,2,14,2,0,*?*?*?*?*?*?*?*?*?*?*?*?*?*?*?*?*?*?*?*?*?*?,1.5,-1.5,80,101433,0,-0,288,0.0,-0.0,0.0,0,0,0,0,243,0.5,10,5,9999,99999,9,999999999,0.0,999,999,99
3009,2,14,3,0,*?*?*?*?*?*?*?*?*?*?*?*?*?*?*?*?*?*?*?*?*?*?,1.4,-0.6,86,101433,0,-0,287,0.0,-0.0,0.0,0,0,0,0,255,0.5,10,5,9999,99999,9,999999999,0.0,999,999,99
3009,2,14,4,0,*?*?*?*?*?*?*?*?*?*?*?*?*?*?*?*?*?*?*?*?*?*?,1.6,-0.8,84,101433,0,-0,288,0.0,-0.0,0.0,0,0,0,0,267,1.0,10,5,9999,99999,9,999999999,0.0,999,999,99
3009,2,14,5,0,*?*?*?*?*?*?*?*?*?*?*?*?*?*?*?*?*?*?*?*?*?*?,1.4,-0.8,85,101433,0,-0,287,0.0,-0.0,0.0,0,0,0,0,278,1.0,10,5,9999,99999,9,999999999,0.0,999,999,99
3009,2,14,6,0,*?*?*?*?*?*?*?*?*?*?*?*?*?*?*?*?*?*?*?*?*?*?,1.4,-0.8,84,101433,0,-0,287,0.0,-0.0,0.0,0,0,0,0,290,0.5,10,5,9999,99999,9,999999999,0.0,999,999,99
3009,2,14,7,0,*?*?*?*?*?*?*?*?*?*?*?*?*?*?*?*?*?*?*?*?*?*?,1.4,-1.1,83,101433,0,-0,287,0.0,-0.0,0.0,0,0,0,0,290,1.5,10,5,9999,99999,9,999999999,0.0,999,999,99
3009,2,14,8,0,*?*?*?*?*?*?*?*?*?*?*?*?*?*?*?*?*?*?*?*?*?*?,1.4,-1.1,83,101433,192,1402,287,23.4,0.0,23.4,2765,-0,2768,910,290,0.5,10,5,9999,99999,9,999999999,0.0,999,999,99
3009,2,14,9,0,*?*?*?*?*?*?*?*?*?*?*?*?*?*?*?*?*?*?*?*?*?*?,1.5,-1.9,77,101433,373,1401,283,102.5,51.2,88.9,11248,4494,10050,2372,290,0.5,9,5,9999,99999,9,999999999,0.0,999,999,99
3009,2,14,10,0,*?*?*?*?*?*?*?*?*?*?*?*?*?*?*?*?*?*?*?*?*?*?,1.6,-3.7,66,101433,513,1402,289,86.4,0.0,86.4,10122,0,10152,3643,290,0.5,10,5,9999,99999,9,999999999,0.0,999,999,99
3009,2,14,11,0,*?*?*?*?*?*?*?*?*?*?*?*?*?*?*?*?*?*?*?*?*?*?,1.5,-6.6,51,101433,601,1402,289,103.6,0.0,103.6,12197,0,12237,4506,290,2.1,10,5,9999,99999,9,999999999,0.0,999,999,99
3009,2,14,12,0,*?*?*?*?*?*?*?*?*?*?*?*?*?*?*?*?*?*?*?*?*?*?,1.6,-6.0,55,101433,631,1400,289,109.7,0.0,109.7,12926,0,12970,4817,290,1.5,10,5,9999,99999,9,999999999,0.0,999,999,99
3009,2,14,13,0,*?*?*?*?*?*?*?*?*?*?*?*?*?*?*?*?*?*?*?*?*?*?,1.7,-5.0,58,101433,603,1402,289,104.0,0.0,104.0,12247,0,12287,4527,293,1.5,10,5,9999,99999,9,999999999,0.0,999,999,99
3009,2,14,14,0,*?*?*?*?*?*?*?*?*?*?*?*?*?*?*?*?*?*?*?*?*?*?,1.5,-6.3,52,101433,517,1402,289,87.1,0.0,87.1,10216,0,10246,3681,297,1.0,10,5,9999,99999,9,999999999,0.0,999,999,99
3009,2,14,15,0,*?*?*?*?*?*?*?*?*?*?*?*?*?*?*?*?*?*?*?*?*?*?,1.5,-6.6,52,101433,379,1402,289,60.1,0.0,60.1,7019,0,7036,2425,300,2.1,10,5,9999,99999,9,999999999,0.0,999,999,99
3009,2,14,16,0,*?*?*?*?*?*?*?*?*?*?*?*?*?*?*?*?*?*?*?*?*?*?,1.4,-6.9,50,101433,199,1401,288,24.8,0.0,24.8,2926,-0,2929,964,303,0.5,10,5,9999,99999,9,999999999,0.0,999,999,99
3009,2,14,17,0,*?*?*?*?*?*?*?*?*?*?*?*?*?*?*?*?*?*?*?*?*?*?,1.6,-4.5,61,101433,0,-0,289,0.0,-0.0,0.0,0,0,0,0,307,1.5,10,5,9999,99999,9,999999999,0.0,999,999,99
3009,2,14,18,0,*?*?*?*?*?*?*?*?*?*?*?*?*?*?*?*?*?*?*?*?*?*?,1.5,-5.0,58,101433,0,-0,288,0.0,-0.0,0.0,0,0,0,0,310,1.0,10,5,9999,99999,9,999999999,0.0,999,999,99
3009,2,14,19,0,*?*?*?*?*?*?*?*?*?*?*?*?*?*?*?*?*?*?*?*?*?*?,1.7,-4.8,59,101433,0,-0,289,0.0,-0.0,0.0,0,0,0,0,310,1.0,10,5,9999,99999,9,999999999,0.0,999,999,99
3009,2,14,20,0,*?*?*?*?*?*?*?*?*?*?*?*?*?*?*?*?*?*?*?*?*?*?,1.7,-3.9,64,101433,0,-0,289,0.0,-0.0,0.0,0,0,0,0,310,0.5,10,5,9999,99999,9,999999999,0.0,999,999,99
3009,2,14,21,0,*?*?*?*?*?*?*?*?*?*?*?*?*?*?*?*?*?*?*?*?*?*?,1.5,-4.8,60,101433,0,-0,288,0.0,-0.0,0.0,0,0,0,0,310,0.0,10,5,9999,99999,9,999999999,0.0,999,999,99
3009,2,14,22,0,*?*?*?*?*?*?*?*?*?*?*?*?*?*?*?*?*?*?*?*?*?*?,1.6,-4.8,60,101433,0,-0,289,0.0,-0.0,0.0,0,0,0,0,310,1.0,10,5,9999,99999,9,999999999,0.0,999,999,99
3009,2,14,23,0,*?*?*?*?*?*?*?*?*?*?*?*?*?*?*?*?*?*?*?*?*?*?,1.6,-3.4,67,101433,0,-0,289,0.0,-0.0,0.0,0,0,0,0,310,0.5,10,5,9999,99999,9,999999999,0.0,999,999,99
3009,2,14,24,0,*?*?*?*?*?*?*?*?*?*?*?*?*?*?*?*?*?*?*?*?*?*?,2.9,-0.8,75,101433,0,-0,294,0.0,-0.0,0.0,0,0,0,0,220,1.5,10,5,9999,99999,9,999999999,0.0,999,999,99
3009,2,15,1,0,*?*?*?*?*?*?*?*?*?*?*?*?*?*?*?*?*?*?*?*?*?*?,1.7,-1.7,79,102179,0,-0,289,0.0,-0.0,0.0,0,0,0,0,297,0.5,10,5,9999,99999,9,999999999,0.0,999,999,99
3009,2,15,2,0,*?*?*?*?*?*?*?*?*?*?*?*?*?*?*?*?*?*?*?*?*?*?,2.0,-1.3,80,102179,0,-0,290,0.0,-0.0,0.0,0,0,0,0,283,0.5,10,5,9999,99999,9,999999999,0.1,999,999,99
3009,2,15,3,0,*?*?*?*?*?*?*?*?*?*?*?*?*?*?*?*?*?*?*?*?*?*?,1.0,-0.8,89,102179,0,-0,286,0.0,-0.0,0.0,0,0,0,0,270,0.5,10,5,9999,99999,9,999999999,0.5,999,999,99
3009,2,15,4,0,*?*?*?*?*?*?*?*?*?*?*?*?*?*?*?*?*?*?*?*?*?*?,0.6,-1.5,87,102179,0,-0,284,0.0,-0.0,0.0,0,0,0,0,257,1.0,10,5,9999,99999,9,999999999,0.8,999,999,99
3009,2,15,5,0,*?*?*?*?*?*?*?*?*?*?*?*?*?*?*?*?*?*?*?*?*?*?,0.2,-1.5,89,102179,0,-0,282,0.0,-0.0,0.0,0,0,0,0,243,1.0,10,5,9999,99999,9,999999999,0.1,999,999,99
3009,2,15,6,0,*?*?*?*?*?*?*?*?*?*?*?*?*?*?*?*?*?*?*?*?*?*?,0.8,-1.3,88,102179,0,-0,285,0.0,-0.0,0.0,0,0,0,0,230,0.5,10,5,9999,99999,9,999999999,0.7,999,999,99
3009,2,15,7,0,*?*?*?*?*?*?*?*?*?*?*?*?*?*?*?*?*?*?*?*?*?*?,1.5,-1.5,83,102179,0,-0,288,0.0,-0.0,0.0,0,0,0,0,230,1.5,10,5,9999,99999,9,999999999,0.2,999,999,99
3009,2,15,8,0,*?*?*?*?*?*?*?*?*?*?*?*?*?*?*?*?*?*?*?*?*?*?,0.7,-2.7,78,102179,199,1401,274,57.1,101.4,42.7,6118,6221,5233,769,230,0.5,8,4,9999,99999,9,999999999,0.0,999,999,99
3009,2,15,9,0,*?*?*?*?*?*?*?*?*?*?*?*?*?*?*?*?*?*?*?*?*?*?,1.0,-1.9,81,102179,380,1400,270,164.4,216.1,105.7,17387,18615,12368,2085,230,0.5,7,4,9999,99999,9,999999999,0.8,999,999,99
3009,2,15,10,0,*?*?*?*?*?*?*?*?*?*?*?*?*?*?*?*?*?*?*?*?*?*?,1.8,-0.0,91,102179,520,1401,274,238.8,229.8,153.6,25322,22205,17556,3200,230,0.5,7,4,9999,99999,9,999999999,0.1,999,999,99
3009,2,15,11,0,*?*?*?*?*?*?*?*?*?*?*?*?*?*?*?*?*?*?*?*?*?*?,3.1,1.7,94,102179,608,1401,289,182.6,56.0,158.3,20070,5434,17858,4667,230,2.1,9,5,9999,99999,9,999999999,0.1,999,999,99
3009,2,15,12,0,*?*?*?*?*?*?*?*?*?*?*?*?*?*?*?*?*?*?*?*?*?*?,3.5,2.5,96,102179,639,1402,291,193.0,56.3,167.4,21227,5507,18881,5009,230,1.5,9,5,9999,99999,9,999999999,0.1,999,999,99
3009,2,15,13,0,*?*?*?*?*?*?*?*?*?*?*?*?*?*?*?*?*?*?*?*?*?*?,3.7,3.0,99,102179,610,1401,292,183.2,56.0,158.9,20149,5433,17929,4689,230,1.5,9,5,9999,99999,9,999999999,0.4,999,999,99
3009,2,15,14,0,*?*?*?*?*?*?*?*?*?*?*?*?*?*?*?*?*?*?*?*?*?*?,3.5,3.6,100,102179,524,1402,296,88.6,0.0,88.6,10384,0,10415,3750,230,1.0,10,5,9999,99999,9,999999999,0.6,999,999,99
3009,2,15,15,0,*?*?*?*?*?*?*?*?*?*?*?*?*?*?*?*?*?*?*?*?*?*?,3.9,3.9,100,102179,386,1402,297,61.5,0.0,61.5,7180,0,7198,2486,230,2.1,10,5,9999,99999,9,999999999,0.0,999,999,99
3009,2,15,16,0,*?*?*?*?*?*?*?*?*?*?*?*?*?*?*?*?*?*?*?*?*?*?,3.7,2.5,94,102179,206,1402,297,26.2,0.0,26.2,3078,0,3082,1016,230,0.5,10,5,9999,99999,9,999999999,0.0,999,999,99
3009,2,15,17,0,*?*?*?*?*?*?*?*?*?*?*?*?*?*?*?*?*?*?*?*?*?*?,3.0,1.5,92,102179,0,-0,294,0.0,-0.0,0.0,0,0,0,0,230,1.5,10,5,9999,99999,9,999999999,0.1,999,999,99
3009,2,15,18,0,*?*?*?*?*?*?*?*?*?*?*?*?*?*?*?*?*?*?*?*?*?*?,2.4,0.4,89,102179,0,-0,291,0.0,-0.0,0.0,0,0,0,0,230,1.0,10,5,9999,99999,9,999999999,0.2,999,999,99
3009,2,15,19,0,*?*?*?*?*?*?*?*?*?*?*?*?*?*?*?*?*?*?*?*?*?*?,1.8,-0.6,87,102179,0,-0,289,0.0,-0.0,0.0,0,0,0,0,208,1.0,10,5,9999,99999,9,999999999,0.0,999,999,99
3009,2,15,20,0,*?*?*?*?*?*?*?*?*?*?*?*?*?*?*?*?*?*?*?*?*?*?,1.9,0.4,93,102179,0,-0,289,0.0,-0.0,0.0,0,0,0,0,187,0.5,10,5,9999,99999,9,999999999,0.0,999,999,99
3009,2,15,21,0,*?*?*?*?*?*?*?*?*?*?*?*?*?*?*?*?*?*?*?*?*?*?,1.2,-0.2,93,102179,0,-0,286,0.0,-0.0,0.0,0,0,0,0,165,0.0,10,5,9999,99999,9,999999999,0.0,999,999,99
3009,2,15,22,0,*?*?*?*?*?*?*?*?*?*?*?*?*?*?*?*?*?*?*?*?*?*?,1.6,-0.0,93,102179,0,-0,288,0.0,-0.0,0.0,0,0,0,0,143,1.0,10,5,9999,99999,9,999999999,0.0,999,999,99
3009,2,15,23,0,*?*?*?*?*?*?*?*?*?*?*?*?*?*?*?*?*?*?*?*?*?*?,3.6,1.0,86,102179,0,-0,296,0.0,-0.0,0.0,0,0,0,0,122,0.5,10,5,9999,99999,9,999999999,0.1,999,999,99
3009,2,15,24,0,*?*?*?*?*?*?*?*?*?*?*?*?*?*?*?*?*?*?*?*?*?*?,1.7,-2.7,74,102179,0,-0,289,0.0,-0.0,0.0,0,0,0,0,310,1.5,10,5,9999,99999,9,999999999,0.0,999,999,99
3009,2,16,1,0,*?*?*?*?*?*?*?*?*?*?*?*?*?*?*?*?*?*?*?*?*?*?,5.9,3.9,94,102210,0,-0,306,0.0,-0.0,0.0,0,0,0,0,98,0.5,10,5,9999,99999,9,999999999,0.0,999,999,99
3009,2,16,2,0,*?*?*?*?*?*?*?*?*?*?*?*?*?*?*?*?*?*?*?*?*?*?,6.1,5.1,100,102210,0,-0,307,0.0,-0.0,0.0,0,0,0,0,97,0.5,10,5,9999,99999,9,999999999,0.1,999,999,99
3009,2,16,3,0,*?*?*?*?*?*?*?*?*?*?*?*?*?*?*?*?*?*?*?*?*?*?,5.9,4.3,96,102210,0,-0,306,0.0,-0.0,0.0,0,0,0,0,95,0.5,10,5,9999,99999,9,999999999,0.0,999,999,99
3009,2,16,4,0,*?*?*?*?*?*?*?*?*?*?*?*?*?*?*?*?*?*?*?*?*?*?,6.1,3.9,93,102210,0,-0,307,0.0,-0.0,0.0,0,0,0,0,93,1.0,10,5,9999,99999,9,999999999,0.0,999,999,99
3009,2,16,5,0,*?*?*?*?*?*?*?*?*?*?*?*?*?*?*?*?*?*?*?*?*?*?,5.9,3.4,91,102210,0,-0,306,0.0,-0.0,0.0,0,0,0,0,92,1.0,10,5,9999,99999,9,999999999,0.0,999,999,99
3009,2,16,6,0,*?*?*?*?*?*?*?*?*?*?*?*?*?*?*?*?*?*?*?*?*?*?,5.6,3.0,90,102210,0,-0,305,0.0,-0.0,0.0,0,0,0,0,90,0.5,10,5,9999,99999,9,999999999,0.0,999,999,99
3009,2,16,7,0,*?*?*?*?*?*?*?*?*?*?*?*?*?*?*?*?*?*?*?*?*?*?,5.9,3.9,94,102210,0,-0,306,0.0,-0.0,0.0,0,0,0,0,102,1.5,10,5,9999,99999,9,999999999,0.0,999,999,99
3009,2,16,8,0,*?*?*?*?*?*?*?*?*?*?*?*?*?*?*?*?*?*?*?*?*?*?,6.1,5.0,99,102210,206,1401,302,45.6,41.2,39.5,5064,2806,4701,834,113,0.5,9,5,9999,99999,9,999999999,0.0,999,999,99
3009,2,16,9,0,*?*?*?*?*?*?*?*?*?*?*?*?*?*?*?*?*?*?*?*?*?*?,6.1,3.9,93,102210,387,1399,302,107.5,51.7,93.2,11794,4580,10535,2499,125,0.5,9,5,9999,99999,9,999999999,0.0,999,999,99
3009,2,16,10,0,*?*?*?*?*?*?*?*?*?*?*?*?*?*?*?*?*?*?*?*?*?*?,6.7,2.1,78,102210,527,1400,305,155.1,54.8,134.5,17035,5199,15175,3820,137,0.5,9,5,9999,99999,9,999999999,0.0,999,999,99
3009,2,16,11,0,*?*?*?*?*?*?*?*?*?*?*?*?*?*?*?*?*?*?*?*?*?*?,7.2,2.5,78,102210,615,1400,307,185.1,56.0,160.5,20352,5455,18107,4749,148,2.1,9,5,9999,99999,9,999999999,0.0,999,999,99
3009,2,16,12,0,*?*?*?*?*?*?*?*?*?*?*?*?*?*?*?*?*?*?*?*?*?*?,6.9,3.8,87,102210,646,1400,306,195.6,56.4,169.6,21509,5527,19128,5093,160,1.5,9,5,9999,99999,9,999999999,0.0,999,999,99
3009,2,16,13,0,*?*?*?*?*?*?*?*?*?*?*?*?*?*?*?*?*?*?*?*?*?*?,6.6,3.0,84,102210,617,1400,309,106.9,0.0,106.9,12597,0,12639,4676,153,1.5,10,5,9999,99999,9,999999999,0.0,999,999,99
3009,2,16,14,0,*?*?*?*?*?*?*?*?*?*?*?*?*?*?*?*?*?*?*?*?*?*?,6.6,3.9,90,102210,531,1401,309,90.0,0.0,90.0,10556,0,10588,3820,147,1.0,10,5,9999,99999,9,999999999,0.0,999,999,99
3009,2,16,15,0,*?*?*?*?*?*?*?*?*?*?*?*?*?*?*?*?*?*?*?*?*?*?,7.0,6.2,100,102210,393,1401,310,62.9,0.0,62.9,7342,0,7360,2548,140,2.1,10,5,9999,99999,9,999999999,0.0,999,999,99
3009,2,16,16,0,*?*?*?*?*?*?*?*?*?*?*?*?*?*?*?*?*?*?*?*?*?*?,7.0,6.6,100,102210,212,1397,306,47.8,41.9,41.4,5304,2895,4920,876,133,0.5,9,5,9999,99999,9,999999999,0.0,999,999,99
3009,2,16,17,0,*?*?*?*?*?*?*?*?*?*?*?*?*?*?*?*?*?*?*?*?*?*?,7.1,7.1,100,102210,2,1239,311,0.0,0.0,0.0,0,0,0,0,127,1.5,10,5,9999,99999,9,999999999,0.0,999,999,99
3009,2,16,18,0,*?*?*?*?*?*?*?*?*?*?*?*?*?*?*?*?*?*?*?*?*?*?,6.8,6.9,100,102210,0,-0,309,0.0,-0.0,0.0,0,0,0,0,120,1.0,10,5,9999,99999,9,999999999,0.0,999,999,99
3009,2,16,19,0,*?*?*?*?*?*?*?*?*?*?*?*?*?*?*?*?*?*?*?*?*?*?,6.8,6.7,100,102210,0,-0,309,0.0,-0.0,0.0,0,0,0,0,118,1.0,10,5,9999,99999,9,999999999,0.0,999,999,99
3009,2,16,20,0,*?*?*?*?*?*?*?*?*?*?*?*?*?*?*?*?*?*?*?*?*?*?,7.0,7.0,100,102210,0,-0,310,0.0,-0.0,0.0,0,0,0,0,117,0.5,10,5,9999,99999,9,999999999,0.0,999,999,99
3009,2,16,21,0,*?*?*?*?*?*?*?*?*?*?*?*?*?*?*?*?*?*?*?*?*?*?,6.5,6.6,100,102210,0,-0,308,0.0,-0.0,0.0,0,0,0,0,115,0.0,10,5,9999,99999,9,999999999,0.0,999,999,99
3009,2,16,22,0,*?*?*?*?*?*?*?*?*?*?*?*?*?*?*?*?*?*?*?*?*?*?,6.1,6.1,100,102210,0,-0,306,0.0,-0.0,0.0,0,0,0,0,113,1.0,10,5,9999,99999,9,999999999,0.0,999,999,99
3009,2,16,23,0,*?*?*?*?*?*?*?*?*?*?*?*?*?*?*?*?*?*?*?*?*?*?,5.6,5.6,100,102210,0,-0,304,0.0,-0.0,0.0,0,0,0,0,112,0.5,10,5,9999,99999,9,999999999,0.0,999,999,99
3009,2,16,24,0,*?*?*?*?*?*?*?*?*?*?*?*?*?*?*?*?*?*?*?*?*?*?,5.6,2.5,87,102210,0,-0,305,0.0,-0.0,0.0,0,0,0,0,100,1.5,10,5,9999,99999,9,999999999,0.7,999,999,99
3009,2,17,1,0,*?*?*?*?*?*?*?*?*?*?*?*?*?*?*?*?*?*?*?*?*?*?,4.0,3.9,100,101724,0,-0,298,0.0,-0.0,0.0,0,0,0,0,115,0.5,10,5,9999,99999,9,999999999,0.0,999,999,99
3009,2,17,2,0,*?*?*?*?*?*?*?*?*?*?*?*?*?*?*?*?*?*?*?*?*?*?,2.9,2.9,100,101724,0,-0,293,0.0,-0.0,0.0,0,0,0,0,120,0.5,10,5,9999,99999,9,999999999,0.0,999,999,99
3009,2,17,3,0,*?*?*?*?*?*?*?*?*?*?*?*?*?*?*?*?*?*?*?*?*?*?,3.0,3.0,100,101724,0,-0,294,0.0,-0.0,0.0,0,0,0,0,125,0.5,10,5,9999,99999,9,999999999,0.0,999,999,99
3009,2,17,4,0,*?*?*?*?*?*?*?*?*?*?*?*?*?*?*?*?*?*?*?*?*?*?,2.6,2.7,100,101724,0,-0,292,0.0,-0.0,0.0,0,0,0,0,130,1.0,10,5,9999,99999,9,999999999,0.0,999,999,99
3009,2,17,5,0,*?*?*?*?*?*?*?*?*?*?*?*?*?*?*?*?*?*?*?*?*?*?,2.2,2.3,100,101724,0,-0,290,0.0,-0.0,0.0,0,0,0,0,135,1.0,10,5,9999,99999,9,999999999,0.0,999,999,99
3009,2,17,6,0,*?*?*?*?*?*?*?*?*?*?*?*?*?*?*?*?*?*?*?*?*?*?,2.7,2.7,100,101724,0,-0,292,0.0,-0.0,0.0,0,0,0,0,140,0.5,10,5,9999,99999,9,999999999,0.0,999,999,99
3009,2,17,7,0,*?*?*?*?*?*?*?*?*?*?*?*?*?*?*?*?*?*?*?*?*?*?,3.1,3.0,100,101724,2,1556,280,0.0,0.0,0.0,0,0,0,0,138,1.5,7,4,9999,99999,9,999999999,0.0,999,999,99
3009,2,17,8,0,*?*?*?*?*?*?*?*?*?*?*?*?*?*?*?*?*?*?*?*?*?*?,3.8,3.8,100,101724,213,1399,292,48.0,42.0,41.6,5331,2906,4946,881,137,0.5,9,5,9999,99999,9,999999999,0.0,999,999,99
3009,2,17,9,0,*?*?*?*?*?*?*?*?*?*?*?*?*?*?*?*?*?*?*?*?*?*?,3.7,3.8,100,101724,395,1401,288,145.8,130.2,109.0,15888,11627,12517,2417,135,0.5,8,4,9999,99999,9,999999999,0.0,999,999,99
3009,2,17,10,0,*?*?*?*?*?*?*?*?*?*?*?*?*?*?*?*?*?*?*?*?*?*?,5.6,5.6,100,101724,534,1399,296,208.9,137.9,156.3,22770,13425,17766,3624,133,0.5,8,4,9999,99999,9,999999999,0.0,999,999,99
3009,2,17,11,0,*?*?*?*?*?*?*?*?*?*?*?*?*?*?*?*?*?*?*?*?*?*?,8.0,7.7,100,101724,623,1401,299,326.1,328.4,180.0,34823,33263,20431,3888,132,2.1,6,3,9999,99999,9,999999999,0.0,999,999,99
3009,2,17,12,0,*?*?*?*?*?*?*?*?*?*?*?*?*?*?*?*?*?*?*?*?*?*?,8.8,7.4,100,101724,653,1399,307,310.3,237.4,199.6,33054,24268,22433,4426,130,1.5,7,4,9999,99999,9,999999999,0.0,999,999,99
3009,2,17,13,0,*?*?*?*?*?*?*?*?*?*?*?*?*?*?*?*?*?*?*?*?*?*?,9.3,6.7,100,101724,624,1399,304,327.1,328.5,180.6,34931,33294,20488,3905,125,1.5,6,3,9999,99999,9,999999999,0.0,999,999,99
3009,2,17,14,0,*?*?*?*?*?*?*?*?*?*?*?*?*?*?*?*?*?*?*?*?*?*?,9.3,6.9,100,101724,538,1400,304,275.8,321.6,152.3,29368,31425,17458,3164,120,1.0,6,3,9999,99999,9,999999999,0.0,999,999,99
3009,2,17,15,0,*?*?*?*?*?*?*?*?*?*?*?*?*?*?*?*?*?*?*?*?*?*?,9.4,7.0,100,101724,400,1401,305,193.9,304.3,107.0,20587,26914,12513,2105,115,2.1,6,3,9999,99999,9,999999999,0.0,999,999,99
3009,2,17,16,0,*?*?*?*?*?*?*?*?*?*?*?*?*?*?*?*?*?*?*?*?*?*?,9.0,5.3,98,101724,219,1399,311,66.4,106.8,49.6,7079,6962,6025,906,110,0.5,8,4,9999,99999,9,999999999,0.0,999,999,99
3009,2,17,17,0,*?*?*?*?*?*?*?*?*?*?*?*?*?*?*?*?*?*?*?*?*?*?,7.6,6.1,100,101724,9,1442,313,0.0,0.0,0.0,0,0,0,0,105,1.5,10,5,9999,99999,9,999999999,0.0,999,999,99
3009,2,17,18,0,*?*?*?*?*?*?*?*?*?*?*?*?*?*?*?*?*?*?*?*?*?*?,8.0,6.9,100,101724,0,-0,315,0.0,-0.0,0.0,0,0,0,0,100,1.0,10,5,9999,99999,9,999999999,0.0,999,999,99
3009,2,17,19,0,*?*?*?*?*?*?*?*?*?*?*?*?*?*?*?*?*?*?*?*?*?*?,6.7,6.7,100,101724,0,-0,309,0.0,-0.0,0.0,0,0,0,0,102,1.0,10,5,9999,99999,9,999999999,0.0,999,999,99
3009,2,17,20,0,*?*?*?*?*?*?*?*?*?*?*?*?*?*?*?*?*?*?*?*?*?*?,6.6,5.8,100,101724,0,-0,309,0.0,-0.0,0.0,0,0,0,0,103,0.5,10,5,9999,99999,9,999999999,0.0,999,999,99
3009,2,17,21,0,*?*?*?*?*?*?*?*?*?*?*?*?*?*?*?*?*?*?*?*?*?*?,6.7,5.1,100,101724,0,-0,309,0.0,-0.0,0.0,0,0,0,0,105,0.0,10,5,9999,99999,9,999999999,0.0,999,999,99
3009,2,17,22,0,*?*?*?*?*?*?*?*?*?*?*?*?*?*?*?*?*?*?*?*?*?*?,4.9,4.5,100,101724,0,-0,301,0.0,-0.0,0.0,0,0,0,0,107,1.0,10,5,9999,99999,9,999999999,0.0,999,999,99
3009,2,17,23,0,*?*?*?*?*?*?*?*?*?*?*?*?*?*?*?*?*?*?*?*?*?*?,4.5,4.3,100,101724,0,-0,300,0.0,-0.0,0.0,0,0,0,0,108,0.5,10,5,9999,99999,9,999999999,0.0,999,999,99
3009,2,17,24,0,*?*?*?*?*?*?*?*?*?*?*?*?*?*?*?*?*?*?*?*?*?*?,5.1,5.0,100,101724,0,-0,302,0.0,-0.0,0.0,0,0,0,0,110,1.5,10,5,9999,99999,9,999999999,0.0,999,999,99
3009,2,18,1,0,*?*?*?*?*?*?*?*?*?*?*?*?*?*?*?*?*?*?*?*?*?*?,3.3,3.2,100,101594,0,-0,295,0.0,-0.0,0.0,0,0,0,0,108,0.5,10,5,9999,99999,9,999999999,0.0,999,999,99
3009,2,18,2,0,*?*?*?*?*?*?*?*?*?*?*?*?*?*?*?*?*?*?*?*?*?*?,2.4,2.5,100,101594,0,-0,291,0.0,-0.0,0.0,0,0,0,0,107,0.5,10,5,9999,99999,9,999999999,0.0,999,999,99
3009,2,18,3,0,*?*?*?*?*?*?*?*?*?*?*?*?*?*?*?*?*?*?*?*?*?*?,4.1,4.1,100,101594,0,-0,298,0.0,-0.0,0.0,0,0,0,0,105,0.5,10,5,9999,99999,9,999999999,0.0,999,999,99
3009,2,18,4,0,*?*?*?*?*?*?*?*?*?*?*?*?*?*?*?*?*?*?*?*?*?*?,1.6,1.5,100,101594,0,-0,288,0.0,-0.0,0.0,0,0,0,0,103,1.0,10,5,9999,99999,9,999999999,0.0,999,999,99
3009,2,18,5,0,*?*?*?*?*?*?*?*?*?*?*?*?*?*?*?*?*?*?*?*?*?*?,1.3,1.3,100,101594,0,-0,287,0.0,-0.0,0.0,0,0,0,0,102,1.0,10,5,9999,99999,9,999999999,0.0,999,999,99
3009,2,18,6,0,*?*?*?*?*?*?*?*?*?*?*?*?*?*?*?*?*?*?*?*?*?*?,1.0,1.0,100,101594,0,-0,285,0.0,-0.0,0.0,0,0,0,0,100,0.5,10,5,9999,99999,9,999999999,0.0,999,999,99
3009,2,18,7,0,*?*?*?*?*?*?*?*?*?*?*?*?*?*?*?*?*?*?*?*?*?*?,1.7,1.5,100,101594,9,1420,274,0.0,0.0,0.0,0,0,0,0,102,1.5,7,4,9999,99999,9,999999999,0.0,999,999,99
3009,2,18,8,0,*?*?*?*?*?*?*?*?*?*?*?*?*?*?*?*?*?*?*?*?*?*?,2.3,1.3,97,101594,220,1397,277,79.1,179.3,50.9,8426,11727,6158,932,103,0.5,7,4,9999,99999,9,999999999,0.0,999,999,99
3009,2,18,9,0,*?*?*?*?*?*?*?*?*?*?*?*?*?*?*?*?*?*?*?*?*?*?,3.6,3.0,100,101594,402,1399,287,149.1,130.8,111.6,16255,11749,12799,2479,105,0.5,8,4,9999,99999,9,999999999,0.0,999,999,99
3009,2,18,10,0,*?*?*?*?*?*?*?*?*?*?*?*?*?*?*?*?*?*?*?*?*?*?,5.9,3.6,88,101594,542,1400,292,250.9,231.3,161.4,26620,22638,18382,3395,107,0.5,7,4,9999,99999,9,999999999,0.0,999,999,99
3009,2,18,11,0,*?*?*?*?*?*?*?*?*?*?*?*?*?*?*?*?*?*?*?*?*?*?,8.0,4.5,81,101594,630,1399,302,298.1,236.3,191.7,31717,23982,21601,4201,108,2.1,7,4,9999,99999,9,999999999,0.0,999,999,99
3009,2,18,12,0,*?*?*?*?*?*?*?*?*?*?*?*?*?*?*?*?*?*?*?*?*?*?,9.4,5.3,78,101594,661,1400,312,266.1,142.0,199.0,29048,14429,22473,4860,110,1.5,8,4,9999,99999,9,999999999,0.0,999,999,99
3009,2,18,13,0,*?*?*?*?*?*?*?*?*?*?*?*?*?*?*?*?*?*?*?*?*?*?,9.7,3.9,70,101594,631,1398,318,190.9,56.2,165.5,20987,5495,18666,4935,105,1.5,9,5,9999,99999,9,999999999,0.0,999,999,99
3009,2,18,14,0,*?*?*?*?*?*?*?*?*?*?*?*?*?*?*?*?*?*?*?*?*?*?,9.6,4.1,72,101594,545,1399,318,161.3,55.1,139.8,17721,5259,15781,4005,100,1.0,9,5,9999,99999,9,999999999,0.0,999,999,99
3009,2,18,15,0,*?*?*?*?*?*?*?*?*?*?*?*?*?*?*?*?*?*?*?*?*?*?,9.9,3.2,65,101594,406,1397,324,65.7,0.0,65.7,7667,0,7686,2671,95,2.1,10,5,9999,99999,9,999999999,0.0,999,999,99
3009,2,18,16,0,*?*?*?*?*?*?*?*?*?*?*?*?*?*?*?*?*?*?*?*?*?*?,9.9,4.8,73,101594,226,1400,324,30.2,0.0,30.2,3537,0,3542,1172,90,0.5,10,5,9999,99999,9,999999999,0.0,999,999,99
3009,2,18,17,0,*?*?*?*?*?*?*?*?*?*?*?*?*?*?*?*?*?*?*?*?*?*?,9.2,4.3,74,101594,15,1379,321,0.0,0.0,0.0,0,0,0,0,85,1.5,10,5,9999,99999,9,999999999,0.0,999,999,99
3009,2,18,18,0,*?*?*?*?*?*?*?*?*?*?*?*?*?*?*?*?*?*?*?*?*?*?,8.1,3.9,79,101594,0,-0,316,0.0,-0.0,0.0,0,0,0,0,80,1.0,10,5,9999,99999,9,999999999,0.0,999,999,99
3009,2,18,19,0,*?*?*?*?*?*?*?*?*?*?*?*?*?*?*?*?*?*?*?*?*?*?,5.4,3.6,91,101594,0,-0,304,0.0,-0.0,0.0,0,0,0,0,83,1.0,10,5,9999,99999,9,999999999,0.0,999,999,99
3009,2,18,20,0,*?*?*?*?*?*?*?*?*?*?*?*?*?*?*?*?*?*?*?*?*?*?,6.0,4.8,95,101594,0,-0,306,0.0,-0.0,0.0,0,0,0,0,87,0.5,10,5,9999,99999,9,999999999,0.0,999,999,99
3009,2,18,21,0,*?*?*?*?*?*?*?*?*?*?*?*?*?*?*?*?*?*?*?*?*?*?,5.0,4.1,98,101594,0,-0,302,0.0,-0.0,0.0,0,0,0,0,90,0.0,10,5,9999,99999,9,999999999,0.0,999,999,99
3009,2,18,22,0,*?*?*?*?*?*?*?*?*?*?*?*?*?*?*?*?*?*?*?*?*?*?,4.4,3.4,97,101594,0,-0,299,0.0,-0.0,0.0,0,0,0,0,93,1.0,10,5,9999,99999,9,999999999,0.0,999,999,99
3009,2,18,23,0,*?*?*?*?*?*?*?*?*?*?*?*?*?*?*?*?*?*?*?*?*?*?,4.6,4.3,100,101594,0,-0,300,0.0,-0.0,0.0,0,0,0,0,97,0.5,10,5,9999,99999,9,999999999,0.0,999,999,99
3009,2,18,24,0,*?*?*?*?*?*?*?*?*?*?*?*?*?*?*?*?*?*?*?*?*?*?,4.1,4.1,100,101594,0,-0,298,0.0,-0.0,0.0,0,0,0,0,110,1.5,10,5,9999,99999,9,999999999,0.0,999,999,99
3009,2,19,1,0,*?*?*?*?*?*?*?*?*?*?*?*?*?*?*?*?*?*?*?*?*?*?,4.9,3.9,93,101777,0,-0,302,0.0,-0.0,0.0,0,0,0,0,98,0.5,10,5,9999,99999,9,999999999,0.0,999,999,99
3009,2,19,2,0,*?*?*?*?*?*?*?*?*?*?*?*?*?*?*?*?*?*?*?*?*?*?,4.6,3.8,94,101777,0,-0,300,0.0,-0.0,0.0,0,0,0,0,97,0.5,10,5,9999,99999,9,999999999,0.0,999,999,99
3009,2,19,3,0,*?*?*?*?*?*?*?*?*?*?*?*?*?*?*?*?*?*?*?*?*?*?,4.4,3.8,95,101777,0,-0,299,0.0,-0.0,0.0,0,0,0,0,95,0.5,10,5,9999,99999,9,999999999,0.0,999,999,99
3009,2,19,4,0,*?*?*?*?*?*?*?*?*?*?*?*?*?*?*?*?*?*?*?*?*?*?,4.7,3.9,94,101777,0,-0,301,0.0,-0.0,0.0,0,0,0,0,93,1.0,10,5,9999,99999,9,999999999,0.0,999,999,99
3009,2,19,5,0,*?*?*?*?*?*?*?*?*?*?*?*?*?*?*?*?*?*?*?*?*?*?,4.3,3.9,97,101777,0,-0,299,0.0,-0.0,0.0,0,0,0,0,92,1.0,10,5,9999,99999,9,999999999,0.0,999,999,99
3009,2,19,6,0,*?*?*?*?*?*?*?*?*?*?*?*?*?*?*?*?*?*?*?*?*?*?,4.1,3.2,93,101777,0,-0,298,0.0,-0.0,0.0,0,0,0,0,90,0.5,10,5,9999,99999,9,999999999,0.0,999,999,99
3009,2,19,7,0,*?*?*?*?*?*?*?*?*?*?*?*?*?*?*?*?*?*?*?*?*?*?,3.7,1.9,87,101777,16,1396,297,0.0,0.0,0.0,0,0,0,0,88,1.5,10,5,9999,99999,9,999999999,0.0,999,999,99
3009,2,19,8,0,*?*?*?*?*?*?*?*?*?*?*?*?*?*?*?*?*?*?*?*?*?*?,4.3,3.0,91,101777,228,1401,290,70.3,108.8,52.6,7490,7261,6362,964,87,0.5,8,4,9999,99999,9,999999999,0.0,999,999,99
3009,2,19,9,0,*?*?*?*?*?*?*?*?*?*?*?*?*?*?*?*?*?*?*?*?*?*?,4.8,3.4,90,101777,409,1397,288,180.3,219.8,115.9,19066,19622,13447,2315,85,0.5,7,4,9999,99999,9,999999999,0.0,999,999,99
3009,2,19,10,0,*?*?*?*?*?*?*?*?*?*?*?*?*?*?*?*?*?*?*?*?*?*?,7.0,3.4,77,101777,549,1398,297,255.0,231.8,164.0,27059,22772,18661,3463,83,0.5,7,4,9999,99999,9,999999999,0.0,999,999,99
3009,2,19,11,0,*?*?*?*?*?*?*?*?*?*?*?*?*?*?*?*?*?*?*?*?*?*?,8.4,4.1,74,101777,637,1398,303,302.2,236.7,194.3,32163,24080,21879,4276,82,2.1,7,4,9999,99999,9,999999999,0.0,999,999,99
3009,2,19,12,0,*?*?*?*?*?*?*?*?*?*?*?*?*?*?*?*?*?*?*?*?*?*?,8.9,3.6,69,101777,668,1399,310,269.5,142.2,201.6,29428,14476,22755,4940,80,1.5,8,4,9999,99999,9,999999999,0.0,999,999,99
3009,2,19,13,0,*?*?*?*?*?*?*?*?*?*?*?*?*?*?*?*?*?*?*?*?*?*?,8.8,3.2,67,101777,639,1399,309,256.3,141.4,191.7,27975,14288,21674,4637,82,1.5,8,4,9999,99999,9,999999999,0.0,999,999,99
3009,2,19,14,0,*?*?*?*?*?*?*?*?*?*?*?*?*?*?*?*?*?*?*?*?*?*?,8.9,3.0,66,101777,552,1399,310,217.0,138.6,162.4,23662,13597,18439,3790,83,1.0,8,4,9999,99999,9,999999999,0.0,999,999,99
3009,2,19,15,0,*?*?*?*?*?*?*?*?*?*?*?*?*?*?*?*?*?*?*?*?*?*?,9.0,3.8,70,101777,413,1397,315,116.5,52.4,101.0,12785,4724,11412,2735,85,2.1,9,5,9999,99999,9,999999999,0.0,999,999,99
3009,2,19,16,0,*?*?*?*?*?*?*?*?*?*?*?*?*?*?*?*?*?*?*?*?*?*?,8.6,4.5,75,101777,233,1401,318,31.5,0.0,31.5,3691,0,3697,1225,87,0.5,10,5,9999,99999,9,999999999,0.0,999,999,99
3009,2,19,17,0,*?*?*?*?*?*?*?*?*?*?*?*?*?*?*?*?*?*?*?*?*?*?,8.1,4.8,79,101777,22,1417,311,0.0,0.0,0.0,0,0,0,0,88,1.5,9,5,9999,99999,9,999999999,0.1,999,999,99
3009,2,19,18,0,*?*?*?*?*?*?*?*?*?*?*?*?*?*?*?*?*?*?*?*?*?*?,7.6,4.6,81,101777,0,-0,313,0.0,-0.0,0.0,0,0,0,0,90,1.0,10,5,9999,99999,9,999999999,0.4,999,999,99
3009,2,19,19,0,*?*?*?*?*?*?*?*?*?*?*?*?*?*?*?*?*?*?*?*?*?*?,7.3,5.0,84,101777,0,-0,312,0.0,-0.0,0.0,0,0,0,0,90,1.0,10,5,9999,99999,9,999999999,1.6,999,999,99
3009,2,19,20,0,*?*?*?*?*?*?*?*?*?*?*?*?*?*?*?*?*?*?*?*?*?*?,7.0,4.5,83,101777,0,-0,311,0.0,-0.0,0.0,0,0,0,0,90,0.5,10,5,9999,99999,9,999999999,0.0,999,999,99
3009,2,19,21,0,*?*?*?*?*?*?*?*?*?*?*?*?*?*?*?*?*?*?*?*?*?*?,6.0,4.1,87,101777,0,-0,306,0.0,-0.0,0.0,0,0,0,0,90,0.0,10,5,9999,99999,9,999999999,0.1,999,999,99
3009,2,19,22,0,*?*?*?*?*?*?*?*?*?*?*?*?*?*?*?*?*?*?*?*?*?*?,5.8,4.1,88,101777,0,-0,305,0.0,-0.0,0.0,0,0,0,0,90,1.0,10,5,9999,99999,9,999999999,0.0,999,999,99
3009,2,19,23,0,*?*?*?*?*?*?*?*?*?*?*?*?*?*?*?*?*?*?*?*?*?*?,6.0,4.1,87,101777,0,-0,306,0.0,-0.0,0.0,0,0,0,0,90,0.5,10,5,9999,99999,9,999999999,0.0,999,999,99
3009,2,19,24,0,*?*?*?*?*?*?*?*?*?*?*?*?*?*?*?*?*?*?*?*?*?*?,4.8,4.1,94,101777,0,-0,301,0.0,-0.0,0.0,0,0,0,0,100,1.5,10,5,9999,99999,9,999999999,0.0,999,999,99
3009,2,20,1,0,*?*?*?*?*?*?*?*?*?*?*?*?*?*?*?*?*?*?*?*?*?*?,6.4,1.5,70,101861,0,-0,309,0.0,-0.0,0.0,0,0,0,0,92,0.5,10,5,9999,99999,9,999999999,0.4,999,999,99
3009,2,20,2,0,*?*?*?*?*?*?*?*?*?*?*?*?*?*?*?*?*?*?*?*?*?*?,6.6,0.2,62,101861,0,-0,310,0.0,-0.0,0.0,0,0,0,0,93,0.5,10,5,9999,99999,9,999999999,0.3,999,999,99
3009,2,20,3,0,*?*?*?*?*?*?*?*?*?*?*?*?*?*?*?*?*?*?*?*?*?*?,6.8,-0.0,61,101861,0,-0,311,0.0,-0.0,0.0,0,0,0,0,95,0.5,10,5,9999,99999,9,999999999,0.0,999,999,99
3009,2,20,4,0,*?*?*?*?*?*?*?*?*?*?*?*?*?*?*?*?*?*?*?*?*?*?,6.5,-0.0,62,101861,0,-0,309,0.0,-0.0,0.0,0,0,0,0,97,1.0,10,5,9999,99999,9,999999999,0.0,999,999,99
3009,2,20,5,0,*?*?*?*?*?*?*?*?*?*?*?*?*?*?*?*?*?*?*?*?*?*?,6.2,0.2,65,101861,0,-0,308,0.0,-0.0,0.0,0,0,0,0,98,1.0,10,5,9999,99999,9,999999999,0.1,999,999,99
3009,2,20,6,0,*?*?*?*?*?*?*?*?*?*?*?*?*?*?*?*?*?*?*?*?*?*?,6.4,-0.4,61,101861,0,-0,309,0.0,-0.0,0.0,0,0,0,0,100,0.5,10,5,9999,99999,9,999999999,0.2,999,999,99
3009,2,20,7,0,*?*?*?*?*?*?*?*?*?*?*?*?*?*?*?*?*?*?*?*?*?*?,6.6,-0.6,59,101861,23,1381,310,0.0,0.0,0.0,0,0,0,0,98,1.5,10,5,9999,99999,9,999999999,0.0,999,999,99
3009,2,20,8,0,*?*?*?*?*?*?*?*?*?*?*?*?*?*?*?*?*?*?*?*?*?*?,7.1,-0.4,58,101861,235,1398,312,32.0,0.0,32.0,3748,0,3754,1245,97,0.5,10,5,9999,99999,9,999999999,0.6,999,999,99
3009,2,20,9,0,*?*?*?*?*?*?*?*?*?*?*?*?*?*?*?*?*?*?*?*?*?*?,7.0,0.2,61,101861,417,1398,311,67.8,0.0,67.8,7918,0,7938,2768,95,0.5,10,5,9999,99999,9,999999999,0.0,999,999,99
3009,2,20,10,0,*?*?*?*?*?*?*?*?*?*?*?*?*?*?*?*?*?*?*?*?*?*?,7.2,0.4,61,101861,557,1399,312,95.3,0.0,95.3,11190,0,11225,4081,93,0.5,10,5,9999,99999,9,999999999,0.0,999,999,99
3009,2,20,11,0,*?*?*?*?*?*?*?*?*?*?*?*?*?*?*?*?*?*?*?*?*?*?,7.7,-0.0,57,101861,645,1398,315,112.6,0.0,112.6,13284,0,13329,4970,92,2.1,10,5,9999,99999,9,999999999,0.0,999,999,99
3009,2,20,12,0,*?*?*?*?*?*?*?*?*?*?*?*?*?*?*?*?*?*?*?*?*?*?,7.6,-0.0,58,101861,675,1397,314,118.6,0.0,118.6,14010,0,14060,5287,90,1.5,10,5,9999,99999,9,999999999,0.4,999,999,99
3009,2,20,13,0,*?*?*?*?*?*?*?*?*?*?*?*?*?*?*?*?*?*?*?*?*?*?,7.8,0.6,60,101861,646,1398,315,112.8,0.0,112.8,13312,0,13358,4982,90,1.5,10,5,9999,99999,9,999999999,0.0,999,999,99
3009,2,20,14,0,*?*?*?*?*?*?*?*?*?*?*?*?*?*?*?*?*?*?*?*?*?*?,7.3,0.8,62,101861,559,1398,313,95.7,0.0,95.7,11244,0,11279,4104,90,1.0,10,5,9999,99999,9,999999999,0.0,999,999,99
3009,2,20,15,0,*?*?*?*?*?*?*?*?*?*?*?*?*?*?*?*?*?*?*?*?*?*?,7.5,0.6,60,101861,420,1397,314,68.4,0.0,68.4,7995,0,8016,2797,90,2.1,10,5,9999,99999,9,999999999,0.0,999,999,99
3009,2,20,16,0,*?*?*?*?*?*?*?*?*?*?*?*?*?*?*?*?*?*?*?*?*?*?,7.9,1.0,62,101861,239,1397,315,32.8,0.0,32.8,3845,0,3851,1278,90,0.5,10,5,9999,99999,9,999999999,0.0,999,999,99
3009,2,20,17,0,*?*?*?*?*?*?*?*?*?*?*?*?*?*?*?*?*?*?*?*?*?*?,7.3,0.8,62,101861,28,1387,313,0.0,0.0,0.0,0,0,0,0,90,1.5,10,5,9999,99999,9,999999999,0.0,999,999,99
3009,2,20,18,0,*?*?*?*?*?*?*?*?*?*?*?*?*?*?*?*?*?*?*?*?*?*?,7.2,1.0,64,101861,0,-0,312,0.0,-0.0,0.0,0,0,0,0,90,1.0,10,5,9999,99999,9,999999999,0.0,999,999,99
3009,2,20,19,0,*?*?*?*?*?*?*?*?*?*?*?*?*?*?*?*?*?*?*?*?*?*?,7.1,1.3,66,101861,0,-0,312,0.0,-0.0,0.0,0,0,0,0,90,1.0,10,5,9999,99999,9,999999999,0.0,999,999,99
3009,2,20,20,0,*?*?*?*?*?*?*?*?*?*?*?*?*?*?*?*?*?*?*?*?*?*?,6.8,2.5,73,101861,0,-0,310,0.0,-0.0,0.0,0,0,0,0,90,0.5,10,5,9999,99999,9,999999999,0.0,999,999,99
3009,2,20,21,0,*?*?*?*?*?*?*?*?*?*?*?*?*?*?*?*?*?*?*?*?*?*?,7.4,2.7,71,101861,0,-0,313,0.0,-0.0,0.0,0,0,0,0,90,0.0,10,5,9999,99999,9,999999999,0.0,999,999,99
3009,2,20,22,0,*?*?*?*?*?*?*?*?*?*?*?*?*?*?*?*?*?*?*?*?*?*?,6.8,2.5,73,101861,0,-0,310,0.0,-0.0,0.0,0,0,0,0,90,1.0,10,5,9999,99999,9,999999999,0.0,999,999,99
3009,2,20,23,0,*?*?*?*?*?*?*?*?*?*?*?*?*?*?*?*?*?*?*?*?*?*?,6.6,1.9,71,101861,0,-0,309,0.0,-0.0,0.0,0,0,0,0,90,0.5,10,5,9999,99999,9,999999999,0.0,999,999,99
3009,2,20,24,0,*?*?*?*?*?*?*?*?*?*?*?*?*?*?*?*?*?*?*?*?*?*?,6.2,2.9,78,101861,0,-0,307,0.0,-0.0,0.0,0,0,0,0,90,1.5,10,5,9999,99999,9,999999999,0.0,999,999,99
3009,2,21,1,0,*?*?*?*?*?*?*?*?*?*?*?*?*?*?*?*?*?*?*?*?*?*?,5.6,5.6,100,101915,0,-0,304,0.0,-0.0,0.0,0,0,0,0,92,0.5,10,5,9999,99999,9,999999999,0.0,999,999,99
3009,2,21,2,0,*?*?*?*?*?*?*?*?*?*?*?*?*?*?*?*?*?*?*?*?*?*?,5.0,5.0,100,101915,0,-0,302,0.0,-0.0,0.0,0,0,0,0,93,0.5,10,5,9999,99999,9,999999999,0.0,999,999,99
3009,2,21,3,0,*?*?*?*?*?*?*?*?*?*?*?*?*?*?*?*?*?*?*?*?*?*?,4.5,4.5,100,101915,0,-0,300,0.0,-0.0,0.0,0,0,0,0,95,0.5,10,5,9999,99999,9,999999999,0.0,999,999,99
3009,2,21,4,0,*?*?*?*?*?*?*?*?*?*?*?*?*?*?*?*?*?*?*?*?*?*?,4.8,4.8,100,101915,0,-0,301,0.0,-0.0,0.0,0,0,0,0,97,1.0,10,5,9999,99999,9,999999999,0.0,999,999,99
3009,2,21,5,0,*?*?*?*?*?*?*?*?*?*?*?*?*?*?*?*?*?*?*?*?*?*?,4.1,4.1,100,101915,0,-0,298,0.0,-0.0,0.0,0,0,0,0,98,1.0,10,5,9999,99999,9,999999999,0.0,999,999,99
3009,2,21,6,0,*?*?*?*?*?*?*?*?*?*?*?*?*?*?*?*?*?*?*?*?*?*?,3.5,3.4,100,101915,0,-0,296,0.0,-0.0,0.0,0,0,0,0,100,0.5,10,5,9999,99999,9,999999999,0.0,999,999,99
3009,2,21,7,0,*?*?*?*?*?*?*?*?*?*?*?*?*?*?*?*?*?*?*?*?*?*?,3.7,3.8,100,101915,31,1414,257,0.0,0.0,0.0,0,0,0,0,100,1.5,1,0,9999,99999,9,999999999,0.0,999,999,99
3009,2,21,8,0,*?*?*?*?*?*?*?*?*?*?*?*?*?*?*?*?*?*?*?*?*?*?,4.0,3.9,100,101915,242,1395,289,77.1,112.0,57.7,8200,7755,6940,1068,100,0.5,8,4,9999,99999,9,999999999,0.0,999,999,99
3009,2,21,9,0,*?*?*?*?*?*?*?*?*?*?*?*?*?*?*?*?*?*?*?*?*?*?,5.8,5.8,100,101915,424,1396,289,209.1,308.4,115.4,22199,27929,13434,2294,100,0.5,6,3,9999,99999,9,999999999,0.0,999,999,99
3009,2,21,10,0,*?*?*?*?*?*?*?*?*?*?*?*?*?*?*?*?*?*?*?*?*?*?,6.8,5.1,98,101915,564,1397,288,311.4,404.8,147.9,32479,38831,18258,2929,100,0.5,5,3,9999,99999,9,999999999,0.0,999,999,99
3009,2,21,11,0,*?*?*?*?*?*?*?*?*?*?*?*?*?*?*?*?*?*?*?*?*?*?,9.4,5.3,83,101915,652,1397,282,393.5,584.1,120.8,40929,56747,16704,2461,100,2.1,1,0,9999,99999,9,999999999,0.0,999,999,99
3009,2,21,12,0,*?*?*?*?*?*?*?*?*?*?*?*?*?*?*?*?*?*?*?*?*?*?,10.1,4.5,74,101915,683,1398,306,362.4,332.3,200.1,38794,34285,22545,4466,100,1.5,6,3,9999,99999,9,999999999,0.0,999,999,99
3009,2,21,13,0,*?*?*?*?*?*?*?*?*?*?*?*?*?*?*?*?*?*?*?*?*?*?,10.2,3.2,67,101915,653,1397,311,311.0,237.5,200.0,33122,24282,22473,4439,98,1.5,7,4,9999,99999,9,999999999,0.0,999,999,99
3009,2,21,14,0,*?*?*?*?*?*?*?*?*?*?*?*?*?*?*?*?*?*?*?*?*?*?,9.9,4.8,77,101915,566,1397,319,168.8,55.4,146.4,18551,5326,16514,4233,97,1.0,9,5,9999,99999,9,999999999,0.0,999,999,99
3009,2,21,15,0,*?*?*?*?*?*?*?*?*?*?*?*?*?*?*?*?*?*?*?*?*?*?,10.3,3.2,68,101915,427,1397,321,121.3,52.8,105.2,13318,4796,11884,2865,95,2.1,9,5,9999,99999,9,999999999,0.0,999,999,99
3009,2,21,16,0,*?*?*?*?*?*?*?*?*?*?*?*?*?*?*?*?*?*?*?*?*?*?,9.9,4.3,75,101915,246,1398,314,78.7,112.6,58.8,8366,7866,7076,1091,93,0.5,8,4,9999,99999,9,999999999,0.0,999,999,99
3009,2,21,17,0,*?*?*?*?*?*?*?*?*?*?*?*?*?*?*?*?*?*?*?*?*?*?,9.6,4.6,78,101915,35,1408,318,0.0,0.0,0.0,0,0,0,0,92,1.5,9,5,9999,99999,9,999999999,0.0,999,999,99
3009,2,21,18,0,*?*?*?*?*?*?*?*?*?*?*?*?*?*?*?*?*?*?*?*?*?*?,8.4,4.5,83,101915,0,-0,317,0.0,-0.0,0.0,0,0,0,0,90,1.0,10,5,9999,99999,9,999999999,0.0,999,999,99
3009,2,21,19,0,*?*?*?*?*?*?*?*?*?*?*?*?*?*?*?*?*?*?*?*?*?*?,8.3,5.3,89,101915,0,-0,316,0.0,-0.0,0.0,0,0,0,0,87,1.0,10,5,9999,99999,9,999999999,0.0,999,999,99
3009,2,21,20,0,*?*?*?*?*?*?*?*?*?*?*?*?*?*?*?*?*?*?*?*?*?*?,7.1,5.5,98,101915,0,-0,311,0.0,-0.0,0.0,0,0,0,0,83,0.5,10,5,9999,99999,9,999999999,0.0,999,999,99
3009,2,21,21,0,*?*?*?*?*?*?*?*?*?*?*?*?*?*?*?*?*?*?*?*?*?*?,6.3,4.8,98,101915,0,-0,307,0.0,-0.0,0.0,0,0,0,0,80,0.0,10,5,9999,99999,9,999999999,0.0,999,999,99
3009,2,21,22,0,*?*?*?*?*?*?*?*?*?*?*?*?*?*?*?*?*?*?*?*?*?*?,6.3,5.6,100,101915,0,-0,307,0.0,-0.0,0.0,0,0,0,0,77,1.0,10,5,9999,99999,9,999999999,0.0,999,999,99
3009,2,21,23,0,*?*?*?*?*?*?*?*?*?*?*?*?*?*?*?*?*?*?*?*?*?*?,6.0,5.6,100,101915,0,-0,306,0.0,-0.0,0.0,0,0,0,0,73,0.5,10,5,9999,99999,9,999999999,0.0,999,999,99
3009,2,21,24,0,*?*?*?*?*?*?*?*?*?*?*?*?*?*?*?*?*?*?*?*?*?*?,6.3,4.3,95,101915,0,-0,308,0.0,-0.0,0.0,0,0,0,0,90,1.5,10,5,9999,99999,9,999999999,0.0,999,999,99
3009,2,22,1,0,*?*?*?*?*?*?*?*?*?*?*?*?*?*?*?*?*?*?*?*?*?*?,6.5,4.1,83,101897,0,-0,308,0.0,-0.0,0.0,0,0,0,0,67,0.5,10,5,9999,99999,9,999999999,0.0,999,999,99
3009,2,22,2,0,*?*?*?*?*?*?*?*?*?*?*?*?*?*?*?*?*?*?*?*?*?*?,7.1,3.4,76,101897,0,-0,311,0.0,-0.0,0.0,0,0,0,0,63,0.5,10,5,9999,99999,9,999999999,0.0,999,999,99
3009,2,22,3,0,*?*?*?*?*?*?*?*?*?*?*?*?*?*?*?*?*?*?*?*?*?*?,7.0,3.0,74,101897,0,-0,311,0.0,-0.0,0.0,0,0,0,0,60,0.5,10,5,9999,99999,9,999999999,0.0,999,999,99
3009,2,22,4,0,*?*?*?*?*?*?*?*?*?*?*?*?*?*?*?*?*?*?*?*?*?*?,6.6,2.3,72,101897,0,-0,309,0.0,-0.0,0.0,0,0,0,0,57,1.0,10,5,9999,99999,9,999999999,0.0,999,999,99
3009,2,22,5,0,*?*?*?*?*?*?*?*?*?*?*?*?*?*?*?*?*?*?*?*?*?*?,6.1,3.0,80,101897,0,-0,307,0.0,-0.0,0.0,0,0,0,0,53,1.0,10,5,9999,99999,9,999999999,0.0,999,999,99
3009,2,22,6,0,*?*?*?*?*?*?*?*?*?*?*?*?*?*?*?*?*?*?*?*?*?*?,6.0,3.4,82,101897,0,-0,283,0.0,-0.0,0.0,0,0,0,0,50,0.5,5,3,9999,99999,9,999999999,0.0,999,999,99
3009,2,22,7,0,*?*?*?*?*?*?*?*?*?*?*?*?*?*?*?*?*?*?*?*?*?*?,5.8,3.6,84,101897,38,1395,260,0.0,0.0,0.0,0,0,0,0,52,1.5,0,0,9999,99999,9,999999999,0.0,999,999,99
3009,2,22,8,0,*?*?*?*?*?*?*?*?*?*?*?*?*?*?*?*?*?*?*?*?*?*?,6.2,3.9,84,101897,250,1397,262,120.7,472.0,36.2,12592,34933,5667,679,53,0.5,0,0,9999,99999,9,999999999,0.0,999,999,99
3009,2,22,9,0,*?*?*?*?*?*?*?*?*?*?*?*?*?*?*?*?*?*?*?*?*?*?,6.6,3.9,82,101897,432,1396,264,244.3,552.7,73.3,25348,49243,10748,1385,55,0.5,0,0,9999,99999,9,999999999,0.0,999,999,99
3009,2,22,10,0,*?*?*?*?*?*?*?*?*?*?*?*?*?*?*?*?*?*?*?*?*?*?,7.2,3.9,79,101897,572,1397,266,339.2,579.8,101.7,35268,55145,14403,2004,57,0.5,0,0,9999,99999,9,999999999,0.0,999,999,99
3009,2,22,11,0,*?*?*?*?*?*?*?*?*?*?*?*?*?*?*?*?*?*?*?*?*?*?,8.9,3.9,70,101897,660,1397,272,398.9,591.0,119.7,41571,57590,16597,2458,58,2.1,0,0,9999,99999,9,999999999,0.0,999,999,99
3009,2,22,12,0,*?*?*?*?*?*?*?*?*?*?*?*?*?*?*?*?*?*?*?*?*?*?,9.6,2.5,60,101897,690,1396,272,419.5,594.2,125.8,43746,58268,17330,2630,60,1.5,0,0,9999,99999,9,999999999,0.0,999,999,99
3009,2,22,13,0,*?*?*?*?*?*?*?*?*?*?*?*?*?*?*?*?*?*?*?*?*?*?,9.5,2.7,61,101897,661,1397,272,399.4,591.1,119.8,41623,57607,16615,2462,58,1.5,0,0,9999,99999,9,999999999,0.0,999,999,99
3009,2,22,14,0,*?*?*?*?*?*?*?*?*?*?*?*?*?*?*?*?*?*?*?*?*?*?,9.6,3.4,64,101897,573,1396,274,340.1,580.0,102.0,35367,55188,14437,2011,57,1.0,0,0,9999,99999,9,999999999,0.0,999,999,99
3009,2,22,15,0,*?*?*?*?*?*?*?*?*?*?*?*?*?*?*?*?*?*?*?*?*?*?,9.3,3.0,64,101897,434,1396,272,245.7,553.2,73.7,25493,49354,10803,1394,55,2.1,0,0,9999,99999,9,999999999,0.0,999,999,99
3009,2,22,16,0,*?*?*?*?*?*?*?*?*?*?*?*?*?*?*?*?*?*?*?*?*?*?,9.5,3.2,64,101897,253,1399,273,122.5,474.0,36.7,12778,35230,5745,689,53,0.5,0,0,9999,99999,9,999999999,0.0,999,999,99
3009,2,22,17,0,*?*?*?*?*?*?*?*?*?*?*?*?*?*?*?*?*?*?*?*?*?*?,9.2,3.8,67,101897,41,1389,306,0.0,0.0,0.0,0,0,0,0,52,1.5,7,4,9999,99999,9,999999999,0.0,999,999,99
3009,2,22,18,0,*?*?*?*?*?*?*?*?*?*?*?*?*?*?*?*?*?*?*?*?*?*?,9.0,3.8,69,101897,0,-0,320,0.0,-0.0,0.0,0,0,0,0,50,1.0,10,5,9999,99999,9,999999999,0.0,999,999,99
3009,2,22,19,0,*?*?*?*?*?*?*?*?*?*?*?*?*?*?*?*?*?*?*?*?*?*?,7.8,3.6,73,101897,0,-0,314,0.0,-0.0,0.0,0,0,0,0,48,1.0,10,5,9999,99999,9,999999999,0.0,999,999,99
3009,2,22,20,0,*?*?*?*?*?*?*?*?*?*?*?*?*?*?*?*?*?*?*?*?*?*?,8.2,4.5,75,101897,0,-0,316,0.0,-0.0,0.0,0,0,0,0,47,0.5,10,5,9999,99999,9,999999999,0.0,999,999,99
3009,2,22,21,0,*?*?*?*?*?*?*?*?*?*?*?*?*?*?*?*?*?*?*?*?*?*?,8.1,4.8,78,101897,0,-0,315,0.0,-0.0,0.0,0,0,0,0,45,0.0,10,5,9999,99999,9,999999999,0.0,999,999,99
3009,2,22,22,0,*?*?*?*?*?*?*?*?*?*?*?*?*?*?*?*?*?*?*?*?*?*?,6.5,4.5,85,101897,0,-0,308,0.0,-0.0,0.0,0,0,0,0,43,1.0,10,5,9999,99999,9,999999999,0.0,999,999,99
3009,2,22,23,0,*?*?*?*?*?*?*?*?*?*?*?*?*?*?*?*?*?*?*?*?*?*?,6.4,4.1,84,101897,0,-0,308,0.0,-0.0,0.0,0,0,0,0,42,0.5,10,5,9999,99999,9,999999999,0.0,999,999,99
3009,2,22,24,0,*?*?*?*?*?*?*?*?*?*?*?*?*?*?*?*?*?*?*?*?*?*?,5.8,4.8,92,101897,0,-0,305,0.0,-0.0,0.0,0,0,0,0,70,1.5,10,5,9999,99999,9,999999999,0.0,999,999,99
3009,2,23,1,0,*?*?*?*?*?*?*?*?*?*?*?*?*?*?*?*?*?*?*?*?*?*?,4.6,2.9,88,102211,0,-0,300,0.0,-0.0,0.0,0,0,0,0,40,0.5,10,5,9999,99999,9,999999999,0.0,999,999,99
3009,2,23,2,0,*?*?*?*?*?*?*?*?*?*?*?*?*?*?*?*?*?*?*?*?*?*?,3.6,2.1,90,102211,0,-0,296,0.0,-0.0,0.0,0,0,0,0,40,0.5,10,5,9999,99999,9,999999999,0.0,999,999,99
3009,2,23,3,0,*?*?*?*?*?*?*?*?*?*?*?*?*?*?*?*?*?*?*?*?*?*?,2.6,2.1,96,102211,0,-0,292,0.0,-0.0,0.0,0,0,0,0,40,0.5,10,5,9999,99999,9,999999999,0.0,999,999,99
3009,2,23,4,0,*?*?*?*?*?*?*?*?*?*?*?*?*?*?*?*?*?*?*?*?*?*?,2.8,2.5,99,102211,0,-0,293,0.0,-0.0,0.0,0,0,0,0,40,1.0,10,5,9999,99999,9,999999999,0.0,999,999,99
3009,2,23,5,0,*?*?*?*?*?*?*?*?*?*?*?*?*?*?*?*?*?*?*?*?*?*?,2.7,2.1,97,102211,0,-0,292,0.0,-0.0,0.0,0,0,0,0,40,1.0,10,5,9999,99999,9,999999999,0.0,999,999,99
3009,2,23,6,0,*?*?*?*?*?*?*?*?*?*?*?*?*?*?*?*?*?*?*?*?*?*?,2.9,2.7,98,102211,0,-0,293,0.0,-0.0,0.0,0,0,0,0,40,0.5,10,5,9999,99999,9,999999999,0.0,999,999,99
3009,2,23,7,0,*?*?*?*?*?*?*?*?*?*?*?*?*?*?*?*?*?*?*?*?*?*?,2.3,2.3,100,102211,46,1410,254,0.0,0.0,0.0,0,0,0,0,42,1.5,2,1,9999,99999,9,999999999,0.0,999,999,99
3009,2,23,8,0,*?*?*?*?*?*?*?*?*?*?*?*?*?*?*?*?*?*?*?*?*?*?,1.7,1.7,100,102211,258,1398,279,84.1,114.8,62.9,9208,8665,7329,1345,43,0.5,8,4,9999,99999,9,999999999,0.0,999,999,99
3009,2,23,9,0,*?*?*?*?*?*?*?*?*?*?*?*?*?*?*?*?*?*?*?*?*?*?,4.0,2.9,92,102211,440,1397,289,166.6,133.3,124.6,18152,12325,14254,2801,45,0.5,8,4,9999,99999,9,999999999,0.0,999,999,99
3009,2,23,10,0,*?*?*?*?*?*?*?*?*?*?*?*?*?*?*?*?*?*?*?*?*?*?,6.2,4.1,86,102211,580,1397,289,301.4,325.3,166.4,32137,32430,18974,3526,47,0.5,6,3,9999,99999,9,999999999,0.0,999,999,99
3009,2,23,11,0,*?*?*?*?*?*?*?*?*?*?*?*?*?*?*?*?*?*?*?*?*?*?,9.1,4.6,74,102211,667,1395,297,377.1,414.0,179.1,39422,41080,21697,3742,48,2.1,5,3,9999,99999,9,999999999,0.0,999,999,99
3009,2,23,12,0,*?*?*?*?*?*?*?*?*?*?*?*?*?*?*?*?*?*?*?*?*?*?,9.2,3.8,69,102211,698,1397,273,424.7,595.0,127.4,44308,58434,17519,2676,50,1.5,0,0,9999,99999,9,999999999,0.0,999,999,99
3009,2,23,13,0,*?*?*?*?*?*?*?*?*?*?*?*?*?*?*?*?*?*?*?*?*?*?,9.8,3.6,66,102211,668,1396,275,404.5,591.9,121.4,42166,57782,16797,2504,43,1.5,0,0,9999,99999,9,999999999,0.0,999,999,99
3009,2,23,14,0,*?*?*?*?*?*?*?*?*?*?*?*?*?*?*?*?*?*?*?*?*?*?,9.6,3.8,67,102211,580,1395,289,341.0,522.5,123.8,36366,50611,15851,2414,37,1.0,3,2,9999,99999,9,999999999,0.0,999,999,99
3009,2,23,15,0,*?*?*?*?*?*?*?*?*?*?*?*?*?*?*?*?*?*?*?*?*?*?,9.9,5.3,73,102211,441,1396,284,250.4,549.3,76.9,25944,49162,11197,1450,30,2.1,1,0,9999,99999,9,999999999,0.0,999,999,99
3009,2,23,16,0,*?*?*?*?*?*?*?*?*?*?*?*?*?*?*?*?*?*?*?*?*?*?,9.5,5.8,77,102211,259,1394,292,125.6,430.7,45.6,12923,32016,6866,829,23,0.5,3,2,9999,99999,9,999999999,0.0,999,999,99
3009,2,23,17,0,*?*?*?*?*?*?*?*?*?*?*?*?*?*?*?*?*?*?*?*?*?*?,9.3,5.5,77,102211,48,1403,303,0.0,0.0,0.0,0,0,0,0,17,1.5,6,3,9999,99999,9,999999999,0.0,999,999,99
3009,2,23,18,0,*?*?*?*?*?*?*?*?*?*?*?*?*?*?*?*?*?*?*?*?*?*?,8.0,6.2,88,102211,0,-0,315,0.0,-0.0,0.0,0,0,0,0,10,1.0,10,5,9999,99999,9,999999999,0.0,999,999,99
3009,2,23,19,0,*?*?*?*?*?*?*?*?*?*?*?*?*?*?*?*?*?*?*?*?*?*?,6.8,5.6,93,102211,0,-0,310,0.0,-0.0,0.0,0,0,0,0,17,1.0,10,5,9999,99999,9,999999999,0.0,999,999,99
3009,2,23,20,0,*?*?*?*?*?*?*?*?*?*?*?*?*?*?*?*?*?*?*?*?*?*?,5.0,5.0,99,102211,0,-0,302,0.0,-0.0,0.0,0,0,0,0,23,0.5,10,5,9999,99999,9,999999999,0.0,999,999,99
3009,2,23,21,0,*?*?*?*?*?*?*?*?*?*?*?*?*?*?*?*?*?*?*?*?*?*?,5.7,4.6,94,102211,0,-0,305,0.0,-0.0,0.0,0,0,0,0,30,0.0,10,5,9999,99999,9,999999999,0.0,999,999,99
3009,2,23,22,0,*?*?*?*?*?*?*?*?*?*?*?*?*?*?*?*?*?*?*?*?*?*?,4.6,3.4,92,102211,0,-0,300,0.0,-0.0,0.0,0,0,0,0,37,1.0,10,5,9999,99999,9,999999999,0.0,999,999,99
3009,2,23,23,0,*?*?*?*?*?*?*?*?*?*?*?*?*?*?*?*?*?*?*?*?*?*?,3.9,2.3,89,102211,0,-0,297,0.0,-0.0,0.0,0,0,0,0,43,0.5,10,5,9999,99999,9,999999999,0.0,999,999,99
3009,2,23,24,0,*?*?*?*?*?*?*?*?*?*?*?*?*?*?*?*?*?*?*?*?*?*?,6.3,3.6,83,102211,0,-0,308,0.0,-0.0,0.0,0,0,0,0,40,1.5,10,5,9999,99999,9,999999999,0.0,999,999,99
3009,2,24,1,0,*?*?*?*?*?*?*?*?*?*?*?*?*?*?*?*?*?*?*?*?*?*?,2.5,1.7,95,102655,0,-0,292,0.0,-0.0,0.0,0,0,0,0,48,0.5,10,5,9999,99999,9,999999999,0.0,999,999,99
3009,2,24,2,0,*?*?*?*?*?*?*?*?*?*?*?*?*?*?*?*?*?*?*?*?*?*?,1.9,1.3,96,102655,0,-0,289,0.0,-0.0,0.0,0,0,0,0,47,0.5,10,5,9999,99999,9,999999999,0.0,999,999,99
3009,2,24,3,0,*?*?*?*?*?*?*?*?*?*?*?*?*?*?*?*?*?*?*?*?*?*?,1.7,0.8,95,102655,0,-0,288,0.0,-0.0,0.0,0,0,0,0,45,0.5,10,5,9999,99999,9,999999999,0.0,999,999,99
3009,2,24,4,0,*?*?*?*?*?*?*?*?*?*?*?*?*?*?*?*?*?*?*?*?*?*?,1.4,0.6,95,102655,0,-0,287,0.0,-0.0,0.0,0,0,0,0,43,1.0,10,5,9999,99999,9,999999999,0.0,999,999,99
3009,2,24,5,0,*?*?*?*?*?*?*?*?*?*?*?*?*?*?*?*?*?*?*?*?*?*?,0.8,0.4,97,102655,0,-0,285,0.0,-0.0,0.0,0,0,0,0,42,1.0,10,5,9999,99999,9,999999999,0.0,999,999,99
3009,2,24,6,0,*?*?*?*?*?*?*?*?*?*?*?*?*?*?*?*?*?*?*?*?*?*?,0.2,0.2,100,102655,0,-0,282,0.0,-0.0,0.0,0,0,0,0,40,0.5,10,5,9999,99999,9,999999999,0.0,999,999,99
3009,2,24,7,0,*?*?*?*?*?*?*?*?*?*?*?*?*?*?*?*?*?*?*?*?*?*?,0.6,0.6,100,102655,53,1392,274,0.0,0.0,0.0,0,0,0,0,37,1.5,8,4,9999,99999,9,999999999,0.0,999,999,99
3009,2,24,8,0,*?*?*?*?*?*?*?*?*?*?*?*?*?*?*?*?*?*?*?*?*?*?,0.9,0.8,100,102655,265,1394,266,114.8,270.6,63.4,11942,19743,8300,1152,33,0.5,6,3,9999,99999,9,999999999,0.0,999,999,99
3009,2,24,9,0,*?*?*?*?*?*?*?*?*?*?*?*?*?*?*?*?*?*?*?*?*?*?,2.4,2.3,100,102655,447,1394,277,201.1,223.9,129.3,21275,20665,14908,2622,30,0.5,7,4,9999,99999,9,999999999,0.0,999,999,99
3009,2,24,10,0,*?*?*?*?*?*?*?*?*?*?*?*?*?*?*?*?*?*?*?*?*?*?,5.4,3.4,88,102655,587,1395,290,276.0,234.2,177.5,29319,23404,20094,3816,27,0.5,7,4,9999,99999,9,999999999,0.0,999,999,99
3009,2,24,11,0,*?*?*?*?*?*?*?*?*?*?*?*?*?*?*?*?*?*?*?*?*?*?,7.3,3.9,80,102655,675,1395,298,323.1,238.5,207.8,34440,24541,23284,4670,23,2.1,7,4,9999,99999,9,999999999,0.0,999,999,99
3009,2,24,12,0,*?*?*?*?*?*?*?*?*?*?*?*?*?*?*?*?*?*?*?*?*?*?,8.1,5.0,81,102655,705,1395,302,339.2,239.7,218.1,36201,24855,24362,4988,20,1.5,7,4,9999,99999,9,999999999,0.0,999,999,99
3009,2,24,13,0,*?*?*?*?*?*?*?*?*?*?*?*?*?*?*?*?*?*?*?*?*?*?,8.2,3.2,71,102655,675,1395,307,273.5,142.4,204.6,29861,14528,23075,5034,22,1.5,8,4,9999,99999,9,999999999,0.0,999,999,99
3009,2,24,14,0,*?*?*?*?*?*?*?*?*?*?*?*?*?*?*?*?*?*?*?*?*?*?,8.5,4.1,75,102655,588,1397,313,176.4,55.7,152.9,19385,5389,17251,4468,23,1.0,9,5,9999,99999,9,999999999,0.0,999,999,99
3009,2,24,15,0,*?*?*?*?*?*?*?*?*?*?*?*?*?*?*?*?*?*?*?*?*?*?,8.6,3.8,73,102655,448,1396,313,128.6,53.3,111.5,14120,4896,12594,3063,25,2.1,9,5,9999,99999,9,999999999,0.0,999,999,99
3009,2,24,16,0,*?*?*?*?*?*?*?*?*?*?*?*?*?*?*?*?*?*?*?*?*?*?,8.4,3.9,74,102655,266,1395,308,87.9,116.2,65.8,9627,8902,7657,1410,27,0.5,8,4,9999,99999,9,999999999,0.0,999,999,99
3009,2,24,17,0,*?*?*?*?*?*?*?*?*?*?*?*?*?*?*?*?*?*?*?*?*?*?,7.3,3.6,78,102655,54,1389,303,0.0,0.0,0.0,0,0,0,0,28,1.5,8,4,9999,99999,9,999999999,0.0,999,999,99
3009,2,24,18,0,*?*?*?*?*?*?*?*?*?*?*?*?*?*?*?*?*?*?*?*?*?*?,6.5,4.1,86,102655,0,-0,308,0.0,-0.0,0.0,0,0,0,0,30,1.0,10,5,9999,99999,9,999999999,0.0,999,999,99
3009,2,24,19,0,*?*?*?*?*?*?*?*?*?*?*?*?*?*?*?*?*?*?*?*?*?*?,5.0,3.0,88,102655,0,-0,302,0.0,-0.0,0.0,0,0,0,0,83,1.0,10,5,9999,99999,9,999999999,0.0,999,999,99
3009,2,24,20,0,*?*?*?*?*?*?*?*?*?*?*?*?*?*?*?*?*?*?*?*?*?*?,4.3,2.5,89,102655,0,-0,299,0.0,-0.0,0.0,0,0,0,0,137,0.5,10,5,9999,99999,9,999999999,0.0,999,999,99
3009,2,24,21,0,*?*?*?*?*?*?*?*?*?*?*?*?*?*?*?*?*?*?*?*?*?*?,4.5,3.0,91,102655,0,-0,300,0.0,-0.0,0.0,0,0,0,0,190,0.0,10,5,9999,99999,9,999999999,0.0,999,999,99
3009,2,24,22,0,*?*?*?*?*?*?*?*?*?*?*?*?*?*?*?*?*?*?*?*?*?*?,5.3,4.1,93,102655,0,-0,303,0.0,-0.0,0.0,0,0,0,0,243,1.0,10,5,9999,99999,9,999999999,0.0,999,999,99
3009,2,24,23,0,*?*?*?*?*?*?*?*?*?*?*?*?*?*?*?*?*?*?*?*?*?*?,4.3,3.6,97,102655,0,-0,299,0.0,-0.0,0.0,0,0,0,0,297,0.5,10,5,9999,99999,9,999999999,0.0,999,999,99
3009,2,24,24,0,*?*?*?*?*?*?*?*?*?*?*?*?*?*?*?*?*?*?*?*?*?*?,3.2,1.9,92,102655,0,-0,295,0.0,-0.0,0.0,0,0,0,0,50,1.5,10,5,9999,99999,9,999999999,0.0,999,999,99
3009,2,25,1,0,*?*?*?*?*?*?*?*?*?*?*?*?*?*?*?*?*?*?*?*?*?*?,4.0,3.9,100,102937,0,-0,298,0.0,-0.0,0.0,0,0,0,0,298,0.5,10,5,9999,99999,9,999999999,0.0,999,999,99
3009,2,25,2,0,*?*?*?*?*?*?*?*?*?*?*?*?*?*?*?*?*?*?*?*?*?*?,4.3,4.3,100,102937,0,-0,299,0.0,-0.0,0.0,0,0,0,0,247,0.5,10,5,9999,99999,9,999999999,0.0,999,999,99
3009,2,25,3,0,*?*?*?*?*?*?*?*?*?*?*?*?*?*?*?*?*?*?*?*?*?*?,4.8,4.8,100,102937,0,-0,301,0.0,-0.0,0.0,0,0,0,0,195,0.5,10,5,9999,99999,9,999999999,0.0,999,999,99
3009,2,25,4,0,*?*?*?*?*?*?*?*?*?*?*?*?*?*?*?*?*?*?*?*?*?*?,4.1,4.1,100,102937,0,-0,298,0.0,-0.0,0.0,0,0,0,0,143,1.0,10,5,9999,99999,9,999999999,0.0,999,999,99
3009,2,25,5,0,*?*?*?*?*?*?*?*?*?*?*?*?*?*?*?*?*?*?*?*?*?*?,3.2,3.2,100,102937,0,-0,294,0.0,-0.0,0.0,0,0,0,0,92,1.0,10,5,9999,99999,9,999999999,0.0,999,999,99
3009,2,25,6,0,*?*?*?*?*?*?*?*?*?*?*?*?*?*?*?*?*?*?*?*?*?*?,3.8,3.8,100,102937,0,-0,297,0.0,-0.0,0.0,0,0,0,0,40,0.5,10,5,9999,99999,9,999999999,0.0,999,999,99
3009,2,25,7,0,*?*?*?*?*?*?*?*?*?*?*?*?*?*?*?*?*?*?*?*?*?*?,4.3,4.3,100,102937,61,1399,299,0.0,0.0,0.0,0,0,0,0,38,1.5,10,5,9999,99999,9,999999999,0.8,999,999,99
3009,2,25,8,0,*?*?*?*?*?*?*?*?*?*?*?*?*?*?*?*?*?*?*?*?*?*?,3.6,3.6,100,102937,273,1395,296,39.6,0.0,39.6,4625,0,4633,1550,37,0.5,10,5,9999,99999,9,999999999,0.0,999,999,99
3009,2,25,9,0,*?*?*?*?*?*?*?*?*?*?*?*?*?*?*?*?*?*?*?*?*?*?,6.3,4.8,96,102937,455,1394,299,173.8,134.2,130.0,18931,12539,14849,2937,35,0.5,8,4,9999,99999,9,999999999,0.0,999,999,99
3009,2,25,10,0,*?*?*?*?*?*?*?*?*?*?*?*?*?*?*?*?*?*?*?*?*?*?,7.6,5.0,89,102937,595,1395,300,280.3,234.6,180.2,29783,23509,20396,3889,33,0.5,7,4,9999,99999,9,999999999,0.1,999,999,99
3009,2,25,11,0,*?*?*?*?*?*?*?*?*?*?*?*?*?*?*?*?*?*?*?*?*?*?,8.7,5.1,83,102937,683,1395,292,401.9,482.9,165.6,42516,48097,20456,3453,32,2.1,4,2,9999,99999,9,999999999,0.4,999,999,99
3009,2,25,12,0,*?*?*?*?*?*?*?*?*?*?*?*?*?*?*?*?*?*?*?*?*?*?,9.8,5.3,78,102937,713,1396,314,290.6,143.3,217.3,31752,14725,24485,5449,30,1.5,8,4,9999,99999,9,999999999,0.2,999,999,99
3009,2,25,13,0,*?*?*?*?*?*?*?*?*?*?*?*?*?*?*?*?*?*?*?*?*?*?,10.2,5.8,79,102937,683,1396,320,209.0,56.8,181.2,22995,5603,20440,5546,30,1.5,9,5,9999,99999,9,999999999,0.3,999,999,99
3009,2,25,14,0,*?*?*?*?*?*?*?*?*?*?*?*?*?*?*?*?*?*?*?*?*?*?,10.4,5.3,75,102937,595,1396,317,237.1,140.1,177.3,25893,13810,20212,4212,30,1.0,8,4,9999,99999,9,999999999,2.4,999,999,99
3009,2,25,15,0,*?*?*?*?*?*?*?*?*?*?*?*?*?*?*?*?*?*?*?*?*?*?,10.5,4.8,73,102937,455,1395,308,227.6,312.7,125.6,24181,28973,14584,2528,30,2.1,6,3,9999,99999,9,999999999,0.4,999,999,99
3009,2,25,16,0,*?*?*?*?*?*?*?*?*?*?*?*?*?*?*?*?*?*?*?*?*?*?,10.4,4.8,73,102937,273,1396,312,107.6,196.4,69.2,11401,14537,8238,1305,30,0.5,7,4,9999,99999,9,999999999,0.0,999,999,99
3009,2,25,17,0,*?*?*?*?*?*?*?*?*?*?*?*?*?*?*?*?*?*?*?*?*?*?,10.4,4.8,73,102937,61,1400,312,0.0,0.0,0.0,0,0,0,0,30,1.5,7,4,9999,99999,9,999999999,0.1,999,999,99
3009,2,25,18,0,*?*?*?*?*?*?*?*?*?*?*?*?*?*?*?*?*?*?*?*?*?*?,8.7,4.3,79,102937,0,-0,318,0.0,-0.0,0.0,0,0,0,0,30,1.0,10,5,9999,99999,9,999999999,0.2,999,999,99
3009,2,25,19,0,*?*?*?*?*?*?*?*?*?*?*?*?*?*?*?*?*?*?*?*?*?*?,7.8,3.4,78,102937,0,-0,314,0.0,-0.0,0.0,0,0,0,0,30,1.0,10,5,9999,99999,9,999999999,0.5,999,999,99
3009,2,25,20,0,*?*?*?*?*?*?*?*?*?*?*?*?*?*?*?*?*?*?*?*?*?*?,7.2,3.0,79,102937,0,-0,312,0.0,-0.0,0.0,0,0,0,0,30,0.5,10,5,9999,99999,9,999999999,0.6,999,999,99
3009,2,25,21,0,*?*?*?*?*?*?*?*?*?*?*?*?*?*?*?*?*?*?*?*?*?*?,6.8,2.3,78,102937,0,-0,310,0.0,-0.0,0.0,0,0,0,0,30,0.0,10,5,9999,99999,9,999999999,0.0,999,999,99
3009,2,25,22,0,*?*?*?*?*?*?*?*?*?*?*?*?*?*?*?*?*?*?*?*?*?*?,6.4,2.3,79,102937,0,-0,308,0.0,-0.0,0.0,0,0,0,0,30,1.0,10,5,9999,99999,9,999999999,0.1,999,999,99
3009,2,25,23,0,*?*?*?*?*?*?*?*?*?*?*?*?*?*?*?*?*?*?*?*?*?*?,7.3,2.1,74,102937,0,-0,312,0.0,-0.0,0.0,0,0,0,0,30,0.5,10,5,9999,99999,9,999999999,0.2,999,999,99
3009,2,25,24,0,*?*?*?*?*?*?*?*?*?*?*?*?*?*?*?*?*?*?*?*?*?*?,3.2,3.2,100,102937,0,-0,294,0.0,-0.0,0.0,0,0,0,0,350,1.5,10,5,9999,99999,9,999999999,0.0,999,999,99
3009,2,26,1,0,*?*?*?*?*?*?*?*?*?*?*?*?*?*?*?*?*?*?*?*?*?*?,8.3,5.6,100,103164,0,-0,316,0.0,-0.0,0.0,0,0,0,0,32,0.5,10,5,9999,99999,9,999999999,0.0,999,999,99
3009,2,26,2,0,*?*?*?*?*?*?*?*?*?*?*?*?*?*?*?*?*?*?*?*?*?*?,8.4,7.0,100,103164,0,-0,316,0.0,-0.0,0.0,0,0,0,0,33,0.5,10,5,9999,99999,9,999999999,0.0,999,999,99
3009,2,26,3,0,*?*?*?*?*?*?*?*?*?*?*?*?*?*?*?*?*?*?*?*?*?*?,8.8,7.3,100,103164,0,-0,318,0.0,-0.0,0.0,0,0,0,0,35,0.5,10,5,9999,99999,9,999999999,0.0,999,999,99
3009,2,26,4,0,*?*?*?*?*?*?*?*?*?*?*?*?*?*?*?*?*?*?*?*?*?*?,9.2,7.1,100,103164,0,-0,320,0.0,-0.0,0.0,0,0,0,0,37,1.0,10,5,9999,99999,9,999999999,0.0,999,999,99
3009,2,26,5,0,*?*?*?*?*?*?*?*?*?*?*?*?*?*?*?*?*?*?*?*?*?*?,8.5,6.4,100,103164,0,-0,317,0.0,-0.0,0.0,0,0,0,0,38,1.0,10,5,9999,99999,9,999999999,0.0,999,999,99
3009,2,26,6,0,*?*?*?*?*?*?*?*?*?*?*?*?*?*?*?*?*?*?*?*?*?*?,8.4,6.4,100,103164,0,-0,317,0.0,-0.0,0.0,0,0,0,0,40,0.5,10,5,9999,99999,9,999999999,0.0,999,999,99
3009,2,26,7,0,*?*?*?*?*?*?*?*?*?*?*?*?*?*?*?*?*?*?*?*?*?*?,8.2,7.3,100,103164,69,1404,315,0.0,0.0,0.0,0,0,0,0,45,1.5,10,5,9999,99999,9,999999999,0.0,999,999,99
3009,2,26,8,0,*?*?*?*?*?*?*?*?*?*?*?*?*?*?*?*?*?*?*?*?*?*?,8.6,7.6,100,103164,281,1395,317,41.2,0.0,41.2,4805,0,4814,1614,50,0.5,10,5,9999,99999,9,999999999,0.0,999,999,99
3009,2,26,9,0,*?*?*?*?*?*?*?*?*?*?*?*?*?*?*?*?*?*?*?*?*?*?,8.8,7.4,100,103164,463,1394,318,77.1,0.0,77.1,9014,0,9039,3196,55,0.5,10,5,9999,99999,9,999999999,0.0,999,999,99
3009,2,26,10,0,*?*?*?*?*?*?*?*?*?*?*?*?*?*?*?*?*?*?*?*?*?*?,10.0,8.8,100,103164,603,1395,323,104.6,0.0,104.6,12311,0,12351,4553,60,0.5,10,5,9999,99999,9,999999999,0.4,999,999,99
3009,2,26,11,0,*?*?*?*?*?*?*?*?*?*?*?*?*?*?*?*?*?*?*?*?*?*?,10.5,9.2,100,103164,690,1394,322,211.8,56.9,183.6,23324,5593,20737,5642,65,2.1,9,5,9999,99999,9,999999999,1.6,999,999,99
3009,2,26,12,0,*?*?*?*?*?*?*?*?*?*?*?*?*?*?*?*?*?*?*?*?*?*?,10.9,10.8,100,103164,720,1394,321,294.1,143.5,220.0,32137,14778,24759,5537,70,1.5,8,4,9999,99999,9,999999999,0.0,999,999,99
3009,2,26,13,0,*?*?*?*?*?*?*?*?*?*?*?*?*?*?*?*?*?*?*?*?*?*?,10.6,10.2,100,103164,690,1395,323,211.6,56.9,183.5,23279,5624,20688,5636,68,1.5,9,5,9999,99999,9,999999999,0.0,999,999,99
3009,2,26,14,0,*?*?*?*?*?*?*?*?*?*?*?*?*?*?*?*?*?*?*?*?*?*?,10.6,10.5,100,103164,602,1395,323,181.4,55.9,157.3,19942,5428,17743,4627,67,1.0,9,5,9999,99999,9,999999999,0.0,999,999,99
3009,2,26,15,0,*?*?*?*?*?*?*?*?*?*?*?*?*?*?*?*?*?*?*?*?*?*?,11.0,10.7,100,103164,462,1395,324,133.5,53.6,115.7,14655,4959,13068,3197,65,2.1,9,5,9999,99999,9,999999999,0.0,999,999,99
3009,2,26,16,0,*?*?*?*?*?*?*?*?*?*?*?*?*?*?*?*?*?*?*?*?*?*?,10.9,10.9,100,103164,279,1392,324,71.0,47.1,61.6,7834,3702,7226,1324,63,0.5,9,5,9999,99999,9,999999999,0.0,999,999,99
3009,2,26,17,0,*?*?*?*?*?*?*?*?*?*?*?*?*?*?*?*?*?*?*?*?*?*?,10.6,10.5,100,103164,67,1388,323,0.0,0.0,0.0,0,0,0,0,62,1.5,9,5,9999,99999,9,999999999,0.0,999,999,99
3009,2,26,18,0,*?*?*?*?*?*?*?*?*?*?*?*?*?*?*?*?*?*?*?*?*?*?,10.9,10.9,100,103164,0,-0,327,0.0,-0.0,0.0,0,0,0,0,60,1.0,10,5,9999,99999,9,999999999,0.0,999,999,99
3009,2,26,19,0,*?*?*?*?*?*?*?*?*?*?*?*?*?*?*?*?*?*?*?*?*?*?,10.5,10.5,100,103164,0,-0,325,0.0,-0.0,0.0,0,0,0,0,58,1.0,10,5,9999,99999,9,999999999,0.0,999,999,99
3009,2,26,20,0,*?*?*?*?*?*?*?*?*?*?*?*?*?*?*?*?*?*?*?*?*?*?,9.2,9.2,100,103164,0,-0,320,0.0,-0.0,0.0,0,0,0,0,57,0.5,10,5,9999,99999,9,999999999,0.0,999,999,99
3009,2,26,21,0,*?*?*?*?*?*?*?*?*?*?*?*?*?*?*?*?*?*?*?*?*?*?,9.2,9.2,100,103164,0,-0,320,0.0,-0.0,0.0,0,0,0,0,55,0.0,10,5,9999,99999,9,999999999,0.0,999,999,99
3009,2,26,22,0,*?*?*?*?*?*?*?*?*?*?*?*?*?*?*?*?*?*?*?*?*?*?,9.3,9.3,100,103164,0,-0,320,0.0,-0.0,0.0,0,0,0,0,53,1.0,10,5,9999,99999,9,999999999,0.0,999,999,99
3009,2,26,23,0,*?*?*?*?*?*?*?*?*?*?*?*?*?*?*?*?*?*?*?*?*?*?,8.8,8.8,100,103164,0,-0,318,0.0,-0.0,0.0,0,0,0,0,52,0.5,10,5,9999,99999,9,999999999,0.1,999,999,99
3009,2,26,24,0,*?*?*?*?*?*?*?*?*?*?*?*?*?*?*?*?*?*?*?*?*?*?,8.2,3.9,98,103164,0,-0,316,0.0,-0.0,0.0,0,0,0,0,30,1.5,10,5,9999,99999,9,999999999,0.0,999,999,99
3009,2,27,1,0,*?*?*?*?*?*?*?*?*?*?*?*?*?*?*?*?*?*?*?*?*?*?,6.4,3.9,84,103383,0,-0,308,0.0,-0.0,0.0,0,0,0,0,50,0.5,10,5,9999,99999,9,999999999,0.2,999,999,99
3009,2,27,2,0,*?*?*?*?*?*?*?*?*?*?*?*?*?*?*?*?*?*?*?*?*?*?,4.7,1.3,78,103383,0,-0,301,0.0,-0.0,0.0,0,0,0,0,50,0.5,10,5,9999,99999,9,999999999,0.1,999,999,99
3009,2,27,3,0,*?*?*?*?*?*?*?*?*?*?*?*?*?*?*?*?*?*?*?*?*?*?,6.3,1.5,71,103383,0,-0,308,0.0,-0.0,0.0,0,0,0,0,50,0.5,10,5,9999,99999,9,999999999,0.1,999,999,99
3009,2,27,4,0,*?*?*?*?*?*?*?*?*?*?*?*?*?*?*?*?*?*?*?*?*?*?,5.6,1.5,74,103383,0,-0,305,0.0,-0.0,0.0,0,0,0,0,50,1.0,10,5,9999,99999,9,999999999,0.4,999,999,99
3009,2,27,5,0,*?*?*?*?*?*?*?*?*?*?*?*?*?*?*?*?*?*?*?*?*?*?,5.5,1.7,76,103383,0,-0,305,0.0,-0.0,0.0,0,0,0,0,50,1.0,10,5,9999,99999,9,999999999,0.1,999,999,99
3009,2,27,6,0,*?*?*?*?*?*?*?*?*?*?*?*?*?*?*?*?*?*?*?*?*?*?,4.9,2.7,85,103383,0,-0,302,0.0,-0.0,0.0,0,0,0,0,50,0.5,10,5,9999,99999,9,999999999,0.0,999,999,99
3009,2,27,7,0,*?*?*?*?*?*?*?*?*?*?*?*?*?*?*?*?*?*?*?*?*?*?,4.4,3.0,91,103383,76,1388,300,0.8,0.0,0.8,119,-0,118,35,48,1.5,10,5,9999,99999,9,999999999,0.6,999,999,99
3009,2,27,8,0,*?*?*?*?*?*?*?*?*?*?*?*?*?*?*?*?*?*?*?*?*?*?,5.6,3.6,86,103383,289,1395,296,98.3,119.7,73.6,10750,9498,8535,1586,47,0.5,8,4,9999,99999,9,999999999,0.0,999,999,99
3009,2,27,9,0,*?*?*?*?*?*?*?*?*?*?*?*?*?*?*?*?*?*?*?*?*?*?,6.8,3.9,82,103383,471,1394,301,181.1,135.1,135.4,19724,12743,15454,3075,45,0.5,8,4,9999,99999,9,999999999,0.0,999,999,99
3009,2,27,10,0,*?*?*?*?*?*?*?*?*?*?*?*?*?*?*?*?*?*?*?*?*?*?,8.3,4.5,76,103383,610,1393,303,288.9,235.5,185.8,30711,23751,20968,4041,43,0.5,7,4,9999,99999,9,999999999,0.0,999,999,99
3009,2,27,11,0,*?*?*?*?*?*?*?*?*?*?*?*?*?*?*?*?*?*?*?*?*?*?,8.8,4.5,74,103383,698,1394,305,335.9,239.4,216.0,35839,24765,24162,4922,42,2.1,7,4,9999,99999,9,999999999,0.2,999,999,99
3009,2,27,12,0,*?*?*?*?*?*?*?*?*?*?*?*?*?*?*?*?*?*?*?*?*?*?,9.1,2.5,63,103383,728,1394,310,297.7,143.7,222.7,32529,14818,25048,5627,40,1.5,8,4,9999,99999,9,999999999,0.0,999,999,99
3009,2,27,13,0,*?*?*?*?*?*?*?*?*?*?*?*?*?*?*?*?*?*?*?*?*?*?,10.1,2.5,59,103383,697,1393,310,335.4,239.4,215.7,35796,24700,24179,4914,43,1.5,7,4,9999,99999,9,999999999,0.6,999,999,99
3009,2,27,14,0,*?*?*?*?*?*?*?*?*?*?*?*?*?*?*?*?*?*?*?*?*?*?,9.9,3.2,63,103383,609,1394,309,288.1,235.4,185.2,30626,23688,20944,4026,47,1.0,7,4,9999,99999,9,999999999,0.3,999,999,99
3009,2,27,15,0,*?*?*?*?*?*?*?*?*?*?*?*?*?*?*?*?*?*?*?*?*?*?,10.0,2.7,60,103383,469,1395,309,212.8,225.9,136.8,22525,21190,15729,2798,50,2.1,7,4,9999,99999,9,999999999,0.0,999,999,99
3009,2,27,16,0,*?*?*?*?*?*?*?*?*?*?*?*?*?*?*?*?*?*?*?*?*?*?,10.3,2.7,58,103383,286,1393,321,73.4,47.5,63.6,8088,3771,7457,1370,53,0.5,9,5,9999,99999,9,999999999,0.0,999,999,99
3009,2,27,17,0,*?*?*?*?*?*?*?*?*?*?*?*?*?*?*?*?*?*?*?*?*?*?,9.5,2.1,59,103383,74,1397,322,0.3,0.0,0.3,52,-0,51,15,57,1.5,10,5,9999,99999,9,999999999,0.0,999,999,99
3009,2,27,18,0,*?*?*?*?*?*?*?*?*?*?*?*?*?*?*?*?*?*?*?*?*?*?,8.4,2.1,64,103383,0,-0,317,0.0,-0.0,0.0,0,0,0,0,60,1.0,10,5,9999,99999,9,999999999,0.0,999,999,99
3009,2,27,19,0,*?*?*?*?*?*?*?*?*?*?*?*?*?*?*?*?*?*?*?*?*?*?,8.0,2.1,66,103383,0,-0,316,0.0,-0.0,0.0,0,0,0,0,58,1.0,10,5,9999,99999,9,999999999,0.1,999,999,99
3009,2,27,20,0,*?*?*?*?*?*?*?*?*?*?*?*?*?*?*?*?*?*?*?*?*?*?,6.6,2.3,73,103383,0,-0,309,0.0,-0.0,0.0,0,0,0,0,57,0.5,10,5,9999,99999,9,999999999,0.0,999,999,99
3009,2,27,21,0,*?*?*?*?*?*?*?*?*?*?*?*?*?*?*?*?*?*?*?*?*?*?,7.3,2.9,73,103383,0,-0,312,0.0,-0.0,0.0,0,0,0,0,55,0.0,10,5,9999,99999,9,999999999,0.1,999,999,99
3009,2,27,22,0,*?*?*?*?*?*?*?*?*?*?*?*?*?*?*?*?*?*?*?*?*?*?,6.1,1.7,73,103383,0,-0,307,0.0,-0.0,0.0,0,0,0,0,53,1.0,10,5,9999,99999,9,999999999,0.5,999,999,99
3009,2,27,23,0,*?*?*?*?*?*?*?*?*?*?*?*?*?*?*?*?*?*?*?*?*?*?,5.9,1.9,75,103383,0,-0,306,0.0,-0.0,0.0,0,0,0,0,52,0.5,10,5,9999,99999,9,999999999,0.1,999,999,99
3009,2,27,24,0,*?*?*?*?*?*?*?*?*?*?*?*?*?*?*?*?*?*?*?*?*?*?,8.2,6.6,89,103383,0,-0,316,0.0,-0.0,0.0,0,0,0,0,50,1.5,10,5,9999,99999,9,999999999,0.1,999,999,99
3009,2,28,1,0,*?*?*?*?*?*?*?*?*?*?*?*?*?*?*?*?*?*?*?*?*?*?,4.8,4.1,100,102895,0,-0,301,0.0,-0.0,0.0,0,0,0,0,52,0.5,10,5,9999,99999,9,999999999,0.0,999,999,99
3009,2,28,2,0,*?*?*?*?*?*?*?*?*?*?*?*?*?*?*?*?*?*?*?*?*?*?,4.6,4.6,100,102895,0,-0,300,0.0,-0.0,0.0,0,0,0,0,53,0.5,10,5,9999,99999,9,999999999,0.0,999,999,99
3009,2,28,3,0,*?*?*?*?*?*?*?*?*?*?*?*?*?*?*?*?*?*?*?*?*?*?,4.0,3.9,100,102895,0,-0,298,0.0,-0.0,0.0,0,0,0,0,55,0.5,10,5,9999,99999,9,999999999,0.0,999,999,99
3009,2,28,4,0,*?*?*?*?*?*?*?*?*?*?*?*?*?*?*?*?*?*?*?*?*?*?,5.0,5.0,100,102895,0,-0,302,0.0,-0.0,0.0,0,0,0,0,57,1.0,10,5,9999,99999,9,999999999,0.0,999,999,99
3009,2,28,5,0,*?*?*?*?*?*?*?*?*?*?*?*?*?*?*?*?*?*?*?*?*?*?,4.2,4.1,100,102895,0,-0,298,0.0,-0.0,0.0,0,0,0,0,58,1.0,10,5,9999,99999,9,999999999,0.0,999,999,99
3009,2,28,6,0,*?*?*?*?*?*?*?*?*?*?*?*?*?*?*?*?*?*?*?*?*?*?,4.1,4.1,100,102895,0,-0,298,0.0,-0.0,0.0,0,0,0,0,60,0.5,10,5,9999,99999,9,999999999,0.0,999,999,99
3009,2,28,7,0,*?*?*?*?*?*?*?*?*?*?*?*?*?*?*?*?*?*?*?*?*?*?,3.8,3.8,100,102895,84,1390,292,4.2,9.2,3.6,505,306,535,55,62,1.5,9,5,9999,99999,9,999999999,0.0,999,999,99
3009,2,28,8,0,*?*?*?*?*?*?*?*?*?*?*?*?*?*?*?*?*?*?*?*?*?*?,3.7,3.6,100,102895,297,1395,266,151.0,451.8,54.8,15496,35344,8114,992,63,0.5,3,2,9999,99999,9,999999999,0.0,999,999,99
3009,2,28,9,0,*?*?*?*?*?*?*?*?*?*?*?*?*?*?*?*?*?*?*?*?*?*?,4.9,4.8,100,102895,479,1394,272,273.5,507.0,99.3,29118,46783,12950,1858,65,0.5,3,2,9999,99999,9,999999999,0.0,999,999,99
3009,2,28,10,0,*?*?*?*?*?*?*?*?*?*?*?*?*?*?*?*?*?*?*?*?*?*?,6.1,6.1,100,102895,618,1393,274,370.6,561.2,121.6,38330,53896,16702,2406,67,0.5,2,1,9999,99999,9,999999999,0.0,999,999,99
3009,2,28,11,0,*?*?*?*?*?*?*?*?*?*?*?*?*?*?*?*?*?*?*?*?*?*?,6.9,5.3,99,102895,706,1394,272,431.1,589.8,132.3,44905,57954,18063,2785,68,2.1,1,0,9999,99999,9,999999999,0.0,999,999,99
3009,2,28,12,0,*?*?*?*?*?*?*?*?*?*?*?*?*?*?*?*?*?*?*?*?*?*?,7.4,5.1,94,102895,735,1393,291,420.9,418.8,199.9,44091,42183,23929,4375,70,1.5,5,3,9999,99999,9,999999999,0.0,999,999,99
3009,2,28,13,0,*?*?*?*?*?*?*?*?*?*?*?*?*?*?*?*?*?*?*?*?*?*?,7.5,3.4,83,102895,704,1392,304,287.3,143.2,214.9,31382,14700,24201,5368,68,1.5,8,4,9999,99999,9,999999999,0.0,999,999,99
3009,2,28,14,0,*?*?*?*?*?*?*?*?*?*?*?*?*?*?*?*?*?*?*?*?*?*?,7.6,3.6,84,102895,616,1393,304,247.1,140.8,184.8,26951,14143,20908,4431,67,1.0,8,4,9999,99999,9,999999999,0.0,999,999,99
3009,2,28,15,0,*?*?*?*?*?*?*?*?*?*?*?*?*?*?*?*?*?*?*?*?*?*?,7.2,5.0,94,102895,476,1394,303,183.3,135.3,137.1,19969,12804,15640,3118,65,2.1,8,4,9999,99999,9,999999999,0.0,999,999,99
3009,2,28,16,0,*?*?*?*?*?*?*?*?*?*?*?*?*?*?*?*?*?*?*?*?*?*?,7.7,4.6,89,102895,293,1394,296,131.5,280.2,72.6,13639,21425,9405,1330,63,0.5,6,3,9999,99999,9,999999999,0.0,999,999,99
3009,2,28,17,0,*?*?*?*?*?*?*?*?*?*?*?*?*?*?*?*?*?*?*?*?*?*?,7.0,4.6,93,102895,80,1388,306,2.8,6.6,2.5,352,211,377,37,62,1.5,9,5,9999,99999,9,999999999,0.0,999,999,99
3009,2,28,18,0,*?*?*?*?*?*?*?*?*?*?*?*?*?*?*?*?*?*?*?*?*?*?,6.5,4.6,97,102895,0,-0,308,0.0,-0.0,0.0,0,0,0,0,60,1.0,10,5,9999,99999,9,999999999,0.0,999,999,99
3009,2,28,19,0,*?*?*?*?*?*?*?*?*?*?*?*?*?*?*?*?*?*?*?*?*?*?,6.7,6.2,100,102895,0,-0,309,0.0,-0.0,0.0,0,0,0,0,100,1.0,10,5,9999,99999,9,999999999,0.0,999,999,99
3009,2,28,20,0,*?*?*?*?*?*?*?*?*?*?*?*?*?*?*?*?*?*?*?*?*?*?,6.0,5.9,100,102895,0,-0,306,0.0,-0.0,0.0,0,0,0,0,140,0.5,10,5,9999,99999,9,999999999,0.0,999,999,99
3009,2,28,21,0,*?*?*?*?*?*?*?*?*?*?*?*?*?*?*?*?*?*?*?*?*?*?,5.7,5.6,100,102895,0,-0,305,0.0,-0.0,0.0,0,0,0,0,180,0.0,10,5,9999,99999,9,999999999,0.0,999,999,99
3009,2,28,22,0,*?*?*?*?*?*?*?*?*?*?*?*?*?*?*?*?*?*?*?*?*?*?,4.6,4.6,100,102895,0,-0,300,0.0,-0.0,0.0,0,0,0,0,220,1.0,10,5,9999,99999,9,999999999,0.0,999,999,99
3009,2,28,23,0,*?*?*?*?*?*?*?*?*?*?*?*?*?*?*?*?*?*?*?*?*?*?,5.4,5.3,100,102895,0,-0,303,0.0,-0.0,0.0,0,0,0,0,260,0.5,10,5,9999,99999,9,999999999,0.0,999,999,99
3009,2,28,24,0,*?*?*?*?*?*?*?*?*?*?*?*?*?*?*?*?*?*?*?*?*?*?,5.7,3.0,91,102895,0,-0,305,0.0,-0.0,0.0,0,0,0,0,50,1.5,10,5,9999,99999,9,999999999,0.1,999,999,99
3009,3,1,1,0,*?*?*?*?*?*?*?*?*?*?*?*?*?*?*?*?*?*?*?*?*?*?,6.3,3.9,83,100374,0,-0,308,0.0,-0.0,0.0,0,0,0,0,267,0.5,10,5,9999,99999,9,999999999,0.0,999,999,99
3009,3,1,2,0,*?*?*?*?*?*?*?*?*?*?*?*?*?*?*?*?*?*?*?*?*?*?,6.4,3.0,79,100374,0,-0,308,0.0,-0.0,0.0,0,0,0,0,233,0.5,10,5,9999,99999,9,999999999,0.0,999,999,99
3009,3,1,3,0,*?*?*?*?*?*?*?*?*?*?*?*?*?*?*?*?*?*?*?*?*?*?,6.0,2.9,80,100374,0,-0,307,0.0,-0.0,0.0,0,0,0,0,200,0.5,10,5,9999,99999,9,999999999,0.0,999,999,99
3009,3,1,4,0,*?*?*?*?*?*?*?*?*?*?*?*?*?*?*?*?*?*?*?*?*?*?,6.1,2.3,76,100374,0,-0,307,0.0,-0.0,0.0,0,0,0,0,167,1.0,10,5,9999,99999,9,999999999,0.0,999,999,99
3009,3,1,5,0,*?*?*?*?*?*?*?*?*?*?*?*?*?*?*?*?*?*?*?*?*?*?,6.1,2.7,77,100374,0,-0,307,0.0,-0.0,0.0,0,0,0,0,133,1.0,10,5,9999,99999,9,999999999,0.0,999,999,99
3009,3,1,6,0,*?*?*?*?*?*?*?*?*?*?*?*?*?*?*?*?*?*?*?*?*?*?,6.0,3.4,82,100374,0,-0,306,0.0,-0.0,0.0,0,0,0,0,100,0.5,10,5,9999,99999,9,999999999,0.0,999,999,99
3009,3,1,7,0,*?*?*?*?*?*?*?*?*?*?*?*?*?*?*?*?*?*?*?*?*?*?,5.8,3.2,83,100374,92,1391,287,12.0,81.2,6.6,1318,3986,1221,132,118,1.5,6,3,9999,99999,9,999999999,0.0,999,999,99
3009,3,1,8,0,*?*?*?*?*?*?*?*?*?*?*?*?*?*?*?*?*?*?*?*?*?*?,6.4,3.0,78,100374,304,1390,285,147.6,354.5,70.1,15435,27625,9189,1277,137,0.5,5,3,9999,99999,9,999999999,0.0,999,999,99
3009,3,1,9,0,*?*?*?*?*?*?*?*?*?*?*?*?*?*?*?*?*?*?*?*?*?*?,7.0,2.7,73,100374,487,1394,287,263.3,395.6,125.1,27427,36560,15661,2403,155,0.5,5,3,9999,99999,9,999999999,0.0,999,999,99
3009,3,1,10,0,*?*?*?*?*?*?*?*?*?*?*?*?*?*?*?*?*?*?*?*?*?*?,8.0,3.4,72,100374,626,1392,296,330.1,328.9,182.2,35241,33383,20649,3954,173,0.5,6,3,9999,99999,9,999999999,0.0,999,999,99
3009,3,1,11,0,*?*?*?*?*?*?*?*?*?*?*?*?*?*?*?*?*?*?*?*?*?*?,9.1,2.3,62,100374,713,1392,305,344.5,240.0,221.5,36771,24950,24706,5097,192,2.1,7,4,9999,99999,9,999999999,0.0,999,999,99
3009,3,1,12,0,*?*?*?*?*?*?*?*?*?*?*?*?*?*?*?*?*?*?*?*?*?*?,9.1,2.7,63,100374,743,1393,305,360.2,241.1,231.6,38498,25217,25752,5427,210,1.5,7,4,9999,99999,9,999999999,0.0,999,999,99
3009,3,1,13,0,*?*?*?*?*?*?*?*?*?*?*?*?*?*?*?*?*?*?*?*?*?*?,9.4,2.1,60,100374,712,1393,296,406.3,417.3,193.0,42531,41844,23189,4154,205,1.5,5,3,9999,99999,9,999999999,0.0,999,999,99
3009,3,1,14,0,*?*?*?*?*?*?*?*?*?*?*?*?*?*?*?*?*?*?*?*?*?*?,9.6,2.5,61,100374,623,1392,303,328.3,328.7,181.2,35045,33328,20543,3927,200,1.0,6,3,9999,99999,9,999999999,0.0,999,999,99
3009,3,1,15,0,*?*?*?*?*?*?*?*?*?*?*?*?*?*?*?*?*?*?*?*?*?*?,9.6,2.3,59,100374,482,1391,302,244.5,316.2,135.0,25979,29957,15568,2748,195,2.1,6,3,9999,99999,9,999999999,0.0,999,999,99
3009,3,1,16,0,*?*?*?*?*?*?*?*?*?*?*?*?*?*?*?*?*?*?*?*?*?*?,9.5,4.1,68,100374,299,1390,308,122.2,202.8,78.6,12927,15773,9291,1503,190,0.5,7,4,9999,99999,9,999999999,0.0,999,999,99
3009,3,1,17,0,*?*?*?*?*?*?*?*?*?*?*?*?*?*?*?*?*?*?*?*?*?*?,9.6,3.4,65,100374,87,1396,313,6.7,27.2,5.0,810,1067,862,82,185,1.5,8,4,9999,99999,9,999999999,0.0,999,999,99
3009,3,1,18,0,*?*?*?*?*?*?*?*?*?*?*?*?*?*?*?*?*?*?*?*?*?*?,8.6,3.2,69,100374,0,-0,318,0.0,-0.0,0.0,0,0,0,0,180,1.0,10,5,9999,99999,9,999999999,0.0,999,999,99
3009,3,1,19,0,*?*?*?*?*?*?*?*?*?*?*?*?*?*?*?*?*?*?*?*?*?*?,8.0,3.0,70,100374,0,-0,315,0.0,-0.0,0.0,0,0,0,0,183,1.0,10,5,9999,99999,9,999999999,0.0,999,999,99
3009,3,1,20,0,*?*?*?*?*?*?*?*?*?*?*?*?*?*?*?*?*?*?*?*?*?*?,8.1,2.9,69,100374,0,-0,316,0.0,-0.0,0.0,0,0,0,0,187,0.5,10,5,9999,99999,9,999999999,0.0,999,999,99
3009,3,1,21,0,*?*?*?*?*?*?*?*?*?*?*?*?*?*?*?*?*?*?*?*?*?*?,7.7,3.0,71,100374,0,-0,314,0.0,-0.0,0.0,0,0,0,0,190,0.0,10,5,9999,99999,9,999999999,0.0,999,999,99
3009,3,1,22,0,*?*?*?*?*?*?*?*?*?*?*?*?*?*?*?*?*?*?*?*?*?*?,7.5,2.7,70,100374,0,-0,313,0.0,-0.0,0.0,0,0,0,0,193,1.0,10,5,9999,99999,9,999999999,0.0,999,999,99
3009,3,1,23,0,*?*?*?*?*?*?*?*?*?*?*?*?*?*?*?*?*?*?*?*?*?*?,6.8,2.1,71,100374,0,-0,310,0.0,-0.0,0.0,0,0,0,0,197,0.5,10,5,9999,99999,9,999999999,0.0,999,999,99
3009,3,1,24,0,*?*?*?*?*?*?*?*?*?*?*?*?*?*?*?*?*?*?*?*?*?*?,6.2,4.6,89,100374,0,-0,307,0.0,-0.0,0.0,0,0,0,0,300,1.5,10,5,9999,99999,9,999999999,0.0,999,999,99
3009,3,2,1,0,*?*?*?*?*?*?*?*?*?*?*?*?*?*?*?*?*?*?*?*?*?*?,4.2,-1.1,66,99245.8,0,-0,299,0.0,-0.0,0.0,0,0,0,0,200,0.5,10,5,9999,99999,9,999999999,0.0,999,999,99
3009,3,2,2,0,*?*?*?*?*?*?*?*?*?*?*?*?*?*?*?*?*?*?*?*?*?*?,2.5,-2.9,65,99245.8,0,-0,292,0.0,-0.0,0.0,0,0,0,0,200,0.5,10,5,9999,99999,9,999999999,0.0,999,999,99
3009,3,2,3,0,*?*?*?*?*?*?*?*?*?*?*?*?*?*?*?*?*?*?*?*?*?*?,2.1,-3.4,64,99245.8,0,-0,291,0.0,-0.0,0.0,0,0,0,0,200,0.5,10,5,9999,99999,9,999999999,0.0,999,999,99
3009,3,2,4,0,*?*?*?*?*?*?*?*?*?*?*?*?*?*?*?*?*?*?*?*?*?*?,2.4,-3.1,64,99245.8,0,-0,292,0.0,-0.0,0.0,0,0,0,0,200,1.0,10,5,9999,99999,9,999999999,0.0,999,999,99
3009,3,2,5,0,*?*?*?*?*?*?*?*?*?*?*?*?*?*?*?*?*?*?*?*?*?*?,2.0,-2.4,70,99245.8,0,-0,290,0.0,-0.0,0.0,0,0,0,0,200,1.0,10,5,9999,99999,9,999999999,0.0,999,999,99
3009,3,2,6,0,*?*?*?*?*?*?*?*?*?*?*?*?*?*?*?*?*?*?*?*?*?*?,1.6,-4.2,62,99245.8,0,-0,277,0.0,-0.0,0.0,0,0,0,0,200,0.5,8,4,9999,99999,9,999999999,0.0,999,999,99
3009,3,2,7,0,*?*?*?*?*?*?*?*?*?*?*?*?*?*?*?*?*?*?*?*?*?*?,2.3,-3.7,62,99245.8,100,1391,235,19.2,186.5,5.7,2084,11372,994,200,202,1.5,0,0,9999,99999,9,999999999,0.0,999,999,99
3009,3,2,8,0,*?*?*?*?*?*?*?*?*?*?*?*?*?*?*?*?*?*?*?*?*?*?,3.0,-3.4,60,99245.8,312,1390,237,163.8,510.8,49.1,17019,41129,7477,917,203,0.5,0,0,9999,99999,9,999999999,0.0,999,999,99
3009,3,2,9,0,*?*?*?*?*?*?*?*?*?*?*?*?*?*?*?*?*?*?*?*?*?*?,4.8,-2.2,58,99245.8,494,1390,246,287.8,567.1,86.3,29877,52317,12440,1656,205,0.5,0,0,9999,99999,9,999999999,0.0,999,999,99
3009,3,2,10,0,*?*?*?*?*?*?*?*?*?*?*?*?*?*?*?*?*?*?*?*?*?*?,6.8,-1.7,53,99245.8,634,1392,254,382.7,588.3,114.8,39851,56992,16000,2327,207,0.5,0,0,9999,99999,9,999999999,0.0,999,999,99
3009,3,2,11,0,*?*?*?*?*?*?*?*?*?*?*?*?*?*?*?*?*?*?*?*?*?*?,7.7,-1.5,50,99245.8,721,1392,258,442.1,597.4,132.6,46145,58932,18118,2831,208,2.1,0,0,9999,99999,9,999999999,0.0,999,999,99
3009,3,2,12,0,*?*?*?*?*?*?*?*?*?*?*?*?*?*?*?*?*?*?*?*?*?*?,9.1,-1.7,45,99245.8,750,1392,262,461.9,600.0,138.6,48252,59458,18807,3020,210,1.5,0,0,9999,99999,9,999999999,0.0,999,999,99
3009,3,2,13,0,*?*?*?*?*?*?*?*?*?*?*?*?*?*?*?*?*?*?*?*?*?*?,9.1,-1.9,44,99245.8,719,1392,262,440.8,597.2,132.2,46001,58894,18071,2818,213,1.5,0,0,9999,99999,9,999999999,0.0,999,999,99
3009,3,2,14,0,*?*?*?*?*?*?*?*?*?*?*?*?*?*?*?*?*?*?*?*?*?*?,8.9,-1.5,46,99245.8,630,1392,268,380.0,581.8,116.7,39501,56244,16196,2351,217,1.0,1,0,9999,99999,9,999999999,0.0,999,999,99
3009,3,2,15,0,*?*?*?*?*?*?*?*?*?*?*?*?*?*?*?*?*?*?*?*?*?*?,9.3,-2.2,43,99245.8,489,1391,274,283.4,541.8,92.9,29229,49632,13180,1752,220,2.1,2,1,9999,99999,9,999999999,0.0,999,999,99
3009,3,2,16,0,*?*?*?*?*?*?*?*?*?*?*?*?*?*?*?*?*?*?*?*?*?*?,9.1,-1.3,47,99245.8,306,1391,275,159.0,485.9,52.2,16423,38663,7827,960,223,0.5,2,1,9999,99999,9,999999999,0.0,999,999,99
3009,3,2,17,0,*?*?*?*?*?*?*?*?*?*?*?*?*?*?*?*?*?*?*?*?*?*?,8.6,-1.9,46,99245.8,93,1388,295,12.7,85.0,7.0,1394,4190,1285,140,227,1.5,6,3,9999,99999,9,999999999,0.0,999,999,99
3009,3,2,18,0,*?*?*?*?*?*?*?*?*?*?*?*?*?*?*?*?*?*?*?*?*?*?,7.4,-2.7,47,99245.8,0,-0,314,0.0,-0.0,0.0,0,0,0,0,230,1.0,10,5,9999,99999,9,999999999,0.0,999,999,99
3009,3,2,19,0,*?*?*?*?*?*?*?*?*?*?*?*?*?*?*?*?*?*?*?*?*?*?,6.2,-2.2,53,99245.8,0,-0,308,0.0,-0.0,0.0,0,0,0,0,235,1.0,10,5,9999,99999,9,999999999,0.0,999,999,99
3009,3,2,20,0,*?*?*?*?*?*?*?*?*?*?*?*?*?*?*?*?*?*?*?*?*?*?,5.6,-2.2,55,99245.8,0,-0,306,0.0,-0.0,0.0,0,0,0,0,240,0.5,10,5,9999,99999,9,999999999,0.0,999,999,99
3009,3,2,21,0,*?*?*?*?*?*?*?*?*?*?*?*?*?*?*?*?*?*?*?*?*?*?,4.9,-3.1,53,99245.8,0,-0,303,0.0,-0.0,0.0,0,0,0,0,245,0.0,10,5,9999,99999,9,999999999,0.0,999,999,99
3009,3,2,22,0,*?*?*?*?*?*?*?*?*?*?*?*?*?*?*?*?*?*?*?*?*?*?,4.2,-2.7,59,99245.8,0,-0,300,0.0,-0.0,0.0,0,0,0,0,250,1.0,10,5,9999,99999,9,999999999,0.0,999,999,99
3009,3,2,23,0,*?*?*?*?*?*?*?*?*?*?*?*?*?*?*?*?*?*?*?*?*?*?,3.6,-1.7,67,99245.8,0,-0,297,0.0,-0.0,0.0,0,0,0,0,255,0.5,10,5,9999,99999,9,999999999,0.0,999,999,99
3009,3,2,24,0,*?*?*?*?*?*?*?*?*?*?*?*?*?*?*?*?*?*?*?*?*?*?,6.0,0.4,67,99245.8,0,-0,307,0.0,-0.0,0.0,0,0,0,0,200,1.5,10,5,9999,99999,9,999999999,0.0,999,999,99
3009,3,3,1,0,*?*?*?*?*?*?*?*?*?*?*?*?*?*?*?*?*?*?*?*?*?*?,2.1,-3.9,61,98547.9,0,-0,291,0.0,-0.0,0.0,0,0,0,0,258,0.5,10,5,9999,99999,9,999999999,0.0,999,999,99
3009,3,3,2,0,*?*?*?*?*?*?*?*?*?*?*?*?*?*?*?*?*?*?*?*?*?*?,1.5,-5.0,57,98547.9,0,-0,288,0.0,-0.0,0.0,0,0,0,0,257,0.5,10,5,9999,99999,9,999999999,0.0,999,999,99
3009,3,3,3,0,*?*?*?*?*?*?*?*?*?*?*?*?*?*?*?*?*?*?*?*?*?*?,1.6,-4.8,59,98547.9,0,-0,289,0.0,-0.0,0.0,0,0,0,0,255,0.5,10,5,9999,99999,9,999999999,0.0,999,999,99
3009,3,3,4,0,*?*?*?*?*?*?*?*?*?*?*?*?*?*?*?*?*?*?*?*?*?*?,1.0,-4.8,61,98547.9,0,-0,286,0.0,-0.0,0.0,0,0,0,0,253,1.0,10,5,9999,99999,9,999999999,0.0,999,999,99
3009,3,3,5,0,*?*?*?*?*?*?*?*?*?*?*?*?*?*?*?*?*?*?*?*?*?*?,0.4,-6.0,57,98547.9,0,-0,284,0.0,-0.0,0.0,0,0,0,0,252,1.0,10,5,9999,99999,9,999999999,0.0,999,999,99
3009,3,3,6,0,*?*?*?*?*?*?*?*?*?*?*?*?*?*?*?*?*?*?*?*?*?*?,-0.1,-6.6,56,98547.9,0,-0,282,0.0,-0.0,0.0,0,0,0,0,250,0.5,10,5,9999,99999,9,999999999,0.0,999,999,99
3009,3,3,7,0,*?*?*?*?*?*?*?*?*?*?*?*?*?*?*?*?*?*?*?*?*?*?,1.1,-5.3,57,98547.9,108,1390,234,24.6,219.8,7.6,2664,13669,1293,248,253,1.5,1,0,9999,99999,9,999999999,0.0,999,999,99
3009,3,3,8,0,*?*?*?*?*?*?*?*?*?*?*?*?*?*?*?*?*?*?*?*?*?*?,2.3,-4.8,56,98547.9,320,1389,280,113.1,123.7,84.6,12337,10251,9770,1838,257,0.5,8,4,9999,99999,9,999999999,0.0,999,999,99
3009,3,3,9,0,*?*?*?*?*?*?*?*?*?*?*?*?*?*?*?*?*?*?*?*?*?*?,5.1,-2.7,54,98547.9,502,1390,286,231.4,228.8,148.8,24511,21942,17018,3088,260,0.5,7,4,9999,99999,9,999999999,0.0,999,999,99
3009,3,3,10,0,*?*?*?*?*?*?*?*?*?*?*?*?*?*?*?*?*?*?*?*?*?*?,7.4,-2.2,48,98547.9,642,1392,290,339.7,330.0,187.5,36298,33671,21215,4104,263,0.5,6,3,9999,99999,9,999999999,0.0,999,999,99
3009,3,3,11,0,*?*?*?*?*?*?*?*?*?*?*?*?*?*?*?*?*?*?*?*?*?*?,8.9,-2.9,41,98547.9,729,1392,296,391.6,334.9,216.2,41993,34959,24217,4974,267,2.1,6,3,9999,99999,9,999999999,0.0,999,999,99
3009,3,3,12,0,*?*?*?*?*?*?*?*?*?*?*?*?*?*?*?*?*?*?*?*?*?*?,10.9,-3.1,35,98547.9,757,1390,311,368.6,241.6,237.0,39418,25349,26301,5614,270,1.5,7,4,9999,99999,9,999999999,0.0,999,999,99
3009,3,3,13,0,*?*?*?*?*?*?*?*?*?*?*?*?*?*?*?*?*?*?*?*?*?*?,10.9,-2.2,38,98547.9,726,1391,287,440.7,537.6,160.0,47160,54249,19967,3405,282,1.5,3,2,9999,99999,9,999999999,0.0,999,999,99
3009,3,3,14,0,*?*?*?*?*?*?*?*?*?*?*?*?*?*?*?*?*?*?*?*?*?*?,11.0,-2.9,36,98547.9,637,1391,305,337.0,329.7,186.0,35996,33591,21052,4062,293,1.0,6,3,9999,99999,9,999999999,0.0,999,999,99
3009,3,3,15,0,*?*?*?*?*?*?*?*?*?*?*?*?*?*?*?*?*?*?*?*?*?*?,10.7,-2.9,37,98547.9,496,1391,310,228.0,228.3,146.6,24142,21810,16780,3034,305,2.1,7,4,9999,99999,9,999999999,0.0,999,999,99
3009,3,3,16,0,*?*?*?*?*?*?*?*?*?*?*?*?*?*?*?*?*?*?*?*?*?*?,10.6,-1.9,40,98547.9,313,1392,316,109.6,122.8,81.9,11959,10081,9477,1777,317,0.5,8,4,9999,99999,9,999999999,0.0,999,999,99
3009,3,3,17,0,*?*?*?*?*?*?*?*?*?*?*?*?*?*?*?*?*?*?*?*?*?*?,10.1,-1.5,43,98547.9,100,1395,320,9.6,17.7,8.3,1122,838,1058,171,328,1.5,9,5,9999,99999,9,999999999,0.0,999,999,99
3009,3,3,18,0,*?*?*?*?*?*?*?*?*?*?*?*?*?*?*?*?*?*?*?*?*?*?,8.2,-1.1,50,98547.9,0,-0,317,0.0,-0.0,0.0,0,0,0,0,340,1.0,10,5,9999,99999,9,999999999,0.0,999,999,99
3009,3,3,19,0,*?*?*?*?*?*?*?*?*?*?*?*?*?*?*?*?*?*?*?*?*?*?,6.5,-1.1,56,98547.9,0,-0,309,0.0,-0.0,0.0,0,0,0,0,325,1.0,10,5,9999,99999,9,999999999,0.0,999,999,99
3009,3,3,20,0,*?*?*?*?*?*?*?*?*?*?*?*?*?*?*?*?*?*?*?*?*?*?,5.2,-2.7,55,98547.9,0,-0,304,0.0,-0.0,0.0,0,0,0,0,310,0.5,10,5,9999,99999,9,999999999,0.0,999,999,99
3009,3,3,21,0,*?*?*?*?*?*?*?*?*?*?*?*?*?*?*?*?*?*?*?*?*?*?,4.8,-3.4,52,98547.9,0,-0,302,0.0,-0.0,0.0,0,0,0,0,295,0.0,10,5,9999,99999,9,999999999,0.0,999,999,99
3009,3,3,22,0,*?*?*?*?*?*?*?*?*?*?*?*?*?*?*?*?*?*?*?*?*?*?,3.9,-3.7,55,98547.9,0,-0,298,0.0,-0.0,0.0,0,0,0,0,280,1.0,10,5,9999,99999,9,999999999,0.0,999,999,99
3009,3,3,23,0,*?*?*?*?*?*?*?*?*?*?*?*?*?*?*?*?*?*?*?*?*?*?,3.6,-3.1,58,98547.9,0,-0,297,0.0,-0.0,0.0,0,0,0,0,265,0.5,10,5,9999,99999,9,999999999,0.0,999,999,99
3009,3,3,24,0,*?*?*?*?*?*?*?*?*?*?*?*?*?*?*?*?*?*?*?*?*?*?,3.0,-2.7,63,98547.9,0,-0,294,0.0,-0.0,0.0,0,0,0,0,260,1.5,10,5,9999,99999,9,999999999,0.0,999,999,99
3009,3,4,1,0,*?*?*?*?*?*?*?*?*?*?*?*?*?*?*?*?*?*?*?*?*?*?,3.6,0.8,83,100483,0,-0,296,0.0,-0.0,0.0,0,0,0,0,253,0.5,10,5,9999,99999,9,999999999,0.0,999,999,99
3009,3,4,2,0,*?*?*?*?*?*?*?*?*?*?*?*?*?*?*?*?*?*?*?*?*?*?,3.6,2.5,93,100483,0,-0,296,0.0,-0.0,0.0,0,0,0,0,257,0.5,10,5,9999,99999,9,999999999,0.0,999,999,99
3009,3,4,3,0,*?*?*?*?*?*?*?*?*?*?*?*?*?*?*?*?*?*?*?*?*?*?,3.4,1.9,90,100483,0,-0,295,0.0,-0.0,0.0,0,0,0,0,260,0.5,10,5,9999,99999,9,999999999,0.0,999,999,99
3009,3,4,4,0,*?*?*?*?*?*?*?*?*?*?*?*?*?*?*?*?*?*?*?*?*?*?,2.9,1.9,92,100483,0,-0,293,0.0,-0.0,0.0,0,0,0,0,263,1.0,10,5,9999,99999,9,999999999,0.0,999,999,99
3009,3,4,5,0,*?*?*?*?*?*?*?*?*?*?*?*?*?*?*?*?*?*?*?*?*?*?,3.0,2.1,93,100483,0,-0,294,0.0,-0.0,0.0,0,0,0,0,267,1.0,10,5,9999,99999,9,999999999,0.0,999,999,99
3009,3,4,6,0,*?*?*?*?*?*?*?*?*?*?*?*?*?*?*?*?*?*?*?*?*?*?,2.4,0.4,86,100483,0,-0,291,0.0,-0.0,0.0,0,0,0,0,270,0.5,10,5,9999,99999,9,999999999,0.0,999,999,99
3009,3,4,7,0,*?*?*?*?*?*?*?*?*?*?*?*?*?*?*?*?*?*?*?*?*?*?,1.8,-0.0,86,100483,116,1389,284,15.2,24.2,13.2,1749,1237,1642,273,260,1.5,9,5,9999,99999,9,999999999,0.0,999,999,99
3009,3,4,8,0,*?*?*?*?*?*?*?*?*?*?*?*?*?*?*?*?*?*?*?*?*?*?,4.0,1.9,85,100483,328,1388,298,50.7,0.0,50.7,5916,0,5929,2014,250,0.5,10,5,9999,99999,9,999999999,0.0,999,999,99
3009,3,4,9,0,*?*?*?*?*?*?*?*?*?*?*?*?*?*?*?*?*?*?*?*?*?*?,6.1,3.0,81,100483,510,1389,302,150.6,54.6,130.6,16542,5155,14736,3683,240,0.5,9,5,9999,99999,9,999999999,0.0,999,999,99
3009,3,4,10,0,*?*?*?*?*?*?*?*?*?*?*?*?*?*?*?*?*?*?*?*?*?*?,8.0,4.6,79,100483,649,1389,311,198.4,56.5,172.0,21816,5546,19396,5179,230,0.5,9,5,9999,99999,9,999999999,0.0,999,999,99
3009,3,4,11,0,*?*?*?*?*?*?*?*?*?*?*?*?*?*?*?*?*?*?*?*?*?*?,9.8,3.6,65,100483,736,1390,319,228.2,57.3,197.9,25117,5709,22306,6230,220,2.1,9,5,9999,99999,9,999999999,0.0,999,999,99
3009,3,4,12,0,*?*?*?*?*?*?*?*?*?*?*?*?*?*?*?*?*?*?*?*?*?*?,10.5,3.2,60,100483,765,1390,322,238.1,57.5,206.4,26209,5752,23269,6601,210,1.5,9,5,9999,99999,9,999999999,0.1,999,999,99
3009,3,4,13,0,*?*?*?*?*?*?*?*?*?*?*?*?*?*?*?*?*?*?*?*?*?*?,11.1,4.5,64,100483,733,1390,329,130.8,0.0,130.8,15504,0,15562,5944,195,1.5,10,5,9999,99999,9,999999999,0.0,999,999,99
3009,3,4,14,0,*?*?*?*?*?*?*?*?*?*?*?*?*?*?*?*?*?*?*?*?*?*?,10.9,3.8,61,100483,644,1390,328,113.1,0.0,113.1,13341,0,13387,4992,180,1.0,10,5,9999,99999,9,999999999,0.0,999,999,99
3009,3,4,15,0,*?*?*?*?*?*?*?*?*?*?*?*?*?*?*?*?*?*?*?*?*?*?,11.2,4.1,62,100483,503,1391,330,85.2,0.0,85.2,9979,0,10008,3582,165,2.1,10,5,9999,99999,9,999999999,0.0,999,999,99
3009,3,4,16,0,*?*?*?*?*?*?*?*?*?*?*?*?*?*?*?*?*?*?*?*?*?*?,11.1,4.6,64,100483,319,1389,329,48.9,0.0,48.9,5705,0,5717,1937,150,0.5,10,5,9999,99999,9,999999999,0.4,999,999,99
3009,3,4,17,0,*?*?*?*?*?*?*?*?*?*?*?*?*?*?*?*?*?*?*?*?*?*?,10.2,5.3,72,100483,106,1388,325,6.8,0.0,6.8,841,-0,840,272,135,1.5,10,5,9999,99999,9,999999999,1.2,999,999,99
3009,3,4,18,0,*?*?*?*?*?*?*?*?*?*?*?*?*?*?*?*?*?*?*?*?*?*?,8.9,5.9,81,100483,0,-0,319,0.0,-0.0,0.0,0,0,0,0,120,1.0,10,5,9999,99999,9,999999999,1.3,999,999,99
3009,3,4,19,0,*?*?*?*?*?*?*?*?*?*?*?*?*?*?*?*?*?*?*?*?*?*?,7.4,5.5,87,100483,0,-0,312,0.0,-0.0,0.0,0,0,0,0,153,1.0,10,5,9999,99999,9,999999999,0.9,999,999,99
3009,3,4,20,0,*?*?*?*?*?*?*?*?*?*?*?*?*?*?*?*?*?*?*?*?*?*?,6.3,5.8,96,100483,0,-0,307,0.0,-0.0,0.0,0,0,0,0,187,0.5,10,5,9999,99999,9,999999999,0.5,999,999,99
3009,3,4,21,0,*?*?*?*?*?*?*?*?*?*?*?*?*?*?*?*?*?*?*?*?*?*?,5.7,5.6,100,100483,0,-0,305,0.0,-0.0,0.0,0,0,0,0,220,0.0,10,5,9999,99999,9,999999999,0.4,999,999,99
3009,3,4,22,0,*?*?*?*?*?*?*?*?*?*?*?*?*?*?*?*?*?*?*?*?*?*?,5.7,5.3,97,100483,0,-0,305,0.0,-0.0,0.0,0,0,0,0,253,1.0,10,5,9999,99999,9,999999999,0.1,999,999,99
3009,3,4,23,0,*?*?*?*?*?*?*?*?*?*?*?*?*?*?*?*?*?*?*?*?*?*?,4.9,4.6,98,100483,0,-0,301,0.0,-0.0,0.0,0,0,0,0,287,0.5,10,5,9999,99999,9,999999999,0.0,999,999,99
3009,3,4,24,0,*?*?*?*?*?*?*?*?*?*?*?*?*?*?*?*?*?*?*?*?*?*?,3.4,-1.1,72,100483,0,-0,296,0.0,-0.0,0.0,0,0,0,0,250,1.5,10,5,9999,99999,9,999999999,0.0,999,999,99
3009,3,5,1,0,*?*?*?*?*?*?*?*?*?*?*?*?*?*?*?*?*?*?*?*?*?*?,3.5,3.6,100,102072,0,-0,296,0.0,-0.0,0.0,0,0,0,0,272,0.5,10,5,9999,99999,9,999999999,0.5,999,999,99
3009,3,5,2,0,*?*?*?*?*?*?*?*?*?*?*?*?*?*?*?*?*?*?*?*?*?*?,3.1,3.0,100,102072,0,-0,294,0.0,-0.0,0.0,0,0,0,0,223,0.5,10,5,9999,99999,9,999999999,0.1,999,999,99
3009,3,5,3,0,*?*?*?*?*?*?*?*?*?*?*?*?*?*?*?*?*?*?*?*?*?*?,2.4,2.3,100,102072,0,-0,291,0.0,-0.0,0.0,0,0,0,0,175,0.5,10,5,9999,99999,9,999999999,0.6,999,999,99
3009,3,5,4,0,*?*?*?*?*?*?*?*?*?*?*?*?*?*?*?*?*?*?*?*?*?*?,2.8,2.9,100,102072,0,-0,293,0.0,-0.0,0.0,0,0,0,0,127,1.0,10,5,9999,99999,9,999999999,0.6,999,999,99
3009,3,5,5,0,*?*?*?*?*?*?*?*?*?*?*?*?*?*?*?*?*?*?*?*?*?*?,2.5,2.5,100,102072,0,-0,291,0.0,-0.0,0.0,0,0,0,0,78,1.0,10,5,9999,99999,9,999999999,0.3,999,999,99
3009,3,5,6,0,*?*?*?*?*?*?*?*?*?*?*?*?*?*?*?*?*?*?*?*?*?*?,1.9,1.9,100,102072,0,-0,280,0.0,-0.0,0.0,0,0,0,0,30,0.5,8,4,9999,99999,9,999999999,0.0,999,999,99
3009,3,5,7,0,*?*?*?*?*?*?*?*?*?*?*?*?*?*?*?*?*?*?*?*?*?*?,1.3,1.3,100,102072,124,1387,240,35.8,280.0,10.7,3836,18071,1808,320,63,1.5,0,0,9999,99999,9,999999999,0.0,999,999,99
3009,3,5,8,0,*?*?*?*?*?*?*?*?*?*?*?*?*?*?*?*?*?*?*?*?*?*?,3.6,3.6,100,102072,337,1392,283,142.4,210.0,91.6,15058,17294,10749,1780,97,0.5,7,4,9999,99999,9,999999999,0.0,999,999,99
3009,3,5,9,0,*?*?*?*?*?*?*?*?*?*?*?*?*?*?*?*?*?*?*?*?*?*?,6.0,5.6,100,102072,518,1389,269,304.5,565.8,93.5,31568,52712,13322,1799,130,0.5,1,0,9999,99999,9,999999999,0.0,999,999,99
3009,3,5,10,0,*?*?*?*?*?*?*?*?*?*?*?*?*?*?*?*?*?*?*?*?*?*?,7.8,6.9,95,102072,657,1389,274,399.4,591.1,119.8,41605,57591,16595,2459,163,0.5,0,0,9999,99999,9,999999999,0.0,999,999,99
3009,3,5,11,0,*?*?*?*?*?*?*?*?*?*?*?*?*?*?*?*?*?*?*?*?*?*?,10.1,6.1,78,102072,744,1390,282,458.5,599.5,137.5,47883,59367,18683,2985,197,2.1,0,0,9999,99999,9,999999999,0.0,999,999,99
3009,3,5,12,0,*?*?*?*?*?*?*?*?*?*?*?*?*?*?*?*?*?*?*?*?*?*?,11.2,5.3,69,102072,772,1389,284,477.9,601.9,143.4,49950,59840,19347,3180,230,1.5,0,0,9999,99999,9,999999999,0.0,999,999,99
3009,3,5,13,0,*?*?*?*?*?*?*?*?*?*?*?*?*?*?*?*?*?*?*?*?*?*?,11.2,5.0,67,102072,741,1390,311,399.2,335.6,220.4,42826,35116,24648,5114,223,1.5,6,3,9999,99999,9,999999999,0.0,999,999,99
3009,3,5,14,0,*?*?*?*?*?*?*?*?*?*?*?*?*?*?*?*?*?*?*?*?*?*?,11.5,4.1,62,102072,651,1390,297,390.4,530.9,141.7,41690,52649,17907,2873,217,1.0,3,2,9999,99999,9,999999999,0.0,999,999,99
3009,3,5,15,0,*?*?*?*?*?*?*?*?*?*?*?*?*?*?*?*?*?*?*?*?*?*?,11.1,4.3,65,102072,510,1391,310,261.3,319.2,144.2,27782,30776,16574,2970,210,2.1,6,3,9999,99999,9,999999999,0.0,999,999,99
3009,3,5,16,0,*?*?*?*?*?*?*?*?*?*?*?*?*?*?*?*?*?*?*?*?*?*?,11.2,2.5,56,102072,326,1390,325,87.3,49.5,75.7,9580,4198,8569,1987,203,0.5,9,5,9999,99999,9,999999999,0.0,999,999,99
3009,3,5,17,0,*?*?*?*?*?*?*?*?*?*?*?*?*?*?*?*?*?*?*?*?*?*?,10.3,0.6,52,102072,113,1394,310,22.0,96.7,14.1,2446,4413,2133,239,197,1.5,7,4,9999,99999,9,999999999,0.0,999,999,99
3009,3,5,18,0,*?*?*?*?*?*?*?*?*?*?*?*?*?*?*?*?*?*?*?*?*?*?,9.0,1.3,60,102072,0,-0,320,0.0,-0.0,0.0,0,0,0,0,190,1.0,10,5,9999,99999,9,999999999,0.6,999,999,99
3009,3,5,19,0,*?*?*?*?*?*?*?*?*?*?*?*?*?*?*?*?*?*?*?*?*?*?,7.2,0.6,65,102072,0,-0,312,0.0,-0.0,0.0,0,0,0,0,192,1.0,10,5,9999,99999,9,999999999,0.9,999,999,99
3009,3,5,20,0,*?*?*?*?*?*?*?*?*?*?*?*?*?*?*?*?*?*?*?*?*?*?,5.6,-0.4,67,102072,0,-0,305,0.0,-0.0,0.0,0,0,0,0,193,0.5,10,5,9999,99999,9,999999999,0.9,999,999,99
3009,3,5,21,0,*?*?*?*?*?*?*?*?*?*?*?*?*?*?*?*?*?*?*?*?*?*?,5.3,1.0,76,102072,0,-0,304,0.0,-0.0,0.0,0,0,0,0,195,0.0,10,5,9999,99999,9,999999999,0.1,999,999,99
3009,3,5,22,0,*?*?*?*?*?*?*?*?*?*?*?*?*?*?*?*?*?*?*?*?*?*?,4.9,-0.0,73,102072,0,-0,302,0.0,-0.0,0.0,0,0,0,0,197,1.0,10,5,9999,99999,9,999999999,0.0,999,999,99
3009,3,5,23,0,*?*?*?*?*?*?*?*?*?*?*?*?*?*?*?*?*?*?*?*?*?*?,4.8,1.7,82,102072,0,-0,301,0.0,-0.0,0.0,0,0,0,0,198,0.5,10,5,9999,99999,9,999999999,0.0,999,999,99
3009,3,5,24,0,*?*?*?*?*?*?*?*?*?*?*?*?*?*?*?*?*?*?*?*?*?*?,4.0,3.9,100,102072,0,-0,298,0.0,-0.0,0.0,0,0,0,0,320,1.5,10,5,9999,99999,9,999999999,0.0,999,999,99
3009,3,6,1,0,*?*?*?*?*?*?*?*?*?*?*?*?*?*?*?*?*?*?*?*?*?*?,5.2,2.9,85,102361,0,-0,303,0.0,-0.0,0.0,0,0,0,0,200,0.5,10,5,9999,99999,9,999999999,0.0,999,999,99
3009,3,6,2,0,*?*?*?*?*?*?*?*?*?*?*?*?*?*?*?*?*?*?*?*?*?*?,5.5,3.4,86,102361,0,-0,304,0.0,-0.0,0.0,0,0,0,0,200,0.5,10,5,9999,99999,9,999999999,0.0,999,999,99
3009,3,6,3,0,*?*?*?*?*?*?*?*?*?*?*?*?*?*?*?*?*?*?*?*?*?*?,5.0,3.6,90,102361,0,-0,302,0.0,-0.0,0.0,0,0,0,0,200,0.5,10,5,9999,99999,9,999999999,0.0,999,999,99
3009,3,6,4,0,*?*?*?*?*?*?*?*?*?*?*?*?*?*?*?*?*?*?*?*?*?*?,4.8,2.3,83,102361,0,-0,301,0.0,-0.0,0.0,0,0,0,0,200,1.0,10,5,9999,99999,9,999999999,0.0,999,999,99
3009,3,6,5,0,*?*?*?*?*?*?*?*?*?*?*?*?*?*?*?*?*?*?*?*?*?*?,4.8,2.7,86,102361,0,-0,301,0.0,-0.0,0.0,0,0,0,0,200,1.0,10,5,9999,99999,9,999999999,0.0,999,999,99
3009,3,6,6,0,*?*?*?*?*?*?*?*?*?*?*?*?*?*?*?*?*?*?*?*?*?*?,4.6,1.5,80,102361,0,-0,301,0.0,-0.0,0.0,0,0,0,0,200,0.5,10,5,9999,99999,9,999999999,0.0,999,999,99
3009,3,6,7,0,*?*?*?*?*?*?*?*?*?*?*?*?*?*?*?*?*?*?*?*?*?*?,4.3,2.1,86,102361,132,1385,290,27.6,73.0,20.7,3028,3414,2646,348,198,1.5,8,4,9999,99999,9,999999999,0.0,999,999,99
3009,3,6,8,0,*?*?*?*?*?*?*?*?*?*?*?*?*?*?*?*?*?*?*?*?*?*?,5.7,3.4,86,102361,345,1390,282,173.7,367.5,82.5,18118,30204,10676,1519,197,0.5,5,3,9999,99999,9,999999999,0.0,999,999,99
3009,3,6,9,0,*?*?*?*?*?*?*?*?*?*?*?*?*?*?*?*?*?*?*?*?*?*?,7.1,4.5,84,102361,526,1388,298,244.7,230.6,157.4,25934,22424,17934,3301,195,0.5,7,4,9999,99999,9,999999999,0.0,999,999,99
3009,3,6,10,0,*?*?*?*?*?*?*?*?*?*?*?*?*?*?*?*?*?*?*?*?*?*?,8.4,4.6,77,102361,665,1389,299,354.3,331.5,195.6,37888,34073,22058,4339,193,0.5,6,3,9999,99999,9,999999999,0.0,999,999,99
3009,3,6,11,0,*?*?*?*?*?*?*?*?*?*?*?*?*?*?*?*?*?*?*?*?*?*?,9.3,4.8,74,102361,752,1390,307,366.0,241.5,235.3,39132,25309,26129,5557,192,2.1,7,4,9999,99999,9,999999999,0.0,999,999,99
3009,3,6,12,0,*?*?*?*?*?*?*?*?*?*?*?*?*?*?*?*?*?*?*?*?*?*?,10.2,5.5,72,102361,780,1389,312,381.2,242.4,245.1,40807,25519,27141,5902,190,1.5,7,4,9999,99999,9,999999999,0.1,999,999,99
3009,3,6,13,0,*?*?*?*?*?*?*?*?*?*?*?*?*?*?*?*?*?*?*?*?*?*?,10.2,5.6,73,102361,748,1389,320,232.4,57.4,201.5,25584,5729,22717,6387,193,1.5,9,5,9999,99999,9,999999999,0.0,999,999,99
3009,3,6,14,0,*?*?*?*?*?*?*?*?*?*?*?*?*?*?*?*?*?*?*?*?*?*?,10.3,6.4,77,102361,658,1389,325,116.0,0.0,116.0,13691,0,13739,5144,197,1.0,10,5,9999,99999,9,999999999,0.0,999,999,99
3009,3,6,15,0,*?*?*?*?*?*?*?*?*?*?*?*?*?*?*?*?*?*?*?*?*?*?,9.9,5.3,74,102361,516,1388,324,88.0,0.0,88.0,10307,0,10338,3715,200,2.1,10,5,9999,99999,9,999999999,0.0,999,999,99
3009,3,6,16,0,*?*?*?*?*?*?*?*?*?*?*?*?*?*?*?*?*?*?*?*?*?*?,10.0,4.6,69,102361,332,1387,324,51.6,0.0,51.6,6012,0,6025,2050,203,0.5,10,5,9999,99999,9,999999999,1.3,999,999,99
3009,3,6,17,0,*?*?*?*?*?*?*?*?*?*?*?*?*?*?*?*?*?*?*?*?*?*?,10.1,4.8,70,102361,119,1388,325,9.4,0.0,9.4,1140,-0,1140,370,207,1.5,10,5,9999,99999,9,999999999,1.4,999,999,99
3009,3,6,18,0,*?*?*?*?*?*?*?*?*?*?*?*?*?*?*?*?*?*?*?*?*?*?,8.7,5.3,80,102361,0,-0,318,0.0,-0.0,0.0,0,0,0,0,210,1.0,10,5,9999,99999,9,999999999,1.4,999,999,99
3009,3,6,19,0,*?*?*?*?*?*?*?*?*?*?*?*?*?*?*?*?*?*?*?*?*?*?,8.3,6.1,86,102361,0,-0,316,0.0,-0.0,0.0,0,0,0,0,208,1.0,10,5,9999,99999,9,999999999,1.8,999,999,99
3009,3,6,20,0,*?*?*?*?*?*?*?*?*?*?*?*?*?*?*?*?*?*?*?*?*?*?,7.1,5.9,92,102361,0,-0,311,0.0,-0.0,0.0,0,0,0,0,207,0.5,10,5,9999,99999,9,999999999,0.9,999,999,99
3009,3,6,21,0,*?*?*?*?*?*?*?*?*?*?*?*?*?*?*?*?*?*?*?*?*?*?,6.9,5.5,90,102361,0,-0,310,0.0,-0.0,0.0,0,0,0,0,205,0.0,10,5,9999,99999,9,999999999,0.9,999,999,99
3009,3,6,22,0,*?*?*?*?*?*?*?*?*?*?*?*?*?*?*?*?*?*?*?*?*?*?,6.2,4.8,91,102361,0,-0,307,0.0,-0.0,0.0,0,0,0,0,203,1.0,10,5,9999,99999,9,999999999,0.8,999,999,99
3009,3,6,23,0,*?*?*?*?*?*?*?*?*?*?*?*?*?*?*?*?*?*?*?*?*?*?,5.8,4.5,92,102361,0,-0,305,0.0,-0.0,0.0,0,0,0,0,202,0.5,10,5,9999,99999,9,999999999,0.3,999,999,99
3009,3,6,24,0,*?*?*?*?*?*?*?*?*?*?*?*?*?*?*?*?*?*?*?*?*?*?,4.7,2.3,84,102361,0,-0,301,0.0,-0.0,0.0,0,0,0,0,200,1.5,10,5,9999,99999,9,999999999,0.0,999,999,99
3009,3,7,1,0,*?*?*?*?*?*?*?*?*?*?*?*?*?*?*?*?*?*?*?*?*?*?,4.2,4.1,100,102350,0,-0,298,0.0,-0.0,0.0,0,0,0,0,203,0.5,10,5,9999,99999,9,999999999,0.3,999,999,99
3009,3,7,2,0,*?*?*?*?*?*?*?*?*?*?*?*?*?*?*?*?*?*?*?*?*?*?,3.3,3.2,100,102350,0,-0,295,0.0,-0.0,0.0,0,0,0,0,207,0.5,10,5,9999,99999,9,999999999,1.0,999,999,99
3009,3,7,3,0,*?*?*?*?*?*?*?*?*?*?*?*?*?*?*?*?*?*?*?*?*?*?,3.4,3.4,100,102350,0,-0,295,0.0,-0.0,0.0,0,0,0,0,210,0.5,10,5,9999,99999,9,999999999,0.4,999,999,99
3009,3,7,4,0,*?*?*?*?*?*?*?*?*?*?*?*?*?*?*?*?*?*?*?*?*?*?,2.4,2.5,100,102350,0,-0,291,0.0,-0.0,0.0,0,0,0,0,213,1.0,10,5,9999,99999,9,999999999,0.3,999,999,99
3009,3,7,5,0,*?*?*?*?*?*?*?*?*?*?*?*?*?*?*?*?*?*?*?*?*?*?,2.0,1.9,100,102350,0,-0,289,0.0,-0.0,0.0,0,0,0,0,217,1.0,10,5,9999,99999,9,999999999,0.1,999,999,99
3009,3,7,6,0,*?*?*?*?*?*?*?*?*?*?*?*?*?*?*?*?*?*?*?*?*?*?,1.5,1.5,100,102350,0,-0,287,0.0,-0.0,0.0,0,0,0,0,220,0.5,10,5,9999,99999,9,999999999,0.1,999,999,99
3009,3,7,7,0,*?*?*?*?*?*?*?*?*?*?*?*?*?*?*?*?*?*?*?*?*?*?,2.6,2.7,100,102350,141,1393,283,31.4,78.1,23.5,3424,3813,2981,400,223,1.5,8,4,9999,99999,9,999999999,0.0,999,999,99
3009,3,7,8,0,*?*?*?*?*?*?*?*?*?*?*?*?*?*?*?*?*?*?*?*?*?*?,3.7,3.2,97,102350,353,1389,292,96.7,50.6,83.8,10612,4374,9487,2220,227,0.5,9,5,9999,99999,9,999999999,0.8,999,999,99
3009,3,7,9,0,*?*?*?*?*?*?*?*?*?*?*?*?*?*?*?*?*?*?*?*?*?*?,5.7,3.9,89,102350,534,1387,301,159.1,55.0,138.0,17490,5225,15577,3933,230,0.5,9,5,9999,99999,9,999999999,0.8,999,999,99
3009,3,7,10,0,*?*?*?*?*?*?*?*?*?*?*?*?*?*?*?*?*?*?*?*?*?*?,7.5,6.9,97,102350,673,1388,305,274.0,142.5,205.0,29913,14526,23117,5047,233,0.5,8,4,9999,99999,9,999999999,0.1,999,999,99
3009,3,7,11,0,*?*?*?*?*?*?*?*?*?*?*?*?*?*?*?*?*?*?*?*?*?*?,10.1,6.9,81,102350,759,1388,316,313.3,144.4,234.4,34259,14963,26329,6038,237,2.1,8,4,9999,99999,9,999999999,0.2,999,999,99
3009,3,7,12,0,*?*?*?*?*?*?*?*?*?*?*?*?*?*?*?*?*?*?*?*?*?*?,11.2,6.6,74,102350,787,1388,321,326.1,144.9,243.9,35687,15038,27408,6388,240,1.5,8,4,9999,99999,9,999999999,0.8,999,999,99
3009,3,7,13,0,*?*?*?*?*?*?*?*?*?*?*?*?*?*?*?*?*?*?*?*?*?*?,11.3,4.1,62,102350,755,1388,321,311.4,144.3,232.9,34092,14796,26317,5986,202,1.5,8,4,9999,99999,9,999999999,2.3,999,999,99
3009,3,7,14,0,*?*?*?*?*?*?*?*?*?*?*?*?*?*?*?*?*?*?*?*?*?*?,11.6,4.5,62,102350,665,1389,322,270.3,142.3,202.2,29505,14485,22809,4959,163,1.0,8,4,9999,99999,9,999999999,0.0,999,999,99
3009,3,7,15,0,*?*?*?*?*?*?*?*?*?*?*?*?*?*?*?*?*?*?*?*?*?*?,11.5,6.6,73,102350,523,1388,331,89.3,0.0,89.3,10472,0,10504,3782,125,2.1,10,5,9999,99999,9,999999999,0.0,999,999,99
3009,3,7,16,0,*?*?*?*?*?*?*?*?*?*?*?*?*?*?*?*?*?*?*?*?*?*?,11.3,6.6,73,102350,339,1388,326,91.9,50.1,79.7,10086,4295,9017,2101,87,0.5,9,5,9999,99999,9,999999999,0.0,999,999,99
3009,3,7,17,0,*?*?*?*?*?*?*?*?*?*?*?*?*?*?*?*?*?*?*?*?*?*?,10.6,5.5,71,102350,125,1383,327,10.6,0.0,10.6,1289,-0,1289,419,48,1.5,10,5,9999,99999,9,999999999,0.0,999,999,99
3009,3,7,18,0,*?*?*?*?*?*?*?*?*?*?*?*?*?*?*?*?*?*?*?*?*?*?,9.2,4.8,75,102350,0,-0,320,0.0,-0.0,0.0,0,0,0,0,10,1.0,10,5,9999,99999,9,999999999,0.0,999,999,99
3009,3,7,19,0,*?*?*?*?*?*?*?*?*?*?*?*?*?*?*?*?*?*?*?*?*?*?,6.9,5.0,88,102350,0,-0,310,0.0,-0.0,0.0,0,0,0,0,32,1.0,10,5,9999,99999,9,999999999,0.2,999,999,99
3009,3,7,20,0,*?*?*?*?*?*?*?*?*?*?*?*?*?*?*?*?*?*?*?*?*?*?,6.3,3.9,86,102350,0,-0,308,0.0,-0.0,0.0,0,0,0,0,53,0.5,10,5,9999,99999,9,999999999,0.0,999,999,99
3009,3,7,21,0,*?*?*?*?*?*?*?*?*?*?*?*?*?*?*?*?*?*?*?*?*?*?,5.5,2.3,80,102350,0,-0,304,0.0,-0.0,0.0,0,0,0,0,75,0.0,10,5,9999,99999,9,999999999,0.1,999,999,99
3009,3,7,22,0,*?*?*?*?*?*?*?*?*?*?*?*?*?*?*?*?*?*?*?*?*?*?,4.9,1.7,80,102350,0,-0,302,0.0,-0.0,0.0,0,0,0,0,97,1.0,10,5,9999,99999,9,999999999,0.1,999,999,99
3009,3,7,23,0,*?*?*?*?*?*?*?*?*?*?*?*?*?*?*?*?*?*?*?*?*?*?,4.4,1.3,81,102350,0,-0,300,0.0,-0.0,0.0,0,0,0,0,118,0.5,10,5,9999,99999,9,999999999,0.1,999,999,99
3009,3,7,24,0,*?*?*?*?*?*?*?*?*?*?*?*?*?*?*?*?*?*?*?*?*?*?,5.4,4.3,93,102350,0,-0,304,0.0,-0.0,0.0,0,0,0,0,200,1.5,10,5,9999,99999,9,999999999,0.1,999,999,99
3009,3,8,1,0,*?*?*?*?*?*?*?*?*?*?*?*?*?*?*?*?*?*?*?*?*?*?,3.3,-0.4,100,102227,0,-0,295,0.0,-0.0,0.0,0,0,0,0,140,0.5,10,5,9999,99999,9,999999999,0.0,999,999,99
3009,3,8,2,0,*?*?*?*?*?*?*?*?*?*?*?*?*?*?*?*?*?*?*?*?*?*?,2.8,-1.3,98,102227,0,-0,293,0.0,-0.0,0.0,0,0,0,0,140,0.5,10,5,9999,99999,9,999999999,0.0,999,999,99
3009,3,8,3,0,*?*?*?*?*?*?*?*?*?*?*?*?*?*?*?*?*?*?*?*?*?*?,1.9,-0.4,100,102227,0,-0,289,0.0,-0.0,0.0,0,0,0,0,140,0.5,10,5,9999,99999,9,999999999,0.0,999,999,99
3009,3,8,4,0,*?*?*?*?*?*?*?*?*?*?*?*?*?*?*?*?*?*?*?*?*?*?,2.6,1.3,100,102227,0,-0,292,0.0,-0.0,0.0,0,0,0,0,140,1.0,10,5,9999,99999,9,999999999,0.0,999,999,99
3009,3,8,5,0,*?*?*?*?*?*?*?*?*?*?*?*?*?*?*?*?*?*?*?*?*?*?,2.4,2.3,100,102227,0,-0,291,0.0,-0.0,0.0,0,0,0,0,140,1.0,10,5,9999,99999,9,999999999,0.0,999,999,99
3009,3,8,6,0,*?*?*?*?*?*?*?*?*?*?*?*?*?*?*?*?*?*?*?*?*?*?,1.9,1.9,100,102227,0,-0,289,0.0,-0.0,0.0,0,0,0,0,140,0.5,10,5,9999,99999,9,999999999,0.0,999,999,99
3009,3,8,7,0,*?*?*?*?*?*?*?*?*?*?*?*?*?*?*?*?*?*?*?*?*?*?,1.3,1.3,100,102227,149,1390,277,35.1,82.6,26.3,3819,4200,3314,452,142,1.5,8,4,9999,99999,9,999999999,0.0,999,999,99
3009,3,8,8,0,*?*?*?*?*?*?*?*?*?*?*?*?*?*?*?*?*?*?*?*?*?*?,3.1,3.0,100,102227,361,1388,289,99.5,50.9,86.3,10920,4441,9758,2292,143,0.5,9,5,9999,99999,9,999999999,0.0,999,999,99
3009,3,8,9,0,*?*?*?*?*?*?*?*?*?*?*?*?*?*?*?*?*?*?*?*?*?*?,4.9,4.8,100,102227,542,1387,293,214.6,138.4,160.5,23383,13544,18227,3741,145,0.5,8,4,9999,99999,9,999999999,0.0,999,999,99
3009,3,8,10,0,*?*?*?*?*?*?*?*?*?*?*?*?*?*?*?*?*?*?*?*?*?*?,6.9,6.1,100,102227,681,1388,302,277.8,142.7,207.8,30321,14581,23415,5135,147,0.5,8,4,9999,99999,9,999999999,0.0,999,999,99
3009,3,8,11,0,*?*?*?*?*?*?*?*?*?*?*?*?*?*?*?*?*?*?*?*?*?*?,8.6,5.6,100,102227,767,1388,309,317.0,144.6,237.1,34658,15012,26611,6136,148,2.1,8,4,9999,99999,9,999999999,0.0,999,999,99
3009,3,8,12,0,*?*?*?*?*?*?*?*?*?*?*?*?*?*?*?*?*?*?*?*?*?*?,9.5,5.6,100,102227,794,1387,317,248.8,57.8,215.7,27393,5798,24310,7015,150,1.5,9,5,9999,99999,9,999999999,0.0,999,999,99
3009,3,8,13,0,*?*?*?*?*?*?*?*?*?*?*?*?*?*?*?*?*?*?*?*?*?*?,9.4,5.5,100,102227,762,1387,317,237.6,57.5,206.0,26155,5752,23220,6580,148,1.5,9,5,9999,99999,9,999999999,0.0,999,999,99
3009,3,8,14,0,*?*?*?*?*?*?*?*?*?*?*?*?*?*?*?*?*?*?*?*?*?*?,9.6,6.6,100,102227,672,1388,314,273.6,142.4,204.7,29866,14528,23077,5037,147,1.0,8,4,9999,99999,9,999999999,0.0,999,999,99
3009,3,8,15,0,*?*?*?*?*?*?*?*?*?*?*?*?*?*?*?*?*?*?*?*?*?*?,9.3,7.0,100,102227,530,1389,312,208.8,137.9,156.2,22751,13421,17749,3623,145,2.1,8,4,9999,99999,9,999999999,0.0,999,999,99
3009,3,8,16,0,*?*?*?*?*?*?*?*?*?*?*?*?*?*?*?*?*?*?*?*?*?*?,9.3,7.9,100,102227,345,1386,317,94.2,50.3,81.7,10338,4341,9241,2158,143,0.5,9,5,9999,99999,9,999999999,0.0,999,999,99
3009,3,8,17,0,*?*?*?*?*?*?*?*?*?*?*?*?*?*?*?*?*?*?*?*?*?*?,8.9,8.1,100,102227,132,1389,315,20.7,29.0,18.0,2353,1582,2204,373,142,1.5,9,5,9999,99999,9,999999999,0.0,999,999,99
3009,3,8,18,0,*?*?*?*?*?*?*?*?*?*?*?*?*?*?*?*?*?*?*?*?*?*?,7.6,7.6,100,102227,0,-0,313,0.0,-0.0,0.0,0,0,0,0,140,1.0,10,5,9999,99999,9,999999999,0.0,999,999,99
3009,3,8,19,0,*?*?*?*?*?*?*?*?*?*?*?*?*?*?*?*?*?*?*?*?*?*?,5.5,5.5,100,102227,0,-0,304,0.0,-0.0,0.0,0,0,0,0,145,1.0,10,5,9999,99999,9,999999999,0.0,999,999,99
3009,3,8,20,0,*?*?*?*?*?*?*?*?*?*?*?*?*?*?*?*?*?*?*?*?*?*?,5.0,5.0,100,102227,0,-0,302,0.0,-0.0,0.0,0,0,0,0,150,0.5,10,5,9999,99999,9,999999999,0.1,999,999,99
3009,3,8,21,0,*?*?*?*?*?*?*?*?*?*?*?*?*?*?*?*?*?*?*?*?*?*?,4.9,4.8,100,102227,0,-0,301,0.0,-0.0,0.0,0,0,0,0,155,0.0,10,5,9999,99999,9,999999999,0.0,999,999,99
3009,3,8,22,0,*?*?*?*?*?*?*?*?*?*?*?*?*?*?*?*?*?*?*?*?*?*?,4.2,4.1,100,102227,0,-0,298,0.0,-0.0,0.0,0,0,0,0,160,1.0,10,5,9999,99999,9,999999999,0.0,999,999,99
3009,3,8,23,0,*?*?*?*?*?*?*?*?*?*?*?*?*?*?*?*?*?*?*?*?*?*?,3.5,3.6,100,102227,0,-0,296,0.0,-0.0,0.0,0,0,0,0,165,0.5,10,5,9999,99999,9,999999999,0.0,999,999,99
3009,3,8,24,0,*?*?*?*?*?*?*?*?*?*?*?*?*?*?*?*?*?*?*?*?*?*?,3.8,0.4,100,102227,0,-0,297,0.0,-0.0,0.0,0,0,0,0,140,1.5,10,5,9999,99999,9,999999999,0.1,999,999,99
3009,3,9,1,0,*?*?*?*?*?*?*?*?*?*?*?*?*?*?*?*?*?*?*?*?*?*?,2.3,0.8,88,102079,0,-0,291,0.0,-0.0,0.0,0,0,0,0,165,0.5,10,5,9999,99999,9,999999999,0.0,999,999,99
3009,3,9,2,0,*?*?*?*?*?*?*?*?*?*?*?*?*?*?*?*?*?*?*?*?*?*?,1.7,-0.4,82,102079,0,-0,289,0.0,-0.0,0.0,0,0,0,0,160,0.5,10,5,9999,99999,9,999999999,0.0,999,999,99
3009,3,9,3,0,*?*?*?*?*?*?*?*?*?*?*?*?*?*?*?*?*?*?*?*?*?*?,1.7,-0.2,84,102079,0,-0,289,0.0,-0.0,0.0,0,0,0,0,155,0.5,10,5,9999,99999,9,999999999,0.0,999,999,99
3009,3,9,4,0,*?*?*?*?*?*?*?*?*?*?*?*?*?*?*?*?*?*?*?*?*?*?,1.4,-1.7,76,102079,0,-0,288,0.0,-0.0,0.0,0,0,0,0,150,1.0,10,5,9999,99999,9,999999999,0.0,999,999,99
3009,3,9,5,0,*?*?*?*?*?*?*?*?*?*?*?*?*?*?*?*?*?*?*?*?*?*?,1.2,-1.9,76,102079,0,-0,287,0.0,-0.0,0.0,0,0,0,0,145,1.0,10,5,9999,99999,9,999999999,0.0,999,999,99
3009,3,9,6,0,*?*?*?*?*?*?*?*?*?*?*?*?*?*?*?*?*?*?*?*?*?*?,0.8,-3.1,71,102079,0,-0,230,0.0,-0.0,0.0,0,0,0,0,140,0.5,0,0,9999,99999,9,999999999,0.0,999,999,99
3009,3,9,7,0,*?*?*?*?*?*?*?*?*?*?*?*?*?*?*?*?*?*?*?*?*?*?,0.4,-3.1,72,102079,157,1387,229,58.3,360.6,17.5,6120,23887,2933,385,137,1.5,0,0,9999,99999,9,999999999,0.0,999,999,99
3009,3,9,8,0,*?*?*?*?*?*?*?*?*?*?*?*?*?*?*?*?*?*?*?*?*?*?,2.2,-2.7,67,102079,369,1387,236,203.3,534.7,61.0,21086,45560,9092,1141,133,0.5,0,0,9999,99999,9,999999999,0.0,999,999,99
3009,3,9,9,0,*?*?*?*?*?*?*?*?*?*?*?*?*?*?*?*?*?*?*?*?*?*?,4.0,-0.6,68,102079,550,1386,246,327.2,577.2,98.2,33990,54534,13931,1918,130,0.5,0,0,9999,99999,9,999999999,0.0,999,999,99
3009,3,9,10,0,*?*?*?*?*?*?*?*?*?*?*?*?*?*?*?*?*?*?*?*?*?*?,6.2,-0.8,59,102079,689,1388,253,421.7,594.5,126.5,43964,58321,17388,2647,127,0.5,0,0,9999,99999,9,999999999,0.0,999,999,99
3009,3,9,11,0,*?*?*?*?*?*?*?*?*?*?*?*?*?*?*?*?*?*?*?*?*?*?,7.0,-2.2,50,102079,774,1386,254,480.3,602.2,144.1,50201,59890,19420,3204,123,2.1,0,0,9999,99999,9,999999999,0.0,999,999,99
3009,3,9,12,0,*?*?*?*?*?*?*?*?*?*?*?*?*?*?*?*?*?*?*?*?*?*?,7.9,-3.4,42,102079,802,1387,304,333.1,145.2,249.2,36458,15134,27943,6590,120,1.5,8,4,9999,99999,9,999999999,0.3,999,999,99
3009,3,9,13,0,*?*?*?*?*?*?*?*?*?*?*?*?*?*?*?*?*?*?*?*?*?*?,8.2,-1.5,49,102079,769,1387,306,318.2,144.6,238.0,34796,15024,26711,6170,100,1.5,8,4,9999,99999,9,999999999,0.0,999,999,99
3009,3,9,14,0,*?*?*?*?*?*?*?*?*?*?*?*?*?*?*?*?*?*?*?*?*?*?,8.0,-0.4,54,102079,679,1388,305,276.9,142.6,207.1,30227,14570,23345,5115,80,1.0,8,4,9999,99999,9,999999999,0.0,999,999,99
3009,3,9,15,0,*?*?*?*?*?*?*?*?*?*?*?*?*?*?*?*?*?*?*?*?*?*?,8.4,-0.4,52,102079,536,1386,284,307.5,467.7,126.7,32394,44451,16011,2456,60,2.1,4,2,9999,99999,9,999999999,0.1,999,999,99
3009,3,9,16,0,*?*?*?*?*?*?*?*?*?*?*?*?*?*?*?*?*?*?*?*?*?*?,8.3,-0.0,54,102079,352,1387,284,185.5,429.9,76.4,19557,35710,10056,1394,40,0.5,4,2,9999,99999,9,999999999,0.0,999,999,99
3009,3,9,17,0,*?*?*?*?*?*?*?*?*?*?*?*?*?*?*?*?*?*?*?*?*?*?,7.8,-0.6,53,102079,138,1384,315,13.2,0.0,13.2,1584,-0,1585,517,20,1.5,10,5,9999,99999,9,999999999,0.0,999,999,99
3009,3,9,18,0,*?*?*?*?*?*?*?*?*?*?*?*?*?*?*?*?*?*?*?*?*?*?,6.4,-0.8,58,102079,0,-0,309,0.0,-0.0,0.0,0,0,0,0,0,1.0,10,5,9999,99999,9,999999999,0.0,999,999,99
3009,3,9,19,0,*?*?*?*?*?*?*?*?*?*?*?*?*?*?*?*?*?*?*?*?*?*?,5.1,-0.8,63,102079,0,-0,303,0.0,-0.0,0.0,0,0,0,0,13,1.0,10,5,9999,99999,9,999999999,0.0,999,999,99
3009,3,9,20,0,*?*?*?*?*?*?*?*?*?*?*?*?*?*?*?*?*?*?*?*?*?*?,3.9,-0.6,69,102079,0,-0,298,0.0,-0.0,0.0,0,0,0,0,27,0.5,10,5,9999,99999,9,999999999,0.0,999,999,99
3009,3,9,21,0,*?*?*?*?*?*?*?*?*?*?*?*?*?*?*?*?*?*?*?*?*?*?,3.4,-1.7,65,102079,0,-0,296,0.0,-0.0,0.0,0,0,0,0,40,0.0,10,5,9999,99999,9,999999999,0.0,999,999,99
3009,3,9,22,0,*?*?*?*?*?*?*?*?*?*?*?*?*?*?*?*?*?*?*?*?*?*?,3.1,-1.3,70,102079,0,-0,295,0.0,-0.0,0.0,0,0,0,0,53,1.0,10,5,9999,99999,9,999999999,0.0,999,999,99
3009,3,9,23,0,*?*?*?*?*?*?*?*?*?*?*?*?*?*?*?*?*?*?*?*?*?*?,2.8,-1.1,72,102079,0,-0,293,0.0,-0.0,0.0,0,0,0,0,67,0.5,10,5,9999,99999,9,999999999,0.4,999,999,99
3009,3,9,24,0,*?*?*?*?*?*?*?*?*?*?*?*?*?*?*?*?*?*?*?*?*?*?,2.9,2.3,92,102079,0,-0,293,0.0,-0.0,0.0,0,0,0,0,170,1.5,10,5,9999,99999,9,999999999,0.0,999,999,99
3009,3,10,1,0,*?*?*?*?*?*?*?*?*?*?*?*?*?*?*?*?*?*?*?*?*?*?,2.7,-2.4,67,102743,0,-0,293,0.0,-0.0,0.0,0,0,0,0,127,0.5,10,5,9999,99999,9,999999999,0.1,999,999,99
3009,3,10,2,0,*?*?*?*?*?*?*?*?*?*?*?*?*?*?*?*?*?*?*?*?*?*?,2.4,-2.9,65,102743,0,-0,292,0.0,-0.0,0.0,0,0,0,0,173,0.5,10,5,9999,99999,9,999999999,0.5,999,999,99
3009,3,10,3,0,*?*?*?*?*?*?*?*?*?*?*?*?*?*?*?*?*?*?*?*?*?*?,2.4,-2.9,65,102743,0,-0,292,0.0,-0.0,0.0,0,0,0,0,220,0.5,10,5,9999,99999,9,999999999,0.1,999,999,99
3009,3,10,4,0,*?*?*?*?*?*?*?*?*?*?*?*?*?*?*?*?*?*?*?*?*?*?,1.7,-3.1,67,102743,0,-0,289,0.0,-0.0,0.0,0,0,0,0,267,1.0,10,5,9999,99999,9,999999999,0.0,999,999,99
3009,3,10,5,0,*?*?*?*?*?*?*?*?*?*?*?*?*?*?*?*?*?*?*?*?*?*?,0.9,-4.2,65,102743,0,-0,286,0.0,-0.0,0.0,0,0,0,0,313,1.0,10,5,9999,99999,9,999999999,0.0,999,999,99
3009,3,10,6,0,*?*?*?*?*?*?*?*?*?*?*?*?*?*?*?*?*?*?*?*?*?*?,1.5,-3.9,64,102743,0,-0,288,0.0,-0.0,0.0,0,0,0,0,360,0.5,10,5,9999,99999,9,999999999,0.4,999,999,99
3009,3,10,7,0,*?*?*?*?*?*?*?*?*?*?*?*?*?*?*?*?*?*?*?*?*?*?,2.0,-3.9,62,102743,165,1384,290,18.6,0.0,18.6,2202,-0,2204,721,335,1.5,10,5,9999,99999,9,999999999,0.0,999,999,99
3009,3,10,8,0,*?*?*?*?*?*?*?*?*?*?*?*?*?*?*?*?*?*?*?*?*?*?,2.6,-3.1,64,102743,377,1385,287,105.3,51.5,91.3,11551,4544,10317,2438,310,0.5,9,5,9999,99999,9,999999999,0.0,999,999,99
3009,3,10,9,0,*?*?*?*?*?*?*?*?*?*?*?*?*?*?*?*?*?*?*?*?*?*?,4.9,-3.1,54,102743,558,1385,297,167.7,55.4,145.4,18422,5318,16397,4191,285,0.5,9,5,9999,99999,9,999999999,0.0,999,999,99
3009,3,10,10,0,*?*?*?*?*?*?*?*?*?*?*?*?*?*?*?*?*?*?*?*?*?*?,7.7,-0.0,58,102743,696,1385,309,215.2,57.0,186.6,23678,5645,21036,5756,260,0.5,9,5,9999,99999,9,999999999,0.0,999,999,99
3009,3,10,11,0,*?*?*?*?*?*?*?*?*?*?*?*?*?*?*?*?*?*?*?*?*?*?,9.0,0.6,55,102743,782,1386,315,244.7,57.7,212.2,26942,5782,23913,6854,235,2.1,9,5,9999,99999,9,999999999,0.0,999,999,99
3009,3,10,12,0,*?*?*?*?*?*?*?*?*?*?*?*?*?*?*?*?*?*?*?*?*?*?,10.4,1.3,53,102743,809,1386,321,254.1,57.9,220.3,27983,5818,24829,7228,210,1.5,9,5,9999,99999,9,999999999,0.0,999,999,99
3009,3,10,13,0,*?*?*?*?*?*?*?*?*?*?*?*?*?*?*?*?*?*?*?*?*?*?,10.4,0.4,50,102743,776,1386,321,242.7,57.7,210.4,26724,5774,23720,6777,187,1.5,9,5,9999,99999,9,999999999,0.0,999,999,99
3009,3,10,14,0,*?*?*?*?*?*?*?*?*?*?*?*?*?*?*?*?*?*?*?*?*?*?,10.5,-0.2,47,102743,685,1385,322,211.4,56.9,183.3,23259,5622,20668,5623,163,1.0,9,5,9999,99999,9,999999999,0.1,999,999,99
3009,3,10,15,0,*?*?*?*?*?*?*?*?*?*?*?*?*?*?*?*?*?*?*?*?*?*?,10.3,2.1,57,102743,543,1387,326,93.5,0.0,93.5,10963,0,10997,3984,140,2.1,10,5,9999,99999,9,999999999,0.0,999,999,99
3009,3,10,16,0,*?*?*?*?*?*?*?*?*?*?*?*?*?*?*?*?*?*?*?*?*?*?,10.2,1.7,55,102743,358,1385,326,56.9,0.0,56.9,6631,0,6647,2277,117,0.5,10,5,9999,99999,9,999999999,0.0,999,999,99
3009,3,10,17,0,*?*?*?*?*?*?*?*?*?*?*?*?*?*?*?*?*?*?*?*?*?*?,9.9,2.7,61,102743,145,1390,324,14.5,0.0,14.5,1732,-0,1733,565,93,1.5,10,5,9999,99999,9,999999999,0.0,999,999,99
3009,3,10,18,0,*?*?*?*?*?*?*?*?*?*?*?*?*?*?*?*?*?*?*?*?*?*?,8.1,2.7,68,102743,0,-0,316,0.0,-0.0,0.0,0,0,0,0,70,1.0,10,5,9999,99999,9,999999999,0.0,999,999,99
3009,3,10,19,0,*?*?*?*?*?*?*?*?*?*?*?*?*?*?*?*?*?*?*?*?*?*?,6.7,1.3,68,102743,0,-0,310,0.0,-0.0,0.0,0,0,0,0,70,1.0,10,5,9999,99999,9,999999999,0.0,999,999,99
3009,3,10,20,0,*?*?*?*?*?*?*?*?*?*?*?*?*?*?*?*?*?*?*?*?*?*?,5.4,0.2,69,102743,0,-0,304,0.0,-0.0,0.0,0,0,0,0,70,0.5,10,5,9999,99999,9,999999999,0.0,999,999,99
3009,3,10,21,0,*?*?*?*?*?*?*?*?*?*?*?*?*?*?*?*?*?*?*?*?*?*?,4.6,-0.2,71,102743,0,-0,301,0.0,-0.0,0.0,0,0,0,0,70,0.0,10,5,9999,99999,9,999999999,0.0,999,999,99
3009,3,10,22,0,*?*?*?*?*?*?*?*?*?*?*?*?*?*?*?*?*?*?*?*?*?*?,5.0,-0.4,68,102743,0,-0,303,0.0,-0.0,0.0,0,0,0,0,70,1.0,10,5,9999,99999,9,999999999,0.0,999,999,99
3009,3,10,23,0,*?*?*?*?*?*?*?*?*?*?*?*?*?*?*?*?*?*?*?*?*?*?,4.7,-1.3,64,102743,0,-0,302,0.0,-0.0,0.0,0,0,0,0,70,0.5,10,5,9999,99999,9,999999999,0.0,999,999,99
3009,3,10,24,0,*?*?*?*?*?*?*?*?*?*?*?*?*?*?*?*?*?*?*?*?*?*?,2.6,-1.7,71,102743,0,-0,293,0.0,-0.0,0.0,0,0,0,0,80,1.5,10,5,9999,99999,9,999999999,0.2,999,999,99
3009,3,11,1,0,*?*?*?*?*?*?*?*?*?*?*?*?*?*?*?*?*?*?*?*?*?*?,4.8,3.9,96,103223,0,-0,301,0.0,-0.0,0.0,0,0,0,0,70,0.5,10,5,9999,99999,9,999999999,0.0,999,999,99
3009,3,11,2,0,*?*?*?*?*?*?*?*?*?*?*?*?*?*?*?*?*?*?*?*?*?*?,4.9,4.8,100,103223,0,-0,301,0.0,-0.0,0.0,0,0,0,0,70,0.5,10,5,9999,99999,9,999999999,0.0,999,999,99
3009,3,11,3,0,*?*?*?*?*?*?*?*?*?*?*?*?*?*?*?*?*?*?*?*?*?*?,4.4,4.3,100,103223,0,-0,299,0.0,-0.0,0.0,0,0,0,0,70,0.5,10,5,9999,99999,9,999999999,0.1,999,999,99
3009,3,11,4,0,*?*?*?*?*?*?*?*?*?*?*?*?*?*?*?*?*?*?*?*?*?*?,4.3,4.3,100,103223,0,-0,299,0.0,-0.0,0.0,0,0,0,0,70,1.0,10,5,9999,99999,9,999999999,0.3,999,999,99
3009,3,11,5,0,*?*?*?*?*?*?*?*?*?*?*?*?*?*?*?*?*?*?*?*?*?*?,4.2,4.1,100,103223,0,-0,298,0.0,-0.0,0.0,0,0,0,0,70,1.0,10,5,9999,99999,9,999999999,0.3,999,999,99
3009,3,11,6,0,*?*?*?*?*?*?*?*?*?*?*?*?*?*?*?*?*?*?*?*?*?*?,4.4,4.3,100,103223,0,-0,299,0.0,-0.0,0.0,0,0,0,0,70,0.5,10,5,9999,99999,9,999999999,0.3,999,999,99
3009,3,11,7,0,*?*?*?*?*?*?*?*?*?*?*?*?*?*?*?*?*?*?*?*?*?*?,4.6,3.0,91,103223,174,1389,300,20.2,0.0,20.2,2393,-0,2396,785,73,1.5,10,5,9999,99999,9,999999999,0.3,999,999,99
3009,3,11,8,0,*?*?*?*?*?*?*?*?*?*?*?*?*?*?*?*?*?*?*?*?*?*?,4.4,3.4,94,103223,385,1384,299,62.3,0.0,62.3,7261,0,7280,2514,77,0.5,10,5,9999,99999,9,999999999,0.0,999,999,99
3009,3,11,9,0,*?*?*?*?*?*?*?*?*?*?*?*?*?*?*?*?*?*?*?*?*?*?,5.2,4.3,95,103223,566,1385,303,98.2,0.0,98.2,11528,0,11565,4219,80,0.5,10,5,9999,99999,9,999999999,0.0,999,999,99
3009,3,11,10,0,*?*?*?*?*?*?*?*?*?*?*?*?*?*?*?*?*?*?*?*?*?*?,6.6,5.8,96,103223,704,1385,309,125.5,0.0,125.5,14848,0,14903,5651,83,0.5,10,5,9999,99999,9,999999999,0.0,999,999,99
3009,3,11,11,0,*?*?*?*?*?*?*?*?*?*?*?*?*?*?*?*?*?*?*?*?*?*?,6.1,4.8,93,103223,789,1385,307,142.4,0.0,142.4,16934,0,17001,6586,87,2.1,10,5,9999,99999,9,999999999,0.0,999,999,99
3009,3,11,12,0,*?*?*?*?*?*?*?*?*?*?*?*?*?*?*?*?*?*?*?*?*?*?,7.0,4.8,87,103223,816,1385,311,147.8,0.0,147.8,17598,0,17669,6888,90,1.5,10,5,9999,99999,9,999999999,0.0,999,999,99
3009,3,11,13,0,*?*?*?*?*?*?*?*?*?*?*?*?*?*?*?*?*?*?*?*?*?*?,6.8,4.6,87,103223,783,1385,310,141.2,0.0,141.2,16781,0,16846,6517,87,1.5,10,5,9999,99999,9,999999999,0.0,999,999,99
3009,3,11,14,0,*?*?*?*?*?*?*?*?*?*?*?*?*?*?*?*?*?*?*?*?*?*?,6.7,3.2,80,103223,692,1385,310,123.1,0.0,123.1,14556,0,14609,5522,83,1.0,10,5,9999,99999,9,999999999,0.0,999,999,99
3009,3,11,15,0,*?*?*?*?*?*?*?*?*?*?*?*?*?*?*?*?*?*?*?*?*?*?,7.0,3.2,78,103223,549,1384,311,94.8,0.0,94.8,11124,0,11159,4050,80,2.1,10,5,9999,99999,9,999999999,0.0,999,999,99
3009,3,11,16,0,*?*?*?*?*?*?*?*?*?*?*?*?*?*?*?*?*?*?*?*?*?*?,6.9,2.7,75,103223,365,1386,311,58.2,0.0,58.2,6785,0,6801,2335,77,0.5,10,5,9999,99999,9,999999999,0.0,999,999,99
3009,3,11,17,0,*?*?*?*?*?*?*?*?*?*?*?*?*?*?*?*?*?*?*?*?*?*?,6.8,2.7,75,103223,151,1386,310,15.7,0.0,15.7,1878,-0,1879,614,73,1.5,10,5,9999,99999,9,999999999,0.0,999,999,99
3009,3,11,18,0,*?*?*?*?*?*?*?*?*?*?*?*?*?*?*?*?*?*?*?*?*?*?,6.8,1.5,69,103223,0,-0,310,0.0,-0.0,0.0,0,0,0,0,70,1.0,10,5,9999,99999,9,999999999,0.0,999,999,99
3009,3,11,19,0,*?*?*?*?*?*?*?*?*?*?*?*?*?*?*?*?*?*?*?*?*?*?,6.1,2.5,78,103223,0,-0,307,0.0,-0.0,0.0,0,0,0,0,110,1.0,10,5,9999,99999,9,999999999,0.0,999,999,99
3009,3,11,20,0,*?*?*?*?*?*?*?*?*?*?*?*?*?*?*?*?*?*?*?*?*?*?,5.4,2.5,82,103223,0,-0,304,0.0,-0.0,0.0,0,0,0,0,150,0.5,10,5,9999,99999,9,999999999,0.0,999,999,99
3009,3,11,21,0,*?*?*?*?*?*?*?*?*?*?*?*?*?*?*?*?*?*?*?*?*?*?,5.4,3.0,86,103223,0,-0,304,0.0,-0.0,0.0,0,0,0,0,190,0.0,10,5,9999,99999,9,999999999,0.0,999,999,99
3009,3,11,22,0,*?*?*?*?*?*?*?*?*?*?*?*?*?*?*?*?*?*?*?*?*?*?,5.3,2.3,81,103223,0,-0,304,0.0,-0.0,0.0,0,0,0,0,230,1.0,10,5,9999,99999,9,999999999,0.0,999,999,99
3009,3,11,23,0,*?*?*?*?*?*?*?*?*?*?*?*?*?*?*?*?*?*?*?*?*?*?,5.1,2.5,85,103223,0,-0,303,0.0,-0.0,0.0,0,0,0,0,270,0.5,10,5,9999,99999,9,999999999,0.0,999,999,99
3009,3,11,24,0,*?*?*?*?*?*?*?*?*?*?*?*?*?*?*?*?*?*?*?*?*?*?,4.4,1.5,83,103223,0,-0,300,0.0,-0.0,0.0,0,0,0,0,70,1.5,10,5,9999,99999,9,999999999,0.0,999,999,99
3009,3,12,1,0,*?*?*?*?*?*?*?*?*?*?*?*?*?*?*?*?*?*?*?*?*?*?,4.1,3.0,100,103129,0,-0,298,0.0,-0.0,0.0,0,0,0,0,297,0.5,10,5,9999,99999,9,999999999,0.0,999,999,99
3009,3,12,2,0,*?*?*?*?*?*?*?*?*?*?*?*?*?*?*?*?*?*?*?*?*?*?,3.6,3.2,100,103129,0,-0,296,0.0,-0.0,0.0,0,0,0,0,283,0.5,10,5,9999,99999,9,999999999,0.0,999,999,99
3009,3,12,3,0,*?*?*?*?*?*?*?*?*?*?*?*?*?*?*?*?*?*?*?*?*?*?,3.1,3.0,100,103129,0,-0,294,0.0,-0.0,0.0,0,0,0,0,270,0.5,10,5,9999,99999,9,999999999,0.0,999,999,99
3009,3,12,4,0,*?*?*?*?*?*?*?*?*?*?*?*?*?*?*?*?*?*?*?*?*?*?,3.4,3.4,100,103129,0,-0,295,0.0,-0.0,0.0,0,0,0,0,257,1.0,10,5,9999,99999,9,999999999,0.0,999,999,99
3009,3,12,5,0,*?*?*?*?*?*?*?*?*?*?*?*?*?*?*?*?*?*?*?*?*?*?,3.6,3.6,100,103129,0,-0,296,0.0,-0.0,0.0,0,0,0,0,243,1.0,10,5,9999,99999,9,999999999,0.0,999,999,99
3009,3,12,6,0,*?*?*?*?*?*?*?*?*?*?*?*?*?*?*?*?*?*?*?*?*?*?,3.6,3.6,100,103129,0,-0,296,0.0,-0.0,0.0,0,0,0,0,230,0.5,10,5,9999,99999,9,999999999,0.0,999,999,99
3009,3,12,7,0,*?*?*?*?*?*?*?*?*?*?*?*?*?*?*?*?*?*?*?*?*?*?,3.4,3.4,100,103129,182,1386,282,59.6,161.9,38.3,6272,9744,5208,680,235,1.5,7,4,9999,99999,9,999999999,0.0,999,999,99
3009,3,12,8,0,*?*?*?*?*?*?*?*?*?*?*?*?*?*?*?*?*?*?*?*?*?*?,3.6,3.6,100,103129,394,1386,270,213.5,441.7,88.0,22475,38277,11445,1623,240,0.5,4,2,9999,99999,9,999999999,0.0,999,999,99
3009,3,12,9,0,*?*?*?*?*?*?*?*?*?*?*?*?*?*?*?*?*?*?*?*?*?*?,5.2,5.3,100,103129,574,1384,282,321.0,406.4,152.5,33463,39209,18737,3044,245,0.5,5,3,9999,99999,9,999999999,0.0,999,999,99
3009,3,12,10,0,*?*?*?*?*?*?*?*?*?*?*?*?*?*?*?*?*?*?*?*?*?*?,6.2,6.2,100,103129,712,1385,287,408.9,417.6,194.2,42781,41902,23294,4195,250,0.5,5,3,9999,99999,9,999999999,0.0,999,999,99
3009,3,12,11,0,*?*?*?*?*?*?*?*?*?*?*?*?*?*?*?*?*?*?*?*?*?*?,6.6,6.6,100,103129,797,1385,293,434.5,338.2,239.8,46722,35762,26644,5805,255,2.1,6,3,9999,99999,9,999999999,0.0,999,999,99
3009,3,12,12,0,*?*?*?*?*?*?*?*?*?*?*?*?*?*?*?*?*?*?*?*?*?*?,6.9,5.9,100,103129,824,1385,293,450.5,339.3,248.7,48500,36015,27546,6146,260,1.5,6,3,9999,99999,9,999999999,0.0,999,999,99
3009,3,12,13,0,*?*?*?*?*?*?*?*?*?*?*?*?*?*?*?*?*?*?*?*?*?*?,7.3,5.3,100,103129,790,1385,295,430.4,337.9,237.6,46271,35694,26414,5722,262,1.5,6,3,9999,99999,9,999999999,0.0,999,999,99
3009,3,12,14,0,*?*?*?*?*?*?*?*?*?*?*?*?*?*?*?*?*?*?*?*?*?*?,7.0,5.0,100,103129,699,1385,306,216.3,57.0,187.6,23799,5650,21143,5795,263,1.0,9,5,9999,99999,9,999999999,0.0,999,999,99
3009,3,12,15,0,*?*?*?*?*?*?*?*?*?*?*?*?*?*?*?*?*?*?*?*?*?*?,7.2,4.3,98,103129,556,1385,303,221.4,138.9,165.6,24118,13680,18780,3880,265,2.1,8,4,9999,99999,9,999999999,0.0,999,999,99
3009,3,12,16,0,*?*?*?*?*?*?*?*?*?*?*?*?*?*?*?*?*?*?*?*?*?*?,6.9,5.1,100,103129,371,1384,306,103.3,51.3,89.6,11340,4511,10129,2388,267,0.5,9,5,9999,99999,9,999999999,0.0,999,999,99
3009,3,12,17,0,*?*?*?*?*?*?*?*?*?*?*?*?*?*?*?*?*?*?*?*?*?*?,7.2,6.1,100,103129,157,1382,311,17.0,0.0,17.0,2023,-0,2025,662,268,1.5,10,5,9999,99999,9,999999999,0.0,999,999,99
3009,3,12,18,0,*?*?*?*?*?*?*?*?*?*?*?*?*?*?*?*?*?*?*?*?*?*?,6.2,5.8,100,103129,0,-0,307,0.0,-0.0,0.0,0,0,0,0,270,1.0,10,5,9999,99999,9,999999999,0.0,999,999,99
3009,3,12,19,0,*?*?*?*?*?*?*?*?*?*?*?*?*?*?*?*?*?*?*?*?*?*?,5.9,5.9,100,103129,0,-0,306,0.0,-0.0,0.0,0,0,0,0,230,1.0,10,5,9999,99999,9,999999999,0.0,999,999,99
3009,3,12,20,0,*?*?*?*?*?*?*?*?*?*?*?*?*?*?*?*?*?*?*?*?*?*?,5.0,5.0,100,103129,0,-0,302,0.0,-0.0,0.0,0,0,0,0,190,0.5,10,5,9999,99999,9,999999999,0.0,999,999,99
3009,3,12,21,0,*?*?*?*?*?*?*?*?*?*?*?*?*?*?*?*?*?*?*?*?*?*?,4.8,4.8,100,103129,0,-0,301,0.0,-0.0,0.0,0,0,0,0,150,0.0,10,5,9999,99999,9,999999999,0.0,999,999,99
3009,3,12,22,0,*?*?*?*?*?*?*?*?*?*?*?*?*?*?*?*?*?*?*?*?*?*?,4.4,4.5,100,103129,0,-0,299,0.0,-0.0,0.0,0,0,0,0,110,1.0,10,5,9999,99999,9,999999999,0.0,999,999,99
3009,3,12,23,0,*?*?*?*?*?*?*?*?*?*?*?*?*?*?*?*?*?*?*?*?*?*?,4.3,4.3,100,103129,0,-0,299,0.0,-0.0,0.0,0,0,0,0,70,0.5,10,5,9999,99999,9,999999999,0.0,999,999,99
3009,3,12,24,0,*?*?*?*?*?*?*?*?*?*?*?*?*?*?*?*?*?*?*?*?*?*?,4.8,2.9,100,103129,0,-0,301,0.0,-0.0,0.0,0,0,0,0,310,1.5,10,5,9999,99999,9,999999999,0.0,999,999,99
3009,3,13,1,0,*?*?*?*?*?*?*?*?*?*?*?*?*?*?*?*?*?*?*?*?*?*?,3.7,1.5,84,102973,0,-0,297,0.0,-0.0,0.0,0,0,0,0,35,0.5,10,5,9999,99999,9,999999999,0.0,999,999,99
3009,3,13,2,0,*?*?*?*?*?*?*?*?*?*?*?*?*?*?*?*?*?*?*?*?*?*?,2.8,0.2,81,102973,0,-0,293,0.0,-0.0,0.0,0,0,0,0,40,0.5,10,5,9999,99999,9,999999999,0.0,999,999,99
3009,3,13,3,0,*?*?*?*?*?*?*?*?*?*?*?*?*?*?*?*?*?*?*?*?*?*?,1.8,-0.8,81,102973,0,-0,289,0.0,-0.0,0.0,0,0,0,0,45,0.5,10,5,9999,99999,9,999999999,0.0,999,999,99
3009,3,13,4,0,*?*?*?*?*?*?*?*?*?*?*?*?*?*?*?*?*?*?*?*?*?*?,2.2,-0.2,83,102973,0,-0,291,0.0,-0.0,0.0,0,0,0,0,50,1.0,10,5,9999,99999,9,999999999,0.0,999,999,99
3009,3,13,5,0,*?*?*?*?*?*?*?*?*?*?*?*?*?*?*?*?*?*?*?*?*?*?,2.6,-0.6,78,102973,0,-0,292,0.0,-0.0,0.0,0,0,0,0,55,1.0,10,5,9999,99999,9,999999999,0.0,999,999,99
3009,3,13,6,0,*?*?*?*?*?*?*?*?*?*?*?*?*?*?*?*?*?*?*?*?*?*?,2.3,-0.8,78,102973,0,-0,291,0.0,-0.0,0.0,0,0,0,0,60,0.5,10,5,9999,99999,9,999999999,0.0,999,999,99
3009,3,13,7,0,*?*?*?*?*?*?*?*?*?*?*?*?*?*?*?*?*?*?*?*?*?*?,2.1,-0.4,81,102973,190,1383,265,75.8,289.6,36.0,7745,18801,5430,643,95,1.5,5,3,9999,99999,9,999999999,0.0,999,999,99
3009,3,13,8,0,*?*?*?*?*?*?*?*?*?*?*?*?*?*?*?*?*?*?*?*?*?*?,2.8,0.2,81,102973,402,1385,263,219.0,443.7,90.2,23055,38740,11718,1669,130,0.5,4,2,9999,99999,9,999999999,0.0,999,999,99
3009,3,13,9,0,*?*?*?*?*?*?*?*?*?*?*?*?*?*?*?*?*?*?*?*?*?*?,4.8,-0.2,69,102973,582,1383,265,345.7,523.4,125.5,36837,50822,16023,2457,165,0.5,3,2,9999,99999,9,999999999,0.0,999,999,99
3009,3,13,10,0,*?*?*?*?*?*?*?*?*?*?*?*?*?*?*?*?*?*?*?*?*?*?,6.3,0.4,65,102973,720,1385,293,350.2,240.4,225.2,37384,25049,25071,5221,200,0.5,7,4,9999,99999,9,999999999,0.0,999,999,99
3009,3,13,11,0,*?*?*?*?*?*?*?*?*?*?*?*?*?*?*?*?*?*?*?*?*?*?,7.7,0.6,60,102973,804,1383,299,396.0,243.2,254.6,42430,25731,28083,6262,235,2.1,7,4,9999,99999,9,999999999,0.0,999,999,99
3009,3,13,12,0,*?*?*?*?*?*?*?*?*?*?*?*?*?*?*?*?*?*?*?*?*?*?,8.2,0.8,59,102973,831,1384,290,485.1,424.3,230.4,50956,43386,27086,5498,270,1.5,5,3,9999,99999,9,999999999,0.0,999,999,99
3009,3,13,13,0,*?*?*?*?*?*?*?*?*?*?*?*?*?*?*?*?*?*?*?*?*?*?,8.2,1.7,63,102973,797,1384,286,481.3,491.4,198.3,51050,50120,23934,4535,262,1.5,4,2,9999,99999,9,999999999,0.0,999,999,99
3009,3,13,14,0,*?*?*?*?*?*?*?*?*?*?*?*?*?*?*?*?*?*?*?*?*?*?,8.6,1.0,59,102973,706,1385,282,429.1,536.2,155.8,45881,53914,19482,3277,253,1.0,3,2,9999,99999,9,999999999,0.0,999,999,99
3009,3,13,15,0,*?*?*?*?*?*?*?*?*?*?*?*?*?*?*?*?*?*?*?*?*?*?,8.5,2.3,64,102973,562,1383,293,313.6,405.2,149.0,32682,38916,18342,2958,245,2.1,5,3,9999,99999,9,999999999,0.0,999,999,99
3009,3,13,16,0,*?*?*?*?*?*?*?*?*?*?*?*?*?*?*?*?*?*?*?*?*?*?,8.3,1.5,61,102973,378,1386,296,183.4,301.2,101.2,19454,26149,11854,1982,237,0.5,6,3,9999,99999,9,999999999,0.0,999,999,99
3009,3,13,17,0,*?*?*?*?*?*?*?*?*?*?*?*?*?*?*?*?*?*?*?*?*?*?,7.9,0.4,58,102973,164,1388,305,42.1,89.7,31.5,4543,4879,3921,551,228,1.5,8,4,9999,99999,9,999999999,0.0,999,999,99
3009,3,13,18,0,*?*?*?*?*?*?*?*?*?*?*?*?*?*?*?*?*?*?*?*?*?*?,7.1,-0.2,59,102973,0,-0,312,0.0,-0.0,0.0,0,0,0,0,220,1.0,10,5,9999,99999,9,999999999,0.0,999,999,99
3009,3,13,19,0,*?*?*?*?*?*?*?*?*?*?*?*?*?*?*?*?*?*?*?*?*?*?,6.0,-0.0,65,102973,0,-0,307,0.0,-0.0,0.0,0,0,0,0,198,1.0,10,5,9999,99999,9,999999999,0.0,999,999,99
3009,3,13,20,0,*?*?*?*?*?*?*?*?*?*?*?*?*?*?*?*?*?*?*?*?*?*?,4.7,0.8,75,102973,0,-0,301,0.0,-0.0,0.0,0,0,0,0,177,0.5,10,5,9999,99999,9,999999999,0.0,999,999,99
3009,3,13,21,0,*?*?*?*?*?*?*?*?*?*?*?*?*?*?*?*?*?*?*?*?*?*?,4.3,0.8,77,102973,0,-0,299,0.0,-0.0,0.0,0,0,0,0,155,0.0,10,5,9999,99999,9,999999999,0.0,999,999,99
3009,3,13,22,0,*?*?*?*?*?*?*?*?*?*?*?*?*?*?*?*?*?*?*?*?*?*?,4.2,0.4,76,102973,0,-0,299,0.0,-0.0,0.0,0,0,0,0,133,1.0,10,5,9999,99999,9,999999999,0.0,999,999,99
3009,3,13,23,0,*?*?*?*?*?*?*?*?*?*?*?*?*?*?*?*?*?*?*?*?*?*?,3.7,1.3,83,102973,0,-0,297,0.0,-0.0,0.0,0,0,0,0,112,0.5,10,5,9999,99999,9,999999999,0.0,999,999,99
3009,3,13,24,0,*?*?*?*?*?*?*?*?*?*?*?*?*?*?*?*?*?*?*?*?*?*?,4.2,3.0,91,102973,0,-0,299,0.0,-0.0,0.0,0,0,0,0,30,1.5,10,5,9999,99999,9,999999999,0.0,999,999,99
3009,3,14,1,0,*?*?*?*?*?*?*?*?*?*?*?*?*?*?*?*?*?*?*?*?*?*?,2.0,0.8,91,103006,0,-0,290,0.0,-0.0,0.0,0,0,0,0,80,0.5,10,5,9999,99999,9,999999999,0.0,999,999,99
3009,3,14,2,0,*?*?*?*?*?*?*?*?*?*?*?*?*?*?*?*?*?*?*?*?*?*?,1.1,0.6,95,103006,0,-0,286,0.0,-0.0,0.0,0,0,0,0,70,0.5,10,5,9999,99999,9,999999999,0.0,999,999,99
3009,3,14,3,0,*?*?*?*?*?*?*?*?*?*?*?*?*?*?*?*?*?*?*?*?*?*?,1.0,0.8,98,103006,0,-0,285,0.0,-0.0,0.0,0,0,0,0,60,0.5,10,5,9999,99999,9,999999999,0.0,999,999,99
3009,3,14,4,0,*?*?*?*?*?*?*?*?*?*?*?*?*?*?*?*?*?*?*?*?*?*?,0.3,-0.2,94,103006,0,-0,283,0.0,-0.0,0.0,0,0,0,0,50,1.0,10,5,9999,99999,9,999999999,0.0,999,999,99
3009,3,14,5,0,*?*?*?*?*?*?*?*?*?*?*?*?*?*?*?*?*?*?*?*?*?*?,0.6,0.6,99,103006,0,-0,284,0.0,-0.0,0.0,0,0,0,0,40,1.0,10,5,9999,99999,9,999999999,0.0,999,999,99
3009,3,14,6,0,*?*?*?*?*?*?*?*?*?*?*?*?*?*?*?*?*?*?*?*?*?*?,0.1,0.2,99,103006,0,-0,282,0.0,-0.0,0.0,0,0,0,0,30,0.5,10,5,9999,99999,9,999999999,0.0,999,999,99
3009,3,14,7,0,*?*?*?*?*?*?*?*?*?*?*?*?*?*?*?*?*?*?*?*?*?*?,-0.3,-0.4,99,103006,198,1380,275,43.8,40.6,38.0,4873,2734,4525,802,75,1.5,9,5,9999,99999,9,999999999,0.0,999,999,99
3009,3,14,8,0,*?*?*?*?*?*?*?*?*?*?*?*?*?*?*?*?*?*?*?*?*?*?,1.4,1.3,98,103006,410,1384,282,116.8,52.4,101.3,12821,4731,11441,2740,120,0.5,9,5,9999,99999,9,999999999,0.0,999,999,99
3009,3,14,9,0,*?*?*?*?*?*?*?*?*?*?*?*?*?*?*?*?*?*?*?*?*?*?,3.1,1.3,86,103006,590,1383,280,280.4,234.6,180.3,29778,23524,20374,3899,165,0.5,7,4,9999,99999,9,999999999,0.0,999,999,99
3009,3,14,10,0,*?*?*?*?*?*?*?*?*?*?*?*?*?*?*?*?*?*?*?*?*?*?,5.5,1.7,75,103006,727,1383,300,226.4,57.3,196.3,24916,5702,22127,6158,210,0.5,9,5,9999,99999,9,999999999,0.0,999,999,99
3009,3,14,11,0,*?*?*?*?*?*?*?*?*?*?*?*?*?*?*?*?*?*?*?*?*?*?,7.0,2.1,70,103006,812,1384,311,147.1,0.0,147.1,17516,0,17586,6850,255,2.1,10,5,9999,99999,9,999999999,0.0,999,999,99
3009,3,14,12,0,*?*?*?*?*?*?*?*?*?*?*?*?*?*?*?*?*?*?*?*?*?*?,7.9,1.9,65,103006,838,1383,310,264.6,58.1,229.4,29151,5855,25855,7661,300,1.5,9,5,9999,99999,9,999999999,0.0,999,999,99
3009,3,14,13,0,*?*?*?*?*?*?*?*?*?*?*?*?*?*?*?*?*?*?*?*?*?*?,7.9,1.5,63,103006,804,1383,315,145.6,0.0,145.6,17321,0,17389,6761,305,1.5,10,5,9999,99999,9,999999999,0.0,999,999,99
3009,3,14,14,0,*?*?*?*?*?*?*?*?*?*?*?*?*?*?*?*?*?*?*?*?*?*?,8.2,-0.2,54,103006,712,1383,306,293.1,143.5,219.2,32006,14764,24659,5511,310,1.0,8,4,9999,99999,9,999999999,0.0,999,999,99
3009,3,14,15,0,*?*?*?*?*?*?*?*?*?*?*?*?*?*?*?*?*?*?*?*?*?*?,7.8,-0.0,57,103006,569,1384,304,227.5,139.4,170.2,24795,13799,19289,4009,315,2.1,8,4,9999,99999,9,999999999,0.0,999,999,99
3009,3,14,16,0,*?*?*?*?*?*?*?*?*?*?*?*?*?*?*?*?*?*?*?*?*?*?,8.1,0.6,59,103006,384,1384,290,199.7,377.8,94.9,20797,32403,12132,1767,320,0.5,5,3,9999,99999,9,999999999,0.0,999,999,99
3009,3,14,17,0,*?*?*?*?*?*?*?*?*?*?*?*?*?*?*?*?*?*?*?*?*?*?,7.9,0.4,59,103006,170,1385,294,59.0,215.2,32.6,6271,12485,4511,572,325,1.5,6,3,9999,99999,9,999999999,0.0,999,999,99
3009,3,14,18,0,*?*?*?*?*?*?*?*?*?*?*?*?*?*?*?*?*?*?*?*?*?*?,6.2,0.6,67,103006,0,-0,308,0.0,-0.0,0.0,0,0,0,0,330,1.0,10,5,9999,99999,9,999999999,0.0,999,999,99
3009,3,14,19,0,*?*?*?*?*?*?*?*?*?*?*?*?*?*?*?*?*?*?*?*?*?*?,4.9,-0.0,70,103006,0,-0,302,0.0,-0.0,0.0,0,0,0,0,328,1.0,10,5,9999,99999,9,999999999,0.0,999,999,99
3009,3,14,20,0,*?*?*?*?*?*?*?*?*?*?*?*?*?*?*?*?*?*?*?*?*?*?,4.0,-0.2,74,103006,0,-0,298,0.0,-0.0,0.0,0,0,0,0,327,0.5,10,5,9999,99999,9,999999999,0.0,999,999,99
3009,3,14,21,0,*?*?*?*?*?*?*?*?*?*?*?*?*?*?*?*?*?*?*?*?*?*?,2.9,-1.1,73,103006,0,-0,294,0.0,-0.0,0.0,0,0,0,0,325,0.0,10,5,9999,99999,9,999999999,0.0,999,999,99
3009,3,14,22,0,*?*?*?*?*?*?*?*?*?*?*?*?*?*?*?*?*?*?*?*?*?*?,2.8,-1.3,73,103006,0,-0,293,0.0,-0.0,0.0,0,0,0,0,323,1.0,10,5,9999,99999,9,999999999,0.0,999,999,99
3009,3,14,23,0,*?*?*?*?*?*?*?*?*?*?*?*?*?*?*?*?*?*?*?*?*?*?,2.3,-2.2,71,103006,0,-0,291,0.0,-0.0,0.0,0,0,0,0,322,0.5,10,5,9999,99999,9,999999999,0.0,999,999,99
3009,3,14,24,0,*?*?*?*?*?*?*?*?*?*?*?*?*?*?*?*?*?*?*?*?*?*?,3.2,1.0,85,103006,0,-0,295,0.0,-0.0,0.0,0,0,0,0,90,1.5,10,5,9999,99999,9,999999999,0.0,999,999,99
3009,3,15,1,0,*?*?*?*?*?*?*?*?*?*?*?*?*?*?*?*?*?*?*?*?*?*?,1.7,-0.0,89,103117,0,-0,288,0.0,-0.0,0.0,0,0,0,0,322,0.5,10,5,9999,99999,9,999999999,0.0,999,999,99
3009,3,15,2,0,*?*?*?*?*?*?*?*?*?*?*?*?*?*?*?*?*?*?*?*?*?*?,1.2,1.0,99,103117,0,-0,286,0.0,-0.0,0.0,0,0,0,0,323,0.5,10,5,9999,99999,9,999999999,0.0,999,999,99
3009,3,15,3,0,*?*?*?*?*?*?*?*?*?*?*?*?*?*?*?*?*?*?*?*?*?*?,0.6,-0.0,96,103117,0,-0,284,0.0,-0.0,0.0,0,0,0,0,325,0.5,10,5,9999,99999,9,999999999,0.0,999,999,99
3009,3,15,4,0,*?*?*?*?*?*?*?*?*?*?*?*?*?*?*?*?*?*?*?*?*?*?,-0.1,-0.0,100,103117,0,-0,281,0.0,-0.0,0.0,0,0,0,0,327,1.0,10,5,9999,99999,9,999999999,0.0,999,999,99
3009,3,15,5,0,*?*?*?*?*?*?*?*?*?*?*?*?*?*?*?*?*?*?*?*?*?*?,0.5,0.6,100,103117,0,-0,283,0.0,-0.0,0.0,0,0,0,0,328,1.0,10,5,9999,99999,9,999999999,0.0,999,999,99
3009,3,15,6,0,*?*?*?*?*?*?*?*?*?*?*?*?*?*?*?*?*?*?*?*?*?*?,1.0,1.0,100,103117,0,-0,276,0.0,-0.0,0.0,0,0,0,0,330,0.5,8,4,9999,99999,9,999999999,0.0,999,999,99
3009,3,15,7,0,*?*?*?*?*?*?*?*?*?*?*?*?*?*?*?*?*?*?*?*?*?*?,1.4,1.5,100,103117,207,1384,240,92.8,434.3,27.8,9527,31352,4529,560,312,1.5,0,0,9999,99999,9,999999999,0.0,999,999,99
3009,3,15,8,0,*?*?*?*?*?*?*?*?*?*?*?*?*?*?*?*?*?*?*?*?*?*?,2.3,2.1,99,103117,418,1382,245,237.6,550.2,71.3,24641,48681,10464,1343,293,0.5,0,0,9999,99999,9,999999999,0.0,999,999,99
3009,3,15,9,0,*?*?*?*?*?*?*?*?*?*?*?*?*?*?*?*?*?*?*?*?*?*?,4.5,4.5,100,103117,598,1382,257,361.2,584.3,108.3,37554,56105,15187,2160,275,0.5,0,0,9999,99999,9,999999999,0.0,999,999,99
3009,3,15,10,0,*?*?*?*?*?*?*?*?*?*?*?*?*?*?*?*?*?*?*?*?*?*?,7.2,5.5,88,103117,735,1383,269,455.0,599.1,136.5,47492,59261,18541,2949,257,0.5,0,0,9999,99999,9,999999999,0.0,999,999,99
3009,3,15,11,0,*?*?*?*?*?*?*?*?*?*?*?*?*?*?*?*?*?*?*?*?*?*?,9.5,6.1,79,103117,819,1382,279,512.7,605.7,153.8,53658,60572,20500,3564,238,2.1,0,0,9999,99999,9,999999999,0.0,999,999,99
3009,3,15,12,0,*?*?*?*?*?*?*?*?*?*?*?*?*?*?*?*?*?*?*?*?*?*?,10.0,4.6,69,103117,845,1383,278,530.4,607.5,159.1,55562,60908,21090,3782,220,1.5,0,0,9999,99999,9,999999999,0.0,999,999,99
3009,3,15,13,0,*?*?*?*?*?*?*?*?*?*?*?*?*?*?*?*?*?*?*?*?*?*?,10.5,4.1,65,103117,811,1383,279,506.9,605.1,152.1,53041,60459,20310,3497,237,1.5,0,0,9999,99999,9,999999999,0.0,999,999,99
3009,3,15,14,0,*?*?*?*?*?*?*?*?*?*?*?*?*?*?*?*?*?*?*?*?*?*?,10.6,3.8,63,103117,719,1383,279,443.8,597.6,133.2,46306,58961,18154,2844,253,1.0,0,0,9999,99999,9,999999999,0.0,999,999,99
3009,3,15,15,0,*?*?*?*?*?*?*?*?*?*?*?*?*?*?*?*?*?*?*?*?*?*?,10.5,2.5,58,103117,575,1382,276,345.5,581.2,103.6,35904,55411,14607,2045,270,2.1,0,0,9999,99999,9,999999999,0.0,999,999,99
3009,3,15,16,0,*?*?*?*?*?*?*?*?*?*?*?*?*?*?*?*?*?*?*?*?*?*?,10.5,1.9,56,103117,390,1382,285,217.9,518.8,71.5,22453,44796,10399,1320,287,0.5,2,1,9999,99999,9,999999999,0.0,999,999,99
3009,3,15,17,0,*?*?*?*?*?*?*?*?*?*?*?*?*?*?*?*?*?*?*?*?*?*?,10.0,2.3,58,103117,176,1382,314,47.9,94.8,35.8,5147,5417,4425,635,303,1.5,8,4,9999,99999,9,999999999,0.0,999,999,99
3009,3,15,18,0,*?*?*?*?*?*?*?*?*?*?*?*?*?*?*?*?*?*?*?*?*?*?,8.4,2.7,67,103117,0,-0,317,0.0,-0.0,0.0,0,0,0,0,320,1.0,10,5,9999,99999,9,999999999,0.0,999,999,99
3009,3,15,19,0,*?*?*?*?*?*?*?*?*?*?*?*?*?*?*?*?*?*?*?*?*?*?,6.4,2.5,76,103117,0,-0,308,0.0,-0.0,0.0,0,0,0,0,325,1.0,10,5,9999,99999,9,999999999,0.0,999,999,99
3009,3,15,20,0,*?*?*?*?*?*?*?*?*?*?*?*?*?*?*?*?*?*?*?*?*?*?,5.3,2.7,83,103117,0,-0,303,0.0,-0.0,0.0,0,0,0,0,330,0.5,10,5,9999,99999,9,999999999,0.0,999,999,99
3009,3,15,21,0,*?*?*?*?*?*?*?*?*?*?*?*?*?*?*?*?*?*?*?*?*?*?,4.6,2.9,89,103117,0,-0,300,0.0,-0.0,0.0,0,0,0,0,335,0.0,10,5,9999,99999,9,999999999,0.0,999,999,99
3009,3,15,22,0,*?*?*?*?*?*?*?*?*?*?*?*?*?*?*?*?*?*?*?*?*?*?,3.6,2.1,90,103117,0,-0,296,0.0,-0.0,0.0,0,0,0,0,340,1.0,10,5,9999,99999,9,999999999,0.0,999,999,99
3009,3,15,23,0,*?*?*?*?*?*?*?*?*?*?*?*?*?*?*?*?*?*?*?*?*?*?,5.9,3.9,87,103117,0,-0,306,0.0,-0.0,0.0,0,0,0,0,345,0.5,10,5,9999,99999,9,999999999,0.0,999,999,99
3009,3,15,24,0,*?*?*?*?*?*?*?*?*?*?*?*?*?*?*?*?*?*?*?*?*?*?,1.8,-1.1,81,103117,0,-0,289,0.0,-0.0,0.0,0,0,0,0,320,1.5,10,5,9999,99999,9,999999999,0.0,999,999,99
3009,3,16,1,0,*?*?*?*?*?*?*?*?*?*?*?*?*?*?*?*?*?*?*?*?*?*?,8.4,6.2,87,102824,0,-0,317,0.0,-0.0,0.0,0,0,0,0,345,0.5,10,5,9999,99999,9,999999999,0.0,999,999,99
3009,3,16,2,0,*?*?*?*?*?*?*?*?*?*?*?*?*?*?*?*?*?*?*?*?*?*?,8.6,7.0,91,102824,0,-0,317,0.0,-0.0,0.0,0,0,0,0,340,0.5,10,5,9999,99999,9,999999999,0.0,999,999,99
3009,3,16,3,0,*?*?*?*?*?*?*?*?*?*?*?*?*?*?*?*?*?*?*?*?*?*?,8.6,7.7,95,102824,0,-0,317,0.0,-0.0,0.0,0,0,0,0,335,0.5,10,5,9999,99999,9,999999999,0.0,999,999,99
3009,3,16,4,0,*?*?*?*?*?*?*?*?*?*?*?*?*?*?*?*?*?*?*?*?*?*?,8.4,8.0,99,102824,0,-0,316,0.0,-0.0,0.0,0,0,0,0,330,1.0,10,5,9999,99999,9,999999999,0.0,999,999,99
3009,3,16,5,0,*?*?*?*?*?*?*?*?*?*?*?*?*?*?*?*?*?*?*?*?*?*?,8.3,8.3,100,102824,0,-0,316,0.0,-0.0,0.0,0,0,0,0,325,1.0,10,5,9999,99999,9,999999999,0.0,999,999,99
3009,3,16,6,0,*?*?*?*?*?*?*?*?*?*?*?*?*?*?*?*?*?*?*?*?*?*?,8.2,8.1,100,102824,0,-0,315,0.0,-0.0,0.0,0,0,0,0,320,0.5,10,5,9999,99999,9,999999999,0.0,999,999,99
3009,3,16,7,0,*?*?*?*?*?*?*?*?*?*?*?*?*?*?*?*?*?*?*?*?*?*?,8.3,8.3,100,102824,215,1381,316,28.6,0.0,28.6,3353,0,3358,1108,322,1.5,10,5,9999,99999,9,999999999,0.0,999,999,99
3009,3,16,8,0,*?*?*?*?*?*?*?*?*?*?*?*?*?*?*?*?*?*?*?*?*?*?,8.4,7.9,97,102824,426,1381,316,70.6,0.0,70.6,8239,0,8261,2889,323,0.5,10,5,9999,99999,9,999999999,0.0,999,999,99
3009,3,16,9,0,*?*?*?*?*?*?*?*?*?*?*?*?*?*?*?*?*?*?*?*?*?*?,8.6,6.6,87,102824,606,1382,317,106.4,0.0,106.4,12516,0,12558,4635,325,0.5,10,5,9999,99999,9,999999999,0.0,999,999,99
3009,3,16,10,0,*?*?*?*?*?*?*?*?*?*?*?*?*?*?*?*?*?*?*?*?*?*?,9.4,6.6,83,102824,743,1383,321,133.5,0.0,133.5,15833,0,15893,6089,327,0.5,10,5,9999,99999,9,999999999,0.0,999,999,99
3009,3,16,11,0,*?*?*?*?*?*?*?*?*?*?*?*?*?*?*?*?*?*?*?*?*?*?,9.5,6.1,79,102824,827,1383,322,150.2,0.0,150.2,17901,0,17973,7025,328,2.1,10,5,9999,99999,9,999999999,0.0,999,999,99
3009,3,16,12,0,*?*?*?*?*?*?*?*?*?*?*?*?*?*?*?*?*?*?*?*?*?*?,9.6,4.6,72,102824,852,1382,322,155.3,0.0,155.3,18534,0,18611,7315,330,1.5,10,5,9999,99999,9,999999999,0.0,999,999,99
3009,3,16,13,0,*?*?*?*?*?*?*?*?*?*?*?*?*?*?*?*?*?*?*?*?*?*?,9.7,3.9,68,102824,818,1383,323,148.4,0.0,148.4,17678,0,17749,6924,328,1.5,10,5,9999,99999,9,999999999,0.0,999,999,99
3009,3,16,14,0,*?*?*?*?*?*?*?*?*?*?*?*?*?*?*?*?*?*?*?*?*?*?,9.4,4.6,73,102824,725,1381,321,130.1,0.0,130.1,15403,0,15461,5897,327,1.0,10,5,9999,99999,9,999999999,0.6,999,999,99
3009,3,16,15,0,*?*?*?*?*?*?*?*?*?*?*?*?*?*?*?*?*?*?*?*?*?*?,9.4,5.6,78,102824,582,1383,321,101.5,0.0,101.5,11929,0,11968,4387,325,2.1,10,5,9999,99999,9,999999999,0.1,999,999,99
3009,3,16,16,0,*?*?*?*?*?*?*?*?*?*?*?*?*?*?*?*?*?*?*?*?*?*?,9.8,4.6,71,102824,396,1380,323,64.7,0.0,64.7,7543,0,7562,2620,323,0.5,10,5,9999,99999,9,999999999,0.0,999,999,99
3009,3,16,17,0,*?*?*?*?*?*?*?*?*?*?*?*?*?*?*?*?*?*?*?*?*?*?,9.7,5.0,73,102824,182,1379,323,22.1,0.0,22.1,2600,-0,2603,855,322,1.5,10,5,9999,99999,9,999999999,2.0,999,999,99
3009,3,16,18,0,*?*?*?*?*?*?*?*?*?*?*?*?*?*?*?*?*?*?*?*?*?*?,9.5,5.1,75,102824,0,-0,322,0.0,-0.0,0.0,0,0,0,0,320,1.0,10,5,9999,99999,9,999999999,3.4,999,999,99
3009,3,16,19,0,*?*?*?*?*?*?*?*?*?*?*?*?*?*?*?*?*?*?*?*?*?*?,9.1,5.1,77,102824,0,-0,320,0.0,-0.0,0.0,0,0,0,0,322,1.0,10,5,9999,99999,9,999999999,0.6,999,999,99
3009,3,16,20,0,*?*?*?*?*?*?*?*?*?*?*?*?*?*?*?*?*?*?*?*?*?*?,9.0,4.5,74,102824,0,-0,320,0.0,-0.0,0.0,0,0,0,0,323,0.5,10,5,9999,99999,9,999999999,0.2,999,999,99
3009,3,16,21,0,*?*?*?*?*?*?*?*?*?*?*?*?*?*?*?*?*?*?*?*?*?*?,8.9,5.5,80,102824,0,-0,319,0.0,-0.0,0.0,0,0,0,0,325,0.0,10,5,9999,99999,9,999999999,0.0,999,999,99
3009,3,16,22,0,*?*?*?*?*?*?*?*?*?*?*?*?*?*?*?*?*?*?*?*?*?*?,8.5,5.8,84,102824,0,-0,317,0.0,-0.0,0.0,0,0,0,0,327,1.0,10,5,9999,99999,9,999999999,0.0,999,999,99
3009,3,16,23,0,*?*?*?*?*?*?*?*?*?*?*?*?*?*?*?*?*?*?*?*?*?*?,9.0,7.3,90,102824,0,-0,319,0.0,-0.0,0.0,0,0,0,0,328,0.5,10,5,9999,99999,9,999999999,0.2,999,999,99
3009,3,16,24,0,*?*?*?*?*?*?*?*?*?*?*?*?*?*?*?*?*?*?*?*?*?*?,8.2,5.1,82,102824,0,-0,316,0.0,-0.0,0.0,0,0,0,0,350,1.5,10,5,9999,99999,9,999999999,0.0,999,999,99
3009,3,17,1,0,*?*?*?*?*?*?*?*?*?*?*?*?*?*?*?*?*?*?*?*?*?*?,10.2,9.7,100,102385,0,-0,324,0.0,-0.0,0.0,0,0,0,0,330,0.5,10,5,9999,99999,9,999999999,1.0,999,999,99
3009,3,17,2,0,*?*?*?*?*?*?*?*?*?*?*?*?*?*?*?*?*?*?*?*?*?*?,10.5,10.5,100,102385,0,-0,325,0.0,-0.0,0.0,0,0,0,0,330,0.5,10,5,9999,99999,9,999999999,1.4,999,999,99
3009,3,17,3,0,*?*?*?*?*?*?*?*?*?*?*?*?*?*?*?*?*?*?*?*?*?*?,10.5,10.5,100,102385,0,-0,325,0.0,-0.0,0.0,0,0,0,0,330,0.5,10,5,9999,99999,9,999999999,1.2,999,999,99
3009,3,17,4,0,*?*?*?*?*?*?*?*?*?*?*?*?*?*?*?*?*?*?*?*?*?*?,10.0,9.9,100,102385,0,-0,323,0.0,-0.0,0.0,0,0,0,0,330,1.0,10,5,9999,99999,9,999999999,0.0,999,999,99
3009,3,17,5,0,*?*?*?*?*?*?*?*?*?*?*?*?*?*?*?*?*?*?*?*?*?*?,9.6,9.7,100,102385,0,-0,321,0.0,-0.0,0.0,0,0,0,0,330,1.0,10,5,9999,99999,9,999999999,0.0,999,999,99
3009,3,17,6,0,*?*?*?*?*?*?*?*?*?*?*?*?*?*?*?*?*?*?*?*?*?*?,9.6,9.6,100,102385,0,-0,321,0.0,-0.0,0.0,0,0,0,0,330,0.5,10,5,9999,99999,9,999999999,0.1,999,999,99
3009,3,17,7,0,*?*?*?*?*?*?*?*?*?*?*?*?*?*?*?*?*?*?*?*?*?*?,9.4,9.4,100,102385,223,1378,320,30.3,0.0,30.3,3545,0,3550,1174,333,1.5,10,5,9999,99999,9,999999999,0.4,999,999,99
3009,3,17,8,0,*?*?*?*?*?*?*?*?*?*?*?*?*?*?*?*?*?*?*?*?*?*?,11.0,11.0,100,102385,434,1380,327,72.2,0.0,72.2,8434,0,8457,2965,337,0.5,10,5,9999,99999,9,999999999,0.4,999,999,99
3009,3,17,9,0,*?*?*?*?*?*?*?*?*?*?*?*?*?*?*?*?*?*?*?*?*?*?,12.4,12.4,100,102385,614,1381,331,187.6,56.1,162.7,20630,5467,18348,4818,340,0.5,9,5,9999,99999,9,999999999,0.4,999,999,99
3009,3,17,10,0,*?*?*?*?*?*?*?*?*?*?*?*?*?*?*?*?*?*?*?*?*?*?,13.4,13.0,100,102385,750,1381,336,234.7,57.5,203.5,25838,5740,22938,6467,343,0.5,9,5,9999,99999,9,999999999,0.0,999,999,99
3009,3,17,11,0,*?*?*?*?*?*?*?*?*?*?*?*?*?*?*?*?*?*?*?*?*?*?,14.8,12.7,96,102385,834,1381,342,263.6,58.1,228.6,29044,5852,25761,7619,347,2.1,9,5,9999,99999,9,999999999,0.0,999,999,99
3009,3,17,12,0,*?*?*?*?*?*?*?*?*?*?*?*?*?*?*?*?*?*?*?*?*?*?,15.2,14.4,100,102385,859,1381,344,272.4,58.2,236.2,30014,5881,26613,7993,350,1.5,9,5,9999,99999,9,999999999,0.0,999,999,99
3009,3,17,13,0,*?*?*?*?*?*?*?*?*?*?*?*?*?*?*?*?*?*?*?*?*?*?,15.0,13.2,97,102385,824,1381,343,260.3,58.0,225.7,28683,5835,25445,7481,333,1.5,9,5,9999,99999,9,999999999,0.3,999,999,99
3009,3,17,14,0,*?*?*?*?*?*?*?*?*?*?*?*?*?*?*?*?*?*?*?*?*?*?,15.4,12.3,90,102385,732,1381,345,228.4,57.3,198.0,25151,5689,22341,6229,317,1.0,9,5,9999,99999,9,999999999,1.1,999,999,99
3009,3,17,15,0,*?*?*?*?*?*?*?*?*?*?*?*?*?*?*?*?*?*?*?*?*?*?,15.3,11.0,83,102385,588,1381,344,178.6,55.8,154.9,19663,5366,17504,4530,300,2.1,9,5,9999,99999,9,999999999,2.2,999,999,99
3009,3,17,16,0,*?*?*?*?*?*?*?*?*?*?*?*?*?*?*?*?*?*?*?*?*?*?,15.0,12.2,91,102385,403,1382,343,114.6,52.3,99.3,12583,4675,11234,2679,283,0.5,9,5,9999,99999,9,999999999,1.2,999,999,99
3009,3,17,17,0,*?*?*?*?*?*?*?*?*?*?*?*?*?*?*?*?*?*?*?*?*?*?,14.9,12.3,93,102385,189,1385,345,23.3,0.0,23.3,2746,-0,2750,903,267,1.5,10,5,9999,99999,9,999999999,0.7,999,999,99
3009,3,17,18,0,*?*?*?*?*?*?*?*?*?*?*?*?*?*?*?*?*?*?*?*?*?*?,13.9,13.5,100,102385,0,-0,340,0.0,-0.0,0.0,0,0,0,0,250,1.0,10,5,9999,99999,9,999999999,4.5,999,999,99
3009,3,17,19,0,*?*?*?*?*?*?*?*?*?*?*?*?*?*?*?*?*?*?*?*?*?*?,13.1,13.2,100,102385,0,-0,337,0.0,-0.0,0.0,0,0,0,0,253,1.0,10,5,9999,99999,9,999999999,0.3,999,999,99
3009,3,17,20,0,*?*?*?*?*?*?*?*?*?*?*?*?*?*?*?*?*?*?*?*?*?*?,12.4,12.4,100,102385,0,-0,334,0.0,-0.0,0.0,0,0,0,0,257,0.5,10,5,9999,99999,9,999999999,0.1,999,999,99
3009,3,17,21,0,*?*?*?*?*?*?*?*?*?*?*?*?*?*?*?*?*?*?*?*?*?*?,12.1,12.1,100,102385,0,-0,332,0.0,-0.0,0.0,0,0,0,0,260,0.0,10,5,9999,99999,9,999999999,0.0,999,999,99
3009,3,17,22,0,*?*?*?*?*?*?*?*?*?*?*?*?*?*?*?*?*?*?*?*?*?*?,11.8,11.8,100,102385,0,-0,331,0.0,-0.0,0.0,0,0,0,0,263,1.0,10,5,9999,99999,9,999999999,0.0,999,999,99
3009,3,17,23,0,*?*?*?*?*?*?*?*?*?*?*?*?*?*?*?*?*?*?*?*?*?*?,10.9,10.9,100,102385,0,-0,327,0.0,-0.0,0.0,0,0,0,0,267,0.5,10,5,9999,99999,9,999999999,0.3,999,999,99
3009,3,17,24,0,*?*?*?*?*?*?*?*?*?*?*?*?*?*?*?*?*?*?*?*?*?*?,9.6,8.5,100,102385,0,-0,322,0.0,-0.0,0.0,0,0,0,0,330,1.5,10,5,9999,99999,9,999999999,0.0,999,999,99
3009,3,18,1,0,*?*?*?*?*?*?*?*?*?*?*?*?*?*?*?*?*?*?*?*?*?*?,8.6,6.6,84,102110,0,-0,317,0.0,-0.0,0.0,0,0,0,0,268,0.5,10,5,9999,99999,9,999999999,0.4,999,999,99
3009,3,18,2,0,*?*?*?*?*?*?*?*?*?*?*?*?*?*?*?*?*?*?*?*?*?*?,7.3,3.9,78,102110,0,-0,312,0.0,-0.0,0.0,0,0,0,0,267,0.5,10,5,9999,99999,9,999999999,0.7,999,999,99
3009,3,18,3,0,*?*?*?*?*?*?*?*?*?*?*?*?*?*?*?*?*?*?*?*?*?*?,7.6,3.9,76,102110,0,-0,313,0.0,-0.0,0.0,0,0,0,0,265,0.5,10,5,9999,99999,9,999999999,1.7,999,999,99
3009,3,18,4,0,*?*?*?*?*?*?*?*?*?*?*?*?*?*?*?*?*?*?*?*?*?*?,7.2,3.6,77,102110,0,-0,312,0.0,-0.0,0.0,0,0,0,0,263,1.0,10,5,9999,99999,9,999999999,0.4,999,999,99
3009,3,18,5,0,*?*?*?*?*?*?*?*?*?*?*?*?*?*?*?*?*?*?*?*?*?*?,7.0,4.1,79,102110,0,-0,311,0.0,-0.0,0.0,0,0,0,0,262,1.0,10,5,9999,99999,9,999999999,0.1,999,999,99
3009,3,18,6,0,*?*?*?*?*?*?*?*?*?*?*?*?*?*?*?*?*?*?*?*?*?*?,6.9,3.4,77,102110,4,1296,306,0.0,0.0,0.0,0,0,0,0,260,0.5,9,5,9999,99999,9,999999999,0.2,999,999,99
3009,3,18,7,0,*?*?*?*?*?*?*?*?*?*?*?*?*?*?*?*?*?*?*?*?*?*?,7.5,3.0,71,102110,232,1382,304,73.5,110.4,55.0,7830,7384,6686,1016,260,1.5,8,4,9999,99999,9,999999999,1.8,999,999,99
3009,3,18,8,0,*?*?*?*?*?*?*?*?*?*?*?*?*?*?*?*?*?*?*?*?*?*?,8.1,3.9,73,102110,442,1379,302,201.0,223.9,129.3,21277,20318,15071,2627,260,0.5,7,4,9999,99999,9,999999999,2.6,999,999,99
3009,3,18,9,0,*?*?*?*?*?*?*?*?*?*?*?*?*?*?*?*?*?*?*?*?*?*?,9.3,3.9,68,102110,622,1381,307,298.2,236.3,191.8,31713,23899,21643,4216,260,0.5,7,4,9999,99999,9,999999999,0.6,999,999,99
3009,3,18,10,0,*?*?*?*?*?*?*?*?*?*?*?*?*?*?*?*?*?*?*?*?*?*?,11.2,4.1,60,102110,758,1381,315,371.9,241.8,239.1,39764,25397,26498,5696,260,0.5,7,4,9999,99999,9,999999999,0.0,999,999,99
3009,3,18,11,0,*?*?*?*?*?*?*?*?*?*?*?*?*?*?*?*?*?*?*?*?*?*?,12.0,2.7,52,102110,841,1380,323,352.9,145.9,264.0,38633,15307,29505,7185,260,2.1,8,4,9999,99999,9,999999999,0.0,999,999,99
3009,3,18,12,0,*?*?*?*?*?*?*?*?*?*?*?*?*?*?*?*?*?*?*?*?*?*?,12.3,2.7,51,102110,866,1380,325,364.3,146.3,272.5,39907,15386,30427,7554,260,1.5,8,4,9999,99999,9,999999999,0.0,999,999,99
3009,3,18,13,0,*?*?*?*?*?*?*?*?*?*?*?*?*?*?*?*?*?*?*?*?*?*?,12.1,3.8,55,102110,831,1380,334,151.3,0.0,151.3,18029,0,18103,7083,265,1.5,10,5,9999,99999,9,999999999,0.0,999,999,99
3009,3,18,14,0,*?*?*?*?*?*?*?*?*?*?*?*?*?*?*?*?*?*?*?*?*?*?,12.3,3.2,52,102110,738,1380,330,230.7,57.4,200.0,25393,5722,22546,6316,270,1.0,9,5,9999,99999,9,999999999,0.0,999,999,99
3009,3,18,15,0,*?*?*?*?*?*?*?*?*?*?*?*?*?*?*?*?*?*?*?*?*?*?,12.5,1.5,46,102110,594,1380,325,239.7,140.3,179.3,26127,14017,20288,4270,275,2.1,8,4,9999,99999,9,999999999,0.0,999,999,99
3009,3,18,16,0,*?*?*?*?*?*?*?*?*?*?*?*?*?*?*?*?*?*?*?*?*?*?,12.7,1.9,47,102110,409,1381,326,154.7,131.6,115.7,16848,11938,13253,2581,280,0.5,8,4,9999,99999,9,999999999,0.0,999,999,99
3009,3,18,17,0,*?*?*?*?*?*?*?*?*?*?*?*?*?*?*?*?*?*?*?*?*?*?,12.1,3.4,54,102110,195,1383,329,42.7,40.2,37.0,4746,2684,4409,780,285,1.5,9,5,9999,99999,9,999999999,0.0,999,999,99
3009,3,18,18,0,*?*?*?*?*?*?*?*?*?*?*?*?*?*?*?*?*?*?*?*?*?*?,11.2,3.6,58,102110,0,-0,330,0.0,-0.0,0.0,0,0,0,0,290,1.0,10,5,9999,99999,9,999999999,0.0,999,999,99
3009,3,18,19,0,*?*?*?*?*?*?*?*?*?*?*?*?*?*?*?*?*?*?*?*?*?*?,10.5,3.0,59,102110,0,-0,327,0.0,-0.0,0.0,0,0,0,0,290,1.0,10,5,9999,99999,9,999999999,0.0,999,999,99
3009,3,18,20,0,*?*?*?*?*?*?*?*?*?*?*?*?*?*?*?*?*?*?*?*?*?*?,9.4,2.9,62,102110,0,-0,322,0.0,-0.0,0.0,0,0,0,0,290,0.5,10,5,9999,99999,9,999999999,0.0,999,999,99
3009,3,18,21,0,*?*?*?*?*?*?*?*?*?*?*?*?*?*?*?*?*?*?*?*?*?*?,9.4,4.1,68,102110,0,-0,321,0.0,-0.0,0.0,0,0,0,0,290,0.0,10,5,9999,99999,9,999999999,0.0,999,999,99
3009,3,18,22,0,*?*?*?*?*?*?*?*?*?*?*?*?*?*?*?*?*?*?*?*?*?*?,8.9,4.6,72,102110,0,-0,319,0.0,-0.0,0.0,0,0,0,0,290,1.0,10,5,9999,99999,9,999999999,0.0,999,999,99
3009,3,18,23,0,*?*?*?*?*?*?*?*?*?*?*?*?*?*?*?*?*?*?*?*?*?*?,8.3,4.6,76,102110,0,-0,316,0.0,-0.0,0.0,0,0,0,0,290,0.5,10,5,9999,99999,9,999999999,0.0,999,999,99
3009,3,18,24,0,*?*?*?*?*?*?*?*?*?*?*?*?*?*?*?*?*?*?*?*?*?*?,10.0,8.8,90,102110,0,-0,323,0.0,-0.0,0.0,0,0,0,0,270,1.5,10,5,9999,99999,9,999999999,0.4,999,999,99
3009,3,19,1,0,*?*?*?*?*?*?*?*?*?*?*?*?*?*?*?*?*?*?*?*?*?*?,6.0,5.0,93,102499,0,-0,306,0.0,-0.0,0.0,0,0,0,0,280,0.5,10,5,9999,99999,9,999999999,0.3,999,999,99
3009,3,19,2,0,*?*?*?*?*?*?*?*?*?*?*?*?*?*?*?*?*?*?*?*?*?*?,4.8,4.8,100,102499,0,-0,301,0.0,-0.0,0.0,0,0,0,0,270,0.5,10,5,9999,99999,9,999999999,0.3,999,999,99
3009,3,19,3,0,*?*?*?*?*?*?*?*?*?*?*?*?*?*?*?*?*?*?*?*?*?*?,4.9,4.8,100,102499,0,-0,301,0.0,-0.0,0.0,0,0,0,0,260,0.5,10,5,9999,99999,9,999999999,0.0,999,999,99
3009,3,19,4,0,*?*?*?*?*?*?*?*?*?*?*?*?*?*?*?*?*?*?*?*?*?*?,4.9,4.8,100,102499,0,-0,301,0.0,-0.0,0.0,0,0,0,0,250,1.0,10,5,9999,99999,9,999999999,0.0,999,999,99
3009,3,19,5,0,*?*?*?*?*?*?*?*?*?*?*?*?*?*?*?*?*?*?*?*?*?*?,4.7,4.6,100,102499,0,-0,301,0.0,-0.0,0.0,0,0,0,0,240,1.0,10,5,9999,99999,9,999999999,0.0,999,999,99
3009,3,19,6,0,*?*?*?*?*?*?*?*?*?*?*?*?*?*?*?*?*?*?*?*?*?*?,4.5,3.8,95,102499,13,1411,300,0.0,0.0,0.0,0,0,0,0,230,0.5,10,5,9999,99999,9,999999999,0.0,999,999,99
3009,3,19,7,0,*?*?*?*?*?*?*?*?*?*?*?*?*?*?*?*?*?*?*?*?*?*?,5.0,3.8,91,102499,240,1379,298,58.4,44.7,50.7,6457,3292,5973,1079,232,1.5,9,5,9999,99999,9,999999999,0.0,999,999,99
3009,3,19,8,0,*?*?*?*?*?*?*?*?*?*?*?*?*?*?*?*?*?*?*?*?*?*?,5.6,4.3,91,102499,450,1378,300,131.3,53.5,113.8,14409,4933,12846,3128,233,0.5,9,5,9999,99999,9,999999999,0.0,999,999,99
3009,3,19,9,0,*?*?*?*?*?*?*?*?*?*?*?*?*?*?*?*?*?*?*?*?*?*?,7.4,4.6,83,102499,630,1380,308,193.3,56.3,167.6,21248,5514,18891,5002,235,0.5,9,5,9999,99999,9,999999999,0.0,999,999,99
3009,3,19,10,0,*?*?*?*?*?*?*?*?*?*?*?*?*?*?*?*?*?*?*?*?*?*?,7.8,4.3,79,102499,765,1379,314,138.3,0.0,138.3,16416,0,16480,6349,237,0.5,10,5,9999,99999,9,999999999,0.0,999,999,99
3009,3,19,11,0,*?*?*?*?*?*?*?*?*?*?*?*?*?*?*?*?*?*?*?*?*?*?,8.9,3.6,69,102499,848,1379,319,154.8,0.0,154.8,18471,0,18547,7284,238,2.1,10,5,9999,99999,9,999999999,0.0,999,999,99
3009,3,19,12,0,*?*?*?*?*?*?*?*?*?*?*?*?*?*?*?*?*?*?*?*?*?*?,9.4,2.9,64,102499,873,1380,322,159.7,0.0,159.7,19087,0,19167,7567,240,1.5,10,5,9999,99999,9,999999999,0.0,999,999,99
3009,3,19,13,0,*?*?*?*?*?*?*?*?*?*?*?*?*?*?*?*?*?*?*?*?*?*?,9.5,4.1,69,102499,838,1380,322,152.7,0.0,152.7,18205,0,18280,7163,240,1.5,10,5,9999,99999,9,999999999,0.0,999,999,99
3009,3,19,14,0,*?*?*?*?*?*?*?*?*?*?*?*?*?*?*?*?*?*?*?*?*?*?,9.8,3.8,66,102499,745,1380,323,134.2,0.0,134.2,15909,0,15969,6122,240,1.0,10,5,9999,99999,9,999999999,0.0,999,999,99
3009,3,19,15,0,*?*?*?*?*?*?*?*?*?*?*?*?*?*?*?*?*?*?*?*?*?*?,9.4,4.5,71,102499,600,1378,321,105.5,0.0,105.5,12402,0,12443,4585,240,2.1,10,5,9999,99999,9,999999999,0.0,999,999,99
3009,3,19,16,0,*?*?*?*?*?*?*?*?*?*?*?*?*?*?*?*?*?*?*?*?*?*?,9.7,5.8,77,102499,415,1380,323,68.5,0.0,68.5,7993,0,8014,2793,240,0.5,10,5,9999,99999,9,999999999,0.0,999,999,99
3009,3,19,17,0,*?*?*?*?*?*?*?*?*?*?*?*?*?*?*?*?*?*?*?*?*?*?,9.1,5.6,79,102499,201,1381,320,25.8,0.0,25.8,3033,0,3037,999,240,1.5,10,5,9999,99999,9,999999999,0.0,999,999,99
3009,3,19,18,0,*?*?*?*?*?*?*?*?*?*?*?*?*?*?*?*?*?*?*?*?*?*?,8.8,3.9,71,102499,0,-0,319,0.0,-0.0,0.0,0,0,0,0,240,1.0,10,5,9999,99999,9,999999999,0.0,999,999,99
3009,3,19,19,0,*?*?*?*?*?*?*?*?*?*?*?*?*?*?*?*?*?*?*?*?*?*?,7.9,5.1,83,102499,0,-0,315,0.0,-0.0,0.0,0,0,0,0,232,1.0,10,5,9999,99999,9,999999999,0.0,999,999,99
3009,3,19,20,0,*?*?*?*?*?*?*?*?*?*?*?*?*?*?*?*?*?*?*?*?*?*?,7.1,4.3,83,102499,0,-0,311,0.0,-0.0,0.0,0,0,0,0,223,0.5,10,5,9999,99999,9,999999999,0.0,999,999,99
3009,3,19,21,0,*?*?*?*?*?*?*?*?*?*?*?*?*?*?*?*?*?*?*?*?*?*?,6.6,3.6,82,102499,0,-0,309,0.0,-0.0,0.0,0,0,0,0,215,0.0,10,5,9999,99999,9,999999999,0.0,999,999,99
3009,3,19,22,0,*?*?*?*?*?*?*?*?*?*?*?*?*?*?*?*?*?*?*?*?*?*?,6.2,3.2,81,102499,0,-0,307,0.0,-0.0,0.0,0,0,0,0,207,1.0,10,5,9999,99999,9,999999999,0.0,999,999,99
3009,3,19,23,0,*?*?*?*?*?*?*?*?*?*?*?*?*?*?*?*?*?*?*?*?*?*?,5.9,3.6,85,102499,0,-0,306,0.0,-0.0,0.0,0,0,0,0,198,0.5,10,5,9999,99999,9,999999999,0.0,999,999,99
3009,3,19,24,0,*?*?*?*?*?*?*?*?*?*?*?*?*?*?*?*?*?*?*?*?*?*?,7.6,4.8,82,102499,0,-0,313,0.0,-0.0,0.0,0,0,0,0,290,1.5,10,5,9999,99999,9,999999999,0.0,999,999,99
3009,3,20,1,0,*?*?*?*?*?*?*?*?*?*?*?*?*?*?*?*?*?*?*?*?*?*?,4.8,2.9,88,101038,0,-0,301,0.0,-0.0,0.0,0,0,0,0,192,0.5,10,5,9999,99999,9,999999999,0.0,999,999,99
3009,3,20,2,0,*?*?*?*?*?*?*?*?*?*?*?*?*?*?*?*?*?*?*?*?*?*?,4.5,2.7,88,101038,0,-0,300,0.0,-0.0,0.0,0,0,0,0,193,0.5,10,5,9999,99999,9,999999999,0.0,999,999,99
3009,3,20,3,0,*?*?*?*?*?*?*?*?*?*?*?*?*?*?*?*?*?*?*?*?*?*?,3.5,2.7,95,101038,0,-0,296,0.0,-0.0,0.0,0,0,0,0,195,0.5,10,5,9999,99999,9,999999999,0.0,999,999,99
3009,3,20,4,0,*?*?*?*?*?*?*?*?*?*?*?*?*?*?*?*?*?*?*?*?*?*?,3.2,1.9,91,101038,0,-0,295,0.0,-0.0,0.0,0,0,0,0,197,1.0,10,5,9999,99999,9,999999999,0.0,999,999,99
3009,3,20,5,0,*?*?*?*?*?*?*?*?*?*?*?*?*?*?*?*?*?*?*?*?*?*?,3.0,1.0,87,101038,0,-0,284,0.0,-0.0,0.0,0,0,0,0,198,1.0,8,4,9999,99999,9,999999999,0.0,999,999,99
3009,3,20,6,0,*?*?*?*?*?*?*?*?*?*?*?*?*?*?*?*?*?*?*?*?*?*?,3.2,0.4,83,101038,21,1368,245,0.0,0.0,0.0,0,0,0,0,200,0.5,0,0,9999,99999,9,999999999,0.0,999,999,99
3009,3,20,7,0,*?*?*?*?*?*?*?*?*?*?*?*?*?*?*?*?*?*?*?*?*?*?,3.3,0.8,84,101038,248,1377,246,121.8,473.2,36.5,12689,35084,5698,683,202,1.5,0,0,9999,99999,9,999999999,0.0,999,999,99
3009,3,20,8,0,*?*?*?*?*?*?*?*?*?*?*?*?*?*?*?*?*?*?*?*?*?*?,5.2,1.9,79,101038,459,1380,255,266.3,560.5,79.9,27615,50864,11587,1517,203,0.5,0,0,9999,99999,9,999999999,0.0,999,999,99
3009,3,20,9,0,*?*?*?*?*?*?*?*?*?*?*?*?*?*?*?*?*?*?*?*?*?*?,7.1,3.6,78,101038,637,1378,265,389.2,589.4,116.8,40508,57206,16202,2374,205,0.5,0,0,9999,99999,9,999999999,0.0,999,999,99
3009,3,20,10,0,*?*?*?*?*?*?*?*?*?*?*?*?*?*?*?*?*?*?*?*?*?*?,9.1,4.6,74,101038,773,1379,297,449.9,421.4,213.7,47148,42773,25332,4851,207,0.5,5,3,9999,99999,9,999999999,0.0,999,999,99
3009,3,20,11,0,*?*?*?*?*?*?*?*?*?*?*?*?*?*?*?*?*?*?*?*?*?*?,10.1,5.0,71,101038,855,1378,315,359.9,146.2,269.2,39410,15355,30067,7409,208,2.1,8,4,9999,99999,9,999999999,0.0,999,999,99
3009,3,20,12,0,*?*?*?*?*?*?*?*?*?*?*?*?*?*?*?*?*?*?*?*?*?*?,11.3,5.6,69,101038,880,1379,325,280.0,58.4,242.8,30863,5904,27359,8331,210,1.5,9,5,9999,99999,9,999999999,0.0,999,999,99
3009,3,20,13,0,*?*?*?*?*?*?*?*?*?*?*?*?*?*?*?*?*?*?*?*?*?*?,11.5,7.0,74,101038,844,1379,331,154.1,0.0,154.1,18379,0,18455,7242,218,1.5,10,5,9999,99999,9,999999999,0.0,999,999,99
3009,3,20,14,0,*?*?*?*?*?*?*?*?*?*?*?*?*?*?*?*?*?*?*?*?*?*?,11.2,7.6,79,101038,751,1379,313,408.9,336.3,225.7,43870,35304,25177,5303,227,1.0,6,3,9999,99999,9,999999999,0.0,999,999,99
3009,3,20,15,0,*?*?*?*?*?*?*?*?*?*?*?*?*?*?*?*?*?*?*?*?*?*?,11.1,7.3,78,101038,607,1380,300,363.8,526.6,132.0,38776,51609,16774,2621,235,2.1,3,2,9999,99999,9,999999999,0.0,999,999,99
3009,3,20,16,0,*?*?*?*?*?*?*?*?*?*?*?*?*?*?*?*?*?*?*?*?*?*?,11.5,7.3,76,101038,421,1378,290,240.5,551.3,72.2,24937,48911,10573,1359,243,0.5,0,0,9999,99999,9,999999999,0.0,999,999,99
3009,3,20,17,0,*?*?*?*?*?*?*?*?*?*?*?*?*?*?*?*?*?*?*?*?*?*?,11.4,7.1,76,101038,207,1379,289,93.3,435.1,28.0,9570,31432,4549,562,252,1.5,0,0,9999,99999,9,999999999,0.0,999,999,99
3009,3,20,18,0,*?*?*?*?*?*?*?*?*?*?*?*?*?*?*?*?*?*?*?*?*?*?,9.4,8.1,91,101038,0,-0,317,0.0,-0.0,0.0,0,0,0,0,260,1.0,9,5,9999,99999,9,999999999,0.0,999,999,99
3009,3,20,19,0,*?*?*?*?*?*?*?*?*?*?*?*?*?*?*?*?*?*?*?*?*?*?,7.8,7.9,100,101038,0,-0,314,0.0,-0.0,0.0,0,0,0,0,262,1.0,10,5,9999,99999,9,999999999,0.0,999,999,99
3009,3,20,20,0,*?*?*?*?*?*?*?*?*?*?*?*?*?*?*?*?*?*?*?*?*?*?,7.4,6.6,94,101038,0,-0,312,0.0,-0.0,0.0,0,0,0,0,263,0.5,10,5,9999,99999,9,999999999,0.0,999,999,99
3009,3,20,21,0,*?*?*?*?*?*?*?*?*?*?*?*?*?*?*?*?*?*?*?*?*?*?,6.7,6.4,98,101038,0,-0,309,0.0,-0.0,0.0,0,0,0,0,265,0.0,10,5,9999,99999,9,999999999,0.0,999,999,99
3009,3,20,22,0,*?*?*?*?*?*?*?*?*?*?*?*?*?*?*?*?*?*?*?*?*?*?,5.7,5.8,100,101038,0,-0,305,0.0,-0.0,0.0,0,0,0,0,267,1.0,10,5,9999,99999,9,999999999,0.0,999,999,99
3009,3,20,23,0,*?*?*?*?*?*?*?*?*?*?*?*?*?*?*?*?*?*?*?*?*?*?,6.2,6.1,100,101038,0,-0,307,0.0,-0.0,0.0,0,0,0,0,268,0.5,10,5,9999,99999,9,999999999,0.0,999,999,99
3009,3,20,24,0,*?*?*?*?*?*?*?*?*?*?*?*?*?*?*?*?*?*?*?*?*?*?,5.6,3.2,85,101038,0,-0,305,0.0,-0.0,0.0,0,0,0,0,190,1.5,10,5,9999,99999,9,999999999,0.0,999,999,99
3009,3,21,1,0,*?*?*?*?*?*?*?*?*?*?*?*?*?*?*?*?*?*?*?*?*?*?,7.3,6.2,92,100639,0,-0,312,0.0,-0.0,0.0,0,0,0,0,268,0.5,10,5,9999,99999,9,999999999,0.0,999,999,99
3009,3,21,2,0,*?*?*?*?*?*?*?*?*?*?*?*?*?*?*?*?*?*?*?*?*?*?,7.5,6.2,90,100639,0,-0,313,0.0,-0.0,0.0,0,0,0,0,267,0.5,10,5,9999,99999,9,999999999,0.0,999,999,99
3009,3,21,3,0,*?*?*?*?*?*?*?*?*?*?*?*?*?*?*?*?*?*?*?*?*?*?,7.3,5.5,87,100639,0,-0,312,0.0,-0.0,0.0,0,0,0,0,265,0.5,10,5,9999,99999,9,999999999,0.0,999,999,99
3009,3,21,4,0,*?*?*?*?*?*?*?*?*?*?*?*?*?*?*?*?*?*?*?*?*?*?,7.0,5.0,87,100639,0,-0,311,0.0,-0.0,0.0,0,0,0,0,263,1.0,10,5,9999,99999,9,999999999,0.0,999,999,99
3009,3,21,5,0,*?*?*?*?*?*?*?*?*?*?*?*?*?*?*?*?*?*?*?*?*?*?,6.6,4.6,86,100639,0,-0,309,0.0,-0.0,0.0,0,0,0,0,262,1.0,10,5,9999,99999,9,999999999,0.0,999,999,99
3009,3,21,6,0,*?*?*?*?*?*?*?*?*?*?*?*?*?*?*?*?*?*?*?*?*?*?,6.2,4.3,87,100639,30,1396,307,0.0,0.0,0.0,0,0,0,0,260,0.5,10,5,9999,99999,9,999999999,0.2,999,999,99
3009,3,21,7,0,*?*?*?*?*?*?*?*?*?*?*?*?*?*?*?*?*?*?*?*?*?*?,7.3,4.5,81,100639,257,1380,312,37.0,0.0,37.0,4318,0,4326,1442,257,1.5,10,5,9999,99999,9,999999999,0.6,999,999,99
3009,3,21,8,0,*?*?*?*?*?*?*?*?*?*?*?*?*?*?*?*?*?*?*?*?*?*?,8.4,4.8,77,100639,467,1379,317,78.9,0.0,78.9,9219,0,9245,3274,253,0.5,10,5,9999,99999,9,999999999,0.2,999,999,99
3009,3,21,9,0,*?*?*?*?*?*?*?*?*?*?*?*?*?*?*?*?*?*?*?*?*?*?,10.2,6.4,76,100639,645,1378,325,114.5,0.0,114.5,13498,0,13545,5056,250,0.5,10,5,9999,99999,9,999999999,0.0,999,999,99
3009,3,21,10,0,*?*?*?*?*?*?*?*?*?*?*?*?*?*?*?*?*?*?*?*?*?*?,12.1,6.7,69,100639,780,1378,333,141.4,0.0,141.4,16802,0,16867,6524,247,0.5,10,5,9999,99999,9,999999999,0.3,999,999,99
3009,3,21,11,0,*?*?*?*?*?*?*?*?*?*?*?*?*?*?*?*?*?*?*?*?*?*?,13.1,7.0,65,100639,862,1377,338,157.9,0.0,157.9,18846,0,18925,7456,243,2.1,10,5,9999,99999,9,999999999,0.2,999,999,99
3009,3,21,12,0,*?*?*?*?*?*?*?*?*?*?*?*?*?*?*?*?*?*?*?*?*?*?,13.7,7.3,64,100639,886,1377,341,162.6,0.0,162.6,19442,0,19525,7732,240,1.5,10,5,9999,99999,9,999999999,0.8,999,999,99
3009,3,21,13,0,*?*?*?*?*?*?*?*?*?*?*?*?*?*?*?*?*?*?*?*?*?*?,13.8,7.9,66,100639,851,1379,341,155.5,0.0,155.5,18547,0,18624,7322,235,1.5,10,5,9999,99999,9,999999999,0.8,999,999,99
3009,3,21,14,0,*?*?*?*?*?*?*?*?*?*?*?*?*?*?*?*?*?*?*?*?*?*?,14.3,9.1,70,100639,757,1378,343,136.9,0.0,136.9,16236,0,16298,6269,230,1.0,10,5,9999,99999,9,999999999,0.3,999,999,99
3009,3,21,15,0,*?*?*?*?*?*?*?*?*?*?*?*?*?*?*?*?*?*?*?*?*?*?,14.1,8.9,70,100639,613,1378,342,108.0,0.0,108.0,12715,0,12758,4719,225,2.1,10,5,9999,99999,9,999999999,0.1,999,999,99
3009,3,21,16,0,*?*?*?*?*?*?*?*?*?*?*?*?*?*?*?*?*?*?*?*?*?*?,14.0,8.5,69,100639,427,1377,342,71.0,0.0,71.0,8288,0,8310,2907,220,0.5,10,5,9999,99999,9,999999999,0.1,999,999,99
3009,3,21,17,0,*?*?*?*?*?*?*?*?*?*?*?*?*?*?*?*?*?*?*?*?*?*?,13.7,8.0,67,100639,213,1378,341,28.3,0.0,28.3,3315,0,3320,1096,215,1.5,10,5,9999,99999,9,999999999,1.4,999,999,99
3009,3,21,18,0,*?*?*?*?*?*?*?*?*?*?*?*?*?*?*?*?*?*?*?*?*?*?,12.3,7.7,72,100639,0,-0,334,0.0,-0.0,0.0,0,0,0,0,210,1.0,10,5,9999,99999,9,999999999,1.6,999,999,99
3009,3,21,19,0,*?*?*?*?*?*?*?*?*?*?*?*?*?*?*?*?*?*?*?*?*?*?,10.9,7.1,77,100639,0,-0,328,0.0,-0.0,0.0,0,0,0,0,218,1.0,10,5,9999,99999,9,999999999,1.2,999,999,99
3009,3,21,20,0,*?*?*?*?*?*?*?*?*?*?*?*?*?*?*?*?*?*?*?*?*?*?,10.0,7.0,81,100639,0,-0,324,0.0,-0.0,0.0,0,0,0,0,227,0.5,10,5,9999,99999,9,999999999,0.6,999,999,99
3009,3,21,21,0,*?*?*?*?*?*?*?*?*?*?*?*?*?*?*?*?*?*?*?*?*?*?,9.4,6.4,80,100639,0,-0,321,0.0,-0.0,0.0,0,0,0,0,235,0.0,10,5,9999,99999,9,999999999,3.7,999,999,99
3009,3,21,22,0,*?*?*?*?*?*?*?*?*?*?*?*?*?*?*?*?*?*?*?*?*?*?,9.0,6.2,82,100639,0,-0,319,0.0,-0.0,0.0,0,0,0,0,243,1.0,10,5,9999,99999,9,999999999,1.6,999,999,99
3009,3,21,23,0,*?*?*?*?*?*?*?*?*?*?*?*?*?*?*?*?*?*?*?*?*?*?,9.7,6.9,81,100639,0,-0,322,0.0,-0.0,0.0,0,0,0,0,252,0.5,10,5,9999,99999,9,999999999,0.6,999,999,99
3009,3,21,24,0,*?*?*?*?*?*?*?*?*?*?*?*?*?*?*?*?*?*?*?*?*?*?,6.6,6.2,96,100639,0,-0,309,0.0,-0.0,0.0,0,0,0,0,270,1.5,10,5,9999,99999,9,999999999,0.0,999,999,99
3009,3,22,1,0,*?*?*?*?*?*?*?*?*?*?*?*?*?*?*?*?*?*?*?*?*?*?,10.9,10.9,100,100157,0,-0,327,0.0,-0.0,0.0,0,0,0,0,257,0.5,10,5,9999,99999,9,999999999,0.3,999,999,99
3009,3,22,2,0,*?*?*?*?*?*?*?*?*?*?*?*?*?*?*?*?*?*?*?*?*?*?,11.3,11.3,100,100157,0,-0,329,0.0,-0.0,0.0,0,0,0,0,253,0.5,10,5,9999,99999,9,999999999,0.3,999,999,99
3009,3,22,3,0,*?*?*?*?*?*?*?*?*?*?*?*?*?*?*?*?*?*?*?*?*?*?,11.2,11.1,100,100157,0,-0,328,0.0,-0.0,0.0,0,0,0,0,250,0.5,10,5,9999,99999,9,999999999,0.0,999,999,99
3009,3,22,4,0,*?*?*?*?*?*?*?*?*?*?*?*?*?*?*?*?*?*?*?*?*?*?,10.8,10.8,100,100157,0,-0,327,0.0,-0.0,0.0,0,0,0,0,247,1.0,10,5,9999,99999,9,999999999,0.0,999,999,99
3009,3,22,5,0,*?*?*?*?*?*?*?*?*?*?*?*?*?*?*?*?*?*?*?*?*?*?,10.3,10.3,100,100157,0,-0,324,0.0,-0.0,0.0,0,0,0,0,243,1.0,10,5,9999,99999,9,999999999,0.0,999,999,99
3009,3,22,6,0,*?*?*?*?*?*?*?*?*?*?*?*?*?*?*?*?*?*?*?*?*?*?,10.6,10.5,100,100157,38,1376,326,0.0,0.0,0.0,0,0,0,0,240,0.5,10,5,9999,99999,9,999999999,0.0,999,999,99
3009,3,22,7,0,*?*?*?*?*?*?*?*?*?*?*?*?*?*?*?*?*?*?*?*?*?*?,10.7,10.8,100,100157,265,1378,317,105.2,195.2,67.6,11139,14283,8062,1277,240,1.5,7,4,9999,99999,9,999999999,0.3,999,999,99
3009,3,22,8,0,*?*?*?*?*?*?*?*?*?*?*?*?*?*?*?*?*?*?*?*?*?*?,11.3,11.3,100,100157,475,1379,320,219.0,226.9,140.8,23182,21289,16234,2901,240,0.5,7,4,9999,99999,9,999999999,1.2,999,999,99
3009,3,22,9,0,*?*?*?*?*?*?*?*?*?*?*?*?*?*?*?*?*?*?*?*?*?*?,12.5,12.4,100,100157,653,1378,326,315.8,237.9,203.1,33632,24217,22895,4543,240,0.5,7,4,9999,99999,9,999999999,1.2,999,999,99
3009,3,22,10,0,*?*?*?*?*?*?*?*?*?*?*?*?*?*?*?*?*?*?*?*?*?*?,13.4,12.4,100,100157,788,1378,330,389.0,242.8,250.1,41674,25425,27821,6096,240,0.5,7,4,9999,99999,9,999999999,1.5,999,999,99
3009,3,22,11,0,*?*?*?*?*?*?*?*?*?*?*?*?*?*?*?*?*?*?*?*?*?*?,14.2,11.2,90,100157,870,1378,333,433.5,245.1,278.7,46619,25972,30705,7271,240,2.1,7,4,9999,99999,9,999999999,1.3,999,999,99
3009,3,22,12,0,*?*?*?*?*?*?*?*?*?*?*?*?*?*?*?*?*?*?*?*?*?*?,14.6,11.2,87,100157,893,1377,338,377.7,146.8,282.5,41399,15455,31516,8012,240,1.5,8,4,9999,99999,9,999999999,0.2,999,999,99
3009,3,22,13,0,*?*?*?*?*?*?*?*?*?*?*?*?*?*?*?*?*?*?*?*?*?*?,14.7,12.6,95,100157,857,1377,339,361.1,146.2,270.1,39540,15363,30161,7447,245,1.5,8,4,9999,99999,9,999999999,0.0,999,999,99
3009,3,22,14,0,*?*?*?*?*?*?*?*?*?*?*?*?*?*?*?*?*?*?*?*?*?*?,14.6,11.1,87,100157,763,1376,338,318.1,144.6,237.9,34761,15019,26682,6166,250,1.0,8,4,9999,99999,9,999999999,0.0,999,999,99
3009,3,22,15,0,*?*?*?*?*?*?*?*?*?*?*?*?*?*?*?*?*?*?*?*?*?*?,14.4,9.2,77,100157,619,1378,340,189.9,56.2,164.7,20877,5491,18563,4890,255,2.1,9,5,9999,99999,9,999999999,0.0,999,999,99
3009,3,22,16,0,*?*?*?*?*?*?*?*?*?*?*?*?*?*?*?*?*?*?*?*?*?*?,14.6,9.1,76,100157,433,1377,341,125.5,53.1,108.8,13778,4857,12287,2971,260,0.5,9,5,9999,99999,9,999999999,0.0,999,999,99
3009,3,22,17,0,*?*?*?*?*?*?*?*?*?*?*?*?*?*?*?*?*?*?*?*?*?*?,14.2,10.4,85,100157,219,1377,343,29.5,0.0,29.5,3458,0,3464,1144,265,1.5,10,5,9999,99999,9,999999999,0.1,999,999,99
3009,3,22,18,0,*?*?*?*?*?*?*?*?*?*?*?*?*?*?*?*?*?*?*?*?*?*?,13.4,10.4,89,100157,0,-0,339,0.0,-0.0,0.0,0,0,0,0,270,1.0,10,5,9999,99999,9,999999999,0.0,999,999,99
3009,3,22,19,0,*?*?*?*?*?*?*?*?*?*?*?*?*?*?*?*?*?*?*?*?*?*?,13.1,10.5,92,100157,0,-0,337,0.0,-0.0,0.0,0,0,0,0,272,1.0,10,5,9999,99999,9,999999999,0.0,999,999,99
3009,3,22,20,0,*?*?*?*?*?*?*?*?*?*?*?*?*?*?*?*?*?*?*?*?*?*?,12.6,11.8,100,100157,0,-0,335,0.0,-0.0,0.0,0,0,0,0,273,0.5,10,5,9999,99999,9,999999999,0.0,999,999,99
3009,3,22,21,0,*?*?*?*?*?*?*?*?*?*?*?*?*?*?*?*?*?*?*?*?*?*?,12.2,12.2,100,100157,0,-0,333,0.0,-0.0,0.0,0,0,0,0,275,0.0,10,5,9999,99999,9,999999999,0.0,999,999,99
3009,3,22,22,0,*?*?*?*?*?*?*?*?*?*?*?*?*?*?*?*?*?*?*?*?*?*?,11.7,11.8,100,100157,0,-0,331,0.0,-0.0,0.0,0,0,0,0,277,1.0,10,5,9999,99999,9,999999999,0.0,999,999,99
3009,3,22,23,0,*?*?*?*?*?*?*?*?*?*?*?*?*?*?*?*?*?*?*?*?*?*?,11.5,11.5,100,100157,0,-0,330,0.0,-0.0,0.0,0,0,0,0,278,0.5,10,5,9999,99999,9,999999999,0.0,999,999,99
3009,3,22,24,0,*?*?*?*?*?*?*?*?*?*?*?*?*?*?*?*?*?*?*?*?*?*?,10.3,9.2,100,100157,0,-0,325,0.0,-0.0,0.0,0,0,0,0,260,1.5,10,5,9999,99999,9,999999999,1.2,999,999,99
3009,3,23,1,0,*?*?*?*?*?*?*?*?*?*?*?*?*?*?*?*?*?*?*?*?*?*?,10.6,9.1,90,101181,0,-0,326,0.0,-0.0,0.0,0,0,0,0,288,0.5,10,5,9999,99999,9,999999999,0.0,999,999,99
3009,3,23,2,0,*?*?*?*?*?*?*?*?*?*?*?*?*?*?*?*?*?*?*?*?*?*?,10.2,8.0,85,101181,0,-0,324,0.0,-0.0,0.0,0,0,0,0,297,0.5,10,5,9999,99999,9,999999999,0.0,999,999,99
3009,3,23,3,0,*?*?*?*?*?*?*?*?*?*?*?*?*?*?*?*?*?*?*?*?*?*?,9.7,8.1,89,101181,0,-0,322,0.0,-0.0,0.0,0,0,0,0,305,0.5,10,5,9999,99999,9,999999999,0.0,999,999,99
3009,3,23,4,0,*?*?*?*?*?*?*?*?*?*?*?*?*?*?*?*?*?*?*?*?*?*?,9.4,8.3,92,101181,0,-0,321,0.0,-0.0,0.0,0,0,0,0,313,1.0,10,5,9999,99999,9,999999999,0.0,999,999,99
3009,3,23,5,0,*?*?*?*?*?*?*?*?*?*?*?*?*?*?*?*?*?*?*?*?*?*?,9.2,8.3,93,101181,0,-0,320,0.0,-0.0,0.0,0,0,0,0,322,1.0,10,5,9999,99999,9,999999999,0.0,999,999,99
3009,3,23,6,0,*?*?*?*?*?*?*?*?*?*?*?*?*?*?*?*?*?*?*?*?*?*?,9.0,8.0,93,101181,46,1363,293,0.0,0.0,0.0,0,0,0,0,330,0.5,3,2,9999,99999,9,999999999,0.0,999,999,99
3009,3,23,7,0,*?*?*?*?*?*?*?*?*?*?*?*?*?*?*?*?*?*?*?*?*?*?,10.2,8.1,86,101181,273,1376,294,138.7,469.7,45.5,14331,35967,6896,837,328,1.5,2,1,9999,99999,9,999999999,0.0,999,999,99
3009,3,23,8,0,*?*?*?*?*?*?*?*?*?*?*?*?*?*?*?*?*?*?*?*?*?*?,11.4,8.7,82,101181,483,1378,300,282.5,541.5,92.7,29115,49551,13117,1743,327,0.5,2,1,9999,99999,9,999999999,0.0,999,999,99
3009,3,23,9,0,*?*?*?*?*?*?*?*?*?*?*?*?*?*?*?*?*?*?*?*?*?*?,13.0,10.7,85,101181,660,1376,324,355.1,331.6,196.0,37948,34090,22079,4361,325,0.5,6,3,9999,99999,9,999999999,0.0,999,999,99
3009,3,23,10,0,*?*?*?*?*?*?*?*?*?*?*?*?*?*?*?*?*?*?*?*?*?*?,14.8,11.9,82,101181,795,1377,333,436.1,338.3,240.7,46880,35786,26716,5845,323,0.5,6,3,9999,99999,9,999999999,0.0,999,999,99
3009,3,23,11,0,*?*?*?*?*?*?*?*?*?*?*?*?*?*?*?*?*?*?*?*?*?*?,15.3,11.0,75,101181,876,1376,331,517.3,426.5,245.7,54415,43851,28617,6190,322,2.1,5,3,9999,99999,9,999999999,0.0,999,999,99
3009,3,23,12,0,*?*?*?*?*?*?*?*?*?*?*?*?*?*?*?*?*?*?*?*?*?*?,16.8,10.5,66,101181,900,1377,341,499.4,342.2,275.7,53952,36657,30253,7342,320,1.5,6,3,9999,99999,9,999999999,0.0,999,999,99
3009,3,23,13,0,*?*?*?*?*?*?*?*?*?*?*?*?*?*?*?*?*?*?*?*?*?*?,16.6,10.7,68,101181,863,1376,337,508.9,426.0,241.7,53505,43736,28213,6001,318,1.5,5,3,9999,99999,9,999999999,0.0,999,999,99
3009,3,23,14,0,*?*?*?*?*?*?*?*?*?*?*?*?*?*?*?*?*?*?*?*?*?*?,17.0,10.1,64,101181,770,1377,342,420.9,337.3,232.3,45194,35526,25855,5537,317,1.0,6,3,9999,99999,9,999999999,0.0,999,999,99
3009,3,23,15,0,*?*?*?*?*?*?*?*?*?*?*?*?*?*?*?*?*?*?*?*?*?*?,16.6,9.3,62,101181,625,1377,335,355.7,411.4,169.0,37108,40429,20538,3469,315,2.1,5,3,9999,99999,9,999999999,0.0,999,999,99
3009,3,23,16,0,*?*?*?*?*?*?*?*?*?*?*?*?*?*?*?*?*?*?*?*?*?*?,16.5,9.6,63,101181,439,1376,331,245.5,452.4,101.1,25815,40753,12999,1895,313,0.5,4,2,9999,99999,9,999999999,0.0,999,999,99
3009,3,23,17,0,*?*?*?*?*?*?*?*?*?*?*?*?*?*?*?*?*?*?*?*?*?*?,15.9,10.9,72,101181,225,1376,341,83.6,182.6,53.8,8888,12210,6480,993,312,1.5,7,4,9999,99999,9,999999999,0.0,999,999,99
3009,3,23,18,0,*?*?*?*?*?*?*?*?*?*?*?*?*?*?*?*?*?*?*?*?*?*?,15.6,11.2,75,101181,0,-0,349,0.0,-0.0,0.0,0,0,0,0,310,1.0,10,5,9999,99999,9,999999999,0.0,999,999,99
3009,3,23,19,0,*?*?*?*?*?*?*?*?*?*?*?*?*?*?*?*?*?*?*?*?*?*?,13.8,10.4,80,101181,0,-0,341,0.0,-0.0,0.0,0,0,0,0,278,1.0,10,5,9999,99999,9,999999999,0.0,999,999,99
3009,3,23,20,0,*?*?*?*?*?*?*?*?*?*?*?*?*?*?*?*?*?*?*?*?*?*?,12.0,9.7,85,101181,0,-0,332,0.0,-0.0,0.0,0,0,0,0,247,0.5,10,5,9999,99999,9,999999999,0.0,999,999,99
3009,3,23,21,0,*?*?*?*?*?*?*?*?*?*?*?*?*?*?*?*?*?*?*?*?*?*?,12.6,10.3,85,101181,0,-0,335,0.0,-0.0,0.0,0,0,0,0,215,0.0,10,5,9999,99999,9,999999999,0.0,999,999,99
3009,3,23,22,0,*?*?*?*?*?*?*?*?*?*?*?*?*?*?*?*?*?*?*?*?*?*?,12.0,10.5,90,101181,0,-0,332,0.0,-0.0,0.0,0,0,0,0,183,1.0,10,5,9999,99999,9,999999999,0.0,999,999,99
3009,3,23,23,0,*?*?*?*?*?*?*?*?*?*?*?*?*?*?*?*?*?*?*?*?*?*?,12.0,10.3,89,101181,0,-0,332,0.0,-0.0,0.0,0,0,0,0,152,0.5,10,5,9999,99999,9,999999999,0.0,999,999,99
3009,3,23,24,0,*?*?*?*?*?*?*?*?*?*?*?*?*?*?*?*?*?*?*?*?*?*?,11.2,10.3,94,101181,0,-0,329,0.0,-0.0,0.0,0,0,0,0,280,1.5,10,5,9999,99999,9,999999999,0.1,999,999,99
3009,3,24,1,0,*?*?*?*?*?*?*?*?*?*?*?*?*?*?*?*?*?*?*?*?*?*?,12.4,9.7,83,100954,0,-0,334,0.0,-0.0,0.0,0,0,0,0,123,0.5,10,5,9999,99999,9,999999999,0.0,999,999,99
3009,3,24,2,0,*?*?*?*?*?*?*?*?*?*?*?*?*?*?*?*?*?*?*?*?*?*?,12.6,9.3,80,100954,0,-0,335,0.0,-0.0,0.0,0,0,0,0,127,0.5,10,5,9999,99999,9,999999999,0.0,999,999,99
3009,3,24,3,0,*?*?*?*?*?*?*?*?*?*?*?*?*?*?*?*?*?*?*?*?*?*?,12.1,8.4,78,100954,0,-0,333,0.0,-0.0,0.0,0,0,0,0,130,0.5,10,5,9999,99999,9,999999999,0.0,999,999,99
3009,3,24,4,0,*?*?*?*?*?*?*?*?*?*?*?*?*?*?*?*?*?*?*?*?*?*?,11.8,8.7,81,100954,0,-0,332,0.0,-0.0,0.0,0,0,0,0,133,1.0,10,5,9999,99999,9,999999999,0.0,999,999,99
3009,3,24,5,0,*?*?*?*?*?*?*?*?*?*?*?*?*?*?*?*?*?*?*?*?*?*?,11.5,8.5,82,100954,0,-0,330,0.0,-0.0,0.0,0,0,0,0,137,1.0,10,5,9999,99999,9,999999999,0.0,999,999,99
3009,3,24,6,0,*?*?*?*?*?*?*?*?*?*?*?*?*?*?*?*?*?*?*?*?*?*?,11.9,8.9,82,100954,55,1379,328,0.0,0.0,0.0,0,0,0,0,140,0.5,9,5,9999,99999,9,999999999,0.0,999,999,99
3009,3,24,7,0,*?*?*?*?*?*?*?*?*?*?*?*?*?*?*?*?*?*?*?*?*?*?,12.2,9.3,82,100954,281,1374,326,96.7,119.2,72.3,10560,9402,8385,1557,142,1.5,8,4,9999,99999,9,999999999,0.0,999,999,99
3009,3,24,8,0,*?*?*?*?*?*?*?*?*?*?*?*?*?*?*?*?*?*?*?*?*?*?,13.0,9.9,81,100954,490,1374,334,145.6,54.3,126.2,15983,5103,14238,3529,143,0.5,9,5,9999,99999,9,999999999,0.0,999,999,99
3009,3,24,9,0,*?*?*?*?*?*?*?*?*?*?*?*?*?*?*?*?*?*?*?*?*?*?,14.8,11.1,79,100954,668,1376,339,274.6,142.5,205.4,29956,14537,23141,5060,145,0.5,8,4,9999,99999,9,999999999,0.0,999,999,99
3009,3,24,10,0,*?*?*?*?*?*?*?*?*?*?*?*?*?*?*?*?*?*?*?*?*?*?,16.2,10.4,69,100954,802,1376,349,253.8,57.9,220.0,27945,5818,24791,7206,147,0.5,9,5,9999,99999,9,999999999,0.0,999,999,99
3009,3,24,11,0,*?*?*?*?*?*?*?*?*?*?*?*?*?*?*?*?*?*?*?*?*?*?,16.9,11.1,68,100954,883,1375,349,373.6,146.6,279.5,40938,15444,31169,7870,148,2.1,8,4,9999,99999,9,999999999,0.0,999,999,99
3009,3,24,12,0,*?*?*?*?*?*?*?*?*?*?*?*?*?*?*?*?*?*?*?*?*?*?,17.6,10.5,63,100954,906,1375,352,384.2,147.0,287.4,42122,15508,32022,8248,150,1.5,8,4,9999,99999,9,999999999,0.0,999,999,99
3009,3,24,13,0,*?*?*?*?*?*?*?*?*?*?*?*?*?*?*?*?*?*?*?*?*?*?,17.7,10.7,63,100954,870,1376,353,367.4,146.4,274.8,40238,15405,30665,7656,153,1.5,8,4,9999,99999,9,999999999,0.0,999,999,99
3009,3,24,14,0,*?*?*?*?*?*?*?*?*?*?*?*?*?*?*?*?*?*?*?*?*?*?,17.8,10.7,63,100954,776,1376,357,244.6,57.7,212.1,26930,5783,23898,6842,157,1.0,9,5,9999,99999,9,999999999,0.0,999,999,99
3009,3,24,15,0,*?*?*?*?*?*?*?*?*?*?*?*?*?*?*?*?*?*?*?*?*?*?,17.7,11.8,68,100954,631,1376,356,194.3,56.4,168.5,21364,5521,18992,5034,160,2.1,9,5,9999,99999,9,999999999,0.0,999,999,99
3009,3,24,16,0,*?*?*?*?*?*?*?*?*?*?*?*?*?*?*?*?*?*?*?*?*?*?,17.8,10.9,64,100954,445,1375,357,129.8,53.4,112.6,14251,4915,12706,3088,163,0.5,9,5,9999,99999,9,999999999,0.0,999,999,99
3009,3,24,17,0,*?*?*?*?*?*?*?*?*?*?*?*?*?*?*?*?*?*?*?*?*?*?,17.7,10.8,64,100954,231,1375,359,32.0,0.0,32.0,3740,0,3746,1240,167,1.5,10,5,9999,99999,9,999999999,0.0,999,999,99
3009,3,24,18,0,*?*?*?*?*?*?*?*?*?*?*?*?*?*?*?*?*?*?*?*?*?*?,16.5,10.5,68,100954,3,1210,354,0.0,0.0,0.0,0,0,0,0,170,1.0,10,5,9999,99999,9,999999999,0.0,999,999,99
3009,3,24,19,0,*?*?*?*?*?*?*?*?*?*?*?*?*?*?*?*?*?*?*?*?*?*?,15.7,10.4,71,100954,0,-0,350,0.0,-0.0,0.0,0,0,0,0,187,1.0,10,5,9999,99999,9,999999999,0.0,999,999,99
3009,3,24,20,0,*?*?*?*?*?*?*?*?*?*?*?*?*?*?*?*?*?*?*?*?*?*?,14.2,10.3,77,100954,0,-0,343,0.0,-0.0,0.0,0,0,0,0,203,0.5,10,5,9999,99999,9,999999999,0.0,999,999,99
3009,3,24,21,0,*?*?*?*?*?*?*?*?*?*?*?*?*?*?*?*?*?*?*?*?*?*?,13.9,10.7,80,100954,0,-0,341,0.0,-0.0,0.0,0,0,0,0,220,0.0,10,5,9999,99999,9,999999999,0.0,999,999,99
3009,3,24,22,0,*?*?*?*?*?*?*?*?*?*?*?*?*?*?*?*?*?*?*?*?*?*?,13.7,10.7,81,100954,0,-0,340,0.0,-0.0,0.0,0,0,0,0,237,1.0,10,5,9999,99999,9,999999999,0.0,999,999,99
3009,3,24,23,0,*?*?*?*?*?*?*?*?*?*?*?*?*?*?*?*?*?*?*?*?*?*?,13.2,11.0,86,100954,0,-0,338,0.0,-0.0,0.0,0,0,0,0,253,0.5,10,5,9999,99999,9,999999999,0.0,999,999,99
3009,3,24,24,0,*?*?*?*?*?*?*?*?*?*?*?*?*?*?*?*?*?*?*?*?*?*?,12.0,9.9,87,100954,0,-0,332,0.0,-0.0,0.0,0,0,0,0,120,1.5,10,5,9999,99999,9,999999999,0.0,999,999,99
3009,3,25,1,0,*?*?*?*?*?*?*?*?*?*?*?*?*?*?*?*?*?*?*?*?*?*?,12.5,10.5,86,100868,0,-0,335,0.0,-0.0,0.0,0,0,0,0,243,0.5,10,5,9999,99999,9,999999999,0.0,999,999,99
3009,3,25,2,0,*?*?*?*?*?*?*?*?*?*?*?*?*?*?*?*?*?*?*?*?*?*?,12.6,10.3,84,100868,0,-0,335,0.0,-0.0,0.0,0,0,0,0,217,0.5,10,5,9999,99999,9,999999999,0.0,999,999,99
3009,3,25,3,0,*?*?*?*?*?*?*?*?*?*?*?*?*?*?*?*?*?*?*?*?*?*?,11.5,9.6,87,100868,0,-0,330,0.0,-0.0,0.0,0,0,0,0,190,0.5,10,5,9999,99999,9,999999999,0.0,999,999,99
3009,3,25,4,0,*?*?*?*?*?*?*?*?*?*?*?*?*?*?*?*?*?*?*?*?*?*?,12.0,9.9,86,100868,0,-0,332,0.0,-0.0,0.0,0,0,0,0,163,1.0,10,5,9999,99999,9,999999999,0.0,999,999,99
3009,3,25,5,0,*?*?*?*?*?*?*?*?*?*?*?*?*?*?*?*?*?*?*?*?*?*?,11.7,10.5,91,100868,0,-0,331,0.0,-0.0,0.0,0,0,0,0,137,1.0,10,5,9999,99999,9,999999999,0.0,999,999,99
3009,3,25,6,0,*?*?*?*?*?*?*?*?*?*?*?*?*?*?*?*?*?*?*?*?*?*?,11.4,10.2,91,100868,63,1370,326,0.0,0.0,0.0,0,0,0,0,110,0.5,9,5,9999,99999,9,999999999,0.0,999,999,99
3009,3,25,7,0,*?*?*?*?*?*?*?*?*?*?*?*?*?*?*?*?*?*?*?*?*?*?,12.4,10.9,90,100868,289,1373,331,75.9,47.9,65.8,8321,3936,7450,1706,95,1.5,9,5,9999,99999,9,999999999,0.0,999,999,99
3009,3,25,8,0,*?*?*?*?*?*?*?*?*?*?*?*?*?*?*?*?*?*?*?*?*?*?,13.4,10.9,84,100868,498,1374,335,148.4,54.5,128.7,16295,5134,14514,3611,80,0.5,9,5,9999,99999,9,999999999,0.0,999,999,99
3009,3,25,9,0,*?*?*?*?*?*?*?*?*?*?*?*?*?*?*?*?*?*?*?*?*?*?,14.8,12.1,83,100868,676,1376,342,210.0,56.8,182.1,23095,5617,20519,5565,65,0.5,9,5,9999,99999,9,999999999,0.0,999,999,99
3009,3,25,10,0,*?*?*?*?*?*?*?*?*?*?*?*?*?*?*?*?*?*?*?*?*?*?,16.3,12.4,77,100868,809,1374,346,339.8,145.5,254.1,37164,15206,28436,6784,50,0.5,8,4,9999,99999,9,999999999,0.0,999,999,99
3009,3,25,11,0,*?*?*?*?*?*?*?*?*?*?*?*?*?*?*?*?*?*?*?*?*?*?,17.5,11.6,68,100868,890,1375,355,284.5,58.4,246.7,31364,5917,27797,8532,35,2.1,9,5,9999,99999,9,999999999,0.0,999,999,99
3009,3,25,12,0,*?*?*?*?*?*?*?*?*?*?*?*?*?*?*?*?*?*?*?*?*?*?,17.8,11.1,64,100868,913,1375,357,292.4,58.6,253.5,32242,5939,28569,8902,20,1.5,9,5,9999,99999,9,999999999,0.0,999,999,99
3009,3,25,13,0,*?*?*?*?*?*?*?*?*?*?*?*?*?*?*?*?*?*?*?*?*?*?,18.2,11.5,64,100868,876,1375,359,279.6,58.4,242.4,30813,5903,27313,8306,18,1.5,9,5,9999,99999,9,999999999,0.0,999,999,99
3009,3,25,14,0,*?*?*?*?*?*?*?*?*?*?*?*?*?*?*?*?*?*?*?*?*?*?,18.4,12.2,67,100868,782,1375,360,246.9,57.7,214.0,27180,5792,24117,6930,17,1.0,9,5,9999,99999,9,999999999,0.0,999,999,99
3009,3,25,15,0,*?*?*?*?*?*?*?*?*?*?*?*?*?*?*?*?*?*?*?*?*?*?,18.1,12.1,67,100868,637,1375,358,196.5,56.4,170.4,21605,5536,19204,5106,15,2.1,9,5,9999,99999,9,999999999,0.0,999,999,99
3009,3,25,16,0,*?*?*?*?*?*?*?*?*?*?*?*?*?*?*?*?*?*?*?*?*?*?,17.9,12.2,68,100868,451,1375,357,132.0,53.5,114.4,14486,4942,12914,3147,13,0.5,9,5,9999,99999,9,999999999,0.0,999,999,99
3009,3,25,17,0,*?*?*?*?*?*?*?*?*?*?*?*?*?*?*?*?*?*?*?*?*?*?,17.9,11.3,65,100868,237,1375,357,57.6,44.5,50.0,6372,3265,5895,1064,12,1.5,9,5,9999,99999,9,999999999,0.0,999,999,99
3009,3,25,18,0,*?*?*?*?*?*?*?*?*?*?*?*?*?*?*?*?*?*?*?*?*?*?,16.9,10.9,67,100868,10,1445,356,0.0,0.0,0.0,0,0,0,0,10,1.0,10,5,9999,99999,9,999999999,0.0,999,999,99
3009,3,25,19,0,*?*?*?*?*?*?*?*?*?*?*?*?*?*?*?*?*?*?*?*?*?*?,16.0,11.1,72,100868,0,-0,351,0.0,-0.0,0.0,0,0,0,0,13,1.0,10,5,9999,99999,9,999999999,0.0,999,999,99
3009,3,25,20,0,*?*?*?*?*?*?*?*?*?*?*?*?*?*?*?*?*?*?*?*?*?*?,14.7,11.2,79,100868,0,-0,345,0.0,-0.0,0.0,0,0,0,0,17,0.5,10,5,9999,99999,9,999999999,0.0,999,999,99
3009,3,25,21,0,*?*?*?*?*?*?*?*?*?*?*?*?*?*?*?*?*?*?*?*?*?*?,14.3,11.0,79,100868,0,-0,343,0.0,-0.0,0.0,0,0,0,0,20,0.0,10,5,9999,99999,9,999999999,0.0,999,999,99
3009,3,25,22,0,*?*?*?*?*?*?*?*?*?*?*?*?*?*?*?*?*?*?*?*?*?*?,13.7,11.0,83,100868,0,-0,340,0.0,-0.0,0.0,0,0,0,0,23,1.0,10,5,9999,99999,9,999999999,0.0,999,999,99
3009,3,25,23,0,*?*?*?*?*?*?*?*?*?*?*?*?*?*?*?*?*?*?*?*?*?*?,12.5,10.7,87,100868,0,-0,334,0.0,-0.0,0.0,0,0,0,0,27,0.5,10,5,9999,99999,9,999999999,0.0,999,999,99
3009,3,25,24,0,*?*?*?*?*?*?*?*?*?*?*?*?*?*?*?*?*?*?*?*?*?*?,12.7,10.8,86,100868,0,-0,335,0.0,-0.0,0.0,0,0,0,0,270,1.5,10,5,9999,99999,9,999999999,0.0,999,999,99
3009,3,26,1,0,*?*?*?*?*?*?*?*?*?*?*?*?*?*?*?*?*?*?*?*?*?*?,9.3,8.1,91,101822,0,-0,320,0.0,-0.0,0.0,0,0,0,0,75,0.5,10,5,9999,99999,9,999999999,0.0,999,999,99
3009,3,26,2,0,*?*?*?*?*?*?*?*?*?*?*?*?*?*?*?*?*?*?*?*?*?*?,7.5,6.7,93,101822,0,-0,312,0.0,-0.0,0.0,0,0,0,0,120,0.5,10,5,9999,99999,9,999999999,0.0,999,999,99
3009,3,26,3,0,*?*?*?*?*?*?*?*?*?*?*?*?*?*?*?*?*?*?*?*?*?*?,7.6,7.3,96,101822,0,-0,313,0.0,-0.0,0.0,0,0,0,0,165,0.5,10,5,9999,99999,9,999999999,0.0,999,999,99
3009,3,26,4,0,*?*?*?*?*?*?*?*?*?*?*?*?*?*?*?*?*?*?*?*?*?*?,8.1,6.9,90,101822,0,-0,315,0.0,-0.0,0.0,0,0,0,0,210,1.0,10,5,9999,99999,9,999999999,0.0,999,999,99
3009,3,26,5,0,*?*?*?*?*?*?*?*?*?*?*?*?*?*?*?*?*?*?*?*?*?*?,7.2,6.1,90,101822,0,-0,283,0.0,-0.0,0.0,0,0,0,0,255,1.0,3,2,9999,99999,9,999999999,0.0,999,999,99
3009,3,26,6,0,*?*?*?*?*?*?*?*?*?*?*?*?*?*?*?*?*?*?*?*?*?*?,6.4,5.3,91,101822,72,1382,266,0.4,5.4,0.1,48,305,24,5,300,0.5,0,0,9999,99999,9,999999999,0.0,999,999,99
3009,3,26,7,0,*?*?*?*?*?*?*?*?*?*?*?*?*?*?*?*?*?*?*?*?*?*?,7.9,6.6,89,101822,298,1376,274,156.3,505.2,46.9,16233,40139,7150,874,283,1.5,0,0,9999,99999,9,999999999,0.0,999,999,99
3009,3,26,8,0,*?*?*?*?*?*?*?*?*?*?*?*?*?*?*?*?*?*?*?*?*?*?,9.5,6.9,82,101822,506,1374,281,300.2,570.5,90.1,31141,53035,12884,1733,267,0.5,0,0,9999,99999,9,999999999,0.0,999,999,99
3009,3,26,9,0,*?*?*?*?*?*?*?*?*?*?*?*?*?*?*?*?*?*?*?*?*?*?,12.2,8.4,76,101822,683,1374,295,422.3,594.6,126.7,43993,58309,17371,2647,250,0.5,0,0,9999,99999,9,999999999,0.0,999,999,99
3009,3,26,10,0,*?*?*?*?*?*?*?*?*?*?*?*?*?*?*?*?*?*?*?*?*?*?,14.9,9.6,69,101822,816,1373,310,514.2,605.9,154.3,53796,60582,20522,3578,233,0.5,0,0,9999,99999,9,999999999,0.0,999,999,99
3009,3,26,11,0,*?*?*?*?*?*?*?*?*?*?*?*?*?*?*?*?*?*?*?*?*?*?,16.7,10.1,64,101822,897,1374,319,569.8,611.1,170.9,59780,61536,22338,4326,217,2.1,0,0,9999,99999,9,999999999,0.0,999,999,99
3009,3,26,12,0,*?*?*?*?*?*?*?*?*?*?*?*?*?*?*?*?*?*?*?*?*?*?,18.3,10.1,57,101822,919,1374,326,585.3,612.3,175.6,61451,61758,22829,4569,200,1.5,0,0,9999,99999,9,999999999,0.0,999,999,99
3009,3,26,13,0,*?*?*?*?*?*?*?*?*?*?*?*?*?*?*?*?*?*?*?*?*?*?,18.3,10.4,59,101822,882,1374,327,559.6,610.2,167.9,58675,61379,22009,4174,190,1.5,0,0,9999,99999,9,999999999,0.0,999,999,99
3009,3,26,14,0,*?*?*?*?*?*?*?*?*?*?*?*?*?*?*?*?*?*?*?*?*?*?,18.4,11.1,61,101822,788,1375,329,494.5,603.8,148.3,51685,60182,19867,3353,180,1.0,0,0,9999,99999,9,999999999,0.0,999,999,99
3009,3,26,15,0,*?*?*?*?*?*?*?*?*?*?*?*?*?*?*?*?*?*?*?*?*?*?,18.3,10.8,60,101822,643,1375,328,394.4,590.3,118.3,41044,57385,16380,2414,170,2.1,0,0,9999,99999,9,999999999,0.0,999,999,99
3009,3,26,16,0,*?*?*?*?*?*?*?*?*?*?*?*?*?*?*?*?*?*?*?*?*?*?,17.9,10.7,62,101822,457,1375,326,266.2,560.4,79.9,27598,50848,11575,1516,160,0.5,0,0,9999,99999,9,999999999,0.0,999,999,99
3009,3,26,17,0,*?*?*?*?*?*?*?*?*?*?*?*?*?*?*?*?*?*?*?*?*?*?,17.5,10.3,61,101822,243,1374,323,118.6,469.6,35.6,12365,34562,5561,666,150,1.5,0,0,9999,99999,9,999999999,0.0,999,999,99
3009,3,26,18,0,*?*?*?*?*?*?*?*?*?*?*?*?*?*?*?*?*?*?*?*?*?*?,15.1,9.8,70,101822,16,1409,340,0.0,0.0,0.0,0,0,0,0,140,1.0,8,4,9999,99999,9,999999999,0.0,999,999,99
3009,3,26,19,0,*?*?*?*?*?*?*?*?*?*?*?*?*?*?*?*?*?*?*?*?*?*?,14.0,10.4,77,101822,0,-0,342,0.0,-0.0,0.0,0,0,0,0,137,1.0,10,5,9999,99999,9,999999999,0.0,999,999,99
3009,3,26,20,0,*?*?*?*?*?*?*?*?*?*?*?*?*?*?*?*?*?*?*?*?*?*?,12.2,9.3,80,101822,0,-0,333,0.0,-0.0,0.0,0,0,0,0,133,0.5,10,5,9999,99999,9,999999999,0.0,999,999,99
3009,3,26,21,0,*?*?*?*?*?*?*?*?*?*?*?*?*?*?*?*?*?*?*?*?*?*?,10.7,8.5,85,101822,0,-0,327,0.0,-0.0,0.0,0,0,0,0,130,0.0,10,5,9999,99999,9,999999999,0.0,999,999,99
3009,3,26,22,0,*?*?*?*?*?*?*?*?*?*?*?*?*?*?*?*?*?*?*?*?*?*?,10.0,8.9,91,101822,0,-0,323,0.0,-0.0,0.0,0,0,0,0,127,1.0,10,5,9999,99999,9,999999999,0.0,999,999,99
3009,3,26,23,0,*?*?*?*?*?*?*?*?*?*?*?*?*?*?*?*?*?*?*?*?*?*?,9.5,8.8,94,101822,0,-0,321,0.0,-0.0,0.0,0,0,0,0,123,0.5,10,5,9999,99999,9,999999999,0.0,999,999,99
3009,3,26,24,0,*?*?*?*?*?*?*?*?*?*?*?*?*?*?*?*?*?*?*?*?*?*?,11.4,9.4,86,101822,0,-0,330,0.0,-0.0,0.0,0,0,0,0,30,1.5,10,5,9999,99999,9,999999999,0.0,999,999,99
3009,3,27,1,0,*?*?*?*?*?*?*?*?*?*?*?*?*?*?*?*?*?*?*?*?*?*?,8.1,6.7,88,101063,0,-0,315,0.0,-0.0,0.0,0,0,0,0,120,0.5,10,5,9999,99999,9,999999999,0.0,999,999,99
3009,3,27,2,0,*?*?*?*?*?*?*?*?*?*?*?*?*?*?*?*?*?*?*?*?*?*?,7.4,5.6,85,101063,0,-0,312,0.0,-0.0,0.0,0,0,0,0,120,0.5,10,5,9999,99999,9,999999999,0.0,999,999,99
3009,3,27,3,0,*?*?*?*?*?*?*?*?*?*?*?*?*?*?*?*?*?*?*?*?*?*?,6.8,5.0,85,101063,0,-0,310,0.0,-0.0,0.0,0,0,0,0,120,0.5,10,5,9999,99999,9,999999999,0.0,999,999,99
3009,3,27,4,0,*?*?*?*?*?*?*?*?*?*?*?*?*?*?*?*?*?*?*?*?*?*?,6.4,4.5,85,101063,0,-0,308,0.0,-0.0,0.0,0,0,0,0,120,1.0,10,5,9999,99999,9,999999999,0.0,999,999,99
3009,3,27,5,0,*?*?*?*?*?*?*?*?*?*?*?*?*?*?*?*?*?*?*?*?*?*?,6.0,4.5,87,101063,0,-0,276,0.0,-0.0,0.0,0,0,0,0,120,1.0,3,2,9999,99999,9,999999999,0.0,999,999,99
3009,3,27,6,0,*?*?*?*?*?*?*?*?*?*?*?*?*?*?*?*?*?*?*?*?*?*?,5.7,4.1,86,101063,80,1374,261,6.2,74.3,1.9,691,4309,336,74,120,0.5,0,0,9999,99999,9,999999999,0.0,999,999,99
3009,3,27,7,0,*?*?*?*?*?*?*?*?*?*?*?*?*?*?*?*?*?*?*?*?*?*?,7.1,4.3,79,101063,306,1375,266,162.0,509.5,48.6,16818,40875,7386,905,115,1.5,0,0,9999,99999,9,999999999,0.0,999,999,99
3009,3,27,8,0,*?*?*?*?*?*?*?*?*?*?*?*?*?*?*?*?*?*?*?*?*?*?,8.6,4.5,73,101063,514,1374,272,305.7,571.9,91.7,31723,53357,13096,1770,110,0.5,0,0,9999,99999,9,999999999,0.0,999,999,99
3009,3,27,9,0,*?*?*?*?*?*?*?*?*?*?*?*?*?*?*?*?*?*?*?*?*?*?,10.6,6.1,71,101063,691,1374,284,427.6,595.4,128.3,44565,58474,17562,2694,105,0.5,0,0,9999,99999,9,999999999,0.0,999,999,99
3009,3,27,10,0,*?*?*?*?*?*?*?*?*?*?*?*?*?*?*?*?*?*?*?*?*?*?,13.8,7.9,65,101063,823,1373,301,519.4,606.4,155.8,54354,60683,20694,3641,100,0.5,0,0,9999,99999,9,999999999,0.0,999,999,99
3009,3,27,11,0,*?*?*?*?*?*?*?*?*?*?*?*?*?*?*?*?*?*?*?*?*?*?,15.1,7.0,56,101063,904,1374,304,574.8,611.5,172.4,60318,61609,22497,4402,95,2.1,0,0,9999,99999,9,999999999,0.0,999,999,99
3009,3,27,12,0,*?*?*?*?*?*?*?*?*?*?*?*?*?*?*?*?*?*?*?*?*?*?,15.9,6.1,50,101063,926,1374,319,583.1,551.0,211.7,62790,57067,25497,5578,90,1.5,3,2,9999,99999,9,999999999,0.0,999,999,99
3009,3,27,13,0,*?*?*?*?*?*?*?*?*?*?*?*?*?*?*?*?*?*?*?*?*?*?,16.1,5.8,48,101063,888,1373,339,445.0,245.6,286.2,47866,26269,31230,7622,88,1.5,7,4,9999,99999,9,999999999,0.0,999,999,99
3009,3,27,14,0,*?*?*?*?*?*?*?*?*?*?*?*?*?*?*?*?*?*?*?*?*?*?,16.4,5.8,47,101063,794,1374,345,333.0,145.2,249.1,36413,15150,27889,6586,87,1.0,8,4,9999,99999,9,999999999,0.0,999,999,99
3009,3,27,15,0,*?*?*?*?*?*?*?*?*?*?*?*?*?*?*?*?*?*?*?*?*?*?,16.0,5.3,47,101063,649,1374,314,397.5,565.6,130.4,41109,54817,17695,2628,85,2.1,2,1,9999,99999,9,999999999,0.0,999,999,99
3009,3,27,16,0,*?*?*?*?*?*?*?*?*?*?*?*?*?*?*?*?*?*?*?*?*?*?,16.5,4.1,42,101063,463,1374,334,236.6,314.6,130.6,25105,29536,15069,2652,83,0.5,6,3,9999,99999,9,999999999,0.0,999,999,99
3009,3,27,17,0,*?*?*?*?*?*?*?*?*?*?*?*?*?*?*?*?*?*?*?*?*?*?,15.5,3.9,45,101063,249,1374,299,122.8,474.3,36.8,12791,35244,5739,689,82,1.5,0,0,9999,99999,9,999999999,0.0,999,999,99
3009,3,27,18,0,*?*?*?*?*?*?*?*?*?*?*?*?*?*?*?*?*?*?*?*?*?*?,13.8,4.3,51,101063,22,1395,327,0.0,0.0,0.0,0,0,0,0,80,1.0,7,4,9999,99999,9,999999999,0.0,999,999,99
3009,3,27,19,0,*?*?*?*?*?*?*?*?*?*?*?*?*?*?*?*?*?*?*?*?*?*?,12.1,5.1,60,101063,0,-0,334,0.0,-0.0,0.0,0,0,0,0,77,1.0,10,5,9999,99999,9,999999999,0.0,999,999,99
3009,3,27,20,0,*?*?*?*?*?*?*?*?*?*?*?*?*?*?*?*?*?*?*?*?*?*?,10.6,5.1,66,101063,0,-0,327,0.0,-0.0,0.0,0,0,0,0,73,0.5,10,5,9999,99999,9,999999999,0.0,999,999,99
3009,3,27,21,0,*?*?*?*?*?*?*?*?*?*?*?*?*?*?*?*?*?*?*?*?*?*?,9.9,4.6,67,101063,0,-0,324,0.0,-0.0,0.0,0,0,0,0,70,0.0,10,5,9999,99999,9,999999999,0.0,999,999,99
3009,3,27,22,0,*?*?*?*?*?*?*?*?*?*?*?*?*?*?*?*?*?*?*?*?*?*?,9.3,4.3,68,101063,0,-0,321,0.0,-0.0,0.0,0,0,0,0,67,1.0,10,5,9999,99999,9,999999999,0.0,999,999,99
3009,3,27,23,0,*?*?*?*?*?*?*?*?*?*?*?*?*?*?*?*?*?*?*?*?*?*?,8.7,3.9,70,101063,0,-0,318,0.0,-0.0,0.0,0,0,0,0,63,0.5,10,5,9999,99999,9,999999999,0.0,999,999,99
3009,3,27,24,0,*?*?*?*?*?*?*?*?*?*?*?*?*?*?*?*?*?*?*?*?*?*?,9.0,7.9,89,101063,0,-0,319,0.0,-0.0,0.0,0,0,0,0,120,1.5,10,5,9999,99999,9,999999999,0.0,999,999,99
3009,3,28,1,0,*?*?*?*?*?*?*?*?*?*?*?*?*?*?*?*?*?*?*?*?*?*?,7.9,3.8,75,101122,0,-0,315,0.0,-0.0,0.0,0,0,0,0,58,0.5,10,5,9999,99999,9,999999999,0.0,999,999,99
3009,3,28,2,0,*?*?*?*?*?*?*?*?*?*?*?*?*?*?*?*?*?*?*?*?*?*?,7.5,3.6,76,101122,0,-0,313,0.0,-0.0,0.0,0,0,0,0,57,0.5,10,5,9999,99999,9,999999999,0.0,999,999,99
3009,3,28,3,0,*?*?*?*?*?*?*?*?*?*?*?*?*?*?*?*?*?*?*?*?*?*?,7.9,3.9,76,101122,0,-0,315,0.0,-0.0,0.0,0,0,0,0,55,0.5,10,5,9999,99999,9,999999999,0.0,999,999,99
3009,3,28,4,0,*?*?*?*?*?*?*?*?*?*?*?*?*?*?*?*?*?*?*?*?*?*?,6.9,3.6,79,101122,0,-0,310,0.0,-0.0,0.0,0,0,0,0,53,1.0,10,5,9999,99999,9,999999999,0.0,999,999,99
3009,3,28,5,0,*?*?*?*?*?*?*?*?*?*?*?*?*?*?*?*?*?*?*?*?*?*?,7.5,3.9,77,101122,0,-0,313,0.0,-0.0,0.0,0,0,0,0,52,1.0,10,5,9999,99999,9,999999999,0.0,999,999,99
3009,3,28,6,0,*?*?*?*?*?*?*?*?*?*?*?*?*?*?*?*?*?*?*?*?*?*?,7.2,3.2,75,101122,88,1369,312,3.5,0.0,3.5,445,-0,445,141,50,0.5,10,5,9999,99999,9,999999999,0.0,999,999,99
3009,3,28,7,0,*?*?*?*?*?*?*?*?*?*?*?*?*?*?*?*?*?*?*?*?*?*?,6.9,3.6,79,101122,314,1374,306,84.5,49.2,73.2,9266,4138,8288,1914,57,1.5,9,5,9999,99999,9,999999999,0.0,999,999,99
3009,3,28,8,0,*?*?*?*?*?*?*?*?*?*?*?*?*?*?*?*?*?*?*?*?*?*?,8.4,5.1,80,101122,522,1374,312,156.8,54.9,136.0,17223,5220,15334,3857,63,0.5,9,5,9999,99999,9,999999999,0.0,999,999,99
3009,3,28,9,0,*?*?*?*?*?*?*?*?*?*?*?*?*?*?*?*?*?*?*?*?*?*?,9.9,5.1,72,101122,698,1373,324,125.6,0.0,125.6,14846,0,14900,5645,70,0.5,10,5,9999,99999,9,999999999,0.0,999,999,99
3009,3,28,10,0,*?*?*?*?*?*?*?*?*?*?*?*?*?*?*?*?*?*?*?*?*?*?,12.1,6.4,68,101122,830,1372,329,264.3,58.1,229.1,29111,5856,25815,7637,77,0.5,9,5,9999,99999,9,999999999,0.0,999,999,99
3009,3,28,11,0,*?*?*?*?*?*?*?*?*?*?*?*?*?*?*?*?*?*?*?*?*?*?,12.1,4.8,61,101122,910,1372,329,292.1,58.6,253.2,32201,5938,28531,8881,83,2.1,9,5,9999,99999,9,999999999,0.0,999,999,99
3009,3,28,12,0,*?*?*?*?*?*?*?*?*?*?*?*?*?*?*?*?*?*?*?*?*?*?,13.5,5.0,56,101122,932,1372,340,172.5,0.0,172.5,20683,0,20774,8295,90,1.5,10,5,9999,99999,9,999999999,0.0,999,999,99
3009,3,28,13,0,*?*?*?*?*?*?*?*?*?*?*?*?*?*?*?*?*?*?*?*?*?*?,13.5,5.3,57,101122,894,1372,340,164.9,0.0,164.9,19728,0,19813,7858,90,1.5,10,5,9999,99999,9,999999999,0.0,999,999,99
3009,3,28,14,0,*?*?*?*?*?*?*?*?*?*?*?*?*?*?*?*?*?*?*?*?*?*?,13.3,5.8,60,101122,800,1373,339,145.9,0.0,145.9,17357,0,17426,6773,90,1.0,10,5,9999,99999,9,999999999,0.0,999,999,99
3009,3,28,15,0,*?*?*?*?*?*?*?*?*?*?*?*?*?*?*?*?*?*?*?*?*?*?,13.6,5.9,60,101122,654,1372,341,116.8,0.0,116.8,13778,0,13827,5176,90,2.1,10,5,9999,99999,9,999999999,0.0,999,999,99
3009,3,28,16,0,*?*?*?*?*?*?*?*?*?*?*?*?*?*?*?*?*?*?*?*?*?*?,13.4,6.4,62,101122,468,1371,340,79.6,0.0,79.6,9303,0,9330,3306,90,0.5,10,5,9999,99999,9,999999999,0.0,999,999,99
3009,3,28,17,0,*?*?*?*?*?*?*?*?*?*?*?*?*?*?*?*?*?*?*?*?*?*?,13.3,7.0,65,101122,255,1374,339,36.8,0.0,36.8,4297,0,4305,1433,90,1.5,10,5,9999,99999,9,999999999,0.0,999,999,99
3009,3,28,18,0,*?*?*?*?*?*?*?*?*?*?*?*?*?*?*?*?*?*?*?*?*?*?,12.2,7.0,70,101122,28,1387,334,0.0,0.0,0.0,0,0,0,0,90,1.0,10,5,9999,99999,9,999999999,0.0,999,999,99
3009,3,28,19,0,*?*?*?*?*?*?*?*?*?*?*?*?*?*?*?*?*?*?*?*?*?*?,11.7,6.9,72,101122,0,-0,332,0.0,-0.0,0.0,0,0,0,0,93,1.0,10,5,9999,99999,9,999999999,0.0,999,999,99
3009,3,28,20,0,*?*?*?*?*?*?*?*?*?*?*?*?*?*?*?*?*?*?*?*?*?*?,9.7,6.2,79,101122,0,-0,322,0.0,-0.0,0.0,0,0,0,0,97,0.5,10,5,9999,99999,9,999999999,0.0,999,999,99
3009,3,28,21,0,*?*?*?*?*?*?*?*?*?*?*?*?*?*?*?*?*?*?*?*?*?*?,9.2,5.5,78,101122,0,-0,320,0.0,-0.0,0.0,0,0,0,0,100,0.0,10,5,9999,99999,9,999999999,0.0,999,999,99
3009,3,28,22,0,*?*?*?*?*?*?*?*?*?*?*?*?*?*?*?*?*?*?*?*?*?*?,9.1,5.3,77,101122,0,-0,320,0.0,-0.0,0.0,0,0,0,0,103,1.0,10,5,9999,99999,9,999999999,0.0,999,999,99
3009,3,28,23,0,*?*?*?*?*?*?*?*?*?*?*?*?*?*?*?*?*?*?*?*?*?*?,9.4,5.5,76,101122,0,-0,321,0.0,-0.0,0.0,0,0,0,0,107,0.5,10,5,9999,99999,9,999999999,0.0,999,999,99
3009,3,28,24,0,*?*?*?*?*?*?*?*?*?*?*?*?*?*?*?*?*?*?*?*?*?*?,8.2,3.9,74,101122,0,-0,316,0.0,-0.0,0.0,0,0,0,0,60,1.5,10,5,9999,99999,9,999999999,0.0,999,999,99
3009,3,29,1,0,*?*?*?*?*?*?*?*?*?*?*?*?*?*?*?*?*?*?*?*?*?*?,10.0,6.4,78,100981,0,-0,324,0.0,-0.0,0.0,0,0,0,0,108,0.5,10,5,9999,99999,9,999999999,0.0,999,999,99
3009,3,29,2,0,*?*?*?*?*?*?*?*?*?*?*?*?*?*?*?*?*?*?*?*?*?*?,10.1,6.7,79,100981,0,-0,324,0.0,-0.0,0.0,0,0,0,0,107,0.5,10,5,9999,99999,9,999999999,0.0,999,999,99
3009,3,29,3,0,*?*?*?*?*?*?*?*?*?*?*?*?*?*?*?*?*?*?*?*?*?*?,9.8,6.4,79,100981,0,-0,323,0.0,-0.0,0.0,0,0,0,0,105,0.5,10,5,9999,99999,9,999999999,0.0,999,999,99
3009,3,29,4,0,*?*?*?*?*?*?*?*?*?*?*?*?*?*?*?*?*?*?*?*?*?*?,9.4,6.4,81,100981,0,-0,321,0.0,-0.0,0.0,0,0,0,0,103,1.0,10,5,9999,99999,9,999999999,0.0,999,999,99
3009,3,29,5,0,*?*?*?*?*?*?*?*?*?*?*?*?*?*?*?*?*?*?*?*?*?*?,9.0,6.2,82,100981,0,-0,315,0.0,-0.0,0.0,0,0,0,0,102,1.0,9,5,9999,99999,9,999999999,0.0,999,999,99
3009,3,29,6,0,*?*?*?*?*?*?*?*?*?*?*?*?*?*?*?*?*?*?*?*?*?*?,9.5,6.6,81,100981,97,1379,280,17.7,176.0,5.3,1927,10674,920,187,100,0.5,0,0,9999,99999,9,999999999,0.0,999,999,99
3009,3,29,7,0,*?*?*?*?*?*?*?*?*?*?*?*?*?*?*?*?*?*?*?*?*?*?,10.0,6.6,79,100981,322,1373,311,136.7,208.1,87.9,14439,16881,10321,1706,102,1.5,7,4,9999,99999,9,999999999,0.0,999,999,99
3009,3,29,8,0,*?*?*?*?*?*?*?*?*?*?*?*?*?*?*?*?*?*?*?*?*?*?,10.9,7.0,76,100981,529,1371,311,277.2,321.8,153.0,29466,31473,17494,3197,103,0.5,6,3,9999,99999,9,999999999,0.0,999,999,99
3009,3,29,9,0,*?*?*?*?*?*?*?*?*?*?*?*?*?*?*?*?*?*?*?*?*?*?,13.5,8.5,71,100981,705,1371,301,438.3,596.9,131.5,45692,58780,17928,2789,105,0.5,0,0,9999,99999,9,999999999,0.0,999,999,99
3009,3,29,10,0,*?*?*?*?*?*?*?*?*?*?*?*?*?*?*?*?*?*?*?*?*?*?,16.0,10.4,69,100981,837,1371,317,529.7,607.4,158.9,55451,60869,21026,3768,107,0.5,0,0,9999,99999,9,999999999,0.0,999,999,99
3009,3,29,11,0,*?*?*?*?*?*?*?*?*?*?*?*?*?*?*?*?*?*?*?*?*?*?,16.2,11.1,71,100981,917,1372,346,390.3,147.1,291.9,42789,15541,32500,8472,108,2.1,8,4,9999,99999,9,999999999,0.0,999,999,99
3009,3,29,12,0,*?*?*?*?*?*?*?*?*?*?*?*?*?*?*?*?*?*?*?*?*?*?,17.9,11.3,65,100981,938,1371,331,599.3,607.2,184.0,62854,61234,23679,4904,110,1.5,1,0,9999,99999,9,999999999,0.0,999,999,99
3009,3,29,13,0,*?*?*?*?*?*?*?*?*?*?*?*?*?*?*?*?*?*?*?*?*?*?,17.9,10.9,63,100981,900,1371,330,573.0,605.1,175.9,60016,60874,22835,4462,108,1.5,1,0,9999,99999,9,999999999,0.0,999,999,99
3009,3,29,14,0,*?*?*?*?*?*?*?*?*?*?*?*?*?*?*?*?*?*?*?*?*?*?,17.8,10.7,63,100981,805,1371,336,501.5,544.2,182.1,53759,55695,22339,4185,107,1.0,3,2,9999,99999,9,999999999,0.0,999,999,99
3009,3,29,15,0,*?*?*?*?*?*?*?*?*?*?*?*?*?*?*?*?*?*?*?*?*?*?,17.8,10.7,62,100981,660,1372,329,407.0,586.2,124.9,42300,57157,17133,2565,105,2.1,1,0,9999,99999,9,999999999,0.0,999,999,99
3009,3,29,16,0,*?*?*?*?*?*?*?*?*?*?*?*?*?*?*?*?*?*?*?*?*?*?,17.8,10.7,62,100981,474,1371,325,278.7,564.4,83.6,28893,51692,12053,1594,103,0.5,0,0,9999,99999,9,999999999,0.0,999,999,99
3009,3,29,17,0,*?*?*?*?*?*?*?*?*?*?*?*?*?*?*?*?*?*?*?*?*?*?,17.6,9.6,59,100981,261,1374,348,103.4,194.3,66.5,10947,14141,7922,1254,102,1.5,7,4,9999,99999,9,999999999,0.1,999,999,99
3009,3,29,18,0,*?*?*?*?*?*?*?*?*?*?*?*?*?*?*?*?*?*?*?*?*?*?,16.1,10.4,68,100981,34,1383,352,0.0,0.0,0.0,0,0,0,0,100,1.0,10,5,9999,99999,9,999999999,0.1,999,999,99
3009,3,29,19,0,*?*?*?*?*?*?*?*?*?*?*?*?*?*?*?*?*?*?*?*?*?*?,14.4,9.6,72,100981,0,-0,344,0.0,-0.0,0.0,0,0,0,0,105,1.0,10,5,9999,99999,9,999999999,0.0,999,999,99
3009,3,29,20,0,*?*?*?*?*?*?*?*?*?*?*?*?*?*?*?*?*?*?*?*?*?*?,13.5,9.3,75,100981,0,-0,340,0.0,-0.0,0.0,0,0,0,0,110,0.5,10,5,9999,99999,9,999999999,0.1,999,999,99
3009,3,29,21,0,*?*?*?*?*?*?*?*?*?*?*?*?*?*?*?*?*?*?*?*?*?*?,12.6,8.4,75,100981,0,-0,335,0.0,-0.0,0.0,0,0,0,0,115,0.0,10,5,9999,99999,9,999999999,0.0,999,999,99
3009,3,29,22,0,*?*?*?*?*?*?*?*?*?*?*?*?*?*?*?*?*?*?*?*?*?*?,12.1,6.9,70,100981,0,-0,333,0.0,-0.0,0.0,0,0,0,0,120,1.0,10,5,9999,99999,9,999999999,0.1,999,999,99
3009,3,29,23,0,*?*?*?*?*?*?*?*?*?*?*?*?*?*?*?*?*?*?*?*?*?*?,11.2,6.7,73,100981,0,-0,329,0.0,-0.0,0.0,0,0,0,0,125,0.5,10,5,9999,99999,9,999999999,0.1,999,999,99
3009,3,29,24,0,*?*?*?*?*?*?*?*?*?*?*?*?*?*?*?*?*?*?*?*?*?*?,9.7,5.9,77,100981,0,-0,323,0.0,-0.0,0.0,0,0,0,0,110,1.5,10,5,9999,99999,9,999999999,0.0,999,999,99
3009,3,30,1,0,*?*?*?*?*?*?*?*?*?*?*?*?*?*?*?*?*?*?*?*?*?*?,8.7,8.3,99,100959,0,-0,318,0.0,-0.0,0.0,0,0,0,0,130,0.5,10,5,9999,99999,9,999999999,0.3,999,999,99
3009,3,30,2,0,*?*?*?*?*?*?*?*?*?*?*?*?*?*?*?*?*?*?*?*?*?*?,7.5,7.4,100,100959,0,-0,312,0.0,-0.0,0.0,0,0,0,0,130,0.5,10,5,9999,99999,9,999999999,0.2,999,999,99
3009,3,30,3,0,*?*?*?*?*?*?*?*?*?*?*?*?*?*?*?*?*?*?*?*?*?*?,7.8,7.9,100,100959,0,-0,314,0.0,-0.0,0.0,0,0,0,0,130,0.5,10,5,9999,99999,9,999999999,1.7,999,999,99
3009,3,30,4,0,*?*?*?*?*?*?*?*?*?*?*?*?*?*?*?*?*?*?*?*?*?*?,7.3,7.3,100,100959,0,-0,311,0.0,-0.0,0.0,0,0,0,0,130,1.0,10,5,9999,99999,9,999999999,1.7,999,999,99
3009,3,30,5,0,*?*?*?*?*?*?*?*?*?*?*?*?*?*?*?*?*?*?*?*?*?*?,6.9,6.9,100,100959,0,-0,310,0.0,-0.0,0.0,0,0,0,0,130,1.0,10,5,9999,99999,9,999999999,1.7,999,999,99
3009,3,30,6,0,*?*?*?*?*?*?*?*?*?*?*?*?*?*?*?*?*?*?*?*?*?*?,6.5,6.6,100,100959,105,1375,304,11.8,20.5,10.2,1372,985,1295,211,130,0.5,9,5,9999,99999,9,999999999,1.7,999,999,99
3009,3,30,7,0,*?*?*?*?*?*?*?*?*?*?*?*?*?*?*?*?*?*?*?*?*?*?,8.1,8.1,100,100959,330,1373,315,51.9,0.0,51.9,6041,0,6055,2059,130,1.5,10,5,9999,99999,9,999999999,1.7,999,999,99
3009,3,30,8,0,*?*?*?*?*?*?*?*?*?*?*?*?*?*?*?*?*?*?*?*?*?*?,9.8,9.8,100,100959,537,1371,319,162.3,55.1,140.8,17846,5251,15889,4021,130,0.5,9,5,9999,99999,9,999999999,1.1,999,999,99
3009,3,30,9,0,*?*?*?*?*?*?*?*?*?*?*?*?*?*?*?*?*?*?*?*?*?*?,10.9,10.4,100,100959,712,1370,324,223.5,57.2,193.8,24588,5689,21833,6041,130,0.5,9,5,9999,99999,9,999999999,0.0,999,999,99
3009,3,30,10,0,*?*?*?*?*?*?*?*?*?*?*?*?*?*?*?*?*?*?*?*?*?*?,13.3,10.5,85,100959,844,1371,335,269.4,58.2,233.6,29681,5873,26316,7854,130,0.5,9,5,9999,99999,9,999999999,0.0,999,999,99
3009,3,30,11,0,*?*?*?*?*?*?*?*?*?*?*?*?*?*?*?*?*?*?*?*?*?*?,14.5,8.9,71,100959,923,1370,341,297.0,58.6,257.5,32747,5951,29010,9116,130,2.1,9,5,9999,99999,9,999999999,0.0,999,999,99
3009,3,30,12,0,*?*?*?*?*?*?*?*?*?*?*?*?*?*?*?*?*?*?*?*?*?*?,15.6,9.3,68,100959,945,1372,346,304.3,58.8,263.9,33567,5969,29730,9484,130,1.5,9,5,9999,99999,9,999999999,0.0,999,999,99
3009,3,30,13,0,*?*?*?*?*?*?*?*?*?*?*?*?*?*?*?*?*?*?*?*?*?*?,15.8,8.3,62,100959,906,1371,347,291.0,58.6,252.3,32081,5936,28425,8829,125,1.5,9,5,9999,99999,9,999999999,0.0,999,999,99
3009,3,30,14,0,*?*?*?*?*?*?*?*?*?*?*?*?*?*?*?*?*?*?*?*?*?*?,16.1,8.3,61,100959,811,1371,352,148.4,0.0,148.4,17665,0,17737,6913,120,1.0,10,5,9999,99999,9,999999999,0.0,999,999,99
3009,3,30,15,0,*?*?*?*?*?*?*?*?*?*?*?*?*?*?*?*?*?*?*?*?*?*?,16.0,7.4,59,100959,666,1372,352,119.3,0.0,119.3,14074,0,14125,5305,115,2.1,10,5,9999,99999,9,999999999,0.0,999,999,99
3009,3,30,16,0,*?*?*?*?*?*?*?*?*?*?*?*?*?*?*?*?*?*?*?*?*?*?,15.7,6.4,55,100959,480,1372,351,82.0,0.0,82.0,9588,0,9616,3420,110,0.5,10,5,9999,99999,9,999999999,0.0,999,999,99
3009,3,30,17,0,*?*?*?*?*?*?*?*?*?*?*?*?*?*?*?*?*?*?*?*?*?*?,15.4,6.6,57,100959,266,1369,349,39.2,0.0,39.2,4571,0,4580,1529,105,1.5,10,5,9999,99999,9,999999999,0.0,999,999,99
3009,3,30,18,0,*?*?*?*?*?*?*?*?*?*?*?*?*?*?*?*?*?*?*?*?*?*?,13.7,7.3,67,100959,40,1381,341,0.0,0.0,0.0,0,0,0,0,100,1.0,10,5,9999,99999,9,999999999,0.0,999,999,99
3009,3,30,19,0,*?*?*?*?*?*?*?*?*?*?*?*?*?*?*?*?*?*?*?*?*?*?,12.0,7.6,76,100959,0,-0,333,0.0,-0.0,0.0,0,0,0,0,105,1.0,10,5,9999,99999,9,999999999,0.0,999,999,99
3009,3,30,20,0,*?*?*?*?*?*?*?*?*?*?*?*?*?*?*?*?*?*?*?*?*?*?,10.8,7.9,84,100959,0,-0,327,0.0,-0.0,0.0,0,0,0,0,110,0.5,10,5,9999,99999,9,999999999,0.0,999,999,99
3009,3,30,21,0,*?*?*?*?*?*?*?*?*?*?*?*?*?*?*?*?*?*?*?*?*?*?,10.3,7.7,87,100959,0,-0,325,0.0,-0.0,0.0,0,0,0,0,115,0.0,10,5,9999,99999,9,999999999,0.0,999,999,99
3009,3,30,22,0,*?*?*?*?*?*?*?*?*?*?*?*?*?*?*?*?*?*?*?*?*?*?,9.8,7.3,87,100959,0,-0,323,0.0,-0.0,0.0,0,0,0,0,120,1.0,10,5,9999,99999,9,999999999,0.0,999,999,99
3009,3,30,23,0,*?*?*?*?*?*?*?*?*?*?*?*?*?*?*?*?*?*?*?*?*?*?,9.3,6.7,87,100959,0,-0,321,0.0,-0.0,0.0,0,0,0,0,125,0.5,10,5,9999,99999,9,999999999,0.0,999,999,99
3009,3,30,24,0,*?*?*?*?*?*?*?*?*?*?*?*?*?*?*?*?*?*?*?*?*?*?,10.3,7.4,85,100959,0,-0,325,0.0,-0.0,0.0,0,0,0,0,130,1.5,10,5,9999,99999,9,999999999,0.2,999,999,99
3009,3,31,1,0,*?*?*?*?*?*?*?*?*?*?*?*?*?*?*?*?*?*?*?*?*?*?,8.1,5.0,81,101065,0,-0,315,0.0,-0.0,0.0,0,0,0,0,127,0.5,10,5,9999,99999,9,999999999,0.0,999,999,99
3009,3,31,2,0,*?*?*?*?*?*?*?*?*?*?*?*?*?*?*?*?*?*?*?*?*?*?,7.5,4.1,79,101065,0,-0,313,0.0,-0.0,0.0,0,0,0,0,123,0.5,10,5,9999,99999,9,999999999,0.0,999,999,99
3009,3,31,3,0,*?*?*?*?*?*?*?*?*?*?*?*?*?*?*?*?*?*?*?*?*?*?,7.4,3.4,76,101065,0,-0,313,0.0,-0.0,0.0,0,0,0,0,120,0.5,10,5,9999,99999,9,999999999,0.0,999,999,99
3009,3,31,4,0,*?*?*?*?*?*?*?*?*?*?*?*?*?*?*?*?*?*?*?*?*?*?,7.5,4.5,81,101065,0,-0,313,0.0,-0.0,0.0,0,0,0,0,117,1.0,10,5,9999,99999,9,999999999,0.0,999,999,99
3009,3,31,5,0,*?*?*?*?*?*?*?*?*?*?*?*?*?*?*?*?*?*?*?*?*?*?,7.3,5.0,85,101065,0,-0,312,0.0,-0.0,0.0,0,0,0,0,113,1.0,10,5,9999,99999,9,999999999,0.0,999,999,99
3009,3,31,6,0,*?*?*?*?*?*?*?*?*?*?*?*?*?*?*?*?*?*?*?*?*?*?,7.1,5.3,89,101065,113,1371,311,8.4,0.0,8.4,1034,-0,1033,335,110,0.5,10,5,9999,99999,9,999999999,0.0,999,999,99
3009,3,31,7,0,*?*?*?*?*?*?*?*?*?*?*?*?*?*?*?*?*?*?*?*?*?*?,7.5,5.9,89,101065,338,1372,313,53.5,0.0,53.5,6234,0,6248,2128,117,1.5,10,5,9999,99999,9,999999999,0.0,999,999,99
3009,3,31,8,0,*?*?*?*?*?*?*?*?*?*?*?*?*?*?*?*?*?*?*?*?*?*?,8.0,6.6,91,101065,544,1369,315,95.0,0.0,95.0,11141,0,11176,4053,123,0.5,10,5,9999,99999,9,999999999,0.0,999,999,99
3009,3,31,9,0,*?*?*?*?*?*?*?*?*?*?*?*?*?*?*?*?*?*?*?*?*?*?,9.0,8.4,96,101065,720,1371,319,130.2,0.0,130.2,15408,0,15466,5894,130,0.5,10,5,9999,99999,9,999999999,0.0,999,999,99
3009,3,31,10,0,*?*?*?*?*?*?*?*?*?*?*?*?*?*?*?*?*?*?*?*?*?*?,9.7,7.9,88,101065,851,1370,322,156.5,0.0,156.5,18676,0,18754,7374,137,0.5,10,5,9999,99999,9,999999999,0.0,999,999,99
3009,3,31,11,0,*?*?*?*?*?*?*?*?*?*?*?*?*?*?*?*?*?*?*?*?*?*?,10.3,6.9,79,101065,930,1370,325,172.4,0.0,172.4,20663,0,20754,8285,143,2.1,10,5,9999,99999,9,999999999,0.0,999,999,99
3009,3,31,12,0,*?*?*?*?*?*?*?*?*?*?*?*?*?*?*?*?*?*?*?*?*?*?,10.6,8.0,84,101065,951,1371,326,176.5,0.0,176.5,21193,0,21287,8527,150,1.5,10,5,9999,99999,9,999999999,0.0,999,999,99
3009,3,31,13,0,*?*?*?*?*?*?*?*?*?*?*?*?*?*?*?*?*?*?*?*?*?*?,10.7,8.5,87,101065,912,1370,327,168.8,0.0,168.8,20213,0,20301,8079,152,1.5,10,5,9999,99999,9,999999999,0.0,999,999,99
3009,3,31,14,0,*?*?*?*?*?*?*?*?*?*?*?*?*?*?*?*?*?*?*?*?*?*?,10.5,8.5,88,101065,817,1371,326,149.7,0.0,149.7,17819,0,17891,6982,153,1.0,10,5,9999,99999,9,999999999,0.0,999,999,99
3009,3,31,15,0,*?*?*?*?*?*?*?*?*?*?*?*?*?*?*?*?*?*?*?*?*?*?,10.7,6.9,77,101065,671,1370,327,120.5,0.0,120.5,14219,0,14270,5368,155,2.1,10,5,9999,99999,9,999999999,0.0,999,999,99
3009,3,31,16,0,*?*?*?*?*?*?*?*?*?*?*?*?*?*?*?*?*?*?*?*?*?*?,10.8,5.8,71,101065,485,1369,328,83.2,0.0,83.2,9727,0,9756,3475,157,0.5,10,5,9999,99999,9,999999999,0.0,999,999,99
3009,3,31,17,0,*?*?*?*?*?*?*?*?*?*?*?*?*?*?*?*?*?*?*?*?*?*?,10.5,6.1,74,101065,272,1370,326,40.4,0.0,40.4,4709,0,4718,1577,158,1.5,10,5,9999,99999,9,999999999,0.0,999,999,99
3009,3,31,18,0,*?*?*?*?*?*?*?*?*?*?*?*?*?*?*?*?*?*?*?*?*?*?,10.0,6.6,79,101065,46,1380,324,0.0,0.0,0.0,0,0,0,0,160,1.0,10,5,9999,99999,9,999999999,0.0,999,999,99
3009,3,31,19,0,*?*?*?*?*?*?*?*?*?*?*?*?*?*?*?*?*?*?*?*?*?*?,9.3,6.2,81,101065,0,-0,321,0.0,-0.0,0.0,0,0,0,0,148,1.0,10,5,9999,99999,9,999999999,0.0,999,999,99
3009,3,31,20,0,*?*?*?*?*?*?*?*?*?*?*?*?*?*?*?*?*?*?*?*?*?*?,8.8,6.2,84,101065,0,-0,318,0.0,-0.0,0.0,0,0,0,0,137,0.5,10,5,9999,99999,9,999999999,0.0,999,999,99
3009,3,31,21,0,*?*?*?*?*?*?*?*?*?*?*?*?*?*?*?*?*?*?*?*?*?*?,8.6,7.4,92,101065,0,-0,317,0.0,-0.0,0.0,0,0,0,0,125,0.0,10,5,9999,99999,9,999999999,0.0,999,999,99
3009,3,31,22,0,*?*?*?*?*?*?*?*?*?*?*?*?*?*?*?*?*?*?*?*?*?*?,7.7,6.1,90,101065,0,-0,313,0.0,-0.0,0.0,0,0,0,0,113,1.0,10,5,9999,99999,9,999999999,0.0,999,999,99
3009,3,31,23,0,*?*?*?*?*?*?*?*?*?*?*?*?*?*?*?*?*?*?*?*?*?*?,8.0,6.6,91,101065,0,-0,315,0.0,-0.0,0.0,0,0,0,0,102,0.5,10,5,9999,99999,9,999999999,0.0,999,999,99
3009,3,31,24,0,*?*?*?*?*?*?*?*?*?*?*?*?*?*?*?*?*?*?*?*?*?*?,8.7,5.9,82,101065,0,-0,318,0.0,-0.0,0.0,0,0,0,0,130,1.5,10,5,9999,99999,9,999999999,0.0,999,999,99
3009,4,1,1,0,*?*?*?*?*?*?*?*?*?*?*?*?*?*?*?*?*?*?*?*?*?*?,8.4,8.4,100,100720,0,-0,316,0.0,-0.0,0.0,0,0,0,0,88,0.5,10,5,9999,99999,9,999999999,0.0,999,999,99
3009,4,1,2,0,*?*?*?*?*?*?*?*?*?*?*?*?*?*?*?*?*?*?*?*?*?*?,8.3,8.4,100,100720,0,-0,316,0.0,-0.0,0.0,0,0,0,0,87,0.5,10,5,9999,99999,9,999999999,0.0,999,999,99
3009,4,1,3,0,*?*?*?*?*?*?*?*?*?*?*?*?*?*?*?*?*?*?*?*?*?*?,8.2,8.3,100,100720,0,-0,315,0.0,-0.0,0.0,0,0,0,0,85,0.5,10,5,9999,99999,9,999999999,0.0,999,999,99
3009,4,1,4,0,*?*?*?*?*?*?*?*?*?*?*?*?*?*?*?*?*?*?*?*?*?*?,8.4,8.4,100,100720,0,-0,316,0.0,-0.0,0.0,0,0,0,0,83,1.0,10,5,9999,99999,9,999999999,0.0,999,999,99
3009,4,1,5,0,*?*?*?*?*?*?*?*?*?*?*?*?*?*?*?*?*?*?*?*?*?*?,8.3,8.3,100,100720,0,-0,283,0.0,-0.0,0.0,0,0,0,0,82,1.0,1,0,9999,99999,9,999999999,0.0,999,999,99
3009,4,1,6,0,*?*?*?*?*?*?*?*?*?*?*?*?*?*?*?*?*?*?*?*?*?*?,8.2,8.3,100,100720,121,1369,279,34.8,275.6,10.4,3734,17731,1760,313,80,0.5,0,0,9999,99999,9,999999999,0.0,999,999,99
3009,4,1,7,0,*?*?*?*?*?*?*?*?*?*?*?*?*?*?*?*?*?*?*?*?*?*?,9.3,9.3,100,100720,345,1368,286,190.1,527.6,57.0,19705,44158,8533,1063,80,1.5,0,0,9999,99999,9,999999999,0.0,999,999,99
3009,4,1,8,0,*?*?*?*?*?*?*?*?*?*?*?*?*?*?*?*?*?*?*?*?*?*?,10.3,10.3,100,100720,552,1370,292,333.1,578.5,99.9,34581,54797,14120,1955,80,0.5,0,0,9999,99999,9,999999999,0.0,999,999,99
3009,4,1,9,0,*?*?*?*?*?*?*?*?*?*?*?*?*?*?*?*?*?*?*?*?*?*?,11.0,11.0,100,100720,727,1370,297,454.1,599.0,136.2,47363,59209,18473,2936,80,0.5,0,0,9999,99999,9,999999999,0.0,999,999,99
3009,4,1,10,0,*?*?*?*?*?*?*?*?*?*?*?*?*?*?*?*?*?*?*?*?*?*?,13.0,11.3,97,100720,858,1370,306,544.8,608.8,163.4,57070,61130,21516,3965,80,0.5,0,0,9999,99999,9,999999999,0.0,999,999,99
3009,4,1,11,0,*?*?*?*?*?*?*?*?*?*?*?*?*?*?*?*?*?*?*?*?*?*?,13.5,11.6,96,100720,936,1369,309,599.1,613.4,179.7,62926,61932,23244,4801,80,2.1,0,0,9999,99999,9,999999999,0.0,999,999,99
3009,4,1,12,0,*?*?*?*?*?*?*?*?*?*?*?*?*?*?*?*?*?*?*?*?*?*?,13.9,11.0,90,100720,957,1370,309,613.3,614.5,184.0,64467,62113,23689,5060,80,1.5,0,0,9999,99999,9,999999999,0.0,999,999,99
3009,4,1,13,0,*?*?*?*?*?*?*?*?*?*?*?*?*?*?*?*?*?*?*?*?*?*?,14.2,11.5,92,100720,918,1370,311,586.4,612.4,175.9,61556,61764,22849,4586,80,1.5,0,0,9999,99999,9,999999999,0.0,999,999,99
3009,4,1,14,0,*?*?*?*?*?*?*?*?*?*?*?*?*?*?*?*?*?*?*?*?*?*?,14.5,10.9,86,100720,822,1369,311,520.3,606.5,156.1,54436,60690,20710,3650,80,1.0,0,0,9999,99999,9,999999999,0.0,999,999,99
3009,4,1,15,0,*?*?*?*?*?*?*?*?*?*?*?*?*?*?*?*?*?*?*?*?*?*?,14.2,11.3,90,100720,677,1370,311,419.5,594.2,125.9,43693,58215,17264,2622,80,2.1,0,0,9999,99999,9,999999999,0.0,999,999,99
3009,4,1,16,0,*?*?*?*?*?*?*?*?*?*?*?*?*?*?*?*?*?*?*?*?*?*?,14.3,11.6,91,100720,491,1369,312,290.9,567.9,87.3,30167,52469,12521,1671,80,0.5,0,0,9999,99999,9,999999999,0.0,999,999,99
3009,4,1,17,0,*?*?*?*?*?*?*?*?*?*?*?*?*?*?*?*?*?*?*?*?*?*?,14.3,12.1,94,100720,278,1370,314,143.3,494.5,43.0,14893,38353,6602,801,80,1.5,0,0,9999,99999,9,999999999,0.0,999,999,99
3009,4,1,18,0,*?*?*?*?*?*?*?*?*?*?*?*?*?*?*?*?*?*?*?*?*?*?,13.6,11.1,93,100720,52,1380,327,0.0,0.0,0.0,0,0,0,0,80,1.0,6,3,9999,99999,9,999999999,0.0,999,999,99
3009,4,1,19,0,*?*?*?*?*?*?*?*?*?*?*?*?*?*?*?*?*?*?*?*?*?*?,12.6,10.5,95,100720,0,-0,335,0.0,-0.0,0.0,0,0,0,0,80,1.0,10,5,9999,99999,9,999999999,0.0,999,999,99
3009,4,1,20,0,*?*?*?*?*?*?*?*?*?*?*?*?*?*?*?*?*?*?*?*?*?*?,11.5,10.8,100,100720,0,-0,330,0.0,-0.0,0.0,0,0,0,0,80,0.5,10,5,9999,99999,9,999999999,0.0,999,999,99
3009,4,1,21,0,*?*?*?*?*?*?*?*?*?*?*?*?*?*?*?*?*?*?*?*?*?*?,11.3,10.1,100,100720,0,-0,329,0.0,-0.0,0.0,0,0,0,0,80,0.0,10,5,9999,99999,9,999999999,0.0,999,999,99
3009,4,1,22,0,*?*?*?*?*?*?*?*?*?*?*?*?*?*?*?*?*?*?*?*?*?*?,10.1,10.1,100,100720,0,-0,324,0.0,-0.0,0.0,0,0,0,0,80,1.0,10,5,9999,99999,9,999999999,0.0,999,999,99
3009,4,1,23,0,*?*?*?*?*?*?*?*?*?*?*?*?*?*?*?*?*?*?*?*?*?*?,9.7,9.7,100,100720,0,-0,322,0.0,-0.0,0.0,0,0,0,0,80,0.5,10,5,9999,99999,9,999999999,0.0,999,999,99
3009,4,1,24,0,*?*?*?*?*?*?*?*?*?*?*?*?*?*?*?*?*?*?*?*?*?*?,8.3,8.3,100,100720,0,-0,316,0.0,-0.0,0.0,0,0,0,0,90,1.5,10,5,9999,99999,9,999999999,0.0,999,999,99
3009,4,2,1,0,*?*?*?*?*?*?*?*?*?*?*?*?*?*?*?*?*?*?*?*?*?*?,7.4,7.4,100,101323,0,-0,312,0.0,-0.0,0.0,0,0,0,0,78,0.5,10,5,9999,99999,9,999999999,0.0,999,999,99
3009,4,2,2,0,*?*?*?*?*?*?*?*?*?*?*?*?*?*?*?*?*?*?*?*?*?*?,6.3,6.2,100,101323,0,-0,307,0.0,-0.0,0.0,0,0,0,0,77,0.5,10,5,9999,99999,9,999999999,0.0,999,999,99
3009,4,2,3,0,*?*?*?*?*?*?*?*?*?*?*?*?*?*?*?*?*?*?*?*?*?*?,5.8,5.8,100,101323,0,-0,305,0.0,-0.0,0.0,0,0,0,0,75,0.5,10,5,9999,99999,9,999999999,0.0,999,999,99
3009,4,2,4,0,*?*?*?*?*?*?*?*?*?*?*?*?*?*?*?*?*?*?*?*?*?*?,5.3,5.3,100,101323,0,-0,303,0.0,-0.0,0.0,0,0,0,0,73,1.0,10,5,9999,99999,9,999999999,0.0,999,999,99
3009,4,2,5,0,*?*?*?*?*?*?*?*?*?*?*?*?*?*?*?*?*?*?*?*?*?*?,5.5,5.5,100,101323,0,-0,267,0.0,-0.0,0.0,0,0,0,0,72,1.0,1,0,9999,99999,9,999999999,0.0,999,999,99
3009,4,2,6,0,*?*?*?*?*?*?*?*?*?*?*?*?*?*?*?*?*?*?*?*?*?*?,5.7,5.6,100,101323,129,1367,264,40.4,300.1,12.1,4327,19655,2033,346,70,0.5,0,0,9999,99999,9,999999999,0.0,999,999,99
3009,4,2,7,0,*?*?*?*?*?*?*?*?*?*?*?*?*?*?*?*?*?*?*?*?*?*?,6.1,6.1,100,101323,353,1368,266,195.6,530.7,58.7,20276,44746,8758,1094,72,1.5,0,0,9999,99999,9,999999999,0.0,999,999,99
3009,4,2,8,0,*?*?*?*?*?*?*?*?*?*?*?*?*?*?*?*?*?*?*?*?*?*?,7.5,7.4,100,101323,559,1368,274,338.5,579.7,101.5,35139,55053,14315,1992,73,0.5,0,0,9999,99999,9,999999999,0.0,999,999,99
3009,4,2,9,0,*?*?*?*?*?*?*?*?*?*?*?*?*?*?*?*?*?*?*?*?*?*?,10.4,9.6,100,101323,734,1369,291,459.2,599.6,137.8,47909,59341,18648,2985,75,0.5,0,0,9999,99999,9,999999999,0.0,999,999,99
3009,4,2,10,0,*?*?*?*?*?*?*?*?*?*?*?*?*?*?*?*?*?*?*?*?*?*?,11.5,10.3,100,101323,864,1368,297,549.7,609.3,164.9,57595,61207,21670,4032,77,0.5,0,0,9999,99999,9,999999999,0.0,999,999,99
3009,4,2,11,0,*?*?*?*?*?*?*?*?*?*?*?*?*?*?*?*?*?*?*?*?*?*?,11.9,9.1,97,101323,942,1368,296,603.8,613.8,181.1,63434,61991,23387,4884,78,2.1,0,0,9999,99999,9,999999999,0.0,999,999,99
3009,4,2,12,0,*?*?*?*?*?*?*?*?*?*?*?*?*?*?*?*?*?*?*?*?*?*?,13.0,10.2,98,101323,963,1369,303,617.8,614.8,185.3,64952,62165,23824,5145,80,1.5,0,0,9999,99999,9,999999999,0.0,999,999,99
3009,4,2,13,0,*?*?*?*?*?*?*?*?*?*?*?*?*?*?*?*?*?*?*?*?*?*?,13.2,8.4,86,101323,924,1369,300,590.7,612.8,177.2,62020,61821,22981,4657,82,1.5,0,0,9999,99999,9,999999999,0.0,999,999,99
3009,4,2,14,0,*?*?*?*?*?*?*?*?*?*?*?*?*?*?*?*?*?*?*?*?*?*?,13.7,9.6,89,101323,828,1369,304,524.5,606.9,157.3,54883,60768,20848,3701,83,1.0,0,0,9999,99999,9,999999999,0.0,999,999,99
3009,4,2,15,0,*?*?*?*?*?*?*?*?*?*?*?*?*?*?*?*?*?*?*?*?*?*?,13.3,9.2,89,101323,682,1368,302,423.6,594.8,127.1,44120,58337,17402,2657,85,2.1,0,0,9999,99999,9,999999999,0.0,999,999,99
3009,4,2,16,0,*?*?*?*?*?*?*?*?*?*?*?*?*?*?*?*?*?*?*?*?*?*?,13.2,10.3,97,101323,497,1370,304,294.9,569.1,88.5,30589,52716,12677,1698,87,0.5,0,0,9999,99999,9,999999999,0.0,999,999,99
3009,4,2,17,0,*?*?*?*?*?*?*?*?*?*?*?*?*?*?*?*?*?*?*?*?*?*?,13.4,9.9,94,101323,283,1366,304,147.3,498.0,44.2,15305,38915,6767,823,88,1.5,0,0,9999,99999,9,999999999,0.0,999,999,99
3009,4,2,18,0,*?*?*?*?*?*?*?*?*?*?*?*?*?*?*?*?*?*?*?*?*?*?,12.5,10.5,100,101323,58,1380,321,0.0,0.0,0.0,0,0,0,0,90,1.0,6,3,9999,99999,9,999999999,0.0,999,999,99
3009,4,2,19,0,*?*?*?*?*?*?*?*?*?*?*?*?*?*?*?*?*?*?*?*?*?*?,10.8,9.9,100,101323,0,-0,327,0.0,-0.0,0.0,0,0,0,0,85,1.0,10,5,9999,99999,9,999999999,0.0,999,999,99
3009,4,2,20,0,*?*?*?*?*?*?*?*?*?*?*?*?*?*?*?*?*?*?*?*?*?*?,9.1,9.1,100,101323,0,-0,319,0.0,-0.0,0.0,0,0,0,0,80,0.5,10,5,9999,99999,9,999999999,0.0,999,999,99
3009,4,2,21,0,*?*?*?*?*?*?*?*?*?*?*?*?*?*?*?*?*?*?*?*?*?*?,8.1,8.1,100,101323,0,-0,315,0.0,-0.0,0.0,0,0,0,0,75,0.0,10,5,9999,99999,9,999999999,0.0,999,999,99
3009,4,2,22,0,*?*?*?*?*?*?*?*?*?*?*?*?*?*?*?*?*?*?*?*?*?*?,8.2,8.1,100,101323,0,-0,315,0.0,-0.0,0.0,0,0,0,0,70,1.0,10,5,9999,99999,9,999999999,0.0,999,999,99
3009,4,2,23,0,*?*?*?*?*?*?*?*?*?*?*?*?*?*?*?*?*?*?*?*?*?*?,8.0,8.0,100,101323,0,-0,314,0.0,-0.0,0.0,0,0,0,0,65,0.5,10,5,9999,99999,9,999999999,0.0,999,999,99
3009,4,2,24,0,*?*?*?*?*?*?*?*?*?*?*?*?*?*?*?*?*?*?*?*?*?*?,9.3,8.9,100,101323,0,-0,320,0.0,-0.0,0.0,0,0,0,0,80,1.5,10,5,9999,99999,9,999999999,0.0,999,999,99
3009,4,3,1,0,*?*?*?*?*?*?*?*?*?*?*?*?*?*?*?*?*?*?*?*?*?*?,7.5,7.4,100,101643,0,-0,312,0.0,-0.0,0.0,0,0,0,0,58,2.1,10,5,9999,99999,9,999999999,0.0,999,999,99
3009,4,3,2,0,*?*?*?*?*?*?*?*?*?*?*?*?*?*?*?*?*?*?*?*?*?*?,6.8,6.9,100,101643,0,-0,309,0.0,-0.0,0.0,0,0,0,0,57,2.6,10,5,9999,99999,9,999999999,0.0,999,999,99
3009,4,3,3,0,*?*?*?*?*?*?*?*?*?*?*?*?*?*?*?*?*?*?*?*?*?*?,6.4,6.4,100,101643,0,-0,308,0.0,-0.0,0.0,0,0,0,0,55,2.1,10,5,9999,99999,9,999999999,0.0,999,999,99
3009,4,3,4,0,*?*?*?*?*?*?*?*?*?*?*?*?*?*?*?*?*?*?*?*?*?*?,6.2,6.2,100,101643,0,-0,307,0.0,-0.0,0.0,0,0,0,0,53,1.5,10,5,9999,99999,9,999999999,0.0,999,999,99
3009,4,3,5,0,*?*?*?*?*?*?*?*?*?*?*?*?*?*?*?*?*?*?*?*?*?*?,5.9,5.9,100,101643,0,-0,306,0.0,-0.0,0.0,0,0,0,0,52,1.0,10,5,9999,99999,9,999999999,0.0,999,999,99
3009,4,3,6,0,*?*?*?*?*?*?*?*?*?*?*?*?*?*?*?*?*?*?*?*?*?*?,6.4,6.4,100,101643,137,1366,308,13.4,0.0,13.4,1602,-0,1602,522,50,2.6,10,5,9999,99999,9,999999999,0.0,999,999,99
3009,4,3,7,0,*?*?*?*?*?*?*?*?*?*?*?*?*?*?*?*?*?*?*?*?*?*?,6.9,6.9,100,101643,361,1368,310,58.3,0.0,58.3,6794,0,6810,2335,55,3.1,10,5,9999,99999,9,999999999,0.0,999,999,99
3009,4,3,8,0,*?*?*?*?*?*?*?*?*?*?*?*?*?*?*?*?*?*?*?*?*?*?,8.6,8.5,100,101643,567,1369,317,99.7,0.0,99.7,11701,0,11739,4286,60,4.1,10,5,9999,99999,9,999999999,0.0,999,999,99
3009,4,3,9,0,*?*?*?*?*?*?*?*?*?*?*?*?*?*?*?*?*?*?*?*?*?*?,11.0,10.1,100,101643,741,1368,328,134.7,0.0,134.7,15957,0,16018,6138,65,3.6,10,5,9999,99999,9,999999999,0.0,999,999,99
3009,4,3,10,0,*?*?*?*?*?*?*?*?*?*?*?*?*?*?*?*?*?*?*?*?*?*?,13.0,8.5,86,101643,871,1368,333,279.4,58.4,242.2,30791,5904,27291,8291,70,5.2,9,5,9999,99999,9,999999999,0.0,999,999,99
3009,4,3,11,0,*?*?*?*?*?*?*?*?*?*?*?*?*?*?*?*?*?*?*?*?*?*?,14.0,8.5,80,101643,949,1368,342,176.5,0.0,176.5,21180,0,21274,8520,75,5.7,10,5,9999,99999,9,999999999,0.0,999,999,99
3009,4,3,12,0,*?*?*?*?*?*?*?*?*?*?*?*?*?*?*?*?*?*?*?*?*?*?,15.6,8.3,72,101643,969,1369,350,180.4,0.0,180.4,21687,0,21785,8751,80,5.7,10,5,9999,99999,9,999999999,0.0,999,999,99
3009,4,3,13,0,*?*?*?*?*?*?*?*?*?*?*?*?*?*?*?*?*?*?*?*?*?*?,15.2,8.9,77,101643,929,1368,344,299.7,58.7,259.9,33053,5958,29277,9249,82,3.6,9,5,9999,99999,9,999999999,0.0,999,999,99
3009,4,3,14,0,*?*?*?*?*?*?*?*?*?*?*?*?*?*?*?*?*?*?*?*?*?*?,15.7,8.8,73,101643,833,1367,346,266.3,58.1,230.9,29335,5863,26010,7717,83,4.6,9,5,9999,99999,9,999999999,0.0,999,999,99
3009,4,3,15,0,*?*?*?*?*?*?*?*?*?*?*?*?*?*?*?*?*?*?*?*?*?*?,15.6,8.0,70,101643,688,1368,346,215.4,57.0,186.8,23711,5630,21065,5750,85,3.6,9,5,9999,99999,9,999999999,0.9,999,999,99
3009,4,3,16,0,*?*?*?*?*?*?*?*?*?*?*?*?*?*?*?*?*?*?*?*?*?*?,15.4,7.7,69,101643,502,1368,345,150.6,54.6,130.6,16561,5120,14756,3672,87,3.6,9,5,9999,99999,9,999999999,2.0,999,999,99
3009,4,3,17,0,*?*?*?*?*?*?*?*?*?*?*?*?*?*?*?*?*?*?*?*?*?*?,15.1,8.5,75,101643,289,1367,343,76.3,48.0,66.1,8366,3945,7488,1714,88,2.6,9,5,9999,99999,9,999999999,0.1,999,999,99
3009,4,3,18,0,*?*?*?*?*?*?*?*?*?*?*?*?*?*?*?*?*?*?*?*?*?*?,14.2,8.3,78,101643,63,1359,339,0.0,0.0,0.0,0,0,0,0,90,1.5,9,5,9999,99999,9,999999999,0.2,999,999,99
3009,4,3,19,0,*?*?*?*?*?*?*?*?*?*?*?*?*?*?*?*?*?*?*?*?*?*?,12.0,7.4,86,101643,0,-0,333,0.0,-0.0,0.0,0,0,0,0,82,3.6,10,5,9999,99999,9,999999999,0.1,999,999,99
3009,4,3,20,0,*?*?*?*?*?*?*?*?*?*?*?*?*?*?*?*?*?*?*?*?*?*?,10.5,7.1,92,101643,0,-0,326,0.0,-0.0,0.0,0,0,0,0,73,3.1,10,5,9999,99999,9,999999999,0.2,999,999,99
3009,4,3,21,0,*?*?*?*?*?*?*?*?*?*?*?*?*?*?*?*?*?*?*?*?*?*?,10.1,9.2,100,101643,0,-0,324,0.0,-0.0,0.0,0,0,0,0,65,1.0,10,5,9999,99999,9,999999999,1.5,999,999,99
3009,4,3,22,0,*?*?*?*?*?*?*?*?*?*?*?*?*?*?*?*?*?*?*?*?*?*?,9.4,9.4,100,101643,0,-0,320,0.0,-0.0,0.0,0,0,0,0,57,0.5,10,5,9999,99999,9,999999999,0.0,999,999,99
3009,4,3,23,0,*?*?*?*?*?*?*?*?*?*?*?*?*?*?*?*?*?*?*?*?*?*?,9.5,9.6,100,101643,0,-0,321,0.0,-0.0,0.0,0,0,0,0,48,1.5,10,5,9999,99999,9,999999999,0.0,999,999,99
3009,4,3,24,0,*?*?*?*?*?*?*?*?*?*?*?*?*?*?*?*?*?*?*?*?*?*?,7.9,7.9,100,101643,0,-0,314,0.0,-0.0,0.0,0,0,0,0,60,2.1,10,5,9999,99999,9,999999999,0.0,999,999,99
3009,4,4,1,0,*?*?*?*?*?*?*?*?*?*?*?*?*?*?*?*?*?*?*?*?*?*?,9.9,8.1,87,101478,0,-0,323,0.0,-0.0,0.0,0,0,0,0,40,3.6,10,5,9999,99999,9,999999999,0.0,999,999,99
3009,4,4,2,0,*?*?*?*?*?*?*?*?*?*?*?*?*?*?*?*?*?*?*?*?*?*?,10.1,7.6,83,101478,0,-0,324,0.0,-0.0,0.0,0,0,0,0,40,4.1,10,5,9999,99999,9,999999999,0.0,999,999,99
3009,4,4,3,0,*?*?*?*?*?*?*?*?*?*?*?*?*?*?*?*?*?*?*?*?*?*?,10.0,8.4,88,101478,0,-0,323,0.0,-0.0,0.0,0,0,0,0,40,4.1,10,5,9999,99999,9,999999999,0.0,999,999,99
3009,4,4,4,0,*?*?*?*?*?*?*?*?*?*?*?*?*?*?*?*?*?*?*?*?*?*?,10.0,7.9,85,101478,0,-0,324,0.0,-0.0,0.0,0,0,0,0,40,4.1,10,5,9999,99999,9,999999999,0.1,999,999,99
3009,4,4,5,0,*?*?*?*?*?*?*?*?*?*?*?*?*?*?*?*?*?*?*?*?*?*?,9.8,7.4,84,101478,0,-0,323,0.0,-0.0,0.0,0,0,0,0,40,4.1,10,5,9999,99999,9,999999999,0.0,999,999,99
3009,4,4,6,0,*?*?*?*?*?*?*?*?*?*?*?*?*?*?*?*?*?*?*?*?*?*?,9.6,7.9,88,101478,145,1366,322,15.0,0.0,15.0,1788,-0,1789,584,40,3.6,10,5,9999,99999,9,999999999,0.1,999,999,99
3009,4,4,7,0,*?*?*?*?*?*?*?*?*?*?*?*?*?*?*?*?*?*?*?*?*?*?,10.5,8.7,87,101478,369,1369,326,59.9,0.0,59.9,6979,0,6996,2405,38,3.1,10,5,9999,99999,9,999999999,0.1,999,999,99
3009,4,4,8,0,*?*?*?*?*?*?*?*?*?*?*?*?*?*?*?*?*?*?*?*?*?*?,11.4,8.9,84,101478,574,1367,330,101.2,0.0,101.2,11879,0,11918,4363,37,3.1,10,5,9999,99999,9,999999999,1.0,999,999,99
3009,4,4,9,0,*?*?*?*?*?*?*?*?*?*?*?*?*?*?*?*?*?*?*?*?*?*?,12.9,9.3,78,101478,748,1368,337,136.1,0.0,136.1,16136,0,16199,6220,35,4.1,10,5,9999,99999,9,999999999,0.3,999,999,99
3009,4,4,10,0,*?*?*?*?*?*?*?*?*?*?*?*?*?*?*?*?*?*?*?*?*?*?,13.5,9.4,75,101478,877,1366,339,162.2,0.0,162.2,19385,0,19468,7697,33,5.2,10,5,9999,99999,9,999999999,0.0,999,999,99
3009,4,4,11,0,*?*?*?*?*?*?*?*?*?*?*?*?*?*?*?*?*?*?*?*?*?*?,14.1,9.9,75,101478,955,1367,342,177.8,0.0,177.8,21348,0,21444,8596,32,6.2,10,5,9999,99999,9,999999999,0.0,999,999,99
3009,4,4,12,0,*?*?*?*?*?*?*?*?*?*?*?*?*?*?*?*?*?*?*?*?*?*?,14.5,10.1,73,101478,974,1367,344,181.7,0.0,181.7,21847,0,21946,8822,30,5.7,10,5,9999,99999,9,999999999,0.0,999,999,99
3009,4,4,13,0,*?*?*?*?*?*?*?*?*?*?*?*?*?*?*?*?*?*?*?*?*?*?,14.8,9.4,70,101478,935,1367,346,173.8,0.0,173.8,20839,0,20931,8364,32,7.2,10,5,9999,99999,9,999999999,0.0,999,999,99
3009,4,4,14,0,*?*?*?*?*?*?*?*?*?*?*?*?*?*?*?*?*?*?*?*?*?*?,14.2,9.6,73,101478,839,1367,343,154.5,0.0,154.5,18414,0,18490,7253,33,6.7,10,5,9999,99999,9,999999999,0.1,999,999,99
3009,4,4,15,0,*?*?*?*?*?*?*?*?*?*?*?*?*?*?*?*?*?*?*?*?*?*?,14.8,8.4,65,101478,693,1367,346,125.2,0.0,125.2,14791,0,14846,5619,35,7.7,10,5,9999,99999,9,999999999,0.0,999,999,99
3009,4,4,16,0,*?*?*?*?*?*?*?*?*?*?*?*?*?*?*?*?*?*?*?*?*?*?,14.4,8.7,68,101478,508,1368,344,87.8,0.0,87.8,10281,0,10312,3699,37,7.7,10,5,9999,99999,9,999999999,0.0,999,999,99
3009,4,4,17,0,*?*?*?*?*?*?*?*?*?*?*?*?*?*?*?*?*?*?*?*?*?*?,14.4,10.2,75,101478,295,1368,344,45.1,0.0,45.1,5249,0,5260,1770,38,7.2,10,5,9999,99999,9,999999999,0.0,999,999,99
3009,4,4,18,0,*?*?*?*?*?*?*?*?*?*?*?*?*?*?*?*?*?*?*?*?*?*?,13.5,9.6,76,101478,69,1362,339,0.0,0.0,0.0,0,0,0,0,40,6.2,10,5,9999,99999,9,999999999,0.0,999,999,99
3009,4,4,19,0,*?*?*?*?*?*?*?*?*?*?*?*?*?*?*?*?*?*?*?*?*?*?,13.3,9.4,76,101478,0,-0,339,0.0,-0.0,0.0,0,0,0,0,38,6.7,10,5,9999,99999,9,999999999,0.2,999,999,99
3009,4,4,20,0,*?*?*?*?*?*?*?*?*?*?*?*?*?*?*?*?*?*?*?*?*?*?,11.9,9.3,83,101478,0,-0,332,0.0,-0.0,0.0,0,0,0,0,37,6.7,10,5,9999,99999,9,999999999,0.5,999,999,99
3009,4,4,21,0,*?*?*?*?*?*?*?*?*?*?*?*?*?*?*?*?*?*?*?*?*?*?,11.8,9.8,86,101478,0,-0,331,0.0,-0.0,0.0,0,0,0,0,35,6.7,10,5,9999,99999,9,999999999,0.1,999,999,99
3009,4,4,22,0,*?*?*?*?*?*?*?*?*?*?*?*?*?*?*?*?*?*?*?*?*?*?,10.7,10.1,94,101478,0,-0,326,0.0,-0.0,0.0,0,0,0,0,33,6.7,10,5,9999,99999,9,999999999,0.0,999,999,99
3009,4,4,23,0,*?*?*?*?*?*?*?*?*?*?*?*?*?*?*?*?*?*?*?*?*?*?,9.9,9.8,98,101478,0,-0,323,0.0,-0.0,0.0,0,0,0,0,32,7.2,10,5,9999,99999,9,999999999,0.0,999,999,99
3009,4,4,24,0,*?*?*?*?*?*?*?*?*?*?*?*?*?*?*?*?*?*?*?*?*?*?,9.6,8.8,94,101478,0,-0,322,0.0,-0.0,0.0,0,0,0,0,40,3.6,10,5,9999,99999,9,999999999,0.0,999,999,99
3009,4,5,1,0,*?*?*?*?*?*?*?*?*?*?*?*?*?*?*?*?*?*?*?*?*?*?,6.1,5.9,98,101701,0,-0,306,0.0,-0.0,0.0,0,0,0,0,30,3.1,10,5,9999,99999,9,999999999,0.0,999,999,99
3009,4,5,2,0,*?*?*?*?*?*?*?*?*?*?*?*?*?*?*?*?*?*?*?*?*?*?,4.3,3.8,96,101701,0,-0,299,0.0,-0.0,0.0,0,0,0,0,30,2.6,10,5,9999,99999,9,999999999,0.0,999,999,99
3009,4,5,3,0,*?*?*?*?*?*?*?*?*?*?*?*?*?*?*?*?*?*?*?*?*?*?,3.9,3.0,93,101701,0,-0,297,0.0,-0.0,0.0,0,0,0,0,30,3.1,10,5,9999,99999,9,999999999,0.0,999,999,99
3009,4,5,4,0,*?*?*?*?*?*?*?*?*?*?*?*?*?*?*?*?*?*?*?*?*?*?,3.7,3.2,96,101701,0,-0,296,0.0,-0.0,0.0,0,0,0,0,30,4.1,10,5,9999,99999,9,999999999,0.0,999,999,99
3009,4,5,5,0,*?*?*?*?*?*?*?*?*?*?*?*?*?*?*?*?*?*?*?*?*?*?,3.7,3.0,95,101701,0,-0,269,0.0,-0.0,0.0,0,0,0,0,30,4.1,4,2,9999,99999,9,999999999,0.0,999,999,99
3009,4,5,6,0,*?*?*?*?*?*?*?*?*?*?*?*?*?*?*?*?*?*?*?*?*?*?,3.7,2.9,93,101701,153,1366,255,57.2,353.8,17.6,5983,23310,2937,383,30,7.2,1,0,9999,99999,9,999999999,0.0,999,999,99
3009,4,5,7,0,*?*?*?*?*?*?*?*?*?*?*?*?*?*?*?*?*?*?*?*?*?*?,4.4,3.2,91,101701,376,1366,254,212.0,539.0,63.6,21963,46375,9416,1189,30,6.7,0,0,9999,99999,9,999999999,0.0,999,999,99
3009,4,5,8,0,*?*?*?*?*?*?*?*?*?*?*?*?*?*?*?*?*?*?*?*?*?*?,5.6,3.6,86,101701,581,1366,268,353.2,558.0,115.9,36456,53139,15951,2258,30,6.7,2,1,9999,99999,9,999999999,0.0,999,999,99
3009,4,5,9,0,*?*?*?*?*?*?*?*?*?*?*?*?*?*?*?*?*?*?*?*?*?*?,8.6,4.8,76,101701,754,1366,278,474.3,595.3,145.6,49424,59026,19506,3196,30,8.8,1,0,9999,99999,9,999999999,0.0,999,999,99
3009,4,5,10,0,*?*?*?*?*?*?*?*?*?*?*?*?*?*?*?*?*?*?*?*?*?*?,9.3,5.9,78,101701,884,1367,282,564.1,604.3,173.2,59042,60733,22530,4322,30,7.2,1,0,9999,99999,9,999999999,0.0,999,999,99
3009,4,5,11,0,*?*?*?*?*?*?*?*?*?*?*?*?*?*?*?*?*?*?*?*?*?*?,10.0,5.3,72,101701,961,1367,284,617.5,608.5,189.6,64806,61448,24236,5244,30,9.8,1,0,9999,99999,9,999999999,0.0,999,999,99
3009,4,5,12,0,*?*?*?*?*?*?*?*?*?*?*?*?*?*?*?*?*?*?*?*?*?*?,10.9,4.6,65,101701,980,1366,296,623.5,553.7,226.3,67259,57566,26983,6512,30,6.2,3,2,9999,99999,9,999999999,0.0,999,999,99
3009,4,5,13,0,*?*?*?*?*?*?*?*?*?*?*?*?*?*?*?*?*?*?*?*?*?*?,10.8,6.1,72,101701,940,1366,302,584.4,499.3,240.8,62263,51684,28288,6577,30,10.8,4,2,9999,99999,9,999999999,0.1,999,999,99
3009,4,5,14,0,*?*?*?*?*?*?*?*?*?*?*?*?*?*?*?*?*?*?*?*?*?*?,10.6,6.2,73,101701,844,1366,301,519.8,494.7,214.2,55176,50804,25542,5192,30,9.8,4,2,9999,99999,9,999999999,0.0,999,999,99
3009,4,5,15,0,*?*?*?*?*?*?*?*?*?*?*?*?*?*?*?*?*?*?*?*?*?*?,11.2,6.4,71,101701,698,1366,295,434.3,570.9,142.4,44968,55918,19069,2965,30,11.8,2,1,9999,99999,9,999999999,0.0,999,999,99
3009,4,5,16,0,*?*?*?*?*?*?*?*?*?*?*?*?*?*?*?*?*?*?*?*?*?*?,10.7,6.2,73,101701,513,1367,310,268.5,320.4,148.2,28523,31097,16971,3079,30,11.3,6,3,9999,99999,9,999999999,0.0,999,999,99
3009,4,5,17,0,*?*?*?*?*?*?*?*?*?*?*?*?*?*?*?*?*?*?*?*?*?*?,10.7,6.9,76,101701,300,1365,323,80.3,48.6,69.6,8806,4043,7878,1810,30,11.8,9,5,9999,99999,9,999999999,0.0,999,999,99
3009,4,5,18,0,*?*?*?*?*?*?*?*?*?*?*?*?*?*?*?*?*?*?*?*?*?*?,9.4,6.7,82,101701,75,1364,313,2.1,9.5,1.6,274,348,306,25,30,10.3,8,4,9999,99999,9,999999999,0.0,999,999,99
3009,4,5,19,0,*?*?*?*?*?*?*?*?*?*?*?*?*?*?*?*?*?*?*?*?*?*?,8.3,5.1,79,101701,0,-0,316,0.0,-0.0,0.0,0,0,0,0,28,13.4,10,5,9999,99999,9,999999999,0.0,999,999,99
3009,4,5,20,0,*?*?*?*?*?*?*?*?*?*?*?*?*?*?*?*?*?*?*?*?*?*?,6.9,4.8,86,101701,0,-0,310,0.0,-0.0,0.0,0,0,0,0,27,13.4,10,5,9999,99999,9,999999999,0.0,999,999,99
3009,4,5,21,0,*?*?*?*?*?*?*?*?*?*?*?*?*?*?*?*?*?*?*?*?*?*?,6.5,4.8,87,101701,0,-0,308,0.0,-0.0,0.0,0,0,0,0,25,10.3,10,5,9999,99999,9,999999999,0.1,999,999,99
3009,4,5,22,0,*?*?*?*?*?*?*?*?*?*?*?*?*?*?*?*?*?*?*?*?*?*?,5.4,2.9,83,101701,0,-0,304,0.0,-0.0,0.0,0,0,0,0,23,6.7,10,5,9999,99999,9,999999999,0.0,999,999,99
3009,4,5,23,0,*?*?*?*?*?*?*?*?*?*?*?*?*?*?*?*?*?*?*?*?*?*?,5.9,2.5,78,101701,0,-0,306,0.0,-0.0,0.0,0,0,0,0,22,9.3,10,5,9999,99999,9,999999999,0.0,999,999,99
3009,4,5,24,0,*?*?*?*?*?*?*?*?*?*?*?*?*?*?*?*?*?*?*?*?*?*?,9.0,8.0,92,101701,0,-0,319,0.0,-0.0,0.0,0,0,0,0,30,5.2,10,5,9999,99999,9,999999999,0.0,999,999,99
3009,4,6,1,0,*?*?*?*?*?*?*?*?*?*?*?*?*?*?*?*?*?*?*?*?*?*?,6.4,3.9,83,102496,0,-0,308,0.0,-0.0,0.0,0,0,0,0,28,9.3,10,5,9999,99999,9,999999999,0.0,999,999,99
3009,4,6,2,0,*?*?*?*?*?*?*?*?*?*?*?*?*?*?*?*?*?*?*?*?*?*?,6.3,4.5,87,102496,0,-0,308,0.0,-0.0,0.0,0,0,0,0,37,7.7,10,5,9999,99999,9,999999999,0.0,999,999,99
3009,4,6,3,0,*?*?*?*?*?*?*?*?*?*?*?*?*?*?*?*?*?*?*?*?*?*?,6.3,4.1,85,102496,0,-0,308,0.0,-0.0,0.0,0,0,0,0,45,8.8,10,5,9999,99999,9,999999999,0.0,999,999,99
3009,4,6,4,0,*?*?*?*?*?*?*?*?*?*?*?*?*?*?*?*?*?*?*?*?*?*?,6.1,3.6,83,102496,0,-0,307,0.0,-0.0,0.0,0,0,0,0,53,9.8,10,5,9999,99999,9,999999999,0.0,999,999,99
3009,4,6,5,0,*?*?*?*?*?*?*?*?*?*?*?*?*?*?*?*?*?*?*?*?*?*?,5.9,3.4,83,102496,0,-0,288,0.0,-0.0,0.0,0,0,0,0,62,9.3,6,3,9999,99999,9,999999999,0.0,999,999,99
3009,4,6,6,0,*?*?*?*?*?*?*?*?*?*?*?*?*?*?*?*?*?*?*?*?*?*?,6.3,3.2,80,102496,161,1366,280,60.8,303.1,25.0,6300,18602,3947,463,70,9.8,4,2,9999,99999,9,999999999,0.0,999,999,99
3009,4,6,7,0,*?*?*?*?*?*?*?*?*?*?*?*?*?*?*?*?*?*?*?*?*?*?,6.5,3.0,78,102496,384,1367,271,216.7,518.3,71.1,22310,44662,10324,1309,100,8.2,2,1,9999,99999,9,999999999,0.0,999,999,99
3009,4,6,8,0,*?*?*?*?*?*?*?*?*?*?*?*?*?*?*?*?*?*?*?*?*?*?,8.0,3.4,72,102496,588,1365,273,359.3,578.0,110.3,37267,55357,15361,2183,130,9.8,1,0,9999,99999,9,999999999,0.0,999,999,99
3009,4,6,9,0,*?*?*?*?*?*?*?*?*?*?*?*?*?*?*?*?*?*?*?*?*?*?,9.5,3.2,65,102496,761,1365,273,479.4,602.1,143.8,50048,59823,19326,3187,160,11.3,0,0,9999,99999,9,999999999,0.0,999,999,99
3009,4,6,10,0,*?*?*?*?*?*?*?*?*?*?*?*?*?*?*?*?*?*?*?*?*?*?,10.8,3.4,60,102496,890,1365,284,568.8,604.7,174.6,59545,60799,22677,4393,190,10.3,1,0,9999,99999,9,999999999,0.0,999,999,99
3009,4,6,11,0,*?*?*?*?*?*?*?*?*?*?*?*?*?*?*?*?*?*?*?*?*?*?,11.6,2.9,55,102496,967,1366,306,580.3,430.3,275.6,61226,44562,31545,7909,220,11.3,5,3,9999,99999,9,999999999,0.0,999,999,99
3009,4,6,12,0,*?*?*?*?*?*?*?*?*?*?*?*?*?*?*?*?*?*?*?*?*?*?,12.4,4.3,57,102496,986,1366,326,424.1,148.0,317.2,46563,15705,35190,9885,250,11.3,8,4,9999,99999,9,999999999,0.0,999,999,99
3009,4,6,13,0,*?*?*?*?*?*?*?*?*?*?*?*?*?*?*?*?*?*?*?*?*?*?,12.1,3.6,56,102496,946,1366,329,306.0,58.8,265.3,33755,5974,29893,9564,245,10.8,9,5,9999,99999,9,999999999,0.0,999,999,99
3009,4,6,14,0,*?*?*?*?*?*?*?*?*?*?*?*?*?*?*?*?*?*?*?*?*?*?,12.6,4.5,57,102496,849,1365,327,360.9,146.2,270.0,39505,15359,30130,7444,240,13.4,8,4,9999,99999,9,999999999,0.0,999,999,99
3009,4,6,15,0,*?*?*?*?*?*?*?*?*?*?*?*?*?*?*?*?*?*?*?*?*?*?,12.1,3.9,57,102496,704,1366,324,293.4,143.5,219.5,32014,14762,24660,5519,235,13.4,8,4,9999,99999,9,999999999,0.0,999,999,99
3009,4,6,16,0,*?*?*?*?*?*?*?*?*?*?*?*?*?*?*?*?*?*?*?*?*?*?,12.1,3.8,56,102496,518,1365,314,271.9,321.0,150.1,28889,31246,17172,3127,230,12.9,6,3,9999,99999,9,999999999,0.0,999,999,99
3009,4,6,17,0,*?*?*?*?*?*?*?*?*?*?*?*?*?*?*?*?*?*?*?*?*?*?,12.4,4.6,59,102496,306,1366,316,142.9,285.8,78.9,14769,22465,10116,1457,225,12.4,6,3,9999,99999,9,999999999,0.0,999,999,99
3009,4,6,18,0,*?*?*?*?*?*?*?*?*?*?*?*?*?*?*?*?*?*?*?*?*?*?,11.2,5.5,67,102496,81,1367,312,6.3,47.4,3.5,716,2254,695,71,220,11.8,6,3,9999,99999,9,999999999,0.0,999,999,99
3009,4,6,19,0,*?*?*?*?*?*?*?*?*?*?*?*?*?*?*?*?*?*?*?*?*?*?,10.4,5.6,72,102496,0,-0,326,0.0,-0.0,0.0,0,0,0,0,200,10.8,10,5,9999,99999,9,999999999,0.0,999,999,99
3009,4,6,20,0,*?*?*?*?*?*?*?*?*?*?*?*?*?*?*?*?*?*?*?*?*?*?,9.2,5.0,74,102496,0,-0,320,0.0,-0.0,0.0,0,0,0,0,180,10.8,10,5,9999,99999,9,999999999,0.0,999,999,99
3009,4,6,21,0,*?*?*?*?*?*?*?*?*?*?*?*?*?*?*?*?*?*?*?*?*?*?,8.9,5.6,79,102496,0,-0,319,0.0,-0.0,0.0,0,0,0,0,160,11.3,10,5,9999,99999,9,999999999,0.0,999,999,99
3009,4,6,22,0,*?*?*?*?*?*?*?*?*?*?*?*?*?*?*?*?*?*?*?*?*?*?,8.1,5.9,86,102496,0,-0,315,0.0,-0.0,0.0,0,0,0,0,140,11.3,10,5,9999,99999,9,999999999,0.0,999,999,99
3009,4,6,23,0,*?*?*?*?*?*?*?*?*?*?*?*?*?*?*?*?*?*?*?*?*?*?,9.7,6.1,77,102496,0,-0,322,0.0,-0.0,0.0,0,0,0,0,120,10.8,10,5,9999,99999,9,999999999,0.0,999,999,99
3009,4,6,24,0,*?*?*?*?*?*?*?*?*?*?*?*?*?*?*?*?*?*?*?*?*?*?,6.4,3.2,79,102496,0,-0,308,0.0,-0.0,0.0,0,0,0,0,20,7.7,10,5,9999,99999,9,999999999,0.0,999,999,99
3009,4,7,1,0,*?*?*?*?*?*?*?*?*?*?*?*?*?*?*?*?*?*?*?*?*?*?,11.5,8.0,78,101671,0,-0,330,0.0,-0.0,0.0,0,0,0,0,100,17.5,10,5,9999,99999,9,999999999,0.0,999,999,99
3009,4,7,2,0,*?*?*?*?*?*?*?*?*?*?*?*?*?*?*?*?*?*?*?*?*?*?,11.6,8.8,81,101671,0,-0,331,0.0,-0.0,0.0,0,0,0,0,100,13.9,10,5,9999,99999,9,999999999,0.0,999,999,99
3009,4,7,3,0,*?*?*?*?*?*?*?*?*?*?*?*?*?*?*?*?*?*?*?*?*?*?,11.6,8.3,79,101671,0,-0,331,0.0,-0.0,0.0,0,0,0,0,100,12.4,10,5,9999,99999,9,999999999,0.0,999,999,99
3009,4,7,4,0,*?*?*?*?*?*?*?*?*?*?*?*?*?*?*?*?*?*?*?*?*?*?,11.5,8.7,81,101671,0,-0,330,0.0,-0.0,0.0,0,0,0,0,100,18.0,10,5,9999,99999,9,999999999,0.0,999,999,99
3009,4,7,5,0,*?*?*?*?*?*?*?*?*?*?*?*?*?*?*?*?*?*?*?*?*?*?,11.3,8.7,82,101671,0,-0,329,0.0,-0.0,0.0,0,0,0,0,100,16.0,10,5,9999,99999,9,999999999,0.0,999,999,99
3009,4,7,6,0,*?*?*?*?*?*?*?*?*?*?*?*?*?*?*?*?*?*?*?*?*?*?,11.5,9.2,84,101671,169,1367,330,19.8,0.0,19.8,2339,-0,2342,766,100,14.4,10,5,9999,99999,9,999999999,0.0,999,999,99
3009,4,7,7,0,*?*?*?*?*?*?*?*?*?*?*?*?*?*?*?*?*?*?*?*?*?*?,11.5,8.8,82,101671,391,1364,330,64.6,0.0,64.6,7525,0,7544,2611,107,12.9,10,5,9999,99999,9,999999999,0.0,999,999,99
3009,4,7,8,0,*?*?*?*?*?*?*?*?*?*?*?*?*?*?*?*?*?*?*?*?*?*?,13.0,8.9,75,101671,595,1364,333,183.7,56.0,159.2,20184,5449,17947,4679,113,13.9,9,5,9999,99999,9,999999999,0.0,999,999,99
3009,4,7,9,0,*?*?*?*?*?*?*?*?*?*?*?*?*?*?*?*?*?*?*?*?*?*?,13.8,8.1,68,101671,768,1365,341,140.4,0.0,140.4,16669,0,16734,6458,120,16.0,10,5,9999,99999,9,999999999,0.0,999,999,99
3009,4,7,10,0,*?*?*?*?*?*?*?*?*?*?*?*?*?*?*?*?*?*?*?*?*?*?,14.9,7.1,58,101671,896,1364,347,166.4,0.0,166.4,19901,0,19987,7933,127,14.4,10,5,9999,99999,9,999999999,0.0,999,999,99
3009,4,7,11,0,*?*?*?*?*?*?*?*?*?*?*?*?*?*?*?*?*?*?*?*?*?*?,15.6,6.4,54,101671,973,1365,350,181.7,0.0,181.7,21844,0,21943,8819,133,13.9,10,5,9999,99999,9,999999999,0.0,999,999,99
3009,4,7,12,0,*?*?*?*?*?*?*?*?*?*?*?*?*?*?*?*?*?*?*?*?*?*?,16.2,6.1,51,101671,991,1364,353,185.5,0.0,185.5,22320,0,22423,9033,140,12.9,10,5,9999,99999,9,999999999,0.0,999,999,99
3009,4,7,13,0,*?*?*?*?*?*?*?*?*?*?*?*?*?*?*?*?*?*?*?*?*?*?,16.1,4.1,44,101671,951,1365,353,177.4,0.0,177.4,21291,0,21387,8569,135,14.4,10,5,9999,99999,9,999999999,0.0,999,999,99
3009,4,7,14,0,*?*?*?*?*?*?*?*?*?*?*?*?*?*?*?*?*?*?*?*?*?*?,16.3,3.0,40,101671,855,1365,354,158.0,0.0,158.0,18848,0,18927,7450,130,12.4,10,5,9999,99999,9,999999999,0.0,999,999,99
3009,4,7,15,0,*?*?*?*?*?*?*?*?*?*?*?*?*?*?*?*?*?*?*?*?*?*?,16.4,3.9,43,101671,709,1365,355,128.6,0.0,128.6,15208,0,15265,5803,125,8.8,10,5,9999,99999,9,999999999,0.0,999,999,99
3009,4,7,16,0,*?*?*?*?*?*?*?*?*?*?*?*?*?*?*?*?*?*?*?*?*?*?,16.2,5.8,49,101671,524,1366,353,91.2,0.0,91.2,10686,0,10719,3864,120,11.3,10,5,9999,99999,9,999999999,0.0,999,999,99
3009,4,7,17,0,*?*?*?*?*?*?*?*?*?*?*?*?*?*?*?*?*?*?*?*?*?*?,16.0,5.0,47,101671,311,1363,352,48.5,0.0,48.5,5647,0,5660,1912,115,11.3,10,5,9999,99999,9,999999999,0.0,999,999,99
3009,4,7,18,0,*?*?*?*?*?*?*?*?*?*?*?*?*?*?*?*?*?*?*?*?*?*?,15.6,4.6,47,101671,87,1370,351,3.3,0.0,3.3,420,-0,419,133,110,11.3,10,5,9999,99999,9,999999999,0.0,999,999,99
3009,4,7,19,0,*?*?*?*?*?*?*?*?*?*?*?*?*?*?*?*?*?*?*?*?*?*?,15.2,7.4,59,101671,0,-0,348,0.0,-0.0,0.0,0,0,0,0,108,10.8,10,5,9999,99999,9,999999999,0.0,999,999,99
3009,4,7,20,0,*?*?*?*?*?*?*?*?*?*?*?*?*?*?*?*?*?*?*?*?*?*?,13.7,7.9,67,101671,0,-0,341,0.0,-0.0,0.0,0,0,0,0,107,8.8,10,5,9999,99999,9,999999999,0.0,999,999,99
3009,4,7,21,0,*?*?*?*?*?*?*?*?*?*?*?*?*?*?*?*?*?*?*?*?*?*?,13.9,8.4,68,101671,0,-0,342,0.0,-0.0,0.0,0,0,0,0,105,12.9,10,5,9999,99999,9,999999999,0.0,999,999,99
3009,4,7,22,0,*?*?*?*?*?*?*?*?*?*?*?*?*?*?*?*?*?*?*?*?*?*?,12.6,8.3,74,101671,0,-0,335,0.0,-0.0,0.0,0,0,0,0,103,11.3,10,5,9999,99999,9,999999999,0.0,999,999,99
3009,4,7,23,0,*?*?*?*?*?*?*?*?*?*?*?*?*?*?*?*?*?*?*?*?*?*?,13.1,9.4,77,101671,0,-0,338,0.0,-0.0,0.0,0,0,0,0,102,8.2,10,5,9999,99999,9,999999999,0.0,999,999,99
3009,4,7,24,0,*?*?*?*?*?*?*?*?*?*?*?*?*?*?*?*?*?*?*?*?*?*?,11.3,7.0,74,101671,0,-0,330,0.0,-0.0,0.0,0,0,0,0,100,19.6,10,5,9999,99999,9,999999999,0.0,999,999,99
3009,4,8,1,0,*?*?*?*?*?*?*?*?*?*?*?*?*?*?*?*?*?*?*?*?*?*?,13.2,9.9,80,100095,0,-0,338,0.0,-0.0,0.0,0,0,0,0,98,2.1,10,5,9999,99999,9,999999999,0.0,999,999,99
3009,4,8,2,0,*?*?*?*?*?*?*?*?*?*?*?*?*?*?*?*?*?*?*?*?*?*?,12.8,10.1,83,100095,0,-0,336,0.0,-0.0,0.0,0,0,0,0,97,2.6,10,5,9999,99999,9,999999999,0.0,999,999,99
3009,4,8,3,0,*?*?*?*?*?*?*?*?*?*?*?*?*?*?*?*?*?*?*?*?*?*?,12.1,9.4,83,100095,0,-0,333,0.0,-0.0,0.0,0,0,0,0,95,3.6,10,5,9999,99999,9,999999999,0.0,999,999,99
3009,4,8,4,0,*?*?*?*?*?*?*?*?*?*?*?*?*?*?*?*?*?*?*?*?*?*?,12.0,9.2,82,100095,0,-0,332,0.0,-0.0,0.0,0,0,0,0,93,1.5,10,5,9999,99999,9,999999999,0.0,999,999,99
3009,4,8,5,0,*?*?*?*?*?*?*?*?*?*?*?*?*?*?*?*?*?*?*?*?*?*?,11.9,9.4,84,100095,0,-0,332,0.0,-0.0,0.0,0,0,0,0,92,3.1,10,5,9999,99999,9,999999999,0.0,999,999,99
3009,4,8,6,0,*?*?*?*?*?*?*?*?*?*?*?*?*?*?*?*?*?*?*?*?*?*?,12.4,10.3,86,100095,176,1360,334,21.4,0.0,21.4,2519,-0,2522,826,90,3.1,10,5,9999,99999,9,999999999,0.0,999,999,99
3009,4,8,7,0,*?*?*?*?*?*?*?*?*?*?*?*?*?*?*?*?*?*?*?*?*?*?,12.8,11.2,90,100095,398,1362,336,66.1,0.0,66.1,7704,0,7724,2678,93,2.1,10,5,9999,99999,9,999999999,0.0,999,999,99
3009,4,8,8,0,*?*?*?*?*?*?*?*?*?*?*?*?*?*?*?*?*?*?*?*?*?*?,13.4,11.8,89,100095,602,1363,338,107.2,0.0,107.2,12601,0,12644,4666,97,3.1,10,5,9999,99999,9,999999999,0.2,999,999,99
3009,4,8,9,0,*?*?*?*?*?*?*?*?*?*?*?*?*?*?*?*?*?*?*?*?*?*?,14.7,11.8,82,100095,774,1363,345,141.9,0.0,141.9,16839,0,16906,6535,100,4.1,10,5,9999,99999,9,999999999,0.3,999,999,99
3009,4,8,10,0,*?*?*?*?*?*?*?*?*?*?*?*?*?*?*?*?*?*?*?*?*?*?,15.7,11.8,77,100095,903,1365,349,167.7,0.0,167.7,20067,0,20154,8011,103,0.5,10,5,9999,99999,9,999999999,0.5,999,999,99
3009,4,8,11,0,*?*?*?*?*?*?*?*?*?*?*?*?*?*?*?*?*?*?*?*?*?*?,16.4,11.5,72,100095,978,1363,353,183.0,0.0,183.0,22002,0,22103,8890,107,0.5,10,5,9999,99999,9,999999999,0.2,999,999,99
3009,4,8,12,0,*?*?*?*?*?*?*?*?*?*?*?*?*?*?*?*?*?*?*?*?*?*?,16.8,11.9,72,100095,997,1364,355,186.7,0.0,186.7,22472,0,22576,9103,110,6.7,10,5,9999,99999,9,999999999,0.4,999,999,99
3009,4,8,13,0,*?*?*?*?*?*?*?*?*?*?*?*?*?*?*?*?*?*?*?*?*?*?,17.3,11.3,68,100095,956,1364,357,178.5,0.0,178.5,21436,0,21532,8635,108,6.7,10,5,9999,99999,9,999999999,0.3,999,999,99
3009,4,8,14,0,*?*?*?*?*?*?*?*?*?*?*?*?*?*?*?*?*?*?*?*?*?*?,17.2,11.2,67,100095,860,1364,357,159.1,0.0,159.1,18989,0,19069,7514,107,7.2,10,5,9999,99999,9,999999999,0.0,999,999,99
3009,4,8,15,0,*?*?*?*?*?*?*?*?*?*?*?*?*?*?*?*?*?*?*?*?*?*?,17.4,10.1,61,100095,714,1364,358,129.7,0.0,129.7,15344,0,15402,5863,105,9.3,10,5,9999,99999,9,999999999,0.1,999,999,99
3009,4,8,16,0,*?*?*?*?*?*?*?*?*?*?*?*?*?*?*?*?*?*?*?*?*?*?,16.7,9.8,63,100095,529,1365,355,92.4,0.0,92.4,10819,0,10853,3919,103,9.3,10,5,9999,99999,9,999999999,0.0,999,999,99
3009,4,8,17,0,*?*?*?*?*?*?*?*?*?*?*?*?*?*?*?*?*?*?*?*?*?*?,16.9,11.3,69,100095,317,1365,355,49.6,0.0,49.6,5780,0,5792,1961,102,11.3,10,5,9999,99999,9,999999999,0.0,999,999,99
3009,4,8,18,0,*?*?*?*?*?*?*?*?*?*?*?*?*?*?*?*?*?*?*?*?*?*?,16.6,10.2,65,100095,92,1358,354,4.4,0.0,4.4,560,-0,559,179,100,11.3,10,5,9999,99999,9,999999999,0.1,999,999,99
3009,4,8,19,0,*?*?*?*?*?*?*?*?*?*?*?*?*?*?*?*?*?*?*?*?*?*?,15.5,9.8,68,100095,0,-0,349,0.0,-0.0,0.0,0,0,0,0,98,12.4,10,5,9999,99999,9,999999999,0.1,999,999,99
3009,4,8,20,0,*?*?*?*?*?*?*?*?*?*?*?*?*?*?*?*?*?*?*?*?*?*?,14.4,9.8,73,100095,0,-0,344,0.0,-0.0,0.0,0,0,0,0,97,13.9,10,5,9999,99999,9,999999999,0.1,999,999,99
3009,4,8,21,0,*?*?*?*?*?*?*?*?*?*?*?*?*?*?*?*?*?*?*?*?*?*?,14.1,9.7,74,100095,0,-0,342,0.0,-0.0,0.0,0,0,0,0,95,13.9,10,5,9999,99999,9,999999999,0.0,999,999,99
3009,4,8,22,0,*?*?*?*?*?*?*?*?*?*?*?*?*?*?*?*?*?*?*?*?*?*?,13.9,10.2,78,100095,0,-0,341,0.0,-0.0,0.0,0,0,0,0,93,15.5,10,5,9999,99999,9,999999999,0.0,999,999,99
3009,4,8,23,0,*?*?*?*?*?*?*?*?*?*?*?*?*?*?*?*?*?*?*?*?*?*?,13.3,10.5,82,100095,0,-0,338,0.0,-0.0,0.0,0,0,0,0,92,14.9,10,5,9999,99999,9,999999999,0.0,999,999,99
3009,4,8,24,0,*?*?*?*?*?*?*?*?*?*?*?*?*?*?*?*?*?*?*?*?*?*?,13.7,9.7,76,100095,0,-0,340,0.0,-0.0,0.0,0,0,0,0,100,2.1,10,5,9999,99999,9,999999999,0.0,999,999,99
3009,4,9,1,0,*?*?*?*?*?*?*?*?*?*?*?*?*?*?*?*?*?*?*?*?*?*?,10.9,10.1,98,99502.9,0,-0,327,0.0,-0.0,0.0,0,0,0,0,87,0.5,10,5,9999,99999,9,999999999,0.0,999,999,99
3009,4,9,2,0,*?*?*?*?*?*?*?*?*?*?*?*?*?*?*?*?*?*?*?*?*?*?,9.7,9.7,100,99502.9,0,-0,322,0.0,-0.0,0.0,0,0,0,0,83,0.5,10,5,9999,99999,9,999999999,0.0,999,999,99
3009,4,9,3,0,*?*?*?*?*?*?*?*?*?*?*?*?*?*?*?*?*?*?*?*?*?*?,9.0,9.1,100,99502.9,0,-0,319,0.0,-0.0,0.0,0,0,0,0,80,0.5,10,5,9999,99999,9,999999999,0.0,999,999,99
3009,4,9,4,0,*?*?*?*?*?*?*?*?*?*?*?*?*?*?*?*?*?*?*?*?*?*?,8.9,8.9,100,99502.9,0,-0,318,0.0,-0.0,0.0,0,0,0,0,77,1.0,10,5,9999,99999,9,999999999,0.0,999,999,99
3009,4,9,5,0,*?*?*?*?*?*?*?*?*?*?*?*?*?*?*?*?*?*?*?*?*?*?,8.8,8.8,100,99502.9,0,-0,304,0.0,-0.0,0.0,0,0,0,0,73,1.0,6,3,9999,99999,9,999999999,0.0,999,999,99
3009,4,9,6,0,*?*?*?*?*?*?*?*?*?*?*?*?*?*?*?*?*?*?*?*?*?*?,9.1,9.1,100,99502.9,184,1362,309,62.4,164.8,40.1,6542,10070,5413,715,70,0.5,7,4,9999,99999,9,999999999,0.0,999,999,99
3009,4,9,7,0,*?*?*?*?*?*?*?*?*?*?*?*?*?*?*?*?*?*?*?*?*?*?,9.4,9.4,100,99502.9,406,1364,286,233.2,548.4,70.0,24155,48276,10260,1313,65,1.5,0,0,9999,99999,9,999999999,0.0,999,999,99
3009,4,9,8,0,*?*?*?*?*?*?*?*?*?*?*?*?*?*?*?*?*?*?*?*?*?*?,11.0,9.8,96,99502.9,609,1363,294,374.7,586.9,112.4,38941,56620,15638,2256,60,0.5,0,0,9999,99999,9,999999999,0.0,999,999,99
3009,4,9,9,0,*?*?*?*?*?*?*?*?*?*?*?*?*?*?*?*?*?*?*?*?*?*?,12.4,9.2,84,99502.9,781,1364,298,494.0,603.7,148.2,51601,60147,19815,3343,55,0.5,0,0,9999,99999,9,999999999,0.0,999,999,99
3009,4,9,10,0,*?*?*?*?*?*?*?*?*?*?*?*?*?*?*?*?*?*?*?*?*?*?,14.0,9.9,79,99502.9,909,1364,307,582.9,612.1,174.9,61155,61702,22715,4525,50,0.5,0,0,9999,99999,9,999999999,0.0,999,999,99
3009,4,9,11,0,*?*?*?*?*?*?*?*?*?*?*?*?*?*?*?*?*?*?*?*?*?*?,15.4,9.6,71,99502.9,984,1363,312,635.4,616.1,190.6,66840,62353,24338,5500,45,2.1,0,0,9999,99999,9,999999999,0.0,999,999,99
3009,4,9,12,0,*?*?*?*?*?*?*?*?*?*?*?*?*?*?*?*?*?*?*?*?*?*?,15.5,9.3,69,99502.9,1002,1363,312,647.9,616.9,194.4,68204,62487,24717,5779,40,1.5,0,0,9999,99999,9,999999999,0.0,999,999,99
3009,4,9,13,0,*?*?*?*?*?*?*?*?*?*?*?*?*?*?*?*?*?*?*?*?*?*?,15.5,10.9,77,99502.9,961,1363,335,542.2,344.4,299.3,58730,37088,32559,8641,93,1.5,6,3,9999,99999,9,999999999,0.0,999,999,99
3009,4,9,14,0,*?*?*?*?*?*?*?*?*?*?*?*?*?*?*?*?*?*?*?*?*?*?,16.1,10.5,73,99502.9,865,1363,341,435.8,245.2,280.2,46810,26177,30611,7355,147,1.0,7,4,9999,99999,9,999999999,0.0,999,999,99
3009,4,9,15,0,*?*?*?*?*?*?*?*?*?*?*?*?*?*?*?*?*?*?*?*?*?*?,15.4,9.7,72,99502.9,719,1363,330,420.7,418.7,199.8,43974,42164,23818,4383,200,2.1,5,3,9999,99999,9,999999999,0.0,999,999,99
3009,4,9,16,0,*?*?*?*?*?*?*?*?*?*?*?*?*?*?*?*?*?*?*?*?*?*?,15.3,9.4,71,99502.9,534,1363,341,215.2,138.4,160.9,23416,13549,18246,3752,253,0.5,8,4,9999,99999,9,999999999,0.0,999,999,99
3009,4,9,17,0,*?*?*?*?*?*?*?*?*?*?*?*?*?*?*?*?*?*?*?*?*?*?,15.6,9.7,71,99502.9,322,1363,328,169.5,421.8,69.8,17854,34030,9222,1268,307,1.5,4,2,9999,99999,9,999999999,0.0,999,999,99
3009,4,9,18,0,*?*?*?*?*?*?*?*?*?*?*?*?*?*?*?*?*?*?*?*?*?*?,14.6,11.5,84,99502.9,98,1361,341,9.7,17.9,8.4,1135,848,1071,173,360,1.0,9,5,9999,99999,9,999999999,0.0,999,999,99
3009,4,9,19,0,*?*?*?*?*?*?*?*?*?*?*?*?*?*?*?*?*?*?*?*?*?*?,12.8,12.8,100,99502.9,0,-0,335,0.0,-0.0,0.0,0,0,0,0,345,1.0,10,5,9999,99999,9,999999999,0.0,999,999,99
3009,4,9,20,0,*?*?*?*?*?*?*?*?*?*?*?*?*?*?*?*?*?*?*?*?*?*?,12.4,12.4,100,99502.9,0,-0,334,0.0,-0.0,0.0,0,0,0,0,330,0.5,10,5,9999,99999,9,999999999,0.0,999,999,99
3009,4,9,21,0,*?*?*?*?*?*?*?*?*?*?*?*?*?*?*?*?*?*?*?*?*?*?,11.5,11.5,100,99502.9,0,-0,330,0.0,-0.0,0.0,0,0,0,0,315,0.0,10,5,9999,99999,9,999999999,0.0,999,999,99
3009,4,9,22,0,*?*?*?*?*?*?*?*?*?*?*?*?*?*?*?*?*?*?*?*?*?*?,11.2,11.2,100,99502.9,0,-0,328,0.0,-0.0,0.0,0,0,0,0,300,1.0,10,5,9999,99999,9,999999999,0.2,999,999,99
3009,4,9,23,0,*?*?*?*?*?*?*?*?*?*?*?*?*?*?*?*?*?*?*?*?*?*?,10.9,10.9,100,99502.9,0,-0,327,0.0,-0.0,0.0,0,0,0,0,285,0.5,10,5,9999,99999,9,999999999,0.0,999,999,99
3009,4,9,24,0,*?*?*?*?*?*?*?*?*?*?*?*?*?*?*?*?*?*?*?*?*?*?,12.7,10.3,89,99502.9,0,-0,336,0.0,-0.0,0.0,0,0,0,0,90,1.5,10,5,9999,99999,9,999999999,0.0,999,999,99
3009,4,10,1,0,*?*?*?*?*?*?*?*?*?*?*?*?*?*?*?*?*?*?*?*?*?*?,9.0,6.9,84,100033,0,-0,319,0.0,-0.0,0.0,0,0,0,0,243,5.7,10,5,9999,99999,9,999999999,0.0,999,999,99
3009,4,10,2,0,*?*?*?*?*?*?*?*?*?*?*?*?*?*?*?*?*?*?*?*?*?*?,8.0,4.5,76,100033,0,-0,315,0.0,-0.0,0.0,0,0,0,0,217,7.2,10,5,9999,99999,9,999999999,0.0,999,999,99
3009,4,10,3,0,*?*?*?*?*?*?*?*?*?*?*?*?*?*?*?*?*?*?*?*?*?*?,7.5,4.8,81,100033,0,-0,313,0.0,-0.0,0.0,0,0,0,0,190,6.7,10,5,9999,99999,9,999999999,0.0,999,999,99
3009,4,10,4,0,*?*?*?*?*?*?*?*?*?*?*?*?*?*?*?*?*?*?*?*?*?*?,7.3,4.8,82,100033,0,-0,312,0.0,-0.0,0.0,0,0,0,0,163,6.7,10,5,9999,99999,9,999999999,0.0,999,999,99
3009,4,10,5,0,*?*?*?*?*?*?*?*?*?*?*?*?*?*?*?*?*?*?*?*?*?*?,7.2,4.1,79,100033,0,-0,312,0.0,-0.0,0.0,0,0,0,0,137,5.7,10,5,9999,99999,9,999999999,0.0,999,999,99
3009,4,10,6,0,*?*?*?*?*?*?*?*?*?*?*?*?*?*?*?*?*?*?*?*?*?*?,7.6,3.8,75,100033,192,1364,313,24.5,0.0,24.5,2877,-0,2881,946,110,6.2,10,5,9999,99999,9,999999999,0.0,999,999,99
3009,4,10,7,0,*?*?*?*?*?*?*?*?*?*?*?*?*?*?*?*?*?*?*?*?*?*?,8.0,4.1,75,100033,413,1362,315,69.1,0.0,69.1,8059,0,8080,2815,115,7.7,10,5,9999,99999,9,999999999,0.0,999,999,99
3009,4,10,8,0,*?*?*?*?*?*?*?*?*?*?*?*?*?*?*?*?*?*?*?*?*?*?,9.5,4.8,70,100033,616,1362,322,110.1,0.0,110.1,12953,0,12997,4815,120,6.7,10,5,9999,99999,9,999999999,0.0,999,999,99
3009,4,10,9,0,*?*?*?*?*?*?*?*?*?*?*?*?*?*?*?*?*?*?*?*?*?*?,12.3,4.3,57,100033,787,1362,335,144.6,0.0,144.6,17183,0,17252,6689,125,6.2,10,5,9999,99999,9,999999999,0.0,999,999,99
3009,4,10,10,0,*?*?*?*?*?*?*?*?*?*?*?*?*?*?*?*?*?*?*?*?*?*?,12.8,5.0,58,100033,915,1363,332,295.9,58.6,256.5,32625,5949,28899,9055,130,6.2,9,5,9999,99999,9,999999999,0.0,999,999,99
3009,4,10,11,0,*?*?*?*?*?*?*?*?*?*?*?*?*?*?*?*?*?*?*?*?*?*?,13.7,4.1,51,100033,990,1363,342,185.5,0.0,185.5,22323,0,22425,9034,135,8.2,10,5,9999,99999,9,999999999,0.0,999,999,99
3009,4,10,12,0,*?*?*?*?*?*?*?*?*?*?*?*?*?*?*?*?*?*?*?*?*?*?,15.1,3.9,46,100033,1007,1362,348,189.1,0.0,189.1,22778,0,22884,9236,140,7.2,10,5,9999,99999,9,999999999,0.0,999,999,99
3009,4,10,13,0,*?*?*?*?*?*?*?*?*?*?*?*?*?*?*?*?*?*?*?*?*?*?,15.2,4.5,47,100033,967,1363,344,314.1,58.9,272.3,34655,5992,30680,9982,132,6.2,9,5,9999,99999,9,999999999,0.0,999,999,99
3009,4,10,14,0,*?*?*?*?*?*?*?*?*?*?*?*?*?*?*?*?*?*?*?*?*?*?,14.8,4.6,49,100033,870,1363,347,161.3,0.0,161.3,19268,0,19350,7642,123,7.7,10,5,9999,99999,9,999999999,0.0,999,999,99
3009,4,10,15,0,*?*?*?*?*?*?*?*?*?*?*?*?*?*?*?*?*?*?*?*?*?*?,14.8,5.0,51,100033,724,1362,347,131.9,0.0,131.9,15613,0,15673,5982,115,8.8,10,5,9999,99999,9,999999999,0.0,999,999,99
3009,4,10,16,0,*?*?*?*?*?*?*?*?*?*?*?*?*?*?*?*?*?*?*?*?*?*?,15.1,4.8,49,100033,539,1362,348,94.6,0.0,94.6,11082,0,11117,4026,107,9.8,10,5,9999,99999,9,999999999,0.0,999,999,99
3009,4,10,17,0,*?*?*?*?*?*?*?*?*?*?*?*?*?*?*?*?*?*?*?*?*?*?,14.6,4.5,49,100033,328,1364,341,90.1,49.9,78.1,9886,4260,8837,2049,98,9.8,9,5,9999,99999,9,999999999,0.0,999,999,99
3009,4,10,18,0,*?*?*?*?*?*?*?*?*?*?*?*?*?*?*?*?*?*?*?*?*?*?,13.9,4.5,52,100033,104,1365,338,11.7,20.4,10.1,1359,995,1280,210,90,5.2,9,5,9999,99999,9,999999999,0.0,999,999,99
3009,4,10,19,0,*?*?*?*?*?*?*?*?*?*?*?*?*?*?*?*?*?*?*?*?*?*?,12.7,4.1,55,100033,0,-0,337,0.0,-0.0,0.0,0,0,0,0,127,7.2,10,5,9999,99999,9,999999999,0.0,999,999,99
3009,4,10,20,0,*?*?*?*?*?*?*?*?*?*?*?*?*?*?*?*?*?*?*?*?*?*?,11.0,4.5,63,100033,0,-0,329,0.0,-0.0,0.0,0,0,0,0,163,13.4,10,5,9999,99999,9,999999999,0.0,999,999,99
3009,4,10,21,0,*?*?*?*?*?*?*?*?*?*?*?*?*?*?*?*?*?*?*?*?*?*?,9.5,3.8,66,100033,0,-0,322,0.0,-0.0,0.0,0,0,0,0,200,10.8,10,5,9999,99999,9,999999999,0.0,999,999,99
3009,4,10,22,0,*?*?*?*?*?*?*?*?*?*?*?*?*?*?*?*?*?*?*?*?*?*?,9.4,4.1,68,100033,0,-0,321,0.0,-0.0,0.0,0,0,0,0,237,10.8,10,5,9999,99999,9,999999999,0.0,999,999,99
3009,4,10,23,0,*?*?*?*?*?*?*?*?*?*?*?*?*?*?*?*?*?*?*?*?*?*?,9.2,4.3,70,100033,0,-0,321,0.0,-0.0,0.0,0,0,0,0,273,10.8,10,5,9999,99999,9,999999999,0.0,999,999,99
3009,4,10,24,0,*?*?*?*?*?*?*?*?*?*?*?*?*?*?*?*?*?*?*?*?*?*?,10.6,8.9,87,100033,0,-0,326,0.0,-0.0,0.0,0,0,0,0,270,5.7,10,5,9999,99999,9,999999999,0.0,999,999,99
3009,4,11,1,0,*?*?*?*?*?*?*?*?*?*?*?*?*?*?*?*?*?*?*?*?*?*?,8.0,6.7,91,99654.6,0,-0,315,0.0,-0.0,0.0,0,0,0,0,287,6.7,10,5,9999,99999,9,999999999,0.0,999,999,99
[truncated: 1,086,247 more chars]
