# Supplementary material for: Future weather dataset for fourteen UK sites
Source: Data Brief. 2016 Aug 3;8:1308–10. doi: 10.1016/j.dib.2016.07.057 (PMC4990658; doi:10.1016/j.dib.2016.07.057)
Supplement: Supplementary file 2 — Supplementary material [file mmc2.zip › 12_90th_WCDH_2050s_12 Plymouth.epw]

LOCATION,2500055,-,UK,WG data,03827,50.35,-4.14,0,20
DESIGN CONDITIONS,0
TYPICAL/EXTREME PERIODS,0
GROUND TEMPERATURES,1,1.0,,,,9.2,12.0,15.0,17.1,19.7,20.0,18.7,15.9,12.7,9.8,8.0,7.8
HOLIDAYS/DAYLIGHT SAVINGS,No,0,0,0
COMMENTS 1,created by using UKCP09 weather generator outputs
COMMENTS 2,wind speed wind direction and pressure based on observations at station id 03827
DATA PERIODS,1,1,Data,Sunday,1/1,12/31
3016,1,1,1,0,*?*?*?*?*?*?*?*?*?*?*?*?*?*?*?*?*?*?*?*?*?*?,10.1,8.5,91,101209,0,-0,324,0.0,-0.0,0.0,0,0,0,0,302,6.2,10,5,9999,99999,9,999999999,0.0,999,999,99
3016,1,1,2,0,*?*?*?*?*?*?*?*?*?*?*?*?*?*?*?*?*?*?*?*?*?*?,9.6,8.5,93,101209,0,-0,322,0.0,-0.0,0.0,0,0,0,0,303,3.6,10,5,9999,99999,9,999999999,0.0,999,999,99
3016,1,1,3,0,*?*?*?*?*?*?*?*?*?*?*?*?*?*?*?*?*?*?*?*?*?*?,9.8,8.3,91,101209,0,-0,323,0.0,-0.0,0.0,0,0,0,0,305,5.2,10,5,9999,99999,9,999999999,0.0,999,999,99
3016,1,1,4,0,*?*?*?*?*?*?*?*?*?*?*?*?*?*?*?*?*?*?*?*?*?*?,9.6,8.3,92,101209,0,-0,322,0.0,-0.0,0.0,0,0,0,0,307,4.1,10,5,9999,99999,9,999999999,0.0,999,999,99
3016,1,1,5,0,*?*?*?*?*?*?*?*?*?*?*?*?*?*?*?*?*?*?*?*?*?*?,9.4,7.7,90,101209,0,-0,321,0.0,-0.0,0.0,0,0,0,0,308,4.1,10,5,9999,99999,9,999999999,0.0,999,999,99
3016,1,1,6,0,*?*?*?*?*?*?*?*?*?*?*?*?*?*?*?*?*?*?*?*?*?*?,9.2,7.9,92,101209,0,-0,320,0.0,-0.0,0.0,0,0,0,0,310,4.6,10,5,9999,99999,9,999999999,0.2,999,999,99
3016,1,1,7,0,*?*?*?*?*?*?*?*?*?*?*?*?*?*?*?*?*?*?*?*?*?*?,8.9,8.1,96,101209,0,-0,318,0.0,-0.0,0.0,0,0,0,0,308,4.6,10,5,9999,99999,9,999999999,0.0,999,999,99
3016,1,1,8,0,*?*?*?*?*?*?*?*?*?*?*?*?*?*?*?*?*?*?*?*?*?*?,9.2,8.5,97,101209,21,1443,298,0.0,0.0,0.0,0,0,0,0,307,5.2,4,2,9999,99999,9,999999999,0.0,999,999,99
3016,1,1,9,0,*?*?*?*?*?*?*?*?*?*?*?*?*?*?*?*?*?*?*?*?*?*?,9.5,8.7,96,101209,186,1410,285,76.1,403.6,22.8,7890,28045,3766,481,305,4.6,0,0,9999,99999,9,999999999,0.0,999,999,99
3016,1,1,10,0,*?*?*?*?*?*?*?*?*?*?*?*?*?*?*?*?*?*?*?*?*?*?,10.7,9.1,90,101209,311,1415,294,159.3,502.3,48.9,16560,40110,7461,912,303,4.1,1,0,9999,99999,9,999999999,0.4,999,999,99
3016,1,1,11,0,*?*?*?*?*?*?*?*?*?*?*?*?*?*?*?*?*?*?*?*?*?*?,10.6,9.1,91,101209,385,1414,308,195.0,376.1,92.6,20354,32039,11914,1717,302,4.1,5,3,9999,99999,9,999999999,0.0,999,999,99
3016,1,1,12,0,*?*?*?*?*?*?*?*?*?*?*?*?*?*?*?*?*?*?*?*?*?*?,10.8,9.2,91,101209,403,1411,306,214.7,442.1,88.5,22646,38391,11543,1630,300,4.6,4,2,9999,99999,9,999999999,0.0,999,999,99
3016,1,1,13,0,*?*?*?*?*?*?*?*?*?*?*?*?*?*?*?*?*?*?*?*?*?*?,10.6,8.3,86,101209,366,1414,307,183.2,371.6,87.0,19139,31062,11252,1606,302,5.2,5,3,9999,99999,9,999999999,0.0,999,999,99
3016,1,1,14,0,*?*?*?*?*?*?*?*?*?*?*?*?*?*?*?*?*?*?*?*?*?*?,10.8,8.3,84,101209,274,1411,304,130.8,396.2,53.9,13353,29767,7924,960,303,5.7,4,2,9999,99999,9,999999999,0.0,999,999,99
3016,1,1,15,0,*?*?*?*?*?*?*?*?*?*?*?*?*?*?*?*?*?*?*?*?*?*?,10.3,8.0,86,101209,135,1411,310,36.5,170.9,20.1,3798,9554,3232,375,305,5.7,6,3,9999,99999,9,999999999,0.0,999,999,99
3016,1,1,16,0,*?*?*?*?*?*?*?*?*?*?*?*?*?*?*?*?*?*?*?*?*?*?,10.2,8.0,87,101209,0,-0,324,0.0,-0.0,0.0,0,0,0,0,307,4.6,10,5,9999,99999,9,999999999,0.0,999,999,99
3016,1,1,17,0,*?*?*?*?*?*?*?*?*?*?*?*?*?*?*?*?*?*?*?*?*?*?,9.8,7.9,88,101209,0,-0,323,0.0,-0.0,0.0,0,0,0,0,308,6.2,10,5,9999,99999,9,999999999,0.0,999,999,99
3016,1,1,18,0,*?*?*?*?*?*?*?*?*?*?*?*?*?*?*?*?*?*?*?*?*?*?,9.9,8.4,91,101209,0,-0,323,0.0,-0.0,0.0,0,0,0,0,310,6.7,10,5,9999,99999,9,999999999,0.0,999,999,99
3016,1,1,19,0,*?*?*?*?*?*?*?*?*?*?*?*?*?*?*?*?*?*?*?*?*?*?,9.5,8.5,94,101209,0,-0,321,0.0,-0.0,0.0,0,0,0,0,307,5.2,10,5,9999,99999,9,999999999,0.0,999,999,99
3016,1,1,20,0,*?*?*?*?*?*?*?*?*?*?*?*?*?*?*?*?*?*?*?*?*?*?,9.8,9.3,97,101209,0,-0,322,0.0,-0.0,0.0,0,0,0,0,303,4.1,10,5,9999,99999,9,999999999,0.0,999,999,99
3016,1,1,21,0,*?*?*?*?*?*?*?*?*?*?*?*?*?*?*?*?*?*?*?*?*?*?,9.6,9.6,100,101209,0,-0,321,0.0,-0.0,0.0,0,0,0,0,300,4.6,10,5,9999,99999,9,999999999,0.0,999,999,99
3016,1,1,22,0,*?*?*?*?*?*?*?*?*?*?*?*?*?*?*?*?*?*?*?*?*?*?,10.0,9.3,97,101209,0,-0,323,0.0,-0.0,0.0,0,0,0,0,297,3.6,10,5,9999,99999,9,999999999,0.0,999,999,99
3016,1,1,23,0,*?*?*?*?*?*?*?*?*?*?*?*?*?*?*?*?*?*?*?*?*?*?,10.0,9.6,98,101209,0,-0,323,0.0,-0.0,0.0,0,0,0,0,293,2.6,10,5,9999,99999,9,999999999,0.0,999,999,99
3016,1,1,24,0,*?*?*?*?*?*?*?*?*?*?*?*?*?*?*?*?*?*?*?*?*?*?,11.0,8.7,86,101209,0,-0,328,0.0,-0.0,0.0,0,0,0,0,300,5.2,10,5,9999,99999,9,999999999,0.0,999,999,99
3016,1,2,1,0,*?*?*?*?*?*?*?*?*?*?*?*?*?*?*?*?*?*?*?*?*?*?,11.1,8.5,83,102659,0,-0,328,0.0,-0.0,0.0,0,0,0,0,300,11.3,10,5,9999,99999,9,999999999,0.0,999,999,99
3016,1,2,2,0,*?*?*?*?*?*?*?*?*?*?*?*?*?*?*?*?*?*?*?*?*?*?,11.8,8.1,77,102659,0,-0,332,0.0,-0.0,0.0,0,0,0,0,310,8.2,10,5,9999,99999,9,999999999,0.0,999,999,99
3016,1,2,3,0,*?*?*?*?*?*?*?*?*?*?*?*?*?*?*?*?*?*?*?*?*?*?,12.0,8.4,78,102659,0,-0,333,0.0,-0.0,0.0,0,0,0,0,320,10.8,10,5,9999,99999,9,999999999,0.0,999,999,99
3016,1,2,4,0,*?*?*?*?*?*?*?*?*?*?*?*?*?*?*?*?*?*?*?*?*?*?,10.8,7.7,81,102659,0,-0,327,0.0,-0.0,0.0,0,0,0,0,330,10.8,10,5,9999,99999,9,999999999,0.0,999,999,99
3016,1,2,5,0,*?*?*?*?*?*?*?*?*?*?*?*?*?*?*?*?*?*?*?*?*?*?,9.4,7.7,88,102659,0,-0,321,0.0,-0.0,0.0,0,0,0,0,340,13.4,10,5,9999,99999,9,999999999,0.0,999,999,99
3016,1,2,6,0,*?*?*?*?*?*?*?*?*?*?*?*?*?*?*?*?*?*?*?*?*?*?,10.7,8.0,82,102659,0,-0,327,0.0,-0.0,0.0,0,0,0,0,350,16.0,10,5,9999,99999,9,999999999,0.0,999,999,99
3016,1,2,7,0,*?*?*?*?*?*?*?*?*?*?*?*?*?*?*?*?*?*?*?*?*?*?,11.9,7.7,75,102659,0,-0,332,0.0,-0.0,0.0,0,0,0,0,333,14.9,10,5,9999,99999,9,999999999,0.0,999,999,99
3016,1,2,8,0,*?*?*?*?*?*?*?*?*?*?*?*?*?*?*?*?*?*?*?*?*?*?,11.9,6.7,70,102659,21,1423,294,0.0,0.0,0.0,0,0,0,0,317,19.1,1,0,9999,99999,9,999999999,0.0,999,999,99
3016,1,2,9,0,*?*?*?*?*?*?*?*?*?*?*?*?*?*?*?*?*?*?*?*?*?*?,12.5,8.0,74,102659,187,1412,315,71.4,283.0,33.9,7317,18124,5165,611,300,21.1,5,3,9999,99999,9,999999999,0.0,999,999,99
3016,1,2,10,0,*?*?*?*?*?*?*?*?*?*?*?*?*?*?*?*?*?*?*?*?*?*?,13.9,9.6,74,102659,312,1414,327,140.1,284.5,77.3,14540,22220,10002,1421,283,21.6,6,3,9999,99999,9,999999999,0.1,999,999,99
3016,1,2,11,0,*?*?*?*?*?*?*?*?*?*?*?*?*?*?*?*?*?*?*?*?*?*?,16.5,10.1,65,102659,386,1412,350,105.8,51.5,91.8,11617,4551,10380,2462,267,24.2,9,5,9999,99999,9,999999999,0.0,999,999,99
3016,1,2,12,0,*?*?*?*?*?*?*?*?*?*?*?*?*?*?*?*?*?*?*?*?*?*?,17.7,9.2,56,102659,405,1411,348,176.0,218.9,113.1,18620,19388,13156,2247,250,24.2,7,4,9999,99999,9,999999999,0.0,999,999,99
3016,1,2,13,0,*?*?*?*?*?*?*?*?*?*?*?*?*?*?*?*?*?*?*?*?*?*?,17.7,9.7,59,102659,368,1412,356,99.8,50.9,86.5,10955,4442,9792,2306,253,21.6,9,5,9999,99999,9,999999999,0.1,999,999,99
3016,1,2,14,0,*?*?*?*?*?*?*?*?*?*?*?*?*?*?*?*?*?*?*?*?*?*?,17.8,9.4,57,102659,277,1412,356,69.0,46.8,59.8,7622,3630,7041,1284,257,20.1,9,5,9999,99999,9,999999999,0.5,999,999,99
3016,1,2,15,0,*?*?*?*?*?*?*?*?*?*?*?*?*?*?*?*?*?*?*?*?*?*?,17.7,8.3,53,102659,138,1410,356,22.1,30.0,19.1,2505,1655,2346,398,260,16.5,9,5,9999,99999,9,999999999,0.5,999,999,99
3016,1,2,16,0,*?*?*?*?*?*?*?*?*?*?*?*?*?*?*?*?*?*?*?*?*?*?,17.7,8.4,54,102659,0,-0,360,0.0,-0.0,0.0,0,0,0,0,263,13.9,10,5,9999,99999,9,999999999,0.1,999,999,99
3016,1,2,17,0,*?*?*?*?*?*?*?*?*?*?*?*?*?*?*?*?*?*?*?*?*?*?,15.9,8.0,59,102659,0,-0,351,0.0,-0.0,0.0,0,0,0,0,267,15.5,10,5,9999,99999,9,999999999,0.0,999,999,99
3016,1,2,18,0,*?*?*?*?*?*?*?*?*?*?*?*?*?*?*?*?*?*?*?*?*?*?,14.6,8.8,67,102659,0,-0,345,0.0,-0.0,0.0,0,0,0,0,270,13.9,10,5,9999,99999,9,999999999,0.0,999,999,99
3016,1,2,19,0,*?*?*?*?*?*?*?*?*?*?*?*?*?*?*?*?*?*?*?*?*?*?,13.4,8.3,71,102659,0,-0,339,0.0,-0.0,0.0,0,0,0,0,270,14.9,10,5,9999,99999,9,999999999,0.0,999,999,99
3016,1,2,20,0,*?*?*?*?*?*?*?*?*?*?*?*?*?*?*?*?*?*?*?*?*?*?,13.2,7.4,67,102659,0,-0,338,0.0,-0.0,0.0,0,0,0,0,270,18.5,10,5,9999,99999,9,999999999,0.0,999,999,99
3016,1,2,21,0,*?*?*?*?*?*?*?*?*?*?*?*?*?*?*?*?*?*?*?*?*?*?,12.7,8.1,73,102659,0,-0,336,0.0,-0.0,0.0,0,0,0,0,270,23.7,10,5,9999,99999,9,999999999,0.0,999,999,99
3016,1,2,22,0,*?*?*?*?*?*?*?*?*?*?*?*?*?*?*?*?*?*?*?*?*?*?,12.1,8.1,76,102659,0,-0,333,0.0,-0.0,0.0,0,0,0,0,270,22.7,10,5,9999,99999,9,999999999,0.1,999,999,99
3016,1,2,23,0,*?*?*?*?*?*?*?*?*?*?*?*?*?*?*?*?*?*?*?*?*?*?,11.7,7.7,75,102659,0,-0,331,0.0,-0.0,0.0,0,0,0,0,270,18.0,10,5,9999,99999,9,999999999,0.0,999,999,99
3016,1,2,24,0,*?*?*?*?*?*?*?*?*?*?*?*?*?*?*?*?*?*?*?*?*?*?,10.1,9.1,92,102659,0,-0,324,0.0,-0.0,0.0,0,0,0,0,290,10.8,10,5,9999,99999,9,999999999,0.0,999,999,99
3016,1,3,1,0,*?*?*?*?*?*?*?*?*?*?*?*?*?*?*?*?*?*?*?*?*?*?,11.0,7.0,76,103582,0,-0,328,0.0,-0.0,0.0,0,0,0,0,268,11.3,10,5,9999,99999,9,999999999,0.0,999,999,99
3016,1,3,2,0,*?*?*?*?*?*?*?*?*?*?*?*?*?*?*?*?*?*?*?*?*?*?,10.9,6.7,74,103582,0,-0,328,0.0,-0.0,0.0,0,0,0,0,267,8.2,10,5,9999,99999,9,999999999,0.0,999,999,99
3016,1,3,3,0,*?*?*?*?*?*?*?*?*?*?*?*?*?*?*?*?*?*?*?*?*?*?,10.6,6.9,77,103582,0,-0,326,0.0,-0.0,0.0,0,0,0,0,265,10.8,10,5,9999,99999,9,999999999,0.0,999,999,99
3016,1,3,4,0,*?*?*?*?*?*?*?*?*?*?*?*?*?*?*?*?*?*?*?*?*?*?,11.1,6.7,74,103582,0,-0,329,0.0,-0.0,0.0,0,0,0,0,263,10.8,10,5,9999,99999,9,999999999,0.0,999,999,99
3016,1,3,5,0,*?*?*?*?*?*?*?*?*?*?*?*?*?*?*?*?*?*?*?*?*?*?,10.9,6.7,76,103582,0,-0,328,0.0,-0.0,0.0,0,0,0,0,262,13.4,10,5,9999,99999,9,999999999,0.0,999,999,99
3016,1,3,6,0,*?*?*?*?*?*?*?*?*?*?*?*?*?*?*?*?*?*?*?*?*?*?,11.0,8.0,82,103582,0,-0,328,0.0,-0.0,0.0,0,0,0,0,260,16.0,10,5,9999,99999,9,999999999,0.6,999,999,99
3016,1,3,7,0,*?*?*?*?*?*?*?*?*?*?*?*?*?*?*?*?*?*?*?*?*?*?,10.5,7.9,83,103582,0,-0,326,0.0,-0.0,0.0,0,0,0,0,258,14.9,10,5,9999,99999,9,999999999,1.2,999,999,99
3016,1,3,8,0,*?*?*?*?*?*?*?*?*?*?*?*?*?*?*?*?*?*?*?*?*?*?,10.9,8.0,82,103582,21,1392,324,0.0,0.0,0.0,0,0,0,0,257,19.1,9,5,9999,99999,9,999999999,0.0,999,999,99
3016,1,3,9,0,*?*?*?*?*?*?*?*?*?*?*?*?*?*?*?*?*?*?*?*?*?*?,10.6,8.3,85,103582,188,1413,326,22.4,0.0,22.4,2641,-0,2644,869,255,21.1,10,5,9999,99999,9,999999999,0.0,999,999,99
3016,1,3,10,0,*?*?*?*?*?*?*?*?*?*?*?*?*?*?*?*?*?*?*?*?*?*?,11.3,9.1,86,103582,313,1413,329,46.7,0.0,46.7,5453,0,5464,1848,253,21.6,10,5,9999,99999,9,999999999,0.0,999,999,99
3016,1,3,11,0,*?*?*?*?*?*?*?*?*?*?*?*?*?*?*?*?*?*?*?*?*?*?,13.0,8.4,73,103582,388,1413,333,106.4,51.6,92.3,11683,4561,10439,2477,252,24.2,9,5,9999,99999,9,999999999,0.0,999,999,99
3016,1,3,12,0,*?*?*?*?*?*?*?*?*?*?*?*?*?*?*?*?*?*?*?*?*?*?,13.0,8.1,72,103582,408,1414,337,65.1,0.0,65.1,7611,0,7630,2652,250,24.2,10,5,9999,99999,9,999999999,0.0,999,999,99
3016,1,3,13,0,*?*?*?*?*?*?*?*?*?*?*?*?*?*?*?*?*?*?*?*?*?*?,12.7,7.7,71,103582,371,1413,336,58.0,0.0,58.0,6770,0,6786,2333,253,21.6,10,5,9999,99999,9,999999999,0.0,999,999,99
3016,1,3,14,0,*?*?*?*?*?*?*?*?*?*?*?*?*?*?*?*?*?*?*?*?*?*?,13.1,7.6,69,103582,280,1412,338,40.3,0.0,40.3,4711,0,4720,1582,257,20.1,10,5,9999,99999,9,999999999,0.0,999,999,99
3016,1,3,15,0,*?*?*?*?*?*?*?*?*?*?*?*?*?*?*?*?*?*?*?*?*?*?,12.8,8.0,72,103582,142,1417,336,13.3,0.0,13.3,1603,-0,1603,523,260,16.5,10,5,9999,99999,9,999999999,0.0,999,999,99
3016,1,3,16,0,*?*?*?*?*?*?*?*?*?*?*?*?*?*?*?*?*?*?*?*?*?*?,12.8,8.0,72,103582,0,-0,336,0.0,-0.0,0.0,0,0,0,0,263,13.9,10,5,9999,99999,9,999999999,0.0,999,999,99
3016,1,3,17,0,*?*?*?*?*?*?*?*?*?*?*?*?*?*?*?*?*?*?*?*?*?*?,12.8,9.3,79,103582,0,-0,336,0.0,-0.0,0.0,0,0,0,0,267,15.5,10,5,9999,99999,9,999999999,0.0,999,999,99
3016,1,3,18,0,*?*?*?*?*?*?*?*?*?*?*?*?*?*?*?*?*?*?*?*?*?*?,11.6,9.3,85,103582,0,-0,331,0.0,-0.0,0.0,0,0,0,0,270,13.9,10,5,9999,99999,9,999999999,0.0,999,999,99
3016,1,3,19,0,*?*?*?*?*?*?*?*?*?*?*?*?*?*?*?*?*?*?*?*?*?*?,12.0,9.7,85,103582,0,-0,332,0.0,-0.0,0.0,0,0,0,0,270,14.9,10,5,9999,99999,9,999999999,0.0,999,999,99
3016,1,3,20,0,*?*?*?*?*?*?*?*?*?*?*?*?*?*?*?*?*?*?*?*?*?*?,11.5,9.3,86,103582,0,-0,330,0.0,-0.0,0.0,0,0,0,0,270,18.5,10,5,9999,99999,9,999999999,0.0,999,999,99
3016,1,3,21,0,*?*?*?*?*?*?*?*?*?*?*?*?*?*?*?*?*?*?*?*?*?*?,11.1,9.6,90,103582,0,-0,328,0.0,-0.0,0.0,0,0,0,0,270,23.7,10,5,9999,99999,9,999999999,0.0,999,999,99
3016,1,3,22,0,*?*?*?*?*?*?*?*?*?*?*?*?*?*?*?*?*?*?*?*?*?*?,10.1,8.1,87,103582,0,-0,324,0.0,-0.0,0.0,0,0,0,0,270,22.7,10,5,9999,99999,9,999999999,0.6,999,999,99
3016,1,3,23,0,*?*?*?*?*?*?*?*?*?*?*?*?*?*?*?*?*?*?*?*?*?*?,11.0,8.5,85,103582,0,-0,328,0.0,-0.0,0.0,0,0,0,0,270,18.0,10,5,9999,99999,9,999999999,1.0,999,999,99
3016,1,3,24,0,*?*?*?*?*?*?*?*?*?*?*?*?*?*?*?*?*?*?*?*?*?*?,11.3,7.3,76,103582,0,-0,330,0.0,-0.0,0.0,0,0,0,0,270,10.8,10,5,9999,99999,9,999999999,0.0,999,999,99
3016,1,4,1,0,*?*?*?*?*?*?*?*?*?*?*?*?*?*?*?*?*?*?*?*?*?*?,12.2,10.3,88,103905,0,-0,333,0.0,-0.0,0.0,0,0,0,0,270,11.3,10,5,9999,99999,9,999999999,0.0,999,999,99
3016,1,4,2,0,*?*?*?*?*?*?*?*?*?*?*?*?*?*?*?*?*?*?*?*?*?*?,12.3,11.0,92,103905,0,-0,333,0.0,-0.0,0.0,0,0,0,0,270,8.2,10,5,9999,99999,9,999999999,0.0,999,999,99
3016,1,4,3,0,*?*?*?*?*?*?*?*?*?*?*?*?*?*?*?*?*?*?*?*?*?*?,12.0,11.0,94,103905,0,-0,332,0.0,-0.0,0.0,0,0,0,0,270,10.8,10,5,9999,99999,9,999999999,0.0,999,999,99
3016,1,4,4,0,*?*?*?*?*?*?*?*?*?*?*?*?*?*?*?*?*?*?*?*?*?*?,11.9,11.0,95,103905,0,-0,332,0.0,-0.0,0.0,0,0,0,0,270,10.8,10,5,9999,99999,9,999999999,0.0,999,999,99
3016,1,4,5,0,*?*?*?*?*?*?*?*?*?*?*?*?*?*?*?*?*?*?*?*?*?*?,11.7,10.9,95,103905,0,-0,331,0.0,-0.0,0.0,0,0,0,0,270,13.4,10,5,9999,99999,9,999999999,0.0,999,999,99
3016,1,4,6,0,*?*?*?*?*?*?*?*?*?*?*?*?*?*?*?*?*?*?*?*?*?*?,11.8,11.0,95,103905,0,-0,331,0.0,-0.0,0.0,0,0,0,0,270,16.0,10,5,9999,99999,9,999999999,0.0,999,999,99
3016,1,4,7,0,*?*?*?*?*?*?*?*?*?*?*?*?*?*?*?*?*?*?*?*?*?*?,11.9,10.8,93,103905,0,-0,332,0.0,-0.0,0.0,0,0,0,0,267,14.9,10,5,9999,99999,9,999999999,0.0,999,999,99
3016,1,4,8,0,*?*?*?*?*?*?*?*?*?*?*?*?*?*?*?*?*?*?*?*?*?*?,12.7,10.9,89,103905,22,1417,332,0.0,0.0,0.0,0,0,0,0,263,19.1,9,5,9999,99999,9,999999999,0.0,999,999,99
3016,1,4,9,0,*?*?*?*?*?*?*?*?*?*?*?*?*?*?*?*?*?*?*?*?*?*?,12.3,10.9,91,103905,189,1413,330,39.2,39.0,34.0,4373,2533,4068,715,260,21.1,9,5,9999,99999,9,999999999,0.0,999,999,99
3016,1,4,10,0,*?*?*?*?*?*?*?*?*?*?*?*?*?*?*?*?*?*?*?*?*?*?,12.6,10.9,89,103905,314,1411,313,160.1,458.1,58.1,16434,36442,8576,1054,257,21.6,3,2,9999,99999,9,999999999,0.0,999,999,99
3016,1,4,11,0,*?*?*?*?*?*?*?*?*?*?*?*?*?*?*?*?*?*?*?*?*?*?,13.5,11.1,86,103905,390,1413,320,205.9,438.8,84.8,21728,37633,11109,1557,253,24.2,4,2,9999,99999,9,999999999,0.0,999,999,99
3016,1,4,12,0,*?*?*?*?*?*?*?*?*?*?*?*?*?*?*?*?*?*?*?*?*?*?,13.4,10.8,85,103905,410,1412,326,197.9,305.4,109.2,21024,27193,12769,2151,250,24.2,6,3,9999,99999,9,999999999,0.0,999,999,99
3016,1,4,13,0,*?*?*?*?*?*?*?*?*?*?*?*?*?*?*?*?*?*?*?*?*?*?,13.5,10.9,85,103905,374,1414,320,195.4,434.4,80.5,20632,36678,10587,1471,240,21.6,4,2,9999,99999,9,999999999,0.0,999,999,99
3016,1,4,14,0,*?*?*?*?*?*?*?*?*?*?*?*?*?*?*?*?*?*?*?*?*?*?,13.4,10.5,83,103905,283,1411,329,111.3,198.2,71.6,11801,14867,8520,1352,230,20.1,7,4,9999,99999,9,999999999,0.0,999,999,99
3016,1,4,15,0,*?*?*?*?*?*?*?*?*?*?*?*?*?*?*?*?*?*?*?*?*?*?,13.0,10.8,87,103905,145,1414,324,42.2,184.4,23.3,4368,10591,3676,429,220,16.5,6,3,9999,99999,9,999999999,0.0,999,999,99
3016,1,4,16,0,*?*?*?*?*?*?*?*?*?*?*?*?*?*?*?*?*?*?*?*?*?*?,13.3,11.5,89,103905,0,-0,338,0.0,-0.0,0.0,0,0,0,0,210,13.9,10,5,9999,99999,9,999999999,0.0,999,999,99
3016,1,4,17,0,*?*?*?*?*?*?*?*?*?*?*?*?*?*?*?*?*?*?*?*?*?*?,12.8,11.3,91,103905,0,-0,336,0.0,-0.0,0.0,0,0,0,0,200,15.5,10,5,9999,99999,9,999999999,0.0,999,999,99
3016,1,4,18,0,*?*?*?*?*?*?*?*?*?*?*?*?*?*?*?*?*?*?*?*?*?*?,13.4,11.1,86,103905,0,-0,339,0.0,-0.0,0.0,0,0,0,0,190,13.9,10,5,9999,99999,9,999999999,0.0,999,999,99
3016,1,4,19,0,*?*?*?*?*?*?*?*?*?*?*?*?*?*?*?*?*?*?*?*?*?*?,12.5,10.3,87,103905,0,-0,335,0.0,-0.0,0.0,0,0,0,0,193,14.9,10,5,9999,99999,9,999999999,0.0,999,999,99
3016,1,4,20,0,*?*?*?*?*?*?*?*?*?*?*?*?*?*?*?*?*?*?*?*?*?*?,11.9,10.2,90,103905,0,-0,332,0.0,-0.0,0.0,0,0,0,0,197,18.5,10,5,9999,99999,9,999999999,0.0,999,999,99
3016,1,4,21,0,*?*?*?*?*?*?*?*?*?*?*?*?*?*?*?*?*?*?*?*?*?*?,12.8,10.4,86,103905,0,-0,336,0.0,-0.0,0.0,0,0,0,0,200,23.7,10,5,9999,99999,9,999999999,0.0,999,999,99
3016,1,4,22,0,*?*?*?*?*?*?*?*?*?*?*?*?*?*?*?*?*?*?*?*?*?*?,12.7,10.4,87,103905,0,-0,335,0.0,-0.0,0.0,0,0,0,0,203,22.7,10,5,9999,99999,9,999999999,0.0,999,999,99
3016,1,4,23,0,*?*?*?*?*?*?*?*?*?*?*?*?*?*?*?*?*?*?*?*?*?*?,12.3,10.1,86,103905,0,-0,334,0.0,-0.0,0.0,0,0,0,0,207,18.0,10,5,9999,99999,9,999999999,0.0,999,999,99
3016,1,4,24,0,*?*?*?*?*?*?*?*?*?*?*?*?*?*?*?*?*?*?*?*?*?*?,11.8,9.4,86,103905,0,-0,331,0.0,-0.0,0.0,0,0,0,0,270,10.8,10,5,9999,99999,9,999999999,0.0,999,999,99
3016,1,5,1,0,*?*?*?*?*?*?*?*?*?*?*?*?*?*?*?*?*?*?*?*?*?*?,11.6,8.7,81,103593,0,-0,331,0.0,-0.0,0.0,0,0,0,0,212,11.3,10,5,9999,99999,9,999999999,0.0,999,999,99
3016,1,5,2,0,*?*?*?*?*?*?*?*?*?*?*?*?*?*?*?*?*?*?*?*?*?*?,11.5,8.0,79,103593,0,-0,330,0.0,-0.0,0.0,0,0,0,0,213,8.2,10,5,9999,99999,9,999999999,0.0,999,999,99
3016,1,5,3,0,*?*?*?*?*?*?*?*?*?*?*?*?*?*?*?*?*?*?*?*?*?*?,12.3,8.0,75,103593,0,-0,334,0.0,-0.0,0.0,0,0,0,0,215,10.8,10,5,9999,99999,9,999999999,0.0,999,999,99
3016,1,5,4,0,*?*?*?*?*?*?*?*?*?*?*?*?*?*?*?*?*?*?*?*?*?*?,11.7,8.7,82,103593,0,-0,331,0.0,-0.0,0.0,0,0,0,0,217,10.8,10,5,9999,99999,9,999999999,0.0,999,999,99
3016,1,5,5,0,*?*?*?*?*?*?*?*?*?*?*?*?*?*?*?*?*?*?*?*?*?*?,11.0,8.5,84,103593,0,-0,328,0.0,-0.0,0.0,0,0,0,0,218,13.4,10,5,9999,99999,9,999999999,0.0,999,999,99
3016,1,5,6,0,*?*?*?*?*?*?*?*?*?*?*?*?*?*?*?*?*?*?*?*?*?*?,11.6,8.7,81,103593,0,-0,331,0.0,-0.0,0.0,0,0,0,0,220,16.0,10,5,9999,99999,9,999999999,0.0,999,999,99
3016,1,5,7,0,*?*?*?*?*?*?*?*?*?*?*?*?*?*?*?*?*?*?*?*?*?*?,12.2,8.4,77,103593,0,-0,334,0.0,-0.0,0.0,0,0,0,0,218,14.9,10,5,9999,99999,9,999999999,0.0,999,999,99
3016,1,5,8,0,*?*?*?*?*?*?*?*?*?*?*?*?*?*?*?*?*?*?*?*?*?*?,11.5,8.5,81,103593,23,1429,330,0.0,0.0,0.0,0,0,0,0,217,19.1,10,5,9999,99999,9,999999999,0.0,999,999,99
3016,1,5,9,0,*?*?*?*?*?*?*?*?*?*?*?*?*?*?*?*?*?*?*?*?*?*?,11.2,8.4,83,103593,190,1412,325,39.6,39.1,34.3,4418,2552,4109,722,215,21.1,9,5,9999,99999,9,999999999,0.0,999,999,99
3016,1,5,10,0,*?*?*?*?*?*?*?*?*?*?*?*?*?*?*?*?*?*?*?*?*?*?,12.7,9.1,78,103593,316,1412,332,82.2,48.8,71.2,9018,4083,8073,1867,213,21.6,9,5,9999,99999,9,999999999,0.0,999,999,99
3016,1,5,11,0,*?*?*?*?*?*?*?*?*?*?*?*?*?*?*?*?*?*?*?*?*?*?,13.3,8.7,73,103593,392,1413,339,62.1,0.0,62.1,7251,0,7269,2515,212,24.2,10,5,9999,99999,9,999999999,0.0,999,999,99
3016,1,5,12,0,*?*?*?*?*?*?*?*?*?*?*?*?*?*?*?*?*?*?*?*?*?*?,13.6,7.6,66,103593,413,1414,340,66.1,0.0,66.1,7725,0,7745,2696,210,24.2,10,5,9999,99999,9,999999999,0.0,999,999,99
3016,1,5,13,0,*?*?*?*?*?*?*?*?*?*?*?*?*?*?*?*?*?*?*?*?*?*?,13.9,8.0,67,103593,377,1414,338,102.7,51.2,89.0,11268,4496,10071,2380,215,21.6,9,5,9999,99999,9,999999999,0.0,999,999,99
3016,1,5,14,0,*?*?*?*?*?*?*?*?*?*?*?*?*?*?*?*?*?*?*?*?*?*?,13.7,8.3,69,103593,287,1415,337,72.2,47.3,62.6,7969,3738,7350,1347,220,20.1,9,5,9999,99999,9,999999999,0.0,999,999,99
3016,1,5,15,0,*?*?*?*?*?*?*?*?*?*?*?*?*?*?*?*?*?*?*?*?*?*?,13.6,7.7,68,103593,148,1408,340,14.7,0.0,14.7,1757,-0,1758,574,225,16.5,10,5,9999,99999,9,999999999,0.0,999,999,99
3016,1,5,16,0,*?*?*?*?*?*?*?*?*?*?*?*?*?*?*?*?*?*?*?*?*?*?,13.7,7.4,66,103593,0,-0,341,0.0,-0.0,0.0,0,0,0,0,230,13.9,10,5,9999,99999,9,999999999,0.0,999,999,99
3016,1,5,17,0,*?*?*?*?*?*?*?*?*?*?*?*?*?*?*?*?*?*?*?*?*?*?,12.6,7.3,70,103593,0,-0,336,0.0,-0.0,0.0,0,0,0,0,235,15.5,10,5,9999,99999,9,999999999,0.0,999,999,99
3016,1,5,18,0,*?*?*?*?*?*?*?*?*?*?*?*?*?*?*?*?*?*?*?*?*?*?,12.9,7.6,70,103593,0,-0,337,0.0,-0.0,0.0,0,0,0,0,240,13.9,10,5,9999,99999,9,999999999,0.0,999,999,99
3016,1,5,19,0,*?*?*?*?*?*?*?*?*?*?*?*?*?*?*?*?*?*?*?*?*?*?,11.9,7.3,73,103593,0,-0,332,0.0,-0.0,0.0,0,0,0,0,232,14.9,10,5,9999,99999,9,999999999,0.0,999,999,99
3016,1,5,20,0,*?*?*?*?*?*?*?*?*?*?*?*?*?*?*?*?*?*?*?*?*?*?,11.9,7.6,75,103593,0,-0,332,0.0,-0.0,0.0,0,0,0,0,223,18.5,10,5,9999,99999,9,999999999,0.0,999,999,99
3016,1,5,21,0,*?*?*?*?*?*?*?*?*?*?*?*?*?*?*?*?*?*?*?*?*?*?,13.1,8.0,71,103593,0,-0,338,0.0,-0.0,0.0,0,0,0,0,215,23.7,10,5,9999,99999,9,999999999,0.0,999,999,99
3016,1,5,22,0,*?*?*?*?*?*?*?*?*?*?*?*?*?*?*?*?*?*?*?*?*?*?,12.8,8.0,72,103593,0,-0,336,0.0,-0.0,0.0,0,0,0,0,207,22.7,10,5,9999,99999,9,999999999,0.0,999,999,99
3016,1,5,23,0,*?*?*?*?*?*?*?*?*?*?*?*?*?*?*?*?*?*?*?*?*?*?,11.8,7.6,75,103593,0,-0,332,0.0,-0.0,0.0,0,0,0,0,198,18.0,10,5,9999,99999,9,999999999,0.0,999,999,99
3016,1,5,24,0,*?*?*?*?*?*?*?*?*?*?*?*?*?*?*?*?*?*?*?*?*?*?,11.9,9.3,84,103593,0,-0,332,0.0,-0.0,0.0,0,0,0,0,210,10.8,10,5,9999,99999,9,999999999,0.0,999,999,99
3016,1,6,1,0,*?*?*?*?*?*?*?*?*?*?*?*?*?*?*?*?*?*?*?*?*?*?,9.9,6.2,78,103188,0,-0,323,0.0,-0.0,0.0,0,0,0,0,188,11.3,10,5,9999,99999,9,999999999,0.0,999,999,99
3016,1,6,2,0,*?*?*?*?*?*?*?*?*?*?*?*?*?*?*?*?*?*?*?*?*?*?,9.3,5.6,78,103188,0,-0,321,0.0,-0.0,0.0,0,0,0,0,187,8.2,10,5,9999,99999,9,999999999,0.0,999,999,99
3016,1,6,3,0,*?*?*?*?*?*?*?*?*?*?*?*?*?*?*?*?*?*?*?*?*?*?,9.3,5.9,79,103188,0,-0,321,0.0,-0.0,0.0,0,0,0,0,185,10.8,10,5,9999,99999,9,999999999,0.0,999,999,99
3016,1,6,4,0,*?*?*?*?*?*?*?*?*?*?*?*?*?*?*?*?*?*?*?*?*?*?,9.1,6.1,82,103188,0,-0,320,0.0,-0.0,0.0,0,0,0,0,183,10.8,10,5,9999,99999,9,999999999,0.0,999,999,99
3016,1,6,5,0,*?*?*?*?*?*?*?*?*?*?*?*?*?*?*?*?*?*?*?*?*?*?,9.7,6.1,79,103188,0,-0,322,0.0,-0.0,0.0,0,0,0,0,182,13.4,10,5,9999,99999,9,999999999,0.0,999,999,99
3016,1,6,6,0,*?*?*?*?*?*?*?*?*?*?*?*?*?*?*?*?*?*?*?*?*?*?,9.3,5.9,79,103188,0,-0,321,0.0,-0.0,0.0,0,0,0,0,180,16.0,10,5,9999,99999,9,999999999,0.0,999,999,99
3016,1,6,7,0,*?*?*?*?*?*?*?*?*?*?*?*?*?*?*?*?*?*?*?*?*?*?,9.0,6.7,86,103188,0,-0,319,0.0,-0.0,0.0,0,0,0,0,183,14.9,10,5,9999,99999,9,999999999,0.0,999,999,99
3016,1,6,8,0,*?*?*?*?*?*?*?*?*?*?*?*?*?*?*?*?*?*?*?*?*?*?,9.2,6.2,82,103188,24,1430,316,0.0,0.0,0.0,0,0,0,0,187,19.1,9,5,9999,99999,9,999999999,0.0,999,999,99
3016,1,6,9,0,*?*?*?*?*?*?*?*?*?*?*?*?*?*?*?*?*?*?*?*?*?*?,9.3,7.0,85,103188,192,1416,296,77.0,334.1,31.7,7951,21761,4914,581,190,21.1,4,2,9999,99999,9,999999999,0.0,999,999,99
3016,1,6,10,0,*?*?*?*?*?*?*?*?*?*?*?*?*?*?*?*?*?*?*?*?*?*?,9.5,6.9,83,103188,318,1413,293,162.4,459.7,59.0,16673,36711,8691,1069,193,21.6,3,2,9999,99999,9,999999999,0.0,999,999,99
3016,1,6,11,0,*?*?*?*?*?*?*?*?*?*?*?*?*?*?*?*?*?*?*?*?*?*?,10.0,6.9,81,103188,394,1412,299,208.8,439.9,86.0,22029,37886,11251,1581,197,24.2,4,2,9999,99999,9,999999999,0.0,999,999,99
3016,1,6,12,0,*?*?*?*?*?*?*?*?*?*?*?*?*?*?*?*?*?*?*?*?*?*?,10.2,7.0,80,103188,415,1411,292,229.1,523.5,75.1,23640,45800,10924,1396,200,24.2,2,1,9999,99999,9,999999999,0.0,999,999,99
3016,1,6,13,0,*?*?*?*?*?*?*?*?*?*?*?*?*?*?*?*?*?*?*?*?*?*?,10.1,6.4,78,103188,380,1413,303,192.1,375.0,91.2,20050,31803,11749,1689,195,21.6,5,3,9999,99999,9,999999999,0.0,999,999,99
3016,1,6,14,0,*?*?*?*?*?*?*?*?*?*?*?*?*?*?*?*?*?*?*?*?*?*?,10.4,6.4,76,103188,290,1412,317,97.2,119.3,72.7,10637,9439,8448,1566,190,20.1,8,4,9999,99999,9,999999999,0.0,999,999,99
3016,1,6,15,0,*?*?*?*?*?*?*?*?*?*?*?*?*?*?*?*?*?*?*?*?*?*?,10.1,6.4,78,103188,152,1412,291,52.9,330.3,17.4,5540,21470,2910,380,185,16.5,2,1,9999,99999,9,999999999,0.0,999,999,99
3016,1,6,16,0,*?*?*?*?*?*?*?*?*?*?*?*?*?*?*?*?*?*?*?*?*?*?,10.1,5.5,73,103188,0,-0,324,0.0,-0.0,0.0,0,0,0,0,180,13.9,10,5,9999,99999,9,999999999,0.0,999,999,99
3016,1,6,17,0,*?*?*?*?*?*?*?*?*?*?*?*?*?*?*?*?*?*?*?*?*?*?,10.2,5.6,73,103188,0,-0,325,0.0,-0.0,0.0,0,0,0,0,175,15.5,10,5,9999,99999,9,999999999,0.0,999,999,99
3016,1,6,18,0,*?*?*?*?*?*?*?*?*?*?*?*?*?*?*?*?*?*?*?*?*?*?,10.1,5.5,73,103188,0,-0,324,0.0,-0.0,0.0,0,0,0,0,170,13.9,10,5,9999,99999,9,999999999,0.0,999,999,99
3016,1,6,19,0,*?*?*?*?*?*?*?*?*?*?*?*?*?*?*?*?*?*?*?*?*?*?,9.4,5.6,77,103188,0,-0,321,0.0,-0.0,0.0,0,0,0,0,172,14.9,10,5,9999,99999,9,999999999,0.0,999,999,99
3016,1,6,20,0,*?*?*?*?*?*?*?*?*?*?*?*?*?*?*?*?*?*?*?*?*?*?,9.8,6.6,80,103188,0,-0,323,0.0,-0.0,0.0,0,0,0,0,173,18.5,10,5,9999,99999,9,999999999,0.0,999,999,99
3016,1,6,21,0,*?*?*?*?*?*?*?*?*?*?*?*?*?*?*?*?*?*?*?*?*?*?,9.1,6.7,85,103188,0,-0,320,0.0,-0.0,0.0,0,0,0,0,175,23.7,10,5,9999,99999,9,999999999,0.0,999,999,99
3016,1,6,22,0,*?*?*?*?*?*?*?*?*?*?*?*?*?*?*?*?*?*?*?*?*?*?,9.1,6.1,81,103188,0,-0,320,0.0,-0.0,0.0,0,0,0,0,177,22.7,10,5,9999,99999,9,999999999,0.0,999,999,99
3016,1,6,23,0,*?*?*?*?*?*?*?*?*?*?*?*?*?*?*?*?*?*?*?*?*?*?,9.0,5.0,76,103188,0,-0,320,0.0,-0.0,0.0,0,0,0,0,178,18.0,10,5,9999,99999,9,999999999,0.0,999,999,99
3016,1,6,24,0,*?*?*?*?*?*?*?*?*?*?*?*?*?*?*?*?*?*?*?*?*?*?,10.8,6.9,77,103188,0,-0,327,0.0,-0.0,0.0,0,0,0,0,190,10.8,10,5,9999,99999,9,999999999,0.0,999,999,99
3016,1,7,1,0,*?*?*?*?*?*?*?*?*?*?*?*?*?*?*?*?*?*?*?*?*?*?,6.8,3.9,82,102587,0,-0,310,0.0,-0.0,0.0,0,0,0,0,178,9.8,10,5,9999,99999,9,999999999,0.8,999,999,99
3016,1,7,2,0,*?*?*?*?*?*?*?*?*?*?*?*?*?*?*?*?*?*?*?*?*?*?,6.2,3.4,83,102587,0,-0,307,0.0,-0.0,0.0,0,0,0,0,177,9.8,10,5,9999,99999,9,999999999,0.4,999,999,99
3016,1,7,3,0,*?*?*?*?*?*?*?*?*?*?*?*?*?*?*?*?*?*?*?*?*?*?,6.8,3.4,80,102587,0,-0,310,0.0,-0.0,0.0,0,0,0,0,175,11.8,10,5,9999,99999,9,999999999,0.4,999,999,99
3016,1,7,4,0,*?*?*?*?*?*?*?*?*?*?*?*?*?*?*?*?*?*?*?*?*?*?,6.2,3.6,83,102587,0,-0,307,0.0,-0.0,0.0,0,0,0,0,173,11.8,10,5,9999,99999,9,999999999,0.0,999,999,99
3016,1,7,5,0,*?*?*?*?*?*?*?*?*?*?*?*?*?*?*?*?*?*?*?*?*?*?,5.8,4.1,90,102587,0,-0,305,0.0,-0.0,0.0,0,0,0,0,172,11.8,10,5,9999,99999,9,999999999,0.1,999,999,99
3016,1,7,6,0,*?*?*?*?*?*?*?*?*?*?*?*?*?*?*?*?*?*?*?*?*?*?,5.4,4.5,94,102587,0,-0,304,0.0,-0.0,0.0,0,0,0,0,170,13.9,10,5,9999,99999,9,999999999,0.3,999,999,99
3016,1,7,7,0,*?*?*?*?*?*?*?*?*?*?*?*?*?*?*?*?*?*?*?*?*?*?,5.7,4.5,92,102587,0,-0,305,0.0,-0.0,0.0,0,0,0,0,177,14.4,10,5,9999,99999,9,999999999,0.4,999,999,99
3016,1,7,8,0,*?*?*?*?*?*?*?*?*?*?*?*?*?*?*?*?*?*?*?*?*?*?,6.1,5.0,93,102587,25,1421,307,0.0,0.0,0.0,0,0,0,0,183,16.0,10,5,9999,99999,9,999999999,0.4,999,999,99
3016,1,7,9,0,*?*?*?*?*?*?*?*?*?*?*?*?*?*?*?*?*?*?*?*?*?*?,6.4,4.8,90,102587,193,1412,308,23.4,0.0,23.4,2756,-0,2759,908,190,14.4,10,5,9999,99999,9,999999999,1.3,999,999,99
3016,1,7,10,0,*?*?*?*?*?*?*?*?*?*?*?*?*?*?*?*?*?*?*?*?*?*?,7.2,5.1,87,102587,320,1413,311,48.1,0.0,48.1,5608,0,5620,1906,197,14.4,10,5,9999,99999,9,999999999,1.6,999,999,99
3016,1,7,11,0,*?*?*?*?*?*?*?*?*?*?*?*?*?*?*?*?*?*?*?*?*?*?,8.3,5.6,84,102587,397,1413,316,63.0,0.0,63.0,7356,0,7375,2557,203,14.9,10,5,9999,99999,9,999999999,1.6,999,999,99
3016,1,7,12,0,*?*?*?*?*?*?*?*?*?*?*?*?*?*?*?*?*?*?*?*?*?*?,8.5,6.4,87,102587,418,1412,317,67.2,0.0,67.2,7853,0,7873,2746,210,13.9,10,5,9999,99999,9,999999999,0.5,999,999,99
3016,1,7,13,0,*?*?*?*?*?*?*?*?*?*?*?*?*?*?*?*?*?*?*?*?*?*?,8.6,5.9,84,102587,383,1412,318,60.4,0.0,60.4,7050,0,7067,2438,208,17.0,10,5,9999,99999,9,999999999,0.0,999,999,99
3016,1,7,14,0,*?*?*?*?*?*?*?*?*?*?*?*?*?*?*?*?*?*?*?*?*?*?,8.7,5.8,82,102587,294,1414,318,42.9,0.0,42.9,5014,0,5024,1692,207,18.0,10,5,9999,99999,9,999999999,1.7,999,999,99
3016,1,7,15,0,*?*?*?*?*?*?*?*?*?*?*?*?*?*?*?*?*?*?*?*?*?*?,8.3,5.5,82,102587,156,1413,316,16.1,0.0,16.1,1924,-0,1926,630,205,16.5,10,5,9999,99999,9,999999999,1.8,999,999,99
3016,1,7,16,0,*?*?*?*?*?*?*?*?*?*?*?*?*?*?*?*?*?*?*?*?*?*?,8.7,4.5,75,102587,0,-0,318,0.0,-0.0,0.0,0,0,0,0,203,17.0,10,5,9999,99999,9,999999999,0.5,999,999,99
3016,1,7,17,0,*?*?*?*?*?*?*?*?*?*?*?*?*?*?*?*?*?*?*?*?*?*?,8.2,3.8,74,102587,0,-0,316,0.0,-0.0,0.0,0,0,0,0,202,20.1,10,5,9999,99999,9,999999999,0.2,999,999,99
3016,1,7,18,0,*?*?*?*?*?*?*?*?*?*?*?*?*?*?*?*?*?*?*?*?*?*?,7.3,3.8,79,102587,0,-0,312,0.0,-0.0,0.0,0,0,0,0,200,23.2,10,5,9999,99999,9,999999999,0.0,999,999,99
3016,1,7,19,0,*?*?*?*?*?*?*?*?*?*?*?*?*?*?*?*?*?*?*?*?*?*?,7.2,5.5,89,102587,0,-0,311,0.0,-0.0,0.0,0,0,0,0,200,16.0,10,5,9999,99999,9,999999999,0.0,999,999,99
3016,1,7,20,0,*?*?*?*?*?*?*?*?*?*?*?*?*?*?*?*?*?*?*?*?*?*?,7.1,5.5,90,102587,0,-0,311,0.0,-0.0,0.0,0,0,0,0,200,8.2,10,5,9999,99999,9,999999999,0.0,999,999,99
3016,1,7,21,0,*?*?*?*?*?*?*?*?*?*?*?*?*?*?*?*?*?*?*?*?*?*?,6.6,6.4,99,102587,0,-0,309,0.0,-0.0,0.0,0,0,0,0,200,9.8,10,5,9999,99999,9,999999999,0.6,999,999,99
3016,1,7,22,0,*?*?*?*?*?*?*?*?*?*?*?*?*?*?*?*?*?*?*?*?*?*?,6.3,5.8,97,102587,0,-0,307,0.0,-0.0,0.0,0,0,0,0,200,9.8,10,5,9999,99999,9,999999999,0.3,999,999,99
3016,1,7,23,0,*?*?*?*?*?*?*?*?*?*?*?*?*?*?*?*?*?*?*?*?*?*?,6.7,5.0,89,102587,0,-0,309,0.0,-0.0,0.0,0,0,0,0,200,8.2,10,5,9999,99999,9,999999999,0.5,999,999,99
3016,1,7,24,0,*?*?*?*?*?*?*?*?*?*?*?*?*?*?*?*?*?*?*?*?*?*?,8.0,4.5,79,102587,0,-0,315,0.0,-0.0,0.0,0,0,0,0,180,9.3,10,5,9999,99999,9,999999999,0.5,999,999,99
3016,1,8,1,0,*?*?*?*?*?*?*?*?*?*?*?*?*?*?*?*?*?*?*?*?*?*?,7.8,7.7,100,102375,0,-0,314,0.0,-0.0,0.0,0,0,0,0,198,17.5,10,5,9999,99999,9,999999999,0.0,999,999,99
3016,1,8,2,0,*?*?*?*?*?*?*?*?*?*?*?*?*?*?*?*?*?*?*?*?*?*?,7.5,7.4,100,102375,0,-0,312,0.0,-0.0,0.0,0,0,0,0,197,13.9,10,5,9999,99999,9,999999999,0.0,999,999,99
3016,1,8,3,0,*?*?*?*?*?*?*?*?*?*?*?*?*?*?*?*?*?*?*?*?*?*?,7.1,7.1,100,102375,0,-0,311,0.0,-0.0,0.0,0,0,0,0,195,12.4,10,5,9999,99999,9,999999999,0.0,999,999,99
3016,1,8,4,0,*?*?*?*?*?*?*?*?*?*?*?*?*?*?*?*?*?*?*?*?*?*?,7.7,7.7,100,102375,0,-0,313,0.0,-0.0,0.0,0,0,0,0,193,18.0,10,5,9999,99999,9,999999999,0.0,999,999,99
3016,1,8,5,0,*?*?*?*?*?*?*?*?*?*?*?*?*?*?*?*?*?*?*?*?*?*?,8.1,8.1,100,102375,0,-0,315,0.0,-0.0,0.0,0,0,0,0,192,16.0,10,5,9999,99999,9,999999999,0.0,999,999,99
3016,1,8,6,0,*?*?*?*?*?*?*?*?*?*?*?*?*?*?*?*?*?*?*?*?*?*?,7.6,7.7,100,102375,0,-0,313,0.0,-0.0,0.0,0,0,0,0,190,14.4,10,5,9999,99999,9,999999999,0.0,999,999,99
3016,1,8,7,0,*?*?*?*?*?*?*?*?*?*?*?*?*?*?*?*?*?*?*?*?*?*?,7.6,7.6,100,102375,0,-0,313,0.0,-0.0,0.0,0,0,0,0,192,12.9,10,5,9999,99999,9,999999999,0.0,999,999,99
3016,1,8,8,0,*?*?*?*?*?*?*?*?*?*?*?*?*?*?*?*?*?*?*?*?*?*?,7.6,7.0,98,102375,26,1403,309,0.0,0.0,0.0,0,0,0,0,193,13.9,9,5,9999,99999,9,999999999,0.0,999,999,99
3016,1,8,9,0,*?*?*?*?*?*?*?*?*?*?*?*?*?*?*?*?*?*?*?*?*?*?,8.0,7.3,97,102375,195,1414,315,23.7,0.0,23.7,2797,-0,2800,921,195,16.0,10,5,9999,99999,9,999999999,0.0,999,999,99
3016,1,8,10,0,*?*?*?*?*?*?*?*?*?*?*?*?*?*?*?*?*?*?*?*?*?*?,8.7,8.4,99,102375,322,1412,314,84.2,49.1,73.0,9242,4129,8273,1917,197,14.4,9,5,9999,99999,9,999999999,0.0,999,999,99
3016,1,8,11,0,*?*?*?*?*?*?*?*?*?*?*?*?*?*?*?*?*?*?*?*?*?*?,9.1,8.0,94,102375,399,1411,316,110.3,51.9,95.7,12113,4625,10819,2579,198,13.9,9,5,9999,99999,9,999999999,0.1,999,999,99
3016,1,8,12,0,*?*?*?*?*?*?*?*?*?*?*?*?*?*?*?*?*?*?*?*?*?*?,9.3,6.2,83,102375,421,1411,316,117.8,52.5,102.1,12930,4740,11544,2775,200,12.9,9,5,9999,99999,9,999999999,0.1,999,999,99
3016,1,8,13,0,*?*?*?*?*?*?*?*?*?*?*?*?*?*?*?*?*?*?*?*?*?*?,9.5,7.3,88,102375,387,1414,313,140.5,129.4,105.1,15325,11433,12085,2322,205,14.4,8,4,9999,99999,9,999999999,0.0,999,999,99
3016,1,8,14,0,*?*?*?*?*?*?*?*?*?*?*?*?*?*?*?*?*?*?*?*?*?*?,9.4,7.1,88,102375,297,1411,317,75.9,47.9,65.8,8325,3933,7458,1715,210,12.4,9,5,9999,99999,9,999999999,0.0,999,999,99
3016,1,8,15,0,*?*?*?*?*?*?*?*?*?*?*?*?*?*?*?*?*?*?*?*?*?*?,9.2,6.1,83,102375,160,1414,320,16.9,0.0,16.9,2014,-0,2016,659,215,8.8,10,5,9999,99999,9,999999999,0.0,999,999,99
3016,1,8,16,0,*?*?*?*?*?*?*?*?*?*?*?*?*?*?*?*?*?*?*?*?*?*?,9.0,5.9,83,102375,0,-0,319,0.0,-0.0,0.0,0,0,0,0,220,11.3,10,5,9999,99999,9,999999999,0.0,999,999,99
3016,1,8,17,0,*?*?*?*?*?*?*?*?*?*?*?*?*?*?*?*?*?*?*?*?*?*?,8.9,4.8,77,102375,0,-0,319,0.0,-0.0,0.0,0,0,0,0,225,11.3,10,5,9999,99999,9,999999999,0.0,999,999,99
3016,1,8,18,0,*?*?*?*?*?*?*?*?*?*?*?*?*?*?*?*?*?*?*?*?*?*?,8.8,5.1,79,102375,0,-0,319,0.0,-0.0,0.0,0,0,0,0,230,11.3,10,5,9999,99999,9,999999999,1.4,999,999,99
3016,1,8,19,0,*?*?*?*?*?*?*?*?*?*?*?*?*?*?*?*?*?*?*?*?*?*?,8.5,5.6,84,102375,0,-0,317,0.0,-0.0,0.0,0,0,0,0,252,10.8,10,5,9999,99999,9,999999999,2.4,999,999,99
3016,1,8,20,0,*?*?*?*?*?*?*?*?*?*?*?*?*?*?*?*?*?*?*?*?*?*?,8.2,6.2,90,102375,0,-0,316,0.0,-0.0,0.0,0,0,0,0,273,8.8,10,5,9999,99999,9,999999999,2.5,999,999,99
3016,1,8,21,0,*?*?*?*?*?*?*?*?*?*?*?*?*?*?*?*?*?*?*?*?*?*?,7.5,6.4,94,102375,0,-0,313,0.0,-0.0,0.0,0,0,0,0,295,12.9,10,5,9999,99999,9,999999999,0.9,999,999,99
3016,1,8,22,0,*?*?*?*?*?*?*?*?*?*?*?*?*?*?*?*?*?*?*?*?*?*?,7.9,5.6,87,102375,0,-0,314,0.0,-0.0,0.0,0,0,0,0,317,11.3,10,5,9999,99999,9,999999999,0.1,999,999,99
3016,1,8,23,0,*?*?*?*?*?*?*?*?*?*?*?*?*?*?*?*?*?*?*?*?*?*?,7.5,5.1,87,102375,0,-0,313,0.0,-0.0,0.0,0,0,0,0,338,8.2,10,5,9999,99999,9,999999999,0.0,999,999,99
3016,1,8,24,0,*?*?*?*?*?*?*?*?*?*?*?*?*?*?*?*?*?*?*?*?*?*?,7.2,6.4,97,102375,0,-0,311,0.0,-0.0,0.0,0,0,0,0,200,19.6,10,5,9999,99999,9,999999999,0.7,999,999,99
3016,1,9,1,0,*?*?*?*?*?*?*?*?*?*?*?*?*?*?*?*?*?*?*?*?*?*?,7.8,7.9,100,102127,0,-0,314,0.0,-0.0,0.0,0,0,0,0,357,8.2,10,5,9999,99999,9,999999999,0.7,999,999,99
3016,1,9,2,0,*?*?*?*?*?*?*?*?*?*?*?*?*?*?*?*?*?*?*?*?*?*?,8.5,8.5,100,102127,0,-0,317,0.0,-0.0,0.0,0,0,0,0,353,7.7,10,5,9999,99999,9,999999999,1.6,999,999,99
3016,1,9,3,0,*?*?*?*?*?*?*?*?*?*?*?*?*?*?*?*?*?*?*?*?*?*?,7.5,7.4,100,102127,0,-0,312,0.0,-0.0,0.0,0,0,0,0,350,7.2,10,5,9999,99999,9,999999999,0.4,999,999,99
3016,1,9,4,0,*?*?*?*?*?*?*?*?*?*?*?*?*?*?*?*?*?*?*?*?*?*?,9.0,8.9,100,102127,0,-0,319,0.0,-0.0,0.0,0,0,0,0,347,5.7,10,5,9999,99999,9,999999999,0.0,999,999,99
3016,1,9,5,0,*?*?*?*?*?*?*?*?*?*?*?*?*?*?*?*?*?*?*?*?*?*?,8.5,8.5,100,102127,0,-0,317,0.0,-0.0,0.0,0,0,0,0,343,7.2,10,5,9999,99999,9,999999999,0.0,999,999,99
3016,1,9,6,0,*?*?*?*?*?*?*?*?*?*?*?*?*?*?*?*?*?*?*?*?*?*?,8.1,8.1,100,102127,0,-0,315,0.0,-0.0,0.0,0,0,0,0,340,7.7,10,5,9999,99999,9,999999999,0.0,999,999,99
3016,1,9,7,0,*?*?*?*?*?*?*?*?*?*?*?*?*?*?*?*?*?*?*?*?*?*?,8.0,7.7,100,102127,0,-0,315,0.0,-0.0,0.0,0,0,0,0,292,9.8,10,5,9999,99999,9,999999999,0.0,999,999,99
3016,1,9,8,0,*?*?*?*?*?*?*?*?*?*?*?*?*?*?*?*?*?*?*?*?*?*?,7.6,7.7,100,102127,28,1430,313,0.0,0.0,0.0,0,0,0,0,243,10.8,10,5,9999,99999,9,999999999,0.0,999,999,99
3016,1,9,9,0,*?*?*?*?*?*?*?*?*?*?*?*?*?*?*?*?*?*?*?*?*?*?,8.2,7.1,100,102127,197,1414,312,41.8,39.9,36.3,4661,2650,4332,764,195,8.8,9,5,9999,99999,9,999999999,0.0,999,999,99
3016,1,9,10,0,*?*?*?*?*?*?*?*?*?*?*?*?*?*?*?*?*?*?*?*?*?*?,9.6,7.7,100,102127,324,1410,322,48.9,0.0,48.9,5714,0,5727,1943,147,9.3,10,5,9999,99999,9,999999999,0.0,999,999,99
3016,1,9,11,0,*?*?*?*?*?*?*?*?*?*?*?*?*?*?*?*?*?*?*?*?*?*?,10.7,8.3,100,102127,402,1412,323,111.3,52.0,96.5,12217,4642,10912,2604,98,9.8,9,5,9999,99999,9,999999999,0.0,999,999,99
3016,1,9,12,0,*?*?*?*?*?*?*?*?*?*?*?*?*?*?*?*?*?*?*?*?*?*?,11.2,7.7,98,102127,425,1414,329,68.4,0.0,68.4,8001,0,8022,2803,50,11.3,10,5,9999,99999,9,999999999,0.0,999,999,99
3016,1,9,13,0,*?*?*?*?*?*?*?*?*?*?*?*?*?*?*?*?*?*?*?*?*?*?,11.3,9.6,100,102127,390,1412,326,107.2,51.6,93.0,11771,4575,10516,2498,60,12.4,9,5,9999,99999,9,999999999,0.0,999,999,99
3016,1,9,14,0,*?*?*?*?*?*?*?*?*?*?*?*?*?*?*?*?*?*?*?*?*?*?,11.2,10.1,100,102127,301,1411,325,77.2,48.1,66.9,8471,3964,7588,1746,70,16.0,9,5,9999,99999,9,999999999,0.1,999,999,99
3016,1,9,15,0,*?*?*?*?*?*?*?*?*?*?*?*?*?*?*?*?*?*?*?*?*?*?,11.1,10.2,100,102127,164,1413,325,30.8,35.2,26.7,3455,2126,3225,558,80,15.5,9,5,9999,99999,9,999999999,0.4,999,999,99
3016,1,9,16,0,*?*?*?*?*?*?*?*?*?*?*?*?*?*?*?*?*?*?*?*?*?*?,10.8,10.3,100,102127,0,-0,327,0.0,-0.0,0.0,0,0,0,0,90,14.9,10,5,9999,99999,9,999999999,0.4,999,999,99
3016,1,9,17,0,*?*?*?*?*?*?*?*?*?*?*?*?*?*?*?*?*?*?*?*?*?*?,9.7,9.7,100,102127,0,-0,322,0.0,-0.0,0.0,0,0,0,0,100,14.9,10,5,9999,99999,9,999999999,0.1,999,999,99
3016,1,9,18,0,*?*?*?*?*?*?*?*?*?*?*?*?*?*?*?*?*?*?*?*?*?*?,9.6,9.6,100,102127,0,-0,321,0.0,-0.0,0.0,0,0,0,0,110,16.0,10,5,9999,99999,9,999999999,0.0,999,999,99
3016,1,9,19,0,*?*?*?*?*?*?*?*?*?*?*?*?*?*?*?*?*?*?*?*?*?*?,9.1,9.1,100,102127,0,-0,319,0.0,-0.0,0.0,0,0,0,0,107,17.0,10,5,9999,99999,9,999999999,0.0,999,999,99
3016,1,9,20,0,*?*?*?*?*?*?*?*?*?*?*?*?*?*?*?*?*?*?*?*?*?*?,9.2,9.2,100,102127,0,-0,320,0.0,-0.0,0.0,0,0,0,0,103,16.0,10,5,9999,99999,9,999999999,0.0,999,999,99
3016,1,9,21,0,*?*?*?*?*?*?*?*?*?*?*?*?*?*?*?*?*?*?*?*?*?*?,8.9,8.9,100,102127,0,-0,318,0.0,-0.0,0.0,0,0,0,0,100,16.5,10,5,9999,99999,9,999999999,0.0,999,999,99
3016,1,9,22,0,*?*?*?*?*?*?*?*?*?*?*?*?*?*?*?*?*?*?*?*?*?*?,8.2,8.3,100,102127,0,-0,315,0.0,-0.0,0.0,0,0,0,0,97,14.4,10,5,9999,99999,9,999999999,0.0,999,999,99
3016,1,9,23,0,*?*?*?*?*?*?*?*?*?*?*?*?*?*?*?*?*?*?*?*?*?*?,8.0,8.0,100,102127,0,-0,314,0.0,-0.0,0.0,0,0,0,0,93,14.4,10,5,9999,99999,9,999999999,0.0,999,999,99
3016,1,9,24,0,*?*?*?*?*?*?*?*?*?*?*?*?*?*?*?*?*?*?*?*?*?*?,7.1,6.7,100,102127,0,-0,311,0.0,-0.0,0.0,0,0,0,0,360,5.7,10,5,9999,99999,9,999999999,0.0,999,999,99
3016,1,10,1,0,*?*?*?*?*?*?*?*?*?*?*?*?*?*?*?*?*?*?*?*?*?*?,7.3,4.3,80,101662,0,-0,312,0.0,-0.0,0.0,0,0,0,0,78,9.8,10,5,9999,99999,9,999999999,0.0,999,999,99
3016,1,10,2,0,*?*?*?*?*?*?*?*?*?*?*?*?*?*?*?*?*?*?*?*?*?*?,6.2,2.1,74,101662,0,-0,308,0.0,-0.0,0.0,0,0,0,0,67,12.9,10,5,9999,99999,9,999999999,0.6,999,999,99
3016,1,10,3,0,*?*?*?*?*?*?*?*?*?*?*?*?*?*?*?*?*?*?*?*?*?*?,5.0,1.9,79,101662,0,-0,302,0.0,-0.0,0.0,0,0,0,0,55,13.4,10,5,9999,99999,9,999999999,1.7,999,999,99
3016,1,10,4,0,*?*?*?*?*?*?*?*?*?*?*?*?*?*?*?*?*?*?*?*?*?*?,5.8,2.1,76,101662,0,-0,306,0.0,-0.0,0.0,0,0,0,0,43,16.0,10,5,9999,99999,9,999999999,1.4,999,999,99
3016,1,10,5,0,*?*?*?*?*?*?*?*?*?*?*?*?*?*?*?*?*?*?*?*?*?*?,6.7,2.7,74,101662,0,-0,310,0.0,-0.0,0.0,0,0,0,0,32,10.8,10,5,9999,99999,9,999999999,1.9,999,999,99
3016,1,10,6,0,*?*?*?*?*?*?*?*?*?*?*?*?*?*?*?*?*?*?*?*?*?*?,6.4,1.7,71,101662,0,-0,308,0.0,-0.0,0.0,0,0,0,0,20,9.8,10,5,9999,99999,9,999999999,1.6,999,999,99
3016,1,10,7,0,*?*?*?*?*?*?*?*?*?*?*?*?*?*?*?*?*?*?*?*?*?*?,6.6,1.0,66,101662,0,-0,309,0.0,-0.0,0.0,0,0,0,0,28,9.8,10,5,9999,99999,9,999999999,0.0,999,999,99
3016,1,10,8,0,*?*?*?*?*?*?*?*?*?*?*?*?*?*?*?*?*?*?*?*?*?*?,7.1,1.5,67,101662,29,1397,307,0.0,0.0,0.0,0,0,0,0,37,10.8,9,5,9999,99999,9,999999999,0.0,999,999,99
3016,1,10,9,0,*?*?*?*?*?*?*?*?*?*?*?*?*?*?*?*?*?*?*?*?*?*?,7.0,0.8,64,101662,199,1414,311,24.5,0.0,24.5,2886,-0,2890,951,45,10.8,10,5,9999,99999,9,999999999,0.0,999,999,99
3016,1,10,10,0,*?*?*?*?*?*?*?*?*?*?*?*?*?*?*?*?*?*?*?*?*?*?,8.6,3.4,69,101662,327,1412,313,85.9,49.3,74.5,9427,4160,8437,1958,53,10.8,9,5,9999,99999,9,999999999,0.3,999,999,99
3016,1,10,11,0,*?*?*?*?*?*?*?*?*?*?*?*?*?*?*?*?*?*?*?*?*?*?,10.5,3.8,62,101662,405,1412,322,112.3,52.1,97.4,12329,4658,11011,2631,62,8.2,9,5,9999,99999,9,999999999,0.0,999,999,99
3016,1,10,12,0,*?*?*?*?*?*?*?*?*?*?*?*?*?*?*?*?*?*?*?*?*?*?,11.2,3.9,60,101662,428,1412,330,69.1,0.0,69.1,8079,0,8100,2833,70,10.3,10,5,9999,99999,9,999999999,0.0,999,999,99
3016,1,10,13,0,*?*?*?*?*?*?*?*?*?*?*?*?*?*?*?*?*?*?*?*?*?*?,11.3,4.1,61,101662,394,1413,325,108.5,51.7,94.1,11912,4596,10641,2532,108,11.8,9,5,9999,99999,9,999999999,0.0,999,999,99
3016,1,10,14,0,*?*?*?*?*?*?*?*?*?*?*?*?*?*?*?*?*?*?*?*?*?*?,11.4,5.1,64,101662,305,1411,326,78.6,48.3,68.1,8621,3998,7720,1779,147,10.8,9,5,9999,99999,9,999999999,0.0,999,999,99
3016,1,10,15,0,*?*?*?*?*?*?*?*?*?*?*?*?*?*?*?*?*?*?*?*?*?*?,11.3,6.1,70,101662,168,1411,326,32.2,35.9,27.9,3609,2204,3365,584,185,10.8,9,5,9999,99999,9,999999999,0.0,999,999,99
3016,1,10,16,0,*?*?*?*?*?*?*?*?*?*?*?*?*?*?*?*?*?*?*?*?*?*?,11.3,6.2,70,101662,0,-0,330,0.0,-0.0,0.0,0,0,0,0,223,7.7,10,5,9999,99999,9,999999999,0.0,999,999,99
3016,1,10,17,0,*?*?*?*?*?*?*?*?*?*?*?*?*?*?*?*?*?*?*?*?*?*?,9.2,5.3,76,101662,0,-0,320,0.0,-0.0,0.0,0,0,0,0,262,7.2,10,5,9999,99999,9,999999999,0.0,999,999,99
3016,1,10,18,0,*?*?*?*?*?*?*?*?*?*?*?*?*?*?*?*?*?*?*?*?*?*?,8.4,5.8,82,101662,0,-0,317,0.0,-0.0,0.0,0,0,0,0,300,7.2,10,5,9999,99999,9,999999999,0.0,999,999,99
3016,1,10,19,0,*?*?*?*?*?*?*?*?*?*?*?*?*?*?*?*?*?*?*?*?*?*?,8.4,5.9,84,101662,0,-0,317,0.0,-0.0,0.0,0,0,0,0,297,8.2,10,5,9999,99999,9,999999999,0.0,999,999,99
3016,1,10,20,0,*?*?*?*?*?*?*?*?*?*?*?*?*?*?*?*?*?*?*?*?*?*?,7.6,5.6,86,101662,0,-0,313,0.0,-0.0,0.0,0,0,0,0,293,5.2,10,5,9999,99999,9,999999999,0.0,999,999,99
3016,1,10,21,0,*?*?*?*?*?*?*?*?*?*?*?*?*?*?*?*?*?*?*?*?*?*?,7.2,6.2,92,101662,0,-0,311,0.0,-0.0,0.0,0,0,0,0,290,10.8,10,5,9999,99999,9,999999999,0.0,999,999,99
3016,1,10,22,0,*?*?*?*?*?*?*?*?*?*?*?*?*?*?*?*?*?*?*?*?*?*?,7.2,6.4,93,101662,0,-0,311,0.0,-0.0,0.0,0,0,0,0,287,8.8,10,5,9999,99999,9,999999999,0.0,999,999,99
3016,1,10,23,0,*?*?*?*?*?*?*?*?*?*?*?*?*?*?*?*?*?*?*?*?*?*?,7.0,5.9,92,101662,0,-0,310,0.0,-0.0,0.0,0,0,0,0,283,7.7,10,5,9999,99999,9,999999999,0.0,999,999,99
3016,1,10,24,0,*?*?*?*?*?*?*?*?*?*?*?*?*?*?*?*?*?*?*?*?*?*?,7.9,6.2,88,101662,0,-0,314,0.0,-0.0,0.0,0,0,0,0,90,9.8,10,5,9999,99999,9,999999999,0.0,999,999,99
3016,1,11,1,0,*?*?*?*?*?*?*?*?*?*?*?*?*?*?*?*?*?*?*?*?*?*?,7.2,5.5,89,101736,0,-0,311,0.0,-0.0,0.0,0,0,0,0,248,11.8,10,5,9999,99999,9,999999999,0.0,999,999,99
3016,1,11,2,0,*?*?*?*?*?*?*?*?*?*?*?*?*?*?*?*?*?*?*?*?*?*?,7.5,5.3,85,101736,0,-0,313,0.0,-0.0,0.0,0,0,0,0,217,12.9,10,5,9999,99999,9,999999999,0.0,999,999,99
3016,1,11,3,0,*?*?*?*?*?*?*?*?*?*?*?*?*?*?*?*?*?*?*?*?*?*?,6.9,5.1,88,101736,0,-0,310,0.0,-0.0,0.0,0,0,0,0,185,11.3,10,5,9999,99999,9,999999999,0.0,999,999,99
3016,1,11,4,0,*?*?*?*?*?*?*?*?*?*?*?*?*?*?*?*?*?*?*?*?*?*?,7.0,5.3,89,101736,0,-0,311,0.0,-0.0,0.0,0,0,0,0,153,8.8,10,5,9999,99999,9,999999999,0.4,999,999,99
3016,1,11,5,0,*?*?*?*?*?*?*?*?*?*?*?*?*?*?*?*?*?*?*?*?*?*?,6.9,5.8,91,101736,0,-0,310,0.0,-0.0,0.0,0,0,0,0,122,7.2,10,5,9999,99999,9,999999999,3.0,999,999,99
3016,1,11,6,0,*?*?*?*?*?*?*?*?*?*?*?*?*?*?*?*?*?*?*?*?*?*?,6.4,4.8,89,101736,0,-0,308,0.0,-0.0,0.0,0,0,0,0,90,4.6,10,5,9999,99999,9,999999999,0.8,999,999,99
3016,1,11,7,0,*?*?*?*?*?*?*?*?*?*?*?*?*?*?*?*?*?*?*?*?*?*?,5.9,4.3,89,101736,0,-0,306,0.0,-0.0,0.0,0,0,0,0,92,3.6,10,5,9999,99999,9,999999999,0.0,999,999,99
3016,1,11,8,0,*?*?*?*?*?*?*?*?*?*?*?*?*?*?*?*?*?*?*?*?*?*?,6.8,4.5,84,101736,31,1405,305,0.0,0.0,0.0,0,0,0,0,93,2.6,9,5,9999,99999,9,999999999,0.0,999,999,99
3016,1,11,9,0,*?*?*?*?*?*?*?*?*?*?*?*?*?*?*?*?*?*?*?*?*?*?,7.7,4.6,81,101736,201,1412,300,67.8,170.0,43.6,7117,10698,5879,778,95,2.1,7,4,9999,99999,9,999999999,0.0,999,999,99
3016,1,11,10,0,*?*?*?*?*?*?*?*?*?*?*?*?*?*?*?*?*?*?*?*?*?*?,8.0,5.9,87,101736,330,1414,315,50.0,0.0,50.0,5835,0,5848,1987,97,2.1,10,5,9999,99999,9,999999999,0.0,999,999,99
3016,1,11,11,0,*?*?*?*?*?*?*?*?*?*?*?*?*?*?*?*?*?*?*?*?*?*?,9.7,5.8,76,101736,408,1411,323,65.3,0.0,65.3,7627,0,7646,2658,98,3.6,10,5,9999,99999,9,999999999,0.0,999,999,99
3016,1,11,12,0,*?*?*?*?*?*?*?*?*?*?*?*?*?*?*?*?*?*?*?*?*?*?,10.3,6.9,79,101736,432,1414,325,69.8,0.0,69.8,8162,0,8183,2865,100,6.7,10,5,9999,99999,9,999999999,0.0,999,999,99
3016,1,11,13,0,*?*?*?*?*?*?*?*?*?*?*?*?*?*?*?*?*?*?*?*?*?*?,10.3,8.4,88,101736,398,1413,321,109.9,51.9,95.2,12058,4618,10770,2566,115,8.8,9,5,9999,99999,9,999999999,0.0,999,999,99
3016,1,11,14,0,*?*?*?*?*?*?*?*?*?*?*?*?*?*?*?*?*?*?*?*?*?*?,10.4,8.5,87,101736,309,1410,322,80.0,48.5,69.3,8776,4032,7858,1813,130,9.3,9,5,9999,99999,9,999999999,0.0,999,999,99
3016,1,11,15,0,*?*?*?*?*?*?*?*?*?*?*?*?*?*?*?*?*?*?*?*?*?*?,10.1,7.9,86,101736,173,1416,324,19.4,0.0,19.4,2298,-0,2300,754,145,9.8,10,5,9999,99999,9,999999999,0.0,999,999,99
3016,1,11,16,0,*?*?*?*?*?*?*?*?*?*?*?*?*?*?*?*?*?*?*?*?*?*?,10.3,6.2,75,101736,0,-0,325,0.0,-0.0,0.0,0,0,0,0,160,10.3,10,5,9999,99999,9,999999999,0.0,999,999,99
3016,1,11,17,0,*?*?*?*?*?*?*?*?*?*?*?*?*?*?*?*?*?*?*?*?*?*?,9.6,5.8,77,101736,0,-0,322,0.0,-0.0,0.0,0,0,0,0,175,8.2,10,5,9999,99999,9,999999999,0.0,999,999,99
3016,1,11,18,0,*?*?*?*?*?*?*?*?*?*?*?*?*?*?*?*?*?*?*?*?*?*?,8.2,5.1,81,101736,0,-0,316,0.0,-0.0,0.0,0,0,0,0,190,8.2,10,5,9999,99999,9,999999999,0.0,999,999,99
3016,1,11,19,0,*?*?*?*?*?*?*?*?*?*?*?*?*?*?*?*?*?*?*?*?*?*?,8.0,5.3,83,101736,0,-0,315,0.0,-0.0,0.0,0,0,0,0,182,9.8,10,5,9999,99999,9,999999999,0.0,999,999,99
3016,1,11,20,0,*?*?*?*?*?*?*?*?*?*?*?*?*?*?*?*?*?*?*?*?*?*?,8.4,6.1,85,101736,0,-0,317,0.0,-0.0,0.0,0,0,0,0,173,11.3,10,5,9999,99999,9,999999999,0.0,999,999,99
3016,1,11,21,0,*?*?*?*?*?*?*?*?*?*?*?*?*?*?*?*?*?*?*?*?*?*?,8.0,6.4,89,101736,0,-0,315,0.0,-0.0,0.0,0,0,0,0,165,10.8,10,5,9999,99999,9,999999999,0.0,999,999,99
3016,1,11,22,0,*?*?*?*?*?*?*?*?*?*?*?*?*?*?*?*?*?*?*?*?*?*?,7.5,5.3,85,101736,0,-0,313,0.0,-0.0,0.0,0,0,0,0,157,12.9,10,5,9999,99999,9,999999999,0.0,999,999,99
3016,1,11,23,0,*?*?*?*?*?*?*?*?*?*?*?*?*?*?*?*?*?*?*?*?*?*?,7.1,4.8,85,101736,0,-0,311,0.0,-0.0,0.0,0,0,0,0,148,13.4,10,5,9999,99999,9,999999999,0.0,999,999,99
3016,1,11,24,0,*?*?*?*?*?*?*?*?*?*?*?*?*?*?*?*?*?*?*?*?*?*?,6.7,5.8,93,101736,0,-0,309,0.0,-0.0,0.0,0,0,0,0,280,9.3,10,5,9999,99999,9,999999999,0.0,999,999,99
3016,1,12,1,0,*?*?*?*?*?*?*?*?*?*?*?*?*?*?*?*?*?*?*?*?*?*?,6.3,3.0,79,100438,0,-0,308,0.0,-0.0,0.0,0,0,0,0,142,3.6,10,5,9999,99999,9,999999999,0.0,999,999,99
3016,1,12,2,0,*?*?*?*?*?*?*?*?*?*?*?*?*?*?*?*?*?*?*?*?*?*?,6.3,2.3,75,100438,0,-0,308,0.0,-0.0,0.0,0,0,0,0,143,4.6,10,5,9999,99999,9,999999999,0.0,999,999,99
3016,1,12,3,0,*?*?*?*?*?*?*?*?*?*?*?*?*?*?*?*?*?*?*?*?*?*?,5.6,2.3,78,100438,0,-0,305,0.0,-0.0,0.0,0,0,0,0,145,9.8,10,5,9999,99999,9,999999999,0.0,999,999,99
3016,1,12,4,0,*?*?*?*?*?*?*?*?*?*?*?*?*?*?*?*?*?*?*?*?*?*?,5.5,2.1,78,100438,0,-0,304,0.0,-0.0,0.0,0,0,0,0,147,8.8,10,5,9999,99999,9,999999999,0.0,999,999,99
3016,1,12,5,0,*?*?*?*?*?*?*?*?*?*?*?*?*?*?*?*?*?*?*?*?*?*?,5.4,2.5,81,100438,0,-0,304,0.0,-0.0,0.0,0,0,0,0,148,7.7,10,5,9999,99999,9,999999999,0.0,999,999,99
3016,1,12,6,0,*?*?*?*?*?*?*?*?*?*?*?*?*?*?*?*?*?*?*?*?*?*?,5.5,2.5,80,100438,0,-0,304,0.0,-0.0,0.0,0,0,0,0,150,5.7,10,5,9999,99999,9,999999999,0.0,999,999,99
3016,1,12,7,0,*?*?*?*?*?*?*?*?*?*?*?*?*?*?*?*?*?*?*?*?*?*?,5.5,3.0,83,100438,0,-0,304,0.0,-0.0,0.0,0,0,0,0,158,6.7,10,5,9999,99999,9,999999999,0.0,999,999,99
3016,1,12,8,0,*?*?*?*?*?*?*?*?*?*?*?*?*?*?*?*?*?*?*?*?*?*?,5.6,2.9,81,100438,33,1405,300,0.0,0.0,0.0,0,0,0,0,167,7.2,9,5,9999,99999,9,999999999,0.0,999,999,99
3016,1,12,9,0,*?*?*?*?*?*?*?*?*?*?*?*?*?*?*?*?*?*?*?*?*?*?,6.4,3.0,78,100438,203,1409,304,44.1,40.7,38.3,4911,2747,4561,807,175,7.2,9,5,9999,99999,9,999999999,0.0,999,999,99
3016,1,12,10,0,*?*?*?*?*?*?*?*?*?*?*?*?*?*?*?*?*?*?*?*?*?*?,5.8,2.9,81,100438,333,1414,301,87.8,49.6,76.1,9633,4206,8620,2005,183,6.2,9,5,9999,99999,9,999999999,0.0,999,999,99
3016,1,12,11,0,*?*?*?*?*?*?*?*?*?*?*?*?*?*?*?*?*?*?*?*?*?*?,6.7,3.4,79,100438,412,1413,305,114.5,52.3,99.3,12571,4692,11225,2689,192,6.2,9,5,9999,99999,9,999999999,0.0,999,999,99
3016,1,12,12,0,*?*?*?*?*?*?*?*?*?*?*?*?*?*?*?*?*?*?*?*?*?*?,6.4,2.5,75,100438,435,1411,308,70.5,0.0,70.5,8247,0,8269,2898,200,8.8,10,5,9999,99999,9,999999999,0.0,999,999,99
3016,1,12,13,0,*?*?*?*?*?*?*?*?*?*?*?*?*?*?*?*?*?*?*?*?*?*?,6.3,2.3,75,100438,402,1413,308,64.0,0.0,64.0,7482,0,7500,2603,190,8.8,10,5,9999,99999,9,999999999,0.0,999,999,99
3016,1,12,14,0,*?*?*?*?*?*?*?*?*?*?*?*?*?*?*?*?*?*?*?*?*?*?,6.8,2.7,74,100438,314,1413,305,81.4,48.7,70.6,8937,4066,8001,1850,180,16.0,9,5,9999,99999,9,999999999,0.0,999,999,99
3016,1,12,15,0,*?*?*?*?*?*?*?*?*?*?*?*?*?*?*?*?*?*?*?*?*?*?,6.3,3.2,79,100438,177,1412,303,35.2,37.3,30.5,3935,2348,3664,639,170,12.4,9,5,9999,99999,9,999999999,0.0,999,999,99
3016,1,12,16,0,*?*?*?*?*?*?*?*?*?*?*?*?*?*?*?*?*?*?*?*?*?*?,6.2,3.0,79,100438,1,1976,307,0.0,0.0,0.0,0,0,0,0,160,3.6,10,5,9999,99999,9,999999999,0.0,999,999,99
3016,1,12,17,0,*?*?*?*?*?*?*?*?*?*?*?*?*?*?*?*?*?*?*?*?*?*?,6.8,3.4,78,100438,0,-0,310,0.0,-0.0,0.0,0,0,0,0,150,2.6,10,5,9999,99999,9,999999999,0.0,999,999,99
3016,1,12,18,0,*?*?*?*?*?*?*?*?*?*?*?*?*?*?*?*?*?*?*?*?*?*?,6.4,3.2,80,100438,0,-0,308,0.0,-0.0,0.0,0,0,0,0,140,3.6,10,5,9999,99999,9,999999999,0.0,999,999,99
3016,1,12,19,0,*?*?*?*?*?*?*?*?*?*?*?*?*?*?*?*?*?*?*?*?*?*?,6.0,2.9,79,100438,0,-0,307,0.0,-0.0,0.0,0,0,0,0,130,4.1,10,5,9999,99999,9,999999999,0.0,999,999,99
3016,1,12,20,0,*?*?*?*?*?*?*?*?*?*?*?*?*?*?*?*?*?*?*?*?*?*?,5.6,3.0,83,100438,0,-0,305,0.0,-0.0,0.0,0,0,0,0,120,5.7,10,5,9999,99999,9,999999999,0.0,999,999,99
3016,1,12,21,0,*?*?*?*?*?*?*?*?*?*?*?*?*?*?*?*?*?*?*?*?*?*?,5.8,2.7,80,100438,0,-0,306,0.0,-0.0,0.0,0,0,0,0,110,4.1,10,5,9999,99999,9,999999999,0.0,999,999,99
3016,1,12,22,0,*?*?*?*?*?*?*?*?*?*?*?*?*?*?*?*?*?*?*?*?*?*?,5.8,2.9,80,100438,0,-0,306,0.0,-0.0,0.0,0,0,0,0,100,4.6,10,5,9999,99999,9,999999999,0.0,999,999,99
3016,1,12,23,0,*?*?*?*?*?*?*?*?*?*?*?*?*?*?*?*?*?*?*?*?*?*?,5.8,3.2,83,100438,0,-0,306,0.0,-0.0,0.0,0,0,0,0,90,4.1,10,5,9999,99999,9,999999999,0.0,999,999,99
3016,1,12,24,0,*?*?*?*?*?*?*?*?*?*?*?*?*?*?*?*?*?*?*?*?*?*?,6.7,3.9,82,100438,0,-0,309,0.0,-0.0,0.0,0,0,0,0,140,7.7,10,5,9999,99999,9,999999999,0.0,999,999,99
3016,1,13,1,0,*?*?*?*?*?*?*?*?*?*?*?*?*?*?*?*?*?*?*?*?*?*?,5.9,1.5,73,101930,0,-0,306,0.0,-0.0,0.0,0,0,0,0,70,10.3,10,5,9999,99999,9,999999999,0.0,999,999,99
3016,1,13,2,0,*?*?*?*?*?*?*?*?*?*?*?*?*?*?*?*?*?*?*?*?*?*?,5.7,0.4,69,101930,0,-0,306,0.0,-0.0,0.0,0,0,0,0,60,9.3,10,5,9999,99999,9,999999999,0.0,999,999,99
3016,1,13,3,0,*?*?*?*?*?*?*?*?*?*?*?*?*?*?*?*?*?*?*?*?*?*?,5.4,0.8,72,101930,0,-0,304,0.0,-0.0,0.0,0,0,0,0,50,8.8,10,5,9999,99999,9,999999999,0.0,999,999,99
3016,1,13,4,0,*?*?*?*?*?*?*?*?*?*?*?*?*?*?*?*?*?*?*?*?*?*?,5.5,1.0,73,101930,0,-0,305,0.0,-0.0,0.0,0,0,0,0,40,7.7,10,5,9999,99999,9,999999999,0.0,999,999,99
3016,1,13,5,0,*?*?*?*?*?*?*?*?*?*?*?*?*?*?*?*?*?*?*?*?*?*?,4.8,0.6,74,101930,0,-0,302,0.0,-0.0,0.0,0,0,0,0,30,6.7,10,5,9999,99999,9,999999999,0.0,999,999,99
3016,1,13,6,0,*?*?*?*?*?*?*?*?*?*?*?*?*?*?*?*?*?*?*?*?*?*?,5.7,1.0,71,101930,0,-0,305,0.0,-0.0,0.0,0,0,0,0,20,5.7,10,5,9999,99999,9,999999999,0.0,999,999,99
3016,1,13,7,0,*?*?*?*?*?*?*?*?*?*?*?*?*?*?*?*?*?*?*?*?*?*?,5.2,-0.2,68,101930,0,-0,304,0.0,-0.0,0.0,0,0,0,0,25,5.2,10,5,9999,99999,9,999999999,0.0,999,999,99
3016,1,13,8,0,*?*?*?*?*?*?*?*?*?*?*?*?*?*?*?*?*?*?*?*?*?*?,6.1,0.4,66,101930,35,1398,287,0.0,0.0,0.0,0,0,0,0,30,4.6,6,3,9999,99999,9,999999999,0.0,999,999,99
3016,1,13,9,0,*?*?*?*?*?*?*?*?*?*?*?*?*?*?*?*?*?*?*?*?*?*?,6.0,-0.0,64,101930,206,1411,307,25.9,0.0,25.9,3050,0,3054,1007,35,4.6,10,5,9999,99999,9,999999999,0.0,999,999,99
3016,1,13,10,0,*?*?*?*?*?*?*?*?*?*?*?*?*?*?*?*?*?*?*?*?*?*?,7.5,0.6,61,101930,336,1414,292,154.3,290.8,85.2,15986,23453,10926,1574,40,5.2,6,3,9999,99999,9,999999999,0.0,999,999,99
3016,1,13,11,0,*?*?*?*?*?*?*?*?*?*?*?*?*?*?*?*?*?*?*?*?*?*?,8.9,1.5,59,101930,415,1412,294,214.2,382.6,101.8,22348,33503,12991,1904,45,5.7,5,3,9999,99999,9,999999999,0.0,999,999,99
3016,1,13,12,0,*?*?*?*?*?*?*?*?*?*?*?*?*?*?*?*?*?*?*?*?*?*?,9.4,0.8,55,101930,439,1412,290,238.1,450.1,98.1,25104,40234,12698,1826,50,4.6,4,2,9999,99999,9,999999999,0.0,999,999,99
3016,1,13,13,0,*?*?*?*?*?*?*?*?*?*?*?*?*?*?*?*?*?*?*?*?*?*?,9.4,0.8,54,101930,406,1412,306,176.4,219.0,113.4,18668,19413,13189,2253,55,4.6,7,4,9999,99999,9,999999999,0.0,999,999,99
3016,1,13,14,0,*?*?*?*?*?*?*?*?*?*?*?*?*?*?*?*?*?*?*?*?*?*?,9.5,1.9,58,101930,318,1411,312,109.9,122.9,82.2,12008,10102,9517,1784,60,2.6,8,4,9999,99999,9,999999999,0.0,999,999,99
3016,1,13,15,0,*?*?*?*?*?*?*?*?*?*?*?*?*?*?*?*?*?*?*?*?*?*?,9.4,1.3,57,101930,182,1416,322,21.1,0.0,21.1,2501,-0,2504,822,65,2.1,10,5,9999,99999,9,999999999,0.0,999,999,99
3016,1,13,16,0,*?*?*?*?*?*?*?*?*?*?*?*?*?*?*?*?*?*?*?*?*?*?,9.0,1.0,57,101930,5,1325,320,0.0,0.0,0.0,0,0,0,0,70,4.1,10,5,9999,99999,9,999999999,0.0,999,999,99
3016,1,13,17,0,*?*?*?*?*?*?*?*?*?*?*?*?*?*?*?*?*?*?*?*?*?*?,8.0,1.3,62,101930,0,-0,316,0.0,-0.0,0.0,0,0,0,0,75,3.1,10,5,9999,99999,9,999999999,0.0,999,999,99
3016,1,13,18,0,*?*?*?*?*?*?*?*?*?*?*?*?*?*?*?*?*?*?*?*?*?*?,7.5,0.2,60,101930,0,-0,314,0.0,-0.0,0.0,0,0,0,0,80,3.1,10,5,9999,99999,9,999999999,0.0,999,999,99
3016,1,13,19,0,*?*?*?*?*?*?*?*?*?*?*?*?*?*?*?*?*?*?*?*?*?*?,7.1,1.3,66,101930,0,-0,312,0.0,-0.0,0.0,0,0,0,0,80,2.6,10,5,9999,99999,9,999999999,0.0,999,999,99
3016,1,13,20,0,*?*?*?*?*?*?*?*?*?*?*?*?*?*?*?*?*?*?*?*?*?*?,6.6,1.0,67,101930,0,-0,309,0.0,-0.0,0.0,0,0,0,0,80,3.1,10,5,9999,99999,9,999999999,0.0,999,999,99
3016,1,13,21,0,*?*?*?*?*?*?*?*?*?*?*?*?*?*?*?*?*?*?*?*?*?*?,6.9,1.5,68,101930,0,-0,311,0.0,-0.0,0.0,0,0,0,0,80,3.6,10,5,9999,99999,9,999999999,0.0,999,999,99
3016,1,13,22,0,*?*?*?*?*?*?*?*?*?*?*?*?*?*?*?*?*?*?*?*?*?*?,5.1,-0.0,69,101930,0,-0,303,0.0,-0.0,0.0,0,0,0,0,80,4.1,10,5,9999,99999,9,999999999,0.0,999,999,99
3016,1,13,23,0,*?*?*?*?*?*?*?*?*?*?*?*?*?*?*?*?*?*?*?*?*?*?,5.6,-0.6,63,101930,0,-0,305,0.0,-0.0,0.0,0,0,0,0,80,3.1,10,5,9999,99999,9,999999999,0.0,999,999,99
3016,1,13,24,0,*?*?*?*?*?*?*?*?*?*?*?*?*?*?*?*?*?*?*?*?*?*?,5.9,2.3,78,101930,0,-0,306,0.0,-0.0,0.0,0,0,0,0,80,7.2,10,5,9999,99999,9,999999999,0.0,999,999,99
3016,1,14,1,0,*?*?*?*?*?*?*?*?*?*?*?*?*?*?*?*?*?*?*?*?*?*?,6.9,6.2,98,101479,0,-0,310,0.0,-0.0,0.0,0,0,0,0,72,3.1,10,5,9999,99999,9,999999999,0.0,999,999,99
3016,1,14,2,0,*?*?*?*?*?*?*?*?*?*?*?*?*?*?*?*?*?*?*?*?*?*?,7.8,7.7,100,101479,0,-0,314,0.0,-0.0,0.0,0,0,0,0,63,2.6,10,5,9999,99999,9,999999999,0.0,999,999,99
3016,1,14,3,0,*?*?*?*?*?*?*?*?*?*?*?*?*?*?*?*?*?*?*?*?*?*?,7.0,7.0,100,101479,0,-0,310,0.0,-0.0,0.0,0,0,0,0,55,2.1,10,5,9999,99999,9,999999999,0.0,999,999,99
3016,1,14,4,0,*?*?*?*?*?*?*?*?*?*?*?*?*?*?*?*?*?*?*?*?*?*?,7.2,7.0,100,101479,0,-0,311,0.0,-0.0,0.0,0,0,0,0,47,2.6,10,5,9999,99999,9,999999999,0.0,999,999,99
3016,1,14,5,0,*?*?*?*?*?*?*?*?*?*?*?*?*?*?*?*?*?*?*?*?*?*?,7.3,7.3,100,101479,0,-0,311,0.0,-0.0,0.0,0,0,0,0,38,2.6,10,5,9999,99999,9,999999999,0.0,999,999,99
3016,1,14,6,0,*?*?*?*?*?*?*?*?*?*?*?*?*?*?*?*?*?*?*?*?*?*?,6.7,3.2,80,101479,0,-0,310,0.0,-0.0,0.0,0,0,0,0,30,4.1,10,5,9999,99999,9,999999999,0.0,999,999,99
3016,1,14,7,0,*?*?*?*?*?*?*?*?*?*?*?*?*?*?*?*?*?*?*?*?*?*?,6.0,2.7,81,101479,0,-0,307,0.0,-0.0,0.0,0,0,0,0,85,3.6,10,5,9999,99999,9,999999999,0.0,999,999,99
3016,1,14,8,0,*?*?*?*?*?*?*?*?*?*?*?*?*?*?*?*?*?*?*?*?*?*?,6.5,4.1,86,101479,38,1423,308,0.0,0.0,0.0,0,0,0,0,140,3.1,10,5,9999,99999,9,999999999,0.0,999,999,99
3016,1,14,9,0,*?*?*?*?*?*?*?*?*?*?*?*?*?*?*?*?*?*?*?*?*?*?,6.9,3.2,79,101479,209,1413,301,60.9,103.7,45.5,6514,6531,5561,823,195,3.6,8,4,9999,99999,9,999999999,0.0,999,999,99
3016,1,14,10,0,*?*?*?*?*?*?*?*?*?*?*?*?*?*?*?*?*?*?*?*?*?*?,8.7,5.1,80,101479,339,1413,314,89.9,49.8,78.0,9867,4251,8827,2058,250,3.6,9,5,9999,99999,9,999999999,0.0,999,999,99
3016,1,14,11,0,*?*?*?*?*?*?*?*?*?*?*?*?*?*?*?*?*?*?*?*?*?*?,9.3,6.4,84,101479,419,1413,321,67.3,0.0,67.3,7869,0,7889,2752,305,5.2,10,5,9999,99999,9,999999999,0.0,999,999,99
3016,1,14,12,0,*?*?*?*?*?*?*?*?*?*?*?*?*?*?*?*?*?*?*?*?*?*?,10.1,7.0,82,101479,443,1411,324,72.1,0.0,72.1,8430,0,8452,2969,360,5.2,10,5,9999,99999,9,999999999,0.0,999,999,99
3016,1,14,13,0,*?*?*?*?*?*?*?*?*?*?*?*?*?*?*?*?*?*?*?*?*?*?,10.3,8.5,91,101479,410,1410,321,114.1,52.2,99.0,12529,4687,11187,2678,353,5.2,9,5,9999,99999,9,999999999,0.0,999,999,99
3016,1,14,14,0,*?*?*?*?*?*?*?*?*?*?*?*?*?*?*?*?*?*?*?*?*?*?,10.4,8.5,90,101479,323,1413,322,84.5,49.2,73.3,9279,4121,8307,1924,347,4.6,9,5,9999,99999,9,999999999,0.8,999,999,99
3016,1,14,15,0,*?*?*?*?*?*?*?*?*?*?*?*?*?*?*?*?*?*?*?*?*?*?,10.3,9.2,95,101479,186,1410,325,22.1,0.0,22.1,2605,-0,2608,857,340,4.6,10,5,9999,99999,9,999999999,0.9,999,999,99
3016,1,14,16,0,*?*?*?*?*?*?*?*?*?*?*?*?*?*?*?*?*?*?*?*?*?*?,10.3,8.9,93,101479,10,1404,325,0.0,0.0,0.0,0,0,0,0,333,3.6,10,5,9999,99999,9,999999999,0.9,999,999,99
3016,1,14,17,0,*?*?*?*?*?*?*?*?*?*?*?*?*?*?*?*?*?*?*?*?*?*?,9.0,7.1,90,101479,0,-0,319,0.0,-0.0,0.0,0,0,0,0,327,4.1,10,5,9999,99999,9,999999999,0.9,999,999,99
3016,1,14,18,0,*?*?*?*?*?*?*?*?*?*?*?*?*?*?*?*?*?*?*?*?*?*?,8.9,7.0,90,101479,0,-0,319,0.0,-0.0,0.0,0,0,0,0,320,3.6,10,5,9999,99999,9,999999999,1.5,999,999,99
3016,1,14,19,0,*?*?*?*?*?*?*?*?*?*?*?*?*?*?*?*?*?*?*?*?*?*?,8.4,6.9,92,101479,0,-0,316,0.0,-0.0,0.0,0,0,0,0,318,3.1,10,5,9999,99999,9,999999999,0.5,999,999,99
3016,1,14,20,0,*?*?*?*?*?*?*?*?*?*?*?*?*?*?*?*?*?*?*?*?*?*?,8.2,7.3,96,101479,0,-0,315,0.0,-0.0,0.0,0,0,0,0,317,2.6,10,5,9999,99999,9,999999999,0.0,999,999,99
3016,1,14,21,0,*?*?*?*?*?*?*?*?*?*?*?*?*?*?*?*?*?*?*?*?*?*?,7.7,6.7,96,101479,0,-0,313,0.0,-0.0,0.0,0,0,0,0,315,1.0,10,5,9999,99999,9,999999999,0.0,999,999,99
3016,1,14,22,0,*?*?*?*?*?*?*?*?*?*?*?*?*?*?*?*?*?*?*?*?*?*?,8.0,7.1,97,101479,0,-0,315,0.0,-0.0,0.0,0,0,0,0,313,1.5,10,5,9999,99999,9,999999999,0.0,999,999,99
3016,1,14,23,0,*?*?*?*?*?*?*?*?*?*?*?*?*?*?*?*?*?*?*?*?*?*?,7.8,7.6,100,101479,0,-0,314,0.0,-0.0,0.0,0,0,0,0,312,1.5,10,5,9999,99999,9,999999999,0.0,999,999,99
3016,1,14,24,0,*?*?*?*?*?*?*?*?*?*?*?*?*?*?*?*?*?*?*?*?*?*?,6.0,3.0,84,101479,0,-0,306,0.0,-0.0,0.0,0,0,0,0,80,4.6,10,5,9999,99999,9,999999999,0.0,999,999,99
3016,1,15,1,0,*?*?*?*?*?*?*?*?*?*?*?*?*?*?*?*?*?*?*?*?*?*?,8.1,6.7,90,101151,0,-0,315,0.0,-0.0,0.0,0,0,0,0,313,2.1,10,5,9999,99999,9,999999999,0.0,999,999,99
3016,1,15,2,0,*?*?*?*?*?*?*?*?*?*?*?*?*?*?*?*?*?*?*?*?*?*?,8.2,6.4,88,101151,0,-0,316,0.0,-0.0,0.0,0,0,0,0,317,1.5,10,5,9999,99999,9,999999999,0.0,999,999,99
3016,1,15,3,0,*?*?*?*?*?*?*?*?*?*?*?*?*?*?*?*?*?*?*?*?*?*?,8.3,6.6,88,101151,0,-0,316,0.0,-0.0,0.0,0,0,0,0,320,2.1,10,5,9999,99999,9,999999999,0.0,999,999,99
3016,1,15,4,0,*?*?*?*?*?*?*?*?*?*?*?*?*?*?*?*?*?*?*?*?*?*?,9.4,6.6,82,101151,0,-0,321,0.0,-0.0,0.0,0,0,0,0,323,1.5,10,5,9999,99999,9,999999999,0.0,999,999,99
3016,1,15,5,0,*?*?*?*?*?*?*?*?*?*?*?*?*?*?*?*?*?*?*?*?*?*?,8.4,5.9,84,101151,0,-0,317,0.0,-0.0,0.0,0,0,0,0,327,2.6,10,5,9999,99999,9,999999999,0.0,999,999,99
3016,1,15,6,0,*?*?*?*?*?*?*?*?*?*?*?*?*?*?*?*?*?*?*?*?*?*?,7.4,5.0,85,101151,0,-0,312,0.0,-0.0,0.0,0,0,0,0,330,3.1,10,5,9999,99999,9,999999999,0.0,999,999,99
3016,1,15,7,0,*?*?*?*?*?*?*?*?*?*?*?*?*?*?*?*?*?*?*?*?*?*?,7.7,5.0,82,101151,0,-0,314,0.0,-0.0,0.0,0,0,0,0,332,2.1,10,5,9999,99999,9,999999999,0.0,999,999,99
3016,1,15,8,0,*?*?*?*?*?*?*?*?*?*?*?*?*?*?*?*?*?*?*?*?*?*?,8.0,4.5,79,101151,40,1404,315,0.0,0.0,0.0,0,0,0,0,333,2.1,10,5,9999,99999,9,999999999,0.0,999,999,99
3016,1,15,9,0,*?*?*?*?*?*?*?*?*?*?*?*?*?*?*?*?*?*?*?*?*?*?,8.3,4.8,79,101151,212,1413,312,47.0,41.6,40.7,5219,2864,4843,861,335,2.1,9,5,9999,99999,9,999999999,0.0,999,999,99
3016,1,15,10,0,*?*?*?*?*?*?*?*?*?*?*?*?*?*?*?*?*?*?*?*?*?*?,9.3,5.6,77,101151,342,1411,321,52.4,0.0,52.4,6120,0,6134,2091,337,2.1,10,5,9999,99999,9,999999999,0.0,999,999,99
3016,1,15,11,0,*?*?*?*?*?*?*?*?*?*?*?*?*?*?*?*?*?*?*?*?*?*?,10.2,5.6,73,101151,422,1410,325,68.1,0.0,68.1,7955,0,7976,2784,338,2.6,10,5,9999,99999,9,999999999,0.0,999,999,99
3016,1,15,12,0,*?*?*?*?*?*?*?*?*?*?*?*?*?*?*?*?*?*?*?*?*?*?,10.6,5.5,71,101151,447,1411,327,72.9,0.0,72.9,8527,0,8550,3007,340,0.5,10,5,9999,99999,9,999999999,0.0,999,999,99
3016,1,15,13,0,*?*?*?*?*?*?*?*?*?*?*?*?*?*?*?*?*?*?*?*?*?*?,10.7,7.6,81,101151,415,1412,323,115.7,52.3,100.3,12697,4710,11337,2719,290,0.5,9,5,9999,99999,9,999999999,0.0,999,999,99
3016,1,15,14,0,*?*?*?*?*?*?*?*?*?*?*?*?*?*?*?*?*?*?*?*?*?*?,10.8,7.7,82,101151,327,1410,323,86.1,49.4,74.7,9449,4170,8455,1963,240,0.5,9,5,9999,99999,9,999999999,0.0,999,999,99
3016,1,15,15,0,*?*?*?*?*?*?*?*?*?*?*?*?*?*?*?*?*?*?*?*?*?*?,10.5,8.0,84,101151,191,1411,322,39.9,39.3,34.6,4456,2567,4143,729,190,0.5,9,5,9999,99999,9,999999999,0.0,999,999,99
3016,1,15,16,0,*?*?*?*?*?*?*?*?*?*?*?*?*?*?*?*?*?*?*?*?*?*?,10.6,7.1,79,101151,15,1423,326,0.0,0.0,0.0,0,0,0,0,140,2.6,10,5,9999,99999,9,999999999,0.0,999,999,99
3016,1,15,17,0,*?*?*?*?*?*?*?*?*?*?*?*?*?*?*?*?*?*?*?*?*?*?,9.8,5.9,76,101151,0,-0,323,0.0,-0.0,0.0,0,0,0,0,90,1.0,10,5,9999,99999,9,999999999,0.0,999,999,99
3016,1,15,18,0,*?*?*?*?*?*?*?*?*?*?*?*?*?*?*?*?*?*?*?*?*?*?,9.3,5.6,78,101151,0,-0,321,0.0,-0.0,0.0,0,0,0,0,40,1.0,10,5,9999,99999,9,999999999,0.8,999,999,99
3016,1,15,19,0,*?*?*?*?*?*?*?*?*?*?*?*?*?*?*?*?*?*?*?*?*?*?,8.8,4.6,75,101151,0,-0,319,0.0,-0.0,0.0,0,0,0,0,50,1.5,10,5,9999,99999,9,999999999,1.2,999,999,99
3016,1,15,20,0,*?*?*?*?*?*?*?*?*?*?*?*?*?*?*?*?*?*?*?*?*?*?,9.2,3.9,69,101151,0,-0,321,0.0,-0.0,0.0,0,0,0,0,60,2.1,10,5,9999,99999,9,999999999,0.8,999,999,99
3016,1,15,21,0,*?*?*?*?*?*?*?*?*?*?*?*?*?*?*?*?*?*?*?*?*?*?,8.6,4.1,73,101151,0,-0,318,0.0,-0.0,0.0,0,0,0,0,70,2.1,10,5,9999,99999,9,999999999,0.2,999,999,99
3016,1,15,22,0,*?*?*?*?*?*?*?*?*?*?*?*?*?*?*?*?*?*?*?*?*?*?,8.1,3.8,74,101151,0,-0,316,0.0,-0.0,0.0,0,0,0,0,80,1.5,10,5,9999,99999,9,999999999,0.2,999,999,99
3016,1,15,23,0,*?*?*?*?*?*?*?*?*?*?*?*?*?*?*?*?*?*?*?*?*?*?,8.3,4.5,77,101151,0,-0,316,0.0,-0.0,0.0,0,0,0,0,90,1.0,10,5,9999,99999,9,999999999,1.6,999,999,99
3016,1,15,24,0,*?*?*?*?*?*?*?*?*?*?*?*?*?*?*?*?*?*?*?*?*?*?,7.7,7.1,96,101151,0,-0,313,0.0,-0.0,0.0,0,0,0,0,310,2.6,10,5,9999,99999,9,999999999,0.0,999,999,99
3016,1,16,1,0,*?*?*?*?*?*?*?*?*?*?*?*?*?*?*?*?*?*?*?*?*?*?,8.7,7.0,100,101016,0,-0,318,0.0,-0.0,0.0,0,0,0,0,102,0.5,10,5,9999,99999,9,999999999,0.0,999,999,99
3016,1,16,2,0,*?*?*?*?*?*?*?*?*?*?*?*?*?*?*?*?*?*?*?*?*?*?,8.9,8.1,100,101016,0,-0,318,0.0,-0.0,0.0,0,0,0,0,103,0.5,10,5,9999,99999,9,999999999,0.0,999,999,99
3016,1,16,3,0,*?*?*?*?*?*?*?*?*?*?*?*?*?*?*?*?*?*?*?*?*?*?,8.7,8.1,100,101016,0,-0,318,0.0,-0.0,0.0,0,0,0,0,105,0.5,10,5,9999,99999,9,999999999,0.1,999,999,99
3016,1,16,4,0,*?*?*?*?*?*?*?*?*?*?*?*?*?*?*?*?*?*?*?*?*?*?,8.5,8.5,100,101016,0,-0,317,0.0,-0.0,0.0,0,0,0,0,107,1.0,10,5,9999,99999,9,999999999,0.4,999,999,99
3016,1,16,5,0,*?*?*?*?*?*?*?*?*?*?*?*?*?*?*?*?*?*?*?*?*?*?,8.6,8.4,100,101016,0,-0,317,0.0,-0.0,0.0,0,0,0,0,108,1.0,10,5,9999,99999,9,999999999,0.2,999,999,99
3016,1,16,6,0,*?*?*?*?*?*?*?*?*?*?*?*?*?*?*?*?*?*?*?*?*?*?,8.2,8.1,100,101016,0,-0,315,0.0,-0.0,0.0,0,0,0,0,110,0.5,10,5,9999,99999,9,999999999,0.0,999,999,99
3016,1,16,7,0,*?*?*?*?*?*?*?*?*?*?*?*?*?*?*?*?*?*?*?*?*?*?,7.8,7.7,100,101016,0,-0,314,0.0,-0.0,0.0,0,0,0,0,110,1.5,10,5,9999,99999,9,999999999,0.0,999,999,99
3016,1,16,8,0,*?*?*?*?*?*?*?*?*?*?*?*?*?*?*?*?*?*?*?*?*?*?,8.6,8.7,100,101016,43,1415,317,0.0,0.0,0.0,0,0,0,0,110,0.5,10,5,9999,99999,9,999999999,0.0,999,999,99
3016,1,16,9,0,*?*?*?*?*?*?*?*?*?*?*?*?*?*?*?*?*?*?*?*?*?*?,9.4,9.4,100,101016,215,1412,320,27.6,0.0,27.6,3249,0,3253,1074,110,0.5,10,5,9999,99999,9,999999999,0.0,999,999,99
3016,1,16,10,0,*?*?*?*?*?*?*?*?*?*?*?*?*?*?*?*?*?*?*?*?*?*?,9.7,9.7,100,101016,346,1413,322,53.1,0.0,53.1,6202,0,6216,2122,110,0.5,10,5,9999,99999,9,999999999,0.0,999,999,99
3016,1,16,11,0,*?*?*?*?*?*?*?*?*?*?*?*?*?*?*?*?*?*?*?*?*?*?,11.2,11.1,100,101016,426,1410,328,68.8,0.0,68.8,8047,0,8068,2820,110,2.1,10,5,9999,99999,9,999999999,0.0,999,999,99
3016,1,16,12,0,*?*?*?*?*?*?*?*?*?*?*?*?*?*?*?*?*?*?*?*?*?*?,11.6,11.6,100,101016,452,1413,330,73.7,0.0,73.7,8628,0,8651,3047,110,1.5,10,5,9999,99999,9,999999999,0.0,999,999,99
3016,1,16,13,0,*?*?*?*?*?*?*?*?*?*?*?*?*?*?*?*?*?*?*?*?*?*?,11.8,11.5,100,101016,419,1410,328,117.2,52.5,101.6,12870,4734,11490,2760,108,1.5,9,5,9999,99999,9,999999999,0.0,999,999,99
3016,1,16,14,0,*?*?*?*?*?*?*?*?*?*?*?*?*?*?*?*?*?*?*?*?*?*?,11.6,11.6,100,101016,332,1410,330,50.5,0.0,50.5,5897,0,5910,2009,107,1.0,10,5,9999,99999,9,999999999,0.0,999,999,99
3016,1,16,15,0,*?*?*?*?*?*?*?*?*?*?*?*?*?*?*?*?*?*?*?*?*?*?,11.4,11.5,100,101016,196,1412,329,24.0,0.0,24.0,2825,-0,2829,931,105,2.1,10,5,9999,99999,9,999999999,0.0,999,999,99
3016,1,16,16,0,*?*?*?*?*?*?*?*?*?*?*?*?*?*?*?*?*?*?*?*?*?*?,11.7,11.3,100,101016,20,1425,331,0.0,0.0,0.0,0,0,0,0,103,0.5,10,5,9999,99999,9,999999999,0.0,999,999,99
3016,1,16,17,0,*?*?*?*?*?*?*?*?*?*?*?*?*?*?*?*?*?*?*?*?*?*?,10.9,10.9,100,101016,0,-0,327,0.0,-0.0,0.0,0,0,0,0,102,1.5,10,5,9999,99999,9,999999999,0.0,999,999,99
3016,1,16,18,0,*?*?*?*?*?*?*?*?*?*?*?*?*?*?*?*?*?*?*?*?*?*?,10.2,9.8,100,101016,0,-0,324,0.0,-0.0,0.0,0,0,0,0,100,1.0,10,5,9999,99999,9,999999999,0.3,999,999,99
3016,1,16,19,0,*?*?*?*?*?*?*?*?*?*?*?*?*?*?*?*?*?*?*?*?*?*?,9.9,9.9,100,101016,0,-0,323,0.0,-0.0,0.0,0,0,0,0,112,1.0,10,5,9999,99999,9,999999999,0.0,999,999,99
3016,1,16,20,0,*?*?*?*?*?*?*?*?*?*?*?*?*?*?*?*?*?*?*?*?*?*?,9.5,9.6,100,101016,0,-0,321,0.0,-0.0,0.0,0,0,0,0,123,0.5,10,5,9999,99999,9,999999999,0.0,999,999,99
3016,1,16,21,0,*?*?*?*?*?*?*?*?*?*?*?*?*?*?*?*?*?*?*?*?*?*?,9.6,9.6,100,101016,0,-0,321,0.0,-0.0,0.0,0,0,0,0,135,0.0,10,5,9999,99999,9,999999999,0.0,999,999,99
3016,1,16,22,0,*?*?*?*?*?*?*?*?*?*?*?*?*?*?*?*?*?*?*?*?*?*?,9.1,9.1,100,101016,0,-0,319,0.0,-0.0,0.0,0,0,0,0,147,1.0,10,5,9999,99999,9,999999999,0.0,999,999,99
3016,1,16,23,0,*?*?*?*?*?*?*?*?*?*?*?*?*?*?*?*?*?*?*?*?*?*?,9.4,9.2,100,101016,0,-0,321,0.0,-0.0,0.0,0,0,0,0,158,0.5,10,5,9999,99999,9,999999999,0.3,999,999,99
3016,1,16,24,0,*?*?*?*?*?*?*?*?*?*?*?*?*?*?*?*?*?*?*?*?*?*?,8.5,5.8,98,101016,0,-0,317,0.0,-0.0,0.0,0,0,0,0,100,1.5,10,5,9999,99999,9,999999999,1.5,999,999,99
3016,1,17,1,0,*?*?*?*?*?*?*?*?*?*?*?*?*?*?*?*?*?*?*?*?*?*?,10.3,7.1,80,101387,0,-0,325,0.0,-0.0,0.0,0,0,0,0,172,1.0,10,5,9999,99999,9,999999999,0.0,999,999,99
3016,1,17,2,0,*?*?*?*?*?*?*?*?*?*?*?*?*?*?*?*?*?*?*?*?*?*?,10.7,6.1,72,101387,0,-0,327,0.0,-0.0,0.0,0,0,0,0,173,1.5,10,5,9999,99999,9,999999999,0.0,999,999,99
3016,1,17,3,0,*?*?*?*?*?*?*?*?*?*?*?*?*?*?*?*?*?*?*?*?*?*?,10.7,5.8,71,101387,0,-0,327,0.0,-0.0,0.0,0,0,0,0,175,1.5,10,5,9999,99999,9,999999999,0.0,999,999,99
3016,1,17,4,0,*?*?*?*?*?*?*?*?*?*?*?*?*?*?*?*?*?*?*?*?*?*?,10.0,5.8,74,101387,0,-0,324,0.0,-0.0,0.0,0,0,0,0,177,2.6,10,5,9999,99999,9,999999999,0.2,999,999,99
3016,1,17,5,0,*?*?*?*?*?*?*?*?*?*?*?*?*?*?*?*?*?*?*?*?*?*?,9.3,5.8,78,101387,0,-0,321,0.0,-0.0,0.0,0,0,0,0,178,2.1,10,5,9999,99999,9,999999999,1.9,999,999,99
3016,1,17,6,0,*?*?*?*?*?*?*?*?*?*?*?*?*?*?*?*?*?*?*?*?*?*?,9.6,5.8,76,101387,0,-0,322,0.0,-0.0,0.0,0,0,0,0,180,2.1,10,5,9999,99999,9,999999999,0.0,999,999,99
3016,1,17,7,0,*?*?*?*?*?*?*?*?*?*?*?*?*?*?*?*?*?*?*?*?*?*?,9.8,5.6,75,101387,0,-0,323,0.0,-0.0,0.0,0,0,0,0,175,1.5,10,5,9999,99999,9,999999999,0.0,999,999,99
3016,1,17,8,0,*?*?*?*?*?*?*?*?*?*?*?*?*?*?*?*?*?*?*?*?*?*?,9.8,5.1,72,101387,46,1419,323,0.0,0.0,0.0,0,0,0,0,170,2.1,10,5,9999,99999,9,999999999,0.0,999,999,99
3016,1,17,9,0,*?*?*?*?*?*?*?*?*?*?*?*?*?*?*?*?*?*?*?*?*?*?,10.5,6.7,76,101387,218,1410,326,28.3,0.0,28.3,3322,0,3327,1099,165,2.6,10,5,9999,99999,9,999999999,0.0,999,999,99
3016,1,17,10,0,*?*?*?*?*?*?*?*?*?*?*?*?*?*?*?*?*?*?*?*?*?*?,11.3,7.4,76,101387,349,1410,330,53.8,0.0,53.8,6286,0,6300,2152,160,1.5,10,5,9999,99999,9,999999999,0.0,999,999,99
3016,1,17,11,0,*?*?*?*?*?*?*?*?*?*?*?*?*?*?*?*?*?*?*?*?*?*?,12.6,7.6,71,101387,430,1410,336,69.6,0.0,69.6,8142,0,8164,2857,155,3.1,10,5,9999,99999,9,999999999,0.0,999,999,99
3016,1,17,12,0,*?*?*?*?*?*?*?*?*?*?*?*?*?*?*?*?*?*?*?*?*?*?,13.2,7.1,66,101387,456,1411,339,74.6,0.0,74.6,8731,0,8755,3088,150,2.6,10,5,9999,99999,9,999999999,0.0,999,999,99
3016,1,17,13,0,*?*?*?*?*?*?*?*?*?*?*?*?*?*?*?*?*?*?*?*?*?*?,13.3,7.4,67,101387,424,1411,339,68.4,0.0,68.4,7998,0,8019,2801,150,0.0,10,5,9999,99999,9,999999999,0.0,999,999,99
3016,1,17,14,0,*?*?*?*?*?*?*?*?*?*?*?*?*?*?*?*?*?*?*?*?*?*?,13.6,7.4,65,101387,337,1410,340,51.5,0.0,51.5,6010,0,6023,2051,150,0.0,10,5,9999,99999,9,999999999,0.0,999,999,99
3016,1,17,15,0,*?*?*?*?*?*?*?*?*?*?*?*?*?*?*?*?*?*?*?*?*?*?,13.2,7.4,67,101387,201,1411,338,24.9,0.0,24.9,2939,-0,2942,969,150,0.0,10,5,9999,99999,9,999999999,0.0,999,999,99
3016,1,17,16,0,*?*?*?*?*?*?*?*?*?*?*?*?*?*?*?*?*?*?*?*?*?*?,13.5,6.9,64,101387,25,1420,340,0.0,0.0,0.0,0,0,0,0,150,0.0,10,5,9999,99999,9,999999999,0.0,999,999,99
3016,1,17,17,0,*?*?*?*?*?*?*?*?*?*?*?*?*?*?*?*?*?*?*?*?*?*?,13.1,7.3,67,101387,0,-0,338,0.0,-0.0,0.0,0,0,0,0,150,0.0,10,5,9999,99999,9,999999999,0.0,999,999,99
3016,1,17,18,0,*?*?*?*?*?*?*?*?*?*?*?*?*?*?*?*?*?*?*?*?*?*?,12.2,8.1,75,101387,0,-0,334,0.0,-0.0,0.0,0,0,0,0,150,0.0,10,5,9999,99999,9,999999999,0.0,999,999,99
3016,1,17,19,0,*?*?*?*?*?*?*?*?*?*?*?*?*?*?*?*?*?*?*?*?*?*?,11.7,8.0,77,101387,0,-0,331,0.0,-0.0,0.0,0,0,0,0,152,0.0,10,5,9999,99999,9,999999999,0.0,999,999,99
3016,1,17,20,0,*?*?*?*?*?*?*?*?*?*?*?*?*?*?*?*?*?*?*?*?*?*?,11.6,7.0,73,101387,0,-0,331,0.0,-0.0,0.0,0,0,0,0,153,0.0,10,5,9999,99999,9,999999999,0.0,999,999,99
3016,1,17,21,0,*?*?*?*?*?*?*?*?*?*?*?*?*?*?*?*?*?*?*?*?*?*?,11.3,7.3,76,101387,0,-0,330,0.0,-0.0,0.0,0,0,0,0,155,0.0,10,5,9999,99999,9,999999999,0.0,999,999,99
3016,1,17,22,0,*?*?*?*?*?*?*?*?*?*?*?*?*?*?*?*?*?*?*?*?*?*?,11.0,6.4,72,101387,0,-0,328,0.0,-0.0,0.0,0,0,0,0,157,0.0,10,5,9999,99999,9,999999999,0.0,999,999,99
3016,1,17,23,0,*?*?*?*?*?*?*?*?*?*?*?*?*?*?*?*?*?*?*?*?*?*?,11.4,7.1,74,101387,0,-0,330,0.0,-0.0,0.0,0,0,0,0,158,0.0,10,5,9999,99999,9,999999999,0.0,999,999,99
3016,1,17,24,0,*?*?*?*?*?*?*?*?*?*?*?*?*?*?*?*?*?*?*?*?*?*?,9.7,8.1,89,101387,0,-0,322,0.0,-0.0,0.0,0,0,0,0,170,1.5,10,5,9999,99999,9,999999999,0.0,999,999,99
3016,1,18,1,0,*?*?*?*?*?*?*?*?*?*?*?*?*?*?*?*?*?*?*?*?*?*?,12.2,10.8,92,99696.7,0,-0,333,0.0,-0.0,0.0,0,0,0,0,157,1.0,10,5,9999,99999,9,999999999,0.0,999,999,99
3016,1,18,2,0,*?*?*?*?*?*?*?*?*?*?*?*?*?*?*?*?*?*?*?*?*?*?,12.7,12.2,98,99696.7,0,-0,335,0.0,-0.0,0.0,0,0,0,0,153,2.1,10,5,9999,99999,9,999999999,0.0,999,999,99
3016,1,18,3,0,*?*?*?*?*?*?*?*?*?*?*?*?*?*?*?*?*?*?*?*?*?*?,11.8,11.6,99,99696.7,0,-0,331,0.0,-0.0,0.0,0,0,0,0,150,1.0,10,5,9999,99999,9,999999999,0.0,999,999,99
3016,1,18,4,0,*?*?*?*?*?*?*?*?*?*?*?*?*?*?*?*?*?*?*?*?*?*?,11.9,11.9,100,99696.7,0,-0,331,0.0,-0.0,0.0,0,0,0,0,147,2.6,10,5,9999,99999,9,999999999,0.0,999,999,99
3016,1,18,5,0,*?*?*?*?*?*?*?*?*?*?*?*?*?*?*?*?*?*?*?*?*?*?,11.3,11.2,100,99696.7,0,-0,329,0.0,-0.0,0.0,0,0,0,0,143,3.1,10,5,9999,99999,9,999999999,0.0,999,999,99
3016,1,18,6,0,*?*?*?*?*?*?*?*?*?*?*?*?*?*?*?*?*?*?*?*?*?*?,10.6,10.7,100,99696.7,0,-0,326,0.0,-0.0,0.0,0,0,0,0,140,2.6,10,5,9999,99999,9,999999999,0.9,999,999,99
3016,1,18,7,0,*?*?*?*?*?*?*?*?*?*?*?*?*?*?*?*?*?*?*?*?*?*?,11.2,11.2,100,99696.7,0,-0,328,0.0,-0.0,0.0,0,0,0,0,132,2.1,10,5,9999,99999,9,999999999,1.7,999,999,99
3016,1,18,8,0,*?*?*?*?*?*?*?*?*?*?*?*?*?*?*?*?*?*?*?*?*?*?,11.8,11.7,100,99696.7,49,1417,331,0.0,0.0,0.0,0,0,0,0,123,3.6,10,5,9999,99999,9,999999999,1.7,999,999,99
3016,1,18,9,0,*?*?*?*?*?*?*?*?*?*?*?*?*?*?*?*?*?*?*?*?*?*?,11.9,11.8,100,99696.7,222,1414,331,29.0,0.0,29.0,3399,0,3404,1126,115,3.1,10,5,9999,99999,9,999999999,1.2,999,999,99
3016,1,18,10,0,*?*?*?*?*?*?*?*?*?*?*?*?*?*?*?*?*?*?*?*?*?*?,13.2,12.6,97,99696.7,353,1410,337,54.6,0.0,54.6,6373,0,6388,2185,107,3.6,10,5,9999,99999,9,999999999,0.4,999,999,99
3016,1,18,11,0,*?*?*?*?*?*?*?*?*?*?*?*?*?*?*?*?*?*?*?*?*?*?,14.9,13.6,92,99696.7,435,1412,343,122.4,52.9,106.2,13444,4806,11999,2901,98,2.6,9,5,9999,99999,9,999999999,0.2,999,999,99
3016,1,18,12,0,*?*?*?*?*?*?*?*?*?*?*?*?*?*?*?*?*?*?*?*?*?*?,16.0,13.4,85,99696.7,461,1412,348,131.2,53.5,113.7,14406,4928,12851,3141,90,3.1,9,5,9999,99999,9,999999999,0.0,999,999,99
3016,1,18,13,0,*?*?*?*?*?*?*?*?*?*?*?*?*?*?*?*?*?*?*?*?*?*?,16.0,13.7,87,99696.7,429,1411,350,69.4,0.0,69.4,8112,0,8133,2845,88,0.5,10,5,9999,99999,9,999999999,0.0,999,999,99
3016,1,18,14,0,*?*?*?*?*?*?*?*?*?*?*?*?*?*?*?*?*?*?*?*?*?*?,16.1,12.8,82,99696.7,342,1410,351,52.5,0.0,52.5,6126,0,6140,2093,87,1.5,10,5,9999,99999,9,999999999,0.0,999,999,99
3016,1,18,15,0,*?*?*?*?*?*?*?*?*?*?*?*?*?*?*?*?*?*?*?*?*?*?,16.0,13.5,86,99696.7,206,1410,351,26.0,0.0,26.0,3054,0,3058,1008,85,1.0,10,5,9999,99999,9,999999999,0.1,999,999,99
3016,1,18,16,0,*?*?*?*?*?*?*?*?*?*?*?*?*?*?*?*?*?*?*?*?*?*?,16.1,12.8,82,99696.7,30,1412,351,0.0,0.0,0.0,0,0,0,0,83,1.5,10,5,9999,99999,9,999999999,0.1,999,999,99
3016,1,18,17,0,*?*?*?*?*?*?*?*?*?*?*?*?*?*?*?*?*?*?*?*?*?*?,15.0,12.6,87,99696.7,0,-0,346,0.0,-0.0,0.0,0,0,0,0,82,2.1,10,5,9999,99999,9,999999999,0.2,999,999,99
3016,1,18,18,0,*?*?*?*?*?*?*?*?*?*?*?*?*?*?*?*?*?*?*?*?*?*?,14.1,12.7,93,99696.7,0,-0,342,0.0,-0.0,0.0,0,0,0,0,80,2.6,10,5,9999,99999,9,999999999,0.0,999,999,99
3016,1,18,19,0,*?*?*?*?*?*?*?*?*?*?*?*?*?*?*?*?*?*?*?*?*?*?,13.6,12.3,93,99696.7,0,-0,339,0.0,-0.0,0.0,0,0,0,0,80,2.6,10,5,9999,99999,9,999999999,0.0,999,999,99
3016,1,18,20,0,*?*?*?*?*?*?*?*?*?*?*?*?*?*?*?*?*?*?*?*?*?*?,13.4,12.8,98,99696.7,0,-0,338,0.0,-0.0,0.0,0,0,0,0,80,2.1,10,5,9999,99999,9,999999999,0.0,999,999,99
3016,1,18,21,0,*?*?*?*?*?*?*?*?*?*?*?*?*?*?*?*?*?*?*?*?*?*?,13.0,12.7,99,99696.7,0,-0,336,0.0,-0.0,0.0,0,0,0,0,80,1.5,10,5,9999,99999,9,999999999,0.0,999,999,99
3016,1,18,22,0,*?*?*?*?*?*?*?*?*?*?*?*?*?*?*?*?*?*?*?*?*?*?,12.6,12.5,100,99696.7,0,-0,335,0.0,-0.0,0.0,0,0,0,0,80,1.0,10,5,9999,99999,9,999999999,0.0,999,999,99
3016,1,18,23,0,*?*?*?*?*?*?*?*?*?*?*?*?*?*?*?*?*?*?*?*?*?*?,12.5,12.5,100,99696.7,0,-0,334,0.0,-0.0,0.0,0,0,0,0,80,0.5,10,5,9999,99999,9,999999999,0.0,999,999,99
3016,1,18,24,0,*?*?*?*?*?*?*?*?*?*?*?*?*?*?*?*?*?*?*?*?*?*?,11.7,9.1,85,99696.7,0,-0,331,0.0,-0.0,0.0,0,0,0,0,160,1.5,10,5,9999,99999,9,999999999,0.0,999,999,99
3016,1,19,1,0,*?*?*?*?*?*?*?*?*?*?*?*?*?*?*?*?*?*?*?*?*?*?,12.6,11.0,90,99561.7,0,-0,335,0.0,-0.0,0.0,0,0,0,0,80,2.1,10,5,9999,99999,9,999999999,0.0,999,999,99
3016,1,19,2,0,*?*?*?*?*?*?*?*?*?*?*?*?*?*?*?*?*?*?*?*?*?*?,12.6,10.2,85,99561.7,0,-0,335,0.0,-0.0,0.0,0,0,0,0,80,2.1,10,5,9999,99999,9,999999999,0.0,999,999,99
3016,1,19,3,0,*?*?*?*?*?*?*?*?*?*?*?*?*?*?*?*?*?*?*?*?*?*?,13.3,10.9,86,99561.7,0,-0,338,0.0,-0.0,0.0,0,0,0,0,80,2.1,10,5,9999,99999,9,999999999,0.0,999,999,99
3016,1,19,4,0,*?*?*?*?*?*?*?*?*?*?*?*?*?*?*?*?*?*?*?*?*?*?,12.7,10.2,84,99561.7,0,-0,336,0.0,-0.0,0.0,0,0,0,0,80,2.1,10,5,9999,99999,9,999999999,0.0,999,999,99
3016,1,19,5,0,*?*?*?*?*?*?*?*?*?*?*?*?*?*?*?*?*?*?*?*?*?*?,12.5,10.3,86,99561.7,0,-0,335,0.0,-0.0,0.0,0,0,0,0,80,1.0,10,5,9999,99999,9,999999999,0.0,999,999,99
3016,1,19,6,0,*?*?*?*?*?*?*?*?*?*?*?*?*?*?*?*?*?*?*?*?*?*?,12.5,10.9,90,99561.7,0,-0,334,0.0,-0.0,0.0,0,0,0,0,80,0.5,10,5,9999,99999,9,999999999,0.0,999,999,99
3016,1,19,7,0,*?*?*?*?*?*?*?*?*?*?*?*?*?*?*?*?*?*?*?*?*?*?,12.0,10.4,90,99561.7,0,-0,332,0.0,-0.0,0.0,0,0,0,0,77,0.5,10,5,9999,99999,9,999999999,0.0,999,999,99
3016,1,19,8,0,*?*?*?*?*?*?*?*?*?*?*?*?*?*?*?*?*?*?*?*?*?*?,11.4,10.8,96,99561.7,52,1411,307,0.0,0.0,0.0,0,0,0,0,73,1.0,3,2,9999,99999,9,999999999,0.0,999,999,99
3016,1,19,9,0,*?*?*?*?*?*?*?*?*?*?*?*?*?*?*?*?*?*?*?*?*?*?,12.9,11.5,91,99561.7,225,1410,330,68.3,107.8,51.1,7284,7109,6194,933,70,2.6,8,4,9999,99999,9,999999999,0.0,999,999,99
3016,1,19,10,0,*?*?*?*?*?*?*?*?*?*?*?*?*?*?*?*?*?*?*?*?*?*?,14.3,11.6,84,99561.7,357,1410,337,127.5,126.9,95.4,13912,10909,10994,2090,67,2.6,8,4,9999,99999,9,999999999,0.0,999,999,99
3016,1,19,11,0,*?*?*?*?*?*?*?*?*?*?*?*?*?*?*?*?*?*?*?*?*?*?,15.4,11.7,78,99561.7,439,1411,345,123.9,53.0,107.5,13607,4831,12143,2941,63,3.6,9,5,9999,99999,9,999999999,0.0,999,999,99
3016,1,19,12,0,*?*?*?*?*?*?*?*?*?*?*?*?*?*?*?*?*?*?*?*?*?*?,16.7,12.3,75,99561.7,465,1410,345,208.0,225.1,133.7,22027,20981,15411,2719,60,4.6,7,4,9999,99999,9,999999999,0.0,999,999,99
3016,1,19,13,0,*?*?*?*?*?*?*?*?*?*?*?*?*?*?*?*?*?*?*?*?*?*?,16.6,12.2,75,99561.7,434,1411,330,241.9,528.4,79.4,24966,46823,11473,1479,58,4.1,2,1,9999,99999,9,999999999,0.0,999,999,99
3016,1,19,14,0,*?*?*?*?*?*?*?*?*?*?*?*?*?*?*?*?*?*?*?*?*?*?,16.8,12.4,75,99561.7,347,1409,337,178.6,426.6,73.6,18868,35019,9738,1336,57,5.7,4,2,9999,99999,9,999999999,0.0,999,999,99
3016,1,19,15,0,*?*?*?*?*?*?*?*?*?*?*?*?*?*?*?*?*?*?*?*?*?*?,16.7,12.5,77,99561.7,211,1408,346,73.4,174.9,47.2,7836,11094,5743,857,55,5.2,7,4,9999,99999,9,999999999,0.0,999,999,99
3016,1,19,16,0,*?*?*?*?*?*?*?*?*?*?*?*?*?*?*?*?*?*?*?*?*?*?,16.7,11.7,72,99561.7,35,1403,345,0.0,0.0,0.0,0,0,0,0,53,3.6,7,4,9999,99999,9,999999999,0.0,999,999,99
3016,1,19,17,0,*?*?*?*?*?*?*?*?*?*?*?*?*?*?*?*?*?*?*?*?*?*?,15.6,10.3,71,99561.7,0,-0,349,0.0,-0.0,0.0,0,0,0,0,52,3.1,10,5,9999,99999,9,999999999,0.0,999,999,99
3016,1,19,18,0,*?*?*?*?*?*?*?*?*?*?*?*?*?*?*?*?*?*?*?*?*?*?,14.8,10.1,73,99561.7,0,-0,346,0.0,-0.0,0.0,0,0,0,0,50,4.6,10,5,9999,99999,9,999999999,0.0,999,999,99
3016,1,19,19,0,*?*?*?*?*?*?*?*?*?*?*?*?*?*?*?*?*?*?*?*?*?*?,14.1,9.8,75,99561.7,0,-0,342,0.0,-0.0,0.0,0,0,0,0,48,4.1,10,5,9999,99999,9,999999999,0.0,999,999,99
3016,1,19,20,0,*?*?*?*?*?*?*?*?*?*?*?*?*?*?*?*?*?*?*?*?*?*?,14.1,9.8,75,99561.7,0,-0,342,0.0,-0.0,0.0,0,0,0,0,47,4.1,10,5,9999,99999,9,999999999,0.0,999,999,99
3016,1,19,21,0,*?*?*?*?*?*?*?*?*?*?*?*?*?*?*?*?*?*?*?*?*?*?,13.7,9.7,77,99561.7,0,-0,340,0.0,-0.0,0.0,0,0,0,0,45,3.1,10,5,9999,99999,9,999999999,0.0,999,999,99
3016,1,19,22,0,*?*?*?*?*?*?*?*?*?*?*?*?*?*?*?*?*?*?*?*?*?*?,13.5,10.2,80,99561.7,0,-0,339,0.0,-0.0,0.0,0,0,0,0,43,2.6,10,5,9999,99999,9,999999999,0.0,999,999,99
3016,1,19,23,0,*?*?*?*?*?*?*?*?*?*?*?*?*?*?*?*?*?*?*?*?*?*?,12.6,10.3,86,99561.7,0,-0,335,0.0,-0.0,0.0,0,0,0,0,42,3.6,10,5,9999,99999,9,999999999,0.0,999,999,99
3016,1,19,24,0,*?*?*?*?*?*?*?*?*?*?*?*?*?*?*?*?*?*?*?*?*?*?,12.4,11.8,96,99561.7,0,-0,334,0.0,-0.0,0.0,0,0,0,0,80,3.1,10,5,9999,99999,9,999999999,0.0,999,999,99
3016,1,20,1,0,*?*?*?*?*?*?*?*?*?*?*?*?*?*?*?*?*?*?*?*?*?*?,10.2,10.2,100,99667.5,0,-0,324,0.0,-0.0,0.0,0,0,0,0,43,2.6,10,5,9999,99999,9,999999999,0.0,999,999,99
3016,1,20,2,0,*?*?*?*?*?*?*?*?*?*?*?*?*?*?*?*?*?*?*?*?*?*?,9.2,9.2,100,99667.5,0,-0,320,0.0,-0.0,0.0,0,0,0,0,47,2.1,10,5,9999,99999,9,999999999,0.0,999,999,99
3016,1,20,3,0,*?*?*?*?*?*?*?*?*?*?*?*?*?*?*?*?*?*?*?*?*?*?,8.8,8.8,100,99667.5,0,-0,318,0.0,-0.0,0.0,0,0,0,0,50,2.1,10,5,9999,99999,9,999999999,0.0,999,999,99
3016,1,20,4,0,*?*?*?*?*?*?*?*?*?*?*?*?*?*?*?*?*?*?*?*?*?*?,8.5,8.5,100,99667.5,0,-0,317,0.0,-0.0,0.0,0,0,0,0,53,2.1,10,5,9999,99999,9,999999999,0.0,999,999,99
3016,1,20,5,0,*?*?*?*?*?*?*?*?*?*?*?*?*?*?*?*?*?*?*?*?*?*?,8.5,8.5,100,99667.5,0,-0,317,0.0,-0.0,0.0,0,0,0,0,57,2.6,10,5,9999,99999,9,999999999,0.0,999,999,99
3016,1,20,6,0,*?*?*?*?*?*?*?*?*?*?*?*?*?*?*?*?*?*?*?*?*?*?,8.7,8.7,100,99667.5,0,-0,317,0.0,-0.0,0.0,0,0,0,0,60,3.1,10,5,9999,99999,9,999999999,0.4,999,999,99
3016,1,20,7,0,*?*?*?*?*?*?*?*?*?*?*?*?*?*?*?*?*?*?*?*?*?*?,7.9,8.0,100,99667.5,0,-0,314,0.0,-0.0,0.0,0,0,0,0,57,2.6,10,5,9999,99999,9,999999999,0.2,999,999,99
3016,1,20,8,0,*?*?*?*?*?*?*?*?*?*?*?*?*?*?*?*?*?*?*?*?*?*?,7.2,7.3,100,99667.5,55,1402,311,0.0,0.0,0.0,0,0,0,0,53,3.1,10,5,9999,99999,9,999999999,0.0,999,999,99
3016,1,20,9,0,*?*?*?*?*?*?*?*?*?*?*?*?*?*?*?*?*?*?*?*?*?*?,8.8,8.8,100,99667.5,229,1411,318,30.4,0.0,30.4,3566,0,3572,1183,50,3.6,10,5,9999,99999,9,999999999,0.0,999,999,99
3016,1,20,10,0,*?*?*?*?*?*?*?*?*?*?*?*?*?*?*?*?*?*?*?*?*?*?,10.3,8.9,100,99667.5,361,1409,325,56.2,0.0,56.2,6562,0,6577,2255,47,4.1,10,5,9999,99999,9,999999999,0.0,999,999,99
3016,1,20,11,0,*?*?*?*?*?*?*?*?*?*?*?*?*?*?*?*?*?*?*?*?*?*?,12.3,9.3,91,99667.5,444,1412,334,72.2,0.0,72.2,8451,0,8473,2978,43,4.6,10,5,9999,99999,9,999999999,0.0,999,999,99
3016,1,20,12,0,*?*?*?*?*?*?*?*?*?*?*?*?*?*?*?*?*?*?*?*?*?*?,13.7,9.8,86,99667.5,470,1410,337,134.5,53.7,116.6,14768,4970,13171,3232,40,4.1,9,5,9999,99999,9,999999999,0.0,999,999,99
3016,1,20,13,0,*?*?*?*?*?*?*?*?*?*?*?*?*?*?*?*?*?*?*?*?*?*?,14.0,9.6,83,99667.5,439,1410,342,71.4,0.0,71.4,8347,0,8369,2937,45,5.2,10,5,9999,99999,9,999999999,0.0,999,999,99
3016,1,20,14,0,*?*?*?*?*?*?*?*?*?*?*?*?*?*?*?*?*?*?*?*?*?*?,14.1,9.7,83,99667.5,353,1412,342,54.5,0.0,54.5,6365,0,6380,2183,50,4.6,10,5,9999,99999,9,999999999,0.7,999,999,99
3016,1,20,15,0,*?*?*?*?*?*?*?*?*?*?*?*?*?*?*?*?*?*?*?*?*?*?,14.0,11.1,92,99667.5,217,1412,341,28.0,0.0,28.0,3292,0,3297,1090,55,5.7,10,5,9999,99999,9,999999999,1.4,999,999,99
3016,1,20,16,0,*?*?*?*?*?*?*?*?*?*?*?*?*?*?*?*?*?*?*?*?*?*?,14.0,11.0,91,99667.5,41,1428,341,0.0,0.0,0.0,0,0,0,0,60,5.2,10,5,9999,99999,9,999999999,0.4,999,999,99
3016,1,20,17,0,*?*?*?*?*?*?*?*?*?*?*?*?*?*?*?*?*?*?*?*?*?*?,12.7,11.3,100,99667.5,0,-0,335,0.0,-0.0,0.0,0,0,0,0,65,5.2,10,5,9999,99999,9,999999999,0.0,999,999,99
3016,1,20,18,0,*?*?*?*?*?*?*?*?*?*?*?*?*?*?*?*?*?*?*?*?*?*?,11.7,10.7,100,99667.5,0,-0,331,0.0,-0.0,0.0,0,0,0,0,70,3.6,10,5,9999,99999,9,999999999,1.0,999,999,99
3016,1,20,19,0,*?*?*?*?*?*?*?*?*?*?*?*?*?*?*?*?*?*?*?*?*?*?,10.8,9.8,100,99667.5,0,-0,327,0.0,-0.0,0.0,0,0,0,0,68,3.6,10,5,9999,99999,9,999999999,1.3,999,999,99
3016,1,20,20,0,*?*?*?*?*?*?*?*?*?*?*?*?*?*?*?*?*?*?*?*?*?*?,10.7,10.2,100,99667.5,0,-0,326,0.0,-0.0,0.0,0,0,0,0,67,4.6,10,5,9999,99999,9,999999999,1.2,999,999,99
3016,1,20,21,0,*?*?*?*?*?*?*?*?*?*?*?*?*?*?*?*?*?*?*?*?*?*?,10.4,10.4,100,99667.5,0,-0,325,0.0,-0.0,0.0,0,0,0,0,65,7.2,10,5,9999,99999,9,999999999,1.4,999,999,99
3016,1,20,22,0,*?*?*?*?*?*?*?*?*?*?*?*?*?*?*?*?*?*?*?*?*?*?,9.8,9.8,100,99667.5,0,-0,322,0.0,-0.0,0.0,0,0,0,0,63,5.2,10,5,9999,99999,9,999999999,1.6,999,999,99
3016,1,20,23,0,*?*?*?*?*?*?*?*?*?*?*?*?*?*?*?*?*?*?*?*?*?*?,9.8,9.8,100,99667.5,0,-0,322,0.0,-0.0,0.0,0,0,0,0,62,4.6,10,5,9999,99999,9,999999999,1.4,999,999,99
3016,1,20,24,0,*?*?*?*?*?*?*?*?*?*?*?*?*?*?*?*?*?*?*?*?*?*?,11.6,10.4,100,99667.5,0,-0,330,0.0,-0.0,0.0,0,0,0,0,40,3.1,10,5,9999,99999,9,999999999,0.0,999,999,99
3016,1,21,1,0,*?*?*?*?*?*?*?*?*?*?*?*?*?*?*?*?*?*?*?*?*?*?,10.7,9.8,93,99437.1,0,-0,326,0.0,-0.0,0.0,0,0,0,0,55,4.6,10,5,9999,99999,9,999999999,0.0,999,999,99
3016,1,21,2,0,*?*?*?*?*?*?*?*?*?*?*?*?*?*?*?*?*?*?*?*?*?*?,11.3,9.9,90,99437.1,0,-0,329,0.0,-0.0,0.0,0,0,0,0,50,4.1,10,5,9999,99999,9,999999999,0.6,999,999,99
3016,1,21,3,0,*?*?*?*?*?*?*?*?*?*?*?*?*?*?*?*?*?*?*?*?*?*?,10.6,9.2,90,99437.1,0,-0,326,0.0,-0.0,0.0,0,0,0,0,45,3.6,10,5,9999,99999,9,999999999,1.4,999,999,99
3016,1,21,4,0,*?*?*?*?*?*?*?*?*?*?*?*?*?*?*?*?*?*?*?*?*?*?,11.1,8.8,85,99437.1,0,-0,328,0.0,-0.0,0.0,0,0,0,0,40,3.1,10,5,9999,99999,9,999999999,1.4,999,999,99
3016,1,21,5,0,*?*?*?*?*?*?*?*?*?*?*?*?*?*?*?*?*?*?*?*?*?*?,10.7,8.0,83,99437.1,0,-0,327,0.0,-0.0,0.0,0,0,0,0,35,3.6,10,5,9999,99999,9,999999999,0.9,999,999,99
3016,1,21,6,0,*?*?*?*?*?*?*?*?*?*?*?*?*?*?*?*?*?*?*?*?*?*?,10.3,8.0,85,99437.1,0,-0,325,0.0,-0.0,0.0,0,0,0,0,30,1.5,10,5,9999,99999,9,999999999,0.0,999,999,99
3016,1,21,7,0,*?*?*?*?*?*?*?*?*?*?*?*?*?*?*?*?*?*?*?*?*?*?,9.7,7.0,83,99437.1,0,-0,322,0.0,-0.0,0.0,0,0,0,0,72,3.6,10,5,9999,99999,9,999999999,0.0,999,999,99
3016,1,21,8,0,*?*?*?*?*?*?*?*?*?*?*?*?*?*?*?*?*?*?*?*?*?*?,10.4,6.4,76,99437.1,59,1414,326,0.0,0.0,0.0,0,0,0,0,113,2.6,10,5,9999,99999,9,999999999,0.0,999,999,99
3016,1,21,9,0,*?*?*?*?*?*?*?*?*?*?*?*?*?*?*?*?*?*?*?*?*?*?,11.0,6.1,71,99437.1,233,1412,328,31.2,0.0,31.2,3655,0,3661,1213,155,1.5,10,5,9999,99999,9,999999999,0.0,999,999,99
3016,1,21,10,0,*?*?*?*?*?*?*?*?*?*?*?*?*?*?*?*?*?*?*?*?*?*?,12.5,6.4,66,99437.1,366,1412,331,99.1,50.9,85.9,10878,4431,9724,2289,197,1.5,9,5,9999,99999,9,999999999,0.0,999,999,99
3016,1,21,11,0,*?*?*?*?*?*?*?*?*?*?*?*?*?*?*?*?*?*?*?*?*?*?,13.9,7.4,65,99437.1,448,1409,338,127.1,53.2,110.2,13955,4875,12451,3027,238,2.6,9,5,9999,99999,9,999999999,0.0,999,999,99
3016,1,21,12,0,*?*?*?*?*?*?*?*?*?*?*?*?*?*?*?*?*?*?*?*?*?*?,14.6,8.3,65,99437.1,475,1410,337,180.5,135.0,135.0,19675,12731,15419,3064,280,3.1,8,4,9999,99999,9,999999999,0.0,999,999,99
3016,1,21,13,0,*?*?*?*?*?*?*?*?*?*?*?*?*?*?*?*?*?*?*?*?*?*?,14.4,7.9,65,99437.1,444,1409,340,125.8,53.1,109.1,13810,4857,12323,2991,260,6.7,9,5,9999,99999,9,999999999,0.0,999,999,99
3016,1,21,14,0,*?*?*?*?*?*?*?*?*?*?*?*?*?*?*?*?*?*?*?*?*?*?,14.7,8.1,64,99437.1,358,1410,345,55.6,0.0,55.6,6491,0,6505,2229,240,6.2,10,5,9999,99999,9,999999999,0.0,999,999,99
3016,1,21,15,0,*?*?*?*?*?*?*?*?*?*?*?*?*?*?*?*?*?*?*?*?*?*?,14.6,7.4,62,99437.1,222,1409,345,29.1,0.0,29.1,3417,0,3422,1131,220,7.2,10,5,9999,99999,9,999999999,0.0,999,999,99
3016,1,21,16,0,*?*?*?*?*?*?*?*?*?*?*?*?*?*?*?*?*?*?*?*?*?*?,14.6,8.3,65,99437.1,46,1413,345,0.0,0.0,0.0,0,0,0,0,200,6.2,10,5,9999,99999,9,999999999,0.0,999,999,99
3016,1,21,17,0,*?*?*?*?*?*?*?*?*?*?*?*?*?*?*?*?*?*?*?*?*?*?,13.9,8.8,71,99437.1,0,-0,342,0.0,-0.0,0.0,0,0,0,0,180,8.2,10,5,9999,99999,9,999999999,0.0,999,999,99
3016,1,21,18,0,*?*?*?*?*?*?*?*?*?*?*?*?*?*?*?*?*?*?*?*?*?*?,13.1,9.4,78,99437.1,0,-0,338,0.0,-0.0,0.0,0,0,0,0,160,10.8,10,5,9999,99999,9,999999999,0.0,999,999,99
3016,1,21,19,0,*?*?*?*?*?*?*?*?*?*?*?*?*?*?*?*?*?*?*?*?*?*?,12.6,9.3,80,99437.1,0,-0,335,0.0,-0.0,0.0,0,0,0,0,158,6.2,10,5,9999,99999,9,999999999,0.0,999,999,99
3016,1,21,20,0,*?*?*?*?*?*?*?*?*?*?*?*?*?*?*?*?*?*?*?*?*?*?,12.3,9.6,83,99437.1,0,-0,334,0.0,-0.0,0.0,0,0,0,0,157,6.7,10,5,9999,99999,9,999999999,0.0,999,999,99
3016,1,21,21,0,*?*?*?*?*?*?*?*?*?*?*?*?*?*?*?*?*?*?*?*?*?*?,12.1,8.8,80,99437.1,0,-0,333,0.0,-0.0,0.0,0,0,0,0,155,5.2,10,5,9999,99999,9,999999999,0.0,999,999,99
3016,1,21,22,0,*?*?*?*?*?*?*?*?*?*?*?*?*?*?*?*?*?*?*?*?*?*?,11.7,9.6,86,99437.1,0,-0,331,0.0,-0.0,0.0,0,0,0,0,153,5.7,10,5,9999,99999,9,999999999,1.3,999,999,99
3016,1,21,23,0,*?*?*?*?*?*?*?*?*?*?*?*?*?*?*?*?*?*?*?*?*?*?,11.0,9.3,89,99437.1,0,-0,328,0.0,-0.0,0.0,0,0,0,0,152,5.7,10,5,9999,99999,9,999999999,0.1,999,999,99
3016,1,21,24,0,*?*?*?*?*?*?*?*?*?*?*?*?*?*?*?*?*?*?*?*?*?*?,9.8,9.8,99,99437.1,0,-0,322,0.0,-0.0,0.0,0,0,0,0,60,7.2,10,5,9999,99999,9,999999999,0.8,999,999,99
3016,1,22,1,0,*?*?*?*?*?*?*?*?*?*?*?*?*?*?*?*?*?*?*?*?*?*?,9.4,7.0,85,99623.3,0,-0,321,0.0,-0.0,0.0,0,0,0,0,140,4.1,10,5,9999,99999,9,999999999,0.0,999,999,99
3016,1,22,2,0,*?*?*?*?*?*?*?*?*?*?*?*?*?*?*?*?*?*?*?*?*?*?,8.8,5.8,81,99623.3,0,-0,318,0.0,-0.0,0.0,0,0,0,0,130,4.6,10,5,9999,99999,9,999999999,0.0,999,999,99
3016,1,22,3,0,*?*?*?*?*?*?*?*?*?*?*?*?*?*?*?*?*?*?*?*?*?*?,9.4,5.5,76,99623.3,0,-0,321,0.0,-0.0,0.0,0,0,0,0,120,4.6,10,5,9999,99999,9,999999999,0.0,999,999,99
3016,1,22,4,0,*?*?*?*?*?*?*?*?*?*?*?*?*?*?*?*?*?*?*?*?*?*?,8.7,5.6,80,99623.3,0,-0,318,0.0,-0.0,0.0,0,0,0,0,110,5.7,10,5,9999,99999,9,999999999,0.0,999,999,99
3016,1,22,5,0,*?*?*?*?*?*?*?*?*?*?*?*?*?*?*?*?*?*?*?*?*?*?,8.7,6.2,84,99623.3,0,-0,318,0.0,-0.0,0.0,0,0,0,0,100,4.1,10,5,9999,99999,9,999999999,0.0,999,999,99
3016,1,22,6,0,*?*?*?*?*?*?*?*?*?*?*?*?*?*?*?*?*?*?*?*?*?*?,8.2,5.8,84,99623.3,0,-0,316,0.0,-0.0,0.0,0,0,0,0,90,2.6,10,5,9999,99999,9,999999999,0.0,999,999,99
3016,1,22,7,0,*?*?*?*?*?*?*?*?*?*?*?*?*?*?*?*?*?*?*?*?*?*?,7.6,5.6,87,99623.3,0,-0,313,0.0,-0.0,0.0,0,0,0,0,80,3.6,10,5,9999,99999,9,999999999,0.0,999,999,99
3016,1,22,8,0,*?*?*?*?*?*?*?*?*?*?*?*?*?*?*?*?*?*?*?*?*?*?,8.4,5.8,83,99623.3,63,1421,312,0.0,0.0,0.0,0,0,0,0,70,3.6,9,5,9999,99999,9,999999999,0.0,999,999,99
3016,1,22,9,0,*?*?*?*?*?*?*?*?*?*?*?*?*?*?*?*?*?*?*?*?*?*?,9.2,6.9,85,99623.3,237,1411,320,32.0,0.0,32.0,3748,0,3753,1245,60,5.7,10,5,9999,99999,9,999999999,0.0,999,999,99
3016,1,22,10,0,*?*?*?*?*?*?*?*?*?*?*?*?*?*?*?*?*?*?*?*?*?*?,10.3,6.4,76,99623.3,370,1410,321,100.7,51.0,87.3,11046,4460,9873,2327,50,7.7,9,5,9999,99999,9,999999999,0.0,999,999,99
3016,1,22,11,0,*?*?*?*?*?*?*?*?*?*?*?*?*?*?*?*?*?*?*?*?*?*?,11.7,6.6,70,99623.3,453,1410,327,128.8,53.3,111.6,14138,4897,12613,3073,40,7.7,9,5,9999,99999,9,999999999,0.0,999,999,99
3016,1,22,12,0,*?*?*?*?*?*?*?*?*?*?*?*?*?*?*?*?*?*?*?*?*?*?,12.8,6.7,66,99623.3,480,1409,332,138.0,53.9,119.6,15151,5012,13510,3329,30,8.8,9,5,9999,99999,9,999999999,0.0,999,999,99
3016,1,22,13,0,*?*?*?*?*?*?*?*?*?*?*?*?*?*?*?*?*?*?*?*?*?*?,12.8,7.0,68,99623.3,450,1411,328,169.1,133.6,126.5,18437,12405,14474,2848,33,8.2,8,4,9999,99999,9,999999999,0.0,999,999,99
3016,1,22,14,0,*?*?*?*?*?*?*?*?*?*?*?*?*?*?*?*?*?*?*?*?*?*?,12.6,6.6,66,99623.3,364,1412,332,98.5,50.8,85.4,10805,4419,9660,2272,37,6.7,9,5,9999,99999,9,999999999,0.0,999,999,99
3016,1,22,15,0,*?*?*?*?*?*?*?*?*?*?*?*?*?*?*?*?*?*?*?*?*?*?,13.0,6.6,65,99623.3,228,1412,333,52.4,43.2,45.5,5816,3077,5390,965,40,7.2,9,5,9999,99999,9,999999999,0.0,999,999,99
3016,1,22,16,0,*?*?*?*?*?*?*?*?*?*?*?*?*?*?*?*?*?*?*?*?*?*?,12.8,6.9,67,99623.3,51,1399,337,0.0,0.0,0.0,0,0,0,0,43,7.2,10,5,9999,99999,9,999999999,0.0,999,999,99
3016,1,22,17,0,*?*?*?*?*?*?*?*?*?*?*?*?*?*?*?*?*?*?*?*?*?*?,12.0,7.4,73,99623.3,0,-0,333,0.0,-0.0,0.0,0,0,0,0,47,6.2,10,5,9999,99999,9,999999999,0.4,999,999,99
3016,1,22,18,0,*?*?*?*?*?*?*?*?*?*?*?*?*?*?*?*?*?*?*?*?*?*?,10.9,7.1,77,99623.3,0,-0,328,0.0,-0.0,0.0,0,0,0,0,50,5.7,10,5,9999,99999,9,999999999,0.4,999,999,99
3016,1,22,19,0,*?*?*?*?*?*?*?*?*?*?*?*?*?*?*?*?*?*?*?*?*?*?,10.6,7.3,80,99623.3,0,-0,326,0.0,-0.0,0.0,0,0,0,0,43,6.2,10,5,9999,99999,9,999999999,0.4,999,999,99
3016,1,22,20,0,*?*?*?*?*?*?*?*?*?*?*?*?*?*?*?*?*?*?*?*?*?*?,10.2,7.4,83,99623.3,0,-0,325,0.0,-0.0,0.0,0,0,0,0,37,5.7,10,5,9999,99999,9,999999999,0.0,999,999,99
3016,1,22,21,0,*?*?*?*?*?*?*?*?*?*?*?*?*?*?*?*?*?*?*?*?*?*?,9.8,7.7,87,99623.3,0,-0,323,0.0,-0.0,0.0,0,0,0,0,30,5.7,10,5,9999,99999,9,999999999,0.0,999,999,99
3016,1,22,22,0,*?*?*?*?*?*?*?*?*?*?*?*?*?*?*?*?*?*?*?*?*?*?,9.6,7.0,83,99623.3,0,-0,322,0.0,-0.0,0.0,0,0,0,0,23,6.2,10,5,9999,99999,9,999999999,0.0,999,999,99
3016,1,22,23,0,*?*?*?*?*?*?*?*?*?*?*?*?*?*?*?*?*?*?*?*?*?*?,9.2,6.2,81,99623.3,0,-0,320,0.0,-0.0,0.0,0,0,0,0,17,7.2,10,5,9999,99999,9,999999999,0.0,999,999,99
3016,1,22,24,0,*?*?*?*?*?*?*?*?*?*?*?*?*?*?*?*?*?*?*?*?*?*?,10.4,8.3,86,99623.3,0,-0,325,0.0,-0.0,0.0,0,0,0,0,150,5.2,10,5,9999,99999,9,999999999,0.0,999,999,99
3016,1,23,1,0,*?*?*?*?*?*?*?*?*?*?*?*?*?*?*?*?*?*?*?*?*?*?,8.4,5.0,79,100468,0,-0,317,0.0,-0.0,0.0,0,0,0,0,10,8.2,10,5,9999,99999,9,999999999,0.0,999,999,99
3016,1,23,2,0,*?*?*?*?*?*?*?*?*?*?*?*?*?*?*?*?*?*?*?*?*?*?,8.2,4.3,76,100468,0,-0,316,0.0,-0.0,0.0,0,0,0,0,10,8.2,10,5,9999,99999,9,999999999,0.0,999,999,99
3016,1,23,3,0,*?*?*?*?*?*?*?*?*?*?*?*?*?*?*?*?*?*?*?*?*?*?,8.2,4.6,78,100468,0,-0,316,0.0,-0.0,0.0,0,0,0,0,10,11.8,10,5,9999,99999,9,999999999,0.0,999,999,99
3016,1,23,4,0,*?*?*?*?*?*?*?*?*?*?*?*?*?*?*?*?*?*?*?*?*?*?,8.2,5.3,82,100468,0,-0,316,0.0,-0.0,0.0,0,0,0,0,10,10.3,10,5,9999,99999,9,999999999,0.0,999,999,99
3016,1,23,5,0,*?*?*?*?*?*?*?*?*?*?*?*?*?*?*?*?*?*?*?*?*?*?,8.3,5.8,83,100468,0,-0,316,0.0,-0.0,0.0,0,0,0,0,10,10.3,10,5,9999,99999,9,999999999,1.7,999,999,99
3016,1,23,6,0,*?*?*?*?*?*?*?*?*?*?*?*?*?*?*?*?*?*?*?*?*?*?,8.2,5.6,84,100468,0,-0,316,0.0,-0.0,0.0,0,0,0,0,10,11.8,10,5,9999,99999,9,999999999,1.2,999,999,99
3016,1,23,7,0,*?*?*?*?*?*?*?*?*?*?*?*?*?*?*?*?*?*?*?*?*?*?,7.7,6.4,91,100468,0,-0,313,0.0,-0.0,0.0,0,0,0,0,20,10.3,10,5,9999,99999,9,999999999,1.2,999,999,99
3016,1,23,8,0,*?*?*?*?*?*?*?*?*?*?*?*?*?*?*?*?*?*?*?*?*?*?,7.1,6.6,95,100468,66,1402,311,0.0,0.0,0.0,0,0,0,0,30,6.2,10,5,9999,99999,9,999999999,1.2,999,999,99
3016,1,23,9,0,*?*?*?*?*?*?*?*?*?*?*?*?*?*?*?*?*?*?*?*?*?*?,8.3,7.1,92,100468,241,1409,312,57.0,44.3,49.4,6310,3241,5841,1052,40,5.7,9,5,9999,99999,9,999999999,0.1,999,999,99
3016,1,23,10,0,*?*?*?*?*?*?*?*?*?*?*?*?*?*?*?*?*?*?*?*?*?*?,9.4,7.6,88,100468,375,1411,317,102.2,51.2,88.6,11226,4474,10035,2368,50,6.2,9,5,9999,99999,9,999999999,0.8,999,999,99
3016,1,23,11,0,*?*?*?*?*?*?*?*?*?*?*?*?*?*?*?*?*?*?*?*?*?*?,10.4,8.5,87,100468,458,1410,322,130.5,53.4,113.1,14334,4904,12790,3120,60,6.2,9,5,9999,99999,9,999999999,0.8,999,999,99
3016,1,23,12,0,*?*?*?*?*?*?*?*?*?*?*?*?*?*?*?*?*?*?*?*?*?*?,11.6,7.9,78,100468,486,1411,327,139.8,54.0,121.2,15359,5018,13698,3381,70,5.7,9,5,9999,99999,9,999999999,0.8,999,999,99
3016,1,23,13,0,*?*?*?*?*?*?*?*?*?*?*?*?*?*?*?*?*?*?*?*?*?*?,11.3,7.3,76,100468,455,1409,330,74.6,0.0,74.6,8719,0,8743,3084,72,5.2,10,5,9999,99999,9,999999999,0.8,999,999,99
3016,1,23,14,0,*?*?*?*?*?*?*?*?*?*?*?*?*?*?*?*?*?*?*?*?*?*?,11.3,7.1,75,100468,369,1409,326,100.4,51.0,87.0,11027,4430,9860,2320,73,3.1,9,5,9999,99999,9,999999999,1.4,999,999,99
3016,1,23,15,0,*?*?*?*?*?*?*?*?*?*?*?*?*?*?*?*?*?*?*?*?*?*?,11.7,7.1,73,100468,233,1408,327,54.4,43.7,47.1,6028,3129,5592,1001,75,7.7,9,5,9999,99999,9,999999999,0.9,999,999,99
3016,1,23,16,0,*?*?*?*?*?*?*?*?*?*?*?*?*?*?*?*?*?*?*?*?*?*?,11.5,7.6,77,100468,57,1411,330,0.0,0.0,0.0,0,0,0,0,77,7.7,10,5,9999,99999,9,999999999,0.4,999,999,99
3016,1,23,17,0,*?*?*?*?*?*?*?*?*?*?*?*?*?*?*?*?*?*?*?*?*?*?,10.7,7.3,79,100468,0,-0,327,0.0,-0.0,0.0,0,0,0,0,78,6.2,10,5,9999,99999,9,999999999,0.0,999,999,99
3016,1,23,18,0,*?*?*?*?*?*?*?*?*?*?*?*?*?*?*?*?*?*?*?*?*?*?,10.0,7.4,83,100468,0,-0,324,0.0,-0.0,0.0,0,0,0,0,80,6.7,10,5,9999,99999,9,999999999,0.0,999,999,99
3016,1,23,19,0,*?*?*?*?*?*?*?*?*?*?*?*?*?*?*?*?*?*?*?*?*?*?,9.8,7.9,87,100468,0,-0,323,0.0,-0.0,0.0,0,0,0,0,77,5.7,10,5,9999,99999,9,999999999,0.0,999,999,99
3016,1,23,20,0,*?*?*?*?*?*?*?*?*?*?*?*?*?*?*?*?*?*?*?*?*?*?,9.5,8.4,93,100468,0,-0,321,0.0,-0.0,0.0,0,0,0,0,73,4.1,10,5,9999,99999,9,999999999,0.0,999,999,99
3016,1,23,21,0,*?*?*?*?*?*?*?*?*?*?*?*?*?*?*?*?*?*?*?*?*?*?,9.1,7.9,92,100468,0,-0,319,0.0,-0.0,0.0,0,0,0,0,70,3.6,10,5,9999,99999,9,999999999,0.2,999,999,99
3016,1,23,22,0,*?*?*?*?*?*?*?*?*?*?*?*?*?*?*?*?*?*?*?*?*?*?,9.0,8.7,97,100468,0,-0,319,0.0,-0.0,0.0,0,0,0,0,67,1.5,10,5,9999,99999,9,999999999,0.9,999,999,99
3016,1,23,23,0,*?*?*?*?*?*?*?*?*?*?*?*?*?*?*?*?*?*?*?*?*?*?,9.5,8.3,91,100468,0,-0,321,0.0,-0.0,0.0,0,0,0,0,63,2.1,10,5,9999,99999,9,999999999,0.9,999,999,99
3016,1,23,24,0,*?*?*?*?*?*?*?*?*?*?*?*?*?*?*?*?*?*?*?*?*?*?,8.7,5.6,80,100468,0,-0,318,0.0,-0.0,0.0,0,0,0,0,10,8.8,10,5,9999,99999,9,999999999,0.0,999,999,99
3016,1,24,1,0,*?*?*?*?*?*?*?*?*?*?*?*?*?*?*?*?*?*?*?*?*?*?,10.7,10.7,100,101509,0,-0,326,0.0,-0.0,0.0,0,0,0,0,58,5.7,10,5,9999,99999,9,999999999,0.0,999,999,99
3016,1,24,2,0,*?*?*?*?*?*?*?*?*?*?*?*?*?*?*?*?*?*?*?*?*?*?,11.2,11.1,100,101509,0,-0,328,0.0,-0.0,0.0,0,0,0,0,57,7.2,10,5,9999,99999,9,999999999,0.0,999,999,99
3016,1,24,3,0,*?*?*?*?*?*?*?*?*?*?*?*?*?*?*?*?*?*?*?*?*?*?,11.1,11.1,100,101509,0,-0,328,0.0,-0.0,0.0,0,0,0,0,55,6.7,10,5,9999,99999,9,999999999,0.0,999,999,99
3016,1,24,4,0,*?*?*?*?*?*?*?*?*?*?*?*?*?*?*?*?*?*?*?*?*?*?,10.7,10.7,100,101509,0,-0,326,0.0,-0.0,0.0,0,0,0,0,53,6.7,10,5,9999,99999,9,999999999,0.0,999,999,99
3016,1,24,5,0,*?*?*?*?*?*?*?*?*?*?*?*?*?*?*?*?*?*?*?*?*?*?,10.1,10.1,100,101509,0,-0,324,0.0,-0.0,0.0,0,0,0,0,52,5.7,10,5,9999,99999,9,999999999,0.0,999,999,99
3016,1,24,6,0,*?*?*?*?*?*?*?*?*?*?*?*?*?*?*?*?*?*?*?*?*?*?,10.5,10.5,100,101509,0,-0,325,0.0,-0.0,0.0,0,0,0,0,50,6.2,10,5,9999,99999,9,999999999,0.0,999,999,99
3016,1,24,7,0,*?*?*?*?*?*?*?*?*?*?*?*?*?*?*?*?*?*?*?*?*?*?,10.9,10.8,100,101509,0,-0,327,0.0,-0.0,0.0,0,0,0,0,55,7.7,10,5,9999,99999,9,999999999,0.0,999,999,99
3016,1,24,8,0,*?*?*?*?*?*?*?*?*?*?*?*?*?*?*?*?*?*?*?*?*?*?,10.7,10.8,100,101509,70,1402,320,0.0,0.0,0.0,0,0,0,0,60,6.7,8,4,9999,99999,9,999999999,0.0,999,999,99
3016,1,24,9,0,*?*?*?*?*?*?*?*?*?*?*?*?*?*?*?*?*?*?*?*?*?*?,11.0,11.0,100,101509,245,1407,327,33.7,0.0,33.7,3942,0,3949,1312,65,6.2,10,5,9999,99999,9,999999999,0.0,999,999,99
3016,1,24,10,0,*?*?*?*?*?*?*?*?*?*?*?*?*?*?*?*?*?*?*?*?*?*?,11.7,11.7,100,101509,379,1408,328,103.9,51.3,90.1,11399,4517,10186,2409,70,6.2,9,5,9999,99999,9,999999999,0.0,999,999,99
3016,1,24,11,0,*?*?*?*?*?*?*?*?*?*?*?*?*?*?*?*?*?*?*?*?*?*?,13.0,12.3,98,101509,463,1409,331,175.2,134.4,131.1,19099,12583,14979,2963,75,8.2,8,4,9999,99999,9,999999999,0.0,999,999,99
3016,1,24,12,0,*?*?*?*?*?*?*?*?*?*?*?*?*?*?*?*?*?*?*?*?*?*?,13.6,12.0,92,101509,491,1410,334,187.7,135.8,140.4,20459,12923,16015,3203,80,7.2,8,4,9999,99999,9,999999999,0.0,999,999,99
3016,1,24,13,0,*?*?*?*?*?*?*?*?*?*?*?*?*?*?*?*?*?*?*?*?*?*?,13.4,11.0,87,101509,461,1410,326,228.3,312.8,126.0,24266,29087,14614,2531,82,6.2,6,3,9999,99999,9,999999999,0.0,999,999,99
3016,1,24,14,0,*?*?*?*?*?*?*?*?*?*?*?*?*?*?*?*?*?*?*?*?*?*?,13.7,11.0,86,101509,375,1410,330,160.2,215.1,103.0,16952,18467,12037,2023,83,7.7,7,4,9999,99999,9,999999999,0.0,999,999,99
3016,1,24,15,0,*?*?*?*?*?*?*?*?*?*?*?*?*?*?*?*?*?*?*?*?*?*?,13.6,11.5,89,101509,239,1409,327,97.8,258.4,54.0,10229,17830,7179,972,85,8.8,6,3,9999,99999,9,999999999,0.0,999,999,99
3016,1,24,16,0,*?*?*?*?*?*?*?*?*?*?*?*?*?*?*?*?*?*?*?*?*?*?,13.6,9.9,81,101509,63,1418,336,0.0,0.0,0.0,0,0,0,0,87,9.8,9,5,9999,99999,9,999999999,0.0,999,999,99
3016,1,24,17,0,*?*?*?*?*?*?*?*?*?*?*?*?*?*?*?*?*?*?*?*?*?*?,13.2,9.8,82,101509,0,-0,338,0.0,-0.0,0.0,0,0,0,0,88,9.8,10,5,9999,99999,9,999999999,0.0,999,999,99
3016,1,24,18,0,*?*?*?*?*?*?*?*?*?*?*?*?*?*?*?*?*?*?*?*?*?*?,12.3,9.9,87,101509,0,-0,334,0.0,-0.0,0.0,0,0,0,0,90,5.2,10,5,9999,99999,9,999999999,0.0,999,999,99
3016,1,24,19,0,*?*?*?*?*?*?*?*?*?*?*?*?*?*?*?*?*?*?*?*?*?*?,11.8,9.6,89,101509,0,-0,331,0.0,-0.0,0.0,0,0,0,0,93,7.2,10,5,9999,99999,9,999999999,0.0,999,999,99
3016,1,24,20,0,*?*?*?*?*?*?*?*?*?*?*?*?*?*?*?*?*?*?*?*?*?*?,12.3,10.1,88,101509,0,-0,334,0.0,-0.0,0.0,0,0,0,0,97,13.4,10,5,9999,99999,9,999999999,0.0,999,999,99
3016,1,24,21,0,*?*?*?*?*?*?*?*?*?*?*?*?*?*?*?*?*?*?*?*?*?*?,11.4,9.3,89,101509,0,-0,330,0.0,-0.0,0.0,0,0,0,0,100,10.8,10,5,9999,99999,9,999999999,0.0,999,999,99
3016,1,24,22,0,*?*?*?*?*?*?*?*?*?*?*?*?*?*?*?*?*?*?*?*?*?*?,11.5,7.6,79,101509,0,-0,330,0.0,-0.0,0.0,0,0,0,0,103,10.8,10,5,9999,99999,9,999999999,0.0,999,999,99
3016,1,24,23,0,*?*?*?*?*?*?*?*?*?*?*?*?*?*?*?*?*?*?*?*?*?*?,11.2,7.6,81,101509,0,-0,329,0.0,-0.0,0.0,0,0,0,0,107,10.8,10,5,9999,99999,9,999999999,1.3,999,999,99
3016,1,24,24,0,*?*?*?*?*?*?*?*?*?*?*?*?*?*?*?*?*?*?*?*?*?*?,10.1,9.7,100,101509,0,-0,324,0.0,-0.0,0.0,0,0,0,0,60,5.7,10,5,9999,99999,9,999999999,0.9,999,999,99
3016,1,25,1,0,*?*?*?*?*?*?*?*?*?*?*?*?*?*?*?*?*?*?*?*?*?*?,10.4,6.9,78,100960,0,-0,326,0.0,-0.0,0.0,0,0,0,0,120,9.8,10,5,9999,99999,9,999999999,1.0,999,999,99
3016,1,25,2,0,*?*?*?*?*?*?*?*?*?*?*?*?*?*?*?*?*?*?*?*?*?*?,9.8,6.6,80,100960,0,-0,323,0.0,-0.0,0.0,0,0,0,0,130,11.3,10,5,9999,99999,9,999999999,0.0,999,999,99
3016,1,25,3,0,*?*?*?*?*?*?*?*?*?*?*?*?*?*?*?*?*?*?*?*?*?*?,9.7,7.3,85,100960,0,-0,322,0.0,-0.0,0.0,0,0,0,0,140,12.9,10,5,9999,99999,9,999999999,0.4,999,999,99
3016,1,25,4,0,*?*?*?*?*?*?*?*?*?*?*?*?*?*?*?*?*?*?*?*?*?*?,9.7,7.7,88,100960,0,-0,322,0.0,-0.0,0.0,0,0,0,0,150,10.3,10,5,9999,99999,9,999999999,0.0,999,999,99
3016,1,25,5,0,*?*?*?*?*?*?*?*?*?*?*?*?*?*?*?*?*?*?*?*?*?*?,9.6,7.3,85,100960,0,-0,322,0.0,-0.0,0.0,0,0,0,0,160,11.8,10,5,9999,99999,9,999999999,0.0,999,999,99
3016,1,25,6,0,*?*?*?*?*?*?*?*?*?*?*?*?*?*?*?*?*?*?*?*?*?*?,9.2,6.6,84,100960,0,-0,320,0.0,-0.0,0.0,0,0,0,0,170,11.8,10,5,9999,99999,9,999999999,0.0,999,999,99
3016,1,25,7,0,*?*?*?*?*?*?*?*?*?*?*?*?*?*?*?*?*?*?*?*?*?*?,8.7,6.4,85,100960,0,-0,318,0.0,-0.0,0.0,0,0,0,0,167,10.3,10,5,9999,99999,9,999999999,0.0,999,999,99
3016,1,25,8,0,*?*?*?*?*?*?*?*?*?*?*?*?*?*?*?*?*?*?*?*?*?*?,9.1,7.3,88,100960,75,1418,308,0.9,6.0,0.6,114,279,145,12,163,8.2,7,4,9999,99999,9,999999999,0.0,999,999,99
3016,1,25,9,0,*?*?*?*?*?*?*?*?*?*?*?*?*?*?*?*?*?*?*?*?*?*?,9.5,7.1,84,100960,250,1409,309,94.0,189.2,60.4,9988,13269,7257,1124,160,10.3,7,4,9999,99999,9,999999999,0.0,999,999,99
3016,1,25,10,0,*?*?*?*?*?*?*?*?*?*?*?*?*?*?*?*?*?*?*?*?*?*?,11.2,8.1,81,100960,384,1408,321,139.9,129.2,104.6,15253,11408,12029,2311,157,8.2,8,4,9999,99999,9,999999999,0.0,999,999,99
3016,1,25,11,0,*?*?*?*?*?*?*?*?*?*?*?*?*?*?*?*?*?*?*?*?*?*?,12.3,8.5,78,100960,468,1408,311,257.7,455.9,106.2,27161,41601,13649,1996,153,10.3,4,2,9999,99999,9,999999999,0.0,999,999,99
3016,1,25,12,0,*?*?*?*?*?*?*?*?*?*?*?*?*?*?*?*?*?*?*?*?*?*?,13.5,8.5,72,100960,496,1408,320,265.7,396.1,126.2,27711,36697,15824,2426,150,10.3,5,3,9999,99999,9,999999999,0.0,999,999,99
3016,1,25,13,0,*?*?*?*?*?*?*?*?*?*?*?*?*?*?*?*?*?*?*?*?*?*?,13.4,9.1,74,100960,467,1411,328,208.9,225.3,134.3,22123,21020,15474,2731,155,11.8,7,4,9999,99999,9,999999999,0.0,999,999,99
3016,1,25,14,0,*?*?*?*?*?*?*?*?*?*?*?*?*?*?*?*?*?*?*?*?*?*?,13.5,9.4,76,100960,381,1410,314,204.6,482.5,74.3,20975,40937,10709,1350,160,9.8,3,2,9999,99999,9,999999999,0.0,999,999,99
3016,1,25,15,0,*?*?*?*?*?*?*?*?*?*?*?*?*?*?*?*?*?*?*?*?*?*?,13.6,8.3,70,100960,245,1410,321,108.0,326.1,51.3,11380,22819,6904,916,165,11.3,5,3,9999,99999,9,999999999,0.0,999,999,99
3016,1,25,16,0,*?*?*?*?*?*?*?*?*?*?*?*?*?*?*?*?*?*?*?*?*?*?,13.5,8.3,70,100960,68,1402,332,0.0,0.0,0.0,0,0,0,0,170,8.8,8,4,9999,99999,9,999999999,0.0,999,999,99
3016,1,25,17,0,*?*?*?*?*?*?*?*?*?*?*?*?*?*?*?*?*?*?*?*?*?*?,12.7,8.4,75,100960,0,-0,336,0.0,-0.0,0.0,0,0,0,0,175,7.2,10,5,9999,99999,9,999999999,0.0,999,999,99
3016,1,25,18,0,*?*?*?*?*?*?*?*?*?*?*?*?*?*?*?*?*?*?*?*?*?*?,11.9,8.3,78,100960,0,-0,332,0.0,-0.0,0.0,0,0,0,0,180,5.2,10,5,9999,99999,9,999999999,0.0,999,999,99
3016,1,25,19,0,*?*?*?*?*?*?*?*?*?*?*?*?*?*?*?*?*?*?*?*?*?*?,11.4,8.1,80,100960,0,-0,330,0.0,-0.0,0.0,0,0,0,0,203,6.2,10,5,9999,99999,9,999999999,0.0,999,999,99
3016,1,25,20,0,*?*?*?*?*?*?*?*?*?*?*?*?*?*?*?*?*?*?*?*?*?*?,11.1,8.1,82,100960,0,-0,329,0.0,-0.0,0.0,0,0,0,0,227,5.7,10,5,9999,99999,9,999999999,0.0,999,999,99
3016,1,25,21,0,*?*?*?*?*?*?*?*?*?*?*?*?*?*?*?*?*?*?*?*?*?*?,11.0,7.6,79,100960,0,-0,328,0.0,-0.0,0.0,0,0,0,0,250,5.7,10,5,9999,99999,9,999999999,0.0,999,999,99
3016,1,25,22,0,*?*?*?*?*?*?*?*?*?*?*?*?*?*?*?*?*?*?*?*?*?*?,10.9,8.5,84,100960,0,-0,328,0.0,-0.0,0.0,0,0,0,0,273,2.6,10,5,9999,99999,9,999999999,0.4,999,999,99
3016,1,25,23,0,*?*?*?*?*?*?*?*?*?*?*?*?*?*?*?*?*?*?*?*?*?*?,10.7,8.8,88,100960,0,-0,327,0.0,-0.0,0.0,0,0,0,0,297,4.1,10,5,9999,99999,9,999999999,0.0,999,999,99
3016,1,25,24,0,*?*?*?*?*?*?*?*?*?*?*?*?*?*?*?*?*?*?*?*?*?*?,10.9,7.3,78,100960,0,-0,328,0.0,-0.0,0.0,0,0,0,0,110,8.8,10,5,9999,99999,9,999999999,1.5,999,999,99
3016,1,26,1,0,*?*?*?*?*?*?*?*?*?*?*?*?*?*?*?*?*?*?*?*?*?*?,10.8,8.1,83,100759,0,-0,327,0.0,-0.0,0.0,0,0,0,0,320,12.4,10,5,9999,99999,9,999999999,0.3,999,999,99
3016,1,26,2,0,*?*?*?*?*?*?*?*?*?*?*?*?*?*?*?*?*?*?*?*?*?*?,11.1,7.7,79,100759,0,-0,329,0.0,-0.0,0.0,0,0,0,0,320,13.4,10,5,9999,99999,9,999999999,0.0,999,999,99
3016,1,26,3,0,*?*?*?*?*?*?*?*?*?*?*?*?*?*?*?*?*?*?*?*?*?*?,10.3,7.4,82,100759,0,-0,325,0.0,-0.0,0.0,0,0,0,0,320,13.4,10,5,9999,99999,9,999999999,0.0,999,999,99
3016,1,26,4,0,*?*?*?*?*?*?*?*?*?*?*?*?*?*?*?*?*?*?*?*?*?*?,10.3,8.0,85,100759,0,-0,325,0.0,-0.0,0.0,0,0,0,0,320,12.9,10,5,9999,99999,9,999999999,0.1,999,999,99
3016,1,26,5,0,*?*?*?*?*?*?*?*?*?*?*?*?*?*?*?*?*?*?*?*?*?*?,10.2,7.7,84,100759,0,-0,324,0.0,-0.0,0.0,0,0,0,0,320,9.8,10,5,9999,99999,9,999999999,0.0,999,999,99
3016,1,26,6,0,*?*?*?*?*?*?*?*?*?*?*?*?*?*?*?*?*?*?*?*?*?*?,10.3,7.1,80,100759,0,-0,325,0.0,-0.0,0.0,0,0,0,0,320,11.3,10,5,9999,99999,9,999999999,0.0,999,999,99
3016,1,26,7,0,*?*?*?*?*?*?*?*?*?*?*?*?*?*?*?*?*?*?*?*?*?*?,10.5,7.7,82,100759,0,-0,326,0.0,-0.0,0.0,0,0,0,0,305,11.3,10,5,9999,99999,9,999999999,0.6,999,999,99
3016,1,26,8,0,*?*?*?*?*?*?*?*?*?*?*?*?*?*?*?*?*?*?*?*?*?*?,10.6,8.0,83,100759,79,1412,326,1.2,0.0,1.2,162,-0,161,49,290,10.3,10,5,9999,99999,9,999999999,1.0,999,999,99
3016,1,26,9,0,*?*?*?*?*?*?*?*?*?*?*?*?*?*?*?*?*?*?*?*?*?*?,10.6,7.4,80,100759,255,1411,326,35.5,0.0,35.5,4151,0,4158,1386,275,9.8,10,5,9999,99999,9,999999999,1.0,999,999,99
3016,1,26,10,0,*?*?*?*?*?*?*?*?*?*?*?*?*?*?*?*?*?*?*?*?*?*?,11.3,8.9,85,100759,389,1408,329,61.8,0.0,61.8,7210,0,7228,2499,260,10.3,10,5,9999,99999,9,999999999,0.8,999,999,99
3016,1,26,11,0,*?*?*?*?*?*?*?*?*?*?*?*?*?*?*?*?*?*?*?*?*?*?,11.6,8.3,79,100759,474,1410,331,78.2,0.0,78.2,9157,0,9182,3256,245,9.3,10,5,9999,99999,9,999999999,0.2,999,999,99
3016,1,26,12,0,*?*?*?*?*?*?*?*?*?*?*?*?*?*?*?*?*?*?*?*?*?*?,11.7,8.4,79,100759,502,1409,331,83.7,0.0,83.7,9813,0,9842,3519,230,10.3,10,5,9999,99999,9,999999999,0.0,999,999,99
3016,1,26,13,0,*?*?*?*?*?*?*?*?*?*?*?*?*?*?*?*?*?*?*?*?*?*?,11.5,8.3,80,100759,472,1408,330,77.9,0.0,77.9,9121,0,9146,3242,223,9.8,10,5,9999,99999,9,999999999,0.5,999,999,99
3016,1,26,14,0,*?*?*?*?*?*?*?*?*?*?*?*?*?*?*?*?*?*?*?*?*?*?,12.0,8.5,79,100759,387,1411,333,61.2,0.0,61.2,7148,0,7166,2476,217,8.8,10,5,9999,99999,9,999999999,0.6,999,999,99
3016,1,26,15,0,*?*?*?*?*?*?*?*?*?*?*?*?*?*?*?*?*?*?*?*?*?*?,11.6,8.0,78,100759,251,1410,331,34.7,0.0,34.7,4064,0,4071,1355,210,8.2,10,5,9999,99999,9,999999999,0.3,999,999,99
3016,1,26,16,0,*?*?*?*?*?*?*?*?*?*?*?*?*?*?*?*?*?*?*?*?*?*?,11.9,9.2,83,100759,74,1406,332,0.3,0.0,0.3,39,-0,38,11,203,7.7,10,5,9999,99999,9,999999999,0.0,999,999,99
3016,1,26,17,0,*?*?*?*?*?*?*?*?*?*?*?*?*?*?*?*?*?*?*?*?*?*?,11.4,9.6,88,100759,0,-0,330,0.0,-0.0,0.0,0,0,0,0,197,8.8,10,5,9999,99999,9,999999999,0.2,999,999,99
3016,1,26,18,0,*?*?*?*?*?*?*?*?*?*?*?*?*?*?*?*?*?*?*?*?*?*?,11.4,8.4,81,100759,0,-0,330,0.0,-0.0,0.0,0,0,0,0,190,7.7,10,5,9999,99999,9,999999999,0.3,999,999,99
3016,1,26,19,0,*?*?*?*?*?*?*?*?*?*?*?*?*?*?*?*?*?*?*?*?*?*?,11.3,9.6,88,100759,0,-0,329,0.0,-0.0,0.0,0,0,0,0,193,6.7,10,5,9999,99999,9,999999999,0.4,999,999,99
3016,1,26,20,0,*?*?*?*?*?*?*?*?*?*?*?*?*?*?*?*?*?*?*?*?*?*?,11.1,9.1,86,100759,0,-0,328,0.0,-0.0,0.0,0,0,0,0,197,6.7,10,5,9999,99999,9,999999999,0.3,999,999,99
3016,1,26,21,0,*?*?*?*?*?*?*?*?*?*?*?*?*?*?*?*?*?*?*?*?*?*?,11.1,8.9,86,100759,0,-0,328,0.0,-0.0,0.0,0,0,0,0,200,7.7,10,5,9999,99999,9,999999999,0.6,999,999,99
3016,1,26,22,0,*?*?*?*?*?*?*?*?*?*?*?*?*?*?*?*?*?*?*?*?*?*?,10.6,8.9,88,100759,0,-0,326,0.0,-0.0,0.0,0,0,0,0,203,6.2,10,5,9999,99999,9,999999999,0.1,999,999,99
3016,1,26,23,0,*?*?*?*?*?*?*?*?*?*?*?*?*?*?*?*?*?*?*?*?*?*?,10.9,8.5,85,100759,0,-0,328,0.0,-0.0,0.0,0,0,0,0,207,6.7,10,5,9999,99999,9,999999999,0.0,999,999,99
3016,1,26,24,0,*?*?*?*?*?*?*?*?*?*?*?*?*?*?*?*?*?*?*?*?*?*?,10.5,8.5,87,100759,0,-0,326,0.0,-0.0,0.0,0,0,0,0,320,12.9,10,5,9999,99999,9,999999999,0.0,999,999,99
3016,1,27,1,0,*?*?*?*?*?*?*?*?*?*?*?*?*?*?*?*?*?*?*?*?*?*?,11.3,8.0,80,99964.2,0,-0,329,0.0,-0.0,0.0,0,0,0,0,222,9.3,10,5,9999,99999,9,999999999,0.0,999,999,99
3016,1,27,2,0,*?*?*?*?*?*?*?*?*?*?*?*?*?*?*?*?*?*?*?*?*?*?,11.3,7.6,78,99964.2,0,-0,330,0.0,-0.0,0.0,0,0,0,0,233,7.7,10,5,9999,99999,9,999999999,0.0,999,999,99
3016,1,27,3,0,*?*?*?*?*?*?*?*?*?*?*?*?*?*?*?*?*?*?*?*?*?*?,11.7,8.0,78,99964.2,0,-0,331,0.0,-0.0,0.0,0,0,0,0,245,8.8,10,5,9999,99999,9,999999999,0.0,999,999,99
3016,1,27,4,0,*?*?*?*?*?*?*?*?*?*?*?*?*?*?*?*?*?*?*?*?*?*?,11.3,7.3,77,99964.2,0,-0,330,0.0,-0.0,0.0,0,0,0,0,257,9.8,10,5,9999,99999,9,999999999,0.0,999,999,99
3016,1,27,5,0,*?*?*?*?*?*?*?*?*?*?*?*?*?*?*?*?*?*?*?*?*?*?,11.0,8.0,82,99964.2,0,-0,328,0.0,-0.0,0.0,0,0,0,0,268,9.3,10,5,9999,99999,9,999999999,0.0,999,999,99
3016,1,27,6,0,*?*?*?*?*?*?*?*?*?*?*?*?*?*?*?*?*?*?*?*?*?*?,11.3,7.6,78,99964.2,0,-0,330,0.0,-0.0,0.0,0,0,0,0,280,9.8,10,5,9999,99999,9,999999999,0.0,999,999,99
3016,1,27,7,0,*?*?*?*?*?*?*?*?*?*?*?*?*?*?*?*?*?*?*?*?*?*?,10.7,7.7,82,99964.2,0,-0,327,0.0,-0.0,0.0,0,0,0,0,275,8.2,10,5,9999,99999,9,999999999,0.0,999,999,99
3016,1,27,8,0,*?*?*?*?*?*?*?*?*?*?*?*?*?*?*?*?*?*?*?*?*?*?,10.1,8.0,87,99964.2,83,1403,324,2.0,0.0,2.0,272,-0,272,84,270,9.8,10,5,9999,99999,9,999999999,0.2,999,999,99
3016,1,27,9,0,*?*?*?*?*?*?*?*?*?*?*?*?*?*?*?*?*?*?*?*?*?*?,11.6,8.3,80,99964.2,260,1411,331,36.4,0.0,36.4,4262,0,4270,1424,265,11.3,10,5,9999,99999,9,999999999,0.4,999,999,99
3016,1,27,10,0,*?*?*?*?*?*?*?*?*?*?*?*?*?*?*?*?*?*?*?*?*?*?,13.2,9.9,81,99964.2,395,1410,338,62.8,0.0,62.8,7329,0,7348,2546,260,10.3,10,5,9999,99999,9,999999999,1.4,999,999,99
3016,1,27,11,0,*?*?*?*?*?*?*?*?*?*?*?*?*?*?*?*?*?*?*?*?*?*?,14.5,9.4,72,99964.2,479,1408,344,79.3,0.0,79.3,9285,0,9311,3307,255,11.3,10,5,9999,99999,9,999999999,0.2,999,999,99
3016,1,27,12,0,*?*?*?*?*?*?*?*?*?*?*?*?*?*?*?*?*?*?*?*?*?*?,15.9,10.7,71,99964.2,508,1410,351,84.9,0.0,84.9,9950,0,9979,3575,250,11.3,10,5,9999,99999,9,999999999,0.0,999,999,99
3016,1,27,13,0,*?*?*?*?*?*?*?*?*?*?*?*?*?*?*?*?*?*?*?*?*?*?,15.9,11.3,74,99964.2,478,1408,351,79.1,0.0,79.1,9261,0,9287,3297,250,10.8,10,5,9999,99999,9,999999999,0.1,999,999,99
3016,1,27,14,0,*?*?*?*?*?*?*?*?*?*?*?*?*?*?*?*?*?*?*?*?*?*?,15.9,11.0,72,99964.2,393,1410,351,62.4,0.0,62.4,7288,0,7306,2529,250,13.4,10,5,9999,99999,9,999999999,0.0,999,999,99
3016,1,27,15,0,*?*?*?*?*?*?*?*?*?*?*?*?*?*?*?*?*?*?*?*?*?*?,16.0,10.9,72,99964.2,257,1410,351,35.9,0.0,35.9,4201,0,4208,1402,250,13.4,10,5,9999,99999,9,999999999,0.0,999,999,99
3016,1,27,16,0,*?*?*?*?*?*?*?*?*?*?*?*?*?*?*?*?*?*?*?*?*?*?,15.9,11.2,74,99964.2,80,1409,351,1.4,0.0,1.4,191,-0,191,58,250,12.9,10,5,9999,99999,9,999999999,0.0,999,999,99
3016,1,27,17,0,*?*?*?*?*?*?*?*?*?*?*?*?*?*?*?*?*?*?*?*?*?*?,15.2,11.3,78,99964.2,0,-0,347,0.0,-0.0,0.0,0,0,0,0,250,12.4,10,5,9999,99999,9,999999999,0.1,999,999,99
3016,1,27,18,0,*?*?*?*?*?*?*?*?*?*?*?*?*?*?*?*?*?*?*?*?*?*?,14.0,12.3,90,99964.2,0,-0,341,0.0,-0.0,0.0,0,0,0,0,250,11.8,10,5,9999,99999,9,999999999,0.2,999,999,99
3016,1,27,19,0,*?*?*?*?*?*?*?*?*?*?*?*?*?*?*?*?*?*?*?*?*?*?,13.6,12.2,92,99964.2,0,-0,339,0.0,-0.0,0.0,0,0,0,0,257,10.8,10,5,9999,99999,9,999999999,0.2,999,999,99
3016,1,27,20,0,*?*?*?*?*?*?*?*?*?*?*?*?*?*?*?*?*?*?*?*?*?*?,13.2,12.3,94,99964.2,0,-0,337,0.0,-0.0,0.0,0,0,0,0,263,10.8,10,5,9999,99999,9,999999999,0.1,999,999,99
3016,1,27,21,0,*?*?*?*?*?*?*?*?*?*?*?*?*?*?*?*?*?*?*?*?*?*?,12.9,11.2,90,99964.2,0,-0,336,0.0,-0.0,0.0,0,0,0,0,270,11.3,10,5,9999,99999,9,999999999,0.0,999,999,99
3016,1,27,22,0,*?*?*?*?*?*?*?*?*?*?*?*?*?*?*?*?*?*?*?*?*?*?,12.3,10.4,88,99964.2,0,-0,334,0.0,-0.0,0.0,0,0,0,0,277,11.3,10,5,9999,99999,9,999999999,0.0,999,999,99
3016,1,27,23,0,*?*?*?*?*?*?*?*?*?*?*?*?*?*?*?*?*?*?*?*?*?*?,12.3,11.0,92,99964.2,0,-0,333,0.0,-0.0,0.0,0,0,0,0,283,10.8,10,5,9999,99999,9,999999999,0.0,999,999,99
3016,1,27,24,0,*?*?*?*?*?*?*?*?*?*?*?*?*?*?*?*?*?*?*?*?*?*?,11.1,8.3,83,99964.2,0,-0,328,0.0,-0.0,0.0,0,0,0,0,210,7.7,10,5,9999,99999,9,999999999,0.0,999,999,99
3016,1,28,1,0,*?*?*?*?*?*?*?*?*?*?*?*?*?*?*?*?*?*?*?*?*?*?,12.6,11.9,95,100665,0,-0,335,0.0,-0.0,0.0,0,0,0,0,283,8.2,10,5,9999,99999,9,999999999,0.0,999,999,99
3016,1,28,2,0,*?*?*?*?*?*?*?*?*?*?*?*?*?*?*?*?*?*?*?*?*?*?,12.7,12.2,96,100665,0,-0,335,0.0,-0.0,0.0,0,0,0,0,277,7.7,10,5,9999,99999,9,999999999,0.0,999,999,99
3016,1,28,3,0,*?*?*?*?*?*?*?*?*?*?*?*?*?*?*?*?*?*?*?*?*?*?,13.0,12.1,94,100665,0,-0,337,0.0,-0.0,0.0,0,0,0,0,270,7.2,10,5,9999,99999,9,999999999,0.0,999,999,99
3016,1,28,4,0,*?*?*?*?*?*?*?*?*?*?*?*?*?*?*?*?*?*?*?*?*?*?,12.5,12.1,97,100665,0,-0,334,0.0,-0.0,0.0,0,0,0,0,263,5.7,10,5,9999,99999,9,999999999,0.0,999,999,99
3016,1,28,5,0,*?*?*?*?*?*?*?*?*?*?*?*?*?*?*?*?*?*?*?*?*?*?,12.5,11.8,95,100665,0,-0,334,0.0,-0.0,0.0,0,0,0,0,257,7.2,10,5,9999,99999,9,999999999,0.0,999,999,99
3016,1,28,6,0,*?*?*?*?*?*?*?*?*?*?*?*?*?*?*?*?*?*?*?*?*?*?,12.5,11.8,95,100665,0,-0,334,0.0,-0.0,0.0,0,0,0,0,250,7.7,10,5,9999,99999,9,999999999,0.0,999,999,99
3016,1,28,7,0,*?*?*?*?*?*?*?*?*?*?*?*?*?*?*?*?*?*?*?*?*?*?,12.4,11.3,93,100665,0,-0,334,0.0,-0.0,0.0,0,0,0,0,243,9.8,10,5,9999,99999,9,999999999,0.0,999,999,99
3016,1,28,8,0,*?*?*?*?*?*?*?*?*?*?*?*?*?*?*?*?*?*?*?*?*?*?,12.2,10.8,90,100665,88,1410,330,5.1,10.9,4.4,613,371,648,68,237,10.8,9,5,9999,99999,9,999999999,0.4,999,999,99
3016,1,28,9,0,*?*?*?*?*?*?*?*?*?*?*?*?*?*?*?*?*?*?*?*?*?*?,12.9,11.1,88,100665,264,1406,318,125.0,391.3,51.5,12759,29020,7596,918,230,8.8,4,2,9999,99999,9,999999999,0.0,999,999,99
3016,1,28,10,0,*?*?*?*?*?*?*?*?*?*?*?*?*?*?*?*?*?*?*?*?*?*?,13.5,10.9,84,100665,400,1409,313,219.5,519.5,72.0,22646,44981,10506,1334,223,9.3,2,1,9999,99999,9,999999999,0.0,999,999,99
3016,1,28,11,0,*?*?*?*?*?*?*?*?*?*?*?*?*?*?*?*?*?*?*?*?*?*?,14.2,11.1,81,100665,485,1409,342,80.4,0.0,80.4,9419,0,9445,3360,217,9.8,10,5,9999,99999,9,999999999,0.0,999,999,99
3016,1,28,12,0,*?*?*?*?*?*?*?*?*?*?*?*?*?*?*?*?*?*?*?*?*?*?,14.5,10.2,75,100665,514,1410,341,149.4,54.5,129.6,16415,5141,14629,3659,210,11.3,9,5,9999,99999,9,999999999,0.0,999,999,99
3016,1,28,13,0,*?*?*?*?*?*?*?*?*?*?*?*?*?*?*?*?*?*?*?*?*?*?,14.4,10.3,76,100665,484,1408,326,258.3,394.4,122.7,26929,36290,15415,2347,215,12.4,5,3,9999,99999,9,999999999,0.0,999,999,99
3016,1,28,14,0,*?*?*?*?*?*?*?*?*?*?*?*?*?*?*?*?*?*?*?*?*?*?,14.4,10.8,78,100665,399,1410,327,204.6,379.4,97.2,21341,32788,12447,1810,220,16.0,5,3,9999,99999,9,999999999,0.0,999,999,99
3016,1,28,15,0,*?*?*?*?*?*?*?*?*?*?*?*?*?*?*?*?*?*?*?*?*?*?,14.7,10.2,74,100665,263,1409,324,123.9,390.3,51.0,12651,28883,7539,911,225,15.5,4,2,9999,99999,9,999999999,0.0,999,999,99
3016,1,28,16,0,*?*?*?*?*?*?*?*?*?*?*?*?*?*?*?*?*?*?*?*?*?*?,14.6,10.1,74,100665,86,1409,334,7.0,40.8,4.5,785,1955,873,91,230,14.9,7,4,9999,99999,9,999999999,0.0,999,999,99
3016,1,28,17,0,*?*?*?*?*?*?*?*?*?*?*?*?*?*?*?*?*?*?*?*?*?*?,14.2,10.2,76,100665,0,-0,343,0.0,-0.0,0.0,0,0,0,0,235,14.9,10,5,9999,99999,9,999999999,0.0,999,999,99
3016,1,28,18,0,*?*?*?*?*?*?*?*?*?*?*?*?*?*?*?*?*?*?*?*?*?*?,13.9,10.1,77,100665,0,-0,341,0.0,-0.0,0.0,0,0,0,0,240,16.0,10,5,9999,99999,9,999999999,0.0,999,999,99
3016,1,28,19,0,*?*?*?*?*?*?*?*?*?*?*?*?*?*?*?*?*?*?*?*?*?*?,13.8,10.3,79,100665,0,-0,341,0.0,-0.0,0.0,0,0,0,0,240,17.0,10,5,9999,99999,9,999999999,0.0,999,999,99
3016,1,28,20,0,*?*?*?*?*?*?*?*?*?*?*?*?*?*?*?*?*?*?*?*?*?*?,13.5,10.2,80,100665,0,-0,339,0.0,-0.0,0.0,0,0,0,0,240,16.0,10,5,9999,99999,9,999999999,0.0,999,999,99
3016,1,28,21,0,*?*?*?*?*?*?*?*?*?*?*?*?*?*?*?*?*?*?*?*?*?*?,13.4,9.6,77,100665,0,-0,339,0.0,-0.0,0.0,0,0,0,0,240,16.5,10,5,9999,99999,9,999999999,0.0,999,999,99
3016,1,28,22,0,*?*?*?*?*?*?*?*?*?*?*?*?*?*?*?*?*?*?*?*?*?*?,13.7,9.2,74,100665,0,-0,340,0.0,-0.0,0.0,0,0,0,0,240,14.4,10,5,9999,99999,9,999999999,0.0,999,999,99
3016,1,28,23,0,*?*?*?*?*?*?*?*?*?*?*?*?*?*?*?*?*?*?*?*?*?*?,13.0,9.2,77,100665,0,-0,337,0.0,-0.0,0.0,0,0,0,0,240,14.4,10,5,9999,99999,9,999999999,0.0,999,999,99
3016,1,28,24,0,*?*?*?*?*?*?*?*?*?*?*?*?*?*?*?*?*?*?*?*?*?*?,12.3,11.5,94,100665,0,-0,333,0.0,-0.0,0.0,0,0,0,0,290,5.7,10,5,9999,99999,9,999999999,0.0,999,999,99
3016,1,29,1,0,*?*?*?*?*?*?*?*?*?*?*?*?*?*?*?*?*?*?*?*?*?*?,11.7,8.9,84,100441,0,-0,331,0.0,-0.0,0.0,0,0,0,0,240,5.7,10,5,9999,99999,9,999999999,0.0,999,999,99
3016,1,29,2,0,*?*?*?*?*?*?*?*?*?*?*?*?*?*?*?*?*?*?*?*?*?*?,11.2,8.8,86,100441,0,-0,329,0.0,-0.0,0.0,0,0,0,0,240,3.6,10,5,9999,99999,9,999999999,0.0,999,999,99
3016,1,29,3,0,*?*?*?*?*?*?*?*?*?*?*?*?*?*?*?*?*?*?*?*?*?*?,11.1,9.4,90,100441,0,-0,328,0.0,-0.0,0.0,0,0,0,0,240,8.8,10,5,9999,99999,9,999999999,0.0,999,999,99
3016,1,29,4,0,*?*?*?*?*?*?*?*?*?*?*?*?*?*?*?*?*?*?*?*?*?*?,10.9,9.6,92,100441,0,-0,327,0.0,-0.0,0.0,0,0,0,0,240,12.9,10,5,9999,99999,9,999999999,0.0,999,999,99
3016,1,29,5,0,*?*?*?*?*?*?*?*?*?*?*?*?*?*?*?*?*?*?*?*?*?*?,10.5,9.7,96,100441,0,-0,325,0.0,-0.0,0.0,0,0,0,0,240,13.4,10,5,9999,99999,9,999999999,0.0,999,999,99
3016,1,29,6,0,*?*?*?*?*?*?*?*?*?*?*?*?*?*?*?*?*?*?*?*?*?*?,9.9,9.6,98,100441,0,-0,323,0.0,-0.0,0.0,0,0,0,0,240,11.3,10,5,9999,99999,9,999999999,0.0,999,999,99
3016,1,29,7,0,*?*?*?*?*?*?*?*?*?*?*?*?*?*?*?*?*?*?*?*?*?*?,9.4,9.3,100,100441,0,-0,320,0.0,-0.0,0.0,0,0,0,0,237,10.8,10,5,9999,99999,9,999999999,0.0,999,999,99
3016,1,29,8,0,*?*?*?*?*?*?*?*?*?*?*?*?*?*?*?*?*?*?*?*?*?*?,10.3,9.4,95,100441,93,1413,325,3.9,0.0,3.9,498,-0,497,158,233,9.8,10,5,9999,99999,9,999999999,0.0,999,999,99
3016,1,29,9,0,*?*?*?*?*?*?*?*?*?*?*?*?*?*?*?*?*?*?*?*?*?*?,11.2,9.3,89,100441,270,1410,325,66.7,46.4,57.9,7373,3571,6808,1240,230,12.9,9,5,9999,99999,9,999999999,0.0,999,999,99
3016,1,29,10,0,*?*?*?*?*?*?*?*?*?*?*?*?*?*?*?*?*?*?*?*?*?*?,12.7,9.8,83,100441,405,1407,336,64.9,0.0,64.9,7583,0,7602,2641,227,14.9,10,5,9999,99999,9,999999999,0.0,999,999,99
3016,1,29,11,0,*?*?*?*?*?*?*?*?*?*?*?*?*?*?*?*?*?*?*?*?*?*?,14.3,9.7,74,100441,491,1410,340,141.7,54.1,122.8,15559,5055,13871,3435,223,12.4,9,5,9999,99999,9,999999999,0.0,999,999,99
3016,1,29,12,0,*?*?*?*?*?*?*?*?*?*?*?*?*?*?*?*?*?*?*?*?*?*?,15.9,9.8,68,100441,519,1407,347,151.5,54.6,131.3,16641,5162,14829,3718,220,11.8,9,5,9999,99999,9,999999999,0.0,999,999,99
3016,1,29,13,0,*?*?*?*?*?*?*?*?*?*?*?*?*?*?*?*?*?*?*?*?*?*?,16.0,9.9,68,100441,490,1407,348,141.6,54.1,122.8,15548,5055,13861,3431,222,13.9,9,5,9999,99999,9,999999999,0.0,999,999,99
3016,1,29,14,0,*?*?*?*?*?*?*?*?*?*?*?*?*?*?*?*?*?*?*?*?*?*?,15.7,9.8,69,100441,405,1409,346,112.6,52.1,97.6,12359,4663,11037,2637,223,13.9,9,5,9999,99999,9,999999999,0.0,999,999,99
3016,1,29,15,0,*?*?*?*?*?*?*?*?*?*?*?*?*?*?*?*?*?*?*?*?*?*?,15.7,9.8,69,100441,269,1409,350,38.3,0.0,38.3,4478,0,4486,1499,225,14.4,10,5,9999,99999,9,999999999,0.0,999,999,99
3016,1,29,16,0,*?*?*?*?*?*?*?*?*?*?*?*?*?*?*?*?*?*?*?*?*?*?,15.9,10.1,69,100441,92,1409,351,3.7,0.0,3.7,480,-0,479,152,227,13.9,10,5,9999,99999,9,999999999,0.0,999,999,99
3016,1,29,17,0,*?*?*?*?*?*?*?*?*?*?*?*?*?*?*?*?*?*?*?*?*?*?,14.7,10.5,77,100441,0,-0,345,0.0,-0.0,0.0,0,0,0,0,228,14.4,10,5,9999,99999,9,999999999,0.0,999,999,99
3016,1,29,18,0,*?*?*?*?*?*?*?*?*?*?*?*?*?*?*?*?*?*?*?*?*?*?,13.8,11.0,84,100441,0,-0,341,0.0,-0.0,0.0,0,0,0,0,230,15.5,10,5,9999,99999,9,999999999,0.0,999,999,99
3016,1,29,19,0,*?*?*?*?*?*?*?*?*?*?*?*?*?*?*?*?*?*?*?*?*?*?,12.7,10.8,89,100441,0,-0,335,0.0,-0.0,0.0,0,0,0,0,228,17.0,10,5,9999,99999,9,999999999,0.0,999,999,99
3016,1,29,20,0,*?*?*?*?*?*?*?*?*?*?*?*?*?*?*?*?*?*?*?*?*?*?,12.8,10.1,84,100441,0,-0,336,0.0,-0.0,0.0,0,0,0,0,227,16.0,10,5,9999,99999,9,999999999,0.0,999,999,99
3016,1,29,21,0,*?*?*?*?*?*?*?*?*?*?*?*?*?*?*?*?*?*?*?*?*?*?,12.4,9.4,83,100441,0,-0,334,0.0,-0.0,0.0,0,0,0,0,225,16.0,10,5,9999,99999,9,999999999,0.0,999,999,99
3016,1,29,22,0,*?*?*?*?*?*?*?*?*?*?*?*?*?*?*?*?*?*?*?*?*?*?,12.3,9.1,81,100441,0,-0,334,0.0,-0.0,0.0,0,0,0,0,223,14.9,10,5,9999,99999,9,999999999,0.0,999,999,99
3016,1,29,23,0,*?*?*?*?*?*?*?*?*?*?*?*?*?*?*?*?*?*?*?*?*?*?,12.6,9.9,84,100441,0,-0,335,0.0,-0.0,0.0,0,0,0,0,222,14.9,10,5,9999,99999,9,999999999,0.0,999,999,99
3016,1,29,24,0,*?*?*?*?*?*?*?*?*?*?*?*?*?*?*?*?*?*?*?*?*?*?,12.4,9.1,81,100441,0,-0,334,0.0,-0.0,0.0,0,0,0,0,240,8.2,10,5,9999,99999,9,999999999,0.0,999,999,99
3016,1,30,1,0,*?*?*?*?*?*?*?*?*?*?*?*?*?*?*?*?*?*?*?*?*?*?,13.6,11.5,86,101129,0,-0,339,0.0,-0.0,0.0,0,0,0,0,225,9.8,10,5,9999,99999,9,999999999,0.0,999,999,99
3016,1,30,2,0,*?*?*?*?*?*?*?*?*?*?*?*?*?*?*?*?*?*?*?*?*?*?,14.2,12.1,86,101129,0,-0,342,0.0,-0.0,0.0,0,0,0,0,230,9.8,10,5,9999,99999,9,999999999,0.0,999,999,99
3016,1,30,3,0,*?*?*?*?*?*?*?*?*?*?*?*?*?*?*?*?*?*?*?*?*?*?,13.8,11.7,87,101129,0,-0,340,0.0,-0.0,0.0,0,0,0,0,235,11.8,10,5,9999,99999,9,999999999,0.0,999,999,99
3016,1,30,4,0,*?*?*?*?*?*?*?*?*?*?*?*?*?*?*?*?*?*?*?*?*?*?,13.4,11.2,86,101129,0,-0,339,0.0,-0.0,0.0,0,0,0,0,240,11.8,10,5,9999,99999,9,999999999,0.0,999,999,99
3016,1,30,5,0,*?*?*?*?*?*?*?*?*?*?*?*?*?*?*?*?*?*?*?*?*?*?,12.9,10.5,85,101129,0,-0,336,0.0,-0.0,0.0,0,0,0,0,245,11.8,10,5,9999,99999,9,999999999,0.0,999,999,99
3016,1,30,6,0,*?*?*?*?*?*?*?*?*?*?*?*?*?*?*?*?*?*?*?*?*?*?,13.3,11.1,86,101129,0,-0,338,0.0,-0.0,0.0,0,0,0,0,250,13.9,10,5,9999,99999,9,999999999,0.0,999,999,99
3016,1,30,7,0,*?*?*?*?*?*?*?*?*?*?*?*?*?*?*?*?*?*?*?*?*?*?,13.5,11.0,84,101129,0,-0,339,0.0,-0.0,0.0,0,0,0,0,253,14.4,10,5,9999,99999,9,999999999,0.0,999,999,99
3016,1,30,8,0,*?*?*?*?*?*?*?*?*?*?*?*?*?*?*?*?*?*?*?*?*?*?,13.9,11.5,85,101129,98,1413,338,8.4,16.2,7.3,996,752,940,151,257,16.0,9,5,9999,99999,9,999999999,0.0,999,999,99
3016,1,30,9,0,*?*?*?*?*?*?*?*?*?*?*?*?*?*?*?*?*?*?*?*?*?*?,14.1,10.9,80,101129,275,1409,339,68.6,46.7,59.4,7569,3627,6987,1275,260,14.4,9,5,9999,99999,9,999999999,0.0,999,999,99
3016,1,30,10,0,*?*?*?*?*?*?*?*?*?*?*?*?*?*?*?*?*?*?*?*?*?*?,14.6,10.8,77,101129,411,1408,341,114.7,52.3,99.4,12588,4696,11240,2692,263,14.4,9,5,9999,99999,9,999999999,0.0,999,999,99
3016,1,30,11,0,*?*?*?*?*?*?*?*?*?*?*?*?*?*?*?*?*?*?*?*?*?*?,16.5,10.4,67,101129,496,1407,350,143.7,54.2,124.6,15781,5078,14067,3491,267,14.9,9,5,9999,99999,9,999999999,0.0,999,999,99
3016,1,30,12,0,*?*?*?*?*?*?*?*?*?*?*?*?*?*?*?*?*?*?*?*?*?*?,16.9,9.2,59,101129,526,1409,352,153.6,54.7,133.2,16872,5183,15033,3781,270,13.9,9,5,9999,99999,9,999999999,0.0,999,999,99
3016,1,30,13,0,*?*?*?*?*?*?*?*?*?*?*?*?*?*?*?*?*?*?*?*?*?*?,16.9,8.0,55,101129,496,1407,356,82.7,0.0,82.7,9693,0,9721,3470,268,17.0,10,5,9999,99999,9,999999999,0.0,999,999,99
3016,1,30,14,0,*?*?*?*?*?*?*?*?*?*?*?*?*?*?*?*?*?*?*?*?*?*?,17.0,7.1,51,101129,411,1408,357,66.1,0.0,66.1,7717,0,7737,2692,267,18.0,10,5,9999,99999,9,999999999,0.0,999,999,99
3016,1,30,15,0,*?*?*?*?*?*?*?*?*?*?*?*?*?*?*?*?*?*?*?*?*?*?,16.7,6.2,50,101129,275,1407,356,39.5,0.0,39.5,4618,0,4627,1549,265,16.5,10,5,9999,99999,9,999999999,0.0,999,999,99
3016,1,30,16,0,*?*?*?*?*?*?*?*?*?*?*?*?*?*?*?*?*?*?*?*?*?*?,16.8,7.3,53,101129,98,1408,356,4.9,0.0,4.9,622,-0,621,199,263,17.0,10,5,9999,99999,9,999999999,0.0,999,999,99
3016,1,30,17,0,*?*?*?*?*?*?*?*?*?*?*?*?*?*?*?*?*?*?*?*?*?*?,16.5,9.7,64,101129,0,-0,354,0.0,-0.0,0.0,0,0,0,0,262,20.1,10,5,9999,99999,9,999999999,0.0,999,999,99
3016,1,30,18,0,*?*?*?*?*?*?*?*?*?*?*?*?*?*?*?*?*?*?*?*?*?*?,15.4,9.3,66,101129,0,-0,349,0.0,-0.0,0.0,0,0,0,0,260,23.2,10,5,9999,99999,9,999999999,0.0,999,999,99
3016,1,30,19,0,*?*?*?*?*?*?*?*?*?*?*?*?*?*?*?*?*?*?*?*?*?*?,15.1,9.7,70,101129,0,-0,347,0.0,-0.0,0.0,0,0,0,0,253,16.0,10,5,9999,99999,9,999999999,0.0,999,999,99
3016,1,30,20,0,*?*?*?*?*?*?*?*?*?*?*?*?*?*?*?*?*?*?*?*?*?*?,15.5,10.8,73,101129,0,-0,349,0.0,-0.0,0.0,0,0,0,0,247,8.2,10,5,9999,99999,9,999999999,0.0,999,999,99
3016,1,30,21,0,*?*?*?*?*?*?*?*?*?*?*?*?*?*?*?*?*?*?*?*?*?*?,14.8,11.6,80,101129,0,-0,345,0.0,-0.0,0.0,0,0,0,0,240,9.8,10,5,9999,99999,9,999999999,0.0,999,999,99
3016,1,30,22,0,*?*?*?*?*?*?*?*?*?*?*?*?*?*?*?*?*?*?*?*?*?*?,14.8,11.3,79,101129,0,-0,345,0.0,-0.0,0.0,0,0,0,0,233,9.8,10,5,9999,99999,9,999999999,0.0,999,999,99
3016,1,30,23,0,*?*?*?*?*?*?*?*?*?*?*?*?*?*?*?*?*?*?*?*?*?*?,14.7,11.9,83,101129,0,-0,345,0.0,-0.0,0.0,0,0,0,0,227,8.2,10,5,9999,99999,9,999999999,0.0,999,999,99
3016,1,30,24,0,*?*?*?*?*?*?*?*?*?*?*?*?*?*?*?*?*?*?*?*?*?*?,12.9,10.8,86,101129,0,-0,336,0.0,-0.0,0.0,0,0,0,0,220,9.3,10,5,9999,99999,9,999999999,0.0,999,999,99
3016,1,31,1,0,*?*?*?*?*?*?*?*?*?*?*?*?*?*?*?*?*?*?*?*?*?*?,14.6,11.3,81,101589,0,-0,344,0.0,-0.0,0.0,0,0,0,0,227,11.3,10,5,9999,99999,9,999999999,0.0,999,999,99
3016,1,31,2,0,*?*?*?*?*?*?*?*?*?*?*?*?*?*?*?*?*?*?*?*?*?*?,14.6,11.1,79,101589,0,-0,344,0.0,-0.0,0.0,0,0,0,0,233,8.2,10,5,9999,99999,9,999999999,0.0,999,999,99
3016,1,31,3,0,*?*?*?*?*?*?*?*?*?*?*?*?*?*?*?*?*?*?*?*?*?*?,14.7,11.3,80,101589,0,-0,345,0.0,-0.0,0.0,0,0,0,0,240,10.8,10,5,9999,99999,9,999999999,0.0,999,999,99
3016,1,31,4,0,*?*?*?*?*?*?*?*?*?*?*?*?*?*?*?*?*?*?*?*?*?*?,14.8,10.9,77,101589,0,-0,345,0.0,-0.0,0.0,0,0,0,0,247,10.8,10,5,9999,99999,9,999999999,0.0,999,999,99
3016,1,31,5,0,*?*?*?*?*?*?*?*?*?*?*?*?*?*?*?*?*?*?*?*?*?*?,14.4,10.9,79,101589,0,-0,343,0.0,-0.0,0.0,0,0,0,0,253,13.4,10,5,9999,99999,9,999999999,0.0,999,999,99
3016,1,31,6,0,*?*?*?*?*?*?*?*?*?*?*?*?*?*?*?*?*?*?*?*?*?*?,14.7,11.3,80,101589,0,-0,345,0.0,-0.0,0.0,0,0,0,0,260,16.0,10,5,9999,99999,9,999999999,0.0,999,999,99
3016,1,31,7,0,*?*?*?*?*?*?*?*?*?*?*?*?*?*?*?*?*?*?*?*?*?*?,14.4,11.2,81,101589,0,-0,337,0.0,-0.0,0.0,0,0,0,0,263,14.9,8,4,9999,99999,9,999999999,0.0,999,999,99
3016,1,31,8,0,*?*?*?*?*?*?*?*?*?*?*?*?*?*?*?*?*?*?*?*?*?*?,14.3,10.5,78,101589,103,1412,310,20.2,193.4,6.0,2191,11838,1044,209,267,19.1,0,0,9999,99999,9,999999999,0.0,999,999,99
3016,1,31,9,0,*?*?*?*?*?*?*?*?*?*?*?*?*?*?*?*?*?*?*?*?*?*?,14.2,11.2,82,101589,280,1406,311,139.8,491.3,41.9,14557,37893,6484,785,270,21.1,0,0,9999,99999,9,999999999,0.0,999,999,99
3016,1,31,10,0,*?*?*?*?*?*?*?*?*?*?*?*?*?*?*?*?*?*?*?*?*?*?,15.0,11.6,80,101589,417,1409,337,182.7,220.3,117.5,19329,19750,13628,2345,273,21.6,7,4,9999,99999,9,999999999,0.0,999,999,99
3016,1,31,11,0,*?*?*?*?*?*?*?*?*?*?*?*?*?*?*?*?*?*?*?*?*?*?,15.8,11.3,75,101589,502,1407,331,280.2,461.7,115.4,29542,43001,14739,2197,277,24.2,4,2,9999,99999,9,999999999,0.0,999,999,99
3016,1,31,12,0,*?*?*?*?*?*?*?*?*?*?*?*?*?*?*?*?*?*?*?*?*?*?,15.9,11.5,74,101589,532,1408,338,270.5,320.8,149.3,28802,31196,17150,3087,280,24.2,6,3,9999,99999,9,999999999,0.0,999,999,99
3016,1,31,13,0,*?*?*?*?*?*?*?*?*?*?*?*?*?*?*?*?*?*?*?*?*?*?,15.6,10.5,71,101589,503,1408,319,289.5,561.7,88.9,30031,51861,12771,1703,277,21.6,1,0,9999,99999,9,999999999,0.0,999,999,99
3016,1,31,14,0,*?*?*?*?*?*?*?*?*?*?*?*?*?*?*?*?*?*?*?*?*?*?,16.0,11.5,74,101589,417,1406,332,224.8,445.8,92.6,23694,39212,12033,1715,273,20.1,4,2,9999,99999,9,999999999,0.0,999,999,99
3016,1,31,15,0,*?*?*?*?*?*?*?*?*?*?*?*?*?*?*?*?*?*?*?*?*?*?,16.1,11.1,72,101589,281,1406,335,131.1,344.2,62.3,13749,25764,8250,1124,270,16.5,5,3,9999,99999,9,999999999,0.0,999,999,99
3016,1,31,16,0,*?*?*?*?*?*?*?*?*?*?*?*?*?*?*?*?*?*?*?*?*?*?,15.7,12.0,78,101589,104,1406,334,19.7,139.9,9.4,2131,7151,1658,184,267,13.9,5,3,9999,99999,9,999999999,0.0,999,999,99
3016,1,31,17,0,*?*?*?*?*?*?*?*?*?*?*?*?*?*?*?*?*?*?*?*?*?*?,15.8,12.4,80,101589,0,-0,350,0.0,-0.0,0.0,0,0,0,0,263,15.5,10,5,9999,99999,9,999999999,0.0,999,999,99
3016,1,31,18,0,*?*?*?*?*?*?*?*?*?*?*?*?*?*?*?*?*?*?*?*?*?*?,15.3,12.0,80,101589,0,-0,347,0.0,-0.0,0.0,0,0,0,0,260,13.9,10,5,9999,99999,9,999999999,0.0,999,999,99
3016,1,31,19,0,*?*?*?*?*?*?*?*?*?*?*?*?*?*?*?*?*?*?*?*?*?*?,15.0,11.9,81,101589,0,-0,346,0.0,-0.0,0.0,0,0,0,0,265,14.9,10,5,9999,99999,9,999999999,0.0,999,999,99
3016,1,31,20,0,*?*?*?*?*?*?*?*?*?*?*?*?*?*?*?*?*?*?*?*?*?*?,15.5,12.4,82,101589,0,-0,348,0.0,-0.0,0.0,0,0,0,0,270,18.5,10,5,9999,99999,9,999999999,0.0,999,999,99
3016,1,31,21,0,*?*?*?*?*?*?*?*?*?*?*?*?*?*?*?*?*?*?*?*?*?*?,15.0,12.7,86,101589,0,-0,346,0.0,-0.0,0.0,0,0,0,0,275,23.7,10,5,9999,99999,9,999999999,0.0,999,999,99
3016,1,31,22,0,*?*?*?*?*?*?*?*?*?*?*?*?*?*?*?*?*?*?*?*?*?*?,14.7,12.3,86,101589,0,-0,345,0.0,-0.0,0.0,0,0,0,0,280,22.7,10,5,9999,99999,9,999999999,0.0,999,999,99
3016,1,31,23,0,*?*?*?*?*?*?*?*?*?*?*?*?*?*?*?*?*?*?*?*?*?*?,16.1,12.6,79,101589,0,-0,351,0.0,-0.0,0.0,0,0,0,0,285,18.0,10,5,9999,99999,9,999999999,0.0,999,999,99
3016,1,31,24,0,*?*?*?*?*?*?*?*?*?*?*?*?*?*?*?*?*?*?*?*?*?*?,14.7,11.7,82,101589,0,-0,345,0.0,-0.0,0.0,0,0,0,0,220,10.8,10,5,9999,99999,9,999999999,0.0,999,999,99
3016,2,1,1,0,*?*?*?*?*?*?*?*?*?*?*?*?*?*?*?*?*?*?*?*?*?*?,17.8,10.4,62,100450,0,-0,360,0.0,-0.0,0.0,0,0,0,0,250,0.5,10,5,9999,99999,9,999999999,0.0,999,999,99
3016,2,1,2,0,*?*?*?*?*?*?*?*?*?*?*?*?*?*?*?*?*?*?*?*?*?*?,17.9,9.4,57,100450,0,-0,361,0.0,-0.0,0.0,0,0,0,0,210,0.5,10,5,9999,99999,9,999999999,0.0,999,999,99
3016,2,1,3,0,*?*?*?*?*?*?*?*?*?*?*?*?*?*?*?*?*?*?*?*?*?*?,17.8,9.7,59,100450,0,-0,360,0.0,-0.0,0.0,0,0,0,0,170,0.5,10,5,9999,99999,9,999999999,0.0,999,999,99
3016,2,1,4,0,*?*?*?*?*?*?*?*?*?*?*?*?*?*?*?*?*?*?*?*?*?*?,18.0,9.7,58,100450,0,-0,361,0.0,-0.0,0.0,0,0,0,0,130,1.0,10,5,9999,99999,9,999999999,0.0,999,999,99
3016,2,1,5,0,*?*?*?*?*?*?*?*?*?*?*?*?*?*?*?*?*?*?*?*?*?*?,17.8,9.8,59,100450,0,-0,360,0.0,-0.0,0.0,0,0,0,0,90,1.0,10,5,9999,99999,9,999999999,0.0,999,999,99
3016,2,1,6,0,*?*?*?*?*?*?*?*?*?*?*?*?*?*?*?*?*?*?*?*?*?*?,17.5,9.3,59,100450,0,-0,359,0.0,-0.0,0.0,0,0,0,0,50,0.5,10,5,9999,99999,9,999999999,0.0,999,999,99
3016,2,1,7,0,*?*?*?*?*?*?*?*?*?*?*?*?*?*?*?*?*?*?*?*?*?*?,17.7,9.2,57,100450,0,-0,360,0.0,-0.0,0.0,0,0,0,0,97,1.5,10,5,9999,99999,9,999999999,0.0,999,999,99
3016,2,1,8,0,*?*?*?*?*?*?*?*?*?*?*?*?*?*?*?*?*?*?*?*?*?*?,17.8,8.9,56,100450,108,1409,360,6.9,0.0,6.9,851,-0,851,275,143,0.5,10,5,9999,99999,9,999999999,0.0,999,999,99
3016,2,1,9,0,*?*?*?*?*?*?*?*?*?*?*?*?*?*?*?*?*?*?*?*?*?*?,17.9,9.3,57,100450,286,1408,361,41.6,0.0,41.6,4863,0,4872,1636,190,0.5,10,5,9999,99999,9,999999999,0.0,999,999,99
3016,2,1,10,0,*?*?*?*?*?*?*?*?*?*?*?*?*?*?*?*?*?*?*?*?*?*?,18.6,10.3,58,100450,422,1406,364,68.3,0.0,68.3,7982,0,8003,2794,237,0.5,10,5,9999,99999,9,999999999,0.0,999,999,99
3016,2,1,11,0,*?*?*?*?*?*?*?*?*?*?*?*?*?*?*?*?*?*?*?*?*?*?,18.8,10.7,59,100450,508,1406,365,85.1,0.0,85.1,9976,0,10005,3585,283,2.1,10,5,9999,99999,9,999999999,0.0,999,999,99
3016,2,1,12,0,*?*?*?*?*?*?*?*?*?*?*?*?*?*?*?*?*?*?*?*?*?*?,18.4,10.5,60,100450,538,1407,363,90.9,0.0,90.9,10668,0,10700,3867,330,1.5,10,5,9999,99999,9,999999999,0.0,999,999,99
3016,2,1,13,0,*?*?*?*?*?*?*?*?*?*?*?*?*?*?*?*?*?*?*?*?*?*?,18.5,10.2,58,100450,509,1407,364,85.2,0.0,85.2,9993,0,10022,3591,325,1.5,10,5,9999,99999,9,999999999,0.0,999,999,99
3016,2,1,14,0,*?*?*?*?*?*?*?*?*?*?*?*?*?*?*?*?*?*?*?*?*?*?,18.5,9.4,56,100450,424,1408,364,68.6,0.0,68.6,8014,0,8035,2807,320,1.0,10,5,9999,99999,9,999999999,0.0,999,999,99
3016,2,1,15,0,*?*?*?*?*?*?*?*?*?*?*?*?*?*?*?*?*?*?*?*?*?*?,18.6,9.9,57,100450,288,1409,364,42.0,0.0,42.0,4906,0,4916,1651,315,2.1,10,5,9999,99999,9,999999999,0.0,999,999,99
3016,2,1,16,0,*?*?*?*?*?*?*?*?*?*?*?*?*?*?*?*?*?*?*?*?*?*?,18.9,10.2,57,100450,110,1403,366,7.3,0.0,7.3,906,-0,906,293,310,0.5,10,5,9999,99999,9,999999999,0.0,999,999,99
3016,2,1,17,0,*?*?*?*?*?*?*?*?*?*?*?*?*?*?*?*?*?*?*?*?*?*?,18.6,10.4,59,100450,0,-0,364,0.0,-0.0,0.0,0,0,0,0,305,1.5,10,5,9999,99999,9,999999999,0.0,999,999,99
3016,2,1,18,0,*?*?*?*?*?*?*?*?*?*?*?*?*?*?*?*?*?*?*?*?*?*?,18.4,10.5,60,100450,0,-0,363,0.0,-0.0,0.0,0,0,0,0,300,1.0,10,5,9999,99999,9,999999999,0.0,999,999,99
3016,2,1,19,0,*?*?*?*?*?*?*?*?*?*?*?*?*?*?*?*?*?*?*?*?*?*?,18.6,10.3,59,100450,0,-0,364,0.0,-0.0,0.0,0,0,0,0,308,1.0,10,5,9999,99999,9,999999999,0.0,999,999,99
3016,2,1,20,0,*?*?*?*?*?*?*?*?*?*?*?*?*?*?*?*?*?*?*?*?*?*?,18.2,10.3,60,100450,0,-0,362,0.0,-0.0,0.0,0,0,0,0,317,0.5,10,5,9999,99999,9,999999999,0.0,999,999,99
3016,2,1,21,0,*?*?*?*?*?*?*?*?*?*?*?*?*?*?*?*?*?*?*?*?*?*?,18.7,10.2,58,100450,0,-0,365,0.0,-0.0,0.0,0,0,0,0,325,0.0,10,5,9999,99999,9,999999999,0.0,999,999,99
3016,2,1,22,0,*?*?*?*?*?*?*?*?*?*?*?*?*?*?*?*?*?*?*?*?*?*?,17.7,10.1,61,100450,0,-0,360,0.0,-0.0,0.0,0,0,0,0,333,1.0,10,5,9999,99999,9,999999999,0.0,999,999,99
3016,2,1,23,0,*?*?*?*?*?*?*?*?*?*?*?*?*?*?*?*?*?*?*?*?*?*?,17.5,9.9,61,100450,0,-0,359,0.0,-0.0,0.0,0,0,0,0,342,0.5,10,5,9999,99999,9,999999999,0.0,999,999,99
3016,2,1,24,0,*?*?*?*?*?*?*?*?*?*?*?*?*?*?*?*?*?*?*?*?*?*?,17.5,11.6,68,100450,0,-0,358,0.0,-0.0,0.0,0,0,0,0,290,1.5,10,5,9999,99999,9,999999999,0.0,999,999,99
3016,2,2,1,0,*?*?*?*?*?*?*?*?*?*?*?*?*?*?*?*?*?*?*?*?*?*?,16.6,11.3,71,101982,0,-0,354,0.0,-0.0,0.0,0,0,0,0,348,11.3,10,5,9999,99999,9,999999999,0.0,999,999,99
3016,2,2,2,0,*?*?*?*?*?*?*?*?*?*?*?*?*?*?*?*?*?*?*?*?*?*?,16.7,12.0,74,101982,0,-0,354,0.0,-0.0,0.0,0,0,0,0,347,8.2,10,5,9999,99999,9,999999999,0.0,999,999,99
3016,2,2,3,0,*?*?*?*?*?*?*?*?*?*?*?*?*?*?*?*?*?*?*?*?*?*?,16.4,11.9,75,101982,0,-0,353,0.0,-0.0,0.0,0,0,0,0,345,10.8,10,5,9999,99999,9,999999999,0.0,999,999,99
3016,2,2,4,0,*?*?*?*?*?*?*?*?*?*?*?*?*?*?*?*?*?*?*?*?*?*?,16.4,12.2,76,101982,0,-0,353,0.0,-0.0,0.0,0,0,0,0,343,10.8,10,5,9999,99999,9,999999999,0.0,999,999,99
3016,2,2,5,0,*?*?*?*?*?*?*?*?*?*?*?*?*?*?*?*?*?*?*?*?*?*?,16.3,12.4,78,101982,0,-0,352,0.0,-0.0,0.0,0,0,0,0,342,13.4,10,5,9999,99999,9,999999999,0.0,999,999,99
3016,2,2,6,0,*?*?*?*?*?*?*?*?*?*?*?*?*?*?*?*?*?*?*?*?*?*?,16.1,12.2,78,101982,0,-0,351,0.0,-0.0,0.0,0,0,0,0,340,16.0,10,5,9999,99999,9,999999999,0.0,999,999,99
3016,2,2,7,0,*?*?*?*?*?*?*?*?*?*?*?*?*?*?*?*?*?*?*?*?*?*?,16.3,12.2,77,101982,0,-0,346,0.0,-0.0,0.0,0,0,0,0,285,14.9,8,4,9999,99999,9,999999999,0.0,999,999,99
3016,2,2,8,0,*?*?*?*?*?*?*?*?*?*?*?*?*?*?*?*?*?*?*?*?*?*?,16.5,12.5,77,101982,113,1404,336,26.4,193.1,10.9,2828,11477,1874,255,230,19.1,4,2,9999,99999,9,999999999,0.0,999,999,99
3016,2,2,9,0,*?*?*?*?*?*?*?*?*?*?*?*?*?*?*?*?*?*?*?*?*?*?,16.1,12.3,78,101982,291,1405,340,129.0,278.9,71.2,13392,21185,9251,1302,175,21.1,6,3,9999,99999,9,999999999,0.0,999,999,99
3016,2,2,10,0,*?*?*?*?*?*?*?*?*?*?*?*?*?*?*?*?*?*?*?*?*?*?,16.2,12.2,77,101982,428,1406,331,236.8,495.4,86.0,24262,43529,12205,1571,120,21.6,3,2,9999,99999,9,999999999,0.0,999,999,99
3016,2,2,11,0,*?*?*?*?*?*?*?*?*?*?*?*?*?*?*?*?*?*?*?*?*?*?,16.4,11.0,70,101982,514,1405,343,234.9,229.2,151.0,24899,22074,17278,3135,65,24.2,7,4,9999,99999,9,999999999,0.0,999,999,99
3016,2,2,12,0,*?*?*?*?*?*?*?*?*?*?*?*?*?*?*?*?*?*?*?*?*?*?,16.5,11.5,72,101982,544,1406,350,160.1,55.0,138.8,17588,5247,15665,3972,10,24.2,9,5,9999,99999,9,999999999,0.0,999,999,99
3016,2,2,13,0,*?*?*?*?*?*?*?*?*?*?*?*?*?*?*?*?*?*?*?*?*?*?,16.3,10.9,70,101982,515,1405,343,235.4,229.3,151.3,24953,22092,17313,3143,62,21.6,7,4,9999,99999,9,999999999,0.0,999,999,99
3016,2,2,14,0,*?*?*?*?*?*?*?*?*?*?*?*?*?*?*?*?*?*?*?*?*?*?,16.3,10.7,69,101982,430,1406,342,190.0,221.8,122.2,20105,20128,14142,2453,113,20.1,7,4,9999,99999,9,999999999,0.0,999,999,99
3016,2,2,15,0,*?*?*?*?*?*?*?*?*?*?*?*?*?*?*?*?*?*?*?*?*?*?,16.7,10.5,67,101982,294,1406,351,75.1,47.8,65.1,8246,3915,7387,1696,165,16.5,9,5,9999,99999,9,999999999,0.0,999,999,99
3016,2,2,16,0,*?*?*?*?*?*?*?*?*?*?*?*?*?*?*?*?*?*?*?*?*?*?,16.3,9.8,65,101982,117,1412,349,14.9,23.9,12.9,1714,1215,1610,267,217,13.9,9,5,9999,99999,9,999999999,0.0,999,999,99
3016,2,2,17,0,*?*?*?*?*?*?*?*?*?*?*?*?*?*?*?*?*?*?*?*?*?*?,16.5,10.5,68,101982,0,-0,354,0.0,-0.0,0.0,0,0,0,0,268,15.5,10,5,9999,99999,9,999999999,0.0,999,999,99
3016,2,2,18,0,*?*?*?*?*?*?*?*?*?*?*?*?*?*?*?*?*?*?*?*?*?*?,16.3,11.7,74,101982,0,-0,352,0.0,-0.0,0.0,0,0,0,0,320,13.9,10,5,9999,99999,9,999999999,0.0,999,999,99
3016,2,2,19,0,*?*?*?*?*?*?*?*?*?*?*?*?*?*?*?*?*?*?*?*?*?*?,16.4,11.7,73,101982,0,-0,353,0.0,-0.0,0.0,0,0,0,0,320,14.9,10,5,9999,99999,9,999999999,0.0,999,999,99
3016,2,2,20,0,*?*?*?*?*?*?*?*?*?*?*?*?*?*?*?*?*?*?*?*?*?*?,16.6,12.0,74,101982,0,-0,354,0.0,-0.0,0.0,0,0,0,0,320,18.5,10,5,9999,99999,9,999999999,0.0,999,999,99
3016,2,2,21,0,*?*?*?*?*?*?*?*?*?*?*?*?*?*?*?*?*?*?*?*?*?*?,16.4,11.3,72,101982,0,-0,353,0.0,-0.0,0.0,0,0,0,0,320,23.7,10,5,9999,99999,9,999999999,0.0,999,999,99
3016,2,2,22,0,*?*?*?*?*?*?*?*?*?*?*?*?*?*?*?*?*?*?*?*?*?*?,16.3,11.5,73,101982,0,-0,352,0.0,-0.0,0.0,0,0,0,0,320,22.7,10,5,9999,99999,9,999999999,0.0,999,999,99
3016,2,2,23,0,*?*?*?*?*?*?*?*?*?*?*?*?*?*?*?*?*?*?*?*?*?*?,16.1,11.8,76,101982,0,-0,351,0.0,-0.0,0.0,0,0,0,0,320,18.0,10,5,9999,99999,9,999999999,0.2,999,999,99
3016,2,2,24,0,*?*?*?*?*?*?*?*?*?*?*?*?*?*?*?*?*?*?*?*?*?*?,17.3,10.7,65,101982,0,-0,358,0.0,-0.0,0.0,0,0,0,0,350,10.8,10,5,9999,99999,9,999999999,0.0,999,999,99
3016,2,3,1,0,*?*?*?*?*?*?*?*?*?*?*?*?*?*?*?*?*?*?*?*?*?*?,13.6,11.7,89,102262,0,-0,339,0.0,-0.0,0.0,0,0,0,0,312,11.3,10,5,9999,99999,9,999999999,0.0,999,999,99
3016,2,3,2,0,*?*?*?*?*?*?*?*?*?*?*?*?*?*?*?*?*?*?*?*?*?*?,12.7,11.5,94,102262,0,-0,335,0.0,-0.0,0.0,0,0,0,0,303,8.2,10,5,9999,99999,9,999999999,0.0,999,999,99
3016,2,3,3,0,*?*?*?*?*?*?*?*?*?*?*?*?*?*?*?*?*?*?*?*?*?*?,13.2,11.9,93,102262,0,-0,337,0.0,-0.0,0.0,0,0,0,0,295,10.8,10,5,9999,99999,9,999999999,0.0,999,999,99
3016,2,3,4,0,*?*?*?*?*?*?*?*?*?*?*?*?*?*?*?*?*?*?*?*?*?*?,12.8,11.6,93,102262,0,-0,336,0.0,-0.0,0.0,0,0,0,0,287,10.8,10,5,9999,99999,9,999999999,0.5,999,999,99
3016,2,3,5,0,*?*?*?*?*?*?*?*?*?*?*?*?*?*?*?*?*?*?*?*?*?*?,12.7,11.0,90,102262,0,-0,335,0.0,-0.0,0.0,0,0,0,0,278,13.4,10,5,9999,99999,9,999999999,0.7,999,999,99
3016,2,3,6,0,*?*?*?*?*?*?*?*?*?*?*?*?*?*?*?*?*?*?*?*?*?*?,12.6,10.7,89,102262,0,-0,335,0.0,-0.0,0.0,0,0,0,0,270,16.0,10,5,9999,99999,9,999999999,0.7,999,999,99
3016,2,3,7,0,*?*?*?*?*?*?*?*?*?*?*?*?*?*?*?*?*?*?*?*?*?*?,12.7,10.7,89,102262,0,-0,335,0.0,-0.0,0.0,0,0,0,0,270,14.9,10,5,9999,99999,9,999999999,0.0,999,999,99
3016,2,3,8,0,*?*?*?*?*?*?*?*?*?*?*?*?*?*?*?*?*?*?*?*?*?*?,12.9,10.9,89,102262,119,1410,336,9.0,0.0,9.0,1100,-0,1099,357,270,19.1,10,5,9999,99999,9,999999999,0.0,999,999,99
3016,2,3,9,0,*?*?*?*?*?*?*?*?*?*?*?*?*?*?*?*?*?*?*?*?*?*?,13.4,11.6,90,102262,297,1405,335,76.2,48.0,66.1,8365,3943,7493,1722,270,21.1,9,5,9999,99999,9,999999999,0.0,999,999,99
3016,2,3,10,0,*?*?*?*?*?*?*?*?*?*?*?*?*?*?*?*?*?*?*?*?*?*?,13.1,12.0,95,102262,434,1405,334,122.8,52.9,106.5,13481,4816,12030,2908,270,21.6,9,5,9999,99999,9,999999999,0.0,999,999,99
3016,2,3,11,0,*?*?*?*?*?*?*?*?*?*?*?*?*?*?*?*?*?*?*?*?*?*?,13.9,13.0,96,102262,521,1407,338,152.2,54.7,131.9,16715,5169,14893,3737,270,24.2,9,5,9999,99999,9,999999999,0.0,999,999,99
3016,2,3,12,0,*?*?*?*?*?*?*?*?*?*?*?*?*?*?*?*?*?*?*?*?*?*?,14.1,12.0,89,102262,551,1407,339,162.3,55.1,140.7,17834,5267,15883,4040,270,24.2,9,5,9999,99999,9,999999999,0.0,999,999,99
3016,2,3,13,0,*?*?*?*?*?*?*?*?*?*?*?*?*?*?*?*?*?*?*?*?*?*?,13.9,11.8,88,102262,522,1406,341,87.8,0.0,87.8,10301,0,10331,3717,272,21.6,10,5,9999,99999,9,999999999,0.0,999,999,99
3016,2,3,14,0,*?*?*?*?*?*?*?*?*?*?*?*?*?*?*?*?*?*?*?*?*?*?,14.3,12.3,89,102262,437,1408,343,71.1,0.0,71.1,8318,0,8340,2925,273,20.1,10,5,9999,99999,9,999999999,0.0,999,999,99
3016,2,3,15,0,*?*?*?*?*?*?*?*?*?*?*?*?*?*?*?*?*?*?*?*?*?*?,13.9,12.1,90,102262,300,1404,341,44.5,0.0,44.5,5199,0,5209,1755,275,16.5,10,5,9999,99999,9,999999999,0.0,999,999,99
3016,2,3,16,0,*?*?*?*?*?*?*?*?*?*?*?*?*?*?*?*?*?*?*?*?*?*?,14.1,12.2,89,102262,123,1409,342,9.8,0.0,9.8,1193,-0,1193,388,277,13.9,10,5,9999,99999,9,999999999,0.0,999,999,99
3016,2,3,17,0,*?*?*?*?*?*?*?*?*?*?*?*?*?*?*?*?*?*?*?*?*?*?,14.0,11.3,85,102262,0,-0,341,0.0,-0.0,0.0,0,0,0,0,278,15.5,10,5,9999,99999,9,999999999,0.0,999,999,99
3016,2,3,18,0,*?*?*?*?*?*?*?*?*?*?*?*?*?*?*?*?*?*?*?*?*?*?,13.7,11.2,86,102262,0,-0,340,0.0,-0.0,0.0,0,0,0,0,280,13.9,10,5,9999,99999,9,999999999,0.0,999,999,99
3016,2,3,19,0,*?*?*?*?*?*?*?*?*?*?*?*?*?*?*?*?*?*?*?*?*?*?,13.5,10.5,83,102262,0,-0,339,0.0,-0.0,0.0,0,0,0,0,280,14.9,10,5,9999,99999,9,999999999,0.0,999,999,99
3016,2,3,20,0,*?*?*?*?*?*?*?*?*?*?*?*?*?*?*?*?*?*?*?*?*?*?,13.6,10.3,82,102262,0,-0,340,0.0,-0.0,0.0,0,0,0,0,280,18.5,10,5,9999,99999,9,999999999,0.0,999,999,99
3016,2,3,21,0,*?*?*?*?*?*?*?*?*?*?*?*?*?*?*?*?*?*?*?*?*?*?,13.6,9.8,79,102262,0,-0,340,0.0,-0.0,0.0,0,0,0,0,280,23.7,10,5,9999,99999,9,999999999,0.0,999,999,99
3016,2,3,22,0,*?*?*?*?*?*?*?*?*?*?*?*?*?*?*?*?*?*?*?*?*?*?,13.5,9.2,76,102262,0,-0,340,0.0,-0.0,0.0,0,0,0,0,280,22.7,10,5,9999,99999,9,999999999,0.0,999,999,99
3016,2,3,23,0,*?*?*?*?*?*?*?*?*?*?*?*?*?*?*?*?*?*?*?*?*?*?,13.0,10.3,85,102262,0,-0,337,0.0,-0.0,0.0,0,0,0,0,280,18.0,10,5,9999,99999,9,999999999,0.7,999,999,99
3016,2,3,24,0,*?*?*?*?*?*?*?*?*?*?*?*?*?*?*?*?*?*?*?*?*?*?,15.1,11.8,81,102262,0,-0,347,0.0,-0.0,0.0,0,0,0,0,320,10.8,10,5,9999,99999,9,999999999,0.5,999,999,99
3016,2,4,1,0,*?*?*?*?*?*?*?*?*?*?*?*?*?*?*?*?*?*?*?*?*?*?,11.3,10.5,97,101845,0,-0,329,0.0,-0.0,0.0,0,0,0,0,283,17.5,10,5,9999,99999,9,999999999,0.0,999,999,99
3016,2,4,2,0,*?*?*?*?*?*?*?*?*?*?*?*?*?*?*?*?*?*?*?*?*?*?,10.7,10.5,100,101845,0,-0,326,0.0,-0.0,0.0,0,0,0,0,287,13.9,10,5,9999,99999,9,999999999,0.0,999,999,99
3016,2,4,3,0,*?*?*?*?*?*?*?*?*?*?*?*?*?*?*?*?*?*?*?*?*?*?,10.5,10.4,100,101845,0,-0,325,0.0,-0.0,0.0,0,0,0,0,290,12.4,10,5,9999,99999,9,999999999,0.0,999,999,99
3016,2,4,4,0,*?*?*?*?*?*?*?*?*?*?*?*?*?*?*?*?*?*?*?*?*?*?,10.3,10.3,100,101845,0,-0,324,0.0,-0.0,0.0,0,0,0,0,293,18.0,10,5,9999,99999,9,999999999,0.0,999,999,99
3016,2,4,5,0,*?*?*?*?*?*?*?*?*?*?*?*?*?*?*?*?*?*?*?*?*?*?,10.4,10.4,100,101845,0,-0,325,0.0,-0.0,0.0,0,0,0,0,297,16.0,10,5,9999,99999,9,999999999,0.0,999,999,99
3016,2,4,6,0,*?*?*?*?*?*?*?*?*?*?*?*?*?*?*?*?*?*?*?*?*?*?,10.7,10.7,100,101845,0,-0,326,0.0,-0.0,0.0,0,0,0,0,300,14.4,10,5,9999,99999,9,999999999,0.0,999,999,99
3016,2,4,7,0,*?*?*?*?*?*?*?*?*?*?*?*?*?*?*?*?*?*?*?*?*?*?,10.4,10.3,100,101845,0,-0,325,0.0,-0.0,0.0,0,0,0,0,300,12.9,10,5,9999,99999,9,999999999,0.0,999,999,99
3016,2,4,8,0,*?*?*?*?*?*?*?*?*?*?*?*?*?*?*?*?*?*?*?*?*?*?,10.4,9.3,95,101845,124,1403,322,17.5,26.4,15.2,2007,1388,1882,315,300,13.9,9,5,9999,99999,9,999999999,0.0,999,999,99
3016,2,4,9,0,*?*?*?*?*?*?*?*?*?*?*?*?*?*?*?*?*?*?*?*?*?*?,10.5,9.3,95,101845,303,1406,322,78.3,48.3,67.9,8588,3992,7691,1771,300,16.0,9,5,9999,99999,9,999999999,0.0,999,999,99
3016,2,4,10,0,*?*?*?*?*?*?*?*?*?*?*?*?*?*?*?*?*?*?*?*?*?*?,11.1,9.2,90,101845,440,1404,325,124.9,53.0,108.3,13716,4846,12238,2966,300,14.4,9,5,9999,99999,9,999999999,0.0,999,999,99
3016,2,4,11,0,*?*?*?*?*?*?*?*?*?*?*?*?*?*?*?*?*?*?*?*?*?*?,11.3,9.7,92,101845,527,1406,326,154.4,54.8,133.8,16958,5192,15109,3802,300,13.9,9,5,9999,99999,9,999999999,0.0,999,999,99
3016,2,4,12,0,*?*?*?*?*?*?*?*?*?*?*?*?*?*?*?*?*?*?*?*?*?*?,11.5,9.8,91,101845,557,1406,327,164.6,55.2,142.7,18083,5288,16104,4108,300,12.9,9,5,9999,99999,9,999999999,0.0,999,999,99
3016,2,4,13,0,*?*?*?*?*?*?*?*?*?*?*?*?*?*?*?*?*?*?*?*?*?*?,11.4,9.4,89,101845,529,1407,330,89.1,0.0,89.1,10459,0,10490,3781,297,14.4,10,5,9999,99999,9,999999999,0.0,999,999,99
3016,2,4,14,0,*?*?*?*?*?*?*?*?*?*?*?*?*?*?*?*?*?*?*?*?*?*?,11.1,9.1,89,101845,443,1405,328,72.5,0.0,72.5,8472,0,8494,2984,293,12.4,10,5,9999,99999,9,999999999,0.0,999,999,99
3016,2,4,15,0,*?*?*?*?*?*?*?*?*?*?*?*?*?*?*?*?*?*?*?*?*?*?,10.9,8.0,84,101845,307,1406,328,45.8,0.0,45.8,5345,0,5356,1810,290,8.8,10,5,9999,99999,9,999999999,1.5,999,999,99
3016,2,4,16,0,*?*?*?*?*?*?*?*?*?*?*?*?*?*?*?*?*?*?*?*?*?*?,11.2,9.3,90,101845,129,1405,325,19.2,27.8,16.6,2189,1471,2057,345,287,11.3,9,5,9999,99999,9,999999999,1.4,999,999,99
3016,2,4,17,0,*?*?*?*?*?*?*?*?*?*?*?*?*?*?*?*?*?*?*?*?*?*?,11.2,10.1,95,101845,0,-0,329,0.0,-0.0,0.0,0,0,0,0,283,11.3,10,5,9999,99999,9,999999999,1.4,999,999,99
3016,2,4,18,0,*?*?*?*?*?*?*?*?*?*?*?*?*?*?*?*?*?*?*?*?*?*?,11.2,9.7,93,101845,0,-0,329,0.0,-0.0,0.0,0,0,0,0,280,11.3,10,5,9999,99999,9,999999999,1.4,999,999,99
3016,2,4,19,0,*?*?*?*?*?*?*?*?*?*?*?*?*?*?*?*?*?*?*?*?*?*?,11.2,9.9,94,101845,0,-0,329,0.0,-0.0,0.0,0,0,0,0,277,10.8,10,5,9999,99999,9,999999999,2.2,999,999,99
3016,2,4,20,0,*?*?*?*?*?*?*?*?*?*?*?*?*?*?*?*?*?*?*?*?*?*?,11.3,10.2,95,101845,0,-0,329,0.0,-0.0,0.0,0,0,0,0,273,8.8,10,5,9999,99999,9,999999999,2.0,999,999,99
3016,2,4,21,0,*?*?*?*?*?*?*?*?*?*?*?*?*?*?*?*?*?*?*?*?*?*?,10.3,9.8,99,101845,0,-0,324,0.0,-0.0,0.0,0,0,0,0,270,12.9,10,5,9999,99999,9,999999999,3.3,999,999,99
3016,2,4,22,0,*?*?*?*?*?*?*?*?*?*?*?*?*?*?*?*?*?*?*?*?*?*?,11.0,11.0,100,101845,0,-0,327,0.0,-0.0,0.0,0,0,0,0,267,11.3,10,5,9999,99999,9,999999999,3.2,999,999,99
3016,2,4,23,0,*?*?*?*?*?*?*?*?*?*?*?*?*?*?*?*?*?*?*?*?*?*?,10.6,10.3,100,101845,0,-0,326,0.0,-0.0,0.0,0,0,0,0,263,8.2,10,5,9999,99999,9,999999999,1.5,999,999,99
3016,2,4,24,0,*?*?*?*?*?*?*?*?*?*?*?*?*?*?*?*?*?*?*?*?*?*?,12.4,10.4,89,101845,0,-0,334,0.0,-0.0,0.0,0,0,0,0,280,19.6,10,5,9999,99999,9,999999999,0.0,999,999,99
3016,2,5,1,0,*?*?*?*?*?*?*?*?*?*?*?*?*?*?*?*?*?*?*?*?*?*?,9.3,9.1,99,100687,0,-0,320,0.0,-0.0,0.0,0,0,0,0,263,10.8,10,5,9999,99999,9,999999999,1.2,999,999,99
3016,2,5,2,0,*?*?*?*?*?*?*?*?*?*?*?*?*?*?*?*?*?*?*?*?*?*?,8.8,8.4,98,100687,0,-0,318,0.0,-0.0,0.0,0,0,0,0,267,11.8,10,5,9999,99999,9,999999999,0.3,999,999,99
3016,2,5,3,0,*?*?*?*?*?*?*?*?*?*?*?*?*?*?*?*?*?*?*?*?*?*?,8.6,7.9,96,100687,0,-0,317,0.0,-0.0,0.0,0,0,0,0,270,13.9,10,5,9999,99999,9,999999999,0.6,999,999,99
3016,2,5,4,0,*?*?*?*?*?*?*?*?*?*?*?*?*?*?*?*?*?*?*?*?*?*?,7.8,7.3,97,100687,0,-0,314,0.0,-0.0,0.0,0,0,0,0,273,11.3,10,5,9999,99999,9,999999999,1.7,999,999,99
3016,2,5,5,0,*?*?*?*?*?*?*?*?*?*?*?*?*?*?*?*?*?*?*?*?*?*?,7.8,7.4,97,100687,0,-0,314,0.0,-0.0,0.0,0,0,0,0,277,14.4,10,5,9999,99999,9,999999999,3.5,999,999,99
3016,2,5,6,0,*?*?*?*?*?*?*?*?*?*?*?*?*?*?*?*?*?*?*?*?*?*?,7.6,7.6,100,100687,0,-0,313,0.0,-0.0,0.0,0,0,0,0,280,12.4,10,5,9999,99999,9,999999999,2.9,999,999,99
3016,2,5,7,0,*?*?*?*?*?*?*?*?*?*?*?*?*?*?*?*?*?*?*?*?*?*?,7.3,6.7,96,100687,0,-0,312,0.0,-0.0,0.0,0,0,0,0,282,11.8,10,5,9999,99999,9,999999999,1.2,999,999,99
3016,2,5,8,0,*?*?*?*?*?*?*?*?*?*?*?*?*?*?*?*?*?*?*?*?*?*?,7.7,6.9,94,100687,130,1405,309,19.5,28.0,16.9,2224,1496,2088,351,283,11.8,9,5,9999,99999,9,999999999,1.0,999,999,99
3016,2,5,9,0,*?*?*?*?*?*?*?*?*?*?*?*?*?*?*?*?*?*?*?*?*?*?,8.1,6.4,89,100687,309,1405,311,80.3,48.6,69.7,8837,3986,7920,1821,285,12.9,9,5,9999,99999,9,999999999,3.3,999,999,99
3016,2,5,10,0,*?*?*?*?*?*?*?*?*?*?*?*?*?*?*?*?*?*?*?*?*?*?,10.5,9.1,91,100687,447,1406,322,127.1,53.2,110.2,13972,4844,12472,3026,287,12.9,9,5,9999,99999,9,999999999,1.7,999,999,99
3016,2,5,11,0,*?*?*?*?*?*?*?*?*?*?*?*?*?*?*?*?*?*?*?*?*?*?,10.6,8.8,89,100687,534,1407,322,156.6,54.9,135.8,17206,5214,15328,3869,288,11.3,9,5,9999,99999,9,999999999,0.0,999,999,99
3016,2,5,12,0,*?*?*?*?*?*?*?*?*?*?*?*?*?*?*?*?*?*?*?*?*?*?,11.6,9.4,87,100687,564,1406,331,96.1,0.0,96.1,11288,0,11323,4124,290,9.8,10,5,9999,99999,9,999999999,0.0,999,999,99
3016,2,5,13,0,*?*?*?*?*?*?*?*?*?*?*?*?*?*?*?*?*?*?*?*?*?*?,11.6,8.9,84,100687,535,1405,331,90.5,0.0,90.5,10617,0,10649,3846,287,10.3,10,5,9999,99999,9,999999999,0.0,999,999,99
3016,2,5,14,0,*?*?*?*?*?*?*?*?*?*?*?*?*?*?*?*?*?*?*?*?*?*?,11.4,8.0,79,100687,450,1406,330,73.8,0.0,73.8,8629,0,8652,3046,283,10.8,10,5,9999,99999,9,999999999,0.0,999,999,99
3016,2,5,15,0,*?*?*?*?*?*?*?*?*?*?*?*?*?*?*?*?*?*?*?*?*?*?,11.7,8.0,78,100687,313,1403,331,47.1,0.0,47.1,5498,0,5510,1863,280,10.3,10,5,9999,99999,9,999999999,0.1,999,999,99
3016,2,5,16,0,*?*?*?*?*?*?*?*?*?*?*?*?*?*?*?*?*?*?*?*?*?*?,11.4,8.4,82,100687,135,1400,330,12.3,0.0,12.3,1481,-0,1482,483,277,10.3,10,5,9999,99999,9,999999999,0.2,999,999,99
3016,2,5,17,0,*?*?*?*?*?*?*?*?*?*?*?*?*?*?*?*?*?*?*?*?*?*?,11.1,8.3,83,100687,0,-0,328,0.0,-0.0,0.0,0,0,0,0,273,9.8,10,5,9999,99999,9,999999999,0.1,999,999,99
3016,2,5,18,0,*?*?*?*?*?*?*?*?*?*?*?*?*?*?*?*?*?*?*?*?*?*?,10.5,8.5,88,100687,0,-0,326,0.0,-0.0,0.0,0,0,0,0,270,10.3,10,5,9999,99999,9,999999999,1.7,999,999,99
3016,2,5,19,0,*?*?*?*?*?*?*?*?*?*?*?*?*?*?*?*?*?*?*?*?*?*?,9.3,8.0,92,100687,0,-0,320,0.0,-0.0,0.0,0,0,0,0,278,9.3,10,5,9999,99999,9,999999999,0.7,999,999,99
3016,2,5,20,0,*?*?*?*?*?*?*?*?*?*?*?*?*?*?*?*?*?*?*?*?*?*?,8.8,8.4,98,100687,0,-0,318,0.0,-0.0,0.0,0,0,0,0,287,8.2,10,5,9999,99999,9,999999999,0.9,999,999,99
3016,2,5,21,0,*?*?*?*?*?*?*?*?*?*?*?*?*?*?*?*?*?*?*?*?*?*?,9.0,8.1,94,100687,0,-0,319,0.0,-0.0,0.0,0,0,0,0,295,9.8,10,5,9999,99999,9,999999999,0.9,999,999,99
3016,2,5,22,0,*?*?*?*?*?*?*?*?*?*?*?*?*?*?*?*?*?*?*?*?*?*?,8.1,8.1,100,100687,0,-0,315,0.0,-0.0,0.0,0,0,0,0,303,9.3,10,5,9999,99999,9,999999999,2.0,999,999,99
3016,2,5,23,0,*?*?*?*?*?*?*?*?*?*?*?*?*?*?*?*?*?*?*?*?*?*?,8.7,8.1,97,100687,0,-0,318,0.0,-0.0,0.0,0,0,0,0,312,8.2,10,5,9999,99999,9,999999999,2.9,999,999,99
3016,2,5,24,0,*?*?*?*?*?*?*?*?*?*?*?*?*?*?*?*?*?*?*?*?*?*?,10.3,9.7,97,100687,0,-0,325,0.0,-0.0,0.0,0,0,0,0,260,12.9,10,5,9999,99999,9,999999999,1.2,999,999,99
3016,2,6,1,0,*?*?*?*?*?*?*?*?*?*?*?*?*?*?*?*?*?*?*?*?*?*?,9.7,8.7,93,101338,0,-0,322,0.0,-0.0,0.0,0,0,0,0,322,9.3,10,5,9999,99999,9,999999999,0.6,999,999,99
3016,2,6,2,0,*?*?*?*?*?*?*?*?*?*?*?*?*?*?*?*?*?*?*?*?*?*?,9.8,8.8,93,101338,0,-0,322,0.0,-0.0,0.0,0,0,0,0,323,9.3,10,5,9999,99999,9,999999999,1.0,999,999,99
3016,2,6,3,0,*?*?*?*?*?*?*?*?*?*?*?*?*?*?*?*?*?*?*?*?*?*?,9.7,8.1,90,101338,0,-0,322,0.0,-0.0,0.0,0,0,0,0,325,10.8,10,5,9999,99999,9,999999999,0.9,999,999,99
3016,2,6,4,0,*?*?*?*?*?*?*?*?*?*?*?*?*?*?*?*?*?*?*?*?*?*?,9.9,7.6,85,101338,0,-0,323,0.0,-0.0,0.0,0,0,0,0,327,11.3,10,5,9999,99999,9,999999999,0.5,999,999,99
3016,2,6,5,0,*?*?*?*?*?*?*?*?*?*?*?*?*?*?*?*?*?*?*?*?*?*?,9.6,8.1,90,101338,0,-0,322,0.0,-0.0,0.0,0,0,0,0,328,9.3,10,5,9999,99999,9,999999999,0.1,999,999,99
3016,2,6,6,0,*?*?*?*?*?*?*?*?*?*?*?*?*?*?*?*?*?*?*?*?*?*?,9.2,8.0,92,101338,0,-0,320,0.0,-0.0,0.0,0,0,0,0,330,6.7,10,5,9999,99999,9,999999999,0.0,999,999,99
3016,2,6,7,0,*?*?*?*?*?*?*?*?*?*?*?*?*?*?*?*?*?*?*?*?*?*?,9.5,8.3,92,101338,0,-0,321,0.0,-0.0,0.0,0,0,0,0,333,7.7,10,5,9999,99999,9,999999999,0.0,999,999,99
3016,2,6,8,0,*?*?*?*?*?*?*?*?*?*?*?*?*?*?*?*?*?*?*?*?*?*?,9.7,7.7,88,101338,136,1406,322,12.4,0.0,12.4,1492,-0,1493,486,337,11.3,10,5,9999,99999,9,999999999,0.0,999,999,99
3016,2,6,9,0,*?*?*?*?*?*?*?*?*?*?*?*?*?*?*?*?*?*?*?*?*?*?,9.8,8.0,88,101338,315,1404,323,47.5,0.0,47.5,5541,0,5552,1879,340,12.9,10,5,9999,99999,9,999999999,0.0,999,999,99
3016,2,6,10,0,*?*?*?*?*?*?*?*?*?*?*?*?*?*?*?*?*?*?*?*?*?*?,11.0,7.6,80,101338,453,1405,328,74.4,0.0,74.4,8708,0,8731,3077,343,10.3,10,5,9999,99999,9,999999999,0.0,999,999,99
3016,2,6,11,0,*?*?*?*?*?*?*?*?*?*?*?*?*?*?*?*?*?*?*?*?*?*?,10.6,7.9,83,101338,540,1405,326,91.5,0.0,91.5,10737,0,10770,3895,347,9.8,10,5,9999,99999,9,999999999,0.0,999,999,99
3016,2,6,12,0,*?*?*?*?*?*?*?*?*?*?*?*?*?*?*?*?*?*?*?*?*?*?,11.3,8.0,80,101338,570,1404,329,97.4,0.0,97.4,11448,0,11484,4190,350,9.8,10,5,9999,99999,9,999999999,0.0,999,999,99
3016,2,6,13,0,*?*?*?*?*?*?*?*?*?*?*?*?*?*?*?*?*?*?*?*?*?*?,11.6,5.9,67,101338,542,1405,331,91.8,0.0,91.8,10778,0,10811,3912,350,8.2,10,5,9999,99999,9,999999999,0.0,999,999,99
3016,2,6,14,0,*?*?*?*?*?*?*?*?*?*?*?*?*?*?*?*?*?*?*?*?*?*?,11.7,5.9,67,101338,456,1404,332,75.1,0.0,75.1,8786,0,8810,3108,350,9.8,10,5,9999,99999,9,999999999,0.0,999,999,99
3016,2,6,15,0,*?*?*?*?*?*?*?*?*?*?*?*?*?*?*?*?*?*?*?*?*?*?,11.6,5.1,64,101338,320,1405,331,48.4,0.0,48.4,5651,0,5663,1919,350,8.8,10,5,9999,99999,9,999999999,0.0,999,999,99
3016,2,6,16,0,*?*?*?*?*?*?*?*?*?*?*?*?*?*?*?*?*?*?*?*?*?*?,11.4,6.2,70,101338,142,1406,330,13.6,0.0,13.6,1628,-0,1628,531,350,10.3,10,5,9999,99999,9,999999999,0.0,999,999,99
3016,2,6,17,0,*?*?*?*?*?*?*?*?*?*?*?*?*?*?*?*?*?*?*?*?*?*?,11.6,7.6,76,101338,0,-0,331,0.0,-0.0,0.0,0,0,0,0,350,7.7,10,5,9999,99999,9,999999999,0.0,999,999,99
3016,2,6,18,0,*?*?*?*?*?*?*?*?*?*?*?*?*?*?*?*?*?*?*?*?*?*?,10.8,7.9,82,101338,0,-0,327,0.0,-0.0,0.0,0,0,0,0,350,7.7,10,5,9999,99999,9,999999999,0.0,999,999,99
3016,2,6,19,0,*?*?*?*?*?*?*?*?*?*?*?*?*?*?*?*?*?*?*?*?*?*?,10.4,8.1,86,101338,0,-0,325,0.0,-0.0,0.0,0,0,0,0,347,7.7,10,5,9999,99999,9,999999999,0.5,999,999,99
3016,2,6,20,0,*?*?*?*?*?*?*?*?*?*?*?*?*?*?*?*?*?*?*?*?*?*?,10.4,8.4,87,101338,0,-0,325,0.0,-0.0,0.0,0,0,0,0,343,7.7,10,5,9999,99999,9,999999999,0.9,999,999,99
3016,2,6,21,0,*?*?*?*?*?*?*?*?*?*?*?*?*?*?*?*?*?*?*?*?*?*?,10.6,8.4,86,101338,0,-0,326,0.0,-0.0,0.0,0,0,0,0,340,7.2,10,5,9999,99999,9,999999999,0.5,999,999,99
3016,2,6,22,0,*?*?*?*?*?*?*?*?*?*?*?*?*?*?*?*?*?*?*?*?*?*?,10.1,9.2,93,101338,0,-0,324,0.0,-0.0,0.0,0,0,0,0,337,6.7,10,5,9999,99999,9,999999999,0.7,999,999,99
3016,2,6,23,0,*?*?*?*?*?*?*?*?*?*?*?*?*?*?*?*?*?*?*?*?*?*?,10.1,8.9,92,101338,0,-0,324,0.0,-0.0,0.0,0,0,0,0,333,6.2,10,5,9999,99999,9,999999999,1.9,999,999,99
3016,2,6,24,0,*?*?*?*?*?*?*?*?*?*?*?*?*?*?*?*?*?*?*?*?*?*?,9.3,8.4,94,101338,0,-0,320,0.0,-0.0,0.0,0,0,0,0,320,7.2,10,5,9999,99999,9,999999999,2.1,999,999,99
3016,2,7,1,0,*?*?*?*?*?*?*?*?*?*?*?*?*?*?*?*?*?*?*?*?*?*?,9.6,5.1,73,102094,0,-0,322,0.0,-0.0,0.0,0,0,0,0,327,5.7,10,5,9999,99999,9,999999999,1.5,999,999,99
3016,2,7,2,0,*?*?*?*?*?*?*?*?*?*?*?*?*?*?*?*?*?*?*?*?*?*?,9.3,2.9,64,102094,0,-0,321,0.0,-0.0,0.0,0,0,0,0,323,5.7,10,5,9999,99999,9,999999999,0.5,999,999,99
3016,2,7,3,0,*?*?*?*?*?*?*?*?*?*?*?*?*?*?*?*?*?*?*?*?*?*?,9.0,3.2,67,102094,0,-0,320,0.0,-0.0,0.0,0,0,0,0,320,6.7,10,5,9999,99999,9,999999999,0.3,999,999,99
3016,2,7,4,0,*?*?*?*?*?*?*?*?*?*?*?*?*?*?*?*?*?*?*?*?*?*?,8.7,3.2,68,102094,0,-0,318,0.0,-0.0,0.0,0,0,0,0,317,8.2,10,5,9999,99999,9,999999999,0.1,999,999,99
3016,2,7,5,0,*?*?*?*?*?*?*?*?*?*?*?*?*?*?*?*?*?*?*?*?*?*?,9.1,3.8,68,102094,0,-0,320,0.0,-0.0,0.0,0,0,0,0,313,6.7,10,5,9999,99999,9,999999999,0.0,999,999,99
3016,2,7,6,0,*?*?*?*?*?*?*?*?*?*?*?*?*?*?*?*?*?*?*?*?*?*?,9.6,3.6,66,102094,0,-0,323,0.0,-0.0,0.0,0,0,0,0,310,8.2,10,5,9999,99999,9,999999999,0.0,999,999,99
3016,2,7,7,0,*?*?*?*?*?*?*?*?*?*?*?*?*?*?*?*?*?*?*?*?*?*?,10.0,3.4,63,102094,0,-0,324,0.0,-0.0,0.0,0,0,0,0,308,8.2,10,5,9999,99999,9,999999999,0.0,999,999,99
3016,2,7,8,0,*?*?*?*?*?*?*?*?*?*?*?*?*?*?*?*?*?*?*?*?*?*?,9.0,3.9,70,102094,142,1406,315,23.6,31.0,20.4,2668,1745,2497,425,307,7.7,9,5,9999,99999,9,999999999,0.2,999,999,99
3016,2,7,9,0,*?*?*?*?*?*?*?*?*?*?*?*?*?*?*?*?*?*?*?*?*?*?,10.4,5.3,70,102094,321,1403,321,84.6,49.2,73.4,9285,4139,8309,1925,305,6.7,9,5,9999,99999,9,999999999,0.0,999,999,99
3016,2,7,10,0,*?*?*?*?*?*?*?*?*?*?*?*?*?*?*?*?*?*?*?*?*?*?,11.3,5.3,66,102094,460,1406,325,131.6,53.5,114.1,14446,4933,12885,3149,303,5.7,9,5,9999,99999,9,999999999,0.0,999,999,99
3016,2,7,11,0,*?*?*?*?*?*?*?*?*?*?*?*?*?*?*?*?*?*?*?*?*?*?,12.0,5.8,65,102094,547,1405,333,92.8,0.0,92.8,10897,0,10930,3961,302,6.2,10,5,9999,99999,9,999999999,0.0,999,999,99
3016,2,7,12,0,*?*?*?*?*?*?*?*?*?*?*?*?*?*?*?*?*?*?*?*?*?*?,12.5,5.6,63,102094,577,1404,336,98.8,0.0,98.8,11611,0,11648,4259,300,7.7,10,5,9999,99999,9,999999999,0.0,999,999,99
3016,2,7,13,0,*?*?*?*?*?*?*?*?*?*?*?*?*?*?*?*?*?*?*?*?*?*?,13.0,5.6,60,102094,549,1406,338,93.2,0.0,93.2,10941,0,10975,3980,290,8.2,10,5,9999,99999,9,999999999,0.0,999,999,99
3016,2,7,14,0,*?*?*?*?*?*?*?*?*?*?*?*?*?*?*?*?*?*?*?*?*?*?,13.1,5.5,59,102094,463,1404,334,132.8,53.6,115.1,14582,4949,13005,3182,280,8.2,9,5,9999,99999,9,999999999,0.0,999,999,99
3016,2,7,15,0,*?*?*?*?*?*?*?*?*?*?*?*?*?*?*?*?*?*?*?*?*?*?,12.7,5.0,59,102094,327,1406,337,49.7,0.0,49.7,5804,0,5817,1975,270,8.8,10,5,9999,99999,9,999999999,0.0,999,999,99
3016,2,7,16,0,*?*?*?*?*?*?*?*?*?*?*?*?*?*?*?*?*?*?*?*?*?*?,13.0,4.8,57,102094,148,1401,338,14.8,0.0,14.8,1774,-0,1775,579,260,8.8,10,5,9999,99999,9,999999999,0.0,999,999,99
3016,2,7,17,0,*?*?*?*?*?*?*?*?*?*?*?*?*?*?*?*?*?*?*?*?*?*?,12.7,5.8,62,102094,0,-0,336,0.0,-0.0,0.0,0,0,0,0,250,8.8,10,5,9999,99999,9,999999999,0.0,999,999,99
3016,2,7,18,0,*?*?*?*?*?*?*?*?*?*?*?*?*?*?*?*?*?*?*?*?*?*?,11.5,5.3,65,102094,0,-0,331,0.0,-0.0,0.0,0,0,0,0,240,7.7,10,5,9999,99999,9,999999999,0.0,999,999,99
3016,2,7,19,0,*?*?*?*?*?*?*?*?*?*?*?*?*?*?*?*?*?*?*?*?*?*?,11.0,5.5,68,102094,0,-0,329,0.0,-0.0,0.0,0,0,0,0,208,7.2,10,5,9999,99999,9,999999999,0.0,999,999,99
3016,2,7,20,0,*?*?*?*?*?*?*?*?*?*?*?*?*?*?*?*?*?*?*?*?*?*?,10.2,5.0,70,102094,0,-0,325,0.0,-0.0,0.0,0,0,0,0,177,6.7,10,5,9999,99999,9,999999999,0.3,999,999,99
3016,2,7,21,0,*?*?*?*?*?*?*?*?*?*?*?*?*?*?*?*?*?*?*?*?*?*?,10.7,5.3,69,102094,0,-0,327,0.0,-0.0,0.0,0,0,0,0,145,4.6,10,5,9999,99999,9,999999999,1.2,999,999,99
3016,2,7,22,0,*?*?*?*?*?*?*?*?*?*?*?*?*?*?*?*?*?*?*?*?*?*?,11.2,5.1,66,102094,0,-0,330,0.0,-0.0,0.0,0,0,0,0,113,3.6,10,5,9999,99999,9,999999999,0.0,999,999,99
3016,2,7,23,0,*?*?*?*?*?*?*?*?*?*?*?*?*?*?*?*?*?*?*?*?*?*?,10.7,4.5,65,102094,0,-0,327,0.0,-0.0,0.0,0,0,0,0,82,2.6,10,5,9999,99999,9,999999999,0.0,999,999,99
3016,2,7,24,0,*?*?*?*?*?*?*?*?*?*?*?*?*?*?*?*?*?*?*?*?*?*?,10.1,7.1,81,102094,0,-0,324,0.0,-0.0,0.0,0,0,0,0,330,4.6,10,5,9999,99999,9,999999999,4.3,999,999,99
3016,2,8,1,0,*?*?*?*?*?*?*?*?*?*?*?*?*?*?*?*?*?*?*?*?*?*?,10.6,9.3,95,102275,0,-0,326,0.0,-0.0,0.0,0,0,0,0,100,3.6,10,5,9999,99999,9,999999999,0.3,999,999,99
3016,2,8,2,0,*?*?*?*?*?*?*?*?*?*?*?*?*?*?*?*?*?*?*?*?*?*?,11.1,11.0,100,102275,0,-0,328,0.0,-0.0,0.0,0,0,0,0,150,5.2,10,5,9999,99999,9,999999999,0.2,999,999,99
3016,2,8,3,0,*?*?*?*?*?*?*?*?*?*?*?*?*?*?*?*?*?*?*?*?*?*?,10.2,10.2,100,102275,0,-0,324,0.0,-0.0,0.0,0,0,0,0,200,7.7,10,5,9999,99999,9,999999999,0.0,999,999,99
3016,2,8,4,0,*?*?*?*?*?*?*?*?*?*?*?*?*?*?*?*?*?*?*?*?*?*?,10.1,10.1,100,102275,0,-0,324,0.0,-0.0,0.0,0,0,0,0,250,8.2,10,5,9999,99999,9,999999999,0.0,999,999,99
3016,2,8,5,0,*?*?*?*?*?*?*?*?*?*?*?*?*?*?*?*?*?*?*?*?*?*?,9.7,9.7,100,102275,0,-0,322,0.0,-0.0,0.0,0,0,0,0,300,6.7,10,5,9999,99999,9,999999999,0.0,999,999,99
3016,2,8,6,0,*?*?*?*?*?*?*?*?*?*?*?*?*?*?*?*?*?*?*?*?*?*?,9.7,9.4,100,102275,0,-0,322,0.0,-0.0,0.0,0,0,0,0,350,8.2,10,5,9999,99999,9,999999999,0.0,999,999,99
3016,2,8,7,0,*?*?*?*?*?*?*?*?*?*?*?*?*?*?*?*?*?*?*?*?*?*?,9.7,9.7,100,102275,0,-0,322,0.0,-0.0,0.0,0,0,0,0,348,7.2,10,5,9999,99999,9,999999999,0.0,999,999,99
3016,2,8,8,0,*?*?*?*?*?*?*?*?*?*?*?*?*?*?*?*?*?*?*?*?*?*?,10.1,10.1,100,102275,148,1404,324,14.8,0.0,14.8,1767,-0,1768,577,347,3.6,10,5,9999,99999,9,999999999,0.0,999,999,99
3016,2,8,9,0,*?*?*?*?*?*?*?*?*?*?*?*?*?*?*?*?*?*?*?*?*?*?,10.5,10.4,100,102275,328,1405,322,86.8,49.5,75.3,9527,4186,8524,1979,345,2.6,9,5,9999,99999,9,999999999,0.0,999,999,99
3016,2,8,10,0,*?*?*?*?*?*?*?*?*?*?*?*?*?*?*?*?*?*?*?*?*?*?,11.0,11.0,100,102275,466,1404,324,133.9,53.6,116.1,14697,4963,13107,3212,343,3.6,9,5,9999,99999,9,999999999,0.0,999,999,99
3016,2,8,11,0,*?*?*?*?*?*?*?*?*?*?*?*?*?*?*?*?*?*?*?*?*?*?,11.6,11.6,100,102275,553,1403,327,163.6,55.2,141.8,17971,5279,16004,4076,342,5.7,9,5,9999,99999,9,999999999,0.0,999,999,99
3016,2,8,12,0,*?*?*?*?*?*?*?*?*?*?*?*?*?*?*?*?*?*?*?*?*?*?,11.3,11.2,100,102275,584,1404,326,173.9,55.6,150.8,19117,5366,17017,4396,340,4.6,9,5,9999,99999,9,999999999,0.1,999,999,99
3016,2,8,13,0,*?*?*?*?*?*?*?*?*?*?*?*?*?*?*?*?*?*?*?*?*?*?,11.3,11.3,100,102275,555,1403,329,94.5,0.0,94.5,11104,0,11138,4047,340,4.1,10,5,9999,99999,9,999999999,0.1,999,999,99
3016,2,8,14,0,*?*?*?*?*?*?*?*?*?*?*?*?*?*?*?*?*?*?*?*?*?*?,11.6,11.3,100,102275,470,1404,327,135.2,53.7,117.2,14841,4979,13235,3248,340,3.1,9,5,9999,99999,9,999999999,0.0,999,999,99
3016,2,8,15,0,*?*?*?*?*?*?*?*?*?*?*?*?*?*?*?*?*?*?*?*?*?*?,11.8,9.9,91,102275,333,1403,328,88.7,49.7,76.9,9732,4226,8706,2025,340,4.6,9,5,9999,99999,9,999999999,0.0,999,999,99
3016,2,8,16,0,*?*?*?*?*?*?*?*?*?*?*?*?*?*?*?*?*?*?*?*?*?*?,11.6,8.4,83,102275,155,1406,327,28.0,33.7,24.3,3150,1989,2941,506,340,4.6,9,5,9999,99999,9,999999999,0.0,999,999,99
3016,2,8,17,0,*?*?*?*?*?*?*?*?*?*?*?*?*?*?*?*?*?*?*?*?*?*?,11.1,9.2,90,102275,0,-0,328,0.0,-0.0,0.0,0,0,0,0,340,4.1,10,5,9999,99999,9,999999999,0.0,999,999,99
3016,2,8,18,0,*?*?*?*?*?*?*?*?*?*?*?*?*?*?*?*?*?*?*?*?*?*?,10.1,8.1,90,102275,0,-0,324,0.0,-0.0,0.0,0,0,0,0,340,4.1,10,5,9999,99999,9,999999999,0.0,999,999,99
3016,2,8,19,0,*?*?*?*?*?*?*?*?*?*?*?*?*?*?*?*?*?*?*?*?*?*?,10.8,8.4,88,102275,0,-0,327,0.0,-0.0,0.0,0,0,0,0,335,3.6,10,5,9999,99999,9,999999999,0.0,999,999,99
3016,2,8,20,0,*?*?*?*?*?*?*?*?*?*?*?*?*?*?*?*?*?*?*?*?*?*?,10.5,8.4,90,102275,0,-0,326,0.0,-0.0,0.0,0,0,0,0,330,3.6,10,5,9999,99999,9,999999999,0.5,999,999,99
3016,2,8,21,0,*?*?*?*?*?*?*?*?*?*?*?*?*?*?*?*?*?*?*?*?*?*?,10.7,8.1,86,102275,0,-0,327,0.0,-0.0,0.0,0,0,0,0,325,3.1,10,5,9999,99999,9,999999999,1.5,999,999,99
3016,2,8,22,0,*?*?*?*?*?*?*?*?*?*?*?*?*?*?*?*?*?*?*?*?*?*?,10.9,6.9,79,102275,0,-0,328,0.0,-0.0,0.0,0,0,0,0,320,2.6,10,5,9999,99999,9,999999999,0.7,999,999,99
3016,2,8,23,0,*?*?*?*?*?*?*?*?*?*?*?*?*?*?*?*?*?*?*?*?*?*?,10.9,7.0,79,102275,0,-0,328,0.0,-0.0,0.0,0,0,0,0,315,1.5,10,5,9999,99999,9,999999999,0.8,999,999,99
3016,2,8,24,0,*?*?*?*?*?*?*?*?*?*?*?*?*?*?*?*?*?*?*?*?*?*?,10.3,7.1,83,102275,0,-0,325,0.0,-0.0,0.0,0,0,0,0,50,5.2,10,5,9999,99999,9,999999999,0.6,999,999,99
3016,2,9,1,0,*?*?*?*?*?*?*?*?*?*?*?*?*?*?*?*?*?*?*?*?*?*?,10.0,8.1,88,101943,0,-0,323,0.0,-0.0,0.0,0,0,0,0,308,2.1,10,5,9999,99999,9,999999999,0.2,999,999,99
3016,2,9,2,0,*?*?*?*?*?*?*?*?*?*?*?*?*?*?*?*?*?*?*?*?*?*?,9.5,8.7,94,101943,0,-0,321,0.0,-0.0,0.0,0,0,0,0,307,3.6,10,5,9999,99999,9,999999999,0.0,999,999,99
3016,2,9,3,0,*?*?*?*?*?*?*?*?*?*?*?*?*?*?*?*?*?*?*?*?*?*?,10.0,8.5,91,101943,0,-0,323,0.0,-0.0,0.0,0,0,0,0,305,3.1,10,5,9999,99999,9,999999999,0.0,999,999,99
3016,2,9,4,0,*?*?*?*?*?*?*?*?*?*?*?*?*?*?*?*?*?*?*?*?*?*?,9.2,8.8,97,101943,0,-0,320,0.0,-0.0,0.0,0,0,0,0,303,1.5,10,5,9999,99999,9,999999999,0.4,999,999,99
3016,2,9,5,0,*?*?*?*?*?*?*?*?*?*?*?*?*?*?*?*?*?*?*?*?*?*?,8.4,8.4,100,101943,0,-0,316,0.0,-0.0,0.0,0,0,0,0,302,2.1,10,5,9999,99999,9,999999999,1.0,999,999,99
3016,2,9,6,0,*?*?*?*?*?*?*?*?*?*?*?*?*?*?*?*?*?*?*?*?*?*?,8.6,8.7,100,101943,0,-0,317,0.0,-0.0,0.0,0,0,0,0,300,2.1,10,5,9999,99999,9,999999999,0.0,999,999,99
3016,2,9,7,0,*?*?*?*?*?*?*?*?*?*?*?*?*?*?*?*?*?*?*?*?*?*?,8.8,7.4,92,101943,0,-0,318,0.0,-0.0,0.0,0,0,0,0,295,1.5,10,5,9999,99999,9,999999999,0.6,999,999,99
3016,2,9,8,0,*?*?*?*?*?*?*?*?*?*?*?*?*?*?*?*?*?*?*?*?*?*?,8.9,8.7,99,101943,154,1401,318,16.0,0.0,16.0,1909,-0,1910,624,290,2.1,10,5,9999,99999,9,999999999,0.3,999,999,99
3016,2,9,9,0,*?*?*?*?*?*?*?*?*?*?*?*?*?*?*?*?*?*?*?*?*?*?,10.2,9.2,94,101943,334,1402,317,118.0,124.9,88.3,12891,10407,10227,1924,285,3.1,8,4,9999,99999,9,999999999,1.3,999,999,99
3016,2,9,10,0,*?*?*?*?*?*?*?*?*?*?*?*?*?*?*?*?*?*?*?*?*?*?,10.3,9.7,96,101943,473,1404,318,180.4,135.0,135.0,19672,12696,15431,3063,280,2.1,8,4,9999,99999,9,999999999,0.5,999,999,99
3016,2,9,11,0,*?*?*?*?*?*?*?*?*?*?*?*?*?*?*?*?*?*?*?*?*?*?,11.9,9.8,87,101943,560,1403,328,165.9,55.3,143.9,18251,5276,16257,4148,275,1.5,9,5,9999,99999,9,999999999,1.3,999,999,99
3016,2,9,12,0,*?*?*?*?*?*?*?*?*?*?*?*?*?*?*?*?*?*?*?*?*?*?,12.5,9.8,84,101943,591,1404,331,176.3,55.7,152.9,19403,5357,17278,4471,270,2.6,9,5,9999,99999,9,999999999,1.6,999,999,99
3016,2,9,13,0,*?*?*?*?*?*?*?*?*?*?*?*?*?*?*?*?*?*?*?*?*?*?,12.6,8.8,78,101943,562,1403,332,166.6,55.3,144.5,18338,5268,16337,4170,270,2.6,9,5,9999,99999,9,999999999,2.0,999,999,99
3016,2,9,14,0,*?*?*?*?*?*?*?*?*?*?*?*?*?*?*?*?*?*?*?*?*?*?,12.3,7.1,71,101943,477,1404,330,137.5,53.9,119.2,15117,4983,13484,3315,270,4.1,9,5,9999,99999,9,999999999,1.3,999,999,99
3016,2,9,15,0,*?*?*?*?*?*?*?*?*?*?*?*?*?*?*?*?*?*?*?*?*?*?,12.7,6.6,66,101943,340,1404,336,52.4,0.0,52.4,6111,0,6125,2088,270,3.1,10,5,9999,99999,9,999999999,0.9,999,999,99
3016,2,9,16,0,*?*?*?*?*?*?*?*?*?*?*?*?*?*?*?*?*?*?*?*?*?*?,12.4,5.6,64,101943,161,1401,326,40.0,87.8,29.9,4332,4678,3747,521,270,6.2,8,4,9999,99999,9,999999999,0.1,999,999,99
3016,2,9,17,0,*?*?*?*?*?*?*?*?*?*?*?*?*?*?*?*?*?*?*?*?*?*?,12.5,7.0,69,101943,0,-0,335,0.0,-0.0,0.0,0,0,0,0,270,5.2,10,5,9999,99999,9,999999999,0.0,999,999,99
3016,2,9,18,0,*?*?*?*?*?*?*?*?*?*?*?*?*?*?*?*?*?*?*?*?*?*?,11.3,7.4,77,101943,0,-0,330,0.0,-0.0,0.0,0,0,0,0,270,3.6,10,5,9999,99999,9,999999999,0.0,999,999,99
3016,2,9,19,0,*?*?*?*?*?*?*?*?*?*?*?*?*?*?*?*?*?*?*?*?*?*?,10.6,7.0,79,101943,0,-0,326,0.0,-0.0,0.0,0,0,0,0,257,1.0,10,5,9999,99999,9,999999999,0.0,999,999,99
3016,2,9,20,0,*?*?*?*?*?*?*?*?*?*?*?*?*?*?*?*?*?*?*?*?*?*?,10.2,8.4,89,101943,0,-0,324,0.0,-0.0,0.0,0,0,0,0,243,1.0,10,5,9999,99999,9,999999999,0.0,999,999,99
3016,2,9,21,0,*?*?*?*?*?*?*?*?*?*?*?*?*?*?*?*?*?*?*?*?*?*?,10.7,8.1,85,101943,0,-0,327,0.0,-0.0,0.0,0,0,0,0,230,1.5,10,5,9999,99999,9,999999999,0.0,999,999,99
3016,2,9,22,0,*?*?*?*?*?*?*?*?*?*?*?*?*?*?*?*?*?*?*?*?*?*?,9.9,8.5,92,101943,0,-0,323,0.0,-0.0,0.0,0,0,0,0,217,0.5,10,5,9999,99999,9,999999999,0.0,999,999,99
3016,2,9,23,0,*?*?*?*?*?*?*?*?*?*?*?*?*?*?*?*?*?*?*?*?*?*?,9.9,8.4,90,101943,0,-0,323,0.0,-0.0,0.0,0,0,0,0,203,1.5,10,5,9999,99999,9,999999999,0.0,999,999,99
3016,2,9,24,0,*?*?*?*?*?*?*?*?*?*?*?*?*?*?*?*?*?*?*?*?*?*?,10.8,7.6,80,101943,0,-0,327,0.0,-0.0,0.0,0,0,0,0,310,2.1,10,5,9999,99999,9,999999999,0.2,999,999,99
3016,2,10,1,0,*?*?*?*?*?*?*?*?*?*?*?*?*?*?*?*?*?*?*?*?*?*?,9.9,8.1,99,99675.4,0,-0,323,0.0,-0.0,0.0,0,0,0,0,190,0.5,10,5,9999,99999,9,999999999,0.6,999,999,99
3016,2,10,2,0,*?*?*?*?*?*?*?*?*?*?*?*?*?*?*?*?*?*?*?*?*?*?,9.8,8.1,100,99675.4,0,-0,323,0.0,-0.0,0.0,0,0,0,0,190,0.5,10,5,9999,99999,9,999999999,0.0,999,999,99
3016,2,10,3,0,*?*?*?*?*?*?*?*?*?*?*?*?*?*?*?*?*?*?*?*?*?*?,9.3,7.6,99,99675.4,0,-0,320,0.0,-0.0,0.0,0,0,0,0,190,0.5,10,5,9999,99999,9,999999999,0.0,999,999,99
3016,2,10,4,0,*?*?*?*?*?*?*?*?*?*?*?*?*?*?*?*?*?*?*?*?*?*?,8.8,8.3,100,99675.4,0,-0,318,0.0,-0.0,0.0,0,0,0,0,190,1.0,10,5,9999,99999,9,999999999,0.0,999,999,99
3016,2,10,5,0,*?*?*?*?*?*?*?*?*?*?*?*?*?*?*?*?*?*?*?*?*?*?,9.3,9.3,100,99675.4,0,-0,320,0.0,-0.0,0.0,0,0,0,0,190,1.0,10,5,9999,99999,9,999999999,0.0,999,999,99
3016,2,10,6,0,*?*?*?*?*?*?*?*?*?*?*?*?*?*?*?*?*?*?*?*?*?*?,9.7,9.7,100,99675.4,0,-0,322,0.0,-0.0,0.0,0,0,0,0,190,0.5,10,5,9999,99999,9,999999999,0.0,999,999,99
3016,2,10,7,0,*?*?*?*?*?*?*?*?*?*?*?*?*?*?*?*?*?*?*?*?*?*?,9.2,9.2,100,99675.4,0,-0,320,0.0,-0.0,0.0,0,0,0,0,210,1.5,10,5,9999,99999,9,999999999,0.0,999,999,99
3016,2,10,8,0,*?*?*?*?*?*?*?*?*?*?*?*?*?*?*?*?*?*?*?*?*?*?,9.4,9.4,100,99675.4,161,1407,320,17.3,0.0,17.3,2054,-0,2056,672,230,0.5,10,5,9999,99999,9,999999999,0.0,999,999,99
3016,2,10,9,0,*?*?*?*?*?*?*?*?*?*?*?*?*?*?*?*?*?*?*?*?*?*?,9.7,9.7,100,99675.4,341,1404,322,52.6,0.0,52.6,6136,0,6150,2096,250,0.5,10,5,9999,99999,9,999999999,0.0,999,999,99
3016,2,10,10,0,*?*?*?*?*?*?*?*?*?*?*?*?*?*?*?*?*?*?*?*?*?*?,10.7,10.7,100,99675.4,480,1404,326,79.7,0.0,79.7,9336,0,9363,3326,270,0.5,10,5,9999,99999,9,999999999,0.0,999,999,99
3016,2,10,11,0,*?*?*?*?*?*?*?*?*?*?*?*?*?*?*?*?*?*?*?*?*?*?,10.8,10.8,100,99675.4,567,1403,327,96.9,0.0,96.9,11388,0,11423,4165,290,2.1,10,5,9999,99999,9,999999999,0.2,999,999,99
3016,2,10,12,0,*?*?*?*?*?*?*?*?*?*?*?*?*?*?*?*?*?*?*?*?*?*?,11.7,11.2,100,99675.4,598,1404,331,102.9,0.0,102.9,12108,0,12147,4470,310,1.5,10,5,9999,99999,9,999999999,0.9,999,999,99
3016,2,10,13,0,*?*?*?*?*?*?*?*?*?*?*?*?*?*?*?*?*?*?*?*?*?*?,11.7,11.7,100,99675.4,569,1402,331,97.3,0.0,97.3,11434,0,11470,4186,308,1.5,10,5,9999,99999,9,999999999,0.9,999,999,99
3016,2,10,14,0,*?*?*?*?*?*?*?*?*?*?*?*?*?*?*?*?*?*?*?*?*?*?,11.8,11.8,100,99675.4,484,1404,331,80.6,0.0,80.6,9429,0,9456,3365,307,1.0,10,5,9999,99999,9,999999999,0.7,999,999,99
3016,2,10,15,0,*?*?*?*?*?*?*?*?*?*?*?*?*?*?*?*?*?*?*?*?*?*?,11.9,11.9,100,99675.4,347,1404,331,53.7,0.0,53.7,6270,0,6284,2146,305,2.1,10,5,9999,99999,9,999999999,0.0,999,999,99
3016,2,10,16,0,*?*?*?*?*?*?*?*?*?*?*?*?*?*?*?*?*?*?*?*?*?*?,11.5,11.5,100,99675.4,168,1404,330,18.7,0.0,18.7,2218,-0,2220,727,303,0.5,10,5,9999,99999,9,999999999,0.0,999,999,99
3016,2,10,17,0,*?*?*?*?*?*?*?*?*?*?*?*?*?*?*?*?*?*?*?*?*?*?,11.4,11.5,100,99675.4,0,-0,329,0.0,-0.0,0.0,0,0,0,0,302,1.5,10,5,9999,99999,9,999999999,0.0,999,999,99
3016,2,10,18,0,*?*?*?*?*?*?*?*?*?*?*?*?*?*?*?*?*?*?*?*?*?*?,11.1,11.1,100,99675.4,0,-0,328,0.0,-0.0,0.0,0,0,0,0,300,1.0,10,5,9999,99999,9,999999999,0.0,999,999,99
3016,2,10,19,0,*?*?*?*?*?*?*?*?*?*?*?*?*?*?*?*?*?*?*?*?*?*?,10.6,10.5,100,99675.4,0,-0,326,0.0,-0.0,0.0,0,0,0,0,298,1.0,10,5,9999,99999,9,999999999,0.0,999,999,99
3016,2,10,20,0,*?*?*?*?*?*?*?*?*?*?*?*?*?*?*?*?*?*?*?*?*?*?,9.9,9.8,100,99675.4,0,-0,323,0.0,-0.0,0.0,0,0,0,0,297,0.5,10,5,9999,99999,9,999999999,0.0,999,999,99
3016,2,10,21,0,*?*?*?*?*?*?*?*?*?*?*?*?*?*?*?*?*?*?*?*?*?*?,9.1,9.1,100,99675.4,0,-0,319,0.0,-0.0,0.0,0,0,0,0,295,0.0,10,5,9999,99999,9,999999999,0.0,999,999,99
3016,2,10,22,0,*?*?*?*?*?*?*?*?*?*?*?*?*?*?*?*?*?*?*?*?*?*?,9.5,9.4,100,99675.4,0,-0,321,0.0,-0.0,0.0,0,0,0,0,293,1.0,10,5,9999,99999,9,999999999,0.0,999,999,99
3016,2,10,23,0,*?*?*?*?*?*?*?*?*?*?*?*?*?*?*?*?*?*?*?*?*?*?,9.1,9.2,100,99675.4,0,-0,319,0.0,-0.0,0.0,0,0,0,0,292,0.5,10,5,9999,99999,9,999999999,0.0,999,999,99
3016,2,10,24,0,*?*?*?*?*?*?*?*?*?*?*?*?*?*?*?*?*?*?*?*?*?*?,9.9,8.3,100,99675.4,0,-0,323,0.0,-0.0,0.0,0,0,0,0,190,1.5,10,5,9999,99999,9,999999999,0.0,999,999,99
3016,2,11,1,0,*?*?*?*?*?*?*?*?*?*?*?*?*?*?*?*?*?*?*?*?*?*?,7.1,6.9,100,99913.3,0,-0,311,0.0,-0.0,0.0,0,0,0,0,257,0.5,10,5,9999,99999,9,999999999,0.0,999,999,99
3016,2,11,2,0,*?*?*?*?*?*?*?*?*?*?*?*?*?*?*?*?*?*?*?*?*?*?,7.1,5.8,94,99913.3,0,-0,311,0.0,-0.0,0.0,0,0,0,0,223,0.5,10,5,9999,99999,9,999999999,0.0,999,999,99
3016,2,11,3,0,*?*?*?*?*?*?*?*?*?*?*?*?*?*?*?*?*?*?*?*?*?*?,7.1,5.8,94,99913.3,0,-0,311,0.0,-0.0,0.0,0,0,0,0,190,0.5,10,5,9999,99999,9,999999999,0.0,999,999,99
3016,2,11,4,0,*?*?*?*?*?*?*?*?*?*?*?*?*?*?*?*?*?*?*?*?*?*?,7.1,5.6,93,99913.3,0,-0,311,0.0,-0.0,0.0,0,0,0,0,157,1.0,10,5,9999,99999,9,999999999,0.0,999,999,99
3016,2,11,5,0,*?*?*?*?*?*?*?*?*?*?*?*?*?*?*?*?*?*?*?*?*?*?,7.1,5.8,94,99913.3,0,-0,311,0.0,-0.0,0.0,0,0,0,0,123,1.0,10,5,9999,99999,9,999999999,0.0,999,999,99
3016,2,11,6,0,*?*?*?*?*?*?*?*?*?*?*?*?*?*?*?*?*?*?*?*?*?*?,7.2,5.1,89,99913.3,0,-0,311,0.0,-0.0,0.0,0,0,0,0,90,0.5,10,5,9999,99999,9,999999999,0.0,999,999,99
3016,2,11,7,0,*?*?*?*?*?*?*?*?*?*?*?*?*?*?*?*?*?*?*?*?*?*?,7.1,5.6,93,99913.3,0,-0,302,0.0,-0.0,0.0,0,0,0,0,117,1.5,8,4,9999,99999,9,999999999,0.0,999,999,99
3016,2,11,8,0,*?*?*?*?*?*?*?*?*?*?*?*?*?*?*?*?*?*?*?*?*?*?,7.0,5.9,96,99913.3,167,1402,298,50.4,151.1,32.4,5354,8614,4487,570,143,0.5,7,4,9999,99999,9,999999999,0.0,999,999,99
3016,2,11,9,0,*?*?*?*?*?*?*?*?*?*?*?*?*?*?*?*?*?*?*?*?*?*?,7.0,6.1,96,99913.3,348,1404,294,162.7,294.1,89.8,16832,24122,11457,1668,170,0.5,6,3,9999,99999,9,999999999,0.0,999,999,99
3016,2,11,10,0,*?*?*?*?*?*?*?*?*?*?*?*?*?*?*?*?*?*?*?*?*?*?,7.1,6.1,96,99913.3,486,1402,290,260.9,395.0,123.9,27195,36435,15548,2376,197,0.5,5,3,9999,99999,9,999999999,0.0,999,999,99
3016,2,11,11,0,*?*?*?*?*?*?*?*?*?*?*?*?*?*?*?*?*?*?*?*?*?*?,7.1,5.0,89,99913.3,574,1402,311,98.3,0.0,98.3,11557,0,11593,4235,223,2.1,10,5,9999,99999,9,999999999,0.0,999,999,99
3016,2,11,12,0,*?*?*?*?*?*?*?*?*?*?*?*?*?*?*?*?*?*?*?*?*?*?,7.1,5.5,92,99913.3,605,1403,302,240.1,140.4,179.6,26198,14030,20347,4278,250,1.5,8,4,9999,99999,9,999999999,0.0,999,999,99
3016,2,11,13,0,*?*?*?*?*?*?*?*?*?*?*?*?*?*?*?*?*?*?*?*?*?*?,7.1,5.1,90,99913.3,576,1402,302,227.3,139.4,170.0,24785,13799,19286,4003,228,1.5,8,4,9999,99999,9,999999999,0.0,999,999,99
3016,2,11,14,0,*?*?*?*?*?*?*?*?*?*?*?*?*?*?*?*?*?*?*?*?*?*?,7.2,5.0,88,99913.3,491,1404,294,247.2,316.7,136.5,26292,30100,15751,2778,207,1.0,6,3,9999,99999,9,999999999,0.0,999,999,99
3016,2,11,15,0,*?*?*?*?*?*?*?*?*?*?*?*?*?*?*?*?*?*?*?*?*?*?,7.2,5.0,87,99913.3,354,1405,294,166.2,295.4,91.7,17193,24394,11687,1707,185,2.1,6,3,9999,99999,9,999999999,0.0,999,999,99
3016,2,11,16,0,*?*?*?*?*?*?*?*?*?*?*?*?*?*?*?*?*?*?*?*?*?*?,7.1,5.6,93,99913.3,174,1399,302,46.0,93.2,34.4,4954,5245,4266,607,163,0.5,8,4,9999,99999,9,999999999,0.0,999,999,99
3016,2,11,17,0,*?*?*?*?*?*?*?*?*?*?*?*?*?*?*?*?*?*?*?*?*?*?,7.1,6.4,99,99913.3,0,-0,311,0.0,-0.0,0.0,0,0,0,0,142,1.5,10,5,9999,99999,9,999999999,0.0,999,999,99
3016,2,11,18,0,*?*?*?*?*?*?*?*?*?*?*?*?*?*?*?*?*?*?*?*?*?*?,7.1,7.0,100,99913.3,0,-0,311,0.0,-0.0,0.0,0,0,0,0,120,1.0,10,5,9999,99999,9,999999999,0.0,999,999,99
3016,2,11,19,0,*?*?*?*?*?*?*?*?*?*?*?*?*?*?*?*?*?*?*?*?*?*?,7.2,7.1,100,99913.3,0,-0,311,0.0,-0.0,0.0,0,0,0,0,112,1.0,10,5,9999,99999,9,999999999,0.0,999,999,99
3016,2,11,20,0,*?*?*?*?*?*?*?*?*?*?*?*?*?*?*?*?*?*?*?*?*?*?,7.1,7.1,100,99913.3,0,-0,311,0.0,-0.0,0.0,0,0,0,0,103,0.5,10,5,9999,99999,9,999999999,0.0,999,999,99
3016,2,11,21,0,*?*?*?*?*?*?*?*?*?*?*?*?*?*?*?*?*?*?*?*?*?*?,7.1,7.1,100,99913.3,0,-0,311,0.0,-0.0,0.0,0,0,0,0,95,0.0,10,5,9999,99999,9,999999999,0.0,999,999,99
3016,2,11,22,0,*?*?*?*?*?*?*?*?*?*?*?*?*?*?*?*?*?*?*?*?*?*?,7.1,7.1,100,99913.3,0,-0,311,0.0,-0.0,0.0,0,0,0,0,87,1.0,10,5,9999,99999,9,999999999,0.0,999,999,99
3016,2,11,23,0,*?*?*?*?*?*?*?*?*?*?*?*?*?*?*?*?*?*?*?*?*?*?,7.0,7.0,100,99913.3,0,-0,310,0.0,-0.0,0.0,0,0,0,0,78,0.5,10,5,9999,99999,9,999999999,0.0,999,999,99
3016,2,11,24,0,*?*?*?*?*?*?*?*?*?*?*?*?*?*?*?*?*?*?*?*?*?*?,8.7,8.0,98,99913.3,0,-0,318,0.0,-0.0,0.0,0,0,0,0,290,1.5,10,5,9999,99999,9,999999999,0.0,999,999,99
3016,2,12,1,0,*?*?*?*?*?*?*?*?*?*?*?*?*?*?*?*?*?*?*?*?*?*?,5.2,3.6,89,101504,0,-0,303,0.0,-0.0,0.0,0,0,0,0,68,0.5,10,5,9999,99999,9,999999999,0.0,999,999,99
3016,2,12,2,0,*?*?*?*?*?*?*?*?*?*?*?*?*?*?*?*?*?*?*?*?*?*?,4.2,1.7,83,101504,0,-0,299,0.0,-0.0,0.0,0,0,0,0,67,0.5,10,5,9999,99999,9,999999999,0.0,999,999,99
3016,2,12,3,0,*?*?*?*?*?*?*?*?*?*?*?*?*?*?*?*?*?*?*?*?*?*?,5.1,1.9,80,101504,0,-0,303,0.0,-0.0,0.0,0,0,0,0,65,0.5,10,5,9999,99999,9,999999999,0.0,999,999,99
3016,2,12,4,0,*?*?*?*?*?*?*?*?*?*?*?*?*?*?*?*?*?*?*?*?*?*?,4.1,1.5,83,101504,0,-0,298,0.0,-0.0,0.0,0,0,0,0,63,1.0,10,5,9999,99999,9,999999999,0.0,999,999,99
3016,2,12,5,0,*?*?*?*?*?*?*?*?*?*?*?*?*?*?*?*?*?*?*?*?*?*?,3.1,1.0,86,101504,0,-0,294,0.0,-0.0,0.0,0,0,0,0,62,1.0,10,5,9999,99999,9,999999999,0.0,999,999,99
3016,2,12,6,0,*?*?*?*?*?*?*?*?*?*?*?*?*?*?*?*?*?*?*?*?*?*?,3.6,0.6,81,101504,0,-0,296,0.0,-0.0,0.0,0,0,0,0,60,0.5,10,5,9999,99999,9,999999999,0.0,999,999,99
3016,2,12,7,0,*?*?*?*?*?*?*?*?*?*?*?*?*?*?*?*?*?*?*?*?*?*?,4.1,1.0,81,101504,0,-0,274,0.0,-0.0,0.0,0,0,0,0,62,1.5,5,3,9999,99999,9,999999999,0.0,999,999,99
3016,2,12,8,0,*?*?*?*?*?*?*?*?*?*?*?*?*?*?*?*?*?*?*?*?*?*?,4.7,1.9,82,101504,174,1405,287,54.0,155.5,34.7,5714,9063,4773,612,63,0.5,7,4,9999,99999,9,999999999,0.0,999,999,99
3016,2,12,9,0,*?*?*?*?*?*?*?*?*?*?*?*?*?*?*?*?*?*?*?*?*?*?,4.1,1.5,83,101504,354,1401,274,177.7,369.3,84.4,18552,30574,10921,1555,65,0.5,5,3,9999,99999,9,999999999,0.0,999,999,99
3016,2,12,10,0,*?*?*?*?*?*?*?*?*?*?*?*?*?*?*?*?*?*?*?*?*?*?,6.2,3.0,80,101504,493,1401,260,284.5,566.1,85.4,29550,52129,12332,1637,67,0.5,0,0,9999,99999,9,999999999,0.0,999,999,99
3016,2,12,11,0,*?*?*?*?*?*?*?*?*?*?*?*?*?*?*?*?*?*?*?*?*?*?,8.2,4.1,75,101504,581,1402,270,343.9,580.8,103.2,35776,55378,14591,2039,68,2.1,0,0,9999,99999,9,999999999,0.0,999,999,99
3016,2,12,12,0,*?*?*?*?*?*?*?*?*?*?*?*?*?*?*?*?*?*?*?*?*?*?,9.3,5.0,74,101504,612,1403,276,364.6,585.0,109.4,37963,56294,15363,2192,70,1.5,0,0,9999,99999,9,999999999,0.0,999,999,99
3016,2,12,13,0,*?*?*?*?*?*?*?*?*?*?*?*?*?*?*?*?*?*?*?*?*?*?,9.3,4.8,73,101504,583,1401,276,345.4,581.1,103.6,35927,55444,14643,2049,77,1.5,0,0,9999,99999,9,999999999,0.0,999,999,99
3016,2,12,14,0,*?*?*?*?*?*?*?*?*?*?*?*?*?*?*?*?*?*?*?*?*?*?,9.4,5.5,76,101504,498,1404,286,286.5,542.6,94.0,29573,49847,13334,1777,83,1.0,2,1,9999,99999,9,999999999,0.0,999,999,99
3016,2,12,15,0,*?*?*?*?*?*?*?*?*?*?*?*?*?*?*?*?*?*?*?*?*?*?,9.2,6.4,82,101504,360,1401,291,192.3,476.7,69.8,19705,39791,10111,1265,90,2.1,3,2,9999,99999,9,999999999,0.0,999,999,99
3016,2,12,16,0,*?*?*?*?*?*?*?*?*?*?*?*?*?*?*?*?*?*?*?*?*?*?,9.1,5.9,80,101504,181,1402,290,72.5,357.9,26.3,7558,22983,4184,491,97,0.5,3,2,9999,99999,9,999999999,0.0,999,999,99
3016,2,12,17,0,*?*?*?*?*?*?*?*?*?*?*?*?*?*?*?*?*?*?*?*?*?*?,8.5,4.5,76,101504,0,-0,317,0.0,-0.0,0.0,0,0,0,0,103,1.5,10,5,9999,99999,9,999999999,0.0,999,999,99
3016,2,12,18,0,*?*?*?*?*?*?*?*?*?*?*?*?*?*?*?*?*?*?*?*?*?*?,7.5,5.1,85,101504,0,-0,313,0.0,-0.0,0.0,0,0,0,0,110,1.0,10,5,9999,99999,9,999999999,0.0,999,999,99
3016,2,12,19,0,*?*?*?*?*?*?*?*?*?*?*?*?*?*?*?*?*?*?*?*?*?*?,6.6,3.8,82,101504,0,-0,309,0.0,-0.0,0.0,0,0,0,0,108,1.0,10,5,9999,99999,9,999999999,0.0,999,999,99
3016,2,12,20,0,*?*?*?*?*?*?*?*?*?*?*?*?*?*?*?*?*?*?*?*?*?*?,6.1,3.8,84,101504,0,-0,307,0.0,-0.0,0.0,0,0,0,0,107,0.5,10,5,9999,99999,9,999999999,0.0,999,999,99
3016,2,12,21,0,*?*?*?*?*?*?*?*?*?*?*?*?*?*?*?*?*?*?*?*?*?*?,6.1,4.3,88,101504,0,-0,307,0.0,-0.0,0.0,0,0,0,0,105,0.0,10,5,9999,99999,9,999999999,0.0,999,999,99
3016,2,12,22,0,*?*?*?*?*?*?*?*?*?*?*?*?*?*?*?*?*?*?*?*?*?*?,5.1,3.2,88,101504,0,-0,303,0.0,-0.0,0.0,0,0,0,0,103,1.0,10,5,9999,99999,9,999999999,0.0,999,999,99
3016,2,12,23,0,*?*?*?*?*?*?*?*?*?*?*?*?*?*?*?*?*?*?*?*?*?*?,5.2,2.9,85,101504,0,-0,303,0.0,-0.0,0.0,0,0,0,0,102,0.5,10,5,9999,99999,9,999999999,0.0,999,999,99
3016,2,12,24,0,*?*?*?*?*?*?*?*?*?*?*?*?*?*?*?*?*?*?*?*?*?*?,6.2,5.3,94,101504,0,-0,307,0.0,-0.0,0.0,0,0,0,0,70,1.5,10,5,9999,99999,9,999999999,0.0,999,999,99
3016,2,13,1,0,*?*?*?*?*?*?*?*?*?*?*?*?*?*?*?*?*?*?*?*?*?*?,6.0,3.4,84,101783,0,-0,306,0.0,-0.0,0.0,0,0,0,0,103,0.5,10,5,9999,99999,9,999999999,0.0,999,999,99
3016,2,13,2,0,*?*?*?*?*?*?*?*?*?*?*?*?*?*?*?*?*?*?*?*?*?*?,6.6,3.6,81,101783,0,-0,309,0.0,-0.0,0.0,0,0,0,0,107,0.5,10,5,9999,99999,9,999999999,0.0,999,999,99
3016,2,13,3,0,*?*?*?*?*?*?*?*?*?*?*?*?*?*?*?*?*?*?*?*?*?*?,6.0,3.9,87,101783,0,-0,306,0.0,-0.0,0.0,0,0,0,0,110,0.5,10,5,9999,99999,9,999999999,0.0,999,999,99
3016,2,13,4,0,*?*?*?*?*?*?*?*?*?*?*?*?*?*?*?*?*?*?*?*?*?*?,6.9,4.3,83,101783,0,-0,310,0.0,-0.0,0.0,0,0,0,0,113,1.0,10,5,9999,99999,9,999999999,0.0,999,999,99
3016,2,13,5,0,*?*?*?*?*?*?*?*?*?*?*?*?*?*?*?*?*?*?*?*?*?*?,5.8,3.8,87,101783,0,-0,305,0.0,-0.0,0.0,0,0,0,0,117,1.0,10,5,9999,99999,9,999999999,0.0,999,999,99
3016,2,13,6,0,*?*?*?*?*?*?*?*?*?*?*?*?*?*?*?*?*?*?*?*?*?*?,5.8,3.8,87,101783,0,-0,305,0.0,-0.0,0.0,0,0,0,0,120,0.5,10,5,9999,99999,9,999999999,0.0,999,999,99
3016,2,13,7,0,*?*?*?*?*?*?*?*?*?*?*?*?*?*?*?*?*?*?*?*?*?*?,5.6,3.4,86,101783,0,-0,286,0.0,-0.0,0.0,0,0,0,0,127,1.5,6,3,9999,99999,9,999999999,0.0,999,999,99
3016,2,13,8,0,*?*?*?*?*?*?*?*?*?*?*?*?*?*?*?*?*?*?*?*?*?*?,5.4,4.3,93,101783,180,1399,291,57.6,159.7,37.0,6075,9504,5056,655,133,0.5,7,4,9999,99999,9,999999999,0.0,999,999,99
3016,2,13,9,0,*?*?*?*?*?*?*?*?*?*?*?*?*?*?*?*?*?*?*?*?*?*?,6.2,4.3,87,101783,361,1401,294,154.1,213.4,99.1,16291,18062,11593,1939,140,0.5,7,4,9999,99999,9,999999999,0.1,999,999,99
3016,2,13,10,0,*?*?*?*?*?*?*?*?*?*?*?*?*?*?*?*?*?*?*?*?*?*?,7.0,5.0,87,101783,500,1401,306,145.8,54.3,126.4,16011,5102,14269,3549,147,0.5,9,5,9999,99999,9,999999999,0.0,999,999,99
3016,2,13,11,0,*?*?*?*?*?*?*?*?*?*?*?*?*?*?*?*?*?*?*?*?*?*?,8.2,5.5,83,101783,588,1401,286,344.7,523.2,125.1,36779,50785,16019,2445,153,2.1,3,2,9999,99999,9,999999999,0.0,999,999,99
3016,2,13,12,0,*?*?*?*?*?*?*?*?*?*?*?*?*?*?*?*?*?*?*?*?*?*?,8.4,6.2,86,101783,619,1402,284,368.5,560.8,120.9,38144,53813,16656,2392,160,1.5,2,1,9999,99999,9,999999999,0.3,999,999,99
3016,2,13,13,0,*?*?*?*?*?*?*?*?*?*?*?*?*?*?*?*?*?*?*?*?*?*?,8.2,6.9,92,101783,590,1401,300,306.5,326.0,169.2,32694,32593,19288,3597,157,1.5,6,3,9999,99999,9,999999999,0.1,999,999,99
3016,2,13,14,0,*?*?*?*?*?*?*?*?*?*?*?*?*?*?*?*?*?*?*?*?*?*?,8.5,7.3,92,101783,504,1400,297,272.5,397.6,129.5,28407,37049,16177,2499,153,1.0,5,3,9999,99999,9,999999999,0.0,999,999,99
3016,2,13,15,0,*?*?*?*?*?*?*?*?*?*?*?*?*?*?*?*?*?*?*?*?*?*?,8.4,8.0,97,101783,367,1401,290,196.9,479.0,71.5,20179,40226,10331,1296,150,2.1,3,2,9999,99999,9,999999999,0.0,999,999,99
3016,2,13,16,0,*?*?*?*?*?*?*?*?*?*?*?*?*?*?*?*?*?*?*?*?*?*?,8.4,8.4,100,101783,188,1404,294,75.5,331.5,31.1,7790,21469,4817,569,147,0.5,4,2,9999,99999,9,999999999,0.0,999,999,99
3016,2,13,17,0,*?*?*?*?*?*?*?*?*?*?*?*?*?*?*?*?*?*?*?*?*?*?,8.2,7.7,97,101783,0,-0,315,0.0,-0.0,0.0,0,0,0,0,143,1.5,10,5,9999,99999,9,999999999,0.0,999,999,99
3016,2,13,18,0,*?*?*?*?*?*?*?*?*?*?*?*?*?*?*?*?*?*?*?*?*?*?,7.9,6.7,92,101783,0,-0,314,0.0,-0.0,0.0,0,0,0,0,140,1.0,10,5,9999,99999,9,999999999,0.1,999,999,99
3016,2,13,19,0,*?*?*?*?*?*?*?*?*?*?*?*?*?*?*?*?*?*?*?*?*?*?,7.6,7.0,96,101783,0,-0,313,0.0,-0.0,0.0,0,0,0,0,153,1.0,10,5,9999,99999,9,999999999,0.0,999,999,99
3016,2,13,20,0,*?*?*?*?*?*?*?*?*?*?*?*?*?*?*?*?*?*?*?*?*?*?,6.5,6.6,100,101783,0,-0,308,0.0,-0.0,0.0,0,0,0,0,167,0.5,10,5,9999,99999,9,999999999,0.0,999,999,99
3016,2,13,21,0,*?*?*?*?*?*?*?*?*?*?*?*?*?*?*?*?*?*?*?*?*?*?,6.2,6.1,100,101783,0,-0,307,0.0,-0.0,0.0,0,0,0,0,180,0.0,10,5,9999,99999,9,999999999,0.0,999,999,99
3016,2,13,22,0,*?*?*?*?*?*?*?*?*?*?*?*?*?*?*?*?*?*?*?*?*?*?,6.2,6.2,100,101783,0,-0,307,0.0,-0.0,0.0,0,0,0,0,193,1.0,10,5,9999,99999,9,999999999,0.0,999,999,99
3016,2,13,23,0,*?*?*?*?*?*?*?*?*?*?*?*?*?*?*?*?*?*?*?*?*?*?,6.4,6.4,100,101783,0,-0,308,0.0,-0.0,0.0,0,0,0,0,207,0.5,10,5,9999,99999,9,999999999,0.0,999,999,99
3016,2,13,24,0,*?*?*?*?*?*?*?*?*?*?*?*?*?*?*?*?*?*?*?*?*?*?,5.4,3.2,86,101783,0,-0,304,0.0,-0.0,0.0,0,0,0,0,100,1.5,10,5,9999,99999,9,999999999,0.0,999,999,99
3016,2,14,1,0,*?*?*?*?*?*?*?*?*?*?*?*?*?*?*?*?*?*?*?*?*?*?,7.1,7.1,100,101433,0,-0,311,0.0,-0.0,0.0,0,0,0,0,232,0.5,10,5,9999,99999,9,999999999,0.0,999,999,99
3016,2,14,2,0,*?*?*?*?*?*?*?*?*?*?*?*?*?*?*?*?*?*?*?*?*?*?,7.2,7.1,100,101433,0,-0,311,0.0,-0.0,0.0,0,0,0,0,243,0.5,10,5,9999,99999,9,999999999,0.2,999,999,99
3016,2,14,3,0,*?*?*?*?*?*?*?*?*?*?*?*?*?*?*?*?*?*?*?*?*?*?,7.5,7.6,100,101433,0,-0,312,0.0,-0.0,0.0,0,0,0,0,255,0.5,10,5,9999,99999,9,999999999,1.0,999,999,99
3016,2,14,4,0,*?*?*?*?*?*?*?*?*?*?*?*?*?*?*?*?*?*?*?*?*?*?,6.8,6.7,100,101433,0,-0,309,0.0,-0.0,0.0,0,0,0,0,267,1.0,10,5,9999,99999,9,999999999,0.0,999,999,99
3016,2,14,5,0,*?*?*?*?*?*?*?*?*?*?*?*?*?*?*?*?*?*?*?*?*?*?,5.8,5.8,100,101433,0,-0,305,0.0,-0.0,0.0,0,0,0,0,278,1.0,10,5,9999,99999,9,999999999,0.0,999,999,99
3016,2,14,6,0,*?*?*?*?*?*?*?*?*?*?*?*?*?*?*?*?*?*?*?*?*?*?,6.5,6.6,100,101433,0,-0,308,0.0,-0.0,0.0,0,0,0,0,290,0.5,10,5,9999,99999,9,999999999,0.0,999,999,99
3016,2,14,7,0,*?*?*?*?*?*?*?*?*?*?*?*?*?*?*?*?*?*?*?*?*?*?,7.1,7.0,99,101433,0,-0,311,0.0,-0.0,0.0,0,0,0,0,290,1.5,10,5,9999,99999,9,999999999,0.0,999,999,99
3016,2,14,8,0,*?*?*?*?*?*?*?*?*?*?*?*?*?*?*?*?*?*?*?*?*?*?,6.8,6.7,100,101433,187,1400,309,22.5,0.0,22.5,2656,-0,2659,873,290,0.5,10,5,9999,99999,9,999999999,0.0,999,999,99
3016,2,14,9,0,*?*?*?*?*?*?*?*?*?*?*?*?*?*?*?*?*?*?*?*?*?*?,8.4,7.1,92,101433,368,1401,312,100.8,51.0,87.4,11062,4463,9885,2328,290,0.5,9,5,9999,99999,9,999999999,0.0,999,999,99
3016,2,14,10,0,*?*?*?*?*?*?*?*?*?*?*?*?*?*?*?*?*?*?*?*?*?*?,9.4,7.9,90,101433,507,1400,317,148.3,54.5,128.5,16284,5129,14510,3620,290,0.5,9,5,9999,99999,9,999999999,0.0,999,999,99
3016,2,14,11,0,*?*?*?*?*?*?*?*?*?*?*?*?*?*?*?*?*?*?*?*?*?*?,10.5,7.3,81,101433,595,1400,322,178.2,55.8,154.5,19592,5403,17435,4529,290,2.1,9,5,9999,99999,9,999999999,0.0,999,999,99
3016,2,14,12,0,*?*?*?*?*?*?*?*?*?*?*?*?*?*?*?*?*?*?*?*?*?*?,11.9,7.3,73,101433,626,1401,328,188.7,56.2,163.6,20748,5480,18457,4866,290,1.5,9,5,9999,99999,9,999999999,0.0,999,999,99
3016,2,14,13,0,*?*?*?*?*?*?*?*?*?*?*?*?*?*?*?*?*?*?*?*?*?*?,11.8,7.1,73,101433,597,1400,332,103.0,0.0,103.0,12123,0,12162,4474,293,1.5,10,5,9999,99999,9,999999999,0.0,999,999,99
3016,2,14,14,0,*?*?*?*?*?*?*?*?*?*?*?*?*?*?*?*?*?*?*?*?*?*?,12.0,7.1,72,101433,511,1400,333,86.1,0.0,86.1,10096,0,10126,3632,297,1.0,10,5,9999,99999,9,999999999,0.0,999,999,99
3016,2,14,15,0,*?*?*?*?*?*?*?*?*?*?*?*?*?*?*?*?*?*?*?*?*?*?,11.8,8.0,78,101433,374,1401,332,59.2,0.0,59.2,6905,0,6922,2382,300,2.1,10,5,9999,99999,9,999999999,0.0,999,999,99
3016,2,14,16,0,*?*?*?*?*?*?*?*?*?*?*?*?*?*?*?*?*?*?*?*?*?*?,11.9,8.3,79,101433,194,1399,328,41.5,39.8,36.0,4627,2637,4300,759,303,0.5,9,5,9999,99999,9,999999999,0.0,999,999,99
3016,2,14,17,0,*?*?*?*?*?*?*?*?*?*?*?*?*?*?*?*?*?*?*?*?*?*?,11.0,8.0,81,101433,0,-0,328,0.0,-0.0,0.0,0,0,0,0,307,1.5,10,5,9999,99999,9,999999999,0.0,999,999,99
3016,2,14,18,0,*?*?*?*?*?*?*?*?*?*?*?*?*?*?*?*?*?*?*?*?*?*?,10.4,7.0,79,101433,0,-0,326,0.0,-0.0,0.0,0,0,0,0,310,1.0,10,5,9999,99999,9,999999999,0.0,999,999,99
3016,2,14,19,0,*?*?*?*?*?*?*?*?*?*?*?*?*?*?*?*?*?*?*?*?*?*?,9.4,6.2,81,101433,0,-0,321,0.0,-0.0,0.0,0,0,0,0,310,1.0,10,5,9999,99999,9,999999999,0.0,999,999,99
3016,2,14,20,0,*?*?*?*?*?*?*?*?*?*?*?*?*?*?*?*?*?*?*?*?*?*?,8.9,6.9,87,101433,0,-0,319,0.0,-0.0,0.0,0,0,0,0,310,0.5,10,5,9999,99999,9,999999999,0.0,999,999,99
3016,2,14,21,0,*?*?*?*?*?*?*?*?*?*?*?*?*?*?*?*?*?*?*?*?*?*?,8.4,7.0,91,101433,0,-0,316,0.0,-0.0,0.0,0,0,0,0,310,0.0,10,5,9999,99999,9,999999999,0.0,999,999,99
3016,2,14,22,0,*?*?*?*?*?*?*?*?*?*?*?*?*?*?*?*?*?*?*?*?*?*?,8.2,6.6,90,101433,0,-0,316,0.0,-0.0,0.0,0,0,0,0,310,1.0,10,5,9999,99999,9,999999999,0.0,999,999,99
3016,2,14,23,0,*?*?*?*?*?*?*?*?*?*?*?*?*?*?*?*?*?*?*?*?*?*?,7.1,5.5,89,101433,0,-0,311,0.0,-0.0,0.0,0,0,0,0,310,0.5,10,5,9999,99999,9,999999999,0.0,999,999,99
3016,2,14,24,0,*?*?*?*?*?*?*?*?*?*?*?*?*?*?*?*?*?*?*?*?*?*?,6.7,6.7,100,101433,0,-0,309,0.0,-0.0,0.0,0,0,0,0,220,1.5,10,5,9999,99999,9,999999999,0.0,999,999,99
3016,2,15,1,0,*?*?*?*?*?*?*?*?*?*?*?*?*?*?*?*?*?*?*?*?*?*?,4.8,0.8,75,102179,0,-0,302,0.0,-0.0,0.0,0,0,0,0,297,0.5,10,5,9999,99999,9,999999999,0.0,999,999,99
3016,2,15,2,0,*?*?*?*?*?*?*?*?*?*?*?*?*?*?*?*?*?*?*?*?*?*?,4.5,-1.5,63,102179,0,-0,301,0.0,-0.0,0.0,0,0,0,0,283,0.5,10,5,9999,99999,9,999999999,0.0,999,999,99
3016,2,15,3,0,*?*?*?*?*?*?*?*?*?*?*?*?*?*?*?*?*?*?*?*?*?*?,4.5,-1.3,65,102179,0,-0,301,0.0,-0.0,0.0,0,0,0,0,270,0.5,10,5,9999,99999,9,999999999,0.0,999,999,99
3016,2,15,4,0,*?*?*?*?*?*?*?*?*?*?*?*?*?*?*?*?*?*?*?*?*?*?,4.6,-1.3,64,102179,0,-0,301,0.0,-0.0,0.0,0,0,0,0,257,1.0,10,5,9999,99999,9,999999999,0.0,999,999,99
3016,2,15,5,0,*?*?*?*?*?*?*?*?*?*?*?*?*?*?*?*?*?*?*?*?*?*?,4.7,-1.1,65,102179,0,-0,301,0.0,-0.0,0.0,0,0,0,0,243,1.0,10,5,9999,99999,9,999999999,0.0,999,999,99
3016,2,15,6,0,*?*?*?*?*?*?*?*?*?*?*?*?*?*?*?*?*?*?*?*?*?*?,4.6,-1.5,62,102179,0,-0,301,0.0,-0.0,0.0,0,0,0,0,230,0.5,10,5,9999,99999,9,999999999,0.0,999,999,99
3016,2,15,7,0,*?*?*?*?*?*?*?*?*?*?*?*?*?*?*?*?*?*?*?*?*?*?,4.7,-1.1,64,102179,0,-0,301,0.0,-0.0,0.0,0,0,0,0,230,1.5,10,5,9999,99999,9,999999999,0.0,999,999,99
3016,2,15,8,0,*?*?*?*?*?*?*?*?*?*?*?*?*?*?*?*?*?*?*?*?*?*?,4.6,-0.6,67,102179,194,1401,301,23.9,0.0,23.9,2813,-0,2817,926,230,0.5,10,5,9999,99999,9,999999999,0.0,999,999,99
3016,2,15,9,0,*?*?*?*?*?*?*?*?*?*?*?*?*?*?*?*?*?*?*?*?*?*?,4.4,-1.3,65,102179,375,1400,300,59.4,0.0,59.4,6937,0,6953,2394,230,0.5,10,5,9999,99999,9,999999999,0.0,999,999,99
3016,2,15,10,0,*?*?*?*?*?*?*?*?*?*?*?*?*?*?*?*?*?*?*?*?*?*?,4.3,-1.3,65,102179,515,1402,300,86.8,0.0,86.8,10175,0,10205,3664,230,0.5,10,5,9999,99999,9,999999999,0.0,999,999,99
3016,2,15,11,0,*?*?*?*?*?*?*?*?*?*?*?*?*?*?*?*?*?*?*?*?*?*?,4.4,-3.7,53,102179,603,1402,301,104.1,0.0,104.1,12251,0,12291,4529,230,2.1,10,5,9999,99999,9,999999999,0.0,999,999,99
3016,2,15,12,0,*?*?*?*?*?*?*?*?*?*?*?*?*?*?*?*?*?*?*?*?*?*?,4.6,-3.9,51,102179,633,1400,301,110.1,0.0,110.1,12980,0,13024,4840,230,1.5,10,5,9999,99999,9,999999999,0.0,999,999,99
3016,2,15,13,0,*?*?*?*?*?*?*?*?*?*?*?*?*?*?*?*?*?*?*?*?*?*?,4.7,-3.1,54,102179,605,1402,302,104.5,0.0,104.5,12299,0,12339,4549,230,1.5,10,5,9999,99999,9,999999999,0.0,999,999,99
3016,2,15,14,0,*?*?*?*?*?*?*?*?*?*?*?*?*?*?*?*?*?*?*?*?*?*?,4.5,-3.4,54,102179,519,1402,301,87.6,0.0,87.6,10267,0,10297,3702,230,1.0,10,5,9999,99999,9,999999999,0.0,999,999,99
3016,2,15,15,0,*?*?*?*?*?*?*?*?*?*?*?*?*?*?*?*?*?*?*?*?*?*?,4.5,-2.4,59,102179,381,1401,301,60.5,0.0,60.5,7066,0,7083,2443,230,2.1,10,5,9999,99999,9,999999999,0.0,999,999,99
3016,2,15,16,0,*?*?*?*?*?*?*?*?*?*?*?*?*?*?*?*?*?*?*?*?*?*?,4.6,-2.4,59,102179,201,1401,301,25.2,0.0,25.2,2970,-0,2974,979,230,0.5,10,5,9999,99999,9,999999999,0.0,999,999,99
3016,2,15,17,0,*?*?*?*?*?*?*?*?*?*?*?*?*?*?*?*?*?*?*?*?*?*?,4.4,-1.3,65,102179,0,-0,300,0.0,-0.0,0.0,0,0,0,0,230,1.5,10,5,9999,99999,9,999999999,0.0,999,999,99
3016,2,15,18,0,*?*?*?*?*?*?*?*?*?*?*?*?*?*?*?*?*?*?*?*?*?*?,4.6,-1.5,63,102179,0,-0,301,0.0,-0.0,0.0,0,0,0,0,230,1.0,10,5,9999,99999,9,999999999,0.0,999,999,99
3016,2,15,19,0,*?*?*?*?*?*?*?*?*?*?*?*?*?*?*?*?*?*?*?*?*?*?,4.7,-1.7,61,102179,0,-0,302,0.0,-0.0,0.0,0,0,0,0,208,1.0,10,5,9999,99999,9,999999999,0.0,999,999,99
3016,2,15,20,0,*?*?*?*?*?*?*?*?*?*?*?*?*?*?*?*?*?*?*?*?*?*?,4.5,-1.1,66,102179,0,-0,301,0.0,-0.0,0.0,0,0,0,0,187,0.5,10,5,9999,99999,9,999999999,0.0,999,999,99
3016,2,15,21,0,*?*?*?*?*?*?*?*?*?*?*?*?*?*?*?*?*?*?*?*?*?*?,4.6,-1.5,63,102179,0,-0,301,0.0,-0.0,0.0,0,0,0,0,165,0.0,10,5,9999,99999,9,999999999,0.0,999,999,99
3016,2,15,22,0,*?*?*?*?*?*?*?*?*?*?*?*?*?*?*?*?*?*?*?*?*?*?,4.6,-1.5,64,102179,0,-0,301,0.0,-0.0,0.0,0,0,0,0,143,1.0,10,5,9999,99999,9,999999999,0.0,999,999,99
3016,2,15,23,0,*?*?*?*?*?*?*?*?*?*?*?*?*?*?*?*?*?*?*?*?*?*?,4.6,-0.6,67,102179,0,-0,301,0.0,-0.0,0.0,0,0,0,0,122,0.5,10,5,9999,99999,9,999999999,0.0,999,999,99
3016,2,15,24,0,*?*?*?*?*?*?*?*?*?*?*?*?*?*?*?*?*?*?*?*?*?*?,6.1,3.2,81,102179,0,-0,307,0.0,-0.0,0.0,0,0,0,0,310,1.5,10,5,9999,99999,9,999999999,0.0,999,999,99
3016,2,16,1,0,*?*?*?*?*?*?*?*?*?*?*?*?*?*?*?*?*?*?*?*?*?*?,4.7,1.0,78,102210,0,-0,301,0.0,-0.0,0.0,0,0,0,0,98,0.5,10,5,9999,99999,9,999999999,0.0,999,999,99
3016,2,16,2,0,*?*?*?*?*?*?*?*?*?*?*?*?*?*?*?*?*?*?*?*?*?*?,4.7,1.9,83,102210,0,-0,301,0.0,-0.0,0.0,0,0,0,0,97,0.5,10,5,9999,99999,9,999999999,0.0,999,999,99
3016,2,16,3,0,*?*?*?*?*?*?*?*?*?*?*?*?*?*?*?*?*?*?*?*?*?*?,4.4,1.9,84,102210,0,-0,300,0.0,-0.0,0.0,0,0,0,0,95,0.5,10,5,9999,99999,9,999999999,0.0,999,999,99
3016,2,16,4,0,*?*?*?*?*?*?*?*?*?*?*?*?*?*?*?*?*?*?*?*?*?*?,4.1,1.9,87,102210,0,-0,298,0.0,-0.0,0.0,0,0,0,0,93,1.0,10,5,9999,99999,9,999999999,0.0,999,999,99
3016,2,16,5,0,*?*?*?*?*?*?*?*?*?*?*?*?*?*?*?*?*?*?*?*?*?*?,4.1,1.9,86,102210,0,-0,298,0.0,-0.0,0.0,0,0,0,0,92,1.0,10,5,9999,99999,9,999999999,0.0,999,999,99
3016,2,16,6,0,*?*?*?*?*?*?*?*?*?*?*?*?*?*?*?*?*?*?*?*?*?*?,4.2,2.1,86,102210,0,-0,299,0.0,-0.0,0.0,0,0,0,0,90,0.5,10,5,9999,99999,9,999999999,0.0,999,999,99
3016,2,16,7,0,*?*?*?*?*?*?*?*?*?*?*?*?*?*?*?*?*?*?*?*?*?*?,4.5,2.7,87,102210,0,-0,295,0.0,-0.0,0.0,0,0,0,0,102,1.5,9,5,9999,99999,9,999999999,0.0,999,999,99
3016,2,16,8,0,*?*?*?*?*?*?*?*?*?*?*?*?*?*?*?*?*?*?*?*?*?*?,4.3,2.5,88,102210,201,1400,290,58.1,102.0,43.5,6221,6303,5317,783,113,0.5,8,4,9999,99999,9,999999999,0.0,999,999,99
3016,2,16,9,0,*?*?*?*?*?*?*?*?*?*?*?*?*?*?*?*?*?*?*?*?*?*?,4.6,2.7,87,102210,382,1399,291,140.1,129.3,104.8,15273,11415,12043,2315,125,0.5,8,4,9999,99999,9,999999999,0.0,999,999,99
3016,2,16,10,0,*?*?*?*?*?*?*?*?*?*?*?*?*?*?*?*?*?*?*?*?*?*?,5.3,3.0,86,102210,522,1401,294,203.1,137.4,151.9,22141,13297,17290,3508,137,0.5,8,4,9999,99999,9,999999999,0.0,999,999,99
3016,2,16,11,0,*?*?*?*?*?*?*?*?*?*?*?*?*?*?*?*?*?*?*?*?*?*?,5.6,5.1,97,102210,610,1400,300,183.3,56.0,159.0,20154,5442,17932,4692,148,2.1,9,5,9999,99999,9,999999999,0.0,999,999,99
3016,2,16,12,0,*?*?*?*?*?*?*?*?*?*?*?*?*?*?*?*?*?*?*?*?*?*?,5.7,5.8,100,102210,641,1401,297,256.8,141.5,192.1,28031,14296,21716,4648,160,1.5,8,4,9999,99999,9,999999999,0.0,999,999,99
3016,2,16,13,0,*?*?*?*?*?*?*?*?*?*?*?*?*?*?*?*?*?*?*?*?*?*?,5.8,5.8,100,102210,612,1401,301,184.0,56.0,159.5,20227,5446,17996,4713,153,1.5,9,5,9999,99999,9,999999999,0.0,999,999,99
3016,2,16,14,0,*?*?*?*?*?*?*?*?*?*?*?*?*?*?*?*?*?*?*?*?*?*?,5.4,5.0,97,102210,526,1401,304,89.0,0.0,89.0,10436,0,10468,3771,147,1.0,10,5,9999,99999,9,999999999,0.0,999,999,99
3016,2,16,15,0,*?*?*?*?*?*?*?*?*?*?*?*?*?*?*?*?*?*?*?*?*?*?,6.0,5.0,94,102210,388,1401,302,107.6,51.7,93.3,11804,4581,10543,2502,140,2.1,9,5,9999,99999,9,999999999,0.0,999,999,99
3016,2,16,16,0,*?*?*?*?*?*?*?*?*?*?*?*?*?*?*?*?*?*?*?*?*?*?,5.9,4.6,92,102210,208,1402,306,26.6,0.0,26.6,3123,0,3127,1031,133,0.5,10,5,9999,99999,9,999999999,0.0,999,999,99
3016,2,16,17,0,*?*?*?*?*?*?*?*?*?*?*?*?*?*?*?*?*?*?*?*?*?*?,5.2,4.6,96,102210,0,-0,303,0.0,-0.0,0.0,0,0,0,0,127,1.5,10,5,9999,99999,9,999999999,0.0,999,999,99
3016,2,16,18,0,*?*?*?*?*?*?*?*?*?*?*?*?*?*?*?*?*?*?*?*?*?*?,5.6,4.3,92,102210,0,-0,305,0.0,-0.0,0.0,0,0,0,0,120,1.0,10,5,9999,99999,9,999999999,0.0,999,999,99
3016,2,16,19,0,*?*?*?*?*?*?*?*?*?*?*?*?*?*?*?*?*?*?*?*?*?*?,5.6,3.0,84,102210,0,-0,305,0.0,-0.0,0.0,0,0,0,0,118,1.0,10,5,9999,99999,9,999999999,0.0,999,999,99
3016,2,16,20,0,*?*?*?*?*?*?*?*?*?*?*?*?*?*?*?*?*?*?*?*?*?*?,4.9,3.2,89,102210,0,-0,302,0.0,-0.0,0.0,0,0,0,0,117,0.5,10,5,9999,99999,9,999999999,0.0,999,999,99
3016,2,16,21,0,*?*?*?*?*?*?*?*?*?*?*?*?*?*?*?*?*?*?*?*?*?*?,5.2,3.2,87,102210,0,-0,303,0.0,-0.0,0.0,0,0,0,0,115,0.0,10,5,9999,99999,9,999999999,0.0,999,999,99
3016,2,16,22,0,*?*?*?*?*?*?*?*?*?*?*?*?*?*?*?*?*?*?*?*?*?*?,4.2,2.7,90,102210,0,-0,299,0.0,-0.0,0.0,0,0,0,0,113,1.0,10,5,9999,99999,9,999999999,0.0,999,999,99
3016,2,16,23,0,*?*?*?*?*?*?*?*?*?*?*?*?*?*?*?*?*?*?*?*?*?*?,4.1,2.7,90,102210,0,-0,298,0.0,-0.0,0.0,0,0,0,0,112,0.5,10,5,9999,99999,9,999999999,0.0,999,999,99
3016,2,16,24,0,*?*?*?*?*?*?*?*?*?*?*?*?*?*?*?*?*?*?*?*?*?*?,4.6,0.2,73,102210,0,-0,301,0.0,-0.0,0.0,0,0,0,0,100,1.5,10,5,9999,99999,9,999999999,0.0,999,999,99
3016,2,17,1,0,*?*?*?*?*?*?*?*?*?*?*?*?*?*?*?*?*?*?*?*?*?*?,3.0,-0.0,80,101724,0,-0,294,0.0,-0.0,0.0,0,0,0,0,115,0.5,10,5,9999,99999,9,999999999,0.0,999,999,99
3016,2,17,2,0,*?*?*?*?*?*?*?*?*?*?*?*?*?*?*?*?*?*?*?*?*?*?,2.1,-1.1,77,101724,0,-0,290,0.0,-0.0,0.0,0,0,0,0,120,0.5,10,5,9999,99999,9,999999999,0.0,999,999,99
3016,2,17,3,0,*?*?*?*?*?*?*?*?*?*?*?*?*?*?*?*?*?*?*?*?*?*?,2.1,-1.1,78,101724,0,-0,290,0.0,-0.0,0.0,0,0,0,0,125,0.5,10,5,9999,99999,9,999999999,0.0,999,999,99
3016,2,17,4,0,*?*?*?*?*?*?*?*?*?*?*?*?*?*?*?*?*?*?*?*?*?*?,2.1,-1.5,76,101724,0,-0,290,0.0,-0.0,0.0,0,0,0,0,130,1.0,10,5,9999,99999,9,999999999,0.0,999,999,99
3016,2,17,5,0,*?*?*?*?*?*?*?*?*?*?*?*?*?*?*?*?*?*?*?*?*?*?,1.7,-2.2,72,101724,0,-0,289,0.0,-0.0,0.0,0,0,0,0,135,1.0,10,5,9999,99999,9,999999999,0.0,999,999,99
3016,2,17,6,0,*?*?*?*?*?*?*?*?*?*?*?*?*?*?*?*?*?*?*?*?*?*?,1.6,-2.4,72,101724,0,-0,288,0.0,-0.0,0.0,0,0,0,0,140,0.5,10,5,9999,99999,9,999999999,0.0,999,999,99
3016,2,17,7,0,*?*?*?*?*?*?*?*?*?*?*?*?*?*?*?*?*?*?*?*?*?*?,1.5,-2.2,74,101724,0,-0,277,0.0,-0.0,0.0,0,0,0,0,138,1.5,8,4,9999,99999,9,999999999,0.1,999,999,99
3016,2,17,8,0,*?*?*?*?*?*?*?*?*?*?*?*?*?*?*?*?*?*?*?*?*?*?,1.5,-2.4,73,101724,208,1399,234,91.9,432.9,27.6,9453,31211,4493,559,137,0.5,0,0,9999,99999,9,999999999,0.1,999,999,99
3016,2,17,9,0,*?*?*?*?*?*?*?*?*?*?*?*?*?*?*?*?*?*?*?*?*?*?,2.6,-1.3,73,101724,390,1401,240,214.9,540.4,64.5,22304,46709,9580,1211,135,0.5,0,0,9999,99999,9,999999999,0.0,999,999,99
3016,2,17,10,0,*?*?*?*?*?*?*?*?*?*?*?*?*?*?*?*?*?*?*?*?*?*?,3.7,-1.1,70,101724,529,1399,244,309.4,572.9,92.8,32148,53611,13283,1800,133,0.5,0,0,9999,99999,9,999999999,0.0,999,999,99
3016,2,17,11,0,*?*?*?*?*?*?*?*?*?*?*?*?*?*?*?*?*?*?*?*?*?*?,4.3,-1.3,65,101724,617,1399,246,369.1,585.8,110.7,38421,56468,15516,2224,132,2.1,0,0,9999,99999,9,999999999,0.0,999,999,99
3016,2,17,12,0,*?*?*?*?*?*?*?*?*?*?*?*?*?*?*?*?*?*?*?*?*?*?,4.3,-0.8,68,101724,648,1400,246,389.8,589.5,116.9,40617,57272,16276,2385,130,1.5,0,0,9999,99999,9,999999999,0.0,999,999,99
3016,2,17,13,0,*?*?*?*?*?*?*?*?*?*?*?*?*?*?*?*?*?*?*?*?*?*?,5.0,-0.0,69,101724,619,1400,251,370.3,586.0,111.1,38552,56520,15563,2233,125,1.5,0,0,9999,99999,9,999999999,0.0,999,999,99
3016,2,17,14,0,*?*?*?*?*?*?*?*?*?*?*?*?*?*?*?*?*?*?*?*?*?*?,4.8,0.2,71,101724,533,1401,250,311.8,573.5,93.5,32400,53747,13378,1816,120,1.0,0,0,9999,99999,9,999999999,0.0,999,999,99
3016,2,17,15,0,*?*?*?*?*?*?*?*?*?*?*?*?*?*?*?*?*?*?*?*?*?*?,4.8,0.2,72,101724,395,1401,250,218.3,541.9,65.5,22656,47025,9717,1231,115,2.1,0,0,9999,99999,9,999999999,0.0,999,999,99
3016,2,17,16,0,*?*?*?*?*?*?*?*?*?*?*?*?*?*?*?*?*?*?*?*?*?*?,4.7,0.2,71,101724,214,1397,255,96.2,435.1,29.5,9842,31614,4784,586,110,0.5,1,0,9999,99999,9,999999999,0.0,999,999,99
3016,2,17,17,0,*?*?*?*?*?*?*?*?*?*?*?*?*?*?*?*?*?*?*?*?*?*?,4.1,-0.0,73,101724,4,1345,288,0.0,0.0,0.0,0,0,0,0,105,1.5,8,4,9999,99999,9,999999999,0.0,999,999,99
3016,2,17,18,0,*?*?*?*?*?*?*?*?*?*?*?*?*?*?*?*?*?*?*?*?*?*?,3.5,-0.0,76,101724,0,-0,296,0.0,-0.0,0.0,0,0,0,0,100,1.0,10,5,9999,99999,9,999999999,0.1,999,999,99
3016,2,17,19,0,*?*?*?*?*?*?*?*?*?*?*?*?*?*?*?*?*?*?*?*?*?*?,4.0,-0.4,71,101724,0,-0,298,0.0,-0.0,0.0,0,0,0,0,102,1.0,10,5,9999,99999,9,999999999,0.0,999,999,99
3016,2,17,20,0,*?*?*?*?*?*?*?*?*?*?*?*?*?*?*?*?*?*?*?*?*?*?,3.1,-0.2,78,101724,0,-0,294,0.0,-0.0,0.0,0,0,0,0,103,0.5,10,5,9999,99999,9,999999999,0.0,999,999,99
3016,2,17,21,0,*?*?*?*?*?*?*?*?*?*?*?*?*?*?*?*?*?*?*?*?*?*?,3.4,0.4,80,101724,0,-0,296,0.0,-0.0,0.0,0,0,0,0,105,0.0,10,5,9999,99999,9,999999999,0.0,999,999,99
3016,2,17,22,0,*?*?*?*?*?*?*?*?*?*?*?*?*?*?*?*?*?*?*?*?*?*?,3.2,-0.2,77,101724,0,-0,295,0.0,-0.0,0.0,0,0,0,0,107,1.0,10,5,9999,99999,9,999999999,0.0,999,999,99
3016,2,17,23,0,*?*?*?*?*?*?*?*?*?*?*?*?*?*?*?*?*?*?*?*?*?*?,2.6,-0.6,77,101724,0,-0,292,0.0,-0.0,0.0,0,0,0,0,108,0.5,10,5,9999,99999,9,999999999,0.0,999,999,99
3016,2,17,24,0,*?*?*?*?*?*?*?*?*?*?*?*?*?*?*?*?*?*?*?*?*?*?,4.1,1.3,81,101724,0,-0,299,0.0,-0.0,0.0,0,0,0,0,110,1.5,10,5,9999,99999,9,999999999,0.0,999,999,99
3016,2,18,1,0,*?*?*?*?*?*?*?*?*?*?*?*?*?*?*?*?*?*?*?*?*?*?,1.4,1.3,98,101594,0,-0,287,0.0,-0.0,0.0,0,0,0,0,108,0.5,10,5,9999,99999,9,999999999,0.0,999,999,99
3016,2,18,2,0,*?*?*?*?*?*?*?*?*?*?*?*?*?*?*?*?*?*?*?*?*?*?,1.3,1.3,100,101594,0,-0,287,0.0,-0.0,0.0,0,0,0,0,107,0.5,10,5,9999,99999,9,999999999,0.0,999,999,99
3016,2,18,3,0,*?*?*?*?*?*?*?*?*?*?*?*?*?*?*?*?*?*?*?*?*?*?,0.9,0.8,100,101594,0,-0,285,0.0,-0.0,0.0,0,0,0,0,105,0.5,10,5,9999,99999,9,999999999,0.0,999,999,99
3016,2,18,4,0,*?*?*?*?*?*?*?*?*?*?*?*?*?*?*?*?*?*?*?*?*?*?,0.5,0.4,100,101594,0,-0,283,0.0,-0.0,0.0,0,0,0,0,103,1.0,10,5,9999,99999,9,999999999,1.3,999,999,99
3016,2,18,5,0,*?*?*?*?*?*?*?*?*?*?*?*?*?*?*?*?*?*?*?*?*?*?,2.1,1.7,97,101594,0,-0,290,0.0,-0.0,0.0,0,0,0,0,102,1.0,10,5,9999,99999,9,999999999,1.9,999,999,99
3016,2,18,6,0,*?*?*?*?*?*?*?*?*?*?*?*?*?*?*?*?*?*?*?*?*?*?,1.1,0.6,97,101594,0,-0,286,0.0,-0.0,0.0,0,0,0,0,100,0.5,10,5,9999,99999,9,999999999,1.9,999,999,99
3016,2,18,7,0,*?*?*?*?*?*?*?*?*?*?*?*?*?*?*?*?*?*?*?*?*?*?,0.0,-0.0,100,101594,4,1411,281,0.0,0.0,0.0,0,0,0,0,102,1.5,10,5,9999,99999,9,999999999,1.3,999,999,99
3016,2,18,8,0,*?*?*?*?*?*?*?*?*?*?*?*?*?*?*?*?*?*?*?*?*?*?,1.1,-0.0,92,101594,215,1398,286,28.1,0.0,28.1,3297,0,3302,1090,103,0.5,10,5,9999,99999,9,999999999,0.2,999,999,99
3016,2,18,9,0,*?*?*?*?*?*?*?*?*?*?*?*?*?*?*?*?*?*?*?*?*?*?,2.3,0.6,89,101594,397,1400,291,63.8,0.0,63.8,7446,0,7464,2587,105,0.5,10,5,9999,99999,9,999999999,0.0,999,999,99
3016,2,18,10,0,*?*?*?*?*?*?*?*?*?*?*?*?*?*?*?*?*?*?*?*?*?*?,2.7,0.4,85,101594,536,1398,293,91.2,0.0,91.2,10700,0,10733,3879,107,0.5,10,5,9999,99999,9,999999999,0.1,999,999,99
3016,2,18,11,0,*?*?*?*?*?*?*?*?*?*?*?*?*?*?*?*?*?*?*?*?*?*?,4.9,1.0,76,101594,625,1400,302,108.5,0.0,108.5,12783,0,12826,4758,108,2.1,10,5,9999,99999,9,999999999,1.1,999,999,99
3016,2,18,12,0,*?*?*?*?*?*?*?*?*?*?*?*?*?*?*?*?*?*?*?*?*?*?,6.4,1.0,69,101594,655,1399,309,114.5,0.0,114.5,13511,0,13557,5072,110,1.5,10,5,9999,99999,9,999999999,1.6,999,999,99
3016,2,18,13,0,*?*?*?*?*?*?*?*?*?*?*?*?*?*?*?*?*?*?*?*?*?*?,6.5,1.7,71,101594,626,1398,309,108.9,0.0,108.9,12819,0,12862,4773,105,1.5,10,5,9999,99999,9,999999999,1.6,999,999,99
3016,2,18,14,0,*?*?*?*?*?*?*?*?*?*?*?*?*?*?*?*?*?*?*?*?*?*?,6.5,1.0,68,101594,540,1400,309,91.8,0.0,91.8,10772,0,10805,3911,100,1.0,10,5,9999,99999,9,999999999,1.4,999,999,99
3016,2,18,15,0,*?*?*?*?*?*?*?*?*?*?*?*?*?*?*?*?*?*?*?*?*?*?,6.7,1.5,70,101594,401,1397,310,64.7,0.0,64.7,7548,0,7567,2627,95,2.1,10,5,9999,99999,9,999999999,1.4,999,999,99
3016,2,18,16,0,*?*?*?*?*?*?*?*?*?*?*?*?*?*?*?*?*?*?*?*?*?*?,6.6,1.5,70,101594,221,1399,309,29.2,0.0,29.2,3425,0,3431,1135,90,0.5,10,5,9999,99999,9,999999999,2.4,999,999,99
3016,2,18,17,0,*?*?*?*?*?*?*?*?*?*?*?*?*?*?*?*?*?*?*?*?*?*?,5.6,0.8,71,101594,11,1446,305,0.0,0.0,0.0,0,0,0,0,85,1.5,10,5,9999,99999,9,999999999,1.7,999,999,99
3016,2,18,18,0,*?*?*?*?*?*?*?*?*?*?*?*?*?*?*?*?*?*?*?*?*?*?,5.0,-0.0,70,101594,0,-0,303,0.0,-0.0,0.0,0,0,0,0,80,1.0,10,5,9999,99999,9,999999999,1.4,999,999,99
3016,2,18,19,0,*?*?*?*?*?*?*?*?*?*?*?*?*?*?*?*?*?*?*?*?*?*?,4.3,-0.8,69,101594,0,-0,300,0.0,-0.0,0.0,0,0,0,0,83,1.0,10,5,9999,99999,9,999999999,0.4,999,999,99
3016,2,18,20,0,*?*?*?*?*?*?*?*?*?*?*?*?*?*?*?*?*?*?*?*?*?*?,3.3,-2.4,65,101594,0,-0,296,0.0,-0.0,0.0,0,0,0,0,87,0.5,10,5,9999,99999,9,999999999,0.1,999,999,99
3016,2,18,21,0,*?*?*?*?*?*?*?*?*?*?*?*?*?*?*?*?*?*?*?*?*?*?,3.0,-1.9,69,101594,0,-0,294,0.0,-0.0,0.0,0,0,0,0,90,0.0,10,5,9999,99999,9,999999999,0.0,999,999,99
3016,2,18,22,0,*?*?*?*?*?*?*?*?*?*?*?*?*?*?*?*?*?*?*?*?*?*?,3.6,-1.9,66,101594,0,-0,297,0.0,-0.0,0.0,0,0,0,0,93,1.0,10,5,9999,99999,9,999999999,0.0,999,999,99
3016,2,18,23,0,*?*?*?*?*?*?*?*?*?*?*?*?*?*?*?*?*?*?*?*?*?*?,4.1,-2.2,62,101594,0,-0,299,0.0,-0.0,0.0,0,0,0,0,97,0.5,10,5,9999,99999,9,999999999,0.2,999,999,99
3016,2,18,24,0,*?*?*?*?*?*?*?*?*?*?*?*?*?*?*?*?*?*?*?*?*?*?,2.0,0.2,88,101594,0,-0,290,0.0,-0.0,0.0,0,0,0,0,110,1.5,10,5,9999,99999,9,999999999,0.0,999,999,99
3016,2,19,1,0,*?*?*?*?*?*?*?*?*?*?*?*?*?*?*?*?*?*?*?*?*?*?,4.8,2.9,100,101777,0,-0,301,0.0,-0.0,0.0,0,0,0,0,98,0.5,10,5,9999,99999,9,999999999,0.3,999,999,99
3016,2,19,2,0,*?*?*?*?*?*?*?*?*?*?*?*?*?*?*?*?*?*?*?*?*?*?,4.9,4.8,100,101777,0,-0,301,0.0,-0.0,0.0,0,0,0,0,97,0.5,10,5,9999,99999,9,999999999,0.0,999,999,99
3016,2,19,3,0,*?*?*?*?*?*?*?*?*?*?*?*?*?*?*?*?*?*?*?*?*?*?,6.3,5.3,100,101777,0,-0,307,0.0,-0.0,0.0,0,0,0,0,95,0.5,10,5,9999,99999,9,999999999,0.0,999,999,99
3016,2,19,4,0,*?*?*?*?*?*?*?*?*?*?*?*?*?*?*?*?*?*?*?*?*?*?,5.5,5.1,100,101777,0,-0,304,0.0,-0.0,0.0,0,0,0,0,93,1.0,10,5,9999,99999,9,999999999,0.0,999,999,99
3016,2,19,5,0,*?*?*?*?*?*?*?*?*?*?*?*?*?*?*?*?*?*?*?*?*?*?,5.0,5.0,100,101777,0,-0,302,0.0,-0.0,0.0,0,0,0,0,92,1.0,10,5,9999,99999,9,999999999,0.0,999,999,99
3016,2,19,6,0,*?*?*?*?*?*?*?*?*?*?*?*?*?*?*?*?*?*?*?*?*?*?,5.2,5.0,100,101777,0,-0,303,0.0,-0.0,0.0,0,0,0,0,90,0.5,10,5,9999,99999,9,999999999,0.0,999,999,99
3016,2,19,7,0,*?*?*?*?*?*?*?*?*?*?*?*?*?*?*?*?*?*?*?*?*?*?,5.0,3.9,100,101777,11,1391,302,0.0,0.0,0.0,0,0,0,0,88,1.5,10,5,9999,99999,9,999999999,0.0,999,999,99
3016,2,19,8,0,*?*?*?*?*?*?*?*?*?*?*?*?*?*?*?*?*?*?*?*?*?*?,4.6,4.5,100,101777,222,1395,300,29.5,0.0,29.5,3461,0,3466,1146,87,0.5,10,5,9999,99999,9,999999999,1.3,999,999,99
3016,2,19,9,0,*?*?*?*?*?*?*?*?*?*?*?*?*?*?*?*?*?*?*?*?*?*?,6.4,6.1,100,101777,404,1398,308,65.3,0.0,65.3,7612,0,7632,2653,85,0.5,10,5,9999,99999,9,999999999,2.1,999,999,99
3016,2,19,10,0,*?*?*?*?*?*?*?*?*?*?*?*?*?*?*?*?*?*?*?*?*?*?,8.1,6.4,100,101777,544,1399,315,92.7,0.0,92.7,10880,0,10913,3953,83,0.5,10,5,9999,99999,9,999999999,0.4,999,999,99
3016,2,19,11,0,*?*?*?*?*?*?*?*?*?*?*?*?*?*?*?*?*?*?*?*?*?*?,8.0,7.0,100,101777,632,1398,315,110.0,0.0,110.0,12967,0,13011,4835,82,2.1,10,5,9999,99999,9,999999999,0.6,999,999,99
3016,2,19,12,0,*?*?*?*?*?*?*?*?*?*?*?*?*?*?*?*?*?*?*?*?*?*?,9.0,7.7,100,101777,663,1399,319,116.0,0.0,116.0,13695,0,13742,5152,80,1.5,10,5,9999,99999,9,999999999,1.3,999,999,99
3016,2,19,13,0,*?*?*?*?*?*?*?*?*?*?*?*?*?*?*?*?*?*?*?*?*?*?,8.8,8.1,100,101777,633,1397,318,110.3,0.0,110.3,13001,0,13045,4850,82,1.5,10,5,9999,99999,9,999999999,0.8,999,999,99
3016,2,19,14,0,*?*?*?*?*?*?*?*?*?*?*?*?*?*?*?*?*?*?*?*?*?*?,8.8,8.5,100,101777,547,1399,318,93.3,0.0,93.3,10947,0,10981,3982,83,1.0,10,5,9999,99999,9,999999999,0.7,999,999,99
3016,2,19,15,0,*?*?*?*?*?*?*?*?*?*?*?*?*?*?*?*?*?*?*?*?*?*?,9.2,9.2,100,101777,408,1397,320,66.1,0.0,66.1,7714,0,7734,2690,85,2.1,10,5,9999,99999,9,999999999,0.3,999,999,99
3016,2,19,16,0,*?*?*?*?*?*?*?*?*?*?*?*?*?*?*?*?*?*?*?*?*?*?,9.1,9.2,100,101777,228,1400,319,30.6,0.0,30.6,3583,0,3588,1188,87,0.5,10,5,9999,99999,9,999999999,0.0,999,999,99
3016,2,19,17,0,*?*?*?*?*?*?*?*?*?*?*?*?*?*?*?*?*?*?*?*?*?*?,9.0,8.8,100,101777,17,1388,319,0.0,0.0,0.0,0,0,0,0,88,1.5,10,5,9999,99999,9,999999999,0.0,999,999,99
3016,2,19,18,0,*?*?*?*?*?*?*?*?*?*?*?*?*?*?*?*?*?*?*?*?*?*?,7.9,6.6,100,101777,0,-0,314,0.0,-0.0,0.0,0,0,0,0,90,1.0,10,5,9999,99999,9,999999999,0.0,999,999,99
3016,2,19,19,0,*?*?*?*?*?*?*?*?*?*?*?*?*?*?*?*?*?*?*?*?*?*?,7.0,7.0,100,101777,0,-0,310,0.0,-0.0,0.0,0,0,0,0,90,1.0,10,5,9999,99999,9,999999999,0.0,999,999,99
3016,2,19,20,0,*?*?*?*?*?*?*?*?*?*?*?*?*?*?*?*?*?*?*?*?*?*?,7.0,7.0,100,101777,0,-0,310,0.0,-0.0,0.0,0,0,0,0,90,0.5,10,5,9999,99999,9,999999999,0.0,999,999,99
3016,2,19,21,0,*?*?*?*?*?*?*?*?*?*?*?*?*?*?*?*?*?*?*?*?*?*?,7.0,7.0,100,101777,0,-0,310,0.0,-0.0,0.0,0,0,0,0,90,0.0,10,5,9999,99999,9,999999999,0.0,999,999,99
3016,2,19,22,0,*?*?*?*?*?*?*?*?*?*?*?*?*?*?*?*?*?*?*?*?*?*?,6.7,6.7,100,101777,0,-0,309,0.0,-0.0,0.0,0,0,0,0,90,1.0,10,5,9999,99999,9,999999999,0.0,999,999,99
3016,2,19,23,0,*?*?*?*?*?*?*?*?*?*?*?*?*?*?*?*?*?*?*?*?*?*?,6.7,6.7,100,101777,0,-0,309,0.0,-0.0,0.0,0,0,0,0,90,0.5,10,5,9999,99999,9,999999999,0.0,999,999,99
3016,2,19,24,0,*?*?*?*?*?*?*?*?*?*?*?*?*?*?*?*?*?*?*?*?*?*?,4.6,0.4,98,101777,0,-0,301,0.0,-0.0,0.0,0,0,0,0,100,1.5,10,5,9999,99999,9,999999999,1.0,999,999,99
3016,2,20,1,0,*?*?*?*?*?*?*?*?*?*?*?*?*?*?*?*?*?*?*?*?*?*?,6.4,4.3,85,101861,0,-0,308,0.0,-0.0,0.0,0,0,0,0,92,0.5,10,5,9999,99999,9,999999999,0.9,999,999,99
3016,2,20,2,0,*?*?*?*?*?*?*?*?*?*?*?*?*?*?*?*?*?*?*?*?*?*?,6.4,3.0,78,101861,0,-0,308,0.0,-0.0,0.0,0,0,0,0,93,0.5,10,5,9999,99999,9,999999999,1.2,999,999,99
3016,2,20,3,0,*?*?*?*?*?*?*?*?*?*?*?*?*?*?*?*?*?*?*?*?*?*?,6.7,2.7,75,101861,0,-0,310,0.0,-0.0,0.0,0,0,0,0,95,0.5,10,5,9999,99999,9,999999999,1.2,999,999,99
3016,2,20,4,0,*?*?*?*?*?*?*?*?*?*?*?*?*?*?*?*?*?*?*?*?*?*?,6.8,2.5,72,101861,0,-0,310,0.0,-0.0,0.0,0,0,0,0,97,1.0,10,5,9999,99999,9,999999999,1.2,999,999,99
3016,2,20,5,0,*?*?*?*?*?*?*?*?*?*?*?*?*?*?*?*?*?*?*?*?*?*?,6.4,2.7,76,101861,0,-0,308,0.0,-0.0,0.0,0,0,0,0,98,1.0,10,5,9999,99999,9,999999999,1.3,999,999,99
3016,2,20,6,0,*?*?*?*?*?*?*?*?*?*?*?*?*?*?*?*?*?*?*?*?*?*?,6.0,2.9,79,101861,0,-0,307,0.0,-0.0,0.0,0,0,0,0,100,0.5,10,5,9999,99999,9,999999999,1.4,999,999,99
3016,2,20,7,0,*?*?*?*?*?*?*?*?*?*?*?*?*?*?*?*?*?*?*?*?*?*?,5.8,2.9,81,101861,18,1379,306,0.0,0.0,0.0,0,0,0,0,98,1.5,10,5,9999,99999,9,999999999,1.2,999,999,99
3016,2,20,8,0,*?*?*?*?*?*?*?*?*?*?*?*?*?*?*?*?*?*?*?*?*?*?,5.6,3.0,83,101861,230,1399,295,71.3,109.3,53.3,7599,7318,6458,980,97,0.5,8,4,9999,99999,9,999999999,0.3,999,999,99
3016,2,20,9,0,*?*?*?*?*?*?*?*?*?*?*?*?*?*?*?*?*?*?*?*?*?*?,6.5,2.9,77,101861,412,1399,299,153.6,131.5,114.9,16742,11905,13174,2561,95,0.5,8,4,9999,99999,9,999999999,0.0,999,999,99
3016,2,20,10,0,*?*?*?*?*?*?*?*?*?*?*?*?*?*?*?*?*?*?*?*?*?*?,7.5,2.9,71,101861,551,1397,308,163.7,55.2,141.9,17983,5281,16012,4076,93,0.5,9,5,9999,99999,9,999999999,0.0,999,999,99
3016,2,20,11,0,*?*?*?*?*?*?*?*?*?*?*?*?*?*?*?*?*?*?*?*?*?*?,7.6,3.2,72,101861,639,1397,304,256.8,141.4,192.1,28020,14294,21707,4647,92,2.1,8,4,9999,99999,9,999999999,0.0,999,999,99
3016,2,20,12,0,*?*?*?*?*?*?*?*?*?*?*?*?*?*?*?*?*?*?*?*?*?*?,8.6,4.1,72,101861,670,1398,313,204.2,56.7,177.0,22458,5580,19965,5382,90,1.5,9,5,9999,99999,9,999999999,0.0,999,999,99
3016,2,20,13,0,*?*?*?*?*?*?*?*?*?*?*?*?*?*?*?*?*?*?*?*?*?*?,8.2,4.5,76,101861,641,1398,311,194.2,56.4,168.4,21356,5518,18992,5046,90,1.5,9,5,9999,99999,9,999999999,0.0,999,999,99
3016,2,20,14,0,*?*?*?*?*?*?*?*?*?*?*?*?*?*?*?*?*?*?*?*?*?*?,8.7,4.6,74,101861,554,1398,314,164.6,55.2,142.7,18079,5289,16098,4103,90,1.0,9,5,9999,99999,9,999999999,0.0,999,999,99
3016,2,20,15,0,*?*?*?*?*?*?*?*?*?*?*?*?*?*?*?*?*?*?*?*?*?*?,8.2,5.0,79,101861,415,1397,316,67.5,0.0,67.5,7879,0,7900,2753,90,2.1,10,5,9999,99999,9,999999999,0.0,999,999,99
3016,2,20,16,0,*?*?*?*?*?*?*?*?*?*?*?*?*?*?*?*?*?*?*?*?*?*?,8.4,4.5,76,101861,234,1395,317,31.9,0.0,31.9,3736,0,3742,1240,90,0.5,10,5,9999,99999,9,999999999,0.0,999,999,99
3016,2,20,17,0,*?*?*?*?*?*?*?*?*?*?*?*?*?*?*?*?*?*?*?*?*?*?,8.4,3.4,70,101861,24,1420,317,0.0,0.0,0.0,0,0,0,0,90,1.5,10,5,9999,99999,9,999999999,0.0,999,999,99
3016,2,20,18,0,*?*?*?*?*?*?*?*?*?*?*?*?*?*?*?*?*?*?*?*?*?*?,6.9,3.0,75,101861,0,-0,310,0.0,-0.0,0.0,0,0,0,0,90,1.0,10,5,9999,99999,9,999999999,0.0,999,999,99
3016,2,20,19,0,*?*?*?*?*?*?*?*?*?*?*?*?*?*?*?*?*?*?*?*?*?*?,7.3,3.8,78,101861,0,-0,312,0.0,-0.0,0.0,0,0,0,0,90,1.0,10,5,9999,99999,9,999999999,0.0,999,999,99
3016,2,20,20,0,*?*?*?*?*?*?*?*?*?*?*?*?*?*?*?*?*?*?*?*?*?*?,6.7,2.9,76,101861,0,-0,310,0.0,-0.0,0.0,0,0,0,0,90,0.5,10,5,9999,99999,9,999999999,0.0,999,999,99
3016,2,20,21,0,*?*?*?*?*?*?*?*?*?*?*?*?*?*?*?*?*?*?*?*?*?*?,6.4,2.7,77,101861,0,-0,308,0.0,-0.0,0.0,0,0,0,0,90,0.0,10,5,9999,99999,9,999999999,0.0,999,999,99
3016,2,20,22,0,*?*?*?*?*?*?*?*?*?*?*?*?*?*?*?*?*?*?*?*?*?*?,6.7,3.0,77,101861,0,-0,310,0.0,-0.0,0.0,0,0,0,0,90,1.0,10,5,9999,99999,9,999999999,0.0,999,999,99
3016,2,20,23,0,*?*?*?*?*?*?*?*?*?*?*?*?*?*?*?*?*?*?*?*?*?*?,7.6,4.5,79,101861,0,-0,313,0.0,-0.0,0.0,0,0,0,0,90,0.5,10,5,9999,99999,9,999999999,0.0,999,999,99
3016,2,20,24,0,*?*?*?*?*?*?*?*?*?*?*?*?*?*?*?*?*?*?*?*?*?*?,6.8,5.5,91,101861,0,-0,310,0.0,-0.0,0.0,0,0,0,0,90,1.5,10,5,9999,99999,9,999999999,0.0,999,999,99
3016,2,21,1,0,*?*?*?*?*?*?*?*?*?*?*?*?*?*?*?*?*?*?*?*?*?*?,9.2,5.3,77,101915,0,-0,320,0.0,-0.0,0.0,0,0,0,0,92,0.5,10,5,9999,99999,9,999999999,0.0,999,999,99
3016,2,21,2,0,*?*?*?*?*?*?*?*?*?*?*?*?*?*?*?*?*?*?*?*?*?*?,9.3,5.8,79,101915,0,-0,321,0.0,-0.0,0.0,0,0,0,0,93,0.5,10,5,9999,99999,9,999999999,0.0,999,999,99
3016,2,21,3,0,*?*?*?*?*?*?*?*?*?*?*?*?*?*?*?*?*?*?*?*?*?*?,9.0,5.8,80,101915,0,-0,319,0.0,-0.0,0.0,0,0,0,0,95,0.5,10,5,9999,99999,9,999999999,0.0,999,999,99
3016,2,21,4,0,*?*?*?*?*?*?*?*?*?*?*?*?*?*?*?*?*?*?*?*?*?*?,8.8,5.8,82,101915,0,-0,318,0.0,-0.0,0.0,0,0,0,0,97,1.0,10,5,9999,99999,9,999999999,0.0,999,999,99
3016,2,21,5,0,*?*?*?*?*?*?*?*?*?*?*?*?*?*?*?*?*?*?*?*?*?*?,8.5,5.5,82,101915,0,-0,317,0.0,-0.0,0.0,0,0,0,0,98,1.0,10,5,9999,99999,9,999999999,0.0,999,999,99
3016,2,21,6,0,*?*?*?*?*?*?*?*?*?*?*?*?*?*?*?*?*?*?*?*?*?*?,8.8,5.8,82,101915,0,-0,318,0.0,-0.0,0.0,0,0,0,0,100,0.5,10,5,9999,99999,9,999999999,0.0,999,999,99
3016,2,21,7,0,*?*?*?*?*?*?*?*?*?*?*?*?*?*?*?*?*?*?*?*?*?*?,9.0,6.1,82,101915,26,1423,307,0.0,0.0,0.0,0,0,0,0,100,1.5,7,4,9999,99999,9,999999999,0.0,999,999,99
3016,2,21,8,0,*?*?*?*?*?*?*?*?*?*?*?*?*?*?*?*?*?*?*?*?*?*?,9.6,6.7,82,101915,237,1396,314,74.7,110.9,55.9,7952,7586,6738,1032,100,0.5,8,4,9999,99999,9,999999999,0.0,999,999,99
3016,2,21,9,0,*?*?*?*?*?*?*?*?*?*?*?*?*?*?*?*?*?*?*?*?*?*?,11.1,7.0,77,101915,419,1397,304,227.9,446.8,93.9,24011,39458,12175,1742,100,0.5,4,2,9999,99999,9,999999999,0.0,999,999,99
3016,2,21,10,0,*?*?*?*?*?*?*?*?*?*?*?*?*?*?*?*?*?*?*?*?*?*?,11.8,7.4,74,101915,559,1398,308,319.8,470.1,131.7,33719,45068,16609,2571,100,0.5,4,2,9999,99999,9,999999999,0.0,999,999,99
3016,2,21,11,0,*?*?*?*?*?*?*?*?*?*?*?*?*?*?*?*?*?*?*?*?*?*?,12.7,7.3,70,101915,647,1397,324,307.6,237.2,197.8,32749,24205,22242,4376,100,2.1,7,4,9999,99999,9,999999999,0.0,999,999,99
3016,2,21,12,0,*?*?*?*?*?*?*?*?*?*?*?*?*?*?*?*?*?*?*?*?*?*?,13.7,7.9,68,101915,677,1397,341,119.1,0.0,119.1,14068,0,14118,5311,100,1.5,10,5,9999,99999,9,999999999,0.0,999,999,99
3016,2,21,13,0,*?*?*?*?*?*?*?*?*?*?*?*?*?*?*?*?*?*?*?*?*?*?,13.6,8.3,71,101915,648,1397,340,113.3,0.0,113.3,13366,0,13411,5005,98,1.5,10,5,9999,99999,9,999999999,0.0,999,999,99
3016,2,21,14,0,*?*?*?*?*?*?*?*?*?*?*?*?*?*?*?*?*?*?*?*?*?*?,13.6,8.3,70,101915,561,1397,336,167.1,55.3,144.8,18356,5311,16342,4179,97,1.0,9,5,9999,99999,9,999999999,0.0,999,999,99
3016,2,21,15,0,*?*?*?*?*?*?*?*?*?*?*?*?*?*?*?*?*?*?*?*?*?*?,13.4,7.7,69,101915,422,1397,339,68.9,0.0,68.9,8044,0,8065,2816,95,2.1,10,5,9999,99999,9,999999999,0.0,999,999,99
3016,2,21,16,0,*?*?*?*?*?*?*?*?*?*?*?*?*?*?*?*?*?*?*?*?*?*?,13.8,7.6,66,101915,241,1396,329,90.4,187.0,58.1,9605,12910,6987,1079,93,0.5,7,4,9999,99999,9,999999999,0.0,999,999,99
3016,2,21,17,0,*?*?*?*?*?*?*?*?*?*?*?*?*?*?*?*?*?*?*?*?*?*?,13.7,7.4,66,101915,30,1391,337,0.0,0.0,0.0,0,0,0,0,92,1.5,9,5,9999,99999,9,999999999,0.0,999,999,99
3016,2,21,18,0,*?*?*?*?*?*?*?*?*?*?*?*?*?*?*?*?*?*?*?*?*?*?,12.3,7.7,74,101915,0,-0,334,0.0,-0.0,0.0,0,0,0,0,90,1.0,10,5,9999,99999,9,999999999,0.0,999,999,99
3016,2,21,19,0,*?*?*?*?*?*?*?*?*?*?*?*?*?*?*?*?*?*?*?*?*?*?,12.4,7.6,73,101915,0,-0,335,0.0,-0.0,0.0,0,0,0,0,87,1.0,10,5,9999,99999,9,999999999,0.0,999,999,99
3016,2,21,20,0,*?*?*?*?*?*?*?*?*?*?*?*?*?*?*?*?*?*?*?*?*?*?,11.1,7.0,76,101915,0,-0,329,0.0,-0.0,0.0,0,0,0,0,83,0.5,10,5,9999,99999,9,999999999,0.0,999,999,99
3016,2,21,21,0,*?*?*?*?*?*?*?*?*?*?*?*?*?*?*?*?*?*?*?*?*?*?,10.8,7.3,79,101915,0,-0,327,0.0,-0.0,0.0,0,0,0,0,80,0.0,10,5,9999,99999,9,999999999,0.0,999,999,99
3016,2,21,22,0,*?*?*?*?*?*?*?*?*?*?*?*?*?*?*?*?*?*?*?*?*?*?,10.5,7.7,83,101915,0,-0,326,0.0,-0.0,0.0,0,0,0,0,77,1.0,10,5,9999,99999,9,999999999,0.0,999,999,99
3016,2,21,23,0,*?*?*?*?*?*?*?*?*?*?*?*?*?*?*?*?*?*?*?*?*?*?,10.3,7.4,82,101915,0,-0,325,0.0,-0.0,0.0,0,0,0,0,73,0.5,10,5,9999,99999,9,999999999,0.0,999,999,99
3016,2,21,24,0,*?*?*?*?*?*?*?*?*?*?*?*?*?*?*?*?*?*?*?*?*?*?,8.5,5.0,78,101915,0,-0,317,0.0,-0.0,0.0,0,0,0,0,90,1.5,10,5,9999,99999,9,999999999,0.0,999,999,99
3016,2,22,1,0,*?*?*?*?*?*?*?*?*?*?*?*?*?*?*?*?*?*?*?*?*?*?,9.6,8.8,94,101897,0,-0,322,0.0,-0.0,0.0,0,0,0,0,67,0.5,10,5,9999,99999,9,999999999,0.0,999,999,99
3016,2,22,2,0,*?*?*?*?*?*?*?*?*?*?*?*?*?*?*?*?*?*?*?*?*?*?,8.7,8.7,100,101897,0,-0,317,0.0,-0.0,0.0,0,0,0,0,63,0.5,10,5,9999,99999,9,999999999,0.0,999,999,99
3016,2,22,3,0,*?*?*?*?*?*?*?*?*?*?*?*?*?*?*?*?*?*?*?*?*?*?,9.7,9.3,97,101897,0,-0,322,0.0,-0.0,0.0,0,0,0,0,60,0.5,10,5,9999,99999,9,999999999,0.0,999,999,99
3016,2,22,4,0,*?*?*?*?*?*?*?*?*?*?*?*?*?*?*?*?*?*?*?*?*?*?,8.6,8.5,100,101897,0,-0,317,0.0,-0.0,0.0,0,0,0,0,57,1.0,10,5,9999,99999,9,999999999,0.0,999,999,99
3016,2,22,5,0,*?*?*?*?*?*?*?*?*?*?*?*?*?*?*?*?*?*?*?*?*?*?,8.9,8.9,100,101897,0,-0,318,0.0,-0.0,0.0,0,0,0,0,53,1.0,10,5,9999,99999,9,999999999,0.0,999,999,99
3016,2,22,6,0,*?*?*?*?*?*?*?*?*?*?*?*?*?*?*?*?*?*?*?*?*?*?,8.6,8.7,100,101897,0,-0,299,0.0,-0.0,0.0,0,0,0,0,50,0.5,5,3,9999,99999,9,999999999,0.0,999,999,99
3016,2,22,7,0,*?*?*?*?*?*?*?*?*?*?*?*?*?*?*?*?*?*?*?*?*?*?,8.3,8.3,100,101897,33,1401,279,0.0,0.0,0.0,0,0,0,0,52,1.5,0,0,9999,99999,9,999999999,0.0,999,999,99
3016,2,22,8,0,*?*?*?*?*?*?*?*?*?*?*?*?*?*?*?*?*?*?*?*?*?*?,8.5,8.5,100,101897,245,1398,281,117.1,467.8,35.1,12223,34337,5514,659,53,0.5,0,0,9999,99999,9,999999999,0.0,999,999,99
3016,2,22,9,0,*?*?*?*?*?*?*?*?*?*?*?*?*?*?*?*?*?*?*?*?*?*?,8.6,8.7,100,101897,427,1398,281,240.6,551.3,72.2,24969,48952,10605,1363,55,0.5,0,0,9999,99999,9,999999999,0.0,999,999,99
3016,2,22,10,0,*?*?*?*?*?*?*?*?*?*?*?*?*?*?*?*?*?*?*?*?*?*?,11.1,8.4,83,101897,566,1396,291,335.5,579.0,100.6,34877,54965,14263,1978,57,0.5,0,0,9999,99999,9,999999999,0.0,999,999,99
3016,2,22,11,0,*?*?*?*?*?*?*?*?*?*?*?*?*?*?*?*?*?*?*?*?*?*?,12.6,7.1,69,101897,654,1396,294,395.2,590.4,118.6,41177,57458,16461,2427,58,2.1,0,0,9999,99999,9,999999999,0.0,999,999,99
3016,2,22,12,0,*?*?*?*?*?*?*?*?*?*?*?*?*?*?*?*?*?*?*?*?*?*?,12.5,7.0,68,101897,685,1397,293,415.8,593.6,124.7,43359,58154,17202,2599,60,1.5,0,0,9999,99999,9,999999999,0.0,999,999,99
3016,2,22,13,0,*?*?*?*?*?*?*?*?*?*?*?*?*?*?*?*?*?*?*?*?*?*?,12.3,7.7,73,101897,655,1396,294,395.8,590.5,118.7,41239,57479,16482,2432,58,1.5,0,0,9999,99999,9,999999999,0.0,999,999,99
3016,2,22,14,0,*?*?*?*?*?*?*?*?*?*?*?*?*?*?*?*?*?*?*?*?*?*?,12.7,7.7,72,101897,568,1396,296,336.6,579.3,101.0,34998,55021,14306,1986,57,1.0,0,0,9999,99999,9,999999999,0.0,999,999,99
3016,2,22,15,0,*?*?*?*?*?*?*?*?*?*?*?*?*?*?*?*?*?*?*?*?*?*?,12.6,7.1,69,101897,429,1396,294,242.3,552.0,72.7,25141,49084,10669,1373,55,2.1,0,0,9999,99999,9,999999999,0.0,999,999,99
3016,2,22,16,0,*?*?*?*?*?*?*?*?*?*?*?*?*?*?*?*?*?*?*?*?*?*?,12.3,7.4,72,101897,248,1398,294,119.2,470.3,35.8,12443,34695,5605,671,53,0.5,0,0,9999,99999,9,999999999,0.0,999,999,99
3016,2,22,17,0,*?*?*?*?*?*?*?*?*?*?*?*?*?*?*?*?*?*?*?*?*?*?,12.6,7.0,69,101897,37,1410,323,0.0,0.0,0.0,0,0,0,0,52,1.5,7,4,9999,99999,9,999999999,0.0,999,999,99
3016,2,22,18,0,*?*?*?*?*?*?*?*?*?*?*?*?*?*?*?*?*?*?*?*?*?*?,11.3,7.3,76,101897,0,-0,330,0.0,-0.0,0.0,0,0,0,0,50,1.0,10,5,9999,99999,9,999999999,0.0,999,999,99
3016,2,22,19,0,*?*?*?*?*?*?*?*?*?*?*?*?*?*?*?*?*?*?*?*?*?*?,9.8,7.3,83,101897,0,-0,323,0.0,-0.0,0.0,0,0,0,0,48,1.0,10,5,9999,99999,9,999999999,0.0,999,999,99
3016,2,22,20,0,*?*?*?*?*?*?*?*?*?*?*?*?*?*?*?*?*?*?*?*?*?*?,10.2,7.9,85,101897,0,-0,324,0.0,-0.0,0.0,0,0,0,0,47,0.5,10,5,9999,99999,9,999999999,0.0,999,999,99
3016,2,22,21,0,*?*?*?*?*?*?*?*?*?*?*?*?*?*?*?*?*?*?*?*?*?*?,10.7,8.7,87,101897,0,-0,327,0.0,-0.0,0.0,0,0,0,0,45,0.0,10,5,9999,99999,9,999999999,0.0,999,999,99
3016,2,22,22,0,*?*?*?*?*?*?*?*?*?*?*?*?*?*?*?*?*?*?*?*?*?*?,9.9,8.5,91,101897,0,-0,323,0.0,-0.0,0.0,0,0,0,0,43,1.0,10,5,9999,99999,9,999999999,0.0,999,999,99
3016,2,22,23,0,*?*?*?*?*?*?*?*?*?*?*?*?*?*?*?*?*?*?*?*?*?*?,9.3,8.1,92,101897,0,-0,320,0.0,-0.0,0.0,0,0,0,0,42,0.5,10,5,9999,99999,9,999999999,0.0,999,999,99
3016,2,22,24,0,*?*?*?*?*?*?*?*?*?*?*?*?*?*?*?*?*?*?*?*?*?*?,10.2,8.1,86,101897,0,-0,324,0.0,-0.0,0.0,0,0,0,0,70,1.5,10,5,9999,99999,9,999999999,0.0,999,999,99
3016,2,23,1,0,*?*?*?*?*?*?*?*?*?*?*?*?*?*?*?*?*?*?*?*?*?*?,7.1,5.3,87,102211,0,-0,311,0.0,-0.0,0.0,0,0,0,0,40,0.5,10,5,9999,99999,9,999999999,0.0,999,999,99
3016,2,23,2,0,*?*?*?*?*?*?*?*?*?*?*?*?*?*?*?*?*?*?*?*?*?*?,5.8,3.6,86,102211,0,-0,306,0.0,-0.0,0.0,0,0,0,0,40,0.5,10,5,9999,99999,9,999999999,0.0,999,999,99
3016,2,23,3,0,*?*?*?*?*?*?*?*?*?*?*?*?*?*?*?*?*?*?*?*?*?*?,6.3,4.3,87,102211,0,-0,308,0.0,-0.0,0.0,0,0,0,0,40,0.5,10,5,9999,99999,9,999999999,0.0,999,999,99
3016,2,23,4,0,*?*?*?*?*?*?*?*?*?*?*?*?*?*?*?*?*?*?*?*?*?*?,5.9,3.8,86,102211,0,-0,306,0.0,-0.0,0.0,0,0,0,0,40,1.0,10,5,9999,99999,9,999999999,0.0,999,999,99
3016,2,23,5,0,*?*?*?*?*?*?*?*?*?*?*?*?*?*?*?*?*?*?*?*?*?*?,5.5,3.6,87,102211,0,-0,304,0.0,-0.0,0.0,0,0,0,0,40,1.0,10,5,9999,99999,9,999999999,0.0,999,999,99
3016,2,23,6,0,*?*?*?*?*?*?*?*?*?*?*?*?*?*?*?*?*?*?*?*?*?*?,5.6,3.6,86,102211,0,-0,305,0.0,-0.0,0.0,0,0,0,0,40,0.5,10,5,9999,99999,9,999999999,0.0,999,999,99
3016,2,23,7,0,*?*?*?*?*?*?*?*?*?*?*?*?*?*?*?*?*?*?*?*?*?*?,5.6,2.9,82,102211,40,1384,267,0.0,0.0,0.0,0,0,0,0,42,1.5,2,1,9999,99999,9,999999999,0.0,999,999,99
3016,2,23,8,0,*?*?*?*?*?*?*?*?*?*?*?*?*?*?*?*?*?*?*?*?*?*?,6.4,3.8,83,102211,252,1395,290,107.0,265.3,59.1,11150,18889,7781,1070,43,0.5,6,3,9999,99999,9,999999999,0.0,999,999,99
3016,2,23,9,0,*?*?*?*?*?*?*?*?*?*?*?*?*?*?*?*?*?*?*?*?*?*?,7.6,4.6,81,102211,434,1395,309,123.9,53.0,107.4,13597,4832,12131,2933,45,0.5,9,5,9999,99999,9,999999999,0.0,999,999,99
3016,2,23,10,0,*?*?*?*?*?*?*?*?*?*?*?*?*?*?*?*?*?*?*?*?*?*?,8.9,5.1,77,102211,574,1396,306,268.8,233.4,172.9,28544,23198,19604,3693,47,0.5,7,4,9999,99999,9,999999999,0.0,999,999,99
3016,2,23,11,0,*?*?*?*?*?*?*?*?*?*?*?*?*?*?*?*?*?*?*?*?*?*?,9.7,5.3,74,102211,662,1396,296,387.9,481.0,159.8,40998,47737,19779,3290,48,2.1,4,2,9999,99999,9,999999999,0.0,999,999,99
3016,2,23,12,0,*?*?*?*?*?*?*?*?*?*?*?*?*?*?*?*?*?*?*?*?*?*?,10.7,5.9,72,102211,692,1396,327,122.1,0.0,122.1,14440,0,14491,5474,50,1.5,10,5,9999,99999,9,999999999,0.0,999,999,99
3016,2,23,13,0,*?*?*?*?*?*?*?*?*?*?*?*?*?*?*?*?*?*?*?*?*?*?,10.6,6.6,76,102211,663,1397,318,267.6,142.1,200.2,29218,14450,22599,4896,43,1.5,8,4,9999,99999,9,999999999,0.0,999,999,99
3016,2,23,14,0,*?*?*?*?*?*?*?*?*?*?*?*?*?*?*?*?*?*?*?*?*?*?,10.8,6.2,73,102211,575,1396,302,330.9,472.1,136.3,34894,45571,17127,2681,37,1.0,4,2,9999,99999,9,999999999,0.0,999,999,99
3016,2,23,15,0,*?*?*?*?*?*?*?*?*?*?*?*?*?*?*?*?*?*?*?*?*?*?,10.7,6.9,76,102211,436,1396,315,194.9,222.8,125.3,20618,20370,14476,2529,30,2.1,7,4,9999,99999,9,999999999,0.0,999,999,99
3016,2,23,16,0,*?*?*?*?*?*?*?*?*?*?*?*?*?*?*?*?*?*?*?*?*?*?,10.7,6.1,73,102211,255,1398,323,62.4,45.5,54.1,6895,3429,6373,1156,23,0.5,9,5,9999,99999,9,999999999,0.0,999,999,99
3016,2,23,17,0,*?*?*?*?*?*?*?*?*?*?*?*?*?*?*?*?*?*?*?*?*?*?,10.0,5.6,74,102211,43,1391,324,0.0,0.0,0.0,0,0,0,0,17,1.5,10,5,9999,99999,9,999999999,0.0,999,999,99
3016,2,23,18,0,*?*?*?*?*?*?*?*?*?*?*?*?*?*?*?*?*?*?*?*?*?*?,9.3,5.1,75,102211,0,-0,321,0.0,-0.0,0.0,0,0,0,0,10,1.0,10,5,9999,99999,9,999999999,0.0,999,999,99
3016,2,23,19,0,*?*?*?*?*?*?*?*?*?*?*?*?*?*?*?*?*?*?*?*?*?*?,9.2,5.1,75,102211,0,-0,320,0.0,-0.0,0.0,0,0,0,0,17,1.0,10,5,9999,99999,9,999999999,0.0,999,999,99
3016,2,23,20,0,*?*?*?*?*?*?*?*?*?*?*?*?*?*?*?*?*?*?*?*?*?*?,8.5,3.6,72,102211,0,-0,318,0.0,-0.0,0.0,0,0,0,0,23,0.5,10,5,9999,99999,9,999999999,0.0,999,999,99
3016,2,23,21,0,*?*?*?*?*?*?*?*?*?*?*?*?*?*?*?*?*?*?*?*?*?*?,8.0,3.6,73,102211,0,-0,315,0.0,-0.0,0.0,0,0,0,0,30,0.0,10,5,9999,99999,9,999999999,0.0,999,999,99
3016,2,23,22,0,*?*?*?*?*?*?*?*?*?*?*?*?*?*?*?*?*?*?*?*?*?*?,7.4,3.6,76,102211,0,-0,313,0.0,-0.0,0.0,0,0,0,0,37,1.0,10,5,9999,99999,9,999999999,0.0,999,999,99
3016,2,23,23,0,*?*?*?*?*?*?*?*?*?*?*?*?*?*?*?*?*?*?*?*?*?*?,7.3,3.6,77,102211,0,-0,312,0.0,-0.0,0.0,0,0,0,0,43,0.5,10,5,9999,99999,9,999999999,0.0,999,999,99
3016,2,23,24,0,*?*?*?*?*?*?*?*?*?*?*?*?*?*?*?*?*?*?*?*?*?*?,8.7,6.7,87,102211,0,-0,318,0.0,-0.0,0.0,0,0,0,0,40,1.5,10,5,9999,99999,9,999999999,0.0,999,999,99
3016,2,24,1,0,*?*?*?*?*?*?*?*?*?*?*?*?*?*?*?*?*?*?*?*?*?*?,7.3,5.0,85,102655,0,-0,312,0.0,-0.0,0.0,0,0,0,0,48,0.5,10,5,9999,99999,9,999999999,0.0,999,999,99
3016,2,24,2,0,*?*?*?*?*?*?*?*?*?*?*?*?*?*?*?*?*?*?*?*?*?*?,7.3,5.5,88,102655,0,-0,312,0.0,-0.0,0.0,0,0,0,0,47,0.5,10,5,9999,99999,9,999999999,0.0,999,999,99
3016,2,24,3,0,*?*?*?*?*?*?*?*?*?*?*?*?*?*?*?*?*?*?*?*?*?*?,7.2,5.3,88,102655,0,-0,311,0.0,-0.0,0.0,0,0,0,0,45,0.5,10,5,9999,99999,9,999999999,0.0,999,999,99
3016,2,24,4,0,*?*?*?*?*?*?*?*?*?*?*?*?*?*?*?*?*?*?*?*?*?*?,7.5,5.6,88,102655,0,-0,313,0.0,-0.0,0.0,0,0,0,0,43,1.0,10,5,9999,99999,9,999999999,0.0,999,999,99
3016,2,24,5,0,*?*?*?*?*?*?*?*?*?*?*?*?*?*?*?*?*?*?*?*?*?*?,7.3,5.8,90,102655,0,-0,312,0.0,-0.0,0.0,0,0,0,0,42,1.0,10,5,9999,99999,9,999999999,0.0,999,999,99
3016,2,24,6,0,*?*?*?*?*?*?*?*?*?*?*?*?*?*?*?*?*?*?*?*?*?*?,7.0,5.3,89,102655,0,-0,311,0.0,-0.0,0.0,0,0,0,0,40,0.5,10,5,9999,99999,9,999999999,0.0,999,999,99
3016,2,24,7,0,*?*?*?*?*?*?*?*?*?*?*?*?*?*?*?*?*?*?*?*?*?*?,7.2,5.0,86,102655,48,1399,311,0.0,0.0,0.0,0,0,0,0,37,1.5,10,5,9999,99999,9,999999999,0.0,999,999,99
3016,2,24,8,0,*?*?*?*?*?*?*?*?*?*?*?*?*?*?*?*?*?*?*?*?*?*?,7.2,4.8,85,102655,260,1396,311,37.0,0.0,37.0,4323,0,4331,1444,33,0.5,10,5,9999,99999,9,999999999,0.0,999,999,99
3016,2,24,9,0,*?*?*?*?*?*?*?*?*?*?*?*?*?*?*?*?*?*?*?*?*?*?,7.2,4.1,81,102655,442,1396,312,72.9,0.0,72.9,8515,0,8538,3000,30,0.5,10,5,9999,99999,9,999999999,0.0,999,999,99
3016,2,24,10,0,*?*?*?*?*?*?*?*?*?*?*?*?*?*?*?*?*?*?*?*?*?*?,8.1,4.8,80,102655,582,1396,315,100.4,0.0,100.4,11802,0,11840,4337,27,0.5,10,5,9999,99999,9,999999999,0.0,999,999,99
3016,2,24,11,0,*?*?*?*?*?*?*?*?*?*?*?*?*?*?*?*?*?*?*?*?*?*?,8.7,4.5,75,102655,670,1396,318,117.7,0.0,117.7,13902,0,13951,5238,23,2.1,10,5,9999,99999,9,999999999,0.0,999,999,99
3016,2,24,12,0,*?*?*?*?*?*?*?*?*?*?*?*?*?*?*?*?*?*?*?*?*?*?,8.7,3.9,72,102655,700,1396,318,123.6,0.0,123.6,14627,0,14679,5557,20,1.5,10,5,9999,99999,9,999999999,0.0,999,999,99
3016,2,24,13,0,*?*?*?*?*?*?*?*?*?*?*?*?*?*?*?*?*?*?*?*?*?*?,8.4,2.3,66,102655,670,1396,317,117.8,0.0,117.8,13910,0,13959,5242,22,1.5,10,5,9999,99999,9,999999999,0.0,999,999,99
3016,2,24,14,0,*?*?*?*?*?*?*?*?*?*?*?*?*?*?*?*?*?*?*?*?*?*?,8.8,2.1,63,102655,582,1395,319,100.5,0.0,100.5,11818,0,11856,4343,23,1.0,10,5,9999,99999,9,999999999,0.0,999,999,99
3016,2,24,15,0,*?*?*?*?*?*?*?*?*?*?*?*?*?*?*?*?*?*?*?*?*?*?,8.6,2.3,64,102655,443,1396,318,73.1,0.0,73.1,8539,0,8562,3009,25,2.1,10,5,9999,99999,9,999999999,0.0,999,999,99
3016,2,24,16,0,*?*?*?*?*?*?*?*?*?*?*?*?*?*?*?*?*?*?*?*?*?*?,8.8,2.1,63,102655,261,1394,319,37.3,0.0,37.3,4355,0,4362,1455,27,0.5,10,5,9999,99999,9,999999999,0.0,999,999,99
3016,2,24,17,0,*?*?*?*?*?*?*?*?*?*?*?*?*?*?*?*?*?*?*?*?*?*?,8.9,2.7,65,102655,50,1405,319,0.0,0.0,0.0,0,0,0,0,28,1.5,10,5,9999,99999,9,999999999,0.0,999,999,99
3016,2,24,18,0,*?*?*?*?*?*?*?*?*?*?*?*?*?*?*?*?*?*?*?*?*?*?,8.1,2.1,66,102655,0,-0,316,0.0,-0.0,0.0,0,0,0,0,30,1.0,10,5,9999,99999,9,999999999,0.0,999,999,99
3016,2,24,19,0,*?*?*?*?*?*?*?*?*?*?*?*?*?*?*?*?*?*?*?*?*?*?,8.2,2.3,67,102655,0,-0,316,0.0,-0.0,0.0,0,0,0,0,83,1.0,10,5,9999,99999,9,999999999,0.0,999,999,99
3016,2,24,20,0,*?*?*?*?*?*?*?*?*?*?*?*?*?*?*?*?*?*?*?*?*?*?,8.2,1.9,65,102655,0,-0,316,0.0,-0.0,0.0,0,0,0,0,137,0.5,10,5,9999,99999,9,999999999,0.0,999,999,99
3016,2,24,21,0,*?*?*?*?*?*?*?*?*?*?*?*?*?*?*?*?*?*?*?*?*?*?,7.7,2.9,72,102655,0,-0,314,0.0,-0.0,0.0,0,0,0,0,190,0.0,10,5,9999,99999,9,999999999,0.0,999,999,99
3016,2,24,22,0,*?*?*?*?*?*?*?*?*?*?*?*?*?*?*?*?*?*?*?*?*?*?,7.9,3.6,74,102655,0,-0,315,0.0,-0.0,0.0,0,0,0,0,243,1.0,10,5,9999,99999,9,999999999,0.0,999,999,99
3016,2,24,23,0,*?*?*?*?*?*?*?*?*?*?*?*?*?*?*?*?*?*?*?*?*?*?,8.2,3.2,71,102655,0,-0,316,0.0,-0.0,0.0,0,0,0,0,297,0.5,10,5,9999,99999,9,999999999,0.0,999,999,99
3016,2,24,24,0,*?*?*?*?*?*?*?*?*?*?*?*?*?*?*?*?*?*?*?*?*?*?,7.3,4.3,82,102655,0,-0,312,0.0,-0.0,0.0,0,0,0,0,50,1.5,10,5,9999,99999,9,999999999,0.0,999,999,99
3016,2,25,1,0,*?*?*?*?*?*?*?*?*?*?*?*?*?*?*?*?*?*?*?*?*?*?,8.7,4.8,77,102937,0,-0,318,0.0,-0.0,0.0,0,0,0,0,298,0.5,10,5,9999,99999,9,999999999,0.0,999,999,99
3016,2,25,2,0,*?*?*?*?*?*?*?*?*?*?*?*?*?*?*?*?*?*?*?*?*?*?,8.8,5.6,80,102937,0,-0,319,0.0,-0.0,0.0,0,0,0,0,247,0.5,10,5,9999,99999,9,999999999,0.4,999,999,99
3016,2,25,3,0,*?*?*?*?*?*?*?*?*?*?*?*?*?*?*?*?*?*?*?*?*?*?,8.5,5.3,81,102937,0,-0,317,0.0,-0.0,0.0,0,0,0,0,195,0.5,10,5,9999,99999,9,999999999,1.4,999,999,99
3016,2,25,4,0,*?*?*?*?*?*?*?*?*?*?*?*?*?*?*?*?*?*?*?*?*?*?,9.0,5.9,81,102937,0,-0,319,0.0,-0.0,0.0,0,0,0,0,143,1.0,10,5,9999,99999,9,999999999,0.7,999,999,99
3016,2,25,5,0,*?*?*?*?*?*?*?*?*?*?*?*?*?*?*?*?*?*?*?*?*?*?,9.0,5.9,82,102937,0,-0,319,0.0,-0.0,0.0,0,0,0,0,92,1.0,10,5,9999,99999,9,999999999,0.1,999,999,99
3016,2,25,6,0,*?*?*?*?*?*?*?*?*?*?*?*?*?*?*?*?*?*?*?*?*?*?,9.1,6.4,83,102937,0,-0,320,0.0,-0.0,0.0,0,0,0,0,40,0.5,10,5,9999,99999,9,999999999,0.0,999,999,99
3016,2,25,7,0,*?*?*?*?*?*?*?*?*?*?*?*?*?*?*?*?*?*?*?*?*?*?,8.7,6.4,86,102937,55,1383,318,0.0,0.0,0.0,0,0,0,0,38,1.5,10,5,9999,99999,9,999999999,0.0,999,999,99
3016,2,25,8,0,*?*?*?*?*?*?*?*?*?*?*?*?*?*?*?*?*?*?*?*?*?*?,8.3,5.9,86,102937,268,1397,316,38.5,0.0,38.5,4500,0,4509,1507,37,0.5,10,5,9999,99999,9,999999999,0.4,999,999,99
3016,2,25,9,0,*?*?*?*?*?*?*?*?*?*?*?*?*?*?*?*?*?*?*?*?*?*?,8.9,6.1,83,102937,450,1396,319,74.4,0.0,74.4,8698,0,8721,3072,35,0.5,10,5,9999,99999,9,999999999,0.5,999,999,99
3016,2,25,10,0,*?*?*?*?*?*?*?*?*?*?*?*?*?*?*?*?*?*?*?*?*?*?,9.4,5.9,79,102937,589,1394,321,101.9,0.0,101.9,11987,0,12026,4415,33,0.5,10,5,9999,99999,9,999999999,0.5,999,999,99
3016,2,25,11,0,*?*?*?*?*?*?*?*?*?*?*?*?*?*?*?*?*?*?*?*?*?*?,10.4,6.1,74,102937,677,1394,321,207.2,56.8,179.6,22797,5587,20266,5481,32,2.1,9,5,9999,99999,9,999999999,0.6,999,999,99
3016,2,25,12,0,*?*?*?*?*?*?*?*?*?*?*?*?*?*?*?*?*?*?*?*?*?*?,10.7,5.9,73,102937,707,1395,323,217.4,57.0,188.5,23941,5633,21279,5842,30,1.5,9,5,9999,99999,9,999999999,1.1,999,999,99
3016,2,25,13,0,*?*?*?*?*?*?*?*?*?*?*?*?*?*?*?*?*?*?*?*?*?*?,10.8,5.9,73,102937,677,1394,323,207.2,56.8,179.6,22792,5595,20259,5482,30,1.5,9,5,9999,99999,9,999999999,0.2,999,999,99
3016,2,25,14,0,*?*?*?*?*?*?*?*?*?*?*?*?*?*?*?*?*?*?*?*?*?*?,10.7,6.7,77,102937,589,1394,323,177.1,55.7,153.6,19469,5393,17325,4490,30,1.0,9,5,9999,99999,9,999999999,0.1,999,999,99
3016,2,25,15,0,*?*?*?*?*?*?*?*?*?*?*?*?*?*?*?*?*?*?*?*?*?*?,10.4,6.2,75,102937,450,1395,321,129.3,53.3,112.1,14199,4906,12665,3083,30,2.1,9,5,9999,99999,9,999999999,0.0,999,999,99
3016,2,25,16,0,*?*?*?*?*?*?*?*?*?*?*?*?*?*?*?*?*?*?*?*?*?*?,10.3,5.8,74,102937,268,1395,321,67.1,46.4,58.1,7407,3555,6853,1246,30,0.5,9,5,9999,99999,9,999999999,1.1,999,999,99
3016,2,25,17,0,*?*?*?*?*?*?*?*?*?*?*?*?*?*?*?*?*?*?*?*?*?*?,10.0,7.0,82,102937,56,1390,324,0.0,0.0,0.0,0,0,0,0,30,1.5,10,5,9999,99999,9,999999999,1.3,999,999,99
3016,2,25,18,0,*?*?*?*?*?*?*?*?*?*?*?*?*?*?*?*?*?*?*?*?*?*?,10.4,8.7,89,102937,0,-0,325,0.0,-0.0,0.0,0,0,0,0,30,1.0,10,5,9999,99999,9,999999999,1.0,999,999,99
3016,2,25,19,0,*?*?*?*?*?*?*?*?*?*?*?*?*?*?*?*?*?*?*?*?*?*?,10.0,8.7,92,102937,0,-0,323,0.0,-0.0,0.0,0,0,0,0,30,1.0,10,5,9999,99999,9,999999999,1.1,999,999,99
3016,2,25,20,0,*?*?*?*?*?*?*?*?*?*?*?*?*?*?*?*?*?*?*?*?*?*?,9.2,8.7,97,102937,0,-0,320,0.0,-0.0,0.0,0,0,0,0,30,0.5,10,5,9999,99999,9,999999999,0.8,999,999,99
3016,2,25,21,0,*?*?*?*?*?*?*?*?*?*?*?*?*?*?*?*?*?*?*?*?*?*?,8.9,8.9,100,102937,0,-0,318,0.0,-0.0,0.0,0,0,0,0,30,0.0,10,5,9999,99999,9,999999999,0.6,999,999,99
3016,2,25,22,0,*?*?*?*?*?*?*?*?*?*?*?*?*?*?*?*?*?*?*?*?*?*?,9.2,8.9,98,102937,0,-0,320,0.0,-0.0,0.0,0,0,0,0,30,1.0,10,5,9999,99999,9,999999999,0.0,999,999,99
3016,2,25,23,0,*?*?*?*?*?*?*?*?*?*?*?*?*?*?*?*?*?*?*?*?*?*?,8.8,8.4,97,102937,0,-0,318,0.0,-0.0,0.0,0,0,0,0,30,0.5,10,5,9999,99999,9,999999999,0.4,999,999,99
3016,2,25,24,0,*?*?*?*?*?*?*?*?*?*?*?*?*?*?*?*?*?*?*?*?*?*?,8.5,4.1,74,102937,0,-0,317,0.0,-0.0,0.0,0,0,0,0,350,1.5,10,5,9999,99999,9,999999999,0.0,999,999,99
3016,2,26,1,0,*?*?*?*?*?*?*?*?*?*?*?*?*?*?*?*?*?*?*?*?*?*?,7.5,7.0,95,103164,0,-0,312,0.0,-0.0,0.0,0,0,0,0,32,0.5,10,5,9999,99999,9,999999999,0.0,999,999,99
3016,2,26,2,0,*?*?*?*?*?*?*?*?*?*?*?*?*?*?*?*?*?*?*?*?*?*?,6.7,6.2,95,103164,0,-0,309,0.0,-0.0,0.0,0,0,0,0,33,0.5,10,5,9999,99999,9,999999999,0.0,999,999,99
3016,2,26,3,0,*?*?*?*?*?*?*?*?*?*?*?*?*?*?*?*?*?*?*?*?*?*?,7.0,6.2,94,103164,0,-0,310,0.0,-0.0,0.0,0,0,0,0,35,0.5,10,5,9999,99999,9,999999999,0.4,999,999,99
3016,2,26,4,0,*?*?*?*?*?*?*?*?*?*?*?*?*?*?*?*?*?*?*?*?*?*?,7.0,6.9,97,103164,0,-0,310,0.0,-0.0,0.0,0,0,0,0,37,1.0,10,5,9999,99999,9,999999999,0.0,999,999,99
3016,2,26,5,0,*?*?*?*?*?*?*?*?*?*?*?*?*?*?*?*?*?*?*?*?*?*?,6.7,6.7,99,103164,0,-0,309,0.0,-0.0,0.0,0,0,0,0,38,1.0,10,5,9999,99999,9,999999999,0.6,999,999,99
3016,2,26,6,0,*?*?*?*?*?*?*?*?*?*?*?*?*?*?*?*?*?*?*?*?*?*?,6.5,5.8,94,103164,0,-0,308,0.0,-0.0,0.0,0,0,0,0,40,0.5,10,5,9999,99999,9,999999999,2.2,999,999,99
3016,2,26,7,0,*?*?*?*?*?*?*?*?*?*?*?*?*?*?*?*?*?*?*?*?*?*?,6.4,5.3,91,103164,63,1391,308,0.0,0.0,0.0,0,0,0,0,45,1.5,10,5,9999,99999,9,999999999,1.1,999,999,99
3016,2,26,8,0,*?*?*?*?*?*?*?*?*?*?*?*?*?*?*?*?*?*?*?*?*?*?,6.4,4.8,88,103164,275,1393,304,69.6,46.9,60.4,7681,3650,7092,1296,50,0.5,9,5,9999,99999,9,999999999,0.4,999,999,99
3016,2,26,9,0,*?*?*?*?*?*?*?*?*?*?*?*?*?*?*?*?*?*?*?*?*?*?,7.2,5.3,87,103164,457,1393,307,132.0,53.5,114.4,14492,4938,12923,3155,55,0.5,9,5,9999,99999,9,999999999,0.1,999,999,99
3016,2,26,10,0,*?*?*?*?*?*?*?*?*?*?*?*?*?*?*?*?*?*?*?*?*?*?,7.9,5.6,84,103164,597,1394,310,179.8,55.9,155.9,19768,5412,17590,4576,60,0.5,9,5,9999,99999,9,999999999,0.2,999,999,99
3016,2,26,11,0,*?*?*?*?*?*?*?*?*?*?*?*?*?*?*?*?*?*?*?*?*?*?,9.0,5.8,79,103164,685,1395,315,209.9,56.8,182.0,23101,5598,20536,5576,65,2.1,9,5,9999,99999,9,999999999,0.8,999,999,99
3016,2,26,12,0,*?*?*?*?*?*?*?*?*?*?*?*?*?*?*?*?*?*?*?*?*?*?,9.7,5.8,75,103164,715,1395,318,220.1,57.1,190.8,24225,5661,21525,5938,70,1.5,9,5,9999,99999,9,999999999,0.4,999,999,99
3016,2,26,13,0,*?*?*?*?*?*?*?*?*?*?*?*?*?*?*?*?*?*?*?*?*?*?,9.7,5.1,73,103164,685,1395,318,209.8,56.8,181.9,23080,5609,20514,5573,68,1.5,9,5,9999,99999,9,999999999,0.2,999,999,99
3016,2,26,14,0,*?*?*?*?*?*?*?*?*?*?*?*?*?*?*?*?*?*?*?*?*?*?,9.5,5.1,73,103164,597,1395,317,179.7,55.8,155.8,19747,5415,17570,4571,67,1.0,9,5,9999,99999,9,999999999,0.0,999,999,99
3016,2,26,15,0,*?*?*?*?*?*?*?*?*?*?*?*?*?*?*?*?*?*?*?*?*?*?,9.6,4.8,71,103164,457,1395,318,131.8,53.5,114.2,14467,4937,12901,3150,65,2.1,9,5,9999,99999,9,999999999,0.0,999,999,99
3016,2,26,16,0,*?*?*?*?*?*?*?*?*?*?*?*?*?*?*?*?*?*?*?*?*?*?,9.9,4.5,68,103164,275,1396,319,69.4,46.9,60.2,7657,3652,7065,1292,63,0.5,9,5,9999,99999,9,999999999,0.0,999,999,99
3016,2,26,17,0,*?*?*?*?*?*?*?*?*?*?*?*?*?*?*?*?*?*?*?*?*?*?,9.6,3.6,65,103164,63,1401,318,0.0,0.0,0.0,0,0,0,0,62,1.5,9,5,9999,99999,9,999999999,0.5,999,999,99
3016,2,26,18,0,*?*?*?*?*?*?*?*?*?*?*?*?*?*?*?*?*?*?*?*?*?*?,9.1,4.3,71,103164,0,-0,320,0.0,-0.0,0.0,0,0,0,0,60,1.0,10,5,9999,99999,9,999999999,0.5,999,999,99
3016,2,26,19,0,*?*?*?*?*?*?*?*?*?*?*?*?*?*?*?*?*?*?*?*?*?*?,8.6,3.6,70,103164,0,-0,318,0.0,-0.0,0.0,0,0,0,0,58,1.0,10,5,9999,99999,9,999999999,0.4,999,999,99
3016,2,26,20,0,*?*?*?*?*?*?*?*?*?*?*?*?*?*?*?*?*?*?*?*?*?*?,7.9,3.2,71,103164,0,-0,315,0.0,-0.0,0.0,0,0,0,0,57,0.5,10,5,9999,99999,9,999999999,0.0,999,999,99
3016,2,26,21,0,*?*?*?*?*?*?*?*?*?*?*?*?*?*?*?*?*?*?*?*?*?*?,8.0,3.9,74,103164,0,-0,315,0.0,-0.0,0.0,0,0,0,0,55,0.0,10,5,9999,99999,9,999999999,0.0,999,999,99
3016,2,26,22,0,*?*?*?*?*?*?*?*?*?*?*?*?*?*?*?*?*?*?*?*?*?*?,8.7,3.2,68,103164,0,-0,318,0.0,-0.0,0.0,0,0,0,0,53,1.0,10,5,9999,99999,9,999999999,0.0,999,999,99
3016,2,26,23,0,*?*?*?*?*?*?*?*?*?*?*?*?*?*?*?*?*?*?*?*?*?*?,8.4,3.2,69,103164,0,-0,317,0.0,-0.0,0.0,0,0,0,0,52,0.5,10,5,9999,99999,9,999999999,0.0,999,999,99
3016,2,26,24,0,*?*?*?*?*?*?*?*?*?*?*?*?*?*?*?*?*?*?*?*?*?*?,8.5,7.7,93,103164,0,-0,317,0.0,-0.0,0.0,0,0,0,0,30,1.5,10,5,9999,99999,9,999999999,0.1,999,999,99
3016,2,27,1,0,*?*?*?*?*?*?*?*?*?*?*?*?*?*?*?*?*?*?*?*?*?*?,8.1,3.0,70,103383,0,-0,316,0.0,-0.0,0.0,0,0,0,0,50,0.5,10,5,9999,99999,9,999999999,0.5,999,999,99
3016,2,27,2,0,*?*?*?*?*?*?*?*?*?*?*?*?*?*?*?*?*?*?*?*?*?*?,7.8,2.9,71,103383,0,-0,314,0.0,-0.0,0.0,0,0,0,0,50,0.5,10,5,9999,99999,9,999999999,0.3,999,999,99
3016,2,27,3,0,*?*?*?*?*?*?*?*?*?*?*?*?*?*?*?*?*?*?*?*?*?*?,7.6,2.9,71,103383,0,-0,314,0.0,-0.0,0.0,0,0,0,0,50,0.5,10,5,9999,99999,9,999999999,2.0,999,999,99
3016,2,27,4,0,*?*?*?*?*?*?*?*?*?*?*?*?*?*?*?*?*?*?*?*?*?*?,7.7,3.8,75,103383,0,-0,314,0.0,-0.0,0.0,0,0,0,0,50,1.0,10,5,9999,99999,9,999999999,1.4,999,999,99
3016,2,27,5,0,*?*?*?*?*?*?*?*?*?*?*?*?*?*?*?*?*?*?*?*?*?*?,7.6,4.3,79,103383,0,-0,313,0.0,-0.0,0.0,0,0,0,0,50,1.0,10,5,9999,99999,9,999999999,0.2,999,999,99
3016,2,27,6,0,*?*?*?*?*?*?*?*?*?*?*?*?*?*?*?*?*?*?*?*?*?*?,7.4,3.8,77,103383,0,-0,313,0.0,-0.0,0.0,0,0,0,0,50,0.5,10,5,9999,99999,9,999999999,0.3,999,999,99
3016,2,27,7,0,*?*?*?*?*?*?*?*?*?*?*?*?*?*?*?*?*?*?*?*?*?*?,7.5,3.4,75,103383,71,1396,313,0.0,0.0,0.0,0,0,0,0,48,1.5,10,5,9999,99999,9,999999999,0.2,999,999,99
3016,2,27,8,0,*?*?*?*?*?*?*?*?*?*?*?*?*?*?*?*?*?*?*?*?*?*?,7.6,3.4,74,103383,283,1393,314,41.6,0.0,41.6,4860,0,4869,1633,47,0.5,10,5,9999,99999,9,999999999,0.3,999,999,99
3016,2,27,9,0,*?*?*?*?*?*?*?*?*?*?*?*?*?*?*?*?*?*?*?*?*?*?,8.1,3.6,72,103383,465,1393,311,134.7,53.7,116.8,14792,4975,13189,3231,45,0.5,9,5,9999,99999,9,999999999,0.0,999,999,99
3016,2,27,10,0,*?*?*?*?*?*?*?*?*?*?*?*?*?*?*?*?*?*?*?*?*?*?,8.2,3.8,73,103383,605,1394,311,182.6,56.0,158.3,20073,5431,17860,4663,43,0.5,9,5,9999,99999,9,999999999,0.3,999,999,99
3016,2,27,11,0,*?*?*?*?*?*?*?*?*?*?*?*?*?*?*?*?*?*?*?*?*?*?,7.7,4.1,78,103383,692,1393,314,122.4,0.0,122.4,14472,0,14524,5487,42,2.1,10,5,9999,99999,9,999999999,0.0,999,999,99
3016,2,27,12,0,*?*?*?*?*?*?*?*?*?*?*?*?*?*?*?*?*?*?*?*?*?*?,8.3,5.1,80,103383,722,1393,312,222.8,57.2,193.1,24514,5682,21776,6033,40,1.5,9,5,9999,99999,9,999999999,0.0,999,999,99
3016,2,27,13,0,*?*?*?*?*?*?*?*?*?*?*?*?*?*?*?*?*?*?*?*?*?*?,8.6,6.1,84,103383,692,1394,313,212.4,56.9,184.1,23365,5628,20764,5663,43,1.5,9,5,9999,99999,9,999999999,0.0,999,999,99
3016,2,27,14,0,*?*?*?*?*?*?*?*?*?*?*?*?*?*?*?*?*?*?*?*?*?*?,8.2,5.6,83,103383,604,1394,316,104.9,0.0,104.9,12343,0,12384,4565,47,1.0,10,5,9999,99999,9,999999999,0.0,999,999,99
3016,2,27,15,0,*?*?*?*?*?*?*?*?*?*?*?*?*?*?*?*?*?*?*?*?*?*?,8.1,5.6,83,103383,464,1395,311,134.2,53.6,116.4,14735,4968,13138,3217,50,2.1,9,5,9999,99999,9,999999999,0.0,999,999,99
3016,2,27,16,0,*?*?*?*?*?*?*?*?*?*?*?*?*?*?*?*?*?*?*?*?*?*?,8.5,5.9,83,103383,281,1392,313,71.7,47.3,62.2,7909,3723,7294,1338,53,0.5,9,5,9999,99999,9,999999999,0.0,999,999,99
3016,2,27,17,0,*?*?*?*?*?*?*?*?*?*?*?*?*?*?*?*?*?*?*?*?*?*?,7.9,6.1,88,103383,69,1390,314,0.0,0.0,0.0,0,0,0,0,57,1.5,10,5,9999,99999,9,999999999,0.0,999,999,99
3016,2,27,18,0,*?*?*?*?*?*?*?*?*?*?*?*?*?*?*?*?*?*?*?*?*?*?,8.1,7.1,93,103383,0,-0,315,0.0,-0.0,0.0,0,0,0,0,60,1.0,10,5,9999,99999,9,999999999,0.0,999,999,99
3016,2,27,19,0,*?*?*?*?*?*?*?*?*?*?*?*?*?*?*?*?*?*?*?*?*?*?,8.0,7.7,97,103383,0,-0,315,0.0,-0.0,0.0,0,0,0,0,58,1.0,10,5,9999,99999,9,999999999,0.0,999,999,99
3016,2,27,20,0,*?*?*?*?*?*?*?*?*?*?*?*?*?*?*?*?*?*?*?*?*?*?,8.2,8.1,99,103383,0,-0,315,0.0,-0.0,0.0,0,0,0,0,57,0.5,10,5,9999,99999,9,999999999,0.0,999,999,99
3016,2,27,21,0,*?*?*?*?*?*?*?*?*?*?*?*?*?*?*?*?*?*?*?*?*?*?,7.7,7.7,99,103383,0,-0,313,0.0,-0.0,0.0,0,0,0,0,55,0.0,10,5,9999,99999,9,999999999,0.0,999,999,99
3016,2,27,22,0,*?*?*?*?*?*?*?*?*?*?*?*?*?*?*?*?*?*?*?*?*?*?,7.5,7.3,97,103383,0,-0,312,0.0,-0.0,0.0,0,0,0,0,53,1.0,10,5,9999,99999,9,999999999,0.0,999,999,99
3016,2,27,23,0,*?*?*?*?*?*?*?*?*?*?*?*?*?*?*?*?*?*?*?*?*?*?,7.6,7.6,99,103383,0,-0,313,0.0,-0.0,0.0,0,0,0,0,52,0.5,10,5,9999,99999,9,999999999,0.0,999,999,99
3016,2,27,24,0,*?*?*?*?*?*?*?*?*?*?*?*?*?*?*?*?*?*?*?*?*?*?,8.1,3.2,70,103383,0,-0,316,0.0,-0.0,0.0,0,0,0,0,50,1.5,10,5,9999,99999,9,999999999,0.3,999,999,99
3016,2,28,1,0,*?*?*?*?*?*?*?*?*?*?*?*?*?*?*?*?*?*?*?*?*?*?,7.0,7.0,100,102895,0,-0,310,0.0,-0.0,0.0,0,0,0,0,52,0.5,10,5,9999,99999,9,999999999,0.0,999,999,99
3016,2,28,2,0,*?*?*?*?*?*?*?*?*?*?*?*?*?*?*?*?*?*?*?*?*?*?,6.5,6.6,100,102895,0,-0,308,0.0,-0.0,0.0,0,0,0,0,53,0.5,10,5,9999,99999,9,999999999,0.0,999,999,99
3016,2,28,3,0,*?*?*?*?*?*?*?*?*?*?*?*?*?*?*?*?*?*?*?*?*?*?,6.1,6.1,100,102895,0,-0,306,0.0,-0.0,0.0,0,0,0,0,55,0.5,10,5,9999,99999,9,999999999,0.0,999,999,99
3016,2,28,4,0,*?*?*?*?*?*?*?*?*?*?*?*?*?*?*?*?*?*?*?*?*?*?,6.5,6.6,100,102895,0,-0,308,0.0,-0.0,0.0,0,0,0,0,57,1.0,10,5,9999,99999,9,999999999,0.0,999,999,99
3016,2,28,5,0,*?*?*?*?*?*?*?*?*?*?*?*?*?*?*?*?*?*?*?*?*?*?,6.9,6.9,100,102895,0,-0,310,0.0,-0.0,0.0,0,0,0,0,58,1.0,10,5,9999,99999,9,999999999,0.0,999,999,99
3016,2,28,6,0,*?*?*?*?*?*?*?*?*?*?*?*?*?*?*?*?*?*?*?*?*?*?,6.7,6.7,100,102895,0,-0,309,0.0,-0.0,0.0,0,0,0,0,60,0.5,10,5,9999,99999,9,999999999,0.0,999,999,99
3016,2,28,7,0,*?*?*?*?*?*?*?*?*?*?*?*?*?*?*?*?*?*?*?*?*?*?,7.0,7.0,100,102895,79,1398,306,2.3,5.4,2.0,288,171,310,30,62,1.5,9,5,9999,99999,9,999999999,0.0,999,999,99
3016,2,28,8,0,*?*?*?*?*?*?*?*?*?*?*?*?*?*?*?*?*?*?*?*?*?*?,6.3,6.2,100,102895,291,1393,299,99.5,120.0,74.4,10869,9558,8628,1605,63,0.5,8,4,9999,99999,9,999999999,0.0,999,999,99
3016,2,28,9,0,*?*?*?*?*?*?*?*?*?*?*?*?*?*?*?*?*?*?*?*?*?*?,6.7,6.7,100,102895,473,1393,301,182.2,135.2,136.3,19845,12774,15546,3097,65,0.5,8,4,9999,99999,9,999999999,0.0,999,999,99
3016,2,28,10,0,*?*?*?*?*?*?*?*?*?*?*?*?*?*?*?*?*?*?*?*?*?*?,6.6,6.7,100,102895,613,1394,301,245.6,140.7,183.7,26786,14118,20785,4397,67,0.5,8,4,9999,99999,9,999999999,0.0,999,999,99
3016,2,28,11,0,*?*?*?*?*?*?*?*?*?*?*?*?*?*?*?*?*?*?*?*?*?*?,7.2,7.1,100,102895,700,1393,307,215.3,57.0,186.7,23690,5644,21050,5766,68,2.1,9,5,9999,99999,9,999999999,0.0,999,999,99
3016,2,28,12,0,*?*?*?*?*?*?*?*?*?*?*?*?*?*?*?*?*?*?*?*?*?*?,7.1,6.9,100,102895,730,1394,307,225.5,57.2,195.5,24811,5695,22038,6132,70,1.5,9,5,9999,99999,9,999999999,0.0,999,999,99
3016,2,28,13,0,*?*?*?*?*?*?*?*?*?*?*?*?*?*?*?*?*?*?*?*?*?*?,7.0,5.0,99,102895,699,1393,306,215.0,57.0,186.4,23654,5642,21018,5754,68,1.5,9,5,9999,99999,9,999999999,0.0,999,999,99
3016,2,28,14,0,*?*?*?*?*?*?*?*?*?*?*?*?*?*?*?*?*?*?*?*?*?*?,7.0,5.3,100,102895,611,1394,306,184.7,56.0,160.1,20304,5452,18062,4732,67,1.0,9,5,9999,99999,9,999999999,0.0,999,999,99
3016,2,28,15,0,*?*?*?*?*?*?*?*?*?*?*?*?*?*?*?*?*?*?*?*?*?*?,6.9,6.2,100,102895,471,1394,310,78.7,0.0,78.7,9201,0,9227,3270,65,2.1,10,5,9999,99999,9,999999999,0.0,999,999,99
3016,2,28,16,0,*?*?*?*?*?*?*?*?*?*?*?*?*?*?*?*?*?*?*?*?*?*?,6.9,5.6,100,102895,288,1393,310,42.6,0.0,42.6,4976,0,4986,1675,63,0.5,10,5,9999,99999,9,999999999,0.0,999,999,99
3016,2,28,17,0,*?*?*?*?*?*?*?*?*?*?*?*?*?*?*?*?*?*?*?*?*?*?,7.4,5.8,100,102895,76,1399,308,1.3,3.1,1.1,165,95,180,16,62,1.5,9,5,9999,99999,9,999999999,0.0,999,999,99
3016,2,28,18,0,*?*?*?*?*?*?*?*?*?*?*?*?*?*?*?*?*?*?*?*?*?*?,6.8,5.9,100,102895,0,-0,310,0.0,-0.0,0.0,0,0,0,0,60,1.0,10,5,9999,99999,9,999999999,0.0,999,999,99
3016,2,28,19,0,*?*?*?*?*?*?*?*?*?*?*?*?*?*?*?*?*?*?*?*?*?*?,6.8,5.9,100,102895,0,-0,310,0.0,-0.0,0.0,0,0,0,0,100,1.0,10,5,9999,99999,9,999999999,0.0,999,999,99
3016,2,28,20,0,*?*?*?*?*?*?*?*?*?*?*?*?*?*?*?*?*?*?*?*?*?*?,6.6,5.6,100,102895,0,-0,309,0.0,-0.0,0.0,0,0,0,0,140,0.5,10,5,9999,99999,9,999999999,0.0,999,999,99
3016,2,28,21,0,*?*?*?*?*?*?*?*?*?*?*?*?*?*?*?*?*?*?*?*?*?*?,6.2,5.1,100,102895,0,-0,307,0.0,-0.0,0.0,0,0,0,0,180,0.0,10,5,9999,99999,9,999999999,0.0,999,999,99
3016,2,28,22,0,*?*?*?*?*?*?*?*?*?*?*?*?*?*?*?*?*?*?*?*?*?*?,6.4,4.6,100,102895,0,-0,308,0.0,-0.0,0.0,0,0,0,0,220,1.0,10,5,9999,99999,9,999999999,0.0,999,999,99
3016,2,28,23,0,*?*?*?*?*?*?*?*?*?*?*?*?*?*?*?*?*?*?*?*?*?*?,6.5,4.5,99,102895,0,-0,308,0.0,-0.0,0.0,0,0,0,0,260,0.5,10,5,9999,99999,9,999999999,0.0,999,999,99
3016,2,28,24,0,*?*?*?*?*?*?*?*?*?*?*?*?*?*?*?*?*?*?*?*?*?*?,7.7,7.7,100,102895,0,-0,313,0.0,-0.0,0.0,0,0,0,0,50,1.5,10,5,9999,99999,9,999999999,0.0,999,999,99
3016,2,29,1,0,*?*?*?*?*?*?*?*?*?*?*?*?*?*?*?*?*?*?*?*?*?*?,5.9,5.8,100,100374,0,-0,306,0.0,-0.0,0.0,0,0,0,0,267,3.6,10,5,9999,99999,9,999999999,0.0,999,999,99
3016,2,29,2,0,*?*?*?*?*?*?*?*?*?*?*?*?*?*?*?*?*?*?*?*?*?*?,5.5,5.5,100,100374,0,-0,304,0.0,-0.0,0.0,0,0,0,0,233,4.1,10,5,9999,99999,9,999999999,0.0,999,999,99
3016,2,29,3,0,*?*?*?*?*?*?*?*?*?*?*?*?*?*?*?*?*?*?*?*?*?*?,5.1,5.1,100,100374,0,-0,302,0.0,-0.0,0.0,0,0,0,0,200,4.1,10,5,9999,99999,9,999999999,0.0,999,999,99
3016,2,29,4,0,*?*?*?*?*?*?*?*?*?*?*?*?*?*?*?*?*?*?*?*?*?*?,5.4,5.3,100,100374,0,-0,303,0.0,-0.0,0.0,0,0,0,0,167,4.1,10,5,9999,99999,9,999999999,0.0,999,999,99
3016,2,29,5,0,*?*?*?*?*?*?*?*?*?*?*?*?*?*?*?*?*?*?*?*?*?*?,5.6,5.3,99,100374,0,-0,304,0.0,-0.0,0.0,0,0,0,0,133,4.1,10,5,9999,99999,9,999999999,0.0,999,999,99
3016,2,29,6,0,*?*?*?*?*?*?*?*?*?*?*?*?*?*?*?*?*?*?*?*?*?*?,6.1,5.9,100,100374,0,-0,306,0.0,-0.0,0.0,0,0,0,0,100,3.6,10,5,9999,99999,9,999999999,0.0,999,999,99
3016,2,29,7,0,*?*?*?*?*?*?*?*?*?*?*?*?*?*?*?*?*?*?*?*?*?*?,5.9,5.3,97,100374,87,1399,285,9.3,78.3,4.4,1065,4392,806,117,118,3.1,5,3,9999,99999,9,999999999,0.0,999,999,99
3016,2,29,8,0,*?*?*?*?*?*?*?*?*?*?*?*?*?*?*?*?*?*?*?*?*?*?,6.4,5.6,96,100374,299,1393,295,121.9,202.7,78.4,12894,15747,9269,1498,137,3.1,7,4,9999,99999,9,999999999,0.0,999,999,99
3016,2,29,9,0,*?*?*?*?*?*?*?*?*?*?*?*?*?*?*?*?*?*?*?*?*?*?,6.0,4.8,94,100374,481,1393,293,219.6,227.0,141.2,23251,21476,16202,2904,155,4.1,7,4,9999,99999,9,999999999,0.0,999,999,99
3016,2,29,10,0,*?*?*?*?*?*?*?*?*?*?*?*?*?*?*?*?*?*?*?*?*?*?,7.0,5.3,90,100374,620,1392,293,326.7,328.5,180.3,34875,33280,20452,3903,173,5.2,6,3,9999,99999,9,999999999,0.0,999,999,99
3016,2,29,11,0,*?*?*?*?*?*?*?*?*?*?*?*?*?*?*?*?*?*?*?*?*?*?,8.3,5.6,84,100374,708,1393,308,289.0,143.3,216.1,31565,14719,24336,5408,192,6.2,8,4,9999,99999,9,999999999,0.0,999,999,99
3016,2,29,12,0,*?*?*?*?*?*?*?*?*?*?*?*?*?*?*?*?*?*?*?*?*?*?,8.8,7.0,90,100374,737,1392,302,396.2,335.3,218.7,42503,35056,24482,5058,210,5.7,6,3,9999,99999,9,999999999,0.0,999,999,99
3016,2,29,13,0,*?*?*?*?*?*?*?*?*?*?*?*?*?*?*?*?*?*?*?*?*?*?,9.0,6.2,84,100374,706,1392,303,378.0,333.7,208.6,40489,34658,23432,4733,205,7.2,6,3,9999,99999,9,999999999,0.0,999,999,99
3016,2,29,14,0,*?*?*?*?*?*?*?*?*?*?*?*?*?*?*?*?*?*?*?*?*?*?,9.2,4.6,75,100374,618,1393,311,248.1,140.9,185.6,27061,14159,20990,4453,200,6.7,8,4,9999,99999,9,999999999,0.0,999,999,99
3016,2,29,15,0,*?*?*?*?*?*?*?*?*?*?*?*?*?*?*?*?*?*?*?*?*?*?,9.3,3.6,68,100374,477,1391,307,217.8,226.7,140.0,23047,21398,16068,2875,195,7.7,7,4,9999,99999,9,999999999,0.0,999,999,99
3016,2,29,16,0,*?*?*?*?*?*?*?*?*?*?*?*?*?*?*?*?*?*?*?*?*?*?,9.2,5.9,81,100374,295,1394,307,119.6,201.8,76.9,12661,15565,9109,1467,190,7.7,7,4,9999,99999,9,999999999,0.0,999,999,99
3016,2,29,17,0,*?*?*?*?*?*?*?*?*?*?*?*?*?*?*?*?*?*?*?*?*?*?,8.9,5.5,80,100374,82,1389,310,4.6,19.8,3.5,575,754,622,56,185,7.2,8,4,9999,99999,9,999999999,0.0,999,999,99
3016,2,29,18,0,*?*?*?*?*?*?*?*?*?*?*?*?*?*?*?*?*?*?*?*?*?*?,8.6,6.4,88,100374,0,-0,317,0.0,-0.0,0.0,0,0,0,0,180,6.2,10,5,9999,99999,9,999999999,0.0,999,999,99
3016,2,29,19,0,*?*?*?*?*?*?*?*?*?*?*?*?*?*?*?*?*?*?*?*?*?*?,6.8,5.8,94,100374,0,-0,310,0.0,-0.0,0.0,0,0,0,0,183,6.7,10,5,9999,99999,9,999999999,0.0,999,999,99
3016,2,29,20,0,*?*?*?*?*?*?*?*?*?*?*?*?*?*?*?*?*?*?*?*?*?*?,7.1,6.2,96,100374,0,-0,311,0.0,-0.0,0.0,0,0,0,0,187,6.7,10,5,9999,99999,9,999999999,0.0,999,999,99
3016,2,29,21,0,*?*?*?*?*?*?*?*?*?*?*?*?*?*?*?*?*?*?*?*?*?*?,7.0,6.4,97,100374,0,-0,310,0.0,-0.0,0.0,0,0,0,0,190,6.7,10,5,9999,99999,9,999999999,0.0,999,999,99
3016,2,29,22,0,*?*?*?*?*?*?*?*?*?*?*?*?*?*?*?*?*?*?*?*?*?*?,6.5,6.4,100,100374,0,-0,308,0.0,-0.0,0.0,0,0,0,0,193,6.7,10,5,9999,99999,9,999999999,0.0,999,999,99
3016,2,29,23,0,*?*?*?*?*?*?*?*?*?*?*?*?*?*?*?*?*?*?*?*?*?*?,6.9,6.7,100,100374,0,-0,310,0.0,-0.0,0.0,0,0,0,0,197,7.2,10,5,9999,99999,9,999999999,0.0,999,999,99
3016,2,29,24,0,*?*?*?*?*?*?*?*?*?*?*?*?*?*?*?*?*?*?*?*?*?*?,6.5,5.3,93,100374,0,-0,308,0.0,-0.0,0.0,0,0,0,0,300,3.6,10,5,9999,99999,9,999999999,0.0,999,999,99
3016,3,1,1,0,*?*?*?*?*?*?*?*?*?*?*?*?*?*?*?*?*?*?*?*?*?*?,6.9,7.0,100,99245.8,0,-0,310,0.0,-0.0,0.0,0,0,0,0,200,12.4,10,5,9999,99999,9,999999999,0.0,999,999,99
3016,3,1,2,0,*?*?*?*?*?*?*?*?*?*?*?*?*?*?*?*?*?*?*?*?*?*?,6.7,6.7,100,99245.8,0,-0,309,0.0,-0.0,0.0,0,0,0,0,200,12.9,10,5,9999,99999,9,999999999,0.0,999,999,99
3016,3,1,3,0,*?*?*?*?*?*?*?*?*?*?*?*?*?*?*?*?*?*?*?*?*?*?,6.0,5.9,100,99245.8,0,-0,306,0.0,-0.0,0.0,0,0,0,0,200,13.4,10,5,9999,99999,9,999999999,0.0,999,999,99
3016,3,1,4,0,*?*?*?*?*?*?*?*?*?*?*?*?*?*?*?*?*?*?*?*?*?*?,6.3,6.2,100,99245.8,0,-0,307,0.0,-0.0,0.0,0,0,0,0,200,13.4,10,5,9999,99999,9,999999999,0.0,999,999,99
3016,3,1,5,0,*?*?*?*?*?*?*?*?*?*?*?*?*?*?*?*?*?*?*?*?*?*?,5.8,5.8,100,99245.8,0,-0,305,0.0,-0.0,0.0,0,0,0,0,200,14.9,10,5,9999,99999,9,999999999,0.0,999,999,99
3016,3,1,6,0,*?*?*?*?*?*?*?*?*?*?*?*?*?*?*?*?*?*?*?*?*?*?,5.2,5.1,100,99245.8,0,-0,303,0.0,-0.0,0.0,0,0,0,0,200,14.4,10,5,9999,99999,9,999999999,0.0,999,999,99
3016,3,1,7,0,*?*?*?*?*?*?*?*?*?*?*?*?*?*?*?*?*?*?*?*?*?*?,6.1,6.1,100,99245.8,94,1384,294,12.1,63.7,7.8,1320,3149,1405,155,202,10.3,7,4,9999,99999,9,999999999,0.0,999,999,99
3016,3,1,8,0,*?*?*?*?*?*?*?*?*?*?*?*?*?*?*?*?*?*?*?*?*?*?,6.9,7.0,100,99245.8,307,1393,298,126.2,204.4,81.1,13350,16091,9582,1557,203,5.7,7,4,9999,99999,9,999999999,0.0,999,999,99
3016,3,1,9,0,*?*?*?*?*?*?*?*?*?*?*?*?*?*?*?*?*?*?*?*?*?*?,8.2,8.1,100,99245.8,489,1392,301,248.5,316.9,137.2,26408,30159,15809,2799,205,9.8,6,3,9999,99999,9,999999999,0.0,999,999,99
3016,3,1,10,0,*?*?*?*?*?*?*?*?*?*?*?*?*?*?*?*?*?*?*?*?*?*?,10.3,8.9,92,99245.8,628,1391,314,298.9,236.4,192.2,31793,24000,21643,4221,207,6.2,7,4,9999,99999,9,999999999,0.0,999,999,99
3016,3,1,11,0,*?*?*?*?*?*?*?*?*?*?*?*?*?*?*?*?*?*?*?*?*?*?,12.0,9.1,83,99245.8,715,1391,314,408.8,417.5,194.2,42796,41904,23312,4193,208,7.7,5,3,9999,99999,9,999999999,0.0,999,999,99
3016,3,1,12,0,*?*?*?*?*?*?*?*?*?*?*?*?*?*?*?*?*?*?*?*?*?*?,12.9,8.0,73,99245.8,745,1393,317,427.4,419.4,203.0,44784,42324,24256,4476,210,6.7,5,3,9999,99999,9,999999999,0.0,999,999,99
3016,3,1,13,0,*?*?*?*?*?*?*?*?*?*?*?*?*?*?*?*?*?*?*?*?*?*?,12.7,6.9,68,99245.8,714,1392,319,382.5,334.2,211.1,40988,34761,23693,4812,213,6.7,6,3,9999,99999,9,999999999,0.0,999,999,99
3016,3,1,14,0,*?*?*?*?*?*?*?*?*?*?*?*?*?*?*?*?*?*?*?*?*?*?,13.0,5.9,62,99245.8,625,1392,333,189.7,56.2,164.5,20861,5488,18553,4894,217,9.3,9,5,9999,99999,9,999999999,0.0,999,999,99
3016,3,1,15,0,*?*?*?*?*?*?*?*?*?*?*?*?*?*?*?*?*?*?*?*?*?*?,12.9,6.1,64,99245.8,484,1391,328,187.5,135.8,140.2,20421,12913,15983,3199,220,10.3,8,4,9999,99999,9,999999999,0.0,999,999,99
3016,3,1,16,0,*?*?*?*?*?*?*?*?*?*?*?*?*?*?*?*?*?*?*?*?*?*?,12.9,5.5,61,99245.8,301,1390,314,145.8,353.4,69.2,15241,27423,9081,1260,223,10.8,5,3,9999,99999,9,999999999,0.0,999,999,99
3016,3,1,17,0,*?*?*?*?*?*?*?*?*?*?*?*?*?*?*?*?*?*?*?*?*?*?,11.9,5.8,67,99245.8,89,1397,319,9.0,50.4,5.8,997,2444,1087,117,227,12.4,7,4,9999,99999,9,999999999,0.0,999,999,99
3016,3,1,18,0,*?*?*?*?*?*?*?*?*?*?*?*?*?*?*?*?*?*?*?*?*?*?,11.3,6.1,71,99245.8,0,-0,330,0.0,-0.0,0.0,0,0,0,0,230,12.4,10,5,9999,99999,9,999999999,0.0,999,999,99
3016,3,1,19,0,*?*?*?*?*?*?*?*?*?*?*?*?*?*?*?*?*?*?*?*?*?*?,9.6,5.5,76,99245.8,0,-0,322,0.0,-0.0,0.0,0,0,0,0,235,12.9,10,5,9999,99999,9,999999999,0.0,999,999,99
3016,3,1,20,0,*?*?*?*?*?*?*?*?*?*?*?*?*?*?*?*?*?*?*?*?*?*?,9.3,5.9,80,99245.8,0,-0,321,0.0,-0.0,0.0,0,0,0,0,240,12.4,10,5,9999,99999,9,999999999,0.0,999,999,99
3016,3,1,21,0,*?*?*?*?*?*?*?*?*?*?*?*?*?*?*?*?*?*?*?*?*?*?,8.8,6.1,84,99245.8,0,-0,318,0.0,-0.0,0.0,0,0,0,0,245,11.3,10,5,9999,99999,9,999999999,0.0,999,999,99
3016,3,1,22,0,*?*?*?*?*?*?*?*?*?*?*?*?*?*?*?*?*?*?*?*?*?*?,7.9,6.2,90,99245.8,0,-0,314,0.0,-0.0,0.0,0,0,0,0,250,10.8,10,5,9999,99999,9,999999999,0.0,999,999,99
3016,3,1,23,0,*?*?*?*?*?*?*?*?*?*?*?*?*?*?*?*?*?*?*?*?*?*?,9.0,7.7,93,99245.8,0,-0,319,0.0,-0.0,0.0,0,0,0,0,255,11.3,10,5,9999,99999,9,999999999,0.0,999,999,99
3016,3,1,24,0,*?*?*?*?*?*?*?*?*?*?*?*?*?*?*?*?*?*?*?*?*?*?,7.3,7.3,100,99245.8,0,-0,311,0.0,-0.0,0.0,0,0,0,0,200,11.8,10,5,9999,99999,9,999999999,0.0,999,999,99
3016,3,2,1,0,*?*?*?*?*?*?*?*?*?*?*?*?*?*?*?*?*?*?*?*?*?*?,10.1,5.3,72,98547.9,0,-0,324,0.0,-0.0,0.0,0,0,0,0,258,11.3,10,5,9999,99999,9,999999999,0.0,999,999,99
3016,3,2,2,0,*?*?*?*?*?*?*?*?*?*?*?*?*?*?*?*?*?*?*?*?*?*?,10.1,4.1,66,98547.9,0,-0,325,0.0,-0.0,0.0,0,0,0,0,257,8.2,10,5,9999,99999,9,999999999,0.0,999,999,99
3016,3,2,3,0,*?*?*?*?*?*?*?*?*?*?*?*?*?*?*?*?*?*?*?*?*?*?,10.5,4.5,66,98547.9,0,-0,326,0.0,-0.0,0.0,0,0,0,0,255,10.8,10,5,9999,99999,9,999999999,0.0,999,999,99
3016,3,2,4,0,*?*?*?*?*?*?*?*?*?*?*?*?*?*?*?*?*?*?*?*?*?*?,10.3,4.6,67,98547.9,0,-0,326,0.0,-0.0,0.0,0,0,0,0,253,10.8,10,5,9999,99999,9,999999999,0.0,999,999,99
3016,3,2,5,0,*?*?*?*?*?*?*?*?*?*?*?*?*?*?*?*?*?*?*?*?*?*?,10.0,5.3,72,98547.9,0,-0,324,0.0,-0.0,0.0,0,0,0,0,252,13.4,10,5,9999,99999,9,999999999,0.0,999,999,99
3016,3,2,6,0,*?*?*?*?*?*?*?*?*?*?*?*?*?*?*?*?*?*?*?*?*?*?,10.1,5.8,74,98547.9,0,-0,324,0.0,-0.0,0.0,0,0,0,0,250,16.0,10,5,9999,99999,9,999999999,0.0,999,999,99
3016,3,2,7,0,*?*?*?*?*?*?*?*?*?*?*?*?*?*?*?*?*?*?*?*?*?*?,10.1,5.5,73,98547.9,102,1385,324,6.0,0.0,6.0,753,-0,753,243,253,14.9,10,5,9999,99999,9,999999999,0.0,999,999,99
3016,3,2,8,0,*?*?*?*?*?*?*?*?*?*?*?*?*?*?*?*?*?*?*?*?*?*?,10.4,5.3,70,98547.9,315,1392,326,48.0,0.0,48.0,5599,0,5610,1898,257,19.1,10,5,9999,99999,9,999999999,0.0,999,999,99
3016,3,2,9,0,*?*?*?*?*?*?*?*?*?*?*?*?*?*?*?*?*?*?*?*?*?*?,10.4,4.8,68,98547.9,497,1392,326,84.0,0.0,84.0,9832,0,9860,3523,260,21.1,10,5,9999,99999,9,999999999,0.0,999,999,99
3016,3,2,10,0,*?*?*?*?*?*?*?*?*?*?*?*?*?*?*?*?*?*?*?*?*?*?,10.9,5.1,67,98547.9,636,1391,328,111.5,0.0,111.5,13142,0,13186,4906,263,21.6,10,5,9999,99999,9,999999999,0.0,999,999,99
3016,3,2,11,0,*?*?*?*?*?*?*?*?*?*?*?*?*?*?*?*?*?*?*?*?*?*?,11.5,4.6,62,98547.9,723,1391,331,128.7,0.0,128.7,15243,0,15300,5828,267,24.2,10,5,9999,99999,9,999999999,0.0,999,999,99
3016,3,2,12,0,*?*?*?*?*?*?*?*?*?*?*?*?*?*?*?*?*?*?*?*?*?*?,11.6,4.8,63,98547.9,752,1391,331,134.4,0.0,134.4,15948,0,16009,6144,270,24.2,10,5,9999,99999,9,999999999,0.0,999,999,99
3016,3,2,13,0,*?*?*?*?*?*?*?*?*?*?*?*?*?*?*?*?*?*?*?*?*?*?,11.4,4.8,63,98547.9,721,1391,331,128.3,0.0,128.3,15192,0,15248,5805,282,21.6,10,5,9999,99999,9,999999999,0.0,999,999,99
3016,3,2,14,0,*?*?*?*?*?*?*?*?*?*?*?*?*?*?*?*?*?*?*?*?*?*?,11.5,5.5,66,98547.9,632,1391,331,110.7,0.0,110.7,13044,0,13088,4864,293,20.1,10,5,9999,99999,9,999999999,0.0,999,999,99
3016,3,2,15,0,*?*?*?*?*?*?*?*?*?*?*?*?*?*?*?*?*?*?*?*?*?*?,11.4,4.5,62,98547.9,491,1391,331,82.8,0.0,82.8,9697,0,9725,3468,305,16.5,10,5,9999,99999,9,999999999,0.0,999,999,99
3016,3,2,16,0,*?*?*?*?*?*?*?*?*?*?*?*?*?*?*?*?*?*?*?*?*?*?,11.6,3.8,58,98547.9,308,1391,332,46.7,0.0,46.7,5440,0,5451,1842,317,13.9,10,5,9999,99999,9,999999999,1.0,999,999,99
3016,3,2,17,0,*?*?*?*?*?*?*?*?*?*?*?*?*?*?*?*?*?*?*?*?*?*?,11.5,4.8,63,98547.9,95,1389,331,4.6,0.0,4.6,582,-0,581,186,328,15.5,10,5,9999,99999,9,999999999,1.1,999,999,99
3016,3,2,18,0,*?*?*?*?*?*?*?*?*?*?*?*?*?*?*?*?*?*?*?*?*?*?,11.2,3.9,61,98547.9,0,-0,330,0.0,-0.0,0.0,0,0,0,0,340,13.9,10,5,9999,99999,9,999999999,0.5,999,999,99
3016,3,2,19,0,*?*?*?*?*?*?*?*?*?*?*?*?*?*?*?*?*?*?*?*?*?*?,11.0,5.3,68,98547.9,0,-0,329,0.0,-0.0,0.0,0,0,0,0,325,14.9,10,5,9999,99999,9,999999999,1.1,999,999,99
3016,3,2,20,0,*?*?*?*?*?*?*?*?*?*?*?*?*?*?*?*?*?*?*?*?*?*?,10.7,5.6,70,98547.9,0,-0,327,0.0,-0.0,0.0,0,0,0,0,310,18.5,10,5,9999,99999,9,999999999,1.2,999,999,99
3016,3,2,21,0,*?*?*?*?*?*?*?*?*?*?*?*?*?*?*?*?*?*?*?*?*?*?,10.7,6.4,75,98547.9,0,-0,327,0.0,-0.0,0.0,0,0,0,0,295,23.7,10,5,9999,99999,9,999999999,0.3,999,999,99
3016,3,2,22,0,*?*?*?*?*?*?*?*?*?*?*?*?*?*?*?*?*?*?*?*?*?*?,10.3,5.6,73,98547.9,0,-0,325,0.0,-0.0,0.0,0,0,0,0,280,22.7,10,5,9999,99999,9,999999999,0.0,999,999,99
3016,3,2,23,0,*?*?*?*?*?*?*?*?*?*?*?*?*?*?*?*?*?*?*?*?*?*?,10.5,6.6,76,98547.9,0,-0,326,0.0,-0.0,0.0,0,0,0,0,265,18.0,10,5,9999,99999,9,999999999,0.0,999,999,99
3016,3,2,24,0,*?*?*?*?*?*?*?*?*?*?*?*?*?*?*?*?*?*?*?*?*?*?,10.0,6.6,79,98547.9,0,-0,324,0.0,-0.0,0.0,0,0,0,0,260,10.8,10,5,9999,99999,9,999999999,0.0,999,999,99
3016,3,3,1,0,*?*?*?*?*?*?*?*?*?*?*?*?*?*?*?*?*?*?*?*?*?*?,10.2,6.7,79,100483,0,-0,325,0.0,-0.0,0.0,0,0,0,0,253,11.3,10,5,9999,99999,9,999999999,0.0,999,999,99
3016,3,3,2,0,*?*?*?*?*?*?*?*?*?*?*?*?*?*?*?*?*?*?*?*?*?*?,9.8,6.9,81,100483,0,-0,323,0.0,-0.0,0.0,0,0,0,0,257,8.2,10,5,9999,99999,9,999999999,0.0,999,999,99
3016,3,3,3,0,*?*?*?*?*?*?*?*?*?*?*?*?*?*?*?*?*?*?*?*?*?*?,9.4,7.0,84,100483,0,-0,321,0.0,-0.0,0.0,0,0,0,0,260,10.8,10,5,9999,99999,9,999999999,0.4,999,999,99
3016,3,3,4,0,*?*?*?*?*?*?*?*?*?*?*?*?*?*?*?*?*?*?*?*?*?*?,9.5,7.3,85,100483,0,-0,321,0.0,-0.0,0.0,0,0,0,0,263,10.8,10,5,9999,99999,9,999999999,0.7,999,999,99
3016,3,3,5,0,*?*?*?*?*?*?*?*?*?*?*?*?*?*?*?*?*?*?*?*?*?*?,9.3,6.9,84,100483,0,-0,321,0.0,-0.0,0.0,0,0,0,0,267,13.4,10,5,9999,99999,9,999999999,0.7,999,999,99
3016,3,3,6,0,*?*?*?*?*?*?*?*?*?*?*?*?*?*?*?*?*?*?*?*?*?*?,9.1,6.9,85,100483,0,-0,320,0.0,-0.0,0.0,0,0,0,0,270,16.0,10,5,9999,99999,9,999999999,0.7,999,999,99
3016,3,3,7,0,*?*?*?*?*?*?*?*?*?*?*?*?*?*?*?*?*?*?*?*?*?*?,9.9,6.9,81,100483,111,1397,323,7.6,0.0,7.6,941,-0,941,305,260,14.9,10,5,9999,99999,9,999999999,0.7,999,999,99
3016,3,3,8,0,*?*?*?*?*?*?*?*?*?*?*?*?*?*?*?*?*?*?*?*?*?*?,10.6,6.9,77,100483,323,1391,322,86.2,49.4,74.7,9457,4172,8460,1960,250,19.1,9,5,9999,99999,9,999999999,0.1,999,999,99
3016,3,3,9,0,*?*?*?*?*?*?*?*?*?*?*?*?*?*?*?*?*?*?*?*?*?*?,11.0,7.1,76,100483,505,1391,324,148.7,54.5,128.9,16327,5135,14546,3627,240,21.1,9,5,9999,99999,9,999999999,0.0,999,999,99
3016,3,3,10,0,*?*?*?*?*?*?*?*?*?*?*?*?*?*?*?*?*?*?*?*?*?*?,12.1,8.8,79,100483,644,1391,329,196.5,56.4,170.3,21602,5533,19207,5115,230,21.6,9,5,9999,99999,9,999999999,0.0,999,999,99
3016,3,3,11,0,*?*?*?*?*?*?*?*?*?*?*?*?*?*?*?*?*?*?*?*?*?*?,13.8,9.6,75,100483,731,1391,337,226.3,57.3,196.2,24905,5700,22120,6161,220,24.2,9,5,9999,99999,9,999999999,0.0,999,999,99
3016,3,3,12,0,*?*?*?*?*?*?*?*?*?*?*?*?*?*?*?*?*?*?*?*?*?*?,13.8,9.4,75,100483,759,1389,334,313.0,144.4,234.1,34215,14974,26286,6027,210,24.2,8,4,9999,99999,9,999999999,0.0,999,999,99
3016,3,3,13,0,*?*?*?*?*?*?*?*?*?*?*?*?*?*?*?*?*?*?*?*?*?*?,14.0,9.1,71,100483,728,1390,338,225.4,57.2,195.4,24808,5696,22034,6128,195,21.6,9,5,9999,99999,9,999999999,0.0,999,999,99
3016,3,3,14,0,*?*?*?*?*?*?*?*?*?*?*?*?*?*?*?*?*?*?*?*?*?*?,13.6,9.3,75,100483,639,1391,340,112.1,0.0,112.1,13219,0,13265,4940,180,20.1,10,5,9999,99999,9,999999999,0.0,999,999,99
3016,3,3,15,0,*?*?*?*?*?*?*?*?*?*?*?*?*?*?*?*?*?*?*?*?*?*?,13.7,9.2,73,100483,498,1391,340,84.2,0.0,84.2,9863,0,9892,3535,165,16.5,10,5,9999,99999,9,999999999,0.0,999,999,99
3016,3,3,16,0,*?*?*?*?*?*?*?*?*?*?*?*?*?*?*?*?*?*?*?*?*?*?,13.8,9.2,74,100483,315,1392,337,83.4,49.0,72.3,9147,4112,8185,1891,150,13.9,9,5,9999,99999,9,999999999,0.0,999,999,99
3016,3,3,17,0,*?*?*?*?*?*?*?*?*?*?*?*?*?*?*?*?*?*?*?*?*?*?,13.5,9.6,77,100483,102,1396,336,10.2,18.6,8.9,1196,888,1127,183,135,15.5,9,5,9999,99999,9,999999999,0.0,999,999,99
3016,3,3,18,0,*?*?*?*?*?*?*?*?*?*?*?*?*?*?*?*?*?*?*?*?*?*?,12.8,9.3,79,100483,0,-0,336,0.0,-0.0,0.0,0,0,0,0,120,13.9,10,5,9999,99999,9,999999999,0.1,999,999,99
3016,3,3,19,0,*?*?*?*?*?*?*?*?*?*?*?*?*?*?*?*?*?*?*?*?*?*?,12.1,8.5,78,100483,0,-0,333,0.0,-0.0,0.0,0,0,0,0,153,14.9,10,5,9999,99999,9,999999999,0.6,999,999,99
3016,3,3,20,0,*?*?*?*?*?*?*?*?*?*?*?*?*?*?*?*?*?*?*?*?*?*?,11.4,9.1,85,100483,0,-0,330,0.0,-0.0,0.0,0,0,0,0,187,18.5,10,5,9999,99999,9,999999999,0.4,999,999,99
3016,3,3,21,0,*?*?*?*?*?*?*?*?*?*?*?*?*?*?*?*?*?*?*?*?*?*?,10.5,8.1,85,100483,0,-0,326,0.0,-0.0,0.0,0,0,0,0,220,23.7,10,5,9999,99999,9,999999999,0.0,999,999,99
3016,3,3,22,0,*?*?*?*?*?*?*?*?*?*?*?*?*?*?*?*?*?*?*?*?*?*?,10.7,8.1,83,100483,0,-0,327,0.0,-0.0,0.0,0,0,0,0,253,22.7,10,5,9999,99999,9,999999999,0.0,999,999,99
3016,3,3,23,0,*?*?*?*?*?*?*?*?*?*?*?*?*?*?*?*?*?*?*?*?*?*?,10.5,7.3,80,100483,0,-0,326,0.0,-0.0,0.0,0,0,0,0,287,18.0,10,5,9999,99999,9,999999999,0.0,999,999,99
3016,3,3,24,0,*?*?*?*?*?*?*?*?*?*?*?*?*?*?*?*?*?*?*?*?*?*?,10.7,6.7,76,100483,0,-0,327,0.0,-0.0,0.0,0,0,0,0,250,10.8,10,5,9999,99999,9,999999999,0.0,999,999,99
3016,3,4,1,0,*?*?*?*?*?*?*?*?*?*?*?*?*?*?*?*?*?*?*?*?*?*?,9.6,8.7,95,102072,0,-0,322,0.0,-0.0,0.0,0,0,0,0,272,11.3,10,5,9999,99999,9,999999999,0.0,999,999,99
3016,3,4,2,0,*?*?*?*?*?*?*?*?*?*?*?*?*?*?*?*?*?*?*?*?*?*?,9.5,9.3,100,102072,0,-0,321,0.0,-0.0,0.0,0,0,0,0,223,8.2,10,5,9999,99999,9,999999999,0.0,999,999,99
3016,3,4,3,0,*?*?*?*?*?*?*?*?*?*?*?*?*?*?*?*?*?*?*?*?*?*?,8.3,8.3,100,102072,0,-0,316,0.0,-0.0,0.0,0,0,0,0,175,10.8,10,5,9999,99999,9,999999999,0.0,999,999,99
3016,3,4,4,0,*?*?*?*?*?*?*?*?*?*?*?*?*?*?*?*?*?*?*?*?*?*?,8.0,8.0,100,102072,0,-0,314,0.0,-0.0,0.0,0,0,0,0,127,10.8,10,5,9999,99999,9,999999999,0.0,999,999,99
3016,3,4,5,0,*?*?*?*?*?*?*?*?*?*?*?*?*?*?*?*?*?*?*?*?*?*?,7.7,7.7,100,102072,0,-0,313,0.0,-0.0,0.0,0,0,0,0,78,13.4,10,5,9999,99999,9,999999999,0.5,999,999,99
3016,3,4,6,0,*?*?*?*?*?*?*?*?*?*?*?*?*?*?*?*?*?*?*?*?*?*?,7.9,7.9,100,102072,0,-0,314,0.0,-0.0,0.0,0,0,0,0,30,16.0,10,5,9999,99999,9,999999999,0.6,999,999,99
3016,3,4,7,0,*?*?*?*?*?*?*?*?*?*?*?*?*?*?*?*?*?*?*?*?*?*?,8.1,8.1,100,102072,119,1395,315,9.2,0.0,9.2,1128,-0,1128,366,63,14.9,10,5,9999,99999,9,999999999,1.4,999,999,99
3016,3,4,8,0,*?*?*?*?*?*?*?*?*?*?*?*?*?*?*?*?*?*?*?*?*?*?,9.0,8.9,100,102072,331,1390,319,51.2,0.0,51.2,5971,0,5984,2035,97,19.1,10,5,9999,99999,9,999999999,1.6,999,999,99
3016,3,4,9,0,*?*?*?*?*?*?*?*?*?*?*?*?*?*?*?*?*?*?*?*?*?*?,10.7,9.6,94,102072,513,1391,326,87.2,0.0,87.2,10213,0,10244,3679,130,21.1,10,5,9999,99999,9,999999999,1.1,999,999,99
3016,3,4,10,0,*?*?*?*?*?*?*?*?*?*?*?*?*?*?*?*?*?*?*?*?*?*?,11.8,10.1,90,102072,652,1390,331,114.7,0.0,114.7,13527,0,13574,5075,163,21.6,10,5,9999,99999,9,999999999,1.0,999,999,99
3016,3,4,11,0,*?*?*?*?*?*?*?*?*?*?*?*?*?*?*?*?*?*?*?*?*?*?,12.6,9.8,84,102072,738,1389,335,131.9,0.0,131.9,15627,0,15685,6001,197,24.2,10,5,9999,99999,9,999999999,0.7,999,999,99
3016,3,4,12,0,*?*?*?*?*?*?*?*?*?*?*?*?*?*?*?*?*?*?*?*?*?*?,13.4,10.3,82,102072,767,1390,339,137.5,0.0,137.5,16329,0,16391,6314,230,24.2,10,5,9999,99999,9,999999999,0.0,999,999,99
3016,3,4,13,0,*?*?*?*?*?*?*?*?*?*?*?*?*?*?*?*?*?*?*?*?*?*?,13.4,9.2,77,102072,735,1389,339,131.3,0.0,131.3,15558,0,15617,5968,223,21.6,10,5,9999,99999,9,999999999,0.0,999,999,99
3016,3,4,14,0,*?*?*?*?*?*?*?*?*?*?*?*?*?*?*?*?*?*?*?*?*?*?,13.7,10.2,80,102072,646,1390,340,113.6,0.0,113.6,13394,0,13440,5015,217,20.1,10,5,9999,99999,9,999999999,0.0,999,999,99
3016,3,4,15,0,*?*?*?*?*?*?*?*?*?*?*?*?*?*?*?*?*?*?*?*?*?*?,13.4,11.1,87,102072,505,1391,339,85.6,0.0,85.6,10026,0,10056,3602,210,16.5,10,5,9999,99999,9,999999999,0.5,999,999,99
3016,3,4,16,0,*?*?*?*?*?*?*?*?*?*?*?*?*?*?*?*?*?*?*?*?*?*?,13.3,11.0,87,102072,321,1389,338,49.3,0.0,49.3,5752,0,5764,1954,203,13.9,10,5,9999,99999,9,999999999,0.0,999,999,99
3016,3,4,17,0,*?*?*?*?*?*?*?*?*?*?*?*?*?*?*?*?*?*?*?*?*?*?,13.6,10.2,81,102072,108,1389,340,7.2,0.0,7.2,886,-0,885,286,197,15.5,10,5,9999,99999,9,999999999,0.6,999,999,99
3016,3,4,18,0,*?*?*?*?*?*?*?*?*?*?*?*?*?*?*?*?*?*?*?*?*?*?,12.7,10.1,85,102072,0,-0,336,0.0,-0.0,0.0,0,0,0,0,190,13.9,10,5,9999,99999,9,999999999,0.4,999,999,99
3016,3,4,19,0,*?*?*?*?*?*?*?*?*?*?*?*?*?*?*?*?*?*?*?*?*?*?,11.3,10.4,96,102072,0,-0,329,0.0,-0.0,0.0,0,0,0,0,192,14.9,10,5,9999,99999,9,999999999,3.6,999,999,99
3016,3,4,20,0,*?*?*?*?*?*?*?*?*?*?*?*?*?*?*?*?*?*?*?*?*?*?,10.1,9.9,100,102072,0,-0,324,0.0,-0.0,0.0,0,0,0,0,193,18.5,10,5,9999,99999,9,999999999,3.6,999,999,99
3016,3,4,21,0,*?*?*?*?*?*?*?*?*?*?*?*?*?*?*?*?*?*?*?*?*?*?,9.5,9.4,100,102072,0,-0,321,0.0,-0.0,0.0,0,0,0,0,195,23.7,10,5,9999,99999,9,999999999,3.6,999,999,99
3016,3,4,22,0,*?*?*?*?*?*?*?*?*?*?*?*?*?*?*?*?*?*?*?*?*?*?,9.5,8.1,92,102072,0,-0,321,0.0,-0.0,0.0,0,0,0,0,197,22.7,10,5,9999,99999,9,999999999,3.0,999,999,99
3016,3,4,23,0,*?*?*?*?*?*?*?*?*?*?*?*?*?*?*?*?*?*?*?*?*?*?,9.3,7.1,88,102072,0,-0,320,0.0,-0.0,0.0,0,0,0,0,198,18.0,10,5,9999,99999,9,999999999,0.0,999,999,99
3016,3,4,24,0,*?*?*?*?*?*?*?*?*?*?*?*?*?*?*?*?*?*?*?*?*?*?,10.2,8.0,88,102072,0,-0,324,0.0,-0.0,0.0,0,0,0,0,320,10.8,10,5,9999,99999,9,999999999,0.0,999,999,99
3016,3,5,1,0,*?*?*?*?*?*?*?*?*?*?*?*?*?*?*?*?*?*?*?*?*?*?,8.4,7.4,94,102361,0,-0,316,0.0,-0.0,0.0,0,0,0,0,200,11.3,10,5,9999,99999,9,999999999,0.0,999,999,99
3016,3,5,2,0,*?*?*?*?*?*?*?*?*?*?*?*?*?*?*?*?*?*?*?*?*?*?,8.0,7.4,96,102361,0,-0,315,0.0,-0.0,0.0,0,0,0,0,200,8.2,10,5,9999,99999,9,999999999,0.0,999,999,99
3016,3,5,3,0,*?*?*?*?*?*?*?*?*?*?*?*?*?*?*?*?*?*?*?*?*?*?,7.7,7.1,96,102361,0,-0,313,0.0,-0.0,0.0,0,0,0,0,200,10.8,10,5,9999,99999,9,999999999,0.0,999,999,99
3016,3,5,4,0,*?*?*?*?*?*?*?*?*?*?*?*?*?*?*?*?*?*?*?*?*?*?,7.6,7.4,98,102361,0,-0,313,0.0,-0.0,0.0,0,0,0,0,200,10.8,10,5,9999,99999,9,999999999,0.0,999,999,99
3016,3,5,5,0,*?*?*?*?*?*?*?*?*?*?*?*?*?*?*?*?*?*?*?*?*?*?,7.4,6.9,96,102361,0,-0,312,0.0,-0.0,0.0,0,0,0,0,200,13.4,10,5,9999,99999,9,999999999,0.0,999,999,99
3016,3,5,6,0,*?*?*?*?*?*?*?*?*?*?*?*?*?*?*?*?*?*?*?*?*?*?,7.2,5.9,92,102361,0,-0,311,0.0,-0.0,0.0,0,0,0,0,200,16.0,10,5,9999,99999,9,999999999,0.0,999,999,99
3016,3,5,7,0,*?*?*?*?*?*?*?*?*?*?*?*?*?*?*?*?*?*?*?*?*?*?,7.2,5.6,90,102361,127,1392,307,18.9,27.5,16.4,2153,1471,2018,340,198,14.9,9,5,9999,99999,9,999999999,0.0,999,999,99
3016,3,5,8,0,*?*?*?*?*?*?*?*?*?*?*?*?*?*?*?*?*?*?*?*?*?*?,7.2,5.1,87,102361,339,1389,281,180.1,470.3,65.4,18455,38576,9515,1182,197,19.1,3,2,9999,99999,9,999999999,0.0,999,999,99
3016,3,5,9,0,*?*?*?*?*?*?*?*?*?*?*?*?*?*?*?*?*?*?*?*?*?*?,8.7,6.6,87,102361,521,1390,310,204.5,137.5,152.9,22277,13325,17391,3535,195,21.1,8,4,9999,99999,9,999999999,0.0,999,999,99
3016,3,5,10,0,*?*?*?*?*?*?*?*?*?*?*?*?*?*?*?*?*?*?*?*?*?*?,9.6,6.4,81,102361,659,1388,309,316.4,237.9,203.4,33693,24398,22818,4547,193,21.6,7,4,9999,99999,9,999999999,0.0,999,999,99
3016,3,5,11,0,*?*?*?*?*?*?*?*?*?*?*?*?*?*?*?*?*?*?*?*?*?*?,10.6,6.4,75,102361,746,1389,305,429.2,419.5,203.9,44966,42362,24334,4506,192,24.2,5,3,9999,99999,9,999999999,0.0,999,999,99
3016,3,5,12,0,*?*?*?*?*?*?*?*?*?*?*?*?*?*?*?*?*?*?*?*?*?*?,10.2,6.6,78,102361,774,1388,321,241.5,57.6,209.4,26594,5769,23607,6733,190,24.2,9,5,9999,99999,9,999999999,0.0,999,999,99
3016,3,5,13,0,*?*?*?*?*?*?*?*?*?*?*?*?*?*?*?*?*?*?*?*?*?*?,10.4,5.1,70,102361,743,1390,326,132.8,0.0,132.8,15743,0,15802,6051,193,21.6,10,5,9999,99999,9,999999999,0.0,999,999,99
3016,3,5,14,0,*?*?*?*?*?*?*?*?*?*?*?*?*?*?*?*?*?*?*?*?*?*?,10.7,5.0,68,102361,653,1389,327,115.0,0.0,115.0,13568,0,13616,5091,197,20.1,10,5,9999,99999,9,999999999,0.0,999,999,99
3016,3,5,15,0,*?*?*?*?*?*?*?*?*?*?*?*?*?*?*?*?*?*?*?*?*?*?,10.2,3.8,65,102361,511,1388,325,87.0,0.0,87.0,10192,0,10222,3668,200,16.5,10,5,9999,99999,9,999999999,0.0,999,999,99
3016,3,5,16,0,*?*?*?*?*?*?*?*?*?*?*?*?*?*?*?*?*?*?*?*?*?*?,10.7,2.9,59,102361,328,1390,302,162.9,362.5,77.4,17009,29188,10064,1418,203,13.9,5,3,9999,99999,9,999999999,0.0,999,999,99
3016,3,5,17,0,*?*?*?*?*?*?*?*?*?*?*?*?*?*?*?*?*?*?*?*?*?*?,10.7,3.6,61,102361,115,1395,313,23.0,99.6,14.8,2554,4589,2222,251,207,15.5,7,4,9999,99999,9,999999999,0.0,999,999,99
3016,3,5,18,0,*?*?*?*?*?*?*?*?*?*?*?*?*?*?*?*?*?*?*?*?*?*?,9.7,4.1,68,102361,0,-0,323,0.0,-0.0,0.0,0,0,0,0,210,13.9,10,5,9999,99999,9,999999999,0.0,999,999,99
3016,3,5,19,0,*?*?*?*?*?*?*?*?*?*?*?*?*?*?*?*?*?*?*?*?*?*?,9.1,5.0,76,102361,0,-0,320,0.0,-0.0,0.0,0,0,0,0,208,14.9,10,5,9999,99999,9,999999999,0.0,999,999,99
3016,3,5,20,0,*?*?*?*?*?*?*?*?*?*?*?*?*?*?*?*?*?*?*?*?*?*?,9.1,5.0,76,102361,0,-0,320,0.0,-0.0,0.0,0,0,0,0,207,18.5,10,5,9999,99999,9,999999999,0.0,999,999,99
3016,3,5,21,0,*?*?*?*?*?*?*?*?*?*?*?*?*?*?*?*?*?*?*?*?*?*?,8.6,4.6,76,102361,0,-0,318,0.0,-0.0,0.0,0,0,0,0,205,23.7,10,5,9999,99999,9,999999999,0.0,999,999,99
3016,3,5,22,0,*?*?*?*?*?*?*?*?*?*?*?*?*?*?*?*?*?*?*?*?*?*?,8.3,5.0,80,102361,0,-0,316,0.0,-0.0,0.0,0,0,0,0,203,22.7,10,5,9999,99999,9,999999999,0.0,999,999,99
3016,3,5,23,0,*?*?*?*?*?*?*?*?*?*?*?*?*?*?*?*?*?*?*?*?*?*?,8.2,5.6,84,102361,0,-0,316,0.0,-0.0,0.0,0,0,0,0,202,18.0,10,5,9999,99999,9,999999999,0.0,999,999,99
3016,3,5,24,0,*?*?*?*?*?*?*?*?*?*?*?*?*?*?*?*?*?*?*?*?*?*?,9.0,7.3,89,102361,0,-0,319,0.0,-0.0,0.0,0,0,0,0,200,10.8,10,5,9999,99999,9,999999999,0.0,999,999,99
3016,3,6,1,0,*?*?*?*?*?*?*?*?*?*?*?*?*?*?*?*?*?*?*?*?*?*?,7.9,6.4,89,102350,0,-0,314,0.0,-0.0,0.0,0,0,0,0,203,9.8,10,5,9999,99999,9,999999999,0.0,999,999,99
3016,3,6,2,0,*?*?*?*?*?*?*?*?*?*?*?*?*?*?*?*?*?*?*?*?*?*?,8.0,6.7,91,102350,0,-0,315,0.0,-0.0,0.0,0,0,0,0,207,9.8,10,5,9999,99999,9,999999999,0.0,999,999,99
3016,3,6,3,0,*?*?*?*?*?*?*?*?*?*?*?*?*?*?*?*?*?*?*?*?*?*?,7.4,5.9,89,102350,0,-0,312,0.0,-0.0,0.0,0,0,0,0,210,11.8,10,5,9999,99999,9,999999999,0.0,999,999,99
3016,3,6,4,0,*?*?*?*?*?*?*?*?*?*?*?*?*?*?*?*?*?*?*?*?*?*?,7.4,6.6,94,102350,0,-0,312,0.0,-0.0,0.0,0,0,0,0,213,11.8,10,5,9999,99999,9,999999999,0.0,999,999,99
3016,3,6,5,0,*?*?*?*?*?*?*?*?*?*?*?*?*?*?*?*?*?*?*?*?*?*?,7.3,6.2,93,102350,0,-0,312,0.0,-0.0,0.0,0,0,0,0,217,11.8,10,5,9999,99999,9,999999999,0.0,999,999,99
3016,3,6,6,0,*?*?*?*?*?*?*?*?*?*?*?*?*?*?*?*?*?*?*?*?*?*?,7.5,7.0,95,102350,0,-0,312,0.0,-0.0,0.0,0,0,0,0,220,13.9,10,5,9999,99999,9,999999999,0.0,999,999,99
3016,3,6,7,0,*?*?*?*?*?*?*?*?*?*?*?*?*?*?*?*?*?*?*?*?*?*?,7.8,6.4,90,102350,135,1390,314,12.5,0.0,12.5,1504,-0,1504,490,223,14.4,10,5,9999,99999,9,999999999,0.0,999,999,99
3016,3,6,8,0,*?*?*?*?*?*?*?*?*?*?*?*?*?*?*?*?*?*?*?*?*?*?,7.7,5.9,88,102350,347,1388,301,148.3,211.8,95.3,15667,17691,11161,1862,227,16.0,7,4,9999,99999,9,999999999,0.0,999,999,99
3016,3,6,9,0,*?*?*?*?*?*?*?*?*?*?*?*?*?*?*?*?*?*?*?*?*?*?,8.7,5.9,82,102350,529,1389,301,273.0,321.2,150.7,29040,31299,17270,3130,230,14.4,6,3,9999,99999,9,999999999,0.0,999,999,99
3016,3,6,10,0,*?*?*?*?*?*?*?*?*?*?*?*?*?*?*?*?*?*?*?*?*?*?,10.4,7.0,78,102350,667,1388,313,320.8,238.3,206.3,34172,24491,23113,4631,233,14.4,7,4,9999,99999,9,999999999,0.0,999,999,99
3016,3,6,11,0,*?*?*?*?*?*?*?*?*?*?*?*?*?*?*?*?*?*?*?*?*?*?,10.6,7.0,78,102350,754,1389,314,367.3,241.6,236.2,39274,25329,26213,5587,237,14.9,7,4,9999,99999,9,999999999,0.0,999,999,99
3016,3,6,12,0,*?*?*?*?*?*?*?*?*?*?*?*?*?*?*?*?*?*?*?*?*?*?,10.6,5.0,67,102350,782,1389,322,244.2,57.7,211.7,26891,5779,23869,6838,240,13.9,9,5,9999,99999,9,999999999,0.0,999,999,99
3016,3,6,13,0,*?*?*?*?*?*?*?*?*?*?*?*?*?*?*?*?*?*?*?*?*?*?,10.6,3.4,60,102350,750,1389,312,365.2,241.4,234.8,39043,25296,26074,5540,202,17.0,7,4,9999,99999,9,999999999,0.0,999,999,99
3016,3,6,14,0,*?*?*?*?*?*?*?*?*?*?*?*?*?*?*?*?*?*?*?*?*?*?,10.8,2.5,56,102350,660,1389,318,268.0,142.1,200.5,29250,14453,22620,4905,163,18.0,8,4,9999,99999,9,999999999,0.0,999,999,99
3016,3,6,15,0,*?*?*?*?*?*?*?*?*?*?*?*?*?*?*?*?*?*?*?*?*?*?,10.9,2.3,54,102350,518,1388,324,153.5,54.7,133.1,16863,5185,15020,3768,125,16.5,9,5,9999,99999,9,999999999,0.0,999,999,99
3016,3,6,16,0,*?*?*?*?*?*?*?*?*?*?*?*?*?*?*?*?*?*?*?*?*?*?,10.8,3.2,59,102350,334,1387,318,119.7,125.2,89.5,13050,10559,10323,1953,87,17.0,8,4,9999,99999,9,999999999,0.0,999,999,99
3016,3,6,17,0,*?*?*?*?*?*?*?*?*?*?*?*?*?*?*?*?*?*?*?*?*?*?,10.8,4.6,65,102350,121,1389,323,16.9,25.8,14.7,1937,1348,1818,304,48,20.1,9,5,9999,99999,9,999999999,0.0,999,999,99
3016,3,6,18,0,*?*?*?*?*?*?*?*?*?*?*?*?*?*?*?*?*?*?*?*?*?*?,9.9,5.0,71,102350,0,-0,324,0.0,-0.0,0.0,0,0,0,0,10,23.2,10,5,9999,99999,9,999999999,0.0,999,999,99
3016,3,6,19,0,*?*?*?*?*?*?*?*?*?*?*?*?*?*?*?*?*?*?*?*?*?*?,9.8,5.1,72,102350,0,-0,323,0.0,-0.0,0.0,0,0,0,0,32,16.0,10,5,9999,99999,9,999999999,0.0,999,999,99
3016,3,6,20,0,*?*?*?*?*?*?*?*?*?*?*?*?*?*?*?*?*?*?*?*?*?*?,8.9,5.9,81,102350,0,-0,319,0.0,-0.0,0.0,0,0,0,0,53,8.2,10,5,9999,99999,9,999999999,0.0,999,999,99
3016,3,6,21,0,*?*?*?*?*?*?*?*?*?*?*?*?*?*?*?*?*?*?*?*?*?*?,8.6,7.1,90,102350,0,-0,317,0.0,-0.0,0.0,0,0,0,0,75,9.8,10,5,9999,99999,9,999999999,0.0,999,999,99
3016,3,6,22,0,*?*?*?*?*?*?*?*?*?*?*?*?*?*?*?*?*?*?*?*?*?*?,8.7,8.0,94,102350,0,-0,318,0.0,-0.0,0.0,0,0,0,0,97,9.8,10,5,9999,99999,9,999999999,0.0,999,999,99
3016,3,6,23,0,*?*?*?*?*?*?*?*?*?*?*?*?*?*?*?*?*?*?*?*?*?*?,8.2,8.0,98,102350,0,-0,315,0.0,-0.0,0.0,0,0,0,0,118,8.2,10,5,9999,99999,9,999999999,0.0,999,999,99
3016,3,6,24,0,*?*?*?*?*?*?*?*?*?*?*?*?*?*?*?*?*?*?*?*?*?*?,8.0,6.1,86,102350,0,-0,315,0.0,-0.0,0.0,0,0,0,0,200,9.3,10,5,9999,99999,9,999999999,0.0,999,999,99
3016,3,7,1,0,*?*?*?*?*?*?*?*?*?*?*?*?*?*?*?*?*?*?*?*?*?*?,7.0,6.4,96,102227,0,-0,310,0.0,-0.0,0.0,0,0,0,0,140,9.8,10,5,9999,99999,9,999999999,0.0,999,999,99
3016,3,7,2,0,*?*?*?*?*?*?*?*?*?*?*?*?*?*?*?*?*?*?*?*?*?*?,6.5,5.6,94,102227,0,-0,308,0.0,-0.0,0.0,0,0,0,0,140,9.8,10,5,9999,99999,9,999999999,0.0,999,999,99
3016,3,7,3,0,*?*?*?*?*?*?*?*?*?*?*?*?*?*?*?*?*?*?*?*?*?*?,6.5,5.6,94,102227,0,-0,308,0.0,-0.0,0.0,0,0,0,0,140,11.8,10,5,9999,99999,9,999999999,0.0,999,999,99
3016,3,7,4,0,*?*?*?*?*?*?*?*?*?*?*?*?*?*?*?*?*?*?*?*?*?*?,6.2,5.5,95,102227,0,-0,307,0.0,-0.0,0.0,0,0,0,0,140,11.8,10,5,9999,99999,9,999999999,0.0,999,999,99
3016,3,7,5,0,*?*?*?*?*?*?*?*?*?*?*?*?*?*?*?*?*?*?*?*?*?*?,6.1,5.3,95,102227,0,-0,307,0.0,-0.0,0.0,0,0,0,0,140,11.8,10,5,9999,99999,9,999999999,0.0,999,999,99
3016,3,7,6,0,*?*?*?*?*?*?*?*?*?*?*?*?*?*?*?*?*?*?*?*?*?*?,5.9,5.5,97,102227,0,-0,306,0.0,-0.0,0.0,0,0,0,0,140,13.9,10,5,9999,99999,9,999999999,0.0,999,999,99
3016,3,7,7,0,*?*?*?*?*?*?*?*?*?*?*?*?*?*?*?*?*?*?*?*?*?*?,6.2,5.5,95,102227,143,1387,307,14.1,0.0,14.1,1692,-0,1693,552,142,14.4,10,5,9999,99999,9,999999999,0.0,999,999,99
3016,3,7,8,0,*?*?*?*?*?*?*?*?*?*?*?*?*?*?*?*?*?*?*?*?*?*?,6.5,6.6,100,102227,355,1387,308,56.1,0.0,56.1,6547,0,6562,2246,143,16.0,10,5,9999,99999,9,999999999,0.0,999,999,99
3016,3,7,9,0,*?*?*?*?*?*?*?*?*?*?*?*?*?*?*?*?*?*?*?*?*?*?,8.4,6.9,90,102227,537,1389,308,212.0,138.2,158.6,23099,13490,18012,3687,145,14.4,8,4,9999,99999,9,999999999,0.0,999,999,99
3016,3,7,10,0,*?*?*?*?*?*?*?*?*?*?*?*?*?*?*?*?*?*?*?*?*?*?,8.7,5.9,83,102227,675,1387,314,207.7,56.8,180.0,22841,5602,20299,5493,147,14.4,9,5,9999,99999,9,999999999,0.0,999,999,99
3016,3,7,11,0,*?*?*?*?*?*?*?*?*?*?*?*?*?*?*?*?*?*?*?*?*?*?,9.6,6.2,80,102227,761,1387,318,237.3,57.5,205.7,26123,5751,23192,6569,148,14.9,9,5,9999,99999,9,999999999,0.0,999,999,99
3016,3,7,12,0,*?*?*?*?*?*?*?*?*?*?*?*?*?*?*?*?*?*?*?*?*?*?,10.1,6.4,77,102227,789,1387,320,246.9,57.7,214.1,27187,5790,24128,6942,150,13.9,9,5,9999,99999,9,999999999,0.0,999,999,99
3016,3,7,13,0,*?*?*?*?*?*?*?*?*?*?*?*?*?*?*?*?*?*?*?*?*?*?,9.8,6.6,80,102227,757,1388,319,235.8,57.5,204.4,25956,5744,23045,6513,148,17.0,9,5,9999,99999,9,999999999,0.0,999,999,99
3016,3,7,14,0,*?*?*?*?*?*?*?*?*?*?*?*?*?*?*?*?*?*?*?*?*?*?,10.2,7.0,81,102227,667,1388,321,204.8,56.7,177.5,22520,5585,20016,5394,147,18.0,9,5,9999,99999,9,999999999,0.0,999,999,99
3016,3,7,15,0,*?*?*?*?*?*?*?*?*?*?*?*?*?*?*?*?*?*?*?*?*?*?,10.0,6.7,80,102227,525,1388,320,155.9,54.8,135.2,17127,5209,15253,3839,145,16.5,9,5,9999,99999,9,999999999,0.0,999,999,99
3016,3,7,16,0,*?*?*?*?*?*?*?*?*?*?*?*?*?*?*?*?*?*?*?*?*?*?,10.1,6.1,76,102227,341,1388,320,92.6,50.2,80.3,10161,4308,9084,2118,143,17.0,9,5,9999,99999,9,999999999,0.0,999,999,99
3016,3,7,17,0,*?*?*?*?*?*?*?*?*?*?*?*?*?*?*?*?*?*?*?*?*?*?,9.8,5.8,75,102227,127,1384,319,19.1,27.7,16.6,2182,1487,2044,345,142,20.1,9,5,9999,99999,9,999999999,0.0,999,999,99
3016,3,7,18,0,*?*?*?*?*?*?*?*?*?*?*?*?*?*?*?*?*?*?*?*?*?*?,9.0,5.8,80,102227,0,-0,319,0.0,-0.0,0.0,0,0,0,0,140,23.2,10,5,9999,99999,9,999999999,0.0,999,999,99
3016,3,7,19,0,*?*?*?*?*?*?*?*?*?*?*?*?*?*?*?*?*?*?*?*?*?*?,8.2,6.1,86,102227,0,-0,316,0.0,-0.0,0.0,0,0,0,0,145,16.0,10,5,9999,99999,9,999999999,0.0,999,999,99
3016,3,7,20,0,*?*?*?*?*?*?*?*?*?*?*?*?*?*?*?*?*?*?*?*?*?*?,8.1,6.7,90,102227,0,-0,315,0.0,-0.0,0.0,0,0,0,0,150,8.2,10,5,9999,99999,9,999999999,0.0,999,999,99
3016,3,7,21,0,*?*?*?*?*?*?*?*?*?*?*?*?*?*?*?*?*?*?*?*?*?*?,7.2,7.1,100,102227,0,-0,311,0.0,-0.0,0.0,0,0,0,0,155,9.8,10,5,9999,99999,9,999999999,0.0,999,999,99
3016,3,7,22,0,*?*?*?*?*?*?*?*?*?*?*?*?*?*?*?*?*?*?*?*?*?*?,7.4,7.0,97,102227,0,-0,312,0.0,-0.0,0.0,0,0,0,0,160,9.8,10,5,9999,99999,9,999999999,0.0,999,999,99
3016,3,7,23,0,*?*?*?*?*?*?*?*?*?*?*?*?*?*?*?*?*?*?*?*?*?*?,7.4,7.3,100,102227,0,-0,312,0.0,-0.0,0.0,0,0,0,0,165,8.2,10,5,9999,99999,9,999999999,0.0,999,999,99
3016,3,7,24,0,*?*?*?*?*?*?*?*?*?*?*?*?*?*?*?*?*?*?*?*?*?*?,7.7,7.1,97,102227,0,-0,313,0.0,-0.0,0.0,0,0,0,0,140,9.3,10,5,9999,99999,9,999999999,0.0,999,999,99
3016,3,8,1,0,*?*?*?*?*?*?*?*?*?*?*?*?*?*?*?*?*?*?*?*?*?*?,6.9,4.1,81,102079,0,-0,310,0.0,-0.0,0.0,0,0,0,0,165,9.8,10,5,9999,99999,9,999999999,0.0,999,999,99
3016,3,8,2,0,*?*?*?*?*?*?*?*?*?*?*?*?*?*?*?*?*?*?*?*?*?*?,6.7,2.5,73,102079,0,-0,310,0.0,-0.0,0.0,0,0,0,0,160,9.8,10,5,9999,99999,9,999999999,0.0,999,999,99
3016,3,8,3,0,*?*?*?*?*?*?*?*?*?*?*?*?*?*?*?*?*?*?*?*?*?*?,6.5,1.9,71,102079,0,-0,309,0.0,-0.0,0.0,0,0,0,0,155,11.8,10,5,9999,99999,9,999999999,0.0,999,999,99
3016,3,8,4,0,*?*?*?*?*?*?*?*?*?*?*?*?*?*?*?*?*?*?*?*?*?*?,6.2,2.3,75,102079,0,-0,307,0.0,-0.0,0.0,0,0,0,0,150,11.8,10,5,9999,99999,9,999999999,0.0,999,999,99
3016,3,8,5,0,*?*?*?*?*?*?*?*?*?*?*?*?*?*?*?*?*?*?*?*?*?*?,6.1,2.9,79,102079,0,-0,307,0.0,-0.0,0.0,0,0,0,0,145,11.8,10,5,9999,99999,9,999999999,0.0,999,999,99
3016,3,8,6,0,*?*?*?*?*?*?*?*?*?*?*?*?*?*?*?*?*?*?*?*?*?*?,6.1,3.6,83,102079,0,-0,261,0.0,-0.0,0.0,0,0,0,0,140,13.9,0,0,9999,99999,9,999999999,0.0,999,999,99
3016,3,8,7,0,*?*?*?*?*?*?*?*?*?*?*?*?*?*?*?*?*?*?*?*?*?*?,6.2,4.3,86,102079,151,1385,263,54.4,349.1,16.3,5727,22860,2746,363,137,14.4,0,0,9999,99999,9,999999999,0.0,999,999,99
3016,3,8,8,0,*?*?*?*?*?*?*?*?*?*?*?*?*?*?*?*?*?*?*?*?*?*?,6.4,4.1,85,102079,363,1386,263,199.3,532.6,59.8,20676,45157,8930,1118,133,16.0,0,0,9999,99999,9,999999999,0.0,999,999,99
3016,3,8,9,0,*?*?*?*?*?*?*?*?*?*?*?*?*?*?*?*?*?*?*?*?*?*?,7.7,4.1,77,102079,545,1388,268,323.3,576.2,97.0,33581,54336,13787,1891,130,14.4,0,0,9999,99999,9,999999999,0.0,999,999,99
3016,3,8,10,0,*?*?*?*?*?*?*?*?*?*?*?*?*?*?*?*?*?*?*?*?*?*?,8.0,3.8,74,102079,683,1387,269,417.8,593.9,125.3,43550,58197,17247,2613,127,14.4,0,0,9999,99999,9,999999999,0.0,999,999,99
3016,3,8,11,0,*?*?*?*?*?*?*?*?*?*?*?*?*?*?*?*?*?*?*?*?*?*?,8.3,4.3,74,102079,769,1387,271,476.5,601.7,143.0,49798,59804,19294,3165,123,14.9,0,0,9999,99999,9,999999999,0.0,999,999,99
3016,3,8,12,0,*?*?*?*?*?*?*?*?*?*?*?*?*?*?*?*?*?*?*?*?*?*?,9.0,3.4,68,102079,796,1386,272,495.4,603.9,148.6,51815,60226,19932,3367,120,13.9,0,0,9999,99999,9,999999999,0.0,999,999,99
3016,3,8,13,0,*?*?*?*?*?*?*?*?*?*?*?*?*?*?*?*?*?*?*?*?*?*?,8.7,3.6,69,102079,764,1387,271,473.2,601.3,142.0,49443,59725,19180,3131,100,17.0,0,0,9999,99999,9,999999999,0.0,999,999,99
3016,3,8,14,0,*?*?*?*?*?*?*?*?*?*?*?*?*?*?*?*?*?*?*?*?*?*?,8.8,3.0,66,102079,674,1388,270,411.4,593.0,123.4,42873,57993,17022,2558,80,18.0,0,0,9999,99999,9,999999999,0.0,999,999,99
3016,3,8,15,0,*?*?*?*?*?*?*?*?*?*?*?*?*?*?*?*?*?*?*?*?*?*?,9.0,2.5,63,102079,531,1386,270,314.2,574.1,94.3,32634,53854,13443,1829,60,16.5,0,0,9999,99999,9,999999999,0.0,999,999,99
3016,3,8,16,0,*?*?*?*?*?*?*?*?*?*?*?*?*?*?*?*?*?*?*?*?*?*?,8.7,2.3,63,102079,347,1386,268,188.4,526.6,56.5,19549,44004,8486,1056,40,17.0,0,0,9999,99999,9,999999999,0.0,999,999,99
3016,3,8,17,0,*?*?*?*?*?*?*?*?*?*?*?*?*?*?*?*?*?*?*?*?*?*?,8.6,2.7,65,102079,134,1390,284,41.9,276.9,15.2,4395,17330,2564,336,20,20.1,3,2,9999,99999,9,999999999,0.0,999,999,99
3016,3,8,18,0,*?*?*?*?*?*?*?*?*?*?*?*?*?*?*?*?*?*?*?*?*?*?,8.5,3.4,69,102079,0,-0,318,0.0,-0.0,0.0,0,0,0,0,0,23.2,10,5,9999,99999,9,999999999,0.0,999,999,99
3016,3,8,19,0,*?*?*?*?*?*?*?*?*?*?*?*?*?*?*?*?*?*?*?*?*?*?,7.7,3.6,74,102079,0,-0,314,0.0,-0.0,0.0,0,0,0,0,13,16.0,10,5,9999,99999,9,999999999,0.0,999,999,99
3016,3,8,20,0,*?*?*?*?*?*?*?*?*?*?*?*?*?*?*?*?*?*?*?*?*?*?,7.2,3.2,75,102079,0,-0,312,0.0,-0.0,0.0,0,0,0,0,27,8.2,10,5,9999,99999,9,999999999,0.0,999,999,99
3016,3,8,21,0,*?*?*?*?*?*?*?*?*?*?*?*?*?*?*?*?*?*?*?*?*?*?,7.0,2.5,72,102079,0,-0,311,0.0,-0.0,0.0,0,0,0,0,40,9.8,10,5,9999,99999,9,999999999,0.0,999,999,99
3016,3,8,22,0,*?*?*?*?*?*?*?*?*?*?*?*?*?*?*?*?*?*?*?*?*?*?,6.7,2.5,74,102079,0,-0,310,0.0,-0.0,0.0,0,0,0,0,53,9.8,10,5,9999,99999,9,999999999,0.0,999,999,99
3016,3,8,23,0,*?*?*?*?*?*?*?*?*?*?*?*?*?*?*?*?*?*?*?*?*?*?,6.8,2.3,72,102079,0,-0,310,0.0,-0.0,0.0,0,0,0,0,67,8.2,10,5,9999,99999,9,999999999,0.0,999,999,99
3016,3,8,24,0,*?*?*?*?*?*?*?*?*?*?*?*?*?*?*?*?*?*?*?*?*?*?,7.4,5.8,89,102079,0,-0,312,0.0,-0.0,0.0,0,0,0,0,170,9.3,10,5,9999,99999,9,999999999,0.0,999,999,99
3016,3,9,1,0,*?*?*?*?*?*?*?*?*?*?*?*?*?*?*?*?*?*?*?*?*?*?,6.3,2.1,73,102743,0,-0,308,0.0,-0.0,0.0,0,0,0,0,127,9.8,10,5,9999,99999,9,999999999,0.0,999,999,99
3016,3,9,2,0,*?*?*?*?*?*?*?*?*?*?*?*?*?*?*?*?*?*?*?*?*?*?,5.7,1.9,76,102743,0,-0,305,0.0,-0.0,0.0,0,0,0,0,173,9.8,10,5,9999,99999,9,999999999,0.0,999,999,99
3016,3,9,3,0,*?*?*?*?*?*?*?*?*?*?*?*?*?*?*?*?*?*?*?*?*?*?,6.3,1.7,72,102743,0,-0,308,0.0,-0.0,0.0,0,0,0,0,220,11.8,10,5,9999,99999,9,999999999,0.0,999,999,99
3016,3,9,4,0,*?*?*?*?*?*?*?*?*?*?*?*?*?*?*?*?*?*?*?*?*?*?,5.9,1.5,72,102743,0,-0,306,0.0,-0.0,0.0,0,0,0,0,267,11.8,10,5,9999,99999,9,999999999,0.0,999,999,99
3016,3,9,5,0,*?*?*?*?*?*?*?*?*?*?*?*?*?*?*?*?*?*?*?*?*?*?,5.5,1.3,73,102743,0,-0,300,0.0,-0.0,0.0,0,0,0,0,313,11.8,9,5,9999,99999,9,999999999,0.0,999,999,99
3016,3,9,6,0,*?*?*?*?*?*?*?*?*?*?*?*?*?*?*?*?*?*?*?*?*?*?,5.2,1.0,73,102743,0,-0,253,0.0,-0.0,0.0,0,0,0,0,360,13.9,0,0,9999,99999,9,999999999,0.0,999,999,99
3016,3,9,7,0,*?*?*?*?*?*?*?*?*?*?*?*?*?*?*?*?*?*?*?*?*?*?,5.9,1.7,73,102743,159,1382,257,60.1,365.5,18.0,6291,24322,3014,394,335,14.4,0,0,9999,99999,9,999999999,0.0,999,999,99
3016,3,9,8,0,*?*?*?*?*?*?*?*?*?*?*?*?*?*?*?*?*?*?*?*?*?*?,6.7,2.5,74,102743,371,1385,261,205.0,535.6,61.5,21264,45730,9160,1151,310,16.0,0,0,9999,99999,9,999999999,0.0,999,999,99
3016,3,9,9,0,*?*?*?*?*?*?*?*?*?*?*?*?*?*?*?*?*?*?*?*?*?*?,8.2,3.4,70,102743,553,1387,269,328.9,577.6,98.7,34173,54623,13998,1930,285,14.4,0,0,9999,99999,9,999999999,0.0,999,999,99
3016,3,9,10,0,*?*?*?*?*?*?*?*?*?*?*?*?*?*?*?*?*?*?*?*?*?*?,9.5,2.9,63,102743,691,1387,273,423.4,594.8,127.0,44141,58371,17445,2661,260,14.4,0,0,9999,99999,9,999999999,0.0,999,999,99
3016,3,9,11,0,*?*?*?*?*?*?*?*?*?*?*?*?*?*?*?*?*?*?*?*?*?*?,11.0,3.2,58,102743,776,1386,279,481.9,602.4,144.6,50377,59928,19477,3222,235,14.9,0,0,9999,99999,9,999999999,0.0,999,999,99
3016,3,9,12,0,*?*?*?*?*?*?*?*?*?*?*?*?*?*?*?*?*?*?*?*?*?*?,11.7,2.7,53,102743,804,1387,281,500.7,604.4,150.2,52383,60340,20113,3427,210,13.9,0,0,9999,99999,9,999999999,0.0,999,999,99
3016,3,9,13,0,*?*?*?*?*?*?*?*?*?*?*?*?*?*?*?*?*?*?*?*?*?*?,11.9,1.0,46,102743,771,1386,278,478.3,601.9,143.5,49984,59843,19351,3183,187,17.0,0,0,9999,99999,9,999999999,0.0,999,999,99
3016,3,9,14,0,*?*?*?*?*?*?*?*?*?*?*?*?*?*?*?*?*?*?*?*?*?*?,12.0,1.3,47,102743,680,1385,279,416.3,593.7,124.9,43386,58145,17189,2599,163,18.0,0,0,9999,99999,9,999999999,0.0,999,999,99
3016,3,9,15,0,*?*?*?*?*?*?*?*?*?*?*?*?*?*?*?*?*?*?*?*?*?*?,11.7,1.5,49,102743,538,1386,278,319.0,575.2,95.7,33128,54107,13621,1861,140,16.5,0,0,9999,99999,9,999999999,0.0,999,999,99
3016,3,9,16,0,*?*?*?*?*?*?*?*?*?*?*?*?*?*?*?*?*?*?*?*?*?*?,11.9,1.9,50,102743,354,1387,280,192.9,529.2,57.9,20020,44495,8672,1082,117,17.0,0,0,9999,99999,9,999999999,0.0,999,999,99
3016,3,9,17,0,*?*?*?*?*?*?*?*?*?*?*?*?*?*?*?*?*?*?*?*?*?*?,11.3,2.7,55,102743,140,1385,295,46.3,291.6,16.8,4820,18489,2812,363,93,20.1,3,2,9999,99999,9,999999999,0.0,999,999,99
3016,3,9,18,0,*?*?*?*?*?*?*?*?*?*?*?*?*?*?*?*?*?*?*?*?*?*?,10.7,3.2,59,102743,0,-0,328,0.0,-0.0,0.0,0,0,0,0,70,23.2,10,5,9999,99999,9,999999999,0.0,999,999,99
3016,3,9,19,0,*?*?*?*?*?*?*?*?*?*?*?*?*?*?*?*?*?*?*?*?*?*?,9.1,3.2,66,102743,0,-0,320,0.0,-0.0,0.0,0,0,0,0,70,16.0,10,5,9999,99999,9,999999999,0.0,999,999,99
3016,3,9,20,0,*?*?*?*?*?*?*?*?*?*?*?*?*?*?*?*?*?*?*?*?*?*?,8.7,2.7,65,102743,0,-0,319,0.0,-0.0,0.0,0,0,0,0,70,8.2,10,5,9999,99999,9,999999999,0.0,999,999,99
3016,3,9,21,0,*?*?*?*?*?*?*?*?*?*?*?*?*?*?*?*?*?*?*?*?*?*?,7.7,2.1,66,102743,0,-0,314,0.0,-0.0,0.0,0,0,0,0,70,9.8,10,5,9999,99999,9,999999999,0.0,999,999,99
3016,3,9,22,0,*?*?*?*?*?*?*?*?*?*?*?*?*?*?*?*?*?*?*?*?*?*?,7.4,1.7,67,102743,0,-0,313,0.0,-0.0,0.0,0,0,0,0,70,9.8,10,5,9999,99999,9,999999999,0.0,999,999,99
3016,3,9,23,0,*?*?*?*?*?*?*?*?*?*?*?*?*?*?*?*?*?*?*?*?*?*?,7.1,1.0,64,102743,0,-0,312,0.0,-0.0,0.0,0,0,0,0,70,8.2,10,5,9999,99999,9,999999999,0.0,999,999,99
3016,3,9,24,0,*?*?*?*?*?*?*?*?*?*?*?*?*?*?*?*?*?*?*?*?*?*?,6.8,2.3,72,102743,0,-0,310,0.0,-0.0,0.0,0,0,0,0,80,9.3,10,5,9999,99999,9,999999999,0.0,999,999,99
3016,3,10,1,0,*?*?*?*?*?*?*?*?*?*?*?*?*?*?*?*?*?*?*?*?*?*?,6.1,2.9,79,103223,0,-0,307,0.0,-0.0,0.0,0,0,0,0,70,9.8,10,5,9999,99999,9,999999999,0.0,999,999,99
3016,3,10,2,0,*?*?*?*?*?*?*?*?*?*?*?*?*?*?*?*?*?*?*?*?*?*?,5.7,3.6,87,103223,0,-0,305,0.0,-0.0,0.0,0,0,0,0,70,9.8,10,5,9999,99999,9,999999999,0.0,999,999,99
3016,3,10,3,0,*?*?*?*?*?*?*?*?*?*?*?*?*?*?*?*?*?*?*?*?*?*?,5.1,3.2,87,103223,0,-0,303,0.0,-0.0,0.0,0,0,0,0,70,11.8,10,5,9999,99999,9,999999999,0.0,999,999,99
3016,3,10,4,0,*?*?*?*?*?*?*?*?*?*?*?*?*?*?*?*?*?*?*?*?*?*?,5.0,2.9,85,103223,0,-0,302,0.0,-0.0,0.0,0,0,0,0,70,11.8,10,5,9999,99999,9,999999999,0.0,999,999,99
3016,3,10,5,0,*?*?*?*?*?*?*?*?*?*?*?*?*?*?*?*?*?*?*?*?*?*?,4.7,3.2,89,103223,0,-0,296,0.0,-0.0,0.0,0,0,0,0,70,11.8,9,5,9999,99999,9,999999999,0.0,999,999,99
3016,3,10,6,0,*?*?*?*?*?*?*?*?*?*?*?*?*?*?*?*?*?*?*?*?*?*?,4.4,2.9,90,103223,0,-0,253,0.0,-0.0,0.0,0,0,0,0,70,13.9,0,0,9999,99999,9,999999999,0.0,999,999,99
3016,3,10,7,0,*?*?*?*?*?*?*?*?*?*?*?*?*?*?*?*?*?*?*?*?*?*?,4.7,2.7,86,103223,168,1387,254,65.8,380.3,19.7,6859,25712,3283,424,73,14.4,0,0,9999,99999,9,999999999,0.0,999,999,99
3016,3,10,8,0,*?*?*?*?*?*?*?*?*?*?*?*?*?*?*?*?*?*?*?*?*?*?,4.9,3.0,88,103223,380,1387,256,210.7,538.4,63.2,21858,46291,9394,1184,77,16.0,0,0,9999,99999,9,999999999,0.0,999,999,99
3016,3,10,9,0,*?*?*?*?*?*?*?*?*?*?*?*?*?*?*?*?*?*?*?*?*?*?,6.5,3.6,81,103223,561,1387,263,334.6,578.8,100.4,34768,54904,14211,1969,80,14.4,0,0,9999,99999,9,999999999,0.0,999,999,99
3016,3,10,10,0,*?*?*?*?*?*?*?*?*?*?*?*?*?*?*?*?*?*?*?*?*?*?,8.9,4.6,74,103223,698,1384,274,428.9,595.6,128.7,44725,58534,17634,2709,83,14.4,0,0,9999,99999,9,999999999,0.0,999,999,99
3016,3,10,11,0,*?*?*?*?*?*?*?*?*?*?*?*?*?*?*?*?*?*?*?*?*?*?,9.6,4.8,72,103223,784,1386,277,487.4,603.0,146.2,50958,60051,19661,3280,87,14.9,0,0,9999,99999,9,999999999,0.0,999,999,99
3016,3,10,12,0,*?*?*?*?*?*?*?*?*?*?*?*?*?*?*?*?*?*?*?*?*?*?,10.1,5.5,73,103223,811,1385,280,505.9,605.0,151.8,52941,60444,20284,3486,90,13.9,0,0,9999,99999,9,999999999,0.0,999,999,99
3016,3,10,13,0,*?*?*?*?*?*?*?*?*?*?*?*?*?*?*?*?*?*?*?*?*?*?,10.5,3.4,61,103223,778,1385,278,483.3,602.5,145.0,50524,59958,19521,3236,87,17.0,0,0,9999,99999,9,999999999,0.0,999,999,99
3016,3,10,14,0,*?*?*?*?*?*?*?*?*?*?*?*?*?*?*?*?*?*?*?*?*?*?,10.5,3.9,64,103223,687,1385,279,421.2,594.4,126.4,43904,58299,17362,2641,83,18.0,0,0,9999,99999,9,999999999,0.0,999,999,99
3016,3,10,15,0,*?*?*?*?*?*?*?*?*?*?*?*?*?*?*?*?*?*?*?*?*?*?,10.6,3.8,63,103223,545,1386,279,323.7,576.3,97.1,33621,54353,13799,1893,80,16.5,0,0,9999,99999,9,999999999,0.0,999,999,99
3016,3,10,16,0,*?*?*?*?*?*?*?*?*?*?*?*?*?*?*?*?*?*?*?*?*?*?,10.2,4.5,68,103223,360,1385,279,197.5,531.7,59.2,20486,44967,8854,1107,77,17.0,0,0,9999,99999,9,999999999,0.0,999,999,99
3016,3,10,17,0,*?*?*?*?*?*?*?*?*?*?*?*?*?*?*?*?*?*?*?*?*?*?,10.0,4.3,67,103223,146,1381,287,51.1,324.6,16.7,5343,20960,2809,366,73,20.1,2,1,9999,99999,9,999999999,0.0,999,999,99
3016,3,10,18,0,*?*?*?*?*?*?*?*?*?*?*?*?*?*?*?*?*?*?*?*?*?*?,9.0,4.3,72,103223,0,-0,320,0.0,-0.0,0.0,0,0,0,0,70,23.2,10,5,9999,99999,9,999999999,0.0,999,999,99
3016,3,10,19,0,*?*?*?*?*?*?*?*?*?*?*?*?*?*?*?*?*?*?*?*?*?*?,8.2,3.2,71,103223,0,-0,316,0.0,-0.0,0.0,0,0,0,0,110,16.0,10,5,9999,99999,9,999999999,0.0,999,999,99
3016,3,10,20,0,*?*?*?*?*?*?*?*?*?*?*?*?*?*?*?*?*?*?*?*?*?*?,7.5,2.7,71,103223,0,-0,313,0.0,-0.0,0.0,0,0,0,0,150,8.2,10,5,9999,99999,9,999999999,0.0,999,999,99
3016,3,10,21,0,*?*?*?*?*?*?*?*?*?*?*?*?*?*?*?*?*?*?*?*?*?*?,7.3,3.0,74,103223,0,-0,312,0.0,-0.0,0.0,0,0,0,0,190,9.8,10,5,9999,99999,9,999999999,0.0,999,999,99
3016,3,10,22,0,*?*?*?*?*?*?*?*?*?*?*?*?*?*?*?*?*?*?*?*?*?*?,6.6,2.5,75,103223,0,-0,309,0.0,-0.0,0.0,0,0,0,0,230,9.8,10,5,9999,99999,9,999999999,0.0,999,999,99
3016,3,10,23,0,*?*?*?*?*?*?*?*?*?*?*?*?*?*?*?*?*?*?*?*?*?*?,6.5,2.9,77,103223,0,-0,309,0.0,-0.0,0.0,0,0,0,0,270,8.2,10,5,9999,99999,9,999999999,0.0,999,999,99
3016,3,10,24,0,*?*?*?*?*?*?*?*?*?*?*?*?*?*?*?*?*?*?*?*?*?*?,6.7,1.9,71,103223,0,-0,310,0.0,-0.0,0.0,0,0,0,0,70,9.3,10,5,9999,99999,9,999999999,0.0,999,999,99
3016,3,11,1,0,*?*?*?*?*?*?*?*?*?*?*?*?*?*?*?*?*?*?*?*?*?*?,6.6,5.9,100,103129,0,-0,309,0.0,-0.0,0.0,0,0,0,0,297,9.8,10,5,9999,99999,9,999999999,0.2,999,999,99
3016,3,11,2,0,*?*?*?*?*?*?*?*?*?*?*?*?*?*?*?*?*?*?*?*?*?*?,6.7,6.7,100,103129,0,-0,309,0.0,-0.0,0.0,0,0,0,0,283,9.8,10,5,9999,99999,9,999999999,0.6,999,999,99
3016,3,11,3,0,*?*?*?*?*?*?*?*?*?*?*?*?*?*?*?*?*?*?*?*?*?*?,6.7,6.7,100,103129,0,-0,309,0.0,-0.0,0.0,0,0,0,0,270,11.8,10,5,9999,99999,9,999999999,0.2,999,999,99
3016,3,11,4,0,*?*?*?*?*?*?*?*?*?*?*?*?*?*?*?*?*?*?*?*?*?*?,6.7,6.7,100,103129,0,-0,309,0.0,-0.0,0.0,0,0,0,0,257,11.8,10,5,9999,99999,9,999999999,0.0,999,999,99
3016,3,11,5,0,*?*?*?*?*?*?*?*?*?*?*?*?*?*?*?*?*?*?*?*?*?*?,6.8,6.9,100,103129,0,-0,309,0.0,-0.0,0.0,0,0,0,0,243,11.8,10,5,9999,99999,9,999999999,0.0,999,999,99
3016,3,11,6,0,*?*?*?*?*?*?*?*?*?*?*?*?*?*?*?*?*?*?*?*?*?*?,6.5,6.6,100,103129,0,-0,308,0.0,-0.0,0.0,0,0,0,0,230,13.9,10,5,9999,99999,9,999999999,0.2,999,999,99
3016,3,11,7,0,*?*?*?*?*?*?*?*?*?*?*?*?*?*?*?*?*?*?*?*?*?*?,6.2,6.1,100,103129,176,1384,307,20.7,0.0,20.7,2451,-0,2454,804,235,14.4,10,5,9999,99999,9,999999999,0.1,999,999,99
3016,3,11,8,0,*?*?*?*?*?*?*?*?*?*?*?*?*?*?*?*?*?*?*?*?*?*?,7.1,7.1,100,103129,388,1386,311,62.8,0.0,62.8,7322,0,7340,2537,240,16.0,10,5,9999,99999,9,999999999,0.0,999,999,99
3016,3,11,9,0,*?*?*?*?*?*?*?*?*?*?*?*?*?*?*?*?*?*?*?*?*?*?,7.9,8.0,100,103129,569,1386,314,98.7,0.0,98.7,11589,0,11626,4245,245,14.4,10,5,9999,99999,9,999999999,0.0,999,999,99
3016,3,11,10,0,*?*?*?*?*?*?*?*?*?*?*?*?*?*?*?*?*?*?*?*?*?*?,9.3,9.2,100,103129,706,1384,320,126.0,0.0,126.0,14908,0,14962,5677,250,14.4,10,5,9999,99999,9,999999999,0.0,999,999,99
3016,3,11,11,0,*?*?*?*?*?*?*?*?*?*?*?*?*?*?*?*?*?*?*?*?*?*?,10.2,9.4,99,103129,791,1384,324,142.9,0.0,142.9,16992,0,17059,6612,255,14.9,10,5,9999,99999,9,999999999,0.0,999,999,99
3016,3,11,12,0,*?*?*?*?*?*?*?*?*?*?*?*?*?*?*?*?*?*?*?*?*?*?,10.6,9.6,98,103129,818,1384,326,148.2,0.0,148.2,17655,0,17725,6913,260,13.9,10,5,9999,99999,9,999999999,0.0,999,999,99
3016,3,11,13,0,*?*?*?*?*?*?*?*?*?*?*?*?*?*?*?*?*?*?*?*?*?*?,10.6,9.2,95,103129,785,1385,326,141.6,0.0,141.6,16835,0,16900,6541,262,17.0,10,5,9999,99999,9,999999999,0.1,999,999,99
3016,3,11,14,0,*?*?*?*?*?*?*?*?*?*?*?*?*?*?*?*?*?*?*?*?*?*?,10.6,8.8,92,103129,694,1385,326,123.6,0.0,123.6,14607,0,14660,5544,263,18.0,10,5,9999,99999,9,999999999,0.1,999,999,99
3016,3,11,15,0,*?*?*?*?*?*?*?*?*?*?*?*?*?*?*?*?*?*?*?*?*?*?,10.3,7.7,87,103129,551,1384,325,95.2,0.0,95.2,11173,0,11208,4070,265,16.5,10,5,9999,99999,9,999999999,0.1,999,999,99
3016,3,11,16,0,*?*?*?*?*?*?*?*?*?*?*?*?*?*?*?*?*?*?*?*?*?*?,10.6,7.4,84,103129,367,1386,326,58.6,0.0,58.6,6830,0,6847,2352,267,17.0,10,5,9999,99999,9,999999999,0.1,999,999,99
3016,3,11,17,0,*?*?*?*?*?*?*?*?*?*?*?*?*?*?*?*?*?*?*?*?*?*?,10.6,7.1,82,103129,153,1387,326,16.1,0.0,16.1,1922,-0,1923,628,268,20.1,10,5,9999,99999,9,999999999,0.0,999,999,99
3016,3,11,18,0,*?*?*?*?*?*?*?*?*?*?*?*?*?*?*?*?*?*?*?*?*?*?,9.7,7.1,87,103129,0,-0,322,0.0,-0.0,0.0,0,0,0,0,270,23.2,10,5,9999,99999,9,999999999,0.1,999,999,99
3016,3,11,19,0,*?*?*?*?*?*?*?*?*?*?*?*?*?*?*?*?*?*?*?*?*?*?,9.0,7.7,95,103129,0,-0,319,0.0,-0.0,0.0,0,0,0,0,230,16.0,10,5,9999,99999,9,999999999,0.0,999,999,99
3016,3,11,20,0,*?*?*?*?*?*?*?*?*?*?*?*?*?*?*?*?*?*?*?*?*?*?,8.8,7.0,93,103129,0,-0,318,0.0,-0.0,0.0,0,0,0,0,190,8.2,10,5,9999,99999,9,999999999,0.0,999,999,99
3016,3,11,21,0,*?*?*?*?*?*?*?*?*?*?*?*?*?*?*?*?*?*?*?*?*?*?,7.7,6.9,98,103129,0,-0,313,0.0,-0.0,0.0,0,0,0,0,150,9.8,10,5,9999,99999,9,999999999,0.0,999,999,99
3016,3,11,22,0,*?*?*?*?*?*?*?*?*?*?*?*?*?*?*?*?*?*?*?*?*?*?,7.4,7.1,100,103129,0,-0,312,0.0,-0.0,0.0,0,0,0,0,110,9.8,10,5,9999,99999,9,999999999,0.0,999,999,99
3016,3,11,23,0,*?*?*?*?*?*?*?*?*?*?*?*?*?*?*?*?*?*?*?*?*?*?,7.6,7.6,100,103129,0,-0,313,0.0,-0.0,0.0,0,0,0,0,70,8.2,10,5,9999,99999,9,999999999,1.7,999,999,99
3016,3,11,24,0,*?*?*?*?*?*?*?*?*?*?*?*?*?*?*?*?*?*?*?*?*?*?,6.4,4.5,91,103129,0,-0,308,0.0,-0.0,0.0,0,0,0,0,310,9.3,10,5,9999,99999,9,999999999,0.0,999,999,99
3016,3,12,1,0,*?*?*?*?*?*?*?*?*?*?*?*?*?*?*?*?*?*?*?*?*?*?,7.7,7.0,95,102973,0,-0,313,0.0,-0.0,0.0,0,0,0,0,35,9.8,10,5,9999,99999,9,999999999,0.0,999,999,99
3016,3,12,2,0,*?*?*?*?*?*?*?*?*?*?*?*?*?*?*?*?*?*?*?*?*?*?,7.6,6.9,94,102973,0,-0,313,0.0,-0.0,0.0,0,0,0,0,40,9.8,10,5,9999,99999,9,999999999,0.0,999,999,99
3016,3,12,3,0,*?*?*?*?*?*?*?*?*?*?*?*?*?*?*?*?*?*?*?*?*?*?,7.5,6.4,92,102973,0,-0,313,0.0,-0.0,0.0,0,0,0,0,45,11.8,10,5,9999,99999,9,999999999,0.0,999,999,99
3016,3,12,4,0,*?*?*?*?*?*?*?*?*?*?*?*?*?*?*?*?*?*?*?*?*?*?,7.5,5.8,88,102973,0,-0,313,0.0,-0.0,0.0,0,0,0,0,50,11.8,10,5,9999,99999,9,999999999,0.0,999,999,99
3016,3,12,5,0,*?*?*?*?*?*?*?*?*?*?*?*?*?*?*?*?*?*?*?*?*?*?,7.2,5.6,89,102973,0,-0,311,0.0,-0.0,0.0,0,0,0,0,55,11.8,10,5,9999,99999,9,999999999,0.0,999,999,99
3016,3,12,6,0,*?*?*?*?*?*?*?*?*?*?*?*?*?*?*?*?*?*?*?*?*?*?,7.0,5.0,86,102973,0,-0,311,0.0,-0.0,0.0,0,0,0,0,60,13.9,10,5,9999,99999,9,999999999,0.0,999,999,99
3016,3,12,7,0,*?*?*?*?*?*?*?*?*?*?*?*?*?*?*?*?*?*?*?*?*?*?,7.4,5.0,84,102973,184,1381,273,77.2,401.9,23.7,7969,27938,3895,489,95,14.4,1,0,9999,99999,9,999999999,0.0,999,999,99
3016,3,12,8,0,*?*?*?*?*?*?*?*?*?*?*?*?*?*?*?*?*?*?*?*?*?*?,7.8,4.8,80,102973,396,1384,270,222.2,543.7,66.7,23040,47351,9850,1251,130,16.0,0,0,9999,99999,9,999999999,0.0,999,999,99
3016,3,12,9,0,*?*?*?*?*?*?*?*?*?*?*?*?*?*?*?*?*?*?*?*?*?*?,8.7,5.8,81,102973,577,1385,275,345.9,581.3,103.8,35955,55437,14629,2049,165,14.4,0,0,9999,99999,9,999999999,0.0,999,999,99
3016,3,12,10,0,*?*?*?*?*?*?*?*?*?*?*?*?*?*?*?*?*?*?*?*?*?*?,9.5,5.1,74,102973,714,1384,286,438.7,571.5,143.9,45482,56081,19290,3016,200,14.4,2,1,9999,99999,9,999999999,0.0,999,999,99
3016,3,12,11,0,*?*?*?*?*?*?*?*?*?*?*?*?*?*?*?*?*?*?*?*?*?*?,9.9,4.5,68,102973,799,1384,305,435.9,338.3,240.6,46879,35786,26723,5836,235,14.9,6,3,9999,99999,9,999999999,0.0,999,999,99
3016,3,12,12,0,*?*?*?*?*?*?*?*?*?*?*?*?*?*?*?*?*?*?*?*?*?*?,10.5,4.6,66,102973,825,1383,294,510.3,545.0,185.2,54771,55877,22721,4309,270,13.9,3,2,9999,99999,9,999999999,0.0,999,999,99
3016,3,12,13,0,*?*?*?*?*?*?*?*?*?*?*?*?*?*?*?*?*?*?*?*?*?*?,10.4,5.5,70,102973,792,1384,308,431.8,338.0,238.3,46416,35716,26487,5750,262,17.0,6,3,9999,99999,9,999999999,0.0,999,999,99
3016,3,12,14,0,*?*?*?*?*?*?*?*?*?*?*?*?*?*?*?*?*?*?*?*?*?*?,10.7,5.3,69,102973,701,1385,291,429.6,570.3,140.9,44518,55830,18949,2927,253,18.0,2,1,9999,99999,9,999999999,0.0,999,999,99
3016,3,12,15,0,*?*?*?*?*?*?*?*?*?*?*?*?*?*?*?*?*?*?*?*?*?*?,10.6,4.6,66,102973,558,1385,290,332.0,553.7,108.9,34278,52236,15151,2101,245,16.5,2,1,9999,99999,9,999999999,0.0,999,999,99
3016,3,12,16,0,*?*?*?*?*?*?*?*?*?*?*?*?*?*?*?*?*?*?*?*?*?*?,10.5,5.8,72,102973,373,1384,283,206.5,536.3,61.9,21419,45868,9221,1159,237,17.0,0,0,9999,99999,9,999999999,0.1,999,999,99
3016,3,12,17,0,*?*?*?*?*?*?*?*?*?*?*?*?*?*?*?*?*?*?*?*?*?*?,10.2,5.5,72,102973,159,1383,303,55.9,255.5,26.6,5770,15427,4139,486,228,20.1,5,3,9999,99999,9,999999999,0.0,999,999,99
3016,3,12,18,0,*?*?*?*?*?*?*?*?*?*?*?*?*?*?*?*?*?*?*?*?*?*?,9.9,6.2,77,102973,0,-0,323,0.0,-0.0,0.0,0,0,0,0,220,23.2,10,5,9999,99999,9,999999999,0.3,999,999,99
3016,3,12,19,0,*?*?*?*?*?*?*?*?*?*?*?*?*?*?*?*?*?*?*?*?*?*?,9.5,5.8,77,102973,0,-0,322,0.0,-0.0,0.0,0,0,0,0,198,16.0,10,5,9999,99999,9,999999999,0.5,999,999,99
3016,3,12,20,0,*?*?*?*?*?*?*?*?*?*?*?*?*?*?*?*?*?*?*?*?*?*?,8.5,5.6,82,102973,0,-0,317,0.0,-0.0,0.0,0,0,0,0,177,8.2,10,5,9999,99999,9,999999999,0.0,999,999,99
3016,3,12,21,0,*?*?*?*?*?*?*?*?*?*?*?*?*?*?*?*?*?*?*?*?*?*?,8.2,5.3,81,102973,0,-0,316,0.0,-0.0,0.0,0,0,0,0,155,9.8,10,5,9999,99999,9,999999999,0.0,999,999,99
3016,3,12,22,0,*?*?*?*?*?*?*?*?*?*?*?*?*?*?*?*?*?*?*?*?*?*?,8.8,5.5,78,102973,0,-0,319,0.0,-0.0,0.0,0,0,0,0,133,9.8,10,5,9999,99999,9,999999999,0.0,999,999,99
3016,3,12,23,0,*?*?*?*?*?*?*?*?*?*?*?*?*?*?*?*?*?*?*?*?*?*?,9.0,6.7,85,102973,0,-0,319,0.0,-0.0,0.0,0,0,0,0,112,8.2,10,5,9999,99999,9,999999999,0.0,999,999,99
3016,3,12,24,0,*?*?*?*?*?*?*?*?*?*?*?*?*?*?*?*?*?*?*?*?*?*?,7.8,7.3,96,102973,0,-0,314,0.0,-0.0,0.0,0,0,0,0,30,9.3,10,5,9999,99999,9,999999999,0.0,999,999,99
3016,3,13,1,0,*?*?*?*?*?*?*?*?*?*?*?*?*?*?*?*?*?*?*?*?*?*?,9.3,7.1,87,103006,0,-0,320,0.0,-0.0,0.0,0,0,0,0,80,9.8,10,5,9999,99999,9,999999999,0.2,999,999,99
3016,3,13,2,0,*?*?*?*?*?*?*?*?*?*?*?*?*?*?*?*?*?*?*?*?*?*?,9.2,7.3,88,103006,0,-0,320,0.0,-0.0,0.0,0,0,0,0,70,9.8,10,5,9999,99999,9,999999999,0.0,999,999,99
3016,3,13,3,0,*?*?*?*?*?*?*?*?*?*?*?*?*?*?*?*?*?*?*?*?*?*?,9.2,7.6,89,103006,0,-0,320,0.0,-0.0,0.0,0,0,0,0,60,11.8,10,5,9999,99999,9,999999999,0.0,999,999,99
3016,3,13,4,0,*?*?*?*?*?*?*?*?*?*?*?*?*?*?*?*?*?*?*?*?*?*?,9.3,7.1,87,103006,0,-0,320,0.0,-0.0,0.0,0,0,0,0,50,11.8,10,5,9999,99999,9,999999999,0.0,999,999,99
3016,3,13,5,0,*?*?*?*?*?*?*?*?*?*?*?*?*?*?*?*?*?*?*?*?*?*?,9.5,8.1,92,103006,0,-0,321,0.0,-0.0,0.0,0,0,0,0,40,11.8,10,5,9999,99999,9,999999999,0.0,999,999,99
3016,3,13,6,0,*?*?*?*?*?*?*?*?*?*?*?*?*?*?*?*?*?*?*?*?*?*?,9.3,7.4,88,103006,0,-0,320,0.0,-0.0,0.0,0,0,0,0,30,13.9,10,5,9999,99999,9,999999999,0.1,999,999,99
3016,3,13,7,0,*?*?*?*?*?*?*?*?*?*?*?*?*?*?*?*?*?*?*?*?*?*?,9.2,7.0,87,103006,193,1386,320,24.1,0.0,24.1,2835,-0,2838,933,75,14.4,10,5,9999,99999,9,999999999,0.1,999,999,99
3016,3,13,8,0,*?*?*?*?*?*?*?*?*?*?*?*?*?*?*?*?*?*?*?*?*?*?,9.8,8.1,90,103006,404,1383,315,152.1,131.2,113.8,16568,11843,13041,2533,120,16.0,8,4,9999,99999,9,999999999,0.1,999,999,99
3016,3,13,9,0,*?*?*?*?*?*?*?*?*?*?*?*?*?*?*?*?*?*?*?*?*?*?,10.0,8.1,88,103006,584,1382,323,102.0,0.0,102.0,11982,0,12021,4409,165,14.4,10,5,9999,99999,9,999999999,0.1,999,999,99
3016,3,13,10,0,*?*?*?*?*?*?*?*?*?*?*?*?*?*?*?*?*?*?*?*?*?*?,9.6,7.1,85,103006,722,1384,318,224.5,57.2,194.6,24703,5690,21940,6088,210,14.4,9,5,9999,99999,9,999999999,0.1,999,999,99
3016,3,13,11,0,*?*?*?*?*?*?*?*?*?*?*?*?*?*?*?*?*?*?*?*?*?*?,10.2,6.6,79,103006,806,1383,321,253.7,57.9,220.0,27942,5815,24793,7210,255,14.9,9,5,9999,99999,9,999999999,0.1,999,999,99
3016,3,13,12,0,*?*?*?*?*?*?*?*?*?*?*?*?*?*?*?*?*?*?*?*?*?*?,10.3,6.2,76,103006,833,1384,321,262.8,58.1,227.8,28951,5847,25680,7586,300,13.9,9,5,9999,99999,9,999999999,0.1,999,999,99
3016,3,13,13,0,*?*?*?*?*?*?*?*?*?*?*?*?*?*?*?*?*?*?*?*?*?*?,10.2,6.6,78,103006,799,1384,316,332.7,145.2,248.9,36402,15144,27890,6578,305,17.0,8,4,9999,99999,9,999999999,0.1,999,999,99
3016,3,13,14,0,*?*?*?*?*?*?*?*?*?*?*?*?*?*?*?*?*?*?*?*?*?*?,10.2,6.1,76,103006,707,1383,325,126.4,0.0,126.4,14949,0,15004,5695,310,18.0,10,5,9999,99999,9,999999999,0.1,999,999,99
3016,3,13,15,0,*?*?*?*?*?*?*?*?*?*?*?*?*?*?*?*?*?*?*?*?*?*?,10.3,6.2,76,103006,564,1383,321,170.1,55.5,147.5,18689,5339,16632,4264,315,16.5,9,5,9999,99999,9,999999999,0.0,999,999,99
3016,3,13,16,0,*?*?*?*?*?*?*?*?*?*?*?*?*?*?*?*?*?*?*?*?*?*?,10.2,6.2,77,103006,379,1382,321,106.3,51.5,92.1,11662,4562,10414,2463,320,17.0,9,5,9999,99999,9,999999999,0.0,999,999,99
3016,3,13,17,0,*?*?*?*?*?*?*?*?*?*?*?*?*?*?*?*?*?*?*?*?*?*?,10.1,5.5,73,103006,165,1380,320,32.4,36.1,28.1,3631,2213,3384,589,325,20.1,9,5,9999,99999,9,999999999,0.1,999,999,99
3016,3,13,18,0,*?*?*?*?*?*?*?*?*?*?*?*?*?*?*?*?*?*?*?*?*?*?,10.0,5.6,75,103006,0,-0,324,0.0,-0.0,0.0,0,0,0,0,330,23.2,10,5,9999,99999,9,999999999,0.2,999,999,99
3016,3,13,19,0,*?*?*?*?*?*?*?*?*?*?*?*?*?*?*?*?*?*?*?*?*?*?,9.8,5.6,76,103006,0,-0,323,0.0,-0.0,0.0,0,0,0,0,328,16.0,10,5,9999,99999,9,999999999,0.0,999,999,99
3016,3,13,20,0,*?*?*?*?*?*?*?*?*?*?*?*?*?*?*?*?*?*?*?*?*?*?,10.0,6.2,78,103006,0,-0,324,0.0,-0.0,0.0,0,0,0,0,327,8.2,10,5,9999,99999,9,999999999,0.0,999,999,99
3016,3,13,21,0,*?*?*?*?*?*?*?*?*?*?*?*?*?*?*?*?*?*?*?*?*?*?,9.6,7.6,87,103006,0,-0,322,0.0,-0.0,0.0,0,0,0,0,325,9.8,10,5,9999,99999,9,999999999,0.0,999,999,99
3016,3,13,22,0,*?*?*?*?*?*?*?*?*?*?*?*?*?*?*?*?*?*?*?*?*?*?,9.8,7.6,87,103006,0,-0,323,0.0,-0.0,0.0,0,0,0,0,323,9.8,10,5,9999,99999,9,999999999,0.0,999,999,99
3016,3,13,23,0,*?*?*?*?*?*?*?*?*?*?*?*?*?*?*?*?*?*?*?*?*?*?,9.3,6.9,85,103006,0,-0,321,0.0,-0.0,0.0,0,0,0,0,322,8.2,10,5,9999,99999,9,999999999,0.0,999,999,99
3016,3,13,24,0,*?*?*?*?*?*?*?*?*?*?*?*?*?*?*?*?*?*?*?*?*?*?,9.2,7.0,86,103006,0,-0,320,0.0,-0.0,0.0,0,0,0,0,90,9.3,10,5,9999,99999,9,999999999,0.0,999,999,99
3016,3,14,1,0,*?*?*?*?*?*?*?*?*?*?*?*?*?*?*?*?*?*?*?*?*?*?,7.9,5.0,82,103117,0,-0,315,0.0,-0.0,0.0,0,0,0,0,322,17.5,10,5,9999,99999,9,999999999,0.0,999,999,99
3016,3,14,2,0,*?*?*?*?*?*?*?*?*?*?*?*?*?*?*?*?*?*?*?*?*?*?,7.3,4.3,81,103117,0,-0,312,0.0,-0.0,0.0,0,0,0,0,323,13.9,10,5,9999,99999,9,999999999,0.0,999,999,99
3016,3,14,3,0,*?*?*?*?*?*?*?*?*?*?*?*?*?*?*?*?*?*?*?*?*?*?,6.7,4.1,83,103117,0,-0,309,0.0,-0.0,0.0,0,0,0,0,325,12.4,10,5,9999,99999,9,999999999,0.0,999,999,99
3016,3,14,4,0,*?*?*?*?*?*?*?*?*?*?*?*?*?*?*?*?*?*?*?*?*?*?,6.8,4.5,85,103117,0,-0,310,0.0,-0.0,0.0,0,0,0,0,327,18.0,10,5,9999,99999,9,999999999,0.0,999,999,99
3016,3,14,5,0,*?*?*?*?*?*?*?*?*?*?*?*?*?*?*?*?*?*?*?*?*?*?,6.6,4.3,86,103117,0,-0,309,0.0,-0.0,0.0,0,0,0,0,328,16.0,10,5,9999,99999,9,999999999,0.0,999,999,99
3016,3,14,6,0,*?*?*?*?*?*?*?*?*?*?*?*?*?*?*?*?*?*?*?*?*?*?,6.3,3.4,82,103117,0,-0,308,0.0,-0.0,0.0,0,0,0,0,330,14.4,10,5,9999,99999,9,999999999,0.0,999,999,99
3016,3,14,7,0,*?*?*?*?*?*?*?*?*?*?*?*?*?*?*?*?*?*?*?*?*?*?,6.7,3.9,82,103117,201,1383,287,82.8,299.2,39.3,8444,19870,5880,698,312,12.9,5,3,9999,99999,9,999999999,0.0,999,999,99
3016,3,14,8,0,*?*?*?*?*?*?*?*?*?*?*?*?*?*?*?*?*?*?*?*?*?*?,7.0,3.9,81,103117,412,1382,302,156.0,131.8,116.7,16983,11980,13356,2604,293,13.9,8,4,9999,99999,9,999999999,0.0,999,999,99
3016,3,14,9,0,*?*?*?*?*?*?*?*?*?*?*?*?*?*?*?*?*?*?*?*?*?*?,7.9,5.0,81,103117,592,1382,315,103.6,0.0,103.6,12180,0,12220,4493,275,16.0,10,5,9999,99999,9,999999999,0.0,999,999,99
3016,3,14,10,0,*?*?*?*?*?*?*?*?*?*?*?*?*?*?*?*?*?*?*?*?*?*?,8.7,5.1,79,103117,729,1382,314,227.3,57.3,197.0,25010,5706,22209,6189,257,14.4,9,5,9999,99999,9,999999999,0.0,999,999,99
3016,3,14,11,0,*?*?*?*?*?*?*?*?*?*?*?*?*?*?*?*?*?*?*?*?*?*?,10.1,5.3,72,103117,814,1383,324,147.6,0.0,147.6,17574,0,17644,6876,238,13.9,10,5,9999,99999,9,999999999,0.0,999,999,99
3016,3,14,12,0,*?*?*?*?*?*?*?*?*?*?*?*?*?*?*?*?*?*?*?*?*?*?,10.6,5.1,69,103117,840,1383,322,265.4,58.1,230.1,29238,5858,25932,7695,220,12.9,9,5,9999,99999,9,999999999,0.0,999,999,99
3016,3,14,13,0,*?*?*?*?*?*?*?*?*?*?*?*?*?*?*?*?*?*?*?*?*?*?,10.6,5.8,72,103117,806,1383,322,253.6,57.9,219.9,27932,5817,24783,7207,237,14.4,9,5,9999,99999,9,999999999,0.0,999,999,99
3016,3,14,14,0,*?*?*?*?*?*?*?*?*?*?*?*?*?*?*?*?*?*?*?*?*?*?,10.8,6.4,74,103117,714,1383,319,294.0,143.5,219.9,32112,14774,24738,5536,253,12.4,8,4,9999,99999,9,999999999,0.0,999,999,99
3016,3,14,15,0,*?*?*?*?*?*?*?*?*?*?*?*?*?*?*?*?*?*?*?*?*?*?,10.3,6.2,76,103117,571,1384,325,99.3,0.0,99.3,11658,0,11696,4273,270,8.8,10,5,9999,99999,9,999999999,0.0,999,999,99
3016,3,14,16,0,*?*?*?*?*?*?*?*?*?*?*?*?*?*?*?*?*?*?*?*?*?*?,10.7,6.4,75,103117,386,1384,293,214.8,517.5,70.5,22135,44524,10268,1300,287,11.3,2,1,9999,99999,9,999999999,0.0,999,999,99
3016,3,14,17,0,*?*?*?*?*?*?*?*?*?*?*?*?*?*?*?*?*?*?*?*?*?*?,10.2,5.9,75,103117,172,1385,308,60.1,216.9,33.2,6387,12664,4590,584,303,11.3,6,3,9999,99999,9,999999999,0.0,999,999,99
3016,3,14,18,0,*?*?*?*?*?*?*?*?*?*?*?*?*?*?*?*?*?*?*?*?*?*?,9.8,5.9,77,103117,0,-0,323,0.0,-0.0,0.0,0,0,0,0,320,11.3,10,5,9999,99999,9,999999999,0.0,999,999,99
3016,3,14,19,0,*?*?*?*?*?*?*?*?*?*?*?*?*?*?*?*?*?*?*?*?*?*?,8.6,6.7,88,103117,0,-0,317,0.0,-0.0,0.0,0,0,0,0,325,10.8,10,5,9999,99999,9,999999999,0.0,999,999,99
3016,3,14,20,0,*?*?*?*?*?*?*?*?*?*?*?*?*?*?*?*?*?*?*?*?*?*?,7.9,6.4,90,103117,0,-0,314,0.0,-0.0,0.0,0,0,0,0,330,8.8,10,5,9999,99999,9,999999999,0.0,999,999,99
3016,3,14,21,0,*?*?*?*?*?*?*?*?*?*?*?*?*?*?*?*?*?*?*?*?*?*?,8.2,7.0,92,103117,0,-0,316,0.0,-0.0,0.0,0,0,0,0,335,12.9,10,5,9999,99999,9,999999999,0.0,999,999,99
3016,3,14,22,0,*?*?*?*?*?*?*?*?*?*?*?*?*?*?*?*?*?*?*?*?*?*?,8.3,6.7,90,103117,0,-0,316,0.0,-0.0,0.0,0,0,0,0,340,11.3,10,5,9999,99999,9,999999999,0.0,999,999,99
3016,3,14,23,0,*?*?*?*?*?*?*?*?*?*?*?*?*?*?*?*?*?*?*?*?*?*?,8.6,7.3,92,103117,0,-0,317,0.0,-0.0,0.0,0,0,0,0,345,8.2,10,5,9999,99999,9,999999999,0.0,999,999,99
3016,3,14,24,0,*?*?*?*?*?*?*?*?*?*?*?*?*?*?*?*?*?*?*?*?*?*?,8.9,5.9,82,103117,0,-0,319,0.0,-0.0,0.0,0,0,0,0,320,19.6,10,5,9999,99999,9,999999999,0.1,999,999,99
3016,3,15,1,0,*?*?*?*?*?*?*?*?*?*?*?*?*?*?*?*?*?*?*?*?*?*?,9.0,5.5,78,102824,0,-0,319,0.0,-0.0,0.0,0,0,0,0,345,17.5,10,5,9999,99999,9,999999999,0.0,999,999,99
3016,3,15,2,0,*?*?*?*?*?*?*?*?*?*?*?*?*?*?*?*?*?*?*?*?*?*?,9.0,4.5,73,102824,0,-0,320,0.0,-0.0,0.0,0,0,0,0,340,13.9,10,5,9999,99999,9,999999999,0.0,999,999,99
3016,3,15,3,0,*?*?*?*?*?*?*?*?*?*?*?*?*?*?*?*?*?*?*?*?*?*?,8.9,4.5,73,102824,0,-0,319,0.0,-0.0,0.0,0,0,0,0,335,12.4,10,5,9999,99999,9,999999999,0.0,999,999,99
3016,3,15,4,0,*?*?*?*?*?*?*?*?*?*?*?*?*?*?*?*?*?*?*?*?*?*?,9.2,5.3,76,102824,0,-0,320,0.0,-0.0,0.0,0,0,0,0,330,18.0,10,5,9999,99999,9,999999999,0.0,999,999,99
3016,3,15,5,0,*?*?*?*?*?*?*?*?*?*?*?*?*?*?*?*?*?*?*?*?*?*?,9.4,5.6,76,102824,0,-0,321,0.0,-0.0,0.0,0,0,0,0,325,16.0,10,5,9999,99999,9,999999999,0.0,999,999,99
3016,3,15,6,0,*?*?*?*?*?*?*?*?*?*?*?*?*?*?*?*?*?*?*?*?*?*?,9.2,5.8,78,102824,0,-0,320,0.0,-0.0,0.0,0,0,0,0,320,14.4,10,5,9999,99999,9,999999999,0.0,999,999,99
3016,3,15,7,0,*?*?*?*?*?*?*?*?*?*?*?*?*?*?*?*?*?*?*?*?*?*?,9.1,5.6,78,102824,209,1380,320,27.4,0.0,27.4,3219,0,3223,1062,322,12.9,10,5,9999,99999,9,999999999,0.0,999,999,99
3016,3,15,8,0,*?*?*?*?*?*?*?*?*?*?*?*?*?*?*?*?*?*?*?*?*?*?,9.5,5.3,75,102824,420,1381,313,159.8,132.4,119.5,17398,12106,13675,2674,323,13.9,8,4,9999,99999,9,999999999,0.0,999,999,99
3016,3,15,9,0,*?*?*?*?*?*?*?*?*?*?*?*?*?*?*?*?*?*?*?*?*?*?,9.5,5.3,74,102824,600,1381,317,182.8,56.0,158.5,20092,5440,17871,4662,325,16.0,9,5,9999,99999,9,999999999,0.0,999,999,99
3016,3,15,10,0,*?*?*?*?*?*?*?*?*?*?*?*?*?*?*?*?*?*?*?*?*?*?,9.4,5.0,73,102824,737,1382,312,304.8,144.0,228.0,33303,14890,25614,5812,327,14.4,8,4,9999,99999,9,999999999,0.0,999,999,99
3016,3,15,11,0,*?*?*?*?*?*?*?*?*?*?*?*?*?*?*?*?*?*?*?*?*?*?,10.1,5.6,73,102824,821,1382,320,259.1,58.0,224.6,28540,5837,25317,7430,328,13.9,9,5,9999,99999,9,999999999,0.0,999,999,99
3016,3,15,12,0,*?*?*?*?*?*?*?*?*?*?*?*?*?*?*?*?*?*?*?*?*?*?,9.8,5.3,72,102824,847,1382,319,268.0,58.2,232.3,29527,5867,26186,7805,330,12.9,9,5,9999,99999,9,999999999,0.0,999,999,99
3016,3,15,13,0,*?*?*?*?*?*?*?*?*?*?*?*?*?*?*?*?*?*?*?*?*?*?,10.2,4.8,69,102824,812,1381,320,256.1,57.9,222.1,28209,5826,25026,7307,328,14.4,9,5,9999,99999,9,999999999,0.0,999,999,99
3016,3,15,14,0,*?*?*?*?*?*?*?*?*?*?*?*?*?*?*?*?*?*?*?*?*?*?,9.9,4.5,68,102824,720,1381,319,224.3,57.2,194.5,24682,5692,21920,6080,327,12.4,9,5,9999,99999,9,999999999,0.0,999,999,99
3016,3,15,15,0,*?*?*?*?*?*?*?*?*?*?*?*?*?*?*?*?*?*?*?*?*?*?,9.7,5.5,74,102824,577,1382,318,174.7,55.7,151.5,19201,5377,17084,4408,325,8.8,9,5,9999,99999,9,999999999,0.0,999,999,99
3016,3,15,16,0,*?*?*?*?*?*?*?*?*?*?*?*?*?*?*?*?*?*?*?*?*?*?,9.8,5.8,75,102824,392,1382,314,146.8,130.4,109.8,15985,11660,12590,2436,323,11.3,8,4,9999,99999,9,999999999,0.0,999,999,99
3016,3,15,17,0,*?*?*?*?*?*?*?*?*?*?*?*?*?*?*?*?*?*?*?*?*?*?,10.1,5.6,73,102824,178,1383,320,36.8,38.0,31.9,4108,2423,3823,670,322,11.3,9,5,9999,99999,9,999999999,0.0,999,999,99
3016,3,15,18,0,*?*?*?*?*?*?*?*?*?*?*?*?*?*?*?*?*?*?*?*?*?*?,9.8,5.9,76,102824,0,-0,323,0.0,-0.0,0.0,0,0,0,0,320,11.3,10,5,9999,99999,9,999999999,0.0,999,999,99
3016,3,15,19,0,*?*?*?*?*?*?*?*?*?*?*?*?*?*?*?*?*?*?*?*?*?*?,9.8,5.9,76,102824,0,-0,323,0.0,-0.0,0.0,0,0,0,0,322,10.8,10,5,9999,99999,9,999999999,0.0,999,999,99
3016,3,15,20,0,*?*?*?*?*?*?*?*?*?*?*?*?*?*?*?*?*?*?*?*?*?*?,9.5,5.1,74,102824,0,-0,322,0.0,-0.0,0.0,0,0,0,0,323,8.8,10,5,9999,99999,9,999999999,0.0,999,999,99
3016,3,15,21,0,*?*?*?*?*?*?*?*?*?*?*?*?*?*?*?*?*?*?*?*?*?*?,9.2,4.3,71,102824,0,-0,321,0.0,-0.0,0.0,0,0,0,0,325,12.9,10,5,9999,99999,9,999999999,0.0,999,999,99
3016,3,15,22,0,*?*?*?*?*?*?*?*?*?*?*?*?*?*?*?*?*?*?*?*?*?*?,9.4,4.3,70,102824,0,-0,321,0.0,-0.0,0.0,0,0,0,0,327,11.3,10,5,9999,99999,9,999999999,0.0,999,999,99
3016,3,15,23,0,*?*?*?*?*?*?*?*?*?*?*?*?*?*?*?*?*?*?*?*?*?*?,9.3,4.1,69,102824,0,-0,321,0.0,-0.0,0.0,0,0,0,0,328,8.2,10,5,9999,99999,9,999999999,0.0,999,999,99
3016,3,15,24,0,*?*?*?*?*?*?*?*?*?*?*?*?*?*?*?*?*?*?*?*?*?*?,8.9,6.4,83,102824,0,-0,319,0.0,-0.0,0.0,0,0,0,0,350,19.6,10,5,9999,99999,9,999999999,0.0,999,999,99
3016,3,16,1,0,*?*?*?*?*?*?*?*?*?*?*?*?*?*?*?*?*?*?*?*?*?*?,8.5,3.0,68,102385,0,-0,318,0.0,-0.0,0.0,0,0,0,0,330,10.8,10,5,9999,99999,9,999999999,0.0,999,999,99
3016,3,16,2,0,*?*?*?*?*?*?*?*?*?*?*?*?*?*?*?*?*?*?*?*?*?*?,7.9,2.5,68,102385,0,-0,315,0.0,-0.0,0.0,0,0,0,0,330,11.8,10,5,9999,99999,9,999999999,0.0,999,999,99
3016,3,16,3,0,*?*?*?*?*?*?*?*?*?*?*?*?*?*?*?*?*?*?*?*?*?*?,8.0,2.7,69,102385,0,-0,315,0.0,-0.0,0.0,0,0,0,0,330,11.8,10,5,9999,99999,9,999999999,0.0,999,999,99
3016,3,16,4,0,*?*?*?*?*?*?*?*?*?*?*?*?*?*?*?*?*?*?*?*?*?*?,7.6,2.3,69,102385,0,-0,314,0.0,-0.0,0.0,0,0,0,0,330,11.8,10,5,9999,99999,9,999999999,0.0,999,999,99
3016,3,16,5,0,*?*?*?*?*?*?*?*?*?*?*?*?*?*?*?*?*?*?*?*?*?*?,7.5,2.5,70,102385,0,-0,299,0.0,-0.0,0.0,0,0,0,0,330,12.9,7,4,9999,99999,9,999999999,0.0,999,999,99
3016,3,16,6,0,*?*?*?*?*?*?*?*?*?*?*?*?*?*?*?*?*?*?*?*?*?*?,7.4,2.1,68,102385,0,-0,263,0.0,-0.0,0.0,0,0,0,0,330,9.8,0,0,9999,99999,9,999999999,0.0,999,999,99
3016,3,16,7,0,*?*?*?*?*?*?*?*?*?*?*?*?*?*?*?*?*?*?*?*?*?*?,8.2,2.7,68,102385,218,1384,267,100.4,445.9,30.1,10273,32715,4872,597,333,11.8,0,0,9999,99999,9,999999999,0.0,999,999,99
3016,3,16,8,0,*?*?*?*?*?*?*?*?*?*?*?*?*?*?*?*?*?*?*?*?*?*?,8.9,2.5,63,102385,428,1379,270,245.1,553.0,73.5,25415,49281,10756,1387,337,11.8,0,0,9999,99999,9,999999999,0.0,999,999,99
3016,3,16,9,0,*?*?*?*?*?*?*?*?*?*?*?*?*?*?*?*?*?*?*?*?*?*?,9.5,3.0,63,102385,608,1380,273,368.5,585.7,110.6,38326,56408,15453,2214,340,12.9,0,0,9999,99999,9,999999999,0.0,999,999,99
3016,3,16,10,0,*?*?*?*?*?*?*?*?*?*?*?*?*?*?*?*?*?*?*?*?*?*?,9.9,2.3,59,102385,745,1382,273,462.2,600.0,138.6,48254,59443,18787,3019,343,13.9,0,0,9999,99999,9,999999999,0.0,999,999,99
3016,3,16,11,0,*?*?*?*?*?*?*?*?*?*?*?*?*?*?*?*?*?*?*?*?*?*?,10.8,3.0,58,102385,828,1380,278,519.7,606.4,155.9,54398,60702,20725,3647,347,15.5,0,0,9999,99999,9,999999999,0.0,999,999,99
3016,3,16,12,0,*?*?*?*?*?*?*?*?*?*?*?*?*?*?*?*?*?*?*?*?*?*?,11.0,3.2,58,102385,854,1381,279,537.1,608.1,161.1,56277,61023,21303,3868,350,15.5,0,0,9999,99999,9,999999999,0.0,999,999,99
3016,3,16,13,0,*?*?*?*?*?*?*?*?*?*?*?*?*?*?*?*?*?*?*?*?*?*?,11.3,3.6,59,102385,819,1381,281,513.4,605.8,154.0,53726,60583,20519,3571,333,14.9,0,0,9999,99999,9,999999999,0.0,999,999,99
3016,3,16,14,0,*?*?*?*?*?*?*?*?*?*?*?*?*?*?*?*?*?*?*?*?*?*?,10.8,3.8,61,102385,727,1381,280,450.0,598.4,135.0,46959,59125,18363,2901,317,17.0,0,0,9999,99999,9,999999999,0.0,999,999,99
3016,3,16,15,0,*?*?*?*?*?*?*?*?*?*?*?*?*?*?*?*?*?*?*?*?*?*?,11.3,4.1,61,102385,583,1380,282,351.4,582.4,105.4,36525,55677,14823,2088,300,17.0,0,0,9999,99999,9,999999999,0.0,999,999,99
3016,3,16,16,0,*?*?*?*?*?*?*?*?*?*?*?*?*?*?*?*?*?*?*?*?*?*?,10.9,4.3,64,102385,398,1380,281,224.3,544.6,67.3,23258,47536,9930,1263,283,17.0,0,0,9999,99999,9,999999999,0.0,999,999,99
3016,3,16,17,0,*?*?*?*?*?*?*?*?*?*?*?*?*?*?*?*?*?*?*?*?*?*?,10.8,5.0,67,102385,184,1380,287,77.4,402.1,23.7,7979,27960,3900,490,267,16.5,1,0,9999,99999,9,999999999,0.0,999,999,99
3016,3,16,18,0,*?*?*?*?*?*?*?*?*?*?*?*?*?*?*?*?*?*?*?*?*?*?,10.5,4.8,67,102385,0,-0,326,0.0,-0.0,0.0,0,0,0,0,250,12.9,10,5,9999,99999,9,999999999,0.0,999,999,99
3016,3,16,19,0,*?*?*?*?*?*?*?*?*?*?*?*?*?*?*?*?*?*?*?*?*?*?,9.7,4.1,67,102385,0,-0,323,0.0,-0.0,0.0,0,0,0,0,253,11.3,10,5,9999,99999,9,999999999,0.0,999,999,99
3016,3,16,20,0,*?*?*?*?*?*?*?*?*?*?*?*?*?*?*?*?*?*?*?*?*?*?,8.9,3.6,69,102385,0,-0,319,0.0,-0.0,0.0,0,0,0,0,257,10.3,10,5,9999,99999,9,999999999,0.0,999,999,99
3016,3,16,21,0,*?*?*?*?*?*?*?*?*?*?*?*?*?*?*?*?*?*?*?*?*?*?,9.0,3.0,66,102385,0,-0,320,0.0,-0.0,0.0,0,0,0,0,260,11.8,10,5,9999,99999,9,999999999,0.0,999,999,99
3016,3,16,22,0,*?*?*?*?*?*?*?*?*?*?*?*?*?*?*?*?*?*?*?*?*?*?,8.2,1.9,64,102385,0,-0,316,0.0,-0.0,0.0,0,0,0,0,263,9.8,10,5,9999,99999,9,999999999,0.0,999,999,99
3016,3,16,23,0,*?*?*?*?*?*?*?*?*?*?*?*?*?*?*?*?*?*?*?*?*?*?,8.4,2.7,67,102385,0,-0,317,0.0,-0.0,0.0,0,0,0,0,267,8.8,10,5,9999,99999,9,999999999,0.0,999,999,99
3016,3,16,24,0,*?*?*?*?*?*?*?*?*?*?*?*?*?*?*?*?*?*?*?*?*?*?,9.1,3.6,68,102385,0,-0,320,0.0,-0.0,0.0,0,0,0,0,330,10.8,10,5,9999,99999,9,999999999,0.0,999,999,99
3016,3,17,1,0,*?*?*?*?*?*?*?*?*?*?*?*?*?*?*?*?*?*?*?*?*?*?,8.6,1.7,62,102110,0,-0,318,0.0,-0.0,0.0,0,0,0,0,268,5.7,10,5,9999,99999,9,999999999,0.0,999,999,99
3016,3,17,2,0,*?*?*?*?*?*?*?*?*?*?*?*?*?*?*?*?*?*?*?*?*?*?,8.7,1.3,59,102110,0,-0,319,0.0,-0.0,0.0,0,0,0,0,267,3.6,10,5,9999,99999,9,999999999,0.0,999,999,99
3016,3,17,3,0,*?*?*?*?*?*?*?*?*?*?*?*?*?*?*?*?*?*?*?*?*?*?,8.5,2.5,65,102110,0,-0,318,0.0,-0.0,0.0,0,0,0,0,265,8.8,10,5,9999,99999,9,999999999,0.0,999,999,99
3016,3,17,4,0,*?*?*?*?*?*?*?*?*?*?*?*?*?*?*?*?*?*?*?*?*?*?,8.6,3.0,67,102110,0,-0,318,0.0,-0.0,0.0,0,0,0,0,263,12.9,10,5,9999,99999,9,999999999,0.0,999,999,99
3016,3,17,5,0,*?*?*?*?*?*?*?*?*?*?*?*?*?*?*?*?*?*?*?*?*?*?,8.5,3.0,67,102110,0,-0,298,0.0,-0.0,0.0,0,0,0,0,262,13.4,6,3,9999,99999,9,999999999,0.0,999,999,99
3016,3,17,6,0,*?*?*?*?*?*?*?*?*?*?*?*?*?*?*?*?*?*?*?*?*?*?,8.8,3.2,68,102110,0,-0,271,0.0,-0.0,0.0,0,0,0,0,260,11.3,0,0,9999,99999,9,999999999,0.0,999,999,99
3016,3,17,7,0,*?*?*?*?*?*?*?*?*?*?*?*?*?*?*?*?*?*?*?*?*?*?,8.8,3.8,70,102110,226,1381,272,106.2,454.0,31.8,10841,33703,5133,624,260,10.8,0,0,9999,99999,9,999999999,0.0,999,999,99
3016,3,17,8,0,*?*?*?*?*?*?*?*?*?*?*?*?*?*?*?*?*?*?*?*?*?*?,8.5,3.8,71,102110,437,1382,299,219.5,310.9,121.2,23291,28568,14049,2430,260,9.8,6,3,9999,99999,9,999999999,0.0,999,999,99
3016,3,17,9,0,*?*?*?*?*?*?*?*?*?*?*?*?*?*?*?*?*?*?*?*?*?*?,9.2,4.1,69,102110,616,1380,316,188.5,56.2,163.4,20719,5481,18424,4845,260,12.9,9,5,9999,99999,9,999999999,0.0,999,999,99
3016,3,17,10,0,*?*?*?*?*?*?*?*?*?*?*?*?*?*?*?*?*?*?*?*?*?*?,9.5,3.9,67,102110,752,1380,280,467.5,594.5,143.5,48739,58895,19312,3131,260,14.9,1,0,9999,99999,9,999999999,0.0,999,999,99
3016,3,17,11,0,*?*?*?*?*?*?*?*?*?*?*?*?*?*?*?*?*?*?*?*?*?*?,9.8,4.1,67,102110,836,1381,295,508.4,493.8,209.5,53993,50621,25106,4983,260,12.4,4,2,9999,99999,9,999999999,0.0,999,999,99
3016,3,17,12,0,*?*?*?*?*?*?*?*?*?*?*?*?*?*?*?*?*?*?*?*?*?*?,9.7,4.3,68,102110,861,1381,276,542.2,608.6,162.7,56827,61111,21470,3935,260,11.8,0,0,9999,99999,9,999999999,0.0,999,999,99
3016,3,17,13,0,*?*?*?*?*?*?*?*?*?*?*?*?*?*?*?*?*?*?*?*?*?*?,9.9,4.1,66,102110,826,1380,277,518.3,606.3,155.5,54249,60676,20679,3630,265,13.9,0,0,9999,99999,9,999999999,0.0,999,999,99
3016,3,17,14,0,*?*?*?*?*?*?*?*?*?*?*?*?*?*?*?*?*?*?*?*?*?*?,9.9,4.5,69,102110,733,1379,277,454.7,599.0,136.4,47456,59246,18521,2945,270,13.9,0,0,9999,99999,9,999999999,0.0,999,999,99
3016,3,17,15,0,*?*?*?*?*?*?*?*?*?*?*?*?*?*?*?*?*?*?*?*?*?*?,9.6,4.5,70,102110,590,1381,276,356.0,583.3,106.8,37006,55880,14993,2121,275,14.4,0,0,9999,99999,9,999999999,0.0,999,999,99
3016,3,17,16,0,*?*?*?*?*?*?*?*?*?*?*?*?*?*?*?*?*?*?*?*?*?*?,9.4,3.4,65,102110,404,1379,288,226.0,491.4,82.0,23126,42661,11660,1490,280,13.9,3,2,9999,99999,9,999999999,0.0,999,999,99
3016,3,17,17,0,*?*?*?*?*?*?*?*?*?*?*?*?*?*?*?*?*?*?*?*?*?*?,9.7,4.3,68,102110,190,1378,323,23.7,0.0,23.7,2789,-0,2793,917,285,14.4,10,5,9999,99999,9,999999999,0.0,999,999,99
3016,3,17,18,0,*?*?*?*?*?*?*?*?*?*?*?*?*?*?*?*?*?*?*?*?*?*?,9.2,4.3,70,102110,0,-0,321,0.0,-0.0,0.0,0,0,0,0,290,15.5,10,5,9999,99999,9,999999999,0.0,999,999,99
3016,3,17,19,0,*?*?*?*?*?*?*?*?*?*?*?*?*?*?*?*?*?*?*?*?*?*?,8.8,3.4,68,102110,0,-0,319,0.0,-0.0,0.0,0,0,0,0,290,17.0,10,5,9999,99999,9,999999999,0.0,999,999,99
3016,3,17,20,0,*?*?*?*?*?*?*?*?*?*?*?*?*?*?*?*?*?*?*?*?*?*?,8.9,3.6,68,102110,0,-0,319,0.0,-0.0,0.0,0,0,0,0,290,16.0,10,5,9999,99999,9,999999999,0.0,999,999,99
3016,3,17,21,0,*?*?*?*?*?*?*?*?*?*?*?*?*?*?*?*?*?*?*?*?*?*?,9.1,3.2,65,102110,0,-0,320,0.0,-0.0,0.0,0,0,0,0,290,16.0,10,5,9999,99999,9,999999999,0.0,999,999,99
3016,3,17,22,0,*?*?*?*?*?*?*?*?*?*?*?*?*?*?*?*?*?*?*?*?*?*?,8.8,2.7,65,102110,0,-0,319,0.0,-0.0,0.0,0,0,0,0,290,14.9,10,5,9999,99999,9,999999999,0.0,999,999,99
3016,3,17,23,0,*?*?*?*?*?*?*?*?*?*?*?*?*?*?*?*?*?*?*?*?*?*?,8.3,3.2,70,102110,0,-0,317,0.0,-0.0,0.0,0,0,0,0,290,14.9,10,5,9999,99999,9,999999999,0.0,999,999,99
3016,3,17,24,0,*?*?*?*?*?*?*?*?*?*?*?*?*?*?*?*?*?*?*?*?*?*?,8.5,2.3,64,102110,0,-0,318,0.0,-0.0,0.0,0,0,0,0,270,8.2,10,5,9999,99999,9,999999999,0.0,999,999,99
3016,3,18,1,0,*?*?*?*?*?*?*?*?*?*?*?*?*?*?*?*?*?*?*?*?*?*?,5.7,0.2,67,102499,0,-0,306,0.0,-0.0,0.0,0,0,0,0,280,17.0,10,5,9999,99999,9,999999999,0.0,999,999,99
3016,3,18,2,0,*?*?*?*?*?*?*?*?*?*?*?*?*?*?*?*?*?*?*?*?*?*?,4.4,-1.3,64,102499,0,-0,300,0.0,-0.0,0.0,0,0,0,0,270,14.9,10,5,9999,99999,9,999999999,0.0,999,999,99
3016,3,18,3,0,*?*?*?*?*?*?*?*?*?*?*?*?*?*?*?*?*?*?*?*?*?*?,4.0,-1.3,66,102499,0,-0,298,0.0,-0.0,0.0,0,0,0,0,260,14.9,10,5,9999,99999,9,999999999,0.0,999,999,99
3016,3,18,4,0,*?*?*?*?*?*?*?*?*?*?*?*?*?*?*?*?*?*?*?*?*?*?,4.8,-1.1,64,102499,0,-0,302,0.0,-0.0,0.0,0,0,0,0,250,15.5,10,5,9999,99999,9,999999999,0.0,999,999,99
3016,3,18,5,0,*?*?*?*?*?*?*?*?*?*?*?*?*?*?*?*?*?*?*?*?*?*?,4.3,-1.7,63,102499,0,-0,300,0.0,-0.0,0.0,0,0,0,0,240,16.0,10,5,9999,99999,9,999999999,0.0,999,999,99
3016,3,18,6,0,*?*?*?*?*?*?*?*?*?*?*?*?*?*?*?*?*?*?*?*?*?*?,3.9,-1.9,63,102499,7,1411,298,0.0,0.0,0.0,0,0,0,0,230,12.9,10,5,9999,99999,9,999999999,0.0,999,999,99
3016,3,18,7,0,*?*?*?*?*?*?*?*?*?*?*?*?*?*?*?*?*?*?*?*?*?*?,4.5,-2.2,60,102499,234,1378,301,32.5,0.0,32.5,3798,0,3804,1260,232,11.3,10,5,9999,99999,9,999999999,0.0,999,999,99
3016,3,18,8,0,*?*?*?*?*?*?*?*?*?*?*?*?*?*?*?*?*?*?*?*?*?*?,5.2,-1.5,60,102499,445,1380,298,129.3,53.3,112.1,14189,4907,12652,3074,233,10.3,9,5,9999,99999,9,999999999,0.0,999,999,99
3016,3,18,9,0,*?*?*?*?*?*?*?*?*?*?*?*?*?*?*?*?*?*?*?*?*?*?,6.9,-0.6,58,102499,624,1380,306,191.3,56.3,165.9,21032,5501,18700,4938,235,13.9,9,5,9999,99999,9,999999999,0.0,999,999,99
3016,3,18,10,0,*?*?*?*?*?*?*?*?*?*?*?*?*?*?*?*?*?*?*?*?*?*?,8.3,0.4,57,102499,760,1380,317,137.2,0.0,137.2,16282,0,16344,6289,237,7.7,10,5,9999,99999,9,999999999,0.0,999,999,99
3016,3,18,11,0,*?*?*?*?*?*?*?*?*?*?*?*?*?*?*?*?*?*?*?*?*?*?,8.9,0.8,56,102499,843,1380,314,267.1,58.1,231.6,29430,5864,26099,7765,238,9.8,9,5,9999,99999,9,999999999,0.0,999,999,99
3016,3,18,12,0,*?*?*?*?*?*?*?*?*?*?*?*?*?*?*?*?*?*?*?*?*?*?,9.8,0.6,52,102499,868,1380,324,158.7,0.0,158.7,18958,0,19038,7508,240,8.8,10,5,9999,99999,9,999999999,0.0,999,999,99
3016,3,18,13,0,*?*?*?*?*?*?*?*?*?*?*?*?*?*?*?*?*?*?*?*?*?*?,10.1,-0.4,47,102499,833,1380,320,263.5,58.1,228.5,29033,5852,25750,7614,240,9.8,9,5,9999,99999,9,999999999,0.0,999,999,99
3016,3,18,14,0,*?*?*?*?*?*?*?*?*?*?*?*?*?*?*?*?*?*?*?*?*?*?,10.3,-1.3,43,102499,740,1380,327,133.2,0.0,133.2,15792,0,15852,6069,240,10.8,10,5,9999,99999,9,999999999,0.0,999,999,99
3016,3,18,15,0,*?*?*?*?*?*?*?*?*?*?*?*?*?*?*?*?*?*?*?*?*?*?,9.8,-2.4,41,102499,596,1380,324,104.5,0.0,104.5,12293,0,12334,4540,240,12.4,10,5,9999,99999,9,999999999,0.0,999,999,99
3016,3,18,16,0,*?*?*?*?*?*?*?*?*?*?*?*?*?*?*?*?*?*?*?*?*?*?,10.3,-2.2,41,102499,411,1381,327,67.6,0.0,67.6,7888,0,7909,2753,240,13.9,10,5,9999,99999,9,999999999,0.0,999,999,99
3016,3,18,17,0,*?*?*?*?*?*?*?*?*?*?*?*?*?*?*?*?*?*?*?*?*?*?,10.1,-2.7,39,102499,196,1376,326,24.9,0.0,24.9,2932,-0,2936,965,240,15.5,10,5,9999,99999,9,999999999,0.0,999,999,99
3016,3,18,18,0,*?*?*?*?*?*?*?*?*?*?*?*?*?*?*?*?*?*?*?*?*?*?,9.1,-2.4,42,102499,0,-0,321,0.0,-0.0,0.0,0,0,0,0,240,13.9,10,5,9999,99999,9,999999999,0.0,999,999,99
3016,3,18,19,0,*?*?*?*?*?*?*?*?*?*?*?*?*?*?*?*?*?*?*?*?*?*?,7.9,-2.2,47,102499,0,-0,316,0.0,-0.0,0.0,0,0,0,0,232,11.8,10,5,9999,99999,9,999999999,0.0,999,999,99
3016,3,18,20,0,*?*?*?*?*?*?*?*?*?*?*?*?*?*?*?*?*?*?*?*?*?*?,7.2,-1.7,52,102499,0,-0,313,0.0,-0.0,0.0,0,0,0,0,223,13.4,10,5,9999,99999,9,999999999,0.0,999,999,99
3016,3,18,21,0,*?*?*?*?*?*?*?*?*?*?*?*?*?*?*?*?*?*?*?*?*?*?,6.5,-1.5,55,102499,0,-0,309,0.0,-0.0,0.0,0,0,0,0,215,9.3,10,5,9999,99999,9,999999999,0.0,999,999,99
3016,3,18,22,0,*?*?*?*?*?*?*?*?*?*?*?*?*?*?*?*?*?*?*?*?*?*?,5.7,-1.5,58,102499,0,-0,306,0.0,-0.0,0.0,0,0,0,0,207,9.3,10,5,9999,99999,9,999999999,0.0,999,999,99
3016,3,18,23,0,*?*?*?*?*?*?*?*?*?*?*?*?*?*?*?*?*?*?*?*?*?*?,6.8,-0.2,60,102499,0,-0,311,0.0,-0.0,0.0,0,0,0,0,198,7.7,10,5,9999,99999,9,999999999,0.0,999,999,99
3016,3,18,24,0,*?*?*?*?*?*?*?*?*?*?*?*?*?*?*?*?*?*?*?*?*?*?,7.3,1.9,67,102499,0,-0,312,0.0,-0.0,0.0,0,0,0,0,290,17.5,10,5,9999,99999,9,999999999,0.0,999,999,99
3016,3,19,1,0,*?*?*?*?*?*?*?*?*?*?*?*?*?*?*?*?*?*?*?*?*?*?,7.9,3.9,77,101038,0,-0,315,0.0,-0.0,0.0,0,0,0,0,192,16.5,10,5,9999,99999,9,999999999,0.0,999,999,99
3016,3,19,2,0,*?*?*?*?*?*?*?*?*?*?*?*?*?*?*?*?*?*?*?*?*?*?,7.9,5.5,85,101038,0,-0,314,0.0,-0.0,0.0,0,0,0,0,193,16.5,10,5,9999,99999,9,999999999,0.0,999,999,99
3016,3,19,3,0,*?*?*?*?*?*?*?*?*?*?*?*?*?*?*?*?*?*?*?*?*?*?,8.3,5.8,85,101038,0,-0,316,0.0,-0.0,0.0,0,0,0,0,195,17.0,10,5,9999,99999,9,999999999,0.0,999,999,99
3016,3,19,4,0,*?*?*?*?*?*?*?*?*?*?*?*?*?*?*?*?*?*?*?*?*?*?,8.1,5.8,86,101038,0,-0,315,0.0,-0.0,0.0,0,0,0,0,197,18.0,10,5,9999,99999,9,999999999,0.0,999,999,99
3016,3,19,5,0,*?*?*?*?*?*?*?*?*?*?*?*?*?*?*?*?*?*?*?*?*?*?,7.8,5.9,88,101038,0,-0,314,0.0,-0.0,0.0,0,0,0,0,198,14.9,10,5,9999,99999,9,999999999,0.0,999,999,99
3016,3,19,6,0,*?*?*?*?*?*?*?*?*?*?*?*?*?*?*?*?*?*?*?*?*?*?,8.0,5.6,86,101038,15,1353,315,0.0,0.0,0.0,0,0,0,0,200,17.5,10,5,9999,99999,9,999999999,0.0,999,999,99
3016,3,19,7,0,*?*?*?*?*?*?*?*?*?*?*?*?*?*?*?*?*?*?*?*?*?*?,8.1,5.6,85,101038,243,1382,315,34.1,0.0,34.1,3992,0,3999,1328,202,18.0,10,5,9999,99999,9,999999999,0.0,999,999,99
3016,3,19,8,0,*?*?*?*?*?*?*?*?*?*?*?*?*?*?*?*?*?*?*?*?*?*?,8.0,6.1,89,101038,453,1379,315,76.1,0.0,76.1,8887,0,8912,3142,203,20.6,10,5,9999,99999,9,999999999,0.0,999,999,99
3016,3,19,9,0,*?*?*?*?*?*?*?*?*?*?*?*?*?*?*?*?*?*?*?*?*?*?,8.5,5.1,80,101038,632,1379,317,111.8,0.0,111.8,13166,0,13211,4913,205,16.0,10,5,9999,99999,9,999999999,0.0,999,999,99
3016,3,19,10,0,*?*?*?*?*?*?*?*?*?*?*?*?*?*?*?*?*?*?*?*?*?*?,9.2,5.5,78,101038,767,1378,320,138.8,0.0,138.8,16475,0,16539,6375,207,11.8,10,5,9999,99999,9,999999999,0.0,999,999,99
3016,3,19,11,0,*?*?*?*?*?*?*?*?*?*?*?*?*?*?*?*?*?*?*?*?*?*?,9.3,5.3,77,101038,850,1379,321,155.3,0.0,155.3,18529,0,18605,7311,208,9.3,10,5,9999,99999,9,999999999,0.0,999,999,99
3016,3,19,12,0,*?*?*?*?*?*?*?*?*?*?*?*?*?*?*?*?*?*?*?*?*?*?,9.1,6.6,85,101038,875,1379,316,278.3,58.3,241.3,30667,5899,27187,8251,210,9.8,9,5,9999,99999,9,999999999,0.0,999,999,99
3016,3,19,13,0,*?*?*?*?*?*?*?*?*?*?*?*?*?*?*?*?*?*?*?*?*?*?,9.5,6.7,84,101038,839,1378,321,153.1,0.0,153.1,18256,0,18331,7185,218,8.2,10,5,9999,99999,9,999999999,0.0,999,999,99
3016,3,19,14,0,*?*?*?*?*?*?*?*?*?*?*?*?*?*?*?*?*?*?*?*?*?*?,9.4,5.9,79,101038,746,1378,317,233.8,57.5,202.7,25732,5736,22843,6428,227,5.2,9,5,9999,99999,9,999999999,0.0,999,999,99
3016,3,19,15,0,*?*?*?*?*?*?*?*?*?*?*?*?*?*?*?*?*?*?*?*?*?*?,8.9,5.0,77,101038,602,1379,315,183.9,56.0,159.4,20209,5448,17974,4695,235,9.3,9,5,9999,99999,9,999999999,0.0,999,999,99
3016,3,19,16,0,*?*?*?*?*?*?*?*?*?*?*?*?*?*?*?*?*?*?*?*?*?*?,9.1,4.5,73,101038,417,1380,315,119.6,52.7,103.7,13131,4773,11715,2813,243,7.2,9,5,9999,99999,9,999999999,0.0,999,999,99
3016,3,19,17,0,*?*?*?*?*?*?*?*?*?*?*?*?*?*?*?*?*?*?*?*?*?*?,9.4,5.0,75,101038,203,1382,317,45.5,41.2,39.4,5052,2802,4689,833,252,4.6,9,5,9999,99999,9,999999999,0.0,999,999,99
3016,3,19,18,0,*?*?*?*?*?*?*?*?*?*?*?*?*?*?*?*?*?*?*?*?*?*?,9.3,3.9,70,101038,0,-0,321,0.0,-0.0,0.0,0,0,0,0,260,6.2,10,5,9999,99999,9,999999999,0.0,999,999,99
3016,3,19,19,0,*?*?*?*?*?*?*?*?*?*?*?*?*?*?*?*?*?*?*?*?*?*?,9.2,3.9,70,101038,0,-0,321,0.0,-0.0,0.0,0,0,0,0,262,7.2,10,5,9999,99999,9,999999999,0.0,999,999,99
3016,3,19,20,0,*?*?*?*?*?*?*?*?*?*?*?*?*?*?*?*?*?*?*?*?*?*?,9.0,2.9,65,101038,0,-0,320,0.0,-0.0,0.0,0,0,0,0,263,9.8,10,5,9999,99999,9,999999999,0.0,999,999,99
3016,3,19,21,0,*?*?*?*?*?*?*?*?*?*?*?*?*?*?*?*?*?*?*?*?*?*?,8.9,3.9,72,101038,0,-0,319,0.0,-0.0,0.0,0,0,0,0,265,7.2,10,5,9999,99999,9,999999999,0.0,999,999,99
3016,3,19,22,0,*?*?*?*?*?*?*?*?*?*?*?*?*?*?*?*?*?*?*?*?*?*?,8.3,2.7,69,101038,0,-0,317,0.0,-0.0,0.0,0,0,0,0,267,8.8,10,5,9999,99999,9,999999999,0.0,999,999,99
3016,3,19,23,0,*?*?*?*?*?*?*?*?*?*?*?*?*?*?*?*?*?*?*?*?*?*?,8.2,2.9,70,101038,0,-0,316,0.0,-0.0,0.0,0,0,0,0,268,11.8,10,5,9999,99999,9,999999999,0.0,999,999,99
3016,3,19,24,0,*?*?*?*?*?*?*?*?*?*?*?*?*?*?*?*?*?*?*?*?*?*?,7.8,1.9,67,101038,0,-0,315,0.0,-0.0,0.0,0,0,0,0,190,16.0,10,5,9999,99999,9,999999999,0.0,999,999,99
3016,3,20,1,0,*?*?*?*?*?*?*?*?*?*?*?*?*?*?*?*?*?*?*?*?*?*?,6.7,3.0,78,100639,0,-0,310,0.0,-0.0,0.0,0,0,0,0,268,19.6,10,5,9999,99999,9,999999999,0.0,999,999,99
3016,3,20,2,0,*?*?*?*?*?*?*?*?*?*?*?*?*?*?*?*?*?*?*?*?*?*?,6.1,3.0,81,100639,0,-0,307,0.0,-0.0,0.0,0,0,0,0,267,18.5,10,5,9999,99999,9,999999999,0.0,999,999,99
3016,3,20,3,0,*?*?*?*?*?*?*?*?*?*?*?*?*?*?*?*?*?*?*?*?*?*?,5.8,2.5,80,100639,0,-0,306,0.0,-0.0,0.0,0,0,0,0,265,17.5,10,5,9999,99999,9,999999999,0.0,999,999,99
3016,3,20,4,0,*?*?*?*?*?*?*?*?*?*?*?*?*?*?*?*?*?*?*?*?*?*?,5.4,1.5,76,100639,0,-0,304,0.0,-0.0,0.0,0,0,0,0,263,12.9,10,5,9999,99999,9,999999999,0.0,999,999,99
3016,3,20,5,0,*?*?*?*?*?*?*?*?*?*?*?*?*?*?*?*?*?*?*?*?*?*?,5.3,1.5,77,100639,0,-0,304,0.0,-0.0,0.0,0,0,0,0,262,11.8,10,5,9999,99999,9,999999999,0.0,999,999,99
3016,3,20,6,0,*?*?*?*?*?*?*?*?*?*?*?*?*?*?*?*?*?*?*?*?*?*?,5.2,1.5,78,100639,24,1393,298,0.0,0.0,0.0,0,0,0,0,260,11.3,9,5,9999,99999,9,999999999,0.0,999,999,99
3016,3,20,7,0,*?*?*?*?*?*?*?*?*?*?*?*?*?*?*?*?*?*?*?*?*?*?,6.2,2.7,79,100639,251,1379,303,62.2,45.5,54.0,6871,3422,6350,1153,257,9.3,9,5,9999,99999,9,999999999,0.0,999,999,99
3016,3,20,8,0,*?*?*?*?*?*?*?*?*?*?*?*?*?*?*?*?*?*?*?*?*?*?,7.2,2.9,74,100639,461,1379,302,178.9,134.8,133.8,19476,12680,15262,3034,253,12.4,8,4,9999,99999,9,999999999,0.0,999,999,99
3016,3,20,9,0,*?*?*?*?*?*?*?*?*?*?*?*?*?*?*?*?*?*?*?*?*?*?,8.3,3.6,73,100639,640,1379,307,261.0,141.7,195.2,28459,14351,22029,4742,250,14.4,8,4,9999,99999,9,999999999,0.0,999,999,99
3016,3,20,10,0,*?*?*?*?*?*?*?*?*?*?*?*?*?*?*?*?*?*?*?*?*?*?,9.7,4.3,70,100639,775,1379,314,323.1,144.8,241.6,35318,15065,27090,6303,247,12.9,8,4,9999,99999,9,999999999,0.0,999,999,99
3016,3,20,11,0,*?*?*?*?*?*?*?*?*?*?*?*?*?*?*?*?*?*?*?*?*?*?,10.5,3.6,62,100639,857,1378,317,360.9,146.2,270.0,39527,15363,30152,7443,243,10.3,8,4,9999,99999,9,999999999,0.0,999,999,99
3016,3,20,12,0,*?*?*?*?*?*?*?*?*?*?*?*?*?*?*?*?*?*?*?*?*?*?,11.1,3.9,62,100639,881,1377,315,439.7,245.4,282.7,47279,26219,30899,7455,240,8.8,7,4,9999,99999,9,999999999,0.0,999,999,99
3016,3,20,13,0,*?*?*?*?*?*?*?*?*?*?*?*?*?*?*?*?*?*?*?*?*?*?,11.4,3.6,59,100639,846,1378,321,355.7,146.0,266.0,38940,15326,29727,7273,235,7.2,8,4,9999,99999,9,999999999,0.0,999,999,99
3016,3,20,14,0,*?*?*?*?*?*?*?*?*?*?*?*?*?*?*?*?*?*?*?*?*?*?,11.3,5.5,68,100639,753,1379,317,369.7,241.7,237.7,39522,25364,26352,5650,230,7.2,7,4,9999,99999,9,999999999,0.0,999,999,99
3016,3,20,15,0,*?*?*?*?*?*?*?*?*?*?*?*?*?*?*?*?*?*?*?*?*?*?,11.0,6.6,74,100639,608,1377,324,186.1,56.1,161.4,20458,5465,18192,4766,225,11.8,9,5,9999,99999,9,999999999,0.0,999,999,99
3016,3,20,16,0,*?*?*?*?*?*?*?*?*?*?*?*?*?*?*?*?*?*?*?*?*?*?,11.1,7.0,77,100639,423,1379,325,121.8,52.8,105.6,13371,4805,11928,2872,220,9.3,9,5,9999,99999,9,999999999,0.0,999,999,99
3016,3,20,17,0,*?*?*?*?*?*?*?*?*?*?*?*?*?*?*?*?*?*?*?*?*?*?,11.1,6.7,75,100639,209,1380,325,47.6,41.8,41.3,5285,2889,4903,874,215,9.3,9,5,9999,99999,9,999999999,0.0,999,999,99
3016,3,20,18,0,*?*?*?*?*?*?*?*?*?*?*?*?*?*?*?*?*?*?*?*?*?*?,10.1,6.7,80,100639,0,-0,324,0.0,-0.0,0.0,0,0,0,0,210,12.9,10,5,9999,99999,9,999999999,0.0,999,999,99
3016,3,20,19,0,*?*?*?*?*?*?*?*?*?*?*?*?*?*?*?*?*?*?*?*?*?*?,8.8,7.1,90,100639,0,-0,318,0.0,-0.0,0.0,0,0,0,0,218,12.4,10,5,9999,99999,9,999999999,0.0,999,999,99
3016,3,20,20,0,*?*?*?*?*?*?*?*?*?*?*?*?*?*?*?*?*?*?*?*?*?*?,7.6,7.1,97,100639,0,-0,313,0.0,-0.0,0.0,0,0,0,0,227,11.8,10,5,9999,99999,9,999999999,0.0,999,999,99
3016,3,20,21,0,*?*?*?*?*?*?*?*?*?*?*?*?*?*?*?*?*?*?*?*?*?*?,7.7,6.2,91,100639,0,-0,313,0.0,-0.0,0.0,0,0,0,0,235,8.8,10,5,9999,99999,9,999999999,0.0,999,999,99
3016,3,20,22,0,*?*?*?*?*?*?*?*?*?*?*?*?*?*?*?*?*?*?*?*?*?*?,7.4,5.9,91,100639,0,-0,312,0.0,-0.0,0.0,0,0,0,0,243,8.2,10,5,9999,99999,9,999999999,0.0,999,999,99
3016,3,20,23,0,*?*?*?*?*?*?*?*?*?*?*?*?*?*?*?*?*?*?*?*?*?*?,7.5,5.5,87,100639,0,-0,313,0.0,-0.0,0.0,0,0,0,0,252,7.7,10,5,9999,99999,9,999999999,0.0,999,999,99
3016,3,20,24,0,*?*?*?*?*?*?*?*?*?*?*?*?*?*?*?*?*?*?*?*?*?*?,8.0,2.9,71,100639,0,-0,315,0.0,-0.0,0.0,0,0,0,0,270,19.6,10,5,9999,99999,9,999999999,0.0,999,999,99
3016,3,21,1,0,*?*?*?*?*?*?*?*?*?*?*?*?*?*?*?*?*?*?*?*?*?*?,7.9,5.0,80,100157,0,-0,315,0.0,-0.0,0.0,0,0,0,0,257,8.2,10,5,9999,99999,9,999999999,0.0,999,999,99
3016,3,21,2,0,*?*?*?*?*?*?*?*?*?*?*?*?*?*?*?*?*?*?*?*?*?*?,7.7,4.6,80,100157,0,-0,314,0.0,-0.0,0.0,0,0,0,0,253,7.7,10,5,9999,99999,9,999999999,0.0,999,999,99
3016,3,21,3,0,*?*?*?*?*?*?*?*?*?*?*?*?*?*?*?*?*?*?*?*?*?*?,8.2,4.8,78,100157,0,-0,316,0.0,-0.0,0.0,0,0,0,0,250,7.2,10,5,9999,99999,9,999999999,0.0,999,999,99
3016,3,21,4,0,*?*?*?*?*?*?*?*?*?*?*?*?*?*?*?*?*?*?*?*?*?*?,8.2,4.5,76,100157,0,-0,316,0.0,-0.0,0.0,0,0,0,0,247,5.7,10,5,9999,99999,9,999999999,0.0,999,999,99
3016,3,21,5,0,*?*?*?*?*?*?*?*?*?*?*?*?*?*?*?*?*?*?*?*?*?*?,7.8,4.1,77,100157,0,-0,314,0.0,-0.0,0.0,0,0,0,0,243,7.2,10,5,9999,99999,9,999999999,0.0,999,999,99
3016,3,21,6,0,*?*?*?*?*?*?*?*?*?*?*?*?*?*?*?*?*?*?*?*?*?*?,7.4,2.9,73,100157,32,1370,293,0.0,0.0,0.0,0,0,0,0,240,7.7,6,3,9999,99999,9,999999999,0.0,999,999,99
3016,3,21,7,0,*?*?*?*?*?*?*?*?*?*?*?*?*?*?*?*?*?*?*?*?*?*?,8.6,3.6,70,100157,259,1377,299,113.1,269.5,62.5,11758,19560,8172,1136,240,9.8,6,3,9999,99999,9,999999999,0.0,999,999,99
3016,3,21,8,0,*?*?*?*?*?*?*?*?*?*?*?*?*?*?*?*?*?*?*?*?*?*?,9.6,3.8,66,100157,469,1378,313,182.7,135.3,136.7,19889,12784,15576,3107,240,10.8,8,4,9999,99999,9,999999999,0.0,999,999,99
3016,3,21,9,0,*?*?*?*?*?*?*?*?*?*?*?*?*?*?*?*?*?*?*?*?*?*?,11.0,5.5,68,100157,647,1377,324,199.7,56.5,173.2,21963,5556,19521,5216,240,8.8,9,5,9999,99999,9,999999999,0.0,999,999,99
3016,3,21,10,0,*?*?*?*?*?*?*?*?*?*?*?*?*?*?*?*?*?*?*?*?*?*?,12.7,7.0,68,100157,782,1377,315,456.4,422.0,216.8,47846,42895,25650,4966,240,9.3,5,3,9999,99999,9,999999999,0.0,999,999,99
3016,3,21,11,0,*?*?*?*?*?*?*?*?*?*?*?*?*?*?*?*?*?*?*?*?*?*?,13.7,7.0,63,100157,864,1377,328,430.6,245.0,276.9,46269,26128,30317,7190,240,9.8,7,4,9999,99999,9,999999999,0.0,999,999,99
3016,3,21,12,0,*?*?*?*?*?*?*?*?*?*?*?*?*?*?*?*?*?*?*?*?*?*?,14.4,7.3,62,100157,888,1377,336,375.4,146.7,280.8,41137,15456,31314,7931,240,11.3,8,4,9999,99999,9,999999999,0.0,999,999,99
3016,3,21,13,0,*?*?*?*?*?*?*?*?*?*?*?*?*?*?*?*?*?*?*?*?*?*?,14.1,7.6,65,100157,852,1377,326,470.4,340.6,259.7,50701,36296,28642,6608,245,12.4,6,3,9999,99999,9,999999999,0.0,999,999,99
3016,3,21,14,0,*?*?*?*?*?*?*?*?*?*?*?*?*?*?*?*?*?*?*?*?*?*?,14.0,6.9,61,100157,759,1378,325,414.1,336.7,228.6,44447,35403,25473,5404,250,16.0,6,3,9999,99999,9,999999999,0.0,999,999,99
3016,3,21,15,0,*?*?*?*?*?*?*?*?*?*?*?*?*?*?*?*?*?*?*?*?*?*?,14.5,6.2,57,100157,614,1376,340,188.4,56.2,163.3,20705,5481,18410,4838,255,15.5,9,5,9999,99999,9,999999999,0.0,999,999,99
3016,3,21,16,0,*?*?*?*?*?*?*?*?*?*?*?*?*?*?*?*?*?*?*?*?*?*?,14.3,6.1,57,100157,429,1378,339,124.0,53.0,107.5,13611,4836,12140,2930,260,14.9,9,5,9999,99999,9,999999999,0.0,999,999,99
3016,3,21,17,0,*?*?*?*?*?*?*?*?*?*?*?*?*?*?*?*?*?*?*?*?*?*?,14.4,6.4,58,100157,215,1379,340,49.8,42.5,43.2,5518,2974,5116,914,265,14.9,9,5,9999,99999,9,999999999,0.0,999,999,99
3016,3,21,18,0,*?*?*?*?*?*?*?*?*?*?*?*?*?*?*?*?*?*?*?*?*?*?,12.5,6.6,66,100157,0,-0,335,0.0,-0.0,0.0,0,0,0,0,270,16.0,10,5,9999,99999,9,999999999,0.0,999,999,99
3016,3,21,19,0,*?*?*?*?*?*?*?*?*?*?*?*?*?*?*?*?*?*?*?*?*?*?,11.9,6.7,70,100157,0,-0,333,0.0,-0.0,0.0,0,0,0,0,272,17.0,10,5,9999,99999,9,999999999,0.0,999,999,99
3016,3,21,20,0,*?*?*?*?*?*?*?*?*?*?*?*?*?*?*?*?*?*?*?*?*?*?,10.6,6.9,77,100157,0,-0,326,0.0,-0.0,0.0,0,0,0,0,273,16.0,10,5,9999,99999,9,999999999,0.0,999,999,99
3016,3,21,21,0,*?*?*?*?*?*?*?*?*?*?*?*?*?*?*?*?*?*?*?*?*?*?,10.5,5.0,68,100157,0,-0,326,0.0,-0.0,0.0,0,0,0,0,275,16.5,10,5,9999,99999,9,999999999,0.0,999,999,99
3016,3,21,22,0,*?*?*?*?*?*?*?*?*?*?*?*?*?*?*?*?*?*?*?*?*?*?,10.1,4.5,68,100157,0,-0,325,0.0,-0.0,0.0,0,0,0,0,277,14.4,10,5,9999,99999,9,999999999,0.0,999,999,99
3016,3,21,23,0,*?*?*?*?*?*?*?*?*?*?*?*?*?*?*?*?*?*?*?*?*?*?,9.7,3.6,65,100157,0,-0,323,0.0,-0.0,0.0,0,0,0,0,278,14.4,10,5,9999,99999,9,999999999,0.0,999,999,99
3016,3,21,24,0,*?*?*?*?*?*?*?*?*?*?*?*?*?*?*?*?*?*?*?*?*?*?,7.6,5.1,84,100157,0,-0,313,0.0,-0.0,0.0,0,0,0,0,260,5.7,10,5,9999,99999,9,999999999,0.0,999,999,99
3016,3,22,1,0,*?*?*?*?*?*?*?*?*?*?*?*?*?*?*?*?*?*?*?*?*?*?,9.3,4.8,73,101181,0,-0,321,0.0,-0.0,0.0,0,0,0,0,288,10.8,10,5,9999,99999,9,999999999,0.0,999,999,99
3016,3,22,2,0,*?*?*?*?*?*?*?*?*?*?*?*?*?*?*?*?*?*?*?*?*?*?,8.9,5.1,78,101181,0,-0,319,0.0,-0.0,0.0,0,0,0,0,297,12.9,10,5,9999,99999,9,999999999,0.0,999,999,99
3016,3,22,3,0,*?*?*?*?*?*?*?*?*?*?*?*?*?*?*?*?*?*?*?*?*?*?,8.8,4.6,75,101181,0,-0,319,0.0,-0.0,0.0,0,0,0,0,305,8.2,10,5,9999,99999,9,999999999,0.0,999,999,99
3016,3,22,4,0,*?*?*?*?*?*?*?*?*?*?*?*?*?*?*?*?*?*?*?*?*?*?,7.9,4.3,78,101181,0,-0,315,0.0,-0.0,0.0,0,0,0,0,313,11.8,10,5,9999,99999,9,999999999,0.0,999,999,99
3016,3,22,5,0,*?*?*?*?*?*?*?*?*?*?*?*?*?*?*?*?*?*?*?*?*?*?,7.7,4.1,78,101181,0,-0,314,0.0,-0.0,0.0,0,0,0,0,322,17.5,10,5,9999,99999,9,999999999,0.0,999,999,99
3016,3,22,6,0,*?*?*?*?*?*?*?*?*?*?*?*?*?*?*?*?*?*?*?*?*?*?,7.5,3.6,76,101181,41,1390,313,0.0,0.0,0.0,0,0,0,0,330,13.4,10,5,9999,99999,9,999999999,0.0,999,999,99
3016,3,22,7,0,*?*?*?*?*?*?*?*?*?*?*?*?*?*?*?*?*?*?*?*?*?*?,8.8,4.8,76,101181,267,1375,314,68.1,46.6,59.0,7503,3610,6924,1266,328,12.4,9,5,9999,99999,9,999999999,0.0,999,999,99
3016,3,22,8,0,*?*?*?*?*?*?*?*?*?*?*?*?*?*?*?*?*?*?*?*?*?*?,10.0,5.8,75,101181,477,1377,315,186.5,135.7,139.5,20303,12871,15898,3180,327,9.8,8,4,9999,99999,9,999999999,0.2,999,999,99
3016,3,22,9,0,*?*?*?*?*?*?*?*?*?*?*?*?*?*?*?*?*?*?*?*?*?*?,12.5,7.0,70,101181,655,1377,327,268.4,142.1,200.7,29281,14420,22663,4914,325,10.3,8,4,9999,99999,9,999999999,0.5,999,999,99
3016,3,22,10,0,*?*?*?*?*?*?*?*?*?*?*?*?*?*?*?*?*?*?*?*?*?*?,13.5,5.5,58,101181,789,1376,326,390.2,242.9,250.9,41779,25654,27691,6129,323,11.3,7,4,9999,99999,9,999999999,0.0,999,999,99
3016,3,22,11,0,*?*?*?*?*?*?*?*?*?*?*?*?*?*?*?*?*?*?*?*?*?*?,15.6,6.6,55,101181,871,1376,337,434.7,245.2,279.5,46720,26170,30576,7309,322,12.9,7,4,9999,99999,9,999999999,0.0,999,999,99
3016,3,22,12,0,*?*?*?*?*?*?*?*?*?*?*?*?*?*?*?*?*?*?*?*?*?*?,16.8,8.4,58,101181,895,1377,343,447.5,245.7,287.8,48155,26294,31402,7695,320,13.9,7,4,9999,99999,9,999999999,0.0,999,999,99
3016,3,22,13,0,*?*?*?*?*?*?*?*?*?*?*?*?*?*?*?*?*?*?*?*?*?*?,16.5,8.7,60,101181,859,1377,346,362.0,146.3,270.8,39647,15370,30238,7479,318,13.4,8,4,9999,99999,9,999999999,0.0,999,999,99
3016,3,22,14,0,*?*?*?*?*?*?*?*?*?*?*?*?*?*?*?*?*?*?*?*?*?*?,16.9,7.7,55,101181,765,1376,348,319.0,144.6,238.6,34863,15027,26756,6191,317,11.3,8,4,9999,99999,9,999999999,0.0,999,999,99
3016,3,22,15,0,*?*?*?*?*?*?*?*?*?*?*?*?*?*?*?*?*?*?*?*?*?*?,16.8,8.9,60,101181,620,1375,348,252.5,141.2,188.9,27538,14182,21367,4552,315,13.4,8,4,9999,99999,9,999999999,0.6,999,999,99
3016,3,22,16,0,*?*?*?*?*?*?*?*?*?*?*?*?*?*?*?*?*?*?*?*?*?*?,16.6,8.8,60,101181,435,1377,351,126.2,53.1,109.4,13867,4833,12373,2988,313,9.3,9,5,9999,99999,9,999999999,1.8,999,999,99
3016,3,22,17,0,*?*?*?*?*?*?*?*?*?*?*?*?*?*?*?*?*?*?*?*?*?*?,15.8,9.3,65,101181,221,1378,347,51.9,43.1,45.0,5753,3039,5339,955,312,11.3,9,5,9999,99999,9,999999999,0.8,999,999,99
3016,3,22,18,0,*?*?*?*?*?*?*?*?*?*?*?*?*?*?*?*?*?*?*?*?*?*?,14.8,9.6,71,101181,0,-0,346,0.0,-0.0,0.0,0,0,0,0,310,7.2,10,5,9999,99999,9,999999999,0.0,999,999,99
3016,3,22,19,0,*?*?*?*?*?*?*?*?*?*?*?*?*?*?*?*?*?*?*?*?*?*?,13.4,9.1,75,101181,0,-0,339,0.0,-0.0,0.0,0,0,0,0,278,4.1,10,5,9999,99999,9,999999999,0.0,999,999,99
3016,3,22,20,0,*?*?*?*?*?*?*?*?*?*?*?*?*?*?*?*?*?*?*?*?*?*?,12.1,9.6,85,101181,0,-0,333,0.0,-0.0,0.0,0,0,0,0,247,5.7,10,5,9999,99999,9,999999999,0.0,999,999,99
3016,3,22,21,0,*?*?*?*?*?*?*?*?*?*?*?*?*?*?*?*?*?*?*?*?*?*?,11.3,8.8,84,101181,0,-0,329,0.0,-0.0,0.0,0,0,0,0,215,11.8,10,5,9999,99999,9,999999999,0.0,999,999,99
3016,3,22,22,0,*?*?*?*?*?*?*?*?*?*?*?*?*?*?*?*?*?*?*?*?*?*?,10.7,7.9,83,101181,0,-0,327,0.0,-0.0,0.0,0,0,0,0,183,8.2,10,5,9999,99999,9,999999999,0.0,999,999,99
3016,3,22,23,0,*?*?*?*?*?*?*?*?*?*?*?*?*?*?*?*?*?*?*?*?*?*?,10.2,7.7,84,101181,0,-0,324,0.0,-0.0,0.0,0,0,0,0,152,20.6,10,5,9999,99999,9,999999999,0.0,999,999,99
3016,3,22,24,0,*?*?*?*?*?*?*?*?*?*?*?*?*?*?*?*?*?*?*?*?*?*?,9.4,4.1,70,101181,0,-0,321,0.0,-0.0,0.0,0,0,0,0,280,10.3,10,5,9999,99999,9,999999999,0.0,999,999,99
3016,3,23,1,0,*?*?*?*?*?*?*?*?*?*?*?*?*?*?*?*?*?*?*?*?*?*?,9.4,5.9,77,100954,0,-0,321,0.0,-0.0,0.0,0,0,0,0,123,16.5,10,5,9999,99999,9,999999999,0.0,999,999,99
3016,3,23,2,0,*?*?*?*?*?*?*?*?*?*?*?*?*?*?*?*?*?*?*?*?*?*?,9.2,5.0,74,100954,0,-0,320,0.0,-0.0,0.0,0,0,0,0,127,9.3,10,5,9999,99999,9,999999999,0.0,999,999,99
3016,3,23,3,0,*?*?*?*?*?*?*?*?*?*?*?*?*?*?*?*?*?*?*?*?*?*?,9.0,5.1,75,100954,0,-0,319,0.0,-0.0,0.0,0,0,0,0,130,9.8,10,5,9999,99999,9,999999999,0.0,999,999,99
3016,3,23,4,0,*?*?*?*?*?*?*?*?*?*?*?*?*?*?*?*?*?*?*?*?*?*?,8.7,5.0,76,100954,0,-0,318,0.0,-0.0,0.0,0,0,0,0,133,8.8,10,5,9999,99999,9,999999999,0.0,999,999,99
3016,3,23,5,0,*?*?*?*?*?*?*?*?*?*?*?*?*?*?*?*?*?*?*?*?*?*?,8.5,5.5,80,100954,0,-0,317,0.0,-0.0,0.0,0,0,0,0,137,10.8,10,5,9999,99999,9,999999999,0.0,999,999,99
3016,3,23,6,0,*?*?*?*?*?*?*?*?*?*?*?*?*?*?*?*?*?*?*?*?*?*?,8.4,5.6,81,100954,49,1375,312,0.0,0.0,0.0,0,0,0,0,140,10.3,9,5,9999,99999,9,999999999,0.0,999,999,99
3016,3,23,7,0,*?*?*?*?*?*?*?*?*?*?*?*?*?*?*?*?*?*?*?*?*?*?,8.4,5.3,79,100954,275,1373,312,71.0,47.1,61.5,7818,3698,7210,1322,142,11.8,9,5,9999,99999,9,999999999,0.0,999,999,99
3016,3,23,8,0,*?*?*?*?*?*?*?*?*?*?*?*?*?*?*?*?*?*?*?*?*?*?,9.6,5.6,75,100954,485,1376,309,224.9,227.8,144.6,23786,21683,16540,2992,143,13.9,7,4,9999,99999,9,999999999,0.0,999,999,99
3016,3,23,9,0,*?*?*?*?*?*?*?*?*?*?*?*?*?*?*?*?*?*?*?*?*?*?,10.8,5.8,70,100954,663,1377,314,321.5,238.3,206.7,34228,24503,23138,4652,145,9.3,7,4,9999,99999,9,999999999,0.0,999,999,99
3016,3,23,10,0,*?*?*?*?*?*?*?*?*?*?*?*?*?*?*?*?*?*?*?*?*?*?,11.9,6.2,67,100954,797,1376,320,394.4,243.1,253.6,42244,25709,27966,6231,147,12.9,7,4,9999,99999,9,999999999,0.0,999,999,99
3016,3,23,11,0,*?*?*?*?*?*?*?*?*?*?*?*?*?*?*?*?*?*?*?*?*?*?,12.1,5.5,62,100954,878,1375,316,486.7,341.5,268.6,52518,36505,29543,7010,148,9.3,6,3,9999,99999,9,999999999,0.0,999,999,99
3016,3,23,12,0,*?*?*?*?*?*?*?*?*?*?*?*?*?*?*?*?*?*?*?*?*?*?,12.8,4.8,57,100954,902,1376,323,451.4,245.9,290.3,48587,26329,31647,7818,150,7.7,7,4,9999,99999,9,999999999,0.0,999,999,99
3016,3,23,13,0,*?*?*?*?*?*?*?*?*?*?*?*?*?*?*?*?*?*?*?*?*?*?,12.8,5.0,58,100954,865,1376,323,431.5,245.0,277.5,46367,26137,30372,7217,153,15.5,7,4,9999,99999,9,999999999,0.0,999,999,99
3016,3,23,14,0,*?*?*?*?*?*?*?*?*?*?*?*?*?*?*?*?*?*?*?*?*?*?,13.1,5.1,57,100954,771,1375,334,243.0,57.7,210.7,26754,5776,23743,6779,157,13.4,9,5,9999,99999,9,999999999,0.0,999,999,99
3016,3,23,15,0,*?*?*?*?*?*?*?*?*?*?*?*?*?*?*?*?*?*?*?*?*?*?,12.9,4.1,54,100954,626,1375,338,111.0,0.0,111.0,13069,0,13114,4870,160,8.2,10,5,9999,99999,9,999999999,0.0,999,999,99
3016,3,23,16,0,*?*?*?*?*?*?*?*?*?*?*?*?*?*?*?*?*?*?*?*?*?*?,12.8,5.0,58,100954,441,1376,328,170.1,133.7,127.2,18509,12424,14524,2866,163,13.4,8,4,9999,99999,9,999999999,0.0,999,999,99
3016,3,23,17,0,*?*?*?*?*?*?*?*?*?*?*?*?*?*?*?*?*?*?*?*?*?*?,12.8,5.8,61,100954,227,1377,323,84.6,183.3,54.4,8993,12315,6554,1006,167,8.8,7,4,9999,99999,9,999999999,0.0,999,999,99
3016,3,23,18,0,*?*?*?*?*?*?*?*?*?*?*?*?*?*?*?*?*?*?*?*?*?*?,12.2,6.1,65,100954,0,-0,334,0.0,-0.0,0.0,0,0,0,0,170,13.4,10,5,9999,99999,9,999999999,0.0,999,999,99
3016,3,23,19,0,*?*?*?*?*?*?*?*?*?*?*?*?*?*?*?*?*?*?*?*?*?*?,10.6,6.1,72,100954,0,-0,327,0.0,-0.0,0.0,0,0,0,0,187,9.8,10,5,9999,99999,9,999999999,0.0,999,999,99
3016,3,23,20,0,*?*?*?*?*?*?*?*?*?*?*?*?*?*?*?*?*?*?*?*?*?*?,10.8,6.6,74,100954,0,-0,327,0.0,-0.0,0.0,0,0,0,0,203,9.3,10,5,9999,99999,9,999999999,0.0,999,999,99
3016,3,23,21,0,*?*?*?*?*?*?*?*?*?*?*?*?*?*?*?*?*?*?*?*?*?*?,10.1,6.7,78,100954,0,-0,324,0.0,-0.0,0.0,0,0,0,0,220,11.8,10,5,9999,99999,9,999999999,0.0,999,999,99
3016,3,23,22,0,*?*?*?*?*?*?*?*?*?*?*?*?*?*?*?*?*?*?*?*?*?*?,10.3,5.6,71,100954,0,-0,325,0.0,-0.0,0.0,0,0,0,0,237,9.3,10,5,9999,99999,9,999999999,0.0,999,999,99
3016,3,23,23,0,*?*?*?*?*?*?*?*?*?*?*?*?*?*?*?*?*?*?*?*?*?*?,9.9,6.9,79,100954,0,-0,323,0.0,-0.0,0.0,0,0,0,0,253,10.3,10,5,9999,99999,9,999999999,0.0,999,999,99
3016,3,23,24,0,*?*?*?*?*?*?*?*?*?*?*?*?*?*?*?*?*?*?*?*?*?*?,9.8,6.9,80,100954,0,-0,323,0.0,-0.0,0.0,0,0,0,0,120,13.9,10,5,9999,99999,9,999999999,0.0,999,999,99
3016,3,24,1,0,*?*?*?*?*?*?*?*?*?*?*?*?*?*?*?*?*?*?*?*?*?*?,8.6,5.3,78,100868,0,-0,318,0.0,-0.0,0.0,0,0,0,0,243,12.4,10,5,9999,99999,9,999999999,0.0,999,999,99
3016,3,24,2,0,*?*?*?*?*?*?*?*?*?*?*?*?*?*?*?*?*?*?*?*?*?*?,8.1,4.3,76,100868,0,-0,316,0.0,-0.0,0.0,0,0,0,0,217,12.9,10,5,9999,99999,9,999999999,0.0,999,999,99
3016,3,24,3,0,*?*?*?*?*?*?*?*?*?*?*?*?*?*?*?*?*?*?*?*?*?*?,8.6,4.3,73,100868,0,-0,318,0.0,-0.0,0.0,0,0,0,0,190,13.4,10,5,9999,99999,9,999999999,0.0,999,999,99
3016,3,24,4,0,*?*?*?*?*?*?*?*?*?*?*?*?*?*?*?*?*?*?*?*?*?*?,8.3,4.3,75,100868,0,-0,316,0.0,-0.0,0.0,0,0,0,0,163,13.4,10,5,9999,99999,9,999999999,0.0,999,999,99
3016,3,24,5,0,*?*?*?*?*?*?*?*?*?*?*?*?*?*?*?*?*?*?*?*?*?*?,8.0,3.8,74,100868,0,-0,315,0.0,-0.0,0.0,0,0,0,0,137,14.9,10,5,9999,99999,9,999999999,0.0,999,999,99
3016,3,24,6,0,*?*?*?*?*?*?*?*?*?*?*?*?*?*?*?*?*?*?*?*?*?*?,7.7,3.9,76,100868,57,1365,300,0.0,0.0,0.0,0,0,0,0,110,14.4,7,4,9999,99999,9,999999999,0.0,999,999,99
3016,3,24,7,0,*?*?*?*?*?*?*?*?*?*?*?*?*?*?*?*?*?*?*?*?*?*?,8.0,3.8,73,100868,284,1377,283,144.9,447.2,52.6,14859,34560,7795,950,95,10.3,3,2,9999,99999,9,999999999,0.0,999,999,99
3016,3,24,8,0,*?*?*?*?*?*?*?*?*?*?*?*?*?*?*?*?*?*?*?*?*?*?,8.4,3.8,72,100868,493,1376,289,281.5,462.0,116.0,29612,43062,14741,2215,80,5.7,4,2,9999,99999,9,999999999,0.0,999,999,99
3016,3,24,9,0,*?*?*?*?*?*?*?*?*?*?*?*?*?*?*?*?*?*?*?*?*?*?,10.0,4.1,66,100868,670,1375,310,325.8,238.7,209.5,34696,24591,23424,4737,65,9.8,7,4,9999,99999,9,999999999,0.0,999,999,99
3016,3,24,10,0,*?*?*?*?*?*?*?*?*?*?*?*?*?*?*?*?*?*?*?*?*?*?,11.0,4.3,63,100868,804,1375,310,442.2,338.8,244.1,47547,35883,27052,5975,50,6.2,6,3,9999,99999,9,999999999,0.0,999,999,99
3016,3,24,11,0,*?*?*?*?*?*?*?*?*?*?*?*?*?*?*?*?*?*?*?*?*?*?,11.9,4.6,60,100868,885,1375,328,282.8,58.4,245.2,31167,5912,27624,8450,35,7.7,9,5,9999,99999,9,999999999,0.0,999,999,99
3016,3,24,12,0,*?*?*?*?*?*?*?*?*?*?*?*?*?*?*?*?*?*?*?*?*?*?,12.2,3.8,56,100868,908,1375,325,385.2,147.0,288.2,42232,15514,32101,8284,20,6.7,8,4,9999,99999,9,999999999,0.0,999,999,99
3016,3,24,13,0,*?*?*?*?*?*?*?*?*?*?*?*?*?*?*?*?*?*?*?*?*?*?,12.1,3.8,56,100868,871,1374,324,368.3,146.5,275.5,40340,15410,30738,7687,18,6.7,8,4,9999,99999,9,999999999,0.0,999,999,99
3016,3,24,14,0,*?*?*?*?*?*?*?*?*?*?*?*?*?*?*?*?*?*?*?*?*?*?,12.4,3.0,52,100868,777,1374,325,325.0,144.9,243.1,35528,15082,27242,6359,17,9.3,8,4,9999,99999,9,999999999,0.0,999,999,99
3016,3,24,15,0,*?*?*?*?*?*?*?*?*?*?*?*?*?*?*?*?*?*?*?*?*?*?,12.3,3.2,53,100868,632,1374,330,195.0,56.4,169.1,21436,5526,19055,5055,15,10.3,9,5,9999,99999,9,999999999,0.0,999,999,99
3016,3,24,16,0,*?*?*?*?*?*?*?*?*?*?*?*?*?*?*?*?*?*?*?*?*?*?,12.3,3.8,55,100868,447,1376,310,241.6,390.4,114.8,25128,35304,14438,2183,13,10.8,5,3,9999,99999,9,999999999,0.0,999,999,99
3016,3,24,17,0,*?*?*?*?*?*?*?*?*?*?*?*?*?*?*?*?*?*?*?*?*?*?,12.0,2.9,53,100868,233,1376,303,108.0,375.1,44.5,11037,26677,6629,795,12,12.4,4,2,9999,99999,9,999999999,0.0,999,999,99
3016,3,24,18,0,*?*?*?*?*?*?*?*?*?*?*?*?*?*?*?*?*?*?*?*?*?*?,11.3,3.2,57,100868,5,1309,325,0.0,0.0,0.0,0,0,0,0,10,12.4,9,5,9999,99999,9,999999999,0.0,999,999,99
3016,3,24,19,0,*?*?*?*?*?*?*?*?*?*?*?*?*?*?*?*?*?*?*?*?*?*?,10.7,3.8,61,100868,0,-0,328,0.0,-0.0,0.0,0,0,0,0,13,12.9,10,5,9999,99999,9,999999999,0.0,999,999,99
3016,3,24,20,0,*?*?*?*?*?*?*?*?*?*?*?*?*?*?*?*?*?*?*?*?*?*?,9.8,2.9,61,100868,0,-0,324,0.0,-0.0,0.0,0,0,0,0,17,12.4,10,5,9999,99999,9,999999999,0.0,999,999,99
3016,3,24,21,0,*?*?*?*?*?*?*?*?*?*?*?*?*?*?*?*?*?*?*?*?*?*?,9.6,2.9,62,100868,0,-0,323,0.0,-0.0,0.0,0,0,0,0,20,11.3,10,5,9999,99999,9,999999999,0.0,999,999,99
3016,3,24,22,0,*?*?*?*?*?*?*?*?*?*?*?*?*?*?*?*?*?*?*?*?*?*?,9.2,3.2,66,100868,0,-0,321,0.0,-0.0,0.0,0,0,0,0,23,10.8,10,5,9999,99999,9,999999999,0.0,999,999,99
3016,3,24,23,0,*?*?*?*?*?*?*?*?*?*?*?*?*?*?*?*?*?*?*?*?*?*?,10.1,4.5,67,100868,0,-0,325,0.0,-0.0,0.0,0,0,0,0,27,11.3,10,5,9999,99999,9,999999999,0.0,999,999,99
3016,3,24,24,0,*?*?*?*?*?*?*?*?*?*?*?*?*?*?*?*?*?*?*?*?*?*?,9.4,6.1,78,100868,0,-0,321,0.0,-0.0,0.0,0,0,0,0,270,11.8,10,5,9999,99999,9,999999999,0.0,999,999,99
3016,3,25,1,0,*?*?*?*?*?*?*?*?*?*?*?*?*?*?*?*?*?*?*?*?*?*?,11.7,4.5,61,101822,0,-0,332,0.0,-0.0,0.0,0,0,0,0,75,9.3,10,5,9999,99999,9,999999999,0.0,999,999,99
3016,3,25,2,0,*?*?*?*?*?*?*?*?*?*?*?*?*?*?*?*?*?*?*?*?*?*?,12.1,4.5,59,101822,0,-0,334,0.0,-0.0,0.0,0,0,0,0,120,7.7,10,5,9999,99999,9,999999999,0.0,999,999,99
3016,3,25,3,0,*?*?*?*?*?*?*?*?*?*?*?*?*?*?*?*?*?*?*?*?*?*?,11.8,5.1,63,101822,0,-0,332,0.0,-0.0,0.0,0,0,0,0,165,8.8,10,5,9999,99999,9,999999999,0.0,999,999,99
3016,3,25,4,0,*?*?*?*?*?*?*?*?*?*?*?*?*?*?*?*?*?*?*?*?*?*?,11.5,4.8,63,101822,0,-0,331,0.0,-0.0,0.0,0,0,0,0,210,9.8,10,5,9999,99999,9,999999999,0.0,999,999,99
3016,3,25,5,0,*?*?*?*?*?*?*?*?*?*?*?*?*?*?*?*?*?*?*?*?*?*?,11.4,5.1,65,101822,0,-0,331,0.0,-0.0,0.0,0,0,0,0,255,9.3,10,5,9999,99999,9,999999999,0.0,999,999,99
3016,3,25,6,0,*?*?*?*?*?*?*?*?*?*?*?*?*?*?*?*?*?*?*?*?*?*?,11.1,5.0,66,101822,66,1379,325,0.0,0.0,0.0,0,0,0,0,300,9.8,9,5,9999,99999,9,999999999,0.0,999,999,99
3016,3,25,7,0,*?*?*?*?*?*?*?*?*?*?*?*?*?*?*?*?*?*?*?*?*?*?,12.0,5.0,62,101822,292,1375,333,44.2,0.0,44.2,5149,0,5160,1734,283,8.2,10,5,9999,99999,9,999999999,0.0,999,999,99
3016,3,25,8,0,*?*?*?*?*?*?*?*?*?*?*?*?*?*?*?*?*?*?*?*?*?*?,12.6,5.9,63,101822,501,1376,331,149.3,54.5,129.4,16391,5143,14599,3637,267,9.8,9,5,9999,99999,9,999999999,0.0,999,999,99
3016,3,25,9,0,*?*?*?*?*?*?*?*?*?*?*?*?*?*?*?*?*?*?*?*?*?*?,14.3,7.0,61,101822,678,1375,340,210.8,56.9,182.8,23187,5622,20600,5594,250,11.3,9,5,9999,99999,9,999999999,0.0,999,999,99
3016,3,25,10,0,*?*?*?*?*?*?*?*?*?*?*?*?*?*?*?*?*?*?*?*?*?*?,15.2,7.0,57,101822,811,1374,344,257.2,58.0,223.0,28329,5831,25128,7345,233,10.3,9,5,9999,99999,9,999999999,0.0,999,999,99
3016,3,25,11,0,*?*?*?*?*?*?*?*?*?*?*?*?*?*?*?*?*?*?*?*?*?*?,16.7,7.0,52,101822,892,1374,351,285.3,58.5,247.4,31449,5920,27872,8566,217,11.3,9,5,9999,99999,9,999999999,0.0,999,999,99
3016,3,25,12,0,*?*?*?*?*?*?*?*?*?*?*?*?*?*?*?*?*?*?*?*?*?*?,17.4,6.2,47,101822,915,1375,354,293.2,58.6,254.2,32324,5941,28641,8937,200,11.3,9,5,9999,99999,9,999999999,0.0,999,999,99
3016,3,25,13,0,*?*?*?*?*?*?*?*?*?*?*?*?*?*?*?*?*?*?*?*?*?*?,17.1,6.1,48,101822,878,1375,353,280.3,58.4,243.0,30892,5905,27382,8338,190,10.8,9,5,9999,99999,9,999999999,0.0,999,999,99
3016,3,25,14,0,*?*?*?*?*?*?*?*?*?*?*?*?*?*?*?*?*?*?*?*?*?*?,17.0,7.0,51,101822,783,1374,352,247.5,57.8,214.6,27255,5795,24183,6955,180,13.4,9,5,9999,99999,9,999999999,0.0,999,999,99
3016,3,25,15,0,*?*?*?*?*?*?*?*?*?*?*?*?*?*?*?*?*?*?*?*?*?*?,17.1,7.0,51,101822,638,1373,353,197.2,56.4,170.9,21677,5540,19267,5126,170,13.4,9,5,9999,99999,9,999999999,0.0,999,999,99
3016,3,25,16,0,*?*?*?*?*?*?*?*?*?*?*?*?*?*?*?*?*?*?*?*?*?*?,17.4,6.9,49,101822,453,1375,354,132.6,53.5,115.0,14557,4950,12977,3164,160,12.9,9,5,9999,99999,9,999999999,0.0,999,999,99
3016,3,25,17,0,*?*?*?*?*?*?*?*?*?*?*?*?*?*?*?*?*?*?*?*?*?*?,17.3,6.4,48,101822,239,1376,354,58.3,44.6,50.5,6441,3287,5959,1077,150,12.4,9,5,9999,99999,9,999999999,0.0,999,999,99
3016,3,25,18,0,*?*?*?*?*?*?*?*?*?*?*?*?*?*?*?*?*?*?*?*?*?*?,16.7,6.7,51,101822,11,1332,355,0.0,0.0,0.0,0,0,0,0,140,11.8,10,5,9999,99999,9,999999999,0.0,999,999,99
3016,3,25,19,0,*?*?*?*?*?*?*?*?*?*?*?*?*?*?*?*?*?*?*?*?*?*?,15.2,7.1,58,101822,0,-0,348,0.0,-0.0,0.0,0,0,0,0,137,10.8,10,5,9999,99999,9,999999999,0.0,999,999,99
3016,3,25,20,0,*?*?*?*?*?*?*?*?*?*?*?*?*?*?*?*?*?*?*?*?*?*?,14.3,6.9,60,101822,0,-0,344,0.0,-0.0,0.0,0,0,0,0,133,10.8,10,5,9999,99999,9,999999999,0.0,999,999,99
3016,3,25,21,0,*?*?*?*?*?*?*?*?*?*?*?*?*?*?*?*?*?*?*?*?*?*?,13.5,6.7,63,101822,0,-0,340,0.0,-0.0,0.0,0,0,0,0,130,11.3,10,5,9999,99999,9,999999999,0.0,999,999,99
3016,3,25,22,0,*?*?*?*?*?*?*?*?*?*?*?*?*?*?*?*?*?*?*?*?*?*?,12.9,6.9,66,101822,0,-0,337,0.0,-0.0,0.0,0,0,0,0,127,11.3,10,5,9999,99999,9,999999999,0.0,999,999,99
3016,3,25,23,0,*?*?*?*?*?*?*?*?*?*?*?*?*?*?*?*?*?*?*?*?*?*?,13.0,6.7,65,101822,0,-0,338,0.0,-0.0,0.0,0,0,0,0,123,10.8,10,5,9999,99999,9,999999999,0.0,999,999,99
3016,3,25,24,0,*?*?*?*?*?*?*?*?*?*?*?*?*?*?*?*?*?*?*?*?*?*?,11.1,4.5,63,101822,0,-0,329,0.0,-0.0,0.0,0,0,0,0,30,7.7,10,5,9999,99999,9,999999999,0.0,999,999,99
3016,3,26,1,0,*?*?*?*?*?*?*?*?*?*?*?*?*?*?*?*?*?*?*?*?*?*?,12.8,8.8,77,101063,0,-0,336,0.0,-0.0,0.0,0,0,0,0,120,1.0,10,5,9999,99999,9,999999999,0.0,999,999,99
3016,3,26,2,0,*?*?*?*?*?*?*?*?*?*?*?*?*?*?*?*?*?*?*?*?*?*?,12.4,9.7,84,101063,0,-0,334,0.0,-0.0,0.0,0,0,0,0,120,0.5,10,5,9999,99999,9,999999999,0.0,999,999,99
3016,3,26,3,0,*?*?*?*?*?*?*?*?*?*?*?*?*?*?*?*?*?*?*?*?*?*?,12.6,9.2,80,101063,0,-0,335,0.0,-0.0,0.0,0,0,0,0,120,2.6,10,5,9999,99999,9,999999999,0.0,999,999,99
3016,3,26,4,0,*?*?*?*?*?*?*?*?*?*?*?*?*?*?*?*?*?*?*?*?*?*?,12.8,9.2,79,101063,0,-0,336,0.0,-0.0,0.0,0,0,0,0,120,4.6,10,5,9999,99999,9,999999999,0.0,999,999,99
3016,3,26,5,0,*?*?*?*?*?*?*?*?*?*?*?*?*?*?*?*?*?*?*?*?*?*?,13.0,9.1,77,101063,0,-0,337,0.0,-0.0,0.0,0,0,0,0,120,6.2,10,5,9999,99999,9,999999999,0.0,999,999,99
3016,3,26,6,0,*?*?*?*?*?*?*?*?*?*?*?*?*?*?*?*?*?*?*?*?*?*?,13.0,8.9,77,101063,74,1371,333,1.1,2.7,0.9,143,82,156,14,120,5.2,9,5,9999,99999,9,999999999,0.0,999,999,99
3016,3,26,7,0,*?*?*?*?*?*?*?*?*?*?*?*?*?*?*?*?*?*?*?*?*?*?,12.9,8.9,77,101063,300,1374,333,79.6,48.5,69.0,8734,4027,7816,1796,115,6.2,9,5,9999,99999,9,999999999,0.0,999,999,99
3016,3,26,8,0,*?*?*?*?*?*?*?*?*?*?*?*?*?*?*?*?*?*?*?*?*?*?,12.8,9.2,79,101063,508,1373,333,152.1,54.6,131.8,16700,5172,14872,3717,110,7.2,9,5,9999,99999,9,999999999,0.0,999,999,99
3016,3,26,9,0,*?*?*?*?*?*?*?*?*?*?*?*?*?*?*?*?*?*?*?*?*?*?,13.9,9.8,77,101063,685,1373,338,213.5,56.9,185.1,23489,5637,20865,5688,105,7.2,9,5,9999,99999,9,999999999,0.0,999,999,99
3016,3,26,10,0,*?*?*?*?*?*?*?*?*?*?*?*?*?*?*?*?*?*?*?*?*?*?,13.9,10.3,79,101063,818,1373,338,259.9,58.0,225.3,28621,5840,25385,7453,100,9.3,9,5,9999,99999,9,999999999,0.0,999,999,99
3016,3,26,11,0,*?*?*?*?*?*?*?*?*?*?*?*?*?*?*?*?*?*?*?*?*?*?,13.8,9.7,77,101063,899,1374,337,287.8,58.5,249.5,31730,5927,28118,8683,95,10.3,9,5,9999,99999,9,999999999,0.0,999,999,99
3016,3,26,12,0,*?*?*?*?*?*?*?*?*?*?*?*?*?*?*?*?*?*?*?*?*?*?,14.2,10.3,78,101063,921,1373,339,295.6,58.6,256.3,32593,5947,28876,9051,90,9.8,9,5,9999,99999,9,999999999,0.0,999,999,99
3016,3,26,13,0,*?*?*?*?*?*?*?*?*?*?*?*?*?*?*?*?*?*?*?*?*?*?,14.3,9.6,74,101063,884,1374,340,282.6,58.4,245.0,31149,5912,27608,8442,88,8.2,9,5,9999,99999,9,999999999,0.0,999,999,99
3016,3,26,14,0,*?*?*?*?*?*?*?*?*?*?*?*?*?*?*?*?*?*?*?*?*?*?,14.2,10.1,77,101063,789,1373,339,249.8,57.8,216.5,27502,5803,24400,7043,87,7.2,9,5,9999,99999,9,999999999,0.0,999,999,99
3016,3,26,15,0,*?*?*?*?*?*?*?*?*?*?*?*?*?*?*?*?*?*?*?*?*?*?,14.5,10.1,75,101063,644,1373,341,199.3,56.5,172.8,21916,5554,19478,5199,85,6.7,9,5,9999,99999,9,999999999,0.0,999,999,99
3016,3,26,16,0,*?*?*?*?*?*?*?*?*?*?*?*?*?*?*?*?*?*?*?*?*?*?,14.6,9.7,73,101063,458,1372,341,134.7,53.7,116.8,14790,4977,13182,3222,83,5.7,9,5,9999,99999,9,999999999,0.0,999,999,99
3016,3,26,17,0,*?*?*?*?*?*?*?*?*?*?*?*?*?*?*?*?*?*?*?*?*?*?,14.0,9.1,72,101063,245,1375,338,60.4,45.1,52.4,6670,3360,6167,1117,82,6.7,9,5,9999,99999,9,999999999,0.0,999,999,99
3016,3,26,18,0,*?*?*?*?*?*?*?*?*?*?*?*?*?*?*?*?*?*?*?*?*?*?,13.7,9.4,76,101063,17,1340,340,0.0,0.0,0.0,0,0,0,0,80,5.7,10,5,9999,99999,9,999999999,0.0,999,999,99
3016,3,26,19,0,*?*?*?*?*?*?*?*?*?*?*?*?*?*?*?*?*?*?*?*?*?*?,14.5,9.8,74,101063,0,-0,344,0.0,-0.0,0.0,0,0,0,0,77,4.6,10,5,9999,99999,9,999999999,0.0,999,999,99
3016,3,26,20,0,*?*?*?*?*?*?*?*?*?*?*?*?*?*?*?*?*?*?*?*?*?*?,13.6,9.9,79,101063,0,-0,340,0.0,-0.0,0.0,0,0,0,0,73,4.6,10,5,9999,99999,9,999999999,0.0,999,999,99
3016,3,26,21,0,*?*?*?*?*?*?*?*?*?*?*?*?*?*?*?*?*?*?*?*?*?*?,13.1,9.9,82,101063,0,-0,337,0.0,-0.0,0.0,0,0,0,0,70,3.1,10,5,9999,99999,9,999999999,0.0,999,999,99
3016,3,26,22,0,*?*?*?*?*?*?*?*?*?*?*?*?*?*?*?*?*?*?*?*?*?*?,13.1,9.4,79,101063,0,-0,338,0.0,-0.0,0.0,0,0,0,0,67,4.6,10,5,9999,99999,9,999999999,0.0,999,999,99
3016,3,26,23,0,*?*?*?*?*?*?*?*?*?*?*?*?*?*?*?*?*?*?*?*?*?*?,13.0,8.8,76,101063,0,-0,337,0.0,-0.0,0.0,0,0,0,0,63,2.6,10,5,9999,99999,9,999999999,0.0,999,999,99
3016,3,26,24,0,*?*?*?*?*?*?*?*?*?*?*?*?*?*?*?*?*?*?*?*?*?*?,13.2,7.7,70,101063,0,-0,338,0.0,-0.0,0.0,0,0,0,0,120,2.6,10,5,9999,99999,9,999999999,0.0,999,999,99
3016,3,27,1,0,*?*?*?*?*?*?*?*?*?*?*?*?*?*?*?*?*?*?*?*?*?*?,12.1,11.5,98,101122,0,-0,332,0.0,-0.0,0.0,0,0,0,0,58,0.5,10,5,9999,99999,9,999999999,0.0,999,999,99
3016,3,27,2,0,*?*?*?*?*?*?*?*?*?*?*?*?*?*?*?*?*?*?*?*?*?*?,12.2,12.2,100,101122,0,-0,333,0.0,-0.0,0.0,0,0,0,0,57,0.5,10,5,9999,99999,9,999999999,0.0,999,999,99
3016,3,27,3,0,*?*?*?*?*?*?*?*?*?*?*?*?*?*?*?*?*?*?*?*?*?*?,12.2,12.2,100,101122,0,-0,333,0.0,-0.0,0.0,0,0,0,0,55,0.5,10,5,9999,99999,9,999999999,0.0,999,999,99
3016,3,27,4,0,*?*?*?*?*?*?*?*?*?*?*?*?*?*?*?*?*?*?*?*?*?*?,12.1,12.1,100,101122,0,-0,332,0.0,-0.0,0.0,0,0,0,0,53,1.0,10,5,9999,99999,9,999999999,1.4,999,999,99
3016,3,27,5,0,*?*?*?*?*?*?*?*?*?*?*?*?*?*?*?*?*?*?*?*?*?*?,12.1,12.1,100,101122,0,-0,332,0.0,-0.0,0.0,0,0,0,0,52,1.0,10,5,9999,99999,9,999999999,2.7,999,999,99
3016,3,27,6,0,*?*?*?*?*?*?*?*?*?*?*?*?*?*?*?*?*?*?*?*?*?*?,12.0,11.9,100,101122,82,1365,326,5.3,22.2,4.0,649,844,699,64,50,0.5,8,4,9999,99999,9,999999999,1.0,999,999,99
3016,3,27,7,0,*?*?*?*?*?*?*?*?*?*?*?*?*?*?*?*?*?*?*?*?*?*?,12.1,11.5,98,101122,308,1373,326,109.3,122.7,81.7,11920,10064,9444,1773,57,1.5,8,4,9999,99999,9,999999999,0.0,999,999,99
3016,3,27,8,0,*?*?*?*?*?*?*?*?*?*?*?*?*?*?*?*?*?*?*?*?*?*?,12.2,11.3,96,101122,516,1372,327,205.2,137.5,153.5,22339,13337,17435,3550,63,0.5,8,4,9999,99999,9,999999999,0.0,999,999,99
3016,3,27,9,0,*?*?*?*?*?*?*?*?*?*?*?*?*?*?*?*?*?*?*?*?*?*?,12.2,11.5,96,101122,693,1374,327,286.6,143.1,214.3,31273,14686,24115,5349,70,0.5,8,4,9999,99999,9,999999999,0.0,999,999,99
3016,3,27,10,0,*?*?*?*?*?*?*?*?*?*?*?*?*?*?*?*?*?*?*?*?*?*?,12.2,12.2,100,101122,825,1372,327,347.8,145.8,260.1,38051,15267,29080,7027,77,0.5,8,4,9999,99999,9,999999999,0.0,999,999,99
3016,3,27,11,0,*?*?*?*?*?*?*?*?*?*?*?*?*?*?*?*?*?*?*?*?*?*?,12.2,11.7,98,101122,905,1372,327,384.7,147.0,287.8,42168,15510,32053,8265,83,2.1,8,4,9999,99999,9,999999999,0.0,999,999,99
3016,3,27,12,0,*?*?*?*?*?*?*?*?*?*?*?*?*?*?*?*?*?*?*?*?*?*?,12.1,10.2,89,101122,927,1372,326,394.8,147.3,295.3,43304,15559,32875,8647,90,1.5,8,4,9999,99999,9,999999999,0.1,999,999,99
3016,3,27,13,0,*?*?*?*?*?*?*?*?*?*?*?*?*?*?*?*?*?*?*?*?*?*?,12.2,9.4,85,101122,890,1373,326,377.5,146.8,282.4,41365,15468,31477,8005,90,1.5,8,4,9999,99999,9,999999999,0.0,999,999,99
3016,3,27,14,0,*?*?*?*?*?*?*?*?*?*?*?*?*?*?*?*?*?*?*?*?*?*?,12.1,10.4,91,101122,795,1372,329,252.0,57.9,218.5,27747,5812,24615,7131,90,1.0,9,5,9999,99999,9,999999999,0.0,999,999,99
3016,3,27,15,0,*?*?*?*?*?*?*?*?*?*?*?*?*?*?*?*?*?*?*?*?*?*?,12.2,10.1,88,101122,650,1373,326,267.0,142.1,199.7,29112,14434,22513,4881,90,2.1,8,4,9999,99999,9,999999999,0.0,999,999,99
3016,3,27,16,0,*?*?*?*?*?*?*?*?*?*?*?*?*?*?*?*?*?*?*?*?*?*?,12.2,9.9,88,101122,464,1372,330,136.8,53.8,118.6,15022,5003,13387,3281,90,0.5,9,5,9999,99999,9,999999999,0.0,999,999,99
3016,3,27,17,0,*?*?*?*?*?*?*?*?*?*?*?*?*?*?*?*?*?*?*?*?*?*?,12.1,10.1,89,101122,251,1375,329,62.5,45.5,54.2,6897,3431,6374,1157,90,1.5,9,5,9999,99999,9,999999999,0.0,999,999,99
3016,3,27,18,0,*?*?*?*?*?*?*?*?*?*?*?*?*?*?*?*?*?*?*?*?*?*?,12.2,10.3,90,101122,23,1344,333,0.0,0.0,0.0,0,0,0,0,90,1.0,10,5,9999,99999,9,999999999,0.0,999,999,99
3016,3,27,19,0,*?*?*?*?*?*?*?*?*?*?*?*?*?*?*?*?*?*?*?*?*?*?,12.2,9.2,83,101122,0,-0,333,0.0,-0.0,0.0,0,0,0,0,93,1.0,10,5,9999,99999,9,999999999,0.0,999,999,99
3016,3,27,20,0,*?*?*?*?*?*?*?*?*?*?*?*?*?*?*?*?*?*?*?*?*?*?,12.1,10.3,90,101122,0,-0,333,0.0,-0.0,0.0,0,0,0,0,97,0.5,10,5,9999,99999,9,999999999,0.0,999,999,99
3016,3,27,21,0,*?*?*?*?*?*?*?*?*?*?*?*?*?*?*?*?*?*?*?*?*?*?,12.1,10.4,91,101122,0,-0,333,0.0,-0.0,0.0,0,0,0,0,100,0.0,10,5,9999,99999,9,999999999,0.0,999,999,99
3016,3,27,22,0,*?*?*?*?*?*?*?*?*?*?*?*?*?*?*?*?*?*?*?*?*?*?,12.2,9.8,87,101122,0,-0,333,0.0,-0.0,0.0,0,0,0,0,103,1.0,10,5,9999,99999,9,999999999,0.0,999,999,99
3016,3,27,23,0,*?*?*?*?*?*?*?*?*?*?*?*?*?*?*?*?*?*?*?*?*?*?,12.1,10.4,91,101122,0,-0,333,0.0,-0.0,0.0,0,0,0,0,107,0.5,10,5,9999,99999,9,999999999,0.0,999,999,99
3016,3,27,24,0,*?*?*?*?*?*?*?*?*?*?*?*?*?*?*?*?*?*?*?*?*?*?,12.9,10.2,85,101122,0,-0,336,0.0,-0.0,0.0,0,0,0,0,60,1.5,10,5,9999,99999,9,999999999,0.0,999,999,99
3016,3,28,1,0,*?*?*?*?*?*?*?*?*?*?*?*?*?*?*?*?*?*?*?*?*?*?,11.6,8.3,79,100981,0,-0,331,0.0,-0.0,0.0,0,0,0,0,108,0.5,10,5,9999,99999,9,999999999,0.0,999,999,99
3016,3,28,2,0,*?*?*?*?*?*?*?*?*?*?*?*?*?*?*?*?*?*?*?*?*?*?,11.3,7.3,75,100981,0,-0,330,0.0,-0.0,0.0,0,0,0,0,107,0.5,10,5,9999,99999,9,999999999,0.0,999,999,99
3016,3,28,3,0,*?*?*?*?*?*?*?*?*?*?*?*?*?*?*?*?*?*?*?*?*?*?,11.5,8.0,78,100981,0,-0,330,0.0,-0.0,0.0,0,0,0,0,105,0.5,10,5,9999,99999,9,999999999,0.0,999,999,99
3016,3,28,4,0,*?*?*?*?*?*?*?*?*?*?*?*?*?*?*?*?*?*?*?*?*?*?,11.7,7.6,75,100981,0,-0,331,0.0,-0.0,0.0,0,0,0,0,103,1.0,10,5,9999,99999,9,999999999,0.0,999,999,99
3016,3,28,5,0,*?*?*?*?*?*?*?*?*?*?*?*?*?*?*?*?*?*?*?*?*?*?,11.5,7.3,75,100981,0,-0,331,0.0,-0.0,0.0,0,0,0,0,102,1.0,10,5,9999,99999,9,999999999,0.0,999,999,99
3016,3,28,6,0,*?*?*?*?*?*?*?*?*?*?*?*?*?*?*?*?*?*?*?*?*?*?,11.4,7.9,78,100981,91,1376,326,6.9,13.9,6.0,809,495,847,92,100,0.5,9,5,9999,99999,9,999999999,0.0,999,999,99
3016,3,28,7,0,*?*?*?*?*?*?*?*?*?*?*?*?*?*?*?*?*?*?*?*?*?*?,11.5,7.3,75,100981,316,1372,326,85.3,49.3,74.0,9361,4157,8372,1934,102,1.5,9,5,9999,99999,9,999999999,0.0,999,999,99
3016,3,28,8,0,*?*?*?*?*?*?*?*?*?*?*?*?*?*?*?*?*?*?*?*?*?*?,11.6,6.7,72,100981,524,1372,327,157.7,54.9,136.7,17316,5228,15416,3881,103,0.5,9,5,9999,99999,9,999999999,0.0,999,999,99
3016,3,28,9,0,*?*?*?*?*?*?*?*?*?*?*?*?*?*?*?*?*?*?*?*?*?*?,11.6,6.4,70,100981,700,1372,327,219.0,57.1,189.8,24088,5666,21392,5879,105,0.5,9,5,9999,99999,9,999999999,0.0,999,999,99
3016,3,28,10,0,*?*?*?*?*?*?*?*?*?*?*?*?*?*?*?*?*?*?*?*?*?*?,11.7,6.2,68,100981,832,1371,323,351.2,145.9,262.7,38432,15292,29356,7133,107,0.5,8,4,9999,99999,9,999999999,0.0,999,999,99
3016,3,28,11,0,*?*?*?*?*?*?*?*?*?*?*?*?*?*?*?*?*?*?*?*?*?*?,11.9,6.9,70,100981,912,1372,324,388.0,147.1,290.2,42535,15528,32317,8386,108,2.1,8,4,9999,99999,9,999999999,0.0,999,999,99
3016,3,28,12,0,*?*?*?*?*?*?*?*?*?*?*?*?*?*?*?*?*?*?*?*?*?*?,11.5,6.2,69,100981,934,1372,326,300.4,58.7,260.4,33124,5959,29342,9284,110,1.5,9,5,9999,99999,9,999999999,0.0,999,999,99
3016,3,28,13,0,*?*?*?*?*?*?*?*?*?*?*?*?*?*?*?*?*?*?*?*?*?*?,11.7,5.5,65,100981,896,1372,323,380.5,146.8,284.6,41700,15485,31717,8113,108,1.5,8,4,9999,99999,9,999999999,0.0,999,999,99
3016,3,28,14,0,*?*?*?*?*?*?*?*?*?*?*?*?*?*?*?*?*?*?*?*?*?*?,12.0,5.3,63,100981,801,1372,324,336.8,145.4,251.9,36831,15181,28192,6697,107,1.0,8,4,9999,99999,9,999999999,0.0,999,999,99
3016,3,28,15,0,*?*?*?*?*?*?*?*?*?*?*?*?*?*?*?*?*?*?*?*?*?*?,11.8,4.1,59,100981,656,1372,333,117.2,0.0,117.2,13823,0,13872,5196,105,2.1,10,5,9999,99999,9,999999999,0.0,999,999,99
3016,3,28,16,0,*?*?*?*?*?*?*?*?*?*?*?*?*?*?*?*?*?*?*?*?*?*?,12.1,4.8,60,100981,470,1372,334,80.0,0.0,80.0,9347,0,9374,3323,103,0.5,10,5,9999,99999,9,999999999,0.0,999,999,99
3016,3,28,17,0,*?*?*?*?*?*?*?*?*?*?*?*?*?*?*?*?*?*?*?*?*?*?,11.8,5.6,65,100981,256,1370,332,37.2,0.0,37.2,4338,0,4346,1447,102,1.5,10,5,9999,99999,9,999999999,0.0,999,999,99
3016,3,28,18,0,*?*?*?*?*?*?*?*?*?*?*?*?*?*?*?*?*?*?*?*?*?*?,12.1,5.1,62,100981,30,1394,334,0.0,0.0,0.0,0,0,0,0,100,1.0,10,5,9999,99999,9,999999999,1.0,999,999,99
3016,3,28,19,0,*?*?*?*?*?*?*?*?*?*?*?*?*?*?*?*?*?*?*?*?*?*?,11.8,6.2,69,100981,0,-0,332,0.0,-0.0,0.0,0,0,0,0,105,1.0,10,5,9999,99999,9,999999999,1.1,999,999,99
3016,3,28,20,0,*?*?*?*?*?*?*?*?*?*?*?*?*?*?*?*?*?*?*?*?*?*?,11.8,6.2,68,100981,0,-0,332,0.0,-0.0,0.0,0,0,0,0,110,0.5,10,5,9999,99999,9,999999999,0.0,999,999,99
3016,3,28,21,0,*?*?*?*?*?*?*?*?*?*?*?*?*?*?*?*?*?*?*?*?*?*?,11.5,7.6,76,100981,0,-0,330,0.0,-0.0,0.0,0,0,0,0,115,0.0,10,5,9999,99999,9,999999999,0.0,999,999,99
3016,3,28,22,0,*?*?*?*?*?*?*?*?*?*?*?*?*?*?*?*?*?*?*?*?*?*?,11.7,7.4,75,100981,0,-0,331,0.0,-0.0,0.0,0,0,0,0,120,1.0,10,5,9999,99999,9,999999999,0.0,999,999,99
3016,3,28,23,0,*?*?*?*?*?*?*?*?*?*?*?*?*?*?*?*?*?*?*?*?*?*?,11.6,7.3,74,100981,0,-0,331,0.0,-0.0,0.0,0,0,0,0,125,0.5,10,5,9999,99999,9,999999999,0.0,999,999,99
3016,3,28,24,0,*?*?*?*?*?*?*?*?*?*?*?*?*?*?*?*?*?*?*?*?*?*?,12.0,9.4,84,100981,0,-0,332,0.0,-0.0,0.0,0,0,0,0,110,1.5,10,5,9999,99999,9,999999999,0.0,999,999,99
3016,3,29,1,0,*?*?*?*?*?*?*?*?*?*?*?*?*?*?*?*?*?*?*?*?*?*?,11.0,7.7,80,100959,0,-0,328,0.0,-0.0,0.0,0,0,0,0,130,0.5,10,5,9999,99999,9,999999999,0.0,999,999,99
3016,3,29,2,0,*?*?*?*?*?*?*?*?*?*?*?*?*?*?*?*?*?*?*?*?*?*?,10.7,7.9,83,100959,0,-0,327,0.0,-0.0,0.0,0,0,0,0,130,0.5,10,5,9999,99999,9,999999999,0.0,999,999,99
3016,3,29,3,0,*?*?*?*?*?*?*?*?*?*?*?*?*?*?*?*?*?*?*?*?*?*?,10.9,8.4,84,100959,0,-0,328,0.0,-0.0,0.0,0,0,0,0,130,0.5,10,5,9999,99999,9,999999999,0.0,999,999,99
3016,3,29,4,0,*?*?*?*?*?*?*?*?*?*?*?*?*?*?*?*?*?*?*?*?*?*?,10.3,8.0,85,100959,0,-0,325,0.0,-0.0,0.0,0,0,0,0,130,1.0,10,5,9999,99999,9,999999999,0.0,999,999,99
3016,3,29,5,0,*?*?*?*?*?*?*?*?*?*?*?*?*?*?*?*?*?*?*?*?*?*?,10.3,8.5,89,100959,0,-0,295,0.0,-0.0,0.0,0,0,0,0,130,1.0,2,1,9999,99999,9,999999999,0.0,999,999,99
3016,3,29,6,0,*?*?*?*?*?*?*?*?*?*?*?*?*?*?*?*?*?*?*?*?*?*?,10.2,9.1,93,100959,99,1371,289,19.4,188.5,5.8,2113,11503,1007,202,130,0.5,0,0,9999,99999,9,999999999,0.0,999,999,99
3016,3,29,7,0,*?*?*?*?*?*?*?*?*?*?*?*?*?*?*?*?*?*?*?*?*?*?,10.5,8.8,89,100959,324,1371,289,175.0,518.5,52.5,18157,42465,7920,978,130,1.5,0,0,9999,99999,9,999999999,0.0,999,999,99
3016,3,29,8,0,*?*?*?*?*?*?*?*?*?*?*?*?*?*?*?*?*?*?*?*?*?*?,10.8,8.7,86,100959,531,1370,290,318.5,575.1,95.5,33047,54048,13570,1854,130,0.5,0,0,9999,99999,9,999999999,0.0,999,999,99
3016,3,29,9,0,*?*?*?*?*?*?*?*?*?*?*?*?*?*?*?*?*?*?*?*?*?*?,11.5,9.6,88,100959,707,1371,295,440.0,597.1,132.0,45864,58826,17985,2804,130,0.5,0,0,9999,99999,9,999999999,0.0,999,999,99
3016,3,29,10,0,*?*?*?*?*?*?*?*?*?*?*?*?*?*?*?*?*?*?*?*?*?*?,12.3,9.1,80,100959,839,1371,297,531.3,607.6,159.4,55617,60897,21077,3788,130,0.5,0,0,9999,99999,9,999999999,0.0,999,999,99
3016,3,29,11,0,*?*?*?*?*?*?*?*?*?*?*?*?*?*?*?*?*?*?*?*?*?*?,12.1,8.4,78,100959,919,1372,295,586.1,612.4,175.8,61536,61766,22848,4582,130,2.1,0,0,9999,99999,9,999999999,0.0,999,999,99
3016,3,29,12,0,*?*?*?*?*?*?*?*?*?*?*?*?*?*?*?*?*?*?*?*?*?*?,12.2,9.1,81,100959,940,1371,297,600.9,613.6,180.3,63129,61960,23308,4834,130,1.5,0,0,9999,99999,9,999999999,0.0,999,999,99
3016,3,29,13,0,*?*?*?*?*?*?*?*?*?*?*?*?*?*?*?*?*?*?*?*?*?*?,12.5,8.3,75,100959,902,1371,296,574.5,611.5,172.4,60278,61598,22477,4397,125,1.5,0,0,9999,99999,9,999999999,0.0,999,999,99
3016,3,29,14,0,*?*?*?*?*?*?*?*?*?*?*?*?*?*?*?*?*?*?*?*?*?*?,12.2,7.7,74,100959,807,1371,294,508.9,605.3,152.7,53215,60472,20337,3514,120,1.0,0,0,9999,99999,9,999999999,0.0,999,999,99
3016,3,29,15,0,*?*?*?*?*?*?*?*?*?*?*?*?*?*?*?*?*?*?*?*?*?*?,12.6,8.1,74,100959,661,1370,296,408.4,592.5,122.5,42512,57856,16868,2527,115,2.1,0,0,9999,99999,9,999999999,0.0,999,999,99
3016,3,29,16,0,*?*?*?*?*?*?*?*?*?*?*?*?*?*?*?*?*?*?*?*?*?*?,12.3,8.4,77,100959,476,1372,296,279.9,564.7,84.0,29024,51775,12103,1602,110,0.5,0,0,9999,99999,9,999999999,0.0,999,999,99
3016,3,29,17,0,*?*?*?*?*?*?*?*?*?*?*?*?*?*?*?*?*?*?*?*?*?*?,12.4,8.3,76,100959,262,1370,296,132.3,484.2,39.7,13765,36726,6140,740,105,1.5,0,0,9999,99999,9,999999999,0.1,999,999,99
3016,3,29,18,0,*?*?*?*?*?*?*?*?*?*?*?*?*?*?*?*?*?*?*?*?*?*?,11.6,8.4,81,100959,36,1389,319,0.0,0.0,0.0,0,0,0,0,100,1.0,7,4,9999,99999,9,999999999,0.1,999,999,99
3016,3,29,19,0,*?*?*?*?*?*?*?*?*?*?*?*?*?*?*?*?*?*?*?*?*?*?,11.4,7.7,78,100959,0,-0,330,0.0,-0.0,0.0,0,0,0,0,105,1.0,10,5,9999,99999,9,999999999,0.0,999,999,99
3016,3,29,20,0,*?*?*?*?*?*?*?*?*?*?*?*?*?*?*?*?*?*?*?*?*?*?,11.3,8.8,85,100959,0,-0,329,0.0,-0.0,0.0,0,0,0,0,110,0.5,10,5,9999,99999,9,999999999,0.0,999,999,99
3016,3,29,21,0,*?*?*?*?*?*?*?*?*?*?*?*?*?*?*?*?*?*?*?*?*?*?,11.6,10.3,91,100959,0,-0,330,0.0,-0.0,0.0,0,0,0,0,115,0.0,10,5,9999,99999,9,999999999,0.0,999,999,99
3016,3,29,22,0,*?*?*?*?*?*?*?*?*?*?*?*?*?*?*?*?*?*?*?*?*?*?,10.8,10.3,97,100959,0,-0,327,0.0,-0.0,0.0,0,0,0,0,120,1.0,10,5,9999,99999,9,999999999,0.0,999,999,99
3016,3,29,23,0,*?*?*?*?*?*?*?*?*?*?*?*?*?*?*?*?*?*?*?*?*?*?,11.0,9.4,90,100959,0,-0,328,0.0,-0.0,0.0,0,0,0,0,125,0.5,10,5,9999,99999,9,999999999,0.0,999,999,99
3016,3,29,24,0,*?*?*?*?*?*?*?*?*?*?*?*?*?*?*?*?*?*?*?*?*?*?,11.5,7.4,76,100959,0,-0,331,0.0,-0.0,0.0,0,0,0,0,130,1.5,10,5,9999,99999,9,999999999,0.0,999,999,99
3016,3,30,1,0,*?*?*?*?*?*?*?*?*?*?*?*?*?*?*?*?*?*?*?*?*?*?,11.0,8.0,80,101065,0,-0,328,0.0,-0.0,0.0,0,0,0,0,127,0.5,10,5,9999,99999,9,999999999,0.0,999,999,99
3016,3,30,2,0,*?*?*?*?*?*?*?*?*?*?*?*?*?*?*?*?*?*?*?*?*?*?,10.6,7.3,79,101065,0,-0,326,0.0,-0.0,0.0,0,0,0,0,123,0.5,10,5,9999,99999,9,999999999,0.0,999,999,99
3016,3,30,3,0,*?*?*?*?*?*?*?*?*?*?*?*?*?*?*?*?*?*?*?*?*?*?,10.8,7.6,79,101065,0,-0,327,0.0,-0.0,0.0,0,0,0,0,120,0.5,10,5,9999,99999,9,999999999,0.0,999,999,99
3016,3,30,4,0,*?*?*?*?*?*?*?*?*?*?*?*?*?*?*?*?*?*?*?*?*?*?,10.9,7.4,78,101065,0,-0,328,0.0,-0.0,0.0,0,0,0,0,117,1.0,10,5,9999,99999,9,999999999,0.0,999,999,99
3016,3,30,5,0,*?*?*?*?*?*?*?*?*?*?*?*?*?*?*?*?*?*?*?*?*?*?,10.8,7.6,79,101065,0,-0,327,0.0,-0.0,0.0,0,0,0,0,113,1.0,10,5,9999,99999,9,999999999,0.0,999,999,99
3016,3,30,6,0,*?*?*?*?*?*?*?*?*?*?*?*?*?*?*?*?*?*?*?*?*?*?,10.9,7.7,79,101065,107,1368,328,7.3,0.0,7.3,899,-0,899,291,110,0.5,10,5,9999,99999,9,999999999,0.0,999,999,99
3016,3,30,7,0,*?*?*?*?*?*?*?*?*?*?*?*?*?*?*?*?*?*?*?*?*?*?,10.8,7.6,79,101065,332,1371,327,52.4,0.0,52.4,6102,0,6116,2079,117,1.5,10,5,9999,99999,9,999999999,0.0,999,999,99
3016,3,30,8,0,*?*?*?*?*?*?*?*?*?*?*?*?*?*?*?*?*?*?*?*?*?*?,11.9,8.9,81,101065,539,1370,332,93.9,0.0,93.9,11010,0,11045,3999,123,0.5,10,5,9999,99999,9,999999999,0.0,999,999,99
3016,3,30,9,0,*?*?*?*?*?*?*?*?*?*?*?*?*?*?*?*?*?*?*?*?*?*?,12.5,8.8,76,101065,714,1370,335,129.1,0.0,129.1,15277,0,15335,5835,130,0.5,10,5,9999,99999,9,999999999,0.0,999,999,99
3016,3,30,10,0,*?*?*?*?*?*?*?*?*?*?*?*?*?*?*?*?*?*?*?*?*?*?,13.2,8.5,72,101065,846,1370,338,155.5,0.0,155.5,18549,0,18626,7316,137,0.5,10,5,9999,99999,9,999999999,0.0,999,999,99
3016,3,30,11,0,*?*?*?*?*?*?*?*?*?*?*?*?*?*?*?*?*?*?*?*?*?*?,13.8,8.1,67,101065,925,1370,341,171.4,0.0,171.4,20541,0,20631,8229,143,2.1,10,5,9999,99999,9,999999999,0.0,999,999,99
3016,3,30,12,0,*?*?*?*?*?*?*?*?*?*?*?*?*?*?*?*?*?*?*?*?*?*?,14.4,8.1,65,101065,946,1370,344,175.6,0.0,175.6,21074,0,21168,8473,150,1.5,10,5,9999,99999,9,999999999,0.0,999,999,99
3016,3,30,13,0,*?*?*?*?*?*?*?*?*?*?*?*?*?*?*?*?*?*?*?*?*?*?,14.1,7.9,65,101065,908,1371,343,167.9,0.0,167.9,20102,0,20190,8029,152,1.5,10,5,9999,99999,9,999999999,0.0,999,999,99
3016,3,30,14,0,*?*?*?*?*?*?*?*?*?*?*?*?*?*?*?*?*?*?*?*?*?*?,14.5,7.9,64,101065,813,1371,345,148.8,0.0,148.8,17712,0,17784,6934,153,1.0,10,5,9999,99999,9,999999999,0.0,999,999,99
3016,3,30,15,0,*?*?*?*?*?*?*?*?*?*?*?*?*?*?*?*?*?*?*?*?*?*?,14.1,7.7,64,101065,667,1370,343,119.6,0.0,119.6,14107,0,14158,5323,155,2.1,10,5,9999,99999,9,999999999,1.8,999,999,99
3016,3,30,16,0,*?*?*?*?*?*?*?*?*?*?*?*?*?*?*?*?*?*?*?*?*?*?,14.5,8.3,65,101065,481,1369,344,82.4,0.0,82.4,9624,0,9652,3435,157,0.5,10,5,9999,99999,9,999999999,1.3,999,999,99
3016,3,30,17,0,*?*?*?*?*?*?*?*?*?*?*?*?*?*?*?*?*?*?*?*?*?*?,14.2,8.4,67,101065,268,1370,343,39.6,0.0,39.6,4612,0,4620,1544,158,1.5,10,5,9999,99999,9,999999999,0.8,999,999,99
3016,3,30,18,0,*?*?*?*?*?*?*?*?*?*?*?*?*?*?*?*?*?*?*?*?*?*?,13.9,8.3,68,101065,42,1387,342,0.0,0.0,0.0,0,0,0,0,160,1.0,10,5,9999,99999,9,999999999,0.7,999,999,99
3016,3,30,19,0,*?*?*?*?*?*?*?*?*?*?*?*?*?*?*?*?*?*?*?*?*?*?,12.6,9.3,79,101065,0,-0,335,0.0,-0.0,0.0,0,0,0,0,148,1.0,10,5,9999,99999,9,999999999,0.0,999,999,99
3016,3,30,20,0,*?*?*?*?*?*?*?*?*?*?*?*?*?*?*?*?*?*?*?*?*?*?,12.5,8.9,77,101065,0,-0,335,0.0,-0.0,0.0,0,0,0,0,137,0.5,10,5,9999,99999,9,999999999,0.0,999,999,99
3016,3,30,21,0,*?*?*?*?*?*?*?*?*?*?*?*?*?*?*?*?*?*?*?*?*?*?,12.4,8.9,78,101065,0,-0,334,0.0,-0.0,0.0,0,0,0,0,125,0.0,10,5,9999,99999,9,999999999,1.6,999,999,99
3016,3,30,22,0,*?*?*?*?*?*?*?*?*?*?*?*?*?*?*?*?*?*?*?*?*?*?,12.1,8.3,76,101065,0,-0,333,0.0,-0.0,0.0,0,0,0,0,113,1.0,10,5,9999,99999,9,999999999,1.9,999,999,99
3016,3,30,23,0,*?*?*?*?*?*?*?*?*?*?*?*?*?*?*?*?*?*?*?*?*?*?,11.6,8.1,78,101065,0,-0,331,0.0,-0.0,0.0,0,0,0,0,102,0.5,10,5,9999,99999,9,999999999,1.2,999,999,99
3016,3,30,24,0,*?*?*?*?*?*?*?*?*?*?*?*?*?*?*?*?*?*?*?*?*?*?,11.3,8.7,83,101065,0,-0,329,0.0,-0.0,0.0,0,0,0,0,130,1.5,10,5,9999,99999,9,999999999,0.0,999,999,99
3016,3,31,1,0,*?*?*?*?*?*?*?*?*?*?*?*?*?*?*?*?*?*?*?*?*?*?,9.7,9.7,100,100720,0,-0,322,0.0,-0.0,0.0,0,0,0,0,88,0.5,10,5,9999,99999,9,999999999,0.0,999,999,99
3016,3,31,2,0,*?*?*?*?*?*?*?*?*?*?*?*?*?*?*?*?*?*?*?*?*?*?,9.0,8.9,100,100720,0,-0,319,0.0,-0.0,0.0,0,0,0,0,87,0.5,10,5,9999,99999,9,999999999,0.0,999,999,99
3016,3,31,3,0,*?*?*?*?*?*?*?*?*?*?*?*?*?*?*?*?*?*?*?*?*?*?,8.6,8.7,100,100720,0,-0,317,0.0,-0.0,0.0,0,0,0,0,85,0.5,10,5,9999,99999,9,999999999,0.0,999,999,99
3016,3,31,4,0,*?*?*?*?*?*?*?*?*?*?*?*?*?*?*?*?*?*?*?*?*?*?,8.6,8.5,100,100720,0,-0,317,0.0,-0.0,0.0,0,0,0,0,83,1.0,10,5,9999,99999,9,999999999,0.0,999,999,99
3016,3,31,5,0,*?*?*?*?*?*?*?*?*?*?*?*?*?*?*?*?*?*?*?*?*?*?,8.3,8.3,100,100720,0,-0,279,0.0,-0.0,0.0,0,0,0,0,82,1.0,0,0,9999,99999,9,999999999,0.1,999,999,99
3016,3,31,6,0,*?*?*?*?*?*?*?*?*?*?*?*?*?*?*?*?*?*?*?*?*?*?,8.0,8.0,100,100720,115,1365,277,30.9,256.4,9.3,3319,16289,1568,287,80,0.5,0,0,9999,99999,9,999999999,0.1,999,999,99
3016,3,31,7,0,*?*?*?*?*?*?*?*?*?*?*?*?*?*?*?*?*?*?*?*?*?*?,9.0,8.9,100,100720,340,1370,284,186.2,525.4,55.9,19312,43734,8380,1041,80,1.5,0,0,9999,99999,9,999999999,0.1,999,999,99
3016,3,31,8,0,*?*?*?*?*?*?*?*?*?*?*?*?*?*?*?*?*?*?*?*?*?*?,10.0,10.1,100,100720,547,1371,290,329.3,577.7,98.8,34194,54606,13985,1929,80,0.5,0,0,9999,99999,9,999999999,0.1,999,999,99
3016,3,31,9,0,*?*?*?*?*?*?*?*?*?*?*?*?*?*?*?*?*?*?*?*?*?*?,12.2,11.6,100,100720,722,1370,303,450.5,598.5,135.1,46978,59113,18348,2901,80,0.5,0,0,9999,99999,9,999999999,0.0,999,999,99
3016,3,31,10,0,*?*?*?*?*?*?*?*?*?*?*?*?*?*?*?*?*?*?*?*?*?*?,13.9,12.3,94,100720,853,1370,312,541.3,608.5,162.4,56698,61071,21404,3919,80,0.5,0,0,9999,99999,9,999999999,0.0,999,999,99
3016,3,31,11,0,*?*?*?*?*?*?*?*?*?*?*?*?*?*?*?*?*?*?*?*?*?*?,14.7,12.7,92,100720,931,1369,317,595.8,613.2,178.7,62568,61889,23140,4743,80,2.1,0,0,9999,99999,9,999999999,0.0,999,999,99
3016,3,31,12,0,*?*?*?*?*?*?*?*?*?*?*?*?*?*?*?*?*?*?*?*?*?*?,15.9,11.9,80,100720,952,1369,320,610.1,614.3,183.0,64121,62072,23587,5000,80,1.5,0,0,9999,99999,9,999999999,0.0,999,999,99
3016,3,31,13,0,*?*?*?*?*?*?*?*?*?*?*?*?*?*?*?*?*?*?*?*?*?*?,15.9,11.2,77,100720,914,1370,318,583.4,612.2,175.0,61229,61722,22753,4536,80,1.5,0,0,9999,99999,9,999999999,0.0,999,999,99
3016,3,31,14,0,*?*?*?*?*?*?*?*?*?*?*?*?*?*?*?*?*?*?*?*?*?*?,16.2,10.3,71,100720,818,1369,317,517.4,606.2,155.2,54122,60634,20613,3615,80,1.0,0,0,9999,99999,9,999999999,0.0,999,999,99
3016,3,31,15,0,*?*?*?*?*?*?*?*?*?*?*?*?*?*?*?*?*?*?*?*?*?*?,15.7,10.8,76,100720,673,1370,336,364.6,332.5,201.2,38968,34330,22613,4521,80,2.1,6,3,9999,99999,9,999999999,0.0,999,999,99
3016,3,31,16,0,*?*?*?*?*?*?*?*?*?*?*?*?*?*?*?*?*?*?*?*?*?*?,16.2,8.9,65,100720,487,1370,337,252.1,317.6,139.1,26763,30332,15995,2857,80,0.5,6,3,9999,99999,9,999999999,0.0,999,999,99
3016,3,31,17,0,*?*?*?*?*?*?*?*?*?*?*?*?*?*?*?*?*?*?*?*?*?*?,15.6,8.3,65,100720,274,1371,342,93.8,118.2,70.1,10244,9238,8138,1508,80,1.5,8,4,9999,99999,9,999999999,0.0,999,999,99
3016,3,31,18,0,*?*?*?*?*?*?*?*?*?*?*?*?*?*?*?*?*?*?*?*?*?*?,14.6,8.8,71,100720,47,1356,345,0.0,0.0,0.0,0,0,0,0,80,1.0,10,5,9999,99999,9,999999999,0.0,999,999,99
3016,3,31,19,0,*?*?*?*?*?*?*?*?*?*?*?*?*?*?*?*?*?*?*?*?*?*?,13.0,8.9,79,100720,0,-0,337,0.0,-0.0,0.0,0,0,0,0,80,1.0,10,5,9999,99999,9,999999999,0.0,999,999,99
3016,3,31,20,0,*?*?*?*?*?*?*?*?*?*?*?*?*?*?*?*?*?*?*?*?*?*?,12.3,8.5,82,100720,0,-0,334,0.0,-0.0,0.0,0,0,0,0,80,0.5,10,5,9999,99999,9,999999999,0.0,999,999,99
3016,3,31,21,0,*?*?*?*?*?*?*?*?*?*?*?*?*?*?*?*?*?*?*?*?*?*?,11.7,9.7,91,100720,0,-0,331,0.0,-0.0,0.0,0,0,0,0,80,0.0,10,5,9999,99999,9,999999999,0.0,999,999,99
3016,3,31,22,0,*?*?*?*?*?*?*?*?*?*?*?*?*?*?*?*?*?*?*?*?*?*?,11.0,10.4,100,100720,0,-0,328,0.0,-0.0,0.0,0,0,0,0,80,1.0,10,5,9999,99999,9,999999999,0.0,999,999,99
3016,3,31,23,0,*?*?*?*?*?*?*?*?*?*?*?*?*?*?*?*?*?*?*?*?*?*?,10.3,10.3,100,100720,0,-0,324,0.0,-0.0,0.0,0,0,0,0,80,0.5,10,5,9999,99999,9,999999999,0.0,999,999,99
3016,3,31,24,0,*?*?*?*?*?*?*?*?*?*?*?*?*?*?*?*?*?*?*?*?*?*?,11.1,8.9,90,100720,0,-0,328,0.0,-0.0,0.0,0,0,0,0,90,1.5,10,5,9999,99999,9,999999999,0.0,999,999,99
3016,4,1,1,0,*?*?*?*?*?*?*?*?*?*?*?*?*?*?*?*?*?*?*?*?*?*?,9.2,9.1,99,101323,0,-0,320,0.0,-0.0,0.0,0,0,0,0,78,0.5,10,5,9999,99999,9,999999999,0.0,999,999,99
3016,4,1,2,0,*?*?*?*?*?*?*?*?*?*?*?*?*?*?*?*?*?*?*?*?*?*?,8.4,8.4,100,101323,0,-0,316,0.0,-0.0,0.0,0,0,0,0,77,0.5,10,5,9999,99999,9,999999999,0.0,999,999,99
3016,4,1,3,0,*?*?*?*?*?*?*?*?*?*?*?*?*?*?*?*?*?*?*?*?*?*?,7.6,7.6,100,101323,0,-0,313,0.0,-0.0,0.0,0,0,0,0,75,0.5,10,5,9999,99999,9,999999999,0.0,999,999,99
3016,4,1,4,0,*?*?*?*?*?*?*?*?*?*?*?*?*?*?*?*?*?*?*?*?*?*?,7.6,7.0,96,101323,0,-0,313,0.0,-0.0,0.0,0,0,0,0,73,1.0,10,5,9999,99999,9,999999999,0.2,999,999,99
3016,4,1,5,0,*?*?*?*?*?*?*?*?*?*?*?*?*?*?*?*?*?*?*?*?*?*?,7.7,7.0,95,101323,0,-0,313,0.0,-0.0,0.0,0,0,0,0,72,1.0,10,5,9999,99999,9,999999999,0.3,999,999,99
3016,4,1,6,0,*?*?*?*?*?*?*?*?*?*?*?*?*?*?*?*?*?*?*?*?*?*?,7.7,7.1,96,101323,123,1363,302,28.8,114.0,18.5,3146,5521,2707,318,70,0.5,7,4,9999,99999,9,999999999,0.3,999,999,99
3016,4,1,7,0,*?*?*?*?*?*?*?*?*?*?*?*?*?*?*?*?*?*?*?*?*?*?,8.9,8.3,95,101323,348,1370,282,191.8,528.6,57.5,19882,44343,8605,1073,72,1.5,0,0,9999,99999,9,999999999,0.0,999,999,99
3016,4,1,8,0,*?*?*?*?*?*?*?*?*?*?*?*?*?*?*?*?*?*?*?*?*?*?,9.8,8.5,91,101323,554,1369,286,334.7,578.9,100.4,34751,54875,14179,1966,73,0.5,0,0,9999,99999,9,999999999,0.0,999,999,99
3016,4,1,9,0,*?*?*?*?*?*?*?*?*?*?*?*?*?*?*?*?*?*?*?*?*?*?,10.7,8.5,86,101323,729,1369,290,455.6,599.2,136.7,47528,59248,18524,2951,75,0.5,0,0,9999,99999,9,999999999,0.0,999,999,99
3016,4,1,10,0,*?*?*?*?*?*?*?*?*?*?*?*?*?*?*?*?*?*?*?*?*?*?,12.4,9.1,80,101323,859,1368,298,546.3,609.0,163.9,57226,61151,21558,3985,77,0.5,0,0,9999,99999,9,999999999,0.0,999,999,99
3016,4,1,11,0,*?*?*?*?*?*?*?*?*?*?*?*?*?*?*?*?*?*?*?*?*?*?,13.2,8.3,72,101323,938,1369,299,600.5,613.5,180.2,63082,61951,23289,4826,78,2.1,0,0,9999,99999,9,999999999,0.0,999,999,99
3016,4,1,12,0,*?*?*?*?*?*?*?*?*?*?*?*?*?*?*?*?*?*?*?*?*?*?,13.7,8.0,68,101323,958,1368,321,573.3,429.9,272.3,60470,44494,31229,7687,80,1.5,5,3,9999,99999,9,999999999,0.0,999,999,99
3016,4,1,13,0,*?*?*?*?*?*?*?*?*?*?*?*?*?*?*?*?*?*?*?*?*?*?,14.5,8.5,67,101323,919,1368,329,514.2,343.0,283.9,55595,36817,31046,7765,82,1.5,6,3,9999,99999,9,999999999,0.0,999,999,99
3016,4,1,14,0,*?*?*?*?*?*?*?*?*?*?*?*?*?*?*?*?*?*?*?*?*?*?,14.4,9.6,73,101323,824,1369,336,348.2,145.8,260.4,38106,15219,29160,7038,83,1.0,8,4,9999,99999,9,999999999,0.7,999,999,99
3016,4,1,15,0,*?*?*?*?*?*?*?*?*?*?*?*?*?*?*?*?*?*?*?*?*?*?,14.0,9.7,75,101323,678,1368,335,280.9,142.8,210.1,30636,14615,23642,5210,85,2.1,8,4,9999,99999,9,999999999,0.0,999,999,99
3016,4,1,16,0,*?*?*?*?*?*?*?*?*?*?*?*?*?*?*?*?*?*?*?*?*?*?,14.5,8.8,68,101323,493,1370,325,272.5,397.5,129.4,28338,37033,16108,2505,87,0.5,5,3,9999,99999,9,999999999,0.0,999,999,99
3016,4,1,17,0,*?*?*?*?*?*?*?*?*?*?*?*?*?*?*?*?*?*?*?*?*?*?,14.0,8.8,71,101323,279,1367,327,126.5,277.5,69.8,13100,20930,9041,1279,88,1.5,6,3,9999,99999,9,999999999,0.0,999,999,99
3016,4,1,18,0,*?*?*?*?*?*?*?*?*?*?*?*?*?*?*?*?*?*?*?*?*?*?,13.1,8.5,73,101323,53,1359,326,0.0,0.0,0.0,0,0,0,0,90,1.0,7,4,9999,99999,9,999999999,0.0,999,999,99
3016,4,1,19,0,*?*?*?*?*?*?*?*?*?*?*?*?*?*?*?*?*?*?*?*?*?*?,11.9,8.1,78,101323,0,-0,332,0.0,-0.0,0.0,0,0,0,0,85,1.0,10,5,9999,99999,9,999999999,0.0,999,999,99
3016,4,1,20,0,*?*?*?*?*?*?*?*?*?*?*?*?*?*?*?*?*?*?*?*?*?*?,11.2,8.8,85,101323,0,-0,329,0.0,-0.0,0.0,0,0,0,0,80,0.5,10,5,9999,99999,9,999999999,0.0,999,999,99
3016,4,1,21,0,*?*?*?*?*?*?*?*?*?*?*?*?*?*?*?*?*?*?*?*?*?*?,10.8,8.8,87,101323,0,-0,327,0.0,-0.0,0.0,0,0,0,0,75,0.0,10,5,9999,99999,9,999999999,0.0,999,999,99
3016,4,1,22,0,*?*?*?*?*?*?*?*?*?*?*?*?*?*?*?*?*?*?*?*?*?*?,9.8,9.1,95,101323,0,-0,322,0.0,-0.0,0.0,0,0,0,0,70,1.0,10,5,9999,99999,9,999999999,0.0,999,999,99
3016,4,1,23,0,*?*?*?*?*?*?*?*?*?*?*?*?*?*?*?*?*?*?*?*?*?*?,10.0,8.9,92,101323,0,-0,323,0.0,-0.0,0.0,0,0,0,0,65,0.5,10,5,9999,99999,9,999999999,0.0,999,999,99
3016,4,1,24,0,*?*?*?*?*?*?*?*?*?*?*?*?*?*?*?*?*?*?*?*?*?*?,9.7,9.7,100,101323,0,-0,322,0.0,-0.0,0.0,0,0,0,0,80,1.5,10,5,9999,99999,9,999999999,0.0,999,999,99
3016,4,2,1,0,*?*?*?*?*?*?*?*?*?*?*?*?*?*?*?*?*?*?*?*?*?*?,10.4,8.9,90,101643,0,-0,325,0.0,-0.0,0.0,0,0,0,0,58,0.5,10,5,9999,99999,9,999999999,0.0,999,999,99
3016,4,2,2,0,*?*?*?*?*?*?*?*?*?*?*?*?*?*?*?*?*?*?*?*?*?*?,10.6,8.9,89,101643,0,-0,326,0.0,-0.0,0.0,0,0,0,0,57,0.5,10,5,9999,99999,9,999999999,0.0,999,999,99
3016,4,2,3,0,*?*?*?*?*?*?*?*?*?*?*?*?*?*?*?*?*?*?*?*?*?*?,10.4,8.0,84,101643,0,-0,325,0.0,-0.0,0.0,0,0,0,0,55,0.5,10,5,9999,99999,9,999999999,0.0,999,999,99
3016,4,2,4,0,*?*?*?*?*?*?*?*?*?*?*?*?*?*?*?*?*?*?*?*?*?*?,10.4,8.3,86,101643,0,-0,325,0.0,-0.0,0.0,0,0,0,0,53,1.0,10,5,9999,99999,9,999999999,0.0,999,999,99
3016,4,2,5,0,*?*?*?*?*?*?*?*?*?*?*?*?*?*?*?*?*?*?*?*?*?*?,10.2,8.4,88,101643,0,-0,324,0.0,-0.0,0.0,0,0,0,0,52,1.0,10,5,9999,99999,9,999999999,0.0,999,999,99
3016,4,2,6,0,*?*?*?*?*?*?*?*?*?*?*?*?*?*?*?*?*?*?*?*?*?*?,10.5,8.8,88,101643,132,1373,322,21.2,29.4,18.4,2410,1613,2256,383,50,0.5,9,5,9999,99999,9,999999999,0.0,999,999,99
3016,4,2,7,0,*?*?*?*?*?*?*?*?*?*?*?*?*?*?*?*?*?*?*?*?*?*?,10.7,8.5,86,101643,355,1366,323,99.4,50.9,86.2,10904,4441,9739,2281,55,1.5,9,5,9999,99999,9,999999999,0.0,999,999,99
3016,4,2,8,0,*?*?*?*?*?*?*?*?*?*?*?*?*?*?*?*?*?*?*?*?*?*?,11.6,8.4,80,101643,561,1367,327,171.3,55.5,148.5,18822,5351,16745,4292,60,0.5,9,5,9999,99999,9,999999999,0.0,999,999,99
3016,4,2,9,0,*?*?*?*?*?*?*?*?*?*?*?*?*?*?*?*?*?*?*?*?*?*?,13.1,9.7,80,101643,736,1369,334,232.1,57.4,201.3,25546,5730,22676,6359,65,0.5,9,5,9999,99999,9,999999999,0.0,999,999,99
3016,4,2,10,0,*?*?*?*?*?*?*?*?*?*?*?*?*?*?*?*?*?*?*?*?*?*?,14.2,9.4,73,101643,866,1368,339,277.7,58.3,240.8,30601,5899,27124,8215,70,0.5,9,5,9999,99999,9,999999999,0.0,999,999,99
3016,4,2,11,0,*?*?*?*?*?*?*?*?*?*?*?*?*?*?*?*?*?*?*?*?*?*?,15.2,10.1,71,101643,944,1368,344,304.9,58.8,264.3,33628,5971,29782,9507,75,2.1,9,5,9999,99999,9,999999999,0.0,999,999,99
3016,4,2,12,0,*?*?*?*?*?*?*?*?*?*?*?*?*?*?*?*?*?*?*?*?*?*?,15.2,10.3,72,101643,964,1368,344,311.9,58.9,270.4,34408,5986,30466,9870,80,1.5,9,5,9999,99999,9,999999999,0.0,999,999,99
3016,4,2,13,0,*?*?*?*?*?*?*?*?*?*?*?*?*?*?*?*?*?*?*?*?*?*?,15.5,10.2,70,101643,925,1368,345,298.2,58.7,258.6,32887,5955,29131,9175,82,1.5,9,5,9999,99999,9,999999999,0.0,999,999,99
3016,4,2,14,0,*?*?*?*?*?*?*?*?*?*?*?*?*?*?*?*?*?*?*?*?*?*?,15.3,9.1,66,101643,829,1367,344,264.8,58.1,229.6,29174,5858,25868,7656,83,1.0,9,5,9999,99999,9,999999999,0.0,999,999,99
3016,4,2,15,0,*?*?*?*?*?*?*?*?*?*?*?*?*?*?*?*?*?*?*?*?*?*?,15.1,7.9,62,101643,684,1369,343,214.0,56.9,185.5,23539,5640,20908,5701,85,2.1,9,5,9999,99999,9,999999999,0.0,999,999,99
3016,4,2,16,0,*?*?*?*?*?*?*?*?*?*?*?*?*?*?*?*?*?*?*?*?*?*?,15.2,8.0,62,101643,498,1368,348,85.9,0.0,85.9,10047,0,10078,3604,87,0.5,10,5,9999,99999,9,999999999,0.0,999,999,99
3016,4,2,17,0,*?*?*?*?*?*?*?*?*?*?*?*?*?*?*?*?*?*?*?*?*?*?,14.8,9.7,71,101643,285,1368,346,43.1,0.0,43.1,5021,0,5031,1688,88,1.5,10,5,9999,99999,9,999999999,0.0,999,999,99
3016,4,2,18,0,*?*?*?*?*?*?*?*?*?*?*?*?*?*?*?*?*?*?*?*?*?*?,14.3,9.6,73,101643,59,1361,343,0.0,0.0,0.0,0,0,0,0,90,1.0,10,5,9999,99999,9,999999999,0.0,999,999,99
3016,4,2,19,0,*?*?*?*?*?*?*?*?*?*?*?*?*?*?*?*?*?*?*?*?*?*?,14.4,8.9,69,101643,0,-0,344,0.0,-0.0,0.0,0,0,0,0,82,1.0,10,5,9999,99999,9,999999999,0.0,999,999,99
3016,4,2,20,0,*?*?*?*?*?*?*?*?*?*?*?*?*?*?*?*?*?*?*?*?*?*?,12.6,9.4,81,101643,0,-0,335,0.0,-0.0,0.0,0,0,0,0,73,0.5,10,5,9999,99999,9,999999999,0.0,999,999,99
3016,4,2,21,0,*?*?*?*?*?*?*?*?*?*?*?*?*?*?*?*?*?*?*?*?*?*?,12.3,9.2,81,101643,0,-0,334,0.0,-0.0,0.0,0,0,0,0,65,0.0,10,5,9999,99999,9,999999999,0.0,999,999,99
3016,4,2,22,0,*?*?*?*?*?*?*?*?*?*?*?*?*?*?*?*?*?*?*?*?*?*?,12.7,9.6,80,101643,0,-0,336,0.0,-0.0,0.0,0,0,0,0,57,1.0,10,5,9999,99999,9,999999999,0.0,999,999,99
3016,4,2,23,0,*?*?*?*?*?*?*?*?*?*?*?*?*?*?*?*?*?*?*?*?*?*?,12.8,9.9,82,101643,0,-0,336,0.0,-0.0,0.0,0,0,0,0,48,0.5,10,5,9999,99999,9,999999999,0.0,999,999,99
3016,4,2,24,0,*?*?*?*?*?*?*?*?*?*?*?*?*?*?*?*?*?*?*?*?*?*?,10.2,8.9,91,101643,0,-0,324,0.0,-0.0,0.0,0,0,0,0,60,1.5,10,5,9999,99999,9,999999999,0.0,999,999,99
3016,4,3,1,0,*?*?*?*?*?*?*?*?*?*?*?*?*?*?*?*?*?*?*?*?*?*?,13.2,10.9,84,101478,0,-0,338,0.0,-0.0,0.0,0,0,0,0,40,0.5,10,5,9999,99999,9,999999999,0.0,999,999,99
3016,4,3,2,0,*?*?*?*?*?*?*?*?*?*?*?*?*?*?*?*?*?*?*?*?*?*?,13.3,11.3,86,101478,0,-0,338,0.0,-0.0,0.0,0,0,0,0,40,0.5,10,5,9999,99999,9,999999999,0.0,999,999,99
3016,4,3,3,0,*?*?*?*?*?*?*?*?*?*?*?*?*?*?*?*?*?*?*?*?*?*?,12.5,11.3,91,101478,0,-0,334,0.0,-0.0,0.0,0,0,0,0,40,0.5,10,5,9999,99999,9,999999999,0.0,999,999,99
3016,4,3,4,0,*?*?*?*?*?*?*?*?*?*?*?*?*?*?*?*?*?*?*?*?*?*?,12.4,11.6,92,101478,0,-0,334,0.0,-0.0,0.0,0,0,0,0,40,1.0,10,5,9999,99999,9,999999999,0.0,999,999,99
3016,4,3,5,0,*?*?*?*?*?*?*?*?*?*?*?*?*?*?*?*?*?*?*?*?*?*?,12.3,11.1,90,101478,0,-0,333,0.0,-0.0,0.0,0,0,0,0,40,1.0,10,5,9999,99999,9,999999999,0.0,999,999,99
3016,4,3,6,0,*?*?*?*?*?*?*?*?*?*?*?*?*?*?*?*?*?*?*?*?*?*?,12.6,11.3,89,101478,140,1371,335,13.9,0.0,13.9,1659,-0,1660,541,40,0.5,10,5,9999,99999,9,999999999,0.0,999,999,99
3016,4,3,7,0,*?*?*?*?*?*?*?*?*?*?*?*?*?*?*?*?*?*?*?*?*?*?,12.9,11.7,90,101478,363,1367,336,58.8,0.0,58.8,6850,0,6866,2356,38,1.5,10,5,9999,99999,9,999999999,0.0,999,999,99
3016,4,3,8,0,*?*?*?*?*?*?*?*?*?*?*?*?*?*?*?*?*?*?*?*?*?*?,14.9,12.3,83,101478,569,1368,345,100.2,0.0,100.2,11757,0,11795,4309,37,0.5,10,5,9999,99999,9,999999999,0.0,999,999,99
3016,4,3,9,0,*?*?*?*?*?*?*?*?*?*?*?*?*?*?*?*?*?*?*?*?*?*?,16.8,12.4,73,101478,743,1368,355,135.1,0.0,135.1,16013,0,16074,6163,35,0.5,10,5,9999,99999,9,999999999,0.0,999,999,99
3016,4,3,10,0,*?*?*?*?*?*?*?*?*?*?*?*?*?*?*?*?*?*?*?*?*?*?,17.6,12.8,72,101478,873,1368,358,161.3,0.0,161.3,19265,0,19347,7643,33,0.5,10,5,9999,99999,9,999999999,0.0,999,999,99
3016,4,3,11,0,*?*?*?*?*?*?*?*?*?*?*?*?*?*?*?*?*?*?*?*?*?*?,19.1,12.6,64,101478,950,1367,366,176.9,0.0,176.9,21230,0,21325,8542,32,2.1,10,5,9999,99999,9,999999999,0.0,999,999,99
3016,4,3,12,0,*?*?*?*?*?*?*?*?*?*?*?*?*?*?*?*?*?*?*?*?*?*?,19.7,12.2,60,101478,970,1367,369,180.8,0.0,180.8,21734,0,21833,8771,30,1.5,10,5,9999,99999,9,999999999,0.0,999,999,99
3016,4,3,13,0,*?*?*?*?*?*?*?*?*?*?*?*?*?*?*?*?*?*?*?*?*?*?,19.8,11.9,59,101478,931,1368,370,172.9,0.0,172.9,20732,0,20824,8315,32,1.5,10,5,9999,99999,9,999999999,0.0,999,999,99
3016,4,3,14,0,*?*?*?*?*?*?*?*?*?*?*?*?*?*?*?*?*?*?*?*?*?*?,20.0,9.8,50,101478,835,1368,371,153.7,0.0,153.7,18313,0,18388,7207,33,1.0,10,5,9999,99999,9,999999999,0.0,999,999,99
3016,4,3,15,0,*?*?*?*?*?*?*?*?*?*?*?*?*?*?*?*?*?*?*?*?*?*?,19.9,8.9,48,101478,689,1367,371,124.4,0.0,124.4,14692,0,14746,5575,35,2.1,10,5,9999,99999,9,999999999,0.0,999,999,99
3016,4,3,16,0,*?*?*?*?*?*?*?*?*?*?*?*?*?*?*?*?*?*?*?*?*?*?,20.1,10.8,53,101478,504,1368,372,87.0,0.0,87.0,10185,0,10216,3660,37,0.5,10,5,9999,99999,9,999999999,0.0,999,999,99
3016,4,3,17,0,*?*?*?*?*?*?*?*?*?*?*?*?*?*?*?*?*?*?*?*?*?*?,20.0,11.3,56,101478,291,1369,371,44.2,0.0,44.2,5156,0,5167,1736,38,1.5,10,5,9999,99999,9,999999999,0.0,999,999,99
3016,4,3,18,0,*?*?*?*?*?*?*?*?*?*?*?*?*?*?*?*?*?*?*?*?*?*?,18.5,12.6,67,101478,65,1363,363,0.0,0.0,0.0,0,0,0,0,40,1.0,10,5,9999,99999,9,999999999,0.0,999,999,99
3016,4,3,19,0,*?*?*?*?*?*?*?*?*?*?*?*?*?*?*?*?*?*?*?*?*?*?,17.6,12.5,71,101478,0,-0,359,0.0,-0.0,0.0,0,0,0,0,38,1.0,10,5,9999,99999,9,999999999,0.0,999,999,99
3016,4,3,20,0,*?*?*?*?*?*?*?*?*?*?*?*?*?*?*?*?*?*?*?*?*?*?,16.1,11.7,73,101478,0,-0,351,0.0,-0.0,0.0,0,0,0,0,37,0.5,10,5,9999,99999,9,999999999,0.0,999,999,99
3016,4,3,21,0,*?*?*?*?*?*?*?*?*?*?*?*?*?*?*?*?*?*?*?*?*?*?,15.7,11.7,75,101478,0,-0,349,0.0,-0.0,0.0,0,0,0,0,35,0.0,10,5,9999,99999,9,999999999,0.0,999,999,99
3016,4,3,22,0,*?*?*?*?*?*?*?*?*?*?*?*?*?*?*?*?*?*?*?*?*?*?,14.5,11.7,81,101478,0,-0,344,0.0,-0.0,0.0,0,0,0,0,33,1.0,10,5,9999,99999,9,999999999,0.0,999,999,99
3016,4,3,23,0,*?*?*?*?*?*?*?*?*?*?*?*?*?*?*?*?*?*?*?*?*?*?,13.7,11.7,85,101478,0,-0,340,0.0,-0.0,0.0,0,0,0,0,32,0.5,10,5,9999,99999,9,999999999,0.0,999,999,99
3016,4,3,24,0,*?*?*?*?*?*?*?*?*?*?*?*?*?*?*?*?*?*?*?*?*?*?,12.9,10.4,83,101478,0,-0,336,0.0,-0.0,0.0,0,0,0,0,40,1.5,10,5,9999,99999,9,999999999,0.0,999,999,99
3016,4,4,1,0,*?*?*?*?*?*?*?*?*?*?*?*?*?*?*?*?*?*?*?*?*?*?,10.9,8.3,83,101701,0,-0,328,0.0,-0.0,0.0,0,0,0,0,30,0.5,10,5,9999,99999,9,999999999,0.0,999,999,99
3016,4,4,2,0,*?*?*?*?*?*?*?*?*?*?*?*?*?*?*?*?*?*?*?*?*?*?,9.6,6.2,79,101701,0,-0,322,0.0,-0.0,0.0,0,0,0,0,30,0.5,10,5,9999,99999,9,999999999,0.0,999,999,99
3016,4,4,3,0,*?*?*?*?*?*?*?*?*?*?*?*?*?*?*?*?*?*?*?*?*?*?,9.1,5.5,77,101701,0,-0,320,0.0,-0.0,0.0,0,0,0,0,30,0.5,10,5,9999,99999,9,999999999,0.0,999,999,99
3016,4,4,4,0,*?*?*?*?*?*?*?*?*?*?*?*?*?*?*?*?*?*?*?*?*?*?,8.9,4.8,74,101701,0,-0,319,0.0,-0.0,0.0,0,0,0,0,30,1.0,10,5,9999,99999,9,999999999,0.0,999,999,99
3016,4,4,5,0,*?*?*?*?*?*?*?*?*?*?*?*?*?*?*?*?*?*?*?*?*?*?,8.8,5.0,76,101701,0,-0,288,0.0,-0.0,0.0,0,0,0,0,30,1.0,3,2,9999,99999,9,999999999,0.0,999,999,99
3016,4,4,6,0,*?*?*?*?*?*?*?*?*?*?*?*?*?*?*?*?*?*?*?*?*?*?,9.3,5.0,74,101701,148,1371,316,26.9,33.1,23.3,3026,1930,2825,486,30,0.5,9,5,9999,99999,9,999999999,0.0,999,999,99
3016,4,4,7,0,*?*?*?*?*?*?*?*?*?*?*?*?*?*?*?*?*?*?*?*?*?*?,9.8,5.5,74,101701,371,1367,323,60.4,0.0,60.4,7034,0,7052,2425,30,1.5,10,5,9999,99999,9,999999999,0.0,999,999,99
3016,4,4,8,0,*?*?*?*?*?*?*?*?*?*?*?*?*?*?*?*?*?*?*?*?*?*?,11.4,6.7,72,101701,576,1366,330,101.7,0.0,101.7,11939,0,11978,4386,30,0.5,10,5,9999,99999,9,999999999,0.0,999,999,99
3016,4,4,9,0,*?*?*?*?*?*?*?*?*?*?*?*?*?*?*?*?*?*?*?*?*?*?,12.9,6.7,66,101701,749,1366,337,136.6,0.0,136.6,16191,0,16254,6243,30,0.5,10,5,9999,99999,9,999999999,0.0,999,999,99
3016,4,4,10,0,*?*?*?*?*?*?*?*?*?*?*?*?*?*?*?*?*?*?*?*?*?*?,13.4,7.6,67,101701,879,1366,331,374.4,146.7,280.1,41009,15447,31217,7898,30,0.5,8,4,9999,99999,9,999999999,0.0,999,999,99
3016,4,4,11,0,*?*?*?*?*?*?*?*?*?*?*?*?*?*?*?*?*?*?*?*?*?*?,14.3,8.1,66,101701,956,1366,332,484.7,247.3,311.7,52302,26599,33733,8991,30,2.1,7,4,9999,99999,9,999999999,0.0,999,999,99
3016,4,4,12,0,*?*?*?*?*?*?*?*?*?*?*?*?*?*?*?*?*?*?*?*?*?*?,15.7,8.1,60,101701,976,1367,346,316.4,58.9,274.3,34903,5996,30901,10106,30,1.5,9,5,9999,99999,9,999999999,0.0,999,999,99
3016,4,4,13,0,*?*?*?*?*?*?*?*?*?*?*?*?*?*?*?*?*?*?*?*?*?*?,16.0,9.4,64,101701,936,1366,348,302.5,58.7,262.3,33361,5965,29547,9384,30,1.5,9,5,9999,99999,9,999999999,0.0,999,999,99
3016,4,4,14,0,*?*?*?*?*?*?*?*?*?*?*?*?*?*?*?*?*?*?*?*?*?*?,15.8,9.9,68,101701,840,1366,347,269.0,58.2,233.2,29632,5872,26271,7831,30,1.0,9,5,9999,99999,9,999999999,0.0,999,999,99
3016,4,4,15,0,*?*?*?*?*?*?*?*?*?*?*?*?*?*?*?*?*?*?*?*?*?*?,15.4,9.1,65,101701,694,1365,349,125.5,0.0,125.5,14832,0,14887,5636,30,2.1,10,5,9999,99999,9,999999999,0.0,999,999,99
3016,4,4,16,0,*?*?*?*?*?*?*?*?*?*?*?*?*?*?*?*?*?*?*?*?*?*?,16.0,8.0,58,101701,509,1366,339,239.9,229.9,154.3,25384,22249,17567,3235,30,0.5,7,4,9999,99999,9,999999999,0.0,999,999,99
3016,4,4,17,0,*?*?*?*?*?*?*?*?*?*?*?*?*?*?*?*?*?*?*?*?*?*?,15.2,7.1,58,101701,296,1365,339,104.5,121.5,78.2,11401,9820,9040,1691,30,1.5,8,4,9999,99999,9,999999999,0.0,999,999,99
3016,4,4,18,0,*?*?*?*?*?*?*?*?*?*?*?*?*?*?*?*?*?*?*?*?*?*?,14.4,7.4,62,101701,71,1366,340,0.1,0.4,0.1,21,11,24,2,30,1.0,9,5,9999,99999,9,999999999,0.0,999,999,99
3016,4,4,19,0,*?*?*?*?*?*?*?*?*?*?*?*?*?*?*?*?*?*?*?*?*?*?,13.8,8.1,68,101701,0,-0,341,0.0,-0.0,0.0,0,0,0,0,28,1.0,10,5,9999,99999,9,999999999,0.0,999,999,99
3016,4,4,20,0,*?*?*?*?*?*?*?*?*?*?*?*?*?*?*?*?*?*?*?*?*?*?,12.2,8.0,75,101701,0,-0,334,0.0,-0.0,0.0,0,0,0,0,27,0.5,10,5,9999,99999,9,999999999,0.0,999,999,99
3016,4,4,21,0,*?*?*?*?*?*?*?*?*?*?*?*?*?*?*?*?*?*?*?*?*?*?,11.2,8.4,82,101701,0,-0,329,0.0,-0.0,0.0,0,0,0,0,25,0.0,10,5,9999,99999,9,999999999,0.0,999,999,99
3016,4,4,22,0,*?*?*?*?*?*?*?*?*?*?*?*?*?*?*?*?*?*?*?*?*?*?,10.2,8.3,87,101701,0,-0,324,0.0,-0.0,0.0,0,0,0,0,23,1.0,10,5,9999,99999,9,999999999,0.0,999,999,99
3016,4,4,23,0,*?*?*?*?*?*?*?*?*?*?*?*?*?*?*?*?*?*?*?*?*?*?,9.7,8.5,91,101701,0,-0,322,0.0,-0.0,0.0,0,0,0,0,22,0.5,10,5,9999,99999,9,999999999,0.0,999,999,99
3016,4,4,24,0,*?*?*?*?*?*?*?*?*?*?*?*?*?*?*?*?*?*?*?*?*?*?,12.9,10.1,82,101701,0,-0,337,0.0,-0.0,0.0,0,0,0,0,30,1.5,10,5,9999,99999,9,999999999,0.0,999,999,99
3016,4,5,1,0,*?*?*?*?*?*?*?*?*?*?*?*?*?*?*?*?*?*?*?*?*?*?,6.6,6.1,95,102496,0,-0,309,0.0,-0.0,0.0,0,0,0,0,28,0.5,10,5,9999,99999,9,999999999,0.0,999,999,99
3016,4,5,2,0,*?*?*?*?*?*?*?*?*?*?*?*?*?*?*?*?*?*?*?*?*?*?,4.3,4.3,98,102496,0,-0,299,0.0,-0.0,0.0,0,0,0,0,37,0.5,10,5,9999,99999,9,999999999,0.0,999,999,99
3016,4,5,3,0,*?*?*?*?*?*?*?*?*?*?*?*?*?*?*?*?*?*?*?*?*?*?,4.6,4.6,98,102496,0,-0,300,0.0,-0.0,0.0,0,0,0,0,45,0.5,10,5,9999,99999,9,999999999,0.0,999,999,99
3016,4,5,4,0,*?*?*?*?*?*?*?*?*?*?*?*?*?*?*?*?*?*?*?*?*?*?,5.0,4.6,96,102496,0,-0,302,0.0,-0.0,0.0,0,0,0,0,53,1.0,10,5,9999,99999,9,999999999,0.0,999,999,99
3016,4,5,5,0,*?*?*?*?*?*?*?*?*?*?*?*?*?*?*?*?*?*?*?*?*?*?,4.6,4.3,97,102496,0,-0,283,0.0,-0.0,0.0,0,0,0,0,62,1.0,6,3,9999,99999,9,999999999,0.0,999,999,99
3016,4,5,6,0,*?*?*?*?*?*?*?*?*?*?*?*?*?*?*?*?*?*?*?*?*?*?,4.3,3.9,96,102496,155,1362,286,46.5,145.7,29.9,4939,8091,4147,525,70,0.5,7,4,9999,99999,9,999999999,0.0,999,999,99
3016,4,5,7,0,*?*?*?*?*?*?*?*?*?*?*?*?*?*?*?*?*?*?*?*?*?*?,5.6,5.0,94,102496,378,1365,279,206.9,439.1,85.2,21751,37698,11087,1571,100,1.5,4,2,9999,99999,9,999999999,0.0,999,999,99
3016,4,5,8,0,*?*?*?*?*?*?*?*?*?*?*?*?*?*?*?*?*?*?*?*?*?*?,7.0,5.5,88,102496,583,1365,289,331.9,408.0,157.7,34561,39610,19260,3178,130,0.5,5,3,9999,99999,9,999999999,0.0,999,999,99
3016,4,5,9,0,*?*?*?*?*?*?*?*?*?*?*?*?*?*?*?*?*?*?*?*?*?*?,9.4,6.4,80,102496,756,1365,309,375.4,242.1,241.4,40119,25445,26693,5791,160,0.5,7,4,9999,99999,9,999999999,0.0,999,999,99
3016,4,5,10,0,*?*?*?*?*?*?*?*?*?*?*?*?*?*?*?*?*?*?*?*?*?*?,11.7,7.0,72,102496,885,1365,323,377.6,146.8,282.5,41362,15466,31471,8009,190,0.5,8,4,9999,99999,9,999999999,0.0,999,999,99
3016,4,5,11,0,*?*?*?*?*?*?*?*?*?*?*?*?*?*?*?*?*?*?*?*?*?*?,12.6,7.1,68,102496,962,1365,327,413.2,147.8,309.1,45343,15656,34322,9398,220,2.1,8,4,9999,99999,9,999999999,0.0,999,999,99
3016,4,5,12,0,*?*?*?*?*?*?*?*?*?*?*?*?*?*?*?*?*?*?*?*?*?*?,14.2,7.7,64,102496,981,1365,331,498.8,247.8,320.7,53886,26698,34615,9555,250,1.5,7,4,9999,99999,9,999999999,0.0,999,999,99
3016,4,5,13,0,*?*?*?*?*?*?*?*?*?*?*?*?*?*?*?*?*?*?*?*?*?*?,14.2,7.3,62,102496,942,1366,339,304.6,58.8,264.1,33595,5970,29752,9490,245,1.5,9,5,9999,99999,9,999999999,0.0,999,999,99
3016,4,5,14,0,*?*?*?*?*?*?*?*?*?*?*?*?*?*?*?*?*?*?*?*?*?*?,14.0,8.0,66,102496,845,1365,338,271.0,58.2,235.0,29858,5879,26468,7918,240,1.0,9,5,9999,99999,9,999999999,0.0,999,999,99
3016,4,5,15,0,*?*?*?*?*?*?*?*?*?*?*?*?*?*?*?*?*?*?*?*?*?*?,14.4,7.6,62,102496,700,1366,332,344.6,240.0,221.5,36727,24945,24654,5120,235,2.1,7,4,9999,99999,9,999999999,0.0,999,999,99
3016,4,5,16,0,*?*?*?*?*?*?*?*?*?*?*?*?*?*?*?*?*?*?*?*?*?*?,14.6,8.0,63,102496,514,1365,333,243.0,230.3,156.3,25715,22359,17779,3285,230,0.5,7,4,9999,99999,9,999999999,0.0,999,999,99
3016,4,5,17,0,*?*?*?*?*?*?*?*?*?*?*?*?*?*?*?*?*?*?*?*?*?*?,13.9,8.1,67,102496,302,1366,338,80.9,48.7,70.1,8872,4057,7938,1825,225,1.5,9,5,9999,99999,9,999999999,0.0,999,999,99
3016,4,5,18,0,*?*?*?*?*?*?*?*?*?*?*?*?*?*?*?*?*?*?*?*?*?*?,13.2,8.9,74,102496,77,1368,327,3.4,21.8,2.2,402,1019,469,46,220,1.0,7,4,9999,99999,9,999999999,0.0,999,999,99
3016,4,5,19,0,*?*?*?*?*?*?*?*?*?*?*?*?*?*?*?*?*?*?*?*?*?*?,11.1,8.4,82,102496,0,-0,328,0.0,-0.0,0.0,0,0,0,0,200,1.0,10,5,9999,99999,9,999999999,0.0,999,999,99
3016,4,5,20,0,*?*?*?*?*?*?*?*?*?*?*?*?*?*?*?*?*?*?*?*?*?*?,9.9,7.7,84,102496,0,-0,323,0.0,-0.0,0.0,0,0,0,0,180,0.5,10,5,9999,99999,9,999999999,0.0,999,999,99
3016,4,5,21,0,*?*?*?*?*?*?*?*?*?*?*?*?*?*?*?*?*?*?*?*?*?*?,8.0,6.6,90,102496,0,-0,315,0.0,-0.0,0.0,0,0,0,0,160,0.0,10,5,9999,99999,9,999999999,0.0,999,999,99
3016,4,5,22,0,*?*?*?*?*?*?*?*?*?*?*?*?*?*?*?*?*?*?*?*?*?*?,7.0,6.6,95,102496,0,-0,310,0.0,-0.0,0.0,0,0,0,0,140,1.0,10,5,9999,99999,9,999999999,0.0,999,999,99
3016,4,5,23,0,*?*?*?*?*?*?*?*?*?*?*?*?*?*?*?*?*?*?*?*?*?*?,7.3,6.2,91,102496,0,-0,312,0.0,-0.0,0.0,0,0,0,0,120,0.5,10,5,9999,99999,9,999999999,0.0,999,999,99
3016,4,5,24,0,*?*?*?*?*?*?*?*?*?*?*?*?*?*?*?*?*?*?*?*?*?*?,9.3,7.4,86,102496,0,-0,320,0.0,-0.0,0.0,0,0,0,0,20,1.5,10,5,9999,99999,9,999999999,0.0,999,999,99
3016,4,6,1,0,*?*?*?*?*?*?*?*?*?*?*?*?*?*?*?*?*?*?*?*?*?*?,7.8,6.7,92,101671,0,-0,314,0.0,-0.0,0.0,0,0,0,0,100,0.5,10,5,9999,99999,9,999999999,0.0,999,999,99
3016,4,6,2,0,*?*?*?*?*?*?*?*?*?*?*?*?*?*?*?*?*?*?*?*?*?*?,8.0,6.9,92,101671,0,-0,315,0.0,-0.0,0.0,0,0,0,0,100,0.5,10,5,9999,99999,9,999999999,0.0,999,999,99
3016,4,6,3,0,*?*?*?*?*?*?*?*?*?*?*?*?*?*?*?*?*?*?*?*?*?*?,7.3,6.2,93,101671,0,-0,312,0.0,-0.0,0.0,0,0,0,0,100,0.5,10,5,9999,99999,9,999999999,0.0,999,999,99
3016,4,6,4,0,*?*?*?*?*?*?*?*?*?*?*?*?*?*?*?*?*?*?*?*?*?*?,7.4,6.1,91,101671,0,-0,312,0.0,-0.0,0.0,0,0,0,0,100,1.0,10,5,9999,99999,9,999999999,0.0,999,999,99
3016,4,6,5,0,*?*?*?*?*?*?*?*?*?*?*?*?*?*?*?*?*?*?*?*?*?*?,7.3,6.1,92,101671,0,-0,308,0.0,-0.0,0.0,0,0,0,0,100,1.0,9,5,9999,99999,9,999999999,0.0,999,999,99
3016,4,6,6,0,*?*?*?*?*?*?*?*?*?*?*?*?*?*?*?*?*?*?*?*?*?*?,7.2,5.6,89,101671,163,1363,311,18.7,0.0,18.7,2212,-0,2214,724,100,0.5,10,5,9999,99999,9,999999999,0.0,999,999,99
3016,4,6,7,0,*?*?*?*?*?*?*?*?*?*?*?*?*?*?*?*?*?*?*?*?*?*?,8.1,5.9,86,101671,386,1366,311,110.3,51.9,95.6,12103,4631,10802,2562,107,1.5,9,5,9999,99999,9,999999999,0.0,999,999,99
3016,4,6,8,0,*?*?*?*?*?*?*?*?*?*?*?*?*?*?*?*?*?*?*?*?*?*?,8.9,6.4,84,101671,590,1364,315,181.9,55.9,157.7,19986,5435,17772,4621,113,0.5,9,5,9999,99999,9,999999999,0.0,999,999,99
3016,4,6,9,0,*?*?*?*?*?*?*?*?*?*?*?*?*?*?*?*?*?*?*?*?*?*?,10.2,6.6,78,101671,763,1365,316,321.0,144.7,240.1,35067,15043,26903,6247,120,0.5,8,4,9999,99999,9,999999999,0.0,999,999,99
3016,4,6,10,0,*?*?*?*?*?*?*?*?*?*?*?*?*?*?*?*?*?*?*?*?*?*?,11.1,7.3,77,101671,892,1365,321,380.8,146.9,284.8,41713,15485,31724,8122,127,0.5,8,4,9999,99999,9,999999999,0.0,999,999,99
3016,4,6,11,0,*?*?*?*?*?*?*?*?*?*?*?*?*?*?*?*?*?*?*?*?*?*?,12.8,7.6,70,101671,968,1365,333,314.1,58.9,272.3,34653,5992,30680,9983,133,2.1,9,5,9999,99999,9,999999999,0.0,999,999,99
3016,4,6,12,0,*?*?*?*?*?*?*?*?*?*?*?*?*?*?*?*?*?*?*?*?*?*?,12.9,7.6,69,101671,987,1365,333,320.7,59.0,278.0,35387,6006,31324,10342,140,1.5,9,5,9999,99999,9,999999999,0.0,999,999,99
3016,4,6,13,0,*?*?*?*?*?*?*?*?*?*?*?*?*?*?*?*?*?*?*?*?*?*?,12.6,8.3,75,101671,947,1365,332,306.7,58.8,265.9,33825,5975,29953,9595,135,1.5,9,5,9999,99999,9,999999999,0.0,999,999,99
3016,4,6,14,0,*?*?*?*?*?*?*?*?*?*?*?*?*?*?*?*?*?*?*?*?*?*?,13.0,9.1,77,101671,851,1365,334,273.0,58.3,236.7,30081,5885,26665,8005,130,1.0,9,5,9999,99999,9,999999999,0.0,999,999,99
3016,4,6,15,0,*?*?*?*?*?*?*?*?*?*?*?*?*?*?*?*?*?*?*?*?*?*?,12.6,9.8,83,101671,705,1365,335,127.8,0.0,127.8,15112,0,15168,5760,125,2.1,10,5,9999,99999,9,999999999,0.0,999,999,99
3016,4,6,16,0,*?*?*?*?*?*?*?*?*?*?*?*?*?*?*?*?*?*?*?*?*?*?,12.9,8.8,76,101671,520,1366,337,90.5,0.0,90.5,10593,0,10626,3826,120,0.5,10,5,9999,99999,9,999999999,0.0,999,999,99
3016,4,6,17,0,*?*?*?*?*?*?*?*?*?*?*?*?*?*?*?*?*?*?*?*?*?*?,12.6,8.8,77,101671,307,1363,332,82.9,48.9,71.8,9090,4103,8131,1872,115,1.5,9,5,9999,99999,9,999999999,0.0,999,999,99
3016,4,6,18,0,*?*?*?*?*?*?*?*?*?*?*?*?*?*?*?*?*?*?*?*?*?*?,11.9,7.3,73,101671,83,1371,332,2.4,0.0,2.4,320,-0,319,100,110,1.0,10,5,9999,99999,9,999999999,0.0,999,999,99
3016,4,6,19,0,*?*?*?*?*?*?*?*?*?*?*?*?*?*?*?*?*?*?*?*?*?*?,10.9,8.0,82,101671,0,-0,328,0.0,-0.0,0.0,0,0,0,0,108,1.0,10,5,9999,99999,9,999999999,0.0,999,999,99
3016,4,6,20,0,*?*?*?*?*?*?*?*?*?*?*?*?*?*?*?*?*?*?*?*?*?*?,9.6,6.2,79,101671,0,-0,322,0.0,-0.0,0.0,0,0,0,0,107,0.5,10,5,9999,99999,9,999999999,0.0,999,999,99
3016,4,6,21,0,*?*?*?*?*?*?*?*?*?*?*?*?*?*?*?*?*?*?*?*?*?*?,9.0,6.6,84,101671,0,-0,319,0.0,-0.0,0.0,0,0,0,0,105,0.0,10,5,9999,99999,9,999999999,0.0,999,999,99
3016,4,6,22,0,*?*?*?*?*?*?*?*?*?*?*?*?*?*?*?*?*?*?*?*?*?*?,9.6,5.9,78,101671,0,-0,322,0.0,-0.0,0.0,0,0,0,0,103,1.0,10,5,9999,99999,9,999999999,0.0,999,999,99
3016,4,6,23,0,*?*?*?*?*?*?*?*?*?*?*?*?*?*?*?*?*?*?*?*?*?*?,9.1,5.9,80,101671,0,-0,320,0.0,-0.0,0.0,0,0,0,0,102,0.5,10,5,9999,99999,9,999999999,0.0,999,999,99
3016,4,6,24,0,*?*?*?*?*?*?*?*?*?*?*?*?*?*?*?*?*?*?*?*?*?*?,7.6,6.4,92,101671,0,-0,313,0.0,-0.0,0.0,0,0,0,0,100,1.5,10,5,9999,99999,9,999999999,0.0,999,999,99
3016,4,7,1,0,*?*?*?*?*?*?*?*?*?*?*?*?*?*?*?*?*?*?*?*?*?*?,7.3,4.5,81,100095,0,-0,312,0.0,-0.0,0.0,0,0,0,0,98,0.5,10,5,9999,99999,9,999999999,0.0,999,999,99
3016,4,7,2,0,*?*?*?*?*?*?*?*?*?*?*?*?*?*?*?*?*?*?*?*?*?*?,6.1,3.6,82,100095,0,-0,307,0.0,-0.0,0.0,0,0,0,0,97,0.5,10,5,9999,99999,9,999999999,0.0,999,999,99
3016,4,7,3,0,*?*?*?*?*?*?*?*?*?*?*?*?*?*?*?*?*?*?*?*?*?*?,5.8,3.9,86,100095,0,-0,305,0.0,-0.0,0.0,0,0,0,0,95,0.5,10,5,9999,99999,9,999999999,0.0,999,999,99
3016,4,7,4,0,*?*?*?*?*?*?*?*?*?*?*?*?*?*?*?*?*?*?*?*?*?*?,5.7,3.2,82,100095,0,-0,305,0.0,-0.0,0.0,0,0,0,0,93,1.0,10,5,9999,99999,9,999999999,0.0,999,999,99
3016,4,7,5,0,*?*?*?*?*?*?*?*?*?*?*?*?*?*?*?*?*?*?*?*?*?*?,5.6,3.8,87,100095,0,-0,305,0.0,-0.0,0.0,0,0,0,0,92,1.0,10,5,9999,99999,9,999999999,0.0,999,999,99
3016,4,7,6,0,*?*?*?*?*?*?*?*?*?*?*?*?*?*?*?*?*?*?*?*?*?*?,6.0,3.8,84,100095,171,1364,293,55.1,156.9,35.4,5814,9202,4841,628,90,0.5,7,4,9999,99999,9,999999999,0.0,999,999,99
3016,4,7,7,0,*?*?*?*?*?*?*?*?*?*?*?*?*?*?*?*?*?*?*?*?*?*?,6.5,3.9,83,100095,393,1363,295,176.9,219.1,113.8,18670,19431,13169,2278,93,1.5,7,4,9999,99999,9,999999999,0.0,999,999,99
3016,4,7,8,0,*?*?*?*?*?*?*?*?*?*?*?*?*?*?*?*?*?*?*?*?*?*?,8.2,4.6,77,100095,597,1363,307,244.4,140.6,182.8,26619,14091,20652,4372,97,0.5,8,4,9999,99999,9,999999999,0.0,999,999,99
3016,4,7,9,0,*?*?*?*?*?*?*?*?*?*?*?*?*?*?*?*?*?*?*?*?*?*?,8.7,4.1,72,100095,769,1363,309,324.3,144.9,242.6,35426,15072,27164,6338,100,0.5,8,4,9999,99999,9,999999999,0.0,999,999,99
3016,4,7,10,0,*?*?*?*?*?*?*?*?*?*?*?*?*?*?*?*?*?*?*?*?*?*?,11.9,5.3,63,100095,898,1364,319,453.7,246.0,291.7,48805,26346,31755,7903,103,0.5,7,4,9999,99999,9,999999999,0.0,999,999,99
3016,4,7,11,0,*?*?*?*?*?*?*?*?*?*?*?*?*?*?*?*?*?*?*?*?*?*?,12.6,5.5,61,100095,974,1364,327,419.2,147.9,313.5,46009,15683,34796,9661,107,2.1,8,4,9999,99999,9,999999999,0.0,999,999,99
3016,4,7,12,0,*?*?*?*?*?*?*?*?*?*?*?*?*?*?*?*?*?*?*?*?*?*?,13.0,5.1,58,100095,993,1365,329,427.8,148.1,320.0,46975,15721,35483,10058,110,1.5,8,4,9999,99999,9,999999999,0.0,999,999,99
3016,4,7,13,0,*?*?*?*?*?*?*?*?*?*?*?*?*?*?*?*?*?*?*?*?*?*?,13.3,5.1,56,100095,952,1364,335,308.7,58.8,267.7,34053,5980,30153,9699,108,1.5,9,5,9999,99999,9,999999999,0.0,999,999,99
3016,4,7,14,0,*?*?*?*?*?*?*?*?*?*?*?*?*?*?*?*?*?*?*?*?*?*?,13.6,5.1,56,100095,856,1364,336,275.0,58.3,238.4,30302,5891,26858,8091,107,1.0,9,5,9999,99999,9,999999999,0.0,999,999,99
3016,4,7,15,0,*?*?*?*?*?*?*?*?*?*?*?*?*?*?*?*?*?*?*?*?*?*?,12.9,5.9,61,100095,710,1364,333,224.0,57.2,194.2,24641,5692,21877,6053,105,2.1,9,5,9999,99999,9,999999999,0.0,999,999,99
3016,4,7,16,0,*?*?*?*?*?*?*?*?*?*?*?*?*?*?*?*?*?*?*?*?*?*?,13.3,4.6,55,100095,525,1364,330,210.8,138.1,157.7,22943,13458,17890,3663,103,0.5,8,4,9999,99999,9,999999999,0.0,999,999,99
3016,4,7,17,0,*?*?*?*?*?*?*?*?*?*?*?*?*?*?*?*?*?*?*?*?*?*?,13.6,3.2,49,100095,313,1365,331,112.4,123.5,84.1,12255,10216,9704,1827,102,1.5,8,4,9999,99999,9,999999999,0.0,999,999,99
3016,4,7,18,0,*?*?*?*?*?*?*?*?*?*?*?*?*?*?*?*?*?*?*?*?*?*?,11.7,3.4,56,100095,88,1358,322,8.3,32.3,6.2,980,1294,1032,102,100,1.0,8,4,9999,99999,9,999999999,0.0,999,999,99
3016,4,7,19,0,*?*?*?*?*?*?*?*?*?*?*?*?*?*?*?*?*?*?*?*?*?*?,10.6,1.9,54,100095,0,-0,327,0.0,-0.0,0.0,0,0,0,0,98,1.0,10,5,9999,99999,9,999999999,0.0,999,999,99
3016,4,7,20,0,*?*?*?*?*?*?*?*?*?*?*?*?*?*?*?*?*?*?*?*?*?*?,10.2,2.5,58,100095,0,-0,325,0.0,-0.0,0.0,0,0,0,0,97,0.5,10,5,9999,99999,9,999999999,0.0,999,999,99
3016,4,7,21,0,*?*?*?*?*?*?*?*?*?*?*?*?*?*?*?*?*?*?*?*?*?*?,8.9,4.5,73,100095,0,-0,319,0.0,-0.0,0.0,0,0,0,0,95,0.0,10,5,9999,99999,9,999999999,0.0,999,999,99
3016,4,7,22,0,*?*?*?*?*?*?*?*?*?*?*?*?*?*?*?*?*?*?*?*?*?*?,7.4,3.6,76,100095,0,-0,313,0.0,-0.0,0.0,0,0,0,0,93,1.0,10,5,9999,99999,9,999999999,0.0,999,999,99
3016,4,7,23,0,*?*?*?*?*?*?*?*?*?*?*?*?*?*?*?*?*?*?*?*?*?*?,8.0,3.2,71,100095,0,-0,315,0.0,-0.0,0.0,0,0,0,0,92,0.5,10,5,9999,99999,9,999999999,0.0,999,999,99
3016,4,7,24,0,*?*?*?*?*?*?*?*?*?*?*?*?*?*?*?*?*?*?*?*?*?*?,8.7,5.1,77,100095,0,-0,318,0.0,-0.0,0.0,0,0,0,0,100,1.5,10,5,9999,99999,9,999999999,0.0,999,999,99
3016,4,8,1,0,*?*?*?*?*?*?*?*?*?*?*?*?*?*?*?*?*?*?*?*?*?*?,7.5,1.3,63,99502.9,0,-0,313,0.0,-0.0,0.0,0,0,0,0,87,0.5,10,5,9999,99999,9,999999999,0.0,999,999,99
3016,4,8,2,0,*?*?*?*?*?*?*?*?*?*?*?*?*?*?*?*?*?*?*?*?*?*?,6.7,0.2,61,99502.9,0,-0,310,0.0,-0.0,0.0,0,0,0,0,83,0.5,10,5,9999,99999,9,999999999,0.0,999,999,99
3016,4,8,3,0,*?*?*?*?*?*?*?*?*?*?*?*?*?*?*?*?*?*?*?*?*?*?,6.7,0.2,62,99502.9,0,-0,310,0.0,-0.0,0.0,0,0,0,0,80,0.5,10,5,9999,99999,9,999999999,0.0,999,999,99
3016,4,8,4,0,*?*?*?*?*?*?*?*?*?*?*?*?*?*?*?*?*?*?*?*?*?*?,6.7,0.8,65,99502.9,0,-0,310,0.0,-0.0,0.0,0,0,0,0,77,1.0,10,5,9999,99999,9,999999999,0.0,999,999,99
3016,4,8,5,0,*?*?*?*?*?*?*?*?*?*?*?*?*?*?*?*?*?*?*?*?*?*?,6.6,0.8,65,99502.9,0,-0,289,0.0,-0.0,0.0,0,0,0,0,73,1.0,6,3,9999,99999,9,999999999,0.0,999,999,99
3016,4,8,6,0,*?*?*?*?*?*?*?*?*?*?*?*?*?*?*?*?*?*?*?*?*?*?,6.9,0.8,63,99502.9,179,1365,285,70.2,281.2,33.4,7186,17895,5059,598,70,0.5,5,3,9999,99999,9,999999999,0.0,999,999,99
3016,4,8,7,0,*?*?*?*?*?*?*?*?*?*?*?*?*?*?*?*?*?*?*?*?*?*?,7.2,0.8,62,99502.9,401,1365,276,226.8,491.8,82.3,23191,42697,11673,1492,65,1.5,3,2,9999,99999,9,999999999,0.0,999,999,99
3016,4,8,8,0,*?*?*?*?*?*?*?*?*?*?*?*?*?*?*?*?*?*?*?*?*?*?,8.1,0.6,57,99502.9,604,1363,290,346.2,410.1,164.5,36065,40110,20003,3353,60,0.5,5,3,9999,99999,9,999999999,0.0,999,999,99
3016,4,8,9,0,*?*?*?*?*?*?*?*?*?*?*?*?*?*?*?*?*?*?*?*?*?*?,9.9,-0.2,48,99502.9,776,1363,308,387.0,242.7,248.9,41393,25608,27447,6063,55,0.5,7,4,9999,99999,9,999999999,0.0,999,999,99
3016,4,8,10,0,*?*?*?*?*?*?*?*?*?*?*?*?*?*?*?*?*?*?*?*?*?*?,11.4,-1.1,41,99502.9,904,1363,314,457.3,246.2,294.0,49210,26378,31984,8022,50,0.5,7,4,9999,99999,9,999999999,0.0,999,999,99
3016,4,8,11,0,*?*?*?*?*?*?*?*?*?*?*?*?*?*?*?*?*?*?*?*?*?*?,12.3,-1.5,37,99502.9,980,1364,311,553.3,344.9,305.4,59995,37187,33167,9026,45,2.1,6,3,9999,99999,9,999999999,0.0,999,999,99
3016,4,8,12,0,*?*?*?*?*?*?*?*?*?*?*?*?*?*?*?*?*?*?*?*?*?*?,12.5,-1.3,37,99502.9,998,1363,313,564.4,345.4,311.5,61250,37278,33764,9436,40,1.5,6,3,9999,99999,9,999999999,0.0,999,999,99
3016,4,8,13,0,*?*?*?*?*?*?*?*?*?*?*?*?*?*?*?*?*?*?*?*?*?*?,12.4,-3.4,31,99502.9,957,1363,317,486.6,247.3,312.9,52504,26612,33842,9066,93,1.5,7,4,9999,99999,9,999999999,0.0,999,999,99
3016,4,8,14,0,*?*?*?*?*?*?*?*?*?*?*?*?*?*?*?*?*?*?*?*?*?*?,12.6,-3.7,30,99502.9,861,1363,318,433.7,245.1,278.9,46574,26156,30474,7293,147,1.0,7,4,9999,99999,9,999999999,0.0,999,999,99
3016,4,8,15,0,*?*?*?*?*?*?*?*?*?*?*?*?*?*?*?*?*?*?*?*?*?*?,12.8,-4.2,28,99502.9,715,1363,319,353.7,240.7,227.5,37728,25104,25256,5314,200,2.1,7,4,9999,99999,9,999999999,0.0,999,999,99
3016,4,8,16,0,*?*?*?*?*?*?*?*?*?*?*?*?*?*?*?*?*?*?*?*?*?*?,12.6,-2.7,32,99502.9,530,1363,312,279.7,322.2,154.4,29726,31576,17632,3236,253,0.5,6,3,9999,99999,9,999999999,0.0,999,999,99
3016,4,8,17,0,*?*?*?*?*?*?*?*?*?*?*?*?*?*?*?*?*?*?*?*?*?*?,12.5,-1.7,35,99502.9,318,1362,312,150.8,289.3,83.2,15568,23146,10624,1544,307,1.5,6,3,9999,99999,9,999999999,0.0,999,999,99
3016,4,8,18,0,*?*?*?*?*?*?*?*?*?*?*?*?*?*?*?*?*?*?*?*?*?*?,11.5,-2.2,36,99502.9,94,1361,308,14.4,93.4,8.0,1565,4647,1427,157,360,1.0,6,3,9999,99999,9,999999999,0.0,999,999,99
3016,4,8,19,0,*?*?*?*?*?*?*?*?*?*?*?*?*?*?*?*?*?*?*?*?*?*?,10.9,-2.2,38,99502.9,0,-0,329,0.0,-0.0,0.0,0,0,0,0,345,1.0,10,5,9999,99999,9,999999999,0.0,999,999,99
3016,4,8,20,0,*?*?*?*?*?*?*?*?*?*?*?*?*?*?*?*?*?*?*?*?*?*?,9.5,-1.9,42,99502.9,0,-0,323,0.0,-0.0,0.0,0,0,0,0,330,0.5,10,5,9999,99999,9,999999999,0.0,999,999,99
3016,4,8,21,0,*?*?*?*?*?*?*?*?*?*?*?*?*?*?*?*?*?*?*?*?*?*?,8.7,-1.5,47,99502.9,0,-0,319,0.0,-0.0,0.0,0,0,0,0,315,0.0,10,5,9999,99999,9,999999999,0.0,999,999,99
3016,4,8,22,0,*?*?*?*?*?*?*?*?*?*?*?*?*?*?*?*?*?*?*?*?*?*?,8.0,-0.6,53,99502.9,0,-0,316,0.0,-0.0,0.0,0,0,0,0,300,1.0,10,5,9999,99999,9,999999999,0.0,999,999,99
3016,4,8,23,0,*?*?*?*?*?*?*?*?*?*?*?*?*?*?*?*?*?*?*?*?*?*?,8.5,0.4,55,99502.9,0,-0,318,0.0,-0.0,0.0,0,0,0,0,285,0.5,10,5,9999,99999,9,999999999,0.0,999,999,99
3016,4,8,24,0,*?*?*?*?*?*?*?*?*?*?*?*?*?*?*?*?*?*?*?*?*?*?,8.5,2.3,64,99502.9,0,-0,318,0.0,-0.0,0.0,0,0,0,0,90,1.5,10,5,9999,99999,9,999999999,0.0,999,999,99
3016,4,9,1,0,*?*?*?*?*?*?*?*?*?*?*?*?*?*?*?*?*?*?*?*?*?*?,9.0,4.1,72,100033,0,-0,320,0.0,-0.0,0.0,0,0,0,0,243,0.5,10,5,9999,99999,9,999999999,0.0,999,999,99
3016,4,9,2,0,*?*?*?*?*?*?*?*?*?*?*?*?*?*?*?*?*?*?*?*?*?*?,8.8,5.5,80,100033,0,-0,319,0.0,-0.0,0.0,0,0,0,0,217,0.5,10,5,9999,99999,9,999999999,0.0,999,999,99
3016,4,9,3,0,*?*?*?*?*?*?*?*?*?*?*?*?*?*?*?*?*?*?*?*?*?*?,9.0,5.6,80,100033,0,-0,319,0.0,-0.0,0.0,0,0,0,0,190,0.5,10,5,9999,99999,9,999999999,0.0,999,999,99
3016,4,9,4,0,*?*?*?*?*?*?*?*?*?*?*?*?*?*?*?*?*?*?*?*?*?*?,9.0,5.5,79,100033,0,-0,276,0.0,-0.0,0.0,0,0,0,0,163,1.0,0,0,9999,99999,9,999999999,0.0,999,999,99
3016,4,9,5,0,*?*?*?*?*?*?*?*?*?*?*?*?*?*?*?*?*?*?*?*?*?*?,8.9,5.8,81,100033,0,-0,276,0.0,-0.0,0.0,0,0,0,0,137,1.0,0,0,9999,99999,9,999999999,0.0,999,999,99
3016,4,9,6,0,*?*?*?*?*?*?*?*?*?*?*?*?*?*?*?*?*?*?*?*?*?*?,8.9,6.2,84,100033,186,1360,277,80.7,412.9,24.2,8315,28954,3967,497,110,0.5,0,0,9999,99999,9,999999999,0.0,999,999,99
3016,4,9,7,0,*?*?*?*?*?*?*?*?*?*?*?*?*?*?*?*?*?*?*?*?*?*?,9.4,5.9,80,100033,408,1363,300,219.0,384.1,104.0,22757,33819,13168,1958,115,1.5,5,3,9999,99999,9,999999999,0.0,999,999,99
3016,4,9,8,0,*?*?*?*?*?*?*?*?*?*?*?*?*?*?*?*?*?*?*?*?*?*?,10.3,5.9,75,100033,611,1362,312,296.8,236.2,190.8,31511,23941,21443,4202,120,0.5,7,4,9999,99999,9,999999999,0.0,999,999,99
3016,4,9,9,0,*?*?*?*?*?*?*?*?*?*?*?*?*?*?*?*?*?*?*?*?*?*?,11.3,7.0,75,100033,782,1362,297,493.9,578.0,162.0,51273,57330,21244,3607,125,0.5,2,1,9999,99999,9,999999999,0.0,999,999,99
3016,4,9,10,0,*?*?*?*?*?*?*?*?*?*?*?*?*?*?*?*?*?*?*?*?*?*?,12.2,7.4,73,100033,910,1362,318,511.2,342.9,282.2,55234,36783,30862,7684,130,0.5,6,3,9999,99999,9,999999999,0.0,999,999,99
3016,4,9,11,0,*?*?*?*?*?*?*?*?*?*?*?*?*?*?*?*?*?*?*?*?*?*?,12.9,7.7,71,100033,985,1362,317,593.9,431.1,282.1,62689,44687,32151,8367,135,2.1,5,3,9999,99999,9,999999999,0.0,999,999,99
3016,4,9,12,0,*?*?*?*?*?*?*?*?*?*?*?*?*?*?*?*?*?*?*?*?*?*?,12.9,8.8,77,100033,1003,1362,329,433.3,148.3,324.1,47592,15743,35918,10328,140,1.5,8,4,9999,99999,9,999999999,0.0,999,999,99
3016,4,9,13,0,*?*?*?*?*?*?*?*?*?*?*?*?*?*?*?*?*?*?*?*?*?*?,12.9,9.4,80,100033,963,1363,333,312.8,58.9,271.2,34501,5989,30546,9909,132,1.5,9,5,9999,99999,9,999999999,0.0,999,999,99
3016,4,9,14,0,*?*?*?*?*?*?*?*?*?*?*?*?*?*?*?*?*?*?*?*?*?*?,13.0,10.1,83,100033,866,1362,323,484.4,341.4,267.4,52230,36473,29384,6966,123,1.0,6,3,9999,99999,9,999999999,0.0,999,999,99
3016,4,9,15,0,*?*?*?*?*?*?*?*?*?*?*?*?*?*?*?*?*?*?*?*?*?*?,13.3,10.5,84,100033,720,1362,325,395.7,335.3,218.4,42371,35035,24385,5070,115,2.1,6,3,9999,99999,9,999999999,0.0,999,999,99
3016,4,9,16,0,*?*?*?*?*?*?*?*?*?*?*?*?*?*?*?*?*?*?*?*?*?*?,13.2,10.3,83,100033,535,1362,334,163.0,55.2,141.3,17899,5279,15928,4035,107,0.5,9,5,9999,99999,9,999999999,0.0,999,999,99
3016,4,9,17,0,*?*?*?*?*?*?*?*?*?*?*?*?*?*?*?*?*?*?*?*?*?*?,13.3,8.8,75,100033,324,1364,339,51.1,0.0,51.1,5950,0,5964,2023,98,1.5,10,5,9999,99999,9,999999999,0.0,999,999,99
3016,4,9,18,0,*?*?*?*?*?*?*?*?*?*?*?*?*?*?*?*?*?*?*?*?*?*?,12.4,8.9,80,100033,100,1365,312,19.8,159.0,8.2,2161,9238,1430,200,90,1.0,4,2,9999,99999,9,999999999,0.0,999,999,99
3016,4,9,19,0,*?*?*?*?*?*?*?*?*?*?*?*?*?*?*?*?*?*?*?*?*?*?,12.3,10.2,87,100033,0,-0,334,0.0,-0.0,0.0,0,0,0,0,127,1.0,10,5,9999,99999,9,999999999,0.0,999,999,99
[truncated: 1,090,923 more chars]
