# Supplementary material for: Future weather dataset for fourteen UK sites
Source: Data Brief. 2016 Aug 3;8:1308–10. doi: 10.1016/j.dib.2016.07.057 (PMC4990658; doi:10.1016/j.dib.2016.07.057)
Supplement: Supplementary file 2 — Supplementary material [file mmc2.zip › 13_50th_T_66_scen_a1fi_2040-2069_4450115_CIBSE_DSY.epw]

LOCATION,4450115,-,UK,WG data,03874,50.91,-1.40,0,20
DESIGN CONDITIONS,0
TYPICAL/EXTREME PERIODS,0
GROUND TEMPERATURES,1,1.0,,,,9.2,12.2,15.4,17.7,20.6,20.9,19.4,16.5,12.9,9.8,7.8,7.6
HOLIDAYS/DAYLIGHT SAVINGS,No,0,0,0
COMMENTS 1,created by using UKCP09 weather generator outputs
COMMENTS 2,wind speed wind direction and pressure based on observations at station id 03874
DATA PERIODS,1,1,Data,Sunday,1/1,12/31
2050,1,1,1,0,*?*?*?*?*?*?*?*?*?*?*?*?*?*?*?*?*?*?*?*?*?*?,14.9,11.7,80,100918,0,-0,346,0.0,-0.0,0.0,0,0,0,0,275,7.7,10,5,9999,99999,9,999999999,0.0,999,999,99
2050,1,1,2,0,*?*?*?*?*?*?*?*?*?*?*?*?*?*?*?*?*?*?*?*?*?*?,15.7,11.5,75,100918,0,-0,350,0.0,-0.0,0.0,0,0,0,0,280,8.2,10,5,9999,99999,9,999999999,0.0,999,999,99
2050,1,1,3,0,*?*?*?*?*?*?*?*?*?*?*?*?*?*?*?*?*?*?*?*?*?*?,14.9,11.0,76,100918,0,-0,346,0.0,-0.0,0.0,0,0,0,0,285,8.8,10,5,9999,99999,9,999999999,0.0,999,999,99
2050,1,1,4,0,*?*?*?*?*?*?*?*?*?*?*?*?*?*?*?*?*?*?*?*?*?*?,14.0,9.9,76,100918,0,-0,342,0.0,-0.0,0.0,0,0,0,0,290,10.3,10,5,9999,99999,9,999999999,0.0,999,999,99
2050,1,1,5,0,*?*?*?*?*?*?*?*?*?*?*?*?*?*?*?*?*?*?*?*?*?*?,14.4,10.2,75,100918,0,-0,344,0.0,-0.0,0.0,0,0,0,0,295,8.2,10,5,9999,99999,9,999999999,0.0,999,999,99
2050,1,1,6,0,*?*?*?*?*?*?*?*?*?*?*?*?*?*?*?*?*?*?*?*?*?*?,14.6,10.4,75,100918,0,-0,344,0.0,-0.0,0.0,0,0,0,0,300,9.3,10,5,9999,99999,9,999999999,0.0,999,999,99
2050,1,1,7,0,*?*?*?*?*?*?*?*?*?*?*?*?*?*?*?*?*?*?*?*?*?*?,15.2,10.3,72,100918,0,-0,347,0.0,-0.0,0.0,0,0,0,0,300,7.7,10,5,9999,99999,9,999999999,0.0,999,999,99
2050,1,1,8,0,*?*?*?*?*?*?*?*?*?*?*?*?*?*?*?*?*?*?*?*?*?*?,15.1,10.7,74,100918,45,1419,347,0.0,0.0,0.0,0,0,0,0,300,6.7,10,5,9999,99999,9,999999999,0.0,999,999,99
2050,1,1,9,0,*?*?*?*?*?*?*?*?*?*?*?*?*?*?*?*?*?*?*?*?*?*?,15.9,11.0,72,100918,202,1412,351,25.1,0.0,25.1,2958,-0,2962,975,300,4.6,10,5,9999,99999,9,999999999,0.0,999,999,99
2050,1,1,10,0,*?*?*?*?*?*?*?*?*?*?*?*?*?*?*?*?*?*?*?*?*?*?,17.3,11.2,66,100918,316,1411,357,47.4,0.0,47.4,5531,0,5543,1876,300,6.7,10,5,9999,99999,9,999999999,0.0,999,999,99
2050,1,1,11,0,*?*?*?*?*?*?*?*?*?*?*?*?*?*?*?*?*?*?*?*?*?*?,17.3,11.1,66,100918,380,1412,357,59.8,0.0,59.8,6979,0,6996,2412,300,7.2,10,5,9999,99999,9,999999999,0.0,999,999,99
2050,1,1,12,0,*?*?*?*?*?*?*?*?*?*?*?*?*?*?*?*?*?*?*?*?*?*?,18.2,10.7,60,100918,389,1414,362,61.4,0.0,61.4,7177,0,7194,2487,300,7.2,10,5,9999,99999,9,999999999,0.0,999,999,99
2050,1,1,13,0,*?*?*?*?*?*?*?*?*?*?*?*?*?*?*?*?*?*?*?*?*?*?,18.2,10.7,60,100918,342,1414,362,52.3,0.0,52.3,6106,0,6119,2087,298,8.2,10,5,9999,99999,9,999999999,0.0,999,999,99
2050,1,1,14,0,*?*?*?*?*?*?*?*?*?*?*?*?*?*?*?*?*?*?*?*?*?*?,18.2,10.7,61,100918,242,1411,362,32.9,0.0,32.9,3860,0,3866,1284,297,8.8,10,5,9999,99999,9,999999999,0.0,999,999,99
2050,1,1,15,0,*?*?*?*?*?*?*?*?*?*?*?*?*?*?*?*?*?*?*?*?*?*?,18.3,11.8,65,100918,97,1409,362,4.7,0.0,4.7,596,-0,596,191,295,9.8,10,5,9999,99999,9,999999999,0.0,999,999,99
2050,1,1,16,0,*?*?*?*?*?*?*?*?*?*?*?*?*?*?*?*?*?*?*?*?*?*?,17.7,11.0,64,100918,0,-0,359,0.0,-0.0,0.0,0,0,0,0,293,10.3,10,5,9999,99999,9,999999999,0.0,999,999,99
2050,1,1,17,0,*?*?*?*?*?*?*?*?*?*?*?*?*?*?*?*?*?*?*?*?*?*?,17.3,11.8,69,100918,0,-0,357,0.0,-0.0,0.0,0,0,0,0,292,7.7,10,5,9999,99999,9,999999999,0.0,999,999,99
2050,1,1,18,0,*?*?*?*?*?*?*?*?*?*?*?*?*?*?*?*?*?*?*?*?*?*?,16.1,11.6,73,100918,0,-0,351,0.0,-0.0,0.0,0,0,0,0,290,7.7,10,5,9999,99999,9,999999999,0.0,999,999,99
2050,1,1,19,0,*?*?*?*?*?*?*?*?*?*?*?*?*?*?*?*?*?*?*?*?*?*?,16.2,11.2,71,100918,0,-0,352,0.0,-0.0,0.0,0,0,0,0,293,8.8,10,5,9999,99999,9,999999999,0.0,999,999,99
2050,1,1,20,0,*?*?*?*?*?*?*?*?*?*?*?*?*?*?*?*?*?*?*?*?*?*?,16.0,11.1,72,100918,0,-0,351,0.0,-0.0,0.0,0,0,0,0,297,8.2,10,5,9999,99999,9,999999999,0.0,999,999,99
2050,1,1,21,0,*?*?*?*?*?*?*?*?*?*?*?*?*?*?*?*?*?*?*?*?*?*?,15.1,10.9,75,100918,0,-0,347,0.0,-0.0,0.0,0,0,0,0,300,8.2,10,5,9999,99999,9,999999999,0.0,999,999,99
2050,1,1,22,0,*?*?*?*?*?*?*?*?*?*?*?*?*?*?*?*?*?*?*?*?*?*?,15.9,11.1,72,100918,0,-0,351,0.0,-0.0,0.0,0,0,0,0,303,7.7,10,5,9999,99999,9,999999999,0.0,999,999,99
2050,1,1,23,0,*?*?*?*?*?*?*?*?*?*?*?*?*?*?*?*?*?*?*?*?*?*?,15.6,10.7,72,100918,0,-0,349,0.0,-0.0,0.0,0,0,0,0,307,5.2,10,5,9999,99999,9,999999999,0.0,999,999,99
2050,1,1,24,0,*?*?*?*?*?*?*?*?*?*?*?*?*?*?*?*?*?*?*?*?*?*?,14.0,11.9,86,100918,0,-0,341,0.0,-0.0,0.0,0,0,0,0,270,9.3,10,5,9999,99999,9,999999999,1.0,999,999,99
2050,1,2,1,0,*?*?*?*?*?*?*?*?*?*?*?*?*?*?*?*?*?*?*?*?*?*?,14.9,8.8,66,102432,0,-0,346,0.0,-0.0,0.0,0,0,0,0,310,8.8,10,5,9999,99999,9,999999999,0.0,999,999,99
2050,1,2,2,0,*?*?*?*?*?*?*?*?*?*?*?*?*?*?*?*?*?*?*?*?*?*?,14.5,7.9,64,102432,0,-0,345,0.0,-0.0,0.0,0,0,0,0,310,8.2,10,5,9999,99999,9,999999999,0.0,999,999,99
2050,1,2,3,0,*?*?*?*?*?*?*?*?*?*?*?*?*?*?*?*?*?*?*?*?*?*?,14.4,8.0,65,102432,0,-0,344,0.0,-0.0,0.0,0,0,0,0,310,7.7,10,5,9999,99999,9,999999999,0.0,999,999,99
2050,1,2,4,0,*?*?*?*?*?*?*?*?*?*?*?*?*?*?*?*?*?*?*?*?*?*?,14.9,8.7,66,102432,0,-0,346,0.0,-0.0,0.0,0,0,0,0,310,7.7,10,5,9999,99999,9,999999999,0.0,999,999,99
2050,1,2,5,0,*?*?*?*?*?*?*?*?*?*?*?*?*?*?*?*?*?*?*?*?*?*?,15.3,8.9,65,102432,0,-0,348,0.0,-0.0,0.0,0,0,0,0,310,7.2,10,5,9999,99999,9,999999999,0.0,999,999,99
2050,1,2,6,0,*?*?*?*?*?*?*?*?*?*?*?*?*?*?*?*?*?*?*?*?*?*?,15.3,9.1,66,102432,0,-0,348,0.0,-0.0,0.0,0,0,0,0,310,6.2,10,5,9999,99999,9,999999999,0.0,999,999,99
2050,1,2,7,0,*?*?*?*?*?*?*?*?*?*?*?*?*?*?*?*?*?*?*?*?*?*?,14.7,9.1,69,102432,0,-0,345,0.0,-0.0,0.0,0,0,0,0,302,4.6,10,5,9999,99999,9,999999999,0.0,999,999,99
2050,1,2,8,0,*?*?*?*?*?*?*?*?*?*?*?*?*?*?*?*?*?*?*?*?*?*?,14.1,8.9,70,102432,45,1405,342,0.0,0.0,0.0,0,0,0,0,293,9.3,10,5,9999,99999,9,999999999,0.0,999,999,99
2050,1,2,9,0,*?*?*?*?*?*?*?*?*?*?*?*?*?*?*?*?*?*?*?*?*?*?,15.1,9.4,68,102432,203,1413,343,43.9,40.7,38.1,4889,2739,4541,803,285,10.8,9,5,9999,99999,9,999999999,0.0,999,999,99
2050,1,2,10,0,*?*?*?*?*?*?*?*?*?*?*?*?*?*?*?*?*?*?*?*?*?*?,16.1,9.7,65,102432,318,1414,352,47.6,0.0,47.6,5562,0,5574,1888,277,11.3,10,5,9999,99999,9,999999999,0.0,999,999,99
2050,1,2,11,0,*?*?*?*?*?*?*?*?*?*?*?*?*?*?*?*?*?*?*?*?*?*?,18.1,10.2,59,102432,382,1413,358,104.4,51.4,90.5,11460,4526,10240,2425,268,10.3,9,5,9999,99999,9,999999999,0.0,999,999,99
2050,1,2,12,0,*?*?*?*?*?*?*?*?*?*?*?*?*?*?*?*?*?*?*?*?*?*?,18.3,9.9,58,102432,391,1413,359,107.5,51.7,93.2,11797,4579,10539,2504,260,10.8,9,5,9999,99999,9,999999999,0.0,999,999,99
2050,1,2,13,0,*?*?*?*?*?*?*?*?*?*?*?*?*?*?*?*?*?*?*?*?*?*?,18.4,9.8,57,102432,344,1411,359,91.7,50.0,79.5,10066,4288,9004,2102,260,11.8,9,5,9999,99999,9,999999999,0.0,999,999,99
2050,1,2,14,0,*?*?*?*?*?*?*?*?*?*?*?*?*?*?*?*?*?*?*?*?*?*?,18.6,9.8,56,102432,245,1411,360,58.2,44.6,50.5,6446,3288,5965,1076,260,11.8,9,5,9999,99999,9,999999999,0.0,999,999,99
2050,1,2,15,0,*?*?*?*?*?*?*?*?*?*?*?*?*?*?*?*?*?*?*?*?*?*?,18.5,9.2,54,102432,100,1406,360,9.3,17.3,8.0,1090,816,1029,166,260,12.4,9,5,9999,99999,9,999999999,0.0,999,999,99
2050,1,2,16,0,*?*?*?*?*?*?*?*?*?*?*?*?*?*?*?*?*?*?*?*?*?*?,18.5,9.9,57,102432,0,-0,364,0.0,-0.0,0.0,0,0,0,0,260,12.4,10,5,9999,99999,9,999999999,0.0,999,999,99
2050,1,2,17,0,*?*?*?*?*?*?*?*?*?*?*?*?*?*?*?*?*?*?*?*?*?*?,18.0,10.2,60,102432,0,-0,361,0.0,-0.0,0.0,0,0,0,0,260,11.8,10,5,9999,99999,9,999999999,0.0,999,999,99
2050,1,2,18,0,*?*?*?*?*?*?*?*?*?*?*?*?*?*?*?*?*?*?*?*?*?*?,17.3,10.3,63,102432,0,-0,358,0.0,-0.0,0.0,0,0,0,0,260,9.8,10,5,9999,99999,9,999999999,0.0,999,999,99
2050,1,2,19,0,*?*?*?*?*?*?*?*?*?*?*?*?*?*?*?*?*?*?*?*?*?*?,16.6,9.4,62,102432,0,-0,354,0.0,-0.0,0.0,0,0,0,0,268,10.8,10,5,9999,99999,9,999999999,0.0,999,999,99
2050,1,2,20,0,*?*?*?*?*?*?*?*?*?*?*?*?*?*?*?*?*?*?*?*?*?*?,15.6,9.1,65,102432,0,-0,350,0.0,-0.0,0.0,0,0,0,0,277,10.8,10,5,9999,99999,9,999999999,0.0,999,999,99
2050,1,2,21,0,*?*?*?*?*?*?*?*?*?*?*?*?*?*?*?*?*?*?*?*?*?*?,16.9,9.3,61,102432,0,-0,356,0.0,-0.0,0.0,0,0,0,0,285,9.8,10,5,9999,99999,9,999999999,0.0,999,999,99
2050,1,2,22,0,*?*?*?*?*?*?*?*?*?*?*?*?*?*?*?*?*?*?*?*?*?*?,15.3,8.5,64,102432,0,-0,348,0.0,-0.0,0.0,0,0,0,0,293,8.2,10,5,9999,99999,9,999999999,0.0,999,999,99
2050,1,2,23,0,*?*?*?*?*?*?*?*?*?*?*?*?*?*?*?*?*?*?*?*?*?*?,15.6,8.8,64,102432,0,-0,350,0.0,-0.0,0.0,0,0,0,0,302,6.7,10,5,9999,99999,9,999999999,0.0,999,999,99
2050,1,2,24,0,*?*?*?*?*?*?*?*?*?*?*?*?*?*?*?*?*?*?*?*?*?*?,15.3,9.7,69,102432,0,-0,348,0.0,-0.0,0.0,0,0,0,0,310,10.8,10,5,9999,99999,9,999999999,0.0,999,999,99
2050,1,3,1,0,*?*?*?*?*?*?*?*?*?*?*?*?*?*?*?*?*?*?*?*?*?*?,16.1,9.8,66,103390,0,-0,352,0.0,-0.0,0.0,0,0,0,0,305,9.8,10,5,9999,99999,9,999999999,0.0,999,999,99
2050,1,3,2,0,*?*?*?*?*?*?*?*?*?*?*?*?*?*?*?*?*?*?*?*?*?*?,16.3,10.3,67,103390,0,-0,353,0.0,-0.0,0.0,0,0,0,0,300,9.8,10,5,9999,99999,9,999999999,0.0,999,999,99
2050,1,3,3,0,*?*?*?*?*?*?*?*?*?*?*?*?*?*?*?*?*?*?*?*?*?*?,17.0,10.7,66,103390,0,-0,356,0.0,-0.0,0.0,0,0,0,0,295,10.8,10,5,9999,99999,9,999999999,0.0,999,999,99
2050,1,3,4,0,*?*?*?*?*?*?*?*?*?*?*?*?*?*?*?*?*?*?*?*?*?*?,16.7,10.2,64,103390,0,-0,355,0.0,-0.0,0.0,0,0,0,0,290,10.3,10,5,9999,99999,9,999999999,0.0,999,999,99
2050,1,3,5,0,*?*?*?*?*?*?*?*?*?*?*?*?*?*?*?*?*?*?*?*?*?*?,16.6,9.6,62,103390,0,-0,354,0.0,-0.0,0.0,0,0,0,0,285,10.8,10,5,9999,99999,9,999999999,0.0,999,999,99
2050,1,3,6,0,*?*?*?*?*?*?*?*?*?*?*?*?*?*?*?*?*?*?*?*?*?*?,16.3,9.3,63,103390,0,-0,353,0.0,-0.0,0.0,0,0,0,0,280,11.8,10,5,9999,99999,9,999999999,0.0,999,999,99
2050,1,3,7,0,*?*?*?*?*?*?*?*?*?*?*?*?*?*?*?*?*?*?*?*?*?*?,16.4,9.7,64,103390,0,-0,353,0.0,-0.0,0.0,0,0,0,0,278,12.4,10,5,9999,99999,9,999999999,0.0,999,999,99
2050,1,3,8,0,*?*?*?*?*?*?*?*?*?*?*?*?*?*?*?*?*?*?*?*?*?*?,16.4,9.7,64,103390,46,1416,350,0.0,0.0,0.0,0,0,0,0,277,12.9,9,5,9999,99999,9,999999999,0.0,999,999,99
2050,1,3,9,0,*?*?*?*?*?*?*?*?*?*?*?*?*?*?*?*?*?*?*?*?*?*?,18.4,10.4,59,103390,204,1413,356,58.7,102.4,43.9,6282,6349,5370,790,275,11.8,8,4,9999,99999,9,999999999,0.0,999,999,99
2050,1,3,10,0,*?*?*?*?*?*?*?*?*?*?*?*?*?*?*?*?*?*?*?*?*?*?,17.4,10.3,63,103390,319,1412,358,47.9,0.0,47.9,5596,0,5608,1900,273,12.4,10,5,9999,99999,9,999999999,0.0,999,999,99
2050,1,3,11,0,*?*?*?*?*?*?*?*?*?*?*?*?*?*?*?*?*?*?*?*?*?*?,19.0,10.7,58,103390,384,1413,355,164.5,216.2,105.8,17411,18729,12347,2083,272,11.8,7,4,9999,99999,9,999999999,0.0,999,999,99
2050,1,3,12,0,*?*?*?*?*?*?*?*?*?*?*?*?*?*?*?*?*?*?*?*?*?*?,19.0,10.9,59,103390,393,1411,356,169.6,217.4,109.0,17943,19026,12703,2156,270,12.9,7,4,9999,99999,9,999999999,0.0,999,999,99
2050,1,3,13,0,*?*?*?*?*?*?*?*?*?*?*?*?*?*?*?*?*?*?*?*?*?*?,19.4,10.8,57,103390,347,1412,354,161.0,293.5,88.9,16670,23993,11360,1648,272,13.4,6,3,9999,99999,9,999999999,0.0,999,999,99
2050,1,3,14,0,*?*?*?*?*?*?*?*?*?*?*?*?*?*?*?*?*?*?*?*?*?*?,19.0,10.7,58,103390,248,1410,341,116.3,421.3,42.2,11990,30678,6417,771,273,12.9,3,2,9999,99999,9,999999999,0.0,999,999,99
2050,1,3,15,0,*?*?*?*?*?*?*?*?*?*?*?*?*?*?*?*?*?*?*?*?*?*?,19.1,10.8,58,103390,104,1415,338,20.6,188.3,6.8,2232,11542,1161,227,275,13.4,2,1,9999,99999,9,999999999,0.0,999,999,99
2050,1,3,16,0,*?*?*?*?*?*?*?*?*?*?*?*?*?*?*?*?*?*?*?*?*?*?,19.1,11.6,61,103390,0,-0,366,0.0,-0.0,0.0,0,0,0,0,277,11.8,10,5,9999,99999,9,999999999,0.0,999,999,99
2050,1,3,17,0,*?*?*?*?*?*?*?*?*?*?*?*?*?*?*?*?*?*?*?*?*?*?,18.6,12.0,65,103390,0,-0,364,0.0,-0.0,0.0,0,0,0,0,278,13.4,10,5,9999,99999,9,999999999,0.0,999,999,99
2050,1,3,18,0,*?*?*?*?*?*?*?*?*?*?*?*?*?*?*?*?*?*?*?*?*?*?,18.1,11.2,63,103390,0,-0,361,0.0,-0.0,0.0,0,0,0,0,280,12.9,10,5,9999,99999,9,999999999,0.0,999,999,99
2050,1,3,19,0,*?*?*?*?*?*?*?*?*?*?*?*?*?*?*?*?*?*?*?*?*?*?,18.3,11.6,64,103390,0,-0,362,0.0,-0.0,0.0,0,0,0,0,282,13.4,10,5,9999,99999,9,999999999,0.0,999,999,99
2050,1,3,20,0,*?*?*?*?*?*?*?*?*?*?*?*?*?*?*?*?*?*?*?*?*?*?,17.3,10.9,65,103390,0,-0,357,0.0,-0.0,0.0,0,0,0,0,283,13.9,10,5,9999,99999,9,999999999,0.0,999,999,99
2050,1,3,21,0,*?*?*?*?*?*?*?*?*?*?*?*?*?*?*?*?*?*?*?*?*?*?,17.2,11.7,69,103390,0,-0,357,0.0,-0.0,0.0,0,0,0,0,285,14.4,10,5,9999,99999,9,999999999,0.0,999,999,99
2050,1,3,22,0,*?*?*?*?*?*?*?*?*?*?*?*?*?*?*?*?*?*?*?*?*?*?,18.0,11.5,65,103390,0,-0,361,0.0,-0.0,0.0,0,0,0,0,287,16.5,10,5,9999,99999,9,999999999,0.0,999,999,99
2050,1,3,23,0,*?*?*?*?*?*?*?*?*?*?*?*?*?*?*?*?*?*?*?*?*?*?,16.1,10.8,70,103390,0,-0,352,0.0,-0.0,0.0,0,0,0,0,288,12.4,10,5,9999,99999,9,999999999,0.0,999,999,99
2050,1,3,24,0,*?*?*?*?*?*?*?*?*?*?*?*?*?*?*?*?*?*?*?*?*?*?,15.9,9.3,65,103390,0,-0,351,0.0,-0.0,0.0,0,0,0,0,310,9.8,10,5,9999,99999,9,999999999,0.0,999,999,99
2050,1,4,1,0,*?*?*?*?*?*?*?*?*?*?*?*?*?*?*?*?*?*?*?*?*?*?,11.7,10.7,97,103820,0,-0,331,0.0,-0.0,0.0,0,0,0,0,290,3.6,10,5,9999,99999,9,999999999,0.0,999,999,99
2050,1,4,2,0,*?*?*?*?*?*?*?*?*?*?*?*?*?*?*?*?*?*?*?*?*?*?,9.9,9.9,100,103820,0,-0,323,0.0,-0.0,0.0,0,0,0,0,290,3.1,10,5,9999,99999,9,999999999,0.0,999,999,99
2050,1,4,3,0,*?*?*?*?*?*?*?*?*?*?*?*?*?*?*?*?*?*?*?*?*?*?,10.2,10.2,100,103820,0,-0,324,0.0,-0.0,0.0,0,0,0,0,290,1.0,10,5,9999,99999,9,999999999,0.0,999,999,99
2050,1,4,4,0,*?*?*?*?*?*?*?*?*?*?*?*?*?*?*?*?*?*?*?*?*?*?,9.6,9.7,100,103820,0,-0,321,0.0,-0.0,0.0,0,0,0,0,290,2.1,10,5,9999,99999,9,999999999,0.0,999,999,99
2050,1,4,5,0,*?*?*?*?*?*?*?*?*?*?*?*?*?*?*?*?*?*?*?*?*?*?,9.7,9.7,100,103820,0,-0,322,0.0,-0.0,0.0,0,0,0,0,290,2.1,10,5,9999,99999,9,999999999,0.0,999,999,99
2050,1,4,6,0,*?*?*?*?*?*?*?*?*?*?*?*?*?*?*?*?*?*?*?*?*?*?,9.7,9.7,100,103820,0,-0,322,0.0,-0.0,0.0,0,0,0,0,290,1.5,10,5,9999,99999,9,999999999,0.0,999,999,99
2050,1,4,7,0,*?*?*?*?*?*?*?*?*?*?*?*?*?*?*?*?*?*?*?*?*?*?,11.2,11.0,100,103820,0,-0,328,0.0,-0.0,0.0,0,0,0,0,288,1.0,10,5,9999,99999,9,999999999,0.0,999,999,99
2050,1,4,8,0,*?*?*?*?*?*?*?*?*?*?*?*?*?*?*?*?*?*?*?*?*?*?,9.7,9.7,100,103820,47,1421,315,0.0,0.0,0.0,0,0,0,0,287,2.1,8,4,9999,99999,9,999999999,0.0,999,999,99
2050,1,4,9,0,*?*?*?*?*?*?*?*?*?*?*?*?*?*?*?*?*?*?*?*?*?*?,10.3,10.3,100,103820,205,1411,311,77.6,239.4,42.9,8180,15240,5811,762,285,2.1,6,3,9999,99999,9,999999999,0.0,999,999,99
2050,1,4,10,0,*?*?*?*?*?*?*?*?*?*?*?*?*?*?*?*?*?*?*?*?*?*?,11.9,10.9,96,103820,321,1413,328,83.8,49.1,72.7,9198,4120,8233,1908,283,2.1,9,5,9999,99999,9,999999999,0.0,999,999,99
2050,1,4,11,0,*?*?*?*?*?*?*?*?*?*?*?*?*?*?*?*?*?*?*?*?*?*?,11.6,9.9,92,103820,386,1413,327,105.8,51.5,91.7,11613,4551,10376,2461,282,2.1,9,5,9999,99999,9,999999999,0.0,999,999,99
2050,1,4,12,0,*?*?*?*?*?*?*?*?*?*?*?*?*?*?*?*?*?*?*?*?*?*?,11.4,9.9,93,103820,396,1413,316,189.6,303.1,104.7,20143,26612,12262,2049,280,2.1,6,3,9999,99999,9,999999999,0.0,999,999,99
2050,1,4,13,0,*?*?*?*?*?*?*?*?*?*?*?*?*?*?*?*?*?*?*?*?*?*?,12.2,10.8,94,103820,350,1412,320,162.7,294.1,89.8,16849,24130,11474,1668,283,1.0,6,3,9999,99999,9,999999999,0.0,999,999,99
2050,1,4,14,0,*?*?*?*?*?*?*?*?*?*?*?*?*?*?*?*?*?*?*?*?*?*?,11.8,9.7,90,103820,252,1414,314,111.8,329.6,53.1,11783,23346,7136,951,287,0.5,5,3,9999,99999,9,999999999,0.0,999,999,99
2050,1,4,15,0,*?*?*?*?*?*?*?*?*?*?*?*?*?*?*?*?*?*?*?*?*?*?,11.9,10.1,91,103820,107,1409,318,20.1,118.7,11.1,2154,6101,1919,216,290,1.0,6,3,9999,99999,9,999999999,0.0,999,999,99
2050,1,4,16,0,*?*?*?*?*?*?*?*?*?*?*?*?*?*?*?*?*?*?*?*?*?*?,12.0,10.4,93,103820,0,-0,329,0.0,-0.0,0.0,0,0,0,0,293,1.5,9,5,9999,99999,9,999999999,0.0,999,999,99
2050,1,4,17,0,*?*?*?*?*?*?*?*?*?*?*?*?*?*?*?*?*?*?*?*?*?*?,11.5,10.9,99,103820,0,-0,330,0.0,-0.0,0.0,0,0,0,0,297,2.1,10,5,9999,99999,9,999999999,0.0,999,999,99
2050,1,4,18,0,*?*?*?*?*?*?*?*?*?*?*?*?*?*?*?*?*?*?*?*?*?*?,10.6,10.2,100,103820,0,-0,326,0.0,-0.0,0.0,0,0,0,0,300,1.0,10,5,9999,99999,9,999999999,0.0,999,999,99
2050,1,4,19,0,*?*?*?*?*?*?*?*?*?*?*?*?*?*?*?*?*?*?*?*?*?*?,10.9,10.4,100,103820,0,-0,327,0.0,-0.0,0.0,0,0,0,0,305,1.5,10,5,9999,99999,9,999999999,0.0,999,999,99
2050,1,4,20,0,*?*?*?*?*?*?*?*?*?*?*?*?*?*?*?*?*?*?*?*?*?*?,10.2,10.2,100,103820,0,-0,324,0.0,-0.0,0.0,0,0,0,0,310,0.5,10,5,9999,99999,9,999999999,0.0,999,999,99
2050,1,4,21,0,*?*?*?*?*?*?*?*?*?*?*?*?*?*?*?*?*?*?*?*?*?*?,9.5,9.3,100,103820,0,-0,321,0.0,-0.0,0.0,0,0,0,0,315,2.1,10,5,9999,99999,9,999999999,0.0,999,999,99
2050,1,4,22,0,*?*?*?*?*?*?*?*?*?*?*?*?*?*?*?*?*?*?*?*?*?*?,9.7,8.9,98,103820,0,-0,322,0.0,-0.0,0.0,0,0,0,0,320,2.1,10,5,9999,99999,9,999999999,0.0,999,999,99
2050,1,4,23,0,*?*?*?*?*?*?*?*?*?*?*?*?*?*?*?*?*?*?*?*?*?*?,9.8,9.6,100,103820,0,-0,322,0.0,-0.0,0.0,0,0,0,0,325,2.1,10,5,9999,99999,9,999999999,0.0,999,999,99
2050,1,4,24,0,*?*?*?*?*?*?*?*?*?*?*?*?*?*?*?*?*?*?*?*?*?*?,14.2,10.8,83,103820,0,-0,342,0.0,-0.0,0.0,0,0,0,0,290,3.6,10,5,9999,99999,9,999999999,0.0,999,999,99
2050,1,5,1,0,*?*?*?*?*?*?*?*?*?*?*?*?*?*?*?*?*?*?*?*?*?*?,10.0,8.8,92,103579,0,-0,323,0.0,-0.0,0.0,0,0,0,0,320,11.8,10,5,9999,99999,9,999999999,0.0,999,999,99
2050,1,5,2,0,*?*?*?*?*?*?*?*?*?*?*?*?*?*?*?*?*?*?*?*?*?*?,10.2,8.3,88,103579,0,-0,324,0.0,-0.0,0.0,0,0,0,0,310,12.4,10,5,9999,99999,9,999999999,0.0,999,999,99
2050,1,5,3,0,*?*?*?*?*?*?*?*?*?*?*?*?*?*?*?*?*?*?*?*?*?*?,11.4,8.4,82,103579,0,-0,330,0.0,-0.0,0.0,0,0,0,0,300,12.4,10,5,9999,99999,9,999999999,0.0,999,999,99
2050,1,5,4,0,*?*?*?*?*?*?*?*?*?*?*?*?*?*?*?*?*?*?*?*?*?*?,11.2,8.3,83,103579,0,-0,329,0.0,-0.0,0.0,0,0,0,0,290,10.3,10,5,9999,99999,9,999999999,0.0,999,999,99
2050,1,5,5,0,*?*?*?*?*?*?*?*?*?*?*?*?*?*?*?*?*?*?*?*?*?*?,11.1,7.7,80,103579,0,-0,329,0.0,-0.0,0.0,0,0,0,0,280,11.3,10,5,9999,99999,9,999999999,0.0,999,999,99
2050,1,5,6,0,*?*?*?*?*?*?*?*?*?*?*?*?*?*?*?*?*?*?*?*?*?*?,10.2,7.6,84,103579,0,-0,324,0.0,-0.0,0.0,0,0,0,0,270,11.3,10,5,9999,99999,9,999999999,0.0,999,999,99
2050,1,5,7,0,*?*?*?*?*?*?*?*?*?*?*?*?*?*?*?*?*?*?*?*?*?*?,10.6,8.7,88,103579,0,-0,326,0.0,-0.0,0.0,0,0,0,0,270,10.3,10,5,9999,99999,9,999999999,0.0,999,999,99
2050,1,5,8,0,*?*?*?*?*?*?*?*?*?*?*?*?*?*?*?*?*?*?*?*?*?*?,10.3,8.7,90,103579,48,1421,325,0.0,0.0,0.0,0,0,0,0,270,8.8,10,5,9999,99999,9,999999999,0.0,999,999,99
2050,1,5,9,0,*?*?*?*?*?*?*?*?*?*?*?*?*?*?*?*?*?*?*?*?*?*?,11.0,9.6,91,103579,207,1415,328,26.0,0.0,26.0,3061,0,3065,1011,270,5.2,10,5,9999,99999,9,999999999,0.0,999,999,99
2050,1,5,10,0,*?*?*?*?*?*?*?*?*?*?*?*?*?*?*?*?*?*?*?*?*?*?,11.3,9.7,90,103579,323,1413,326,84.4,49.2,73.2,9267,4134,8295,1923,270,4.6,9,5,9999,99999,9,999999999,0.0,999,999,99
2050,1,5,11,0,*?*?*?*?*?*?*?*?*?*?*?*?*?*?*?*?*?*?*?*?*?*?,11.5,9.4,87,103579,388,1411,327,106.6,51.6,92.4,11699,4564,10453,2481,270,10.8,9,5,9999,99999,9,999999999,0.0,999,999,99
2050,1,5,12,0,*?*?*?*?*?*?*?*?*?*?*?*?*?*?*?*?*?*?*?*?*?*?,13.0,9.2,78,103579,399,1414,334,110.1,51.9,95.5,12086,4622,10796,2573,270,12.9,9,5,9999,99999,9,999999999,0.0,999,999,99
2050,1,5,13,0,*?*?*?*?*?*?*?*?*?*?*?*?*?*?*?*?*?*?*?*?*?*?,13.0,8.7,75,103579,353,1411,333,94.8,50.4,82.2,10398,4348,9298,2178,268,12.9,9,5,9999,99999,9,999999999,0.0,999,999,99
2050,1,5,14,0,*?*?*?*?*?*?*?*?*?*?*?*?*?*?*?*?*?*?*?*?*?*?,13.0,8.4,74,103579,255,1412,337,35.4,0.0,35.4,4149,0,4156,1384,267,14.4,10,5,9999,99999,9,999999999,0.0,999,999,99
2050,1,5,15,0,*?*?*?*?*?*?*?*?*?*?*?*?*?*?*?*?*?*?*?*?*?*?,13.1,8.4,73,103579,111,1413,338,7.4,0.0,7.4,911,-0,911,295,265,13.9,10,5,9999,99999,9,999999999,0.0,999,999,99
2050,1,5,16,0,*?*?*?*?*?*?*?*?*?*?*?*?*?*?*?*?*?*?*?*?*?*?,13.0,8.1,73,103579,0,-0,337,0.0,-0.0,0.0,0,0,0,0,263,16.5,10,5,9999,99999,9,999999999,0.0,999,999,99
2050,1,5,17,0,*?*?*?*?*?*?*?*?*?*?*?*?*?*?*?*?*?*?*?*?*?*?,12.1,8.7,79,103579,0,-0,333,0.0,-0.0,0.0,0,0,0,0,262,17.0,10,5,9999,99999,9,999999999,0.0,999,999,99
2050,1,5,18,0,*?*?*?*?*?*?*?*?*?*?*?*?*?*?*?*?*?*?*?*?*?*?,11.9,9.3,85,103579,0,-0,332,0.0,-0.0,0.0,0,0,0,0,260,15.5,10,5,9999,99999,9,999999999,0.0,999,999,99
2050,1,5,19,0,*?*?*?*?*?*?*?*?*?*?*?*?*?*?*?*?*?*?*?*?*?*?,11.7,9.2,85,103579,0,-0,331,0.0,-0.0,0.0,0,0,0,0,260,14.9,10,5,9999,99999,9,999999999,0.0,999,999,99
2050,1,5,20,0,*?*?*?*?*?*?*?*?*?*?*?*?*?*?*?*?*?*?*?*?*?*?,11.7,9.8,88,103579,0,-0,331,0.0,-0.0,0.0,0,0,0,0,260,12.9,10,5,9999,99999,9,999999999,0.0,999,999,99
2050,1,5,21,0,*?*?*?*?*?*?*?*?*?*?*?*?*?*?*?*?*?*?*?*?*?*?,11.1,9.6,90,103579,0,-0,328,0.0,-0.0,0.0,0,0,0,0,260,10.3,10,5,9999,99999,9,999999999,0.0,999,999,99
2050,1,5,22,0,*?*?*?*?*?*?*?*?*?*?*?*?*?*?*?*?*?*?*?*?*?*?,12.4,9.3,81,103579,0,-0,334,0.0,-0.0,0.0,0,0,0,0,260,11.8,10,5,9999,99999,9,999999999,0.0,999,999,99
2050,1,5,23,0,*?*?*?*?*?*?*?*?*?*?*?*?*?*?*?*?*?*?*?*?*?*?,11.8,8.8,82,103579,0,-0,332,0.0,-0.0,0.0,0,0,0,0,260,9.3,10,5,9999,99999,9,999999999,0.0,999,999,99
2050,1,5,24,0,*?*?*?*?*?*?*?*?*?*?*?*?*?*?*?*?*?*?*?*?*?*?,9.9,9.2,95,103579,0,-0,323,0.0,-0.0,0.0,0,0,0,0,330,11.8,10,5,9999,99999,9,999999999,0.0,999,999,99
2050,1,6,1,0,*?*?*?*?*?*?*?*?*?*?*?*?*?*?*?*?*?*?*?*?*?*?,11.6,8.7,81,103256,0,-0,331,0.0,-0.0,0.0,0,0,0,0,267,13.4,10,5,9999,99999,9,999999999,0.0,999,999,99
2050,1,6,2,0,*?*?*?*?*?*?*?*?*?*?*?*?*?*?*?*?*?*?*?*?*?*?,11.8,8.5,79,103256,0,-0,332,0.0,-0.0,0.0,0,0,0,0,273,13.9,10,5,9999,99999,9,999999999,0.0,999,999,99
2050,1,6,3,0,*?*?*?*?*?*?*?*?*?*?*?*?*?*?*?*?*?*?*?*?*?*?,12.4,9.4,81,103256,0,-0,334,0.0,-0.0,0.0,0,0,0,0,280,14.9,10,5,9999,99999,9,999999999,0.0,999,999,99
2050,1,6,4,0,*?*?*?*?*?*?*?*?*?*?*?*?*?*?*?*?*?*?*?*?*?*?,12.6,9.9,83,103256,0,-0,335,0.0,-0.0,0.0,0,0,0,0,287,15.5,10,5,9999,99999,9,999999999,0.0,999,999,99
2050,1,6,5,0,*?*?*?*?*?*?*?*?*?*?*?*?*?*?*?*?*?*?*?*?*?*?,13.2,10.4,82,103256,0,-0,338,0.0,-0.0,0.0,0,0,0,0,293,16.5,10,5,9999,99999,9,999999999,0.0,999,999,99
2050,1,6,6,0,*?*?*?*?*?*?*?*?*?*?*?*?*?*?*?*?*?*?*?*?*?*?,12.4,9.2,80,103256,0,-0,334,0.0,-0.0,0.0,0,0,0,0,300,14.9,10,5,9999,99999,9,999999999,0.0,999,999,99
2050,1,6,7,0,*?*?*?*?*?*?*?*?*?*?*?*?*?*?*?*?*?*?*?*?*?*?,11.2,9.1,85,103256,0,-0,329,0.0,-0.0,0.0,0,0,0,0,268,17.0,10,5,9999,99999,9,999999999,0.0,999,999,99
2050,1,6,8,0,*?*?*?*?*?*?*?*?*?*?*?*?*?*?*?*?*?*?*?*?*?*?,12.0,9.8,86,103256,49,1416,329,0.0,0.0,0.0,0,0,0,0,237,17.0,9,5,9999,99999,9,999999999,0.0,999,999,99
2050,1,6,9,0,*?*?*?*?*?*?*?*?*?*?*?*?*?*?*?*?*?*?*?*?*?*?,12.4,9.6,82,103256,208,1411,313,87.9,350.6,36.2,9038,23625,5530,657,205,17.0,4,2,9999,99999,9,999999999,0.0,999,999,99
2050,1,6,10,0,*?*?*?*?*?*?*?*?*?*?*?*?*?*?*?*?*?*?*?*?*?*?,13.9,10.2,78,103256,325,1413,317,167.0,462.6,60.6,17140,37224,8914,1099,173,16.0,3,2,9999,99999,9,999999999,0.0,999,999,99
2050,1,6,11,0,*?*?*?*?*?*?*?*?*?*?*?*?*?*?*?*?*?*?*?*?*?*?,15.0,10.2,72,103256,391,1413,336,168.2,217.1,108.2,17803,18948,12610,2136,142,18.0,7,4,9999,99999,9,999999999,0.0,999,999,99
2050,1,6,12,0,*?*?*?*?*?*?*?*?*?*?*?*?*?*?*?*?*?*?*?*?*?*?,15.7,9.2,64,103256,402,1414,346,111.1,52.0,96.3,12195,4638,10892,2599,110,17.0,9,5,9999,99999,9,999999999,0.0,999,999,99
2050,1,6,13,0,*?*?*?*?*?*?*?*?*?*?*?*?*?*?*?*?*?*?*?*?*?*?,15.8,8.7,62,103256,357,1414,351,55.2,0.0,55.2,6444,0,6459,2212,125,17.5,10,5,9999,99999,9,999999999,0.0,999,999,99
2050,1,6,14,0,*?*?*?*?*?*?*?*?*?*?*?*?*?*?*?*?*?*?*?*?*?*?,15.6,8.3,61,103256,259,1414,330,116.2,333.2,55.2,12234,23927,7394,990,140,17.0,5,3,9999,99999,9,999999999,0.0,999,999,99
2050,1,6,15,0,*?*?*?*?*?*?*?*?*?*?*?*?*?*?*?*?*?*?*?*?*?*?,15.7,9.4,66,103256,115,1416,335,24.5,135.1,13.5,2595,7108,2279,260,155,17.0,6,3,9999,99999,9,999999999,0.0,999,999,99
2050,1,6,16,0,*?*?*?*?*?*?*?*?*?*?*?*?*?*?*?*?*?*?*?*?*?*?,15.7,9.7,67,103256,0,-0,346,0.0,-0.0,0.0,0,0,0,0,170,18.0,9,5,9999,99999,9,999999999,0.0,999,999,99
2050,1,6,17,0,*?*?*?*?*?*?*?*?*?*?*?*?*?*?*?*?*?*?*?*?*?*?,14.4,9.2,70,103256,0,-0,344,0.0,-0.0,0.0,0,0,0,0,185,19.6,10,5,9999,99999,9,999999999,0.0,999,999,99
2050,1,6,18,0,*?*?*?*?*?*?*?*?*?*?*?*?*?*?*?*?*?*?*?*?*?*?,13.4,8.9,74,103256,0,-0,339,0.0,-0.0,0.0,0,0,0,0,200,19.1,10,5,9999,99999,9,999999999,0.0,999,999,99
2050,1,6,19,0,*?*?*?*?*?*?*?*?*?*?*?*?*?*?*?*?*?*?*?*?*?*?,13.3,8.7,72,103256,0,-0,339,0.0,-0.0,0.0,0,0,0,0,210,17.0,10,5,9999,99999,9,999999999,0.0,999,999,99
2050,1,6,20,0,*?*?*?*?*?*?*?*?*?*?*?*?*?*?*?*?*?*?*?*?*?*?,14.1,9.1,71,103256,0,-0,342,0.0,-0.0,0.0,0,0,0,0,220,18.5,10,5,9999,99999,9,999999999,0.0,999,999,99
2050,1,6,21,0,*?*?*?*?*?*?*?*?*?*?*?*?*?*?*?*?*?*?*?*?*?*?,13.4,9.1,74,103256,0,-0,339,0.0,-0.0,0.0,0,0,0,0,230,14.4,10,5,9999,99999,9,999999999,0.0,999,999,99
2050,1,6,22,0,*?*?*?*?*?*?*?*?*?*?*?*?*?*?*?*?*?*?*?*?*?*?,13.1,8.7,73,103256,0,-0,338,0.0,-0.0,0.0,0,0,0,0,240,11.8,10,5,9999,99999,9,999999999,0.0,999,999,99
2050,1,6,23,0,*?*?*?*?*?*?*?*?*?*?*?*?*?*?*?*?*?*?*?*?*?*?,12.1,7.9,74,103256,0,-0,333,0.0,-0.0,0.0,0,0,0,0,250,12.9,10,5,9999,99999,9,999999999,0.0,999,999,99
2050,1,6,24,0,*?*?*?*?*?*?*?*?*?*?*?*?*?*?*?*?*?*?*?*?*?*?,11.2,8.7,83,103256,0,-0,329,0.0,-0.0,0.0,0,0,0,0,260,14.4,10,5,9999,99999,9,999999999,0.0,999,999,99
2050,1,7,1,0,*?*?*?*?*?*?*?*?*?*?*?*?*?*?*?*?*?*?*?*?*?*?,9.1,6.2,84,102709,0,-0,320,0.0,-0.0,0.0,0,0,0,0,245,13.4,10,5,9999,99999,9,999999999,0.0,999,999,99
2050,1,7,2,0,*?*?*?*?*?*?*?*?*?*?*?*?*?*?*?*?*?*?*?*?*?*?,7.5,5.5,88,102709,0,-0,313,0.0,-0.0,0.0,0,0,0,0,230,13.9,10,5,9999,99999,9,999999999,0.0,999,999,99
2050,1,7,3,0,*?*?*?*?*?*?*?*?*?*?*?*?*?*?*?*?*?*?*?*?*?*?,8.3,6.7,91,102709,0,-0,316,0.0,-0.0,0.0,0,0,0,0,215,14.9,10,5,9999,99999,9,999999999,0.0,999,999,99
2050,1,7,4,0,*?*?*?*?*?*?*?*?*?*?*?*?*?*?*?*?*?*?*?*?*?*?,7.8,6.1,90,102709,0,-0,314,0.0,-0.0,0.0,0,0,0,0,200,15.5,10,5,9999,99999,9,999999999,0.0,999,999,99
2050,1,7,5,0,*?*?*?*?*?*?*?*?*?*?*?*?*?*?*?*?*?*?*?*?*?*?,7.6,5.9,91,102709,0,-0,313,0.0,-0.0,0.0,0,0,0,0,185,16.5,10,5,9999,99999,9,999999999,0.0,999,999,99
2050,1,7,6,0,*?*?*?*?*?*?*?*?*?*?*?*?*?*?*?*?*?*?*?*?*?*?,7.5,5.9,90,102709,0,-0,313,0.0,-0.0,0.0,0,0,0,0,170,14.9,10,5,9999,99999,9,999999999,0.0,999,999,99
2050,1,7,7,0,*?*?*?*?*?*?*?*?*?*?*?*?*?*?*?*?*?*?*?*?*?*?,6.8,5.3,92,102709,0,-0,310,0.0,-0.0,0.0,0,0,0,0,173,17.0,10,5,9999,99999,9,999999999,0.0,999,999,99
2050,1,7,8,0,*?*?*?*?*?*?*?*?*?*?*?*?*?*?*?*?*?*?*?*?*?*?,6.2,5.1,94,102709,50,1406,299,0.0,0.0,0.0,0,0,0,0,177,17.0,8,4,9999,99999,9,999999999,0.0,999,999,99
2050,1,7,9,0,*?*?*?*?*?*?*?*?*?*?*?*?*?*?*?*?*?*?*?*?*?*?,7.8,6.6,93,102709,210,1413,310,46.3,41.4,40.2,5149,2837,4779,848,180,17.0,9,5,9999,99999,9,999999999,0.0,999,999,99
2050,1,7,10,0,*?*?*?*?*?*?*?*?*?*?*?*?*?*?*?*?*?*?*?*?*?*?,9.4,7.3,87,102709,327,1412,305,149.2,288.7,82.3,15464,23027,10590,1519,183,16.0,6,3,9999,99999,9,999999999,0.0,999,999,99
2050,1,7,11,0,*?*?*?*?*?*?*?*?*?*?*?*?*?*?*?*?*?*?*?*?*?*?,11.5,8.7,84,102709,393,1411,312,200.6,378.1,95.3,20933,32484,12226,1772,187,18.0,5,3,9999,99999,9,999999999,0.0,999,999,99
2050,1,7,12,0,*?*?*?*?*?*?*?*?*?*?*?*?*?*?*?*?*?*?*?*?*?*?,12.7,8.4,76,102709,405,1414,313,215.6,442.5,88.8,22746,38468,11592,1637,190,17.0,4,2,9999,99999,9,999999999,0.0,999,999,99
2050,1,7,13,0,*?*?*?*?*?*?*?*?*?*?*?*?*?*?*?*?*?*?*?*?*?*?,12.8,8.4,75,102709,360,1412,298,192.6,529.0,57.8,20014,44502,8689,1083,195,17.5,0,0,9999,99999,9,999999999,0.0,999,999,99
2050,1,7,14,0,*?*?*?*?*?*?*?*?*?*?*?*?*?*?*?*?*?*?*?*?*?*?,12.5,8.0,75,102709,262,1410,311,123.1,389.7,50.7,12578,28790,7500,906,200,17.0,4,2,9999,99999,9,999999999,0.0,999,999,99
2050,1,7,15,0,*?*?*?*?*?*?*?*?*?*?*?*?*?*?*?*?*?*?*?*?*?*?,12.7,10.7,89,102709,119,1417,306,30.6,252.5,9.4,3293,16028,1593,293,205,17.0,1,0,9999,99999,9,999999999,0.0,999,999,99
2050,1,7,16,0,*?*?*?*?*?*?*?*?*?*?*?*?*?*?*?*?*?*?*?*?*?*?,12.2,10.4,90,102709,0,-0,330,0.0,-0.0,0.0,0,0,0,0,210,18.0,9,5,9999,99999,9,999999999,0.0,999,999,99
2050,1,7,17,0,*?*?*?*?*?*?*?*?*?*?*?*?*?*?*?*?*?*?*?*?*?*?,11.0,9.9,94,102709,0,-0,328,0.0,-0.0,0.0,0,0,0,0,215,19.6,10,5,9999,99999,9,999999999,0.0,999,999,99
2050,1,7,18,0,*?*?*?*?*?*?*?*?*?*?*?*?*?*?*?*?*?*?*?*?*?*?,10.4,9.4,95,102709,0,-0,325,0.0,-0.0,0.0,0,0,0,0,220,19.1,10,5,9999,99999,9,999999999,0.0,999,999,99
2050,1,7,19,0,*?*?*?*?*?*?*?*?*?*?*?*?*?*?*?*?*?*?*?*?*?*?,9.7,8.3,92,102709,0,-0,322,0.0,-0.0,0.0,0,0,0,0,220,17.0,10,5,9999,99999,9,999999999,0.0,999,999,99
2050,1,7,20,0,*?*?*?*?*?*?*?*?*?*?*?*?*?*?*?*?*?*?*?*?*?*?,9.6,7.9,90,102709,0,-0,322,0.0,-0.0,0.0,0,0,0,0,220,18.5,10,5,9999,99999,9,999999999,0.0,999,999,99
2050,1,7,21,0,*?*?*?*?*?*?*?*?*?*?*?*?*?*?*?*?*?*?*?*?*?*?,9.0,7.0,88,102709,0,-0,319,0.0,-0.0,0.0,0,0,0,0,220,14.4,10,5,9999,99999,9,999999999,0.0,999,999,99
2050,1,7,22,0,*?*?*?*?*?*?*?*?*?*?*?*?*?*?*?*?*?*?*?*?*?*?,8.8,7.0,90,102709,0,-0,318,0.0,-0.0,0.0,0,0,0,0,220,11.8,10,5,9999,99999,9,999999999,0.0,999,999,99
2050,1,7,23,0,*?*?*?*?*?*?*?*?*?*?*?*?*?*?*?*?*?*?*?*?*?*?,8.1,7.3,96,102709,0,-0,315,0.0,-0.0,0.0,0,0,0,0,220,12.9,10,5,9999,99999,9,999999999,0.0,999,999,99
2050,1,7,24,0,*?*?*?*?*?*?*?*?*?*?*?*?*?*?*?*?*?*?*?*?*?*?,11.2,7.1,77,102709,0,-0,329,0.0,-0.0,0.0,0,0,0,0,260,14.4,10,5,9999,99999,9,999999999,0.0,999,999,99
2050,1,8,1,0,*?*?*?*?*?*?*?*?*?*?*?*?*?*?*?*?*?*?*?*?*?*?,7.8,5.8,87,102463,0,-0,314,0.0,-0.0,0.0,0,0,0,0,222,13.4,10,5,9999,99999,9,999999999,0.0,999,999,99
2050,1,8,2,0,*?*?*?*?*?*?*?*?*?*?*?*?*?*?*?*?*?*?*?*?*?*?,8.2,5.0,80,102463,0,-0,316,0.0,-0.0,0.0,0,0,0,0,223,13.9,10,5,9999,99999,9,999999999,0.0,999,999,99
2050,1,8,3,0,*?*?*?*?*?*?*?*?*?*?*?*?*?*?*?*?*?*?*?*?*?*?,7.9,5.0,82,102463,0,-0,315,0.0,-0.0,0.0,0,0,0,0,225,14.9,10,5,9999,99999,9,999999999,0.0,999,999,99
2050,1,8,4,0,*?*?*?*?*?*?*?*?*?*?*?*?*?*?*?*?*?*?*?*?*?*?,7.3,5.5,88,102463,0,-0,312,0.0,-0.0,0.0,0,0,0,0,227,15.5,10,5,9999,99999,9,999999999,0.0,999,999,99
2050,1,8,5,0,*?*?*?*?*?*?*?*?*?*?*?*?*?*?*?*?*?*?*?*?*?*?,6.6,4.6,87,102463,0,-0,309,0.0,-0.0,0.0,0,0,0,0,228,16.5,10,5,9999,99999,9,999999999,0.0,999,999,99
2050,1,8,6,0,*?*?*?*?*?*?*?*?*?*?*?*?*?*?*?*?*?*?*?*?*?*?,7.2,5.1,87,102463,0,-0,311,0.0,-0.0,0.0,0,0,0,0,230,14.9,10,5,9999,99999,9,999999999,0.0,999,999,99
2050,1,8,7,0,*?*?*?*?*?*?*?*?*?*?*?*?*?*?*?*?*?*?*?*?*?*?,7.6,5.1,84,102463,0,-0,313,0.0,-0.0,0.0,0,0,0,0,230,17.0,10,5,9999,99999,9,999999999,0.0,999,999,99
2050,1,8,8,0,*?*?*?*?*?*?*?*?*?*?*?*?*?*?*?*?*?*?*?*?*?*?,8.6,6.4,86,102463,52,1419,313,0.0,0.0,0.0,0,0,0,0,230,17.0,9,5,9999,99999,9,999999999,0.0,999,999,99
2050,1,8,9,0,*?*?*?*?*?*?*?*?*?*?*?*?*?*?*?*?*?*?*?*?*?*?,8.8,6.4,85,102463,212,1413,314,47.0,41.6,40.7,5220,2864,4845,861,230,17.0,9,5,9999,99999,9,999999999,0.0,999,999,99
2050,1,8,10,0,*?*?*?*?*?*?*?*?*?*?*?*?*?*?*?*?*?*?*?*?*?*?,11.0,7.0,77,102463,329,1411,320,114.9,124.1,85.9,12547,10343,9935,1870,230,16.0,8,4,9999,99999,9,999999999,0.0,999,999,99
2050,1,8,11,0,*?*?*?*?*?*?*?*?*?*?*?*?*?*?*?*?*?*?*?*?*?*?,12.0,7.1,72,102463,396,1411,329,109.3,51.8,94.8,11998,4610,10717,2551,230,18.0,9,5,9999,99999,9,999999999,0.0,999,999,99
2050,1,8,12,0,*?*?*?*?*?*?*?*?*?*?*?*?*?*?*?*?*?*?*?*?*?*?,12.9,7.4,70,102463,408,1413,333,113.3,52.2,98.2,12431,4673,11102,2656,230,17.0,9,5,9999,99999,9,999999999,0.0,999,999,99
2050,1,8,13,0,*?*?*?*?*?*?*?*?*?*?*?*?*?*?*?*?*?*?*?*?*?*?,12.7,8.3,75,102463,364,1414,336,56.6,0.0,56.6,6606,0,6621,2272,232,17.5,10,5,9999,99999,9,999999999,0.0,999,999,99
2050,1,8,14,0,*?*?*?*?*?*?*?*?*?*?*?*?*?*?*?*?*?*?*?*?*?*?,13.0,8.8,75,102463,266,1411,337,37.6,0.0,37.6,4401,0,4409,1473,233,17.0,10,5,9999,99999,9,999999999,0.0,999,999,99
2050,1,8,15,0,*?*?*?*?*?*?*?*?*?*?*?*?*?*?*?*?*?*?*?*?*?*?,12.8,8.7,76,102463,123,1416,336,9.7,0.0,9.7,1178,-0,1178,383,235,17.0,10,5,9999,99999,9,999999999,0.0,999,999,99
2050,1,8,16,0,*?*?*?*?*?*?*?*?*?*?*?*?*?*?*?*?*?*?*?*?*?*?,12.7,9.2,79,102463,0,-0,336,0.0,-0.0,0.0,0,0,0,0,237,18.0,10,5,9999,99999,9,999999999,0.0,999,999,99
2050,1,8,17,0,*?*?*?*?*?*?*?*?*?*?*?*?*?*?*?*?*?*?*?*?*?*?,11.8,9.1,84,102463,0,-0,332,0.0,-0.0,0.0,0,0,0,0,238,19.6,10,5,9999,99999,9,999999999,0.0,999,999,99
2050,1,8,18,0,*?*?*?*?*?*?*?*?*?*?*?*?*?*?*?*?*?*?*?*?*?*?,10.2,8.8,91,102463,0,-0,324,0.0,-0.0,0.0,0,0,0,0,240,19.1,10,5,9999,99999,9,999999999,2.5,999,999,99
2050,1,8,19,0,*?*?*?*?*?*?*?*?*?*?*?*?*?*?*?*?*?*?*?*?*?*?,10.7,8.9,88,102463,0,-0,327,0.0,-0.0,0.0,0,0,0,0,240,17.0,10,5,9999,99999,9,999999999,2.2,999,999,99
2050,1,8,20,0,*?*?*?*?*?*?*?*?*?*?*?*?*?*?*?*?*?*?*?*?*?*?,10.9,8.4,85,102463,0,-0,328,0.0,-0.0,0.0,0,0,0,0,240,18.5,10,5,9999,99999,9,999999999,1.4,999,999,99
2050,1,8,21,0,*?*?*?*?*?*?*?*?*?*?*?*?*?*?*?*?*?*?*?*?*?*?,8.9,7.7,92,102463,0,-0,319,0.0,-0.0,0.0,0,0,0,0,240,14.4,10,5,9999,99999,9,999999999,0.0,999,999,99
2050,1,8,22,0,*?*?*?*?*?*?*?*?*?*?*?*?*?*?*?*?*?*?*?*?*?*?,8.9,6.7,86,102463,0,-0,319,0.0,-0.0,0.0,0,0,0,0,240,11.8,10,5,9999,99999,9,999999999,0.1,999,999,99
2050,1,8,23,0,*?*?*?*?*?*?*?*?*?*?*?*?*?*?*?*?*?*?*?*?*?*?,9.5,7.0,84,102463,0,-0,321,0.0,-0.0,0.0,0,0,0,0,240,12.9,10,5,9999,99999,9,999999999,0.2,999,999,99
2050,1,8,24,0,*?*?*?*?*?*?*?*?*?*?*?*?*?*?*?*?*?*?*?*?*?*?,7.5,6.6,94,102463,0,-0,312,0.0,-0.0,0.0,0,0,0,0,220,14.4,10,5,9999,99999,9,999999999,0.0,999,999,99
2050,1,9,1,0,*?*?*?*?*?*?*?*?*?*?*?*?*?*?*?*?*?*?*?*?*?*?,11.2,8.3,83,102105,0,-0,329,0.0,-0.0,0.0,0,0,0,0,250,13.4,10,5,9999,99999,9,999999999,1.0,999,999,99
2050,1,9,2,0,*?*?*?*?*?*?*?*?*?*?*?*?*?*?*?*?*?*?*?*?*?*?,12.0,8.9,82,102105,0,-0,333,0.0,-0.0,0.0,0,0,0,0,260,13.9,10,5,9999,99999,9,999999999,0.0,999,999,99
2050,1,9,3,0,*?*?*?*?*?*?*?*?*?*?*?*?*?*?*?*?*?*?*?*?*?*?,12.6,9.1,79,102105,0,-0,335,0.0,-0.0,0.0,0,0,0,0,270,14.9,10,5,9999,99999,9,999999999,0.1,999,999,99
2050,1,9,4,0,*?*?*?*?*?*?*?*?*?*?*?*?*?*?*?*?*?*?*?*?*?*?,11.9,9.2,84,102105,0,-0,332,0.0,-0.0,0.0,0,0,0,0,280,15.5,10,5,9999,99999,9,999999999,0.7,999,999,99
2050,1,9,5,0,*?*?*?*?*?*?*?*?*?*?*?*?*?*?*?*?*?*?*?*?*?*?,11.2,8.3,82,102105,0,-0,329,0.0,-0.0,0.0,0,0,0,0,290,16.5,10,5,9999,99999,9,999999999,0.0,999,999,99
2050,1,9,6,0,*?*?*?*?*?*?*?*?*?*?*?*?*?*?*?*?*?*?*?*?*?*?,10.1,8.5,90,102105,0,-0,324,0.0,-0.0,0.0,0,0,0,0,300,14.9,10,5,9999,99999,9,999999999,0.0,999,999,99
2050,1,9,7,0,*?*?*?*?*?*?*?*?*?*?*?*?*?*?*?*?*?*?*?*?*?*?,11.1,9.4,90,102105,0,-0,328,0.0,-0.0,0.0,0,0,0,0,257,17.0,10,5,9999,99999,9,999999999,0.0,999,999,99
2050,1,9,8,0,*?*?*?*?*?*?*?*?*?*?*?*?*?*?*?*?*?*?*?*?*?*?,11.9,9.4,86,102105,53,1401,328,0.0,0.0,0.0,0,0,0,0,213,17.0,9,5,9999,99999,9,999999999,0.1,999,999,99
2050,1,9,9,0,*?*?*?*?*?*?*?*?*?*?*?*?*?*?*?*?*?*?*?*?*?*?,13.0,9.3,79,102105,214,1412,330,63.2,105.1,47.3,6753,6708,5761,857,170,17.0,8,4,9999,99999,9,999999999,0.1,999,999,99
2050,1,9,10,0,*?*?*?*?*?*?*?*?*?*?*?*?*?*?*?*?*?*?*?*?*?*?,14.2,9.9,76,102105,332,1412,343,50.4,0.0,50.4,5886,0,5899,2006,127,16.0,10,5,9999,99999,9,999999999,0.0,999,999,99
2050,1,9,11,0,*?*?*?*?*?*?*?*?*?*?*?*?*?*?*?*?*?*?*?*?*?*?,16.7,11.6,72,102105,399,1411,354,63.5,0.0,63.5,7420,0,7438,2579,83,18.0,10,5,9999,99999,9,999999999,0.0,999,999,99
2050,1,9,12,0,*?*?*?*?*?*?*?*?*?*?*?*?*?*?*?*?*?*?*?*?*?*?,17.5,11.6,69,102105,411,1411,358,65.9,0.0,65.9,7696,0,7716,2685,40,17.0,10,5,9999,99999,9,999999999,0.1,999,999,99
2050,1,9,13,0,*?*?*?*?*?*?*?*?*?*?*?*?*?*?*?*?*?*?*?*?*?*?,17.5,11.7,69,102105,367,1411,352,131.9,127.8,98.7,14390,11093,11363,2168,42,17.5,8,4,9999,99999,9,999999999,0.0,999,999,99
2050,1,9,14,0,*?*?*?*?*?*?*?*?*?*?*?*?*?*?*?*?*?*?*?*?*?*?,17.6,11.3,67,102105,270,1411,356,66.7,46.4,57.8,7370,3570,6806,1240,43,17.0,9,5,9999,99999,9,999999999,0.0,999,999,99
2050,1,9,15,0,*?*?*?*?*?*?*?*?*?*?*?*?*?*?*?*?*?*?*?*?*?*?,17.5,10.9,65,102105,127,1414,355,18.2,27.0,15.8,2081,1428,1952,327,45,17.0,9,5,9999,99999,9,999999999,0.1,999,999,99
2050,1,9,16,0,*?*?*?*?*?*?*?*?*?*?*?*?*?*?*?*?*?*?*?*?*?*?,17.3,11.0,67,102105,0,-0,357,0.0,-0.0,0.0,0,0,0,0,47,18.0,10,5,9999,99999,9,999999999,0.1,999,999,99
2050,1,9,17,0,*?*?*?*?*?*?*?*?*?*?*?*?*?*?*?*?*?*?*?*?*?*?,15.6,10.9,74,102105,0,-0,349,0.0,-0.0,0.0,0,0,0,0,48,19.6,10,5,9999,99999,9,999999999,0.1,999,999,99
2050,1,9,18,0,*?*?*?*?*?*?*?*?*?*?*?*?*?*?*?*?*?*?*?*?*?*?,15.1,10.3,73,102105,0,-0,347,0.0,-0.0,0.0,0,0,0,0,50,19.1,10,5,9999,99999,9,999999999,0.0,999,999,99
2050,1,9,19,0,*?*?*?*?*?*?*?*?*?*?*?*?*?*?*?*?*?*?*?*?*?*?,14.1,9.8,75,102105,0,-0,342,0.0,-0.0,0.0,0,0,0,0,55,17.0,10,5,9999,99999,9,999999999,1.3,999,999,99
2050,1,9,20,0,*?*?*?*?*?*?*?*?*?*?*?*?*?*?*?*?*?*?*?*?*?*?,13.5,8.9,74,102105,0,-0,340,0.0,-0.0,0.0,0,0,0,0,60,18.5,10,5,9999,99999,9,999999999,0.1,999,999,99
2050,1,9,21,0,*?*?*?*?*?*?*?*?*?*?*?*?*?*?*?*?*?*?*?*?*?*?,13.2,8.7,74,102105,0,-0,338,0.0,-0.0,0.0,0,0,0,0,65,14.4,10,5,9999,99999,9,999999999,0.0,999,999,99
2050,1,9,22,0,*?*?*?*?*?*?*?*?*?*?*?*?*?*?*?*?*?*?*?*?*?*?,13.1,8.8,75,102105,0,-0,338,0.0,-0.0,0.0,0,0,0,0,70,11.8,10,5,9999,99999,9,999999999,0.0,999,999,99
2050,1,9,23,0,*?*?*?*?*?*?*?*?*?*?*?*?*?*?*?*?*?*?*?*?*?*?,12.9,8.9,77,102105,0,-0,337,0.0,-0.0,0.0,0,0,0,0,75,12.9,10,5,9999,99999,9,999999999,0.0,999,999,99
2050,1,9,24,0,*?*?*?*?*?*?*?*?*?*?*?*?*?*?*?*?*?*?*?*?*?*?,10.1,7.7,85,102105,0,-0,324,0.0,-0.0,0.0,0,0,0,0,240,14.4,10,5,9999,99999,9,999999999,0.3,999,999,99
2050,1,10,1,0,*?*?*?*?*?*?*?*?*?*?*?*?*?*?*?*?*?*?*?*?*?*?,12.6,11.1,90,101563,0,-0,335,0.0,-0.0,0.0,0,0,0,0,75,13.4,10,5,9999,99999,9,999999999,0.4,999,999,99
2050,1,10,2,0,*?*?*?*?*?*?*?*?*?*?*?*?*?*?*?*?*?*?*?*?*?*?,12.7,12.0,95,101563,0,-0,335,0.0,-0.0,0.0,0,0,0,0,70,13.9,10,5,9999,99999,9,999999999,0.0,999,999,99
2050,1,10,3,0,*?*?*?*?*?*?*?*?*?*?*?*?*?*?*?*?*?*?*?*?*?*?,13.0,12.6,97,101563,0,-0,336,0.0,-0.0,0.0,0,0,0,0,65,14.9,10,5,9999,99999,9,999999999,0.0,999,999,99
2050,1,10,4,0,*?*?*?*?*?*?*?*?*?*?*?*?*?*?*?*?*?*?*?*?*?*?,12.1,12.0,99,101563,0,-0,332,0.0,-0.0,0.0,0,0,0,0,60,15.5,10,5,9999,99999,9,999999999,3.3,999,999,99
2050,1,10,5,0,*?*?*?*?*?*?*?*?*?*?*?*?*?*?*?*?*?*?*?*?*?*?,11.1,11.1,100,101563,0,-0,328,0.0,-0.0,0.0,0,0,0,0,55,16.5,10,5,9999,99999,9,999999999,7.2,999,999,99
2050,1,10,6,0,*?*?*?*?*?*?*?*?*?*?*?*?*?*?*?*?*?*?*?*?*?*?,11.9,11.5,97,101563,0,-0,332,0.0,-0.0,0.0,0,0,0,0,50,14.9,10,5,9999,99999,9,999999999,3.6,999,999,99
2050,1,10,7,0,*?*?*?*?*?*?*?*?*?*?*?*?*?*?*?*?*?*?*?*?*?*?,12.6,12.0,96,101563,0,-0,335,0.0,-0.0,0.0,0,0,0,0,43,17.0,10,5,9999,99999,9,999999999,0.0,999,999,99
2050,1,10,8,0,*?*?*?*?*?*?*?*?*?*?*?*?*?*?*?*?*?*?*?*?*?*?,12.2,11.9,97,101563,55,1404,333,0.0,0.0,0.0,0,0,0,0,37,17.0,10,5,9999,99999,9,999999999,0.3,999,999,99
2050,1,10,9,0,*?*?*?*?*?*?*?*?*?*?*?*?*?*?*?*?*?*?*?*?*?*?,11.8,11.8,100,101563,216,1410,328,48.5,42.1,42.0,5383,2920,4995,889,30,17.0,9,5,9999,99999,9,999999999,0.2,999,999,99
2050,1,10,10,0,*?*?*?*?*?*?*?*?*?*?*?*?*?*?*?*?*?*?*?*?*?*?,13.5,12.2,91,101563,335,1413,339,50.9,0.0,50.9,5949,0,5962,2029,23,16.0,10,5,9999,99999,9,999999999,0.0,999,999,99
2050,1,10,11,0,*?*?*?*?*?*?*?*?*?*?*?*?*?*?*?*?*?*?*?*?*?*?,15.6,12.4,81,101563,402,1411,349,64.1,0.0,64.1,7489,0,7508,2607,17,18.0,10,5,9999,99999,9,999999999,1.2,999,999,99
2050,1,10,12,0,*?*?*?*?*?*?*?*?*?*?*?*?*?*?*?*?*?*?*?*?*?*?,16.3,12.7,79,101563,415,1413,349,115.6,52.3,100.2,12703,4688,11347,2719,10,17.0,9,5,9999,99999,9,999999999,1.2,999,999,99
2050,1,10,13,0,*?*?*?*?*?*?*?*?*?*?*?*?*?*?*?*?*?*?*?*?*?*?,16.5,13.1,80,101563,371,1411,350,100.9,51.0,87.5,11071,4460,9896,2333,60,17.5,9,5,9999,99999,9,999999999,0.2,999,999,99
2050,1,10,14,0,*?*?*?*?*?*?*?*?*?*?*?*?*?*?*?*?*?*?*?*?*?*?,16.2,12.5,79,101563,274,1410,349,68.1,46.6,59.1,7529,3592,6963,1267,110,17.0,9,5,9999,99999,9,999999999,1.0,999,999,99
2050,1,10,15,0,*?*?*?*?*?*?*?*?*?*?*?*?*?*?*?*?*?*?*?*?*?*?,16.4,12.6,78,101563,131,1411,350,19.7,28.2,17.0,2243,1495,2109,354,160,17.0,9,5,9999,99999,9,999999999,1.8,999,999,99
2050,1,10,16,0,*?*?*?*?*?*?*?*?*?*?*?*?*?*?*?*?*?*?*?*?*?*?,16.1,13.0,81,101563,0,-0,351,0.0,-0.0,0.0,0,0,0,0,210,18.0,10,5,9999,99999,9,999999999,0.6,999,999,99
2050,1,10,17,0,*?*?*?*?*?*?*?*?*?*?*?*?*?*?*?*?*?*?*?*?*?*?,14.1,12.3,88,101563,0,-0,342,0.0,-0.0,0.0,0,0,0,0,260,19.6,10,5,9999,99999,9,999999999,0.6,999,999,99
2050,1,10,18,0,*?*?*?*?*?*?*?*?*?*?*?*?*?*?*?*?*?*?*?*?*?*?,14.5,11.6,83,101563,0,-0,344,0.0,-0.0,0.0,0,0,0,0,310,19.1,10,5,9999,99999,9,999999999,0.6,999,999,99
2050,1,10,19,0,*?*?*?*?*?*?*?*?*?*?*?*?*?*?*?*?*?*?*?*?*?*?,13.8,11.5,85,101563,0,-0,340,0.0,-0.0,0.0,0,0,0,0,310,17.0,10,5,9999,99999,9,999999999,1.8,999,999,99
2050,1,10,20,0,*?*?*?*?*?*?*?*?*?*?*?*?*?*?*?*?*?*?*?*?*?*?,13.9,11.8,86,101563,0,-0,341,0.0,-0.0,0.0,0,0,0,0,310,18.5,10,5,9999,99999,9,999999999,0.0,999,999,99
2050,1,10,21,0,*?*?*?*?*?*?*?*?*?*?*?*?*?*?*?*?*?*?*?*?*?*?,13.4,11.2,86,101563,0,-0,339,0.0,-0.0,0.0,0,0,0,0,310,14.4,10,5,9999,99999,9,999999999,0.0,999,999,99
2050,1,10,22,0,*?*?*?*?*?*?*?*?*?*?*?*?*?*?*?*?*?*?*?*?*?*?,13.2,12.2,93,101563,0,-0,337,0.0,-0.0,0.0,0,0,0,0,310,11.8,10,5,9999,99999,9,999999999,0.4,999,999,99
2050,1,10,23,0,*?*?*?*?*?*?*?*?*?*?*?*?*?*?*?*?*?*?*?*?*?*?,13.5,12.2,91,101563,0,-0,339,0.0,-0.0,0.0,0,0,0,0,310,12.9,10,5,9999,99999,9,999999999,0.0,999,999,99
2050,1,10,24,0,*?*?*?*?*?*?*?*?*?*?*?*?*?*?*?*?*?*?*?*?*?*?,12.7,10.1,83,101563,0,-0,336,0.0,-0.0,0.0,0,0,0,0,80,14.4,10,5,9999,99999,9,999999999,0.2,999,999,99
2050,1,11,1,0,*?*?*?*?*?*?*?*?*?*?*?*?*?*?*?*?*?*?*?*?*?*?,13.8,10.5,80,101748,0,-0,341,0.0,-0.0,0.0,0,0,0,0,308,13.4,10,5,9999,99999,9,999999999,0.0,999,999,99
2050,1,11,2,0,*?*?*?*?*?*?*?*?*?*?*?*?*?*?*?*?*?*?*?*?*?*?,13.9,9.7,75,101748,0,-0,341,0.0,-0.0,0.0,0,0,0,0,307,13.9,10,5,9999,99999,9,999999999,0.0,999,999,99
2050,1,11,3,0,*?*?*?*?*?*?*?*?*?*?*?*?*?*?*?*?*?*?*?*?*?*?,13.5,9.4,76,101748,0,-0,339,0.0,-0.0,0.0,0,0,0,0,305,14.9,10,5,9999,99999,9,999999999,0.0,999,999,99
2050,1,11,4,0,*?*?*?*?*?*?*?*?*?*?*?*?*?*?*?*?*?*?*?*?*?*?,13.4,9.9,79,101748,0,-0,339,0.0,-0.0,0.0,0,0,0,0,303,15.5,10,5,9999,99999,9,999999999,0.0,999,999,99
2050,1,11,5,0,*?*?*?*?*?*?*?*?*?*?*?*?*?*?*?*?*?*?*?*?*?*?,12.7,9.7,81,101748,0,-0,336,0.0,-0.0,0.0,0,0,0,0,302,16.5,10,5,9999,99999,9,999999999,0.0,999,999,99
2050,1,11,6,0,*?*?*?*?*?*?*?*?*?*?*?*?*?*?*?*?*?*?*?*?*?*?,13.7,11.0,83,101748,0,-0,340,0.0,-0.0,0.0,0,0,0,0,300,14.9,10,5,9999,99999,9,999999999,0.0,999,999,99
2050,1,11,7,0,*?*?*?*?*?*?*?*?*?*?*?*?*?*?*?*?*?*?*?*?*?*?,13.0,11.2,88,101748,0,-0,337,0.0,-0.0,0.0,0,0,0,0,298,17.0,10,5,9999,99999,9,999999999,0.0,999,999,99
2050,1,11,8,0,*?*?*?*?*?*?*?*?*?*?*?*?*?*?*?*?*?*?*?*?*?*?,12.3,11.3,93,101748,57,1404,330,0.0,0.0,0.0,0,0,0,0,297,17.0,9,5,9999,99999,9,999999999,0.1,999,999,99
2050,1,11,9,0,*?*?*?*?*?*?*?*?*?*?*?*?*?*?*?*?*?*?*?*?*?*?,13.6,11.3,85,101748,219,1414,336,49.3,42.3,42.7,5475,2951,5081,905,295,17.0,9,5,9999,99999,9,999999999,0.3,999,999,99
2050,1,11,10,0,*?*?*?*?*?*?*?*?*?*?*?*?*?*?*?*?*?*?*?*?*?*?,14.9,12.0,82,101748,338,1414,346,51.5,0.0,51.5,6015,0,6028,2053,293,16.0,10,5,9999,99999,9,999999999,0.3,999,999,99
2050,1,11,11,0,*?*?*?*?*?*?*?*?*?*?*?*?*?*?*?*?*?*?*?*?*?*?,16.3,12.4,77,101748,406,1413,349,112.5,52.1,97.6,12386,4595,11074,2637,292,18.0,9,5,9999,99999,9,999999999,3.7,999,999,99
2050,1,11,12,0,*?*?*?*?*?*?*?*?*?*?*?*?*?*?*?*?*?*?*?*?*?*?,16.0,11.5,74,101748,419,1413,348,116.9,52.4,101.3,12832,4729,11457,2752,290,17.0,9,5,9999,99999,9,999999999,0.0,999,999,99
2050,1,11,13,0,*?*?*?*?*?*?*?*?*?*?*?*?*?*?*?*?*?*?*?*?*?*?,16.5,11.7,72,101748,375,1411,350,102.2,51.2,88.6,11221,4488,10028,2368,265,17.5,9,5,9999,99999,9,999999999,0.0,999,999,99
2050,1,11,14,0,*?*?*?*?*?*?*?*?*?*?*?*?*?*?*?*?*?*?*?*?*?*?,16.4,11.3,71,101748,279,1413,350,69.6,46.9,60.3,7684,3659,7091,1296,240,17.0,9,5,9999,99999,9,999999999,0.0,999,999,99
2050,1,11,15,0,*?*?*?*?*?*?*?*?*?*?*?*?*?*?*?*?*?*?*?*?*?*?,16.4,11.1,70,101748,136,1417,353,12.2,0.0,12.2,1470,-0,1470,479,215,17.0,10,5,9999,99999,9,999999999,0.2,999,999,99
2050,1,11,16,0,*?*?*?*?*?*?*?*?*?*?*?*?*?*?*?*?*?*?*?*?*?*?,16.2,12.5,78,101748,0,-0,352,0.0,-0.0,0.0,0,0,0,0,190,18.0,10,5,9999,99999,9,999999999,0.2,999,999,99
2050,1,11,17,0,*?*?*?*?*?*?*?*?*?*?*?*?*?*?*?*?*?*?*?*?*?*?,15.1,11.7,79,101748,0,-0,347,0.0,-0.0,0.0,0,0,0,0,165,19.6,10,5,9999,99999,9,999999999,0.1,999,999,99
2050,1,11,18,0,*?*?*?*?*?*?*?*?*?*?*?*?*?*?*?*?*?*?*?*?*?*?,14.9,11.9,81,101748,0,-0,346,0.0,-0.0,0.0,0,0,0,0,140,19.1,10,5,9999,99999,9,999999999,0.0,999,999,99
2050,1,11,19,0,*?*?*?*?*?*?*?*?*?*?*?*?*?*?*?*?*?*?*?*?*?*?,14.7,11.1,79,101748,0,-0,345,0.0,-0.0,0.0,0,0,0,0,135,17.0,10,5,9999,99999,9,999999999,0.0,999,999,99
2050,1,11,20,0,*?*?*?*?*?*?*?*?*?*?*?*?*?*?*?*?*?*?*?*?*?*?,14.7,11.2,79,101748,0,-0,345,0.0,-0.0,0.0,0,0,0,0,130,18.5,10,5,9999,99999,9,999999999,0.0,999,999,99
2050,1,11,21,0,*?*?*?*?*?*?*?*?*?*?*?*?*?*?*?*?*?*?*?*?*?*?,12.8,10.7,86,101748,0,-0,336,0.0,-0.0,0.0,0,0,0,0,125,14.4,10,5,9999,99999,9,999999999,0.0,999,999,99
2050,1,11,22,0,*?*?*?*?*?*?*?*?*?*?*?*?*?*?*?*?*?*?*?*?*?*?,13.2,10.3,82,101748,0,-0,338,0.0,-0.0,0.0,0,0,0,0,120,11.8,10,5,9999,99999,9,999999999,0.0,999,999,99
2050,1,11,23,0,*?*?*?*?*?*?*?*?*?*?*?*?*?*?*?*?*?*?*?*?*?*?,12.3,10.1,85,101748,0,-0,334,0.0,-0.0,0.0,0,0,0,0,115,12.9,10,5,9999,99999,9,999999999,0.0,999,999,99
2050,1,11,24,0,*?*?*?*?*?*?*?*?*?*?*?*?*?*?*?*?*?*?*?*?*?*?,13.9,11.5,84,101748,0,-0,341,0.0,-0.0,0.0,0,0,0,0,310,14.4,10,5,9999,99999,9,999999999,0.0,999,999,99
2050,1,12,1,0,*?*?*?*?*?*?*?*?*?*?*?*?*?*?*?*?*?*?*?*?*?*?,8.7,8.1,100,101013,0,-0,318,0.0,-0.0,0.0,0,0,0,0,112,13.4,10,5,9999,99999,9,999999999,0.0,999,999,99
2050,1,12,2,0,*?*?*?*?*?*?*?*?*?*?*?*?*?*?*?*?*?*?*?*?*?*?,7.0,7.0,100,101013,0,-0,310,0.0,-0.0,0.0,0,0,0,0,113,13.9,10,5,9999,99999,9,999999999,0.0,999,999,99
2050,1,12,3,0,*?*?*?*?*?*?*?*?*?*?*?*?*?*?*?*?*?*?*?*?*?*?,7.6,7.1,100,101013,0,-0,313,0.0,-0.0,0.0,0,0,0,0,115,14.9,10,5,9999,99999,9,999999999,0.0,999,999,99
2050,1,12,4,0,*?*?*?*?*?*?*?*?*?*?*?*?*?*?*?*?*?*?*?*?*?*?,7.1,6.9,100,101013,0,-0,311,0.0,-0.0,0.0,0,0,0,0,117,15.5,10,5,9999,99999,9,999999999,0.0,999,999,99
2050,1,12,5,0,*?*?*?*?*?*?*?*?*?*?*?*?*?*?*?*?*?*?*?*?*?*?,6.7,6.4,100,101013,0,-0,309,0.0,-0.0,0.0,0,0,0,0,118,16.5,10,5,9999,99999,9,999999999,0.0,999,999,99
2050,1,12,6,0,*?*?*?*?*?*?*?*?*?*?*?*?*?*?*?*?*?*?*?*?*?*?,7.0,6.2,99,101013,0,-0,310,0.0,-0.0,0.0,0,0,0,0,120,14.9,10,5,9999,99999,9,999999999,0.0,999,999,99
2050,1,12,7,0,*?*?*?*?*?*?*?*?*?*?*?*?*?*?*?*?*?*?*?*?*?*?,7.4,5.9,95,101013,0,-0,312,0.0,-0.0,0.0,0,0,0,0,117,17.0,10,5,9999,99999,9,999999999,0.0,999,999,99
2050,1,12,8,0,*?*?*?*?*?*?*?*?*?*?*?*?*?*?*?*?*?*?*?*?*?*?,7.4,6.6,99,101013,60,1423,308,0.0,0.0,0.0,0,0,0,0,113,17.0,9,5,9999,99999,9,999999999,0.2,999,999,99
2050,1,12,9,0,*?*?*?*?*?*?*?*?*?*?*?*?*?*?*?*?*?*?*?*?*?*?,7.2,6.7,100,101013,221,1410,291,92.9,311.2,44.1,9840,20658,6016,783,110,17.0,5,3,9999,99999,9,999999999,0.0,999,999,99
2050,1,12,10,0,*?*?*?*?*?*?*?*?*?*?*?*?*?*?*?*?*?*?*?*?*?*?,8.0,6.9,97,101013,341,1413,291,174.1,424.2,71.7,18394,34538,9511,1299,107,16.0,4,2,9999,99999,9,999999999,0.0,999,999,99
2050,1,12,11,0,*?*?*?*?*?*?*?*?*?*?*?*?*?*?*?*?*?*?*?*?*?*?,8.6,7.3,96,101013,409,1411,302,197.5,305.3,109.0,20984,27168,12745,2146,103,18.0,6,3,9999,99999,9,999999999,0.0,999,999,99
2050,1,12,12,0,*?*?*?*?*?*?*?*?*?*?*?*?*?*?*?*?*?*?*?*?*?*?,9.2,7.6,93,101013,423,1414,312,156.6,131.9,117.2,17081,12010,13436,2616,100,17.0,8,4,9999,99999,9,999999999,0.0,999,999,99
2050,1,12,13,0,*?*?*?*?*?*?*?*?*?*?*?*?*?*?*?*?*?*?*?*?*?*?,9.2,6.9,89,101013,380,1414,292,203.4,482.0,73.8,20849,40831,10654,1342,97,17.5,3,2,9999,99999,9,999999999,0.0,999,999,99
2050,1,12,14,0,*?*?*?*?*?*?*?*?*?*?*?*?*?*?*?*?*?*?*?*?*?*?,9.5,6.9,88,101013,283,1411,297,136.7,400.7,56.3,13942,30478,8244,1002,93,17.0,4,2,9999,99999,9,999999999,0.0,999,999,99
2050,1,12,15,0,*?*?*?*?*?*?*?*?*?*?*?*?*?*?*?*?*?*?*?*?*?*?,8.9,6.9,90,101013,140,1411,315,22.7,30.4,19.7,2574,1699,2409,410,90,17.0,9,5,9999,99999,9,999999999,0.0,999,999,99
2050,1,12,16,0,*?*?*?*?*?*?*?*?*?*?*?*?*?*?*?*?*?*?*?*?*?*?,9.2,7.6,93,101013,0,-0,320,0.0,-0.0,0.0,0,0,0,0,87,18.0,10,5,9999,99999,9,999999999,0.0,999,999,99
2050,1,12,17,0,*?*?*?*?*?*?*?*?*?*?*?*?*?*?*?*?*?*?*?*?*?*?,9.1,7.9,96,101013,0,-0,319,0.0,-0.0,0.0,0,0,0,0,83,19.6,10,5,9999,99999,9,999999999,0.0,999,999,99
2050,1,12,18,0,*?*?*?*?*?*?*?*?*?*?*?*?*?*?*?*?*?*?*?*?*?*?,7.9,7.9,100,101013,0,-0,314,0.0,-0.0,0.0,0,0,0,0,80,19.1,10,5,9999,99999,9,999999999,0.0,999,999,99
2050,1,12,19,0,*?*?*?*?*?*?*?*?*?*?*?*?*?*?*?*?*?*?*?*?*?*?,8.1,8.1,100,101013,0,-0,315,0.0,-0.0,0.0,0,0,0,0,77,17.0,10,5,9999,99999,9,999999999,0.0,999,999,99
2050,1,12,20,0,*?*?*?*?*?*?*?*?*?*?*?*?*?*?*?*?*?*?*?*?*?*?,7.8,7.9,100,101013,0,-0,314,0.0,-0.0,0.0,0,0,0,0,73,18.5,10,5,9999,99999,9,999999999,0.0,999,999,99
2050,1,12,21,0,*?*?*?*?*?*?*?*?*?*?*?*?*?*?*?*?*?*?*?*?*?*?,7.8,7.7,100,101013,0,-0,314,0.0,-0.0,0.0,0,0,0,0,70,14.4,10,5,9999,99999,9,999999999,0.0,999,999,99
2050,1,12,22,0,*?*?*?*?*?*?*?*?*?*?*?*?*?*?*?*?*?*?*?*?*?*?,7.3,7.3,100,101013,0,-0,311,0.0,-0.0,0.0,0,0,0,0,67,11.8,10,5,9999,99999,9,999999999,0.0,999,999,99
2050,1,12,23,0,*?*?*?*?*?*?*?*?*?*?*?*?*?*?*?*?*?*?*?*?*?*?,7.2,7.1,100,101013,0,-0,311,0.0,-0.0,0.0,0,0,0,0,63,12.9,10,5,9999,99999,9,999999999,0.0,999,999,99
2050,1,12,24,0,*?*?*?*?*?*?*?*?*?*?*?*?*?*?*?*?*?*?*?*?*?*?,11.2,9.2,91,101013,0,-0,329,0.0,-0.0,0.0,0,0,0,0,110,14.4,10,5,9999,99999,9,999999999,0.0,999,999,99
2050,1,13,1,0,*?*?*?*?*?*?*?*?*?*?*?*?*?*?*?*?*?*?*?*?*?*?,5.3,4.6,100,101827,0,-0,303,0.0,-0.0,0.0,0,0,0,0,58,13.4,10,5,9999,99999,9,999999999,0.0,999,999,99
2050,1,13,2,0,*?*?*?*?*?*?*?*?*?*?*?*?*?*?*?*?*?*?*?*?*?*?,4.2,3.2,98,101827,0,-0,299,0.0,-0.0,0.0,0,0,0,0,57,13.9,10,5,9999,99999,9,999999999,0.0,999,999,99
2050,1,13,3,0,*?*?*?*?*?*?*?*?*?*?*?*?*?*?*?*?*?*?*?*?*?*?,3.9,3.0,99,101827,0,-0,297,0.0,-0.0,0.0,0,0,0,0,55,14.9,10,5,9999,99999,9,999999999,0.0,999,999,99
2050,1,13,4,0,*?*?*?*?*?*?*?*?*?*?*?*?*?*?*?*?*?*?*?*?*?*?,4.4,2.9,94,101827,0,-0,300,0.0,-0.0,0.0,0,0,0,0,53,15.5,10,5,9999,99999,9,999999999,0.0,999,999,99
2050,1,13,5,0,*?*?*?*?*?*?*?*?*?*?*?*?*?*?*?*?*?*?*?*?*?*?,4.2,3.0,96,101827,0,-0,299,0.0,-0.0,0.0,0,0,0,0,52,16.5,10,5,9999,99999,9,999999999,0.0,999,999,99
2050,1,13,6,0,*?*?*?*?*?*?*?*?*?*?*?*?*?*?*?*?*?*?*?*?*?*?,3.8,3.2,100,101827,0,-0,297,0.0,-0.0,0.0,0,0,0,0,50,14.9,10,5,9999,99999,9,999999999,0.0,999,999,99
2050,1,13,7,0,*?*?*?*?*?*?*?*?*?*?*?*?*?*?*?*?*?*?*?*?*?*?,3.5,3.4,100,101827,0,-0,287,0.0,-0.0,0.0,0,0,0,0,48,17.0,8,4,9999,99999,9,999999999,0.0,999,999,99
2050,1,13,8,0,*?*?*?*?*?*?*?*?*?*?*?*?*?*?*?*?*?*?*?*?*?*?,4.1,4.1,100,101827,62,1413,255,0.0,0.0,0.0,0,0,0,0,47,17.0,0,0,9999,99999,9,999999999,0.0,999,999,99
2050,1,13,9,0,*?*?*?*?*?*?*?*?*?*?*?*?*?*?*?*?*?*?*?*?*?*?,4.8,4.8,100,101827,224,1411,259,101.5,447.6,30.5,10409,32956,4933,608,45,17.0,0,0,9999,99999,9,999999999,0.0,999,999,99
2050,1,13,10,0,*?*?*?*?*?*?*?*?*?*?*?*?*?*?*?*?*?*?*?*?*?*?,5.2,5.1,100,101827,344,1412,261,181.9,522.8,54.6,18905,43324,8249,1022,43,16.0,0,0,9999,99999,9,999999999,0.0,999,999,99
2050,1,13,11,0,*?*?*?*?*?*?*?*?*?*?*?*?*?*?*?*?*?*?*?*?*?*?,6.6,4.8,93,101827,413,1412,265,228.2,546.3,68.5,23704,47937,10132,1291,42,18.0,0,0,9999,99999,9,999999999,0.0,999,999,99
2050,1,13,12,0,*?*?*?*?*?*?*?*?*?*?*?*?*?*?*?*?*?*?*?*?*?*?,6.9,4.8,91,101827,427,1413,267,237.4,550.1,71.2,24655,48715,10500,1346,40,17.0,0,0,9999,99999,9,999999999,0.0,999,999,99
2050,1,13,13,0,*?*?*?*?*?*?*?*?*?*?*?*?*?*?*?*?*?*?*?*?*?*?,7.0,4.5,88,101827,384,1412,266,208.7,537.4,62.6,21680,46140,9345,1176,35,17.5,0,0,9999,99999,9,999999999,0.0,999,999,99
2050,1,13,14,0,*?*?*?*?*?*?*?*?*?*?*?*?*?*?*?*?*?*?*?*?*?*?,7.2,5.3,93,101827,288,1413,269,144.2,495.3,43.3,15019,38541,6678,810,30,17.0,0,0,9999,99999,9,999999999,0.0,999,999,99
2050,1,13,15,0,*?*?*?*?*?*?*?*?*?*?*?*?*?*?*?*?*?*?*?*?*?*?,6.8,5.0,93,101827,145,1414,266,48.2,329.1,14.5,5144,22068,2410,396,25,17.0,0,0,9999,99999,9,999999999,0.0,999,999,99
2050,1,13,16,0,*?*?*?*?*?*?*?*?*?*?*?*?*?*?*?*?*?*?*?*?*?*?,6.7,3.9,87,101827,0,-0,296,0.0,-0.0,0.0,0,0,0,0,20,18.0,7,4,9999,99999,9,999999999,0.0,999,999,99
2050,1,13,17,0,*?*?*?*?*?*?*?*?*?*?*?*?*?*?*?*?*?*?*?*?*?*?,6.0,5.5,100,101827,0,-0,306,0.0,-0.0,0.0,0,0,0,0,15,19.6,10,5,9999,99999,9,999999999,0.0,999,999,99
2050,1,13,18,0,*?*?*?*?*?*?*?*?*?*?*?*?*?*?*?*?*?*?*?*?*?*?,6.5,5.5,98,101827,0,-0,308,0.0,-0.0,0.0,0,0,0,0,10,19.1,10,5,9999,99999,9,999999999,0.0,999,999,99
2050,1,13,19,0,*?*?*?*?*?*?*?*?*?*?*?*?*?*?*?*?*?*?*?*?*?*?,6.6,6.2,100,101827,0,-0,309,0.0,-0.0,0.0,0,0,0,0,65,17.0,10,5,9999,99999,9,999999999,0.0,999,999,99
2050,1,13,20,0,*?*?*?*?*?*?*?*?*?*?*?*?*?*?*?*?*?*?*?*?*?*?,4.3,4.3,100,101827,0,-0,299,0.0,-0.0,0.0,0,0,0,0,120,18.5,10,5,9999,99999,9,999999999,0.0,999,999,99
2050,1,13,21,0,*?*?*?*?*?*?*?*?*?*?*?*?*?*?*?*?*?*?*?*?*?*?,5.4,5.5,100,101827,0,-0,303,0.0,-0.0,0.0,0,0,0,0,175,14.4,10,5,9999,99999,9,999999999,0.0,999,999,99
2050,1,13,22,0,*?*?*?*?*?*?*?*?*?*?*?*?*?*?*?*?*?*?*?*?*?*?,3.9,3.8,100,101827,0,-0,297,0.0,-0.0,0.0,0,0,0,0,230,11.8,10,5,9999,99999,9,999999999,0.0,999,999,99
2050,1,13,23,0,*?*?*?*?*?*?*?*?*?*?*?*?*?*?*?*?*?*?*?*?*?*?,4.6,4.6,100,101827,0,-0,300,0.0,-0.0,0.0,0,0,0,0,285,12.9,10,5,9999,99999,9,999999999,0.0,999,999,99
2050,1,13,24,0,*?*?*?*?*?*?*?*?*?*?*?*?*?*?*?*?*?*?*?*?*?*?,7.1,5.9,97,101827,0,-0,311,0.0,-0.0,0.0,0,0,0,0,60,14.4,10,5,9999,99999,9,999999999,0.0,999,999,99
2050,1,14,1,0,*?*?*?*?*?*?*?*?*?*?*?*?*?*?*?*?*?*?*?*?*?*?,6.3,6.4,100,101225,0,-0,307,0.0,-0.0,0.0,0,0,0,0,302,13.4,10,5,9999,99999,9,999999999,0.0,999,999,99
2050,1,14,2,0,*?*?*?*?*?*?*?*?*?*?*?*?*?*?*?*?*?*?*?*?*?*?,7.1,7.0,100,101225,0,-0,311,0.0,-0.0,0.0,0,0,0,0,263,13.9,10,5,9999,99999,9,999999999,0.0,999,999,99
2050,1,14,3,0,*?*?*?*?*?*?*?*?*?*?*?*?*?*?*?*?*?*?*?*?*?*?,6.5,6.6,100,101225,0,-0,308,0.0,-0.0,0.0,0,0,0,0,225,14.9,10,5,9999,99999,9,999999999,0.0,999,999,99
2050,1,14,4,0,*?*?*?*?*?*?*?*?*?*?*?*?*?*?*?*?*?*?*?*?*?*?,6.8,6.7,100,101225,0,-0,309,0.0,-0.0,0.0,0,0,0,0,187,15.5,10,5,9999,99999,9,999999999,0.0,999,999,99
2050,1,14,5,0,*?*?*?*?*?*?*?*?*?*?*?*?*?*?*?*?*?*?*?*?*?*?,5.9,5.9,100,101225,0,-0,306,0.0,-0.0,0.0,0,0,0,0,148,16.5,10,5,9999,99999,9,999999999,0.0,999,999,99
2050,1,14,6,0,*?*?*?*?*?*?*?*?*?*?*?*?*?*?*?*?*?*?*?*?*?*?,6.4,6.4,100,101225,0,-0,308,0.0,-0.0,0.0,0,0,0,0,110,14.9,10,5,9999,99999,9,999999999,0.0,999,999,99
2050,1,14,7,0,*?*?*?*?*?*?*?*?*?*?*?*?*?*?*?*?*?*?*?*?*?*?,5.4,5.5,100,101225,0,-0,303,0.0,-0.0,0.0,0,0,0,0,107,17.0,10,5,9999,99999,9,999999999,0.0,999,999,99
2050,1,14,8,0,*?*?*?*?*?*?*?*?*?*?*?*?*?*?*?*?*?*?*?*?*?*?,4.3,4.3,100,101225,64,1401,295,0.0,0.0,0.0,0,0,0,0,103,17.0,9,5,9999,99999,9,999999999,0.0,999,999,99
2050,1,14,9,0,*?*?*?*?*?*?*?*?*?*?*?*?*?*?*?*?*?*?*?*?*?*?,7.4,7.4,100,101225,227,1411,300,81.7,181.2,52.5,8701,12006,6354,963,100,17.0,7,4,9999,99999,9,999999999,0.0,999,999,99
2050,1,14,10,0,*?*?*?*?*?*?*?*?*?*?*?*?*?*?*?*?*?*?*?*?*?*?,10.4,10.4,100,101225,347,1411,315,145.3,210.9,93.4,15376,17495,10971,1814,97,16.0,7,4,9999,99999,9,999999999,0.0,999,999,99
2050,1,14,11,0,*?*?*?*?*?*?*?*?*?*?*?*?*?*?*?*?*?*?*?*?*?*?,11.6,10.8,100,101225,417,1413,327,116.3,52.4,100.8,12765,4719,11397,2736,93,18.0,9,5,9999,99999,9,999999999,0.0,999,999,99
2050,1,14,12,0,*?*?*?*?*?*?*?*?*?*?*?*?*?*?*?*?*?*?*?*?*?*?,13.2,10.8,100,101225,431,1413,328,189.5,221.7,121.8,20059,20104,14115,2443,90,17.0,7,4,9999,99999,9,999999999,0.0,999,999,99
2050,1,14,13,0,*?*?*?*?*?*?*?*?*?*?*?*?*?*?*?*?*?*?*?*?*?*?,13.3,10.4,100,101225,388,1411,328,167.0,216.8,107.4,17673,18877,12522,2119,127,17.5,7,4,9999,99999,9,999999999,0.0,999,999,99
2050,1,14,14,0,*?*?*?*?*?*?*?*?*?*?*?*?*?*?*?*?*?*?*?*?*?*?,13.2,9.6,100,101225,292,1410,327,116.2,200.4,74.7,12317,15288,8876,1418,163,17.0,7,4,9999,99999,9,999999999,0.0,999,999,99
2050,1,14,15,0,*?*?*?*?*?*?*?*?*?*?*?*?*?*?*?*?*?*?*?*?*?*?,13.2,8.0,90,101225,150,1416,330,34.3,81.7,25.7,3739,4119,3249,440,200,17.0,8,4,9999,99999,9,999999999,0.0,999,999,99
2050,1,14,16,0,*?*?*?*?*?*?*?*?*?*?*?*?*?*?*?*?*?*?*?*?*?*?,13.0,8.0,92,101225,0,-0,337,0.0,-0.0,0.0,0,0,0,0,237,18.0,10,5,9999,99999,9,999999999,0.0,999,999,99
2050,1,14,17,0,*?*?*?*?*?*?*?*?*?*?*?*?*?*?*?*?*?*?*?*?*?*?,11.6,6.7,92,101225,0,-0,331,0.0,-0.0,0.0,0,0,0,0,273,19.6,10,5,9999,99999,9,999999999,0.0,999,999,99
2050,1,14,18,0,*?*?*?*?*?*?*?*?*?*?*?*?*?*?*?*?*?*?*?*?*?*?,9.3,6.1,100,101225,0,-0,321,0.0,-0.0,0.0,0,0,0,0,310,19.1,10,5,9999,99999,9,999999999,0.0,999,999,99
2050,1,14,19,0,*?*?*?*?*?*?*?*?*?*?*?*?*?*?*?*?*?*?*?*?*?*?,8.6,6.7,100,101225,0,-0,317,0.0,-0.0,0.0,0,0,0,0,310,17.0,10,5,9999,99999,9,999999999,0.0,999,999,99
2050,1,14,20,0,*?*?*?*?*?*?*?*?*?*?*?*?*?*?*?*?*?*?*?*?*?*?,8.1,5.9,100,101225,0,-0,315,0.0,-0.0,0.0,0,0,0,0,310,18.5,10,5,9999,99999,9,999999999,0.0,999,999,99
2050,1,14,21,0,*?*?*?*?*?*?*?*?*?*?*?*?*?*?*?*?*?*?*?*?*?*?,8.1,5.8,100,101225,0,-0,315,0.0,-0.0,0.0,0,0,0,0,310,14.4,10,5,9999,99999,9,999999999,0.0,999,999,99
2050,1,14,22,0,*?*?*?*?*?*?*?*?*?*?*?*?*?*?*?*?*?*?*?*?*?*?,7.1,5.6,100,101225,0,-0,311,0.0,-0.0,0.0,0,0,0,0,310,11.8,10,5,9999,99999,9,999999999,0.6,999,999,99
2050,1,14,23,0,*?*?*?*?*?*?*?*?*?*?*?*?*?*?*?*?*?*?*?*?*?*?,7.4,6.4,100,101225,0,-0,312,0.0,-0.0,0.0,0,0,0,0,310,12.9,10,5,9999,99999,9,999999999,0.7,999,999,99
2050,1,14,24,0,*?*?*?*?*?*?*?*?*?*?*?*?*?*?*?*?*?*?*?*?*?*?,5.3,5.3,100,101225,0,-0,303,0.0,-0.0,0.0,0,0,0,0,340,14.4,10,5,9999,99999,9,999999999,0.0,999,999,99
2050,1,15,1,0,*?*?*?*?*?*?*?*?*?*?*?*?*?*?*?*?*?*?*?*?*?*?,7.6,3.4,75,100965,0,-0,314,0.0,-0.0,0.0,0,0,0,0,318,13.4,10,5,9999,99999,9,999999999,0.0,999,999,99
2050,1,15,2,0,*?*?*?*?*?*?*?*?*?*?*?*?*?*?*?*?*?*?*?*?*?*?,7.1,1.9,69,100965,0,-0,312,0.0,-0.0,0.0,0,0,0,0,327,13.9,10,5,9999,99999,9,999999999,0.6,999,999,99
2050,1,15,3,0,*?*?*?*?*?*?*?*?*?*?*?*?*?*?*?*?*?*?*?*?*?*?,7.9,2.5,68,100965,0,-0,315,0.0,-0.0,0.0,0,0,0,0,335,14.9,10,5,9999,99999,9,999999999,0.1,999,999,99
2050,1,15,4,0,*?*?*?*?*?*?*?*?*?*?*?*?*?*?*?*?*?*?*?*?*?*?,8.5,2.7,66,100965,0,-0,318,0.0,-0.0,0.0,0,0,0,0,343,15.5,10,5,9999,99999,9,999999999,0.1,999,999,99
2050,1,15,5,0,*?*?*?*?*?*?*?*?*?*?*?*?*?*?*?*?*?*?*?*?*?*?,8.3,2.9,68,100965,0,-0,317,0.0,-0.0,0.0,0,0,0,0,352,16.5,10,5,9999,99999,9,999999999,0.0,999,999,99
2050,1,15,6,0,*?*?*?*?*?*?*?*?*?*?*?*?*?*?*?*?*?*?*?*?*?*?,9.4,3.9,68,100965,0,-0,322,0.0,-0.0,0.0,0,0,0,0,360,14.9,10,5,9999,99999,9,999999999,0.3,999,999,99
2050,1,15,7,0,*?*?*?*?*?*?*?*?*?*?*?*?*?*?*?*?*?*?*?*?*?*?,8.2,3.8,73,100965,0,-0,316,0.0,-0.0,0.0,0,0,0,0,358,17.0,10,5,9999,99999,9,999999999,0.5,999,999,99
2050,1,15,8,0,*?*?*?*?*?*?*?*?*?*?*?*?*?*?*?*?*?*?*?*?*?*?,9.1,4.8,74,100965,67,1407,311,0.0,0.0,0.0,0,0,0,0,357,17.0,8,4,9999,99999,9,999999999,0.0,999,999,99
2050,1,15,9,0,*?*?*?*?*?*?*?*?*?*?*?*?*?*?*?*?*?*?*?*?*?*?,8.9,4.3,73,100965,230,1410,301,92.4,253.9,51.0,9692,17085,6844,916,355,17.0,6,3,9999,99999,9,999999999,0.9,999,999,99
2050,1,15,10,0,*?*?*?*?*?*?*?*?*?*?*?*?*?*?*?*?*?*?*?*?*?*?,10.7,6.9,77,100965,351,1412,315,147.2,211.5,94.7,15592,17415,11199,1841,353,16.0,7,4,9999,99999,9,999999999,1.7,999,999,99
2050,1,15,11,0,*?*?*?*?*?*?*?*?*?*?*?*?*?*?*?*?*?*?*?*?*?*?,12.6,7.7,72,100965,421,1413,328,155.9,131.8,116.6,17014,11881,13426,2602,352,18.0,8,4,9999,99999,9,999999999,1.6,999,999,99
2050,1,15,12,0,*?*?*?*?*?*?*?*?*?*?*?*?*?*?*?*?*?*?*?*?*?*?,13.2,7.0,65,100965,435,1412,317,226.8,386.4,107.7,23673,34251,13742,2027,350,17.0,5,3,9999,99999,9,999999999,0.8,999,999,99
2050,1,15,13,0,*?*?*?*?*?*?*?*?*?*?*?*?*?*?*?*?*?*?*?*?*?*?,13.2,5.6,60,100965,393,1412,311,208.1,439.6,85.7,21955,37825,11216,1575,293,17.5,4,2,9999,99999,9,999999999,0.0,999,999,99
2050,1,15,14,0,*?*?*?*?*?*?*?*?*?*?*?*?*?*?*?*?*?*?*?*?*?*?,13.3,5.1,57,100965,297,1411,311,145.9,407.3,60.1,14867,31542,8744,1068,237,17.0,4,2,9999,99999,9,999999999,0.0,999,999,99
2050,1,15,15,0,*?*?*?*?*?*?*?*?*?*?*?*?*?*?*?*?*?*?*?*?*?*?,13.2,4.1,54,100965,154,1407,324,43.2,140.9,27.8,4621,7651,3903,484,180,17.0,7,4,9999,99999,9,999999999,0.0,999,999,99
2050,1,15,16,0,*?*?*?*?*?*?*?*?*?*?*?*?*?*?*?*?*?*?*?*?*?*?,12.6,5.1,60,100965,0,-0,336,0.0,-0.0,0.0,0,0,0,0,123,18.0,10,5,9999,99999,9,999999999,0.4,999,999,99
2050,1,15,17,0,*?*?*?*?*?*?*?*?*?*?*?*?*?*?*?*?*?*?*?*?*?*?,12.8,5.5,61,100965,0,-0,337,0.0,-0.0,0.0,0,0,0,0,67,19.6,10,5,9999,99999,9,999999999,0.2,999,999,99
2050,1,15,18,0,*?*?*?*?*?*?*?*?*?*?*?*?*?*?*?*?*?*?*?*?*?*?,11.1,5.1,66,100965,0,-0,329,0.0,-0.0,0.0,0,0,0,0,10,19.1,10,5,9999,99999,9,999999999,0.0,999,999,99
2050,1,15,19,0,*?*?*?*?*?*?*?*?*?*?*?*?*?*?*?*?*?*?*?*?*?*?,10.6,6.1,73,100965,0,-0,327,0.0,-0.0,0.0,0,0,0,0,22,17.0,10,5,9999,99999,9,999999999,0.0,999,999,99
2050,1,15,20,0,*?*?*?*?*?*?*?*?*?*?*?*?*?*?*?*?*?*?*?*?*?*?,10.5,6.1,74,100965,0,-0,326,0.0,-0.0,0.0,0,0,0,0,33,18.5,10,5,9999,99999,9,999999999,0.0,999,999,99
2050,1,15,21,0,*?*?*?*?*?*?*?*?*?*?*?*?*?*?*?*?*?*?*?*?*?*?,9.7,5.3,73,100965,0,-0,323,0.0,-0.0,0.0,0,0,0,0,45,14.4,10,5,9999,99999,9,999999999,0.2,999,999,99
2050,1,15,22,0,*?*?*?*?*?*?*?*?*?*?*?*?*?*?*?*?*?*?*?*?*?*?,8.8,5.0,76,100965,0,-0,319,0.0,-0.0,0.0,0,0,0,0,57,11.8,10,5,9999,99999,9,999999999,0.9,999,999,99
2050,1,15,23,0,*?*?*?*?*?*?*?*?*?*?*?*?*?*?*?*?*?*?*?*?*?*?,8.8,4.1,72,100965,0,-0,319,0.0,-0.0,0.0,0,0,0,0,68,12.9,10,5,9999,99999,9,999999999,0.0,999,999,99
2050,1,15,24,0,*?*?*?*?*?*?*?*?*?*?*?*?*?*?*?*?*?*?*?*?*?*?,7.6,5.0,83,100965,0,-0,313,0.0,-0.0,0.0,0,0,0,0,310,14.4,10,5,9999,99999,9,999999999,1.5,999,999,99
2050,1,16,1,0,*?*?*?*?*?*?*?*?*?*?*?*?*?*?*?*?*?*?*?*?*?*?,8.6,7.6,93,101233,0,-0,317,0.0,-0.0,0.0,0,0,0,0,78,13.4,10,5,9999,99999,9,999999999,0.6,999,999,99
2050,1,16,2,0,*?*?*?*?*?*?*?*?*?*?*?*?*?*?*?*?*?*?*?*?*?*?,8.5,8.5,99,101233,0,-0,317,0.0,-0.0,0.0,0,0,0,0,77,13.9,10,5,9999,99999,9,999999999,0.0,999,999,99
2050,1,16,3,0,*?*?*?*?*?*?*?*?*?*?*?*?*?*?*?*?*?*?*?*?*?*?,8.4,8.3,99,101233,0,-0,316,0.0,-0.0,0.0,0,0,0,0,75,14.9,10,5,9999,99999,9,999999999,0.0,999,999,99
2050,1,16,4,0,*?*?*?*?*?*?*?*?*?*?*?*?*?*?*?*?*?*?*?*?*?*?,8.1,8.1,99,101233,0,-0,315,0.0,-0.0,0.0,0,0,0,0,73,15.5,10,5,9999,99999,9,999999999,0.0,999,999,99
2050,1,16,5,0,*?*?*?*?*?*?*?*?*?*?*?*?*?*?*?*?*?*?*?*?*?*?,7.5,7.1,96,101233,0,-0,312,0.0,-0.0,0.0,0,0,0,0,72,16.5,10,5,9999,99999,9,999999999,0.0,999,999,99
2050,1,16,6,0,*?*?*?*?*?*?*?*?*?*?*?*?*?*?*?*?*?*?*?*?*?*?,6.8,6.1,94,101233,0,-0,309,0.0,-0.0,0.0,0,0,0,0,70,14.9,10,5,9999,99999,9,999999999,0.0,999,999,99
2050,1,16,7,0,*?*?*?*?*?*?*?*?*?*?*?*?*?*?*?*?*?*?*?*?*?*?,6.0,5.1,94,101233,0,-0,306,0.0,-0.0,0.0,0,0,0,0,70,17.0,10,5,9999,99999,9,999999999,0.0,999,999,99
2050,1,16,8,0,*?*?*?*?*?*?*?*?*?*?*?*?*?*?*?*?*?*?*?*?*?*?,7.0,5.3,88,101233,70,1410,311,0.0,0.0,0.0,0,0,0,0,70,17.0,10,5,9999,99999,9,999999999,0.0,999,999,99
2050,1,16,9,0,*?*?*?*?*?*?*?*?*?*?*?*?*?*?*?*?*?*?*?*?*?*?,8.0,5.1,82,101233,234,1414,311,54.4,43.7,47.1,6024,3148,5580,1001,70,17.0,9,5,9999,99999,9,999999999,0.0,999,999,99
2050,1,16,10,0,*?*?*?*?*?*?*?*?*?*?*?*?*?*?*?*?*?*?*?*?*?*?,10.6,6.2,74,101233,355,1413,318,126.3,126.7,94.4,13780,10857,10892,2068,70,16.0,8,4,9999,99999,9,999999999,0.0,999,999,99
2050,1,16,11,0,*?*?*?*?*?*?*?*?*?*?*?*?*?*?*?*?*?*?*?*?*?*?,13.0,8.7,75,101233,425,1412,326,186.4,221.1,119.9,19730,19947,13896,2398,70,18.0,7,4,9999,99999,9,999999999,0.0,999,999,99
2050,1,16,12,0,*?*?*?*?*?*?*?*?*?*?*?*?*?*?*?*?*?*?*?*?*?*?,14.5,7.9,64,101233,440,1413,336,164.3,133.0,122.9,17917,12258,14077,2759,70,17.0,8,4,9999,99999,9,999999999,0.0,999,999,99
2050,1,16,13,0,*?*?*?*?*?*?*?*?*?*?*?*?*?*?*?*?*?*?*?*?*?*?,14.7,6.7,58,101233,398,1413,337,145.6,130.2,108.9,15877,11623,12510,2414,65,17.5,8,4,9999,99999,9,999999999,0.0,999,999,99
2050,1,16,14,0,*?*?*?*?*?*?*?*?*?*?*?*?*?*?*?*?*?*?*?*?*?*?,14.8,6.1,56,101233,302,1411,337,102.8,121.0,76.9,11234,9737,8914,1661,60,17.0,8,4,9999,99999,9,999999999,0.0,999,999,99
2050,1,16,15,0,*?*?*?*?*?*?*?*?*?*?*?*?*?*?*?*?*?*?*?*?*?*?,14.7,7.4,61,101233,159,1407,337,38.8,86.5,29.0,4203,4562,3639,503,55,17.0,8,4,9999,99999,9,999999999,0.0,999,999,99
2050,1,16,16,0,*?*?*?*?*?*?*?*?*?*?*?*?*?*?*?*?*?*?*?*?*?*?,14.7,8.5,66,101233,0,-0,341,0.0,-0.0,0.0,0,0,0,0,50,18.0,9,5,9999,99999,9,999999999,0.0,999,999,99
2050,1,16,17,0,*?*?*?*?*?*?*?*?*?*?*?*?*?*?*?*?*?*?*?*?*?*?,12.7,8.5,75,101233,0,-0,336,0.0,-0.0,0.0,0,0,0,0,45,19.6,10,5,9999,99999,9,999999999,0.0,999,999,99
2050,1,16,18,0,*?*?*?*?*?*?*?*?*?*?*?*?*?*?*?*?*?*?*?*?*?*?,11.8,8.1,77,101233,0,-0,332,0.0,-0.0,0.0,0,0,0,0,40,19.1,10,5,9999,99999,9,999999999,0.0,999,999,99
2050,1,16,19,0,*?*?*?*?*?*?*?*?*?*?*?*?*?*?*?*?*?*?*?*?*?*?,11.1,8.4,82,101233,0,-0,328,0.0,-0.0,0.0,0,0,0,0,80,17.0,10,5,9999,99999,9,999999999,0.1,999,999,99
2050,1,16,20,0,*?*?*?*?*?*?*?*?*?*?*?*?*?*?*?*?*?*?*?*?*?*?,10.0,7.7,85,101233,0,-0,324,0.0,-0.0,0.0,0,0,0,0,120,18.5,10,5,9999,99999,9,999999999,0.0,999,999,99
2050,1,16,21,0,*?*?*?*?*?*?*?*?*?*?*?*?*?*?*?*?*?*?*?*?*?*?,10.1,7.0,80,101233,0,-0,324,0.0,-0.0,0.0,0,0,0,0,160,14.4,10,5,9999,99999,9,999999999,0.0,999,999,99
2050,1,16,22,0,*?*?*?*?*?*?*?*?*?*?*?*?*?*?*?*?*?*?*?*?*?*?,9.4,6.7,83,101233,0,-0,321,0.0,-0.0,0.0,0,0,0,0,200,11.8,10,5,9999,99999,9,999999999,0.0,999,999,99
2050,1,16,23,0,*?*?*?*?*?*?*?*?*?*?*?*?*?*?*?*?*?*?*?*?*?*?,8.9,6.4,84,101233,0,-0,319,0.0,-0.0,0.0,0,0,0,0,240,12.9,10,5,9999,99999,9,999999999,0.0,999,999,99
2050,1,16,24,0,*?*?*?*?*?*?*?*?*?*?*?*?*?*?*?*?*?*?*?*?*?*?,8.8,5.9,82,101233,0,-0,318,0.0,-0.0,0.0,0,0,0,0,80,14.4,10,5,9999,99999,9,999999999,0.9,999,999,99
2050,1,17,1,0,*?*?*?*?*?*?*?*?*?*?*?*?*?*?*?*?*?*?*?*?*?*?,8.1,4.8,82,101663,0,-0,315,0.0,-0.0,0.0,0,0,0,0,250,13.4,10,5,9999,99999,9,999999999,0.0,999,999,99
2050,1,17,2,0,*?*?*?*?*?*?*?*?*?*?*?*?*?*?*?*?*?*?*?*?*?*?,7.7,3.9,79,101663,0,-0,314,0.0,-0.0,0.0,0,0,0,0,220,13.9,10,5,9999,99999,9,999999999,0.0,999,999,99
2050,1,17,3,0,*?*?*?*?*?*?*?*?*?*?*?*?*?*?*?*?*?*?*?*?*?*?,7.8,4.3,80,101663,0,-0,314,0.0,-0.0,0.0,0,0,0,0,190,14.9,10,5,9999,99999,9,999999999,0.0,999,999,99
2050,1,17,4,0,*?*?*?*?*?*?*?*?*?*?*?*?*?*?*?*?*?*?*?*?*?*?,7.0,4.1,83,101663,0,-0,311,0.0,-0.0,0.0,0,0,0,0,160,15.5,10,5,9999,99999,9,999999999,0.7,999,999,99
2050,1,17,5,0,*?*?*?*?*?*?*?*?*?*?*?*?*?*?*?*?*?*?*?*?*?*?,6.3,5.0,93,101663,0,-0,307,0.0,-0.0,0.0,0,0,0,0,130,16.5,10,5,9999,99999,9,999999999,0.2,999,999,99
2050,1,17,6,0,*?*?*?*?*?*?*?*?*?*?*?*?*?*?*?*?*?*?*?*?*?*?,5.6,4.5,95,101663,0,-0,304,0.0,-0.0,0.0,0,0,0,0,100,14.9,10,5,9999,99999,9,999999999,0.0,999,999,99
2050,1,17,7,0,*?*?*?*?*?*?*?*?*?*?*?*?*?*?*?*?*?*?*?*?*?*?,6.1,5.6,99,101663,0,-0,306,0.0,-0.0,0.0,0,0,0,0,98,17.0,10,5,9999,99999,9,999999999,0.0,999,999,99
2050,1,17,8,0,*?*?*?*?*?*?*?*?*?*?*?*?*?*?*?*?*?*?*?*?*?*?,6.6,5.6,95,101663,73,1408,309,0.0,0.0,0.0,7,-0,7,2,97,17.0,10,5,9999,99999,9,999999999,0.0,999,999,99
2050,1,17,9,0,*?*?*?*?*?*?*?*?*?*?*?*?*?*?*?*?*?*?*?*?*?*?,7.5,6.6,95,101663,237,1411,312,32.0,0.0,32.0,3747,0,3753,1245,95,17.0,10,5,9999,99999,9,999999999,0.0,999,999,99
2050,1,17,10,0,*?*?*?*?*?*?*?*?*?*?*?*?*?*?*?*?*?*?*?*?*?*?,9.4,7.9,92,101663,358,1410,321,55.6,0.0,55.6,6493,0,6508,2229,93,16.0,10,5,9999,99999,9,999999999,0.0,999,999,99
2050,1,17,11,0,*?*?*?*?*?*?*?*?*?*?*?*?*?*?*?*?*?*?*?*?*?*?,11.9,9.1,85,101663,429,1411,332,69.4,0.0,69.4,8110,0,8131,2845,92,18.0,10,5,9999,99999,9,999999999,0.0,999,999,99
2050,1,17,12,0,*?*?*?*?*?*?*?*?*?*?*?*?*?*?*?*?*?*?*?*?*?*?,13.3,10.1,83,101663,444,1411,338,72.3,0.0,72.3,8456,0,8479,2980,90,17.0,10,5,9999,99999,9,999999999,0.0,999,999,99
2050,1,17,13,0,*?*?*?*?*?*?*?*?*?*?*?*?*?*?*?*?*?*?*?*?*?*?,13.4,10.1,82,101663,403,1413,339,64.2,0.0,64.2,7502,0,7520,2610,92,17.5,10,5,9999,99999,9,999999999,0.0,999,999,99
2050,1,17,14,0,*?*?*?*?*?*?*?*?*?*?*?*?*?*?*?*?*?*?*?*?*?*?,13.1,8.5,75,101663,307,1410,338,45.6,0.0,45.6,5329,0,5340,1803,93,17.0,10,5,9999,99999,9,999999999,0.0,999,999,99
2050,1,17,15,0,*?*?*?*?*?*?*?*?*?*?*?*?*?*?*?*?*?*?*?*?*?*?,13.2,8.5,75,101663,165,1415,338,17.9,0.0,17.9,2123,-0,2125,696,95,17.0,10,5,9999,99999,9,999999999,0.0,999,999,99
2050,1,17,16,0,*?*?*?*?*?*?*?*?*?*?*?*?*?*?*?*?*?*?*?*?*?*?,12.9,8.9,79,101663,0,-0,337,0.0,-0.0,0.0,0,0,0,0,97,18.0,10,5,9999,99999,9,999999999,0.0,999,999,99
2050,1,17,17,0,*?*?*?*?*?*?*?*?*?*?*?*?*?*?*?*?*?*?*?*?*?*?,11.7,9.4,88,101663,0,-0,331,0.0,-0.0,0.0,0,0,0,0,98,19.6,10,5,9999,99999,9,999999999,0.0,999,999,99
2050,1,17,18,0,*?*?*?*?*?*?*?*?*?*?*?*?*?*?*?*?*?*?*?*?*?*?,10.6,9.3,94,101663,0,-0,326,0.0,-0.0,0.0,0,0,0,0,100,19.1,10,5,9999,99999,9,999999999,0.0,999,999,99
2050,1,17,19,0,*?*?*?*?*?*?*?*?*?*?*?*?*?*?*?*?*?*?*?*?*?*?,9.8,8.9,96,101663,0,-0,322,0.0,-0.0,0.0,0,0,0,0,112,17.0,10,5,9999,99999,9,999999999,0.0,999,999,99
2050,1,17,20,0,*?*?*?*?*?*?*?*?*?*?*?*?*?*?*?*?*?*?*?*?*?*?,9.6,9.6,100,101663,0,-0,321,0.0,-0.0,0.0,0,0,0,0,123,18.5,10,5,9999,99999,9,999999999,0.0,999,999,99
2050,1,17,21,0,*?*?*?*?*?*?*?*?*?*?*?*?*?*?*?*?*?*?*?*?*?*?,9.0,8.9,100,101663,0,-0,319,0.0,-0.0,0.0,0,0,0,0,135,14.4,10,5,9999,99999,9,999999999,0.0,999,999,99
2050,1,17,22,0,*?*?*?*?*?*?*?*?*?*?*?*?*?*?*?*?*?*?*?*?*?*?,9.1,9.1,100,101663,0,-0,319,0.0,-0.0,0.0,0,0,0,0,147,11.8,10,5,9999,99999,9,999999999,0.0,999,999,99
2050,1,17,23,0,*?*?*?*?*?*?*?*?*?*?*?*?*?*?*?*?*?*?*?*?*?*?,9.0,8.9,100,101663,0,-0,319,0.0,-0.0,0.0,0,0,0,0,158,12.9,10,5,9999,99999,9,999999999,0.0,999,999,99
2050,1,17,24,0,*?*?*?*?*?*?*?*?*?*?*?*?*?*?*?*?*?*?*?*?*?*?,8.5,5.6,84,101663,0,-0,317,0.0,-0.0,0.0,0,0,0,0,280,14.4,10,5,9999,99999,9,999999999,0.0,999,999,99
2050,1,18,1,0,*?*?*?*?*?*?*?*?*?*?*?*?*?*?*?*?*?*?*?*?*?*?,9.4,6.9,82,100166,0,-0,321,0.0,-0.0,0.0,0,0,0,0,167,13.4,10,5,9999,99999,9,999999999,0.0,999,999,99
2050,1,18,2,0,*?*?*?*?*?*?*?*?*?*?*?*?*?*?*?*?*?*?*?*?*?*?,9.8,5.8,75,100166,0,-0,323,0.0,-0.0,0.0,0,0,0,0,163,13.9,10,5,9999,99999,9,999999999,0.0,999,999,99
2050,1,18,3,0,*?*?*?*?*?*?*?*?*?*?*?*?*?*?*?*?*?*?*?*?*?*?,9.4,4.6,71,100166,0,-0,321,0.0,-0.0,0.0,0,0,0,0,160,14.9,10,5,9999,99999,9,999999999,0.0,999,999,99
2050,1,18,4,0,*?*?*?*?*?*?*?*?*?*?*?*?*?*?*?*?*?*?*?*?*?*?,8.9,3.9,71,100166,0,-0,319,0.0,-0.0,0.0,0,0,0,0,157,15.5,10,5,9999,99999,9,999999999,0.0,999,999,99
2050,1,18,5,0,*?*?*?*?*?*?*?*?*?*?*?*?*?*?*?*?*?*?*?*?*?*?,9.3,4.8,72,100166,0,-0,321,0.0,-0.0,0.0,0,0,0,0,153,16.5,10,5,9999,99999,9,999999999,0.0,999,999,99
2050,1,18,6,0,*?*?*?*?*?*?*?*?*?*?*?*?*?*?*?*?*?*?*?*?*?*?,9.7,5.8,75,100166,0,-0,323,0.0,-0.0,0.0,0,0,0,0,150,14.9,10,5,9999,99999,9,999999999,0.0,999,999,99
2050,1,18,7,0,*?*?*?*?*?*?*?*?*?*?*?*?*?*?*?*?*?*?*?*?*?*?,9.9,5.6,74,100166,0,-0,323,0.0,-0.0,0.0,0,0,0,0,148,17.0,10,5,9999,99999,9,999999999,0.0,999,999,99
2050,1,18,8,0,*?*?*?*?*?*?*?*?*?*?*?*?*?*?*?*?*?*?*?*?*?*?,9.7,5.3,73,100166,76,1404,323,0.7,0.0,0.7,96,-0,95,28,147,17.0,10,5,9999,99999,9,999999999,0.0,999,999,99
2050,1,18,9,0,*?*?*?*?*?*?*?*?*?*?*?*?*?*?*?*?*?*?*?*?*?*?,9.9,5.3,73,100166,241,1413,324,32.7,0.0,32.7,3830,0,3836,1274,145,17.0,10,5,9999,99999,9,999999999,0.0,999,999,99
2050,1,18,10,0,*?*?*?*?*?*?*?*?*?*?*?*?*?*?*?*?*?*?*?*?*?*?,11.0,6.2,72,100166,362,1409,328,56.4,0.0,56.4,6586,0,6601,2264,143,16.0,10,5,9999,99999,9,999999999,0.0,999,999,99
2050,1,18,11,0,*?*?*?*?*?*?*?*?*?*?*?*?*?*?*?*?*?*?*?*?*?*?,11.4,5.9,68,100166,433,1410,330,70.2,0.0,70.2,8213,0,8234,2884,142,18.0,10,5,9999,99999,9,999999999,0.0,999,999,99
2050,1,18,12,0,*?*?*?*?*?*?*?*?*?*?*?*?*?*?*?*?*?*?*?*?*?*?,11.7,5.8,66,100166,449,1412,332,73.2,0.0,73.2,8568,0,8591,3023,140,17.0,10,5,9999,99999,9,999999999,0.0,999,999,99
2050,1,18,13,0,*?*?*?*?*?*?*?*?*?*?*?*?*?*?*?*?*?*?*?*?*?*?,11.7,5.0,62,100166,408,1413,332,65.2,0.0,65.2,7618,0,7637,2655,138,17.5,10,5,9999,99999,9,999999999,0.0,999,999,99
2050,1,18,14,0,*?*?*?*?*?*?*?*?*?*?*?*?*?*?*?*?*?*?*?*?*?*?,12.1,5.6,64,100166,312,1410,334,46.6,0.0,46.6,5447,0,5458,1845,137,17.0,10,5,9999,99999,9,999999999,0.0,999,999,99
2050,1,18,15,0,*?*?*?*?*?*?*?*?*?*?*?*?*?*?*?*?*?*?*?*?*?*?,11.8,4.5,60,100166,170,1413,332,18.9,0.0,18.9,2241,-0,2243,735,135,17.0,10,5,9999,99999,9,999999999,0.0,999,999,99
2050,1,18,16,0,*?*?*?*?*?*?*?*?*?*?*?*?*?*?*?*?*?*?*?*?*?*?,11.9,4.6,60,100166,0,-0,333,0.0,-0.0,0.0,0,0,0,0,133,18.0,10,5,9999,99999,9,999999999,0.0,999,999,99
2050,1,18,17,0,*?*?*?*?*?*?*?*?*?*?*?*?*?*?*?*?*?*?*?*?*?*?,11.8,5.6,65,100166,0,-0,332,0.0,-0.0,0.0,0,0,0,0,132,19.6,10,5,9999,99999,9,999999999,0.0,999,999,99
2050,1,18,18,0,*?*?*?*?*?*?*?*?*?*?*?*?*?*?*?*?*?*?*?*?*?*?,10.7,5.5,69,100166,0,-0,327,0.0,-0.0,0.0,0,0,0,0,130,19.1,10,5,9999,99999,9,999999999,0.0,999,999,99
2050,1,18,19,0,*?*?*?*?*?*?*?*?*?*?*?*?*?*?*?*?*?*?*?*?*?*?,10.6,4.8,66,100166,0,-0,327,0.0,-0.0,0.0,0,0,0,0,120,17.0,10,5,9999,99999,9,999999999,0.0,999,999,99
2050,1,18,20,0,*?*?*?*?*?*?*?*?*?*?*?*?*?*?*?*?*?*?*?*?*?*?,10.0,4.6,68,100166,0,-0,324,0.0,-0.0,0.0,0,0,0,0,110,18.5,10,5,9999,99999,9,999999999,0.0,999,999,99
2050,1,18,21,0,*?*?*?*?*?*?*?*?*?*?*?*?*?*?*?*?*?*?*?*?*?*?,10.1,4.6,67,100166,0,-0,325,0.0,-0.0,0.0,0,0,0,0,100,14.4,10,5,9999,99999,9,999999999,0.0,999,999,99
2050,1,18,22,0,*?*?*?*?*?*?*?*?*?*?*?*?*?*?*?*?*?*?*?*?*?*?,10.0,4.3,67,100166,0,-0,324,0.0,-0.0,0.0,0,0,0,0,90,11.8,10,5,9999,99999,9,999999999,0.0,999,999,99
2050,1,18,23,0,*?*?*?*?*?*?*?*?*?*?*?*?*?*?*?*?*?*?*?*?*?*?,10.1,4.6,68,100166,0,-0,325,0.0,-0.0,0.0,0,0,0,0,80,12.9,10,5,9999,99999,9,999999999,0.0,999,999,99
2050,1,18,24,0,*?*?*?*?*?*?*?*?*?*?*?*?*?*?*?*?*?*?*?*?*?*?,8.9,7.9,92,100166,0,-0,319,0.0,-0.0,0.0,0,0,0,0,170,14.4,10,5,9999,99999,9,999999999,0.0,999,999,99
2050,1,19,1,0,*?*?*?*?*?*?*?*?*?*?*?*?*?*?*?*?*?*?*?*?*?*?,9.9,6.7,81,99592.1,0,-0,323,0.0,-0.0,0.0,0,0,0,0,68,13.4,10,5,9999,99999,9,999999999,0.0,999,999,99
2050,1,19,2,0,*?*?*?*?*?*?*?*?*?*?*?*?*?*?*?*?*?*?*?*?*?*?,9.9,7.7,87,99592.1,0,-0,323,0.0,-0.0,0.0,0,0,0,0,67,13.9,10,5,9999,99999,9,999999999,0.0,999,999,99
2050,1,19,3,0,*?*?*?*?*?*?*?*?*?*?*?*?*?*?*?*?*?*?*?*?*?*?,9.4,7.3,87,99592.1,0,-0,321,0.0,-0.0,0.0,0,0,0,0,65,14.9,10,5,9999,99999,9,999999999,0.0,999,999,99
2050,1,19,4,0,*?*?*?*?*?*?*?*?*?*?*?*?*?*?*?*?*?*?*?*?*?*?,9.2,7.1,87,99592.1,0,-0,320,0.0,-0.0,0.0,0,0,0,0,63,15.5,10,5,9999,99999,9,999999999,0.0,999,999,99
2050,1,19,5,0,*?*?*?*?*?*?*?*?*?*?*?*?*?*?*?*?*?*?*?*?*?*?,9.2,7.3,88,99592.1,0,-0,320,0.0,-0.0,0.0,0,0,0,0,62,16.5,10,5,9999,99999,9,999999999,0.0,999,999,99
2050,1,19,6,0,*?*?*?*?*?*?*?*?*?*?*?*?*?*?*?*?*?*?*?*?*?*?,9.4,7.4,88,99592.1,0,-0,321,0.0,-0.0,0.0,0,0,0,0,60,14.9,10,5,9999,99999,9,999999999,0.0,999,999,99
2050,1,19,7,0,*?*?*?*?*?*?*?*?*?*?*?*?*?*?*?*?*?*?*?*?*?*?,8.7,6.9,88,99592.1,0,-0,318,0.0,-0.0,0.0,0,0,0,0,60,17.0,10,5,9999,99999,9,999999999,0.0,999,999,99
2050,1,19,8,0,*?*?*?*?*?*?*?*?*?*?*?*?*?*?*?*?*?*?*?*?*?*?,8.0,6.6,91,99592.1,80,1415,315,1.3,0.0,1.3,182,-0,182,55,60,17.0,10,5,9999,99999,9,999999999,0.0,999,999,99
2050,1,19,9,0,*?*?*?*?*?*?*?*?*?*?*?*?*?*?*?*?*?*?*?*?*?*?,9.3,6.7,84,99592.1,244,1408,308,90.9,187.3,58.5,9666,12964,7032,1084,60,17.0,7,4,9999,99999,9,999999999,0.0,999,999,99
2050,1,19,10,0,*?*?*?*?*?*?*?*?*?*?*?*?*?*?*?*?*?*?*?*?*?*?,10.5,7.0,79,99592.1,367,1412,297,195.0,478.0,70.8,19996,40068,10257,1285,60,16.0,3,2,9999,99999,9,999999999,0.0,999,999,99
2050,1,19,11,0,*?*?*?*?*?*?*?*?*?*?*?*?*?*?*?*?*?*?*?*?*?*?,12.3,7.6,74,99592.1,438,1411,294,245.3,553.1,73.6,25477,49353,10812,1394,60,18.0,0,0,9999,99999,9,999999999,0.0,999,999,99
2050,1,19,12,0,*?*?*?*?*?*?*?*?*?*?*?*?*?*?*?*?*?*?*?*?*?*?,13.3,8.4,72,99592.1,454,1412,300,255.9,556.9,76.8,26575,50166,11230,1459,60,17.0,0,0,9999,99999,9,999999999,0.0,999,999,99
2050,1,19,13,0,*?*?*?*?*?*?*?*?*?*?*?*?*?*?*?*?*?*?*?*?*?*?,13.0,8.1,73,99592.1,413,1412,302,228.2,540.7,70.1,23659,47391,10321,1316,58,17.5,1,0,9999,99999,9,999999999,0.0,999,999,99
2050,1,19,14,0,*?*?*?*?*?*?*?*?*?*?*?*?*?*?*?*?*?*?*?*?*?*?,13.2,8.3,72,99592.1,318,1413,299,164.4,511.2,49.3,17102,41239,7525,923,57,17.0,0,0,9999,99999,9,999999999,0.0,999,999,99
2050,1,19,15,0,*?*?*?*?*?*?*?*?*?*?*?*?*?*?*?*?*?*?*?*?*?*?,13.4,8.8,74,99592.1,175,1410,309,68.5,370.7,22.5,7069,25147,3703,466,55,17.0,2,1,9999,99999,9,999999999,0.0,999,999,99
2050,1,19,16,0,*?*?*?*?*?*?*?*?*?*?*?*?*?*?*?*?*?*?*?*?*?*?,13.0,8.0,72,99592.1,0,-0,322,0.0,-0.0,0.0,0,0,0,0,53,18.0,6,3,9999,99999,9,999999999,0.0,999,999,99
2050,1,19,17,0,*?*?*?*?*?*?*?*?*?*?*?*?*?*?*?*?*?*?*?*?*?*?,11.8,8.5,80,99592.1,0,-0,332,0.0,-0.0,0.0,0,0,0,0,52,19.6,10,5,9999,99999,9,999999999,0.0,999,999,99
2050,1,19,18,0,*?*?*?*?*?*?*?*?*?*?*?*?*?*?*?*?*?*?*?*?*?*?,11.5,8.8,84,99592.1,0,-0,330,0.0,-0.0,0.0,0,0,0,0,50,19.1,10,5,9999,99999,9,999999999,0.0,999,999,99
2050,1,19,19,0,*?*?*?*?*?*?*?*?*?*?*?*?*?*?*?*?*?*?*?*?*?*?,11.3,8.1,81,99592.1,0,-0,329,0.0,-0.0,0.0,0,0,0,0,47,17.0,10,5,9999,99999,9,999999999,0.0,999,999,99
2050,1,19,20,0,*?*?*?*?*?*?*?*?*?*?*?*?*?*?*?*?*?*?*?*?*?*?,10.5,8.1,86,99592.1,0,-0,326,0.0,-0.0,0.0,0,0,0,0,43,18.5,10,5,9999,99999,9,999999999,0.0,999,999,99
2050,1,19,21,0,*?*?*?*?*?*?*?*?*?*?*?*?*?*?*?*?*?*?*?*?*?*?,10.1,8.1,88,99592.1,0,-0,324,0.0,-0.0,0.0,0,0,0,0,40,14.4,10,5,9999,99999,9,999999999,0.0,999,999,99
2050,1,19,22,0,*?*?*?*?*?*?*?*?*?*?*?*?*?*?*?*?*?*?*?*?*?*?,9.7,7.9,88,99592.1,0,-0,322,0.0,-0.0,0.0,0,0,0,0,37,11.8,10,5,9999,99999,9,999999999,0.0,999,999,99
2050,1,19,23,0,*?*?*?*?*?*?*?*?*?*?*?*?*?*?*?*?*?*?*?*?*?*?,11.1,8.9,87,99592.1,0,-0,328,0.0,-0.0,0.0,0,0,0,0,33,12.9,10,5,9999,99999,9,999999999,0.0,999,999,99
2050,1,19,24,0,*?*?*?*?*?*?*?*?*?*?*?*?*?*?*?*?*?*?*?*?*?*?,10.1,5.6,74,99592.1,0,-0,324,0.0,-0.0,0.0,0,0,0,0,70,14.4,10,5,9999,99999,9,999999999,0.0,999,999,99
2050,1,20,1,0,*?*?*?*?*?*?*?*?*?*?*?*?*?*?*?*?*?*?*?*?*?*?,12.8,8.8,77,99513.3,0,-0,336,0.0,-0.0,0.0,0,0,0,0,28,13.4,10,5,9999,99999,9,999999999,0.0,999,999,99
2050,1,20,2,0,*?*?*?*?*?*?*?*?*?*?*?*?*?*?*?*?*?*?*?*?*?*?,12.7,8.8,77,99513.3,0,-0,336,0.0,-0.0,0.0,0,0,0,0,27,13.9,10,5,9999,99999,9,999999999,0.0,999,999,99
2050,1,20,3,0,*?*?*?*?*?*?*?*?*?*?*?*?*?*?*?*?*?*?*?*?*?*?,12.6,8.3,75,99513.3,0,-0,335,0.0,-0.0,0.0,0,0,0,0,25,14.9,10,5,9999,99999,9,999999999,0.0,999,999,99
2050,1,20,4,0,*?*?*?*?*?*?*?*?*?*?*?*?*?*?*?*?*?*?*?*?*?*?,12.8,8.3,73,99513.3,0,-0,336,0.0,-0.0,0.0,0,0,0,0,23,15.5,10,5,9999,99999,9,999999999,0.0,999,999,99
2050,1,20,5,0,*?*?*?*?*?*?*?*?*?*?*?*?*?*?*?*?*?*?*?*?*?*?,13.0,8.0,72,99513.3,0,-0,337,0.0,-0.0,0.0,0,0,0,0,22,16.5,10,5,9999,99999,9,999999999,0.0,999,999,99
2050,1,20,6,0,*?*?*?*?*?*?*?*?*?*?*?*?*?*?*?*?*?*?*?*?*?*?,12.9,7.9,71,99513.3,0,-0,337,0.0,-0.0,0.0,0,0,0,0,20,14.9,10,5,9999,99999,9,999999999,0.0,999,999,99
2050,1,20,7,0,*?*?*?*?*?*?*?*?*?*?*?*?*?*?*?*?*?*?*?*?*?*?,13.0,8.3,73,99513.3,0,-0,337,0.0,-0.0,0.0,0,0,0,0,77,17.0,10,5,9999,99999,9,999999999,0.0,999,999,99
2050,1,20,8,0,*?*?*?*?*?*?*?*?*?*?*?*?*?*?*?*?*?*?*?*?*?*?,13.0,8.1,72,99513.3,83,1405,330,4.7,19.9,3.5,579,757,626,57,133,17.0,8,4,9999,99999,9,999999999,0.0,999,999,99
2050,1,20,9,0,*?*?*?*?*?*?*?*?*?*?*?*?*?*?*?*?*?*?*?*?*?*?,13.0,8.1,72,99513.3,248,1408,330,78.7,112.7,58.9,8376,7871,7087,1091,190,17.0,8,4,9999,99999,9,999999999,0.0,999,999,99
2050,1,20,10,0,*?*?*?*?*?*?*?*?*?*?*?*?*?*?*?*?*?*?*?*?*?*?,13.5,8.3,71,99513.3,371,1411,332,133.7,128.1,100.0,14588,11167,11516,2201,247,16.0,8,4,9999,99999,9,999999999,0.0,999,999,99
2050,1,20,11,0,*?*?*?*?*?*?*?*?*?*?*?*?*?*?*?*?*?*?*?*?*?*?,14.2,9.1,71,99513.3,443,1412,335,165.9,133.2,124.1,18087,12307,14206,2788,303,18.0,8,4,9999,99999,9,999999999,0.0,999,999,99
2050,1,20,12,0,*?*?*?*?*?*?*?*?*?*?*?*?*?*?*?*?*?*?*?*?*?*?,14.2,9.2,72,99513.3,459,1412,339,130.6,53.4,113.2,14341,4920,12793,3125,360,17.0,9,5,9999,99999,9,999999999,0.0,999,999,99
2050,1,20,13,0,*?*?*?*?*?*?*?*?*?*?*?*?*?*?*?*?*?*?*?*?*?*?,14.3,9.9,75,99513.3,418,1411,340,116.8,52.4,101.3,12819,4727,11445,2749,355,17.5,9,5,9999,99999,9,999999999,0.0,999,999,99
2050,1,20,14,0,*?*?*?*?*?*?*?*?*?*?*?*?*?*?*?*?*?*?*?*?*?*?,13.9,9.4,74,99513.3,323,1411,338,84.7,49.2,73.4,9291,4139,8315,1928,350,17.0,9,5,9999,99999,9,999999999,0.0,999,999,99
2050,1,20,15,0,*?*?*?*?*?*?*?*?*?*?*?*?*?*?*?*?*?*?*?*?*?*?,13.8,9.9,77,99513.3,181,1414,337,36.4,37.9,31.6,4074,2408,3793,663,345,17.0,9,5,9999,99999,9,999999999,0.0,999,999,99
2050,1,20,16,0,*?*?*?*?*?*?*?*?*?*?*?*?*?*?*?*?*?*?*?*?*?*?,14.2,9.8,74,99513.3,0,0,343,0.0,0.0,0.0,0,0,0,0,340,18.0,10,5,9999,99999,9,999999999,0.0,999,999,99
2050,1,20,17,0,*?*?*?*?*?*?*?*?*?*?*?*?*?*?*?*?*?*?*?*?*?*?,14.2,9.4,73,99513.3,0,-0,343,0.0,-0.0,0.0,0,0,0,0,335,19.6,10,5,9999,99999,9,999999999,0.0,999,999,99
2050,1,20,18,0,*?*?*?*?*?*?*?*?*?*?*?*?*?*?*?*?*?*?*?*?*?*?,13.3,9.2,76,99513.3,0,-0,339,0.0,-0.0,0.0,0,0,0,0,330,19.1,10,5,9999,99999,9,999999999,0.0,999,999,99
2050,1,20,19,0,*?*?*?*?*?*?*?*?*?*?*?*?*?*?*?*?*?*?*?*?*?*?,13.2,9.1,76,99513.3,0,-0,338,0.0,-0.0,0.0,0,0,0,0,323,17.0,10,5,9999,99999,9,999999999,0.0,999,999,99
2050,1,20,20,0,*?*?*?*?*?*?*?*?*?*?*?*?*?*?*?*?*?*?*?*?*?*?,13.2,8.7,74,99513.3,0,-0,338,0.0,-0.0,0.0,0,0,0,0,317,18.5,10,5,9999,99999,9,999999999,0.0,999,999,99
2050,1,20,21,0,*?*?*?*?*?*?*?*?*?*?*?*?*?*?*?*?*?*?*?*?*?*?,14.0,9.6,74,99513.3,0,-0,342,0.0,-0.0,0.0,0,0,0,0,310,14.4,10,5,9999,99999,9,999999999,0.0,999,999,99
2050,1,20,22,0,*?*?*?*?*?*?*?*?*?*?*?*?*?*?*?*?*?*?*?*?*?*?,13.1,8.9,75,99513.3,0,-0,338,0.0,-0.0,0.0,0,0,0,0,303,11.8,10,5,9999,99999,9,999999999,0.0,999,999,99
2050,1,20,23,0,*?*?*?*?*?*?*?*?*?*?*?*?*?*?*?*?*?*?*?*?*?*?,13.0,8.8,76,99513.3,0,-0,337,0.0,-0.0,0.0,0,0,0,0,297,12.9,10,5,9999,99999,9,999999999,0.0,999,999,99
2050,1,20,24,0,*?*?*?*?*?*?*?*?*?*?*?*?*?*?*?*?*?*?*?*?*?*?,12.6,8.9,78,99513.3,0,-0,335,0.0,-0.0,0.0,0,0,0,0,30,14.4,10,5,9999,99999,9,999999999,0.0,999,999,99
2050,1,21,1,0,*?*?*?*?*?*?*?*?*?*?*?*?*?*?*?*?*?*?*?*?*?*?,12.3,9.7,84,99462.1,0,-0,334,0.0,-0.0,0.0,0,0,0,0,300,13.4,10,5,9999,99999,9,999999999,0.0,999,999,99
2050,1,21,2,0,*?*?*?*?*?*?*?*?*?*?*?*?*?*?*?*?*?*?*?*?*?*?,12.1,10.1,87,99462.1,0,-0,333,0.0,-0.0,0.0,0,0,0,0,310,13.9,10,5,9999,99999,9,999999999,0.0,999,999,99
2050,1,21,3,0,*?*?*?*?*?*?*?*?*?*?*?*?*?*?*?*?*?*?*?*?*?*?,11.6,9.3,86,99462.1,0,-0,331,0.0,-0.0,0.0,0,0,0,0,320,14.9,10,5,9999,99999,9,999999999,0.0,999,999,99
2050,1,21,4,0,*?*?*?*?*?*?*?*?*?*?*?*?*?*?*?*?*?*?*?*?*?*?,11.3,8.9,85,99462.1,0,-0,329,0.0,-0.0,0.0,0,0,0,0,330,15.5,10,5,9999,99999,9,999999999,0.0,999,999,99
2050,1,21,5,0,*?*?*?*?*?*?*?*?*?*?*?*?*?*?*?*?*?*?*?*?*?*?,10.8,8.5,86,99462.1,0,-0,327,0.0,-0.0,0.0,0,0,0,0,340,16.5,10,5,9999,99999,9,999999999,0.0,999,999,99
2050,1,21,6,0,*?*?*?*?*?*?*?*?*?*?*?*?*?*?*?*?*?*?*?*?*?*?,10.9,9.3,90,99462.1,0,-0,327,0.0,-0.0,0.0,0,0,0,0,350,14.9,10,5,9999,99999,9,999999999,0.0,999,999,99
2050,1,21,7,0,*?*?*?*?*?*?*?*?*?*?*?*?*?*?*?*?*?*?*?*?*?*?,10.2,8.3,87,99462.1,0,-0,324,0.0,-0.0,0.0,0,0,0,0,293,17.0,10,5,9999,99999,9,999999999,0.0,999,999,99
2050,1,21,8,0,*?*?*?*?*?*?*?*?*?*?*?*?*?*?*?*?*?*?*?*?*?*?,9.6,8.4,93,99462.1,87,1410,322,2.8,0.0,2.8,360,-0,359,113,237,17.0,10,5,9999,99999,9,999999999,0.5,999,999,99
2050,1,21,9,0,*?*?*?*?*?*?*?*?*?*?*?*?*?*?*?*?*?*?*?*?*?*?,11.6,9.6,87,99462.1,253,1413,331,35.0,0.0,35.0,4096,0,4103,1367,180,17.0,10,5,9999,99999,9,999999999,1.7,999,999,99
2050,1,21,10,0,*?*?*?*?*?*?*?*?*?*?*?*?*?*?*?*?*?*?*?*?*?*?,13.6,10.1,79,99462.1,376,1412,336,102.5,51.2,88.8,11253,4474,10060,2374,123,16.0,9,5,9999,99999,9,999999999,1.0,999,999,99
2050,1,21,11,0,*?*?*?*?*?*?*?*?*?*?*?*?*?*?*?*?*?*?*?*?*?*?,15.8,10.8,72,99462.1,448,1412,347,126.9,53.2,110.0,13937,4854,12439,3022,67,18.0,9,5,9999,99999,9,999999999,0.9,999,999,99
2050,1,21,12,0,*?*?*?*?*?*?*?*?*?*?*?*?*?*?*?*?*?*?*?*?*?*?,17.4,10.4,64,99462.1,464,1411,355,132.4,53.5,114.8,14551,4915,12985,3173,10,17.0,9,5,9999,99999,9,999999999,1.5,999,999,99
2050,1,21,13,0,*?*?*?*?*?*?*?*?*?*?*?*?*?*?*?*?*?*?*?*?*?*?,17.4,9.9,62,99462.1,423,1410,355,118.6,52.6,102.8,13024,4749,11628,2797,53,17.5,9,5,9999,99999,9,999999999,0.3,999,999,99
2050,1,21,14,0,*?*?*?*?*?*?*?*?*?*?*?*?*?*?*?*?*?*?*?*?*?*?,17.7,9.7,59,99462.1,328,1408,356,86.5,49.4,75.0,9500,4170,8503,1973,97,17.0,9,5,9999,99999,9,999999999,0.6,999,999,99
2050,1,21,15,0,*?*?*?*?*?*?*?*?*?*?*?*?*?*?*?*?*?*?*?*?*?*?,17.5,9.7,60,99462.1,186,1410,355,38.3,38.6,33.2,4279,2488,3983,698,140,17.0,9,5,9999,99999,9,999999999,0.3,999,999,99
2050,1,21,16,0,*?*?*?*?*?*?*?*?*?*?*?*?*?*?*?*?*?*?*?*?*?*?,17.6,9.6,59,99462.1,6,1485,359,0.0,0.0,0.0,0,0,0,0,183,18.0,10,5,9999,99999,9,999999999,0.2,999,999,99
2050,1,21,17,0,*?*?*?*?*?*?*?*?*?*?*?*?*?*?*?*?*?*?*?*?*?*?,16.3,9.6,65,99462.1,0,-0,353,0.0,-0.0,0.0,0,0,0,0,227,19.6,10,5,9999,99999,9,999999999,0.0,999,999,99
2050,1,21,18,0,*?*?*?*?*?*?*?*?*?*?*?*?*?*?*?*?*?*?*?*?*?*?,14.9,8.5,66,99462.1,0,-0,346,0.0,-0.0,0.0,0,0,0,0,270,19.1,10,5,9999,99999,9,999999999,0.0,999,999,99
2050,1,21,19,0,*?*?*?*?*?*?*?*?*?*?*?*?*?*?*?*?*?*?*?*?*?*?,13.8,8.1,69,99462.1,0,-0,341,0.0,-0.0,0.0,0,0,0,0,238,17.0,10,5,9999,99999,9,999999999,0.0,999,999,99
2050,1,21,20,0,*?*?*?*?*?*?*?*?*?*?*?*?*?*?*?*?*?*?*?*?*?*?,13.6,8.1,69,99462.1,0,-0,340,0.0,-0.0,0.0,0,0,0,0,207,18.5,10,5,9999,99999,9,999999999,0.1,999,999,99
2050,1,21,21,0,*?*?*?*?*?*?*?*?*?*?*?*?*?*?*?*?*?*?*?*?*?*?,13.4,8.3,71,99462.1,0,-0,339,0.0,-0.0,0.0,0,0,0,0,175,14.4,10,5,9999,99999,9,999999999,0.0,999,999,99
2050,1,21,22,0,*?*?*?*?*?*?*?*?*?*?*?*?*?*?*?*?*?*?*?*?*?*?,13.1,7.6,70,99462.1,0,-0,338,0.0,-0.0,0.0,0,0,0,0,143,11.8,10,5,9999,99999,9,999999999,0.0,999,999,99
2050,1,21,23,0,*?*?*?*?*?*?*?*?*?*?*?*?*?*?*?*?*?*?*?*?*?*?,13.0,7.1,68,99462.1,0,-0,338,0.0,-0.0,0.0,0,0,0,0,112,12.9,10,5,9999,99999,9,999999999,0.3,999,999,99
2050,1,21,24,0,*?*?*?*?*?*?*?*?*?*?*?*?*?*?*?*?*?*?*?*?*?*?,12.8,9.3,79,99462.1,0,-0,336,0.0,-0.0,0.0,0,0,0,0,290,14.4,10,5,9999,99999,9,999999999,0.0,999,999,99
2050,1,22,1,0,*?*?*?*?*?*?*?*?*?*?*?*?*?*?*?*?*?*?*?*?*?*?,13.6,8.1,69,99892.5,0,-0,340,0.0,-0.0,0.0,0,0,0,0,82,13.4,10,5,9999,99999,9,999999999,0.8,999,999,99
2050,1,22,2,0,*?*?*?*?*?*?*?*?*?*?*?*?*?*?*?*?*?*?*?*?*?*?,13.9,8.4,69,99892.5,0,-0,342,0.0,-0.0,0.0,0,0,0,0,83,13.9,10,5,9999,99999,9,999999999,0.5,999,999,99
2050,1,22,3,0,*?*?*?*?*?*?*?*?*?*?*?*?*?*?*?*?*?*?*?*?*?*?,13.5,8.8,72,99892.5,0,-0,340,0.0,-0.0,0.0,0,0,0,0,85,14.9,10,5,9999,99999,9,999999999,0.0,999,999,99
2050,1,22,4,0,*?*?*?*?*?*?*?*?*?*?*?*?*?*?*?*?*?*?*?*?*?*?,13.8,9.8,77,99892.5,0,-0,341,0.0,-0.0,0.0,0,0,0,0,87,15.5,10,5,9999,99999,9,999999999,0.0,999,999,99
2050,1,22,5,0,*?*?*?*?*?*?*?*?*?*?*?*?*?*?*?*?*?*?*?*?*?*?,13.6,10.3,80,99892.5,0,-0,340,0.0,-0.0,0.0,0,0,0,0,88,16.5,10,5,9999,99999,9,999999999,0.0,999,999,99
2050,1,22,6,0,*?*?*?*?*?*?*?*?*?*?*?*?*?*?*?*?*?*?*?*?*?*?,13.3,10.3,81,99892.5,0,-0,338,0.0,-0.0,0.0,0,0,0,0,90,14.9,10,5,9999,99999,9,999999999,0.1,999,999,99
2050,1,22,7,0,*?*?*?*?*?*?*?*?*?*?*?*?*?*?*?*?*?*?*?*?*?*?,13.0,10.4,84,99892.5,0,-0,337,0.0,-0.0,0.0,0,0,0,0,88,17.0,10,5,9999,99999,9,999999999,0.0,999,999,99
2050,1,22,8,0,*?*?*?*?*?*?*?*?*?*?*?*?*?*?*?*?*?*?*?*?*?*?,12.6,10.7,88,99892.5,91,1411,335,3.5,0.0,3.5,453,-0,452,143,87,17.0,10,5,9999,99999,9,999999999,0.0,999,999,99
2050,1,22,9,0,*?*?*?*?*?*?*?*?*?*?*?*?*?*?*?*?*?*?*?*?*?*?,13.6,10.8,83,99892.5,257,1411,333,82.5,114.2,61.7,9048,8572,7205,1319,85,17.0,8,4,9999,99999,9,999999999,0.0,999,999,99
2050,1,22,10,0,*?*?*?*?*?*?*?*?*?*?*?*?*?*?*?*?*?*?*?*?*?*?,14.6,10.9,78,99892.5,380,1410,338,137.9,128.9,103.1,15049,11262,11897,2275,83,16.0,8,4,9999,99999,9,999999999,1.1,999,999,99
2050,1,22,11,0,*?*?*?*?*?*?*?*?*?*?*?*?*?*?*?*?*?*?*?*?*?*?,16.0,10.7,70,99892.5,453,1412,344,170.4,133.8,127.4,18574,12442,14579,2872,82,18.0,8,4,9999,99999,9,999999999,0.0,999,999,99
2050,1,22,12,0,*?*?*?*?*?*?*?*?*?*?*?*?*?*?*?*?*?*?*?*?*?*?,17.0,10.8,66,99892.5,469,1410,349,177.8,134.7,133.0,19383,12657,15196,3013,80,17.0,8,4,9999,99999,9,999999999,0.0,999,999,99
2050,1,22,13,0,*?*?*?*?*?*?*?*?*?*?*?*?*?*?*?*?*?*?*?*?*?*?,17.1,9.6,61,99892.5,429,1411,353,120.5,52.7,104.5,13228,4782,11807,2848,80,17.5,9,5,9999,99999,9,999999999,0.0,999,999,99
2050,1,22,14,0,*?*?*?*?*?*?*?*?*?*?*?*?*?*?*?*?*?*?*?*?*?*?,16.9,9.1,60,99892.5,334,1410,356,50.9,0.0,50.9,5944,0,5957,2027,80,17.0,10,5,9999,99999,9,999999999,0.0,999,999,99
2050,1,22,15,0,*?*?*?*?*?*?*?*?*?*?*?*?*?*?*?*?*?*?*?*?*?*?,17.1,9.7,61,99892.5,192,1413,353,40.2,39.4,34.9,4487,2580,4172,734,80,17.0,9,5,9999,99999,9,999999999,0.0,999,999,99
2050,1,22,16,0,*?*?*?*?*?*?*?*?*?*?*?*?*?*?*?*?*?*?*?*?*?*?,17.0,10.4,65,99892.5,11,1382,353,0.0,0.0,0.0,0,0,0,0,80,18.0,9,5,9999,99999,9,999999999,0.0,999,999,99
2050,1,22,17,0,*?*?*?*?*?*?*?*?*?*?*?*?*?*?*?*?*?*?*?*?*?*?,16.4,10.1,66,99892.5,0,-0,353,0.0,-0.0,0.0,0,0,0,0,80,19.6,10,5,9999,99999,9,999999999,0.0,999,999,99
2050,1,22,18,0,*?*?*?*?*?*?*?*?*?*?*?*?*?*?*?*?*?*?*?*?*?*?,15.6,10.8,73,99892.5,0,-0,349,0.0,-0.0,0.0,0,0,0,0,80,19.1,10,5,9999,99999,9,999999999,0.0,999,999,99
2050,1,22,19,0,*?*?*?*?*?*?*?*?*?*?*?*?*?*?*?*?*?*?*?*?*?*?,15.0,11.2,78,99892.5,0,-0,346,0.0,-0.0,0.0,0,0,0,0,80,17.0,10,5,9999,99999,9,999999999,0.0,999,999,99
2050,1,22,20,0,*?*?*?*?*?*?*?*?*?*?*?*?*?*?*?*?*?*?*?*?*?*?,15.4,11.5,77,99892.5,0,-0,348,0.0,-0.0,0.0,0,0,0,0,80,18.5,10,5,9999,99999,9,999999999,1.4,999,999,99
2050,1,22,21,0,*?*?*?*?*?*?*?*?*?*?*?*?*?*?*?*?*?*?*?*?*?*?,14.7,10.5,76,99892.5,0,-0,345,0.0,-0.0,0.0,0,0,0,0,80,14.4,10,5,9999,99999,9,999999999,1.2,999,999,99
2050,1,22,22,0,*?*?*?*?*?*?*?*?*?*?*?*?*?*?*?*?*?*?*?*?*?*?,14.4,10.1,75,99892.5,0,-0,344,0.0,-0.0,0.0,0,0,0,0,80,11.8,10,5,9999,99999,9,999999999,0.0,999,999,99
2050,1,22,23,0,*?*?*?*?*?*?*?*?*?*?*?*?*?*?*?*?*?*?*?*?*?*?,14.1,10.1,76,99892.5,0,-0,342,0.0,-0.0,0.0,0,0,0,0,80,12.9,10,5,9999,99999,9,999999999,0.0,999,999,99
2050,1,22,24,0,*?*?*?*?*?*?*?*?*?*?*?*?*?*?*?*?*?*?*?*?*?*?,13.0,7.6,70,99892.5,0,-0,338,0.0,-0.0,0.0,0,0,0,0,80,14.4,10,5,9999,99999,9,999999999,1.1,999,999,99
2050,1,23,1,0,*?*?*?*?*?*?*?*?*?*?*?*?*?*?*?*?*?*?*?*?*?*?,13.5,10.3,81,100565,0,-0,339,0.0,-0.0,0.0,0,0,0,0,78,13.4,10,5,9999,99999,9,999999999,0.0,999,999,99
2050,1,23,2,0,*?*?*?*?*?*?*?*?*?*?*?*?*?*?*?*?*?*?*?*?*?*?,13.3,10.4,82,100565,0,-0,338,0.0,-0.0,0.0,0,0,0,0,77,13.9,10,5,9999,99999,9,999999999,0.0,999,999,99
2050,1,23,3,0,*?*?*?*?*?*?*?*?*?*?*?*?*?*?*?*?*?*?*?*?*?*?,13.0,10.7,85,100565,0,-0,337,0.0,-0.0,0.0,0,0,0,0,75,14.9,10,5,9999,99999,9,999999999,0.0,999,999,99
2050,1,23,4,0,*?*?*?*?*?*?*?*?*?*?*?*?*?*?*?*?*?*?*?*?*?*?,12.7,9.8,82,100565,0,-0,336,0.0,-0.0,0.0,0,0,0,0,73,15.5,10,5,9999,99999,9,999999999,0.0,999,999,99
2050,1,23,5,0,*?*?*?*?*?*?*?*?*?*?*?*?*?*?*?*?*?*?*?*?*?*?,12.3,9.6,83,100565,0,-0,334,0.0,-0.0,0.0,0,0,0,0,72,16.5,10,5,9999,99999,9,999999999,0.0,999,999,99
2050,1,23,6,0,*?*?*?*?*?*?*?*?*?*?*?*?*?*?*?*?*?*?*?*?*?*?,12.7,10.1,84,100565,0,-0,336,0.0,-0.0,0.0,0,0,0,0,70,14.9,10,5,9999,99999,9,999999999,0.0,999,999,99
2050,1,23,7,0,*?*?*?*?*?*?*?*?*?*?*?*?*?*?*?*?*?*?*?*?*?*?,11.9,9.9,88,100565,0,-0,328,0.0,-0.0,0.0,0,0,0,0,72,17.0,9,5,9999,99999,9,999999999,0.3,999,999,99
2050,1,23,8,0,*?*?*?*?*?*?*?*?*?*?*?*?*?*?*?*?*?*?*?*?*?*?,11.0,9.6,91,100565,95,1410,293,14.9,154.3,4.5,1627,9271,779,162,73,17.0,0,0,9999,99999,9,999999999,0.4,999,999,99
2050,1,23,9,0,*?*?*?*?*?*?*?*?*?*?*?*?*?*?*?*?*?*?*?*?*?*?,12.8,11.6,92,100565,261,1409,321,118.1,334.7,56.1,12422,24167,7498,1007,75,17.0,5,3,9999,99999,9,999999999,0.0,999,999,99
2050,1,23,10,0,*?*?*?*?*?*?*?*?*?*?*?*?*?*?*?*?*?*?*?*?*?*?,14.6,12.3,86,100565,385,1410,333,183.6,301.3,101.3,19496,26166,11888,1977,77,16.0,6,3,9999,99999,9,999999999,0.0,999,999,99
2050,1,23,11,0,*?*?*?*?*?*?*?*?*?*?*?*?*?*?*?*?*?*?*?*?*?*?,17.2,12.6,74,100565,458,1411,334,257.9,534.0,84.6,26623,48001,12153,1585,78,18.0,2,1,9999,99999,9,999999999,0.0,999,999,99
2050,1,23,12,0,*?*?*?*?*?*?*?*?*?*?*?*?*?*?*?*?*?*?*?*?*?*?,18.7,12.3,66,100565,475,1411,334,270.0,561.7,81.0,28052,51184,11786,1547,80,17.0,0,0,9999,99999,9,999999999,0.0,999,999,99
2050,1,23,13,0,*?*?*?*?*?*?*?*?*?*?*?*?*?*?*?*?*?*?*?*?*?*?,18.6,13.0,70,100565,434,1409,338,242.9,546.6,74.6,25184,48604,10915,1406,80,17.5,1,0,9999,99999,9,999999999,0.0,999,999,99
2050,1,23,14,0,*?*?*?*?*?*?*?*?*?*?*?*?*?*?*?*?*?*?*?*?*?*?,18.8,12.3,66,100565,340,1411,337,179.4,515.9,55.1,18614,42550,8298,1027,80,17.0,1,0,9999,99999,9,999999999,0.0,999,999,99
2050,1,23,15,0,*?*?*?*?*?*?*?*?*?*?*?*?*?*?*?*?*?*?*?*?*?*?,18.9,12.3,65,100565,197,1407,350,78.1,292.8,37.1,7982,19178,5595,663,80,17.0,5,3,9999,99999,9,999999999,0.0,999,999,99
2050,1,23,16,0,*?*?*?*?*?*?*?*?*?*?*?*?*?*?*?*?*?*?*?*?*?*?,18.6,11.9,65,100565,17,1423,357,0.0,0.0,0.0,0,0,0,0,80,18.0,8,4,9999,99999,9,999999999,0.0,999,999,99
2050,1,23,17,0,*?*?*?*?*?*?*?*?*?*?*?*?*?*?*?*?*?*?*?*?*?*?,17.0,12.7,75,100565,0,-0,356,0.0,-0.0,0.0,0,0,0,0,80,19.6,10,5,9999,99999,9,999999999,0.0,999,999,99
2050,1,23,18,0,*?*?*?*?*?*?*?*?*?*?*?*?*?*?*?*?*?*?*?*?*?*?,15.6,13.1,84,100565,0,-0,349,0.0,-0.0,0.0,0,0,0,0,80,19.1,10,5,9999,99999,9,999999999,0.0,999,999,99
2050,1,23,19,0,*?*?*?*?*?*?*?*?*?*?*?*?*?*?*?*?*?*?*?*?*?*?,15.5,13.2,85,100565,0,-0,348,0.0,-0.0,0.0,0,0,0,0,78,17.0,10,5,9999,99999,9,999999999,0.0,999,999,99
2050,1,23,20,0,*?*?*?*?*?*?*?*?*?*?*?*?*?*?*?*?*?*?*?*?*?*?,15.1,13.5,89,100565,0,-0,346,0.0,-0.0,0.0,0,0,0,0,77,18.5,10,5,9999,99999,9,999999999,0.0,999,999,99
2050,1,23,21,0,*?*?*?*?*?*?*?*?*?*?*?*?*?*?*?*?*?*?*?*?*?*?,14.5,13.2,91,100565,0,-0,343,0.0,-0.0,0.0,0,0,0,0,75,14.4,10,5,9999,99999,9,999999999,0.0,999,999,99
2050,1,23,22,0,*?*?*?*?*?*?*?*?*?*?*?*?*?*?*?*?*?*?*?*?*?*?,14.6,13.0,89,100565,0,-0,344,0.0,-0.0,0.0,0,0,0,0,73,11.8,10,5,9999,99999,9,999999999,0.0,999,999,99
2050,1,23,23,0,*?*?*?*?*?*?*?*?*?*?*?*?*?*?*?*?*?*?*?*?*?*?,13.6,12.5,93,100565,0,-0,339,0.0,-0.0,0.0,0,0,0,0,72,12.9,10,5,9999,99999,9,999999999,0.0,999,999,99
2050,1,23,24,0,*?*?*?*?*?*?*?*?*?*?*?*?*?*?*?*?*?*?*?*?*?*?,13.8,10.2,78,100565,0,-0,341,0.0,-0.0,0.0,0,0,0,0,80,14.4,10,5,9999,99999,9,999999999,0.0,999,999,99
2050,1,24,1,0,*?*?*?*?*?*?*?*?*?*?*?*?*?*?*?*?*?*?*?*?*?*?,11.4,10.2,93,101572,0,-0,329,0.0,-0.0,0.0,0,0,0,0,70,13.4,10,5,9999,99999,9,999999999,0.9,999,999,99
2050,1,24,2,0,*?*?*?*?*?*?*?*?*?*?*?*?*?*?*?*?*?*?*?*?*?*?,10.6,9.1,90,101572,0,-0,326,0.0,-0.0,0.0,0,0,0,0,70,13.9,10,5,9999,99999,9,999999999,0.4,999,999,99
2050,1,24,3,0,*?*?*?*?*?*?*?*?*?*?*?*?*?*?*?*?*?*?*?*?*?*?,11.0,8.9,88,101572,0,-0,328,0.0,-0.0,0.0,0,0,0,0,70,14.9,10,5,9999,99999,9,999999999,0.4,999,999,99
2050,1,24,4,0,*?*?*?*?*?*?*?*?*?*?*?*?*?*?*?*?*?*?*?*?*?*?,9.9,8.5,91,101572,0,-0,323,0.0,-0.0,0.0,0,0,0,0,70,15.5,10,5,9999,99999,9,999999999,2.5,999,999,99
2050,1,24,5,0,*?*?*?*?*?*?*?*?*?*?*?*?*?*?*?*?*?*?*?*?*?*?,9.4,8.0,91,101572,0,-0,321,0.0,-0.0,0.0,0,0,0,0,70,16.5,10,5,9999,99999,9,999999999,2.2,999,999,99
2050,1,24,6,0,*?*?*?*?*?*?*?*?*?*?*?*?*?*?*?*?*?*?*?*?*?*?,9.3,8.0,92,101572,0,-0,320,0.0,-0.0,0.0,0,0,0,0,70,14.9,10,5,9999,99999,9,999999999,1.0,999,999,99
2050,1,24,7,0,*?*?*?*?*?*?*?*?*?*?*?*?*?*?*?*?*?*?*?*?*?*?,8.4,7.6,95,101572,0,-0,316,0.0,-0.0,0.0,0,0,0,0,68,17.0,10,5,9999,99999,9,999999999,0.5,999,999,99
2050,1,24,8,0,*?*?*?*?*?*?*?*?*?*?*?*?*?*?*?*?*?*?*?*?*?*?,7.5,7.3,98,101572,99,1407,312,5.1,0.0,5.1,646,-0,645,207,67,17.0,10,5,9999,99999,9,999999999,0.5,999,999,99
2050,1,24,9,0,*?*?*?*?*?*?*?*?*?*?*?*?*?*?*?*?*?*?*?*?*?*?,10.3,9.3,94,101572,266,1411,325,37.6,0.0,37.6,4400,0,4408,1473,65,17.0,10,5,9999,99999,9,999999999,0.1,999,999,99
2050,1,24,10,0,*?*?*?*?*?*?*?*?*?*?*?*?*?*?*?*?*?*?*?*?*?*?,13.0,10.1,83,101572,390,1410,337,61.8,0.0,61.8,7220,0,7237,2503,63,16.0,10,5,9999,99999,9,999999999,0.1,999,999,99
2050,1,24,11,0,*?*?*?*?*?*?*?*?*?*?*?*?*?*?*?*?*?*?*?*?*?*?,16.9,12.2,74,101572,463,1410,355,76.1,0.0,76.1,8897,0,8921,3155,62,18.0,10,5,9999,99999,9,999999999,1.6,999,999,99
2050,1,24,12,0,*?*?*?*?*?*?*?*?*?*?*?*?*?*?*?*?*?*?*?*?*?*?,18.8,12.5,67,101572,480,1410,365,79.4,0.0,79.4,9291,0,9318,3312,60,17.0,10,5,9999,99999,9,999999999,1.9,999,999,99
2050,1,24,13,0,*?*?*?*?*?*?*?*?*?*?*?*?*?*?*?*?*?*?*?*?*?*?,18.9,12.7,68,101572,440,1410,365,71.6,0.0,71.6,8352,0,8374,2947,62,17.5,10,5,9999,99999,9,999999999,6.2,999,999,99
2050,1,24,14,0,*?*?*?*?*?*?*?*?*?*?*?*?*?*?*?*?*?*?*?*?*?*?,19.0,13.4,70,101572,346,1412,365,53.2,0.0,53.2,6200,0,6214,2124,63,17.0,10,5,9999,99999,9,999999999,3.4,999,999,99
2050,1,24,15,0,*?*?*?*?*?*?*?*?*?*?*?*?*?*?*?*?*?*?*?*?*?*?,18.9,13.6,71,101572,203,1409,365,25.4,0.0,25.4,2988,-0,2991,987,65,17.0,10,5,9999,99999,9,999999999,3.5,999,999,99
2050,1,24,16,0,*?*?*?*?*?*?*?*?*?*?*?*?*?*?*?*?*?*?*?*?*?*?,18.8,13.4,71,101572,23,1439,364,0.0,0.0,0.0,0,0,0,0,67,18.0,10,5,9999,99999,9,999999999,1.2,999,999,99
2050,1,24,17,0,*?*?*?*?*?*?*?*?*?*?*?*?*?*?*?*?*?*?*?*?*?*?,16.6,13.4,82,101572,0,-0,353,0.0,-0.0,0.0,0,0,0,0,68,19.6,10,5,9999,99999,9,999999999,0.3,999,999,99
2050,1,24,18,0,*?*?*?*?*?*?*?*?*?*?*?*?*?*?*?*?*?*?*?*?*?*?,15.0,13.5,91,101572,0,-0,346,0.0,-0.0,0.0,0,0,0,0,70,19.1,10,5,9999,99999,9,999999999,0.5,999,999,99
2050,1,24,19,0,*?*?*?*?*?*?*?*?*?*?*?*?*?*?*?*?*?*?*?*?*?*?,13.7,12.4,92,101572,0,-0,340,0.0,-0.0,0.0,0,0,0,0,80,17.0,10,5,9999,99999,9,999999999,0.3,999,999,99
2050,1,24,20,0,*?*?*?*?*?*?*?*?*?*?*?*?*?*?*?*?*?*?*?*?*?*?,13.4,12.6,96,101572,0,-0,338,0.0,-0.0,0.0,0,0,0,0,90,18.5,10,5,9999,99999,9,999999999,0.1,999,999,99
2050,1,24,21,0,*?*?*?*?*?*?*?*?*?*?*?*?*?*?*?*?*?*?*?*?*?*?,12.9,12.3,97,101572,0,-0,336,0.0,-0.0,0.0,0,0,0,0,100,14.4,10,5,9999,99999,9,999999999,0.0,999,999,99
2050,1,24,22,0,*?*?*?*?*?*?*?*?*?*?*?*?*?*?*?*?*?*?*?*?*?*?,12.1,12.0,100,101572,0,-0,332,0.0,-0.0,0.0,0,0,0,0,110,11.8,10,5,9999,99999,9,999999999,0.3,999,999,99
2050,1,24,23,0,*?*?*?*?*?*?*?*?*?*?*?*?*?*?*?*?*?*?*?*?*?*?,11.4,11.3,100,101572,0,-0,329,0.0,-0.0,0.0,0,0,0,0,120,12.9,10,5,9999,99999,9,999999999,0.5,999,999,99
2050,1,24,24,0,*?*?*?*?*?*?*?*?*?*?*?*?*?*?*?*?*?*?*?*?*?*?,12.6,11.5,92,101572,0,-0,335,0.0,-0.0,0.0,0,0,0,0,70,14.4,10,5,9999,99999,9,999999999,1.3,999,999,99
2050,1,25,1,0,*?*?*?*?*?*?*?*?*?*?*?*?*?*?*?*?*?*?*?*?*?*?,10.3,8.7,88,101375,0,-0,325,0.0,-0.0,0.0,0,0,0,0,123,13.4,10,5,9999,99999,9,999999999,0.0,999,999,99
2050,1,25,2,0,*?*?*?*?*?*?*?*?*?*?*?*?*?*?*?*?*?*?*?*?*?*?,9.8,7.1,82,101375,0,-0,323,0.0,-0.0,0.0,0,0,0,0,117,13.9,10,5,9999,99999,9,999999999,0.0,999,999,99
2050,1,25,3,0,*?*?*?*?*?*?*?*?*?*?*?*?*?*?*?*?*?*?*?*?*?*?,10.5,7.0,77,101375,0,-0,326,0.0,-0.0,0.0,0,0,0,0,110,14.9,10,5,9999,99999,9,999999999,0.0,999,999,99
2050,1,25,4,0,*?*?*?*?*?*?*?*?*?*?*?*?*?*?*?*?*?*?*?*?*?*?,9.7,6.2,78,101375,0,-0,322,0.0,-0.0,0.0,0,0,0,0,103,15.5,10,5,9999,99999,9,999999999,0.0,999,999,99
2050,1,25,5,0,*?*?*?*?*?*?*?*?*?*?*?*?*?*?*?*?*?*?*?*?*?*?,9.4,6.6,81,101375,0,-0,321,0.0,-0.0,0.0,0,0,0,0,97,16.5,10,5,9999,99999,9,999999999,0.0,999,999,99
2050,1,25,6,0,*?*?*?*?*?*?*?*?*?*?*?*?*?*?*?*?*?*?*?*?*?*?,9.2,5.9,79,101375,0,-0,320,0.0,-0.0,0.0,0,0,0,0,90,14.9,10,5,9999,99999,9,999999999,0.0,999,999,99
2050,1,25,7,0,*?*?*?*?*?*?*?*?*?*?*?*?*?*?*?*?*?*?*?*?*?*?,8.7,6.1,82,101375,0,-0,318,0.0,-0.0,0.0,0,0,0,0,102,17.0,10,5,9999,99999,9,999999999,0.0,999,999,99
2050,1,25,8,0,*?*?*?*?*?*?*?*?*?*?*?*?*?*?*?*?*?*?*?*?*?*?,8.3,6.4,86,101375,104,1416,316,6.0,0.0,6.0,747,-0,746,240,113,17.0,10,5,9999,99999,9,999999999,0.0,999,999,99
2050,1,25,9,0,*?*?*?*?*?*?*?*?*?*?*?*?*?*?*?*?*?*?*?*?*?*?,9.9,7.1,81,101375,270,1407,323,38.6,0.0,38.6,4505,0,4513,1510,125,17.0,10,5,9999,99999,9,999999999,1.4,999,999,99
2050,1,25,10,0,*?*?*?*?*?*?*?*?*?*?*?*?*?*?*?*?*?*?*?*?*?*?,11.5,7.6,76,101375,395,1410,330,62.8,0.0,62.8,7337,0,7356,2548,137,16.0,10,5,9999,99999,9,999999999,0.2,999,999,99
2050,1,25,11,0,*?*?*?*?*?*?*?*?*?*?*?*?*?*?*?*?*?*?*?*?*?*?,13.7,8.0,68,101375,468,1409,341,77.1,0.0,77.1,9028,0,9053,3205,148,18.0,10,5,9999,99999,9,999999999,0.2,999,999,99
2050,1,25,12,0,*?*?*?*?*?*?*?*?*?*?*?*?*?*?*?*?*?*?*?*?*?*?,14.7,8.8,66,101375,486,1410,345,80.5,0.0,80.5,9429,0,9455,3366,160,17.0,10,5,9999,99999,9,999999999,0.6,999,999,99
2050,1,25,13,0,*?*?*?*?*?*?*?*?*?*?*?*?*?*?*?*?*?*?*?*?*?*?,14.5,8.7,67,101375,446,1410,344,72.7,0.0,72.7,8508,0,8531,3000,163,17.5,10,5,9999,99999,9,999999999,0.1,999,999,99
2050,1,25,14,0,*?*?*?*?*?*?*?*?*?*?*?*?*?*?*?*?*?*?*?*?*?*?,14.7,8.8,67,101375,351,1408,345,54.3,0.0,54.3,6342,0,6356,2173,167,17.0,10,5,9999,99999,9,999999999,0.4,999,999,99
2050,1,25,15,0,*?*?*?*?*?*?*?*?*?*?*?*?*?*?*?*?*?*?*?*?*?*?,14.6,9.1,68,101375,209,1409,345,26.6,0.0,26.6,3123,0,3127,1032,170,17.0,10,5,9999,99999,9,999999999,0.8,999,999,99
2050,1,25,16,0,*?*?*?*?*?*?*?*?*?*?*?*?*?*?*?*?*?*?*?*?*?*?,14.4,8.5,66,101375,28,1395,344,0.0,0.0,0.0,0,0,0,0,173,18.0,10,5,9999,99999,9,999999999,1.1,999,999,99
2050,1,25,17,0,*?*?*?*?*?*?*?*?*?*?*?*?*?*?*?*?*?*?*?*?*?*?,13.0,8.5,73,101375,0,-0,337,0.0,-0.0,0.0,0,0,0,0,177,19.6,10,5,9999,99999,9,999999999,2.3,999,999,99
2050,1,25,18,0,*?*?*?*?*?*?*?*?*?*?*?*?*?*?*?*?*?*?*?*?*?*?,12.1,8.3,76,101375,0,-0,333,0.0,-0.0,0.0,0,0,0,0,180,19.1,10,5,9999,99999,9,999999999,0.4,999,999,99
2050,1,25,19,0,*?*?*?*?*?*?*?*?*?*?*?*?*?*?*?*?*?*?*?*?*?*?,11.5,8.1,78,101375,0,-0,330,0.0,-0.0,0.0,0,0,0,0,178,17.0,10,5,9999,99999,9,999999999,0.6,999,999,99
2050,1,25,20,0,*?*?*?*?*?*?*?*?*?*?*?*?*?*?*?*?*?*?*?*?*?*?,11.2,7.9,78,101375,0,-0,329,0.0,-0.0,0.0,0,0,0,0,177,18.5,10,5,9999,99999,9,999999999,3.9,999,999,99
2050,1,25,21,0,*?*?*?*?*?*?*?*?*?*?*?*?*?*?*?*?*?*?*?*?*?*?,11.3,8.4,81,101375,0,-0,329,0.0,-0.0,0.0,0,0,0,0,175,14.4,10,5,9999,99999,9,999999999,0.1,999,999,99
2050,1,25,22,0,*?*?*?*?*?*?*?*?*?*?*?*?*?*?*?*?*?*?*?*?*?*?,10.6,8.9,88,101375,0,-0,326,0.0,-0.0,0.0,0,0,0,0,173,11.8,10,5,9999,99999,9,999999999,1.5,999,999,99
2050,1,25,23,0,*?*?*?*?*?*?*?*?*?*?*?*?*?*?*?*?*?*?*?*?*?*?,10.6,9.4,91,101375,0,-0,326,0.0,-0.0,0.0,0,0,0,0,172,12.9,10,5,9999,99999,9,999999999,1.3,999,999,99
2050,1,25,24,0,*?*?*?*?*?*?*?*?*?*?*?*?*?*?*?*?*?*?*?*?*?*?,10.7,10.1,94,101375,0,-0,326,0.0,-0.0,0.0,0,0,0,0,130,14.4,10,5,9999,99999,9,999999999,0.0,999,999,99
2050,1,26,1,0,*?*?*?*?*?*?*?*?*?*?*?*?*?*?*?*?*?*?*?*?*?*?,11.0,10.2,93,100703,0,-0,328,0.0,-0.0,0.0,0,0,0,0,198,13.4,10,5,9999,99999,9,999999999,0.7,999,999,99
2050,1,26,2,0,*?*?*?*?*?*?*?*?*?*?*?*?*?*?*?*?*?*?*?*?*?*?,11.1,10.4,94,100703,0,-0,328,0.0,-0.0,0.0,0,0,0,0,227,13.9,10,5,9999,99999,9,999999999,0.9,999,999,99
2050,1,26,3,0,*?*?*?*?*?*?*?*?*?*?*?*?*?*?*?*?*?*?*?*?*?*?,10.6,9.2,90,100703,0,-0,326,0.0,-0.0,0.0,0,0,0,0,255,14.9,10,5,9999,99999,9,999999999,1.9,999,999,99
2050,1,26,4,0,*?*?*?*?*?*?*?*?*?*?*?*?*?*?*?*?*?*?*?*?*?*?,11.2,9.3,87,100703,0,-0,329,0.0,-0.0,0.0,0,0,0,0,283,15.5,10,5,9999,99999,9,999999999,0.4,999,999,99
2050,1,26,5,0,*?*?*?*?*?*?*?*?*?*?*?*?*?*?*?*?*?*?*?*?*?*?,10.3,8.7,89,100703,0,-0,325,0.0,-0.0,0.0,0,0,0,0,312,16.5,10,5,9999,99999,9,999999999,2.0,999,999,99
2050,1,26,6,0,*?*?*?*?*?*?*?*?*?*?*?*?*?*?*?*?*?*?*?*?*?*?,9.5,8.8,94,100703,0,-0,321,0.0,-0.0,0.0,0,0,0,0,340,14.9,10,5,9999,99999,9,999999999,0.1,999,999,99
2050,1,26,7,0,*?*?*?*?*?*?*?*?*?*?*?*?*?*?*?*?*?*?*?*?*?*?,8.6,7.9,94,100703,0,-0,317,0.0,-0.0,0.0,0,0,0,0,328,17.0,10,5,9999,99999,9,999999999,0.5,999,999,99
2050,1,26,8,0,*?*?*?*?*?*?*?*?*?*?*?*?*?*?*?*?*?*?*?*?*?*?,9.9,8.7,90,100703,108,1409,323,6.9,0.0,6.9,850,-0,850,275,317,17.0,10,5,9999,99999,9,999999999,2.1,999,999,99
2050,1,26,9,0,*?*?*?*?*?*?*?*?*?*?*?*?*?*?*?*?*?*?*?*?*?*?,11.2,9.6,89,100703,275,1407,329,39.5,0.0,39.5,4617,0,4626,1549,305,17.0,10,5,9999,99999,9,999999999,0.5,999,999,99
2050,1,26,10,0,*?*?*?*?*?*?*?*?*?*?*?*?*?*?*?*?*?*?*?*?*?*?,13.4,9.4,76,100703,400,1409,339,63.9,0.0,63.9,7459,0,7477,2593,293,16.0,10,5,9999,99999,9,999999999,0.1,999,999,99
2050,1,26,11,0,*?*?*?*?*?*?*?*?*?*?*?*?*?*?*?*?*?*?*?*?*?*?,16.3,11.1,70,100703,474,1410,353,78.2,0.0,78.2,9153,0,9179,3257,282,18.0,10,5,9999,99999,9,999999999,1.4,999,999,99
2050,1,26,12,0,*?*?*?*?*?*?*?*?*?*?*?*?*?*?*?*?*?*?*?*?*?*?,17.6,11.0,64,100703,491,1408,359,81.7,0.0,81.7,9562,0,9589,3419,270,17.0,10,5,9999,99999,9,999999999,0.9,999,999,99
2050,1,26,13,0,*?*?*?*?*?*?*?*?*?*?*?*?*?*?*?*?*?*?*?*?*?*?,17.8,10.4,62,100703,452,1410,360,73.9,0.0,73.9,8647,0,8670,3054,263,17.5,10,5,9999,99999,9,999999999,0.0,999,999,99
2050,1,26,14,0,*?*?*?*?*?*?*?*?*?*?*?*?*?*?*?*?*?*?*?*?*?*?,17.9,10.9,63,100703,357,1408,360,55.5,0.0,55.5,6481,0,6496,2225,257,17.0,10,5,9999,99999,9,999999999,0.0,999,999,99
2050,1,26,15,0,*?*?*?*?*?*?*?*?*?*?*?*?*?*?*?*?*?*?*?*?*?*?,17.8,10.8,63,100703,215,1409,360,27.7,0.0,27.7,3259,0,3263,1077,250,17.0,10,5,9999,99999,9,999999999,0.0,999,999,99
2050,1,26,16,0,*?*?*?*?*?*?*?*?*?*?*?*?*?*?*?*?*?*?*?*?*?*?,17.5,11.8,68,100703,34,1404,358,0.0,0.0,0.0,0,0,0,0,243,18.0,10,5,9999,99999,9,999999999,0.3,999,999,99
2050,1,26,17,0,*?*?*?*?*?*?*?*?*?*?*?*?*?*?*?*?*?*?*?*?*?*?,15.9,11.6,74,100703,0,-0,350,0.0,-0.0,0.0,0,0,0,0,237,19.6,10,5,9999,99999,9,999999999,0.1,999,999,99
2050,1,26,18,0,*?*?*?*?*?*?*?*?*?*?*?*?*?*?*?*?*?*?*?*?*?*?,14.8,11.6,80,100703,0,-0,345,0.0,-0.0,0.0,0,0,0,0,230,19.1,10,5,9999,99999,9,999999999,0.1,999,999,99
2050,1,26,19,0,*?*?*?*?*?*?*?*?*?*?*?*?*?*?*?*?*?*?*?*?*?*?,13.8,11.9,87,100703,0,-0,340,0.0,-0.0,0.0,0,0,0,0,227,17.0,10,5,9999,99999,9,999999999,0.0,999,999,99
2050,1,26,20,0,*?*?*?*?*?*?*?*?*?*?*?*?*?*?*?*?*?*?*?*?*?*?,13.6,12.3,91,100703,0,-0,339,0.0,-0.0,0.0,0,0,0,0,223,18.5,10,5,9999,99999,9,999999999,0.0,999,999,99
2050,1,26,21,0,*?*?*?*?*?*?*?*?*?*?*?*?*?*?*?*?*?*?*?*?*?*?,12.5,11.7,93,100703,0,-0,334,0.0,-0.0,0.0,0,0,0,0,220,14.4,10,5,9999,99999,9,999999999,0.0,999,999,99
2050,1,26,22,0,*?*?*?*?*?*?*?*?*?*?*?*?*?*?*?*?*?*?*?*?*?*?,12.1,11.5,94,100703,0,-0,332,0.0,-0.0,0.0,0,0,0,0,217,11.8,10,5,9999,99999,9,999999999,0.3,999,999,99
2050,1,26,23,0,*?*?*?*?*?*?*?*?*?*?*?*?*?*?*?*?*?*?*?*?*?*?,11.6,10.8,94,100703,0,-0,330,0.0,-0.0,0.0,0,0,0,0,213,12.9,10,5,9999,99999,9,999999999,0.1,999,999,99
2050,1,26,24,0,*?*?*?*?*?*?*?*?*?*?*?*?*?*?*?*?*?*?*?*?*?*?,10.6,9.8,94,100703,0,-0,326,0.0,-0.0,0.0,0,0,0,0,170,14.4,10,5,9999,99999,9,999999999,0.4,999,999,99
2050,1,27,1,0,*?*?*?*?*?*?*?*?*?*?*?*?*?*?*?*?*?*?*?*?*?*?,10.8,10.8,100,99888.8,0,-0,327,0.0,-0.0,0.0,0,0,0,0,215,13.4,10,5,9999,99999,9,999999999,0.1,999,999,99
2050,1,27,2,0,*?*?*?*?*?*?*?*?*?*?*?*?*?*?*?*?*?*?*?*?*?*?,10.5,10.5,100,99888.8,0,-0,325,0.0,-0.0,0.0,0,0,0,0,220,13.9,10,5,9999,99999,9,999999999,0.1,999,999,99
2050,1,27,3,0,*?*?*?*?*?*?*?*?*?*?*?*?*?*?*?*?*?*?*?*?*?*?,11.0,11.0,100,99888.8,0,-0,327,0.0,-0.0,0.0,0,0,0,0,225,14.9,10,5,9999,99999,9,999999999,0.0,999,999,99
2050,1,27,4,0,*?*?*?*?*?*?*?*?*?*?*?*?*?*?*?*?*?*?*?*?*?*?,9.8,9.8,100,99888.8,0,-0,322,0.0,-0.0,0.0,0,0,0,0,230,15.5,10,5,9999,99999,9,999999999,0.0,999,999,99
2050,1,27,5,0,*?*?*?*?*?*?*?*?*?*?*?*?*?*?*?*?*?*?*?*?*?*?,9.4,9.4,100,99888.8,0,-0,320,0.0,-0.0,0.0,0,0,0,0,235,16.5,10,5,9999,99999,9,999999999,0.0,999,999,99
2050,1,27,6,0,*?*?*?*?*?*?*?*?*?*?*?*?*?*?*?*?*?*?*?*?*?*?,8.7,8.7,100,99888.8,0,-0,317,0.0,-0.0,0.0,0,0,0,0,240,14.9,10,5,9999,99999,9,999999999,0.5,999,999,99
2050,1,27,7,0,*?*?*?*?*?*?*?*?*?*?*?*?*?*?*?*?*?*?*?*?*?*?,7.9,8.0,100,99888.8,0,-0,314,0.0,-0.0,0.0,0,0,0,0,245,17.0,10,5,9999,99999,9,999999999,0.9,999,999,99
2050,1,27,8,0,*?*?*?*?*?*?*?*?*?*?*?*?*?*?*?*?*?*?*?*?*?*?,9.3,9.3,100,99888.8,113,1413,317,13.5,22.5,11.7,1563,1119,1471,242,250,17.0,9,5,9999,99999,9,999999999,0.3,999,999,99
2050,1,27,9,0,*?*?*?*?*?*?*?*?*?*?*?*?*?*?*?*?*?*?*?*?*?*?,10.7,10.7,100,99888.8,280,1407,326,40.5,0.0,40.5,4733,0,4742,1589,255,17.0,10,5,9999,99999,9,999999999,0.0,999,999,99
2050,1,27,10,0,*?*?*?*?*?*?*?*?*?*?*?*?*?*?*?*?*?*?*?*?*?*?,12.7,11.6,95,99888.8,405,1407,329,149.4,130.8,111.8,16289,11760,12827,2483,260,16.0,8,4,9999,99999,9,999999999,0.0,999,999,99
2050,1,27,11,0,*?*?*?*?*?*?*?*?*?*?*?*?*?*?*?*?*?*?*?*?*?*?,15.5,12.6,85,99888.8,479,1408,340,215.8,226.4,138.8,22863,21321,15957,2838,265,18.0,7,4,9999,99999,9,999999999,0.0,999,999,99
2050,1,27,12,0,*?*?*?*?*?*?*?*?*?*?*?*?*?*?*?*?*?*?*?*?*?*?,17.0,12.6,78,99888.8,497,1408,341,266.4,396.2,126.5,27779,36731,15859,2432,270,17.0,5,3,9999,99999,9,999999999,0.0,999,999,99
2050,1,27,13,0,*?*?*?*?*?*?*?*?*?*?*?*?*?*?*?*?*?*?*?*?*?*?,17.4,12.5,75,99888.8,458,1410,343,241.5,390.4,114.7,25189,35316,14502,2176,268,17.5,5,3,9999,99999,9,999999999,0.0,999,999,99
2050,1,27,14,0,*?*?*?*?*?*?*?*?*?*?*?*?*?*?*?*?*?*?*?*?*?*?,17.5,11.0,68,99888.8,363,1407,342,182.4,371.2,86.6,19043,30987,11194,1599,267,17.0,5,3,9999,99999,9,999999999,0.0,999,999,99
2050,1,27,15,0,*?*?*?*?*?*?*?*?*?*?*?*?*?*?*?*?*?*?*?*?*?*?,17.4,10.8,67,99888.8,221,1409,348,78.7,179.0,50.6,8385,11680,6131,925,265,17.0,7,4,9999,99999,9,999999999,0.0,999,999,99
2050,1,27,16,0,*?*?*?*?*?*?*?*?*?*?*?*?*?*?*?*?*?*?*?*?*?*?,17.3,10.8,67,99888.8,40,1408,358,0.0,0.0,0.0,0,0,0,0,263,18.0,10,5,9999,99999,9,999999999,0.0,999,999,99
2050,1,27,17,0,*?*?*?*?*?*?*?*?*?*?*?*?*?*?*?*?*?*?*?*?*?*?,15.7,10.9,75,99888.8,0,-0,350,0.0,-0.0,0.0,0,0,0,0,262,19.6,10,5,9999,99999,9,999999999,0.0,999,999,99
2050,1,27,18,0,*?*?*?*?*?*?*?*?*?*?*?*?*?*?*?*?*?*?*?*?*?*?,13.7,9.1,76,99888.8,0,-0,341,0.0,-0.0,0.0,0,0,0,0,260,19.1,10,5,9999,99999,9,999999999,1.3,999,999,99
2050,1,27,19,0,*?*?*?*?*?*?*?*?*?*?*?*?*?*?*?*?*?*?*?*?*?*?,13.4,8.9,77,99888.8,0,-0,339,0.0,-0.0,0.0,0,0,0,0,258,17.0,10,5,9999,99999,9,999999999,0.0,999,999,99
2050,1,27,20,0,*?*?*?*?*?*?*?*?*?*?*?*?*?*?*?*?*?*?*?*?*?*?,12.9,7.9,73,99888.8,0,-0,337,0.0,-0.0,0.0,0,0,0,0,257,18.5,10,5,9999,99999,9,999999999,0.0,999,999,99
2050,1,27,21,0,*?*?*?*?*?*?*?*?*?*?*?*?*?*?*?*?*?*?*?*?*?*?,12.7,8.9,80,99888.8,0,-0,336,0.0,-0.0,0.0,0,0,0,0,255,14.4,10,5,9999,99999,9,999999999,0.0,999,999,99
2050,1,27,22,0,*?*?*?*?*?*?*?*?*?*?*?*?*?*?*?*?*?*?*?*?*?*?,11.9,8.5,82,99888.8,0,-0,332,0.0,-0.0,0.0,0,0,0,0,253,11.8,10,5,9999,99999,9,999999999,0.0,999,999,99
2050,1,27,23,0,*?*?*?*?*?*?*?*?*?*?*?*?*?*?*?*?*?*?*?*?*?*?,11.2,8.8,88,99888.8,0,-0,329,0.0,-0.0,0.0,0,0,0,0,252,12.9,10,5,9999,99999,9,999999999,0.0,999,999,99
2050,1,27,24,0,*?*?*?*?*?*?*?*?*?*?*?*?*?*?*?*?*?*?*?*?*?*?,11.1,10.9,100,99888.8,0,-0,328,0.0,-0.0,0.0,0,0,0,0,210,14.4,10,5,9999,99999,9,999999999,0.0,999,999,99
2050,1,28,1,0,*?*?*?*?*?*?*?*?*?*?*?*?*?*?*?*?*?*?*?*?*?*?,10.5,7.7,83,100638,0,-0,326,0.0,-0.0,0.0,0,0,0,0,253,13.4,10,5,9999,99999,9,999999999,0.0,999,999,99
2050,1,28,2,0,*?*?*?*?*?*?*?*?*?*?*?*?*?*?*?*?*?*?*?*?*?*?,10.5,7.1,80,100638,0,-0,326,0.0,-0.0,0.0,0,0,0,0,257,13.9,10,5,9999,99999,9,999999999,0.4,999,999,99
2050,1,28,3,0,*?*?*?*?*?*?*?*?*?*?*?*?*?*?*?*?*?*?*?*?*?*?,9.6,6.7,82,100638,0,-0,322,0.0,-0.0,0.0,0,0,0,0,260,14.9,10,5,9999,99999,9,999999999,0.4,999,999,99
2050,1,28,4,0,*?*?*?*?*?*?*?*?*?*?*?*?*?*?*?*?*?*?*?*?*?*?,10.2,6.4,77,100638,0,-0,325,0.0,-0.0,0.0,0,0,0,0,263,15.5,10,5,9999,99999,9,999999999,0.0,999,999,99
2050,1,28,5,0,*?*?*?*?*?*?*?*?*?*?*?*?*?*?*?*?*?*?*?*?*?*?,9.9,6.7,81,100638,0,-0,323,0.0,-0.0,0.0,0,0,0,0,267,16.5,10,5,9999,99999,9,999999999,0.0,999,999,99
2050,1,28,6,0,*?*?*?*?*?*?*?*?*?*?*?*?*?*?*?*?*?*?*?*?*?*?,9.4,6.9,84,100638,0,-0,321,0.0,-0.0,0.0,0,0,0,0,270,14.9,10,5,9999,99999,9,999999999,0.0,999,999,99
2050,1,28,7,0,*?*?*?*?*?*?*?*?*?*?*?*?*?*?*?*?*?*?*?*?*?*?,8.9,6.9,87,100638,0,-0,319,0.0,-0.0,0.0,0,0,0,0,263,17.0,10,5,9999,99999,9,999999999,0.0,999,999,99
2050,1,28,8,0,*?*?*?*?*?*?*?*?*?*?*?*?*?*?*?*?*?*?*?*?*?*?,9.7,7.6,86,100638,117,1403,322,8.7,0.0,8.7,1068,-0,1067,346,257,17.0,10,5,9999,99999,9,999999999,0.0,999,999,99
2050,1,28,9,0,*?*?*?*?*?*?*?*?*?*?*?*?*?*?*?*?*?*?*?*?*?*?,10.6,8.4,86,100638,286,1411,326,41.5,0.0,41.5,4852,0,4861,1632,250,17.0,10,5,9999,99999,9,999999999,0.0,999,999,99
2050,1,28,10,0,*?*?*?*?*?*?*?*?*?*?*?*?*?*?*?*?*?*?*?*?*?*?,11.9,8.5,79,100638,411,1409,332,66.0,0.0,66.0,7711,0,7731,2690,243,16.0,10,5,9999,99999,9,999999999,0.0,999,999,99
2050,1,28,11,0,*?*?*?*?*?*?*?*?*?*?*?*?*?*?*?*?*?*?*?*?*?*?,14.0,9.4,74,100638,485,1408,338,139.8,54.0,121.2,15354,5034,13689,3381,237,18.0,9,5,9999,99999,9,999999999,0.0,999,999,99
2050,1,28,12,0,*?*?*?*?*?*?*?*?*?*?*?*?*?*?*?*?*?*?*?*?*?*?,14.3,9.8,74,100638,503,1408,340,145.9,54.3,126.5,16027,5103,14285,3556,230,17.0,9,5,9999,99999,9,999999999,0.0,999,999,99
2050,1,28,13,0,*?*?*?*?*?*?*?*?*?*?*?*?*?*?*?*?*?*?*?*?*?*?,14.7,9.6,71,100638,464,1409,345,76.3,0.0,76.3,8930,0,8955,3166,230,17.5,10,5,9999,99999,9,999999999,0.0,999,999,99
2050,1,28,14,0,*?*?*?*?*?*?*?*?*?*?*?*?*?*?*?*?*?*?*?*?*?*?,14.9,9.6,70,100638,370,1410,342,100.6,51.0,87.2,11044,4459,9871,2327,230,17.0,9,5,9999,99999,9,999999999,0.0,999,999,99
2050,1,28,15,0,*?*?*?*?*?*?*?*?*?*?*?*?*?*?*?*?*?*?*?*?*?*?,14.8,9.6,71,100638,227,1408,346,30.1,0.0,30.1,3533,0,3538,1171,230,17.0,10,5,9999,99999,9,999999999,0.0,999,999,99
2050,1,28,16,0,*?*?*?*?*?*?*?*?*?*?*?*?*?*?*?*?*?*?*?*?*?*?,14.8,10.1,73,100638,46,1409,342,0.0,0.0,0.0,0,0,0,0,230,18.0,9,5,9999,99999,9,999999999,0.0,999,999,99
2050,1,28,17,0,*?*?*?*?*?*?*?*?*?*?*?*?*?*?*?*?*?*?*?*?*?*?,13.5,9.8,79,100638,0,-0,339,0.0,-0.0,0.0,0,0,0,0,230,19.6,10,5,9999,99999,9,999999999,0.0,999,999,99
2050,1,28,18,0,*?*?*?*?*?*?*?*?*?*?*?*?*?*?*?*?*?*?*?*?*?*?,12.5,9.7,83,100638,0,-0,335,0.0,-0.0,0.0,0,0,0,0,230,19.1,10,5,9999,99999,9,999999999,0.0,999,999,99
2050,1,28,19,0,*?*?*?*?*?*?*?*?*?*?*?*?*?*?*?*?*?*?*?*?*?*?,12.2,10.1,87,100638,0,-0,333,0.0,-0.0,0.0,0,0,0,0,233,17.0,10,5,9999,99999,9,999999999,0.0,999,999,99
2050,1,28,20,0,*?*?*?*?*?*?*?*?*?*?*?*?*?*?*?*?*?*?*?*?*?*?,12.1,10.2,88,100638,0,-0,333,0.0,-0.0,0.0,0,0,0,0,237,18.5,10,5,9999,99999,9,999999999,0.0,999,999,99
2050,1,28,21,0,*?*?*?*?*?*?*?*?*?*?*?*?*?*?*?*?*?*?*?*?*?*?,11.7,9.8,89,100638,0,-0,331,0.0,-0.0,0.0,0,0,0,0,240,14.4,10,5,9999,99999,9,999999999,0.0,999,999,99
2050,1,28,22,0,*?*?*?*?*?*?*?*?*?*?*?*?*?*?*?*?*?*?*?*?*?*?,11.7,9.2,84,100638,0,-0,331,0.0,-0.0,0.0,0,0,0,0,243,11.8,10,5,9999,99999,9,999999999,0.0,999,999,99
2050,1,28,23,0,*?*?*?*?*?*?*?*?*?*?*?*?*?*?*?*?*?*?*?*?*?*?,11.3,8.9,86,100638,0,-0,329,0.0,-0.0,0.0,0,0,0,0,247,12.9,10,5,9999,99999,9,999999999,0.0,999,999,99
2050,1,28,24,0,*?*?*?*?*?*?*?*?*?*?*?*?*?*?*?*?*?*?*?*?*?*?,10.6,8.3,86,100638,0,-0,326,0.0,-0.0,0.0,0,0,0,0,250,14.4,10,5,9999,99999,9,999999999,0.0,999,999,99
2050,1,29,1,0,*?*?*?*?*?*?*?*?*?*?*?*?*?*?*?*?*?*?*?*?*?*?,10.6,8.7,88,100443,0,-0,326,0.0,-0.0,0.0,0,0,0,0,252,13.4,10,5,9999,99999,9,999999999,0.0,999,999,99
2050,1,29,2,0,*?*?*?*?*?*?*?*?*?*?*?*?*?*?*?*?*?*?*?*?*?*?,10.5,8.4,87,100443,0,-0,326,0.0,-0.0,0.0,0,0,0,0,253,13.9,10,5,9999,99999,9,999999999,0.0,999,999,99
2050,1,29,3,0,*?*?*?*?*?*?*?*?*?*?*?*?*?*?*?*?*?*?*?*?*?*?,10.5,8.4,87,100443,0,-0,326,0.0,-0.0,0.0,0,0,0,0,255,14.9,10,5,9999,99999,9,999999999,0.0,999,999,99
2050,1,29,4,0,*?*?*?*?*?*?*?*?*?*?*?*?*?*?*?*?*?*?*?*?*?*?,10.9,9.3,91,100443,0,-0,327,0.0,-0.0,0.0,0,0,0,0,257,15.5,10,5,9999,99999,9,999999999,0.0,999,999,99
2050,1,29,5,0,*?*?*?*?*?*?*?*?*?*?*?*?*?*?*?*?*?*?*?*?*?*?,10.4,9.4,94,100443,0,-0,325,0.0,-0.0,0.0,0,0,0,0,258,16.5,10,5,9999,99999,9,999999999,0.0,999,999,99
2050,1,29,6,0,*?*?*?*?*?*?*?*?*?*?*?*?*?*?*?*?*?*?*?*?*?*?,9.9,9.4,98,100443,0,-0,323,0.0,-0.0,0.0,0,0,0,0,260,14.9,10,5,9999,99999,9,999999999,0.0,999,999,99
2050,1,29,7,0,*?*?*?*?*?*?*?*?*?*?*?*?*?*?*?*?*?*?*?*?*?*?,10.3,9.3,94,100443,0,-0,325,0.0,-0.0,0.0,0,0,0,0,258,17.0,10,5,9999,99999,9,999999999,0.0,999,999,99
2050,1,29,8,0,*?*?*?*?*?*?*?*?*?*?*?*?*?*?*?*?*?*?*?*?*?*?,10.7,9.1,90,100443,122,1403,326,9.7,0.0,9.7,1181,-0,1181,384,257,17.0,10,5,9999,99999,9,999999999,0.0,999,999,99
2050,1,29,9,0,*?*?*?*?*?*?*?*?*?*?*?*?*?*?*?*?*?*?*?*?*?*?,10.7,8.5,87,100443,291,1409,315,115.8,200.2,74.4,12268,15249,8842,1412,255,17.0,7,4,9999,99999,9,999999999,0.0,999,999,99
2050,1,29,10,0,*?*?*?*?*?*?*?*?*?*?*?*?*?*?*?*?*?*?*?*?*?*?,10.8,8.8,88,100443,417,1410,320,154.5,131.6,115.5,16841,11936,13251,2576,253,16.0,8,4,9999,99999,9,999999999,0.0,999,999,99
2050,1,29,11,0,*?*?*?*?*?*?*?*?*?*?*?*?*?*?*?*?*?*?*?*?*?*?,12.1,8.9,81,100443,491,1408,322,222.1,227.4,142.8,23535,21580,16395,2935,252,18.0,7,4,9999,99999,9,999999999,0.0,999,999,99
2050,1,29,12,0,*?*?*?*?*?*?*?*?*?*?*?*?*?*?*?*?*?*?*?*?*?*?,12.5,8.8,79,100443,509,1408,331,148.0,54.4,128.3,16258,5126,14489,3617,250,17.0,9,5,9999,99999,9,999999999,0.0,999,999,99
2050,1,29,13,0,*?*?*?*?*?*?*?*?*?*?*?*?*?*?*?*?*?*?*?*?*?*?,12.6,8.9,79,100443,470,1408,335,77.5,0.0,77.5,9076,0,9101,3223,248,17.5,10,5,9999,99999,9,999999999,0.0,999,999,99
2050,1,29,14,0,*?*?*?*?*?*?*?*?*?*?*?*?*?*?*?*?*?*?*?*?*?*?,12.3,8.8,80,100443,376,1409,330,102.8,51.2,89.1,11278,4498,10079,2381,247,17.0,9,5,9999,99999,9,999999999,0.0,999,999,99
2050,1,29,15,0,*?*?*?*?*?*?*?*?*?*?*?*?*?*?*?*?*?*?*?*?*?*?,12.7,8.4,75,100443,233,1407,328,72.1,109.7,53.9,7684,7397,6522,991,245,17.0,8,4,9999,99999,9,999999999,0.0,999,999,99
2050,1,29,16,0,*?*?*?*?*?*?*?*?*?*?*?*?*?*?*?*?*?*?*?*?*?*?,12.7,9.6,82,100443,52,1407,329,0.0,0.0,0.0,0,0,0,0,243,18.0,8,4,9999,99999,9,999999999,0.0,999,999,99
2050,1,29,17,0,*?*?*?*?*?*?*?*?*?*?*?*?*?*?*?*?*?*?*?*?*?*?,12.0,9.4,85,100443,0,-0,332,0.0,-0.0,0.0,0,0,0,0,242,19.6,10,5,9999,99999,9,999999999,0.0,999,999,99
2050,1,29,18,0,*?*?*?*?*?*?*?*?*?*?*?*?*?*?*?*?*?*?*?*?*?*?,12.4,8.8,80,100443,0,-0,334,0.0,-0.0,0.0,0,0,0,0,240,19.1,10,5,9999,99999,9,999999999,0.0,999,999,99
2050,1,29,19,0,*?*?*?*?*?*?*?*?*?*?*?*?*?*?*?*?*?*?*?*?*?*?,11.6,8.9,85,100443,0,-0,331,0.0,-0.0,0.0,0,0,0,0,240,17.0,10,5,9999,99999,9,999999999,0.0,999,999,99
2050,1,29,20,0,*?*?*?*?*?*?*?*?*?*?*?*?*?*?*?*?*?*?*?*?*?*?,11.4,9.1,86,100443,0,-0,330,0.0,-0.0,0.0,0,0,0,0,240,18.5,10,5,9999,99999,9,999999999,0.0,999,999,99
2050,1,29,21,0,*?*?*?*?*?*?*?*?*?*?*?*?*?*?*?*?*?*?*?*?*?*?,11.2,8.5,84,100443,0,-0,329,0.0,-0.0,0.0,0,0,0,0,240,14.4,10,5,9999,99999,9,999999999,0.0,999,999,99
2050,1,29,22,0,*?*?*?*?*?*?*?*?*?*?*?*?*?*?*?*?*?*?*?*?*?*?,11.3,8.9,86,100443,0,-0,329,0.0,-0.0,0.0,0,0,0,0,240,11.8,10,5,9999,99999,9,999999999,0.0,999,999,99
2050,1,29,23,0,*?*?*?*?*?*?*?*?*?*?*?*?*?*?*?*?*?*?*?*?*?*?,10.5,8.7,89,100443,0,-0,326,0.0,-0.0,0.0,0,0,0,0,240,12.9,10,5,9999,99999,9,999999999,0.2,999,999,99
2050,1,29,24,0,*?*?*?*?*?*?*?*?*?*?*?*?*?*?*?*?*?*?*?*?*?*?,10.8,8.8,88,100443,0,-0,327,0.0,-0.0,0.0,0,0,0,0,250,14.4,10,5,9999,99999,9,999999999,0.0,999,999,99
2050,1,30,1,0,*?*?*?*?*?*?*?*?*?*?*?*?*?*?*?*?*?*?*?*?*?*?,9.0,9.1,100,100883,0,-0,319,0.0,-0.0,0.0,0,0,0,0,243,13.4,10,5,9999,99999,9,999999999,0.8,999,999,99
2050,1,30,2,0,*?*?*?*?*?*?*?*?*?*?*?*?*?*?*?*?*?*?*?*?*?*?,8.3,8.4,100,100883,0,-0,316,0.0,-0.0,0.0,0,0,0,0,247,13.9,10,5,9999,99999,9,999999999,0.5,999,999,99
2050,1,30,3,0,*?*?*?*?*?*?*?*?*?*?*?*?*?*?*?*?*?*?*?*?*?*?,8.2,8.3,100,100883,0,-0,315,0.0,-0.0,0.0,0,0,0,0,250,14.9,10,5,9999,99999,9,999999999,0.2,999,999,99
2050,1,30,4,0,*?*?*?*?*?*?*?*?*?*?*?*?*?*?*?*?*?*?*?*?*?*?,7.6,7.6,100,100883,0,-0,313,0.0,-0.0,0.0,0,0,0,0,253,15.5,10,5,9999,99999,9,999999999,0.3,999,999,99
2050,1,30,5,0,*?*?*?*?*?*?*?*?*?*?*?*?*?*?*?*?*?*?*?*?*?*?,7.5,7.6,100,100883,0,-0,312,0.0,-0.0,0.0,0,0,0,0,257,16.5,10,5,9999,99999,9,999999999,0.9,999,999,99
2050,1,30,6,0,*?*?*?*?*?*?*?*?*?*?*?*?*?*?*?*?*?*?*?*?*?*?,6.6,6.6,100,100883,0,-0,309,0.0,-0.0,0.0,0,0,0,0,260,14.9,10,5,9999,99999,9,999999999,0.7,999,999,99
2050,1,30,7,0,*?*?*?*?*?*?*?*?*?*?*?*?*?*?*?*?*?*?*?*?*?*?,5.6,5.6,100,100883,0,-0,304,0.0,-0.0,0.0,0,0,0,0,262,17.0,10,5,9999,99999,9,999999999,1.0,999,999,99
2050,1,30,8,0,*?*?*?*?*?*?*?*?*?*?*?*?*?*?*?*?*?*?*?*?*?*?,6.9,6.9,100,100883,128,1413,310,10.7,0.0,10.7,1296,-0,1296,422,263,17.0,10,5,9999,99999,9,999999999,3.4,999,999,99
2050,1,30,9,0,*?*?*?*?*?*?*?*?*?*?*?*?*?*?*?*?*?*?*?*?*?*?,8.2,8.1,100,100883,296,1407,312,75.8,47.9,65.7,8319,3930,7452,1712,265,17.0,9,5,9999,99999,9,999999999,0.1,999,999,99
2050,1,30,10,0,*?*?*?*?*?*?*?*?*?*?*?*?*?*?*?*?*?*?*?*?*?*?,11.0,10.9,100,100883,422,1407,324,118.5,52.6,102.8,13066,4650,11684,2794,267,16.0,9,5,9999,99999,9,999999999,5.7,999,999,99
2050,1,30,11,0,*?*?*?*?*?*?*?*?*?*?*?*?*?*?*?*?*?*?*?*?*?*?,14.0,11.9,93,100883,497,1408,338,143.9,54.2,124.8,15841,5021,14134,3498,268,18.0,9,5,9999,99999,9,999999999,3.2,999,999,99
2050,1,30,12,0,*?*?*?*?*?*?*?*?*?*?*?*?*?*?*?*?*?*?*?*?*?*?,16.0,12.2,83,100883,515,1407,348,150.1,54.5,130.2,16494,5146,14698,3678,270,17.0,9,5,9999,99999,9,999999999,0.1,999,999,99
2050,1,30,13,0,*?*?*?*?*?*?*?*?*?*?*?*?*?*?*?*?*?*?*?*?*?*?,16.1,12.2,83,100883,476,1407,348,136.9,53.8,118.7,15028,4999,13401,3297,270,17.5,9,5,9999,99999,9,999999999,0.0,999,999,99
2050,1,30,14,0,*?*?*?*?*?*?*?*?*?*?*?*?*?*?*?*?*?*?*?*?*?*?,16.2,12.5,84,100883,382,1407,349,104.9,51.4,91.0,11516,4536,10289,2436,270,17.0,9,5,9999,99999,9,999999999,0.0,999,999,99
2050,1,30,15,0,*?*?*?*?*?*?*?*?*?*?*?*?*?*?*?*?*?*?*?*?*?*?,16.1,12.0,81,100883,239,1405,348,56.6,44.2,49.0,6262,3226,5798,1043,270,17.0,9,5,9999,99999,9,999999999,0.1,999,999,99
2050,1,30,16,0,*?*?*?*?*?*?*?*?*?*?*?*?*?*?*?*?*?*?*?*?*?*?,16.1,11.6,79,100883,58,1405,351,0.0,0.0,0.0,0,0,0,0,270,18.0,10,5,9999,99999,9,999999999,0.0,999,999,99
2050,1,30,17,0,*?*?*?*?*?*?*?*?*?*?*?*?*?*?*?*?*?*?*?*?*?*?,14.0,11.1,88,100883,0,-0,341,0.0,-0.0,0.0,0,0,0,0,270,19.6,10,5,9999,99999,9,999999999,0.0,999,999,99
2050,1,30,18,0,*?*?*?*?*?*?*?*?*?*?*?*?*?*?*?*?*?*?*?*?*?*?,12.6,10.2,90,100883,0,-0,335,0.0,-0.0,0.0,0,0,0,0,270,19.1,10,5,9999,99999,9,999999999,0.8,999,999,99
2050,1,30,19,0,*?*?*?*?*?*?*?*?*?*?*?*?*?*?*?*?*?*?*?*?*?*?,11.4,9.9,96,100883,0,-0,330,0.0,-0.0,0.0,0,0,0,0,268,17.0,10,5,9999,99999,9,999999999,1.9,999,999,99
2050,1,30,20,0,*?*?*?*?*?*?*?*?*?*?*?*?*?*?*?*?*?*?*?*?*?*?,10.6,9.1,96,100883,0,-0,326,0.0,-0.0,0.0,0,0,0,0,267,18.5,10,5,9999,99999,9,999999999,2.7,999,999,99
2050,1,30,21,0,*?*?*?*?*?*?*?*?*?*?*?*?*?*?*?*?*?*?*?*?*?*?,10.9,8.3,89,100883,0,-0,328,0.0,-0.0,0.0,0,0,0,0,265,14.4,10,5,9999,99999,9,999999999,0.6,999,999,99
2050,1,30,22,0,*?*?*?*?*?*?*?*?*?*?*?*?*?*?*?*?*?*?*?*?*?*?,9.8,8.4,96,100883,0,-0,322,0.0,-0.0,0.0,0,0,0,0,263,11.8,10,5,9999,99999,9,999999999,0.1,999,999,99
2050,1,30,23,0,*?*?*?*?*?*?*?*?*?*?*?*?*?*?*?*?*?*?*?*?*?*?,8.9,7.6,97,100883,0,-0,319,0.0,-0.0,0.0,0,0,0,0,262,12.9,10,5,9999,99999,9,999999999,2.7,999,999,99
2050,1,30,24,0,*?*?*?*?*?*?*?*?*?*?*?*?*?*?*?*?*?*?*?*?*?*?,9.7,8.9,100,100883,0,-0,322,0.0,-0.0,0.0,0,0,0,0,240,14.4,10,5,9999,99999,9,999999999,0.2,999,999,99
2050,1,31,1,0,*?*?*?*?*?*?*?*?*?*?*?*?*?*?*?*?*?*?*?*?*?*?,7.3,6.6,95,101404,0,-0,312,0.0,-0.0,0.0,0,0,0,0,257,13.4,10,5,9999,99999,9,999999999,1.5,999,999,99
2050,1,31,2,0,*?*?*?*?*?*?*?*?*?*?*?*?*?*?*?*?*?*?*?*?*?*?,7.1,6.1,93,101404,0,-0,311,0.0,-0.0,0.0,0,0,0,0,253,13.9,10,5,9999,99999,9,999999999,0.6,999,999,99
2050,1,31,3,0,*?*?*?*?*?*?*?*?*?*?*?*?*?*?*?*?*?*?*?*?*?*?,6.5,5.3,93,101404,0,-0,308,0.0,-0.0,0.0,0,0,0,0,250,14.9,10,5,9999,99999,9,999999999,0.0,999,999,99
2050,1,31,4,0,*?*?*?*?*?*?*?*?*?*?*?*?*?*?*?*?*?*?*?*?*?*?,6.8,5.6,92,101404,0,-0,310,0.0,-0.0,0.0,0,0,0,0,247,15.5,10,5,9999,99999,9,999999999,1.2,999,999,99
2050,1,31,5,0,*?*?*?*?*?*?*?*?*?*?*?*?*?*?*?*?*?*?*?*?*?*?,5.7,4.5,93,101404,0,-0,305,0.0,-0.0,0.0,0,0,0,0,243,16.5,10,5,9999,99999,9,999999999,0.4,999,999,99
2050,1,31,6,0,*?*?*?*?*?*?*?*?*?*?*?*?*?*?*?*?*?*?*?*?*?*?,4.5,4.1,98,101404,0,-0,300,0.0,-0.0,0.0,0,0,0,0,240,14.9,10,5,9999,99999,9,999999999,3.4,999,999,99
2050,1,31,7,0,*?*?*?*?*?*?*?*?*?*?*?*?*?*?*?*?*?*?*?*?*?*?,5.1,5.1,100,101404,0,-0,302,0.0,-0.0,0.0,0,0,0,0,247,17.0,10,5,9999,99999,9,999999999,5.7,999,999,99
2050,1,31,8,0,*?*?*?*?*?*?*?*?*?*?*?*?*?*?*?*?*?*?*?*?*?*?,5.6,5.0,96,101404,133,1410,304,11.7,0.0,11.7,1415,-0,1415,461,253,17.0,10,5,9999,99999,9,999999999,3.1,999,999,99
2050,1,31,9,0,*?*?*?*?*?*?*?*?*?*?*?*?*?*?*?*?*?*?*?*?*?*?,7.2,5.8,92,101404,302,1409,311,44.7,0.0,44.7,5218,0,5229,1765,260,17.0,10,5,9999,99999,9,999999999,3.1,999,999,99
2050,1,31,10,0,*?*?*?*?*?*?*?*?*?*?*?*?*?*?*?*?*?*?*?*?*?*?,8.6,6.2,86,101404,428,1407,317,69.4,0.0,69.4,8108,0,8129,2845,267,16.0,10,5,9999,99999,9,999999999,1.3,999,999,99
2050,1,31,11,0,*?*?*?*?*?*?*?*?*?*?*?*?*?*?*?*?*?*?*?*?*?*?,11.2,7.9,80,101404,503,1407,329,84.1,0.0,84.1,9847,0,9876,3534,273,18.0,10,5,9999,99999,9,999999999,0.8,999,999,99
2050,1,31,12,0,*?*?*?*?*?*?*?*?*?*?*?*?*?*?*?*?*?*?*?*?*?*?,12.5,7.7,73,101404,522,1408,335,87.7,0.0,87.7,10282,0,10313,3710,280,17.0,10,5,9999,99999,9,999999999,0.6,999,999,99
2050,1,31,13,0,*?*?*?*?*?*?*?*?*?*?*?*?*?*?*?*?*?*?*?*?*?*?,12.8,8.5,76,101404,483,1409,336,80.0,0.0,80.0,9374,0,9401,3343,275,17.5,10,5,9999,99999,9,999999999,0.0,999,999,99
2050,1,31,14,0,*?*?*?*?*?*?*?*?*?*?*?*?*?*?*?*?*?*?*?*?*?*?,12.9,7.0,68,101404,388,1406,337,61.7,0.0,61.7,7201,0,7218,2495,270,17.0,10,5,9999,99999,9,999999999,0.0,999,999,99
2050,1,31,15,0,*?*?*?*?*?*?*?*?*?*?*?*?*?*?*?*?*?*?*?*?*?*?,12.6,7.6,72,101404,246,1409,336,33.8,0.0,33.8,3957,0,3964,1318,265,17.0,10,5,9999,99999,9,999999999,0.5,999,999,99
2050,1,31,16,0,*?*?*?*?*?*?*?*?*?*?*?*?*?*?*?*?*?*?*?*?*?*?,12.4,8.1,76,101404,64,1401,335,0.0,0.0,0.0,0,0,0,0,260,18.0,10,5,9999,99999,9,999999999,1.0,999,999,99
2050,1,31,17,0,*?*?*?*?*?*?*?*?*?*?*?*?*?*?*?*?*?*?*?*?*?*?,11.4,7.7,79,101404,0,-0,330,0.0,-0.0,0.0,0,0,0,0,255,19.6,10,5,9999,99999,9,999999999,0.1,999,999,99
2050,1,31,18,0,*?*?*?*?*?*?*?*?*?*?*?*?*?*?*?*?*?*?*?*?*?*?,9.6,8.1,91,101404,0,-0,322,0.0,-0.0,0.0,0,0,0,0,250,19.1,10,5,9999,99999,9,999999999,0.0,999,999,99
2050,1,31,19,0,*?*?*?*?*?*?*?*?*?*?*?*?*?*?*?*?*?*?*?*?*?*?,9.0,7.9,93,101404,0,-0,319,0.0,-0.0,0.0,0,0,0,0,252,17.0,10,5,9999,99999,9,999999999,0.0,999,999,99
2050,1,31,20,0,*?*?*?*?*?*?*?*?*?*?*?*?*?*?*?*?*?*?*?*?*?*?,8.6,8.4,99,101404,0,-0,317,0.0,-0.0,0.0,0,0,0,0,253,18.5,10,5,9999,99999,9,999999999,0.0,999,999,99
2050,1,31,21,0,*?*?*?*?*?*?*?*?*?*?*?*?*?*?*?*?*?*?*?*?*?*?,8.6,7.4,93,101404,0,-0,317,0.0,-0.0,0.0,0,0,0,0,255,14.4,10,5,9999,99999,9,999999999,0.0,999,999,99
2050,1,31,22,0,*?*?*?*?*?*?*?*?*?*?*?*?*?*?*?*?*?*?*?*?*?*?,7.9,8.0,100,101404,0,-0,314,0.0,-0.0,0.0,0,0,0,0,257,11.8,10,5,9999,99999,9,999999999,0.0,999,999,99
2050,1,31,23,0,*?*?*?*?*?*?*?*?*?*?*?*?*?*?*?*?*?*?*?*?*?*?,6.9,6.9,100,101404,0,-0,310,0.0,-0.0,0.0,0,0,0,0,258,12.9,10,5,9999,99999,9,999999999,0.0,999,999,99
2050,1,31,24,0,*?*?*?*?*?*?*?*?*?*?*?*?*?*?*?*?*?*?*?*?*?*?,7.9,7.1,95,101404,0,-0,314,0.0,-0.0,0.0,0,0,0,0,260,14.4,10,5,9999,99999,9,999999999,0.9,999,999,99
2050,2,1,1,0,*?*?*?*?*?*?*?*?*?*?*?*?*?*?*?*?*?*?*?*?*?*?,4.5,3.9,98,100294,0,-0,300,0.0,-0.0,0.0,0,0,0,0,240,13.4,10,5,9999,99999,9,999999999,0.0,999,999,99
2050,2,1,2,0,*?*?*?*?*?*?*?*?*?*?*?*?*?*?*?*?*?*?*?*?*?*?,3.7,2.5,92,100294,0,-0,297,0.0,-0.0,0.0,0,0,0,0,220,13.9,10,5,9999,99999,9,999999999,0.0,999,999,99
2050,2,1,3,0,*?*?*?*?*?*?*?*?*?*?*?*?*?*?*?*?*?*?*?*?*?*?,3.6,2.7,96,100294,0,-0,296,0.0,-0.0,0.0,0,0,0,0,200,14.9,10,5,9999,99999,9,999999999,0.0,999,999,99
2050,2,1,4,0,*?*?*?*?*?*?*?*?*?*?*?*?*?*?*?*?*?*?*?*?*?*?,3.4,3.4,100,100294,0,-0,295,0.0,-0.0,0.0,0,0,0,0,180,15.5,10,5,9999,99999,9,999999999,0.0,999,999,99
2050,2,1,5,0,*?*?*?*?*?*?*?*?*?*?*?*?*?*?*?*?*?*?*?*?*?*?,3.1,2.1,94,100294,0,-0,294,0.0,-0.0,0.0,0,0,0,0,160,16.5,10,5,9999,99999,9,999999999,0.0,999,999,99
2050,2,1,6,0,*?*?*?*?*?*?*?*?*?*?*?*?*?*?*?*?*?*?*?*?*?*?,2.2,1.7,97,100294,0,-0,290,0.0,-0.0,0.0,0,0,0,0,140,14.9,10,5,9999,99999,9,999999999,0.0,999,999,99
2050,2,1,7,0,*?*?*?*?*?*?*?*?*?*?*?*?*?*?*?*?*?*?*?*?*?*?,1.4,1.5,100,100294,0,-0,287,0.0,-0.0,0.0,0,0,0,0,173,17.0,10,5,9999,99999,9,999999999,0.0,999,999,99
2050,2,1,8,0,*?*?*?*?*?*?*?*?*?*?*?*?*?*?*?*?*?*?*?*?*?*?,2.4,2.5,100,100294,138,1406,291,12.8,0.0,12.8,1538,-0,1538,502,207,17.0,10,5,9999,99999,9,999999999,0.9,999,999,99
2050,2,1,9,0,*?*?*?*?*?*?*?*?*?*?*?*?*?*?*?*?*?*?*?*?*?*?,3.5,3.4,100,100294,307,1405,273,147.5,354.4,70.1,15439,27617,9199,1274,240,17.0,5,3,9999,99999,9,999999999,0.0,999,999,99
2050,2,1,10,0,*?*?*?*?*?*?*?*?*?*?*?*?*?*?*?*?*?*?*?*?*?*?,6.2,5.8,98,100294,434,1407,286,227.0,386.4,107.8,23673,34389,13695,2031,273,16.0,5,3,9999,99999,9,999999999,0.0,999,999,99
2050,2,1,11,0,*?*?*?*?*?*?*?*?*?*?*?*?*?*?*?*?*?*?*?*?*?*?,8.4,6.2,87,100294,509,1406,284,293.2,544.4,96.2,30283,50234,13624,1824,307,18.0,2,1,9999,99999,9,999999999,0.2,999,999,99
2050,2,1,12,0,*?*?*?*?*?*?*?*?*?*?*?*?*?*?*?*?*?*?*?*?*?*?,10.2,6.7,79,100294,528,1407,292,305.8,547.7,100.3,31585,50955,14136,1914,340,17.0,2,1,9999,99999,9,999999999,0.0,999,999,99
2050,2,1,13,0,*?*?*?*?*?*?*?*?*?*?*?*?*?*?*?*?*?*?*?*?*?*?,10.3,5.9,76,100294,489,1407,299,271.6,459.6,111.9,28632,42487,14323,2120,330,17.5,4,2,9999,99999,9,999999999,0.0,999,999,99
2050,2,1,14,0,*?*?*?*?*?*?*?*?*?*?*?*?*?*?*?*?*?*?*?*?*?*?,9.9,5.6,76,100294,395,1407,310,171.2,217.8,110.1,18112,19119,12815,2180,320,17.0,7,4,9999,99999,9,999999999,0.0,999,999,99
2050,2,1,15,0,*?*?*?*?*?*?*?*?*?*?*?*?*?*?*?*?*?*?*?*?*?*?,9.9,4.1,68,100294,252,1406,319,60.9,45.2,52.8,6734,3379,6227,1127,310,17.0,9,5,9999,99999,9,999999999,0.0,999,999,99
2050,2,1,16,0,*?*?*?*?*?*?*?*?*?*?*?*?*?*?*?*?*?*?*?*?*?*?,10.2,4.1,67,100294,70,1398,311,0.0,0.0,0.0,0,0,0,0,300,18.0,7,4,9999,99999,9,999999999,0.0,999,999,99
2050,2,1,17,0,*?*?*?*?*?*?*?*?*?*?*?*?*?*?*?*?*?*?*?*?*?*?,8.9,3.6,70,100294,0,-0,319,0.0,-0.0,0.0,0,0,0,0,290,19.6,10,5,9999,99999,9,999999999,0.0,999,999,99
2050,2,1,18,0,*?*?*?*?*?*?*?*?*?*?*?*?*?*?*?*?*?*?*?*?*?*?,7.6,3.6,77,100294,0,-0,313,0.0,-0.0,0.0,0,0,0,0,280,19.1,10,5,9999,99999,9,999999999,0.0,999,999,99
2050,2,1,19,0,*?*?*?*?*?*?*?*?*?*?*?*?*?*?*?*?*?*?*?*?*?*?,6.1,2.3,77,100294,0,-0,307,0.0,-0.0,0.0,0,0,0,0,235,17.0,10,5,9999,99999,9,999999999,0.0,999,999,99
2050,2,1,20,0,*?*?*?*?*?*?*?*?*?*?*?*?*?*?*?*?*?*?*?*?*?*?,5.7,1.9,77,100294,0,-0,305,0.0,-0.0,0.0,0,0,0,0,190,18.5,10,5,9999,99999,9,999999999,0.0,999,999,99
2050,2,1,21,0,*?*?*?*?*?*?*?*?*?*?*?*?*?*?*?*?*?*?*?*?*?*?,4.8,0.6,75,100294,0,-0,302,0.0,-0.0,0.0,0,0,0,0,145,14.4,10,5,9999,99999,9,999999999,0.0,999,999,99
2050,2,1,22,0,*?*?*?*?*?*?*?*?*?*?*?*?*?*?*?*?*?*?*?*?*?*?,5.2,1.3,77,100294,0,-0,303,0.0,-0.0,0.0,0,0,0,0,100,11.8,10,5,9999,99999,9,999999999,0.0,999,999,99
2050,2,1,23,0,*?*?*?*?*?*?*?*?*?*?*?*?*?*?*?*?*?*?*?*?*?*?,5.0,1.9,82,100294,0,-0,302,0.0,-0.0,0.0,0,0,0,0,55,12.9,10,5,9999,99999,9,999999999,0.0,999,999,99
2050,2,1,24,0,*?*?*?*?*?*?*?*?*?*?*?*?*?*?*?*?*?*?*?*?*?*?,5.8,5.5,99,100294,0,-0,305,0.0,-0.0,0.0,0,0,0,0,260,14.4,10,5,9999,99999,9,999999999,0.0,999,999,99
2050,2,2,1,0,*?*?*?*?*?*?*?*?*?*?*?*?*?*?*?*?*?*?*?*?*?*?,5.4,4.1,100,101652,0,-0,304,0.0,-0.0,0.0,0,0,0,0,68,13.4,10,5,9999,99999,9,999999999,0.0,999,999,99
2050,2,2,2,0,*?*?*?*?*?*?*?*?*?*?*?*?*?*?*?*?*?*?*?*?*?*?,5.7,5.0,100,101652,0,-0,305,0.0,-0.0,0.0,0,0,0,0,127,13.9,10,5,9999,99999,9,999999999,0.0,999,999,99
2050,2,2,3,0,*?*?*?*?*?*?*?*?*?*?*?*?*?*?*?*?*?*?*?*?*?*?,6.6,4.8,99,101652,0,-0,309,0.0,-0.0,0.0,0,0,0,0,185,14.9,10,5,9999,99999,9,999999999,0.0,999,999,99
2050,2,2,4,0,*?*?*?*?*?*?*?*?*?*?*?*?*?*?*?*?*?*?*?*?*?*?,5.7,4.1,100,101652,0,-0,305,0.0,-0.0,0.0,0,0,0,0,243,15.5,10,5,9999,99999,9,999999999,0.0,999,999,99
2050,2,2,5,0,*?*?*?*?*?*?*?*?*?*?*?*?*?*?*?*?*?*?*?*?*?*?,5.1,4.6,100,101652,0,-0,302,0.0,-0.0,0.0,0,0,0,0,302,16.5,10,5,9999,99999,9,999999999,0.0,999,999,99
2050,2,2,6,0,*?*?*?*?*?*?*?*?*?*?*?*?*?*?*?*?*?*?*?*?*?*?,4.3,4.3,100,101652,0,-0,299,0.0,-0.0,0.0,0,0,0,0,360,14.9,10,5,9999,99999,9,999999999,0.0,999,999,99
2050,2,2,7,0,*?*?*?*?*?*?*?*?*?*?*?*?*?*?*?*?*?*?*?*?*?*?,4.9,5.0,100,101652,0,-0,301,0.0,-0.0,0.0,0,0,0,0,358,17.0,10,5,9999,99999,9,999999999,0.0,999,999,99
2050,2,2,8,0,*?*?*?*?*?*?*?*?*?*?*?*?*?*?*?*?*?*?*?*?*?*?,5.4,5.1,100,101652,144,1410,282,44.6,229.3,21.2,4645,13220,3397,395,357,17.0,5,3,9999,99999,9,999999999,0.0,999,999,99
2050,2,2,9,0,*?*?*?*?*?*?*?*?*?*?*?*?*?*?*?*?*?*?*?*?*?*?,7.4,6.4,100,101652,313,1405,296,141.9,285.4,78.3,14707,22385,10100,1441,355,17.0,6,3,9999,99999,9,999999999,0.0,999,999,99
2050,2,2,10,0,*?*?*?*?*?*?*?*?*?*?*?*?*?*?*?*?*?*?*?*?*?*?,7.9,6.9,100,101652,440,1406,294,230.9,387.5,109.7,24076,34645,13909,2070,353,16.0,5,3,9999,99999,9,999999999,0.0,999,999,99
2050,2,2,11,0,*?*?*?*?*?*?*?*?*?*?*?*?*?*?*?*?*?*?*?*?*?*?,9.0,9.1,100,101652,516,1408,305,261.1,319.2,144.1,27793,30774,16591,2960,352,18.0,6,3,9999,99999,9,999999999,0.0,999,999,99
2050,2,2,12,0,*?*?*?*?*?*?*?*?*?*?*?*?*?*?*?*?*?*?*?*?*?*?,10.3,9.1,100,101652,534,1406,307,290.2,401.1,137.9,30275,37913,17146,2689,350,17.0,5,3,9999,99999,9,999999999,0.0,999,999,99
2050,2,2,13,0,*?*?*?*?*?*?*?*?*?*?*?*?*?*?*?*?*?*?*?*?*?*?,10.2,9.8,100,101652,495,1405,311,249.3,317.1,137.6,26516,30205,15877,2805,348,17.5,6,3,9999,99999,9,999999999,0.0,999,999,99
2050,2,2,14,0,*?*?*?*?*?*?*?*?*?*?*?*?*?*?*?*?*?*?*?*?*?*?,10.2,10.1,100,101652,401,1405,314,174.7,218.6,112.4,18482,19318,13062,2231,347,17.0,7,4,9999,99999,9,999999999,0.0,999,999,99
2050,2,2,15,0,*?*?*?*?*?*?*?*?*?*?*?*?*?*?*?*?*?*?*?*?*?*?,10.1,10.1,100,101652,259,1409,320,63.1,45.7,54.7,6975,3453,6446,1169,345,17.0,9,5,9999,99999,9,999999999,0.0,999,999,99
2050,2,2,16,0,*?*?*?*?*?*?*?*?*?*?*?*?*?*?*?*?*?*?*?*?*?*?,10.2,9.9,100,101652,77,1412,317,1.8,8.4,1.4,242,304,271,22,343,18.0,8,4,9999,99999,9,999999999,0.0,999,999,99
2050,2,2,17,0,*?*?*?*?*?*?*?*?*?*?*?*?*?*?*?*?*?*?*?*?*?*?,9.6,9.6,100,101652,0,-0,321,0.0,-0.0,0.0,0,0,0,0,342,19.6,10,5,9999,99999,9,999999999,0.0,999,999,99
2050,2,2,18,0,*?*?*?*?*?*?*?*?*?*?*?*?*?*?*?*?*?*?*?*?*?*?,8.0,8.0,100,101652,0,-0,314,0.0,-0.0,0.0,0,0,0,0,340,19.1,10,5,9999,99999,9,999999999,0.0,999,999,99
2050,2,2,19,0,*?*?*?*?*?*?*?*?*?*?*?*?*?*?*?*?*?*?*?*?*?*?,7.2,7.1,100,101652,0,-0,311,0.0,-0.0,0.0,0,0,0,0,335,17.0,10,5,9999,99999,9,999999999,0.0,999,999,99
2050,2,2,20,0,*?*?*?*?*?*?*?*?*?*?*?*?*?*?*?*?*?*?*?*?*?*?,6.3,6.2,100,101652,0,-0,307,0.0,-0.0,0.0,0,0,0,0,330,18.5,10,5,9999,99999,9,999999999,0.0,999,999,99
2050,2,2,21,0,*?*?*?*?*?*?*?*?*?*?*?*?*?*?*?*?*?*?*?*?*?*?,7.4,7.4,100,101652,0,-0,312,0.0,-0.0,0.0,0,0,0,0,325,14.4,10,5,9999,99999,9,999999999,0.0,999,999,99
2050,2,2,22,0,*?*?*?*?*?*?*?*?*?*?*?*?*?*?*?*?*?*?*?*?*?*?,6.8,6.9,100,101652,0,-0,309,0.0,-0.0,0.0,0,0,0,0,320,11.8,10,5,9999,99999,9,999999999,0.0,999,999,99
2050,2,2,23,0,*?*?*?*?*?*?*?*?*?*?*?*?*?*?*?*?*?*?*?*?*?*?,6.6,6.6,100,101652,0,-0,309,0.0,-0.0,0.0,0,0,0,0,315,12.9,10,5,9999,99999,9,999999999,0.0,999,999,99
2050,2,2,24,0,*?*?*?*?*?*?*?*?*?*?*?*?*?*?*?*?*?*?*?*?*?*?,4.8,3.0,99,101652,0,-0,301,0.0,-0.0,0.0,0,0,0,0,10,14.4,10,5,9999,99999,9,999999999,0.0,999,999,99
2050,2,3,1,0,*?*?*?*?*?*?*?*?*?*?*?*?*?*?*?*?*?*?*?*?*?*?,6.7,6.7,100,102013,0,-0,309,0.0,-0.0,0.0,0,0,0,0,303,13.4,10,5,9999,99999,9,999999999,0.0,999,999,99
2050,2,3,2,0,*?*?*?*?*?*?*?*?*?*?*?*?*?*?*?*?*?*?*?*?*?*?,6.8,6.7,100,102013,0,-0,309,0.0,-0.0,0.0,0,0,0,0,297,13.9,10,5,9999,99999,9,999999999,0.0,999,999,99
2050,2,3,3,0,*?*?*?*?*?*?*?*?*?*?*?*?*?*?*?*?*?*?*?*?*?*?,7.7,7.4,99,102013,0,-0,313,0.0,-0.0,0.0,0,0,0,0,290,14.9,10,5,9999,99999,9,999999999,0.0,999,999,99
2050,2,3,4,0,*?*?*?*?*?*?*?*?*?*?*?*?*?*?*?*?*?*?*?*?*?*?,6.6,6.6,100,102013,0,-0,309,0.0,-0.0,0.0,0,0,0,0,283,15.5,10,5,9999,99999,9,999999999,0.0,999,999,99
2050,2,3,5,0,*?*?*?*?*?*?*?*?*?*?*?*?*?*?*?*?*?*?*?*?*?*?,5.7,5.6,100,102013,0,-0,305,0.0,-0.0,0.0,0,0,0,0,277,16.5,10,5,9999,99999,9,999999999,0.0,999,999,99
2050,2,3,6,0,*?*?*?*?*?*?*?*?*?*?*?*?*?*?*?*?*?*?*?*?*?*?,6.0,5.9,100,102013,0,-0,306,0.0,-0.0,0.0,0,0,0,0,270,14.9,10,5,9999,99999,9,999999999,0.0,999,999,99
2050,2,3,7,0,*?*?*?*?*?*?*?*?*?*?*?*?*?*?*?*?*?*?*?*?*?*?,5.6,5.6,100,102013,0,-0,300,0.0,-0.0,0.0,0,0,0,0,268,17.0,9,5,9999,99999,9,999999999,0.0,999,999,99
2050,2,3,8,0,*?*?*?*?*?*?*?*?*?*?*?*?*?*?*?*?*?*?*?*?*?*?,5.2,5.1,100,102013,149,1403,294,34.5,81.8,25.8,3752,4133,3258,442,267,17.0,8,4,9999,99999,9,999999999,0.0,999,999,99
2050,2,3,9,0,*?*?*?*?*?*?*?*?*?*?*?*?*?*?*?*?*?*?*?*?*?*?,7.2,7.0,99,102013,319,1405,303,110.9,123.2,83.0,12115,10151,9599,1801,265,17.0,8,4,9999,99999,9,999999999,0.0,999,999,99
2050,2,3,10,0,*?*?*?*?*?*?*?*?*?*?*?*?*?*?*?*?*?*?*?*?*?*?,9.0,7.7,92,102013,446,1405,311,168.1,133.5,125.7,18323,12373,14386,2829,263,16.0,8,4,9999,99999,9,999999999,0.0,999,999,99
2050,2,3,11,0,*?*?*?*?*?*?*?*?*?*?*?*?*?*?*?*?*?*?*?*?*?*?,11.6,8.9,84,102013,522,1407,323,202.1,137.3,151.2,22039,13276,17214,3488,262,18.0,8,4,9999,99999,9,999999999,0.0,999,999,99
2050,2,3,12,0,*?*?*?*?*?*?*?*?*?*?*?*?*?*?*?*?*?*?*?*?*?*?,11.8,8.8,82,102013,541,1406,324,210.7,138.0,157.6,22974,13466,17922,3661,260,17.0,8,4,9999,99999,9,999999999,0.0,999,999,99
2050,2,3,13,0,*?*?*?*?*?*?*?*?*?*?*?*?*?*?*?*?*?*?*?*?*?*?,11.9,8.9,82,102013,502,1406,325,193.2,136.4,144.5,21061,13062,16473,3311,260,17.5,8,4,9999,99999,9,999999999,0.0,999,999,99
2050,2,3,14,0,*?*?*?*?*?*?*?*?*?*?*?*?*?*?*?*?*?*?*?*?*?*?,11.8,7.9,77,102013,408,1406,324,150.9,131.1,112.8,16446,11811,12947,2510,260,17.0,8,4,9999,99999,9,999999999,0.0,999,999,99
2050,2,3,15,0,*?*?*?*?*?*?*?*?*?*?*?*?*?*?*?*?*?*?*?*?*?*?,11.8,7.3,74,102013,265,1406,324,86.5,115.7,64.7,9481,8820,7544,1386,260,17.0,8,4,9999,99999,9,999999999,0.0,999,999,99
2050,2,3,16,0,*?*?*?*?*?*?*?*?*?*?*?*?*?*?*?*?*?*?*?*?*?*?,11.8,7.1,74,102013,83,1406,328,3.5,7.9,3.0,430,259,458,46,260,18.0,9,5,9999,99999,9,999999999,0.0,999,999,99
2050,2,3,17,0,*?*?*?*?*?*?*?*?*?*?*?*?*?*?*?*?*?*?*?*?*?*?,10.7,7.1,79,102013,0,-0,327,0.0,-0.0,0.0,0,0,0,0,260,19.6,10,5,9999,99999,9,999999999,0.0,999,999,99
2050,2,3,18,0,*?*?*?*?*?*?*?*?*?*?*?*?*?*?*?*?*?*?*?*?*?*?,10.5,7.9,84,102013,0,-0,326,0.0,-0.0,0.0,0,0,0,0,260,19.1,10,5,9999,99999,9,999999999,0.0,999,999,99
2050,2,3,19,0,*?*?*?*?*?*?*?*?*?*?*?*?*?*?*?*?*?*?*?*?*?*?,8.8,7.3,91,102013,0,-0,318,0.0,-0.0,0.0,0,0,0,0,260,17.0,10,5,9999,99999,9,999999999,0.0,999,999,99
2050,2,3,20,0,*?*?*?*?*?*?*?*?*?*?*?*?*?*?*?*?*?*?*?*?*?*?,8.2,7.4,95,102013,0,-0,315,0.0,-0.0,0.0,0,0,0,0,260,18.5,10,5,9999,99999,9,999999999,0.0,999,999,99
2050,2,3,21,0,*?*?*?*?*?*?*?*?*?*?*?*?*?*?*?*?*?*?*?*?*?*?,8.1,7.9,99,102013,0,-0,315,0.0,-0.0,0.0,0,0,0,0,260,14.4,10,5,9999,99999,9,999999999,0.0,999,999,99
2050,2,3,22,0,*?*?*?*?*?*?*?*?*?*?*?*?*?*?*?*?*?*?*?*?*?*?,8.5,7.6,94,102013,0,-0,317,0.0,-0.0,0.0,0,0,0,0,260,11.8,10,5,9999,99999,9,999999999,0.0,999,999,99
2050,2,3,23,0,*?*?*?*?*?*?*?*?*?*?*?*?*?*?*?*?*?*?*?*?*?*?,7.4,7.3,99,102013,0,-0,312,0.0,-0.0,0.0,0,0,0,0,260,12.9,10,5,9999,99999,9,999999999,0.0,999,999,99
2050,2,3,24,0,*?*?*?*?*?*?*?*?*?*?*?*?*?*?*?*?*?*?*?*?*?*?,6.4,6.4,100,102013,0,-0,308,0.0,-0.0,0.0,0,0,0,0,310,14.4,10,5,9999,99999,9,999999999,0.0,999,999,99
2050,2,4,1,0,*?*?*?*?*?*?*?*?*?*?*?*?*?*?*?*?*?*?*?*?*?*?,7.1,5.8,92,101455,0,-0,311,0.0,-0.0,0.0,0,0,0,0,260,13.4,10,5,9999,99999,9,999999999,0.0,999,999,99
2050,2,4,2,0,*?*?*?*?*?*?*?*?*?*?*?*?*?*?*?*?*?*?*?*?*?*?,7.8,5.0,83,101455,0,-0,314,0.0,-0.0,0.0,0,0,0,0,260,13.9,10,5,9999,99999,9,999999999,0.0,999,999,99
2050,2,4,3,0,*?*?*?*?*?*?*?*?*?*?*?*?*?*?*?*?*?*?*?*?*?*?,7.4,4.6,84,101455,0,-0,312,0.0,-0.0,0.0,0,0,0,0,260,14.9,10,5,9999,99999,9,999999999,0.0,999,999,99
2050,2,4,4,0,*?*?*?*?*?*?*?*?*?*?*?*?*?*?*?*?*?*?*?*?*?*?,7.9,4.8,82,101455,0,-0,315,0.0,-0.0,0.0,0,0,0,0,260,15.5,10,5,9999,99999,9,999999999,0.0,999,999,99
2050,2,4,5,0,*?*?*?*?*?*?*?*?*?*?*?*?*?*?*?*?*?*?*?*?*?*?,7.1,4.6,86,101455,0,-0,311,0.0,-0.0,0.0,0,0,0,0,260,16.5,10,5,9999,99999,9,999999999,0.0,999,999,99
2050,2,4,6,0,*?*?*?*?*?*?*?*?*?*?*?*?*?*?*?*?*?*?*?*?*?*?,6.6,4.5,88,101455,0,-0,309,0.0,-0.0,0.0,0,0,0,0,260,14.9,10,5,9999,99999,9,999999999,0.0,999,999,99
2050,2,4,7,0,*?*?*?*?*?*?*?*?*?*?*?*?*?*?*?*?*?*?*?*?*?*?,5.9,3.8,88,101455,0,-0,306,0.0,-0.0,0.0,0,0,0,0,268,17.0,10,5,9999,99999,9,999999999,0.0,999,999,99
2050,2,4,8,0,*?*?*?*?*?*?*?*?*?*?*?*?*?*?*?*?*?*?*?*?*?*?,6.5,3.9,85,101455,155,1405,299,37.1,84.7,27.8,4026,4396,3490,479,277,17.0,8,4,9999,99999,9,999999999,0.0,999,999,99
2050,2,4,9,0,*?*?*?*?*?*?*?*?*?*?*?*?*?*?*?*?*?*?*?*?*?*?,7.0,5.1,90,101455,325,1405,302,113.7,123.8,85.0,12415,10285,9832,1849,285,17.0,8,4,9999,99999,9,999999999,0.0,999,999,99
2050,2,4,10,0,*?*?*?*?*?*?*?*?*?*?*?*?*?*?*?*?*?*?*?*?*?*?,9.0,7.1,90,101455,453,1407,311,171.0,133.9,127.9,18639,12460,14628,2884,293,16.0,8,4,9999,99999,9,999999999,0.0,999,999,99
2050,2,4,11,0,*?*?*?*?*?*?*?*?*?*?*?*?*?*?*?*?*?*?*?*?*?*?,11.3,8.8,86,101455,528,1405,322,205.1,137.5,153.4,22363,13343,17460,3548,302,18.0,8,4,9999,99999,9,999999999,0.0,999,999,99
2050,2,4,12,0,*?*?*?*?*?*?*?*?*?*?*?*?*?*?*?*?*?*?*?*?*?*?,11.1,8.5,85,101455,548,1407,325,161.3,55.1,139.9,17723,5258,15785,4010,310,17.0,9,5,9999,99999,9,999999999,0.0,999,999,99
2050,2,4,13,0,*?*?*?*?*?*?*?*?*?*?*?*?*?*?*?*?*?*?*?*?*?*?,11.5,8.3,82,101455,509,1407,327,148.1,54.4,128.4,16269,5127,14499,3619,307,17.5,9,5,9999,99999,9,999999999,0.0,999,999,99
2050,2,4,14,0,*?*?*?*?*?*?*?*?*?*?*?*?*?*?*?*?*?*?*?*?*?*?,11.7,8.0,79,101455,415,1407,324,153.9,131.5,115.1,16777,11916,13201,2565,303,17.0,8,4,9999,99999,9,999999999,0.0,999,999,99
2050,2,4,15,0,*?*?*?*?*?*?*?*?*?*?*?*?*?*?*?*?*?*?*?*?*?*?,11.5,7.7,79,101455,272,1408,323,89.5,116.8,67.0,9802,8998,7795,1436,300,17.0,8,4,9999,99999,9,999999999,0.0,999,999,99
2050,2,4,16,0,*?*?*?*?*?*?*?*?*?*?*?*?*?*?*?*?*?*?*?*?*?*?,11.6,8.0,80,101455,89,1400,331,3.3,0.0,3.3,422,-0,422,133,297,18.0,10,5,9999,99999,9,999999999,0.0,999,999,99
2050,2,4,17,0,*?*?*?*?*?*?*?*?*?*?*?*?*?*?*?*?*?*?*?*?*?*?,11.2,7.9,81,101455,0,-0,329,0.0,-0.0,0.0,0,0,0,0,293,19.6,10,5,9999,99999,9,999999999,0.0,999,999,99
2050,2,4,18,0,*?*?*?*?*?*?*?*?*?*?*?*?*?*?*?*?*?*?*?*?*?*?,9.8,8.8,95,101455,0,-0,322,0.0,-0.0,0.0,0,0,0,0,290,19.1,10,5,9999,99999,9,999999999,0.0,999,999,99
2050,2,4,19,0,*?*?*?*?*?*?*?*?*?*?*?*?*?*?*?*?*?*?*?*?*?*?,9.3,9.2,100,101455,0,-0,320,0.0,-0.0,0.0,0,0,0,0,285,17.0,10,5,9999,99999,9,999999999,0.0,999,999,99
2050,2,4,20,0,*?*?*?*?*?*?*?*?*?*?*?*?*?*?*?*?*?*?*?*?*?*?,8.9,8.9,100,101455,0,-0,318,0.0,-0.0,0.0,0,0,0,0,280,18.5,10,5,9999,99999,9,999999999,0.0,999,999,99
2050,2,4,21,0,*?*?*?*?*?*?*?*?*?*?*?*?*?*?*?*?*?*?*?*?*?*?,8.4,8.3,100,101455,0,-0,316,0.0,-0.0,0.0,0,0,0,0,275,14.4,10,5,9999,99999,9,999999999,0.0,999,999,99
2050,2,4,22,0,*?*?*?*?*?*?*?*?*?*?*?*?*?*?*?*?*?*?*?*?*?*?,8.0,8.0,100,101455,0,-0,314,0.0,-0.0,0.0,0,0,0,0,270,11.8,10,5,9999,99999,9,999999999,0.0,999,999,99
2050,2,4,23,0,*?*?*?*?*?*?*?*?*?*?*?*?*?*?*?*?*?*?*?*?*?*?,7.7,7.7,100,101455,0,-0,313,0.0,-0.0,0.0,0,0,0,0,265,12.9,10,5,9999,99999,9,999999999,0.0,999,999,99
2050,2,4,24,0,*?*?*?*?*?*?*?*?*?*?*?*?*?*?*?*?*?*?*?*?*?*?,6.4,6.4,100,101455,0,-0,308,0.0,-0.0,0.0,0,0,0,0,260,14.4,10,5,9999,99999,9,999999999,0.0,999,999,99
2050,2,5,1,0,*?*?*?*?*?*?*?*?*?*?*?*?*?*?*?*?*?*?*?*?*?*?,7.8,6.1,88,100233,0,-0,314,0.0,-0.0,0.0,0,0,0,0,263,13.4,10,5,9999,99999,9,999999999,0.0,999,999,99
2050,2,5,2,0,*?*?*?*?*?*?*?*?*?*?*?*?*?*?*?*?*?*?*?*?*?*?,7.8,5.5,84,100233,0,-0,314,0.0,-0.0,0.0,0,0,0,0,267,13.9,10,5,9999,99999,9,999999999,0.0,999,999,99
2050,2,5,3,0,*?*?*?*?*?*?*?*?*?*?*?*?*?*?*?*?*?*?*?*?*?*?,8.2,5.3,81,100233,0,-0,316,0.0,-0.0,0.0,0,0,0,0,270,14.9,10,5,9999,99999,9,999999999,0.0,999,999,99
2050,2,5,4,0,*?*?*?*?*?*?*?*?*?*?*?*?*?*?*?*?*?*?*?*?*?*?,9.4,5.9,78,100233,0,-0,321,0.0,-0.0,0.0,0,0,0,0,273,15.5,10,5,9999,99999,9,999999999,0.0,999,999,99
2050,2,5,5,0,*?*?*?*?*?*?*?*?*?*?*?*?*?*?*?*?*?*?*?*?*?*?,8.3,5.6,82,100233,0,-0,316,0.0,-0.0,0.0,0,0,0,0,277,16.5,10,5,9999,99999,9,999999999,0.0,999,999,99
2050,2,5,6,0,*?*?*?*?*?*?*?*?*?*?*?*?*?*?*?*?*?*?*?*?*?*?,7.1,4.8,84,100233,0,-0,311,0.0,-0.0,0.0,0,0,0,0,280,14.9,10,5,9999,99999,9,999999999,0.0,999,999,99
2050,2,5,7,0,*?*?*?*?*?*?*?*?*?*?*?*?*?*?*?*?*?*?*?*?*?*?,7.5,4.6,82,100233,0,-0,313,0.0,-0.0,0.0,0,0,0,0,282,17.0,10,5,9999,99999,9,999999999,0.0,999,999,99
2050,2,5,8,0,*?*?*?*?*?*?*?*?*?*?*?*?*?*?*?*?*?*?*?*?*?*?,7.7,5.0,82,100233,161,1405,314,17.3,0.0,17.3,2057,-0,2058,673,283,17.0,10,5,9999,99999,9,999999999,0.0,999,999,99
2050,2,5,9,0,*?*?*?*?*?*?*?*?*?*?*?*?*?*?*?*?*?*?*?*?*?*?,8.5,5.6,81,100233,331,1404,300,152.7,290.2,84.3,15817,23323,10811,1559,285,17.0,6,3,9999,99999,9,999999999,0.0,999,999,99
2050,2,5,10,0,*?*?*?*?*?*?*?*?*?*?*?*?*?*?*?*?*?*?*?*?*?*?,9.8,5.6,74,100233,459,1406,323,75.6,0.0,75.6,8841,0,8866,3130,287,16.0,10,5,9999,99999,9,999999999,0.0,999,999,99
2050,2,5,11,0,*?*?*?*?*?*?*?*?*?*?*?*?*?*?*?*?*?*?*?*?*?*?,11.4,6.4,71,100233,535,1406,296,310.9,548.9,102.0,32116,51226,14343,1951,288,18.0,2,1,9999,99999,9,999999999,0.0,999,999,99
2050,2,5,12,0,*?*?*?*?*?*?*?*?*?*?*?*?*?*?*?*?*?*?*?*?*?*?,11.4,7.1,74,100233,554,1405,289,324.8,576.6,97.4,33776,54450,13881,1906,290,17.0,0,0,9999,99999,9,999999999,0.0,999,999,99
2050,2,5,13,0,*?*?*?*?*?*?*?*?*?*?*?*?*?*?*?*?*?*?*?*?*?*?,12.0,6.2,67,100233,515,1404,290,298.7,570.1,89.6,31032,53003,12882,1729,287,17.5,0,0,9999,99999,9,999999999,0.0,999,999,99
2050,2,5,14,0,*?*?*?*?*?*?*?*?*?*?*?*?*?*?*?*?*?*?*?*?*?*?,11.9,5.9,66,100233,421,1405,289,235.1,549.2,70.5,24411,48514,10398,1331,283,17.0,0,0,9999,99999,9,999999999,0.0,999,999,99
2050,2,5,15,0,*?*?*?*?*?*?*?*?*?*?*?*?*?*?*?*?*?*?*?*?*?*?,11.7,5.3,64,100233,278,1405,295,138.2,469.2,45.3,14303,35940,6901,837,280,17.0,2,1,9999,99999,9,999999999,0.0,999,999,99
2050,2,5,16,0,*?*?*?*?*?*?*?*?*?*?*?*?*?*?*?*?*?*?*?*?*?*?,11.7,5.0,62,100233,96,1409,304,15.1,130.4,6.2,1690,7467,1113,159,277,18.0,4,2,9999,99999,9,999999999,0.0,999,999,99
2050,2,5,17,0,*?*?*?*?*?*?*?*?*?*?*?*?*?*?*?*?*?*?*?*?*?*?,11.4,5.0,64,100233,0,-0,331,0.0,-0.0,0.0,0,0,0,0,273,19.6,10,5,9999,99999,9,999999999,0.0,999,999,99
2050,2,5,18,0,*?*?*?*?*?*?*?*?*?*?*?*?*?*?*?*?*?*?*?*?*?*?,10.2,4.5,67,100233,0,-0,325,0.0,-0.0,0.0,0,0,0,0,270,19.1,10,5,9999,99999,9,999999999,0.0,999,999,99
2050,2,5,19,0,*?*?*?*?*?*?*?*?*?*?*?*?*?*?*?*?*?*?*?*?*?*?,9.5,3.8,67,100233,0,-0,322,0.0,-0.0,0.0,0,0,0,0,275,17.0,10,5,9999,99999,9,999999999,0.0,999,999,99
2050,2,5,20,0,*?*?*?*?*?*?*?*?*?*?*?*?*?*?*?*?*?*?*?*?*?*?,9.9,4.3,67,100233,0,-0,324,0.0,-0.0,0.0,0,0,0,0,280,18.5,10,5,9999,99999,9,999999999,0.0,999,999,99
2050,2,5,21,0,*?*?*?*?*?*?*?*?*?*?*?*?*?*?*?*?*?*?*?*?*?*?,9.0,4.3,72,100233,0,-0,320,0.0,-0.0,0.0,0,0,0,0,285,14.4,10,5,9999,99999,9,999999999,0.0,999,999,99
2050,2,5,22,0,*?*?*?*?*?*?*?*?*?*?*?*?*?*?*?*?*?*?*?*?*?*?,9.0,4.8,74,100233,0,-0,320,0.0,-0.0,0.0,0,0,0,0,290,11.8,10,5,9999,99999,9,999999999,0.0,999,999,99
2050,2,5,23,0,*?*?*?*?*?*?*?*?*?*?*?*?*?*?*?*?*?*?*?*?*?*?,9.6,5.3,74,100233,0,-0,322,0.0,-0.0,0.0,0,0,0,0,295,12.9,10,5,9999,99999,9,999999999,0.0,999,999,99
2050,2,5,24,0,*?*?*?*?*?*?*?*?*?*?*?*?*?*?*?*?*?*?*?*?*?*?,7.4,7.0,96,100233,0,-0,312,0.0,-0.0,0.0,0,0,0,0,260,14.4,10,5,9999,99999,9,999999999,0.0,999,999,99
2050,2,6,1,0,*?*?*?*?*?*?*?*?*?*?*?*?*?*?*?*?*?*?*?*?*?*?,10.7,8.7,87,100803,0,-0,327,0.0,-0.0,0.0,0,0,0,0,307,13.4,10,5,9999,99999,9,999999999,0.0,999,999,99
2050,2,6,2,0,*?*?*?*?*?*?*?*?*?*?*?*?*?*?*?*?*?*?*?*?*?*?,11.2,10.1,93,100803,0,-0,329,0.0,-0.0,0.0,0,0,0,0,313,13.9,10,5,9999,99999,9,999999999,0.0,999,999,99
2050,2,6,3,0,*?*?*?*?*?*?*?*?*?*?*?*?*?*?*?*?*?*?*?*?*?*?,10.1,10.1,100,100803,0,-0,324,0.0,-0.0,0.0,0,0,0,0,320,14.9,10,5,9999,99999,9,999999999,0.0,999,999,99
2050,2,6,4,0,*?*?*?*?*?*?*?*?*?*?*?*?*?*?*?*?*?*?*?*?*?*?,9.8,9.8,100,100803,0,-0,322,0.0,-0.0,0.0,0,0,0,0,327,15.5,10,5,9999,99999,9,999999999,0.0,999,999,99
2050,2,6,5,0,*?*?*?*?*?*?*?*?*?*?*?*?*?*?*?*?*?*?*?*?*?*?,10.8,10.8,100,100803,0,-0,327,0.0,-0.0,0.0,0,0,0,0,333,16.5,10,5,9999,99999,9,999999999,0.3,999,999,99
2050,2,6,6,0,*?*?*?*?*?*?*?*?*?*?*?*?*?*?*?*?*?*?*?*?*?*?,9.7,9.7,100,100803,0,-0,322,0.0,-0.0,0.0,0,0,0,0,340,14.9,10,5,9999,99999,9,999999999,1.3,999,999,99
2050,2,6,7,0,*?*?*?*?*?*?*?*?*?*?*?*?*?*?*?*?*?*?*?*?*?*?,8.5,8.5,100,100803,0,-0,317,0.0,-0.0,0.0,0,0,0,0,343,17.0,10,5,9999,99999,9,999999999,0.7,999,999,99
2050,2,6,8,0,*?*?*?*?*?*?*?*?*?*?*?*?*?*?*?*?*?*?*?*?*?*?,9.7,9.7,100,100803,167,1405,315,42.5,90.1,31.8,4594,4890,3975,556,347,17.0,8,4,9999,99999,9,999999999,0.6,999,999,99
2050,2,6,9,0,*?*?*?*?*?*?*?*?*?*?*?*?*?*?*?*?*?*?*?*?*?*?,10.9,10.9,100,100803,338,1406,315,156.5,291.7,86.4,16205,23633,11060,1600,350,17.0,6,3,9999,99999,9,999999999,0.0,999,999,99
2050,2,6,10,0,*?*?*?*?*?*?*?*?*?*?*?*?*?*?*?*?*?*?*?*?*?*?,13.3,12.0,92,100803,465,1404,326,231.9,313.6,128.0,24655,29236,14850,2580,353,16.0,6,3,9999,99999,9,999999999,0.3,999,999,99
2050,2,6,11,0,*?*?*?*?*?*?*?*?*?*?*?*?*?*?*?*?*?*?*?*?*?*?,16.6,13.2,80,100803,542,1406,340,295.2,402.0,140.2,30841,37883,17545,2744,357,18.0,5,3,9999,99999,9,999999999,1.6,999,999,99
2050,2,6,12,0,*?*?*?*?*?*?*?*?*?*?*?*?*?*?*?*?*?*?*?*?*?*?,17.5,13.0,75,100803,561,1405,344,307.3,404.1,146.0,32072,38666,18062,2880,360,17.0,5,3,9999,99999,9,999999999,0.0,999,999,99
2050,2,6,13,0,*?*?*?*?*?*?*?*?*?*?*?*?*?*?*?*?*?*?*?*?*?*?,17.2,11.5,69,100803,522,1404,344,265.4,319.9,146.5,28251,30970,16842,3020,358,17.5,6,3,9999,99999,9,999999999,0.0,999,999,99
2050,2,6,14,0,*?*?*?*?*?*?*?*?*?*?*?*?*?*?*?*?*?*?*?*?*?*?,17.3,11.0,67,100803,428,1405,344,209.8,308.6,115.8,22283,27975,13486,2300,357,17.0,6,3,9999,99999,9,999999999,0.0,999,999,99
2050,2,6,15,0,*?*?*?*?*?*?*?*?*?*?*?*?*?*?*?*?*?*?*?*?*?*?,17.6,11.3,67,100803,285,1406,346,125.2,276.8,69.1,13013,20818,9005,1262,355,17.0,6,3,9999,99999,9,999999999,0.0,999,999,99
2050,2,6,16,0,*?*?*?*?*?*?*?*?*?*?*?*?*?*?*?*?*?*?*?*?*?*?,17.5,11.0,66,100803,102,1402,352,13.3,46.2,10.0,1522,1978,1571,166,353,18.0,8,4,9999,99999,9,999999999,0.0,999,999,99
2050,2,6,17,0,*?*?*?*?*?*?*?*?*?*?*?*?*?*?*?*?*?*?*?*?*?*?,15.9,11.2,74,100803,0,-0,351,0.0,-0.0,0.0,0,0,0,0,352,19.6,10,5,9999,99999,9,999999999,0.0,999,999,99
2050,2,6,18,0,*?*?*?*?*?*?*?*?*?*?*?*?*?*?*?*?*?*?*?*?*?*?,14.9,11.8,82,100803,0,-0,346,0.0,-0.0,0.0,0,0,0,0,350,19.1,10,5,9999,99999,9,999999999,0.0,999,999,99
2050,2,6,19,0,*?*?*?*?*?*?*?*?*?*?*?*?*?*?*?*?*?*?*?*?*?*?,13.9,11.9,88,100803,0,-0,341,0.0,-0.0,0.0,0,0,0,0,347,17.0,10,5,9999,99999,9,999999999,0.0,999,999,99
2050,2,6,20,0,*?*?*?*?*?*?*?*?*?*?*?*?*?*?*?*?*?*?*?*?*?*?,13.0,11.0,88,100803,0,-0,337,0.0,-0.0,0.0,0,0,0,0,343,18.5,10,5,9999,99999,9,999999999,0.0,999,999,99
2050,2,6,21,0,*?*?*?*?*?*?*?*?*?*?*?*?*?*?*?*?*?*?*?*?*?*?,12.0,10.3,89,100803,0,-0,332,0.0,-0.0,0.0,0,0,0,0,340,14.4,10,5,9999,99999,9,999999999,0.0,999,999,99
2050,2,6,22,0,*?*?*?*?*?*?*?*?*?*?*?*?*?*?*?*?*?*?*?*?*?*?,12.1,10.9,93,100803,0,-0,333,0.0,-0.0,0.0,0,0,0,0,337,11.8,10,5,9999,99999,9,999999999,0.0,999,999,99
2050,2,6,23,0,*?*?*?*?*?*?*?*?*?*?*?*?*?*?*?*?*?*?*?*?*?*?,11.0,10.1,94,100803,0,-0,328,0.0,-0.0,0.0,0,0,0,0,333,12.9,10,5,9999,99999,9,999999999,0.0,999,999,99
2050,2,6,24,0,*?*?*?*?*?*?*?*?*?*?*?*?*?*?*?*?*?*?*?*?*?*?,10.1,7.0,81,100803,0,-0,324,0.0,-0.0,0.0,0,0,0,0,300,14.4,10,5,9999,99999,9,999999999,0.0,999,999,99
2050,2,7,1,0,*?*?*?*?*?*?*?*?*?*?*?*?*?*?*?*?*?*?*?*?*?*?,8.3,8.0,97,101896,0,-0,316,0.0,-0.0,0.0,0,0,0,0,325,22.1,10,5,9999,99999,9,999999999,0.0,999,999,99
2050,2,7,2,0,*?*?*?*?*?*?*?*?*?*?*?*?*?*?*?*?*?*?*?*?*?*?,7.0,6.9,99,101896,0,-0,310,0.0,-0.0,0.0,0,0,0,0,320,19.1,10,5,9999,99999,9,999999999,0.0,999,999,99
2050,2,7,3,0,*?*?*?*?*?*?*?*?*?*?*?*?*?*?*?*?*?*?*?*?*?*?,6.8,6.6,98,101896,0,-0,309,0.0,-0.0,0.0,0,0,0,0,315,20.6,10,5,9999,99999,9,999999999,0.0,999,999,99
2050,2,7,4,0,*?*?*?*?*?*?*?*?*?*?*?*?*?*?*?*?*?*?*?*?*?*?,6.4,6.4,100,101896,0,-0,308,0.0,-0.0,0.0,0,0,0,0,310,19.6,10,5,9999,99999,9,999999999,0.1,999,999,99
2050,2,7,5,0,*?*?*?*?*?*?*?*?*?*?*?*?*?*?*?*?*?*?*?*?*?*?,5.9,5.9,100,101896,0,-0,306,0.0,-0.0,0.0,0,0,0,0,305,22.1,10,5,9999,99999,9,999999999,0.1,999,999,99
2050,2,7,6,0,*?*?*?*?*?*?*?*?*?*?*?*?*?*?*?*?*?*?*?*?*?*?,6.3,6.2,100,101896,0,-0,307,0.0,-0.0,0.0,0,0,0,0,300,20.6,10,5,9999,99999,9,999999999,0.1,999,999,99
2050,2,7,7,0,*?*?*?*?*?*?*?*?*?*?*?*?*?*?*?*?*?*?*?*?*?*?,6.6,6.6,99,101896,0,-0,309,0.0,-0.0,0.0,0,0,0,0,300,18.0,10,5,9999,99999,9,999999999,0.0,999,999,99
2050,2,7,8,0,*?*?*?*?*?*?*?*?*?*?*?*?*?*?*?*?*?*?*?*?*?*?,6.5,5.8,95,101896,173,1403,304,34.2,36.9,29.7,3828,2302,3566,622,300,16.0,9,5,9999,99999,9,999999999,0.0,999,999,99
2050,2,7,9,0,*?*?*?*?*?*?*?*?*?*?*?*?*?*?*?*?*?*?*?*?*?*?,6.7,5.6,92,101896,344,1404,305,92.3,50.1,80.0,10131,4301,9060,2115,300,15.5,9,5,9999,99999,9,999999999,0.0,999,999,99
2050,2,7,10,0,*?*?*?*?*?*?*?*?*?*?*?*?*?*?*?*?*?*?*?*?*?*?,7.2,6.1,92,101896,472,1404,303,180.0,134.9,134.6,19615,12716,15372,3055,300,17.0,8,4,9999,99999,9,999999999,0.0,999,999,99
2050,2,7,11,0,*?*?*?*?*?*?*?*?*?*?*?*?*?*?*?*?*?*?*?*?*?*?,9.2,6.4,82,101896,548,1404,312,214.4,138.4,160.3,23372,13543,18221,3735,300,17.0,8,4,9999,99999,9,999999999,0.0,999,999,99
2050,2,7,12,0,*?*?*?*?*?*?*?*?*?*?*?*?*?*?*?*?*?*?*?*?*?*?,9.5,5.8,77,101896,568,1405,313,223.1,139.1,166.9,24332,13720,18945,3916,300,18.5,8,4,9999,99999,9,999999999,0.0,999,999,99
2050,2,7,13,0,*?*?*?*?*?*?*?*?*?*?*?*?*?*?*?*?*?*?*?*?*?*?,9.0,5.8,80,101896,529,1404,315,155.2,54.8,134.6,17048,5200,15188,3825,302,15.5,9,5,9999,99999,9,999999999,0.0,999,999,99
2050,2,7,14,0,*?*?*?*?*?*?*?*?*?*?*?*?*?*?*?*?*?*?*?*?*?*?,9.1,6.1,81,101896,435,1405,320,70.9,0.0,70.9,8286,0,8308,2912,303,16.0,10,5,9999,99999,9,999999999,0.0,999,999,99
2050,2,7,15,0,*?*?*?*?*?*?*?*?*?*?*?*?*?*?*?*?*?*?*?*?*?*?,9.5,5.9,79,101896,291,1403,322,42.8,0.0,42.8,5000,0,5010,1684,305,10.8,10,5,9999,99999,9,999999999,0.0,999,999,99
2050,2,7,16,0,*?*?*?*?*?*?*?*?*?*?*?*?*?*?*?*?*?*?*?*?*?*?,9.6,6.2,79,101896,109,1409,322,7.1,0.0,7.1,874,-0,874,282,307,13.4,10,5,9999,99999,9,999999999,0.0,999,999,99
2050,2,7,17,0,*?*?*?*?*?*?*?*?*?*?*?*?*?*?*?*?*?*?*?*?*?*?,9.6,6.4,81,101896,0,-0,322,0.0,-0.0,0.0,0,0,0,0,308,13.4,10,5,9999,99999,9,999999999,0.0,999,999,99
2050,2,7,18,0,*?*?*?*?*?*?*?*?*?*?*?*?*?*?*?*?*?*?*?*?*?*?,9.0,5.9,81,101896,0,-0,319,0.0,-0.0,0.0,0,0,0,0,310,14.4,10,5,9999,99999,9,999999999,0.0,999,999,99
2050,2,7,19,0,*?*?*?*?*?*?*?*?*?*?*?*?*?*?*?*?*?*?*?*?*?*?,7.8,5.9,88,101896,0,-0,314,0.0,-0.0,0.0,0,0,0,0,317,12.9,10,5,9999,99999,9,999999999,0.0,999,999,99
2050,2,7,20,0,*?*?*?*?*?*?*?*?*?*?*?*?*?*?*?*?*?*?*?*?*?*?,7.5,6.1,91,101896,0,-0,313,0.0,-0.0,0.0,0,0,0,0,323,14.4,10,5,9999,99999,9,999999999,0.0,999,999,99
2050,2,7,21,0,*?*?*?*?*?*?*?*?*?*?*?*?*?*?*?*?*?*?*?*?*?*?,7.3,5.9,91,101896,0,-0,312,0.0,-0.0,0.0,0,0,0,0,330,10.8,10,5,9999,99999,9,999999999,0.0,999,999,99
2050,2,7,22,0,*?*?*?*?*?*?*?*?*?*?*?*?*?*?*?*?*?*?*?*?*?*?,6.5,5.3,92,101896,0,-0,308,0.0,-0.0,0.0,0,0,0,0,337,10.3,10,5,9999,99999,9,999999999,0.0,999,999,99
2050,2,7,23,0,*?*?*?*?*?*?*?*?*?*?*?*?*?*?*?*?*?*?*?*?*?*?,6.4,5.1,91,101896,0,-0,308,0.0,-0.0,0.0,0,0,0,0,343,11.8,10,5,9999,99999,9,999999999,0.3,999,999,99
2050,2,7,24,0,*?*?*?*?*?*?*?*?*?*?*?*?*?*?*?*?*?*?*?*?*?*?,9.9,9.1,94,101896,0,-0,323,0.0,-0.0,0.0,0,0,0,0,330,11.8,10,5,9999,99999,9,999999999,0.0,999,999,99
2050,2,8,1,0,*?*?*?*?*?*?*?*?*?*?*?*?*?*?*?*?*?*?*?*?*?*?,5.4,5.5,100,102015,0,-0,303,0.0,-0.0,0.0,0,0,0,0,347,22.1,10,5,9999,99999,9,999999999,3.4,999,999,99
2050,2,8,2,0,*?*?*?*?*?*?*?*?*?*?*?*?*?*?*?*?*?*?*?*?*?*?,4.9,4.8,100,102015,0,-0,301,0.0,-0.0,0.0,0,0,0,0,343,19.1,10,5,9999,99999,9,999999999,1.5,999,999,99
2050,2,8,3,0,*?*?*?*?*?*?*?*?*?*?*?*?*?*?*?*?*?*?*?*?*?*?,3.5,3.4,100,102015,0,-0,296,0.0,-0.0,0.0,0,0,0,0,340,20.6,10,5,9999,99999,9,999999999,0.1,999,999,99
2050,2,8,4,0,*?*?*?*?*?*?*?*?*?*?*?*?*?*?*?*?*?*?*?*?*?*?,3.4,3.4,100,102015,0,-0,295,0.0,-0.0,0.0,0,0,0,0,337,19.6,10,5,9999,99999,9,999999999,0.0,999,999,99
2050,2,8,5,0,*?*?*?*?*?*?*?*?*?*?*?*?*?*?*?*?*?*?*?*?*?*?,3.2,3.2,100,102015,0,-0,294,0.0,-0.0,0.0,0,0,0,0,333,22.1,10,5,9999,99999,9,999999999,0.0,999,999,99
2050,2,8,6,0,*?*?*?*?*?*?*?*?*?*?*?*?*?*?*?*?*?*?*?*?*?*?,3.3,3.2,100,102015,0,-0,295,0.0,-0.0,0.0,0,0,0,0,330,20.6,10,5,9999,99999,9,999999999,0.0,999,999,99
2050,2,8,7,0,*?*?*?*?*?*?*?*?*?*?*?*?*?*?*?*?*?*?*?*?*?*?,2.5,2.5,100,102015,0,-0,291,0.0,-0.0,0.0,0,0,0,0,335,18.0,10,5,9999,99999,9,999999999,0.2,999,999,99
2050,2,8,8,0,*?*?*?*?*?*?*?*?*?*?*?*?*?*?*?*?*?*?*?*?*?*?,1.8,1.7,100,102015,179,1401,284,36.4,37.8,31.5,4063,2400,3784,662,340,16.0,9,5,9999,99999,9,999999999,0.2,999,999,99
2050,2,8,9,0,*?*?*?*?*?*?*?*?*?*?*?*?*?*?*?*?*?*?*?*?*?*?,4.9,5.0,100,102015,351,1406,293,125.3,126.5,93.7,13678,10783,10822,2052,345,15.5,8,4,9999,99999,9,999999999,0.5,999,999,99
2050,2,8,10,0,*?*?*?*?*?*?*?*?*?*?*?*?*?*?*?*?*?*?*?*?*?*?,8.1,8.1,100,102015,479,1405,311,138.2,53.9,119.8,15176,5007,13533,3333,350,17.0,9,5,9999,99999,9,999999999,0.4,999,999,99
2050,2,8,11,0,*?*?*?*?*?*?*?*?*?*?*?*?*?*?*?*?*?*?*?*?*?*?,10.1,9.4,100,102015,555,1404,320,164.2,55.2,142.3,18036,5284,16061,4094,355,17.0,9,5,9999,99999,9,999999999,0.0,999,999,99
2050,2,8,12,0,*?*?*?*?*?*?*?*?*?*?*?*?*?*?*?*?*?*?*?*?*?*?,11.9,8.8,100,102015,575,1405,328,170.8,55.5,148.1,18768,5342,16708,4298,360,18.5,9,5,9999,99999,9,999999999,0.0,999,999,99
2050,2,8,13,0,*?*?*?*?*?*?*?*?*?*?*?*?*?*?*?*?*?*?*?*?*?*?,11.7,8.4,100,102015,536,1404,327,157.6,54.9,136.6,17313,5223,15422,3897,352,15.5,9,5,9999,99999,9,999999999,0.0,999,999,99
2050,2,8,14,0,*?*?*?*?*?*?*?*?*?*?*?*?*?*?*?*?*?*?*?*?*?*?,11.9,7.6,100,102015,442,1405,328,125.5,53.1,108.8,13778,4853,12294,2982,343,16.0,9,5,9999,99999,9,999999999,0.0,999,999,99
2050,2,8,15,0,*?*?*?*?*?*?*?*?*?*?*?*?*?*?*?*?*?*?*?*?*?*?,11.9,6.1,98,102015,298,1404,328,76.7,48.1,66.5,8417,3951,7539,1733,335,10.8,9,5,9999,99999,9,999999999,0.2,999,999,99
2050,2,8,16,0,*?*?*?*?*?*?*?*?*?*?*?*?*?*?*?*?*?*?*?*?*?*?,11.9,7.1,100,102015,115,1402,328,14.5,23.5,12.6,1671,1185,1572,260,327,13.4,9,5,9999,99999,9,999999999,0.4,999,999,99
2050,2,8,17,0,*?*?*?*?*?*?*?*?*?*?*?*?*?*?*?*?*?*?*?*?*?*?,10.5,8.0,100,102015,0,-0,326,0.0,-0.0,0.0,0,0,0,0,318,13.4,10,5,9999,99999,9,999999999,2.4,999,999,99
2050,2,8,18,0,*?*?*?*?*?*?*?*?*?*?*?*?*?*?*?*?*?*?*?*?*?*?,9.2,8.1,100,102015,0,-0,320,0.0,-0.0,0.0,0,0,0,0,310,14.4,10,5,9999,99999,9,999999999,3.5,999,999,99
2050,2,8,19,0,*?*?*?*?*?*?*?*?*?*?*?*?*?*?*?*?*?*?*?*?*?*?,7.1,6.7,100,102015,0,-0,311,0.0,-0.0,0.0,0,0,0,0,312,12.9,10,5,9999,99999,9,999999999,0.4,999,999,99
2050,2,8,20,0,*?*?*?*?*?*?*?*?*?*?*?*?*?*?*?*?*?*?*?*?*?*?,6.6,6.6,100,102015,0,-0,309,0.0,-0.0,0.0,0,0,0,0,313,14.4,10,5,9999,99999,9,999999999,0.2,999,999,99
2050,2,8,21,0,*?*?*?*?*?*?*?*?*?*?*?*?*?*?*?*?*?*?*?*?*?*?,6.1,6.1,100,102015,0,-0,306,0.0,-0.0,0.0,0,0,0,0,315,10.8,10,5,9999,99999,9,999999999,0.0,999,999,99
2050,2,8,22,0,*?*?*?*?*?*?*?*?*?*?*?*?*?*?*?*?*?*?*?*?*?*?,5.4,5.3,100,102015,0,-0,303,0.0,-0.0,0.0,0,0,0,0,317,10.3,10,5,9999,99999,9,999999999,0.0,999,999,99
2050,2,8,23,0,*?*?*?*?*?*?*?*?*?*?*?*?*?*?*?*?*?*?*?*?*?*?,5.1,3.9,100,102015,0,-0,302,0.0,-0.0,0.0,0,0,0,0,318,11.8,10,5,9999,99999,9,999999999,0.0,999,999,99
2050,2,8,24,0,*?*?*?*?*?*?*?*?*?*?*?*?*?*?*?*?*?*?*?*?*?*?,6.3,5.9,100,102015,0,-0,307,0.0,-0.0,0.0,0,0,0,0,350,11.8,10,5,9999,99999,9,999999999,4.3,999,999,99
2050,2,9,1,0,*?*?*?*?*?*?*?*?*?*?*?*?*?*?*?*?*?*?*?*?*?*?,5.4,-0.2,66,101888,0,-0,304,0.0,-0.0,0.0,0,0,0,0,320,22.1,10,5,9999,99999,9,999999999,0.0,999,999,99
2050,2,9,2,0,*?*?*?*?*?*?*?*?*?*?*?*?*?*?*?*?*?*?*?*?*?*?,5.3,-2.4,56,101888,0,-0,304,0.0,-0.0,0.0,0,0,0,0,320,19.1,10,5,9999,99999,9,999999999,0.0,999,999,99
2050,2,9,3,0,*?*?*?*?*?*?*?*?*?*?*?*?*?*?*?*?*?*?*?*?*?*?,4.7,-1.9,60,101888,0,-0,302,0.0,-0.0,0.0,0,0,0,0,320,20.6,10,5,9999,99999,9,999999999,0.0,999,999,99
2050,2,9,4,0,*?*?*?*?*?*?*?*?*?*?*?*?*?*?*?*?*?*?*?*?*?*?,4.6,-2.2,60,101888,0,-0,301,0.0,-0.0,0.0,0,0,0,0,320,19.6,10,5,9999,99999,9,999999999,0.0,999,999,99
2050,2,9,5,0,*?*?*?*?*?*?*?*?*?*?*?*?*?*?*?*?*?*?*?*?*?*?,4.2,-2.2,61,101888,0,-0,299,0.0,-0.0,0.0,0,0,0,0,320,22.1,10,5,9999,99999,9,999999999,0.0,999,999,99
2050,2,9,6,0,*?*?*?*?*?*?*?*?*?*?*?*?*?*?*?*?*?*?*?*?*?*?,4.7,-1.7,61,101888,0,-0,302,0.0,-0.0,0.0,0,0,0,0,320,20.6,10,5,9999,99999,9,999999999,0.0,999,999,99
2050,2,9,7,0,*?*?*?*?*?*?*?*?*?*?*?*?*?*?*?*?*?*?*?*?*?*?,5.0,-1.1,63,101888,0,-0,303,0.0,-0.0,0.0,0,0,0,0,297,18.0,10,5,9999,99999,9,999999999,0.0,999,999,99
2050,2,9,8,0,*?*?*?*?*?*?*?*?*?*?*?*?*?*?*?*?*?*?*?*?*?*?,4.5,-1.7,63,101888,186,1405,301,22.2,0.0,22.2,2621,-0,2624,862,273,16.0,10,5,9999,99999,9,999999999,0.0,999,999,99
2050,2,9,9,0,*?*?*?*?*?*?*?*?*?*?*?*?*?*?*?*?*?*?*?*?*?*?,6.9,1.0,66,101888,357,1403,311,55.8,0.0,55.8,6507,0,6522,2234,250,15.5,10,5,9999,99999,9,999999999,0.0,999,999,99
2050,2,9,10,0,*?*?*?*?*?*?*?*?*?*?*?*?*?*?*?*?*?*?*?*?*?*?,7.1,1.9,69,101888,486,1405,312,80.9,0.0,80.9,9473,0,9500,3381,227,17.0,10,5,9999,99999,9,999999999,0.0,999,999,99
2050,2,9,11,0,*?*?*?*?*?*?*?*?*?*?*?*?*?*?*?*?*?*?*?*?*?*?,9.5,3.4,65,101888,562,1403,322,95.9,0.0,95.9,11265,0,11300,4114,203,17.0,10,5,9999,99999,9,999999999,0.0,999,999,99
2050,2,9,12,0,*?*?*?*?*?*?*?*?*?*?*?*?*?*?*?*?*?*?*?*?*?*?,9.6,3.6,65,101888,582,1404,323,99.7,0.0,99.7,11726,0,11764,4307,180,18.5,10,5,9999,99999,9,999999999,0.0,999,999,99
2050,2,9,13,0,*?*?*?*?*?*?*?*?*?*?*?*?*?*?*?*?*?*?*?*?*?*?,9.5,3.2,64,101888,543,1404,322,92.1,0.0,92.1,10814,0,10847,3927,175,15.5,10,5,9999,99999,9,999999999,0.0,999,999,99
2050,2,9,14,0,*?*?*?*?*?*?*?*?*?*?*?*?*?*?*?*?*?*?*?*?*?*?,9.6,1.5,56,101888,448,1402,318,127.9,53.2,110.9,14041,4886,12525,3046,170,16.0,9,5,9999,99999,9,999999999,0.0,999,999,99
2050,2,9,15,0,*?*?*?*?*?*?*?*?*?*?*?*?*?*?*?*?*?*?*?*?*?*?,9.5,2.9,62,101888,305,1405,322,45.5,0.0,45.5,5311,0,5321,1796,165,10.8,10,5,9999,99999,9,999999999,0.0,999,999,99
2050,2,9,16,0,*?*?*?*?*?*?*?*?*?*?*?*?*?*?*?*?*?*?*?*?*?*?,9.5,4.3,69,101888,122,1407,317,16.7,25.7,14.5,1918,1336,1800,301,160,13.4,9,5,9999,99999,9,999999999,0.0,999,999,99
2050,2,9,17,0,*?*?*?*?*?*?*?*?*?*?*?*?*?*?*?*?*?*?*?*?*?*?,9.1,4.1,71,101888,0,-0,320,0.0,-0.0,0.0,0,0,0,0,155,13.4,10,5,9999,99999,9,999999999,0.0,999,999,99
2050,2,9,18,0,*?*?*?*?*?*?*?*?*?*?*?*?*?*?*?*?*?*?*?*?*?*?,7.8,3.8,76,101888,0,-0,314,0.0,-0.0,0.0,0,0,0,0,150,14.4,10,5,9999,99999,9,999999999,0.0,999,999,99
2050,2,9,19,0,*?*?*?*?*?*?*?*?*?*?*?*?*?*?*?*?*?*?*?*?*?*?,8.2,5.1,80,101888,0,-0,316,0.0,-0.0,0.0,0,0,0,0,152,12.9,10,5,9999,99999,9,999999999,0.0,999,999,99
2050,2,9,20,0,*?*?*?*?*?*?*?*?*?*?*?*?*?*?*?*?*?*?*?*?*?*?,8.2,5.1,81,101888,0,-0,316,0.0,-0.0,0.0,0,0,0,0,153,14.4,10,5,9999,99999,9,999999999,0.0,999,999,99
2050,2,9,21,0,*?*?*?*?*?*?*?*?*?*?*?*?*?*?*?*?*?*?*?*?*?*?,6.6,4.1,84,101888,0,-0,309,0.0,-0.0,0.0,0,0,0,0,155,10.8,10,5,9999,99999,9,999999999,0.0,999,999,99
2050,2,9,22,0,*?*?*?*?*?*?*?*?*?*?*?*?*?*?*?*?*?*?*?*?*?*?,5.2,3.8,90,101888,0,-0,303,0.0,-0.0,0.0,0,0,0,0,157,10.3,10,5,9999,99999,9,999999999,0.0,999,999,99
2050,2,9,23,0,*?*?*?*?*?*?*?*?*?*?*?*?*?*?*?*?*?*?*?*?*?*?,5.6,3.9,88,101888,0,-0,305,0.0,-0.0,0.0,0,0,0,0,158,11.8,10,5,9999,99999,9,999999999,0.0,999,999,99
2050,2,9,24,0,*?*?*?*?*?*?*?*?*?*?*?*?*?*?*?*?*?*?*?*?*?*?,4.8,1.9,81,101888,0,-0,301,0.0,-0.0,0.0,0,0,0,0,320,11.8,10,5,9999,99999,9,999999999,0.0,999,999,99
2050,2,10,1,0,*?*?*?*?*?*?*?*?*?*?*?*?*?*?*?*?*?*?*?*?*?*?,6.7,2.9,75,99774.2,0,-0,310,0.0,-0.0,0.0,0,0,0,0,157,22.1,10,5,9999,99999,9,999999999,0.0,999,999,99
2050,2,10,2,0,*?*?*?*?*?*?*?*?*?*?*?*?*?*?*?*?*?*?*?*?*?*?,6.9,2.3,71,99774.2,0,-0,311,0.0,-0.0,0.0,0,0,0,0,153,19.1,10,5,9999,99999,9,999999999,0.0,999,999,99
2050,2,10,3,0,*?*?*?*?*?*?*?*?*?*?*?*?*?*?*?*?*?*?*?*?*?*?,7.7,2.5,68,99774.2,0,-0,314,0.0,-0.0,0.0,0,0,0,0,150,20.6,10,5,9999,99999,9,999999999,0.0,999,999,99
2050,2,10,4,0,*?*?*?*?*?*?*?*?*?*?*?*?*?*?*?*?*?*?*?*?*?*?,7.8,2.3,67,99774.2,0,-0,315,0.0,-0.0,0.0,0,0,0,0,147,19.6,10,5,9999,99999,9,999999999,0.0,999,999,99
2050,2,10,5,0,*?*?*?*?*?*?*?*?*?*?*?*?*?*?*?*?*?*?*?*?*?*?,7.1,2.1,69,99774.2,0,-0,312,0.0,-0.0,0.0,0,0,0,0,143,22.1,10,5,9999,99999,9,999999999,0.0,999,999,99
2050,2,10,6,0,*?*?*?*?*?*?*?*?*?*?*?*?*?*?*?*?*?*?*?*?*?*?,7.8,2.3,67,99774.2,0,-0,315,0.0,-0.0,0.0,0,0,0,0,140,20.6,10,5,9999,99999,9,999999999,0.0,999,999,99
2050,2,10,7,0,*?*?*?*?*?*?*?*?*?*?*?*?*?*?*?*?*?*?*?*?*?*?,6.7,2.3,72,99774.2,0,-0,305,0.0,-0.0,0.0,0,0,0,0,142,18.0,9,5,9999,99999,9,999999999,0.0,999,999,99
2050,2,10,8,0,*?*?*?*?*?*?*?*?*?*?*?*?*?*?*?*?*?*?*?*?*?*?,5.6,1.7,74,99774.2,192,1401,295,54.0,99.3,40.4,5794,5959,4965,723,143,16.0,8,4,9999,99999,9,999999999,0.0,999,999,99
2050,2,10,9,0,*?*?*?*?*?*?*?*?*?*?*?*?*?*?*?*?*?*?*?*?*?*?,8.1,2.9,69,99774.2,364,1403,292,183.6,371.7,87.2,19164,31092,11258,1611,145,15.5,5,3,9999,99999,9,999999999,0.0,999,999,99
2050,2,10,10,0,*?*?*?*?*?*?*?*?*?*?*?*?*?*?*?*?*?*?*?*?*?*?,10.4,3.6,62,99774.2,492,1402,302,264.6,395.9,125.7,27583,36635,15750,2415,147,17.0,5,3,9999,99999,9,999999999,0.0,999,999,99
2050,2,10,11,0,*?*?*?*?*?*?*?*?*?*?*?*?*?*?*?*?*?*?*?*?*?*?,11.7,3.0,55,99774.2,569,1403,312,293.5,324.2,162.0,31290,32138,18516,3410,148,17.0,6,3,9999,99999,9,999999999,0.0,999,999,99
2050,2,10,12,0,*?*?*?*?*?*?*?*?*?*?*?*?*?*?*?*?*?*?*?*?*?*?,13.4,3.4,50,99774.2,589,1404,320,305.1,325.8,168.4,32549,32564,19203,3576,150,18.5,6,3,9999,99999,9,999999999,0.0,999,999,99
2050,2,10,13,0,*?*?*?*?*?*?*?*?*?*?*?*?*?*?*?*?*?*?*?*?*?*?,13.1,3.2,50,99774.2,550,1403,334,162.5,55.1,140.9,17850,5269,15897,4043,152,15.5,9,5,9999,99999,9,999999999,0.0,999,999,99
2050,2,10,14,0,*?*?*?*?*?*?*?*?*?*?*?*?*?*?*?*?*?*?*?*?*?*?,13.4,3.4,50,99774.2,455,1402,325,204.0,224.5,131.2,21595,20801,15123,2663,153,16.0,7,4,9999,99999,9,999999999,0.0,999,999,99
2050,2,10,15,0,*?*?*?*?*?*?*?*?*?*?*?*?*?*?*?*?*?*?*?*?*?*?,13.3,3.8,51,99774.2,312,1405,330,107.8,122.3,80.6,11777,9995,9336,1747,155,10.8,8,4,9999,99999,9,999999999,0.0,999,999,99
2050,2,10,16,0,*?*?*?*?*?*?*?*?*?*?*?*?*?*?*?*?*?*?*?*?*?*?,13.4,4.5,54,99774.2,128,1400,325,29.7,116.0,19.1,3247,5680,2792,327,157,13.4,7,4,9999,99999,9,999999999,0.0,999,999,99
2050,2,10,17,0,*?*?*?*?*?*?*?*?*?*?*?*?*?*?*?*?*?*?*?*?*?*?,12.0,3.6,55,99774.2,0,-0,334,0.0,-0.0,0.0,0,0,0,0,158,13.4,10,5,9999,99999,9,999999999,0.0,999,999,99
2050,2,10,18,0,*?*?*?*?*?*?*?*?*?*?*?*?*?*?*?*?*?*?*?*?*?*?,11.8,3.9,58,99774.2,0,-0,333,0.0,-0.0,0.0,0,0,0,0,160,14.4,10,5,9999,99999,9,999999999,0.0,999,999,99
2050,2,10,19,0,*?*?*?*?*?*?*?*?*?*?*?*?*?*?*?*?*?*?*?*?*?*?,9.3,3.4,65,99774.2,0,-0,321,0.0,-0.0,0.0,0,0,0,0,182,12.9,10,5,9999,99999,9,999999999,0.0,999,999,99
2050,2,10,20,0,*?*?*?*?*?*?*?*?*?*?*?*?*?*?*?*?*?*?*?*?*?*?,9.5,4.3,69,99774.2,0,-0,322,0.0,-0.0,0.0,0,0,0,0,203,14.4,10,5,9999,99999,9,999999999,0.0,999,999,99
2050,2,10,21,0,*?*?*?*?*?*?*?*?*?*?*?*?*?*?*?*?*?*?*?*?*?*?,8.3,3.2,69,99774.2,0,-0,317,0.0,-0.0,0.0,0,0,0,0,225,10.8,10,5,9999,99999,9,999999999,0.0,999,999,99
2050,2,10,22,0,*?*?*?*?*?*?*?*?*?*?*?*?*?*?*?*?*?*?*?*?*?*?,8.5,3.2,68,99774.2,0,-0,318,0.0,-0.0,0.0,0,0,0,0,247,10.3,10,5,9999,99999,9,999999999,0.0,999,999,99
2050,2,10,23,0,*?*?*?*?*?*?*?*?*?*?*?*?*?*?*?*?*?*?*?*?*?*?,7.9,3.0,70,99774.2,0,-0,315,0.0,-0.0,0.0,0,0,0,0,268,11.8,10,5,9999,99999,9,999999999,0.0,999,999,99
2050,2,10,24,0,*?*?*?*?*?*?*?*?*?*?*?*?*?*?*?*?*?*?*?*?*?*?,6.1,3.4,81,99774.2,0,-0,307,0.0,-0.0,0.0,0,0,0,0,160,11.8,10,5,9999,99999,9,999999999,0.0,999,999,99
2050,2,11,1,0,*?*?*?*?*?*?*?*?*?*?*?*?*?*?*?*?*?*?*?*?*?*?,6.5,5.6,98,99842.1,0,-0,308,0.0,-0.0,0.0,0,0,0,0,297,8.2,10,5,9999,99999,9,999999999,0.0,999,999,99
2050,2,11,2,0,*?*?*?*?*?*?*?*?*?*?*?*?*?*?*?*?*?*?*?*?*?*?,6.1,6.1,100,99842.1,0,-0,306,0.0,-0.0,0.0,0,0,0,0,303,10.8,10,5,9999,99999,9,999999999,0.0,999,999,99
2050,2,11,3,0,*?*?*?*?*?*?*?*?*?*?*?*?*?*?*?*?*?*?*?*?*?*?,5.1,5.1,100,99842.1,0,-0,302,0.0,-0.0,0.0,0,0,0,0,310,8.2,10,5,9999,99999,9,999999999,0.0,999,999,99
2050,2,11,4,0,*?*?*?*?*?*?*?*?*?*?*?*?*?*?*?*?*?*?*?*?*?*?,4.2,4.1,100,99842.1,0,-0,298,0.0,-0.0,0.0,0,0,0,0,317,9.8,10,5,9999,99999,9,999999999,0.0,999,999,99
2050,2,11,5,0,*?*?*?*?*?*?*?*?*?*?*?*?*?*?*?*?*?*?*?*?*?*?,4.2,4.1,100,99842.1,0,-0,298,0.0,-0.0,0.0,0,0,0,0,323,10.3,10,5,9999,99999,9,999999999,0.0,999,999,99
2050,2,11,6,0,*?*?*?*?*?*?*?*?*?*?*?*?*?*?*?*?*?*?*?*?*?*?,5.2,5.1,100,99842.1,0,-0,303,0.0,-0.0,0.0,0,0,0,0,330,8.8,10,5,9999,99999,9,999999999,0.0,999,999,99
2050,2,11,7,0,*?*?*?*?*?*?*?*?*?*?*?*?*?*?*?*?*?*?*?*?*?*?,4.5,4.5,100,99842.1,0,-0,300,0.0,-0.0,0.0,0,0,0,0,282,11.8,10,5,9999,99999,9,999999999,0.0,999,999,99
2050,2,11,8,0,*?*?*?*?*?*?*?*?*?*?*?*?*?*?*?*?*?*?*?*?*?*?,3.8,3.8,100,99842.1,199,1403,292,43.1,40.4,37.3,4793,2702,4452,787,233,12.9,9,5,9999,99999,9,999999999,0.0,999,999,99
2050,2,11,9,0,*?*?*?*?*?*?*?*?*?*?*?*?*?*?*?*?*?*?*?*?*?*?,5.6,4.6,97,99842.1,371,1404,300,101.5,51.1,88.0,11144,4477,9959,2348,185,14.9,9,5,9999,99999,9,999999999,0.0,999,999,99
2050,2,11,10,0,*?*?*?*?*?*?*?*?*?*?*?*?*?*?*?*?*?*?*?*?*?*?,7.3,6.1,96,99842.1,499,1402,308,145.3,54.3,126.0,15962,5097,14227,3537,137,16.0,9,5,9999,99999,9,999999999,0.0,999,999,99
2050,2,11,11,0,*?*?*?*?*?*?*?*?*?*?*?*?*?*?*?*?*?*?*?*?*?*?,8.6,7.1,94,99842.1,576,1402,309,227.2,139.4,170.0,24779,13798,19281,4002,88,18.0,8,4,9999,99999,9,999999999,0.0,999,999,99
2050,2,11,12,0,*?*?*?*?*?*?*?*?*?*?*?*?*?*?*?*?*?*?*?*?*?*?,9.3,8.1,96,99842.1,596,1403,313,236.1,140.1,176.6,25751,13959,20012,4190,40,19.6,8,4,9999,99999,9,999999999,0.0,999,999,99
2050,2,11,13,0,*?*?*?*?*?*?*?*?*?*?*?*?*?*?*?*?*?*?*?*?*?*?,9.6,7.0,87,99842.1,557,1403,318,164.9,55.2,143.0,18123,5290,16138,4117,38,20.1,9,5,9999,99999,9,999999999,0.1,999,999,99
2050,2,11,14,0,*?*?*?*?*?*?*?*?*?*?*?*?*?*?*?*?*?*?*?*?*?*?,9.3,7.7,93,99842.1,462,1402,317,132.7,53.6,115.1,14577,4939,13002,3179,37,21.6,9,5,9999,99999,9,999999999,0.5,999,999,99
2050,2,11,15,0,*?*?*?*?*?*?*?*?*?*?*?*?*?*?*?*?*?*?*?*?*?*?,9.8,8.1,93,99842.1,318,1401,323,48.2,0.0,48.2,5621,0,5633,1908,35,23.2,10,5,9999,99999,9,999999999,0.7,999,999,99
2050,2,11,16,0,*?*?*?*?*?*?*?*?*?*?*?*?*?*?*?*?*?*?*?*?*?*?,9.7,7.6,90,99842.1,135,1404,322,12.2,0.0,12.2,1474,-0,1474,480,33,23.2,10,5,9999,99999,9,999999999,0.8,999,999,99
2050,2,11,17,0,*?*?*?*?*?*?*?*?*?*?*?*?*?*?*?*?*?*?*?*?*?*?,9.1,7.1,91,99842.1,0,-0,320,0.0,-0.0,0.0,0,0,0,0,32,19.1,10,5,9999,99999,9,999999999,7.3,999,999,99
2050,2,11,18,0,*?*?*?*?*?*?*?*?*?*?*?*?*?*?*?*?*?*?*?*?*?*?,7.5,5.3,90,99842.1,0,-0,313,0.0,-0.0,0.0,0,0,0,0,30,17.0,10,5,9999,99999,9,999999999,4.0,999,999,99
2050,2,11,19,0,*?*?*?*?*?*?*?*?*?*?*?*?*?*?*?*?*?*?*?*?*?*?,6.3,4.5,92,99842.1,0,-0,308,0.0,-0.0,0.0,0,0,0,0,30,16.0,10,5,9999,99999,9,999999999,0.6,999,999,99
2050,2,11,20,0,*?*?*?*?*?*?*?*?*?*?*?*?*?*?*?*?*?*?*?*?*?*?,6.7,4.6,90,99842.1,0,-0,309,0.0,-0.0,0.0,0,0,0,0,30,19.6,10,5,9999,99999,9,999999999,1.8,999,999,99
2050,2,11,21,0,*?*?*?*?*?*?*?*?*?*?*?*?*?*?*?*?*?*?*?*?*?*?,6.5,3.6,85,99842.1,0,-0,309,0.0,-0.0,0.0,0,0,0,0,30,22.7,10,5,9999,99999,9,999999999,1.3,999,999,99
2050,2,11,22,0,*?*?*?*?*?*?*?*?*?*?*?*?*?*?*?*?*?*?*?*?*?*?,6.0,3.8,89,99842.1,0,-0,306,0.0,-0.0,0.0,0,0,0,0,30,22.1,10,5,9999,99999,9,999999999,1.2,999,999,99
2050,2,11,23,0,*?*?*?*?*?*?*?*?*?*?*?*?*?*?*?*?*?*?*?*?*?*?,6.4,3.8,86,99842.1,0,-0,308,0.0,-0.0,0.0,0,0,0,0,30,22.7,10,5,9999,99999,9,999999999,0.7,999,999,99
2050,2,11,24,0,*?*?*?*?*?*?*?*?*?*?*?*?*?*?*?*?*?*?*?*?*?*?,7.3,4.3,85,99842.1,0,-0,312,0.0,-0.0,0.0,0,0,0,0,290,4.6,10,5,9999,99999,9,999999999,0.0,999,999,99
2050,2,12,1,0,*?*?*?*?*?*?*?*?*?*?*?*?*?*?*?*?*?*?*?*?*?*?,7.9,8.0,100,101467,0,-0,314,0.0,-0.0,0.0,0,0,0,0,30,8.2,10,5,9999,99999,9,999999999,0.3,999,999,99
2050,2,12,2,0,*?*?*?*?*?*?*?*?*?*?*?*?*?*?*?*?*?*?*?*?*?*?,8.5,8.5,100,101467,0,-0,317,0.0,-0.0,0.0,0,0,0,0,30,10.8,10,5,9999,99999,9,999999999,0.0,999,999,99
2050,2,12,3,0,*?*?*?*?*?*?*?*?*?*?*?*?*?*?*?*?*?*?*?*?*?*?,7.7,7.7,100,101467,0,-0,313,0.0,-0.0,0.0,0,0,0,0,30,8.2,10,5,9999,99999,9,999999999,0.2,999,999,99
2050,2,12,4,0,*?*?*?*?*?*?*?*?*?*?*?*?*?*?*?*?*?*?*?*?*?*?,6.7,6.7,100,101467,0,-0,309,0.0,-0.0,0.0,0,0,0,0,30,9.8,10,5,9999,99999,9,999999999,2.6,999,999,99
2050,2,12,5,0,*?*?*?*?*?*?*?*?*?*?*?*?*?*?*?*?*?*?*?*?*?*?,7.1,7.1,100,101467,0,-0,311,0.0,-0.0,0.0,0,0,0,0,30,10.3,10,5,9999,99999,9,999999999,0.2,999,999,99
2050,2,12,6,0,*?*?*?*?*?*?*?*?*?*?*?*?*?*?*?*?*?*?*?*?*?*?,7.4,7.4,100,101467,0,-0,312,0.0,-0.0,0.0,0,0,0,0,30,8.8,10,5,9999,99999,9,999999999,0.0,999,999,99
2050,2,12,7,0,*?*?*?*?*?*?*?*?*?*?*?*?*?*?*?*?*?*?*?*?*?*?,7.6,7.6,100,101467,2,1256,313,0.0,0.0,0.0,0,0,0,0,37,11.8,10,5,9999,99999,9,999999999,0.0,999,999,99
2050,2,12,8,0,*?*?*?*?*?*?*?*?*?*?*?*?*?*?*?*?*?*?*?*?*?*?,7.9,7.9,100,101467,206,1404,310,45.4,41.1,39.3,5044,2799,4683,831,43,12.9,9,5,9999,99999,9,999999999,0.0,999,999,99
2050,2,12,9,0,*?*?*?*?*?*?*?*?*?*?*?*?*?*?*?*?*?*?*?*?*?*?,8.4,8.4,100,101467,378,1403,313,103.9,51.3,90.1,11407,4519,10192,2410,50,14.9,9,5,9999,99999,9,999999999,0.0,999,999,99
2050,2,12,10,0,*?*?*?*?*?*?*?*?*?*?*?*?*?*?*?*?*?*?*?*?*?*?,9.7,9.7,100,101467,506,1401,318,147.8,54.4,128.1,16233,5124,14466,3607,57,16.0,9,5,9999,99999,9,999999999,0.0,999,999,99
2050,2,12,11,0,*?*?*?*?*?*?*?*?*?*?*?*?*?*?*?*?*?*?*?*?*?*?,12.3,10.2,100,101467,583,1402,330,174.0,55.6,150.8,19123,5363,17023,4396,63,18.0,9,5,9999,99999,9,999999999,0.3,999,999,99
2050,2,12,12,0,*?*?*?*?*?*?*?*?*?*?*?*?*?*?*?*?*?*?*?*?*?*?,12.2,10.8,100,101467,603,1402,330,180.7,55.9,156.6,19883,5386,17702,4607,70,19.6,9,5,9999,99999,9,999999999,1.8,999,999,99
2050,2,12,13,0,*?*?*?*?*?*?*?*?*?*?*?*?*?*?*?*?*?*?*?*?*?*?,12.4,9.7,100,101467,564,1402,334,96.4,0.0,96.4,11314,0,11350,4138,68,20.1,10,5,9999,99999,9,999999999,1.9,999,999,99
2050,2,12,14,0,*?*?*?*?*?*?*?*?*?*?*?*?*?*?*?*?*?*?*?*?*?*?,12.5,9.7,100,101467,469,1401,331,135.1,53.7,117.2,14848,4964,13243,3246,67,21.6,9,5,9999,99999,9,999999999,0.8,999,999,99
2050,2,12,15,0,*?*?*?*?*?*?*?*?*?*?*?*?*?*?*?*?*?*?*?*?*?*?,12.2,8.9,98,101467,325,1401,330,86.1,49.4,74.6,9444,4170,8450,1960,65,23.2,9,5,9999,99999,9,999999999,0.0,999,999,99
2050,2,12,16,0,*?*?*?*?*?*?*?*?*?*?*?*?*?*?*?*?*?*?*?*?*?*?,12.4,9.7,100,101467,142,1407,334,13.5,0.0,13.5,1625,-0,1626,530,63,23.2,10,5,9999,99999,9,999999999,0.0,999,999,99
2050,2,12,17,0,*?*?*?*?*?*?*?*?*?*?*?*?*?*?*?*?*?*?*?*?*?*?,11.3,9.6,100,101467,0,-0,329,0.0,-0.0,0.0,0,0,0,0,62,19.1,10,5,9999,99999,9,999999999,0.0,999,999,99
2050,2,12,18,0,*?*?*?*?*?*?*?*?*?*?*?*?*?*?*?*?*?*?*?*?*?*?,9.9,8.7,100,101467,0,-0,323,0.0,-0.0,0.0,0,0,0,0,60,17.0,10,5,9999,99999,9,999999999,0.0,999,999,99
2050,2,12,19,0,*?*?*?*?*?*?*?*?*?*?*?*?*?*?*?*?*?*?*?*?*?*?,10.2,9.6,100,101467,0,-0,324,0.0,-0.0,0.0,0,0,0,0,60,16.0,10,5,9999,99999,9,999999999,0.0,999,999,99
2050,2,12,20,0,*?*?*?*?*?*?*?*?*?*?*?*?*?*?*?*?*?*?*?*?*?*?,10.0,9.8,100,101467,0,-0,323,0.0,-0.0,0.0,0,0,0,0,60,19.6,10,5,9999,99999,9,999999999,0.0,999,999,99
2050,2,12,21,0,*?*?*?*?*?*?*?*?*?*?*?*?*?*?*?*?*?*?*?*?*?*?,9.5,9.6,100,101467,0,-0,321,0.0,-0.0,0.0,0,0,0,0,60,22.7,10,5,9999,99999,9,999999999,0.0,999,999,99
2050,2,12,22,0,*?*?*?*?*?*?*?*?*?*?*?*?*?*?*?*?*?*?*?*?*?*?,8.7,7.7,100,101467,0,-0,318,0.0,-0.0,0.0,0,0,0,0,60,22.1,10,5,9999,99999,9,999999999,0.0,999,999,99
2050,2,12,23,0,*?*?*?*?*?*?*?*?*?*?*?*?*?*?*?*?*?*?*?*?*?*?,8.9,8.1,100,101467,0,-0,318,0.0,-0.0,0.0,0,0,0,0,60,22.7,10,5,9999,99999,9,999999999,0.0,999,999,99
2050,2,12,24,0,*?*?*?*?*?*?*?*?*?*?*?*?*?*?*?*?*?*?*?*?*?*?,6.8,6.4,100,101467,0,-0,309,0.0,-0.0,0.0,0,0,0,0,30,4.6,10,5,9999,99999,9,999999999,0.0,999,999,99
2050,2,13,1,0,*?*?*?*?*?*?*?*?*?*?*?*?*?*?*?*?*?*?*?*?*?*?,8.8,4.8,76,102067,0,-0,319,0.0,-0.0,0.0,0,0,0,0,68,8.2,10,5,9999,99999,9,999999999,0.0,999,999,99
2050,2,13,2,0,*?*?*?*?*?*?*?*?*?*?*?*?*?*?*?*?*?*?*?*?*?*?,8.6,3.2,68,102067,0,-0,318,0.0,-0.0,0.0,0,0,0,0,77,10.8,10,5,9999,99999,9,999999999,0.0,999,999,99
2050,2,13,3,0,*?*?*?*?*?*?*?*?*?*?*?*?*?*?*?*?*?*?*?*?*?*?,9.2,4.8,74,102067,0,-0,320,0.0,-0.0,0.0,0,0,0,0,85,8.2,10,5,9999,99999,9,999999999,0.0,999,999,99
2050,2,13,4,0,*?*?*?*?*?*?*?*?*?*?*?*?*?*?*?*?*?*?*?*?*?*?,8.4,3.6,71,102067,0,-0,317,0.0,-0.0,0.0,0,0,0,0,93,9.8,10,5,9999,99999,9,999999999,0.0,999,999,99
2050,2,13,5,0,*?*?*?*?*?*?*?*?*?*?*?*?*?*?*?*?*?*?*?*?*?*?,7.6,2.7,70,102067,0,-0,314,0.0,-0.0,0.0,0,0,0,0,102,10.3,10,5,9999,99999,9,999999999,0.1,999,999,99
2050,2,13,6,0,*?*?*?*?*?*?*?*?*?*?*?*?*?*?*?*?*?*?*?*?*?*?,7.2,2.5,71,102067,0,-0,312,0.0,-0.0,0.0,0,0,0,0,110,8.8,10,5,9999,99999,9,999999999,0.2,999,999,99
2050,2,13,7,0,*?*?*?*?*?*?*?*?*?*?*?*?*?*?*?*?*?*?*?*?*?*?,6.8,2.5,74,102067,9,1426,310,0.0,0.0,0.0,0,0,0,0,118,11.8,10,5,9999,99999,9,999999999,0.0,999,999,99
2050,2,13,8,0,*?*?*?*?*?*?*?*?*?*?*?*?*?*?*?*?*?*?*?*?*?*?,7.8,3.8,75,102067,213,1405,314,27.5,0.0,27.5,3228,0,3233,1067,127,12.9,10,5,9999,99999,9,999999999,0.0,999,999,99
2050,2,13,9,0,*?*?*?*?*?*?*?*?*?*?*?*?*?*?*?*?*?*?*?*?*?*?,8.8,5.3,78,102067,385,1403,319,61.2,0.0,61.2,7149,0,7166,2475,135,14.9,10,5,9999,99999,9,999999999,0.0,999,999,99
2050,2,13,10,0,*?*?*?*?*?*?*?*?*?*?*?*?*?*?*?*?*?*?*?*?*?*?,10.8,6.1,72,102067,514,1403,328,86.5,0.0,86.5,10142,0,10172,3651,143,16.0,10,5,9999,99999,9,999999999,0.0,999,999,99
2050,2,13,11,0,*?*?*?*?*?*?*?*?*?*?*?*?*?*?*?*?*?*?*?*?*?*?,12.9,6.9,66,102067,590,1401,337,101.6,0.0,101.6,11951,0,11990,4401,152,18.0,10,5,9999,99999,9,999999999,0.0,999,999,99
2050,2,13,12,0,*?*?*?*?*?*?*?*?*?*?*?*?*?*?*?*?*?*?*?*?*?*?,13.8,7.0,63,102067,610,1402,341,105.4,0.0,105.4,12411,0,12452,4599,160,19.6,10,5,9999,99999,9,999999999,1.3,999,999,99
2050,2,13,13,0,*?*?*?*?*?*?*?*?*?*?*?*?*?*?*?*?*?*?*?*?*?*?,14.0,7.1,62,102067,571,1401,342,97.8,0.0,97.8,11488,0,11525,4209,160,20.1,10,5,9999,99999,9,999999999,1.5,999,999,99
2050,2,13,14,0,*?*?*?*?*?*?*?*?*?*?*?*?*?*?*?*?*?*?*?*?*?*?,13.7,7.4,66,102067,476,1401,341,79.2,0.0,79.2,9270,0,9296,3299,160,21.6,10,5,9999,99999,9,999999999,0.2,999,999,99
2050,2,13,15,0,*?*?*?*?*?*?*?*?*?*?*?*?*?*?*?*?*?*?*?*?*?*?,13.5,7.6,66,102067,332,1402,340,50.9,0.0,50.9,5941,0,5954,2024,160,23.2,10,5,9999,99999,9,999999999,0.0,999,999,99
2050,2,13,16,0,*?*?*?*?*?*?*?*?*?*?*?*?*?*?*?*?*?*?*?*?*?*?,13.7,7.1,64,102067,148,1400,341,14.8,0.0,14.8,1776,-0,1777,580,160,23.2,10,5,9999,99999,9,999999999,0.0,999,999,99
2050,2,13,17,0,*?*?*?*?*?*?*?*?*?*?*?*?*?*?*?*?*?*?*?*?*?*?,12.8,7.3,68,102067,0,-0,337,0.0,-0.0,0.0,0,0,0,0,160,19.1,10,5,9999,99999,9,999999999,0.0,999,999,99
2050,2,13,18,0,*?*?*?*?*?*?*?*?*?*?*?*?*?*?*?*?*?*?*?*?*?*?,11.8,7.3,73,102067,0,-0,332,0.0,-0.0,0.0,0,0,0,0,160,17.0,10,5,9999,99999,9,999999999,0.0,999,999,99
2050,2,13,19,0,*?*?*?*?*?*?*?*?*?*?*?*?*?*?*?*?*?*?*?*?*?*?,11.4,7.7,78,102067,0,-0,330,0.0,-0.0,0.0,0,0,0,0,165,16.0,10,5,9999,99999,9,999999999,0.0,999,999,99
2050,2,13,20,0,*?*?*?*?*?*?*?*?*?*?*?*?*?*?*?*?*?*?*?*?*?*?,10.2,6.9,79,102067,0,-0,325,0.0,-0.0,0.0,0,0,0,0,170,19.6,10,5,9999,99999,9,999999999,0.0,999,999,99
2050,2,13,21,0,*?*?*?*?*?*?*?*?*?*?*?*?*?*?*?*?*?*?*?*?*?*?,9.8,6.9,81,102067,0,-0,323,0.0,-0.0,0.0,0,0,0,0,175,22.7,10,5,9999,99999,9,999999999,0.0,999,999,99
2050,2,13,22,0,*?*?*?*?*?*?*?*?*?*?*?*?*?*?*?*?*?*?*?*?*?*?,8.5,6.7,88,102067,0,-0,317,0.0,-0.0,0.0,0,0,0,0,180,22.1,10,5,9999,99999,9,999999999,0.1,999,999,99
2050,2,13,23,0,*?*?*?*?*?*?*?*?*?*?*?*?*?*?*?*?*?*?*?*?*?*?,9.0,7.0,86,102067,0,-0,319,0.0,-0.0,0.0,0,0,0,0,185,22.7,10,5,9999,99999,9,999999999,0.0,999,999,99
2050,2,13,24,0,*?*?*?*?*?*?*?*?*?*?*?*?*?*?*?*?*?*?*?*?*?*?,9.0,6.6,84,102067,0,-0,319,0.0,-0.0,0.0,0,0,0,0,60,4.6,10,5,9999,99999,9,999999999,0.0,999,999,99
2050,2,14,1,0,*?*?*?*?*?*?*?*?*?*?*?*?*?*?*?*?*?*?*?*?*?*?,9.8,7.7,86,101233,0,-0,323,0.0,-0.0,0.0,0,0,0,0,198,8.8,10,5,9999,99999,9,999999999,0.0,999,999,99
2050,2,14,2,0,*?*?*?*?*?*?*?*?*?*?*?*?*?*?*?*?*?*?*?*?*?*?,9.9,8.0,88,101233,0,-0,323,0.0,-0.0,0.0,0,0,0,0,207,10.3,10,5,9999,99999,9,999999999,0.0,999,999,99
2050,2,14,3,0,*?*?*?*?*?*?*?*?*?*?*?*?*?*?*?*?*?*?*?*?*?*?,9.6,6.9,83,101233,0,-0,322,0.0,-0.0,0.0,0,0,0,0,215,10.3,10,5,9999,99999,9,999999999,0.0,999,999,99
2050,2,14,4,0,*?*?*?*?*?*?*?*?*?*?*?*?*?*?*?*?*?*?*?*?*?*?,8.8,6.1,83,101233,0,-0,318,0.0,-0.0,0.0,0,0,0,0,223,12.4,10,5,9999,99999,9,999999999,0.0,999,999,99
2050,2,14,5,0,*?*?*?*?*?*?*?*?*?*?*?*?*?*?*?*?*?*?*?*?*?*?,7.9,5.3,84,101233,0,-0,315,0.0,-0.0,0.0,0,0,0,0,232,14.9,10,5,9999,99999,9,999999999,0.0,999,999,99
2050,2,14,6,0,*?*?*?*?*?*?*?*?*?*?*?*?*?*?*?*?*?*?*?*?*?*?,8.2,5.3,82,101233,0,-0,316,0.0,-0.0,0.0,0,0,0,0,240,14.4,10,5,9999,99999,9,999999999,0.0,999,999,99
2050,2,14,7,0,*?*?*?*?*?*?*?*?*?*?*?*?*?*?*?*?*?*?*?*?*?*?,8.5,5.1,79,101233,16,1440,273,0.0,0.0,0.0,0,0,0,0,250,16.5,0,0,9999,99999,9,999999999,0.0,999,999,99
2050,2,14,8,0,*?*?*?*?*?*?*?*?*?*?*?*?*?*?*?*?*?*?*?*?*?*?,8.9,5.3,78,101233,219,1398,275,99.5,444.6,29.8,10195,32576,4835,595,260,17.0,0,0,9999,99999,9,999999999,0.0,999,999,99
2050,2,14,9,0,*?*?*?*?*?*?*?*?*?*?*?*?*?*?*?*?*?*?*?*?*?*?,10.1,6.4,77,101233,392,1402,282,216.0,540.9,64.8,22426,46820,9628,1218,270,17.5,0,0,9999,99999,9,999999999,0.0,999,999,99
2050,2,14,10,0,*?*?*?*?*?*?*?*?*?*?*?*?*?*?*?*?*?*?*?*?*?*?,12.0,8.3,78,101233,521,1402,294,303.3,571.3,91.0,31517,53272,13057,1760,280,18.5,0,0,9999,99999,9,999999999,0.0,999,999,99
2050,2,14,11,0,*?*?*?*?*?*?*?*?*?*?*?*?*?*?*?*?*?*?*?*?*?*?,13.9,9.7,75,101233,598,1402,306,355.4,583.2,106.6,36983,55896,15018,2122,290,16.0,0,0,9999,99999,9,999999999,0.0,999,999,99
2050,2,14,12,0,*?*?*?*?*?*?*?*?*?*?*?*?*?*?*?*?*?*?*?*?*?*?,14.9,9.7,70,101233,617,1401,310,368.6,585.7,110.6,38381,56455,15505,2221,300,18.5,0,0,9999,99999,9,999999999,0.0,999,999,99
2050,2,14,13,0,*?*?*?*?*?*?*?*?*?*?*?*?*?*?*?*?*?*?*?*?*?*?,14.9,9.3,69,101233,578,1400,309,342.3,580.5,102.7,35599,55297,14525,2027,300,20.1,0,0,9999,99999,9,999999999,0.0,999,999,99
2050,2,14,14,0,*?*?*?*?*?*?*?*?*?*?*?*?*?*?*?*?*?*?*?*?*?*?,15.0,9.2,68,101233,483,1400,309,278.0,564.2,83.4,28867,51702,12078,1595,300,18.0,0,0,9999,99999,9,999999999,0.0,999,999,99
2050,2,14,15,0,*?*?*?*?*?*?*?*?*?*?*?*?*?*?*?*?*?*?*?*?*?*?,14.8,8.8,67,101233,339,1402,307,180.3,521.8,54.1,18727,43123,8171,1011,300,19.6,0,0,9999,99999,9,999999999,0.0,999,999,99
2050,2,14,16,0,*?*?*?*?*?*?*?*?*?*?*?*?*?*?*?*?*?*?*?*?*?*?,14.9,8.5,65,101233,155,1403,307,55.7,353.1,16.7,5869,23232,2813,372,300,19.1,0,0,9999,99999,9,999999999,0.0,999,999,99
2050,2,14,17,0,*?*?*?*?*?*?*?*?*?*?*?*?*?*?*?*?*?*?*?*?*?*?,14.8,8.9,67,101233,0,-0,338,0.0,-0.0,0.0,0,0,0,0,300,14.9,8,4,9999,99999,9,999999999,0.0,999,999,99
2050,2,14,18,0,*?*?*?*?*?*?*?*?*?*?*?*?*?*?*?*?*?*?*?*?*?*?,12.0,7.9,75,101233,0,-0,333,0.0,-0.0,0.0,0,0,0,0,300,13.9,10,5,9999,99999,9,999999999,0.0,999,999,99
2050,2,14,19,0,*?*?*?*?*?*?*?*?*?*?*?*?*?*?*?*?*?*?*?*?*?*?,12.2,8.0,75,101233,0,-0,334,0.0,-0.0,0.0,0,0,0,0,302,13.9,10,5,9999,99999,9,999999999,0.0,999,999,99
2050,2,14,20,0,*?*?*?*?*?*?*?*?*?*?*?*?*?*?*?*?*?*?*?*?*?*?,11.1,8.4,83,101233,0,-0,328,0.0,-0.0,0.0,0,0,0,0,303,7.2,10,5,9999,99999,9,999999999,0.0,999,999,99
2050,2,14,21,0,*?*?*?*?*?*?*?*?*?*?*?*?*?*?*?*?*?*?*?*?*?*?,10.5,8.3,85,101233,0,-0,326,0.0,-0.0,0.0,0,0,0,0,305,13.4,10,5,9999,99999,9,999999999,0.0,999,999,99
2050,2,14,22,0,*?*?*?*?*?*?*?*?*?*?*?*?*?*?*?*?*?*?*?*?*?*?,10.7,7.7,81,101233,0,-0,327,0.0,-0.0,0.0,0,0,0,0,307,16.5,10,5,9999,99999,9,999999999,0.0,999,999,99
2050,2,14,23,0,*?*?*?*?*?*?*?*?*?*?*?*?*?*?*?*?*?*?*?*?*?*?,9.4,7.7,89,101233,0,-0,321,0.0,-0.0,0.0,0,0,0,0,308,12.9,10,5,9999,99999,9,999999999,0.0,999,999,99
2050,2,14,24,0,*?*?*?*?*?*?*?*?*?*?*?*?*?*?*?*?*?*?*?*?*?*?,9.6,7.3,85,101233,0,-0,322,0.0,-0.0,0.0,0,0,0,0,190,9.8,10,5,9999,99999,9,999999999,0.0,999,999,99
2050,2,15,1,0,*?*?*?*?*?*?*?*?*?*?*?*?*?*?*?*?*?*?*?*?*?*?,5.5,3.9,89,102056,0,-0,304,0.0,-0.0,0.0,0,0,0,0,313,8.8,10,5,9999,99999,9,999999999,0.0,999,999,99
2050,2,15,2,0,*?*?*?*?*?*?*?*?*?*?*?*?*?*?*?*?*?*?*?*?*?*?,3.7,1.7,86,102056,0,-0,297,0.0,-0.0,0.0,0,0,0,0,317,10.3,10,5,9999,99999,9,999999999,0.0,999,999,99
2050,2,15,3,0,*?*?*?*?*?*?*?*?*?*?*?*?*?*?*?*?*?*?*?*?*?*?,3.1,0.8,85,102056,0,-0,294,0.0,-0.0,0.0,0,0,0,0,320,10.3,10,5,9999,99999,9,999999999,0.0,999,999,99
2050,2,15,4,0,*?*?*?*?*?*?*?*?*?*?*?*?*?*?*?*?*?*?*?*?*?*?,3.7,1.5,85,102056,0,-0,297,0.0,-0.0,0.0,0,0,0,0,323,12.4,10,5,9999,99999,9,999999999,0.0,999,999,99
2050,2,15,5,0,*?*?*?*?*?*?*?*?*?*?*?*?*?*?*?*?*?*?*?*?*?*?,2.2,0.2,87,102056,0,-0,291,0.0,-0.0,0.0,0,0,0,0,327,14.9,10,5,9999,99999,9,999999999,0.0,999,999,99
2050,2,15,6,0,*?*?*?*?*?*?*?*?*?*?*?*?*?*?*?*?*?*?*?*?*?*?,1.6,-0.2,87,102056,0,-0,283,0.0,-0.0,0.0,0,0,0,0,330,14.4,9,5,9999,99999,9,999999999,0.0,999,999,99
2050,2,15,7,0,*?*?*?*?*?*?*?*?*?*?*?*?*?*?*?*?*?*?*?*?*?*?,1.1,-0.8,85,102056,22,1375,235,0.0,0.0,0.0,0,0,0,0,323,16.5,0,0,9999,99999,9,999999999,0.0,999,999,99
2050,2,15,8,0,*?*?*?*?*?*?*?*?*?*?*?*?*?*?*?*?*?*?*?*?*?*?,2.4,0.2,85,102056,226,1398,242,104.3,451.5,31.3,10669,33410,5053,619,317,17.0,0,0,9999,99999,9,999999999,0.0,999,999,99
2050,2,15,9,0,*?*?*?*?*?*?*?*?*?*?*?*?*?*?*?*?*?*?*?*?*?*?,3.8,0.4,77,102056,399,1401,247,221.0,543.2,66.3,22938,47273,9826,1247,310,17.5,0,0,9999,99999,9,999999999,0.0,999,999,99
2050,2,15,10,0,*?*?*?*?*?*?*?*?*?*?*?*?*?*?*?*?*?*?*?*?*?*?,5.8,1.0,72,102056,528,1401,255,308.4,572.6,92.5,32044,53557,13248,1793,303,18.5,0,0,9999,99999,9,999999999,0.0,999,999,99
2050,2,15,11,0,*?*?*?*?*?*?*?*?*?*?*?*?*?*?*?*?*?*?*?*?*?*?,9.6,2.7,62,102056,605,1401,273,360.5,584.2,108.1,37518,56113,15204,2160,297,16.0,0,0,9999,99999,9,999999999,0.0,999,999,99
2050,2,15,12,0,*?*?*?*?*?*?*?*?*?*?*?*?*?*?*?*?*?*?*?*?*?*?,11.0,2.5,55,102056,625,1402,278,373.7,586.7,112.1,38919,56662,15694,2260,290,18.5,0,0,9999,99999,9,999999999,0.0,999,999,99
2050,2,15,13,0,*?*?*?*?*?*?*?*?*?*?*?*?*?*?*?*?*?*?*?*?*?*?,11.0,2.7,57,102056,585,1399,278,347.3,581.5,104.2,36125,55527,14710,2063,293,20.1,0,0,9999,99999,9,999999999,0.0,999,999,99
2050,2,15,14,0,*?*?*?*?*?*?*?*?*?*?*?*?*?*?*?*?*?*?*?*?*?*?,11.1,3.8,61,102056,490,1400,281,282.9,565.6,84.9,29379,52022,12268,1626,297,18.0,0,0,9999,99999,9,999999999,0.0,999,999,99
2050,2,15,15,0,*?*?*?*?*?*?*?*?*?*?*?*?*?*?*?*?*?*?*?*?*?*?,10.6,3.6,61,102056,346,1402,278,185.0,524.7,55.5,19217,43658,8366,1038,300,19.6,0,0,9999,99999,9,999999999,0.0,999,999,99
2050,2,15,16,0,*?*?*?*?*?*?*?*?*?*?*?*?*?*?*?*?*?*?*?*?*?*?,10.6,4.3,65,102056,161,1396,280,60.3,366.1,18.1,6319,24390,3027,396,303,19.1,0,0,9999,99999,9,999999999,0.0,999,999,99
2050,2,15,17,0,*?*?*?*?*?*?*?*?*?*?*?*?*?*?*?*?*?*?*?*?*?*?,9.4,4.1,69,102056,0,-0,307,0.0,-0.0,0.0,0,0,0,0,307,14.9,7,4,9999,99999,9,999999999,0.0,999,999,99
2050,2,15,18,0,*?*?*?*?*?*?*?*?*?*?*?*?*?*?*?*?*?*?*?*?*?*?,7.5,3.4,74,102056,0,-0,313,0.0,-0.0,0.0,0,0,0,0,310,13.9,10,5,9999,99999,9,999999999,0.0,999,999,99
2050,2,15,19,0,*?*?*?*?*?*?*?*?*?*?*?*?*?*?*?*?*?*?*?*?*?*?,6.3,2.3,75,102056,0,-0,308,0.0,-0.0,0.0,0,0,0,0,317,13.9,10,5,9999,99999,9,999999999,0.0,999,999,99
2050,2,15,20,0,*?*?*?*?*?*?*?*?*?*?*?*?*?*?*?*?*?*?*?*?*?*?,5.7,2.3,78,102056,0,-0,305,0.0,-0.0,0.0,0,0,0,0,323,7.2,10,5,9999,99999,9,999999999,0.0,999,999,99
2050,2,15,21,0,*?*?*?*?*?*?*?*?*?*?*?*?*?*?*?*?*?*?*?*?*?*?,6.0,2.1,75,102056,0,-0,307,0.0,-0.0,0.0,0,0,0,0,330,13.4,10,5,9999,99999,9,999999999,0.0,999,999,99
2050,2,15,22,0,*?*?*?*?*?*?*?*?*?*?*?*?*?*?*?*?*?*?*?*?*?*?,3.9,1.5,83,102056,0,-0,298,0.0,-0.0,0.0,0,0,0,0,337,16.5,10,5,9999,99999,9,999999999,0.0,999,999,99
2050,2,15,23,0,*?*?*?*?*?*?*?*?*?*?*?*?*?*?*?*?*?*?*?*?*?*?,3.2,1.3,86,102056,0,-0,295,0.0,-0.0,0.0,0,0,0,0,343,12.9,10,5,9999,99999,9,999999999,0.0,999,999,99
2050,2,15,24,0,*?*?*?*?*?*?*?*?*?*?*?*?*?*?*?*?*?*?*?*?*?*?,8.1,5.9,86,102056,0,-0,315,0.0,-0.0,0.0,0,0,0,0,310,9.8,10,5,9999,99999,9,999999999,0.0,999,999,99
2050,2,16,1,0,*?*?*?*?*?*?*?*?*?*?*?*?*?*?*?*?*?*?*?*?*?*?,1.2,-2.2,76,102345,0,-0,287,0.0,-0.0,0.0,0,0,0,0,307,8.8,10,5,9999,99999,9,999999999,0.0,999,999,99
2050,2,16,2,0,*?*?*?*?*?*?*?*?*?*?*?*?*?*?*?*?*?*?*?*?*?*?,-0.1,-4.2,71,102345,0,-0,282,0.0,-0.0,0.0,0,0,0,0,263,10.3,10,5,9999,99999,9,999999999,0.0,999,999,99
2050,2,16,3,0,*?*?*?*?*?*?*?*?*?*?*?*?*?*?*?*?*?*?*?*?*?*?,-1.0,-5.0,71,102345,0,-0,278,0.0,-0.0,0.0,0,0,0,0,220,10.3,10,5,9999,99999,9,999999999,0.0,999,999,99
2050,2,16,4,0,*?*?*?*?*?*?*?*?*?*?*?*?*?*?*?*?*?*?*?*?*?*?,-1.9,-5.3,74,102345,0,-0,274,0.0,-0.0,0.0,0,0,0,0,177,12.4,10,5,9999,99999,9,999999999,0.0,999,999,99
2050,2,16,5,0,*?*?*?*?*?*?*?*?*?*?*?*?*?*?*?*?*?*?*?*?*?*?,-1.1,-5.6,68,102345,0,-0,278,0.0,-0.0,0.0,0,0,0,0,133,14.9,10,5,9999,99999,9,999999999,0.0,999,999,99
2050,2,16,6,0,*?*?*?*?*?*?*?*?*?*?*?*?*?*?*?*?*?*?*?*?*?*?,-0.4,-4.5,70,102345,0,-0,280,0.0,-0.0,0.0,0,0,0,0,90,14.4,10,5,9999,99999,9,999999999,0.0,999,999,99
2050,2,16,7,0,*?*?*?*?*?*?*?*?*?*?*?*?*?*?*?*?*?*?*?*?*?*?,-1.4,-5.0,73,102345,29,1384,276,0.0,0.0,0.0,0,0,0,0,100,16.5,10,5,9999,99999,9,999999999,0.0,999,999,99
2050,2,16,8,0,*?*?*?*?*?*?*?*?*?*?*?*?*?*?*?*?*?*?*?*?*?*?,-0.2,-3.1,78,102345,234,1403,281,31.7,0.0,31.7,3709,0,3715,1231,110,17.0,10,5,9999,99999,9,999999999,0.0,999,999,99
2050,2,16,9,0,*?*?*?*?*?*?*?*?*?*?*?*?*?*?*?*?*?*?*?*?*?*?,1.8,-0.6,83,102345,406,1400,284,113.8,52.2,98.7,12496,4683,11156,2667,120,17.5,9,5,9999,99999,9,999999999,0.0,999,999,99
2050,2,16,10,0,*?*?*?*?*?*?*?*?*?*?*?*?*?*?*?*?*?*?*?*?*?*?,4.6,0.4,73,102345,535,1399,296,157.9,54.9,136.9,17347,5227,15451,3904,130,18.5,9,5,9999,99999,9,999999999,0.0,999,999,99
2050,2,16,11,0,*?*?*?*?*?*?*?*?*?*?*?*?*?*?*?*?*?*?*?*?*?*?,6.6,-0.2,61,102345,612,1399,304,184.2,56.0,159.7,20246,5448,18012,4718,140,16.0,9,5,9999,99999,9,999999999,0.0,999,999,99
2050,2,16,12,0,*?*?*?*?*?*?*?*?*?*?*?*?*?*?*?*?*?*?*?*?*?*?,7.5,-0.2,58,102345,632,1400,303,252.9,141.2,189.2,27597,14236,21392,4559,150,18.5,8,4,9999,99999,9,999999999,0.0,999,999,99
2050,2,16,13,0,*?*?*?*?*?*?*?*?*?*?*?*?*?*?*?*?*?*?*?*?*?*?,8.4,-0.2,55,102345,593,1401,312,177.5,55.8,153.9,19507,5397,17360,4506,150,20.1,9,5,9999,99999,9,999999999,0.0,999,999,99
2050,2,16,14,0,*?*?*?*?*?*?*?*?*?*?*?*?*?*?*?*?*?*?*?*?*?*?,8.4,0.2,56,102345,497,1399,312,145.0,54.3,125.7,15924,5094,14192,3525,150,18.0,9,5,9999,99999,9,999999999,0.0,999,999,99
2050,2,16,15,0,*?*?*?*?*?*?*?*?*?*?*?*?*?*?*?*?*?*?*?*?*?*?,8.8,-0.8,50,102345,353,1401,314,95.6,50.5,82.9,10491,4366,9379,2197,150,19.6,9,5,9999,99999,9,999999999,0.0,999,999,99
2050,2,16,16,0,*?*?*?*?*?*?*?*?*?*?*?*?*?*?*?*?*?*?*?*?*?*?,8.7,-1.3,49,102345,168,1399,313,32.7,36.2,28.3,3662,2228,3413,593,150,19.1,9,5,9999,99999,9,999999999,0.0,999,999,99
2050,2,16,17,0,*?*?*?*?*?*?*?*?*?*?*?*?*?*?*?*?*?*?*?*?*?*?,7.6,-1.1,53,102345,0,-0,309,0.0,-0.0,0.0,0,0,0,0,150,14.9,9,5,9999,99999,9,999999999,0.0,999,999,99
2050,2,16,18,0,*?*?*?*?*?*?*?*?*?*?*?*?*?*?*?*?*?*?*?*?*?*?,5.6,-0.2,66,102345,0,-0,305,0.0,-0.0,0.0,0,0,0,0,150,13.9,10,5,9999,99999,9,999999999,0.0,999,999,99
2050,2,16,19,0,*?*?*?*?*?*?*?*?*?*?*?*?*?*?*?*?*?*?*?*?*?*?,5.2,-1.1,63,102345,0,-0,304,0.0,-0.0,0.0,0,0,0,0,140,13.9,10,5,9999,99999,9,999999999,0.0,999,999,99
2050,2,16,20,0,*?*?*?*?*?*?*?*?*?*?*?*?*?*?*?*?*?*?*?*?*?*?,4.0,-1.1,68,102345,0,-0,298,0.0,-0.0,0.0,0,0,0,0,130,7.2,10,5,9999,99999,9,999999999,0.0,999,999,99
2050,2,16,21,0,*?*?*?*?*?*?*?*?*?*?*?*?*?*?*?*?*?*?*?*?*?*?,2.9,-1.5,71,102345,0,-0,294,0.0,-0.0,0.0,0,0,0,0,120,13.4,10,5,9999,99999,9,999999999,0.0,999,999,99
2050,2,16,22,0,*?*?*?*?*?*?*?*?*?*?*?*?*?*?*?*?*?*?*?*?*?*?,3.1,-1.5,70,102345,0,-0,295,0.0,-0.0,0.0,0,0,0,0,110,16.5,10,5,9999,99999,9,999999999,0.0,999,999,99
2050,2,16,23,0,*?*?*?*?*?*?*?*?*?*?*?*?*?*?*?*?*?*?*?*?*?*?,2.0,-2.4,71,102345,0,-0,290,0.0,-0.0,0.0,0,0,0,0,100,12.9,10,5,9999,99999,9,999999999,0.0,999,999,99
2050,2,16,24,0,*?*?*?*?*?*?*?*?*?*?*?*?*?*?*?*?*?*?*?*?*?*?,2.5,-0.4,80,102345,0,-0,292,0.0,-0.0,0.0,0,0,0,0,350,9.8,10,5,9999,99999,9,999999999,0.0,999,999,99
2050,2,17,1,0,*?*?*?*?*?*?*?*?*?*?*?*?*?*?*?*?*?*?*?*?*?*?,0.8,-3.4,71,102038,0,-0,285,0.0,-0.0,0.0,0,0,0,0,88,8.8,10,5,9999,99999,9,999999999,0.0,999,999,99
2050,2,17,2,0,*?*?*?*?*?*?*?*?*?*?*?*?*?*?*?*?*?*?*?*?*?*?,0.3,-3.9,70,102038,0,-0,283,0.0,-0.0,0.0,0,0,0,0,87,10.3,10,5,9999,99999,9,999999999,0.0,999,999,99
2050,2,17,3,0,*?*?*?*?*?*?*?*?*?*?*?*?*?*?*?*?*?*?*?*?*?*?,0.9,-3.7,69,102038,0,-0,286,0.0,-0.0,0.0,0,0,0,0,85,10.3,10,5,9999,99999,9,999999999,0.0,999,999,99
2050,2,17,4,0,*?*?*?*?*?*?*?*?*?*?*?*?*?*?*?*?*?*?*?*?*?*?,0.2,-4.2,70,102038,0,-0,283,0.0,-0.0,0.0,0,0,0,0,83,12.4,10,5,9999,99999,9,999999999,0.0,999,999,99
2050,2,17,5,0,*?*?*?*?*?*?*?*?*?*?*?*?*?*?*?*?*?*?*?*?*?*?,-0.7,-4.8,71,102038,0,-0,279,0.0,-0.0,0.0,0,0,0,0,82,14.9,10,5,9999,99999,9,999999999,0.0,999,999,99
2050,2,17,6,0,*?*?*?*?*?*?*?*?*?*?*?*?*?*?*?*?*?*?*?*?*?*?,-0.7,-4.2,74,102038,0,-0,279,0.0,-0.0,0.0,0,0,0,0,80,14.4,10,5,9999,99999,9,999999999,0.0,999,999,99
2050,2,17,7,0,*?*?*?*?*?*?*?*?*?*?*?*?*?*?*?*?*?*?*?*?*?*?,-0.9,-4.5,74,102038,36,1385,267,0.0,0.0,0.0,0,0,0,0,88,16.5,8,4,9999,99999,9,999999999,0.0,999,999,99
2050,2,17,8,0,*?*?*?*?*?*?*?*?*?*?*?*?*?*?*?*?*?*?*?*?*?*?,0.4,-2.9,76,102038,241,1401,246,112.7,417.4,40.9,11623,30122,6230,748,97,17.0,3,2,9999,99999,9,999999999,0.0,999,999,99
2050,2,17,9,0,*?*?*?*?*?*?*?*?*?*?*?*?*?*?*?*?*?*?*?*?*?*?,1.7,-1.5,79,102038,413,1398,252,228.3,492.3,82.9,23385,42875,11799,1510,105,17.5,3,2,9999,99999,9,999999999,0.0,999,999,99
2050,2,17,10,0,*?*?*?*?*?*?*?*?*?*?*?*?*?*?*?*?*?*?*?*?*?*?,4.4,-0.4,70,102038,543,1400,269,308.6,467.9,127.1,32533,44528,16082,2463,113,18.5,4,2,9999,99999,9,999999999,0.0,999,999,99
2050,2,17,11,0,*?*?*?*?*?*?*?*?*?*?*?*?*?*?*?*?*?*?*?*?*?*?,4.7,-0.4,68,102038,620,1400,270,359.1,476.8,147.9,37919,46728,18458,2971,122,16.0,4,2,9999,99999,9,999999999,0.0,999,999,99
2050,2,17,12,0,*?*?*?*?*?*?*?*?*?*?*?*?*?*?*?*?*?*?*?*?*?*?,6.5,0.4,65,102038,639,1399,272,379.4,529.2,137.7,40527,52245,17472,2765,130,18.5,3,2,9999,99999,9,999999999,0.0,999,999,99
2050,2,17,13,0,*?*?*?*?*?*?*?*?*?*?*?*?*?*?*?*?*?*?*?*?*?*?,6.7,1.7,70,102038,600,1400,275,353.1,524.8,128.2,37686,51165,16373,2520,127,20.1,3,2,9999,99999,9,999999999,0.0,999,999,99
2050,2,17,14,0,*?*?*?*?*?*?*?*?*?*?*?*?*?*?*?*?*?*?*?*?*?*?,6.8,1.5,69,102038,505,1401,295,230.9,228.7,148.5,24473,21925,17000,3075,123,18.0,7,4,9999,99999,9,999999999,0.0,999,999,99
2050,2,17,15,0,*?*?*?*?*?*?*?*?*?*?*?*?*?*?*?*?*?*?*?*?*?*?,6.5,0.8,67,102038,360,1401,304,98.0,50.7,85.0,10755,4412,9613,2257,120,19.6,9,5,9999,99999,9,999999999,0.0,999,999,99
2050,2,17,16,0,*?*?*?*?*?*?*?*?*?*?*?*?*?*?*?*?*?*?*?*?*?*?,6.6,0.4,64,102038,175,1401,278,67.3,316.6,27.7,6965,19928,4343,511,117,19.1,4,2,9999,99999,9,999999999,0.0,999,999,99
2050,2,17,17,0,*?*?*?*?*?*?*?*?*?*?*?*?*?*?*?*?*?*?*?*?*?*?,6.5,0.6,67,102038,0,-0,299,0.0,-0.0,0.0,0,0,0,0,113,14.9,8,4,9999,99999,9,999999999,0.0,999,999,99
2050,2,17,18,0,*?*?*?*?*?*?*?*?*?*?*?*?*?*?*?*?*?*?*?*?*?*?,4.8,1.0,76,102038,0,-0,302,0.0,-0.0,0.0,0,0,0,0,110,13.9,10,5,9999,99999,9,999999999,0.0,999,999,99
2050,2,17,19,0,*?*?*?*?*?*?*?*?*?*?*?*?*?*?*?*?*?*?*?*?*?*?,3.6,1.0,83,102038,0,-0,296,0.0,-0.0,0.0,0,0,0,0,110,13.9,10,5,9999,99999,9,999999999,0.0,999,999,99
2050,2,17,20,0,*?*?*?*?*?*?*?*?*?*?*?*?*?*?*?*?*?*?*?*?*?*?,3.0,0.6,85,102038,0,-0,294,0.0,-0.0,0.0,0,0,0,0,110,7.2,10,5,9999,99999,9,999999999,0.0,999,999,99
2050,2,17,21,0,*?*?*?*?*?*?*?*?*?*?*?*?*?*?*?*?*?*?*?*?*?*?,2.7,-0.0,82,102038,0,-0,293,0.0,-0.0,0.0,0,0,0,0,110,13.4,10,5,9999,99999,9,999999999,0.0,999,999,99
2050,2,17,22,0,*?*?*?*?*?*?*?*?*?*?*?*?*?*?*?*?*?*?*?*?*?*?,2.3,-0.4,81,102038,0,-0,291,0.0,-0.0,0.0,0,0,0,0,110,16.5,10,5,9999,99999,9,999999999,0.0,999,999,99
2050,2,17,23,0,*?*?*?*?*?*?*?*?*?*?*?*?*?*?*?*?*?*?*?*?*?*?,1.5,-1.7,78,102038,0,-0,288,0.0,-0.0,0.0,0,0,0,0,110,12.9,10,5,9999,99999,9,999999999,0.0,999,999,99
2050,2,17,24,0,*?*?*?*?*?*?*?*?*?*?*?*?*?*?*?*?*?*?*?*?*?*?,0.9,-2.9,74,102038,0,-0,286,0.0,-0.0,0.0,0,0,0,0,90,9.8,10,5,9999,99999,9,999999999,0.0,999,999,99
2050,2,18,1,0,*?*?*?*?*?*?*?*?*?*?*?*?*?*?*?*?*?*?*?*?*?*?,-0.3,-3.7,75,101919,0,-0,281,0.0,-0.0,0.0,0,0,0,0,107,14.9,10,5,9999,99999,9,999999999,0.0,999,999,99
2050,2,18,2,0,*?*?*?*?*?*?*?*?*?*?*?*?*?*?*?*?*?*?*?*?*?*?,-1.3,-4.8,75,101919,0,-0,277,0.0,-0.0,0.0,0,0,0,0,103,12.9,10,5,9999,99999,9,999999999,0.0,999,999,99
2050,2,18,3,0,*?*?*?*?*?*?*?*?*?*?*?*?*?*?*?*?*?*?*?*?*?*?,-1.7,-6.0,69,101919,0,-0,275,0.0,-0.0,0.0,0,0,0,0,100,8.2,10,5,9999,99999,9,999999999,0.0,999,999,99
2050,2,18,4,0,*?*?*?*?*?*?*?*?*?*?*?*?*?*?*?*?*?*?*?*?*?*?,-2.0,-6.0,70,101919,0,-0,274,0.0,-0.0,0.0,0,0,0,0,97,6.7,10,5,9999,99999,9,999999999,0.0,999,999,99
2050,2,18,5,0,*?*?*?*?*?*?*?*?*?*?*?*?*?*?*?*?*?*?*?*?*?*?,-1.7,-6.9,64,101919,0,-0,275,0.0,-0.0,0.0,0,0,0,0,93,6.7,10,5,9999,99999,9,999999999,0.0,999,999,99
2050,2,18,6,0,*?*?*?*?*?*?*?*?*?*?*?*?*?*?*?*?*?*?*?*?*?*?,-1.4,-6.0,67,101919,0,-0,277,0.0,-0.0,0.0,0,0,0,0,90,10.8,10,5,9999,99999,9,999999999,0.0,999,999,99
2050,2,18,7,0,*?*?*?*?*?*?*?*?*?*?*?*?*?*?*?*?*?*?*?*?*?*?,-1.8,-6.0,69,101919,44,1415,258,0.0,0.0,0.0,0,0,0,0,95,11.3,7,4,9999,99999,9,999999999,0.0,999,999,99
2050,2,18,8,0,*?*?*?*?*?*?*?*?*?*?*?*?*?*?*?*?*?*?*?*?*?*?,-1.0,-6.0,64,101919,248,1399,261,93.9,189.1,60.4,9976,13261,7247,1125,100,13.4,7,4,9999,99999,9,999999999,0.0,999,999,99
2050,2,18,9,0,*?*?*?*?*?*?*?*?*?*?*?*?*?*?*?*?*?*?*?*?*?*?,-0.4,-6.6,59,101919,421,1400,251,220.3,384.5,104.6,22958,33927,13308,1965,105,12.9,5,3,9999,99999,9,999999999,0.0,999,999,99
2050,2,18,10,0,*?*?*?*?*?*?*?*?*?*?*?*?*?*?*?*?*?*?*?*?*?*?,0.8,-4.8,62,101919,550,1399,257,302.0,403.2,143.5,31498,38437,17763,2822,110,16.5,5,3,9999,99999,9,999999999,0.0,999,999,99
2050,2,18,11,0,*?*?*?*?*?*?*?*?*?*?*?*?*?*?*?*?*?*?*?*?*?*?,2.6,-4.2,57,101919,627,1399,241,375.9,581.0,115.4,39073,56097,16057,2320,115,16.0,1,0,9999,99999,9,999999999,0.0,999,999,99
2050,2,18,12,0,*?*?*?*?*?*?*?*?*?*?*?*?*?*?*?*?*?*?*?*?*?*?,2.8,-4.5,55,101919,647,1400,253,384.5,530.0,139.6,41084,52439,17687,2814,120,14.9,3,2,9999,99999,9,999999999,0.0,999,999,99
2050,2,18,13,0,*?*?*?*?*?*?*?*?*?*?*?*?*?*?*?*?*?*?*?*?*?*?,3.1,-4.8,53,101919,607,1399,271,317.1,327.4,175.1,33847,32975,19903,3755,118,15.5,6,3,9999,99999,9,999999999,0.0,999,999,99
2050,2,18,14,0,*?*?*?*?*?*?*?*?*?*?*?*?*?*?*?*?*?*?*?*?*?*?,3.2,-2.7,63,101919,512,1400,273,260.5,319.1,143.8,27714,30743,16542,2956,117,15.5,6,3,9999,99999,9,999999999,0.0,999,999,99
2050,2,18,15,0,*?*?*?*?*?*?*?*?*?*?*?*?*?*?*?*?*?*?*?*?*?*?,3.3,-2.9,61,101919,366,1397,279,157.3,214.3,101.1,16624,18277,11811,1985,115,18.0,7,4,9999,99999,9,999999999,0.0,999,999,99
2050,2,18,16,0,*?*?*?*?*?*?*?*?*?*?*?*?*?*?*?*?*?*?*?*?*?*?,3.2,-3.4,59,101919,182,1402,272,64.8,223.6,35.8,6871,13388,4924,631,113,18.5,6,3,9999,99999,9,999999999,0.0,999,999,99
2050,2,18,17,0,*?*?*?*?*?*?*?*?*?*?*?*?*?*?*?*?*?*?*?*?*?*?,3.0,-4.2,56,101919,0,-0,271,0.0,-0.0,0.0,0,0,0,0,112,17.0,6,3,9999,99999,9,999999999,0.0,999,999,99
2050,2,18,18,0,*?*?*?*?*?*?*?*?*?*?*?*?*?*?*?*?*?*?*?*?*?*?,2.1,-5.3,55,101919,0,-0,291,0.0,-0.0,0.0,0,0,0,0,110,16.0,10,5,9999,99999,9,999999999,0.0,999,999,99
2050,2,18,19,0,*?*?*?*?*?*?*?*?*?*?*?*?*?*?*?*?*?*?*?*?*?*?,1.8,-5.0,57,101919,0,-0,290,0.0,-0.0,0.0,0,0,0,0,105,17.0,10,5,9999,99999,9,999999999,0.0,999,999,99
2050,2,18,20,0,*?*?*?*?*?*?*?*?*?*?*?*?*?*?*?*?*?*?*?*?*?*?,0.6,-5.6,59,101919,0,-0,285,0.0,-0.0,0.0,0,0,0,0,100,16.5,10,5,9999,99999,9,999999999,0.0,999,999,99
2050,2,18,21,0,*?*?*?*?*?*?*?*?*?*?*?*?*?*?*?*?*?*?*?*?*?*?,0.6,-5.6,58,101919,0,-0,285,0.0,-0.0,0.0,0,0,0,0,95,17.0,10,5,9999,99999,9,999999999,0.0,999,999,99
2050,2,18,22,0,*?*?*?*?*?*?*?*?*?*?*?*?*?*?*?*?*?*?*?*?*?*?,0.5,-4.5,66,101919,0,-0,284,0.0,-0.0,0.0,0,0,0,0,90,19.1,10,5,9999,99999,9,999999999,0.0,999,999,99
2050,2,18,23,0,*?*?*?*?*?*?*?*?*?*?*?*?*?*?*?*?*?*?*?*?*?*?,0.2,-5.3,63,101919,0,-0,283,0.0,-0.0,0.0,0,0,0,0,85,17.5,10,5,9999,99999,9,999999999,0.0,999,999,99
2050,2,18,24,0,*?*?*?*?*?*?*?*?*?*?*?*?*?*?*?*?*?*?*?*?*?*?,0.7,-2.7,76,101919,0,-0,285,0.0,-0.0,0.0,0,0,0,0,110,14.9,10,5,9999,99999,9,999999999,0.0,999,999,99
2050,2,19,1,0,*?*?*?*?*?*?*?*?*?*?*?*?*?*?*?*?*?*?*?*?*?*?,0.0,-2.7,78,101905,0,-0,282,0.0,-0.0,0.0,0,0,0,0,78,12.9,10,5,9999,99999,9,999999999,0.0,999,999,99
2050,2,19,2,0,*?*?*?*?*?*?*?*?*?*?*?*?*?*?*?*?*?*?*?*?*?*?,0.1,-1.7,85,101905,0,-0,282,0.0,-0.0,0.0,0,0,0,0,77,11.8,10,5,9999,99999,9,999999999,0.0,999,999,99
2050,2,19,3,0,*?*?*?*?*?*?*?*?*?*?*?*?*?*?*?*?*?*?*?*?*?*?,-0.1,-2.2,82,101905,0,-0,281,0.0,-0.0,0.0,0,0,0,0,75,11.8,10,5,9999,99999,9,999999999,0.0,999,999,99
2050,2,19,4,0,*?*?*?*?*?*?*?*?*?*?*?*?*?*?*?*?*?*?*?*?*?*?,-0.1,-1.5,87,101905,0,-0,281,0.0,-0.0,0.0,0,0,0,0,73,13.9,10,5,9999,99999,9,999999999,0.0,999,999,99
2050,2,19,5,0,*?*?*?*?*?*?*?*?*?*?*?*?*?*?*?*?*?*?*?*?*?*?,-0.9,-2.7,84,101905,0,-0,278,0.0,-0.0,0.0,0,0,0,0,72,13.9,10,5,9999,99999,9,999999999,0.0,999,999,99
2050,2,19,6,0,*?*?*?*?*?*?*?*?*?*?*?*?*?*?*?*?*?*?*?*?*?*?,-1.7,-2.9,88,101905,0,-0,275,0.0,-0.0,0.0,0,0,0,0,70,12.9,10,5,9999,99999,9,999999999,0.0,999,999,99
2050,2,19,7,0,*?*?*?*?*?*?*?*?*?*?*?*?*?*?*?*?*?*?*?*?*?*?,-0.9,-2.2,88,101905,51,1406,278,0.0,0.0,0.0,0,0,0,0,85,15.5,10,5,9999,99999,9,999999999,0.0,999,999,99
2050,2,19,8,0,*?*?*?*?*?*?*?*?*?*?*?*?*?*?*?*?*?*?*?*?*?*?,-0.3,-2.7,80,101905,255,1396,265,97.9,191.4,63.0,10391,13647,7536,1177,100,14.9,7,4,9999,99999,9,999999999,0.0,999,999,99
2050,2,19,9,0,*?*?*?*?*?*?*?*?*?*?*?*?*?*?*?*?*?*?*?*?*?*?,0.4,-2.4,77,101905,428,1397,267,190.4,221.9,122.4,20136,20146,14158,2462,115,14.9,7,4,9999,99999,9,999999999,0.0,999,999,99
2050,2,19,10,0,*?*?*?*?*?*?*?*?*?*?*?*?*?*?*?*?*?*?*?*?*?*?,2.5,-2.2,69,101905,558,1399,276,259.5,232.4,166.9,27546,22916,18973,3536,130,14.9,7,4,9999,99999,9,999999999,0.0,999,999,99
2050,2,19,11,0,*?*?*?*?*?*?*?*?*?*?*?*?*?*?*?*?*?*?*?*?*?*?,4.3,-2.2,61,101905,635,1399,289,254.5,141.3,190.3,27770,14260,21520,4595,145,15.5,8,4,9999,99999,9,999999999,0.0,999,999,99
2050,2,19,12,0,*?*?*?*?*?*?*?*?*?*?*?*?*?*?*?*?*?*?*?*?*?*?,5.4,-2.7,54,101905,654,1398,293,263.2,141.8,196.9,28734,14389,22239,4794,160,16.0,8,4,9999,99999,9,999999999,0.0,999,999,99
2050,2,19,13,0,*?*?*?*?*?*?*?*?*?*?*?*?*?*?*?*?*?*?*?*?*?*?,5.5,-3.9,48,101905,615,1400,299,185.2,56.0,160.5,20356,5455,18110,4750,157,17.5,9,5,9999,99999,9,999999999,0.0,999,999,99
2050,2,19,14,0,*?*?*?*?*?*?*?*?*?*?*?*?*?*?*?*?*?*?*?*?*?*?,5.7,-4.8,44,101905,519,1399,300,152.5,54.7,132.2,16749,5173,14921,3743,153,17.5,9,5,9999,99999,9,999999999,0.0,999,999,99
2050,2,19,15,0,*?*?*?*?*?*?*?*?*?*?*?*?*?*?*?*?*?*?*?*?*?*?,5.8,-4.5,44,101905,373,1397,295,136.3,128.6,101.9,14855,11266,11721,2246,150,16.5,8,4,9999,99999,9,999999999,0.0,999,999,99
2050,2,19,16,0,*?*?*?*?*?*?*?*?*?*?*?*?*?*?*?*?*?*?*?*?*?*?,5.7,-5.3,42,101905,188,1396,288,62.1,164.5,39.9,6527,10039,5412,710,147,17.0,7,4,9999,99999,9,999999999,0.0,999,999,99
2050,2,19,17,0,*?*?*?*?*?*?*?*?*?*?*?*?*?*?*?*?*?*?*?*?*?*?,4.2,-4.5,51,101905,0,-0,288,0.0,-0.0,0.0,0,0,0,0,143,16.5,8,4,9999,99999,9,999999999,0.0,999,999,99
2050,2,19,18,0,*?*?*?*?*?*?*?*?*?*?*?*?*?*?*?*?*?*?*?*?*?*?,3.9,-3.9,54,101905,0,-0,298,0.0,-0.0,0.0,0,0,0,0,140,15.5,10,5,9999,99999,9,999999999,0.0,999,999,99
2050,2,19,19,0,*?*?*?*?*?*?*?*?*?*?*?*?*?*?*?*?*?*?*?*?*?*?,1.7,-3.4,65,101905,0,-0,289,0.0,-0.0,0.0,0,0,0,0,125,14.4,10,5,9999,99999,9,999999999,0.0,999,999,99
2050,2,19,20,0,*?*?*?*?*?*?*?*?*?*?*?*?*?*?*?*?*?*?*?*?*?*?,1.9,-3.1,65,101905,0,-0,290,0.0,-0.0,0.0,0,0,0,0,110,13.9,10,5,9999,99999,9,999999999,0.0,999,999,99
2050,2,19,21,0,*?*?*?*?*?*?*?*?*?*?*?*?*?*?*?*?*?*?*?*?*?*?,2.1,-1.9,71,101905,0,-0,290,0.0,-0.0,0.0,0,0,0,0,95,13.9,10,5,9999,99999,9,999999999,0.0,999,999,99
2050,2,19,22,0,*?*?*?*?*?*?*?*?*?*?*?*?*?*?*?*?*?*?*?*?*?*?,1.7,-2.2,72,101905,0,-0,289,0.0,-0.0,0.0,0,0,0,0,80,13.9,10,5,9999,99999,9,999999999,0.0,999,999,99
2050,2,19,23,0,*?*?*?*?*?*?*?*?*?*?*?*?*?*?*?*?*?*?*?*?*?*?,1.2,-2.4,73,101905,0,-0,287,0.0,-0.0,0.0,0,0,0,0,65,13.4,10,5,9999,99999,9,999999999,0.0,999,999,99
2050,2,19,24,0,*?*?*?*?*?*?*?*?*?*?*?*?*?*?*?*?*?*?*?*?*?*?,-0.1,-3.9,71,101905,0,-0,282,0.0,-0.0,0.0,0,0,0,0,80,8.2,10,5,9999,99999,9,999999999,0.0,999,999,99
2050,2,20,1,0,*?*?*?*?*?*?*?*?*?*?*?*?*?*?*?*?*?*?*?*?*?*?,0.4,-2.7,76,102146,0,-0,283,0.0,-0.0,0.0,0,0,0,0,53,16.5,10,5,9999,99999,9,999999999,0.0,999,999,99
2050,2,20,2,0,*?*?*?*?*?*?*?*?*?*?*?*?*?*?*?*?*?*?*?*?*?*?,0.3,-2.9,76,102146,0,-0,283,0.0,-0.0,0.0,0,0,0,0,57,19.1,10,5,9999,99999,9,999999999,0.0,999,999,99
2050,2,20,3,0,*?*?*?*?*?*?*?*?*?*?*?*?*?*?*?*?*?*?*?*?*?*?,-0.2,-3.4,75,102146,0,-0,281,0.0,-0.0,0.0,0,0,0,0,60,20.6,10,5,9999,99999,9,999999999,0.0,999,999,99
2050,2,20,4,0,*?*?*?*?*?*?*?*?*?*?*?*?*?*?*?*?*?*?*?*?*?*?,-1.0,-4.8,72,102146,0,-0,278,0.0,-0.0,0.0,0,0,0,0,63,19.6,10,5,9999,99999,9,999999999,0.0,999,999,99
2050,2,20,5,0,*?*?*?*?*?*?*?*?*?*?*?*?*?*?*?*?*?*?*?*?*?*?,-1.3,-4.8,75,102146,0,-0,277,0.0,-0.0,0.0,0,0,0,0,67,17.0,10,5,9999,99999,9,999999999,0.0,999,999,99
2050,2,20,6,0,*?*?*?*?*?*?*?*?*?*?*?*?*?*?*?*?*?*?*?*?*?*?,-1.7,-4.5,77,102146,0,-0,264,0.0,-0.0,0.0,0,0,0,0,70,15.5,8,4,9999,99999,9,999999999,0.0,999,999,99
2050,2,20,7,0,*?*?*?*?*?*?*?*?*?*?*?*?*?*?*?*?*?*?*?*?*?*?,-1.3,-3.9,79,102146,58,1397,222,0.0,0.0,0.0,0,0,0,0,73,16.5,0,0,9999,99999,9,999999999,0.0,999,999,99
2050,2,20,8,0,*?*?*?*?*?*?*?*?*?*?*?*?*?*?*?*?*?*?*?*?*?*?,-1.0,-4.8,72,102146,263,1399,222,129.3,481.2,38.8,13474,36305,6034,726,77,13.4,0,0,9999,99999,9,999999999,0.0,999,999,99
2050,2,20,9,0,*?*?*?*?*?*?*?*?*?*?*?*?*?*?*?*?*?*?*?*?*?*?,0.5,-2.7,77,102146,436,1398,230,246.6,553.6,74.0,25590,49429,10842,1399,80,17.5,0,0,9999,99999,9,999999999,0.0,999,999,99
2050,2,20,10,0,*?*?*?*?*?*?*?*?*?*?*?*?*?*?*?*?*?*?*?*?*?*?,1.9,-2.4,70,102146,565,1397,235,334.3,578.8,100.3,34757,54910,14221,1970,83,15.5,0,0,9999,99999,9,999999999,0.0,999,999,99
2050,2,20,11,0,*?*?*?*?*?*?*?*?*?*?*?*?*?*?*?*?*?*?*?*?*?*?,4.2,-1.3,66,102146,642,1398,245,386.5,588.9,115.9,40258,57144,16150,2358,87,14.4,0,0,9999,99999,9,999999999,0.0,999,999,99
2050,2,20,12,0,*?*?*?*?*?*?*?*?*?*?*?*?*?*?*?*?*?*?*?*?*?*?,5.4,-0.4,65,102146,661,1397,251,399.6,591.1,119.9,41641,57613,16621,2463,90,16.0,0,0,9999,99999,9,999999999,0.0,999,999,99
2050,2,20,13,0,*?*?*?*?*?*?*?*?*?*?*?*?*?*?*?*?*?*?*?*?*?*?,5.0,-1.3,63,102146,622,1398,248,372.7,586.5,111.8,38801,56612,15647,2251,88,12.9,0,0,9999,99999,9,999999999,0.0,999,999,99
2050,2,20,14,0,*?*?*?*?*?*?*?*?*?*?*?*?*?*?*?*?*?*?*?*?*?*?,5.4,-0.8,63,102146,526,1398,250,307.7,572.4,92.3,31965,53512,13216,1788,87,13.4,0,0,9999,99999,9,999999999,0.0,999,999,99
2050,2,20,15,0,*?*?*?*?*?*?*?*?*?*?*?*?*?*?*?*?*?*?*?*?*?*?,5.2,-0.8,63,102146,380,1397,250,208.9,537.5,62.7,21686,46137,9335,1175,85,13.4,0,0,9999,99999,9,999999999,0.0,999,999,99
2050,2,20,16,0,*?*?*?*?*?*?*?*?*?*?*?*?*?*?*?*?*?*?*?*?*?*?,5.5,-0.6,64,102146,195,1398,251,83.3,417.8,25.0,8596,29527,4096,516,83,12.4,0,0,9999,99999,9,999999999,0.0,999,999,99
2050,2,20,17,0,*?*?*?*?*?*?*?*?*?*?*?*?*?*?*?*?*?*?*?*?*?*?,4.9,-0.4,67,102146,0,-0,281,0.0,-0.0,0.0,0,0,0,0,82,10.8,6,3,9999,99999,9,999999999,0.0,999,999,99
2050,2,20,18,0,*?*?*?*?*?*?*?*?*?*?*?*?*?*?*?*?*?*?*?*?*?*?,3.2,-0.4,76,102146,0,-0,295,0.0,-0.0,0.0,0,0,0,0,80,9.8,10,5,9999,99999,9,999999999,0.0,999,999,99
2050,2,20,19,0,*?*?*?*?*?*?*?*?*?*?*?*?*?*?*?*?*?*?*?*?*?*?,2.8,-1.7,70,102146,0,-0,293,0.0,-0.0,0.0,0,0,0,0,80,9.3,10,5,9999,99999,9,999999999,0.0,999,999,99
2050,2,20,20,0,*?*?*?*?*?*?*?*?*?*?*?*?*?*?*?*?*?*?*?*?*?*?,2.0,-2.2,72,102146,0,-0,290,0.0,-0.0,0.0,0,0,0,0,80,10.3,10,5,9999,99999,9,999999999,0.0,999,999,99
2050,2,20,21,0,*?*?*?*?*?*?*?*?*?*?*?*?*?*?*?*?*?*?*?*?*?*?,1.7,-2.2,74,102146,0,-0,289,0.0,-0.0,0.0,0,0,0,0,80,9.8,10,5,9999,99999,9,999999999,0.0,999,999,99
2050,2,20,22,0,*?*?*?*?*?*?*?*?*?*?*?*?*?*?*?*?*?*?*?*?*?*?,1.0,-1.7,80,102146,0,-0,286,0.0,-0.0,0.0,0,0,0,0,80,13.4,10,5,9999,99999,9,999999999,0.0,999,999,99
2050,2,20,23,0,*?*?*?*?*?*?*?*?*?*?*?*?*?*?*?*?*?*?*?*?*?*?,0.8,-1.5,82,102146,0,-0,285,0.0,-0.0,0.0,0,0,0,0,80,9.8,10,5,9999,99999,9,999999999,0.0,999,999,99
2050,2,20,24,0,*?*?*?*?*?*?*?*?*?*?*?*?*?*?*?*?*?*?*?*?*?*?,0.7,-2.7,75,102146,0,-0,285,0.0,-0.0,0.0,0,0,0,0,50,16.0,10,5,9999,99999,9,999999999,0.0,999,999,99
2050,2,21,1,0,*?*?*?*?*?*?*?*?*?*?*?*?*?*?*?*?*?*?*?*?*?*?,0.9,-2.2,78,102257,0,-0,285,0.0,-0.0,0.0,0,0,0,0,80,10.8,10,5,9999,99999,9,999999999,0.0,999,999,99
2050,2,21,2,0,*?*?*?*?*?*?*?*?*?*?*?*?*?*?*?*?*?*?*?*?*?*?,1.2,-2.4,74,102257,0,-0,287,0.0,-0.0,0.0,0,0,0,0,80,11.8,10,5,9999,99999,9,999999999,0.0,999,999,99
2050,2,21,3,0,*?*?*?*?*?*?*?*?*?*?*?*?*?*?*?*?*?*?*?*?*?*?,1.8,-1.9,74,102257,0,-0,289,0.0,-0.0,0.0,0,0,0,0,80,11.3,10,5,9999,99999,9,999999999,0.0,999,999,99
2050,2,21,4,0,*?*?*?*?*?*?*?*?*?*?*?*?*?*?*?*?*?*?*?*?*?*?,-0.0,-3.1,76,102257,0,-0,282,0.0,-0.0,0.0,0,0,0,0,80,11.3,10,5,9999,99999,9,999999999,0.0,999,999,99
2050,2,21,5,0,*?*?*?*?*?*?*?*?*?*?*?*?*?*?*?*?*?*?*?*?*?*?,-0.4,-3.1,79,102257,0,-0,280,0.0,-0.0,0.0,0,0,0,0,80,13.9,10,5,9999,99999,9,999999999,0.0,999,999,99
2050,2,21,6,0,*?*?*?*?*?*?*?*?*?*?*?*?*?*?*?*?*?*?*?*?*?*?,-0.9,-3.9,76,102257,0,-0,278,0.0,-0.0,0.0,0,0,0,0,80,14.4,10,5,9999,99999,9,999999999,0.0,999,999,99
2050,2,21,7,0,*?*?*?*?*?*?*?*?*?*?*?*?*?*?*?*?*?*?*?*?*?*?,-0.0,-3.9,72,102257,65,1388,260,0.0,0.0,0.0,0,0,0,0,82,13.4,6,3,9999,99999,9,999999999,0.0,999,999,99
2050,2,21,8,0,*?*?*?*?*?*?*?*?*?*?*?*?*?*?*?*?*?*?*?*?*?*?,0.8,-2.7,75,102257,270,1395,280,67.7,46.6,58.7,7474,3601,6899,1259,83,14.4,9,5,9999,99999,9,999999999,0.0,999,999,99
2050,2,21,9,0,*?*?*?*?*?*?*?*?*?*?*?*?*?*?*?*?*?*?*?*?*?*?,3.4,-0.8,72,102257,443,1396,280,198.7,223.5,127.7,21015,20549,14739,2585,85,12.4,7,4,9999,99999,9,999999999,0.0,999,999,99
2050,2,21,10,0,*?*?*?*?*?*?*?*?*?*?*?*?*?*?*?*?*?*?*?*?*?*?,4.2,0.2,75,102257,573,1398,284,267.9,233.3,172.3,28446,23170,19544,3676,87,13.4,7,4,9999,99999,9,999999999,0.0,999,999,99
2050,2,21,11,0,*?*?*?*?*?*?*?*?*?*?*?*?*?*?*?*?*?*?*?*?*?*?,6.1,2.3,76,102257,650,1398,297,261.5,141.7,195.6,28545,14364,22098,4755,88,15.5,8,4,9999,99999,9,999999999,0.0,999,999,99
2050,2,21,12,0,*?*?*?*?*?*?*?*?*?*?*?*?*?*?*?*?*?*?*?*?*?*?,8.9,1.9,61,102257,669,1398,289,392.1,481.6,161.5,41450,47871,19975,3337,90,15.5,4,2,9999,99999,9,999999999,0.0,999,999,99
2050,2,21,13,0,*?*?*?*?*?*?*?*?*?*?*?*?*?*?*?*?*?*?*?*?*?*?,8.7,1.5,60,102257,629,1397,293,352.4,410.9,167.4,36812,40331,20422,3421,88,14.4,5,3,9999,99999,9,999999999,0.0,999,999,99
2050,2,21,14,0,*?*?*?*?*?*?*?*?*?*?*?*?*?*?*?*?*?*?*?*?*?*?,8.8,2.3,63,102257,533,1397,294,291.6,401.3,138.5,30402,37973,17201,2707,87,16.0,5,3,9999,99999,9,999999999,0.0,999,999,99
2050,2,21,15,0,*?*?*?*?*?*?*?*?*?*?*?*?*?*?*?*?*?*?*?*?*?*?,8.9,1.3,58,102257,387,1396,304,168.6,217.2,108.4,17826,18967,12619,2147,85,16.0,7,4,9999,99999,9,999999999,0.0,999,999,99
2050,2,21,16,0,*?*?*?*?*?*?*?*?*?*?*?*?*?*?*?*?*?*?*?*?*?*?,8.8,0.2,54,102257,202,1399,303,69.3,171.4,44.6,7265,10865,5990,797,83,14.4,7,4,9999,99999,9,999999999,0.0,999,999,99
2050,2,21,17,0,*?*?*?*?*?*?*?*?*?*?*?*?*?*?*?*?*?*?*?*?*?*?,8.2,0.2,57,102257,0,-0,311,0.0,-0.0,0.0,0,0,0,0,82,14.4,9,5,9999,99999,9,999999999,0.0,999,999,99
2050,2,21,18,0,*?*?*?*?*?*?*?*?*?*?*?*?*?*?*?*?*?*?*?*?*?*?,6.3,-0.0,63,102257,0,-0,308,0.0,-0.0,0.0,0,0,0,0,80,16.0,10,5,9999,99999,9,999999999,0.0,999,999,99
2050,2,21,19,0,*?*?*?*?*?*?*?*?*?*?*?*?*?*?*?*?*?*?*?*?*?*?,5.2,-0.4,66,102257,0,-0,304,0.0,-0.0,0.0,0,0,0,0,78,15.5,10,5,9999,99999,9,999999999,0.0,999,999,99
2050,2,21,20,0,*?*?*?*?*?*?*?*?*?*?*?*?*?*?*?*?*?*?*?*?*?*?,4.6,-0.8,67,102257,0,-0,301,0.0,-0.0,0.0,0,0,0,0,77,14.9,10,5,9999,99999,9,999999999,0.0,999,999,99
2050,2,21,21,0,*?*?*?*?*?*?*?*?*?*?*?*?*?*?*?*?*?*?*?*?*?*?,2.8,-1.9,69,102257,0,-0,293,0.0,-0.0,0.0,0,0,0,0,75,17.0,10,5,9999,99999,9,999999999,0.0,999,999,99
2050,2,21,22,0,*?*?*?*?*?*?*?*?*?*?*?*?*?*?*?*?*?*?*?*?*?*?,2.8,-2.7,66,102257,0,-0,294,0.0,-0.0,0.0,0,0,0,0,73,16.0,10,5,9999,99999,9,999999999,0.0,999,999,99
2050,2,21,23,0,*?*?*?*?*?*?*?*?*?*?*?*?*?*?*?*?*?*?*?*?*?*?,2.5,-2.7,66,102257,0,-0,292,0.0,-0.0,0.0,0,0,0,0,72,16.0,10,5,9999,99999,9,999999999,0.0,999,999,99
2050,2,21,24,0,*?*?*?*?*?*?*?*?*?*?*?*?*?*?*?*?*?*?*?*?*?*?,0.7,-1.7,81,102257,0,-0,285,0.0,-0.0,0.0,0,0,0,0,80,10.3,10,5,9999,99999,9,999999999,0.0,999,999,99
2050,2,22,1,0,*?*?*?*?*?*?*?*?*?*?*?*?*?*?*?*?*?*?*?*?*?*?,2.1,-1.7,73,101956,0,-0,290,0.0,-0.0,0.0,0,0,0,0,68,12.9,10,5,9999,99999,9,999999999,0.0,999,999,99
2050,2,22,2,0,*?*?*?*?*?*?*?*?*?*?*?*?*?*?*?*?*?*?*?*?*?*?,2.0,-1.5,75,101956,0,-0,290,0.0,-0.0,0.0,0,0,0,0,67,12.9,10,5,9999,99999,9,999999999,0.0,999,999,99
2050,2,22,3,0,*?*?*?*?*?*?*?*?*?*?*?*?*?*?*?*?*?*?*?*?*?*?,1.6,-1.9,74,101956,0,-0,288,0.0,-0.0,0.0,0,0,0,0,65,14.9,10,5,9999,99999,9,999999999,0.0,999,999,99
2050,2,22,4,0,*?*?*?*?*?*?*?*?*?*?*?*?*?*?*?*?*?*?*?*?*?*?,1.2,-2.2,75,101956,0,-0,287,0.0,-0.0,0.0,0,0,0,0,63,12.9,10,5,9999,99999,9,999999999,0.0,999,999,99
2050,2,22,5,0,*?*?*?*?*?*?*?*?*?*?*?*?*?*?*?*?*?*?*?*?*?*?,0.9,-2.7,74,101956,0,-0,286,0.0,-0.0,0.0,0,0,0,0,62,12.9,10,5,9999,99999,9,999999999,0.0,999,999,99
2050,2,22,6,0,*?*?*?*?*?*?*?*?*?*?*?*?*?*?*?*?*?*?*?*?*?*?,0.5,-3.4,71,101956,0,-0,284,0.0,-0.0,0.0,0,0,0,0,60,13.9,10,5,9999,99999,9,999999999,0.0,999,999,99
2050,2,22,7,0,*?*?*?*?*?*?*?*?*?*?*?*?*?*?*?*?*?*?*?*?*?*?,0.7,-3.4,69,101956,73,1398,285,0.1,0.0,0.1,23,-0,23,6,60,13.9,10,5,9999,99999,9,999999999,0.0,999,999,99
2050,2,22,8,0,*?*?*?*?*?*?*?*?*?*?*?*?*?*?*?*?*?*?*?*?*?*?,0.9,-3.7,67,101956,278,1397,286,40.5,0.0,40.5,4730,0,4739,1588,60,14.4,10,5,9999,99999,9,999999999,0.0,999,999,99
2050,2,22,9,0,*?*?*?*?*?*?*?*?*?*?*?*?*?*?*?*?*?*?*?*?*?*?,2.5,-2.4,67,101956,451,1397,292,74.6,0.0,74.6,8719,0,8742,3080,60,15.5,10,5,9999,99999,9,999999999,0.0,999,999,99
2050,2,22,10,0,*?*?*?*?*?*?*?*?*?*?*?*?*?*?*?*?*?*?*?*?*?*?,2.3,-2.2,69,101956,580,1396,291,100.0,0.0,100.0,11760,0,11798,4319,60,14.9,10,5,9999,99999,9,999999999,0.0,999,999,99
2050,2,22,11,0,*?*?*?*?*?*?*?*?*?*?*?*?*?*?*?*?*?*?*?*?*?*?,5.4,-2.7,54,101956,657,1396,305,115.2,0.0,115.2,13592,0,13640,5103,60,14.9,10,5,9999,99999,9,999999999,0.0,999,999,99
2050,2,22,12,0,*?*?*?*?*?*?*?*?*?*?*?*?*?*?*?*?*?*?*?*?*?*?,5.1,-2.4,56,101956,676,1396,303,118.9,0.0,118.9,14051,0,14100,5303,60,16.0,10,5,9999,99999,9,999999999,0.0,999,999,99
2050,2,22,13,0,*?*?*?*?*?*?*?*?*?*?*?*?*?*?*?*?*?*?*?*?*?*?,5.5,-2.9,52,101956,636,1396,305,111.1,0.0,111.1,13094,0,13138,4887,58,17.0,10,5,9999,99999,9,999999999,0.0,999,999,99
2050,2,22,14,0,*?*?*?*?*?*?*?*?*?*?*?*?*?*?*?*?*?*?*?*?*?*?,5.5,-2.7,53,101956,540,1396,305,92.1,0.0,92.1,10809,0,10842,3923,57,15.5,10,5,9999,99999,9,999999999,0.0,999,999,99
2050,2,22,15,0,*?*?*?*?*?*?*?*?*?*?*?*?*?*?*?*?*?*?*?*?*?*?,5.4,-1.9,56,101956,394,1396,305,63.4,0.0,63.4,7399,0,7417,2568,55,14.4,10,5,9999,99999,9,999999999,0.0,999,999,99
2050,2,22,16,0,*?*?*?*?*?*?*?*?*?*?*?*?*?*?*?*?*?*?*?*?*?*?,5.7,-3.4,49,101956,209,1400,306,26.8,0.0,26.8,3154,0,3158,1041,53,14.4,10,5,9999,99999,9,999999999,0.0,999,999,99
2050,2,22,17,0,*?*?*?*?*?*?*?*?*?*?*?*?*?*?*?*?*?*?*?*?*?*?,5.1,-3.7,51,101956,0,-0,304,0.0,-0.0,0.0,0,0,0,0,52,13.4,10,5,9999,99999,9,999999999,0.0,999,999,99
2050,2,22,18,0,*?*?*?*?*?*?*?*?*?*?*?*?*?*?*?*?*?*?*?*?*?*?,4.0,-3.1,57,101956,0,-0,299,0.0,-0.0,0.0,0,0,0,0,50,13.9,10,5,9999,99999,9,999999999,0.0,999,999,99
2050,2,22,19,0,*?*?*?*?*?*?*?*?*?*?*?*?*?*?*?*?*?*?*?*?*?*?,3.5,-1.9,65,101956,0,-0,296,0.0,-0.0,0.0,0,0,0,0,47,14.4,10,5,9999,99999,9,999999999,0.0,999,999,99
2050,2,22,20,0,*?*?*?*?*?*?*?*?*?*?*?*?*?*?*?*?*?*?*?*?*?*?,3.4,-2.7,61,101956,0,-0,296,0.0,-0.0,0.0,0,0,0,0,43,13.9,10,5,9999,99999,9,999999999,0.0,999,999,99
2050,2,22,21,0,*?*?*?*?*?*?*?*?*?*?*?*?*?*?*?*?*?*?*?*?*?*?,2.4,-2.2,69,101956,0,-0,292,0.0,-0.0,0.0,0,0,0,0,40,12.4,10,5,9999,99999,9,999999999,0.0,999,999,99
2050,2,22,22,0,*?*?*?*?*?*?*?*?*?*?*?*?*?*?*?*?*?*?*?*?*?*?,2.6,-2.4,66,101956,0,-0,293,0.0,-0.0,0.0,0,0,0,0,37,10.3,10,5,9999,99999,9,999999999,0.0,999,999,99
2050,2,22,23,0,*?*?*?*?*?*?*?*?*?*?*?*?*?*?*?*?*?*?*?*?*?*?,2.8,-2.4,65,101956,0,-0,294,0.0,-0.0,0.0,0,0,0,0,33,8.2,10,5,9999,99999,9,999999999,0.0,999,999,99
2050,2,22,24,0,*?*?*?*?*?*?*?*?*?*?*?*?*?*?*?*?*?*?*?*?*?*?,2.3,-2.2,69,101956,0,-0,291,0.0,-0.0,0.0,0,0,0,0,70,12.9,10,5,9999,99999,9,999999999,0.0,999,999,99
2050,2,23,1,0,*?*?*?*?*?*?*?*?*?*?*?*?*?*?*?*?*?*?*?*?*?*?,3.1,-0.0,79,102058,0,-0,294,0.0,-0.0,0.0,0,0,0,0,28,14.4,10,5,9999,99999,9,999999999,0.0,999,999,99
2050,2,23,2,0,*?*?*?*?*?*?*?*?*?*?*?*?*?*?*?*?*?*?*?*?*?*?,2.8,1.0,87,102058,0,-0,293,0.0,-0.0,0.0,0,0,0,0,27,16.0,10,5,9999,99999,9,999999999,0.0,999,999,99
2050,2,23,3,0,*?*?*?*?*?*?*?*?*?*?*?*?*?*?*?*?*?*?*?*?*?*?,3.4,1.5,87,102058,0,-0,295,0.0,-0.0,0.0,0,0,0,0,25,13.9,10,5,9999,99999,9,999999999,0.0,999,999,99
2050,2,23,4,0,*?*?*?*?*?*?*?*?*?*?*?*?*?*?*?*?*?*?*?*?*?*?,2.9,1.5,90,102058,0,-0,293,0.0,-0.0,0.0,0,0,0,0,23,13.4,10,5,9999,99999,9,999999999,0.0,999,999,99
2050,2,23,5,0,*?*?*?*?*?*?*?*?*?*?*?*?*?*?*?*?*?*?*?*?*?*?,2.7,1.3,90,102058,0,-0,293,0.0,-0.0,0.0,0,0,0,0,22,11.8,10,5,9999,99999,9,999999999,0.0,999,999,99
2050,2,23,6,0,*?*?*?*?*?*?*?*?*?*?*?*?*?*?*?*?*?*?*?*?*?*?,2.3,1.7,95,102058,0,-0,291,0.0,-0.0,0.0,0,0,0,0,20,11.3,10,5,9999,99999,9,999999999,0.0,999,999,99
2050,2,23,7,0,*?*?*?*?*?*?*?*?*?*?*?*?*?*?*?*?*?*?*?*?*?*?,2.9,1.9,92,102058,81,1405,289,2.9,6.6,2.5,353,211,378,37,23,12.9,9,5,9999,99999,9,999999999,0.0,999,999,99
2050,2,23,8,0,*?*?*?*?*?*?*?*?*?*?*?*?*?*?*?*?*?*?*?*?*?*?,3.3,2.9,96,102058,286,1398,277,126.8,277.7,70.0,13168,20975,9102,1280,27,16.5,6,3,9999,99999,9,999999999,0.0,999,999,99
2050,2,23,9,0,*?*?*?*?*?*?*?*?*?*?*?*?*?*?*?*?*?*?*?*?*?*?,4.5,3.0,90,102058,459,1397,272,254.2,454.9,104.7,26777,41367,13462,1968,30,17.0,4,2,9999,99999,9,999999999,0.0,999,999,99
2050,2,23,10,0,*?*?*?*?*?*?*?*?*?*?*?*?*?*?*?*?*?*?*?*?*?*?,4.9,4.1,94,102058,588,1396,280,326.8,407.3,155.2,34098,39434,19072,3108,33,19.1,5,3,9999,99999,9,999999999,0.0,999,999,99
2050,2,23,11,0,*?*?*?*?*?*?*?*?*?*?*?*?*?*?*?*?*?*?*?*?*?*?,7.1,5.0,86,102058,665,1396,285,389.8,481.3,160.6,41199,47798,19865,3311,37,18.0,4,2,9999,99999,9,999999999,0.0,999,999,99
2050,2,23,12,0,*?*?*?*?*?*?*?*?*?*?*?*?*?*?*?*?*?*?*?*?*?*?,7.6,2.7,71,102058,684,1396,299,327.7,238.8,210.7,34937,24633,23591,4758,40,16.0,7,4,9999,99999,9,999999999,0.0,999,999,99
2050,2,23,13,0,*?*?*?*?*?*?*?*?*?*?*?*?*?*?*?*?*?*?*?*?*?*?,7.7,2.1,68,102058,644,1397,304,259.1,141.6,193.8,28276,14328,21897,4699,42,17.5,8,4,9999,99999,9,999999999,0.0,999,999,99
2050,2,23,14,0,*?*?*?*?*?*?*?*?*?*?*?*?*?*?*?*?*?*?*?*?*?*?,7.6,0.8,62,102058,547,1395,293,282.3,322.6,155.8,30061,31693,17837,3256,43,16.0,6,3,9999,99999,9,999999999,0.0,999,999,99
2050,2,23,15,0,*?*?*?*?*?*?*?*?*?*?*?*?*?*?*?*?*?*?*?*?*?*?,7.8,1.9,66,102058,401,1396,289,208.4,380.7,99.0,21715,33070,12637,1849,45,13.9,5,3,9999,99999,9,999999999,0.0,999,999,99
2050,2,23,16,0,*?*?*?*?*?*?*?*?*?*?*?*?*?*?*?*?*?*?*?*?*?*?,7.6,2.1,68,102058,215,1395,284,94.1,358.9,38.8,9654,24610,5869,699,47,13.4,4,2,9999,99999,9,999999999,0.0,999,999,99
2050,2,23,17,0,*?*?*?*?*?*?*?*?*?*?*?*?*?*?*?*?*?*?*?*?*?*?,7.0,2.3,72,102058,2,1240,296,0.0,0.0,0.0,0,0,0,0,48,12.4,7,4,9999,99999,9,999999999,0.0,999,999,99
2050,2,23,18,0,*?*?*?*?*?*?*?*?*?*?*?*?*?*?*?*?*?*?*?*?*?*?,6.3,2.3,75,102058,0,-0,308,0.0,-0.0,0.0,0,0,0,0,50,11.3,10,5,9999,99999,9,999999999,0.0,999,999,99
2050,2,23,19,0,*?*?*?*?*?*?*?*?*?*?*?*?*?*?*?*?*?*?*?*?*?*?,6.3,3.2,81,102058,0,-0,308,0.0,-0.0,0.0,0,0,0,0,102,11.8,10,5,9999,99999,9,999999999,0.0,999,999,99
2050,2,23,20,0,*?*?*?*?*?*?*?*?*?*?*?*?*?*?*?*?*?*?*?*?*?*?,5.6,4.1,90,102058,0,-0,305,0.0,-0.0,0.0,0,0,0,0,153,8.2,10,5,9999,99999,9,999999999,0.0,999,999,99
2050,2,23,21,0,*?*?*?*?*?*?*?*?*?*?*?*?*?*?*?*?*?*?*?*?*?*?,4.6,4.3,98,102058,0,-0,300,0.0,-0.0,0.0,0,0,0,0,205,9.3,10,5,9999,99999,9,999999999,0.0,999,999,99
2050,2,23,22,0,*?*?*?*?*?*?*?*?*?*?*?*?*?*?*?*?*?*?*?*?*?*?,4.5,3.9,95,102058,0,-0,300,0.0,-0.0,0.0,0,0,0,0,257,10.3,10,5,9999,99999,9,999999999,0.0,999,999,99
2050,2,23,23,0,*?*?*?*?*?*?*?*?*?*?*?*?*?*?*?*?*?*?*?*?*?*?,4.1,3.0,92,102058,0,-0,298,0.0,-0.0,0.0,0,0,0,0,308,10.8,10,5,9999,99999,9,999999999,0.0,999,999,99
2050,2,23,24,0,*?*?*?*?*?*?*?*?*?*?*?*?*?*?*?*?*?*?*?*?*?*?,2.9,-1.3,73,102058,0,-0,294,0.0,-0.0,0.0,0,0,0,0,30,14.9,10,5,9999,99999,9,999999999,0.0,999,999,99
2050,2,24,1,0,*?*?*?*?*?*?*?*?*?*?*?*?*?*?*?*?*?*?*?*?*?*?,3.0,1.9,96,102430,0,-0,294,0.0,-0.0,0.0,0,0,0,0,360,14.4,10,5,9999,99999,9,999999999,0.0,999,999,99
2050,2,24,2,0,*?*?*?*?*?*?*?*?*?*?*?*?*?*?*?*?*?*?*?*?*?*?,2.2,1.5,98,102430,0,-0,290,0.0,-0.0,0.0,0,0,0,0,360,16.0,10,5,9999,99999,9,999999999,0.0,999,999,99
2050,2,24,3,0,*?*?*?*?*?*?*?*?*?*?*?*?*?*?*?*?*?*?*?*?*?*?,1.2,0.8,100,102430,0,-0,286,0.0,-0.0,0.0,0,0,0,0,360,13.9,10,5,9999,99999,9,999999999,0.0,999,999,99
2050,2,24,4,0,*?*?*?*?*?*?*?*?*?*?*?*?*?*?*?*?*?*?*?*?*?*?,1.2,1.3,100,102430,0,-0,286,0.0,-0.0,0.0,0,0,0,0,360,13.4,10,5,9999,99999,9,999999999,0.0,999,999,99
2050,2,24,5,0,*?*?*?*?*?*?*?*?*?*?*?*?*?*?*?*?*?*?*?*?*?*?,0.6,0.6,100,102430,0,-0,284,0.0,-0.0,0.0,0,0,0,0,360,11.8,10,5,9999,99999,9,999999999,0.0,999,999,99
2050,2,24,6,0,*?*?*?*?*?*?*?*?*?*?*?*?*?*?*?*?*?*?*?*?*?*?,0.1,-0.0,100,102430,0,-0,282,0.0,-0.0,0.0,0,0,0,0,360,11.3,10,5,9999,99999,9,999999999,0.0,999,999,99
2050,2,24,7,0,*?*?*?*?*?*?*?*?*?*?*?*?*?*?*?*?*?*?*?*?*?*?,0.9,0.8,100,102430,88,1393,280,5.5,11.5,4.7,652,397,686,72,360,12.9,9,5,9999,99999,9,999999999,0.0,999,999,99
2050,2,24,8,0,*?*?*?*?*?*?*?*?*?*?*?*?*?*?*?*?*?*?*?*?*?*?,1.7,1.7,100,102430,293,1394,270,131.5,280.2,72.6,13638,21425,9404,1330,360,16.5,6,3,9999,99999,9,999999999,0.0,999,999,99
2050,2,24,9,0,*?*?*?*?*?*?*?*?*?*?*?*?*?*?*?*?*?*?*?*?*?*?,4.0,3.9,100,102430,466,1394,263,267.1,536.9,87.6,27546,48596,12507,1642,360,17.0,2,1,9999,99999,9,999999999,0.0,999,999,99
2050,2,24,10,0,*?*?*?*?*?*?*?*?*?*?*?*?*?*?*?*?*?*?*?*?*?*?,6.6,5.0,93,102430,596,1396,266,355.7,583.3,106.7,37011,55900,15018,2124,360,19.1,0,0,9999,99999,9,999999999,0.0,999,999,99
2050,2,24,11,0,*?*?*?*?*?*?*?*?*?*?*?*?*?*?*?*?*?*?*?*?*?*?,8.3,6.1,89,102430,672,1394,279,407.7,586.3,125.2,42428,57228,17218,2579,360,18.0,1,0,9999,99999,9,999999999,0.0,999,999,99
2050,2,24,12,0,*?*?*?*?*?*?*?*?*?*?*?*?*?*?*?*?*?*?*?*?*?*?,10.3,5.6,75,102430,691,1395,281,420.6,594.4,126.2,43871,58304,17370,2640,360,16.0,0,0,9999,99999,9,999999999,0.0,999,999,99
2050,2,24,13,0,*?*?*?*?*?*?*?*?*?*?*?*?*?*?*?*?*?*?*?*?*?*?,10.9,5.3,71,102430,651,1395,297,388.6,530.6,141.1,41513,52588,17845,2855,302,17.5,3,2,9999,99999,9,999999999,0.0,999,999,99
2050,2,24,14,0,*?*?*?*?*?*?*?*?*?*?*?*?*?*?*?*?*?*?*?*?*?*?,11.0,5.9,74,102430,554,1394,298,323.8,519.1,117.5,34507,49762,15117,2265,243,16.0,3,2,9999,99999,9,999999999,0.0,999,999,99
2050,2,24,15,0,*?*?*?*?*?*?*?*?*?*?*?*?*?*?*?*?*?*?*?*?*?*?,10.9,5.5,71,102430,408,1395,310,199.7,305.9,110.2,21195,27310,12860,2178,185,13.9,6,3,9999,99999,9,999999999,0.0,999,999,99
2050,2,24,16,0,*?*?*?*?*?*?*?*?*?*?*?*?*?*?*?*?*?*?*?*?*?*?,10.9,5.1,70,102430,222,1396,319,68.0,107.6,50.8,7244,7084,6159,930,127,13.4,8,4,9999,99999,9,999999999,0.0,999,999,99
2050,2,24,17,0,*?*?*?*?*?*?*?*?*?*?*?*?*?*?*?*?*?*?*?*?*?*?,10.1,5.1,73,102430,9,1428,307,0.0,0.0,0.0,0,0,0,0,68,12.4,6,3,9999,99999,9,999999999,0.0,999,999,99
2050,2,24,18,0,*?*?*?*?*?*?*?*?*?*?*?*?*?*?*?*?*?*?*?*?*?*?,8.7,5.8,85,102430,0,-0,318,0.0,-0.0,0.0,0,0,0,0,10,11.3,10,5,9999,99999,9,999999999,0.0,999,999,99
2050,2,24,19,0,*?*?*?*?*?*?*?*?*?*?*?*?*?*?*?*?*?*?*?*?*?*?,6.7,5.6,96,102430,0,-0,309,0.0,-0.0,0.0,0,0,0,0,10,11.8,10,5,9999,99999,9,999999999,0.0,999,999,99
2050,2,24,20,0,*?*?*?*?*?*?*?*?*?*?*?*?*?*?*?*?*?*?*?*?*?*?,5.8,5.0,98,102430,0,-0,305,0.0,-0.0,0.0,0,0,0,0,10,8.2,10,5,9999,99999,9,999999999,0.0,999,999,99
2050,2,24,21,0,*?*?*?*?*?*?*?*?*?*?*?*?*?*?*?*?*?*?*?*?*?*?,5.6,5.1,100,102430,0,-0,304,0.0,-0.0,0.0,0,0,0,0,10,9.3,10,5,9999,99999,9,999999999,0.0,999,999,99
2050,2,24,22,0,*?*?*?*?*?*?*?*?*?*?*?*?*?*?*?*?*?*?*?*?*?*?,4.1,4.1,100,102430,0,-0,298,0.0,-0.0,0.0,0,0,0,0,10,10.3,10,5,9999,99999,9,999999999,0.0,999,999,99
2050,2,24,23,0,*?*?*?*?*?*?*?*?*?*?*?*?*?*?*?*?*?*?*?*?*?*?,3.4,3.4,100,102430,0,-0,295,0.0,-0.0,0.0,0,0,0,0,10,10.8,10,5,9999,99999,9,999999999,0.0,999,999,99
2050,2,24,24,0,*?*?*?*?*?*?*?*?*?*?*?*?*?*?*?*?*?*?*?*?*?*?,3.7,2.5,94,102430,0,-0,297,0.0,-0.0,0.0,0,0,0,0,360,14.9,10,5,9999,99999,9,999999999,0.0,999,999,99
2050,2,25,1,0,*?*?*?*?*?*?*?*?*?*?*?*?*?*?*?*?*?*?*?*?*?*?,2.1,1.3,94,102699,0,-0,290,0.0,-0.0,0.0,0,0,0,0,10,8.2,10,5,9999,99999,9,999999999,0.0,999,999,99
2050,2,25,2,0,*?*?*?*?*?*?*?*?*?*?*?*?*?*?*?*?*?*?*?*?*?*?,1.5,-0.0,91,102699,0,-0,288,0.0,-0.0,0.0,0,0,0,0,10,7.2,10,5,9999,99999,9,999999999,0.0,999,999,99
2050,2,25,3,0,*?*?*?*?*?*?*?*?*?*?*?*?*?*?*?*?*?*?*?*?*?*?,1.4,-0.6,87,102699,0,-0,287,0.0,-0.0,0.0,0,0,0,0,10,6.2,10,5,9999,99999,9,999999999,0.0,999,999,99
2050,2,25,4,0,*?*?*?*?*?*?*?*?*?*?*?*?*?*?*?*?*?*?*?*?*?*?,0.9,-1.1,86,102699,0,-0,285,0.0,-0.0,0.0,0,0,0,0,10,6.2,10,5,9999,99999,9,999999999,0.0,999,999,99
2050,2,25,5,0,*?*?*?*?*?*?*?*?*?*?*?*?*?*?*?*?*?*?*?*?*?*?,1.3,-1.3,83,102699,0,-0,287,0.0,-0.0,0.0,0,0,0,0,10,7.2,10,5,9999,99999,9,999999999,0.0,999,999,99
2050,2,25,6,0,*?*?*?*?*?*?*?*?*?*?*?*?*?*?*?*?*?*?*?*?*?*?,0.7,-1.7,83,102699,0,-0,285,0.0,-0.0,0.0,0,0,0,0,10,8.2,10,5,9999,99999,9,999999999,0.0,999,999,99
2050,2,25,7,0,*?*?*?*?*?*?*?*?*?*?*?*?*?*?*?*?*?*?*?*?*?*?,0.1,-0.8,92,102699,96,1397,267,12.7,66.2,8.2,1475,2741,1320,136,12,10.8,7,4,9999,99999,9,999999999,0.0,999,999,99
2050,2,25,8,0,*?*?*?*?*?*?*?*?*?*?*?*?*?*?*?*?*?*?*?*?*?*?,1.6,0.6,94,102699,301,1394,254,153.8,453.8,55.8,15781,35680,8250,1010,13,10.8,3,2,9999,99999,9,999999999,0.0,999,999,99
2050,2,25,9,0,*?*?*?*?*?*?*?*?*?*?*?*?*?*?*?*?*?*?*?*?*?*?,3.1,1.3,88,102699,474,1394,280,215.6,226.4,138.6,22821,21308,15922,2841,15,13.4,7,4,9999,99999,9,999999999,0.0,999,999,99
2050,2,25,10,0,*?*?*?*?*?*?*?*?*?*?*?*?*?*?*?*?*?*?*?*?*?*?,5.4,2.5,82,102699,604,1396,256,361.2,584.3,108.4,37584,56134,15219,2164,17,12.4,0,0,9999,99999,9,999999999,0.0,999,999,99
2050,2,25,11,0,*?*?*?*?*?*?*?*?*?*?*?*?*?*?*?*?*?*?*?*?*?*?,7.5,3.8,78,102699,680,1395,285,400.2,482.6,164.9,42318,48123,20339,3433,18,14.9,4,2,9999,99999,9,999999999,0.0,999,999,99
2050,2,25,12,0,*?*?*?*?*?*?*?*?*?*?*?*?*?*?*?*?*?*?*?*?*?*?,8.8,4.1,73,102699,699,1395,300,372.7,333.3,205.7,39917,34536,23134,4641,20,14.9,6,3,9999,99999,9,999999999,0.0,999,999,99
2050,2,25,13,0,*?*?*?*?*?*?*?*?*?*?*?*?*?*?*?*?*?*?*?*?*?*?,8.6,5.0,79,102699,658,1394,304,314.3,237.7,202.1,33479,24355,22691,4504,20,16.5,7,4,9999,99999,9,999999999,0.0,999,999,99
2050,2,25,14,0,*?*?*?*?*?*?*?*?*?*?*?*?*?*?*?*?*?*?*?*?*?*?,8.7,5.9,84,102699,562,1396,305,262.4,232.7,168.7,27853,23005,19166,3586,20,16.0,7,4,9999,99999,9,999999999,0.0,999,999,99
2050,2,25,15,0,*?*?*?*?*?*?*?*?*?*?*?*?*?*?*?*?*?*?*?*?*?*?,8.9,5.3,79,102699,415,1395,297,217.4,383.6,103.3,22648,33721,13137,1937,20,16.5,5,3,9999,99999,9,999999999,0.0,999,999,99
2050,2,25,16,0,*?*?*?*?*?*?*?*?*?*?*?*?*?*?*?*?*?*?*?*?*?*?,8.8,5.6,81,102699,229,1397,314,53.6,43.5,46.5,5940,3120,5502,987,20,17.5,9,5,9999,99999,9,999999999,0.0,999,999,99
2050,2,25,17,0,*?*?*?*?*?*?*?*?*?*?*?*?*?*?*?*?*?*?*?*?*?*?,7.7,5.3,86,102699,15,1364,309,0.0,0.0,0.0,0,0,0,0,20,17.5,9,5,9999,99999,9,999999999,0.0,999,999,99
2050,2,25,18,0,*?*?*?*?*?*?*?*?*?*?*?*?*?*?*?*?*?*?*?*?*?*?,8.3,4.8,80,102699,0,-0,316,0.0,-0.0,0.0,0,0,0,0,20,17.0,10,5,9999,99999,9,999999999,0.0,999,999,99
2050,2,25,19,0,*?*?*?*?*?*?*?*?*?*?*?*?*?*?*?*?*?*?*?*?*?*?,5.8,3.4,85,102699,0,-0,306,0.0,-0.0,0.0,0,0,0,0,23,16.5,10,5,9999,99999,9,999999999,0.0,999,999,99
2050,2,25,20,0,*?*?*?*?*?*?*?*?*?*?*?*?*?*?*?*?*?*?*?*?*?*?,4.8,2.7,87,102699,0,-0,301,0.0,-0.0,0.0,0,0,0,0,27,17.5,10,5,9999,99999,9,999999999,0.0,999,999,99
2050,2,25,21,0,*?*?*?*?*?*?*?*?*?*?*?*?*?*?*?*?*?*?*?*?*?*?,3.6,2.3,92,102699,0,-0,296,0.0,-0.0,0.0,0,0,0,0,30,17.0,10,5,9999,99999,9,999999999,0.0,999,999,99
2050,2,25,22,0,*?*?*?*?*?*?*?*?*?*?*?*?*?*?*?*?*?*?*?*?*?*?,4.2,2.7,91,102699,0,-0,299,0.0,-0.0,0.0,0,0,0,0,33,16.0,10,5,9999,99999,9,999999999,0.0,999,999,99
2050,2,25,23,0,*?*?*?*?*?*?*?*?*?*?*?*?*?*?*?*?*?*?*?*?*?*?,4.3,2.7,91,102699,0,-0,299,0.0,-0.0,0.0,0,0,0,0,37,14.9,10,5,9999,99999,9,999999999,0.0,999,999,99
2050,2,25,24,0,*?*?*?*?*?*?*?*?*?*?*?*?*?*?*?*?*?*?*?*?*?*?,2.7,2.3,98,102699,0,-0,292,0.0,-0.0,0.0,0,0,0,0,10,9.8,10,5,9999,99999,9,999999999,0.0,999,999,99
2050,2,26,1,0,*?*?*?*?*?*?*?*?*?*?*?*?*?*?*?*?*?*?*?*?*?*?,5.2,2.9,85,103125,0,-0,303,0.0,-0.0,0.0,0,0,0,0,40,8.2,10,5,9999,99999,9,999999999,0.0,999,999,99
2050,2,26,2,0,*?*?*?*?*?*?*?*?*?*?*?*?*?*?*?*?*?*?*?*?*?*?,6.0,3.0,81,103125,0,-0,306,0.0,-0.0,0.0,0,0,0,0,40,7.2,10,5,9999,99999,9,999999999,0.0,999,999,99
2050,2,26,3,0,*?*?*?*?*?*?*?*?*?*?*?*?*?*?*?*?*?*?*?*?*?*?,4.6,3.0,89,103125,0,-0,300,0.0,-0.0,0.0,0,0,0,0,40,6.2,10,5,9999,99999,9,999999999,0.0,999,999,99
2050,2,26,4,0,*?*?*?*?*?*?*?*?*?*?*?*?*?*?*?*?*?*?*?*?*?*?,5.1,2.7,83,103125,0,-0,303,0.0,-0.0,0.0,0,0,0,0,40,6.2,10,5,9999,99999,9,999999999,0.0,999,999,99
2050,2,26,5,0,*?*?*?*?*?*?*?*?*?*?*?*?*?*?*?*?*?*?*?*?*?*?,5.6,2.3,79,103125,0,-0,305,0.0,-0.0,0.0,0,0,0,0,40,7.2,10,5,9999,99999,9,999999999,0.0,999,999,99
2050,2,26,6,0,*?*?*?*?*?*?*?*?*?*?*?*?*?*?*?*?*?*?*?*?*?*?,5.0,1.7,78,103125,0,-0,302,0.0,-0.0,0.0,0,0,0,0,40,8.2,10,5,9999,99999,9,999999999,0.0,999,999,99
2050,2,26,7,0,*?*?*?*?*?*?*?*?*?*?*?*?*?*?*?*?*?*?*?*?*?*?,4.4,2.7,88,103125,104,1399,300,6.2,0.0,6.2,775,-0,774,250,45,10.8,10,5,9999,99999,9,999999999,0.0,999,999,99
2050,2,26,8,0,*?*?*?*?*?*?*?*?*?*?*?*?*?*?*?*?*?*?*?*?*?*?,5.2,3.2,87,103125,309,1395,294,107.5,122.3,80.4,11740,9979,9306,1742,50,10.8,8,4,9999,99999,9,999999999,0.0,999,999,99
2050,2,26,9,0,*?*?*?*?*?*?*?*?*?*?*?*?*?*?*?*?*?*?*?*?*?*?,5.9,3.6,85,103125,482,1394,301,140.4,54.0,121.8,15421,5043,13746,3393,55,13.4,9,5,9999,99999,9,999999999,0.0,999,999,99
2050,2,26,10,0,*?*?*?*?*?*?*?*?*?*?*?*?*?*?*?*?*?*?*?*?*?*?,7.4,3.9,78,103125,611,1394,299,289.2,235.5,186.0,30748,23760,20992,4046,60,12.4,7,4,9999,99999,9,999999999,0.0,999,999,99
2050,2,26,11,0,*?*?*?*?*?*?*?*?*?*?*?*?*?*?*?*?*?*?*?*?*?*?,8.1,4.5,77,103125,688,1395,298,366.3,332.7,202.2,39214,34381,22765,4533,65,14.9,6,3,9999,99999,9,999999999,0.0,999,999,99
2050,2,26,12,0,*?*?*?*?*?*?*?*?*?*?*?*?*?*?*?*?*?*?*?*?*?*?,9.1,3.9,69,103125,706,1394,292,417.7,484.8,172.1,44204,48590,21150,3646,70,14.9,4,2,9999,99999,9,999999999,0.2,999,999,99
2050,2,26,13,0,*?*?*?*?*?*?*?*?*?*?*?*?*?*?*?*?*?*?*?*?*?*?,9.2,3.4,67,103125,666,1395,292,390.9,481.4,161.1,41370,47585,20039,3325,68,16.5,4,2,9999,99999,9,999999999,1.3,999,999,99
2050,2,26,14,0,*?*?*?*?*?*?*?*?*?*?*?*?*?*?*?*?*?*?*?*?*?*?,9.2,4.5,72,103125,569,1395,298,315.0,405.4,149.6,32868,38895,18488,2970,67,16.0,5,3,9999,99999,9,999999999,0.5,999,999,99
2050,2,26,15,0,*?*?*?*?*?*?*?*?*?*?*?*?*?*?*?*?*?*?*?*?*?*?,9.4,4.5,71,103125,422,1394,298,221.9,384.9,105.4,23118,34004,13398,1982,65,16.5,5,3,9999,99999,9,999999999,0.2,999,999,99
2050,2,26,16,0,*?*?*?*?*?*?*?*?*?*?*?*?*?*?*?*?*?*?*?*?*?*?,9.2,5.6,77,103125,235,1392,290,109.8,414.1,39.8,11319,29637,6076,728,63,17.5,3,2,9999,99999,9,999999999,0.2,999,999,99
2050,2,26,17,0,*?*?*?*?*?*?*?*?*?*?*?*?*?*?*?*?*?*?*?*?*?*?,8.8,4.5,74,103125,22,1402,300,0.0,0.0,0.0,0,0,0,0,62,17.5,6,3,9999,99999,9,999999999,1.6,999,999,99
2050,2,26,18,0,*?*?*?*?*?*?*?*?*?*?*?*?*?*?*?*?*?*?*?*?*?*?,8.2,3.8,73,103125,0,-0,316,0.0,-0.0,0.0,0,0,0,0,60,17.0,10,5,9999,99999,9,999999999,1.6,999,999,99
2050,2,26,19,0,*?*?*?*?*?*?*?*?*?*?*?*?*?*?*?*?*?*?*?*?*?*?,7.3,3.9,79,103125,0,-0,312,0.0,-0.0,0.0,0,0,0,0,60,16.5,10,5,9999,99999,9,999999999,1.6,999,999,99
2050,2,26,20,0,*?*?*?*?*?*?*?*?*?*?*?*?*?*?*?*?*?*?*?*?*?*?,7.4,3.4,75,103125,0,-0,313,0.0,-0.0,0.0,0,0,0,0,60,17.5,10,5,9999,99999,9,999999999,1.6,999,999,99
2050,2,26,21,0,*?*?*?*?*?*?*?*?*?*?*?*?*?*?*?*?*?*?*?*?*?*?,6.7,3.4,79,103125,0,-0,310,0.0,-0.0,0.0,0,0,0,0,60,17.0,10,5,9999,99999,9,999999999,0.0,999,999,99
2050,2,26,22,0,*?*?*?*?*?*?*?*?*?*?*?*?*?*?*?*?*?*?*?*?*?*?,6.0,3.0,81,103125,0,-0,306,0.0,-0.0,0.0,0,0,0,0,60,16.0,10,5,9999,99999,9,999999999,0.1,999,999,99
2050,2,26,23,0,*?*?*?*?*?*?*?*?*?*?*?*?*?*?*?*?*?*?*?*?*?*?,6.3,3.0,79,103125,0,-0,308,0.0,-0.0,0.0,0,0,0,0,60,14.9,10,5,9999,99999,9,999999999,0.0,999,999,99
2050,2,26,24,0,*?*?*?*?*?*?*?*?*?*?*?*?*?*?*?*?*?*?*?*?*?*?,4.4,2.9,89,103125,0,-0,300,0.0,-0.0,0.0,0,0,0,0,40,9.8,10,5,9999,99999,9,999999999,0.0,999,999,99
2050,2,27,1,0,*?*?*?*?*?*?*?*?*?*?*?*?*?*?*?*?*?*?*?*?*?*?,6.3,1.7,71,103331,0,-0,308,0.0,-0.0,0.0,0,0,0,0,57,25.8,10,5,9999,99999,9,999999999,0.0,999,999,99
2050,2,27,2,0,*?*?*?*?*?*?*?*?*?*?*?*?*?*?*?*?*?*?*?*?*?*?,5.8,1.0,70,103331,0,-0,306,0.0,-0.0,0.0,0,0,0,0,53,19.1,10,5,9999,99999,9,999999999,0.1,999,999,99
2050,2,27,3,0,*?*?*?*?*?*?*?*?*?*?*?*?*?*?*?*?*?*?*?*?*?*?,5.0,0.6,72,103331,0,-0,302,0.0,-0.0,0.0,0,0,0,0,50,15.5,10,5,9999,99999,9,999999999,0.3,999,999,99
2050,2,27,4,0,*?*?*?*?*?*?*?*?*?*?*?*?*?*?*?*?*?*?*?*?*?*?,5.4,1.3,73,103331,0,-0,304,0.0,-0.0,0.0,0,0,0,0,47,19.1,10,5,9999,99999,9,999999999,0.5,999,999,99
2050,2,27,5,0,*?*?*?*?*?*?*?*?*?*?*?*?*?*?*?*?*?*?*?*?*?*?,6.2,1.3,69,103331,0,-0,308,0.0,-0.0,0.0,0,0,0,0,43,11.3,10,5,9999,99999,9,999999999,0.7,999,999,99
2050,2,27,6,0,*?*?*?*?*?*?*?*?*?*?*?*?*?*?*?*?*?*?*?*?*?*?,5.5,1.7,75,103331,0,-0,305,0.0,-0.0,0.0,0,0,0,0,40,9.8,10,5,9999,99999,9,999999999,0.4,999,999,99
2050,2,27,7,0,*?*?*?*?*?*?*?*?*?*?*?*?*?*?*?*?*?*?*?*?*?*?,5.0,2.5,82,103331,111,1388,302,7.8,0.0,7.8,957,-0,957,310,40,9.3,10,5,9999,99999,9,999999999,0.1,999,999,99
2050,2,27,8,0,*?*?*?*?*?*?*?*?*?*?*?*?*?*?*?*?*?*?*?*?*?*?,4.6,1.3,77,103331,317,1394,301,48.3,0.0,48.3,5633,0,5645,1911,40,12.4,10,5,9999,99999,9,999999999,0.0,999,999,99
2050,2,27,9,0,*?*?*?*?*?*?*?*?*?*?*?*?*?*?*?*?*?*?*?*?*?*?,6.8,1.3,67,103331,490,1394,310,82.4,0.0,82.4,9652,0,9679,3450,40,11.3,10,5,9999,99999,9,999999999,0.0,999,999,99
2050,2,27,10,0,*?*?*?*?*?*?*?*?*?*?*?*?*?*?*?*?*?*?*?*?*?*?,9.1,2.1,60,103331,619,1393,320,107.9,0.0,107.9,12710,0,12753,4722,40,12.4,10,5,9999,99999,9,999999999,0.0,999,999,99
2050,2,27,11,0,*?*?*?*?*?*?*?*?*?*?*?*?*?*?*?*?*?*?*?*?*?*?,9.7,1.7,56,103331,695,1393,323,123.0,0.0,123.0,14545,0,14597,5519,40,11.8,10,5,9999,99999,9,999999999,0.0,999,999,99
2050,2,27,12,0,*?*?*?*?*?*?*?*?*?*?*?*?*?*?*?*?*?*?*?*?*?*?,10.9,1.5,51,103331,714,1394,329,126.6,0.0,126.6,14990,0,15045,5717,40,13.9,10,5,9999,99999,9,999999999,0.0,999,999,99
2050,2,27,13,0,*?*?*?*?*?*?*?*?*?*?*?*?*?*?*?*?*?*?*?*?*?*?,11.5,2.1,51,103331,673,1394,332,118.6,0.0,118.6,14005,0,14054,5283,42,16.5,10,5,9999,99999,9,999999999,0.1,999,999,99
2050,2,27,14,0,*?*?*?*?*?*?*?*?*?*?*?*?*?*?*?*?*?*?*?*?*?*?,11.4,2.9,54,103331,576,1394,331,99.4,0.0,99.4,11680,0,11718,4285,43,10.8,10,5,9999,99999,9,999999999,0.0,999,999,99
2050,2,27,15,0,*?*?*?*?*?*?*?*?*?*?*?*?*?*?*?*?*?*?*?*?*?*?,11.6,3.2,55,103331,429,1394,332,70.4,0.0,70.4,8223,0,8244,2885,45,14.4,10,5,9999,99999,9,999999999,0.0,999,999,99
2050,2,27,16,0,*?*?*?*?*?*?*?*?*?*?*?*?*?*?*?*?*?*?*?*?*?*?,11.1,3.0,56,103331,242,1393,330,33.6,0.0,33.6,3926,0,3933,1306,47,10.3,10,5,9999,99999,9,999999999,0.0,999,999,99
2050,2,27,17,0,*?*?*?*?*?*?*?*?*?*?*?*?*?*?*?*?*?*?*?*?*?*?,10.3,2.1,56,103331,28,1373,326,0.0,0.0,0.0,0,0,0,0,48,11.3,10,5,9999,99999,9,999999999,1.2,999,999,99
2050,2,27,18,0,*?*?*?*?*?*?*?*?*?*?*?*?*?*?*?*?*?*?*?*?*?*?,9.7,1.7,56,103331,0,-0,323,0.0,-0.0,0.0,0,0,0,0,50,9.3,10,5,9999,99999,9,999999999,2.3,999,999,99
2050,2,27,19,0,*?*?*?*?*?*?*?*?*?*?*?*?*?*?*?*?*?*?*?*?*?*?,9.1,1.9,59,103331,0,-0,321,0.0,-0.0,0.0,0,0,0,0,52,9.8,10,5,9999,99999,9,999999999,0.2,999,999,99
2050,2,27,20,0,*?*?*?*?*?*?*?*?*?*?*?*?*?*?*?*?*?*?*?*?*?*?,8.5,1.0,58,103331,0,-0,318,0.0,-0.0,0.0,0,0,0,0,53,9.3,10,5,9999,99999,9,999999999,0.0,999,999,99
2050,2,27,21,0,*?*?*?*?*?*?*?*?*?*?*?*?*?*?*?*?*?*?*?*?*?*?,7.3,-0.0,58,103331,0,-0,313,0.0,-0.0,0.0,0,0,0,0,55,6.2,10,5,9999,99999,9,999999999,0.2,999,999,99
2050,2,27,22,0,*?*?*?*?*?*?*?*?*?*?*?*?*?*?*?*?*?*?*?*?*?*?,7.6,-0.0,57,103331,0,-0,314,0.0,-0.0,0.0,0,0,0,0,57,9.8,10,5,9999,99999,9,999999999,0.0,999,999,99
2050,2,27,23,0,*?*?*?*?*?*?*?*?*?*?*?*?*?*?*?*?*?*?*?*?*?*?,7.4,0.2,59,103331,0,-0,313,0.0,-0.0,0.0,0,0,0,0,58,6.7,10,5,9999,99999,9,999999999,0.0,999,999,99
2050,2,27,24,0,*?*?*?*?*?*?*?*?*?*?*?*?*?*?*?*?*?*?*?*?*?*?,6.7,2.5,72,103331,0,-0,310,0.0,-0.0,0.0,0,0,0,0,60,25.8,10,5,9999,99999,9,999999999,0.0,999,999,99
2050,2,28,1,0,*?*?*?*?*?*?*?*?*?*?*?*?*?*?*?*?*?*?*?*?*?*?,6.4,4.8,100,102884,0,-0,308,0.0,-0.0,0.0,0,0,0,0,55,12.9,10,5,9999,99999,9,999999999,0.0,999,999,99
2050,2,28,2,0,*?*?*?*?*?*?*?*?*?*?*?*?*?*?*?*?*?*?*?*?*?*?,6.0,5.9,100,102884,0,-0,306,0.0,-0.0,0.0,0,0,0,0,50,13.4,10,5,9999,99999,9,999999999,0.0,999,999,99
2050,2,28,3,0,*?*?*?*?*?*?*?*?*?*?*?*?*?*?*?*?*?*?*?*?*?*?,5.1,5.1,100,102884,0,-0,302,0.0,-0.0,0.0,0,0,0,0,45,13.9,10,5,9999,99999,9,999999999,0.0,999,999,99
2050,2,28,4,0,*?*?*?*?*?*?*?*?*?*?*?*?*?*?*?*?*?*?*?*?*?*?,4.6,4.6,100,102884,0,-0,300,0.0,-0.0,0.0,0,0,0,0,40,14.9,10,5,9999,99999,9,999999999,0.0,999,999,99
2050,2,28,5,0,*?*?*?*?*?*?*?*?*?*?*?*?*?*?*?*?*?*?*?*?*?*?,4.1,4.1,100,102884,0,-0,298,0.0,-0.0,0.0,0,0,0,0,35,16.0,10,5,9999,99999,9,999999999,0.0,999,999,99
2050,2,28,6,0,*?*?*?*?*?*?*?*?*?*?*?*?*?*?*?*?*?*?*?*?*?*?,3.7,3.6,100,102884,0,-0,296,0.0,-0.0,0.0,0,0,0,0,30,14.9,10,5,9999,99999,9,999999999,0.0,999,999,99
2050,2,28,7,0,*?*?*?*?*?*?*?*?*?*?*?*?*?*?*?*?*?*?*?*?*?*?,4.2,4.1,100,102884,119,1389,298,9.3,0.0,9.3,1140,-0,1140,370,33,16.0,10,5,9999,99999,9,999999999,0.0,999,999,99
2050,2,28,8,0,*?*?*?*?*?*?*?*?*?*?*?*?*?*?*?*?*?*?*?*?*?*?,4.7,4.6,100,102884,325,1394,296,86.6,49.4,75.1,9509,4179,8508,1972,37,16.5,9,5,9999,99999,9,999999999,0.3,999,999,99
2050,2,28,9,0,*?*?*?*?*?*?*?*?*?*?*?*?*?*?*?*?*?*?*?*?*?*?,5.9,5.9,100,102884,498,1393,301,146.0,54.3,126.6,16042,5091,14298,3551,40,18.5,9,5,9999,99999,9,999999999,0.8,999,999,99
2050,2,28,10,0,*?*?*?*?*?*?*?*?*?*?*?*?*?*?*?*?*?*?*?*?*?*?,8.1,8.0,100,102884,627,1393,307,252.1,141.2,188.6,27532,14097,21418,4541,43,19.6,8,4,9999,99999,9,999999999,1.8,999,999,99
2050,2,28,11,0,*?*?*?*?*?*?*?*?*?*?*?*?*?*?*?*?*?*?*?*?*?*?,9.6,7.7,100,102884,703,1393,310,338.8,239.6,217.9,36172,24722,24442,4982,47,19.1,7,4,9999,99999,9,999999999,0.9,999,999,99
2050,2,28,12,0,*?*?*?*?*?*?*?*?*?*?*?*?*?*?*?*?*?*?*?*?*?*?,10.5,8.5,100,102884,721,1392,322,222.6,57.2,193.0,24498,5682,21761,6027,50,20.1,9,5,9999,99999,9,999999999,0.0,999,999,99
2050,2,28,13,0,*?*?*?*?*?*?*?*?*?*?*?*?*?*?*?*?*?*?*?*?*?*?,11.4,7.6,92,102884,680,1392,322,276.4,142.6,206.7,30173,14565,23306,5102,53,14.4,8,4,9999,99999,9,999999999,0.0,999,999,99
2050,2,28,14,0,*?*?*?*?*?*?*?*?*?*?*?*?*?*?*?*?*?*?*?*?*?*?,11.3,6.6,87,102884,583,1393,326,175.2,55.7,151.9,19250,5380,17131,4428,57,12.9,9,5,9999,99999,9,999999999,0.0,999,999,99
2050,2,28,15,0,*?*?*?*?*?*?*?*?*?*?*?*?*?*?*?*?*?*?*?*?*?*?,11.6,7.1,87,102884,436,1394,327,124.7,53.0,108.1,13689,4844,12212,2955,60,10.8,9,5,9999,99999,9,999999999,0.0,999,999,99
2050,2,28,16,0,*?*?*?*?*?*?*?*?*?*?*?*?*?*?*?*?*?*?*?*?*?*?,11.3,8.4,97,102884,249,1394,329,34.9,0.0,34.9,4082,0,4089,1360,63,9.8,10,5,9999,99999,9,999999999,0.0,999,999,99
2050,2,28,17,0,*?*?*?*?*?*?*?*?*?*?*?*?*?*?*?*?*?*?*?*?*?*?,10.5,8.0,100,102884,35,1394,326,0.0,0.0,0.0,0,0,0,0,67,9.8,10,5,9999,99999,9,999999999,0.1,999,999,99
2050,2,28,18,0,*?*?*?*?*?*?*?*?*?*?*?*?*?*?*?*?*?*?*?*?*?*?,9.3,8.5,100,102884,0,-0,320,0.0,-0.0,0.0,0,0,0,0,70,7.2,10,5,9999,99999,9,999999999,0.1,999,999,99
2050,2,28,19,0,*?*?*?*?*?*?*?*?*?*?*?*?*?*?*?*?*?*?*?*?*?*?,9.1,8.4,100,102884,0,-0,319,0.0,-0.0,0.0,0,0,0,0,113,7.7,10,5,9999,99999,9,999999999,0.0,999,999,99
2050,2,28,20,0,*?*?*?*?*?*?*?*?*?*?*?*?*?*?*?*?*?*?*?*?*?*?,7.7,7.1,100,102884,0,-0,313,0.0,-0.0,0.0,0,0,0,0,157,6.2,10,5,9999,99999,9,999999999,0.0,999,999,99
2050,2,28,21,0,*?*?*?*?*?*?*?*?*?*?*?*?*?*?*?*?*?*?*?*?*?*?,7.2,7.3,100,102884,0,-0,311,0.0,-0.0,0.0,0,0,0,0,200,5.2,10,5,9999,99999,9,999999999,0.0,999,999,99
2050,2,28,22,0,*?*?*?*?*?*?*?*?*?*?*?*?*?*?*?*?*?*?*?*?*?*?,7.4,7.4,100,102884,0,-0,312,0.0,-0.0,0.0,0,0,0,0,243,6.2,10,5,9999,99999,9,999999999,0.1,999,999,99
2050,2,28,23,0,*?*?*?*?*?*?*?*?*?*?*?*?*?*?*?*?*?*?*?*?*?*?,5.9,5.8,100,102884,0,-0,306,0.0,-0.0,0.0,0,0,0,0,287,7.7,10,5,9999,99999,9,999999999,0.0,999,999,99
2050,2,28,24,0,*?*?*?*?*?*?*?*?*?*?*?*?*?*?*?*?*?*?*?*?*?*?,7.2,2.7,87,102884,0,-0,312,0.0,-0.0,0.0,0,0,0,0,60,12.9,10,5,9999,99999,9,999999999,0.0,999,999,99
2050,3,1,1,0,*?*?*?*?*?*?*?*?*?*?*?*?*?*?*?*?*?*?*?*?*?*?,2.6,2.5,99,100305,0,-0,292,0.0,-0.0,0.0,0,0,0,0,332,12.9,10,5,9999,99999,9,999999999,0.0,999,999,99
2050,3,1,2,0,*?*?*?*?*?*?*?*?*?*?*?*?*?*?*?*?*?*?*?*?*?*?,1.6,1.5,99,100305,0,-0,288,0.0,-0.0,0.0,0,0,0,0,333,13.4,10,5,9999,99999,9,999999999,0.5,999,999,99
2050,3,1,3,0,*?*?*?*?*?*?*?*?*?*?*?*?*?*?*?*?*?*?*?*?*?*?,0.5,0.4,99,100305,0,-0,283,0.0,-0.0,0.0,0,0,0,0,335,13.9,10,5,9999,99999,9,999999999,0.0,999,999,99
2050,3,1,4,0,*?*?*?*?*?*?*?*?*?*?*?*?*?*?*?*?*?*?*?*?*?*?,1.1,1.0,99,100305,0,-0,286,0.0,-0.0,0.0,0,0,0,0,337,14.9,10,5,9999,99999,9,999999999,0.0,999,999,99
2050,3,1,5,0,*?*?*?*?*?*?*?*?*?*?*?*?*?*?*?*?*?*?*?*?*?*?,0.4,0.4,99,100305,0,-0,283,0.0,-0.0,0.0,0,0,0,0,338,16.0,10,5,9999,99999,9,999999999,0.0,999,999,99
2050,3,1,6,0,*?*?*?*?*?*?*?*?*?*?*?*?*?*?*?*?*?*?*?*?*?*?,-0.2,-0.4,98,100305,0,-0,281,0.0,-0.0,0.0,0,0,0,0,340,14.9,10,5,9999,99999,9,999999999,0.0,999,999,99
2050,3,1,7,0,*?*?*?*?*?*?*?*?*?*?*?*?*?*?*?*?*?*?*?*?*?*?,0.8,-1.3,85,100305,127,1389,275,25.2,69.3,18.8,2772,3148,2428,314,328,16.0,8,4,9999,99999,9,999999999,0.0,999,999,99
2050,3,1,8,0,*?*?*?*?*?*?*?*?*?*?*?*?*?*?*?*?*?*?*?*?*?*?,1.9,-0.2,85,100305,333,1394,279,118.5,125.0,88.6,12929,10508,10230,1933,317,16.5,8,4,9999,99999,9,999999999,0.0,999,999,99
2050,3,1,9,0,*?*?*?*?*?*?*?*?*?*?*?*?*?*?*?*?*?*?*?*?*?*?,4.2,0.4,76,100305,506,1393,289,197.2,136.8,147.5,21480,13155,16788,3389,305,18.5,8,4,9999,99999,9,999999999,0.0,999,999,99
2050,3,1,10,0,*?*?*?*?*?*?*?*?*?*?*?*?*?*?*?*?*?*?*?*?*?*?,6.3,-0.0,63,100305,635,1393,298,255.8,141.4,191.3,27906,14278,21620,4624,293,19.6,8,4,9999,99999,9,999999999,0.0,999,999,99
2050,3,1,11,0,*?*?*?*?*?*?*?*?*?*?*?*?*?*?*?*?*?*?*?*?*?*?,7.9,-1.3,51,100305,711,1393,304,290.4,143.3,217.2,31719,14735,24450,5443,282,19.1,8,4,9999,99999,9,999999999,0.0,999,999,99
2050,3,1,12,0,*?*?*?*?*?*?*?*?*?*?*?*?*?*?*?*?*?*?*?*?*?*?,8.9,-0.4,51,100305,729,1393,314,225.3,57.2,195.3,24795,5695,22024,6126,270,20.1,9,5,9999,99999,9,999999999,0.0,999,999,99
2050,3,1,13,0,*?*?*?*?*?*?*?*?*?*?*?*?*?*?*?*?*?*?*?*?*?*?,8.8,-1.1,49,100305,688,1393,308,279.8,142.8,209.3,30556,14609,23591,5185,265,14.4,8,4,9999,99999,9,999999999,0.0,999,999,99
2050,3,1,14,0,*?*?*?*?*?*?*?*?*?*?*?*?*?*?*?*?*?*?*?*?*?*?,9.2,-1.7,45,100305,590,1392,310,235.4,140.0,176.1,25671,13946,19949,4177,260,12.9,8,4,9999,99999,9,999999999,0.0,999,999,99
2050,3,1,15,0,*?*?*?*?*?*?*?*?*?*?*?*?*?*?*?*?*?*?*?*?*?*?,8.9,-1.3,48,100305,443,1394,309,168.5,133.5,126.0,18351,12381,14405,2836,255,10.8,8,4,9999,99999,9,999999999,0.0,999,999,99
2050,3,1,16,0,*?*?*?*?*?*?*?*?*?*?*?*?*?*?*?*?*?*?*?*?*?*?,9.1,0.8,56,100305,256,1395,315,63.0,45.6,54.6,6955,3447,6428,1167,250,9.8,9,5,9999,99999,9,999999999,0.0,999,999,99
2050,3,1,17,0,*?*?*?*?*?*?*?*?*?*?*?*?*?*?*?*?*?*?*?*?*?*?,8.5,2.3,65,100305,42,1409,313,0.0,0.0,0.0,0,0,0,0,245,9.8,9,5,9999,99999,9,999999999,0.0,999,999,99
2050,3,1,18,0,*?*?*?*?*?*?*?*?*?*?*?*?*?*?*?*?*?*?*?*?*?*?,6.6,2.3,73,100305,0,-0,309,0.0,-0.0,0.0,0,0,0,0,240,7.2,10,5,9999,99999,9,999999999,0.0,999,999,99
2050,3,1,19,0,*?*?*?*?*?*?*?*?*?*?*?*?*?*?*?*?*?*?*?*?*?*?,5.2,1.5,77,100305,0,-0,303,0.0,-0.0,0.0,0,0,0,0,233,7.7,10,5,9999,99999,9,999999999,0.0,999,999,99
2050,3,1,20,0,*?*?*?*?*?*?*?*?*?*?*?*?*?*?*?*?*?*?*?*?*?*?,3.7,1.5,84,100305,0,-0,297,0.0,-0.0,0.0,0,0,0,0,227,6.2,10,5,9999,99999,9,999999999,0.0,999,999,99
2050,3,1,21,0,*?*?*?*?*?*?*?*?*?*?*?*?*?*?*?*?*?*?*?*?*?*?,3.2,0.4,82,100305,0,-0,295,0.0,-0.0,0.0,0,0,0,0,220,5.2,10,5,9999,99999,9,999999999,0.0,999,999,99
2050,3,1,22,0,*?*?*?*?*?*?*?*?*?*?*?*?*?*?*?*?*?*?*?*?*?*?,2.4,-0.0,82,100305,0,-0,291,0.0,-0.0,0.0,0,0,0,0,213,6.2,10,5,9999,99999,9,999999999,0.0,999,999,99
2050,3,1,23,0,*?*?*?*?*?*?*?*?*?*?*?*?*?*?*?*?*?*?*?*?*?*?,1.9,-0.2,85,100305,0,-0,289,0.0,-0.0,0.0,0,0,0,0,207,7.7,10,5,9999,99999,9,999999999,0.0,999,999,99
2050,3,1,24,0,*?*?*?*?*?*?*?*?*?*?*?*?*?*?*?*?*?*?*?*?*?*?,4.3,4.3,99,100305,0,-0,299,0.0,-0.0,0.0,0,0,0,0,330,12.9,10,5,9999,99999,9,999999999,0.1,999,999,99
2050,3,2,1,0,*?*?*?*?*?*?*?*?*?*?*?*?*?*?*?*?*?*?*?*?*?*?,0.1,-2.9,76,99426.7,0,-0,282,0.0,-0.0,0.0,0,0,0,0,205,9.8,10,5,9999,99999,9,999999999,0.0,999,999,99
2050,3,2,2,0,*?*?*?*?*?*?*?*?*?*?*?*?*?*?*?*?*?*?*?*?*?*?,-0.7,-4.2,71,99426.7,0,-0,279,0.0,-0.0,0.0,0,0,0,0,210,9.8,10,5,9999,99999,9,999999999,0.0,999,999,99
2050,3,2,3,0,*?*?*?*?*?*?*?*?*?*?*?*?*?*?*?*?*?*?*?*?*?*?,-0.9,-4.2,74,99426.7,0,-0,278,0.0,-0.0,0.0,0,0,0,0,215,10.8,10,5,9999,99999,9,999999999,0.0,999,999,99
2050,3,2,4,0,*?*?*?*?*?*?*?*?*?*?*?*?*?*?*?*?*?*?*?*?*?*?,-1.9,-4.5,78,99426.7,0,-0,274,0.0,-0.0,0.0,0,0,0,0,220,10.3,10,5,9999,99999,9,999999999,0.0,999,999,99
2050,3,2,5,0,*?*?*?*?*?*?*?*?*?*?*?*?*?*?*?*?*?*?*?*?*?*?,-2.7,-4.5,83,99426.7,0,-0,271,0.0,-0.0,0.0,0,0,0,0,225,10.8,10,5,9999,99999,9,999999999,0.0,999,999,99
2050,3,2,6,0,*?*?*?*?*?*?*?*?*?*?*?*?*?*?*?*?*?*?*?*?*?*?,-2.3,-5.3,75,99426.7,0,-0,273,0.0,-0.0,0.0,0,0,0,0,230,11.8,10,5,9999,99999,9,999999999,0.0,999,999,99
2050,3,2,7,0,*?*?*?*?*?*?*?*?*?*?*?*?*?*?*?*?*?*?*?*?*?*?,-1.8,-4.2,78,99426.7,135,1388,253,37.8,174.1,20.9,3923,9784,3323,386,225,12.4,6,3,9999,99999,9,999999999,0.0,999,999,99
2050,3,2,8,0,*?*?*?*?*?*?*?*?*?*?*?*?*?*?*?*?*?*?*?*?*?*?,-0.7,-3.4,77,99426.7,341,1393,225,183.1,523.5,54.9,19009,43428,8276,1026,220,12.9,0,0,9999,99999,9,999999999,0.0,999,999,99
2050,3,2,9,0,*?*?*?*?*?*?*?*?*?*?*?*?*?*?*?*?*?*?*?*?*?*?,2.5,-2.2,67,99426.7,514,1392,238,300.9,570.7,90.3,31251,53114,12947,1742,215,11.8,0,0,9999,99999,9,999999999,0.0,999,999,99
2050,3,2,10,0,*?*?*?*?*?*?*?*?*?*?*?*?*?*?*?*?*?*?*?*?*?*?,4.8,-2.7,55,99426.7,643,1393,251,388.6,583.3,119.3,40404,56564,16514,2420,210,12.4,1,0,9999,99999,9,999999999,0.0,999,999,99
2050,3,2,11,0,*?*?*?*?*?*?*?*?*?*?*?*?*?*?*?*?*?*?*?*?*?*?,6.6,-1.5,53,99426.7,718,1391,282,410.8,417.7,195.1,43006,41951,23412,4222,205,11.8,5,3,9999,99999,9,999999999,0.0,999,999,99
2050,3,2,12,0,*?*?*?*?*?*?*?*?*?*?*?*?*?*?*?*?*?*?*?*?*?*?,8.2,-2.4,44,99426.7,736,1391,281,438.3,487.1,180.6,46416,49168,22051,3913,200,12.9,4,2,9999,99999,9,999999999,0.0,999,999,99
2050,3,2,13,0,*?*?*?*?*?*?*?*?*?*?*?*?*?*?*?*?*?*?*?*?*?*?,8.0,-3.7,41,99426.7,695,1392,304,283.3,143.0,211.9,30937,14651,23872,5269,195,13.4,8,4,9999,99999,9,999999999,0.0,999,999,99
2050,3,2,14,0,*?*?*?*?*?*?*?*?*?*?*?*?*?*?*?*?*?*?*?*?*?*?,8.2,-3.7,40,99426.7,597,1392,311,180.2,55.9,156.2,19807,5419,17622,4586,190,12.9,9,5,9999,99999,9,999999999,0.0,999,999,99
2050,3,2,15,0,*?*?*?*?*?*?*?*?*?*?*?*?*?*?*?*?*?*?*?*?*?*?,8.4,-2.4,44,99426.7,449,1390,318,74.6,0.0,74.6,8716,0,8740,3077,185,13.4,10,5,9999,99999,9,999999999,0.0,999,999,99
2050,3,2,16,0,*?*?*?*?*?*?*?*?*?*?*?*?*?*?*?*?*?*?*?*?*?*?,8.2,-2.4,44,99426.7,262,1391,299,102.2,193.7,65.7,10838,14050,7846,1235,180,11.8,7,4,9999,99999,9,999999999,0.0,999,999,99
2050,3,2,17,0,*?*?*?*?*?*?*?*?*?*?*?*?*?*?*?*?*?*?*?*?*?*?,7.5,-2.4,47,99426.7,48,1391,302,0.0,0.0,0.0,0,0,0,0,175,13.4,8,4,9999,99999,9,999999999,0.0,999,999,99
2050,3,2,18,0,*?*?*?*?*?*?*?*?*?*?*?*?*?*?*?*?*?*?*?*?*?*?,5.3,-1.7,57,99426.7,0,-0,304,0.0,-0.0,0.0,0,0,0,0,170,12.9,10,5,9999,99999,9,999999999,0.0,999,999,99
2050,3,2,19,0,*?*?*?*?*?*?*?*?*?*?*?*?*?*?*?*?*?*?*?*?*?*?,4.0,-1.1,66,99426.7,0,-0,298,0.0,-0.0,0.0,0,0,0,0,183,13.4,10,5,9999,99999,9,999999999,0.0,999,999,99
2050,3,2,20,0,*?*?*?*?*?*?*?*?*?*?*?*?*?*?*?*?*?*?*?*?*?*?,2.8,-1.9,67,99426.7,0,-0,293,0.0,-0.0,0.0,0,0,0,0,197,13.9,10,5,9999,99999,9,999999999,0.0,999,999,99
2050,3,2,21,0,*?*?*?*?*?*?*?*?*?*?*?*?*?*?*?*?*?*?*?*?*?*?,2.0,-2.2,69,99426.7,0,-0,290,0.0,-0.0,0.0,0,0,0,0,210,14.4,10,5,9999,99999,9,999999999,0.0,999,999,99
2050,3,2,22,0,*?*?*?*?*?*?*?*?*?*?*?*?*?*?*?*?*?*?*?*?*?*?,1.2,-3.4,66,99426.7,0,-0,287,0.0,-0.0,0.0,0,0,0,0,223,16.5,10,5,9999,99999,9,999999999,0.0,999,999,99
2050,3,2,23,0,*?*?*?*?*?*?*?*?*?*?*?*?*?*?*?*?*?*?*?*?*?*?,1.3,-3.9,63,99426.7,0,-0,287,0.0,-0.0,0.0,0,0,0,0,237,12.4,10,5,9999,99999,9,999999999,0.0,999,999,99
2050,3,2,24,0,*?*?*?*?*?*?*?*?*?*?*?*?*?*?*?*?*?*?*?*?*?*?,1.3,-1.5,78,99426.7,0,-0,287,0.0,-0.0,0.0,0,0,0,0,200,9.8,10,5,9999,99999,9,999999999,0.0,999,999,99
2050,3,3,1,0,*?*?*?*?*?*?*?*?*?*?*?*?*?*?*?*?*?*?*?*?*?*?,2.0,-1.9,72,98561.3,0,-0,290,0.0,-0.0,0.0,0,0,0,0,237,9.8,10,5,9999,99999,9,999999999,0.0,999,999,99
2050,3,3,2,0,*?*?*?*?*?*?*?*?*?*?*?*?*?*?*?*?*?*?*?*?*?*?,2.2,-1.1,76,98561.3,0,-0,291,0.0,-0.0,0.0,0,0,0,0,223,9.8,10,5,9999,99999,9,999999999,0.0,999,999,99
2050,3,3,3,0,*?*?*?*?*?*?*?*?*?*?*?*?*?*?*?*?*?*?*?*?*?*?,1.7,-1.1,80,98561.3,0,-0,289,0.0,-0.0,0.0,0,0,0,0,210,10.8,10,5,9999,99999,9,999999999,0.0,999,999,99
2050,3,3,4,0,*?*?*?*?*?*?*?*?*?*?*?*?*?*?*?*?*?*?*?*?*?*?,1.8,-1.5,76,98561.3,0,-0,289,0.0,-0.0,0.0,0,0,0,0,197,10.3,10,5,9999,99999,9,999999999,0.0,999,999,99
2050,3,3,5,0,*?*?*?*?*?*?*?*?*?*?*?*?*?*?*?*?*?*?*?*?*?*?,1.1,-1.1,83,98561.3,0,-0,286,0.0,-0.0,0.0,0,0,0,0,183,10.8,10,5,9999,99999,9,999999999,0.0,999,999,99
2050,3,3,6,0,*?*?*?*?*?*?*?*?*?*?*?*?*?*?*?*?*?*?*?*?*?*?,0.4,-1.7,83,98561.3,0,-0,283,0.0,-0.0,0.0,0,0,0,0,170,11.8,10,5,9999,99999,9,999999999,0.0,999,999,99
2050,3,3,7,0,*?*?*?*?*?*?*?*?*?*?*?*?*?*?*?*?*?*?*?*?*?*?,1.2,-0.6,86,98561.3,143,1387,281,24.6,31.7,21.3,2774,1803,2593,443,172,12.4,9,5,9999,99999,9,999999999,0.0,999,999,99
2050,3,3,8,0,*?*?*?*?*?*?*?*?*?*?*?*?*?*?*?*?*?*?*?*?*?*?,2.0,-0.6,81,98561.3,349,1392,269,165.1,295.0,91.1,17066,24307,11597,1697,173,12.9,6,3,9999,99999,9,999999999,0.0,999,999,99
2050,3,3,9,0,*?*?*?*?*?*?*?*?*?*?*?*?*?*?*?*?*?*?*?*?*?*?,3.9,-0.6,71,98561.3,522,1392,287,204.6,137.5,153.1,22294,13329,17405,3538,175,11.8,8,4,9999,99999,9,999999999,0.0,999,999,99
2050,3,3,10,0,*?*?*?*?*?*?*?*?*?*?*?*?*?*?*?*?*?*?*?*?*?*?,5.9,-0.8,61,98561.3,650,1390,290,311.0,237.5,200.0,33110,24281,22460,4444,177,12.4,7,4,9999,99999,9,999999999,0.0,999,999,99
2050,3,3,11,0,*?*?*?*?*?*?*?*?*?*?*?*?*?*?*?*?*?*?*?*?*?*?,8.2,-0.0,55,98561.3,726,1391,295,390.1,334.8,215.4,41829,34928,24131,4948,178,11.8,6,3,9999,99999,9,999999999,0.0,999,999,99
2050,3,3,12,0,*?*?*?*?*?*?*?*?*?*?*?*?*?*?*?*?*?*?*?*?*?*?,9.0,-0.4,51,98561.3,744,1391,298,400.7,335.7,221.2,42991,35146,24734,5140,180,12.9,6,3,9999,99999,9,999999999,0.0,999,999,99
2050,3,3,13,0,*?*?*?*?*?*?*?*?*?*?*?*?*?*?*?*?*?*?*?*?*?*?,8.8,-0.6,50,98561.3,702,1391,314,216.4,57.0,187.6,23807,5650,21153,5802,155,13.4,9,5,9999,99999,9,999999999,0.0,999,999,99
2050,3,3,14,0,*?*?*?*?*?*?*?*?*?*?*?*?*?*?*?*?*?*?*?*?*?*?,9.2,-1.3,46,98561.3,604,1391,310,242.1,140.5,181.1,26402,14060,20497,4322,130,12.9,8,4,9999,99999,9,999999999,0.0,999,999,99
2050,3,3,15,0,*?*?*?*?*?*?*?*?*?*?*?*?*?*?*?*?*?*?*?*?*?*?,8.9,-2.9,41,98561.3,456,1390,308,174.9,134.3,130.8,19046,12569,14936,2957,105,13.4,8,4,9999,99999,9,999999999,0.0,999,999,99
2050,3,3,16,0,*?*?*?*?*?*?*?*?*?*?*?*?*?*?*?*?*?*?*?*?*?*?,9.2,-6.0,32,98561.3,269,1392,316,67.6,46.5,58.6,7461,3597,6888,1257,80,11.8,9,5,9999,99999,9,999999999,0.0,999,999,99
2050,3,3,17,0,*?*?*?*?*?*?*?*?*?*?*?*?*?*?*?*?*?*?*?*?*?*?,8.4,-3.9,40,98561.3,55,1403,318,0.0,0.0,0.0,0,0,0,0,55,13.4,10,5,9999,99999,9,999999999,0.0,999,999,99
2050,3,3,18,0,*?*?*?*?*?*?*?*?*?*?*?*?*?*?*?*?*?*?*?*?*?*?,7.3,-0.8,54,98561.3,0,-0,313,0.0,-0.0,0.0,0,0,0,0,30,12.9,10,5,9999,99999,9,999999999,0.0,999,999,99
2050,3,3,19,0,*?*?*?*?*?*?*?*?*?*?*?*?*?*?*?*?*?*?*?*?*?*?,5.9,-0.2,64,98561.3,0,-0,307,0.0,-0.0,0.0,0,0,0,0,78,13.4,10,5,9999,99999,9,999999999,0.0,999,999,99
2050,3,3,20,0,*?*?*?*?*?*?*?*?*?*?*?*?*?*?*?*?*?*?*?*?*?*?,4.9,-0.8,64,98561.3,0,-0,302,0.0,-0.0,0.0,0,0,0,0,127,13.9,10,5,9999,99999,9,999999999,0.0,999,999,99
2050,3,3,21,0,*?*?*?*?*?*?*?*?*?*?*?*?*?*?*?*?*?*?*?*?*?*?,3.9,-0.4,72,98561.3,0,-0,298,0.0,-0.0,0.0,0,0,0,0,175,14.4,10,5,9999,99999,9,999999999,0.0,999,999,99
2050,3,3,22,0,*?*?*?*?*?*?*?*?*?*?*?*?*?*?*?*?*?*?*?*?*?*?,3.0,-1.1,72,98561.3,0,-0,294,0.0,-0.0,0.0,0,0,0,0,223,16.5,10,5,9999,99999,9,999999999,0.0,999,999,99
2050,3,3,23,0,*?*?*?*?*?*?*?*?*?*?*?*?*?*?*?*?*?*?*?*?*?*?,3.7,1.0,81,98561.3,0,-0,297,0.0,-0.0,0.0,0,0,0,0,272,12.4,10,5,9999,99999,9,999999999,0.0,999,999,99
2050,3,3,24,0,*?*?*?*?*?*?*?*?*?*?*?*?*?*?*?*?*?*?*?*?*?*?,1.5,-2.9,69,98561.3,0,-0,288,0.0,-0.0,0.0,0,0,0,0,250,9.8,10,5,9999,99999,9,999999999,0.0,999,999,99
2050,3,4,1,0,*?*?*?*?*?*?*?*?*?*?*?*?*?*?*?*?*?*?*?*?*?*?,4.6,4.1,96,100390,0,-0,300,0.0,-0.0,0.0,0,0,0,0,312,8.2,10,5,9999,99999,9,999999999,0.0,999,999,99
2050,3,4,2,0,*?*?*?*?*?*?*?*?*?*?*?*?*?*?*?*?*?*?*?*?*?*?,4.7,4.8,100,100390,0,-0,301,0.0,-0.0,0.0,0,0,0,0,303,7.2,10,5,9999,99999,9,999999999,0.0,999,999,99
2050,3,4,3,0,*?*?*?*?*?*?*?*?*?*?*?*?*?*?*?*?*?*?*?*?*?*?,4.8,4.8,100,100390,0,-0,301,0.0,-0.0,0.0,0,0,0,0,295,5.2,10,5,9999,99999,9,999999999,0.0,999,999,99
2050,3,4,4,0,*?*?*?*?*?*?*?*?*?*?*?*?*?*?*?*?*?*?*?*?*?*?,4.7,4.6,100,100390,0,-0,301,0.0,-0.0,0.0,0,0,0,0,287,5.2,10,5,9999,99999,9,999999999,0.9,999,999,99
2050,3,4,5,0,*?*?*?*?*?*?*?*?*?*?*?*?*?*?*?*?*?*?*?*?*?*?,4.3,3.9,97,100390,0,-0,299,0.0,-0.0,0.0,0,0,0,0,278,9.3,10,5,9999,99999,9,999999999,1.6,999,999,99
2050,3,4,6,0,*?*?*?*?*?*?*?*?*?*?*?*?*?*?*?*?*?*?*?*?*?*?,4.6,3.8,94,100390,0,-0,300,0.0,-0.0,0.0,0,0,0,0,270,5.7,10,5,9999,99999,9,999999999,0.0,999,999,99
2050,3,4,7,0,*?*?*?*?*?*?*?*?*?*?*?*?*?*?*?*?*?*?*?*?*?*?,4.8,4.6,99,100390,152,1395,297,27.4,33.4,23.7,3081,1956,2877,495,267,3.1,9,5,9999,99999,9,999999999,0.0,999,999,99
2050,3,4,8,0,*?*?*?*?*?*?*?*?*?*?*?*?*?*?*?*?*?*?*?*?*?*?,5.1,5.0,99,100390,357,1391,302,56.3,0.0,56.3,6568,0,6584,2256,263,0.5,10,5,9999,99999,9,999999999,1.3,999,999,99
2050,3,4,9,0,*?*?*?*?*?*?*?*?*?*?*?*?*?*?*?*?*?*?*?*?*?*?,6.0,4.5,91,100390,530,1391,302,157.3,54.9,136.3,17308,5168,15427,3880,260,13.9,9,5,9999,99999,9,999999999,2.8,999,999,99
2050,3,4,10,0,*?*?*?*?*?*?*?*?*?*?*?*?*?*?*?*?*?*?*?*?*?*?,7.2,6.2,94,100390,658,1390,303,266.9,142.1,199.6,29154,14333,22617,4879,257,15.5,8,4,9999,99999,9,999999999,1.5,999,999,99
2050,3,4,11,0,*?*?*?*?*?*?*?*?*?*?*?*?*?*?*?*?*?*?*?*?*?*?,8.1,5.6,84,100390,734,1391,307,301.3,143.9,225.4,32945,14792,25400,5720,253,17.0,8,4,9999,99999,9,999999999,0.9,999,999,99
2050,3,4,12,0,*?*?*?*?*?*?*?*?*?*?*?*?*?*?*?*?*?*?*?*?*?*?,7.8,5.8,87,100390,751,1390,306,309.2,144.2,231.3,33808,14923,25998,5928,250,15.5,8,4,9999,99999,9,999999999,0.2,999,999,99
2050,3,4,13,0,*?*?*?*?*?*?*?*?*?*?*?*?*?*?*?*?*?*?*?*?*?*?,8.1,3.8,75,100390,709,1390,306,290.2,143.3,217.1,31717,14662,24497,5439,250,15.5,8,4,9999,99999,9,999999999,1.0,999,999,99
2050,3,4,14,0,*?*?*?*?*?*?*?*?*?*?*?*?*?*?*?*?*?*?*?*?*?*?,8.2,3.6,73,100390,611,1390,311,185.2,56.0,160.6,20370,5445,18123,4746,250,13.9,9,5,9999,99999,9,999999999,0.6,999,999,99
2050,3,4,15,0,*?*?*?*?*?*?*?*?*?*?*?*?*?*?*?*?*?*?*?*?*?*?,7.7,0.8,62,100390,463,1390,314,77.4,0.0,77.4,9046,0,9071,3208,250,15.5,10,5,9999,99999,9,999999999,0.1,999,999,99
2050,3,4,16,0,*?*?*?*?*?*?*?*?*?*?*?*?*?*?*?*?*?*?*?*?*?*?,8.2,1.7,63,100390,275,1388,311,69.9,46.9,60.6,7716,3657,7125,1303,250,15.5,9,5,9999,99999,9,999999999,0.5,999,999,99
2050,3,4,17,0,*?*?*?*?*?*?*?*?*?*?*?*?*?*?*?*?*?*?*?*?*?*?,8.1,3.2,71,100390,61,1389,316,0.0,0.0,0.0,0,0,0,0,250,16.5,10,5,9999,99999,9,999999999,0.6,999,999,99
2050,3,4,18,0,*?*?*?*?*?*?*?*?*?*?*?*?*?*?*?*?*?*?*?*?*?*?,7.6,2.7,71,100390,0,-0,314,0.0,-0.0,0.0,0,0,0,0,250,14.9,10,5,9999,99999,9,999999999,0.6,999,999,99
2050,3,4,19,0,*?*?*?*?*?*?*?*?*?*?*?*?*?*?*?*?*?*?*?*?*?*?,6.6,2.9,77,100390,0,-0,309,0.0,-0.0,0.0,0,0,0,0,215,16.0,10,5,9999,99999,9,999999999,0.7,999,999,99
2050,3,4,20,0,*?*?*?*?*?*?*?*?*?*?*?*?*?*?*?*?*?*?*?*?*?*?,5.9,2.5,79,100390,0,-0,306,0.0,-0.0,0.0,0,0,0,0,180,17.0,10,5,9999,99999,9,999999999,0.2,999,999,99
2050,3,4,21,0,*?*?*?*?*?*?*?*?*?*?*?*?*?*?*?*?*?*?*?*?*?*?,6.3,3.4,81,100390,0,-0,308,0.0,-0.0,0.0,0,0,0,0,145,17.5,10,5,9999,99999,9,999999999,0.0,999,999,99
2050,3,4,22,0,*?*?*?*?*?*?*?*?*?*?*?*?*?*?*?*?*?*?*?*?*?*?,5.2,2.1,80,100390,0,-0,303,0.0,-0.0,0.0,0,0,0,0,110,18.0,10,5,9999,99999,9,999999999,0.1,999,999,99
2050,3,4,23,0,*?*?*?*?*?*?*?*?*?*?*?*?*?*?*?*?*?*?*?*?*?*?,5.4,1.7,77,100390,0,-0,304,0.0,-0.0,0.0,0,0,0,0,75,16.0,10,5,9999,99999,9,999999999,0.0,999,999,99
2050,3,4,24,0,*?*?*?*?*?*?*?*?*?*?*?*?*?*?*?*?*?*?*?*?*?*?,4.3,2.7,88,100390,0,-0,299,0.0,-0.0,0.0,0,0,0,0,320,8.8,10,5,9999,99999,9,999999999,0.0,999,999,99
2050,3,5,1,0,*?*?*?*?*?*?*?*?*?*?*?*?*?*?*?*?*?*?*?*?*?*?,4.7,3.4,91,102049,0,-0,301,0.0,-0.0,0.0,0,0,0,0,87,13.4,10,5,9999,99999,9,999999999,0.0,999,999,99
2050,3,5,2,0,*?*?*?*?*?*?*?*?*?*?*?*?*?*?*?*?*?*?*?*?*?*?,4.1,4.1,100,102049,0,-0,298,0.0,-0.0,0.0,0,0,0,0,133,14.4,10,5,9999,99999,9,999999999,0.0,999,999,99
2050,3,5,3,0,*?*?*?*?*?*?*?*?*?*?*?*?*?*?*?*?*?*?*?*?*?*?,3.6,3.6,100,102049,0,-0,296,0.0,-0.0,0.0,0,0,0,0,180,16.0,10,5,9999,99999,9,999999999,0.0,999,999,99
2050,3,5,4,0,*?*?*?*?*?*?*?*?*?*?*?*?*?*?*?*?*?*?*?*?*?*?,3.6,3.6,100,102049,0,-0,296,0.0,-0.0,0.0,0,0,0,0,227,17.0,10,5,9999,99999,9,999999999,0.0,999,999,99
2050,3,5,5,0,*?*?*?*?*?*?*?*?*?*?*?*?*?*?*?*?*?*?*?*?*?*?,3.5,3.4,100,102049,0,-0,296,0.0,-0.0,0.0,0,0,0,0,273,18.5,10,5,9999,99999,9,999999999,0.0,999,999,99
2050,3,5,6,0,*?*?*?*?*?*?*?*?*?*?*?*?*?*?*?*?*?*?*?*?*?*?,3.1,2.9,98,102049,0,-0,294,0.0,-0.0,0.0,0,0,0,0,320,15.5,10,5,9999,99999,9,999999999,0.0,999,999,99
2050,3,5,7,0,*?*?*?*?*?*?*?*?*?*?*?*?*?*?*?*?*?*?*?*?*?*?,2.7,1.7,93,102049,160,1393,288,30.2,34.9,26.2,3389,2103,3161,547,310,14.4,9,5,9999,99999,9,999999999,0.0,999,999,99
2050,3,5,8,0,*?*?*?*?*?*?*?*?*?*?*?*?*?*?*?*?*?*?*?*?*?*?,4.0,2.5,90,102049,365,1390,293,100.7,51.0,87.3,11053,4463,9876,2323,300,12.4,9,5,9999,99999,9,999999999,0.0,999,999,99
2050,3,5,9,0,*?*?*?*?*?*?*?*?*?*?*?*?*?*?*?*?*?*?*?*?*?*?,5.2,3.0,85,102049,538,1391,294,212.1,138.2,158.7,23115,13493,18025,3690,290,12.4,8,4,9999,99999,9,999999999,0.0,999,999,99
2050,3,5,10,0,*?*?*?*?*?*?*?*?*?*?*?*?*?*?*?*?*?*?*?*?*?*?,7.3,2.5,71,102049,666,1389,303,270.6,142.3,202.4,29535,14488,22832,4966,280,10.8,8,4,9999,99999,9,999999999,0.0,999,999,99
2050,3,5,11,0,*?*?*?*?*?*?*?*?*?*?*?*?*?*?*?*?*?*?*?*?*?*?,9.4,3.6,67,102049,741,1389,317,230.1,57.4,199.5,25329,5718,22493,6301,270,11.3,9,5,9999,99999,9,999999999,0.0,999,999,99
2050,3,5,12,0,*?*?*?*?*?*?*?*?*?*?*?*?*?*?*?*?*?*?*?*?*?*?,10.1,5.0,70,102049,759,1390,320,236.1,57.5,204.7,25986,5745,23072,6524,260,9.8,9,5,9999,99999,9,999999999,0.0,999,999,99
2050,3,5,13,0,*?*?*?*?*?*?*?*?*?*?*?*?*?*?*?*?*?*?*?*?*?*?,10.1,3.0,62,102049,717,1390,320,221.6,57.2,192.1,24383,5677,21660,5988,255,12.4,9,5,9999,99999,9,999999999,0.0,999,999,99
2050,3,5,14,0,*?*?*?*?*?*?*?*?*?*?*?*?*?*?*?*?*?*?*?*?*?*?,10.1,2.5,59,102049,618,1389,320,187.7,56.1,162.8,20638,5475,18356,4827,250,10.8,9,5,9999,99999,9,999999999,0.0,999,999,99
2050,3,5,15,0,*?*?*?*?*?*?*?*?*?*?*?*?*?*?*?*?*?*?*?*?*?*?,9.9,0.8,53,102049,470,1390,319,136.8,53.8,118.6,15020,5000,13390,3288,245,13.9,9,5,9999,99999,9,999999999,0.0,999,999,99
2050,3,5,16,0,*?*?*?*?*?*?*?*?*?*?*?*?*?*?*?*?*?*?*?*?*?*?,9.9,3.0,62,102049,282,1389,319,72.3,47.3,62.7,7966,3738,7346,1348,240,13.9,9,5,9999,99999,9,999999999,0.0,999,999,99
2050,3,5,17,0,*?*?*?*?*?*?*?*?*?*?*?*?*?*?*?*?*?*?*?*?*?*?,9.5,5.3,75,102049,68,1399,317,0.0,0.0,0.0,0,0,0,0,235,12.4,9,5,9999,99999,9,999999999,0.0,999,999,99
2050,3,5,18,0,*?*?*?*?*?*?*?*?*?*?*?*?*?*?*?*?*?*?*?*?*?*?,8.1,6.1,87,102049,0,-0,315,0.0,-0.0,0.0,0,0,0,0,230,10.3,10,5,9999,99999,9,999999999,0.0,999,999,99
2050,3,5,19,0,*?*?*?*?*?*?*?*?*?*?*?*?*?*?*?*?*?*?*?*?*?*?,7.2,6.4,94,102049,0,-0,311,0.0,-0.0,0.0,0,0,0,0,223,10.8,10,5,9999,99999,9,999999999,0.0,999,999,99
2050,3,5,20,0,*?*?*?*?*?*?*?*?*?*?*?*?*?*?*?*?*?*?*?*?*?*?,6.2,4.8,91,102049,0,-0,307,0.0,-0.0,0.0,0,0,0,0,217,8.2,10,5,9999,99999,9,999999999,0.0,999,999,99
2050,3,5,21,0,*?*?*?*?*?*?*?*?*?*?*?*?*?*?*?*?*?*?*?*?*?*?,5.6,4.5,92,102049,0,-0,304,0.0,-0.0,0.0,0,0,0,0,210,6.2,10,5,9999,99999,9,999999999,0.0,999,999,99
2050,3,5,22,0,*?*?*?*?*?*?*?*?*?*?*?*?*?*?*?*?*?*?*?*?*?*?,5.2,5.1,100,102049,0,-0,303,0.0,-0.0,0.0,0,0,0,0,203,5.7,10,5,9999,99999,9,999999999,0.0,999,999,99
2050,3,5,23,0,*?*?*?*?*?*?*?*?*?*?*?*?*?*?*?*?*?*?*?*?*?*?,4.5,4.5,100,102049,0,-0,300,0.0,-0.0,0.0,0,0,0,0,197,5.7,10,5,9999,99999,9,999999999,0.0,999,999,99
2050,3,5,24,0,*?*?*?*?*?*?*?*?*?*?*?*?*?*?*?*?*?*?*?*?*?*?,5.6,2.5,81,102049,0,-0,305,0.0,-0.0,0.0,0,0,0,0,40,10.8,10,5,9999,99999,9,999999999,0.0,999,999,99
2050,3,6,1,0,*?*?*?*?*?*?*?*?*?*?*?*?*?*?*?*?*?*?*?*?*?*?,2.4,0.8,87,102490,0,-0,291,0.0,-0.0,0.0,0,0,0,0,190,11.8,10,5,9999,99999,9,999999999,0.0,999,999,99
2050,3,6,2,0,*?*?*?*?*?*?*?*?*?*?*?*?*?*?*?*?*?*?*?*?*?*?,1.4,-0.8,81,102490,0,-0,287,0.0,-0.0,0.0,0,0,0,0,190,12.4,10,5,9999,99999,9,999999999,0.0,999,999,99
2050,3,6,3,0,*?*?*?*?*?*?*?*?*?*?*?*?*?*?*?*?*?*?*?*?*?*?,0.2,-1.3,87,102490,0,-0,282,0.0,-0.0,0.0,0,0,0,0,190,12.4,10,5,9999,99999,9,999999999,0.0,999,999,99
2050,3,6,4,0,*?*?*?*?*?*?*?*?*?*?*?*?*?*?*?*?*?*?*?*?*?*?,0.8,-0.8,84,102490,0,-0,285,0.0,-0.0,0.0,0,0,0,0,190,10.3,10,5,9999,99999,9,999999999,0.0,999,999,99
2050,3,6,5,0,*?*?*?*?*?*?*?*?*?*?*?*?*?*?*?*?*?*?*?*?*?*?,-0.1,-1.5,86,102490,0,-0,281,0.0,-0.0,0.0,0,0,0,0,190,11.3,10,5,9999,99999,9,999999999,0.0,999,999,99
2050,3,6,6,0,*?*?*?*?*?*?*?*?*?*?*?*?*?*?*?*?*?*?*?*?*?*?,-1.1,-1.9,89,102490,0,-0,277,0.0,-0.0,0.0,0,0,0,0,190,11.3,10,5,9999,99999,9,999999999,0.0,999,999,99
2050,3,6,7,0,*?*?*?*?*?*?*?*?*?*?*?*?*?*?*?*?*?*?*?*?*?*?,0.7,0.2,93,102490,168,1390,284,19.0,0.0,19.0,2253,-0,2255,738,195,10.3,10,5,9999,99999,9,999999999,0.0,999,999,99
2050,3,6,8,0,*?*?*?*?*?*?*?*?*?*?*?*?*?*?*?*?*?*?*?*?*?*?,2.5,1.7,91,102490,373,1389,282,137.3,128.8,102.7,14957,11303,11798,2264,200,8.8,8,4,9999,99999,9,999999999,0.0,999,999,99
2050,3,6,9,0,*?*?*?*?*?*?*?*?*?*?*?*?*?*?*?*?*?*?*?*?*?*?,4.7,3.4,88,102490,546,1390,292,215.9,138.5,161.5,23526,13572,18335,3767,205,5.2,8,4,9999,99999,9,999999999,0.0,999,999,99
2050,3,6,10,0,*?*?*?*?*?*?*?*?*?*?*?*?*?*?*?*?*?*?*?*?*?*?,8.9,5.1,75,102490,674,1389,310,274.3,142.5,205.2,29946,14538,23137,5054,210,4.6,8,4,9999,99999,9,999999999,0.0,999,999,99
2050,3,6,11,0,*?*?*?*?*?*?*?*?*?*?*?*?*?*?*?*?*?*?*?*?*?*?,12.2,4.8,59,102490,749,1389,325,308.6,144.2,230.8,33732,14931,25931,5911,215,10.8,8,4,9999,99999,9,999999999,0.0,999,999,99
2050,3,6,12,0,*?*?*?*?*?*?*?*?*?*?*?*?*?*?*?*?*?*?*?*?*?*?,13.6,3.9,50,102490,766,1389,331,316.3,144.5,236.6,34590,15006,26561,6119,220,12.9,8,4,9999,99999,9,999999999,0.0,999,999,99
2050,3,6,13,0,*?*?*?*?*?*?*?*?*?*?*?*?*?*?*?*?*?*?*?*?*?*?,13.8,4.5,52,102490,724,1389,337,224.2,57.2,194.4,24670,5690,21913,6082,218,12.9,9,5,9999,99999,9,999999999,0.0,999,999,99
2050,3,6,14,0,*?*?*?*?*?*?*?*?*?*?*?*?*?*?*?*?*?*?*?*?*?*?,13.9,4.5,51,102490,625,1389,338,190.2,56.2,164.9,20914,5492,18599,4908,217,14.4,9,5,9999,99999,9,999999999,0.0,999,999,99
2050,3,6,15,0,*?*?*?*?*?*?*?*?*?*?*?*?*?*?*?*?*?*?*?*?*?*?,13.7,3.0,47,102490,477,1390,342,80.1,0.0,80.1,9375,0,9402,3339,215,13.9,10,5,9999,99999,9,999999999,0.0,999,999,99
2050,3,6,16,0,*?*?*?*?*?*?*?*?*?*?*?*?*?*?*?*?*?*?*?*?*?*?,13.8,2.9,46,102490,289,1390,337,74.6,47.7,64.7,8219,3806,7575,1394,213,16.5,9,5,9999,99999,9,999999999,0.0,999,999,99
2050,3,6,17,0,*?*?*?*?*?*?*?*?*?*?*?*?*?*?*?*?*?*?*?*?*?*?,12.4,1.7,47,102490,74,1388,330,0.8,1.9,0.7,104,58,114,10,212,17.0,9,5,9999,99999,9,999999999,0.0,999,999,99
2050,3,6,18,0,*?*?*?*?*?*?*?*?*?*?*?*?*?*?*?*?*?*?*?*?*?*?,10.1,2.9,59,102490,0,-0,325,0.0,-0.0,0.0,0,0,0,0,210,15.5,10,5,9999,99999,9,999999999,0.0,999,999,99
2050,3,6,19,0,*?*?*?*?*?*?*?*?*?*?*?*?*?*?*?*?*?*?*?*?*?*?,7.5,1.9,65,102490,0,-0,313,0.0,-0.0,0.0,0,0,0,0,207,14.9,10,5,9999,99999,9,999999999,0.0,999,999,99
2050,3,6,20,0,*?*?*?*?*?*?*?*?*?*?*?*?*?*?*?*?*?*?*?*?*?*?,6.5,2.1,71,102490,0,-0,309,0.0,-0.0,0.0,0,0,0,0,203,12.9,10,5,9999,99999,9,999999999,0.0,999,999,99
2050,3,6,21,0,*?*?*?*?*?*?*?*?*?*?*?*?*?*?*?*?*?*?*?*?*?*?,5.1,1.5,75,102490,0,-0,303,0.0,-0.0,0.0,0,0,0,0,200,10.3,10,5,9999,99999,9,999999999,0.0,999,999,99
2050,3,6,22,0,*?*?*?*?*?*?*?*?*?*?*?*?*?*?*?*?*?*?*?*?*?*?,4.1,1.0,78,102490,0,-0,299,0.0,-0.0,0.0,0,0,0,0,197,11.8,10,5,9999,99999,9,999999999,0.0,999,999,99
2050,3,6,23,0,*?*?*?*?*?*?*?*?*?*?*?*?*?*?*?*?*?*?*?*?*?*?,3.6,0.4,78,102490,0,-0,296,0.0,-0.0,0.0,0,0,0,0,193,9.3,10,5,9999,99999,9,999999999,0.1,999,999,99
2050,3,6,24,0,*?*?*?*?*?*?*?*?*?*?*?*?*?*?*?*?*?*?*?*?*?*?,3.9,2.9,90,102490,0,-0,297,0.0,-0.0,0.0,0,0,0,0,190,11.8,10,5,9999,99999,9,999999999,0.0,999,999,99
2050,3,7,1,0,*?*?*?*?*?*?*?*?*?*?*?*?*?*?*?*?*?*?*?*?*?*?,2.8,1.9,94,102363,0,-0,293,0.0,-0.0,0.0,0,0,0,0,193,14.9,10,5,9999,99999,9,999999999,0.1,999,999,99
2050,3,7,2,0,*?*?*?*?*?*?*?*?*?*?*?*?*?*?*?*?*?*?*?*?*?*?,2.7,2.3,98,102363,0,-0,292,0.0,-0.0,0.0,0,0,0,0,197,13.9,10,5,9999,99999,9,999999999,0.1,999,999,99
2050,3,7,3,0,*?*?*?*?*?*?*?*?*?*?*?*?*?*?*?*?*?*?*?*?*?*?,2.3,2.3,100,102363,0,-0,291,0.0,-0.0,0.0,0,0,0,0,200,13.9,10,5,9999,99999,9,999999999,0.1,999,999,99
2050,3,7,4,0,*?*?*?*?*?*?*?*?*?*?*?*?*?*?*?*?*?*?*?*?*?*?,1.7,1.7,100,102363,0,-0,288,0.0,-0.0,0.0,0,0,0,0,203,13.4,10,5,9999,99999,9,999999999,0.3,999,999,99
2050,3,7,5,0,*?*?*?*?*?*?*?*?*?*?*?*?*?*?*?*?*?*?*?*?*?*?,1.3,1.3,100,102363,0,-0,287,0.0,-0.0,0.0,0,0,0,0,207,10.8,10,5,9999,99999,9,999999999,0.1,999,999,99
2050,3,7,6,0,*?*?*?*?*?*?*?*?*?*?*?*?*?*?*?*?*?*?*?*?*?*?,0.8,0.2,96,102363,0,-0,285,0.0,-0.0,0.0,0,0,0,0,210,10.3,10,5,9999,99999,9,999999999,0.0,999,999,99
2050,3,7,7,0,*?*?*?*?*?*?*?*?*?*?*?*?*?*?*?*?*?*?*?*?*?*?,1.5,0.2,92,102363,176,1388,283,35.9,37.6,31.1,4008,2381,3732,653,217,9.8,9,5,9999,99999,9,999999999,0.0,999,999,99
2050,3,7,8,0,*?*?*?*?*?*?*?*?*?*?*?*?*?*?*?*?*?*?*?*?*?*?,2.1,0.6,90,102363,381,1388,285,106.5,51.6,92.3,11681,4564,10432,2469,223,10.3,9,5,9999,99999,9,999999999,0.0,999,999,99
2050,3,7,9,0,*?*?*?*?*?*?*?*?*?*?*?*?*?*?*?*?*?*?*?*?*?*?,4.3,1.0,80,102363,554,1389,299,95.4,0.0,95.4,11203,0,11238,4084,230,10.3,10,5,9999,99999,9,999999999,0.0,999,999,99
2050,3,7,10,0,*?*?*?*?*?*?*?*?*?*?*?*?*?*?*?*?*?*?*?*?*?*?,6.6,3.8,82,102363,682,1389,309,120.8,0.0,120.8,14275,0,14326,5399,237,10.3,10,5,9999,99999,9,999999999,0.0,999,999,99
2050,3,7,11,0,*?*?*?*?*?*?*?*?*?*?*?*?*?*?*?*?*?*?*?*?*?*?,6.7,4.3,85,102363,757,1389,309,135.7,0.0,135.7,16099,0,16160,6210,243,11.3,10,5,9999,99999,9,999999999,0.0,999,999,99
2050,3,7,12,0,*?*?*?*?*?*?*?*?*?*?*?*?*?*?*?*?*?*?*?*?*?*?,8.8,4.5,75,102363,774,1389,314,241.4,57.6,209.3,26579,5768,23595,6729,250,12.4,9,5,9999,99999,9,999999999,0.0,999,999,99
2050,3,7,13,0,*?*?*?*?*?*?*?*?*?*?*?*?*?*?*?*?*?*?*?*?*?*?,8.9,4.8,77,102363,731,1388,319,130.5,0.0,130.5,15466,0,15524,5928,262,11.8,10,5,9999,99999,9,999999999,0.4,999,999,99
2050,3,7,14,0,*?*?*?*?*?*?*?*?*?*?*?*?*?*?*?*?*?*?*?*?*?*?,8.8,5.3,80,102363,632,1388,319,110.9,0.0,110.9,13073,0,13118,4876,273,12.4,10,5,9999,99999,9,999999999,0.2,999,999,99
2050,3,7,15,0,*?*?*?*?*?*?*?*?*?*?*?*?*?*?*?*?*?*?*?*?*?*?,8.5,5.5,82,102363,483,1387,317,81.5,0.0,81.5,9538,0,9565,3403,285,11.8,10,5,9999,99999,9,999999999,0.0,999,999,99
2050,3,7,16,0,*?*?*?*?*?*?*?*?*?*?*?*?*?*?*?*?*?*?*?*?*?*?,8.6,4.6,77,102363,295,1387,318,44.3,0.0,44.3,5163,0,5174,1741,297,12.4,10,5,9999,99999,9,999999999,0.0,999,999,99
2050,3,7,17,0,*?*?*?*?*?*?*?*?*?*?*?*?*?*?*?*?*?*?*?*?*?*?,8.1,4.5,79,102363,81,1397,316,1.7,0.0,1.7,233,-0,232,72,308,11.3,10,5,9999,99999,9,999999999,0.0,999,999,99
2050,3,7,18,0,*?*?*?*?*?*?*?*?*?*?*?*?*?*?*?*?*?*?*?*?*?*?,6.7,3.8,83,102363,0,-0,309,0.0,-0.0,0.0,0,0,0,0,320,11.3,10,5,9999,99999,9,999999999,0.2,999,999,99
2050,3,7,19,0,*?*?*?*?*?*?*?*?*?*?*?*?*?*?*?*?*?*?*?*?*?*?,5.6,3.6,87,102363,0,-0,305,0.0,-0.0,0.0,0,0,0,0,282,10.8,10,5,9999,99999,9,999999999,0.3,999,999,99
2050,3,7,20,0,*?*?*?*?*?*?*?*?*?*?*?*?*?*?*?*?*?*?*?*?*?*?,4.3,2.1,87,102363,0,-0,299,0.0,-0.0,0.0,0,0,0,0,243,10.8,10,5,9999,99999,9,999999999,0.0,999,999,99
2050,3,7,21,0,*?*?*?*?*?*?*?*?*?*?*?*?*?*?*?*?*?*?*?*?*?*?,4.2,1.5,83,102363,0,-0,299,0.0,-0.0,0.0,0,0,0,0,205,10.3,10,5,9999,99999,9,999999999,0.0,999,999,99
2050,3,7,22,0,*?*?*?*?*?*?*?*?*?*?*?*?*?*?*?*?*?*?*?*?*?*?,3.8,1.7,87,102363,0,-0,297,0.0,-0.0,0.0,0,0,0,0,167,10.3,10,5,9999,99999,9,999999999,0.2,999,999,99
2050,3,7,23,0,*?*?*?*?*?*?*?*?*?*?*?*?*?*?*?*?*?*?*?*?*?*?,3.8,1.7,86,102363,0,-0,297,0.0,-0.0,0.0,0,0,0,0,128,8.8,10,5,9999,99999,9,999999999,0.0,999,999,99
2050,3,7,24,0,*?*?*?*?*?*?*?*?*?*?*?*?*?*?*?*?*?*?*?*?*?*?,3.1,1.0,88,102363,0,-0,294,0.0,-0.0,0.0,0,0,0,0,190,15.5,10,5,9999,99999,9,999999999,0.0,999,999,99
2050,3,8,1,0,*?*?*?*?*?*?*?*?*?*?*?*?*?*?*?*?*?*?*?*?*?*?,4.5,1.5,80,102488,0,-0,300,0.0,-0.0,0.0,0,0,0,0,100,14.9,10,5,9999,99999,9,999999999,0.0,999,999,99
2050,3,8,2,0,*?*?*?*?*?*?*?*?*?*?*?*?*?*?*?*?*?*?*?*?*?*?,4.5,1.5,80,102488,0,-0,300,0.0,-0.0,0.0,0,0,0,0,110,13.9,10,5,9999,99999,9,999999999,0.0,999,999,99
2050,3,8,3,0,*?*?*?*?*?*?*?*?*?*?*?*?*?*?*?*?*?*?*?*?*?*?,5.4,2.5,80,102488,0,-0,304,0.0,-0.0,0.0,0,0,0,0,120,13.9,10,5,9999,99999,9,999999999,0.0,999,999,99
2050,3,8,4,0,*?*?*?*?*?*?*?*?*?*?*?*?*?*?*?*?*?*?*?*?*?*?,5.0,2.7,84,102488,0,-0,302,0.0,-0.0,0.0,0,0,0,0,130,13.4,10,5,9999,99999,9,999999999,0.0,999,999,99
2050,3,8,5,0,*?*?*?*?*?*?*?*?*?*?*?*?*?*?*?*?*?*?*?*?*?*?,4.8,2.1,82,102488,0,-0,301,0.0,-0.0,0.0,0,0,0,0,140,10.8,10,5,9999,99999,9,999999999,0.0,999,999,99
2050,3,8,6,0,*?*?*?*?*?*?*?*?*?*?*?*?*?*?*?*?*?*?*?*?*?*?,4.4,1.0,78,102488,0,-0,300,0.0,-0.0,0.0,0,0,0,0,150,10.3,10,5,9999,99999,9,999999999,0.0,999,999,99
2050,3,8,7,0,*?*?*?*?*?*?*?*?*?*?*?*?*?*?*?*?*?*?*?*?*?*?,3.8,1.9,86,102488,184,1385,292,38.7,38.8,33.6,4320,2512,4018,706,150,9.8,9,5,9999,99999,9,999999999,0.0,999,999,99
2050,3,8,8,0,*?*?*?*?*?*?*?*?*?*?*?*?*?*?*?*?*?*?*?*?*?*?,5.2,2.3,81,102488,389,1386,294,144.9,130.1,108.4,15780,11591,12432,2401,150,10.3,8,4,9999,99999,9,999999999,0.0,999,999,99
2050,3,8,9,0,*?*?*?*?*?*?*?*?*?*?*?*?*?*?*?*?*?*?*?*?*?*?,6.3,3.8,82,102488,562,1388,294,264.1,232.9,169.8,28018,23053,19265,3618,150,10.3,7,4,9999,99999,9,999999999,0.0,999,999,99
2050,3,8,10,0,*?*?*?*?*?*?*?*?*?*?*?*?*?*?*?*?*?*?*?*?*?*?,8.6,3.4,69,102488,690,1388,308,281.8,142.9,210.8,30767,14632,23745,5233,150,10.3,8,4,9999,99999,9,999999999,0.0,999,999,99
2050,3,8,11,0,*?*?*?*?*?*?*?*?*?*?*?*?*?*?*?*?*?*?*?*?*?*?,9.9,5.3,72,102488,764,1387,319,238.4,57.6,206.7,26244,5755,23298,6611,150,11.3,9,5,9999,99999,9,999999999,0.0,999,999,99
2050,3,8,12,0,*?*?*?*?*?*?*?*?*?*?*?*?*?*?*?*?*?*?*?*?*?*?,9.9,4.3,67,102488,781,1388,310,382.2,242.5,245.8,40919,25548,27194,5927,150,12.4,7,4,9999,99999,9,999999999,0.0,999,999,99
2050,3,8,13,0,*?*?*?*?*?*?*?*?*?*?*?*?*?*?*?*?*?*?*?*?*?*?,10.5,3.4,60,102488,738,1387,317,303.9,144.0,227.3,33210,14882,25547,5788,142,11.8,8,4,9999,99999,9,999999999,0.0,999,999,99
2050,3,8,14,0,*?*?*?*?*?*?*?*?*?*?*?*?*?*?*?*?*?*?*?*?*?*?,10.6,1.5,52,102488,639,1388,322,195.2,56.4,169.3,21464,5526,19085,5072,133,12.4,9,5,9999,99999,9,999999999,0.0,999,999,99
2050,3,8,15,0,*?*?*?*?*?*?*?*?*?*?*?*?*?*?*?*?*?*?*?*?*?*?,10.6,0.4,49,102488,490,1387,322,144.0,54.2,124.8,15812,5084,14090,3491,125,11.8,9,5,9999,99999,9,999999999,0.0,999,999,99
2050,3,8,16,0,*?*?*?*?*?*?*?*?*?*?*?*?*?*?*?*?*?*?*?*?*?*?,10.7,0.6,49,102488,302,1388,323,79.2,48.4,68.7,8690,4016,7779,1790,117,12.4,9,5,9999,99999,9,999999999,0.0,999,999,99
2050,3,8,17,0,*?*?*?*?*?*?*?*?*?*?*?*?*?*?*?*?*?*?*?*?*?*?,10.3,1.9,55,102488,87,1388,316,7.0,28.0,5.2,834,1099,886,85,108,11.3,8,4,9999,99999,9,999999999,0.0,999,999,99
2050,3,8,18,0,*?*?*?*?*?*?*?*?*?*?*?*?*?*?*?*?*?*?*?*?*?*?,9.3,2.7,62,102488,0,-0,321,0.0,-0.0,0.0,0,0,0,0,100,11.3,10,5,9999,99999,9,999999999,0.0,999,999,99
2050,3,8,19,0,*?*?*?*?*?*?*?*?*?*?*?*?*?*?*?*?*?*?*?*?*?*?,8.3,2.9,67,102488,0,-0,317,0.0,-0.0,0.0,0,0,0,0,113,10.8,10,5,9999,99999,9,999999999,0.0,999,999,99
2050,3,8,20,0,*?*?*?*?*?*?*?*?*?*?*?*?*?*?*?*?*?*?*?*?*?*?,7.3,3.0,74,102488,0,-0,312,0.0,-0.0,0.0,0,0,0,0,127,10.8,10,5,9999,99999,9,999999999,0.0,999,999,99
2050,3,8,21,0,*?*?*?*?*?*?*?*?*?*?*?*?*?*?*?*?*?*?*?*?*?*?,7.0,3.4,77,102488,0,-0,311,0.0,-0.0,0.0,0,0,0,0,140,10.3,10,5,9999,99999,9,999999999,0.0,999,999,99
2050,3,8,22,0,*?*?*?*?*?*?*?*?*?*?*?*?*?*?*?*?*?*?*?*?*?*?,6.3,3.6,81,102488,0,-0,308,0.0,-0.0,0.0,0,0,0,0,153,10.3,10,5,9999,99999,9,999999999,0.0,999,999,99
2050,3,8,23,0,*?*?*?*?*?*?*?*?*?*?*?*?*?*?*?*?*?*?*?*?*?*?,6.1,2.7,77,102488,0,-0,307,0.0,-0.0,0.0,0,0,0,0,167,8.8,10,5,9999,99999,9,999999999,0.0,999,999,99
2050,3,8,24,0,*?*?*?*?*?*?*?*?*?*?*?*?*?*?*?*?*?*?*?*?*?*?,3.8,1.7,84,102488,0,-0,297,0.0,-0.0,0.0,0,0,0,0,90,15.5,10,5,9999,99999,9,999999999,0.0,999,999,99
2050,3,9,1,0,*?*?*?*?*?*?*?*?*?*?*?*?*?*?*?*?*?*?*?*?*?*?,5.8,4.8,96,102219,0,-0,305,0.0,-0.0,0.0,0,0,0,0,172,9.3,10,5,9999,99999,9,999999999,0.8,999,999,99
2050,3,9,2,0,*?*?*?*?*?*?*?*?*?*?*?*?*?*?*?*?*?*?*?*?*?*?,5.6,5.5,100,102219,0,-0,304,0.0,-0.0,0.0,0,0,0,0,163,10.8,10,5,9999,99999,9,999999999,0.1,999,999,99
2050,3,9,3,0,*?*?*?*?*?*?*?*?*?*?*?*?*?*?*?*?*?*?*?*?*?*?,4.8,4.8,100,102219,0,-0,301,0.0,-0.0,0.0,0,0,0,0,155,10.3,10,5,9999,99999,9,999999999,0.0,999,999,99
2050,3,9,4,0,*?*?*?*?*?*?*?*?*?*?*?*?*?*?*?*?*?*?*?*?*?*?,5.2,5.3,100,102219,0,-0,303,0.0,-0.0,0.0,0,0,0,0,147,10.8,10,5,9999,99999,9,999999999,0.3,999,999,99
2050,3,9,5,0,*?*?*?*?*?*?*?*?*?*?*?*?*?*?*?*?*?*?*?*?*?*?,5.2,5.0,100,102219,0,-0,303,0.0,-0.0,0.0,0,0,0,0,138,11.8,10,5,9999,99999,9,999999999,1.7,999,999,99
2050,3,9,6,0,*?*?*?*?*?*?*?*?*?*?*?*?*?*?*?*?*?*?*?*?*?*?,4.6,4.6,100,102219,0,-0,300,0.0,-0.0,0.0,0,0,0,0,130,13.4,10,5,9999,99999,9,999999999,1.3,999,999,99
2050,3,9,7,0,*?*?*?*?*?*?*?*?*?*?*?*?*?*?*?*?*?*?*?*?*?*?,4.0,3.9,100,102219,193,1390,298,24.0,0.0,24.0,2821,-0,2825,929,135,12.4,10,5,9999,99999,9,999999999,0.7,999,999,99
2050,3,9,8,0,*?*?*?*?*?*?*?*?*?*?*?*?*?*?*?*?*?*?*?*?*?*?,5.7,5.6,100,102219,398,1388,305,64.6,0.0,64.6,7537,0,7556,2620,140,11.3,10,5,9999,99999,9,999999999,0.0,999,999,99
2050,3,9,9,0,*?*?*?*?*?*?*?*?*?*?*?*?*?*?*?*?*?*?*?*?*?*?,7.3,6.9,98,102219,570,1388,312,98.7,0.0,98.7,11598,0,11635,4249,145,11.3,10,5,9999,99999,9,999999999,0.0,999,999,99
2050,3,9,10,0,*?*?*?*?*?*?*?*?*?*?*?*?*?*?*?*?*?*?*?*?*?*?,9.2,8.5,98,102219,697,1386,320,124.0,0.0,124.0,14669,0,14722,5572,150,11.3,10,5,9999,99999,9,999999999,0.0,999,999,99
2050,3,9,11,0,*?*?*?*?*?*?*?*?*?*?*?*?*?*?*?*?*?*?*?*?*?*?,11.0,8.9,89,102219,772,1387,328,138.8,0.0,138.8,16488,0,16552,6385,155,9.3,10,5,9999,99999,9,999999999,0.0,999,999,99
2050,3,9,12,0,*?*?*?*?*?*?*?*?*?*?*?*?*?*?*?*?*?*?*?*?*?*?,12.2,8.9,82,102219,788,1386,333,142.0,0.0,142.0,16887,0,16953,6565,160,7.7,10,5,9999,99999,9,999999999,0.0,999,999,99
2050,3,9,13,0,*?*?*?*?*?*?*?*?*?*?*?*?*?*?*?*?*?*?*?*?*?*?,11.9,9.2,85,102219,745,1386,332,133.5,0.0,133.5,15832,0,15892,6090,155,10.8,10,5,9999,99999,9,999999999,0.0,999,999,99
2050,3,9,14,0,*?*?*?*?*?*?*?*?*?*?*?*?*?*?*?*?*?*?*?*?*?*?,12.3,8.3,78,102219,646,1387,334,113.8,0.0,113.8,13418,0,13465,5026,150,9.8,10,5,9999,99999,9,999999999,0.4,999,999,99
2050,3,9,15,0,*?*?*?*?*?*?*?*?*?*?*?*?*?*?*?*?*?*?*?*?*?*?,12.2,8.4,79,102219,497,1387,334,84.3,0.0,84.3,9865,0,9894,3535,145,11.8,10,5,9999,99999,9,999999999,0.1,999,999,99
2050,3,9,16,0,*?*?*?*?*?*?*?*?*?*?*?*?*?*?*?*?*?*?*?*?*?*?,11.9,7.7,77,102219,308,1385,332,46.9,0.0,46.9,5471,0,5482,1851,140,11.3,10,5,9999,99999,9,999999999,0.0,999,999,99
2050,3,9,17,0,*?*?*?*?*?*?*?*?*?*?*?*?*?*?*?*?*?*?*?*?*?*?,11.6,7.6,78,102219,93,1381,331,4.3,0.0,4.3,547,-0,546,175,135,13.4,10,5,9999,99999,9,999999999,0.0,999,999,99
2050,3,9,18,0,*?*?*?*?*?*?*?*?*?*?*?*?*?*?*?*?*?*?*?*?*?*?,9.8,7.9,89,102219,0,-0,323,0.0,-0.0,0.0,0,0,0,0,130,12.9,10,5,9999,99999,9,999999999,0.0,999,999,99
2050,3,9,19,0,*?*?*?*?*?*?*?*?*?*?*?*?*?*?*?*?*?*?*?*?*?*?,8.7,7.6,94,102219,0,-0,318,0.0,-0.0,0.0,0,0,0,0,135,12.9,10,5,9999,99999,9,999999999,0.6,999,999,99
2050,3,9,20,0,*?*?*?*?*?*?*?*?*?*?*?*?*?*?*?*?*?*?*?*?*?*?,8.1,7.6,98,102219,0,-0,315,0.0,-0.0,0.0,0,0,0,0,140,14.4,10,5,9999,99999,9,999999999,2.1,999,999,99
2050,3,9,21,0,*?*?*?*?*?*?*?*?*?*?*?*?*?*?*?*?*?*?*?*?*?*?,7.8,7.7,100,102219,0,-0,314,0.0,-0.0,0.0,0,0,0,0,145,12.9,10,5,9999,99999,9,999999999,0.3,999,999,99
2050,3,9,22,0,*?*?*?*?*?*?*?*?*?*?*?*?*?*?*?*?*?*?*?*?*?*?,7.0,7.0,100,102219,0,-0,310,0.0,-0.0,0.0,0,0,0,0,150,12.9,10,5,9999,99999,9,999999999,0.0,999,999,99
2050,3,9,23,0,*?*?*?*?*?*?*?*?*?*?*?*?*?*?*?*?*?*?*?*?*?*?,8.1,8.0,100,102219,0,-0,315,0.0,-0.0,0.0,0,0,0,0,155,12.4,10,5,9999,99999,9,999999999,0.0,999,999,99
2050,3,9,24,0,*?*?*?*?*?*?*?*?*?*?*?*?*?*?*?*?*?*?*?*?*?*?,5.9,3.8,88,102219,0,-0,306,0.0,-0.0,0.0,0,0,0,0,180,4.6,10,5,9999,99999,9,999999999,0.7,999,999,99
2050,3,10,1,0,*?*?*?*?*?*?*?*?*?*?*?*?*?*?*?*?*?*?*?*?*?*?,10.1,6.6,77,102705,0,-0,324,0.0,-0.0,0.0,0,0,0,0,192,4.1,10,5,9999,99999,9,999999999,0.0,999,999,99
2050,3,10,2,0,*?*?*?*?*?*?*?*?*?*?*?*?*?*?*?*?*?*?*?*?*?*?,10.9,5.9,70,102705,0,-0,328,0.0,-0.0,0.0,0,0,0,0,223,5.2,10,5,9999,99999,9,999999999,0.0,999,999,99
2050,3,10,3,0,*?*?*?*?*?*?*?*?*?*?*?*?*?*?*?*?*?*?*?*?*?*?,10.3,5.6,72,102705,0,-0,325,0.0,-0.0,0.0,0,0,0,0,255,5.7,10,5,9999,99999,9,999999999,0.0,999,999,99
2050,3,10,4,0,*?*?*?*?*?*?*?*?*?*?*?*?*?*?*?*?*?*?*?*?*?*?,9.9,5.5,73,102705,0,-0,324,0.0,-0.0,0.0,0,0,0,0,287,4.1,10,5,9999,99999,9,999999999,0.0,999,999,99
2050,3,10,5,0,*?*?*?*?*?*?*?*?*?*?*?*?*?*?*?*?*?*?*?*?*?*?,9.3,5.3,75,102705,0,-0,321,0.0,-0.0,0.0,0,0,0,0,318,5.7,10,5,9999,99999,9,999999999,0.0,999,999,99
2050,3,10,6,0,*?*?*?*?*?*?*?*?*?*?*?*?*?*?*?*?*?*?*?*?*?*?,9.9,5.8,74,102705,0,-0,323,0.0,-0.0,0.0,0,0,0,0,350,7.7,10,5,9999,99999,9,999999999,0.0,999,999,99
2050,3,10,7,0,*?*?*?*?*?*?*?*?*?*?*?*?*?*?*?*?*?*?*?*?*?*?,10.4,6.9,78,102705,201,1387,326,25.6,0.0,25.6,3013,0,3017,993,298,9.3,10,5,9999,99999,9,999999999,0.0,999,999,99
2050,3,10,8,0,*?*?*?*?*?*?*?*?*?*?*?*?*?*?*?*?*?*?*?*?*?*?,11.4,7.1,74,102705,406,1387,330,66.3,0.0,66.3,7732,0,7752,2694,247,9.8,10,5,9999,99999,9,999999999,0.0,999,999,99
2050,3,10,9,0,*?*?*?*?*?*?*?*?*?*?*?*?*?*?*?*?*?*?*?*?*?*?,13.9,8.4,68,102705,578,1387,338,174.4,55.6,151.2,19161,5374,17051,4399,195,9.3,9,5,9999,99999,9,999999999,0.0,999,999,99
2050,3,10,10,0,*?*?*?*?*?*?*?*?*?*?*?*?*?*?*?*?*?*?*?*?*?*?,15.2,8.3,62,102705,705,1386,348,125.7,0.0,125.7,14867,0,14922,5660,143,9.8,10,5,9999,99999,9,999999999,0.0,999,999,99
2050,3,10,11,0,*?*?*?*?*?*?*?*?*?*?*?*?*?*?*?*?*?*?*?*?*?*?,17.4,8.8,56,102705,780,1387,358,140.4,0.0,140.4,16683,0,16748,6473,92,10.3,10,5,9999,99999,9,999999999,0.0,999,999,99
2050,3,10,12,0,*?*?*?*?*?*?*?*?*?*?*?*?*?*?*?*?*?*?*?*?*?*?,18.2,9.4,56,102705,796,1387,358,249.4,57.8,216.2,27468,5798,24377,7042,40,11.8,9,5,9999,99999,9,999999999,0.1,999,999,99
2050,3,10,13,0,*?*?*?*?*?*?*?*?*?*?*?*?*?*?*?*?*?*?*?*?*?*?,18.0,8.8,54,102705,752,1386,361,135.0,0.0,135.0,16014,0,16075,6171,40,11.8,10,5,9999,99999,9,999999999,0.0,999,999,99
2050,3,10,14,0,*?*?*?*?*?*?*?*?*?*?*?*?*?*?*?*?*?*?*?*?*?*?,18.1,8.5,53,102705,653,1387,362,115.2,0.0,115.2,13593,0,13641,5101,40,13.9,10,5,9999,99999,9,999999999,0.0,999,999,99
2050,3,10,15,0,*?*?*?*?*?*?*?*?*?*?*?*?*?*?*?*?*?*?*?*?*?*?,18.3,7.3,48,102705,503,1385,359,148.8,54.5,129.0,16337,5136,14553,3627,40,12.4,9,5,9999,99999,9,999999999,0.0,999,999,99
2050,3,10,16,0,*?*?*?*?*?*?*?*?*?*?*?*?*?*?*?*?*?*?*?*?*?*?,18.2,6.7,46,102705,315,1387,363,48.2,0.0,48.2,5625,0,5637,1907,40,14.9,10,5,9999,99999,9,999999999,0.0,999,999,99
2050,3,10,17,0,*?*?*?*?*?*?*?*?*?*?*?*?*?*?*?*?*?*?*?*?*?*?,18.2,6.6,46,102705,100,1388,363,5.6,0.0,5.6,700,-0,699,225,40,16.0,10,5,9999,99999,9,999999999,0.0,999,999,99
2050,3,10,18,0,*?*?*?*?*?*?*?*?*?*?*?*?*?*?*?*?*?*?*?*?*?*?,16.1,6.6,52,102705,0,-0,353,0.0,-0.0,0.0,0,0,0,0,40,14.9,10,5,9999,99999,9,999999999,0.0,999,999,99
2050,3,10,19,0,*?*?*?*?*?*?*?*?*?*?*?*?*?*?*?*?*?*?*?*?*?*?,14.5,7.1,60,102705,0,-0,345,0.0,-0.0,0.0,0,0,0,0,38,18.0,10,5,9999,99999,9,999999999,0.0,999,999,99
2050,3,10,20,0,*?*?*?*?*?*?*?*?*?*?*?*?*?*?*?*?*?*?*?*?*?*?,13.9,6.7,61,102705,0,-0,342,0.0,-0.0,0.0,0,0,0,0,37,21.1,10,5,9999,99999,9,999999999,0.0,999,999,99
2050,3,10,21,0,*?*?*?*?*?*?*?*?*?*?*?*?*?*?*?*?*?*?*?*?*?*?,13.0,6.1,62,102705,0,-0,338,0.0,-0.0,0.0,0,0,0,0,35,19.1,10,5,9999,99999,9,999999999,0.0,999,999,99
2050,3,10,22,0,*?*?*?*?*?*?*?*?*?*?*?*?*?*?*?*?*?*?*?*?*?*?,13.0,6.7,65,102705,0,-0,338,0.0,-0.0,0.0,0,0,0,0,33,17.5,10,5,9999,99999,9,999999999,0.0,999,999,99
2050,3,10,23,0,*?*?*?*?*?*?*?*?*?*?*?*?*?*?*?*?*?*?*?*?*?*?,11.0,6.1,70,102705,0,-0,328,0.0,-0.0,0.0,0,0,0,0,32,10.3,10,5,9999,99999,9,999999999,0.0,999,999,99
2050,3,10,24,0,*?*?*?*?*?*?*?*?*?*?*?*?*?*?*?*?*?*?*?*?*?*?,9.3,7.3,86,102705,0,-0,320,0.0,-0.0,0.0,0,0,0,0,160,4.6,10,5,9999,99999,9,999999999,0.0,999,999,99
2050,3,11,1,0,*?*?*?*?*?*?*?*?*?*?*?*?*?*?*?*?*?*?*?*?*?*?,5.9,4.1,88,103232,0,-0,306,0.0,-0.0,0.0,0,0,0,0,35,14.9,10,5,9999,99999,9,999999999,0.0,999,999,99
2050,3,11,2,0,*?*?*?*?*?*?*?*?*?*?*?*?*?*?*?*?*?*?*?*?*?*?,3.6,3.2,97,103232,0,-0,296,0.0,-0.0,0.0,0,0,0,0,40,13.9,10,5,9999,99999,9,999999999,0.0,999,999,99
2050,3,11,3,0,*?*?*?*?*?*?*?*?*?*?*?*?*?*?*?*?*?*?*?*?*?*?,3.3,3.2,99,103232,0,-0,295,0.0,-0.0,0.0,0,0,0,0,45,13.9,10,5,9999,99999,9,999999999,0.0,999,999,99
2050,3,11,4,0,*?*?*?*?*?*?*?*?*?*?*?*?*?*?*?*?*?*?*?*?*?*?,2.7,2.7,99,103232,0,-0,292,0.0,-0.0,0.0,0,0,0,0,50,13.4,10,5,9999,99999,9,999999999,0.0,999,999,99
2050,3,11,5,0,*?*?*?*?*?*?*?*?*?*?*?*?*?*?*?*?*?*?*?*?*?*?,2.9,2.9,99,103232,0,-0,293,0.0,-0.0,0.0,0,0,0,0,55,10.8,10,5,9999,99999,9,999999999,0.0,999,999,99
2050,3,11,6,0,*?*?*?*?*?*?*?*?*?*?*?*?*?*?*?*?*?*?*?*?*?*?,2.1,2.1,99,103232,0,-0,248,0.0,-0.0,0.0,0,0,0,0,60,10.3,1,0,9999,99999,9,999999999,0.0,999,999,99
2050,3,11,7,0,*?*?*?*?*?*?*?*?*?*?*?*?*?*?*?*?*?*?*?*?*?*?,1.3,1.3,99,103232,209,1384,240,94.1,436.4,28.2,9657,31595,4589,567,57,9.8,0,0,9999,99999,9,999999999,0.0,999,999,99
2050,3,11,8,0,*?*?*?*?*?*?*?*?*?*?*?*?*?*?*?*?*?*?*?*?*?*?,4.5,2.9,89,103232,414,1386,254,234.2,548.8,70.3,24292,48403,10334,1323,53,10.3,0,0,9999,99999,9,999999999,0.0,999,999,99
2050,3,11,9,0,*?*?*?*?*?*?*?*?*?*?*?*?*?*?*?*?*?*?*?*?*?*?,7.9,5.6,85,103232,586,1386,272,351.8,582.5,105.5,36578,55706,14851,2092,50,10.3,0,0,9999,99999,9,999999999,0.0,999,999,99
2050,3,11,10,0,*?*?*?*?*?*?*?*?*?*?*?*?*?*?*?*?*?*?*?*?*?*?,10.8,7.0,77,103232,713,1385,286,438.9,597.0,131.7,45786,58826,17987,2799,47,10.3,0,0,9999,99999,9,999999999,0.0,999,999,99
2050,3,11,11,0,*?*?*?*?*?*?*?*?*?*?*?*?*?*?*?*?*?*?*?*?*?*?,14.1,7.1,63,103232,787,1385,300,489.6,603.2,146.9,51188,60097,19732,3303,43,11.3,0,0,9999,99999,9,999999999,0.0,999,999,99
2050,3,11,12,0,*?*?*?*?*?*?*?*?*?*?*?*?*?*?*?*?*?*?*?*?*?*?,15.8,6.1,52,103232,803,1386,305,500.4,604.4,150.1,52346,60331,20099,3423,40,12.4,0,0,9999,99999,9,999999999,0.0,999,999,99
2050,3,11,13,0,*?*?*?*?*?*?*?*?*?*?*?*?*?*?*?*?*?*?*?*?*?*?,16.4,6.4,51,103232,759,1385,308,470.6,601.0,141.2,49158,59658,19084,3104,37,11.8,0,0,9999,99999,9,999999999,0.0,999,999,99
2050,3,11,14,0,*?*?*?*?*?*?*?*?*?*?*?*?*?*?*?*?*?*?*?*?*?*?,16.1,6.2,52,103232,659,1385,307,402.2,591.5,120.7,41895,57680,16686,2481,33,12.4,0,0,9999,99999,9,999999999,0.0,999,999,99
2050,3,11,15,0,*?*?*?*?*?*?*?*?*?*?*?*?*?*?*?*?*?*?*?*?*?*?,16.0,6.4,52,103232,510,1385,307,300.0,570.4,90.0,31141,53046,12898,1734,30,11.8,0,0,9999,99999,9,999999999,0.0,999,999,99
2050,3,11,16,0,*?*?*?*?*?*?*?*?*?*?*?*?*?*?*?*?*?*?*?*?*?*?,16.3,6.6,52,103232,321,1384,308,170.9,515.7,51.3,17742,41992,7764,956,27,12.4,0,0,9999,99999,9,999999999,0.0,999,999,99
2050,3,11,17,0,*?*?*?*?*?*?*?*?*?*?*?*?*?*?*?*?*?*?*?*?*?*?,14.5,6.6,58,103232,106,1382,301,23.7,216.3,7.1,2565,13409,1218,236,23,11.3,0,0,9999,99999,9,999999999,0.0,999,999,99
2050,3,11,18,0,*?*?*?*?*?*?*?*?*?*?*?*?*?*?*?*?*?*?*?*?*?*?,13.0,7.3,67,103232,0,-0,338,0.0,-0.0,0.0,0,0,0,0,20,11.3,10,5,9999,99999,9,999999999,0.0,999,999,99
2050,3,11,19,0,*?*?*?*?*?*?*?*?*?*?*?*?*?*?*?*?*?*?*?*?*?*?,10.1,7.4,83,103232,0,-0,324,0.0,-0.0,0.0,0,0,0,0,25,10.8,10,5,9999,99999,9,999999999,0.0,999,999,99
2050,3,11,20,0,*?*?*?*?*?*?*?*?*?*?*?*?*?*?*?*?*?*?*?*?*?*?,8.3,7.0,91,103232,0,-0,316,0.0,-0.0,0.0,0,0,0,0,30,10.8,10,5,9999,99999,9,999999999,0.0,999,999,99
2050,3,11,21,0,*?*?*?*?*?*?*?*?*?*?*?*?*?*?*?*?*?*?*?*?*?*?,7.6,7.1,96,103232,0,-0,313,0.0,-0.0,0.0,0,0,0,0,35,10.3,10,5,9999,99999,9,999999999,0.0,999,999,99
2050,3,11,22,0,*?*?*?*?*?*?*?*?*?*?*?*?*?*?*?*?*?*?*?*?*?*?,6.1,6.1,99,103232,0,-0,306,0.0,-0.0,0.0,0,0,0,0,40,10.3,10,5,9999,99999,9,999999999,0.0,999,999,99
2050,3,11,23,0,*?*?*?*?*?*?*?*?*?*?*?*?*?*?*?*?*?*?*?*?*?*?,5.9,5.8,99,103232,0,-0,306,0.0,-0.0,0.0,0,0,0,0,45,8.8,10,5,9999,99999,9,999999999,0.0,999,999,99
2050,3,11,24,0,*?*?*?*?*?*?*?*?*?*?*?*?*?*?*?*?*?*?*?*?*?*?,8.9,5.1,77,103232,0,-0,319,0.0,-0.0,0.0,0,0,0,0,30,15.5,10,5,9999,99999,9,999999999,0.0,999,999,99
2050,3,12,1,0,*?*?*?*?*?*?*?*?*?*?*?*?*?*?*?*?*?*?*?*?*?*?,5.7,3.8,86,103125,0,-0,305,0.0,-0.0,0.0,0,0,0,0,102,7.7,10,5,9999,99999,9,999999999,0.0,999,999,99
2050,3,12,2,0,*?*?*?*?*?*?*?*?*?*?*?*?*?*?*?*?*?*?*?*?*?*?,5.5,2.7,82,103125,0,-0,304,0.0,-0.0,0.0,0,0,0,0,153,10.3,10,5,9999,99999,9,999999999,0.0,999,999,99
2050,3,12,3,0,*?*?*?*?*?*?*?*?*?*?*?*?*?*?*?*?*?*?*?*?*?*?,4.8,2.3,82,103125,0,-0,301,0.0,-0.0,0.0,0,0,0,0,205,12.9,10,5,9999,99999,9,999999999,0.0,999,999,99
2050,3,12,4,0,*?*?*?*?*?*?*?*?*?*?*?*?*?*?*?*?*?*?*?*?*?*?,4.3,1.9,83,103125,0,-0,299,0.0,-0.0,0.0,0,0,0,0,257,12.4,10,5,9999,99999,9,999999999,0.0,999,999,99
2050,3,12,5,0,*?*?*?*?*?*?*?*?*?*?*?*?*?*?*?*?*?*?*?*?*?*?,4.9,2.5,82,103125,0,-0,302,0.0,-0.0,0.0,0,0,0,0,308,13.9,10,5,9999,99999,9,999999999,0.0,999,999,99
2050,3,12,6,0,*?*?*?*?*?*?*?*?*?*?*?*?*?*?*?*?*?*?*?*?*?*?,4.3,1.7,83,103125,0,-0,251,0.0,-0.0,0.0,0,0,0,0,360,15.5,0,0,9999,99999,9,999999999,0.0,999,999,99
2050,3,12,7,0,*?*?*?*?*?*?*?*?*?*?*?*?*?*?*?*?*?*?*?*?*?*?,3.6,1.5,84,103125,217,1382,248,99.9,445.2,30.0,10225,32630,4850,594,310,15.5,0,0,9999,99999,9,999999999,0.0,999,999,99
2050,3,12,8,0,*?*?*?*?*?*?*?*?*?*?*?*?*?*?*?*?*?*?*?*?*?*?,5.9,2.7,79,103125,422,1384,259,240.0,551.1,72.0,24886,48876,10559,1357,260,14.4,0,0,9999,99999,9,999999999,0.0,999,999,99
2050,3,12,9,0,*?*?*?*?*?*?*?*?*?*?*?*?*?*?*?*?*?*?*?*?*?*?,8.2,4.3,75,103125,594,1385,270,357.5,583.6,107.2,37174,55954,15059,2134,210,9.3,0,0,9999,99999,9,999999999,0.0,999,999,99
2050,3,12,10,0,*?*?*?*?*?*?*?*?*?*?*?*?*?*?*?*?*?*?*?*?*?*?,10.1,5.3,71,103125,721,1385,280,444.5,597.7,133.3,46378,58982,18181,2850,160,12.9,0,0,9999,99999,9,999999999,0.0,999,999,99
2050,3,12,11,0,*?*?*?*?*?*?*?*?*?*?*?*?*?*?*?*?*?*?*?*?*?*?,12.2,6.4,67,103125,795,1385,291,495.0,603.8,148.5,51768,60215,19915,3362,110,13.4,0,0,9999,99999,9,999999999,0.0,999,999,99
2050,3,12,12,0,*?*?*?*?*?*?*?*?*?*?*?*?*?*?*?*?*?*?*?*?*?*?,13.4,6.6,63,103125,810,1385,296,505.6,605.0,151.7,52905,60437,20272,3482,60,14.4,0,0,9999,99999,9,999999999,0.0,999,999,99
2050,3,12,13,0,*?*?*?*?*?*?*?*?*?*?*?*?*?*?*?*?*?*?*?*?*?*?,13.4,5.6,58,103125,766,1384,294,475.6,601.6,142.7,49695,59776,19254,3155,85,13.9,0,0,9999,99999,9,999999999,0.0,999,999,99
2050,3,12,14,0,*?*?*?*?*?*?*?*?*?*?*?*?*?*?*?*?*?*?*?*?*?*?,13.5,6.1,60,103125,666,1384,295,407.1,592.3,122.1,42407,57842,16858,2521,110,13.9,0,0,9999,99999,9,999999999,0.0,999,999,99
2050,3,12,15,0,*?*?*?*?*?*?*?*?*?*?*?*?*?*?*?*?*?*?*?*?*?*?,13.2,5.5,59,103125,517,1386,293,304.7,571.7,91.4,31633,53320,13079,1765,135,12.4,0,0,9999,99999,9,999999999,0.0,999,999,99
2050,3,12,16,0,*?*?*?*?*?*?*?*?*?*?*?*?*?*?*?*?*?*?*?*?*?*?,13.4,5.3,57,103125,328,1386,293,175.4,518.7,52.6,18211,42535,7953,982,160,9.8,0,0,9999,99999,9,999999999,0.0,999,999,99
2050,3,12,17,0,*?*?*?*?*?*?*?*?*?*?*?*?*?*?*?*?*?*?*?*?*?*?,12.0,5.1,62,103125,113,1389,287,28.1,241.9,8.4,3031,15227,1435,269,185,9.8,0,0,9999,99999,9,999999999,0.0,999,999,99
2050,3,12,18,0,*?*?*?*?*?*?*?*?*?*?*?*?*?*?*?*?*?*?*?*?*?*?,11.8,4.1,58,103125,0,-0,333,0.0,-0.0,0.0,0,0,0,0,210,9.8,10,5,9999,99999,9,999999999,0.0,999,999,99
2050,3,12,19,0,*?*?*?*?*?*?*?*?*?*?*?*?*?*?*?*?*?*?*?*?*?*?,9.6,3.0,63,103125,0,-0,323,0.0,-0.0,0.0,0,0,0,0,182,10.8,10,5,9999,99999,9,999999999,0.0,999,999,99
2050,3,12,20,0,*?*?*?*?*?*?*?*?*?*?*?*?*?*?*?*?*?*?*?*?*?*?,8.3,3.8,72,103125,0,-0,317,0.0,-0.0,0.0,0,0,0,0,153,12.9,10,5,9999,99999,9,999999999,0.0,999,999,99
2050,3,12,21,0,*?*?*?*?*?*?*?*?*?*?*?*?*?*?*?*?*?*?*?*?*?*?,7.6,3.8,76,103125,0,-0,313,0.0,-0.0,0.0,0,0,0,0,125,11.3,10,5,9999,99999,9,999999999,0.0,999,999,99
2050,3,12,22,0,*?*?*?*?*?*?*?*?*?*?*?*?*?*?*?*?*?*?*?*?*?*?,7.1,3.6,77,103125,0,-0,311,0.0,-0.0,0.0,0,0,0,0,97,10.8,10,5,9999,99999,9,999999999,0.0,999,999,99
2050,3,12,23,0,*?*?*?*?*?*?*?*?*?*?*?*?*?*?*?*?*?*?*?*?*?*?,6.1,2.7,78,103125,0,-0,307,0.0,-0.0,0.0,0,0,0,0,68,8.2,10,5,9999,99999,9,999999999,0.0,999,999,99
2050,3,12,24,0,*?*?*?*?*?*?*?*?*?*?*?*?*?*?*?*?*?*?*?*?*?*?,5.6,4.8,94,103125,0,-0,304,0.0,-0.0,0.0,0,0,0,0,50,10.8,10,5,9999,99999,9,999999999,0.0,999,999,99
2050,3,13,1,0,*?*?*?*?*?*?*?*?*?*?*?*?*?*?*?*?*?*?*?*?*?*?,4.1,3.4,97,102955,0,-0,298,0.0,-0.0,0.0,0,0,0,0,85,9.8,10,5,9999,99999,9,999999999,0.0,999,999,99
2050,3,13,2,0,*?*?*?*?*?*?*?*?*?*?*?*?*?*?*?*?*?*?*?*?*?*?,3.1,3.0,100,102955,0,-0,294,0.0,-0.0,0.0,0,0,0,0,130,9.8,10,5,9999,99999,9,999999999,0.0,999,999,99
2050,3,13,3,0,*?*?*?*?*?*?*?*?*?*?*?*?*?*?*?*?*?*?*?*?*?*?,2.3,2.3,100,102955,0,-0,291,0.0,-0.0,0.0,0,0,0,0,175,10.8,10,5,9999,99999,9,999999999,0.0,999,999,99
2050,3,13,4,0,*?*?*?*?*?*?*?*?*?*?*?*?*?*?*?*?*?*?*?*?*?*?,2.4,2.3,100,102955,0,-0,291,0.0,-0.0,0.0,0,0,0,0,220,10.3,10,5,9999,99999,9,999999999,0.0,999,999,99
2050,3,13,5,0,*?*?*?*?*?*?*?*?*?*?*?*?*?*?*?*?*?*?*?*?*?*?,2.3,2.3,100,102955,0,-0,291,0.0,-0.0,0.0,0,0,0,0,265,10.8,10,5,9999,99999,9,999999999,0.0,999,999,99
2050,3,13,6,0,*?*?*?*?*?*?*?*?*?*?*?*?*?*?*?*?*?*?*?*?*?*?,1.8,1.5,99,102955,2,1197,289,0.0,0.0,0.0,0,0,0,0,310,11.8,10,5,9999,99999,9,999999999,0.0,999,999,99
2050,3,13,7,0,*?*?*?*?*?*?*?*?*?*?*?*?*?*?*?*?*?*?*?*?*?*?,1.3,0.6,96,102955,226,1385,282,53.2,43.4,46.2,5896,3106,5461,980,300,12.4,9,5,9999,99999,9,999999999,0.0,999,999,99
2050,3,13,8,0,*?*?*?*?*?*?*?*?*?*?*?*?*?*?*?*?*?*?*?*?*?*?,3.3,1.7,90,102955,430,1383,290,123.8,53.0,107.3,13587,4832,12120,2926,290,12.9,9,5,9999,99999,9,999999999,0.0,999,999,99
2050,3,13,9,0,*?*?*?*?*?*?*?*?*?*?*?*?*?*?*?*?*?*?*?*?*?*?,5.4,2.3,82,102955,602,1385,304,105.3,0.0,105.3,12390,0,12432,4583,280,11.8,10,5,9999,99999,9,999999999,0.0,999,999,99
2050,3,13,10,0,*?*?*?*?*?*?*?*?*?*?*?*?*?*?*?*?*?*?*?*?*?*?,9.0,4.6,75,102955,729,1385,315,226.7,57.3,196.6,24948,5703,22156,6171,270,12.4,9,5,9999,99999,9,999999999,0.0,999,999,99
2050,3,13,11,0,*?*?*?*?*?*?*?*?*?*?*?*?*?*?*?*?*?*?*?*?*?*?,10.5,5.0,70,102955,802,1384,322,252.1,57.9,218.6,27761,5811,24632,7146,260,11.8,9,5,9999,99999,9,999999999,0.0,999,999,99
2050,3,13,12,0,*?*?*?*?*?*?*?*?*?*?*?*?*?*?*?*?*?*?*?*?*?*?,11.9,5.3,65,102955,817,1384,328,257.3,58.0,223.1,28344,5830,25146,7359,250,12.9,9,5,9999,99999,9,999999999,0.0,999,999,99
2050,3,13,13,0,*?*?*?*?*?*?*?*?*?*?*?*?*?*?*?*?*?*?*?*?*?*?,11.8,6.1,69,102955,773,1384,332,139.4,0.0,139.4,16555,0,16620,6414,265,13.4,10,5,9999,99999,9,999999999,0.0,999,999,99
2050,3,13,14,0,*?*?*?*?*?*?*?*?*?*?*?*?*?*?*?*?*?*?*?*?*?*?,12.0,6.9,72,102955,673,1384,329,207.5,56.8,179.9,22823,5602,20282,5486,280,12.9,9,5,9999,99999,9,999999999,0.0,999,999,99
2050,3,13,15,0,*?*?*?*?*?*?*?*?*?*?*?*?*?*?*?*?*?*?*?*?*?*?,12.2,6.9,71,102955,523,1384,330,155.8,54.8,135.1,17117,5209,15243,3834,295,13.4,9,5,9999,99999,9,999999999,0.0,999,999,99
2050,3,13,16,0,*?*?*?*?*?*?*?*?*?*?*?*?*?*?*?*?*?*?*?*?*?*?,12.1,7.7,76,102955,334,1383,329,90.6,49.9,78.6,9945,4269,8892,2068,310,11.8,9,5,9999,99999,9,999999999,0.0,999,999,99
2050,3,13,17,0,*?*?*?*?*?*?*?*?*?*?*?*?*?*?*?*?*?*?*?*?*?*?,11.1,7.3,78,102955,119,1384,325,16.4,25.3,14.2,1878,1313,1762,294,325,13.4,9,5,9999,99999,9,999999999,0.0,999,999,99
2050,3,13,18,0,*?*?*?*?*?*?*?*?*?*?*?*?*?*?*?*?*?*?*?*?*?*?,9.3,6.9,86,102955,0,-0,321,0.0,-0.0,0.0,0,0,0,0,340,12.9,10,5,9999,99999,9,999999999,0.0,999,999,99
2050,3,13,19,0,*?*?*?*?*?*?*?*?*?*?*?*?*?*?*?*?*?*?*?*?*?*?,8.0,7.3,96,102955,0,-0,315,0.0,-0.0,0.0,0,0,0,0,302,13.4,10,5,9999,99999,9,999999999,0.0,999,999,99
2050,3,13,20,0,*?*?*?*?*?*?*?*?*?*?*?*?*?*?*?*?*?*?*?*?*?*?,6.6,6.6,100,102955,0,-0,309,0.0,-0.0,0.0,0,0,0,0,263,13.9,10,5,9999,99999,9,999999999,0.0,999,999,99
2050,3,13,21,0,*?*?*?*?*?*?*?*?*?*?*?*?*?*?*?*?*?*?*?*?*?*?,5.7,5.6,100,102955,0,-0,305,0.0,-0.0,0.0,0,0,0,0,225,14.4,10,5,9999,99999,9,999999999,0.0,999,999,99
2050,3,13,22,0,*?*?*?*?*?*?*?*?*?*?*?*?*?*?*?*?*?*?*?*?*?*?,5.8,5.6,100,102955,0,-0,305,0.0,-0.0,0.0,0,0,0,0,187,16.5,10,5,9999,99999,9,999999999,0.0,999,999,99
2050,3,13,23,0,*?*?*?*?*?*?*?*?*?*?*?*?*?*?*?*?*?*?*?*?*?*?,5.0,5.0,100,102955,0,-0,302,0.0,-0.0,0.0,0,0,0,0,148,12.4,10,5,9999,99999,9,999999999,0.0,999,999,99
2050,3,13,24,0,*?*?*?*?*?*?*?*?*?*?*?*?*?*?*?*?*?*?*?*?*?*?,5.1,3.0,88,102955,0,-0,303,0.0,-0.0,0.0,0,0,0,0,40,9.8,10,5,9999,99999,9,999999999,0.0,999,999,99
2050,3,14,1,0,*?*?*?*?*?*?*?*?*?*?*?*?*?*?*?*?*?*?*?*?*?*?,4.0,3.9,100,102849,0,-0,298,0.0,-0.0,0.0,0,0,0,0,150,12.9,10,5,9999,99999,9,999999999,0.0,999,999,99
2050,3,14,2,0,*?*?*?*?*?*?*?*?*?*?*?*?*?*?*?*?*?*?*?*?*?*?,3.4,3.4,100,102849,0,-0,295,0.0,-0.0,0.0,0,0,0,0,190,13.4,10,5,9999,99999,9,999999999,0.0,999,999,99
2050,3,14,3,0,*?*?*?*?*?*?*?*?*?*?*?*?*?*?*?*?*?*?*?*?*?*?,3.4,3.4,100,102849,0,-0,295,0.0,-0.0,0.0,0,0,0,0,230,13.9,10,5,9999,99999,9,999999999,0.0,999,999,99
2050,3,14,4,0,*?*?*?*?*?*?*?*?*?*?*?*?*?*?*?*?*?*?*?*?*?*?,3.3,3.2,100,102849,0,-0,295,0.0,-0.0,0.0,0,0,0,0,270,14.9,10,5,9999,99999,9,999999999,0.0,999,999,99
2050,3,14,5,0,*?*?*?*?*?*?*?*?*?*?*?*?*?*?*?*?*?*?*?*?*?*?,2.9,2.9,100,102849,0,-0,293,0.0,-0.0,0.0,0,0,0,0,310,16.0,10,5,9999,99999,9,999999999,0.0,999,999,99
2050,3,14,6,0,*?*?*?*?*?*?*?*?*?*?*?*?*?*?*?*?*?*?*?*?*?*?,2.5,2.5,100,102849,11,1415,291,0.0,0.0,0.0,0,0,0,0,350,14.9,10,5,9999,99999,9,999999999,0.0,999,999,99
2050,3,14,7,0,*?*?*?*?*?*?*?*?*?*?*?*?*?*?*?*?*?*?*?*?*?*?,2.2,2.1,100,102849,234,1382,290,32.3,0.0,32.3,3783,0,3789,1255,340,16.0,10,5,9999,99999,9,999999999,0.0,999,999,99
2050,3,14,8,0,*?*?*?*?*?*?*?*?*?*?*?*?*?*?*?*?*?*?*?*?*?*?,4.1,4.1,100,102849,438,1382,298,72.9,0.0,72.9,8517,0,8541,2998,330,16.5,10,5,9999,99999,9,999999999,0.0,999,999,99
2050,3,14,9,0,*?*?*?*?*?*?*?*?*?*?*?*?*?*?*?*?*?*?*?*?*?*?,5.9,5.3,100,102849,610,1384,306,107.0,0.0,107.0,12589,0,12631,4667,320,18.5,10,5,9999,99999,9,999999999,0.0,999,999,99
2050,3,14,10,0,*?*?*?*?*?*?*?*?*?*?*?*?*?*?*?*?*?*?*?*?*?*?,8.2,6.2,97,102849,736,1383,316,132.1,0.0,132.1,15658,0,15716,6010,310,19.6,10,5,9999,99999,9,999999999,0.0,999,999,99
2050,3,14,11,0,*?*?*?*?*?*?*?*?*?*?*?*?*?*?*?*?*?*?*?*?*?*?,10.9,6.9,84,102849,809,1382,328,146.7,0.0,146.7,17457,0,17527,6823,300,19.1,10,5,9999,99999,9,999999999,0.0,999,999,99
2050,3,14,12,0,*?*?*?*?*?*?*?*?*?*?*?*?*?*?*?*?*?*?*?*?*?*?,11.5,6.2,78,102849,824,1383,331,149.6,0.0,149.6,17828,0,17900,6992,290,20.1,10,5,9999,99999,9,999999999,0.0,999,999,99
2050,3,14,13,0,*?*?*?*?*?*?*?*?*?*?*?*?*?*?*?*?*?*?*?*?*?*?,11.6,6.9,81,102849,780,1383,331,140.8,0.0,140.8,16734,0,16799,6495,283,14.4,10,5,9999,99999,9,999999999,0.0,999,999,99
2050,3,14,14,0,*?*?*?*?*?*?*?*?*?*?*?*?*?*?*?*?*?*?*?*?*?*?,11.6,6.9,80,102849,680,1384,331,120.9,0.0,120.9,14277,0,14328,5398,277,12.9,10,5,9999,99999,9,999999999,0.0,999,999,99
2050,3,14,15,0,*?*?*?*?*?*?*?*?*?*?*?*?*?*?*?*?*?*?*?*?*?*?,11.5,6.6,79,102849,530,1384,331,91.1,0.0,91.1,10674,0,10707,3864,270,10.8,10,5,9999,99999,9,999999999,0.0,999,999,99
2050,3,14,16,0,*?*?*?*?*?*?*?*?*?*?*?*?*?*?*?*?*?*?*?*?*?*?,11.6,6.7,80,102849,341,1385,331,53.5,0.0,53.5,6235,0,6249,2130,263,9.8,10,5,9999,99999,9,999999999,0.0,999,999,99
2050,3,14,17,0,*?*?*?*?*?*?*?*?*?*?*?*?*?*?*?*?*?*?*?*?*?*?,11.1,6.4,81,102849,125,1379,329,10.7,0.0,10.7,1296,-0,1296,422,257,9.8,10,5,9999,99999,9,999999999,0.0,999,999,99
2050,3,14,18,0,*?*?*?*?*?*?*?*?*?*?*?*?*?*?*?*?*?*?*?*?*?*?,9.1,5.9,90,102849,0,-0,320,0.0,-0.0,0.0,0,0,0,0,250,7.2,10,5,9999,99999,9,999999999,0.0,999,999,99
2050,3,14,19,0,*?*?*?*?*?*?*?*?*?*?*?*?*?*?*?*?*?*?*?*?*?*?,7.9,5.3,93,102849,0,-0,315,0.0,-0.0,0.0,0,0,0,0,260,7.7,10,5,9999,99999,9,999999999,0.0,999,999,99
2050,3,14,20,0,*?*?*?*?*?*?*?*?*?*?*?*?*?*?*?*?*?*?*?*?*?*?,6.9,4.3,93,102849,0,-0,310,0.0,-0.0,0.0,0,0,0,0,270,6.2,10,5,9999,99999,9,999999999,0.0,999,999,99
2050,3,14,21,0,*?*?*?*?*?*?*?*?*?*?*?*?*?*?*?*?*?*?*?*?*?*?,6.4,4.1,94,102849,0,-0,308,0.0,-0.0,0.0,0,0,0,0,280,5.2,10,5,9999,99999,9,999999999,0.0,999,999,99
2050,3,14,22,0,*?*?*?*?*?*?*?*?*?*?*?*?*?*?*?*?*?*?*?*?*?*?,6.0,4.8,100,102849,0,-0,306,0.0,-0.0,0.0,0,0,0,0,290,6.2,10,5,9999,99999,9,999999999,0.0,999,999,99
2050,3,14,23,0,*?*?*?*?*?*?*?*?*?*?*?*?*?*?*?*?*?*?*?*?*?*?,5.2,4.1,100,102849,0,-0,303,0.0,-0.0,0.0,0,0,0,0,300,7.7,10,5,9999,99999,9,999999999,0.0,999,999,99
2050,3,14,24,0,*?*?*?*?*?*?*?*?*?*?*?*?*?*?*?*?*?*?*?*?*?*?,4.3,4.3,100,102849,0,-0,299,0.0,-0.0,0.0,0,0,0,0,110,12.9,10,5,9999,99999,9,999999999,0.0,999,999,99
2050,3,15,1,0,*?*?*?*?*?*?*?*?*?*?*?*?*?*?*?*?*?*?*?*?*?*?,4.1,2.5,89,102786,0,-0,298,0.0,-0.0,0.0,0,0,0,0,303,8.2,10,5,9999,99999,9,999999999,0.0,999,999,99
2050,3,15,2,0,*?*?*?*?*?*?*?*?*?*?*?*?*?*?*?*?*?*?*?*?*?*?,3.9,1.9,85,102786,0,-0,298,0.0,-0.0,0.0,0,0,0,0,297,7.2,10,5,9999,99999,9,999999999,0.0,999,999,99
2050,3,15,3,0,*?*?*?*?*?*?*?*?*?*?*?*?*?*?*?*?*?*?*?*?*?*?,3.4,1.9,89,102786,0,-0,295,0.0,-0.0,0.0,0,0,0,0,290,6.2,10,5,9999,99999,9,999999999,0.0,999,999,99
2050,3,15,4,0,*?*?*?*?*?*?*?*?*?*?*?*?*?*?*?*?*?*?*?*?*?*?,3.4,2.7,93,102786,0,-0,295,0.0,-0.0,0.0,0,0,0,0,283,6.2,10,5,9999,99999,9,999999999,0.0,999,999,99
2050,3,15,5,0,*?*?*?*?*?*?*?*?*?*?*?*?*?*?*?*?*?*?*?*?*?*?,2.8,2.1,94,102786,0,-0,293,0.0,-0.0,0.0,0,0,0,0,277,7.2,10,5,9999,99999,9,999999999,0.0,999,999,99
2050,3,15,6,0,*?*?*?*?*?*?*?*?*?*?*?*?*?*?*?*?*?*?*?*?*?*?,2.0,1.0,92,102786,19,1368,290,0.0,0.0,0.0,0,0,0,0,270,8.2,10,5,9999,99999,9,999999999,0.0,999,999,99
2050,3,15,7,0,*?*?*?*?*?*?*?*?*?*?*?*?*?*?*?*?*?*?*?*?*?*?,2.8,0.8,85,102786,243,1385,293,34.0,0.0,34.0,3978,0,3984,1323,268,10.8,10,5,9999,99999,9,999999999,0.0,999,999,99
2050,3,15,8,0,*?*?*?*?*?*?*?*?*?*?*?*?*?*?*?*?*?*?*?*?*?*?,3.5,1.0,84,102786,447,1384,296,74.6,0.0,74.6,8716,0,8740,3076,267,10.8,10,5,9999,99999,9,999999999,0.0,999,999,99
2050,3,15,9,0,*?*?*?*?*?*?*?*?*?*?*?*?*?*?*?*?*?*?*?*?*?*?,6.1,3.0,79,102786,618,1383,302,188.7,56.2,163.6,20740,5482,18443,4853,265,13.4,9,5,9999,99999,9,999999999,0.0,999,999,99
2050,3,15,10,0,*?*?*?*?*?*?*?*?*?*?*?*?*?*?*?*?*?*?*?*?*?*?,8.2,5.1,80,102786,744,1383,312,232.3,57.4,201.4,25566,5729,22700,6376,263,12.4,9,5,9999,99999,9,999999999,0.0,999,999,99
2050,3,15,11,0,*?*?*?*?*?*?*?*?*?*?*?*?*?*?*?*?*?*?*?*?*?*?,9.5,5.1,74,102786,817,1383,317,257.5,58.0,223.2,28361,5831,25161,7365,262,14.9,9,5,9999,99999,9,999999999,0.0,999,999,99
2050,3,15,12,0,*?*?*?*?*?*?*?*?*?*?*?*?*?*?*?*?*?*?*?*?*?*?,11.1,5.3,67,102786,832,1383,325,262.6,58.1,227.6,28924,5848,25656,7576,260,14.9,9,5,9999,99999,9,999999999,0.0,999,999,99
2050,3,15,13,0,*?*?*?*?*?*?*?*?*?*?*?*?*?*?*?*?*?*?*?*?*?*?,11.1,5.0,65,102786,787,1383,325,247.2,57.7,214.3,27215,5792,24152,6949,268,16.5,9,5,9999,99999,9,999999999,0.0,999,999,99
2050,3,15,14,0,*?*?*?*?*?*?*?*?*?*?*?*?*?*?*?*?*?*?*?*?*?*?,10.8,5.6,69,102786,686,1382,323,212.4,56.9,184.1,23358,5629,20753,5653,277,16.0,9,5,9999,99999,9,999999999,0.0,999,999,99
2050,3,15,15,0,*?*?*?*?*?*?*?*?*?*?*?*?*?*?*?*?*?*?*?*?*?*?,11.2,6.1,70,102786,536,1382,329,92.4,0.0,92.4,10832,0,10866,3929,285,16.5,10,5,9999,99999,9,999999999,0.3,999,999,99
2050,3,15,16,0,*?*?*?*?*?*?*?*?*?*?*?*?*?*?*?*?*?*?*?*?*?*?,11.0,4.8,65,102786,347,1383,324,95.2,50.4,82.5,10451,4339,9344,2180,293,17.5,9,5,9999,99999,9,999999999,1.2,999,999,99
2050,3,15,17,0,*?*?*?*?*?*?*?*?*?*?*?*?*?*?*?*?*?*?*?*?*?*?,10.3,4.1,65,102786,132,1386,321,20.8,29.0,18.0,2365,1577,2217,375,302,17.5,9,5,9999,99999,9,999999999,0.7,999,999,99
2050,3,15,18,0,*?*?*?*?*?*?*?*?*?*?*?*?*?*?*?*?*?*?*?*?*?*?,8.4,2.9,67,102786,0,-0,317,0.0,-0.0,0.0,0,0,0,0,310,17.0,10,5,9999,99999,9,999999999,0.2,999,999,99
2050,3,15,19,0,*?*?*?*?*?*?*?*?*?*?*?*?*?*?*?*?*?*?*?*?*?*?,7.5,3.2,73,102786,0,-0,313,0.0,-0.0,0.0,0,0,0,0,310,16.5,10,5,9999,99999,9,999999999,0.2,999,999,99
2050,3,15,20,0,*?*?*?*?*?*?*?*?*?*?*?*?*?*?*?*?*?*?*?*?*?*?,6.4,3.6,81,102786,0,-0,308,0.0,-0.0,0.0,0,0,0,0,310,17.5,10,5,9999,99999,9,999999999,0.2,999,999,99
2050,3,15,21,0,*?*?*?*?*?*?*?*?*?*?*?*?*?*?*?*?*?*?*?*?*?*?,5.8,2.5,78,102786,0,-0,306,0.0,-0.0,0.0,0,0,0,0,310,17.0,10,5,9999,99999,9,999999999,1.2,999,999,99
2050,3,15,22,0,*?*?*?*?*?*?*?*?*?*?*?*?*?*?*?*?*?*?*?*?*?*?,5.1,2.1,80,102786,0,-0,303,0.0,-0.0,0.0,0,0,0,0,310,16.0,10,5,9999,99999,9,999999999,0.0,999,999,99
2050,3,15,23,0,*?*?*?*?*?*?*?*?*?*?*?*?*?*?*?*?*?*?*?*?*?*?,4.7,2.3,83,102786,0,-0,301,0.0,-0.0,0.0,0,0,0,0,310,14.9,10,5,9999,99999,9,999999999,1.0,999,999,99
2050,3,15,24,0,*?*?*?*?*?*?*?*?*?*?*?*?*?*?*?*?*?*?*?*?*?*?,4.4,3.4,92,102786,0,-0,299,0.0,-0.0,0.0,0,0,0,0,310,9.8,10,5,9999,99999,9,999999999,0.0,999,999,99
2050,3,16,1,0,*?*?*?*?*?*?*?*?*?*?*?*?*?*?*?*?*?*?*?*?*?*?,3.8,3.8,100,102478,0,-0,297,0.0,-0.0,0.0,0,0,0,0,305,14.4,10,5,9999,99999,9,999999999,0.1,999,999,99
2050,3,16,2,0,*?*?*?*?*?*?*?*?*?*?*?*?*?*?*?*?*?*?*?*?*?*?,3.6,3.6,100,102478,0,-0,296,0.0,-0.0,0.0,0,0,0,0,300,16.0,10,5,9999,99999,9,999999999,0.2,999,999,99
2050,3,16,3,0,*?*?*?*?*?*?*?*?*?*?*?*?*?*?*?*?*?*?*?*?*?*?,3.1,3.0,100,102478,0,-0,294,0.0,-0.0,0.0,0,0,0,0,295,13.9,10,5,9999,99999,9,999999999,0.3,999,999,99
2050,3,16,4,0,*?*?*?*?*?*?*?*?*?*?*?*?*?*?*?*?*?*?*?*?*?*?,2.5,2.5,100,102478,0,-0,291,0.0,-0.0,0.0,0,0,0,0,290,13.4,10,5,9999,99999,9,999999999,0.9,999,999,99
2050,3,16,5,0,*?*?*?*?*?*?*?*?*?*?*?*?*?*?*?*?*?*?*?*?*?*?,2.3,2.3,100,102478,0,-0,291,0.0,-0.0,0.0,0,0,0,0,285,11.8,10,5,9999,99999,9,999999999,0.7,999,999,99
2050,3,16,6,0,*?*?*?*?*?*?*?*?*?*?*?*?*?*?*?*?*?*?*?*?*?*?,2.1,2.1,100,102478,28,1398,290,0.0,0.0,0.0,0,0,0,0,280,11.3,10,5,9999,99999,9,999999999,0.3,999,999,99
2050,3,16,7,0,*?*?*?*?*?*?*?*?*?*?*?*?*?*?*?*?*?*?*?*?*?*?,3.0,1.3,94,102478,251,1383,294,35.7,0.0,35.7,4170,0,4178,1390,275,12.9,10,5,9999,99999,9,999999999,0.8,999,999,99
2050,3,16,8,0,*?*?*?*?*?*?*?*?*?*?*?*?*?*?*?*?*?*?*?*?*?*?,3.9,1.9,91,102478,455,1382,298,76.3,0.0,76.3,8910,0,8935,3153,270,16.5,10,5,9999,99999,9,999999999,0.7,999,999,99
2050,3,16,9,0,*?*?*?*?*?*?*?*?*?*?*?*?*?*?*?*?*?*?*?*?*?*?,5.9,3.4,89,102478,626,1383,306,110.2,0.0,110.2,12983,0,13028,4837,265,17.0,10,5,9999,99999,9,999999999,0.5,999,999,99
2050,3,16,10,0,*?*?*?*?*?*?*?*?*?*?*?*?*?*?*?*?*?*?*?*?*?*?,7.5,5.1,90,102478,752,1383,313,135.3,0.0,135.3,16051,0,16112,6187,260,19.1,10,5,9999,99999,9,999999999,0.2,999,999,99
2050,3,16,11,0,*?*?*?*?*?*?*?*?*?*?*?*?*?*?*?*?*?*?*?*?*?*?,8.6,6.4,91,102478,824,1381,317,149.8,0.0,149.8,17843,0,17915,6998,255,18.0,10,5,9999,99999,9,999999999,0.0,999,999,99
2050,3,16,12,0,*?*?*?*?*?*?*?*?*?*?*?*?*?*?*?*?*?*?*?*?*?*?,8.8,4.5,79,102478,839,1382,319,152.6,0.0,152.6,18201,0,18275,7162,250,16.0,10,5,9999,99999,9,999999999,0.0,999,999,99
2050,3,16,13,0,*?*?*?*?*?*?*?*?*?*?*?*?*?*?*?*?*?*?*?*?*?*?,9.0,3.9,75,102478,794,1382,320,143.7,0.0,143.7,17090,0,17157,6656,252,17.5,10,5,9999,99999,9,999999999,0.1,999,999,99
2050,3,16,14,0,*?*?*?*?*?*?*?*?*?*?*?*?*?*?*?*?*?*?*?*?*?*?,8.7,4.6,80,102478,693,1382,318,123.6,0.0,123.6,14612,0,14665,5546,253,16.0,10,5,9999,99999,9,999999999,0.5,999,999,99
2050,3,16,15,0,*?*?*?*?*?*?*?*?*?*?*?*?*?*?*?*?*?*?*?*?*?*?,9.3,7.3,92,102478,543,1383,320,93.7,0.0,93.7,10993,0,11027,3996,255,13.9,10,5,9999,99999,9,999999999,0.3,999,999,99
2050,3,16,16,0,*?*?*?*?*?*?*?*?*?*?*?*?*?*?*?*?*?*?*?*?*?*?,9.1,6.4,88,102478,353,1381,320,56.1,0.0,56.1,6535,0,6551,2241,257,13.4,10,5,9999,99999,9,999999999,0.5,999,999,99
2050,3,16,17,0,*?*?*?*?*?*?*?*?*?*?*?*?*?*?*?*?*?*?*?*?*?*?,8.5,6.7,94,102478,138,1382,317,13.2,0.0,13.2,1589,-0,1590,518,258,12.4,10,5,9999,99999,9,999999999,0.0,999,999,99
2050,3,16,18,0,*?*?*?*?*?*?*?*?*?*?*?*?*?*?*?*?*?*?*?*?*?*?,7.4,6.2,97,102478,0,-0,312,0.0,-0.0,0.0,0,0,0,0,260,11.3,10,5,9999,99999,9,999999999,0.0,999,999,99
2050,3,16,19,0,*?*?*?*?*?*?*?*?*?*?*?*?*?*?*?*?*?*?*?*?*?*?,6.2,6.2,100,102478,0,-0,307,0.0,-0.0,0.0,0,0,0,0,270,11.8,10,5,9999,99999,9,999999999,0.0,999,999,99
2050,3,16,20,0,*?*?*?*?*?*?*?*?*?*?*?*?*?*?*?*?*?*?*?*?*?*?,5.4,5.5,100,102478,0,-0,303,0.0,-0.0,0.0,0,0,0,0,280,8.2,10,5,9999,99999,9,999999999,0.1,999,999,99
2050,3,16,21,0,*?*?*?*?*?*?*?*?*?*?*?*?*?*?*?*?*?*?*?*?*?*?,4.4,4.5,100,102478,0,-0,299,0.0,-0.0,0.0,0,0,0,0,290,9.3,10,5,9999,99999,9,999999999,0.3,999,999,99
2050,3,16,22,0,*?*?*?*?*?*?*?*?*?*?*?*?*?*?*?*?*?*?*?*?*?*?,3.9,3.9,100,102478,0,-0,297,0.0,-0.0,0.0,0,0,0,0,300,10.3,10,5,9999,99999,9,999999999,0.0,999,999,99
2050,3,16,23,0,*?*?*?*?*?*?*?*?*?*?*?*?*?*?*?*?*?*?*?*?*?*?,4.7,4.6,100,102478,0,-0,301,0.0,-0.0,0.0,0,0,0,0,310,10.8,10,5,9999,99999,9,999999999,0.1,999,999,99
2050,3,16,24,0,*?*?*?*?*?*?*?*?*?*?*?*?*?*?*?*?*?*?*?*?*?*?,4.3,3.0,97,102478,0,-0,299,0.0,-0.0,0.0,0,0,0,0,310,14.9,10,5,9999,99999,9,999999999,2.0,999,999,99
2050,3,17,1,0,*?*?*?*?*?*?*?*?*?*?*?*?*?*?*?*?*?*?*?*?*?*?,5.4,-0.0,67,102245,0,-0,304,0.0,-0.0,0.0,0,0,0,0,315,10.8,10,5,9999,99999,9,999999999,0.0,999,999,99
2050,3,17,2,0,*?*?*?*?*?*?*?*?*?*?*?*?*?*?*?*?*?*?*?*?*?*?,5.5,-2.2,55,102245,0,-0,305,0.0,-0.0,0.0,0,0,0,0,310,11.8,10,5,9999,99999,9,999999999,0.0,999,999,99
2050,3,17,3,0,*?*?*?*?*?*?*?*?*?*?*?*?*?*?*?*?*?*?*?*?*?*?,5.5,-2.2,56,102245,0,-0,305,0.0,-0.0,0.0,0,0,0,0,305,11.3,10,5,9999,99999,9,999999999,0.0,999,999,99
2050,3,17,4,0,*?*?*?*?*?*?*?*?*?*?*?*?*?*?*?*?*?*?*?*?*?*?,5.3,-1.9,58,102245,0,-0,304,0.0,-0.0,0.0,0,0,0,0,300,11.3,10,5,9999,99999,9,999999999,0.0,999,999,99
2050,3,17,5,0,*?*?*?*?*?*?*?*?*?*?*?*?*?*?*?*?*?*?*?*?*?*?,5.2,-1.7,59,102245,0,-0,304,0.0,-0.0,0.0,0,0,0,0,295,13.9,10,5,9999,99999,9,999999999,0.0,999,999,99
2050,3,17,6,0,*?*?*?*?*?*?*?*?*?*?*?*?*?*?*?*?*?*?*?*?*?*?,5.0,-1.7,61,102245,36,1376,303,0.0,0.0,0.0,0,0,0,0,290,14.4,10,5,9999,99999,9,999999999,0.0,999,999,99
2050,3,17,7,0,*?*?*?*?*?*?*?*?*?*?*?*?*?*?*?*?*?*?*?*?*?*?,5.7,-1.3,60,102245,259,1380,306,37.4,0.0,37.4,4365,0,4373,1458,288,13.4,10,5,9999,99999,9,999999999,0.0,999,999,99
2050,3,17,8,0,*?*?*?*?*?*?*?*?*?*?*?*?*?*?*?*?*?*?*?*?*?*?,6.4,-0.8,59,102245,463,1381,309,77.9,0.0,77.9,9109,0,9135,3231,287,14.4,10,5,9999,99999,9,999999999,0.2,999,999,99
2050,3,17,9,0,*?*?*?*?*?*?*?*?*?*?*?*?*?*?*?*?*?*?*?*?*?*?,8.0,0.6,59,102245,633,1380,310,194.4,56.4,168.5,21368,5521,18997,5038,285,12.4,9,5,9999,99999,9,999999999,0.0,999,999,99
2050,3,17,10,0,*?*?*?*?*?*?*?*?*?*?*?*?*?*?*?*?*?*?*?*?*?*?,8.8,1.5,60,102245,759,1381,314,237.8,57.5,206.2,26181,5754,23240,6585,283,13.4,9,5,9999,99999,9,999999999,0.0,999,999,99
2050,3,17,11,0,*?*?*?*?*?*?*?*?*?*?*?*?*?*?*?*?*?*?*?*?*?*?,9.3,0.6,54,102245,832,1382,322,151.3,0.0,151.3,18036,0,18109,7087,282,15.5,10,5,9999,99999,9,999999999,0.0,999,999,99
2050,3,17,12,0,*?*?*?*?*?*?*?*?*?*?*?*?*?*?*?*?*?*?*?*?*?*?,8.8,1.0,57,102245,846,1382,319,154.1,0.0,154.1,18386,0,18462,7247,280,15.5,10,5,9999,99999,9,999999999,0.0,999,999,99
2050,3,17,13,0,*?*?*?*?*?*?*?*?*?*?*?*?*?*?*?*?*?*?*?*?*?*?,9.3,0.8,55,102245,801,1382,322,145.1,0.0,145.1,17268,0,17336,6736,275,14.4,10,5,9999,99999,9,999999999,0.0,999,999,99
2050,3,17,14,0,*?*?*?*?*?*?*?*?*?*?*?*?*?*?*?*?*?*?*?*?*?*?,9.5,0.2,52,102245,699,1380,323,125.0,0.0,125.0,14781,0,14835,5619,270,16.0,10,5,9999,99999,9,999999999,0.0,999,999,99
2050,3,17,15,0,*?*?*?*?*?*?*?*?*?*?*?*?*?*?*?*?*?*?*?*?*?*?,9.6,0.6,53,102245,549,1381,323,95.1,0.0,95.1,11152,0,11187,4061,265,16.0,10,5,9999,99999,9,999999999,0.0,999,999,99
2050,3,17,16,0,*?*?*?*?*?*?*?*?*?*?*?*?*?*?*?*?*?*?*?*?*?*?,9.5,-1.3,46,102245,360,1383,323,57.4,0.0,57.4,6688,0,6704,2298,260,14.4,10,5,9999,99999,9,999999999,0.1,999,999,99
2050,3,17,17,0,*?*?*?*?*?*?*?*?*?*?*?*?*?*?*?*?*?*?*?*?*?*?,9.5,-1.3,46,102245,144,1379,323,14.5,0.0,14.5,1735,-0,1736,566,255,14.4,10,5,9999,99999,9,999999999,0.1,999,999,99
2050,3,17,18,0,*?*?*?*?*?*?*?*?*?*?*?*?*?*?*?*?*?*?*?*?*?*?,8.5,-1.7,48,102245,0,-0,318,0.0,-0.0,0.0,0,0,0,0,250,16.0,10,5,9999,99999,9,999999999,0.0,999,999,99
2050,3,17,19,0,*?*?*?*?*?*?*?*?*?*?*?*?*?*?*?*?*?*?*?*?*?*?,7.8,-2.2,47,102245,0,-0,315,0.0,-0.0,0.0,0,0,0,0,255,15.5,10,5,9999,99999,9,999999999,0.0,999,999,99
2050,3,17,20,0,*?*?*?*?*?*?*?*?*?*?*?*?*?*?*?*?*?*?*?*?*?*?,7.3,-3.1,46,102245,0,-0,313,0.0,-0.0,0.0,0,0,0,0,260,14.9,10,5,9999,99999,9,999999999,0.0,999,999,99
2050,3,17,21,0,*?*?*?*?*?*?*?*?*?*?*?*?*?*?*?*?*?*?*?*?*?*?,6.3,-4.2,45,102245,0,-0,309,0.0,-0.0,0.0,0,0,0,0,265,17.0,10,5,9999,99999,9,999999999,0.0,999,999,99
2050,3,17,22,0,*?*?*?*?*?*?*?*?*?*?*?*?*?*?*?*?*?*?*?*?*?*?,6.4,-3.4,47,102245,0,-0,309,0.0,-0.0,0.0,0,0,0,0,270,16.0,10,5,9999,99999,9,999999999,0.0,999,999,99
2050,3,17,23,0,*?*?*?*?*?*?*?*?*?*?*?*?*?*?*?*?*?*?*?*?*?*?,6.3,-2.9,50,102245,0,-0,309,0.0,-0.0,0.0,0,0,0,0,275,16.0,10,5,9999,99999,9,999999999,0.0,999,999,99
2050,3,17,24,0,*?*?*?*?*?*?*?*?*?*?*?*?*?*?*?*?*?*?*?*?*?*?,5.4,2.5,81,102245,0,-0,304,0.0,-0.0,0.0,0,0,0,0,320,10.3,10,5,9999,99999,9,999999999,0.0,999,999,99
2050,3,18,1,0,*?*?*?*?*?*?*?*?*?*?*?*?*?*?*?*?*?*?*?*?*?*?,5.5,-0.4,65,101846,0,-0,305,0.0,-0.0,0.0,0,0,0,0,278,12.9,10,5,9999,99999,9,999999999,0.0,999,999,99
2050,3,18,2,0,*?*?*?*?*?*?*?*?*?*?*?*?*?*?*?*?*?*?*?*?*?*?,4.7,0.6,74,101846,0,-0,301,0.0,-0.0,0.0,0,0,0,0,277,11.8,10,5,9999,99999,9,999999999,0.0,999,999,99
2050,3,18,3,0,*?*?*?*?*?*?*?*?*?*?*?*?*?*?*?*?*?*?*?*?*?*?,5.0,1.0,75,101846,0,-0,302,0.0,-0.0,0.0,0,0,0,0,275,11.8,10,5,9999,99999,9,999999999,0.0,999,999,99
2050,3,18,4,0,*?*?*?*?*?*?*?*?*?*?*?*?*?*?*?*?*?*?*?*?*?*?,4.7,1.0,77,101846,0,-0,301,0.0,-0.0,0.0,0,0,0,0,273,13.9,10,5,9999,99999,9,999999999,0.0,999,999,99
2050,3,18,5,0,*?*?*?*?*?*?*?*?*?*?*?*?*?*?*?*?*?*?*?*?*?*?,4.3,0.4,75,101846,0,-0,299,0.0,-0.0,0.0,0,0,0,0,272,13.9,10,5,9999,99999,9,999999999,0.0,999,999,99
2050,3,18,6,0,*?*?*?*?*?*?*?*?*?*?*?*?*?*?*?*?*?*?*?*?*?*?,4.8,0.6,74,101846,45,1392,302,0.0,0.0,0.0,0,0,0,0,270,12.9,10,5,9999,99999,9,999999999,0.0,999,999,99
2050,3,18,7,0,*?*?*?*?*?*?*?*?*?*?*?*?*?*?*?*?*?*?*?*?*?*?,5.3,0.8,73,101846,268,1383,304,39.1,0.0,39.1,4561,0,4570,1527,267,15.5,10,5,9999,99999,9,999999999,0.0,999,999,99
2050,3,18,8,0,*?*?*?*?*?*?*?*?*?*?*?*?*?*?*?*?*?*?*?*?*?*?,6.4,1.0,68,101846,471,1380,298,183.2,135.3,137.1,19949,12799,15622,3117,263,14.9,8,4,9999,99999,9,999999999,0.0,999,999,99
2050,3,18,9,0,*?*?*?*?*?*?*?*?*?*?*?*?*?*?*?*?*?*?*?*?*?*?,8.8,0.2,55,101846,641,1380,309,261.3,141.7,195.5,28497,14356,22058,4750,260,14.9,8,4,9999,99999,9,999999999,0.0,999,999,99
2050,3,18,10,0,*?*?*?*?*?*?*?*?*?*?*?*?*?*?*?*?*?*?*?*?*?*?,11.0,2.7,56,101846,767,1381,319,318.8,144.6,238.5,34850,15027,26749,6186,257,14.9,8,4,9999,99999,9,999999999,0.0,999,999,99
2050,3,18,11,0,*?*?*?*?*?*?*?*?*?*?*?*?*?*?*?*?*?*?*?*?*?*?,12.6,3.8,55,101846,839,1381,326,351.8,145.9,263.2,38520,15300,29423,7153,253,15.5,8,4,9999,99999,9,999999999,0.0,999,999,99
2050,3,18,12,0,*?*?*?*?*?*?*?*?*?*?*?*?*?*?*?*?*?*?*?*?*?*?,13.0,4.5,56,101846,853,1381,328,358.2,146.1,267.9,39225,15345,29934,7354,250,16.0,8,4,9999,99999,9,999999999,0.0,999,999,99
2050,3,18,13,0,*?*?*?*?*?*?*?*?*?*?*?*?*?*?*?*?*?*?*?*?*?*?,13.3,4.3,54,101846,807,1380,330,337.4,145.4,252.4,36909,15188,28252,6714,257,17.5,8,4,9999,99999,9,999999999,0.0,999,999,99
2050,3,18,14,0,*?*?*?*?*?*?*?*?*?*?*?*?*?*?*?*?*?*?*?*?*?*?,13.1,3.6,52,101846,706,1381,329,290.9,143.3,217.6,31759,14738,24476,5456,263,17.5,8,4,9999,99999,9,999999999,0.0,999,999,99
2050,3,18,15,0,*?*?*?*?*?*?*?*?*?*?*?*?*?*?*?*?*?*?*?*?*?*?,12.8,3.0,51,101846,555,1380,327,221.8,139.0,165.9,24166,13689,18815,3890,270,16.5,8,4,9999,99999,9,999999999,0.0,999,999,99
2050,3,18,16,0,*?*?*?*?*?*?*?*?*?*?*?*?*?*?*?*?*?*?*?*?*?*?,13.0,3.2,51,101846,366,1381,328,135.0,128.4,101.0,14708,11212,11605,2224,277,17.0,8,4,9999,99999,9,999999999,0.0,999,999,99
2050,3,18,17,0,*?*?*?*?*?*?*?*?*?*?*?*?*?*?*?*?*?*?*?*?*?*?,12.8,3.9,54,101846,151,1385,327,36.3,83.9,27.2,3938,4315,3414,469,283,16.5,8,4,9999,99999,9,999999999,0.0,999,999,99
2050,3,18,18,0,*?*?*?*?*?*?*?*?*?*?*?*?*?*?*?*?*?*?*?*?*?*?,11.3,4.5,62,101846,0,-0,330,0.0,-0.0,0.0,0,0,0,0,290,15.5,10,5,9999,99999,9,999999999,0.0,999,999,99
2050,3,18,19,0,*?*?*?*?*?*?*?*?*?*?*?*?*?*?*?*?*?*?*?*?*?*?,9.8,4.5,69,101846,0,-0,323,0.0,-0.0,0.0,0,0,0,0,285,14.4,10,5,9999,99999,9,999999999,0.0,999,999,99
2050,3,18,20,0,*?*?*?*?*?*?*?*?*?*?*?*?*?*?*?*?*?*?*?*?*?*?,8.6,3.8,71,101846,0,-0,318,0.0,-0.0,0.0,0,0,0,0,280,13.9,10,5,9999,99999,9,999999999,0.0,999,999,99
2050,3,18,21,0,*?*?*?*?*?*?*?*?*?*?*?*?*?*?*?*?*?*?*?*?*?*?,7.9,4.3,77,101846,0,-0,315,0.0,-0.0,0.0,0,0,0,0,275,13.9,10,5,9999,99999,9,999999999,0.0,999,999,99
2050,3,18,22,0,*?*?*?*?*?*?*?*?*?*?*?*?*?*?*?*?*?*?*?*?*?*?,7.7,5.3,84,101846,0,-0,314,0.0,-0.0,0.0,0,0,0,0,270,13.9,10,5,9999,99999,9,999999999,0.0,999,999,99
2050,3,18,23,0,*?*?*?*?*?*?*?*?*?*?*?*?*?*?*?*?*?*?*?*?*?*?,7.6,4.3,79,101846,0,-0,313,0.0,-0.0,0.0,0,0,0,0,265,13.4,10,5,9999,99999,9,999999999,0.0,999,999,99
2050,3,18,24,0,*?*?*?*?*?*?*?*?*?*?*?*?*?*?*?*?*?*?*?*?*?*?,6.2,-1.5,56,101846,0,-0,308,0.0,-0.0,0.0,0,0,0,0,280,8.2,10,5,9999,99999,9,999999999,0.0,999,999,99
2050,3,19,1,0,*?*?*?*?*?*?*?*?*?*?*?*?*?*?*?*?*?*?*?*?*?*?,7.9,5.1,82,102370,0,-0,315,0.0,-0.0,0.0,0,0,0,0,260,8.8,10,5,9999,99999,9,999999999,0.0,999,999,99
2050,3,19,2,0,*?*?*?*?*?*?*?*?*?*?*?*?*?*?*?*?*?*?*?*?*?*?,8.4,5.5,81,102370,0,-0,317,0.0,-0.0,0.0,0,0,0,0,260,10.3,10,5,9999,99999,9,999999999,0.0,999,999,99
2050,3,19,3,0,*?*?*?*?*?*?*?*?*?*?*?*?*?*?*?*?*?*?*?*?*?*?,7.2,4.6,84,102370,0,-0,312,0.0,-0.0,0.0,0,0,0,0,260,10.3,10,5,9999,99999,9,999999999,0.0,999,999,99
2050,3,19,4,0,*?*?*?*?*?*?*?*?*?*?*?*?*?*?*?*?*?*?*?*?*?*?,7.0,5.5,89,102370,0,-0,310,0.0,-0.0,0.0,0,0,0,0,260,12.4,10,5,9999,99999,9,999999999,0.0,999,999,99
2050,3,19,5,0,*?*?*?*?*?*?*?*?*?*?*?*?*?*?*?*?*?*?*?*?*?*?,6.9,4.1,83,102370,0,-0,310,0.0,-0.0,0.0,0,0,0,0,260,14.9,10,5,9999,99999,9,999999999,0.0,999,999,99
2050,3,19,6,0,*?*?*?*?*?*?*?*?*?*?*?*?*?*?*?*?*?*?*?*?*?*?,7.1,5.5,88,102370,53,1377,311,0.0,0.0,0.0,0,0,0,0,260,14.4,10,5,9999,99999,9,999999999,0.0,999,999,99
2050,3,19,7,0,*?*?*?*?*?*?*?*?*?*?*?*?*?*?*?*?*?*?*?*?*?*?,7.3,5.6,88,102370,276,1380,299,110.9,198.0,71.3,11734,14824,8466,1353,257,16.5,7,4,9999,99999,9,999999999,0.0,999,999,99
2050,3,19,8,0,*?*?*?*?*?*?*?*?*?*?*?*?*?*?*?*?*?*?*?*?*?*?,7.7,5.5,85,102370,479,1379,305,187.1,135.7,139.9,20365,12900,15939,3191,253,17.0,8,4,9999,99999,9,999999999,0.0,999,999,99
2050,3,19,9,0,*?*?*?*?*?*?*?*?*?*?*?*?*?*?*?*?*?*?*?*?*?*?,10.1,6.9,80,102370,649,1379,308,347.4,330.8,191.8,37110,33883,21637,4234,250,17.5,6,3,9999,99999,9,999999999,0.0,999,999,99
2050,3,19,10,0,*?*?*?*?*?*?*?*?*?*?*?*?*?*?*?*?*?*?*?*?*?*?,11.5,6.7,72,102370,774,1379,318,381.1,242.4,245.0,40770,25529,27096,5908,247,18.5,7,4,9999,99999,9,999999999,0.0,999,999,99
2050,3,19,11,0,*?*?*?*?*?*?*?*?*?*?*?*?*?*?*?*?*?*?*?*?*?*?,12.9,5.9,62,102370,846,1380,333,268.2,58.2,232.5,29548,5868,26203,7811,243,16.0,9,5,9999,99999,9,999999999,0.0,999,999,99
2050,3,19,12,0,*?*?*?*?*?*?*?*?*?*?*?*?*?*?*?*?*?*?*?*?*?*?,13.3,5.9,61,102370,860,1380,339,157.1,0.0,157.1,18753,0,18831,7414,240,18.5,10,5,9999,99999,9,999999999,0.0,999,999,99
2050,3,19,13,0,*?*?*?*?*?*?*?*?*?*?*?*?*?*?*?*?*?*?*?*?*?*?,13.3,5.9,61,102370,814,1380,335,257.1,58.0,222.9,28313,5830,25117,7345,240,20.1,9,5,9999,99999,9,999999999,0.0,999,999,99
2050,3,19,14,0,*?*?*?*?*?*?*?*?*?*?*?*?*?*?*?*?*?*?*?*?*?*?,13.4,5.8,60,102370,712,1379,326,347.4,240.2,223.4,37070,25000,24875,5169,240,18.0,7,4,9999,99999,9,999999999,0.0,999,999,99
2050,3,19,15,0,*?*?*?*?*?*?*?*?*?*?*?*?*?*?*?*?*?*?*?*?*?*?,13.2,6.7,64,102370,562,1381,326,265.7,233.1,170.9,28186,23102,19367,3650,240,19.6,7,4,9999,99999,9,999999999,0.0,999,999,99
2050,3,19,16,0,*?*?*?*?*?*?*?*?*?*?*?*?*?*?*?*?*?*?*?*?*?*?,13.2,7.3,67,102370,372,1379,326,163.0,215.8,104.8,17217,18631,12203,2073,240,19.1,7,4,9999,99999,9,999999999,0.0,999,999,99
2050,3,19,17,0,*?*?*?*?*?*?*?*?*?*?*?*?*?*?*?*?*?*?*?*?*?*?,13.0,7.1,68,102370,157,1382,321,51.4,202.6,28.4,5497,11248,3980,495,240,14.9,6,3,9999,99999,9,999999999,0.0,999,999,99
2050,3,19,18,0,*?*?*?*?*?*?*?*?*?*?*?*?*?*?*?*?*?*?*?*?*?*?,12.3,7.0,70,102370,0,-0,334,0.0,-0.0,0.0,0,0,0,0,240,13.9,10,5,9999,99999,9,999999999,0.0,999,999,99
2050,3,19,19,0,*?*?*?*?*?*?*?*?*?*?*?*?*?*?*?*?*?*?*?*?*?*?,11.1,6.6,74,102370,0,-0,329,0.0,-0.0,0.0,0,0,0,0,237,13.9,10,5,9999,99999,9,999999999,0.0,999,999,99
2050,3,19,20,0,*?*?*?*?*?*?*?*?*?*?*?*?*?*?*?*?*?*?*?*?*?*?,9.8,5.8,76,102370,0,-0,323,0.0,-0.0,0.0,0,0,0,0,233,7.2,10,5,9999,99999,9,999999999,0.0,999,999,99
2050,3,19,21,0,*?*?*?*?*?*?*?*?*?*?*?*?*?*?*?*?*?*?*?*?*?*?,9.5,5.1,74,102370,0,-0,322,0.0,-0.0,0.0,0,0,0,0,230,13.4,10,5,9999,99999,9,999999999,0.0,999,999,99
2050,3,19,22,0,*?*?*?*?*?*?*?*?*?*?*?*?*?*?*?*?*?*?*?*?*?*?,9.3,4.6,72,102370,0,-0,321,0.0,-0.0,0.0,0,0,0,0,227,16.5,10,5,9999,99999,9,999999999,0.0,999,999,99
2050,3,19,23,0,*?*?*?*?*?*?*?*?*?*?*?*?*?*?*?*?*?*?*?*?*?*?,8.8,5.1,78,102370,0,-0,319,0.0,-0.0,0.0,0,0,0,0,223,12.9,10,5,9999,99999,9,999999999,0.0,999,999,99
2050,3,19,24,0,*?*?*?*?*?*?*?*?*?*?*?*?*?*?*?*?*?*?*?*?*?*?,7.6,4.6,82,102370,0,-0,313,0.0,-0.0,0.0,0,0,0,0,260,9.8,10,5,9999,99999,9,999999999,0.0,999,999,99
2050,3,20,1,0,*?*?*?*?*?*?*?*?*?*?*?*?*?*?*?*?*?*?*?*?*?*?,7.1,4.5,82,101103,0,-0,311,0.0,-0.0,0.0,0,0,0,0,218,8.8,10,5,9999,99999,9,999999999,0.0,999,999,99
2050,3,20,2,0,*?*?*?*?*?*?*?*?*?*?*?*?*?*?*?*?*?*?*?*?*?*?,6.4,4.1,84,101103,0,-0,308,0.0,-0.0,0.0,0,0,0,0,217,10.3,10,5,9999,99999,9,999999999,0.0,999,999,99
2050,3,20,3,0,*?*?*?*?*?*?*?*?*?*?*?*?*?*?*?*?*?*?*?*?*?*?,5.7,4.1,88,101103,0,-0,305,0.0,-0.0,0.0,0,0,0,0,215,10.3,10,5,9999,99999,9,999999999,0.0,999,999,99
2050,3,20,4,0,*?*?*?*?*?*?*?*?*?*?*?*?*?*?*?*?*?*?*?*?*?*?,5.6,4.1,89,101103,0,-0,305,0.0,-0.0,0.0,0,0,0,0,213,12.4,10,5,9999,99999,9,999999999,0.0,999,999,99
2050,3,20,5,0,*?*?*?*?*?*?*?*?*?*?*?*?*?*?*?*?*?*?*?*?*?*?,5.6,3.0,82,101103,0,-0,305,0.0,-0.0,0.0,0,0,0,0,212,14.9,10,5,9999,99999,9,999999999,0.0,999,999,99
2050,3,20,6,0,*?*?*?*?*?*?*?*?*?*?*?*?*?*?*?*?*?*?*?*?*?*?,5.8,2.9,80,101103,62,1389,306,0.0,0.0,0.0,0,0,0,0,210,14.4,10,5,9999,99999,9,999999999,0.0,999,999,99
2050,3,20,7,0,*?*?*?*?*?*?*?*?*?*?*?*?*?*?*?*?*?*?*?*?*?*?,6.0,2.9,79,101103,284,1378,297,97.7,119.5,73.1,10671,9459,8472,1575,215,16.5,8,4,9999,99999,9,999999999,0.0,999,999,99
2050,3,20,8,0,*?*?*?*?*?*?*?*?*?*?*?*?*?*?*?*?*?*?*?*?*?*?,7.0,3.4,76,101103,487,1378,302,190.9,136.1,142.8,20781,12997,16255,3266,220,17.0,8,4,9999,99999,9,999999999,0.0,999,999,99
2050,3,20,9,0,*?*?*?*?*?*?*?*?*?*?*?*?*?*?*?*?*?*?*?*?*?*?,7.8,3.8,75,101103,657,1379,291,375.6,413.9,178.4,39217,41030,21571,3727,225,17.5,5,3,9999,99999,9,999999999,0.0,999,999,99
2050,3,20,10,0,*?*?*?*?*?*?*?*?*?*?*?*?*?*?*?*?*?*?*?*?*?*?,10.2,5.9,74,101103,782,1379,308,427.4,337.7,235.9,45920,35641,26229,5666,230,18.5,6,3,9999,99999,9,999999999,0.0,999,999,99
2050,3,20,11,0,*?*?*?*?*?*?*?*?*?*?*?*?*?*?*?*?*?*?*?*?*?*?,10.8,5.1,67,101103,853,1379,319,358.9,146.1,268.4,39297,15349,29986,7376,235,16.0,8,4,9999,99999,9,999999999,0.0,999,999,99
2050,3,20,12,0,*?*?*?*?*?*?*?*?*?*?*?*?*?*?*?*?*?*?*?*?*?*?,11.2,4.8,64,101103,866,1378,320,364.9,146.4,273.0,39971,15389,30473,7574,240,18.5,8,4,9999,99999,9,999999999,0.0,999,999,99
2050,3,20,13,0,*?*?*?*?*?*?*?*?*?*?*?*?*?*?*?*?*?*?*?*?*?*?,11.1,4.3,62,101103,820,1378,315,406.4,243.8,261.3,43569,25858,28747,6529,238,20.1,7,4,9999,99999,9,999999999,0.0,999,999,99
2050,3,20,14,0,*?*?*?*?*?*?*?*?*?*?*?*?*?*?*?*?*?*?*?*?*?*?,10.9,4.8,65,101103,719,1380,310,389.4,334.8,215.0,41726,34909,24067,4944,237,18.0,6,3,9999,99999,9,999999999,0.0,999,999,99
2050,3,20,15,0,*?*?*?*?*?*?*?*?*?*?*?*?*?*?*?*?*?*?*?*?*?*?,11.3,5.8,67,101103,568,1379,308,318.4,406.0,151.2,33175,39104,18585,3014,235,19.6,5,3,9999,99999,9,999999999,0.0,999,999,99
2050,3,20,16,0,*?*?*?*?*?*?*?*?*?*?*?*?*?*?*?*?*?*?*?*?*?*?,11.4,6.6,71,101103,378,1378,318,166.5,216.7,107.1,17582,18838,12448,2123,233,19.1,7,4,9999,99999,9,999999999,0.0,999,999,99
2050,3,20,17,0,*?*?*?*?*?*?*?*?*?*?*?*?*?*?*?*?*?*?*?*?*?*?,11.0,6.7,74,101103,163,1379,320,42.1,89.7,31.5,4540,4878,3918,552,232,14.9,8,4,9999,99999,9,999999999,0.0,999,999,99
2050,3,20,18,0,*?*?*?*?*?*?*?*?*?*?*?*?*?*?*?*?*?*?*?*?*?*?,9.7,5.5,74,101103,0,-0,318,0.0,-0.0,0.0,0,0,0,0,230,13.9,9,5,9999,99999,9,999999999,0.0,999,999,99
2050,3,20,19,0,*?*?*?*?*?*?*?*?*?*?*?*?*?*?*?*?*?*?*?*?*?*?,9.0,5.9,80,101103,0,-0,319,0.0,-0.0,0.0,0,0,0,0,232,13.9,10,5,9999,99999,9,999999999,0.0,999,999,99
2050,3,20,20,0,*?*?*?*?*?*?*?*?*?*?*?*?*?*?*?*?*?*?*?*?*?*?,8.2,5.8,84,101103,0,-0,316,0.0,-0.0,0.0,0,0,0,0,233,7.2,10,5,9999,99999,9,999999999,0.0,999,999,99
2050,3,20,21,0,*?*?*?*?*?*?*?*?*?*?*?*?*?*?*?*?*?*?*?*?*?*?,7.9,5.6,85,101103,0,-0,314,0.0,-0.0,0.0,0,0,0,0,235,13.4,10,5,9999,99999,9,999999999,0.0,999,999,99
2050,3,20,22,0,*?*?*?*?*?*?*?*?*?*?*?*?*?*?*?*?*?*?*?*?*?*?,7.1,5.1,86,101103,0,-0,311,0.0,-0.0,0.0,0,0,0,0,237,16.5,10,5,9999,99999,9,999999999,0.0,999,999,99
2050,3,20,23,0,*?*?*?*?*?*?*?*?*?*?*?*?*?*?*?*?*?*?*?*?*?*?,7.1,5.0,85,101103,0,-0,311,0.0,-0.0,0.0,0,0,0,0,238,12.9,10,5,9999,99999,9,999999999,0.0,999,999,99
2050,3,20,24,0,*?*?*?*?*?*?*?*?*?*?*?*?*?*?*?*?*?*?*?*?*?*?,8.2,4.8,78,101103,0,-0,316,0.0,-0.0,0.0,0,0,0,0,220,9.8,10,5,9999,99999,9,999999999,0.0,999,999,99
2050,3,21,1,0,*?*?*?*?*?*?*?*?*?*?*?*?*?*?*?*?*?*?*?*?*?*?,5.5,3.0,82,100635,0,-0,304,0.0,-0.0,0.0,0,0,0,0,247,8.2,10,5,9999,99999,9,999999999,0.0,999,999,99
2050,3,21,2,0,*?*?*?*?*?*?*?*?*?*?*?*?*?*?*?*?*?*?*?*?*?*?,4.2,2.1,83,100635,0,-0,299,0.0,-0.0,0.0,0,0,0,0,253,10.8,10,5,9999,99999,9,999999999,0.0,999,999,99
2050,3,21,3,0,*?*?*?*?*?*?*?*?*?*?*?*?*?*?*?*?*?*?*?*?*?*?,5.1,1.7,76,100635,0,-0,303,0.0,-0.0,0.0,0,0,0,0,260,8.2,10,5,9999,99999,9,999999999,0.0,999,999,99
2050,3,21,4,0,*?*?*?*?*?*?*?*?*?*?*?*?*?*?*?*?*?*?*?*?*?*?,4.5,0.8,75,100635,0,-0,300,0.0,-0.0,0.0,0,0,0,0,267,9.8,10,5,9999,99999,9,999999999,0.0,999,999,99
2050,3,21,5,0,*?*?*?*?*?*?*?*?*?*?*?*?*?*?*?*?*?*?*?*?*?*?,3.9,0.8,78,100635,0,-0,298,0.0,-0.0,0.0,0,0,0,0,273,10.3,10,5,9999,99999,9,999999999,0.0,999,999,99
2050,3,21,6,0,*?*?*?*?*?*?*?*?*?*?*?*?*?*?*?*?*?*?*?*?*?*?,3.8,1.5,82,100635,70,1378,297,0.0,0.0,0.0,0,0,0,0,280,8.8,10,5,9999,99999,9,999999999,0.0,999,999,99
2050,3,21,7,0,*?*?*?*?*?*?*?*?*?*?*?*?*?*?*?*?*?*?*?*?*?*?,3.8,1.3,81,100635,292,1376,297,44.1,0.0,44.1,5144,0,5155,1733,275,11.8,10,5,9999,99999,9,999999999,0.0,999,999,99
2050,3,21,8,0,*?*?*?*?*?*?*?*?*?*?*?*?*?*?*?*?*?*?*?*?*?*?,6.4,2.3,73,100635,495,1377,304,146.9,54.4,127.4,16135,5118,14373,3570,270,12.9,9,5,9999,99999,9,999999999,0.0,999,999,99
2050,3,21,9,0,*?*?*?*?*?*?*?*?*?*?*?*?*?*?*?*?*?*?*?*?*?*?,9.0,3.8,68,100635,665,1379,315,205.7,56.7,178.3,22617,5592,20098,5418,265,14.9,9,5,9999,99999,9,999999999,0.0,999,999,99
2050,3,21,10,0,*?*?*?*?*?*?*?*?*?*?*?*?*?*?*?*?*?*?*?*?*?*?,10.9,4.1,61,100635,789,1378,324,248.8,57.8,215.7,27396,5799,24309,7009,260,16.0,9,5,9999,99999,9,999999999,0.0,999,999,99
2050,3,21,11,0,*?*?*?*?*?*?*?*?*?*?*?*?*?*?*?*?*?*?*?*?*?*?,12.3,3.9,55,100635,860,1378,330,273.4,58.3,237.1,30132,5884,26716,8037,255,18.0,9,5,9999,99999,9,999999999,0.0,999,999,99
2050,3,21,12,0,*?*?*?*?*?*?*?*?*?*?*?*?*?*?*?*?*?*?*?*?*?*?,13.4,2.5,46,100635,873,1378,335,277.9,58.3,241.0,30630,5898,27153,8235,250,19.6,9,5,9999,99999,9,999999999,0.0,999,999,99
2050,3,21,13,0,*?*?*?*?*?*?*?*?*?*?*?*?*?*?*?*?*?*?*?*?*?*?,13.6,2.3,45,100635,827,1378,336,261.9,58.0,227.1,28852,5847,25590,7544,245,20.1,9,5,9999,99999,9,999999999,0.0,999,999,99
2050,3,21,14,0,*?*?*?*?*?*?*?*?*?*?*?*?*?*?*?*?*?*?*?*?*?*?,13.3,2.7,47,100635,725,1378,340,130.4,0.0,130.4,15444,0,15502,5913,240,21.6,10,5,9999,99999,9,999999999,0.0,999,999,99
2050,3,21,15,0,*?*?*?*?*?*?*?*?*?*?*?*?*?*?*?*?*?*?*?*?*?*?,13.7,1.7,43,100635,574,1378,336,174.2,55.6,151.1,19145,5374,17033,4389,235,23.2,9,5,9999,99999,9,999999999,0.0,999,999,99
2050,3,21,16,0,*?*?*?*?*?*?*?*?*?*?*?*?*?*?*?*?*?*?*?*?*?*?,13.6,2.5,46,100635,384,1377,336,108.5,51.7,94.1,11908,4600,10631,2519,230,23.2,9,5,9999,99999,9,999999999,0.0,999,999,99
2050,3,21,17,0,*?*?*?*?*?*?*?*?*?*?*?*?*?*?*?*?*?*?*?*?*?*?,13.0,3.4,50,100635,169,1377,333,33.9,36.8,29.4,3794,2288,3534,617,225,19.1,9,5,9999,99999,9,999999999,0.0,999,999,99
2050,3,21,18,0,*?*?*?*?*?*?*?*?*?*?*?*?*?*?*?*?*?*?*?*?*?*?,11.5,3.0,55,100635,0,-0,331,0.0,-0.0,0.0,0,0,0,0,220,17.0,10,5,9999,99999,9,999999999,0.0,999,999,99
2050,3,21,19,0,*?*?*?*?*?*?*?*?*?*?*?*?*?*?*?*?*?*?*?*?*?*?,9.5,3.2,63,100635,0,-0,322,0.0,-0.0,0.0,0,0,0,0,223,16.0,10,5,9999,99999,9,999999999,0.0,999,999,99
2050,3,21,20,0,*?*?*?*?*?*?*?*?*?*?*?*?*?*?*?*?*?*?*?*?*?*?,9.2,2.9,62,100635,0,-0,321,0.0,-0.0,0.0,0,0,0,0,227,19.6,10,5,9999,99999,9,999999999,0.0,999,999,99
2050,3,21,21,0,*?*?*?*?*?*?*?*?*?*?*?*?*?*?*?*?*?*?*?*?*?*?,8.4,3.2,68,100635,0,-0,317,0.0,-0.0,0.0,0,0,0,0,230,22.7,10,5,9999,99999,9,999999999,0.0,999,999,99
2050,3,21,22,0,*?*?*?*?*?*?*?*?*?*?*?*?*?*?*?*?*?*?*?*?*?*?,7.0,3.2,74,100635,0,-0,311,0.0,-0.0,0.0,0,0,0,0,233,22.1,10,5,9999,99999,9,999999999,0.0,999,999,99
2050,3,21,23,0,*?*?*?*?*?*?*?*?*?*?*?*?*?*?*?*?*?*?*?*?*?*?,6.8,2.3,70,100635,0,-0,310,0.0,-0.0,0.0,0,0,0,0,237,22.7,10,5,9999,99999,9,999999999,0.0,999,999,99
2050,3,21,24,0,*?*?*?*?*?*?*?*?*?*?*?*?*?*?*?*?*?*?*?*?*?*?,7.0,3.9,79,100635,0,-0,311,0.0,-0.0,0.0,0,0,0,0,240,4.6,10,5,9999,99999,9,999999999,0.0,999,999,99
2050,3,22,1,0,*?*?*?*?*?*?*?*?*?*?*?*?*?*?*?*?*?*?*?*?*?*?,6.1,-0.0,63,100020,0,-0,307,0.0,-0.0,0.0,0,0,0,0,245,22.1,10,5,9999,99999,9,999999999,0.0,999,999,99
2050,3,22,2,0,*?*?*?*?*?*?*?*?*?*?*?*?*?*?*?*?*?*?*?*?*?*?,5.8,-1.1,59,100020,0,-0,306,0.0,-0.0,0.0,0,0,0,0,250,19.1,10,5,9999,99999,9,999999999,0.0,999,999,99
2050,3,22,3,0,*?*?*?*?*?*?*?*?*?*?*?*?*?*?*?*?*?*?*?*?*?*?,4.7,-0.8,64,100020,0,-0,301,0.0,-0.0,0.0,0,0,0,0,255,20.6,10,5,9999,99999,9,999999999,0.0,999,999,99
2050,3,22,4,0,*?*?*?*?*?*?*?*?*?*?*?*?*?*?*?*?*?*?*?*?*?*?,4.4,-1.7,62,100020,0,-0,300,0.0,-0.0,0.0,0,0,0,0,260,19.6,10,5,9999,99999,9,999999999,0.0,999,999,99
2050,3,22,5,0,*?*?*?*?*?*?*?*?*?*?*?*?*?*?*?*?*?*?*?*?*?*?,4.1,-1.9,61,100020,0,-0,299,0.0,-0.0,0.0,0,0,0,0,265,22.1,10,5,9999,99999,9,999999999,0.0,999,999,99
2050,3,22,6,0,*?*?*?*?*?*?*?*?*?*?*?*?*?*?*?*?*?*?*?*?*?*?,3.8,-2.4,60,100020,78,1369,287,3.3,14.8,2.5,425,551,465,40,270,20.6,8,4,9999,99999,9,999999999,0.0,999,999,99
2050,3,22,7,0,*?*?*?*?*?*?*?*?*?*?*?*?*?*?*?*?*?*?*?*?*?*?,5.0,-1.5,60,100020,301,1379,270,153.0,412.0,63.0,15558,32275,9088,1113,267,18.0,4,2,9999,99999,9,999999999,0.0,999,999,99
2050,3,22,8,0,*?*?*?*?*?*?*?*?*?*?*?*?*?*?*?*?*?*?*?*?*?*?,6.2,-0.8,58,100020,503,1377,264,296.5,545.3,97.2,30567,50378,13693,1840,263,16.0,2,1,9999,99999,9,999999999,0.0,999,999,99
2050,3,22,9,0,*?*?*?*?*?*?*?*?*?*?*?*?*?*?*?*?*?*?*?*?*?*?,9.5,-0.0,50,100020,672,1377,273,413.7,587.2,127.0,43017,57385,17389,2624,260,15.5,1,0,9999,99999,9,999999999,0.0,999,999,99
2050,3,22,10,0,*?*?*?*?*?*?*?*?*?*?*?*?*?*?*?*?*?*?*?*?*?*?,11.1,-0.0,45,100020,797,1378,307,436.8,338.4,241.1,46964,35799,26760,5860,257,17.0,6,3,9999,99999,9,999999999,0.0,999,999,99
2050,3,22,11,0,*?*?*?*?*?*?*?*?*?*?*?*?*?*?*?*?*?*?*?*?*?*?,12.0,-0.0,42,100020,867,1377,305,511.1,426.1,242.8,53745,43767,28322,6049,253,17.0,5,3,9999,99999,9,999999999,0.0,999,999,99
2050,3,22,12,0,*?*?*?*?*?*?*?*?*?*?*?*?*?*?*?*?*?*?*?*?*?*?,13.4,-0.2,38,100020,880,1377,300,550.1,548.4,199.7,59139,56579,24246,4949,250,18.5,3,2,9999,99999,9,999999999,0.0,999,999,99
2050,3,22,13,0,*?*?*?*?*?*?*?*?*?*?*?*?*?*?*?*?*?*?*?*?*?*?,13.3,-1.1,36,100020,833,1376,304,508.2,493.8,209.4,53946,50614,25077,4980,250,15.5,4,2,9999,99999,9,999999999,0.0,999,999,99
2050,3,22,14,0,*?*?*?*?*?*?*?*?*?*?*?*?*?*?*?*?*?*?*?*?*?*?,13.7,-0.0,38,100020,731,1377,301,448.9,538.6,163.0,48016,54467,20263,3505,250,16.0,3,2,9999,99999,9,999999999,0.0,999,999,99
2050,3,22,15,0,*?*?*?*?*?*?*?*?*?*?*?*?*?*?*?*?*?*?*?*?*?*?,13.2,-1.7,34,100020,580,1377,315,306.5,326.0,169.2,32650,32605,19239,3611,250,10.8,6,3,9999,99999,9,999999999,0.0,999,999,99
2050,3,22,16,0,*?*?*?*?*?*?*?*?*?*?*?*?*?*?*?*?*?*?*?*?*?*?,13.6,-0.4,37,100020,390,1376,324,173.4,218.3,111.5,18308,19235,12933,2222,250,13.4,7,4,9999,99999,9,999999999,0.0,999,999,99
2050,3,22,17,0,*?*?*?*?*?*?*?*?*?*?*?*?*?*?*?*?*?*?*?*?*?*?,12.5,-0.2,40,100020,175,1375,313,62.7,220.7,34.6,6643,13061,4762,610,250,13.4,6,3,9999,99999,9,999999999,0.0,999,999,99
2050,3,22,18,0,*?*?*?*?*?*?*?*?*?*?*?*?*?*?*?*?*?*?*?*?*?*?,11.3,0.8,47,100020,0,-0,331,0.0,-0.0,0.0,0,0,0,0,250,14.4,10,5,9999,99999,9,999999999,0.0,999,999,99
2050,3,22,19,0,*?*?*?*?*?*?*?*?*?*?*?*?*?*?*?*?*?*?*?*?*?*?,10.0,-0.4,47,100020,0,-0,325,0.0,-0.0,0.0,0,0,0,0,253,12.9,10,5,9999,99999,9,999999999,0.0,999,999,99
2050,3,22,20,0,*?*?*?*?*?*?*?*?*?*?*?*?*?*?*?*?*?*?*?*?*?*?,8.3,0.6,56,100020,0,-0,317,0.0,-0.0,0.0,0,0,0,0,257,14.4,10,5,9999,99999,9,999999999,0.0,999,999,99
2050,3,22,21,0,*?*?*?*?*?*?*?*?*?*?*?*?*?*?*?*?*?*?*?*?*?*?,7.9,1.0,59,100020,0,-0,315,0.0,-0.0,0.0,0,0,0,0,260,10.8,10,5,9999,99999,9,999999999,0.0,999,999,99
2050,3,22,22,0,*?*?*?*?*?*?*?*?*?*?*?*?*?*?*?*?*?*?*?*?*?*?,7.0,1.0,64,100020,0,-0,311,0.0,-0.0,0.0,0,0,0,0,263,10.3,10,5,9999,99999,9,999999999,0.0,999,999,99
2050,3,22,23,0,*?*?*?*?*?*?*?*?*?*?*?*?*?*?*?*?*?*?*?*?*?*?,6.8,1.3,66,100020,0,-0,310,0.0,-0.0,0.0,0,0,0,0,267,11.8,10,5,9999,99999,9,999999999,0.0,999,999,99
2050,3,22,24,0,*?*?*?*?*?*?*?*?*?*?*?*?*?*?*?*?*?*?*?*?*?*?,6.6,1.0,66,100020,0,-0,309,0.0,-0.0,0.0,0,0,0,0,240,11.8,10,5,9999,99999,9,999999999,0.0,999,999,99
2050,3,23,1,0,*?*?*?*?*?*?*?*?*?*?*?*?*?*?*?*?*?*?*?*?*?*?,6.4,2.9,76,100855,0,-0,308,0.0,-0.0,0.0,0,0,0,0,272,13.4,10,5,9999,99999,9,999999999,0.0,999,999,99
2050,3,23,2,0,*?*?*?*?*?*?*?*?*?*?*?*?*?*?*?*?*?*?*?*?*?*?,6.2,3.6,81,100855,0,-0,307,0.0,-0.0,0.0,0,0,0,0,273,13.9,10,5,9999,99999,9,999999999,0.0,999,999,99
2050,3,23,3,0,*?*?*?*?*?*?*?*?*?*?*?*?*?*?*?*?*?*?*?*?*?*?,5.7,3.4,83,100855,0,-0,305,0.0,-0.0,0.0,0,0,0,0,275,14.9,10,5,9999,99999,9,999999999,0.0,999,999,99
2050,3,23,4,0,*?*?*?*?*?*?*?*?*?*?*?*?*?*?*?*?*?*?*?*?*?*?,5.0,3.6,88,100855,0,-0,302,0.0,-0.0,0.0,0,0,0,0,277,15.5,10,5,9999,99999,9,999999999,0.0,999,999,99
2050,3,23,5,0,*?*?*?*?*?*?*?*?*?*?*?*?*?*?*?*?*?*?*?*?*?*?,4.4,3.2,89,100855,0,-0,299,0.0,-0.0,0.0,0,0,0,0,278,16.5,10,5,9999,99999,9,999999999,0.0,999,999,99
2050,3,23,6,0,*?*?*?*?*?*?*?*?*?*?*?*?*?*?*?*?*?*?*?*?*?*?,5.1,3.4,86,100855,87,1378,298,5.5,11.5,4.7,650,397,685,72,280,14.9,9,5,9999,99999,9,999999999,0.0,999,999,99
2050,3,23,7,0,*?*?*?*?*?*?*?*?*?*?*?*?*?*?*?*?*?*?*?*?*?*?,5.7,3.8,85,100855,309,1377,296,109.3,122.7,81.8,11923,10065,9447,1773,285,17.0,8,4,9999,99999,9,999999999,0.0,999,999,99
2050,3,23,8,0,*?*?*?*?*?*?*?*?*?*?*?*?*?*?*?*?*?*?*?*?*?*?,8.3,4.6,75,100855,511,1376,298,265.2,319.9,146.4,28179,30950,16786,3030,290,17.0,6,3,9999,99999,9,999999999,0.0,999,999,99
2050,3,23,9,0,*?*?*?*?*?*?*?*?*?*?*?*?*?*?*?*?*?*?*?*?*?*?,11.3,5.5,66,100855,680,1377,312,366.9,332.7,202.5,39238,34389,22761,4555,295,17.0,6,3,9999,99999,9,999999999,0.0,999,999,99
2050,3,23,10,0,*?*?*?*?*?*?*?*?*?*?*?*?*?*?*?*?*?*?*?*?*?*?,13.5,6.1,59,100855,804,1377,331,336.8,145.4,251.9,36843,15183,28203,6697,300,16.0,8,4,9999,99999,9,999999999,0.0,999,999,99
2050,3,23,11,0,*?*?*?*?*?*?*?*?*?*?*?*?*?*?*?*?*?*?*?*?*?*?,14.8,6.7,57,100855,874,1376,337,369.2,146.5,276.2,40447,15417,30816,7719,305,18.0,8,4,9999,99999,9,999999999,0.0,999,999,99
2050,3,23,12,0,*?*?*?*?*?*?*?*?*?*?*?*?*?*?*?*?*?*?*?*?*?*?,16.1,7.0,53,100855,887,1377,339,443.0,245.6,284.9,47650,26251,31112,7556,310,17.0,7,4,9999,99999,9,999999999,0.0,999,999,99
2050,3,23,13,0,*?*?*?*?*?*?*?*?*?*?*?*?*?*?*?*?*?*?*?*?*?*?,16.7,7.0,51,100855,840,1377,347,353.4,146.0,264.4,38687,15310,29544,7202,310,17.5,8,4,9999,99999,9,999999999,0.0,999,999,99
2050,3,23,14,0,*?*?*?*?*?*?*?*?*?*?*?*?*?*?*?*?*?*?*?*?*?*?,16.9,7.0,51,100855,737,1376,352,231.2,57.4,200.4,25441,5725,22586,6329,310,17.0,9,5,9999,99999,9,999999999,0.0,999,999,99
2050,3,23,15,0,*?*?*?*?*?*?*?*?*?*?*?*?*?*?*?*?*?*?*?*?*?*?,16.8,6.9,50,100855,586,1376,347,236.8,140.1,177.1,25799,13965,20041,4206,310,17.0,8,4,9999,99999,9,999999999,0.0,999,999,99
2050,3,23,16,0,*?*?*?*?*?*?*?*?*?*?*?*?*?*?*?*?*?*?*?*?*?*?,16.6,6.7,50,100855,397,1378,341,176.8,219.1,113.7,18671,19426,13176,2271,310,18.0,7,4,9999,99999,9,999999999,0.0,999,999,99
2050,3,23,17,0,*?*?*?*?*?*?*?*?*?*?*?*?*?*?*?*?*?*?*?*?*?*?,15.9,7.3,55,100855,181,1374,343,50.7,96.9,37.9,5436,5665,4663,677,310,19.6,8,4,9999,99999,9,999999999,0.0,999,999,99
2050,3,23,18,0,*?*?*?*?*?*?*?*?*?*?*?*?*?*?*?*?*?*?*?*?*?*?,14.2,6.9,60,100855,0,-0,339,0.0,-0.0,0.0,0,0,0,0,310,19.1,9,5,9999,99999,9,999999999,0.0,999,999,99
2050,3,23,19,0,*?*?*?*?*?*?*?*?*?*?*?*?*?*?*?*?*?*?*?*?*?*?,12.0,6.9,69,100855,0,-0,333,0.0,-0.0,0.0,0,0,0,0,318,17.0,10,5,9999,99999,9,999999999,0.0,999,999,99
2050,3,23,20,0,*?*?*?*?*?*?*?*?*?*?*?*?*?*?*?*?*?*?*?*?*?*?,10.0,6.1,75,100855,0,-0,324,0.0,-0.0,0.0,0,0,0,0,327,18.5,10,5,9999,99999,9,999999999,0.0,999,999,99
2050,3,23,21,0,*?*?*?*?*?*?*?*?*?*?*?*?*?*?*?*?*?*?*?*?*?*?,9.2,6.4,80,100855,0,-0,320,0.0,-0.0,0.0,0,0,0,0,335,14.4,10,5,9999,99999,9,999999999,0.0,999,999,99
2050,3,23,22,0,*?*?*?*?*?*?*?*?*?*?*?*?*?*?*?*?*?*?*?*?*?*?,8.4,6.7,86,100855,0,-0,316,0.0,-0.0,0.0,0,0,0,0,343,11.8,10,5,9999,99999,9,999999999,0.0,999,999,99
2050,3,23,23,0,*?*?*?*?*?*?*?*?*?*?*?*?*?*?*?*?*?*?*?*?*?*?,7.6,5.9,86,100855,0,-0,313,0.0,-0.0,0.0,0,0,0,0,352,12.9,10,5,9999,99999,9,999999999,0.0,999,999,99
2050,3,23,24,0,*?*?*?*?*?*?*?*?*?*?*?*?*?*?*?*?*?*?*?*?*?*?,6.7,2.1,70,100855,0,-0,310,0.0,-0.0,0.0,0,0,0,0,270,14.4,10,5,9999,99999,9,999999999,0.0,999,999,99
2050,3,24,1,0,*?*?*?*?*?*?*?*?*?*?*?*?*?*?*?*?*?*?*?*?*?*?,5.8,4.1,88,101234,0,-0,305,0.0,-0.0,0.0,0,0,0,0,313,13.4,10,5,9999,99999,9,999999999,1.3,999,999,99
2050,3,24,2,0,*?*?*?*?*?*?*?*?*?*?*?*?*?*?*?*?*?*?*?*?*?*?,5.1,3.2,86,101234,0,-0,303,0.0,-0.0,0.0,0,0,0,0,267,13.9,10,5,9999,99999,9,999999999,1.9,999,999,99
2050,3,24,3,0,*?*?*?*?*?*?*?*?*?*?*?*?*?*?*?*?*?*?*?*?*?*?,4.3,2.5,87,101234,0,-0,299,0.0,-0.0,0.0,0,0,0,0,220,14.9,10,5,9999,99999,9,999999999,2.2,999,999,99
2050,3,24,4,0,*?*?*?*?*?*?*?*?*?*?*?*?*?*?*?*?*?*?*?*?*?*?,3.5,1.7,86,101234,0,-0,296,0.0,-0.0,0.0,0,0,0,0,173,15.5,10,5,9999,99999,9,999999999,0.3,999,999,99
2050,3,24,5,0,*?*?*?*?*?*?*?*?*?*?*?*?*?*?*?*?*?*?*?*?*?*?,3.9,1.9,86,101234,0,-0,298,0.0,-0.0,0.0,0,0,0,0,127,16.5,10,5,9999,99999,9,999999999,0.0,999,999,99
2050,3,24,6,0,*?*?*?*?*?*?*?*?*?*?*?*?*?*?*?*?*?*?*?*?*?*?,4.2,1.7,83,101234,95,1371,299,4.8,0.0,4.8,610,-0,610,195,80,14.9,10,5,9999,99999,9,999999999,0.0,999,999,99
2050,3,24,7,0,*?*?*?*?*?*?*?*?*?*?*?*?*?*?*?*?*?*?*?*?*?*?,4.1,1.0,80,101234,317,1375,289,113.1,123.7,84.6,12338,10252,9770,1840,93,17.0,8,4,9999,99999,9,999999999,0.0,999,999,99
2050,3,24,8,0,*?*?*?*?*?*?*?*?*?*?*?*?*?*?*?*?*?*?*?*?*?*?,6.6,3.0,77,101234,519,1375,276,305.0,515.0,110.7,32456,48696,14292,2112,107,17.0,3,2,9999,99999,9,999999999,0.2,999,999,99
2050,3,24,9,0,*?*?*?*?*?*?*?*?*?*?*?*?*?*?*?*?*?*?*?*?*?*?,8.6,3.4,70,101234,688,1377,275,424.7,588.9,130.4,44195,57712,17796,2721,120,17.0,1,0,9999,99999,9,999999999,0.2,999,999,99
2050,3,24,10,0,*?*?*?*?*?*?*?*?*?*?*?*?*?*?*?*?*?*?*?*?*?*?,10.7,4.6,65,101234,811,1376,286,509.8,599.2,156.5,53309,59738,20815,3597,133,16.0,1,0,9999,99999,9,999999999,1.0,999,999,99
2050,3,24,11,0,*?*?*?*?*?*?*?*?*?*?*?*?*?*?*?*?*?*?*?*?*?*?,11.8,5.6,65,101234,881,1375,310,520.7,426.8,247.3,54840,43674,28964,6268,147,18.0,5,3,9999,99999,9,999999999,1.3,999,999,99
2050,3,24,12,0,*?*?*?*?*?*?*?*?*?*?*?*?*?*?*?*?*?*?*?*?*?*?,13.0,6.4,64,101234,893,1375,316,528.4,427.3,251.0,55635,43908,29217,6452,160,17.0,5,3,9999,99999,9,999999999,0.5,999,999,99
2050,3,24,13,0,*?*?*?*?*?*?*?*?*?*?*?*?*?*?*?*?*?*?*?*?*?*?,13.2,6.4,63,101234,846,1375,326,421.4,244.5,270.9,45230,26029,29712,6931,160,17.5,7,4,9999,99999,9,999999999,0.0,999,999,99
2050,3,24,14,0,*?*?*?*?*?*?*?*?*?*?*?*?*?*?*?*?*?*?*?*?*?*?,13.3,6.1,61,101234,744,1376,321,405.5,336.1,223.8,43489,35197,25000,5241,160,17.0,6,3,9999,99999,9,999999999,0.2,999,999,99
2050,3,24,15,0,*?*?*?*?*?*?*?*?*?*?*?*?*?*?*?*?*?*?*?*?*?*?,13.1,6.4,63,101234,592,1375,325,283.3,234.9,182.2,30076,23572,20574,3954,160,17.0,7,4,9999,99999,9,999999999,0.2,999,999,99
2050,3,24,16,0,*?*?*?*?*?*?*?*?*?*?*?*?*?*?*?*?*?*?*?*?*?*?,12.8,5.6,61,101234,403,1377,328,152.5,131.3,114.0,16600,11853,13064,2539,160,18.0,8,4,9999,99999,9,999999999,0.1,999,999,99
2050,3,24,17,0,*?*?*?*?*?*?*?*?*?*?*?*?*?*?*?*?*?*?*?*?*?*?,12.9,5.8,61,101234,187,1372,319,70.2,230.7,38.7,7400,14168,5276,687,160,19.6,6,3,9999,99999,9,999999999,0.1,999,999,99
2050,3,24,18,0,*?*?*?*?*?*?*?*?*?*?*?*?*?*?*?*?*?*?*?*?*?*?,11.1,5.9,69,101234,0,-0,320,0.0,-0.0,0.0,0,0,0,0,160,19.1,8,4,9999,99999,9,999999999,0.0,999,999,99
2050,3,24,19,0,*?*?*?*?*?*?*?*?*?*?*?*?*?*?*?*?*?*?*?*?*?*?,9.3,5.1,75,101234,0,-0,321,0.0,-0.0,0.0,0,0,0,0,160,17.0,10,5,9999,99999,9,999999999,0.0,999,999,99
2050,3,24,20,0,*?*?*?*?*?*?*?*?*?*?*?*?*?*?*?*?*?*?*?*?*?*?,7.8,4.5,79,101234,0,-0,314,0.0,-0.0,0.0,0,0,0,0,160,18.5,10,5,9999,99999,9,999999999,0.2,999,999,99
2050,3,24,21,0,*?*?*?*?*?*?*?*?*?*?*?*?*?*?*?*?*?*?*?*?*?*?,7.3,4.1,79,101234,0,-0,312,0.0,-0.0,0.0,0,0,0,0,160,14.4,10,5,9999,99999,9,999999999,0.1,999,999,99
2050,3,24,22,0,*?*?*?*?*?*?*?*?*?*?*?*?*?*?*?*?*?*?*?*?*?*?,6.5,3.9,83,101234,0,-0,309,0.0,-0.0,0.0,0,0,0,0,160,11.8,10,5,9999,99999,9,999999999,0.0,999,999,99
2050,3,24,23,0,*?*?*?*?*?*?*?*?*?*?*?*?*?*?*?*?*?*?*?*?*?*?,6.0,3.6,83,101234,0,-0,306,0.0,-0.0,0.0,0,0,0,0,160,12.9,10,5,9999,99999,9,999999999,0.0,999,999,99
2050,3,24,24,0,*?*?*?*?*?*?*?*?*?*?*?*?*?*?*?*?*?*?*?*?*?*?,6.8,5.1,88,101234,0,-0,310,0.0,-0.0,0.0,0,0,0,0,360,14.4,10,5,9999,99999,9,999999999,0.2,999,999,99
2050,3,25,1,0,*?*?*?*?*?*?*?*?*?*?*?*?*?*?*?*?*?*?*?*?*?*?,4.7,2.7,86,100768,0,-0,301,0.0,-0.0,0.0,0,0,0,0,185,13.4,10,5,9999,99999,9,999999999,0.0,999,999,99
2050,3,25,2,0,*?*?*?*?*?*?*?*?*?*?*?*?*?*?*?*?*?*?*?*?*?*?,4.0,2.3,87,100768,0,-0,298,0.0,-0.0,0.0,0,0,0,0,210,13.9,10,5,9999,99999,9,999999999,0.0,999,999,99
2050,3,25,3,0,*?*?*?*?*?*?*?*?*?*?*?*?*?*?*?*?*?*?*?*?*?*?,3.2,2.9,96,100768,0,-0,294,0.0,-0.0,0.0,0,0,0,0,235,14.9,10,5,9999,99999,9,999999999,0.0,999,999,99
2050,3,25,4,0,*?*?*?*?*?*?*?*?*?*?*?*?*?*?*?*?*?*?*?*?*?*?,3.7,3.6,97,100768,0,-0,296,0.0,-0.0,0.0,0,0,0,0,260,15.5,10,5,9999,99999,9,999999999,0.0,999,999,99
2050,3,25,5,0,*?*?*?*?*?*?*?*?*?*?*?*?*?*?*?*?*?*?*?*?*?*?,4.2,4.3,99,100768,0,-0,298,0.0,-0.0,0.0,0,0,0,0,285,16.5,10,5,9999,99999,9,999999999,0.1,999,999,99
2050,3,25,6,0,*?*?*?*?*?*?*?*?*?*?*?*?*?*?*?*?*?*?*?*?*?*?,3.7,3.8,99,100768,104,1379,296,6.5,0.0,6.5,810,-0,810,261,310,14.9,10,5,9999,99999,9,999999999,0.1,999,999,99
2050,3,25,7,0,*?*?*?*?*?*?*?*?*?*?*?*?*?*?*?*?*?*?*?*?*?*?,4.3,4.3,99,100768,325,1374,295,88.3,49.6,76.5,9686,4221,8660,2007,270,17.0,9,5,9999,99999,9,999999999,0.0,999,999,99
2050,3,25,8,0,*?*?*?*?*?*?*?*?*?*?*?*?*?*?*?*?*?*?*?*?*?*?,6.0,5.3,94,100768,527,1375,298,209.8,138.0,156.9,22845,13439,17818,3643,230,17.0,8,4,9999,99999,9,999999999,0.0,999,999,99
2050,3,25,9,0,*?*?*?*?*?*?*?*?*?*?*?*?*?*?*?*?*?*?*?*?*?*?,7.8,5.5,84,100768,695,1375,310,216.8,57.0,187.9,23844,5654,21179,5803,190,17.0,9,5,9999,99999,9,999999999,0.0,999,999,99
2050,3,25,10,0,*?*?*?*?*?*?*?*?*?*?*?*?*?*?*?*?*?*?*?*?*?*?,10.0,5.8,74,100768,818,1374,320,259.5,58.0,225.0,28586,5839,25354,7441,150,16.0,9,5,9999,99999,9,999999999,0.0,999,999,99
2050,3,25,11,0,*?*?*?*?*?*?*?*?*?*?*?*?*?*?*?*?*?*?*?*?*?*?,11.4,5.0,64,100768,888,1375,326,283.8,58.4,246.0,31279,5915,27723,8497,110,18.0,9,5,9999,99999,9,999999999,0.0,999,999,99
2050,3,25,12,0,*?*?*?*?*?*?*?*?*?*?*?*?*?*?*?*?*?*?*?*?*?*?,12.6,4.6,57,100768,900,1375,331,287.8,58.5,249.6,31731,5927,28119,8685,70,17.0,9,5,9999,99999,9,999999999,0.0,999,999,99
2050,3,25,13,0,*?*?*?*?*?*?*?*?*?*?*?*?*?*?*?*?*?*?*?*?*?*?,12.6,4.3,56,100768,853,1376,331,271.4,58.2,235.3,29909,5878,26518,7947,68,17.5,9,5,9999,99999,9,999999999,0.0,999,999,99
2050,3,25,14,0,*?*?*?*?*?*?*?*?*?*?*?*?*?*?*?*?*?*?*?*?*?*?,12.7,4.6,57,100768,750,1375,332,235.7,57.5,204.4,25945,5745,23030,6499,67,17.0,9,5,9999,99999,9,999999999,0.0,999,999,99
2050,3,25,15,0,*?*?*?*?*?*?*?*?*?*?*?*?*?*?*?*?*?*?*?*?*?*?,12.3,4.3,57,100768,598,1374,325,242.6,140.5,181.5,26439,14064,20520,4333,65,17.0,8,4,9999,99999,9,999999999,0.0,999,999,99
2050,3,25,16,0,*?*?*?*?*?*?*?*?*?*?*?*?*?*?*?*?*?*?*?*?*?*?,12.4,4.3,57,100768,409,1376,326,155.3,131.7,116.2,16908,11957,13298,2592,63,18.0,8,4,9999,99999,9,999999999,0.0,999,999,99
2050,3,25,17,0,*?*?*?*?*?*?*?*?*?*?*?*?*?*?*?*?*?*?*?*?*?*?,12.4,5.3,61,100768,194,1378,331,42.5,40.2,36.9,4731,2678,4395,777,62,19.6,9,5,9999,99999,9,999999999,0.0,999,999,99
2050,3,25,18,0,*?*?*?*?*?*?*?*?*?*?*?*?*?*?*?*?*?*?*?*?*?*?,10.1,4.6,68,100768,0,-0,325,0.0,-0.0,0.0,0,0,0,0,60,19.1,10,5,9999,99999,9,999999999,0.0,999,999,99
2050,3,25,19,0,*?*?*?*?*?*?*?*?*?*?*?*?*?*?*?*?*?*?*?*?*?*?,8.8,4.1,71,100768,0,-0,319,0.0,-0.0,0.0,0,0,0,0,55,17.0,10,5,9999,99999,9,999999999,0.0,999,999,99
2050,3,25,20,0,*?*?*?*?*?*?*?*?*?*?*?*?*?*?*?*?*?*?*?*?*?*?,7.9,3.9,74,100768,0,-0,315,0.0,-0.0,0.0,0,0,0,0,50,18.5,10,5,9999,99999,9,999999999,0.0,999,999,99
2050,3,25,21,0,*?*?*?*?*?*?*?*?*?*?*?*?*?*?*?*?*?*?*?*?*?*?,7.3,3.4,75,100768,0,-0,312,0.0,-0.0,0.0,0,0,0,0,45,14.4,10,5,9999,99999,9,999999999,0.0,999,999,99
2050,3,25,22,0,*?*?*?*?*?*?*?*?*?*?*?*?*?*?*?*?*?*?*?*?*?*?,6.3,3.2,79,100768,0,-0,308,0.0,-0.0,0.0,0,0,0,0,40,11.8,10,5,9999,99999,9,999999999,0.0,999,999,99
2050,3,25,23,0,*?*?*?*?*?*?*?*?*?*?*?*?*?*?*?*?*?*?*?*?*?*?,5.6,1.7,75,100768,0,-0,305,0.0,-0.0,0.0,0,0,0,0,35,12.9,10,5,9999,99999,9,999999999,0.0,999,999,99
2050,3,25,24,0,*?*?*?*?*?*?*?*?*?*?*?*?*?*?*?*?*?*?*?*?*?*?,5.6,3.0,83,100768,0,-0,305,0.0,-0.0,0.0,0,0,0,0,160,14.4,10,5,9999,99999,9,999999999,0.0,999,999,99
2050,3,26,1,0,*?*?*?*?*?*?*?*?*?*?*?*?*?*?*?*?*?*?*?*?*?*?,3.7,0.4,79,101722,0,-0,297,0.0,-0.0,0.0,0,0,0,0,27,13.4,10,5,9999,99999,9,999999999,0.0,999,999,99
2050,3,26,2,0,*?*?*?*?*?*?*?*?*?*?*?*?*?*?*?*?*?*?*?*?*?*?,2.8,-0.2,80,101722,0,-0,293,0.0,-0.0,0.0,0,0,0,0,23,13.9,10,5,9999,99999,9,999999999,0.0,999,999,99
2050,3,26,3,0,*?*?*?*?*?*?*?*?*?*?*?*?*?*?*?*?*?*?*?*?*?*?,2.5,-0.0,83,101722,0,-0,292,0.0,-0.0,0.0,0,0,0,0,20,14.9,10,5,9999,99999,9,999999999,0.0,999,999,99
2050,3,26,4,0,*?*?*?*?*?*?*?*?*?*?*?*?*?*?*?*?*?*?*?*?*?*?,2.0,-0.6,82,101722,0,-0,290,0.0,-0.0,0.0,0,0,0,0,17,15.5,10,5,9999,99999,9,999999999,0.0,999,999,99
2050,3,26,5,0,*?*?*?*?*?*?*?*?*?*?*?*?*?*?*?*?*?*?*?*?*?*?,1.5,-0.8,82,101722,0,-0,288,0.0,-0.0,0.0,0,0,0,0,13,16.5,10,5,9999,99999,9,999999999,0.0,999,999,99
2050,3,26,6,0,*?*?*?*?*?*?*?*?*?*?*?*?*?*?*?*?*?*?*?*?*?*?,1.8,-1.5,77,101722,112,1373,284,14.3,23.3,12.4,1644,1174,1545,256,10,14.9,9,5,9999,99999,9,999999999,0.0,999,999,99
2050,3,26,7,0,*?*?*?*?*?*?*?*?*?*?*?*?*?*?*?*?*?*?*?*?*?*?,2.1,-1.1,78,101722,333,1373,238,181.0,522.2,54.3,18772,43158,8167,1012,12,17.0,0,0,9999,99999,9,999999999,0.0,999,999,99
2050,3,26,8,0,*?*?*?*?*?*?*?*?*?*?*?*?*?*?*?*?*?*?*?*?*?*?,4.5,-0.8,68,101722,535,1375,247,319.9,575.5,96.0,33210,54137,13636,1865,13,17.0,0,0,9999,99999,9,999999999,0.0,999,999,99
2050,3,26,9,0,*?*?*?*?*?*?*?*?*?*?*?*?*?*?*?*?*?*?*?*?*?*?,6.7,1.5,69,101722,703,1375,270,434.4,570.9,142.5,45002,55942,19100,2970,15,17.0,2,1,9999,99999,9,999999999,0.0,999,999,99
2050,3,26,10,0,*?*?*?*?*?*?*?*?*?*?*?*?*?*?*?*?*?*?*?*?*?*?,9.0,1.5,58,101722,825,1373,268,520.4,606.5,156.1,54461,60702,20727,3653,17,16.0,0,0,9999,99999,9,999999999,0.0,999,999,99
2050,3,26,11,0,*?*?*?*?*?*?*?*?*?*?*?*?*?*?*?*?*?*?*?*?*?*?,10.8,2.5,56,101722,895,1374,277,568.3,610.9,170.5,59618,61513,22290,4303,18,18.0,0,0,9999,99999,9,999999999,0.0,999,999,99
2050,3,26,12,0,*?*?*?*?*?*?*?*?*?*?*?*?*?*?*?*?*?*?*?*?*?*?,11.9,2.7,53,101722,906,1374,282,576.2,611.6,172.9,60465,61629,22540,4424,20,17.0,0,0,9999,99999,9,999999999,0.0,999,999,99
2050,3,26,13,0,*?*?*?*?*?*?*?*?*?*?*?*?*?*?*?*?*?*?*?*?*?*?,12.1,2.5,51,101722,859,1375,313,475.5,340.9,262.5,51268,36364,28922,6732,22,17.5,6,3,9999,99999,9,999999999,0.0,999,999,99
2050,3,26,14,0,*?*?*?*?*?*?*?*?*?*?*?*?*?*?*?*?*?*?*?*?*?*?,12.2,3.6,55,101722,756,1375,305,457.5,489.1,188.5,48433,49612,22854,4183,23,17.0,4,2,9999,99999,9,999999999,0.0,999,999,99
2050,3,26,15,0,*?*?*?*?*?*?*?*?*?*?*?*?*?*?*?*?*?*?*?*?*?*?,12.1,3.4,55,101722,604,1374,324,245.5,140.7,183.7,26756,14112,20758,4396,25,17.0,8,4,9999,99999,9,999999999,0.0,999,999,99
2050,3,26,16,0,*?*?*?*?*?*?*?*?*?*?*?*?*?*?*?*?*?*?*?*?*?*?,11.7,3.6,57,101722,414,1373,303,229.5,447.4,94.5,24130,39568,12212,1759,27,18.0,4,2,9999,99999,9,999999999,0.0,999,999,99
2050,3,26,17,0,*?*?*?*?*?*?*?*?*?*?*?*?*?*?*?*?*?*?*?*?*?*?,11.6,3.8,58,101722,200,1377,327,44.7,40.9,38.7,4962,2768,4607,818,28,19.6,9,5,9999,99999,9,999999999,0.0,999,999,99
2050,3,26,18,0,*?*?*?*?*?*?*?*?*?*?*?*?*?*?*?*?*?*?*?*?*?*?,9.8,3.4,64,101722,0,-0,319,0.0,-0.0,0.0,0,0,0,0,30,19.1,9,5,9999,99999,9,999999999,0.0,999,999,99
2050,3,26,19,0,*?*?*?*?*?*?*?*?*?*?*?*?*?*?*?*?*?*?*?*?*?*?,7.6,3.8,76,101722,0,-0,313,0.0,-0.0,0.0,0,0,0,0,35,17.0,10,5,9999,99999,9,999999999,0.0,999,999,99
2050,3,26,20,0,*?*?*?*?*?*?*?*?*?*?*?*?*?*?*?*?*?*?*?*?*?*?,6.9,2.7,74,101722,0,-0,311,0.0,-0.0,0.0,0,0,0,0,40,18.5,10,5,9999,99999,9,999999999,0.0,999,999,99
2050,3,26,21,0,*?*?*?*?*?*?*?*?*?*?*?*?*?*?*?*?*?*?*?*?*?*?,6.0,1.9,74,101722,0,-0,307,0.0,-0.0,0.0,0,0,0,0,45,14.4,10,5,9999,99999,9,999999999,0.0,999,999,99
2050,3,26,22,0,*?*?*?*?*?*?*?*?*?*?*?*?*?*?*?*?*?*?*?*?*?*?,5.5,1.7,76,101722,0,-0,305,0.0,-0.0,0.0,0,0,0,0,50,11.8,10,5,9999,99999,9,999999999,0.0,999,999,99
2050,3,26,23,0,*?*?*?*?*?*?*?*?*?*?*?*?*?*?*?*?*?*?*?*?*?*?,4.5,1.0,77,101722,0,-0,300,0.0,-0.0,0.0,0,0,0,0,55,12.9,10,5,9999,99999,9,999999999,0.0,999,999,99
2050,3,26,24,0,*?*?*?*?*?*?*?*?*?*?*?*?*?*?*?*?*?*?*?*?*?*?,4.9,1.0,76,101722,0,-0,302,0.0,-0.0,0.0,0,0,0,0,30,14.4,10,5,9999,99999,9,999999999,0.0,999,999,99
2050,3,27,1,0,*?*?*?*?*?*?*?*?*?*?*?*?*?*?*?*?*?*?*?*?*?*?,2.0,-1.7,73,101198,0,-0,290,0.0,-0.0,0.0,0,0,0,0,63,13.4,10,5,9999,99999,9,999999999,0.0,999,999,99
2050,3,27,2,0,*?*?*?*?*?*?*?*?*?*?*?*?*?*?*?*?*?*?*?*?*?*?,1.1,-3.1,69,101198,0,-0,286,0.0,-0.0,0.0,0,0,0,0,67,13.9,10,5,9999,99999,9,999999999,0.0,999,999,99
2050,3,27,3,0,*?*?*?*?*?*?*?*?*?*?*?*?*?*?*?*?*?*?*?*?*?*?,0.7,-3.7,69,101198,0,-0,285,0.0,-0.0,0.0,0,0,0,0,70,14.9,10,5,9999,99999,9,999999999,0.0,999,999,99
2050,3,27,4,0,*?*?*?*?*?*?*?*?*?*?*?*?*?*?*?*?*?*?*?*?*?*?,-0.9,-5.3,67,101198,0,-0,279,0.0,-0.0,0.0,0,0,0,0,73,15.5,10,5,9999,99999,9,999999999,0.0,999,999,99
2050,3,27,5,0,*?*?*?*?*?*?*?*?*?*?*?*?*?*?*?*?*?*?*?*?*?*?,-1.3,-5.6,67,101198,0,-0,277,0.0,-0.0,0.0,0,0,0,0,77,16.5,10,5,9999,99999,9,999999999,0.0,999,999,99
2050,3,27,6,0,*?*?*?*?*?*?*?*?*?*?*?*?*?*?*?*?*?*?*?*?*?*?,-1.7,-6.6,64,101198,120,1368,229,34.0,260.8,11.2,3643,16727,1875,323,80,14.9,2,1,9999,99999,9,999999999,0.0,999,999,99
2050,3,27,7,0,*?*?*?*?*?*?*?*?*?*?*?*?*?*?*?*?*?*?*?*?*?*?,0.5,-4.2,67,101198,341,1372,228,186.7,525.6,56.0,19360,43795,8400,1044,80,17.0,0,0,9999,99999,9,999999999,0.0,999,999,99
2050,3,27,8,0,*?*?*?*?*?*?*?*?*?*?*?*?*?*?*?*?*?*?*?*?*?*?,2.7,-2.7,64,101198,543,1375,238,325.5,576.8,97.7,33795,54426,13846,1903,80,17.0,0,0,9999,99999,9,999999999,0.0,999,999,99
2050,3,27,9,0,*?*?*?*?*?*?*?*?*?*?*?*?*?*?*?*?*?*?*?*?*?*?,7.6,-0.4,55,101198,710,1373,259,441.1,597.3,132.3,45991,58863,18031,2815,80,17.0,0,0,9999,99999,9,999999999,0.0,999,999,99
2050,3,27,10,0,*?*?*?*?*?*?*?*?*?*?*?*?*?*?*?*?*?*?*?*?*?*?,11.0,0.8,48,101198,832,1373,275,525.6,607.0,157.7,55019,60799,20899,3717,80,16.0,0,0,9999,99999,9,999999999,0.0,999,999,99
2050,3,27,11,0,*?*?*?*?*?*?*?*?*?*?*?*?*?*?*?*?*?*?*?*?*?*?,14.0,2.1,44,101198,902,1374,289,573.3,611.3,172.0,60157,61587,22449,4379,80,18.0,0,0,9999,99999,9,999999999,0.0,999,999,99
2050,3,27,12,0,*?*?*?*?*?*?*?*?*?*?*?*?*?*?*?*?*?*?*?*?*?*?,15.7,2.7,41,101198,913,1374,297,581.0,612.0,174.3,60982,61698,22692,4499,80,17.0,0,0,9999,99999,9,999999999,0.0,999,999,99
2050,3,27,13,0,*?*?*?*?*?*?*?*?*?*?*?*?*?*?*?*?*?*?*?*?*?*?,15.6,1.7,38,101198,865,1373,294,548.0,609.1,164.4,57428,61191,21632,4011,85,17.5,0,0,9999,99999,9,999999999,0.0,999,999,99
2050,3,27,14,0,*?*?*?*?*?*?*?*?*?*?*?*?*?*?*?*?*?*?*?*?*?*?,16.0,1.3,36,101198,762,1374,295,476.8,601.8,143.0,49796,59783,19265,3164,90,17.0,0,0,9999,99999,9,999999999,0.0,999,999,99
2050,3,27,15,0,*?*?*?*?*?*?*?*?*?*?*?*?*?*?*?*?*?*?*?*?*?*?,15.9,0.6,35,101198,610,1373,294,372.1,586.4,111.6,38692,56539,15568,2240,95,17.0,0,0,9999,99999,9,999999999,0.0,999,999,99
2050,3,27,16,0,*?*?*?*?*?*?*?*?*?*?*?*?*?*?*?*?*?*?*?*?*?*?,15.9,0.8,35,101198,420,1372,294,241.2,551.5,72.4,24996,48953,10589,1362,100,18.0,0,0,9999,99999,9,999999999,0.0,999,999,99
2050,3,27,17,0,*?*?*?*?*?*?*?*?*?*?*?*?*?*?*?*?*?*?*?*?*?*?,14.3,1.3,40,101198,206,1376,288,92.9,434.4,27.9,9529,31355,4530,559,105,19.6,0,0,9999,99999,9,999999999,0.0,999,999,99
2050,3,27,18,0,*?*?*?*?*?*?*?*?*?*?*?*?*?*?*?*?*?*?*?*?*?*?,12.3,2.3,49,101198,0,-0,330,0.0,-0.0,0.0,0,0,0,0,110,19.1,9,5,9999,99999,9,999999999,0.0,999,999,99
2050,3,27,19,0,*?*?*?*?*?*?*?*?*?*?*?*?*?*?*?*?*?*?*?*?*?*?,9.1,2.1,60,101198,0,-0,320,0.0,-0.0,0.0,0,0,0,0,97,17.0,10,5,9999,99999,9,999999999,0.0,999,999,99
2050,3,27,20,0,*?*?*?*?*?*?*?*?*?*?*?*?*?*?*?*?*?*?*?*?*?*?,6.2,1.3,69,101198,0,-0,308,0.0,-0.0,0.0,0,0,0,0,83,18.5,10,5,9999,99999,9,999999999,0.0,999,999,99
2050,3,27,21,0,*?*?*?*?*?*?*?*?*?*?*?*?*?*?*?*?*?*?*?*?*?*?,5.0,0.6,72,101198,0,-0,302,0.0,-0.0,0.0,0,0,0,0,70,14.4,10,5,9999,99999,9,999999999,0.0,999,999,99
2050,3,27,22,0,*?*?*?*?*?*?*?*?*?*?*?*?*?*?*?*?*?*?*?*?*?*?,4.2,-0.8,67,101198,0,-0,299,0.0,-0.0,0.0,0,0,0,0,57,11.8,10,5,9999,99999,9,999999999,0.0,999,999,99
2050,3,27,23,0,*?*?*?*?*?*?*?*?*?*?*?*?*?*?*?*?*?*?*?*?*?*?,3.8,-1.3,66,101198,0,-0,298,0.0,-0.0,0.0,0,0,0,0,43,12.9,10,5,9999,99999,9,999999999,0.0,999,999,99
2050,3,27,24,0,*?*?*?*?*?*?*?*?*?*?*?*?*?*?*?*?*?*?*?*?*?*?,3.5,-0.4,74,101198,0,-0,296,0.0,-0.0,0.0,0,0,0,0,60,14.4,10,5,9999,99999,9,999999999,0.0,999,999,99
2050,3,28,1,0,*?*?*?*?*?*?*?*?*?*?*?*?*?*?*?*?*?*?*?*?*?*?,3.6,1.5,86,101322,0,-0,296,0.0,-0.0,0.0,0,0,0,0,37,13.4,10,5,9999,99999,9,999999999,0.0,999,999,99
2050,3,28,2,0,*?*?*?*?*?*?*?*?*?*?*?*?*?*?*?*?*?*?*?*?*?*?,3.7,2.5,92,101322,0,-0,297,0.0,-0.0,0.0,0,0,0,0,43,13.9,10,5,9999,99999,9,999999999,0.0,999,999,99
2050,3,28,3,0,*?*?*?*?*?*?*?*?*?*?*?*?*?*?*?*?*?*?*?*?*?*?,2.9,2.5,97,101322,0,-0,293,0.0,-0.0,0.0,0,0,0,0,50,14.9,10,5,9999,99999,9,999999999,0.0,999,999,99
2050,3,28,4,0,*?*?*?*?*?*?*?*?*?*?*?*?*?*?*?*?*?*?*?*?*?*?,2.2,1.5,95,101322,0,-0,290,0.0,-0.0,0.0,0,0,0,0,57,15.5,10,5,9999,99999,9,999999999,0.0,999,999,99
2050,3,28,5,0,*?*?*?*?*?*?*?*?*?*?*?*?*?*?*?*?*?*?*?*?*?*?,1.4,0.2,92,101322,0,-0,287,0.0,-0.0,0.0,0,0,0,0,63,16.5,10,5,9999,99999,9,999999999,0.0,999,999,99
2050,3,28,6,0,*?*?*?*?*?*?*?*?*?*?*?*?*?*?*?*?*?*?*?*?*?*?,2.1,-0.4,83,101322,129,1375,290,11.6,0.0,11.6,1396,-0,1397,455,70,14.9,10,5,9999,99999,9,999999999,0.0,999,999,99
2050,3,28,7,0,*?*?*?*?*?*?*?*?*?*?*?*?*?*?*?*?*?*?*?*?*?*?,2.8,-0.2,80,101322,350,1375,293,55.8,0.0,55.8,6501,0,6516,2227,80,17.0,10,5,9999,99999,9,999999999,0.0,999,999,99
2050,3,28,8,0,*?*?*?*?*?*?*?*?*?*?*?*?*?*?*?*?*?*?*?*?*?*?,4.8,-0.0,71,101322,550,1372,302,96.0,0.0,96.0,11260,0,11296,4103,90,17.0,10,5,9999,99999,9,999999999,0.0,999,999,99
2050,3,28,9,0,*?*?*?*?*?*?*?*?*?*?*?*?*?*?*?*?*?*?*?*?*?*?,7.3,1.9,68,101322,717,1372,312,129.5,0.0,129.5,15323,0,15381,5857,100,17.0,10,5,9999,99999,9,999999999,0.0,999,999,99
2050,3,28,10,0,*?*?*?*?*?*?*?*?*?*?*?*?*?*?*?*?*?*?*?*?*?*?,9.8,2.9,62,101322,839,1372,324,153.9,0.0,153.9,18351,0,18427,7226,110,16.0,10,5,9999,99999,9,999999999,0.0,999,999,99
2050,3,28,11,0,*?*?*?*?*?*?*?*?*?*?*?*?*?*?*?*?*?*?*?*?*?*?,11.4,5.1,66,101322,908,1372,331,167.7,0.0,167.7,20078,0,20165,8018,120,18.0,10,5,9999,99999,9,999999999,0.0,999,999,99
2050,3,28,12,0,*?*?*?*?*?*?*?*?*?*?*?*?*?*?*?*?*?*?*?*?*?*?,12.4,5.3,62,101322,919,1373,335,169.9,0.0,169.9,20351,0,20440,8144,130,17.0,10,5,9999,99999,9,999999999,0.0,999,999,99
2050,3,28,13,0,*?*?*?*?*?*?*?*?*?*?*?*?*?*?*?*?*?*?*?*?*?*?,13.1,4.6,56,101322,871,1373,339,160.2,0.0,160.2,19143,0,19224,7589,122,17.5,10,5,9999,99999,9,999999999,0.0,999,999,99
2050,3,28,14,0,*?*?*?*?*?*?*?*?*?*?*?*?*?*?*?*?*?*?*?*?*?*?,12.7,4.1,56,101322,768,1373,337,139.5,0.0,139.5,16565,0,16630,6414,113,17.0,10,5,9999,99999,9,999999999,0.0,999,999,99
2050,3,28,15,0,*?*?*?*?*?*?*?*?*?*?*?*?*?*?*?*?*?*?*?*?*?*?,12.8,3.2,52,101322,616,1373,337,109.2,0.0,109.2,12846,0,12890,4774,105,17.0,10,5,9999,99999,9,999999999,0.0,999,999,99
2050,3,28,16,0,*?*?*?*?*?*?*?*?*?*?*?*?*?*?*?*?*?*?*?*?*?*?,12.6,3.4,53,101322,426,1372,336,71.2,0.0,71.2,8304,0,8326,2912,97,18.0,10,5,9999,99999,9,999999999,0.0,999,999,99
2050,3,28,17,0,*?*?*?*?*?*?*?*?*?*?*?*?*?*?*?*?*?*?*?*?*?*?,11.6,3.4,57,101322,212,1376,332,28.2,0.0,28.2,3302,0,3306,1090,88,19.6,10,5,9999,99999,9,999999999,0.0,999,999,99
2050,3,28,18,0,*?*?*?*?*?*?*?*?*?*?*?*?*?*?*?*?*?*?*?*?*?*?,10.6,3.9,63,101322,0,-0,327,0.0,-0.0,0.0,0,0,0,0,80,19.1,10,5,9999,99999,9,999999999,0.0,999,999,99
2050,3,28,19,0,*?*?*?*?*?*?*?*?*?*?*?*?*?*?*?*?*?*?*?*?*?*?,8.6,3.9,72,101322,0,-0,318,0.0,-0.0,0.0,0,0,0,0,82,17.0,10,5,9999,99999,9,999999999,0.0,999,999,99
2050,3,28,20,0,*?*?*?*?*?*?*?*?*?*?*?*?*?*?*?*?*?*?*?*?*?*?,6.5,3.2,80,101322,0,-0,309,0.0,-0.0,0.0,0,0,0,0,83,18.5,10,5,9999,99999,9,999999999,0.0,999,999,99
2050,3,28,21,0,*?*?*?*?*?*?*?*?*?*?*?*?*?*?*?*?*?*?*?*?*?*?,6.5,2.7,77,101322,0,-0,309,0.0,-0.0,0.0,0,0,0,0,85,14.4,10,5,9999,99999,9,999999999,0.0,999,999,99
2050,3,28,22,0,*?*?*?*?*?*?*?*?*?*?*?*?*?*?*?*?*?*?*?*?*?*?,5.2,1.5,77,101322,0,-0,303,0.0,-0.0,0.0,0,0,0,0,87,11.8,10,5,9999,99999,9,999999999,0.0,999,999,99
2050,3,28,23,0,*?*?*?*?*?*?*?*?*?*?*?*?*?*?*?*?*?*?*?*?*?*?,5.0,1.7,78,101322,0,-0,302,0.0,-0.0,0.0,0,0,0,0,88,12.9,10,5,9999,99999,9,999999999,0.0,999,999,99
2050,3,28,24,0,*?*?*?*?*?*?*?*?*?*?*?*?*?*?*?*?*?*?*?*?*?*?,3.4,-0.0,78,101322,0,-0,296,0.0,-0.0,0.0,0,0,0,0,30,14.4,10,5,9999,99999,9,999999999,0.0,999,999,99
2050,3,29,1,0,*?*?*?*?*?*?*?*?*?*?*?*?*?*?*?*?*?*?*?*?*?*?,4.9,2.1,82,101273,0,-0,302,0.0,-0.0,0.0,0,0,0,0,90,13.4,10,5,9999,99999,9,999999999,0.0,999,999,99
2050,3,29,2,0,*?*?*?*?*?*?*?*?*?*?*?*?*?*?*?*?*?*?*?*?*?*?,4.5,2.5,85,101273,0,-0,300,0.0,-0.0,0.0,0,0,0,0,90,13.9,10,5,9999,99999,9,999999999,0.0,999,999,99
2050,3,29,3,0,*?*?*?*?*?*?*?*?*?*?*?*?*?*?*?*?*?*?*?*?*?*?,5.2,2.1,79,101273,0,-0,303,0.0,-0.0,0.0,0,0,0,0,90,14.9,10,5,9999,99999,9,999999999,0.0,999,999,99
2050,3,29,4,0,*?*?*?*?*?*?*?*?*?*?*?*?*?*?*?*?*?*?*?*?*?*?,4.8,1.0,75,101273,0,-0,302,0.0,-0.0,0.0,0,0,0,0,90,15.5,10,5,9999,99999,9,999999999,0.0,999,999,99
2050,3,29,5,0,*?*?*?*?*?*?*?*?*?*?*?*?*?*?*?*?*?*?*?*?*?*?,4.3,1.3,80,101273,0,-0,299,0.0,-0.0,0.0,0,0,0,0,90,16.5,10,5,9999,99999,9,999999999,0.0,999,999,99
2050,3,29,6,0,*?*?*?*?*?*?*?*?*?*?*?*?*?*?*?*?*?*?*?*?*?*?,4.5,0.8,76,101273,137,1372,300,13.2,0.0,13.2,1589,-0,1590,518,90,14.9,10,5,9999,99999,9,999999999,0.0,999,999,99
2050,3,29,7,0,*?*?*?*?*?*?*?*?*?*?*?*?*?*?*?*?*?*?*?*?*?*?,4.6,1.3,77,101273,357,1370,301,57.4,0.0,57.4,6691,0,6707,2297,92,17.0,10,5,9999,99999,9,999999999,0.0,999,999,99
2050,3,29,8,0,*?*?*?*?*?*?*?*?*?*?*?*?*?*?*?*?*?*?*?*?*?*?,5.6,1.3,73,101273,558,1372,305,97.6,0.0,97.6,11452,0,11488,4183,93,17.0,10,5,9999,99999,9,999999999,0.0,999,999,99
2050,3,29,9,0,*?*?*?*?*?*?*?*?*?*?*?*?*?*?*?*?*?*?*?*?*?*?,7.4,3.6,75,101273,725,1372,313,131.0,0.0,131.0,15513,0,15572,5941,95,17.0,10,5,9999,99999,9,999999999,0.0,999,999,99
2050,3,29,10,0,*?*?*?*?*?*?*?*?*?*?*?*?*?*?*?*?*?*?*?*?*?*?,9.3,3.0,64,101273,846,1371,321,155.4,0.0,155.4,18536,0,18612,7310,97,16.0,10,5,9999,99999,9,999999999,0.0,999,999,99
2050,3,29,11,0,*?*?*?*?*?*?*?*?*?*?*?*?*?*?*?*?*?*?*?*?*?*?,10.6,2.9,58,101273,915,1372,327,169.1,0.0,169.1,20257,0,20346,8100,98,18.0,10,5,9999,99999,9,999999999,0.0,999,999,99
2050,3,29,12,0,*?*?*?*?*?*?*?*?*?*?*?*?*?*?*?*?*?*?*?*?*?*?,10.6,3.2,59,101273,925,1371,322,297.4,58.6,257.9,32797,5952,29054,9139,100,17.0,9,5,9999,99999,9,999999999,0.0,999,999,99
2050,3,29,13,0,*?*?*?*?*?*?*?*?*?*?*?*?*?*?*?*?*?*?*?*?*?*?,10.7,3.2,59,101273,877,1372,323,280.6,58.4,243.3,30931,5907,27415,8351,102,17.5,9,5,9999,99999,9,999999999,0.0,999,999,99
2050,3,29,14,0,*?*?*?*?*?*?*?*?*?*?*?*?*?*?*?*?*?*?*?*?*?*?,10.6,3.6,61,101273,774,1373,322,244.6,57.7,212.1,26929,5783,23896,6839,103,17.0,9,5,9999,99999,9,999999999,0.0,999,999,99
2050,3,29,15,0,*?*?*?*?*?*?*?*?*?*?*?*?*?*?*?*?*?*?*?*?*?*?,10.5,4.5,65,101273,622,1372,326,110.4,0.0,110.4,12995,0,13039,4837,105,17.0,10,5,9999,99999,9,999999999,0.0,999,999,99
2050,3,29,16,0,*?*?*?*?*?*?*?*?*?*?*?*?*?*?*?*?*?*?*?*?*?*?,10.6,4.6,66,101273,432,1372,327,72.4,0.0,72.4,8447,0,8470,2968,107,18.0,10,5,9999,99999,9,999999999,0.0,999,999,99
2050,3,29,17,0,*?*?*?*?*?*?*?*?*?*?*?*?*?*?*?*?*?*?*?*?*?*?,10.6,5.6,70,101273,217,1369,322,51.0,42.8,44.2,5650,3021,5236,938,108,19.6,9,5,9999,99999,9,999999999,0.0,999,999,99
2050,3,29,18,0,*?*?*?*?*?*?*?*?*?*?*?*?*?*?*?*?*?*?*?*?*?*?,9.2,5.8,78,101273,0,-0,320,0.0,-0.0,0.0,0,0,0,0,110,19.1,10,5,9999,99999,9,999999999,0.0,999,999,99
2050,3,29,19,0,*?*?*?*?*?*?*?*?*?*?*?*?*?*?*?*?*?*?*?*?*?*?,8.6,5.6,80,101273,0,-0,318,0.0,-0.0,0.0,0,0,0,0,103,17.0,10,5,9999,99999,9,999999999,0.0,999,999,99
2050,3,29,20,0,*?*?*?*?*?*?*?*?*?*?*?*?*?*?*?*?*?*?*?*?*?*?,6.6,5.3,90,101273,0,-0,309,0.0,-0.0,0.0,0,0,0,0,97,18.5,10,5,9999,99999,9,999999999,0.0,999,999,99
2050,3,29,21,0,*?*?*?*?*?*?*?*?*?*?*?*?*?*?*?*?*?*?*?*?*?*?,6.9,5.6,91,101273,0,-0,310,0.0,-0.0,0.0,0,0,0,0,90,14.4,10,5,9999,99999,9,999999999,0.0,999,999,99
2050,3,29,22,0,*?*?*?*?*?*?*?*?*?*?*?*?*?*?*?*?*?*?*?*?*?*?,6.6,5.5,92,101273,0,-0,309,0.0,-0.0,0.0,0,0,0,0,83,11.8,10,5,9999,99999,9,999999999,0.0,999,999,99
2050,3,29,23,0,*?*?*?*?*?*?*?*?*?*?*?*?*?*?*?*?*?*?*?*?*?*?,6.6,4.5,85,101273,0,-0,309,0.0,-0.0,0.0,0,0,0,0,77,12.9,10,5,9999,99999,9,999999999,0.0,999,999,99
2050,3,29,24,0,*?*?*?*?*?*?*?*?*?*?*?*?*?*?*?*?*?*?*?*?*?*?,4.8,1.9,80,101273,0,-0,301,0.0,-0.0,0.0,0,0,0,0,90,14.4,10,5,9999,99999,9,999999999,0.0,999,999,99
2050,3,30,1,0,*?*?*?*?*?*?*?*?*?*?*?*?*?*?*?*?*?*?*?*?*?*?,6.3,5.1,92,101214,0,-0,307,0.0,-0.0,0.0,0,0,0,0,73,13.4,10,5,9999,99999,9,999999999,0.0,999,999,99
2050,3,30,2,0,*?*?*?*?*?*?*?*?*?*?*?*?*?*?*?*?*?*?*?*?*?*?,6.0,5.5,96,101214,0,-0,306,0.0,-0.0,0.0,0,0,0,0,77,13.9,10,5,9999,99999,9,999999999,0.0,999,999,99
2050,3,30,3,0,*?*?*?*?*?*?*?*?*?*?*?*?*?*?*?*?*?*?*?*?*?*?,5.3,5.1,99,101214,0,-0,303,0.0,-0.0,0.0,0,0,0,0,80,14.9,10,5,9999,99999,9,999999999,0.0,999,999,99
2050,3,30,4,0,*?*?*?*?*?*?*?*?*?*?*?*?*?*?*?*?*?*?*?*?*?*?,5.5,5.5,100,101214,0,-0,304,0.0,-0.0,0.0,0,0,0,0,83,15.5,10,5,9999,99999,9,999999999,0.0,999,999,99
2050,3,30,5,0,*?*?*?*?*?*?*?*?*?*?*?*?*?*?*?*?*?*?*?*?*?*?,5.2,4.6,96,101214,0,-0,303,0.0,-0.0,0.0,0,0,0,0,87,16.5,10,5,9999,99999,9,999999999,0.0,999,999,99
2050,3,30,6,0,*?*?*?*?*?*?*?*?*?*?*?*?*?*?*?*?*?*?*?*?*?*?,4.9,4.6,98,101214,145,1369,301,14.9,0.0,14.9,1780,-0,1781,581,90,14.9,10,5,9999,99999,9,999999999,0.0,999,999,99
2050,3,30,7,0,*?*?*?*?*?*?*?*?*?*?*?*?*?*?*?*?*?*?*?*?*?*?,5.3,5.1,99,101214,365,1369,299,102.6,51.2,89.0,11257,4499,10053,2364,98,17.0,9,5,9999,99999,9,999999999,0.0,999,999,99
2050,3,30,8,0,*?*?*?*?*?*?*?*?*?*?*?*?*?*?*?*?*?*?*?*?*?*?,5.7,5.1,96,101214,566,1372,305,99.2,0.0,99.2,11643,0,11680,4263,107,17.0,10,5,9999,99999,9,999999999,0.0,999,999,99
2050,3,30,9,0,*?*?*?*?*?*?*?*?*?*?*?*?*?*?*?*?*?*?*?*?*?*?,7.5,6.4,92,101214,732,1371,313,132.6,0.0,132.6,15701,0,15761,6025,115,17.0,10,5,9999,99999,9,999999999,0.0,999,999,99
2050,3,30,10,0,*?*?*?*?*?*?*?*?*?*?*?*?*?*?*?*?*?*?*?*?*?*?,8.4,5.6,83,101214,853,1371,317,156.9,0.0,156.9,18720,0,18798,7394,123,16.0,10,5,9999,99999,9,999999999,0.0,999,999,99
2050,3,30,11,0,*?*?*?*?*?*?*?*?*?*?*?*?*?*?*?*?*?*?*?*?*?*?,9.5,5.8,77,101214,921,1371,322,170.5,0.0,170.5,20434,0,20524,8181,132,18.0,10,5,9999,99999,9,999999999,0.0,999,999,99
2050,3,30,12,0,*?*?*?*?*?*?*?*?*?*?*?*?*?*?*?*?*?*?*?*?*?*?,9.7,6.4,80,101214,931,1370,322,172.6,0.0,172.6,20690,0,20781,8297,140,17.0,10,5,9999,99999,9,999999999,0.0,999,999,99
2050,3,30,13,0,*?*?*?*?*?*?*?*?*?*?*?*?*?*?*?*?*?*?*?*?*?*?,10.0,6.1,76,101214,883,1371,324,162.9,0.0,162.9,19467,0,19550,7737,137,17.5,10,5,9999,99999,9,999999999,0.0,999,999,99
2050,3,30,14,0,*?*?*?*?*?*?*?*?*?*?*?*?*?*?*?*?*?*?*?*?*?*?,9.9,5.6,74,101214,779,1370,323,142.1,0.0,142.1,16873,0,16940,6552,133,17.0,10,5,9999,99999,9,999999999,0.0,999,999,99
2050,3,30,15,0,*?*?*?*?*?*?*?*?*?*?*?*?*?*?*?*?*?*?*?*?*?*?,10.1,6.1,76,101214,627,1370,324,111.6,0.0,111.6,13141,0,13187,4899,130,17.0,10,5,9999,99999,9,999999999,0.0,999,999,99
2050,3,30,16,0,*?*?*?*?*?*?*?*?*?*?*?*?*?*?*?*?*?*?*?*?*?*?,9.7,5.1,73,101214,438,1372,323,73.6,0.0,73.6,8590,0,8613,3024,127,18.0,10,5,9999,99999,9,999999999,0.0,999,999,99
2050,3,30,17,0,*?*?*?*?*?*?*?*?*?*?*?*?*?*?*?*?*?*?*?*?*?*?,9.8,5.9,76,101214,223,1369,323,30.6,0.0,30.6,3578,0,3584,1184,123,19.6,10,5,9999,99999,9,999999999,0.0,999,999,99
2050,3,30,18,0,*?*?*?*?*?*?*?*?*?*?*?*?*?*?*?*?*?*?*?*?*?*?,9.2,6.4,82,101214,0,-0,320,0.0,-0.0,0.0,0,0,0,0,120,19.1,10,5,9999,99999,9,999999999,0.0,999,999,99
2050,3,30,19,0,*?*?*?*?*?*?*?*?*?*?*?*?*?*?*?*?*?*?*?*?*?*?,7.6,6.2,91,101214,0,-0,313,0.0,-0.0,0.0,0,0,0,0,122,17.0,10,5,9999,99999,9,999999999,0.0,999,999,99
2050,3,30,20,0,*?*?*?*?*?*?*?*?*?*?*?*?*?*?*?*?*?*?*?*?*?*?,7.8,7.0,94,101214,0,-0,314,0.0,-0.0,0.0,0,0,0,0,123,18.5,10,5,9999,99999,9,999999999,0.0,999,999,99
2050,3,30,21,0,*?*?*?*?*?*?*?*?*?*?*?*?*?*?*?*?*?*?*?*?*?*?,5.8,5.8,100,101214,0,-0,305,0.0,-0.0,0.0,0,0,0,0,125,14.4,10,5,9999,99999,9,999999999,0.0,999,999,99
2050,3,30,22,0,*?*?*?*?*?*?*?*?*?*?*?*?*?*?*?*?*?*?*?*?*?*?,6.7,6.7,100,101214,0,-0,309,0.0,-0.0,0.0,0,0,0,0,127,11.8,10,5,9999,99999,9,999999999,0.0,999,999,99
2050,3,30,23,0,*?*?*?*?*?*?*?*?*?*?*?*?*?*?*?*?*?*?*?*?*?*?,6.0,5.6,97,101214,0,-0,306,0.0,-0.0,0.0,0,0,0,0,128,12.9,10,5,9999,99999,9,999999999,0.0,999,999,99
2050,3,30,24,0,*?*?*?*?*?*?*?*?*?*?*?*?*?*?*?*?*?*?*?*?*?*?,6.6,4.8,88,101214,0,-0,309,0.0,-0.0,0.0,0,0,0,0,70,14.4,10,5,9999,99999,9,999999999,0.0,999,999,99
2050,3,31,1,0,*?*?*?*?*?*?*?*?*?*?*?*?*?*?*?*?*?*?*?*?*?*?,3.9,3.4,100,101216,0,-0,297,0.0,-0.0,0.0,0,0,0,0,118,13.4,10,5,9999,99999,9,999999999,0.3,999,999,99
2050,3,31,2,0,*?*?*?*?*?*?*?*?*?*?*?*?*?*?*?*?*?*?*?*?*?*?,2.6,2.1,100,101216,0,-0,292,0.0,-0.0,0.0,0,0,0,0,107,13.9,10,5,9999,99999,9,999999999,0.0,999,999,99
2050,3,31,3,0,*?*?*?*?*?*?*?*?*?*?*?*?*?*?*?*?*?*?*?*?*?*?,2.3,2.3,100,101216,0,-0,291,0.0,-0.0,0.0,0,0,0,0,95,14.9,10,5,9999,99999,9,999999999,1.2,999,999,99
2050,3,31,4,0,*?*?*?*?*?*?*?*?*?*?*?*?*?*?*?*?*?*?*?*?*?*?,2.3,2.3,100,101216,0,-0,291,0.0,-0.0,0.0,0,0,0,0,83,15.5,10,5,9999,99999,9,999999999,2.0,999,999,99
2050,3,31,5,0,*?*?*?*?*?*?*?*?*?*?*?*?*?*?*?*?*?*?*?*?*?*?,1.9,1.9,100,101216,0,-0,289,0.0,-0.0,0.0,0,0,0,0,72,16.5,10,5,9999,99999,9,999999999,1.2,999,999,99
2050,3,31,6,0,*?*?*?*?*?*?*?*?*?*?*?*?*?*?*?*?*?*?*?*?*?*?,1.5,1.5,100,101216,153,1367,287,16.6,0.0,16.6,1968,-0,1970,644,60,14.9,10,5,9999,99999,9,999999999,2.6,999,999,99
2050,3,31,7,0,*?*?*?*?*?*?*?*?*?*?*?*?*?*?*?*?*?*?*?*?*?*?,3.1,3.0,100,101216,373,1369,289,105.4,51.5,91.4,11587,4508,10352,2436,73,17.0,9,5,9999,99999,9,999999999,2.3,999,999,99
2050,3,31,8,0,*?*?*?*?*?*?*?*?*?*?*?*?*?*?*?*?*?*?*?*?*?*?,4.8,4.1,100,101216,573,1370,288,274.1,234.0,176.3,29073,23331,19930,3798,87,17.0,7,4,9999,99999,9,999999999,0.1,999,999,99
2050,3,31,9,0,*?*?*?*?*?*?*?*?*?*?*?*?*?*?*?*?*?*?*?*?*?*?,8.0,5.5,88,101216,739,1370,306,308.6,144.2,230.8,33705,14926,25905,5912,100,17.0,8,4,9999,99999,9,999999999,0.0,999,999,99
2050,3,31,10,0,*?*?*?*?*?*?*?*?*?*?*?*?*?*?*?*?*?*?*?*?*?*?,9.9,5.8,79,101216,860,1370,315,364.5,146.3,272.6,39918,15355,30456,7560,113,16.0,8,4,9999,99999,9,999999999,0.4,999,999,99
2050,3,31,11,0,*?*?*?*?*?*?*?*?*?*?*?*?*?*?*?*?*?*?*?*?*?*?,12.0,6.4,71,101216,928,1371,324,395.7,147.3,296.0,43469,15390,33155,8682,127,18.0,8,4,9999,99999,9,999999999,2.5,999,999,99
2050,3,31,12,0,*?*?*?*?*?*?*?*?*?*?*?*?*?*?*?*?*?*?*?*?*?*?,12.9,6.6,68,101216,938,1371,333,302.1,58.7,261.9,33319,5961,29513,9369,140,17.0,9,5,9999,99999,9,999999999,0.1,999,999,99
2050,3,31,13,0,*?*?*?*?*?*?*?*?*?*?*?*?*?*?*?*?*?*?*?*?*?*?,12.7,6.7,70,101216,889,1370,332,285.1,58.5,247.2,31429,5920,27851,8554,143,17.5,9,5,9999,99999,9,999999999,0.0,999,999,99
2050,3,31,14,0,*?*?*?*?*?*?*?*?*?*?*?*?*?*?*?*?*?*?*?*?*?*?,13.3,7.6,71,101216,785,1370,335,248.9,57.8,215.8,27409,5801,24317,7007,147,17.0,9,5,9999,99999,9,999999999,0.0,999,999,99
2050,3,31,15,0,*?*?*?*?*?*?*?*?*?*?*?*?*?*?*?*?*?*?*?*?*?*?,13.1,6.1,65,101216,633,1370,329,259.7,141.6,194.3,28308,14330,21914,4714,150,17.0,8,4,9999,99999,9,999999999,0.0,999,999,99
2050,3,31,16,0,*?*?*?*?*?*?*?*?*?*?*?*?*?*?*?*?*?*?*?*?*?*?,13.0,6.2,66,101216,444,1372,333,129.9,53.4,112.6,14259,4916,12712,3088,153,18.0,9,5,9999,99999,9,999999999,0.0,999,999,99
2050,3,31,17,0,*?*?*?*?*?*?*?*?*?*?*?*?*?*?*?*?*?*?*?*?*?*?,12.0,7.0,74,101216,229,1369,329,55.2,43.9,47.9,6105,3177,5651,1018,157,19.6,9,5,9999,99999,9,999999999,0.0,999,999,99
2050,3,31,18,0,*?*?*?*?*?*?*?*?*?*?*?*?*?*?*?*?*?*?*?*?*?*?,10.4,7.1,84,101216,5,1435,321,0.0,0.0,0.0,0,0,0,0,160,19.1,9,5,9999,99999,9,999999999,0.0,999,999,99
2050,3,31,19,0,*?*?*?*?*?*?*?*?*?*?*?*?*?*?*?*?*?*?*?*?*?*?,8.1,7.7,100,101216,0,-0,315,0.0,-0.0,0.0,0,0,0,0,143,17.0,10,5,9999,99999,9,999999999,0.0,999,999,99
2050,3,31,20,0,*?*?*?*?*?*?*?*?*?*?*?*?*?*?*?*?*?*?*?*?*?*?,6.8,6.7,100,101216,0,-0,309,0.0,-0.0,0.0,0,0,0,0,127,18.5,10,5,9999,99999,9,999999999,0.0,999,999,99
2050,3,31,21,0,*?*?*?*?*?*?*?*?*?*?*?*?*?*?*?*?*?*?*?*?*?*?,6.1,6.1,100,101216,0,-0,306,0.0,-0.0,0.0,0,0,0,0,110,14.4,10,5,9999,99999,9,999999999,0.0,999,999,99
2050,3,31,22,0,*?*?*?*?*?*?*?*?*?*?*?*?*?*?*?*?*?*?*?*?*?*?,5.5,5.5,100,101216,0,-0,304,0.0,-0.0,0.0,0,0,0,0,93,11.8,10,5,9999,99999,9,999999999,0.5,999,999,99
2050,3,31,23,0,*?*?*?*?*?*?*?*?*?*?*?*?*?*?*?*?*?*?*?*?*?*?,5.8,5.8,100,101216,0,-0,305,0.0,-0.0,0.0,0,0,0,0,77,12.9,10,5,9999,99999,9,999999999,0.7,999,999,99
2050,3,31,24,0,*?*?*?*?*?*?*?*?*?*?*?*?*?*?*?*?*?*?*?*?*?*?,5.4,4.6,98,101216,0,-0,304,0.0,-0.0,0.0,0,0,0,0,130,14.4,10,5,9999,99999,9,999999999,0.1,999,999,99
2050,4,1,1,0,*?*?*?*?*?*?*?*?*?*?*?*?*?*?*?*?*?*?*?*?*?*?,7.0,6.1,91,100967,0,-0,310,0.0,-0.0,0.0,0,0,0,0,62,13.4,10,5,9999,99999,9,999999999,0.3,999,999,99
2050,4,1,2,0,*?*?*?*?*?*?*?*?*?*?*?*?*?*?*?*?*?*?*?*?*?*?,7.5,6.2,90,100967,0,-0,313,0.0,-0.0,0.0,0,0,0,0,63,13.9,10,5,9999,99999,9,999999999,0.6,999,999,99
2050,4,1,3,0,*?*?*?*?*?*?*?*?*?*?*?*?*?*?*?*?*?*?*?*?*?*?,6.9,5.9,92,100967,0,-0,310,0.0,-0.0,0.0,0,0,0,0,65,14.9,10,5,9999,99999,9,999999999,0.9,999,999,99
2050,4,1,4,0,*?*?*?*?*?*?*?*?*?*?*?*?*?*?*?*?*?*?*?*?*?*?,6.5,5.6,92,100967,0,-0,308,0.0,-0.0,0.0,0,0,0,0,67,15.5,10,5,9999,99999,9,999999999,0.7,999,999,99
2050,4,1,5,0,*?*?*?*?*?*?*?*?*?*?*?*?*?*?*?*?*?*?*?*?*?*?,6.0,5.9,98,100967,0,-0,306,0.0,-0.0,0.0,0,0,0,0,68,16.5,10,5,9999,99999,9,999999999,0.0,999,999,99
2050,4,1,6,0,*?*?*?*?*?*?*?*?*?*?*?*?*?*?*?*?*?*?*?*?*?*?,6.8,6.9,98,100967,162,1373,294,55.0,208.8,30.3,5860,11842,4227,532,70,14.9,6,3,9999,99999,9,999999999,0.0,999,999,99
2050,4,1,7,0,*?*?*?*?*?*?*?*?*?*?*?*?*?*?*?*?*?*?*?*?*?*?,7.5,7.6,98,100967,381,1369,297,188.0,302.6,103.8,19920,26482,12116,2043,70,17.0,6,3,9999,99999,9,999999999,0.0,999,999,99
2050,4,1,8,0,*?*?*?*?*?*?*?*?*?*?*?*?*?*?*?*?*?*?*?*?*?*?,10.1,9.4,94,100967,581,1371,324,102.3,0.0,102.3,12021,0,12060,4422,70,17.0,10,5,9999,99999,9,999999999,0.0,999,999,99
2050,4,1,9,0,*?*?*?*?*?*?*?*?*?*?*?*?*?*?*?*?*?*?*?*?*?*?,12.3,9.3,80,100967,746,1369,330,235.5,57.5,204.2,25923,5745,23008,6487,70,17.0,9,5,9999,99999,9,999999999,0.0,999,999,99
2050,4,1,10,0,*?*?*?*?*?*?*?*?*?*?*?*?*?*?*?*?*?*?*?*?*?*?,14.5,8.7,67,100967,867,1370,341,277.6,58.3,240.7,30590,5898,27115,8212,70,16.0,9,5,9999,99999,9,999999999,0.0,999,999,99
2050,4,1,11,0,*?*?*?*?*?*?*?*?*?*?*?*?*?*?*?*?*?*?*?*?*?*?,15.7,8.7,61,100967,934,1369,334,522.9,343.4,288.6,56576,36907,31526,8022,70,18.0,6,3,9999,99999,9,999999999,0.0,999,999,99
2050,4,1,12,0,*?*?*?*?*?*?*?*?*?*?*?*?*?*?*?*?*?*?*?*?*?*?,15.9,8.7,61,100967,944,1370,335,528.7,343.7,291.8,57231,36964,31845,8198,70,17.0,6,3,9999,99999,9,999999999,0.0,999,999,99
2050,4,1,13,0,*?*?*?*?*?*?*?*?*?*?*?*?*?*?*?*?*?*?*?*?*?*?,16.9,8.1,55,100967,895,1370,340,499.1,342.2,275.5,53894,36651,30216,7339,68,17.5,6,3,9999,99999,9,999999999,0.0,999,999,99
2050,4,1,14,0,*?*?*?*?*?*?*?*?*?*?*?*?*?*?*?*?*?*?*?*?*?*?,17.0,7.6,53,100967,791,1370,344,393.1,243.1,252.8,42086,25691,27865,6205,67,17.0,7,4,9999,99999,9,999999999,0.0,999,999,99
2050,4,1,15,0,*?*?*?*?*?*?*?*?*?*?*?*?*?*?*?*?*?*?*?*?*?*?,16.9,8.4,56,100967,639,1370,352,198.1,56.5,171.7,21777,5546,19355,5155,65,17.0,9,5,9999,99999,9,999999999,0.0,999,999,99
2050,4,1,16,0,*?*?*?*?*?*?*?*?*?*?*?*?*?*?*?*?*?*?*?*?*?*?,16.7,8.5,57,100967,449,1369,355,76.0,0.0,76.0,8871,0,8896,3134,63,18.0,10,5,9999,99999,9,999999999,0.0,999,999,99
2050,4,1,17,0,*?*?*?*?*?*?*?*?*?*?*?*?*?*?*?*?*?*?*?*?*?*?,16.1,8.8,60,100967,235,1369,352,33.0,0.0,33.0,3854,0,3861,1279,62,19.6,10,5,9999,99999,9,999999999,0.0,999,999,99
2050,4,1,18,0,*?*?*?*?*?*?*?*?*?*?*?*?*?*?*?*?*?*?*?*?*?*?,14.4,8.4,66,100967,11,1389,344,0.0,0.0,0.0,0,0,0,0,60,19.1,10,5,9999,99999,9,999999999,0.0,999,999,99
2050,4,1,19,0,*?*?*?*?*?*?*?*?*?*?*?*?*?*?*?*?*?*?*?*?*?*?,13.0,9.3,76,100967,0,-0,337,0.0,-0.0,0.0,0,0,0,0,60,17.0,10,5,9999,99999,9,999999999,0.1,999,999,99
2050,4,1,20,0,*?*?*?*?*?*?*?*?*?*?*?*?*?*?*?*?*?*?*?*?*?*?,11.9,9.2,82,100967,0,-0,332,0.0,-0.0,0.0,0,0,0,0,60,18.5,10,5,9999,99999,9,999999999,0.0,999,999,99
2050,4,1,21,0,*?*?*?*?*?*?*?*?*?*?*?*?*?*?*?*?*?*?*?*?*?*?,10.4,8.9,88,100967,0,-0,325,0.0,-0.0,0.0,0,0,0,0,60,14.4,10,5,9999,99999,9,999999999,0.0,999,999,99
2050,4,1,22,0,*?*?*?*?*?*?*?*?*?*?*?*?*?*?*?*?*?*?*?*?*?*?,9.2,8.4,93,100967,0,-0,320,0.0,-0.0,0.0,0,0,0,0,60,11.8,10,5,9999,99999,9,999999999,0.0,999,999,99
2050,4,1,23,0,*?*?*?*?*?*?*?*?*?*?*?*?*?*?*?*?*?*?*?*?*?*?,9.3,8.4,91,100967,0,-0,320,0.0,-0.0,0.0,0,0,0,0,60,12.9,10,5,9999,99999,9,999999999,0.0,999,999,99
2050,4,1,24,0,*?*?*?*?*?*?*?*?*?*?*?*?*?*?*?*?*?*?*?*?*?*?,6.1,5.9,97,100967,0,-0,306,0.0,-0.0,0.0,0,0,0,0,60,14.4,10,5,9999,99999,9,999999999,0.1,999,999,99
2050,4,2,1,0,*?*?*?*?*?*?*?*?*?*?*?*?*?*?*?*?*?*?*?*?*?*?,9.5,6.7,81,101352,0,-0,321,0.0,-0.0,0.0,0,0,0,0,58,13.4,10,5,9999,99999,9,999999999,0.0,999,999,99
2050,4,2,2,0,*?*?*?*?*?*?*?*?*?*?*?*?*?*?*?*?*?*?*?*?*?*?,9.2,5.8,78,101352,0,-0,320,0.0,-0.0,0.0,0,0,0,0,57,13.9,10,5,9999,99999,9,999999999,0.0,999,999,99
2050,4,2,3,0,*?*?*?*?*?*?*?*?*?*?*?*?*?*?*?*?*?*?*?*?*?*?,9.4,6.7,82,101352,0,-0,321,0.0,-0.0,0.0,0,0,0,0,55,14.9,10,5,9999,99999,9,999999999,0.0,999,999,99
2050,4,2,4,0,*?*?*?*?*?*?*?*?*?*?*?*?*?*?*?*?*?*?*?*?*?*?,9.5,6.7,81,101352,0,-0,321,0.0,-0.0,0.0,0,0,0,0,53,15.5,10,5,9999,99999,9,999999999,0.0,999,999,99
2050,4,2,5,0,*?*?*?*?*?*?*?*?*?*?*?*?*?*?*?*?*?*?*?*?*?*?,9.7,6.9,80,101352,0,-0,322,0.0,-0.0,0.0,0,0,0,0,52,16.5,10,5,9999,99999,9,999999999,0.0,999,999,99
2050,4,2,6,0,*?*?*?*?*?*?*?*?*?*?*?*?*?*?*?*?*?*?*?*?*?*?,9.4,6.6,81,101352,170,1372,321,19.9,0.0,19.9,2349,-0,2352,770,50,14.9,10,5,9999,99999,9,999999999,0.0,999,999,99
2050,4,2,7,0,*?*?*?*?*?*?*?*?*?*?*?*?*?*?*?*?*?*?*?*?*?*?,9.8,6.4,78,101352,389,1369,323,63.9,0.0,63.9,7449,0,7468,2583,52,17.0,10,5,9999,99999,9,999999999,0.2,999,999,99
2050,4,2,8,0,*?*?*?*?*?*?*?*?*?*?*?*?*?*?*?*?*?*?*?*?*?*?,10.6,7.0,77,101352,588,1369,326,103.9,0.0,103.9,12203,0,12243,4500,53,17.0,10,5,9999,99999,9,999999999,0.9,999,999,99
2050,4,2,9,0,*?*?*?*?*?*?*?*?*?*?*?*?*?*?*?*?*?*?*?*?*?*?,11.9,6.6,68,101352,753,1368,333,137.1,0.0,137.1,16255,0,16318,6273,55,17.0,10,5,9999,99999,9,999999999,0.2,999,999,99
2050,4,2,10,0,*?*?*?*?*?*?*?*?*?*?*?*?*?*?*?*?*?*?*?*?*?*?,13.0,6.4,63,101352,873,1368,338,161.2,0.0,161.2,19260,0,19342,7641,57,16.0,10,5,9999,99999,9,999999999,0.0,999,999,99
2050,4,2,11,0,*?*?*?*?*?*?*?*?*?*?*?*?*?*?*?*?*?*?*?*?*?*?,13.0,6.6,63,101352,940,1368,338,174.7,0.0,174.7,20955,0,21048,8417,58,18.0,10,5,9999,99999,9,999999999,0.0,999,999,99
2050,4,2,12,0,*?*?*?*?*?*?*?*?*?*?*?*?*?*?*?*?*?*?*?*?*?*?,13.7,6.4,60,101352,950,1369,341,176.5,0.0,176.5,21191,0,21286,8525,60,17.0,10,5,9999,99999,9,999999999,0.0,999,999,99
2050,4,2,13,0,*?*?*?*?*?*?*?*?*?*?*?*?*?*?*?*?*?*?*?*?*?*?,13.8,6.4,60,101352,900,1368,342,166.7,0.0,166.7,19943,0,20030,7954,63,17.5,10,5,9999,99999,9,999999999,0.0,999,999,99
2050,4,2,14,0,*?*?*?*?*?*?*?*?*?*?*?*?*?*?*?*?*?*?*?*?*?*?,13.9,6.4,59,101352,796,1368,342,145.7,0.0,145.7,17328,0,17398,6758,67,17.0,10,5,9999,99999,9,999999999,0.1,999,999,99
2050,4,2,15,0,*?*?*?*?*?*?*?*?*?*?*?*?*?*?*?*?*?*?*?*?*?*?,13.6,4.5,53,101352,644,1368,341,115.2,0.0,115.2,13577,0,13625,5087,70,17.0,10,5,9999,99999,9,999999999,0.1,999,999,99
2050,4,2,16,0,*?*?*?*?*?*?*?*?*?*?*?*?*?*?*?*?*?*?*?*?*?*?,13.7,3.4,49,101352,455,1369,342,77.2,0.0,77.2,9011,0,9036,3189,73,18.0,10,5,9999,99999,9,999999999,0.0,999,999,99
2050,4,2,17,0,*?*?*?*?*?*?*?*?*?*?*?*?*?*?*?*?*?*?*?*?*?*?,13.3,3.2,50,101352,241,1370,340,34.2,0.0,34.2,3992,0,3999,1327,77,19.6,10,5,9999,99999,9,999999999,0.0,999,999,99
2050,4,2,18,0,*?*?*?*?*?*?*?*?*?*?*?*?*?*?*?*?*?*?*?*?*?*?,13.4,2.1,46,101352,17,1378,340,0.0,0.0,0.0,0,0,0,0,80,19.1,10,5,9999,99999,9,999999999,0.0,999,999,99
2050,4,2,19,0,*?*?*?*?*?*?*?*?*?*?*?*?*?*?*?*?*?*?*?*?*?*?,12.3,2.7,51,101352,0,-0,335,0.0,-0.0,0.0,0,0,0,0,72,17.0,10,5,9999,99999,9,999999999,0.1,999,999,99
2050,4,2,20,0,*?*?*?*?*?*?*?*?*?*?*?*?*?*?*?*?*?*?*?*?*?*?,11.5,3.4,56,101352,0,-0,331,0.0,-0.0,0.0,0,0,0,0,63,18.5,10,5,9999,99999,9,999999999,0.0,999,999,99
2050,4,2,21,0,*?*?*?*?*?*?*?*?*?*?*?*?*?*?*?*?*?*?*?*?*?*?,10.7,3.0,58,101352,0,-0,328,0.0,-0.0,0.0,0,0,0,0,55,14.4,10,5,9999,99999,9,999999999,0.0,999,999,99
2050,4,2,22,0,*?*?*?*?*?*?*?*?*?*?*?*?*?*?*?*?*?*?*?*?*?*?,10.3,3.4,61,101352,0,-0,326,0.0,-0.0,0.0,0,0,0,0,47,11.8,10,5,9999,99999,9,999999999,0.0,999,999,99
2050,4,2,23,0,*?*?*?*?*?*?*?*?*?*?*?*?*?*?*?*?*?*?*?*?*?*?,10.0,3.9,64,101352,0,-0,324,0.0,-0.0,0.0,0,0,0,0,38,12.9,10,5,9999,99999,9,999999999,0.0,999,999,99
2050,4,2,24,0,*?*?*?*?*?*?*?*?*?*?*?*?*?*?*?*?*?*?*?*?*?*?,9.5,7.6,86,101352,0,-0,321,0.0,-0.0,0.0,0,0,0,0,60,14.4,10,5,9999,99999,9,999999999,0.0,999,999,99
2050,4,3,1,0,*?*?*?*?*?*?*?*?*?*?*?*?*?*?*?*?*?*?*?*?*?*?,8.4,5.6,82,101634,0,-0,317,0.0,-0.0,0.0,0,0,0,0,30,13.4,10,5,9999,99999,9,999999999,0.0,999,999,99
2050,4,3,2,0,*?*?*?*?*?*?*?*?*?*?*?*?*?*?*?*?*?*?*?*?*?*?,7.5,6.4,92,101634,0,-0,313,0.0,-0.0,0.0,0,0,0,0,30,13.9,10,5,9999,99999,9,999999999,0.0,999,999,99
2050,4,3,3,0,*?*?*?*?*?*?*?*?*?*?*?*?*?*?*?*?*?*?*?*?*?*?,7.2,6.1,92,101634,0,-0,311,0.0,-0.0,0.0,0,0,0,0,30,14.9,10,5,9999,99999,9,999999999,0.0,999,999,99
2050,4,3,4,0,*?*?*?*?*?*?*?*?*?*?*?*?*?*?*?*?*?*?*?*?*?*?,7.0,6.7,97,101634,0,-0,310,0.0,-0.0,0.0,0,0,0,0,30,15.5,10,5,9999,99999,9,999999999,0.0,999,999,99
2050,4,3,5,0,*?*?*?*?*?*?*?*?*?*?*?*?*?*?*?*?*?*?*?*?*?*?,7.1,6.1,92,101634,0,-0,303,0.0,-0.0,0.0,0,0,0,0,30,16.5,8,4,9999,99999,9,999999999,0.0,999,999,99
2050,4,3,6,0,*?*?*?*?*?*?*?*?*?*?*?*?*?*?*?*?*?*?*?*?*?*?,7.2,5.9,91,101634,178,1370,307,37.3,38.2,32.4,4165,2448,3875,680,30,14.9,9,5,9999,99999,9,999999999,0.0,999,999,99
2050,4,3,7,0,*?*?*?*?*?*?*?*?*?*?*?*?*?*?*?*?*?*?*?*?*?*?,7.0,5.6,90,101634,397,1369,294,197.6,305.4,109.1,20945,27163,12706,2161,35,17.0,6,3,9999,99999,9,999999999,0.0,999,999,99
2050,4,3,8,0,*?*?*?*?*?*?*?*?*?*?*?*?*?*?*?*?*?*?*?*?*?*?,9.6,5.5,75,101634,595,1367,300,339.1,409.1,161.1,35325,39868,19643,3265,40,17.0,5,3,9999,99999,9,999999999,0.0,999,999,99
2050,4,3,9,0,*?*?*?*?*?*?*?*?*?*?*?*?*?*?*?*?*?*?*?*?*?*?,11.3,5.0,64,101634,760,1368,312,418.1,337.0,230.8,44859,35472,25674,5489,45,17.0,6,3,9999,99999,9,999999999,0.0,999,999,99
2050,4,3,10,0,*?*?*?*?*?*?*?*?*?*?*?*?*?*?*?*?*?*?*?*?*?*?,12.7,6.2,64,101634,880,1368,310,543.2,496.5,223.8,57740,51165,26548,5643,50,16.0,4,2,9999,99999,9,999999999,0.0,999,999,99
2050,4,3,11,0,*?*?*?*?*?*?*?*?*?*?*?*?*?*?*?*?*?*?*?*?*?*?,14.2,6.7,60,101634,947,1368,326,531.1,343.9,293.2,57501,36987,31973,8277,55,18.0,6,3,9999,99999,9,999999999,0.0,999,999,99
2050,4,3,12,0,*?*?*?*?*?*?*?*?*?*?*?*?*?*?*?*?*?*?*?*?*?*?,14.0,6.6,60,101634,956,1369,329,483.7,247.2,311.0,52198,26592,33680,8949,60,17.0,7,4,9999,99999,9,999999999,0.0,999,999,99
2050,4,3,13,0,*?*?*?*?*?*?*?*?*?*?*?*?*?*?*?*?*?*?*?*?*?*?,13.7,6.9,63,101634,906,1368,328,456.7,246.1,293.7,49163,26374,31964,7999,58,17.5,7,4,9999,99999,9,999999999,0.0,999,999,99
2050,4,3,14,0,*?*?*?*?*?*?*?*?*?*?*?*?*?*?*?*?*?*?*?*?*?*?,14.2,8.0,65,101634,802,1368,331,399.7,243.4,257.0,42812,25775,28290,6370,57,17.0,7,4,9999,99999,9,999999999,0.0,999,999,99
2050,4,3,15,0,*?*?*?*?*?*?*?*?*?*?*?*?*?*?*?*?*?*?*?*?*?*?,13.7,6.9,62,101634,650,1368,324,351.2,331.2,193.9,37501,33983,21836,4302,55,17.0,6,3,9999,99999,9,999999999,0.0,999,999,99
2050,4,3,16,0,*?*?*?*?*?*?*?*?*?*?*?*?*?*?*?*?*?*?*?*?*?*?,14.1,7.7,65,101634,460,1367,322,251.9,392.9,119.7,26189,35915,14986,2290,53,18.0,5,3,9999,99999,9,999999999,0.0,999,999,99
2050,4,3,17,0,*?*?*?*?*?*?*?*?*?*?*?*?*?*?*?*?*?*?*?*?*?*?,14.0,7.9,66,101634,247,1370,330,96.2,190.4,61.8,10191,13473,7391,1159,52,19.6,7,4,9999,99999,9,999999999,0.0,999,999,99
2050,4,3,18,0,*?*?*?*?*?*?*?*?*?*?*?*?*?*?*?*?*?*?*?*?*?*?,12.9,8.5,74,101634,23,1374,333,0.0,0.0,0.0,0,0,0,0,50,19.1,9,5,9999,99999,9,999999999,0.0,999,999,99
2050,4,3,19,0,*?*?*?*?*?*?*?*?*?*?*?*?*?*?*?*?*?*?*?*?*?*?,11.3,8.9,85,101634,0,-0,329,0.0,-0.0,0.0,0,0,0,0,47,17.0,10,5,9999,99999,9,999999999,0.0,999,999,99
2050,4,3,20,0,*?*?*?*?*?*?*?*?*?*?*?*?*?*?*?*?*?*?*?*?*?*?,10.3,9.1,91,101634,0,-0,325,0.0,-0.0,0.0,0,0,0,0,43,18.5,10,5,9999,99999,9,999999999,0.0,999,999,99
2050,4,3,21,0,*?*?*?*?*?*?*?*?*?*?*?*?*?*?*?*?*?*?*?*?*?*?,9.8,8.5,91,101634,0,-0,322,0.0,-0.0,0.0,0,0,0,0,40,14.4,10,5,9999,99999,9,999999999,0.0,999,999,99
2050,4,3,22,0,*?*?*?*?*?*?*?*?*?*?*?*?*?*?*?*?*?*?*?*?*?*?,8.9,7.6,90,101634,0,-0,319,0.0,-0.0,0.0,0,0,0,0,37,11.8,10,5,9999,99999,9,999999999,0.0,999,999,99
2050,4,3,23,0,*?*?*?*?*?*?*?*?*?*?*?*?*?*?*?*?*?*?*?*?*?*?,9.0,7.9,91,101634,0,-0,319,0.0,-0.0,0.0,0,0,0,0,33,12.9,10,5,9999,99999,9,999999999,0.0,999,999,99
2050,4,3,24,0,*?*?*?*?*?*?*?*?*?*?*?*?*?*?*?*?*?*?*?*?*?*?,9.7,4.8,71,101634,0,-0,323,0.0,-0.0,0.0,0,0,0,0,30,14.4,10,5,9999,99999,9,999999999,0.0,999,999,99
2050,4,4,1,0,*?*?*?*?*?*?*?*?*?*?*?*?*?*?*?*?*?*?*?*?*?*?,9.1,7.0,87,101322,0,-0,320,0.0,-0.0,0.0,0,0,0,0,30,13.4,10,5,9999,99999,9,999999999,0.0,999,999,99
2050,4,4,2,0,*?*?*?*?*?*?*?*?*?*?*?*?*?*?*?*?*?*?*?*?*?*?,8.5,6.6,88,101322,0,-0,317,0.0,-0.0,0.0,0,0,0,0,30,13.9,10,5,9999,99999,9,999999999,0.0,999,999,99
2050,4,4,3,0,*?*?*?*?*?*?*?*?*?*?*?*?*?*?*?*?*?*?*?*?*?*?,8.3,6.1,86,101322,0,-0,316,0.0,-0.0,0.0,0,0,0,0,30,14.9,10,5,9999,99999,9,999999999,0.0,999,999,99
2050,4,4,4,0,*?*?*?*?*?*?*?*?*?*?*?*?*?*?*?*?*?*?*?*?*?*?,8.1,6.2,88,101322,0,-0,315,0.0,-0.0,0.0,0,0,0,0,30,15.5,10,5,9999,99999,9,999999999,0.0,999,999,99
2050,4,4,5,0,*?*?*?*?*?*?*?*?*?*?*?*?*?*?*?*?*?*?*?*?*?*?,7.9,5.9,87,101322,0,-0,314,0.0,-0.0,0.0,0,0,0,0,30,16.5,10,5,9999,99999,9,999999999,0.0,999,999,99
2050,4,4,6,0,*?*?*?*?*?*?*?*?*?*?*?*?*?*?*?*?*?*?*?*?*?*?,8.8,7.0,88,101322,186,1370,286,79.5,393.4,26.1,8125,27387,4248,518,30,14.9,2,1,9999,99999,9,999999999,0.0,999,999,99
2050,4,4,7,0,*?*?*?*?*?*?*?*?*?*?*?*?*?*?*?*?*?*?*?*?*?*?,9.6,7.4,86,101322,404,1366,283,231.3,547.6,69.4,23968,48124,10190,1302,32,17.0,0,0,9999,99999,9,999999999,0.0,999,999,99
2050,4,4,8,0,*?*?*?*?*?*?*?*?*?*?*?*?*?*?*?*?*?*?*?*?*?*?,10.9,7.3,78,101322,603,1368,287,368.8,585.8,110.7,38335,56396,15437,2213,33,17.0,0,0,9999,99999,9,999999999,0.0,999,999,99
2050,4,4,9,0,*?*?*?*?*?*?*?*?*?*?*?*?*?*?*?*?*?*?*?*?*?*?,12.8,7.4,70,101322,767,1367,296,482.9,602.5,144.9,50427,59908,19451,3225,35,17.0,0,0,9999,99999,9,999999999,0.0,999,999,99
2050,4,4,10,0,*?*?*?*?*?*?*?*?*?*?*?*?*?*?*?*?*?*?*?*?*?*?,14.5,8.7,68,101322,886,1366,306,565.7,610.7,169.7,59309,61455,22177,4260,37,16.0,0,0,9999,99999,9,999999999,0.0,999,999,99
2050,4,4,11,0,*?*?*?*?*?*?*?*?*?*?*?*?*?*?*?*?*?*?*?*?*?*?,16.0,8.9,63,101322,953,1368,313,611.7,614.4,183.5,64284,62089,23631,5028,38,18.0,0,0,9999,99999,9,999999999,0.0,999,999,99
2050,4,4,12,0,*?*?*?*?*?*?*?*?*?*?*?*?*?*?*?*?*?*?*?*?*?*?,17.1,7.6,53,101322,961,1367,314,617.6,614.8,185.3,64929,62159,23812,5142,40,17.0,0,0,9999,99999,9,999999999,0.0,999,999,99
2050,4,4,13,0,*?*?*?*?*?*?*?*?*?*?*?*?*?*?*?*?*?*?*?*?*?*?,17.3,8.5,56,101322,912,1367,326,581.5,585.9,190.7,60643,58798,24312,4878,40,17.5,2,1,9999,99999,9,999999999,0.0,999,999,99
2050,4,4,14,0,*?*?*?*?*?*?*?*?*?*?*?*?*?*?*?*?*?*?*?*?*?*?,17.0,9.7,62,101322,807,1366,338,476.5,423.6,226.3,49964,43239,26596,5339,40,17.0,5,3,9999,99999,9,999999999,0.0,999,999,99
2050,4,4,15,0,*?*?*?*?*?*?*?*?*?*?*?*?*?*?*?*?*?*?*?*?*?*?,17.1,9.8,62,101322,655,1366,342,354.7,331.5,195.8,37884,34077,22037,4361,40,17.0,6,3,9999,99999,9,999999999,0.0,999,999,99
2050,4,4,16,0,*?*?*?*?*?*?*?*?*?*?*?*?*?*?*?*?*?*?*?*?*?*?,16.9,10.2,65,101322,466,1367,345,216.3,226.5,139.1,22856,21330,15930,2864,40,18.0,7,4,9999,99999,9,999999999,0.0,999,999,99
2050,4,4,17,0,*?*?*?*?*?*?*?*?*?*?*?*?*?*?*?*?*?*?*?*?*?*?,16.8,10.8,67,101322,252,1365,345,99.4,192.2,63.9,10524,13756,7628,1202,40,19.6,7,4,9999,99999,9,999999999,0.2,999,999,99
2050,4,4,18,0,*?*?*?*?*?*?*?*?*?*?*?*?*?*?*?*?*?*?*?*?*?*?,15.2,11.7,80,101322,29,1373,347,0.0,0.0,0.0,0,0,0,0,40,19.1,10,5,9999,99999,9,999999999,1.3,999,999,99
2050,4,4,19,0,*?*?*?*?*?*?*?*?*?*?*?*?*?*?*?*?*?*?*?*?*?*?,14.1,11.3,83,101322,0,-0,342,0.0,-0.0,0.0,0,0,0,0,37,17.0,10,5,9999,99999,9,999999999,0.0,999,999,99
2050,4,4,20,0,*?*?*?*?*?*?*?*?*?*?*?*?*?*?*?*?*?*?*?*?*?*?,12.7,10.7,87,101322,0,-0,335,0.0,-0.0,0.0,0,0,0,0,33,18.5,10,5,9999,99999,9,999999999,0.2,999,999,99
2050,4,4,21,0,*?*?*?*?*?*?*?*?*?*?*?*?*?*?*?*?*?*?*?*?*?*?,12.1,10.1,87,101322,0,-0,333,0.0,-0.0,0.0,0,0,0,0,30,14.4,10,5,9999,99999,9,999999999,0.2,999,999,99
2050,4,4,22,0,*?*?*?*?*?*?*?*?*?*?*?*?*?*?*?*?*?*?*?*?*?*?,10.8,10.3,96,101322,0,-0,327,0.0,-0.0,0.0,0,0,0,0,27,11.8,10,5,9999,99999,9,999999999,0.2,999,999,99
2050,4,4,23,0,*?*?*?*?*?*?*?*?*?*?*?*?*?*?*?*?*?*?*?*?*?*?,11.7,11.0,95,101322,0,-0,331,0.0,-0.0,0.0,0,0,0,0,23,12.9,10,5,9999,99999,9,999999999,0.0,999,999,99
2050,4,4,24,0,*?*?*?*?*?*?*?*?*?*?*?*?*?*?*?*?*?*?*?*?*?*?,9.1,7.4,89,101322,0,-0,320,0.0,-0.0,0.0,0,0,0,0,30,14.4,10,5,9999,99999,9,999999999,0.0,999,999,99
2050,4,5,1,0,*?*?*?*?*?*?*?*?*?*?*?*?*?*?*?*?*?*?*?*?*?*?,12.7,12.7,100,101485,0,-0,335,0.0,-0.0,0.0,0,0,0,0,20,13.4,10,5,9999,99999,9,999999999,0.0,999,999,99
2050,4,5,2,0,*?*?*?*?*?*?*?*?*?*?*?*?*?*?*?*?*?*?*?*?*?*?,12.8,12.8,100,101485,0,-0,335,0.0,-0.0,0.0,0,0,0,0,20,13.9,10,5,9999,99999,9,999999999,0.0,999,999,99
2050,4,5,3,0,*?*?*?*?*?*?*?*?*?*?*?*?*?*?*?*?*?*?*?*?*?*?,13.1,13.2,100,101485,0,-0,337,0.0,-0.0,0.0,0,0,0,0,20,14.9,10,5,9999,99999,9,999999999,0.2,999,999,99
2050,4,5,4,0,*?*?*?*?*?*?*?*?*?*?*?*?*?*?*?*?*?*?*?*?*?*?,12.9,12.8,100,101485,0,-0,336,0.0,-0.0,0.0,0,0,0,0,20,15.5,10,5,9999,99999,9,999999999,3.2,999,999,99
2050,4,5,5,0,*?*?*?*?*?*?*?*?*?*?*?*?*?*?*?*?*?*?*?*?*?*?,12.6,12.5,100,101485,0,-0,335,0.0,-0.0,0.0,0,0,0,0,20,16.5,10,5,9999,99999,9,999999999,0.0,999,999,99
2050,4,5,6,0,*?*?*?*?*?*?*?*?*?*?*?*?*?*?*?*?*?*?*?*?*?*?,13.0,13.0,100,101485,194,1369,331,56.9,101.3,42.6,6086,6202,5201,769,20,14.9,8,4,9999,99999,9,999999999,0.0,999,999,99
2050,4,5,7,0,*?*?*?*?*?*?*?*?*?*?*?*?*?*?*?*?*?*?*?*?*?*?,13.4,13.4,100,101485,412,1367,333,158.0,132.1,118.2,17197,12045,13518,2642,22,17.0,8,4,9999,99999,9,999999999,0.0,999,999,99
2050,4,5,8,0,*?*?*?*?*?*?*?*?*?*?*?*?*?*?*?*?*?*?*?*?*?*?,14.1,13.5,96,101485,610,1367,336,249.7,141.0,186.8,27206,14177,21092,4489,23,17.0,8,4,9999,99999,9,999999999,0.0,999,999,99
2050,4,5,9,0,*?*?*?*?*?*?*?*?*?*?*?*?*?*?*?*?*?*?*?*?*?*?,14.4,12.8,90,101485,774,1367,340,245.8,57.7,213.1,27060,5789,24008,6880,25,17.0,9,5,9999,99999,9,999999999,0.0,999,999,99
2050,4,5,10,0,*?*?*?*?*?*?*?*?*?*?*?*?*?*?*?*?*?*?*?*?*?*?,15.6,12.3,81,101485,893,1367,343,380.8,146.9,284.8,41723,15485,31731,8123,27,16.0,8,4,9999,99999,9,999999999,0.0,999,999,99
2050,4,5,11,0,*?*?*?*?*?*?*?*?*?*?*?*?*?*?*?*?*?*?*?*?*?*?,16.5,12.1,75,101485,959,1367,347,411.3,147.7,307.7,45137,15647,34176,9318,28,18.0,8,4,9999,99999,9,999999999,0.0,999,999,99
2050,4,5,12,0,*?*?*?*?*?*?*?*?*?*?*?*?*?*?*?*?*?*?*?*?*?*?,16.9,11.3,69,101485,967,1366,349,415.2,147.8,310.6,45568,15665,34483,9485,30,17.0,8,4,9999,99999,9,999999999,0.0,999,999,99
2050,4,5,13,0,*?*?*?*?*?*?*?*?*?*?*?*?*?*?*?*?*?*?*?*?*?*?,16.6,10.3,66,101485,917,1366,351,295.9,58.6,256.6,32631,5949,28905,9061,33,17.5,9,5,9999,99999,9,999999999,0.0,999,999,99
2050,4,5,14,0,*?*?*?*?*?*?*?*?*?*?*?*?*?*?*?*?*?*?*?*?*?*?,16.7,8.9,60,101485,813,1367,347,343.7,145.6,257.1,37594,15235,28746,6904,37,17.0,8,4,9999,99999,9,999999999,0.0,999,999,99
2050,4,5,15,0,*?*?*?*?*?*?*?*?*?*?*?*?*?*?*?*?*?*?*?*?*?*?,16.9,7.6,54,101485,661,1367,352,206.3,56.7,178.8,22682,5597,20152,5430,40,17.0,9,5,9999,99999,9,999999999,0.0,999,999,99
2050,4,5,16,0,*?*?*?*?*?*?*?*?*?*?*?*?*?*?*?*?*?*?*?*?*?*?,16.3,5.9,50,101485,472,1368,349,140.1,54.0,121.5,15383,5042,13705,3371,43,18.0,9,5,9999,99999,9,999999999,0.0,999,999,99
2050,4,5,17,0,*?*?*?*?*?*?*?*?*?*?*?*?*?*?*?*?*?*?*?*?*?*?,16.9,6.4,50,101485,258,1366,347,86.8,115.8,64.9,9489,8827,7547,1391,47,19.6,8,4,9999,99999,9,999999999,0.0,999,999,99
2050,4,5,18,0,*?*?*?*?*?*?*?*?*?*?*?*?*?*?*?*?*?*?*?*?*?*?,16.1,5.8,50,101485,35,1372,343,0.0,0.0,0.0,0,0,0,0,50,19.1,8,4,9999,99999,9,999999999,0.0,999,999,99
2050,4,5,19,0,*?*?*?*?*?*?*?*?*?*?*?*?*?*?*?*?*?*?*?*?*?*?,15.6,4.8,49,101485,0,-0,351,0.0,-0.0,0.0,0,0,0,0,45,17.0,10,5,9999,99999,9,999999999,0.0,999,999,99
2050,4,5,20,0,*?*?*?*?*?*?*?*?*?*?*?*?*?*?*?*?*?*?*?*?*?*?,14.7,5.3,53,101485,0,-0,346,0.0,-0.0,0.0,0,0,0,0,40,18.5,10,5,9999,99999,9,999999999,0.0,999,999,99
2050,4,5,21,0,*?*?*?*?*?*?*?*?*?*?*?*?*?*?*?*?*?*?*?*?*?*?,14.1,7.3,64,101485,0,-0,343,0.0,-0.0,0.0,0,0,0,0,35,14.4,10,5,9999,99999,9,999999999,0.0,999,999,99
2050,4,5,22,0,*?*?*?*?*?*?*?*?*?*?*?*?*?*?*?*?*?*?*?*?*?*?,13.8,8.7,71,101485,0,-0,341,0.0,-0.0,0.0,0,0,0,0,30,11.8,10,5,9999,99999,9,999999999,0.0,999,999,99
2050,4,5,23,0,*?*?*?*?*?*?*?*?*?*?*?*?*?*?*?*?*?*?*?*?*?*?,13.1,9.1,76,101485,0,-0,338,0.0,-0.0,0.0,0,0,0,0,25,12.9,10,5,9999,99999,9,999999999,0.0,999,999,99
2050,4,5,24,0,*?*?*?*?*?*?*?*?*?*?*?*?*?*?*?*?*?*?*?*?*?*?,12.6,12.1,97,101485,0,-0,335,0.0,-0.0,0.0,0,0,0,0,20,14.4,10,5,9999,99999,9,999999999,0.0,999,999,99
2050,4,6,1,0,*?*?*?*?*?*?*?*?*?*?*?*?*?*?*?*?*?*?*?*?*?*?,10.2,6.2,76,102368,0,-0,325,0.0,-0.0,0.0,0,0,0,0,75,13.4,10,5,9999,99999,9,999999999,0.0,999,999,99
2050,4,6,2,0,*?*?*?*?*?*?*?*?*?*?*?*?*?*?*?*?*?*?*?*?*?*?,8.8,4.6,75,102368,0,-0,319,0.0,-0.0,0.0,0,0,0,0,130,13.9,10,5,9999,99999,9,999999999,0.0,999,999,99
2050,4,6,3,0,*?*?*?*?*?*?*?*?*?*?*?*?*?*?*?*?*?*?*?*?*?*?,8.3,5.1,80,102368,0,-0,316,0.0,-0.0,0.0,0,0,0,0,185,14.9,10,5,9999,99999,9,999999999,0.0,999,999,99
2050,4,6,4,0,*?*?*?*?*?*?*?*?*?*?*?*?*?*?*?*?*?*?*?*?*?*?,8.1,5.9,86,102368,0,-0,315,0.0,-0.0,0.0,0,0,0,0,240,15.5,10,5,9999,99999,9,999999999,0.0,999,999,99
2050,4,6,5,0,*?*?*?*?*?*?*?*?*?*?*?*?*?*?*?*?*?*?*?*?*?*?,8.0,6.1,87,102368,0,-0,290,0.0,-0.0,0.0,0,0,0,0,295,16.5,4,2,9999,99999,9,999999999,0.0,999,999,99
2050,4,6,6,0,*?*?*?*?*?*?*?*?*?*?*?*?*?*?*?*?*?*?*?*?*?*?,8.3,6.6,88,102368,201,1363,304,71.7,173.4,46.1,7635,10889,5593,840,350,14.9,7,4,9999,99999,9,999999999,0.0,999,999,99
2050,4,6,7,0,*?*?*?*?*?*?*?*?*?*?*?*?*?*?*?*?*?*?*?*?*?*?,8.7,6.4,85,102368,419,1364,318,70.2,0.0,70.2,8189,0,8211,2866,300,17.0,10,5,9999,99999,9,999999999,0.0,999,999,99
2050,4,6,8,0,*?*?*?*?*?*?*?*?*?*?*?*?*?*?*?*?*?*?*?*?*?*?,10.4,6.9,78,102368,617,1366,305,353.8,411.1,168.0,36867,40360,20403,3447,250,17.0,5,3,9999,99999,9,999999999,0.0,999,999,99
2050,4,6,9,0,*?*?*?*?*?*?*?*?*?*?*?*?*?*?*?*?*?*?*?*?*?*?,12.9,7.3,68,102368,781,1366,312,477.3,491.0,196.7,50551,50031,23699,4480,200,17.0,4,2,9999,99999,9,999999999,0.0,999,999,99
2050,4,6,10,0,*?*?*?*?*?*?*?*?*?*?*?*?*?*?*?*?*?*?*?*?*?*?,13.5,7.3,66,102368,899,1365,315,557.1,497.5,229.5,59254,51358,27126,5938,150,16.0,4,2,9999,99999,9,999999999,0.0,999,999,99
2050,4,6,11,0,*?*?*?*?*?*?*?*?*?*?*?*?*?*?*?*?*?*?*?*?*?*?,14.7,5.1,52,102368,965,1366,298,620.7,615.0,186.2,65263,62194,23904,5202,100,18.0,0,0,9999,99999,9,999999999,0.0,999,999,99
2050,4,6,12,0,*?*?*?*?*?*?*?*?*?*?*?*?*?*?*?*?*?*?*?*?*?*?,15.0,4.3,49,102368,973,1366,308,624.5,589.1,204.8,65264,59316,25734,5724,50,17.0,2,1,9999,99999,9,999999999,0.0,999,999,99
2050,4,6,13,0,*?*?*?*?*?*?*?*?*?*?*?*?*?*?*?*?*?*?*?*?*?*?,15.1,5.0,50,102368,923,1366,300,591.6,612.8,177.5,62108,61826,22998,4671,85,17.5,0,0,9999,99999,9,999999999,0.0,999,999,99
2050,4,6,14,0,*?*?*?*?*?*?*?*?*?*?*?*?*?*?*?*?*?*?*?*?*?*?,15.6,5.3,50,102368,818,1365,312,517.4,580.4,169.7,53783,57791,22092,3904,120,17.0,2,1,9999,99999,9,999999999,0.0,999,999,99
2050,4,6,15,0,*?*?*?*?*?*?*?*?*?*?*?*?*?*?*?*?*?*?*?*?*?*?,15.0,6.4,56,102368,666,1365,302,413.4,593.3,124.0,43035,58011,17034,2568,155,17.0,0,0,9999,99999,9,999999999,0.0,999,999,99
2050,4,6,16,0,*?*?*?*?*?*?*?*?*?*?*?*?*?*?*?*?*?*?*?*?*?*?,15.3,5.5,51,102368,477,1366,306,282.0,559.6,86.6,29186,51312,12401,1645,190,18.0,1,0,9999,99999,9,999999999,0.0,999,999,99
2050,4,6,17,0,*?*?*?*?*?*?*?*?*?*?*?*?*?*?*?*?*?*?*?*?*?*?,14.6,4.6,51,102368,264,1367,341,67.5,46.5,58.5,7443,3593,6869,1255,225,19.6,9,5,9999,99999,9,999999999,0.0,999,999,99
2050,4,6,18,0,*?*?*?*?*?*?*?*?*?*?*?*?*?*?*?*?*?*?*?*?*?*?,13.5,5.5,58,102368,41,1373,331,0.0,0.0,0.0,0,0,0,0,260,19.1,8,4,9999,99999,9,999999999,0.0,999,999,99
2050,4,6,19,0,*?*?*?*?*?*?*?*?*?*?*?*?*?*?*?*?*?*?*?*?*?*?,12.5,6.4,66,102368,0,-0,335,0.0,-0.0,0.0,0,0,0,0,235,17.0,10,5,9999,99999,9,999999999,0.0,999,999,99
2050,4,6,20,0,*?*?*?*?*?*?*?*?*?*?*?*?*?*?*?*?*?*?*?*?*?*?,11.4,6.1,69,102368,0,-0,330,0.0,-0.0,0.0,0,0,0,0,210,18.5,10,5,9999,99999,9,999999999,0.0,999,999,99
2050,4,6,21,0,*?*?*?*?*?*?*?*?*?*?*?*?*?*?*?*?*?*?*?*?*?*?,10.8,6.7,76,102368,0,-0,327,0.0,-0.0,0.0,0,0,0,0,185,14.4,10,5,9999,99999,9,999999999,0.0,999,999,99
2050,4,6,22,0,*?*?*?*?*?*?*?*?*?*?*?*?*?*?*?*?*?*?*?*?*?*?,10.6,8.0,83,102368,0,-0,326,0.0,-0.0,0.0,0,0,0,0,160,11.8,10,5,9999,99999,9,999999999,0.0,999,999,99
2050,4,6,23,0,*?*?*?*?*?*?*?*?*?*?*?*?*?*?*?*?*?*?*?*?*?*?,10.5,7.9,84,102368,0,-0,326,0.0,-0.0,0.0,0,0,0,0,135,12.9,10,5,9999,99999,9,999999999,0.0,999,999,99
2050,4,6,24,0,*?*?*?*?*?*?*?*?*?*?*?*?*?*?*?*?*?*?*?*?*?*?,12.4,7.7,73,102368,0,-0,335,0.0,-0.0,0.0,0,0,0,0,20,14.4,10,5,9999,99999,9,999999999,0.0,999,999,99
2050,4,7,1,0,*?*?*?*?*?*?*?*?*?*?*?*?*?*?*?*?*?*?*?*?*?*?,10.0,6.4,77,101927,0,-0,324,0.0,-0.0,0.0,0,0,0,0,105,13.4,10,5,9999,99999,9,999999999,0.0,999,999,99
2050,4,7,2,0,*?*?*?*?*?*?*?*?*?*?*?*?*?*?*?*?*?*?*?*?*?*?,9.6,5.8,76,101927,0,-0,322,0.0,-0.0,0.0,0,0,0,0,100,13.9,10,5,9999,99999,9,999999999,0.0,999,999,99
2050,4,7,3,0,*?*?*?*?*?*?*?*?*?*?*?*?*?*?*?*?*?*?*?*?*?*?,10.1,7.0,80,101927,0,-0,324,0.0,-0.0,0.0,0,0,0,0,95,14.9,10,5,9999,99999,9,999999999,0.0,999,999,99
2050,4,7,4,0,*?*?*?*?*?*?*?*?*?*?*?*?*?*?*?*?*?*?*?*?*?*?,9.6,6.9,82,101927,0,-0,322,0.0,-0.0,0.0,0,0,0,0,90,15.5,10,5,9999,99999,9,999999999,0.0,999,999,99
2050,4,7,5,0,*?*?*?*?*?*?*?*?*?*?*?*?*?*?*?*?*?*?*?*?*?*?,9.0,6.6,83,101927,0,-0,299,0.0,-0.0,0.0,0,0,0,0,85,16.5,5,3,9999,99999,9,999999999,0.0,999,999,99
2050,4,7,6,0,*?*?*?*?*?*?*?*?*?*?*?*?*?*?*?*?*?*?*?*?*?*?,9.5,7.3,85,101927,209,1363,282,96.3,439.8,28.9,9857,31965,4682,573,80,14.9,0,0,9999,99999,9,999999999,0.0,999,999,99
2050,4,7,7,0,*?*?*?*?*?*?*?*?*?*?*?*?*?*?*?*?*?*?*?*?*?*?,9.9,7.0,81,101927,427,1365,283,247.5,553.9,74.2,25639,49439,10826,1399,87,17.0,0,0,9999,99999,9,999999999,0.0,999,999,99
2050,4,7,8,0,*?*?*?*?*?*?*?*?*?*?*?*?*?*?*?*?*?*?*?*?*?*?,12.7,8.1,72,101927,624,1365,297,384.4,588.6,115.3,39968,56998,15995,2332,93,17.0,0,0,9999,99999,9,999999999,0.0,999,999,99
2050,4,7,9,0,*?*?*?*?*?*?*?*?*?*?*?*?*?*?*?*?*?*?*?*?*?*?,14.7,9.3,69,101927,787,1364,308,497.8,604.1,149.3,52010,60228,19944,3385,100,17.0,0,0,9999,99999,9,999999999,0.0,999,999,99
2050,4,7,10,0,*?*?*?*?*?*?*?*?*?*?*?*?*?*?*?*?*?*?*?*?*?*?,16.9,8.7,57,101927,905,1364,316,579.9,611.9,174.0,60837,61660,22622,4478,107,16.0,0,0,9999,99999,9,999999999,0.0,999,999,99
2050,4,7,11,0,*?*?*?*?*?*?*?*?*?*?*?*?*?*?*?*?*?*?*?*?*?*?,18.3,9.4,56,101927,971,1365,324,625.2,615.4,187.6,65745,62243,24037,5290,113,18.0,0,0,9999,99999,9,999999999,0.0,999,999,99
2050,4,7,12,0,*?*?*?*?*?*?*?*?*?*?*?*?*?*?*?*?*?*?*?*?*?*?,19.2,10.7,57,101927,978,1364,331,630.6,615.8,189.2,66326,62302,24197,5400,120,17.0,0,0,9999,99999,9,999999999,0.0,999,999,99
2050,4,7,13,0,*?*?*?*?*?*?*?*?*?*?*?*?*?*?*?*?*?*?*?*?*?*?,19.1,9.8,54,101927,928,1365,329,595.7,613.2,178.7,62549,61879,23123,4740,118,17.5,0,0,9999,99999,9,999999999,0.0,999,999,99
2050,4,7,14,0,*?*?*?*?*?*?*?*?*?*?*?*?*?*?*?*?*?*?*?*?*?*?,19.3,8.9,50,101927,823,1364,327,523.0,606.8,156.9,54710,60730,20782,3681,117,17.0,0,0,9999,99999,9,999999999,0.0,999,999,99
2050,4,7,15,0,*?*?*?*?*?*?*?*?*?*?*?*?*?*?*?*?*?*?*?*?*?*?,19.4,9.9,54,101927,671,1364,330,417.4,593.9,125.2,43450,58135,17171,2602,115,17.0,0,0,9999,99999,9,999999999,0.0,999,999,99
2050,4,7,16,0,*?*?*?*?*?*?*?*?*?*?*?*?*?*?*?*?*?*?*?*?*?*?,19.1,9.3,52,101927,482,1364,327,286.1,566.6,85.8,29651,52155,12325,1639,113,18.0,0,0,9999,99999,9,999999999,0.0,999,999,99
2050,4,7,17,0,*?*?*?*?*?*?*?*?*?*?*?*?*?*?*?*?*?*?*?*?*?*?,18.5,10.1,57,101927,269,1363,341,133.7,398.4,55.1,13606,30047,8026,974,112,19.6,4,2,9999,99999,9,999999999,0.0,999,999,99
2050,4,7,18,0,*?*?*?*?*?*?*?*?*?*?*?*?*?*?*?*?*?*?*?*?*?*?,17.0,11.5,69,101927,47,1374,337,0.0,0.0,0.0,0,0,0,0,110,19.1,4,2,9999,99999,9,999999999,0.0,999,999,99
2050,4,7,19,0,*?*?*?*?*?*?*?*?*?*?*?*?*?*?*?*?*?*?*?*?*?*?,15.2,11.8,79,101927,0,-0,347,0.0,-0.0,0.0,0,0,0,0,107,17.0,10,5,9999,99999,9,999999999,0.0,999,999,99
2050,4,7,20,0,*?*?*?*?*?*?*?*?*?*?*?*?*?*?*?*?*?*?*?*?*?*?,13.7,11.8,87,101927,0,-0,340,0.0,-0.0,0.0,0,0,0,0,103,18.5,10,5,9999,99999,9,999999999,0.0,999,999,99
2050,4,7,21,0,*?*?*?*?*?*?*?*?*?*?*?*?*?*?*?*?*?*?*?*?*?*?,13.5,12.0,89,101927,0,-0,339,0.0,-0.0,0.0,0,0,0,0,100,14.4,10,5,9999,99999,9,999999999,0.0,999,999,99
2050,4,7,22,0,*?*?*?*?*?*?*?*?*?*?*?*?*?*?*?*?*?*?*?*?*?*?,12.6,11.5,92,101927,0,-0,335,0.0,-0.0,0.0,0,0,0,0,97,11.8,10,5,9999,99999,9,999999999,0.0,999,999,99
2050,4,7,23,0,*?*?*?*?*?*?*?*?*?*?*?*?*?*?*?*?*?*?*?*?*?*?,13.0,12.1,93,101927,0,-0,337,0.0,-0.0,0.0,0,0,0,0,93,12.9,10,5,9999,99999,9,999999999,0.0,999,999,99
2050,4,7,24,0,*?*?*?*?*?*?*?*?*?*?*?*?*?*?*?*?*?*?*?*?*?*?,10.3,7.1,80,101927,0,-0,325,0.0,-0.0,0.0,0,0,0,0,110,14.4,10,5,9999,99999,9,999999999,0.0,999,999,99
2050,4,8,1,0,*?*?*?*?*?*?*?*?*?*?*?*?*?*?*?*?*?*?*?*?*?*?,13.9,11.3,83,100388,0,-0,341,0.0,-0.0,0.0,0,0,0,0,87,13.4,10,5,9999,99999,9,999999999,0.0,999,999,99
2050,4,8,2,0,*?*?*?*?*?*?*?*?*?*?*?*?*?*?*?*?*?*?*?*?*?*?,14.2,11.0,79,100388,0,-0,342,0.0,-0.0,0.0,0,0,0,0,83,13.9,10,5,9999,99999,9,999999999,0.0,999,999,99
2050,4,8,3,0,*?*?*?*?*?*?*?*?*?*?*?*?*?*?*?*?*?*?*?*?*?*?,14.0,10.9,80,100388,0,-0,342,0.0,-0.0,0.0,0,0,0,0,80,14.9,10,5,9999,99999,9,999999999,0.0,999,999,99
2050,4,8,4,0,*?*?*?*?*?*?*?*?*?*?*?*?*?*?*?*?*?*?*?*?*?*?,13.7,11.1,82,100388,0,-0,340,0.0,-0.0,0.0,0,0,0,0,77,15.5,10,5,9999,99999,9,999999999,0.0,999,999,99
2050,4,8,5,0,*?*?*?*?*?*?*?*?*?*?*?*?*?*?*?*?*?*?*?*?*?*?,13.4,11.0,84,100388,0,-0,332,0.0,-0.0,0.0,0,0,0,0,73,16.5,8,4,9999,99999,9,999999999,0.0,999,999,99
2050,4,8,6,0,*?*?*?*?*?*?*?*?*?*?*?*?*?*?*?*?*?*?*?*?*?*?,14.1,11.0,80,100388,217,1364,329,89.1,250.8,49.2,9306,16738,6548,884,70,14.9,6,3,9999,99999,9,999999999,0.0,999,999,99
2050,4,8,7,0,*?*?*?*?*?*?*?*?*?*?*?*?*?*?*?*?*?*?*?*?*?*?,14.8,11.5,79,100388,434,1363,345,73.3,0.0,73.3,8551,0,8575,3007,78,17.0,10,5,9999,99999,9,999999999,0.0,999,999,99
2050,4,8,8,0,*?*?*?*?*?*?*?*?*?*?*?*?*?*?*?*?*?*?*?*?*?*?,16.5,11.8,72,100388,631,1364,347,260.0,141.6,194.5,28331,14333,21930,4720,87,17.0,8,4,9999,99999,9,999999999,0.0,999,999,99
2050,4,8,9,0,*?*?*?*?*?*?*?*?*?*?*?*?*?*?*?*?*?*?*?*?*?*?,18.3,11.5,63,100388,794,1365,359,253.2,57.9,219.5,27883,5818,24731,7174,95,17.0,9,5,9999,99999,9,999999999,0.0,999,999,99
2050,4,8,10,0,*?*?*?*?*?*?*?*?*?*?*?*?*?*?*?*?*?*?*?*?*?*?,19.8,12.0,59,100388,912,1365,357,511.5,342.9,282.3,55273,36787,30885,7689,103,16.0,6,3,9999,99999,9,999999999,0.0,999,999,99
2050,4,8,11,0,*?*?*?*?*?*?*?*?*?*?*?*?*?*?*?*?*?*?*?*?*?*?,20.8,12.4,58,100388,976,1363,365,496.7,247.7,319.4,53640,26683,34475,9469,112,18.0,7,4,9999,99999,9,999999999,0.0,999,999,99
2050,4,8,12,0,*?*?*?*?*?*?*?*?*?*?*?*?*?*?*?*?*?*?*?*?*?*?,21.9,11.8,52,100388,984,1364,357,627.3,554.0,227.7,67672,57608,27115,6612,120,17.0,3,2,9999,99999,9,999999999,0.0,999,999,99
2050,4,8,13,0,*?*?*?*?*?*?*?*?*?*?*?*?*?*?*?*?*?*?*?*?*?*?,21.7,11.9,53,100388,933,1363,370,473.1,246.8,304.2,50989,26510,32991,8565,118,17.5,7,4,9999,99999,9,999999999,0.0,999,999,99
2050,4,8,14,0,*?*?*?*?*?*?*?*?*?*?*?*?*?*?*?*?*?*?*?*?*?*?,21.5,11.1,51,100388,829,1365,364,461.1,340.0,254.5,49626,36163,28089,6401,117,17.0,6,3,9999,99999,9,999999999,0.0,999,999,99
2050,4,8,15,0,*?*?*?*?*?*?*?*?*?*?*?*?*?*?*?*?*?*?*?*?*?*?,22.0,10.4,47,100388,677,1365,374,281.2,142.9,210.3,30669,14618,23666,5219,115,17.0,8,4,9999,99999,9,999999999,0.0,999,999,99
2050,4,8,16,0,*?*?*?*?*?*?*?*?*?*?*?*?*?*?*?*?*?*?*?*?*?*?,21.8,10.1,46,100388,488,1365,365,253.7,317.9,140.1,26931,30410,16086,2881,113,18.0,6,3,9999,99999,9,999999999,0.0,999,999,99
2050,4,8,17,0,*?*?*?*?*?*?*?*?*?*?*?*?*?*?*?*?*?*?*?*?*?*?,21.9,9.6,45,100388,275,1365,357,137.5,401.4,56.7,13995,30511,8238,1001,112,19.6,4,2,9999,99999,9,999999999,0.0,999,999,99
2050,4,8,18,0,*?*?*?*?*?*?*?*?*?*?*?*?*?*?*?*?*?*?*?*?*?*?,20.4,9.4,48,100388,53,1376,361,0.0,0.0,0.0,0,0,0,0,110,19.1,7,4,9999,99999,9,999999999,0.0,999,999,99
2050,4,8,19,0,*?*?*?*?*?*?*?*?*?*?*?*?*?*?*?*?*?*?*?*?*?*?,18.7,9.9,55,100388,0,-0,365,0.0,-0.0,0.0,0,0,0,0,105,17.0,10,5,9999,99999,9,999999999,0.0,999,999,99
2050,4,8,20,0,*?*?*?*?*?*?*?*?*?*?*?*?*?*?*?*?*?*?*?*?*?*?,17.9,10.4,60,100388,0,-0,361,0.0,-0.0,0.0,0,0,0,0,100,18.5,10,5,9999,99999,9,999999999,0.0,999,999,99
2050,4,8,21,0,*?*?*?*?*?*?*?*?*?*?*?*?*?*?*?*?*?*?*?*?*?*?,16.6,10.4,65,100388,0,-0,354,0.0,-0.0,0.0,0,0,0,0,95,14.4,10,5,9999,99999,9,999999999,0.0,999,999,99
2050,4,8,22,0,*?*?*?*?*?*?*?*?*?*?*?*?*?*?*?*?*?*?*?*?*?*?,16.1,10.3,67,100388,0,-0,352,0.0,-0.0,0.0,0,0,0,0,90,11.8,10,5,9999,99999,9,999999999,0.0,999,999,99
2050,4,8,23,0,*?*?*?*?*?*?*?*?*?*?*?*?*?*?*?*?*?*?*?*?*?*?,15.8,10.4,68,100388,0,-0,350,0.0,-0.0,0.0,0,0,0,0,85,12.9,10,5,9999,99999,9,999999999,0.0,999,999,99
2050,4,8,24,0,*?*?*?*?*?*?*?*?*?*?*?*?*?*?*?*?*?*?*?*?*?*?,13.4,11.7,88,100388,0,-0,338,0.0,-0.0,0.0,0,0,0,0,90,14.4,10,5,9999,99999,9,999999999,0.0,999,999,99
2050,4,9,1,0,*?*?*?*?*?*?*?*?*?*?*?*?*?*?*?*?*?*?*?*?*?*?,14.6,9.9,72,99581.3,0,-0,345,0.0,-0.0,0.0,0,0,0,0,80,13.4,10,5,9999,99999,9,999999999,0.0,999,999,99
2050,4,9,2,0,*?*?*?*?*?*?*?*?*?*?*?*?*?*?*?*?*?*?*?*?*?*?,13.9,9.7,74,99581.3,0,-0,341,0.0,-0.0,0.0,0,0,0,0,80,13.9,10,5,9999,99999,9,999999999,0.0,999,999,99
2050,4,9,3,0,*?*?*?*?*?*?*?*?*?*?*?*?*?*?*?*?*?*?*?*?*?*?,13.2,9.1,75,99581.3,0,-0,338,0.0,-0.0,0.0,0,0,0,0,80,14.9,10,5,9999,99999,9,999999999,0.0,999,999,99
2050,4,9,4,0,*?*?*?*?*?*?*?*?*?*?*?*?*?*?*?*?*?*?*?*?*?*?,13.0,9.1,76,99581.3,0,-0,337,0.0,-0.0,0.0,0,0,0,0,80,15.5,10,5,9999,99999,9,999999999,0.0,999,999,99
2050,4,9,5,0,*?*?*?*?*?*?*?*?*?*?*?*?*?*?*?*?*?*?*?*?*?*?,12.8,8.8,75,99581.3,2,1400,333,0.0,0.0,0.0,0,0,0,0,80,16.5,9,5,9999,99999,9,999999999,0.0,999,999,99
2050,4,9,6,0,*?*?*?*?*?*?*?*?*?*?*?*?*?*?*?*?*?*?*?*?*?*?,13.0,9.3,76,99581.3,225,1366,334,54.0,43.6,46.8,5972,3133,5530,994,80,14.9,9,5,9999,99999,9,999999999,0.0,999,999,99
2050,4,9,7,0,*?*?*?*?*?*?*?*?*?*?*?*?*?*?*?*?*?*?*?*?*?*?,13.3,9.7,78,99581.3,441,1362,328,203.5,224.4,130.9,21491,20769,15034,2672,80,17.0,7,4,9999,99999,9,999999999,0.0,999,999,99
2050,4,9,8,0,*?*?*?*?*?*?*?*?*?*?*?*?*?*?*?*?*?*?*?*?*?*?,15.7,10.2,68,99581.3,638,1364,339,311.2,237.5,200.1,33082,24279,22420,4466,80,17.0,7,4,9999,99999,9,999999999,0.0,999,999,99
2050,4,9,9,0,*?*?*?*?*?*?*?*?*?*?*?*?*?*?*?*?*?*?*?*?*?*?,17.6,9.9,60,99581.3,800,1363,352,338.7,145.4,253.4,37030,15194,28334,6754,80,17.0,8,4,9999,99999,9,999999999,0.0,999,999,99
2050,4,9,10,0,*?*?*?*?*?*?*?*?*?*?*?*?*?*?*?*?*?*?*?*?*?*?,19.2,9.6,52,99581.3,918,1364,356,464.7,246.5,298.8,50047,26441,32460,8270,80,16.0,7,4,9999,99999,9,999999999,0.0,999,999,99
2050,4,9,11,0,*?*?*?*?*?*?*?*?*?*?*?*?*?*?*?*?*?*?*?*?*?*?,19.8,8.7,47,99581.3,982,1363,362,423.2,148.0,316.5,46458,15700,35114,9844,80,18.0,8,4,9999,99999,9,999999999,0.0,999,999,99
2050,4,9,12,0,*?*?*?*?*?*?*?*?*?*?*?*?*?*?*?*?*?*?*?*?*?*?,20.3,8.7,46,99581.3,989,1363,365,426.5,148.1,319.0,46832,15715,35380,10000,80,17.0,8,4,9999,99999,9,999999999,0.0,999,999,99
2050,4,9,13,0,*?*?*?*?*?*?*?*?*?*?*?*?*?*?*?*?*?*?*?*?*?*?,20.8,8.4,44,99581.3,939,1364,371,304.2,58.7,263.7,33547,5969,29708,9466,85,17.5,9,5,9999,99999,9,999999999,0.0,999,999,99
2050,4,9,14,0,*?*?*?*?*?*?*?*?*?*?*?*?*?*?*?*?*?*?*?*?*?*?,20.8,9.1,46,99581.3,834,1363,367,354.4,146.0,265.1,38767,15312,29596,7232,90,17.0,8,4,9999,99999,9,999999999,0.0,999,999,99
2050,4,9,15,0,*?*?*?*?*?*?*?*?*?*?*?*?*?*?*?*?*?*?*?*?*?*?,20.6,10.3,51,99581.3,682,1364,367,283.8,143.0,212.3,30952,14649,23875,5282,95,17.0,8,4,9999,99999,9,999999999,0.0,999,999,99
2050,4,9,16,0,*?*?*?*?*?*?*?*?*?*?*?*?*?*?*?*?*?*?*?*?*?*?,21.1,9.8,48,99581.3,493,1363,369,196.2,136.7,146.7,21340,13123,16677,3369,100,18.0,8,4,9999,99999,9,999999999,0.0,999,999,99
2050,4,9,17,0,*?*?*?*?*?*?*?*?*?*?*?*?*?*?*?*?*?*?*?*?*?*?,20.4,10.7,53,99581.3,280,1361,369,73.5,47.6,63.8,8095,3774,7460,1373,105,19.6,9,5,9999,99999,9,999999999,0.0,999,999,99
2050,4,9,18,0,*?*?*?*?*?*?*?*?*?*?*?*?*?*?*?*?*?*?*?*?*?*?,19.4,10.3,54,99581.3,58,1354,364,0.0,0.0,0.0,0,0,0,0,110,19.1,9,5,9999,99999,9,999999999,0.0,999,999,99
2050,4,9,19,0,*?*?*?*?*?*?*?*?*?*?*?*?*?*?*?*?*?*?*?*?*?*?,18.0,10.7,61,99581.3,0,-0,361,0.0,-0.0,0.0,0,0,0,0,95,17.0,10,5,9999,99999,9,999999999,0.0,999,999,99
2050,4,9,20,0,*?*?*?*?*?*?*?*?*?*?*?*?*?*?*?*?*?*?*?*?*?*?,16.7,9.8,63,99581.3,0,-0,355,0.0,-0.0,0.0,0,0,0,0,80,18.5,10,5,9999,99999,9,999999999,0.0,999,999,99
2050,4,9,21,0,*?*?*?*?*?*?*?*?*?*?*?*?*?*?*?*?*?*?*?*?*?*?,15.7,9.4,65,99581.3,0,-0,350,0.0,-0.0,0.0,0,0,0,0,65,14.4,10,5,9999,99999,9,999999999,0.0,999,999,99
2050,4,9,22,0,*?*?*?*?*?*?*?*?*?*?*?*?*?*?*?*?*?*?*?*?*?*?,15.1,9.4,68,99581.3,0,-0,347,0.0,-0.0,0.0,0,0,0,0,50,11.8,10,5,9999,99999,9,999999999,0.0,999,999,99
2050,4,9,23,0,*?*?*?*?*?*?*?*?*?*?*?*?*?*?*?*?*?*?*?*?*?*?,15.3,10.4,71,99581.3,0,-0,348,0.0,-0.0,0.0,0,0,0,0,35,12.9,10,5,9999,99999,9,999999999,0.0,999,999,99
2050,4,9,24,0,*?*?*?*?*?*?*?*?*?*?*?*?*?*?*?*?*?*?*?*?*?*?,15.6,10.2,69,99581.3,0,-0,349,0.0,-0.0,0.0,0,0,0,0,80,14.4,10,5,9999,99999,9,999999999,0.0,999,999,99
2050,4,10,1,0,*?*?*?*?*?*?*?*?*?*?*?*?*?*?*?*?*?*?*?*?*?*?,15.7,9.3,65,100245,0,-0,350,0.0,-0.0,0.0,0,0,0,0,18,2.6,10,5,9999,99999,9,999999999,0.0,999,999,99
2050,4,10,2,0,*?*?*?*?*?*?*?*?*?*?*?*?*?*?*?*?*?*?*?*?*?*?,15.8,8.9,62,100245,0,-0,351,0.0,-0.0,0.0,0,0,0,0,17,4.1,10,5,9999,99999,9,999999999,0.0,999,999,99
2050,4,10,3,0,*?*?*?*?*?*?*?*?*?*?*?*?*?*?*?*?*?*?*?*?*?*?,15.2,8.3,62,100245,0,-0,348,0.0,-0.0,0.0,0,0,0,0,15,5.2,10,5,9999,99999,9,999999999,0.0,999,999,99
2050,4,10,4,0,*?*?*?*?*?*?*?*?*?*?*?*?*?*?*?*?*?*?*?*?*?*?,14.9,8.0,62,100245,0,-0,346,0.0,-0.0,0.0,0,0,0,0,13,5.2,10,5,9999,99999,9,999999999,0.0,999,999,99
2050,4,10,5,0,*?*?*?*?*?*?*?*?*?*?*?*?*?*?*?*?*?*?*?*?*?*?,14.6,8.3,64,100245,10,1385,345,0.0,0.0,0.0,0,0,0,0,12,8.8,10,5,9999,99999,9,999999999,0.0,999,999,99
2050,4,10,6,0,*?*?*?*?*?*?*?*?*?*?*?*?*?*?*?*?*?*?*?*?*?*?,15.0,9.1,66,100245,232,1362,347,32.6,0.0,32.6,3814,0,3820,1265,10,7.2,10,5,9999,99999,9,999999999,0.0,999,999,99
2050,4,10,7,0,*?*?*?*?*?*?*?*?*?*?*?*?*?*?*?*?*?*?*?*?*?*?,15.4,9.1,65,100245,449,1364,349,76.3,0.0,76.3,8909,0,8934,3148,30,10.3,10,5,9999,99999,9,999999999,0.0,999,999,99
2050,4,10,8,0,*?*?*?*?*?*?*?*?*?*?*?*?*?*?*?*?*?*?*?*?*?*?,17.9,9.8,58,100245,645,1363,361,115.8,0.0,115.8,13651,0,13699,5117,50,12.4,10,5,9999,99999,9,999999999,0.0,999,999,99
2050,4,10,9,0,*?*?*?*?*?*?*?*?*?*?*?*?*?*?*?*?*?*?*?*?*?*?,20.6,10.5,51,100245,807,1363,374,148.5,0.0,148.5,17670,0,17742,6911,70,13.9,10,5,9999,99999,9,999999999,0.0,999,999,99
2050,4,10,10,0,*?*?*?*?*?*?*?*?*?*?*?*?*?*?*?*?*?*?*?*?*?*?,21.9,10.9,49,100245,924,1363,381,172.2,0.0,172.2,20630,0,20721,8266,90,16.0,10,5,9999,99999,9,999999999,0.0,999,999,99
[truncated: 1,090,416 more chars]
