# Supplementary material for: Future weather dataset for fourteen UK sites
Source: Data Brief. 2016 Aug 3;8:1308–10. doi: 10.1016/j.dib.2016.07.057 (PMC4990658; doi:10.1016/j.dib.2016.07.057)
Supplement: Supplementary file 2 — Supplementary material [file mmc2.zip › 13_90th_PET_2050s_13 Southampton.epw]

LOCATION,4450115,-,UK,WG data,03874,50.91,-1.40,0,20
DESIGN CONDITIONS,0
TYPICAL/EXTREME PERIODS,0
GROUND TEMPERATURES,1,1.0,,,,8.8,12.3,16.0,18.6,22.0,22.3,20.6,17.2,13.1,9.5,7.2,7.0
HOLIDAYS/DAYLIGHT SAVINGS,No,0,0,0
COMMENTS 1,created by using UKCP09 weather generator outputs
COMMENTS 2,wind speed wind direction and pressure based on observations at station id 03874
DATA PERIODS,1,1,Data,Sunday,1/1,12/31
3009,1,1,1,0,*?*?*?*?*?*?*?*?*?*?*?*?*?*?*?*?*?*?*?*?*?*?,5.8,5.8,100,100918,0,-0,305,0.0,-0.0,0.0,0,0,0,0,275,7.7,10,5,9999,99999,9,999999999,0.0,999,999,99
3009,1,1,2,0,*?*?*?*?*?*?*?*?*?*?*?*?*?*?*?*?*?*?*?*?*?*?,5.8,5.8,100,100918,0,-0,305,0.0,-0.0,0.0,0,0,0,0,280,8.2,10,5,9999,99999,9,999999999,0.0,999,999,99
3009,1,1,3,0,*?*?*?*?*?*?*?*?*?*?*?*?*?*?*?*?*?*?*?*?*?*?,5.8,5.3,97,100918,0,-0,305,0.0,-0.0,0.0,0,0,0,0,285,8.8,10,5,9999,99999,9,999999999,0.0,999,999,99
3009,1,1,4,0,*?*?*?*?*?*?*?*?*?*?*?*?*?*?*?*?*?*?*?*?*?*?,6.5,5.8,95,100918,0,-0,308,0.0,-0.0,0.0,0,0,0,0,290,10.3,10,5,9999,99999,9,999999999,0.0,999,999,99
3009,1,1,5,0,*?*?*?*?*?*?*?*?*?*?*?*?*?*?*?*?*?*?*?*?*?*?,5.7,4.8,94,100918,0,-0,305,0.0,-0.0,0.0,0,0,0,0,295,8.2,10,5,9999,99999,9,999999999,0.0,999,999,99
3009,1,1,6,0,*?*?*?*?*?*?*?*?*?*?*?*?*?*?*?*?*?*?*?*?*?*?,4.7,3.6,93,100918,0,-0,301,0.0,-0.0,0.0,0,0,0,0,300,9.3,10,5,9999,99999,9,999999999,0.0,999,999,99
3009,1,1,7,0,*?*?*?*?*?*?*?*?*?*?*?*?*?*?*?*?*?*?*?*?*?*?,5.5,4.1,91,100918,0,-0,304,0.0,-0.0,0.0,0,0,0,0,300,7.7,10,5,9999,99999,9,999999999,0.0,999,999,99
3009,1,1,8,0,*?*?*?*?*?*?*?*?*?*?*?*?*?*?*?*?*?*?*?*?*?*?,6.1,4.5,90,100918,45,1422,298,0.0,0.0,0.0,0,0,0,0,300,6.7,8,4,9999,99999,9,999999999,0.2,999,999,99
3009,1,1,9,0,*?*?*?*?*?*?*?*?*?*?*?*?*?*?*?*?*?*?*?*?*?*?,6.2,3.8,85,100918,202,1412,303,43.6,40.6,37.8,4857,2718,4516,798,300,4.6,9,5,9999,99999,9,999999999,0.4,999,999,99
3009,1,1,10,0,*?*?*?*?*?*?*?*?*?*?*?*?*?*?*?*?*?*?*?*?*?*?,8.4,5.3,81,100918,317,1415,308,109.1,122.7,81.6,11922,10043,9455,1769,300,6.7,8,4,9999,99999,9,999999999,0.3,999,999,99
3009,1,1,11,0,*?*?*?*?*?*?*?*?*?*?*?*?*?*?*?*?*?*?*?*?*?*?,9.0,7.4,90,100918,380,1412,311,137.6,128.8,102.9,15015,11316,11848,2271,300,7.2,8,4,9999,99999,9,999999999,0.1,999,999,99
3009,1,1,12,0,*?*?*?*?*?*?*?*?*?*?*?*?*?*?*?*?*?*?*?*?*?*?,10.5,8.1,85,100918,389,1413,318,141.5,129.5,105.9,15439,11473,12172,2341,300,7.2,8,4,9999,99999,9,999999999,0.0,999,999,99
3009,1,1,13,0,*?*?*?*?*?*?*?*?*?*?*?*?*?*?*?*?*?*?*?*?*?*?,10.5,8.9,90,100918,342,1412,318,120.5,125.4,90.2,13158,10604,10410,1968,298,8.2,8,4,9999,99999,9,999999999,0.0,999,999,99
3009,1,1,14,0,*?*?*?*?*?*?*?*?*?*?*?*?*?*?*?*?*?*?*?*?*?*?,10.4,9.1,92,100918,243,1414,318,76.0,111.5,56.9,8096,7681,6860,1049,297,8.8,8,4,9999,99999,9,999999999,0.0,999,999,99
3009,1,1,15,0,*?*?*?*?*?*?*?*?*?*?*?*?*?*?*?*?*?*?*?*?*?*?,10.3,9.7,96,100918,98,1417,321,8.4,16.1,7.2,988,746,933,149,295,9.8,9,5,9999,99999,9,999999999,0.0,999,999,99
3009,1,1,16,0,*?*?*?*?*?*?*?*?*?*?*?*?*?*?*?*?*?*?*?*?*?*?,10.2,9.1,93,100918,0,-0,324,0.0,-0.0,0.0,0,0,0,0,293,10.3,10,5,9999,99999,9,999999999,0.0,999,999,99
3009,1,1,17,0,*?*?*?*?*?*?*?*?*?*?*?*?*?*?*?*?*?*?*?*?*?*?,9.4,8.7,96,100918,0,-0,321,0.0,-0.0,0.0,0,0,0,0,292,7.7,10,5,9999,99999,9,999999999,0.2,999,999,99
3009,1,1,18,0,*?*?*?*?*?*?*?*?*?*?*?*?*?*?*?*?*?*?*?*?*?*?,9.6,8.5,94,100918,0,-0,322,0.0,-0.0,0.0,0,0,0,0,290,7.7,10,5,9999,99999,9,999999999,0.3,999,999,99
3009,1,1,19,0,*?*?*?*?*?*?*?*?*?*?*?*?*?*?*?*?*?*?*?*?*?*?,7.3,6.4,94,100918,0,-0,312,0.0,-0.0,0.0,0,0,0,0,293,8.8,10,5,9999,99999,9,999999999,0.0,999,999,99
3009,1,1,20,0,*?*?*?*?*?*?*?*?*?*?*?*?*?*?*?*?*?*?*?*?*?*?,7.7,5.9,89,100918,0,-0,314,0.0,-0.0,0.0,0,0,0,0,297,8.2,10,5,9999,99999,9,999999999,0.0,999,999,99
3009,1,1,21,0,*?*?*?*?*?*?*?*?*?*?*?*?*?*?*?*?*?*?*?*?*?*?,7.0,6.2,95,100918,0,-0,310,0.0,-0.0,0.0,0,0,0,0,300,8.2,10,5,9999,99999,9,999999999,0.0,999,999,99
3009,1,1,22,0,*?*?*?*?*?*?*?*?*?*?*?*?*?*?*?*?*?*?*?*?*?*?,6.5,5.8,96,100918,0,-0,308,0.0,-0.0,0.0,0,0,0,0,303,7.7,10,5,9999,99999,9,999999999,0.0,999,999,99
3009,1,1,23,0,*?*?*?*?*?*?*?*?*?*?*?*?*?*?*?*?*?*?*?*?*?*?,7.0,5.9,93,100918,0,-0,310,0.0,-0.0,0.0,0,0,0,0,307,5.2,10,5,9999,99999,9,999999999,0.0,999,999,99
3009,1,1,24,0,*?*?*?*?*?*?*?*?*?*?*?*?*?*?*?*?*?*?*?*?*?*?,5.4,5.5,100,100918,0,-0,303,0.0,-0.0,0.0,0,0,0,0,270,9.3,10,5,9999,99999,9,999999999,0.0,999,999,99
3009,1,2,1,0,*?*?*?*?*?*?*?*?*?*?*?*?*?*?*?*?*?*?*?*?*?*?,8.0,4.6,78,102432,0,-0,315,0.0,-0.0,0.0,0,0,0,0,310,7.7,10,5,9999,99999,9,999999999,0.5,999,999,99
3009,1,2,2,0,*?*?*?*?*?*?*?*?*?*?*?*?*?*?*?*?*?*?*?*?*?*?,8.3,3.9,73,102432,0,-0,317,0.0,-0.0,0.0,0,0,0,0,310,8.2,10,5,9999,99999,9,999999999,0.3,999,999,99
3009,1,2,3,0,*?*?*?*?*?*?*?*?*?*?*?*?*?*?*?*?*?*?*?*?*?*?,7.0,2.9,73,102432,0,-0,311,0.0,-0.0,0.0,0,0,0,0,310,8.8,10,5,9999,99999,9,999999999,0.6,999,999,99
3009,1,2,4,0,*?*?*?*?*?*?*?*?*?*?*?*?*?*?*?*?*?*?*?*?*?*?,6.6,2.3,73,102432,0,-0,309,0.0,-0.0,0.0,0,0,0,0,310,10.3,10,5,9999,99999,9,999999999,2.0,999,999,99
3009,1,2,5,0,*?*?*?*?*?*?*?*?*?*?*?*?*?*?*?*?*?*?*?*?*?*?,6.0,2.3,76,102432,0,-0,307,0.0,-0.0,0.0,0,0,0,0,310,8.2,10,5,9999,99999,9,999999999,2.7,999,999,99
3009,1,2,6,0,*?*?*?*?*?*?*?*?*?*?*?*?*?*?*?*?*?*?*?*?*?*?,7.0,2.5,72,102432,0,-0,311,0.0,-0.0,0.0,0,0,0,0,310,9.3,10,5,9999,99999,9,999999999,0.8,999,999,99
3009,1,2,7,0,*?*?*?*?*?*?*?*?*?*?*?*?*?*?*?*?*?*?*?*?*?*?,7.9,2.7,68,102432,0,-0,315,0.0,-0.0,0.0,0,0,0,0,302,7.7,10,5,9999,99999,9,999999999,0.0,999,999,99
3009,1,2,8,0,*?*?*?*?*?*?*?*?*?*?*?*?*?*?*?*?*?*?*?*?*?*?,8.2,2.5,66,102432,45,1406,316,0.0,0.0,0.0,0,0,0,0,293,6.7,10,5,9999,99999,9,999999999,0.0,999,999,99
3009,1,2,9,0,*?*?*?*?*?*?*?*?*?*?*?*?*?*?*?*?*?*?*?*?*?*?,7.7,2.3,68,102432,203,1413,314,25.3,0.0,25.3,2978,-0,2982,982,285,4.6,10,5,9999,99999,9,999999999,0.1,999,999,99
3009,1,2,10,0,*?*?*?*?*?*?*?*?*?*?*?*?*?*?*?*?*?*?*?*?*?*?,10.4,4.5,65,102432,318,1413,326,47.7,0.0,47.7,5564,0,5576,1888,277,6.7,10,5,9999,99999,9,999999999,0.0,999,999,99
3009,1,2,11,0,*?*?*?*?*?*?*?*?*?*?*?*?*?*?*?*?*?*?*?*?*?*?,11.9,5.0,62,102432,382,1412,333,60.1,0.0,60.1,7025,0,7042,2429,268,7.2,10,5,9999,99999,9,999999999,0.0,999,999,99
3009,1,2,12,0,*?*?*?*?*?*?*?*?*?*?*?*?*?*?*?*?*?*?*?*?*?*?,13.1,5.9,61,102432,391,1412,338,61.9,0.0,61.9,7234,0,7252,2508,260,7.2,10,5,9999,99999,9,999999999,0.0,999,999,99
3009,1,2,13,0,*?*?*?*?*?*?*?*?*?*?*?*?*?*?*?*?*?*?*?*?*?*?,13.2,5.9,61,102432,345,1414,339,52.9,0.0,52.9,6175,0,6189,2112,260,8.2,10,5,9999,99999,9,999999999,0.0,999,999,99
3009,1,2,14,0,*?*?*?*?*?*?*?*?*?*?*?*?*?*?*?*?*?*?*?*?*?*?,13.1,5.6,59,102432,246,1414,338,33.6,0.0,33.6,3935,0,3941,1311,260,8.8,10,5,9999,99999,9,999999999,1.9,999,999,99
3009,1,2,15,0,*?*?*?*?*?*?*?*?*?*?*?*?*?*?*?*?*?*?*?*?*?*?,13.1,5.1,58,102432,101,1413,338,5.4,0.0,5.4,682,-0,681,219,260,9.8,10,5,9999,99999,9,999999999,2.4,999,999,99
3009,1,2,16,0,*?*?*?*?*?*?*?*?*?*?*?*?*?*?*?*?*?*?*?*?*?*?,13.1,5.5,59,102432,0,-0,338,0.0,-0.0,0.0,0,0,0,0,260,10.3,10,5,9999,99999,9,999999999,0.8,999,999,99
3009,1,2,17,0,*?*?*?*?*?*?*?*?*?*?*?*?*?*?*?*?*?*?*?*?*?*?,10.4,5.1,69,102432,0,-0,326,0.0,-0.0,0.0,0,0,0,0,260,7.7,10,5,9999,99999,9,999999999,0.0,999,999,99
3009,1,2,18,0,*?*?*?*?*?*?*?*?*?*?*?*?*?*?*?*?*?*?*?*?*?*?,10.3,5.0,69,102432,0,-0,325,0.0,-0.0,0.0,0,0,0,0,260,7.7,10,5,9999,99999,9,999999999,1.5,999,999,99
3009,1,2,19,0,*?*?*?*?*?*?*?*?*?*?*?*?*?*?*?*?*?*?*?*?*?*?,10.4,5.1,69,102432,0,-0,326,0.0,-0.0,0.0,0,0,0,0,268,8.8,10,5,9999,99999,9,999999999,0.0,999,999,99
3009,1,2,20,0,*?*?*?*?*?*?*?*?*?*?*?*?*?*?*?*?*?*?*?*?*?*?,9.0,3.8,69,102432,0,-0,320,0.0,-0.0,0.0,0,0,0,0,277,8.2,10,5,9999,99999,9,999999999,0.0,999,999,99
3009,1,2,21,0,*?*?*?*?*?*?*?*?*?*?*?*?*?*?*?*?*?*?*?*?*?*?,10.2,3.6,63,102432,0,-0,325,0.0,-0.0,0.0,0,0,0,0,285,8.2,10,5,9999,99999,9,999999999,0.0,999,999,99
3009,1,2,22,0,*?*?*?*?*?*?*?*?*?*?*?*?*?*?*?*?*?*?*?*?*?*?,8.3,3.2,70,102432,0,-0,317,0.0,-0.0,0.0,0,0,0,0,293,7.7,10,5,9999,99999,9,999999999,0.0,999,999,99
3009,1,2,23,0,*?*?*?*?*?*?*?*?*?*?*?*?*?*?*?*?*?*?*?*?*?*?,7.8,3.0,70,102432,0,-0,314,0.0,-0.0,0.0,0,0,0,0,302,5.2,10,5,9999,99999,9,999999999,0.0,999,999,99
3009,1,2,24,0,*?*?*?*?*?*?*?*?*?*?*?*?*?*?*?*?*?*?*?*?*?*?,7.6,5.3,84,102432,0,-0,313,0.0,-0.0,0.0,0,0,0,0,310,9.3,10,5,9999,99999,9,999999999,0.0,999,999,99
3009,1,3,1,0,*?*?*?*?*?*?*?*?*?*?*?*?*?*?*?*?*?*?*?*?*?*?,6.3,3.0,80,103390,0,-0,308,0.0,-0.0,0.0,0,0,0,0,305,7.7,10,5,9999,99999,9,999999999,0.2,999,999,99
3009,1,3,2,0,*?*?*?*?*?*?*?*?*?*?*?*?*?*?*?*?*?*?*?*?*?*?,6.0,3.0,82,103390,0,-0,306,0.0,-0.0,0.0,0,0,0,0,300,8.2,10,5,9999,99999,9,999999999,0.0,999,999,99
3009,1,3,3,0,*?*?*?*?*?*?*?*?*?*?*?*?*?*?*?*?*?*?*?*?*?*?,6.3,3.0,80,103390,0,-0,308,0.0,-0.0,0.0,0,0,0,0,295,8.8,10,5,9999,99999,9,999999999,0.0,999,999,99
3009,1,3,4,0,*?*?*?*?*?*?*?*?*?*?*?*?*?*?*?*?*?*?*?*?*?*?,5.4,2.1,79,103390,0,-0,304,0.0,-0.0,0.0,0,0,0,0,290,10.3,10,5,9999,99999,9,999999999,0.0,999,999,99
3009,1,3,5,0,*?*?*?*?*?*?*?*?*?*?*?*?*?*?*?*?*?*?*?*?*?*?,4.7,2.1,84,103390,0,-0,301,0.0,-0.0,0.0,0,0,0,0,285,8.2,10,5,9999,99999,9,999999999,0.0,999,999,99
3009,1,3,6,0,*?*?*?*?*?*?*?*?*?*?*?*?*?*?*?*?*?*?*?*?*?*?,5.0,2.5,85,103390,0,-0,302,0.0,-0.0,0.0,0,0,0,0,280,9.3,10,5,9999,99999,9,999999999,0.0,999,999,99
3009,1,3,7,0,*?*?*?*?*?*?*?*?*?*?*?*?*?*?*?*?*?*?*?*?*?*?,5.3,2.9,85,103390,0,-0,303,0.0,-0.0,0.0,0,0,0,0,278,7.7,10,5,9999,99999,9,999999999,0.0,999,999,99
3009,1,3,8,0,*?*?*?*?*?*?*?*?*?*?*?*?*?*?*?*?*?*?*?*?*?*?,5.2,2.7,84,103390,46,1416,298,0.0,0.0,0.0,0,0,0,0,277,6.7,9,5,9999,99999,9,999999999,0.0,999,999,99
3009,1,3,9,0,*?*?*?*?*?*?*?*?*?*?*?*?*?*?*?*?*?*?*?*?*?*?,5.5,3.8,89,103390,204,1412,286,76.9,238.6,42.5,8110,15145,5764,755,275,4.6,6,3,9999,99999,9,999999999,0.0,999,999,99
3009,1,3,10,0,*?*?*?*?*?*?*?*?*?*?*?*?*?*?*?*?*?*?*?*?*?*?,6.3,3.9,86,103390,319,1411,290,144.7,286.7,79.9,15001,22636,10293,1470,273,6.7,6,3,9999,99999,9,999999999,0.0,999,999,99
3009,1,3,11,0,*?*?*?*?*?*?*?*?*?*?*?*?*?*?*?*?*?*?*?*?*?*?,8.0,5.5,84,103390,384,1412,298,182.7,301.0,100.8,19403,26045,11850,1965,272,7.2,6,3,9999,99999,9,999999999,0.3,999,999,99
3009,1,3,12,0,*?*?*?*?*?*?*?*?*?*?*?*?*?*?*?*?*?*?*?*?*?*?,7.9,4.8,81,103390,394,1414,301,169.8,217.5,109.2,17964,19037,12719,2157,270,7.2,7,4,9999,99999,9,999999999,0.0,999,999,99
3009,1,3,13,0,*?*?*?*?*?*?*?*?*?*?*?*?*?*?*?*?*?*?*?*?*?*?,7.7,2.9,71,103390,348,1414,300,145.3,210.9,93.5,15383,17498,10977,1814,272,8.2,7,4,9999,99999,9,999999999,0.0,999,999,99
3009,1,3,14,0,*?*?*?*?*?*?*?*?*?*?*?*?*?*?*?*?*?*?*?*?*?*?,8.1,3.6,73,103390,249,1413,292,110.1,328.0,52.3,11601,23110,7032,935,273,8.8,5,3,9999,99999,9,999999999,0.0,999,999,99
3009,1,3,15,0,*?*?*?*?*?*?*?*?*?*?*?*?*?*?*?*?*?*?*?*?*?*?,8.0,4.3,78,103390,104,1408,306,14.0,47.9,10.5,1597,2069,1645,175,275,9.8,8,4,9999,99999,9,999999999,0.0,999,999,99
3009,1,3,16,0,*?*?*?*?*?*?*?*?*?*?*?*?*?*?*?*?*?*?*?*?*?*?,8.1,4.5,78,103390,0,-0,316,0.0,-0.0,0.0,0,0,0,0,277,10.3,10,5,9999,99999,9,999999999,1.2,999,999,99
3009,1,3,17,0,*?*?*?*?*?*?*?*?*?*?*?*?*?*?*?*?*?*?*?*?*?*?,7.3,5.0,85,103390,0,-0,312,0.0,-0.0,0.0,0,0,0,0,278,7.7,10,5,9999,99999,9,999999999,0.0,999,999,99
3009,1,3,18,0,*?*?*?*?*?*?*?*?*?*?*?*?*?*?*?*?*?*?*?*?*?*?,6.7,4.6,87,103390,0,-0,309,0.0,-0.0,0.0,0,0,0,0,280,7.7,10,5,9999,99999,9,999999999,0.0,999,999,99
3009,1,3,19,0,*?*?*?*?*?*?*?*?*?*?*?*?*?*?*?*?*?*?*?*?*?*?,5.9,4.1,89,103390,0,-0,306,0.0,-0.0,0.0,0,0,0,0,282,8.8,10,5,9999,99999,9,999999999,0.0,999,999,99
3009,1,3,20,0,*?*?*?*?*?*?*?*?*?*?*?*?*?*?*?*?*?*?*?*?*?*?,6.3,2.7,78,103390,0,-0,308,0.0,-0.0,0.0,0,0,0,0,283,8.2,10,5,9999,99999,9,999999999,0.0,999,999,99
3009,1,3,21,0,*?*?*?*?*?*?*?*?*?*?*?*?*?*?*?*?*?*?*?*?*?*?,5.8,3.0,83,103390,0,-0,306,0.0,-0.0,0.0,0,0,0,0,285,8.2,10,5,9999,99999,9,999999999,0.0,999,999,99
3009,1,3,22,0,*?*?*?*?*?*?*?*?*?*?*?*?*?*?*?*?*?*?*?*?*?*?,5.2,2.5,83,103390,0,-0,303,0.0,-0.0,0.0,0,0,0,0,287,7.7,10,5,9999,99999,9,999999999,0.0,999,999,99
3009,1,3,23,0,*?*?*?*?*?*?*?*?*?*?*?*?*?*?*?*?*?*?*?*?*?*?,5.3,3.6,90,103390,0,-0,303,0.0,-0.0,0.0,0,0,0,0,288,5.2,10,5,9999,99999,9,999999999,0.0,999,999,99
3009,1,3,24,0,*?*?*?*?*?*?*?*?*?*?*?*?*?*?*?*?*?*?*?*?*?*?,7.3,3.0,74,103390,0,-0,312,0.0,-0.0,0.0,0,0,0,0,310,9.3,10,5,9999,99999,9,999999999,0.7,999,999,99
3009,1,4,1,0,*?*?*?*?*?*?*?*?*?*?*?*?*?*?*?*?*?*?*?*?*?*?,4.1,4.1,100,103820,0,-0,298,0.0,-0.0,0.0,0,0,0,0,290,7.7,10,5,9999,99999,9,999999999,0.0,999,999,99
3009,1,4,2,0,*?*?*?*?*?*?*?*?*?*?*?*?*?*?*?*?*?*?*?*?*?*?,2.8,2.9,100,103820,0,-0,293,0.0,-0.0,0.0,0,0,0,0,290,8.2,10,5,9999,99999,9,999999999,0.0,999,999,99
3009,1,4,3,0,*?*?*?*?*?*?*?*?*?*?*?*?*?*?*?*?*?*?*?*?*?*?,3.8,3.8,100,103820,0,-0,297,0.0,-0.0,0.0,0,0,0,0,290,8.8,10,5,9999,99999,9,999999999,0.0,999,999,99
3009,1,4,4,0,*?*?*?*?*?*?*?*?*?*?*?*?*?*?*?*?*?*?*?*?*?*?,4.7,4.6,100,103820,0,-0,301,0.0,-0.0,0.0,0,0,0,0,290,10.3,10,5,9999,99999,9,999999999,0.0,999,999,99
3009,1,4,5,0,*?*?*?*?*?*?*?*?*?*?*?*?*?*?*?*?*?*?*?*?*?*?,5.8,5.8,100,103820,0,-0,305,0.0,-0.0,0.0,0,0,0,0,290,8.2,10,5,9999,99999,9,999999999,0.0,999,999,99
3009,1,4,6,0,*?*?*?*?*?*?*?*?*?*?*?*?*?*?*?*?*?*?*?*?*?*?,4.8,4.8,100,103820,0,-0,301,0.0,-0.0,0.0,0,0,0,0,290,9.3,10,5,9999,99999,9,999999999,0.0,999,999,99
3009,1,4,7,0,*?*?*?*?*?*?*?*?*?*?*?*?*?*?*?*?*?*?*?*?*?*?,3.7,3.8,100,103820,0,-0,296,0.0,-0.0,0.0,0,0,0,0,288,7.7,10,5,9999,99999,9,999999999,0.0,999,999,99
3009,1,4,8,0,*?*?*?*?*?*?*?*?*?*?*?*?*?*?*?*?*?*?*?*?*?*?,4.7,4.6,100,103820,47,1421,301,0.0,0.0,0.0,0,0,0,0,287,6.7,10,5,9999,99999,9,999999999,0.0,999,999,99
3009,1,4,9,0,*?*?*?*?*?*?*?*?*?*?*?*?*?*?*?*?*?*?*?*?*?*?,4.7,4.6,100,103820,205,1411,301,25.7,0.0,25.7,3030,0,3034,1000,285,4.6,10,5,9999,99999,9,999999999,0.0,999,999,99
3009,1,4,10,0,*?*?*?*?*?*?*?*?*?*?*?*?*?*?*?*?*?*?*?*?*?*?,7.3,7.3,100,103820,321,1412,308,83.9,49.1,72.7,9204,4121,8238,1909,283,6.7,9,5,9999,99999,9,999999999,0.0,999,999,99
3009,1,4,11,0,*?*?*?*?*?*?*?*?*?*?*?*?*?*?*?*?*?*?*?*?*?*?,8.7,7.9,100,103820,386,1412,318,61.0,0.0,61.0,7120,0,7137,2465,282,7.2,10,5,9999,99999,9,999999999,0.0,999,999,99
3009,1,4,12,0,*?*?*?*?*?*?*?*?*?*?*?*?*?*?*?*?*?*?*?*?*?*?,10.3,7.9,100,103820,396,1412,325,62.9,0.0,62.9,7350,0,7368,2552,280,7.2,10,5,9999,99999,9,999999999,0.0,999,999,99
3009,1,4,13,0,*?*?*?*?*?*?*?*?*?*?*?*?*?*?*?*?*?*?*?*?*?*?,10.4,7.6,100,103820,351,1414,325,54.0,0.0,54.0,6308,0,6322,2161,283,8.2,10,5,9999,99999,9,999999999,0.0,999,999,99
3009,1,4,14,0,*?*?*?*?*?*?*?*?*?*?*?*?*?*?*?*?*?*?*?*?*?*?,10.3,7.1,98,103820,252,1412,325,34.9,0.0,34.9,4082,0,4089,1361,287,8.8,10,5,9999,99999,9,999999999,0.0,999,999,99
3009,1,4,15,0,*?*?*?*?*?*?*?*?*?*?*?*?*?*?*?*?*?*?*?*?*?*?,10.3,8.4,100,103820,108,1415,325,6.8,0.0,6.8,841,-0,841,272,290,9.8,10,5,9999,99999,9,999999999,0.0,999,999,99
3009,1,4,16,0,*?*?*?*?*?*?*?*?*?*?*?*?*?*?*?*?*?*?*?*?*?*?,10.2,7.9,100,103820,0,-0,324,0.0,-0.0,0.0,0,0,0,0,293,10.3,10,5,9999,99999,9,999999999,0.0,999,999,99
3009,1,4,17,0,*?*?*?*?*?*?*?*?*?*?*?*?*?*?*?*?*?*?*?*?*?*?,8.4,7.1,100,103820,0,-0,316,0.0,-0.0,0.0,0,0,0,0,297,7.7,10,5,9999,99999,9,999999999,0.0,999,999,99
3009,1,4,18,0,*?*?*?*?*?*?*?*?*?*?*?*?*?*?*?*?*?*?*?*?*?*?,7.8,6.9,100,103820,0,-0,314,0.0,-0.0,0.0,0,0,0,0,300,7.7,10,5,9999,99999,9,999999999,0.0,999,999,99
3009,1,4,19,0,*?*?*?*?*?*?*?*?*?*?*?*?*?*?*?*?*?*?*?*?*?*?,7.8,7.0,100,103820,0,-0,314,0.0,-0.0,0.0,0,0,0,0,305,8.8,10,5,9999,99999,9,999999999,0.0,999,999,99
3009,1,4,20,0,*?*?*?*?*?*?*?*?*?*?*?*?*?*?*?*?*?*?*?*?*?*?,7.1,6.4,100,103820,0,-0,311,0.0,-0.0,0.0,0,0,0,0,310,8.2,10,5,9999,99999,9,999999999,0.0,999,999,99
3009,1,4,21,0,*?*?*?*?*?*?*?*?*?*?*?*?*?*?*?*?*?*?*?*?*?*?,5.0,5.0,100,103820,0,-0,302,0.0,-0.0,0.0,0,0,0,0,315,8.2,10,5,9999,99999,9,999999999,0.0,999,999,99
3009,1,4,22,0,*?*?*?*?*?*?*?*?*?*?*?*?*?*?*?*?*?*?*?*?*?*?,5.1,5.1,100,103820,0,-0,302,0.0,-0.0,0.0,0,0,0,0,320,7.7,10,5,9999,99999,9,999999999,0.0,999,999,99
3009,1,4,23,0,*?*?*?*?*?*?*?*?*?*?*?*?*?*?*?*?*?*?*?*?*?*?,4.5,4.5,100,103820,0,-0,300,0.0,-0.0,0.0,0,0,0,0,325,5.2,10,5,9999,99999,9,999999999,0.0,999,999,99
3009,1,4,24,0,*?*?*?*?*?*?*?*?*?*?*?*?*?*?*?*?*?*?*?*?*?*?,5.3,4.1,100,103820,0,-0,303,0.0,-0.0,0.0,0,0,0,0,290,9.3,10,5,9999,99999,9,999999999,0.0,999,999,99
3009,1,5,1,0,*?*?*?*?*?*?*?*?*?*?*?*?*?*?*?*?*?*?*?*?*?*?,3.5,3.4,100,103579,0,-0,296,0.0,-0.0,0.0,0,0,0,0,320,7.7,10,5,9999,99999,9,999999999,0.0,999,999,99
3009,1,5,2,0,*?*?*?*?*?*?*?*?*?*?*?*?*?*?*?*?*?*?*?*?*?*?,3.0,3.0,100,103579,0,-0,294,0.0,-0.0,0.0,0,0,0,0,310,8.2,10,5,9999,99999,9,999999999,0.0,999,999,99
3009,1,5,3,0,*?*?*?*?*?*?*?*?*?*?*?*?*?*?*?*?*?*?*?*?*?*?,1.7,1.7,100,103579,0,-0,288,0.0,-0.0,0.0,0,0,0,0,300,8.8,10,5,9999,99999,9,999999999,0.0,999,999,99
3009,1,5,4,0,*?*?*?*?*?*?*?*?*?*?*?*?*?*?*?*?*?*?*?*?*?*?,0.3,0.4,100,103579,0,-0,283,0.0,-0.0,0.0,0,0,0,0,290,10.3,10,5,9999,99999,9,999999999,0.0,999,999,99
3009,1,5,5,0,*?*?*?*?*?*?*?*?*?*?*?*?*?*?*?*?*?*?*?*?*?*?,1.6,1.7,100,103579,0,-0,288,0.0,-0.0,0.0,0,0,0,0,280,8.2,10,5,9999,99999,9,999999999,0.0,999,999,99
3009,1,5,6,0,*?*?*?*?*?*?*?*?*?*?*?*?*?*?*?*?*?*?*?*?*?*?,2.9,2.9,100,103579,0,-0,293,0.0,-0.0,0.0,0,0,0,0,270,9.3,10,5,9999,99999,9,999999999,0.0,999,999,99
3009,1,5,7,0,*?*?*?*?*?*?*?*?*?*?*?*?*?*?*?*?*?*?*?*?*?*?,1.7,1.7,100,103579,0,-0,288,0.0,-0.0,0.0,0,0,0,0,270,7.7,10,5,9999,99999,9,999999999,0.0,999,999,99
3009,1,5,8,0,*?*?*?*?*?*?*?*?*?*?*?*?*?*?*?*?*?*?*?*?*?*?,2.4,2.5,100,103579,48,1420,291,0.0,0.0,0.0,0,0,0,0,270,6.7,10,5,9999,99999,9,999999999,0.0,999,999,99
3009,1,5,9,0,*?*?*?*?*?*?*?*?*?*?*?*?*?*?*?*?*?*?*?*?*?*?,2.3,2.3,100,103579,207,1414,282,59.9,103.1,44.8,6410,6450,5476,808,270,4.6,8,4,9999,99999,9,999999999,0.0,999,999,99
3009,1,5,10,0,*?*?*?*?*?*?*?*?*?*?*?*?*?*?*?*?*?*?*?*?*?*?,5.1,4.6,100,103579,323,1413,281,156.5,359.3,74.3,16372,28554,9724,1356,270,6.7,5,3,9999,99999,9,999999999,0.0,999,999,99
3009,1,5,11,0,*?*?*?*?*?*?*?*?*?*?*?*?*?*?*?*?*?*?*?*?*?*?,7.6,5.6,96,103579,389,1414,296,185.3,301.8,102.3,19684,26296,11998,1997,270,7.2,6,3,9999,99999,9,999999999,0.0,999,999,99
3009,1,5,12,0,*?*?*?*?*?*?*?*?*?*?*?*?*?*?*?*?*?*?*?*?*?*?,9.8,6.4,87,103579,399,1412,315,146.1,130.3,109.3,15930,11641,12551,2423,270,7.2,8,4,9999,99999,9,999999999,0.0,999,999,99
3009,1,5,13,0,*?*?*?*?*?*?*?*?*?*?*?*?*?*?*?*?*?*?*?*?*?*?,9.8,6.4,87,103579,354,1414,310,148.6,211.9,95.6,15727,17719,11211,1859,268,8.2,7,4,9999,99999,9,999999999,0.0,999,999,99
3009,1,5,14,0,*?*?*?*?*?*?*?*?*?*?*?*?*?*?*?*?*?*?*?*?*?*?,9.8,7.1,91,103579,256,1415,307,107.2,265.5,59.2,11191,18922,7817,1070,267,8.8,6,3,9999,99999,9,999999999,0.0,999,999,99
3009,1,5,15,0,*?*?*?*?*?*?*?*?*?*?*?*?*?*?*?*?*?*?*?*?*?*?,9.9,6.7,88,103579,112,1419,299,25.0,186.4,10.3,2691,11028,1782,244,265,9.8,4,2,9999,99999,9,999999999,0.0,999,999,99
3009,1,5,16,0,*?*?*?*?*?*?*?*?*?*?*?*?*?*?*?*?*?*?*?*?*?*?,9.8,6.7,88,103579,0,-0,323,0.0,-0.0,0.0,0,0,0,0,263,10.3,10,5,9999,99999,9,999999999,0.0,999,999,99
3009,1,5,17,0,*?*?*?*?*?*?*?*?*?*?*?*?*?*?*?*?*?*?*?*?*?*?,8.3,5.1,87,103579,0,-0,316,0.0,-0.0,0.0,0,0,0,0,262,7.7,10,5,9999,99999,9,999999999,0.0,999,999,99
3009,1,5,18,0,*?*?*?*?*?*?*?*?*?*?*?*?*?*?*?*?*?*?*?*?*?*?,6.3,3.9,93,103579,0,-0,308,0.0,-0.0,0.0,0,0,0,0,260,7.7,10,5,9999,99999,9,999999999,0.0,999,999,99
3009,1,5,19,0,*?*?*?*?*?*?*?*?*?*?*?*?*?*?*?*?*?*?*?*?*?*?,5.5,2.5,88,103579,0,-0,304,0.0,-0.0,0.0,0,0,0,0,260,8.8,10,5,9999,99999,9,999999999,0.0,999,999,99
3009,1,5,20,0,*?*?*?*?*?*?*?*?*?*?*?*?*?*?*?*?*?*?*?*?*?*?,6.4,4.6,97,103579,0,-0,308,0.0,-0.0,0.0,0,0,0,0,260,8.2,10,5,9999,99999,9,999999999,0.0,999,999,99
3009,1,5,21,0,*?*?*?*?*?*?*?*?*?*?*?*?*?*?*?*?*?*?*?*?*?*?,3.7,3.8,100,103579,0,-0,296,0.0,-0.0,0.0,0,0,0,0,260,8.2,10,5,9999,99999,9,999999999,0.0,999,999,99
3009,1,5,22,0,*?*?*?*?*?*?*?*?*?*?*?*?*?*?*?*?*?*?*?*?*?*?,4.7,3.9,100,103579,0,-0,301,0.0,-0.0,0.0,0,0,0,0,260,7.7,10,5,9999,99999,9,999999999,0.0,999,999,99
3009,1,5,23,0,*?*?*?*?*?*?*?*?*?*?*?*?*?*?*?*?*?*?*?*?*?*?,3.8,2.7,100,103579,0,-0,297,0.0,-0.0,0.0,0,0,0,0,260,5.2,10,5,9999,99999,9,999999999,0.0,999,999,99
3009,1,5,24,0,*?*?*?*?*?*?*?*?*?*?*?*?*?*?*?*?*?*?*?*?*?*?,3.8,3.8,100,103579,0,-0,297,0.0,-0.0,0.0,0,0,0,0,330,9.3,10,5,9999,99999,9,999999999,0.0,999,999,99
3009,1,6,1,0,*?*?*?*?*?*?*?*?*?*?*?*?*?*?*?*?*?*?*?*?*?*?,3.3,3.4,100,103256,0,-0,295,0.0,-0.0,0.0,0,0,0,0,267,7.7,10,5,9999,99999,9,999999999,0.0,999,999,99
3009,1,6,2,0,*?*?*?*?*?*?*?*?*?*?*?*?*?*?*?*?*?*?*?*?*?*?,3.4,3.4,100,103256,0,-0,295,0.0,-0.0,0.0,0,0,0,0,273,8.2,10,5,9999,99999,9,999999999,0.0,999,999,99
3009,1,6,3,0,*?*?*?*?*?*?*?*?*?*?*?*?*?*?*?*?*?*?*?*?*?*?,3.8,3.8,100,103256,0,-0,297,0.0,-0.0,0.0,0,0,0,0,280,8.8,10,5,9999,99999,9,999999999,0.0,999,999,99
3009,1,6,4,0,*?*?*?*?*?*?*?*?*?*?*?*?*?*?*?*?*?*?*?*?*?*?,3.7,2.9,100,103256,0,-0,297,0.0,-0.0,0.0,0,0,0,0,287,10.3,10,5,9999,99999,9,999999999,0.0,999,999,99
3009,1,6,5,0,*?*?*?*?*?*?*?*?*?*?*?*?*?*?*?*?*?*?*?*?*?*?,4.6,3.8,100,103256,0,-0,300,0.0,-0.0,0.0,0,0,0,0,293,8.2,10,5,9999,99999,9,999999999,0.0,999,999,99
3009,1,6,6,0,*?*?*?*?*?*?*?*?*?*?*?*?*?*?*?*?*?*?*?*?*?*?,3.6,2.7,100,103256,0,-0,296,0.0,-0.0,0.0,0,0,0,0,300,9.3,10,5,9999,99999,9,999999999,0.0,999,999,99
3009,1,6,7,0,*?*?*?*?*?*?*?*?*?*?*?*?*?*?*?*?*?*?*?*?*?*?,2.8,1.9,100,103256,0,-0,293,0.0,-0.0,0.0,0,0,0,0,268,7.7,10,5,9999,99999,9,999999999,0.0,999,999,99
3009,1,6,8,0,*?*?*?*?*?*?*?*?*?*?*?*?*?*?*?*?*?*?*?*?*?*?,2.0,-1.3,84,103256,49,1415,290,0.0,0.0,0.0,0,0,0,0,237,6.7,10,5,9999,99999,9,999999999,0.0,999,999,99
3009,1,6,9,0,*?*?*?*?*?*?*?*?*?*?*?*?*?*?*?*?*?*?*?*?*?*?,3.8,0.4,85,103256,208,1410,297,26.3,0.0,26.3,3098,0,3103,1023,205,4.6,10,5,9999,99999,9,999999999,0.0,999,999,99
3009,1,6,10,0,*?*?*?*?*?*?*?*?*?*?*?*?*?*?*?*?*?*?*?*?*?*?,5.5,2.1,85,103256,325,1412,304,49.1,0.0,49.1,5727,0,5740,1948,173,6.7,10,5,9999,99999,9,999999999,0.0,999,999,99
3009,1,6,11,0,*?*?*?*?*?*?*?*?*?*?*?*?*?*?*?*?*?*?*?*?*?*?,5.6,3.0,90,103256,391,1412,305,61.9,0.0,61.9,7232,0,7249,2507,142,7.2,10,5,9999,99999,9,999999999,0.0,999,999,99
3009,1,6,12,0,*?*?*?*?*?*?*?*?*?*?*?*?*?*?*?*?*?*?*?*?*?*?,7.3,5.0,92,103256,402,1412,312,64.0,0.0,64.0,7481,0,7500,2603,110,7.2,10,5,9999,99999,9,999999999,0.0,999,999,99
3009,1,6,13,0,*?*?*?*?*?*?*?*?*?*?*?*?*?*?*?*?*?*?*?*?*?*?,7.6,5.8,96,103256,357,1412,313,55.3,0.0,55.3,6454,0,6469,2215,125,8.2,10,5,9999,99999,9,999999999,0.0,999,999,99
3009,1,6,14,0,*?*?*?*?*?*?*?*?*?*?*?*?*?*?*?*?*?*?*?*?*?*?,7.9,5.9,94,103256,259,1411,314,36.2,0.0,36.2,4241,0,4249,1417,140,8.8,10,5,9999,99999,9,999999999,0.0,999,999,99
3009,1,6,15,0,*?*?*?*?*?*?*?*?*?*?*?*?*?*?*?*?*?*?*?*?*?*?,7.8,6.6,99,103256,115,1409,314,8.2,0.0,8.2,1011,-0,1010,328,155,9.8,10,5,9999,99999,9,999999999,0.0,999,999,99
3009,1,6,16,0,*?*?*?*?*?*?*?*?*?*?*?*?*?*?*?*?*?*?*?*?*?*?,7.4,7.3,100,103256,0,-0,312,0.0,-0.0,0.0,0,0,0,0,170,10.3,10,5,9999,99999,9,999999999,0.0,999,999,99
3009,1,6,17,0,*?*?*?*?*?*?*?*?*?*?*?*?*?*?*?*?*?*?*?*?*?*?,6.1,6.1,100,103256,0,-0,306,0.0,-0.0,0.0,0,0,0,0,185,7.7,10,5,9999,99999,9,999999999,0.0,999,999,99
3009,1,6,18,0,*?*?*?*?*?*?*?*?*?*?*?*?*?*?*?*?*?*?*?*?*?*?,6.4,6.4,100,103256,0,-0,308,0.0,-0.0,0.0,0,0,0,0,200,7.7,10,5,9999,99999,9,999999999,0.0,999,999,99
3009,1,6,19,0,*?*?*?*?*?*?*?*?*?*?*?*?*?*?*?*?*?*?*?*?*?*?,5.3,5.3,100,103256,0,-0,303,0.0,-0.0,0.0,0,0,0,0,210,8.8,10,5,9999,99999,9,999999999,0.0,999,999,99
3009,1,6,20,0,*?*?*?*?*?*?*?*?*?*?*?*?*?*?*?*?*?*?*?*?*?*?,4.8,4.8,100,103256,0,-0,301,0.0,-0.0,0.0,0,0,0,0,220,8.2,10,5,9999,99999,9,999999999,0.0,999,999,99
3009,1,6,21,0,*?*?*?*?*?*?*?*?*?*?*?*?*?*?*?*?*?*?*?*?*?*?,4.7,4.5,100,103256,0,-0,301,0.0,-0.0,0.0,0,0,0,0,230,8.2,10,5,9999,99999,9,999999999,0.0,999,999,99
3009,1,6,22,0,*?*?*?*?*?*?*?*?*?*?*?*?*?*?*?*?*?*?*?*?*?*?,4.5,4.5,100,103256,0,-0,300,0.0,-0.0,0.0,0,0,0,0,240,7.7,10,5,9999,99999,9,999999999,0.0,999,999,99
3009,1,6,23,0,*?*?*?*?*?*?*?*?*?*?*?*?*?*?*?*?*?*?*?*?*?*?,4.9,5.0,100,103256,0,-0,301,0.0,-0.0,0.0,0,0,0,0,250,5.2,10,5,9999,99999,9,999999999,0.0,999,999,99
3009,1,6,24,0,*?*?*?*?*?*?*?*?*?*?*?*?*?*?*?*?*?*?*?*?*?*?,2.9,2.9,100,103256,0,-0,293,0.0,-0.0,0.0,0,0,0,0,260,9.3,10,5,9999,99999,9,999999999,0.0,999,999,99
3009,1,7,1,0,*?*?*?*?*?*?*?*?*?*?*?*?*?*?*?*?*?*?*?*?*?*?,5.4,4.1,91,102709,0,-0,304,0.0,-0.0,0.0,0,0,0,0,245,7.7,10,5,9999,99999,9,999999999,0.0,999,999,99
3009,1,7,2,0,*?*?*?*?*?*?*?*?*?*?*?*?*?*?*?*?*?*?*?*?*?*?,5.5,3.8,89,102709,0,-0,304,0.0,-0.0,0.0,0,0,0,0,230,8.2,10,5,9999,99999,9,999999999,0.0,999,999,99
3009,1,7,3,0,*?*?*?*?*?*?*?*?*?*?*?*?*?*?*?*?*?*?*?*?*?*?,5.9,2.7,80,102709,0,-0,306,0.0,-0.0,0.0,0,0,0,0,215,8.8,10,5,9999,99999,9,999999999,0.0,999,999,99
3009,1,7,4,0,*?*?*?*?*?*?*?*?*?*?*?*?*?*?*?*?*?*?*?*?*?*?,5.7,2.5,80,102709,0,-0,305,0.0,-0.0,0.0,0,0,0,0,200,10.3,10,5,9999,99999,9,999999999,0.0,999,999,99
3009,1,7,5,0,*?*?*?*?*?*?*?*?*?*?*?*?*?*?*?*?*?*?*?*?*?*?,5.3,1.7,78,102709,0,-0,304,0.0,-0.0,0.0,0,0,0,0,185,8.2,10,5,9999,99999,9,999999999,0.0,999,999,99
3009,1,7,6,0,*?*?*?*?*?*?*?*?*?*?*?*?*?*?*?*?*?*?*?*?*?*?,5.6,2.1,78,102709,0,-0,305,0.0,-0.0,0.0,0,0,0,0,170,9.3,10,5,9999,99999,9,999999999,0.0,999,999,99
3009,1,7,7,0,*?*?*?*?*?*?*?*?*?*?*?*?*?*?*?*?*?*?*?*?*?*?,5.9,3.9,88,102709,0,-0,306,0.0,-0.0,0.0,0,0,0,0,173,7.7,10,5,9999,99999,9,999999999,0.0,999,999,99
3009,1,7,8,0,*?*?*?*?*?*?*?*?*?*?*?*?*?*?*?*?*?*?*?*?*?*?,5.7,4.5,92,102709,50,1404,305,0.0,0.0,0.0,0,0,0,0,177,6.7,10,5,9999,99999,9,999999999,0.0,999,999,99
3009,1,7,9,0,*?*?*?*?*?*?*?*?*?*?*?*?*?*?*?*?*?*?*?*?*?*?,5.4,4.5,94,102709,210,1412,304,26.7,0.0,26.7,3139,0,3143,1037,180,4.6,10,5,9999,99999,9,999999999,0.0,999,999,99
3009,1,7,10,0,*?*?*?*?*?*?*?*?*?*?*?*?*?*?*?*?*?*?*?*?*?*?,5.7,4.5,92,102709,327,1411,305,49.5,0.0,49.5,5778,0,5790,1966,183,6.7,10,5,9999,99999,9,999999999,0.0,999,999,99
3009,1,7,11,0,*?*?*?*?*?*?*?*?*?*?*?*?*?*?*?*?*?*?*?*?*?*?,6.2,6.1,100,102709,394,1413,307,62.4,0.0,62.4,7294,0,7312,2531,187,7.2,10,5,9999,99999,9,999999999,0.0,999,999,99
3009,1,7,12,0,*?*?*?*?*?*?*?*?*?*?*?*?*?*?*?*?*?*?*?*?*?*?,6.0,5.6,97,102709,405,1412,306,64.6,0.0,64.6,7553,0,7572,2630,190,7.2,10,5,9999,99999,9,999999999,0.0,999,999,99
3009,1,7,13,0,*?*?*?*?*?*?*?*?*?*?*?*?*?*?*?*?*?*?*?*?*?*?,5.8,4.8,93,102709,361,1414,305,56.0,0.0,56.0,6534,0,6549,2245,195,8.2,10,5,9999,99999,9,999999999,0.0,999,999,99
3009,1,7,14,0,*?*?*?*?*?*?*?*?*?*?*?*?*?*?*?*?*?*?*?*?*?*?,6.2,3.8,84,102709,263,1413,307,37.0,0.0,37.0,4326,0,4334,1447,200,8.8,10,5,9999,99999,9,999999999,0.0,999,999,99
3009,1,7,15,0,*?*?*?*?*?*?*?*?*?*?*?*?*?*?*?*?*?*?*?*?*?*?,5.9,3.9,88,102709,119,1410,306,9.0,0.0,9.0,1100,-0,1100,357,205,9.8,10,5,9999,99999,9,999999999,0.0,999,999,99
3009,1,7,16,0,*?*?*?*?*?*?*?*?*?*?*?*?*?*?*?*?*?*?*?*?*?*?,6.2,4.6,90,102709,0,-0,307,0.0,-0.0,0.0,0,0,0,0,210,10.3,10,5,9999,99999,9,999999999,0.0,999,999,99
3009,1,7,17,0,*?*?*?*?*?*?*?*?*?*?*?*?*?*?*?*?*?*?*?*?*?*?,5.6,4.3,92,102709,0,-0,305,0.0,-0.0,0.0,0,0,0,0,215,7.7,10,5,9999,99999,9,999999999,0.0,999,999,99
3009,1,7,18,0,*?*?*?*?*?*?*?*?*?*?*?*?*?*?*?*?*?*?*?*?*?*?,5.8,5.1,96,102709,0,-0,305,0.0,-0.0,0.0,0,0,0,0,220,7.7,10,5,9999,99999,9,999999999,0.0,999,999,99
3009,1,7,19,0,*?*?*?*?*?*?*?*?*?*?*?*?*?*?*?*?*?*?*?*?*?*?,5.6,4.8,94,102709,0,-0,304,0.0,-0.0,0.0,0,0,0,0,220,8.8,10,5,9999,99999,9,999999999,0.0,999,999,99
3009,1,7,20,0,*?*?*?*?*?*?*?*?*?*?*?*?*?*?*?*?*?*?*?*?*?*?,5.6,5.5,99,102709,0,-0,304,0.0,-0.0,0.0,0,0,0,0,220,8.2,10,5,9999,99999,9,999999999,0.0,999,999,99
3009,1,7,21,0,*?*?*?*?*?*?*?*?*?*?*?*?*?*?*?*?*?*?*?*?*?*?,5.7,5.0,95,102709,0,-0,305,0.0,-0.0,0.0,0,0,0,0,220,8.2,10,5,9999,99999,9,999999999,0.0,999,999,99
3009,1,7,22,0,*?*?*?*?*?*?*?*?*?*?*?*?*?*?*?*?*?*?*?*?*?*?,5.5,4.1,91,102709,0,-0,304,0.0,-0.0,0.0,0,0,0,0,220,7.7,10,5,9999,99999,9,999999999,0.0,999,999,99
3009,1,7,23,0,*?*?*?*?*?*?*?*?*?*?*?*?*?*?*?*?*?*?*?*?*?*?,5.7,3.4,86,102709,0,-0,305,0.0,-0.0,0.0,0,0,0,0,220,5.2,10,5,9999,99999,9,999999999,0.0,999,999,99
3009,1,7,24,0,*?*?*?*?*?*?*?*?*?*?*?*?*?*?*?*?*?*?*?*?*?*?,5.3,4.5,95,102709,0,-0,303,0.0,-0.0,0.0,0,0,0,0,260,9.3,10,5,9999,99999,9,999999999,0.0,999,999,99
3009,1,8,1,0,*?*?*?*?*?*?*?*?*?*?*?*?*?*?*?*?*?*?*?*?*?*?,5.5,4.1,91,102463,0,-0,304,0.0,-0.0,0.0,0,0,0,0,222,7.7,10,5,9999,99999,9,999999999,0.0,999,999,99
3009,1,8,2,0,*?*?*?*?*?*?*?*?*?*?*?*?*?*?*?*?*?*?*?*?*?*?,5.1,4.3,96,102463,0,-0,302,0.0,-0.0,0.0,0,0,0,0,223,8.2,10,5,9999,99999,9,999999999,0.0,999,999,99
3009,1,8,3,0,*?*?*?*?*?*?*?*?*?*?*?*?*?*?*?*?*?*?*?*?*?*?,5.0,4.3,96,102463,0,-0,302,0.0,-0.0,0.0,0,0,0,0,225,8.8,10,5,9999,99999,9,999999999,0.0,999,999,99
3009,1,8,4,0,*?*?*?*?*?*?*?*?*?*?*?*?*?*?*?*?*?*?*?*?*?*?,4.9,4.6,99,102463,0,-0,301,0.0,-0.0,0.0,0,0,0,0,227,10.3,10,5,9999,99999,9,999999999,0.0,999,999,99
3009,1,8,5,0,*?*?*?*?*?*?*?*?*?*?*?*?*?*?*?*?*?*?*?*?*?*?,4.6,4.1,97,102463,0,-0,300,0.0,-0.0,0.0,0,0,0,0,228,8.2,10,5,9999,99999,9,999999999,0.0,999,999,99
3009,1,8,6,0,*?*?*?*?*?*?*?*?*?*?*?*?*?*?*?*?*?*?*?*?*?*?,5.4,5.3,100,102463,0,-0,303,0.0,-0.0,0.0,0,0,0,0,230,9.3,10,5,9999,99999,9,999999999,0.0,999,999,99
3009,1,8,7,0,*?*?*?*?*?*?*?*?*?*?*?*?*?*?*?*?*?*?*?*?*?*?,6.0,5.5,97,102463,0,-0,306,0.0,-0.0,0.0,0,0,0,0,230,7.7,10,5,9999,99999,9,999999999,0.0,999,999,99
3009,1,8,8,0,*?*?*?*?*?*?*?*?*?*?*?*?*?*?*?*?*?*?*?*?*?*?,5.6,4.6,94,102463,52,1417,304,0.0,0.0,0.0,0,0,0,0,230,6.7,10,5,9999,99999,9,999999999,0.0,999,999,99
3009,1,8,9,0,*?*?*?*?*?*?*?*?*?*?*?*?*?*?*?*?*?*?*?*?*?*?,4.9,5.0,100,102463,212,1412,301,27.1,0.0,27.1,3183,0,3187,1052,230,4.6,10,5,9999,99999,9,999999999,0.0,999,999,99
3009,1,8,10,0,*?*?*?*?*?*?*?*?*?*?*?*?*?*?*?*?*?*?*?*?*?*?,5.4,4.3,93,102463,330,1414,304,50.0,0.0,50.0,5834,0,5846,1987,230,6.7,10,5,9999,99999,9,999999999,0.0,999,999,99
3009,1,8,11,0,*?*?*?*?*?*?*?*?*?*?*?*?*?*?*?*?*?*?*?*?*?*?,6.7,4.5,86,102463,397,1414,309,63.0,0.0,63.0,7359,0,7377,2556,230,7.2,10,5,9999,99999,9,999999999,0.4,999,999,99
3009,1,8,12,0,*?*?*?*?*?*?*?*?*?*?*?*?*?*?*?*?*?*?*?*?*?*?,7.8,7.3,98,102463,408,1411,314,65.3,0.0,65.3,7625,0,7644,2658,230,7.2,10,5,9999,99999,9,999999999,0.8,999,999,99
3009,1,8,13,0,*?*?*?*?*?*?*?*?*?*?*?*?*?*?*?*?*?*?*?*?*?*?,7.9,6.4,91,102463,364,1412,314,56.7,0.0,56.7,6611,0,6626,2276,232,8.2,10,5,9999,99999,9,999999999,2.2,999,999,99
3009,1,8,14,0,*?*?*?*?*?*?*?*?*?*?*?*?*?*?*?*?*?*?*?*?*?*?,7.7,6.1,90,102463,267,1413,313,37.7,0.0,37.7,4408,0,4416,1478,233,8.8,10,5,9999,99999,9,999999999,3.4,999,999,99
3009,1,8,15,0,*?*?*?*?*?*?*?*?*?*?*?*?*?*?*?*?*?*?*?*?*?*?,7.6,6.6,94,102463,123,1409,313,9.8,0.0,9.8,1189,-0,1189,387,235,9.8,10,5,9999,99999,9,999999999,5.2,999,999,99
3009,1,8,16,0,*?*?*?*?*?*?*?*?*?*?*?*?*?*?*?*?*?*?*?*?*?*?,7.7,6.4,92,102463,0,-0,313,0.0,-0.0,0.0,0,0,0,0,237,10.3,10,5,9999,99999,9,999999999,1.9,999,999,99
3009,1,8,17,0,*?*?*?*?*?*?*?*?*?*?*?*?*?*?*?*?*?*?*?*?*?*?,7.2,5.9,93,102463,0,-0,311,0.0,-0.0,0.0,0,0,0,0,238,7.7,10,5,9999,99999,9,999999999,2.0,999,999,99
3009,1,8,18,0,*?*?*?*?*?*?*?*?*?*?*?*?*?*?*?*?*?*?*?*?*?*?,6.1,4.3,89,102463,0,-0,307,0.0,-0.0,0.0,0,0,0,0,240,7.7,10,5,9999,99999,9,999999999,1.4,999,999,99
3009,1,8,19,0,*?*?*?*?*?*?*?*?*?*?*?*?*?*?*?*?*?*?*?*?*?*?,7.0,5.0,87,102463,0,-0,311,0.0,-0.0,0.0,0,0,0,0,240,8.8,10,5,9999,99999,9,999999999,0.1,999,999,99
3009,1,8,20,0,*?*?*?*?*?*?*?*?*?*?*?*?*?*?*?*?*?*?*?*?*?*?,7.3,4.6,84,102463,0,-0,312,0.0,-0.0,0.0,0,0,0,0,240,8.2,10,5,9999,99999,9,999999999,0.0,999,999,99
3009,1,8,21,0,*?*?*?*?*?*?*?*?*?*?*?*?*?*?*?*?*?*?*?*?*?*?,6.1,2.3,77,102463,0,-0,307,0.0,-0.0,0.0,0,0,0,0,240,8.2,10,5,9999,99999,9,999999999,0.0,999,999,99
3009,1,8,22,0,*?*?*?*?*?*?*?*?*?*?*?*?*?*?*?*?*?*?*?*?*?*?,5.7,1.7,76,102463,0,-0,305,0.0,-0.0,0.0,0,0,0,0,240,7.7,10,5,9999,99999,9,999999999,0.8,999,999,99
3009,1,8,23,0,*?*?*?*?*?*?*?*?*?*?*?*?*?*?*?*?*?*?*?*?*?*?,7.0,2.9,76,102463,0,-0,311,0.0,-0.0,0.0,0,0,0,0,240,5.2,10,5,9999,99999,9,999999999,0.0,999,999,99
3009,1,8,24,0,*?*?*?*?*?*?*?*?*?*?*?*?*?*?*?*?*?*?*?*?*?*?,5.9,3.8,87,102463,0,-0,306,0.0,-0.0,0.0,0,0,0,0,220,9.3,10,5,9999,99999,9,999999999,0.0,999,999,99
3009,1,9,1,0,*?*?*?*?*?*?*?*?*?*?*?*?*?*?*?*?*?*?*?*?*?*?,8.3,2.9,67,102105,0,-0,317,0.0,-0.0,0.0,0,0,0,0,250,7.7,10,5,9999,99999,9,999999999,0.0,999,999,99
3009,1,9,2,0,*?*?*?*?*?*?*?*?*?*?*?*?*?*?*?*?*?*?*?*?*?*?,8.5,2.9,67,102105,0,-0,318,0.0,-0.0,0.0,0,0,0,0,260,8.2,10,5,9999,99999,9,999999999,0.1,999,999,99
3009,1,9,3,0,*?*?*?*?*?*?*?*?*?*?*?*?*?*?*?*?*?*?*?*?*?*?,9.2,3.0,65,102105,0,-0,321,0.0,-0.0,0.0,0,0,0,0,270,8.8,10,5,9999,99999,9,999999999,0.1,999,999,99
3009,1,9,4,0,*?*?*?*?*?*?*?*?*?*?*?*?*?*?*?*?*?*?*?*?*?*?,8.6,3.8,71,102105,0,-0,318,0.0,-0.0,0.0,0,0,0,0,280,10.3,10,5,9999,99999,9,999999999,0.1,999,999,99
3009,1,9,5,0,*?*?*?*?*?*?*?*?*?*?*?*?*?*?*?*?*?*?*?*?*?*?,8.4,4.1,74,102105,0,-0,317,0.0,-0.0,0.0,0,0,0,0,290,8.2,10,5,9999,99999,9,999999999,0.1,999,999,99
3009,1,9,6,0,*?*?*?*?*?*?*?*?*?*?*?*?*?*?*?*?*?*?*?*?*?*?,9.1,5.0,75,102105,0,-0,320,0.0,-0.0,0.0,0,0,0,0,300,9.3,10,5,9999,99999,9,999999999,0.1,999,999,99
3009,1,9,7,0,*?*?*?*?*?*?*?*?*?*?*?*?*?*?*?*?*?*?*?*?*?*?,8.6,5.0,77,102105,0,-0,318,0.0,-0.0,0.0,0,0,0,0,257,7.7,10,5,9999,99999,9,999999999,0.1,999,999,99
3009,1,9,8,0,*?*?*?*?*?*?*?*?*?*?*?*?*?*?*?*?*?*?*?*?*?*?,9.1,5.3,76,102105,54,1424,320,0.0,0.0,0.0,0,0,0,0,213,6.7,10,5,9999,99999,9,999999999,0.0,999,999,99
3009,1,9,9,0,*?*?*?*?*?*?*?*?*?*?*?*?*?*?*?*?*?*?*?*?*?*?,8.6,5.0,77,102105,214,1411,318,27.5,0.0,27.5,3231,0,3235,1068,170,4.6,10,5,9999,99999,9,999999999,0.0,999,999,99
3009,1,9,10,0,*?*?*?*?*?*?*?*?*?*?*?*?*?*?*?*?*?*?*?*?*?*?,9.0,6.4,82,102105,332,1411,319,50.5,0.0,50.5,5892,0,5905,2008,127,6.7,10,5,9999,99999,9,999999999,0.0,999,999,99
3009,1,9,11,0,*?*?*?*?*?*?*?*?*?*?*?*?*?*?*?*?*?*?*?*?*?*?,9.8,6.2,77,102105,400,1414,323,63.6,0.0,63.6,7429,0,7448,2583,83,7.2,10,5,9999,99999,9,999999999,0.0,999,999,99
3009,1,9,12,0,*?*?*?*?*?*?*?*?*?*?*?*?*?*?*?*?*?*?*?*?*?*?,9.9,5.0,71,102105,412,1413,324,66.0,0.0,66.0,7708,0,7727,2689,40,7.2,10,5,9999,99999,9,999999999,0.0,999,999,99
3009,1,9,13,0,*?*?*?*?*?*?*?*?*?*?*?*?*?*?*?*?*?*?*?*?*?*?,10.1,3.6,63,102105,368,1413,325,57.4,0.0,57.4,6703,0,6719,2308,42,8.2,10,5,9999,99999,9,999999999,0.0,999,999,99
3009,1,9,14,0,*?*?*?*?*?*?*?*?*?*?*?*?*?*?*?*?*?*?*?*?*?*?,10.2,3.8,63,102105,271,1413,325,38.5,0.0,38.5,4505,0,4514,1510,43,8.8,10,5,9999,99999,9,999999999,0.0,999,999,99
3009,1,9,15,0,*?*?*?*?*?*?*?*?*?*?*?*?*?*?*?*?*?*?*?*?*?*?,10.5,5.1,68,102105,127,1407,326,10.6,0.0,10.6,1286,-0,1286,419,45,9.8,10,5,9999,99999,9,999999999,0.8,999,999,99
3009,1,9,16,0,*?*?*?*?*?*?*?*?*?*?*?*?*?*?*?*?*?*?*?*?*?*?,10.4,3.9,64,102105,0,-0,326,0.0,-0.0,0.0,0,0,0,0,47,10.3,10,5,9999,99999,9,999999999,0.2,999,999,99
3009,1,9,17,0,*?*?*?*?*?*?*?*?*?*?*?*?*?*?*?*?*?*?*?*?*?*?,10.2,5.5,71,102105,0,-0,325,0.0,-0.0,0.0,0,0,0,0,48,7.7,10,5,9999,99999,9,999999999,0.0,999,999,99
3009,1,9,18,0,*?*?*?*?*?*?*?*?*?*?*?*?*?*?*?*?*?*?*?*?*?*?,10.4,5.6,71,102105,0,-0,326,0.0,-0.0,0.0,0,0,0,0,50,7.7,10,5,9999,99999,9,999999999,0.0,999,999,99
3009,1,9,19,0,*?*?*?*?*?*?*?*?*?*?*?*?*?*?*?*?*?*?*?*?*?*?,9.0,3.2,67,102105,0,-0,320,0.0,-0.0,0.0,0,0,0,0,55,8.8,10,5,9999,99999,9,999999999,0.0,999,999,99
3009,1,9,20,0,*?*?*?*?*?*?*?*?*?*?*?*?*?*?*?*?*?*?*?*?*?*?,9.1,4.1,70,102105,0,-0,320,0.0,-0.0,0.0,0,0,0,0,60,8.2,10,5,9999,99999,9,999999999,0.0,999,999,99
3009,1,9,21,0,*?*?*?*?*?*?*?*?*?*?*?*?*?*?*?*?*?*?*?*?*?*?,8.9,4.6,74,102105,0,-0,319,0.0,-0.0,0.0,0,0,0,0,65,8.2,10,5,9999,99999,9,999999999,0.0,999,999,99
3009,1,9,22,0,*?*?*?*?*?*?*?*?*?*?*?*?*?*?*?*?*?*?*?*?*?*?,9.9,5.8,75,102105,0,-0,323,0.0,-0.0,0.0,0,0,0,0,70,7.7,10,5,9999,99999,9,999999999,0.0,999,999,99
3009,1,9,23,0,*?*?*?*?*?*?*?*?*?*?*?*?*?*?*?*?*?*?*?*?*?*?,9.5,5.0,73,102105,0,-0,322,0.0,-0.0,0.0,0,0,0,0,75,5.2,10,5,9999,99999,9,999999999,0.0,999,999,99
3009,1,9,24,0,*?*?*?*?*?*?*?*?*?*?*?*?*?*?*?*?*?*?*?*?*?*?,8.2,2.9,68,102105,0,-0,316,0.0,-0.0,0.0,0,0,0,0,240,9.3,10,5,9999,99999,9,999999999,0.0,999,999,99
3009,1,10,1,0,*?*?*?*?*?*?*?*?*?*?*?*?*?*?*?*?*?*?*?*?*?*?,8.4,3.2,70,101563,0,-0,317,0.0,-0.0,0.0,0,0,0,0,75,7.7,10,5,9999,99999,9,999999999,0.0,999,999,99
3009,1,10,2,0,*?*?*?*?*?*?*?*?*?*?*?*?*?*?*?*?*?*?*?*?*?*?,7.8,2.3,68,101563,0,-0,315,0.0,-0.0,0.0,0,0,0,0,70,8.2,10,5,9999,99999,9,999999999,0.0,999,999,99
3009,1,10,3,0,*?*?*?*?*?*?*?*?*?*?*?*?*?*?*?*?*?*?*?*?*?*?,8.1,2.7,69,101563,0,-0,316,0.0,-0.0,0.0,0,0,0,0,65,8.8,10,5,9999,99999,9,999999999,0.0,999,999,99
3009,1,10,4,0,*?*?*?*?*?*?*?*?*?*?*?*?*?*?*?*?*?*?*?*?*?*?,8.4,2.5,66,101563,0,-0,317,0.0,-0.0,0.0,0,0,0,0,60,10.3,10,5,9999,99999,9,999999999,0.0,999,999,99
3009,1,10,5,0,*?*?*?*?*?*?*?*?*?*?*?*?*?*?*?*?*?*?*?*?*?*?,8.1,2.3,67,101563,0,-0,316,0.0,-0.0,0.0,0,0,0,0,55,8.2,10,5,9999,99999,9,999999999,0.0,999,999,99
3009,1,10,6,0,*?*?*?*?*?*?*?*?*?*?*?*?*?*?*?*?*?*?*?*?*?*?,8.3,2.7,68,101563,0,-0,317,0.0,-0.0,0.0,0,0,0,0,50,9.3,10,5,9999,99999,9,999999999,0.0,999,999,99
3009,1,10,7,0,*?*?*?*?*?*?*?*?*?*?*?*?*?*?*?*?*?*?*?*?*?*?,8.4,3.2,70,101563,0,-0,317,0.0,-0.0,0.0,0,0,0,0,43,7.7,10,5,9999,99999,9,999999999,0.0,999,999,99
3009,1,10,8,0,*?*?*?*?*?*?*?*?*?*?*?*?*?*?*?*?*?*?*?*?*?*?,9.1,3.0,66,101563,55,1401,320,0.0,0.0,0.0,0,0,0,0,37,6.7,10,5,9999,99999,9,999999999,0.0,999,999,99
3009,1,10,9,0,*?*?*?*?*?*?*?*?*?*?*?*?*?*?*?*?*?*?*?*?*?*?,8.3,2.3,66,101563,217,1415,317,27.9,0.0,27.9,3283,0,3288,1086,30,4.6,10,5,9999,99999,9,999999999,0.2,999,999,99
3009,1,10,10,0,*?*?*?*?*?*?*?*?*?*?*?*?*?*?*?*?*?*?*?*?*?*?,8.7,2.5,65,101563,335,1412,319,51.0,0.0,51.0,5955,0,5967,2031,23,6.7,10,5,9999,99999,9,999999999,0.2,999,999,99
3009,1,10,11,0,*?*?*?*?*?*?*?*?*?*?*?*?*?*?*?*?*?*?*?*?*?*?,8.5,2.3,65,101563,403,1413,313,111.5,52.0,96.7,12244,4644,10936,2610,17,7.2,9,5,9999,99999,9,999999999,0.1,999,999,99
3009,1,10,12,0,*?*?*?*?*?*?*?*?*?*?*?*?*?*?*?*?*?*?*?*?*?*?,8.8,2.3,64,101563,415,1411,319,66.7,0.0,66.7,7790,0,7809,2721,10,7.2,10,5,9999,99999,9,999999999,0.0,999,999,99
3009,1,10,13,0,*?*?*?*?*?*?*?*?*?*?*?*?*?*?*?*?*?*?*?*?*?*?,9.2,2.7,64,101563,372,1413,316,101.1,51.0,87.6,11090,4467,9913,2338,60,8.2,9,5,9999,99999,9,999999999,0.0,999,999,99
3009,1,10,14,0,*?*?*?*?*?*?*?*?*?*?*?*?*?*?*?*?*?*?*?*?*?*?,8.9,3.0,67,101563,275,1412,319,39.3,0.0,39.3,4600,0,4608,1543,110,8.8,10,5,9999,99999,9,999999999,0.0,999,999,99
3009,1,10,15,0,*?*?*?*?*?*?*?*?*?*?*?*?*?*?*?*?*?*?*?*?*?*?,8.8,2.9,66,101563,132,1414,314,19.9,28.3,17.2,2266,1533,2123,358,160,9.8,9,5,9999,99999,9,999999999,0.0,999,999,99
3009,1,10,16,0,*?*?*?*?*?*?*?*?*?*?*?*?*?*?*?*?*?*?*?*?*?*?,8.9,3.4,68,101563,0,-0,319,0.0,-0.0,0.0,0,0,0,0,210,10.3,10,5,9999,99999,9,999999999,0.0,999,999,99
3009,1,10,17,0,*?*?*?*?*?*?*?*?*?*?*?*?*?*?*?*?*?*?*?*?*?*?,9.0,3.2,67,101563,0,-0,320,0.0,-0.0,0.0,0,0,0,0,260,7.7,10,5,9999,99999,9,999999999,0.0,999,999,99
3009,1,10,18,0,*?*?*?*?*?*?*?*?*?*?*?*?*?*?*?*?*?*?*?*?*?*?,8.6,2.9,68,101563,0,-0,318,0.0,-0.0,0.0,0,0,0,0,310,7.7,10,5,9999,99999,9,999999999,0.0,999,999,99
3009,1,10,19,0,*?*?*?*?*?*?*?*?*?*?*?*?*?*?*?*?*?*?*?*?*?*?,8.8,3.4,69,101563,0,-0,319,0.0,-0.0,0.0,0,0,0,0,310,8.8,10,5,9999,99999,9,999999999,0.0,999,999,99
3009,1,10,20,0,*?*?*?*?*?*?*?*?*?*?*?*?*?*?*?*?*?*?*?*?*?*?,8.4,2.9,68,101563,0,-0,317,0.0,-0.0,0.0,0,0,0,0,310,8.2,10,5,9999,99999,9,999999999,0.0,999,999,99
3009,1,10,21,0,*?*?*?*?*?*?*?*?*?*?*?*?*?*?*?*?*?*?*?*?*?*?,8.0,2.3,67,101563,0,-0,315,0.0,-0.0,0.0,0,0,0,0,310,8.2,10,5,9999,99999,9,999999999,0.0,999,999,99
3009,1,10,22,0,*?*?*?*?*?*?*?*?*?*?*?*?*?*?*?*?*?*?*?*?*?*?,8.5,3.9,73,101563,0,-0,317,0.0,-0.0,0.0,0,0,0,0,310,7.7,10,5,9999,99999,9,999999999,0.0,999,999,99
3009,1,10,23,0,*?*?*?*?*?*?*?*?*?*?*?*?*?*?*?*?*?*?*?*?*?*?,8.0,3.8,75,101563,0,-0,315,0.0,-0.0,0.0,0,0,0,0,310,5.2,10,5,9999,99999,9,999999999,0.0,999,999,99
3009,1,10,24,0,*?*?*?*?*?*?*?*?*?*?*?*?*?*?*?*?*?*?*?*?*?*?,9.0,4.1,72,101563,0,-0,320,0.0,-0.0,0.0,0,0,0,0,80,9.3,10,5,9999,99999,9,999999999,0.0,999,999,99
3009,1,11,1,0,*?*?*?*?*?*?*?*?*?*?*?*?*?*?*?*?*?*?*?*?*?*?,6.6,5.1,91,101748,0,-0,309,0.0,-0.0,0.0,0,0,0,0,308,7.7,10,5,9999,99999,9,999999999,0.0,999,999,99
3009,1,11,2,0,*?*?*?*?*?*?*?*?*?*?*?*?*?*?*?*?*?*?*?*?*?*?,5.6,5.6,100,101748,0,-0,304,0.0,-0.0,0.0,0,0,0,0,307,8.2,10,5,9999,99999,9,999999999,0.0,999,999,99
3009,1,11,3,0,*?*?*?*?*?*?*?*?*?*?*?*?*?*?*?*?*?*?*?*?*?*?,6.1,5.8,99,101748,0,-0,306,0.0,-0.0,0.0,0,0,0,0,305,8.8,10,5,9999,99999,9,999999999,0.0,999,999,99
3009,1,11,4,0,*?*?*?*?*?*?*?*?*?*?*?*?*?*?*?*?*?*?*?*?*?*?,7.7,6.7,94,101748,0,-0,313,0.0,-0.0,0.0,0,0,0,0,303,10.3,10,5,9999,99999,9,999999999,0.0,999,999,99
3009,1,11,5,0,*?*?*?*?*?*?*?*?*?*?*?*?*?*?*?*?*?*?*?*?*?*?,6.1,5.5,96,101748,0,-0,307,0.0,-0.0,0.0,0,0,0,0,302,8.2,10,5,9999,99999,9,999999999,0.0,999,999,99
3009,1,11,6,0,*?*?*?*?*?*?*?*?*?*?*?*?*?*?*?*?*?*?*?*?*?*?,4.6,4.6,100,101748,0,-0,300,0.0,-0.0,0.0,0,0,0,0,300,9.3,10,5,9999,99999,9,999999999,0.0,999,999,99
3009,1,11,7,0,*?*?*?*?*?*?*?*?*?*?*?*?*?*?*?*?*?*?*?*?*?*?,5.6,5.6,100,101748,0,-0,304,0.0,-0.0,0.0,0,0,0,0,298,7.7,10,5,9999,99999,9,999999999,0.0,999,999,99
3009,1,11,8,0,*?*?*?*?*?*?*?*?*?*?*?*?*?*?*?*?*?*?*?*?*?*?,6.6,6.6,100,101748,57,1400,305,0.0,0.0,0.0,0,0,0,0,297,6.7,9,5,9999,99999,9,999999999,0.0,999,999,99
3009,1,11,9,0,*?*?*?*?*?*?*?*?*?*?*?*?*?*?*?*?*?*?*?*?*?*?,7.1,6.9,98,101748,219,1412,299,77.3,178.0,49.7,8247,11533,6034,907,295,4.6,7,4,9999,99999,9,999999999,0.0,999,999,99
3009,1,11,10,0,*?*?*?*?*?*?*?*?*?*?*?*?*?*?*?*?*?*?*?*?*?*?,8.4,7.6,95,101748,338,1412,305,140.3,209.3,90.2,14848,17146,10613,1745,293,6.7,7,4,9999,99999,9,999999999,0.0,999,999,99
3009,1,11,11,0,*?*?*?*?*?*?*?*?*?*?*?*?*?*?*?*?*?*?*?*?*?*?,9.4,6.9,84,101748,406,1412,305,195.7,304.8,108.0,20790,27042,12634,2124,292,7.2,6,3,9999,99999,9,999999999,0.0,999,999,99
3009,1,11,12,0,*?*?*?*?*?*?*?*?*?*?*?*?*?*?*?*?*?*?*?*?*?*?,11.7,7.4,75,101748,419,1412,319,183.3,220.5,117.9,19400,19785,13676,2353,290,7.2,7,4,9999,99999,9,999999999,0.0,999,999,99
3009,1,11,13,0,*?*?*?*?*?*?*?*?*?*?*?*?*?*?*?*?*?*?*?*?*?*?,11.5,8.4,82,101748,376,1413,327,102.4,51.2,88.8,11242,4492,10048,2374,265,8.2,9,5,9999,99999,9,999999999,0.0,999,999,99
3009,1,11,14,0,*?*?*?*?*?*?*?*?*?*?*?*?*?*?*?*?*?*?*?*?*?*?,11.8,8.0,78,101748,279,1410,332,40.2,0.0,40.2,4697,0,4705,1577,240,8.8,10,5,9999,99999,9,999999999,0.0,999,999,99
3009,1,11,15,0,*?*?*?*?*?*?*?*?*?*?*?*?*?*?*?*?*?*?*?*?*?*?,11.4,7.9,79,101748,136,1410,326,21.4,29.5,18.5,2430,1623,2275,386,215,9.8,9,5,9999,99999,9,999999999,0.0,999,999,99
3009,1,11,16,0,*?*?*?*?*?*?*?*?*?*?*?*?*?*?*?*?*?*?*?*?*?*?,11.0,8.0,83,101748,0,-0,328,0.0,-0.0,0.0,0,0,0,0,190,10.3,10,5,9999,99999,9,999999999,0.0,999,999,99
3009,1,11,17,0,*?*?*?*?*?*?*?*?*?*?*?*?*?*?*?*?*?*?*?*?*?*?,10.2,8.0,86,101748,0,-0,324,0.0,-0.0,0.0,0,0,0,0,165,7.7,10,5,9999,99999,9,999999999,0.0,999,999,99
3009,1,11,18,0,*?*?*?*?*?*?*?*?*?*?*?*?*?*?*?*?*?*?*?*?*?*?,8.9,6.9,88,101748,0,-0,319,0.0,-0.0,0.0,0,0,0,0,140,7.7,10,5,9999,99999,9,999999999,0.0,999,999,99
3009,1,11,19,0,*?*?*?*?*?*?*?*?*?*?*?*?*?*?*?*?*?*?*?*?*?*?,8.4,6.7,89,101748,0,-0,316,0.0,-0.0,0.0,0,0,0,0,135,8.8,10,5,9999,99999,9,999999999,0.0,999,999,99
3009,1,11,20,0,*?*?*?*?*?*?*?*?*?*?*?*?*?*?*?*?*?*?*?*?*?*?,7.6,5.1,85,101748,0,-0,313,0.0,-0.0,0.0,0,0,0,0,130,8.2,10,5,9999,99999,9,999999999,0.0,999,999,99
3009,1,11,21,0,*?*?*?*?*?*?*?*?*?*?*?*?*?*?*?*?*?*?*?*?*?*?,8.3,5.5,83,101748,0,-0,316,0.0,-0.0,0.0,0,0,0,0,125,8.2,10,5,9999,99999,9,999999999,0.0,999,999,99
3009,1,11,22,0,*?*?*?*?*?*?*?*?*?*?*?*?*?*?*?*?*?*?*?*?*?*?,8.5,6.9,90,101748,0,-0,317,0.0,-0.0,0.0,0,0,0,0,120,7.7,10,5,9999,99999,9,999999999,0.0,999,999,99
3009,1,11,23,0,*?*?*?*?*?*?*?*?*?*?*?*?*?*?*?*?*?*?*?*?*?*?,6.6,6.6,100,101748,0,-0,309,0.0,-0.0,0.0,0,0,0,0,115,5.2,10,5,9999,99999,9,999999999,0.0,999,999,99
3009,1,11,24,0,*?*?*?*?*?*?*?*?*?*?*?*?*?*?*?*?*?*?*?*?*?*?,7.4,4.5,82,101748,0,-0,312,0.0,-0.0,0.0,0,0,0,0,310,9.3,10,5,9999,99999,9,999999999,0.0,999,999,99
3009,1,12,1,0,*?*?*?*?*?*?*?*?*?*?*?*?*?*?*?*?*?*?*?*?*?*?,3.5,3.4,100,101013,0,-0,296,0.0,-0.0,0.0,0,0,0,0,112,7.7,10,5,9999,99999,9,999999999,0.0,999,999,99
3009,1,12,2,0,*?*?*?*?*?*?*?*?*?*?*?*?*?*?*?*?*?*?*?*?*?*?,3.1,3.0,100,101013,0,-0,294,0.0,-0.0,0.0,0,0,0,0,113,8.2,10,5,9999,99999,9,999999999,0.0,999,999,99
3009,1,12,3,0,*?*?*?*?*?*?*?*?*?*?*?*?*?*?*?*?*?*?*?*?*?*?,3.7,3.6,100,101013,0,-0,296,0.0,-0.0,0.0,0,0,0,0,115,8.8,10,5,9999,99999,9,999999999,0.0,999,999,99
3009,1,12,4,0,*?*?*?*?*?*?*?*?*?*?*?*?*?*?*?*?*?*?*?*?*?*?,4.0,3.9,100,101013,0,-0,298,0.0,-0.0,0.0,0,0,0,0,117,10.3,10,5,9999,99999,9,999999999,0.0,999,999,99
3009,1,12,5,0,*?*?*?*?*?*?*?*?*?*?*?*?*?*?*?*?*?*?*?*?*?*?,2.3,2.3,100,101013,0,-0,291,0.0,-0.0,0.0,0,0,0,0,118,8.2,10,5,9999,99999,9,999999999,0.0,999,999,99
3009,1,12,6,0,*?*?*?*?*?*?*?*?*?*?*?*?*?*?*?*?*?*?*?*?*?*?,3.7,3.6,100,101013,0,-0,296,0.0,-0.0,0.0,0,0,0,0,120,9.3,10,5,9999,99999,9,999999999,0.0,999,999,99
3009,1,12,7,0,*?*?*?*?*?*?*?*?*?*?*?*?*?*?*?*?*?*?*?*?*?*?,4.7,4.6,100,101013,0,-0,301,0.0,-0.0,0.0,0,0,0,0,117,7.7,10,5,9999,99999,9,999999999,0.0,999,999,99
3009,1,12,8,0,*?*?*?*?*?*?*?*?*?*?*?*?*?*?*?*?*?*?*?*?*?*?,2.3,2.3,100,101013,60,1419,291,0.0,0.0,0.0,0,0,0,0,113,6.7,10,5,9999,99999,9,999999999,0.0,999,999,99
3009,1,12,9,0,*?*?*?*?*?*?*?*?*?*?*?*?*?*?*?*?*?*?*?*?*?*?,2.9,2.9,100,101013,222,1414,275,87.3,249.2,48.2,9166,16530,6473,862,110,4.6,6,3,9999,99999,9,999999999,0.0,999,999,99
3009,1,12,10,0,*?*?*?*?*?*?*?*?*?*?*?*?*?*?*?*?*?*?*?*?*?*?,4.2,4.1,100,101013,341,1412,281,157.4,292.1,86.9,16308,23711,11130,1609,107,6.7,6,3,9999,99999,9,999999999,0.0,999,999,99
3009,1,12,11,0,*?*?*?*?*?*?*?*?*?*?*?*?*?*?*?*?*?*?*?*?*?*?,6.9,6.6,100,101013,410,1413,298,178.3,219.4,114.7,18872,19518,13325,2280,103,7.2,7,4,9999,99999,9,999999999,0.0,999,999,99
3009,1,12,12,0,*?*?*?*?*?*?*?*?*?*?*?*?*?*?*?*?*?*?*?*?*?*?,8.0,6.4,98,101013,423,1412,307,156.9,132.0,117.3,17104,12017,13453,2620,100,7.2,8,4,9999,99999,9,999999999,0.0,999,999,99
3009,1,12,13,0,*?*?*?*?*?*?*?*?*?*?*?*?*?*?*?*?*?*?*?*?*?*?,8.3,5.5,89,101013,380,1412,308,137.6,128.8,102.9,15014,11323,11845,2271,97,8.2,8,4,9999,99999,9,999999999,0.0,999,999,99
3009,1,12,14,0,*?*?*?*?*?*?*?*?*?*?*?*?*?*?*?*?*?*?*?*?*?*?,8.4,5.3,88,101013,284,1413,304,111.7,198.3,71.8,11840,14898,8547,1357,93,8.8,7,4,9999,99999,9,999999999,0.0,999,999,99
3009,1,12,15,0,*?*?*?*?*?*?*?*?*?*?*?*?*?*?*?*?*?*?*?*?*?*?,8.2,5.0,87,101013,141,1414,307,30.4,76.8,22.7,3326,3711,2899,385,90,9.8,8,4,9999,99999,9,999999999,0.0,999,999,99
3009,1,12,16,0,*?*?*?*?*?*?*?*?*?*?*?*?*?*?*?*?*?*?*?*?*?*?,8.2,5.8,92,101013,0,-0,316,0.0,-0.0,0.0,0,0,0,0,87,10.3,10,5,9999,99999,9,999999999,0.0,999,999,99
3009,1,12,17,0,*?*?*?*?*?*?*?*?*?*?*?*?*?*?*?*?*?*?*?*?*?*?,7.1,5.3,96,101013,0,-0,311,0.0,-0.0,0.0,0,0,0,0,83,7.7,10,5,9999,99999,9,999999999,0.0,999,999,99
3009,1,12,18,0,*?*?*?*?*?*?*?*?*?*?*?*?*?*?*?*?*?*?*?*?*?*?,5.0,3.4,97,101013,0,-0,302,0.0,-0.0,0.0,0,0,0,0,80,7.7,10,5,9999,99999,9,999999999,0.0,999,999,99
3009,1,12,19,0,*?*?*?*?*?*?*?*?*?*?*?*?*?*?*?*?*?*?*?*?*?*?,4.0,3.4,100,101013,0,-0,298,0.0,-0.0,0.0,0,0,0,0,77,8.8,10,5,9999,99999,9,999999999,0.0,999,999,99
3009,1,12,20,0,*?*?*?*?*?*?*?*?*?*?*?*?*?*?*?*?*?*?*?*?*?*?,4.2,3.0,100,101013,0,-0,299,0.0,-0.0,0.0,0,0,0,0,73,8.2,10,5,9999,99999,9,999999999,0.0,999,999,99
3009,1,12,21,0,*?*?*?*?*?*?*?*?*?*?*?*?*?*?*?*?*?*?*?*?*?*?,5.8,4.3,98,101013,0,-0,305,0.0,-0.0,0.0,0,0,0,0,70,8.2,10,5,9999,99999,9,999999999,0.0,999,999,99
3009,1,12,22,0,*?*?*?*?*?*?*?*?*?*?*?*?*?*?*?*?*?*?*?*?*?*?,4.6,2.5,93,101013,0,-0,300,0.0,-0.0,0.0,0,0,0,0,67,7.7,10,5,9999,99999,9,999999999,0.0,999,999,99
3009,1,12,23,0,*?*?*?*?*?*?*?*?*?*?*?*?*?*?*?*?*?*?*?*?*?*?,4.1,1.0,88,101013,0,-0,299,0.0,-0.0,0.0,0,0,0,0,63,5.2,10,5,9999,99999,9,999999999,0.0,999,999,99
3009,1,12,24,0,*?*?*?*?*?*?*?*?*?*?*?*?*?*?*?*?*?*?*?*?*?*?,4.7,4.6,100,101013,0,-0,301,0.0,-0.0,0.0,0,0,0,0,110,9.3,10,5,9999,99999,9,999999999,0.0,999,999,99
3009,1,13,1,0,*?*?*?*?*?*?*?*?*?*?*?*?*?*?*?*?*?*?*?*?*?*?,3.6,0.6,81,101827,0,-0,296,0.0,-0.0,0.0,0,0,0,0,58,7.7,10,5,9999,99999,9,999999999,0.0,999,999,99
3009,1,13,2,0,*?*?*?*?*?*?*?*?*?*?*?*?*?*?*?*?*?*?*?*?*?*?,3.5,0.2,80,101827,0,-0,296,0.0,-0.0,0.0,0,0,0,0,57,8.2,10,5,9999,99999,9,999999999,0.0,999,999,99
3009,1,13,3,0,*?*?*?*?*?*?*?*?*?*?*?*?*?*?*?*?*?*?*?*?*?*?,3.4,0.2,81,101827,0,-0,296,0.0,-0.0,0.0,0,0,0,0,55,8.8,10,5,9999,99999,9,999999999,0.0,999,999,99
3009,1,13,4,0,*?*?*?*?*?*?*?*?*?*?*?*?*?*?*?*?*?*?*?*?*?*?,3.2,0.2,81,101827,0,-0,295,0.0,-0.0,0.0,0,0,0,0,53,10.3,10,5,9999,99999,9,999999999,0.0,999,999,99
3009,1,13,5,0,*?*?*?*?*?*?*?*?*?*?*?*?*?*?*?*?*?*?*?*?*?*?,3.0,0.8,86,101827,0,-0,294,0.0,-0.0,0.0,0,0,0,0,52,8.2,10,5,9999,99999,9,999999999,0.0,999,999,99
3009,1,13,6,0,*?*?*?*?*?*?*?*?*?*?*?*?*?*?*?*?*?*?*?*?*?*?,3.2,2.3,94,101827,0,-0,294,0.0,-0.0,0.0,0,0,0,0,50,9.3,10,5,9999,99999,9,999999999,0.0,999,999,99
3009,1,13,7,0,*?*?*?*?*?*?*?*?*?*?*?*?*?*?*?*?*?*?*?*?*?*?,3.4,2.5,94,101827,0,-0,295,0.0,-0.0,0.0,0,0,0,0,48,7.7,10,5,9999,99999,9,999999999,0.0,999,999,99
3009,1,13,8,0,*?*?*?*?*?*?*?*?*?*?*?*?*?*?*?*?*?*?*?*?*?*?,3.4,2.7,95,101827,62,1409,295,0.0,0.0,0.0,0,0,0,0,47,6.7,10,5,9999,99999,9,999999999,0.0,999,999,99
3009,1,13,9,0,*?*?*?*?*?*?*?*?*?*?*?*?*?*?*?*?*?*?*?*?*?*?,3.1,2.9,99,101827,224,1409,294,29.5,0.0,29.5,3462,0,3467,1147,45,4.6,10,5,9999,99999,9,999999999,0.0,999,999,99
3009,1,13,10,0,*?*?*?*?*?*?*?*?*?*?*?*?*?*?*?*?*?*?*?*?*?*?,4.1,3.6,97,101827,344,1411,298,52.8,0.0,52.8,6167,0,6180,2109,43,6.7,10,5,9999,99999,9,999999999,0.0,999,999,99
3009,1,13,11,0,*?*?*?*?*?*?*?*?*?*?*?*?*?*?*?*?*?*?*?*?*?*?,4.6,3.0,90,101827,413,1411,300,66.3,0.0,66.3,7745,0,7765,2704,42,7.2,10,5,9999,99999,9,999999999,0.0,999,999,99
3009,1,13,12,0,*?*?*?*?*?*?*?*?*?*?*?*?*?*?*?*?*?*?*?*?*?*?,4.4,3.0,92,101827,427,1412,300,68.9,0.0,68.9,8060,0,8081,2825,40,7.2,10,5,9999,99999,9,999999999,0.0,999,999,99
3009,1,13,13,0,*?*?*?*?*?*?*?*?*?*?*?*?*?*?*?*?*?*?*?*?*?*?,4.1,1.9,87,101827,384,1410,298,60.6,0.0,60.6,7083,0,7100,2451,35,8.2,10,5,9999,99999,9,999999999,0.0,999,999,99
3009,1,13,14,0,*?*?*?*?*?*?*?*?*?*?*?*?*?*?*?*?*?*?*?*?*?*?,4.2,1.3,82,101827,288,1410,299,41.9,0.0,41.9,4901,0,4910,1650,30,8.8,10,5,9999,99999,9,999999999,0.0,999,999,99
3009,1,13,15,0,*?*?*?*?*?*?*?*?*?*?*?*?*?*?*?*?*?*?*?*?*?*?,4.3,2.5,89,101827,145,1407,299,14.1,0.0,14.1,1693,-0,1693,553,25,9.8,10,5,9999,99999,9,999999999,0.0,999,999,99
3009,1,13,16,0,*?*?*?*?*?*?*?*?*?*?*?*?*?*?*?*?*?*?*?*?*?*?,4.5,1.5,82,101827,0,-0,300,0.0,-0.0,0.0,0,0,0,0,20,10.3,10,5,9999,99999,9,999999999,0.0,999,999,99
3009,1,13,17,0,*?*?*?*?*?*?*?*?*?*?*?*?*?*?*?*?*?*?*?*?*?*?,4.1,0.8,80,101827,0,-0,299,0.0,-0.0,0.0,0,0,0,0,15,7.7,10,5,9999,99999,9,999999999,0.0,999,999,99
3009,1,13,18,0,*?*?*?*?*?*?*?*?*?*?*?*?*?*?*?*?*?*?*?*?*?*?,4.3,1.5,83,101827,0,-0,299,0.0,-0.0,0.0,0,0,0,0,10,7.7,10,5,9999,99999,9,999999999,0.0,999,999,99
3009,1,13,19,0,*?*?*?*?*?*?*?*?*?*?*?*?*?*?*?*?*?*?*?*?*?*?,4.1,1.5,84,101827,0,-0,298,0.0,-0.0,0.0,0,0,0,0,65,8.8,10,5,9999,99999,9,999999999,0.0,999,999,99
3009,1,13,20,0,*?*?*?*?*?*?*?*?*?*?*?*?*?*?*?*?*?*?*?*?*?*?,4.3,2.1,86,101827,0,-0,299,0.0,-0.0,0.0,0,0,0,0,120,8.2,10,5,9999,99999,9,999999999,0.0,999,999,99
3009,1,13,21,0,*?*?*?*?*?*?*?*?*?*?*?*?*?*?*?*?*?*?*?*?*?*?,3.6,2.7,94,101827,0,-0,296,0.0,-0.0,0.0,0,0,0,0,175,8.2,10,5,9999,99999,9,999999999,0.0,999,999,99
3009,1,13,22,0,*?*?*?*?*?*?*?*?*?*?*?*?*?*?*?*?*?*?*?*?*?*?,4.1,3.4,96,101827,0,-0,298,0.0,-0.0,0.0,0,0,0,0,230,7.7,10,5,9999,99999,9,999999999,0.0,999,999,99
3009,1,13,23,0,*?*?*?*?*?*?*?*?*?*?*?*?*?*?*?*?*?*?*?*?*?*?,3.8,3.0,96,101827,0,-0,297,0.0,-0.0,0.0,0,0,0,0,285,5.2,10,5,9999,99999,9,999999999,0.0,999,999,99
3009,1,13,24,0,*?*?*?*?*?*?*?*?*?*?*?*?*?*?*?*?*?*?*?*?*?*?,3.5,0.8,83,101827,0,-0,296,0.0,-0.0,0.0,0,0,0,0,60,9.3,10,5,9999,99999,9,999999999,0.0,999,999,99
3009,1,14,1,0,*?*?*?*?*?*?*?*?*?*?*?*?*?*?*?*?*?*?*?*?*?*?,3.3,3.0,99,101225,0,-0,295,0.0,-0.0,0.0,0,0,0,0,302,7.7,10,5,9999,99999,9,999999999,0.0,999,999,99
3009,1,14,2,0,*?*?*?*?*?*?*?*?*?*?*?*?*?*?*?*?*?*?*?*?*?*?,3.4,3.0,98,101225,0,-0,295,0.0,-0.0,0.0,0,0,0,0,263,8.2,10,5,9999,99999,9,999999999,0.0,999,999,99
3009,1,14,3,0,*?*?*?*?*?*?*?*?*?*?*?*?*?*?*?*?*?*?*?*?*?*?,2.9,2.9,100,101225,0,-0,293,0.0,-0.0,0.0,0,0,0,0,225,8.8,10,5,9999,99999,9,999999999,0.0,999,999,99
3009,1,14,4,0,*?*?*?*?*?*?*?*?*?*?*?*?*?*?*?*?*?*?*?*?*?*?,2.4,2.3,100,101225,0,-0,291,0.0,-0.0,0.0,0,0,0,0,187,10.3,10,5,9999,99999,9,999999999,0.0,999,999,99
3009,1,14,5,0,*?*?*?*?*?*?*?*?*?*?*?*?*?*?*?*?*?*?*?*?*?*?,2.5,2.3,100,101225,0,-0,292,0.0,-0.0,0.0,0,0,0,0,148,8.2,10,5,9999,99999,9,999999999,0.0,999,999,99
3009,1,14,6,0,*?*?*?*?*?*?*?*?*?*?*?*?*?*?*?*?*?*?*?*?*?*?,2.5,2.1,97,101225,0,-0,292,0.0,-0.0,0.0,0,0,0,0,110,9.3,10,5,9999,99999,9,999999999,0.0,999,999,99
3009,1,14,7,0,*?*?*?*?*?*?*?*?*?*?*?*?*?*?*?*?*?*?*?*?*?*?,2.8,1.5,92,101225,0,-0,293,0.0,-0.0,0.0,0,0,0,0,107,7.7,10,5,9999,99999,9,999999999,0.0,999,999,99
3009,1,14,8,0,*?*?*?*?*?*?*?*?*?*?*?*?*?*?*?*?*?*?*?*?*?*?,2.9,2.1,95,101225,65,1418,293,0.0,0.0,0.0,0,0,0,0,103,6.7,10,5,9999,99999,9,999999999,0.0,999,999,99
3009,1,14,9,0,*?*?*?*?*?*?*?*?*?*?*?*?*?*?*?*?*?*?*?*?*?*?,3.7,3.6,100,101225,227,1409,288,69.2,108.3,51.8,7384,7183,6277,947,100,4.6,8,4,9999,99999,9,999999999,0.0,999,999,99
3009,1,14,10,0,*?*?*?*?*?*?*?*?*?*?*?*?*?*?*?*?*?*?*?*?*?*?,3.3,3.2,100,101225,348,1413,281,145.5,210.9,93.6,15399,17509,10988,1817,97,6.7,7,4,9999,99999,9,999999999,0.0,999,999,99
3009,1,14,11,0,*?*?*?*?*?*?*?*?*?*?*?*?*?*?*?*?*?*?*?*?*?*?,4.6,4.5,100,101225,417,1411,283,202.2,306.6,111.6,21485,27485,13032,2204,93,7.2,6,3,9999,99999,9,999999999,0.0,999,999,99
3009,1,14,12,0,*?*?*?*?*?*?*?*?*?*?*?*?*?*?*?*?*?*?*?*?*?*?,4.4,4.3,100,101225,431,1411,291,160.6,132.5,120.1,17509,12139,13764,2689,90,7.2,8,4,9999,99999,9,999999999,0.0,999,999,99
3009,1,14,13,0,*?*?*?*?*?*?*?*?*?*?*?*?*?*?*?*?*?*?*?*?*?*?,4.7,2.9,88,101225,389,1412,296,106.9,51.6,92.7,11731,4569,10481,2488,127,8.2,9,5,9999,99999,9,999999999,0.0,999,999,99
3009,1,14,14,0,*?*?*?*?*?*?*?*?*?*?*?*?*?*?*?*?*?*?*?*?*?*?,5.0,1.7,81,101225,293,1411,297,74.5,47.7,64.6,8214,3804,7572,1391,163,8.8,9,5,9999,99999,9,999999999,0.0,999,999,99
3009,1,14,15,0,*?*?*?*?*?*?*?*?*?*?*?*?*?*?*?*?*?*?*?*?*?*?,4.9,2.9,88,101225,150,1409,297,26.2,32.7,22.7,2952,1892,2758,473,200,9.8,9,5,9999,99999,9,999999999,0.0,999,999,99
3009,1,14,16,0,*?*?*?*?*?*?*?*?*?*?*?*?*?*?*?*?*?*?*?*?*?*?,4.8,3.0,89,101225,0,-0,301,0.0,-0.0,0.0,0,0,0,0,237,10.3,10,5,9999,99999,9,999999999,0.0,999,999,99
3009,1,14,17,0,*?*?*?*?*?*?*?*?*?*?*?*?*?*?*?*?*?*?*?*?*?*?,4.5,3.2,92,101225,0,-0,300,0.0,-0.0,0.0,0,0,0,0,273,7.7,10,5,9999,99999,9,999999999,0.0,999,999,99
3009,1,14,18,0,*?*?*?*?*?*?*?*?*?*?*?*?*?*?*?*?*?*?*?*?*?*?,4.1,1.9,86,101225,0,-0,298,0.0,-0.0,0.0,0,0,0,0,310,7.7,10,5,9999,99999,9,999999999,0.0,999,999,99
3009,1,14,19,0,*?*?*?*?*?*?*?*?*?*?*?*?*?*?*?*?*?*?*?*?*?*?,3.6,1.3,86,101225,0,-0,296,0.0,-0.0,0.0,0,0,0,0,310,8.8,10,5,9999,99999,9,999999999,0.0,999,999,99
3009,1,14,20,0,*?*?*?*?*?*?*?*?*?*?*?*?*?*?*?*?*?*?*?*?*?*?,4.3,3.8,97,101225,0,-0,299,0.0,-0.0,0.0,0,0,0,0,310,8.2,10,5,9999,99999,9,999999999,0.0,999,999,99
3009,1,14,21,0,*?*?*?*?*?*?*?*?*?*?*?*?*?*?*?*?*?*?*?*?*?*?,3.8,2.9,95,101225,0,-0,297,0.0,-0.0,0.0,0,0,0,0,310,8.2,10,5,9999,99999,9,999999999,0.0,999,999,99
3009,1,14,22,0,*?*?*?*?*?*?*?*?*?*?*?*?*?*?*?*?*?*?*?*?*?*?,2.9,2.7,99,101225,0,-0,293,0.0,-0.0,0.0,0,0,0,0,310,7.7,10,5,9999,99999,9,999999999,0.0,999,999,99
3009,1,14,23,0,*?*?*?*?*?*?*?*?*?*?*?*?*?*?*?*?*?*?*?*?*?*?,3.2,2.9,99,101225,0,-0,294,0.0,-0.0,0.0,0,0,0,0,310,5.2,10,5,9999,99999,9,999999999,0.0,999,999,99
3009,1,14,24,0,*?*?*?*?*?*?*?*?*?*?*?*?*?*?*?*?*?*?*?*?*?*?,3.5,3.0,98,101225,0,-0,296,0.0,-0.0,0.0,0,0,0,0,340,9.3,10,5,9999,99999,9,999999999,0.0,999,999,99
3009,1,15,1,0,*?*?*?*?*?*?*?*?*?*?*?*?*?*?*?*?*?*?*?*?*?*?,2.9,2.3,95,100965,0,-0,293,0.0,-0.0,0.0,0,0,0,0,318,7.7,10,5,9999,99999,9,999999999,0.0,999,999,99
3009,1,15,2,0,*?*?*?*?*?*?*?*?*?*?*?*?*?*?*?*?*?*?*?*?*?*?,2.6,2.1,96,100965,0,-0,292,0.0,-0.0,0.0,0,0,0,0,327,8.2,10,5,9999,99999,9,999999999,0.0,999,999,99
3009,1,15,3,0,*?*?*?*?*?*?*?*?*?*?*?*?*?*?*?*?*?*?*?*?*?*?,2.4,2.5,100,100965,0,-0,291,0.0,-0.0,0.0,0,0,0,0,335,8.8,10,5,9999,99999,9,999999999,0.0,999,999,99
3009,1,15,4,0,*?*?*?*?*?*?*?*?*?*?*?*?*?*?*?*?*?*?*?*?*?*?,2.5,2.1,96,100965,0,-0,292,0.0,-0.0,0.0,0,0,0,0,343,10.3,10,5,9999,99999,9,999999999,0.0,999,999,99
3009,1,15,5,0,*?*?*?*?*?*?*?*?*?*?*?*?*?*?*?*?*?*?*?*?*?*?,1.6,0.8,95,100965,0,-0,288,0.0,-0.0,0.0,0,0,0,0,352,8.2,10,5,9999,99999,9,999999999,0.0,999,999,99
3009,1,15,6,0,*?*?*?*?*?*?*?*?*?*?*?*?*?*?*?*?*?*?*?*?*?*?,1.4,0.2,91,100965,0,-0,287,0.0,-0.0,0.0,0,0,0,0,360,9.3,10,5,9999,99999,9,999999999,0.0,999,999,99
3009,1,15,7,0,*?*?*?*?*?*?*?*?*?*?*?*?*?*?*?*?*?*?*?*?*?*?,1.1,-0.8,87,100965,0,-0,286,0.0,-0.0,0.0,0,0,0,0,358,7.7,10,5,9999,99999,9,999999999,0.0,999,999,99
3009,1,15,8,0,*?*?*?*?*?*?*?*?*?*?*?*?*?*?*?*?*?*?*?*?*?*?,1.7,0.4,91,100965,67,1402,284,0.0,0.0,0.0,0,0,0,0,357,6.7,9,5,9999,99999,9,999999999,0.0,999,999,99
3009,1,15,9,0,*?*?*?*?*?*?*?*?*?*?*?*?*?*?*?*?*?*?*?*?*?*?,2.3,0.8,90,100965,231,1414,276,83.5,182.5,53.7,8894,12202,6491,986,355,4.6,7,4,9999,99999,9,999999999,0.0,999,999,99
3009,1,15,10,0,*?*?*?*?*?*?*?*?*?*?*?*?*?*?*?*?*?*?*?*?*?*?,3.4,1.3,86,100965,351,1411,291,94.1,50.3,81.6,10332,4337,9239,2163,353,6.7,9,5,9999,99999,9,999999999,0.0,999,999,99
3009,1,15,11,0,*?*?*?*?*?*?*?*?*?*?*?*?*?*?*?*?*?*?*?*?*?*?,6.0,1.9,75,100965,421,1411,287,204.6,307.2,112.9,21737,27642,13177,2233,352,7.2,6,3,9999,99999,9,999999999,0.0,999,999,99
3009,1,15,12,0,*?*?*?*?*?*?*?*?*?*?*?*?*?*?*?*?*?*?*?*?*?*?,6.9,1.9,71,100965,436,1413,291,213.1,309.4,117.6,22645,28185,13696,2338,350,7.2,6,3,9999,99999,9,999999999,0.0,999,999,99
3009,1,15,13,0,*?*?*?*?*?*?*?*?*?*?*?*?*?*?*?*?*?*?*?*?*?*?,6.8,2.1,72,100965,394,1413,305,108.5,51.7,94.0,11905,4595,10635,2530,293,8.2,9,5,9999,99999,9,999999999,0.0,999,999,99
3009,1,15,14,0,*?*?*?*?*?*?*?*?*?*?*?*?*?*?*?*?*?*?*?*?*?*?,6.8,2.5,74,100965,298,1412,305,76.1,48.0,66.0,8352,3939,7482,1721,237,8.8,9,5,9999,99999,9,999999999,0.0,999,999,99
3009,1,15,15,0,*?*?*?*?*?*?*?*?*?*?*?*?*?*?*?*?*?*?*?*?*?*?,6.8,2.7,75,100965,155,1410,305,27.8,33.7,24.1,3134,1981,2926,504,180,9.8,9,5,9999,99999,9,999999999,0.0,999,999,99
3009,1,15,16,0,*?*?*?*?*?*?*?*?*?*?*?*?*?*?*?*?*?*?*?*?*?*?,6.8,2.5,74,100965,0,-0,305,0.0,-0.0,0.0,0,0,0,0,123,10.3,9,5,9999,99999,9,999999999,0.0,999,999,99
3009,1,15,17,0,*?*?*?*?*?*?*?*?*?*?*?*?*?*?*?*?*?*?*?*?*?*?,5.0,1.0,76,100965,0,-0,302,0.0,-0.0,0.0,0,0,0,0,67,7.7,10,5,9999,99999,9,999999999,0.0,999,999,99
3009,1,15,18,0,*?*?*?*?*?*?*?*?*?*?*?*?*?*?*?*?*?*?*?*?*?*?,4.6,0.6,75,100965,0,-0,301,0.0,-0.0,0.0,0,0,0,0,10,7.7,10,5,9999,99999,9,999999999,0.0,999,999,99
3009,1,15,19,0,*?*?*?*?*?*?*?*?*?*?*?*?*?*?*?*?*?*?*?*?*?*?,3.7,0.8,82,100965,0,-0,297,0.0,-0.0,0.0,0,0,0,0,22,8.8,10,5,9999,99999,9,999999999,0.0,999,999,99
3009,1,15,20,0,*?*?*?*?*?*?*?*?*?*?*?*?*?*?*?*?*?*?*?*?*?*?,3.6,0.6,81,100965,0,-0,296,0.0,-0.0,0.0,0,0,0,0,33,8.2,10,5,9999,99999,9,999999999,0.0,999,999,99
3009,1,15,21,0,*?*?*?*?*?*?*?*?*?*?*?*?*?*?*?*?*?*?*?*?*?*?,4.3,1.0,79,100965,0,-0,299,0.0,-0.0,0.0,0,0,0,0,45,8.2,10,5,9999,99999,9,999999999,0.0,999,999,99
3009,1,15,22,0,*?*?*?*?*?*?*?*?*?*?*?*?*?*?*?*?*?*?*?*?*?*?,3.3,0.8,83,100965,0,-0,295,0.0,-0.0,0.0,0,0,0,0,57,7.7,10,5,9999,99999,9,999999999,0.0,999,999,99
3009,1,15,23,0,*?*?*?*?*?*?*?*?*?*?*?*?*?*?*?*?*?*?*?*?*?*?,4.0,0.6,79,100965,0,-0,298,0.0,-0.0,0.0,0,0,0,0,68,5.2,10,5,9999,99999,9,999999999,0.0,999,999,99
3009,1,15,24,0,*?*?*?*?*?*?*?*?*?*?*?*?*?*?*?*?*?*?*?*?*?*?,3.4,2.7,94,100965,0,-0,295,0.0,-0.0,0.0,0,0,0,0,310,9.3,10,5,9999,99999,9,999999999,0.0,999,999,99
3009,1,16,1,0,*?*?*?*?*?*?*?*?*?*?*?*?*?*?*?*?*?*?*?*?*?*?,4.8,2.7,87,101233,0,-0,301,0.0,-0.0,0.0,0,0,0,0,78,7.7,10,5,9999,99999,9,999999999,0.0,999,999,99
3009,1,16,2,0,*?*?*?*?*?*?*?*?*?*?*?*?*?*?*?*?*?*?*?*?*?*?,4.8,3.4,92,101233,0,-0,301,0.0,-0.0,0.0,0,0,0,0,77,8.2,10,5,9999,99999,9,999999999,0.0,999,999,99
3009,1,16,3,0,*?*?*?*?*?*?*?*?*?*?*?*?*?*?*?*?*?*?*?*?*?*?,4.7,4.5,99,101233,0,-0,301,0.0,-0.0,0.0,0,0,0,0,75,8.8,10,5,9999,99999,9,999999999,0.0,999,999,99
3009,1,16,4,0,*?*?*?*?*?*?*?*?*?*?*?*?*?*?*?*?*?*?*?*?*?*?,4.9,4.1,96,101233,0,-0,301,0.0,-0.0,0.0,0,0,0,0,73,10.3,10,5,9999,99999,9,999999999,0.0,999,999,99
3009,1,16,5,0,*?*?*?*?*?*?*?*?*?*?*?*?*?*?*?*?*?*?*?*?*?*?,5.1,4.3,96,101233,0,-0,302,0.0,-0.0,0.0,0,0,0,0,72,8.2,10,5,9999,99999,9,999999999,0.0,999,999,99
3009,1,16,6,0,*?*?*?*?*?*?*?*?*?*?*?*?*?*?*?*?*?*?*?*?*?*?,4.9,4.3,97,101233,0,-0,301,0.0,-0.0,0.0,0,0,0,0,70,9.3,10,5,9999,99999,9,999999999,0.0,999,999,99
3009,1,16,7,0,*?*?*?*?*?*?*?*?*?*?*?*?*?*?*?*?*?*?*?*?*?*?,5.1,5.0,100,101233,0,-0,302,0.0,-0.0,0.0,0,0,0,0,70,7.7,10,5,9999,99999,9,999999999,0.0,999,999,99
3009,1,16,8,0,*?*?*?*?*?*?*?*?*?*?*?*?*?*?*?*?*?*?*?*?*?*?,4.9,4.8,100,101233,70,1404,280,0.0,0.0,0.0,0,0,0,0,70,6.7,5,3,9999,99999,9,999999999,0.0,999,999,99
3009,1,16,9,0,*?*?*?*?*?*?*?*?*?*?*?*?*?*?*?*?*?*?*?*?*?*?,5.2,5.0,99,101233,234,1412,282,100.8,319.4,47.9,10653,21823,6486,853,70,4.6,5,3,9999,99999,9,999999999,0.0,999,999,99
3009,1,16,10,0,*?*?*?*?*?*?*?*?*?*?*?*?*?*?*?*?*?*?*?*?*?*?,4.9,3.9,94,101233,355,1412,279,176.7,368.8,83.9,18457,30483,10877,1544,70,6.7,5,3,9999,99999,9,999999999,0.0,999,999,99
3009,1,16,11,0,*?*?*?*?*?*?*?*?*?*?*?*?*?*?*?*?*?*?*?*?*?*?,5.2,2.9,86,101233,425,1410,280,220.7,384.6,104.8,23021,33961,13350,1968,70,7.2,5,3,9999,99999,9,999999999,0.0,999,999,99
3009,1,16,12,0,*?*?*?*?*?*?*?*?*?*?*?*?*?*?*?*?*?*?*?*?*?*?,5.0,2.9,86,101233,440,1411,288,194.5,222.7,125.1,20591,20353,14466,2517,70,7.2,7,4,9999,99999,9,999999999,0.0,999,999,99
3009,1,16,13,0,*?*?*?*?*?*?*?*?*?*?*?*?*?*?*?*?*?*?*?*?*?*?,5.3,3.2,87,101233,398,1410,280,203.8,379.2,96.8,21265,32732,12405,1803,65,8.2,5,3,9999,99999,9,999999999,0.0,999,999,99
3009,1,16,14,0,*?*?*?*?*?*?*?*?*?*?*?*?*?*?*?*?*?*?*?*?*?*?,5.2,3.0,87,101233,303,1412,294,103.1,121.1,77.1,11269,9754,8941,1666,60,8.8,8,4,9999,99999,9,999999999,0.0,999,999,99
3009,1,16,15,0,*?*?*?*?*?*?*?*?*?*?*?*?*?*?*?*?*?*?*?*?*?*?,4.7,3.0,89,101233,160,1410,282,51.3,202.4,28.3,5499,11238,3988,493,55,9.8,6,3,9999,99999,9,999999999,0.0,999,999,99
3009,1,16,16,0,*?*?*?*?*?*?*?*?*?*?*?*?*?*?*?*?*?*?*?*?*?*?,5.0,2.5,84,101233,0,-0,288,0.0,-0.0,0.0,0,0,0,0,50,10.3,7,4,9999,99999,9,999999999,0.0,999,999,99
3009,1,16,17,0,*?*?*?*?*?*?*?*?*?*?*?*?*?*?*?*?*?*?*?*?*?*?,5.3,2.1,80,101233,0,-0,304,0.0,-0.0,0.0,0,0,0,0,45,7.7,10,5,9999,99999,9,999999999,0.0,999,999,99
3009,1,16,18,0,*?*?*?*?*?*?*?*?*?*?*?*?*?*?*?*?*?*?*?*?*?*?,5.0,2.5,85,101233,0,-0,302,0.0,-0.0,0.0,0,0,0,0,40,7.7,10,5,9999,99999,9,999999999,0.0,999,999,99
3009,1,16,19,0,*?*?*?*?*?*?*?*?*?*?*?*?*?*?*?*?*?*?*?*?*?*?,5.1,1.9,80,101233,0,-0,303,0.0,-0.0,0.0,0,0,0,0,80,8.8,10,5,9999,99999,9,999999999,0.0,999,999,99
3009,1,16,20,0,*?*?*?*?*?*?*?*?*?*?*?*?*?*?*?*?*?*?*?*?*?*?,5.2,2.3,82,101233,0,-0,303,0.0,-0.0,0.0,0,0,0,0,120,8.2,10,5,9999,99999,9,999999999,0.0,999,999,99
3009,1,16,21,0,*?*?*?*?*?*?*?*?*?*?*?*?*?*?*?*?*?*?*?*?*?*?,5.0,1.7,80,101233,0,-0,302,0.0,-0.0,0.0,0,0,0,0,160,8.2,10,5,9999,99999,9,999999999,0.0,999,999,99
3009,1,16,22,0,*?*?*?*?*?*?*?*?*?*?*?*?*?*?*?*?*?*?*?*?*?*?,4.9,2.5,85,101233,0,-0,302,0.0,-0.0,0.0,0,0,0,0,200,7.7,10,5,9999,99999,9,999999999,0.0,999,999,99
3009,1,16,23,0,*?*?*?*?*?*?*?*?*?*?*?*?*?*?*?*?*?*?*?*?*?*?,4.9,2.3,84,101233,0,-0,302,0.0,-0.0,0.0,0,0,0,0,240,5.2,10,5,9999,99999,9,999999999,0.0,999,999,99
3009,1,16,24,0,*?*?*?*?*?*?*?*?*?*?*?*?*?*?*?*?*?*?*?*?*?*?,4.7,1.7,81,101233,0,-0,301,0.0,-0.0,0.0,0,0,0,0,80,9.3,10,5,9999,99999,9,999999999,0.0,999,999,99
3009,1,17,1,0,*?*?*?*?*?*?*?*?*?*?*?*?*?*?*?*?*?*?*?*?*?*?,4.9,4.5,100,101663,0,-0,301,0.0,-0.0,0.0,0,0,0,0,250,7.7,10,5,9999,99999,9,999999999,0.0,999,999,99
3009,1,17,2,0,*?*?*?*?*?*?*?*?*?*?*?*?*?*?*?*?*?*?*?*?*?*?,4.7,4.8,100,101663,0,-0,301,0.0,-0.0,0.0,0,0,0,0,220,8.2,10,5,9999,99999,9,999999999,0.0,999,999,99
3009,1,17,3,0,*?*?*?*?*?*?*?*?*?*?*?*?*?*?*?*?*?*?*?*?*?*?,4.5,4.5,100,101663,0,-0,300,0.0,-0.0,0.0,0,0,0,0,190,8.8,10,5,9999,99999,9,999999999,0.0,999,999,99
3009,1,17,4,0,*?*?*?*?*?*?*?*?*?*?*?*?*?*?*?*?*?*?*?*?*?*?,4.3,4.3,100,101663,0,-0,299,0.0,-0.0,0.0,0,0,0,0,160,10.3,10,5,9999,99999,9,999999999,0.0,999,999,99
3009,1,17,5,0,*?*?*?*?*?*?*?*?*?*?*?*?*?*?*?*?*?*?*?*?*?*?,4.6,4.5,100,101663,0,-0,300,0.0,-0.0,0.0,0,0,0,0,130,8.2,10,5,9999,99999,9,999999999,0.0,999,999,99
3009,1,17,6,0,*?*?*?*?*?*?*?*?*?*?*?*?*?*?*?*?*?*?*?*?*?*?,4.8,4.8,100,101663,0,-0,301,0.0,-0.0,0.0,0,0,0,0,100,9.3,10,5,9999,99999,9,999999999,0.0,999,999,99
3009,1,17,7,0,*?*?*?*?*?*?*?*?*?*?*?*?*?*?*?*?*?*?*?*?*?*?,5.1,4.5,100,101663,0,-0,302,0.0,-0.0,0.0,0,0,0,0,98,7.7,10,5,9999,99999,9,999999999,0.0,999,999,99
3009,1,17,8,0,*?*?*?*?*?*?*?*?*?*?*?*?*?*?*?*?*?*?*?*?*?*?,5.1,5.0,100,101663,73,1403,302,0.1,0.0,0.1,15,-0,15,4,97,6.7,10,5,9999,99999,9,999999999,0.0,999,999,99
3009,1,17,9,0,*?*?*?*?*?*?*?*?*?*?*?*?*?*?*?*?*?*?*?*?*?*?,4.5,3.6,100,101663,237,1409,300,32.0,0.0,32.0,3755,0,3761,1248,95,4.6,10,5,9999,99999,9,999999999,0.0,999,999,99
3009,1,17,10,0,*?*?*?*?*?*?*?*?*?*?*?*?*?*?*?*?*?*?*?*?*?*?,5.7,3.4,93,101663,359,1412,305,55.7,0.0,55.7,6504,0,6519,2234,93,6.7,10,5,9999,99999,9,999999999,0.0,999,999,99
3009,1,17,11,0,*?*?*?*?*?*?*?*?*?*?*?*?*?*?*?*?*?*?*?*?*?*?,6.9,3.9,89,101663,430,1413,310,69.5,0.0,69.5,8123,0,8144,2850,92,7.2,10,5,9999,99999,9,999999999,0.0,999,999,99
3009,1,17,12,0,*?*?*?*?*?*?*?*?*?*?*?*?*?*?*?*?*?*?*?*?*?*?,7.3,3.6,85,101663,445,1412,312,72.4,0.0,72.4,8471,0,8493,2985,90,7.2,10,5,9999,99999,9,999999999,0.0,999,999,99
3009,1,17,13,0,*?*?*?*?*?*?*?*?*?*?*?*?*?*?*?*?*?*?*?*?*?*?,7.1,2.3,78,101663,403,1411,311,64.3,0.0,64.3,7516,0,7535,2616,92,8.2,10,5,9999,99999,9,999999999,0.0,999,999,99
3009,1,17,14,0,*?*?*?*?*?*?*?*?*?*?*?*?*?*?*?*?*?*?*?*?*?*?,7.2,4.1,87,101663,308,1412,312,45.8,0.0,45.8,5346,0,5357,1809,93,8.8,10,5,9999,99999,9,999999999,0.0,999,999,99
3009,1,17,15,0,*?*?*?*?*?*?*?*?*?*?*?*?*?*?*?*?*?*?*?*?*?*?,7.3,5.8,98,101663,165,1408,312,18.0,0.0,18.0,2140,-0,2141,701,95,9.8,10,5,9999,99999,9,999999999,0.0,999,999,99
3009,1,17,16,0,*?*?*?*?*?*?*?*?*?*?*?*?*?*?*?*?*?*?*?*?*?*?,7.0,5.8,99,101663,0,-0,310,0.0,-0.0,0.0,0,0,0,0,97,10.3,10,5,9999,99999,9,999999999,0.0,999,999,99
3009,1,17,17,0,*?*?*?*?*?*?*?*?*?*?*?*?*?*?*?*?*?*?*?*?*?*?,7.2,6.1,100,101663,0,-0,311,0.0,-0.0,0.0,0,0,0,0,98,7.7,10,5,9999,99999,9,999999999,0.0,999,999,99
3009,1,17,18,0,*?*?*?*?*?*?*?*?*?*?*?*?*?*?*?*?*?*?*?*?*?*?,6.8,6.9,100,101663,0,-0,309,0.0,-0.0,0.0,0,0,0,0,100,7.7,10,5,9999,99999,9,999999999,0.0,999,999,99
3009,1,17,19,0,*?*?*?*?*?*?*?*?*?*?*?*?*?*?*?*?*?*?*?*?*?*?,5.5,5.5,100,101663,0,-0,304,0.0,-0.0,0.0,0,0,0,0,112,8.8,10,5,9999,99999,9,999999999,0.0,999,999,99
3009,1,17,20,0,*?*?*?*?*?*?*?*?*?*?*?*?*?*?*?*?*?*?*?*?*?*?,5.6,5.6,100,101663,0,-0,304,0.0,-0.0,0.0,0,0,0,0,123,8.2,10,5,9999,99999,9,999999999,0.0,999,999,99
3009,1,17,21,0,*?*?*?*?*?*?*?*?*?*?*?*?*?*?*?*?*?*?*?*?*?*?,5.9,5.9,100,101663,0,-0,306,0.0,-0.0,0.0,0,0,0,0,135,8.2,10,5,9999,99999,9,999999999,0.0,999,999,99
3009,1,17,22,0,*?*?*?*?*?*?*?*?*?*?*?*?*?*?*?*?*?*?*?*?*?*?,5.7,5.6,100,101663,0,-0,305,0.0,-0.0,0.0,0,0,0,0,147,7.7,10,5,9999,99999,9,999999999,0.0,999,999,99
3009,1,17,23,0,*?*?*?*?*?*?*?*?*?*?*?*?*?*?*?*?*?*?*?*?*?*?,5.4,5.5,100,101663,0,-0,303,0.0,-0.0,0.0,0,0,0,0,158,5.2,10,5,9999,99999,9,999999999,0.0,999,999,99
3009,1,17,24,0,*?*?*?*?*?*?*?*?*?*?*?*?*?*?*?*?*?*?*?*?*?*?,4.9,3.4,98,101663,0,-0,302,0.0,-0.0,0.0,0,0,0,0,280,9.3,10,5,9999,99999,9,999999999,0.0,999,999,99
3009,1,18,1,0,*?*?*?*?*?*?*?*?*?*?*?*?*?*?*?*?*?*?*?*?*?*?,5.0,5.0,100,100166,0,-0,302,0.0,-0.0,0.0,0,0,0,0,167,7.7,10,5,9999,99999,9,999999999,0.0,999,999,99
3009,1,18,2,0,*?*?*?*?*?*?*?*?*?*?*?*?*?*?*?*?*?*?*?*?*?*?,4.8,4.8,100,100166,0,-0,301,0.0,-0.0,0.0,0,0,0,0,163,8.2,10,5,9999,99999,9,999999999,0.0,999,999,99
3009,1,18,3,0,*?*?*?*?*?*?*?*?*?*?*?*?*?*?*?*?*?*?*?*?*?*?,5.3,5.3,100,100166,0,-0,303,0.0,-0.0,0.0,0,0,0,0,160,8.8,10,5,9999,99999,9,999999999,0.0,999,999,99
3009,1,18,4,0,*?*?*?*?*?*?*?*?*?*?*?*?*?*?*?*?*?*?*?*?*?*?,4.9,5.0,100,100166,0,-0,301,0.0,-0.0,0.0,0,0,0,0,157,10.3,10,5,9999,99999,9,999999999,0.0,999,999,99
3009,1,18,5,0,*?*?*?*?*?*?*?*?*?*?*?*?*?*?*?*?*?*?*?*?*?*?,4.5,4.5,100,100166,0,-0,300,0.0,-0.0,0.0,0,0,0,0,153,8.2,10,5,9999,99999,9,999999999,0.0,999,999,99
3009,1,18,6,0,*?*?*?*?*?*?*?*?*?*?*?*?*?*?*?*?*?*?*?*?*?*?,4.4,4.5,100,100166,0,-0,299,0.0,-0.0,0.0,0,0,0,0,150,9.3,10,5,9999,99999,9,999999999,0.0,999,999,99
3009,1,18,7,0,*?*?*?*?*?*?*?*?*?*?*?*?*?*?*?*?*?*?*?*?*?*?,4.3,4.3,100,100166,0,-0,299,0.0,-0.0,0.0,0,0,0,0,148,7.7,10,5,9999,99999,9,999999999,0.0,999,999,99
3009,1,18,8,0,*?*?*?*?*?*?*?*?*?*?*?*?*?*?*?*?*?*?*?*?*?*?,4.8,4.8,100,100166,77,1417,297,1.3,3.1,1.1,165,95,180,16,147,6.7,9,5,9999,99999,9,999999999,0.0,999,999,99
3009,1,18,9,0,*?*?*?*?*?*?*?*?*?*?*?*?*?*?*?*?*?*?*?*?*?*?,5.4,5.3,100,100166,241,1411,299,56.9,44.3,49.3,6301,3241,5832,1050,145,4.6,9,5,9999,99999,9,999999999,0.0,999,999,99
3009,1,18,10,0,*?*?*?*?*?*?*?*?*?*?*?*?*?*?*?*?*?*?*?*?*?*?,5.7,5.6,100,100166,363,1411,301,98.1,50.8,85.1,10771,4413,9629,2264,143,6.7,9,5,9999,99999,9,999999999,0.0,999,999,99
3009,1,18,11,0,*?*?*?*?*?*?*?*?*?*?*?*?*?*?*?*?*?*?*?*?*?*?,7.3,5.6,100,100166,434,1411,308,122.2,52.8,106.0,13416,4807,11974,2894,142,7.2,9,5,9999,99999,9,999999999,0.0,999,999,99
3009,1,18,12,0,*?*?*?*?*?*?*?*?*?*?*?*?*?*?*?*?*?*?*?*?*?*?,7.4,3.8,100,100166,449,1410,308,127.4,53.2,110.5,13991,4879,12483,3036,140,7.2,9,5,9999,99999,9,999999999,0.0,999,999,99
3009,1,18,13,0,*?*?*?*?*?*?*?*?*?*?*?*?*?*?*?*?*?*?*?*?*?*?,7.3,3.8,100,100166,408,1410,307,113.5,52.2,98.4,12455,4676,11122,2660,138,8.2,9,5,9999,99999,9,999999999,0.0,999,999,99
3009,1,18,14,0,*?*?*?*?*?*?*?*?*?*?*?*?*?*?*?*?*?*?*?*?*?*?,7.4,2.9,98,100166,313,1411,308,81.3,48.7,70.5,8919,4062,7985,1845,137,8.8,9,5,9999,99999,9,999999999,0.0,999,999,99
3009,1,18,15,0,*?*?*?*?*?*?*?*?*?*?*?*?*?*?*?*?*?*?*?*?*?*?,6.9,3.2,100,100166,171,1415,306,33.0,36.4,28.7,3705,2247,3453,600,135,9.8,9,5,9999,99999,9,999999999,0.0,999,999,99
3009,1,18,16,0,*?*?*?*?*?*?*?*?*?*?*?*?*?*?*?*?*?*?*?*?*?*?,7.3,5.3,100,100166,0,-0,308,0.0,-0.0,0.0,0,0,0,0,133,10.3,9,5,9999,99999,9,999999999,0.0,999,999,99
3009,1,18,17,0,*?*?*?*?*?*?*?*?*?*?*?*?*?*?*?*?*?*?*?*?*?*?,6.7,6.7,100,100166,0,-0,309,0.0,-0.0,0.0,0,0,0,0,132,7.7,10,5,9999,99999,9,999999999,0.0,999,999,99
3009,1,18,18,0,*?*?*?*?*?*?*?*?*?*?*?*?*?*?*?*?*?*?*?*?*?*?,5.7,5.6,100,100166,0,-0,305,0.0,-0.0,0.0,0,0,0,0,130,7.7,10,5,9999,99999,9,999999999,0.0,999,999,99
3009,1,18,19,0,*?*?*?*?*?*?*?*?*?*?*?*?*?*?*?*?*?*?*?*?*?*?,6.2,6.1,100,100166,0,-0,307,0.0,-0.0,0.0,0,0,0,0,120,8.8,10,5,9999,99999,9,999999999,0.0,999,999,99
3009,1,18,20,0,*?*?*?*?*?*?*?*?*?*?*?*?*?*?*?*?*?*?*?*?*?*?,6.2,6.1,100,100166,0,-0,307,0.0,-0.0,0.0,0,0,0,0,110,8.2,10,5,9999,99999,9,999999999,0.0,999,999,99
3009,1,18,21,0,*?*?*?*?*?*?*?*?*?*?*?*?*?*?*?*?*?*?*?*?*?*?,5.7,5.6,100,100166,0,-0,305,0.0,-0.0,0.0,0,0,0,0,100,8.2,10,5,9999,99999,9,999999999,0.0,999,999,99
3009,1,18,22,0,*?*?*?*?*?*?*?*?*?*?*?*?*?*?*?*?*?*?*?*?*?*?,5.6,5.6,100,100166,0,-0,304,0.0,-0.0,0.0,0,0,0,0,90,7.7,10,5,9999,99999,9,999999999,0.0,999,999,99
3009,1,18,23,0,*?*?*?*?*?*?*?*?*?*?*?*?*?*?*?*?*?*?*?*?*?*?,6.0,6.1,100,100166,0,-0,306,0.0,-0.0,0.0,0,0,0,0,80,5.2,10,5,9999,99999,9,999999999,0.0,999,999,99
3009,1,18,24,0,*?*?*?*?*?*?*?*?*?*?*?*?*?*?*?*?*?*?*?*?*?*?,5.1,5.1,100,100166,0,-0,302,0.0,-0.0,0.0,0,0,0,0,170,9.3,10,5,9999,99999,9,999999999,0.0,999,999,99
3009,1,19,1,0,*?*?*?*?*?*?*?*?*?*?*?*?*?*?*?*?*?*?*?*?*?*?,6.9,5.5,90,99592.1,0,-0,310,0.0,-0.0,0.0,0,0,0,0,68,7.7,10,5,9999,99999,9,999999999,0.0,999,999,99
3009,1,19,2,0,*?*?*?*?*?*?*?*?*?*?*?*?*?*?*?*?*?*?*?*?*?*?,6.6,5.1,91,99592.1,0,-0,309,0.0,-0.0,0.0,0,0,0,0,67,8.2,10,5,9999,99999,9,999999999,0.0,999,999,99
3009,1,19,3,0,*?*?*?*?*?*?*?*?*?*?*?*?*?*?*?*?*?*?*?*?*?*?,6.2,3.6,84,99592.1,0,-0,307,0.0,-0.0,0.0,0,0,0,0,65,8.8,10,5,9999,99999,9,999999999,0.0,999,999,99
3009,1,19,4,0,*?*?*?*?*?*?*?*?*?*?*?*?*?*?*?*?*?*?*?*?*?*?,6.4,4.3,87,99592.1,0,-0,308,0.0,-0.0,0.0,0,0,0,0,63,10.3,10,5,9999,99999,9,999999999,0.0,999,999,99
3009,1,19,5,0,*?*?*?*?*?*?*?*?*?*?*?*?*?*?*?*?*?*?*?*?*?*?,6.6,4.8,88,99592.1,0,-0,309,0.0,-0.0,0.0,0,0,0,0,62,8.2,10,5,9999,99999,9,999999999,0.0,999,999,99
3009,1,19,6,0,*?*?*?*?*?*?*?*?*?*?*?*?*?*?*?*?*?*?*?*?*?*?,7.1,5.0,86,99592.1,0,-0,311,0.0,-0.0,0.0,0,0,0,0,60,9.3,10,5,9999,99999,9,999999999,0.0,999,999,99
3009,1,19,7,0,*?*?*?*?*?*?*?*?*?*?*?*?*?*?*?*?*?*?*?*?*?*?,6.6,4.5,86,99592.1,0,-0,309,0.0,-0.0,0.0,0,0,0,0,60,7.7,10,5,9999,99999,9,999999999,0.0,999,999,99
3009,1,19,8,0,*?*?*?*?*?*?*?*?*?*?*?*?*?*?*?*?*?*?*?*?*?*?,6.5,4.8,89,99592.1,80,1409,308,1.4,0.0,1.4,190,-0,190,58,60,6.7,10,5,9999,99999,9,999999999,0.0,999,999,99
3009,1,19,9,0,*?*?*?*?*?*?*?*?*?*?*?*?*?*?*?*?*?*?*?*?*?*?,6.7,5.3,90,99592.1,245,1412,301,77.1,112.0,57.7,8210,7758,6952,1066,60,4.6,8,4,9999,99999,9,999999999,0.0,999,999,99
3009,1,19,10,0,*?*?*?*?*?*?*?*?*?*?*?*?*?*?*?*?*?*?*?*?*?*?,7.9,5.0,82,99592.1,367,1410,301,155.9,213.9,100.3,16498,18197,11731,1963,60,6.7,7,4,9999,99999,9,999999999,0.0,999,999,99
3009,1,19,11,0,*?*?*?*?*?*?*?*?*?*?*?*?*?*?*?*?*?*?*?*?*?*?,8.9,4.6,75,99592.1,439,1412,306,193.8,222.6,124.6,20518,20319,14418,2507,60,7.2,7,4,9999,99999,9,999999999,0.0,999,999,99
3009,1,19,12,0,*?*?*?*?*?*?*?*?*?*?*?*?*?*?*?*?*?*?*?*?*?*?,9.1,4.5,73,99592.1,454,1410,311,171.1,133.9,128.0,18649,12463,14636,2885,60,7.2,8,4,9999,99999,9,999999999,0.0,999,999,99
3009,1,19,13,0,*?*?*?*?*?*?*?*?*?*?*?*?*?*?*?*?*?*?*?*?*?*?,9.0,5.3,77,99592.1,413,1410,311,152.7,131.3,114.2,16647,11875,13102,2543,58,8.2,8,4,9999,99999,9,999999999,0.0,999,999,99
3009,1,19,14,0,*?*?*?*?*?*?*?*?*?*?*?*?*?*?*?*?*?*?*?*?*?*?,9.4,5.1,75,99592.1,318,1409,317,83.1,49.0,72.0,9117,4104,8161,1889,57,8.8,9,5,9999,99999,9,999999999,0.0,999,999,99
3009,1,19,15,0,*?*?*?*?*?*?*?*?*?*?*?*?*?*?*?*?*?*?*?*?*?*?,9.2,5.8,79,99592.1,176,1412,316,34.9,37.2,30.2,3902,2334,3634,634,55,9.8,9,5,9999,99999,9,999999999,0.0,999,999,99
3009,1,19,16,0,*?*?*?*?*?*?*?*?*?*?*?*?*?*?*?*?*?*?*?*?*?*?,9.3,5.8,78,99592.1,0,-0,321,0.0,-0.0,0.0,0,0,0,0,53,10.3,10,5,9999,99999,9,999999999,0.0,999,999,99
3009,1,19,17,0,*?*?*?*?*?*?*?*?*?*?*?*?*?*?*?*?*?*?*?*?*?*?,8.9,7.0,88,99592.1,0,-0,319,0.0,-0.0,0.0,0,0,0,0,52,7.7,10,5,9999,99999,9,999999999,0.0,999,999,99
3009,1,19,18,0,*?*?*?*?*?*?*?*?*?*?*?*?*?*?*?*?*?*?*?*?*?*?,8.5,7.3,92,99592.1,0,-0,317,0.0,-0.0,0.0,0,0,0,0,50,7.7,10,5,9999,99999,9,999999999,0.0,999,999,99
3009,1,19,19,0,*?*?*?*?*?*?*?*?*?*?*?*?*?*?*?*?*?*?*?*?*?*?,8.1,7.1,93,99592.1,0,-0,315,0.0,-0.0,0.0,0,0,0,0,47,8.8,10,5,9999,99999,9,999999999,0.0,999,999,99
3009,1,19,20,0,*?*?*?*?*?*?*?*?*?*?*?*?*?*?*?*?*?*?*?*?*?*?,8.1,6.7,91,99592.1,0,-0,315,0.0,-0.0,0.0,0,0,0,0,43,8.2,10,5,9999,99999,9,999999999,0.0,999,999,99
3009,1,19,21,0,*?*?*?*?*?*?*?*?*?*?*?*?*?*?*?*?*?*?*?*?*?*?,7.5,7.3,99,99592.1,0,-0,312,0.0,-0.0,0.0,0,0,0,0,40,8.2,10,5,9999,99999,9,999999999,0.0,999,999,99
3009,1,19,22,0,*?*?*?*?*?*?*?*?*?*?*?*?*?*?*?*?*?*?*?*?*?*?,7.9,8.0,100,99592.1,0,-0,314,0.0,-0.0,0.0,0,0,0,0,37,7.7,10,5,9999,99999,9,999999999,0.0,999,999,99
3009,1,19,23,0,*?*?*?*?*?*?*?*?*?*?*?*?*?*?*?*?*?*?*?*?*?*?,7.3,7.3,100,99592.1,0,-0,311,0.0,-0.0,0.0,0,0,0,0,33,5.2,10,5,9999,99999,9,999999999,0.0,999,999,99
3009,1,19,24,0,*?*?*?*?*?*?*?*?*?*?*?*?*?*?*?*?*?*?*?*?*?*?,6.4,5.8,95,99592.1,0,-0,308,0.0,-0.0,0.0,0,0,0,0,70,9.3,10,5,9999,99999,9,999999999,0.0,999,999,99
3009,1,20,1,0,*?*?*?*?*?*?*?*?*?*?*?*?*?*?*?*?*?*?*?*?*?*?,6.0,5.3,96,99513.3,0,-0,306,0.0,-0.0,0.0,0,0,0,0,28,7.7,10,5,9999,99999,9,999999999,0.0,999,999,99
3009,1,20,2,0,*?*?*?*?*?*?*?*?*?*?*?*?*?*?*?*?*?*?*?*?*?*?,5.6,4.3,91,99513.3,0,-0,305,0.0,-0.0,0.0,0,0,0,0,27,8.2,10,5,9999,99999,9,999999999,0.0,999,999,99
3009,1,20,3,0,*?*?*?*?*?*?*?*?*?*?*?*?*?*?*?*?*?*?*?*?*?*?,5.5,3.8,88,99513.3,0,-0,304,0.0,-0.0,0.0,0,0,0,0,25,8.8,10,5,9999,99999,9,999999999,0.0,999,999,99
3009,1,20,4,0,*?*?*?*?*?*?*?*?*?*?*?*?*?*?*?*?*?*?*?*?*?*?,5.6,3.0,84,99513.3,0,-0,305,0.0,-0.0,0.0,0,0,0,0,23,10.3,10,5,9999,99999,9,999999999,0.0,999,999,99
3009,1,20,5,0,*?*?*?*?*?*?*?*?*?*?*?*?*?*?*?*?*?*?*?*?*?*?,5.2,2.7,83,99513.3,0,-0,303,0.0,-0.0,0.0,0,0,0,0,22,8.2,10,5,9999,99999,9,999999999,0.0,999,999,99
3009,1,20,6,0,*?*?*?*?*?*?*?*?*?*?*?*?*?*?*?*?*?*?*?*?*?*?,4.9,2.9,87,99513.3,0,-0,302,0.0,-0.0,0.0,0,0,0,0,20,9.3,10,5,9999,99999,9,999999999,0.0,999,999,99
3009,1,20,7,0,*?*?*?*?*?*?*?*?*?*?*?*?*?*?*?*?*?*?*?*?*?*?,5.2,2.9,85,99513.3,0,-0,303,0.0,-0.0,0.0,0,0,0,0,77,7.7,10,5,9999,99999,9,999999999,0.0,999,999,99
3009,1,20,8,0,*?*?*?*?*?*?*?*?*?*?*?*?*?*?*?*?*?*?*?*?*?*?,5.6,3.0,83,99513.3,84,1416,305,2.1,0.0,2.1,278,-0,278,86,133,6.7,10,5,9999,99999,9,999999999,0.0,999,999,99
3009,1,20,9,0,*?*?*?*?*?*?*?*?*?*?*?*?*?*?*?*?*?*?*?*?*?*?,5.7,3.2,84,99513.3,249,1412,296,78.9,112.7,59.0,8398,7884,7105,1093,190,4.6,8,4,9999,99999,9,999999999,0.0,999,999,99
3009,1,20,10,0,*?*?*?*?*?*?*?*?*?*?*?*?*?*?*?*?*?*?*?*?*?*?,6.8,4.1,83,99513.3,372,1413,305,101.1,51.1,87.6,11094,4467,9916,2339,247,6.7,9,5,9999,99999,9,999999999,0.0,999,999,99
3009,1,20,11,0,*?*?*?*?*?*?*?*?*?*?*?*?*?*?*?*?*?*?*?*?*?*?,8.1,3.9,75,99513.3,443,1410,311,125.4,53.1,108.7,13767,4851,12284,2981,303,7.2,9,5,9999,99999,9,999999999,0.0,999,999,99
3009,1,20,12,0,*?*?*?*?*?*?*?*?*?*?*?*?*?*?*?*?*?*?*?*?*?*?,8.5,4.8,77,99513.3,459,1410,313,130.8,53.4,113.4,14365,4923,12814,3130,360,7.2,9,5,9999,99999,9,999999999,0.0,999,999,99
3009,1,20,13,0,*?*?*?*?*?*?*?*?*?*?*?*?*?*?*?*?*?*?*?*?*?*?,8.3,5.5,82,99513.3,419,1412,312,117.0,52.5,101.5,12846,4731,11469,2756,355,8.2,9,5,9999,99999,9,999999999,0.0,999,999,99
3009,1,20,14,0,*?*?*?*?*?*?*?*?*?*?*?*?*?*?*?*?*?*?*?*?*?*?,8.6,6.2,85,99513.3,324,1412,313,84.9,49.2,73.6,9319,4144,8341,1934,350,8.8,9,5,9999,99999,9,999999999,0.0,999,999,99
3009,1,20,15,0,*?*?*?*?*?*?*?*?*?*?*?*?*?*?*?*?*?*?*?*?*?*?,8.5,6.1,85,99513.3,181,1408,313,36.7,38.0,31.8,4103,2420,3819,668,345,9.8,9,5,9999,99999,9,999999999,0.0,999,999,99
3009,1,20,16,0,*?*?*?*?*?*?*?*?*?*?*?*?*?*?*?*?*?*?*?*?*?*?,8.2,5.8,85,99513.3,1,1329,312,0.0,0.0,0.0,0,0,0,0,340,10.3,9,5,9999,99999,9,999999999,0.0,999,999,99
3009,1,20,17,0,*?*?*?*?*?*?*?*?*?*?*?*?*?*?*?*?*?*?*?*?*?*?,7.9,5.9,87,99513.3,0,-0,314,0.0,-0.0,0.0,0,0,0,0,335,7.7,10,5,9999,99999,9,999999999,0.0,999,999,99
3009,1,20,18,0,*?*?*?*?*?*?*?*?*?*?*?*?*?*?*?*?*?*?*?*?*?*?,7.6,5.9,89,99513.3,0,-0,313,0.0,-0.0,0.0,0,0,0,0,330,7.7,10,5,9999,99999,9,999999999,0.0,999,999,99
3009,1,20,19,0,*?*?*?*?*?*?*?*?*?*?*?*?*?*?*?*?*?*?*?*?*?*?,7.1,5.9,92,99513.3,0,-0,311,0.0,-0.0,0.0,0,0,0,0,323,8.8,10,5,9999,99999,9,999999999,0.0,999,999,99
3009,1,20,20,0,*?*?*?*?*?*?*?*?*?*?*?*?*?*?*?*?*?*?*?*?*?*?,6.7,5.8,94,99513.3,0,-0,309,0.0,-0.0,0.0,0,0,0,0,317,8.2,10,5,9999,99999,9,999999999,0.0,999,999,99
3009,1,20,21,0,*?*?*?*?*?*?*?*?*?*?*?*?*?*?*?*?*?*?*?*?*?*?,6.2,5.0,92,99513.3,0,-0,307,0.0,-0.0,0.0,0,0,0,0,310,8.2,10,5,9999,99999,9,999999999,0.0,999,999,99
3009,1,20,22,0,*?*?*?*?*?*?*?*?*?*?*?*?*?*?*?*?*?*?*?*?*?*?,6.4,5.1,91,99513.3,0,-0,308,0.0,-0.0,0.0,0,0,0,0,303,7.7,10,5,9999,99999,9,999999999,0.0,999,999,99
3009,1,20,23,0,*?*?*?*?*?*?*?*?*?*?*?*?*?*?*?*?*?*?*?*?*?*?,5.8,4.5,91,99513.3,0,-0,305,0.0,-0.0,0.0,0,0,0,0,297,5.2,10,5,9999,99999,9,999999999,0.0,999,999,99
3009,1,20,24,0,*?*?*?*?*?*?*?*?*?*?*?*?*?*?*?*?*?*?*?*?*?*?,6.6,6.4,98,99513.3,0,-0,309,0.0,-0.0,0.0,0,0,0,0,30,9.3,10,5,9999,99999,9,999999999,0.0,999,999,99
3009,1,21,1,0,*?*?*?*?*?*?*?*?*?*?*?*?*?*?*?*?*?*?*?*?*?*?,5.0,5.0,99,99462.1,0,-0,302,0.0,-0.0,0.0,0,0,0,0,300,7.7,10,5,9999,99999,9,999999999,0.0,999,999,99
3009,1,21,2,0,*?*?*?*?*?*?*?*?*?*?*?*?*?*?*?*?*?*?*?*?*?*?,5.0,5.0,99,99462.1,0,-0,302,0.0,-0.0,0.0,0,0,0,0,310,8.2,10,5,9999,99999,9,999999999,0.0,999,999,99
3009,1,21,3,0,*?*?*?*?*?*?*?*?*?*?*?*?*?*?*?*?*?*?*?*?*?*?,5.0,5.0,99,99462.1,0,-0,302,0.0,-0.0,0.0,0,0,0,0,320,8.8,10,5,9999,99999,9,999999999,0.0,999,999,99
3009,1,21,4,0,*?*?*?*?*?*?*?*?*?*?*?*?*?*?*?*?*?*?*?*?*?*?,4.9,4.8,98,99462.1,0,-0,301,0.0,-0.0,0.0,0,0,0,0,330,10.3,10,5,9999,99999,9,999999999,0.0,999,999,99
3009,1,21,5,0,*?*?*?*?*?*?*?*?*?*?*?*?*?*?*?*?*?*?*?*?*?*?,5.0,4.5,96,99462.1,0,-0,302,0.0,-0.0,0.0,0,0,0,0,340,8.2,10,5,9999,99999,9,999999999,0.0,999,999,99
3009,1,21,6,0,*?*?*?*?*?*?*?*?*?*?*?*?*?*?*?*?*?*?*?*?*?*?,5.1,4.5,95,99462.1,0,-0,302,0.0,-0.0,0.0,0,0,0,0,350,9.3,10,5,9999,99999,9,999999999,0.0,999,999,99
3009,1,21,7,0,*?*?*?*?*?*?*?*?*?*?*?*?*?*?*?*?*?*?*?*?*?*?,4.7,3.9,94,99462.1,0,-0,301,0.0,-0.0,0.0,0,0,0,0,293,7.7,10,5,9999,99999,9,999999999,0.0,999,999,99
3009,1,21,8,0,*?*?*?*?*?*?*?*?*?*?*?*?*?*?*?*?*?*?*?*?*?*?,4.4,3.9,96,99462.1,87,1404,295,4.9,10.5,4.3,588,358,621,65,237,6.7,9,5,9999,99999,9,999999999,0.0,999,999,99
3009,1,21,9,0,*?*?*?*?*?*?*?*?*?*?*?*?*?*?*?*?*?*?*?*?*?*?,5.1,4.6,96,99462.1,253,1411,259,121.0,472.4,36.3,12636,35007,5692,682,180,4.6,0,0,9999,99999,9,999999999,0.0,999,999,99
3009,1,21,10,0,*?*?*?*?*?*?*?*?*?*?*?*?*?*?*?*?*?*?*?*?*?*?,5.8,5.6,98,99462.1,376,1410,264,203.7,534.9,61.1,21174,45612,9152,1147,123,6.7,0,0,9999,99999,9,999999999,0.5,999,999,99
3009,1,21,11,0,*?*?*?*?*?*?*?*?*?*?*?*?*?*?*?*?*?*?*?*?*?*?,6.7,6.6,98,99462.1,448,1410,277,251.5,531.8,82.5,26015,47416,11934,1541,67,7.2,2,1,9999,99999,9,999999999,1.8,999,999,99
3009,1,21,12,0,*?*?*?*?*?*?*?*?*?*?*?*?*?*?*?*?*?*?*?*?*?*?,7.3,6.9,96,99462.1,465,1412,288,254.9,455.1,105.0,26905,41240,13585,1972,10,7.2,4,2,9999,99999,9,999999999,1.0,999,999,99
3009,1,21,13,0,*?*?*?*?*?*?*?*?*?*?*?*?*?*?*?*?*?*?*?*?*?*?,7.2,6.1,92,99462.1,424,1411,295,206.5,307.7,114.0,21943,27637,13335,2256,53,8.2,6,3,9999,99999,9,999999999,0.7,999,999,99
3009,1,21,14,0,*?*?*?*?*?*?*?*?*?*?*?*?*?*?*?*?*?*?*?*?*?*?,7.2,5.8,91,99462.1,329,1409,295,150.8,289.3,83.2,15656,22896,10804,1537,97,8.8,6,3,9999,99999,9,999999999,2.3,999,999,99
3009,1,21,15,0,*?*?*?*?*?*?*?*?*?*?*?*?*?*?*?*?*?*?*?*?*?*?,7.4,5.1,85,99462.1,187,1411,291,71.5,283.1,33.9,7337,18094,5185,611,140,9.8,5,3,9999,99999,9,999999999,1.2,999,999,99
3009,1,21,16,0,*?*?*?*?*?*?*?*?*?*?*?*?*?*?*?*?*?*?*?*?*?*?,7.3,6.2,92,99462.1,7,1515,304,0.0,0.0,0.0,0,0,0,0,183,10.3,8,4,9999,99999,9,999999999,0.6,999,999,99
3009,1,21,17,0,*?*?*?*?*?*?*?*?*?*?*?*?*?*?*?*?*?*?*?*?*?*?,7.0,5.5,90,99462.1,0,-0,310,0.0,-0.0,0.0,0,0,0,0,227,7.7,10,5,9999,99999,9,999999999,0.0,999,999,99
3009,1,21,18,0,*?*?*?*?*?*?*?*?*?*?*?*?*?*?*?*?*?*?*?*?*?*?,6.6,5.5,92,99462.1,0,-0,309,0.0,-0.0,0.0,0,0,0,0,270,7.7,10,5,9999,99999,9,999999999,0.0,999,999,99
3009,1,21,19,0,*?*?*?*?*?*?*?*?*?*?*?*?*?*?*?*?*?*?*?*?*?*?,5.9,4.3,89,99462.1,0,-0,306,0.0,-0.0,0.0,0,0,0,0,238,8.8,10,5,9999,99999,9,999999999,0.0,999,999,99
3009,1,21,20,0,*?*?*?*?*?*?*?*?*?*?*?*?*?*?*?*?*?*?*?*?*?*?,5.9,4.1,88,99462.1,0,-0,306,0.0,-0.0,0.0,0,0,0,0,207,8.2,10,5,9999,99999,9,999999999,0.0,999,999,99
3009,1,21,21,0,*?*?*?*?*?*?*?*?*?*?*?*?*?*?*?*?*?*?*?*?*?*?,5.7,4.6,92,99462.1,0,-0,305,0.0,-0.0,0.0,0,0,0,0,175,8.2,10,5,9999,99999,9,999999999,0.0,999,999,99
3009,1,21,22,0,*?*?*?*?*?*?*?*?*?*?*?*?*?*?*?*?*?*?*?*?*?*?,5.5,4.8,94,99462.1,0,-0,304,0.0,-0.0,0.0,0,0,0,0,143,7.7,10,5,9999,99999,9,999999999,0.0,999,999,99
3009,1,21,23,0,*?*?*?*?*?*?*?*?*?*?*?*?*?*?*?*?*?*?*?*?*?*?,5.8,4.1,89,99462.1,0,-0,305,0.0,-0.0,0.0,0,0,0,0,112,5.2,10,5,9999,99999,9,999999999,0.0,999,999,99
3009,1,21,24,0,*?*?*?*?*?*?*?*?*?*?*?*?*?*?*?*?*?*?*?*?*?*?,5.2,4.8,97,99462.1,0,-0,303,0.0,-0.0,0.0,0,0,0,0,290,9.3,10,5,9999,99999,9,999999999,0.0,999,999,99
3009,1,22,1,0,*?*?*?*?*?*?*?*?*?*?*?*?*?*?*?*?*?*?*?*?*?*?,6.1,5.1,94,99892.5,0,-0,307,0.0,-0.0,0.0,0,0,0,0,82,7.7,10,5,9999,99999,9,999999999,0.0,999,999,99
3009,1,22,2,0,*?*?*?*?*?*?*?*?*?*?*?*?*?*?*?*?*?*?*?*?*?*?,6.0,5.6,97,99892.5,0,-0,306,0.0,-0.0,0.0,0,0,0,0,83,8.2,10,5,9999,99999,9,999999999,0.0,999,999,99
3009,1,22,3,0,*?*?*?*?*?*?*?*?*?*?*?*?*?*?*?*?*?*?*?*?*?*?,6.4,5.5,94,99892.5,0,-0,308,0.0,-0.0,0.0,0,0,0,0,85,8.8,10,5,9999,99999,9,999999999,0.9,999,999,99
3009,1,22,4,0,*?*?*?*?*?*?*?*?*?*?*?*?*?*?*?*?*?*?*?*?*?*?,6.8,5.0,88,99892.5,0,-0,310,0.0,-0.0,0.0,0,0,0,0,87,10.3,10,5,9999,99999,9,999999999,2.1,999,999,99
3009,1,22,5,0,*?*?*?*?*?*?*?*?*?*?*?*?*?*?*?*?*?*?*?*?*?*?,6.7,4.6,86,99892.5,0,-0,309,0.0,-0.0,0.0,0,0,0,0,88,8.2,10,5,9999,99999,9,999999999,0.0,999,999,99
3009,1,22,6,0,*?*?*?*?*?*?*?*?*?*?*?*?*?*?*?*?*?*?*?*?*?*?,7.1,4.6,84,99892.5,0,-0,311,0.0,-0.0,0.0,0,0,0,0,90,9.3,10,5,9999,99999,9,999999999,0.0,999,999,99
3009,1,22,7,0,*?*?*?*?*?*?*?*?*?*?*?*?*?*?*?*?*?*?*?*?*?*?,6.6,4.3,85,99892.5,0,-0,309,0.0,-0.0,0.0,0,0,0,0,88,7.7,10,5,9999,99999,9,999999999,0.0,999,999,99
3009,1,22,8,0,*?*?*?*?*?*?*?*?*?*?*?*?*?*?*?*?*?*?*?*?*?*?,6.8,3.6,80,99892.5,91,1405,310,3.6,0.0,3.6,461,-0,461,146,87,6.7,10,5,9999,99999,9,999999999,0.2,999,999,99
3009,1,22,9,0,*?*?*?*?*?*?*?*?*?*?*?*?*?*?*?*?*?*?*?*?*?*?,6.7,2.9,76,99892.5,257,1409,300,82.7,114.3,61.9,9071,8573,7225,1323,85,4.6,8,4,9999,99999,9,999999999,0.2,999,999,99
3009,1,22,10,0,*?*?*?*?*?*?*?*?*?*?*?*?*?*?*?*?*?*?*?*?*?*?,7.4,2.5,72,99892.5,381,1411,298,163.2,215.9,104.9,17269,18636,12256,2065,83,6.7,7,4,9999,99999,9,999999999,0.1,999,999,99
3009,1,22,11,0,*?*?*?*?*?*?*?*?*?*?*?*?*?*?*?*?*?*?*?*?*?*?,8.7,3.8,71,99892.5,453,1410,309,170.6,133.8,127.6,18603,12450,14600,2877,82,7.2,8,4,9999,99999,9,999999999,0.0,999,999,99
3009,1,22,12,0,*?*?*?*?*?*?*?*?*?*?*?*?*?*?*?*?*?*?*?*?*?*?,8.8,3.8,70,99892.5,470,1411,309,178.1,134.7,133.2,19419,12659,15226,3019,80,7.2,8,4,9999,99999,9,999999999,0.1,999,999,99
3009,1,22,13,0,*?*?*?*?*?*?*?*?*?*?*?*?*?*?*?*?*?*?*?*?*?*?,9.0,3.9,71,99892.5,429,1409,310,160.0,132.4,119.7,17462,12009,13773,2678,80,8.2,8,4,9999,99999,9,999999999,1.7,999,999,99
3009,1,22,14,0,*?*?*?*?*?*?*?*?*?*?*?*?*?*?*?*?*?*?*?*?*?*?,8.9,4.6,74,99892.5,335,1411,310,117.6,124.8,87.9,12856,10327,10220,1916,80,8.8,8,4,9999,99999,9,999999999,2.3,999,999,99
3009,1,22,15,0,*?*?*?*?*?*?*?*?*?*?*?*?*?*?*?*?*?*?*?*?*?*?,9.2,5.3,77,99892.5,193,1414,316,40.5,39.5,35.1,4518,2588,4202,739,80,9.8,9,5,9999,99999,9,999999999,0.2,999,999,99
3009,1,22,16,0,*?*?*?*?*?*?*?*?*?*?*?*?*?*?*?*?*?*?*?*?*?*?,8.9,6.4,84,99892.5,12,1403,315,0.0,0.0,0.0,0,0,0,0,80,10.3,9,5,9999,99999,9,999999999,0.3,999,999,99
3009,1,22,17,0,*?*?*?*?*?*?*?*?*?*?*?*?*?*?*?*?*?*?*?*?*?*?,8.7,6.7,87,99892.5,0,-0,318,0.0,-0.0,0.0,0,0,0,0,80,7.7,10,5,9999,99999,9,999999999,0.4,999,999,99
3009,1,22,18,0,*?*?*?*?*?*?*?*?*?*?*?*?*?*?*?*?*?*?*?*?*?*?,8.2,7.3,94,99892.5,0,-0,315,0.0,-0.0,0.0,0,0,0,0,80,7.7,10,5,9999,99999,9,999999999,0.0,999,999,99
3009,1,22,19,0,*?*?*?*?*?*?*?*?*?*?*?*?*?*?*?*?*?*?*?*?*?*?,7.7,7.6,99,99892.5,0,-0,313,0.0,-0.0,0.0,0,0,0,0,80,8.8,10,5,9999,99999,9,999999999,0.0,999,999,99
3009,1,22,20,0,*?*?*?*?*?*?*?*?*?*?*?*?*?*?*?*?*?*?*?*?*?*?,7.8,7.6,98,99892.5,0,-0,314,0.0,-0.0,0.0,0,0,0,0,80,8.2,10,5,9999,99999,9,999999999,0.4,999,999,99
3009,1,22,21,0,*?*?*?*?*?*?*?*?*?*?*?*?*?*?*?*?*?*?*?*?*?*?,7.8,7.7,100,99892.5,0,-0,314,0.0,-0.0,0.0,0,0,0,0,80,8.2,10,5,9999,99999,9,999999999,1.9,999,999,99
3009,1,22,22,0,*?*?*?*?*?*?*?*?*?*?*?*?*?*?*?*?*?*?*?*?*?*?,7.3,6.9,97,99892.5,0,-0,312,0.0,-0.0,0.0,0,0,0,0,80,7.7,10,5,9999,99999,9,999999999,1.7,999,999,99
3009,1,22,23,0,*?*?*?*?*?*?*?*?*?*?*?*?*?*?*?*?*?*?*?*?*?*?,7.2,6.7,97,99892.5,0,-0,311,0.0,-0.0,0.0,0,0,0,0,80,5.2,10,5,9999,99999,9,999999999,0.9,999,999,99
3009,1,22,24,0,*?*?*?*?*?*?*?*?*?*?*?*?*?*?*?*?*?*?*?*?*?*?,6.0,4.6,91,99892.5,0,-0,306,0.0,-0.0,0.0,0,0,0,0,80,9.3,10,5,9999,99999,9,999999999,0.0,999,999,99
3009,1,23,1,0,*?*?*?*?*?*?*?*?*?*?*?*?*?*?*?*?*?*?*?*?*?*?,6.5,3.0,79,100565,0,-0,309,0.0,-0.0,0.0,0,0,0,0,78,7.7,10,5,9999,99999,9,999999999,0.8,999,999,99
3009,1,23,2,0,*?*?*?*?*?*?*?*?*?*?*?*?*?*?*?*?*?*?*?*?*?*?,5.6,1.0,72,100565,0,-0,305,0.0,-0.0,0.0,0,0,0,0,77,8.2,10,5,9999,99999,9,999999999,0.6,999,999,99
3009,1,23,3,0,*?*?*?*?*?*?*?*?*?*?*?*?*?*?*?*?*?*?*?*?*?*?,4.7,2.1,84,100565,0,-0,301,0.0,-0.0,0.0,0,0,0,0,75,8.8,10,5,9999,99999,9,999999999,2.4,999,999,99
3009,1,23,4,0,*?*?*?*?*?*?*?*?*?*?*?*?*?*?*?*?*?*?*?*?*?*?,5.2,2.7,84,100565,0,-0,303,0.0,-0.0,0.0,0,0,0,0,73,10.3,10,5,9999,99999,9,999999999,1.3,999,999,99
3009,1,23,5,0,*?*?*?*?*?*?*?*?*?*?*?*?*?*?*?*?*?*?*?*?*?*?,5.6,2.7,81,100565,0,-0,305,0.0,-0.0,0.0,0,0,0,0,72,8.2,10,5,9999,99999,9,999999999,1.1,999,999,99
3009,1,23,6,0,*?*?*?*?*?*?*?*?*?*?*?*?*?*?*?*?*?*?*?*?*?*?,5.5,2.7,82,100565,0,-0,304,0.0,-0.0,0.0,0,0,0,0,70,9.3,10,5,9999,99999,9,999999999,0.0,999,999,99
3009,1,23,7,0,*?*?*?*?*?*?*?*?*?*?*?*?*?*?*?*?*?*?*?*?*?*?,5.5,3.2,85,100565,0,-0,304,0.0,-0.0,0.0,0,0,0,0,72,7.7,10,5,9999,99999,9,999999999,6.5,999,999,99
3009,1,23,8,0,*?*?*?*?*?*?*?*?*?*?*?*?*?*?*?*?*?*?*?*?*?*?,5.3,3.0,86,100565,95,1405,303,4.4,0.0,4.4,556,-0,555,178,73,6.7,10,5,9999,99999,9,999999999,4.1,999,999,99
3009,1,23,9,0,*?*?*?*?*?*?*?*?*?*?*?*?*?*?*?*?*?*?*?*?*?*?,6.0,3.9,87,100565,262,1412,306,36.8,0.0,36.8,4307,0,4315,1440,75,4.6,10,5,9999,99999,9,999999999,0.1,999,999,99
3009,1,23,10,0,*?*?*?*?*?*?*?*?*?*?*?*?*?*?*?*?*?*?*?*?*?*?,6.8,5.0,88,100565,385,1408,288,196.0,376.5,93.1,20461,32078,11982,1728,77,6.7,5,3,9999,99999,9,999999999,0.3,999,999,99
3009,1,23,11,0,*?*?*?*?*?*?*?*?*?*?*?*?*?*?*?*?*?*?*?*?*?*?,8.4,5.8,84,100565,458,1409,300,226.7,312.5,125.2,24107,28927,14549,2511,78,7.2,6,3,9999,99999,9,999999999,0.4,999,999,99
3009,1,23,12,0,*?*?*?*?*?*?*?*?*?*?*?*?*?*?*?*?*?*?*?*?*?*?,9.1,4.8,75,100565,475,1409,307,213.4,226.0,137.2,22606,21191,15803,2801,80,7.2,7,4,9999,99999,9,999999999,0.2,999,999,99
3009,1,23,13,0,*?*?*?*?*?*?*?*?*?*?*?*?*?*?*?*?*?*?*?*?*?*?,8.7,4.3,74,100565,435,1410,314,122.7,52.9,106.4,13470,4808,12023,2907,80,8.2,9,5,9999,99999,9,999999999,0.3,999,999,99
3009,1,23,14,0,*?*?*?*?*?*?*?*?*?*?*?*?*?*?*?*?*?*?*?*?*?*?,9.2,5.8,80,100565,341,1412,312,120.1,125.3,89.9,13120,10568,10386,1961,80,8.8,8,4,9999,99999,9,999999999,0.3,999,999,99
3009,1,23,15,0,*?*?*?*?*?*?*?*?*?*?*?*?*?*?*?*?*?*?*?*?*?*?,8.9,5.3,78,100565,198,1408,306,66.5,168.8,42.7,6981,10541,5773,762,80,9.8,7,4,9999,99999,9,999999999,0.1,999,999,99
3009,1,23,16,0,*?*?*?*?*?*?*?*?*?*?*?*?*?*?*?*?*?*?*?*?*?*?,9.1,6.2,83,100565,18,1435,316,0.0,0.0,0.0,0,0,0,0,80,10.3,9,5,9999,99999,9,999999999,0.0,999,999,99
3009,1,23,17,0,*?*?*?*?*?*?*?*?*?*?*?*?*?*?*?*?*?*?*?*?*?*?,8.0,5.8,86,100565,0,-0,315,0.0,-0.0,0.0,0,0,0,0,80,7.7,10,5,9999,99999,9,999999999,0.0,999,999,99
3009,1,23,18,0,*?*?*?*?*?*?*?*?*?*?*?*?*?*?*?*?*?*?*?*?*?*?,7.5,5.3,86,100565,0,-0,313,0.0,-0.0,0.0,0,0,0,0,80,7.7,10,5,9999,99999,9,999999999,0.0,999,999,99
3009,1,23,19,0,*?*?*?*?*?*?*?*?*?*?*?*?*?*?*?*?*?*?*?*?*?*?,7.3,5.0,85,100565,0,-0,312,0.0,-0.0,0.0,0,0,0,0,78,8.8,10,5,9999,99999,9,999999999,0.0,999,999,99
3009,1,23,20,0,*?*?*?*?*?*?*?*?*?*?*?*?*?*?*?*?*?*?*?*?*?*?,6.9,4.5,85,100565,0,-0,310,0.0,-0.0,0.0,0,0,0,0,77,8.2,10,5,9999,99999,9,999999999,0.0,999,999,99
3009,1,23,21,0,*?*?*?*?*?*?*?*?*?*?*?*?*?*?*?*?*?*?*?*?*?*?,6.6,3.9,83,100565,0,-0,309,0.0,-0.0,0.0,0,0,0,0,75,8.2,10,5,9999,99999,9,999999999,0.8,999,999,99
3009,1,23,22,0,*?*?*?*?*?*?*?*?*?*?*?*?*?*?*?*?*?*?*?*?*?*?,6.7,5.0,89,100565,0,-0,309,0.0,-0.0,0.0,0,0,0,0,73,7.7,10,5,9999,99999,9,999999999,2.8,999,999,99
3009,1,23,23,0,*?*?*?*?*?*?*?*?*?*?*?*?*?*?*?*?*?*?*?*?*?*?,6.4,5.6,94,100565,0,-0,308,0.0,-0.0,0.0,0,0,0,0,72,5.2,10,5,9999,99999,9,999999999,1.7,999,999,99
3009,1,23,24,0,*?*?*?*?*?*?*?*?*?*?*?*?*?*?*?*?*?*?*?*?*?*?,7.1,5.0,87,100565,0,-0,311,0.0,-0.0,0.0,0,0,0,0,80,9.3,10,5,9999,99999,9,999999999,1.4,999,999,99
3009,1,24,1,0,*?*?*?*?*?*?*?*?*?*?*?*?*?*?*?*?*?*?*?*?*?*?,6.3,5.0,91,101572,0,-0,307,0.0,-0.0,0.0,0,0,0,0,70,7.7,10,5,9999,99999,9,999999999,0.2,999,999,99
3009,1,24,2,0,*?*?*?*?*?*?*?*?*?*?*?*?*?*?*?*?*?*?*?*?*?*?,6.2,4.6,89,101572,0,-0,307,0.0,-0.0,0.0,0,0,0,0,70,8.2,10,5,9999,99999,9,999999999,0.0,999,999,99
3009,1,24,3,0,*?*?*?*?*?*?*?*?*?*?*?*?*?*?*?*?*?*?*?*?*?*?,6.2,3.8,84,101572,0,-0,307,0.0,-0.0,0.0,0,0,0,0,70,8.8,10,5,9999,99999,9,999999999,0.0,999,999,99
3009,1,24,4,0,*?*?*?*?*?*?*?*?*?*?*?*?*?*?*?*?*?*?*?*?*?*?,5.9,3.4,83,101572,0,-0,306,0.0,-0.0,0.0,0,0,0,0,70,10.3,10,5,9999,99999,9,999999999,0.0,999,999,99
3009,1,24,5,0,*?*?*?*?*?*?*?*?*?*?*?*?*?*?*?*?*?*?*?*?*?*?,5.6,4.1,90,101572,0,-0,305,0.0,-0.0,0.0,0,0,0,0,70,8.2,10,5,9999,99999,9,999999999,0.0,999,999,99
3009,1,24,6,0,*?*?*?*?*?*?*?*?*?*?*?*?*?*?*?*?*?*?*?*?*?*?,5.3,4.3,92,101572,0,-0,303,0.0,-0.0,0.0,0,0,0,0,70,9.3,10,5,9999,99999,9,999999999,0.0,999,999,99
3009,1,24,7,0,*?*?*?*?*?*?*?*?*?*?*?*?*?*?*?*?*?*?*?*?*?*?,5.7,3.6,86,101572,0,-0,305,0.0,-0.0,0.0,0,0,0,0,68,7.7,10,5,9999,99999,9,999999999,0.0,999,999,99
3009,1,24,8,0,*?*?*?*?*?*?*?*?*?*?*?*?*?*?*?*?*?*?*?*?*?*?,5.9,3.2,82,101572,100,1416,306,5.2,0.0,5.2,656,-0,655,210,67,6.7,10,5,9999,99999,9,999999999,0.0,999,999,99
3009,1,24,9,0,*?*?*?*?*?*?*?*?*?*?*?*?*?*?*?*?*?*?*?*?*?*?,6.0,3.4,83,101572,266,1408,306,37.7,0.0,37.7,4411,0,4419,1476,65,4.6,10,5,9999,99999,9,999999999,0.0,999,999,99
3009,1,24,10,0,*?*?*?*?*?*?*?*?*?*?*?*?*?*?*?*?*?*?*?*?*?*?,7.1,3.0,75,101572,390,1408,307,107.6,51.7,93.3,11807,4581,10548,2505,63,6.7,9,5,9999,99999,9,999999999,0.0,999,999,99
3009,1,24,11,0,*?*?*?*?*?*?*?*?*?*?*?*?*?*?*?*?*?*?*?*?*?*?,7.6,3.4,75,101572,464,1411,309,132.4,53.5,114.8,14533,4943,12964,3173,62,7.2,9,5,9999,99999,9,999999999,0.0,999,999,99
3009,1,24,12,0,*?*?*?*?*?*?*?*?*?*?*?*?*?*?*?*?*?*?*?*?*?*?,8.2,2.7,68,101572,481,1410,311,138.2,53.9,119.8,15174,5014,13530,3336,60,7.2,9,5,9999,99999,9,999999999,0.0,999,999,99
3009,1,24,13,0,*?*?*?*?*?*?*?*?*?*?*?*?*?*?*?*?*?*?*?*?*?*?,8.5,3.8,72,101572,441,1410,313,124.6,53.0,108.1,13683,4841,12210,2960,62,8.2,9,5,9999,99999,9,999999999,0.0,999,999,99
3009,1,24,14,0,*?*?*?*?*?*?*?*?*?*?*?*?*?*?*?*?*?*?*?*?*?*?,8.3,5.1,80,101572,346,1408,312,92.7,50.2,80.3,10168,4307,9094,2125,63,8.8,9,5,9999,99999,9,999999999,0.0,999,999,99
3009,1,24,15,0,*?*?*?*?*?*?*?*?*?*?*?*?*?*?*?*?*?*?*?*?*?*?,8.4,3.9,73,101572,204,1410,312,44.4,40.8,38.5,4943,2760,4591,813,65,9.8,9,5,9999,99999,9,999999999,0.0,999,999,99
3009,1,24,16,0,*?*?*?*?*?*?*?*?*?*?*?*?*?*?*?*?*?*?*?*?*?*?,8.4,4.3,74,101572,23,1387,312,0.0,0.0,0.0,0,0,0,0,67,10.3,9,5,9999,99999,9,999999999,0.0,999,999,99
3009,1,24,17,0,*?*?*?*?*?*?*?*?*?*?*?*?*?*?*?*?*?*?*?*?*?*?,7.8,3.9,76,101572,0,-0,314,0.0,-0.0,0.0,0,0,0,0,68,7.7,10,5,9999,99999,9,999999999,0.0,999,999,99
3009,1,24,18,0,*?*?*?*?*?*?*?*?*?*?*?*?*?*?*?*?*?*?*?*?*?*?,7.4,4.1,79,101572,0,-0,312,0.0,-0.0,0.0,0,0,0,0,70,7.7,10,5,9999,99999,9,999999999,0.0,999,999,99
3009,1,24,19,0,*?*?*?*?*?*?*?*?*?*?*?*?*?*?*?*?*?*?*?*?*?*?,7.4,4.8,83,101572,0,-0,312,0.0,-0.0,0.0,0,0,0,0,80,8.8,10,5,9999,99999,9,999999999,0.0,999,999,99
3009,1,24,20,0,*?*?*?*?*?*?*?*?*?*?*?*?*?*?*?*?*?*?*?*?*?*?,6.8,3.9,81,101572,0,-0,310,0.0,-0.0,0.0,0,0,0,0,90,8.2,10,5,9999,99999,9,999999999,0.0,999,999,99
3009,1,24,21,0,*?*?*?*?*?*?*?*?*?*?*?*?*?*?*?*?*?*?*?*?*?*?,6.8,4.6,86,101572,0,-0,310,0.0,-0.0,0.0,0,0,0,0,100,8.2,10,5,9999,99999,9,999999999,0.0,999,999,99
3009,1,24,22,0,*?*?*?*?*?*?*?*?*?*?*?*?*?*?*?*?*?*?*?*?*?*?,6.4,5.0,89,101572,0,-0,308,0.0,-0.0,0.0,0,0,0,0,110,7.7,10,5,9999,99999,9,999999999,0.0,999,999,99
3009,1,24,23,0,*?*?*?*?*?*?*?*?*?*?*?*?*?*?*?*?*?*?*?*?*?*?,6.4,4.1,84,101572,0,-0,308,0.0,-0.0,0.0,0,0,0,0,120,5.2,10,5,9999,99999,9,999999999,0.0,999,999,99
3009,1,24,24,0,*?*?*?*?*?*?*?*?*?*?*?*?*?*?*?*?*?*?*?*?*?*?,6.2,5.3,93,101572,0,-0,307,0.0,-0.0,0.0,0,0,0,0,70,9.3,10,5,9999,99999,9,999999999,0.8,999,999,99
3009,1,25,1,0,*?*?*?*?*?*?*?*?*?*?*?*?*?*?*?*?*?*?*?*?*?*?,6.8,3.6,80,101375,0,-0,310,0.0,-0.0,0.0,0,0,0,0,123,7.7,10,5,9999,99999,9,999999999,0.0,999,999,99
3009,1,25,2,0,*?*?*?*?*?*?*?*?*?*?*?*?*?*?*?*?*?*?*?*?*?*?,7.2,3.4,77,101375,0,-0,312,0.0,-0.0,0.0,0,0,0,0,117,8.2,10,5,9999,99999,9,999999999,0.0,999,999,99
3009,1,25,3,0,*?*?*?*?*?*?*?*?*?*?*?*?*?*?*?*?*?*?*?*?*?*?,6.9,3.2,77,101375,0,-0,310,0.0,-0.0,0.0,0,0,0,0,110,8.8,10,5,9999,99999,9,999999999,0.0,999,999,99
3009,1,25,4,0,*?*?*?*?*?*?*?*?*?*?*?*?*?*?*?*?*?*?*?*?*?*?,7.0,3.9,81,101375,0,-0,311,0.0,-0.0,0.0,0,0,0,0,103,10.3,10,5,9999,99999,9,999999999,0.0,999,999,99
3009,1,25,5,0,*?*?*?*?*?*?*?*?*?*?*?*?*?*?*?*?*?*?*?*?*?*?,6.4,3.0,79,101375,0,-0,308,0.0,-0.0,0.0,0,0,0,0,97,8.2,10,5,9999,99999,9,999999999,0.0,999,999,99
3009,1,25,6,0,*?*?*?*?*?*?*?*?*?*?*?*?*?*?*?*?*?*?*?*?*?*?,6.2,2.7,78,101375,0,-0,307,0.0,-0.0,0.0,0,0,0,0,90,9.3,10,5,9999,99999,9,999999999,0.0,999,999,99
3009,1,25,7,0,*?*?*?*?*?*?*?*?*?*?*?*?*?*?*?*?*?*?*?*?*?*?,5.9,3.4,84,101375,0,-0,306,0.0,-0.0,0.0,0,0,0,0,102,7.7,10,5,9999,99999,9,999999999,0.0,999,999,99
3009,1,25,8,0,*?*?*?*?*?*?*?*?*?*?*?*?*?*?*?*?*?*?*?*?*?*?,5.6,2.1,78,101375,104,1410,305,6.1,0.0,6.1,757,-0,756,244,113,6.7,10,5,9999,99999,9,999999999,0.0,999,999,99
3009,1,25,9,0,*?*?*?*?*?*?*?*?*?*?*?*?*?*?*?*?*?*?*?*?*?*?,7.0,3.0,76,101375,271,1409,282,129.1,394.7,53.2,13177,29548,7826,948,125,4.6,4,2,9999,99999,9,999999999,0.0,999,999,99
3009,1,25,10,0,*?*?*?*?*?*?*?*?*?*?*?*?*?*?*?*?*?*?*?*?*?*?,8.5,4.1,74,101375,396,1411,276,217.0,535.8,66.6,22495,46391,9859,1248,137,6.7,1,0,9999,99999,9,999999999,0.0,999,999,99
3009,1,25,11,0,*?*?*?*?*?*?*?*?*?*?*?*?*?*?*?*?*?*?*?*?*?*?,10.0,4.6,69,101375,469,1410,292,263.3,504.0,95.6,28063,46081,12531,1777,148,7.2,3,2,9999,99999,9,999999999,0.0,999,999,99
3009,1,25,12,0,*?*?*?*?*?*?*?*?*?*?*?*?*?*?*?*?*?*?*?*?*?*?,10.7,4.1,64,101375,486,1408,313,219.4,227.0,141.1,23246,21470,16207,2893,160,7.2,7,4,9999,99999,9,999999999,0.0,999,999,99
3009,1,25,13,0,*?*?*?*?*?*?*?*?*?*?*?*?*?*?*?*?*?*?*?*?*?*?,10.5,3.8,62,101375,447,1411,322,126.6,53.2,109.8,13903,4868,12405,3015,163,8.2,9,5,9999,99999,9,999999999,0.0,999,999,99
3009,1,25,14,0,*?*?*?*?*?*?*?*?*?*?*?*?*?*?*?*?*?*?*?*?*?*?,10.8,3.2,60,101375,352,1408,313,148.3,211.8,95.3,15684,17694,11179,1856,167,8.8,7,4,9999,99999,9,999999999,0.0,999,999,99
3009,1,25,15,0,*?*?*?*?*?*?*?*?*?*?*?*?*?*?*?*?*?*?*?*?*?*?,10.7,4.1,63,101375,210,1410,308,80.7,242.6,44.5,8486,15651,6016,793,170,9.8,6,3,9999,99999,9,999999999,0.0,999,999,99
3009,1,25,16,0,*?*?*?*?*?*?*?*?*?*?*?*?*?*?*?*?*?*?*?*?*?*?,10.7,3.8,62,101375,29,1402,313,0.0,0.0,0.0,0,0,0,0,173,10.3,7,4,9999,99999,9,999999999,0.0,999,999,99
3009,1,25,17,0,*?*?*?*?*?*?*?*?*?*?*?*?*?*?*?*?*?*?*?*?*?*?,10.1,4.3,67,101375,0,-0,325,0.0,-0.0,0.0,0,0,0,0,177,7.7,10,5,9999,99999,9,999999999,0.0,999,999,99
3009,1,25,18,0,*?*?*?*?*?*?*?*?*?*?*?*?*?*?*?*?*?*?*?*?*?*?,8.4,4.1,74,101375,0,-0,317,0.0,-0.0,0.0,0,0,0,0,180,7.7,10,5,9999,99999,9,999999999,0.0,999,999,99
3009,1,25,19,0,*?*?*?*?*?*?*?*?*?*?*?*?*?*?*?*?*?*?*?*?*?*?,8.3,4.1,74,101375,0,-0,317,0.0,-0.0,0.0,0,0,0,0,178,8.8,10,5,9999,99999,9,999999999,0.0,999,999,99
3009,1,25,20,0,*?*?*?*?*?*?*?*?*?*?*?*?*?*?*?*?*?*?*?*?*?*?,8.4,3.2,70,101375,0,-0,317,0.0,-0.0,0.0,0,0,0,0,177,8.2,10,5,9999,99999,9,999999999,0.0,999,999,99
3009,1,25,21,0,*?*?*?*?*?*?*?*?*?*?*?*?*?*?*?*?*?*?*?*?*?*?,7.4,2.9,72,101375,0,-0,313,0.0,-0.0,0.0,0,0,0,0,175,8.2,10,5,9999,99999,9,999999999,0.0,999,999,99
3009,1,25,22,0,*?*?*?*?*?*?*?*?*?*?*?*?*?*?*?*?*?*?*?*?*?*?,8.1,3.2,71,101375,0,-0,316,0.0,-0.0,0.0,0,0,0,0,173,7.7,10,5,9999,99999,9,999999999,0.0,999,999,99
3009,1,25,23,0,*?*?*?*?*?*?*?*?*?*?*?*?*?*?*?*?*?*?*?*?*?*?,7.8,4.1,77,101375,0,-0,314,0.0,-0.0,0.0,0,0,0,0,172,5.2,10,5,9999,99999,9,999999999,0.0,999,999,99
3009,1,25,24,0,*?*?*?*?*?*?*?*?*?*?*?*?*?*?*?*?*?*?*?*?*?*?,6.5,3.9,83,101375,0,-0,309,0.0,-0.0,0.0,0,0,0,0,130,9.3,10,5,9999,99999,9,999999999,0.0,999,999,99
3009,1,26,1,0,*?*?*?*?*?*?*?*?*?*?*?*?*?*?*?*?*?*?*?*?*?*?,7.7,5.6,87,100703,0,-0,314,0.0,-0.0,0.0,0,0,0,0,198,7.7,10,5,9999,99999,9,999999999,0.0,999,999,99
3009,1,26,2,0,*?*?*?*?*?*?*?*?*?*?*?*?*?*?*?*?*?*?*?*?*?*?,7.5,6.2,92,100703,0,-0,313,0.0,-0.0,0.0,0,0,0,0,227,8.2,10,5,9999,99999,9,999999999,0.0,999,999,99
3009,1,26,3,0,*?*?*?*?*?*?*?*?*?*?*?*?*?*?*?*?*?*?*?*?*?*?,7.4,5.1,86,100703,0,-0,312,0.0,-0.0,0.0,0,0,0,0,255,8.8,10,5,9999,99999,9,999999999,0.0,999,999,99
3009,1,26,4,0,*?*?*?*?*?*?*?*?*?*?*?*?*?*?*?*?*?*?*?*?*?*?,7.5,5.0,85,100703,0,-0,313,0.0,-0.0,0.0,0,0,0,0,283,10.3,10,5,9999,99999,9,999999999,0.0,999,999,99
3009,1,26,5,0,*?*?*?*?*?*?*?*?*?*?*?*?*?*?*?*?*?*?*?*?*?*?,7.5,5.0,84,100703,0,-0,313,0.0,-0.0,0.0,0,0,0,0,312,8.2,10,5,9999,99999,9,999999999,0.0,999,999,99
3009,1,26,6,0,*?*?*?*?*?*?*?*?*?*?*?*?*?*?*?*?*?*?*?*?*?*?,7.5,5.6,88,100703,0,-0,313,0.0,-0.0,0.0,0,0,0,0,340,9.3,10,5,9999,99999,9,999999999,0.0,999,999,99
3009,1,26,7,0,*?*?*?*?*?*?*?*?*?*?*?*?*?*?*?*?*?*?*?*?*?*?,7.5,5.1,85,100703,0,-0,313,0.0,-0.0,0.0,0,0,0,0,328,7.7,10,5,9999,99999,9,999999999,0.0,999,999,99
3009,1,26,8,0,*?*?*?*?*?*?*?*?*?*?*?*?*?*?*?*?*?*?*?*?*?*?,7.9,5.3,84,100703,108,1403,310,12.1,20.9,10.5,1404,1023,1321,216,317,6.7,9,5,9999,99999,9,999999999,0.0,999,999,99
3009,1,26,9,0,*?*?*?*?*?*?*?*?*?*?*?*?*?*?*?*?*?*?*?*?*?*?,7.9,5.9,87,100703,276,1410,314,39.6,0.0,39.6,4631,0,4640,1554,305,4.6,10,5,9999,99999,9,999999999,0.0,999,999,99
3009,1,26,10,0,*?*?*?*?*?*?*?*?*?*?*?*?*?*?*?*?*?*?*?*?*?*?,8.1,6.7,90,100703,401,1410,311,111.1,52.0,96.3,12197,4639,10894,2599,293,6.7,9,5,9999,99999,9,999999999,0.0,999,999,99
3009,1,26,11,0,*?*?*?*?*?*?*?*?*?*?*?*?*?*?*?*?*?*?*?*?*?*?,7.6,6.1,91,100703,474,1408,313,78.4,0.0,78.4,9173,0,9199,3262,282,7.2,10,5,9999,99999,9,999999999,0.0,999,999,99
3009,1,26,12,0,*?*?*?*?*?*?*?*?*?*?*?*?*?*?*?*?*?*?*?*?*?*?,8.2,6.4,88,100703,492,1409,312,142.1,54.1,123.2,15606,5060,13913,3447,270,7.2,9,5,9999,99999,9,999999999,0.0,999,999,99
3009,1,26,13,0,*?*?*?*?*?*?*?*?*?*?*?*?*?*?*?*?*?*?*?*?*?*?,8.1,6.4,89,100703,452,1408,311,128.7,53.3,111.6,14126,4895,12603,3069,263,8.2,9,5,9999,99999,9,999999999,0.0,999,999,99
3009,1,26,14,0,*?*?*?*?*?*?*?*?*?*?*?*?*?*?*?*?*?*?*?*?*?*?,8.4,6.6,88,100703,358,1408,312,96.7,50.6,83.9,10615,4387,9490,2227,257,8.8,9,5,9999,99999,9,999999999,0.0,999,999,99
3009,1,26,15,0,*?*?*?*?*?*?*?*?*?*?*?*?*?*?*?*?*?*?*?*?*?*?,8.6,6.7,89,100703,216,1410,313,48.5,42.1,42.0,5383,2924,4993,889,250,9.8,9,5,9999,99999,9,999999999,0.0,999,999,99
3009,1,26,16,0,*?*?*?*?*?*?*?*?*?*?*?*?*?*?*?*?*?*?*?*?*?*?,8.4,7.6,95,100703,35,1409,316,0.0,0.0,0.0,0,0,0,0,243,10.3,10,5,9999,99999,9,999999999,0.0,999,999,99
3009,1,26,17,0,*?*?*?*?*?*?*?*?*?*?*?*?*?*?*?*?*?*?*?*?*?*?,8.5,7.6,94,100703,0,-0,317,0.0,-0.0,0.0,0,0,0,0,237,7.7,10,5,9999,99999,9,999999999,0.0,999,999,99
3009,1,26,18,0,*?*?*?*?*?*?*?*?*?*?*?*?*?*?*?*?*?*?*?*?*?*?,8.4,7.0,91,100703,0,-0,316,0.0,-0.0,0.0,0,0,0,0,230,7.7,10,5,9999,99999,9,999999999,0.0,999,999,99
3009,1,26,19,0,*?*?*?*?*?*?*?*?*?*?*?*?*?*?*?*?*?*?*?*?*?*?,7.8,7.0,95,100703,0,-0,314,0.0,-0.0,0.0,0,0,0,0,227,8.8,10,5,9999,99999,9,999999999,0.0,999,999,99
3009,1,26,20,0,*?*?*?*?*?*?*?*?*?*?*?*?*?*?*?*?*?*?*?*?*?*?,7.8,7.4,97,100703,0,-0,314,0.0,-0.0,0.0,0,0,0,0,223,8.2,10,5,9999,99999,9,999999999,0.0,999,999,99
3009,1,26,21,0,*?*?*?*?*?*?*?*?*?*?*?*?*?*?*?*?*?*?*?*?*?*?,8.3,7.6,95,100703,0,-0,316,0.0,-0.0,0.0,0,0,0,0,220,8.2,10,5,9999,99999,9,999999999,0.0,999,999,99
3009,1,26,22,0,*?*?*?*?*?*?*?*?*?*?*?*?*?*?*?*?*?*?*?*?*?*?,8.0,8.0,100,100703,0,-0,314,0.0,-0.0,0.0,0,0,0,0,217,7.7,10,5,9999,99999,9,999999999,0.0,999,999,99
3009,1,26,23,0,*?*?*?*?*?*?*?*?*?*?*?*?*?*?*?*?*?*?*?*?*?*?,9.1,8.1,94,100703,0,-0,319,0.0,-0.0,0.0,0,0,0,0,213,5.2,10,5,9999,99999,9,999999999,0.0,999,999,99
3009,1,26,24,0,*?*?*?*?*?*?*?*?*?*?*?*?*?*?*?*?*?*?*?*?*?*?,7.5,4.8,84,100703,0,-0,313,0.0,-0.0,0.0,0,0,0,0,170,9.3,10,5,9999,99999,9,999999999,0.0,999,999,99
3009,1,27,1,0,*?*?*?*?*?*?*?*?*?*?*?*?*?*?*?*?*?*?*?*?*?*?,10.4,10.4,100,99888.8,0,-0,325,0.0,-0.0,0.0,0,0,0,0,215,7.7,10,5,9999,99999,9,999999999,0.0,999,999,99
3009,1,27,2,0,*?*?*?*?*?*?*?*?*?*?*?*?*?*?*?*?*?*?*?*?*?*?,10.7,10.7,100,99888.8,0,-0,326,0.0,-0.0,0.0,0,0,0,0,220,8.2,10,5,9999,99999,9,999999999,0.0,999,999,99
3009,1,27,3,0,*?*?*?*?*?*?*?*?*?*?*?*?*?*?*?*?*?*?*?*?*?*?,10.7,10.7,100,99888.8,0,-0,326,0.0,-0.0,0.0,0,0,0,0,225,8.8,10,5,9999,99999,9,999999999,0.0,999,999,99
3009,1,27,4,0,*?*?*?*?*?*?*?*?*?*?*?*?*?*?*?*?*?*?*?*?*?*?,11.0,10.5,98,99888.8,0,-0,328,0.0,-0.0,0.0,0,0,0,0,230,10.3,10,5,9999,99999,9,999999999,0.0,999,999,99
3009,1,27,5,0,*?*?*?*?*?*?*?*?*?*?*?*?*?*?*?*?*?*?*?*?*?*?,11.2,10.4,96,99888.8,0,-0,328,0.0,-0.0,0.0,0,0,0,0,235,8.2,10,5,9999,99999,9,999999999,0.0,999,999,99
3009,1,27,6,0,*?*?*?*?*?*?*?*?*?*?*?*?*?*?*?*?*?*?*?*?*?*?,10.4,9.6,95,99888.8,0,-0,325,0.0,-0.0,0.0,0,0,0,0,240,9.3,10,5,9999,99999,9,999999999,0.0,999,999,99
3009,1,27,7,0,*?*?*?*?*?*?*?*?*?*?*?*?*?*?*?*?*?*?*?*?*?*?,10.3,8.9,92,99888.8,0,-0,303,0.0,-0.0,0.0,0,0,0,0,245,7.7,4,2,9999,99999,9,999999999,0.0,999,999,99
3009,1,27,8,0,*?*?*?*?*?*?*?*?*?*?*?*?*?*?*?*?*?*?*?*?*?*?,10.2,8.0,87,99888.8,113,1407,286,27.1,236.6,8.1,2930,14842,1389,263,250,6.7,0,0,9999,99999,9,999999999,0.0,999,999,99
3009,1,27,9,0,*?*?*?*?*?*?*?*?*?*?*?*?*?*?*?*?*?*?*?*?*?*?,10.5,8.3,87,99888.8,281,1409,288,140.0,491.6,42.0,14588,37938,6499,786,255,4.6,0,0,9999,99999,9,999999999,0.0,999,999,99
3009,1,27,10,0,*?*?*?*?*?*?*?*?*?*?*?*?*?*?*?*?*?*?*?*?*?*?,10.9,8.5,86,99888.8,406,1409,305,217.2,443.1,89.5,22903,38598,11663,1651,260,6.7,4,2,9999,99999,9,999999999,0.0,999,999,99
3009,1,27,11,0,*?*?*?*?*?*?*?*?*?*?*?*?*?*?*?*?*?*?*?*?*?*?,11.0,7.6,80,99888.8,480,1408,312,239.8,315.2,132.4,25501,29718,15309,2680,265,7.2,6,3,9999,99999,9,999999999,0.0,999,999,99
3009,1,27,12,0,*?*?*?*?*?*?*?*?*?*?*?*?*?*?*?*?*?*?*?*?*?*?,11.6,7.1,75,99888.8,498,1409,331,83.0,0.0,83.0,9722,0,9750,3482,270,7.2,10,5,9999,99999,9,999999999,0.0,999,999,99
3009,1,27,13,0,*?*?*?*?*?*?*?*?*?*?*?*?*?*?*?*?*?*?*?*?*?*?,11.5,5.6,67,99888.8,458,1407,313,227.1,312.6,125.3,24134,29018,14538,2516,268,8.2,6,3,9999,99999,9,999999999,0.0,999,999,99
3009,1,27,14,0,*?*?*?*?*?*?*?*?*?*?*?*?*?*?*?*?*?*?*?*?*?*?,11.2,4.6,65,99888.8,364,1408,316,154.7,213.6,99.5,16367,18119,11642,1947,267,8.8,7,4,9999,99999,9,999999999,0.0,999,999,99
3009,1,27,15,0,*?*?*?*?*?*?*?*?*?*?*?*?*?*?*?*?*?*?*?*?*?*?,11.3,5.6,69,99888.8,222,1410,308,93.6,311.9,44.4,9904,20752,6053,788,265,9.8,5,3,9999,99999,9,999999999,0.0,999,999,99
3009,1,27,16,0,*?*?*?*?*?*?*?*?*?*?*?*?*?*?*?*?*?*?*?*?*?*?,11.6,6.9,73,99888.8,41,1412,319,0.0,0.0,0.0,0,0,0,0,263,10.3,7,4,9999,99999,9,999999999,0.0,999,999,99
3009,1,27,17,0,*?*?*?*?*?*?*?*?*?*?*?*?*?*?*?*?*?*?*?*?*?*?,11.2,6.6,74,99888.8,0,-0,329,0.0,-0.0,0.0,0,0,0,0,262,7.7,10,5,9999,99999,9,999999999,0.0,999,999,99
3009,1,27,18,0,*?*?*?*?*?*?*?*?*?*?*?*?*?*?*?*?*?*?*?*?*?*?,10.8,7.3,79,99888.8,0,-0,327,0.0,-0.0,0.0,0,0,0,0,260,7.7,10,5,9999,99999,9,999999999,0.0,999,999,99
3009,1,27,19,0,*?*?*?*?*?*?*?*?*?*?*?*?*?*?*?*?*?*?*?*?*?*?,11.2,8.5,84,99888.8,0,-0,329,0.0,-0.0,0.0,0,0,0,0,258,8.8,10,5,9999,99999,9,999999999,0.0,999,999,99
3009,1,27,20,0,*?*?*?*?*?*?*?*?*?*?*?*?*?*?*?*?*?*?*?*?*?*?,10.9,8.5,86,99888.8,0,-0,328,0.0,-0.0,0.0,0,0,0,0,257,8.2,10,5,9999,99999,9,999999999,0.0,999,999,99
3009,1,27,21,0,*?*?*?*?*?*?*?*?*?*?*?*?*?*?*?*?*?*?*?*?*?*?,10.7,8.8,89,99888.8,0,-0,327,0.0,-0.0,0.0,0,0,0,0,255,8.2,10,5,9999,99999,9,999999999,0.0,999,999,99
3009,1,27,22,0,*?*?*?*?*?*?*?*?*?*?*?*?*?*?*?*?*?*?*?*?*?*?,11.0,9.4,91,99888.8,0,-0,328,0.0,-0.0,0.0,0,0,0,0,253,7.7,10,5,9999,99999,9,999999999,0.0,999,999,99
3009,1,27,23,0,*?*?*?*?*?*?*?*?*?*?*?*?*?*?*?*?*?*?*?*?*?*?,10.2,9.3,95,99888.8,0,-0,324,0.0,-0.0,0.0,0,0,0,0,252,5.2,10,5,9999,99999,9,999999999,0.0,999,999,99
3009,1,27,24,0,*?*?*?*?*?*?*?*?*?*?*?*?*?*?*?*?*?*?*?*?*?*?,10.2,9.3,96,99888.8,0,-0,324,0.0,-0.0,0.0,0,0,0,0,210,9.3,10,5,9999,99999,9,999999999,0.0,999,999,99
3009,1,28,1,0,*?*?*?*?*?*?*?*?*?*?*?*?*?*?*?*?*?*?*?*?*?*?,8.3,6.1,86,100638,0,-0,316,0.0,-0.0,0.0,0,0,0,0,253,7.7,10,5,9999,99999,9,999999999,0.0,999,999,99
3009,1,28,2,0,*?*?*?*?*?*?*?*?*?*?*?*?*?*?*?*?*?*?*?*?*?*?,7.6,4.3,80,100638,0,-0,313,0.0,-0.0,0.0,0,0,0,0,257,8.2,10,5,9999,99999,9,999999999,0.0,999,999,99
3009,1,28,3,0,*?*?*?*?*?*?*?*?*?*?*?*?*?*?*?*?*?*?*?*?*?*?,7.7,4.1,78,100638,0,-0,314,0.0,-0.0,0.0,0,0,0,0,260,8.8,10,5,9999,99999,9,999999999,0.0,999,999,99
3009,1,28,4,0,*?*?*?*?*?*?*?*?*?*?*?*?*?*?*?*?*?*?*?*?*?*?,7.7,3.9,78,100638,0,-0,314,0.0,-0.0,0.0,0,0,0,0,263,10.3,10,5,9999,99999,9,999999999,0.0,999,999,99
3009,1,28,5,0,*?*?*?*?*?*?*?*?*?*?*?*?*?*?*?*?*?*?*?*?*?*?,7.3,4.6,83,100638,0,-0,312,0.0,-0.0,0.0,0,0,0,0,267,8.2,10,5,9999,99999,9,999999999,0.0,999,999,99
3009,1,28,6,0,*?*?*?*?*?*?*?*?*?*?*?*?*?*?*?*?*?*?*?*?*?*?,6.9,4.6,86,100638,0,-0,310,0.0,-0.0,0.0,0,0,0,0,270,9.3,10,5,9999,99999,9,999999999,0.0,999,999,99
3009,1,28,7,0,*?*?*?*?*?*?*?*?*?*?*?*?*?*?*?*?*?*?*?*?*?*?,7.1,4.6,85,100638,0,-0,311,0.0,-0.0,0.0,0,0,0,0,263,7.7,10,5,9999,99999,9,999999999,0.0,999,999,99
3009,1,28,8,0,*?*?*?*?*?*?*?*?*?*?*?*?*?*?*?*?*?*?*?*?*?*?,7.2,5.1,87,100638,118,1409,311,8.8,0.0,8.8,1079,-0,1079,350,257,6.7,10,5,9999,99999,9,999999999,0.0,999,999,99
3009,1,28,9,0,*?*?*?*?*?*?*?*?*?*?*?*?*?*?*?*?*?*?*?*?*?*?,7.6,4.8,83,100638,286,1408,313,41.6,0.0,41.6,4864,0,4873,1636,250,4.6,10,5,9999,99999,9,999999999,0.0,999,999,99
3009,1,28,10,0,*?*?*?*?*?*?*?*?*?*?*?*?*?*?*?*?*?*?*?*?*?*?,8.9,5.6,80,100638,412,1410,319,66.1,0.0,66.1,7726,0,7746,2696,243,6.7,10,5,9999,99999,9,999999999,0.0,999,999,99
3009,1,28,11,0,*?*?*?*?*?*?*?*?*?*?*?*?*?*?*?*?*?*?*?*?*?*?,9.5,5.5,76,100638,486,1409,322,80.6,0.0,80.6,9443,0,9470,3370,237,7.2,10,5,9999,99999,9,999999999,0.0,999,999,99
3009,1,28,12,0,*?*?*?*?*?*?*?*?*?*?*?*?*?*?*?*?*?*?*?*?*?*?,10.1,4.5,68,100638,504,1409,325,84.2,0.0,84.2,9864,0,9892,3540,230,7.2,10,5,9999,99999,9,999999999,0.0,999,999,99
3009,1,28,13,0,*?*?*?*?*?*?*?*?*?*?*?*?*?*?*?*?*?*?*?*?*?*?,10.2,4.6,69,100638,465,1410,325,76.5,0.0,76.5,8950,0,8975,3174,230,8.2,10,5,9999,99999,9,999999999,0.0,999,999,99
3009,1,28,14,0,*?*?*?*?*?*?*?*?*?*?*?*?*?*?*?*?*?*?*?*?*?*?,10.3,4.8,69,100638,370,1407,325,58.1,0.0,58.1,6782,0,6798,2337,230,8.8,10,5,9999,99999,9,999999999,0.0,999,999,99
3009,1,28,15,0,*?*?*?*?*?*?*?*?*?*?*?*?*?*?*?*?*?*?*?*?*?*?,10.1,5.5,73,100638,228,1409,324,30.3,0.0,30.3,3553,0,3559,1178,230,9.8,10,5,9999,99999,9,999999999,0.0,999,999,99
3009,1,28,16,0,*?*?*?*?*?*?*?*?*?*?*?*?*?*?*?*?*?*?*?*?*?*?,10.2,4.6,69,100638,47,1412,325,0.0,0.0,0.0,0,0,0,0,230,10.3,10,5,9999,99999,9,999999999,0.0,999,999,99
3009,1,28,17,0,*?*?*?*?*?*?*?*?*?*?*?*?*?*?*?*?*?*?*?*?*?*?,9.9,4.5,69,100638,0,-0,324,0.0,-0.0,0.0,0,0,0,0,230,7.7,10,5,9999,99999,9,999999999,0.0,999,999,99
3009,1,28,18,0,*?*?*?*?*?*?*?*?*?*?*?*?*?*?*?*?*?*?*?*?*?*?,9.0,5.6,79,100638,0,-0,319,0.0,-0.0,0.0,0,0,0,0,230,7.7,10,5,9999,99999,9,999999999,0.0,999,999,99
3009,1,28,19,0,*?*?*?*?*?*?*?*?*?*?*?*?*?*?*?*?*?*?*?*?*?*?,9.3,6.6,83,100638,0,-0,321,0.0,-0.0,0.0,0,0,0,0,233,8.8,10,5,9999,99999,9,999999999,0.0,999,999,99
3009,1,28,20,0,*?*?*?*?*?*?*?*?*?*?*?*?*?*?*?*?*?*?*?*?*?*?,8.6,5.9,84,100638,0,-0,318,0.0,-0.0,0.0,0,0,0,0,237,8.2,10,5,9999,99999,9,999999999,0.0,999,999,99
3009,1,28,21,0,*?*?*?*?*?*?*?*?*?*?*?*?*?*?*?*?*?*?*?*?*?*?,8.3,6.4,88,100638,0,-0,316,0.0,-0.0,0.0,0,0,0,0,240,8.2,10,5,9999,99999,9,999999999,0.0,999,999,99
3009,1,28,22,0,*?*?*?*?*?*?*?*?*?*?*?*?*?*?*?*?*?*?*?*?*?*?,8.6,7.0,90,100638,0,-0,317,0.0,-0.0,0.0,0,0,0,0,243,7.7,10,5,9999,99999,9,999999999,0.0,999,999,99
3009,1,28,23,0,*?*?*?*?*?*?*?*?*?*?*?*?*?*?*?*?*?*?*?*?*?*?,7.5,5.3,87,100638,0,-0,313,0.0,-0.0,0.0,0,0,0,0,247,5.2,10,5,9999,99999,9,999999999,0.0,999,999,99
3009,1,28,24,0,*?*?*?*?*?*?*?*?*?*?*?*?*?*?*?*?*?*?*?*?*?*?,9.5,7.7,89,100638,0,-0,321,0.0,-0.0,0.0,0,0,0,0,250,9.3,10,5,9999,99999,9,999999999,0.0,999,999,99
3009,1,29,1,0,*?*?*?*?*?*?*?*?*?*?*?*?*?*?*?*?*?*?*?*?*?*?,5.0,3.9,100,100443,0,-0,302,0.0,-0.0,0.0,0,0,0,0,252,3.6,10,5,9999,99999,9,999999999,0.0,999,999,99
3009,1,29,2,0,*?*?*?*?*?*?*?*?*?*?*?*?*?*?*?*?*?*?*?*?*?*?,4.0,3.2,100,100443,0,-0,298,0.0,-0.0,0.0,0,0,0,0,253,3.1,10,5,9999,99999,9,999999999,0.0,999,999,99
3009,1,29,3,0,*?*?*?*?*?*?*?*?*?*?*?*?*?*?*?*?*?*?*?*?*?*?,4.5,3.6,100,100443,0,-0,300,0.0,-0.0,0.0,0,0,0,0,255,1.0,10,5,9999,99999,9,999999999,0.0,999,999,99
3009,1,29,4,0,*?*?*?*?*?*?*?*?*?*?*?*?*?*?*?*?*?*?*?*?*?*?,4.0,3.6,100,100443,0,-0,298,0.0,-0.0,0.0,0,0,0,0,257,2.1,10,5,9999,99999,9,999999999,0.0,999,999,99
3009,1,29,5,0,*?*?*?*?*?*?*?*?*?*?*?*?*?*?*?*?*?*?*?*?*?*?,3.7,2.9,100,100443,0,-0,297,0.0,-0.0,0.0,0,0,0,0,258,2.1,10,5,9999,99999,9,999999999,0.0,999,999,99
3009,1,29,6,0,*?*?*?*?*?*?*?*?*?*?*?*?*?*?*?*?*?*?*?*?*?*?,3.4,2.9,100,100443,0,-0,295,0.0,-0.0,0.0,0,0,0,0,260,1.5,10,5,9999,99999,9,999999999,0.0,999,999,99
3009,1,29,7,0,*?*?*?*?*?*?*?*?*?*?*?*?*?*?*?*?*?*?*?*?*?*?,3.7,3.0,100,100443,0,-0,297,0.0,-0.0,0.0,0,0,0,0,258,1.0,10,5,9999,99999,9,999999999,0.0,999,999,99
3009,1,29,8,0,*?*?*?*?*?*?*?*?*?*?*?*?*?*?*?*?*?*?*?*?*?*?,4.1,3.0,100,100443,123,1409,298,9.8,0.0,9.8,1193,-0,1193,388,257,2.1,10,5,9999,99999,9,999999999,0.0,999,999,99
3009,1,29,9,0,*?*?*?*?*?*?*?*?*?*?*?*?*?*?*?*?*?*?*?*?*?*?,4.0,2.3,100,100443,291,1406,298,42.7,0.0,42.7,4985,0,4995,1679,255,2.1,10,5,9999,99999,9,999999999,0.0,999,999,99
3009,1,29,10,0,*?*?*?*?*?*?*?*?*?*?*?*?*?*?*?*?*?*?*?*?*?*?,5.3,3.6,100,100443,417,1408,303,67.2,0.0,67.2,7857,0,7877,2746,253,2.1,10,5,9999,99999,9,999999999,0.0,999,999,99
3009,1,29,11,0,*?*?*?*?*?*?*?*?*?*?*?*?*?*?*?*?*?*?*?*?*?*?,6.6,4.3,100,100443,492,1409,309,81.8,0.0,81.8,9582,0,9610,3426,252,2.1,10,5,9999,99999,9,999999999,0.0,999,999,99
3009,1,29,12,0,*?*?*?*?*?*?*?*?*?*?*?*?*?*?*?*?*?*?*?*?*?*?,6.7,5.1,100,100443,510,1408,309,85.4,0.0,85.4,10007,0,10037,3598,250,2.1,10,5,9999,99999,9,999999999,0.0,999,999,99
3009,1,29,13,0,*?*?*?*?*?*?*?*?*?*?*?*?*?*?*?*?*?*?*?*?*?*?,7.0,5.3,100,100443,471,1409,311,77.7,0.0,77.7,9096,0,9121,3231,248,1.0,10,5,9999,99999,9,999999999,0.0,999,999,99
3009,1,29,14,0,*?*?*?*?*?*?*?*?*?*?*?*?*?*?*?*?*?*?*?*?*?*?,7.1,4.5,98,100443,377,1409,311,59.3,0.0,59.3,6928,0,6944,2392,247,0.5,10,5,9999,99999,9,999999999,0.0,999,999,99
3009,1,29,15,0,*?*?*?*?*?*?*?*?*?*?*?*?*?*?*?*?*?*?*?*?*?*?,6.7,5.1,100,100443,234,1407,309,31.5,0.0,31.5,3693,0,3699,1226,245,1.0,10,5,9999,99999,9,999999999,0.0,999,999,99
3009,1,29,16,0,*?*?*?*?*?*?*?*?*?*?*?*?*?*?*?*?*?*?*?*?*?*?,6.4,6.4,100,100443,53,1410,308,0.0,0.0,0.0,0,0,0,0,243,1.5,10,5,9999,99999,9,999999999,0.0,999,999,99
3009,1,29,17,0,*?*?*?*?*?*?*?*?*?*?*?*?*?*?*?*?*?*?*?*?*?*?,6.5,6.6,100,100443,0,-0,308,0.0,-0.0,0.0,0,0,0,0,242,2.1,10,5,9999,99999,9,999999999,0.0,999,999,99
3009,1,29,18,0,*?*?*?*?*?*?*?*?*?*?*?*?*?*?*?*?*?*?*?*?*?*?,5.6,5.6,100,100443,0,-0,304,0.0,-0.0,0.0,0,0,0,0,240,1.0,10,5,9999,99999,9,999999999,0.0,999,999,99
3009,1,29,19,0,*?*?*?*?*?*?*?*?*?*?*?*?*?*?*?*?*?*?*?*?*?*?,5.6,5.6,100,100443,0,-0,304,0.0,-0.0,0.0,0,0,0,0,240,1.5,10,5,9999,99999,9,999999999,0.0,999,999,99
3009,1,29,20,0,*?*?*?*?*?*?*?*?*?*?*?*?*?*?*?*?*?*?*?*?*?*?,5.3,5.3,100,100443,0,-0,303,0.0,-0.0,0.0,0,0,0,0,240,0.5,10,5,9999,99999,9,999999999,0.0,999,999,99
3009,1,29,21,0,*?*?*?*?*?*?*?*?*?*?*?*?*?*?*?*?*?*?*?*?*?*?,5.1,5.1,100,100443,0,-0,302,0.0,-0.0,0.0,0,0,0,0,240,2.1,10,5,9999,99999,9,999999999,0.0,999,999,99
3009,1,29,22,0,*?*?*?*?*?*?*?*?*?*?*?*?*?*?*?*?*?*?*?*?*?*?,5.5,5.5,100,100443,0,-0,304,0.0,-0.0,0.0,0,0,0,0,240,2.1,10,5,9999,99999,9,999999999,0.0,999,999,99
3009,1,29,23,0,*?*?*?*?*?*?*?*?*?*?*?*?*?*?*?*?*?*?*?*?*?*?,5.4,5.3,100,100443,0,-0,303,0.0,-0.0,0.0,0,0,0,0,240,2.1,10,5,9999,99999,9,999999999,0.0,999,999,99
3009,1,29,24,0,*?*?*?*?*?*?*?*?*?*?*?*?*?*?*?*?*?*?*?*?*?*?,6.5,4.6,100,100443,0,-0,308,0.0,-0.0,0.0,0,0,0,0,250,3.6,10,5,9999,99999,9,999999999,0.0,999,999,99
3009,1,30,1,0,*?*?*?*?*?*?*?*?*?*?*?*?*?*?*?*?*?*?*?*?*?*?,5.3,5.3,100,100883,0,-0,303,0.0,-0.0,0.0,0,0,0,0,243,3.6,10,5,9999,99999,9,999999999,0.0,999,999,99
3009,1,30,2,0,*?*?*?*?*?*?*?*?*?*?*?*?*?*?*?*?*?*?*?*?*?*?,5.3,5.3,100,100883,0,-0,303,0.0,-0.0,0.0,0,0,0,0,247,3.1,10,5,9999,99999,9,999999999,0.0,999,999,99
3009,1,30,3,0,*?*?*?*?*?*?*?*?*?*?*?*?*?*?*?*?*?*?*?*?*?*?,5.6,5.6,100,100883,0,-0,304,0.0,-0.0,0.0,0,0,0,0,250,1.0,10,5,9999,99999,9,999999999,0.0,999,999,99
3009,1,30,4,0,*?*?*?*?*?*?*?*?*?*?*?*?*?*?*?*?*?*?*?*?*?*?,5.8,5.8,100,100883,0,-0,305,0.0,-0.0,0.0,0,0,0,0,253,2.1,10,5,9999,99999,9,999999999,0.0,999,999,99
3009,1,30,5,0,*?*?*?*?*?*?*?*?*?*?*?*?*?*?*?*?*?*?*?*?*?*?,5.6,5.6,100,100883,0,-0,304,0.0,-0.0,0.0,0,0,0,0,257,2.1,10,5,9999,99999,9,999999999,0.0,999,999,99
3009,1,30,6,0,*?*?*?*?*?*?*?*?*?*?*?*?*?*?*?*?*?*?*?*?*?*?,5.6,5.6,100,100883,0,-0,304,0.0,-0.0,0.0,0,0,0,0,260,1.5,10,5,9999,99999,9,999999999,0.0,999,999,99
3009,1,30,7,0,*?*?*?*?*?*?*?*?*?*?*?*?*?*?*?*?*?*?*?*?*?*?,6.0,6.1,100,100883,0,-0,306,0.0,-0.0,0.0,0,0,0,0,262,1.0,10,5,9999,99999,9,999999999,0.0,999,999,99
3009,1,30,8,0,*?*?*?*?*?*?*?*?*?*?*?*?*?*?*?*?*?*?*?*?*?*?,5.7,5.8,100,100883,128,1407,305,10.8,0.0,10.8,1309,-0,1309,426,263,2.1,10,5,9999,99999,9,999999999,0.0,999,999,99
3009,1,30,9,0,*?*?*?*?*?*?*?*?*?*?*?*?*?*?*?*?*?*?*?*?*?*?,5.8,5.8,100,100883,297,1409,305,43.8,0.0,43.8,5111,0,5121,1724,265,2.1,10,5,9999,99999,9,999999999,0.0,999,999,99
3009,1,30,10,0,*?*?*?*?*?*?*?*?*?*?*?*?*?*?*?*?*?*?*?*?*?*?,5.7,5.6,100,100883,423,1408,305,68.4,0.0,68.4,7991,0,8012,2798,267,2.1,10,5,9999,99999,9,999999999,0.0,999,999,99
3009,1,30,11,0,*?*?*?*?*?*?*?*?*?*?*?*?*?*?*?*?*?*?*?*?*?*?,6.8,6.7,100,100883,498,1409,309,83.0,0.0,83.0,9724,0,9752,3483,268,2.1,10,5,9999,99999,9,999999999,0.0,999,999,99
3009,1,30,12,0,*?*?*?*?*?*?*?*?*?*?*?*?*?*?*?*?*?*?*?*?*?*?,6.9,4.5,92,100883,516,1407,310,86.6,0.0,86.6,10154,0,10184,3657,270,2.1,10,5,9999,99999,9,999999999,0.0,999,999,99
3009,1,30,13,0,*?*?*?*?*?*?*?*?*?*?*?*?*?*?*?*?*?*?*?*?*?*?,6.7,3.9,90,100883,477,1408,309,78.9,0.0,78.9,9243,0,9269,3290,270,1.0,10,5,9999,99999,9,999999999,0.0,999,999,99
3009,1,30,14,0,*?*?*?*?*?*?*?*?*?*?*?*?*?*?*?*?*?*?*?*?*?*?,6.8,2.9,83,100883,383,1408,310,60.6,0.0,60.6,7074,0,7091,2447,270,0.5,10,5,9999,99999,9,999999999,0.0,999,999,99
3009,1,30,15,0,*?*?*?*?*?*?*?*?*?*?*?*?*?*?*?*?*?*?*?*?*?*?,7.0,2.7,81,100883,240,1406,311,32.7,0.0,32.7,3835,0,3841,1275,270,1.0,10,5,9999,99999,9,999999999,0.0,999,999,99
3009,1,30,16,0,*?*?*?*?*?*?*?*?*?*?*?*?*?*?*?*?*?*?*?*?*?*?,6.7,2.5,81,100883,59,1407,310,0.0,0.0,0.0,0,0,0,0,270,1.5,10,5,9999,99999,9,999999999,0.0,999,999,99
3009,1,30,17,0,*?*?*?*?*?*?*?*?*?*?*?*?*?*?*?*?*?*?*?*?*?*?,6.8,4.1,91,100883,0,-0,310,0.0,-0.0,0.0,0,0,0,0,270,2.1,10,5,9999,99999,9,999999999,0.0,999,999,99
3009,1,30,18,0,*?*?*?*?*?*?*?*?*?*?*?*?*?*?*?*?*?*?*?*?*?*?,6.2,4.8,99,100883,0,-0,307,0.0,-0.0,0.0,0,0,0,0,270,1.0,10,5,9999,99999,9,999999999,0.0,999,999,99
3009,1,30,19,0,*?*?*?*?*?*?*?*?*?*?*?*?*?*?*?*?*?*?*?*?*?*?,6.4,5.3,100,100883,0,-0,308,0.0,-0.0,0.0,0,0,0,0,268,1.5,10,5,9999,99999,9,999999999,0.0,999,999,99
3009,1,30,20,0,*?*?*?*?*?*?*?*?*?*?*?*?*?*?*?*?*?*?*?*?*?*?,6.4,5.0,99,100883,0,-0,308,0.0,-0.0,0.0,0,0,0,0,267,0.5,10,5,9999,99999,9,999999999,0.0,999,999,99
3009,1,30,21,0,*?*?*?*?*?*?*?*?*?*?*?*?*?*?*?*?*?*?*?*?*?*?,6.5,4.1,92,100883,0,-0,308,0.0,-0.0,0.0,0,0,0,0,265,2.1,10,5,9999,99999,9,999999999,0.0,999,999,99
3009,1,30,22,0,*?*?*?*?*?*?*?*?*?*?*?*?*?*?*?*?*?*?*?*?*?*?,5.7,3.6,94,100883,0,-0,305,0.0,-0.0,0.0,0,0,0,0,263,2.1,10,5,9999,99999,9,999999999,0.0,999,999,99
3009,1,30,23,0,*?*?*?*?*?*?*?*?*?*?*?*?*?*?*?*?*?*?*?*?*?*?,5.6,5.3,100,100883,0,-0,304,0.0,-0.0,0.0,0,0,0,0,262,2.1,10,5,9999,99999,9,999999999,0.6,999,999,99
3009,1,30,24,0,*?*?*?*?*?*?*?*?*?*?*?*?*?*?*?*?*?*?*?*?*?*?,5.3,5.3,100,100883,0,-0,303,0.0,-0.0,0.0,0,0,0,0,240,3.6,10,5,9999,99999,9,999999999,0.0,999,999,99
3009,1,31,1,0,*?*?*?*?*?*?*?*?*?*?*?*?*?*?*?*?*?*?*?*?*?*?,5.1,3.4,88,101404,0,-0,302,0.0,-0.0,0.0,0,0,0,0,257,3.6,10,5,9999,99999,9,999999999,0.2,999,999,99
3009,1,31,2,0,*?*?*?*?*?*?*?*?*?*?*?*?*?*?*?*?*?*?*?*?*?*?,4.7,2.5,85,101404,0,-0,301,0.0,-0.0,0.0,0,0,0,0,253,3.1,10,5,9999,99999,9,999999999,0.0,999,999,99
3009,1,31,3,0,*?*?*?*?*?*?*?*?*?*?*?*?*?*?*?*?*?*?*?*?*?*?,4.4,2.9,89,101404,0,-0,300,0.0,-0.0,0.0,0,0,0,0,250,1.0,10,5,9999,99999,9,999999999,0.2,999,999,99
3009,1,31,4,0,*?*?*?*?*?*?*?*?*?*?*?*?*?*?*?*?*?*?*?*?*?*?,4.2,2.5,88,101404,0,-0,299,0.0,-0.0,0.0,0,0,0,0,247,2.1,10,5,9999,99999,9,999999999,1.5,999,999,99
3009,1,31,5,0,*?*?*?*?*?*?*?*?*?*?*?*?*?*?*?*?*?*?*?*?*?*?,4.3,2.5,87,101404,0,-0,299,0.0,-0.0,0.0,0,0,0,0,243,2.1,10,5,9999,99999,9,999999999,1.0,999,999,99
3009,1,31,6,0,*?*?*?*?*?*?*?*?*?*?*?*?*?*?*?*?*?*?*?*?*?*?,4.5,1.5,80,101404,0,-0,300,0.0,-0.0,0.0,0,0,0,0,240,1.5,10,5,9999,99999,9,999999999,1.0,999,999,99
3009,1,31,7,0,*?*?*?*?*?*?*?*?*?*?*?*?*?*?*?*?*?*?*?*?*?*?,4.3,0.4,75,101404,0,-0,299,0.0,-0.0,0.0,0,0,0,0,247,1.0,10,5,9999,99999,9,999999999,0.2,999,999,99
3009,1,31,8,0,*?*?*?*?*?*?*?*?*?*?*?*?*?*?*?*?*?*?*?*?*?*?,5.0,1.0,75,101404,133,1404,302,11.8,0.0,11.8,1429,-0,1429,465,253,2.1,10,5,9999,99999,9,999999999,0.0,999,999,99
3009,1,31,9,0,*?*?*?*?*?*?*?*?*?*?*?*?*?*?*?*?*?*?*?*?*?*?,5.1,2.1,80,101404,302,1406,298,77.9,48.2,67.6,8551,3982,7658,1763,260,2.1,9,5,9999,99999,9,999999999,0.1,999,999,99
3009,1,31,10,0,*?*?*?*?*?*?*?*?*?*?*?*?*?*?*?*?*?*?*?*?*?*?,5.8,3.4,84,101404,429,1408,301,120.8,52.7,104.7,13261,4787,11836,2855,267,2.1,9,5,9999,99999,9,999999999,0.0,999,999,99
3009,1,31,11,0,*?*?*?*?*?*?*?*?*?*?*?*?*?*?*?*?*?*?*?*?*?*?,6.5,3.6,81,101404,504,1408,304,146.3,54.3,126.8,16065,5107,14319,3566,273,2.1,9,5,9999,99999,9,999999999,0.0,999,999,99
3009,1,31,12,0,*?*?*?*?*?*?*?*?*?*?*?*?*?*?*?*?*?*?*?*?*?*?,6.6,3.6,80,101404,522,1406,304,152.6,54.7,132.3,16762,5174,14935,3750,280,2.1,9,5,9999,99999,9,999999999,0.0,999,999,99
3009,1,31,13,0,*?*?*?*?*?*?*?*?*?*?*?*?*?*?*?*?*?*?*?*?*?*?,6.8,3.0,76,101404,483,1406,305,139.3,54.0,120.8,15302,5029,13643,3367,275,1.0,9,5,9999,99999,9,999999999,0.0,999,999,99
3009,1,31,14,0,*?*?*?*?*?*?*?*?*?*?*?*?*?*?*?*?*?*?*?*?*?*?,7.1,3.0,75,101404,389,1406,311,61.8,0.0,61.8,7220,0,7238,2503,270,0.5,10,5,9999,99999,9,999999999,0.4,999,999,99
3009,1,31,15,0,*?*?*?*?*?*?*?*?*?*?*?*?*?*?*?*?*?*?*?*?*?*?,7.0,2.5,72,101404,247,1409,311,34.0,0.0,34.0,3978,0,3985,1325,265,1.0,10,5,9999,99999,9,999999999,0.5,999,999,99
3009,1,31,16,0,*?*?*?*?*?*?*?*?*?*?*?*?*?*?*?*?*?*?*?*?*?*?,7.1,1.9,68,101404,65,1404,307,0.0,0.0,0.0,0,0,0,0,260,1.5,9,5,9999,99999,9,999999999,0.0,999,999,99
3009,1,31,17,0,*?*?*?*?*?*?*?*?*?*?*?*?*?*?*?*?*?*?*?*?*?*?,6.3,1.5,70,101404,0,-0,308,0.0,-0.0,0.0,0,0,0,0,255,2.1,10,5,9999,99999,9,999999999,0.0,999,999,99
3009,1,31,18,0,*?*?*?*?*?*?*?*?*?*?*?*?*?*?*?*?*?*?*?*?*?*?,6.6,0.8,66,101404,0,-0,309,0.0,-0.0,0.0,0,0,0,0,250,1.0,10,5,9999,99999,9,999999999,0.0,999,999,99
3009,1,31,19,0,*?*?*?*?*?*?*?*?*?*?*?*?*?*?*?*?*?*?*?*?*?*?,6.0,0.8,69,101404,0,-0,307,0.0,-0.0,0.0,0,0,0,0,252,1.5,10,5,9999,99999,9,999999999,0.0,999,999,99
3009,1,31,20,0,*?*?*?*?*?*?*?*?*?*?*?*?*?*?*?*?*?*?*?*?*?*?,5.6,0.4,69,101404,0,-0,305,0.0,-0.0,0.0,0,0,0,0,253,0.5,10,5,9999,99999,9,999999999,0.3,999,999,99
3009,1,31,21,0,*?*?*?*?*?*?*?*?*?*?*?*?*?*?*?*?*?*?*?*?*?*?,5.5,0.2,68,101404,0,-0,305,0.0,-0.0,0.0,0,0,0,0,255,2.1,10,5,9999,99999,9,999999999,0.0,999,999,99
3009,1,31,22,0,*?*?*?*?*?*?*?*?*?*?*?*?*?*?*?*?*?*?*?*?*?*?,5.2,1.9,78,101404,0,-0,303,0.0,-0.0,0.0,0,0,0,0,257,2.1,10,5,9999,99999,9,999999999,0.0,999,999,99
3009,1,31,23,0,*?*?*?*?*?*?*?*?*?*?*?*?*?*?*?*?*?*?*?*?*?*?,5.2,2.1,80,101404,0,-0,303,0.0,-0.0,0.0,0,0,0,0,258,2.1,10,5,9999,99999,9,999999999,0.0,999,999,99
3009,1,31,24,0,*?*?*?*?*?*?*?*?*?*?*?*?*?*?*?*?*?*?*?*?*?*?,5.6,4.3,91,101404,0,-0,305,0.0,-0.0,0.0,0,0,0,0,260,3.6,10,5,9999,99999,9,999999999,0.1,999,999,99
3009,2,1,1,0,*?*?*?*?*?*?*?*?*?*?*?*?*?*?*?*?*?*?*?*?*?*?,5.0,5.0,100,100294,0,-0,302,0.0,-0.0,0.0,0,0,0,0,240,3.6,10,5,9999,99999,9,999999999,0.0,999,999,99
3009,2,1,2,0,*?*?*?*?*?*?*?*?*?*?*?*?*?*?*?*?*?*?*?*?*?*?,4.7,4.6,100,100294,0,-0,301,0.0,-0.0,0.0,0,0,0,0,220,3.1,10,5,9999,99999,9,999999999,0.0,999,999,99
3009,2,1,3,0,*?*?*?*?*?*?*?*?*?*?*?*?*?*?*?*?*?*?*?*?*?*?,4.3,4.3,100,100294,0,-0,299,0.0,-0.0,0.0,0,0,0,0,200,1.0,10,5,9999,99999,9,999999999,0.0,999,999,99
3009,2,1,4,0,*?*?*?*?*?*?*?*?*?*?*?*?*?*?*?*?*?*?*?*?*?*?,4.5,4.5,100,100294,0,-0,300,0.0,-0.0,0.0,0,0,0,0,180,2.1,10,5,9999,99999,9,999999999,0.0,999,999,99
3009,2,1,5,0,*?*?*?*?*?*?*?*?*?*?*?*?*?*?*?*?*?*?*?*?*?*?,4.8,4.8,100,100294,0,-0,301,0.0,-0.0,0.0,0,0,0,0,160,2.1,10,5,9999,99999,9,999999999,0.0,999,999,99
3009,2,1,6,0,*?*?*?*?*?*?*?*?*?*?*?*?*?*?*?*?*?*?*?*?*?*?,4.5,4.5,100,100294,0,-0,300,0.0,-0.0,0.0,0,0,0,0,140,1.5,10,5,9999,99999,9,999999999,0.1,999,999,99
3009,2,1,7,0,*?*?*?*?*?*?*?*?*?*?*?*?*?*?*?*?*?*?*?*?*?*?,4.5,4.5,100,100294,0,-0,300,0.0,-0.0,0.0,0,0,0,0,173,1.0,10,5,9999,99999,9,999999999,0.4,999,999,99
3009,2,1,8,0,*?*?*?*?*?*?*?*?*?*?*?*?*?*?*?*?*?*?*?*?*?*?,4.8,4.8,100,100294,139,1410,292,29.7,75.9,22.2,3254,3530,2865,376,207,2.1,8,4,9999,99999,9,999999999,2.4,999,999,99
3009,2,1,9,0,*?*?*?*?*?*?*?*?*?*?*?*?*?*?*?*?*?*?*?*?*?*?,5.2,5.1,100,100294,308,1407,290,125.1,204.0,80.4,13245,16007,9514,1538,240,2.1,7,4,9999,99999,9,999999999,0.0,999,999,99
3009,2,1,10,0,*?*?*?*?*?*?*?*?*?*?*?*?*?*?*?*?*?*?*?*?*?*?,4.8,4.8,100,100294,435,1408,288,192.4,222.3,123.7,20363,20248,14313,2487,273,2.1,7,4,9999,99999,9,999999999,0.0,999,999,99
3009,2,1,11,0,*?*?*?*?*?*?*?*?*?*?*?*?*?*?*?*?*?*?*?*?*?*?,5.6,5.5,100,100294,510,1407,296,196.7,136.7,147.1,21439,13147,16760,3379,307,2.1,8,4,9999,99999,9,999999999,0.0,999,999,99
3009,2,1,12,0,*?*?*?*?*?*?*?*?*?*?*?*?*?*?*?*?*?*?*?*?*?*?,6.0,4.8,100,100294,529,1408,298,205.1,137.5,153.4,22364,13344,17461,3548,340,2.1,8,4,9999,99999,9,999999999,0.0,999,999,99
3009,2,1,13,0,*?*?*?*?*?*?*?*?*?*?*?*?*?*?*?*?*?*?*?*?*?*?,6.2,5.0,100,100294,490,1408,298,187.6,135.8,140.3,20449,12920,16008,3201,330,1.0,8,4,9999,99999,9,999999999,0.0,999,999,99
3009,2,1,14,0,*?*?*?*?*?*?*?*?*?*?*?*?*?*?*?*?*?*?*?*?*?*?,6.2,3.0,98,100294,396,1408,298,145.3,130.2,108.7,15843,11612,12483,2409,320,0.5,8,4,9999,99999,9,999999999,0.0,999,999,99
3009,2,1,15,0,*?*?*?*?*?*?*?*?*?*?*?*?*?*?*?*?*?*?*?*?*?*?,5.8,4.5,100,100294,253,1407,301,61.2,45.3,53.1,6768,3390,6258,1133,310,1.0,9,5,9999,99999,9,999999999,0.0,999,999,99
3009,2,1,16,0,*?*?*?*?*?*?*?*?*?*?*?*?*?*?*?*?*?*?*?*?*?*?,6.0,4.5,100,100294,71,1399,297,0.0,0.0,0.0,0,0,0,0,300,1.5,8,4,9999,99999,9,999999999,0.0,999,999,99
3009,2,1,17,0,*?*?*?*?*?*?*?*?*?*?*?*?*?*?*?*?*?*?*?*?*?*?,5.6,3.4,100,100294,0,-0,305,0.0,-0.0,0.0,0,0,0,0,290,2.1,10,5,9999,99999,9,999999999,0.0,999,999,99
3009,2,1,18,0,*?*?*?*?*?*?*?*?*?*?*?*?*?*?*?*?*?*?*?*?*?*?,5.3,4.3,100,100294,0,-0,303,0.0,-0.0,0.0,0,0,0,0,280,1.0,10,5,9999,99999,9,999999999,0.0,999,999,99
3009,2,1,19,0,*?*?*?*?*?*?*?*?*?*?*?*?*?*?*?*?*?*?*?*?*?*?,5.2,5.1,100,100294,0,-0,303,0.0,-0.0,0.0,0,0,0,0,235,1.5,10,5,9999,99999,9,999999999,0.0,999,999,99
3009,2,1,20,0,*?*?*?*?*?*?*?*?*?*?*?*?*?*?*?*?*?*?*?*?*?*?,5.7,4.8,100,100294,0,-0,305,0.0,-0.0,0.0,0,0,0,0,190,0.5,10,5,9999,99999,9,999999999,0.0,999,999,99
3009,2,1,21,0,*?*?*?*?*?*?*?*?*?*?*?*?*?*?*?*?*?*?*?*?*?*?,4.8,3.8,100,100294,0,-0,301,0.0,-0.0,0.0,0,0,0,0,145,2.1,10,5,9999,99999,9,999999999,0.0,999,999,99
3009,2,1,22,0,*?*?*?*?*?*?*?*?*?*?*?*?*?*?*?*?*?*?*?*?*?*?,5.0,4.1,100,100294,0,-0,302,0.0,-0.0,0.0,0,0,0,0,100,2.1,10,5,9999,99999,9,999999999,0.0,999,999,99
3009,2,1,23,0,*?*?*?*?*?*?*?*?*?*?*?*?*?*?*?*?*?*?*?*?*?*?,4.6,3.9,100,100294,0,-0,300,0.0,-0.0,0.0,0,0,0,0,55,2.1,10,5,9999,99999,9,999999999,0.0,999,999,99
3009,2,1,24,0,*?*?*?*?*?*?*?*?*?*?*?*?*?*?*?*?*?*?*?*?*?*?,5.1,3.6,100,100294,0,-0,302,0.0,-0.0,0.0,0,0,0,0,260,3.6,10,5,9999,99999,9,999999999,0.3,999,999,99
3009,2,2,1,0,*?*?*?*?*?*?*?*?*?*?*?*?*?*?*?*?*?*?*?*?*?*?,3.0,-2.2,68,101652,0,-0,294,0.0,-0.0,0.0,0,0,0,0,68,3.6,10,5,9999,99999,9,999999999,0.0,999,999,99
3009,2,2,2,0,*?*?*?*?*?*?*?*?*?*?*?*?*?*?*?*?*?*?*?*?*?*?,1.9,-5.6,54,101652,0,-0,290,0.0,-0.0,0.0,0,0,0,0,127,3.1,10,5,9999,99999,9,999999999,0.0,999,999,99
3009,2,2,3,0,*?*?*?*?*?*?*?*?*?*?*?*?*?*?*?*?*?*?*?*?*?*?,2.4,-4.8,56,101652,0,-0,292,0.0,-0.0,0.0,0,0,0,0,185,1.0,10,5,9999,99999,9,999999999,0.0,999,999,99
3009,2,2,4,0,*?*?*?*?*?*?*?*?*?*?*?*?*?*?*?*?*?*?*?*?*?*?,2.2,-4.5,58,101652,0,-0,291,0.0,-0.0,0.0,0,0,0,0,243,2.1,10,5,9999,99999,9,999999999,0.0,999,999,99
3009,2,2,5,0,*?*?*?*?*?*?*?*?*?*?*?*?*?*?*?*?*?*?*?*?*?*?,2.0,-5.0,57,101652,0,-0,291,0.0,-0.0,0.0,0,0,0,0,302,2.1,10,5,9999,99999,9,999999999,0.0,999,999,99
3009,2,2,6,0,*?*?*?*?*?*?*?*?*?*?*?*?*?*?*?*?*?*?*?*?*?*?,1.3,-5.6,56,101652,0,-0,288,0.0,-0.0,0.0,0,0,0,0,360,1.5,10,5,9999,99999,9,999999999,0.0,999,999,99
3009,2,2,7,0,*?*?*?*?*?*?*?*?*?*?*?*?*?*?*?*?*?*?*?*?*?*?,0.7,-5.6,60,101652,0,-0,279,0.0,-0.0,0.0,0,0,0,0,358,1.0,9,5,9999,99999,9,999999999,0.0,999,999,99
3009,2,2,8,0,*?*?*?*?*?*?*?*?*?*?*?*?*?*?*?*?*?*?*?*?*?*?,1.5,-4.2,63,101652,144,1404,288,14.0,0.0,14.0,1677,-0,1677,547,357,2.1,10,5,9999,99999,9,999999999,0.0,999,999,99
3009,2,2,9,0,*?*?*?*?*?*?*?*?*?*?*?*?*?*?*?*?*?*?*?*?*?*?,2.2,-3.9,62,101652,314,1407,291,47.1,0.0,47.1,5504,0,5515,1866,355,2.1,10,5,9999,99999,9,999999999,0.0,999,999,99
3009,2,2,10,0,*?*?*?*?*?*?*?*?*?*?*?*?*?*?*?*?*?*?*?*?*?*?,3.2,-4.5,54,101652,441,1407,266,231.4,387.7,109.9,24125,34675,13936,2074,353,2.1,5,3,9999,99999,9,999999999,0.0,999,999,99
3009,2,2,11,0,*?*?*?*?*?*?*?*?*?*?*?*?*?*?*?*?*?*?*?*?*?*?,3.9,-4.5,52,101652,516,1406,257,295.4,512.7,107.2,31492,48188,13922,2030,352,2.1,3,2,9999,99999,9,999999999,0.0,999,999,99
3009,2,2,12,0,*?*?*?*?*?*?*?*?*?*?*?*?*?*?*?*?*?*?*?*?*?*?,5.5,-3.4,51,101652,535,1406,288,245.9,230.7,158.1,26086,22468,18043,3310,350,2.1,7,4,9999,99999,9,999999999,0.0,999,999,99
3009,2,2,13,0,*?*?*?*?*?*?*?*?*?*?*?*?*?*?*?*?*?*?*?*?*?*?,5.5,-1.9,58,101652,496,1406,305,82.8,0.0,82.8,9700,0,9728,3473,348,1.0,10,5,9999,99999,9,999999999,0.0,999,999,99
3009,2,2,14,0,*?*?*?*?*?*?*?*?*?*?*?*?*?*?*?*?*?*?*?*?*?*?,5.8,-1.7,58,101652,402,1406,290,175.2,218.7,112.7,18535,19345,13097,2238,347,0.5,7,4,9999,99999,9,999999999,0.0,999,999,99
3009,2,2,15,0,*?*?*?*?*?*?*?*?*?*?*?*?*?*?*?*?*?*?*?*?*?*?,5.5,-0.2,66,101652,259,1404,294,84.0,114.8,62.8,9207,8664,7329,1344,345,1.0,8,4,9999,99999,9,999999999,0.0,999,999,99
3009,2,2,16,0,*?*?*?*?*?*?*?*?*?*?*?*?*?*?*?*?*?*?*?*?*?*?,5.8,0.2,68,101652,78,1413,296,2.2,10.1,1.7,292,371,325,27,343,1.5,8,4,9999,99999,9,999999999,0.0,999,999,99
3009,2,2,17,0,*?*?*?*?*?*?*?*?*?*?*?*?*?*?*?*?*?*?*?*?*?*?,5.6,0.4,70,101652,0,-0,305,0.0,-0.0,0.0,0,0,0,0,342,2.1,10,5,9999,99999,9,999999999,0.0,999,999,99
3009,2,2,18,0,*?*?*?*?*?*?*?*?*?*?*?*?*?*?*?*?*?*?*?*?*?*?,4.5,-0.2,71,101652,0,-0,300,0.0,-0.0,0.0,0,0,0,0,340,1.0,10,5,9999,99999,9,999999999,0.0,999,999,99
3009,2,2,19,0,*?*?*?*?*?*?*?*?*?*?*?*?*?*?*?*?*?*?*?*?*?*?,2.7,-0.4,79,101652,0,-0,293,0.0,-0.0,0.0,0,0,0,0,335,1.5,10,5,9999,99999,9,999999999,0.0,999,999,99
3009,2,2,20,0,*?*?*?*?*?*?*?*?*?*?*?*?*?*?*?*?*?*?*?*?*?*?,2.5,-0.2,82,101652,0,-0,292,0.0,-0.0,0.0,0,0,0,0,330,0.5,10,5,9999,99999,9,999999999,0.0,999,999,99
3009,2,2,21,0,*?*?*?*?*?*?*?*?*?*?*?*?*?*?*?*?*?*?*?*?*?*?,2.6,-0.4,80,101652,0,-0,292,0.0,-0.0,0.0,0,0,0,0,325,2.1,10,5,9999,99999,9,999999999,0.0,999,999,99
3009,2,2,22,0,*?*?*?*?*?*?*?*?*?*?*?*?*?*?*?*?*?*?*?*?*?*?,2.3,-0.8,78,101652,0,-0,291,0.0,-0.0,0.0,0,0,0,0,320,2.1,10,5,9999,99999,9,999999999,0.0,999,999,99
3009,2,2,23,0,*?*?*?*?*?*?*?*?*?*?*?*?*?*?*?*?*?*?*?*?*?*?,1.8,-1.3,80,101652,0,-0,289,0.0,-0.0,0.0,0,0,0,0,315,2.1,10,5,9999,99999,9,999999999,0.0,999,999,99
3009,2,2,24,0,*?*?*?*?*?*?*?*?*?*?*?*?*?*?*?*?*?*?*?*?*?*?,4.2,1.0,80,101652,0,-0,299,0.0,-0.0,0.0,0,0,0,0,10,3.6,10,5,9999,99999,9,999999999,0.0,999,999,99
3009,2,3,1,0,*?*?*?*?*?*?*?*?*?*?*?*?*?*?*?*?*?*?*?*?*?*?,-0.1,-3.7,73,102013,0,-0,282,0.0,-0.0,0.0,0,0,0,0,303,3.6,10,5,9999,99999,9,999999999,0.0,999,999,99
3009,2,3,2,0,*?*?*?*?*?*?*?*?*?*?*?*?*?*?*?*?*?*?*?*?*?*?,-1.4,-5.0,72,102013,0,-0,276,0.0,-0.0,0.0,0,0,0,0,297,3.1,10,5,9999,99999,9,999999999,0.0,999,999,99
3009,2,3,3,0,*?*?*?*?*?*?*?*?*?*?*?*?*?*?*?*?*?*?*?*?*?*?,-2.4,-5.6,74,102013,0,-0,272,0.0,-0.0,0.0,0,0,0,0,290,1.0,10,5,9999,99999,9,999999999,0.0,999,999,99
3009,2,3,4,0,*?*?*?*?*?*?*?*?*?*?*?*?*?*?*?*?*?*?*?*?*?*?,-3.4,-6.0,79,102013,0,-0,268,0.0,-0.0,0.0,0,0,0,0,283,2.1,10,5,9999,99999,9,999999999,0.0,999,999,99
3009,2,3,5,0,*?*?*?*?*?*?*?*?*?*?*?*?*?*?*?*?*?*?*?*?*?*?,-2.9,-6.0,76,102013,0,-0,270,0.0,-0.0,0.0,0,0,0,0,277,2.1,10,5,9999,99999,9,999999999,0.0,999,999,99
3009,2,3,6,0,*?*?*?*?*?*?*?*?*?*?*?*?*?*?*?*?*?*?*?*?*?*?,-2.5,-5.6,74,102013,0,-0,272,0.0,-0.0,0.0,0,0,0,0,270,1.5,10,5,9999,99999,9,999999999,0.0,999,999,99
3009,2,3,7,0,*?*?*?*?*?*?*?*?*?*?*?*?*?*?*?*?*?*?*?*?*?*?,-2.4,-5.6,74,102013,0,-0,233,0.0,-0.0,0.0,0,0,0,0,268,1.0,3,2,9999,99999,9,999999999,0.0,999,999,99
3009,2,3,8,0,*?*?*?*?*?*?*?*?*?*?*?*?*?*?*?*?*?*?*?*?*?*?,-1.4,-5.6,69,102013,150,1407,219,52.1,341.9,15.6,5505,22254,2640,352,267,2.1,0,0,9999,99999,9,999999999,0.0,999,999,99
3009,2,3,9,0,*?*?*?*?*?*?*?*?*?*?*?*?*?*?*?*?*?*?*?*?*?*?,-0.8,-6.0,63,102013,320,1407,221,166.6,512.8,50.0,17325,41507,7612,935,265,2.1,0,0,9999,99999,9,999999999,0.0,999,999,99
3009,2,3,10,0,*?*?*?*?*?*?*?*?*?*?*?*?*?*?*?*?*?*?*?*?*?*?,1.7,-3.4,65,102013,447,1406,233,252.3,555.7,75.7,26202,49890,11083,1436,263,2.1,0,0,9999,99999,9,999999999,0.0,999,999,99
3009,2,3,11,0,*?*?*?*?*?*?*?*?*?*?*?*?*?*?*?*?*?*?*?*?*?*?,4.1,-1.9,62,102013,523,1407,244,303.4,571.3,91.0,31530,53284,13068,1761,262,2.1,0,0,9999,99999,9,999999999,0.0,999,999,99
3009,2,3,12,0,*?*?*?*?*?*?*?*?*?*?*?*?*?*?*?*?*?*?*?*?*?*?,5.7,-1.7,56,102013,542,1407,250,316.2,574.6,94.9,32877,54001,13559,1847,260,2.1,0,0,9999,99999,9,999999999,0.0,999,999,99
3009,2,3,13,0,*?*?*?*?*?*?*?*?*?*?*?*?*?*?*?*?*?*?*?*?*?*?,5.7,-1.9,55,102013,503,1406,249,290.0,567.7,87.0,30134,52485,12554,1674,260,1.0,0,0,9999,99999,9,999999999,0.0,999,999,99
3009,2,3,14,0,*?*?*?*?*?*?*?*?*?*?*?*?*?*?*?*?*?*?*?*?*?*?,5.6,-2.4,54,102013,409,1407,248,226.6,545.6,68.0,23530,47786,10060,1281,260,0.5,0,0,9999,99999,9,999999999,0.0,999,999,99
3009,2,3,15,0,*?*?*?*?*?*?*?*?*?*?*?*?*?*?*?*?*?*?*?*?*?*?,5.8,-2.2,54,102013,266,1407,249,130.3,482.2,39.1,13584,36474,6084,732,260,1.0,0,0,9999,99999,9,999999999,0.0,999,999,99
3009,2,3,16,0,*?*?*?*?*?*?*?*?*?*?*?*?*?*?*?*?*?*?*?*?*?*?,5.5,-2.2,55,102013,84,1407,254,7.6,88.1,2.3,845,5140,419,92,260,1.5,1,0,9999,99999,9,999999999,0.0,999,999,99
3009,2,3,17,0,*?*?*?*?*?*?*?*?*?*?*?*?*?*?*?*?*?*?*?*?*?*?,4.7,-2.4,57,102013,0,-0,302,0.0,-0.0,0.0,0,0,0,0,260,2.1,10,5,9999,99999,9,999999999,0.0,999,999,99
3009,2,3,18,0,*?*?*?*?*?*?*?*?*?*?*?*?*?*?*?*?*?*?*?*?*?*?,2.7,-2.4,66,102013,0,-0,293,0.0,-0.0,0.0,0,0,0,0,260,1.0,10,5,9999,99999,9,999999999,0.0,999,999,99
3009,2,3,19,0,*?*?*?*?*?*?*?*?*?*?*?*?*?*?*?*?*?*?*?*?*?*?,1.5,-1.9,75,102013,0,-0,288,0.0,-0.0,0.0,0,0,0,0,260,1.5,10,5,9999,99999,9,999999999,0.0,999,999,99
3009,2,3,20,0,*?*?*?*?*?*?*?*?*?*?*?*?*?*?*?*?*?*?*?*?*?*?,0.9,-2.4,75,102013,0,-0,286,0.0,-0.0,0.0,0,0,0,0,260,0.5,10,5,9999,99999,9,999999999,0.0,999,999,99
3009,2,3,21,0,*?*?*?*?*?*?*?*?*?*?*?*?*?*?*?*?*?*?*?*?*?*?,0.6,-2.4,76,102013,0,-0,284,0.0,-0.0,0.0,0,0,0,0,260,2.1,10,5,9999,99999,9,999999999,0.0,999,999,99
3009,2,3,22,0,*?*?*?*?*?*?*?*?*?*?*?*?*?*?*?*?*?*?*?*?*?*?,0.2,-2.4,79,102013,0,-0,283,0.0,-0.0,0.0,0,0,0,0,260,2.1,10,5,9999,99999,9,999999999,0.0,999,999,99
3009,2,3,23,0,*?*?*?*?*?*?*?*?*?*?*?*?*?*?*?*?*?*?*?*?*?*?,0.3,-2.7,76,102013,0,-0,283,0.0,-0.0,0.0,0,0,0,0,260,2.1,10,5,9999,99999,9,999999999,0.0,999,999,99
3009,2,3,24,0,*?*?*?*?*?*?*?*?*?*?*?*?*?*?*?*?*?*?*?*?*?*?,1.2,-2.4,74,102013,0,-0,287,0.0,-0.0,0.0,0,0,0,0,310,3.6,10,5,9999,99999,9,999999999,0.0,999,999,99
3009,2,4,1,0,*?*?*?*?*?*?*?*?*?*?*?*?*?*?*?*?*?*?*?*?*?*?,1.4,-0.2,90,101455,0,-0,287,0.0,-0.0,0.0,0,0,0,0,260,3.6,10,5,9999,99999,9,999999999,0.0,999,999,99
3009,2,4,2,0,*?*?*?*?*?*?*?*?*?*?*?*?*?*?*?*?*?*?*?*?*?*?,2.0,0.8,93,101455,0,-0,290,0.0,-0.0,0.0,0,0,0,0,260,3.1,10,5,9999,99999,9,999999999,0.0,999,999,99
3009,2,4,3,0,*?*?*?*?*?*?*?*?*?*?*?*?*?*?*?*?*?*?*?*?*?*?,1.9,-0.2,86,101455,0,-0,289,0.0,-0.0,0.0,0,0,0,0,260,1.0,10,5,9999,99999,9,999999999,0.0,999,999,99
3009,2,4,4,0,*?*?*?*?*?*?*?*?*?*?*?*?*?*?*?*?*?*?*?*?*?*?,1.3,-1.5,80,101455,0,-0,287,0.0,-0.0,0.0,0,0,0,0,260,2.1,10,5,9999,99999,9,999999999,0.0,999,999,99
3009,2,4,5,0,*?*?*?*?*?*?*?*?*?*?*?*?*?*?*?*?*?*?*?*?*?*?,0.6,-2.2,80,101455,0,-0,284,0.0,-0.0,0.0,0,0,0,0,260,2.1,10,5,9999,99999,9,999999999,0.0,999,999,99
3009,2,4,6,0,*?*?*?*?*?*?*?*?*?*?*?*?*?*?*?*?*?*?*?*?*?*?,-0.1,-1.9,86,101455,0,-0,281,0.0,-0.0,0.0,0,0,0,0,260,1.5,10,5,9999,99999,9,999999999,0.0,999,999,99
3009,2,4,7,0,*?*?*?*?*?*?*?*?*?*?*?*?*?*?*?*?*?*?*?*?*?*?,-1.0,-1.5,96,101455,0,-0,278,0.0,-0.0,0.0,0,0,0,0,268,1.0,10,5,9999,99999,9,999999999,0.0,999,999,99
3009,2,4,8,0,*?*?*?*?*?*?*?*?*?*?*?*?*?*?*?*?*?*?*?*?*?*?,0.3,-0.4,95,101455,156,1408,283,16.2,0.0,16.2,1937,-0,1938,634,277,2.1,10,5,9999,99999,9,999999999,0.0,999,999,99
3009,2,4,9,0,*?*?*?*?*?*?*?*?*?*?*?*?*?*?*?*?*?*?*?*?*?*?,1.4,0.2,93,101455,326,1406,287,49.5,0.0,49.5,5781,0,5794,1966,285,2.1,10,5,9999,99999,9,999999999,0.0,999,999,99
3009,2,4,10,0,*?*?*?*?*?*?*?*?*?*?*?*?*?*?*?*?*?*?*?*?*?*?,4.8,2.1,83,101455,453,1405,301,74.4,0.0,74.4,8707,0,8731,3077,293,2.1,10,5,9999,99999,9,999999999,0.0,999,999,99
3009,2,4,11,0,*?*?*?*?*?*?*?*?*?*?*?*?*?*?*?*?*?*?*?*?*?*?,8.2,4.1,76,101455,529,1405,316,89.3,0.0,89.3,10473,0,10505,3787,302,2.1,10,5,9999,99999,9,999999999,0.0,999,999,99
3009,2,4,12,0,*?*?*?*?*?*?*?*?*?*?*?*?*?*?*?*?*?*?*?*?*?*?,9.1,4.6,74,101455,548,1405,320,93.0,0.0,93.0,10923,0,10957,3972,310,2.1,10,5,9999,99999,9,999999999,0.0,999,999,99
3009,2,4,13,0,*?*?*?*?*?*?*?*?*?*?*?*?*?*?*?*?*?*?*?*?*?*?,9.1,4.1,71,101455,510,1407,320,85.4,0.0,85.4,10017,0,10046,3601,307,1.0,10,5,9999,99999,9,999999999,0.0,999,999,99
3009,2,4,14,0,*?*?*?*?*?*?*?*?*?*?*?*?*?*?*?*?*?*?*?*?*?*?,9.2,3.9,70,101455,415,1404,321,67.0,0.0,67.0,7832,0,7852,2736,303,0.5,10,5,9999,99999,9,999999999,0.0,999,999,99
3009,2,4,15,0,*?*?*?*?*?*?*?*?*?*?*?*?*?*?*?*?*?*?*?*?*?*?,9.1,3.8,70,101455,272,1403,320,39.1,0.0,39.1,4566,0,4575,1530,300,1.0,10,5,9999,99999,9,999999999,0.0,999,999,99
3009,2,4,16,0,*?*?*?*?*?*?*?*?*?*?*?*?*?*?*?*?*?*?*?*?*?*?,9.1,3.9,71,101455,90,1401,320,3.5,0.0,3.5,444,-0,444,141,297,1.5,10,5,9999,99999,9,999999999,0.0,999,999,99
3009,2,4,17,0,*?*?*?*?*?*?*?*?*?*?*?*?*?*?*?*?*?*?*?*?*?*?,7.4,4.1,81,101455,0,-0,312,0.0,-0.0,0.0,0,0,0,0,293,2.1,10,5,9999,99999,9,999999999,0.7,999,999,99
3009,2,4,18,0,*?*?*?*?*?*?*?*?*?*?*?*?*?*?*?*?*?*?*?*?*?*?,5.8,3.2,84,101455,0,-0,306,0.0,-0.0,0.0,0,0,0,0,290,1.0,10,5,9999,99999,9,999999999,1.4,999,999,99
3009,2,4,19,0,*?*?*?*?*?*?*?*?*?*?*?*?*?*?*?*?*?*?*?*?*?*?,4.4,2.9,90,101455,0,-0,300,0.0,-0.0,0.0,0,0,0,0,285,1.5,10,5,9999,99999,9,999999999,0.2,999,999,99
3009,2,4,20,0,*?*?*?*?*?*?*?*?*?*?*?*?*?*?*?*?*?*?*?*?*?*?,3.4,2.3,93,101455,0,-0,295,0.0,-0.0,0.0,0,0,0,0,280,0.5,10,5,9999,99999,9,999999999,0.0,999,999,99
3009,2,4,21,0,*?*?*?*?*?*?*?*?*?*?*?*?*?*?*?*?*?*?*?*?*?*?,3.6,3.2,98,101455,0,-0,296,0.0,-0.0,0.0,0,0,0,0,275,2.1,10,5,9999,99999,9,999999999,0.3,999,999,99
3009,2,4,22,0,*?*?*?*?*?*?*?*?*?*?*?*?*?*?*?*?*?*?*?*?*?*?,3.1,3.0,100,101455,0,-0,294,0.0,-0.0,0.0,0,0,0,0,270,2.1,10,5,9999,99999,9,999999999,0.8,999,999,99
3009,2,4,23,0,*?*?*?*?*?*?*?*?*?*?*?*?*?*?*?*?*?*?*?*?*?*?,3.1,2.3,94,101455,0,-0,294,0.0,-0.0,0.0,0,0,0,0,265,2.1,10,5,9999,99999,9,999999999,2.9,999,999,99
3009,2,4,24,0,*?*?*?*?*?*?*?*?*?*?*?*?*?*?*?*?*?*?*?*?*?*?,0.5,-1.5,87,101455,0,-0,284,0.0,-0.0,0.0,0,0,0,0,260,3.6,10,5,9999,99999,9,999999999,0.0,999,999,99
3009,2,5,1,0,*?*?*?*?*?*?*?*?*?*?*?*?*?*?*?*?*?*?*?*?*?*?,4.0,2.5,88,100233,0,-0,298,0.0,-0.0,0.0,0,0,0,0,263,3.6,10,5,9999,99999,9,999999999,0.8,999,999,99
3009,2,5,2,0,*?*?*?*?*?*?*?*?*?*?*?*?*?*?*?*?*?*?*?*?*?*?,4.3,2.7,87,100233,0,-0,299,0.0,-0.0,0.0,0,0,0,0,267,3.1,10,5,9999,99999,9,999999999,0.4,999,999,99
3009,2,5,3,0,*?*?*?*?*?*?*?*?*?*?*?*?*?*?*?*?*?*?*?*?*?*?,3.9,3.4,96,100233,0,-0,297,0.0,-0.0,0.0,0,0,0,0,270,1.0,10,5,9999,99999,9,999999999,0.1,999,999,99
3009,2,5,4,0,*?*?*?*?*?*?*?*?*?*?*?*?*?*?*?*?*?*?*?*?*?*?,3.7,3.0,94,100233,0,-0,297,0.0,-0.0,0.0,0,0,0,0,273,2.1,10,5,9999,99999,9,999999999,0.0,999,999,99
3009,2,5,5,0,*?*?*?*?*?*?*?*?*?*?*?*?*?*?*?*?*?*?*?*?*?*?,3.7,2.1,88,100233,0,-0,297,0.0,-0.0,0.0,0,0,0,0,277,2.1,10,5,9999,99999,9,999999999,0.0,999,999,99
3009,2,5,6,0,*?*?*?*?*?*?*?*?*?*?*?*?*?*?*?*?*?*?*?*?*?*?,3.2,2.5,94,100233,0,-0,294,0.0,-0.0,0.0,0,0,0,0,280,1.5,10,5,9999,99999,9,999999999,0.0,999,999,99
3009,2,5,7,0,*?*?*?*?*?*?*?*?*?*?*?*?*?*?*?*?*?*?*?*?*?*?,2.6,1.9,93,100233,0,-0,292,0.0,-0.0,0.0,0,0,0,0,282,1.0,10,5,9999,99999,9,999999999,0.0,999,999,99
3009,2,5,8,0,*?*?*?*?*?*?*?*?*?*?*?*?*?*?*?*?*?*?*?*?*?*?,4.1,1.7,83,100233,162,1409,298,17.4,0.0,17.4,2071,-0,2073,678,283,2.1,10,5,9999,99999,9,999999999,0.2,999,999,99
3009,2,5,9,0,*?*?*?*?*?*?*?*?*?*?*?*?*?*?*?*?*?*?*?*?*?*?,5.5,2.3,78,100233,332,1405,304,50.8,0.0,50.8,5921,0,5934,2019,285,2.1,10,5,9999,99999,9,999999999,1.2,999,999,99
3009,2,5,10,0,*?*?*?*?*?*?*?*?*?*?*?*?*?*?*?*?*?*?*?*?*?*?,6.0,2.5,78,100233,460,1406,307,75.7,0.0,75.7,8857,0,8882,3137,287,2.1,10,5,9999,99999,9,999999999,0.5,999,999,99
3009,2,5,11,0,*?*?*?*?*?*?*?*?*?*?*?*?*?*?*?*?*?*?*?*?*?*?,8.1,3.2,70,100233,536,1406,316,90.6,0.0,90.6,10631,0,10663,3852,288,2.1,10,5,9999,99999,9,999999999,0.3,999,999,99
3009,2,5,12,0,*?*?*?*?*?*?*?*?*?*?*?*?*?*?*?*?*?*?*?*?*?*?,8.9,3.8,69,100233,555,1405,319,94.4,0.0,94.4,11084,0,11118,4039,290,2.1,10,5,9999,99999,9,999999999,0.0,999,999,99
3009,2,5,13,0,*?*?*?*?*?*?*?*?*?*?*?*?*?*?*?*?*?*?*?*?*?*?,8.6,3.6,69,100233,516,1405,318,86.8,0.0,86.8,10176,0,10206,3665,287,1.0,10,5,9999,99999,9,999999999,0.1,999,999,99
3009,2,5,14,0,*?*?*?*?*?*?*?*?*?*?*?*?*?*?*?*?*?*?*?*?*?*?,9.0,4.1,71,100233,422,1405,320,68.4,0.0,68.4,7980,0,8001,2797,283,0.5,10,5,9999,99999,9,999999999,3.0,999,999,99
3009,2,5,15,0,*?*?*?*?*?*?*?*?*?*?*?*?*?*?*?*?*?*?*?*?*?*?,8.9,3.0,66,100233,279,1405,319,40.4,0.0,40.4,4716,0,4725,1584,280,1.0,10,5,9999,99999,9,999999999,0.6,999,999,99
3009,2,5,16,0,*?*?*?*?*?*?*?*?*?*?*?*?*?*?*?*?*?*?*?*?*?*?,8.9,2.7,64,100233,97,1410,319,4.7,0.0,4.7,596,-0,595,190,277,1.5,10,5,9999,99999,9,999999999,0.0,999,999,99
3009,2,5,17,0,*?*?*?*?*?*?*?*?*?*?*?*?*?*?*?*?*?*?*?*?*?*?,8.0,2.7,68,100233,0,-0,315,0.0,-0.0,0.0,0,0,0,0,273,2.1,10,5,9999,99999,9,999999999,0.0,999,999,99
3009,2,5,18,0,*?*?*?*?*?*?*?*?*?*?*?*?*?*?*?*?*?*?*?*?*?*?,6.4,1.3,68,100233,0,-0,309,0.0,-0.0,0.0,0,0,0,0,270,1.0,10,5,9999,99999,9,999999999,0.0,999,999,99
3009,2,5,19,0,*?*?*?*?*?*?*?*?*?*?*?*?*?*?*?*?*?*?*?*?*?*?,6.4,2.1,73,100233,0,-0,308,0.0,-0.0,0.0,0,0,0,0,275,1.5,10,5,9999,99999,9,999999999,0.0,999,999,99
3009,2,5,20,0,*?*?*?*?*?*?*?*?*?*?*?*?*?*?*?*?*?*?*?*?*?*?,5.0,1.0,74,100233,0,-0,302,0.0,-0.0,0.0,0,0,0,0,280,0.5,10,5,9999,99999,9,999999999,0.0,999,999,99
3009,2,5,21,0,*?*?*?*?*?*?*?*?*?*?*?*?*?*?*?*?*?*?*?*?*?*?,6.1,-1.1,59,100233,0,-0,308,0.0,-0.0,0.0,0,0,0,0,285,2.1,10,5,9999,99999,9,999999999,0.0,999,999,99
3009,2,5,22,0,*?*?*?*?*?*?*?*?*?*?*?*?*?*?*?*?*?*?*?*?*?*?,4.6,-1.5,62,100233,0,-0,301,0.0,-0.0,0.0,0,0,0,0,290,2.1,10,5,9999,99999,9,999999999,0.1,999,999,99
3009,2,5,23,0,*?*?*?*?*?*?*?*?*?*?*?*?*?*?*?*?*?*?*?*?*?*?,4.6,-1.3,64,100233,0,-0,301,0.0,-0.0,0.0,0,0,0,0,295,2.1,10,5,9999,99999,9,999999999,1.9,999,999,99
3009,2,5,24,0,*?*?*?*?*?*?*?*?*?*?*?*?*?*?*?*?*?*?*?*?*?*?,3.2,2.3,92,100233,0,-0,294,0.0,-0.0,0.0,0,0,0,0,260,3.6,10,5,9999,99999,9,999999999,4.1,999,999,99
3009,2,6,1,0,*?*?*?*?*?*?*?*?*?*?*?*?*?*?*?*?*?*?*?*?*?*?,4.4,-0.4,71,100803,0,-0,300,0.0,-0.0,0.0,0,0,0,0,307,3.6,10,5,9999,99999,9,999999999,0.3,999,999,99
3009,2,6,2,0,*?*?*?*?*?*?*?*?*?*?*?*?*?*?*?*?*?*?*?*?*?*?,4.2,-0.0,74,100803,0,-0,299,0.0,-0.0,0.0,0,0,0,0,313,3.1,10,5,9999,99999,9,999999999,1.1,999,999,99
3009,2,6,3,0,*?*?*?*?*?*?*?*?*?*?*?*?*?*?*?*?*?*?*?*?*?*?,4.6,0.4,74,100803,0,-0,301,0.0,-0.0,0.0,0,0,0,0,320,1.0,10,5,9999,99999,9,999999999,0.6,999,999,99
3009,2,6,4,0,*?*?*?*?*?*?*?*?*?*?*?*?*?*?*?*?*?*?*?*?*?*?,5.1,1.5,77,100803,0,-0,303,0.0,-0.0,0.0,0,0,0,0,327,2.1,10,5,9999,99999,9,999999999,0.1,999,999,99
3009,2,6,5,0,*?*?*?*?*?*?*?*?*?*?*?*?*?*?*?*?*?*?*?*?*?*?,4.6,1.9,83,100803,0,-0,301,0.0,-0.0,0.0,0,0,0,0,333,2.1,10,5,9999,99999,9,999999999,0.0,999,999,99
3009,2,6,6,0,*?*?*?*?*?*?*?*?*?*?*?*?*?*?*?*?*?*?*?*?*?*?,4.4,1.5,82,100803,0,-0,300,0.0,-0.0,0.0,0,0,0,0,340,1.5,10,5,9999,99999,9,999999999,0.5,999,999,99
3009,2,6,7,0,*?*?*?*?*?*?*?*?*?*?*?*?*?*?*?*?*?*?*?*?*?*?,4.8,0.8,76,100803,0,-0,302,0.0,-0.0,0.0,0,0,0,0,343,1.0,10,5,9999,99999,9,999999999,0.0,999,999,99
3009,2,6,8,0,*?*?*?*?*?*?*?*?*?*?*?*?*?*?*?*?*?*?*?*?*?*?,4.6,1.0,78,100803,168,1408,296,32.3,36.0,28.0,3624,2210,3378,587,347,2.1,9,5,9999,99999,9,999999999,0.0,999,999,99
3009,2,6,9,0,*?*?*?*?*?*?*?*?*?*?*?*?*?*?*?*?*?*?*?*?*?*?,5.1,-0.0,69,100803,338,1403,293,119.7,125.2,89.6,13088,10406,10406,1954,350,2.1,8,4,9999,99999,9,999999999,2.6,999,999,99
3009,2,6,10,0,*?*?*?*?*?*?*?*?*?*?*?*?*?*?*?*?*?*?*?*?*?*?,5.1,-0.4,67,100803,466,1404,293,177.3,134.6,132.6,19322,12641,15149,3003,353,2.1,8,4,9999,99999,9,999999999,0.0,999,999,99
3009,2,6,11,0,*?*?*?*?*?*?*?*?*?*?*?*?*?*?*?*?*?*?*?*?*?*?,5.5,0.8,71,100803,542,1404,294,211.6,138.1,158.3,23098,13363,18079,3679,357,2.1,8,4,9999,99999,9,999999999,1.8,999,999,99
3009,2,6,12,0,*?*?*?*?*?*?*?*?*?*?*?*?*?*?*?*?*?*?*?*?*?*?,6.0,1.9,75,100803,562,1405,297,220.3,138.9,164.8,24034,13645,18732,3859,360,2.1,8,4,9999,99999,9,999999999,0.3,999,999,99
3009,2,6,13,0,*?*?*?*?*?*?*?*?*?*?*?*?*?*?*?*?*?*?*?*?*?*?,6.3,2.9,78,100803,523,1405,298,202.9,137.3,151.8,22124,13273,17288,3503,358,1.0,8,4,9999,99999,9,999999999,0.3,999,999,99
3009,2,6,14,0,*?*?*?*?*?*?*?*?*?*?*?*?*?*?*?*?*?*?*?*?*?*?,6.3,2.3,75,100803,429,1405,303,121.1,52.8,105.0,13300,4781,11872,2862,357,0.5,9,5,9999,99999,9,999999999,0.6,999,999,99
3009,2,6,15,0,*?*?*?*?*?*?*?*?*?*?*?*?*?*?*?*?*?*?*?*?*?*?,5.8,0.2,67,100803,286,1407,301,72.4,47.4,62.8,7989,3744,7368,1351,355,1.0,9,5,9999,99999,9,999999999,0.0,999,999,99
3009,2,6,16,0,*?*?*?*?*?*?*?*?*?*?*?*?*?*?*?*?*?*?*?*?*?*?,6.1,-1.7,57,100803,103,1403,296,13.7,47.2,10.3,1567,2032,1615,172,353,1.5,8,4,9999,99999,9,999999999,0.0,999,999,99
3009,2,6,17,0,*?*?*?*?*?*?*?*?*?*?*?*?*?*?*?*?*?*?*?*?*?*?,5.9,0.2,67,100803,0,-0,307,0.0,-0.0,0.0,0,0,0,0,352,2.1,10,5,9999,99999,9,999999999,0.0,999,999,99
3009,2,6,18,0,*?*?*?*?*?*?*?*?*?*?*?*?*?*?*?*?*?*?*?*?*?*?,5.2,-0.2,68,100803,0,-0,304,0.0,-0.0,0.0,0,0,0,0,350,1.0,10,5,9999,99999,9,999999999,0.0,999,999,99
3009,2,6,19,0,*?*?*?*?*?*?*?*?*?*?*?*?*?*?*?*?*?*?*?*?*?*?,5.7,1.3,73,100803,0,-0,305,0.0,-0.0,0.0,0,0,0,0,347,1.5,10,5,9999,99999,9,999999999,0.0,999,999,99
3009,2,6,20,0,*?*?*?*?*?*?*?*?*?*?*?*?*?*?*?*?*?*?*?*?*?*?,4.9,1.5,78,100803,0,-0,302,0.0,-0.0,0.0,0,0,0,0,343,0.5,10,5,9999,99999,9,999999999,0.0,999,999,99
3009,2,6,21,0,*?*?*?*?*?*?*?*?*?*?*?*?*?*?*?*?*?*?*?*?*?*?,4.0,0.4,77,100803,0,-0,298,0.0,-0.0,0.0,0,0,0,0,340,2.1,10,5,9999,99999,9,999999999,0.3,999,999,99
3009,2,6,22,0,*?*?*?*?*?*?*?*?*?*?*?*?*?*?*?*?*?*?*?*?*?*?,4.8,2.5,85,100803,0,-0,301,0.0,-0.0,0.0,0,0,0,0,337,2.1,10,5,9999,99999,9,999999999,0.8,999,999,99
3009,2,6,23,0,*?*?*?*?*?*?*?*?*?*?*?*?*?*?*?*?*?*?*?*?*?*?,4.9,3.2,88,100803,0,-0,302,0.0,-0.0,0.0,0,0,0,0,333,2.1,10,5,9999,99999,9,999999999,0.0,999,999,99
3009,2,6,24,0,*?*?*?*?*?*?*?*?*?*?*?*?*?*?*?*?*?*?*?*?*?*?,4.6,-0.8,67,100803,0,-0,301,0.0,-0.0,0.0,0,0,0,0,300,3.6,10,5,9999,99999,9,999999999,1.0,999,999,99
3009,2,7,1,0,*?*?*?*?*?*?*?*?*?*?*?*?*?*?*?*?*?*?*?*?*?*?,4.5,1.0,77,101896,0,-0,300,0.0,-0.0,0.0,0,0,0,0,325,3.6,10,5,9999,99999,9,999999999,0.0,999,999,99
3009,2,7,2,0,*?*?*?*?*?*?*?*?*?*?*?*?*?*?*?*?*?*?*?*?*?*?,4.0,-0.2,74,101896,0,-0,298,0.0,-0.0,0.0,0,0,0,0,320,3.1,10,5,9999,99999,9,999999999,0.0,999,999,99
3009,2,7,3,0,*?*?*?*?*?*?*?*?*?*?*?*?*?*?*?*?*?*?*?*?*?*?,4.1,0.6,78,101896,0,-0,299,0.0,-0.0,0.0,0,0,0,0,315,1.0,10,5,9999,99999,9,999999999,0.0,999,999,99
3009,2,7,4,0,*?*?*?*?*?*?*?*?*?*?*?*?*?*?*?*?*?*?*?*?*?*?,3.8,1.9,86,101896,0,-0,297,0.0,-0.0,0.0,0,0,0,0,310,2.1,10,5,9999,99999,9,999999999,0.0,999,999,99
3009,2,7,5,0,*?*?*?*?*?*?*?*?*?*?*?*?*?*?*?*?*?*?*?*?*?*?,3.5,1.0,84,101896,0,-0,296,0.0,-0.0,0.0,0,0,0,0,305,2.1,10,5,9999,99999,9,999999999,0.0,999,999,99
3009,2,7,6,0,*?*?*?*?*?*?*?*?*?*?*?*?*?*?*?*?*?*?*?*?*?*?,4.0,1.3,81,101896,0,-0,298,0.0,-0.0,0.0,0,0,0,0,300,1.5,10,5,9999,99999,9,999999999,0.0,999,999,99
3009,2,7,7,0,*?*?*?*?*?*?*?*?*?*?*?*?*?*?*?*?*?*?*?*?*?*?,4.5,1.9,83,101896,0,-0,300,0.0,-0.0,0.0,0,0,0,0,300,1.0,10,5,9999,99999,9,999999999,0.0,999,999,99
3009,2,7,8,0,*?*?*?*?*?*?*?*?*?*?*?*?*?*?*?*?*?*?*?*?*?*?,3.6,2.1,89,101896,174,1406,296,19.8,0.0,19.8,2349,-0,2351,770,300,2.1,10,5,9999,99999,9,999999999,0.0,999,999,99
3009,2,7,9,0,*?*?*?*?*?*?*?*?*?*?*?*?*?*?*?*?*?*?*?*?*?*?,4.5,1.9,83,101896,345,1405,300,53.3,0.0,53.3,6219,0,6233,2127,300,2.1,10,5,9999,99999,9,999999999,0.0,999,999,99
3009,2,7,10,0,*?*?*?*?*?*?*?*?*?*?*?*?*?*?*?*?*?*?*?*?*?*?,4.9,2.1,81,101896,473,1405,302,78.3,0.0,78.3,9170,0,9196,3260,300,2.1,10,5,9999,99999,9,999999999,0.0,999,999,99
3009,2,7,11,0,*?*?*?*?*?*?*?*?*?*?*?*?*?*?*?*?*?*?*?*?*?*?,5.8,2.7,80,101896,549,1404,306,93.3,0.0,93.3,10954,0,10988,3985,300,2.1,10,5,9999,99999,9,999999999,0.0,999,999,99
3009,2,7,12,0,*?*?*?*?*?*?*?*?*?*?*?*?*?*?*?*?*?*?*?*?*?*?,6.8,1.9,71,101896,569,1405,310,97.1,0.0,97.1,11412,0,11448,4176,300,2.1,10,5,9999,99999,9,999999999,0.1,999,999,99
3009,2,7,13,0,*?*?*?*?*?*?*?*?*?*?*?*?*?*?*?*?*?*?*?*?*?*?,7.0,2.3,72,101896,530,1405,311,89.5,0.0,89.5,10503,0,10534,3799,302,1.0,10,5,9999,99999,9,999999999,0.0,999,999,99
3009,2,7,14,0,*?*?*?*?*?*?*?*?*?*?*?*?*?*?*?*?*?*?*?*?*?*?,6.9,1.5,68,101896,436,1406,311,71.1,0.0,71.1,8309,0,8331,2921,303,0.5,10,5,9999,99999,9,999999999,0.0,999,999,99
3009,2,7,15,0,*?*?*?*?*?*?*?*?*?*?*?*?*?*?*?*?*?*?*?*?*?*?,6.6,1.0,68,101896,292,1403,309,43.0,0.0,43.0,5022,0,5032,1692,305,1.0,10,5,9999,99999,9,999999999,0.0,999,999,99
3009,2,7,16,0,*?*?*?*?*?*?*?*?*?*?*?*?*?*?*?*?*?*?*?*?*?*?,6.5,1.7,71,101896,110,1409,309,7.2,0.0,7.2,896,-0,895,290,307,1.5,10,5,9999,99999,9,999999999,0.0,999,999,99
3009,2,7,17,0,*?*?*?*?*?*?*?*?*?*?*?*?*?*?*?*?*?*?*?*?*?*?,6.9,2.5,73,101896,0,-0,311,0.0,-0.0,0.0,0,0,0,0,308,2.1,10,5,9999,99999,9,999999999,0.0,999,999,99
3009,2,7,18,0,*?*?*?*?*?*?*?*?*?*?*?*?*?*?*?*?*?*?*?*?*?*?,6.1,1.9,74,101896,0,-0,307,0.0,-0.0,0.0,0,0,0,0,310,1.0,10,5,9999,99999,9,999999999,0.0,999,999,99
3009,2,7,19,0,*?*?*?*?*?*?*?*?*?*?*?*?*?*?*?*?*?*?*?*?*?*?,5.1,2.7,84,101896,0,-0,303,0.0,-0.0,0.0,0,0,0,0,317,1.5,10,5,9999,99999,9,999999999,0.0,999,999,99
3009,2,7,20,0,*?*?*?*?*?*?*?*?*?*?*?*?*?*?*?*?*?*?*?*?*?*?,5.4,3.2,86,101896,0,-0,304,0.0,-0.0,0.0,0,0,0,0,323,0.5,10,5,9999,99999,9,999999999,0.0,999,999,99
3009,2,7,21,0,*?*?*?*?*?*?*?*?*?*?*?*?*?*?*?*?*?*?*?*?*?*?,5.2,2.1,80,101896,0,-0,303,0.0,-0.0,0.0,0,0,0,0,330,2.1,10,5,9999,99999,9,999999999,0.0,999,999,99
3009,2,7,22,0,*?*?*?*?*?*?*?*?*?*?*?*?*?*?*?*?*?*?*?*?*?*?,4.7,2.9,88,101896,0,-0,301,0.0,-0.0,0.0,0,0,0,0,337,2.1,10,5,9999,99999,9,999999999,1.7,999,999,99
3009,2,7,23,0,*?*?*?*?*?*?*?*?*?*?*?*?*?*?*?*?*?*?*?*?*?*?,5.0,3.0,86,101896,0,-0,302,0.0,-0.0,0.0,0,0,0,0,343,2.1,10,5,9999,99999,9,999999999,0.7,999,999,99
3009,2,7,24,0,*?*?*?*?*?*?*?*?*?*?*?*?*?*?*?*?*?*?*?*?*?*?,5.0,2.1,81,101896,0,-0,302,0.0,-0.0,0.0,0,0,0,0,330,3.6,10,5,9999,99999,9,999999999,0.0,999,999,99
3009,2,8,1,0,*?*?*?*?*?*?*?*?*?*?*?*?*?*?*?*?*?*?*?*?*?*?,5.6,3.4,85,102015,0,-0,305,0.0,-0.0,0.0,0,0,0,0,347,3.6,10,5,9999,99999,9,999999999,0.0,999,999,99
3009,2,8,2,0,*?*?*?*?*?*?*?*?*?*?*?*?*?*?*?*?*?*?*?*?*?*?,6.0,3.8,84,102015,0,-0,306,0.0,-0.0,0.0,0,0,0,0,343,3.1,10,5,9999,99999,9,999999999,0.0,999,999,99
3009,2,8,3,0,*?*?*?*?*?*?*?*?*?*?*?*?*?*?*?*?*?*?*?*?*?*?,5.5,2.7,81,102015,0,-0,304,0.0,-0.0,0.0,0,0,0,0,340,1.0,10,5,9999,99999,9,999999999,0.0,999,999,99
3009,2,8,4,0,*?*?*?*?*?*?*?*?*?*?*?*?*?*?*?*?*?*?*?*?*?*?,6.4,3.6,80,102015,0,-0,308,0.0,-0.0,0.0,0,0,0,0,337,2.1,10,5,9999,99999,9,999999999,0.0,999,999,99
3009,2,8,5,0,*?*?*?*?*?*?*?*?*?*?*?*?*?*?*?*?*?*?*?*?*?*?,5.9,4.1,88,102015,0,-0,306,0.0,-0.0,0.0,0,0,0,0,333,2.1,10,5,9999,99999,9,999999999,0.0,999,999,99
3009,2,8,6,0,*?*?*?*?*?*?*?*?*?*?*?*?*?*?*?*?*?*?*?*?*?*?,6.3,4.6,88,102015,0,-0,308,0.0,-0.0,0.0,0,0,0,0,330,1.5,10,5,9999,99999,9,999999999,0.0,999,999,99
3009,2,8,7,0,*?*?*?*?*?*?*?*?*?*?*?*?*?*?*?*?*?*?*?*?*?*?,5.6,3.8,87,102015,0,-0,305,0.0,-0.0,0.0,0,0,0,0,335,1.0,10,5,9999,99999,9,999999999,0.0,999,999,99
3009,2,8,8,0,*?*?*?*?*?*?*?*?*?*?*?*?*?*?*?*?*?*?*?*?*?*?,5.6,3.4,84,102015,180,1403,305,21.1,0.0,21.1,2491,-0,2494,818,340,2.1,10,5,9999,99999,9,999999999,0.0,999,999,99
3009,2,8,9,0,*?*?*?*?*?*?*?*?*?*?*?*?*?*?*?*?*?*?*?*?*?*?,7.4,4.8,83,102015,351,1403,312,54.6,0.0,54.6,6370,0,6385,2183,345,2.1,10,5,9999,99999,9,999999999,0.0,999,999,99
3009,2,8,10,0,*?*?*?*?*?*?*?*?*?*?*?*?*?*?*?*?*?*?*?*?*?*?,6.9,4.8,85,102015,480,1405,310,79.7,0.0,79.7,9330,0,9356,3324,350,2.1,10,5,9999,99999,9,999999999,0.0,999,999,99
3009,2,8,11,0,*?*?*?*?*?*?*?*?*?*?*?*?*?*?*?*?*?*?*?*?*?*?,7.5,4.8,82,102015,556,1404,313,94.7,0.0,94.7,11119,0,11153,4053,355,2.1,10,5,9999,99999,9,999999999,0.0,999,999,99
3009,2,8,12,0,*?*?*?*?*?*?*?*?*?*?*?*?*?*?*?*?*?*?*?*?*?*?,8.3,5.3,80,102015,576,1405,316,98.5,0.0,98.5,11579,0,11616,4246,360,2.1,10,5,9999,99999,9,999999999,0.0,999,999,99
3009,2,8,13,0,*?*?*?*?*?*?*?*?*?*?*?*?*?*?*?*?*?*?*?*?*?*?,8.4,4.8,77,102015,537,1404,317,90.9,0.0,90.9,10668,0,10700,3867,352,1.0,10,5,9999,99999,9,999999999,0.0,999,999,99
3009,2,8,14,0,*?*?*?*?*?*?*?*?*?*?*?*?*?*?*?*?*?*?*?*?*?*?,8.5,5.3,79,102015,443,1406,317,72.4,0.0,72.4,8470,0,8493,2984,343,0.5,10,5,9999,99999,9,999999999,0.0,999,999,99
3009,2,8,15,0,*?*?*?*?*?*?*?*?*?*?*?*?*?*?*?*?*?*?*?*?*?*?,8.3,5.6,83,102015,299,1404,316,44.3,0.0,44.3,5177,0,5187,1747,335,1.0,10,5,9999,99999,9,999999999,0.0,999,999,99
3009,2,8,16,0,*?*?*?*?*?*?*?*?*?*?*?*?*?*?*?*?*?*?*?*?*?*?,8.5,4.8,76,102015,116,1403,317,8.5,0.0,8.5,1045,-0,1045,339,327,1.5,10,5,9999,99999,9,999999999,0.0,999,999,99
3009,2,8,17,0,*?*?*?*?*?*?*?*?*?*?*?*?*?*?*?*?*?*?*?*?*?*?,8.4,4.3,74,102015,0,-0,317,0.0,-0.0,0.0,0,0,0,0,318,2.1,10,5,9999,99999,9,999999999,0.0,999,999,99
3009,2,8,18,0,*?*?*?*?*?*?*?*?*?*?*?*?*?*?*?*?*?*?*?*?*?*?,7.2,4.8,84,102015,0,-0,311,0.0,-0.0,0.0,0,0,0,0,310,1.0,10,5,9999,99999,9,999999999,0.0,999,999,99
3009,2,8,19,0,*?*?*?*?*?*?*?*?*?*?*?*?*?*?*?*?*?*?*?*?*?*?,7.3,5.3,86,102015,0,-0,312,0.0,-0.0,0.0,0,0,0,0,312,1.5,10,5,9999,99999,9,999999999,0.0,999,999,99
3009,2,8,20,0,*?*?*?*?*?*?*?*?*?*?*?*?*?*?*?*?*?*?*?*?*?*?,6.9,5.1,87,102015,0,-0,310,0.0,-0.0,0.0,0,0,0,0,313,0.5,10,5,9999,99999,9,999999999,0.0,999,999,99
3009,2,8,21,0,*?*?*?*?*?*?*?*?*?*?*?*?*?*?*?*?*?*?*?*?*?*?,6.1,5.0,91,102015,0,-0,307,0.0,-0.0,0.0,0,0,0,0,315,2.1,10,5,9999,99999,9,999999999,0.0,999,999,99
3009,2,8,22,0,*?*?*?*?*?*?*?*?*?*?*?*?*?*?*?*?*?*?*?*?*?*?,5.2,4.6,95,102015,0,-0,303,0.0,-0.0,0.0,0,0,0,0,317,2.1,10,5,9999,99999,9,999999999,0.0,999,999,99
3009,2,8,23,0,*?*?*?*?*?*?*?*?*?*?*?*?*?*?*?*?*?*?*?*?*?*?,5.6,5.0,94,102015,0,-0,304,0.0,-0.0,0.0,0,0,0,0,318,2.1,10,5,9999,99999,9,999999999,0.0,999,999,99
3009,2,8,24,0,*?*?*?*?*?*?*?*?*?*?*?*?*?*?*?*?*?*?*?*?*?*?,5.4,3.2,85,102015,0,-0,304,0.0,-0.0,0.0,0,0,0,0,350,3.6,10,5,9999,99999,9,999999999,0.4,999,999,99
3009,2,9,1,0,*?*?*?*?*?*?*?*?*?*?*?*?*?*?*?*?*?*?*?*?*?*?,5.4,0.8,72,101888,0,-0,304,0.0,-0.0,0.0,0,0,0,0,320,3.6,10,5,9999,99999,9,999999999,0.0,999,999,99
3009,2,9,2,0,*?*?*?*?*?*?*?*?*?*?*?*?*?*?*?*?*?*?*?*?*?*?,4.7,-1.1,65,101888,0,-0,301,0.0,-0.0,0.0,0,0,0,0,320,3.1,10,5,9999,99999,9,999999999,0.0,999,999,99
3009,2,9,3,0,*?*?*?*?*?*?*?*?*?*?*?*?*?*?*?*?*?*?*?*?*?*?,4.1,-1.3,66,101888,0,-0,299,0.0,-0.0,0.0,0,0,0,0,320,1.0,10,5,9999,99999,9,999999999,0.0,999,999,99
3009,2,9,4,0,*?*?*?*?*?*?*?*?*?*?*?*?*?*?*?*?*?*?*?*?*?*?,4.3,-1.3,65,101888,0,-0,300,0.0,-0.0,0.0,0,0,0,0,320,2.1,10,5,9999,99999,9,999999999,0.0,999,999,99
3009,2,9,5,0,*?*?*?*?*?*?*?*?*?*?*?*?*?*?*?*?*?*?*?*?*?*?,3.5,-1.3,70,101888,0,-0,296,0.0,-0.0,0.0,0,0,0,0,320,2.1,10,5,9999,99999,9,999999999,0.0,999,999,99
3009,2,9,6,0,*?*?*?*?*?*?*?*?*?*?*?*?*?*?*?*?*?*?*?*?*?*?,2.8,-1.5,72,101888,0,-0,293,0.0,-0.0,0.0,0,0,0,0,320,1.5,10,5,9999,99999,9,999999999,0.0,999,999,99
3009,2,9,7,0,*?*?*?*?*?*?*?*?*?*?*?*?*?*?*?*?*?*?*?*?*?*?,3.2,-1.3,71,101888,0,-0,295,0.0,-0.0,0.0,0,0,0,0,297,1.0,10,5,9999,99999,9,999999999,0.0,999,999,99
3009,2,9,8,0,*?*?*?*?*?*?*?*?*?*?*?*?*?*?*?*?*?*?*?*?*?*?,3.6,-0.8,72,101888,187,1407,291,38.8,38.8,33.6,4329,2515,4027,707,273,2.1,9,5,9999,99999,9,999999999,0.0,999,999,99
3009,2,9,9,0,*?*?*?*?*?*?*?*?*?*?*?*?*?*?*?*?*?*?*?*?*?*?,3.5,-0.6,73,101888,358,1404,296,55.9,0.0,55.9,6525,0,6540,2240,250,2.1,10,5,9999,99999,9,999999999,0.0,999,999,99
3009,2,9,10,0,*?*?*?*?*?*?*?*?*?*?*?*?*?*?*?*?*?*?*?*?*?*?,5.6,0.8,71,101888,486,1403,305,81.1,0.0,81.1,9491,0,9518,3388,227,2.1,10,5,9999,99999,9,999999999,0.0,999,999,99
3009,2,9,11,0,*?*?*?*?*?*?*?*?*?*?*?*?*?*?*?*?*?*?*?*?*?*?,7.7,1.3,64,101888,563,1404,314,96.1,0.0,96.1,11286,0,11321,4123,203,2.1,10,5,9999,99999,9,999999999,0.0,999,999,99
3009,2,9,12,0,*?*?*?*?*?*?*?*?*?*?*?*?*?*?*?*?*?*?*?*?*?*?,8.9,1.7,60,101888,583,1405,320,99.9,0.0,99.9,11748,0,11786,4317,180,2.1,10,5,9999,99999,9,999999999,0.0,999,999,99
3009,2,9,13,0,*?*?*?*?*?*?*?*?*?*?*?*?*?*?*?*?*?*?*?*?*?*?,8.9,2.1,62,101888,544,1404,320,92.3,0.0,92.3,10835,0,10869,3936,175,1.0,10,5,9999,99999,9,999999999,0.0,999,999,99
3009,2,9,14,0,*?*?*?*?*?*?*?*?*?*?*?*?*?*?*?*?*?*?*?*?*?*?,9.0,2.5,63,101888,449,1402,320,73.8,0.0,73.8,8631,0,8654,3046,170,0.5,10,5,9999,99999,9,999999999,0.0,999,999,99
3009,2,9,15,0,*?*?*?*?*?*?*?*?*?*?*?*?*?*?*?*?*?*?*?*?*?*?,8.7,2.5,64,101888,306,1405,319,45.7,0.0,45.7,5332,0,5343,1804,165,1.0,10,5,9999,99999,9,999999999,0.0,999,999,99
3009,2,9,16,0,*?*?*?*?*?*?*?*?*?*?*?*?*?*?*?*?*?*?*?*?*?*?,8.7,1.7,61,101888,123,1407,319,9.8,0.0,9.8,1195,-0,1195,388,160,1.5,10,5,9999,99999,9,999999999,0.0,999,999,99
3009,2,9,17,0,*?*?*?*?*?*?*?*?*?*?*?*?*?*?*?*?*?*?*?*?*?*?,8.2,1.3,61,101888,0,-0,317,0.0,-0.0,0.0,0,0,0,0,155,2.1,10,5,9999,99999,9,999999999,0.0,999,999,99
3009,2,9,18,0,*?*?*?*?*?*?*?*?*?*?*?*?*?*?*?*?*?*?*?*?*?*?,7.5,1.7,66,101888,0,-0,313,0.0,-0.0,0.0,0,0,0,0,150,1.0,10,5,9999,99999,9,999999999,0.0,999,999,99
3009,2,9,19,0,*?*?*?*?*?*?*?*?*?*?*?*?*?*?*?*?*?*?*?*?*?*?,6.8,1.5,68,101888,0,-0,310,0.0,-0.0,0.0,0,0,0,0,152,1.5,10,5,9999,99999,9,999999999,0.0,999,999,99
3009,2,9,20,0,*?*?*?*?*?*?*?*?*?*?*?*?*?*?*?*?*?*?*?*?*?*?,6.0,1.0,70,101888,0,-0,307,0.0,-0.0,0.0,0,0,0,0,153,0.5,10,5,9999,99999,9,999999999,0.0,999,999,99
3009,2,9,21,0,*?*?*?*?*?*?*?*?*?*?*?*?*?*?*?*?*?*?*?*?*?*?,5.4,0.8,72,101888,0,-0,304,0.0,-0.0,0.0,0,0,0,0,155,2.1,10,5,9999,99999,9,999999999,0.0,999,999,99
3009,2,9,22,0,*?*?*?*?*?*?*?*?*?*?*?*?*?*?*?*?*?*?*?*?*?*?,4.6,0.4,73,101888,0,-0,301,0.0,-0.0,0.0,0,0,0,0,157,2.1,10,5,9999,99999,9,999999999,0.0,999,999,99
3009,2,9,23,0,*?*?*?*?*?*?*?*?*?*?*?*?*?*?*?*?*?*?*?*?*?*?,4.4,-0.0,73,101888,0,-0,300,0.0,-0.0,0.0,0,0,0,0,158,2.1,10,5,9999,99999,9,999999999,0.0,999,999,99
3009,2,9,24,0,*?*?*?*?*?*?*?*?*?*?*?*?*?*?*?*?*?*?*?*?*?*?,5.9,3.0,81,101888,0,-0,306,0.0,-0.0,0.0,0,0,0,0,320,3.6,10,5,9999,99999,9,999999999,0.0,999,999,99
3009,2,10,1,0,*?*?*?*?*?*?*?*?*?*?*?*?*?*?*?*?*?*?*?*?*?*?,3.1,1.0,86,99774.2,0,-0,294,0.0,-0.0,0.0,0,0,0,0,157,3.6,10,5,9999,99999,9,999999999,0.0,999,999,99
3009,2,10,2,0,*?*?*?*?*?*?*?*?*?*?*?*?*?*?*?*?*?*?*?*?*?*?,2.7,1.3,92,99774.2,0,-0,293,0.0,-0.0,0.0,0,0,0,0,153,3.1,10,5,9999,99999,9,999999999,0.0,999,999,99
3009,2,10,3,0,*?*?*?*?*?*?*?*?*?*?*?*?*?*?*?*?*?*?*?*?*?*?,2.0,1.3,95,99774.2,0,-0,290,0.0,-0.0,0.0,0,0,0,0,150,1.0,10,5,9999,99999,9,999999999,0.0,999,999,99
3009,2,10,4,0,*?*?*?*?*?*?*?*?*?*?*?*?*?*?*?*?*?*?*?*?*?*?,1.2,0.6,97,99774.2,0,-0,286,0.0,-0.0,0.0,0,0,0,0,147,2.1,10,5,9999,99999,9,999999999,0.0,999,999,99
3009,2,10,5,0,*?*?*?*?*?*?*?*?*?*?*?*?*?*?*?*?*?*?*?*?*?*?,0.3,-0.0,98,99774.2,0,-0,283,0.0,-0.0,0.0,0,0,0,0,143,2.1,10,5,9999,99999,9,999999999,0.0,999,999,99
3009,2,10,6,0,*?*?*?*?*?*?*?*?*?*?*?*?*?*?*?*?*?*?*?*?*?*?,1.2,-0.0,92,99774.2,0,-0,286,0.0,-0.0,0.0,0,0,0,0,140,1.5,10,5,9999,99999,9,999999999,0.0,999,999,99
3009,2,10,7,0,*?*?*?*?*?*?*?*?*?*?*?*?*?*?*?*?*?*?*?*?*?*?,2.0,0.6,91,99774.2,0,-0,290,0.0,-0.0,0.0,0,0,0,0,142,1.0,10,5,9999,99999,9,999999999,0.0,999,999,99
3009,2,10,8,0,*?*?*?*?*?*?*?*?*?*?*?*?*?*?*?*?*?*?*?*?*?*?,1.7,-0.2,88,99774.2,193,1403,289,23.6,0.0,23.6,2785,-0,2788,917,143,2.1,10,5,9999,99999,9,999999999,0.0,999,999,99
3009,2,10,9,0,*?*?*?*?*?*?*?*?*?*?*?*?*?*?*?*?*?*?*?*?*?*?,2.6,0.6,88,99774.2,365,1404,292,57.2,0.0,57.2,6682,0,6698,2299,145,2.1,10,5,9999,99999,9,999999999,0.0,999,999,99
3009,2,10,10,0,*?*?*?*?*?*?*?*?*?*?*?*?*?*?*?*?*?*?*?*?*?*?,4.3,0.8,79,99774.2,493,1402,299,82.4,0.0,82.4,9655,0,9683,3454,147,2.1,10,5,9999,99999,9,999999999,0.0,999,999,99
3009,2,10,11,0,*?*?*?*?*?*?*?*?*?*?*?*?*?*?*?*?*?*?*?*?*?*?,7.8,3.8,76,99774.2,570,1403,314,97.5,0.0,97.5,11455,0,11491,4193,148,2.1,10,5,9999,99999,9,999999999,0.0,999,999,99
3009,2,10,12,0,*?*?*?*?*?*?*?*?*?*?*?*?*?*?*?*?*?*?*?*?*?*?,8.5,3.8,73,99774.2,590,1404,317,101.3,0.0,101.3,11919,0,11957,4388,150,2.1,10,5,9999,99999,9,999999999,0.0,999,999,99
3009,2,10,13,0,*?*?*?*?*?*?*?*?*?*?*?*?*?*?*?*?*?*?*?*?*?*?,8.3,2.9,70,99774.2,551,1404,317,93.7,0.0,93.7,11004,0,11038,4006,152,1.0,10,5,9999,99999,9,999999999,0.0,999,999,99
3009,2,10,14,0,*?*?*?*?*?*?*?*?*?*?*?*?*?*?*?*?*?*?*?*?*?*?,8.6,3.4,70,99774.2,456,1402,318,75.2,0.0,75.2,8795,0,8819,3111,153,0.5,10,5,9999,99999,9,999999999,0.0,999,999,99
3009,2,10,15,0,*?*?*?*?*?*?*?*?*?*?*?*?*?*?*?*?*?*?*?*?*?*?,8.2,3.9,76,99774.2,313,1405,316,47.0,0.0,47.0,5489,0,5500,1860,155,1.0,10,5,9999,99999,9,999999999,0.0,999,999,99
3009,2,10,16,0,*?*?*?*?*?*?*?*?*?*?*?*?*?*?*?*?*?*?*?*?*?*?,8.2,3.6,73,99774.2,129,1401,316,11.1,0.0,11.1,1345,-0,1345,438,157,1.5,10,5,9999,99999,9,999999999,0.0,999,999,99
3009,2,10,17,0,*?*?*?*?*?*?*?*?*?*?*?*?*?*?*?*?*?*?*?*?*?*?,7.7,3.4,75,99774.2,0,-0,314,0.0,-0.0,0.0,0,0,0,0,158,2.1,10,5,9999,99999,9,999999999,0.0,999,999,99
3009,2,10,18,0,*?*?*?*?*?*?*?*?*?*?*?*?*?*?*?*?*?*?*?*?*?*?,5.5,2.9,83,99774.2,0,-0,304,0.0,-0.0,0.0,0,0,0,0,160,1.0,10,5,9999,99999,9,999999999,0.0,999,999,99
3009,2,10,19,0,*?*?*?*?*?*?*?*?*?*?*?*?*?*?*?*?*?*?*?*?*?*?,5.1,2.5,84,99774.2,0,-0,303,0.0,-0.0,0.0,0,0,0,0,182,1.5,10,5,9999,99999,9,999999999,0.0,999,999,99
3009,2,10,20,0,*?*?*?*?*?*?*?*?*?*?*?*?*?*?*?*?*?*?*?*?*?*?,4.9,3.0,89,99774.2,0,-0,302,0.0,-0.0,0.0,0,0,0,0,203,0.5,10,5,9999,99999,9,999999999,0.0,999,999,99
3009,2,10,21,0,*?*?*?*?*?*?*?*?*?*?*?*?*?*?*?*?*?*?*?*?*?*?,2.6,1.5,93,99774.2,0,-0,292,0.0,-0.0,0.0,0,0,0,0,225,2.1,10,5,9999,99999,9,999999999,0.0,999,999,99
3009,2,10,22,0,*?*?*?*?*?*?*?*?*?*?*?*?*?*?*?*?*?*?*?*?*?*?,3.5,2.7,95,99774.2,0,-0,296,0.0,-0.0,0.0,0,0,0,0,247,2.1,10,5,9999,99999,9,999999999,0.0,999,999,99
3009,2,10,23,0,*?*?*?*?*?*?*?*?*?*?*?*?*?*?*?*?*?*?*?*?*?*?,4.0,3.2,96,99774.2,0,-0,298,0.0,-0.0,0.0,0,0,0,0,268,2.1,10,5,9999,99999,9,999999999,0.0,999,999,99
3009,2,10,24,0,*?*?*?*?*?*?*?*?*?*?*?*?*?*?*?*?*?*?*?*?*?*?,4.1,0.4,78,99774.2,0,-0,299,0.0,-0.0,0.0,0,0,0,0,160,3.6,10,5,9999,99999,9,999999999,0.0,999,999,99
3009,2,11,1,0,*?*?*?*?*?*?*?*?*?*?*?*?*?*?*?*?*?*?*?*?*?*?,5.0,3.6,90,99842.1,0,-0,302,0.0,-0.0,0.0,0,0,0,0,297,3.6,10,5,9999,99999,9,999999999,0.0,999,999,99
3009,2,11,2,0,*?*?*?*?*?*?*?*?*?*?*?*?*?*?*?*?*?*?*?*?*?*?,5.4,3.6,88,99842.1,0,-0,304,0.0,-0.0,0.0,0,0,0,0,303,3.1,10,5,9999,99999,9,999999999,0.0,999,999,99
3009,2,11,3,0,*?*?*?*?*?*?*?*?*?*?*?*?*?*?*?*?*?*?*?*?*?*?,5.5,3.2,85,99842.1,0,-0,304,0.0,-0.0,0.0,0,0,0,0,310,1.0,10,5,9999,99999,9,999999999,0.0,999,999,99
3009,2,11,4,0,*?*?*?*?*?*?*?*?*?*?*?*?*?*?*?*?*?*?*?*?*?*?,4.7,3.2,89,99842.1,0,-0,301,0.0,-0.0,0.0,0,0,0,0,317,2.1,10,5,9999,99999,9,999999999,0.0,999,999,99
3009,2,11,5,0,*?*?*?*?*?*?*?*?*?*?*?*?*?*?*?*?*?*?*?*?*?*?,4.7,3.0,88,99842.1,0,-0,301,0.0,-0.0,0.0,0,0,0,0,323,2.1,10,5,9999,99999,9,999999999,0.0,999,999,99
3009,2,11,6,0,*?*?*?*?*?*?*?*?*?*?*?*?*?*?*?*?*?*?*?*?*?*?,5.6,2.7,81,99842.1,0,-0,305,0.0,-0.0,0.0,0,0,0,0,330,1.5,10,5,9999,99999,9,999999999,0.0,999,999,99
3009,2,11,7,0,*?*?*?*?*?*?*?*?*?*?*?*?*?*?*?*?*?*?*?*?*?*?,5.0,2.7,84,99842.1,0,-0,302,0.0,-0.0,0.0,0,0,0,0,282,1.0,10,5,9999,99999,9,999999999,0.0,999,999,99
3009,2,11,8,0,*?*?*?*?*?*?*?*?*?*?*?*?*?*?*?*?*?*?*?*?*?*?,4.4,1.9,83,99842.1,200,1405,290,57.4,101.6,42.9,6145,6242,5255,772,233,2.1,8,4,9999,99999,9,999999999,0.0,999,999,99
3009,2,11,9,0,*?*?*?*?*?*?*?*?*?*?*?*?*?*?*?*?*?*?*?*?*?*?,5.1,2.5,82,99842.1,372,1404,293,134.9,128.4,100.9,14713,11213,11612,2222,185,2.1,8,4,9999,99999,9,999999999,0.0,999,999,99
3009,2,11,10,0,*?*?*?*?*?*?*?*?*?*?*?*?*?*?*?*?*?*?*?*?*?*?,5.7,2.9,81,99842.1,500,1402,282,269.6,396.9,128.1,28108,36901,16024,2468,137,2.1,5,3,9999,99999,9,999999999,0.0,999,999,99
3009,2,11,11,0,*?*?*?*?*?*?*?*?*?*?*?*?*?*?*?*?*?*?*?*?*?*?,8.0,3.8,74,99842.1,577,1403,301,269.0,233.4,173.0,28571,23203,19627,3692,88,2.1,7,4,9999,99999,9,999999999,0.0,999,999,99
3009,2,11,12,0,*?*?*?*?*?*?*?*?*?*?*?*?*?*?*?*?*?*?*?*?*?*?,7.7,4.6,80,99842.1,597,1403,300,279.5,234.5,179.7,29705,23502,20343,3870,40,2.1,7,4,9999,99999,9,999999999,0.0,999,999,99
3009,2,11,13,0,*?*?*?*?*?*?*?*?*?*?*?*?*?*?*?*?*?*?*?*?*?*?,7.2,4.5,82,99842.1,558,1403,303,219.0,138.7,163.8,23876,13638,18602,3830,38,1.0,8,4,9999,99999,9,999999999,0.0,999,999,99
3009,2,11,14,0,*?*?*?*?*?*?*?*?*?*?*?*?*?*?*?*?*?*?*?*?*?*?,7.9,4.5,78,99842.1,463,1402,301,208.3,225.2,134.0,22054,20995,15424,2727,37,0.5,7,4,9999,99999,9,999999999,0.0,999,999,99
3009,2,11,15,0,*?*?*?*?*?*?*?*?*?*?*?*?*?*?*?*?*?*?*?*?*?*?,8.1,5.1,81,99842.1,319,1401,307,111.3,123.3,83.3,12158,10170,9632,1808,35,1.0,8,4,9999,99999,9,999999999,0.0,999,999,99
3009,2,11,16,0,*?*?*?*?*?*?*?*?*?*?*?*?*?*?*?*?*?*?*?*?*?*?,8.0,4.8,79,99842.1,136,1404,302,33.8,124.5,21.7,3662,6300,3130,374,33,1.5,7,4,9999,99999,9,999999999,0.0,999,999,99
3009,2,11,17,0,*?*?*?*?*?*?*?*?*?*?*?*?*?*?*?*?*?*?*?*?*?*?,8.0,5.0,81,99842.1,0,-0,315,0.0,-0.0,0.0,0,0,0,0,32,2.1,10,5,9999,99999,9,999999999,0.0,999,999,99
3009,2,11,18,0,*?*?*?*?*?*?*?*?*?*?*?*?*?*?*?*?*?*?*?*?*?*?,8.0,5.5,83,99842.1,0,-0,315,0.0,-0.0,0.0,0,0,0,0,30,1.0,10,5,9999,99999,9,999999999,0.0,999,999,99
3009,2,11,19,0,*?*?*?*?*?*?*?*?*?*?*?*?*?*?*?*?*?*?*?*?*?*?,6.6,5.1,90,99842.1,0,-0,309,0.0,-0.0,0.0,0,0,0,0,30,1.5,10,5,9999,99999,9,999999999,0.0,999,999,99
3009,2,11,20,0,*?*?*?*?*?*?*?*?*?*?*?*?*?*?*?*?*?*?*?*?*?*?,6.9,5.0,87,99842.1,0,-0,310,0.0,-0.0,0.0,0,0,0,0,30,0.5,10,5,9999,99999,9,999999999,0.0,999,999,99
3009,2,11,21,0,*?*?*?*?*?*?*?*?*?*?*?*?*?*?*?*?*?*?*?*?*?*?,6.2,4.5,88,99842.1,0,-0,307,0.0,-0.0,0.0,0,0,0,0,30,2.1,10,5,9999,99999,9,999999999,0.0,999,999,99
3009,2,11,22,0,*?*?*?*?*?*?*?*?*?*?*?*?*?*?*?*?*?*?*?*?*?*?,5.5,5.0,96,99842.1,0,-0,304,0.0,-0.0,0.0,0,0,0,0,30,2.1,10,5,9999,99999,9,999999999,0.0,999,999,99
3009,2,11,23,0,*?*?*?*?*?*?*?*?*?*?*?*?*?*?*?*?*?*?*?*?*?*?,5.3,5.3,99,99842.1,0,-0,303,0.0,-0.0,0.0,0,0,0,0,30,2.1,10,5,9999,99999,9,999999999,0.0,999,999,99
3009,2,11,24,0,*?*?*?*?*?*?*?*?*?*?*?*?*?*?*?*?*?*?*?*?*?*?,4.4,3.4,92,99842.1,0,-0,299,0.0,-0.0,0.0,0,0,0,0,290,3.6,10,5,9999,99999,9,999999999,0.0,999,999,99
3009,2,12,1,0,*?*?*?*?*?*?*?*?*?*?*?*?*?*?*?*?*?*?*?*?*?*?,4.5,4.5,100,101467,0,-0,300,0.0,-0.0,0.0,0,0,0,0,30,3.6,10,5,9999,99999,9,999999999,0.0,999,999,99
3009,2,12,2,0,*?*?*?*?*?*?*?*?*?*?*?*?*?*?*?*?*?*?*?*?*?*?,3.9,3.9,100,101467,0,-0,297,0.0,-0.0,0.0,0,0,0,0,30,3.1,10,5,9999,99999,9,999999999,0.0,999,999,99
3009,2,12,3,0,*?*?*?*?*?*?*?*?*?*?*?*?*?*?*?*?*?*?*?*?*?*?,3.7,3.8,100,101467,0,-0,296,0.0,-0.0,0.0,0,0,0,0,30,1.0,10,5,9999,99999,9,999999999,0.0,999,999,99
3009,2,12,4,0,*?*?*?*?*?*?*?*?*?*?*?*?*?*?*?*?*?*?*?*?*?*?,3.6,3.6,100,101467,0,-0,296,0.0,-0.0,0.0,0,0,0,0,30,2.1,10,5,9999,99999,9,999999999,0.0,999,999,99
3009,2,12,5,0,*?*?*?*?*?*?*?*?*?*?*?*?*?*?*?*?*?*?*?*?*?*?,4.4,4.3,100,101467,0,-0,299,0.0,-0.0,0.0,0,0,0,0,30,2.1,10,5,9999,99999,9,999999999,0.0,999,999,99
3009,2,12,6,0,*?*?*?*?*?*?*?*?*?*?*?*?*?*?*?*?*?*?*?*?*?*?,3.7,3.8,100,101467,0,-0,296,0.0,-0.0,0.0,0,0,0,0,30,1.5,10,5,9999,99999,9,999999999,0.0,999,999,99
3009,2,12,7,0,*?*?*?*?*?*?*?*?*?*?*?*?*?*?*?*?*?*?*?*?*?*?,3.1,3.0,100,101467,3,1433,294,0.0,0.0,0.0,0,0,0,0,37,1.0,10,5,9999,99999,9,999999999,0.0,999,999,99
3009,2,12,8,0,*?*?*?*?*?*?*?*?*?*?*?*?*?*?*?*?*?*?*?*?*?*?,4.2,4.3,100,101467,206,1399,298,26.3,0.0,26.3,3088,0,3093,1019,43,2.1,10,5,9999,99999,9,999999999,0.0,999,999,99
3009,2,12,9,0,*?*?*?*?*?*?*?*?*?*?*?*?*?*?*?*?*?*?*?*?*?*?,5.4,5.5,100,101467,378,1400,303,60.0,0.0,60.0,7002,0,7019,2419,50,2.1,10,5,9999,99999,9,999999999,0.0,999,999,99
3009,2,12,10,0,*?*?*?*?*?*?*?*?*?*?*?*?*?*?*?*?*?*?*?*?*?*?,7.4,6.1,100,101467,507,1401,312,85.3,0.0,85.3,9990,0,10019,3589,57,2.1,10,5,9999,99999,9,999999999,0.0,999,999,99
3009,2,12,11,0,*?*?*?*?*?*?*?*?*?*?*?*?*?*?*?*?*?*?*?*?*?*?,9.6,7.7,100,101467,584,1402,318,174.3,55.6,151.1,19152,5371,17047,4405,63,2.1,9,5,9999,99999,9,999999999,0.0,999,999,99
3009,2,12,12,0,*?*?*?*?*?*?*?*?*?*?*?*?*?*?*?*?*?*?*?*?*?*?,9.5,7.6,100,101467,604,1403,317,181.0,55.9,156.9,19892,5423,17701,4617,70,2.1,9,5,9999,99999,9,999999999,0.0,999,999,99
3009,2,12,13,0,*?*?*?*?*?*?*?*?*?*?*?*?*?*?*?*?*?*?*?*?*?*?,9.5,7.0,100,101467,565,1402,321,96.6,0.0,96.6,11345,0,11381,4147,68,1.0,10,5,9999,99999,9,999999999,0.0,999,999,99
3009,2,12,14,0,*?*?*?*?*?*?*?*?*?*?*?*?*?*?*?*?*?*?*?*?*?*?,9.7,7.3,100,101467,470,1401,322,78.0,0.0,78.0,9126,0,9151,3242,67,0.5,10,5,9999,99999,9,999999999,0.0,999,999,99
3009,2,12,15,0,*?*?*?*?*?*?*?*?*?*?*?*?*?*?*?*?*?*?*?*?*?*?,9.5,7.6,100,101467,326,1402,317,86.4,49.4,74.9,9480,4177,8482,1968,65,1.0,9,5,9999,99999,9,999999999,0.0,999,999,99
3009,2,12,16,0,*?*?*?*?*?*?*?*?*?*?*?*?*?*?*?*?*?*?*?*?*?*?,9.5,6.7,98,101467,142,1398,321,13.7,0.0,13.7,1646,-0,1647,537,63,1.5,10,5,9999,99999,9,999999999,0.0,999,999,99
3009,2,12,17,0,*?*?*?*?*?*?*?*?*?*?*?*?*?*?*?*?*?*?*?*?*?*?,8.3,7.0,100,101467,0,-0,316,0.0,-0.0,0.0,0,0,0,0,62,2.1,10,5,9999,99999,9,999999999,0.0,999,999,99
3009,2,12,18,0,*?*?*?*?*?*?*?*?*?*?*?*?*?*?*?*?*?*?*?*?*?*?,8.1,6.9,100,101467,0,-0,315,0.0,-0.0,0.0,0,0,0,0,60,1.0,10,5,9999,99999,9,999999999,0.0,999,999,99
3009,2,12,19,0,*?*?*?*?*?*?*?*?*?*?*?*?*?*?*?*?*?*?*?*?*?*?,7.5,6.1,100,101467,0,-0,313,0.0,-0.0,0.0,0,0,0,0,60,1.5,10,5,9999,99999,9,999999999,0.0,999,999,99
3009,2,12,20,0,*?*?*?*?*?*?*?*?*?*?*?*?*?*?*?*?*?*?*?*?*?*?,6.1,4.6,100,101467,0,-0,307,0.0,-0.0,0.0,0,0,0,0,60,0.5,10,5,9999,99999,9,999999999,0.0,999,999,99
3009,2,12,21,0,*?*?*?*?*?*?*?*?*?*?*?*?*?*?*?*?*?*?*?*?*?*?,6.0,5.3,100,101467,0,-0,306,0.0,-0.0,0.0,0,0,0,0,60,2.1,10,5,9999,99999,9,999999999,0.0,999,999,99
3009,2,12,22,0,*?*?*?*?*?*?*?*?*?*?*?*?*?*?*?*?*?*?*?*?*?*?,5.4,4.8,100,101467,0,-0,304,0.0,-0.0,0.0,0,0,0,0,60,2.1,10,5,9999,99999,9,999999999,0.0,999,999,99
3009,2,12,23,0,*?*?*?*?*?*?*?*?*?*?*?*?*?*?*?*?*?*?*?*?*?*?,4.8,4.1,100,101467,0,-0,301,0.0,-0.0,0.0,0,0,0,0,60,2.1,10,5,9999,99999,9,999999999,0.0,999,999,99
3009,2,12,24,0,*?*?*?*?*?*?*?*?*?*?*?*?*?*?*?*?*?*?*?*?*?*?,5.0,5.0,100,101467,0,-0,302,0.0,-0.0,0.0,0,0,0,0,30,3.6,10,5,9999,99999,9,999999999,0.0,999,999,99
3009,2,13,1,0,*?*?*?*?*?*?*?*?*?*?*?*?*?*?*?*?*?*?*?*?*?*?,3.1,1.7,90,102067,0,-0,294,0.0,-0.0,0.0,0,0,0,0,68,3.6,10,5,9999,99999,9,999999999,0.0,999,999,99
3009,2,13,2,0,*?*?*?*?*?*?*?*?*?*?*?*?*?*?*?*?*?*?*?*?*?*?,2.5,0.2,85,102067,0,-0,292,0.0,-0.0,0.0,0,0,0,0,77,3.1,10,5,9999,99999,9,999999999,0.0,999,999,99
3009,2,13,3,0,*?*?*?*?*?*?*?*?*?*?*?*?*?*?*?*?*?*?*?*?*?*?,2.1,-0.4,84,102067,0,-0,290,0.0,-0.0,0.0,0,0,0,0,85,1.0,10,5,9999,99999,9,999999999,0.0,999,999,99
3009,2,13,4,0,*?*?*?*?*?*?*?*?*?*?*?*?*?*?*?*?*?*?*?*?*?*?,1.8,-0.4,85,102067,0,-0,289,0.0,-0.0,0.0,0,0,0,0,93,2.1,10,5,9999,99999,9,999999999,0.0,999,999,99
3009,2,13,5,0,*?*?*?*?*?*?*?*?*?*?*?*?*?*?*?*?*?*?*?*?*?*?,2.1,-0.4,82,102067,0,-0,290,0.0,-0.0,0.0,0,0,0,0,102,2.1,10,5,9999,99999,9,999999999,0.0,999,999,99
3009,2,13,6,0,*?*?*?*?*?*?*?*?*?*?*?*?*?*?*?*?*?*?*?*?*?*?,2.6,-0.6,79,102067,0,-0,292,0.0,-0.0,0.0,0,0,0,0,110,1.5,10,5,9999,99999,9,999999999,0.0,999,999,99
3009,2,13,7,0,*?*?*?*?*?*?*?*?*?*?*?*?*?*?*?*?*?*?*?*?*?*?,2.1,-0.4,83,102067,10,1466,290,0.0,0.0,0.0,0,0,0,0,118,1.0,10,5,9999,99999,9,999999999,0.0,999,999,99
3009,2,13,8,0,*?*?*?*?*?*?*?*?*?*?*?*?*?*?*?*?*?*?*?*?*?*?,2.3,-0.4,82,102067,213,1400,291,27.6,0.0,27.6,3244,0,3249,1072,127,2.1,10,5,9999,99999,9,999999999,0.0,999,999,99
3009,2,13,9,0,*?*?*?*?*?*?*?*?*?*?*?*?*?*?*?*?*?*?*?*?*?*?,1.8,-0.2,86,102067,385,1400,289,61.4,0.0,61.4,7166,0,7184,2481,135,2.1,10,5,9999,99999,9,999999999,0.0,999,999,99
3009,2,13,10,0,*?*?*?*?*?*?*?*?*?*?*?*?*?*?*?*?*?*?*?*?*?*?,2.2,-0.4,83,102067,514,1401,291,86.7,0.0,86.7,10161,0,10191,3659,143,2.1,10,5,9999,99999,9,999999999,0.0,999,999,99
3009,2,13,11,0,*?*?*?*?*?*?*?*?*?*?*?*?*?*?*?*?*?*?*?*?*?*?,3.6,1.3,85,102067,591,1401,296,101.8,0.0,101.8,11973,0,12011,4410,152,2.1,10,5,9999,99999,9,999999999,0.0,999,999,99
3009,2,13,12,0,*?*?*?*?*?*?*?*?*?*?*?*?*?*?*?*?*?*?*?*?*?*?,3.4,1.3,86,102067,611,1402,296,105.6,0.0,105.6,12440,0,12481,4609,160,2.1,10,5,9999,99999,9,999999999,0.0,999,999,99
3009,2,13,13,0,*?*?*?*?*?*?*?*?*?*?*?*?*?*?*?*?*?*?*?*?*?*?,3.7,2.1,89,102067,572,1401,297,98.0,0.0,98.0,11518,0,11554,4219,160,1.0,10,5,9999,99999,9,999999999,0.0,999,999,99
3009,2,13,14,0,*?*?*?*?*?*?*?*?*?*?*?*?*?*?*?*?*?*?*?*?*?*?,3.4,2.1,90,102067,477,1401,295,79.4,0.0,79.4,9293,0,9319,3308,160,0.5,10,5,9999,99999,9,999999999,0.0,999,999,99
3009,2,13,15,0,*?*?*?*?*?*?*?*?*?*?*?*?*?*?*?*?*?*?*?*?*?*?,3.4,1.3,86,102067,333,1402,296,51.1,0.0,51.1,5963,0,5976,2032,160,1.0,10,5,9999,99999,9,999999999,0.0,999,999,99
3009,2,13,16,0,*?*?*?*?*?*?*?*?*?*?*?*?*?*?*?*?*?*?*?*?*?*?,3.6,1.5,85,102067,149,1401,296,15.0,0.0,15.0,1797,-0,1798,587,160,1.5,10,5,9999,99999,9,999999999,0.0,999,999,99
3009,2,13,17,0,*?*?*?*?*?*?*?*?*?*?*?*?*?*?*?*?*?*?*?*?*?*?,3.0,1.3,89,102067,0,-0,294,0.0,-0.0,0.0,0,0,0,0,160,2.1,10,5,9999,99999,9,999999999,0.0,999,999,99
3009,2,13,18,0,*?*?*?*?*?*?*?*?*?*?*?*?*?*?*?*?*?*?*?*?*?*?,2.9,0.8,86,102067,0,-0,293,0.0,-0.0,0.0,0,0,0,0,160,1.0,10,5,9999,99999,9,999999999,0.0,999,999,99
3009,2,13,19,0,*?*?*?*?*?*?*?*?*?*?*?*?*?*?*?*?*?*?*?*?*?*?,3.4,0.6,83,102067,0,-0,296,0.0,-0.0,0.0,0,0,0,0,165,1.5,10,5,9999,99999,9,999999999,0.0,999,999,99
3009,2,13,20,0,*?*?*?*?*?*?*?*?*?*?*?*?*?*?*?*?*?*?*?*?*?*?,2.0,-0.4,83,102067,0,-0,290,0.0,-0.0,0.0,0,0,0,0,170,0.5,10,5,9999,99999,9,999999999,0.0,999,999,99
3009,2,13,21,0,*?*?*?*?*?*?*?*?*?*?*?*?*?*?*?*?*?*?*?*?*?*?,2.8,0.2,83,102067,0,-0,293,0.0,-0.0,0.0,0,0,0,0,175,2.1,10,5,9999,99999,9,999999999,0.0,999,999,99
3009,2,13,22,0,*?*?*?*?*?*?*?*?*?*?*?*?*?*?*?*?*?*?*?*?*?*?,2.5,0.2,84,102067,0,-0,292,0.0,-0.0,0.0,0,0,0,0,180,2.1,10,5,9999,99999,9,999999999,0.0,999,999,99
3009,2,13,23,0,*?*?*?*?*?*?*?*?*?*?*?*?*?*?*?*?*?*?*?*?*?*?,2.6,-0.0,83,102067,0,-0,292,0.0,-0.0,0.0,0,0,0,0,185,2.1,10,5,9999,99999,9,999999999,0.0,999,999,99
3009,2,13,24,0,*?*?*?*?*?*?*?*?*?*?*?*?*?*?*?*?*?*?*?*?*?*?,4.3,3.0,91,102067,0,-0,299,0.0,-0.0,0.0,0,0,0,0,60,3.6,10,5,9999,99999,9,999999999,0.0,999,999,99
3009,2,14,1,0,*?*?*?*?*?*?*?*?*?*?*?*?*?*?*?*?*?*?*?*?*?*?,2.9,0.6,85,101233,0,-0,293,0.0,-0.0,0.0,0,0,0,0,198,3.6,10,5,9999,99999,9,999999999,0.0,999,999,99
3009,2,14,2,0,*?*?*?*?*?*?*?*?*?*?*?*?*?*?*?*?*?*?*?*?*?*?,3.0,1.0,86,101233,0,-0,294,0.0,-0.0,0.0,0,0,0,0,207,3.1,10,5,9999,99999,9,999999999,0.0,999,999,99
3009,2,14,3,0,*?*?*?*?*?*?*?*?*?*?*?*?*?*?*?*?*?*?*?*?*?*?,2.9,2.1,94,101233,0,-0,293,0.0,-0.0,0.0,0,0,0,0,215,1.0,10,5,9999,99999,9,999999999,0.0,999,999,99
3009,2,14,4,0,*?*?*?*?*?*?*?*?*?*?*?*?*?*?*?*?*?*?*?*?*?*?,3.0,1.7,91,101233,0,-0,294,0.0,-0.0,0.0,0,0,0,0,223,2.1,10,5,9999,99999,9,999999999,0.0,999,999,99
3009,2,14,5,0,*?*?*?*?*?*?*?*?*?*?*?*?*?*?*?*?*?*?*?*?*?*?,3.2,1.9,91,101233,0,-0,295,0.0,-0.0,0.0,0,0,0,0,232,2.1,10,5,9999,99999,9,999999999,0.0,999,999,99
3009,2,14,6,0,*?*?*?*?*?*?*?*?*?*?*?*?*?*?*?*?*?*?*?*?*?*?,2.8,1.3,89,101233,0,-0,293,0.0,-0.0,0.0,0,0,0,0,240,1.5,10,5,9999,99999,9,999999999,0.0,999,999,99
3009,2,14,7,0,*?*?*?*?*?*?*?*?*?*?*?*?*?*?*?*?*?*?*?*?*?*?,2.7,1.0,88,101233,16,1375,293,0.0,0.0,0.0,0,0,0,0,250,1.0,10,5,9999,99999,9,999999999,0.0,999,999,99
3009,2,14,8,0,*?*?*?*?*?*?*?*?*?*?*?*?*?*?*?*?*?*?*?*?*?*?,2.7,0.8,87,101233,220,1400,293,29.0,0.0,29.0,3403,0,3408,1126,260,2.1,10,5,9999,99999,9,999999999,0.0,999,999,99
3009,2,14,9,0,*?*?*?*?*?*?*?*?*?*?*?*?*?*?*?*?*?*?*?*?*?*?,3.1,-0.0,80,101233,393,1403,294,62.8,0.0,62.8,7334,0,7352,2545,270,2.1,10,5,9999,99999,9,999999999,0.0,999,999,99
3009,2,14,10,0,*?*?*?*?*?*?*?*?*?*?*?*?*?*?*?*?*?*?*?*?*?*?,3.4,-0.6,74,101233,522,1402,296,88.1,0.0,88.1,10335,0,10366,3730,280,2.1,10,5,9999,99999,9,999999999,0.0,999,999,99
3009,2,14,11,0,*?*?*?*?*?*?*?*?*?*?*?*?*?*?*?*?*?*?*?*?*?*?,3.6,-2.2,65,101233,599,1402,297,103.2,0.0,103.2,12150,0,12190,4486,290,2.1,10,5,9999,99999,9,999999999,0.0,999,999,99
3009,2,14,12,0,*?*?*?*?*?*?*?*?*?*?*?*?*?*?*?*?*?*?*?*?*?*?,3.5,-1.3,69,101233,618,1401,296,107.1,0.0,107.1,12616,0,12658,4684,300,2.1,10,5,9999,99999,9,999999999,0.0,999,999,99
3009,2,14,13,0,*?*?*?*?*?*?*?*?*?*?*?*?*?*?*?*?*?*?*?*?*?*?,3.6,-0.6,73,101233,579,1401,297,99.4,0.0,99.4,11692,0,11729,4292,300,1.0,10,5,9999,99999,9,999999999,0.0,999,999,99
3009,2,14,14,0,*?*?*?*?*?*?*?*?*?*?*?*?*?*?*?*?*?*?*?*?*?*?,3.4,-1.7,68,101233,484,1400,296,80.8,0.0,80.8,9461,0,9488,3375,300,0.5,10,5,9999,99999,9,999999999,0.0,999,999,99
3009,2,14,15,0,*?*?*?*?*?*?*?*?*?*?*?*?*?*?*?*?*?*?*?*?*?*?,2.8,-1.7,69,101233,340,1402,293,52.5,0.0,52.5,6123,0,6136,2091,300,1.0,10,5,9999,99999,9,999999999,0.0,999,999,99
3009,2,14,16,0,*?*?*?*?*?*?*?*?*?*?*?*?*?*?*?*?*?*?*?*?*?*?,3.4,-1.9,66,101233,156,1403,296,16.4,0.0,16.4,1947,-0,1948,638,300,1.5,10,5,9999,99999,9,999999999,3.2,999,999,99
3009,2,14,17,0,*?*?*?*?*?*?*?*?*?*?*?*?*?*?*?*?*?*?*?*?*?*?,3.6,-0.8,72,101233,0,-0,297,0.0,-0.0,0.0,0,0,0,0,300,2.1,10,5,9999,99999,9,999999999,2.4,999,999,99
3009,2,14,18,0,*?*?*?*?*?*?*?*?*?*?*?*?*?*?*?*?*?*?*?*?*?*?,3.5,-1.9,66,101233,0,-0,296,0.0,-0.0,0.0,0,0,0,0,300,1.0,10,5,9999,99999,9,999999999,0.1,999,999,99
3009,2,14,19,0,*?*?*?*?*?*?*?*?*?*?*?*?*?*?*?*?*?*?*?*?*?*?,2.7,-2.2,67,101233,0,-0,293,0.0,-0.0,0.0,0,0,0,0,302,1.5,10,5,9999,99999,9,999999999,0.3,999,999,99
3009,2,14,20,0,*?*?*?*?*?*?*?*?*?*?*?*?*?*?*?*?*?*?*?*?*?*?,3.2,-1.5,69,101233,0,-0,295,0.0,-0.0,0.0,0,0,0,0,303,0.5,10,5,9999,99999,9,999999999,0.8,999,999,99
3009,2,14,21,0,*?*?*?*?*?*?*?*?*?*?*?*?*?*?*?*?*?*?*?*?*?*?,2.9,-2.9,63,101233,0,-0,294,0.0,-0.0,0.0,0,0,0,0,305,2.1,10,5,9999,99999,9,999999999,5.8,999,999,99
3009,2,14,22,0,*?*?*?*?*?*?*?*?*?*?*?*?*?*?*?*?*?*?*?*?*?*?,2.8,-3.1,62,101233,0,-0,294,0.0,-0.0,0.0,0,0,0,0,307,2.1,10,5,9999,99999,9,999999999,0.3,999,999,99
3009,2,14,23,0,*?*?*?*?*?*?*?*?*?*?*?*?*?*?*?*?*?*?*?*?*?*?,3.1,-1.9,67,101233,0,-0,295,0.0,-0.0,0.0,0,0,0,0,308,2.1,10,5,9999,99999,9,999999999,0.5,999,999,99
3009,2,14,24,0,*?*?*?*?*?*?*?*?*?*?*?*?*?*?*?*?*?*?*?*?*?*?,2.7,0.4,84,101233,0,-0,293,0.0,-0.0,0.0,0,0,0,0,190,3.6,10,5,9999,99999,9,999999999,0.0,999,999,99
3009,2,15,1,0,*?*?*?*?*?*?*?*?*?*?*?*?*?*?*?*?*?*?*?*?*?*?,3.5,0.2,88,102056,0,-0,296,0.0,-0.0,0.0,0,0,0,0,313,3.6,10,5,9999,99999,9,999999999,0.2,999,999,99
3009,2,15,2,0,*?*?*?*?*?*?*?*?*?*?*?*?*?*?*?*?*?*?*?*?*?*?,3.9,1.3,91,102056,0,-0,298,0.0,-0.0,0.0,0,0,0,0,317,3.1,10,5,9999,99999,9,999999999,0.7,999,999,99
3009,2,15,3,0,*?*?*?*?*?*?*?*?*?*?*?*?*?*?*?*?*?*?*?*?*?*?,2.9,2.3,100,102056,0,-0,293,0.0,-0.0,0.0,0,0,0,0,320,1.0,10,5,9999,99999,9,999999999,1.5,999,999,99
3009,2,15,4,0,*?*?*?*?*?*?*?*?*?*?*?*?*?*?*?*?*?*?*?*?*?*?,2.5,1.7,100,102056,0,-0,292,0.0,-0.0,0.0,0,0,0,0,323,2.1,10,5,9999,99999,9,999999999,1.7,999,999,99
3009,2,15,5,0,*?*?*?*?*?*?*?*?*?*?*?*?*?*?*?*?*?*?*?*?*?*?,2.2,1.7,100,102056,0,-0,290,0.0,-0.0,0.0,0,0,0,0,327,2.1,10,5,9999,99999,9,999999999,0.2,999,999,99
3009,2,15,6,0,*?*?*?*?*?*?*?*?*?*?*?*?*?*?*?*?*?*?*?*?*?*?,2.8,2.3,100,102056,0,-0,293,0.0,-0.0,0.0,0,0,0,0,330,1.5,10,5,9999,99999,9,999999999,0.8,999,999,99
3009,2,15,7,0,*?*?*?*?*?*?*?*?*?*?*?*?*?*?*?*?*?*?*?*?*?*?,3.4,1.9,99,102056,23,1392,295,0.0,0.0,0.0,0,0,0,0,323,1.0,10,5,9999,99999,9,999999999,0.0,999,999,99
3009,2,15,8,0,*?*?*?*?*?*?*?*?*?*?*?*?*?*?*?*?*?*?*?*?*?*?,2.6,0.2,94,102056,227,1399,277,82.7,181.9,53.2,8804,12005,6452,978,317,2.1,7,4,9999,99999,9,999999999,1.0,999,999,99
3009,2,15,9,0,*?*?*?*?*?*?*?*?*?*?*?*?*?*?*?*?*?*?*?*?*?*?,2.8,1.0,97,102056,400,1402,269,206.7,380.1,98.2,21547,32928,12556,1831,310,2.1,5,3,9999,99999,9,999999999,0.1,999,999,99
3009,2,15,10,0,*?*?*?*?*?*?*?*?*?*?*?*?*?*?*?*?*?*?*?*?*?*?,3.4,3.0,100,102056,529,1401,277,270.3,320.7,149.2,28777,31188,17132,3088,303,2.1,6,3,9999,99999,9,999999999,0.0,999,999,99
3009,2,15,11,0,*?*?*?*?*?*?*?*?*?*?*?*?*?*?*?*?*?*?*?*?*?*?,4.5,4.5,100,102056,606,1401,291,241.0,140.4,180.3,26295,14045,20418,4298,297,2.1,8,4,9999,99999,9,999999999,0.0,999,999,99
3009,2,15,12,0,*?*?*?*?*?*?*?*?*?*?*?*?*?*?*?*?*?*?*?*?*?*?,4.9,4.8,100,102056,626,1402,293,249.9,141.0,186.9,27273,14183,21155,4493,290,2.1,8,4,9999,99999,9,999999999,0.1,999,999,99
3009,2,15,13,0,*?*?*?*?*?*?*?*?*?*?*?*?*?*?*?*?*?*?*?*?*?*?,4.9,5.0,100,102056,586,1400,293,232.2,139.8,173.7,25329,13891,19694,4109,293,1.0,8,4,9999,99999,9,999999999,0.0,999,999,99
3009,2,15,14,0,*?*?*?*?*?*?*?*?*?*?*?*?*?*?*?*?*?*?*?*?*?*?,5.2,5.1,100,102056,491,1400,298,142.8,54.2,123.9,15687,5070,13983,3464,297,0.5,9,5,9999,99999,9,999999999,0.0,999,999,99
3009,2,15,15,0,*?*?*?*?*?*?*?*?*?*?*?*?*?*?*?*?*?*?*?*?*?*?,5.3,5.3,100,102056,347,1402,299,93.5,50.3,81.1,10265,4324,9179,2145,300,1.0,9,5,9999,99999,9,999999999,0.1,999,999,99
3009,2,15,16,0,*?*?*?*?*?*?*?*?*?*?*?*?*?*?*?*?*?*?*?*?*?*?,5.0,5.0,100,102056,162,1397,302,17.7,0.0,17.7,2100,-0,2102,688,303,1.5,10,5,9999,99999,9,999999999,0.4,999,999,99
3009,2,15,17,0,*?*?*?*?*?*?*?*?*?*?*?*?*?*?*?*?*?*?*?*?*?*?,4.5,4.5,100,102056,0,-0,300,0.0,-0.0,0.0,0,0,0,0,307,2.1,10,5,9999,99999,9,999999999,0.7,999,999,99
3009,2,15,18,0,*?*?*?*?*?*?*?*?*?*?*?*?*?*?*?*?*?*?*?*?*?*?,4.1,3.6,100,102056,0,-0,298,0.0,-0.0,0.0,0,0,0,0,310,1.0,10,5,9999,99999,9,999999999,0.0,999,999,99
3009,2,15,19,0,*?*?*?*?*?*?*?*?*?*?*?*?*?*?*?*?*?*?*?*?*?*?,3.5,2.9,100,102056,0,-0,296,0.0,-0.0,0.0,0,0,0,0,317,1.5,10,5,9999,99999,9,999999999,0.0,999,999,99
3009,2,15,20,0,*?*?*?*?*?*?*?*?*?*?*?*?*?*?*?*?*?*?*?*?*?*?,3.7,3.6,100,102056,0,-0,296,0.0,-0.0,0.0,0,0,0,0,323,0.5,10,5,9999,99999,9,999999999,0.0,999,999,99
3009,2,15,21,0,*?*?*?*?*?*?*?*?*?*?*?*?*?*?*?*?*?*?*?*?*?*?,3.0,3.0,100,102056,0,-0,294,0.0,-0.0,0.0,0,0,0,0,330,2.1,10,5,9999,99999,9,999999999,0.0,999,999,99
3009,2,15,22,0,*?*?*?*?*?*?*?*?*?*?*?*?*?*?*?*?*?*?*?*?*?*?,3.4,3.4,100,102056,0,-0,295,0.0,-0.0,0.0,0,0,0,0,337,2.1,10,5,9999,99999,9,999999999,0.0,999,999,99
3009,2,15,23,0,*?*?*?*?*?*?*?*?*?*?*?*?*?*?*?*?*?*?*?*?*?*?,4.7,4.5,100,102056,0,-0,301,0.0,-0.0,0.0,0,0,0,0,343,2.1,10,5,9999,99999,9,999999999,0.0,999,999,99
3009,2,15,24,0,*?*?*?*?*?*?*?*?*?*?*?*?*?*?*?*?*?*?*?*?*?*?,3.5,-0.8,81,102056,0,-0,296,0.0,-0.0,0.0,0,0,0,0,310,3.6,10,5,9999,99999,9,999999999,0.1,999,999,99
3009,2,16,1,0,*?*?*?*?*?*?*?*?*?*?*?*?*?*?*?*?*?*?*?*?*?*?,6.1,4.3,92,102345,0,-0,307,0.0,-0.0,0.0,0,0,0,0,307,3.6,10,5,9999,99999,9,999999999,0.0,999,999,99
3009,2,16,2,0,*?*?*?*?*?*?*?*?*?*?*?*?*?*?*?*?*?*?*?*?*?*?,6.3,4.3,91,102345,0,-0,308,0.0,-0.0,0.0,0,0,0,0,263,3.1,10,5,9999,99999,9,999999999,0.0,999,999,99
3009,2,16,3,0,*?*?*?*?*?*?*?*?*?*?*?*?*?*?*?*?*?*?*?*?*?*?,6.2,3.4,86,102345,0,-0,307,0.0,-0.0,0.0,0,0,0,0,220,1.0,10,5,9999,99999,9,999999999,0.0,999,999,99
3009,2,16,4,0,*?*?*?*?*?*?*?*?*?*?*?*?*?*?*?*?*?*?*?*?*?*?,6.1,3.2,85,102345,0,-0,307,0.0,-0.0,0.0,0,0,0,0,177,2.1,10,5,9999,99999,9,999999999,0.0,999,999,99
3009,2,16,5,0,*?*?*?*?*?*?*?*?*?*?*?*?*?*?*?*?*?*?*?*?*?*?,6.0,2.9,83,102345,0,-0,307,0.0,-0.0,0.0,0,0,0,0,133,2.1,10,5,9999,99999,9,999999999,0.0,999,999,99
3009,2,16,6,0,*?*?*?*?*?*?*?*?*?*?*?*?*?*?*?*?*?*?*?*?*?*?,6.0,2.5,82,102345,0,-0,307,0.0,-0.0,0.0,0,0,0,0,90,1.5,10,5,9999,99999,9,999999999,0.0,999,999,99
3009,2,16,7,0,*?*?*?*?*?*?*?*?*?*?*?*?*?*?*?*?*?*?*?*?*?*?,6.0,3.4,87,102345,30,1396,306,0.0,0.0,0.0,0,0,0,0,100,1.0,10,5,9999,99999,9,999999999,0.0,999,999,99
3009,2,16,8,0,*?*?*?*?*?*?*?*?*?*?*?*?*?*?*?*?*?*?*?*?*?*?,6.1,4.5,93,102345,234,1398,307,31.8,0.0,31.8,3726,0,3732,1237,110,2.1,10,5,9999,99999,9,999999999,0.0,999,999,99
3009,2,16,9,0,*?*?*?*?*?*?*?*?*?*?*?*?*?*?*?*?*?*?*?*?*?*?,6.2,3.6,87,102345,407,1400,307,65.7,0.0,65.7,7673,0,7693,2674,120,2.1,10,5,9999,99999,9,999999999,0.0,999,999,99
3009,2,16,10,0,*?*?*?*?*?*?*?*?*?*?*?*?*?*?*?*?*?*?*?*?*?*?,7.0,1.9,72,102345,536,1400,311,91.1,0.0,91.1,10686,0,10719,3873,130,2.1,10,5,9999,99999,9,999999999,0.0,999,999,99
3009,2,16,11,0,*?*?*?*?*?*?*?*?*?*?*?*?*?*?*?*?*?*?*?*?*?*?,7.2,1.9,72,102345,613,1400,307,184.5,56.0,160.0,20281,5450,18043,4728,140,2.1,9,5,9999,99999,9,999999999,0.0,999,999,99
3009,2,16,12,0,*?*?*?*?*?*?*?*?*?*?*?*?*?*?*?*?*?*?*?*?*?*?,6.6,3.0,82,102345,633,1400,309,110.0,0.0,110.0,12974,0,13018,4837,150,2.1,10,5,9999,99999,9,999999999,0.0,999,999,99
3009,2,16,13,0,*?*?*?*?*?*?*?*?*?*?*?*?*?*?*?*?*?*?*?*?*?*?,7.1,2.5,75,102345,594,1401,307,177.8,55.8,154.2,19544,5399,17393,4516,150,1.0,9,5,9999,99999,9,999999999,0.0,999,999,99
3009,2,16,14,0,*?*?*?*?*?*?*?*?*?*?*?*?*?*?*?*?*?*?*?*?*?*?,6.6,3.2,83,102345,498,1399,304,145.3,54.3,126.0,15960,5098,14224,3535,150,0.5,9,5,9999,99999,9,999999999,0.0,999,999,99
3009,2,16,15,0,*?*?*?*?*?*?*?*?*?*?*?*?*?*?*?*?*?*?*?*?*?*?,6.6,5.6,97,102345,354,1402,309,55.2,0.0,55.2,6445,0,6459,2210,150,1.0,10,5,9999,99999,9,999999999,0.0,999,999,99
3009,2,16,16,0,*?*?*?*?*?*?*?*?*?*?*?*?*?*?*?*?*?*?*?*?*?*?,7.0,5.9,97,102345,169,1399,310,19.0,0.0,19.0,2253,-0,2255,739,150,1.5,10,5,9999,99999,9,999999999,0.1,999,999,99
3009,2,16,17,0,*?*?*?*?*?*?*?*?*?*?*?*?*?*?*?*?*?*?*?*?*?*?,7.1,6.7,100,102345,0,-0,311,0.0,-0.0,0.0,0,0,0,0,150,2.1,10,5,9999,99999,9,999999999,0.0,999,999,99
3009,2,16,18,0,*?*?*?*?*?*?*?*?*?*?*?*?*?*?*?*?*?*?*?*?*?*?,6.9,6.4,100,102345,0,-0,310,0.0,-0.0,0.0,0,0,0,0,150,1.0,10,5,9999,99999,9,999999999,0.0,999,999,99
3009,2,16,19,0,*?*?*?*?*?*?*?*?*?*?*?*?*?*?*?*?*?*?*?*?*?*?,6.8,6.9,100,102345,0,-0,309,0.0,-0.0,0.0,0,0,0,0,140,1.5,10,5,9999,99999,9,999999999,0.0,999,999,99
3009,2,16,20,0,*?*?*?*?*?*?*?*?*?*?*?*?*?*?*?*?*?*?*?*?*?*?,7.1,7.1,100,102345,0,-0,311,0.0,-0.0,0.0,0,0,0,0,130,0.5,10,5,9999,99999,9,999999999,0.0,999,999,99
3009,2,16,21,0,*?*?*?*?*?*?*?*?*?*?*?*?*?*?*?*?*?*?*?*?*?*?,6.7,6.7,100,102345,0,-0,309,0.0,-0.0,0.0,0,0,0,0,120,2.1,10,5,9999,99999,9,999999999,0.0,999,999,99
3009,2,16,22,0,*?*?*?*?*?*?*?*?*?*?*?*?*?*?*?*?*?*?*?*?*?*?,6.3,6.2,100,102345,0,-0,307,0.0,-0.0,0.0,0,0,0,0,110,2.1,10,5,9999,99999,9,999999999,0.0,999,999,99
3009,2,16,23,0,*?*?*?*?*?*?*?*?*?*?*?*?*?*?*?*?*?*?*?*?*?*?,6.0,5.9,100,102345,0,-0,306,0.0,-0.0,0.0,0,0,0,0,100,2.1,10,5,9999,99999,9,999999999,0.0,999,999,99
3009,2,16,24,0,*?*?*?*?*?*?*?*?*?*?*?*?*?*?*?*?*?*?*?*?*?*?,6.0,4.5,94,102345,0,-0,306,0.0,-0.0,0.0,0,0,0,0,350,3.6,10,5,9999,99999,9,999999999,0.0,999,999,99
3009,2,17,1,0,*?*?*?*?*?*?*?*?*?*?*?*?*?*?*?*?*?*?*?*?*?*?,4.3,4.3,100,102038,0,-0,299,0.0,-0.0,0.0,0,0,0,0,88,3.6,10,5,9999,99999,9,999999999,0.0,999,999,99
3009,2,17,2,0,*?*?*?*?*?*?*?*?*?*?*?*?*?*?*?*?*?*?*?*?*?*?,3.2,3.2,100,102038,0,-0,294,0.0,-0.0,0.0,0,0,0,0,87,3.1,10,5,9999,99999,9,999999999,0.0,999,999,99
3009,2,17,3,0,*?*?*?*?*?*?*?*?*?*?*?*?*?*?*?*?*?*?*?*?*?*?,3.3,3.2,100,102038,0,-0,295,0.0,-0.0,0.0,0,0,0,0,85,1.0,10,5,9999,99999,9,999999999,0.0,999,999,99
3009,2,17,4,0,*?*?*?*?*?*?*?*?*?*?*?*?*?*?*?*?*?*?*?*?*?*?,2.8,2.9,100,102038,0,-0,293,0.0,-0.0,0.0,0,0,0,0,83,2.1,10,5,9999,99999,9,999999999,0.0,999,999,99
3009,2,17,5,0,*?*?*?*?*?*?*?*?*?*?*?*?*?*?*?*?*?*?*?*?*?*?,2.2,2.1,100,102038,0,-0,290,0.0,-0.0,0.0,0,0,0,0,82,2.1,10,5,9999,99999,9,999999999,0.5,999,999,99
3009,2,17,6,0,*?*?*?*?*?*?*?*?*?*?*?*?*?*?*?*?*?*?*?*?*?*?,2.7,2.7,100,102038,0,-0,292,0.0,-0.0,0.0,0,0,0,0,80,1.5,10,5,9999,99999,9,999999999,0.4,999,999,99
3009,2,17,7,0,*?*?*?*?*?*?*?*?*?*?*?*?*?*?*?*?*?*?*?*?*?*?,3.2,3.2,100,102038,37,1394,294,0.0,0.0,0.0,0,0,0,0,88,1.0,10,5,9999,99999,9,999999999,0.0,999,999,99
3009,2,17,8,0,*?*?*?*?*?*?*?*?*?*?*?*?*?*?*?*?*?*?*?*?*?*?,4.0,3.9,100,102038,242,1402,298,33.2,0.0,33.2,3892,0,3899,1295,97,2.1,10,5,9999,99999,9,999999999,0.2,999,999,99
3009,2,17,9,0,*?*?*?*?*?*?*?*?*?*?*?*?*?*?*?*?*?*?*?*?*?*?,4.4,4.3,100,102038,414,1398,295,116.7,52.4,101.2,12808,4727,11433,2741,105,2.1,9,5,9999,99999,9,999999999,0.0,999,999,99
3009,2,17,10,0,*?*?*?*?*?*?*?*?*?*?*?*?*?*?*?*?*?*?*?*?*?*?,6.4,6.4,100,102038,544,1401,304,160.8,55.1,139.4,17667,5254,15734,3991,113,2.1,9,5,9999,99999,9,999999999,0.0,999,999,99
3009,2,17,11,0,*?*?*?*?*?*?*?*?*?*?*?*?*?*?*?*?*?*?*?*?*?*?,8.8,8.1,100,102038,621,1400,314,187.1,56.1,162.2,20569,5469,18298,4813,122,2.1,9,5,9999,99999,9,999999999,0.0,999,999,99
3009,2,17,12,0,*?*?*?*?*?*?*?*?*?*?*?*?*?*?*?*?*?*?*?*?*?*?,9.7,8.0,100,102038,640,1399,318,193.8,56.3,168.0,21305,5515,18948,5031,130,2.1,9,5,9999,99999,9,999999999,0.0,999,999,99
3009,2,17,13,0,*?*?*?*?*?*?*?*?*?*?*?*?*?*?*?*?*?*?*?*?*?*?,10.2,7.6,100,102038,601,1400,321,180.4,55.9,156.4,19827,5417,17643,4596,127,1.0,9,5,9999,99999,9,999999999,0.1,999,999,99
3009,2,17,14,0,*?*?*?*?*?*?*?*?*?*?*?*?*?*?*?*?*?*?*?*?*?*?,10.0,7.9,100,102038,506,1401,320,147.8,54.4,128.2,16236,5122,14469,3608,123,0.5,9,5,9999,99999,9,999999999,0.1,999,999,99
3009,2,17,15,0,*?*?*?*?*?*?*?*?*?*?*?*?*?*?*?*?*?*?*?*?*?*?,10.4,7.9,100,102038,361,1401,321,98.3,50.8,85.3,10791,4418,9646,2266,120,1.0,9,5,9999,99999,9,999999999,0.0,999,999,99
3009,2,17,16,0,*?*?*?*?*?*?*?*?*?*?*?*?*?*?*?*?*?*?*?*?*?*?,10.3,5.8,98,102038,176,1401,321,35.3,37.4,30.6,3949,2355,3678,642,117,1.5,9,5,9999,99999,9,999999999,0.0,999,999,99
3009,2,17,17,0,*?*?*?*?*?*?*?*?*?*?*?*?*?*?*?*?*?*?*?*?*?*?,8.4,6.2,100,102038,0,-0,317,0.0,-0.0,0.0,0,0,0,0,113,2.1,10,5,9999,99999,9,999999999,0.0,999,999,99
3009,2,17,18,0,*?*?*?*?*?*?*?*?*?*?*?*?*?*?*?*?*?*?*?*?*?*?,8.5,7.1,100,102038,0,-0,317,0.0,-0.0,0.0,0,0,0,0,110,1.0,10,5,9999,99999,9,999999999,0.0,999,999,99
3009,2,17,19,0,*?*?*?*?*?*?*?*?*?*?*?*?*?*?*?*?*?*?*?*?*?*?,7.2,7.0,100,102038,0,-0,311,0.0,-0.0,0.0,0,0,0,0,110,1.5,10,5,9999,99999,9,999999999,0.0,999,999,99
3009,2,17,20,0,*?*?*?*?*?*?*?*?*?*?*?*?*?*?*?*?*?*?*?*?*?*?,6.9,5.9,100,102038,0,-0,310,0.0,-0.0,0.0,0,0,0,0,110,0.5,10,5,9999,99999,9,999999999,0.0,999,999,99
3009,2,17,21,0,*?*?*?*?*?*?*?*?*?*?*?*?*?*?*?*?*?*?*?*?*?*?,6.9,4.6,100,102038,0,-0,310,0.0,-0.0,0.0,0,0,0,0,110,2.1,10,5,9999,99999,9,999999999,0.0,999,999,99
3009,2,17,22,0,*?*?*?*?*?*?*?*?*?*?*?*?*?*?*?*?*?*?*?*?*?*?,5.4,3.6,100,102038,0,-0,304,0.0,-0.0,0.0,0,0,0,0,110,2.1,10,5,9999,99999,9,999999999,0.0,999,999,99
3009,2,17,23,0,*?*?*?*?*?*?*?*?*?*?*?*?*?*?*?*?*?*?*?*?*?*?,5.6,3.8,100,102038,0,-0,305,0.0,-0.0,0.0,0,0,0,0,110,2.1,10,5,9999,99999,9,999999999,0.0,999,999,99
3009,2,17,24,0,*?*?*?*?*?*?*?*?*?*?*?*?*?*?*?*?*?*?*?*?*?*?,5.3,5.3,100,102038,0,-0,303,0.0,-0.0,0.0,0,0,0,0,90,3.6,10,5,9999,99999,9,999999999,0.0,999,999,99
3009,2,18,1,0,*?*?*?*?*?*?*?*?*?*?*?*?*?*?*?*?*?*?*?*?*?*?,6.2,6.2,100,101919,0,-0,307,0.0,-0.0,0.0,0,0,0,0,107,3.6,10,5,9999,99999,9,999999999,0.0,999,999,99
3009,2,18,2,0,*?*?*?*?*?*?*?*?*?*?*?*?*?*?*?*?*?*?*?*?*?*?,6.2,6.2,100,101919,0,-0,307,0.0,-0.0,0.0,0,0,0,0,103,3.1,10,5,9999,99999,9,999999999,0.0,999,999,99
3009,2,18,3,0,*?*?*?*?*?*?*?*?*?*?*?*?*?*?*?*?*?*?*?*?*?*?,7.6,7.6,100,101919,0,-0,313,0.0,-0.0,0.0,0,0,0,0,100,1.0,10,5,9999,99999,9,999999999,0.0,999,999,99
3009,2,18,4,0,*?*?*?*?*?*?*?*?*?*?*?*?*?*?*?*?*?*?*?*?*?*?,5.5,5.5,100,101919,0,-0,304,0.0,-0.0,0.0,0,0,0,0,97,2.1,10,5,9999,99999,9,999999999,0.0,999,999,99
3009,2,18,5,0,*?*?*?*?*?*?*?*?*?*?*?*?*?*?*?*?*?*?*?*?*?*?,5.3,5.3,100,101919,0,-0,303,0.0,-0.0,0.0,0,0,0,0,93,2.1,10,5,9999,99999,9,999999999,0.0,999,999,99
3009,2,18,6,0,*?*?*?*?*?*?*?*?*?*?*?*?*?*?*?*?*?*?*?*?*?*?,4.9,4.8,100,101919,0,-0,301,0.0,-0.0,0.0,0,0,0,0,90,1.5,10,5,9999,99999,9,999999999,0.0,999,999,99
3009,2,18,7,0,*?*?*?*?*?*?*?*?*?*?*?*?*?*?*?*?*?*?*?*?*?*?,5.6,4.5,93,101919,44,1390,304,0.0,0.0,0.0,0,0,0,0,95,1.0,10,5,9999,99999,9,999999999,0.0,999,999,99
3009,2,18,8,0,*?*?*?*?*?*?*?*?*?*?*?*?*?*?*?*?*?*?*?*?*?*?,6.2,4.6,90,101919,249,1400,307,34.7,0.0,34.7,4059,0,4066,1353,100,2.1,10,5,9999,99999,9,999999999,0.4,999,999,99
3009,2,18,9,0,*?*?*?*?*?*?*?*?*?*?*?*?*?*?*?*?*?*?*?*?*?*?,7.4,6.2,93,101919,422,1400,312,68.7,0.0,68.7,8021,0,8042,2808,105,2.1,10,5,9999,99999,9,999999999,0.1,999,999,99
3009,2,18,10,0,*?*?*?*?*?*?*?*?*?*?*?*?*?*?*?*?*?*?*?*?*?*?,9.3,6.7,84,101919,551,1399,316,163.4,55.2,141.7,17955,5279,15988,4069,110,2.1,9,5,9999,99999,9,999999999,0.0,999,999,99
3009,2,18,11,0,*?*?*?*?*?*?*?*?*?*?*?*?*?*?*?*?*?*?*?*?*?*?,11.0,6.7,76,101919,628,1399,324,189.7,56.2,164.5,20858,5487,18553,4898,115,2.1,9,5,9999,99999,9,999999999,0.0,999,999,99
3009,2,18,12,0,*?*?*?*?*?*?*?*?*?*?*?*?*?*?*?*?*?*?*?*?*?*?,12.2,8.0,76,101919,648,1400,334,113.0,0.0,113.0,13338,0,13383,4994,120,2.1,10,5,9999,99999,9,999999999,0.0,999,999,99
3009,2,18,13,0,*?*?*?*?*?*?*?*?*?*?*?*?*?*?*?*?*?*?*?*?*?*?,12.4,6.9,69,101919,608,1399,335,105.3,0.0,105.3,12398,0,12439,4590,118,1.0,10,5,9999,99999,9,999999999,0.0,999,999,99
3009,2,18,14,0,*?*?*?*?*?*?*?*?*?*?*?*?*?*?*?*?*?*?*?*?*?*?,12.5,7.1,70,101919,513,1400,335,86.5,0.0,86.5,10142,0,10172,3650,117,0.5,10,5,9999,99999,9,999999999,0.1,999,999,99
3009,2,18,15,0,*?*?*?*?*?*?*?*?*?*?*?*?*?*?*?*?*?*?*?*?*?*?,12.6,6.2,66,101919,367,1397,336,58.0,0.0,58.0,6766,0,6782,2330,115,1.0,10,5,9999,99999,9,999999999,0.5,999,999,99
3009,2,18,16,0,*?*?*?*?*?*?*?*?*?*?*?*?*?*?*?*?*?*?*?*?*?*?,12.4,8.9,79,101919,183,1402,334,21.7,0.0,21.7,2560,-0,2562,841,113,1.5,10,5,9999,99999,9,999999999,0.0,999,999,99
3009,2,18,17,0,*?*?*?*?*?*?*?*?*?*?*?*?*?*?*?*?*?*?*?*?*?*?,11.8,8.1,78,101919,0,-0,332,0.0,-0.0,0.0,0,0,0,0,112,2.1,10,5,9999,99999,9,999999999,3.6,999,999,99
3009,2,18,18,0,*?*?*?*?*?*?*?*?*?*?*?*?*?*?*?*?*?*?*?*?*?*?,10.9,7.6,81,101919,0,-0,328,0.0,-0.0,0.0,0,0,0,0,110,1.0,10,5,9999,99999,9,999999999,1.2,999,999,99
3009,2,18,19,0,*?*?*?*?*?*?*?*?*?*?*?*?*?*?*?*?*?*?*?*?*?*?,8.8,7.4,92,101919,0,-0,318,0.0,-0.0,0.0,0,0,0,0,105,1.5,10,5,9999,99999,9,999999999,0.6,999,999,99
3009,2,18,20,0,*?*?*?*?*?*?*?*?*?*?*?*?*?*?*?*?*?*?*?*?*?*?,9.2,8.9,99,101919,0,-0,320,0.0,-0.0,0.0,0,0,0,0,100,0.5,10,5,9999,99999,9,999999999,0.0,999,999,99
3009,2,18,21,0,*?*?*?*?*?*?*?*?*?*?*?*?*?*?*?*?*?*?*?*?*?*?,8.4,8.1,99,101919,0,-0,316,0.0,-0.0,0.0,0,0,0,0,95,2.1,10,5,9999,99999,9,999999999,0.0,999,999,99
3009,2,18,22,0,*?*?*?*?*?*?*?*?*?*?*?*?*?*?*?*?*?*?*?*?*?*?,7.9,7.1,95,101919,0,-0,314,0.0,-0.0,0.0,0,0,0,0,90,2.1,10,5,9999,99999,9,999999999,0.0,999,999,99
3009,2,18,23,0,*?*?*?*?*?*?*?*?*?*?*?*?*?*?*?*?*?*?*?*?*?*?,7.8,7.7,99,101919,0,-0,314,0.0,-0.0,0.0,0,0,0,0,85,2.1,10,5,9999,99999,9,999999999,0.0,999,999,99
3009,2,18,24,0,*?*?*?*?*?*?*?*?*?*?*?*?*?*?*?*?*?*?*?*?*?*?,5.8,5.0,96,101919,0,-0,305,0.0,-0.0,0.0,0,0,0,0,110,3.6,10,5,9999,99999,9,999999999,0.0,999,999,99
3009,2,19,1,0,*?*?*?*?*?*?*?*?*?*?*?*?*?*?*?*?*?*?*?*?*?*?,7.0,5.5,89,101905,0,-0,310,0.0,-0.0,0.0,0,0,0,0,78,3.6,10,5,9999,99999,9,999999999,0.2,999,999,99
3009,2,19,2,0,*?*?*?*?*?*?*?*?*?*?*?*?*?*?*?*?*?*?*?*?*?*?,6.2,4.3,86,101905,0,-0,307,0.0,-0.0,0.0,0,0,0,0,77,3.1,10,5,9999,99999,9,999999999,3.4,999,999,99
3009,2,19,3,0,*?*?*?*?*?*?*?*?*?*?*?*?*?*?*?*?*?*?*?*?*?*?,6.0,4.3,89,101905,0,-0,306,0.0,-0.0,0.0,0,0,0,0,75,1.0,10,5,9999,99999,9,999999999,0.0,999,999,99
3009,2,19,4,0,*?*?*?*?*?*?*?*?*?*?*?*?*?*?*?*?*?*?*?*?*?*?,6.3,4.5,88,101905,0,-0,308,0.0,-0.0,0.0,0,0,0,0,73,2.1,10,5,9999,99999,9,999999999,0.9,999,999,99
3009,2,19,5,0,*?*?*?*?*?*?*?*?*?*?*?*?*?*?*?*?*?*?*?*?*?*?,5.9,4.6,91,101905,0,-0,306,0.0,-0.0,0.0,0,0,0,0,72,2.1,10,5,9999,99999,9,999999999,0.0,999,999,99
3009,2,19,6,0,*?*?*?*?*?*?*?*?*?*?*?*?*?*?*?*?*?*?*?*?*?*?,5.8,4.3,89,101905,0,-0,305,0.0,-0.0,0.0,0,0,0,0,70,1.5,10,5,9999,99999,9,999999999,0.7,999,999,99
3009,2,19,7,0,*?*?*?*?*?*?*?*?*?*?*?*?*?*?*?*?*?*?*?*?*?*?,5.6,3.0,83,101905,52,1411,305,0.0,0.0,0.0,0,0,0,0,85,1.0,10,5,9999,99999,9,999999999,1.6,999,999,99
3009,2,19,8,0,*?*?*?*?*?*?*?*?*?*?*?*?*?*?*?*?*?*?*?*?*?*?,6.0,4.5,89,101905,256,1397,302,62.8,45.6,54.5,6954,3378,6462,1164,100,2.1,9,5,9999,99999,9,999999999,2.9,999,999,99
3009,2,19,9,0,*?*?*?*?*?*?*?*?*?*?*?*?*?*?*?*?*?*?*?*?*?*?,6.4,4.5,87,101905,429,1398,304,121.9,52.8,105.7,13398,4767,11963,2881,115,2.1,9,5,9999,99999,9,999999999,2.0,999,999,99
3009,2,19,10,0,*?*?*?*?*?*?*?*?*?*?*?*?*?*?*?*?*?*?*?*?*?*?,8.4,4.3,75,101905,559,1400,312,166.1,55.3,144.0,18256,5289,16258,4150,130,2.1,9,5,9999,99999,9,999999999,0.7,999,999,99
3009,2,19,11,0,*?*?*?*?*?*?*?*?*?*?*?*?*?*?*?*?*?*?*?*?*?*?,9.6,5.1,73,101905,636,1399,318,192.4,56.3,166.8,21170,5480,18836,4985,145,2.1,9,5,9999,99999,9,999999999,1.3,999,999,99
3009,2,19,12,0,*?*?*?*?*?*?*?*?*?*?*?*?*?*?*?*?*?*?*?*?*?*?,9.8,4.5,69,101905,655,1399,319,199.0,56.5,172.5,21885,5546,19460,5206,160,2.1,9,5,9999,99999,9,999999999,0.1,999,999,99
3009,2,19,13,0,*?*?*?*?*?*?*?*?*?*?*?*?*?*?*?*?*?*?*?*?*?*?,10.0,3.9,66,101905,615,1397,320,185.5,56.1,160.8,20392,5458,18141,4759,157,1.0,9,5,9999,99999,9,999999999,0.0,999,999,99
3009,2,19,14,0,*?*?*?*?*?*?*?*?*?*?*?*?*?*?*?*?*?*?*?*?*?*?,10.0,3.8,65,101905,520,1399,320,152.8,54.7,132.5,16785,5177,14954,3753,153,0.5,9,5,9999,99999,9,999999999,0.0,999,999,99
3009,2,19,15,0,*?*?*?*?*?*?*?*?*?*?*?*?*?*?*?*?*?*?*?*?*?*?,10.1,4.6,68,101905,374,1397,325,59.4,0.0,59.4,6928,0,6945,2391,150,1.0,10,5,9999,99999,9,999999999,0.8,999,999,99
3009,2,19,16,0,*?*?*?*?*?*?*?*?*?*?*?*?*?*?*?*?*?*?*?*?*?*?,9.9,5.9,75,101905,189,1396,323,23.0,0.0,23.0,2712,-0,2715,892,147,1.5,10,5,9999,99999,9,999999999,0.1,999,999,99
3009,2,19,17,0,*?*?*?*?*?*?*?*?*?*?*?*?*?*?*?*?*?*?*?*?*?*?,9.1,6.4,82,101905,0,-0,320,0.0,-0.0,0.0,0,0,0,0,143,2.1,10,5,9999,99999,9,999999999,0.0,999,999,99
3009,2,19,18,0,*?*?*?*?*?*?*?*?*?*?*?*?*?*?*?*?*?*?*?*?*?*?,8.8,6.4,85,101905,0,-0,318,0.0,-0.0,0.0,0,0,0,0,140,1.0,10,5,9999,99999,9,999999999,0.0,999,999,99
3009,2,19,19,0,*?*?*?*?*?*?*?*?*?*?*?*?*?*?*?*?*?*?*?*?*?*?,8.6,6.9,88,101905,0,-0,317,0.0,-0.0,0.0,0,0,0,0,125,1.5,10,5,9999,99999,9,999999999,0.0,999,999,99
3009,2,19,20,0,*?*?*?*?*?*?*?*?*?*?*?*?*?*?*?*?*?*?*?*?*?*?,8.4,6.7,88,101905,0,-0,316,0.0,-0.0,0.0,0,0,0,0,110,0.5,10,5,9999,99999,9,999999999,0.2,999,999,99
3009,2,19,21,0,*?*?*?*?*?*?*?*?*?*?*?*?*?*?*?*?*?*?*?*?*?*?,7.4,6.2,92,101905,0,-0,312,0.0,-0.0,0.0,0,0,0,0,95,2.1,10,5,9999,99999,9,999999999,0.4,999,999,99
3009,2,19,22,0,*?*?*?*?*?*?*?*?*?*?*?*?*?*?*?*?*?*?*?*?*?*?,7.2,6.4,93,101905,0,-0,311,0.0,-0.0,0.0,0,0,0,0,80,2.1,10,5,9999,99999,9,999999999,0.0,999,999,99
3009,2,19,23,0,*?*?*?*?*?*?*?*?*?*?*?*?*?*?*?*?*?*?*?*?*?*?,6.9,5.9,93,101905,0,-0,310,0.0,-0.0,0.0,0,0,0,0,65,2.1,10,5,9999,99999,9,999999999,0.0,999,999,99
3009,2,19,24,0,*?*?*?*?*?*?*?*?*?*?*?*?*?*?*?*?*?*?*?*?*?*?,7.7,6.6,91,101905,0,-0,313,0.0,-0.0,0.0,0,0,0,0,80,3.6,10,5,9999,99999,9,999999999,0.0,999,999,99
3009,2,20,1,0,*?*?*?*?*?*?*?*?*?*?*?*?*?*?*?*?*?*?*?*?*?*?,6.1,1.5,72,102146,0,-0,307,0.0,-0.0,0.0,0,0,0,0,53,3.6,10,5,9999,99999,9,999999999,0.0,999,999,99
3009,2,20,2,0,*?*?*?*?*?*?*?*?*?*?*?*?*?*?*?*?*?*?*?*?*?*?,5.9,-0.8,61,102146,0,-0,307,0.0,-0.0,0.0,0,0,0,0,57,3.1,10,5,9999,99999,9,999999999,0.0,999,999,99
3009,2,20,3,0,*?*?*?*?*?*?*?*?*?*?*?*?*?*?*?*?*?*?*?*?*?*?,6.1,-0.8,61,102146,0,-0,308,0.0,-0.0,0.0,0,0,0,0,60,1.0,10,5,9999,99999,9,999999999,0.0,999,999,99
3009,2,20,4,0,*?*?*?*?*?*?*?*?*?*?*?*?*?*?*?*?*?*?*?*?*?*?,5.8,-0.8,62,102146,0,-0,306,0.0,-0.0,0.0,0,0,0,0,63,2.1,10,5,9999,99999,9,999999999,0.1,999,999,99
3009,2,20,5,0,*?*?*?*?*?*?*?*?*?*?*?*?*?*?*?*?*?*?*?*?*?*?,5.6,-0.6,64,102146,0,-0,305,0.0,-0.0,0.0,0,0,0,0,67,2.1,10,5,9999,99999,9,999999999,2.1,999,999,99
3009,2,20,6,0,*?*?*?*?*?*?*?*?*?*?*?*?*?*?*?*?*?*?*?*?*?*?,5.8,-1.3,60,102146,0,-0,306,0.0,-0.0,0.0,0,0,0,0,70,1.5,10,5,9999,99999,9,999999999,1.8,999,999,99
3009,2,20,7,0,*?*?*?*?*?*?*?*?*?*?*?*?*?*?*?*?*?*?*?*?*?*?,5.9,-1.3,59,102146,59,1401,307,0.0,0.0,0.0,0,0,0,0,73,1.0,10,5,9999,99999,9,999999999,0.0,999,999,99
3009,2,20,8,0,*?*?*?*?*?*?*?*?*?*?*?*?*?*?*?*?*?*?*?*?*?*?,6.5,-1.1,58,102146,264,1399,309,37.7,0.0,37.7,4401,0,4409,1472,77,2.1,10,5,9999,99999,9,999999999,0.1,999,999,99
3009,2,20,9,0,*?*?*?*?*?*?*?*?*?*?*?*?*?*?*?*?*?*?*?*?*?*?,6.4,-0.4,61,102146,437,1399,303,124.5,53.0,108.0,13679,4822,12208,2952,80,2.1,9,5,9999,99999,9,999999999,1.0,999,999,99
3009,2,20,10,0,*?*?*?*?*?*?*?*?*?*?*?*?*?*?*?*?*?*?*?*?*?*?,6.7,-0.4,60,102146,566,1398,305,168.7,55.4,146.3,18548,5314,16515,4231,83,2.1,9,5,9999,99999,9,999999999,0.6,999,999,99
3009,2,20,11,0,*?*?*?*?*?*?*?*?*?*?*?*?*?*?*?*?*?*?*?*?*?*?,7.2,-0.8,56,102146,643,1398,301,258.4,141.6,193.3,28264,14083,22038,4684,87,2.1,8,4,9999,99999,9,999999999,3.4,999,999,99
3009,2,20,12,0,*?*?*?*?*?*?*?*?*?*?*?*?*?*?*?*?*?*?*?*?*?*?,7.1,-0.8,56,102146,662,1397,306,201.6,56.6,174.8,22179,5559,19720,5293,90,2.1,9,5,9999,99999,9,999999999,0.3,999,999,99
3009,2,20,13,0,*?*?*?*?*?*?*?*?*?*?*?*?*?*?*?*?*?*?*?*?*?*?,7.3,-0.2,58,102146,623,1398,307,188.1,56.1,163.1,20677,5476,18393,4844,88,1.0,9,5,9999,99999,9,999999999,0.0,999,999,99
3009,2,20,14,0,*?*?*?*?*?*?*?*?*?*?*?*?*?*?*?*?*?*?*?*?*?*?,7.2,-0.0,60,102146,527,1398,307,155.3,54.8,134.7,17069,5191,15207,3826,87,0.5,9,5,9999,99999,9,999999999,0.6,999,999,99
3009,2,20,15,0,*?*?*?*?*?*?*?*?*?*?*?*?*?*?*?*?*?*?*?*?*?*?,7.2,-0.2,59,102146,381,1397,307,105.6,51.5,91.5,11595,4532,10360,2450,85,1.0,9,5,9999,99999,9,999999999,0.9,999,999,99
3009,2,20,16,0,*?*?*?*?*?*?*?*?*?*?*?*?*?*?*?*?*?*?*?*?*?*?,7.3,0.4,62,102146,196,1398,313,24.3,0.0,24.3,2866,-0,2870,944,83,1.5,10,5,9999,99999,9,999999999,0.0,999,999,99
3009,2,20,17,0,*?*?*?*?*?*?*?*?*?*?*?*?*?*?*?*?*?*?*?*?*?*?,6.8,0.2,63,102146,0,-0,305,0.0,-0.0,0.0,0,0,0,0,82,2.1,9,5,9999,99999,9,999999999,0.1,999,999,99
3009,2,20,18,0,*?*?*?*?*?*?*?*?*?*?*?*?*?*?*?*?*?*?*?*?*?*?,6.7,0.6,65,102146,0,-0,310,0.0,-0.0,0.0,0,0,0,0,80,1.0,10,5,9999,99999,9,999999999,0.0,999,999,99
3009,2,20,19,0,*?*?*?*?*?*?*?*?*?*?*?*?*?*?*?*?*?*?*?*?*?*?,6.5,0.8,67,102146,0,-0,309,0.0,-0.0,0.0,0,0,0,0,80,1.5,10,5,9999,99999,9,999999999,0.0,999,999,99
3009,2,20,20,0,*?*?*?*?*?*?*?*?*?*?*?*?*?*?*?*?*?*?*?*?*?*?,6.3,1.9,74,102146,0,-0,308,0.0,-0.0,0.0,0,0,0,0,80,0.5,10,5,9999,99999,9,999999999,0.8,999,999,99
3009,2,20,21,0,*?*?*?*?*?*?*?*?*?*?*?*?*?*?*?*?*?*?*?*?*?*?,6.8,2.3,72,102146,0,-0,310,0.0,-0.0,0.0,0,0,0,0,80,2.1,10,5,9999,99999,9,999999999,1.1,999,999,99
3009,2,20,22,0,*?*?*?*?*?*?*?*?*?*?*?*?*?*?*?*?*?*?*?*?*?*?,6.2,2.1,74,102146,0,-0,308,0.0,-0.0,0.0,0,0,0,0,80,2.1,10,5,9999,99999,9,999999999,0.0,999,999,99
3009,2,20,23,0,*?*?*?*?*?*?*?*?*?*?*?*?*?*?*?*?*?*?*?*?*?*?,6.2,1.5,72,102146,0,-0,308,0.0,-0.0,0.0,0,0,0,0,80,2.1,10,5,9999,99999,9,999999999,0.0,999,999,99
3009,2,20,24,0,*?*?*?*?*?*?*?*?*?*?*?*?*?*?*?*?*?*?*?*?*?*?,6.5,3.9,83,102146,0,-0,309,0.0,-0.0,0.0,0,0,0,0,50,3.6,10,5,9999,99999,9,999999999,0.2,999,999,99
3009,2,21,1,0,*?*?*?*?*?*?*?*?*?*?*?*?*?*?*?*?*?*?*?*?*?*?,6.2,6.2,100,102257,0,-0,307,0.0,-0.0,0.0,0,0,0,0,80,3.6,10,5,9999,99999,9,999999999,1.2,999,999,99
3009,2,21,2,0,*?*?*?*?*?*?*?*?*?*?*?*?*?*?*?*?*?*?*?*?*?*?,6.0,5.9,100,102257,0,-0,306,0.0,-0.0,0.0,0,0,0,0,80,3.1,10,5,9999,99999,9,999999999,0.0,999,999,99
3009,2,21,3,0,*?*?*?*?*?*?*?*?*?*?*?*?*?*?*?*?*?*?*?*?*?*?,5.6,5.6,100,102257,0,-0,304,0.0,-0.0,0.0,0,0,0,0,80,1.0,10,5,9999,99999,9,999999999,0.5,999,999,99
3009,2,21,4,0,*?*?*?*?*?*?*?*?*?*?*?*?*?*?*?*?*?*?*?*?*?*?,5.8,5.8,100,102257,0,-0,305,0.0,-0.0,0.0,0,0,0,0,80,2.1,10,5,9999,99999,9,999999999,1.6,999,999,99
3009,2,21,5,0,*?*?*?*?*?*?*?*?*?*?*?*?*?*?*?*?*?*?*?*?*?*?,5.1,5.1,100,102257,0,-0,302,0.0,-0.0,0.0,0,0,0,0,80,2.1,10,5,9999,99999,9,999999999,0.1,999,999,99
3009,2,21,6,0,*?*?*?*?*?*?*?*?*?*?*?*?*?*?*?*?*?*?*?*?*?*?,4.4,4.5,100,102257,0,-0,299,0.0,-0.0,0.0,0,0,0,0,80,1.5,10,5,9999,99999,9,999999999,0.0,999,999,99
3009,2,21,7,0,*?*?*?*?*?*?*?*?*?*?*?*?*?*?*?*?*?*?*?*?*?*?,4.9,4.8,100,102257,66,1392,301,0.0,0.0,0.0,0,0,0,0,82,1.0,10,5,9999,99999,9,999999999,0.0,999,999,99
3009,2,21,8,0,*?*?*?*?*?*?*?*?*?*?*?*?*?*?*?*?*?*?*?*?*?*?,5.3,5.3,100,102257,271,1396,295,90.1,117.0,67.4,9866,8997,7854,1447,83,2.1,8,4,9999,99999,9,999999999,0.6,999,999,99
3009,2,21,9,0,*?*?*?*?*?*?*?*?*?*?*?*?*?*?*?*?*?*?*?*?*?*?,6.9,6.9,100,102257,444,1396,302,168.5,133.5,126.0,18358,12383,14411,2837,85,2.1,8,4,9999,99999,9,999999999,0.0,999,999,99
3009,2,21,10,0,*?*?*?*?*?*?*?*?*?*?*?*?*?*?*?*?*?*?*?*?*?*?,8.0,6.6,100,102257,574,1398,303,268.4,233.4,172.6,28499,23185,19578,3685,87,2.1,7,4,9999,99999,9,999999999,0.0,999,999,99
3009,2,21,11,0,*?*?*?*?*?*?*?*?*?*?*?*?*?*?*?*?*?*?*?*?*?*?,10.4,6.1,85,102257,651,1398,313,309.6,237.3,199.0,32967,24250,22378,4412,88,2.1,7,4,9999,99999,9,999999999,0.0,999,999,99
3009,2,21,12,0,*?*?*?*?*?*?*?*?*?*?*?*?*?*?*?*?*?*?*?*?*?*?,11.1,5.8,79,102257,670,1398,325,204.3,56.7,177.1,22466,5581,19972,5384,90,2.1,9,5,9999,99999,9,999999999,0.0,999,999,99
3009,2,21,13,0,*?*?*?*?*?*?*?*?*?*?*?*?*?*?*?*?*?*?*?*?*?*?,11.0,4.6,74,102257,630,1397,324,190.7,56.2,165.3,20963,5494,18645,4928,88,1.0,9,5,9999,99999,9,999999999,0.0,999,999,99
3009,2,21,14,0,*?*?*?*?*?*?*?*?*?*?*?*?*?*?*?*?*?*?*?*?*?*?,11.2,6.2,81,102257,534,1397,325,157.8,54.9,136.8,17339,5227,15443,3900,87,0.5,9,5,9999,99999,9,999999999,0.0,999,999,99
3009,2,21,15,0,*?*?*?*?*?*?*?*?*?*?*?*?*?*?*?*?*?*?*?*?*?*?,11.4,5.0,73,102257,388,1396,331,62.2,0.0,62.2,7257,0,7275,2514,85,1.0,10,5,9999,99999,9,999999999,0.0,999,999,99
3009,2,21,16,0,*?*?*?*?*?*?*?*?*?*?*?*?*?*?*?*?*?*?*?*?*?*?,11.3,6.9,84,102257,203,1399,321,59.1,102.7,44.2,6322,6384,5401,798,83,1.5,8,4,9999,99999,9,999999999,0.0,999,999,99
3009,2,21,17,0,*?*?*?*?*?*?*?*?*?*?*?*?*?*?*?*?*?*?*?*?*?*?,10.5,7.4,92,102257,0,-0,326,0.0,-0.0,0.0,0,0,0,0,82,2.1,10,5,9999,99999,9,999999999,0.0,999,999,99
3009,2,21,18,0,*?*?*?*?*?*?*?*?*?*?*?*?*?*?*?*?*?*?*?*?*?*?,9.4,6.4,93,102257,0,-0,321,0.0,-0.0,0.0,0,0,0,0,80,1.0,10,5,9999,99999,9,999999999,0.0,999,999,99
3009,2,21,19,0,*?*?*?*?*?*?*?*?*?*?*?*?*?*?*?*?*?*?*?*?*?*?,9.1,6.4,94,102257,0,-0,320,0.0,-0.0,0.0,0,0,0,0,78,1.5,10,5,9999,99999,9,999999999,0.0,999,999,99
3009,2,21,20,0,*?*?*?*?*?*?*?*?*?*?*?*?*?*?*?*?*?*?*?*?*?*?,8.1,6.9,100,102257,0,-0,315,0.0,-0.0,0.0,0,0,0,0,77,0.5,10,5,9999,99999,9,999999999,0.0,999,999,99
3009,2,21,21,0,*?*?*?*?*?*?*?*?*?*?*?*?*?*?*?*?*?*?*?*?*?*?,7.4,5.5,99,102257,0,-0,312,0.0,-0.0,0.0,0,0,0,0,75,2.1,10,5,9999,99999,9,999999999,0.0,999,999,99
3009,2,21,22,0,*?*?*?*?*?*?*?*?*?*?*?*?*?*?*?*?*?*?*?*?*?*?,7.3,6.1,100,102257,0,-0,312,0.0,-0.0,0.0,0,0,0,0,73,2.1,10,5,9999,99999,9,999999999,0.0,999,999,99
3009,2,21,23,0,*?*?*?*?*?*?*?*?*?*?*?*?*?*?*?*?*?*?*?*?*?*?,7.5,6.1,100,102257,0,-0,313,0.0,-0.0,0.0,0,0,0,0,72,2.1,10,5,9999,99999,9,999999999,0.0,999,999,99
3009,2,21,24,0,*?*?*?*?*?*?*?*?*?*?*?*?*?*?*?*?*?*?*?*?*?*?,6.2,5.1,100,102257,0,-0,307,0.0,-0.0,0.0,0,0,0,0,80,3.6,10,5,9999,99999,9,999999999,1.8,999,999,99
3009,2,22,1,0,*?*?*?*?*?*?*?*?*?*?*?*?*?*?*?*?*?*?*?*?*?*?,8.4,4.1,73,101956,0,-0,317,0.0,-0.0,0.0,0,0,0,0,68,3.6,10,5,9999,99999,9,999999999,0.0,999,999,99
3009,2,22,2,0,*?*?*?*?*?*?*?*?*?*?*?*?*?*?*?*?*?*?*?*?*?*?,8.9,3.2,66,101956,0,-0,319,0.0,-0.0,0.0,0,0,0,0,67,3.1,10,5,9999,99999,9,999999999,0.0,999,999,99
3009,2,22,3,0,*?*?*?*?*?*?*?*?*?*?*?*?*?*?*?*?*?*?*?*?*?*?,8.9,2.9,64,101956,0,-0,319,0.0,-0.0,0.0,0,0,0,0,65,1.0,10,5,9999,99999,9,999999999,0.0,999,999,99
3009,2,22,4,0,*?*?*?*?*?*?*?*?*?*?*?*?*?*?*?*?*?*?*?*?*?*?,8.4,2.3,64,101956,0,-0,317,0.0,-0.0,0.0,0,0,0,0,63,2.1,10,5,9999,99999,9,999999999,0.0,999,999,99
3009,2,22,5,0,*?*?*?*?*?*?*?*?*?*?*?*?*?*?*?*?*?*?*?*?*?*?,8.0,3.8,73,101956,0,-0,315,0.0,-0.0,0.0,0,0,0,0,62,2.1,10,5,9999,99999,9,999999999,0.0,999,999,99
3009,2,22,6,0,*?*?*?*?*?*?*?*?*?*?*?*?*?*?*?*?*?*?*?*?*?*?,7.9,4.1,75,101956,0,-0,301,0.0,-0.0,0.0,0,0,0,0,60,1.5,7,4,9999,99999,9,999999999,0.0,999,999,99
3009,2,22,7,0,*?*?*?*?*?*?*?*?*?*?*?*?*?*?*?*?*?*?*?*?*?*?,7.7,4.5,78,101956,74,1401,269,1.1,14.2,0.3,126,805,63,14,60,1.0,0,0,9999,99999,9,999999999,0.0,999,999,99
3009,2,22,8,0,*?*?*?*?*?*?*?*?*?*?*?*?*?*?*?*?*?*?*?*?*?*?,8.2,5.3,80,101956,279,1398,273,140.3,491.8,42.1,14602,37955,6498,787,60,2.1,0,0,9999,99999,9,999999999,0.0,999,999,99
3009,2,22,9,0,*?*?*?*?*?*?*?*?*?*?*?*?*?*?*?*?*?*?*?*?*?*?,8.6,5.3,78,101956,452,1397,274,257.8,557.6,77.3,26753,50280,11282,1468,60,2.1,0,0,9999,99999,9,999999999,0.0,999,999,99
3009,2,22,10,0,*?*?*?*?*?*?*?*?*?*?*?*?*?*?*?*?*?*?*?*?*?*?,9.2,5.0,74,101956,581,1396,276,345.6,581.2,103.7,35942,55444,14641,2050,60,2.1,0,0,9999,99999,9,999999999,0.0,999,999,99
3009,2,22,11,0,*?*?*?*?*?*?*?*?*?*?*?*?*?*?*?*?*?*?*?*?*?*?,10.7,4.8,66,101956,658,1396,281,397.8,590.8,119.3,41447,57548,16553,2448,60,2.1,0,0,9999,99999,9,999999999,0.0,999,999,99
3009,2,22,12,0,*?*?*?*?*?*?*?*?*?*?*?*?*?*?*?*?*?*?*?*?*?*?,11.4,3.4,56,101956,677,1396,281,410.7,592.9,123.2,42821,57988,17019,2555,60,2.1,0,0,9999,99999,9,999999999,0.0,999,999,99
3009,2,22,13,0,*?*?*?*?*?*?*?*?*?*?*?*?*?*?*?*?*?*?*?*?*?*?,11.1,3.2,57,101956,637,1396,280,383.6,588.4,115.1,39953,57034,16042,2335,58,1.0,0,0,9999,99999,9,999999999,0.0,999,999,99
3009,2,22,14,0,*?*?*?*?*?*?*?*?*?*?*?*?*?*?*?*?*?*?*?*?*?*?,11.4,3.9,59,101956,541,1396,282,318.3,575.1,95.5,33077,54092,13616,1859,57,0.5,0,0,9999,99999,9,999999999,0.0,999,999,99
3009,2,22,15,0,*?*?*?*?*?*?*?*?*?*?*?*?*?*?*?*?*?*?*?*?*?*?,11.2,3.6,58,101956,395,1396,281,219.2,542.4,65.8,22750,47105,9749,1236,55,1.0,0,0,9999,99999,9,999999999,0.0,999,999,99
3009,2,22,16,0,*?*?*?*?*?*?*?*?*?*?*?*?*?*?*?*?*?*?*?*?*?*?,11.1,4.3,61,101956,209,1394,282,93.2,434.9,28.0,9570,31431,4548,564,53,1.5,0,0,9999,99999,9,999999999,0.0,999,999,99
3009,2,22,17,0,*?*?*?*?*?*?*?*?*?*?*?*?*?*?*?*?*?*?*?*?*?*?,11.0,5.0,65,101956,0,-0,306,0.0,-0.0,0.0,0,0,0,0,52,2.1,5,3,9999,99999,9,999999999,0.0,999,999,99
3009,2,22,18,0,*?*?*?*?*?*?*?*?*?*?*?*?*?*?*?*?*?*?*?*?*?*?,10.8,5.6,69,101956,0,-0,328,0.0,-0.0,0.0,0,0,0,0,50,1.0,10,5,9999,99999,9,999999999,0.0,999,999,99
3009,2,22,19,0,*?*?*?*?*?*?*?*?*?*?*?*?*?*?*?*?*?*?*?*?*?*?,9.6,5.8,75,101956,0,-0,322,0.0,-0.0,0.0,0,0,0,0,47,1.5,10,5,9999,99999,9,999999999,0.0,999,999,99
3009,2,22,20,0,*?*?*?*?*?*?*?*?*?*?*?*?*?*?*?*?*?*?*?*?*?*?,10.0,6.6,77,101956,0,-0,324,0.0,-0.0,0.0,0,0,0,0,43,0.5,10,5,9999,99999,9,999999999,0.0,999,999,99
3009,2,22,21,0,*?*?*?*?*?*?*?*?*?*?*?*?*?*?*?*?*?*?*?*?*?*?,9.9,7.0,81,101956,0,-0,323,0.0,-0.0,0.0,0,0,0,0,40,2.1,10,5,9999,99999,9,999999999,0.0,999,999,99
3009,2,22,22,0,*?*?*?*?*?*?*?*?*?*?*?*?*?*?*?*?*?*?*?*?*?*?,8.4,6.9,88,101956,0,-0,316,0.0,-0.0,0.0,0,0,0,0,37,2.1,10,5,9999,99999,9,999999999,0.0,999,999,99
3009,2,22,23,0,*?*?*?*?*?*?*?*?*?*?*?*?*?*?*?*?*?*?*?*?*?*?,8.3,6.7,87,101956,0,-0,316,0.0,-0.0,0.0,0,0,0,0,33,2.1,10,5,9999,99999,9,999999999,0.0,999,999,99
3009,2,22,24,0,*?*?*?*?*?*?*?*?*?*?*?*?*?*?*?*?*?*?*?*?*?*?,7.7,5.1,82,101956,0,-0,314,0.0,-0.0,0.0,0,0,0,0,70,3.6,10,5,9999,99999,9,999999999,0.3,999,999,99
3009,2,23,1,0,*?*?*?*?*?*?*?*?*?*?*?*?*?*?*?*?*?*?*?*?*?*?,6.7,4.5,86,102058,0,-0,309,0.0,-0.0,0.0,0,0,0,0,28,3.6,10,5,9999,99999,9,999999999,0.0,999,999,99
3009,2,23,2,0,*?*?*?*?*?*?*?*?*?*?*?*?*?*?*?*?*?*?*?*?*?*?,5.5,3.4,86,102058,0,-0,304,0.0,-0.0,0.0,0,0,0,0,27,3.1,10,5,9999,99999,9,999999999,0.5,999,999,99
3009,2,23,3,0,*?*?*?*?*?*?*?*?*?*?*?*?*?*?*?*?*?*?*?*?*?*?,4.3,3.4,94,102058,0,-0,299,0.0,-0.0,0.0,0,0,0,0,25,1.0,10,5,9999,99999,9,999999999,0.4,999,999,99
3009,2,23,4,0,*?*?*?*?*?*?*?*?*?*?*?*?*?*?*?*?*?*?*?*?*?*?,4.6,4.1,96,102058,0,-0,300,0.0,-0.0,0.0,0,0,0,0,23,2.1,10,5,9999,99999,9,999999999,0.0,999,999,99
3009,2,23,5,0,*?*?*?*?*?*?*?*?*?*?*?*?*?*?*?*?*?*?*?*?*?*?,5.0,3.9,94,102058,0,-0,302,0.0,-0.0,0.0,0,0,0,0,22,2.1,10,5,9999,99999,9,999999999,0.0,999,999,99
3009,2,23,6,0,*?*?*?*?*?*?*?*?*?*?*?*?*?*?*?*?*?*?*?*?*?*?,5.2,4.5,95,102058,0,-0,303,0.0,-0.0,0.0,0,0,0,0,20,1.5,10,5,9999,99999,9,999999999,0.0,999,999,99
3009,2,23,7,0,*?*?*?*?*?*?*?*?*?*?*?*?*?*?*?*?*?*?*?*?*?*?,5.2,4.8,97,102058,81,1390,290,4.9,30.1,3.2,565,1424,643,65,23,1.0,7,4,9999,99999,9,999999999,0.0,999,999,99
3009,2,23,8,0,*?*?*?*?*?*?*?*?*?*?*?*?*?*?*?*?*?*?*?*?*?*?,4.9,4.1,95,102058,286,1394,288,114.8,199.7,73.8,12156,15164,8761,1402,27,2.1,7,4,9999,99999,9,999999999,0.0,999,999,99
3009,2,23,9,0,*?*?*?*?*?*?*?*?*?*?*?*?*?*?*?*?*?*?*?*?*?*?,6.3,4.6,89,102058,460,1397,299,175.6,134.4,131.4,19135,12593,15005,2972,30,2.1,8,4,9999,99999,9,999999999,0.0,999,999,99
3009,2,23,10,0,*?*?*?*?*?*?*?*?*?*?*?*?*?*?*?*?*?*?*?*?*?*?,7.8,5.6,86,102058,589,1396,293,327.4,407.4,155.5,34161,39456,19103,3115,33,2.1,5,3,9999,99999,9,999999999,0.0,999,999,99
3009,2,23,11,0,*?*?*?*?*?*?*?*?*?*?*?*?*?*?*?*?*?*?*?*?*?*?,10.1,5.9,76,102058,666,1396,307,352.7,331.3,194.7,37726,34033,21978,4309,37,2.1,6,3,9999,99999,9,999999999,0.0,999,999,99
3009,2,23,12,0,*?*?*?*?*?*?*?*?*?*?*?*?*?*?*?*?*?*?*?*?*?*?,9.9,5.0,71,102058,685,1396,297,402.9,483.0,166.0,42610,48204,20465,3465,40,2.1,4,2,9999,99999,9,999999999,0.0,999,999,99
3009,2,23,13,0,*?*?*?*?*?*?*?*?*?*?*?*?*?*?*?*?*?*?*?*?*?*?,10.4,4.8,68,102058,645,1397,294,384.2,529.9,139.5,41036,52424,17665,2811,42,1.0,3,2,9999,99999,9,999999999,0.0,999,999,99
3009,2,23,14,0,*?*?*?*?*?*?*?*?*?*?*?*?*?*?*?*?*?*?*?*?*?*?,10.1,5.0,70,102058,548,1395,306,282.9,322.7,156.2,30124,31717,17871,3264,43,0.5,6,3,9999,99999,9,999999999,0.0,999,999,99
3009,2,23,15,0,*?*?*?*?*?*?*?*?*?*?*?*?*?*?*?*?*?*?*?*?*?*?,10.5,6.7,77,102058,402,1396,301,217.0,443.0,89.4,22861,38577,11634,1651,45,1.0,4,2,9999,99999,9,999999999,0.0,999,999,99
3009,2,23,16,0,*?*?*?*?*?*?*?*?*?*?*?*?*?*?*?*?*?*?*?*?*?*?,10.3,7.0,80,102058,216,1395,305,91.2,309.3,43.3,9285,21088,6424,766,47,1.5,5,3,9999,99999,9,999999999,0.0,999,999,99
3009,2,23,17,0,*?*?*?*?*?*?*?*?*?*?*?*?*?*?*?*?*?*?*?*?*?*?,9.9,6.7,80,102058,3,1323,307,0.0,0.0,0.0,0,0,0,0,48,2.1,6,3,9999,99999,9,999999999,0.0,999,999,99
3009,2,23,18,0,*?*?*?*?*?*?*?*?*?*?*?*?*?*?*?*?*?*?*?*?*?*?,9.0,7.4,90,102058,0,-0,319,0.0,-0.0,0.0,0,0,0,0,50,1.0,10,5,9999,99999,9,999999999,0.0,999,999,99
3009,2,23,19,0,*?*?*?*?*?*?*?*?*?*?*?*?*?*?*?*?*?*?*?*?*?*?,8.1,7.1,94,102058,0,-0,315,0.0,-0.0,0.0,0,0,0,0,102,1.5,10,5,9999,99999,9,999999999,0.0,999,999,99
3009,2,23,20,0,*?*?*?*?*?*?*?*?*?*?*?*?*?*?*?*?*?*?*?*?*?*?,6.6,6.6,100,102058,0,-0,309,0.0,-0.0,0.0,0,0,0,0,153,0.5,10,5,9999,99999,9,999999999,0.0,999,999,99
3009,2,23,21,0,*?*?*?*?*?*?*?*?*?*?*?*?*?*?*?*?*?*?*?*?*?*?,7.3,6.6,95,102058,0,-0,312,0.0,-0.0,0.0,0,0,0,0,205,2.1,10,5,9999,99999,9,999999999,0.0,999,999,99
3009,2,23,22,0,*?*?*?*?*?*?*?*?*?*?*?*?*?*?*?*?*?*?*?*?*?*?,6.3,5.3,93,102058,0,-0,307,0.0,-0.0,0.0,0,0,0,0,257,2.1,10,5,9999,99999,9,999999999,0.0,999,999,99
3009,2,23,23,0,*?*?*?*?*?*?*?*?*?*?*?*?*?*?*?*?*?*?*?*?*?*?,5.3,3.9,91,102058,0,-0,303,0.0,-0.0,0.0,0,0,0,0,308,2.1,10,5,9999,99999,9,999999999,0.0,999,999,99
3009,2,23,24,0,*?*?*?*?*?*?*?*?*?*?*?*?*?*?*?*?*?*?*?*?*?*?,8.1,5.6,84,102058,0,-0,315,0.0,-0.0,0.0,0,0,0,0,30,3.6,10,5,9999,99999,9,999999999,0.0,999,999,99
3009,2,24,1,0,*?*?*?*?*?*?*?*?*?*?*?*?*?*?*?*?*?*?*?*?*?*?,2.8,2.5,100,102430,0,-0,293,0.0,-0.0,0.0,0,0,0,0,360,3.6,10,5,9999,99999,9,999999999,0.0,999,999,99
3009,2,24,2,0,*?*?*?*?*?*?*?*?*?*?*?*?*?*?*?*?*?*?*?*?*?*?,1.6,1.5,100,102430,0,-0,288,0.0,-0.0,0.0,0,0,0,0,360,3.1,10,5,9999,99999,9,999999999,0.0,999,999,99
3009,2,24,3,0,*?*?*?*?*?*?*?*?*?*?*?*?*?*?*?*?*?*?*?*?*?*?,1.4,1.0,100,102430,0,-0,287,0.0,-0.0,0.0,0,0,0,0,360,1.0,10,5,9999,99999,9,999999999,0.0,999,999,99
3009,2,24,4,0,*?*?*?*?*?*?*?*?*?*?*?*?*?*?*?*?*?*?*?*?*?*?,1.2,0.8,100,102430,0,-0,286,0.0,-0.0,0.0,0,0,0,0,360,2.1,10,5,9999,99999,9,999999999,0.0,999,999,99
3009,2,24,5,0,*?*?*?*?*?*?*?*?*?*?*?*?*?*?*?*?*?*?*?*?*?*?,0.6,0.6,100,102430,0,-0,284,0.0,-0.0,0.0,0,0,0,0,360,2.1,10,5,9999,99999,9,999999999,0.0,999,999,99
3009,2,24,6,0,*?*?*?*?*?*?*?*?*?*?*?*?*?*?*?*?*?*?*?*?*?*?,0.1,-0.0,100,102430,0,-0,282,0.0,-0.0,0.0,0,0,0,0,360,1.5,10,5,9999,99999,9,999999999,0.0,999,999,99
3009,2,24,7,0,*?*?*?*?*?*?*?*?*?*?*?*?*?*?*?*?*?*?*?*?*?*?,0.5,0.4,100,102430,89,1396,279,5.8,12.0,5.0,684,418,720,76,360,1.0,9,5,9999,99999,9,999999999,0.0,999,999,99
3009,2,24,8,0,*?*?*?*?*?*?*?*?*?*?*?*?*?*?*?*?*?*?*?*?*?*?,0.9,0.8,100,102430,294,1394,285,43.8,0.0,43.8,5106,0,5116,1721,360,2.1,10,5,9999,99999,9,999999999,0.0,999,999,99
3009,2,24,9,0,*?*?*?*?*?*?*?*?*?*?*?*?*?*?*?*?*?*?*?*?*?*?,2.3,2.3,100,102430,467,1394,286,135.3,53.7,117.3,14852,4981,13242,3247,360,2.1,9,5,9999,99999,9,999999999,0.0,999,999,99
3009,2,24,10,0,*?*?*?*?*?*?*?*?*?*?*?*?*?*?*?*?*?*?*?*?*?*?,5.2,3.9,96,102430,597,1396,298,179.5,55.8,155.7,19733,5413,17558,4567,360,2.1,9,5,9999,99999,9,999999999,0.0,999,999,99
3009,2,24,11,0,*?*?*?*?*?*?*?*?*?*?*?*?*?*?*?*?*?*?*?*?*?*?,6.9,4.5,88,102430,673,1395,306,205.8,56.7,178.4,22634,5590,20119,5434,360,2.1,9,5,9999,99999,9,999999999,0.0,999,999,99
3009,2,24,12,0,*?*?*?*?*?*?*?*?*?*?*?*?*?*?*?*?*?*?*?*?*?*?,7.7,5.5,90,102430,692,1395,301,332.3,239.2,213.7,35449,24725,23903,4851,360,2.1,7,4,9999,99999,9,999999999,0.0,999,999,99
3009,2,24,13,0,*?*?*?*?*?*?*?*?*?*?*?*?*?*?*?*?*?*?*?*?*?*?,8.1,3.9,79,102430,652,1395,306,263.0,141.8,196.7,28702,14384,22214,4788,302,1.0,8,4,9999,99999,9,999999999,0.0,999,999,99
3009,2,24,14,0,*?*?*?*?*?*?*?*?*?*?*?*?*?*?*?*?*?*?*?*?*?*?,7.8,5.0,85,102430,555,1394,310,165.4,55.3,143.4,18172,5297,16179,4127,243,0.5,9,5,9999,99999,9,999999999,0.0,999,999,99
3009,2,24,15,0,*?*?*?*?*?*?*?*?*?*?*?*?*?*?*?*?*?*?*?*?*?*?,8.2,4.6,82,102430,409,1395,311,115.3,52.3,100.0,12655,4707,11297,2703,185,1.0,9,5,9999,99999,9,999999999,0.0,999,999,99
3009,2,24,16,0,*?*?*?*?*?*?*?*?*?*?*?*?*?*?*?*?*?*?*?*?*?*?,7.8,4.8,85,102430,223,1396,301,80.8,180.6,52.0,8603,11911,6283,954,127,1.5,7,4,9999,99999,9,999999999,0.0,999,999,99
3009,2,24,17,0,*?*?*?*?*?*?*?*?*?*?*?*?*?*?*?*?*?*?*?*?*?*?,6.8,3.9,87,102430,10,1437,301,0.0,0.0,0.0,0,0,0,0,68,2.1,8,4,9999,99999,9,999999999,0.0,999,999,99
3009,2,24,18,0,*?*?*?*?*?*?*?*?*?*?*?*?*?*?*?*?*?*?*?*?*?*?,6.0,4.6,95,102430,0,-0,306,0.0,-0.0,0.0,0,0,0,0,10,1.0,10,5,9999,99999,9,999999999,0.0,999,999,99
3009,2,24,19,0,*?*?*?*?*?*?*?*?*?*?*?*?*?*?*?*?*?*?*?*?*?*?,4.6,3.6,97,102430,0,-0,300,0.0,-0.0,0.0,0,0,0,0,10,1.5,10,5,9999,99999,9,999999999,0.0,999,999,99
3009,2,24,20,0,*?*?*?*?*?*?*?*?*?*?*?*?*?*?*?*?*?*?*?*?*?*?,4.0,3.0,98,102430,0,-0,298,0.0,-0.0,0.0,0,0,0,0,10,0.5,10,5,9999,99999,9,999999999,0.0,999,999,99
3009,2,24,21,0,*?*?*?*?*?*?*?*?*?*?*?*?*?*?*?*?*?*?*?*?*?*?,4.1,3.4,99,102430,0,-0,298,0.0,-0.0,0.0,0,0,0,0,10,2.1,10,5,9999,99999,9,999999999,0.0,999,999,99
3009,2,24,22,0,*?*?*?*?*?*?*?*?*?*?*?*?*?*?*?*?*?*?*?*?*?*?,4.9,4.5,100,102430,0,-0,301,0.0,-0.0,0.0,0,0,0,0,10,2.1,10,5,9999,99999,9,999999999,0.0,999,999,99
3009,2,24,23,0,*?*?*?*?*?*?*?*?*?*?*?*?*?*?*?*?*?*?*?*?*?*?,3.5,3.4,100,102430,0,-0,296,0.0,-0.0,0.0,0,0,0,0,10,2.1,10,5,9999,99999,9,999999999,0.0,999,999,99
3009,2,24,24,0,*?*?*?*?*?*?*?*?*?*?*?*?*?*?*?*?*?*?*?*?*?*?,4.4,3.2,97,102430,0,-0,299,0.0,-0.0,0.0,0,0,0,0,360,3.6,10,5,9999,99999,9,999999999,0.0,999,999,99
3009,2,25,1,0,*?*?*?*?*?*?*?*?*?*?*?*?*?*?*?*?*?*?*?*?*?*?,2.2,2.3,100,102699,0,-0,290,0.0,-0.0,0.0,0,0,0,0,10,3.6,10,5,9999,99999,9,999999999,0.0,999,999,99
3009,2,25,2,0,*?*?*?*?*?*?*?*?*?*?*?*?*?*?*?*?*?*?*?*?*?*?,2.1,2.1,100,102699,0,-0,290,0.0,-0.0,0.0,0,0,0,0,10,3.1,10,5,9999,99999,9,999999999,0.0,999,999,99
3009,2,25,3,0,*?*?*?*?*?*?*?*?*?*?*?*?*?*?*?*?*?*?*?*?*?*?,2.5,2.5,100,102699,0,-0,291,0.0,-0.0,0.0,0,0,0,0,10,1.0,10,5,9999,99999,9,999999999,0.0,999,999,99
3009,2,25,4,0,*?*?*?*?*?*?*?*?*?*?*?*?*?*?*?*?*?*?*?*?*?*?,1.9,1.9,100,102699,0,-0,289,0.0,-0.0,0.0,0,0,0,0,10,2.1,10,5,9999,99999,9,999999999,0.0,999,999,99
3009,2,25,5,0,*?*?*?*?*?*?*?*?*?*?*?*?*?*?*?*?*?*?*?*?*?*?,1.1,1.0,100,102699,0,-0,286,0.0,-0.0,0.0,0,0,0,0,10,2.1,10,5,9999,99999,9,999999999,0.0,999,999,99
3009,2,25,6,0,*?*?*?*?*?*?*?*?*?*?*?*?*?*?*?*?*?*?*?*?*?*?,1.6,1.7,100,102699,0,-0,288,0.0,-0.0,0.0,0,0,0,0,10,1.5,10,5,9999,99999,9,999999999,0.0,999,999,99
3009,2,25,7,0,*?*?*?*?*?*?*?*?*?*?*?*?*?*?*?*?*?*?*?*?*?*?,2.1,2.1,100,102699,97,1399,281,11.2,40.6,8.4,1292,1691,1344,138,12,1.0,8,4,9999,99999,9,999999999,0.0,999,999,99
3009,2,25,8,0,*?*?*?*?*?*?*?*?*?*?*?*?*?*?*?*?*?*?*?*?*?*?,1.6,1.5,100,102699,302,1395,264,145.7,353.4,69.2,15245,27423,9086,1259,13,2.1,5,3,9999,99999,9,999999999,0.0,999,999,99
3009,2,25,9,0,*?*?*?*?*?*?*?*?*?*?*?*?*?*?*?*?*?*?*?*?*?*?,4.3,3.0,97,102699,475,1394,267,270.7,506.2,98.3,28823,46595,12829,1837,15,2.1,3,2,9999,99999,9,999999999,0.0,999,999,99
3009,2,25,10,0,*?*?*?*?*?*?*?*?*?*?*?*?*?*?*?*?*?*?*?*?*?*?,5.7,3.2,89,102699,604,1394,268,360.7,559.4,118.3,37299,53509,16317,2327,17,2.1,2,1,9999,99999,9,999999999,0.0,999,999,99
3009,2,25,11,0,*?*?*?*?*?*?*?*?*?*?*?*?*?*?*?*?*?*?*?*?*?*?,6.8,3.4,84,102699,681,1395,296,326.5,238.7,209.9,34809,24610,23511,4736,18,2.1,7,4,9999,99999,9,999999999,0.0,999,999,99
3009,2,25,12,0,*?*?*?*?*?*?*?*?*?*?*?*?*?*?*?*?*?*?*?*?*?*?,7.8,3.4,77,102699,700,1395,310,214.9,57.0,186.3,23644,5642,21010,5753,20,2.1,9,5,9999,99999,9,999999999,0.0,999,999,99
3009,2,25,13,0,*?*?*?*?*?*?*?*?*?*?*?*?*?*?*?*?*?*?*?*?*?*?,8.3,3.9,78,102699,659,1394,303,314.9,237.8,202.5,33536,24366,22727,4514,20,1.0,7,4,9999,99999,9,999999999,0.0,999,999,99
3009,2,25,14,0,*?*?*?*?*?*?*?*?*?*?*?*?*?*?*?*?*?*?*?*?*?*?,8.4,3.2,73,102699,563,1396,298,291.7,324.0,161.0,31075,32064,18393,3387,20,0.5,6,3,9999,99999,9,999999999,0.0,999,999,99
3009,2,25,15,0,*?*?*?*?*?*?*?*?*?*?*?*?*?*?*?*?*?*?*?*?*?*?,8.5,2.5,70,102699,416,1395,283,230.9,493.3,83.8,23650,43071,11916,1527,20,1.0,3,2,9999,99999,9,999999999,0.0,999,999,99
3009,2,25,16,0,*?*?*?*?*?*?*?*?*?*?*?*?*?*?*?*?*?*?*?*?*?*?,8.2,2.5,71,102699,230,1397,297,93.7,254.9,51.7,9800,17325,6889,930,20,1.5,6,3,9999,99999,9,999999999,0.0,999,999,99
3009,2,25,17,0,*?*?*?*?*?*?*?*?*?*?*?*?*?*?*?*?*?*?*?*?*?*?,8.4,2.3,69,102699,16,1373,297,0.0,0.0,0.0,0,0,0,0,20,2.1,6,3,9999,99999,9,999999999,0.0,999,999,99
3009,2,25,18,0,*?*?*?*?*?*?*?*?*?*?*?*?*?*?*?*?*?*?*?*?*?*?,6.6,2.3,78,102699,0,-0,309,0.0,-0.0,0.0,0,0,0,0,20,1.0,10,5,9999,99999,9,999999999,0.0,999,999,99
3009,2,25,19,0,*?*?*?*?*?*?*?*?*?*?*?*?*?*?*?*?*?*?*?*?*?*?,5.8,1.7,79,102699,0,-0,306,0.0,-0.0,0.0,0,0,0,0,23,1.5,10,5,9999,99999,9,999999999,0.0,999,999,99
3009,2,25,20,0,*?*?*?*?*?*?*?*?*?*?*?*?*?*?*?*?*?*?*?*?*?*?,5.1,1.0,80,102699,0,-0,303,0.0,-0.0,0.0,0,0,0,0,27,0.5,10,5,9999,99999,9,999999999,0.0,999,999,99
3009,2,25,21,0,*?*?*?*?*?*?*?*?*?*?*?*?*?*?*?*?*?*?*?*?*?*?,4.7,0.6,80,102699,0,-0,301,0.0,-0.0,0.0,0,0,0,0,30,2.1,10,5,9999,99999,9,999999999,0.0,999,999,99
3009,2,25,22,0,*?*?*?*?*?*?*?*?*?*?*?*?*?*?*?*?*?*?*?*?*?*?,4.3,0.6,82,102699,0,-0,299,0.0,-0.0,0.0,0,0,0,0,33,2.1,10,5,9999,99999,9,999999999,0.0,999,999,99
3009,2,25,23,0,*?*?*?*?*?*?*?*?*?*?*?*?*?*?*?*?*?*?*?*?*?*?,4.2,0.2,80,102699,0,-0,299,0.0,-0.0,0.0,0,0,0,0,37,2.1,10,5,9999,99999,9,999999999,0.0,999,999,99
3009,2,25,24,0,*?*?*?*?*?*?*?*?*?*?*?*?*?*?*?*?*?*?*?*?*?*?,2.1,2.1,100,102699,0,-0,290,0.0,-0.0,0.0,0,0,0,0,10,3.6,10,5,9999,99999,9,999999999,0.0,999,999,99
3009,2,26,1,0,*?*?*?*?*?*?*?*?*?*?*?*?*?*?*?*?*?*?*?*?*?*?,4.1,2.3,100,103125,0,-0,298,0.0,-0.0,0.0,0,0,0,0,40,3.6,10,5,9999,99999,9,999999999,0.0,999,999,99
3009,2,26,2,0,*?*?*?*?*?*?*?*?*?*?*?*?*?*?*?*?*?*?*?*?*?*?,4.0,3.0,100,103125,0,-0,298,0.0,-0.0,0.0,0,0,0,0,40,3.1,10,5,9999,99999,9,999999999,0.0,999,999,99
3009,2,26,3,0,*?*?*?*?*?*?*?*?*?*?*?*?*?*?*?*?*?*?*?*?*?*?,4.3,3.6,100,103125,0,-0,299,0.0,-0.0,0.0,0,0,0,0,40,1.0,10,5,9999,99999,9,999999999,0.0,999,999,99
3009,2,26,4,0,*?*?*?*?*?*?*?*?*?*?*?*?*?*?*?*?*?*?*?*?*?*?,4.7,3.8,100,103125,0,-0,301,0.0,-0.0,0.0,0,0,0,0,40,2.1,10,5,9999,99999,9,999999999,0.0,999,999,99
3009,2,26,5,0,*?*?*?*?*?*?*?*?*?*?*?*?*?*?*?*?*?*?*?*?*?*?,4.0,2.5,100,103125,0,-0,298,0.0,-0.0,0.0,0,0,0,0,40,2.1,10,5,9999,99999,9,999999999,0.0,999,999,99
3009,2,26,6,0,*?*?*?*?*?*?*?*?*?*?*?*?*?*?*?*?*?*?*?*?*?*?,3.8,2.5,100,103125,0,-0,297,0.0,-0.0,0.0,0,0,0,0,40,1.5,10,5,9999,99999,9,999999999,0.0,999,999,99
3009,2,26,7,0,*?*?*?*?*?*?*?*?*?*?*?*?*?*?*?*?*?*?*?*?*?*?,3.6,3.0,100,103125,105,1401,296,6.4,0.0,6.4,795,-0,795,256,45,1.0,10,5,9999,99999,9,999999999,0.0,999,999,99
3009,2,26,8,0,*?*?*?*?*?*?*?*?*?*?*?*?*?*?*?*?*?*?*?*?*?*?,4.1,3.4,100,103125,310,1395,294,81.4,48.7,70.6,8936,4068,7998,1845,50,2.1,9,5,9999,99999,9,999999999,0.0,999,999,99
3009,2,26,9,0,*?*?*?*?*?*?*?*?*?*?*?*?*?*?*?*?*?*?*?*?*?*?,4.7,3.2,100,103125,483,1394,296,140.8,54.0,122.0,15457,5047,13777,3402,55,2.1,9,5,9999,99999,9,999999999,0.0,999,999,99
3009,2,26,10,0,*?*?*?*?*?*?*?*?*?*?*?*?*?*?*?*?*?*?*?*?*?*?,6.2,4.6,100,103125,612,1394,303,185.0,56.0,160.4,20339,5455,18093,4742,60,2.1,9,5,9999,99999,9,999999999,0.0,999,999,99
3009,2,26,11,0,*?*?*?*?*?*?*?*?*?*?*?*?*?*?*?*?*?*?*?*?*?*?,7.1,5.8,100,103125,689,1395,303,279.9,142.8,209.4,30567,14610,23599,5187,65,2.1,8,4,9999,99999,9,999999999,0.0,999,999,99
3009,2,26,12,0,*?*?*?*?*?*?*?*?*?*?*?*?*?*?*?*?*?*?*?*?*?*?,7.6,7.1,100,103125,707,1394,309,217.6,57.0,188.7,23941,5656,21271,5847,70,2.1,9,5,9999,99999,9,999999999,0.0,999,999,99
3009,2,26,13,0,*?*?*?*?*?*?*?*?*?*?*?*?*?*?*?*?*?*?*?*?*?*?,7.6,6.6,100,103125,667,1395,309,203.7,56.7,176.6,22401,5578,19914,5362,68,1.0,9,5,9999,99999,9,999999999,0.0,999,999,99
3009,2,26,14,0,*?*?*?*?*?*?*?*?*?*?*?*?*?*?*?*?*?*?*?*?*?*?,7.5,7.0,100,103125,570,1395,309,170.4,55.5,147.8,18730,5340,16672,4282,67,0.5,9,5,9999,99999,9,999999999,0.0,999,999,99
3009,2,26,15,0,*?*?*?*?*?*?*?*?*?*?*?*?*?*?*?*?*?*?*?*?*?*?,7.8,7.0,100,103125,423,1395,310,120.2,52.7,104.2,13190,4779,11771,2833,65,1.0,9,5,9999,99999,9,999999999,0.0,999,999,99
3009,2,26,16,0,*?*?*?*?*?*?*?*?*?*?*?*?*?*?*?*?*?*?*?*?*?*?,7.5,7.4,100,103125,236,1392,309,56.3,44.2,48.8,6227,3217,5764,1038,63,1.5,9,5,9999,99999,9,999999999,0.0,999,999,99
3009,2,26,17,0,*?*?*?*?*?*?*?*?*?*?*?*?*?*?*?*?*?*?*?*?*?*?,7.2,7.1,100,103125,23,1407,307,0.0,0.0,0.0,0,0,0,0,62,2.1,9,5,9999,99999,9,999999999,0.0,999,999,99
3009,2,26,18,0,*?*?*?*?*?*?*?*?*?*?*?*?*?*?*?*?*?*?*?*?*?*?,7.5,7.6,100,103125,0,-0,312,0.0,-0.0,0.0,0,0,0,0,60,1.0,10,5,9999,99999,9,999999999,0.0,999,999,99
3009,2,26,19,0,*?*?*?*?*?*?*?*?*?*?*?*?*?*?*?*?*?*?*?*?*?*?,6.8,6.9,100,103125,0,-0,309,0.0,-0.0,0.0,0,0,0,0,60,1.5,10,5,9999,99999,9,999999999,0.0,999,999,99
3009,2,26,20,0,*?*?*?*?*?*?*?*?*?*?*?*?*?*?*?*?*?*?*?*?*?*?,5.2,5.1,100,103125,0,-0,303,0.0,-0.0,0.0,0,0,0,0,60,0.5,10,5,9999,99999,9,999999999,0.0,999,999,99
3009,2,26,21,0,*?*?*?*?*?*?*?*?*?*?*?*?*?*?*?*?*?*?*?*?*?*?,5.2,5.3,100,103125,0,-0,303,0.0,-0.0,0.0,0,0,0,0,60,2.1,10,5,9999,99999,9,999999999,0.0,999,999,99
3009,2,26,22,0,*?*?*?*?*?*?*?*?*?*?*?*?*?*?*?*?*?*?*?*?*?*?,5.2,5.3,100,103125,0,-0,303,0.0,-0.0,0.0,0,0,0,0,60,2.1,10,5,9999,99999,9,999999999,0.0,999,999,99
3009,2,26,23,0,*?*?*?*?*?*?*?*?*?*?*?*?*?*?*?*?*?*?*?*?*?*?,4.5,4.5,100,103125,0,-0,300,0.0,-0.0,0.0,0,0,0,0,60,2.1,10,5,9999,99999,9,999999999,0.0,999,999,99
3009,2,26,24,0,*?*?*?*?*?*?*?*?*?*?*?*?*?*?*?*?*?*?*?*?*?*?,4.1,1.3,98,103125,0,-0,299,0.0,-0.0,0.0,0,0,0,0,40,3.6,10,5,9999,99999,9,999999999,0.0,999,999,99
3009,2,27,1,0,*?*?*?*?*?*?*?*?*?*?*?*?*?*?*?*?*?*?*?*?*?*?,2.1,0.8,90,103331,0,-0,290,0.0,-0.0,0.0,0,0,0,0,57,3.6,10,5,9999,99999,9,999999999,0.0,999,999,99
3009,2,27,2,0,*?*?*?*?*?*?*?*?*?*?*?*?*?*?*?*?*?*?*?*?*?*?,0.6,-1.1,86,103331,0,-0,284,0.0,-0.0,0.0,0,0,0,0,53,3.1,10,5,9999,99999,9,999999999,0.0,999,999,99
3009,2,27,3,0,*?*?*?*?*?*?*?*?*?*?*?*?*?*?*?*?*?*?*?*?*?*?,2.2,-0.2,83,103331,0,-0,291,0.0,-0.0,0.0,0,0,0,0,50,1.0,10,5,9999,99999,9,999999999,0.0,999,999,99
3009,2,27,4,0,*?*?*?*?*?*?*?*?*?*?*?*?*?*?*?*?*?*?*?*?*?*?,1.5,-0.4,86,103331,0,-0,288,0.0,-0.0,0.0,0,0,0,0,47,2.1,10,5,9999,99999,9,999999999,0.0,999,999,99
3009,2,27,5,0,*?*?*?*?*?*?*?*?*?*?*?*?*?*?*?*?*?*?*?*?*?*?,1.4,-0.4,87,103331,0,-0,287,0.0,-0.0,0.0,0,0,0,0,43,2.1,10,5,9999,99999,9,999999999,0.0,999,999,99
3009,2,27,6,0,*?*?*?*?*?*?*?*?*?*?*?*?*?*?*?*?*?*?*?*?*?*?,0.8,0.4,96,103331,0,-0,285,0.0,-0.0,0.0,0,0,0,0,40,1.5,10,5,9999,99999,9,999999999,0.0,999,999,99
3009,2,27,7,0,*?*?*?*?*?*?*?*?*?*?*?*?*?*?*?*?*?*?*?*?*?*?,0.2,0.2,99,103331,112,1389,277,13.8,22.8,12.0,1595,1143,1500,248,40,1.0,9,5,9999,99999,9,999999999,0.0,999,999,99
3009,2,27,8,0,*?*?*?*?*?*?*?*?*?*?*?*?*?*?*?*?*?*?*?*?*?*?,1.6,1.5,98,103331,318,1395,274,131.8,206.4,84.8,13944,16525,9990,1633,40,2.1,7,4,9999,99999,9,999999999,0.0,999,999,99
3009,2,27,9,0,*?*?*?*?*?*?*?*?*?*?*?*?*?*?*?*?*?*?*?*?*?*?,3.0,2.3,94,103331,491,1394,284,190.2,136.1,142.3,20720,12984,16211,3252,40,2.1,8,4,9999,99999,9,999999999,0.0,999,999,99
3009,2,27,10,0,*?*?*?*?*?*?*?*?*?*?*?*?*?*?*?*?*?*?*?*?*?*?,4.6,3.0,88,103331,620,1394,291,248.8,140.9,186.1,27144,14171,21052,4469,40,2.1,8,4,9999,99999,9,999999999,0.0,999,999,99
3009,2,27,11,0,*?*?*?*?*?*?*?*?*?*?*?*?*?*?*?*?*?*?*?*?*?*?,5.2,3.0,85,103331,696,1393,294,283.5,143.0,212.1,30964,14654,23893,5275,40,2.1,8,4,9999,99999,9,999999999,0.0,999,999,99
3009,2,27,12,0,*?*?*?*?*?*?*?*?*?*?*?*?*?*?*?*?*?*?*?*?*?*?,5.5,0.2,68,103331,715,1394,294,291.9,143.4,218.3,31889,14753,24576,5481,40,2.1,8,4,9999,99999,9,999999999,0.0,999,999,99
3009,2,27,13,0,*?*?*?*?*?*?*?*?*?*?*?*?*?*?*?*?*?*?*?*?*?*?,6.5,0.2,63,103331,674,1394,299,273.3,142.4,204.5,29843,14526,23062,5030,42,1.0,8,4,9999,99999,9,999999999,0.0,999,999,99
3009,2,27,14,0,*?*?*?*?*?*?*?*?*?*?*?*?*?*?*?*?*?*?*?*?*?*?,6.3,1.0,69,103331,577,1394,298,229.2,139.6,171.4,24988,13833,19436,4044,43,0.5,8,4,9999,99999,9,999999999,0.0,999,999,99
3009,2,27,15,0,*?*?*?*?*?*?*?*?*?*?*?*?*?*?*?*?*?*?*?*?*?*?,6.3,0.2,64,103331,430,1394,298,162.4,132.7,121.5,17697,12194,13905,2724,45,1.0,8,4,9999,99999,9,999999999,0.0,999,999,99
3009,2,27,16,0,*?*?*?*?*?*?*?*?*?*?*?*?*?*?*?*?*?*?*?*?*?*?,6.7,-0.0,62,103331,243,1393,305,58.6,44.7,50.8,6481,3300,5996,1083,47,1.5,9,5,9999,99999,9,999999999,0.0,999,999,99
3009,2,27,17,0,*?*?*?*?*?*?*?*?*?*?*?*?*?*?*?*?*?*?*?*?*?*?,5.8,-0.4,64,103331,29,1378,301,0.0,0.0,0.0,0,0,0,0,48,2.1,9,5,9999,99999,9,999999999,0.0,999,999,99
3009,2,27,18,0,*?*?*?*?*?*?*?*?*?*?*?*?*?*?*?*?*?*?*?*?*?*?,4.6,-0.0,71,103331,0,-0,301,0.0,-0.0,0.0,0,0,0,0,50,1.0,10,5,9999,99999,9,999999999,0.0,999,999,99
3009,2,27,19,0,*?*?*?*?*?*?*?*?*?*?*?*?*?*?*?*?*?*?*?*?*?*?,4.2,-0.2,72,103331,0,-0,299,0.0,-0.0,0.0,0,0,0,0,52,1.5,10,5,9999,99999,9,999999999,0.0,999,999,99
3009,2,27,20,0,*?*?*?*?*?*?*?*?*?*?*?*?*?*?*?*?*?*?*?*?*?*?,2.7,-0.0,82,103331,0,-0,293,0.0,-0.0,0.0,0,0,0,0,53,0.5,10,5,9999,99999,9,999999999,0.0,999,999,99
3009,2,27,21,0,*?*?*?*?*?*?*?*?*?*?*?*?*?*?*?*?*?*?*?*?*?*?,3.4,0.4,81,103331,0,-0,296,0.0,-0.0,0.0,0,0,0,0,55,2.1,10,5,9999,99999,9,999999999,0.0,999,999,99
3009,2,27,22,0,*?*?*?*?*?*?*?*?*?*?*?*?*?*?*?*?*?*?*?*?*?*?,2.1,-0.6,81,103331,0,-0,290,0.0,-0.0,0.0,0,0,0,0,57,2.1,10,5,9999,99999,9,999999999,0.0,999,999,99
3009,2,27,23,0,*?*?*?*?*?*?*?*?*?*?*?*?*?*?*?*?*?*?*?*?*?*?,2.1,-0.4,83,103331,0,-0,290,0.0,-0.0,0.0,0,0,0,0,58,2.1,10,5,9999,99999,9,999999999,0.0,999,999,99
3009,2,27,24,0,*?*?*?*?*?*?*?*?*?*?*?*?*?*?*?*?*?*?*?*?*?*?,3.8,2.7,92,103331,0,-0,297,0.0,-0.0,0.0,0,0,0,0,60,3.6,10,5,9999,99999,9,999999999,0.0,999,999,99
3009,2,28,1,0,*?*?*?*?*?*?*?*?*?*?*?*?*?*?*?*?*?*?*?*?*?*?,2.1,1.3,96,102884,0,-0,290,0.0,-0.0,0.0,0,0,0,0,55,3.6,10,5,9999,99999,9,999999999,0.0,999,999,99
3009,2,28,2,0,*?*?*?*?*?*?*?*?*?*?*?*?*?*?*?*?*?*?*?*?*?*?,2.4,2.1,100,102884,0,-0,291,0.0,-0.0,0.0,0,0,0,0,50,3.1,10,5,9999,99999,9,999999999,0.0,999,999,99
3009,2,28,3,0,*?*?*?*?*?*?*?*?*?*?*?*?*?*?*?*?*?*?*?*?*?*?,1.9,1.3,97,102884,0,-0,289,0.0,-0.0,0.0,0,0,0,0,45,1.0,10,5,9999,99999,9,999999999,0.0,999,999,99
3009,2,28,4,0,*?*?*?*?*?*?*?*?*?*?*?*?*?*?*?*?*?*?*?*?*?*?,2.7,1.9,96,102884,0,-0,292,0.0,-0.0,0.0,0,0,0,0,40,2.1,10,5,9999,99999,9,999999999,0.0,999,999,99
3009,2,28,5,0,*?*?*?*?*?*?*?*?*?*?*?*?*?*?*?*?*?*?*?*?*?*?,2.1,1.5,98,102884,0,-0,290,0.0,-0.0,0.0,0,0,0,0,35,2.1,10,5,9999,99999,9,999999999,0.0,999,999,99
3009,2,28,6,0,*?*?*?*?*?*?*?*?*?*?*?*?*?*?*?*?*?*?*?*?*?*?,1.9,1.3,97,102884,0,-0,289,0.0,-0.0,0.0,0,0,0,0,30,1.5,10,5,9999,99999,9,999999999,0.0,999,999,99
3009,2,28,7,0,*?*?*?*?*?*?*?*?*?*?*?*?*?*?*?*?*?*?*?*?*?*?,1.7,1.7,100,102884,120,1390,279,21.9,64.0,16.4,2431,2786,2138,271,33,1.0,8,4,9999,99999,9,999999999,0.0,999,999,99
3009,2,28,8,0,*?*?*?*?*?*?*?*?*?*?*?*?*?*?*?*?*?*?*?*?*?*?,1.5,1.5,100,102884,326,1394,273,136.2,207.9,87.6,14400,16846,10301,1693,37,2.1,7,4,9999,99999,9,999999999,0.0,999,999,99
3009,2,28,9,0,*?*?*?*?*?*?*?*?*?*?*?*?*?*?*?*?*?*?*?*?*?*?,2.7,2.7,100,102884,499,1394,256,289.6,543.5,95.0,29878,50011,13442,1796,40,2.1,2,1,9999,99999,9,999999999,0.0,999,999,99
3009,2,28,10,0,*?*?*?*?*?*?*?*?*?*?*?*?*?*?*?*?*?*?*?*?*?*?,3.9,3.0,96,102884,628,1393,257,378.2,581.5,116.1,39306,56174,16129,2336,43,2.1,1,0,9999,99999,9,999999999,0.0,999,999,99
3009,2,28,11,0,*?*?*?*?*?*?*?*?*?*?*?*?*?*?*?*?*?*?*?*?*?*?,4.6,2.3,87,102884,704,1393,263,428.9,570.2,140.7,44463,55828,18946,2924,47,2.1,2,1,9999,99999,9,999999999,0.0,999,999,99
3009,2,28,12,0,*?*?*?*?*?*?*?*?*?*?*?*?*?*?*?*?*?*?*?*?*?*?,4.9,2.3,84,102884,722,1392,288,349.1,240.4,224.5,37283,25032,25017,5194,50,2.1,7,4,9999,99999,9,999999999,0.0,999,999,99
3009,2,28,13,0,*?*?*?*?*?*?*?*?*?*?*?*?*?*?*?*?*?*?*?*?*?*?,4.8,0.6,76,102884,681,1392,302,120.3,0.0,120.3,14211,0,14261,5372,53,1.0,10,5,9999,99999,9,999999999,0.0,999,999,99
3009,2,28,14,0,*?*?*?*?*?*?*?*?*?*?*?*?*?*?*?*?*?*?*?*?*?*?,5.1,0.8,75,102884,584,1393,303,101.0,0.0,101.0,11878,0,11916,4368,57,0.5,10,5,9999,99999,9,999999999,0.0,999,999,99
3009,2,28,15,0,*?*?*?*?*?*?*?*?*?*?*?*?*?*?*?*?*?*?*?*?*?*?,4.9,2.1,83,102884,437,1394,302,72.0,0.0,72.0,8410,0,8432,2958,60,1.0,10,5,9999,99999,9,999999999,0.0,999,999,99
3009,2,28,16,0,*?*?*?*?*?*?*?*?*?*?*?*?*?*?*?*?*?*?*?*?*?*?,5.3,1.7,80,102884,250,1394,284,105.8,264.5,58.4,11032,18759,7703,1057,63,1.5,6,3,9999,99999,9,999999999,0.0,999,999,99
3009,2,28,17,0,*?*?*?*?*?*?*?*?*?*?*?*?*?*?*?*?*?*?*?*?*?*?,4.6,1.5,82,102884,36,1398,301,0.0,0.0,0.0,0,0,0,0,67,2.1,10,5,9999,99999,9,999999999,0.0,999,999,99
3009,2,28,18,0,*?*?*?*?*?*?*?*?*?*?*?*?*?*?*?*?*?*?*?*?*?*?,4.2,1.3,83,102884,0,-0,299,0.0,-0.0,0.0,0,0,0,0,70,1.0,10,5,9999,99999,9,999999999,0.0,999,999,99
3009,2,28,19,0,*?*?*?*?*?*?*?*?*?*?*?*?*?*?*?*?*?*?*?*?*?*?,4.4,2.3,87,102884,0,-0,300,0.0,-0.0,0.0,0,0,0,0,113,1.5,10,5,9999,99999,9,999999999,0.0,999,999,99
3009,2,28,20,0,*?*?*?*?*?*?*?*?*?*?*?*?*?*?*?*?*?*?*?*?*?*?,3.7,2.1,91,102884,0,-0,297,0.0,-0.0,0.0,0,0,0,0,157,0.5,10,5,9999,99999,9,999999999,0.0,999,999,99
3009,2,28,21,0,*?*?*?*?*?*?*?*?*?*?*?*?*?*?*?*?*?*?*?*?*?*?,3.4,1.7,90,102884,0,-0,295,0.0,-0.0,0.0,0,0,0,0,200,2.1,10,5,9999,99999,9,999999999,0.0,999,999,99
3009,2,28,22,0,*?*?*?*?*?*?*?*?*?*?*?*?*?*?*?*?*?*?*?*?*?*?,2.4,1.9,98,102884,0,-0,291,0.0,-0.0,0.0,0,0,0,0,243,2.1,10,5,9999,99999,9,999999999,0.0,999,999,99
3009,2,28,23,0,*?*?*?*?*?*?*?*?*?*?*?*?*?*?*?*?*?*?*?*?*?*?,4.1,3.6,99,102884,0,-0,298,0.0,-0.0,0.0,0,0,0,0,287,2.1,10,5,9999,99999,9,999999999,0.0,999,999,99
3009,2,28,24,0,*?*?*?*?*?*?*?*?*?*?*?*?*?*?*?*?*?*?*?*?*?*?,2.1,0.4,91,102884,0,-0,290,0.0,-0.0,0.0,0,0,0,0,60,3.6,10,5,9999,99999,9,999999999,0.0,999,999,99
3009,3,1,1,0,*?*?*?*?*?*?*?*?*?*?*?*?*?*?*?*?*?*?*?*?*?*?,6.3,3.2,79,100305,0,-0,308,0.0,-0.0,0.0,0,0,0,0,332,3.6,10,5,9999,99999,9,999999999,0.0,999,999,99
3009,3,1,2,0,*?*?*?*?*?*?*?*?*?*?*?*?*?*?*?*?*?*?*?*?*?*?,6.8,3.0,75,100305,0,-0,310,0.0,-0.0,0.0,0,0,0,0,333,3.1,10,5,9999,99999,9,999999999,0.0,999,999,99
3009,3,1,3,0,*?*?*?*?*?*?*?*?*?*?*?*?*?*?*?*?*?*?*?*?*?*?,6.3,2.9,76,100305,0,-0,308,0.0,-0.0,0.0,0,0,0,0,335,1.0,10,5,9999,99999,9,999999999,0.0,999,999,99
3009,3,1,4,0,*?*?*?*?*?*?*?*?*?*?*?*?*?*?*?*?*?*?*?*?*?*?,6.4,2.3,73,100305,0,-0,308,0.0,-0.0,0.0,0,0,0,0,337,2.1,10,5,9999,99999,9,999999999,0.0,999,999,99
3009,3,1,5,0,*?*?*?*?*?*?*?*?*?*?*?*?*?*?*?*?*?*?*?*?*?*?,6.3,2.5,74,100305,0,-0,308,0.0,-0.0,0.0,0,0,0,0,338,2.1,10,5,9999,99999,9,999999999,0.0,999,999,99
3009,3,1,6,0,*?*?*?*?*?*?*?*?*?*?*?*?*?*?*?*?*?*?*?*?*?*?,6.1,3.0,78,100305,0,-0,307,0.0,-0.0,0.0,0,0,0,0,340,1.5,10,5,9999,99999,9,999999999,0.0,999,999,99
3009,3,1,7,0,*?*?*?*?*?*?*?*?*?*?*?*?*?*?*?*?*?*?*?*?*?*?,5.7,2.9,79,100305,128,1390,301,19.3,27.9,16.7,2199,1497,2061,347,328,1.0,9,5,9999,99999,9,999999999,0.0,999,999,99
3009,3,1,8,0,*?*?*?*?*?*?*?*?*?*?*?*?*?*?*?*?*?*?*?*?*?*?,6.9,2.9,74,100305,334,1394,287,166.2,364.1,78.9,17349,29503,10254,1448,317,2.1,5,3,9999,99999,9,999999999,0.0,999,999,99
3009,3,1,9,0,*?*?*?*?*?*?*?*?*?*?*?*?*?*?*?*?*?*?*?*?*?*?,8.0,2.7,67,100305,507,1393,291,276.1,398.3,131.1,28765,37226,16354,2539,305,2.1,5,3,9999,99999,9,999999999,0.0,999,999,99
3009,3,1,10,0,*?*?*?*?*?*?*?*?*?*?*?*?*?*?*?*?*?*?*?*?*?*?,9.5,3.6,65,100305,636,1393,303,335.8,329.5,185.4,35873,33557,20988,4043,293,2.1,6,3,9999,99999,9,999999999,0.0,999,999,99
3009,3,1,11,0,*?*?*?*?*?*?*?*?*?*?*?*?*?*?*?*?*?*?*?*?*?*?,11.1,2.5,53,100305,712,1393,309,381.2,334.0,210.4,40844,34731,23619,4788,282,2.1,6,3,9999,99999,9,999999999,0.0,999,999,99
3009,3,1,12,0,*?*?*?*?*?*?*?*?*?*?*?*?*?*?*?*?*?*?*?*?*?*?,12.0,2.9,52,100305,730,1393,308,417.8,418.4,198.5,43759,42113,23772,4327,270,2.1,5,3,9999,99999,9,999999999,0.0,999,999,99
3009,3,1,13,0,*?*?*?*?*?*?*?*?*?*?*?*?*?*?*?*?*?*?*?*?*?*?,11.9,2.1,50,100305,689,1393,318,331.2,239.1,213.0,35320,24703,23822,4830,265,1.0,7,4,9999,99999,9,999999999,0.0,999,999,99
3009,3,1,14,0,*?*?*?*?*?*?*?*?*?*?*?*?*?*?*?*?*?*?*?*?*?*?,11.8,2.5,52,100305,591,1392,312,309.2,326.4,170.7,32969,32704,19423,3642,260,0.5,6,3,9999,99999,9,999999999,0.0,999,999,99
3009,3,1,15,0,*?*?*?*?*?*?*?*?*?*?*?*?*?*?*?*?*?*?*?*?*?*?,12.0,2.3,50,100305,444,1394,308,236.0,388.9,112.1,24579,34963,14165,2122,255,1.0,5,3,9999,99999,9,999999999,0.0,999,999,99
3009,3,1,16,0,*?*?*?*?*?*?*?*?*?*?*?*?*?*?*?*?*?*?*?*?*?*?,11.9,4.3,58,100305,256,1390,309,117.2,333.9,55.6,12306,24037,7424,1000,250,1.5,5,3,9999,99999,9,999999999,0.0,999,999,99
3009,3,1,17,0,*?*?*?*?*?*?*?*?*?*?*?*?*?*?*?*?*?*?*?*?*?*?,11.9,3.6,55,100305,42,1379,318,0.0,0.0,0.0,0,0,0,0,245,2.1,7,4,9999,99999,9,999999999,0.0,999,999,99
3009,3,1,18,0,*?*?*?*?*?*?*?*?*?*?*?*?*?*?*?*?*?*?*?*?*?*?,10.3,3.6,61,100305,0,-0,326,0.0,-0.0,0.0,0,0,0,0,240,1.0,10,5,9999,99999,9,999999999,0.0,999,999,99
3009,3,1,19,0,*?*?*?*?*?*?*?*?*?*?*?*?*?*?*?*?*?*?*?*?*?*?,9.4,3.4,64,100305,0,-0,322,0.0,-0.0,0.0,0,0,0,0,233,1.5,10,5,9999,99999,9,999999999,0.0,999,999,99
3009,3,1,20,0,*?*?*?*?*?*?*?*?*?*?*?*?*?*?*?*?*?*?*?*?*?*?,9.5,3.2,64,100305,0,-0,322,0.0,-0.0,0.0,0,0,0,0,227,0.5,10,5,9999,99999,9,999999999,0.0,999,999,99
3009,3,1,21,0,*?*?*?*?*?*?*?*?*?*?*?*?*?*?*?*?*?*?*?*?*?*?,8.8,3.4,67,100305,0,-0,319,0.0,-0.0,0.0,0,0,0,0,220,2.1,10,5,9999,99999,9,999999999,0.0,999,999,99
3009,3,1,22,0,*?*?*?*?*?*?*?*?*?*?*?*?*?*?*?*?*?*?*?*?*?*?,8.5,3.0,66,100305,0,-0,318,0.0,-0.0,0.0,0,0,0,0,213,2.1,10,5,9999,99999,9,999999999,0.0,999,999,99
3009,3,1,23,0,*?*?*?*?*?*?*?*?*?*?*?*?*?*?*?*?*?*?*?*?*?*?,7.5,2.5,68,100305,0,-0,313,0.0,-0.0,0.0,0,0,0,0,207,2.1,10,5,9999,99999,9,999999999,0.0,999,999,99
3009,3,1,24,0,*?*?*?*?*?*?*?*?*?*?*?*?*?*?*?*?*?*?*?*?*?*?,5.7,3.4,83,100305,0,-0,305,0.0,-0.0,0.0,0,0,0,0,330,3.6,10,5,9999,99999,9,999999999,0.0,999,999,99
3009,3,2,1,0,*?*?*?*?*?*?*?*?*?*?*?*?*?*?*?*?*?*?*?*?*?*?,4.8,-0.0,70,99426.7,0,-0,302,0.0,-0.0,0.0,0,0,0,0,205,3.6,10,5,9999,99999,9,999999999,0.0,999,999,99
3009,3,2,2,0,*?*?*?*?*?*?*?*?*?*?*?*?*?*?*?*?*?*?*?*?*?*?,3.0,-1.1,72,99426.7,0,-0,294,0.0,-0.0,0.0,0,0,0,0,210,3.1,10,5,9999,99999,9,999999999,0.0,999,999,99
3009,3,2,3,0,*?*?*?*?*?*?*?*?*?*?*?*?*?*?*?*?*?*?*?*?*?*?,2.5,-1.7,71,99426.7,0,-0,292,0.0,-0.0,0.0,0,0,0,0,215,1.0,10,5,9999,99999,9,999999999,0.0,999,999,99
3009,3,2,4,0,*?*?*?*?*?*?*?*?*?*?*?*?*?*?*?*?*?*?*?*?*?*?,2.8,-1.5,70,99426.7,0,-0,293,0.0,-0.0,0.0,0,0,0,0,220,2.1,10,5,9999,99999,9,999999999,0.0,999,999,99
3009,3,2,5,0,*?*?*?*?*?*?*?*?*?*?*?*?*?*?*?*?*?*?*?*?*?*?,2.3,-0.8,77,99426.7,0,-0,291,0.0,-0.0,0.0,0,0,0,0,225,2.1,10,5,9999,99999,9,999999999,0.0,999,999,99
3009,3,2,6,0,*?*?*?*?*?*?*?*?*?*?*?*?*?*?*?*?*?*?*?*?*?*?,1.7,-2.4,71,99426.7,0,-0,262,0.0,-0.0,0.0,0,0,0,0,230,1.5,5,3,9999,99999,9,999999999,0.0,999,999,99
3009,3,2,7,0,*?*?*?*?*?*?*?*?*?*?*?*?*?*?*?*?*?*?*?*?*?*?,2.7,-1.9,69,99426.7,136,1389,239,43.8,313.3,13.1,4682,20733,2197,368,225,1.0,0,0,9999,99999,9,999999999,0.0,999,999,99
3009,3,2,8,0,*?*?*?*?*?*?*?*?*?*?*?*?*?*?*?*?*?*?*?*?*?*?,3.6,-1.5,66,99426.7,342,1393,243,183.7,523.9,55.1,19075,43500,8302,1030,220,2.1,0,0,9999,99999,9,999999999,0.0,999,999,99
3009,3,2,9,0,*?*?*?*?*?*?*?*?*?*?*?*?*?*?*?*?*?*?*?*?*?*?,6.0,-0.2,63,99426.7,515,1393,254,301.6,570.9,90.5,31320,53154,12974,1746,215,2.1,0,0,9999,99999,9,999999999,0.0,999,999,99
3009,3,2,10,0,*?*?*?*?*?*?*?*?*?*?*?*?*?*?*?*?*?*?*?*?*?*?,8.6,0.6,56,99426.7,644,1393,265,389.4,589.4,116.8,40552,57241,16242,2380,210,2.1,0,0,9999,99999,9,999999999,0.0,999,999,99
3009,3,2,11,0,*?*?*?*?*?*?*?*?*?*?*?*?*?*?*?*?*?*?*?*?*?*?,9.9,0.8,52,99426.7,719,1391,270,441.1,597.3,132.3,46033,58901,18080,2821,205,2.1,0,0,9999,99999,9,999999999,0.0,999,999,99
3009,3,2,12,0,*?*?*?*?*?*?*?*?*?*?*?*?*?*?*?*?*?*?*?*?*?*?,11.7,0.8,46,99426.7,737,1391,277,453.3,598.9,136.0,47328,59233,18504,2935,200,2.1,0,0,9999,99999,9,999999999,0.0,999,999,99
3009,3,2,13,0,*?*?*?*?*?*?*?*?*?*?*?*?*?*?*?*?*?*?*?*?*?*?,11.5,0.2,45,99426.7,696,1392,275,425.0,595.0,127.5,44330,58433,17517,2677,195,1.0,0,0,9999,99999,9,999999999,0.0,999,999,99
3009,3,2,14,0,*?*?*?*?*?*?*?*?*?*?*?*?*?*?*?*?*?*?*?*?*?*?,11.8,0.8,46,99426.7,598,1392,289,357.3,558.8,117.2,36934,53365,16176,2298,190,0.5,2,1,9999,99999,9,999999999,0.0,999,999,99
3009,3,2,15,0,*?*?*?*?*?*?*?*?*?*?*?*?*?*?*?*?*?*?*?*?*?*?,11.9,-0.0,43,99426.7,450,1390,288,257.0,533.7,84.3,26500,47898,12078,1574,185,1.0,2,1,9999,99999,9,999999999,0.0,999,999,99
3009,3,2,16,0,*?*?*?*?*?*?*?*?*?*?*?*?*?*?*?*?*?*?*?*?*?*?,11.6,0.8,47,99426.7,263,1391,288,129.8,461.5,42.6,13441,34721,6509,786,180,1.5,2,1,9999,99999,9,999999999,0.0,999,999,99
3009,3,2,17,0,*?*?*?*?*?*?*?*?*?*?*?*?*?*?*?*?*?*?*?*?*?*?,10.9,0.2,47,99426.7,49,1394,301,0.0,0.0,0.0,0,0,0,0,175,2.1,5,3,9999,99999,9,999999999,0.0,999,999,99
3009,3,2,18,0,*?*?*?*?*?*?*?*?*?*?*?*?*?*?*?*?*?*?*?*?*?*?,9.4,-0.4,49,99426.7,0,-0,322,0.0,-0.0,0.0,0,0,0,0,170,1.0,10,5,9999,99999,9,999999999,0.0,999,999,99
3009,3,2,19,0,*?*?*?*?*?*?*?*?*?*?*?*?*?*?*?*?*?*?*?*?*?*?,7.8,-0.0,57,99426.7,0,-0,315,0.0,-0.0,0.0,0,0,0,0,183,1.5,10,5,9999,99999,9,999999999,0.0,999,999,99
3009,3,2,20,0,*?*?*?*?*?*?*?*?*?*?*?*?*?*?*?*?*?*?*?*?*?*?,7.0,-0.0,59,99426.7,0,-0,311,0.0,-0.0,0.0,0,0,0,0,197,0.5,10,5,9999,99999,9,999999999,0.0,999,999,99
3009,3,2,21,0,*?*?*?*?*?*?*?*?*?*?*?*?*?*?*?*?*?*?*?*?*?*?,6.1,-1.1,58,99426.7,0,-0,308,0.0,-0.0,0.0,0,0,0,0,210,2.1,10,5,9999,99999,9,999999999,0.0,999,999,99
3009,3,2,22,0,*?*?*?*?*?*?*?*?*?*?*?*?*?*?*?*?*?*?*?*?*?*?,5.2,-0.4,65,99426.7,0,-0,304,0.0,-0.0,0.0,0,0,0,0,223,2.1,10,5,9999,99999,9,999999999,0.0,999,999,99
3009,3,2,23,0,*?*?*?*?*?*?*?*?*?*?*?*?*?*?*?*?*?*?*?*?*?*?,4.4,0.4,74,99426.7,0,-0,300,0.0,-0.0,0.0,0,0,0,0,237,2.1,10,5,9999,99999,9,999999999,0.0,999,999,99
3009,3,2,24,0,*?*?*?*?*?*?*?*?*?*?*?*?*?*?*?*?*?*?*?*?*?*?,6.6,1.3,68,99426.7,0,-0,309,0.0,-0.0,0.0,0,0,0,0,200,3.6,10,5,9999,99999,9,999999999,0.0,999,999,99
3009,3,3,1,0,*?*?*?*?*?*?*?*?*?*?*?*?*?*?*?*?*?*?*?*?*?*?,2.6,-1.7,70,98561.3,0,-0,293,0.0,-0.0,0.0,0,0,0,0,237,3.6,10,5,9999,99999,9,999999999,0.0,999,999,99
3009,3,3,2,0,*?*?*?*?*?*?*?*?*?*?*?*?*?*?*?*?*?*?*?*?*?*?,1.8,-2.9,67,98561.3,0,-0,289,0.0,-0.0,0.0,0,0,0,0,223,3.1,10,5,9999,99999,9,999999999,0.0,999,999,99
3009,3,3,3,0,*?*?*?*?*?*?*?*?*?*?*?*?*?*?*?*?*?*?*?*?*?*?,1.8,-2.7,69,98561.3,0,-0,289,0.0,-0.0,0.0,0,0,0,0,210,1.0,10,5,9999,99999,9,999999999,0.0,999,999,99
3009,3,3,4,0,*?*?*?*?*?*?*?*?*?*?*?*?*?*?*?*?*?*?*?*?*?*?,1.1,-2.9,72,98561.3,0,-0,286,0.0,-0.0,0.0,0,0,0,0,197,2.1,10,5,9999,99999,9,999999999,0.0,999,999,99
3009,3,3,5,0,*?*?*?*?*?*?*?*?*?*?*?*?*?*?*?*?*?*?*?*?*?*?,0.4,-3.7,69,98561.3,0,-0,284,0.0,-0.0,0.0,0,0,0,0,183,2.1,10,5,9999,99999,9,999999999,0.0,999,999,99
3009,3,3,6,0,*?*?*?*?*?*?*?*?*?*?*?*?*?*?*?*?*?*?*?*?*?*?,-0.3,-4.5,69,98561.3,0,-0,281,0.0,-0.0,0.0,0,0,0,0,170,1.5,10,5,9999,99999,9,999999999,0.0,999,999,99
3009,3,3,7,0,*?*?*?*?*?*?*?*?*?*?*?*?*?*?*?*?*?*?*?*?*?*?,1.3,-3.1,69,98561.3,144,1388,276,32.9,80.0,24.6,3588,3976,3120,422,172,1.0,8,4,9999,99999,9,999999999,0.0,999,999,99
3009,3,3,8,0,*?*?*?*?*?*?*?*?*?*?*?*?*?*?*?*?*?*?*?*?*?*?,2.8,-2.4,65,98561.3,350,1392,283,126.4,126.7,94.5,13780,10857,10889,2071,173,2.1,8,4,9999,99999,9,999999999,0.0,999,999,99
3009,3,3,9,0,*?*?*?*?*?*?*?*?*?*?*?*?*?*?*?*?*?*?*?*?*?*?,6.2,-0.2,62,98561.3,523,1392,281,286.5,400.4,136.1,29855,37733,16914,2652,175,2.1,5,3,9999,99999,9,999999999,0.0,999,999,99
3009,3,3,10,0,*?*?*?*?*?*?*?*?*?*?*?*?*?*?*?*?*?*?*?*?*?*?,9.2,0.6,54,98561.3,651,1390,283,390.2,530.9,141.7,41671,52643,17900,2871,177,2.1,3,2,9999,99999,9,999999999,0.0,999,999,99
3009,3,3,11,0,*?*?*?*?*?*?*?*?*?*?*?*?*?*?*?*?*?*?*?*?*?*?,11.2,-0.0,45,98561.3,727,1391,285,445.2,572.4,146.0,46184,56268,19553,3084,178,2.1,2,1,9999,99999,9,999999999,0.0,999,999,99
3009,3,3,12,0,*?*?*?*?*?*?*?*?*?*?*?*?*?*?*?*?*?*?*?*?*?*?,13.6,-0.2,38,98561.3,745,1391,300,453.2,539.1,164.5,48527,54586,20472,3551,180,2.1,3,2,9999,99999,9,999999999,0.0,999,999,99
3009,3,3,13,0,*?*?*?*?*?*?*?*?*?*?*?*?*?*?*?*?*?*?*?*?*?*?,13.6,0.6,40,98561.3,703,1391,313,401.3,416.8,190.6,41988,41720,22926,4082,155,1.0,5,3,9999,99999,9,999999999,0.0,999,999,99
3009,3,3,14,0,*?*?*?*?*?*?*?*?*?*?*?*?*?*?*?*?*?*?*?*?*?*?,13.8,-0.0,38,98561.3,605,1391,325,286.6,235.3,184.3,30462,23692,20811,4003,130,0.5,7,4,9999,99999,9,999999999,0.0,999,999,99
3009,3,3,15,0,*?*?*?*?*?*?*?*?*?*?*?*?*?*?*?*?*?*?*?*?*?*?,13.6,0.2,39,98561.3,457,1390,330,175.3,134.4,131.1,19092,12581,14971,2965,105,1.0,8,4,9999,99999,9,999999999,0.0,999,999,99
3009,3,3,16,0,*?*?*?*?*?*?*?*?*?*?*?*?*?*?*?*?*?*?*?*?*?*?,13.7,0.8,41,98561.3,270,1392,336,67.9,46.6,58.9,7496,3607,6919,1263,80,1.5,9,5,9999,99999,9,999999999,0.0,999,999,99
3009,3,3,17,0,*?*?*?*?*?*?*?*?*?*?*?*?*?*?*?*?*?*?*?*?*?*?,12.5,1.5,46,98561.3,55,1380,331,0.0,0.0,0.0,0,0,0,0,55,2.1,9,5,9999,99999,9,999999999,0.0,999,999,99
3009,3,3,18,0,*?*?*?*?*?*?*?*?*?*?*?*?*?*?*?*?*?*?*?*?*?*?,10.2,1.9,55,98561.3,0,-0,326,0.0,-0.0,0.0,0,0,0,0,30,1.0,10,5,9999,99999,9,999999999,0.0,999,999,99
3009,3,3,19,0,*?*?*?*?*?*?*?*?*?*?*?*?*?*?*?*?*?*?*?*?*?*?,8.2,1.7,62,98561.3,0,-0,316,0.0,-0.0,0.0,0,0,0,0,78,1.5,10,5,9999,99999,9,999999999,0.0,999,999,99
3009,3,3,20,0,*?*?*?*?*?*?*?*?*?*?*?*?*?*?*?*?*?*?*?*?*?*?,6.6,0.2,62,98561.3,0,-0,310,0.0,-0.0,0.0,0,0,0,0,127,0.5,10,5,9999,99999,9,999999999,0.0,999,999,99
3009,3,3,21,0,*?*?*?*?*?*?*?*?*?*?*?*?*?*?*?*?*?*?*?*?*?*?,6.0,-0.8,60,98561.3,0,-0,307,0.0,-0.0,0.0,0,0,0,0,175,2.1,10,5,9999,99999,9,999999999,0.0,999,999,99
3009,3,3,22,0,*?*?*?*?*?*?*?*?*?*?*?*?*?*?*?*?*?*?*?*?*?*?,4.8,-1.1,64,98561.3,0,-0,302,0.0,-0.0,0.0,0,0,0,0,223,2.1,10,5,9999,99999,9,999999999,0.0,999,999,99
3009,3,3,23,0,*?*?*?*?*?*?*?*?*?*?*?*?*?*?*?*?*?*?*?*?*?*?,4.1,-0.8,67,98561.3,0,-0,299,0.0,-0.0,0.0,0,0,0,0,272,2.1,10,5,9999,99999,9,999999999,0.0,999,999,99
3009,3,3,24,0,*?*?*?*?*?*?*?*?*?*?*?*?*?*?*?*?*?*?*?*?*?*?,3.6,-0.6,72,98561.3,0,-0,297,0.0,-0.0,0.0,0,0,0,0,250,3.6,10,5,9999,99999,9,999999999,0.0,999,999,99
3009,3,4,1,0,*?*?*?*?*?*?*?*?*?*?*?*?*?*?*?*?*?*?*?*?*?*?,3.1,1.3,86,100390,0,-0,294,0.0,-0.0,0.0,0,0,0,0,312,3.6,10,5,9999,99999,9,999999999,0.0,999,999,99
3009,3,4,2,0,*?*?*?*?*?*?*?*?*?*?*?*?*?*?*?*?*?*?*?*?*?*?,2.8,2.1,93,100390,0,-0,293,0.0,-0.0,0.0,0,0,0,0,303,3.1,10,5,9999,99999,9,999999999,0.0,999,999,99
3009,3,4,3,0,*?*?*?*?*?*?*?*?*?*?*?*?*?*?*?*?*?*?*?*?*?*?,2.4,1.0,89,100390,0,-0,291,0.0,-0.0,0.0,0,0,0,0,295,1.0,10,5,9999,99999,9,999999999,0.0,999,999,99
3009,3,4,4,0,*?*?*?*?*?*?*?*?*?*?*?*?*?*?*?*?*?*?*?*?*?*?,1.7,0.6,91,100390,0,-0,288,0.0,-0.0,0.0,0,0,0,0,287,2.1,10,5,9999,99999,9,999999999,0.0,999,999,99
3009,3,4,5,0,*?*?*?*?*?*?*?*?*?*?*?*?*?*?*?*?*?*?*?*?*?*?,1.7,0.8,93,100390,0,-0,288,0.0,-0.0,0.0,0,0,0,0,278,2.1,10,5,9999,99999,9,999999999,0.0,999,999,99
3009,3,4,6,0,*?*?*?*?*?*?*?*?*?*?*?*?*?*?*?*?*?*?*?*?*?*?,1.0,-0.0,91,100390,0,-0,286,0.0,-0.0,0.0,0,0,0,0,270,1.5,10,5,9999,99999,9,999999999,0.0,999,999,99
3009,3,4,7,0,*?*?*?*?*?*?*?*?*?*?*?*?*?*?*?*?*?*?*?*?*?*?,0.3,-0.6,92,100390,152,1386,278,27.7,33.6,24.0,3115,1972,2908,501,267,1.0,9,5,9999,99999,9,999999999,0.0,999,999,99
3009,3,4,8,0,*?*?*?*?*?*?*?*?*?*?*?*?*?*?*?*?*?*?*?*?*?*?,3.4,1.7,86,100390,358,1391,286,130.1,127.4,97.3,14186,11016,11203,2137,263,2.1,8,4,9999,99999,9,999999999,0.0,999,999,99
3009,3,4,9,0,*?*?*?*?*?*?*?*?*?*?*?*?*?*?*?*?*?*?*?*?*?*?,6.4,3.0,78,100390,531,1391,304,157.6,54.9,136.6,17310,5225,15415,3889,260,2.1,9,5,9999,99999,9,999999999,0.0,999,999,99
3009,3,4,10,0,*?*?*?*?*?*?*?*?*?*?*?*?*?*?*?*?*?*?*?*?*?*?,9.2,3.9,69,100390,659,1390,311,267.3,142.1,200.0,29175,14444,22565,4889,257,2.1,8,4,9999,99999,9,999999999,0.0,999,999,99
3009,3,4,11,0,*?*?*?*?*?*?*?*?*?*?*?*?*?*?*?*?*?*?*?*?*?*?,11.9,2.9,53,100390,735,1391,318,356.6,240.9,229.3,38099,25158,25509,5352,253,2.1,7,4,9999,99999,9,999999999,0.0,999,999,99
3009,3,4,12,0,*?*?*?*?*?*?*?*?*?*?*?*?*?*?*?*?*?*?*?*?*?*?,12.9,2.1,47,100390,752,1390,322,366.0,241.5,235.3,39130,25308,26128,5556,250,2.1,7,4,9999,99999,9,999999999,0.0,999,999,99
3009,3,4,13,0,*?*?*?*?*?*?*?*?*?*?*?*?*?*?*?*?*?*?*?*?*?*?,13.5,3.4,49,100390,710,1390,330,290.6,143.3,217.4,31744,14738,24468,5450,250,1.0,8,4,9999,99999,9,999999999,0.0,999,999,99
3009,3,4,14,0,*?*?*?*?*?*?*?*?*?*?*?*?*?*?*?*?*?*?*?*?*?*?,13.8,2.9,47,100390,612,1390,337,185.6,56.1,160.9,20397,5459,18143,4757,250,0.5,9,5,9999,99999,9,999999999,0.0,999,999,99
3009,3,4,15,0,*?*?*?*?*?*?*?*?*?*?*?*?*?*?*?*?*?*?*?*?*?*?,13.9,3.0,47,100390,464,1390,337,134.7,53.7,116.8,14790,4975,13186,3229,250,1.0,9,5,9999,99999,9,999999999,0.0,999,999,99
3009,3,4,16,0,*?*?*?*?*?*?*?*?*?*?*?*?*?*?*?*?*?*?*?*?*?*?,13.7,3.6,50,100390,276,1388,337,70.3,47.0,60.9,7747,3678,7147,1309,250,1.5,9,5,9999,99999,9,999999999,0.0,999,999,99
3009,3,4,17,0,*?*?*?*?*?*?*?*?*?*?*?*?*?*?*?*?*?*?*?*?*?*?,12.5,4.6,58,100390,62,1392,331,0.0,0.0,0.0,0,0,0,0,250,2.1,9,5,9999,99999,9,999999999,0.0,999,999,99
3009,3,4,18,0,*?*?*?*?*?*?*?*?*?*?*?*?*?*?*?*?*?*?*?*?*?*?,10.6,5.6,70,100390,0,-0,327,0.0,-0.0,0.0,0,0,0,0,250,1.0,10,5,9999,99999,9,999999999,0.0,999,999,99
3009,3,4,19,0,*?*?*?*?*?*?*?*?*?*?*?*?*?*?*?*?*?*?*?*?*?*?,8.5,5.6,80,100390,0,-0,317,0.0,-0.0,0.0,0,0,0,0,215,1.5,10,5,9999,99999,9,999999999,0.0,999,999,99
3009,3,4,20,0,*?*?*?*?*?*?*?*?*?*?*?*?*?*?*?*?*?*?*?*?*?*?,6.9,5.6,90,100390,0,-0,310,0.0,-0.0,0.0,0,0,0,0,180,0.5,10,5,9999,99999,9,999999999,0.0,999,999,99
3009,3,4,21,0,*?*?*?*?*?*?*?*?*?*?*?*?*?*?*?*?*?*?*?*?*?*?,6.0,5.8,96,100390,0,-0,306,0.0,-0.0,0.0,0,0,0,0,145,2.1,10,5,9999,99999,9,999999999,0.0,999,999,99
3009,3,4,22,0,*?*?*?*?*?*?*?*?*?*?*?*?*?*?*?*?*?*?*?*?*?*?,5.9,5.5,95,100390,0,-0,306,0.0,-0.0,0.0,0,0,0,0,110,2.1,10,5,9999,99999,9,999999999,0.0,999,999,99
3009,3,4,23,0,*?*?*?*?*?*?*?*?*?*?*?*?*?*?*?*?*?*?*?*?*?*?,4.2,4.1,98,100390,0,-0,298,0.0,-0.0,0.0,0,0,0,0,75,2.1,10,5,9999,99999,9,999999999,0.0,999,999,99
3009,3,4,24,0,*?*?*?*?*?*?*?*?*?*?*?*?*?*?*?*?*?*?*?*?*?*?,3.5,0.2,77,100390,0,-0,296,0.0,-0.0,0.0,0,0,0,0,320,3.6,10,5,9999,99999,9,999999999,0.0,999,999,99
3009,3,5,1,0,*?*?*?*?*?*?*?*?*?*?*?*?*?*?*?*?*?*?*?*?*?*?,1.2,1.3,99,102049,0,-0,286,0.0,-0.0,0.0,0,0,0,0,87,3.6,10,5,9999,99999,9,999999999,0.0,999,999,99
3009,3,5,2,0,*?*?*?*?*?*?*?*?*?*?*?*?*?*?*?*?*?*?*?*?*?*?,0.1,0.2,99,102049,0,-0,282,0.0,-0.0,0.0,0,0,0,0,133,3.1,10,5,9999,99999,9,999999999,0.0,999,999,99
3009,3,5,3,0,*?*?*?*?*?*?*?*?*?*?*?*?*?*?*?*?*?*?*?*?*?*?,-0.9,-0.8,99,102049,0,-0,278,0.0,-0.0,0.0,0,0,0,0,180,1.0,10,5,9999,99999,9,999999999,0.0,999,999,99
3009,3,5,4,0,*?*?*?*?*?*?*?*?*?*?*?*?*?*?*?*?*?*?*?*?*?*?,-0.5,-0.4,99,102049,0,-0,279,0.0,-0.0,0.0,0,0,0,0,227,2.1,10,5,9999,99999,9,999999999,0.0,999,999,99
3009,3,5,5,0,*?*?*?*?*?*?*?*?*?*?*?*?*?*?*?*?*?*?*?*?*?*?,-1.1,-1.1,99,102049,0,-0,277,0.0,-0.0,0.0,0,0,0,0,273,2.1,10,5,9999,99999,9,999999999,0.0,999,999,99
3009,3,5,6,0,*?*?*?*?*?*?*?*?*?*?*?*?*?*?*?*?*?*?*?*?*?*?,-2.0,-1.9,99,102049,0,-0,238,0.0,-0.0,0.0,0,0,0,0,320,1.5,3,2,9999,99999,9,999999999,0.0,999,999,99
3009,3,5,7,0,*?*?*?*?*?*?*?*?*?*?*?*?*?*?*?*?*?*?*?*?*?*?,-2.8,-2.9,99,102049,161,1393,219,60.5,366.8,18.2,6343,24450,3038,397,310,1.0,0,0,9999,99999,9,999999999,0.0,999,999,99
3009,3,5,8,0,*?*?*?*?*?*?*?*?*?*?*?*?*?*?*?*?*?*?*?*?*?*?,0.9,0.8,99,102049,366,1390,238,200.6,533.3,60.2,20814,45296,8988,1126,300,2.1,0,0,9999,99999,9,999999999,0.0,999,999,99
3009,3,5,9,0,*?*?*?*?*?*?*?*?*?*?*?*?*?*?*?*?*?*?*?*?*?*?,4.7,3.2,89,102049,539,1391,255,318.4,575.1,95.5,33082,54089,13612,1859,290,2.1,0,0,9999,99999,9,999999999,0.0,999,999,99
3009,3,5,10,0,*?*?*?*?*?*?*?*?*?*?*?*?*?*?*?*?*?*?*?*?*?*?,7.7,4.1,78,102049,667,1390,268,406.1,592.1,121.8,42313,57821,16836,2515,280,2.1,0,0,9999,99999,9,999999999,0.0,999,999,99
3009,3,5,11,0,*?*?*?*?*?*?*?*?*?*?*?*?*?*?*?*?*?*?*?*?*?*?,11.2,3.6,59,102049,742,1389,281,457.5,599.4,137.2,47775,59339,18645,2975,270,2.1,0,0,9999,99999,9,999999999,0.0,999,999,99
3009,3,5,12,0,*?*?*?*?*?*?*?*?*?*?*?*?*?*?*?*?*?*?*?*?*?*?,13.0,2.9,49,102049,760,1390,286,469.2,600.9,140.8,49031,59637,19054,3092,260,2.1,0,0,9999,99999,9,999999999,0.0,999,999,99
3009,3,5,13,0,*?*?*?*?*?*?*?*?*?*?*?*?*?*?*?*?*?*?*?*?*?*?,13.2,2.3,47,102049,718,1390,286,440.5,597.2,132.2,45971,58883,18057,2816,255,1.0,0,0,9999,99999,9,999999999,0.0,999,999,99
3009,3,5,14,0,*?*?*?*?*?*?*?*?*?*?*?*?*?*?*?*?*?*?*?*?*?*?,13.3,1.7,45,102049,619,1390,285,373.3,586.6,112.0,38851,56621,15651,2254,250,0.5,0,0,9999,99999,9,999999999,0.0,999,999,99
3009,3,5,15,0,*?*?*?*?*?*?*?*?*?*?*?*?*?*?*?*?*?*?*?*?*?*?,13.1,1.9,46,102049,471,1390,285,272.2,562.4,81.7,28246,51293,11834,1556,245,1.0,0,0,9999,99999,9,999999999,0.0,999,999,99
3009,3,5,16,0,*?*?*?*?*?*?*?*?*?*?*?*?*?*?*?*?*?*?*?*?*?*?,13.0,0.4,42,102049,283,1390,282,144.1,495.2,43.2,14988,38490,6652,807,240,1.5,0,0,9999,99999,9,999999999,0.0,999,999,99
3009,3,5,17,0,*?*?*?*?*?*?*?*?*?*?*?*?*?*?*?*?*?*?*?*?*?*?,11.6,-0.6,42,102049,68,1381,286,0.0,0.0,0.0,0,0,0,0,235,2.1,2,1,9999,99999,9,999999999,0.0,999,999,99
3009,3,5,18,0,*?*?*?*?*?*?*?*?*?*?*?*?*?*?*?*?*?*?*?*?*?*?,9.5,0.2,51,102049,0,-0,323,0.0,-0.0,0.0,0,0,0,0,230,1.0,10,5,9999,99999,9,999999999,0.0,999,999,99
3009,3,5,19,0,*?*?*?*?*?*?*?*?*?*?*?*?*?*?*?*?*?*?*?*?*?*?,6.8,-0.2,60,102049,0,-0,311,0.0,-0.0,0.0,0,0,0,0,223,1.5,10,5,9999,99999,9,999999999,0.0,999,999,99
3009,3,5,20,0,*?*?*?*?*?*?*?*?*?*?*?*?*?*?*?*?*?*?*?*?*?*?,4.5,-1.3,64,102049,0,-0,301,0.0,-0.0,0.0,0,0,0,0,217,0.5,10,5,9999,99999,9,999999999,0.0,999,999,99
3009,3,5,21,0,*?*?*?*?*?*?*?*?*?*?*?*?*?*?*?*?*?*?*?*?*?*?,3.8,-0.6,71,102049,0,-0,298,0.0,-0.0,0.0,0,0,0,0,210,2.1,10,5,9999,99999,9,999999999,0.0,999,999,99
3009,3,5,22,0,*?*?*?*?*?*?*?*?*?*?*?*?*?*?*?*?*?*?*?*?*?*?,3.0,-1.3,71,102049,0,-0,294,0.0,-0.0,0.0,0,0,0,0,203,2.1,10,5,9999,99999,9,999999999,0.0,999,999,99
3009,3,5,23,0,*?*?*?*?*?*?*?*?*?*?*?*?*?*?*?*?*?*?*?*?*?*?,2.3,-1.1,77,102049,0,-0,291,0.0,-0.0,0.0,0,0,0,0,197,2.1,10,5,9999,99999,9,999999999,0.0,999,999,99
3009,3,5,24,0,*?*?*?*?*?*?*?*?*?*?*?*?*?*?*?*?*?*?*?*?*?*?,2.5,2.5,99,102049,0,-0,291,0.0,-0.0,0.0,0,0,0,0,40,3.6,10,5,9999,99999,9,999999999,0.0,999,999,99
3009,3,6,1,0,*?*?*?*?*?*?*?*?*?*?*?*?*?*?*?*?*?*?*?*?*?*?,1.6,-1.5,77,102490,0,-0,288,0.0,-0.0,0.0,0,0,0,0,190,3.6,10,5,9999,99999,9,999999999,0.0,999,999,99
3009,3,6,2,0,*?*?*?*?*?*?*?*?*?*?*?*?*?*?*?*?*?*?*?*?*?*?,1.6,-1.7,76,102490,0,-0,288,0.0,-0.0,0.0,0,0,0,0,190,3.1,10,5,9999,99999,9,999999999,0.0,999,999,99
3009,3,6,3,0,*?*?*?*?*?*?*?*?*?*?*?*?*?*?*?*?*?*?*?*?*?*?,0.7,-1.9,80,102490,0,-0,285,0.0,-0.0,0.0,0,0,0,0,190,1.0,10,5,9999,99999,9,999999999,0.0,999,999,99
3009,3,6,4,0,*?*?*?*?*?*?*?*?*?*?*?*?*?*?*?*?*?*?*?*?*?*?,0.4,-3.1,73,102490,0,-0,284,0.0,-0.0,0.0,0,0,0,0,190,2.1,10,5,9999,99999,9,999999999,0.0,999,999,99
3009,3,6,5,0,*?*?*?*?*?*?*?*?*?*?*?*?*?*?*?*?*?*?*?*?*?*?,0.2,-3.1,75,102490,0,-0,283,0.0,-0.0,0.0,0,0,0,0,190,2.1,10,5,9999,99999,9,999999999,0.0,999,999,99
3009,3,6,6,0,*?*?*?*?*?*?*?*?*?*?*?*?*?*?*?*?*?*?*?*?*?*?,-0.3,-4.2,72,102490,0,-0,242,0.0,-0.0,0.0,0,0,0,0,190,1.5,3,2,9999,99999,9,999999999,0.0,999,999,99
3009,3,6,7,0,*?*?*?*?*?*?*?*?*?*?*?*?*?*?*?*?*?*?*?*?*?*?,-0.8,-3.7,77,102490,169,1391,224,66.2,381.3,19.9,6901,25810,3302,427,195,1.0,0,0,9999,99999,9,999999999,0.0,999,999,99
3009,3,6,8,0,*?*?*?*?*?*?*?*?*?*?*?*?*?*?*?*?*?*?*?*?*?*?,2.0,-1.7,73,102490,374,1389,237,206.3,536.2,61.9,21400,45862,9216,1159,200,2.1,0,0,9999,99999,9,999999999,0.0,999,999,99
3009,3,6,9,0,*?*?*?*?*?*?*?*?*?*?*?*?*?*?*?*?*?*?*?*?*?*?,4.9,-0.4,68,102490,547,1390,249,324.1,576.4,97.2,33673,54383,13823,1897,205,2.1,0,0,9999,99999,9,999999999,0.0,999,999,99
3009,3,6,10,0,*?*?*?*?*?*?*?*?*?*?*?*?*?*?*?*?*?*?*?*?*?*?,7.7,-0.2,56,102490,675,1389,260,411.6,593.0,123.5,42902,58004,17033,2561,210,2.1,0,0,9999,99999,9,999999999,0.0,999,999,99
3009,3,6,11,0,*?*?*?*?*?*?*?*?*?*?*?*?*?*?*?*?*?*?*?*?*?*?,9.8,0.4,51,102490,750,1389,269,463.0,600.1,138.9,48358,59479,18835,3029,215,2.1,0,0,9999,99999,9,999999999,0.0,999,999,99
3009,3,6,12,0,*?*?*?*?*?*?*?*?*?*?*?*?*?*?*?*?*?*?*?*?*?*?,11.7,1.3,48,102490,767,1389,278,474.6,601.5,142.4,49596,59763,19233,3146,220,2.1,0,0,9999,99999,9,999999999,0.0,999,999,99
3009,3,6,13,0,*?*?*?*?*?*?*?*?*?*?*?*?*?*?*?*?*?*?*?*?*?*?,11.9,1.5,49,102490,725,1389,279,445.7,597.9,133.7,46516,59024,18235,2863,218,1.0,0,0,9999,99999,9,999999999,0.0,999,999,99
3009,3,6,14,0,*?*?*?*?*?*?*?*?*?*?*?*?*?*?*?*?*?*?*?*?*?*?,11.9,2.3,51,102490,626,1389,281,378.3,587.5,113.5,39372,56814,15830,2291,217,0.5,0,0,9999,99999,9,999999999,0.0,999,999,99
3009,3,6,15,0,*?*?*?*?*?*?*?*?*?*?*?*?*?*?*?*?*?*?*?*?*?*?,11.8,1.7,49,102490,478,1390,279,277.0,563.8,83.1,28743,51615,12020,1586,215,1.0,0,0,9999,99999,9,999999999,0.0,999,999,99
3009,3,6,16,0,*?*?*?*?*?*?*?*?*?*?*?*?*?*?*?*?*?*?*?*?*?*?,11.8,1.3,47,102490,290,1391,317,117.3,200.8,75.4,12412,15371,8937,1436,213,1.5,7,4,9999,99999,9,999999999,0.0,999,999,99
3009,3,6,17,0,*?*?*?*?*?*?*?*?*?*?*?*?*?*?*?*?*?*?*?*?*?*?,11.1,1.5,51,102490,75,1390,324,1.1,2.7,0.9,141,81,154,14,212,2.1,9,5,9999,99999,9,999999999,0.0,999,999,99
3009,3,6,18,0,*?*?*?*?*?*?*?*?*?*?*?*?*?*?*?*?*?*?*?*?*?*?,8.6,2.3,64,102490,0,-0,318,0.0,-0.0,0.0,0,0,0,0,210,1.0,10,5,9999,99999,9,999999999,0.0,999,999,99
3009,3,6,19,0,*?*?*?*?*?*?*?*?*?*?*?*?*?*?*?*?*?*?*?*?*?*?,7.4,2.7,71,102490,0,-0,313,0.0,-0.0,0.0,0,0,0,0,207,1.5,10,5,9999,99999,9,999999999,0.0,999,999,99
3009,3,6,20,0,*?*?*?*?*?*?*?*?*?*?*?*?*?*?*?*?*?*?*?*?*?*?,5.3,1.9,78,102490,0,-0,304,0.0,-0.0,0.0,0,0,0,0,203,0.5,10,5,9999,99999,9,999999999,0.0,999,999,99
3009,3,6,21,0,*?*?*?*?*?*?*?*?*?*?*?*?*?*?*?*?*?*?*?*?*?*?,4.7,1.3,78,102490,0,-0,301,0.0,-0.0,0.0,0,0,0,0,200,2.1,10,5,9999,99999,9,999999999,0.0,999,999,99
3009,3,6,22,0,*?*?*?*?*?*?*?*?*?*?*?*?*?*?*?*?*?*?*?*?*?*?,3.5,0.8,82,102490,0,-0,296,0.0,-0.0,0.0,0,0,0,0,197,2.1,10,5,9999,99999,9,999999999,0.0,999,999,99
3009,3,6,23,0,*?*?*?*?*?*?*?*?*?*?*?*?*?*?*?*?*?*?*?*?*?*?,2.5,0.2,83,102490,0,-0,292,0.0,-0.0,0.0,0,0,0,0,193,2.1,10,5,9999,99999,9,999999999,0.0,999,999,99
3009,3,6,24,0,*?*?*?*?*?*?*?*?*?*?*?*?*?*?*?*?*?*?*?*?*?*?,1.6,-1.3,79,102490,0,-0,288,0.0,-0.0,0.0,0,0,0,0,190,3.6,10,5,9999,99999,9,999999999,0.0,999,999,99
3009,3,7,1,0,*?*?*?*?*?*?*?*?*?*?*?*?*?*?*?*?*?*?*?*?*?*?,0.1,-1.1,87,102363,0,-0,282,0.0,-0.0,0.0,0,0,0,0,193,3.6,10,5,9999,99999,9,999999999,0.0,999,999,99
3009,3,7,2,0,*?*?*?*?*?*?*?*?*?*?*?*?*?*?*?*?*?*?*?*?*?*?,-1.1,-1.9,90,102363,0,-0,277,0.0,-0.0,0.0,0,0,0,0,197,3.1,10,5,9999,99999,9,999999999,0.0,999,999,99
3009,3,7,3,0,*?*?*?*?*?*?*?*?*?*?*?*?*?*?*?*?*?*?*?*?*?*?,-1.1,-1.9,90,102363,0,-0,277,0.0,-0.0,0.0,0,0,0,0,200,1.0,10,5,9999,99999,9,999999999,0.0,999,999,99
3009,3,7,4,0,*?*?*?*?*?*?*?*?*?*?*?*?*?*?*?*?*?*?*?*?*?*?,-2.5,-3.1,91,102363,0,-0,272,0.0,-0.0,0.0,0,0,0,0,203,2.1,10,5,9999,99999,9,999999999,0.0,999,999,99
3009,3,7,5,0,*?*?*?*?*?*?*?*?*?*?*?*?*?*?*?*?*?*?*?*?*?*?,-3.3,-3.7,93,102363,0,-0,269,0.0,-0.0,0.0,0,0,0,0,207,2.1,10,5,9999,99999,9,999999999,0.0,999,999,99
3009,3,7,6,0,*?*?*?*?*?*?*?*?*?*?*?*?*?*?*?*?*?*?*?*?*?*?,-4.1,-4.2,94,102363,0,-0,265,0.0,-0.0,0.0,0,0,0,0,210,1.5,10,5,9999,99999,9,999999999,0.0,999,999,99
3009,3,7,7,0,*?*?*?*?*?*?*?*?*?*?*?*?*?*?*?*?*?*?*?*?*?*?,-2.3,-2.7,93,102363,177,1388,231,71.6,377.7,23.5,7369,25806,3859,480,217,1.0,2,1,9999,99999,9,999999999,0.0,999,999,99
3009,3,7,8,0,*?*?*?*?*?*?*?*?*?*?*?*?*?*?*?*?*?*?*?*?*?*?,-0.4,-1.7,86,102363,382,1388,229,212.0,539.0,63.6,21988,46412,9445,1192,223,2.1,0,0,9999,99999,9,999999999,0.0,999,999,99
3009,3,7,9,0,*?*?*?*?*?*?*?*?*?*?*?*?*?*?*?*?*?*?*?*?*?*?,3.1,-0.2,75,102363,555,1389,243,329.8,577.7,98.9,34265,54669,14034,1936,230,2.1,0,0,9999,99999,9,999999999,0.0,999,999,99
3009,3,7,10,0,*?*?*?*?*?*?*?*?*?*?*?*?*?*?*?*?*?*?*?*?*?*?,6.4,2.5,73,102363,683,1389,260,417.2,593.9,125.2,43494,58184,17232,2608,237,2.1,0,0,9999,99999,9,999999999,0.0,999,999,99
3009,3,7,11,0,*?*?*?*?*?*?*?*?*?*?*?*?*?*?*?*?*?*?*?*?*?*?,10.5,2.9,57,102363,758,1389,276,468.4,600.8,140.5,48941,59614,19023,3084,243,2.1,0,0,9999,99999,9,999999999,0.0,999,999,99
3009,3,7,12,0,*?*?*?*?*?*?*?*?*?*?*?*?*?*?*?*?*?*?*?*?*?*?,12.4,2.7,49,102363,775,1389,284,479.9,602.1,144.0,50164,59887,19415,3201,250,2.1,0,0,9999,99999,9,999999999,0.0,999,999,99
3009,3,7,13,0,*?*?*?*?*?*?*?*?*?*?*?*?*?*?*?*?*?*?*?*?*?*?,12.8,0.2,40,102363,732,1388,280,450.8,598.5,135.2,47061,59161,18411,2911,262,1.0,0,0,9999,99999,9,999999999,0.0,999,999,99
3009,3,7,14,0,*?*?*?*?*?*?*?*?*?*?*?*?*?*?*?*?*?*?*?*?*?*?,13.0,0.4,40,102363,633,1388,282,383.2,588.4,115.0,39892,57002,16007,2330,273,0.5,0,0,9999,99999,9,999999999,0.0,999,999,99
3009,3,7,15,0,*?*?*?*?*?*?*?*?*?*?*?*?*?*?*?*?*?*?*?*?*?*?,12.8,2.1,46,102363,484,1387,295,280.9,541.0,92.1,28964,49470,13069,1734,285,1.0,2,1,9999,99999,9,999999999,0.0,999,999,99
3009,3,7,16,0,*?*?*?*?*?*?*?*?*?*?*?*?*?*?*?*?*?*?*?*?*?*?,12.9,2.1,46,102363,296,1387,317,134.1,281.6,74.0,13897,21670,9567,1359,297,1.5,6,3,9999,99999,9,999999999,0.0,999,999,99
3009,3,7,17,0,*?*?*?*?*?*?*?*?*?*?*?*?*?*?*?*?*?*?*?*?*?*?,11.4,1.5,48,102363,81,1382,331,1.9,0.0,1.9,254,-0,254,79,308,2.1,10,5,9999,99999,9,999999999,0.0,999,999,99
3009,3,7,18,0,*?*?*?*?*?*?*?*?*?*?*?*?*?*?*?*?*?*?*?*?*?*?,8.9,1.5,57,102363,0,-0,320,0.0,-0.0,0.0,0,0,0,0,320,1.0,10,5,9999,99999,9,999999999,0.0,999,999,99
3009,3,7,19,0,*?*?*?*?*?*?*?*?*?*?*?*?*?*?*?*?*?*?*?*?*?*?,5.5,1.9,74,102363,0,-0,304,0.0,-0.0,0.0,0,0,0,0,282,1.5,10,5,9999,99999,9,999999999,0.0,999,999,99
3009,3,7,20,0,*?*?*?*?*?*?*?*?*?*?*?*?*?*?*?*?*?*?*?*?*?*?,4.3,0.4,73,102363,0,-0,299,0.0,-0.0,0.0,0,0,0,0,243,0.5,10,5,9999,99999,9,999999999,0.0,999,999,99
3009,3,7,21,0,*?*?*?*?*?*?*?*?*?*?*?*?*?*?*?*?*?*?*?*?*?*?,3.0,-0.8,72,102363,0,-0,294,0.0,-0.0,0.0,0,0,0,0,205,2.1,10,5,9999,99999,9,999999999,0.0,999,999,99
3009,3,7,22,0,*?*?*?*?*?*?*?*?*?*?*?*?*?*?*?*?*?*?*?*?*?*?,1.9,-1.3,75,102363,0,-0,290,0.0,-0.0,0.0,0,0,0,0,167,2.1,10,5,9999,99999,9,999999999,0.0,999,999,99
3009,3,7,23,0,*?*?*?*?*?*?*?*?*?*?*?*?*?*?*?*?*?*?*?*?*?*?,1.0,-1.9,75,102363,0,-0,286,0.0,-0.0,0.0,0,0,0,0,128,2.1,10,5,9999,99999,9,999999999,0.0,999,999,99
3009,3,7,24,0,*?*?*?*?*?*?*?*?*?*?*?*?*?*?*?*?*?*?*?*?*?*?,1.5,-0.4,82,102363,0,-0,288,0.0,-0.0,0.0,0,0,0,0,190,3.6,10,5,9999,99999,9,999999999,0.0,999,999,99
3009,3,8,1,0,*?*?*?*?*?*?*?*?*?*?*?*?*?*?*?*?*?*?*?*?*?*?,-0.3,-2.9,92,102488,0,-0,281,0.0,-0.0,0.0,0,0,0,0,100,3.6,10,5,9999,99999,9,999999999,0.0,999,999,99
3009,3,8,2,0,*?*?*?*?*?*?*?*?*?*?*?*?*?*?*?*?*?*?*?*?*?*?,-0.7,-3.4,92,102488,0,-0,279,0.0,-0.0,0.0,0,0,0,0,110,3.1,10,5,9999,99999,9,999999999,0.0,999,999,99
3009,3,8,3,0,*?*?*?*?*?*?*?*?*?*?*?*?*?*?*?*?*?*?*?*?*?*?,-1.9,-3.1,100,102488,0,-0,274,0.0,-0.0,0.0,0,0,0,0,120,1.0,10,5,9999,99999,9,999999999,0.0,999,999,99
3009,3,8,4,0,*?*?*?*?*?*?*?*?*?*?*?*?*?*?*?*?*?*?*?*?*?*?,-1.3,-1.9,100,102488,0,-0,276,0.0,-0.0,0.0,0,0,0,0,130,2.1,10,5,9999,99999,9,999999999,0.0,999,999,99
3009,3,8,5,0,*?*?*?*?*?*?*?*?*?*?*?*?*?*?*?*?*?*?*?*?*?*?,-1.6,-1.7,100,102488,0,-0,275,0.0,-0.0,0.0,0,0,0,0,140,2.1,10,5,9999,99999,9,999999999,0.0,999,999,99
3009,3,8,6,0,*?*?*?*?*?*?*?*?*?*?*?*?*?*?*?*?*?*?*?*?*?*?,-2.5,-2.7,100,102488,0,-0,272,0.0,-0.0,0.0,0,0,0,0,150,1.5,10,5,9999,99999,9,999999999,0.0,999,999,99
3009,3,8,7,0,*?*?*?*?*?*?*?*?*?*?*?*?*?*?*?*?*?*?*?*?*?*?,-3.5,-3.4,100,102488,185,1386,252,61.2,163.6,39.3,6435,9935,5336,700,150,1.0,7,4,9999,99999,9,999999999,0.0,999,999,99
3009,3,8,8,0,*?*?*?*?*?*?*?*?*?*?*?*?*?*?*?*?*?*?*?*?*?*?,-0.1,-0.2,100,102488,390,1386,257,203.0,378.9,96.4,21144,32661,12321,1799,150,2.1,5,3,9999,99999,9,999999999,0.0,999,999,99
3009,3,8,9,0,*?*?*?*?*?*?*?*?*?*?*?*?*?*?*?*?*?*?*?*?*?*?,3.2,3.2,100,102488,563,1388,268,324.9,471.1,133.8,34236,45299,16827,2623,150,2.1,4,2,9999,99999,9,999999999,0.0,999,999,99
3009,3,8,10,0,*?*?*?*?*?*?*?*?*?*?*?*?*?*?*?*?*?*?*?*?*?*?,6.8,3.9,94,102488,691,1388,292,370.0,333.0,204.2,39599,34468,22961,4599,150,2.1,6,3,9999,99999,9,999999999,0.0,999,999,99
3009,3,8,11,0,*?*?*?*?*?*?*?*?*?*?*?*?*?*?*?*?*?*?*?*?*?*?,9.8,4.1,77,102488,765,1387,295,459.0,489.3,189.1,48635,49652,22958,4200,150,2.1,4,2,9999,99999,9,999999999,0.0,999,999,99
3009,3,8,12,0,*?*?*?*?*?*?*?*?*?*?*?*?*?*?*?*?*?*?*?*?*?*?,11.5,4.1,70,102488,782,1388,312,424.5,337.5,234.3,45623,35594,26086,5600,150,2.1,6,3,9999,99999,9,999999999,0.0,999,999,99
3009,3,8,13,0,*?*?*?*?*?*?*?*?*?*?*?*?*?*?*?*?*?*?*?*?*?*?,11.7,3.9,68,102488,739,1387,308,425.3,419.2,202.0,44539,42276,24129,4445,142,1.0,5,3,9999,99999,9,999999999,0.0,999,999,99
3009,3,8,14,0,*?*?*?*?*?*?*?*?*?*?*?*?*?*?*?*?*?*?*?*?*?*?,11.8,5.0,73,102488,640,1388,332,112.6,0.0,112.6,13270,0,13316,4961,133,0.5,10,5,9999,99999,9,999999999,0.0,999,999,99
3009,3,8,15,0,*?*?*?*?*?*?*?*?*?*?*?*?*?*?*?*?*?*?*?*?*?*?,11.7,5.6,76,102488,491,1388,318,226.0,228.0,145.3,23923,21730,16636,3004,125,1.0,7,4,9999,99999,9,999999999,0.0,999,999,99
3009,3,8,16,0,*?*?*?*?*?*?*?*?*?*?*?*?*?*?*?*?*?*?*?*?*?*?,11.6,6.4,81,102488,303,1389,323,105.4,121.7,78.8,11504,9868,9122,1705,117,1.5,8,4,9999,99999,9,999999999,0.0,999,999,99
3009,3,8,17,0,*?*?*?*?*?*?*?*?*?*?*?*?*?*?*?*?*?*?*?*?*?*?,10.4,6.7,89,102488,88,1390,321,5.5,11.7,4.8,659,402,694,73,108,2.1,9,5,9999,99999,9,999999999,0.0,999,999,99
3009,3,8,18,0,*?*?*?*?*?*?*?*?*?*?*?*?*?*?*?*?*?*?*?*?*?*?,8.1,7.1,100,102488,0,-0,315,0.0,-0.0,0.0,0,0,0,0,100,1.0,10,5,9999,99999,9,999999999,0.0,999,999,99
3009,3,8,19,0,*?*?*?*?*?*?*?*?*?*?*?*?*?*?*?*?*?*?*?*?*?*?,4.9,4.8,100,102488,0,-0,301,0.0,-0.0,0.0,0,0,0,0,113,1.5,10,5,9999,99999,9,999999999,0.0,999,999,99
3009,3,8,20,0,*?*?*?*?*?*?*?*?*?*?*?*?*?*?*?*?*?*?*?*?*?*?,3.7,3.8,100,102488,0,-0,296,0.0,-0.0,0.0,0,0,0,0,127,0.5,10,5,9999,99999,9,999999999,0.0,999,999,99
3009,3,8,21,0,*?*?*?*?*?*?*?*?*?*?*?*?*?*?*?*?*?*?*?*?*?*?,3.2,3.2,100,102488,0,-0,294,0.0,-0.0,0.0,0,0,0,0,140,2.1,10,5,9999,99999,9,999999999,0.0,999,999,99
3009,3,8,22,0,*?*?*?*?*?*?*?*?*?*?*?*?*?*?*?*?*?*?*?*?*?*?,2.0,1.9,100,102488,0,-0,289,0.0,-0.0,0.0,0,0,0,0,153,2.1,10,5,9999,99999,9,999999999,0.0,999,999,99
3009,3,8,23,0,*?*?*?*?*?*?*?*?*?*?*?*?*?*?*?*?*?*?*?*?*?*?,1.1,1.0,100,102488,0,-0,286,0.0,-0.0,0.0,0,0,0,0,167,2.1,10,5,9999,99999,9,999999999,0.0,999,999,99
3009,3,8,24,0,*?*?*?*?*?*?*?*?*?*?*?*?*?*?*?*?*?*?*?*?*?*?,0.1,-2.4,93,102488,0,-0,282,0.0,-0.0,0.0,0,0,0,0,90,3.6,10,5,9999,99999,9,999999999,0.0,999,999,99
3009,3,9,1,0,*?*?*?*?*?*?*?*?*?*?*?*?*?*?*?*?*?*?*?*?*?*?,-0.1,-0.8,90,102219,0,-0,281,0.0,-0.0,0.0,0,0,0,0,172,3.6,10,5,9999,99999,9,999999999,0.0,999,999,99
3009,3,9,2,0,*?*?*?*?*?*?*?*?*?*?*?*?*?*?*?*?*?*?*?*?*?*?,-0.5,-1.9,86,102219,0,-0,280,0.0,-0.0,0.0,0,0,0,0,163,3.1,10,5,9999,99999,9,999999999,0.0,999,999,99
3009,3,9,3,0,*?*?*?*?*?*?*?*?*?*?*?*?*?*?*?*?*?*?*?*?*?*?,-0.5,-1.7,88,102219,0,-0,280,0.0,-0.0,0.0,0,0,0,0,155,1.0,10,5,9999,99999,9,999999999,0.0,999,999,99
3009,3,9,4,0,*?*?*?*?*?*?*?*?*?*?*?*?*?*?*?*?*?*?*?*?*?*?,-1.0,-3.4,79,102219,0,-0,278,0.0,-0.0,0.0,0,0,0,0,147,2.1,10,5,9999,99999,9,999999999,0.0,999,999,99
3009,3,9,5,0,*?*?*?*?*?*?*?*?*?*?*?*?*?*?*?*?*?*?*?*?*?*?,-1.4,-3.7,79,102219,0,-0,276,0.0,-0.0,0.0,0,0,0,0,138,2.1,10,5,9999,99999,9,999999999,0.0,999,999,99
3009,3,9,6,0,*?*?*?*?*?*?*?*?*?*?*?*?*?*?*?*?*?*?*?*?*?*?,-2.0,-5.0,74,102219,0,-0,268,0.0,-0.0,0.0,0,0,0,0,130,1.5,9,5,9999,99999,9,999999999,0.0,999,999,99
3009,3,9,7,0,*?*?*?*?*?*?*?*?*?*?*?*?*?*?*?*?*?*?*?*?*?*?,-2.6,-5.6,74,102219,194,1390,215,83.3,417.8,25.0,8591,29518,4094,514,135,1.0,0,0,9999,99999,9,999999999,0.0,999,999,99
3009,3,9,8,0,*?*?*?*?*?*?*?*?*?*?*?*?*?*?*?*?*?*?*?*?*?*?,0.3,-4.2,67,102219,399,1389,227,223.4,544.2,67.0,23173,47470,9906,1259,140,2.1,0,0,9999,99999,9,999999999,0.0,999,999,99
3009,3,9,9,0,*?*?*?*?*?*?*?*?*?*?*?*?*?*?*?*?*?*?*?*?*?*?,3.1,-1.5,68,102219,571,1388,241,341.1,580.2,102.3,35456,55219,14457,2016,145,2.1,0,0,9999,99999,9,999999999,0.0,999,999,99
3009,3,9,10,0,*?*?*?*?*?*?*?*?*?*?*?*?*?*?*?*?*?*?*?*?*?*?,6.3,-1.1,56,102219,698,1386,253,428.4,595.5,128.5,44673,58522,17620,2705,150,2.1,0,0,9999,99999,9,999999999,0.0,999,999,99
3009,3,9,11,0,*?*?*?*?*?*?*?*?*?*?*?*?*?*?*?*?*?*?*?*?*?*?,7.8,-2.4,45,102219,773,1387,256,479.3,602.1,143.8,50101,59870,19391,3195,155,2.1,0,0,9999,99999,9,999999999,0.0,999,999,99
3009,3,9,12,0,*?*?*?*?*?*?*?*?*?*?*?*?*?*?*?*?*?*?*?*?*?*?,9.3,-3.7,37,102219,789,1387,272,489.0,577.5,160.4,50817,57286,21151,3560,160,2.1,2,1,9999,99999,9,999999999,0.0,999,999,99
3009,3,9,13,0,*?*?*?*?*?*?*?*?*?*?*?*?*?*?*?*?*?*?*?*?*?*?,9.6,-1.7,43,102219,746,1387,294,430.0,419.6,204.3,45048,42378,24369,4520,155,1.0,5,3,9999,99999,9,999999999,0.0,999,999,99
3009,3,9,14,0,*?*?*?*?*?*?*?*?*?*?*?*?*?*?*?*?*?*?*?*?*?*?,9.8,-0.4,47,102219,647,1387,318,198.0,56.5,171.7,21773,5544,19357,5165,150,0.5,9,5,9999,99999,9,999999999,0.0,999,999,99
3009,3,9,15,0,*?*?*?*?*?*?*?*?*?*?*?*?*?*?*?*?*?*?*?*?*?*?,9.9,-0.6,46,102219,498,1388,279,290.3,543.7,95.2,29946,50043,13461,1800,145,1.0,2,1,9999,99999,9,999999999,0.0,999,999,99
3009,3,9,16,0,*?*?*?*?*?*?*?*?*?*?*?*?*?*?*?*?*?*?*?*?*?*?,9.8,-0.2,48,102219,309,1386,285,160.5,458.4,58.2,16451,36446,8565,1053,140,1.5,3,2,9999,99999,9,999999999,0.0,999,999,99
3009,3,9,17,0,*?*?*?*?*?*?*?*?*?*?*?*?*?*?*?*?*?*?*?*?*?*?,8.9,-0.8,49,102219,94,1383,320,4.5,0.0,4.5,568,-0,567,181,135,2.1,10,5,9999,99999,9,999999999,0.0,999,999,99
3009,3,9,18,0,*?*?*?*?*?*?*?*?*?*?*?*?*?*?*?*?*?*?*?*?*?*?,6.8,-1.1,55,102219,0,-0,311,0.0,-0.0,0.0,0,0,0,0,130,1.0,10,5,9999,99999,9,999999999,0.0,999,999,99
3009,3,9,19,0,*?*?*?*?*?*?*?*?*?*?*?*?*?*?*?*?*?*?*?*?*?*?,4.9,-1.3,61,102219,0,-0,302,0.0,-0.0,0.0,0,0,0,0,135,1.5,10,5,9999,99999,9,999999999,0.0,999,999,99
3009,3,9,20,0,*?*?*?*?*?*?*?*?*?*?*?*?*?*?*?*?*?*?*?*?*?*?,3.2,-1.5,68,102219,0,-0,295,0.0,-0.0,0.0,0,0,0,0,140,0.5,10,5,9999,99999,9,999999999,0.0,999,999,99
3009,3,9,21,0,*?*?*?*?*?*?*?*?*?*?*?*?*?*?*?*?*?*?*?*?*?*?,2.4,-2.9,64,102219,0,-0,292,0.0,-0.0,0.0,0,0,0,0,145,2.1,10,5,9999,99999,9,999999999,0.0,999,999,99
3009,3,9,22,0,*?*?*?*?*?*?*?*?*?*?*?*?*?*?*?*?*?*?*?*?*?*?,1.8,-2.4,69,102219,0,-0,289,0.0,-0.0,0.0,0,0,0,0,150,2.1,10,5,9999,99999,9,999999999,0.0,999,999,99
3009,3,9,23,0,*?*?*?*?*?*?*?*?*?*?*?*?*?*?*?*?*?*?*?*?*?*?,1.2,-2.7,71,102219,0,-0,287,0.0,-0.0,0.0,0,0,0,0,155,2.1,10,5,9999,99999,9,999999999,0.0,999,999,99
3009,3,9,24,0,*?*?*?*?*?*?*?*?*?*?*?*?*?*?*?*?*?*?*?*?*?*?,0.2,0.2,96,102219,0,-0,282,0.0,-0.0,0.0,0,0,0,0,180,3.6,10,5,9999,99999,9,999999999,0.0,999,999,99
3009,3,10,1,0,*?*?*?*?*?*?*?*?*?*?*?*?*?*?*?*?*?*?*?*?*?*?,0.6,-4.8,63,102705,0,-0,285,0.0,-0.0,0.0,0,0,0,0,192,3.6,10,5,9999,99999,9,999999999,0.0,999,999,99
3009,3,10,2,0,*?*?*?*?*?*?*?*?*?*?*?*?*?*?*?*?*?*?*?*?*?*?,0.0,-5.6,60,102705,0,-0,282,0.0,-0.0,0.0,0,0,0,0,223,3.1,10,5,9999,99999,9,999999999,0.0,999,999,99
3009,3,10,3,0,*?*?*?*?*?*?*?*?*?*?*?*?*?*?*?*?*?*?*?*?*?*?,-0.0,-6.0,60,102705,0,-0,282,0.0,-0.0,0.0,0,0,0,0,255,1.0,10,5,9999,99999,9,999999999,0.0,999,999,99
3009,3,10,4,0,*?*?*?*?*?*?*?*?*?*?*?*?*?*?*?*?*?*?*?*?*?*?,-1.0,-6.6,61,102705,0,-0,278,0.0,-0.0,0.0,0,0,0,0,287,2.1,10,5,9999,99999,9,999999999,0.0,999,999,99
3009,3,10,5,0,*?*?*?*?*?*?*?*?*?*?*?*?*?*?*?*?*?*?*?*?*?*?,-2.1,-7.6,61,102705,0,-0,274,0.0,-0.0,0.0,0,0,0,0,318,2.1,10,5,9999,99999,9,999999999,0.0,999,999,99
3009,3,10,6,0,*?*?*?*?*?*?*?*?*?*?*?*?*?*?*?*?*?*?*?*?*?*?,-1.4,-6.9,60,102705,0,-0,223,0.0,-0.0,0.0,0,0,0,0,350,1.5,1,0,9999,99999,9,999999999,0.0,999,999,99
3009,3,10,7,0,*?*?*?*?*?*?*?*?*?*?*?*?*?*?*?*?*?*?*?*?*?*?,-0.8,-6.6,60,102705,202,1387,220,89.0,428.0,26.7,9156,30641,4357,542,298,1.0,0,0,9999,99999,9,999999999,0.0,999,999,99
3009,3,10,8,0,*?*?*?*?*?*?*?*?*?*?*?*?*?*?*?*?*?*?*?*?*?*?,0.4,-5.3,61,102705,407,1387,226,229.1,546.7,68.7,23765,47971,10133,1293,247,2.1,0,0,9999,99999,9,999999999,0.0,999,999,99
3009,3,10,9,0,*?*?*?*?*?*?*?*?*?*?*?*?*?*?*?*?*?*?*?*?*?*?,3.9,-4.8,50,102705,579,1387,238,346.8,581.4,104.0,36051,55481,14666,2056,195,2.1,0,0,9999,99999,9,999999999,0.0,999,999,99
3009,3,10,10,0,*?*?*?*?*?*?*?*?*?*?*?*?*?*?*?*?*?*?*?*?*?*?,8.0,-2.4,45,102705,706,1386,257,434.0,596.3,130.2,45266,58687,17817,2755,143,2.1,0,0,9999,99999,9,999999999,0.0,999,999,99
3009,3,10,11,0,*?*?*?*?*?*?*?*?*?*?*?*?*?*?*?*?*?*?*?*?*?*?,10.1,-1.7,42,102705,780,1385,266,484.8,602.7,145.4,50677,59990,19570,3251,92,2.1,0,0,9999,99999,9,999999999,0.0,999,999,99
3009,3,10,12,0,*?*?*?*?*?*?*?*?*?*?*?*?*?*?*?*?*?*?*?*?*?*?,12.2,-0.6,40,102705,797,1387,276,495.7,603.9,148.7,51855,60236,19947,3371,40,2.1,0,0,9999,99999,9,999999999,0.0,999,999,99
3009,3,10,13,0,*?*?*?*?*?*?*?*?*?*?*?*?*?*?*?*?*?*?*?*?*?*?,12.2,-1.5,37,102705,753,1386,274,466.1,600.5,139.8,48687,59551,18935,3059,40,1.0,0,0,9999,99999,9,999999999,0.0,999,999,99
3009,3,10,14,0,*?*?*?*?*?*?*?*?*?*?*?*?*?*?*?*?*?*?*?*?*?*?,12.3,-2.2,35,102705,654,1387,273,398.0,590.8,119.4,41448,57536,16538,2447,40,0.5,0,0,9999,99999,9,999999999,0.0,999,999,99
3009,3,10,15,0,*?*?*?*?*?*?*?*?*?*?*?*?*?*?*?*?*?*?*?*?*?*?,12.2,-0.4,41,102705,504,1385,277,295.9,569.3,88.8,30714,52803,12742,1707,40,1.0,0,0,9999,99999,9,999999999,0.0,999,999,99
3009,3,10,16,0,*?*?*?*?*?*?*?*?*?*?*?*?*?*?*?*?*?*?*?*?*?*?,12.2,-0.6,40,102705,316,1387,276,166.9,513.0,50.1,17339,41515,7604,934,40,1.5,0,0,9999,99999,9,999999999,0.0,999,999,99
3009,3,10,17,0,*?*?*?*?*?*?*?*?*?*?*?*?*?*?*?*?*?*?*?*?*?*?,11.4,0.4,46,102705,101,1390,281,19.9,189.5,6.1,2157,11582,1052,209,40,2.1,1,0,9999,99999,9,999999999,0.0,999,999,99
3009,3,10,18,0,*?*?*?*?*?*?*?*?*?*?*?*?*?*?*?*?*?*?*?*?*?*?,8.7,1.3,58,102705,0,-0,319,0.0,-0.0,0.0,0,0,0,0,40,1.0,10,5,9999,99999,9,999999999,0.0,999,999,99
3009,3,10,19,0,*?*?*?*?*?*?*?*?*?*?*?*?*?*?*?*?*?*?*?*?*?*?,6.7,0.4,63,102705,0,-0,310,0.0,-0.0,0.0,0,0,0,0,38,1.5,10,5,9999,99999,9,999999999,0.0,999,999,99
3009,3,10,20,0,*?*?*?*?*?*?*?*?*?*?*?*?*?*?*?*?*?*?*?*?*?*?,4.9,-0.8,65,102705,0,-0,302,0.0,-0.0,0.0,0,0,0,0,37,0.5,10,5,9999,99999,9,999999999,0.0,999,999,99
3009,3,10,21,0,*?*?*?*?*?*?*?*?*?*?*?*?*?*?*?*?*?*?*?*?*?*?,3.6,-1.1,69,102705,0,-0,297,0.0,-0.0,0.0,0,0,0,0,35,2.1,10,5,9999,99999,9,999999999,0.0,999,999,99
3009,3,10,22,0,*?*?*?*?*?*?*?*?*?*?*?*?*?*?*?*?*?*?*?*?*?*?,3.9,-1.5,66,102705,0,-0,298,0.0,-0.0,0.0,0,0,0,0,33,2.1,10,5,9999,99999,9,999999999,0.0,999,999,99
3009,3,10,23,0,*?*?*?*?*?*?*?*?*?*?*?*?*?*?*?*?*?*?*?*?*?*?,2.9,-2.4,66,102705,0,-0,294,0.0,-0.0,0.0,0,0,0,0,32,2.1,10,5,9999,99999,9,999999999,0.1,999,999,99
3009,3,10,24,0,*?*?*?*?*?*?*?*?*?*?*?*?*?*?*?*?*?*?*?*?*?*?,0.6,-3.7,70,102705,0,-0,284,0.0,-0.0,0.0,0,0,0,0,160,3.6,10,5,9999,99999,9,999999999,0.0,999,999,99
3009,3,11,1,0,*?*?*?*?*?*?*?*?*?*?*?*?*?*?*?*?*?*?*?*?*?*?,1.9,1.0,94,103232,0,-0,289,0.0,-0.0,0.0,0,0,0,0,35,3.6,10,5,9999,99999,9,999999999,0.3,999,999,99
3009,3,11,2,0,*?*?*?*?*?*?*?*?*?*?*?*?*?*?*?*?*?*?*?*?*?*?,1.7,1.7,100,103232,0,-0,288,0.0,-0.0,0.0,0,0,0,0,40,3.1,10,5,9999,99999,9,999999999,0.7,999,999,99
3009,3,11,3,0,*?*?*?*?*?*?*?*?*?*?*?*?*?*?*?*?*?*?*?*?*?*?,1.0,1.0,100,103232,0,-0,285,0.0,-0.0,0.0,0,0,0,0,45,1.0,10,5,9999,99999,9,999999999,1.0,999,999,99
3009,3,11,4,0,*?*?*?*?*?*?*?*?*?*?*?*?*?*?*?*?*?*?*?*?*?*?,0.9,0.8,100,103232,0,-0,285,0.0,-0.0,0.0,0,0,0,0,50,2.1,10,5,9999,99999,9,999999999,2.4,999,999,99
3009,3,11,5,0,*?*?*?*?*?*?*?*?*?*?*?*?*?*?*?*?*?*?*?*?*?*?,0.6,0.4,98,103232,0,-0,284,0.0,-0.0,0.0,0,0,0,0,55,2.1,10,5,9999,99999,9,999999999,0.2,999,999,99
3009,3,11,6,0,*?*?*?*?*?*?*?*?*?*?*?*?*?*?*?*?*?*?*?*?*?*?,0.7,-0.0,95,103232,0,-0,284,0.0,-0.0,0.0,0,0,0,0,60,1.5,10,5,9999,99999,9,999999999,1.1,999,999,99
3009,3,11,7,0,*?*?*?*?*?*?*?*?*?*?*?*?*?*?*?*?*?*?*?*?*?*?,0.8,-1.5,84,103232,210,1385,285,27.5,0.0,27.5,3224,0,3228,1065,57,1.0,10,5,9999,99999,9,999999999,2.1,999,999,99
3009,3,11,8,0,*?*?*?*?*?*?*?*?*?*?*?*?*?*?*?*?*?*?*?*?*?*?,1.2,-0.6,86,103232,415,1386,286,68.1,0.0,68.1,7946,0,7967,2778,53,2.1,10,5,9999,99999,9,999999999,1.5,999,999,99
3009,3,11,9,0,*?*?*?*?*?*?*?*?*?*?*?*?*?*?*?*?*?*?*?*?*?*?,2.6,0.4,86,103232,587,1386,292,102.2,0.0,102.2,12014,0,12053,4424,50,2.1,10,5,9999,99999,9,999999999,0.5,999,999,99
3009,3,11,10,0,*?*?*?*?*?*?*?*?*?*?*?*?*?*?*?*?*?*?*?*?*?*?,4.7,2.3,85,103232,714,1385,301,127.5,0.0,127.5,15086,0,15142,5757,47,2.1,10,5,9999,99999,9,999999999,0.4,999,999,99
3009,3,11,11,0,*?*?*?*?*?*?*?*?*?*?*?*?*?*?*?*?*?*?*?*?*?*?,4.5,1.5,80,103232,788,1385,300,142.2,0.0,142.2,16895,0,16961,6571,43,2.1,10,5,9999,99999,9,999999999,0.8,999,999,99
3009,3,11,12,0,*?*?*?*?*?*?*?*?*?*?*?*?*?*?*?*?*?*?*?*?*?*?,5.9,1.5,73,103232,804,1386,306,145.3,0.0,145.3,17288,0,17356,6748,40,2.1,10,5,9999,99999,9,999999999,0.2,999,999,99
3009,3,11,13,0,*?*?*?*?*?*?*?*?*?*?*?*?*?*?*?*?*?*?*?*?*?*?,5.8,1.0,72,103232,760,1385,306,136.6,0.0,136.6,16215,0,16277,6262,37,1.0,10,5,9999,99999,9,999999999,0.4,999,999,99
3009,3,11,14,0,*?*?*?*?*?*?*?*?*?*?*?*?*?*?*?*?*?*?*?*?*?*?,5.9,-0.2,65,103232,660,1385,307,116.8,0.0,116.8,13786,0,13835,5184,33,0.5,10,5,9999,99999,9,999999999,0.0,999,999,99
3009,3,11,15,0,*?*?*?*?*?*?*?*?*?*?*?*?*?*?*?*?*?*?*?*?*?*?,6.0,-0.4,63,103232,511,1386,307,87.2,0.0,87.2,10211,0,10242,3675,30,1.0,10,5,9999,99999,9,999999999,0.0,999,999,99
3009,3,11,16,0,*?*?*?*?*?*?*?*?*?*?*?*?*?*?*?*?*?*?*?*?*?*?,5.9,-1.1,60,103232,322,1384,307,49.7,0.0,49.7,5797,0,5810,1970,27,1.5,10,5,9999,99999,9,999999999,0.0,999,999,99
3009,3,11,17,0,*?*?*?*?*?*?*?*?*?*?*?*?*?*?*?*?*?*?*?*?*?*?,5.8,-1.1,61,103232,107,1384,306,7.0,0.0,7.0,871,-0,870,281,23,2.1,10,5,9999,99999,9,999999999,0.0,999,999,99
3009,3,11,18,0,*?*?*?*?*?*?*?*?*?*?*?*?*?*?*?*?*?*?*?*?*?*?,5.1,-2.7,55,103232,0,-0,303,0.0,-0.0,0.0,0,0,0,0,20,1.0,10,5,9999,99999,9,999999999,0.0,999,999,99
3009,3,11,19,0,*?*?*?*?*?*?*?*?*?*?*?*?*?*?*?*?*?*?*?*?*?*?,4.0,-1.9,64,103232,0,-0,299,0.0,-0.0,0.0,0,0,0,0,25,1.5,10,5,9999,99999,9,999999999,0.1,999,999,99
3009,3,11,20,0,*?*?*?*?*?*?*?*?*?*?*?*?*?*?*?*?*?*?*?*?*?*?,3.0,-2.2,67,103232,0,-0,294,0.0,-0.0,0.0,0,0,0,0,30,0.5,10,5,9999,99999,9,999999999,0.8,999,999,99
3009,3,11,21,0,*?*?*?*?*?*?*?*?*?*?*?*?*?*?*?*?*?*?*?*?*?*?,2.9,-1.9,70,103232,0,-0,294,0.0,-0.0,0.0,0,0,0,0,35,2.1,10,5,9999,99999,9,999999999,0.2,999,999,99
3009,3,11,22,0,*?*?*?*?*?*?*?*?*?*?*?*?*?*?*?*?*?*?*?*?*?*?,2.6,-2.9,65,103232,0,-0,293,0.0,-0.0,0.0,0,0,0,0,40,2.1,10,5,9999,99999,9,999999999,0.0,999,999,99
3009,3,11,23,0,*?*?*?*?*?*?*?*?*?*?*?*?*?*?*?*?*?*?*?*?*?*?,3.5,-1.5,69,103232,0,-0,296,0.0,-0.0,0.0,0,0,0,0,45,2.1,10,5,9999,99999,9,999999999,0.0,999,999,99
3009,3,11,24,0,*?*?*?*?*?*?*?*?*?*?*?*?*?*?*?*?*?*?*?*?*?*?,2.0,-0.6,82,103232,0,-0,290,0.0,-0.0,0.0,0,0,0,0,30,3.6,10,5,9999,99999,9,999999999,0.3,999,999,99
3009,3,12,1,0,*?*?*?*?*?*?*?*?*?*?*?*?*?*?*?*?*?*?*?*?*?*?,5.0,3.6,100,103125,0,-0,302,0.0,-0.0,0.0,0,0,0,0,102,3.6,10,5,9999,99999,9,999999999,0.0,999,999,99
3009,3,12,2,0,*?*?*?*?*?*?*?*?*?*?*?*?*?*?*?*?*?*?*?*?*?*?,5.4,5.3,100,103125,0,-0,303,0.0,-0.0,0.0,0,0,0,0,153,3.1,10,5,9999,99999,9,999999999,0.0,999,999,99
3009,3,12,3,0,*?*?*?*?*?*?*?*?*?*?*?*?*?*?*?*?*?*?*?*?*?*?,5.0,5.0,100,103125,0,-0,302,0.0,-0.0,0.0,0,0,0,0,205,1.0,10,5,9999,99999,9,999999999,0.2,999,999,99
3009,3,12,4,0,*?*?*?*?*?*?*?*?*?*?*?*?*?*?*?*?*?*?*?*?*?*?,4.4,4.5,100,103125,0,-0,299,0.0,-0.0,0.0,0,0,0,0,257,2.1,10,5,9999,99999,9,999999999,0.0,999,999,99
3009,3,12,5,0,*?*?*?*?*?*?*?*?*?*?*?*?*?*?*?*?*?*?*?*?*?*?,4.8,4.8,100,103125,0,-0,301,0.0,-0.0,0.0,0,0,0,0,308,2.1,10,5,9999,99999,9,999999999,0.0,999,999,99
3009,3,12,6,0,*?*?*?*?*?*?*?*?*?*?*?*?*?*?*?*?*?*?*?*?*?*?,5.1,5.1,100,103125,0,-0,302,0.0,-0.0,0.0,0,0,0,0,360,1.5,10,5,9999,99999,9,999999999,0.0,999,999,99
3009,3,12,7,0,*?*?*?*?*?*?*?*?*?*?*?*?*?*?*?*?*?*?*?*?*?*?,5.0,5.0,100,103125,218,1382,302,29.2,0.0,29.2,3418,0,3424,1130,310,1.0,10,5,9999,99999,9,999999999,0.0,999,999,99
3009,3,12,8,0,*?*?*?*?*?*?*?*?*?*?*?*?*?*?*?*?*?*?*?*?*?*?,5.3,5.3,100,103125,423,1385,303,69.8,0.0,69.8,8147,0,8169,2854,260,2.1,10,5,9999,99999,9,999999999,0.0,999,999,99
3009,3,12,9,0,*?*?*?*?*?*?*?*?*?*?*?*?*?*?*?*?*?*?*?*?*?*?,7.1,7.1,100,103125,595,1385,307,180.4,55.9,156.4,19830,5422,17640,4589,210,2.1,9,5,9999,99999,9,999999999,0.0,999,999,99
3009,3,12,10,0,*?*?*?*?*?*?*?*?*?*?*?*?*?*?*?*?*?*?*?*?*?*?,8.2,8.3,100,103125,722,1385,312,224.2,57.2,194.4,24678,5687,21919,6080,160,2.1,9,5,9999,99999,9,999999999,0.2,999,999,99
3009,3,12,11,0,*?*?*?*?*?*?*?*?*?*?*?*?*?*?*?*?*?*?*?*?*?*?,8.7,8.7,100,103125,796,1386,314,249.7,57.8,216.5,27513,5783,24422,7051,110,2.1,9,5,9999,99999,9,999999999,0.9,999,999,99
3009,3,12,12,0,*?*?*?*?*?*?*?*?*?*?*?*?*?*?*?*?*?*?*?*?*?*?,9.5,8.5,100,103125,811,1385,317,255.0,57.9,221.1,28096,5813,24931,7266,60,2.1,9,5,9999,99999,9,999999999,0.4,999,999,99
3009,3,12,13,0,*?*?*?*?*?*?*?*?*?*?*?*?*?*?*?*?*?*?*?*?*?*?,9.6,7.9,100,103125,767,1384,318,239.9,57.6,208.0,26412,5762,23445,6667,85,1.0,9,5,9999,99999,9,999999999,0.0,999,999,99
3009,3,12,14,0,*?*?*?*?*?*?*?*?*?*?*?*?*?*?*?*?*?*?*?*?*?*?,9.5,7.6,100,103125,667,1385,321,118.2,0.0,118.2,13958,0,14007,5259,110,0.5,10,5,9999,99999,9,999999999,0.0,999,999,99
3009,3,12,15,0,*?*?*?*?*?*?*?*?*?*?*?*?*?*?*?*?*?*?*?*?*?*?,9.4,6.4,100,103125,517,1383,317,153.8,54.7,133.3,16891,5189,15043,3773,135,1.0,9,5,9999,99999,9,999999999,0.0,999,999,99
3009,3,12,16,0,*?*?*?*?*?*?*?*?*?*?*?*?*?*?*?*?*?*?*?*?*?*?,9.5,7.3,100,103125,329,1386,317,88.7,49.7,76.9,9728,4228,8700,2020,160,1.5,9,5,9999,99999,9,999999999,0.0,999,999,99
3009,3,12,17,0,*?*?*?*?*?*?*?*?*?*?*?*?*?*?*?*?*?*?*?*?*?*?,9.4,7.9,100,103125,113,1379,321,8.3,0.0,8.3,1020,-0,1019,330,185,2.1,10,5,9999,99999,9,999999999,0.0,999,999,99
3009,3,12,18,0,*?*?*?*?*?*?*?*?*?*?*?*?*?*?*?*?*?*?*?*?*?*?,8.2,7.3,100,103125,0,-0,315,0.0,-0.0,0.0,0,0,0,0,210,1.0,10,5,9999,99999,9,999999999,0.0,999,999,99
3009,3,12,19,0,*?*?*?*?*?*?*?*?*?*?*?*?*?*?*?*?*?*?*?*?*?*?,7.9,7.7,100,103125,0,-0,314,0.0,-0.0,0.0,0,0,0,0,182,1.5,10,5,9999,99999,9,999999999,0.0,999,999,99
3009,3,12,20,0,*?*?*?*?*?*?*?*?*?*?*?*?*?*?*?*?*?*?*?*?*?*?,6.9,6.9,100,103125,0,-0,310,0.0,-0.0,0.0,0,0,0,0,153,0.5,10,5,9999,99999,9,999999999,0.0,999,999,99
3009,3,12,21,0,*?*?*?*?*?*?*?*?*?*?*?*?*?*?*?*?*?*?*?*?*?*?,6.7,6.6,100,103125,0,-0,309,0.0,-0.0,0.0,0,0,0,0,125,2.1,10,5,9999,99999,9,999999999,0.0,999,999,99
3009,3,12,22,0,*?*?*?*?*?*?*?*?*?*?*?*?*?*?*?*?*?*?*?*?*?*?,6.2,6.1,100,103125,0,-0,307,0.0,-0.0,0.0,0,0,0,0,97,2.1,10,5,9999,99999,9,999999999,0.0,999,999,99
3009,3,12,23,0,*?*?*?*?*?*?*?*?*?*?*?*?*?*?*?*?*?*?*?*?*?*?,6.2,6.2,100,103125,0,-0,307,0.0,-0.0,0.0,0,0,0,0,68,2.1,10,5,9999,99999,9,999999999,0.0,999,999,99
3009,3,12,24,0,*?*?*?*?*?*?*?*?*?*?*?*?*?*?*?*?*?*?*?*?*?*?,4.4,1.3,98,103125,0,-0,300,0.0,-0.0,0.0,0,0,0,0,50,3.6,10,5,9999,99999,9,999999999,0.0,999,999,99
3009,3,13,1,0,*?*?*?*?*?*?*?*?*?*?*?*?*?*?*?*?*?*?*?*?*?*?,6.1,4.5,87,102955,0,-0,307,0.0,-0.0,0.0,0,0,0,0,85,2.1,10,5,9999,99999,9,999999999,0.1,999,999,99
3009,3,13,2,0,*?*?*?*?*?*?*?*?*?*?*?*?*?*?*?*?*?*?*?*?*?*?,5.2,3.6,87,102955,0,-0,303,0.0,-0.0,0.0,0,0,0,0,130,2.6,10,5,9999,99999,9,999999999,0.4,999,999,99
3009,3,13,3,0,*?*?*?*?*?*?*?*?*?*?*?*?*?*?*?*?*?*?*?*?*?*?,4.2,2.9,88,102955,0,-0,299,0.0,-0.0,0.0,0,0,0,0,175,1.5,10,5,9999,99999,9,999999999,0.4,999,999,99
3009,3,13,4,0,*?*?*?*?*?*?*?*?*?*?*?*?*?*?*?*?*?*?*?*?*?*?,4.6,3.2,89,102955,0,-0,300,0.0,-0.0,0.0,0,0,0,0,220,2.6,10,5,9999,99999,9,999999999,0.4,999,999,99
3009,3,13,5,0,*?*?*?*?*?*?*?*?*?*?*?*?*?*?*?*?*?*?*?*?*?*?,5.0,2.9,83,102955,0,-0,302,0.0,-0.0,0.0,0,0,0,0,265,2.1,10,5,9999,99999,9,999999999,0.0,999,999,99
3009,3,13,6,0,*?*?*?*?*?*?*?*?*?*?*?*?*?*?*?*?*?*?*?*?*?*?,4.8,2.5,83,102955,3,1269,301,0.0,0.0,0.0,0,0,0,0,310,3.1,10,5,9999,99999,9,999999999,0.3,999,999,99
3009,3,13,7,0,*?*?*?*?*?*?*?*?*?*?*?*?*?*?*?*?*?*?*?*?*?*?,4.6,2.9,86,102955,227,1385,296,53.6,43.5,46.5,5934,3108,5501,986,300,2.6,9,5,9999,99999,9,999999999,0.5,999,999,99
3009,3,13,8,0,*?*?*?*?*?*?*?*?*?*?*?*?*?*?*?*?*?*?*?*?*?*?,5.5,3.6,85,102955,431,1383,295,164.5,133.0,123.0,17910,12243,14072,2761,290,1.5,8,4,9999,99999,9,999999999,0.2,999,999,99
3009,3,13,9,0,*?*?*?*?*?*?*?*?*?*?*?*?*?*?*?*?*?*?*?*?*?*?,7.5,3.4,73,102955,603,1385,304,242.9,140.5,181.7,26477,14071,20551,4338,280,1.5,8,4,9999,99999,9,999999999,0.0,999,999,99
3009,3,13,10,0,*?*?*?*?*?*?*?*?*?*?*?*?*?*?*?*?*?*?*?*?*?*?,9.1,4.5,71,102955,729,1383,311,300.8,143.8,225.0,32893,14750,25384,5709,270,1.5,8,4,9999,99999,9,999999999,1.4,999,999,99
3009,3,13,11,0,*?*?*?*?*?*?*?*?*?*?*?*?*?*?*?*?*?*?*?*?*?*?,10.5,4.5,65,102955,803,1384,317,334.4,145.3,250.2,36611,15101,28088,6628,260,3.1,8,4,9999,99999,9,999999999,0.9,999,999,99
3009,3,13,12,0,*?*?*?*?*?*?*?*?*?*?*?*?*?*?*?*?*?*?*?*?*?*?,11.4,4.6,61,102955,818,1384,321,341.4,145.5,255.4,37373,15193,28615,6833,250,5.2,8,4,9999,99999,9,999999999,0.4,999,999,99
3009,3,13,13,0,*?*?*?*?*?*?*?*?*?*?*?*?*?*?*?*?*?*?*?*?*?*?,11.1,5.1,65,102955,774,1384,325,242.4,57.6,210.2,26696,5769,23697,6765,265,3.6,9,5,9999,99999,9,999999999,0.2,999,999,99
3009,3,13,14,0,*?*?*?*?*?*?*?*?*?*?*?*?*?*?*?*?*?*?*?*?*?*?,11.5,4.3,60,102955,674,1384,326,207.8,56.8,180.2,22860,5600,20316,5496,280,4.1,9,5,9999,99999,9,999999999,0.2,999,999,99
3009,3,13,15,0,*?*?*?*?*?*?*?*?*?*?*?*?*?*?*?*?*?*?*?*?*?*?,11.4,5.6,66,102955,524,1384,330,89.9,0.0,89.9,10533,0,10565,3806,295,4.6,10,5,9999,99999,9,999999999,0.2,999,999,99
3009,3,13,16,0,*?*?*?*?*?*?*?*?*?*?*?*?*?*?*?*?*?*?*?*?*?*?,11.4,4.6,62,102955,335,1384,331,52.4,0.0,52.4,6103,0,6116,2081,310,4.1,10,5,9999,99999,9,999999999,0.0,999,999,99
3009,3,13,17,0,*?*?*?*?*?*?*?*?*?*?*?*?*?*?*?*?*?*?*?*?*?*?,10.7,3.2,58,102955,120,1386,328,9.6,0.0,9.6,1168,-0,1168,380,325,2.6,10,5,9999,99999,9,999999999,0.0,999,999,99
3009,3,13,18,0,*?*?*?*?*?*?*?*?*?*?*?*?*?*?*?*?*?*?*?*?*?*?,9.8,2.5,59,102955,0,-0,324,0.0,-0.0,0.0,0,0,0,0,340,3.1,10,5,9999,99999,9,999999999,0.0,999,999,99
3009,3,13,19,0,*?*?*?*?*?*?*?*?*?*?*?*?*?*?*?*?*?*?*?*?*?*?,8.7,3.0,65,102955,0,-0,319,0.0,-0.0,0.0,0,0,0,0,302,2.1,10,5,9999,99999,9,999999999,0.0,999,999,99
3009,3,13,20,0,*?*?*?*?*?*?*?*?*?*?*?*?*?*?*?*?*?*?*?*?*?*?,7.4,3.8,76,102955,0,-0,313,0.0,-0.0,0.0,0,0,0,0,263,1.0,10,5,9999,99999,9,999999999,0.0,999,999,99
3009,3,13,21,0,*?*?*?*?*?*?*?*?*?*?*?*?*?*?*?*?*?*?*?*?*?*?,7.0,3.8,78,102955,0,-0,311,0.0,-0.0,0.0,0,0,0,0,225,0.5,10,5,9999,99999,9,999999999,0.0,999,999,99
3009,3,13,22,0,*?*?*?*?*?*?*?*?*?*?*?*?*?*?*?*?*?*?*?*?*?*?,6.7,3.4,77,102955,0,-0,310,0.0,-0.0,0.0,0,0,0,0,187,1.0,10,5,9999,99999,9,999999999,0.0,999,999,99
3009,3,13,23,0,*?*?*?*?*?*?*?*?*?*?*?*?*?*?*?*?*?*?*?*?*?*?,6.2,4.1,84,102955,0,-0,307,0.0,-0.0,0.0,0,0,0,0,148,2.6,10,5,9999,99999,9,999999999,0.0,999,999,99
3009,3,13,24,0,*?*?*?*?*?*?*?*?*?*?*?*?*?*?*?*?*?*?*?*?*?*?,6.3,5.3,91,102955,0,-0,307,0.0,-0.0,0.0,0,0,0,0,40,1.5,10,5,9999,99999,9,999999999,0.0,999,999,99
3009,3,14,1,0,*?*?*?*?*?*?*?*?*?*?*?*?*?*?*?*?*?*?*?*?*?*?,4.2,4.1,100,102849,0,-0,298,0.0,-0.0,0.0,0,0,0,0,150,4.1,10,5,9999,99999,9,999999999,0.0,999,999,99
3009,3,14,2,0,*?*?*?*?*?*?*?*?*?*?*?*?*?*?*?*?*?*?*?*?*?*?,3.2,3.2,100,102849,0,-0,294,0.0,-0.0,0.0,0,0,0,0,190,2.1,10,5,9999,99999,9,999999999,0.0,999,999,99
3009,3,14,3,0,*?*?*?*?*?*?*?*?*?*?*?*?*?*?*?*?*?*?*?*?*?*?,3.0,3.0,100,102849,0,-0,294,0.0,-0.0,0.0,0,0,0,0,230,2.1,10,5,9999,99999,9,999999999,0.0,999,999,99
3009,3,14,4,0,*?*?*?*?*?*?*?*?*?*?*?*?*?*?*?*?*?*?*?*?*?*?,2.3,2.3,100,102849,0,-0,291,0.0,-0.0,0.0,0,0,0,0,270,2.6,10,5,9999,99999,9,999999999,0.0,999,999,99
3009,3,14,5,0,*?*?*?*?*?*?*?*?*?*?*?*?*?*?*?*?*?*?*?*?*?*?,2.5,2.5,100,102849,0,-0,291,0.0,-0.0,0.0,0,0,0,0,310,3.1,10,5,9999,99999,9,999999999,0.0,999,999,99
3009,3,14,6,0,*?*?*?*?*?*?*?*?*?*?*?*?*?*?*?*?*?*?*?*?*?*?,2.1,2.1,100,102849,12,1417,290,0.0,0.0,0.0,0,0,0,0,350,3.1,10,5,9999,99999,9,999999999,0.0,999,999,99
3009,3,14,7,0,*?*?*?*?*?*?*?*?*?*?*?*?*?*?*?*?*?*?*?*?*?*?,1.8,1.7,100,102849,235,1382,284,56.5,44.2,49.0,6249,3225,5783,1042,340,4.1,9,5,9999,99999,9,999999999,0.0,999,999,99
3009,3,14,8,0,*?*?*?*?*?*?*?*?*?*?*?*?*?*?*?*?*?*?*?*?*?*?,3.5,3.4,100,102849,439,1382,287,168.3,133.5,125.9,18326,12374,14384,2833,330,3.6,8,4,9999,99999,9,999999999,0.0,999,999,99
3009,3,14,9,0,*?*?*?*?*?*?*?*?*?*?*?*?*?*?*?*?*?*?*?*?*?*?,5.2,4.8,100,102849,611,1384,294,246.7,140.8,184.5,26892,14133,20861,4421,320,5.7,8,4,9999,99999,9,999999999,0.0,999,999,99
3009,3,14,10,0,*?*?*?*?*?*?*?*?*?*?*?*?*?*?*?*?*?*?*?*?*?*?,7.6,5.3,89,102849,737,1383,309,229.8,57.4,199.3,25298,5714,22464,6285,310,5.7,9,5,9999,99999,9,999999999,0.2,999,999,99
3009,3,14,11,0,*?*?*?*?*?*?*?*?*?*?*?*?*?*?*?*?*?*?*?*?*?*?,9.1,5.8,84,102849,810,1383,316,255.1,57.9,221.2,28103,5816,24936,7268,300,5.7,9,5,9999,99999,9,999999999,0.3,999,999,99
3009,3,14,12,0,*?*?*?*?*?*?*?*?*?*?*?*?*?*?*?*?*?*?*?*?*?*?,10.0,5.6,78,102849,825,1383,320,260.3,58.0,225.7,28674,5836,25437,7480,290,5.7,9,5,9999,99999,9,999999999,0.2,999,999,99
3009,3,14,13,0,*?*?*?*?*?*?*?*?*?*?*?*?*?*?*?*?*?*?*?*?*?*?,10.0,5.1,75,102849,781,1383,324,141.0,0.0,141.0,16756,0,16822,6505,283,6.2,10,5,9999,99999,9,999999999,0.0,999,999,99
3009,3,14,14,0,*?*?*?*?*?*?*?*?*?*?*?*?*?*?*?*?*?*?*?*?*?*?,10.3,3.0,64,102849,680,1382,321,210.2,56.8,182.3,23125,5618,20547,5579,277,6.2,9,5,9999,99999,9,999999999,0.0,999,999,99
3009,3,14,15,0,*?*?*?*?*?*?*?*?*?*?*?*?*?*?*?*?*?*?*?*?*?*?,10.2,3.6,67,102849,531,1385,320,158.5,55.0,137.4,17408,5234,15500,3913,270,5.7,9,5,9999,99999,9,999999999,0.0,999,999,99
3009,3,14,16,0,*?*?*?*?*?*?*?*?*?*?*?*?*?*?*?*?*?*?*?*?*?*?,10.2,4.3,69,102849,341,1381,316,123.5,126.1,92.4,13462,10730,10642,2020,263,5.7,8,4,9999,99999,9,999999999,0.0,999,999,99
3009,3,14,17,0,*?*?*?*?*?*?*?*?*?*?*?*?*?*?*?*?*?*?*?*?*?*?,10.0,4.1,69,102849,126,1381,315,25.0,69.1,18.7,2756,3132,2414,313,257,6.7,8,4,9999,99999,9,999999999,0.0,999,999,99
3009,3,14,18,0,*?*?*?*?*?*?*?*?*?*?*?*?*?*?*?*?*?*?*?*?*?*?,8.3,4.3,80,102849,0,-0,316,0.0,-0.0,0.0,0,0,0,0,250,6.7,10,5,9999,99999,9,999999999,0.0,999,999,99
3009,3,14,19,0,*?*?*?*?*?*?*?*?*?*?*?*?*?*?*?*?*?*?*?*?*?*?,7.1,3.8,83,102849,0,-0,311,0.0,-0.0,0.0,0,0,0,0,260,7.2,10,5,9999,99999,9,999999999,0.0,999,999,99
3009,3,14,20,0,*?*?*?*?*?*?*?*?*?*?*?*?*?*?*?*?*?*?*?*?*?*?,6.2,3.8,88,102849,0,-0,307,0.0,-0.0,0.0,0,0,0,0,270,7.7,10,5,9999,99999,9,999999999,0.0,999,999,99
3009,3,14,21,0,*?*?*?*?*?*?*?*?*?*?*?*?*?*?*?*?*?*?*?*?*?*?,5.0,2.9,90,102849,0,-0,302,0.0,-0.0,0.0,0,0,0,0,280,6.2,10,5,9999,99999,9,999999999,0.0,999,999,99
3009,3,14,22,0,*?*?*?*?*?*?*?*?*?*?*?*?*?*?*?*?*?*?*?*?*?*?,4.8,2.7,90,102849,0,-0,301,0.0,-0.0,0.0,0,0,0,0,290,6.2,10,5,9999,99999,9,999999999,0.0,999,999,99
3009,3,14,23,0,*?*?*?*?*?*?*?*?*?*?*?*?*?*?*?*?*?*?*?*?*?*?,4.1,1.9,89,102849,0,-0,298,0.0,-0.0,0.0,0,0,0,0,300,5.2,10,5,9999,99999,9,999999999,0.0,999,999,99
3009,3,14,24,0,*?*?*?*?*?*?*?*?*?*?*?*?*?*?*?*?*?*?*?*?*?*?,5.6,4.1,95,102849,0,-0,305,0.0,-0.0,0.0,0,0,0,0,110,2.6,10,5,9999,99999,9,999999999,0.0,999,999,99
3009,3,15,1,0,*?*?*?*?*?*?*?*?*?*?*?*?*?*?*?*?*?*?*?*?*?*?,2.9,2.9,100,102786,0,-0,293,0.0,-0.0,0.0,0,0,0,0,303,4.1,10,5,9999,99999,9,999999999,0.0,999,999,99
3009,3,15,2,0,*?*?*?*?*?*?*?*?*?*?*?*?*?*?*?*?*?*?*?*?*?*?,2.1,2.1,100,102786,0,-0,290,0.0,-0.0,0.0,0,0,0,0,297,3.6,10,5,9999,99999,9,999999999,0.0,999,999,99
3009,3,15,3,0,*?*?*?*?*?*?*?*?*?*?*?*?*?*?*?*?*?*?*?*?*?*?,1.4,1.5,100,102786,0,-0,287,0.0,-0.0,0.0,0,0,0,0,290,5.7,10,5,9999,99999,9,999999999,0.0,999,999,99
3009,3,15,4,0,*?*?*?*?*?*?*?*?*?*?*?*?*?*?*?*?*?*?*?*?*?*?,0.6,0.6,100,102786,0,-0,284,0.0,-0.0,0.0,0,0,0,0,283,6.2,10,5,9999,99999,9,999999999,0.0,999,999,99
3009,3,15,5,0,*?*?*?*?*?*?*?*?*?*?*?*?*?*?*?*?*?*?*?*?*?*?,1.2,1.3,100,102786,0,-0,286,0.0,-0.0,0.0,0,0,0,0,277,7.2,10,5,9999,99999,9,999999999,0.0,999,999,99
3009,3,15,6,0,*?*?*?*?*?*?*?*?*?*?*?*?*?*?*?*?*?*?*?*?*?*?,1.7,1.7,100,102786,20,1371,288,0.0,0.0,0.0,0,0,0,0,270,7.7,10,5,9999,99999,9,999999999,0.0,999,999,99
3009,3,15,7,0,*?*?*?*?*?*?*?*?*?*?*?*?*?*?*?*?*?*?*?*?*?*?,2.3,2.3,100,102786,243,1380,263,114.2,381.4,47.1,11666,27560,6979,839,268,5.7,4,2,9999,99999,9,999999999,0.0,999,999,99
3009,3,15,8,0,*?*?*?*?*?*?*?*?*?*?*?*?*?*?*?*?*?*?*?*?*?*?,3.3,3.4,100,102786,448,1384,281,203.5,224.4,130.8,21535,20509,15206,2662,267,8.2,7,4,9999,99999,9,999999999,2.0,999,999,99
3009,3,15,9,0,*?*?*?*?*?*?*?*?*?*?*?*?*?*?*?*?*?*?*?*?*?*?,5.8,5.8,100,102786,619,1383,277,370.7,527.8,134.6,39614,51456,17240,2685,265,9.8,3,2,9999,99999,9,999999999,2.1,999,999,99
3009,3,15,10,0,*?*?*?*?*?*?*?*?*?*?*?*?*?*?*?*?*?*?*?*?*?*?,8.8,8.8,100,102786,745,1383,293,456.3,539.5,165.6,48841,54663,20576,3591,263,9.3,3,2,9999,99999,9,999999999,0.0,999,999,99
3009,3,15,11,0,*?*?*?*?*?*?*?*?*?*?*?*?*?*?*?*?*?*?*?*?*?*?,11.3,9.8,100,102786,818,1383,305,505.7,544.6,183.6,54265,55786,22540,4242,262,7.7,3,2,9999,99999,9,999999999,0.0,999,999,99
3009,3,15,12,0,*?*?*?*?*?*?*?*?*?*?*?*?*?*?*?*?*?*?*?*?*?*?,11.9,8.7,91,102786,832,1382,306,515.6,545.5,187.2,55366,55936,22949,4389,260,9.8,3,2,9999,99999,9,999999999,0.2,999,999,99
3009,3,15,13,0,*?*?*?*?*?*?*?*?*?*?*?*?*?*?*?*?*?*?*?*?*?*?,12.6,8.3,85,102786,788,1383,316,458.2,422.1,217.6,48067,42897,25786,4995,268,9.8,5,3,9999,99999,9,999999999,0.2,999,999,99
3009,3,15,14,0,*?*?*?*?*?*?*?*?*?*?*?*?*?*?*?*?*?*?*?*?*?*?,12.7,8.0,82,102786,687,1382,316,393.7,415.9,187.0,41157,41525,22513,3977,277,11.3,5,3,9999,99999,9,999999999,0.0,999,999,99
3009,3,15,15,0,*?*?*?*?*?*?*?*?*?*?*?*?*?*?*?*?*?*?*?*?*?*?,12.5,6.1,74,102786,537,1383,309,309.1,468.0,127.4,32556,44530,16080,2471,285,9.8,4,2,9999,99999,9,999999999,0.1,999,999,99
3009,3,15,16,0,*?*?*?*?*?*?*?*?*?*?*?*?*?*?*?*?*?*?*?*?*?*?,12.5,5.1,69,102786,348,1383,317,165.8,295.3,91.5,17131,24323,11645,1706,293,7.7,6,3,9999,99999,9,999999999,0.3,999,999,99
3009,3,15,17,0,*?*?*?*?*?*?*?*?*?*?*?*?*?*?*?*?*?*?*?*?*?*?,11.8,4.6,70,102786,133,1388,328,21.1,29.3,18.3,2396,1602,2243,380,302,11.3,9,5,9999,99999,9,999999999,0.2,999,999,99
3009,3,15,18,0,*?*?*?*?*?*?*?*?*?*?*?*?*?*?*?*?*?*?*?*?*?*?,10.1,4.6,78,102786,0,-0,325,0.0,-0.0,0.0,0,0,0,0,310,10.3,10,5,9999,99999,9,999999999,0.0,999,999,99
3009,3,15,19,0,*?*?*?*?*?*?*?*?*?*?*?*?*?*?*?*?*?*?*?*?*?*?,7.9,4.1,87,102786,0,-0,315,0.0,-0.0,0.0,0,0,0,0,310,7.7,10,5,9999,99999,9,999999999,0.0,999,999,99
3009,3,15,20,0,*?*?*?*?*?*?*?*?*?*?*?*?*?*?*?*?*?*?*?*?*?*?,6.8,4.1,94,102786,0,-0,310,0.0,-0.0,0.0,0,0,0,0,310,7.2,10,5,9999,99999,9,999999999,0.5,999,999,99
3009,3,15,21,0,*?*?*?*?*?*?*?*?*?*?*?*?*?*?*?*?*?*?*?*?*?*?,5.9,4.1,100,102786,0,-0,306,0.0,-0.0,0.0,0,0,0,0,310,6.7,10,5,9999,99999,9,999999999,0.7,999,999,99
3009,3,15,22,0,*?*?*?*?*?*?*?*?*?*?*?*?*?*?*?*?*?*?*?*?*?*?,4.7,2.9,100,102786,0,-0,301,0.0,-0.0,0.0,0,0,0,0,310,4.1,10,5,9999,99999,9,999999999,0.3,999,999,99
3009,3,15,23,0,*?*?*?*?*?*?*?*?*?*?*?*?*?*?*?*?*?*?*?*?*?*?,6.8,5.0,100,102786,0,-0,310,0.0,-0.0,0.0,0,0,0,0,310,3.6,10,5,9999,99999,9,999999999,0.0,999,999,99
3009,3,15,24,0,*?*?*?*?*?*?*?*?*?*?*?*?*?*?*?*?*?*?*?*?*?*?,3.5,2.7,100,102786,0,-0,296,0.0,-0.0,0.0,0,0,0,0,310,4.1,10,5,9999,99999,9,999999999,0.0,999,999,99
3009,3,16,1,0,*?*?*?*?*?*?*?*?*?*?*?*?*?*?*?*?*?*?*?*?*?*?,9.3,6.6,83,102478,0,-0,321,0.0,-0.0,0.0,0,0,0,0,305,2.6,10,5,9999,99999,9,999999999,0.0,999,999,99
3009,3,16,2,0,*?*?*?*?*?*?*?*?*?*?*?*?*?*?*?*?*?*?*?*?*?*?,9.7,7.1,84,102478,0,-0,322,0.0,-0.0,0.0,0,0,0,0,300,4.1,10,5,9999,99999,9,999999999,0.0,999,999,99
3009,3,16,3,0,*?*?*?*?*?*?*?*?*?*?*?*?*?*?*?*?*?*?*?*?*?*?,9.7,7.9,88,102478,0,-0,322,0.0,-0.0,0.0,0,0,0,0,295,5.2,10,5,9999,99999,9,999999999,0.0,999,999,99
3009,3,16,4,0,*?*?*?*?*?*?*?*?*?*?*?*?*?*?*?*?*?*?*?*?*?*?,9.3,8.4,94,102478,0,-0,320,0.0,-0.0,0.0,0,0,0,0,290,5.2,10,5,9999,99999,9,999999999,0.0,999,999,99
3009,3,16,5,0,*?*?*?*?*?*?*?*?*?*?*?*?*?*?*?*?*?*?*?*?*?*?,9.1,9.1,99,102478,0,-0,319,0.0,-0.0,0.0,0,0,0,0,285,8.8,10,5,9999,99999,9,999999999,0.0,999,999,99
3009,3,16,6,0,*?*?*?*?*?*?*?*?*?*?*?*?*?*?*?*?*?*?*?*?*?*?,8.9,8.9,99,102478,29,1399,318,0.0,0.0,0.0,0,0,0,0,280,7.2,10,5,9999,99999,9,999999999,0.0,999,999,99
3009,3,16,7,0,*?*?*?*?*?*?*?*?*?*?*?*?*?*?*?*?*?*?*?*?*?*?,9.3,9.3,99,102478,252,1383,320,35.9,0.0,35.9,4194,0,4201,1398,275,10.3,10,5,9999,99999,9,999999999,0.0,999,999,99
3009,3,16,8,0,*?*?*?*?*?*?*?*?*?*?*?*?*?*?*?*?*?*?*?*?*?*?,9.7,9.2,96,102478,456,1383,322,76.5,0.0,76.5,8936,0,8961,3163,270,12.4,10,5,9999,99999,9,999999999,0.0,999,999,99
3009,3,16,9,0,*?*?*?*?*?*?*?*?*?*?*?*?*?*?*?*?*?*?*?*?*?*?,10.6,7.9,82,102478,627,1383,326,110.4,0.0,110.4,13009,0,13053,4847,265,13.9,10,5,9999,99999,9,999999999,0.1,999,999,99
3009,3,16,10,0,*?*?*?*?*?*?*?*?*?*?*?*?*?*?*?*?*?*?*?*?*?*?,12.2,8.0,75,102478,753,1383,334,135.5,0.0,135.5,16076,0,16137,6198,260,16.0,10,5,9999,99999,9,999999999,0.0,999,999,99
3009,3,16,11,0,*?*?*?*?*?*?*?*?*?*?*?*?*?*?*?*?*?*?*?*?*?*?,12.7,7.4,70,102478,825,1382,336,150.0,0.0,150.0,17866,0,17938,7009,255,16.0,10,5,9999,99999,9,999999999,0.1,999,999,99
3009,3,16,12,0,*?*?*?*?*?*?*?*?*?*?*?*?*?*?*?*?*?*?*?*?*?*?,13.0,6.2,63,102478,840,1383,338,152.8,0.0,152.8,18224,0,18299,7173,250,13.9,10,5,9999,99999,9,999999999,0.0,999,999,99
3009,3,16,13,0,*?*?*?*?*?*?*?*?*?*?*?*?*?*?*?*?*?*?*?*?*?*?,12.8,5.8,62,102478,795,1382,337,143.9,0.0,143.9,17112,0,17179,6666,252,14.9,10,5,9999,99999,9,999999999,0.1,999,999,99
3009,3,16,14,0,*?*?*?*?*?*?*?*?*?*?*?*?*?*?*?*?*?*?*?*?*?*?,12.8,6.2,64,102478,694,1382,337,123.8,0.0,123.8,14636,0,14689,5556,253,15.5,10,5,9999,99999,9,999999999,0.0,999,999,99
3009,3,16,15,0,*?*?*?*?*?*?*?*?*?*?*?*?*?*?*?*?*?*?*?*?*?*?,12.6,7.4,70,102478,543,1381,336,93.9,0.0,93.9,11013,0,11047,4003,255,13.9,10,5,9999,99999,9,999999999,0.0,999,999,99
3009,3,16,16,0,*?*?*?*?*?*?*?*?*?*?*?*?*?*?*?*?*?*?*?*?*?*?,13.1,6.4,64,102478,354,1381,338,56.2,0.0,56.2,6556,0,6572,2249,257,16.5,10,5,9999,99999,9,999999999,0.0,999,999,99
3009,3,16,17,0,*?*?*?*?*?*?*?*?*?*?*?*?*?*?*?*?*?*?*?*?*?*?,13.0,6.9,66,102478,139,1384,338,13.4,0.0,13.4,1609,-0,1609,525,258,13.4,10,5,9999,99999,9,999999999,0.0,999,999,99
3009,3,16,18,0,*?*?*?*?*?*?*?*?*?*?*?*?*?*?*?*?*?*?*?*?*?*?,12.4,7.1,70,102478,0,-0,335,0.0,-0.0,0.0,0,0,0,0,260,9.3,10,5,9999,99999,9,999999999,0.0,999,999,99
3009,3,16,19,0,*?*?*?*?*?*?*?*?*?*?*?*?*?*?*?*?*?*?*?*?*?*?,11.5,7.1,75,102478,0,-0,331,0.0,-0.0,0.0,0,0,0,0,270,6.2,10,5,9999,99999,9,999999999,0.0,999,999,99
3009,3,16,20,0,*?*?*?*?*?*?*?*?*?*?*?*?*?*?*?*?*?*?*?*?*?*?,11.1,6.9,75,102478,0,-0,329,0.0,-0.0,0.0,0,0,0,0,280,8.2,10,5,9999,99999,9,999999999,0.0,999,999,99
3009,3,16,21,0,*?*?*?*?*?*?*?*?*?*?*?*?*?*?*?*?*?*?*?*?*?*?,10.8,7.6,80,102478,0,-0,327,0.0,-0.0,0.0,0,0,0,0,290,6.7,10,5,9999,99999,9,999999999,0.0,999,999,99
3009,3,16,22,0,*?*?*?*?*?*?*?*?*?*?*?*?*?*?*?*?*?*?*?*?*?*?,10.1,8.0,86,102478,0,-0,324,0.0,-0.0,0.0,0,0,0,0,300,7.2,10,5,9999,99999,9,999999999,0.0,999,999,99
3009,3,16,23,0,*?*?*?*?*?*?*?*?*?*?*?*?*?*?*?*?*?*?*?*?*?*?,10.1,9.7,96,102478,0,-0,324,0.0,-0.0,0.0,0,0,0,0,310,8.8,10,5,9999,99999,9,999999999,0.0,999,999,99
3009,3,16,24,0,*?*?*?*?*?*?*?*?*?*?*?*?*?*?*?*?*?*?*?*?*?*?,8.9,5.8,81,102478,0,-0,319,0.0,-0.0,0.0,0,0,0,0,310,2.6,10,5,9999,99999,9,999999999,0.0,999,999,99
3009,3,17,1,0,*?*?*?*?*?*?*?*?*?*?*?*?*?*?*?*?*?*?*?*?*?*?,10.2,8.0,85,102245,0,-0,324,0.0,-0.0,0.0,0,0,0,0,315,9.8,10,5,9999,99999,9,999999999,0.0,999,999,99
3009,3,17,2,0,*?*?*?*?*?*?*?*?*?*?*?*?*?*?*?*?*?*?*?*?*?*?,10.1,7.1,80,102245,0,-0,324,0.0,-0.0,0.0,0,0,0,0,310,9.8,10,5,9999,99999,9,999999999,0.0,999,999,99
3009,3,17,3,0,*?*?*?*?*?*?*?*?*?*?*?*?*?*?*?*?*?*?*?*?*?*?,10.1,7.3,82,102245,0,-0,324,0.0,-0.0,0.0,0,0,0,0,305,10.8,10,5,9999,99999,9,999999999,0.0,999,999,99
3009,3,17,4,0,*?*?*?*?*?*?*?*?*?*?*?*?*?*?*?*?*?*?*?*?*?*?,9.3,6.9,84,102245,0,-0,321,0.0,-0.0,0.0,0,0,0,0,300,10.3,10,5,9999,99999,9,999999999,0.0,999,999,99
3009,3,17,5,0,*?*?*?*?*?*?*?*?*?*?*?*?*?*?*?*?*?*?*?*?*?*?,8.6,6.1,84,102245,0,-0,318,0.0,-0.0,0.0,0,0,0,0,295,10.8,10,5,9999,99999,9,999999999,0.0,999,999,99
3009,3,17,6,0,*?*?*?*?*?*?*?*?*?*?*?*?*?*?*?*?*?*?*?*?*?*?,8.8,6.6,85,102245,37,1377,318,0.0,0.0,0.0,0,0,0,0,290,11.8,10,5,9999,99999,9,999999999,0.0,999,999,99
3009,3,17,7,0,*?*?*?*?*?*?*?*?*?*?*?*?*?*?*?*?*?*?*?*?*?*?,9.0,6.7,85,102245,260,1380,315,65.3,46.1,56.6,7203,3522,6652,1212,288,12.4,9,5,9999,99999,9,999999999,0.0,999,999,99
3009,3,17,8,0,*?*?*?*?*?*?*?*?*?*?*?*?*?*?*?*?*?*?*?*?*?*?,11.1,8.4,83,102245,464,1381,325,135.7,53.7,117.7,14901,4988,13282,3254,287,12.9,9,5,9999,99999,9,999999999,0.0,999,999,99
3009,3,17,9,0,*?*?*?*?*?*?*?*?*?*?*?*?*?*?*?*?*?*?*?*?*?*?,13.6,9.9,78,102245,634,1380,336,194.7,56.4,168.8,21405,5523,19030,5049,285,11.8,9,5,9999,99999,9,999999999,0.0,999,999,99
3009,3,17,10,0,*?*?*?*?*?*?*?*?*?*?*?*?*?*?*?*?*?*?*?*?*?*?,15.3,10.4,72,102245,760,1381,348,137.1,0.0,137.1,16270,0,16333,6284,283,12.4,10,5,9999,99999,9,999999999,0.0,999,999,99
3009,3,17,11,0,*?*?*?*?*?*?*?*?*?*?*?*?*?*?*?*?*?*?*?*?*?*?,17.5,11.0,65,102245,832,1380,355,263.2,58.1,228.2,28993,5851,25715,7599,282,11.8,9,5,9999,99999,9,999999999,0.0,999,999,99
3009,3,17,12,0,*?*?*?*?*?*?*?*?*?*?*?*?*?*?*?*?*?*?*?*?*?*?,18.2,12.3,68,102245,847,1382,359,268.1,58.2,232.4,29534,5867,26192,7807,280,12.9,9,5,9999,99999,9,999999999,0.0,999,999,99
3009,3,17,13,0,*?*?*?*?*?*?*?*?*?*?*?*?*?*?*?*?*?*?*?*?*?*?,18.0,11.3,65,102245,801,1380,358,252.4,57.9,218.9,27801,5813,24666,7157,275,13.4,9,5,9999,99999,9,999999999,0.0,999,999,99
3009,3,17,14,0,*?*?*?*?*?*?*?*?*?*?*?*?*?*?*?*?*?*?*?*?*?*?,18.4,10.7,60,102245,700,1381,359,217.4,57.0,188.5,23921,5657,21249,5832,270,12.9,9,5,9999,99999,9,999999999,0.0,999,999,99
3009,3,17,15,0,*?*?*?*?*?*?*?*?*?*?*?*?*?*?*?*?*?*?*?*?*?*?,18.3,9.4,56,102245,550,1382,359,165.4,55.3,143.4,18173,5299,16176,4120,265,13.4,9,5,9999,99999,9,999999999,0.0,999,999,99
3009,3,17,16,0,*?*?*?*?*?*?*?*?*?*?*?*?*?*?*?*?*?*?*?*?*?*?,18.3,10.3,59,102245,360,1379,359,99.9,50.9,86.7,10966,4450,9797,2300,260,11.8,9,5,9999,99999,9,999999999,0.0,999,999,99
3009,3,17,17,0,*?*?*?*?*?*?*?*?*?*?*?*?*?*?*?*?*?*?*?*?*?*?,17.5,10.4,62,102245,145,1380,359,14.7,0.0,14.7,1754,-0,1755,573,255,13.4,10,5,9999,99999,9,999999999,0.0,999,999,99
3009,3,17,18,0,*?*?*?*?*?*?*?*?*?*?*?*?*?*?*?*?*?*?*?*?*?*?,15.9,11.3,73,102245,0,-0,351,0.0,-0.0,0.0,0,0,0,0,250,12.9,10,5,9999,99999,9,999999999,0.0,999,999,99
3009,3,17,19,0,*?*?*?*?*?*?*?*?*?*?*?*?*?*?*?*?*?*?*?*?*?*?,14.6,11.1,79,102245,0,-0,344,0.0,-0.0,0.0,0,0,0,0,255,13.4,10,5,9999,99999,9,999999999,0.0,999,999,99
3009,3,17,20,0,*?*?*?*?*?*?*?*?*?*?*?*?*?*?*?*?*?*?*?*?*?*?,13.5,10.8,83,102245,0,-0,339,0.0,-0.0,0.0,0,0,0,0,260,13.9,10,5,9999,99999,9,999999999,0.0,999,999,99
3009,3,17,21,0,*?*?*?*?*?*?*?*?*?*?*?*?*?*?*?*?*?*?*?*?*?*?,13.0,11.5,89,102245,0,-0,337,0.0,-0.0,0.0,0,0,0,0,265,14.4,10,5,9999,99999,9,999999999,0.0,999,999,99
3009,3,17,22,0,*?*?*?*?*?*?*?*?*?*?*?*?*?*?*?*?*?*?*?*?*?*?,12.4,11.0,90,102245,0,-0,334,0.0,-0.0,0.0,0,0,0,0,270,16.5,10,5,9999,99999,9,999999999,0.0,999,999,99
3009,3,17,23,0,*?*?*?*?*?*?*?*?*?*?*?*?*?*?*?*?*?*?*?*?*?*?,11.3,9.8,90,102245,0,-0,329,0.0,-0.0,0.0,0,0,0,0,275,12.4,10,5,9999,99999,9,999999999,0.0,999,999,99
3009,3,17,24,0,*?*?*?*?*?*?*?*?*?*?*?*?*?*?*?*?*?*?*?*?*?*?,10.2,8.8,90,102245,0,-0,324,0.0,-0.0,0.0,0,0,0,0,320,9.8,10,5,9999,99999,9,999999999,0.0,999,999,99
3009,3,18,1,0,*?*?*?*?*?*?*?*?*?*?*?*?*?*?*?*?*?*?*?*?*?*?,9.2,6.2,78,101846,0,-0,320,0.0,-0.0,0.0,0,0,0,0,278,8.8,10,5,9999,99999,9,999999999,0.0,999,999,99
3009,3,18,2,0,*?*?*?*?*?*?*?*?*?*?*?*?*?*?*?*?*?*?*?*?*?*?,7.9,4.3,75,101846,0,-0,315,0.0,-0.0,0.0,0,0,0,0,277,10.3,10,5,9999,99999,9,999999999,0.0,999,999,99
3009,3,18,3,0,*?*?*?*?*?*?*?*?*?*?*?*?*?*?*?*?*?*?*?*?*?*?,8.2,4.3,73,101846,0,-0,316,0.0,-0.0,0.0,0,0,0,0,275,10.3,10,5,9999,99999,9,999999999,0.0,999,999,99
3009,3,18,4,0,*?*?*?*?*?*?*?*?*?*?*?*?*?*?*?*?*?*?*?*?*?*?,7.6,4.1,75,101846,0,-0,313,0.0,-0.0,0.0,0,0,0,0,273,12.4,10,5,9999,99999,9,999999999,0.0,999,999,99
3009,3,18,5,0,*?*?*?*?*?*?*?*?*?*?*?*?*?*?*?*?*?*?*?*?*?*?,7.3,4.3,78,101846,0,-0,312,0.0,-0.0,0.0,0,0,0,0,272,14.9,10,5,9999,99999,9,999999999,0.0,999,999,99
3009,3,18,6,0,*?*?*?*?*?*?*?*?*?*?*?*?*?*?*?*?*?*?*?*?*?*?,7.0,3.8,76,101846,46,1393,306,0.0,0.0,0.0,0,0,0,0,270,14.4,9,5,9999,99999,9,999999999,0.0,999,999,99
3009,3,18,7,0,*?*?*?*?*?*?*?*?*?*?*?*?*?*?*?*?*?*?*?*?*?*?,8.3,4.1,71,101846,268,1378,307,90.4,117.1,67.6,9882,9044,7856,1451,267,16.5,8,4,9999,99999,9,999999999,0.0,999,999,99
3009,3,18,8,0,*?*?*?*?*?*?*?*?*?*?*?*?*?*?*?*?*?*?*?*?*?*?,9.7,5.1,70,101846,472,1380,309,217.1,226.6,139.6,22959,21367,16005,2870,263,17.0,7,4,9999,99999,9,999999999,0.0,999,999,99
3009,3,18,9,0,*?*?*?*?*?*?*?*?*?*?*?*?*?*?*?*?*?*?*?*?*?*?,12.0,5.6,62,101846,642,1380,297,390.9,564.6,128.2,40436,54609,17460,2573,260,17.5,2,1,9999,99999,9,999999999,0.0,999,999,99
3009,3,18,10,0,*?*?*?*?*?*?*?*?*?*?*?*?*?*?*?*?*?*?*?*?*?*?,15.2,6.2,53,101846,768,1381,303,478.2,601.9,143.5,49968,59832,19335,3181,257,18.5,0,0,9999,99999,9,999999999,0.0,999,999,99
3009,3,18,11,0,*?*?*?*?*?*?*?*?*?*?*?*?*?*?*?*?*?*?*?*?*?*?,16.7,5.5,45,101846,840,1381,317,526.1,581.2,172.6,54758,57983,22456,4028,253,16.0,2,1,9999,99999,9,999999999,0.0,999,999,99
3009,3,18,12,0,*?*?*?*?*?*?*?*?*?*?*?*?*?*?*?*?*?*?*?*?*?*?,17.5,5.5,43,101846,853,1379,330,520.3,494.7,214.4,55279,50819,25610,5195,250,18.5,4,2,9999,99999,9,999999999,0.0,999,999,99
3009,3,18,13,0,*?*?*?*?*?*?*?*?*?*?*?*?*?*?*?*?*?*?*?*?*?*?,17.4,6.2,46,101846,808,1380,340,442.8,338.8,244.4,47628,35894,27099,5983,257,20.1,6,3,9999,99999,9,999999999,0.0,999,999,99
3009,3,18,14,0,*?*?*?*?*?*?*?*?*?*?*?*?*?*?*?*?*?*?*?*?*?*?,17.8,5.6,43,101846,707,1381,361,126.5,0.0,126.5,14971,0,15026,5703,263,18.0,10,5,9999,99999,9,999999999,0.0,999,999,99
3009,3,18,15,0,*?*?*?*?*?*?*?*?*?*?*?*?*?*?*?*?*?*?*?*?*?*?,17.4,4.1,39,101846,556,1380,344,262.6,232.7,168.9,27848,23007,19152,3598,270,19.6,7,4,9999,99999,9,999999999,0.0,999,999,99
3009,3,18,16,0,*?*?*?*?*?*?*?*?*?*?*?*?*?*?*?*?*?*?*?*?*?*?,18.0,4.3,39,101846,367,1382,331,196.4,434.8,80.9,20686,36758,10593,1483,277,19.1,4,2,9999,99999,9,999999999,0.0,999,999,99
3009,3,18,17,0,*?*?*?*?*?*?*?*?*?*?*?*?*?*?*?*?*?*?*?*?*?*?,17.0,5.6,45,101846,151,1377,328,53.2,285.3,21.9,5545,17012,3511,409,283,14.9,4,2,9999,99999,9,999999999,0.0,999,999,99
3009,3,18,18,0,*?*?*?*?*?*?*?*?*?*?*?*?*?*?*?*?*?*?*?*?*?*?,15.2,5.8,51,101846,0,-0,339,0.0,-0.0,0.0,0,0,0,0,290,13.9,8,4,9999,99999,9,999999999,0.0,999,999,99
3009,3,18,19,0,*?*?*?*?*?*?*?*?*?*?*?*?*?*?*?*?*?*?*?*?*?*?,13.8,5.1,53,101846,0,-0,342,0.0,-0.0,0.0,0,0,0,0,285,13.9,10,5,9999,99999,9,999999999,0.0,999,999,99
3009,3,18,20,0,*?*?*?*?*?*?*?*?*?*?*?*?*?*?*?*?*?*?*?*?*?*?,12.0,5.0,59,101846,0,-0,333,0.0,-0.0,0.0,0,0,0,0,280,7.2,10,5,9999,99999,9,999999999,0.0,999,999,99
3009,3,18,21,0,*?*?*?*?*?*?*?*?*?*?*?*?*?*?*?*?*?*?*?*?*?*?,11.8,5.9,64,101846,0,-0,332,0.0,-0.0,0.0,0,0,0,0,275,13.4,10,5,9999,99999,9,999999999,0.0,999,999,99
3009,3,18,22,0,*?*?*?*?*?*?*?*?*?*?*?*?*?*?*?*?*?*?*?*?*?*?,10.9,6.2,69,101846,0,-0,328,0.0,-0.0,0.0,0,0,0,0,270,16.5,10,5,9999,99999,9,999999999,0.0,999,999,99
3009,3,18,23,0,*?*?*?*?*?*?*?*?*?*?*?*?*?*?*?*?*?*?*?*?*?*?,9.7,6.1,74,101846,0,-0,322,0.0,-0.0,0.0,0,0,0,0,265,12.9,10,5,9999,99999,9,999999999,0.0,999,999,99
3009,3,18,24,0,*?*?*?*?*?*?*?*?*?*?*?*?*?*?*?*?*?*?*?*?*?*?,10.2,8.1,83,101846,0,-0,324,0.0,-0.0,0.0,0,0,0,0,280,9.8,10,5,9999,99999,9,999999999,0.0,999,999,99
3009,3,19,1,0,*?*?*?*?*?*?*?*?*?*?*?*?*?*?*?*?*?*?*?*?*?*?,6.5,5.6,93,102370,0,-0,308,0.0,-0.0,0.0,0,0,0,0,260,8.2,10,5,9999,99999,9,999999999,0.0,999,999,99
3009,3,19,2,0,*?*?*?*?*?*?*?*?*?*?*?*?*?*?*?*?*?*?*?*?*?*?,4.9,5.0,99,102370,0,-0,301,0.0,-0.0,0.0,0,0,0,0,260,10.8,10,5,9999,99999,9,999999999,0.0,999,999,99
3009,3,19,3,0,*?*?*?*?*?*?*?*?*?*?*?*?*?*?*?*?*?*?*?*?*?*?,4.9,5.0,99,102370,0,-0,301,0.0,-0.0,0.0,0,0,0,0,260,8.2,10,5,9999,99999,9,999999999,0.0,999,999,99
3009,3,19,4,0,*?*?*?*?*?*?*?*?*?*?*?*?*?*?*?*?*?*?*?*?*?*?,4.8,4.8,99,102370,0,-0,301,0.0,-0.0,0.0,0,0,0,0,260,9.8,10,5,9999,99999,9,999999999,0.0,999,999,99
3009,3,19,5,0,*?*?*?*?*?*?*?*?*?*?*?*?*?*?*?*?*?*?*?*?*?*?,4.4,4.5,99,102370,0,-0,299,0.0,-0.0,0.0,0,0,0,0,260,10.3,10,5,9999,99999,9,999999999,0.0,999,999,99
3009,3,19,6,0,*?*?*?*?*?*?*?*?*?*?*?*?*?*?*?*?*?*?*?*?*?*?,4.0,3.4,94,102370,54,1378,298,0.0,0.0,0.0,0,0,0,0,260,8.8,10,5,9999,99999,9,999999999,0.0,999,999,99
3009,3,19,7,0,*?*?*?*?*?*?*?*?*?*?*?*?*?*?*?*?*?*?*?*?*?*?,5.3,3.8,89,102370,277,1381,303,41.0,0.0,41.0,4778,0,4787,1603,257,11.8,10,5,9999,99999,9,999999999,0.0,999,999,99
3009,3,19,8,0,*?*?*?*?*?*?*?*?*?*?*?*?*?*?*?*?*?*?*?*?*?*?,6.6,4.6,86,102370,480,1379,304,141.5,54.1,122.7,15537,5057,13845,3416,253,12.9,9,5,9999,99999,9,999999999,0.0,999,999,99
3009,3,19,9,0,*?*?*?*?*?*?*?*?*?*?*?*?*?*?*?*?*?*?*?*?*?*?,9.5,5.6,75,102370,650,1379,317,200.4,56.6,173.7,22031,5560,19581,5238,250,14.9,9,5,9999,99999,9,999999999,0.0,999,999,99
3009,3,19,10,0,*?*?*?*?*?*?*?*?*?*?*?*?*?*?*?*?*?*?*?*?*?*?,10.9,5.8,70,102370,775,1379,324,243.7,57.7,211.3,26827,5778,23808,6808,247,16.0,9,5,9999,99999,9,999999999,0.0,999,999,99
3009,3,19,11,0,*?*?*?*?*?*?*?*?*?*?*?*?*?*?*?*?*?*?*?*?*?*?,12.7,5.3,60,102370,847,1380,332,268.5,58.2,232.8,29583,5869,26234,7825,243,18.0,9,5,9999,99999,9,999999999,0.0,999,999,99
3009,3,19,12,0,*?*?*?*?*?*?*?*?*?*?*?*?*?*?*?*?*?*?*?*?*?*?,14.1,4.8,53,102370,860,1379,338,273.2,58.3,236.8,30102,5883,26690,8026,240,19.6,9,5,9999,99999,9,999999999,0.0,999,999,99
3009,3,19,13,0,*?*?*?*?*?*?*?*?*?*?*?*?*?*?*?*?*?*?*?*?*?*?,13.8,5.8,58,102370,815,1380,337,257.4,58.0,223.1,28347,5831,25146,7357,240,20.1,9,5,9999,99999,9,999999999,0.0,999,999,99
3009,3,19,14,0,*?*?*?*?*?*?*?*?*?*?*?*?*?*?*?*?*?*?*?*?*?*?,14.2,5.6,55,102370,713,1379,339,222.2,57.2,192.6,24445,5681,21710,6000,240,21.6,9,5,9999,99999,9,999999999,0.0,999,999,99
3009,3,19,15,0,*?*?*?*?*?*?*?*?*?*?*?*?*?*?*?*?*?*?*?*?*?*?,13.9,5.9,58,102370,562,1379,342,97.9,0.0,97.9,11487,0,11524,4200,240,23.2,10,5,9999,99999,9,999999999,0.0,999,999,99
3009,3,19,16,0,*?*?*?*?*?*?*?*?*?*?*?*?*?*?*?*?*?*?*?*?*?*?,14.0,7.1,62,102370,373,1380,342,60.1,0.0,60.1,7006,0,7023,2417,240,23.2,10,5,9999,99999,9,999999999,0.0,999,999,99
3009,3,19,17,0,*?*?*?*?*?*?*?*?*?*?*?*?*?*?*?*?*?*?*?*?*?*?,12.9,6.9,66,102370,158,1383,337,17.2,0.0,17.2,2043,-0,2045,668,240,19.1,10,5,9999,99999,9,999999999,0.0,999,999,99
3009,3,19,18,0,*?*?*?*?*?*?*?*?*?*?*?*?*?*?*?*?*?*?*?*?*?*?,12.1,5.3,62,102370,0,-0,334,0.0,-0.0,0.0,0,0,0,0,240,17.0,10,5,9999,99999,9,999999999,0.0,999,999,99
3009,3,19,19,0,*?*?*?*?*?*?*?*?*?*?*?*?*?*?*?*?*?*?*?*?*?*?,10.3,6.2,75,102370,0,-0,325,0.0,-0.0,0.0,0,0,0,0,237,16.0,10,5,9999,99999,9,999999999,0.0,999,999,99
3009,3,19,20,0,*?*?*?*?*?*?*?*?*?*?*?*?*?*?*?*?*?*?*?*?*?*?,9.0,5.5,77,102370,0,-0,319,0.0,-0.0,0.0,0,0,0,0,233,19.6,10,5,9999,99999,9,999999999,0.0,999,999,99
3009,3,19,21,0,*?*?*?*?*?*?*?*?*?*?*?*?*?*?*?*?*?*?*?*?*?*?,8.1,4.6,78,102370,0,-0,316,0.0,-0.0,0.0,0,0,0,0,230,22.7,10,5,9999,99999,9,999999999,0.0,999,999,99
3009,3,19,22,0,*?*?*?*?*?*?*?*?*?*?*?*?*?*?*?*?*?*?*?*?*?*?,7.4,3.9,78,102370,0,-0,313,0.0,-0.0,0.0,0,0,0,0,227,22.1,10,5,9999,99999,9,999999999,0.0,999,999,99
3009,3,19,23,0,*?*?*?*?*?*?*?*?*?*?*?*?*?*?*?*?*?*?*?*?*?*?,7.1,4.3,81,102370,0,-0,311,0.0,-0.0,0.0,0,0,0,0,223,22.7,10,5,9999,99999,9,999999999,0.0,999,999,99
3009,3,19,24,0,*?*?*?*?*?*?*?*?*?*?*?*?*?*?*?*?*?*?*?*?*?*?,8.6,5.9,82,102370,0,-0,318,0.0,-0.0,0.0,0,0,0,0,260,4.6,10,5,9999,99999,9,999999999,0.0,999,999,99
3009,3,20,1,0,*?*?*?*?*?*?*?*?*?*?*?*?*?*?*?*?*?*?*?*?*?*?,6.5,4.5,86,101103,0,-0,308,0.0,-0.0,0.0,0,0,0,0,218,13.4,10,5,9999,99999,9,999999999,0.0,999,999,99
3009,3,20,2,0,*?*?*?*?*?*?*?*?*?*?*?*?*?*?*?*?*?*?*?*?*?*?,6.4,4.6,87,101103,0,-0,308,0.0,-0.0,0.0,0,0,0,0,217,13.9,10,5,9999,99999,9,999999999,0.0,999,999,99
3009,3,20,3,0,*?*?*?*?*?*?*?*?*?*?*?*?*?*?*?*?*?*?*?*?*?*?,5.3,4.6,94,101103,0,-0,303,0.0,-0.0,0.0,0,0,0,0,215,14.9,10,5,9999,99999,9,999999999,0.0,999,999,99
3009,3,20,4,0,*?*?*?*?*?*?*?*?*?*?*?*?*?*?*?*?*?*?*?*?*?*?,4.9,3.8,91,101103,0,-0,302,0.0,-0.0,0.0,0,0,0,0,213,15.5,10,5,9999,99999,9,999999999,0.0,999,999,99
3009,3,20,5,0,*?*?*?*?*?*?*?*?*?*?*?*?*?*?*?*?*?*?*?*?*?*?,4.5,2.9,89,101103,0,-0,300,0.0,-0.0,0.0,0,0,0,0,212,16.5,10,5,9999,99999,9,999999999,0.0,999,999,99
3009,3,20,6,0,*?*?*?*?*?*?*?*?*?*?*?*?*?*?*?*?*?*?*?*?*?*?,4.9,2.5,83,101103,63,1389,292,0.0,0.0,0.0,0,0,0,0,210,14.9,8,4,9999,99999,9,999999999,0.0,999,999,99
3009,3,20,7,0,*?*?*?*?*?*?*?*?*?*?*?*?*?*?*?*?*?*?*?*?*?*?,5.3,2.9,84,101103,285,1378,285,128.6,278.7,71.0,13333,21147,9198,1302,215,17.0,6,3,9999,99999,9,999999999,0.0,999,999,99
3009,3,20,8,0,*?*?*?*?*?*?*?*?*?*?*?*?*?*?*?*?*?*?*?*?*?*?,7.7,4.1,77,101103,488,1378,282,283.2,509.6,102.8,30125,47419,13346,1937,220,17.0,3,2,9999,99999,9,999999999,0.0,999,999,99
3009,3,20,9,0,*?*?*?*?*?*?*?*?*?*?*?*?*?*?*?*?*?*?*?*?*?*?,10.3,5.9,74,101103,658,1379,299,390.6,481.4,160.9,41235,47815,19855,3325,225,17.0,4,2,9999,99999,9,999999999,0.0,999,999,99
3009,3,20,10,0,*?*?*?*?*?*?*?*?*?*?*?*?*?*?*?*?*?*?*?*?*?*?,12.9,7.0,67,101103,783,1379,312,473.7,490.7,195.2,50206,49964,23583,4420,230,16.0,4,2,9999,99999,9,999999999,0.0,999,999,99
3009,3,20,11,0,*?*?*?*?*?*?*?*?*?*?*?*?*?*?*?*?*?*?*?*?*?*?,14.4,7.3,62,101103,854,1379,323,502.0,425.5,238.5,52768,43640,27891,5849,235,18.0,5,3,9999,99999,9,999999999,0.0,999,999,99
3009,3,20,12,0,*?*?*?*?*?*?*?*?*?*?*?*?*?*?*?*?*?*?*?*?*?*?,15.9,7.9,59,101103,867,1378,335,478.9,341.1,264.3,51653,36408,29117,6812,240,17.0,6,3,9999,99999,9,999999999,0.0,999,999,99
3009,3,20,13,0,*?*?*?*?*?*?*?*?*?*?*?*?*?*?*?*?*?*?*?*?*?*?,16.1,9.1,63,101103,821,1378,340,406.8,243.8,261.6,43621,25864,28777,6541,238,17.5,7,4,9999,99999,9,999999999,0.0,999,999,99
3009,3,20,14,0,*?*?*?*?*?*?*?*?*?*?*?*?*?*?*?*?*?*?*?*?*?*?,15.8,9.7,67,101103,719,1378,336,390.0,334.8,215.3,41777,34919,24092,4954,237,17.0,6,3,9999,99999,9,999999999,0.0,999,999,99
3009,3,20,15,0,*?*?*?*?*?*?*?*?*?*?*?*?*?*?*?*?*?*?*?*?*?*?,15.7,9.3,65,101103,569,1380,335,299.2,325.0,165.2,31862,32343,18813,3503,235,17.0,6,3,9999,99999,9,999999999,0.0,999,999,99
3009,3,20,16,0,*?*?*?*?*?*?*?*?*?*?*?*?*?*?*?*?*?*?*?*?*?*?,16.0,9.2,63,101103,379,1379,325,209.1,484.5,75.9,21397,41272,10871,1374,233,18.0,3,2,9999,99999,9,999999999,0.0,999,999,99
3009,3,20,17,0,*?*?*?*?*?*?*?*?*?*?*?*?*?*?*?*?*?*?*?*?*?*?,15.7,8.9,64,101103,164,1381,327,61.6,304.9,25.4,6388,18783,4002,469,232,19.6,4,2,9999,99999,9,999999999,0.0,999,999,99
3009,3,20,18,0,*?*?*?*?*?*?*?*?*?*?*?*?*?*?*?*?*?*?*?*?*?*?,13.2,9.7,79,101103,0,-0,331,0.0,-0.0,0.0,0,0,0,0,230,19.1,8,4,9999,99999,9,999999999,0.0,999,999,99
3009,3,20,19,0,*?*?*?*?*?*?*?*?*?*?*?*?*?*?*?*?*?*?*?*?*?*?,11.0,9.4,89,101103,0,-0,328,0.0,-0.0,0.0,0,0,0,0,232,17.0,10,5,9999,99999,9,999999999,0.0,999,999,99
3009,3,20,20,0,*?*?*?*?*?*?*?*?*?*?*?*?*?*?*?*?*?*?*?*?*?*?,10.5,8.4,86,101103,0,-0,326,0.0,-0.0,0.0,0,0,0,0,233,18.5,10,5,9999,99999,9,999999999,0.0,999,999,99
3009,3,20,21,0,*?*?*?*?*?*?*?*?*?*?*?*?*?*?*?*?*?*?*?*?*?*?,9.6,8.4,91,101103,0,-0,322,0.0,-0.0,0.0,0,0,0,0,235,14.4,10,5,9999,99999,9,999999999,0.0,999,999,99
3009,3,20,22,0,*?*?*?*?*?*?*?*?*?*?*?*?*?*?*?*?*?*?*?*?*?*?,8.3,8.3,99,101103,0,-0,316,0.0,-0.0,0.0,0,0,0,0,237,11.8,10,5,9999,99999,9,999999999,0.0,999,999,99
3009,3,20,23,0,*?*?*?*?*?*?*?*?*?*?*?*?*?*?*?*?*?*?*?*?*?*?,8.4,8.1,97,101103,0,-0,316,0.0,-0.0,0.0,0,0,0,0,238,12.9,10,5,9999,99999,9,999999999,0.0,999,999,99
3009,3,20,24,0,*?*?*?*?*?*?*?*?*?*?*?*?*?*?*?*?*?*?*?*?*?*?,6.8,4.3,83,101103,0,-0,310,0.0,-0.0,0.0,0,0,0,0,220,14.4,10,5,9999,99999,9,999999999,0.0,999,999,99
3009,3,21,1,0,*?*?*?*?*?*?*?*?*?*?*?*?*?*?*?*?*?*?*?*?*?*?,8.8,6.2,82,100635,0,-0,318,0.0,-0.0,0.0,0,0,0,0,247,13.4,10,5,9999,99999,9,999999999,0.0,999,999,99
3009,3,21,2,0,*?*?*?*?*?*?*?*?*?*?*?*?*?*?*?*?*?*?*?*?*?*?,8.7,5.3,77,100635,0,-0,318,0.0,-0.0,0.0,0,0,0,0,253,13.9,10,5,9999,99999,9,999999999,0.0,999,999,99
3009,3,21,3,0,*?*?*?*?*?*?*?*?*?*?*?*?*?*?*?*?*?*?*?*?*?*?,8.4,4.6,75,100635,0,-0,317,0.0,-0.0,0.0,0,0,0,0,260,14.9,10,5,9999,99999,9,999999999,0.0,999,999,99
3009,3,21,4,0,*?*?*?*?*?*?*?*?*?*?*?*?*?*?*?*?*?*?*?*?*?*?,7.9,4.3,76,100635,0,-0,315,0.0,-0.0,0.0,0,0,0,0,267,15.5,10,5,9999,99999,9,999999999,0.0,999,999,99
3009,3,21,5,0,*?*?*?*?*?*?*?*?*?*?*?*?*?*?*?*?*?*?*?*?*?*?,7.4,3.9,77,100635,0,-0,313,0.0,-0.0,0.0,0,0,0,0,273,16.5,10,5,9999,99999,9,999999999,0.0,999,999,99
3009,3,21,6,0,*?*?*?*?*?*?*?*?*?*?*?*?*?*?*?*?*?*?*?*?*?*?,6.9,3.6,78,100635,71,1378,306,0.0,0.0,0.0,0,0,0,0,280,14.9,9,5,9999,99999,9,999999999,0.0,999,999,99
3009,3,21,7,0,*?*?*?*?*?*?*?*?*?*?*?*?*?*?*?*?*?*?*?*?*?*?,8.7,4.3,72,100635,293,1376,305,120.6,202.2,77.5,12746,15639,9162,1484,275,17.0,7,4,9999,99999,9,999999999,0.0,999,999,99
3009,3,21,8,0,*?*?*?*?*?*?*?*?*?*?*?*?*?*?*?*?*?*?*?*?*?*?,10.5,5.0,67,100635,496,1378,308,255.8,318.3,141.2,27174,30514,16229,2903,270,17.0,6,3,9999,99999,9,999999999,0.0,999,999,99
3009,3,21,9,0,*?*?*?*?*?*?*?*?*?*?*?*?*?*?*?*?*?*?*?*?*?*?,13.3,7.1,65,100635,666,1379,331,272.9,142.4,204.2,29777,14516,23009,5021,265,17.0,8,4,9999,99999,9,999999999,0.0,999,999,99
3009,3,21,10,0,*?*?*?*?*?*?*?*?*?*?*?*?*?*?*?*?*?*?*?*?*?*?,16.3,7.7,56,100635,790,1378,336,432.7,338.1,238.8,46504,35730,26525,5774,260,16.0,6,3,9999,99999,9,999999999,0.0,999,999,99
3009,3,21,11,0,*?*?*?*?*?*?*?*?*?*?*?*?*?*?*?*?*?*?*?*?*?*?,17.9,8.3,52,100635,861,1378,344,475.5,340.9,262.5,51274,36364,28929,6729,255,18.0,6,3,9999,99999,9,999999999,0.0,999,999,99
3009,3,21,12,0,*?*?*?*?*?*?*?*?*?*?*?*?*?*?*?*?*?*?*?*?*?*?,18.8,8.5,50,100635,874,1378,353,435.7,245.2,280.1,46833,26180,30643,7335,250,17.0,7,4,9999,99999,9,999999999,0.0,999,999,99
3009,3,21,13,0,*?*?*?*?*?*?*?*?*?*?*?*?*?*?*?*?*?*?*?*?*?*?,19.2,8.8,50,100635,828,1378,359,347.5,145.7,259.9,38026,15266,29064,7017,245,17.5,8,4,9999,99999,9,999999999,0.0,999,999,99
3009,3,21,14,0,*?*?*?*?*?*?*?*?*?*?*?*?*?*?*?*?*?*?*?*?*?*?,19.5,9.7,52,100635,726,1378,361,300.6,143.8,224.8,32828,14845,25263,5702,240,17.0,8,4,9999,99999,9,999999999,0.0,999,999,99
3009,3,21,15,0,*?*?*?*?*?*?*?*?*?*?*?*?*?*?*?*?*?*?*?*?*?*?,19.4,9.3,51,100635,575,1379,360,231.2,139.7,173.0,25194,13867,19588,4087,235,17.0,8,4,9999,99999,9,999999999,0.0,999,999,99
3009,3,21,16,0,*?*?*?*?*?*?*?*?*?*?*?*?*?*?*?*?*?*?*?*?*?*?,19.2,8.9,50,100635,385,1377,363,108.8,51.8,94.3,11939,4605,10658,2526,230,18.0,9,5,9999,99999,9,999999999,0.0,999,999,99
3009,3,21,17,0,*?*?*?*?*?*?*?*?*?*?*?*?*?*?*?*?*?*?*?*?*?*?,18.5,8.1,50,100635,170,1379,364,19.7,0.0,19.7,2330,-0,2332,764,225,19.6,10,5,9999,99999,9,999999999,0.0,999,999,99
3009,3,21,18,0,*?*?*?*?*?*?*?*?*?*?*?*?*?*?*?*?*?*?*?*?*?*?,16.4,7.9,56,100635,0,-0,354,0.0,-0.0,0.0,0,0,0,0,220,19.1,10,5,9999,99999,9,999999999,0.0,999,999,99
3009,3,21,19,0,*?*?*?*?*?*?*?*?*?*?*?*?*?*?*?*?*?*?*?*?*?*?,14.2,7.3,62,100635,0,-0,343,0.0,-0.0,0.0,0,0,0,0,223,17.0,10,5,9999,99999,9,999999999,0.0,999,999,99
3009,3,21,20,0,*?*?*?*?*?*?*?*?*?*?*?*?*?*?*?*?*?*?*?*?*?*?,12.8,7.3,67,100635,0,-0,337,0.0,-0.0,0.0,0,0,0,0,227,18.5,10,5,9999,99999,9,999999999,0.0,999,999,99
3009,3,21,21,0,*?*?*?*?*?*?*?*?*?*?*?*?*?*?*?*?*?*?*?*?*?*?,12.0,6.7,68,100635,0,-0,333,0.0,-0.0,0.0,0,0,0,0,230,14.4,10,5,9999,99999,9,999999999,0.0,999,999,99
3009,3,21,22,0,*?*?*?*?*?*?*?*?*?*?*?*?*?*?*?*?*?*?*?*?*?*?,11.3,6.4,70,100635,0,-0,330,0.0,-0.0,0.0,0,0,0,0,233,11.8,10,5,9999,99999,9,999999999,0.0,999,999,99
3009,3,21,23,0,*?*?*?*?*?*?*?*?*?*?*?*?*?*?*?*?*?*?*?*?*?*?,11.4,6.7,71,100635,0,-0,330,0.0,-0.0,0.0,0,0,0,0,237,12.9,10,5,9999,99999,9,999999999,0.0,999,999,99
3009,3,21,24,0,*?*?*?*?*?*?*?*?*?*?*?*?*?*?*?*?*?*?*?*?*?*?,8.5,7.1,89,100635,0,-0,317,0.0,-0.0,0.0,0,0,0,0,240,14.4,10,5,9999,99999,9,999999999,0.0,999,999,99
3009,3,22,1,0,*?*?*?*?*?*?*?*?*?*?*?*?*?*?*?*?*?*?*?*?*?*?,12.4,10.5,87,100020,0,-0,334,0.0,-0.0,0.0,0,0,0,0,245,13.4,10,5,9999,99999,9,999999999,0.2,999,999,99
3009,3,22,2,0,*?*?*?*?*?*?*?*?*?*?*?*?*?*?*?*?*?*?*?*?*?*?,12.9,12.1,93,100020,0,-0,336,0.0,-0.0,0.0,0,0,0,0,250,13.9,10,5,9999,99999,9,999999999,1.0,999,999,99
3009,3,22,3,0,*?*?*?*?*?*?*?*?*?*?*?*?*?*?*?*?*?*?*?*?*?*?,12.6,12.0,94,100020,0,-0,335,0.0,-0.0,0.0,0,0,0,0,255,14.9,10,5,9999,99999,9,999999999,1.0,999,999,99
3009,3,22,4,0,*?*?*?*?*?*?*?*?*?*?*?*?*?*?*?*?*?*?*?*?*?*?,12.1,11.7,95,100020,0,-0,332,0.0,-0.0,0.0,0,0,0,0,260,15.5,10,5,9999,99999,9,999999999,0.3,999,999,99
3009,3,22,5,0,*?*?*?*?*?*?*?*?*?*?*?*?*?*?*?*?*?*?*?*?*?*?,11.4,11.3,98,100020,0,-0,329,0.0,-0.0,0.0,0,0,0,0,265,16.5,10,5,9999,99999,9,999999999,1.6,999,999,99
3009,3,22,6,0,*?*?*?*?*?*?*?*?*?*?*?*?*?*?*?*?*?*?*?*?*?*?,11.9,11.8,98,100020,79,1369,329,2.9,6.6,2.5,354,212,379,37,270,14.9,9,5,9999,99999,9,999999999,0.1,999,999,99
3009,3,22,7,0,*?*?*?*?*?*?*?*?*?*?*?*?*?*?*?*?*?*?*?*?*?*?,12.2,11.5,93,100020,302,1379,327,105.9,121.8,79.2,11556,9893,9161,1714,267,17.0,8,4,9999,99999,9,999999999,0.0,999,999,99
3009,3,22,8,0,*?*?*?*?*?*?*?*?*?*?*?*?*?*?*?*?*?*?*?*?*?*?,13.4,11.7,88,100020,504,1377,327,260.8,319.1,143.9,27714,30675,16558,2970,263,17.0,6,3,9999,99999,9,999999999,0.4,999,999,99
3009,3,22,9,0,*?*?*?*?*?*?*?*?*?*?*?*?*?*?*?*?*?*?*?*?*?*?,15.3,12.0,80,100020,673,1377,336,362.6,332.3,200.2,38784,34147,22593,4483,260,17.0,6,3,9999,99999,9,999999999,0.7,999,999,99
3009,3,22,10,0,*?*?*?*?*?*?*?*?*?*?*?*?*?*?*?*?*?*?*?*?*?*?,16.7,11.9,72,100020,797,1377,342,437.4,338.4,241.4,47023,35807,26789,5872,257,16.0,6,3,9999,99999,9,999999999,0.0,999,999,99
3009,3,22,11,0,*?*?*?*?*?*?*?*?*?*?*?*?*?*?*?*?*?*?*?*?*?*?,18.0,10.8,61,100020,868,1377,354,366.2,146.4,273.9,40111,15398,30574,7617,253,18.0,8,4,9999,99999,9,999999999,0.0,999,999,99
3009,3,22,12,0,*?*?*?*?*?*?*?*?*?*?*?*?*?*?*?*?*?*?*?*?*?*?,18.8,10.7,58,100020,881,1378,351,487.6,341.6,269.1,52630,36518,29602,7031,250,17.0,6,3,9999,99999,9,999999999,0.0,999,999,99
3009,3,22,13,0,*?*?*?*?*?*?*?*?*?*?*?*?*?*?*?*?*?*?*?*?*?*?,18.9,11.6,61,100020,834,1377,352,459.6,339.9,253.7,49498,36147,28039,6357,250,17.5,6,3,9999,99999,9,999999999,0.0,999,999,99
3009,3,22,14,0,*?*?*?*?*?*?*?*?*?*?*?*?*?*?*?*?*?*?*?*?*?*?,18.8,10.2,56,100020,732,1377,354,358.8,241.0,230.7,38317,25192,25626,5412,250,17.0,7,4,9999,99999,9,999999999,0.0,999,999,99
3009,3,22,15,0,*?*?*?*?*?*?*?*?*?*?*?*?*?*?*?*?*?*?*?*?*?*?,18.8,8.1,49,100020,581,1377,361,176.8,55.7,153.2,19427,5388,17284,4468,250,17.0,9,5,9999,99999,9,999999999,0.3,999,999,99
3009,3,22,16,0,*?*?*?*?*?*?*?*?*?*?*?*?*?*?*?*?*?*?*?*?*?*?,18.8,7.9,48,100020,391,1376,361,111.0,52.0,96.2,12182,4635,10875,2583,250,18.0,9,5,9999,99999,9,999999999,0.3,999,999,99
3009,3,22,17,0,*?*?*?*?*?*?*?*?*?*?*?*?*?*?*?*?*?*?*?*?*?*?,18.0,9.1,55,100020,176,1377,357,36.4,37.8,31.5,4060,2398,3781,662,250,19.6,9,5,9999,99999,9,999999999,0.3,999,999,99
3009,3,22,18,0,*?*?*?*?*?*?*?*?*?*?*?*?*?*?*?*?*?*?*?*?*?*?,16.7,9.1,60,100020,0,-0,355,0.0,-0.0,0.0,0,0,0,0,250,19.1,10,5,9999,99999,9,999999999,0.0,999,999,99
3009,3,22,19,0,*?*?*?*?*?*?*?*?*?*?*?*?*?*?*?*?*?*?*?*?*?*?,16.1,9.2,63,100020,0,-0,352,0.0,-0.0,0.0,0,0,0,0,253,17.0,10,5,9999,99999,9,999999999,0.0,999,999,99
3009,3,22,20,0,*?*?*?*?*?*?*?*?*?*?*?*?*?*?*?*?*?*?*?*?*?*?,15.2,10.4,72,100020,0,-0,347,0.0,-0.0,0.0,0,0,0,0,257,18.5,10,5,9999,99999,9,999999999,0.0,999,999,99
3009,3,22,21,0,*?*?*?*?*?*?*?*?*?*?*?*?*?*?*?*?*?*?*?*?*?*?,14.6,11.2,79,100020,0,-0,344,0.0,-0.0,0.0,0,0,0,0,260,14.4,10,5,9999,99999,9,999999999,0.0,999,999,99
3009,3,22,22,0,*?*?*?*?*?*?*?*?*?*?*?*?*?*?*?*?*?*?*?*?*?*?,13.9,10.7,79,100020,0,-0,341,0.0,-0.0,0.0,0,0,0,0,263,11.8,10,5,9999,99999,9,999999999,0.0,999,999,99
3009,3,22,23,0,*?*?*?*?*?*?*?*?*?*?*?*?*?*?*?*?*?*?*?*?*?*?,13.3,10.5,82,100020,0,-0,338,0.0,-0.0,0.0,0,0,0,0,267,12.9,10,5,9999,99999,9,999999999,0.0,999,999,99
3009,3,22,24,0,*?*?*?*?*?*?*?*?*?*?*?*?*?*?*?*?*?*?*?*?*?*?,11.5,8.8,82,100020,0,-0,330,0.0,-0.0,0.0,0,0,0,0,240,14.4,10,5,9999,99999,9,999999999,0.0,999,999,99
3009,3,23,1,0,*?*?*?*?*?*?*?*?*?*?*?*?*?*?*?*?*?*?*?*?*?*?,12.0,9.3,82,100855,0,-0,332,0.0,-0.0,0.0,0,0,0,0,272,13.4,10,5,9999,99999,9,999999999,0.0,999,999,99
3009,3,23,2,0,*?*?*?*?*?*?*?*?*?*?*?*?*?*?*?*?*?*?*?*?*?*?,11.4,8.7,82,100855,0,-0,330,0.0,-0.0,0.0,0,0,0,0,273,13.9,10,5,9999,99999,9,999999999,0.7,999,999,99
3009,3,23,3,0,*?*?*?*?*?*?*?*?*?*?*?*?*?*?*?*?*?*?*?*?*?*?,10.8,8.8,86,100855,0,-0,327,0.0,-0.0,0.0,0,0,0,0,275,14.9,10,5,9999,99999,9,999999999,0.0,999,999,99
3009,3,23,4,0,*?*?*?*?*?*?*?*?*?*?*?*?*?*?*?*?*?*?*?*?*?*?,10.5,8.9,89,100855,0,-0,326,0.0,-0.0,0.0,0,0,0,0,277,15.5,10,5,9999,99999,9,999999999,0.0,999,999,99
3009,3,23,5,0,*?*?*?*?*?*?*?*?*?*?*?*?*?*?*?*?*?*?*?*?*?*?,10.2,8.8,90,100855,0,-0,324,0.0,-0.0,0.0,0,0,0,0,278,16.5,10,5,9999,99999,9,999999999,0.0,999,999,99
3009,3,23,6,0,*?*?*?*?*?*?*?*?*?*?*?*?*?*?*?*?*?*?*?*?*?*?,9.9,8.5,90,100855,88,1378,319,5.8,12.1,5.0,688,420,723,77,280,14.9,9,5,9999,99999,9,999999999,0.0,999,999,99
3009,3,23,7,0,*?*?*?*?*?*?*?*?*?*?*?*?*?*?*?*?*?*?*?*?*?*?,11.6,8.7,82,100855,310,1377,320,129.7,205.7,83.4,13704,16359,9820,1608,285,17.0,7,4,9999,99999,9,999999999,0.0,999,999,99
3009,3,23,8,0,*?*?*?*?*?*?*?*?*?*?*?*?*?*?*?*?*?*?*?*?*?*?,13.2,9.3,76,100855,512,1376,320,283.3,399.7,134.6,29479,37571,16703,2620,290,17.0,5,3,9999,99999,9,999999999,0.0,999,999,99
3009,3,23,9,0,*?*?*?*?*?*?*?*?*?*?*?*?*?*?*?*?*?*?*?*?*?*?,15.3,11.3,76,100855,681,1377,332,391.7,415.7,186.1,40925,41470,22393,3950,295,17.0,5,3,9999,99999,9,999999999,0.0,999,999,99
3009,3,23,10,0,*?*?*?*?*?*?*?*?*?*?*?*?*?*?*?*?*?*?*?*?*?*?,17.8,12.5,71,100855,805,1377,348,442.1,338.8,244.0,47543,35882,27052,5971,300,16.0,6,3,9999,99999,9,999999999,0.0,999,999,99
3009,3,23,11,0,*?*?*?*?*?*?*?*?*?*?*?*?*?*?*?*?*?*?*?*?*?*?,18.5,11.8,64,100855,875,1376,347,516.5,426.5,245.3,54323,43839,28576,6171,305,18.0,5,3,9999,99999,9,999999999,0.0,999,999,99
3009,3,23,12,0,*?*?*?*?*?*?*?*?*?*?*?*?*?*?*?*?*?*?*?*?*?*?,20.4,11.3,55,100855,887,1376,359,491.9,341.8,271.5,53108,36569,29836,7144,310,17.0,6,3,9999,99999,9,999999999,0.0,999,999,99
3009,3,23,13,0,*?*?*?*?*?*?*?*?*?*?*?*?*?*?*?*?*?*?*?*?*?*?,20.3,11.5,56,100855,841,1377,356,494.4,424.9,234.8,51933,43526,27511,5689,310,17.5,5,3,9999,99999,9,999999999,0.0,999,999,99
3009,3,23,14,0,*?*?*?*?*?*?*?*?*?*?*?*?*?*?*?*?*?*?*?*?*?*?,20.5,10.9,53,100855,738,1376,356,428.5,419.5,203.6,44852,42341,24255,4500,310,17.0,5,3,9999,99999,9,999999999,0.0,999,999,99
3009,3,23,15,0,*?*?*?*?*?*?*?*?*?*?*?*?*?*?*?*?*?*?*?*?*?*?,20.4,9.9,50,100855,587,1376,350,344.1,474.4,141.8,36251,46125,17700,2819,310,17.0,4,2,9999,99999,9,999999999,0.0,999,999,99
3009,3,23,16,0,*?*?*?*?*?*?*?*?*?*?*?*?*?*?*?*?*?*?*?*?*?*?,20.1,10.2,52,100855,397,1375,353,209.5,381.1,99.5,21800,33146,12666,1864,310,18.0,5,3,9999,99999,9,999999999,0.0,999,999,99
3009,3,23,17,0,*?*?*?*?*?*?*?*?*?*?*?*?*?*?*?*?*?*?*?*?*?*?,19.0,11.5,61,100855,182,1375,359,51.0,97.2,38.2,5473,5697,4695,682,310,19.6,8,4,9999,99999,9,999999999,0.0,999,999,99
3009,3,23,18,0,*?*?*?*?*?*?*?*?*?*?*?*?*?*?*?*?*?*?*?*?*?*?,18.4,11.9,65,100855,0,-0,360,0.0,-0.0,0.0,0,0,0,0,310,19.1,9,5,9999,99999,9,999999999,0.0,999,999,99
3009,3,23,19,0,*?*?*?*?*?*?*?*?*?*?*?*?*?*?*?*?*?*?*?*?*?*?,16.3,11.2,71,100855,0,-0,353,0.0,-0.0,0.0,0,0,0,0,318,17.0,10,5,9999,99999,9,999999999,0.0,999,999,99
3009,3,23,20,0,*?*?*?*?*?*?*?*?*?*?*?*?*?*?*?*?*?*?*?*?*?*?,14.0,10.4,78,100855,0,-0,342,0.0,-0.0,0.0,0,0,0,0,327,18.5,10,5,9999,99999,9,999999999,0.0,999,999,99
3009,3,23,21,0,*?*?*?*?*?*?*?*?*?*?*?*?*?*?*?*?*?*?*?*?*?*?,14.7,10.8,77,100855,0,-0,345,0.0,-0.0,0.0,0,0,0,0,335,14.4,10,5,9999,99999,9,999999999,0.0,999,999,99
3009,3,23,22,0,*?*?*?*?*?*?*?*?*?*?*?*?*?*?*?*?*?*?*?*?*?*?,13.8,11.0,82,100855,0,-0,341,0.0,-0.0,0.0,0,0,0,0,343,11.8,10,5,9999,99999,9,999999999,0.0,999,999,99
3009,3,23,23,0,*?*?*?*?*?*?*?*?*?*?*?*?*?*?*?*?*?*?*?*?*?*?,13.6,10.7,82,100855,0,-0,340,0.0,-0.0,0.0,0,0,0,0,352,12.9,10,5,9999,99999,9,999999999,0.0,999,999,99
3009,3,23,24,0,*?*?*?*?*?*?*?*?*?*?*?*?*?*?*?*?*?*?*?*?*?*?,12.8,9.9,82,100855,0,-0,336,0.0,-0.0,0.0,0,0,0,0,270,14.4,10,5,9999,99999,9,999999999,0.0,999,999,99
3009,3,24,1,0,*?*?*?*?*?*?*?*?*?*?*?*?*?*?*?*?*?*?*?*?*?*?,13.3,9.9,80,101234,0,-0,338,0.0,-0.0,0.0,0,0,0,0,313,13.4,10,5,9999,99999,9,999999999,0.0,999,999,99
3009,3,24,2,0,*?*?*?*?*?*?*?*?*?*?*?*?*?*?*?*?*?*?*?*?*?*?,13.3,9.7,78,101234,0,-0,338,0.0,-0.0,0.0,0,0,0,0,267,13.9,10,5,9999,99999,9,999999999,0.0,999,999,99
3009,3,24,3,0,*?*?*?*?*?*?*?*?*?*?*?*?*?*?*?*?*?*?*?*?*?*?,12.7,9.1,77,101234,0,-0,336,0.0,-0.0,0.0,0,0,0,0,220,14.9,10,5,9999,99999,9,999999999,0.0,999,999,99
3009,3,24,4,0,*?*?*?*?*?*?*?*?*?*?*?*?*?*?*?*?*?*?*?*?*?*?,12.3,9.2,80,101234,0,-0,334,0.0,-0.0,0.0,0,0,0,0,173,15.5,10,5,9999,99999,9,999999999,0.0,999,999,99
3009,3,24,5,0,*?*?*?*?*?*?*?*?*?*?*?*?*?*?*?*?*?*?*?*?*?*?,11.9,8.9,82,101234,0,-0,332,0.0,-0.0,0.0,0,0,0,0,127,16.5,10,5,9999,99999,9,999999999,0.0,999,999,99
3009,3,24,6,0,*?*?*?*?*?*?*?*?*?*?*?*?*?*?*?*?*?*?*?*?*?*?,12.4,9.4,82,101234,96,1371,334,5.0,0.0,5.0,633,-0,633,203,80,14.9,10,5,9999,99999,9,999999999,0.0,999,999,99
3009,3,24,7,0,*?*?*?*?*?*?*?*?*?*?*?*?*?*?*?*?*?*?*?*?*?*?,12.9,9.8,81,101234,318,1375,333,85.7,49.3,74.3,9405,4166,8411,1945,93,17.0,9,5,9999,99999,9,999999999,0.0,999,999,99
3009,3,24,8,0,*?*?*?*?*?*?*?*?*?*?*?*?*?*?*?*?*?*?*?*?*?*?,14.2,10.5,78,101234,520,1376,333,244.0,230.5,156.9,25842,22397,17867,3296,107,17.0,7,4,9999,99999,9,999999999,0.0,999,999,99
3009,3,24,9,0,*?*?*?*?*?*?*?*?*?*?*?*?*?*?*?*?*?*?*?*?*?*?,16.5,11.7,73,101234,688,1375,344,335.6,239.4,215.8,35766,24783,24078,4931,120,17.0,7,4,9999,99999,9,999999999,0.0,999,999,99
3009,3,24,10,0,*?*?*?*?*?*?*?*?*?*?*?*?*?*?*?*?*?*?*?*?*?*?,18.3,11.1,62,101234,812,1376,352,402.7,243.6,259.0,43162,25814,28506,6438,133,16.0,7,4,9999,99999,9,999999999,0.0,999,999,99
3009,3,24,11,0,*?*?*?*?*?*?*?*?*?*?*?*?*?*?*?*?*?*?*?*?*?*?,19.4,11.7,61,101234,882,1376,364,281.5,58.4,244.1,31029,5909,27504,8395,147,18.0,9,5,9999,99999,9,999999999,0.0,999,999,99
3009,3,24,12,0,*?*?*?*?*?*?*?*?*?*?*?*?*?*?*?*?*?*?*?*?*?*?,20.3,11.1,55,101234,894,1376,369,285.7,58.5,247.7,31491,5920,27910,8586,160,17.0,9,5,9999,99999,9,999999999,0.0,999,999,99
3009,3,24,13,0,*?*?*?*?*?*?*?*?*?*?*?*?*?*?*?*?*?*?*?*?*?*?,20.1,11.5,57,101234,847,1376,365,356.9,146.1,267.0,39077,15334,29826,7314,160,17.5,8,4,9999,99999,9,999999999,0.0,999,999,99
3009,3,24,14,0,*?*?*?*?*?*?*?*?*?*?*?*?*?*?*?*?*?*?*?*?*?*?,20.5,11.3,55,101234,744,1375,370,233.7,57.4,202.6,25725,5737,22836,6424,160,17.0,9,5,9999,99999,9,999999999,0.0,999,999,99
3009,3,24,15,0,*?*?*?*?*?*?*?*?*?*?*?*?*?*?*?*?*?*?*?*?*?*?,20.4,12.3,60,101234,593,1376,373,104.3,0.0,104.3,12261,0,12302,4525,160,17.0,10,5,9999,99999,9,999999999,0.0,999,999,99
3009,3,24,16,0,*?*?*?*?*?*?*?*?*?*?*?*?*?*?*?*?*?*?*?*?*?*?,20.5,11.3,56,101234,403,1375,373,66.4,0.0,66.4,7743,0,7763,2696,160,18.0,10,5,9999,99999,9,999999999,0.0,999,999,99
3009,3,24,17,0,*?*?*?*?*?*?*?*?*?*?*?*?*?*?*?*?*?*?*?*?*?*?,20.2,11.2,56,101234,188,1374,372,23.4,0.0,23.4,2756,-0,2760,906,160,19.6,10,5,9999,99999,9,999999999,0.0,999,999,99
3009,3,24,18,0,*?*?*?*?*?*?*?*?*?*?*?*?*?*?*?*?*?*?*?*?*?*?,18.6,10.9,60,101234,0,-0,364,0.0,-0.0,0.0,0,0,0,0,160,19.1,10,5,9999,99999,9,999999999,0.0,999,999,99
3009,3,24,19,0,*?*?*?*?*?*?*?*?*?*?*?*?*?*?*?*?*?*?*?*?*?*?,17.5,10.8,64,101234,0,-0,359,0.0,-0.0,0.0,0,0,0,0,160,17.0,10,5,9999,99999,9,999999999,0.0,999,999,99
3009,3,24,20,0,*?*?*?*?*?*?*?*?*?*?*?*?*?*?*?*?*?*?*?*?*?*?,15.7,10.7,71,101234,0,-0,350,0.0,-0.0,0.0,0,0,0,0,160,18.5,10,5,9999,99999,9,999999999,0.0,999,999,99
3009,3,24,21,0,*?*?*?*?*?*?*?*?*?*?*?*?*?*?*?*?*?*?*?*?*?*?,15.2,10.9,75,101234,0,-0,347,0.0,-0.0,0.0,0,0,0,0,160,14.4,10,5,9999,99999,9,999999999,0.0,999,999,99
3009,3,24,22,0,*?*?*?*?*?*?*?*?*?*?*?*?*?*?*?*?*?*?*?*?*?*?,14.9,10.8,76,101234,0,-0,346,0.0,-0.0,0.0,0,0,0,0,160,11.8,10,5,9999,99999,9,999999999,0.0,999,999,99
3009,3,24,23,0,*?*?*?*?*?*?*?*?*?*?*?*?*?*?*?*?*?*?*?*?*?*?,14.5,11.1,80,101234,0,-0,344,0.0,-0.0,0.0,0,0,0,0,160,12.9,10,5,9999,99999,9,999999999,0.0,999,999,99
3009,3,24,24,0,*?*?*?*?*?*?*?*?*?*?*?*?*?*?*?*?*?*?*?*?*?*?,13.3,10.3,82,101234,0,-0,338,0.0,-0.0,0.0,0,0,0,0,360,14.4,10,5,9999,99999,9,999999999,0.0,999,999,99
3009,3,25,1,0,*?*?*?*?*?*?*?*?*?*?*?*?*?*?*?*?*?*?*?*?*?*?,14.4,10.7,77,100768,0,-0,343,0.0,-0.0,0.0,0,0,0,0,185,13.4,10,5,9999,99999,9,999999999,0.0,999,999,99
3009,3,25,2,0,*?*?*?*?*?*?*?*?*?*?*?*?*?*?*?*?*?*?*?*?*?*?,14.7,10.4,74,100768,0,-0,345,0.0,-0.0,0.0,0,0,0,0,210,13.9,10,5,9999,99999,9,999999999,0.0,999,999,99
3009,3,25,3,0,*?*?*?*?*?*?*?*?*?*?*?*?*?*?*?*?*?*?*?*?*?*?,13.4,9.8,77,100768,0,-0,339,0.0,-0.0,0.0,0,0,0,0,235,14.9,10,5,9999,99999,9,999999999,0.0,999,999,99
3009,3,25,4,0,*?*?*?*?*?*?*?*?*?*?*?*?*?*?*?*?*?*?*?*?*?*?,14.0,10.3,77,100768,0,-0,342,0.0,-0.0,0.0,0,0,0,0,260,15.5,10,5,9999,99999,9,999999999,0.0,999,999,99
3009,3,25,5,0,*?*?*?*?*?*?*?*?*?*?*?*?*?*?*?*?*?*?*?*?*?*?,13.6,10.8,82,100768,0,-0,340,0.0,-0.0,0.0,0,0,0,0,285,16.5,10,5,9999,99999,9,999999999,0.0,999,999,99
3009,3,25,6,0,*?*?*?*?*?*?*?*?*?*?*?*?*?*?*?*?*?*?*?*?*?*?,13.1,10.4,82,100768,105,1379,337,6.7,0.0,6.7,833,-0,833,269,310,14.9,10,5,9999,99999,9,999999999,0.0,999,999,99
3009,3,25,7,0,*?*?*?*?*?*?*?*?*?*?*?*?*?*?*?*?*?*?*?*?*?*?,14.6,11.2,79,100768,326,1374,344,51.0,0.0,51.0,5944,0,5957,2022,270,17.0,10,5,9999,99999,9,999999999,0.0,999,999,99
3009,3,25,8,0,*?*?*?*?*?*?*?*?*?*?*?*?*?*?*?*?*?*?*?*?*?*?,16.0,11.2,72,100768,528,1375,345,210.3,138.0,157.3,22893,13449,17854,3652,230,17.0,8,4,9999,99999,9,999999999,0.0,999,999,99
3009,3,25,9,0,*?*?*?*?*?*?*?*?*?*?*?*?*?*?*?*?*?*?*?*?*?*?,18.0,12.6,69,100768,696,1375,355,287.6,143.2,215.2,31393,14699,24204,5376,190,17.0,8,4,9999,99999,9,999999999,0.0,999,999,99
3009,3,25,10,0,*?*?*?*?*?*?*?*?*?*?*?*?*?*?*?*?*?*?*?*?*?*?,20.1,13.0,62,100768,819,1375,365,344.3,145.6,257.5,37671,15241,28805,6921,150,16.0,8,4,9999,99999,9,999999999,0.0,999,999,99
3009,3,25,11,0,*?*?*?*?*?*?*?*?*?*?*?*?*?*?*?*?*?*?*?*?*?*?,21.7,12.1,54,100768,889,1375,373,376.4,146.7,281.6,41247,15462,31393,7967,110,18.0,8,4,9999,99999,9,999999999,0.0,999,999,99
3009,3,25,12,0,*?*?*?*?*?*?*?*?*?*?*?*?*?*?*?*?*?*?*?*?*?*?,22.2,11.7,50,100768,901,1376,379,288.1,58.5,249.8,31763,5927,28149,8699,70,17.0,9,5,9999,99999,9,999999999,0.0,999,999,99
3009,3,25,13,0,*?*?*?*?*?*?*?*?*?*?*?*?*?*?*?*?*?*?*?*?*?*?,22.7,12.0,50,100768,853,1374,381,271.7,58.2,235.6,29940,5880,26545,7958,68,17.5,9,5,9999,99999,9,999999999,0.0,999,999,99
3009,3,25,14,0,*?*?*?*?*?*?*?*?*?*?*?*?*?*?*?*?*?*?*?*?*?*?,22.8,12.7,52,100768,751,1376,379,312.7,144.4,233.9,34166,14968,26246,6021,67,17.0,8,4,9999,99999,9,999999999,0.0,999,999,99
3009,3,25,15,0,*?*?*?*?*?*?*?*?*?*?*?*?*?*?*?*?*?*?*?*?*?*?,22.5,12.5,52,100768,599,1375,380,183.4,56.0,159.0,20155,5445,17925,4677,65,17.0,9,5,9999,99999,9,999999999,0.0,999,999,99
3009,3,25,16,0,*?*?*?*?*?*?*?*?*?*?*?*?*?*?*?*?*?*?*?*?*?*?,22.5,12.5,52,100768,409,1374,377,155.7,131.8,116.4,16945,11968,13326,2598,63,18.0,8,4,9999,99999,9,999999999,0.0,999,999,99
3009,3,25,17,0,*?*?*?*?*?*?*?*?*?*?*?*?*?*?*?*?*?*?*?*?*?*?,22.0,11.7,51,100768,194,1373,378,42.8,40.3,37.1,4759,2690,4420,782,62,19.6,9,5,9999,99999,9,999999999,0.0,999,999,99
3009,3,25,18,0,*?*?*?*?*?*?*?*?*?*?*?*?*?*?*?*?*?*?*?*?*?*?,20.7,11.2,54,100768,0,-0,374,0.0,-0.0,0.0,0,0,0,0,60,19.1,10,5,9999,99999,9,999999999,0.0,999,999,99
3009,3,25,19,0,*?*?*?*?*?*?*?*?*?*?*?*?*?*?*?*?*?*?*?*?*?*?,19.4,11.6,60,100768,0,-0,368,0.0,-0.0,0.0,0,0,0,0,55,17.0,10,5,9999,99999,9,999999999,0.0,999,999,99
3009,3,25,20,0,*?*?*?*?*?*?*?*?*?*?*?*?*?*?*?*?*?*?*?*?*?*?,17.7,11.7,66,100768,0,-0,359,0.0,-0.0,0.0,0,0,0,0,50,18.5,10,5,9999,99999,9,999999999,0.0,999,999,99
3009,3,25,21,0,*?*?*?*?*?*?*?*?*?*?*?*?*?*?*?*?*?*?*?*?*?*?,17.2,11.3,67,100768,0,-0,357,0.0,-0.0,0.0,0,0,0,0,45,14.4,10,5,9999,99999,9,999999999,0.0,999,999,99
3009,3,25,22,0,*?*?*?*?*?*?*?*?*?*?*?*?*?*?*?*?*?*?*?*?*?*?,16.4,11.5,71,100768,0,-0,353,0.0,-0.0,0.0,0,0,0,0,40,11.8,10,5,9999,99999,9,999999999,0.0,999,999,99
3009,3,25,23,0,*?*?*?*?*?*?*?*?*?*?*?*?*?*?*?*?*?*?*?*?*?*?,14.8,10.9,76,100768,0,-0,345,0.0,-0.0,0.0,0,0,0,0,35,12.9,10,5,9999,99999,9,999999999,0.0,999,999,99
3009,3,25,24,0,*?*?*?*?*?*?*?*?*?*?*?*?*?*?*?*?*?*?*?*?*?*?,14.1,10.9,80,100768,0,-0,342,0.0,-0.0,0.0,0,0,0,0,160,14.4,10,5,9999,99999,9,999999999,0.0,999,999,99
3009,3,26,1,0,*?*?*?*?*?*?*?*?*?*?*?*?*?*?*?*?*?*?*?*?*?*?,10.8,8.7,85,101722,0,-0,327,0.0,-0.0,0.0,0,0,0,0,27,13.4,10,5,9999,99999,9,999999999,0.0,999,999,99
3009,3,26,2,0,*?*?*?*?*?*?*?*?*?*?*?*?*?*?*?*?*?*?*?*?*?*?,8.7,7.4,89,101722,0,-0,318,0.0,-0.0,0.0,0,0,0,0,23,13.9,10,5,9999,99999,9,999999999,0.0,999,999,99
3009,3,26,3,0,*?*?*?*?*?*?*?*?*?*?*?*?*?*?*?*?*?*?*?*?*?*?,8.7,7.7,92,101722,0,-0,318,0.0,-0.0,0.0,0,0,0,0,20,14.9,10,5,9999,99999,9,999999999,0.0,999,999,99
3009,3,26,4,0,*?*?*?*?*?*?*?*?*?*?*?*?*?*?*?*?*?*?*?*?*?*?,9.2,7.4,87,101722,0,-0,320,0.0,-0.0,0.0,0,0,0,0,17,15.5,10,5,9999,99999,9,999999999,0.0,999,999,99
3009,3,26,5,0,*?*?*?*?*?*?*?*?*?*?*?*?*?*?*?*?*?*?*?*?*?*?,8.2,6.6,87,101722,0,-0,295,0.0,-0.0,0.0,0,0,0,0,13,16.5,5,3,9999,99999,9,999999999,0.0,999,999,99
3009,3,26,6,0,*?*?*?*?*?*?*?*?*?*?*?*?*?*?*?*?*?*?*?*?*?*?,7.3,5.6,87,101722,113,1373,270,29.0,246.7,8.7,3124,15574,1478,274,10,14.9,0,0,9999,99999,9,999999999,0.0,999,999,99
3009,3,26,7,0,*?*?*?*?*?*?*?*?*?*?*?*?*?*?*?*?*?*?*?*?*?*?,9.3,7.0,83,101722,334,1373,280,181.6,522.6,54.5,18841,43233,8194,1016,12,17.0,0,0,9999,99999,9,999999999,0.0,999,999,99
3009,3,26,8,0,*?*?*?*?*?*?*?*?*?*?*?*?*?*?*?*?*?*?*?*?*?*?,11.4,7.4,75,101722,536,1375,290,320.6,575.6,96.2,33279,54171,13660,1870,13,17.0,0,0,9999,99999,9,999999999,0.0,999,999,99
3009,3,26,9,0,*?*?*?*?*?*?*?*?*?*?*?*?*?*?*?*?*?*?*?*?*?*?,14.9,9.2,67,101722,704,1375,309,436.3,596.6,130.9,45490,58732,17869,2772,15,17.0,0,0,9999,99999,9,999999999,0.0,999,999,99
3009,3,26,10,0,*?*?*?*?*?*?*?*?*?*?*?*?*?*?*?*?*?*?*?*?*?*?,18.3,10.2,58,101722,826,1374,326,521.0,606.6,156.3,54530,60715,20751,3661,17,16.0,0,0,9999,99999,9,999999999,0.0,999,999,99
3009,3,26,11,0,*?*?*?*?*?*?*?*?*?*?*?*?*?*?*?*?*?*?*?*?*?*?,20.6,10.5,51,101722,896,1375,338,568.9,611.0,170.7,59686,61524,22312,4312,18,18.0,0,0,9999,99999,9,999999999,0.0,999,999,99
3009,3,26,12,0,*?*?*?*?*?*?*?*?*?*?*?*?*?*?*?*?*?*?*?*?*?*?,22.2,10.4,46,101722,907,1374,345,576.8,611.6,173.0,60527,61637,22558,4433,20,17.0,0,0,9999,99999,9,999999999,0.0,999,999,99
3009,3,26,13,0,*?*?*?*?*?*?*?*?*?*?*?*?*?*?*?*?*?*?*?*?*?*?,22.2,10.9,48,101722,860,1375,346,544.0,608.8,163.2,57000,61128,21508,3957,22,17.5,0,0,9999,99999,9,999999999,0.0,999,999,99
3009,3,26,14,0,*?*?*?*?*?*?*?*?*?*?*?*?*?*?*?*?*?*?*?*?*?*?,22.6,11.6,48,101722,757,1375,350,472.9,601.3,141.9,49384,59693,19135,3124,23,17.0,0,0,9999,99999,9,999999999,0.0,999,999,99
3009,3,26,15,0,*?*?*?*?*?*?*?*?*?*?*?*?*?*?*?*?*?*?*?*?*?*?,22.3,11.1,48,101722,605,1374,347,368.4,585.7,110.5,38296,56388,15433,2211,25,17.0,0,0,9999,99999,9,999999999,0.0,999,999,99
3009,3,26,16,0,*?*?*?*?*?*?*?*?*?*?*?*?*?*?*?*?*?*?*?*?*?*?,22.5,11.0,47,101722,415,1373,348,237.5,550.1,71.2,24612,48651,10444,1340,27,18.0,0,0,9999,99999,9,999999999,0.0,999,999,99
3009,3,26,17,0,*?*?*?*?*?*?*?*?*?*?*?*?*?*?*?*?*?*?*?*?*?*?,21.3,10.5,49,101722,200,1372,341,89.2,428.3,26.8,9162,30654,4361,541,28,19.6,0,0,9999,99999,9,999999999,0.0,999,999,99
3009,3,26,18,0,*?*?*?*?*?*?*?*?*?*?*?*?*?*?*?*?*?*?*?*?*?*?,18.2,9.9,57,101722,0,-0,347,0.0,-0.0,0.0,0,0,0,0,30,19.1,6,3,9999,99999,9,999999999,0.0,999,999,99
3009,3,26,19,0,*?*?*?*?*?*?*?*?*?*?*?*?*?*?*?*?*?*?*?*?*?*?,16.8,10.5,65,101722,0,-0,355,0.0,-0.0,0.0,0,0,0,0,35,17.0,10,5,9999,99999,9,999999999,0.0,999,999,99
3009,3,26,20,0,*?*?*?*?*?*?*?*?*?*?*?*?*?*?*?*?*?*?*?*?*?*?,14.7,9.6,70,101722,0,-0,345,0.0,-0.0,0.0,0,0,0,0,40,18.5,10,5,9999,99999,9,999999999,0.0,999,999,99
3009,3,26,21,0,*?*?*?*?*?*?*?*?*?*?*?*?*?*?*?*?*?*?*?*?*?*?,12.9,8.9,75,101722,0,-0,337,0.0,-0.0,0.0,0,0,0,0,45,14.4,10,5,9999,99999,9,999999999,0.0,999,999,99
3009,3,26,22,0,*?*?*?*?*?*?*?*?*?*?*?*?*?*?*?*?*?*?*?*?*?*?,12.0,9.3,82,101722,0,-0,332,0.0,-0.0,0.0,0,0,0,0,50,11.8,10,5,9999,99999,9,999999999,0.0,999,999,99
3009,3,26,23,0,*?*?*?*?*?*?*?*?*?*?*?*?*?*?*?*?*?*?*?*?*?*?,11.2,9.1,85,101722,0,-0,329,0.0,-0.0,0.0,0,0,0,0,55,12.9,10,5,9999,99999,9,999999999,0.0,999,999,99
3009,3,26,24,0,*?*?*?*?*?*?*?*?*?*?*?*?*?*?*?*?*?*?*?*?*?*?,13.3,9.8,78,101722,0,-0,338,0.0,-0.0,0.0,0,0,0,0,30,14.4,10,5,9999,99999,9,999999999,0.0,999,999,99
3009,3,27,1,0,*?*?*?*?*?*?*?*?*?*?*?*?*?*?*?*?*?*?*?*?*?*?,9.4,7.1,80,101198,0,-0,321,0.0,-0.0,0.0,0,0,0,0,63,13.4,10,5,9999,99999,9,999999999,0.0,999,999,99
3009,3,27,2,0,*?*?*?*?*?*?*?*?*?*?*?*?*?*?*?*?*?*?*?*?*?*?,8.6,6.1,80,101198,0,-0,318,0.0,-0.0,0.0,0,0,0,0,67,13.9,10,5,9999,99999,9,999999999,0.0,999,999,99
3009,3,27,3,0,*?*?*?*?*?*?*?*?*?*?*?*?*?*?*?*?*?*?*?*?*?*?,7.9,5.5,80,101198,0,-0,314,0.0,-0.0,0.0,0,0,0,0,70,14.9,10,5,9999,99999,9,999999999,0.0,999,999,99
3009,3,27,4,0,*?*?*?*?*?*?*?*?*?*?*?*?*?*?*?*?*?*?*?*?*?*?,7.4,5.1,81,101198,0,-0,312,0.0,-0.0,0.0,0,0,0,0,73,15.5,10,5,9999,99999,9,999999999,0.0,999,999,99
3009,3,27,5,0,*?*?*?*?*?*?*?*?*?*?*?*?*?*?*?*?*?*?*?*?*?*?,6.9,5.1,83,101198,0,-0,297,0.0,-0.0,0.0,0,0,0,0,77,16.5,7,4,9999,99999,9,999999999,0.0,999,999,99
3009,3,27,6,0,*?*?*?*?*?*?*?*?*?*?*?*?*?*?*?*?*?*?*?*?*?*?,6.4,4.5,83,101198,121,1369,264,34.8,275.6,10.4,3734,17731,1760,313,80,14.9,0,0,9999,99999,9,999999999,0.0,999,999,99
3009,3,27,7,0,*?*?*?*?*?*?*?*?*?*?*?*?*?*?*?*?*?*?*?*?*?*?,8.5,5.0,74,101198,342,1372,273,187.4,526.0,56.2,19428,43868,8427,1048,80,17.0,0,0,9999,99999,9,999999999,0.0,999,999,99
3009,3,27,8,0,*?*?*?*?*?*?*?*?*?*?*?*?*?*?*?*?*?*?*?*?*?*?,10.5,5.5,67,101198,543,1372,282,326.2,576.9,97.8,33857,54454,13864,1907,80,17.0,0,0,9999,99999,9,999999999,0.0,999,999,99
3009,3,27,9,0,*?*?*?*?*?*?*?*?*?*?*?*?*?*?*?*?*?*?*?*?*?*?,13.3,7.1,63,101198,711,1374,297,441.7,597.3,132.5,46061,58883,18055,2821,80,17.0,0,0,9999,99999,9,999999999,0.0,999,999,99
3009,3,27,10,0,*?*?*?*?*?*?*?*?*?*?*?*?*?*?*?*?*?*?*?*?*?*?,17.2,8.8,54,101198,833,1373,318,526.2,607.1,157.9,55085,60810,20919,3725,80,16.0,0,0,9999,99999,9,999999999,0.0,999,999,99
3009,3,27,11,0,*?*?*?*?*?*?*?*?*?*?*?*?*?*?*?*?*?*?*?*?*?*?,19.0,8.0,46,101198,902,1373,323,573.9,611.4,172.2,60218,61594,22464,4388,80,18.0,0,0,9999,99999,9,999999999,0.0,999,999,99
3009,3,27,12,0,*?*?*?*?*?*?*?*?*?*?*?*?*?*?*?*?*?*?*?*?*?*?,20.1,7.1,41,101198,913,1373,326,581.5,612.0,174.5,61040,61703,22706,4508,80,17.0,0,0,9999,99999,9,999999999,0.0,999,999,99
3009,3,27,13,0,*?*?*?*?*?*?*?*?*?*?*?*?*?*?*?*?*?*?*?*?*?*?,20.3,6.9,40,101198,866,1374,326,548.6,609.2,164.6,57490,61202,21653,4019,85,17.5,0,0,9999,99999,9,999999999,0.0,999,999,99
3009,3,27,14,0,*?*?*?*?*?*?*?*?*?*?*?*?*?*?*?*?*?*?*?*?*?*?,20.7,6.9,38,101198,763,1374,328,477.3,601.8,143.2,49853,59795,19283,3169,90,17.0,0,0,9999,99999,9,999999999,0.0,999,999,99
3009,3,27,15,0,*?*?*?*?*?*?*?*?*?*?*?*?*?*?*?*?*?*?*?*?*?*?,20.7,6.2,37,101198,611,1374,327,372.7,586.5,111.8,38749,56562,15590,2244,95,17.0,0,0,9999,99999,9,999999999,0.0,999,999,99
3009,3,27,16,0,*?*?*?*?*?*?*?*?*?*?*?*?*?*?*?*?*?*?*?*?*?*?,20.6,5.1,34,101198,421,1373,349,225.4,386.0,107.1,23446,34267,13544,2021,100,18.0,5,3,9999,99999,9,999999999,0.0,999,999,99
3009,3,27,17,0,*?*?*?*?*?*?*?*?*?*?*?*?*?*?*?*?*?*?*?*?*?*?,19.2,5.0,37,101198,206,1371,343,87.1,304.5,41.4,8866,20483,6143,731,105,19.6,5,3,9999,99999,9,999999999,0.0,999,999,99
3009,3,27,18,0,*?*?*?*?*?*?*?*?*?*?*?*?*?*?*?*?*?*?*?*?*?*?,17.0,5.3,43,101198,0,-0,357,0.0,-0.0,0.0,0,0,0,0,110,19.1,10,5,9999,99999,9,999999999,0.0,999,999,99
3009,3,27,19,0,*?*?*?*?*?*?*?*?*?*?*?*?*?*?*?*?*?*?*?*?*?*?,14.9,6.1,52,101198,0,-0,347,0.0,-0.0,0.0,0,0,0,0,97,17.0,10,5,9999,99999,9,999999999,0.0,999,999,99
3009,3,27,20,0,*?*?*?*?*?*?*?*?*?*?*?*?*?*?*?*?*?*?*?*?*?*?,13.0,6.2,59,101198,0,-0,338,0.0,-0.0,0.0,0,0,0,0,83,18.5,10,5,9999,99999,9,999999999,0.0,999,999,99
3009,3,27,21,0,*?*?*?*?*?*?*?*?*?*?*?*?*?*?*?*?*?*?*?*?*?*?,12.1,5.6,61,101198,0,-0,334,0.0,-0.0,0.0,0,0,0,0,70,14.4,10,5,9999,99999,9,999999999,0.0,999,999,99
3009,3,27,22,0,*?*?*?*?*?*?*?*?*?*?*?*?*?*?*?*?*?*?*?*?*?*?,11.2,5.3,63,101198,0,-0,330,0.0,-0.0,0.0,0,0,0,0,57,11.8,10,5,9999,99999,9,999999999,0.0,999,999,99
3009,3,27,23,0,*?*?*?*?*?*?*?*?*?*?*?*?*?*?*?*?*?*?*?*?*?*?,10.4,5.0,65,101198,0,-0,326,0.0,-0.0,0.0,0,0,0,0,43,12.9,10,5,9999,99999,9,999999999,0.0,999,999,99
3009,3,27,24,0,*?*?*?*?*?*?*?*?*?*?*?*?*?*?*?*?*?*?*?*?*?*?,10.5,8.1,81,101198,0,-0,326,0.0,-0.0,0.0,0,0,0,0,60,14.4,10,5,9999,99999,9,999999999,0.0,999,999,99
3009,3,28,1,0,*?*?*?*?*?*?*?*?*?*?*?*?*?*?*?*?*?*?*?*?*?*?,9.3,4.6,72,101322,0,-0,321,0.0,-0.0,0.0,0,0,0,0,37,13.4,10,5,9999,99999,9,999999999,0.0,999,999,99
3009,3,28,2,0,*?*?*?*?*?*?*?*?*?*?*?*?*?*?*?*?*?*?*?*?*?*?,8.9,4.5,73,101322,0,-0,319,0.0,-0.0,0.0,0,0,0,0,43,13.9,10,5,9999,99999,9,999999999,0.0,999,999,99
3009,3,28,3,0,*?*?*?*?*?*?*?*?*?*?*?*?*?*?*?*?*?*?*?*?*?*?,9.2,4.6,73,101322,0,-0,320,0.0,-0.0,0.0,0,0,0,0,50,14.9,10,5,9999,99999,9,999999999,0.0,999,999,99
3009,3,28,4,0,*?*?*?*?*?*?*?*?*?*?*?*?*?*?*?*?*?*?*?*?*?*?,8.1,4.3,76,101322,0,-0,316,0.0,-0.0,0.0,0,0,0,0,57,15.5,10,5,9999,99999,9,999999999,0.0,999,999,99
3009,3,28,5,0,*?*?*?*?*?*?*?*?*?*?*?*?*?*?*?*?*?*?*?*?*?*?,8.7,4.6,75,101322,0,-0,318,0.0,-0.0,0.0,0,0,0,0,63,16.5,10,5,9999,99999,9,999999999,0.0,999,999,99
3009,3,28,6,0,*?*?*?*?*?*?*?*?*?*?*?*?*?*?*?*?*?*?*?*?*?*?,8.3,3.8,72,101322,130,1376,317,11.8,0.0,11.8,1419,-0,1419,462,70,14.9,10,5,9999,99999,9,999999999,0.0,999,999,99
3009,3,28,7,0,*?*?*?*?*?*?*?*?*?*?*?*?*?*?*?*?*?*?*?*?*?*?,7.8,4.1,76,101322,350,1371,310,97.2,50.7,84.3,10669,4401,9532,2229,80,17.0,9,5,9999,99999,9,999999999,0.0,999,999,99
3009,3,28,8,0,*?*?*?*?*?*?*?*?*?*?*?*?*?*?*?*?*?*?*?*?*?*?,10.1,5.9,74,101322,551,1372,320,167.1,55.3,144.9,18357,5315,16335,4166,90,17.0,9,5,9999,99999,9,999999999,0.0,999,999,99
3009,3,28,9,0,*?*?*?*?*?*?*?*?*?*?*?*?*?*?*?*?*?*?*?*?*?*?,12.4,6.1,65,101322,718,1372,331,225.2,57.2,195.3,24782,5697,22005,6106,100,17.0,9,5,9999,99999,9,999999999,0.0,999,999,99
3009,3,28,10,0,*?*?*?*?*?*?*?*?*?*?*?*?*?*?*?*?*?*?*?*?*?*?,15.4,7.4,58,101322,840,1372,345,267.7,58.2,232.1,29492,5867,26150,7782,110,16.0,9,5,9999,99999,9,999999999,0.0,999,999,99
3009,3,28,11,0,*?*?*?*?*?*?*?*?*?*?*?*?*?*?*?*?*?*?*?*?*?*?,15.6,6.1,53,101322,909,1372,346,291.6,58.6,252.8,32150,5937,28486,8859,120,18.0,9,5,9999,99999,9,999999999,0.0,999,999,99
3009,3,28,12,0,*?*?*?*?*?*?*?*?*?*?*?*?*?*?*?*?*?*?*?*?*?*?,17.3,6.2,48,101322,920,1373,359,170.0,0.0,170.0,20371,0,20460,8153,130,17.0,10,5,9999,99999,9,999999999,0.0,999,999,99
3009,3,28,13,0,*?*?*?*?*?*?*?*?*?*?*?*?*?*?*?*?*?*?*?*?*?*?,17.1,6.6,50,101322,872,1373,353,278.6,58.3,241.6,30709,5901,27221,8263,122,17.5,9,5,9999,99999,9,999999999,0.0,999,999,99
3009,3,28,14,0,*?*?*?*?*?*?*?*?*?*?*?*?*?*?*?*?*?*?*?*?*?*?,17.0,7.0,52,101322,768,1372,357,139.7,0.0,139.7,16583,0,16648,6422,113,17.0,10,5,9999,99999,9,999999999,0.0,999,999,99
3009,3,28,15,0,*?*?*?*?*?*?*?*?*?*?*?*?*?*?*?*?*?*?*?*?*?*?,17.4,7.1,50,101322,617,1373,359,109.3,0.0,109.3,12865,0,12908,4781,105,17.0,10,5,9999,99999,9,999999999,0.0,999,999,99
3009,3,28,16,0,*?*?*?*?*?*?*?*?*?*?*?*?*?*?*?*?*?*?*?*?*?*?,17.0,7.6,54,101322,427,1373,352,123.9,53.0,107.4,13596,4835,12126,2924,97,18.0,9,5,9999,99999,9,999999999,0.0,999,999,99
3009,3,28,17,0,*?*?*?*?*?*?*?*?*?*?*?*?*?*?*?*?*?*?*?*?*?*?,17.0,8.1,55,101322,212,1371,352,49.2,42.3,42.6,5450,2950,5053,903,88,19.6,9,5,9999,99999,9,999999999,0.0,999,999,99
3009,3,28,18,0,*?*?*?*?*?*?*?*?*?*?*?*?*?*?*?*?*?*?*?*?*?*?,15.4,8.0,61,101322,0,-0,349,0.0,-0.0,0.0,0,0,0,0,80,19.1,10,5,9999,99999,9,999999999,0.0,999,999,99
3009,3,28,19,0,*?*?*?*?*?*?*?*?*?*?*?*?*?*?*?*?*?*?*?*?*?*?,14.6,7.9,64,101322,0,-0,345,0.0,-0.0,0.0,0,0,0,0,82,17.0,10,5,9999,99999,9,999999999,0.0,999,999,99
3009,3,28,20,0,*?*?*?*?*?*?*?*?*?*?*?*?*?*?*?*?*?*?*?*?*?*?,12.0,7.4,72,101322,0,-0,333,0.0,-0.0,0.0,0,0,0,0,83,18.5,10,5,9999,99999,9,999999999,0.0,999,999,99
3009,3,28,21,0,*?*?*?*?*?*?*?*?*?*?*?*?*?*?*?*?*?*?*?*?*?*?,11.3,6.7,73,101322,0,-0,330,0.0,-0.0,0.0,0,0,0,0,85,14.4,10,5,9999,99999,9,999999999,0.0,999,999,99
3009,3,28,22,0,*?*?*?*?*?*?*?*?*?*?*?*?*?*?*?*?*?*?*?*?*?*?,11.1,6.6,73,101322,0,-0,329,0.0,-0.0,0.0,0,0,0,0,87,11.8,10,5,9999,99999,9,999999999,0.0,999,999,99
3009,3,28,23,0,*?*?*?*?*?*?*?*?*?*?*?*?*?*?*?*?*?*?*?*?*?*?,11.2,6.4,72,101322,0,-0,329,0.0,-0.0,0.0,0,0,0,0,88,12.9,10,5,9999,99999,9,999999999,0.0,999,999,99
3009,3,28,24,0,*?*?*?*?*?*?*?*?*?*?*?*?*?*?*?*?*?*?*?*?*?*?,9.6,4.8,71,101322,0,-0,322,0.0,-0.0,0.0,0,0,0,0,30,14.4,10,5,9999,99999,9,999999999,0.0,999,999,99
3009,3,29,1,0,*?*?*?*?*?*?*?*?*?*?*?*?*?*?*?*?*?*?*?*?*?*?,11.6,7.1,72,101273,0,-0,331,0.0,-0.0,0.0,0,0,0,0,90,13.4,10,5,9999,99999,9,999999999,0.0,999,999,99
3009,3,29,2,0,*?*?*?*?*?*?*?*?*?*?*?*?*?*?*?*?*?*?*?*?*?*?,11.7,7.4,73,101273,0,-0,331,0.0,-0.0,0.0,0,0,0,0,90,13.9,10,5,9999,99999,9,999999999,0.0,999,999,99
3009,3,29,3,0,*?*?*?*?*?*?*?*?*?*?*?*?*?*?*?*?*?*?*?*?*?*?,11.3,7.1,74,101273,0,-0,330,0.0,-0.0,0.0,0,0,0,0,90,14.9,10,5,9999,99999,9,999999999,0.0,999,999,99
3009,3,29,4,0,*?*?*?*?*?*?*?*?*?*?*?*?*?*?*?*?*?*?*?*?*?*?,10.9,7.3,76,101273,0,-0,328,0.0,-0.0,0.0,0,0,0,0,90,15.5,10,5,9999,99999,9,999999999,0.0,999,999,99
3009,3,29,5,0,*?*?*?*?*?*?*?*?*?*?*?*?*?*?*?*?*?*?*?*?*?*?,10.3,7.0,78,101273,0,-0,325,0.0,-0.0,0.0,0,0,0,0,90,16.5,10,5,9999,99999,9,999999999,0.0,999,999,99
3009,3,29,6,0,*?*?*?*?*?*?*?*?*?*?*?*?*?*?*?*?*?*?*?*?*?*?,11.0,7.4,77,101273,138,1372,320,30.9,77.5,23.1,3375,3767,2938,394,90,14.9,8,4,9999,99999,9,999999999,0.0,999,999,99
3009,3,29,7,0,*?*?*?*?*?*?*?*?*?*?*?*?*?*?*?*?*?*?*?*?*?*?,11.7,7.6,74,101273,358,1370,311,185.3,372.4,88.0,19291,31224,11304,1631,92,17.0,5,3,9999,99999,9,999999999,0.0,999,999,99
3009,3,29,8,0,*?*?*?*?*?*?*?*?*?*?*?*?*?*?*?*?*?*?*?*?*?*?,13.2,8.1,70,101273,559,1372,311,333.2,521.0,121.0,35463,50225,15472,2350,93,17.0,3,2,9999,99999,9,999999999,0.0,999,999,99
3009,3,29,9,0,*?*?*?*?*?*?*?*?*?*?*?*?*?*?*?*?*?*?*?*?*?*?,16.4,9.7,63,101273,726,1373,316,452.4,598.8,135.7,47195,59172,18424,2921,95,17.0,0,0,9999,99999,9,999999999,0.0,999,999,99
3009,3,29,10,0,*?*?*?*?*?*?*?*?*?*?*?*?*?*?*?*?*?*?*?*?*?*?,19.6,11.3,58,101273,847,1371,339,536.4,601.8,164.7,56074,60293,21631,3931,97,16.0,1,0,9999,99999,9,999999999,0.0,999,999,99
3009,3,29,11,0,*?*?*?*?*?*?*?*?*?*?*?*?*?*?*?*?*?*?*?*?*?*?,20.1,11.1,55,101273,916,1372,337,583.8,612.2,175.1,61278,61732,22773,4543,98,18.0,0,0,9999,99999,9,999999999,0.0,999,999,99
3009,3,29,12,0,*?*?*?*?*?*?*?*?*?*?*?*?*?*?*?*?*?*?*?*?*?*?,22.1,11.2,49,101273,926,1372,346,591.0,612.8,177.3,62056,61831,23000,4662,100,17.0,0,0,9999,99999,9,999999999,0.0,999,999,99
3009,3,29,13,0,*?*?*?*?*?*?*?*?*?*?*?*?*?*?*?*?*?*?*?*?*?*?,22.1,10.9,48,101273,878,1372,353,556.0,583.9,182.4,57920,58447,23462,4458,102,17.5,2,1,9999,99999,9,999999999,0.0,999,999,99
3009,3,29,14,0,*?*?*?*?*?*?*?*?*?*?*?*?*?*?*?*?*?*?*?*?*?*?,21.9,10.7,48,101273,774,1371,355,480.3,542.1,174.4,51428,55237,21500,3895,103,17.0,3,2,9999,99999,9,999999999,0.0,999,999,99
3009,3,29,15,0,*?*?*?*?*?*?*?*?*?*?*?*?*?*?*?*?*?*?*?*?*?*?,22.0,10.5,47,101273,622,1371,348,381.1,582.0,117.0,39563,56238,16182,2352,105,17.0,1,0,9999,99999,9,999999999,0.0,999,999,99
3009,3,29,16,0,*?*?*?*?*?*?*?*?*?*?*?*?*?*?*?*?*?*?*?*?*?*?,22.1,10.5,47,101273,433,1372,344,250.1,554.9,75.0,25920,49656,10940,1416,107,18.0,0,0,9999,99999,9,999999999,0.0,999,999,99
3009,3,29,17,0,*?*?*?*?*?*?*?*?*?*?*?*?*?*?*?*?*?*?*?*?*?*?,22.1,9.6,44,101273,218,1371,362,94.9,313.4,45.1,10017,20949,6105,803,108,19.6,5,3,9999,99999,9,999999999,0.0,999,999,99
3009,3,29,18,0,*?*?*?*?*?*?*?*?*?*?*?*?*?*?*?*?*?*?*?*?*?*?,19.6,10.3,54,101273,0,-0,365,0.0,-0.0,0.0,0,0,0,0,110,19.1,9,5,9999,99999,9,999999999,0.0,999,999,99
3009,3,29,19,0,*?*?*?*?*?*?*?*?*?*?*?*?*?*?*?*?*?*?*?*?*?*?,17.3,9.6,59,101273,0,-0,358,0.0,-0.0,0.0,0,0,0,0,103,17.0,10,5,9999,99999,9,999999999,0.0,999,999,99
3009,3,29,20,0,*?*?*?*?*?*?*?*?*?*?*?*?*?*?*?*?*?*?*?*?*?*?,16.3,9.4,63,101273,0,-0,353,0.0,-0.0,0.0,0,0,0,0,97,18.5,10,5,9999,99999,9,999999999,0.0,999,999,99
3009,3,29,21,0,*?*?*?*?*?*?*?*?*?*?*?*?*?*?*?*?*?*?*?*?*?*?,15.1,8.7,64,101273,0,-0,347,0.0,-0.0,0.0,0,0,0,0,90,14.4,10,5,9999,99999,9,999999999,0.0,999,999,99
3009,3,29,22,0,*?*?*?*?*?*?*?*?*?*?*?*?*?*?*?*?*?*?*?*?*?*?,14.4,7.1,60,101273,0,-0,344,0.0,-0.0,0.0,0,0,0,0,83,11.8,10,5,9999,99999,9,999999999,0.0,999,999,99
3009,3,29,23,0,*?*?*?*?*?*?*?*?*?*?*?*?*?*?*?*?*?*?*?*?*?*?,13.2,6.9,64,101273,0,-0,339,0.0,-0.0,0.0,0,0,0,0,77,12.9,10,5,9999,99999,9,999999999,0.0,999,999,99
3009,3,29,24,0,*?*?*?*?*?*?*?*?*?*?*?*?*?*?*?*?*?*?*?*?*?*?,11.4,6.9,72,101273,0,-0,330,0.0,-0.0,0.0,0,0,0,0,90,14.4,10,5,9999,99999,9,999999999,0.0,999,999,99
3009,3,30,1,0,*?*?*?*?*?*?*?*?*?*?*?*?*?*?*?*?*?*?*?*?*?*?,10.1,7.3,80,101214,0,-0,324,0.0,-0.0,0.0,0,0,0,0,73,13.4,10,5,9999,99999,9,999999999,0.0,999,999,99
3009,3,30,2,0,*?*?*?*?*?*?*?*?*?*?*?*?*?*?*?*?*?*?*?*?*?*?,8.5,7.6,90,101214,0,-0,317,0.0,-0.0,0.0,0,0,0,0,77,13.9,10,5,9999,99999,9,999999999,0.0,999,999,99
3009,3,30,3,0,*?*?*?*?*?*?*?*?*?*?*?*?*?*?*?*?*?*?*?*?*?*?,8.9,7.9,90,101214,0,-0,319,0.0,-0.0,0.0,0,0,0,0,80,14.9,10,5,9999,99999,9,999999999,0.0,999,999,99
3009,3,30,4,0,*?*?*?*?*?*?*?*?*?*?*?*?*?*?*?*?*?*?*?*?*?*?,8.2,7.7,93,101214,0,-0,315,0.0,-0.0,0.0,0,0,0,0,83,15.5,10,5,9999,99999,9,999999999,0.0,999,999,99
3009,3,30,5,0,*?*?*?*?*?*?*?*?*?*?*?*?*?*?*?*?*?*?*?*?*?*?,7.6,7.6,96,101214,0,-0,313,0.0,-0.0,0.0,0,0,0,0,87,16.5,10,5,9999,99999,9,999999999,0.0,999,999,99
3009,3,30,6,0,*?*?*?*?*?*?*?*?*?*?*?*?*?*?*?*?*?*?*?*?*?*?,7.1,7.0,96,101214,146,1369,311,15.1,0.0,15.1,1802,-0,1804,588,90,14.9,10,5,9999,99999,9,999999999,0.0,999,999,99
3009,3,30,7,0,*?*?*?*?*?*?*?*?*?*?*?*?*?*?*?*?*?*?*?*?*?*?,9.6,8.7,90,101214,366,1370,318,102.9,51.2,89.2,11294,4505,10085,2373,98,17.0,9,5,9999,99999,9,999999999,0.0,999,999,99
3009,3,30,8,0,*?*?*?*?*?*?*?*?*?*?*?*?*?*?*?*?*?*?*?*?*?*?,12.2,10.1,83,101214,566,1370,330,172.6,55.6,149.7,18967,5362,16874,4335,107,17.0,9,5,9999,99999,9,999999999,0.0,999,999,99
3009,3,30,9,0,*?*?*?*?*?*?*?*?*?*?*?*?*?*?*?*?*?*?*?*?*?*?,14.2,10.3,74,101214,733,1371,343,132.7,0.0,132.7,15723,0,15783,6035,115,17.0,10,5,9999,99999,9,999999999,0.0,999,999,99
3009,3,30,10,0,*?*?*?*?*?*?*?*?*?*?*?*?*?*?*?*?*?*?*?*?*?*?,18.0,10.8,60,101214,854,1371,354,361.5,146.2,270.4,39579,15365,30187,7462,123,16.0,8,4,9999,99999,9,999999999,0.0,999,999,99
3009,3,30,11,0,*?*?*?*?*?*?*?*?*?*?*?*?*?*?*?*?*?*?*?*?*?*?,19.8,9.8,51,101214,922,1371,366,296.5,58.6,257.1,32697,5950,28966,9095,132,18.0,9,5,9999,99999,9,999999999,0.0,999,999,99
3009,3,30,12,0,*?*?*?*?*?*?*?*?*?*?*?*?*?*?*?*?*?*?*?*?*?*?,21.5,10.2,47,101214,932,1371,375,300.0,58.7,260.1,33089,5959,29310,9268,140,17.0,9,5,9999,99999,9,999999999,0.0,999,999,99
3009,3,30,13,0,*?*?*?*?*?*?*?*?*?*?*?*?*?*?*?*?*?*?*?*?*?*?,21.9,9.4,43,101214,884,1371,377,283.2,58.4,245.5,31211,5914,27661,8465,137,17.5,9,5,9999,99999,9,999999999,0.0,999,999,99
3009,3,30,14,0,*?*?*?*?*?*?*?*?*?*?*?*?*?*?*?*?*?*?*?*?*?*?,22.1,9.3,42,101214,780,1371,382,142.2,0.0,142.2,16893,0,16960,6562,133,17.0,10,5,9999,99999,9,999999999,0.0,999,999,99
3009,3,30,15,0,*?*?*?*?*?*?*?*?*?*?*?*?*?*?*?*?*?*?*?*?*?*?,22.0,8.5,41,101214,628,1371,382,111.8,0.0,111.8,13160,0,13205,4908,130,17.0,10,5,9999,99999,9,999999999,0.0,999,999,99
3009,3,30,16,0,*?*?*?*?*?*?*?*?*?*?*?*?*?*?*?*?*?*?*?*?*?*?,21.7,7.4,38,101214,439,1372,381,73.7,0.0,73.7,8607,0,8631,3031,127,18.0,10,5,9999,99999,9,999999999,0.0,999,999,99
3009,3,30,17,0,*?*?*?*?*?*?*?*?*?*?*?*?*?*?*?*?*?*?*?*?*?*?,20.9,7.6,40,101214,224,1371,372,53.4,43.4,46.3,5906,3110,5470,983,123,19.6,9,5,9999,99999,9,999999999,0.0,999,999,99
3009,3,30,18,0,*?*?*?*?*?*?*?*?*?*?*?*?*?*?*?*?*?*?*?*?*?*?,18.3,8.0,49,101214,0,-0,363,0.0,-0.0,0.0,0,0,0,0,120,19.1,10,5,9999,99999,9,999999999,0.0,999,999,99
3009,3,30,19,0,*?*?*?*?*?*?*?*?*?*?*?*?*?*?*?*?*?*?*?*?*?*?,15.6,8.1,58,101214,0,-0,350,0.0,-0.0,0.0,0,0,0,0,122,17.0,10,5,9999,99999,9,999999999,0.0,999,999,99
3009,3,30,20,0,*?*?*?*?*?*?*?*?*?*?*?*?*?*?*?*?*?*?*?*?*?*?,13.9,8.4,67,101214,0,-0,342,0.0,-0.0,0.0,0,0,0,0,123,18.5,10,5,9999,99999,9,999999999,0.0,999,999,99
3009,3,30,21,0,*?*?*?*?*?*?*?*?*?*?*?*?*?*?*?*?*?*?*?*?*?*?,13.0,8.1,69,101214,0,-0,337,0.0,-0.0,0.0,0,0,0,0,125,14.4,10,5,9999,99999,9,999999999,0.0,999,999,99
3009,3,30,22,0,*?*?*?*?*?*?*?*?*?*?*?*?*?*?*?*?*?*?*?*?*?*?,12.2,7.6,70,101214,0,-0,334,0.0,-0.0,0.0,0,0,0,0,127,11.8,10,5,9999,99999,9,999999999,0.0,999,999,99
3009,3,30,23,0,*?*?*?*?*?*?*?*?*?*?*?*?*?*?*?*?*?*?*?*?*?*?,11.3,7.0,72,101214,0,-0,330,0.0,-0.0,0.0,0,0,0,0,128,12.9,10,5,9999,99999,9,999999999,0.0,999,999,99
3009,3,30,24,0,*?*?*?*?*?*?*?*?*?*?*?*?*?*?*?*?*?*?*?*?*?*?,12.0,7.1,69,101214,0,-0,333,0.0,-0.0,0.0,0,0,0,0,70,14.4,10,5,9999,99999,9,999999999,0.0,999,999,99
3009,3,31,1,0,*?*?*?*?*?*?*?*?*?*?*?*?*?*?*?*?*?*?*?*?*?*?,9.6,6.1,79,101216,0,-0,322,0.0,-0.0,0.0,0,0,0,0,118,13.4,10,5,9999,99999,9,999999999,0.0,999,999,99
3009,3,31,2,0,*?*?*?*?*?*?*?*?*?*?*?*?*?*?*?*?*?*?*?*?*?*?,8.9,5.6,80,101216,0,-0,319,0.0,-0.0,0.0,0,0,0,0,107,13.9,10,5,9999,99999,9,999999999,0.0,999,999,99
3009,3,31,3,0,*?*?*?*?*?*?*?*?*?*?*?*?*?*?*?*?*?*?*?*?*?*?,8.7,5.0,78,101216,0,-0,318,0.0,-0.0,0.0,0,0,0,0,95,14.9,10,5,9999,99999,9,999999999,0.0,999,999,99
3009,3,31,4,0,*?*?*?*?*?*?*?*?*?*?*?*?*?*?*?*?*?*?*?*?*?*?,8.7,5.8,82,101216,0,-0,318,0.0,-0.0,0.0,0,0,0,0,83,15.5,10,5,9999,99999,9,999999999,0.0,999,999,99
3009,3,31,5,0,*?*?*?*?*?*?*?*?*?*?*?*?*?*?*?*?*?*?*?*?*?*?,8.3,5.9,85,101216,0,-0,316,0.0,-0.0,0.0,0,0,0,0,72,16.5,10,5,9999,99999,9,999999999,0.0,999,999,99
3009,3,31,6,0,*?*?*?*?*?*?*?*?*?*?*?*?*?*?*?*?*?*?*?*?*?*?,7.8,6.1,89,101216,154,1367,314,16.8,0.0,16.8,1993,-0,1994,651,60,14.9,10,5,9999,99999,9,999999999,0.0,999,999,99
3009,3,31,7,0,*?*?*?*?*?*?*?*?*?*?*?*?*?*?*?*?*?*?*?*?*?*?,9.0,6.9,87,101216,374,1369,319,60.9,0.0,60.9,7094,0,7111,2448,73,17.0,10,5,9999,99999,9,999999999,0.0,999,999,99
3009,3,31,8,0,*?*?*?*?*?*?*?*?*?*?*?*?*?*?*?*?*?*?*?*?*?*?,10.1,7.9,86,101216,574,1370,324,101.0,0.0,101.0,11853,0,11892,4351,87,17.0,10,5,9999,99999,9,999999999,0.0,999,999,99
3009,3,31,9,0,*?*?*?*?*?*?*?*?*?*?*?*?*?*?*?*?*?*?*?*?*?*?,12.0,9.8,86,101216,740,1370,332,134.3,0.0,134.3,15909,0,15970,6118,100,17.0,10,5,9999,99999,9,999999999,0.0,999,999,99
3009,3,31,10,0,*?*?*?*?*?*?*?*?*?*?*?*?*?*?*?*?*?*?*?*?*?*?,13.7,9.7,77,101216,861,1370,340,158.5,0.0,158.5,18923,0,19002,7487,113,16.0,10,5,9999,99999,9,999999999,0.0,999,999,99
3009,3,31,11,0,*?*?*?*?*?*?*?*?*?*?*?*?*?*?*?*?*?*?*?*?*?*?,14.8,9.2,69,101216,929,1371,346,172.1,0.0,172.1,20631,0,20722,8271,127,18.0,10,5,9999,99999,9,999999999,0.0,999,999,99
3009,3,31,12,0,*?*?*?*?*?*?*?*?*?*?*?*?*?*?*?*?*?*?*?*?*?*?,15.5,10.1,70,101216,938,1370,349,174.1,0.0,174.1,20879,0,20971,8384,140,17.0,10,5,9999,99999,9,999999999,0.0,999,999,99
3009,3,31,13,0,*?*?*?*?*?*?*?*?*?*?*?*?*?*?*?*?*?*?*?*?*?*?,15.5,10.5,72,101216,890,1371,349,164.3,0.0,164.3,19648,0,19732,7820,143,17.5,10,5,9999,99999,9,999999999,0.0,999,999,99
3009,3,31,14,0,*?*?*?*?*?*?*?*?*?*?*?*?*?*?*?*?*?*?*?*?*?*?,15.8,10.5,71,101216,786,1371,350,143.4,0.0,143.4,17047,0,17114,6631,147,17.0,10,5,9999,99999,9,999999999,0.0,999,999,99
3009,3,31,15,0,*?*?*?*?*?*?*?*?*?*?*?*?*?*?*?*?*?*?*?*?*?*?,15.4,8.9,65,101216,634,1371,349,113.0,0.0,113.0,13307,0,13353,4971,150,17.0,10,5,9999,99999,9,999999999,0.0,999,999,99
3009,3,31,16,0,*?*?*?*?*?*?*?*?*?*?*?*?*?*?*?*?*?*?*?*?*?*?,15.5,8.0,61,101216,444,1369,349,74.9,0.0,74.9,8747,0,8771,3085,153,18.0,10,5,9999,99999,9,999999999,0.0,999,999,99
3009,3,31,17,0,*?*?*?*?*?*?*?*?*?*?*?*?*?*?*?*?*?*?*?*?*?*?,15.2,8.0,63,101216,230,1371,348,31.9,0.0,31.9,3734,0,3740,1238,157,19.6,10,5,9999,99999,9,999999999,0.0,999,999,99
3009,3,31,18,0,*?*?*?*?*?*?*?*?*?*?*?*?*?*?*?*?*?*?*?*?*?*?,13.9,8.4,69,101216,6,1491,342,0.0,0.0,0.0,0,0,0,0,160,19.1,10,5,9999,99999,9,999999999,0.0,999,999,99
3009,3,31,19,0,*?*?*?*?*?*?*?*?*?*?*?*?*?*?*?*?*?*?*?*?*?*?,12.6,8.1,74,101216,0,-0,336,0.0,-0.0,0.0,0,0,0,0,143,17.0,10,5,9999,99999,9,999999999,0.0,999,999,99
3009,3,31,20,0,*?*?*?*?*?*?*?*?*?*?*?*?*?*?*?*?*?*?*?*?*?*?,11.6,7.9,77,101216,0,-0,331,0.0,-0.0,0.0,0,0,0,0,127,18.5,10,5,9999,99999,9,999999999,0.0,999,999,99
3009,3,31,21,0,*?*?*?*?*?*?*?*?*?*?*?*?*?*?*?*?*?*?*?*?*?*?,11.2,8.7,84,101216,0,-0,329,0.0,-0.0,0.0,0,0,0,0,110,14.4,10,5,9999,99999,9,999999999,0.0,999,999,99
3009,3,31,22,0,*?*?*?*?*?*?*?*?*?*?*?*?*?*?*?*?*?*?*?*?*?*?,9.9,7.3,84,101216,0,-0,323,0.0,-0.0,0.0,0,0,0,0,93,11.8,10,5,9999,99999,9,999999999,0.0,999,999,99
3009,3,31,23,0,*?*?*?*?*?*?*?*?*?*?*?*?*?*?*?*?*?*?*?*?*?*?,10.7,7.9,83,101216,0,-0,327,0.0,-0.0,0.0,0,0,0,0,77,12.9,10,5,9999,99999,9,999999999,0.0,999,999,99
3009,3,31,24,0,*?*?*?*?*?*?*?*?*?*?*?*?*?*?*?*?*?*?*?*?*?*?,10.4,6.6,77,101216,0,-0,326,0.0,-0.0,0.0,0,0,0,0,130,14.4,10,5,9999,99999,9,999999999,0.0,999,999,99
3009,4,1,1,0,*?*?*?*?*?*?*?*?*?*?*?*?*?*?*?*?*?*?*?*?*?*?,11.9,11.2,94,100967,0,-0,332,0.0,-0.0,0.0,0,0,0,0,62,13.4,10,5,9999,99999,9,999999999,0.0,999,999,99
3009,4,1,2,0,*?*?*?*?*?*?*?*?*?*?*?*?*?*?*?*?*?*?*?*?*?*?,12.1,12.1,98,100967,0,-0,332,0.0,-0.0,0.0,0,0,0,0,63,13.9,10,5,9999,99999,9,999999999,0.0,999,999,99
3009,4,1,3,0,*?*?*?*?*?*?*?*?*?*?*?*?*?*?*?*?*?*?*?*?*?*?,11.9,11.9,98,100967,0,-0,331,0.0,-0.0,0.0,0,0,0,0,65,14.9,10,5,9999,99999,9,999999999,0.0,999,999,99
3009,4,1,4,0,*?*?*?*?*?*?*?*?*?*?*?*?*?*?*?*?*?*?*?*?*?*?,12.1,12.0,97,100967,0,-0,332,0.0,-0.0,0.0,0,0,0,0,67,15.5,10,5,9999,99999,9,999999999,0.0,999,999,99
3009,4,1,5,0,*?*?*?*?*?*?*?*?*?*?*?*?*?*?*?*?*?*?*?*?*?*?,11.9,11.9,98,100967,0,-0,311,0.0,-0.0,0.0,0,0,0,0,68,16.5,3,2,9999,99999,9,999999999,0.0,999,999,99
3009,4,1,6,0,*?*?*?*?*?*?*?*?*?*?*?*?*?*?*?*?*?*?*?*?*?*?,11.6,11.6,98,100967,163,1374,301,63.5,374.6,19.0,6625,25151,3173,411,70,14.9,0,0,9999,99999,9,999999999,0.0,999,999,99
3009,4,1,7,0,*?*?*?*?*?*?*?*?*?*?*?*?*?*?*?*?*?*?*?*?*?*?,13.2,12.2,92,100967,382,1369,309,215.5,540.7,64.7,22331,46713,9562,1210,70,17.0,0,0,9999,99999,9,999999999,0.0,999,999,99
3009,4,1,8,0,*?*?*?*?*?*?*?*?*?*?*?*?*?*?*?*?*?*?*?*?*?*?,14.7,12.7,86,100967,581,1368,317,353.5,582.8,106.1,36722,55745,14874,2100,70,17.0,0,0,9999,99999,9,999999999,0.0,999,999,99
3009,4,1,9,0,*?*?*?*?*?*?*?*?*?*?*?*?*?*?*?*?*?*?*?*?*?*?,15.8,12.6,80,100967,747,1369,322,468.1,600.7,140.4,48860,59564,18955,3073,70,17.0,0,0,9999,99999,9,999999999,0.0,999,999,99
3009,4,1,10,0,*?*?*?*?*?*?*?*?*?*?*?*?*?*?*?*?*?*?*?*?*?*?,18.2,12.8,70,100967,868,1370,333,551.6,609.5,165.5,57802,61242,21737,4059,70,16.0,0,0,9999,99999,9,999999999,0.0,999,999,99
3009,4,1,11,0,*?*?*?*?*?*?*?*?*?*?*?*?*?*?*?*?*?*?*?*?*?*?,19.0,13.2,68,100967,935,1370,338,598.2,613.4,179.5,62833,61923,23220,4785,70,18.0,0,0,9999,99999,9,999999999,0.0,999,999,99
3009,4,1,12,0,*?*?*?*?*?*?*?*?*?*?*?*?*?*?*?*?*?*?*?*?*?*?,19.4,12.4,63,100967,944,1369,337,604.8,613.9,181.4,63541,62005,23421,4902,70,17.0,0,0,9999,99999,9,999999999,0.0,999,999,99
3009,4,1,13,0,*?*?*?*?*?*?*?*?*?*?*?*?*?*?*?*?*?*?*?*?*?*?,20.0,12.7,62,100967,895,1369,341,570.9,611.1,171.3,59879,61540,22353,4340,68,17.5,0,0,9999,99999,9,999999999,0.0,999,999,99
3009,4,1,14,0,*?*?*?*?*?*?*?*?*?*?*?*?*?*?*?*?*?*?*?*?*?*?,20.1,12.2,59,100967,791,1369,340,498.9,604.3,149.7,52143,60263,19997,3400,67,17.0,0,0,9999,99999,9,999999999,0.0,999,999,99
3009,4,1,15,0,*?*?*?*?*?*?*?*?*?*?*?*?*?*?*?*?*?*?*?*?*?*?,19.9,12.5,61,100967,640,1371,340,393.7,590.1,118.1,40962,57352,16345,2408,65,17.0,0,0,9999,99999,9,999999999,0.0,999,999,99
3009,4,1,16,0,*?*?*?*?*?*?*?*?*?*?*?*?*?*?*?*?*?*?*?*?*?*?,20.1,12.7,62,100967,450,1370,342,262.5,559.2,78.7,27205,50574,11422,1492,63,18.0,0,0,9999,99999,9,999999999,0.0,999,999,99
3009,4,1,17,0,*?*?*?*?*?*?*?*?*?*?*?*?*?*?*?*?*?*?*?*?*?*?,19.6,13.4,66,100967,236,1371,341,114.2,464.4,34.3,11625,34997,5490,660,62,19.6,0,0,9999,99999,9,999999999,0.0,999,999,99
3009,4,1,18,0,*?*?*?*?*?*?*?*?*?*?*?*?*?*?*?*?*?*?*?*?*?*?,18.6,12.6,67,100967,12,1420,346,0.0,0.0,0.0,0,0,0,0,60,19.1,4,2,9999,99999,9,999999999,0.0,999,999,99
3009,4,1,19,0,*?*?*?*?*?*?*?*?*?*?*?*?*?*?*?*?*?*?*?*?*?*?,17.3,12.2,70,100967,0,-0,357,0.0,-0.0,0.0,0,0,0,0,60,17.0,10,5,9999,99999,9,999999999,0.0,999,999,99
3009,4,1,20,0,*?*?*?*?*?*?*?*?*?*?*?*?*?*?*?*?*?*?*?*?*?*?,16.0,12.2,77,100967,0,-0,351,0.0,-0.0,0.0,0,0,0,0,60,18.5,10,5,9999,99999,9,999999999,0.0,999,999,99
3009,4,1,21,0,*?*?*?*?*?*?*?*?*?*?*?*?*?*?*?*?*?*?*?*?*?*?,15.6,11.6,76,100967,0,-0,349,0.0,-0.0,0.0,0,0,0,0,60,14.4,10,5,9999,99999,9,999999999,0.0,999,999,99
3009,4,1,22,0,*?*?*?*?*?*?*?*?*?*?*?*?*?*?*?*?*?*?*?*?*?*?,14.2,12.1,85,100967,0,-0,342,0.0,-0.0,0.0,0,0,0,0,60,11.8,10,5,9999,99999,9,999999999,0.0,999,999,99
3009,4,1,23,0,*?*?*?*?*?*?*?*?*?*?*?*?*?*?*?*?*?*?*?*?*?*?,13.9,11.9,86,100967,0,-0,341,0.0,-0.0,0.0,0,0,0,0,60,12.9,10,5,9999,99999,9,999999999,0.0,999,999,99
3009,4,1,24,0,*?*?*?*?*?*?*?*?*?*?*?*?*?*?*?*?*?*?*?*?*?*?,11.6,9.7,86,100967,0,-0,331,0.0,-0.0,0.0,0,0,0,0,60,14.4,10,5,9999,99999,9,999999999,0.0,999,999,99
3009,4,2,1,0,*?*?*?*?*?*?*?*?*?*?*?*?*?*?*?*?*?*?*?*?*?*?,11.8,10.7,92,101352,0,-0,331,0.0,-0.0,0.0,0,0,0,0,58,13.4,10,5,9999,99999,9,999999999,0.0,999,999,99
3009,4,2,2,0,*?*?*?*?*?*?*?*?*?*?*?*?*?*?*?*?*?*?*?*?*?*?,10.9,10.1,94,101352,0,-0,327,0.0,-0.0,0.0,0,0,0,0,57,13.9,10,5,9999,99999,9,999999999,0.0,999,999,99
3009,4,2,3,0,*?*?*?*?*?*?*?*?*?*?*?*?*?*?*?*?*?*?*?*?*?*?,10.2,9.9,97,101352,0,-0,324,0.0,-0.0,0.0,0,0,0,0,55,14.9,10,5,9999,99999,9,999999999,0.0,999,999,99
3009,4,2,4,0,*?*?*?*?*?*?*?*?*?*?*?*?*?*?*?*?*?*?*?*?*?*?,9.6,9.6,99,101352,0,-0,321,0.0,-0.0,0.0,0,0,0,0,53,15.5,10,5,9999,99999,9,999999999,0.0,999,999,99
3009,4,2,5,0,*?*?*?*?*?*?*?*?*?*?*?*?*?*?*?*?*?*?*?*?*?*?,9.6,9.7,99,101352,0,-0,321,0.0,-0.0,0.0,0,0,0,0,52,16.5,10,5,9999,99999,9,999999999,0.0,999,999,99
3009,4,2,6,0,*?*?*?*?*?*?*?*?*?*?*?*?*?*?*?*?*?*?*?*?*?*?,9.7,9.7,99,101352,171,1372,298,68.3,349.3,24.8,7121,22078,3950,463,50,14.9,3,2,9999,99999,9,999999999,0.0,999,999,99
3009,4,2,7,0,*?*?*?*?*?*?*?*?*?*?*?*?*?*?*?*?*?*?*?*?*?*?,10.7,10.5,98,101352,390,1369,297,221.0,537.6,67.8,22859,46681,9965,1266,52,17.0,1,0,9999,99999,9,999999999,0.0,999,999,99
3009,4,2,8,0,*?*?*?*?*?*?*?*?*?*?*?*?*?*?*?*?*?*?*?*?*?*?,12.2,11.1,92,101352,589,1369,305,358.8,577.9,110.1,37215,55341,15348,2180,53,17.0,1,0,9999,99999,9,999999999,0.0,999,999,99
3009,4,2,9,0,*?*?*?*?*?*?*?*?*?*?*?*?*?*?*?*?*?*?*?*?*?*?,15.1,11.6,79,101352,754,1369,322,471.9,575.6,154.8,48953,56870,20469,3357,55,17.0,2,1,9999,99999,9,999999999,0.0,999,999,99
3009,4,2,10,0,*?*?*?*?*?*?*?*?*?*?*?*?*?*?*?*?*?*?*?*?*?*?,16.3,12.0,76,101352,874,1368,325,556.4,603.6,170.8,58215,60616,22282,4208,57,16.0,1,0,9999,99999,9,999999999,0.0,999,999,99
3009,4,2,11,0,*?*?*?*?*?*?*?*?*?*?*?*?*?*?*?*?*?*?*?*?*?*?,16.6,11.2,70,101352,941,1368,331,595.8,551.9,216.3,64173,57232,25953,5850,58,18.0,3,2,9999,99999,9,999999999,0.0,999,999,99
3009,4,2,12,0,*?*?*?*?*?*?*?*?*?*?*?*?*?*?*?*?*?*?*?*?*?*?,17.6,11.8,68,101352,950,1368,340,590.1,499.7,243.1,62896,51772,28519,6722,60,17.0,4,2,9999,99999,9,999999999,0.0,999,999,99
3009,4,2,13,0,*?*?*?*?*?*?*?*?*?*?*?*?*?*?*?*?*?*?*?*?*?*?,18.3,10.4,60,101352,901,1368,341,557.1,497.5,229.5,59267,51360,27138,5937,63,17.5,4,2,9999,99999,9,999999999,0.0,999,999,99
3009,4,2,14,0,*?*?*?*?*?*?*?*?*?*?*?*?*?*?*?*?*?*?*?*?*?*?,18.5,11.7,64,101352,797,1369,338,501.6,578.8,164.5,52106,57500,21542,3704,67,17.0,2,1,9999,99999,9,999999999,0.0,999,999,99
3009,4,2,15,0,*?*?*?*?*?*?*?*?*?*?*?*?*?*?*?*?*?*?*?*?*?*?,18.0,11.1,64,101352,645,1369,341,385.3,480.7,158.7,40635,47618,19593,3266,70,17.0,4,2,9999,99999,9,999999999,0.1,999,999,99
3009,4,2,16,0,*?*?*?*?*?*?*?*?*?*?*?*?*?*?*?*?*?*?*?*?*?*?,18.4,11.6,64,101352,456,1370,337,265.8,536.5,87.2,27380,48446,12414,1628,73,18.0,2,1,9999,99999,9,999999999,0.2,999,999,99
3009,4,2,17,0,*?*?*?*?*?*?*?*?*?*?*?*?*?*?*?*?*?*?*?*?*?*?,18.1,11.6,65,101352,242,1371,335,118.0,449.1,38.7,12219,32869,5951,714,77,19.6,2,1,9999,99999,9,999999999,0.1,999,999,99
3009,4,2,18,0,*?*?*?*?*?*?*?*?*?*?*?*?*?*?*?*?*?*?*?*?*?*?,16.8,12.0,73,101352,18,1399,337,0.0,0.0,0.0,0,0,0,0,80,19.1,4,2,9999,99999,9,999999999,0.2,999,999,99
3009,4,2,19,0,*?*?*?*?*?*?*?*?*?*?*?*?*?*?*?*?*?*?*?*?*?*?,15.2,11.6,78,101352,0,-0,347,0.0,-0.0,0.0,0,0,0,0,72,17.0,10,5,9999,99999,9,999999999,0.1,999,999,99
3009,4,2,20,0,*?*?*?*?*?*?*?*?*?*?*?*?*?*?*?*?*?*?*?*?*?*?,13.5,11.7,88,101352,0,-0,339,0.0,-0.0,0.0,0,0,0,0,63,18.5,10,5,9999,99999,9,999999999,0.1,999,999,99
3009,4,2,21,0,*?*?*?*?*?*?*?*?*?*?*?*?*?*?*?*?*?*?*?*?*?*?,12.7,11.6,93,101352,0,-0,335,0.0,-0.0,0.0,0,0,0,0,55,14.4,10,5,9999,99999,9,999999999,0.2,999,999,99
3009,4,2,22,0,*?*?*?*?*?*?*?*?*?*?*?*?*?*?*?*?*?*?*?*?*?*?,12.6,12.2,97,101352,0,-0,335,0.0,-0.0,0.0,0,0,0,0,47,11.8,10,5,9999,99999,9,999999999,0.0,999,999,99
3009,4,2,23,0,*?*?*?*?*?*?*?*?*?*?*?*?*?*?*?*?*?*?*?*?*?*?,12.5,12.0,96,101352,0,-0,334,0.0,-0.0,0.0,0,0,0,0,38,12.9,10,5,9999,99999,9,999999999,0.0,999,999,99
3009,4,2,24,0,*?*?*?*?*?*?*?*?*?*?*?*?*?*?*?*?*?*?*?*?*?*?,13.5,11.3,86,101352,0,-0,339,0.0,-0.0,0.0,0,0,0,0,60,14.4,10,5,9999,99999,9,999999999,0.0,999,999,99
3009,4,3,1,0,*?*?*?*?*?*?*?*?*?*?*?*?*?*?*?*?*?*?*?*?*?*?,12.1,11.7,94,101634,0,-0,332,0.0,-0.0,0.0,0,0,0,0,30,13.4,10,5,9999,99999,9,999999999,0.0,999,999,99
3009,4,3,2,0,*?*?*?*?*?*?*?*?*?*?*?*?*?*?*?*?*?*?*?*?*?*?,11.6,11.6,96,101634,0,-0,330,0.0,-0.0,0.0,0,0,0,0,30,13.9,10,5,9999,99999,9,999999999,0.0,999,999,99
3009,4,3,3,0,*?*?*?*?*?*?*?*?*?*?*?*?*?*?*?*?*?*?*?*?*?*?,11.2,11.2,96,101634,0,-0,328,0.0,-0.0,0.0,0,0,0,0,30,14.9,10,5,9999,99999,9,999999999,0.0,999,999,99
3009,4,3,4,0,*?*?*?*?*?*?*?*?*?*?*?*?*?*?*?*?*?*?*?*?*?*?,10.9,10.9,96,101634,0,-0,327,0.0,-0.0,0.0,0,0,0,0,30,15.5,10,5,9999,99999,9,999999999,0.2,999,999,99
3009,4,3,5,0,*?*?*?*?*?*?*?*?*?*?*?*?*?*?*?*?*?*?*?*?*?*?,10.6,10.7,96,101634,0,-0,326,0.0,-0.0,0.0,0,0,0,0,30,16.5,10,5,9999,99999,9,999999999,0.3,999,999,99
3009,4,3,6,0,*?*?*?*?*?*?*?*?*?*?*?*?*?*?*?*?*?*?*?*?*?*?,11.2,11.2,96,101634,179,1371,325,37.7,38.4,32.7,4202,2458,3911,686,30,14.9,9,5,9999,99999,9,999999999,0.3,999,999,99
3009,4,3,7,0,*?*?*?*?*?*?*?*?*?*?*?*?*?*?*?*?*?*?*?*?*?*?,11.8,11.8,96,101634,398,1369,328,114.1,52.2,98.9,12522,4691,11174,2662,35,17.0,9,5,9999,99999,9,999999999,0.0,999,999,99
3009,4,3,8,0,*?*?*?*?*?*?*?*?*?*?*?*?*?*?*?*?*?*?*?*?*?*?,13.6,11.6,84,101634,596,1367,336,183.5,56.0,159.1,20164,5445,17931,4674,40,17.0,9,5,9999,99999,9,999999999,0.1,999,999,99
3009,4,3,9,0,*?*?*?*?*?*?*?*?*?*?*?*?*?*?*?*?*?*?*?*?*?*?,16.1,11.2,71,101634,761,1368,352,138.7,0.0,138.7,16461,0,16525,6365,45,17.0,10,5,9999,99999,9,999999999,0.0,999,999,99
3009,4,3,10,0,*?*?*?*?*?*?*?*?*?*?*?*?*?*?*?*?*?*?*?*?*?*?,18.1,9.8,56,101634,881,1368,358,282.8,58.4,245.2,31175,5912,27628,8446,50,16.0,9,5,9999,99999,9,999999999,0.1,999,999,99
3009,4,3,11,0,*?*?*?*?*?*?*?*?*?*?*?*?*?*?*?*?*?*?*?*?*?*?,19.2,9.9,53,101634,947,1367,367,176.2,0.0,176.2,21144,0,21239,8504,55,18.0,10,5,9999,99999,9,999999999,0.2,999,999,99
3009,4,3,12,0,*?*?*?*?*?*?*?*?*?*?*?*?*?*?*?*?*?*?*?*?*?*?,20.7,9.3,46,101634,956,1367,375,178.0,0.0,178.0,21372,0,21468,8607,60,17.0,10,5,9999,99999,9,999999999,0.0,999,999,99
3009,4,3,13,0,*?*?*?*?*?*?*?*?*?*?*?*?*?*?*?*?*?*?*?*?*?*?,20.2,9.9,50,101634,907,1368,368,291.9,58.6,253.1,32186,5939,28516,8871,58,17.5,9,5,9999,99999,9,999999999,0.0,999,999,99
3009,4,3,14,0,*?*?*?*?*?*?*?*?*?*?*?*?*?*?*?*?*?*?*?*?*?*?,20.8,9.8,48,101634,803,1369,371,255.5,57.9,221.5,28141,5826,24960,7272,57,17.0,9,5,9999,99999,9,999999999,0.0,999,999,99
3009,4,3,15,0,*?*?*?*?*?*?*?*?*?*?*?*?*?*?*?*?*?*?*?*?*?*?,20.4,9.4,47,101634,651,1369,369,202.4,56.6,175.5,22261,5574,19781,5301,55,17.0,9,5,9999,99999,9,999999999,0.0,999,999,99
3009,4,3,16,0,*?*?*?*?*?*?*?*?*?*?*?*?*?*?*?*?*?*?*?*?*?*?,20.3,9.2,47,101634,461,1367,369,136.3,53.8,118.2,14964,4997,13335,3264,53,18.0,9,5,9999,99999,9,999999999,0.0,999,999,99
3009,4,3,17,0,*?*?*?*?*?*?*?*?*?*?*?*?*?*?*?*?*?*?*?*?*?*?,19.9,9.3,49,101634,247,1366,367,61.7,45.4,53.5,6805,3402,6289,1142,52,19.6,9,5,9999,99999,9,999999999,0.0,999,999,99
3009,4,3,18,0,*?*?*?*?*?*?*?*?*?*?*?*?*?*?*?*?*?*?*?*?*?*?,18.9,9.2,51,101634,24,1390,362,0.0,0.0,0.0,0,0,0,0,50,19.1,9,5,9999,99999,9,999999999,0.0,999,999,99
3009,4,3,19,0,*?*?*?*?*?*?*?*?*?*?*?*?*?*?*?*?*?*?*?*?*?*?,16.7,8.5,56,101634,0,-0,355,0.0,-0.0,0.0,0,0,0,0,47,17.0,10,5,9999,99999,9,999999999,0.0,999,999,99
3009,4,3,20,0,*?*?*?*?*?*?*?*?*?*?*?*?*?*?*?*?*?*?*?*?*?*?,15.3,8.4,61,101634,0,-0,348,0.0,-0.0,0.0,0,0,0,0,43,18.5,10,5,9999,99999,9,999999999,0.0,999,999,99
3009,4,3,21,0,*?*?*?*?*?*?*?*?*?*?*?*?*?*?*?*?*?*?*?*?*?*?,14.9,9.9,70,101634,0,-0,346,0.0,-0.0,0.0,0,0,0,0,40,14.4,10,5,9999,99999,9,999999999,0.0,999,999,99
3009,4,3,22,0,*?*?*?*?*?*?*?*?*?*?*?*?*?*?*?*?*?*?*?*?*?*?,14.2,10.5,76,101634,0,-0,343,0.0,-0.0,0.0,0,0,0,0,37,11.8,10,5,9999,99999,9,999999999,0.2,999,999,99
3009,4,3,23,0,*?*?*?*?*?*?*?*?*?*?*?*?*?*?*?*?*?*?*?*?*?*?,13.8,10.3,77,101634,0,-0,341,0.0,-0.0,0.0,0,0,0,0,33,12.9,10,5,9999,99999,9,999999999,0.2,999,999,99
3009,4,3,24,0,*?*?*?*?*?*?*?*?*?*?*?*?*?*?*?*?*?*?*?*?*?*?,12.4,11.9,93,101634,0,-0,334,0.0,-0.0,0.0,0,0,0,0,30,14.4,10,5,9999,99999,9,999999999,0.0,999,999,99
3009,4,4,1,0,*?*?*?*?*?*?*?*?*?*?*?*?*?*?*?*?*?*?*?*?*?*?,12.8,8.7,75,101322,0,-0,336,0.0,-0.0,0.0,0,0,0,0,30,13.4,10,5,9999,99999,9,999999999,0.0,999,999,99
3009,4,4,2,0,*?*?*?*?*?*?*?*?*?*?*?*?*?*?*?*?*?*?*?*?*?*?,12.3,8.0,73,101322,0,-0,334,0.0,-0.0,0.0,0,0,0,0,30,13.9,10,5,9999,99999,9,999999999,0.0,999,999,99
3009,4,4,3,0,*?*?*?*?*?*?*?*?*?*?*?*?*?*?*?*?*?*?*?*?*?*?,12.1,8.7,78,101322,0,-0,333,0.0,-0.0,0.0,0,0,0,0,30,14.9,10,5,9999,99999,9,999999999,0.0,999,999,99
3009,4,4,4,0,*?*?*?*?*?*?*?*?*?*?*?*?*?*?*?*?*?*?*?*?*?*?,11.6,8.1,77,101322,0,-0,331,0.0,-0.0,0.0,0,0,0,0,30,15.5,10,5,9999,99999,9,999999999,0.0,999,999,99
3009,4,4,5,0,*?*?*?*?*?*?*?*?*?*?*?*?*?*?*?*?*?*?*?*?*?*?,11.6,7.9,76,101322,0,-0,331,0.0,-0.0,0.0,0,0,0,0,30,16.5,10,5,9999,99999,9,999999999,0.0,999,999,99
3009,4,4,6,0,*?*?*?*?*?*?*?*?*?*?*?*?*?*?*?*?*?*?*?*?*?*?,11.5,8.3,79,101322,187,1370,330,23.3,0.0,23.3,2744,-0,2748,902,30,14.9,10,5,9999,99999,9,999999999,0.0,999,999,99
3009,4,4,7,0,*?*?*?*?*?*?*?*?*?*?*?*?*?*?*?*?*?*?*?*?*?*?,13.1,9.2,76,101322,405,1366,338,67.3,0.0,67.3,7843,0,7864,2733,32,17.0,10,5,9999,99999,9,999999999,0.0,999,999,99
3009,4,4,8,0,*?*?*?*?*?*?*?*?*?*?*?*?*?*?*?*?*?*?*?*?*?*?,14.7,9.6,70,101322,603,1366,345,107.1,0.0,107.1,12598,0,12640,4665,33,17.0,10,5,9999,99999,9,999999999,0.0,999,999,99
3009,4,4,9,0,*?*?*?*?*?*?*?*?*?*?*?*?*?*?*?*?*?*?*?*?*?*?,17.1,9.9,61,101322,768,1367,357,140.2,0.0,140.2,16641,0,16707,6446,35,17.0,10,5,9999,99999,9,999999999,0.0,999,999,99
3009,4,4,10,0,*?*?*?*?*?*?*?*?*?*?*?*?*?*?*?*?*?*?*?*?*?*?,18.4,10.2,58,101322,887,1367,363,164.2,0.0,164.2,19633,0,19718,7812,37,16.0,10,5,9999,99999,9,999999999,0.1,999,999,99
3009,4,4,11,0,*?*?*?*?*?*?*?*?*?*?*?*?*?*?*?*?*?*?*?*?*?*?,19.5,10.5,55,101322,954,1368,369,177.5,0.0,177.5,21317,0,21412,8582,38,18.0,10,5,9999,99999,9,999999999,0.0,999,999,99
3009,4,4,12,0,*?*?*?*?*?*?*?*?*?*?*?*?*?*?*?*?*?*?*?*?*?*?,20.1,10.5,53,101322,962,1367,372,179.3,0.0,179.3,21535,0,21632,8681,40,17.0,10,5,9999,99999,9,999999999,0.0,999,999,99
3009,4,4,13,0,*?*?*?*?*?*?*?*?*?*?*?*?*?*?*?*?*?*?*?*?*?*?,20.1,9.9,51,101322,912,1366,372,169.3,0.0,169.3,20272,0,20360,8104,40,17.5,10,5,9999,99999,9,999999999,0.0,999,999,99
3009,4,4,14,0,*?*?*?*?*?*?*?*?*?*?*?*?*?*?*?*?*?*?*?*?*?*?,20.1,9.8,50,101322,808,1367,372,148.3,0.0,148.3,17644,0,17715,6901,40,17.0,10,5,9999,99999,9,999999999,0.0,999,999,99
3009,4,4,15,0,*?*?*?*?*?*?*?*?*?*?*?*?*?*?*?*?*?*?*?*?*?*?,20.5,8.9,47,101322,656,1367,374,117.7,0.0,117.7,13881,0,13930,5219,40,17.0,10,5,9999,99999,9,999999999,0.0,999,999,99
3009,4,4,16,0,*?*?*?*?*?*?*?*?*?*?*?*?*?*?*?*?*?*?*?*?*?*?,20.1,9.6,50,101322,467,1368,372,79.6,0.0,79.6,9305,0,9331,3305,40,18.0,10,5,9999,99999,9,999999999,0.0,999,999,99
3009,4,4,17,0,*?*?*?*?*?*?*?*?*?*?*?*?*?*?*?*?*?*?*?*?*?*?,19.8,10.5,54,101322,253,1367,370,36.7,0.0,36.7,4280,0,4288,1427,40,19.6,10,5,9999,99999,9,999999999,0.0,999,999,99
3009,4,4,18,0,*?*?*?*?*?*?*?*?*?*?*?*?*?*?*?*?*?*?*?*?*?*?,18.4,10.3,58,101322,30,1386,363,0.0,0.0,0.0,0,0,0,0,40,19.1,10,5,9999,99999,9,999999999,0.0,999,999,99
3009,4,4,19,0,*?*?*?*?*?*?*?*?*?*?*?*?*?*?*?*?*?*?*?*?*?*?,17.7,10.4,61,101322,0,-0,360,0.0,-0.0,0.0,0,0,0,0,37,17.0,10,5,9999,99999,9,999999999,0.0,999,999,99
3009,4,4,20,0,*?*?*?*?*?*?*?*?*?*?*?*?*?*?*?*?*?*?*?*?*?*?,15.7,10.2,69,101322,0,-0,350,0.0,-0.0,0.0,0,0,0,0,33,18.5,10,5,9999,99999,9,999999999,0.0,999,999,99
3009,4,4,21,0,*?*?*?*?*?*?*?*?*?*?*?*?*?*?*?*?*?*?*?*?*?*?,15.2,10.4,72,101322,0,-0,347,0.0,-0.0,0.0,0,0,0,0,30,14.4,10,5,9999,99999,9,999999999,0.0,999,999,99
3009,4,4,22,0,*?*?*?*?*?*?*?*?*?*?*?*?*?*?*?*?*?*?*?*?*?*?,13.9,10.8,80,101322,0,-0,341,0.0,-0.0,0.0,0,0,0,0,27,11.8,10,5,9999,99999,9,999999999,0.0,999,999,99
3009,4,4,23,0,*?*?*?*?*?*?*?*?*?*?*?*?*?*?*?*?*?*?*?*?*?*?,12.8,10.7,85,101322,0,-0,336,0.0,-0.0,0.0,0,0,0,0,23,12.9,10,5,9999,99999,9,999999999,0.0,999,999,99
3009,4,4,24,0,*?*?*?*?*?*?*?*?*?*?*?*?*?*?*?*?*?*?*?*?*?*?,13.4,9.6,76,101322,0,-0,339,0.0,-0.0,0.0,0,0,0,0,30,14.4,10,5,9999,99999,9,999999999,0.0,999,999,99
3009,4,5,1,0,*?*?*?*?*?*?*?*?*?*?*?*?*?*?*?*?*?*?*?*?*?*?,8.8,7.9,92,101485,0,-0,318,0.0,-0.0,0.0,0,0,0,0,20,13.4,10,5,9999,99999,9,999999999,0.0,999,999,99
3009,4,5,2,0,*?*?*?*?*?*?*?*?*?*?*?*?*?*?*?*?*?*?*?*?*?*?,6.9,6.2,94,101485,0,-0,310,0.0,-0.0,0.0,0,0,0,0,20,13.9,10,5,9999,99999,9,999999999,0.0,999,999,99
3009,4,5,3,0,*?*?*?*?*?*?*?*?*?*?*?*?*?*?*?*?*?*?*?*?*?*?,6.0,5.3,93,101485,0,-0,306,0.0,-0.0,0.0,0,0,0,0,20,14.9,10,5,9999,99999,9,999999999,0.0,999,999,99
3009,4,5,4,0,*?*?*?*?*?*?*?*?*?*?*?*?*?*?*?*?*?*?*?*?*?*?,5.8,5.5,96,101485,0,-0,305,0.0,-0.0,0.0,0,0,0,0,20,15.5,10,5,9999,99999,9,999999999,0.0,999,999,99
3009,4,5,5,0,*?*?*?*?*?*?*?*?*?*?*?*?*?*?*?*?*?*?*?*?*?*?,5.8,5.3,95,101485,0,-0,293,0.0,-0.0,0.0,0,0,0,0,20,16.5,7,4,9999,99999,9,999999999,0.0,999,999,99
3009,4,5,6,0,*?*?*?*?*?*?*?*?*?*?*?*?*?*?*?*?*?*?*?*?*?*?,6.4,5.3,92,101485,195,1370,278,84.9,380.1,30.8,8797,25374,4802,568,20,14.9,3,2,9999,99999,9,999999999,0.0,999,999,99
3009,4,5,7,0,*?*?*?*?*?*?*?*?*?*?*?*?*?*?*?*?*?*?*?*?*?*?,7.1,5.5,88,101485,413,1367,273,237.3,544.4,72.9,24548,48077,10624,1364,22,17.0,1,0,9999,99999,9,999999999,0.0,999,999,99
3009,4,5,8,0,*?*?*?*?*?*?*?*?*?*?*?*?*?*?*?*?*?*?*?*?*?*?,9.3,6.1,79,101485,611,1367,278,374.7,586.9,112.4,38949,56628,15647,2258,23,17.0,0,0,9999,99999,9,999999999,0.0,999,999,99
3009,4,5,9,0,*?*?*?*?*?*?*?*?*?*?*?*?*?*?*?*?*?*?*?*?*?*?,13.1,7.3,67,101485,775,1367,296,488.5,603.1,146.5,51025,60034,19640,3284,25,17.0,0,0,9999,99999,9,999999999,0.0,999,999,99
3009,4,5,10,0,*?*?*?*?*?*?*?*?*?*?*?*?*?*?*?*?*?*?*?*?*?*?,14.4,8.4,66,101485,894,1367,305,571.0,611.2,171.3,59889,61538,22351,4341,27,16.0,0,0,9999,99999,9,999999999,0.0,999,999,99
3009,4,5,11,0,*?*?*?*?*?*?*?*?*?*?*?*?*?*?*?*?*?*?*?*?*?*?,15.5,7.7,59,101485,960,1367,308,616.8,614.8,185.0,64834,62148,23785,5125,28,18.0,0,0,9999,99999,9,999999999,0.0,999,999,99
3009,4,5,12,0,*?*?*?*?*?*?*?*?*?*?*?*?*?*?*?*?*?*?*?*?*?*?,16.6,7.3,53,101485,968,1367,320,620.7,588.8,203.6,64857,59277,25614,5641,30,17.0,2,1,9999,99999,9,999999999,0.0,999,999,99
3009,4,5,13,0,*?*?*?*?*?*?*?*?*?*?*?*?*?*?*?*?*?*?*?*?*?*?,16.8,8.4,56,101485,918,1366,323,586.2,586.3,192.3,61143,58858,24466,4961,33,17.5,2,1,9999,99999,9,999999999,0.0,999,999,99
3009,4,5,14,0,*?*?*?*?*?*?*?*?*?*?*?*?*?*?*?*?*?*?*?*?*?*?,16.7,8.4,57,101485,814,1367,323,513.9,580.0,168.6,53410,57731,21973,3858,37,17.0,2,1,9999,99999,9,999999999,0.0,999,999,99
3009,4,5,15,0,*?*?*?*?*?*?*?*?*?*?*?*?*?*?*?*?*?*?*?*?*?*?,17.3,8.5,55,101485,661,1365,321,409.8,586.7,125.8,42582,57234,17217,2587,40,17.0,1,0,9999,99999,9,999999999,0.0,999,999,99
3009,4,5,16,0,*?*?*?*?*?*?*?*?*?*?*?*?*?*?*?*?*?*?*?*?*?*?,17.3,8.5,56,101485,472,1366,338,259.9,394.8,123.4,27013,36361,15415,2373,43,18.0,5,3,9999,99999,9,999999999,0.0,999,999,99
3009,4,5,17,0,*?*?*?*?*?*?*?*?*?*?*?*?*?*?*?*?*?*?*?*?*?*?,16.2,9.2,62,101485,259,1368,349,65.7,46.2,57.0,7249,3536,6693,1221,47,19.6,9,5,9999,99999,9,999999999,0.0,999,999,99
3009,4,5,18,0,*?*?*?*?*?*?*?*?*?*?*?*?*?*?*?*?*?*?*?*?*?*?,14.4,9.2,70,101485,36,1384,340,0.0,0.0,0.0,0,0,0,0,50,19.1,9,5,9999,99999,9,999999999,0.0,999,999,99
3009,4,5,19,0,*?*?*?*?*?*?*?*?*?*?*?*?*?*?*?*?*?*?*?*?*?*?,12.8,7.9,71,101485,0,-0,337,0.0,-0.0,0.0,0,0,0,0,45,17.0,10,5,9999,99999,9,999999999,0.0,999,999,99
3009,4,5,20,0,*?*?*?*?*?*?*?*?*?*?*?*?*?*?*?*?*?*?*?*?*?*?,10.9,7.7,79,101485,0,-0,328,0.0,-0.0,0.0,0,0,0,0,40,18.5,10,5,9999,99999,9,999999999,0.0,999,999,99
3009,4,5,21,0,*?*?*?*?*?*?*?*?*?*?*?*?*?*?*?*?*?*?*?*?*?*?,10.2,7.6,82,101485,0,-0,324,0.0,-0.0,0.0,0,0,0,0,35,14.4,10,5,9999,99999,9,999999999,0.0,999,999,99
3009,4,5,22,0,*?*?*?*?*?*?*?*?*?*?*?*?*?*?*?*?*?*?*?*?*?*?,8.8,5.8,80,101485,0,-0,318,0.0,-0.0,0.0,0,0,0,0,30,11.8,10,5,9999,99999,9,999999999,0.0,999,999,99
3009,4,5,23,0,*?*?*?*?*?*?*?*?*?*?*?*?*?*?*?*?*?*?*?*?*?*?,9.3,5.5,76,101485,0,-0,321,0.0,-0.0,0.0,0,0,0,0,25,12.9,10,5,9999,99999,9,999999999,0.0,999,999,99
3009,4,5,24,0,*?*?*?*?*?*?*?*?*?*?*?*?*?*?*?*?*?*?*?*?*?*?,11.8,9.3,83,101485,0,-0,332,0.0,-0.0,0.0,0,0,0,0,20,14.4,10,5,9999,99999,9,999999999,0.0,999,999,99
3009,4,6,1,0,*?*?*?*?*?*?*?*?*?*?*?*?*?*?*?*?*?*?*?*?*?*?,10.3,6.9,77,102368,0,-0,325,0.0,-0.0,0.0,0,0,0,0,75,13.4,10,5,9999,99999,9,999999999,0.0,999,999,99
3009,4,6,2,0,*?*?*?*?*?*?*?*?*?*?*?*?*?*?*?*?*?*?*?*?*?*?,10.4,7.4,80,102368,0,-0,325,0.0,-0.0,0.0,0,0,0,0,130,13.9,10,5,9999,99999,9,999999999,0.0,999,999,99
3009,4,6,3,0,*?*?*?*?*?*?*?*?*?*?*?*?*?*?*?*?*?*?*?*?*?*?,10.1,7.0,79,102368,0,-0,324,0.0,-0.0,0.0,0,0,0,0,185,14.9,10,5,9999,99999,9,999999999,0.0,999,999,99
3009,4,6,4,0,*?*?*?*?*?*?*?*?*?*?*?*?*?*?*?*?*?*?*?*?*?*?,10.1,6.7,77,102368,0,-0,324,0.0,-0.0,0.0,0,0,0,0,240,15.5,10,5,9999,99999,9,999999999,0.0,999,999,99
3009,4,6,5,0,*?*?*?*?*?*?*?*?*?*?*?*?*?*?*?*?*?*?*?*?*?*?,9.8,6.6,78,102368,0,-0,315,0.0,-0.0,0.0,0,0,0,0,295,16.5,8,4,9999,99999,9,999999999,0.0,999,999,99
3009,4,6,6,0,*?*?*?*?*?*?*?*?*?*?*?*?*?*?*?*?*?*?*?*?*?*?,10.6,6.6,74,102368,202,1363,310,80.0,242.0,44.2,8394,15559,5939,790,350,14.9,6,3,9999,99999,9,999999999,0.0,999,999,99
3009,4,6,7,0,*?*?*?*?*?*?*?*?*?*?*?*?*?*?*?*?*?*?*?*?*?*?,11.2,6.6,71,102368,420,1365,295,242.0,528.5,79.4,24917,46746,11402,1471,300,17.0,2,1,9999,99999,9,999999999,0.0,999,999,99
3009,4,6,8,0,*?*?*?*?*?*?*?*?*?*?*?*?*?*?*?*?*?*?*?*?*?*?,13.5,6.9,62,102368,618,1366,306,378.7,562.6,124.2,39126,54143,16950,2465,250,17.0,2,1,9999,99999,9,999999999,0.0,999,999,99
3009,4,6,9,0,*?*?*?*?*?*?*?*?*?*?*?*?*?*?*?*?*?*?*?*?*?*?,15.7,6.7,54,102368,781,1365,315,492.0,577.8,161.4,51073,57297,21184,3585,200,17.0,2,1,9999,99999,9,999999999,0.0,999,999,99
3009,4,6,10,0,*?*?*?*?*?*?*?*?*?*?*?*?*?*?*?*?*?*?*?*?*?*?,17.6,6.9,48,102368,900,1366,333,557.6,497.5,229.8,59317,51366,27153,5949,150,16.0,4,2,9999,99999,9,999999999,0.0,999,999,99
3009,4,6,11,0,*?*?*?*?*?*?*?*?*?*?*?*?*?*?*?*?*?*?*?*?*?*?,18.9,6.4,43,102368,965,1365,343,579.5,430.3,275.3,61131,44554,31502,7883,100,18.0,5,3,9999,99999,9,999999999,0.0,999,999,99
3009,4,6,12,0,*?*?*?*?*?*?*?*?*?*?*?*?*?*?*?*?*?*?*?*?*?*?,20.1,7.7,43,102368,974,1366,359,494.5,247.6,317.9,53401,26669,34347,9375,50,17.0,7,4,9999,99999,9,999999999,0.0,999,999,99
3009,4,6,13,0,*?*?*?*?*?*?*?*?*?*?*?*?*?*?*?*?*?*?*?*?*?*?,20.0,7.1,42,102368,923,1365,363,395.2,147.3,295.6,43331,15566,32884,8662,85,17.5,8,4,9999,99999,9,999999999,0.0,999,999,99
3009,4,6,14,0,*?*?*?*?*?*?*?*?*?*?*?*?*?*?*?*?*?*?*?*?*?*?,20.2,7.9,44,102368,819,1366,355,454.5,339.6,250.9,48900,36069,27725,6252,120,17.0,6,3,9999,99999,9,999999999,0.0,999,999,99
3009,4,6,15,0,*?*?*?*?*?*?*?*?*?*?*?*?*?*?*?*?*?*?*?*?*?*?,19.8,7.4,43,102368,667,1366,357,326.5,238.7,209.9,34752,24603,23450,4757,155,17.0,7,4,9999,99999,9,999999999,0.0,999,999,99
3009,4,6,16,0,*?*?*?*?*?*?*?*?*?*?*?*?*?*?*?*?*?*?*?*?*?*?,20.1,7.3,42,102368,478,1367,349,263.6,395.6,125.2,27400,36563,15618,2412,190,18.0,5,3,9999,99999,9,999999999,0.0,999,999,99
3009,4,6,17,0,*?*?*?*?*?*?*?*?*?*?*?*?*?*?*?*?*?*?*?*?*?*?,20.0,8.1,45,102368,264,1364,354,117.7,272.4,65.0,12208,20039,8459,1186,225,19.6,6,3,9999,99999,9,999999999,0.0,999,999,99
3009,4,6,18,0,*?*?*?*?*?*?*?*?*?*?*?*?*?*?*?*?*?*?*?*?*?*?,17.9,9.1,54,102368,41,1350,349,0.0,0.0,0.0,0,0,0,0,260,19.1,7,4,9999,99999,9,999999999,0.0,999,999,99
3009,4,6,19,0,*?*?*?*?*?*?*?*?*?*?*?*?*?*?*?*?*?*?*?*?*?*?,16.7,9.2,59,102368,0,-0,355,0.0,-0.0,0.0,0,0,0,0,235,17.0,10,5,9999,99999,9,999999999,0.0,999,999,99
3009,4,6,20,0,*?*?*?*?*?*?*?*?*?*?*?*?*?*?*?*?*?*?*?*?*?*?,15.0,8.5,63,102368,0,-0,347,0.0,-0.0,0.0,0,0,0,0,210,18.5,10,5,9999,99999,9,999999999,0.0,999,999,99
3009,4,6,21,0,*?*?*?*?*?*?*?*?*?*?*?*?*?*?*?*?*?*?*?*?*?*?,14.4,9.2,69,102368,0,-0,344,0.0,-0.0,0.0,0,0,0,0,185,14.4,10,5,9999,99999,9,999999999,0.0,999,999,99
3009,4,6,22,0,*?*?*?*?*?*?*?*?*?*?*?*?*?*?*?*?*?*?*?*?*?*?,13.3,9.4,75,102368,0,-0,339,0.0,-0.0,0.0,0,0,0,0,160,11.8,10,5,9999,99999,9,999999999,0.0,999,999,99
3009,4,6,23,0,*?*?*?*?*?*?*?*?*?*?*?*?*?*?*?*?*?*?*?*?*?*?,14.7,9.6,69,102368,0,-0,345,0.0,-0.0,0.0,0,0,0,0,135,12.9,10,5,9999,99999,9,999999999,0.0,999,999,99
3009,4,6,24,0,*?*?*?*?*?*?*?*?*?*?*?*?*?*?*?*?*?*?*?*?*?*?,9.9,6.2,76,102368,0,-0,323,0.0,-0.0,0.0,0,0,0,0,20,14.4,10,5,9999,99999,9,999999999,0.0,999,999,99
3009,4,7,1,0,*?*?*?*?*?*?*?*?*?*?*?*?*?*?*?*?*?*?*?*?*?*?,16.3,10.5,67,101927,0,-0,353,0.0,-0.0,0.0,0,0,0,0,105,12.9,10,5,9999,99999,9,999999999,0.0,999,999,99
3009,4,7,2,0,*?*?*?*?*?*?*?*?*?*?*?*?*?*?*?*?*?*?*?*?*?*?,16.4,11.0,68,101927,0,-0,353,0.0,-0.0,0.0,0,0,0,0,100,13.9,10,5,9999,99999,9,999999999,0.0,999,999,99
3009,4,7,3,0,*?*?*?*?*?*?*?*?*?*?*?*?*?*?*?*?*?*?*?*?*?*?,16.6,10.7,66,101927,0,-0,354,0.0,-0.0,0.0,0,0,0,0,95,14.9,10,5,9999,99999,9,999999999,0.0,999,999,99
3009,4,7,4,0,*?*?*?*?*?*?*?*?*?*?*?*?*?*?*?*?*?*?*?*?*?*?,16.4,10.9,68,101927,0,-0,353,0.0,-0.0,0.0,0,0,0,0,90,16.0,10,5,9999,99999,9,999999999,0.0,999,999,99
3009,4,7,5,0,*?*?*?*?*?*?*?*?*?*?*?*?*?*?*?*?*?*?*?*?*?*?,16.0,10.9,70,101927,0,-0,351,0.0,-0.0,0.0,0,0,0,0,85,15.5,10,5,9999,99999,9,999999999,0.0,999,999,99
3009,4,7,6,0,*?*?*?*?*?*?*?*?*?*?*?*?*?*?*?*?*?*?*?*?*?*?,16.5,11.5,71,101927,210,1364,353,28.1,0.0,28.1,3295,0,3300,1087,80,16.0,10,5,9999,99999,9,999999999,0.0,999,999,99
3009,4,7,7,0,*?*?*?*?*?*?*?*?*?*?*?*?*?*?*?*?*?*?*?*?*?*?,16.8,11.2,68,101927,428,1366,355,71.9,0.0,71.9,8393,0,8416,2946,87,14.9,10,5,9999,99999,9,999999999,0.0,999,999,99
3009,4,7,8,0,*?*?*?*?*?*?*?*?*?*?*?*?*?*?*?*?*?*?*?*?*?*?,18.7,11.5,61,101927,625,1365,364,111.6,0.0,111.6,13142,0,13188,4898,93,13.9,10,5,9999,99999,9,999999999,0.0,999,999,99
3009,4,7,9,0,*?*?*?*?*?*?*?*?*?*?*?*?*?*?*?*?*?*?*?*?*?*?,20.1,10.7,53,101927,788,1365,372,144.5,0.0,144.5,17174,0,17242,6686,100,13.9,10,5,9999,99999,9,999999999,0.0,999,999,99
3009,4,7,10,0,*?*?*?*?*?*?*?*?*?*?*?*?*?*?*?*?*?*?*?*?*?*?,21.7,9.7,45,101927,906,1364,380,168.3,0.0,168.3,20149,0,20237,8046,107,14.4,10,5,9999,99999,9,999999999,0.0,999,999,99
3009,4,7,11,0,*?*?*?*?*?*?*?*?*?*?*?*?*?*?*?*?*?*?*?*?*?*?,22.6,9.2,41,101927,971,1364,385,181.5,0.0,181.5,21810,0,21909,8804,113,12.4,10,5,9999,99999,9,999999999,0.0,999,999,99
3009,4,7,12,0,*?*?*?*?*?*?*?*?*?*?*?*?*?*?*?*?*?*?*?*?*?*?,23.4,8.7,38,101927,979,1365,389,183.0,0.0,183.0,22009,0,22110,8894,120,10.8,10,5,9999,99999,9,999999999,0.0,999,999,99
3009,4,7,13,0,*?*?*?*?*?*?*?*?*?*?*?*?*?*?*?*?*?*?*?*?*?*?,23.6,7.0,34,101927,929,1365,391,172.9,0.0,172.9,20726,0,20818,8311,118,9.8,10,5,9999,99999,9,999999999,0.0,999,999,99
3009,4,7,14,0,*?*?*?*?*?*?*?*?*?*?*?*?*?*?*?*?*?*?*?*?*?*?,23.5,6.1,32,101927,824,1365,390,151.8,0.0,151.8,18079,0,18153,7098,117,10.3,10,5,9999,99999,9,999999999,0.0,999,999,99
3009,4,7,15,0,*?*?*?*?*?*?*?*?*?*?*?*?*?*?*?*?*?*?*?*?*?*?,23.7,6.9,33,101927,672,1365,391,121.2,0.0,121.2,14300,0,14352,5402,115,10.3,10,5,9999,99999,9,999999999,0.0,999,999,99
3009,4,7,16,0,*?*?*?*?*?*?*?*?*?*?*?*?*?*?*?*?*?*?*?*?*?*?,23.6,8.4,37,101927,483,1365,390,83.1,0.0,83.1,9713,0,9741,3468,113,8.2,10,5,9999,99999,9,999999999,0.0,999,999,99
3009,4,7,17,0,*?*?*?*?*?*?*?*?*?*?*?*?*?*?*?*?*?*?*?*?*?*?,22.9,8.0,37,101927,270,1365,387,40.2,0.0,40.2,4683,0,4692,1568,112,2.6,10,5,9999,99999,9,999999999,0.0,999,999,99
3009,4,7,18,0,*?*?*?*?*?*?*?*?*?*?*?*?*?*?*?*?*?*?*?*?*?*?,22.2,8.0,39,101927,47,1354,383,0.0,0.0,0.0,0,0,0,0,110,1.0,10,5,9999,99999,9,999999999,0.0,999,999,99
3009,4,7,19,0,*?*?*?*?*?*?*?*?*?*?*?*?*?*?*?*?*?*?*?*?*?*?,21.4,10.1,47,101927,0,-0,378,0.0,-0.0,0.0,0,0,0,0,107,1.0,10,5,9999,99999,9,999999999,0.0,999,999,99
3009,4,7,20,0,*?*?*?*?*?*?*?*?*?*?*?*?*?*?*?*?*?*?*?*?*?*?,19.6,10.2,53,101927,0,-0,369,0.0,-0.0,0.0,0,0,0,0,103,0.5,10,5,9999,99999,9,999999999,0.0,999,999,99
3009,4,7,21,0,*?*?*?*?*?*?*?*?*?*?*?*?*?*?*?*?*?*?*?*?*?*?,19.7,10.8,55,101927,0,-0,369,0.0,-0.0,0.0,0,0,0,0,100,1.5,10,5,9999,99999,9,999999999,0.0,999,999,99
3009,4,7,22,0,*?*?*?*?*?*?*?*?*?*?*?*?*?*?*?*?*?*?*?*?*?*?,18.2,10.8,60,101927,0,-0,362,0.0,-0.0,0.0,0,0,0,0,97,2.6,10,5,9999,99999,9,999999999,0.0,999,999,99
3009,4,7,23,0,*?*?*?*?*?*?*?*?*?*?*?*?*?*?*?*?*?*?*?*?*?*?,18.3,11.6,63,101927,0,-0,362,0.0,-0.0,0.0,0,0,0,0,93,3.6,10,5,9999,99999,9,999999999,0.0,999,999,99
3009,4,7,24,0,*?*?*?*?*?*?*?*?*?*?*?*?*?*?*?*?*?*?*?*?*?*?,16.0,10.1,66,101927,0,-0,351,0.0,-0.0,0.0,0,0,0,0,110,14.9,10,5,9999,99999,9,999999999,0.0,999,999,99
3009,4,8,1,0,*?*?*?*?*?*?*?*?*?*?*?*?*?*?*?*?*?*?*?*?*?*?,17.5,11.5,66,100388,0,-0,358,0.0,-0.0,0.0,0,0,0,0,87,13.4,10,5,9999,99999,9,999999999,0.0,999,999,99
3009,4,8,2,0,*?*?*?*?*?*?*?*?*?*?*?*?*?*?*?*?*?*?*?*?*?*?,16.8,11.3,69,100388,0,-0,355,0.0,-0.0,0.0,0,0,0,0,83,13.9,10,5,9999,99999,9,999999999,0.0,999,999,99
3009,4,8,3,0,*?*?*?*?*?*?*?*?*?*?*?*?*?*?*?*?*?*?*?*?*?*?,16.0,10.4,69,100388,0,-0,351,0.0,-0.0,0.0,0,0,0,0,80,14.9,10,5,9999,99999,9,999999999,0.0,999,999,99
3009,4,8,4,0,*?*?*?*?*?*?*?*?*?*?*?*?*?*?*?*?*?*?*?*?*?*?,15.9,10.4,69,100388,0,-0,351,0.0,-0.0,0.0,0,0,0,0,77,15.5,10,5,9999,99999,9,999999999,0.0,999,999,99
3009,4,8,5,0,*?*?*?*?*?*?*?*?*?*?*?*?*?*?*?*?*?*?*?*?*?*?,15.7,10.7,70,100388,0,-0,350,0.0,-0.0,0.0,0,0,0,0,73,16.5,10,5,9999,99999,9,999999999,0.0,999,999,99
3009,4,8,6,0,*?*?*?*?*?*?*?*?*?*?*?*?*?*?*?*?*?*?*?*?*?*?,16.4,11.6,72,100388,218,1365,350,51.6,43.0,44.7,5711,3043,5292,949,70,14.9,9,5,9999,99999,9,999999999,0.0,999,999,99
3009,4,8,7,0,*?*?*?*?*?*?*?*?*?*?*?*?*?*?*?*?*?*?*?*?*?*?,17.0,12.0,72,100388,435,1364,356,73.5,0.0,73.5,8573,0,8597,3016,78,17.0,10,5,9999,99999,9,999999999,0.0,999,999,99
3009,4,8,8,0,*?*?*?*?*?*?*?*?*?*?*?*?*?*?*?*?*?*?*?*?*?*?,18.4,12.6,68,100388,632,1365,360,196.5,56.4,170.4,21603,5537,19199,5099,87,17.0,9,5,9999,99999,9,999999999,0.0,999,999,99
3009,4,8,9,0,*?*?*?*?*?*?*?*?*?*?*?*?*?*?*?*?*?*?*?*?*?*?,20.5,12.4,59,100388,795,1365,370,253.5,57.9,219.8,27914,5819,24759,7185,95,17.0,9,5,9999,99999,9,999999999,0.0,999,999,99
3009,4,8,10,0,*?*?*?*?*?*?*?*?*?*?*?*?*?*?*?*?*?*?*?*?*?*?,22.0,12.4,54,100388,912,1364,381,169.7,0.0,169.7,20318,0,20407,8124,103,16.0,10,5,9999,99999,9,999999999,0.0,999,999,99
3009,4,8,11,0,*?*?*?*?*?*?*?*?*?*?*?*?*?*?*?*?*?*?*?*?*?*?,23.1,11.8,48,100388,977,1364,383,317.4,58.9,275.2,35024,5999,31005,10162,112,18.0,9,5,9999,99999,9,999999999,0.0,999,999,99
3009,4,8,12,0,*?*?*?*?*?*?*?*?*?*?*?*?*?*?*?*?*?*?*?*?*?*?,23.8,12.2,47,100388,985,1365,387,320.0,59.0,277.5,35315,6004,31260,10306,120,17.0,9,5,9999,99999,9,999999999,0.0,999,999,99
3009,4,8,13,0,*?*?*?*?*?*?*?*?*?*?*?*?*?*?*?*?*?*?*?*?*?*?,24.4,11.7,44,100388,934,1364,390,302.4,58.7,262.2,33348,5965,29534,9376,118,17.5,9,5,9999,99999,9,999999999,0.0,999,999,99
3009,4,8,14,0,*?*?*?*?*?*?*?*?*?*?*?*?*?*?*?*?*?*?*?*?*?*?,24.1,11.3,44,100388,829,1363,392,152.9,0.0,152.9,18219,0,18294,7162,117,17.0,10,5,9999,99999,9,999999999,0.0,999,999,99
3009,4,8,15,0,*?*?*?*?*?*?*?*?*?*?*?*?*?*?*?*?*?*?*?*?*?*?,24.5,10.9,42,100388,677,1363,391,212.4,56.9,184.2,23365,5633,20752,5641,115,17.0,9,5,9999,99999,9,999999999,0.0,999,999,99
3009,4,8,16,0,*?*?*?*?*?*?*?*?*?*?*?*?*?*?*?*?*?*?*?*?*?*?,23.7,11.1,44,100388,488,1363,386,146.3,54.3,126.8,16063,5113,14306,3545,113,18.0,9,5,9999,99999,9,999999999,0.0,999,999,99
3009,4,8,17,0,*?*?*?*?*?*?*?*?*?*?*?*?*?*?*?*?*?*?*?*?*?*?,23.6,12.0,47,100388,276,1366,389,41.3,0.0,41.3,4816,0,4826,1615,112,19.6,10,5,9999,99999,9,999999999,0.0,999,999,99
3009,4,8,18,0,*?*?*?*?*?*?*?*?*?*?*?*?*?*?*?*?*?*?*?*?*?*?,23.0,11.3,47,100388,53,1358,386,0.0,0.0,0.0,0,0,0,0,110,19.1,10,5,9999,99999,9,999999999,0.0,999,999,99
3009,4,8,19,0,*?*?*?*?*?*?*?*?*?*?*?*?*?*?*?*?*?*?*?*?*?*?,21.3,11.5,53,100388,0,-0,377,0.0,-0.0,0.0,0,0,0,0,105,17.0,10,5,9999,99999,9,999999999,0.0,999,999,99
3009,4,8,20,0,*?*?*?*?*?*?*?*?*?*?*?*?*?*?*?*?*?*?*?*?*?*?,19.7,11.6,58,100388,0,-0,369,0.0,-0.0,0.0,0,0,0,0,100,18.5,10,5,9999,99999,9,999999999,0.0,999,999,99
3009,4,8,21,0,*?*?*?*?*?*?*?*?*?*?*?*?*?*?*?*?*?*?*?*?*?*?,19.2,11.3,59,100388,0,-0,367,0.0,-0.0,0.0,0,0,0,0,95,14.4,10,5,9999,99999,9,999999999,0.0,999,999,99
3009,4,8,22,0,*?*?*?*?*?*?*?*?*?*?*?*?*?*?*?*?*?*?*?*?*?*?,18.8,11.5,62,100388,0,-0,365,0.0,-0.0,0.0,0,0,0,0,90,11.8,10,5,9999,99999,9,999999999,0.0,999,999,99
3009,4,8,23,0,*?*?*?*?*?*?*?*?*?*?*?*?*?*?*?*?*?*?*?*?*?*?,17.8,12.0,67,100388,0,-0,360,0.0,-0.0,0.0,0,0,0,0,85,12.9,10,5,9999,99999,9,999999999,0.0,999,999,99
3009,4,8,24,0,*?*?*?*?*?*?*?*?*?*?*?*?*?*?*?*?*?*?*?*?*?*?,18.5,11.6,63,100388,0,-0,363,0.0,-0.0,0.0,0,0,0,0,90,14.4,10,5,9999,99999,9,999999999,0.0,999,999,99
3009,4,9,1,0,*?*?*?*?*?*?*?*?*?*?*?*?*?*?*?*?*?*?*?*?*?*?,14.8,11.1,76,99581.3,0,-0,345,0.0,-0.0,0.0,0,0,0,0,80,8.2,10,5,9999,99999,9,999999999,0.0,999,999,99
3009,4,9,2,0,*?*?*?*?*?*?*?*?*?*?*?*?*?*?*?*?*?*?*?*?*?*?,13.3,10.7,82,99581.3,0,-0,338,0.0,-0.0,0.0,0,0,0,0,80,10.8,10,5,9999,99999,9,999999999,0.0,999,999,99
3009,4,9,3,0,*?*?*?*?*?*?*?*?*?*?*?*?*?*?*?*?*?*?*?*?*?*?,12.5,10.7,86,99581.3,0,-0,334,0.0,-0.0,0.0,0,0,0,0,80,8.2,10,5,9999,99999,9,999999999,0.0,999,999,99
3009,4,9,4,0,*?*?*?*?*?*?*?*?*?*?*?*?*?*?*?*?*?*?*?*?*?*?,12.1,10.2,85,99581.3,0,-0,333,0.0,-0.0,0.0,0,0,0,0,80,9.8,10,5,9999,99999,9,999999999,0.0,999,999,99
3009,4,9,5,0,*?*?*?*?*?*?*?*?*?*?*?*?*?*?*?*?*?*?*?*?*?*?,11.9,10.5,88,99581.3,3,1419,312,0.0,0.0,0.0,0,0,0,0,80,10.3,4,2,9999,99999,9,999999999,0.0,999,999,99
3009,4,9,6,0,*?*?*?*?*?*?*?*?*?*?*?*?*?*?*?*?*?*?*?*?*?*?,12.5,11.1,89,99581.3,225,1360,310,107.5,436.7,35.3,11146,31139,5460,652,80,8.8,2,1,9999,99999,9,999999999,0.0,999,999,99
3009,4,9,7,0,*?*?*?*?*?*?*?*?*?*?*?*?*?*?*?*?*?*?*?*?*?*?,13.2,10.8,83,99581.3,442,1362,322,241.2,390.3,114.6,25062,35274,14389,2181,80,11.8,5,3,9999,99999,9,999999999,0.0,999,999,99
3009,4,9,8,0,*?*?*?*?*?*?*?*?*?*?*?*?*?*?*?*?*?*?*?*?*?*?,15.6,10.9,71,99581.3,639,1364,326,390.4,530.9,141.7,41609,52636,17843,2878,80,12.9,3,2,9999,99999,9,999999999,0.0,999,999,99
3009,4,9,9,0,*?*?*?*?*?*?*?*?*?*?*?*?*?*?*?*?*?*?*?*?*?*?,17.8,10.2,59,99581.3,801,1363,328,507.9,599.0,155.9,52998,59745,20647,3569,80,14.9,1,0,9999,99999,9,999999999,0.0,999,999,99
3009,4,9,10,0,*?*?*?*?*?*?*?*?*?*?*?*?*?*?*?*?*?*?*?*?*?*?,20.1,10.9,54,99581.3,918,1363,350,571.1,498.4,235.3,60780,51540,27705,6255,80,16.0,4,2,9999,99999,9,999999999,0.0,999,999,99
3009,4,9,11,0,*?*?*?*?*?*?*?*?*?*?*?*?*?*?*?*?*?*?*?*?*?*?,21.9,10.7,47,99581.3,983,1363,359,614.5,501.2,253.2,65569,52035,29505,7406,80,18.0,4,2,9999,99999,9,999999999,0.0,999,999,99
3009,4,9,12,0,*?*?*?*?*?*?*?*?*?*?*?*?*?*?*?*?*?*?*?*?*?*?,22.9,10.3,44,99581.3,990,1363,359,631.9,554.3,229.4,68181,57658,27281,6735,80,19.6,3,2,9999,99999,9,999999999,0.0,999,999,99
3009,4,9,13,0,*?*?*?*?*?*?*?*?*?*?*?*?*?*?*?*?*?*?*?*?*?*?,22.4,11.6,49,99581.3,939,1363,369,528.7,343.7,291.9,57212,36962,31826,8206,85,20.1,6,3,9999,99999,9,999999999,0.0,999,999,99
3009,4,9,14,0,*?*?*?*?*?*?*?*?*?*?*?*?*?*?*?*?*?*?*?*?*?*?,23.1,11.2,46,99581.3,834,1362,380,354.7,146.0,265.3,38799,15314,29618,7242,90,21.6,8,4,9999,99999,9,999999999,0.0,999,999,99
3009,4,9,15,0,*?*?*?*?*?*?*?*?*?*?*?*?*?*?*?*?*?*?*?*?*?*?,22.8,10.4,44,99581.3,682,1362,370,372.4,333.2,205.5,39806,34517,23047,4658,95,23.2,6,3,9999,99999,9,999999999,0.0,999,999,99
3009,4,9,16,0,*?*?*?*?*?*?*?*?*?*?*?*?*?*?*?*?*?*?*?*?*?*?,22.0,10.3,46,99581.3,494,1364,378,148.3,54.5,128.5,16279,5134,14497,3602,100,23.2,9,5,9999,99999,9,999999999,0.0,999,999,99
3009,4,9,17,0,*?*?*?*?*?*?*?*?*?*?*?*?*?*?*?*?*?*?*?*?*?*?,21.9,10.8,48,99581.3,281,1363,370,115.5,200.0,74.3,12209,15219,8789,1419,105,19.1,7,4,9999,99999,9,999999999,0.0,999,999,99
3009,4,9,18,0,*?*?*?*?*?*?*?*?*?*?*?*?*?*?*?*?*?*?*?*?*?*?,20.5,12.4,58,99581.3,59,1361,367,0.0,0.0,0.0,0,0,0,0,110,17.0,8,4,9999,99999,9,999999999,0.0,999,999,99
3009,4,9,19,0,*?*?*?*?*?*?*?*?*?*?*?*?*?*?*?*?*?*?*?*?*?*?,18.1,13.8,74,99581.3,0,-0,361,0.0,-0.0,0.0,0,0,0,0,95,16.0,10,5,9999,99999,9,999999999,0.0,999,999,99
3009,4,9,20,0,*?*?*?*?*?*?*?*?*?*?*?*?*?*?*?*?*?*?*?*?*?*?,17.3,14.0,79,99581.3,0,-0,357,0.0,-0.0,0.0,0,0,0,0,80,19.6,10,5,9999,99999,9,999999999,0.0,999,999,99
3009,4,9,21,0,*?*?*?*?*?*?*?*?*?*?*?*?*?*?*?*?*?*?*?*?*?*?,16.1,13.7,83,99581.3,0,-0,351,0.0,-0.0,0.0,0,0,0,0,65,22.7,10,5,9999,99999,9,999999999,0.0,999,999,99
3009,4,9,22,0,*?*?*?*?*?*?*?*?*?*?*?*?*?*?*?*?*?*?*?*?*?*?,15.6,13.7,86,99581.3,0,-0,349,0.0,-0.0,0.0,0,0,0,0,50,22.1,10,5,9999,99999,9,999999999,0.0,999,999,99
3009,4,9,23,0,*?*?*?*?*?*?*?*?*?*?*?*?*?*?*?*?*?*?*?*?*?*?,15.0,13.4,88,99581.3,0,-0,346,0.0,-0.0,0.0,0,0,0,0,35,22.7,10,5,9999,99999,9,999999999,0.0,999,999,99
3009,4,9,24,0,*?*?*?*?*?*?*?*?*?*?*?*?*?*?*?*?*?*?*?*?*?*?,16.9,11.6,69,99581.3,0,-0,355,0.0,-0.0,0.0,0,0,0,0,80,4.6,10,5,9999,99999,9,999999999,0.0,999,999,99
3009,4,10,1,0,*?*?*?*?*?*?*?*?*?*?*?*?*?*?*?*?*?*?*?*?*?*?,12.7,9.1,75,100245,0,-0,336,0.0,-0.0,0.0,0,0,0,0,18,6.7,10,5,9999,99999,9,999999999,0.0,999,999,99
3009,4,10,2,0,*?*?*?*?*?*?*?*?*?*?*?*?*?*?*?*?*?*?*?*?*?*?,11.6,6.6,69,100245,0,-0,331,0.0,-0.0,0.0,0,0,0,0,17,5.7,10,5,9999,99999,9,999999999,0.0,999,999,99
3009,4,10,3,0,*?*?*?*?*?*?*?*?*?*?*?*?*?*?*?*?*?*?*?*?*?*?,11.0,6.7,73,100245,0,-0,328,0.0,-0.0,0.0,0,0,0,0,15,7.2,10,5,9999,99999,9,999999999,0.0,999,999,99
3009,4,10,4,0,*?*?*?*?*?*?*?*?*?*?*?*?*?*?*?*?*?*?*?*?*?*?,10.7,6.6,74,100245,0,-0,327,0.0,-0.0,0.0,0,0,0,0,13,6.2,10,5,9999,99999,9,999999999,0.0,999,999,99
3009,4,10,5,0,*?*?*?*?*?*?*?*?*?*?*?*?*?*?*?*?*?*?*?*?*?*?,10.4,6.1,72,100245,11,1392,326,0.0,0.0,0.0,0,0,0,0,12,7.2,10,5,9999,99999,9,999999999,0.0,999,999,99
3009,4,10,6,0,*?*?*?*?*?*?*?*?*?*?*?*?*?*?*?*?*?*?*?*?*?*?,11.0,5.9,69,100245,233,1362,328,32.8,0.0,32.8,3835,0,3841,1272,10,6.7,10,5,9999,99999,9,999999999,0.0,999,999,99
3009,4,10,7,0,*?*?*?*?*?*?*?*?*?*?*?*?*?*?*?*?*?*?*?*?*?*?,11.8,6.4,67,100245,450,1364,332,76.5,0.0,76.5,8930,0,8955,3156,30,4.1,10,5,9999,99999,9,999999999,0.0,999,999,99
3009,4,10,8,0,*?*?*?*?*?*?*?*?*?*?*?*?*?*?*?*?*?*?*?*?*?*?,14.0,7.0,61,100245,645,1362,342,116.0,0.0,116.0,13670,0,13719,5126,50,3.6,10,5,9999,99999,9,999999999,0.0,999,999,99
3009,4,10,9,0,*?*?*?*?*?*?*?*?*?*?*?*?*?*?*?*?*?*?*?*?*?*?,17.5,6.6,47,100245,807,1362,359,148.7,0.0,148.7,17689,0,17761,6919,70,3.1,10,5,9999,99999,9,999999999,0.0,999,999,99
3009,4,10,10,0,*?*?*?*?*?*?*?*?*?*?*?*?*?*?*?*?*?*?*?*?*?*?,18.4,7.3,46,100245,924,1362,364,172.3,0.0,172.3,20648,0,20739,8274,90,3.6,10,5,9999,99999,9,999999999,0.0,999,999,99
3009,4,10,11,0,*?*?*?*?*?*?*?*?*?*?*?*?*?*?*?*?*?*?*?*?*?*?,19.7,6.4,41,100245,988,1362,371,185.2,0.0,185.2,22289,0,22392,9018,110,4.1,10,5,9999,99999,9,999999999,0.0,999,999,99
3009,4,10,12,0,*?*?*?*?*?*?*?*?*?*?*?*?*?*?*?*?*?*?*?*?*?*?,21.4,6.1,36,100245,995,1362,379,186.6,0.0,186.6,22466,0,22570,9098,130,3.1,10,5,9999,99999,9,999999999,0.0,999,999,99
3009,4,10,13,0,*?*?*?*?*?*?*?*?*?*?*?*?*?*?*?*?*?*?*?*?*?*?,21.7,6.6,36,100245,945,1363,381,176.4,0.0,176.4,21165,0,21260,8510,123,4.6,10,5,9999,99999,9,999999999,0.0,999,999,99
3009,4,10,14,0,*?*?*?*?*?*?*?*?*?*?*?*?*?*?*?*?*?*?*?*?*?*?,21.1,6.7,38,100245,840,1363,378,155.2,0.0,155.2,18501,0,18577,7290,117,4.6,10,5,9999,99999,9,999999999,0.0,999,999,99
3009,4,10,15,0,*?*?*?*?*?*?*?*?*?*?*?*?*?*?*?*?*?*?*?*?*?*?,21.4,7.0,38,100245,688,1363,379,124.5,0.0,124.5,14709,0,14763,5581,110,4.1,10,5,9999,99999,9,999999999,0.0,999,999,99
3009,4,10,16,0,*?*?*?*?*?*?*?*?*?*?*?*?*?*?*?*?*?*?*?*?*?*?,21.5,7.0,38,100245,499,1363,380,86.5,0.0,86.5,10113,0,10144,3629,103,3.1,10,5,9999,99999,9,999999999,0.0,999,999,99
3009,4,10,17,0,*?*?*?*?*?*?*?*?*?*?*?*?*?*?*?*?*?*?*?*?*?*?,20.6,6.9,40,100245,287,1365,375,43.6,0.0,43.6,5080,0,5091,1709,97,3.1,10,5,9999,99999,9,999999999,0.0,999,999,99
3009,4,10,18,0,*?*?*?*?*?*?*?*?*?*?*?*?*?*?*?*?*?*?*?*?*?*?,19.3,7.0,43,100245,65,1365,368,0.0,0.0,0.0,0,0,0,0,90,2.6,10,5,9999,99999,9,999999999,0.0,999,999,99
3009,4,10,19,0,*?*?*?*?*?*?*?*?*?*?*?*?*?*?*?*?*?*?*?*?*?*?,17.7,6.7,47,100245,0,-0,360,0.0,-0.0,0.0,0,0,0,0,92,3.6,10,5,9999,99999,9,999999999,0.0,999,999,99
3009,4,10,20,0,*?*?*?*?*?*?*?*?*?*?*?*?*?*?*?*?*?*?*?*?*?*?,15.7,6.9,54,100245,0,-0,351,0.0,-0.0,0.0,0,0,0,0,93,3.6,10,5,9999,99999,9,999999999,0.0,999,999,99
3009,4,10,21,0,*?*?*?*?*?*?*?*?*?*?*?*?*?*?*?*?*?*?*?*?*?*?,14.0,6.2,57,100245,0,-0,343,0.0,-0.0,0.0,0,0,0,0,95,3.1,10,5,9999,99999,9,999999999,0.0,999,999,99
3009,4,10,22,0,*?*?*?*?*?*?*?*?*?*?*?*?*?*?*?*?*?*?*?*?*?*?,13.6,6.6,60,100245,0,-0,341,0.0,-0.0,0.0,0,0,0,0,97,3.6,10,5,9999,99999,9,999999999,0.0,999,999,99
3009,4,10,23,0,*?*?*?*?*?*?*?*?*?*?*?*?*?*?*?*?*?*?*?*?*?*?,13.2,6.7,63,100245,0,-0,339,0.0,-0.0,0.0,0,0,0,0,98,4.6,10,5,9999,99999,9,999999999,0.0,999,999,99
[truncated: 1,088,106 more chars]
