# Supplementary material for: Future weather dataset for fourteen UK sites
Source: Data Brief. 2016 Aug 3;8:1308–10. doi: 10.1016/j.dib.2016.07.057 (PMC4990658; doi:10.1016/j.dib.2016.07.057)
Supplement: Supplementary file 2 — Supplementary material [file mmc2.zip › 14_10th_T_33_scen_a1fi_2040-2069_4200145_CIBSE_DSY.epw]

LOCATION,4200145,-,UK,WG data,03746,51.18,-1.75,0,20
DESIGN CONDITIONS,0
TYPICAL/EXTREME PERIODS,0
GROUND TEMPERATURES,1,1.0,,,,7.4,10.0,12.8,14.8,17.4,17.6,16.4,13.8,10.7,8.0,6.3,6.1
HOLIDAYS/DAYLIGHT SAVINGS,No,0,0,0
COMMENTS 1,created by using UKCP09 weather generator outputs
COMMENTS 2,wind speed wind direction and pressure based on observations at station id 03746
DATA PERIODS,1,1,Data,Sunday,1/1,12/31
2050,1,1,1,0,*?*?*?*?*?*?*?*?*?*?*?*?*?*?*?*?*?*?*?*?*?*?,8.7,7.4,91,100938,0,-0,318,0.0,-0.0,0.0,0,0,0,0,272,5.2,10,5,9999,99999,9,999999999,0.1,999,999,99
2050,1,1,2,0,*?*?*?*?*?*?*?*?*?*?*?*?*?*?*?*?*?*?*?*?*?*?,8.7,6.6,85,100938,0,-0,318,0.0,-0.0,0.0,0,0,0,0,273,4.1,10,5,9999,99999,9,999999999,0.0,999,999,99
2050,1,1,3,0,*?*?*?*?*?*?*?*?*?*?*?*?*?*?*?*?*?*?*?*?*?*?,7.9,5.8,85,100938,0,-0,314,0.0,-0.0,0.0,0,0,0,0,275,5.2,10,5,9999,99999,9,999999999,0.0,999,999,99
2050,1,1,4,0,*?*?*?*?*?*?*?*?*?*?*?*?*?*?*?*?*?*?*?*?*?*?,7.0,4.1,81,100938,0,-0,311,0.0,-0.0,0.0,0,0,0,0,277,4.1,10,5,9999,99999,9,999999999,0.0,999,999,99
2050,1,1,5,0,*?*?*?*?*?*?*?*?*?*?*?*?*?*?*?*?*?*?*?*?*?*?,7.3,4.5,81,100938,0,-0,312,0.0,-0.0,0.0,0,0,0,0,278,5.2,10,5,9999,99999,9,999999999,0.0,999,999,99
2050,1,1,6,0,*?*?*?*?*?*?*?*?*?*?*?*?*?*?*?*?*?*?*?*?*?*?,7.6,4.8,82,100938,0,-0,313,0.0,-0.0,0.0,0,0,0,0,280,5.7,10,5,9999,99999,9,999999999,0.0,999,999,99
2050,1,1,7,0,*?*?*?*?*?*?*?*?*?*?*?*?*?*?*?*?*?*?*?*?*?*?,8.2,5.0,79,100938,0,-0,316,0.0,-0.0,0.0,0,0,0,0,282,5.7,10,5,9999,99999,9,999999999,0.2,999,999,99
2050,1,1,8,0,*?*?*?*?*?*?*?*?*?*?*?*?*?*?*?*?*?*?*?*?*?*?,8.1,5.5,82,100938,36,1403,315,0.0,0.0,0.0,0,0,0,0,283,4.1,10,5,9999,99999,9,999999999,0.0,999,999,99
2050,1,1,9,0,*?*?*?*?*?*?*?*?*?*?*?*?*?*?*?*?*?*?*?*?*?*?,8.9,5.9,80,100938,194,1416,319,23.4,0.0,23.4,2767,-0,2770,911,285,4.6,10,5,9999,99999,9,999999999,0.0,999,999,99
2050,1,1,10,0,*?*?*?*?*?*?*?*?*?*?*?*?*?*?*?*?*?*?*?*?*?*?,10.4,6.2,75,100938,308,1411,326,45.8,0.0,45.8,5347,0,5358,1810,287,5.7,10,5,9999,99999,9,999999999,0.0,999,999,99
2050,1,1,11,0,*?*?*?*?*?*?*?*?*?*?*?*?*?*?*?*?*?*?*?*?*?*?,10.6,6.4,75,100938,373,1413,327,58.4,0.0,58.4,6814,0,6830,2350,288,6.2,10,5,9999,99999,9,999999999,0.0,999,999,99
2050,1,1,12,0,*?*?*?*?*?*?*?*?*?*?*?*?*?*?*?*?*?*?*?*?*?*?,11.9,6.2,68,100938,383,1414,333,60.3,0.0,60.3,7041,0,7058,2435,290,7.2,10,5,9999,99999,9,999999999,0.0,999,999,99
2050,1,1,13,0,*?*?*?*?*?*?*?*?*?*?*?*?*?*?*?*?*?*?*?*?*?*?,11.9,6.4,68,100938,337,1411,333,51.4,0.0,51.4,6005,0,6018,2049,285,7.7,10,5,9999,99999,9,999999999,0.0,999,999,99
2050,1,1,14,0,*?*?*?*?*?*?*?*?*?*?*?*?*?*?*?*?*?*?*?*?*?*?,11.6,6.4,70,100938,240,1415,331,32.4,0.0,32.4,3801,0,3807,1264,280,7.2,10,5,9999,99999,9,999999999,0.0,999,999,99
2050,1,1,15,0,*?*?*?*?*?*?*?*?*?*?*?*?*?*?*?*?*?*?*?*?*?*?,12.0,7.9,75,100938,96,1407,333,4.6,0.0,4.6,577,-0,576,184,275,8.2,10,5,9999,99999,9,999999999,0.0,999,999,99
2050,1,1,16,0,*?*?*?*?*?*?*?*?*?*?*?*?*?*?*?*?*?*?*?*?*?*?,11.3,6.9,73,100938,0,-0,330,0.0,-0.0,0.0,0,0,0,0,270,5.2,10,5,9999,99999,9,999999999,0.0,999,999,99
2050,1,1,17,0,*?*?*?*?*?*?*?*?*?*?*?*?*?*?*?*?*?*?*?*?*?*?,10.9,7.6,79,100938,0,-0,328,0.0,-0.0,0.0,0,0,0,0,265,4.6,10,5,9999,99999,9,999999999,0.0,999,999,99
2050,1,1,18,0,*?*?*?*?*?*?*?*?*?*?*?*?*?*?*?*?*?*?*?*?*?*?,9.6,7.1,84,100938,0,-0,322,0.0,-0.0,0.0,0,0,0,0,260,3.6,10,5,9999,99999,9,999999999,0.0,999,999,99
2050,1,1,19,0,*?*?*?*?*?*?*?*?*?*?*?*?*?*?*?*?*?*?*?*?*?*?,9.6,6.9,82,100938,0,-0,322,0.0,-0.0,0.0,0,0,0,0,263,4.1,10,5,9999,99999,9,999999999,1.0,999,999,99
2050,1,1,20,0,*?*?*?*?*?*?*?*?*?*?*?*?*?*?*?*?*?*?*?*?*?*?,9.3,6.7,82,100938,0,-0,321,0.0,-0.0,0.0,0,0,0,0,267,3.6,10,5,9999,99999,9,999999999,0.5,999,999,99
2050,1,1,21,0,*?*?*?*?*?*?*?*?*?*?*?*?*?*?*?*?*?*?*?*?*?*?,8.4,6.2,86,100938,0,-0,317,0.0,-0.0,0.0,0,0,0,0,270,4.6,10,5,9999,99999,9,999999999,0.4,999,999,99
2050,1,1,22,0,*?*?*?*?*?*?*?*?*?*?*?*?*?*?*?*?*?*?*?*?*?*?,9.0,6.4,83,100938,0,-0,319,0.0,-0.0,0.0,0,0,0,0,273,5.2,10,5,9999,99999,9,999999999,2.6,999,999,99
2050,1,1,23,0,*?*?*?*?*?*?*?*?*?*?*?*?*?*?*?*?*?*?*?*?*?*?,8.9,6.1,82,100938,0,-0,319,0.0,-0.0,0.0,0,0,0,0,277,5.7,10,5,9999,99999,9,999999999,1.3,999,999,99
2050,1,1,24,0,*?*?*?*?*?*?*?*?*?*?*?*?*?*?*?*?*?*?*?*?*?*?,8.8,8.4,96,100938,0,-0,318,0.0,-0.0,0.0,0,0,0,0,270,4.6,10,5,9999,99999,9,999999999,0.7,999,999,99
2050,1,2,1,0,*?*?*?*?*?*?*?*?*?*?*?*?*?*?*?*?*?*?*?*?*?*?,9.1,4.3,71,102443,0,-0,320,0.0,-0.0,0.0,0,0,0,0,278,3.1,10,5,9999,99999,9,999999999,0.7,999,999,99
2050,1,2,2,0,*?*?*?*?*?*?*?*?*?*?*?*?*?*?*?*?*?*?*?*?*?*?,9.0,3.4,67,102443,0,-0,320,0.0,-0.0,0.0,0,0,0,0,277,3.6,10,5,9999,99999,9,999999999,0.6,999,999,99
2050,1,2,3,0,*?*?*?*?*?*?*?*?*?*?*?*?*?*?*?*?*?*?*?*?*?*?,8.9,3.6,69,102443,0,-0,319,0.0,-0.0,0.0,0,0,0,0,275,3.1,10,5,9999,99999,9,999999999,0.0,999,999,99
2050,1,2,4,0,*?*?*?*?*?*?*?*?*?*?*?*?*?*?*?*?*?*?*?*?*?*?,9.3,4.5,71,102443,0,-0,321,0.0,-0.0,0.0,0,0,0,0,273,2.6,10,5,9999,99999,9,999999999,1.6,999,999,99
2050,1,2,5,0,*?*?*?*?*?*?*?*?*?*?*?*?*?*?*?*?*?*?*?*?*?*?,9.7,4.6,71,102443,0,-0,323,0.0,-0.0,0.0,0,0,0,0,272,4.1,10,5,9999,99999,9,999999999,0.0,999,999,99
2050,1,2,6,0,*?*?*?*?*?*?*?*?*?*?*?*?*?*?*?*?*?*?*?*?*?*?,9.6,4.8,71,102443,0,-0,322,0.0,-0.0,0.0,0,0,0,0,270,6.2,10,5,9999,99999,9,999999999,0.0,999,999,99
2050,1,2,7,0,*?*?*?*?*?*?*?*?*?*?*?*?*?*?*?*?*?*?*?*?*?*?,9.0,4.6,74,102443,0,-0,320,0.0,-0.0,0.0,0,0,0,0,258,7.7,10,5,9999,99999,9,999999999,1.4,999,999,99
2050,1,2,8,0,*?*?*?*?*?*?*?*?*?*?*?*?*?*?*?*?*?*?*?*?*?*?,8.3,4.1,75,102443,37,1423,317,0.0,0.0,0.0,0,0,0,0,247,9.8,10,5,9999,99999,9,999999999,2.0,999,999,99
2050,1,2,9,0,*?*?*?*?*?*?*?*?*?*?*?*?*?*?*?*?*?*?*?*?*?*?,9.5,4.8,72,102443,194,1410,322,23.6,0.0,23.6,2785,-0,2788,917,235,12.4,10,5,9999,99999,9,999999999,0.6,999,999,99
2050,1,2,10,0,*?*?*?*?*?*?*?*?*?*?*?*?*?*?*?*?*?*?*?*?*?*?,10.6,5.0,67,102443,310,1414,327,46.0,0.0,46.0,5378,0,5389,1821,223,11.8,10,5,9999,99999,9,999999999,0.1,999,999,99
2050,1,2,11,0,*?*?*?*?*?*?*?*?*?*?*?*?*?*?*?*?*?*?*?*?*?*?,12.4,5.3,61,102443,375,1414,335,58.7,0.0,58.7,6853,0,6869,2366,212,13.9,10,5,9999,99999,9,999999999,1.1,999,999,99
2050,1,2,12,0,*?*?*?*?*?*?*?*?*?*?*?*?*?*?*?*?*?*?*?*?*?*?,13.1,5.1,58,102443,385,1413,338,60.7,0.0,60.7,7090,0,7107,2454,200,15.5,10,5,9999,99999,9,999999999,0.6,999,999,99
2050,1,2,13,0,*?*?*?*?*?*?*?*?*?*?*?*?*?*?*?*?*?*?*?*?*?*?,13.1,5.0,57,102443,340,1413,339,51.9,0.0,51.9,6065,0,6078,2072,213,16.0,10,5,9999,99999,9,999999999,0.4,999,999,99
2050,1,2,14,0,*?*?*?*?*?*?*?*?*?*?*?*?*?*?*?*?*?*?*?*?*?*?,13.2,4.8,56,102443,243,1415,339,33.0,0.0,33.0,3868,0,3874,1287,227,17.0,10,5,9999,99999,9,999999999,0.1,999,999,99
2050,1,2,15,0,*?*?*?*?*?*?*?*?*?*?*?*?*?*?*?*?*?*?*?*?*?*?,13.1,3.9,53,102443,100,1418,339,5.2,0.0,5.2,652,-0,651,209,240,16.0,10,5,9999,99999,9,999999999,0.0,999,999,99
2050,1,2,16,0,*?*?*?*?*?*?*?*?*?*?*?*?*?*?*?*?*?*?*?*?*?*?,13.1,4.8,57,102443,0,-0,339,0.0,-0.0,0.0,0,0,0,0,253,16.0,10,5,9999,99999,9,999999999,0.0,999,999,99
2050,1,2,17,0,*?*?*?*?*?*?*?*?*?*?*?*?*?*?*?*?*?*?*?*?*?*?,12.6,5.0,60,102443,0,-0,336,0.0,-0.0,0.0,0,0,0,0,267,10.3,10,5,9999,99999,9,999999999,0.0,999,999,99
2050,1,2,18,0,*?*?*?*?*?*?*?*?*?*?*?*?*?*?*?*?*?*?*?*?*?*?,11.8,5.3,63,102443,0,-0,332,0.0,-0.0,0.0,0,0,0,0,280,11.3,10,5,9999,99999,9,999999999,0.0,999,999,99
2050,1,2,19,0,*?*?*?*?*?*?*?*?*?*?*?*?*?*?*?*?*?*?*?*?*?*?,11.2,4.1,62,102443,0,-0,330,0.0,-0.0,0.0,0,0,0,0,282,11.8,10,5,9999,99999,9,999999999,0.4,999,999,99
2050,1,2,20,0,*?*?*?*?*?*?*?*?*?*?*?*?*?*?*?*?*?*?*?*?*?*?,10.3,3.6,63,102443,0,-0,326,0.0,-0.0,0.0,0,0,0,0,283,10.8,10,5,9999,99999,9,999999999,0.8,999,999,99
2050,1,2,21,0,*?*?*?*?*?*?*?*?*?*?*?*?*?*?*?*?*?*?*?*?*?*?,11.1,3.8,60,102443,0,-0,329,0.0,-0.0,0.0,0,0,0,0,285,12.9,10,5,9999,99999,9,999999999,0.3,999,999,99
2050,1,2,22,0,*?*?*?*?*?*?*?*?*?*?*?*?*?*?*?*?*?*?*?*?*?*?,9.8,3.0,63,102443,0,-0,324,0.0,-0.0,0.0,0,0,0,0,287,15.5,10,5,9999,99999,9,999999999,1.8,999,999,99
2050,1,2,23,0,*?*?*?*?*?*?*?*?*?*?*?*?*?*?*?*?*?*?*?*?*?*?,10.0,3.4,63,102443,0,-0,324,0.0,-0.0,0.0,0,0,0,0,288,17.0,10,5,9999,99999,9,999999999,0.1,999,999,99
2050,1,2,24,0,*?*?*?*?*?*?*?*?*?*?*?*?*?*?*?*?*?*?*?*?*?*?,8.9,5.3,77,102443,0,-0,319,0.0,-0.0,0.0,0,0,0,0,280,4.1,10,5,9999,99999,9,999999999,0.0,999,999,99
2050,1,3,1,0,*?*?*?*?*?*?*?*?*?*?*?*?*?*?*?*?*?*?*?*?*?*?,9.6,6.1,79,103404,0,-0,322,0.0,-0.0,0.0,0,0,0,0,288,3.1,10,5,9999,99999,9,999999999,0.0,999,999,99
2050,1,3,2,0,*?*?*?*?*?*?*?*?*?*?*?*?*?*?*?*?*?*?*?*?*?*?,9.4,7.1,86,103404,0,-0,321,0.0,-0.0,0.0,0,0,0,0,287,3.6,10,5,9999,99999,9,999999999,0.0,999,999,99
2050,1,3,3,0,*?*?*?*?*?*?*?*?*?*?*?*?*?*?*?*?*?*?*?*?*?*?,9.9,7.7,87,103404,0,-0,323,0.0,-0.0,0.0,0,0,0,0,285,3.1,10,5,9999,99999,9,999999999,0.1,999,999,99
2050,1,3,4,0,*?*?*?*?*?*?*?*?*?*?*?*?*?*?*?*?*?*?*?*?*?*?,9.7,7.0,83,103404,0,-0,322,0.0,-0.0,0.0,0,0,0,0,283,2.6,10,5,9999,99999,9,999999999,3.7,999,999,99
2050,1,3,5,0,*?*?*?*?*?*?*?*?*?*?*?*?*?*?*?*?*?*?*?*?*?*?,9.6,6.1,79,103404,0,-0,322,0.0,-0.0,0.0,0,0,0,0,282,4.1,10,5,9999,99999,9,999999999,1.9,999,999,99
2050,1,3,6,0,*?*?*?*?*?*?*?*?*?*?*?*?*?*?*?*?*?*?*?*?*?*?,9.4,5.8,79,103404,0,-0,321,0.0,-0.0,0.0,0,0,0,0,280,6.2,10,5,9999,99999,9,999999999,0.3,999,999,99
2050,1,3,7,0,*?*?*?*?*?*?*?*?*?*?*?*?*?*?*?*?*?*?*?*?*?*?,9.0,5.8,81,103404,0,-0,319,0.0,-0.0,0.0,0,0,0,0,277,7.7,10,5,9999,99999,9,999999999,0.9,999,999,99
2050,1,3,8,0,*?*?*?*?*?*?*?*?*?*?*?*?*?*?*?*?*?*?*?*?*?*?,9.5,6.1,80,103404,37,1398,322,0.0,0.0,0.0,0,0,0,0,273,9.8,10,5,9999,99999,9,999999999,0.0,999,999,99
2050,1,3,9,0,*?*?*?*?*?*?*?*?*?*?*?*?*?*?*?*?*?*?*?*?*?*?,11.1,6.4,73,103404,195,1410,320,54.8,99.9,41.0,5883,5987,5053,734,270,12.4,8,4,9999,99999,9,999999999,0.7,999,999,99
2050,1,3,10,0,*?*?*?*?*?*?*?*?*?*?*?*?*?*?*?*?*?*?*?*?*?*?,10.3,6.9,80,103404,311,1412,317,106.7,122.0,79.8,11681,9754,9317,1728,267,11.8,8,4,9999,99999,9,999999999,3.1,999,999,99
2050,1,3,11,0,*?*?*?*?*?*?*?*?*?*?*?*?*?*?*?*?*?*?*?*?*?*?,11.7,7.0,74,103404,377,1414,323,136.0,128.6,101.7,14844,11215,11730,2241,263,13.9,8,4,9999,99999,9,999999999,0.7,999,999,99
2050,1,3,12,0,*?*?*?*?*?*?*?*?*?*?*?*?*?*?*?*?*?*?*?*?*?*?,12.0,7.4,75,103404,387,1411,321,166.4,216.7,107.0,17612,18777,12508,2111,260,15.5,7,4,9999,99999,9,999999999,0.5,999,999,99
2050,1,3,13,0,*?*?*?*?*?*?*?*?*?*?*?*?*?*?*?*?*?*?*?*?*?*?,12.3,7.1,71,103404,343,1414,326,120.8,125.5,90.4,13198,10581,10453,1973,258,16.0,8,4,9999,99999,9,999999999,0.6,999,999,99
2050,1,3,14,0,*?*?*?*?*?*?*?*?*?*?*?*?*?*?*?*?*?*?*?*?*?*?,12.0,7.0,72,103404,246,1414,316,101.4,261.2,56.0,10601,18224,7435,1009,257,17.0,6,3,9999,99999,9,999999999,0.3,999,999,99
2050,1,3,15,0,*?*?*?*?*?*?*?*?*?*?*?*?*?*?*?*?*?*?*?*?*?*?,11.8,7.0,73,103404,103,1413,315,17.6,108.0,9.7,1895,5476,1707,190,255,16.0,6,3,9999,99999,9,999999999,0.0,999,999,99
2050,1,3,16,0,*?*?*?*?*?*?*?*?*?*?*?*?*?*?*?*?*?*?*?*?*?*?,12.0,8.3,78,103404,0,-0,333,0.0,-0.0,0.0,0,0,0,0,253,16.0,10,5,9999,99999,9,999999999,0.6,999,999,99
2050,1,3,17,0,*?*?*?*?*?*?*?*?*?*?*?*?*?*?*?*?*?*?*?*?*?*?,11.6,8.8,84,103404,0,-0,331,0.0,-0.0,0.0,0,0,0,0,252,10.3,10,5,9999,99999,9,999999999,0.0,999,999,99
2050,1,3,18,0,*?*?*?*?*?*?*?*?*?*?*?*?*?*?*?*?*?*?*?*?*?*?,11.1,8.8,86,103404,0,-0,328,0.0,-0.0,0.0,0,0,0,0,250,11.3,10,5,9999,99999,9,999999999,0.0,999,999,99
2050,1,3,19,0,*?*?*?*?*?*?*?*?*?*?*?*?*?*?*?*?*?*?*?*?*?*?,11.2,9.2,88,103404,0,-0,329,0.0,-0.0,0.0,0,0,0,0,255,11.8,10,5,9999,99999,9,999999999,0.6,999,999,99
2050,1,3,20,0,*?*?*?*?*?*?*?*?*?*?*?*?*?*?*?*?*?*?*?*?*?*?,10.3,8.3,87,103404,0,-0,325,0.0,-0.0,0.0,0,0,0,0,260,10.8,10,5,9999,99999,9,999999999,0.4,999,999,99
2050,1,3,21,0,*?*?*?*?*?*?*?*?*?*?*?*?*?*?*?*?*?*?*?*?*?*?,10.2,9.2,94,103404,0,-0,324,0.0,-0.0,0.0,0,0,0,0,265,12.9,10,5,9999,99999,9,999999999,0.0,999,999,99
2050,1,3,22,0,*?*?*?*?*?*?*?*?*?*?*?*?*?*?*?*?*?*?*?*?*?*?,10.8,8.8,88,103404,0,-0,327,0.0,-0.0,0.0,0,0,0,0,270,15.5,10,5,9999,99999,9,999999999,0.1,999,999,99
2050,1,3,23,0,*?*?*?*?*?*?*?*?*?*?*?*?*?*?*?*?*?*?*?*?*?*?,9.3,8.4,94,103404,0,-0,320,0.0,-0.0,0.0,0,0,0,0,275,17.0,10,5,9999,99999,9,999999999,0.0,999,999,99
2050,1,3,24,0,*?*?*?*?*?*?*?*?*?*?*?*?*?*?*?*?*?*?*?*?*?*?,10.1,4.8,70,103404,0,-0,325,0.0,-0.0,0.0,0,0,0,0,290,4.1,10,5,9999,99999,9,999999999,0.3,999,999,99
2050,1,4,1,0,*?*?*?*?*?*?*?*?*?*?*?*?*?*?*?*?*?*?*?*?*?*?,5.6,5.6,100,103823,0,-0,304,0.0,-0.0,0.0,0,0,0,0,280,0.5,10,5,9999,99999,9,999999999,0.0,999,999,99
2050,1,4,2,0,*?*?*?*?*?*?*?*?*?*?*?*?*?*?*?*?*?*?*?*?*?*?,4.4,4.5,100,103823,0,-0,299,0.0,-0.0,0.0,0,0,0,0,280,2.1,10,5,9999,99999,9,999999999,0.3,999,999,99
2050,1,4,3,0,*?*?*?*?*?*?*?*?*?*?*?*?*?*?*?*?*?*?*?*?*?*?,4.5,4.5,100,103823,0,-0,300,0.0,-0.0,0.0,0,0,0,0,280,1.5,10,5,9999,99999,9,999999999,0.0,999,999,99
2050,1,4,4,0,*?*?*?*?*?*?*?*?*?*?*?*?*?*?*?*?*?*?*?*?*?*?,4.5,4.5,100,103823,0,-0,300,0.0,-0.0,0.0,0,0,0,0,280,1.0,10,5,9999,99999,9,999999999,0.0,999,999,99
2050,1,4,5,0,*?*?*?*?*?*?*?*?*?*?*?*?*?*?*?*?*?*?*?*?*?*?,4.3,4.3,100,103823,0,-0,299,0.0,-0.0,0.0,0,0,0,0,280,1.5,10,5,9999,99999,9,999999999,0.0,999,999,99
2050,1,4,6,0,*?*?*?*?*?*?*?*?*?*?*?*?*?*?*?*?*?*?*?*?*?*?,4.3,4.3,100,103823,0,-0,299,0.0,-0.0,0.0,0,0,0,0,280,0.5,10,5,9999,99999,9,999999999,0.0,999,999,99
2050,1,4,7,0,*?*?*?*?*?*?*?*?*?*?*?*?*?*?*?*?*?*?*?*?*?*?,5.5,5.5,100,103823,0,-0,304,0.0,-0.0,0.0,0,0,0,0,280,2.6,10,5,9999,99999,9,999999999,0.0,999,999,99
2050,1,4,8,0,*?*?*?*?*?*?*?*?*?*?*?*?*?*?*?*?*?*?*?*?*?*?,4.2,4.3,100,103823,38,1405,290,0.0,0.0,0.0,0,0,0,0,280,0.5,8,4,9999,99999,9,999999999,0.0,999,999,99
2050,1,4,9,0,*?*?*?*?*?*?*?*?*?*?*?*?*?*?*?*?*?*?*?*?*?*?,4.4,4.5,100,103823,197,1415,299,24.1,0.0,24.1,2838,-0,2841,935,280,1.0,10,5,9999,99999,9,999999999,0.0,999,999,99
2050,1,4,10,0,*?*?*?*?*?*?*?*?*?*?*?*?*?*?*?*?*?*?*?*?*?*?,5.5,5.1,100,103823,313,1413,266,160.9,503.5,49.4,16710,40330,7518,921,280,1.0,1,0,9999,99999,9,999999999,0.0,999,999,99
2050,1,4,11,0,*?*?*?*?*?*?*?*?*?*?*?*?*?*?*?*?*?*?*?*?*?*?,5.2,3.8,100,103823,379,1414,285,179.5,300.0,99.1,19070,25861,11643,1927,280,1.0,6,3,9999,99999,9,999999999,0.0,999,999,99
2050,1,4,12,0,*?*?*?*?*?*?*?*?*?*?*?*?*?*?*?*?*?*?*?*?*?*?,4.8,3.9,100,103823,390,1413,261,212.6,533.8,65.3,22050,45993,9684,1223,280,1.0,1,0,9999,99999,9,999999999,0.0,999,999,99
2050,1,4,13,0,*?*?*?*?*?*?*?*?*?*?*?*?*?*?*?*?*?*?*?*?*?*?,5.4,4.8,100,103823,346,1414,269,182.5,501.0,59.8,18845,41401,8895,1105,280,1.5,2,1,9999,99999,9,999999999,0.0,999,999,99
2050,1,4,14,0,*?*?*?*?*?*?*?*?*?*?*?*?*?*?*?*?*?*?*?*?*?*?,5.2,3.6,99,103823,249,1413,285,103.3,262.6,57.0,10793,18479,7554,1030,280,2.6,6,3,9999,99999,9,999999999,0.0,999,999,99
2050,1,4,15,0,*?*?*?*?*?*?*?*?*?*?*?*?*?*?*?*?*?*?*?*?*?*?,5.7,4.3,99,103823,106,1407,287,19.6,116.7,10.8,2103,5981,1877,211,280,1.5,6,3,9999,99999,9,999999999,0.0,999,999,99
2050,1,4,16,0,*?*?*?*?*?*?*?*?*?*?*?*?*?*?*?*?*?*?*?*?*?*?,5.3,4.5,100,103823,0,-0,303,0.0,-0.0,0.0,0,0,0,0,280,3.1,10,5,9999,99999,9,999999999,0.0,999,999,99
2050,1,4,17,0,*?*?*?*?*?*?*?*?*?*?*?*?*?*?*?*?*?*?*?*?*?*?,5.3,5.3,100,103823,0,-0,303,0.0,-0.0,0.0,0,0,0,0,280,3.1,10,5,9999,99999,9,999999999,0.0,999,999,99
2050,1,4,18,0,*?*?*?*?*?*?*?*?*?*?*?*?*?*?*?*?*?*?*?*?*?*?,4.5,4.5,100,103823,0,-0,300,0.0,-0.0,0.0,0,0,0,0,280,2.1,10,5,9999,99999,9,999999999,0.0,999,999,99
2050,1,4,19,0,*?*?*?*?*?*?*?*?*?*?*?*?*?*?*?*?*?*?*?*?*?*?,4.8,4.8,100,103823,0,-0,301,0.0,-0.0,0.0,0,0,0,0,277,2.1,10,5,9999,99999,9,999999999,0.0,999,999,99
2050,1,4,20,0,*?*?*?*?*?*?*?*?*?*?*?*?*?*?*?*?*?*?*?*?*?*?,4.4,4.5,100,103823,0,-0,299,0.0,-0.0,0.0,0,0,0,0,273,1.0,10,5,9999,99999,9,999999999,0.0,999,999,99
2050,1,4,21,0,*?*?*?*?*?*?*?*?*?*?*?*?*?*?*?*?*?*?*?*?*?*?,4.0,3.8,100,103823,0,-0,298,0.0,-0.0,0.0,0,0,0,0,270,1.0,10,5,9999,99999,9,999999999,0.0,999,999,99
2050,1,4,22,0,*?*?*?*?*?*?*?*?*?*?*?*?*?*?*?*?*?*?*?*?*?*?,4.3,3.4,100,103823,0,-0,299,0.0,-0.0,0.0,0,0,0,0,267,0.5,10,5,9999,99999,9,999999999,0.0,999,999,99
2050,1,4,23,0,*?*?*?*?*?*?*?*?*?*?*?*?*?*?*?*?*?*?*?*?*?*?,4.4,4.1,100,103823,0,-0,299,0.0,-0.0,0.0,0,0,0,0,263,2.6,10,5,9999,99999,9,999999999,0.0,999,999,99
2050,1,4,24,0,*?*?*?*?*?*?*?*?*?*?*?*?*?*?*?*?*?*?*?*?*?*?,7.8,7.3,100,103823,0,-0,314,0.0,-0.0,0.0,0,0,0,0,280,1.0,10,5,9999,99999,9,999999999,0.0,999,999,99
2050,1,5,1,0,*?*?*?*?*?*?*?*?*?*?*?*?*?*?*?*?*?*?*?*?*?*?,4.3,3.0,93,103566,0,-0,299,0.0,-0.0,0.0,0,0,0,0,258,0.5,10,5,9999,99999,9,999999999,0.0,999,999,99
2050,1,5,2,0,*?*?*?*?*?*?*?*?*?*?*?*?*?*?*?*?*?*?*?*?*?*?,4.2,2.7,90,103566,0,-0,299,0.0,-0.0,0.0,0,0,0,0,257,2.1,10,5,9999,99999,9,999999999,0.0,999,999,99
2050,1,5,3,0,*?*?*?*?*?*?*?*?*?*?*?*?*?*?*?*?*?*?*?*?*?*?,5.5,3.2,85,103566,0,-0,304,0.0,-0.0,0.0,0,0,0,0,255,1.5,10,5,9999,99999,9,999999999,0.0,999,999,99
2050,1,5,4,0,*?*?*?*?*?*?*?*?*?*?*?*?*?*?*?*?*?*?*?*?*?*?,5.3,3.0,85,103566,0,-0,303,0.0,-0.0,0.0,0,0,0,0,253,1.0,10,5,9999,99999,9,999999999,0.0,999,999,99
2050,1,5,5,0,*?*?*?*?*?*?*?*?*?*?*?*?*?*?*?*?*?*?*?*?*?*?,5.2,2.3,82,103566,0,-0,303,0.0,-0.0,0.0,0,0,0,0,252,1.5,10,5,9999,99999,9,999999999,0.0,999,999,99
2050,1,5,6,0,*?*?*?*?*?*?*?*?*?*?*?*?*?*?*?*?*?*?*?*?*?*?,4.2,2.1,86,103566,0,-0,299,0.0,-0.0,0.0,0,0,0,0,250,0.5,10,5,9999,99999,9,999999999,0.0,999,999,99
2050,1,5,7,0,*?*?*?*?*?*?*?*?*?*?*?*?*?*?*?*?*?*?*?*?*?*?,4.7,3.0,89,103566,0,-0,301,0.0,-0.0,0.0,0,0,0,0,247,2.6,10,5,9999,99999,9,999999999,0.0,999,999,99
2050,1,5,8,0,*?*?*?*?*?*?*?*?*?*?*?*?*?*?*?*?*?*?*?*?*?*?,4.4,3.0,91,103566,39,1405,300,0.0,0.0,0.0,0,0,0,0,243,0.5,10,5,9999,99999,9,999999999,0.0,999,999,99
2050,1,5,9,0,*?*?*?*?*?*?*?*?*?*?*?*?*?*?*?*?*?*?*?*?*?*?,5.1,4.3,94,103566,198,1412,302,24.3,0.0,24.3,2869,-0,2872,945,240,1.0,10,5,9999,99999,9,999999999,0.0,999,999,99
2050,1,5,10,0,*?*?*?*?*?*?*?*?*?*?*?*?*?*?*?*?*?*?*?*?*?*?,5.2,4.3,94,103566,315,1414,303,47.0,0.0,47.0,5493,0,5504,1863,237,1.0,10,5,9999,99999,9,999999999,0.0,999,999,99
2050,1,5,11,0,*?*?*?*?*?*?*?*?*?*?*?*?*?*?*?*?*?*?*?*?*?*?,5.3,3.8,90,103566,381,1412,303,60.0,0.0,60.0,7002,0,7019,2420,233,1.0,10,5,9999,99999,9,999999999,0.0,999,999,99
2050,1,5,12,0,*?*?*?*?*?*?*?*?*?*?*?*?*?*?*?*?*?*?*?*?*?*?,7.1,3.8,80,103566,393,1414,311,62.2,0.0,62.2,7269,0,7287,2522,230,1.0,10,5,9999,99999,9,999999999,0.0,999,999,99
2050,1,5,13,0,*?*?*?*?*?*?*?*?*?*?*?*?*?*?*?*?*?*?*?*?*?*?,6.9,3.0,77,103566,349,1413,310,53.7,0.0,53.7,6268,0,6282,2146,237,1.5,10,5,9999,99999,9,999999999,0.0,999,999,99
2050,1,5,14,0,*?*?*?*?*?*?*?*?*?*?*?*?*?*?*?*?*?*?*?*?*?*?,7.1,2.9,75,103566,252,1410,311,34.9,0.0,34.9,4088,0,4095,1363,243,2.6,10,5,9999,99999,9,999999999,0.0,999,999,99
2050,1,5,15,0,*?*?*?*?*?*?*?*?*?*?*?*?*?*?*?*?*?*?*?*?*?*?,7.2,3.0,75,103566,110,1412,312,7.2,0.0,7.2,892,-0,891,288,250,1.5,10,5,9999,99999,9,999999999,0.0,999,999,99
2050,1,5,16,0,*?*?*?*?*?*?*?*?*?*?*?*?*?*?*?*?*?*?*?*?*?*?,7.2,2.5,73,103566,0,-0,312,0.0,-0.0,0.0,0,0,0,0,257,3.1,10,5,9999,99999,9,999999999,0.0,999,999,99
2050,1,5,17,0,*?*?*?*?*?*?*?*?*?*?*?*?*?*?*?*?*?*?*?*?*?*?,6.3,3.2,81,103566,0,-0,308,0.0,-0.0,0.0,0,0,0,0,263,3.1,10,5,9999,99999,9,999999999,0.0,999,999,99
2050,1,5,18,0,*?*?*?*?*?*?*?*?*?*?*?*?*?*?*?*?*?*?*?*?*?*?,6.0,3.9,87,103566,0,-0,306,0.0,-0.0,0.0,0,0,0,0,270,2.1,10,5,9999,99999,9,999999999,0.0,999,999,99
2050,1,5,19,0,*?*?*?*?*?*?*?*?*?*?*?*?*?*?*?*?*?*?*?*?*?*?,5.8,3.8,87,103566,0,-0,305,0.0,-0.0,0.0,0,0,0,0,258,2.1,10,5,9999,99999,9,999999999,0.0,999,999,99
2050,1,5,20,0,*?*?*?*?*?*?*?*?*?*?*?*?*?*?*?*?*?*?*?*?*?*?,5.9,4.5,91,103566,0,-0,306,0.0,-0.0,0.0,0,0,0,0,247,1.0,10,5,9999,99999,9,999999999,0.0,999,999,99
2050,1,5,21,0,*?*?*?*?*?*?*?*?*?*?*?*?*?*?*?*?*?*?*?*?*?*?,5.2,3.9,92,103566,0,-0,303,0.0,-0.0,0.0,0,0,0,0,235,1.0,10,5,9999,99999,9,999999999,0.0,999,999,99
2050,1,5,22,0,*?*?*?*?*?*?*?*?*?*?*?*?*?*?*?*?*?*?*?*?*?*?,6.7,4.1,84,103566,0,-0,309,0.0,-0.0,0.0,0,0,0,0,223,0.5,10,5,9999,99999,9,999999999,0.0,999,999,99
2050,1,5,23,0,*?*?*?*?*?*?*?*?*?*?*?*?*?*?*?*?*?*?*?*?*?*?,5.5,3.4,86,103566,0,-0,304,0.0,-0.0,0.0,0,0,0,0,212,2.6,10,5,9999,99999,9,999999999,0.0,999,999,99
2050,1,5,24,0,*?*?*?*?*?*?*?*?*?*?*?*?*?*?*?*?*?*?*?*?*?*?,4.4,3.6,95,103566,0,-0,299,0.0,-0.0,0.0,0,0,0,0,260,1.0,10,5,9999,99999,9,999999999,0.0,999,999,99
2050,1,6,1,0,*?*?*?*?*?*?*?*?*?*?*?*?*?*?*?*?*?*?*?*?*?*?,4.7,2.7,87,103249,0,-0,301,0.0,-0.0,0.0,0,0,0,0,220,0.5,10,5,9999,99999,9,999999999,0.0,999,999,99
2050,1,6,2,0,*?*?*?*?*?*?*?*?*?*?*?*?*?*?*?*?*?*?*?*?*?*?,4.5,2.5,86,103249,0,-0,300,0.0,-0.0,0.0,0,0,0,0,240,2.1,10,5,9999,99999,9,999999999,0.0,999,999,99
2050,1,6,3,0,*?*?*?*?*?*?*?*?*?*?*?*?*?*?*?*?*?*?*?*?*?*?,5.1,3.9,92,103249,0,-0,302,0.0,-0.0,0.0,0,0,0,0,260,1.5,10,5,9999,99999,9,999999999,0.0,999,999,99
2050,1,6,4,0,*?*?*?*?*?*?*?*?*?*?*?*?*?*?*?*?*?*?*?*?*?*?,5.4,4.6,94,103249,0,-0,304,0.0,-0.0,0.0,0,0,0,0,280,1.0,10,5,9999,99999,9,999999999,0.0,999,999,99
2050,1,6,5,0,*?*?*?*?*?*?*?*?*?*?*?*?*?*?*?*?*?*?*?*?*?*?,6.1,5.3,94,103249,0,-0,307,0.0,-0.0,0.0,0,0,0,0,300,1.5,10,5,9999,99999,9,999999999,0.0,999,999,99
2050,1,6,6,0,*?*?*?*?*?*?*?*?*?*?*?*?*?*?*?*?*?*?*?*?*?*?,5.2,3.8,90,103249,0,-0,303,0.0,-0.0,0.0,0,0,0,0,320,0.5,10,5,9999,99999,9,999999999,0.0,999,999,99
2050,1,6,7,0,*?*?*?*?*?*?*?*?*?*?*?*?*?*?*?*?*?*?*?*?*?*?,4.1,3.4,96,103249,0,-0,298,0.0,-0.0,0.0,0,0,0,0,297,2.6,10,5,9999,99999,9,999999999,0.0,999,999,99
2050,1,6,8,0,*?*?*?*?*?*?*?*?*?*?*?*?*?*?*?*?*?*?*?*?*?*?,4.7,4.1,96,103249,40,1399,292,0.0,0.0,0.0,0,0,0,0,273,0.5,8,4,9999,99999,9,999999999,0.0,999,999,99
2050,1,6,9,0,*?*?*?*?*?*?*?*?*?*?*?*?*?*?*?*?*?*?*?*?*?*?,5.1,3.8,90,103249,200,1415,298,42.8,40.3,37.1,4769,2692,4431,783,250,1.0,9,5,9999,99999,9,999999999,0.0,999,999,99
2050,1,6,10,0,*?*?*?*?*?*?*?*?*?*?*?*?*?*?*?*?*?*?*?*?*?*?,6.5,4.5,87,103249,317,1414,300,109.2,122.7,81.7,11930,10066,9456,1771,227,1.0,8,4,9999,99999,9,999999999,0.0,999,999,99
2050,1,6,11,0,*?*?*?*?*?*?*?*?*?*?*?*?*?*?*?*?*?*?*?*?*?*?,7.5,4.3,80,103249,384,1414,268,208.4,537.3,62.5,21649,46113,9335,1175,203,1.0,0,0,9999,99999,9,999999999,0.0,999,999,99
2050,1,6,12,0,*?*?*?*?*?*?*?*?*?*?*?*?*?*?*?*?*?*?*?*?*?*?,8.2,3.2,71,103249,396,1414,278,215.9,517.9,70.8,22290,44654,10366,1312,180,1.0,2,1,9999,99999,9,999999999,0.3,999,999,99
2050,1,6,13,0,*?*?*?*?*?*?*?*?*?*?*?*?*?*?*?*?*?*?*?*?*?*?,8.5,2.9,67,103249,352,1412,298,163.9,294.6,90.5,16970,24222,11550,1680,187,1.5,6,3,9999,99999,9,999999999,0.0,999,999,99
2050,1,6,14,0,*?*?*?*?*?*?*?*?*?*?*?*?*?*?*?*?*?*?*?*?*?*?,8.4,2.5,66,103249,256,1412,302,96.9,190.8,62.3,10291,13549,7470,1161,193,2.6,7,4,9999,99999,9,999999999,0.0,999,999,99
2050,1,6,15,0,*?*?*?*?*?*?*?*?*?*?*?*?*?*?*?*?*?*?*?*?*?*?,8.2,3.6,73,103249,114,1414,307,18.3,57.2,13.7,2049,2367,1812,222,200,1.5,8,4,9999,99999,9,999999999,0.0,999,999,99
2050,1,6,16,0,*?*?*?*?*?*?*?*?*?*?*?*?*?*?*?*?*?*?*?*?*?*?,8.4,3.9,73,103249,0,-0,317,0.0,-0.0,0.0,0,0,0,0,207,3.1,10,5,9999,99999,9,999999999,0.0,999,999,99
2050,1,6,17,0,*?*?*?*?*?*?*?*?*?*?*?*?*?*?*?*?*?*?*?*?*?*?,7.2,3.2,75,103249,0,-0,312,0.0,-0.0,0.0,0,0,0,0,213,3.1,10,5,9999,99999,9,999999999,0.0,999,999,99
2050,1,6,18,0,*?*?*?*?*?*?*?*?*?*?*?*?*?*?*?*?*?*?*?*?*?*?,6.2,2.9,79,103249,0,-0,307,0.0,-0.0,0.0,0,0,0,0,220,2.1,10,5,9999,99999,9,999999999,0.0,999,999,99
2050,1,6,19,0,*?*?*?*?*?*?*?*?*?*?*?*?*?*?*?*?*?*?*?*?*?*?,6.1,2.5,77,103249,0,-0,307,0.0,-0.0,0.0,0,0,0,0,217,2.1,10,5,9999,99999,9,999999999,0.0,999,999,99
2050,1,6,20,0,*?*?*?*?*?*?*?*?*?*?*?*?*?*?*?*?*?*?*?*?*?*?,7.0,2.9,75,103249,0,-0,311,0.0,-0.0,0.0,0,0,0,0,213,1.0,10,5,9999,99999,9,999999999,0.0,999,999,99
2050,1,6,21,0,*?*?*?*?*?*?*?*?*?*?*?*?*?*?*?*?*?*?*?*?*?*?,6.3,2.7,78,103249,0,-0,308,0.0,-0.0,0.0,0,0,0,0,210,1.0,10,5,9999,99999,9,999999999,0.0,999,999,99
2050,1,6,22,0,*?*?*?*?*?*?*?*?*?*?*?*?*?*?*?*?*?*?*?*?*?*?,5.9,2.1,77,103249,0,-0,306,0.0,-0.0,0.0,0,0,0,0,207,0.5,10,5,9999,99999,9,999999999,0.0,999,999,99
2050,1,6,23,0,*?*?*?*?*?*?*?*?*?*?*?*?*?*?*?*?*?*?*?*?*?*?,4.9,1.5,78,103249,0,-0,302,0.0,-0.0,0.0,0,0,0,0,203,2.6,10,5,9999,99999,9,999999999,0.0,999,999,99
2050,1,6,24,0,*?*?*?*?*?*?*?*?*?*?*?*?*?*?*?*?*?*?*?*?*?*?,4.4,3.0,90,103249,0,-0,300,0.0,-0.0,0.0,0,0,0,0,200,1.0,10,5,9999,99999,9,999999999,0.0,999,999,99
2050,1,7,1,0,*?*?*?*?*?*?*?*?*?*?*?*?*?*?*?*?*?*?*?*?*?*?,1.7,-1.1,83,102669,0,-0,289,0.0,-0.0,0.0,0,0,0,0,198,0.5,10,5,9999,99999,9,999999999,0.0,999,999,99
2050,1,7,2,0,*?*?*?*?*?*?*?*?*?*?*?*?*?*?*?*?*?*?*?*?*?*?,0.0,-2.2,85,102669,0,-0,282,0.0,-0.0,0.0,0,0,0,0,197,2.1,10,5,9999,99999,9,999999999,0.0,999,999,99
2050,1,7,3,0,*?*?*?*?*?*?*?*?*?*?*?*?*?*?*?*?*?*?*?*?*?*?,1.0,-0.0,95,102669,0,-0,286,0.0,-0.0,0.0,0,0,0,0,195,1.5,10,5,9999,99999,9,999999999,0.0,999,999,99
2050,1,7,4,0,*?*?*?*?*?*?*?*?*?*?*?*?*?*?*?*?*?*?*?*?*?*?,0.4,-0.8,92,102669,0,-0,283,0.0,-0.0,0.0,0,0,0,0,193,1.0,10,5,9999,99999,9,999999999,0.0,999,999,99
2050,1,7,5,0,*?*?*?*?*?*?*?*?*?*?*?*?*?*?*?*?*?*?*?*?*?*?,0.2,-1.1,93,102669,0,-0,282,0.0,-0.0,0.0,0,0,0,0,192,1.5,10,5,9999,99999,9,999999999,0.0,999,999,99
2050,1,7,6,0,*?*?*?*?*?*?*?*?*?*?*?*?*?*?*?*?*?*?*?*?*?*?,0.1,-1.3,92,102669,0,-0,282,0.0,-0.0,0.0,0,0,0,0,190,0.5,10,5,9999,99999,9,999999999,0.0,999,999,99
2050,1,7,7,0,*?*?*?*?*?*?*?*?*?*?*?*?*?*?*?*?*?*?*?*?*?*?,-0.6,-1.7,92,102669,0,-0,279,0.0,-0.0,0.0,0,0,0,0,188,2.6,10,5,9999,99999,9,999999999,0.0,999,999,99
2050,1,7,8,0,*?*?*?*?*?*?*?*?*?*?*?*?*?*?*?*?*?*?*?*?*?*?,-1.2,-2.2,94,102669,42,1422,272,0.0,0.0,0.0,0,0,0,0,187,0.5,9,5,9999,99999,9,999999999,0.0,999,999,99
2050,1,7,9,0,*?*?*?*?*?*?*?*?*?*?*?*?*?*?*?*?*?*?*?*?*?*?,0.3,-0.2,99,102669,201,1410,253,83.5,344.2,34.4,8595,22882,5278,626,185,1.0,4,2,9999,99999,9,999999999,0.0,999,999,99
2050,1,7,10,0,*?*?*?*?*?*?*?*?*?*?*?*?*?*?*?*?*?*?*?*?*?*?,1.8,0.6,94,102669,319,1413,245,165.0,506.4,50.7,17133,40845,7692,944,183,1.0,1,0,9999,99999,9,999999999,0.0,999,999,99
2050,1,7,11,0,*?*?*?*?*?*?*?*?*?*?*?*?*?*?*?*?*?*?*?*?*?*?,3.8,2.3,92,102669,386,1412,260,209.6,515.1,68.7,21630,44100,10082,1272,182,1.0,2,1,9999,99999,9,999999999,0.0,999,999,99
2050,1,7,12,0,*?*?*?*?*?*?*?*?*?*?*?*?*?*?*?*?*?*?*?*?*?*?,5.4,2.3,82,102669,399,1414,266,217.9,518.8,71.5,22495,44856,10447,1326,180,1.0,2,1,9999,99999,9,999999999,0.0,999,999,99
2050,1,7,13,0,*?*?*?*?*?*?*?*?*?*?*?*?*?*?*?*?*?*?*?*?*?*?,5.5,2.3,82,102669,356,1414,271,187.4,474.2,68.0,19219,39342,9896,1235,185,1.5,3,2,9999,99999,9,999999999,0.0,999,999,99
2050,1,7,14,0,*?*?*?*?*?*?*?*?*?*?*?*?*?*?*?*?*?*?*?*?*?*?,5.0,1.7,81,102669,260,1414,283,109.7,267.2,60.5,11437,19191,7978,1096,190,2.6,6,3,9999,99999,9,999999999,0.0,999,999,99
2050,1,7,15,0,*?*?*?*?*?*?*?*?*?*?*?*?*?*?*?*?*?*?*?*?*?*?,5.4,5.0,99,102669,118,1415,274,29.7,226.7,10.8,3191,13666,1859,255,195,1.5,3,2,9999,99999,9,999999999,0.0,999,999,99
2050,1,7,16,0,*?*?*?*?*?*?*?*?*?*?*?*?*?*?*?*?*?*?*?*?*?*?,4.9,4.5,99,102669,0,-0,297,0.0,-0.0,0.0,0,0,0,0,200,3.1,9,5,9999,99999,9,999999999,0.0,999,999,99
2050,1,7,17,0,*?*?*?*?*?*?*?*?*?*?*?*?*?*?*?*?*?*?*?*?*?*?,3.8,3.8,100,102669,0,-0,297,0.0,-0.0,0.0,0,0,0,0,205,3.1,10,5,9999,99999,9,999999999,0.0,999,999,99
2050,1,7,18,0,*?*?*?*?*?*?*?*?*?*?*?*?*?*?*?*?*?*?*?*?*?*?,3.2,3.2,100,102669,0,-0,294,0.0,-0.0,0.0,0,0,0,0,210,2.1,10,5,9999,99999,9,999999999,0.0,999,999,99
2050,1,7,19,0,*?*?*?*?*?*?*?*?*?*?*?*?*?*?*?*?*?*?*?*?*?*?,2.5,1.9,98,102669,0,-0,292,0.0,-0.0,0.0,0,0,0,0,212,2.1,10,5,9999,99999,9,999999999,0.0,999,999,99
2050,1,7,20,0,*?*?*?*?*?*?*?*?*?*?*?*?*?*?*?*?*?*?*?*?*?*?,2.4,1.3,95,102669,0,-0,291,0.0,-0.0,0.0,0,0,0,0,213,1.0,10,5,9999,99999,9,999999999,0.0,999,999,99
2050,1,7,21,0,*?*?*?*?*?*?*?*?*?*?*?*?*?*?*?*?*?*?*?*?*?*?,1.7,-0.0,91,102669,0,-0,288,0.0,-0.0,0.0,0,0,0,0,215,1.0,10,5,9999,99999,9,999999999,0.0,999,999,99
2050,1,7,22,0,*?*?*?*?*?*?*?*?*?*?*?*?*?*?*?*?*?*?*?*?*?*?,1.4,-0.0,91,102669,0,-0,287,0.0,-0.0,0.0,0,0,0,0,217,0.5,10,5,9999,99999,9,999999999,0.0,999,999,99
2050,1,7,23,0,*?*?*?*?*?*?*?*?*?*?*?*?*?*?*?*?*?*?*?*?*?*?,0.8,0.2,98,102669,0,-0,285,0.0,-0.0,0.0,0,0,0,0,218,2.6,10,5,9999,99999,9,999999999,0.0,999,999,99
2050,1,7,24,0,*?*?*?*?*?*?*?*?*?*?*?*?*?*?*?*?*?*?*?*?*?*?,3.9,0.2,79,102669,0,-0,298,0.0,-0.0,0.0,0,0,0,0,200,1.0,10,5,9999,99999,9,999999999,0.0,999,999,99
2050,1,8,1,0,*?*?*?*?*?*?*?*?*?*?*?*?*?*?*?*?*?*?*?*?*?*?,0.7,-1.3,86,102409,0,-0,285,0.0,-0.0,0.0,0,0,0,0,217,0.5,10,5,9999,99999,9,999999999,0.0,999,999,99
2050,1,8,2,0,*?*?*?*?*?*?*?*?*?*?*?*?*?*?*?*?*?*?*?*?*?*?,1.1,-1.9,78,102409,0,-0,286,0.0,-0.0,0.0,0,0,0,0,213,2.1,10,5,9999,99999,9,999999999,0.0,999,999,99
2050,1,8,3,0,*?*?*?*?*?*?*?*?*?*?*?*?*?*?*?*?*?*?*?*?*?*?,0.8,-2.4,77,102409,0,-0,285,0.0,-0.0,0.0,0,0,0,0,210,1.5,10,5,9999,99999,9,999999999,0.0,999,999,99
2050,1,8,4,0,*?*?*?*?*?*?*?*?*?*?*?*?*?*?*?*?*?*?*?*?*?*?,0.7,-1.5,84,102409,0,-0,285,0.0,-0.0,0.0,0,0,0,0,207,1.0,10,5,9999,99999,9,999999999,0.0,999,999,99
2050,1,8,5,0,*?*?*?*?*?*?*?*?*?*?*?*?*?*?*?*?*?*?*?*?*?*?,0.5,-1.7,83,102409,0,-0,284,0.0,-0.0,0.0,0,0,0,0,203,1.5,10,5,9999,99999,9,999999999,0.0,999,999,99
2050,1,8,6,0,*?*?*?*?*?*?*?*?*?*?*?*?*?*?*?*?*?*?*?*?*?*?,-0.0,-2.2,84,102409,0,-0,282,0.0,-0.0,0.0,0,0,0,0,200,0.5,10,5,9999,99999,9,999999999,0.0,999,999,99
2050,1,8,7,0,*?*?*?*?*?*?*?*?*?*?*?*?*?*?*?*?*?*?*?*?*?*?,-0.6,-3.1,81,102409,0,-0,279,0.0,-0.0,0.0,0,0,0,0,202,2.6,10,5,9999,99999,9,999999999,0.0,999,999,99
2050,1,8,8,0,*?*?*?*?*?*?*?*?*?*?*?*?*?*?*?*?*?*?*?*?*?*?,0.6,-1.1,88,102409,43,1404,279,0.0,0.0,0.0,0,0,0,0,203,0.5,9,5,9999,99999,9,999999999,1.5,999,999,99
2050,1,8,9,0,*?*?*?*?*?*?*?*?*?*?*?*?*?*?*?*?*?*?*?*?*?*?,1.6,-0.6,84,102409,203,1410,283,44.1,40.7,38.2,4908,2721,4569,806,205,1.0,9,5,9999,99999,9,999999999,1.2,999,999,99
2050,1,8,10,0,*?*?*?*?*?*?*?*?*?*?*?*?*?*?*?*?*?*?*?*?*?*?,3.8,0.2,76,102409,321,1411,282,131.5,206.3,84.5,13919,16475,9986,1624,207,1.0,7,4,9999,99999,9,999999999,0.2,999,999,99
2050,1,8,11,0,*?*?*?*?*?*?*?*?*?*?*?*?*?*?*?*?*?*?*?*?*?*?,4.9,0.4,73,102409,389,1412,292,141.6,129.5,105.9,15446,11456,12185,2342,208,1.0,8,4,9999,99999,9,999999999,0.3,999,999,99
2050,1,8,12,0,*?*?*?*?*?*?*?*?*?*?*?*?*?*?*?*?*?*?*?*?*?*?,6.2,1.5,71,102409,402,1413,303,111.2,52.0,96.4,12217,4622,10915,2602,210,1.0,9,5,9999,99999,9,999999999,1.0,999,999,99
2050,1,8,13,0,*?*?*?*?*?*?*?*?*?*?*?*?*?*?*?*?*?*?*?*?*?*?,6.2,2.5,77,102409,359,1412,307,55.7,0.0,55.7,6502,0,6517,2234,208,1.5,10,5,9999,99999,9,999999999,0.6,999,999,99
2050,1,8,14,0,*?*?*?*?*?*?*?*?*?*?*?*?*?*?*?*?*?*?*?*?*?*?,6.3,3.0,80,102409,264,1414,303,64.4,45.9,55.9,7125,3488,6589,1195,207,2.6,9,5,9999,99999,9,999999999,0.4,999,999,99
2050,1,8,15,0,*?*?*?*?*?*?*?*?*?*?*?*?*?*?*?*?*?*?*?*?*?*?,6.1,2.9,80,102409,122,1415,307,9.5,0.0,9.5,1158,-0,1158,376,205,1.5,10,5,9999,99999,9,999999999,0.7,999,999,99
2050,1,8,16,0,*?*?*?*?*?*?*?*?*?*?*?*?*?*?*?*?*?*?*?*?*?*?,6.2,3.6,83,102409,0,-0,307,0.0,-0.0,0.0,0,0,0,0,203,3.1,10,5,9999,99999,9,999999999,1.3,999,999,99
2050,1,8,17,0,*?*?*?*?*?*?*?*?*?*?*?*?*?*?*?*?*?*?*?*?*?*?,5.2,3.2,87,102409,0,-0,303,0.0,-0.0,0.0,0,0,0,0,202,3.1,10,5,9999,99999,9,999999999,0.0,999,999,99
2050,1,8,18,0,*?*?*?*?*?*?*?*?*?*?*?*?*?*?*?*?*?*?*?*?*?*?,3.5,2.7,94,102409,0,-0,296,0.0,-0.0,0.0,0,0,0,0,200,2.1,10,5,9999,99999,9,999999999,0.1,999,999,99
2050,1,8,19,0,*?*?*?*?*?*?*?*?*?*?*?*?*?*?*?*?*?*?*?*?*?*?,3.9,2.5,90,102409,0,-0,297,0.0,-0.0,0.0,0,0,0,0,200,2.1,10,5,9999,99999,9,999999999,0.0,999,999,99
2050,1,8,20,0,*?*?*?*?*?*?*?*?*?*?*?*?*?*?*?*?*?*?*?*?*?*?,4.0,1.9,86,102409,0,-0,298,0.0,-0.0,0.0,0,0,0,0,200,1.0,10,5,9999,99999,9,999999999,0.0,999,999,99
2050,1,8,21,0,*?*?*?*?*?*?*?*?*?*?*?*?*?*?*?*?*?*?*?*?*?*?,2.0,0.6,91,102409,0,-0,290,0.0,-0.0,0.0,0,0,0,0,200,1.0,10,5,9999,99999,9,999999999,0.0,999,999,99
2050,1,8,22,0,*?*?*?*?*?*?*?*?*?*?*?*?*?*?*?*?*?*?*?*?*?*?,1.9,-0.4,84,102409,0,-0,289,0.0,-0.0,0.0,0,0,0,0,200,0.5,10,5,9999,99999,9,999999999,0.0,999,999,99
2050,1,8,23,0,*?*?*?*?*?*?*?*?*?*?*?*?*?*?*?*?*?*?*?*?*?*?,1.9,-0.4,83,102409,0,-0,289,0.0,-0.0,0.0,0,0,0,0,200,2.6,10,5,9999,99999,9,999999999,0.0,999,999,99
2050,1,8,24,0,*?*?*?*?*?*?*?*?*?*?*?*?*?*?*?*?*?*?*?*?*?*?,0.2,-0.4,94,102409,0,-0,282,0.0,-0.0,0.0,0,0,0,0,220,1.0,10,5,9999,99999,9,999999999,0.0,999,999,99
2050,1,9,1,0,*?*?*?*?*?*?*?*?*?*?*?*?*?*?*?*?*?*?*?*?*?*?,3.0,1.0,88,102159,0,-0,294,0.0,-0.0,0.0,0,0,0,0,168,0.5,10,5,9999,99999,9,999999999,0.0,999,999,99
2050,1,9,2,0,*?*?*?*?*?*?*?*?*?*?*?*?*?*?*?*?*?*?*?*?*?*?,3.6,1.7,89,102159,0,-0,296,0.0,-0.0,0.0,0,0,0,0,137,2.1,10,5,9999,99999,9,999999999,0.0,999,999,99
2050,1,9,3,0,*?*?*?*?*?*?*?*?*?*?*?*?*?*?*?*?*?*?*?*?*?*?,4.3,2.1,86,102159,0,-0,299,0.0,-0.0,0.0,0,0,0,0,105,1.5,10,5,9999,99999,9,999999999,0.0,999,999,99
2050,1,9,4,0,*?*?*?*?*?*?*?*?*?*?*?*?*?*?*?*?*?*?*?*?*?*?,3.5,2.1,91,102159,0,-0,296,0.0,-0.0,0.0,0,0,0,0,73,1.0,10,5,9999,99999,9,999999999,0.0,999,999,99
2050,1,9,5,0,*?*?*?*?*?*?*?*?*?*?*?*?*?*?*?*?*?*?*?*?*?*?,2.7,0.8,89,102159,0,-0,293,0.0,-0.0,0.0,0,0,0,0,42,1.5,10,5,9999,99999,9,999999999,0.0,999,999,99
2050,1,9,6,0,*?*?*?*?*?*?*?*?*?*?*?*?*?*?*?*?*?*?*?*?*?*?,1.6,0.8,96,102159,0,-0,288,0.0,-0.0,0.0,0,0,0,0,10,0.5,10,5,9999,99999,9,999999999,0.0,999,999,99
2050,1,9,7,0,*?*?*?*?*?*?*?*?*?*?*?*?*?*?*?*?*?*?*?*?*?*?,2.6,2.1,97,102159,0,-0,292,0.0,-0.0,0.0,0,0,0,0,12,2.6,10,5,9999,99999,9,999999999,0.0,999,999,99
2050,1,9,8,0,*?*?*?*?*?*?*?*?*?*?*?*?*?*?*?*?*?*?*?*?*?*?,3.4,2.5,95,102159,45,1414,295,0.0,0.0,0.0,0,0,0,0,13,0.5,10,5,9999,99999,9,999999999,0.0,999,999,99
2050,1,9,9,0,*?*?*?*?*?*?*?*?*?*?*?*?*?*?*?*?*?*?*?*?*?*?,4.6,2.9,89,102159,205,1409,282,77.8,239.6,42.9,8196,15263,5821,764,15,1.0,6,3,9999,99999,9,999999999,0.0,999,999,99
2050,1,9,10,0,*?*?*?*?*?*?*?*?*?*?*?*?*?*?*?*?*?*?*?*?*?*?,5.6,3.4,87,102159,324,1413,300,84.8,49.2,73.5,9309,4140,8332,1932,17,1.0,9,5,9999,99999,9,999999999,0.1,999,999,99
2050,1,9,11,0,*?*?*?*?*?*?*?*?*?*?*?*?*?*?*?*?*?*?*?*?*?*?,8.2,6.2,89,102159,392,1412,299,187.4,302.4,103.4,19901,26447,12123,2022,18,1.0,6,3,9999,99999,9,999999999,0.0,999,999,99
2050,1,9,12,0,*?*?*?*?*?*?*?*?*?*?*?*?*?*?*?*?*?*?*?*?*?*?,9.4,6.7,84,102159,405,1411,305,195.2,304.7,107.7,20733,27005,12601,2118,20,1.0,6,3,9999,99999,9,999999999,0.0,999,999,99
2050,1,9,13,0,*?*?*?*?*?*?*?*?*?*?*?*?*?*?*?*?*?*?*?*?*?*?,9.4,6.7,84,102159,363,1413,321,56.4,0.0,56.4,6590,0,6605,2266,22,1.5,10,5,9999,99999,9,999999999,0.0,999,999,99
2050,1,9,14,0,*?*?*?*?*?*?*?*?*?*?*?*?*?*?*?*?*?*?*?*?*?*?,9.5,6.6,83,102159,268,1414,321,37.9,0.0,37.9,4431,0,4439,1484,23,2.6,10,5,9999,99999,9,999999999,0.0,999,999,99
2050,1,9,15,0,*?*?*?*?*?*?*?*?*?*?*?*?*?*?*?*?*?*?*?*?*?*?,9.4,6.2,81,102159,126,1413,321,10.3,0.0,10.3,1253,-0,1253,407,25,1.5,10,5,9999,99999,9,999999999,0.0,999,999,99
2050,1,9,16,0,*?*?*?*?*?*?*?*?*?*?*?*?*?*?*?*?*?*?*?*?*?*?,9.3,6.6,84,102159,0,-0,321,0.0,-0.0,0.0,0,0,0,0,27,3.1,10,5,9999,99999,9,999999999,0.0,999,999,99
2050,1,9,17,0,*?*?*?*?*?*?*?*?*?*?*?*?*?*?*?*?*?*?*?*?*?*?,7.5,6.4,94,102159,0,-0,313,0.0,-0.0,0.0,0,0,0,0,28,3.1,10,5,9999,99999,9,999999999,0.0,999,999,99
2050,1,9,18,0,*?*?*?*?*?*?*?*?*?*?*?*?*?*?*?*?*?*?*?*?*?*?,7.1,5.8,92,102159,0,-0,311,0.0,-0.0,0.0,0,0,0,0,30,2.1,10,5,9999,99999,9,999999999,0.0,999,999,99
2050,1,9,19,0,*?*?*?*?*?*?*?*?*?*?*?*?*?*?*?*?*?*?*?*?*?*?,5.9,5.0,95,102159,0,-0,306,0.0,-0.0,0.0,0,0,0,0,75,2.1,10,5,9999,99999,9,999999999,0.0,999,999,99
2050,1,9,20,0,*?*?*?*?*?*?*?*?*?*?*?*?*?*?*?*?*?*?*?*?*?*?,5.2,4.1,94,102159,0,-0,303,0.0,-0.0,0.0,0,0,0,0,120,1.0,10,5,9999,99999,9,999999999,0.0,999,999,99
2050,1,9,21,0,*?*?*?*?*?*?*?*?*?*?*?*?*?*?*?*?*?*?*?*?*?*?,5.0,3.8,93,102159,0,-0,302,0.0,-0.0,0.0,0,0,0,0,165,1.0,10,5,9999,99999,9,999999999,0.0,999,999,99
2050,1,9,22,0,*?*?*?*?*?*?*?*?*?*?*?*?*?*?*?*?*?*?*?*?*?*?,5.0,4.1,95,102159,0,-0,302,0.0,-0.0,0.0,0,0,0,0,210,0.5,10,5,9999,99999,9,999999999,0.0,999,999,99
2050,1,9,23,0,*?*?*?*?*?*?*?*?*?*?*?*?*?*?*?*?*?*?*?*?*?*?,4.7,4.1,97,102159,0,-0,301,0.0,-0.0,0.0,0,0,0,0,255,2.6,10,5,9999,99999,9,999999999,0.0,999,999,99
2050,1,9,24,0,*?*?*?*?*?*?*?*?*?*?*?*?*?*?*?*?*?*?*?*?*?*?,1.9,0.2,90,102159,0,-0,289,0.0,-0.0,0.0,0,0,0,0,200,1.0,10,5,9999,99999,9,999999999,0.0,999,999,99
2050,1,10,1,0,*?*?*?*?*?*?*?*?*?*?*?*?*?*?*?*?*?*?*?*?*?*?,4.1,4.1,100,101606,0,-0,298,0.0,-0.0,0.0,0,0,0,0,307,0.5,10,5,9999,99999,9,999999999,0.0,999,999,99
2050,1,10,2,0,*?*?*?*?*?*?*?*?*?*?*?*?*?*?*?*?*?*?*?*?*?*?,4.3,4.3,100,101606,0,-0,299,0.0,-0.0,0.0,0,0,0,0,313,2.1,10,5,9999,99999,9,999999999,0.0,999,999,99
2050,1,10,3,0,*?*?*?*?*?*?*?*?*?*?*?*?*?*?*?*?*?*?*?*?*?*?,4.7,4.8,100,101606,0,-0,301,0.0,-0.0,0.0,0,0,0,0,320,1.5,10,5,9999,99999,9,999999999,0.0,999,999,99
2050,1,10,4,0,*?*?*?*?*?*?*?*?*?*?*?*?*?*?*?*?*?*?*?*?*?*?,3.8,3.8,100,101606,0,-0,297,0.0,-0.0,0.0,0,0,0,0,327,1.0,10,5,9999,99999,9,999999999,0.0,999,999,99
2050,1,10,5,0,*?*?*?*?*?*?*?*?*?*?*?*?*?*?*?*?*?*?*?*?*?*?,2.7,2.7,100,101606,0,-0,292,0.0,-0.0,0.0,0,0,0,0,333,1.5,10,5,9999,99999,9,999999999,0.0,999,999,99
2050,1,10,6,0,*?*?*?*?*?*?*?*?*?*?*?*?*?*?*?*?*?*?*?*?*?*?,3.5,3.4,100,101606,0,-0,296,0.0,-0.0,0.0,0,0,0,0,340,0.5,10,5,9999,99999,9,999999999,0.0,999,999,99
2050,1,10,7,0,*?*?*?*?*?*?*?*?*?*?*?*?*?*?*?*?*?*?*?*?*?*?,4.1,4.1,100,101606,0,-0,298,0.0,-0.0,0.0,0,0,0,0,298,2.6,10,5,9999,99999,9,999999999,0.0,999,999,99
2050,1,10,8,0,*?*?*?*?*?*?*?*?*?*?*?*?*?*?*?*?*?*?*?*?*?*?,3.7,3.6,100,101606,47,1418,292,0.0,0.0,0.0,0,0,0,0,257,0.5,9,5,9999,99999,9,999999999,0.0,999,999,99
2050,1,10,9,0,*?*?*?*?*?*?*?*?*?*?*?*?*?*?*?*?*?*?*?*?*?*?,2.9,2.9,100,101606,208,1414,284,60.4,103.4,45.2,6461,6489,5518,815,215,1.0,8,4,9999,99999,9,999999999,0.0,999,999,99
2050,1,10,10,0,*?*?*?*?*?*?*?*?*?*?*?*?*?*?*?*?*?*?*?*?*?*?,4.6,4.6,100,101606,327,1414,292,113.6,123.8,85.0,12412,10283,9831,1848,173,1.0,8,4,9999,99999,9,999999999,0.0,999,999,99
2050,1,10,11,0,*?*?*?*?*?*?*?*?*?*?*?*?*?*?*?*?*?*?*?*?*?*?,6.9,5.6,100,101606,395,1412,297,170.6,217.7,109.7,18052,19085,12777,2170,132,1.0,7,4,9999,99999,9,999999999,0.0,999,999,99
2050,1,10,12,0,*?*?*?*?*?*?*?*?*?*?*?*?*?*?*?*?*?*?*?*?*?*?,7.5,6.1,100,101606,409,1413,300,177.9,219.3,114.4,18824,19493,13293,2274,90,1.0,7,4,9999,99999,9,999999999,0.0,999,999,99
2050,1,10,13,0,*?*?*?*?*?*?*?*?*?*?*?*?*?*?*?*?*?*?*?*?*?*?,7.9,6.6,100,101606,367,1413,302,155.6,213.8,100.0,16463,18175,11708,1957,127,1.5,7,4,9999,99999,9,999999999,0.0,999,999,99
2050,1,10,14,0,*?*?*?*?*?*?*?*?*?*?*?*?*?*?*?*?*?*?*?*?*?*?,7.8,6.2,98,101606,272,1413,302,105.3,195.3,67.7,11168,14331,8081,1271,163,2.6,7,4,9999,99999,9,999999999,0.0,999,999,99
2050,1,10,15,0,*?*?*?*?*?*?*?*?*?*?*?*?*?*?*?*?*?*?*?*?*?*?,7.8,6.4,100,101606,130,1409,302,30.3,117.4,19.5,3311,5775,2845,334,200,1.5,7,4,9999,99999,9,999999999,0.0,999,999,99
2050,1,10,16,0,*?*?*?*?*?*?*?*?*?*?*?*?*?*?*?*?*?*?*?*?*?*?,7.6,6.7,100,101606,0,-0,313,0.0,-0.0,0.0,0,0,0,0,237,3.1,10,5,9999,99999,9,999999999,0.0,999,999,99
2050,1,10,17,0,*?*?*?*?*?*?*?*?*?*?*?*?*?*?*?*?*?*?*?*?*?*?,5.5,5.5,100,101606,0,-0,304,0.0,-0.0,0.0,0,0,0,0,273,3.1,10,5,9999,99999,9,999999999,0.0,999,999,99
2050,1,10,18,0,*?*?*?*?*?*?*?*?*?*?*?*?*?*?*?*?*?*?*?*?*?*?,6.2,5.5,100,101606,0,-0,307,0.0,-0.0,0.0,0,0,0,0,310,2.1,10,5,9999,99999,9,999999999,0.0,999,999,99
2050,1,10,19,0,*?*?*?*?*?*?*?*?*?*?*?*?*?*?*?*?*?*?*?*?*?*?,5.4,5.1,100,101606,0,-0,303,0.0,-0.0,0.0,0,0,0,0,310,2.1,10,5,9999,99999,9,999999999,0.0,999,999,99
2050,1,10,20,0,*?*?*?*?*?*?*?*?*?*?*?*?*?*?*?*?*?*?*?*?*?*?,5.6,5.6,100,101606,0,-0,304,0.0,-0.0,0.0,0,0,0,0,310,1.0,10,5,9999,99999,9,999999999,0.0,999,999,99
2050,1,10,21,0,*?*?*?*?*?*?*?*?*?*?*?*?*?*?*?*?*?*?*?*?*?*?,5.0,4.8,100,101606,0,-0,302,0.0,-0.0,0.0,0,0,0,0,310,1.0,10,5,9999,99999,9,999999999,0.0,999,999,99
2050,1,10,22,0,*?*?*?*?*?*?*?*?*?*?*?*?*?*?*?*?*?*?*?*?*?*?,4.9,4.8,100,101606,0,-0,301,0.0,-0.0,0.0,0,0,0,0,310,0.5,10,5,9999,99999,9,999999999,0.0,999,999,99
2050,1,10,23,0,*?*?*?*?*?*?*?*?*?*?*?*?*?*?*?*?*?*?*?*?*?*?,4.9,5.0,100,101606,0,-0,301,0.0,-0.0,0.0,0,0,0,0,310,2.6,10,5,9999,99999,9,999999999,0.0,999,999,99
2050,1,10,24,0,*?*?*?*?*?*?*?*?*?*?*?*?*?*?*?*?*?*?*?*?*?*?,4.3,4.3,100,101606,0,-0,299,0.0,-0.0,0.0,0,0,0,0,300,1.0,10,5,9999,99999,9,999999999,0.0,999,999,99
2050,1,11,1,0,*?*?*?*?*?*?*?*?*?*?*?*?*?*?*?*?*?*?*?*?*?*?,4.2,3.0,97,101758,0,-0,299,0.0,-0.0,0.0,0,0,0,0,308,0.5,10,5,9999,99999,9,999999999,0.0,999,999,99
2050,1,11,2,0,*?*?*?*?*?*?*?*?*?*?*?*?*?*?*?*?*?*?*?*?*?*?,3.9,2.1,93,101758,0,-0,298,0.0,-0.0,0.0,0,0,0,0,307,2.1,10,5,9999,99999,9,999999999,0.0,999,999,99
2050,1,11,3,0,*?*?*?*?*?*?*?*?*?*?*?*?*?*?*?*?*?*?*?*?*?*?,3.3,1.5,92,101758,0,-0,295,0.0,-0.0,0.0,0,0,0,0,305,1.5,10,5,9999,99999,9,999999999,0.0,999,999,99
2050,1,11,4,0,*?*?*?*?*?*?*?*?*?*?*?*?*?*?*?*?*?*?*?*?*?*?,3.2,2.1,96,101758,0,-0,295,0.0,-0.0,0.0,0,0,0,0,303,1.0,10,5,9999,99999,9,999999999,0.0,999,999,99
2050,1,11,5,0,*?*?*?*?*?*?*?*?*?*?*?*?*?*?*?*?*?*?*?*?*?*?,2.4,1.5,99,101758,0,-0,291,0.0,-0.0,0.0,0,0,0,0,302,1.5,10,5,9999,99999,9,999999999,0.0,999,999,99
2050,1,11,6,0,*?*?*?*?*?*?*?*?*?*?*?*?*?*?*?*?*?*?*?*?*?*?,3.5,3.0,100,101758,0,-0,296,0.0,-0.0,0.0,0,0,0,0,300,0.5,10,5,9999,99999,9,999999999,0.0,999,999,99
2050,1,11,7,0,*?*?*?*?*?*?*?*?*?*?*?*?*?*?*?*?*?*?*?*?*?*?,2.8,2.9,100,101758,0,-0,293,0.0,-0.0,0.0,0,0,0,0,300,2.6,10,5,9999,99999,9,999999999,0.0,999,999,99
2050,1,11,8,0,*?*?*?*?*?*?*?*?*?*?*?*?*?*?*?*?*?*?*?*?*?*?,2.1,2.1,100,101758,49,1416,290,0.0,0.0,0.0,0,0,0,0,300,0.5,10,5,9999,99999,9,999999999,0.0,999,999,99
2050,1,11,9,0,*?*?*?*?*?*?*?*?*?*?*?*?*?*?*?*?*?*?*?*?*?*?,3.4,3.4,100,101758,210,1411,295,26.7,0.0,26.7,3142,0,3146,1038,300,1.0,10,5,9999,99999,9,999999999,0.0,999,999,99
2050,1,11,10,0,*?*?*?*?*?*?*?*?*?*?*?*?*?*?*?*?*?*?*?*?*?*?,4.8,4.5,100,101758,329,1410,297,86.7,49.4,75.2,9518,4184,8517,1979,300,1.0,9,5,9999,99999,9,999999999,0.0,999,999,99
2050,1,11,11,0,*?*?*?*?*?*?*?*?*?*?*?*?*?*?*?*?*?*?*?*?*?*?,6.2,5.5,99,101758,399,1414,303,110.1,51.9,95.4,12083,4622,10793,2573,300,1.0,9,5,9999,99999,9,999999999,0.0,999,999,99
2050,1,11,12,0,*?*?*?*?*?*?*?*?*?*?*?*?*?*?*?*?*?*?*?*?*?*?,6.5,5.1,95,101758,413,1413,304,114.9,52.3,99.6,12608,4698,11258,2698,300,1.0,9,5,9999,99999,9,999999999,0.0,999,999,99
2050,1,11,13,0,*?*?*?*?*?*?*?*?*?*?*?*?*?*?*?*?*?*?*?*?*?*?,6.6,5.1,94,101758,371,1413,304,100.7,51.0,87.3,11055,4461,9882,2330,272,1.5,9,5,9999,99999,9,999999999,0.0,999,999,99
2050,1,11,14,0,*?*?*?*?*?*?*?*?*?*?*?*?*?*?*?*?*?*?*?*?*?*?,6.4,4.8,94,101758,276,1412,304,68.7,46.7,59.5,7583,3631,7000,1278,243,2.6,9,5,9999,99999,9,999999999,0.0,999,999,99
2050,1,11,15,0,*?*?*?*?*?*?*?*?*?*?*?*?*?*?*?*?*?*?*?*?*?*?,6.5,4.8,93,101758,135,1415,308,12.0,0.0,12.0,1450,-0,1450,473,215,1.5,10,5,9999,99999,9,999999999,0.0,999,999,99
2050,1,11,16,0,*?*?*?*?*?*?*?*?*?*?*?*?*?*?*?*?*?*?*?*?*?*?,6.4,6.4,100,101758,0,-0,308,0.0,-0.0,0.0,0,0,0,0,187,3.1,10,5,9999,99999,9,999999999,0.0,999,999,99
2050,1,11,17,0,*?*?*?*?*?*?*?*?*?*?*?*?*?*?*?*?*?*?*?*?*?*?,5.1,5.1,100,101758,0,-0,302,0.0,-0.0,0.0,0,0,0,0,158,3.1,10,5,9999,99999,9,999999999,0.0,999,999,99
2050,1,11,18,0,*?*?*?*?*?*?*?*?*?*?*?*?*?*?*?*?*?*?*?*?*?*?,5.0,5.0,100,101758,0,-0,302,0.0,-0.0,0.0,0,0,0,0,130,2.1,10,5,9999,99999,9,999999999,0.0,999,999,99
2050,1,11,19,0,*?*?*?*?*?*?*?*?*?*?*?*?*?*?*?*?*?*?*?*?*?*?,4.7,4.8,100,101758,0,-0,301,0.0,-0.0,0.0,0,0,0,0,128,2.1,10,5,9999,99999,9,999999999,0.0,999,999,99
2050,1,11,20,0,*?*?*?*?*?*?*?*?*?*?*?*?*?*?*?*?*?*?*?*?*?*?,4.8,4.8,100,101758,0,-0,301,0.0,-0.0,0.0,0,0,0,0,127,1.0,10,5,9999,99999,9,999999999,0.0,999,999,99
2050,1,11,21,0,*?*?*?*?*?*?*?*?*?*?*?*?*?*?*?*?*?*?*?*?*?*?,2.4,2.5,100,101758,0,-0,291,0.0,-0.0,0.0,0,0,0,0,125,1.0,10,5,9999,99999,9,999999999,0.0,999,999,99
2050,1,11,22,0,*?*?*?*?*?*?*?*?*?*?*?*?*?*?*?*?*?*?*?*?*?*?,3.0,2.9,100,101758,0,-0,294,0.0,-0.0,0.0,0,0,0,0,123,0.5,10,5,9999,99999,9,999999999,0.0,999,999,99
2050,1,11,23,0,*?*?*?*?*?*?*?*?*?*?*?*?*?*?*?*?*?*?*?*?*?*?,2.2,2.1,100,101758,0,-0,290,0.0,-0.0,0.0,0,0,0,0,122,2.6,10,5,9999,99999,9,999999999,0.0,999,999,99
2050,1,11,24,0,*?*?*?*?*?*?*?*?*?*?*?*?*?*?*?*?*?*?*?*?*?*?,4.9,3.9,98,101758,0,-0,302,0.0,-0.0,0.0,0,0,0,0,310,1.0,10,5,9999,99999,9,999999999,0.0,999,999,99
2050,1,12,1,0,*?*?*?*?*?*?*?*?*?*?*?*?*?*?*?*?*?*?*?*?*?*?,-0.5,-0.4,100,101055,0,-0,279,0.0,-0.0,0.0,0,0,0,0,117,0.5,10,5,9999,99999,9,999999999,0.0,999,999,99
2050,1,12,2,0,*?*?*?*?*?*?*?*?*?*?*?*?*?*?*?*?*?*?*?*?*?*?,-1.8,-1.7,100,101055,0,-0,274,0.0,-0.0,0.0,0,0,0,0,113,2.1,10,5,9999,99999,9,999999999,0.0,999,999,99
2050,1,12,3,0,*?*?*?*?*?*?*?*?*?*?*?*?*?*?*?*?*?*?*?*?*?*?,-1.1,-1.1,100,101055,0,-0,277,0.0,-0.0,0.0,0,0,0,0,110,1.5,10,5,9999,99999,9,999999999,0.0,999,999,99
2050,1,12,4,0,*?*?*?*?*?*?*?*?*?*?*?*?*?*?*?*?*?*?*?*?*?*?,-1.6,-1.7,100,101055,0,-0,275,0.0,-0.0,0.0,0,0,0,0,107,1.0,10,5,9999,99999,9,999999999,0.0,999,999,99
2050,1,12,5,0,*?*?*?*?*?*?*?*?*?*?*?*?*?*?*?*?*?*?*?*?*?*?,-2.2,-2.2,100,101055,0,-0,273,0.0,-0.0,0.0,0,0,0,0,103,1.5,10,5,9999,99999,9,999999999,0.0,999,999,99
2050,1,12,6,0,*?*?*?*?*?*?*?*?*?*?*?*?*?*?*?*?*?*?*?*?*?*?,-1.8,-1.7,100,101055,0,-0,274,0.0,-0.0,0.0,0,0,0,0,100,0.5,10,5,9999,99999,9,999999999,0.0,999,999,99
2050,1,12,7,0,*?*?*?*?*?*?*?*?*?*?*?*?*?*?*?*?*?*?*?*?*?*?,-1.4,-1.7,100,101055,0,-0,276,0.0,-0.0,0.0,0,0,0,0,98,2.6,10,5,9999,99999,9,999999999,0.0,999,999,99
2050,1,12,8,0,*?*?*?*?*?*?*?*?*?*?*?*?*?*?*?*?*?*?*?*?*?*?,-1.3,-1.5,100,101055,51,1410,276,0.0,0.0,0.0,0,0,0,0,97,0.5,10,5,9999,99999,9,999999999,0.0,999,999,99
2050,1,12,9,0,*?*?*?*?*?*?*?*?*?*?*?*?*?*?*?*?*?*?*?*?*?*?,-1.5,-1.5,100,101055,213,1413,271,47.3,41.7,41.0,5257,2878,4878,867,95,1.0,9,5,9999,99999,9,999999999,0.0,999,999,99
2050,1,12,10,0,*?*?*?*?*?*?*?*?*?*?*?*?*?*?*?*?*?*?*?*?*?*?,-0.8,-1.5,100,101055,333,1414,253,162.5,362.3,77.2,16998,29158,10073,1412,93,1.0,5,3,9999,99999,9,999999999,0.0,999,999,99
2050,1,12,11,0,*?*?*?*?*?*?*?*?*?*?*?*?*?*?*?*?*?*?*?*?*?*?,-0.1,-1.1,100,101055,402,1412,271,147.4,130.5,110.3,16080,11691,12666,2448,92,1.0,8,4,9999,99999,9,999999999,0.0,999,999,99
2050,1,12,12,0,*?*?*?*?*?*?*?*?*?*?*?*?*?*?*?*?*?*?*?*?*?*?,0.5,-0.8,100,101055,417,1414,279,116.2,52.4,100.7,12753,4718,11387,2734,90,1.0,9,5,9999,99999,9,999999999,0.0,999,999,99
2050,1,12,13,0,*?*?*?*?*?*?*?*?*?*?*?*?*?*?*?*?*?*?*?*?*?*?,0.7,-1.3,100,101055,375,1412,259,189.2,373.9,89.8,19747,31562,11583,1662,88,1.5,5,3,9999,99999,9,999999999,0.0,999,999,99
2050,1,12,14,0,*?*?*?*?*?*?*?*?*?*?*?*?*?*?*?*?*?*?*?*?*?*?,1.0,-1.3,99,101055,281,1415,265,121.9,274.9,67.3,12682,20486,8795,1225,87,2.6,6,3,9999,99999,9,999999999,0.0,999,999,99
2050,1,12,15,0,*?*?*?*?*?*?*?*?*?*?*?*?*?*?*?*?*?*?*?*?*?*?,0.6,-1.5,99,101055,139,1410,253,43.1,256.9,17.7,4534,14698,2923,337,85,1.5,4,2,9999,99999,9,999999999,0.0,999,999,99
2050,1,12,16,0,*?*?*?*?*?*?*?*?*?*?*?*?*?*?*?*?*?*?*?*?*?*?,0.7,-1.1,100,101055,0,-0,284,0.0,-0.0,0.0,0,0,0,0,83,3.1,10,5,9999,99999,9,999999999,0.0,999,999,99
2050,1,12,17,0,*?*?*?*?*?*?*?*?*?*?*?*?*?*?*?*?*?*?*?*?*?*?,0.6,-0.8,100,101055,0,-0,284,0.0,-0.0,0.0,0,0,0,0,82,3.1,10,5,9999,99999,9,999999999,0.0,999,999,99
2050,1,12,18,0,*?*?*?*?*?*?*?*?*?*?*?*?*?*?*?*?*?*?*?*?*?*?,-0.7,-0.8,100,101055,0,-0,279,0.0,-0.0,0.0,0,0,0,0,80,2.1,10,5,9999,99999,9,999999999,0.0,999,999,99
2050,1,12,19,0,*?*?*?*?*?*?*?*?*?*?*?*?*?*?*?*?*?*?*?*?*?*?,-0.5,-0.4,100,101055,0,-0,279,0.0,-0.0,0.0,0,0,0,0,78,2.1,10,5,9999,99999,9,999999999,0.0,999,999,99
2050,1,12,20,0,*?*?*?*?*?*?*?*?*?*?*?*?*?*?*?*?*?*?*?*?*?*?,-0.8,-0.8,100,101055,0,-0,278,0.0,-0.0,0.0,0,0,0,0,77,1.0,10,5,9999,99999,9,999999999,0.0,999,999,99
2050,1,12,21,0,*?*?*?*?*?*?*?*?*?*?*?*?*?*?*?*?*?*?*?*?*?*?,-0.8,-0.8,100,101055,0,-0,278,0.0,-0.0,0.0,0,0,0,0,75,1.0,10,5,9999,99999,9,999999999,0.0,999,999,99
2050,1,12,22,0,*?*?*?*?*?*?*?*?*?*?*?*?*?*?*?*?*?*?*?*?*?*?,-1.4,-1.5,100,101055,0,-0,276,0.0,-0.0,0.0,0,0,0,0,73,0.5,10,5,9999,99999,9,999999999,0.0,999,999,99
2050,1,12,23,0,*?*?*?*?*?*?*?*?*?*?*?*?*?*?*?*?*?*?*?*?*?*?,-1.2,-1.3,100,101055,0,-0,277,0.0,-0.0,0.0,0,0,0,0,72,2.6,10,5,9999,99999,9,999999999,0.0,999,999,99
2050,1,12,24,0,*?*?*?*?*?*?*?*?*?*?*?*?*?*?*?*?*?*?*?*?*?*?,1.3,1.3,100,101055,0,-0,287,0.0,-0.0,0.0,0,0,0,0,120,1.0,10,5,9999,99999,9,999999999,0.0,999,999,99
2050,1,13,1,0,*?*?*?*?*?*?*?*?*?*?*?*?*?*?*?*?*?*?*?*?*?*?,-2.2,-2.7,100,101936,0,-0,273,0.0,-0.0,0.0,0,0,0,0,67,0.5,10,5,9999,99999,9,999999999,0.0,999,999,99
2050,1,13,2,0,*?*?*?*?*?*?*?*?*?*?*?*?*?*?*?*?*?*?*?*?*?*?,-2.9,-3.4,100,101936,0,-0,270,0.0,-0.0,0.0,0,0,0,0,63,2.1,10,5,9999,99999,9,999999999,0.0,999,999,99
2050,1,13,3,0,*?*?*?*?*?*?*?*?*?*?*?*?*?*?*?*?*?*?*?*?*?*?,-3.3,-3.7,100,101936,0,-0,269,0.0,-0.0,0.0,0,0,0,0,60,1.5,10,5,9999,99999,9,999999999,0.0,999,999,99
2050,1,13,4,0,*?*?*?*?*?*?*?*?*?*?*?*?*?*?*?*?*?*?*?*?*?*?,-2.7,-3.9,100,101936,0,-0,271,0.0,-0.0,0.0,0,0,0,0,57,1.0,10,5,9999,99999,9,999999999,0.0,999,999,99
2050,1,13,5,0,*?*?*?*?*?*?*?*?*?*?*?*?*?*?*?*?*?*?*?*?*?*?,-2.9,-3.9,100,101936,0,-0,270,0.0,-0.0,0.0,0,0,0,0,53,1.5,10,5,9999,99999,9,999999999,0.0,999,999,99
2050,1,13,6,0,*?*?*?*?*?*?*?*?*?*?*?*?*?*?*?*?*?*?*?*?*?*?,-3.4,-3.7,100,101936,0,-0,268,0.0,-0.0,0.0,0,0,0,0,50,0.5,10,5,9999,99999,9,999999999,0.0,999,999,99
2050,1,13,7,0,*?*?*?*?*?*?*?*?*?*?*?*?*?*?*?*?*?*?*?*?*?*?,-3.8,-3.7,100,101936,0,-0,256,0.0,-0.0,0.0,0,0,0,0,45,2.6,8,4,9999,99999,9,999999999,0.0,999,999,99
2050,1,13,8,0,*?*?*?*?*?*?*?*?*?*?*?*?*?*?*?*?*?*?*?*?*?*?,-3.1,-3.1,100,101936,53,1400,218,0.0,0.0,0.0,0,0,0,0,40,0.5,0,0,9999,99999,9,999999999,0.0,999,999,99
2050,1,13,9,0,*?*?*?*?*?*?*?*?*?*?*?*?*?*?*?*?*?*?*?*?*?*?,-2.3,-2.4,100,101936,216,1414,221,95.8,439.0,28.7,9844,31940,4673,580,35,1.0,0,0,9999,99999,9,999999999,0.0,999,999,99
2050,1,13,10,0,*?*?*?*?*?*?*?*?*?*?*?*?*?*?*?*?*?*?*?*?*?*?,-2.1,-2.2,100,101936,336,1413,222,176.4,519.4,52.9,18343,42697,8025,991,30,1.0,0,0,9999,99999,9,999999999,0.0,999,999,99
2050,1,13,11,0,*?*?*?*?*?*?*?*?*?*?*?*?*?*?*?*?*?*?*?*?*?*?,-0.6,-1.9,100,101936,406,1413,228,223.4,544.2,67.0,23198,47507,9938,1262,25,1.0,0,0,9999,99999,9,999999999,0.0,999,999,99
2050,1,13,12,0,*?*?*?*?*?*?*?*?*?*?*?*?*?*?*?*?*?*?*?*?*?*?,-0.3,-1.7,100,101936,421,1414,229,233.3,548.4,70.0,24236,48378,10340,1322,20,1.0,0,0,9999,99999,9,999999999,0.0,999,999,99
2050,1,13,13,0,*?*?*?*?*?*?*?*?*?*?*?*?*?*?*?*?*?*?*?*?*?*?,-0.3,-2.2,100,101936,379,1411,228,205.7,535.9,61.7,21368,45845,9222,1159,75,1.5,0,0,9999,99999,9,999999999,0.0,999,999,99
2050,1,13,14,0,*?*?*?*?*?*?*?*?*?*?*?*?*?*?*?*?*?*?*?*?*?*?,0.1,-1.1,100,101936,285,1412,232,142.4,493.7,42.7,14831,38280,6600,800,130,2.6,0,0,9999,99999,9,999999999,0.0,999,999,99
2050,1,13,15,0,*?*?*?*?*?*?*?*?*?*?*?*?*?*?*?*?*?*?*?*?*?*?,-0.1,-1.3,100,101936,144,1413,230,47.6,327.1,14.3,5083,21895,2382,393,185,1.5,0,0,9999,99999,9,999999999,0.0,999,999,99
2050,1,13,16,0,*?*?*?*?*?*?*?*?*?*?*?*?*?*?*?*?*?*?*?*?*?*?,-0.2,-2.9,98,101936,0,-0,270,0.0,-0.0,0.0,0,0,0,0,240,3.1,8,4,9999,99999,9,999999999,0.0,999,999,99
2050,1,13,17,0,*?*?*?*?*?*?*?*?*?*?*?*?*?*?*?*?*?*?*?*?*?*?,-0.9,-0.8,100,101936,0,-0,278,0.0,-0.0,0.0,0,0,0,0,295,3.1,10,5,9999,99999,9,999999999,0.0,999,999,99
2050,1,13,18,0,*?*?*?*?*?*?*?*?*?*?*?*?*?*?*?*?*?*?*?*?*?*?,-0.5,-1.1,100,101936,0,-0,280,0.0,-0.0,0.0,0,0,0,0,350,2.1,10,5,9999,99999,9,999999999,0.0,999,999,99
2050,1,13,19,0,*?*?*?*?*?*?*?*?*?*?*?*?*?*?*?*?*?*?*?*?*?*?,-0.3,-0.4,100,101936,0,-0,280,0.0,-0.0,0.0,0,0,0,0,343,2.1,10,5,9999,99999,9,999999999,0.0,999,999,99
2050,1,13,20,0,*?*?*?*?*?*?*?*?*?*?*?*?*?*?*?*?*?*?*?*?*?*?,-2.8,-2.9,100,101936,0,-0,270,0.0,-0.0,0.0,0,0,0,0,337,1.0,10,5,9999,99999,9,999999999,0.0,999,999,99
2050,1,13,21,0,*?*?*?*?*?*?*?*?*?*?*?*?*?*?*?*?*?*?*?*?*?*?,-1.6,-1.7,100,101936,0,-0,275,0.0,-0.0,0.0,0,0,0,0,330,1.0,10,5,9999,99999,9,999999999,0.0,999,999,99
2050,1,13,22,0,*?*?*?*?*?*?*?*?*?*?*?*?*?*?*?*?*?*?*?*?*?*?,-3.3,-3.4,100,101936,0,-0,269,0.0,-0.0,0.0,0,0,0,0,323,0.5,10,5,9999,99999,9,999999999,0.0,999,999,99
2050,1,13,23,0,*?*?*?*?*?*?*?*?*?*?*?*?*?*?*?*?*?*?*?*?*?*?,-3.1,-3.1,100,101936,0,-0,269,0.0,-0.0,0.0,0,0,0,0,317,2.6,10,5,9999,99999,9,999999999,0.0,999,999,99
2050,1,13,24,0,*?*?*?*?*?*?*?*?*?*?*?*?*?*?*?*?*?*?*?*?*?*?,-1.0,-1.9,100,101936,0,-0,278,0.0,-0.0,0.0,0,0,0,0,70,1.0,10,5,9999,99999,9,999999999,0.0,999,999,99
2050,1,14,1,0,*?*?*?*?*?*?*?*?*?*?*?*?*?*?*?*?*?*?*?*?*?*?,-2.9,-2.9,100,101230,0,-0,270,0.0,-0.0,0.0,0,0,0,0,290,0.5,10,5,9999,99999,9,999999999,0.0,999,999,99
2050,1,14,2,0,*?*?*?*?*?*?*?*?*?*?*?*?*?*?*?*?*?*?*?*?*?*?,-2.9,-2.9,100,101230,0,-0,270,0.0,-0.0,0.0,0,0,0,0,270,2.1,10,5,9999,99999,9,999999999,0.0,999,999,99
2050,1,14,3,0,*?*?*?*?*?*?*?*?*?*?*?*?*?*?*?*?*?*?*?*?*?*?,-3.6,-3.7,100,101230,0,-0,267,0.0,-0.0,0.0,0,0,0,0,250,1.5,10,5,9999,99999,9,999999999,0.0,999,999,99
2050,1,14,4,0,*?*?*?*?*?*?*?*?*?*?*?*?*?*?*?*?*?*?*?*?*?*?,-3.2,-3.1,100,101230,0,-0,269,0.0,-0.0,0.0,0,0,0,0,230,1.0,10,5,9999,99999,9,999999999,0.0,999,999,99
2050,1,14,5,0,*?*?*?*?*?*?*?*?*?*?*?*?*?*?*?*?*?*?*?*?*?*?,-4.3,-4.2,100,101230,0,-0,265,0.0,-0.0,0.0,0,0,0,0,210,1.5,10,5,9999,99999,9,999999999,0.0,999,999,99
2050,1,14,6,0,*?*?*?*?*?*?*?*?*?*?*?*?*?*?*?*?*?*?*?*?*?*?,-3.9,-3.9,100,101230,0,-0,266,0.0,-0.0,0.0,0,0,0,0,190,0.5,10,5,9999,99999,9,999999999,0.0,999,999,99
2050,1,14,7,0,*?*?*?*?*?*?*?*?*?*?*?*?*?*?*?*?*?*?*?*?*?*?,-4.8,-4.8,100,101230,0,-0,263,0.0,-0.0,0.0,0,0,0,0,190,2.6,10,5,9999,99999,9,999999999,0.0,999,999,99
2050,1,14,8,0,*?*?*?*?*?*?*?*?*?*?*?*?*?*?*?*?*?*?*?*?*?*?,-5.8,-6.6,100,101230,56,1411,248,0.0,0.0,0.0,0,0,0,0,190,0.5,8,4,9999,99999,9,999999999,0.0,999,999,99
2050,1,14,9,0,*?*?*?*?*?*?*?*?*?*?*?*?*?*?*?*?*?*?*?*?*?*?,-2.6,-2.7,100,101230,219,1414,246,91.2,309.3,43.3,9294,21109,6441,768,190,1.0,5,3,9999,99999,9,999999999,0.0,999,999,99
2050,1,14,10,0,*?*?*?*?*?*?*?*?*?*?*?*?*?*?*?*?*?*?*?*?*?*?,0.5,0.4,100,101230,339,1411,235,178.7,520.8,53.6,18578,42961,8118,1004,190,1.0,0,0,9999,99999,9,999999999,0.0,999,999,99
2050,1,14,11,0,*?*?*?*?*?*?*?*?*?*?*?*?*?*?*?*?*?*?*?*?*?*?,1.4,1.3,100,101230,409,1410,240,225.9,545.3,67.8,23463,47732,10037,1277,190,1.0,0,0,9999,99999,9,999999999,0.0,999,999,99
2050,1,14,12,0,*?*?*?*?*?*?*?*?*?*?*?*?*?*?*?*?*?*?*?*?*?*?,3.5,2.9,100,101230,425,1413,250,236.2,549.6,70.9,24529,48614,10451,1339,190,1.0,0,0,9999,99999,9,999999999,0.0,999,999,99
2050,1,14,13,0,*?*?*?*?*?*?*?*?*?*?*?*?*?*?*?*?*?*?*?*?*?*?,3.7,2.5,100,101230,384,1412,250,208.7,537.4,62.6,21682,46143,9346,1176,205,1.5,0,0,9999,99999,9,999999999,0.0,999,999,99
2050,1,14,14,0,*?*?*?*?*?*?*?*?*?*?*?*?*?*?*?*?*?*?*?*?*?*?,3.4,1.3,100,101230,290,1413,247,145.5,496.5,43.7,15157,38730,6735,817,220,2.6,0,0,9999,99999,9,999999999,0.0,999,999,99
2050,1,14,15,0,*?*?*?*?*?*?*?*?*?*?*?*?*?*?*?*?*?*?*?*?*?*?,3.6,-0.2,100,101230,149,1415,245,50.8,337.9,15.3,5387,21926,2583,346,235,1.5,0,0,9999,99999,9,999999999,0.0,999,999,99
2050,1,14,16,0,*?*?*?*?*?*?*?*?*?*?*?*?*?*?*?*?*?*?*?*?*?*?,3.6,0.2,100,101230,0,-0,286,0.0,-0.0,0.0,0,0,0,0,250,3.1,8,4,9999,99999,9,999999999,0.0,999,999,99
2050,1,14,17,0,*?*?*?*?*?*?*?*?*?*?*?*?*?*?*?*?*?*?*?*?*?*?,2.2,-1.5,98,101230,0,-0,291,0.0,-0.0,0.0,0,0,0,0,265,3.1,10,5,9999,99999,9,999999999,0.0,999,999,99
2050,1,14,18,0,*?*?*?*?*?*?*?*?*?*?*?*?*?*?*?*?*?*?*?*?*?*?,-0.5,-3.7,100,101230,0,-0,280,0.0,-0.0,0.0,0,0,0,0,280,2.1,10,5,9999,99999,9,999999999,0.0,999,999,99
2050,1,14,19,0,*?*?*?*?*?*?*?*?*?*?*?*?*?*?*?*?*?*?*?*?*?*?,-1.3,-3.1,100,101230,0,-0,277,0.0,-0.0,0.0,0,0,0,0,285,2.1,10,5,9999,99999,9,999999999,0.0,999,999,99
2050,1,14,20,0,*?*?*?*?*?*?*?*?*?*?*?*?*?*?*?*?*?*?*?*?*?*?,-1.9,-4.5,100,101230,0,-0,274,0.0,-0.0,0.0,0,0,0,0,290,1.0,10,5,9999,99999,9,999999999,0.0,999,999,99
2050,1,14,21,0,*?*?*?*?*?*?*?*?*?*?*?*?*?*?*?*?*?*?*?*?*?*?,-1.7,-4.5,100,101230,0,-0,275,0.0,-0.0,0.0,0,0,0,0,295,1.0,10,5,9999,99999,9,999999999,0.0,999,999,99
2050,1,14,22,0,*?*?*?*?*?*?*?*?*?*?*?*?*?*?*?*?*?*?*?*?*?*?,-2.9,-6.0,100,101230,0,-0,270,0.0,-0.0,0.0,0,0,0,0,300,0.5,10,5,9999,99999,9,999999999,0.0,999,999,99
2050,1,14,23,0,*?*?*?*?*?*?*?*?*?*?*?*?*?*?*?*?*?*?*?*?*?*?,-2.9,-5.6,100,101230,0,-0,270,0.0,-0.0,0.0,0,0,0,0,305,2.6,10,5,9999,99999,9,999999999,0.0,999,999,99
2050,1,14,24,0,*?*?*?*?*?*?*?*?*?*?*?*?*?*?*?*?*?*?*?*?*?*?,-3.0,-2.9,100,101230,0,-0,270,0.0,-0.0,0.0,0,0,0,0,310,1.0,10,5,9999,99999,9,999999999,0.0,999,999,99
2050,1,15,1,0,*?*?*?*?*?*?*?*?*?*?*?*?*?*?*?*?*?*?*?*?*?*?,-3.8,-8.8,64,101037,0,-0,267,0.0,-0.0,0.0,0,0,0,0,317,0.5,10,5,9999,99999,9,999999999,0.0,999,999,99
2050,1,15,2,0,*?*?*?*?*?*?*?*?*?*?*?*?*?*?*?*?*?*?*?*?*?*?,-4.8,-10.4,59,101037,0,-0,263,0.0,-0.0,0.0,0,0,0,0,323,2.1,10,5,9999,99999,9,999999999,0.0,999,999,99
2050,1,15,3,0,*?*?*?*?*?*?*?*?*?*?*?*?*?*?*?*?*?*?*?*?*?*?,-4.3,-10.0,61,101037,0,-0,265,0.0,-0.0,0.0,0,0,0,0,330,1.5,10,5,9999,99999,9,999999999,0.0,999,999,99
2050,1,15,4,0,*?*?*?*?*?*?*?*?*?*?*?*?*?*?*?*?*?*?*?*?*?*?,-4.4,-10.4,58,101037,0,-0,265,0.0,-0.0,0.0,0,0,0,0,337,1.0,10,5,9999,99999,9,999999999,0.0,999,999,99
2050,1,15,5,0,*?*?*?*?*?*?*?*?*?*?*?*?*?*?*?*?*?*?*?*?*?*?,-4.8,-10.4,60,101037,0,-0,263,0.0,-0.0,0.0,0,0,0,0,343,1.5,10,5,9999,99999,9,999999999,0.0,999,999,99
2050,1,15,6,0,*?*?*?*?*?*?*?*?*?*?*?*?*?*?*?*?*?*?*?*?*?*?,-5.6,-11.4,60,101037,0,-0,260,0.0,-0.0,0.0,0,0,0,0,350,0.5,10,5,9999,99999,9,999999999,0.0,999,999,99
2050,1,15,7,0,*?*?*?*?*?*?*?*?*?*?*?*?*?*?*?*?*?*?*?*?*?*?,-6.4,-11.4,65,101037,0,-0,257,0.0,-0.0,0.0,0,0,0,0,348,2.6,10,5,9999,99999,9,999999999,0.0,999,999,99
2050,1,15,8,0,*?*?*?*?*?*?*?*?*?*?*?*?*?*?*?*?*?*?*?*?*?*?,-5.2,-8.8,72,101037,59,1418,256,0.0,0.0,0.0,0,0,0,0,347,0.5,9,5,9999,99999,9,999999999,0.0,999,999,99
2050,1,15,9,0,*?*?*?*?*?*?*?*?*?*?*?*?*?*?*?*?*?*?*?*?*?*?,-4.1,-7.6,73,101037,222,1413,208,99.9,445.3,30.0,10252,32678,4860,601,345,1.0,0,0,9999,99999,9,999999999,0.0,999,999,99
2050,1,15,10,0,*?*?*?*?*?*?*?*?*?*?*?*?*?*?*?*?*?*?*?*?*?*?,-1.7,-5.0,75,101037,343,1413,225,181.1,517.0,55.6,18793,42747,8372,1037,343,1.0,1,0,9999,99999,9,999999999,0.0,999,999,99
2050,1,15,11,0,*?*?*?*?*?*?*?*?*?*?*?*?*?*?*?*?*?*?*?*?*?*?,1.0,-2.7,74,101037,413,1410,232,228.6,546.5,68.6,23742,47967,10145,1293,342,1.0,0,0,9999,99999,9,999999999,0.0,999,999,99
2050,1,15,12,0,*?*?*?*?*?*?*?*?*?*?*?*?*?*?*?*?*?*?*?*?*?*?,2.5,-3.1,64,101037,429,1412,236,239.1,550.7,71.7,24832,48854,10566,1356,340,1.0,0,0,9999,99999,9,999999999,0.0,999,999,99
2050,1,15,13,0,*?*?*?*?*?*?*?*?*?*?*?*?*?*?*?*?*?*?*?*?*?*?,2.5,-4.5,57,101037,388,1410,234,211.9,539.0,63.6,22003,46440,9470,1194,290,1.5,0,0,9999,99999,9,999999999,0.0,999,999,99
2050,1,15,14,0,*?*?*?*?*?*?*?*?*?*?*?*?*?*?*?*?*?*?*?*?*?*?,2.6,-4.8,55,101037,295,1414,234,148.8,499.2,44.6,15492,39184,6872,835,240,2.6,0,0,9999,99999,9,999999999,0.0,999,999,99
2050,1,15,15,0,*?*?*?*?*?*?*?*?*?*?*?*?*?*?*?*?*?*?*?*?*?*?,2.4,-6.0,51,101037,154,1415,237,54.1,344.8,16.6,5701,22562,2798,370,190,1.5,1,0,9999,99999,9,999999999,0.0,999,999,99
2050,1,15,16,0,*?*?*?*?*?*?*?*?*?*?*?*?*?*?*?*?*?*?*?*?*?*?,1.8,-4.5,60,101037,0,-0,290,0.0,-0.0,0.0,0,0,0,0,140,3.1,10,5,9999,99999,9,999999999,0.0,999,999,99
2050,1,15,17,0,*?*?*?*?*?*?*?*?*?*?*?*?*?*?*?*?*?*?*?*?*?*?,1.9,-3.9,63,101037,0,-0,290,0.0,-0.0,0.0,0,0,0,0,90,3.1,10,5,9999,99999,9,999999999,0.0,999,999,99
2050,1,15,18,0,*?*?*?*?*?*?*?*?*?*?*?*?*?*?*?*?*?*?*?*?*?*?,-0.5,-5.0,67,101037,0,-0,280,0.0,-0.0,0.0,0,0,0,0,40,2.1,10,5,9999,99999,9,999999999,0.0,999,999,99
2050,1,15,19,0,*?*?*?*?*?*?*?*?*?*?*?*?*?*?*?*?*?*?*?*?*?*?,-1.3,-4.2,77,101037,0,-0,277,0.0,-0.0,0.0,0,0,0,0,50,2.1,10,5,9999,99999,9,999999999,0.0,999,999,99
2050,1,15,20,0,*?*?*?*?*?*?*?*?*?*?*?*?*?*?*?*?*?*?*?*?*?*?,-1.5,-4.2,80,101037,0,-0,276,0.0,-0.0,0.0,0,0,0,0,60,1.0,10,5,9999,99999,9,999999999,0.0,999,999,99
2050,1,15,21,0,*?*?*?*?*?*?*?*?*?*?*?*?*?*?*?*?*?*?*?*?*?*?,-2.6,-5.6,76,101037,0,-0,272,0.0,-0.0,0.0,0,0,0,0,70,1.0,10,5,9999,99999,9,999999999,0.0,999,999,99
2050,1,15,22,0,*?*?*?*?*?*?*?*?*?*?*?*?*?*?*?*?*?*?*?*?*?*?,-3.8,-6.9,77,101037,0,-0,267,0.0,-0.0,0.0,0,0,0,0,80,0.5,10,5,9999,99999,9,999999999,0.0,999,999,99
2050,1,15,23,0,*?*?*?*?*?*?*?*?*?*?*?*?*?*?*?*?*?*?*?*?*?*?,-3.4,-7.3,70,101037,0,-0,269,0.0,-0.0,0.0,0,0,0,0,90,2.6,10,5,9999,99999,9,999999999,0.0,999,999,99
2050,1,15,24,0,*?*?*?*?*?*?*?*?*?*?*?*?*?*?*?*?*?*?*?*?*?*?,-3.0,-7.3,69,101037,0,-0,270,0.0,-0.0,0.0,0,0,0,0,310,1.0,10,5,9999,99999,9,999999999,0.0,999,999,99
2050,1,16,1,0,*?*?*?*?*?*?*?*?*?*?*?*?*?*?*?*?*?*?*?*?*?*?,-1.6,-2.4,92,101290,0,-0,275,0.0,-0.0,0.0,0,0,0,0,97,0.5,10,5,9999,99999,9,999999999,0.0,999,999,99
2050,1,16,2,0,*?*?*?*?*?*?*?*?*?*?*?*?*?*?*?*?*?*?*?*?*?*?,-0.7,-0.6,98,101290,0,-0,279,0.0,-0.0,0.0,0,0,0,0,93,2.1,10,5,9999,99999,9,999999999,0.0,999,999,99
2050,1,16,3,0,*?*?*?*?*?*?*?*?*?*?*?*?*?*?*?*?*?*?*?*?*?*?,-1.0,-1.7,93,101290,0,-0,278,0.0,-0.0,0.0,0,0,0,0,90,1.5,10,5,9999,99999,9,999999999,0.0,999,999,99
2050,1,16,4,0,*?*?*?*?*?*?*?*?*?*?*?*?*?*?*?*?*?*?*?*?*?*?,-1.4,-1.9,95,101290,0,-0,276,0.0,-0.0,0.0,0,0,0,0,87,1.0,10,5,9999,99999,9,999999999,0.0,999,999,99
2050,1,16,5,0,*?*?*?*?*?*?*?*?*?*?*?*?*?*?*?*?*?*?*?*?*?*?,-2.0,-3.9,85,101290,0,-0,274,0.0,-0.0,0.0,0,0,0,0,83,1.5,10,5,9999,99999,9,999999999,0.0,999,999,99
2050,1,16,6,0,*?*?*?*?*?*?*?*?*?*?*?*?*?*?*?*?*?*?*?*?*?*?,-2.8,-5.6,78,101290,0,-0,271,0.0,-0.0,0.0,0,0,0,0,80,0.5,10,5,9999,99999,9,999999999,1.2,999,999,99
2050,1,16,7,0,*?*?*?*?*?*?*?*?*?*?*?*?*?*?*?*?*?*?*?*?*?*?,-3.8,-7.6,71,101290,0,-0,267,0.0,-0.0,0.0,0,0,0,0,82,2.6,10,5,9999,99999,9,999999999,0.0,999,999,99
2050,1,16,8,0,*?*?*?*?*?*?*?*?*?*?*?*?*?*?*?*?*?*?*?*?*?*?,-2.5,-6.9,67,101290,62,1420,272,0.0,0.0,0.0,0,0,0,0,83,0.5,10,5,9999,99999,9,999999999,0.0,999,999,99
2050,1,16,9,0,*?*?*?*?*?*?*?*?*?*?*?*?*?*?*?*?*?*?*?*?*?*?,-1.5,-7.3,60,101290,225,1411,258,80.6,180.4,51.8,8589,11847,6286,949,85,1.0,7,4,9999,99999,9,999999999,0.4,999,999,99
2050,1,16,10,0,*?*?*?*?*?*?*?*?*?*?*?*?*?*?*?*?*?*?*?*?*?*?,1.2,-5.3,58,101290,346,1410,281,92.5,50.1,80.2,10155,4305,9082,2122,87,1.0,9,5,9999,99999,9,999999999,0.0,999,999,99
2050,1,16,11,0,*?*?*?*?*?*?*?*?*?*?*?*?*?*?*?*?*?*?*?*?*?*?,3.9,-1.3,68,101290,418,1413,277,202.5,306.7,111.8,21522,27377,13094,2207,88,1.0,6,3,9999,99999,9,999999999,0.7,999,999,99
2050,1,16,12,0,*?*?*?*?*?*?*?*?*?*?*?*?*?*?*?*?*?*?*?*?*?*?,5.7,-1.1,60,101290,433,1410,289,191.0,222.0,122.8,20218,20167,14225,2466,90,1.0,7,4,9999,99999,9,999999999,0.1,999,999,99
2050,1,16,13,0,*?*?*?*?*?*?*?*?*?*?*?*?*?*?*?*?*?*?*?*?*?*?,6.1,-1.7,55,101290,393,1411,296,143.6,129.9,107.4,15658,11549,12341,2377,90,1.5,8,4,9999,99999,9,999999999,0.0,999,999,99
2050,1,16,14,0,*?*?*?*?*?*?*?*?*?*?*?*?*?*?*?*?*?*?*?*?*?*?,6.2,-1.7,55,101290,299,1409,291,120.0,201.9,77.2,12711,15599,9147,1469,90,2.6,7,4,9999,99999,9,999999999,0.0,999,999,99
2050,1,16,15,0,*?*?*?*?*?*?*?*?*?*?*?*?*?*?*?*?*?*?*?*?*?*?,6.1,-0.6,60,101290,159,1415,291,45.4,144.2,29.2,4848,7952,4087,510,90,1.5,7,4,9999,99999,9,999999999,0.0,999,999,99
2050,1,16,16,0,*?*?*?*?*?*?*?*?*?*?*?*?*?*?*?*?*?*?*?*?*?*?,6.1,-0.0,63,101290,0,-0,307,0.0,-0.0,0.0,0,0,0,0,90,3.1,10,5,9999,99999,9,999999999,0.0,999,999,99
2050,1,16,17,0,*?*?*?*?*?*?*?*?*?*?*?*?*?*?*?*?*?*?*?*?*?*?,4.3,-0.6,70,101290,0,-0,300,0.0,-0.0,0.0,0,0,0,0,90,3.1,10,5,9999,99999,9,999999999,0.0,999,999,99
2050,1,16,18,0,*?*?*?*?*?*?*?*?*?*?*?*?*?*?*?*?*?*?*?*?*?*?,3.2,-1.3,70,101290,0,-0,295,0.0,-0.0,0.0,0,0,0,0,90,2.1,10,5,9999,99999,9,999999999,0.1,999,999,99
2050,1,16,19,0,*?*?*?*?*?*?*?*?*?*?*?*?*?*?*?*?*?*?*?*?*?*?,2.4,-1.5,74,101290,0,-0,292,0.0,-0.0,0.0,0,0,0,0,90,2.1,10,5,9999,99999,9,999999999,0.0,999,999,99
2050,1,16,20,0,*?*?*?*?*?*?*?*?*?*?*?*?*?*?*?*?*?*?*?*?*?*?,1.2,-2.7,73,101290,0,-0,287,0.0,-0.0,0.0,0,0,0,0,90,1.0,10,5,9999,99999,9,999999999,0.1,999,999,99
2050,1,16,21,0,*?*?*?*?*?*?*?*?*?*?*?*?*?*?*?*?*?*?*?*?*?*?,1.2,-3.7,67,101290,0,-0,287,0.0,-0.0,0.0,0,0,0,0,90,1.0,10,5,9999,99999,9,999999999,0.5,999,999,99
2050,1,16,22,0,*?*?*?*?*?*?*?*?*?*?*?*?*?*?*?*?*?*?*?*?*?*?,0.4,-4.5,66,101290,0,-0,284,0.0,-0.0,0.0,0,0,0,0,90,0.5,10,5,9999,99999,9,999999999,0.0,999,999,99
2050,1,16,23,0,*?*?*?*?*?*?*?*?*?*?*?*?*?*?*?*?*?*?*?*?*?*?,0.1,-4.8,66,101290,0,-0,283,0.0,-0.0,0.0,0,0,0,0,90,2.6,10,5,9999,99999,9,999999999,0.0,999,999,99
2050,1,16,24,0,*?*?*?*?*?*?*?*?*?*?*?*?*?*?*?*?*?*?*?*?*?*?,-3.0,-4.8,85,101290,0,-0,270,0.0,-0.0,0.0,0,0,0,0,100,1.0,10,5,9999,99999,9,999999999,0.0,999,999,99
2050,1,17,1,0,*?*?*?*?*?*?*?*?*?*?*?*?*?*?*?*?*?*?*?*?*?*?,0.1,-3.7,87,101656,0,-0,282,0.0,-0.0,0.0,0,0,0,0,95,0.5,10,5,9999,99999,9,999999999,0.0,999,999,99
2050,1,17,2,0,*?*?*?*?*?*?*?*?*?*?*?*?*?*?*?*?*?*?*?*?*?*?,0.1,-3.4,90,101656,0,-0,282,0.0,-0.0,0.0,0,0,0,0,100,2.1,10,5,9999,99999,9,999999999,0.0,999,999,99
2050,1,17,3,0,*?*?*?*?*?*?*?*?*?*?*?*?*?*?*?*?*?*?*?*?*?*?,0.1,-3.1,92,101656,0,-0,282,0.0,-0.0,0.0,0,0,0,0,105,1.5,10,5,9999,99999,9,999999999,0.1,999,999,99
2050,1,17,4,0,*?*?*?*?*?*?*?*?*?*?*?*?*?*?*?*?*?*?*?*?*?*?,-0.7,-3.4,96,101656,0,-0,279,0.0,-0.0,0.0,0,0,0,0,110,1.0,10,5,9999,99999,9,999999999,0.0,999,999,99
2050,1,17,5,0,*?*?*?*?*?*?*?*?*?*?*?*?*?*?*?*?*?*?*?*?*?*?,-1.4,-2.4,100,101656,0,-0,276,0.0,-0.0,0.0,0,0,0,0,115,1.5,10,5,9999,99999,9,999999999,0.0,999,999,99
2050,1,17,6,0,*?*?*?*?*?*?*?*?*?*?*?*?*?*?*?*?*?*?*?*?*?*?,-2.2,-3.4,100,101656,0,-0,273,0.0,-0.0,0.0,0,0,0,0,120,0.5,10,5,9999,99999,9,999999999,0.0,999,999,99
2050,1,17,7,0,*?*?*?*?*?*?*?*?*?*?*?*?*?*?*?*?*?*?*?*?*?*?,-1.6,-1.9,100,101656,0,-0,275,0.0,-0.0,0.0,0,0,0,0,122,2.6,10,5,9999,99999,9,999999999,0.0,999,999,99
2050,1,17,8,0,*?*?*?*?*?*?*?*?*?*?*?*?*?*?*?*?*?*?*?*?*?*?,-1.2,-1.9,100,101656,65,1418,277,0.0,0.0,0.0,0,0,0,0,123,0.5,10,5,9999,99999,9,999999999,0.0,999,999,99
2050,1,17,9,0,*?*?*?*?*?*?*?*?*?*?*?*?*?*?*?*?*?*?*?*?*?*?,-0.3,-1.1,100,101656,229,1414,280,30.3,0.0,30.3,3556,0,3562,1180,125,1.0,10,5,9999,99999,9,999999999,0.0,999,999,99
2050,1,17,10,0,*?*?*?*?*?*?*?*?*?*?*?*?*?*?*?*?*?*?*?*?*?*?,1.5,1.5,100,101656,350,1410,287,54.0,0.0,54.0,6308,0,6322,2161,127,1.0,10,5,9999,99999,9,999999999,0.1,999,999,99
2050,1,17,11,0,*?*?*?*?*?*?*?*?*?*?*?*?*?*?*?*?*?*?*?*?*?*?,4.0,3.9,100,101656,422,1412,293,118.0,52.5,102.3,12960,4742,11571,2783,128,1.0,9,5,9999,99999,9,999999999,0.2,999,999,99
2050,1,17,12,0,*?*?*?*?*?*?*?*?*?*?*?*?*?*?*?*?*?*?*?*?*?*?,5.7,5.5,100,101656,438,1411,301,123.6,52.9,107.1,13564,4826,12105,2931,130,1.0,9,5,9999,99999,9,999999999,0.0,999,999,99
2050,1,17,13,0,*?*?*?*?*?*?*?*?*?*?*?*?*?*?*?*?*?*?*?*?*?*?,5.7,5.8,100,101656,398,1411,301,110.0,51.9,95.4,12075,4621,10786,2570,127,1.5,9,5,9999,99999,9,999999999,0.0,999,999,99
2050,1,17,14,0,*?*?*?*?*?*?*?*?*?*?*?*?*?*?*?*?*?*?*?*?*?*?,5.9,4.1,100,101656,305,1414,301,78.4,48.3,67.9,8598,3993,7701,1775,123,2.6,9,5,9999,99999,9,999999999,0.0,999,999,99
2050,1,17,15,0,*?*?*?*?*?*?*?*?*?*?*?*?*?*?*?*?*?*?*?*?*?*?,5.8,4.3,100,101656,164,1414,301,30.7,35.2,26.6,3451,2131,3219,557,120,1.5,9,5,9999,99999,9,999999999,0.0,999,999,99
2050,1,17,16,0,*?*?*?*?*?*?*?*?*?*?*?*?*?*?*?*?*?*?*?*?*?*?,5.6,4.5,100,101656,0,-0,304,0.0,-0.0,0.0,0,0,0,0,117,3.1,10,5,9999,99999,9,999999999,0.0,999,999,99
2050,1,17,17,0,*?*?*?*?*?*?*?*?*?*?*?*?*?*?*?*?*?*?*?*?*?*?,4.4,4.3,100,101656,0,-0,299,0.0,-0.0,0.0,0,0,0,0,113,3.1,10,5,9999,99999,9,999999999,0.0,999,999,99
2050,1,17,18,0,*?*?*?*?*?*?*?*?*?*?*?*?*?*?*?*?*?*?*?*?*?*?,3.2,3.2,100,101656,0,-0,294,0.0,-0.0,0.0,0,0,0,0,110,2.1,10,5,9999,99999,9,999999999,0.0,999,999,99
2050,1,17,19,0,*?*?*?*?*?*?*?*?*?*?*?*?*?*?*?*?*?*?*?*?*?*?,2.4,2.5,100,101656,0,-0,291,0.0,-0.0,0.0,0,0,0,0,115,2.1,10,5,9999,99999,9,999999999,0.0,999,999,99
2050,1,17,20,0,*?*?*?*?*?*?*?*?*?*?*?*?*?*?*?*?*?*?*?*?*?*?,2.2,2.1,100,101656,0,-0,290,0.0,-0.0,0.0,0,0,0,0,120,1.0,10,5,9999,99999,9,999999999,0.0,999,999,99
2050,1,17,21,0,*?*?*?*?*?*?*?*?*?*?*?*?*?*?*?*?*?*?*?*?*?*?,1.5,1.5,100,101656,0,-0,287,0.0,-0.0,0.0,0,0,0,0,125,1.0,10,5,9999,99999,9,999999999,0.0,999,999,99
2050,1,17,22,0,*?*?*?*?*?*?*?*?*?*?*?*?*?*?*?*?*?*?*?*?*?*?,1.5,1.5,100,101656,0,-0,287,0.0,-0.0,0.0,0,0,0,0,130,0.5,10,5,9999,99999,9,999999999,0.0,999,999,99
2050,1,17,23,0,*?*?*?*?*?*?*?*?*?*?*?*?*?*?*?*?*?*?*?*?*?*?,1.6,1.5,100,101656,0,-0,288,0.0,-0.0,0.0,0,0,0,0,135,2.6,10,5,9999,99999,9,999999999,0.0,999,999,99
2050,1,17,24,0,*?*?*?*?*?*?*?*?*?*?*?*?*?*?*?*?*?*?*?*?*?*?,-0.2,-4.2,85,101656,0,-0,281,0.0,-0.0,0.0,0,0,0,0,90,1.0,10,5,9999,99999,9,999999999,0.0,999,999,99
2050,1,18,1,0,*?*?*?*?*?*?*?*?*?*?*?*?*?*?*?*?*?*?*?*?*?*?,2.1,-0.6,80,100150,0,-0,290,0.0,-0.0,0.0,0,0,0,0,140,0.5,10,5,9999,99999,9,999999999,0.0,999,999,99
2050,1,18,2,0,*?*?*?*?*?*?*?*?*?*?*?*?*?*?*?*?*?*?*?*?*?*?,2.6,-1.5,71,100150,0,-0,293,0.0,-0.0,0.0,0,0,0,0,140,2.1,10,5,9999,99999,9,999999999,0.0,999,999,99
2050,1,18,3,0,*?*?*?*?*?*?*?*?*?*?*?*?*?*?*?*?*?*?*?*?*?*?,2.1,-2.7,67,100150,0,-0,291,0.0,-0.0,0.0,0,0,0,0,140,1.5,10,5,9999,99999,9,999999999,0.0,999,999,99
2050,1,18,4,0,*?*?*?*?*?*?*?*?*?*?*?*?*?*?*?*?*?*?*?*?*?*?,1.6,-3.4,67,100150,0,-0,289,0.0,-0.0,0.0,0,0,0,0,140,1.0,10,5,9999,99999,9,999999999,0.0,999,999,99
2050,1,18,5,0,*?*?*?*?*?*?*?*?*?*?*?*?*?*?*?*?*?*?*?*?*?*?,2.0,-2.7,68,100150,0,-0,290,0.0,-0.0,0.0,0,0,0,0,140,1.5,10,5,9999,99999,9,999999999,0.0,999,999,99
2050,1,18,6,0,*?*?*?*?*?*?*?*?*?*?*?*?*?*?*?*?*?*?*?*?*?*?,2.4,-1.5,73,100150,0,-0,292,0.0,-0.0,0.0,0,0,0,0,140,0.5,10,5,9999,99999,9,999999999,0.0,999,999,99
2050,1,18,7,0,*?*?*?*?*?*?*?*?*?*?*?*?*?*?*?*?*?*?*?*?*?*?,2.5,-1.7,70,100150,0,-0,292,0.0,-0.0,0.0,0,0,0,0,137,2.6,10,5,9999,99999,9,999999999,0.0,999,999,99
2050,1,18,8,0,*?*?*?*?*?*?*?*?*?*?*?*?*?*?*?*?*?*?*?*?*?*?,2.4,-2.2,69,100150,68,1412,292,0.0,0.0,0.0,0,0,0,0,133,0.5,10,5,9999,99999,9,999999999,0.0,999,999,99
2050,1,18,9,0,*?*?*?*?*?*?*?*?*?*?*?*?*?*?*?*?*?*?*?*?*?*?,2.5,-2.2,68,100150,232,1410,292,31.0,0.0,31.0,3638,0,3643,1207,130,1.0,10,5,9999,99999,9,999999999,0.0,999,999,99
2050,1,18,10,0,*?*?*?*?*?*?*?*?*?*?*?*?*?*?*?*?*?*?*?*?*?*?,3.6,-0.8,71,100150,354,1410,297,54.8,0.0,54.8,6401,0,6415,2195,127,1.0,10,5,9999,99999,9,999999999,0.0,999,999,99
2050,1,18,11,0,*?*?*?*?*?*?*?*?*?*?*?*?*?*?*?*?*?*?*?*?*?*?,4.0,-1.3,66,100150,426,1410,298,68.8,0.0,68.8,8045,0,8066,2819,123,1.0,10,5,9999,99999,9,999999999,0.0,999,999,99
2050,1,18,12,0,*?*?*?*?*?*?*?*?*?*?*?*?*?*?*?*?*?*?*?*?*?*?,4.8,-1.1,64,100150,443,1412,302,72.1,0.0,72.1,8429,0,8451,2969,120,1.0,10,5,9999,99999,9,999999999,0.0,999,999,99
2050,1,18,13,0,*?*?*?*?*?*?*?*?*?*?*?*?*?*?*?*?*?*?*?*?*?*?,4.5,-2.2,60,100150,403,1411,301,64.3,0.0,64.3,7514,0,7533,2615,115,1.5,10,5,9999,99999,9,999999999,0.0,999,999,99
2050,1,18,14,0,*?*?*?*?*?*?*?*?*?*?*?*?*?*?*?*?*?*?*?*?*?*?,4.9,-1.5,62,100150,310,1413,302,46.1,0.0,46.1,5386,0,5397,1824,110,2.6,10,5,9999,99999,9,999999999,0.0,999,999,99
2050,1,18,15,0,*?*?*?*?*?*?*?*?*?*?*?*?*?*?*?*?*?*?*?*?*?*?,4.8,-2.4,57,100150,169,1411,302,18.7,0.0,18.7,2221,-0,2223,728,105,1.5,10,5,9999,99999,9,999999999,0.0,999,999,99
2050,1,18,16,0,*?*?*?*?*?*?*?*?*?*?*?*?*?*?*?*?*?*?*?*?*?*?,4.5,-2.7,57,100150,0,-0,301,0.0,-0.0,0.0,0,0,0,0,100,3.1,10,5,9999,99999,9,999999999,0.0,999,999,99
2050,1,18,17,0,*?*?*?*?*?*?*?*?*?*?*?*?*?*?*?*?*?*?*?*?*?*?,4.6,-1.9,61,100150,0,-0,301,0.0,-0.0,0.0,0,0,0,0,95,3.1,10,5,9999,99999,9,999999999,0.0,999,999,99
2050,1,18,18,0,*?*?*?*?*?*?*?*?*?*?*?*?*?*?*?*?*?*?*?*?*?*?,3.6,-1.9,65,100150,0,-0,297,0.0,-0.0,0.0,0,0,0,0,90,2.1,10,5,9999,99999,9,999999999,0.0,999,999,99
2050,1,18,19,0,*?*?*?*?*?*?*?*?*?*?*?*?*?*?*?*?*?*?*?*?*?*?,3.5,-2.9,60,100150,0,-0,297,0.0,-0.0,0.0,0,0,0,0,88,2.1,10,5,9999,99999,9,999999999,0.0,999,999,99
2050,1,18,20,0,*?*?*?*?*?*?*?*?*?*?*?*?*?*?*?*?*?*?*?*?*?*?,2.9,-3.1,61,100150,0,-0,294,0.0,-0.0,0.0,0,0,0,0,87,1.0,10,5,9999,99999,9,999999999,0.0,999,999,99
2050,1,18,21,0,*?*?*?*?*?*?*?*?*?*?*?*?*?*?*?*?*?*?*?*?*?*?,3.0,-3.1,61,100150,0,-0,294,0.0,-0.0,0.0,0,0,0,0,85,1.0,10,5,9999,99999,9,999999999,0.0,999,999,99
2050,1,18,22,0,*?*?*?*?*?*?*?*?*?*?*?*?*?*?*?*?*?*?*?*?*?*?,2.9,-3.7,59,100150,0,-0,294,0.0,-0.0,0.0,0,0,0,0,83,0.5,10,5,9999,99999,9,999999999,0.0,999,999,99
2050,1,18,23,0,*?*?*?*?*?*?*?*?*?*?*?*?*?*?*?*?*?*?*?*?*?*?,3.0,-3.4,60,100150,0,-0,295,0.0,-0.0,0.0,0,0,0,0,82,2.6,10,5,9999,99999,9,999999999,0.0,999,999,99
2050,1,18,24,0,*?*?*?*?*?*?*?*?*?*?*?*?*?*?*?*?*?*?*?*?*?*?,1.6,0.4,90,100150,0,-0,288,0.0,-0.0,0.0,0,0,0,0,140,1.0,10,5,9999,99999,9,999999999,0.0,999,999,99
2050,1,19,1,0,*?*?*?*?*?*?*?*?*?*?*?*?*?*?*?*?*?*?*?*?*?*?,3.1,1.0,87,99701.7,0,-0,294,0.0,-0.0,0.0,0,0,0,0,78,0.5,10,5,9999,99999,9,999999999,0.0,999,999,99
2050,1,19,2,0,*?*?*?*?*?*?*?*?*?*?*?*?*?*?*?*?*?*?*?*?*?*?,3.2,3.0,99,99701.7,0,-0,294,0.0,-0.0,0.0,0,0,0,0,77,2.1,10,5,9999,99999,9,999999999,0.0,999,999,99
2050,1,19,3,0,*?*?*?*?*?*?*?*?*?*?*?*?*?*?*?*?*?*?*?*?*?*?,2.7,2.7,99,99701.7,0,-0,292,0.0,-0.0,0.0,0,0,0,0,75,1.5,10,5,9999,99999,9,999999999,0.4,999,999,99
2050,1,19,4,0,*?*?*?*?*?*?*?*?*?*?*?*?*?*?*?*?*?*?*?*?*?*?,2.4,2.1,98,99701.7,0,-0,291,0.0,-0.0,0.0,0,0,0,0,73,1.0,10,5,9999,99999,9,999999999,0.6,999,999,99
2050,1,19,5,0,*?*?*?*?*?*?*?*?*?*?*?*?*?*?*?*?*?*?*?*?*?*?,2.3,2.3,100,99701.7,0,-0,291,0.0,-0.0,0.0,0,0,0,0,72,1.5,10,5,9999,99999,9,999999999,0.5,999,999,99
2050,1,19,6,0,*?*?*?*?*?*?*?*?*?*?*?*?*?*?*?*?*?*?*?*?*?*?,2.3,2.1,98,99701.7,0,-0,291,0.0,-0.0,0.0,0,0,0,0,70,0.5,10,5,9999,99999,9,999999999,0.4,999,999,99
2050,1,19,7,0,*?*?*?*?*?*?*?*?*?*?*?*?*?*?*?*?*?*?*?*?*?*?,1.6,1.0,96,99701.7,0,-0,288,0.0,-0.0,0.0,0,0,0,0,68,2.6,10,5,9999,99999,9,999999999,0.3,999,999,99
2050,1,19,8,0,*?*?*?*?*?*?*?*?*?*?*?*?*?*?*?*?*?*?*?*?*?*?,0.8,0.2,95,99701.7,71,1404,285,0.0,0.0,0.0,0,0,0,0,67,0.5,10,5,9999,99999,9,999999999,0.2,999,999,99
2050,1,19,9,0,*?*?*?*?*?*?*?*?*?*?*?*?*?*?*?*?*?*?*?*?*?*?,2.5,0.4,86,99701.7,236,1411,272,95.8,256.8,52.9,10032,17572,7054,951,65,1.0,6,3,9999,99999,9,999999999,0.2,999,999,99
2050,1,19,10,0,*?*?*?*?*?*?*?*?*?*?*?*?*?*?*?*?*?*?*?*?*?*?,4.1,1.3,81,99701.7,359,1413,274,179.0,369.8,85.0,18698,30690,11010,1566,63,1.0,5,3,9999,99999,9,999999999,0.0,999,999,99
2050,1,19,11,0,*?*?*?*?*?*?*?*?*?*?*?*?*?*?*?*?*?*?*?*?*?*?,6.3,2.9,78,99701.7,431,1412,284,224.3,385.6,106.5,23392,34204,13550,2002,62,1.0,5,3,9999,99999,9,999999999,0.0,999,999,99
2050,1,19,12,0,*?*?*?*?*?*?*?*?*?*?*?*?*?*?*?*?*?*?*?*?*?*?,7.8,4.5,80,99701.7,448,1412,296,220.3,311.1,121.6,23418,28626,14135,2429,60,1.0,6,3,9999,99999,9,999999999,0.0,999,999,99
2050,1,19,13,0,*?*?*?*?*?*?*?*?*?*?*?*?*?*?*?*?*?*?*?*?*?*?,8.1,4.6,79,99701.7,408,1410,293,210.1,381.3,99.8,21917,33203,12757,1864,60,1.5,5,3,9999,99999,9,999999999,0.0,999,999,99
2050,1,19,14,0,*?*?*?*?*?*?*?*?*?*?*?*?*?*?*?*?*?*?*?*?*?*?,8.1,4.6,79,99701.7,315,1411,298,142.3,285.6,78.5,14760,22402,10145,1444,60,2.6,6,3,9999,99999,9,999999999,0.2,999,999,99
2050,1,19,15,0,*?*?*?*?*?*?*?*?*?*?*?*?*?*?*?*?*?*?*?*?*?*?,8.2,5.6,84,99701.7,174,1409,303,53.7,155.3,34.5,5692,9034,4756,609,60,1.5,7,4,9999,99999,9,999999999,0.0,999,999,99
2050,1,19,16,0,*?*?*?*?*?*?*?*?*?*?*?*?*?*?*?*?*?*?*?*?*?*?,7.7,4.3,78,99701.7,0,-0,305,0.0,-0.0,0.0,0,0,0,0,60,3.1,8,4,9999,99999,9,999999999,0.0,999,999,99
2050,1,19,17,0,*?*?*?*?*?*?*?*?*?*?*?*?*?*?*?*?*?*?*?*?*?*?,6.5,4.6,87,99701.7,0,-0,308,0.0,-0.0,0.0,0,0,0,0,60,3.1,10,5,9999,99999,9,999999999,1.1,999,999,99
2050,1,19,18,0,*?*?*?*?*?*?*?*?*?*?*?*?*?*?*?*?*?*?*?*?*?*?,5.7,4.8,94,99701.7,0,-0,305,0.0,-0.0,0.0,0,0,0,0,60,2.1,10,5,9999,99999,9,999999999,0.0,999,999,99
2050,1,19,19,0,*?*?*?*?*?*?*?*?*?*?*?*?*?*?*?*?*?*?*?*?*?*?,5.3,3.4,88,99701.7,0,-0,303,0.0,-0.0,0.0,0,0,0,0,55,2.1,10,5,9999,99999,9,999999999,0.5,999,999,99
2050,1,19,20,0,*?*?*?*?*?*?*?*?*?*?*?*?*?*?*?*?*?*?*?*?*?*?,4.5,3.4,93,99701.7,0,-0,300,0.0,-0.0,0.0,0,0,0,0,50,1.0,10,5,9999,99999,9,999999999,0.1,999,999,99
2050,1,19,21,0,*?*?*?*?*?*?*?*?*?*?*?*?*?*?*?*?*?*?*?*?*?*?,4.1,3.4,95,99701.7,0,-0,298,0.0,-0.0,0.0,0,0,0,0,45,1.0,10,5,9999,99999,9,999999999,0.4,999,999,99
2050,1,19,22,0,*?*?*?*?*?*?*?*?*?*?*?*?*?*?*?*?*?*?*?*?*?*?,3.6,2.7,93,99701.7,0,-0,296,0.0,-0.0,0.0,0,0,0,0,40,0.5,10,5,9999,99999,9,999999999,0.0,999,999,99
2050,1,19,23,0,*?*?*?*?*?*?*?*?*?*?*?*?*?*?*?*?*?*?*?*?*?*?,3.9,3.6,98,99701.7,0,-0,297,0.0,-0.0,0.0,0,0,0,0,35,2.6,10,5,9999,99999,9,999999999,0.0,999,999,99
2050,1,19,24,0,*?*?*?*?*?*?*?*?*?*?*?*?*?*?*?*?*?*?*?*?*?*?,3.1,-1.1,74,99701.7,0,-0,295,0.0,-0.0,0.0,0,0,0,0,80,1.0,10,5,9999,99999,9,999999999,0.0,999,999,99
2050,1,20,1,0,*?*?*?*?*?*?*?*?*?*?*?*?*?*?*?*?*?*?*?*?*?*?,5.0,4.3,96,99595.8,0,-0,302,0.0,-0.0,0.0,0,0,0,0,30,0.5,10,5,9999,99999,9,999999999,0.0,999,999,99
2050,1,20,2,0,*?*?*?*?*?*?*?*?*?*?*?*?*?*?*?*?*?*?*?*?*?*?,5.4,4.6,95,99595.8,0,-0,304,0.0,-0.0,0.0,0,0,0,0,30,2.1,10,5,9999,99999,9,999999999,0.0,999,999,99
2050,1,20,3,0,*?*?*?*?*?*?*?*?*?*?*?*?*?*?*?*?*?*?*?*?*?*?,4.9,3.8,92,99595.8,0,-0,302,0.0,-0.0,0.0,0,0,0,0,30,1.5,10,5,9999,99999,9,999999999,1.1,999,999,99
2050,1,20,4,0,*?*?*?*?*?*?*?*?*?*?*?*?*?*?*?*?*?*?*?*?*?*?,4.6,3.2,91,99595.8,0,-0,300,0.0,-0.0,0.0,0,0,0,0,30,1.0,10,5,9999,99999,9,999999999,1.0,999,999,99
2050,1,20,5,0,*?*?*?*?*?*?*?*?*?*?*?*?*?*?*?*?*?*?*?*?*?*?,4.1,2.3,88,99595.8,0,-0,298,0.0,-0.0,0.0,0,0,0,0,30,1.5,10,5,9999,99999,9,999999999,0.3,999,999,99
2050,1,20,6,0,*?*?*?*?*?*?*?*?*?*?*?*?*?*?*?*?*?*?*?*?*?*?,4.6,2.5,86,99595.8,0,-0,300,0.0,-0.0,0.0,0,0,0,0,30,0.5,10,5,9999,99999,9,999999999,0.8,999,999,99
2050,1,20,7,0,*?*?*?*?*?*?*?*?*?*?*?*?*?*?*?*?*?*?*?*?*?*?,5.1,3.2,87,99595.8,0,-0,303,0.0,-0.0,0.0,0,0,0,0,27,2.6,10,5,9999,99999,9,999999999,0.5,999,999,99
2050,1,20,8,0,*?*?*?*?*?*?*?*?*?*?*?*?*?*?*?*?*?*?*?*?*?*?,5.0,2.9,85,99595.8,75,1413,302,0.4,0.0,0.4,57,-0,57,16,23,0.5,10,5,9999,99999,9,999999999,0.4,999,999,99
2050,1,20,9,0,*?*?*?*?*?*?*?*?*?*?*?*?*?*?*?*?*?*?*?*?*?*?,5.3,2.9,84,99595.8,240,1411,303,32.5,0.0,32.5,3813,0,3819,1268,20,1.0,10,5,9999,99999,9,999999999,0.3,999,999,99
2050,1,20,10,0,*?*?*?*?*?*?*?*?*?*?*?*?*?*?*?*?*?*?*?*?*?*?,6.4,3.8,83,99595.8,363,1411,308,56.5,0.0,56.5,6597,0,6612,2269,17,1.0,10,5,9999,99999,9,999999999,0.4,999,999,99
2050,1,20,11,0,*?*?*?*?*?*?*?*?*?*?*?*?*?*?*?*?*?*?*?*?*?*?,7.9,5.8,86,99595.8,435,1409,314,70.7,0.0,70.7,8261,0,8282,2903,13,1.0,10,5,9999,99999,9,999999999,0.1,999,999,99
2050,1,20,12,0,*?*?*?*?*?*?*?*?*?*?*?*?*?*?*?*?*?*?*?*?*?*?,8.7,6.6,86,99595.8,453,1412,318,74.0,0.0,74.0,8660,0,8683,3060,10,1.0,10,5,9999,99999,9,999999999,0.0,999,999,99
2050,1,20,13,0,*?*?*?*?*?*?*?*?*?*?*?*?*?*?*?*?*?*?*?*?*?*?,8.7,7.6,92,99595.8,413,1409,318,66.4,0.0,66.4,7754,0,7774,2707,65,1.5,10,5,9999,99999,9,999999999,0.0,999,999,99
2050,1,20,14,0,*?*?*?*?*?*?*?*?*?*?*?*?*?*?*?*?*?*?*?*?*?*?,8.4,6.9,90,99595.8,320,1409,316,48.2,0.0,48.2,5629,0,5641,1911,120,2.6,10,5,9999,99999,9,999999999,0.0,999,999,99
2050,1,20,15,0,*?*?*?*?*?*?*?*?*?*?*?*?*?*?*?*?*?*?*?*?*?*?,8.8,7.9,93,99595.8,180,1413,318,20.8,0.0,20.8,2464,-0,2466,809,175,1.5,10,5,9999,99999,9,999999999,0.0,999,999,99
2050,1,20,16,0,*?*?*?*?*?*?*?*?*?*?*?*?*?*?*?*?*?*?*?*?*?*?,8.7,7.6,92,99595.8,1,1155,318,0.0,0.0,0.0,0,0,0,0,230,3.1,10,5,9999,99999,9,999999999,0.1,999,999,99
2050,1,20,17,0,*?*?*?*?*?*?*?*?*?*?*?*?*?*?*?*?*?*?*?*?*?*?,8.2,6.6,89,99595.8,0,-0,316,0.0,-0.0,0.0,0,0,0,0,285,3.1,10,5,9999,99999,9,999999999,0.1,999,999,99
2050,1,20,18,0,*?*?*?*?*?*?*?*?*?*?*?*?*?*?*?*?*?*?*?*?*?*?,7.1,6.1,94,99595.8,0,-0,311,0.0,-0.0,0.0,0,0,0,0,340,2.1,10,5,9999,99999,9,999999999,0.0,999,999,99
2050,1,20,19,0,*?*?*?*?*?*?*?*?*?*?*?*?*?*?*?*?*?*?*?*?*?*?,6.7,5.6,92,99595.8,0,-0,309,0.0,-0.0,0.0,0,0,0,0,332,2.1,10,5,9999,99999,9,999999999,0.0,999,999,99
2050,1,20,20,0,*?*?*?*?*?*?*?*?*?*?*?*?*?*?*?*?*?*?*?*?*?*?,6.5,4.8,88,99595.8,0,-0,308,0.0,-0.0,0.0,0,0,0,0,323,1.0,10,5,9999,99999,9,999999999,0.0,999,999,99
2050,1,20,21,0,*?*?*?*?*?*?*?*?*?*?*?*?*?*?*?*?*?*?*?*?*?*?,6.8,5.8,93,99595.8,0,-0,310,0.0,-0.0,0.0,0,0,0,0,315,1.0,10,5,9999,99999,9,999999999,0.0,999,999,99
2050,1,20,22,0,*?*?*?*?*?*?*?*?*?*?*?*?*?*?*?*?*?*?*?*?*?*?,6.1,4.6,90,99595.8,0,-0,307,0.0,-0.0,0.0,0,0,0,0,307,0.5,10,5,9999,99999,9,999999999,0.9,999,999,99
2050,1,20,23,0,*?*?*?*?*?*?*?*?*?*?*?*?*?*?*?*?*?*?*?*?*?*?,5.8,4.3,90,99595.8,0,-0,305,0.0,-0.0,0.0,0,0,0,0,298,2.6,10,5,9999,99999,9,999999999,0.0,999,999,99
2050,1,20,24,0,*?*?*?*?*?*?*?*?*?*?*?*?*?*?*?*?*?*?*?*?*?*?,4.2,3.9,99,99595.8,0,-0,299,0.0,-0.0,0.0,0,0,0,0,30,1.0,10,5,9999,99999,9,999999999,0.0,999,999,99
2050,1,21,1,0,*?*?*?*?*?*?*?*?*?*?*?*?*?*?*?*?*?*?*?*?*?*?,5.0,3.9,94,99466.7,0,-0,302,0.0,-0.0,0.0,0,0,0,0,277,0.5,10,5,9999,99999,9,999999999,0.0,999,999,99
2050,1,21,2,0,*?*?*?*?*?*?*?*?*?*?*?*?*?*?*?*?*?*?*?*?*?*?,4.8,3.8,94,99466.7,0,-0,301,0.0,-0.0,0.0,0,0,0,0,263,2.1,10,5,9999,99999,9,999999999,0.0,999,999,99
2050,1,21,3,0,*?*?*?*?*?*?*?*?*?*?*?*?*?*?*?*?*?*?*?*?*?*?,4.3,3.2,93,99466.7,0,-0,299,0.0,-0.0,0.0,0,0,0,0,250,1.5,10,5,9999,99999,9,999999999,0.0,999,999,99
2050,1,21,4,0,*?*?*?*?*?*?*?*?*?*?*?*?*?*?*?*?*?*?*?*?*?*?,4.0,2.7,92,99466.7,0,-0,298,0.0,-0.0,0.0,0,0,0,0,237,1.0,10,5,9999,99999,9,999999999,0.0,999,999,99
2050,1,21,5,0,*?*?*?*?*?*?*?*?*?*?*?*?*?*?*?*?*?*?*?*?*?*?,3.5,1.9,91,99466.7,0,-0,296,0.0,-0.0,0.0,0,0,0,0,223,1.5,10,5,9999,99999,9,999999999,0.3,999,999,99
2050,1,21,6,0,*?*?*?*?*?*?*?*?*?*?*?*?*?*?*?*?*?*?*?*?*?*?,3.6,2.7,95,99466.7,0,-0,296,0.0,-0.0,0.0,0,0,0,0,210,0.5,10,5,9999,99999,9,999999999,0.0,999,999,99
2050,1,21,7,0,*?*?*?*?*?*?*?*?*?*?*?*?*?*?*?*?*?*?*?*?*?*?,3.0,1.7,92,99466.7,0,-0,294,0.0,-0.0,0.0,0,0,0,0,218,2.6,10,5,9999,99999,9,999999999,0.0,999,999,99
2050,1,21,8,0,*?*?*?*?*?*?*?*?*?*?*?*?*?*?*?*?*?*?*?*?*?*?,2.5,1.9,97,99466.7,79,1417,282,2.6,11.6,1.9,334,427,370,31,227,0.5,8,4,9999,99999,9,999999999,0.0,999,999,99
2050,1,21,9,0,*?*?*?*?*?*?*?*?*?*?*?*?*?*?*?*?*?*?*?*?*?*?,4.2,3.4,96,99466.7,244,1410,294,57.9,44.5,50.2,6414,3277,5935,1070,235,1.0,9,5,9999,99999,9,999999999,0.0,999,999,99
2050,1,21,10,0,*?*?*?*?*?*?*?*?*?*?*?*?*?*?*?*?*?*?*?*?*?*?,5.9,4.1,90,99466.7,367,1409,297,132.1,127.8,98.8,14414,11102,11381,2172,243,1.0,8,4,9999,99999,9,999999999,0.0,999,999,99
2050,1,21,11,0,*?*?*?*?*?*?*?*?*?*?*?*?*?*?*?*?*?*?*?*?*?*?,7.9,5.3,84,99466.7,440,1409,306,164.8,133.1,123.3,17969,12273,14116,2768,252,1.0,8,4,9999,99999,9,999999999,0.0,999,999,99
2050,1,21,12,0,*?*?*?*?*?*?*?*?*?*?*?*?*?*?*?*?*?*?*?*?*?*?,9.4,5.3,76,99466.7,458,1411,308,204.1,224.5,131.2,21613,20806,15139,2660,260,1.0,7,4,9999,99999,9,999999999,0.0,999,999,99
2050,1,21,13,0,*?*?*?*?*?*?*?*?*?*?*?*?*?*?*?*?*?*?*?*?*?*?,9.7,5.1,74,99466.7,419,1411,314,155.2,131.7,116.1,16920,11960,13311,2589,248,1.5,8,4,9999,99999,9,999999999,0.0,999,999,99
2050,1,21,14,0,*?*?*?*?*?*?*?*?*?*?*?*?*?*?*?*?*?*?*?*?*?*?,9.8,5.1,73,99466.7,326,1411,310,134.1,207.2,86.2,14193,16695,10165,1660,237,2.6,7,4,9999,99999,9,999999999,0.0,999,999,99
2050,1,21,15,0,*?*?*?*?*?*?*?*?*?*?*?*?*?*?*?*?*?*?*?*?*?*?,9.9,5.3,74,99466.7,185,1409,310,59.6,161.9,38.3,6282,9747,5222,679,225,1.5,7,4,9999,99999,9,999999999,0.0,999,999,99
2050,1,21,16,0,*?*?*?*?*?*?*?*?*?*?*?*?*?*?*?*?*?*?*?*?*?*?,9.8,5.0,73,99466.7,7,1478,319,0.0,0.0,0.0,0,0,0,0,213,3.1,9,5,9999,99999,9,999999999,0.0,999,999,99
2050,1,21,17,0,*?*?*?*?*?*?*?*?*?*?*?*?*?*?*?*?*?*?*?*?*?*?,8.8,5.1,79,99466.7,0,-0,319,0.0,-0.0,0.0,0,0,0,0,202,3.1,10,5,9999,99999,9,999999999,0.0,999,999,99
2050,1,21,18,0,*?*?*?*?*?*?*?*?*?*?*?*?*?*?*?*?*?*?*?*?*?*?,7.5,4.3,80,99466.7,0,-0,313,0.0,-0.0,0.0,0,0,0,0,190,2.1,10,5,9999,99999,9,999999999,0.0,999,999,99
2050,1,21,19,0,*?*?*?*?*?*?*?*?*?*?*?*?*?*?*?*?*?*?*?*?*?*?,6.5,3.6,83,99466.7,0,-0,309,0.0,-0.0,0.0,0,0,0,0,180,2.1,10,5,9999,99999,9,999999999,0.0,999,999,99
2050,1,21,20,0,*?*?*?*?*?*?*?*?*?*?*?*?*?*?*?*?*?*?*?*?*?*?,6.4,3.8,84,99466.7,0,-0,308,0.0,-0.0,0.0,0,0,0,0,170,1.0,10,5,9999,99999,9,999999999,0.0,999,999,99
2050,1,21,21,0,*?*?*?*?*?*?*?*?*?*?*?*?*?*?*?*?*?*?*?*?*?*?,6.1,3.9,87,99466.7,0,-0,307,0.0,-0.0,0.0,0,0,0,0,160,1.0,10,5,9999,99999,9,999999999,0.0,999,999,99
2050,1,21,22,0,*?*?*?*?*?*?*?*?*?*?*?*?*?*?*?*?*?*?*?*?*?*?,5.8,3.4,85,99466.7,0,-0,306,0.0,-0.0,0.0,0,0,0,0,150,0.5,10,5,9999,99999,9,999999999,0.0,999,999,99
2050,1,21,23,0,*?*?*?*?*?*?*?*?*?*?*?*?*?*?*?*?*?*?*?*?*?*?,5.5,2.9,85,99466.7,0,-0,304,0.0,-0.0,0.0,0,0,0,0,140,2.6,10,5,9999,99999,9,999999999,0.0,999,999,99
2050,1,21,24,0,*?*?*?*?*?*?*?*?*?*?*?*?*?*?*?*?*?*?*?*?*?*?,5.4,4.1,92,99466.7,0,-0,304,0.0,-0.0,0.0,0,0,0,0,290,1.0,10,5,9999,99999,9,999999999,0.0,999,999,99
2050,1,22,1,0,*?*?*?*?*?*?*?*?*?*?*?*?*?*?*?*?*?*?*?*?*?*?,5.3,2.1,79,99952.5,0,-0,304,0.0,-0.0,0.0,0,0,0,0,122,0.5,10,5,9999,99999,9,999999999,0.0,999,999,99
2050,1,22,2,0,*?*?*?*?*?*?*?*?*?*?*?*?*?*?*?*?*?*?*?*?*?*?,5.3,1.9,77,99952.5,0,-0,304,0.0,-0.0,0.0,0,0,0,0,113,2.1,10,5,9999,99999,9,999999999,0.0,999,999,99
2050,1,22,3,0,*?*?*?*?*?*?*?*?*?*?*?*?*?*?*?*?*?*?*?*?*?*?,4.9,1.9,79,99952.5,0,-0,302,0.0,-0.0,0.0,0,0,0,0,105,1.5,10,5,9999,99999,9,999999999,0.0,999,999,99
2050,1,22,4,0,*?*?*?*?*?*?*?*?*?*?*?*?*?*?*?*?*?*?*?*?*?*?,5.2,2.7,83,99952.5,0,-0,303,0.0,-0.0,0.0,0,0,0,0,97,1.0,10,5,9999,99999,9,999999999,0.0,999,999,99
2050,1,22,5,0,*?*?*?*?*?*?*?*?*?*?*?*?*?*?*?*?*?*?*?*?*?*?,5.0,2.9,85,99952.5,0,-0,302,0.0,-0.0,0.0,0,0,0,0,88,1.5,10,5,9999,99999,9,999999999,0.0,999,999,99
2050,1,22,6,0,*?*?*?*?*?*?*?*?*?*?*?*?*?*?*?*?*?*?*?*?*?*?,4.7,2.9,86,99952.5,0,-0,301,0.0,-0.0,0.0,0,0,0,0,80,0.5,10,5,9999,99999,9,999999999,0.0,999,999,99
2050,1,22,7,0,*?*?*?*?*?*?*?*?*?*?*?*?*?*?*?*?*?*?*?*?*?*?,4.4,2.7,88,99952.5,0,-0,300,0.0,-0.0,0.0,0,0,0,0,80,2.6,10,5,9999,99999,9,999999999,0.0,999,999,99
2050,1,22,8,0,*?*?*?*?*?*?*?*?*?*?*?*?*?*?*?*?*?*?*?*?*?*?,4.0,3.0,91,99952.5,83,1418,293,3.3,7.4,2.8,401,241,427,42,80,0.5,9,5,9999,99999,9,999999999,0.0,999,999,99
2050,1,22,9,0,*?*?*?*?*?*?*?*?*?*?*?*?*?*?*?*?*?*?*?*?*?*?,4.9,3.2,88,99952.5,248,1409,293,78.7,112.7,58.9,8375,7870,7086,1090,80,1.0,8,4,9999,99999,9,999999999,0.0,999,999,99
2050,1,22,10,0,*?*?*?*?*?*?*?*?*?*?*?*?*?*?*?*?*?*?*?*?*?*?,5.7,3.4,83,99952.5,372,1410,291,158.6,214.7,102.0,16782,18367,11923,2001,80,1.0,7,4,9999,99999,9,999999999,0.0,999,999,99
2050,1,22,11,0,*?*?*?*?*?*?*?*?*?*?*?*?*?*?*?*?*?*?*?*?*?*?,7.2,3.2,75,99952.5,445,1409,298,197.5,223.3,127.0,20905,20496,14672,2562,80,1.0,7,4,9999,99999,9,999999999,0.0,999,999,99
2050,1,22,12,0,*?*?*?*?*?*?*?*?*?*?*?*?*?*?*?*?*?*?*?*?*?*?,8.2,3.9,74,99952.5,463,1410,307,175.1,134.4,131.0,19088,12580,14971,2961,80,1.0,8,4,9999,99999,9,999999999,0.0,999,999,99
2050,1,22,13,0,*?*?*?*?*?*?*?*?*?*?*?*?*?*?*?*?*?*?*?*?*?*?,8.3,3.0,68,99952.5,424,1409,312,119.0,52.6,103.2,13062,4760,11660,2807,78,1.5,9,5,9999,99999,9,999999999,0.0,999,999,99
2050,1,22,14,0,*?*?*?*?*?*?*?*?*?*?*?*?*?*?*?*?*?*?*?*?*?*?,8.0,2.9,69,99952.5,331,1409,315,50.4,0.0,50.4,5883,0,5896,2004,77,2.6,10,5,9999,99999,9,999999999,0.0,999,999,99
2050,1,22,15,0,*?*?*?*?*?*?*?*?*?*?*?*?*?*?*?*?*?*?*?*?*?*?,8.4,3.4,69,99952.5,191,1411,312,39.9,39.3,34.6,4456,2567,4144,729,75,1.5,9,5,9999,99999,9,999999999,0.0,999,999,99
2050,1,22,16,0,*?*?*?*?*?*?*?*?*?*?*?*?*?*?*?*?*?*?*?*?*?*?,8.3,3.9,72,99952.5,12,1385,312,0.0,0.0,0.0,0,0,0,0,73,3.1,9,5,9999,99999,9,999999999,0.0,999,999,99
2050,1,22,17,0,*?*?*?*?*?*?*?*?*?*?*?*?*?*?*?*?*?*?*?*?*?*?,7.8,3.4,72,99952.5,0,-0,314,0.0,-0.0,0.0,0,0,0,0,72,3.1,10,5,9999,99999,9,999999999,0.0,999,999,99
2050,1,22,18,0,*?*?*?*?*?*?*?*?*?*?*?*?*?*?*?*?*?*?*?*?*?*?,7.0,3.9,79,99952.5,0,-0,311,0.0,-0.0,0.0,0,0,0,0,70,2.1,10,5,9999,99999,9,999999999,0.0,999,999,99
2050,1,22,19,0,*?*?*?*?*?*?*?*?*?*?*?*?*?*?*?*?*?*?*?*?*?*?,6.4,4.1,84,99952.5,0,-0,308,0.0,-0.0,0.0,0,0,0,0,72,2.1,10,5,9999,99999,9,999999999,0.0,999,999,99
2050,1,22,20,0,*?*?*?*?*?*?*?*?*?*?*?*?*?*?*?*?*?*?*?*?*?*?,6.9,4.6,84,99952.5,0,-0,310,0.0,-0.0,0.0,0,0,0,0,73,1.0,10,5,9999,99999,9,999999999,0.0,999,999,99
2050,1,22,21,0,*?*?*?*?*?*?*?*?*?*?*?*?*?*?*?*?*?*?*?*?*?*?,6.1,3.9,85,99952.5,0,-0,307,0.0,-0.0,0.0,0,0,0,0,75,1.0,10,5,9999,99999,9,999999999,0.0,999,999,99
2050,1,22,22,0,*?*?*?*?*?*?*?*?*?*?*?*?*?*?*?*?*?*?*?*?*?*?,5.8,3.4,83,99952.5,0,-0,306,0.0,-0.0,0.0,0,0,0,0,77,0.5,10,5,9999,99999,9,999999999,0.0,999,999,99
2050,1,22,23,0,*?*?*?*?*?*?*?*?*?*?*?*?*?*?*?*?*?*?*?*?*?*?,5.5,3.4,85,99952.5,0,-0,304,0.0,-0.0,0.0,0,0,0,0,78,2.6,10,5,9999,99999,9,999999999,0.0,999,999,99
2050,1,22,24,0,*?*?*?*?*?*?*?*?*?*?*?*?*?*?*?*?*?*?*?*?*?*?,5.1,2.5,82,99952.5,0,-0,303,0.0,-0.0,0.0,0,0,0,0,130,1.0,10,5,9999,99999,9,999999999,0.0,999,999,99
2050,1,23,1,0,*?*?*?*?*?*?*?*?*?*?*?*?*?*?*?*?*?*?*?*?*?*?,5.1,3.2,88,100638,0,-0,303,0.0,-0.0,0.0,0,0,0,0,80,0.5,10,5,9999,99999,9,999999999,0.0,999,999,99
2050,1,23,2,0,*?*?*?*?*?*?*?*?*?*?*?*?*?*?*?*?*?*?*?*?*?*?,5.0,3.0,88,100638,0,-0,302,0.0,-0.0,0.0,0,0,0,0,80,2.1,10,5,9999,99999,9,999999999,0.0,999,999,99
2050,1,23,3,0,*?*?*?*?*?*?*?*?*?*?*?*?*?*?*?*?*?*?*?*?*?*?,4.6,3.4,92,100638,0,-0,300,0.0,-0.0,0.0,0,0,0,0,80,1.5,10,5,9999,99999,9,999999999,0.0,999,999,99
2050,1,23,4,0,*?*?*?*?*?*?*?*?*?*?*?*?*?*?*?*?*?*?*?*?*?*?,4.3,2.3,88,100638,0,-0,299,0.0,-0.0,0.0,0,0,0,0,80,1.0,10,5,9999,99999,9,999999999,0.0,999,999,99
2050,1,23,5,0,*?*?*?*?*?*?*?*?*?*?*?*?*?*?*?*?*?*?*?*?*?*?,3.8,1.9,87,100638,0,-0,297,0.0,-0.0,0.0,0,0,0,0,80,1.5,10,5,9999,99999,9,999999999,0.0,999,999,99
2050,1,23,6,0,*?*?*?*?*?*?*?*?*?*?*?*?*?*?*?*?*?*?*?*?*?*?,4.2,2.3,87,100638,0,-0,299,0.0,-0.0,0.0,0,0,0,0,80,0.5,10,5,9999,99999,9,999999999,0.0,999,999,99
2050,1,23,7,0,*?*?*?*?*?*?*?*?*?*?*?*?*?*?*?*?*?*?*?*?*?*?,3.4,1.9,90,100638,0,-0,295,0.0,-0.0,0.0,0,0,0,0,80,2.6,10,5,9999,99999,9,999999999,0.0,999,999,99
2050,1,23,8,0,*?*?*?*?*?*?*?*?*?*?*?*?*?*?*?*?*?*?*?*?*?*?,2.6,1.3,91,100638,87,1417,287,4.6,10.0,4.0,558,338,590,61,80,0.5,9,5,9999,99999,9,999999999,0.0,999,999,99
2050,1,23,9,0,*?*?*?*?*?*?*?*?*?*?*?*?*?*?*?*?*?*?*?*?*?*?,4.3,3.6,95,100638,253,1412,272,117.1,384.2,48.2,11974,27994,7169,863,80,1.0,4,2,9999,99999,9,999999999,0.0,999,999,99
2050,1,23,10,0,*?*?*?*?*?*?*?*?*?*?*?*?*?*?*?*?*?*?*?*?*?*?,6.0,5.0,93,100638,377,1411,272,203.7,512.3,66.8,21029,43552,9826,1236,80,1.0,2,1,9999,99999,9,999999999,0.0,999,999,99
2050,1,23,11,0,*?*?*?*?*?*?*?*?*?*?*?*?*?*?*?*?*?*?*?*?*?*?,8.7,5.5,81,100638,450,1409,283,253.1,532.4,83.0,26117,47650,11944,1552,80,1.0,2,1,9999,99999,9,999999999,0.0,999,999,99
2050,1,23,12,0,*?*?*?*?*?*?*?*?*?*?*?*?*?*?*?*?*?*?*?*?*?*?,10.3,5.3,71,100638,469,1411,303,248.1,392.0,117.9,25875,35711,14866,2242,80,1.0,5,3,9999,99999,9,999999999,0.0,999,999,99
2050,1,23,13,0,*?*?*?*?*?*?*?*?*?*?*?*?*?*?*?*?*?*?*?*?*?*?,10.5,6.6,77,100638,430,1410,293,239.3,527.5,78.5,24693,46617,11359,1462,82,1.5,2,1,9999,99999,9,999999999,0.0,999,999,99
2050,1,23,14,0,*?*?*?*?*?*?*?*?*?*?*?*?*?*?*?*?*?*?*?*?*?*?,10.7,5.8,72,100638,337,1410,296,175.5,467.7,63.7,18007,38136,9322,1155,83,2.6,3,2,9999,99999,9,999999999,0.0,999,999,99
2050,1,23,15,0,*?*?*?*?*?*?*?*?*?*?*?*?*?*?*?*?*?*?*?*?*?*?,10.8,5.9,72,100638,197,1413,310,72.8,233.8,40.2,7686,14559,5479,712,85,1.5,6,3,9999,99999,9,999999999,0.0,999,999,99
2050,1,23,16,0,*?*?*?*?*?*?*?*?*?*?*?*?*?*?*?*?*?*?*?*?*?*?,10.6,5.3,70,100638,18,1422,318,0.0,0.0,0.0,0,0,0,0,87,3.1,8,4,9999,99999,9,999999999,0.0,999,999,99
2050,1,23,17,0,*?*?*?*?*?*?*?*?*?*?*?*?*?*?*?*?*?*?*?*?*?*?,9.1,5.8,80,100638,0,-0,320,0.0,-0.0,0.0,0,0,0,0,88,3.1,10,5,9999,99999,9,999999999,0.0,999,999,99
2050,1,23,18,0,*?*?*?*?*?*?*?*?*?*?*?*?*?*?*?*?*?*?*?*?*?*?,7.6,5.9,89,100638,0,-0,313,0.0,-0.0,0.0,0,0,0,0,90,2.1,10,5,9999,99999,9,999999999,0.0,999,999,99
2050,1,23,19,0,*?*?*?*?*?*?*?*?*?*?*?*?*?*?*?*?*?*?*?*?*?*?,7.5,5.8,89,100638,0,-0,313,0.0,-0.0,0.0,0,0,0,0,90,2.1,10,5,9999,99999,9,999999999,0.0,999,999,99
2050,1,23,20,0,*?*?*?*?*?*?*?*?*?*?*?*?*?*?*?*?*?*?*?*?*?*?,7.0,5.9,93,100638,0,-0,310,0.0,-0.0,0.0,0,0,0,0,90,1.0,10,5,9999,99999,9,999999999,0.0,999,999,99
2050,1,23,21,0,*?*?*?*?*?*?*?*?*?*?*?*?*?*?*?*?*?*?*?*?*?*?,6.4,5.6,95,100638,0,-0,308,0.0,-0.0,0.0,0,0,0,0,90,1.0,10,5,9999,99999,9,999999999,0.0,999,999,99
2050,1,23,22,0,*?*?*?*?*?*?*?*?*?*?*?*?*?*?*?*?*?*?*?*?*?*?,6.4,5.1,92,100638,0,-0,308,0.0,-0.0,0.0,0,0,0,0,90,0.5,10,5,9999,99999,9,999999999,0.0,999,999,99
2050,1,23,23,0,*?*?*?*?*?*?*?*?*?*?*?*?*?*?*?*?*?*?*?*?*?*?,5.3,4.5,94,100638,0,-0,303,0.0,-0.0,0.0,0,0,0,0,90,2.6,10,5,9999,99999,9,999999999,0.0,999,999,99
2050,1,23,24,0,*?*?*?*?*?*?*?*?*?*?*?*?*?*?*?*?*?*?*?*?*?*?,5.2,3.2,88,100638,0,-0,303,0.0,-0.0,0.0,0,0,0,0,80,1.0,10,5,9999,99999,9,999999999,0.0,999,999,99
2050,1,24,1,0,*?*?*?*?*?*?*?*?*?*?*?*?*?*?*?*?*?*?*?*?*?*?,2.8,2.3,100,101635,0,-0,293,0.0,-0.0,0.0,0,0,0,0,85,0.5,10,5,9999,99999,9,999999999,0.0,999,999,99
2050,1,24,2,0,*?*?*?*?*?*?*?*?*?*?*?*?*?*?*?*?*?*?*?*?*?*?,1.9,1.3,100,101635,0,-0,289,0.0,-0.0,0.0,0,0,0,0,80,2.1,10,5,9999,99999,9,999999999,0.0,999,999,99
2050,1,24,3,0,*?*?*?*?*?*?*?*?*?*?*?*?*?*?*?*?*?*?*?*?*?*?,2.3,1.5,100,101635,0,-0,291,0.0,-0.0,0.0,0,0,0,0,75,1.5,10,5,9999,99999,9,999999999,0.0,999,999,99
2050,1,24,4,0,*?*?*?*?*?*?*?*?*?*?*?*?*?*?*?*?*?*?*?*?*?*?,1.2,0.6,100,101635,0,-0,286,0.0,-0.0,0.0,0,0,0,0,70,1.0,10,5,9999,99999,9,999999999,0.0,999,999,99
2050,1,24,5,0,*?*?*?*?*?*?*?*?*?*?*?*?*?*?*?*?*?*?*?*?*?*?,0.6,-0.2,100,101635,0,-0,284,0.0,-0.0,0.0,0,0,0,0,65,1.5,10,5,9999,99999,9,999999999,0.0,999,999,99
2050,1,24,6,0,*?*?*?*?*?*?*?*?*?*?*?*?*?*?*?*?*?*?*?*?*?*?,0.5,-0.2,100,101635,0,-0,284,0.0,-0.0,0.0,0,0,0,0,60,0.5,10,5,9999,99999,9,999999999,0.0,999,999,99
2050,1,24,7,0,*?*?*?*?*?*?*?*?*?*?*?*?*?*?*?*?*?*?*?*?*?*?,-0.2,-0.6,100,101635,0,-0,281,0.0,-0.0,0.0,0,0,0,0,58,2.6,10,5,9999,99999,9,999999999,0.0,999,999,99
2050,1,24,8,0,*?*?*?*?*?*?*?*?*?*?*?*?*?*?*?*?*?*?*?*?*?*?,-0.9,-1.1,100,101635,91,1413,273,6.1,12.5,5.3,718,438,755,80,57,0.5,9,5,9999,99999,9,999999999,0.0,999,999,99
2050,1,24,9,0,*?*?*?*?*?*?*?*?*?*?*?*?*?*?*?*?*?*?*?*?*?*?,1.3,1.3,100,101635,257,1408,273,97.8,191.4,62.9,10388,13640,7537,1174,55,1.0,7,4,9999,99999,9,999999999,0.0,999,999,99
2050,1,24,10,0,*?*?*?*?*?*?*?*?*?*?*?*?*?*?*?*?*?*?*?*?*?*?,3.6,2.7,100,101635,382,1411,282,163.9,216.0,105.4,17336,18688,12296,2074,53,1.0,7,4,9999,99999,9,999999999,0.0,999,999,99
2050,1,24,11,0,*?*?*?*?*?*?*?*?*?*?*?*?*?*?*?*?*?*?*?*?*?*?,7.2,5.3,100,101635,456,1411,299,203.1,224.3,130.6,21504,20759,15068,2644,52,1.0,7,4,9999,99999,9,999999999,0.0,999,999,99
2050,1,24,12,0,*?*?*?*?*?*?*?*?*?*?*?*?*?*?*?*?*?*?*?*?*?*?,9.0,6.2,98,101635,474,1410,307,212.8,225.9,136.8,22542,21192,15748,2791,50,1.0,7,4,9999,99999,9,999999999,0.0,999,999,99
2050,1,24,13,0,*?*?*?*?*?*?*?*?*?*?*?*?*?*?*?*?*?*?*?*?*?*?,9.4,6.9,99,101635,436,1411,313,162.8,132.8,121.8,17749,12210,13948,2730,57,1.5,8,4,9999,99999,9,999999999,0.0,999,999,99
2050,1,24,14,0,*?*?*?*?*?*?*?*?*?*?*?*?*?*?*?*?*?*?*?*?*?*?,9.5,7.7,100,101635,343,1410,317,91.5,50.0,79.3,10038,4283,8979,2096,63,2.6,9,5,9999,99999,9,999999999,0.0,999,999,99
2050,1,24,15,0,*?*?*?*?*?*?*?*?*?*?*?*?*?*?*?*?*?*?*?*?*?*?,9.2,8.1,100,101635,202,1407,316,43.9,40.6,38.0,4882,2736,4534,802,70,1.5,9,5,9999,99999,9,999999999,0.0,999,999,99
2050,1,24,16,0,*?*?*?*?*?*?*?*?*?*?*?*?*?*?*?*?*?*?*?*?*?*?,9.4,7.9,100,101635,24,1437,317,0.0,0.0,0.0,0,0,0,0,77,3.1,9,5,9999,99999,9,999999999,0.0,999,999,99
2050,1,24,17,0,*?*?*?*?*?*?*?*?*?*?*?*?*?*?*?*?*?*?*?*?*?*?,7.6,7.6,100,101635,0,-0,313,0.0,-0.0,0.0,0,0,0,0,83,3.1,10,5,9999,99999,9,999999999,0.0,999,999,99
2050,1,24,18,0,*?*?*?*?*?*?*?*?*?*?*?*?*?*?*?*?*?*?*?*?*?*?,6.2,6.1,100,101635,0,-0,307,0.0,-0.0,0.0,0,0,0,0,90,2.1,10,5,9999,99999,9,999999999,0.0,999,999,99
2050,1,24,19,0,*?*?*?*?*?*?*?*?*?*?*?*?*?*?*?*?*?*?*?*?*?*?,4.9,5.0,100,101635,0,-0,301,0.0,-0.0,0.0,0,0,0,0,90,2.1,10,5,9999,99999,9,999999999,0.0,999,999,99
2050,1,24,20,0,*?*?*?*?*?*?*?*?*?*?*?*?*?*?*?*?*?*?*?*?*?*?,4.6,4.6,100,101635,0,-0,300,0.0,-0.0,0.0,0,0,0,0,90,1.0,10,5,9999,99999,9,999999999,0.0,999,999,99
2050,1,24,21,0,*?*?*?*?*?*?*?*?*?*?*?*?*?*?*?*?*?*?*?*?*?*?,4.1,4.1,100,101635,0,-0,298,0.0,-0.0,0.0,0,0,0,0,90,1.0,10,5,9999,99999,9,999999999,0.0,999,999,99
2050,1,24,22,0,*?*?*?*?*?*?*?*?*?*?*?*?*?*?*?*?*?*?*?*?*?*?,3.3,3.2,100,101635,0,-0,295,0.0,-0.0,0.0,0,0,0,0,90,0.5,10,5,9999,99999,9,999999999,0.0,999,999,99
2050,1,24,23,0,*?*?*?*?*?*?*?*?*?*?*?*?*?*?*?*?*?*?*?*?*?*?,2.2,2.3,100,101635,0,-0,290,0.0,-0.0,0.0,0,0,0,0,90,2.6,10,5,9999,99999,9,999999999,0.0,999,999,99
2050,1,24,24,0,*?*?*?*?*?*?*?*?*?*?*?*?*?*?*?*?*?*?*?*?*?*?,4.2,3.4,100,101635,0,-0,299,0.0,-0.0,0.0,0,0,0,0,90,1.0,10,5,9999,99999,9,999999999,0.0,999,999,99
2050,1,25,1,0,*?*?*?*?*?*?*?*?*?*?*?*?*?*?*?*?*?*?*?*?*?*?,0.0,-0.2,99,101307,0,-0,281,0.0,-0.0,0.0,0,0,0,0,102,0.5,10,5,9999,99999,9,999999999,0.0,999,999,99
2050,1,25,2,0,*?*?*?*?*?*?*?*?*?*?*?*?*?*?*?*?*?*?*?*?*?*?,-1.0,-1.3,97,101307,0,-0,278,0.0,-0.0,0.0,0,0,0,0,113,2.1,10,5,9999,99999,9,999999999,0.0,999,999,99
2050,1,25,3,0,*?*?*?*?*?*?*?*?*?*?*?*?*?*?*?*?*?*?*?*?*?*?,-0.5,-1.3,93,101307,0,-0,280,0.0,-0.0,0.0,0,0,0,0,125,1.5,10,5,9999,99999,9,999999999,0.0,999,999,99
2050,1,25,4,0,*?*?*?*?*?*?*?*?*?*?*?*?*?*?*?*?*?*?*?*?*?*?,-1.3,-2.2,93,101307,0,-0,276,0.0,-0.0,0.0,0,0,0,0,137,1.0,10,5,9999,99999,9,999999999,0.0,999,999,99
2050,1,25,5,0,*?*?*?*?*?*?*?*?*?*?*?*?*?*?*?*?*?*?*?*?*?*?,-1.8,-2.2,97,101307,0,-0,274,0.0,-0.0,0.0,0,0,0,0,148,1.5,10,5,9999,99999,9,999999999,0.0,999,999,99
2050,1,25,6,0,*?*?*?*?*?*?*?*?*?*?*?*?*?*?*?*?*?*?*?*?*?*?,-1.9,-2.7,94,101307,0,-0,274,0.0,-0.0,0.0,0,0,0,0,160,0.5,10,5,9999,99999,9,999999999,0.0,999,999,99
2050,1,25,7,0,*?*?*?*?*?*?*?*?*?*?*?*?*?*?*?*?*?*?*?*?*?*?,-2.4,-2.7,99,101307,0,-0,272,0.0,-0.0,0.0,0,0,0,0,160,2.6,10,5,9999,99999,9,999999999,0.0,999,999,99
2050,1,25,8,0,*?*?*?*?*?*?*?*?*?*?*?*?*?*?*?*?*?*?*?*?*?*?,-3.0,-2.9,100,101307,95,1407,265,7.6,14.9,6.5,882,539,922,101,160,0.5,9,5,9999,99999,9,999999999,0.0,999,999,99
2050,1,25,9,0,*?*?*?*?*?*?*?*?*?*?*?*?*?*?*?*?*?*?*?*?*?*?,-1.3,-1.3,99,101307,262,1409,271,64.1,45.9,55.6,7084,3486,6546,1189,160,1.0,9,5,9999,99999,9,999999999,0.0,999,999,99
2050,1,25,10,0,*?*?*?*?*?*?*?*?*?*?*?*?*?*?*?*?*?*?*?*?*?*?,0.5,-0.6,92,101307,387,1410,279,106.4,51.6,92.2,11676,4561,10432,2475,160,1.0,9,5,9999,99999,9,999999999,0.0,999,999,99
2050,1,25,11,0,*?*?*?*?*?*?*?*?*?*?*?*?*?*?*?*?*?*?*?*?*?*?,3.0,-0.0,81,101307,461,1409,289,131.5,53.5,114.0,14443,4933,12883,3149,160,1.0,9,5,9999,99999,9,999999999,0.0,999,999,99
2050,1,25,12,0,*?*?*?*?*?*?*?*?*?*?*?*?*?*?*?*?*?*?*?*?*?*?,4.4,1.5,81,101307,480,1410,295,137.8,53.9,119.5,15136,5010,13497,3326,160,1.0,9,5,9999,99999,9,999999999,0.0,999,999,99
2050,1,25,13,0,*?*?*?*?*?*?*?*?*?*?*?*?*?*?*?*?*?*?*?*?*?*?,4.4,1.7,82,101307,441,1408,300,71.9,0.0,71.9,8405,0,8427,2959,158,1.5,10,5,9999,99999,9,999999999,0.0,999,999,99
2050,1,25,14,0,*?*?*?*?*?*?*?*?*?*?*?*?*?*?*?*?*?*?*?*?*?*?,4.6,2.1,84,101307,349,1410,301,53.8,0.0,53.8,6283,0,6297,2152,157,2.6,10,5,9999,99999,9,999999999,0.0,999,999,99
2050,1,25,15,0,*?*?*?*?*?*?*?*?*?*?*?*?*?*?*?*?*?*?*?*?*?*?,4.5,2.5,87,101307,208,1408,300,26.4,0.0,26.4,3106,0,3110,1026,155,1.5,10,5,9999,99999,9,999999999,0.0,999,999,99
2050,1,25,16,0,*?*?*?*?*?*?*?*?*?*?*?*?*?*?*?*?*?*?*?*?*?*?,4.5,1.9,83,101307,29,1394,300,0.0,0.0,0.0,0,0,0,0,153,3.1,10,5,9999,99999,9,999999999,0.0,999,999,99
2050,1,25,17,0,*?*?*?*?*?*?*?*?*?*?*?*?*?*?*?*?*?*?*?*?*?*?,2.8,1.5,91,101307,0,-0,293,0.0,-0.0,0.0,0,0,0,0,152,3.1,10,5,9999,99999,9,999999999,0.0,999,999,99
2050,1,25,18,0,*?*?*?*?*?*?*?*?*?*?*?*?*?*?*?*?*?*?*?*?*?*?,1.7,0.6,93,101307,0,-0,288,0.0,-0.0,0.0,0,0,0,0,150,2.1,10,5,9999,99999,9,999999999,0.0,999,999,99
2050,1,25,19,0,*?*?*?*?*?*?*?*?*?*?*?*?*?*?*?*?*?*?*?*?*?*?,1.0,0.2,95,101307,0,-0,286,0.0,-0.0,0.0,0,0,0,0,153,2.1,10,5,9999,99999,9,999999999,0.0,999,999,99
2050,1,25,20,0,*?*?*?*?*?*?*?*?*?*?*?*?*?*?*?*?*?*?*?*?*?*?,0.6,-0.2,94,101307,0,-0,284,0.0,-0.0,0.0,0,0,0,0,157,1.0,10,5,9999,99999,9,999999999,0.0,999,999,99
2050,1,25,21,0,*?*?*?*?*?*?*?*?*?*?*?*?*?*?*?*?*?*?*?*?*?*?,0.7,-0.0,96,101307,0,-0,284,0.0,-0.0,0.0,0,0,0,0,160,1.0,10,5,9999,99999,9,999999999,0.0,999,999,99
2050,1,25,22,0,*?*?*?*?*?*?*?*?*?*?*?*?*?*?*?*?*?*?*?*?*?*?,-0.1,-0.0,100,101307,0,-0,281,0.0,-0.0,0.0,0,0,0,0,163,0.5,10,5,9999,99999,9,999999999,0.0,999,999,99
2050,1,25,23,0,*?*?*?*?*?*?*?*?*?*?*?*?*?*?*?*?*?*?*?*?*?*?,0.3,0.4,100,101307,0,-0,283,0.0,-0.0,0.0,0,0,0,0,167,2.6,10,5,9999,99999,9,999999999,0.0,999,999,99
2050,1,25,24,0,*?*?*?*?*?*?*?*?*?*?*?*?*?*?*?*?*?*?*?*?*?*?,1.1,1.0,100,101307,0,-0,286,0.0,-0.0,0.0,0,0,0,0,90,1.0,10,5,9999,99999,9,999999999,0.0,999,999,99
2050,1,26,1,0,*?*?*?*?*?*?*?*?*?*?*?*?*?*?*?*?*?*?*?*?*?*?,1.6,0.8,94,100645,0,-0,288,0.0,-0.0,0.0,0,0,0,0,195,0.5,10,5,9999,99999,9,999999999,0.0,999,999,99
2050,1,26,2,0,*?*?*?*?*?*?*?*?*?*?*?*?*?*?*?*?*?*?*?*?*?*?,2.3,1.0,91,100645,0,-0,291,0.0,-0.0,0.0,0,0,0,0,220,2.1,10,5,9999,99999,9,999999999,0.0,999,999,99
2050,1,26,3,0,*?*?*?*?*?*?*?*?*?*?*?*?*?*?*?*?*?*?*?*?*?*?,1.9,-0.0,87,100645,0,-0,289,0.0,-0.0,0.0,0,0,0,0,245,1.5,10,5,9999,99999,9,999999999,0.0,999,999,99
2050,1,26,4,0,*?*?*?*?*?*?*?*?*?*?*?*?*?*?*?*?*?*?*?*?*?*?,2.5,0.2,84,100645,0,-0,292,0.0,-0.0,0.0,0,0,0,0,270,1.0,10,5,9999,99999,9,999999999,0.0,999,999,99
2050,1,26,5,0,*?*?*?*?*?*?*?*?*?*?*?*?*?*?*?*?*?*?*?*?*?*?,1.7,-0.6,84,100645,0,-0,289,0.0,-0.0,0.0,0,0,0,0,295,1.5,10,5,9999,99999,9,999999999,0.0,999,999,99
2050,1,26,6,0,*?*?*?*?*?*?*?*?*?*?*?*?*?*?*?*?*?*?*?*?*?*?,1.3,-0.2,89,100645,0,-0,287,0.0,-0.0,0.0,0,0,0,0,320,0.5,10,5,9999,99999,9,999999999,0.0,999,999,99
2050,1,26,7,0,*?*?*?*?*?*?*?*?*?*?*?*?*?*?*?*?*?*?*?*?*?*?,0.8,-0.8,87,100645,0,-0,285,0.0,-0.0,0.0,0,0,0,0,308,2.6,10,5,9999,99999,9,999999999,0.0,999,999,99
2050,1,26,8,0,*?*?*?*?*?*?*?*?*?*?*?*?*?*?*?*?*?*?*?*?*?*?,1.6,-0.2,87,100645,100,1414,288,5.2,0.0,5.2,658,-0,657,211,297,0.5,10,5,9999,99999,9,999999999,0.0,999,999,99
2050,1,26,9,0,*?*?*?*?*?*?*?*?*?*?*?*?*?*?*?*?*?*?*?*?*?*?,2.2,0.6,88,100645,267,1410,291,37.9,0.0,37.9,4428,0,4436,1482,285,1.0,10,5,9999,99999,9,999999999,0.0,999,999,99
2050,1,26,10,0,*?*?*?*?*?*?*?*?*?*?*?*?*?*?*?*?*?*?*?*?*?*?,3.4,0.2,79,100645,392,1409,296,62.3,0.0,62.3,7273,0,7291,2523,273,1.0,10,5,9999,99999,9,999999999,0.0,999,999,99
2050,1,26,11,0,*?*?*?*?*?*?*?*?*?*?*?*?*?*?*?*?*?*?*?*?*?*?,5.3,2.1,78,100645,467,1410,304,76.8,0.0,76.8,8991,0,9016,3190,262,1.0,10,5,9999,99999,9,999999999,0.0,999,999,99
2050,1,26,12,0,*?*?*?*?*?*?*?*?*?*?*?*?*?*?*?*?*?*?*?*?*?*?,5.9,2.1,77,100645,485,1408,306,80.5,0.0,80.5,9426,0,9453,3363,250,1.0,10,5,9999,99999,9,999999999,0.0,999,999,99
2050,1,26,13,0,*?*?*?*?*?*?*?*?*?*?*?*?*?*?*?*?*?*?*?*?*?*?,6.0,1.9,74,100645,447,1408,307,73.0,0.0,73.0,8543,0,8566,3013,243,1.5,10,5,9999,99999,9,999999999,0.0,999,999,99
2050,1,26,14,0,*?*?*?*?*?*?*?*?*?*?*?*?*?*?*?*?*?*?*?*?*?*?,6.1,2.5,77,100645,355,1410,307,55.0,0.0,55.0,6421,0,6436,2203,237,2.6,10,5,9999,99999,9,999999999,0.0,999,999,99
2050,1,26,15,0,*?*?*?*?*?*?*?*?*?*?*?*?*?*?*?*?*?*?*?*?*?*?,6.0,2.7,78,100645,214,1408,307,27.6,0.0,27.6,3241,0,3246,1071,230,1.5,10,5,9999,99999,9,999999999,0.0,999,999,99
2050,1,26,16,0,*?*?*?*?*?*?*?*?*?*?*?*?*?*?*?*?*?*?*?*?*?*?,6.0,3.2,82,100645,35,1402,306,0.0,0.0,0.0,0,0,0,0,223,3.1,10,5,9999,99999,9,999999999,0.0,999,999,99
2050,1,26,17,0,*?*?*?*?*?*?*?*?*?*?*?*?*?*?*?*?*?*?*?*?*?*?,5.2,2.9,85,100645,0,-0,303,0.0,-0.0,0.0,0,0,0,0,217,3.1,10,5,9999,99999,9,999999999,0.0,999,999,99
2050,1,26,18,0,*?*?*?*?*?*?*?*?*?*?*?*?*?*?*?*?*?*?*?*?*?*?,4.7,2.9,87,100645,0,-0,301,0.0,-0.0,0.0,0,0,0,0,210,2.1,10,5,9999,99999,9,999999999,0.0,999,999,99
2050,1,26,19,0,*?*?*?*?*?*?*?*?*?*?*?*?*?*?*?*?*?*?*?*?*?*?,4.0,3.2,94,100645,0,-0,298,0.0,-0.0,0.0,0,0,0,0,207,2.1,10,5,9999,99999,9,999999999,0.0,999,999,99
2050,1,26,20,0,*?*?*?*?*?*?*?*?*?*?*?*?*?*?*?*?*?*?*?*?*?*?,4.0,3.6,96,100645,0,-0,298,0.0,-0.0,0.0,0,0,0,0,203,1.0,10,5,9999,99999,9,999999999,0.0,999,999,99
2050,1,26,21,0,*?*?*?*?*?*?*?*?*?*?*?*?*?*?*?*?*?*?*?*?*?*?,3.0,2.9,98,100645,0,-0,294,0.0,-0.0,0.0,0,0,0,0,200,1.0,10,5,9999,99999,9,999999999,0.0,999,999,99
2050,1,26,22,0,*?*?*?*?*?*?*?*?*?*?*?*?*?*?*?*?*?*?*?*?*?*?,2.8,2.5,97,100645,0,-0,293,0.0,-0.0,0.0,0,0,0,0,197,0.5,10,5,9999,99999,9,999999999,0.0,999,999,99
2050,1,26,23,0,*?*?*?*?*?*?*?*?*?*?*?*?*?*?*?*?*?*?*?*?*?*?,2.7,2.1,95,100645,0,-0,292,0.0,-0.0,0.0,0,0,0,0,193,2.6,10,5,9999,99999,9,999999999,0.0,999,999,99
2050,1,26,24,0,*?*?*?*?*?*?*?*?*?*?*?*?*?*?*?*?*?*?*?*?*?*?,0.8,0.6,98,100645,0,-0,285,0.0,-0.0,0.0,0,0,0,0,170,1.0,10,5,9999,99999,9,999999999,0.0,999,999,99
2050,1,27,1,0,*?*?*?*?*?*?*?*?*?*?*?*?*?*?*?*?*?*?*?*?*?*?,2.4,2.5,100,99807.9,0,-0,291,0.0,-0.0,0.0,0,0,0,0,198,0.5,10,5,9999,99999,9,999999999,0.0,999,999,99
2050,1,27,2,0,*?*?*?*?*?*?*?*?*?*?*?*?*?*?*?*?*?*?*?*?*?*?,2.3,2.3,100,99807.9,0,-0,291,0.0,-0.0,0.0,0,0,0,0,207,2.1,10,5,9999,99999,9,999999999,0.0,999,999,99
2050,1,27,3,0,*?*?*?*?*?*?*?*?*?*?*?*?*?*?*?*?*?*?*?*?*?*?,2.7,2.7,100,99807.9,0,-0,292,0.0,-0.0,0.0,0,0,0,0,215,1.5,10,5,9999,99999,9,999999999,0.0,999,999,99
2050,1,27,4,0,*?*?*?*?*?*?*?*?*?*?*?*?*?*?*?*?*?*?*?*?*?*?,1.5,1.5,100,99807.9,0,-0,287,0.0,-0.0,0.0,0,0,0,0,223,1.0,10,5,9999,99999,9,999999999,0.0,999,999,99
2050,1,27,5,0,*?*?*?*?*?*?*?*?*?*?*?*?*?*?*?*?*?*?*?*?*?*?,1.1,1.0,100,99807.9,0,-0,286,0.0,-0.0,0.0,0,0,0,0,232,1.5,10,5,9999,99999,9,999999999,0.0,999,999,99
2050,1,27,6,0,*?*?*?*?*?*?*?*?*?*?*?*?*?*?*?*?*?*?*?*?*?*?,0.4,0.4,100,99807.9,0,-0,283,0.0,-0.0,0.0,0,0,0,0,240,0.5,10,5,9999,99999,9,999999999,0.0,999,999,99
2050,1,27,7,0,*?*?*?*?*?*?*?*?*?*?*?*?*?*?*?*?*?*?*?*?*?*?,-0.3,-0.2,100,99807.9,0,-0,280,0.0,-0.0,0.0,0,0,0,0,243,2.6,10,5,9999,99999,9,999999999,0.0,999,999,99
2050,1,27,8,0,*?*?*?*?*?*?*?*?*?*?*?*?*?*?*?*?*?*?*?*?*?*?,0.9,0.8,100,99807.9,104,1405,285,6.1,0.0,6.1,766,-0,765,247,247,0.5,10,5,9999,99999,9,999999999,0.0,999,999,99
2050,1,27,9,0,*?*?*?*?*?*?*?*?*?*?*?*?*?*?*?*?*?*?*?*?*?*?,2.1,2.1,100,99807.9,272,1409,281,89.4,116.8,66.9,9792,8993,7788,1435,250,1.0,8,4,9999,99999,9,999999999,0.0,999,999,99
2050,1,27,10,0,*?*?*?*?*?*?*?*?*?*?*?*?*?*?*?*?*?*?*?*?*?*?,4.0,3.9,100,99807.9,397,1408,289,145.8,130.2,109.0,15896,11630,12524,2417,253,1.0,8,4,9999,99999,9,999999999,0.0,999,999,99
2050,1,27,11,0,*?*?*?*?*?*?*?*?*?*?*?*?*?*?*?*?*?*?*?*?*?*?,6.7,6.2,100,99807.9,472,1408,297,212.0,225.8,136.3,22452,21156,15688,2780,257,1.0,7,4,9999,99999,9,999999999,0.0,999,999,99
2050,1,27,12,0,*?*?*?*?*?*?*?*?*?*?*?*?*?*?*?*?*?*?*?*?*?*?,8.3,7.0,100,99807.9,491,1408,304,222.1,227.4,142.8,23534,21580,16395,2935,260,1.0,7,4,9999,99999,9,999999999,0.0,999,999,99
2050,1,27,13,0,*?*?*?*?*?*?*?*?*?*?*?*?*?*?*?*?*?*?*?*?*?*?,9.0,7.1,100,99807.9,453,1408,307,201.9,224.1,129.8,21379,20706,14984,2629,260,1.5,7,4,9999,99999,9,999999999,0.0,999,999,99
2050,1,27,14,0,*?*?*?*?*?*?*?*?*?*?*?*?*?*?*?*?*?*?*?*?*?*?,9.1,5.8,91,99807.9,361,1410,307,152.9,213.1,98.3,16173,17999,11511,1920,260,2.6,7,4,9999,99999,9,999999999,0.0,999,999,99
2050,1,27,15,0,*?*?*?*?*?*?*?*?*?*?*?*?*?*?*?*?*?*?*?*?*?*?,8.8,5.6,92,99807.9,220,1407,314,50.0,42.5,43.3,5545,2983,5142,918,260,1.5,9,5,9999,99999,9,999999999,0.0,999,999,99
2050,1,27,16,0,*?*?*?*?*?*?*?*?*?*?*?*?*?*?*?*?*?*?*?*?*?*?,9.0,5.5,90,99807.9,41,1406,319,0.0,0.0,0.0,0,0,0,0,260,3.1,10,5,9999,99999,9,999999999,0.0,999,999,99
2050,1,27,17,0,*?*?*?*?*?*?*?*?*?*?*?*?*?*?*?*?*?*?*?*?*?*?,7.5,5.3,98,99807.9,0,-0,313,0.0,-0.0,0.0,0,0,0,0,260,3.1,10,5,9999,99999,9,999999999,0.0,999,999,99
2050,1,27,18,0,*?*?*?*?*?*?*?*?*?*?*?*?*?*?*?*?*?*?*?*?*?*?,5.6,3.2,97,99807.9,0,-0,305,0.0,-0.0,0.0,0,0,0,0,260,2.1,10,5,9999,99999,9,999999999,0.0,999,999,99
2050,1,27,19,0,*?*?*?*?*?*?*?*?*?*?*?*?*?*?*?*?*?*?*?*?*?*?,5.3,2.9,96,99807.9,0,-0,303,0.0,-0.0,0.0,0,0,0,0,253,2.1,10,5,9999,99999,9,999999999,0.0,999,999,99
2050,1,27,20,0,*?*?*?*?*?*?*?*?*?*?*?*?*?*?*?*?*?*?*?*?*?*?,4.8,1.3,89,99807.9,0,-0,302,0.0,-0.0,0.0,0,0,0,0,247,1.0,10,5,9999,99999,9,999999999,0.0,999,999,99
2050,1,27,21,0,*?*?*?*?*?*?*?*?*?*?*?*?*?*?*?*?*?*?*?*?*?*?,4.5,2.5,99,99807.9,0,-0,300,0.0,-0.0,0.0,0,0,0,0,240,1.0,10,5,9999,99999,9,999999999,0.0,999,999,99
2050,1,27,22,0,*?*?*?*?*?*?*?*?*?*?*?*?*?*?*?*?*?*?*?*?*?*?,3.7,1.7,99,99807.9,0,-0,297,0.0,-0.0,0.0,0,0,0,0,233,0.5,10,5,9999,99999,9,999999999,0.0,999,999,99
2050,1,27,23,0,*?*?*?*?*?*?*?*?*?*?*?*?*?*?*?*?*?*?*?*?*?*?,3.5,2.3,100,99807.9,0,-0,296,0.0,-0.0,0.0,0,0,0,0,227,2.6,10,5,9999,99999,9,999999999,1.1,999,999,99
2050,1,27,24,0,*?*?*?*?*?*?*?*?*?*?*?*?*?*?*?*?*?*?*?*?*?*?,2.5,2.5,100,99807.9,0,-0,291,0.0,-0.0,0.0,0,0,0,0,190,1.0,10,5,9999,99999,9,999999999,0.0,999,999,99
2050,1,28,1,0,*?*?*?*?*?*?*?*?*?*?*?*?*?*?*?*?*?*?*?*?*?*?,4.0,2.5,90,100554,0,-0,298,0.0,-0.0,0.0,0,0,0,0,222,0.5,10,5,9999,99999,9,999999999,0.1,999,999,99
2050,1,28,2,0,*?*?*?*?*?*?*?*?*?*?*?*?*?*?*?*?*?*?*?*?*?*?,4.4,2.7,89,100554,0,-0,300,0.0,-0.0,0.0,0,0,0,0,223,2.1,10,5,9999,99999,9,999999999,0.4,999,999,99
2050,1,28,3,0,*?*?*?*?*?*?*?*?*?*?*?*?*?*?*?*?*?*?*?*?*?*?,3.7,2.5,91,100554,0,-0,297,0.0,-0.0,0.0,0,0,0,0,225,1.5,10,5,9999,99999,9,999999999,1.2,999,999,99
2050,1,28,4,0,*?*?*?*?*?*?*?*?*?*?*?*?*?*?*?*?*?*?*?*?*?*?,4.0,1.5,84,100554,0,-0,298,0.0,-0.0,0.0,0,0,0,0,227,1.0,10,5,9999,99999,9,999999999,0.0,999,999,99
2050,1,28,5,0,*?*?*?*?*?*?*?*?*?*?*?*?*?*?*?*?*?*?*?*?*?*?,3.7,2.1,88,100554,0,-0,297,0.0,-0.0,0.0,0,0,0,0,228,1.5,10,5,9999,99999,9,999999999,0.4,999,999,99
2050,1,28,6,0,*?*?*?*?*?*?*?*?*?*?*?*?*?*?*?*?*?*?*?*?*?*?,3.2,1.9,90,100554,0,-0,295,0.0,-0.0,0.0,0,0,0,0,230,0.5,10,5,9999,99999,9,999999999,1.1,999,999,99
2050,1,28,7,0,*?*?*?*?*?*?*?*?*?*?*?*?*?*?*?*?*?*?*?*?*?*?,2.6,1.5,92,100554,0,-0,292,0.0,-0.0,0.0,0,0,0,0,225,2.6,10,5,9999,99999,9,999999999,0.0,999,999,99
2050,1,28,8,0,*?*?*?*?*?*?*?*?*?*?*?*?*?*?*?*?*?*?*?*?*?*?,3.5,2.5,92,100554,109,1407,296,7.1,0.0,7.1,877,-0,877,283,220,0.5,10,5,9999,99999,9,999999999,0.7,999,999,99
2050,1,28,9,0,*?*?*?*?*?*?*?*?*?*?*?*?*?*?*?*?*?*?*?*?*?*?,4.3,3.2,92,100554,277,1408,299,39.9,0.0,39.9,4658,0,4666,1564,215,1.0,10,5,9999,99999,9,999999999,1.1,999,999,99
2050,1,28,10,0,*?*?*?*?*?*?*?*?*?*?*?*?*?*?*?*?*?*?*?*?*?*?,5.5,3.0,84,100554,403,1409,304,64.4,0.0,64.4,7523,0,7542,2619,210,1.0,10,5,9999,99999,9,999999999,0.9,999,999,99
2050,1,28,11,0,*?*?*?*?*?*?*?*?*?*?*?*?*?*?*?*?*?*?*?*?*?*?,7.4,4.6,82,100554,478,1409,312,79.1,0.0,79.1,9259,0,9285,3297,205,1.0,10,5,9999,99999,9,999999999,0.1,999,999,99
2050,1,28,12,0,*?*?*?*?*?*?*?*?*?*?*?*?*?*?*?*?*?*?*?*?*?*?,8.1,5.5,83,100554,497,1408,315,82.8,0.0,82.8,9706,0,9734,3476,200,1.0,10,5,9999,99999,9,999999999,0.0,999,999,99
2050,1,28,13,0,*?*?*?*?*?*?*?*?*?*?*?*?*?*?*?*?*?*?*?*?*?*?,8.3,5.3,81,100554,459,1407,316,75.4,0.0,75.4,8827,0,8851,3125,203,1.5,10,5,9999,99999,9,999999999,0.0,999,999,99
2050,1,28,14,0,*?*?*?*?*?*?*?*?*?*?*?*?*?*?*?*?*?*?*?*?*?*?,8.6,5.1,78,100554,367,1409,318,57.4,0.0,57.4,6703,0,6719,2308,207,2.6,10,5,9999,99999,9,999999999,0.1,999,999,99
2050,1,28,15,0,*?*?*?*?*?*?*?*?*?*?*?*?*?*?*?*?*?*?*?*?*?*?,8.5,5.1,79,100554,226,1406,317,30.0,0.0,30.0,3516,0,3521,1165,210,1.5,10,5,9999,99999,9,999999999,0.1,999,999,99
2050,1,28,16,0,*?*?*?*?*?*?*?*?*?*?*?*?*?*?*?*?*?*?*?*?*?*?,8.6,5.8,83,100554,47,1406,318,0.0,0.0,0.0,0,0,0,0,213,3.1,10,5,9999,99999,9,999999999,0.0,999,999,99
2050,1,28,17,0,*?*?*?*?*?*?*?*?*?*?*?*?*?*?*?*?*?*?*?*?*?*?,7.5,5.5,87,100554,0,-0,313,0.0,-0.0,0.0,0,0,0,0,217,3.1,10,5,9999,99999,9,999999999,0.0,999,999,99
2050,1,28,18,0,*?*?*?*?*?*?*?*?*?*?*?*?*?*?*?*?*?*?*?*?*?*?,6.6,5.1,91,100554,0,-0,309,0.0,-0.0,0.0,0,0,0,0,220,2.1,10,5,9999,99999,9,999999999,0.2,999,999,99
2050,1,28,19,0,*?*?*?*?*?*?*?*?*?*?*?*?*?*?*?*?*?*?*?*?*?*?,6.2,5.5,95,100554,0,-0,307,0.0,-0.0,0.0,0,0,0,0,223,2.1,10,5,9999,99999,9,999999999,0.1,999,999,99
2050,1,28,20,0,*?*?*?*?*?*?*?*?*?*?*?*?*?*?*?*?*?*?*?*?*?*?,6.0,5.6,97,100554,0,-0,306,0.0,-0.0,0.0,0,0,0,0,227,1.0,10,5,9999,99999,9,999999999,0.0,999,999,99
2050,1,28,21,0,*?*?*?*?*?*?*?*?*?*?*?*?*?*?*?*?*?*?*?*?*?*?,5.6,4.8,95,100554,0,-0,304,0.0,-0.0,0.0,0,0,0,0,230,1.0,10,5,9999,99999,9,999999999,0.0,999,999,99
2050,1,28,22,0,*?*?*?*?*?*?*?*?*?*?*?*?*?*?*?*?*?*?*?*?*?*?,5.6,3.6,87,100554,0,-0,305,0.0,-0.0,0.0,0,0,0,0,233,0.5,10,5,9999,99999,9,999999999,0.0,999,999,99
2050,1,28,23,0,*?*?*?*?*?*?*?*?*?*?*?*?*?*?*?*?*?*?*?*?*?*?,5.3,3.4,87,100554,0,-0,303,0.0,-0.0,0.0,0,0,0,0,237,2.6,10,5,9999,99999,9,999999999,2.1,999,999,99
2050,1,28,24,0,*?*?*?*?*?*?*?*?*?*?*?*?*?*?*?*?*?*?*?*?*?*?,3.2,2.3,94,100554,0,-0,294,0.0,-0.0,0.0,0,0,0,0,220,1.0,10,5,9999,99999,9,999999999,0.4,999,999,99
2050,1,29,1,0,*?*?*?*?*?*?*?*?*?*?*?*?*?*?*?*?*?*?*?*?*?*?,5.2,4.5,97,100350,0,-0,303,0.0,-0.0,0.0,0,0,0,0,230,0.5,10,5,9999,99999,9,999999999,1.4,999,999,99
2050,1,29,2,0,*?*?*?*?*?*?*?*?*?*?*?*?*?*?*?*?*?*?*?*?*?*?,5.3,4.8,99,100350,0,-0,303,0.0,-0.0,0.0,0,0,0,0,220,2.1,10,5,9999,99999,9,999999999,0.0,999,999,99
2050,1,29,3,0,*?*?*?*?*?*?*?*?*?*?*?*?*?*?*?*?*?*?*?*?*?*?,5.2,4.6,99,100350,0,-0,303,0.0,-0.0,0.0,0,0,0,0,210,1.5,10,5,9999,99999,9,999999999,0.0,999,999,99
2050,1,29,4,0,*?*?*?*?*?*?*?*?*?*?*?*?*?*?*?*?*?*?*?*?*?*?,5.4,5.5,100,100350,0,-0,303,0.0,-0.0,0.0,0,0,0,0,200,1.0,10,5,9999,99999,9,999999999,0.1,999,999,99
2050,1,29,5,0,*?*?*?*?*?*?*?*?*?*?*?*?*?*?*?*?*?*?*?*?*?*?,4.9,5.0,100,100350,0,-0,301,0.0,-0.0,0.0,0,0,0,0,190,1.5,10,5,9999,99999,9,999999999,0.0,999,999,99
2050,1,29,6,0,*?*?*?*?*?*?*?*?*?*?*?*?*?*?*?*?*?*?*?*?*?*?,4.4,4.5,100,100350,0,-0,299,0.0,-0.0,0.0,0,0,0,0,180,0.5,10,5,9999,99999,9,999999999,0.1,999,999,99
2050,1,29,7,0,*?*?*?*?*?*?*?*?*?*?*?*?*?*?*?*?*?*?*?*?*?*?,4.8,4.8,100,100350,0,-0,301,0.0,-0.0,0.0,0,0,0,0,188,2.6,10,5,9999,99999,9,999999999,1.4,999,999,99
2050,1,29,8,0,*?*?*?*?*?*?*?*?*?*?*?*?*?*?*?*?*?*?*?*?*?*?,5.3,5.3,100,100350,114,1407,303,8.1,0.0,8.1,990,-0,989,321,197,0.5,10,5,9999,99999,9,999999999,4.2,999,999,99
2050,1,29,9,0,*?*?*?*?*?*?*?*?*?*?*?*?*?*?*?*?*?*?*?*?*?*?,5.4,4.6,98,100350,282,1406,295,94.2,118.4,70.4,10305,9267,8188,1515,205,1.0,8,4,9999,99999,9,999999999,0.0,999,999,99
2050,1,29,10,0,*?*?*?*?*?*?*?*?*?*?*?*?*?*?*?*?*?*?*?*?*?*?,5.7,5.1,98,100350,408,1407,296,150.8,131.1,112.8,16446,11804,12950,2510,213,1.0,8,4,9999,99999,9,999999999,0.1,999,999,99
2050,1,29,11,0,*?*?*?*?*?*?*?*?*?*?*?*?*?*?*?*?*?*?*?*?*?*?,7.0,5.1,91,100350,484,1409,302,184.7,135.5,138.2,20136,12838,15773,3145,222,1.0,8,4,9999,99999,9,999999999,0.1,999,999,99
2050,1,29,12,0,*?*?*?*?*?*?*?*?*?*?*?*?*?*?*?*?*?*?*?*?*?*?,7.6,5.3,88,100350,503,1407,309,146.0,54.3,126.6,16035,5104,14292,3558,230,1.0,9,5,9999,99999,9,999999999,0.0,999,999,99
2050,1,29,13,0,*?*?*?*?*?*?*?*?*?*?*?*?*?*?*?*?*?*?*?*?*?*?,7.5,5.6,90,100350,466,1410,313,76.7,0.0,76.7,8975,0,8999,3184,230,1.5,10,5,9999,99999,9,999999999,0.0,999,999,99
2050,1,29,14,0,*?*?*?*?*?*?*?*?*?*?*?*?*?*?*?*?*?*?*?*?*?*?,7.7,5.6,89,100350,373,1407,309,101.9,51.1,88.3,11181,4482,9992,2358,230,2.6,9,5,9999,99999,9,999999999,0.0,999,999,99
2050,1,29,15,0,*?*?*?*?*?*?*?*?*?*?*?*?*?*?*?*?*?*?*?*?*?*?,8.0,5.1,84,100350,233,1411,311,54.2,43.6,47.0,6004,3140,5563,998,230,1.5,9,5,9999,99999,9,999999999,0.1,999,999,99
2050,1,29,16,0,*?*?*?*?*?*?*?*?*?*?*?*?*?*?*?*?*?*?*?*?*?*?,7.9,7.0,97,100350,53,1405,310,0.0,0.0,0.0,0,0,0,0,230,3.1,9,5,9999,99999,9,999999999,0.0,999,999,99
2050,1,29,17,0,*?*?*?*?*?*?*?*?*?*?*?*?*?*?*?*?*?*?*?*?*?*?,7.2,6.7,100,100350,0,-0,311,0.0,-0.0,0.0,0,0,0,0,230,3.1,10,5,9999,99999,9,999999999,0.0,999,999,99
2050,1,29,18,0,*?*?*?*?*?*?*?*?*?*?*?*?*?*?*?*?*?*?*?*?*?*?,7.2,5.6,92,100350,0,-0,311,0.0,-0.0,0.0,0,0,0,0,230,2.1,10,5,9999,99999,9,999999999,0.0,999,999,99
2050,1,29,19,0,*?*?*?*?*?*?*?*?*?*?*?*?*?*?*?*?*?*?*?*?*?*?,6.6,5.8,97,100350,0,-0,309,0.0,-0.0,0.0,0,0,0,0,230,2.1,10,5,9999,99999,9,999999999,0.0,999,999,99
2050,1,29,20,0,*?*?*?*?*?*?*?*?*?*?*?*?*?*?*?*?*?*?*?*?*?*?,6.4,5.9,99,100350,0,-0,308,0.0,-0.0,0.0,0,0,0,0,230,1.0,10,5,9999,99999,9,999999999,0.0,999,999,99
2050,1,29,21,0,*?*?*?*?*?*?*?*?*?*?*?*?*?*?*?*?*?*?*?*?*?*?,6.1,4.8,93,100350,0,-0,307,0.0,-0.0,0.0,0,0,0,0,230,1.0,10,5,9999,99999,9,999999999,0.0,999,999,99
2050,1,29,22,0,*?*?*?*?*?*?*?*?*?*?*?*?*?*?*?*?*?*?*?*?*?*?,6.1,5.3,97,100350,0,-0,307,0.0,-0.0,0.0,0,0,0,0,230,0.5,10,5,9999,99999,9,999999999,0.0,999,999,99
2050,1,29,23,0,*?*?*?*?*?*?*?*?*?*?*?*?*?*?*?*?*?*?*?*?*?*?,5.3,4.8,99,100350,0,-0,303,0.0,-0.0,0.0,0,0,0,0,230,2.6,10,5,9999,99999,9,999999999,0.3,999,999,99
2050,1,29,24,0,*?*?*?*?*?*?*?*?*?*?*?*?*?*?*?*?*?*?*?*?*?*?,5.1,3.9,95,100350,0,-0,302,0.0,-0.0,0.0,0,0,0,0,240,1.0,10,5,9999,99999,9,999999999,3.6,999,999,99
2050,1,30,1,0,*?*?*?*?*?*?*?*?*?*?*?*?*?*?*?*?*?*?*?*?*?*?,3.5,3.2,100,100844,0,-0,296,0.0,-0.0,0.0,0,0,0,0,233,0.5,10,5,9999,99999,9,999999999,0.0,999,999,99
2050,1,30,2,0,*?*?*?*?*?*?*?*?*?*?*?*?*?*?*?*?*?*?*?*?*?*?,2.7,2.3,100,100844,0,-0,292,0.0,-0.0,0.0,0,0,0,0,237,2.1,10,5,9999,99999,9,999999999,0.0,999,999,99
2050,1,30,3,0,*?*?*?*?*?*?*?*?*?*?*?*?*?*?*?*?*?*?*?*?*?*?,2.6,2.3,100,100844,0,-0,292,0.0,-0.0,0.0,0,0,0,0,240,1.5,10,5,9999,99999,9,999999999,0.0,999,999,99
2050,1,30,4,0,*?*?*?*?*?*?*?*?*?*?*?*?*?*?*?*?*?*?*?*?*?*?,1.6,1.5,100,100844,0,-0,288,0.0,-0.0,0.0,0,0,0,0,243,1.0,10,5,9999,99999,9,999999999,0.0,999,999,99
2050,1,30,5,0,*?*?*?*?*?*?*?*?*?*?*?*?*?*?*?*?*?*?*?*?*?*?,0.6,0.6,100,100844,0,-0,284,0.0,-0.0,0.0,0,0,0,0,247,1.5,10,5,9999,99999,9,999999999,0.0,999,999,99
2050,1,30,6,0,*?*?*?*?*?*?*?*?*?*?*?*?*?*?*?*?*?*?*?*?*?*?,1.3,1.3,100,100844,0,-0,287,0.0,-0.0,0.0,0,0,0,0,250,0.5,10,5,9999,99999,9,999999999,0.0,999,999,99
2050,1,30,7,0,*?*?*?*?*?*?*?*?*?*?*?*?*?*?*?*?*?*?*?*?*?*?,2.0,1.9,100,100844,0,-0,289,0.0,-0.0,0.0,0,0,0,0,253,2.6,10,5,9999,99999,9,999999999,0.0,999,999,99
2050,1,30,8,0,*?*?*?*?*?*?*?*?*?*?*?*?*?*?*?*?*?*?*?*?*?*?,2.2,2.3,100,100844,119,1405,290,9.1,0.0,9.1,1108,-0,1108,360,257,0.5,10,5,9999,99999,9,999999999,0.0,999,999,99
2050,1,30,9,0,*?*?*?*?*?*?*?*?*?*?*?*?*?*?*?*?*?*?*?*?*?*?,2.2,2.3,100,100844,288,1409,290,42.0,0.0,42.0,4906,0,4915,1651,260,1.0,10,5,9999,99999,9,999999999,0.0,999,999,99
2050,1,30,10,0,*?*?*?*?*?*?*?*?*?*?*?*?*?*?*?*?*?*?*?*?*?*?,4.3,4.3,100,100844,414,1407,299,66.7,0.0,66.7,7790,0,7810,2720,263,1.0,10,5,9999,99999,9,999999999,0.0,999,999,99
2050,1,30,11,0,*?*?*?*?*?*?*?*?*?*?*?*?*?*?*?*?*?*?*?*?*?*?,6.6,5.9,100,100844,490,1408,309,81.4,0.0,81.4,9539,0,9566,3408,267,1.0,10,5,9999,99999,9,999999999,0.0,999,999,99
2050,1,30,12,0,*?*?*?*?*?*?*?*?*?*?*?*?*?*?*?*?*?*?*?*?*?*?,8.0,6.6,100,100844,509,1407,315,85.3,0.0,85.3,9996,0,10025,3593,270,1.0,10,5,9999,99999,9,999999999,0.0,999,999,99
2050,1,30,13,0,*?*?*?*?*?*?*?*?*?*?*?*?*?*?*?*?*?*?*?*?*?*?,8.2,6.9,100,100844,472,1408,316,77.9,0.0,77.9,9122,0,9147,3242,270,1.5,10,5,9999,99999,9,999999999,0.0,999,999,99
2050,1,30,14,0,*?*?*?*?*?*?*?*?*?*?*?*?*?*?*?*?*?*?*?*?*?*?,8.5,7.6,100,100844,379,1406,317,59.9,0.0,59.9,6993,0,7010,2416,270,2.6,10,5,9999,99999,9,999999999,0.0,999,999,99
2050,1,30,15,0,*?*?*?*?*?*?*?*?*?*?*?*?*?*?*?*?*?*?*?*?*?*?,8.4,7.1,100,100844,239,1409,316,32.4,0.0,32.4,3799,0,3805,1263,270,1.5,10,5,9999,99999,9,999999999,0.0,999,999,99
2050,1,30,16,0,*?*?*?*?*?*?*?*?*?*?*?*?*?*?*?*?*?*?*?*?*?*?,8.2,6.6,98,100844,59,1402,316,0.0,0.0,0.0,0,0,0,0,270,3.1,10,5,9999,99999,9,999999999,0.0,999,999,99
2050,1,30,17,0,*?*?*?*?*?*?*?*?*?*?*?*?*?*?*?*?*?*?*?*?*?*?,7.0,6.4,100,100844,0,-0,310,0.0,-0.0,0.0,0,0,0,0,270,3.1,10,5,9999,99999,9,999999999,0.0,999,999,99
2050,1,30,18,0,*?*?*?*?*?*?*?*?*?*?*?*?*?*?*?*?*?*?*?*?*?*?,6.1,5.8,100,100844,0,-0,306,0.0,-0.0,0.0,0,0,0,0,270,2.1,10,5,9999,99999,9,999999999,0.0,999,999,99
2050,1,30,19,0,*?*?*?*?*?*?*?*?*?*?*?*?*?*?*?*?*?*?*?*?*?*?,5.1,5.0,100,100844,0,-0,302,0.0,-0.0,0.0,0,0,0,0,265,2.1,10,5,9999,99999,9,999999999,0.1,999,999,99
2050,1,30,20,0,*?*?*?*?*?*?*?*?*?*?*?*?*?*?*?*?*?*?*?*?*?*?,4.3,4.3,100,100844,0,-0,299,0.0,-0.0,0.0,0,0,0,0,260,1.0,10,5,9999,99999,9,999999999,0.0,999,999,99
2050,1,30,21,0,*?*?*?*?*?*?*?*?*?*?*?*?*?*?*?*?*?*?*?*?*?*?,4.8,4.1,100,100844,0,-0,301,0.0,-0.0,0.0,0,0,0,0,255,1.0,10,5,9999,99999,9,999999999,0.0,999,999,99
2050,1,30,22,0,*?*?*?*?*?*?*?*?*?*?*?*?*?*?*?*?*?*?*?*?*?*?,3.8,3.8,100,100844,0,-0,297,0.0,-0.0,0.0,0,0,0,0,250,0.5,10,5,9999,99999,9,999999999,0.0,999,999,99
2050,1,30,23,0,*?*?*?*?*?*?*?*?*?*?*?*?*?*?*?*?*?*?*?*?*?*?,2.4,2.3,100,100844,0,-0,291,0.0,-0.0,0.0,0,0,0,0,245,2.6,10,5,9999,99999,9,999999999,0.0,999,999,99
2050,1,30,24,0,*?*?*?*?*?*?*?*?*?*?*?*?*?*?*?*?*?*?*?*?*?*?,4.5,3.9,100,100844,0,-0,300,0.0,-0.0,0.0,0,0,0,0,230,1.0,10,5,9999,99999,9,999999999,0.0,999,999,99
2050,1,31,1,0,*?*?*?*?*?*?*?*?*?*?*?*?*?*?*?*?*?*?*?*?*?*?,-0.9,-0.8,100,101334,0,-0,278,0.0,-0.0,0.0,0,0,0,0,240,0.5,10,5,9999,99999,9,999999999,0.0,999,999,99
2050,1,31,2,0,*?*?*?*?*?*?*?*?*?*?*?*?*?*?*?*?*?*?*?*?*?*?,-2.0,-1.9,100,101334,0,-0,274,0.0,-0.0,0.0,0,0,0,0,240,2.1,10,5,9999,99999,9,999999999,0.0,999,999,99
2050,1,31,3,0,*?*?*?*?*?*?*?*?*?*?*?*?*?*?*?*?*?*?*?*?*?*?,-2.6,-2.7,100,101334,0,-0,271,0.0,-0.0,0.0,0,0,0,0,240,1.5,10,5,9999,99999,9,999999999,0.0,999,999,99
2050,1,31,4,0,*?*?*?*?*?*?*?*?*?*?*?*?*?*?*?*?*?*?*?*?*?*?,-2.4,-2.4,100,101334,0,-0,272,0.0,-0.0,0.0,0,0,0,0,240,1.0,10,5,9999,99999,9,999999999,0.0,999,999,99
2050,1,31,5,0,*?*?*?*?*?*?*?*?*?*?*?*?*?*?*?*?*?*?*?*?*?*?,-3.4,-4.2,100,101334,0,-0,268,0.0,-0.0,0.0,0,0,0,0,240,1.5,10,5,9999,99999,9,999999999,0.0,999,999,99
2050,1,31,6,0,*?*?*?*?*?*?*?*?*?*?*?*?*?*?*?*?*?*?*?*?*?*?,-4.4,-4.5,100,101334,0,-0,264,0.0,-0.0,0.0,0,0,0,0,240,0.5,10,5,9999,99999,9,999999999,0.0,999,999,99
2050,1,31,7,0,*?*?*?*?*?*?*?*?*?*?*?*?*?*?*?*?*?*?*?*?*?*?,-4.0,-3.9,100,101334,0,-0,266,0.0,-0.0,0.0,0,0,0,0,245,2.6,10,5,9999,99999,9,999999999,0.0,999,999,99
2050,1,31,8,0,*?*?*?*?*?*?*?*?*?*?*?*?*?*?*?*?*?*?*?*?*?*?,-3.6,-3.9,100,101334,124,1402,267,10.1,0.0,10.1,1228,-0,1228,399,250,0.5,10,5,9999,99999,9,999999999,0.0,999,999,99
2050,1,31,9,0,*?*?*?*?*?*?*?*?*?*?*?*?*?*?*?*?*?*?*?*?*?*?,-2.1,-2.7,100,101334,293,1406,268,74.9,47.8,64.9,8255,3815,7608,1399,255,1.0,9,5,9999,99999,9,999999999,0.0,999,999,99
2050,1,31,10,0,*?*?*?*?*?*?*?*?*?*?*?*?*?*?*?*?*?*?*?*?*?*?,-0.9,-2.2,99,101334,420,1407,273,117.8,52.5,102.2,12935,4744,11547,2775,260,1.0,9,5,9999,99999,9,999999999,0.0,999,999,99
2050,1,31,11,0,*?*?*?*?*?*?*?*?*?*?*?*?*?*?*?*?*?*?*?*?*?*?,1.5,-0.0,99,101334,496,1408,283,143.6,54.2,124.5,15767,5077,14056,3488,265,1.0,9,5,9999,99999,9,999999999,0.0,999,999,99
2050,1,31,12,0,*?*?*?*?*?*?*?*?*?*?*?*?*?*?*?*?*?*?*?*?*?*?,2.8,0.4,94,101334,516,1408,288,150.3,54.6,130.3,16509,5150,14712,3683,270,1.0,9,5,9999,99999,9,999999999,0.0,999,999,99
2050,1,31,13,0,*?*?*?*?*?*?*?*?*?*?*?*?*?*?*?*?*?*?*?*?*?*?,3.4,1.7,99,101334,478,1407,291,137.6,53.9,119.3,15106,5007,13470,3317,267,1.5,9,5,9999,99999,9,999999999,0.0,999,999,99
2050,1,31,14,0,*?*?*?*?*?*?*?*?*?*?*?*?*?*?*?*?*?*?*?*?*?*?,3.5,0.2,88,101334,386,1408,296,61.2,0.0,61.2,7142,0,7160,2473,263,2.6,10,5,9999,99999,9,999999999,0.0,999,999,99
2050,1,31,15,0,*?*?*?*?*?*?*?*?*?*?*?*?*?*?*?*?*?*?*?*?*?*?,3.0,0.8,96,101334,245,1407,294,33.7,0.0,33.7,3942,0,3948,1312,260,1.5,10,5,9999,99999,9,999999999,0.0,999,999,99
2050,1,31,16,0,*?*?*?*?*?*?*?*?*?*?*?*?*?*?*?*?*?*?*?*?*?*?,3.0,1.3,98,101334,65,1399,289,0.0,0.0,0.0,0,0,0,0,257,3.1,9,5,9999,99999,9,999999999,0.0,999,999,99
2050,1,31,17,0,*?*?*?*?*?*?*?*?*?*?*?*?*?*?*?*?*?*?*?*?*?*?,2.2,0.6,99,101334,0,-0,291,0.0,-0.0,0.0,0,0,0,0,253,3.1,10,5,9999,99999,9,999999999,0.0,999,999,99
2050,1,31,18,0,*?*?*?*?*?*?*?*?*?*?*?*?*?*?*?*?*?*?*?*?*?*?,0.5,0.4,100,101334,0,-0,283,0.0,-0.0,0.0,0,0,0,0,250,2.1,10,5,9999,99999,9,999999999,0.0,999,999,99
2050,1,31,19,0,*?*?*?*?*?*?*?*?*?*?*?*?*?*?*?*?*?*?*?*?*?*?,-0.1,-0.0,100,101334,0,-0,281,0.0,-0.0,0.0,0,0,0,0,247,2.1,10,5,9999,99999,9,999999999,0.0,999,999,99
2050,1,31,20,0,*?*?*?*?*?*?*?*?*?*?*?*?*?*?*?*?*?*?*?*?*?*?,-0.5,-0.4,100,101334,0,-0,279,0.0,-0.0,0.0,0,0,0,0,243,1.0,10,5,9999,99999,9,999999999,0.0,999,999,99
2050,1,31,21,0,*?*?*?*?*?*?*?*?*?*?*?*?*?*?*?*?*?*?*?*?*?*?,-0.5,-0.4,100,101334,0,-0,279,0.0,-0.0,0.0,0,0,0,0,240,1.0,10,5,9999,99999,9,999999999,0.0,999,999,99
2050,1,31,22,0,*?*?*?*?*?*?*?*?*?*?*?*?*?*?*?*?*?*?*?*?*?*?,-1.2,-1.1,100,101334,0,-0,277,0.0,-0.0,0.0,0,0,0,0,237,0.5,10,5,9999,99999,9,999999999,0.0,999,999,99
2050,1,31,23,0,*?*?*?*?*?*?*?*?*?*?*?*?*?*?*?*?*?*?*?*?*?*?,-1.6,-1.5,100,101334,0,-0,275,0.0,-0.0,0.0,0,0,0,0,233,2.6,10,5,9999,99999,9,999999999,0.0,999,999,99
2050,1,31,24,0,*?*?*?*?*?*?*?*?*?*?*?*?*?*?*?*?*?*?*?*?*?*?,0.9,0.8,100,101334,0,-0,285,0.0,-0.0,0.0,0,0,0,0,240,1.0,10,5,9999,99999,9,999999999,0.0,999,999,99
2050,2,1,1,0,*?*?*?*?*?*?*?*?*?*?*?*?*?*?*?*?*?*?*?*?*?*?,-1.8,-1.9,99,100304,0,-0,274,0.0,-0.0,0.0,0,0,0,0,220,0.5,10,5,9999,99999,9,999999999,0.0,999,999,99
2050,2,1,2,0,*?*?*?*?*?*?*?*?*?*?*?*?*?*?*?*?*?*?*?*?*?*?,-1.7,-2.2,96,100304,0,-0,275,0.0,-0.0,0.0,0,0,0,0,210,2.1,10,5,9999,99999,9,999999999,0.0,999,999,99
2050,2,1,3,0,*?*?*?*?*?*?*?*?*?*?*?*?*?*?*?*?*?*?*?*?*?*?,-1.9,-2.4,97,100304,0,-0,274,0.0,-0.0,0.0,0,0,0,0,200,1.5,10,5,9999,99999,9,999999999,0.0,999,999,99
2050,2,1,4,0,*?*?*?*?*?*?*?*?*?*?*?*?*?*?*?*?*?*?*?*?*?*?,-2.1,-2.2,100,100304,0,-0,273,0.0,-0.0,0.0,0,0,0,0,190,1.0,10,5,9999,99999,9,999999999,0.0,999,999,99
2050,2,1,5,0,*?*?*?*?*?*?*?*?*?*?*?*?*?*?*?*?*?*?*?*?*?*?,-2.4,-3.1,94,100304,0,-0,272,0.0,-0.0,0.0,0,0,0,0,180,1.5,10,5,9999,99999,9,999999999,0.0,999,999,99
2050,2,1,6,0,*?*?*?*?*?*?*?*?*?*?*?*?*?*?*?*?*?*?*?*?*?*?,-3.3,-3.9,96,100304,0,-0,269,0.0,-0.0,0.0,0,0,0,0,170,0.5,10,5,9999,99999,9,999999999,0.0,999,999,99
2050,2,1,7,0,*?*?*?*?*?*?*?*?*?*?*?*?*?*?*?*?*?*?*?*?*?*?,-4.3,-4.2,100,100304,0,-0,265,0.0,-0.0,0.0,0,0,0,0,193,2.6,10,5,9999,99999,9,999999999,0.0,999,999,99
2050,2,1,8,0,*?*?*?*?*?*?*?*?*?*?*?*?*?*?*?*?*?*?*?*?*?*?,-3.1,-3.1,100,100304,130,1409,259,25.7,70.1,19.2,2830,3206,2479,321,217,0.5,8,4,9999,99999,9,999999999,0.0,999,999,99
2050,2,1,9,0,*?*?*?*?*?*?*?*?*?*?*?*?*?*?*?*?*?*?*?*?*?*?,-2.0,-1.9,100,100304,299,1407,258,120.3,202.0,77.3,12739,15621,9166,1473,240,1.0,7,4,9999,99999,9,999999999,0.0,999,999,99
2050,2,1,10,0,*?*?*?*?*?*?*?*?*?*?*?*?*?*?*?*?*?*?*?*?*?*?,0.8,0.4,97,100304,426,1407,265,208.3,308.2,115.0,22121,27877,13395,2280,263,1.0,6,3,9999,99999,9,999999999,0.0,999,999,99
2050,2,1,11,0,*?*?*?*?*?*?*?*?*?*?*?*?*?*?*?*?*?*?*?*?*?*?,3.3,1.5,89,100304,502,1407,276,253.1,317.8,139.7,26927,30392,16108,2854,287,1.0,6,3,9999,99999,9,999999999,0.0,999,999,99
2050,2,1,12,0,*?*?*?*?*?*?*?*?*?*?*?*?*?*?*?*?*?*?*?*?*?*?,5.5,2.9,84,100304,522,1407,295,202.1,137.3,151.1,22031,13274,17208,3487,310,1.0,8,4,9999,99999,9,999999999,0.0,999,999,99
2050,2,1,13,0,*?*?*?*?*?*?*?*?*?*?*?*?*?*?*?*?*?*?*?*?*?*?,5.4,2.1,80,100304,485,1408,299,139.8,54.0,121.2,15352,5034,13688,3381,303,1.5,9,5,9999,99999,9,999999999,0.0,999,999,99
2050,2,1,14,0,*?*?*?*?*?*?*?*?*?*?*?*?*?*?*?*?*?*?*?*?*?*?,5.3,1.7,79,100304,392,1406,299,108.5,51.7,94.0,11916,4573,10648,2528,297,2.6,9,5,9999,99999,9,999999999,1.3,999,999,99
2050,2,1,15,0,*?*?*?*?*?*?*?*?*?*?*?*?*?*?*?*?*?*?*?*?*?*?,5.6,0.4,69,100304,251,1405,305,34.9,0.0,34.9,4086,0,4093,1362,290,1.5,10,5,9999,99999,9,999999999,0.0,999,999,99
2050,2,1,16,0,*?*?*?*?*?*?*?*?*?*?*?*?*?*?*?*?*?*?*?*?*?*?,5.6,0.2,69,100304,72,1414,300,0.0,0.0,0.0,0,0,0,0,283,3.1,9,5,9999,99999,9,999999999,0.0,999,999,99
2050,2,1,17,0,*?*?*?*?*?*?*?*?*?*?*?*?*?*?*?*?*?*?*?*?*?*?,4.4,-0.6,70,100304,0,-0,300,0.0,-0.0,0.0,0,0,0,0,277,3.1,10,5,9999,99999,9,999999999,0.0,999,999,99
2050,2,1,18,0,*?*?*?*?*?*?*?*?*?*?*?*?*?*?*?*?*?*?*?*?*?*?,2.9,-0.8,76,100304,0,-0,294,0.0,-0.0,0.0,0,0,0,0,270,2.1,10,5,9999,99999,9,999999999,2.0,999,999,99
2050,2,1,19,0,*?*?*?*?*?*?*?*?*?*?*?*?*?*?*?*?*?*?*?*?*?*?,1.3,-2.7,73,100304,0,-0,287,0.0,-0.0,0.0,0,0,0,0,283,2.1,10,5,9999,99999,9,999999999,0.7,999,999,99
2050,2,1,20,0,*?*?*?*?*?*?*?*?*?*?*?*?*?*?*?*?*?*?*?*?*?*?,0.7,-3.1,73,100304,0,-0,285,0.0,-0.0,0.0,0,0,0,0,297,1.0,10,5,9999,99999,9,999999999,0.4,999,999,99
2050,2,1,21,0,*?*?*?*?*?*?*?*?*?*?*?*?*?*?*?*?*?*?*?*?*?*?,-0.3,-4.5,71,100304,0,-0,281,0.0,-0.0,0.0,0,0,0,0,310,1.0,10,5,9999,99999,9,999999999,1.2,999,999,99
2050,2,1,22,0,*?*?*?*?*?*?*?*?*?*?*?*?*?*?*?*?*?*?*?*?*?*?,0.0,-3.7,74,100304,0,-0,282,0.0,-0.0,0.0,0,0,0,0,323,0.5,10,5,9999,99999,9,999999999,1.3,999,999,99
2050,2,1,23,0,*?*?*?*?*?*?*?*?*?*?*?*?*?*?*?*?*?*?*?*?*?*?,1.4,-1.9,77,100304,0,-0,288,0.0,-0.0,0.0,0,0,0,0,337,2.6,10,5,9999,99999,9,999999999,1.7,999,999,99
2050,2,1,24,0,*?*?*?*?*?*?*?*?*?*?*?*?*?*?*?*?*?*?*?*?*?*?,-2.0,-1.9,100,100304,0,-0,274,0.0,-0.0,0.0,0,0,0,0,230,1.0,10,5,9999,99999,9,999999999,0.0,999,999,99
2050,2,2,1,0,*?*?*?*?*?*?*?*?*?*?*?*?*?*?*?*?*?*?*?*?*?*?,3.7,2.7,100,101748,0,-0,297,0.0,-0.0,0.0,0,0,0,0,348,0.5,10,5,9999,99999,9,999999999,0.3,999,999,99
2050,2,2,2,0,*?*?*?*?*?*?*?*?*?*?*?*?*?*?*?*?*?*?*?*?*?*?,4.4,4.3,100,101748,0,-0,299,0.0,-0.0,0.0,0,0,0,0,347,2.1,10,5,9999,99999,9,999999999,0.2,999,999,99
2050,2,2,3,0,*?*?*?*?*?*?*?*?*?*?*?*?*?*?*?*?*?*?*?*?*?*?,5.0,3.6,100,101748,0,-0,302,0.0,-0.0,0.0,0,0,0,0,345,1.5,10,5,9999,99999,9,999999999,0.3,999,999,99
2050,2,2,4,0,*?*?*?*?*?*?*?*?*?*?*?*?*?*?*?*?*?*?*?*?*?*?,4.3,2.9,100,101748,0,-0,299,0.0,-0.0,0.0,0,0,0,0,343,1.0,10,5,9999,99999,9,999999999,0.3,999,999,99
2050,2,2,5,0,*?*?*?*?*?*?*?*?*?*?*?*?*?*?*?*?*?*?*?*?*?*?,3.6,3.6,100,101748,0,-0,296,0.0,-0.0,0.0,0,0,0,0,342,1.5,10,5,9999,99999,9,999999999,0.6,999,999,99
2050,2,2,6,0,*?*?*?*?*?*?*?*?*?*?*?*?*?*?*?*?*?*?*?*?*?*?,2.8,2.9,100,101748,0,-0,293,0.0,-0.0,0.0,0,0,0,0,340,0.5,10,5,9999,99999,9,999999999,0.0,999,999,99
2050,2,2,7,0,*?*?*?*?*?*?*?*?*?*?*?*?*?*?*?*?*?*?*?*?*?*?,3.5,3.4,100,101748,0,-0,296,0.0,-0.0,0.0,0,0,0,0,342,2.6,10,5,9999,99999,9,999999999,0.4,999,999,99
2050,2,2,8,0,*?*?*?*?*?*?*?*?*?*?*?*?*?*?*?*?*?*?*?*?*?*?,3.9,3.9,100,101748,135,1403,297,12.2,0.0,12.2,1474,-0,1475,481,343,0.5,10,5,9999,99999,9,999999999,3.1,999,999,99
2050,2,2,9,0,*?*?*?*?*?*?*?*?*?*?*?*?*?*?*?*?*?*?*?*?*?*?,5.6,5.1,100,101748,305,1407,304,45.4,0.0,45.4,5298,0,5308,1791,345,1.0,10,5,9999,99999,9,999999999,0.1,999,999,99
2050,2,2,10,0,*?*?*?*?*?*?*?*?*?*?*?*?*?*?*?*?*?*?*?*?*?*?,6.4,5.9,100,101748,432,1406,304,122.0,52.8,105.8,13395,4801,11955,2887,347,1.0,9,5,9999,99999,9,999999999,0.2,999,999,99
2050,2,2,11,0,*?*?*?*?*?*?*?*?*?*?*?*?*?*?*?*?*?*?*?*?*?*?,7.7,7.7,100,101748,508,1406,309,147.9,54.4,128.2,16249,5117,14483,3612,348,1.0,9,5,9999,99999,9,999999999,0.4,999,999,99
2050,2,2,12,0,*?*?*?*?*?*?*?*?*?*?*?*?*?*?*?*?*?*?*?*?*?*?,9.2,8.1,100,101748,528,1405,316,154.7,54.8,134.2,16998,5195,15144,3812,350,1.0,9,5,9999,99999,9,999999999,0.0,999,999,99
2050,2,2,13,0,*?*?*?*?*?*?*?*?*?*?*?*?*?*?*?*?*?*?*?*?*?*?,9.1,9.1,100,101748,491,1406,316,142.1,54.1,123.2,15601,5058,13909,3444,347,1.5,9,5,9999,99999,9,999999999,0.1,999,999,99
2050,2,2,14,0,*?*?*?*?*?*?*?*?*?*?*?*?*?*?*?*?*?*?*?*?*?*?,9.1,9.1,100,101748,399,1407,319,63.7,0.0,63.7,7444,0,7463,2588,343,2.6,10,5,9999,99999,9,999999999,0.0,999,999,99
2050,2,2,15,0,*?*?*?*?*?*?*?*?*?*?*?*?*?*?*?*?*?*?*?*?*?*?,9.1,9.1,100,101748,258,1407,319,36.2,0.0,36.2,4234,0,4241,1414,340,1.5,10,5,9999,99999,9,999999999,0.0,999,999,99
2050,2,2,16,0,*?*?*?*?*?*?*?*?*?*?*?*?*?*?*?*?*?*?*?*?*?*?,9.1,9.1,100,101748,78,1409,319,1.0,0.0,1.0,141,-0,140,42,337,3.1,10,5,9999,99999,9,999999999,0.0,999,999,99
2050,2,2,17,0,*?*?*?*?*?*?*?*?*?*?*?*?*?*?*?*?*?*?*?*?*?*?,8.6,8.5,100,101748,0,-0,317,0.0,-0.0,0.0,0,0,0,0,333,3.1,10,5,9999,99999,9,999999999,0.1,999,999,99
2050,2,2,18,0,*?*?*?*?*?*?*?*?*?*?*?*?*?*?*?*?*?*?*?*?*?*?,7.0,7.0,100,101748,0,-0,310,0.0,-0.0,0.0,0,0,0,0,330,2.1,10,5,9999,99999,9,999999999,0.2,999,999,99
2050,2,2,19,0,*?*?*?*?*?*?*?*?*?*?*?*?*?*?*?*?*?*?*?*?*?*?,6.2,6.2,100,101748,0,-0,307,0.0,-0.0,0.0,0,0,0,0,327,2.1,10,5,9999,99999,9,999999999,0.0,999,999,99
2050,2,2,20,0,*?*?*?*?*?*?*?*?*?*?*?*?*?*?*?*?*?*?*?*?*?*?,5.4,5.3,100,101748,0,-0,303,0.0,-0.0,0.0,0,0,0,0,323,1.0,10,5,9999,99999,9,999999999,0.0,999,999,99
2050,2,2,21,0,*?*?*?*?*?*?*?*?*?*?*?*?*?*?*?*?*?*?*?*?*?*?,6.0,4.8,100,101748,0,-0,306,0.0,-0.0,0.0,0,0,0,0,320,1.0,10,5,9999,99999,9,999999999,0.5,999,999,99
2050,2,2,22,0,*?*?*?*?*?*?*?*?*?*?*?*?*?*?*?*?*?*?*?*?*?*?,5.4,4.8,100,101748,0,-0,304,0.0,-0.0,0.0,0,0,0,0,317,0.5,10,5,9999,99999,9,999999999,0.0,999,999,99
2050,2,2,23,0,*?*?*?*?*?*?*?*?*?*?*?*?*?*?*?*?*?*?*?*?*?*?,5.4,5.0,100,101748,0,-0,304,0.0,-0.0,0.0,0,0,0,0,313,2.6,10,5,9999,99999,9,999999999,0.0,999,999,99
2050,2,2,24,0,*?*?*?*?*?*?*?*?*?*?*?*?*?*?*?*?*?*?*?*?*?*?,2.8,0.4,98,101748,0,-0,293,0.0,-0.0,0.0,0,0,0,0,350,1.0,10,5,9999,99999,9,999999999,0.0,999,999,99
2050,2,3,1,0,*?*?*?*?*?*?*?*?*?*?*?*?*?*?*?*?*?*?*?*?*?*?,6.0,5.8,99,102007,0,-0,306,0.0,-0.0,0.0,0,0,0,0,295,0.5,10,5,9999,99999,9,999999999,0.0,999,999,99
2050,2,3,2,0,*?*?*?*?*?*?*?*?*?*?*?*?*?*?*?*?*?*?*?*?*?*?,6.2,6.1,100,102007,0,-0,307,0.0,-0.0,0.0,0,0,0,0,280,2.1,10,5,9999,99999,9,999999999,0.0,999,999,99
2050,2,3,3,0,*?*?*?*?*?*?*?*?*?*?*?*?*?*?*?*?*?*?*?*?*?*?,7.2,6.6,96,102007,0,-0,311,0.0,-0.0,0.0,0,0,0,0,265,1.5,10,5,9999,99999,9,999999999,0.0,999,999,99
2050,2,3,4,0,*?*?*?*?*?*?*?*?*?*?*?*?*?*?*?*?*?*?*?*?*?*?,6.2,5.6,97,102007,0,-0,307,0.0,-0.0,0.0,0,0,0,0,250,1.0,10,5,9999,99999,9,999999999,0.0,999,999,99
2050,2,3,5,0,*?*?*?*?*?*?*?*?*?*?*?*?*?*?*?*?*?*?*?*?*?*?,5.9,5.6,99,102007,0,-0,306,0.0,-0.0,0.0,0,0,0,0,235,1.5,10,5,9999,99999,9,999999999,0.0,999,999,99
2050,2,3,6,0,*?*?*?*?*?*?*?*?*?*?*?*?*?*?*?*?*?*?*?*?*?*?,5.7,5.6,100,102007,0,-0,305,0.0,-0.0,0.0,0,0,0,0,220,0.5,10,5,9999,99999,9,999999999,0.3,999,999,99
2050,2,3,7,0,*?*?*?*?*?*?*?*?*?*?*?*?*?*?*?*?*?*?*?*?*?*?,6.2,6.1,100,102007,0,-0,303,0.0,-0.0,0.0,0,0,0,0,225,2.6,9,5,9999,99999,9,999999999,0.0,999,999,99
2050,2,3,8,0,*?*?*?*?*?*?*?*?*?*?*?*?*?*?*?*?*?*?*?*?*?*?,6.0,5.9,100,102007,141,1406,302,23.2,30.8,20.1,2629,1725,2461,419,230,0.5,9,5,9999,99999,9,999999999,0.2,999,999,99
2050,2,3,9,0,*?*?*?*?*?*?*?*?*?*?*?*?*?*?*?*?*?*?*?*?*?*?,6.6,6.6,100,102007,311,1407,305,80.9,48.7,70.1,8874,4053,7944,1834,235,1.0,9,5,9999,99999,9,999999999,0.0,999,999,99
2050,2,3,10,0,*?*?*?*?*?*?*?*?*?*?*?*?*?*?*?*?*?*?*?*?*?*?,7.6,6.7,94,102007,438,1405,309,124.2,53.0,107.6,13630,4833,12163,2945,240,1.0,9,5,9999,99999,9,999999999,0.1,999,999,99
2050,2,3,11,0,*?*?*?*?*?*?*?*?*?*?*?*?*?*?*?*?*?*?*?*?*?*?,9.6,7.7,88,102007,515,1407,318,150.1,54.5,130.2,16489,5148,14694,3678,245,1.0,9,5,9999,99999,9,999999999,0.0,999,999,99
2050,2,3,12,0,*?*?*?*?*?*?*?*?*?*?*?*?*?*?*?*?*?*?*?*?*?*?,9.5,7.3,87,102007,535,1406,317,157.0,54.9,136.1,17248,5217,15365,3880,250,1.0,9,5,9999,99999,9,999999999,0.0,999,999,99
2050,2,3,13,0,*?*?*?*?*?*?*?*?*?*?*?*?*?*?*?*?*?*?*?*?*?*?,9.7,7.6,87,102007,498,1407,318,144.3,54.2,125.1,15852,5086,14130,3510,257,1.5,9,5,9999,99999,9,999999999,0.0,999,999,99
2050,2,3,14,0,*?*?*?*?*?*?*?*?*?*?*?*?*?*?*?*?*?*?*?*?*?*?,9.5,6.4,82,102007,405,1405,317,113.0,52.1,98.0,12402,4669,11074,2646,263,2.6,9,5,9999,99999,9,999999999,0.0,999,999,99
2050,2,3,15,0,*?*?*?*?*?*?*?*?*?*?*?*?*?*?*?*?*?*?*?*?*?*?,9.6,5.8,78,102007,264,1404,318,65.1,46.1,56.4,7191,3518,6642,1208,270,1.5,9,5,9999,99999,9,999999999,0.0,999,999,99
2050,2,3,16,0,*?*?*?*?*?*?*?*?*?*?*?*?*?*?*?*?*?*?*?*?*?*?,9.6,6.1,79,102007,84,1403,318,3.9,8.7,3.4,476,288,505,51,277,3.1,9,5,9999,99999,9,999999999,0.0,999,999,99
2050,2,3,17,0,*?*?*?*?*?*?*?*?*?*?*?*?*?*?*?*?*?*?*?*?*?*?,8.9,6.2,84,102007,0,-0,319,0.0,-0.0,0.0,0,0,0,0,283,3.1,10,5,9999,99999,9,999999999,0.0,999,999,99
2050,2,3,18,0,*?*?*?*?*?*?*?*?*?*?*?*?*?*?*?*?*?*?*?*?*?*?,9.0,7.1,89,102007,0,-0,319,0.0,-0.0,0.0,0,0,0,0,290,2.1,10,5,9999,99999,9,999999999,0.0,999,999,99
2050,2,3,19,0,*?*?*?*?*?*?*?*?*?*?*?*?*?*?*?*?*?*?*?*?*?*?,7.7,6.9,95,102007,0,-0,313,0.0,-0.0,0.0,0,0,0,0,288,2.1,10,5,9999,99999,9,999999999,0.0,999,999,99
2050,2,3,20,0,*?*?*?*?*?*?*?*?*?*?*?*?*?*?*?*?*?*?*?*?*?*?,7.2,7.1,100,102007,0,-0,311,0.0,-0.0,0.0,0,0,0,0,287,1.0,10,5,9999,99999,9,999999999,0.0,999,999,99
2050,2,3,21,0,*?*?*?*?*?*?*?*?*?*?*?*?*?*?*?*?*?*?*?*?*?*?,7.2,7.3,100,102007,0,-0,311,0.0,-0.0,0.0,0,0,0,0,285,1.0,10,5,9999,99999,9,999999999,0.0,999,999,99
2050,2,3,22,0,*?*?*?*?*?*?*?*?*?*?*?*?*?*?*?*?*?*?*?*?*?*?,7.7,7.7,100,102007,0,-0,313,0.0,-0.0,0.0,0,0,0,0,283,0.5,10,5,9999,99999,9,999999999,0.0,999,999,99
2050,2,3,23,0,*?*?*?*?*?*?*?*?*?*?*?*?*?*?*?*?*?*?*?*?*?*?,6.7,6.7,100,102007,0,-0,309,0.0,-0.0,0.0,0,0,0,0,282,2.6,10,5,9999,99999,9,999999999,0.0,999,999,99
2050,2,3,24,0,*?*?*?*?*?*?*?*?*?*?*?*?*?*?*?*?*?*?*?*?*?*?,5.4,5.3,100,102007,0,-0,303,0.0,-0.0,0.0,0,0,0,0,310,1.0,10,5,9999,99999,9,999999999,0.0,999,999,99
2050,2,4,1,0,*?*?*?*?*?*?*?*?*?*?*?*?*?*?*?*?*?*?*?*?*?*?,5.9,4.8,95,101435,0,-0,306,0.0,-0.0,0.0,0,0,0,0,282,0.5,10,5,9999,99999,9,999999999,0.0,999,999,99
2050,2,4,2,0,*?*?*?*?*?*?*?*?*?*?*?*?*?*?*?*?*?*?*?*?*?*?,6.4,3.9,86,101435,0,-0,308,0.0,-0.0,0.0,0,0,0,0,283,2.1,10,5,9999,99999,9,999999999,0.0,999,999,99
2050,2,4,3,0,*?*?*?*?*?*?*?*?*?*?*?*?*?*?*?*?*?*?*?*?*?*?,6.0,3.6,87,101435,0,-0,306,0.0,-0.0,0.0,0,0,0,0,285,1.5,10,5,9999,99999,9,999999999,0.0,999,999,99
2050,2,4,4,0,*?*?*?*?*?*?*?*?*?*?*?*?*?*?*?*?*?*?*?*?*?*?,6.6,3.9,85,101435,0,-0,309,0.0,-0.0,0.0,0,0,0,0,287,1.0,10,5,9999,99999,9,999999999,0.0,999,999,99
2050,2,4,5,0,*?*?*?*?*?*?*?*?*?*?*?*?*?*?*?*?*?*?*?*?*?*?,5.8,3.8,89,101435,0,-0,305,0.0,-0.0,0.0,0,0,0,0,288,1.5,10,5,9999,99999,9,999999999,0.1,999,999,99
2050,2,4,6,0,*?*?*?*?*?*?*?*?*?*?*?*?*?*?*?*?*?*?*?*?*?*?,5.4,3.6,90,101435,0,-0,304,0.0,-0.0,0.0,0,0,0,0,290,0.5,10,5,9999,99999,9,999999999,0.0,999,999,99
2050,2,4,7,0,*?*?*?*?*?*?*?*?*?*?*?*?*?*?*?*?*?*?*?*?*?*?,4.9,3.0,90,101435,0,-0,297,0.0,-0.0,0.0,0,0,0,0,290,2.6,9,5,9999,99999,9,999999999,0.0,999,999,99
2050,2,4,8,0,*?*?*?*?*?*?*?*?*?*?*?*?*?*?*?*?*?*?*?*?*?*?,5.2,3.0,89,101435,147,1408,303,14.5,0.0,14.5,1737,-0,1738,567,290,0.5,10,5,9999,99999,9,999999999,0.0,999,999,99
2050,2,4,9,0,*?*?*?*?*?*?*?*?*?*?*?*?*?*?*?*?*?*?*?*?*?*?,5.4,4.1,94,101435,317,1406,299,83.0,49.0,71.9,9103,4101,8148,1885,290,1.0,9,5,9999,99999,9,999999999,0.0,999,999,99
2050,2,4,10,0,*?*?*?*?*?*?*?*?*?*?*?*?*?*?*?*?*?*?*?*?*?*?,7.1,5.8,94,101435,445,1407,303,167.4,133.4,125.2,18247,12352,14328,2816,290,1.0,8,4,9999,99999,9,999999999,0.0,999,999,99
2050,2,4,11,0,*?*?*?*?*?*?*?*?*?*?*?*?*?*?*?*?*?*?*?*?*?*?,9.0,7.1,91,101435,521,1405,307,238.6,229.8,153.4,25309,22130,17589,3194,290,1.0,7,4,9999,99999,9,999999999,0.6,999,999,99
2050,2,4,12,0,*?*?*?*?*?*?*?*?*?*?*?*?*?*?*?*?*?*?*?*?*?*?,8.7,7.0,91,101435,542,1407,314,159.3,55.0,138.1,17502,5239,15590,3950,290,1.0,9,5,9999,99999,9,999999999,0.0,999,999,99
2050,2,4,13,0,*?*?*?*?*?*?*?*?*?*?*?*?*?*?*?*?*?*?*?*?*?*?,9.2,6.7,86,101435,504,1405,312,194.3,136.5,145.4,21182,13089,16564,3333,287,1.5,8,4,9999,99999,9,999999999,0.0,999,999,99
2050,2,4,14,0,*?*?*?*?*?*?*?*?*?*?*?*?*?*?*?*?*?*?*?*?*?*?,9.3,6.4,84,101435,412,1406,312,152.8,131.3,114.3,16653,11876,13106,2545,283,2.6,8,4,9999,99999,9,999999999,0.0,999,999,99
2050,2,4,15,0,*?*?*?*?*?*?*?*?*?*?*?*?*?*?*?*?*?*?*?*?*?*?,9.0,6.1,84,101435,271,1406,311,89.2,116.7,66.7,9770,8981,7770,1431,280,1.5,8,4,9999,99999,9,999999999,0.0,999,999,99
2050,2,4,16,0,*?*?*?*?*?*?*?*?*?*?*?*?*?*?*?*?*?*?*?*?*?*?,9.2,6.6,86,101435,91,1412,316,6.1,12.6,5.3,721,440,757,81,277,3.1,9,5,9999,99999,9,999999999,0.0,999,999,99
2050,2,4,17,0,*?*?*?*?*?*?*?*?*?*?*?*?*?*?*?*?*?*?*?*?*?*?,9.2,6.6,86,101435,0,-0,320,0.0,-0.0,0.0,0,0,0,0,273,3.1,10,5,9999,99999,9,999999999,0.0,999,999,99
2050,2,4,18,0,*?*?*?*?*?*?*?*?*?*?*?*?*?*?*?*?*?*?*?*?*?*?,8.0,7.9,100,101435,0,-0,314,0.0,-0.0,0.0,0,0,0,0,270,2.1,10,5,9999,99999,9,999999999,0.0,999,999,99
2050,2,4,19,0,*?*?*?*?*?*?*?*?*?*?*?*?*?*?*?*?*?*?*?*?*?*?,7.6,7.7,100,101435,0,-0,313,0.0,-0.0,0.0,0,0,0,0,265,2.1,10,5,9999,99999,9,999999999,0.0,999,999,99
2050,2,4,20,0,*?*?*?*?*?*?*?*?*?*?*?*?*?*?*?*?*?*?*?*?*?*?,7.3,7.3,100,101435,0,-0,311,0.0,-0.0,0.0,0,0,0,0,260,1.0,10,5,9999,99999,9,999999999,0.0,999,999,99
2050,2,4,21,0,*?*?*?*?*?*?*?*?*?*?*?*?*?*?*?*?*?*?*?*?*?*?,6.9,6.9,100,101435,0,-0,310,0.0,-0.0,0.0,0,0,0,0,255,1.0,10,5,9999,99999,9,999999999,0.0,999,999,99
2050,2,4,22,0,*?*?*?*?*?*?*?*?*?*?*?*?*?*?*?*?*?*?*?*?*?*?,6.5,6.6,100,101435,0,-0,308,0.0,-0.0,0.0,0,0,0,0,250,0.5,10,5,9999,99999,9,999999999,0.0,999,999,99
2050,2,4,23,0,*?*?*?*?*?*?*?*?*?*?*?*?*?*?*?*?*?*?*?*?*?*?,6.2,6.1,100,101435,0,-0,307,0.0,-0.0,0.0,0,0,0,0,245,2.6,10,5,9999,99999,9,999999999,0.0,999,999,99
2050,2,4,24,0,*?*?*?*?*?*?*?*?*?*?*?*?*?*?*?*?*?*?*?*?*?*?,5.6,5.6,100,101435,0,-0,304,0.0,-0.0,0.0,0,0,0,0,280,1.0,10,5,9999,99999,9,999999999,0.0,999,999,99
2050,2,5,1,0,*?*?*?*?*?*?*?*?*?*?*?*?*?*?*?*?*?*?*?*?*?*?,6.1,4.6,90,100215,0,-0,307,0.0,-0.0,0.0,0,0,0,0,243,0.5,10,5,9999,99999,9,999999999,0.0,999,999,99
2050,2,5,2,0,*?*?*?*?*?*?*?*?*?*?*?*?*?*?*?*?*?*?*?*?*?*?,6.0,3.9,86,100215,0,-0,306,0.0,-0.0,0.0,0,0,0,0,247,2.1,10,5,9999,99999,9,999999999,0.0,999,999,99
2050,2,5,3,0,*?*?*?*?*?*?*?*?*?*?*?*?*?*?*?*?*?*?*?*?*?*?,6.4,3.8,83,100215,0,-0,308,0.0,-0.0,0.0,0,0,0,0,250,1.5,10,5,9999,99999,9,999999999,0.0,999,999,99
2050,2,5,4,0,*?*?*?*?*?*?*?*?*?*?*?*?*?*?*?*?*?*?*?*?*?*?,7.6,4.6,81,100215,0,-0,313,0.0,-0.0,0.0,0,0,0,0,253,1.0,10,5,9999,99999,9,999999999,0.0,999,999,99
2050,2,5,5,0,*?*?*?*?*?*?*?*?*?*?*?*?*?*?*?*?*?*?*?*?*?*?,6.7,4.3,84,100215,0,-0,309,0.0,-0.0,0.0,0,0,0,0,257,1.5,10,5,9999,99999,9,999999999,0.0,999,999,99
2050,2,5,6,0,*?*?*?*?*?*?*?*?*?*?*?*?*?*?*?*?*?*?*?*?*?*?,5.8,3.8,86,100215,0,-0,305,0.0,-0.0,0.0,0,0,0,0,260,0.5,10,5,9999,99999,9,999999999,0.0,999,999,99
2050,2,5,7,0,*?*?*?*?*?*?*?*?*?*?*?*?*?*?*?*?*?*?*?*?*?*?,5.9,3.6,84,100215,0,-0,288,0.0,-0.0,0.0,0,0,0,0,263,2.6,6,3,9999,99999,9,999999999,0.0,999,999,99
2050,2,5,8,0,*?*?*?*?*?*?*?*?*?*?*?*?*?*?*?*?*?*?*?*?*?*?,6.0,3.8,85,100215,153,1408,297,36.1,83.6,27.0,3919,4293,3399,465,267,0.5,8,4,9999,99999,9,999999999,0.0,999,999,99
2050,2,5,9,0,*?*?*?*?*?*?*?*?*?*?*?*?*?*?*?*?*?*?*?*?*?*?,6.6,4.3,85,100215,323,1405,291,147.8,288.0,81.6,15314,22906,10490,1505,270,1.0,6,3,9999,99999,9,999999999,0.0,999,999,99
2050,2,5,10,0,*?*?*?*?*?*?*?*?*?*?*?*?*?*?*?*?*?*?*?*?*?*?,7.3,4.1,79,100215,451,1405,308,128.6,53.3,111.5,14115,4894,12592,3065,273,1.0,9,5,9999,99999,9,999999999,0.0,999,999,99
2050,2,5,11,0,*?*?*?*?*?*?*?*?*?*?*?*?*?*?*?*?*?*?*?*?*?*?,8.6,4.8,77,100215,528,1406,300,268.6,320.5,148.3,28602,31115,17038,3063,277,1.0,6,3,9999,99999,9,999999999,0.0,999,999,99
2050,2,5,12,0,*?*?*?*?*?*?*?*?*?*?*?*?*?*?*?*?*?*?*?*?*?*?,8.4,5.5,81,100215,548,1405,291,310.7,468.3,128.0,32777,44638,16196,2482,280,1.0,4,2,9999,99999,9,999999999,0.0,999,999,99
2050,2,5,13,0,*?*?*?*?*?*?*?*?*?*?*?*?*?*?*?*?*?*?*?*?*?*?,9.0,4.6,74,100215,511,1405,292,286.4,463.1,118.0,30197,43357,15035,2255,277,1.5,4,2,9999,99999,9,999999999,0.0,999,999,99
2050,2,5,14,0,*?*?*?*?*?*?*?*?*?*?*?*?*?*?*?*?*?*?*?*?*?*?,8.6,4.3,74,100215,419,1406,300,204.3,307.1,112.8,21694,27617,13150,2231,273,2.6,6,3,9999,99999,9,999999999,0.0,999,999,99
2050,2,5,15,0,*?*?*?*?*?*?*?*?*?*?*?*?*?*?*?*?*?*?*?*?*?*?,8.6,3.8,71,100215,277,1403,304,109.0,197.1,70.1,11553,14663,8346,1323,270,1.5,7,4,9999,99999,9,999999999,0.0,999,999,99
2050,2,5,16,0,*?*?*?*?*?*?*?*?*?*?*?*?*?*?*?*?*?*?*?*?*?*?,8.8,3.2,68,100215,97,1405,290,15.9,135.6,6.6,1772,7785,1168,166,267,3.1,4,2,9999,99999,9,999999999,0.0,999,999,99
2050,2,5,17,0,*?*?*?*?*?*?*?*?*?*?*?*?*?*?*?*?*?*?*?*?*?*?,8.7,3.2,68,100215,0,-0,318,0.0,-0.0,0.0,0,0,0,0,263,3.1,10,5,9999,99999,9,999999999,0.0,999,999,99
2050,2,5,18,0,*?*?*?*?*?*?*?*?*?*?*?*?*?*?*?*?*?*?*?*?*?*?,7.9,3.0,71,100215,0,-0,315,0.0,-0.0,0.0,0,0,0,0,260,2.1,10,5,9999,99999,9,999999999,0.0,999,999,99
2050,2,5,19,0,*?*?*?*?*?*?*?*?*?*?*?*?*?*?*?*?*?*?*?*?*?*?,7.3,2.3,70,100215,0,-0,312,0.0,-0.0,0.0,0,0,0,0,267,2.1,10,5,9999,99999,9,999999999,0.0,999,999,99
2050,2,5,20,0,*?*?*?*?*?*?*?*?*?*?*?*?*?*?*?*?*?*?*?*?*?*?,7.8,2.9,71,100215,0,-0,314,0.0,-0.0,0.0,0,0,0,0,273,1.0,10,5,9999,99999,9,999999999,0.0,999,999,99
2050,2,5,21,0,*?*?*?*?*?*?*?*?*?*?*?*?*?*?*?*?*?*?*?*?*?*?,6.9,3.0,75,100215,0,-0,310,0.0,-0.0,0.0,0,0,0,0,280,1.0,10,5,9999,99999,9,999999999,0.0,999,999,99
2050,2,5,22,0,*?*?*?*?*?*?*?*?*?*?*?*?*?*?*?*?*?*?*?*?*?*?,7.0,3.4,77,100215,0,-0,311,0.0,-0.0,0.0,0,0,0,0,287,0.5,10,5,9999,99999,9,999999999,0.0,999,999,99
2050,2,5,23,0,*?*?*?*?*?*?*?*?*?*?*?*?*?*?*?*?*?*?*?*?*?*?,7.5,3.9,77,100215,0,-0,313,0.0,-0.0,0.0,0,0,0,0,293,2.6,10,5,9999,99999,9,999999999,0.0,999,999,99
2050,2,5,24,0,*?*?*?*?*?*?*?*?*?*?*?*?*?*?*?*?*?*?*?*?*?*?,5.8,5.5,97,100215,0,-0,305,0.0,-0.0,0.0,0,0,0,0,240,1.0,10,5,9999,99999,9,999999999,0.0,999,999,99
2050,2,6,1,0,*?*?*?*?*?*?*?*?*?*?*?*?*?*?*?*?*?*?*?*?*?*?,8.4,6.1,85,100922,0,-0,317,0.0,-0.0,0.0,0,0,0,0,307,0.5,10,5,9999,99999,9,999999999,0.0,999,999,99
2050,2,6,2,0,*?*?*?*?*?*?*?*?*?*?*?*?*?*?*?*?*?*?*?*?*?*?,8.7,7.1,89,100922,0,-0,318,0.0,-0.0,0.0,0,0,0,0,313,2.1,10,5,9999,99999,9,999999999,0.0,999,999,99
2050,2,6,3,0,*?*?*?*?*?*?*?*?*?*?*?*?*?*?*?*?*?*?*?*?*?*?,7.4,7.0,97,100922,0,-0,312,0.0,-0.0,0.0,0,0,0,0,320,1.5,10,5,9999,99999,9,999999999,0.0,999,999,99
2050,2,6,4,0,*?*?*?*?*?*?*?*?*?*?*?*?*?*?*?*?*?*?*?*?*?*?,7.2,6.7,96,100922,0,-0,311,0.0,-0.0,0.0,0,0,0,0,327,1.0,10,5,9999,99999,9,999999999,0.0,999,999,99
2050,2,6,5,0,*?*?*?*?*?*?*?*?*?*?*?*?*?*?*?*?*?*?*?*?*?*?,8.5,7.9,95,100922,0,-0,317,0.0,-0.0,0.0,0,0,0,0,333,1.5,10,5,9999,99999,9,999999999,0.0,999,999,99
2050,2,6,6,0,*?*?*?*?*?*?*?*?*?*?*?*?*?*?*?*?*?*?*?*?*?*?,7.3,7.3,99,100922,0,-0,311,0.0,-0.0,0.0,0,0,0,0,340,0.5,10,5,9999,99999,9,999999999,0.0,999,999,99
2050,2,6,7,0,*?*?*?*?*?*?*?*?*?*?*?*?*?*?*?*?*?*?*?*?*?*?,6.2,6.1,99,100922,0,-0,295,0.0,-0.0,0.0,0,0,0,0,340,2.6,7,4,9999,99999,9,999999999,0.0,999,999,99
2050,2,6,8,0,*?*?*?*?*?*?*?*?*?*?*?*?*?*?*?*?*?*?*?*?*?*?,7.1,7.1,99,100922,159,1407,299,45.9,144.9,29.5,4894,8016,4122,516,340,0.5,7,4,9999,99999,9,999999999,0.0,999,999,99
2050,2,6,9,0,*?*?*?*?*?*?*?*?*?*?*?*?*?*?*?*?*?*?*?*?*?*?,8.0,7.9,99,100922,329,1403,300,151.6,289.7,83.7,15697,23226,10734,1546,340,1.0,6,3,9999,99999,9,999999999,0.0,999,999,99
2050,2,6,10,0,*?*?*?*?*?*?*?*?*?*?*?*?*?*?*?*?*?*?*?*?*?*?,10.3,8.4,87,100922,458,1407,310,227.2,312.6,125.4,24150,29027,14547,2518,340,1.0,6,3,9999,99999,9,999999999,0.0,999,999,99
2050,2,6,11,0,*?*?*?*?*?*?*?*?*?*?*?*?*?*?*?*?*?*?*?*?*?*?,13.9,9.8,76,100922,535,1406,327,272.7,321.1,150.5,29038,31292,17279,3118,340,1.0,6,3,9999,99999,9,999999999,0.0,999,999,99
2050,2,6,12,0,*?*?*?*?*?*?*?*?*?*?*?*?*?*?*?*?*?*?*?*?*?*?,14.6,9.6,71,100922,555,1405,330,284.8,323.0,157.2,30351,31798,18002,3286,340,1.0,6,3,9999,99999,9,999999999,0.0,999,999,99
2050,2,6,13,0,*?*?*?*?*?*?*?*?*?*?*?*?*?*?*?*?*?*?*?*?*?*?,14.6,8.1,65,100922,518,1405,329,262.9,319.5,145.1,27980,30855,16692,2986,340,1.5,6,3,9999,99999,9,999999999,0.0,999,999,99
2050,2,6,14,0,*?*?*?*?*?*?*?*?*?*?*?*?*?*?*?*?*?*?*?*?*?*?,14.6,7.6,62,100922,425,1403,333,187.8,221.4,120.8,19869,20017,13984,2422,340,2.6,7,4,9999,99999,9,999999999,0.0,999,999,99
2050,2,6,15,0,*?*?*?*?*?*?*?*?*?*?*?*?*?*?*?*?*?*?*?*?*?*?,14.7,8.3,65,100922,284,1404,329,124.9,276.6,68.9,12974,20782,8979,1258,340,1.5,6,3,9999,99999,9,999999999,0.0,999,999,99
2050,2,6,16,0,*?*?*?*?*?*?*?*?*?*?*?*?*?*?*?*?*?*?*?*?*?*?,14.6,8.1,65,100922,103,1399,337,13.9,47.5,10.4,1582,2051,1629,173,340,3.1,8,4,9999,99999,9,999999999,0.0,999,999,99
2050,2,6,17,0,*?*?*?*?*?*?*?*?*?*?*?*?*?*?*?*?*?*?*?*?*?*?,13.4,8.7,73,100922,0,-0,339,0.0,-0.0,0.0,0,0,0,0,340,3.1,10,5,9999,99999,9,999999999,0.0,999,999,99
2050,2,6,18,0,*?*?*?*?*?*?*?*?*?*?*?*?*?*?*?*?*?*?*?*?*?*?,12.5,9.4,81,100922,0,-0,335,0.0,-0.0,0.0,0,0,0,0,340,2.1,10,5,9999,99999,9,999999999,0.0,999,999,99
2050,2,6,19,0,*?*?*?*?*?*?*?*?*?*?*?*?*?*?*?*?*?*?*?*?*?*?,11.6,9.6,87,100922,0,-0,331,0.0,-0.0,0.0,0,0,0,0,333,2.1,10,5,9999,99999,9,999999999,0.0,999,999,99
2050,2,6,20,0,*?*?*?*?*?*?*?*?*?*?*?*?*?*?*?*?*?*?*?*?*?*?,10.6,9.1,89,100922,0,-0,326,0.0,-0.0,0.0,0,0,0,0,327,1.0,10,5,9999,99999,9,999999999,0.0,999,999,99
2050,2,6,21,0,*?*?*?*?*?*?*?*?*?*?*?*?*?*?*?*?*?*?*?*?*?*?,9.5,8.3,91,100922,0,-0,321,0.0,-0.0,0.0,0,0,0,0,320,1.0,10,5,9999,99999,9,999999999,0.0,999,999,99
2050,2,6,22,0,*?*?*?*?*?*?*?*?*?*?*?*?*?*?*?*?*?*?*?*?*?*?,9.7,8.9,94,100922,0,-0,322,0.0,-0.0,0.0,0,0,0,0,313,0.5,10,5,9999,99999,9,999999999,0.0,999,999,99
2050,2,6,23,0,*?*?*?*?*?*?*?*?*?*?*?*?*?*?*?*?*?*?*?*?*?*?,8.2,7.9,98,100922,0,-0,315,0.0,-0.0,0.0,0,0,0,0,307,2.6,10,5,9999,99999,9,999999999,0.0,999,999,99
2050,2,6,24,0,*?*?*?*?*?*?*?*?*?*?*?*?*?*?*?*?*?*?*?*?*?*?,8.0,5.0,81,100922,0,-0,315,0.0,-0.0,0.0,0,0,0,0,300,1.0,10,5,9999,99999,9,999999999,0.0,999,999,99
2050,2,7,1,0,*?*?*?*?*?*?*?*?*?*?*?*?*?*?*?*?*?*?*?*?*?*?,4.5,4.5,100,101945,0,-0,300,0.0,-0.0,0.0,0,0,0,0,303,0.5,10,5,9999,99999,9,999999999,0.0,999,999,99
2050,2,7,2,0,*?*?*?*?*?*?*?*?*?*?*?*?*?*?*?*?*?*?*?*?*?*?,2.8,2.9,100,101945,0,-0,293,0.0,-0.0,0.0,0,0,0,0,307,2.1,10,5,9999,99999,9,999999999,0.0,999,999,99
2050,2,7,3,0,*?*?*?*?*?*?*?*?*?*?*?*?*?*?*?*?*?*?*?*?*?*?,2.6,2.7,100,101945,0,-0,292,0.0,-0.0,0.0,0,0,0,0,310,1.5,10,5,9999,99999,9,999999999,0.0,999,999,99
2050,2,7,4,0,*?*?*?*?*?*?*?*?*?*?*?*?*?*?*?*?*?*?*?*?*?*?,2.1,2.1,100,101945,0,-0,290,0.0,-0.0,0.0,0,0,0,0,313,1.0,10,5,9999,99999,9,999999999,0.0,999,999,99
2050,2,7,5,0,*?*?*?*?*?*?*?*?*?*?*?*?*?*?*?*?*?*?*?*?*?*?,1.6,1.7,100,101945,0,-0,288,0.0,-0.0,0.0,0,0,0,0,317,1.5,10,5,9999,99999,9,999999999,0.0,999,999,99
2050,2,7,6,0,*?*?*?*?*?*?*?*?*?*?*?*?*?*?*?*?*?*?*?*?*?*?,2.0,1.9,100,101945,0,-0,289,0.0,-0.0,0.0,0,0,0,0,320,0.5,10,5,9999,99999,9,999999999,0.0,999,999,99
2050,2,7,7,0,*?*?*?*?*?*?*?*?*?*?*?*?*?*?*?*?*?*?*?*?*?*?,2.4,2.3,100,101945,0,-0,291,0.0,-0.0,0.0,0,0,0,0,315,2.6,10,5,9999,99999,9,999999999,0.0,999,999,99
2050,2,7,8,0,*?*?*?*?*?*?*?*?*?*?*?*?*?*?*?*?*?*?*?*?*?*?,2.3,2.3,100,101945,165,1405,291,18.1,0.0,18.1,2148,-0,2150,704,310,0.5,10,5,9999,99999,9,999999999,0.0,999,999,99
2050,2,7,9,0,*?*?*?*?*?*?*?*?*?*?*?*?*?*?*?*?*?*?*?*?*?*?,2.4,2.5,100,101945,336,1406,291,51.5,0.0,51.5,6012,0,6026,2051,305,1.0,10,5,9999,99999,9,999999999,0.0,999,999,99
2050,2,7,10,0,*?*?*?*?*?*?*?*?*?*?*?*?*?*?*?*?*?*?*?*?*?*?,3.0,3.0,100,101945,464,1404,294,76.6,0.0,76.6,8967,0,8991,3179,300,1.0,10,5,9999,99999,9,999999999,0.0,999,999,99
2050,2,7,11,0,*?*?*?*?*?*?*?*?*?*?*?*?*?*?*?*?*?*?*?*?*?*?,5.2,3.9,100,101945,541,1404,303,91.7,0.0,91.7,10767,0,10800,3908,295,1.0,10,5,9999,99999,9,999999999,0.0,999,999,99
2050,2,7,12,0,*?*?*?*?*?*?*?*?*?*?*?*?*?*?*?*?*?*?*?*?*?*?,5.3,3.2,98,101945,562,1405,303,95.8,0.0,95.8,11254,0,11289,4110,290,1.0,10,5,9999,99999,9,999999999,0.0,999,999,99
2050,2,7,13,0,*?*?*?*?*?*?*?*?*?*?*?*?*?*?*?*?*?*?*?*?*?*?,5.3,3.4,100,101945,525,1405,303,88.5,0.0,88.5,10381,0,10412,3749,292,1.5,10,5,9999,99999,9,999999999,0.0,999,999,99
2050,2,7,14,0,*?*?*?*?*?*?*?*?*?*?*?*?*?*?*?*?*?*?*?*?*?*?,5.3,3.8,100,101945,432,1404,303,70.4,0.0,70.4,8229,0,8250,2889,293,2.6,10,5,9999,99999,9,999999999,0.0,999,999,99
2050,2,7,15,0,*?*?*?*?*?*?*?*?*?*?*?*?*?*?*?*?*?*?*?*?*?*?,5.5,3.8,100,101945,291,1406,304,42.7,0.0,42.7,4988,0,4998,1680,295,1.5,10,5,9999,99999,9,999999999,0.0,999,999,99
2050,2,7,16,0,*?*?*?*?*?*?*?*?*?*?*?*?*?*?*?*?*?*?*?*?*?*?,5.8,3.9,100,101945,110,1405,305,7.3,0.0,7.3,903,-0,903,292,297,3.1,10,5,9999,99999,9,999999999,0.0,999,999,99
2050,2,7,17,0,*?*?*?*?*?*?*?*?*?*?*?*?*?*?*?*?*?*?*?*?*?*?,5.6,3.9,100,101945,0,-0,305,0.0,-0.0,0.0,0,0,0,0,298,3.1,10,5,9999,99999,9,999999999,0.0,999,999,99
2050,2,7,18,0,*?*?*?*?*?*?*?*?*?*?*?*?*?*?*?*?*?*?*?*?*?*?,5.1,3.4,100,101945,0,-0,302,0.0,-0.0,0.0,0,0,0,0,300,2.1,10,5,9999,99999,9,999999999,0.0,999,999,99
2050,2,7,19,0,*?*?*?*?*?*?*?*?*?*?*?*?*?*?*?*?*?*?*?*?*?*?,3.8,3.2,100,101945,0,-0,297,0.0,-0.0,0.0,0,0,0,0,305,2.1,10,5,9999,99999,9,999999999,0.0,999,999,99
2050,2,7,20,0,*?*?*?*?*?*?*?*?*?*?*?*?*?*?*?*?*?*?*?*?*?*?,3.5,3.4,100,101945,0,-0,296,0.0,-0.0,0.0,0,0,0,0,310,1.0,10,5,9999,99999,9,999999999,0.0,999,999,99
2050,2,7,21,0,*?*?*?*?*?*?*?*?*?*?*?*?*?*?*?*?*?*?*?*?*?*?,3.3,2.9,100,101945,0,-0,295,0.0,-0.0,0.0,0,0,0,0,315,1.0,10,5,9999,99999,9,999999999,0.0,999,999,99
2050,2,7,22,0,*?*?*?*?*?*?*?*?*?*?*?*?*?*?*?*?*?*?*?*?*?*?,2.4,2.1,100,101945,0,-0,291,0.0,-0.0,0.0,0,0,0,0,320,0.5,10,5,9999,99999,9,999999999,0.0,999,999,99
2050,2,7,23,0,*?*?*?*?*?*?*?*?*?*?*?*?*?*?*?*?*?*?*?*?*?*?,2.4,1.9,100,101945,0,-0,291,0.0,-0.0,0.0,0,0,0,0,325,2.6,10,5,9999,99999,9,999999999,0.0,999,999,99
2050,2,7,24,0,*?*?*?*?*?*?*?*?*?*?*?*?*?*?*?*?*?*?*?*?*?*?,6.6,6.6,100,101945,0,-0,309,0.0,-0.0,0.0,0,0,0,0,300,1.0,10,5,9999,99999,9,999999999,0.0,999,999,99
2050,2,8,1,0,*?*?*?*?*?*?*?*?*?*?*?*?*?*?*?*?*?*?*?*?*?*?,1.8,1.9,100,102077,0,-0,289,0.0,-0.0,0.0,0,0,0,0,332,0.5,10,5,9999,99999,9,999999999,0.0,999,999,99
2050,2,8,2,0,*?*?*?*?*?*?*?*?*?*?*?*?*?*?*?*?*?*?*?*?*?*?,1.6,1.5,100,102077,0,-0,288,0.0,-0.0,0.0,0,0,0,0,333,2.1,10,5,9999,99999,9,999999999,0.0,999,999,99
2050,2,8,3,0,*?*?*?*?*?*?*?*?*?*?*?*?*?*?*?*?*?*?*?*?*?*?,0.0,-0.0,100,102077,0,-0,281,0.0,-0.0,0.0,0,0,0,0,335,1.5,10,5,9999,99999,9,999999999,0.0,999,999,99
2050,2,8,4,0,*?*?*?*?*?*?*?*?*?*?*?*?*?*?*?*?*?*?*?*?*?*?,-0.1,-0.0,100,102077,0,-0,281,0.0,-0.0,0.0,0,0,0,0,337,1.0,10,5,9999,99999,9,999999999,0.0,999,999,99
2050,2,8,5,0,*?*?*?*?*?*?*?*?*?*?*?*?*?*?*?*?*?*?*?*?*?*?,-0.2,-0.2,100,102077,0,-0,281,0.0,-0.0,0.0,0,0,0,0,338,1.5,10,5,9999,99999,9,999999999,0.0,999,999,99
2050,2,8,6,0,*?*?*?*?*?*?*?*?*?*?*?*?*?*?*?*?*?*?*?*?*?*?,0.0,-0.0,100,102077,0,-0,281,0.0,-0.0,0.0,0,0,0,0,340,0.5,10,5,9999,99999,9,999999999,0.0,999,999,99
2050,2,8,7,0,*?*?*?*?*?*?*?*?*?*?*?*?*?*?*?*?*?*?*?*?*?*?,-0.6,-0.6,100,102077,0,-0,279,0.0,-0.0,0.0,0,0,0,0,340,2.6,10,5,9999,99999,9,999999999,0.0,999,999,99
2050,2,8,8,0,*?*?*?*?*?*?*?*?*?*?*?*?*?*?*?*?*?*?*?*?*?*?,-1.2,-1.3,100,102077,171,1402,272,33.6,36.6,29.1,3759,2271,3502,610,340,0.5,9,5,9999,99999,9,999999999,0.0,999,999,99
2050,2,8,9,0,*?*?*?*?*?*?*?*?*?*?*?*?*?*?*?*?*?*?*?*?*?*?,1.5,1.5,100,102077,342,1403,278,121.6,125.7,90.9,13265,10648,10491,1986,340,1.0,8,4,9999,99999,9,999999999,0.0,999,999,99
2050,2,8,10,0,*?*?*?*?*?*?*?*?*?*?*?*?*?*?*?*?*?*?*?*?*?*?,4.2,4.1,100,102077,471,1405,290,179.5,134.9,134.3,19562,12703,15332,3045,340,1.0,8,4,9999,99999,9,999999999,0.0,999,999,99
2050,2,8,11,0,*?*?*?*?*?*?*?*?*?*?*?*?*?*?*?*?*?*?*?*?*?*?,5.6,4.8,100,102077,548,1404,296,214.3,138.4,160.3,23367,13542,18218,3734,340,1.0,8,4,9999,99999,9,999999999,0.0,999,999,99
2050,2,8,12,0,*?*?*?*?*?*?*?*?*?*?*?*?*?*?*?*?*?*?*?*?*?*?,7.3,4.3,100,102077,569,1404,303,223.7,139.1,167.3,24392,13731,18991,3928,340,1.0,8,4,9999,99999,9,999999999,0.0,999,999,99
2050,2,8,13,0,*?*?*?*?*?*?*?*?*?*?*?*?*?*?*?*?*?*?*?*?*?*?,7.2,3.9,100,102077,532,1405,302,206.9,137.7,154.8,22558,13383,17607,3584,335,1.5,8,4,9999,99999,9,999999999,0.0,999,999,99
2050,2,8,14,0,*?*?*?*?*?*?*?*?*?*?*?*?*?*?*?*?*?*?*?*?*?*?,7.3,3.0,100,102077,439,1404,303,165.2,133.1,123.6,18004,12283,14142,2775,330,2.6,8,4,9999,99999,9,999999999,0.0,999,999,99
2050,2,8,15,0,*?*?*?*?*?*?*?*?*?*?*?*?*?*?*?*?*?*?*?*?*?*?,7.0,1.9,98,102077,298,1406,306,76.5,48.0,66.3,8395,3949,7519,1729,325,1.5,9,5,9999,99999,9,999999999,0.0,999,999,99
2050,2,8,16,0,*?*?*?*?*?*?*?*?*?*?*?*?*?*?*?*?*?*?*?*?*?*?,7.3,3.6,100,102077,116,1398,312,8.6,0.0,8.6,1053,-0,1053,341,320,3.1,10,5,9999,99999,9,999999999,0.0,999,999,99
2050,2,8,17,0,*?*?*?*?*?*?*?*?*?*?*?*?*?*?*?*?*?*?*?*?*?*?,6.5,4.5,100,102077,0,-0,308,0.0,-0.0,0.0,0,0,0,0,315,3.1,10,5,9999,99999,9,999999999,0.0,999,999,99
2050,2,8,18,0,*?*?*?*?*?*?*?*?*?*?*?*?*?*?*?*?*?*?*?*?*?*?,5.6,5.0,100,102077,0,-0,304,0.0,-0.0,0.0,0,0,0,0,310,2.1,10,5,9999,99999,9,999999999,0.0,999,999,99
2050,2,8,19,0,*?*?*?*?*?*?*?*?*?*?*?*?*?*?*?*?*?*?*?*?*?*?,3.4,3.4,100,102077,0,-0,295,0.0,-0.0,0.0,0,0,0,0,312,2.1,10,5,9999,99999,9,999999999,0.0,999,999,99
2050,2,8,20,0,*?*?*?*?*?*?*?*?*?*?*?*?*?*?*?*?*?*?*?*?*?*?,3.0,3.0,100,102077,0,-0,294,0.0,-0.0,0.0,0,0,0,0,313,1.0,10,5,9999,99999,9,999999999,0.0,999,999,99
2050,2,8,21,0,*?*?*?*?*?*?*?*?*?*?*?*?*?*?*?*?*?*?*?*?*?*?,2.7,2.7,100,102077,0,-0,292,0.0,-0.0,0.0,0,0,0,0,315,1.0,10,5,9999,99999,9,999999999,0.0,999,999,99
2050,2,8,22,0,*?*?*?*?*?*?*?*?*?*?*?*?*?*?*?*?*?*?*?*?*?*?,1.9,1.9,100,102077,0,-0,289,0.0,-0.0,0.0,0,0,0,0,317,0.5,10,5,9999,99999,9,999999999,0.0,999,999,99
2050,2,8,23,0,*?*?*?*?*?*?*?*?*?*?*?*?*?*?*?*?*?*?*?*?*?*?,1.2,1.3,100,102077,0,-0,286,0.0,-0.0,0.0,0,0,0,0,318,2.6,10,5,9999,99999,9,999999999,0.0,999,999,99
2050,2,8,24,0,*?*?*?*?*?*?*?*?*?*?*?*?*?*?*?*?*?*?*?*?*?*?,2.3,2.3,100,102077,0,-0,291,0.0,-0.0,0.0,0,0,0,0,330,1.0,10,5,9999,99999,9,999999999,0.0,999,999,99
2050,2,9,1,0,*?*?*?*?*?*?*?*?*?*?*?*?*?*?*?*?*?*?*?*?*?*?,0.9,-2.2,78,101898,0,-0,285,0.0,-0.0,0.0,0,0,0,0,318,0.5,10,5,9999,99999,9,999999999,0.0,999,999,99
2050,2,9,2,0,*?*?*?*?*?*?*?*?*?*?*?*?*?*?*?*?*?*?*?*?*?*?,0.6,-3.9,69,101898,0,-0,284,0.0,-0.0,0.0,0,0,0,0,317,2.1,10,5,9999,99999,9,999999999,0.0,999,999,99
2050,2,9,3,0,*?*?*?*?*?*?*?*?*?*?*?*?*?*?*?*?*?*?*?*?*?*?,-0.0,-3.9,73,101898,0,-0,282,0.0,-0.0,0.0,0,0,0,0,315,1.5,10,5,9999,99999,9,999999999,0.0,999,999,99
2050,2,9,4,0,*?*?*?*?*?*?*?*?*?*?*?*?*?*?*?*?*?*?*?*?*?*?,-0.3,-4.2,72,101898,0,-0,281,0.0,-0.0,0.0,0,0,0,0,313,1.0,10,5,9999,99999,9,999999999,0.0,999,999,99
2050,2,9,5,0,*?*?*?*?*?*?*?*?*?*?*?*?*?*?*?*?*?*?*?*?*?*?,-0.8,-4.5,74,101898,0,-0,279,0.0,-0.0,0.0,0,0,0,0,312,1.5,10,5,9999,99999,9,999999999,0.0,999,999,99
2050,2,9,6,0,*?*?*?*?*?*?*?*?*?*?*?*?*?*?*?*?*?*?*?*?*?*?,-0.2,-4.2,72,101898,0,-0,281,0.0,-0.0,0.0,0,0,0,0,310,0.5,10,5,9999,99999,9,999999999,0.0,999,999,99
2050,2,9,7,0,*?*?*?*?*?*?*?*?*?*?*?*?*?*?*?*?*?*?*?*?*?*?,0.2,-3.7,73,101898,0,-0,283,0.0,-0.0,0.0,0,0,0,0,285,2.6,10,5,9999,99999,9,999999999,0.0,999,999,99
2050,2,9,8,0,*?*?*?*?*?*?*?*?*?*?*?*?*?*?*?*?*?*?*?*?*?*?,-0.4,-4.2,72,101898,178,1406,280,20.6,0.0,20.6,2436,-0,2439,800,260,0.5,10,5,9999,99999,9,999999999,0.0,999,999,99
2050,2,9,9,0,*?*?*?*?*?*?*?*?*?*?*?*?*?*?*?*?*?*?*?*?*?*?,2.1,-1.5,76,101898,349,1404,290,54.1,0.0,54.1,6317,0,6332,2163,235,1.0,10,5,9999,99999,9,999999999,0.0,999,999,99
2050,2,9,10,0,*?*?*?*?*?*?*?*?*?*?*?*?*?*?*?*?*?*?*?*?*?*?,2.6,-0.6,79,101898,478,1405,287,137.8,53.9,119.5,15134,5011,13494,3323,210,1.0,9,5,9999,99999,9,999999999,0.0,999,999,99
2050,2,9,11,0,*?*?*?*?*?*?*?*?*?*?*?*?*?*?*?*?*?*?*?*?*?*?,5.4,0.8,72,101898,555,1404,299,164.2,55.2,142.3,18036,5284,16062,4094,185,1.0,9,5,9999,99999,9,999999999,0.0,999,999,99
2050,2,9,12,0,*?*?*?*?*?*?*?*?*?*?*?*?*?*?*?*?*?*?*?*?*?*?,5.8,1.3,72,101898,576,1404,301,171.2,55.5,148.5,18818,5346,16752,4312,160,1.0,9,5,9999,99999,9,999999999,0.0,999,999,99
2050,2,9,13,0,*?*?*?*?*?*?*?*?*?*?*?*?*?*?*?*?*?*?*?*?*?*?,5.8,1.0,71,101898,539,1405,301,158.6,55.0,137.5,17422,5233,15518,3927,155,1.5,9,5,9999,99999,9,999999999,0.0,999,999,99
2050,2,9,14,0,*?*?*?*?*?*?*?*?*?*?*?*?*?*?*?*?*?*?*?*?*?*?,5.9,-0.6,62,101898,446,1404,301,127.1,53.2,110.2,13950,4875,12445,3024,150,2.6,9,5,9999,99999,9,999999999,0.0,999,999,99
2050,2,9,15,0,*?*?*?*?*?*?*?*?*?*?*?*?*?*?*?*?*?*?*?*?*?*?,5.8,0.6,69,101898,304,1402,301,78.8,48.4,68.4,8650,4006,7746,1784,145,1.5,9,5,9999,99999,9,999999999,0.0,999,999,99
2050,2,9,16,0,*?*?*?*?*?*?*?*?*?*?*?*?*?*?*?*?*?*?*?*?*?*?,5.8,2.3,78,101898,123,1403,306,9.9,0.0,9.9,1204,-0,1204,391,140,3.1,10,5,9999,99999,9,999999999,0.0,999,999,99
2050,2,9,17,0,*?*?*?*?*?*?*?*?*?*?*?*?*?*?*?*?*?*?*?*?*?*?,5.3,1.9,79,101898,0,-0,304,0.0,-0.0,0.0,0,0,0,0,135,3.1,10,5,9999,99999,9,999999999,0.0,999,999,99
2050,2,9,18,0,*?*?*?*?*?*?*?*?*?*?*?*?*?*?*?*?*?*?*?*?*?*?,3.8,1.5,85,101898,0,-0,297,0.0,-0.0,0.0,0,0,0,0,130,2.1,10,5,9999,99999,9,999999999,0.0,999,999,99
2050,2,9,19,0,*?*?*?*?*?*?*?*?*?*?*?*?*?*?*?*?*?*?*?*?*?*?,4.0,2.5,89,101898,0,-0,298,0.0,-0.0,0.0,0,0,0,0,140,2.1,10,5,9999,99999,9,999999999,0.0,999,999,99
2050,2,9,20,0,*?*?*?*?*?*?*?*?*?*?*?*?*?*?*?*?*?*?*?*?*?*?,3.8,2.5,90,101898,0,-0,297,0.0,-0.0,0.0,0,0,0,0,150,1.0,10,5,9999,99999,9,999999999,0.0,999,999,99
2050,2,9,21,0,*?*?*?*?*?*?*?*?*?*?*?*?*?*?*?*?*?*?*?*?*?*?,2.2,0.8,90,101898,0,-0,290,0.0,-0.0,0.0,0,0,0,0,160,1.0,10,5,9999,99999,9,999999999,0.0,999,999,99
2050,2,9,22,0,*?*?*?*?*?*?*?*?*?*?*?*?*?*?*?*?*?*?*?*?*?*?,0.7,0.2,96,101898,0,-0,284,0.0,-0.0,0.0,0,0,0,0,170,0.5,10,5,9999,99999,9,999999999,0.0,999,999,99
2050,2,9,23,0,*?*?*?*?*?*?*?*?*?*?*?*?*?*?*?*?*?*?*?*?*?*?,2.2,0.8,90,101898,0,-0,290,0.0,-0.0,0.0,0,0,0,0,180,2.6,10,5,9999,99999,9,999999999,0.0,999,999,99
2050,2,9,24,0,*?*?*?*?*?*?*?*?*?*?*?*?*?*?*?*?*?*?*?*?*?*?,0.6,-0.4,92,101898,0,-0,284,0.0,-0.0,0.0,0,0,0,0,320,1.0,10,5,9999,99999,9,999999999,0.0,999,999,99
2050,2,10,1,0,*?*?*?*?*?*?*?*?*?*?*?*?*?*?*?*?*?*?*?*?*?*?,4.4,0.8,77,99730,0,-0,300,0.0,-0.0,0.0,0,0,0,0,183,0.5,10,5,9999,99999,9,999999999,0.0,999,999,99
2050,2,10,2,0,*?*?*?*?*?*?*?*?*?*?*?*?*?*?*?*?*?*?*?*?*?*?,4.9,0.8,75,99730,0,-0,302,0.0,-0.0,0.0,0,0,0,0,177,2.1,10,5,9999,99999,9,999999999,0.0,999,999,99
2050,2,10,3,0,*?*?*?*?*?*?*?*?*?*?*?*?*?*?*?*?*?*?*?*?*?*?,5.7,1.0,72,99730,0,-0,305,0.0,-0.0,0.0,0,0,0,0,170,1.5,10,5,9999,99999,9,999999999,0.0,999,999,99
2050,2,10,4,0,*?*?*?*?*?*?*?*?*?*?*?*?*?*?*?*?*?*?*?*?*?*?,5.8,1.0,71,99730,0,-0,306,0.0,-0.0,0.0,0,0,0,0,163,1.0,10,5,9999,99999,9,999999999,0.0,999,999,99
2050,2,10,5,0,*?*?*?*?*?*?*?*?*?*?*?*?*?*?*?*?*?*?*?*?*?*?,5.0,0.8,73,99730,0,-0,302,0.0,-0.0,0.0,0,0,0,0,157,1.5,10,5,9999,99999,9,999999999,0.0,999,999,99
2050,2,10,6,0,*?*?*?*?*?*?*?*?*?*?*?*?*?*?*?*?*?*?*?*?*?*?,5.8,1.0,71,99730,0,-0,306,0.0,-0.0,0.0,0,0,0,0,150,0.5,10,5,9999,99999,9,999999999,0.0,999,999,99
2050,2,10,7,0,*?*?*?*?*?*?*?*?*?*?*?*?*?*?*?*?*?*?*?*?*?*?,4.9,1.0,76,99730,0,-0,302,0.0,-0.0,0.0,0,0,0,0,148,2.6,10,5,9999,99999,9,999999999,0.0,999,999,99
2050,2,10,8,0,*?*?*?*?*?*?*?*?*?*?*?*?*?*?*?*?*?*?*?*?*?*?,3.8,0.4,78,99730,184,1402,287,50.4,96.7,37.7,5410,5638,4645,669,147,0.5,8,4,9999,99999,9,999999999,0.0,999,999,99
2050,2,10,9,0,*?*?*?*?*?*?*?*?*?*?*?*?*?*?*?*?*?*?*?*?*?*?,5.8,1.7,74,99730,356,1405,301,96.4,50.6,83.5,10574,4380,9454,2217,145,1.0,9,5,9999,99999,9,999999999,0.0,999,999,99
2050,2,10,10,0,*?*?*?*?*?*?*?*?*?*?*?*?*?*?*?*?*?*?*?*?*?*?,7.8,2.3,67,99730,485,1405,310,140.2,54.0,121.6,15399,5039,13728,3391,143,1.0,9,5,9999,99999,9,999999999,0.0,999,999,99
2050,2,10,11,0,*?*?*?*?*?*?*?*?*?*?*?*?*?*?*?*?*?*?*?*?*?*?,8.7,1.5,60,99730,562,1403,308,220.8,138.9,165.1,24072,13673,18749,3867,142,1.0,8,4,9999,99999,9,999999999,0.0,999,999,99
2050,2,10,12,0,*?*?*?*?*?*?*?*?*?*?*?*?*?*?*?*?*?*?*?*?*?*?,10.3,1.7,55,99730,583,1403,316,230.2,139.6,172.2,25103,13853,19525,4064,140,1.0,8,4,9999,99999,9,999999999,0.0,999,999,99
2050,2,10,13,0,*?*?*?*?*?*?*?*?*?*?*?*?*?*?*?*?*?*?*?*?*?*?,10.3,1.7,54,99730,546,1404,321,161.0,55.1,139.6,17692,5256,15757,4000,142,1.5,9,5,9999,99999,9,999999999,0.0,999,999,99
2050,2,10,14,0,*?*?*?*?*?*?*?*?*?*?*?*?*?*?*?*?*?*?*?*?*?*?,10.4,1.9,55,99730,453,1403,316,171.6,133.9,128.3,18697,12476,14671,2894,143,2.6,8,4,9999,99999,9,999999999,0.0,999,999,99
2050,2,10,15,0,*?*?*?*?*?*?*?*?*?*?*?*?*?*?*?*?*?*?*?*?*?*?,10.1,2.3,58,99730,311,1403,320,81.2,48.7,70.4,8908,4061,7974,1841,145,1.5,9,5,9999,99999,9,999999999,0.0,999,999,99
2050,2,10,16,0,*?*?*?*?*?*?*?*?*?*?*?*?*?*?*?*?*?*?*?*?*?*?,10.3,3.2,61,99730,130,1407,321,19.4,28.0,16.9,2216,1506,2077,350,147,3.1,9,5,9999,99999,9,999999999,0.0,999,999,99
2050,2,10,17,0,*?*?*?*?*?*?*?*?*?*?*?*?*?*?*?*?*?*?*?*?*?*?,9.4,2.7,62,99730,0,-0,322,0.0,-0.0,0.0,0,0,0,0,148,3.1,10,5,9999,99999,9,999999999,0.0,999,999,99
2050,2,10,18,0,*?*?*?*?*?*?*?*?*?*?*?*?*?*?*?*?*?*?*?*?*?*?,9.4,3.0,64,99730,0,-0,322,0.0,-0.0,0.0,0,0,0,0,150,2.1,10,5,9999,99999,9,999999999,0.0,999,999,99
2050,2,10,19,0,*?*?*?*?*?*?*?*?*?*?*?*?*?*?*?*?*?*?*?*?*?*?,7.0,2.7,73,99730,0,-0,311,0.0,-0.0,0.0,0,0,0,0,173,2.1,10,5,9999,99999,9,999999999,0.0,999,999,99
2050,2,10,20,0,*?*?*?*?*?*?*?*?*?*?*?*?*?*?*?*?*?*?*?*?*?*?,7.3,3.4,76,99730,0,-0,312,0.0,-0.0,0.0,0,0,0,0,197,1.0,10,5,9999,99999,9,999999999,0.0,999,999,99
2050,2,10,21,0,*?*?*?*?*?*?*?*?*?*?*?*?*?*?*?*?*?*?*?*?*?*?,6.1,2.1,75,99730,0,-0,307,0.0,-0.0,0.0,0,0,0,0,220,1.0,10,5,9999,99999,9,999999999,0.0,999,999,99
2050,2,10,22,0,*?*?*?*?*?*?*?*?*?*?*?*?*?*?*?*?*?*?*?*?*?*?,6.4,2.1,73,99730,0,-0,308,0.0,-0.0,0.0,0,0,0,0,243,0.5,10,5,9999,99999,9,999999999,0.0,999,999,99
2050,2,10,23,0,*?*?*?*?*?*?*?*?*?*?*?*?*?*?*?*?*?*?*?*?*?*?,5.8,1.9,76,99730,0,-0,306,0.0,-0.0,0.0,0,0,0,0,267,2.6,10,5,9999,99999,9,999999999,0.0,999,999,99
2050,2,10,24,0,*?*?*?*?*?*?*?*?*?*?*?*?*?*?*?*?*?*?*?*?*?*?,3.8,0.8,80,99730,0,-0,297,0.0,-0.0,0.0,0,0,0,0,190,1.0,10,5,9999,99999,9,999999999,0.0,999,999,99
2050,2,11,1,0,*?*?*?*?*?*?*?*?*?*?*?*?*?*?*?*?*?*?*?*?*?*?,4.3,4.3,100,99919.2,0,-0,299,0.0,-0.0,0.0,0,0,0,0,243,0.5,10,5,9999,99999,9,999999999,0.0,999,999,99
2050,2,11,2,0,*?*?*?*?*?*?*?*?*?*?*?*?*?*?*?*?*?*?*?*?*?*?,3.9,3.8,100,99919.2,0,-0,297,0.0,-0.0,0.0,0,0,0,0,197,2.1,10,5,9999,99999,9,999999999,0.0,999,999,99
2050,2,11,3,0,*?*?*?*?*?*?*?*?*?*?*?*?*?*?*?*?*?*?*?*?*?*?,3.0,3.0,100,99919.2,0,-0,294,0.0,-0.0,0.0,0,0,0,0,150,1.5,10,5,9999,99999,9,999999999,0.0,999,999,99
2050,2,11,4,0,*?*?*?*?*?*?*?*?*?*?*?*?*?*?*?*?*?*?*?*?*?*?,2.2,2.1,100,99919.2,0,-0,290,0.0,-0.0,0.0,0,0,0,0,103,1.0,10,5,9999,99999,9,999999999,0.0,999,999,99
2050,2,11,5,0,*?*?*?*?*?*?*?*?*?*?*?*?*?*?*?*?*?*?*?*?*?*?,2.7,2.7,100,99919.2,0,-0,292,0.0,-0.0,0.0,0,0,0,0,57,1.5,10,5,9999,99999,9,999999999,0.0,999,999,99
2050,2,11,6,0,*?*?*?*?*?*?*?*?*?*?*?*?*?*?*?*?*?*?*?*?*?*?,3.2,3.2,100,99919.2,0,-0,294,0.0,-0.0,0.0,0,0,0,0,10,0.5,10,5,9999,99999,9,999999999,0.0,999,999,99
2050,2,11,7,0,*?*?*?*?*?*?*?*?*?*?*?*?*?*?*?*?*?*?*?*?*?*?,3.1,3.0,100,99919.2,0,-0,294,0.0,-0.0,0.0,0,0,0,0,12,2.6,10,5,9999,99999,9,999999999,0.0,999,999,99
2050,2,11,8,0,*?*?*?*?*?*?*?*?*?*?*?*?*?*?*?*?*?*?*?*?*?*?,2.2,2.3,100,99919.2,191,1404,272,70.0,230.4,38.6,7396,14153,5280,684,13,0.5,6,3,9999,99999,9,999999999,0.0,999,999,99
2050,2,11,9,0,*?*?*?*?*?*?*?*?*?*?*?*?*?*?*?*?*?*?*?*?*?*?,3.1,2.9,100,99919.2,362,1401,253,195.9,525.4,60.1,20309,44325,8977,1122,15,1.0,1,0,9999,99999,9,999999999,0.0,999,999,99
2050,2,11,10,0,*?*?*?*?*?*?*?*?*?*?*?*?*?*?*?*?*?*?*?*?*?*?,4.5,4.1,100,99919.2,492,1404,256,283.2,565.7,85.0,29414,52047,12285,1629,17,1.0,0,0,9999,99999,9,999999999,0.0,999,999,99
2050,2,11,11,0,*?*?*?*?*?*?*?*?*?*?*?*?*?*?*?*?*?*?*?*?*?*?,5.4,5.1,100,99919.2,569,1402,261,335.6,579.1,100.7,34904,54984,14281,1980,18,1.0,0,0,9999,99999,9,999999999,0.0,999,999,99
2050,2,11,12,0,*?*?*?*?*?*?*?*?*?*?*?*?*?*?*?*?*?*?*?*?*?*?,5.9,5.9,100,99919.2,590,1403,269,349.6,576.1,107.3,36320,55012,15081,2121,20,1.0,1,0,9999,99999,9,999999999,0.0,999,999,99
2050,2,11,13,0,*?*?*?*?*?*?*?*?*?*?*?*?*?*?*?*?*?*?*?*?*?*?,6.1,5.0,100,99919.2,553,1403,281,314.3,469.1,129.5,33153,44812,16362,2517,20,1.5,4,2,9999,99999,9,999999999,0.0,999,999,99
2050,2,11,14,0,*?*?*?*?*?*?*?*?*?*?*?*?*?*?*?*?*?*?*?*?*?*?,6.1,5.9,100,99919.2,460,1403,290,229.1,313.0,126.5,24345,29132,14655,2544,20,2.6,6,3,9999,99999,9,999999999,0.0,999,999,99
2050,2,11,15,0,*?*?*?*?*?*?*?*?*?*?*?*?*?*?*?*?*?*?*?*?*?*?,6.4,6.4,100,99919.2,318,1403,304,83.5,49.0,72.4,9166,4114,8204,1898,20,1.5,9,5,9999,99999,9,999999999,0.0,999,999,99
2050,2,11,16,0,*?*?*?*?*?*?*?*?*?*?*?*?*?*?*?*?*?*?*?*?*?*?,6.4,5.8,100,99919.2,136,1400,304,21.7,29.7,18.8,2465,1632,2310,391,20,3.1,9,5,9999,99999,9,999999999,0.6,999,999,99
2050,2,11,17,0,*?*?*?*?*?*?*?*?*?*?*?*?*?*?*?*?*?*?*?*?*?*?,6.0,5.5,100,99919.2,0,-0,306,0.0,-0.0,0.0,0,0,0,0,20,3.1,10,5,9999,99999,9,999999999,0.4,999,999,99
2050,2,11,18,0,*?*?*?*?*?*?*?*?*?*?*?*?*?*?*?*?*?*?*?*?*?*?,4.7,3.6,100,99919.2,0,-0,301,0.0,-0.0,0.0,0,0,0,0,20,2.1,10,5,9999,99999,9,999999999,0.9,999,999,99
2050,2,11,19,0,*?*?*?*?*?*?*?*?*?*?*?*?*?*?*?*?*?*?*?*?*?*?,3.7,2.9,100,99919.2,0,-0,297,0.0,-0.0,0.0,0,0,0,0,20,2.1,10,5,9999,99999,9,999999999,0.5,999,999,99
2050,2,11,20,0,*?*?*?*?*?*?*?*?*?*?*?*?*?*?*?*?*?*?*?*?*?*?,4.2,2.9,100,99919.2,0,-0,299,0.0,-0.0,0.0,0,0,0,0,20,1.0,10,5,9999,99999,9,999999999,0.0,999,999,99
2050,2,11,21,0,*?*?*?*?*?*?*?*?*?*?*?*?*?*?*?*?*?*?*?*?*?*?,4.2,1.9,98,99919.2,0,-0,299,0.0,-0.0,0.0,0,0,0,0,20,1.0,10,5,9999,99999,9,999999999,0.0,999,999,99
2050,2,11,22,0,*?*?*?*?*?*?*?*?*?*?*?*?*?*?*?*?*?*?*?*?*?*?,3.7,2.3,100,99919.2,0,-0,297,0.0,-0.0,0.0,0,0,0,0,20,0.5,10,5,9999,99999,9,999999999,0.1,999,999,99
2050,2,11,23,0,*?*?*?*?*?*?*?*?*?*?*?*?*?*?*?*?*?*?*?*?*?*?,4.3,2.3,100,99919.2,0,-0,299,0.0,-0.0,0.0,0,0,0,0,20,2.6,10,5,9999,99999,9,999999999,0.1,999,999,99
2050,2,11,24,0,*?*?*?*?*?*?*?*?*?*?*?*?*?*?*?*?*?*?*?*?*?*?,5.2,3.0,100,99919.2,0,-0,303,0.0,-0.0,0.0,0,0,0,0,290,1.0,10,5,9999,99999,9,999999999,0.0,999,999,99
2050,2,12,1,0,*?*?*?*?*?*?*?*?*?*?*?*?*?*?*?*?*?*?*?*?*?*?,5.9,5.8,100,101530,0,-0,306,0.0,-0.0,0.0,0,0,0,0,22,0.5,10,5,9999,99999,9,999999999,0.2,999,999,99
2050,2,12,2,0,*?*?*?*?*?*?*?*?*?*?*?*?*?*?*?*?*?*?*?*?*?*?,6.5,6.6,100,101530,0,-0,308,0.0,-0.0,0.0,0,0,0,0,23,2.1,10,5,9999,99999,9,999999999,0.2,999,999,99
2050,2,12,3,0,*?*?*?*?*?*?*?*?*?*?*?*?*?*?*?*?*?*?*?*?*?*?,5.8,5.8,100,101530,0,-0,305,0.0,-0.0,0.0,0,0,0,0,25,1.5,10,5,9999,99999,9,999999999,0.0,999,999,99
2050,2,12,4,0,*?*?*?*?*?*?*?*?*?*?*?*?*?*?*?*?*?*?*?*?*?*?,5.0,5.0,100,101530,0,-0,302,0.0,-0.0,0.0,0,0,0,0,27,1.0,10,5,9999,99999,9,999999999,0.2,999,999,99
2050,2,12,5,0,*?*?*?*?*?*?*?*?*?*?*?*?*?*?*?*?*?*?*?*?*?*?,5.3,5.3,100,101530,0,-0,303,0.0,-0.0,0.0,0,0,0,0,28,1.5,10,5,9999,99999,9,999999999,0.4,999,999,99
2050,2,12,6,0,*?*?*?*?*?*?*?*?*?*?*?*?*?*?*?*?*?*?*?*?*?*?,5.5,5.5,100,101530,0,-0,304,0.0,-0.0,0.0,0,0,0,0,30,0.5,10,5,9999,99999,9,999999999,0.0,999,999,99
2050,2,12,7,0,*?*?*?*?*?*?*?*?*?*?*?*?*?*?*?*?*?*?*?*?*?*?,5.8,5.8,100,101530,0,-0,305,0.0,-0.0,0.0,0,0,0,0,35,2.6,10,5,9999,99999,9,999999999,0.0,999,999,99
2050,2,12,8,0,*?*?*?*?*?*?*?*?*?*?*?*?*?*?*?*?*?*?*?*?*?*?,6.0,5.9,100,101530,198,1405,306,24.5,0.0,24.5,2889,-0,2892,952,40,0.5,10,5,9999,99999,9,999999999,0.1,999,999,99
2050,2,12,9,0,*?*?*?*?*?*?*?*?*?*?*?*?*?*?*?*?*?*?*?*?*?*?,6.3,6.2,100,101530,369,1401,303,101.1,51.1,87.7,11098,4469,9917,2337,45,1.0,9,5,9999,99999,9,999999999,0.0,999,999,99
2050,2,12,10,0,*?*?*?*?*?*?*?*?*?*?*?*?*?*?*?*?*?*?*?*?*?*?,7.3,7.3,100,101530,499,1403,308,145.1,54.3,125.8,15937,5095,14205,3531,50,1.0,9,5,9999,99999,9,999999999,0.0,999,999,99
2050,2,12,11,0,*?*?*?*?*?*?*?*?*?*?*?*?*?*?*?*?*?*?*?*?*?*?,9.5,7.7,100,101530,576,1402,317,171.6,55.5,148.8,18854,5349,16784,4321,55,1.0,9,5,9999,99999,9,999999999,0.0,999,999,99
2050,2,12,12,0,*?*?*?*?*?*?*?*?*?*?*?*?*?*?*?*?*?*?*?*?*?*?,9.4,8.3,100,101530,597,1402,317,178.7,55.8,154.9,19643,5402,17482,4544,60,1.0,9,5,9999,99999,9,999999999,0.2,999,999,99
2050,2,12,13,0,*?*?*?*?*?*?*?*?*?*?*?*?*?*?*?*?*?*?*?*?*?*?,9.4,7.1,100,101530,560,1403,321,95.6,0.0,95.6,11225,0,11260,4097,62,1.5,10,5,9999,99999,9,999999999,0.0,999,999,99
2050,2,12,14,0,*?*?*?*?*?*?*?*?*?*?*?*?*?*?*?*?*?*?*?*?*?*?,9.8,7.3,100,101530,467,1402,319,134.3,53.7,116.5,14750,4969,13154,3224,63,2.6,9,5,9999,99999,9,999999999,0.0,999,999,99
2050,2,12,15,0,*?*?*?*?*?*?*?*?*?*?*?*?*?*?*?*?*?*?*?*?*?*?,9.7,6.7,98,101530,325,1403,318,85.9,49.3,74.5,9426,4167,8435,1956,65,1.5,9,5,9999,99999,9,999999999,0.0,999,999,99
2050,2,12,16,0,*?*?*?*?*?*?*?*?*?*?*?*?*?*?*?*?*?*?*?*?*?*?,9.7,7.6,100,101530,143,1403,322,13.8,0.0,13.8,1657,-0,1657,541,67,3.1,10,5,9999,99999,9,999999999,0.0,999,999,99
2050,2,12,17,0,*?*?*?*?*?*?*?*?*?*?*?*?*?*?*?*?*?*?*?*?*?*?,8.9,7.3,100,101530,0,-0,319,0.0,-0.0,0.0,0,0,0,0,68,3.1,10,5,9999,99999,9,999999999,0.0,999,999,99
2050,2,12,18,0,*?*?*?*?*?*?*?*?*?*?*?*?*?*?*?*?*?*?*?*?*?*?,7.7,6.6,100,101530,0,-0,313,0.0,-0.0,0.0,0,0,0,0,70,2.1,10,5,9999,99999,9,999999999,0.0,999,999,99
2050,2,12,19,0,*?*?*?*?*?*?*?*?*?*?*?*?*?*?*?*?*?*?*?*?*?*?,8.0,7.4,100,101530,0,-0,315,0.0,-0.0,0.0,0,0,0,0,73,2.1,10,5,9999,99999,9,999999999,0.5,999,999,99
2050,2,12,20,0,*?*?*?*?*?*?*?*?*?*?*?*?*?*?*?*?*?*?*?*?*?*?,7.9,7.7,100,101530,0,-0,314,0.0,-0.0,0.0,0,0,0,0,77,1.0,10,5,9999,99999,9,999999999,0.0,999,999,99
2050,2,12,21,0,*?*?*?*?*?*?*?*?*?*?*?*?*?*?*?*?*?*?*?*?*?*?,7.4,7.4,100,101530,0,-0,312,0.0,-0.0,0.0,0,0,0,0,80,1.0,10,5,9999,99999,9,999999999,0.0,999,999,99
2050,2,12,22,0,*?*?*?*?*?*?*?*?*?*?*?*?*?*?*?*?*?*?*?*?*?*?,6.6,5.9,100,101530,0,-0,309,0.0,-0.0,0.0,0,0,0,0,83,0.5,10,5,9999,99999,9,999999999,0.0,999,999,99
2050,2,12,23,0,*?*?*?*?*?*?*?*?*?*?*?*?*?*?*?*?*?*?*?*?*?*?,6.8,6.2,100,101530,0,-0,309,0.0,-0.0,0.0,0,0,0,0,87,2.6,10,5,9999,99999,9,999999999,0.0,999,999,99
2050,2,12,24,0,*?*?*?*?*?*?*?*?*?*?*?*?*?*?*?*?*?*?*?*?*?*?,5.0,4.8,100,101530,0,-0,302,0.0,-0.0,0.0,0,0,0,0,20,1.0,10,5,9999,99999,9,999999999,0.4,999,999,99
2050,2,13,1,0,*?*?*?*?*?*?*?*?*?*?*?*?*?*?*?*?*?*?*?*?*?*?,6.6,3.2,79,102020,0,-0,309,0.0,-0.0,0.0,0,0,0,0,93,0.5,10,5,9999,99999,9,999999999,0.0,999,999,99
2050,2,13,2,0,*?*?*?*?*?*?*?*?*?*?*?*?*?*?*?*?*?*?*?*?*?*?,6.5,1.7,71,102020,0,-0,309,0.0,-0.0,0.0,0,0,0,0,97,2.1,10,5,9999,99999,9,999999999,0.0,999,999,99
2050,2,13,3,0,*?*?*?*?*?*?*?*?*?*?*?*?*?*?*?*?*?*?*?*?*?*?,7.0,3.4,78,102020,0,-0,311,0.0,-0.0,0.0,0,0,0,0,100,1.5,10,5,9999,99999,9,999999999,0.0,999,999,99
2050,2,13,4,0,*?*?*?*?*?*?*?*?*?*?*?*?*?*?*?*?*?*?*?*?*?*?,6.3,2.1,74,102020,0,-0,308,0.0,-0.0,0.0,0,0,0,0,103,1.0,10,5,9999,99999,9,999999999,0.0,999,999,99
2050,2,13,5,0,*?*?*?*?*?*?*?*?*?*?*?*?*?*?*?*?*?*?*?*?*?*?,5.5,1.0,72,102020,0,-0,305,0.0,-0.0,0.0,0,0,0,0,107,1.5,10,5,9999,99999,9,999999999,0.0,999,999,99
2050,2,13,6,0,*?*?*?*?*?*?*?*?*?*?*?*?*?*?*?*?*?*?*?*?*?*?,5.2,0.8,73,102020,0,-0,303,0.0,-0.0,0.0,0,0,0,0,110,0.5,10,5,9999,99999,9,999999999,0.0,999,999,99
2050,2,13,7,0,*?*?*?*?*?*?*?*?*?*?*?*?*?*?*?*?*?*?*?*?*?*?,4.9,0.8,75,102020,1,1064,302,0.0,0.0,0.0,0,0,0,0,117,2.6,10,5,9999,99999,9,999999999,0.3,999,999,99
2050,2,13,8,0,*?*?*?*?*?*?*?*?*?*?*?*?*?*?*?*?*?*?*?*?*?*?,5.7,1.9,77,102020,204,1399,305,25.9,0.0,25.9,3043,0,3047,1004,123,0.5,10,5,9999,99999,9,999999999,0.3,999,999,99
2050,2,13,9,0,*?*?*?*?*?*?*?*?*?*?*?*?*?*?*?*?*?*?*?*?*?*?,6.4,3.2,80,102020,376,1400,308,59.6,0.0,59.6,6953,0,6970,2402,130,1.0,10,5,9999,99999,9,999999999,1.7,999,999,99
2050,2,13,10,0,*?*?*?*?*?*?*?*?*?*?*?*?*?*?*?*?*?*?*?*?*?*?,8.1,3.9,74,102020,506,1403,316,85.0,0.0,85.0,9958,0,9987,3576,137,1.0,10,5,9999,99999,9,999999999,0.0,999,999,99
2050,2,13,11,0,*?*?*?*?*?*?*?*?*?*?*?*?*?*?*?*?*?*?*?*?*?*?,10.1,4.8,69,102020,583,1401,325,100.2,0.0,100.2,11783,0,11821,4331,143,1.0,10,5,9999,99999,9,999999999,0.5,999,999,99
2050,2,13,12,0,*?*?*?*?*?*?*?*?*?*?*?*?*?*?*?*?*?*?*?*?*?*?,10.9,5.1,67,102020,604,1401,328,104.3,0.0,104.3,12280,0,12320,4541,150,1.0,10,5,9999,99999,9,999999999,0.1,999,999,99
2050,2,13,13,0,*?*?*?*?*?*?*?*?*?*?*?*?*?*?*?*?*?*?*?*?*?*?,11.3,5.5,67,102020,567,1402,330,97.0,0.0,97.0,11396,0,11432,4169,150,1.5,10,5,9999,99999,9,999999999,0.3,999,999,99
2050,2,13,14,0,*?*?*?*?*?*?*?*?*?*?*?*?*?*?*?*?*?*?*?*?*?*?,11.1,5.9,70,102020,474,1402,329,78.7,0.0,78.7,9216,0,9241,3278,150,2.6,10,5,9999,99999,9,999999999,0.2,999,999,99
2050,2,13,15,0,*?*?*?*?*?*?*?*?*?*?*?*?*?*?*?*?*?*?*?*?*?*?,10.9,6.1,72,102020,332,1403,328,50.8,0.0,50.8,5928,0,5941,2021,150,1.5,10,5,9999,99999,9,999999999,1.3,999,999,99
2050,2,13,16,0,*?*?*?*?*?*?*?*?*?*?*?*?*?*?*?*?*?*?*?*?*?*?,11.1,5.6,68,102020,150,1406,329,15.1,0.0,15.1,1809,-0,1810,591,150,3.1,10,5,9999,99999,9,999999999,0.1,999,999,99
2050,2,13,17,0,*?*?*?*?*?*?*?*?*?*?*?*?*?*?*?*?*?*?*?*?*?*?,10.4,5.6,72,102020,0,-0,326,0.0,-0.0,0.0,0,0,0,0,150,3.1,10,5,9999,99999,9,999999999,0.7,999,999,99
2050,2,13,18,0,*?*?*?*?*?*?*?*?*?*?*?*?*?*?*?*?*?*?*?*?*?*?,9.4,5.6,76,102020,0,-0,321,0.0,-0.0,0.0,0,0,0,0,150,2.1,10,5,9999,99999,9,999999999,0.2,999,999,99
2050,2,13,19,0,*?*?*?*?*?*?*?*?*?*?*?*?*?*?*?*?*?*?*?*?*?*?,9.1,6.1,80,102020,0,-0,320,0.0,-0.0,0.0,0,0,0,0,152,2.1,10,5,9999,99999,9,999999999,0.0,999,999,99
2050,2,13,20,0,*?*?*?*?*?*?*?*?*?*?*?*?*?*?*?*?*?*?*?*?*?*?,7.9,5.3,82,102020,0,-0,315,0.0,-0.0,0.0,0,0,0,0,153,1.0,10,5,9999,99999,9,999999999,0.0,999,999,99
2050,2,13,21,0,*?*?*?*?*?*?*?*?*?*?*?*?*?*?*?*?*?*?*?*?*?*?,7.6,5.3,84,102020,0,-0,313,0.0,-0.0,0.0,0,0,0,0,155,1.0,10,5,9999,99999,9,999999999,0.1,999,999,99
2050,2,13,22,0,*?*?*?*?*?*?*?*?*?*?*?*?*?*?*?*?*?*?*?*?*?*?,6.3,5.1,91,102020,0,-0,307,0.0,-0.0,0.0,0,0,0,0,157,0.5,10,5,9999,99999,9,999999999,0.1,999,999,99
2050,2,13,23,0,*?*?*?*?*?*?*?*?*?*?*?*?*?*?*?*?*?*?*?*?*?*?,6.8,5.3,89,102020,0,-0,310,0.0,-0.0,0.0,0,0,0,0,158,2.6,10,5,9999,99999,9,999999999,0.0,999,999,99
2050,2,13,24,0,*?*?*?*?*?*?*?*?*?*?*?*?*?*?*?*?*?*?*?*?*?*?,6.9,4.8,86,102020,0,-0,310,0.0,-0.0,0.0,0,0,0,0,90,1.0,10,5,9999,99999,9,999999999,0.0,999,999,99
2050,2,14,1,0,*?*?*?*?*?*?*?*?*?*?*?*?*?*?*?*?*?*?*?*?*?*?,7.3,7.3,100,101202,0,-0,311,0.0,-0.0,0.0,0,0,0,0,177,0.5,10,5,9999,99999,9,999999999,0.6,999,999,99
2050,2,14,2,0,*?*?*?*?*?*?*?*?*?*?*?*?*?*?*?*?*?*?*?*?*?*?,7.3,7.3,100,101202,0,-0,311,0.0,-0.0,0.0,0,0,0,0,193,2.1,10,5,9999,99999,9,999999999,0.0,999,999,99
2050,2,14,3,0,*?*?*?*?*?*?*?*?*?*?*?*?*?*?*?*?*?*?*?*?*?*?,7.0,6.2,95,101202,0,-0,310,0.0,-0.0,0.0,0,0,0,0,210,1.5,10,5,9999,99999,9,999999999,0.0,999,999,99
2050,2,14,4,0,*?*?*?*?*?*?*?*?*?*?*?*?*?*?*?*?*?*?*?*?*?*?,6.1,5.1,93,101202,0,-0,307,0.0,-0.0,0.0,0,0,0,0,227,1.0,10,5,9999,99999,9,999999999,0.2,999,999,99
2050,2,14,5,0,*?*?*?*?*?*?*?*?*?*?*?*?*?*?*?*?*?*?*?*?*?*?,5.1,3.8,91,101202,0,-0,302,0.0,-0.0,0.0,0,0,0,0,243,1.5,10,5,9999,99999,9,999999999,0.0,999,999,99
2050,2,14,6,0,*?*?*?*?*?*?*?*?*?*?*?*?*?*?*?*?*?*?*?*?*?*?,5.6,4.1,90,101202,0,-0,305,0.0,-0.0,0.0,0,0,0,0,260,0.5,10,5,9999,99999,9,999999999,0.6,999,999,99
2050,2,14,7,0,*?*?*?*?*?*?*?*?*?*?*?*?*?*?*?*?*?*?*?*?*?*?,6.0,3.6,85,101202,8,1391,306,0.0,0.0,0.0,0,0,0,0,265,2.6,10,5,9999,99999,9,999999999,1.2,999,999,99
2050,2,14,8,0,*?*?*?*?*?*?*?*?*?*?*?*?*?*?*?*?*?*?*?*?*?*?,6.3,3.9,85,101202,211,1399,281,91.0,354.8,37.5,9347,24122,5698,678,270,0.5,4,2,9999,99999,9,999999999,0.0,999,999,99
2050,2,14,9,0,*?*?*?*?*?*?*?*?*?*?*?*?*?*?*?*?*?*?*?*?*?*?,7.4,5.3,86,101202,384,1403,269,210.5,538.3,63.1,21850,46294,9405,1185,275,1.0,0,0,9999,99999,9,999999999,0.0,999,999,99
2050,2,14,10,0,*?*?*?*?*?*?*?*?*?*?*?*?*?*?*?*?*?*?*?*?*?*?,9.4,7.0,85,101202,513,1401,281,298.0,569.9,89.4,30960,52959,12852,1725,280,1.0,0,0,9999,99999,9,999999999,0.0,999,999,99
2050,2,14,11,0,*?*?*?*?*?*?*?*?*?*?*?*?*?*?*?*?*?*?*?*?*?*?,11.4,8.7,83,101202,591,1402,300,349.6,557.3,114.7,36147,53061,15894,2241,285,1.0,2,1,9999,99999,9,999999999,0.0,999,999,99
2050,2,14,12,0,*?*?*?*?*?*?*?*?*?*?*?*?*?*?*?*?*?*?*?*?*?*?,12.9,8.9,77,101202,612,1402,300,364.8,585.0,109.4,37984,56283,15373,2192,290,1.0,0,0,9999,99999,9,999999999,0.2,999,999,99
2050,2,14,13,0,*?*?*?*?*?*?*?*?*?*?*?*?*?*?*?*?*?*?*?*?*?*?,12.7,8.4,75,101202,574,1401,305,338.4,555.0,111.0,34980,52567,15446,2154,290,1.5,2,1,9999,99999,9,999999999,0.0,999,999,99
2050,2,14,14,0,*?*?*?*?*?*?*?*?*?*?*?*?*?*?*?*?*?*?*?*?*?*?,13.0,8.4,74,101202,481,1401,314,267.7,458.6,110.3,28220,42172,14151,2086,290,2.6,4,2,9999,99999,9,999999999,0.4,999,999,99
2050,2,14,15,0,*?*?*?*?*?*?*?*?*?*?*?*?*?*?*?*?*?*?*?*?*?*?,12.9,8.0,72,101202,338,1399,317,167.9,364.9,79.7,17538,29609,10377,1463,290,1.5,5,3,9999,99999,9,999999999,0.4,999,999,99
2050,2,14,16,0,*?*?*?*?*?*?*?*?*?*?*?*?*?*?*?*?*?*?*?*?*?*?,12.9,7.6,70,101202,156,1399,304,56.6,340.8,18.6,5893,22372,3094,399,290,3.1,2,1,9999,99999,9,999999999,0.0,999,999,99
2050,2,14,17,0,*?*?*?*?*?*?*?*?*?*?*?*?*?*?*?*?*?*?*?*?*?*?,12.6,8.0,73,101202,0,-0,336,0.0,-0.0,0.0,0,0,0,0,290,3.1,10,5,9999,99999,9,999999999,0.3,999,999,99
2050,2,14,18,0,*?*?*?*?*?*?*?*?*?*?*?*?*?*?*?*?*?*?*?*?*?*?,10.1,6.4,78,101202,0,-0,324,0.0,-0.0,0.0,0,0,0,0,290,2.1,10,5,9999,99999,9,999999999,0.0,999,999,99
2050,2,14,19,0,*?*?*?*?*?*?*?*?*?*?*?*?*?*?*?*?*?*?*?*?*?*?,9.9,6.6,79,101202,0,-0,323,0.0,-0.0,0.0,0,0,0,0,290,2.1,10,5,9999,99999,9,999999999,0.0,999,999,99
2050,2,14,20,0,*?*?*?*?*?*?*?*?*?*?*?*?*?*?*?*?*?*?*?*?*?*?,8.9,7.3,90,101202,0,-0,319,0.0,-0.0,0.0,0,0,0,0,290,1.0,10,5,9999,99999,9,999999999,0.0,999,999,99
2050,2,14,21,0,*?*?*?*?*?*?*?*?*?*?*?*?*?*?*?*?*?*?*?*?*?*?,8.3,7.1,92,101202,0,-0,316,0.0,-0.0,0.0,0,0,0,0,290,1.0,10,5,9999,99999,9,999999999,0.2,999,999,99
2050,2,14,22,0,*?*?*?*?*?*?*?*?*?*?*?*?*?*?*?*?*?*?*?*?*?*?,8.2,5.8,84,101202,0,-0,316,0.0,-0.0,0.0,0,0,0,0,290,0.5,10,5,9999,99999,9,999999999,0.1,999,999,99
2050,2,14,23,0,*?*?*?*?*?*?*?*?*?*?*?*?*?*?*?*?*?*?*?*?*?*?,7.1,6.2,94,101202,0,-0,311,0.0,-0.0,0.0,0,0,0,0,290,2.6,10,5,9999,99999,9,999999999,0.0,999,999,99
2050,2,14,24,0,*?*?*?*?*?*?*?*?*?*?*?*?*?*?*?*?*?*?*?*?*?*?,7.3,6.2,93,101202,0,-0,312,0.0,-0.0,0.0,0,0,0,0,160,1.0,10,5,9999,99999,9,999999999,0.2,999,999,99
2050,2,15,1,0,*?*?*?*?*?*?*?*?*?*?*?*?*?*?*?*?*?*?*?*?*?*?,3.9,1.9,85,102077,0,-0,298,0.0,-0.0,0.0,0,0,0,0,292,0.5,10,5,9999,99999,9,999999999,0.5,999,999,99
2050,2,15,2,0,*?*?*?*?*?*?*?*?*?*?*?*?*?*?*?*?*?*?*?*?*?*?,2.4,-0.6,78,102077,0,-0,292,0.0,-0.0,0.0,0,0,0,0,293,2.1,10,5,9999,99999,9,999999999,0.0,999,999,99
2050,2,15,3,0,*?*?*?*?*?*?*?*?*?*?*?*?*?*?*?*?*?*?*?*?*?*?,1.9,-1.3,77,102077,0,-0,290,0.0,-0.0,0.0,0,0,0,0,295,1.5,10,5,9999,99999,9,999999999,0.0,999,999,99
2050,2,15,4,0,*?*?*?*?*?*?*?*?*?*?*?*?*?*?*?*?*?*?*?*?*?*?,2.5,-0.6,78,102077,0,-0,292,0.0,-0.0,0.0,0,0,0,0,297,1.0,10,5,9999,99999,9,999999999,0.0,999,999,99
2050,2,15,5,0,*?*?*?*?*?*?*?*?*?*?*?*?*?*?*?*?*?*?*?*?*?*?,1.1,-1.7,79,102077,0,-0,286,0.0,-0.0,0.0,0,0,0,0,298,1.5,10,5,9999,99999,9,999999999,0.0,999,999,99
2050,2,15,6,0,*?*?*?*?*?*?*?*?*?*?*?*?*?*?*?*?*?*?*?*?*?*?,0.7,-1.9,79,102077,0,-0,285,0.0,-0.0,0.0,0,0,0,0,300,0.5,10,5,9999,99999,9,999999999,0.0,999,999,99
2050,2,15,7,0,*?*?*?*?*?*?*?*?*?*?*?*?*?*?*?*?*?*?*?*?*?*?,0.5,-2.4,78,102077,15,1409,279,0.0,0.0,0.0,0,0,0,0,300,2.6,9,5,9999,99999,9,999999999,0.0,999,999,99
2050,2,15,8,0,*?*?*?*?*?*?*?*?*?*?*?*?*?*?*?*?*?*?*?*?*?*?,1.3,-1.5,80,102077,218,1398,271,77.9,178.5,50.1,8304,11599,6072,917,300,0.5,7,4,9999,99999,9,999999999,0.0,999,999,99
2050,2,15,9,0,*?*?*?*?*?*?*?*?*?*?*?*?*?*?*?*?*?*?*?*?*?*?,2.3,-1.5,73,102077,391,1402,249,214.8,517.5,70.4,22155,44555,10293,1304,300,1.0,2,1,9999,99999,9,999999999,0.0,999,999,99
2050,2,15,10,0,*?*?*?*?*?*?*?*?*?*?*?*?*?*?*?*?*?*?*?*?*?*?,3.5,-1.3,69,102077,520,1400,270,282.7,399.6,134.3,29470,37554,16726,2608,300,1.0,5,3,9999,99999,9,999999999,0.0,999,999,99
2050,2,15,11,0,*?*?*?*?*?*?*?*?*?*?*?*?*?*?*?*?*?*?*?*?*?*?,6.6,-0.4,59,102077,598,1401,272,351.5,524.5,127.6,37514,51094,16307,2506,300,1.0,3,2,9999,99999,9,999999999,0.0,999,999,99
2050,2,15,12,0,*?*?*?*?*?*?*?*?*?*?*?*?*?*?*?*?*?*?*?*?*?*?,7.7,-0.8,54,102077,619,1401,276,365.5,526.9,132.7,39023,51691,16894,2633,300,1.0,3,2,9999,99999,9,999999999,0.0,999,999,99
2050,2,15,13,0,*?*?*?*?*?*?*?*?*?*?*?*?*?*?*?*?*?*?*?*?*?*?,7.7,-0.4,55,102077,581,1400,276,340.4,522.4,123.6,36312,50584,15835,2407,298,1.5,3,2,9999,99999,9,999999999,0.0,999,999,99
2050,2,15,14,0,*?*?*?*?*?*?*?*?*?*?*?*?*?*?*?*?*?*?*?*?*?*?,7.8,1.0,61,102077,488,1400,273,280.5,540.9,92.0,28946,49473,13078,1735,297,2.6,2,1,9999,99999,9,999999999,0.0,999,999,99
2050,2,15,15,0,*?*?*?*?*?*?*?*?*?*?*?*?*?*?*?*?*?*?*?*?*?*?,7.2,0.6,61,102077,345,1399,275,182.6,471.6,66.3,18712,38838,9644,1200,295,1.5,3,2,9999,99999,9,999999999,0.0,999,999,99
2050,2,15,16,0,*?*?*?*?*?*?*?*?*?*?*?*?*?*?*?*?*?*?*?*?*?*?,7.2,1.9,67,102077,163,1401,282,59.4,300.0,24.5,6172,18346,3884,454,293,3.1,4,2,9999,99999,9,999999999,0.0,999,999,99
2050,2,15,17,0,*?*?*?*?*?*?*?*?*?*?*?*?*?*?*?*?*?*?*?*?*?*?,6.8,1.9,70,102077,0,-0,310,0.0,-0.0,0.0,0,0,0,0,292,3.1,10,5,9999,99999,9,999999999,0.0,999,999,99
2050,2,15,18,0,*?*?*?*?*?*?*?*?*?*?*?*?*?*?*?*?*?*?*?*?*?*?,5.4,1.3,74,102077,0,-0,304,0.0,-0.0,0.0,0,0,0,0,290,2.1,10,5,9999,99999,9,999999999,0.0,999,999,99
2050,2,15,19,0,*?*?*?*?*?*?*?*?*?*?*?*?*?*?*?*?*?*?*?*?*?*?,4.4,0.4,74,102077,0,-0,300,0.0,-0.0,0.0,0,0,0,0,275,2.1,10,5,9999,99999,9,999999999,0.0,999,999,99
2050,2,15,20,0,*?*?*?*?*?*?*?*?*?*?*?*?*?*?*?*?*?*?*?*?*?*?,4.0,0.6,77,102077,0,-0,298,0.0,-0.0,0.0,0,0,0,0,260,1.0,10,5,9999,99999,9,999999999,0.0,999,999,99
2050,2,15,21,0,*?*?*?*?*?*?*?*?*?*?*?*?*?*?*?*?*?*?*?*?*?*?,4.3,0.4,74,102077,0,-0,299,0.0,-0.0,0.0,0,0,0,0,245,1.0,10,5,9999,99999,9,999999999,0.0,999,999,99
2050,2,15,22,0,*?*?*?*?*?*?*?*?*?*?*?*?*?*?*?*?*?*?*?*?*?*?,2.4,-0.2,81,102077,0,-0,291,0.0,-0.0,0.0,0,0,0,0,230,0.5,10,5,9999,99999,9,999999999,0.0,999,999,99
2050,2,15,23,0,*?*?*?*?*?*?*?*?*?*?*?*?*?*?*?*?*?*?*?*?*?*?,1.8,-0.2,84,102077,0,-0,289,0.0,-0.0,0.0,0,0,0,0,215,2.6,10,5,9999,99999,9,999999999,0.0,999,999,99
2050,2,15,24,0,*?*?*?*?*?*?*?*?*?*?*?*?*?*?*?*?*?*?*?*?*?*?,5.9,4.1,87,102077,0,-0,306,0.0,-0.0,0.0,0,0,0,0,290,1.0,10,5,9999,99999,9,999999999,0.0,999,999,99
2050,2,16,1,0,*?*?*?*?*?*?*?*?*?*?*?*?*?*?*?*?*?*?*?*?*?*?,-0.2,-3.7,74,102345,0,-0,281,0.0,-0.0,0.0,0,0,0,0,190,0.5,10,5,9999,99999,9,999999999,0.0,999,999,99
2050,2,16,2,0,*?*?*?*?*?*?*?*?*?*?*?*?*?*?*?*?*?*?*?*?*?*?,-1.4,-6.0,69,102345,0,-0,277,0.0,-0.0,0.0,0,0,0,0,180,2.1,10,5,9999,99999,9,999999999,0.0,999,999,99
2050,2,16,3,0,*?*?*?*?*?*?*?*?*?*?*?*?*?*?*?*?*?*?*?*?*?*?,-2.1,-6.9,67,102345,0,-0,274,0.0,-0.0,0.0,0,0,0,0,170,1.5,10,5,9999,99999,9,999999999,0.0,999,999,99
2050,2,16,4,0,*?*?*?*?*?*?*?*?*?*?*?*?*?*?*?*?*?*?*?*?*?*?,-2.8,-7.3,69,102345,0,-0,271,0.0,-0.0,0.0,0,0,0,0,160,1.0,10,5,9999,99999,9,999999999,0.0,999,999,99
2050,2,16,5,0,*?*?*?*?*?*?*?*?*?*?*?*?*?*?*?*?*?*?*?*?*?*?,-2.2,-7.6,63,102345,0,-0,274,0.0,-0.0,0.0,0,0,0,0,150,1.5,10,5,9999,99999,9,999999999,0.0,999,999,99
2050,2,16,6,0,*?*?*?*?*?*?*?*?*?*?*?*?*?*?*?*?*?*?*?*?*?*?,-1.5,-6.6,65,102345,0,-0,276,0.0,-0.0,0.0,0,0,0,0,140,0.5,10,5,9999,99999,9,999999999,0.0,999,999,99
2050,2,16,7,0,*?*?*?*?*?*?*?*?*?*?*?*?*?*?*?*?*?*?*?*?*?*?,-2.4,-6.6,70,102345,22,1409,273,0.0,0.0,0.0,0,0,0,0,150,2.6,10,5,9999,99999,9,999999999,0.0,999,999,99
2050,2,16,8,0,*?*?*?*?*?*?*?*?*?*?*?*?*?*?*?*?*?*?*?*?*?*?,-1.5,-5.0,75,102345,225,1397,276,30.1,0.0,30.1,3525,0,3530,1168,160,0.5,10,5,9999,99999,9,999999999,0.0,999,999,99
2050,2,16,9,0,*?*?*?*?*?*?*?*?*?*?*?*?*?*?*?*?*?*?*?*?*?*?,-0.1,-2.7,80,102345,398,1400,281,63.9,0.0,63.9,7464,0,7483,2594,170,1.0,10,5,9999,99999,9,999999999,0.0,999,999,99
2050,2,16,10,0,*?*?*?*?*?*?*?*?*?*?*?*?*?*?*?*?*?*?*?*?*?*?,2.1,-1.9,73,102345,528,1401,290,89.4,0.0,89.4,10482,0,10514,3790,180,1.0,10,5,9999,99999,9,999999999,0.0,999,999,99
2050,2,16,11,0,*?*?*?*?*?*?*?*?*?*?*?*?*?*?*?*?*?*?*?*?*?*?,3.6,-2.7,62,102345,605,1399,297,104.7,0.0,104.7,12319,0,12360,4557,190,1.0,10,5,9999,99999,9,999999999,0.1,999,999,99
2050,2,16,12,0,*?*?*?*?*?*?*?*?*?*?*?*?*?*?*?*?*?*?*?*?*?*?,4.3,-2.2,61,102345,626,1400,300,108.7,0.0,108.7,12816,0,12859,4769,200,1.0,10,5,9999,99999,9,999999999,0.0,999,999,99
2050,2,16,13,0,*?*?*?*?*?*?*?*?*?*?*?*?*?*?*?*?*?*?*?*?*?*?,5.2,-1.7,59,102345,589,1401,304,101.4,0.0,101.4,11922,0,11961,4390,198,1.5,10,5,9999,99999,9,999999999,0.4,999,999,99
2050,2,16,14,0,*?*?*?*?*?*?*?*?*?*?*?*?*?*?*?*?*?*?*?*?*?*?,5.3,-1.3,61,102345,495,1400,304,83.0,0.0,83.0,9724,0,9752,3481,197,2.6,10,5,9999,99999,9,999999999,0.1,999,999,99
2050,2,16,15,0,*?*?*?*?*?*?*?*?*?*?*?*?*?*?*?*?*?*?*?*?*?*?,5.7,-2.4,55,102345,352,1399,306,55.0,0.0,55.0,6413,0,6428,2198,195,1.5,10,5,9999,99999,9,999999999,0.0,999,999,99
2050,2,16,16,0,*?*?*?*?*?*?*?*?*?*?*?*?*?*?*?*?*?*?*?*?*?*?,5.6,-2.9,53,102345,170,1403,306,19.1,0.0,19.1,2267,-0,2269,743,193,3.1,10,5,9999,99999,9,999999999,0.0,999,999,99
2050,2,16,17,0,*?*?*?*?*?*?*?*?*?*?*?*?*?*?*?*?*?*?*?*?*?*?,4.7,-3.4,54,102345,0,-0,302,0.0,-0.0,0.0,0,0,0,0,192,3.1,10,5,9999,99999,9,999999999,0.0,999,999,99
2050,2,16,18,0,*?*?*?*?*?*?*?*?*?*?*?*?*?*?*?*?*?*?*?*?*?*?,3.2,-2.7,63,102345,0,-0,295,0.0,-0.0,0.0,0,0,0,0,190,2.1,10,5,9999,99999,9,999999999,0.2,999,999,99
2050,2,16,19,0,*?*?*?*?*?*?*?*?*?*?*?*?*?*?*?*?*?*?*?*?*?*?,2.9,-3.7,59,102345,0,-0,294,0.0,-0.0,0.0,0,0,0,0,175,2.1,10,5,9999,99999,9,999999999,0.2,999,999,99
2050,2,16,20,0,*?*?*?*?*?*?*?*?*?*?*?*?*?*?*?*?*?*?*?*?*?*?,2.0,-3.9,62,102345,0,-0,290,0.0,-0.0,0.0,0,0,0,0,160,1.0,10,5,9999,99999,9,999999999,0.0,999,999,99
2050,2,16,21,0,*?*?*?*?*?*?*?*?*?*?*?*?*?*?*?*?*?*?*?*?*?*?,1.0,-4.5,64,102345,0,-0,286,0.0,-0.0,0.0,0,0,0,0,145,1.0,10,5,9999,99999,9,999999999,0.2,999,999,99
2050,2,16,22,0,*?*?*?*?*?*?*?*?*?*?*?*?*?*?*?*?*?*?*?*?*?*?,1.2,-4.5,64,102345,0,-0,287,0.0,-0.0,0.0,0,0,0,0,130,0.5,10,5,9999,99999,9,999999999,0.1,999,999,99
2050,2,16,23,0,*?*?*?*?*?*?*?*?*?*?*?*?*?*?*?*?*?*?*?*?*?*?,0.9,-5.0,61,102345,0,-0,286,0.0,-0.0,0.0,0,0,0,0,115,2.6,10,5,9999,99999,9,999999999,0.0,999,999,99
2050,2,16,24,0,*?*?*?*?*?*?*?*?*?*?*?*?*?*?*?*?*?*?*?*?*?*?,1.2,-1.9,78,102345,0,-0,287,0.0,-0.0,0.0,0,0,0,0,200,1.0,10,5,9999,99999,9,999999999,0.0,999,999,99
2050,2,17,1,0,*?*?*?*?*?*?*?*?*?*?*?*?*?*?*?*?*?*?*?*?*?*?,1.3,-2.4,76,102046,0,-0,287,0.0,-0.0,0.0,0,0,0,0,102,0.5,10,5,9999,99999,9,999999999,0.1,999,999,99
2050,2,17,2,0,*?*?*?*?*?*?*?*?*?*?*?*?*?*?*?*?*?*?*?*?*?*?,1.5,-1.3,82,102046,0,-0,288,0.0,-0.0,0.0,0,0,0,0,103,2.1,10,5,9999,99999,9,999999999,0.0,999,999,99
2050,2,17,3,0,*?*?*?*?*?*?*?*?*?*?*?*?*?*?*?*?*?*?*?*?*?*?,2.1,-1.1,80,102046,0,-0,290,0.0,-0.0,0.0,0,0,0,0,105,1.5,10,5,9999,99999,9,999999999,0.3,999,999,99
2050,2,17,4,0,*?*?*?*?*?*?*?*?*?*?*?*?*?*?*?*?*?*?*?*?*?*?,1.4,-1.5,81,102046,0,-0,287,0.0,-0.0,0.0,0,0,0,0,107,1.0,10,5,9999,99999,9,999999999,0.5,999,999,99
2050,2,17,5,0,*?*?*?*?*?*?*?*?*?*?*?*?*?*?*?*?*?*?*?*?*?*?,1.0,-1.7,82,102046,0,-0,286,0.0,-0.0,0.0,0,0,0,0,108,1.5,10,5,9999,99999,9,999999999,0.4,999,999,99
2050,2,17,6,0,*?*?*?*?*?*?*?*?*?*?*?*?*?*?*?*?*?*?*?*?*?*?,0.9,-1.3,87,102046,0,-0,285,0.0,-0.0,0.0,0,0,0,0,110,0.5,10,5,9999,99999,9,999999999,0.4,999,999,99
2050,2,17,7,0,*?*?*?*?*?*?*?*?*?*?*?*?*?*?*?*?*?*?*?*?*?*?,0.6,-1.1,89,102046,29,1404,284,0.0,0.0,0.0,0,0,0,0,112,2.6,10,5,9999,99999,9,999999999,0.0,999,999,99
2050,2,17,8,0,*?*?*?*?*?*?*?*?*?*?*?*?*?*?*?*?*?*?*?*?*?*?,1.6,0.2,92,102046,233,1401,288,31.5,0.0,31.5,3689,0,3695,1225,113,0.5,10,5,9999,99999,9,999999999,1.7,999,999,99
2050,2,17,9,0,*?*?*?*?*?*?*?*?*?*?*?*?*?*?*?*?*?*?*?*?*?*?,2.4,1.7,96,102046,405,1399,291,65.4,0.0,65.4,7620,0,7640,2660,115,1.0,10,5,9999,99999,9,999999999,5.5,999,999,99
2050,2,17,10,0,*?*?*?*?*?*?*?*?*?*?*?*?*?*?*?*?*?*?*?*?*?*?,4.5,2.3,88,102046,535,1400,300,90.9,0.0,90.9,10661,0,10693,3863,117,1.0,10,5,9999,99999,9,999999999,0.0,999,999,99
2050,2,17,11,0,*?*?*?*?*?*?*?*?*?*?*?*?*?*?*?*?*?*?*?*?*?*?,4.4,2.3,88,102046,613,1400,300,106.2,0.0,106.2,12502,0,12543,4635,118,1.0,10,5,9999,99999,9,999999999,0.1,999,999,99
2050,2,17,12,0,*?*?*?*?*?*?*?*?*?*?*?*?*?*?*?*?*?*?*?*?*?*?,5.8,3.2,85,102046,634,1401,306,110.2,0.0,110.2,12998,0,13042,4848,120,1.0,10,5,9999,99999,9,999999999,0.0,999,999,99
2050,2,17,13,0,*?*?*?*?*?*?*?*?*?*?*?*?*?*?*?*?*?*?*?*?*?*?,6.0,4.6,93,102046,596,1400,302,178.6,55.8,154.9,19636,5406,17474,4542,120,1.5,9,5,9999,99999,9,999999999,0.0,999,999,99
2050,2,17,14,0,*?*?*?*?*?*?*?*?*?*?*?*?*?*?*?*?*?*?*?*?*?*?,6.1,4.6,92,102046,502,1399,302,146.7,54.4,127.2,16123,5098,14371,3575,120,2.6,9,5,9999,99999,9,999999999,0.8,999,999,99
2050,2,17,15,0,*?*?*?*?*?*?*?*?*?*?*?*?*?*?*?*?*?*?*?*?*?*?,6.0,4.1,89,102046,359,1399,306,56.4,0.0,56.4,6576,0,6591,2259,120,1.5,10,5,9999,99999,9,999999999,0.0,999,999,99
2050,2,17,16,0,*?*?*?*?*?*?*?*?*?*?*?*?*?*?*?*?*?*?*?*?*?*?,6.0,3.6,86,102046,176,1396,302,35.5,37.5,30.8,3971,2364,3697,646,120,3.1,9,5,9999,99999,9,999999999,0.0,999,999,99
2050,2,17,17,0,*?*?*?*?*?*?*?*?*?*?*?*?*?*?*?*?*?*?*?*?*?*?,6.0,3.9,88,102046,0,-0,306,0.0,-0.0,0.0,0,0,0,0,120,3.1,10,5,9999,99999,9,999999999,0.0,999,999,99
2050,2,17,18,0,*?*?*?*?*?*?*?*?*?*?*?*?*?*?*?*?*?*?*?*?*?*?,4.8,3.9,96,102046,0,-0,301,0.0,-0.0,0.0,0,0,0,0,120,2.1,10,5,9999,99999,9,999999999,0.0,999,999,99
2050,2,17,19,0,*?*?*?*?*?*?*?*?*?*?*?*?*?*?*?*?*?*?*?*?*?*?,3.9,3.9,100,102046,0,-0,297,0.0,-0.0,0.0,0,0,0,0,118,2.1,10,5,9999,99999,9,999999999,0.0,999,999,99
2050,2,17,20,0,*?*?*?*?*?*?*?*?*?*?*?*?*?*?*?*?*?*?*?*?*?*?,3.5,3.4,100,102046,0,-0,296,0.0,-0.0,0.0,0,0,0,0,117,1.0,10,5,9999,99999,9,999999999,0.0,999,999,99
2050,2,17,21,0,*?*?*?*?*?*?*?*?*?*?*?*?*?*?*?*?*?*?*?*?*?*?,3.3,3.2,100,102046,0,-0,295,0.0,-0.0,0.0,0,0,0,0,115,1.0,10,5,9999,99999,9,999999999,0.0,999,999,99
2050,2,17,22,0,*?*?*?*?*?*?*?*?*?*?*?*?*?*?*?*?*?*?*?*?*?*?,3.0,2.7,100,102046,0,-0,294,0.0,-0.0,0.0,0,0,0,0,113,0.5,10,5,9999,99999,9,999999999,0.0,999,999,99
2050,2,17,23,0,*?*?*?*?*?*?*?*?*?*?*?*?*?*?*?*?*?*?*?*?*?*?,2.1,1.0,95,102046,0,-0,290,0.0,-0.0,0.0,0,0,0,0,112,2.6,10,5,9999,99999,9,999999999,0.1,999,999,99
2050,2,17,24,0,*?*?*?*?*?*?*?*?*?*?*?*?*?*?*?*?*?*?*?*?*?*?,0.6,-3.7,72,102046,0,-0,284,0.0,-0.0,0.0,0,0,0,0,100,1.0,10,5,9999,99999,9,999999999,0.2,999,999,99
2050,2,18,1,0,*?*?*?*?*?*?*?*?*?*?*?*?*?*?*?*?*?*?*?*?*?*?,-0.5,-3.1,79,101935,0,-0,280,0.0,-0.0,0.0,0,0,0,0,108,0.5,10,5,9999,99999,9,999999999,0.0,999,999,99
2050,2,18,2,0,*?*?*?*?*?*?*?*?*?*?*?*?*?*?*?*?*?*?*?*?*?*?,-2.0,-5.6,72,101935,0,-0,274,0.0,-0.0,0.0,0,0,0,0,107,2.1,10,5,9999,99999,9,999999999,0.0,999,999,99
2050,2,18,3,0,*?*?*?*?*?*?*?*?*?*?*?*?*?*?*?*?*?*?*?*?*?*?,-2.1,-7.3,64,101935,0,-0,274,0.0,-0.0,0.0,0,0,0,0,105,1.5,10,5,9999,99999,9,999999999,0.0,999,999,99
2050,2,18,4,0,*?*?*?*?*?*?*?*?*?*?*?*?*?*?*?*?*?*?*?*?*?*?,-2.2,-6.9,67,101935,0,-0,273,0.0,-0.0,0.0,0,0,0,0,103,1.0,10,5,9999,99999,9,999999999,0.0,999,999,99
2050,2,18,5,0,*?*?*?*?*?*?*?*?*?*?*?*?*?*?*?*?*?*?*?*?*?*?,-2.0,-7.6,61,101935,0,-0,274,0.0,-0.0,0.0,0,0,0,0,102,1.5,10,5,9999,99999,9,999999999,0.0,999,999,99
2050,2,18,6,0,*?*?*?*?*?*?*?*?*?*?*?*?*?*?*?*?*?*?*?*?*?*?,-1.9,-6.6,66,101935,0,-0,275,0.0,-0.0,0.0,0,0,0,0,100,0.5,10,5,9999,99999,9,999999999,0.0,999,999,99
2050,2,18,7,0,*?*?*?*?*?*?*?*?*?*?*?*?*?*?*?*?*?*?*?*?*?*?,-2.1,-6.6,68,101935,36,1396,274,0.0,0.0,0.0,0,0,0,0,103,2.6,10,5,9999,99999,9,999999999,0.0,999,999,99
2050,2,18,8,0,*?*?*?*?*?*?*?*?*?*?*?*?*?*?*?*?*?*?*?*?*?*?,-1.5,-6.6,64,101935,240,1399,270,57.2,44.4,49.6,6335,3252,5863,1057,107,0.5,9,5,9999,99999,9,999999999,0.0,999,999,99
2050,2,18,9,0,*?*?*?*?*?*?*?*?*?*?*?*?*?*?*?*?*?*?*?*?*?*?,-1.4,-7.6,58,101935,413,1400,271,116.2,52.4,100.7,12753,4720,11385,2729,110,1.0,9,5,9999,99999,9,999999999,0.0,999,999,99
2050,2,18,10,0,*?*?*?*?*?*?*?*?*?*?*?*?*?*?*?*?*?*?*?*?*?*?,-0.6,-4.8,71,101935,542,1398,274,160.5,55.0,139.1,17628,5251,15699,3979,113,1.0,9,5,9999,99999,9,999999999,0.0,999,999,99
2050,2,18,11,0,*?*?*?*?*?*?*?*?*?*?*?*?*?*?*?*?*?*?*?*?*?*?,0.8,-4.5,65,101935,620,1398,280,187.0,56.1,162.2,20562,5469,18291,4810,117,1.0,9,5,9999,99999,9,999999999,0.0,999,999,99
2050,2,18,12,0,*?*?*?*?*?*?*?*?*?*?*?*?*?*?*?*?*?*?*?*?*?*?,0.7,-4.8,63,101935,641,1399,279,194.1,56.4,168.3,21345,5517,18982,5043,120,1.0,9,5,9999,99999,9,999999999,0.0,999,999,99
2050,2,18,13,0,*?*?*?*?*?*?*?*?*?*?*?*?*?*?*?*?*?*?*?*?*?*?,0.8,-5.0,62,101935,603,1399,280,181.2,55.9,157.1,19919,5426,17724,4623,123,1.5,9,5,9999,99999,9,999999999,0.0,999,999,99
2050,2,18,14,0,*?*?*?*?*?*?*?*?*?*?*?*?*?*?*?*?*?*?*?*?*?*?,1.0,-1.9,79,101935,509,1398,281,149.2,54.5,129.4,16389,5140,14603,3647,127,2.6,9,5,9999,99999,9,999999999,0.0,999,999,99
2050,2,18,15,0,*?*?*?*?*?*?*?*?*?*?*?*?*?*?*?*?*?*?*?*?*?*?,1.3,-2.2,75,101935,366,1398,282,100.3,51.0,87.0,11009,4455,9838,2315,130,1.5,9,5,9999,99999,9,999999999,0.0,999,999,99
2050,2,18,16,0,*?*?*?*?*?*?*?*?*?*?*?*?*?*?*?*?*?*?*?*?*?*?,1.2,-2.9,72,101935,183,1398,281,37.8,38.4,32.8,4224,2472,3930,689,133,3.1,9,5,9999,99999,9,999999999,0.0,999,999,99
2050,2,18,17,0,*?*?*?*?*?*?*?*?*?*?*?*?*?*?*?*?*?*?*?*?*?*?,1.2,-3.9,66,101935,0,-0,287,0.0,-0.0,0.0,0,0,0,0,137,3.1,10,5,9999,99999,9,999999999,0.0,999,999,99
2050,2,18,18,0,*?*?*?*?*?*?*?*?*?*?*?*?*?*?*?*?*?*?*?*?*?*?,0.6,-4.8,64,101935,0,-0,285,0.0,-0.0,0.0,0,0,0,0,140,2.1,10,5,9999,99999,9,999999999,0.0,999,999,99
2050,2,18,19,0,*?*?*?*?*?*?*?*?*?*?*?*?*?*?*?*?*?*?*?*?*?*?,0.5,-4.2,67,101935,0,-0,284,0.0,-0.0,0.0,0,0,0,0,177,2.1,10,5,9999,99999,9,999999999,0.0,999,999,99
2050,2,18,20,0,*?*?*?*?*?*?*?*?*?*?*?*?*?*?*?*?*?*?*?*?*?*?,-0.6,-4.8,70,101935,0,-0,280,0.0,-0.0,0.0,0,0,0,0,213,1.0,10,5,9999,99999,9,999999999,0.0,999,999,99
2050,2,18,21,0,*?*?*?*?*?*?*?*?*?*?*?*?*?*?*?*?*?*?*?*?*?*?,-0.5,-4.8,69,101935,0,-0,280,0.0,-0.0,0.0,0,0,0,0,250,1.0,10,5,9999,99999,9,999999999,0.0,999,999,99
2050,2,18,22,0,*?*?*?*?*?*?*?*?*?*?*?*?*?*?*?*?*?*?*?*?*?*?,-0.5,-3.4,78,101935,0,-0,280,0.0,-0.0,0.0,0,0,0,0,287,0.5,10,5,9999,99999,9,999999999,0.0,999,999,99
2050,2,18,23,0,*?*?*?*?*?*?*?*?*?*?*?*?*?*?*?*?*?*?*?*?*?*?,-0.8,-3.9,75,101935,0,-0,279,0.0,-0.0,0.0,0,0,0,0,323,2.6,10,5,9999,99999,9,999999999,0.0,999,999,99
2050,2,18,24,0,*?*?*?*?*?*?*?*?*?*?*?*?*?*?*?*?*?*?*?*?*?*?,1.2,-0.8,84,101935,0,-0,287,0.0,-0.0,0.0,0,0,0,0,110,1.0,10,5,9999,99999,9,999999999,0.8,999,999,99
2050,2,19,1,0,*?*?*?*?*?*?*?*?*?*?*?*?*?*?*?*?*?*?*?*?*?*?,-1.1,-3.4,81,101937,0,-0,277,0.0,-0.0,0.0,0,0,0,0,307,0.5,10,5,9999,99999,9,999999999,0.0,999,999,99
2050,2,19,2,0,*?*?*?*?*?*?*?*?*?*?*?*?*?*?*?*?*?*?*?*?*?*?,-1.1,-2.9,83,101937,0,-0,277,0.0,-0.0,0.0,0,0,0,0,253,2.1,10,5,9999,99999,9,999999999,0.0,999,999,99
2050,2,19,3,0,*?*?*?*?*?*?*?*?*?*?*?*?*?*?*?*?*?*?*?*?*?*?,-1.2,-3.7,80,101937,0,-0,277,0.0,-0.0,0.0,0,0,0,0,200,1.5,10,5,9999,99999,9,999999999,0.0,999,999,99
2050,2,19,4,0,*?*?*?*?*?*?*?*?*?*?*?*?*?*?*?*?*?*?*?*?*?*?,-1.2,-2.9,84,101937,0,-0,277,0.0,-0.0,0.0,0,0,0,0,147,1.0,10,5,9999,99999,9,999999999,0.5,999,999,99
2050,2,19,5,0,*?*?*?*?*?*?*?*?*?*?*?*?*?*?*?*?*?*?*?*?*?*?,-1.9,-3.9,82,101937,0,-0,274,0.0,-0.0,0.0,0,0,0,0,93,1.5,10,5,9999,99999,9,999999999,0.6,999,999,99
2050,2,19,6,0,*?*?*?*?*?*?*?*?*?*?*?*?*?*?*?*?*?*?*?*?*?*?,-2.6,-3.9,87,101937,0,-0,271,0.0,-0.0,0.0,0,0,0,0,40,0.5,10,5,9999,99999,9,999999999,0.3,999,999,99
2050,2,19,7,0,*?*?*?*?*?*?*?*?*?*?*?*?*?*?*?*?*?*?*?*?*?*?,-2.0,-3.1,88,101937,43,1388,274,0.0,0.0,0.0,0,0,0,0,58,2.6,10,5,9999,99999,9,999999999,0.2,999,999,99
2050,2,19,8,0,*?*?*?*?*?*?*?*?*?*?*?*?*?*?*?*?*?*?*?*?*?*?,-1.4,-3.7,82,101937,247,1396,276,34.4,0.0,34.4,4027,0,4034,1341,77,0.5,10,5,9999,99999,9,999999999,0.3,999,999,99
2050,2,19,9,0,*?*?*?*?*?*?*?*?*?*?*?*?*?*?*?*?*?*?*?*?*?*?,-1.1,-3.4,81,101937,420,1398,277,68.4,0.0,68.4,7988,0,8009,2795,95,1.0,10,5,9999,99999,9,999999999,0.2,999,999,99
2050,2,19,10,0,*?*?*?*?*?*?*?*?*?*?*?*?*?*?*?*?*?*?*?*?*?*?,0.6,-2.9,73,101937,550,1399,284,93.9,0.0,93.9,11023,0,11057,4012,113,1.0,10,5,9999,99999,9,999999999,0.0,999,999,99
2050,2,19,11,0,*?*?*?*?*?*?*?*?*?*?*?*?*?*?*?*?*?*?*?*?*?*?,2.1,-2.9,65,101937,628,1399,291,109.2,0.0,109.2,12867,0,12910,4792,132,1.0,10,5,9999,99999,9,999999999,0.5,999,999,99
2050,2,19,12,0,*?*?*?*?*?*?*?*?*?*?*?*?*?*?*?*?*?*?*?*?*?*?,3.4,-3.1,59,101937,648,1398,296,113.3,0.0,113.3,13362,0,13407,5004,150,1.0,10,5,9999,99999,9,999999999,0.1,999,999,99
2050,2,19,13,0,*?*?*?*?*?*?*?*?*?*?*?*?*?*?*?*?*?*?*?*?*?*?,3.2,-3.7,57,101937,610,1397,295,105.8,0.0,105.8,12457,0,12499,4615,138,1.5,10,5,9999,99999,9,999999999,0.0,999,999,99
2050,2,19,14,0,*?*?*?*?*?*?*?*?*?*?*?*?*?*?*?*?*?*?*?*?*?*?,3.3,-4.8,52,101937,517,1400,296,87.3,0.0,87.3,10240,0,10270,3690,127,2.6,10,5,9999,99999,9,999999999,0.1,999,999,99
2050,2,19,15,0,*?*?*?*?*?*?*?*?*?*?*?*?*?*?*?*?*?*?*?*?*?*?,3.6,-4.2,53,101937,373,1398,297,59.1,0.0,59.1,6902,0,6919,2381,115,1.5,10,5,9999,99999,9,999999999,0.0,999,999,99
2050,2,19,16,0,*?*?*?*?*?*?*?*?*?*?*?*?*?*?*?*?*?*?*?*?*?*?,3.2,-5.3,50,101937,190,1399,296,23.1,0.0,23.1,2728,-0,2731,897,103,3.1,10,5,9999,99999,9,999999999,0.0,999,999,99
2050,2,19,17,0,*?*?*?*?*?*?*?*?*?*?*?*?*?*?*?*?*?*?*?*?*?*?,2.3,-4.8,55,101937,0,-0,292,0.0,-0.0,0.0,0,0,0,0,92,3.1,10,5,9999,99999,9,999999999,0.0,999,999,99
2050,2,19,18,0,*?*?*?*?*?*?*?*?*?*?*?*?*?*?*?*?*?*?*?*?*?*?,2.0,-5.0,55,101937,0,-0,291,0.0,-0.0,0.0,0,0,0,0,80,2.1,10,5,9999,99999,9,999999999,0.0,999,999,99
2050,2,19,19,0,*?*?*?*?*?*?*?*?*?*?*?*?*?*?*?*?*?*?*?*?*?*?,0.3,-4.8,64,101937,0,-0,283,0.0,-0.0,0.0,0,0,0,0,118,2.1,10,5,9999,99999,9,999999999,0.0,999,999,99
2050,2,19,20,0,*?*?*?*?*?*?*?*?*?*?*?*?*?*?*?*?*?*?*?*?*?*?,0.4,-4.8,63,101937,0,-0,284,0.0,-0.0,0.0,0,0,0,0,157,1.0,10,5,9999,99999,9,999999999,0.0,999,999,99
2050,2,19,21,0,*?*?*?*?*?*?*?*?*?*?*?*?*?*?*?*?*?*?*?*?*?*?,0.6,-3.4,70,101937,0,-0,284,0.0,-0.0,0.0,0,0,0,0,195,1.0,10,5,9999,99999,9,999999999,0.0,999,999,99
2050,2,19,22,0,*?*?*?*?*?*?*?*?*?*?*?*?*?*?*?*?*?*?*?*?*?*?,0.2,-3.9,69,101937,0,-0,283,0.0,-0.0,0.0,0,0,0,0,233,0.5,10,5,9999,99999,9,999999999,0.0,999,999,99
2050,2,19,23,0,*?*?*?*?*?*?*?*?*?*?*?*?*?*?*?*?*?*?*?*?*?*?,0.5,-3.9,68,101937,0,-0,284,0.0,-0.0,0.0,0,0,0,0,272,2.6,10,5,9999,99999,9,999999999,0.0,999,999,99
2050,2,19,24,0,*?*?*?*?*?*?*?*?*?*?*?*?*?*?*?*?*?*?*?*?*?*?,-1.1,-3.7,79,101937,0,-0,277,0.0,-0.0,0.0,0,0,0,0,360,1.0,10,5,9999,99999,9,999999999,0.0,999,999,99
2050,2,20,1,0,*?*?*?*?*?*?*?*?*?*?*?*?*?*?*?*?*?*?*?*?*?*?,1.4,-0.4,88,102204,0,-0,287,0.0,-0.0,0.0,0,0,0,0,273,0.5,10,5,9999,99999,9,999999999,0.0,999,999,99
2050,2,20,2,0,*?*?*?*?*?*?*?*?*?*?*?*?*?*?*?*?*?*?*?*?*?*?,1.9,0.8,94,102204,0,-0,289,0.0,-0.0,0.0,0,0,0,0,237,2.1,10,5,9999,99999,9,999999999,0.0,999,999,99
2050,2,20,3,0,*?*?*?*?*?*?*?*?*?*?*?*?*?*?*?*?*?*?*?*?*?*?,1.5,0.4,93,102204,0,-0,288,0.0,-0.0,0.0,0,0,0,0,200,1.5,10,5,9999,99999,9,999999999,1.2,999,999,99
2050,2,20,4,0,*?*?*?*?*?*?*?*?*?*?*?*?*?*?*?*?*?*?*?*?*?*?,0.8,-0.8,89,102204,0,-0,285,0.0,-0.0,0.0,0,0,0,0,163,1.0,10,5,9999,99999,9,999999999,0.0,999,999,99
2050,2,20,5,0,*?*?*?*?*?*?*?*?*?*?*?*?*?*?*?*?*?*?*?*?*?*?,0.6,-0.8,91,102204,0,-0,284,0.0,-0.0,0.0,0,0,0,0,127,1.5,10,5,9999,99999,9,999999999,0.0,999,999,99
2050,2,20,6,0,*?*?*?*?*?*?*?*?*?*?*?*?*?*?*?*?*?*?*?*?*?*?,0.2,-0.6,95,102204,0,-0,282,0.0,-0.0,0.0,0,0,0,0,90,0.5,10,5,9999,99999,9,999999999,0.0,999,999,99
2050,2,20,7,0,*?*?*?*?*?*?*?*?*?*?*?*?*?*?*?*?*?*?*?*?*?*?,0.6,0.2,99,102204,51,1408,284,0.0,0.0,0.0,0,0,0,0,90,2.6,10,5,9999,99999,9,999999999,0.0,999,999,99
2050,2,20,8,0,*?*?*?*?*?*?*?*?*?*?*?*?*?*?*?*?*?*?*?*?*?*?,0.8,-0.4,93,102204,255,1399,285,35.9,0.0,35.9,4200,0,4207,1401,90,0.5,10,5,9999,99999,9,999999999,0.0,999,999,99
2050,2,20,9,0,*?*?*?*?*?*?*?*?*?*?*?*?*?*?*?*?*?*?*?*?*?*?,1.8,1.7,100,102204,428,1399,289,69.9,0.0,69.9,8168,0,8190,2865,90,1.0,10,5,9999,99999,9,999999999,0.0,999,999,99
2050,2,20,10,0,*?*?*?*?*?*?*?*?*?*?*?*?*?*?*?*?*?*?*?*?*?*?,2.7,1.9,95,102204,557,1397,288,165.8,55.3,143.7,18213,5300,16216,4139,90,1.0,9,5,9999,99999,9,999999999,0.0,999,999,99
2050,2,20,11,0,*?*?*?*?*?*?*?*?*?*?*?*?*?*?*?*?*?*?*?*?*?*?,4.4,2.3,87,102204,635,1397,285,301.2,236.6,193.7,32054,24057,21810,4259,90,1.0,7,4,9999,99999,9,999999999,0.0,999,999,99
2050,2,20,12,0,*?*?*?*?*?*?*?*?*?*?*?*?*?*?*?*?*?*?*?*?*?*?,5.4,3.2,87,102204,656,1398,285,346.3,330.7,191.2,37027,33858,21608,4204,90,1.0,6,3,9999,99999,9,999999999,0.0,999,999,99
2050,2,20,13,0,*?*?*?*?*?*?*?*?*?*?*?*?*?*?*?*?*?*?*?*?*?*?,5.2,2.7,85,102204,618,1398,284,323.7,328.1,178.7,34562,33188,20288,3854,88,1.5,6,3,9999,99999,9,999999999,0.0,999,999,99
2050,2,20,14,0,*?*?*?*?*?*?*?*?*?*?*?*?*?*?*?*?*?*?*?*?*?*?,5.4,3.2,87,102204,524,1399,285,267.9,320.3,147.9,28513,31081,16985,3056,87,2.6,6,3,9999,99999,9,999999999,0.0,999,999,99
2050,2,20,15,0,*?*?*?*?*?*?*?*?*?*?*?*?*?*?*?*?*?*?*?*?*?*?,5.3,3.4,88,102204,380,1397,285,182.7,301.0,100.8,19387,26096,11820,1970,85,1.5,6,3,9999,99999,9,999999999,0.0,999,999,99
2050,2,20,16,0,*?*?*?*?*?*?*?*?*?*?*?*?*?*?*?*?*?*?*?*?*?*?,5.5,3.8,90,102204,197,1400,295,56.3,100.9,42.1,6033,6153,5162,757,83,3.1,8,4,9999,99999,9,999999999,0.0,999,999,99
2050,2,20,17,0,*?*?*?*?*?*?*?*?*?*?*?*?*?*?*?*?*?*?*?*?*?*?,5.2,3.8,92,102204,0,-0,298,0.0,-0.0,0.0,0,0,0,0,82,3.1,9,5,9999,99999,9,999999999,0.0,999,999,99
2050,2,20,18,0,*?*?*?*?*?*?*?*?*?*?*?*?*?*?*?*?*?*?*?*?*?*?,3.9,3.6,98,102204,0,-0,297,0.0,-0.0,0.0,0,0,0,0,80,2.1,10,5,9999,99999,9,999999999,0.0,999,999,99
2050,2,20,19,0,*?*?*?*?*?*?*?*?*?*?*?*?*?*?*?*?*?*?*?*?*?*?,3.7,2.1,90,102204,0,-0,297,0.0,-0.0,0.0,0,0,0,0,85,2.1,10,5,9999,99999,9,999999999,0.0,999,999,99
2050,2,20,20,0,*?*?*?*?*?*?*?*?*?*?*?*?*?*?*?*?*?*?*?*?*?*?,3.1,1.7,92,102204,0,-0,294,0.0,-0.0,0.0,0,0,0,0,90,1.0,10,5,9999,99999,9,999999999,0.1,999,999,99
2050,2,20,21,0,*?*?*?*?*?*?*?*?*?*?*?*?*?*?*?*?*?*?*?*?*?*?,2.8,1.7,93,102204,0,-0,293,0.0,-0.0,0.0,0,0,0,0,95,1.0,10,5,9999,99999,9,999999999,0.0,999,999,99
2050,2,20,22,0,*?*?*?*?*?*?*?*?*?*?*?*?*?*?*?*?*?*?*?*?*?*?,2.3,1.9,99,102204,0,-0,291,0.0,-0.0,0.0,0,0,0,0,100,0.5,10,5,9999,99999,9,999999999,0.0,999,999,99
2050,2,20,23,0,*?*?*?*?*?*?*?*?*?*?*?*?*?*?*?*?*?*?*?*?*?*?,2.6,2.5,100,102204,0,-0,292,0.0,-0.0,0.0,0,0,0,0,105,2.6,10,5,9999,99999,9,999999999,0.0,999,999,99
2050,2,20,24,0,*?*?*?*?*?*?*?*?*?*?*?*?*?*?*?*?*?*?*?*?*?*?,0.7,-2.2,81,102204,0,-0,285,0.0,-0.0,0.0,0,0,0,0,310,1.0,10,5,9999,99999,9,999999999,0.1,999,999,99
2050,2,21,1,0,*?*?*?*?*?*?*?*?*?*?*?*?*?*?*?*?*?*?*?*?*?*?,3.4,2.7,95,102321,0,-0,295,0.0,-0.0,0.0,0,0,0,0,108,0.5,10,5,9999,99999,9,999999999,0.0,999,999,99
2050,2,21,2,0,*?*?*?*?*?*?*?*?*?*?*?*?*?*?*?*?*?*?*?*?*?*?,3.9,2.7,91,102321,0,-0,297,0.0,-0.0,0.0,0,0,0,0,107,2.1,10,5,9999,99999,9,999999999,0.4,999,999,99
2050,2,21,3,0,*?*?*?*?*?*?*?*?*?*?*?*?*?*?*?*?*?*?*?*?*?*?,4.6,3.2,90,102321,0,-0,300,0.0,-0.0,0.0,0,0,0,0,105,1.5,10,5,9999,99999,9,999999999,0.0,999,999,99
2050,2,21,4,0,*?*?*?*?*?*?*?*?*?*?*?*?*?*?*?*?*?*?*?*?*?*?,2.9,2.1,94,102321,0,-0,293,0.0,-0.0,0.0,0,0,0,0,103,1.0,10,5,9999,99999,9,999999999,0.0,999,999,99
2050,2,21,5,0,*?*?*?*?*?*?*?*?*?*?*?*?*?*?*?*?*?*?*?*?*?*?,2.6,2.1,96,102321,0,-0,292,0.0,-0.0,0.0,0,0,0,0,102,1.5,10,5,9999,99999,9,999999999,0.0,999,999,99
2050,2,21,6,0,*?*?*?*?*?*?*?*?*?*?*?*?*?*?*?*?*?*?*?*?*?*?,2.3,1.3,93,102321,0,-0,291,0.0,-0.0,0.0,0,0,0,0,100,0.5,10,5,9999,99999,9,999999999,0.0,999,999,99
2050,2,21,7,0,*?*?*?*?*?*?*?*?*?*?*?*?*?*?*?*?*?*?*?*?*?*?,3.0,1.3,88,102321,58,1396,294,0.0,0.0,0.0,0,0,0,0,102,2.6,10,5,9999,99999,9,999999999,0.0,999,999,99
2050,2,21,8,0,*?*?*?*?*?*?*?*?*?*?*?*?*?*?*?*?*?*?*?*?*?*?,3.6,2.3,90,102321,262,1395,296,37.4,0.0,37.4,4372,0,4380,1461,103,0.5,10,5,9999,99999,9,999999999,0.0,999,999,99
2050,2,21,9,0,*?*?*?*?*?*?*?*?*?*?*?*?*?*?*?*?*?*?*?*?*?*?,5.5,3.8,88,102321,435,1396,304,71.4,0.0,71.4,8348,0,8370,2934,105,1.0,10,5,9999,99999,9,999999999,0.0,999,999,99
2050,2,21,10,0,*?*?*?*?*?*?*?*?*?*?*?*?*?*?*?*?*?*?*?*?*?*?,5.7,4.5,91,102321,565,1397,305,97.0,0.0,97.0,11392,0,11427,4165,107,1.0,10,5,9999,99999,9,999999999,0.0,999,999,99
2050,2,21,11,0,*?*?*?*?*?*?*?*?*?*?*?*?*?*?*?*?*?*?*?*?*?*?,7.0,5.6,91,102321,643,1398,310,112.3,0.0,112.3,13242,0,13287,4952,108,1.0,10,5,9999,99999,9,999999999,0.0,999,999,99
2050,2,21,12,0,*?*?*?*?*?*?*?*?*?*?*?*?*?*?*?*?*?*?*?*?*?*?,9.3,5.0,74,102321,663,1397,321,116.3,0.0,116.3,13732,0,13780,5164,110,1.0,10,5,9999,99999,9,999999999,0.0,999,999,99
2050,2,21,13,0,*?*?*?*?*?*?*?*?*?*?*?*?*?*?*?*?*?*?*?*?*?*?,9.4,4.6,72,102321,625,1397,321,108.8,0.0,108.8,12819,0,12862,4769,107,1.5,10,5,9999,99999,9,999999999,0.0,999,999,99
2050,2,21,14,0,*?*?*?*?*?*?*?*?*?*?*?*?*?*?*?*?*?*?*?*?*?*?,9.3,5.8,79,102321,531,1398,321,90.2,0.0,90.2,10586,0,10618,3831,103,2.6,10,5,9999,99999,9,999999999,0.0,999,999,99
2050,2,21,15,0,*?*?*?*?*?*?*?*?*?*?*?*?*?*?*?*?*?*?*?*?*?*?,9.4,4.8,72,102321,387,1397,321,61.9,0.0,61.9,7230,0,7248,2504,100,1.5,10,5,9999,99999,9,999999999,0.0,999,999,99
2050,2,21,16,0,*?*?*?*?*?*?*?*?*?*?*?*?*?*?*?*?*?*?*?*?*?*?,9.2,3.6,67,102321,203,1394,321,25.8,0.0,25.8,3036,0,3040,1001,97,3.1,10,5,9999,99999,9,999999999,0.0,999,999,99
2050,2,21,17,0,*?*?*?*?*?*?*?*?*?*?*?*?*?*?*?*?*?*?*?*?*?*?,9.0,3.8,70,102321,0,-0,320,0.0,-0.0,0.0,0,0,0,0,93,3.1,10,5,9999,99999,9,999999999,0.8,999,999,99
2050,2,21,18,0,*?*?*?*?*?*?*?*?*?*?*?*?*?*?*?*?*?*?*?*?*?*?,7.6,3.4,74,102321,0,-0,314,0.0,-0.0,0.0,0,0,0,0,90,2.1,10,5,9999,99999,9,999999999,0.1,999,999,99
2050,2,21,19,0,*?*?*?*?*?*?*?*?*?*?*?*?*?*?*?*?*?*?*?*?*?*?,6.9,3.2,77,102321,0,-0,310,0.0,-0.0,0.0,0,0,0,0,88,2.1,10,5,9999,99999,9,999999999,0.0,999,999,99
2050,2,21,20,0,*?*?*?*?*?*?*?*?*?*?*?*?*?*?*?*?*?*?*?*?*?*?,6.5,3.0,78,102321,0,-0,309,0.0,-0.0,0.0,0,0,0,0,87,1.0,10,5,9999,99999,9,999999999,0.8,999,999,99
2050,2,21,21,0,*?*?*?*?*?*?*?*?*?*?*?*?*?*?*?*?*?*?*?*?*?*?,5.0,1.5,77,102321,0,-0,302,0.0,-0.0,0.0,0,0,0,0,85,1.0,10,5,9999,99999,9,999999999,0.4,999,999,99
2050,2,21,22,0,*?*?*?*?*?*?*?*?*?*?*?*?*?*?*?*?*?*?*?*?*?*?,5.0,0.8,74,102321,0,-0,302,0.0,-0.0,0.0,0,0,0,0,83,0.5,10,5,9999,99999,9,999999999,0.1,999,999,99
2050,2,21,23,0,*?*?*?*?*?*?*?*?*?*?*?*?*?*?*?*?*?*?*?*?*?*?,4.9,0.8,75,102321,0,-0,302,0.0,-0.0,0.0,0,0,0,0,82,2.6,10,5,9999,99999,9,999999999,1.4,999,999,99
2050,2,21,24,0,*?*?*?*?*?*?*?*?*?*?*?*?*?*?*?*?*?*?*?*?*?*?,2.9,2.7,98,102321,0,-0,293,0.0,-0.0,0.0,0,0,0,0,110,1.0,10,5,9999,99999,9,999999999,0.0,999,999,99
2050,2,22,1,0,*?*?*?*?*?*?*?*?*?*?*?*?*?*?*?*?*?*?*?*?*?*?,4.4,0.8,78,102053,0,-0,300,0.0,-0.0,0.0,0,0,0,0,78,0.5,10,5,9999,99999,9,999999999,0.7,999,999,99
2050,2,22,2,0,*?*?*?*?*?*?*?*?*?*?*?*?*?*?*?*?*?*?*?*?*?*?,4.2,1.0,80,102053,0,-0,299,0.0,-0.0,0.0,0,0,0,0,77,2.1,10,5,9999,99999,9,999999999,1.6,999,999,99
2050,2,22,3,0,*?*?*?*?*?*?*?*?*?*?*?*?*?*?*?*?*?*?*?*?*?*?,3.8,0.6,79,102053,0,-0,297,0.0,-0.0,0.0,0,0,0,0,75,1.5,10,5,9999,99999,9,999999999,1.0,999,999,99
2050,2,22,4,0,*?*?*?*?*?*?*?*?*?*?*?*?*?*?*?*?*?*?*?*?*?*?,3.5,0.6,81,102053,0,-0,296,0.0,-0.0,0.0,0,0,0,0,73,1.0,10,5,9999,99999,9,999999999,1.6,999,999,99
2050,2,22,5,0,*?*?*?*?*?*?*?*?*?*?*?*?*?*?*?*?*?*?*?*?*?*?,3.4,0.2,80,102053,0,-0,296,0.0,-0.0,0.0,0,0,0,0,72,1.5,10,5,9999,99999,9,999999999,1.3,999,999,99
2050,2,22,6,0,*?*?*?*?*?*?*?*?*?*?*?*?*?*?*?*?*?*?*?*?*?*?,3.2,-0.4,77,102053,0,-0,295,0.0,-0.0,0.0,0,0,0,0,70,0.5,10,5,9999,99999,9,999999999,0.0,999,999,99
2050,2,22,7,0,*?*?*?*?*?*?*?*?*?*?*?*?*?*?*?*?*?*?*?*?*?*?,3.5,-0.2,76,102053,66,1406,296,0.0,0.0,0.0,0,0,0,0,70,2.6,10,5,9999,99999,9,999999999,0.4,999,999,99
2050,2,22,8,0,*?*?*?*?*?*?*?*?*?*?*?*?*?*?*?*?*?*?*?*?*?*?,3.7,-0.4,74,102053,270,1397,292,67.6,46.5,58.6,7492,3466,6992,1257,70,0.5,9,5,9999,99999,9,999999999,5.8,999,999,99
2050,2,22,9,0,*?*?*?*?*?*?*?*?*?*?*?*?*?*?*?*?*?*?*?*?*?*?,4.2,0.4,76,102053,443,1397,284,198.5,223.5,127.7,21004,20517,14745,2582,70,1.0,7,4,9999,99999,9,999999999,0.2,999,999,99
2050,2,22,10,0,*?*?*?*?*?*?*?*?*?*?*?*?*?*?*?*?*?*?*?*?*?*?,3.5,0.6,81,102053,573,1397,286,226.8,139.4,169.6,24728,13782,19245,3993,70,1.0,8,4,9999,99999,9,999999999,0.1,999,999,99
2050,2,22,11,0,*?*?*?*?*?*?*?*?*?*?*?*?*?*?*?*?*?*?*?*?*?*?,5.9,-0.2,65,102053,650,1396,291,309.6,237.3,199.1,32968,24251,22377,4414,70,1.0,7,4,9999,99999,9,999999999,0.0,999,999,99
2050,2,22,12,0,*?*?*?*?*?*?*?*?*?*?*?*?*?*?*?*?*?*?*?*?*?*?,5.4,0.2,69,102053,671,1397,294,271.2,142.3,202.9,29619,14478,22910,4980,70,1.0,8,4,9999,99999,9,999999999,0.3,999,999,99
2050,2,22,13,0,*?*?*?*?*?*?*?*?*?*?*?*?*?*?*?*?*?*?*?*?*?*?,5.7,-0.0,67,102053,633,1398,300,191.6,56.3,166.1,21064,5500,18735,4958,67,1.5,9,5,9999,99999,9,999999999,0.0,999,999,99
2050,2,22,14,0,*?*?*?*?*?*?*?*?*?*?*?*?*?*?*?*?*?*?*?*?*?*?,5.7,0.6,69,102053,538,1396,295,211.1,138.1,157.9,23006,13472,17943,3668,63,2.6,8,4,9999,99999,9,999999999,0.0,999,999,99
2050,2,22,15,0,*?*?*?*?*?*?*?*?*?*?*?*?*?*?*?*?*?*?*?*?*?*?,6.0,1.5,72,102053,394,1397,297,145.8,130.3,109.1,15894,11622,12523,2418,60,1.5,8,4,9999,99999,9,999999999,0.1,999,999,99
2050,2,22,16,0,*?*?*?*?*?*?*?*?*?*?*?*?*?*?*?*?*?*?*?*?*?*?,6.1,-0.2,64,102053,210,1395,297,62.5,104.7,46.8,6679,6655,5697,849,57,3.1,8,4,9999,99999,9,999999999,0.1,999,999,99
2050,2,22,17,0,*?*?*?*?*?*?*?*?*?*?*?*?*?*?*?*?*?*?*?*?*?*?,5.5,-0.6,64,102053,0,-0,300,0.0,-0.0,0.0,0,0,0,0,53,3.1,9,5,9999,99999,9,999999999,0.0,999,999,99
2050,2,22,18,0,*?*?*?*?*?*?*?*?*?*?*?*?*?*?*?*?*?*?*?*?*?*?,4.9,-0.2,69,102053,0,-0,302,0.0,-0.0,0.0,0,0,0,0,50,2.1,10,5,9999,99999,9,999999999,0.0,999,999,99
2050,2,22,19,0,*?*?*?*?*?*?*?*?*?*?*?*?*?*?*?*?*?*?*?*?*?*?,4.8,1.0,77,102053,0,-0,302,0.0,-0.0,0.0,0,0,0,0,45,2.1,10,5,9999,99999,9,999999999,0.0,999,999,99
2050,2,22,20,0,*?*?*?*?*?*?*?*?*?*?*?*?*?*?*?*?*?*?*?*?*?*?,4.8,0.4,73,102053,0,-0,302,0.0,-0.0,0.0,0,0,0,0,40,1.0,10,5,9999,99999,9,999999999,0.2,999,999,99
2050,2,22,21,0,*?*?*?*?*?*?*?*?*?*?*?*?*?*?*?*?*?*?*?*?*?*?,4.0,1.0,81,102053,0,-0,298,0.0,-0.0,0.0,0,0,0,0,35,1.0,10,5,9999,99999,9,999999999,0.4,999,999,99
2050,2,22,22,0,*?*?*?*?*?*?*?*?*?*?*?*?*?*?*?*?*?*?*?*?*?*?,4.3,0.6,77,102053,0,-0,299,0.0,-0.0,0.0,0,0,0,0,30,0.5,10,5,9999,99999,9,999999999,0.4,999,999,99
2050,2,22,23,0,*?*?*?*?*?*?*?*?*?*?*?*?*?*?*?*?*?*?*?*?*?*?,4.3,0.4,76,102053,0,-0,299,0.0,-0.0,0.0,0,0,0,0,25,2.6,10,5,9999,99999,9,999999999,0.0,999,999,99
2050,2,22,24,0,*?*?*?*?*?*?*?*?*?*?*?*?*?*?*?*?*?*?*?*?*?*?,4.8,0.8,76,102053,0,-0,302,0.0,-0.0,0.0,0,0,0,0,80,1.0,10,5,9999,99999,9,999999999,0.6,999,999,99
2050,2,23,1,0,*?*?*?*?*?*?*?*?*?*?*?*?*?*?*?*?*?*?*?*?*?*?,3.7,1.7,100,102160,0,-0,297,0.0,-0.0,0.0,0,0,0,0,20,0.5,10,5,9999,99999,9,999999999,0.0,999,999,99
2050,2,23,2,0,*?*?*?*?*?*?*?*?*?*?*?*?*?*?*?*?*?*?*?*?*?*?,2.9,2.1,100,102160,0,-0,293,0.0,-0.0,0.0,0,0,0,0,20,2.1,10,5,9999,99999,9,999999999,0.3,999,999,99
2050,2,23,3,0,*?*?*?*?*?*?*?*?*?*?*?*?*?*?*?*?*?*?*?*?*?*?,3.5,3.2,100,102160,0,-0,296,0.0,-0.0,0.0,0,0,0,0,20,1.5,10,5,9999,99999,9,999999999,0.5,999,999,99
2050,2,23,4,0,*?*?*?*?*?*?*?*?*?*?*?*?*?*?*?*?*?*?*?*?*?*?,3.1,3.0,100,102160,0,-0,294,0.0,-0.0,0.0,0,0,0,0,20,1.0,10,5,9999,99999,9,999999999,0.0,999,999,99
2050,2,23,5,0,*?*?*?*?*?*?*?*?*?*?*?*?*?*?*?*?*?*?*?*?*?*?,2.7,2.7,100,102160,0,-0,292,0.0,-0.0,0.0,0,0,0,0,20,1.5,10,5,9999,99999,9,999999999,0.0,999,999,99
2050,2,23,6,0,*?*?*?*?*?*?*?*?*?*?*?*?*?*?*?*?*?*?*?*?*?*?,2.9,2.9,100,102160,0,-0,293,0.0,-0.0,0.0,0,0,0,0,20,0.5,10,5,9999,99999,9,999999999,0.0,999,999,99
2050,2,23,7,0,*?*?*?*?*?*?*?*?*?*?*?*?*?*?*?*?*?*?*?*?*?*?,3.1,3.0,100,102160,73,1393,294,0.2,0.0,0.2,30,-0,30,8,20,2.6,10,5,9999,99999,9,999999999,0.0,999,999,99
2050,2,23,8,0,*?*?*?*?*?*?*?*?*?*?*?*?*?*?*?*?*?*?*?*?*?*?,3.4,3.4,100,102160,278,1398,295,40.5,0.0,40.5,4726,0,4735,1586,20,0.5,10,5,9999,99999,9,999999999,0.0,999,999,99
2050,2,23,9,0,*?*?*?*?*?*?*?*?*?*?*?*?*?*?*?*?*?*?*?*?*?*?,4.4,4.3,100,102160,451,1397,295,129.5,53.3,112.3,14215,4907,12679,3087,20,1.0,9,5,9999,99999,9,999999999,0.0,999,999,99
2050,2,23,10,0,*?*?*?*?*?*?*?*?*?*?*?*?*?*?*?*?*?*?*?*?*?*?,4.5,4.5,100,102160,580,1395,283,302.0,325.4,166.7,32192,32449,19002,3535,20,1.0,6,3,9999,99999,9,999999999,0.0,999,999,99
2050,2,23,11,0,*?*?*?*?*?*?*?*?*?*?*?*?*?*?*?*?*?*?*?*?*?*?,6.6,6.7,100,102160,658,1396,293,348.1,330.9,192.2,37221,33908,21710,4235,20,1.0,6,3,9999,99999,9,999999999,0.0,999,999,99
2050,2,23,12,0,*?*?*?*?*?*?*?*?*?*?*?*?*?*?*?*?*?*?*?*?*?*?,7.0,5.0,100,102160,678,1395,302,274.8,142.5,205.5,30000,14545,23179,5064,20,1.0,8,4,9999,99999,9,999999999,0.0,999,999,99
2050,2,23,13,0,*?*?*?*?*?*?*?*?*?*?*?*?*?*?*?*?*?*?*?*?*?*?,7.2,4.3,100,102160,640,1396,307,194.2,56.4,168.4,21352,5518,18988,5043,20,1.5,9,5,9999,99999,9,999999999,0.0,999,999,99
2050,2,23,14,0,*?*?*?*?*?*?*?*?*?*?*?*?*?*?*?*?*?*?*?*?*?*?,7.2,2.3,98,102160,545,1395,297,253.4,231.6,162.9,26879,22718,18544,3438,20,2.6,7,4,9999,99999,9,999999999,0.0,999,999,99
2050,2,23,15,0,*?*?*?*?*?*?*?*?*?*?*?*?*?*?*?*?*?*?*?*?*?*?,7.3,3.8,100,102160,401,1396,298,176.2,218.9,113.3,18624,19395,13152,2255,20,1.5,7,4,9999,99999,9,999999999,0.0,999,999,99
2050,2,23,16,0,*?*?*?*?*?*?*?*?*?*?*?*?*?*?*?*?*?*?*?*?*?*?,6.9,4.1,100,102160,217,1396,292,86.0,248.0,47.5,9024,16360,6372,850,20,3.1,6,3,9999,99999,9,999999999,0.0,999,999,99
2050,2,23,17,0,*?*?*?*?*?*?*?*?*?*?*?*?*?*?*?*?*?*?*?*?*?*?,6.6,4.5,100,102160,6,1468,300,0.0,0.0,0.0,0,0,0,0,20,3.1,8,4,9999,99999,9,999999999,0.0,999,999,99
2050,2,23,18,0,*?*?*?*?*?*?*?*?*?*?*?*?*?*?*?*?*?*?*?*?*?*?,6.0,4.8,100,102160,0,-0,306,0.0,-0.0,0.0,0,0,0,0,20,2.1,10,5,9999,99999,9,999999999,0.0,999,999,99
2050,2,23,19,0,*?*?*?*?*?*?*?*?*?*?*?*?*?*?*?*?*?*?*?*?*?*?,6.1,6.1,100,102160,0,-0,306,0.0,-0.0,0.0,0,0,0,0,73,2.1,10,5,9999,99999,9,999999999,0.0,999,999,99
2050,2,23,20,0,*?*?*?*?*?*?*?*?*?*?*?*?*?*?*?*?*?*?*?*?*?*?,5.5,5.5,100,102160,0,-0,304,0.0,-0.0,0.0,0,0,0,0,127,1.0,10,5,9999,99999,9,999999999,0.0,999,999,99
2050,2,23,21,0,*?*?*?*?*?*?*?*?*?*?*?*?*?*?*?*?*?*?*?*?*?*?,4.5,4.5,100,102160,0,-0,300,0.0,-0.0,0.0,0,0,0,0,180,1.0,10,5,9999,99999,9,999999999,0.0,999,999,99
2050,2,23,22,0,*?*?*?*?*?*?*?*?*?*?*?*?*?*?*?*?*?*?*?*?*?*?,4.4,4.5,100,102160,0,-0,299,0.0,-0.0,0.0,0,0,0,0,233,0.5,10,5,9999,99999,9,999999999,0.0,999,999,99
2050,2,23,23,0,*?*?*?*?*?*?*?*?*?*?*?*?*?*?*?*?*?*?*?*?*?*?,4.0,3.9,100,102160,0,-0,298,0.0,-0.0,0.0,0,0,0,0,287,2.6,10,5,9999,99999,9,999999999,0.0,999,999,99
2050,2,23,24,0,*?*?*?*?*?*?*?*?*?*?*?*?*?*?*?*?*?*?*?*?*?*?,4.3,1.0,100,102160,0,-0,299,0.0,-0.0,0.0,0,0,0,0,20,1.0,10,5,9999,99999,9,999999999,0.0,999,999,99
2050,2,24,1,0,*?*?*?*?*?*?*?*?*?*?*?*?*?*?*?*?*?*?*?*?*?*?,2.7,2.7,100,102538,0,-0,292,0.0,-0.0,0.0,0,0,0,0,285,0.5,10,5,9999,99999,9,999999999,0.0,999,999,99
2050,2,24,2,0,*?*?*?*?*?*?*?*?*?*?*?*?*?*?*?*?*?*?*?*?*?*?,1.9,1.9,100,102538,0,-0,289,0.0,-0.0,0.0,0,0,0,0,230,2.1,10,5,9999,99999,9,999999999,0.0,999,999,99
2050,2,24,3,0,*?*?*?*?*?*?*?*?*?*?*?*?*?*?*?*?*?*?*?*?*?*?,1.0,0.8,100,102538,0,-0,285,0.0,-0.0,0.0,0,0,0,0,175,1.5,10,5,9999,99999,9,999999999,0.0,999,999,99
2050,2,24,4,0,*?*?*?*?*?*?*?*?*?*?*?*?*?*?*?*?*?*?*?*?*?*?,1.0,0.8,100,102538,0,-0,285,0.0,-0.0,0.0,0,0,0,0,120,1.0,10,5,9999,99999,9,999999999,0.0,999,999,99
2050,2,24,5,0,*?*?*?*?*?*?*?*?*?*?*?*?*?*?*?*?*?*?*?*?*?*?,0.3,0.4,100,102538,0,-0,283,0.0,-0.0,0.0,0,0,0,0,65,1.5,10,5,9999,99999,9,999999999,0.0,999,999,99
2050,2,24,6,0,*?*?*?*?*?*?*?*?*?*?*?*?*?*?*?*?*?*?*?*?*?*?,-0.3,-0.2,100,102538,0,-0,280,0.0,-0.0,0.0,0,0,0,0,10,0.5,10,5,9999,99999,9,999999999,0.0,999,999,99
2050,2,24,7,0,*?*?*?*?*?*?*?*?*?*?*?*?*?*?*?*?*?*?*?*?*?*?,0.5,0.4,100,102538,81,1399,283,1.7,0.0,1.7,230,-0,229,71,10,2.6,10,5,9999,99999,9,999999999,0.0,999,999,99
2050,2,24,8,0,*?*?*?*?*?*?*?*?*?*?*?*?*?*?*?*?*?*?*?*?*?*?,1.3,1.3,100,102538,285,1394,277,96.7,119.2,72.3,10573,9407,8396,1558,10,0.5,8,4,9999,99999,9,999999999,0.0,999,999,99
2050,2,24,9,0,*?*?*?*?*?*?*?*?*?*?*?*?*?*?*?*?*?*?*?*?*?*?,3.2,3.2,100,102538,458,1394,281,207.0,225.0,133.1,21904,20935,15322,2711,10,1.0,7,4,9999,99999,9,999999999,0.0,999,999,99
2050,2,24,10,0,*?*?*?*?*?*?*?*?*?*?*?*?*?*?*?*?*?*?*?*?*?*?,5.6,5.5,100,102538,588,1395,292,276.5,234.2,177.8,29375,23419,20129,3825,10,1.0,7,4,9999,99999,9,999999999,0.0,999,999,99
2050,2,24,11,0,*?*?*?*?*?*?*?*?*?*?*?*?*?*?*?*?*?*?*?*?*?*?,7.2,6.1,100,102538,666,1396,299,318.1,238.0,204.5,33901,24381,22995,4574,10,1.0,7,4,9999,99999,9,999999999,0.4,999,999,99
2050,2,24,12,0,*?*?*?*?*?*?*?*?*?*?*?*?*?*?*?*?*?*?*?*?*?*?,9.3,5.6,97,102538,686,1396,308,328.9,238.9,211.5,35072,24658,23674,4782,10,1.0,7,4,9999,99999,9,999999999,0.0,999,999,99
2050,2,24,13,0,*?*?*?*?*?*?*?*?*?*?*?*?*?*?*?*?*?*?*?*?*?*?,9.8,5.6,93,102538,647,1395,314,260.8,141.7,195.1,28463,14339,22045,4738,12,1.5,8,4,9999,99999,9,999999999,0.2,999,999,99
2050,2,24,14,0,*?*?*?*?*?*?*?*?*?*?*?*?*?*?*?*?*?*?*?*?*?*?,10.1,6.6,98,102538,552,1394,316,217.8,138.6,162.9,23738,13611,18496,3806,13,2.6,8,4,9999,99999,9,999999999,0.0,999,999,99
2050,2,24,15,0,*?*?*?*?*?*?*?*?*?*?*?*?*?*?*?*?*?*?*?*?*?*?,9.7,6.1,97,102538,408,1396,318,114.9,52.3,99.7,12615,4701,11261,2694,15,1.5,9,5,9999,99999,9,999999999,0.0,999,999,99
2050,2,24,16,0,*?*?*?*?*?*?*?*?*?*?*?*?*?*?*?*?*?*?*?*?*?*?,10.0,5.8,93,102538,224,1397,320,51.9,43.0,45.0,5751,3056,5330,954,17,3.1,9,5,9999,99999,9,999999999,0.0,999,999,99
2050,2,24,17,0,*?*?*?*?*?*?*?*?*?*?*?*?*?*?*?*?*?*?*?*?*?*?,9.3,5.5,95,102538,12,1363,321,0.0,0.0,0.0,0,0,0,0,18,3.1,10,5,9999,99999,9,999999999,0.0,999,999,99
2050,2,24,18,0,*?*?*?*?*?*?*?*?*?*?*?*?*?*?*?*?*?*?*?*?*?*?,7.9,5.8,100,102538,0,-0,314,0.0,-0.0,0.0,0,0,0,0,20,2.1,10,5,9999,99999,9,999999999,0.0,999,999,99
2050,2,24,19,0,*?*?*?*?*?*?*?*?*?*?*?*?*?*?*?*?*?*?*?*?*?*?,6.1,5.5,100,102538,0,-0,307,0.0,-0.0,0.0,0,0,0,0,75,2.1,10,5,9999,99999,9,999999999,0.1,999,999,99
2050,2,24,20,0,*?*?*?*?*?*?*?*?*?*?*?*?*?*?*?*?*?*?*?*?*?*?,5.3,4.6,100,102538,0,-0,303,0.0,-0.0,0.0,0,0,0,0,130,1.0,10,5,9999,99999,9,999999999,0.0,999,999,99
2050,2,24,21,0,*?*?*?*?*?*?*?*?*?*?*?*?*?*?*?*?*?*?*?*?*?*?,5.1,4.8,100,102538,0,-0,302,0.0,-0.0,0.0,0,0,0,0,185,1.0,10,5,9999,99999,9,999999999,0.0,999,999,99
2050,2,24,22,0,*?*?*?*?*?*?*?*?*?*?*?*?*?*?*?*?*?*?*?*?*?*?,3.7,3.8,100,102538,0,-0,296,0.0,-0.0,0.0,0,0,0,0,240,0.5,10,5,9999,99999,9,999999999,0.3,999,999,99
2050,2,24,23,0,*?*?*?*?*?*?*?*?*?*?*?*?*?*?*?*?*?*?*?*?*?*?,3.6,3.6,100,102538,0,-0,296,0.0,-0.0,0.0,0,0,0,0,295,2.6,10,5,9999,99999,9,999999999,1.0,999,999,99
2050,2,24,24,0,*?*?*?*?*?*?*?*?*?*?*?*?*?*?*?*?*?*?*?*?*?*?,3.6,3.6,100,102538,0,-0,296,0.0,-0.0,0.0,0,0,0,0,340,1.0,10,5,9999,99999,9,999999999,0.0,999,999,99
2050,2,25,1,0,*?*?*?*?*?*?*?*?*?*?*?*?*?*?*?*?*?*?*?*?*?*?,3.9,2.9,93,102827,0,-0,297,0.0,-0.0,0.0,0,0,0,0,352,0.5,10,5,9999,99999,9,999999999,0.5,999,999,99
2050,2,25,2,0,*?*?*?*?*?*?*?*?*?*?*?*?*?*?*?*?*?*?*?*?*?*?,4.0,2.5,91,102827,0,-0,298,0.0,-0.0,0.0,0,0,0,0,353,2.1,10,5,9999,99999,9,999999999,0.5,999,999,99
2050,2,25,3,0,*?*?*?*?*?*?*?*?*?*?*?*?*?*?*?*?*?*?*?*?*?*?,3.9,1.9,87,102827,0,-0,298,0.0,-0.0,0.0,0,0,0,0,355,1.5,10,5,9999,99999,9,999999999,1.1,999,999,99
2050,2,25,4,0,*?*?*?*?*?*?*?*?*?*?*?*?*?*?*?*?*?*?*?*?*?*?,3.4,1.3,87,102827,0,-0,296,0.0,-0.0,0.0,0,0,0,0,357,1.0,10,5,9999,99999,9,999999999,2.0,999,999,99
2050,2,25,5,0,*?*?*?*?*?*?*?*?*?*?*?*?*?*?*?*?*?*?*?*?*?*?,3.8,1.3,83,102827,0,-0,297,0.0,-0.0,0.0,0,0,0,0,358,1.5,10,5,9999,99999,9,999999999,1.3,999,999,99
2050,2,25,6,0,*?*?*?*?*?*?*?*?*?*?*?*?*?*?*?*?*?*?*?*?*?*?,3.4,0.6,83,102827,0,-0,296,0.0,-0.0,0.0,0,0,0,0,360,0.5,10,5,9999,99999,9,999999999,0.3,999,999,99
2050,2,25,7,0,*?*?*?*?*?*?*?*?*?*?*?*?*?*?*?*?*?*?*?*?*?*?,2.9,2.1,94,102827,89,1402,293,3.2,0.0,3.2,419,-0,418,132,303,2.6,10,5,9999,99999,9,999999999,0.2,999,999,99
2050,2,25,8,0,*?*?*?*?*?*?*?*?*?*?*?*?*?*?*?*?*?*?*?*?*?*?,4.0,3.2,95,102827,293,1394,298,43.6,0.0,43.6,5085,0,5095,1714,247,0.5,10,5,9999,99999,9,999999999,0.4,999,999,99
2050,2,25,9,0,*?*?*?*?*?*?*?*?*?*?*?*?*?*?*?*?*?*?*?*?*?*?,5.0,3.6,90,102827,466,1394,302,77.7,0.0,77.7,9086,0,9111,3224,190,1.0,10,5,9999,99999,9,999999999,0.1,999,999,99
2050,2,25,10,0,*?*?*?*?*?*?*?*?*?*?*?*?*?*?*?*?*?*?*?*?*?*?,6.5,4.1,85,102827,596,1395,308,103.2,0.0,103.2,12146,0,12186,4482,133,1.0,10,5,9999,99999,9,999999999,0.0,999,999,99
2050,2,25,11,0,*?*?*?*?*?*?*?*?*?*?*?*?*?*?*?*?*?*?*?*?*?*?,8.0,4.8,81,102827,673,1394,311,205.9,56.7,178.5,22643,5591,20127,5436,77,1.0,9,5,9999,99999,9,999999999,0.0,999,999,99
2050,2,25,12,0,*?*?*?*?*?*?*?*?*?*?*?*?*?*?*?*?*?*?*?*?*?*?,9.0,5.1,77,102827,693,1394,319,122.4,0.0,122.4,14477,0,14529,5491,20,1.0,10,5,9999,99999,9,999999999,0.6,999,999,99
2050,2,25,13,0,*?*?*?*?*?*?*?*?*?*?*?*?*?*?*?*?*?*?*?*?*?*?,9.0,5.9,82,102827,655,1396,319,114.8,0.0,114.8,13529,0,13576,5084,20,1.5,10,5,9999,99999,9,999999999,3.6,999,999,99
2050,2,25,14,0,*?*?*?*?*?*?*?*?*?*?*?*?*?*?*?*?*?*?*?*?*?*?,8.7,7.3,91,102827,560,1396,318,96.1,0.0,96.1,11281,0,11317,4120,20,2.6,10,5,9999,99999,9,999999999,0.6,999,999,99
2050,2,25,15,0,*?*?*?*?*?*?*?*?*?*?*?*?*?*?*?*?*?*?*?*?*?*?,8.9,6.6,85,102827,415,1395,319,67.6,0.0,67.6,7891,0,7911,2757,20,1.5,10,5,9999,99999,9,999999999,0.0,999,999,99
2050,2,25,16,0,*?*?*?*?*?*?*?*?*?*?*?*?*?*?*?*?*?*?*?*?*?*?,9.1,7.0,87,102827,231,1398,320,31.2,0.0,31.2,3658,0,3664,1214,20,3.1,10,5,9999,99999,9,999999999,0.0,999,999,99
2050,2,25,17,0,*?*?*?*?*?*?*?*?*?*?*?*?*?*?*?*?*?*?*?*?*?*?,8.3,6.4,88,102827,19,1405,316,0.0,0.0,0.0,0,0,0,0,20,3.1,10,5,9999,99999,9,999999999,0.0,999,999,99
2050,2,25,18,0,*?*?*?*?*?*?*?*?*?*?*?*?*?*?*?*?*?*?*?*?*?*?,8.9,6.1,82,102827,0,-0,319,0.0,-0.0,0.0,0,0,0,0,20,2.1,10,5,9999,99999,9,999999999,0.3,999,999,99
2050,2,25,19,0,*?*?*?*?*?*?*?*?*?*?*?*?*?*?*?*?*?*?*?*?*?*?,7.1,5.0,87,102827,0,-0,311,0.0,-0.0,0.0,0,0,0,0,23,2.1,10,5,9999,99999,9,999999999,0.0,999,999,99
2050,2,25,20,0,*?*?*?*?*?*?*?*?*?*?*?*?*?*?*?*?*?*?*?*?*?*?,6.3,4.3,87,102827,0,-0,308,0.0,-0.0,0.0,0,0,0,0,27,1.0,10,5,9999,99999,9,999999999,0.1,999,999,99
2050,2,25,21,0,*?*?*?*?*?*?*?*?*?*?*?*?*?*?*?*?*?*?*?*?*?*?,5.4,3.9,91,102827,0,-0,304,0.0,-0.0,0.0,0,0,0,0,30,1.0,10,5,9999,99999,9,999999999,0.1,999,999,99
2050,2,25,22,0,*?*?*?*?*?*?*?*?*?*?*?*?*?*?*?*?*?*?*?*?*?*?,5.9,4.8,93,102827,0,-0,306,0.0,-0.0,0.0,0,0,0,0,33,0.5,10,5,9999,99999,9,999999999,0.1,999,999,99
2050,2,25,23,0,*?*?*?*?*?*?*?*?*?*?*?*?*?*?*?*?*?*?*?*?*?*?,5.8,4.6,93,102827,0,-0,305,0.0,-0.0,0.0,0,0,0,0,37,2.6,10,5,9999,99999,9,999999999,0.0,999,999,99
2050,2,25,24,0,*?*?*?*?*?*?*?*?*?*?*?*?*?*?*?*?*?*?*?*?*?*?,3.5,3.2,98,102827,0,-0,296,0.0,-0.0,0.0,0,0,0,0,350,1.0,10,5,9999,99999,9,999999999,1.4,999,999,99
2050,2,26,1,0,*?*?*?*?*?*?*?*?*?*?*?*?*?*?*?*?*?*?*?*?*?*?,6.2,4.1,86,103224,0,-0,307,0.0,-0.0,0.0,0,0,0,0,40,0.5,10,5,9999,99999,9,999999999,1.2,999,999,99
2050,2,26,2,0,*?*?*?*?*?*?*?*?*?*?*?*?*?*?*?*?*?*?*?*?*?*?,6.7,3.8,81,103224,0,-0,309,0.0,-0.0,0.0,0,0,0,0,40,2.1,10,5,9999,99999,9,999999999,0.4,999,999,99
2050,2,26,3,0,*?*?*?*?*?*?*?*?*?*?*?*?*?*?*?*?*?*?*?*?*?*?,6.0,3.8,85,103224,0,-0,306,0.0,-0.0,0.0,0,0,0,0,40,1.5,10,5,9999,99999,9,999999999,0.8,999,999,99
2050,2,26,4,0,*?*?*?*?*?*?*?*?*?*?*?*?*?*?*?*?*?*?*?*?*?*?,6.0,3.4,83,103224,0,-0,306,0.0,-0.0,0.0,0,0,0,0,40,1.0,10,5,9999,99999,9,999999999,0.0,999,999,99
2050,2,26,5,0,*?*?*?*?*?*?*?*?*?*?*?*?*?*?*?*?*?*?*?*?*?*?,6.5,3.2,79,103224,0,-0,309,0.0,-0.0,0.0,0,0,0,0,40,1.5,10,5,9999,99999,9,999999999,0.0,999,999,99
2050,2,26,6,0,*?*?*?*?*?*?*?*?*?*?*?*?*?*?*?*?*?*?*?*?*?*?,6.1,3.0,80,103224,0,-0,307,0.0,-0.0,0.0,0,0,0,0,40,0.5,10,5,9999,99999,9,999999999,0.7,999,999,99
2050,2,26,7,0,*?*?*?*?*?*?*?*?*?*?*?*?*?*?*?*?*?*?*?*?*?*?,5.6,4.1,89,103224,96,1389,305,4.8,0.0,4.8,605,-0,604,194,43,2.6,10,5,9999,99999,9,999999999,0.0,999,999,99
2050,2,26,8,0,*?*?*?*?*?*?*?*?*?*?*?*?*?*?*?*?*?*?*?*?*?*?,5.9,4.5,89,103224,301,1394,297,103.9,121.3,77.7,11352,9795,9004,1681,47,0.5,8,4,9999,99999,9,999999999,0.0,999,999,99
2050,2,26,9,0,*?*?*?*?*?*?*?*?*?*?*?*?*?*?*?*?*?*?*?*?*?*?,6.2,4.8,89,103224,474,1394,303,137.7,53.9,119.4,15120,5011,13479,3315,50,1.0,9,5,9999,99999,9,999999999,0.0,999,999,99
2050,2,26,10,0,*?*?*?*?*?*?*?*?*?*?*?*?*?*?*?*?*?*?*?*?*?*?,7.2,4.8,85,103224,604,1395,303,241.3,140.4,180.5,26317,14048,20434,4304,53,1.0,8,4,9999,99999,9,999999999,0.0,999,999,99
2050,2,26,11,0,*?*?*?*?*?*?*?*?*?*?*?*?*?*?*?*?*?*?*?*?*?*?,7.5,5.3,86,103224,681,1394,304,276.4,142.6,206.8,30181,14566,23313,5103,57,1.0,8,4,9999,99999,9,999999999,0.0,999,999,99
2050,2,26,12,0,*?*?*?*?*?*?*?*?*?*?*?*?*?*?*?*?*?*?*?*?*?*?,8.2,4.8,79,103224,701,1394,303,337.3,239.5,216.9,35989,24819,24232,4950,60,1.0,7,4,9999,99999,9,999999999,0.0,999,999,99
2050,2,26,13,0,*?*?*?*?*?*?*?*?*?*?*?*?*?*?*?*?*?*?*?*?*?*?,8.3,4.5,76,103224,662,1394,303,316.4,237.9,203.4,33702,24399,22829,4542,57,1.5,7,4,9999,99999,9,999999999,0.0,999,999,99
2050,2,26,14,0,*?*?*?*?*?*?*?*?*?*?*?*?*?*?*?*?*?*?*?*?*?*?,8.3,5.8,83,103224,567,1395,308,224.5,139.2,167.9,24476,13745,19051,3946,53,2.6,8,4,9999,99999,9,999999999,0.0,999,999,99
2050,2,26,15,0,*?*?*?*?*?*?*?*?*?*?*?*?*?*?*?*?*?*?*?*?*?*?,8.5,5.8,82,103224,422,1395,309,158.8,132.2,118.8,17299,12070,13603,2655,50,1.5,8,4,9999,99999,9,999999999,0.1,999,999,99
2050,2,26,16,0,*?*?*?*?*?*?*?*?*?*?*?*?*?*?*?*?*?*?*?*?*?*?,8.2,6.7,90,103224,237,1393,304,88.6,185.9,57.0,9415,12727,6853,1056,47,3.1,7,4,9999,99999,9,999999999,0.0,999,999,99
2050,2,26,17,0,*?*?*?*?*?*?*?*?*?*?*?*?*?*?*?*?*?*?*?*?*?*?,8.1,5.8,85,103224,25,1370,307,0.0,0.0,0.0,0,0,0,0,43,3.1,8,4,9999,99999,9,999999999,0.0,999,999,99
2050,2,26,18,0,*?*?*?*?*?*?*?*?*?*?*?*?*?*?*?*?*?*?*?*?*?*?,7.8,5.3,84,103224,0,-0,314,0.0,-0.0,0.0,0,0,0,0,40,2.1,10,5,9999,99999,9,999999999,0.0,999,999,99
2050,2,26,19,0,*?*?*?*?*?*?*?*?*?*?*?*?*?*?*?*?*?*?*?*?*?*?,7.2,5.5,88,103224,0,-0,311,0.0,-0.0,0.0,0,0,0,0,40,2.1,10,5,9999,99999,9,999999999,1.2,999,999,99
2050,2,26,20,0,*?*?*?*?*?*?*?*?*?*?*?*?*?*?*?*?*?*?*?*?*?*?,7.5,5.0,84,103224,0,-0,313,0.0,-0.0,0.0,0,0,0,0,40,1.0,10,5,9999,99999,9,999999999,0.0,999,999,99
2050,2,26,21,0,*?*?*?*?*?*?*?*?*?*?*?*?*?*?*?*?*?*?*?*?*?*?,6.8,5.1,88,103224,0,-0,310,0.0,-0.0,0.0,0,0,0,0,40,1.0,10,5,9999,99999,9,999999999,0.0,999,999,99
2050,2,26,22,0,*?*?*?*?*?*?*?*?*?*?*?*?*?*?*?*?*?*?*?*?*?*?,6.2,4.8,90,103224,0,-0,307,0.0,-0.0,0.0,0,0,0,0,40,0.5,10,5,9999,99999,9,999999999,0.0,999,999,99
2050,2,26,23,0,*?*?*?*?*?*?*?*?*?*?*?*?*?*?*?*?*?*?*?*?*?*?,6.3,4.6,88,103224,0,-0,308,0.0,-0.0,0.0,0,0,0,0,40,2.6,10,5,9999,99999,9,999999999,0.0,999,999,99
2050,2,26,24,0,*?*?*?*?*?*?*?*?*?*?*?*?*?*?*?*?*?*?*?*?*?*?,5.6,4.3,91,103224,0,-0,305,0.0,-0.0,0.0,0,0,0,0,40,1.0,10,5,9999,99999,9,999999999,1.2,999,999,99
2050,2,27,1,0,*?*?*?*?*?*?*?*?*?*?*?*?*?*?*?*?*?*?*?*?*?*?,5.0,0.4,71,103432,0,-0,303,0.0,-0.0,0.0,0,0,0,0,40,0.5,10,5,9999,99999,9,999999999,0.0,999,999,99
2050,2,27,2,0,*?*?*?*?*?*?*?*?*?*?*?*?*?*?*?*?*?*?*?*?*?*?,3.8,-1.7,66,103432,0,-0,298,0.0,-0.0,0.0,0,0,0,0,40,2.1,10,5,9999,99999,9,999999999,0.0,999,999,99
2050,2,27,3,0,*?*?*?*?*?*?*?*?*?*?*?*?*?*?*?*?*?*?*?*?*?*?,3.0,-2.4,65,103432,0,-0,294,0.0,-0.0,0.0,0,0,0,0,40,1.5,10,5,9999,99999,9,999999999,0.0,999,999,99
2050,2,27,4,0,*?*?*?*?*?*?*?*?*?*?*?*?*?*?*?*?*?*?*?*?*?*?,3.4,-1.7,67,103432,0,-0,296,0.0,-0.0,0.0,0,0,0,0,40,1.0,10,5,9999,99999,9,999999999,0.4,999,999,99
2050,2,27,5,0,*?*?*?*?*?*?*?*?*?*?*?*?*?*?*?*?*?*?*?*?*?*?,4.2,-1.7,63,103432,0,-0,299,0.0,-0.0,0.0,0,0,0,0,40,1.5,10,5,9999,99999,9,999999999,0.0,999,999,99
2050,2,27,6,0,*?*?*?*?*?*?*?*?*?*?*?*?*?*?*?*?*?*?*?*?*?*?,3.6,-1.3,69,103432,0,-0,297,0.0,-0.0,0.0,0,0,0,0,40,0.5,10,5,9999,99999,9,999999999,0.0,999,999,99
2050,2,27,7,0,*?*?*?*?*?*?*?*?*?*?*?*?*?*?*?*?*?*?*?*?*?*?,3.2,-0.4,76,103432,104,1391,295,6.3,0.0,6.3,789,-0,789,254,40,2.6,10,5,9999,99999,9,999999999,0.0,999,999,99
2050,2,27,8,0,*?*?*?*?*?*?*?*?*?*?*?*?*?*?*?*?*?*?*?*?*?*?,2.8,-1.3,74,103432,309,1394,293,46.7,0.0,46.7,5452,0,5464,1846,40,0.5,10,5,9999,99999,9,999999999,0.0,999,999,99
2050,2,27,9,0,*?*?*?*?*?*?*?*?*?*?*?*?*?*?*?*?*?*?*?*?*?*?,4.7,-1.1,66,103432,482,1394,301,80.9,0.0,80.9,9463,0,9490,3375,40,1.0,10,5,9999,99999,9,999999999,0.4,999,999,99
2050,2,27,10,0,*?*?*?*?*?*?*?*?*?*?*?*?*?*?*?*?*?*?*?*?*?*?,6.6,-0.4,60,103432,612,1395,310,106.4,0.0,106.4,12531,0,12573,4646,40,1.0,10,5,9999,99999,9,999999999,0.0,999,999,99
2050,2,27,11,0,*?*?*?*?*?*?*?*?*?*?*?*?*?*?*?*?*?*?*?*?*?*?,7.0,-0.6,57,103432,689,1394,306,211.3,56.9,183.2,23249,5622,20661,5626,40,1.0,9,5,9999,99999,9,999999999,0.0,999,999,99
2050,2,27,12,0,*?*?*?*?*?*?*?*?*?*?*?*?*?*?*?*?*?*?*?*?*?*?,8.1,-0.8,52,103432,708,1393,311,218.1,57.1,189.1,23996,5659,21319,5864,40,1.0,9,5,9999,99999,9,999999999,0.0,999,999,99
2050,2,27,13,0,*?*?*?*?*?*?*?*?*?*?*?*?*?*?*?*?*?*?*?*?*?*?,8.5,-0.4,53,103432,669,1393,313,204.7,56.7,177.4,22509,5584,20008,5394,93,1.5,9,5,9999,99999,9,999999999,0.0,999,999,99
2050,2,27,14,0,*?*?*?*?*?*?*?*?*?*?*?*?*?*?*?*?*?*?*?*?*?*?,8.5,0.6,57,103432,574,1394,318,99.0,0.0,99.0,11634,0,11671,4266,147,2.6,10,5,9999,99999,9,999999999,0.0,999,999,99
2050,2,27,15,0,*?*?*?*?*?*?*?*?*?*?*?*?*?*?*?*?*?*?*?*?*?*?,8.9,0.8,57,103432,429,1394,314,122.3,52.8,106.0,13421,4809,11975,2889,200,1.5,9,5,9999,99999,9,999999999,0.0,999,999,99
2050,2,27,16,0,*?*?*?*?*?*?*?*?*?*?*?*?*?*?*?*?*?*?*?*?*?*?,8.4,0.8,58,103432,244,1394,318,33.9,0.0,33.9,3969,0,3976,1321,253,3.1,10,5,9999,99999,9,999999999,0.0,999,999,99
2050,2,27,17,0,*?*?*?*?*?*?*?*?*?*?*?*?*?*?*?*?*?*?*?*?*?*?,7.8,-0.0,57,103432,32,1393,315,0.0,0.0,0.0,0,0,0,0,307,3.1,10,5,9999,99999,9,999999999,0.0,999,999,99
2050,2,27,18,0,*?*?*?*?*?*?*?*?*?*?*?*?*?*?*?*?*?*?*?*?*?*?,7.3,-0.6,57,103432,0,-0,313,0.0,-0.0,0.0,0,0,0,0,360,2.1,10,5,9999,99999,9,999999999,0.3,999,999,99
2050,2,27,19,0,*?*?*?*?*?*?*?*?*?*?*?*?*?*?*?*?*?*?*?*?*?*?,6.8,-0.4,59,103432,0,-0,311,0.0,-0.0,0.0,0,0,0,0,308,2.1,10,5,9999,99999,9,999999999,0.0,999,999,99
2050,2,27,20,0,*?*?*?*?*?*?*?*?*?*?*?*?*?*?*?*?*?*?*?*?*?*?,6.3,-1.3,57,103432,0,-0,309,0.0,-0.0,0.0,0,0,0,0,257,1.0,10,5,9999,99999,9,999999999,0.0,999,999,99
2050,2,27,21,0,*?*?*?*?*?*?*?*?*?*?*?*?*?*?*?*?*?*?*?*?*?*?,5.2,-2.2,58,103432,0,-0,304,0.0,-0.0,0.0,0,0,0,0,205,1.0,10,5,9999,99999,9,999999999,3.1,999,999,99
2050,2,27,22,0,*?*?*?*?*?*?*?*?*?*?*?*?*?*?*?*?*?*?*?*?*?*?,5.4,-2.2,57,103432,0,-0,305,0.0,-0.0,0.0,0,0,0,0,153,0.5,10,5,9999,99999,9,999999999,0.0,999,999,99
2050,2,27,23,0,*?*?*?*?*?*?*?*?*?*?*?*?*?*?*?*?*?*?*?*?*?*?,5.2,-1.9,58,103432,0,-0,304,0.0,-0.0,0.0,0,0,0,0,102,2.6,10,5,9999,99999,9,999999999,0.0,999,999,99
2050,2,27,24,0,*?*?*?*?*?*?*?*?*?*?*?*?*?*?*?*?*?*?*?*?*?*?,6.3,2.7,77,103432,0,-0,308,0.0,-0.0,0.0,0,0,0,0,40,1.0,10,5,9999,99999,9,999999999,0.0,999,999,99
2050,2,28,1,0,*?*?*?*?*?*?*?*?*?*?*?*?*?*?*?*?*?*?*?*?*?*?,4.2,2.9,100,102969,0,-0,299,0.0,-0.0,0.0,0,0,0,0,102,0.5,10,5,9999,99999,9,999999999,0.1,999,999,99
2050,2,28,2,0,*?*?*?*?*?*?*?*?*?*?*?*?*?*?*?*?*?*?*?*?*?*?,3.8,3.8,100,102969,0,-0,297,0.0,-0.0,0.0,0,0,0,0,153,2.1,10,5,9999,99999,9,999999999,0.0,999,999,99
2050,2,28,3,0,*?*?*?*?*?*?*?*?*?*?*?*?*?*?*?*?*?*?*?*?*?*?,2.9,2.9,100,102969,0,-0,293,0.0,-0.0,0.0,0,0,0,0,205,1.5,10,5,9999,99999,9,999999999,0.1,999,999,99
2050,2,28,4,0,*?*?*?*?*?*?*?*?*?*?*?*?*?*?*?*?*?*?*?*?*?*?,2.4,2.3,100,102969,0,-0,291,0.0,-0.0,0.0,0,0,0,0,257,1.0,10,5,9999,99999,9,999999999,0.0,999,999,99
2050,2,28,5,0,*?*?*?*?*?*?*?*?*?*?*?*?*?*?*?*?*?*?*?*?*?*?,1.9,1.9,100,102969,0,-0,289,0.0,-0.0,0.0,0,0,0,0,308,1.5,10,5,9999,99999,9,999999999,0.1,999,999,99
2050,2,28,6,0,*?*?*?*?*?*?*?*?*?*?*?*?*?*?*?*?*?*?*?*?*?*?,1.5,1.5,100,102969,0,-0,287,0.0,-0.0,0.0,0,0,0,0,360,0.5,10,5,9999,99999,9,999999999,0.0,999,999,99
2050,2,28,7,0,*?*?*?*?*?*?*?*?*?*?*?*?*?*?*?*?*?*?*?*?*?*?,2.0,1.9,100,102969,112,1391,289,7.9,0.0,7.9,974,-0,973,315,303,2.6,10,5,9999,99999,9,999999999,0.0,999,999,99
2050,2,28,8,0,*?*?*?*?*?*?*?*?*?*?*?*?*?*?*?*?*?*?*?*?*?*?,2.4,2.5,100,102969,317,1393,277,131.5,206.3,84.5,13905,16497,9962,1629,247,0.5,7,4,9999,99999,9,999999999,0.0,999,999,99
2050,2,28,9,0,*?*?*?*?*?*?*?*?*?*?*?*?*?*?*?*?*?*?*?*?*?*?,3.4,3.4,100,102969,490,1393,277,248.8,317.0,137.4,26450,30179,15833,2804,190,1.0,6,3,9999,99999,9,999999999,0.0,999,999,99
2050,2,28,10,0,*?*?*?*?*?*?*?*?*?*?*?*?*?*?*?*?*?*?*?*?*?*?,5.4,5.5,100,102969,619,1392,287,325.9,328.4,179.9,34793,33237,20417,3891,133,1.0,6,3,9999,99999,9,999999999,0.1,999,999,99
2050,2,28,11,0,*?*?*?*?*?*?*?*?*?*?*?*?*?*?*?*?*?*?*?*?*?*?,6.8,5.8,100,102969,696,1392,289,396.4,416.2,188.3,41472,41598,22681,4011,77,1.0,5,3,9999,99999,9,999999999,0.0,999,999,99
2050,2,28,12,0,*?*?*?*?*?*?*?*?*?*?*?*?*?*?*?*?*?*?*?*?*?*?,7.6,6.4,100,102969,716,1393,301,345.7,240.1,222.3,36913,24959,24805,5122,20,1.0,7,4,9999,99999,9,999999999,0.1,999,999,99
2050,2,28,13,0,*?*?*?*?*?*?*?*?*?*?*?*?*?*?*?*?*?*?*?*?*?*?,8.6,5.6,100,102969,677,1394,305,324.6,238.6,208.7,34598,24571,23381,4699,22,1.5,7,4,9999,99999,9,999999999,0.0,999,999,99
2050,2,28,14,0,*?*?*?*?*?*?*?*?*?*?*?*?*?*?*?*?*?*?*?*?*?*?,8.5,4.3,100,102969,581,1393,308,231.2,139.7,173.0,25210,13870,19603,4087,23,2.6,8,4,9999,99999,9,999999999,0.0,999,999,99
2050,2,28,15,0,*?*?*?*?*?*?*?*?*?*?*?*?*?*?*?*?*?*?*?*?*?*?,8.8,5.0,100,102969,436,1394,314,124.7,53.0,108.1,13698,4827,12224,2955,25,1.5,9,5,9999,99999,9,999999999,0.9,999,999,99
2050,2,28,16,0,*?*?*?*?*?*?*?*?*?*?*?*?*?*?*?*?*?*?*?*?*?*?,8.6,5.9,100,102969,251,1394,318,35.3,0.0,35.3,4125,0,4132,1375,27,3.1,10,5,9999,99999,9,999999999,0.0,999,999,99
2050,2,28,17,0,*?*?*?*?*?*?*?*?*?*?*?*?*?*?*?*?*?*?*?*?*?*?,7.8,5.6,100,102969,39,1408,310,0.0,0.0,0.0,0,0,0,0,28,3.1,9,5,9999,99999,9,999999999,0.0,999,999,99
2050,2,28,18,0,*?*?*?*?*?*?*?*?*?*?*?*?*?*?*?*?*?*?*?*?*?*?,6.7,6.1,100,102969,0,-0,309,0.0,-0.0,0.0,0,0,0,0,30,2.1,10,5,9999,99999,9,999999999,0.0,999,999,99
2050,2,28,19,0,*?*?*?*?*?*?*?*?*?*?*?*?*?*?*?*?*?*?*?*?*?*?,6.7,5.9,100,102969,0,-0,309,0.0,-0.0,0.0,0,0,0,0,77,2.1,10,5,9999,99999,9,999999999,0.0,999,999,99
2050,2,28,20,0,*?*?*?*?*?*?*?*?*?*?*?*?*?*?*?*?*?*?*?*?*?*?,5.3,4.8,100,102969,0,-0,303,0.0,-0.0,0.0,0,0,0,0,123,1.0,10,5,9999,99999,9,999999999,0.0,999,999,99
2050,2,28,21,0,*?*?*?*?*?*?*?*?*?*?*?*?*?*?*?*?*?*?*?*?*?*?,4.9,4.8,100,102969,0,-0,301,0.0,-0.0,0.0,0,0,0,0,170,1.0,10,5,9999,99999,9,999999999,0.0,999,999,99
2050,2,28,22,0,*?*?*?*?*?*?*?*?*?*?*?*?*?*?*?*?*?*?*?*?*?*?,5.1,5.0,100,102969,0,-0,302,0.0,-0.0,0.0,0,0,0,0,217,0.5,10,5,9999,99999,9,999999999,0.0,999,999,99
2050,2,28,23,0,*?*?*?*?*?*?*?*?*?*?*?*?*?*?*?*?*?*?*?*?*?*?,3.8,3.8,100,102969,0,-0,297,0.0,-0.0,0.0,0,0,0,0,263,2.6,10,5,9999,99999,9,999999999,0.0,999,999,99
2050,2,28,24,0,*?*?*?*?*?*?*?*?*?*?*?*?*?*?*?*?*?*?*?*?*?*?,5.0,0.4,98,102969,0,-0,303,0.0,-0.0,0.0,0,0,0,0,50,1.0,10,5,9999,99999,9,999999999,0.7,999,999,99
2050,3,1,1,0,*?*?*?*?*?*?*?*?*?*?*?*?*?*?*?*?*?*?*?*?*?*?,1.6,1.7,100,100332,0,-0,288,0.0,-0.0,0.0,0,0,0,0,305,0.5,10,5,9999,99999,9,999999999,0.0,999,999,99
2050,3,1,2,0,*?*?*?*?*?*?*?*?*?*?*?*?*?*?*?*?*?*?*?*?*?*?,1.1,1.0,100,100332,0,-0,286,0.0,-0.0,0.0,0,0,0,0,300,2.1,10,5,9999,99999,9,999999999,0.0,999,999,99
2050,3,1,3,0,*?*?*?*?*?*?*?*?*?*?*?*?*?*?*?*?*?*?*?*?*?*?,-0.1,-0.0,100,100332,0,-0,281,0.0,-0.0,0.0,0,0,0,0,295,1.5,10,5,9999,99999,9,999999999,0.0,999,999,99
2050,3,1,4,0,*?*?*?*?*?*?*?*?*?*?*?*?*?*?*?*?*?*?*?*?*?*?,0.6,0.6,100,100332,0,-0,284,0.0,-0.0,0.0,0,0,0,0,290,1.0,10,5,9999,99999,9,999999999,0.4,999,999,99
2050,3,1,5,0,*?*?*?*?*?*?*?*?*?*?*?*?*?*?*?*?*?*?*?*?*?*?,-0.1,-0.0,100,100332,0,-0,281,0.0,-0.0,0.0,0,0,0,0,285,1.5,10,5,9999,99999,9,999999999,0.0,999,999,99
2050,3,1,6,0,*?*?*?*?*?*?*?*?*?*?*?*?*?*?*?*?*?*?*?*?*?*?,-0.8,-0.8,100,100332,0,-0,278,0.0,-0.0,0.0,0,0,0,0,280,0.5,10,5,9999,99999,9,999999999,0.0,999,999,99
2050,3,1,7,0,*?*?*?*?*?*?*?*?*?*?*?*?*?*?*?*?*?*?*?*?*?*?,0.1,-1.3,90,100332,120,1391,277,16.5,25.5,14.3,1893,1321,1777,297,268,2.6,9,5,9999,99999,9,999999999,0.1,999,999,99
2050,3,1,8,0,*?*?*?*?*?*?*?*?*?*?*?*?*?*?*?*?*?*?*?*?*?*?,1.0,-0.2,92,100332,325,1393,281,86.8,49.4,75.2,9519,4186,8515,1975,257,0.5,9,5,9999,99999,9,999999999,0.0,999,999,99
2050,3,1,9,0,*?*?*?*?*?*?*?*?*?*?*?*?*?*?*?*?*?*?*?*?*?*?,3.0,0.2,83,100332,498,1393,279,228.7,228.4,147.1,24226,21839,16835,3045,245,1.0,7,4,9999,99999,9,999999999,0.0,999,999,99
2050,3,1,10,0,*?*?*?*?*?*?*?*?*?*?*?*?*?*?*?*?*?*?*?*?*?*?,5.0,-0.4,69,100332,627,1392,287,298.2,236.3,191.8,31722,23984,21599,4208,233,1.0,7,4,9999,99999,9,999999999,0.0,999,999,99
2050,3,1,11,0,*?*?*?*?*?*?*?*?*?*?*?*?*?*?*?*?*?*?*?*?*?*?,6.5,-2.2,54,100332,704,1392,298,287.3,143.2,214.9,31384,14700,24203,5368,222,1.0,8,4,9999,99999,9,999999999,0.0,999,999,99
2050,3,1,12,0,*?*?*?*?*?*?*?*?*?*?*?*?*?*?*?*?*?*?*?*?*?*?,7.4,-1.1,55,100332,724,1393,308,223.5,57.2,193.8,24593,5686,21846,6059,210,1.0,9,5,9999,99999,9,999999999,0.0,999,999,99
2050,3,1,13,0,*?*?*?*?*?*?*?*?*?*?*?*?*?*?*?*?*?*?*?*?*?*?,7.4,-1.7,52,100332,684,1392,296,328.7,238.9,211.3,35043,24653,23652,4781,217,1.5,7,4,9999,99999,9,999999999,0.0,999,999,99
2050,3,1,14,0,*?*?*?*?*?*?*?*?*?*?*?*?*?*?*?*?*?*?*?*?*?*?,7.7,-2.7,47,100332,588,1392,303,234.6,140.0,175.5,25577,13931,19879,4159,223,2.6,8,4,9999,99999,9,999999999,0.0,999,999,99
2050,3,1,15,0,*?*?*?*?*?*?*?*?*?*?*?*?*?*?*?*?*?*?*?*?*?*?,7.5,-1.9,51,100332,443,1393,302,168.5,133.5,126.0,18352,12381,14406,2836,230,1.5,8,4,9999,99999,9,999999999,0.0,999,999,99
2050,3,1,16,0,*?*?*?*?*?*?*?*?*?*?*?*?*?*?*?*?*?*?*?*?*?*?,7.5,0.4,62,100332,257,1390,308,63.6,45.8,55.2,7026,3469,6492,1179,237,3.1,9,5,9999,99999,9,999999999,0.0,999,999,99
2050,3,1,17,0,*?*?*?*?*?*?*?*?*?*?*?*?*?*?*?*?*?*?*?*?*?*?,7.4,2.1,70,100332,45,1387,308,0.0,0.0,0.0,0,0,0,0,243,3.1,9,5,9999,99999,9,999999999,0.0,999,999,99
2050,3,1,18,0,*?*?*?*?*?*?*?*?*?*?*?*?*?*?*?*?*?*?*?*?*?*?,5.6,2.1,79,100332,0,-0,305,0.0,-0.0,0.0,0,0,0,0,250,2.1,10,5,9999,99999,9,999999999,0.0,999,999,99
2050,3,1,19,0,*?*?*?*?*?*?*?*?*?*?*?*?*?*?*?*?*?*?*?*?*?*?,4.4,1.3,81,100332,0,-0,300,0.0,-0.0,0.0,0,0,0,0,240,2.1,10,5,9999,99999,9,999999999,0.0,999,999,99
2050,3,1,20,0,*?*?*?*?*?*?*?*?*?*?*?*?*?*?*?*?*?*?*?*?*?*?,3.0,1.3,90,100332,0,-0,294,0.0,-0.0,0.0,0,0,0,0,230,1.0,10,5,9999,99999,9,999999999,0.0,999,999,99
2050,3,1,21,0,*?*?*?*?*?*?*?*?*?*?*?*?*?*?*?*?*?*?*?*?*?*?,2.5,0.4,87,100332,0,-0,292,0.0,-0.0,0.0,0,0,0,0,220,1.0,10,5,9999,99999,9,999999999,0.0,999,999,99
2050,3,1,22,0,*?*?*?*?*?*?*?*?*?*?*?*?*?*?*?*?*?*?*?*?*?*?,1.7,-0.2,88,100332,0,-0,289,0.0,-0.0,0.0,0,0,0,0,210,0.5,10,5,9999,99999,9,999999999,0.0,999,999,99
2050,3,1,23,0,*?*?*?*?*?*?*?*?*?*?*?*?*?*?*?*?*?*?*?*?*?*?,1.4,-0.0,91,100332,0,-0,287,0.0,-0.0,0.0,0,0,0,0,200,2.6,10,5,9999,99999,9,999999999,0.0,999,999,99
2050,3,1,24,0,*?*?*?*?*?*?*?*?*?*?*?*?*?*?*?*?*?*?*?*?*?*?,2.6,2.7,100,100332,0,-0,292,0.0,-0.0,0.0,0,0,0,0,310,1.0,10,5,9999,99999,9,999999999,0.0,999,999,99
2050,3,2,1,0,*?*?*?*?*?*?*?*?*?*?*?*?*?*?*?*?*?*?*?*?*?*?,0.1,-2.7,76,99322.5,0,-0,282,0.0,-0.0,0.0,0,0,0,0,190,0.5,10,5,9999,99999,9,999999999,0.0,999,999,99
2050,3,2,2,0,*?*?*?*?*?*?*?*?*?*?*?*?*?*?*?*?*?*?*?*?*?*?,-0.5,-4.2,70,99322.5,0,-0,280,0.0,-0.0,0.0,0,0,0,0,190,2.1,10,5,9999,99999,9,999999999,0.0,999,999,99
2050,3,2,3,0,*?*?*?*?*?*?*?*?*?*?*?*?*?*?*?*?*?*?*?*?*?*?,-0.7,-3.9,73,99322.5,0,-0,279,0.0,-0.0,0.0,0,0,0,0,190,1.5,10,5,9999,99999,9,999999999,0.0,999,999,99
2050,3,2,4,0,*?*?*?*?*?*?*?*?*?*?*?*?*?*?*?*?*?*?*?*?*?*?,-1.5,-4.2,77,99322.5,0,-0,276,0.0,-0.0,0.0,0,0,0,0,190,1.0,10,5,9999,99999,9,999999999,0.0,999,999,99
2050,3,2,5,0,*?*?*?*?*?*?*?*?*?*?*?*?*?*?*?*?*?*?*?*?*?*?,-2.3,-3.9,83,99322.5,0,-0,273,0.0,-0.0,0.0,0,0,0,0,190,1.5,10,5,9999,99999,9,999999999,0.0,999,999,99
2050,3,2,6,0,*?*?*?*?*?*?*?*?*?*?*?*?*?*?*?*?*?*?*?*?*?*?,-2.0,-5.0,75,99322.5,0,-0,274,0.0,-0.0,0.0,0,0,0,0,190,0.5,10,5,9999,99999,9,999999999,0.0,999,999,99
2050,3,2,7,0,*?*?*?*?*?*?*?*?*?*?*?*?*?*?*?*?*?*?*?*?*?*?,-1.6,-3.9,79,99322.5,128,1390,227,38.3,288.1,11.8,4099,18744,1973,341,190,2.6,1,0,9999,99999,9,999999999,0.0,999,999,99
2050,3,2,8,0,*?*?*?*?*?*?*?*?*?*?*?*?*?*?*?*?*?*?*?*?*?*?,-0.9,-3.4,78,99322.5,333,1392,235,177.3,497.9,58.1,18290,40796,8638,1070,190,0.5,2,1,9999,99999,9,999999999,0.0,999,999,99
2050,3,2,9,0,*?*?*?*?*?*?*?*?*?*?*?*?*?*?*?*?*?*?*?*?*?*?,1.9,-2.4,69,99322.5,506,1392,252,292.1,511.9,106.0,31101,47979,13752,2005,190,1.0,3,2,9999,99999,9,999999999,0.0,999,999,99
2050,3,2,10,0,*?*?*?*?*?*?*?*?*?*?*?*?*?*?*?*?*?*?*?*?*?*?,3.8,-3.1,56,99322.5,635,1392,264,371.5,478.7,153.1,39228,47180,19014,3107,190,1.0,4,2,9999,99999,9,999999999,0.0,999,999,99
2050,3,2,11,0,*?*?*?*?*?*?*?*?*?*?*?*?*?*?*?*?*?*?*?*?*?*?,5.4,-2.4,54,99322.5,712,1392,276,406.6,417.3,193.1,42561,41851,23202,4159,190,1.0,5,3,9999,99999,9,999999999,0.0,999,999,99
2050,3,2,12,0,*?*?*?*?*?*?*?*?*?*?*?*?*?*?*?*?*?*?*?*?*?*?,6.9,-3.1,45,99322.5,731,1392,288,392.8,335.0,216.9,42128,34985,24288,4996,190,1.0,6,3,9999,99999,9,999999999,0.0,999,999,99
2050,3,2,13,0,*?*?*?*?*?*?*?*?*?*?*?*?*?*?*?*?*?*?*?*?*?*?,6.7,-4.8,41,99322.5,691,1391,305,212.5,56.9,184.3,23379,5629,20775,5665,187,1.5,9,5,9999,99999,9,999999999,0.0,999,999,99
2050,3,2,14,0,*?*?*?*?*?*?*?*?*?*?*?*?*?*?*?*?*?*?*?*?*?*?,6.9,-4.8,39,99322.5,595,1391,305,179.6,55.8,155.7,19736,5414,17560,4566,183,2.6,9,5,9999,99999,9,999999999,0.0,999,999,99
2050,3,2,15,0,*?*?*?*?*?*?*?*?*?*?*?*?*?*?*?*?*?*?*?*?*?*?,7.2,-3.4,44,99322.5,450,1393,289,225.1,312.1,124.2,23900,28899,14399,2496,180,1.5,6,3,9999,99999,9,999999999,0.0,999,999,99
2050,3,2,16,0,*?*?*?*?*?*?*?*?*?*?*?*?*?*?*?*?*?*?*?*?*?*?,7.1,-3.7,44,99322.5,264,1391,300,87.4,116.0,65.4,9567,8869,7610,1401,177,3.1,8,4,9999,99999,9,999999999,0.0,999,999,99
2050,3,2,17,0,*?*?*?*?*?*?*?*?*?*?*?*?*?*?*?*?*?*?*?*?*?*?,6.6,-3.1,46,99322.5,52,1399,298,0.0,0.0,0.0,0,0,0,0,173,3.1,8,4,9999,99999,9,999999999,0.0,999,999,99
2050,3,2,18,0,*?*?*?*?*?*?*?*?*?*?*?*?*?*?*?*?*?*?*?*?*?*?,4.7,-2.4,56,99322.5,0,-0,302,0.0,-0.0,0.0,0,0,0,0,170,2.1,10,5,9999,99999,9,999999999,0.0,999,999,99
2050,3,2,19,0,*?*?*?*?*?*?*?*?*?*?*?*?*?*?*?*?*?*?*?*?*?*?,3.6,-1.7,65,99322.5,0,-0,297,0.0,-0.0,0.0,0,0,0,0,178,2.1,10,5,9999,99999,9,999999999,0.0,999,999,99
2050,3,2,20,0,*?*?*?*?*?*?*?*?*?*?*?*?*?*?*?*?*?*?*?*?*?*?,2.6,-2.2,67,99322.5,0,-0,293,0.0,-0.0,0.0,0,0,0,0,187,1.0,10,5,9999,99999,9,999999999,0.0,999,999,99
2050,3,2,21,0,*?*?*?*?*?*?*?*?*?*?*?*?*?*?*?*?*?*?*?*?*?*?,1.9,-2.4,69,99322.5,0,-0,290,0.0,-0.0,0.0,0,0,0,0,195,1.0,10,5,9999,99999,9,999999999,0.0,999,999,99
2050,3,2,22,0,*?*?*?*?*?*?*?*?*?*?*?*?*?*?*?*?*?*?*?*?*?*?,1.1,-3.9,65,99322.5,0,-0,287,0.0,-0.0,0.0,0,0,0,0,203,0.5,10,5,9999,99999,9,999999999,0.0,999,999,99
2050,3,2,23,0,*?*?*?*?*?*?*?*?*?*?*?*?*?*?*?*?*?*?*?*?*?*?,1.2,-4.2,62,99322.5,0,-0,287,0.0,-0.0,0.0,0,0,0,0,212,2.6,10,5,9999,99999,9,999999999,0.0,999,999,99
2050,3,2,24,0,*?*?*?*?*?*?*?*?*?*?*?*?*?*?*?*?*?*?*?*?*?*?,1.0,-1.3,80,99322.5,0,-0,286,0.0,-0.0,0.0,0,0,0,0,190,1.0,10,5,9999,99999,9,999999999,0.0,999,999,99
2050,3,3,1,0,*?*?*?*?*?*?*?*?*?*?*?*?*?*?*?*?*?*?*?*?*?*?,1.3,-1.5,79,98572.5,0,-0,287,0.0,-0.0,0.0,0,0,0,0,210,0.5,10,5,9999,99999,9,999999999,0.0,999,999,99
2050,3,3,2,0,*?*?*?*?*?*?*?*?*?*?*?*?*?*?*?*?*?*?*?*?*?*?,1.3,-0.4,86,98572.5,0,-0,287,0.0,-0.0,0.0,0,0,0,0,200,2.1,10,5,9999,99999,9,999999999,0.0,999,999,99
2050,3,3,3,0,*?*?*?*?*?*?*?*?*?*?*?*?*?*?*?*?*?*?*?*?*?*?,0.8,-0.2,90,98572.5,0,-0,285,0.0,-0.0,0.0,0,0,0,0,190,1.5,10,5,9999,99999,9,999999999,0.0,999,999,99
2050,3,3,4,0,*?*?*?*?*?*?*?*?*?*?*?*?*?*?*?*?*?*?*?*?*?*?,0.9,-0.8,86,98572.5,0,-0,285,0.0,-0.0,0.0,0,0,0,0,180,1.0,10,5,9999,99999,9,999999999,0.0,999,999,99
2050,3,3,5,0,*?*?*?*?*?*?*?*?*?*?*?*?*?*?*?*?*?*?*?*?*?*?,0.3,-0.0,95,98572.5,0,-0,283,0.0,-0.0,0.0,0,0,0,0,170,1.5,10,5,9999,99999,9,999999999,0.0,999,999,99
2050,3,3,6,0,*?*?*?*?*?*?*?*?*?*?*?*?*?*?*?*?*?*?*?*?*?*?,-0.3,-0.6,95,98572.5,0,-0,280,0.0,-0.0,0.0,0,0,0,0,160,0.5,10,5,9999,99999,9,999999999,0.0,999,999,99
2050,3,3,7,0,*?*?*?*?*?*?*?*?*?*?*?*?*?*?*?*?*?*?*?*?*?*?,0.2,0.2,98,98572.5,136,1389,277,22.1,30.0,19.1,2505,1663,2344,398,155,2.6,9,5,9999,99999,9,999999999,0.0,999,999,99
2050,3,3,8,0,*?*?*?*?*?*?*?*?*?*?*?*?*?*?*?*?*?*?*?*?*?*?,0.7,-0.0,93,98572.5,341,1391,265,160.5,293.3,88.6,16591,23946,11295,1646,150,0.5,6,3,9999,99999,9,999999999,0.0,999,999,99
2050,3,3,9,0,*?*?*?*?*?*?*?*?*?*?*?*?*?*?*?*?*?*?*?*?*?*?,2.2,-0.4,81,98572.5,514,1392,286,151.7,54.6,131.5,16664,5166,14845,3717,145,1.0,9,5,9999,99999,9,999999999,0.0,999,999,99
2050,3,3,10,0,*?*?*?*?*?*?*?*?*?*?*?*?*?*?*?*?*?*?*?*?*?*?,3.9,-0.8,69,98572.5,643,1391,277,340.5,330.1,188.0,36381,33693,21259,4117,140,1.0,6,3,9999,99999,9,999999999,0.0,999,999,99
2050,3,3,11,0,*?*?*?*?*?*?*?*?*?*?*?*?*?*?*?*?*?*?*?*?*?*?,6.1,-0.4,62,98572.5,720,1392,286,386.2,334.5,213.2,41399,34843,23908,4878,135,1.0,6,3,9999,99999,9,999999999,0.0,999,999,99
2050,3,3,12,0,*?*?*?*?*?*?*?*?*?*?*?*?*?*?*?*?*?*?*?*?*?*?,6.9,-0.6,57,98572.5,739,1392,289,397.5,335.4,219.4,42645,35083,24556,5081,130,1.0,6,3,9999,99999,9,999999999,0.0,999,999,99
2050,3,3,13,0,*?*?*?*?*?*?*?*?*?*?*?*?*?*?*?*?*?*?*?*?*?*?,6.8,-1.1,56,98572.5,699,1392,305,215.1,57.0,186.5,23669,5643,21031,5759,117,1.5,9,5,9999,99999,9,999999999,0.0,999,999,99
2050,3,3,14,0,*?*?*?*?*?*?*?*?*?*?*?*?*?*?*?*?*?*?*?*?*?*?,7.1,-1.9,51,98572.5,602,1390,301,241.3,140.4,180.5,26310,14046,20428,4304,103,2.6,8,4,9999,99999,9,999999999,0.0,999,999,99
2050,3,3,15,0,*?*?*?*?*?*?*?*?*?*?*?*?*?*?*?*?*?*?*?*?*?*?,6.9,-3.7,44,98572.5,456,1390,299,174.9,134.3,130.8,19052,12571,14940,2958,90,1.5,8,4,9999,99999,9,999999999,0.0,999,999,99
2050,3,3,16,0,*?*?*?*?*?*?*?*?*?*?*?*?*?*?*?*?*?*?*?*?*?*?,6.9,-8.0,31,98572.5,271,1392,305,68.3,46.7,59.2,7536,3619,6956,1271,77,3.1,9,5,9999,99999,9,999999999,0.0,999,999,99
2050,3,3,17,0,*?*?*?*?*?*?*?*?*?*?*?*?*?*?*?*?*?*?*?*?*?*?,6.5,-5.0,41,98572.5,58,1384,310,0.0,0.0,0.0,0,0,0,0,63,3.1,10,5,9999,99999,9,999999999,0.0,999,999,99
2050,3,3,18,0,*?*?*?*?*?*?*?*?*?*?*?*?*?*?*?*?*?*?*?*?*?*?,5.6,-1.5,58,98572.5,0,-0,305,0.0,-0.0,0.0,0,0,0,0,50,2.1,10,5,9999,99999,9,999999999,0.0,999,999,99
2050,3,3,19,0,*?*?*?*?*?*?*?*?*?*?*?*?*?*?*?*?*?*?*?*?*?*?,4.4,-0.2,70,98572.5,0,-0,300,0.0,-0.0,0.0,0,0,0,0,90,2.1,10,5,9999,99999,9,999999999,0.0,999,999,99
2050,3,3,20,0,*?*?*?*?*?*?*?*?*?*?*?*?*?*?*?*?*?*?*?*?*?*?,3.6,-0.8,70,98572.5,0,-0,297,0.0,-0.0,0.0,0,0,0,0,130,1.0,10,5,9999,99999,9,999999999,0.0,999,999,99
2050,3,3,21,0,*?*?*?*?*?*?*?*?*?*?*?*?*?*?*?*?*?*?*?*?*?*?,2.7,-0.2,79,98572.5,0,-0,293,0.0,-0.0,0.0,0,0,0,0,170,1.0,10,5,9999,99999,9,999999999,0.0,999,999,99
2050,3,3,22,0,*?*?*?*?*?*?*?*?*?*?*?*?*?*?*?*?*?*?*?*?*?*?,1.8,-1.1,79,98572.5,0,-0,289,0.0,-0.0,0.0,0,0,0,0,210,0.5,10,5,9999,99999,9,999999999,0.0,999,999,99
2050,3,3,23,0,*?*?*?*?*?*?*?*?*?*?*?*?*?*?*?*?*?*?*?*?*?*?,2.5,1.3,89,98572.5,0,-0,292,0.0,-0.0,0.0,0,0,0,0,250,2.6,10,5,9999,99999,9,999999999,0.0,999,999,99
2050,3,3,24,0,*?*?*?*?*?*?*?*?*?*?*?*?*?*?*?*?*?*?*?*?*?*?,1.2,-2.9,71,98572.5,0,-0,287,0.0,-0.0,0.0,0,0,0,0,220,1.0,10,5,9999,99999,9,999999999,0.0,999,999,99
2050,3,4,1,0,*?*?*?*?*?*?*?*?*?*?*?*?*?*?*?*?*?*?*?*?*?*?,3.3,3.2,100,100402,0,-0,295,0.0,-0.0,0.0,0,0,0,0,272,0.5,10,5,9999,99999,9,999999999,0.0,999,999,99
2050,3,4,2,0,*?*?*?*?*?*?*?*?*?*?*?*?*?*?*?*?*?*?*?*?*?*?,3.3,3.2,100,100402,0,-0,295,0.0,-0.0,0.0,0,0,0,0,253,2.1,10,5,9999,99999,9,999999999,0.0,999,999,99
2050,3,4,3,0,*?*?*?*?*?*?*?*?*?*?*?*?*?*?*?*?*?*?*?*?*?*?,3.4,3.4,100,100402,0,-0,295,0.0,-0.0,0.0,0,0,0,0,235,1.5,10,5,9999,99999,9,999999999,0.0,999,999,99
2050,3,4,4,0,*?*?*?*?*?*?*?*?*?*?*?*?*?*?*?*?*?*?*?*?*?*?,3.9,3.9,100,100402,0,-0,297,0.0,-0.0,0.0,0,0,0,0,217,1.0,10,5,9999,99999,9,999999999,0.0,999,999,99
2050,3,4,5,0,*?*?*?*?*?*?*?*?*?*?*?*?*?*?*?*?*?*?*?*?*?*?,3.8,3.8,100,100402,0,-0,297,0.0,-0.0,0.0,0,0,0,0,198,1.5,10,5,9999,99999,9,999999999,0.0,999,999,99
2050,3,4,6,0,*?*?*?*?*?*?*?*?*?*?*?*?*?*?*?*?*?*?*?*?*?*?,3.5,3.4,100,100402,0,-0,296,0.0,-0.0,0.0,0,0,0,0,180,0.5,10,5,9999,99999,9,999999999,0.0,999,999,99
2050,3,4,7,0,*?*?*?*?*?*?*?*?*?*?*?*?*?*?*?*?*?*?*?*?*?*?,3.1,3.0,100,100402,144,1387,289,24.9,31.9,21.6,2812,1822,2628,450,193,2.6,9,5,9999,99999,9,999999999,0.0,999,999,99
2050,3,4,8,0,*?*?*?*?*?*?*?*?*?*?*?*?*?*?*?*?*?*?*?*?*?*?,3.7,3.8,100,100402,349,1390,296,54.8,0.0,54.8,6393,0,6407,2189,207,0.5,10,5,9999,99999,9,999999999,0.0,999,999,99
2050,3,4,9,0,*?*?*?*?*?*?*?*?*?*?*?*?*?*?*?*?*?*?*?*?*?*?,4.2,3.8,99,100402,522,1391,294,154.6,54.8,134.0,16977,5195,15121,3800,220,1.0,9,5,9999,99999,9,999999999,0.0,999,999,99
2050,3,4,10,0,*?*?*?*?*?*?*?*?*?*?*?*?*?*?*?*?*?*?*?*?*?*?,5.3,5.3,100,100402,651,1391,303,114.5,0.0,114.5,13506,0,13553,5064,233,1.0,10,5,9999,99999,9,999999999,0.0,999,999,99
2050,3,4,11,0,*?*?*?*?*?*?*?*?*?*?*?*?*?*?*?*?*?*?*?*?*?*?,6.2,4.3,91,100402,727,1390,307,129.6,0.0,129.6,15354,0,15411,5877,247,1.0,10,5,9999,99999,9,999999999,0.0,999,999,99
2050,3,4,12,0,*?*?*?*?*?*?*?*?*?*?*?*?*?*?*?*?*?*?*?*?*?*?,6.0,4.3,92,100402,746,1390,306,133.3,0.0,133.3,15810,0,15870,6081,260,1.0,10,5,9999,99999,9,999999999,0.0,999,999,99
2050,3,4,13,0,*?*?*?*?*?*?*?*?*?*?*?*?*?*?*?*?*?*?*?*?*?*?,6.1,1.3,73,100402,706,1391,307,125.4,0.0,125.4,14834,0,14887,5646,255,1.5,10,5,9999,99999,9,999999999,0.0,999,999,99
2050,3,4,14,0,*?*?*?*?*?*?*?*?*?*?*?*?*?*?*?*?*?*?*?*?*?*?,6.2,1.0,72,100402,609,1390,308,106.3,0.0,106.3,12510,0,12552,4635,250,2.6,10,5,9999,99999,9,999999999,0.0,999,999,99
2050,3,4,15,0,*?*?*?*?*?*?*?*?*?*?*?*?*?*?*?*?*?*?*?*?*?*?,5.8,-1.3,61,100402,463,1390,306,77.4,0.0,77.4,9050,0,9075,3209,245,1.5,10,5,9999,99999,9,999999999,0.0,999,999,99
2050,3,4,16,0,*?*?*?*?*?*?*?*?*?*?*?*?*?*?*?*?*?*?*?*?*?*?,6.0,-0.4,65,100402,278,1393,307,40.7,0.0,40.7,4748,0,4757,1594,240,3.1,10,5,9999,99999,9,999999999,0.0,999,999,99
2050,3,4,17,0,*?*?*?*?*?*?*?*?*?*?*?*?*?*?*?*?*?*?*?*?*?*?,5.8,2.1,79,100402,65,1394,306,0.0,0.0,0.0,0,0,0,0,235,3.1,10,5,9999,99999,9,999999999,0.0,999,999,99
2050,3,4,18,0,*?*?*?*?*?*?*?*?*?*?*?*?*?*?*?*?*?*?*?*?*?*?,5.9,1.9,77,100402,0,-0,306,0.0,-0.0,0.0,0,0,0,0,230,2.1,10,5,9999,99999,9,999999999,0.0,999,999,99
2050,3,4,19,0,*?*?*?*?*?*?*?*?*?*?*?*?*?*?*?*?*?*?*?*?*?*?,5.0,2.3,85,100402,0,-0,302,0.0,-0.0,0.0,0,0,0,0,247,2.1,10,5,9999,99999,9,999999999,0.0,999,999,99
2050,3,4,20,0,*?*?*?*?*?*?*?*?*?*?*?*?*?*?*?*?*?*?*?*?*?*?,4.3,2.5,90,100402,0,-0,299,0.0,-0.0,0.0,0,0,0,0,263,1.0,10,5,9999,99999,9,999999999,0.0,999,999,99
2050,3,4,21,0,*?*?*?*?*?*?*?*?*?*?*?*?*?*?*?*?*?*?*?*?*?*?,4.8,3.2,92,100402,0,-0,301,0.0,-0.0,0.0,0,0,0,0,280,1.0,10,5,9999,99999,9,999999999,0.0,999,999,99
2050,3,4,22,0,*?*?*?*?*?*?*?*?*?*?*?*?*?*?*?*?*?*?*?*?*?*?,3.6,2.3,93,100402,0,-0,296,0.0,-0.0,0.0,0,0,0,0,297,0.5,10,5,9999,99999,9,999999999,0.0,999,999,99
2050,3,4,23,0,*?*?*?*?*?*?*?*?*?*?*?*?*?*?*?*?*?*?*?*?*?*?,3.8,2.1,91,100402,0,-0,297,0.0,-0.0,0.0,0,0,0,0,313,2.6,10,5,9999,99999,9,999999999,0.0,999,999,99
2050,3,4,24,0,*?*?*?*?*?*?*?*?*?*?*?*?*?*?*?*?*?*?*?*?*?*?,3.1,2.5,98,100402,0,-0,294,0.0,-0.0,0.0,0,0,0,0,290,1.0,10,5,9999,99999,9,999999999,0.0,999,999,99
2050,3,5,1,0,*?*?*?*?*?*?*?*?*?*?*?*?*?*?*?*?*?*?*?*?*?*?,3.2,3.0,100,102053,0,-0,294,0.0,-0.0,0.0,0,0,0,0,308,0.5,10,5,9999,99999,9,999999999,0.0,999,999,99
2050,3,5,2,0,*?*?*?*?*?*?*?*?*?*?*?*?*?*?*?*?*?*?*?*?*?*?,2.6,2.7,100,102053,0,-0,292,0.0,-0.0,0.0,0,0,0,0,287,2.1,10,5,9999,99999,9,999999999,0.0,999,999,99
2050,3,5,3,0,*?*?*?*?*?*?*?*?*?*?*?*?*?*?*?*?*?*?*?*?*?*?,2.2,2.1,100,102053,0,-0,290,0.0,-0.0,0.0,0,0,0,0,265,1.5,10,5,9999,99999,9,999999999,0.0,999,999,99
2050,3,5,4,0,*?*?*?*?*?*?*?*?*?*?*?*?*?*?*?*?*?*?*?*?*?*?,2.2,2.1,100,102053,0,-0,290,0.0,-0.0,0.0,0,0,0,0,243,1.0,10,5,9999,99999,9,999999999,0.0,999,999,99
2050,3,5,5,0,*?*?*?*?*?*?*?*?*?*?*?*?*?*?*?*?*?*?*?*?*?*?,2.0,1.9,100,102053,0,-0,289,0.0,-0.0,0.0,0,0,0,0,222,1.5,10,5,9999,99999,9,999999999,0.0,999,999,99
2050,3,5,6,0,*?*?*?*?*?*?*?*?*?*?*?*?*?*?*?*?*?*?*?*?*?*?,1.7,1.7,100,102053,0,-0,288,0.0,-0.0,0.0,0,0,0,0,200,0.5,10,5,9999,99999,9,999999999,0.0,999,999,99
2050,3,5,7,0,*?*?*?*?*?*?*?*?*?*?*?*?*?*?*?*?*?*?*?*?*?*?,1.4,0.6,97,102053,153,1394,287,16.0,0.0,16.0,1904,-0,1905,622,202,2.6,10,5,9999,99999,9,999999999,0.0,999,999,99
2050,3,5,8,0,*?*?*?*?*?*?*?*?*?*?*?*?*?*?*?*?*?*?*?*?*?*?,2.2,1.3,96,102053,357,1389,286,98.1,50.7,85.0,10762,4414,9617,2255,203,0.5,9,5,9999,99999,9,999999999,0.0,999,999,99
2050,3,5,9,0,*?*?*?*?*?*?*?*?*?*?*?*?*?*?*?*?*?*?*?*?*?*?,3.1,1.5,91,102053,530,1390,289,157.4,54.9,136.5,17290,5223,15398,3884,205,1.0,9,5,9999,99999,9,999999999,0.0,999,999,99
2050,3,5,10,0,*?*?*?*?*?*?*?*?*?*?*?*?*?*?*?*?*?*?*?*?*?*?,4.9,0.8,77,102053,659,1390,297,201.7,56.6,174.9,22180,5566,19717,5291,207,1.0,9,5,9999,99999,9,999999999,0.0,999,999,99
2050,3,5,11,0,*?*?*?*?*?*?*?*?*?*?*?*?*?*?*?*?*?*?*?*?*?*?,6.9,1.5,70,102053,735,1390,311,131.2,0.0,131.2,15550,0,15608,5965,208,1.0,10,5,9999,99999,9,999999999,0.0,999,999,99
2050,3,5,12,0,*?*?*?*?*?*?*?*?*?*?*?*?*?*?*?*?*?*?*?*?*?*?,7.5,3.2,76,102053,754,1391,308,234.3,57.5,203.1,25787,5737,22897,6457,210,1.0,9,5,9999,99999,9,999999999,0.0,999,999,99
2050,3,5,13,0,*?*?*?*?*?*?*?*?*?*?*?*?*?*?*?*?*?*?*?*?*?*?,7.4,1.0,65,102053,713,1390,308,220.4,57.1,191.1,24247,5671,21539,5944,208,1.5,9,5,9999,99999,9,999999999,0.0,999,999,99
2050,3,5,14,0,*?*?*?*?*?*?*?*?*?*?*?*?*?*?*?*?*?*?*?*?*?*?,7.6,0.4,61,102053,616,1389,309,187.1,56.1,162.2,20572,5470,18297,4807,207,2.6,9,5,9999,99999,9,999999999,0.0,999,999,99
2050,3,5,15,0,*?*?*?*?*?*?*?*?*?*?*?*?*?*?*?*?*?*?*?*?*?*?,7.3,-1.3,55,102053,470,1389,307,136.9,53.8,118.7,15027,5001,13396,3289,205,1.5,9,5,9999,99999,9,999999999,0.0,999,999,99
2050,3,5,16,0,*?*?*?*?*?*?*?*?*?*?*?*?*?*?*?*?*?*?*?*?*?*?,7.5,1.0,65,102053,284,1389,308,73.0,47.5,63.3,8044,3759,7416,1362,203,3.1,9,5,9999,99999,9,999999999,0.0,999,999,99
2050,3,5,17,0,*?*?*?*?*?*?*?*?*?*?*?*?*?*?*?*?*?*?*?*?*?*?,7.1,3.8,81,102053,71,1383,311,0.0,0.0,0.0,0,0,0,0,202,3.1,10,5,9999,99999,9,999999999,0.0,999,999,99
2050,3,5,18,0,*?*?*?*?*?*?*?*?*?*?*?*?*?*?*?*?*?*?*?*?*?*?,5.9,4.5,92,102053,0,-0,306,0.0,-0.0,0.0,0,0,0,0,200,2.1,10,5,9999,99999,9,999999999,0.0,999,999,99
2050,3,5,19,0,*?*?*?*?*?*?*?*?*?*?*?*?*?*?*?*?*?*?*?*?*?*?,5.2,4.8,100,102053,0,-0,303,0.0,-0.0,0.0,0,0,0,0,198,2.1,10,5,9999,99999,9,999999999,0.0,999,999,99
2050,3,5,20,0,*?*?*?*?*?*?*?*?*?*?*?*?*?*?*?*?*?*?*?*?*?*?,4.3,3.2,95,102053,0,-0,299,0.0,-0.0,0.0,0,0,0,0,197,1.0,10,5,9999,99999,9,999999999,0.0,999,999,99
2050,3,5,21,0,*?*?*?*?*?*?*?*?*?*?*?*?*?*?*?*?*?*?*?*?*?*?,3.8,2.9,96,102053,0,-0,297,0.0,-0.0,0.0,0,0,0,0,195,1.0,10,5,9999,99999,9,999999999,0.0,999,999,99
2050,3,5,22,0,*?*?*?*?*?*?*?*?*?*?*?*?*?*?*?*?*?*?*?*?*?*?,3.5,3.4,100,102053,0,-0,296,0.0,-0.0,0.0,0,0,0,0,193,0.5,10,5,9999,99999,9,999999999,0.0,999,999,99
2050,3,5,23,0,*?*?*?*?*?*?*?*?*?*?*?*?*?*?*?*?*?*?*?*?*?*?,3.1,3.0,100,102053,0,-0,294,0.0,-0.0,0.0,0,0,0,0,192,2.6,10,5,9999,99999,9,999999999,0.0,999,999,99
2050,3,5,24,0,*?*?*?*?*?*?*?*?*?*?*?*?*?*?*?*?*?*?*?*?*?*?,4.1,2.7,92,102053,0,-0,298,0.0,-0.0,0.0,0,0,0,0,330,1.0,10,5,9999,99999,9,999999999,0.0,999,999,99
2050,3,6,1,0,*?*?*?*?*?*?*?*?*?*?*?*?*?*?*?*?*?*?*?*?*?*?,1.8,-0.2,83,102423,0,-0,289,0.0,-0.0,0.0,0,0,0,0,195,0.5,10,5,9999,99999,9,999999999,0.0,999,999,99
2050,3,6,2,0,*?*?*?*?*?*?*?*?*?*?*?*?*?*?*?*?*?*?*?*?*?*?,1.1,-1.7,77,102423,0,-0,286,0.0,-0.0,0.0,0,0,0,0,200,2.1,10,5,9999,99999,9,999999999,0.0,999,999,99
2050,3,6,3,0,*?*?*?*?*?*?*?*?*?*?*?*?*?*?*?*?*?*?*?*?*?*?,-0.0,-1.9,83,102423,0,-0,282,0.0,-0.0,0.0,0,0,0,0,205,1.5,10,5,9999,99999,9,999999999,0.0,999,999,99
2050,3,6,4,0,*?*?*?*?*?*?*?*?*?*?*?*?*?*?*?*?*?*?*?*?*?*?,0.6,-1.5,81,102423,0,-0,284,0.0,-0.0,0.0,0,0,0,0,210,1.0,10,5,9999,99999,9,999999999,0.0,999,999,99
2050,3,6,5,0,*?*?*?*?*?*?*?*?*?*?*?*?*?*?*?*?*?*?*?*?*?*?,-0.3,-2.2,83,102423,0,-0,281,0.0,-0.0,0.0,0,0,0,0,215,1.5,10,5,9999,99999,9,999999999,0.0,999,999,99
2050,3,6,6,0,*?*?*?*?*?*?*?*?*?*?*?*?*?*?*?*?*?*?*?*?*?*?,-1.2,-2.4,87,102423,0,-0,277,0.0,-0.0,0.0,0,0,0,0,220,0.5,10,5,9999,99999,9,999999999,0.0,999,999,99
2050,3,6,7,0,*?*?*?*?*?*?*?*?*?*?*?*?*?*?*?*?*?*?*?*?*?*?,0.3,-0.2,92,102423,161,1391,283,17.6,0.0,17.6,2092,-0,2094,685,215,2.6,10,5,9999,99999,9,999999999,0.0,999,999,99
2050,3,6,8,0,*?*?*?*?*?*?*?*?*?*?*?*?*?*?*?*?*?*?*?*?*?*?,1.8,1.3,92,102423,365,1388,289,58.1,0.0,58.1,6776,0,6793,2332,210,0.5,10,5,9999,99999,9,999999999,0.0,999,999,99
2050,3,6,9,0,*?*?*?*?*?*?*?*?*?*?*?*?*?*?*?*?*?*?*?*?*?*?,3.4,2.7,91,102423,538,1389,291,160.3,55.0,138.9,17605,5251,15676,3968,205,1.0,9,5,9999,99999,9,999999999,0.0,999,999,99
2050,3,6,10,0,*?*?*?*?*?*?*?*?*?*?*?*?*?*?*?*?*?*?*?*?*?*?,7.2,4.3,79,102423,667,1390,307,204.5,56.7,177.3,22492,5583,19992,5387,200,1.0,9,5,9999,99999,9,999999999,0.0,999,999,99
2050,3,6,11,0,*?*?*?*?*?*?*?*?*?*?*?*?*?*?*?*?*?*?*?*?*?*?,10.5,3.6,61,102423,743,1390,322,230.7,57.4,200.0,25388,5721,22545,6321,195,1.0,9,5,9999,99999,9,999999999,0.0,999,999,99
2050,3,6,12,0,*?*?*?*?*?*?*?*?*?*?*?*?*?*?*?*?*?*?*?*?*?*?,11.8,2.9,52,102423,761,1389,328,237.0,57.5,205.4,26085,5749,23159,6558,190,1.0,9,5,9999,99999,9,999999999,0.0,999,999,99
2050,3,6,13,0,*?*?*?*?*?*?*?*?*?*?*?*?*?*?*?*?*?*?*?*?*?*?,12.0,3.4,54,102423,720,1388,334,128.4,0.0,128.4,15199,0,15255,5808,190,1.5,10,5,9999,99999,9,999999999,0.0,999,999,99
2050,3,6,14,0,*?*?*?*?*?*?*?*?*?*?*?*?*?*?*?*?*?*?*?*?*?*?,12.2,3.4,53,102423,623,1388,335,109.2,0.0,109.2,12859,0,12903,4784,190,2.6,10,5,9999,99999,9,999999999,0.0,999,999,99
2050,3,6,15,0,*?*?*?*?*?*?*?*?*?*?*?*?*?*?*?*?*?*?*?*?*?*?,12.1,2.1,48,102423,477,1389,329,139.3,54.0,120.8,15293,5030,13631,3357,190,1.5,9,5,9999,99999,9,999999999,0.0,999,999,99
2050,3,6,16,0,*?*?*?*?*?*?*?*?*?*?*?*?*?*?*?*?*?*?*?*?*?*?,12.1,1.7,47,102423,291,1390,329,75.3,47.8,65.3,8263,3921,7400,1697,190,3.1,9,5,9999,99999,9,999999999,0.0,999,999,99
2050,3,6,17,0,*?*?*?*?*?*?*?*?*?*?*?*?*?*?*?*?*?*?*?*?*?*?,11.2,0.6,47,102423,78,1391,325,2.1,5.0,1.8,264,156,284,27,190,3.1,9,5,9999,99999,9,999999999,0.0,999,999,99
2050,3,6,18,0,*?*?*?*?*?*?*?*?*?*?*?*?*?*?*?*?*?*?*?*?*?*?,9.0,1.7,58,102423,0,-0,320,0.0,-0.0,0.0,0,0,0,0,190,2.1,10,5,9999,99999,9,999999999,0.0,999,999,99
2050,3,6,19,0,*?*?*?*?*?*?*?*?*?*?*?*?*?*?*?*?*?*?*?*?*?*?,6.7,0.4,62,102423,0,-0,310,0.0,-0.0,0.0,0,0,0,0,188,2.1,10,5,9999,99999,9,999999999,0.0,999,999,99
2050,3,6,20,0,*?*?*?*?*?*?*?*?*?*?*?*?*?*?*?*?*?*?*?*?*?*?,5.8,0.8,67,102423,0,-0,306,0.0,-0.0,0.0,0,0,0,0,187,1.0,10,5,9999,99999,9,999999999,0.0,999,999,99
2050,3,6,21,0,*?*?*?*?*?*?*?*?*?*?*?*?*?*?*?*?*?*?*?*?*?*?,4.5,0.4,72,102423,0,-0,300,0.0,-0.0,0.0,0,0,0,0,185,1.0,10,5,9999,99999,9,999999999,0.0,999,999,99
2050,3,6,22,0,*?*?*?*?*?*?*?*?*?*?*?*?*?*?*?*?*?*?*?*?*?*?,3.6,-0.2,74,102423,0,-0,297,0.0,-0.0,0.0,0,0,0,0,183,0.5,10,5,9999,99999,9,999999999,0.0,999,999,99
2050,3,6,23,0,*?*?*?*?*?*?*?*?*?*?*?*?*?*?*?*?*?*?*?*?*?*?,3.0,-0.6,74,102423,0,-0,294,0.0,-0.0,0.0,0,0,0,0,182,2.6,10,5,9999,99999,9,999999999,0.0,999,999,99
2050,3,6,24,0,*?*?*?*?*?*?*?*?*?*?*?*?*?*?*?*?*?*?*?*?*?*?,2.8,1.5,88,102423,0,-0,293,0.0,-0.0,0.0,0,0,0,0,190,1.0,10,5,9999,99999,9,999999999,0.0,999,999,99
2050,3,7,1,0,*?*?*?*?*?*?*?*?*?*?*?*?*?*?*?*?*?*?*?*?*?*?,2.0,1.3,97,102332,0,-0,290,0.0,-0.0,0.0,0,0,0,0,185,0.5,10,5,9999,99999,9,999999999,0.0,999,999,99
2050,3,7,2,0,*?*?*?*?*?*?*?*?*?*?*?*?*?*?*?*?*?*?*?*?*?*?,1.8,1.7,100,102332,0,-0,289,0.0,-0.0,0.0,0,0,0,0,190,2.1,10,5,9999,99999,9,999999999,0.0,999,999,99
2050,3,7,3,0,*?*?*?*?*?*?*?*?*?*?*?*?*?*?*?*?*?*?*?*?*?*?,1.4,1.3,100,102332,0,-0,287,0.0,-0.0,0.0,0,0,0,0,195,1.5,10,5,9999,99999,9,999999999,0.0,999,999,99
2050,3,7,4,0,*?*?*?*?*?*?*?*?*?*?*?*?*?*?*?*?*?*?*?*?*?*?,0.8,0.8,100,102332,0,-0,285,0.0,-0.0,0.0,0,0,0,0,200,1.0,10,5,9999,99999,9,999999999,0.0,999,999,99
2050,3,7,5,0,*?*?*?*?*?*?*?*?*?*?*?*?*?*?*?*?*?*?*?*?*?*?,0.4,0.4,100,102332,0,-0,283,0.0,-0.0,0.0,0,0,0,0,205,1.5,10,5,9999,99999,9,999999999,0.0,999,999,99
2050,3,7,6,0,*?*?*?*?*?*?*?*?*?*?*?*?*?*?*?*?*?*?*?*?*?*?,-0.0,-0.2,100,102332,0,-0,281,0.0,-0.0,0.0,0,0,0,0,210,0.5,10,5,9999,99999,9,999999999,0.2,999,999,99
2050,3,7,7,0,*?*?*?*?*?*?*?*?*?*?*?*?*?*?*?*?*?*?*?*?*?*?,0.5,-0.4,96,102332,169,1388,279,33.4,36.5,29.0,3745,2250,3494,608,222,2.6,9,5,9999,99999,9,999999999,0.8,999,999,99
2050,3,7,8,0,*?*?*?*?*?*?*?*?*?*?*?*?*?*?*?*?*?*?*?*?*?*?,1.0,-0.2,94,102332,374,1390,281,103.8,51.3,90.0,11396,4510,10181,2402,233,0.5,9,5,9999,99999,9,999999999,0.5,999,999,99
2050,3,7,9,0,*?*?*?*?*?*?*?*?*?*?*?*?*?*?*?*?*?*?*?*?*?*?,2.8,-0.0,84,102332,546,1388,293,93.9,0.0,93.9,11016,0,11051,4007,245,1.0,10,5,9999,99999,9,999999999,0.3,999,999,99
2050,3,7,10,0,*?*?*?*?*?*?*?*?*?*?*?*?*?*?*?*?*?*?*?*?*?*?,4.9,2.3,85,102332,674,1387,297,207.3,56.8,179.8,22805,5598,20268,5482,257,1.0,9,5,9999,99999,9,999999999,0.1,999,999,99
2050,3,7,11,0,*?*?*?*?*?*?*?*?*?*?*?*?*?*?*?*?*?*?*?*?*?*?,5.0,2.9,88,102332,750,1388,297,233.4,57.4,202.4,25695,5731,22816,6423,268,1.0,9,5,9999,99999,9,999999999,0.1,999,999,99
2050,3,7,12,0,*?*?*?*?*?*?*?*?*?*?*?*?*?*?*?*?*?*?*?*?*?*?,7.1,3.6,80,102332,768,1388,307,239.6,57.6,207.8,26383,5761,23421,6660,280,1.0,9,5,9999,99999,9,999999999,0.0,999,999,99
2050,3,7,13,0,*?*?*?*?*?*?*?*?*?*?*?*?*?*?*?*?*?*?*?*?*?*?,7.2,4.1,83,102332,727,1387,312,129.9,0.0,129.9,15382,0,15439,5889,280,1.5,10,5,9999,99999,9,999999999,0.1,999,999,99
2050,3,7,14,0,*?*?*?*?*?*?*?*?*?*?*?*?*?*?*?*?*?*?*?*?*?*?,6.8,4.6,88,102332,630,1388,305,192.2,56.3,166.6,21126,5505,18786,4971,280,2.6,9,5,9999,99999,9,999999999,0.0,999,999,99
2050,3,7,15,0,*?*?*?*?*?*?*?*?*?*?*?*?*?*?*?*?*?*?*?*?*?*?,6.9,5.0,89,102332,484,1389,310,81.6,0.0,81.6,9545,0,9572,3406,280,1.5,10,5,9999,99999,9,999999999,0.0,999,999,99
2050,3,7,16,0,*?*?*?*?*?*?*?*?*?*?*?*?*?*?*?*?*?*?*?*?*?*?,7.0,4.1,84,102332,297,1386,306,77.6,48.2,67.3,8517,3979,7625,1752,280,3.1,9,5,9999,99999,9,999999999,0.0,999,999,99
2050,3,7,17,0,*?*?*?*?*?*?*?*?*?*?*?*?*?*?*?*?*?*?*?*?*?*?,6.5,3.9,85,102332,84,1382,309,2.5,0.0,2.5,328,-0,327,103,280,3.1,10,5,9999,99999,9,999999999,0.0,999,999,99
2050,3,7,18,0,*?*?*?*?*?*?*?*?*?*?*?*?*?*?*?*?*?*?*?*?*?*?,5.3,3.4,90,102332,0,-0,303,0.0,-0.0,0.0,0,0,0,0,280,2.1,10,5,9999,99999,9,999999999,0.0,999,999,99
2050,3,7,19,0,*?*?*?*?*?*?*?*?*?*?*?*?*?*?*?*?*?*?*?*?*?*?,4.3,3.2,95,102332,0,-0,299,0.0,-0.0,0.0,0,0,0,0,248,2.1,10,5,9999,99999,9,999999999,0.0,999,999,99
2050,3,7,20,0,*?*?*?*?*?*?*?*?*?*?*?*?*?*?*?*?*?*?*?*?*?*?,3.1,1.5,91,102332,0,-0,294,0.0,-0.0,0.0,0,0,0,0,217,1.0,10,5,9999,99999,9,999999999,0.0,999,999,99
2050,3,7,21,0,*?*?*?*?*?*?*?*?*?*?*?*?*?*?*?*?*?*?*?*?*?*?,3.1,0.6,86,102332,0,-0,294,0.0,-0.0,0.0,0,0,0,0,185,1.0,10,5,9999,99999,9,999999999,0.0,999,999,99
2050,3,7,22,0,*?*?*?*?*?*?*?*?*?*?*?*?*?*?*?*?*?*?*?*?*?*?,2.7,1.0,90,102332,0,-0,293,0.0,-0.0,0.0,0,0,0,0,153,0.5,10,5,9999,99999,9,999999999,0.0,999,999,99
2050,3,7,23,0,*?*?*?*?*?*?*?*?*?*?*?*?*?*?*?*?*?*?*?*?*?*?,4.2,2.3,89,102332,0,-0,299,0.0,-0.0,0.0,0,0,0,0,122,2.6,10,5,9999,99999,9,999999999,0.0,999,999,99
2050,3,7,24,0,*?*?*?*?*?*?*?*?*?*?*?*?*?*?*?*?*?*?*?*?*?*?,2.5,0.4,88,102332,0,-0,292,0.0,-0.0,0.0,0,0,0,0,180,1.0,10,5,9999,99999,9,999999999,0.0,999,999,99
2050,3,8,1,0,*?*?*?*?*?*?*?*?*?*?*?*?*?*?*?*?*?*?*?*?*?*?,5.9,3.0,82,102435,0,-0,306,0.0,-0.0,0.0,0,0,0,0,98,0.5,10,5,9999,99999,9,999999999,0.0,999,999,99
2050,3,8,2,0,*?*?*?*?*?*?*?*?*?*?*?*?*?*?*?*?*?*?*?*?*?*?,6.0,3.6,83,102435,0,-0,306,0.0,-0.0,0.0,0,0,0,0,107,2.1,10,5,9999,99999,9,999999999,0.0,999,999,99
2050,3,8,3,0,*?*?*?*?*?*?*?*?*?*?*?*?*?*?*?*?*?*?*?*?*?*?,6.9,4.6,85,102435,0,-0,310,0.0,-0.0,0.0,0,0,0,0,115,1.5,10,5,9999,99999,9,999999999,0.0,999,999,99
2050,3,8,4,0,*?*?*?*?*?*?*?*?*?*?*?*?*?*?*?*?*?*?*?*?*?*?,6.5,5.0,89,102435,0,-0,308,0.0,-0.0,0.0,0,0,0,0,123,1.0,10,5,9999,99999,9,999999999,0.1,999,999,99
2050,3,8,5,0,*?*?*?*?*?*?*?*?*?*?*?*?*?*?*?*?*?*?*?*?*?*?,6.4,4.3,86,102435,0,-0,308,0.0,-0.0,0.0,0,0,0,0,132,1.5,10,5,9999,99999,9,999999999,1.7,999,999,99
2050,3,8,6,0,*?*?*?*?*?*?*?*?*?*?*?*?*?*?*?*?*?*?*?*?*?*?,6.1,3.2,82,102435,0,-0,307,0.0,-0.0,0.0,0,0,0,0,140,0.5,10,5,9999,99999,9,999999999,0.8,999,999,99
2050,3,8,7,0,*?*?*?*?*?*?*?*?*?*?*?*?*?*?*?*?*?*?*?*?*?*?,5.6,4.1,90,102435,177,1386,296,48.1,94.9,36.0,5173,5438,4446,638,147,2.6,8,4,9999,99999,9,999999999,0.0,999,999,99
2050,3,8,8,0,*?*?*?*?*?*?*?*?*?*?*?*?*?*?*?*?*?*?*?*?*?*?,6.4,4.3,85,102435,382,1389,304,106.7,51.6,92.5,11708,4568,10457,2476,153,0.5,9,5,9999,99999,9,999999999,0.0,999,999,99
2050,3,8,9,0,*?*?*?*?*?*?*?*?*?*?*?*?*?*?*?*?*?*?*?*?*?*?,7.0,5.5,89,102435,554,1388,306,166.0,55.3,143.9,18236,5303,16234,4141,160,1.0,9,5,9999,99999,9,999999999,0.0,999,999,99
2050,3,8,10,0,*?*?*?*?*?*?*?*?*?*?*?*?*?*?*?*?*?*?*?*?*?*?,8.6,5.1,78,102435,682,1387,313,210.2,56.8,182.2,23116,5616,20541,5580,167,1.0,9,5,9999,99999,9,999999999,0.0,999,999,99
2050,3,8,11,0,*?*?*?*?*?*?*?*?*?*?*?*?*?*?*?*?*?*?*?*?*?*?,9.5,6.2,79,102435,758,1388,322,136.0,0.0,136.0,16136,0,16198,6227,173,1.0,10,5,9999,99999,9,999999999,0.0,999,999,99
2050,3,8,12,0,*?*?*?*?*?*?*?*?*?*?*?*?*?*?*?*?*?*?*?*?*?*?,9.4,5.3,75,102435,776,1388,317,242.3,57.6,210.1,26680,5772,23683,6764,180,1.0,9,5,9999,99999,9,999999999,0.0,999,999,99
2050,3,8,13,0,*?*?*?*?*?*?*?*?*?*?*?*?*?*?*?*?*?*?*?*?*?*?,10.0,4.5,68,102435,735,1388,320,228.2,57.3,197.8,25110,5709,22299,6227,173,1.5,9,5,9999,99999,9,999999999,0.0,999,999,99
2050,3,8,14,0,*?*?*?*?*?*?*?*?*?*?*?*?*?*?*?*?*?*?*?*?*?*?,10.0,2.7,60,102435,637,1387,314,257.9,141.5,192.9,28135,14309,21790,4673,167,2.6,8,4,9999,99999,9,999999999,0.0,999,999,99
2050,3,8,15,0,*?*?*?*?*?*?*?*?*?*?*?*?*?*?*?*?*?*?*?*?*?*?,9.9,1.3,55,102435,490,1386,319,144.1,54.2,124.9,15823,5086,14100,3493,160,1.5,9,5,9999,99999,9,999999999,0.0,999,999,99
2050,3,8,16,0,*?*?*?*?*?*?*?*?*?*?*?*?*?*?*?*?*?*?*?*?*?*?,10.2,1.5,54,102435,304,1387,320,80.0,48.5,69.3,8772,4034,7852,1808,153,3.1,9,5,9999,99999,9,999999999,0.0,999,999,99
2050,3,8,17,0,*?*?*?*?*?*?*?*?*?*?*?*?*?*?*?*?*?*?*?*?*?*?,9.9,2.5,59,102435,91,1390,309,10.3,56.3,6.6,1134,2750,1223,133,147,3.1,7,4,9999,99999,9,999999999,0.0,999,999,99
2050,3,8,18,0,*?*?*?*?*?*?*?*?*?*?*?*?*?*?*?*?*?*?*?*?*?*?,9.3,3.2,65,102435,0,-0,321,0.0,-0.0,0.0,0,0,0,0,140,2.1,10,5,9999,99999,9,999999999,0.0,999,999,99
2050,3,8,19,0,*?*?*?*?*?*?*?*?*?*?*?*?*?*?*?*?*?*?*?*?*?*?,8.7,3.6,69,102435,0,-0,318,0.0,-0.0,0.0,0,0,0,0,142,2.1,10,5,9999,99999,9,999999999,0.0,999,999,99
2050,3,8,20,0,*?*?*?*?*?*?*?*?*?*?*?*?*?*?*?*?*?*?*?*?*?*?,7.9,3.9,75,102435,0,-0,315,0.0,-0.0,0.0,0,0,0,0,143,1.0,10,5,9999,99999,9,999999999,0.0,999,999,99
2050,3,8,21,0,*?*?*?*?*?*?*?*?*?*?*?*?*?*?*?*?*?*?*?*?*?*?,7.8,4.3,78,102435,0,-0,314,0.0,-0.0,0.0,0,0,0,0,145,1.0,10,5,9999,99999,9,999999999,0.0,999,999,99
2050,3,8,22,0,*?*?*?*?*?*?*?*?*?*?*?*?*?*?*?*?*?*?*?*?*?*?,7.3,4.3,81,102435,0,-0,312,0.0,-0.0,0.0,0,0,0,0,147,0.5,10,5,9999,99999,9,999999999,0.0,999,999,99
2050,3,8,23,0,*?*?*?*?*?*?*?*?*?*?*?*?*?*?*?*?*?*?*?*?*?*?,7.1,3.2,76,102435,0,-0,311,0.0,-0.0,0.0,0,0,0,0,148,2.6,10,5,9999,99999,9,999999999,0.0,999,999,99
2050,3,8,24,0,*?*?*?*?*?*?*?*?*?*?*?*?*?*?*?*?*?*?*?*?*?*?,5.6,2.7,81,102435,0,-0,305,0.0,-0.0,0.0,0,0,0,0,90,1.0,10,5,9999,99999,9,999999999,0.0,999,999,99
2050,3,9,1,0,*?*?*?*?*?*?*?*?*?*?*?*?*?*?*?*?*?*?*?*?*?*?,6.4,5.1,100,102193,0,-0,308,0.0,-0.0,0.0,0,0,0,0,145,0.5,10,5,9999,99999,9,999999999,0.0,999,999,99
2050,3,9,2,0,*?*?*?*?*?*?*?*?*?*?*?*?*?*?*?*?*?*?*?*?*?*?,6.0,5.9,100,102193,0,-0,306,0.0,-0.0,0.0,0,0,0,0,140,2.1,10,5,9999,99999,9,999999999,0.0,999,999,99
2050,3,9,3,0,*?*?*?*?*?*?*?*?*?*?*?*?*?*?*?*?*?*?*?*?*?*?,5.2,5.1,100,102193,0,-0,303,0.0,-0.0,0.0,0,0,0,0,135,1.5,10,5,9999,99999,9,999999999,0.0,999,999,99
2050,3,9,4,0,*?*?*?*?*?*?*?*?*?*?*?*?*?*?*?*?*?*?*?*?*?*?,5.7,5.6,100,102193,0,-0,305,0.0,-0.0,0.0,0,0,0,0,130,1.0,10,5,9999,99999,9,999999999,0.0,999,999,99
2050,3,9,5,0,*?*?*?*?*?*?*?*?*?*?*?*?*?*?*?*?*?*?*?*?*?*?,5.6,5.6,100,102193,0,-0,304,0.0,-0.0,0.0,0,0,0,0,125,1.5,10,5,9999,99999,9,999999999,0.0,999,999,99
2050,3,9,6,0,*?*?*?*?*?*?*?*?*?*?*?*?*?*?*?*?*?*?*?*?*?*?,5.1,5.1,100,102193,0,-0,302,0.0,-0.0,0.0,0,0,0,0,120,0.5,10,5,9999,99999,9,999999999,0.0,999,999,99
2050,3,9,7,0,*?*?*?*?*?*?*?*?*?*?*?*?*?*?*?*?*?*?*?*?*?*?,4.7,4.6,100,102193,186,1390,292,52.0,97.9,38.9,5573,5777,4779,694,125,2.6,8,4,9999,99999,9,999999999,0.0,999,999,99
2050,3,9,8,0,*?*?*?*?*?*?*?*?*?*?*?*?*?*?*?*?*?*?*?*?*?*?,5.9,5.9,100,102193,390,1387,297,145.2,130.2,108.6,15818,11604,12462,2407,130,0.5,8,4,9999,99999,9,999999999,0.0,999,999,99
2050,3,9,9,0,*?*?*?*?*?*?*?*?*?*?*?*?*?*?*?*?*?*?*?*?*?*?,7.1,7.1,100,102193,562,1387,307,168.9,55.4,146.4,18553,5328,16513,4228,135,1.0,9,5,9999,99999,9,999999999,0.0,999,999,99
2050,3,9,10,0,*?*?*?*?*?*?*?*?*?*?*?*?*?*?*?*?*?*?*?*?*?*?,8.7,8.7,100,102193,690,1387,310,282.2,142.9,211.1,30811,14637,23777,5243,140,1.0,8,4,9999,99999,9,999999999,0.0,999,999,99
2050,3,9,11,0,*?*?*?*?*?*?*?*?*?*?*?*?*?*?*?*?*?*?*?*?*?*?,10.5,9.1,100,102193,766,1388,318,316.6,144.5,236.8,34619,15009,26582,6126,145,1.0,8,4,9999,99999,9,999999999,0.0,999,999,99
2050,3,9,12,0,*?*?*?*?*?*?*?*?*?*?*?*?*?*?*?*?*?*?*?*?*?*?,11.6,9.2,94,102193,783,1387,323,324.6,144.9,242.8,35507,15082,27232,6348,150,1.0,8,4,9999,99999,9,999999999,0.0,999,999,99
2050,3,9,13,0,*?*?*?*?*?*?*?*?*?*?*?*?*?*?*?*?*?*?*?*?*?*?,11.4,9.4,97,102193,742,1387,326,230.7,57.4,200.1,25396,5721,22551,6322,158,1.5,9,5,9999,99999,9,999999999,0.0,999,999,99
2050,3,9,14,0,*?*?*?*?*?*?*?*?*?*?*?*?*?*?*?*?*?*?*?*?*?*?,11.7,8.7,90,102193,644,1386,327,197.1,56.4,170.9,21677,5538,19271,5135,167,2.6,9,5,9999,99999,9,999999999,0.0,999,999,99
2050,3,9,15,0,*?*?*?*?*?*?*?*?*?*?*?*?*?*?*?*?*?*?*?*?*?*?,11.3,8.9,95,102193,497,1387,326,146.5,54.4,127.0,16088,5112,14334,3563,175,1.5,9,5,9999,99999,9,999999999,0.0,999,999,99
2050,3,9,16,0,*?*?*?*?*?*?*?*?*?*?*?*?*?*?*?*?*?*?*?*?*?*?,11.5,8.4,90,102193,311,1389,330,47.4,0.0,47.4,5523,0,5535,1871,183,3.1,10,5,9999,99999,9,999999999,0.0,999,999,99
2050,3,9,17,0,*?*?*?*?*?*?*?*?*?*?*?*?*?*?*?*?*?*?*?*?*?*?,11.3,8.7,92,102193,97,1382,329,5.1,0.0,5.1,640,-0,639,205,192,3.1,10,5,9999,99999,9,999999999,0.0,999,999,99
2050,3,9,18,0,*?*?*?*?*?*?*?*?*?*?*?*?*?*?*?*?*?*?*?*?*?*?,9.8,9.3,100,102193,0,-0,322,0.0,-0.0,0.0,0,0,0,0,200,2.1,10,5,9999,99999,9,999999999,0.0,999,999,99
2050,3,9,19,0,*?*?*?*?*?*?*?*?*?*?*?*?*?*?*?*?*?*?*?*?*?*?,8.8,8.8,100,102193,0,-0,318,0.0,-0.0,0.0,0,0,0,0,187,2.1,10,5,9999,99999,9,999999999,0.2,999,999,99
2050,3,9,20,0,*?*?*?*?*?*?*?*?*?*?*?*?*?*?*?*?*?*?*?*?*?*?,8.3,8.3,100,102193,0,-0,316,0.0,-0.0,0.0,0,0,0,0,173,1.0,10,5,9999,99999,9,999999999,0.3,999,999,99
2050,3,9,21,0,*?*?*?*?*?*?*?*?*?*?*?*?*?*?*?*?*?*?*?*?*?*?,8.1,8.0,100,102193,0,-0,315,0.0,-0.0,0.0,0,0,0,0,160,1.0,10,5,9999,99999,9,999999999,0.2,999,999,99
2050,3,9,22,0,*?*?*?*?*?*?*?*?*?*?*?*?*?*?*?*?*?*?*?*?*?*?,7.3,7.3,100,102193,0,-0,311,0.0,-0.0,0.0,0,0,0,0,147,0.5,10,5,9999,99999,9,999999999,0.0,999,999,99
2050,3,9,23,0,*?*?*?*?*?*?*?*?*?*?*?*?*?*?*?*?*?*?*?*?*?*?,7.6,7.6,100,102193,0,-0,313,0.0,-0.0,0.0,0,0,0,0,133,2.6,10,5,9999,99999,9,999999999,0.0,999,999,99
2050,3,9,24,0,*?*?*?*?*?*?*?*?*?*?*?*?*?*?*?*?*?*?*?*?*?*?,6.9,4.1,92,102193,0,-0,310,0.0,-0.0,0.0,0,0,0,0,150,1.0,10,5,9999,99999,9,999999999,0.0,999,999,99
2050,3,10,1,0,*?*?*?*?*?*?*?*?*?*?*?*?*?*?*?*?*?*?*?*?*?*?,8.8,5.6,78,102817,0,-0,319,0.0,-0.0,0.0,0,0,0,0,157,3.1,10,5,9999,99999,9,999999999,0.0,999,999,99
2050,3,10,2,0,*?*?*?*?*?*?*?*?*?*?*?*?*?*?*?*?*?*?*?*?*?*?,9.2,4.6,71,102817,0,-0,320,0.0,-0.0,0.0,0,0,0,0,193,3.6,10,5,9999,99999,9,999999999,0.0,999,999,99
2050,3,10,3,0,*?*?*?*?*?*?*?*?*?*?*?*?*?*?*?*?*?*?*?*?*?*?,8.6,4.3,73,102817,0,-0,318,0.0,-0.0,0.0,0,0,0,0,230,3.1,10,5,9999,99999,9,999999999,0.0,999,999,99
2050,3,10,4,0,*?*?*?*?*?*?*?*?*?*?*?*?*?*?*?*?*?*?*?*?*?*?,8.1,4.1,74,102817,0,-0,316,0.0,-0.0,0.0,0,0,0,0,267,2.6,10,5,9999,99999,9,999999999,0.0,999,999,99
2050,3,10,5,0,*?*?*?*?*?*?*?*?*?*?*?*?*?*?*?*?*?*?*?*?*?*?,7.5,3.8,75,102817,0,-0,313,0.0,-0.0,0.0,0,0,0,0,303,4.1,10,5,9999,99999,9,999999999,0.0,999,999,99
2050,3,10,6,0,*?*?*?*?*?*?*?*?*?*?*?*?*?*?*?*?*?*?*?*?*?*?,8.1,4.1,74,102817,0,-0,316,0.0,-0.0,0.0,0,0,0,0,340,6.2,10,5,9999,99999,9,999999999,0.0,999,999,99
2050,3,10,7,0,*?*?*?*?*?*?*?*?*?*?*?*?*?*?*?*?*?*?*?*?*?*?,8.5,5.5,79,102817,194,1387,317,24.2,0.0,24.2,2853,-0,2857,939,288,7.7,10,5,9999,99999,9,999999999,0.0,999,999,99
2050,3,10,8,0,*?*?*?*?*?*?*?*?*?*?*?*?*?*?*?*?*?*?*?*?*?*?,9.5,5.8,76,102817,398,1386,317,112.5,52.1,97.5,12344,4664,11019,2626,237,9.8,9,5,9999,99999,9,999999999,0.0,999,999,99
2050,3,10,9,0,*?*?*?*?*?*?*?*?*?*?*?*?*?*?*?*?*?*?*?*?*?*?,11.8,7.1,71,102817,570,1386,328,171.7,55.5,148.9,18869,5352,16792,4316,185,12.4,9,5,9999,99999,9,999999999,0.0,999,999,99
2050,3,10,10,0,*?*?*?*?*?*?*?*?*?*?*?*?*?*?*?*?*?*?*?*?*?*?,13.1,7.1,65,102817,698,1386,334,215.8,57.0,187.1,23740,5647,21092,5777,133,11.8,9,5,9999,99999,9,999999999,0.0,999,999,99
2050,3,10,11,0,*?*?*?*?*?*?*?*?*?*?*?*?*?*?*?*?*?*?*?*?*?*?,15.4,7.7,58,102817,773,1386,345,241.7,57.6,209.6,26610,5769,23620,6737,82,13.9,9,5,9999,99999,9,999999999,0.0,999,999,99
2050,3,10,12,0,*?*?*?*?*?*?*?*?*?*?*?*?*?*?*?*?*?*?*?*?*?*?,16.5,8.3,57,102817,791,1387,350,247.7,57.8,214.7,27273,5793,24204,6972,30,15.5,9,5,9999,99999,9,999999999,0.0,999,999,99
2050,3,10,13,0,*?*?*?*?*?*?*?*?*?*?*?*?*?*?*?*?*?*?*?*?*?*?,16.4,7.9,55,102817,749,1386,354,134.3,0.0,134.3,15931,0,15991,6134,30,16.0,10,5,9999,99999,9,999999999,0.0,999,999,99
2050,3,10,14,0,*?*?*?*?*?*?*?*?*?*?*?*?*?*?*?*?*?*?*?*?*?*?,16.5,7.4,54,102817,651,1386,350,199.6,56.5,173.1,21951,5554,19513,5218,30,17.0,9,5,9999,99999,9,999999999,0.0,999,999,99
2050,3,10,15,0,*?*?*?*?*?*?*?*?*?*?*?*?*?*?*?*?*?*?*?*?*?*?,16.6,6.4,49,102817,504,1387,350,148.9,54.5,129.1,16351,5137,14566,3632,30,16.0,9,5,9999,99999,9,999999999,0.0,999,999,99
2050,3,10,16,0,*?*?*?*?*?*?*?*?*?*?*?*?*?*?*?*?*?*?*?*?*?*?,16.5,5.8,48,102817,317,1386,350,84.6,49.2,73.3,9279,4139,8302,1919,30,16.0,9,5,9999,99999,9,999999999,0.0,999,999,99
2050,3,10,17,0,*?*?*?*?*?*?*?*?*?*?*?*?*?*?*?*?*?*?*?*?*?*?,16.5,5.5,47,102817,104,1389,355,6.4,0.0,6.4,793,-0,792,256,30,10.3,10,5,9999,99999,9,999999999,0.0,999,999,99
2050,3,10,18,0,*?*?*?*?*?*?*?*?*?*?*?*?*?*?*?*?*?*?*?*?*?*?,14.5,5.3,52,102817,0,-0,345,0.0,-0.0,0.0,0,0,0,0,30,11.3,10,5,9999,99999,9,999999999,0.0,999,999,99
2050,3,10,19,0,*?*?*?*?*?*?*?*?*?*?*?*?*?*?*?*?*?*?*?*?*?*?,12.9,5.8,60,102817,0,-0,337,0.0,-0.0,0.0,0,0,0,0,32,11.8,10,5,9999,99999,9,999999999,0.0,999,999,99
2050,3,10,20,0,*?*?*?*?*?*?*?*?*?*?*?*?*?*?*?*?*?*?*?*?*?*?,12.2,5.3,61,102817,0,-0,334,0.0,-0.0,0.0,0,0,0,0,33,10.8,10,5,9999,99999,9,999999999,0.0,999,999,99
2050,3,10,21,0,*?*?*?*?*?*?*?*?*?*?*?*?*?*?*?*?*?*?*?*?*?*?,11.4,4.8,62,102817,0,-0,331,0.0,-0.0,0.0,0,0,0,0,35,12.9,10,5,9999,99999,9,999999999,0.0,999,999,99
2050,3,10,22,0,*?*?*?*?*?*?*?*?*?*?*?*?*?*?*?*?*?*?*?*?*?*?,11.4,5.3,65,102817,0,-0,330,0.0,-0.0,0.0,0,0,0,0,37,15.5,10,5,9999,99999,9,999999999,0.0,999,999,99
2050,3,10,23,0,*?*?*?*?*?*?*?*?*?*?*?*?*?*?*?*?*?*?*?*?*?*?,9.7,4.8,70,102817,0,-0,323,0.0,-0.0,0.0,0,0,0,0,38,17.0,10,5,9999,99999,9,999999999,0.0,999,999,99
2050,3,10,24,0,*?*?*?*?*?*?*?*?*?*?*?*?*?*?*?*?*?*?*?*?*?*?,7.9,6.6,89,102817,0,-0,314,0.0,-0.0,0.0,0,0,0,0,120,4.1,10,5,9999,99999,9,999999999,0.0,999,999,99
2050,3,11,1,0,*?*?*?*?*?*?*?*?*?*?*?*?*?*?*?*?*?*?*?*?*?*?,6.0,3.6,83,103332,0,-0,306,0.0,-0.0,0.0,0,0,0,0,40,3.1,10,5,9999,99999,9,999999999,0.0,999,999,99
2050,3,11,2,0,*?*?*?*?*?*?*?*?*?*?*?*?*?*?*?*?*?*?*?*?*?*?,4.3,2.9,89,103332,0,-0,299,0.0,-0.0,0.0,0,0,0,0,40,3.6,10,5,9999,99999,9,999999999,0.0,999,999,99
2050,3,11,3,0,*?*?*?*?*?*?*?*?*?*?*?*?*?*?*?*?*?*?*?*?*?*?,4.0,3.2,93,103332,0,-0,298,0.0,-0.0,0.0,0,0,0,0,40,3.1,10,5,9999,99999,9,999999999,0.0,999,999,99
2050,3,11,4,0,*?*?*?*?*?*?*?*?*?*?*?*?*?*?*?*?*?*?*?*?*?*?,3.3,3.2,98,103332,0,-0,295,0.0,-0.0,0.0,0,0,0,0,40,2.6,10,5,9999,99999,9,999999999,0.0,999,999,99
2050,3,11,5,0,*?*?*?*?*?*?*?*?*?*?*?*?*?*?*?*?*?*?*?*?*?*?,3.5,3.2,97,103332,0,-0,296,0.0,-0.0,0.0,0,0,0,0,40,4.1,10,5,9999,99999,9,999999999,0.0,999,999,99
2050,3,11,6,0,*?*?*?*?*?*?*?*?*?*?*?*?*?*?*?*?*?*?*?*?*?*?,2.7,2.3,95,103332,0,-0,246,0.0,-0.0,0.0,0,0,0,0,40,6.2,0,0,9999,99999,9,999999999,0.0,999,999,99
2050,3,11,7,0,*?*?*?*?*?*?*?*?*?*?*?*?*?*?*?*?*?*?*?*?*?*?,1.9,1.9,98,103332,202,1384,243,89.4,428.6,26.8,9186,30700,4371,543,42,7.7,0,0,9999,99999,9,999999999,0.0,999,999,99
2050,3,11,8,0,*?*?*?*?*?*?*?*?*?*?*?*?*?*?*?*?*?*?*?*?*?*?,4.8,2.9,86,103332,406,1384,255,229.0,546.7,68.7,23753,47958,10125,1292,43,9.8,0,0,9999,99999,9,999999999,0.0,999,999,99
2050,3,11,9,0,*?*?*?*?*?*?*?*?*?*?*?*?*?*?*?*?*?*?*?*?*?*?,7.7,5.5,85,103332,578,1385,271,346.6,581.4,104.0,36026,55468,14654,2054,45,12.4,0,0,9999,99999,9,999999999,0.0,999,999,99
2050,3,11,10,0,*?*?*?*?*?*?*?*?*?*?*?*?*?*?*?*?*?*?*?*?*?*?,10.3,6.9,78,103332,706,1386,284,434.0,596.3,130.2,45263,58686,17816,2755,47,11.8,0,0,9999,99999,9,999999999,0.0,999,999,99
2050,3,11,11,0,*?*?*?*?*?*?*?*?*?*?*?*?*?*?*?*?*?*?*?*?*?*?,13.6,6.7,62,103332,781,1386,297,485.2,602.7,145.6,50728,60003,19588,3257,48,13.9,0,0,9999,99999,9,999999999,0.0,999,999,99
2050,3,11,12,0,*?*?*?*?*?*?*?*?*?*?*?*?*?*?*?*?*?*?*?*?*?*?,15.3,5.9,52,103332,798,1386,303,496.9,604.0,149.1,51979,60259,19984,3384,50,15.5,0,0,9999,99999,9,999999999,0.0,999,999,99
2050,3,11,13,0,*?*?*?*?*?*?*?*?*?*?*?*?*?*?*?*?*?*?*?*?*?*?,16.0,6.1,51,103332,756,1386,306,468.2,600.7,140.5,48914,59604,19008,3081,48,16.0,0,0,9999,99999,9,999999999,0.0,999,999,99
2050,3,11,14,0,*?*?*?*?*?*?*?*?*?*?*?*?*?*?*?*?*?*?*?*?*?*?,15.9,6.1,51,103332,658,1386,305,401.2,591.4,120.3,41786,57646,16651,2473,47,17.0,0,0,9999,99999,9,999999999,0.0,999,999,99
2050,3,11,15,0,*?*?*?*?*?*?*?*?*?*?*?*?*?*?*?*?*?*?*?*?*?*?,15.5,6.1,53,103332,510,1384,304,300.3,570.5,90.1,31168,53060,12907,1736,45,16.0,0,0,9999,99999,9,999999999,0.0,999,999,99
2050,3,11,16,0,*?*?*?*?*?*?*?*?*?*?*?*?*?*?*?*?*?*?*?*?*?*?,15.6,6.2,53,103332,324,1387,305,172.5,516.8,51.7,17907,42185,7832,965,43,16.0,0,0,9999,99999,9,999999999,0.0,999,999,99
2050,3,11,17,0,*?*?*?*?*?*?*?*?*?*?*?*?*?*?*?*?*?*?*?*?*?*?,14.6,6.4,57,103332,110,1382,305,26.4,230.2,8.1,2852,14403,1383,261,42,10.3,1,0,9999,99999,9,999999999,0.0,999,999,99
2050,3,11,18,0,*?*?*?*?*?*?*?*?*?*?*?*?*?*?*?*?*?*?*?*?*?*?,13.2,6.9,65,103332,0,-0,339,0.0,-0.0,0.0,0,0,0,0,40,11.3,10,5,9999,99999,9,999999999,0.0,999,999,99
2050,3,11,19,0,*?*?*?*?*?*?*?*?*?*?*?*?*?*?*?*?*?*?*?*?*?*?,10.4,7.0,78,103332,0,-0,326,0.0,-0.0,0.0,0,0,0,0,38,11.8,10,5,9999,99999,9,999999999,0.0,999,999,99
2050,3,11,20,0,*?*?*?*?*?*?*?*?*?*?*?*?*?*?*?*?*?*?*?*?*?*?,8.7,6.7,86,103332,0,-0,318,0.0,-0.0,0.0,0,0,0,0,37,10.8,10,5,9999,99999,9,999999999,0.0,999,999,99
2050,3,11,21,0,*?*?*?*?*?*?*?*?*?*?*?*?*?*?*?*?*?*?*?*?*?*?,8.1,7.0,91,103332,0,-0,315,0.0,-0.0,0.0,0,0,0,0,35,12.9,10,5,9999,99999,9,999999999,0.0,999,999,99
2050,3,11,22,0,*?*?*?*?*?*?*?*?*?*?*?*?*?*?*?*?*?*?*?*?*?*?,6.6,6.7,98,103332,0,-0,308,0.0,-0.0,0.0,0,0,0,0,33,15.5,10,5,9999,99999,9,999999999,0.0,999,999,99
2050,3,11,23,0,*?*?*?*?*?*?*?*?*?*?*?*?*?*?*?*?*?*?*?*?*?*?,6.3,6.2,98,103332,0,-0,307,0.0,-0.0,0.0,0,0,0,0,32,17.0,10,5,9999,99999,9,999999999,0.0,999,999,99
2050,3,11,24,0,*?*?*?*?*?*?*?*?*?*?*?*?*?*?*?*?*?*?*?*?*?*?,8.1,4.3,76,103332,0,-0,316,0.0,-0.0,0.0,0,0,0,0,40,4.1,10,5,9999,99999,9,999999999,0.0,999,999,99
2050,3,12,1,0,*?*?*?*?*?*?*?*?*?*?*?*?*?*?*?*?*?*?*?*?*?*?,6.0,3.9,86,103224,0,-0,306,0.0,-0.0,0.0,0,0,0,0,78,3.1,10,5,9999,99999,9,999999999,0.0,999,999,99
2050,3,12,2,0,*?*?*?*?*?*?*?*?*?*?*?*?*?*?*?*?*?*?*?*?*?*?,5.7,2.9,81,103224,0,-0,305,0.0,-0.0,0.0,0,0,0,0,127,3.6,10,5,9999,99999,9,999999999,0.0,999,999,99
2050,3,12,3,0,*?*?*?*?*?*?*?*?*?*?*?*?*?*?*?*?*?*?*?*?*?*?,5.0,2.5,82,103224,0,-0,302,0.0,-0.0,0.0,0,0,0,0,175,3.1,10,5,9999,99999,9,999999999,0.0,999,999,99
2050,3,12,4,0,*?*?*?*?*?*?*?*?*?*?*?*?*?*?*?*?*?*?*?*?*?*?,4.5,2.1,83,103224,0,-0,300,0.0,-0.0,0.0,0,0,0,0,223,2.6,10,5,9999,99999,9,999999999,0.0,999,999,99
2050,3,12,5,0,*?*?*?*?*?*?*?*?*?*?*?*?*?*?*?*?*?*?*?*?*?*?,5.2,2.7,83,103224,0,-0,303,0.0,-0.0,0.0,0,0,0,0,272,4.1,10,5,9999,99999,9,999999999,0.0,999,999,99
2050,3,12,6,0,*?*?*?*?*?*?*?*?*?*?*?*?*?*?*?*?*?*?*?*?*?*?,4.6,2.3,84,103224,0,-0,253,0.0,-0.0,0.0,0,0,0,0,320,6.2,0,0,9999,99999,9,999999999,0.0,999,999,99
2050,3,12,7,0,*?*?*?*?*?*?*?*?*?*?*?*?*?*?*?*?*?*?*?*?*?*?,4.0,1.9,85,103224,211,1388,250,95.1,438.0,28.5,9760,31786,4636,573,278,7.7,0,0,9999,99999,9,999999999,0.0,999,999,99
2050,3,12,8,0,*?*?*?*?*?*?*?*?*?*?*?*?*?*?*?*?*?*?*?*?*?*?,5.8,3.2,82,103224,415,1386,259,234.8,549.0,70.4,24354,48453,10358,1326,237,9.8,0,0,9999,99999,9,999999999,0.0,999,999,99
2050,3,12,9,0,*?*?*?*?*?*?*?*?*?*?*?*?*?*?*?*?*?*?*?*?*?*?,7.7,4.5,79,103224,586,1384,269,352.3,582.6,105.7,36623,55723,14864,2095,195,12.4,0,0,9999,99999,9,999999999,0.0,999,999,99
2050,3,12,10,0,*?*?*?*?*?*?*?*?*?*?*?*?*?*?*?*?*?*?*?*?*?*?,9.1,5.3,76,103224,714,1385,276,439.5,597.0,131.9,45855,58845,18009,2805,153,11.8,0,0,9999,99999,9,999999999,0.0,999,999,99
2050,3,12,11,0,*?*?*?*?*?*?*?*?*?*?*?*?*?*?*?*?*?*?*?*?*?*?,11.1,6.4,72,103224,788,1384,286,490.7,603.3,147.2,51305,60119,19767,3315,112,13.9,0,0,9999,99999,9,999999999,0.0,999,999,99
2050,3,12,12,0,*?*?*?*?*?*?*?*?*?*?*?*?*?*?*?*?*?*?*?*?*?*?,12.4,6.6,67,103224,805,1385,292,502.2,604.6,150.7,52540,60367,20158,3443,70,15.5,0,0,9999,99999,9,999999999,0.0,999,999,99
2050,3,12,13,0,*?*?*?*?*?*?*?*?*?*?*?*?*?*?*?*?*?*?*?*?*?*?,12.3,5.6,63,103224,763,1385,289,473.3,601.3,142.0,49453,59724,19179,3132,117,16.0,0,0,9999,99999,9,999999999,0.0,999,999,99
2050,3,12,14,0,*?*?*?*?*?*?*?*?*?*?*?*?*?*?*?*?*?*?*?*?*?*?,12.4,6.1,65,103224,665,1385,291,406.1,592.1,121.8,42301,57810,16823,2513,163,17.0,0,0,9999,99999,9,999999999,0.0,999,999,99
2050,3,12,15,0,*?*?*?*?*?*?*?*?*?*?*?*?*?*?*?*?*?*?*?*?*?*?,12.3,5.6,63,103224,517,1385,289,305.0,571.7,91.5,31662,53335,13089,1767,210,16.0,0,0,9999,99999,9,999999999,0.0,999,999,99
2050,3,12,16,0,*?*?*?*?*?*?*?*?*?*?*?*?*?*?*?*?*?*?*?*?*?*?,12.3,5.5,62,103224,330,1384,289,177.0,519.7,53.1,18373,42718,8016,991,257,16.0,0,0,9999,99999,9,999999999,0.0,999,999,99
2050,3,12,17,0,*?*?*?*?*?*?*?*?*?*?*?*?*?*?*?*?*?*?*?*?*?*?,11.1,5.1,66,103224,117,1389,284,30.9,256.5,9.3,3323,16298,1571,289,303,10.3,0,0,9999,99999,9,999999999,0.0,999,999,99
2050,3,12,18,0,*?*?*?*?*?*?*?*?*?*?*?*?*?*?*?*?*?*?*?*?*?*?,11.2,4.1,61,103224,0,-0,330,0.0,-0.0,0.0,0,0,0,0,350,11.3,10,5,9999,99999,9,999999999,0.0,999,999,99
2050,3,12,19,0,*?*?*?*?*?*?*?*?*?*?*?*?*?*?*?*?*?*?*?*?*?*?,9.2,2.9,64,103224,0,-0,321,0.0,-0.0,0.0,0,0,0,0,347,11.8,10,5,9999,99999,9,999999999,0.0,999,999,99
2050,3,12,20,0,*?*?*?*?*?*?*?*?*?*?*?*?*?*?*?*?*?*?*?*?*?*?,8.1,3.6,73,103224,0,-0,316,0.0,-0.0,0.0,0,0,0,0,343,10.8,10,5,9999,99999,9,999999999,0.0,999,999,99
2050,3,12,21,0,*?*?*?*?*?*?*?*?*?*?*?*?*?*?*?*?*?*?*?*?*?*?,7.5,3.8,76,103224,0,-0,313,0.0,-0.0,0.0,0,0,0,0,340,12.9,10,5,9999,99999,9,999999999,0.0,999,999,99
2050,3,12,22,0,*?*?*?*?*?*?*?*?*?*?*?*?*?*?*?*?*?*?*?*?*?*?,7.0,3.2,76,103224,0,-0,311,0.0,-0.0,0.0,0,0,0,0,337,15.5,10,5,9999,99999,9,999999999,0.0,999,999,99
2050,3,12,23,0,*?*?*?*?*?*?*?*?*?*?*?*?*?*?*?*?*?*?*?*?*?*?,6.0,2.7,78,103224,0,-0,307,0.0,-0.0,0.0,0,0,0,0,333,17.0,10,5,9999,99999,9,999999999,0.0,999,999,99
2050,3,12,24,0,*?*?*?*?*?*?*?*?*?*?*?*?*?*?*?*?*?*?*?*?*?*?,6.0,5.1,93,103224,0,-0,306,0.0,-0.0,0.0,0,0,0,0,30,4.1,10,5,9999,99999,9,999999999,0.0,999,999,99
2050,3,13,1,0,*?*?*?*?*?*?*?*?*?*?*?*?*?*?*?*?*?*?*?*?*?*?,4.1,3.6,100,103024,0,-0,298,0.0,-0.0,0.0,0,0,0,0,330,7.2,10,5,9999,99999,9,999999999,0.0,999,999,99
2050,3,13,2,0,*?*?*?*?*?*?*?*?*?*?*?*?*?*?*?*?*?*?*?*?*?*?,3.0,3.0,100,103024,0,-0,294,0.0,-0.0,0.0,0,0,0,0,330,5.7,10,5,9999,99999,9,999999999,0.0,999,999,99
2050,3,13,3,0,*?*?*?*?*?*?*?*?*?*?*?*?*?*?*?*?*?*?*?*?*?*?,2.2,2.3,100,103024,0,-0,290,0.0,-0.0,0.0,0,0,0,0,330,5.2,10,5,9999,99999,9,999999999,0.0,999,999,99
2050,3,13,4,0,*?*?*?*?*?*?*?*?*?*?*?*?*?*?*?*?*?*?*?*?*?*?,2.3,2.3,100,103024,0,-0,291,0.0,-0.0,0.0,0,0,0,0,330,4.6,10,5,9999,99999,9,999999999,0.0,999,999,99
2050,3,13,5,0,*?*?*?*?*?*?*?*?*?*?*?*?*?*?*?*?*?*?*?*?*?*?,2.2,2.1,100,103024,0,-0,290,0.0,-0.0,0.0,0,0,0,0,330,2.6,10,5,9999,99999,9,999999999,0.0,999,999,99
2050,3,13,6,0,*?*?*?*?*?*?*?*?*?*?*?*?*?*?*?*?*?*?*?*?*?*?,1.8,1.7,100,103024,0,-0,289,0.0,-0.0,0.0,0,0,0,0,330,3.1,10,5,9999,99999,9,999999999,0.0,999,999,99
2050,3,13,7,0,*?*?*?*?*?*?*?*?*?*?*?*?*?*?*?*?*?*?*?*?*?*?,1.3,1.0,100,103024,219,1385,287,29.3,0.0,29.3,3432,0,3437,1135,330,5.2,10,5,9999,99999,9,999999999,0.0,999,999,99
2050,3,13,8,0,*?*?*?*?*?*?*?*?*?*?*?*?*?*?*?*?*?*?*?*?*?*?,2.9,1.9,97,103024,423,1385,284,160.6,132.5,120.1,17489,12133,13744,2689,330,6.7,8,4,9999,99999,9,999999999,0.0,999,999,99
2050,3,13,9,0,*?*?*?*?*?*?*?*?*?*?*?*?*?*?*?*?*?*?*?*?*?*?,4.5,2.3,89,103024,594,1384,295,180.3,55.9,156.4,19820,5421,17632,4586,330,7.7,9,5,9999,99999,9,999999999,0.0,999,999,99
2050,3,13,10,0,*?*?*?*?*?*?*?*?*?*?*?*?*?*?*?*?*?*?*?*?*?*?,7.9,4.6,83,103024,721,1383,310,224.2,57.2,194.4,24675,5691,21914,6079,330,7.7,9,5,9999,99999,9,999999999,0.0,999,999,99
2050,3,13,11,0,*?*?*?*?*?*?*?*?*?*?*?*?*?*?*?*?*?*?*?*?*?*?,9.2,4.8,77,103024,796,1384,311,331.2,145.1,247.7,36225,15138,27755,6533,330,9.3,8,4,9999,99999,9,999999999,0.0,999,999,99
2050,3,13,12,0,*?*?*?*?*?*?*?*?*?*?*?*?*?*?*?*?*?*?*?*?*?*?,10.6,5.3,72,103024,812,1383,322,255.6,57.9,221.6,28155,5824,24979,7289,330,8.8,9,5,9999,99999,9,999999999,0.0,999,999,99
2050,3,13,13,0,*?*?*?*?*?*?*?*?*?*?*?*?*?*?*?*?*?*?*?*?*?*?,10.6,6.1,77,103024,770,1384,322,241.0,57.6,208.9,26531,5767,23550,6708,323,10.8,9,5,9999,99999,9,999999999,0.0,999,999,99
2050,3,13,14,0,*?*?*?*?*?*?*?*?*?*?*?*?*?*?*?*?*?*?*?*?*?*?,10.6,6.9,81,103024,671,1383,322,207.0,56.8,179.5,22767,5599,20232,5468,317,9.3,9,5,9999,99999,9,999999999,0.0,999,999,99
2050,3,13,15,0,*?*?*?*?*?*?*?*?*?*?*?*?*?*?*?*?*?*?*?*?*?*?,11.0,6.9,79,103024,524,1385,324,156.0,54.8,135.3,17135,5210,15259,3839,310,12.4,9,5,9999,99999,9,999999999,0.0,999,999,99
2050,3,13,16,0,*?*?*?*?*?*?*?*?*?*?*?*?*?*?*?*?*?*?*?*?*?*?,10.6,7.7,85,103024,337,1386,322,91.5,50.0,79.3,10035,4285,8972,2089,303,12.4,9,5,9999,99999,9,999999999,0.0,999,999,99
2050,3,13,17,0,*?*?*?*?*?*?*?*?*?*?*?*?*?*?*?*?*?*?*?*?*?*?,10.2,7.1,85,103024,123,1383,321,17.8,26.6,15.4,2032,1403,1906,320,297,11.8,9,5,9999,99999,9,999999999,0.0,999,999,99
2050,3,13,18,0,*?*?*?*?*?*?*?*?*?*?*?*?*?*?*?*?*?*?*?*?*?*?,8.6,6.7,92,103024,0,-0,317,0.0,-0.0,0.0,0,0,0,0,290,13.4,10,5,9999,99999,9,999999999,0.0,999,999,99
2050,3,13,19,0,*?*?*?*?*?*?*?*?*?*?*?*?*?*?*?*?*?*?*?*?*?*?,7.4,7.1,100,103024,0,-0,312,0.0,-0.0,0.0,0,0,0,0,295,12.9,10,5,9999,99999,9,999999999,0.0,999,999,99
2050,3,13,20,0,*?*?*?*?*?*?*?*?*?*?*?*?*?*?*?*?*?*?*?*?*?*?,6.2,6.2,100,103024,0,-0,307,0.0,-0.0,0.0,0,0,0,0,300,13.4,10,5,9999,99999,9,999999999,0.0,999,999,99
2050,3,13,21,0,*?*?*?*?*?*?*?*?*?*?*?*?*?*?*?*?*?*?*?*?*?*?,5.3,5.3,100,103024,0,-0,303,0.0,-0.0,0.0,0,0,0,0,305,12.9,10,5,9999,99999,9,999999999,0.0,999,999,99
2050,3,13,22,0,*?*?*?*?*?*?*?*?*?*?*?*?*?*?*?*?*?*?*?*?*?*?,5.5,5.5,100,103024,0,-0,304,0.0,-0.0,0.0,0,0,0,0,310,12.4,10,5,9999,99999,9,999999999,0.0,999,999,99
2050,3,13,23,0,*?*?*?*?*?*?*?*?*?*?*?*?*?*?*?*?*?*?*?*?*?*?,4.8,4.8,100,103024,0,-0,301,0.0,-0.0,0.0,0,0,0,0,315,12.4,10,5,9999,99999,9,999999999,0.0,999,999,99
2050,3,13,24,0,*?*?*?*?*?*?*?*?*?*?*?*?*?*?*?*?*?*?*?*?*?*?,5.1,3.0,90,103024,0,-0,303,0.0,-0.0,0.0,0,0,0,0,330,7.2,10,5,9999,99999,9,999999999,0.0,999,999,99
2050,3,14,1,0,*?*?*?*?*?*?*?*?*?*?*?*?*?*?*?*?*?*?*?*?*?*?,3.8,3.8,100,102881,0,-0,297,0.0,-0.0,0.0,0,0,0,0,317,9.8,10,5,9999,99999,9,999999999,0.0,999,999,99
2050,3,14,2,0,*?*?*?*?*?*?*?*?*?*?*?*?*?*?*?*?*?*?*?*?*?*?,3.2,3.2,100,102881,0,-0,294,0.0,-0.0,0.0,0,0,0,0,313,9.3,10,5,9999,99999,9,999999999,0.0,999,999,99
2050,3,14,3,0,*?*?*?*?*?*?*?*?*?*?*?*?*?*?*?*?*?*?*?*?*?*?,3.2,3.2,100,102881,0,-0,294,0.0,-0.0,0.0,0,0,0,0,310,9.3,10,5,9999,99999,9,999999999,0.0,999,999,99
2050,3,14,4,0,*?*?*?*?*?*?*?*?*?*?*?*?*?*?*?*?*?*?*?*?*?*?,3.0,3.0,100,102881,0,-0,294,0.0,-0.0,0.0,0,0,0,0,307,8.8,10,5,9999,99999,9,999999999,0.0,999,999,99
2050,3,14,5,0,*?*?*?*?*?*?*?*?*?*?*?*?*?*?*?*?*?*?*?*?*?*?,2.6,2.7,100,102881,0,-0,292,0.0,-0.0,0.0,0,0,0,0,303,6.2,10,5,9999,99999,9,999999999,0.0,999,999,99
2050,3,14,6,0,*?*?*?*?*?*?*?*?*?*?*?*?*?*?*?*?*?*?*?*?*?*?,2.4,2.3,100,102881,5,1418,291,0.0,0.0,0.0,0,0,0,0,300,6.2,10,5,9999,99999,9,999999999,0.0,999,999,99
2050,3,14,7,0,*?*?*?*?*?*?*?*?*?*?*?*?*?*?*?*?*?*?*?*?*?*?,2.1,2.1,100,102881,227,1382,290,31.0,0.0,31.0,3625,0,3631,1201,288,6.2,10,5,9999,99999,9,999999999,0.0,999,999,99
2050,3,14,8,0,*?*?*?*?*?*?*?*?*?*?*?*?*?*?*?*?*?*?*?*?*?*?,3.5,3.6,100,102881,431,1383,296,71.4,0.0,71.4,8342,0,8365,2929,277,6.2,10,5,9999,99999,9,999999999,0.0,999,999,99
2050,3,14,9,0,*?*?*?*?*?*?*?*?*?*?*?*?*?*?*?*?*?*?*?*?*?*?,5.0,5.0,100,102881,602,1383,302,105.5,0.0,105.5,12407,0,12448,4589,265,3.1,10,5,9999,99999,9,999999999,0.0,999,999,99
2050,3,14,10,0,*?*?*?*?*?*?*?*?*?*?*?*?*?*?*?*?*?*?*?*?*?*?,6.9,6.1,100,102881,729,1383,310,130.7,0.0,130.7,15483,0,15541,5932,253,6.2,10,5,9999,99999,9,999999999,0.0,999,999,99
2050,3,14,11,0,*?*?*?*?*?*?*?*?*?*?*?*?*?*?*?*?*?*?*?*?*?*?,9.5,6.4,94,102881,803,1383,322,145.4,0.0,145.4,17305,0,17373,6754,242,6.2,10,5,9999,99999,9,999999999,0.0,999,999,99
2050,3,14,12,0,*?*?*?*?*?*?*?*?*?*?*?*?*?*?*?*?*?*?*?*?*?*?,10.1,5.9,88,102881,820,1384,324,148.7,0.0,148.7,17708,0,17779,6938,230,7.2,10,5,9999,99999,9,999999999,0.0,999,999,99
2050,3,14,13,0,*?*?*?*?*?*?*?*?*?*?*?*?*?*?*?*?*?*?*?*?*?*?,10.2,6.6,91,102881,777,1384,325,140.2,0.0,140.2,16655,0,16720,6459,237,4.6,10,5,9999,99999,9,999999999,0.0,999,999,99
2050,3,14,14,0,*?*?*?*?*?*?*?*?*?*?*?*?*?*?*?*?*?*?*?*?*?*?,10.3,6.6,90,102881,678,1383,325,120.6,0.0,120.6,14242,0,14293,5383,243,4.1,10,5,9999,99999,9,999999999,0.0,999,999,99
2050,3,14,15,0,*?*?*?*?*?*?*?*?*?*?*?*?*?*?*?*?*?*?*?*?*?*?,10.0,6.2,90,102881,530,1383,324,91.2,0.0,91.2,10686,0,10719,3869,250,5.2,10,5,9999,99999,9,999999999,0.0,999,999,99
2050,3,14,16,0,*?*?*?*?*?*?*?*?*?*?*?*?*?*?*?*?*?*?*?*?*?*?,10.0,6.6,91,102881,343,1383,324,54.0,0.0,54.0,6290,0,6305,2150,257,6.7,10,5,9999,99999,9,999999999,0.0,999,999,99
2050,3,14,17,0,*?*?*?*?*?*?*?*?*?*?*?*?*?*?*?*?*?*?*?*?*?*?,10.0,6.1,89,102881,129,1378,324,11.5,0.0,11.5,1390,-0,1391,453,263,6.7,10,5,9999,99999,9,999999999,0.0,999,999,99
2050,3,14,18,0,*?*?*?*?*?*?*?*?*?*?*?*?*?*?*?*?*?*?*?*?*?*?,8.2,5.6,97,102881,0,-0,316,0.0,-0.0,0.0,0,0,0,0,270,7.2,10,5,9999,99999,9,999999999,0.0,999,999,99
2050,3,14,19,0,*?*?*?*?*?*?*?*?*?*?*?*?*?*?*?*?*?*?*?*?*?*?,7.2,4.8,99,102881,0,-0,311,0.0,-0.0,0.0,0,0,0,0,272,5.2,10,5,9999,99999,9,999999999,0.0,999,999,99
2050,3,14,20,0,*?*?*?*?*?*?*?*?*?*?*?*?*?*?*?*?*?*?*?*?*?*?,6.3,3.9,99,102881,0,-0,308,0.0,-0.0,0.0,0,0,0,0,273,2.6,10,5,9999,99999,9,999999999,0.0,999,999,99
2050,3,14,21,0,*?*?*?*?*?*?*?*?*?*?*?*?*?*?*?*?*?*?*?*?*?*?,6.0,3.8,100,102881,0,-0,306,0.0,-0.0,0.0,0,0,0,0,275,3.1,10,5,9999,99999,9,999999999,0.0,999,999,99
2050,3,14,22,0,*?*?*?*?*?*?*?*?*?*?*?*?*?*?*?*?*?*?*?*?*?*?,5.5,4.6,100,102881,0,-0,304,0.0,-0.0,0.0,0,0,0,0,277,2.1,10,5,9999,99999,9,999999999,0.0,999,999,99
2050,3,14,23,0,*?*?*?*?*?*?*?*?*?*?*?*?*?*?*?*?*?*?*?*?*?*?,4.7,4.1,100,102881,0,-0,301,0.0,-0.0,0.0,0,0,0,0,278,2.6,10,5,9999,99999,9,999999999,0.0,999,999,99
2050,3,14,24,0,*?*?*?*?*?*?*?*?*?*?*?*?*?*?*?*?*?*?*?*?*?*?,4.1,4.1,100,102881,0,-0,298,0.0,-0.0,0.0,0,0,0,0,320,9.3,10,5,9999,99999,9,999999999,0.0,999,999,99
2050,3,15,1,0,*?*?*?*?*?*?*?*?*?*?*?*?*?*?*?*?*?*?*?*?*?*?,3.6,1.7,85,102832,0,-0,296,0.0,-0.0,0.0,0,0,0,0,282,4.6,10,5,9999,99999,9,999999999,0.0,999,999,99
2050,3,15,2,0,*?*?*?*?*?*?*?*?*?*?*?*?*?*?*?*?*?*?*?*?*?*?,3.5,0.4,80,102832,0,-0,296,0.0,-0.0,0.0,0,0,0,0,283,4.6,10,5,9999,99999,9,999999999,0.0,999,999,99
2050,3,15,3,0,*?*?*?*?*?*?*?*?*?*?*?*?*?*?*?*?*?*?*?*?*?*?,2.9,0.4,83,102832,0,-0,294,0.0,-0.0,0.0,0,0,0,0,285,3.6,10,5,9999,99999,9,999999999,0.0,999,999,99
2050,3,15,4,0,*?*?*?*?*?*?*?*?*?*?*?*?*?*?*?*?*?*?*?*?*?*?,3.0,1.3,88,102832,0,-0,294,0.0,-0.0,0.0,0,0,0,0,287,3.1,10,5,9999,99999,9,999999999,0.0,999,999,99
2050,3,15,5,0,*?*?*?*?*?*?*?*?*?*?*?*?*?*?*?*?*?*?*?*?*?*?,2.9,1.5,88,102832,0,-0,293,0.0,-0.0,0.0,0,0,0,0,288,3.1,10,5,9999,99999,9,999999999,0.0,999,999,99
2050,3,15,6,0,*?*?*?*?*?*?*?*?*?*?*?*?*?*?*?*?*?*?*?*?*?*?,2.4,0.8,89,102832,13,1346,291,0.0,0.0,0.0,0,0,0,0,290,3.1,10,5,9999,99999,9,999999999,0.0,999,999,99
2050,3,15,7,0,*?*?*?*?*?*?*?*?*?*?*?*?*?*?*?*?*?*?*?*?*?*?,1.9,-0.4,84,102832,236,1385,284,56.7,44.3,49.2,6273,3232,5806,1046,285,3.6,9,5,9999,99999,9,999999999,0.0,999,999,99
2050,3,15,8,0,*?*?*?*?*?*?*?*?*?*?*?*?*?*?*?*?*?*?*?*?*?*?,3.4,0.8,82,102832,439,1382,291,127.0,53.2,110.1,13943,4877,12434,3014,280,3.1,9,5,9999,99999,9,999999999,0.0,999,999,99
2050,3,15,9,0,*?*?*?*?*?*?*?*?*?*?*?*?*?*?*?*?*?*?*?*?*?*?,5.0,1.9,79,102832,610,1382,297,186.1,56.1,161.3,20453,5464,18190,4768,275,3.6,9,5,9999,99999,9,999999999,0.0,999,999,99
2050,3,15,10,0,*?*?*?*?*?*?*?*?*?*?*?*?*?*?*?*?*?*?*?*?*?*?,6.9,3.6,78,102832,737,1383,306,229.8,57.4,199.3,25295,5718,22461,6285,270,4.6,9,5,9999,99999,9,999999999,0.0,999,999,99
2050,3,15,11,0,*?*?*?*?*?*?*?*?*?*?*?*?*?*?*?*?*?*?*?*?*?*?,8.0,3.6,73,102832,811,1383,311,255.4,57.9,221.4,28124,5823,24952,7278,265,4.1,9,5,9999,99999,9,999999999,0.0,999,999,99
2050,3,15,12,0,*?*?*?*?*?*?*?*?*?*?*?*?*?*?*?*?*?*?*?*?*?*?,9.7,3.9,66,102832,827,1383,313,345.7,145.7,258.6,37837,15254,28929,6962,260,3.6,8,4,9999,99999,9,999999999,0.0,999,999,99
2050,3,15,13,0,*?*?*?*?*?*?*?*?*?*?*?*?*?*?*?*?*?*?*?*?*?*?,9.5,3.4,65,102832,784,1383,312,326.0,144.9,243.9,35654,15093,27338,6387,265,3.6,8,4,9999,99999,9,999999999,0.0,999,999,99
2050,3,15,14,0,*?*?*?*?*?*?*?*?*?*?*?*?*?*?*?*?*?*?*?*?*?*?,9.6,4.1,68,102832,685,1383,313,280.7,142.8,210.0,30644,14617,23652,5207,270,2.6,8,4,9999,99999,9,999999999,0.0,999,999,99
2050,3,15,15,0,*?*?*?*?*?*?*?*?*?*?*?*?*?*?*?*?*?*?*?*?*?*?,9.7,4.6,69,102832,537,1383,318,160.7,55.1,139.3,17652,5255,15716,3978,275,1.5,9,5,9999,99999,9,999999999,0.0,999,999,99
2050,3,15,16,0,*?*?*?*?*?*?*?*?*?*?*?*?*?*?*?*?*?*?*?*?*?*?,9.6,3.6,65,102832,349,1381,313,127.2,126.9,95.2,13864,10891,10953,2086,280,2.6,8,4,9999,99999,9,999999999,0.0,999,999,99
2050,3,15,17,0,*?*?*?*?*?*?*?*?*?*?*?*?*?*?*?*?*?*?*?*?*?*?,9.1,3.0,65,102832,136,1384,315,22.2,30.1,19.3,2520,1671,2358,401,285,2.1,9,5,9999,99999,9,999999999,0.0,999,999,99
2050,3,15,18,0,*?*?*?*?*?*?*?*?*?*?*?*?*?*?*?*?*?*?*?*?*?*?,7.4,2.3,69,102832,0,-0,313,0.0,-0.0,0.0,0,0,0,0,290,2.6,10,5,9999,99999,9,999999999,0.1,999,999,99
2050,3,15,19,0,*?*?*?*?*?*?*?*?*?*?*?*?*?*?*?*?*?*?*?*?*?*?,6.7,2.7,75,102832,0,-0,310,0.0,-0.0,0.0,0,0,0,0,290,2.1,10,5,9999,99999,9,999999999,0.3,999,999,99
2050,3,15,20,0,*?*?*?*?*?*?*?*?*?*?*?*?*?*?*?*?*?*?*?*?*?*?,5.7,3.0,82,102832,0,-0,305,0.0,-0.0,0.0,0,0,0,0,290,2.1,10,5,9999,99999,9,999999999,0.0,999,999,99
2050,3,15,21,0,*?*?*?*?*?*?*?*?*?*?*?*?*?*?*?*?*?*?*?*?*?*?,5.1,2.3,80,102832,0,-0,303,0.0,-0.0,0.0,0,0,0,0,290,1.5,10,5,9999,99999,9,999999999,0.0,999,999,99
2050,3,15,22,0,*?*?*?*?*?*?*?*?*?*?*?*?*?*?*?*?*?*?*?*?*?*?,4.4,2.1,83,102832,0,-0,300,0.0,-0.0,0.0,0,0,0,0,290,1.5,10,5,9999,99999,9,999999999,0.0,999,999,99
2050,3,15,23,0,*?*?*?*?*?*?*?*?*?*?*?*?*?*?*?*?*?*?*?*?*?*?,3.9,2.1,86,102832,0,-0,298,0.0,-0.0,0.0,0,0,0,0,290,2.1,10,5,9999,99999,9,999999999,0.0,999,999,99
2050,3,15,24,0,*?*?*?*?*?*?*?*?*?*?*?*?*?*?*?*?*?*?*?*?*?*?,3.9,2.9,91,102832,0,-0,297,0.0,-0.0,0.0,0,0,0,0,280,4.6,10,5,9999,99999,9,999999999,0.0,999,999,99
2050,3,16,1,0,*?*?*?*?*?*?*?*?*?*?*?*?*?*?*?*?*?*?*?*?*?*?,2.7,2.7,100,102508,0,-0,292,0.0,-0.0,0.0,0,0,0,0,292,0.5,10,5,9999,99999,9,999999999,0.4,999,999,99
2050,3,16,2,0,*?*?*?*?*?*?*?*?*?*?*?*?*?*?*?*?*?*?*?*?*?*?,2.4,2.3,100,102508,0,-0,291,0.0,-0.0,0.0,0,0,0,0,293,2.1,10,5,9999,99999,9,999999999,1.4,999,999,99
2050,3,16,3,0,*?*?*?*?*?*?*?*?*?*?*?*?*?*?*?*?*?*?*?*?*?*?,1.8,1.9,100,102508,0,-0,289,0.0,-0.0,0.0,0,0,0,0,295,1.5,10,5,9999,99999,9,999999999,2.3,999,999,99
2050,3,16,4,0,*?*?*?*?*?*?*?*?*?*?*?*?*?*?*?*?*?*?*?*?*?*?,1.2,1.0,100,102508,0,-0,286,0.0,-0.0,0.0,0,0,0,0,297,1.0,10,5,9999,99999,9,999999999,3.3,999,999,99
2050,3,16,5,0,*?*?*?*?*?*?*?*?*?*?*?*?*?*?*?*?*?*?*?*?*?*?,1.0,1.0,100,102508,0,-0,285,0.0,-0.0,0.0,0,0,0,0,298,1.5,10,5,9999,99999,9,999999999,2.2,999,999,99
2050,3,16,6,0,*?*?*?*?*?*?*?*?*?*?*?*?*?*?*?*?*?*?*?*?*?*?,0.9,0.8,100,102508,22,1392,285,0.0,0.0,0.0,0,0,0,0,300,0.5,10,5,9999,99999,9,999999999,0.0,999,999,99
2050,3,16,7,0,*?*?*?*?*?*?*?*?*?*?*?*?*?*?*?*?*?*?*?*?*?*?,1.6,0.4,100,102508,244,1382,283,59.6,44.9,51.7,6591,3335,6096,1103,300,2.6,9,5,9999,99999,9,999999999,0.0,999,999,99
2050,3,16,8,0,*?*?*?*?*?*?*?*?*?*?*?*?*?*?*?*?*?*?*?*?*?*?,2.4,0.6,100,102508,447,1381,286,129.9,53.4,112.7,14263,4915,12717,3093,300,0.5,9,5,9999,99999,9,999999999,0.0,999,999,99
2050,3,16,9,0,*?*?*?*?*?*?*?*?*?*?*?*?*?*?*?*?*?*?*?*?*?*?,4.1,2.5,100,102508,618,1382,294,188.9,56.2,163.8,20769,5484,18469,4861,300,1.0,9,5,9999,99999,9,999999999,0.0,999,999,99
2050,3,16,10,0,*?*?*?*?*?*?*?*?*?*?*?*?*?*?*?*?*?*?*?*?*?*?,5.8,4.5,100,102508,745,1383,301,232.6,57.4,201.7,25604,5731,22733,6389,300,1.0,9,5,9999,99999,9,999999999,0.0,999,999,99
2050,3,16,11,0,*?*?*?*?*?*?*?*?*?*?*?*?*?*?*?*?*?*?*?*?*?*?,6.8,6.1,100,102508,818,1382,305,258.1,58.0,223.7,28424,5833,25215,7387,300,1.0,9,5,9999,99999,9,999999999,0.0,999,999,99
2050,3,16,12,0,*?*?*?*?*?*?*?*?*?*?*?*?*?*?*?*?*?*?*?*?*?*?,7.1,4.5,100,102508,834,1382,307,263.5,58.1,228.4,29027,5852,25746,7613,300,1.0,9,5,9999,99999,9,999999999,0.0,999,999,99
2050,3,16,13,0,*?*?*?*?*?*?*?*?*?*?*?*?*?*?*?*?*?*?*?*?*?*?,7.5,3.9,98,102508,791,1383,308,248.6,57.8,215.5,27413,5753,24343,7004,295,1.5,9,5,9999,99999,9,999999999,2.2,999,999,99
2050,3,16,14,0,*?*?*?*?*?*?*?*?*?*?*?*?*?*?*?*?*?*?*?*?*?*?,7.4,4.6,100,102508,691,1381,308,214.3,57.0,185.8,23625,5579,21008,5720,290,2.6,9,5,9999,99999,9,999999999,3.1,999,999,99
2050,3,16,15,0,*?*?*?*?*?*?*?*?*?*?*?*?*?*?*?*?*?*?*?*?*?*?,7.6,7.0,100,102508,543,1381,309,163.0,55.2,141.3,17949,5218,15993,4047,285,1.5,9,5,9999,99999,9,999999999,3.1,999,999,99
2050,3,16,16,0,*?*?*?*?*?*?*?*?*?*?*?*?*?*?*?*?*?*?*?*?*?*?,7.6,6.1,100,102508,356,1383,309,98.3,50.8,85.2,10790,4401,9644,2259,280,3.1,9,5,9999,99999,9,999999999,1.0,999,999,99
2050,3,16,17,0,*?*?*?*?*?*?*?*?*?*?*?*?*?*?*?*?*?*?*?*?*?*?,7.0,6.2,100,102508,142,1380,306,24.4,31.6,21.2,2762,1797,2582,442,275,3.1,9,5,9999,99999,9,999999999,0.0,999,999,99
2050,3,16,18,0,*?*?*?*?*?*?*?*?*?*?*?*?*?*?*?*?*?*?*?*?*?*?,6.0,5.6,100,102508,0,-0,306,0.0,-0.0,0.0,0,0,0,0,270,2.1,10,5,9999,99999,9,999999999,0.1,999,999,99
2050,3,16,19,0,*?*?*?*?*?*?*?*?*?*?*?*?*?*?*?*?*?*?*?*?*?*?,4.8,4.8,100,102508,0,-0,301,0.0,-0.0,0.0,0,0,0,0,275,2.1,10,5,9999,99999,9,999999999,2.7,999,999,99
2050,3,16,20,0,*?*?*?*?*?*?*?*?*?*?*?*?*?*?*?*?*?*?*?*?*?*?,4.1,4.1,100,102508,0,-0,298,0.0,-0.0,0.0,0,0,0,0,280,1.0,10,5,9999,99999,9,999999999,2.7,999,999,99
2050,3,16,21,0,*?*?*?*?*?*?*?*?*?*?*?*?*?*?*?*?*?*?*?*?*?*?,3.0,3.0,100,102508,0,-0,294,0.0,-0.0,0.0,0,0,0,0,285,1.0,10,5,9999,99999,9,999999999,0.1,999,999,99
2050,3,16,22,0,*?*?*?*?*?*?*?*?*?*?*?*?*?*?*?*?*?*?*?*?*?*?,2.6,2.5,100,102508,0,-0,292,0.0,-0.0,0.0,0,0,0,0,290,0.5,10,5,9999,99999,9,999999999,0.0,999,999,99
2050,3,16,23,0,*?*?*?*?*?*?*?*?*?*?*?*?*?*?*?*?*?*?*?*?*?*?,4.0,3.9,100,102508,0,-0,298,0.0,-0.0,0.0,0,0,0,0,295,2.6,10,5,9999,99999,9,999999999,0.6,999,999,99
2050,3,16,24,0,*?*?*?*?*?*?*?*?*?*?*?*?*?*?*?*?*?*?*?*?*?*?,3.4,2.7,100,102508,0,-0,295,0.0,-0.0,0.0,0,0,0,0,290,1.0,10,5,9999,99999,9,999999999,0.0,999,999,99
2050,3,17,1,0,*?*?*?*?*?*?*?*?*?*?*?*?*?*?*?*?*?*?*?*?*?*?,5.6,0.8,71,102255,0,-0,305,0.0,-0.0,0.0,0,0,0,0,293,0.5,10,5,9999,99999,9,999999999,0.0,999,999,99
2050,3,17,2,0,*?*?*?*?*?*?*?*?*?*?*?*?*?*?*?*?*?*?*?*?*?*?,5.6,-0.6,63,102255,0,-0,305,0.0,-0.0,0.0,0,0,0,0,287,2.1,10,5,9999,99999,9,999999999,0.1,999,999,99
2050,3,17,3,0,*?*?*?*?*?*?*?*?*?*?*?*?*?*?*?*?*?*?*?*?*?*?,5.5,-0.6,63,102255,0,-0,305,0.0,-0.0,0.0,0,0,0,0,280,1.5,10,5,9999,99999,9,999999999,0.1,999,999,99
2050,3,17,4,0,*?*?*?*?*?*?*?*?*?*?*?*?*?*?*?*?*?*?*?*?*?*?,5.5,-0.4,65,102255,0,-0,305,0.0,-0.0,0.0,0,0,0,0,273,1.0,10,5,9999,99999,9,999999999,0.1,999,999,99
2050,3,17,5,0,*?*?*?*?*?*?*?*?*?*?*?*?*?*?*?*?*?*?*?*?*?*?,5.5,-0.2,66,102255,0,-0,305,0.0,-0.0,0.0,0,0,0,0,267,1.5,10,5,9999,99999,9,999999999,0.2,999,999,99
2050,3,17,6,0,*?*?*?*?*?*?*?*?*?*?*?*?*?*?*?*?*?*?*?*?*?*?,5.9,0.2,66,102255,30,1366,307,0.0,0.0,0.0,0,0,0,0,260,0.5,10,5,9999,99999,9,999999999,0.2,999,999,99
2050,3,17,7,0,*?*?*?*?*?*?*?*?*?*?*?*?*?*?*?*?*?*?*?*?*?*?,6.0,0.4,66,102255,252,1379,307,36.0,0.0,36.0,4208,0,4216,1403,262,2.6,10,5,9999,99999,9,999999999,0.2,999,999,99
2050,3,17,8,0,*?*?*?*?*?*?*?*?*?*?*?*?*?*?*?*?*?*?*?*?*?*?,6.2,0.4,66,102255,456,1382,308,76.5,0.0,76.5,8935,0,8960,3162,263,0.5,10,5,9999,99999,9,999999999,0.2,999,999,99
2050,3,17,9,0,*?*?*?*?*?*?*?*?*?*?*?*?*?*?*?*?*?*?*?*?*?*?,7.1,1.5,67,102255,626,1381,312,110.4,0.0,110.4,13002,0,13046,4843,265,1.0,10,5,9999,99999,9,999999999,0.2,999,999,99
2050,3,17,10,0,*?*?*?*?*?*?*?*?*?*?*?*?*?*?*?*?*?*?*?*?*?*?,7.4,2.5,70,102255,752,1381,313,135.5,0.0,135.5,16074,0,16136,6196,267,1.0,10,5,9999,99999,9,999999999,0.1,999,999,99
2050,3,17,11,0,*?*?*?*?*?*?*?*?*?*?*?*?*?*?*?*?*?*?*?*?*?*?,7.7,1.7,66,102255,825,1380,314,150.1,0.0,150.1,17875,0,17948,7015,268,1.0,10,5,9999,99999,9,999999999,1.0,999,999,99
2050,3,17,12,0,*?*?*?*?*?*?*?*?*?*?*?*?*?*?*?*?*?*?*?*?*?*?,7.1,2.1,70,102255,841,1381,312,153.2,0.0,153.2,18207,0,18283,7191,270,1.0,10,5,9999,99999,9,999999999,8.2,999,999,99
2050,3,17,13,0,*?*?*?*?*?*?*?*?*?*?*?*?*?*?*?*?*?*?*?*?*?*?,7.2,2.3,70,102255,797,1380,312,144.5,0.0,144.5,17132,0,17202,6699,270,1.5,10,5,9999,99999,9,999999999,8.2,999,999,99
2050,3,17,14,0,*?*?*?*?*?*?*?*?*?*?*?*?*?*?*?*?*?*?*?*?*?*?,7.6,1.5,65,102255,698,1381,314,124.7,0.0,124.7,14742,0,14796,5606,270,2.6,10,5,9999,99999,9,999999999,1.4,999,999,99
2050,3,17,15,0,*?*?*?*?*?*?*?*?*?*?*?*?*?*?*?*?*?*?*?*?*?*?,7.8,1.9,66,102255,550,1382,315,95.2,0.0,95.2,11167,0,11203,4067,270,1.5,10,5,9999,99999,9,999999999,0.0,999,999,99
2050,3,17,16,0,*?*?*?*?*?*?*?*?*?*?*?*?*?*?*?*?*?*?*?*?*?*?,7.5,-0.0,58,102255,362,1381,314,57.9,0.0,57.9,6746,0,6762,2319,270,3.1,10,5,9999,99999,9,999999999,0.0,999,999,99
2050,3,17,17,0,*?*?*?*?*?*?*?*?*?*?*?*?*?*?*?*?*?*?*?*?*?*?,7.8,-0.2,56,102255,148,1377,315,15.3,0.0,15.3,1831,-0,1832,598,270,3.1,10,5,9999,99999,9,999999999,0.0,999,999,99
2050,3,17,18,0,*?*?*?*?*?*?*?*?*?*?*?*?*?*?*?*?*?*?*?*?*?*?,7.2,-0.6,57,102255,0,-0,312,0.0,-0.0,0.0,0,0,0,0,270,2.1,10,5,9999,99999,9,999999999,0.0,999,999,99
2050,3,17,19,0,*?*?*?*?*?*?*?*?*?*?*?*?*?*?*?*?*?*?*?*?*?*?,6.9,-1.3,55,102255,0,-0,311,0.0,-0.0,0.0,0,0,0,0,268,2.1,10,5,9999,99999,9,999999999,0.0,999,999,99
2050,3,17,20,0,*?*?*?*?*?*?*?*?*?*?*?*?*?*?*?*?*?*?*?*?*?*?,6.7,-2.2,52,102255,0,-0,310,0.0,-0.0,0.0,0,0,0,0,267,1.0,10,5,9999,99999,9,999999999,0.0,999,999,99
2050,3,17,21,0,*?*?*?*?*?*?*?*?*?*?*?*?*?*?*?*?*?*?*?*?*?*?,5.9,-3.1,50,102255,0,-0,307,0.0,-0.0,0.0,0,0,0,0,265,1.0,10,5,9999,99999,9,999999999,0.0,999,999,99
2050,3,17,22,0,*?*?*?*?*?*?*?*?*?*?*?*?*?*?*?*?*?*?*?*?*?*?,6.1,-2.7,52,102255,0,-0,308,0.0,-0.0,0.0,0,0,0,0,263,0.5,10,5,9999,99999,9,999999999,0.1,999,999,99
2050,3,17,23,0,*?*?*?*?*?*?*?*?*?*?*?*?*?*?*?*?*?*?*?*?*?*?,6.4,-1.9,54,102255,0,-0,309,0.0,-0.0,0.0,0,0,0,0,262,2.6,10,5,9999,99999,9,999999999,0.1,999,999,99
2050,3,17,24,0,*?*?*?*?*?*?*?*?*?*?*?*?*?*?*?*?*?*?*?*?*?*?,5.5,2.5,80,102255,0,-0,304,0.0,-0.0,0.0,0,0,0,0,300,1.0,10,5,9999,99999,9,999999999,0.2,999,999,99
2050,3,18,1,0,*?*?*?*?*?*?*?*?*?*?*?*?*?*?*?*?*?*?*?*?*?*?,6.5,2.1,73,101838,0,-0,309,0.0,-0.0,0.0,0,0,0,0,253,0.5,10,5,9999,99999,9,999999999,0.0,999,999,99
2050,3,18,2,0,*?*?*?*?*?*?*?*?*?*?*?*?*?*?*?*?*?*?*?*?*?*?,6.2,3.6,84,101838,0,-0,307,0.0,-0.0,0.0,0,0,0,0,247,2.1,10,5,9999,99999,9,999999999,0.0,999,999,99
2050,3,18,3,0,*?*?*?*?*?*?*?*?*?*?*?*?*?*?*?*?*?*?*?*?*?*?,6.2,4.1,87,101838,0,-0,307,0.0,-0.0,0.0,0,0,0,0,240,1.5,10,5,9999,99999,9,999999999,0.0,999,999,99
2050,3,18,4,0,*?*?*?*?*?*?*?*?*?*?*?*?*?*?*?*?*?*?*?*?*?*?,5.9,4.1,89,101838,0,-0,306,0.0,-0.0,0.0,0,0,0,0,233,1.0,10,5,9999,99999,9,999999999,0.0,999,999,99
2050,3,18,5,0,*?*?*?*?*?*?*?*?*?*?*?*?*?*?*?*?*?*?*?*?*?*?,5.7,3.6,86,101838,0,-0,305,0.0,-0.0,0.0,0,0,0,0,227,1.5,10,5,9999,99999,9,999999999,0.0,999,999,99
2050,3,18,6,0,*?*?*?*?*?*?*?*?*?*?*?*?*?*?*?*?*?*?*?*?*?*?,6.0,3.8,86,101838,39,1386,306,0.0,0.0,0.0,0,0,0,0,220,0.5,10,5,9999,99999,9,999999999,0.0,999,999,99
2050,3,18,7,0,*?*?*?*?*?*?*?*?*?*?*?*?*?*?*?*?*?*?*?*?*?*?,6.3,3.9,85,101838,261,1382,299,86.8,115.8,64.9,9500,8832,7557,1391,223,2.6,8,4,9999,99999,9,999999999,0.0,999,999,99
2050,3,18,8,0,*?*?*?*?*?*?*?*?*?*?*?*?*?*?*?*?*?*?*?*?*?*?,6.9,3.8,80,101838,464,1381,306,135.7,53.7,117.7,14902,4989,13284,3254,227,0.5,9,5,9999,99999,9,999999999,0.0,999,999,99
2050,3,18,9,0,*?*?*?*?*?*?*?*?*?*?*?*?*?*?*?*?*?*?*?*?*?*?,8.6,2.5,66,101838,634,1381,308,257.9,141.5,192.9,28124,14307,21780,4673,230,1.0,8,4,9999,99999,9,999999999,0.0,999,999,99
2050,3,18,10,0,*?*?*?*?*?*?*?*?*?*?*?*?*?*?*?*?*?*?*?*?*?*?,10.4,4.5,67,101838,760,1381,317,315.6,144.5,236.1,34495,14997,26489,6099,233,1.0,8,4,9999,99999,9,999999999,0.0,999,999,99
2050,3,18,11,0,*?*?*?*?*?*?*?*?*?*?*?*?*?*?*?*?*?*?*?*?*?*?,11.7,5.6,66,101838,833,1381,323,349.1,145.8,261.1,38210,15279,29198,7066,237,1.0,8,4,9999,99999,9,999999999,0.0,999,999,99
2050,3,18,12,0,*?*?*?*?*?*?*?*?*?*?*?*?*?*?*?*?*?*?*?*?*?*?,11.8,6.2,69,101838,848,1381,323,356.0,146.0,266.3,38982,15329,29758,7284,240,1.0,8,4,9999,99999,9,999999999,0.0,999,999,99
2050,3,18,13,0,*?*?*?*?*?*?*?*?*?*?*?*?*?*?*?*?*?*?*?*?*?*?,12.1,5.9,66,101838,804,1380,325,335.9,145.3,251.3,36750,15176,28137,6672,245,1.5,8,4,9999,99999,9,999999999,0.0,999,999,99
2050,3,18,14,0,*?*?*?*?*?*?*?*?*?*?*?*?*?*?*?*?*?*?*?*?*?*?,11.8,4.6,62,101838,705,1381,323,290.3,143.3,217.1,31695,14731,24429,5442,250,2.6,8,4,9999,99999,9,999999999,0.0,999,999,99
2050,3,18,15,0,*?*?*?*?*?*?*?*?*?*?*?*?*?*?*?*?*?*?*?*?*?*?,11.6,4.3,60,101838,556,1381,327,167.7,55.4,145.4,18419,5318,16393,4188,255,1.5,9,5,9999,99999,9,999999999,0.0,999,999,99
2050,3,18,16,0,*?*?*?*?*?*?*?*?*?*?*?*?*?*?*?*?*?*?*?*?*?*?,11.9,4.5,60,101838,368,1379,328,102.8,51.2,89.1,11276,4501,10072,2372,260,3.1,9,5,9999,99999,9,999999999,0.0,999,999,99
2050,3,18,17,0,*?*?*?*?*?*?*?*?*?*?*?*?*?*?*?*?*?*?*?*?*?*?,12.0,5.1,63,101838,155,1382,329,28.9,34.2,25.0,3244,2035,3027,523,265,3.1,9,5,9999,99999,9,999999999,0.0,999,999,99
2050,3,18,18,0,*?*?*?*?*?*?*?*?*?*?*?*?*?*?*?*?*?*?*?*?*?*?,10.9,6.1,72,101838,0,-0,328,0.0,-0.0,0.0,0,0,0,0,270,2.1,10,5,9999,99999,9,999999999,0.0,999,999,99
2050,3,18,19,0,*?*?*?*?*?*?*?*?*?*?*?*?*?*?*?*?*?*?*?*?*?*?,9.9,6.4,79,101838,0,-0,323,0.0,-0.0,0.0,0,0,0,0,272,2.1,10,5,9999,99999,9,999999999,0.0,999,999,99
2050,3,18,20,0,*?*?*?*?*?*?*?*?*?*?*?*?*?*?*?*?*?*?*?*?*?*?,8.9,5.8,81,101838,0,-0,319,0.0,-0.0,0.0,0,0,0,0,273,1.0,10,5,9999,99999,9,999999999,0.0,999,999,99
2050,3,18,21,0,*?*?*?*?*?*?*?*?*?*?*?*?*?*?*?*?*?*?*?*?*?*?,8.3,6.6,89,101838,0,-0,316,0.0,-0.0,0.0,0,0,0,0,275,1.0,10,5,9999,99999,9,999999999,0.0,999,999,99
2050,3,18,22,0,*?*?*?*?*?*?*?*?*?*?*?*?*?*?*?*?*?*?*?*?*?*?,8.2,7.9,97,101838,0,-0,315,0.0,-0.0,0.0,0,0,0,0,277,0.5,10,5,9999,99999,9,999999999,0.0,999,999,99
2050,3,18,23,0,*?*?*?*?*?*?*?*?*?*?*?*?*?*?*?*?*?*?*?*?*?*?,8.0,7.0,93,101838,0,-0,315,0.0,-0.0,0.0,0,0,0,0,278,2.6,10,5,9999,99999,9,999999999,0.0,999,999,99
2050,3,18,24,0,*?*?*?*?*?*?*?*?*?*?*?*?*?*?*?*?*?*?*?*?*?*?,6.7,-0.0,63,101838,0,-0,310,0.0,-0.0,0.0,0,0,0,0,260,1.0,10,5,9999,99999,9,999999999,0.0,999,999,99
2050,3,19,1,0,*?*?*?*?*?*?*?*?*?*?*?*?*?*?*?*?*?*?*?*?*?*?,7.5,6.2,91,102333,0,-0,313,0.0,-0.0,0.0,0,0,0,0,270,0.5,10,5,9999,99999,9,999999999,0.0,999,999,99
2050,3,19,2,0,*?*?*?*?*?*?*?*?*?*?*?*?*?*?*?*?*?*?*?*?*?*?,7.7,5.9,88,102333,0,-0,314,0.0,-0.0,0.0,0,0,0,0,260,2.1,10,5,9999,99999,9,999999999,0.0,999,999,99
2050,3,19,3,0,*?*?*?*?*?*?*?*?*?*?*?*?*?*?*?*?*?*?*?*?*?*?,6.6,5.1,90,102333,0,-0,309,0.0,-0.0,0.0,0,0,0,0,250,1.5,10,5,9999,99999,9,999999999,0.0,999,999,99
2050,3,19,4,0,*?*?*?*?*?*?*?*?*?*?*?*?*?*?*?*?*?*?*?*?*?*?,6.5,5.9,95,102333,0,-0,308,0.0,-0.0,0.0,0,0,0,0,240,1.0,10,5,9999,99999,9,999999999,0.0,999,999,99
2050,3,19,5,0,*?*?*?*?*?*?*?*?*?*?*?*?*?*?*?*?*?*?*?*?*?*?,6.4,4.6,87,102333,0,-0,308,0.0,-0.0,0.0,0,0,0,0,230,1.5,10,5,9999,99999,9,999999999,0.0,999,999,99
2050,3,19,6,0,*?*?*?*?*?*?*?*?*?*?*?*?*?*?*?*?*?*?*?*?*?*?,6.5,5.6,93,102333,47,1370,304,0.0,0.0,0.0,0,0,0,0,220,0.5,9,5,9999,99999,9,999999999,0.0,999,999,99
2050,3,19,7,0,*?*?*?*?*?*?*?*?*?*?*?*?*?*?*?*?*?*?*?*?*?*?,6.6,5.8,93,102333,269,1379,296,107.2,196.2,68.9,11350,14500,8199,1304,223,2.6,7,4,9999,99999,9,999999999,0.0,999,999,99
2050,3,19,8,0,*?*?*?*?*?*?*?*?*?*?*?*?*?*?*?*?*?*?*?*?*?*?,6.5,5.3,91,102333,472,1380,300,183.7,135.4,137.4,20000,12811,15661,3126,227,0.5,8,4,9999,99999,9,999999999,0.0,999,999,99
2050,3,19,9,0,*?*?*?*?*?*?*?*?*?*?*?*?*?*?*?*?*?*?*?*?*?*?,8.7,6.7,86,102333,642,1380,302,343.0,330.3,189.3,36627,33760,21381,4163,230,1.0,6,3,9999,99999,9,999999999,0.0,999,999,99
2050,3,19,10,0,*?*?*?*?*?*?*?*?*?*?*?*?*?*?*?*?*?*?*?*?*?*?,9.8,6.4,79,102333,767,1379,310,377.3,242.2,242.6,40354,25475,26848,5821,233,1.0,7,4,9999,99999,9,999999999,0.0,999,999,99
2050,3,19,11,0,*?*?*?*?*?*?*?*?*?*?*?*?*?*?*?*?*?*?*?*?*?*?,11.1,5.3,67,102333,840,1380,325,266.1,58.1,230.7,29316,5861,25999,7722,237,1.0,9,5,9999,99999,9,999999999,0.0,999,999,99
2050,3,19,12,0,*?*?*?*?*?*?*?*?*?*?*?*?*?*?*?*?*?*?*?*?*?*?,11.5,5.3,65,102333,855,1380,322,359.4,146.2,268.8,39359,15353,30031,7393,240,1.0,8,4,9999,99999,9,999999999,0.0,999,999,99
2050,3,19,13,0,*?*?*?*?*?*?*?*?*?*?*?*?*?*?*?*?*?*?*?*?*?*?,11.0,4.8,65,102333,811,1380,319,339.2,145.4,253.7,37113,15203,28401,6768,233,1.5,8,4,9999,99999,9,999999999,0.0,999,999,99
2050,3,19,14,0,*?*?*?*?*?*?*?*?*?*?*?*?*?*?*?*?*?*?*?*?*?*?,11.4,4.8,63,102333,711,1380,326,221.5,57.1,192.0,24365,5678,21640,5975,227,2.6,9,5,9999,99999,9,999999999,0.0,999,999,99
2050,3,19,15,0,*?*?*?*?*?*?*?*?*?*?*?*?*?*?*?*?*?*?*?*?*?*?,11.3,5.8,69,102333,562,1379,312,295.2,324.5,162.9,31425,32193,18574,3446,220,1.5,6,3,9999,99999,9,999999999,0.0,999,999,99
2050,3,19,16,0,*?*?*?*?*?*?*?*?*?*?*?*?*?*?*?*?*?*?*?*?*?*?,11.3,6.6,72,102333,375,1381,317,164.4,216.2,105.7,17367,18716,12305,2092,213,3.1,7,4,9999,99999,9,999999999,0.0,999,999,99
2050,3,19,17,0,*?*?*?*?*?*?*?*?*?*?*?*?*?*?*?*?*?*?*?*?*?*?,11.2,6.6,72,102333,161,1379,321,41.2,88.9,30.8,4444,4790,3837,538,207,3.1,8,4,9999,99999,9,999999999,0.0,999,999,99
2050,3,19,18,0,*?*?*?*?*?*?*?*?*?*?*?*?*?*?*?*?*?*?*?*?*?*?,10.8,6.6,74,102333,0,-0,323,0.0,-0.0,0.0,0,0,0,0,200,2.1,9,5,9999,99999,9,999999999,0.0,999,999,99
2050,3,19,19,0,*?*?*?*?*?*?*?*?*?*?*?*?*?*?*?*?*?*?*?*?*?*?,9.9,6.2,77,102333,0,-0,323,0.0,-0.0,0.0,0,0,0,0,198,2.1,10,5,9999,99999,9,999999999,0.0,999,999,99
2050,3,19,20,0,*?*?*?*?*?*?*?*?*?*?*?*?*?*?*?*?*?*?*?*?*?*?,8.6,5.5,79,102333,0,-0,318,0.0,-0.0,0.0,0,0,0,0,197,1.0,10,5,9999,99999,9,999999999,0.0,999,999,99
2050,3,19,21,0,*?*?*?*?*?*?*?*?*?*?*?*?*?*?*?*?*?*?*?*?*?*?,8.5,4.8,77,102333,0,-0,317,0.0,-0.0,0.0,0,0,0,0,195,1.0,10,5,9999,99999,9,999999999,0.0,999,999,99
2050,3,19,22,0,*?*?*?*?*?*?*?*?*?*?*?*?*?*?*?*?*?*?*?*?*?*?,8.3,4.5,76,102333,0,-0,316,0.0,-0.0,0.0,0,0,0,0,193,0.5,10,5,9999,99999,9,999999999,0.0,999,999,99
2050,3,19,23,0,*?*?*?*?*?*?*?*?*?*?*?*?*?*?*?*?*?*?*?*?*?*?,8.0,5.3,82,102333,0,-0,315,0.0,-0.0,0.0,0,0,0,0,192,2.6,10,5,9999,99999,9,999999999,0.0,999,999,99
2050,3,19,24,0,*?*?*?*?*?*?*?*?*?*?*?*?*?*?*?*?*?*?*?*?*?*?,7.8,6.6,91,102333,0,-0,314,0.0,-0.0,0.0,0,0,0,0,280,1.0,10,5,9999,99999,9,999999999,0.0,999,999,99
2050,3,20,1,0,*?*?*?*?*?*?*?*?*?*?*?*?*?*?*?*?*?*?*?*?*?*?,7.0,4.8,86,101003,0,-0,311,0.0,-0.0,0.0,0,0,0,0,192,0.5,10,5,9999,99999,9,999999999,0.0,999,999,99
2050,3,20,2,0,*?*?*?*?*?*?*?*?*?*?*?*?*?*?*?*?*?*?*?*?*?*?,6.6,4.6,87,101003,0,-0,309,0.0,-0.0,0.0,0,0,0,0,193,2.1,10,5,9999,99999,9,999999999,0.0,999,999,99
2050,3,20,3,0,*?*?*?*?*?*?*?*?*?*?*?*?*?*?*?*?*?*?*?*?*?*?,6.6,5.0,89,101003,0,-0,309,0.0,-0.0,0.0,0,0,0,0,195,1.5,10,5,9999,99999,9,999999999,0.0,999,999,99
2050,3,20,4,0,*?*?*?*?*?*?*?*?*?*?*?*?*?*?*?*?*?*?*?*?*?*?,6.3,5.0,91,101003,0,-0,307,0.0,-0.0,0.0,0,0,0,0,197,1.0,10,5,9999,99999,9,999999999,0.0,999,999,99
2050,3,20,5,0,*?*?*?*?*?*?*?*?*?*?*?*?*?*?*?*?*?*?*?*?*?*?,6.0,3.6,84,101003,0,-0,306,0.0,-0.0,0.0,0,0,0,0,198,1.5,10,5,9999,99999,9,999999999,0.0,999,999,99
2050,3,20,6,0,*?*?*?*?*?*?*?*?*?*?*?*?*?*?*?*?*?*?*?*?*?*?,6.1,3.4,83,101003,56,1383,302,0.0,0.0,0.0,0,0,0,0,200,0.5,9,5,9999,99999,9,999999999,0.0,999,999,99
2050,3,20,7,0,*?*?*?*?*?*?*?*?*?*?*?*?*?*?*?*?*?*?*?*?*?*?,6.1,3.4,83,101003,277,1377,293,111.8,198.4,71.9,11829,14904,8530,1366,202,2.6,7,4,9999,99999,9,999999999,0.0,999,999,99
2050,3,20,8,0,*?*?*?*?*?*?*?*?*?*?*?*?*?*?*?*?*?*?*?*?*?*?,6.7,3.6,81,101003,480,1379,300,187.5,135.8,140.3,20417,12912,15978,3201,203,0.5,8,4,9999,99999,9,999999999,0.0,999,999,99
2050,3,20,9,0,*?*?*?*?*?*?*?*?*?*?*?*?*?*?*?*?*?*?*?*?*?*?,7.0,3.8,80,101003,650,1380,292,347.9,330.8,192.0,37164,33897,21667,4241,205,1.0,6,3,9999,99999,9,999999999,0.0,999,999,99
2050,3,20,10,0,*?*?*?*?*?*?*?*?*?*?*?*?*?*?*?*?*?*?*?*?*?*?,9.1,5.6,79,101003,775,1379,307,381.6,242.4,245.4,40829,25537,27131,5920,207,1.0,7,4,9999,99999,9,999999999,0.0,999,999,99
2050,3,20,11,0,*?*?*?*?*?*?*?*?*?*?*?*?*?*?*?*?*?*?*?*?*?*?,9.5,4.5,71,101003,847,1379,317,268.7,58.2,233.0,29610,5869,26257,7834,208,1.0,9,5,9999,99999,9,999999999,0.0,999,999,99
2050,3,20,12,0,*?*?*?*?*?*?*?*?*?*?*?*?*?*?*?*?*?*?*?*?*?*?,9.7,4.1,69,101003,862,1379,318,273.8,58.3,237.4,30169,5885,26749,8053,210,1.0,9,5,9999,99999,9,999999999,0.0,999,999,99
2050,3,20,13,0,*?*?*?*?*?*?*?*?*?*?*?*?*?*?*?*?*?*?*?*?*?*?,9.5,3.0,64,101003,817,1378,307,404.7,243.7,260.2,43386,25839,28640,6486,210,1.5,7,4,9999,99999,9,999999999,0.0,999,999,99
2050,3,20,14,0,*?*?*?*?*?*?*?*?*?*?*?*?*?*?*?*?*?*?*?*?*?*?,9.3,3.8,69,101003,717,1378,307,350.5,240.5,225.3,37400,25052,25074,5233,210,2.6,7,4,9999,99999,9,999999999,0.0,999,999,99
2050,3,20,15,0,*?*?*?*?*?*?*?*?*?*?*?*?*?*?*?*?*?*?*?*?*?*?,9.8,4.8,71,101003,569,1380,305,299.1,325.0,165.1,31857,32341,18810,3502,210,1.5,6,3,9999,99999,9,999999999,0.0,999,999,99
2050,3,20,16,0,*?*?*?*?*?*?*?*?*?*?*?*?*?*?*?*?*?*?*?*?*?*?,9.8,5.8,76,101003,381,1379,310,167.9,217.0,108.0,17733,18922,12550,2143,210,3.1,7,4,9999,99999,9,999999999,0.0,999,999,99
2050,3,20,17,0,*?*?*?*?*?*?*?*?*?*?*?*?*?*?*?*?*?*?*?*?*?*?,9.7,6.1,78,101003,167,1377,318,33.3,36.5,28.8,3721,2255,3466,604,210,3.1,9,5,9999,99999,9,999999999,0.0,999,999,99
2050,3,20,18,0,*?*?*?*?*?*?*?*?*?*?*?*?*?*?*?*?*?*?*?*?*?*?,8.7,5.0,77,101003,0,-0,314,0.0,-0.0,0.0,0,0,0,0,210,2.1,9,5,9999,99999,9,999999999,0.0,999,999,99
2050,3,20,19,0,*?*?*?*?*?*?*?*?*?*?*?*?*?*?*?*?*?*?*?*?*?*?,8.3,5.8,84,101003,0,-0,316,0.0,-0.0,0.0,0,0,0,0,215,2.1,10,5,9999,99999,9,999999999,0.0,999,999,99
2050,3,20,20,0,*?*?*?*?*?*?*?*?*?*?*?*?*?*?*?*?*?*?*?*?*?*?,7.7,5.6,87,101003,0,-0,314,0.0,-0.0,0.0,0,0,0,0,220,1.0,10,5,9999,99999,9,999999999,0.0,999,999,99
2050,3,20,21,0,*?*?*?*?*?*?*?*?*?*?*?*?*?*?*?*?*?*?*?*?*?*?,7.5,5.8,89,101003,0,-0,313,0.0,-0.0,0.0,0,0,0,0,225,1.0,10,5,9999,99999,9,999999999,0.0,999,999,99
2050,3,20,22,0,*?*?*?*?*?*?*?*?*?*?*?*?*?*?*?*?*?*?*?*?*?*?,6.9,5.3,90,101003,0,-0,310,0.0,-0.0,0.0,0,0,0,0,230,0.5,10,5,9999,99999,9,999999999,0.0,999,999,99
2050,3,20,23,0,*?*?*?*?*?*?*?*?*?*?*?*?*?*?*?*?*?*?*?*?*?*?,7.0,5.5,90,101003,0,-0,310,0.0,-0.0,0.0,0,0,0,0,235,2.6,10,5,9999,99999,9,999999999,0.0,999,999,99
2050,3,20,24,0,*?*?*?*?*?*?*?*?*?*?*?*?*?*?*?*?*?*?*?*?*?*?,7.7,5.0,83,101003,0,-0,314,0.0,-0.0,0.0,0,0,0,0,190,1.0,10,5,9999,99999,9,999999999,0.0,999,999,99
2050,3,21,1,0,*?*?*?*?*?*?*?*?*?*?*?*?*?*?*?*?*?*?*?*?*?*?,5.7,3.9,87,100573,0,-0,305,0.0,-0.0,0.0,0,0,0,0,240,0.5,10,5,9999,99999,9,999999999,0.0,999,999,99
2050,3,21,2,0,*?*?*?*?*?*?*?*?*?*?*?*?*?*?*?*?*?*?*?*?*?*?,4.5,3.2,89,100573,0,-0,300,0.0,-0.0,0.0,0,0,0,0,240,2.1,10,5,9999,99999,9,999999999,0.1,999,999,99
2050,3,21,3,0,*?*?*?*?*?*?*?*?*?*?*?*?*?*?*?*?*?*?*?*?*?*?,5.4,3.0,83,100573,0,-0,304,0.0,-0.0,0.0,0,0,0,0,240,1.5,10,5,9999,99999,9,999999999,0.1,999,999,99
2050,3,21,4,0,*?*?*?*?*?*?*?*?*?*?*?*?*?*?*?*?*?*?*?*?*?*?,4.9,2.3,81,100573,0,-0,302,0.0,-0.0,0.0,0,0,0,0,240,1.0,10,5,9999,99999,9,999999999,0.5,999,999,99
2050,3,21,5,0,*?*?*?*?*?*?*?*?*?*?*?*?*?*?*?*?*?*?*?*?*?*?,4.5,2.3,84,100573,0,-0,300,0.0,-0.0,0.0,0,0,0,0,240,1.5,10,5,9999,99999,9,999999999,0.0,999,999,99
2050,3,21,6,0,*?*?*?*?*?*?*?*?*?*?*?*?*?*?*?*?*?*?*?*?*?*?,4.4,3.2,90,100573,64,1371,290,0.0,0.0,0.0,0,0,0,0,240,0.5,8,4,9999,99999,9,999999999,0.0,999,999,99
2050,3,21,7,0,*?*?*?*?*?*?*?*?*?*?*?*?*?*?*?*?*?*?*?*?*?*?,4.3,2.9,88,100573,286,1379,290,98.5,119.7,73.7,10757,9502,8539,1588,237,2.6,8,4,9999,99999,9,999999999,0.0,999,999,99
2050,3,21,8,0,*?*?*?*?*?*?*?*?*?*?*?*?*?*?*?*?*?*?*?*?*?*?,6.1,3.4,81,100573,488,1378,298,191.4,136.2,143.1,20833,13009,16294,3275,233,0.5,8,4,9999,99999,9,999999999,0.0,999,999,99
2050,3,21,9,0,*?*?*?*?*?*?*?*?*?*?*?*?*?*?*?*?*?*?*?*?*?*?,7.9,4.5,78,100573,657,1377,306,269.1,142.2,201.3,29358,14458,22702,4932,230,1.0,8,4,9999,99999,9,999999999,0.1,999,999,99
2050,3,21,10,0,*?*?*?*?*?*?*?*?*?*?*?*?*?*?*?*?*?*?*?*?*?*?,9.3,4.6,71,100573,782,1378,312,326.5,144.9,244.2,35702,15089,27377,6401,227,1.0,8,4,9999,99999,9,999999999,0.1,999,999,99
2050,3,21,11,0,*?*?*?*?*?*?*?*?*?*?*?*?*?*?*?*?*?*?*?*?*?*?,10.3,4.3,65,100573,854,1378,316,359.6,146.2,269.0,39380,15346,30052,7399,223,1.0,8,4,9999,99999,9,999999999,0.1,999,999,99
2050,3,21,12,0,*?*?*?*?*?*?*?*?*?*?*?*?*?*?*?*?*?*?*?*?*?*?,11.2,2.7,54,100573,869,1379,325,276.3,58.3,239.6,30453,5891,26999,8165,220,1.0,9,5,9999,99999,9,999999999,0.1,999,999,99
2050,3,21,13,0,*?*?*?*?*?*?*?*?*?*?*?*?*?*?*?*?*?*?*?*?*?*?,11.5,2.3,52,100573,824,1378,321,345.7,145.7,258.6,37844,15210,28967,6963,223,1.5,8,4,9999,99999,9,999999999,0.6,999,999,99
2050,3,21,14,0,*?*?*?*?*?*?*?*?*?*?*?*?*?*?*?*?*?*?*?*?*?*?,11.5,2.9,55,100573,724,1378,331,130.2,0.0,130.2,15416,0,15473,5900,227,2.6,10,5,9999,99999,9,999999999,0.1,999,999,99
2050,3,21,15,0,*?*?*?*?*?*?*?*?*?*?*?*?*?*?*?*?*?*?*?*?*?*?,11.6,1.9,50,100573,575,1379,327,174.5,55.6,151.3,19174,5376,17060,4398,230,1.5,9,5,9999,99999,9,999999999,0.0,999,999,99
2050,3,21,16,0,*?*?*?*?*?*?*?*?*?*?*?*?*?*?*?*?*?*?*?*?*?*?,11.3,2.7,55,100573,387,1378,320,145.0,130.1,108.5,15791,11595,12440,2404,233,3.1,8,4,9999,99999,9,999999999,0.0,999,999,99
2050,3,21,17,0,*?*?*?*?*?*?*?*?*?*?*?*?*?*?*?*?*?*?*?*?*?*?,11.2,3.9,60,100573,173,1374,325,35.4,37.4,30.7,3958,2356,3686,645,237,3.1,9,5,9999,99999,9,999999999,0.2,999,999,99
2050,3,21,18,0,*?*?*?*?*?*?*?*?*?*?*?*?*?*?*?*?*?*?*?*?*?*?,10.1,3.8,64,100573,0,-0,325,0.0,-0.0,0.0,0,0,0,0,240,2.1,10,5,9999,99999,9,999999999,0.1,999,999,99
2050,3,21,19,0,*?*?*?*?*?*?*?*?*?*?*?*?*?*?*?*?*?*?*?*?*?*?,8.6,4.1,72,100573,0,-0,318,0.0,-0.0,0.0,0,0,0,0,240,2.1,10,5,9999,99999,9,999999999,0.0,999,999,99
2050,3,21,20,0,*?*?*?*?*?*?*?*?*?*?*?*?*?*?*?*?*?*?*?*?*?*?,8.4,3.8,71,100573,0,-0,317,0.0,-0.0,0.0,0,0,0,0,240,1.0,10,5,9999,99999,9,999999999,1.0,999,999,99
2050,3,21,21,0,*?*?*?*?*?*?*?*?*?*?*?*?*?*?*?*?*?*?*?*?*?*?,7.8,4.3,77,100573,0,-0,314,0.0,-0.0,0.0,0,0,0,0,240,1.0,10,5,9999,99999,9,999999999,3.0,999,999,99
2050,3,21,22,0,*?*?*?*?*?*?*?*?*?*?*?*?*?*?*?*?*?*?*?*?*?*?,6.6,4.3,84,100573,0,-0,309,0.0,-0.0,0.0,0,0,0,0,240,0.5,10,5,9999,99999,9,999999999,2.7,999,999,99
2050,3,21,23,0,*?*?*?*?*?*?*?*?*?*?*?*?*?*?*?*?*?*?*?*?*?*?,6.6,3.6,80,100573,0,-0,309,0.0,-0.0,0.0,0,0,0,0,240,2.6,10,5,9999,99999,9,999999999,2.7,999,999,99
2050,3,21,24,0,*?*?*?*?*?*?*?*?*?*?*?*?*?*?*?*?*?*?*?*?*?*?,7.1,4.8,83,100573,0,-0,311,0.0,-0.0,0.0,0,0,0,0,240,1.0,10,5,9999,99999,9,999999999,0.0,999,999,99
2050,3,22,1,0,*?*?*?*?*?*?*?*?*?*?*?*?*?*?*?*?*?*?*?*?*?*?,6.1,1.7,72,100000,0,-0,307,0.0,-0.0,0.0,0,0,0,0,240,0.5,10,5,9999,99999,9,999999999,3.0,999,999,99
2050,3,22,2,0,*?*?*?*?*?*?*?*?*?*?*?*?*?*?*?*?*?*?*?*?*?*?,5.8,0.8,68,100000,0,-0,306,0.0,-0.0,0.0,0,0,0,0,240,2.1,10,5,9999,99999,9,999999999,2.9,999,999,99
2050,3,22,3,0,*?*?*?*?*?*?*?*?*?*?*?*?*?*?*?*?*?*?*?*?*?*?,4.9,1.0,74,100000,0,-0,302,0.0,-0.0,0.0,0,0,0,0,240,1.5,10,5,9999,99999,9,999999999,1.6,999,999,99
2050,3,22,4,0,*?*?*?*?*?*?*?*?*?*?*?*?*?*?*?*?*?*?*?*?*?*?,4.7,0.2,70,100000,0,-0,301,0.0,-0.0,0.0,0,0,0,0,240,1.0,10,5,9999,99999,9,999999999,0.3,999,999,99
2050,3,22,5,0,*?*?*?*?*?*?*?*?*?*?*?*?*?*?*?*?*?*?*?*?*?*?,4.4,-0.2,69,100000,0,-0,300,0.0,-0.0,0.0,0,0,0,0,240,1.5,10,5,9999,99999,9,999999999,0.2,999,999,99
2050,3,22,6,0,*?*?*?*?*?*?*?*?*?*?*?*?*?*?*?*?*?*?*?*?*?*?,4.2,-0.8,68,100000,73,1381,289,0.7,3.5,0.6,106,125,123,9,240,0.5,8,4,9999,99999,9,999999999,0.6,999,999,99
2050,3,22,7,0,*?*?*?*?*?*?*?*?*?*?*?*?*?*?*?*?*?*?*?*?*?*?,5.0,-0.0,68,100000,294,1377,303,44.5,0.0,44.5,5184,0,5195,1747,238,2.6,10,5,9999,99999,9,999999999,0.0,999,999,99
2050,3,22,8,0,*?*?*?*?*?*?*?*?*?*?*?*?*?*?*?*?*?*?*?*?*?*?,5.7,0.6,68,100000,496,1377,295,195.2,136.6,146.0,21248,13103,16609,3350,237,0.5,8,4,9999,99999,9,999999999,0.0,999,999,99
2050,3,22,9,0,*?*?*?*?*?*?*?*?*?*?*?*?*?*?*?*?*?*?*?*?*?*?,8.2,1.0,59,100000,665,1377,296,357.7,331.8,197.4,38229,34137,22239,4401,235,1.0,6,3,9999,99999,9,999999999,0.1,999,999,99
2050,3,22,10,0,*?*?*?*?*?*?*?*?*?*?*?*?*?*?*?*?*?*?*?*?*?*?,9.4,1.0,54,100000,790,1378,301,432.7,338.1,238.9,46509,35711,26540,5775,233,1.0,6,3,9999,99999,9,999999999,0.1,999,999,99
2050,3,22,11,0,*?*?*?*?*?*?*?*?*?*?*?*?*?*?*?*?*?*?*?*?*?*?,10.1,0.8,51,100000,861,1377,304,475.9,340.9,262.7,51321,36350,28964,6740,232,1.0,6,3,9999,99999,9,999999999,0.1,999,999,99
2050,3,22,12,0,*?*?*?*?*?*?*?*?*?*?*?*?*?*?*?*?*?*?*?*?*?*?,11.5,0.8,46,100000,875,1377,304,516.3,426.5,245.2,54302,43837,28569,6165,230,1.0,5,3,9999,99999,9,999999999,0.0,999,999,99
2050,3,22,13,0,*?*?*?*?*?*?*?*?*?*?*?*?*?*?*?*?*?*?*?*?*?*?,11.1,-0.6,43,100000,831,1378,313,412.3,244.1,265.1,44230,25929,29133,6684,235,1.5,7,4,9999,99999,9,999999999,0.0,999,999,99
2050,3,22,14,0,*?*?*?*?*?*?*?*?*?*?*?*?*?*?*?*?*?*?*?*?*?*?,11.6,0.8,46,100000,730,1377,316,357.8,240.9,230.1,38208,25132,25595,5389,240,2.6,7,4,9999,99999,9,999999999,0.3,999,999,99
2050,3,22,15,0,*?*?*?*?*?*?*?*?*?*?*?*?*?*?*?*?*?*?*?*?*?*?,11.5,-1.1,40,100000,581,1377,320,234.2,139.9,175.2,25542,13817,19908,4151,245,1.5,8,4,9999,99999,9,999999999,1.5,999,999,99
2050,3,22,16,0,*?*?*?*?*?*?*?*?*?*?*?*?*?*?*?*?*?*?*?*?*?*?,11.3,0.6,46,100000,393,1377,331,64.3,0.0,64.3,7492,0,7511,2601,250,3.1,10,5,9999,99999,9,999999999,1.0,999,999,99
2050,3,22,17,0,*?*?*?*?*?*?*?*?*?*?*?*?*?*?*?*?*?*?*?*?*?*?,10.7,0.8,49,100000,180,1380,323,37.6,38.3,32.6,4196,2459,3904,685,255,3.1,9,5,9999,99999,9,999999999,0.1,999,999,99
2050,3,22,18,0,*?*?*?*?*?*?*?*?*?*?*?*?*?*?*?*?*?*?*?*?*?*?,9.8,2.1,57,100000,0,-0,324,0.0,-0.0,0.0,0,0,0,0,260,2.1,10,5,9999,99999,9,999999999,0.3,999,999,99
2050,3,22,19,0,*?*?*?*?*?*?*?*?*?*?*?*?*?*?*?*?*?*?*?*?*?*?,8.9,0.8,56,100000,0,-0,320,0.0,-0.0,0.0,0,0,0,0,258,2.1,10,5,9999,99999,9,999999999,0.3,999,999,99
2050,3,22,20,0,*?*?*?*?*?*?*?*?*?*?*?*?*?*?*?*?*?*?*?*?*?*?,7.5,1.9,66,100000,0,-0,313,0.0,-0.0,0.0,0,0,0,0,257,1.0,10,5,9999,99999,9,999999999,0.3,999,999,99
2050,3,22,21,0,*?*?*?*?*?*?*?*?*?*?*?*?*?*?*?*?*?*?*?*?*?*?,7.3,2.5,70,100000,0,-0,312,0.0,-0.0,0.0,0,0,0,0,255,1.0,10,5,9999,99999,9,999999999,0.3,999,999,99
2050,3,22,22,0,*?*?*?*?*?*?*?*?*?*?*?*?*?*?*?*?*?*?*?*?*?*?,6.5,2.5,74,100000,0,-0,309,0.0,-0.0,0.0,0,0,0,0,253,0.5,10,5,9999,99999,9,999999999,0.0,999,999,99
2050,3,22,23,0,*?*?*?*?*?*?*?*?*?*?*?*?*?*?*?*?*?*?*?*?*?*?,6.6,2.9,75,100000,0,-0,309,0.0,-0.0,0.0,0,0,0,0,252,2.6,10,5,9999,99999,9,999999999,0.0,999,999,99
2050,3,22,24,0,*?*?*?*?*?*?*?*?*?*?*?*?*?*?*?*?*?*?*?*?*?*?,6.5,2.7,75,100000,0,-0,309,0.0,-0.0,0.0,0,0,0,0,240,1.0,10,5,9999,99999,9,999999999,3.1,999,999,99
2050,3,23,1,0,*?*?*?*?*?*?*?*?*?*?*?*?*?*?*?*?*?*?*?*?*?*?,6.6,4.6,87,100888,0,-0,309,0.0,-0.0,0.0,0,0,0,0,247,0.5,10,5,9999,99999,9,999999999,0.0,999,999,99
2050,3,23,2,0,*?*?*?*?*?*?*?*?*?*?*?*?*?*?*?*?*?*?*?*?*?*?,6.6,5.5,93,100888,0,-0,309,0.0,-0.0,0.0,0,0,0,0,243,2.1,10,5,9999,99999,9,999999999,0.0,999,999,99
2050,3,23,3,0,*?*?*?*?*?*?*?*?*?*?*?*?*?*?*?*?*?*?*?*?*?*?,6.2,5.5,95,100888,0,-0,307,0.0,-0.0,0.0,0,0,0,0,240,1.5,10,5,9999,99999,9,999999999,0.0,999,999,99
2050,3,23,4,0,*?*?*?*?*?*?*?*?*?*?*?*?*?*?*?*?*?*?*?*?*?*?,5.8,5.8,100,100888,0,-0,305,0.0,-0.0,0.0,0,0,0,0,237,1.0,10,5,9999,99999,9,999999999,0.0,999,999,99
2050,3,23,5,0,*?*?*?*?*?*?*?*?*?*?*?*?*?*?*?*?*?*?*?*?*?*?,5.3,5.3,100,100888,0,-0,303,0.0,-0.0,0.0,0,0,0,0,233,1.5,10,5,9999,99999,9,999999999,0.0,999,999,99
2050,3,23,6,0,*?*?*?*?*?*?*?*?*?*?*?*?*?*?*?*?*?*?*?*?*?*?,5.8,5.6,99,100888,81,1372,297,4.7,19.9,3.5,575,754,621,56,230,0.5,8,4,9999,99999,9,999999999,0.0,999,999,99
2050,3,23,7,0,*?*?*?*?*?*?*?*?*?*?*?*?*?*?*?*?*?*?*?*?*?*?,6.1,5.9,98,100888,302,1375,290,139.3,284.1,76.9,14409,22143,9891,1416,238,2.6,6,3,9999,99999,9,999999999,0.0,999,999,99
2050,3,23,8,0,*?*?*?*?*?*?*?*?*?*?*?*?*?*?*?*?*?*?*?*?*?*?,7.9,6.2,89,100888,504,1377,306,199.0,137.0,148.8,21663,13194,16924,3425,247,0.5,8,4,9999,99999,9,999999999,0.0,999,999,99
2050,3,23,9,0,*?*?*?*?*?*?*?*?*?*?*?*?*?*?*?*?*?*?*?*?*?*?,9.8,6.7,81,100888,673,1377,315,276.6,142.6,206.9,30174,14563,23303,5107,255,1.0,8,4,9999,99999,9,999999999,0.0,999,999,99
2050,3,23,10,0,*?*?*?*?*?*?*?*?*?*?*?*?*?*?*?*?*?*?*?*?*?*?,11.3,7.0,75,100888,797,1376,317,394.4,243.1,253.6,42234,25708,27959,6229,263,1.0,7,4,9999,99999,9,999999999,0.0,999,999,99
2050,3,23,11,0,*?*?*?*?*?*?*?*?*?*?*?*?*?*?*?*?*?*?*?*?*?*?,12.0,7.4,73,100888,868,1376,329,276.6,58.3,239.8,30482,5894,27023,8174,272,1.0,9,5,9999,99999,9,999999999,0.0,999,999,99
2050,3,23,12,0,*?*?*?*?*?*?*?*?*?*?*?*?*?*?*?*?*?*?*?*?*?*?,13.0,7.6,69,100888,882,1376,329,372.8,146.6,278.8,40843,15439,31102,7840,280,1.0,8,4,9999,99999,9,999999999,0.0,999,999,99
2050,3,23,13,0,*?*?*?*?*?*?*?*?*?*?*?*?*?*?*?*?*?*?*?*?*?*?,13.5,7.7,67,100888,837,1377,332,352.1,145.9,263.3,38538,15300,29435,7160,285,1.5,8,4,9999,99999,9,999999999,0.0,999,999,99
2050,3,23,14,0,*?*?*?*?*?*?*?*?*?*?*?*?*?*?*?*?*?*?*?*?*?*?,13.5,7.6,67,100888,736,1376,336,230.8,57.4,200.1,25399,5723,22550,6315,290,2.6,9,5,9999,99999,9,999999999,0.0,999,999,99
2050,3,23,15,0,*?*?*?*?*?*?*?*?*?*?*?*?*?*?*?*?*?*?*?*?*?*?,13.6,7.4,66,100888,587,1376,336,179.0,55.8,155.2,19670,5412,17497,4538,295,1.5,9,5,9999,99999,9,999999999,0.0,999,999,99
2050,3,23,16,0,*?*?*?*?*?*?*?*?*?*?*?*?*?*?*?*?*?*?*?*?*?*?,13.5,7.4,66,100888,399,1376,332,150.8,131.1,112.8,16422,11803,12924,2510,300,3.1,8,4,9999,99999,9,999999999,0.0,999,999,99
2050,3,23,17,0,*?*?*?*?*?*?*?*?*?*?*?*?*?*?*?*?*?*?*?*?*?*?,13.3,8.0,70,100888,186,1378,331,52.7,98.4,39.4,5648,5843,4840,706,305,3.1,8,4,9999,99999,9,999999999,0.0,999,999,99
2050,3,23,18,0,*?*?*?*?*?*?*?*?*?*?*?*?*?*?*?*?*?*?*?*?*?*?,12.2,7.9,74,100888,0,-0,334,0.0,-0.0,0.0,0,0,0,0,310,2.1,10,5,9999,99999,9,999999999,0.0,999,999,99
2050,3,23,19,0,*?*?*?*?*?*?*?*?*?*?*?*?*?*?*?*?*?*?*?*?*?*?,10.7,8.0,83,100888,0,-0,327,0.0,-0.0,0.0,0,0,0,0,308,2.1,10,5,9999,99999,9,999999999,0.0,999,999,99
2050,3,23,20,0,*?*?*?*?*?*?*?*?*?*?*?*?*?*?*?*?*?*?*?*?*?*?,9.1,7.3,88,100888,0,-0,320,0.0,-0.0,0.0,0,0,0,0,307,1.0,10,5,9999,99999,9,999999999,0.0,999,999,99
2050,3,23,21,0,*?*?*?*?*?*?*?*?*?*?*?*?*?*?*?*?*?*?*?*?*?*?,8.5,7.9,95,100888,0,-0,317,0.0,-0.0,0.0,0,0,0,0,305,1.0,10,5,9999,99999,9,999999999,0.0,999,999,99
2050,3,23,22,0,*?*?*?*?*?*?*?*?*?*?*?*?*?*?*?*?*?*?*?*?*?*?,8.0,8.0,100,100888,0,-0,314,0.0,-0.0,0.0,0,0,0,0,303,0.5,10,5,9999,99999,9,999999999,0.0,999,999,99
2050,3,23,23,0,*?*?*?*?*?*?*?*?*?*?*?*?*?*?*?*?*?*?*?*?*?*?,7.2,7.3,100,100888,0,-0,311,0.0,-0.0,0.0,0,0,0,0,302,2.6,10,5,9999,99999,9,999999999,0.0,999,999,99
2050,3,23,24,0,*?*?*?*?*?*?*?*?*?*?*?*?*?*?*?*?*?*?*?*?*?*?,6.7,3.8,82,100888,0,-0,309,0.0,-0.0,0.0,0,0,0,0,250,1.0,10,5,9999,99999,9,999999999,0.0,999,999,99
2050,3,24,1,0,*?*?*?*?*?*?*?*?*?*?*?*?*?*?*?*?*?*?*?*?*?*?,5.0,3.4,88,101202,0,-0,302,0.0,-0.0,0.0,0,0,0,0,265,0.5,10,5,9999,99999,9,999999999,0.0,999,999,99
2050,3,24,2,0,*?*?*?*?*?*?*?*?*?*?*?*?*?*?*?*?*?*?*?*?*?*?,4.1,1.0,80,101202,0,-0,299,0.0,-0.0,0.0,0,0,0,0,230,2.1,10,5,9999,99999,9,999999999,0.0,999,999,99
2050,3,24,3,0,*?*?*?*?*?*?*?*?*?*?*?*?*?*?*?*?*?*?*?*?*?*?,3.3,0.6,81,101202,0,-0,295,0.0,-0.0,0.0,0,0,0,0,195,1.5,10,5,9999,99999,9,999999999,0.0,999,999,99
2050,3,24,4,0,*?*?*?*?*?*?*?*?*?*?*?*?*?*?*?*?*?*?*?*?*?*?,2.4,-0.2,82,101202,0,-0,291,0.0,-0.0,0.0,0,0,0,0,160,1.0,10,5,9999,99999,9,999999999,0.0,999,999,99
2050,3,24,5,0,*?*?*?*?*?*?*?*?*?*?*?*?*?*?*?*?*?*?*?*?*?*?,2.7,0.2,82,101202,0,-0,293,0.0,-0.0,0.0,0,0,0,0,125,1.5,10,5,9999,99999,9,999999999,0.0,999,999,99
2050,3,24,6,0,*?*?*?*?*?*?*?*?*?*?*?*?*?*?*?*?*?*?*?*?*?*?,3.1,0.2,81,101202,90,1380,244,12.8,137.6,3.8,1407,8190,676,143,90,0.5,0,0,9999,99999,9,999999999,0.0,999,999,99
2050,3,24,7,0,*?*?*?*?*?*?*?*?*?*?*?*?*?*?*?*?*?*?*?*?*?*?,2.7,-0.4,79,101202,310,1374,242,164.9,511.6,49.5,17120,41245,7507,922,100,2.6,0,0,9999,99999,9,999999999,0.0,999,999,99
2050,3,24,8,0,*?*?*?*?*?*?*?*?*?*?*?*?*?*?*?*?*?*?*?*?*?*?,5.4,1.5,74,101202,512,1376,255,303.8,571.4,91.1,31519,53247,13025,1757,110,0.5,0,0,9999,99999,9,999999999,0.0,999,999,99
2050,3,24,9,0,*?*?*?*?*?*?*?*?*?*?*?*?*?*?*?*?*?*?*?*?*?*?,7.3,1.9,67,101202,680,1375,262,419.8,594.2,125.9,43737,58236,17288,2626,120,1.0,0,0,9999,99999,9,999999999,0.0,999,999,99
2050,3,24,10,0,*?*?*?*?*?*?*?*?*?*?*?*?*?*?*?*?*?*?*?*?*?*?,9.8,3.6,64,101202,804,1375,275,505.2,604.9,151.6,52839,60408,20229,3474,130,1.0,0,0,9999,99999,9,999999999,0.0,999,999,99
2050,3,24,11,0,*?*?*?*?*?*?*?*?*?*?*?*?*?*?*?*?*?*?*?*?*?*?,10.9,4.6,64,101202,875,1375,282,554.2,609.7,166.3,58098,61296,21839,4097,140,1.0,0,0,9999,99999,9,999999999,0.0,999,999,99
2050,3,24,12,0,*?*?*?*?*?*?*?*?*?*?*?*?*?*?*?*?*?*?*?*?*?*?,12.4,5.1,60,101202,889,1376,289,563.4,610.5,169.0,59090,61442,22138,4230,150,1.0,0,0,9999,99999,9,999999999,0.0,999,999,99
2050,3,24,13,0,*?*?*?*?*?*?*?*?*?*?*?*?*?*?*?*?*?*?*?*?*?*?,12.5,5.0,59,101202,843,1375,298,530.6,581.6,174.0,55213,58046,22590,4086,150,1.5,2,1,9999,99999,9,999999999,0.0,999,999,99
2050,3,24,14,0,*?*?*?*?*?*?*?*?*?*?*?*?*?*?*?*?*?*?*?*?*?*?,12.7,4.5,56,101202,743,1377,298,461.3,574.3,151.3,47853,56641,20107,3246,150,2.6,2,1,9999,99999,9,999999999,0.0,999,999,99
2050,3,24,15,0,*?*?*?*?*?*?*?*?*?*?*?*?*?*?*?*?*?*?*?*?*?*?,12.5,4.6,58,101202,593,1375,302,355.5,525.2,129.0,37868,51254,16416,2546,150,1.5,3,2,9999,99999,9,999999999,0.0,999,999,99
2050,3,24,16,0,*?*?*?*?*?*?*?*?*?*?*?*?*?*?*?*?*?*?*?*?*?*?,12.5,3.9,55,101202,405,1375,311,214.8,382.8,102.0,22347,33530,12959,1915,150,3.1,5,3,9999,99999,9,999999999,0.0,999,999,99
2050,3,24,17,0,*?*?*?*?*?*?*?*?*?*?*?*?*?*?*?*?*?*?*?*?*?*?,12.6,4.1,55,101202,192,1376,302,82.3,375.6,29.9,8530,24878,4670,552,150,3.1,3,2,9999,99999,9,999999999,0.0,999,999,99
2050,3,24,18,0,*?*?*?*?*?*?*?*?*?*?*?*?*?*?*?*?*?*?*?*?*?*?,10.7,4.5,64,101202,0,-0,327,0.0,-0.0,0.0,0,0,0,0,150,2.1,10,5,9999,99999,9,999999999,0.0,999,999,99
2050,3,24,19,0,*?*?*?*?*?*?*?*?*?*?*?*?*?*?*?*?*?*?*?*?*?*?,8.7,3.9,71,101202,0,-0,318,0.0,-0.0,0.0,0,0,0,0,147,2.1,10,5,9999,99999,9,999999999,0.0,999,999,99
2050,3,24,20,0,*?*?*?*?*?*?*?*?*?*?*?*?*?*?*?*?*?*?*?*?*?*?,7.1,3.2,75,101202,0,-0,311,0.0,-0.0,0.0,0,0,0,0,143,1.0,10,5,9999,99999,9,999999999,0.0,999,999,99
2050,3,24,21,0,*?*?*?*?*?*?*?*?*?*?*?*?*?*?*?*?*?*?*?*?*?*?,6.5,2.9,77,101202,0,-0,309,0.0,-0.0,0.0,0,0,0,0,140,1.0,10,5,9999,99999,9,999999999,0.0,999,999,99
2050,3,24,22,0,*?*?*?*?*?*?*?*?*?*?*?*?*?*?*?*?*?*?*?*?*?*?,5.6,2.9,81,101202,0,-0,305,0.0,-0.0,0.0,0,0,0,0,137,0.5,10,5,9999,99999,9,999999999,0.0,999,999,99
2050,3,24,23,0,*?*?*?*?*?*?*?*?*?*?*?*?*?*?*?*?*?*?*?*?*?*?,5.1,2.5,82,101202,0,-0,303,0.0,-0.0,0.0,0,0,0,0,133,2.6,10,5,9999,99999,9,999999999,0.0,999,999,99
2050,3,24,24,0,*?*?*?*?*?*?*?*?*?*?*?*?*?*?*?*?*?*?*?*?*?*?,6.4,5.5,92,101202,0,-0,308,0.0,-0.0,0.0,0,0,0,0,300,1.0,10,5,9999,99999,9,999999999,0.0,999,999,99
2050,3,25,1,0,*?*?*?*?*?*?*?*?*?*?*?*?*?*?*?*?*?*?*?*?*?*?,3.8,2.3,90,100820,0,-0,297,0.0,-0.0,0.0,0,0,0,0,128,0.5,10,5,9999,99999,9,999999999,0.0,999,999,99
2050,3,25,2,0,*?*?*?*?*?*?*?*?*?*?*?*?*?*?*?*?*?*?*?*?*?*?,3.0,2.1,93,100820,0,-0,294,0.0,-0.0,0.0,0,0,0,0,127,2.1,10,5,9999,99999,9,999999999,0.0,999,999,99
2050,3,25,3,0,*?*?*?*?*?*?*?*?*?*?*?*?*?*?*?*?*?*?*?*?*?*?,2.3,2.3,100,100820,0,-0,291,0.0,-0.0,0.0,0,0,0,0,125,1.5,10,5,9999,99999,9,999999999,2.8,999,999,99
2050,3,25,4,0,*?*?*?*?*?*?*?*?*?*?*?*?*?*?*?*?*?*?*?*?*?*?,2.8,2.9,100,100820,0,-0,293,0.0,-0.0,0.0,0,0,0,0,123,1.0,10,5,9999,99999,9,999999999,2.8,999,999,99
2050,3,25,5,0,*?*?*?*?*?*?*?*?*?*?*?*?*?*?*?*?*?*?*?*?*?*?,3.3,3.4,100,100820,0,-0,295,0.0,-0.0,0.0,0,0,0,0,122,1.5,10,5,9999,99999,9,999999999,2.9,999,999,99
2050,3,25,6,0,*?*?*?*?*?*?*?*?*?*?*?*?*?*?*?*?*?*?*?*?*?*?,2.9,2.9,100,100820,98,1373,293,5.4,0.0,5.4,678,-0,677,218,120,0.5,10,5,9999,99999,9,999999999,1.6,999,999,99
2050,3,25,7,0,*?*?*?*?*?*?*?*?*?*?*?*?*?*?*?*?*?*?*?*?*?*?,3.2,3.2,100,100820,319,1376,294,49.5,0.0,49.5,5767,0,5780,1958,102,2.6,10,5,9999,99999,9,999999999,0.6,999,999,99
2050,3,25,8,0,*?*?*?*?*?*?*?*?*?*?*?*?*?*?*?*?*?*?*?*?*?*?,4.6,4.6,100,100820,520,1375,300,89.7,0.0,89.7,10510,0,10542,3794,83,0.5,10,5,9999,99999,9,999999999,0.0,999,999,99
2050,3,25,9,0,*?*?*?*?*?*?*?*?*?*?*?*?*?*?*?*?*?*?*?*?*?*?,6.2,5.0,92,100820,688,1375,307,123.3,0.0,123.3,14574,0,14627,5526,65,1.0,10,5,9999,99999,9,999999999,0.0,999,999,99
2050,3,25,10,0,*?*?*?*?*?*?*?*?*?*?*?*?*?*?*?*?*?*?*?*?*?*?,8.2,5.3,82,100820,812,1376,316,148.1,0.0,148.1,17623,0,17694,6896,47,1.0,10,5,9999,99999,9,999999999,0.0,999,999,99
2050,3,25,11,0,*?*?*?*?*?*?*?*?*?*?*?*?*?*?*?*?*?*?*?*?*?*?,9.5,4.5,71,100820,882,1375,322,162.2,0.0,162.2,19389,0,19471,7703,28,1.0,10,5,9999,99999,9,999999999,0.0,999,999,99
2050,3,25,12,0,*?*?*?*?*?*?*?*?*?*?*?*?*?*?*?*?*?*?*?*?*?*?,10.7,4.1,64,100820,895,1375,327,164.8,0.0,164.8,19716,0,19800,7853,10,1.0,10,5,9999,99999,9,999999999,0.0,999,999,99
2050,3,25,13,0,*?*?*?*?*?*?*?*?*?*?*?*?*?*?*?*?*?*?*?*?*?*?,10.9,3.8,62,100820,850,1375,328,155.7,0.0,155.7,18570,0,18647,7330,18,1.5,10,5,9999,99999,9,999999999,0.5,999,999,99
2050,3,25,14,0,*?*?*?*?*?*?*?*?*?*?*?*?*?*?*?*?*?*?*?*?*?*?,10.9,4.3,64,100820,749,1375,328,135.5,0.0,135.5,16065,0,16127,6190,27,2.6,10,5,9999,99999,9,999999999,0.2,999,999,99
2050,3,25,15,0,*?*?*?*?*?*?*?*?*?*?*?*?*?*?*?*?*?*?*?*?*?*?,11.0,3.9,62,100820,599,1375,329,105.6,0.0,105.6,12417,0,12458,4591,35,1.5,10,5,9999,99999,9,999999999,0.0,999,999,99
2050,3,25,16,0,*?*?*?*?*?*?*?*?*?*?*?*?*?*?*?*?*?*?*?*?*?*?,10.9,4.1,63,100820,411,1374,328,68.0,0.0,68.0,7936,0,7957,2770,43,3.1,10,5,9999,99999,9,999999999,0.0,999,999,99
2050,3,25,17,0,*?*?*?*?*?*?*?*?*?*?*?*?*?*?*?*?*?*?*?*?*?*?,10.7,5.1,69,100820,198,1375,327,25.4,0.0,25.4,2983,0,2987,982,52,3.1,10,5,9999,99999,9,999999999,0.0,999,999,99
2050,3,25,18,0,*?*?*?*?*?*?*?*?*?*?*?*?*?*?*?*?*?*?*?*?*?*?,8.7,4.5,75,100820,0,-0,318,0.0,-0.0,0.0,0,0,0,0,60,2.1,10,5,9999,99999,9,999999999,0.0,999,999,99
2050,3,25,19,0,*?*?*?*?*?*?*?*?*?*?*?*?*?*?*?*?*?*?*?*?*?*?,7.5,3.8,77,100820,0,-0,313,0.0,-0.0,0.0,0,0,0,0,110,2.1,10,5,9999,99999,9,999999999,0.0,999,999,99
2050,3,25,20,0,*?*?*?*?*?*?*?*?*?*?*?*?*?*?*?*?*?*?*?*?*?*?,6.7,3.2,79,100820,0,-0,310,0.0,-0.0,0.0,0,0,0,0,160,1.0,10,5,9999,99999,9,999999999,0.0,999,999,99
2050,3,25,21,0,*?*?*?*?*?*?*?*?*?*?*?*?*?*?*?*?*?*?*?*?*?*?,6.0,2.7,79,100820,0,-0,307,0.0,-0.0,0.0,0,0,0,0,210,1.0,10,5,9999,99999,9,999999999,0.0,999,999,99
2050,3,25,22,0,*?*?*?*?*?*?*?*?*?*?*?*?*?*?*?*?*?*?*?*?*?*?,5.2,2.3,82,100820,0,-0,303,0.0,-0.0,0.0,0,0,0,0,260,0.5,10,5,9999,99999,9,999999999,0.0,999,999,99
2050,3,25,23,0,*?*?*?*?*?*?*?*?*?*?*?*?*?*?*?*?*?*?*?*?*?*?,4.9,1.3,77,100820,0,-0,302,0.0,-0.0,0.0,0,0,0,0,310,2.6,10,5,9999,99999,9,999999999,0.0,999,999,99
2050,3,25,24,0,*?*?*?*?*?*?*?*?*?*?*?*?*?*?*?*?*?*?*?*?*?*?,4.6,2.3,85,100820,0,-0,301,0.0,-0.0,0.0,0,0,0,0,130,1.0,10,5,9999,99999,9,999999999,0.0,999,999,99
2050,3,26,1,0,*?*?*?*?*?*?*?*?*?*?*?*?*?*?*?*?*?*?*?*?*?*?,4.1,1.7,84,101808,0,-0,298,0.0,-0.0,0.0,0,0,0,0,358,0.5,10,5,9999,99999,9,999999999,0.0,999,999,99
2050,3,26,2,0,*?*?*?*?*?*?*?*?*?*?*?*?*?*?*?*?*?*?*?*?*?*?,3.8,1.9,87,101808,0,-0,297,0.0,-0.0,0.0,0,0,0,0,357,2.1,10,5,9999,99999,9,999999999,0.0,999,999,99
2050,3,26,3,0,*?*?*?*?*?*?*?*?*?*?*?*?*?*?*?*?*?*?*?*?*?*?,3.6,2.3,91,101808,0,-0,296,0.0,-0.0,0.0,0,0,0,0,355,1.5,10,5,9999,99999,9,999999999,0.0,999,999,99
2050,3,26,4,0,*?*?*?*?*?*?*?*?*?*?*?*?*?*?*?*?*?*?*?*?*?*?,3.2,1.5,88,101808,0,-0,295,0.0,-0.0,0.0,0,0,0,0,353,1.0,10,5,9999,99999,9,999999999,0.0,999,999,99
2050,3,26,5,0,*?*?*?*?*?*?*?*?*?*?*?*?*?*?*?*?*?*?*?*?*?*?,2.8,1.0,88,101808,0,-0,293,0.0,-0.0,0.0,0,0,0,0,352,1.5,10,5,9999,99999,9,999999999,0.0,999,999,99
2050,3,26,6,0,*?*?*?*?*?*?*?*?*?*?*?*?*?*?*?*?*?*?*?*?*?*?,3.0,0.2,82,101808,107,1380,269,22.8,154.7,10.8,2448,8031,1880,212,350,0.5,5,3,9999,99999,9,999999999,0.0,999,999,99
2050,3,26,7,0,*?*?*?*?*?*?*?*?*?*?*?*?*?*?*?*?*?*?*?*?*?*?,3.2,0.6,84,101808,327,1375,265,170.9,422.5,70.4,18014,34185,9306,1278,347,2.6,4,2,9999,99999,9,999999999,0.0,999,999,99
2050,3,26,8,0,*?*?*?*?*?*?*?*?*?*?*?*?*?*?*?*?*?*?*?*?*?*?,4.7,0.4,73,101808,528,1375,260,314.1,549.7,103.0,32394,51330,14406,1965,343,0.5,2,1,9999,99999,9,999999999,0.0,999,999,99
2050,3,26,9,0,*?*?*?*?*?*?*?*?*?*?*?*?*?*?*?*?*?*?*?*?*?*?,6.1,2.3,76,101808,695,1373,297,287.5,143.2,215.1,31380,14697,24194,5374,340,1.0,8,4,9999,99999,9,999999999,0.0,999,999,99
2050,3,26,10,0,*?*?*?*?*?*?*?*?*?*?*?*?*?*?*?*?*?*?*?*?*?*?,7.8,1.9,66,101808,819,1375,300,406.9,243.8,261.6,43621,25864,28774,6545,337,1.0,7,4,9999,99999,9,999999999,0.0,999,999,99
2050,3,26,11,0,*?*?*?*?*?*?*?*?*?*?*?*?*?*?*?*?*?*?*?*?*?*?,9.2,2.9,64,101808,889,1374,281,562.7,584.4,184.6,58643,58551,23699,4565,333,1.0,2,1,9999,99999,9,999999999,0.0,999,999,99
2050,3,26,12,0,*?*?*?*?*?*?*?*?*?*?*?*?*?*?*?*?*?*?*?*?*?*?,9.9,3.0,62,101808,902,1375,304,501.5,342.3,276.8,54179,36680,30362,7400,330,1.0,6,3,9999,99999,9,999999999,0.0,999,999,99
2050,3,26,13,0,*?*?*?*?*?*?*?*?*?*?*?*?*?*?*?*?*?*?*?*?*?*?,10.0,2.9,61,101808,856,1374,295,524.5,495.1,216.1,55715,50883,25771,5275,332,1.5,4,2,9999,99999,9,999999999,0.0,999,999,99
2050,3,26,14,0,*?*?*?*?*?*?*?*?*?*?*?*?*?*?*?*?*?*?*?*?*?*?,10.3,4.5,67,101808,755,1375,293,466.1,540.6,169.2,49888,54905,20947,3713,333,2.6,3,2,9999,99999,9,999999999,0.0,999,999,99
2050,3,26,15,0,*?*?*?*?*?*?*?*?*?*?*?*?*?*?*?*?*?*?*?*?*?*?,10.1,4.5,67,101808,605,1374,311,290.7,235.6,186.9,30871,23792,21054,4085,335,1.5,7,4,9999,99999,9,999999999,0.0,999,999,99
2050,3,26,16,0,*?*?*?*?*?*?*?*?*?*?*?*?*?*?*?*?*?*?*?*?*?*?,9.8,4.6,69,101808,417,1373,300,222.8,385.2,105.8,23174,34090,13400,1995,337,3.1,5,3,9999,99999,9,999999999,0.0,999,999,99
2050,3,26,17,0,*?*?*?*?*?*?*?*?*?*?*?*?*?*?*?*?*?*?*?*?*?*?,10.0,4.8,70,101808,204,1374,320,46.2,41.4,40.1,5132,2833,4762,847,338,3.1,9,5,9999,99999,9,999999999,0.0,999,999,99
2050,3,26,18,0,*?*?*?*?*?*?*?*?*?*?*?*?*?*?*?*?*?*?*?*?*?*?,8.7,4.6,75,101808,0,-0,318,0.0,-0.0,0.0,0,0,0,0,340,2.1,10,5,9999,99999,9,999999999,0.0,999,999,99
2050,3,26,19,0,*?*?*?*?*?*?*?*?*?*?*?*?*?*?*?*?*?*?*?*?*?*?,7.1,5.0,86,101808,0,-0,311,0.0,-0.0,0.0,0,0,0,0,340,2.1,10,5,9999,99999,9,999999999,0.4,999,999,99
2050,3,26,20,0,*?*?*?*?*?*?*?*?*?*?*?*?*?*?*?*?*?*?*?*?*?*?,6.7,3.9,82,101808,0,-0,309,0.0,-0.0,0.0,0,0,0,0,340,1.0,10,5,9999,99999,9,999999999,0.6,999,999,99
2050,3,26,21,0,*?*?*?*?*?*?*?*?*?*?*?*?*?*?*?*?*?*?*?*?*?*?,6.0,3.0,81,101808,0,-0,306,0.0,-0.0,0.0,0,0,0,0,340,1.0,10,5,9999,99999,9,999999999,0.1,999,999,99
2050,3,26,22,0,*?*?*?*?*?*?*?*?*?*?*?*?*?*?*?*?*?*?*?*?*?*?,5.6,3.0,83,101808,0,-0,305,0.0,-0.0,0.0,0,0,0,0,340,0.5,10,5,9999,99999,9,999999999,0.2,999,999,99
2050,3,26,23,0,*?*?*?*?*?*?*?*?*?*?*?*?*?*?*?*?*?*?*?*?*?*?,5.2,2.7,84,101808,0,-0,303,0.0,-0.0,0.0,0,0,0,0,340,2.6,10,5,9999,99999,9,999999999,0.0,999,999,99
2050,3,26,24,0,*?*?*?*?*?*?*?*?*?*?*?*?*?*?*?*?*?*?*?*?*?*?,4.6,1.5,80,101808,0,-0,301,0.0,-0.0,0.0,0,0,0,0,360,1.0,10,5,9999,99999,9,999999999,0.0,999,999,99
2050,3,27,1,0,*?*?*?*?*?*?*?*?*?*?*?*?*?*?*?*?*?*?*?*?*?*?,4.1,1.3,80,101238,0,-0,299,0.0,-0.0,0.0,0,0,0,0,295,0.5,10,5,9999,99999,9,999999999,0.0,999,999,99
2050,3,27,2,0,*?*?*?*?*?*?*?*?*?*?*?*?*?*?*?*?*?*?*?*?*?*?,3.7,0.4,78,101238,0,-0,297,0.0,-0.0,0.0,0,0,0,0,250,2.1,10,5,9999,99999,9,999999999,0.0,999,999,99
2050,3,27,3,0,*?*?*?*?*?*?*?*?*?*?*?*?*?*?*?*?*?*?*?*?*?*?,3.5,0.2,77,101238,0,-0,296,0.0,-0.0,0.0,0,0,0,0,205,1.5,10,5,9999,99999,9,999999999,0.0,999,999,99
2050,3,27,4,0,*?*?*?*?*?*?*?*?*?*?*?*?*?*?*?*?*?*?*?*?*?*?,2.1,-1.5,74,101238,0,-0,290,0.0,-0.0,0.0,0,0,0,0,160,1.0,10,5,9999,99999,9,999999999,0.0,999,999,99
2050,3,27,5,0,*?*?*?*?*?*?*?*?*?*?*?*?*?*?*?*?*?*?*?*?*?*?,1.9,-1.7,74,101238,0,-0,290,0.0,-0.0,0.0,0,0,0,0,115,1.5,10,5,9999,99999,9,999999999,0.4,999,999,99
2050,3,27,6,0,*?*?*?*?*?*?*?*?*?*?*?*?*?*?*?*?*?*?*?*?*?*?,1.7,-2.4,72,101238,115,1375,278,20.2,60.9,15.1,2250,2577,1985,248,70,0.5,8,4,9999,99999,9,999999999,0.4,999,999,99
2050,3,27,7,0,*?*?*?*?*?*?*?*?*?*?*?*?*?*?*?*?*?*?*?*?*?*?,2.9,-0.4,77,101238,335,1374,268,169.9,365.8,80.7,17729,29676,10498,1486,75,2.6,5,3,9999,99999,9,999999999,1.2,999,999,99
2050,3,27,8,0,*?*?*?*?*?*?*?*?*?*?*?*?*?*?*?*?*?*?*?*?*?*?,4.2,0.4,76,101238,535,1372,248,320.6,575.6,96.2,33313,54109,13685,1869,80,0.5,0,0,9999,99999,9,999999999,0.8,999,999,99
2050,3,27,9,0,*?*?*?*?*?*?*?*?*?*?*?*?*?*?*?*?*?*?*?*?*?*?,7.3,2.3,69,101238,703,1374,263,436.2,596.6,130.9,45472,58725,17862,2771,85,1.0,0,0,9999,99999,9,999999999,0.0,999,999,99
2050,3,27,10,0,*?*?*?*?*?*?*?*?*?*?*?*?*?*?*?*?*?*?*?*?*?*?,9.6,3.0,63,101238,826,1374,298,486.0,424.3,230.8,51016,43396,27091,5521,90,1.0,5,3,9999,99999,9,999999999,0.0,999,999,99
2050,3,27,11,0,*?*?*?*?*?*?*?*?*?*?*?*?*?*?*?*?*?*?*?*?*?*?,11.6,3.9,58,101238,896,1374,283,569.4,611.0,170.8,59738,61521,22329,4319,95,1.0,0,0,9999,99999,9,999999999,0.1,999,999,99
2050,3,27,12,0,*?*?*?*?*?*?*?*?*?*?*?*?*?*?*?*?*?*?*?*?*?*?,12.8,4.6,56,101238,908,1373,308,559.7,497.7,230.6,59592,51338,27309,5992,100,1.0,4,2,9999,99999,9,999999999,0.3,999,999,99
2050,3,27,13,0,*?*?*?*?*?*?*?*?*?*?*?*?*?*?*?*?*?*?*?*?*?*?,12.9,3.2,51,101238,862,1373,328,364.5,146.3,272.7,39928,15364,30458,7562,93,1.5,8,4,9999,99999,9,999999999,0.3,999,999,99
2050,3,27,14,0,*?*?*?*?*?*?*?*?*?*?*?*?*?*?*?*?*?*?*?*?*?*?,13.1,2.5,48,101238,761,1374,339,138.1,0.0,138.1,16384,0,16448,6334,87,2.6,10,5,9999,99999,9,999999999,0.2,999,999,99
2050,3,27,15,0,*?*?*?*?*?*?*?*?*?*?*?*?*?*?*?*?*?*?*?*?*?*?,12.7,2.1,47,101238,611,1373,310,347.7,410.3,165.2,36252,40166,20110,3369,80,1.5,5,3,9999,99999,9,999999999,0.0,999,999,99
2050,3,27,16,0,*?*?*?*?*?*?*?*?*?*?*?*?*?*?*?*?*?*?*?*?*?*?,12.9,2.3,47,101238,423,1373,338,70.5,0.0,70.5,8228,0,8250,2883,73,3.1,10,5,9999,99999,9,999999999,0.0,999,999,99
2050,3,27,17,0,*?*?*?*?*?*?*?*?*?*?*?*?*?*?*?*?*?*?*?*?*?*?,12.1,2.9,52,101238,210,1373,329,48.4,42.1,41.9,5364,2918,4974,888,67,3.1,9,5,9999,99999,9,999999999,0.0,999,999,99
2050,3,27,18,0,*?*?*?*?*?*?*?*?*?*?*?*?*?*?*?*?*?*?*?*?*?*?,11.0,4.1,62,101238,0,-0,324,0.0,-0.0,0.0,0,0,0,0,60,2.1,9,5,9999,99999,9,999999999,0.0,999,999,99
2050,3,27,19,0,*?*?*?*?*?*?*?*?*?*?*?*?*?*?*?*?*?*?*?*?*?*?,8.9,4.1,70,101238,0,-0,319,0.0,-0.0,0.0,0,0,0,0,62,2.1,10,5,9999,99999,9,999999999,0.0,999,999,99
2050,3,27,20,0,*?*?*?*?*?*?*?*?*?*?*?*?*?*?*?*?*?*?*?*?*?*?,6.8,3.0,76,101238,0,-0,310,0.0,-0.0,0.0,0,0,0,0,63,1.0,10,5,9999,99999,9,999999999,0.0,999,999,99
2050,3,27,21,0,*?*?*?*?*?*?*?*?*?*?*?*?*?*?*?*?*?*?*?*?*?*?,6.0,2.5,77,101238,0,-0,307,0.0,-0.0,0.0,0,0,0,0,65,1.0,10,5,9999,99999,9,999999999,0.0,999,999,99
2050,3,27,22,0,*?*?*?*?*?*?*?*?*?*?*?*?*?*?*?*?*?*?*?*?*?*?,5.6,1.3,73,101238,0,-0,305,0.0,-0.0,0.0,0,0,0,0,67,0.5,10,5,9999,99999,9,999999999,0.0,999,999,99
2050,3,27,23,0,*?*?*?*?*?*?*?*?*?*?*?*?*?*?*?*?*?*?*?*?*?*?,5.6,1.0,72,101238,0,-0,305,0.0,-0.0,0.0,0,0,0,0,68,2.6,10,5,9999,99999,9,999999999,0.0,999,999,99
2050,3,27,24,0,*?*?*?*?*?*?*?*?*?*?*?*?*?*?*?*?*?*?*?*?*?*?,4.8,2.1,81,101238,0,-0,301,0.0,-0.0,0.0,0,0,0,0,340,1.0,10,5,9999,99999,9,999999999,0.0,999,999,99
2050,3,28,1,0,*?*?*?*?*?*?*?*?*?*?*?*?*?*?*?*?*?*?*?*?*?*?,5.9,5.6,99,101374,0,-0,306,0.0,-0.0,0.0,0,0,0,0,70,0.5,10,5,9999,99999,9,999999999,0.0,999,999,99
2050,3,28,2,0,*?*?*?*?*?*?*?*?*?*?*?*?*?*?*?*?*?*?*?*?*?*?,6.1,6.1,100,101374,0,-0,306,0.0,-0.0,0.0,0,0,0,0,70,2.1,10,5,9999,99999,9,999999999,0.0,999,999,99
2050,3,28,3,0,*?*?*?*?*?*?*?*?*?*?*?*?*?*?*?*?*?*?*?*?*?*?,5.6,5.6,100,101374,0,-0,304,0.0,-0.0,0.0,0,0,0,0,70,1.5,10,5,9999,99999,9,999999999,0.0,999,999,99
2050,3,28,4,0,*?*?*?*?*?*?*?*?*?*?*?*?*?*?*?*?*?*?*?*?*?*?,5.2,5.1,100,101374,0,-0,303,0.0,-0.0,0.0,0,0,0,0,70,1.0,10,5,9999,99999,9,999999999,0.0,999,999,99
2050,3,28,5,0,*?*?*?*?*?*?*?*?*?*?*?*?*?*?*?*?*?*?*?*?*?*?,4.7,4.6,100,101374,0,-0,301,0.0,-0.0,0.0,0,0,0,0,70,1.5,10,5,9999,99999,9,999999999,0.0,999,999,99
2050,3,28,6,0,*?*?*?*?*?*?*?*?*?*?*?*?*?*?*?*?*?*?*?*?*?*?,5.1,4.3,95,101374,123,1370,302,10.5,0.0,10.5,1268,-0,1269,412,70,0.5,10,5,9999,99999,9,999999999,0.0,999,999,99
2050,3,28,7,0,*?*?*?*?*?*?*?*?*?*?*?*?*?*?*?*?*?*?*?*?*?*?,5.4,4.1,92,101374,343,1373,299,94.7,50.4,82.1,10387,4343,9284,2165,80,2.6,9,5,9999,99999,9,999999999,0.4,999,999,99
2050,3,28,8,0,*?*?*?*?*?*?*?*?*?*?*?*?*?*?*?*?*?*?*?*?*?*?,6.2,3.4,83,101374,543,1372,303,164.3,55.2,142.5,18051,5290,16065,4081,90,0.5,9,5,9999,99999,9,999999999,0.0,999,999,99
2050,3,28,9,0,*?*?*?*?*?*?*?*?*?*?*?*?*?*?*?*?*?*?*?*?*?*?,7.4,4.3,82,101374,710,1372,308,222.5,57.2,192.9,24475,5684,21734,6005,100,1.0,9,5,9999,99999,9,999999999,0.0,999,999,99
2050,3,28,10,0,*?*?*?*?*?*?*?*?*?*?*?*?*?*?*?*?*?*?*?*?*?*?,8.7,4.6,76,101374,833,1373,314,265.1,58.1,229.8,29203,5858,25896,7672,110,1.0,9,5,9999,99999,9,999999999,0.0,999,999,99
2050,3,28,11,0,*?*?*?*?*?*?*?*?*?*?*?*?*?*?*?*?*?*?*?*?*?*?,9.6,7.0,85,101374,903,1373,318,289.3,58.5,250.9,31897,5931,28265,8753,120,1.0,9,5,9999,99999,9,999999999,0.0,999,999,99
2050,3,28,12,0,*?*?*?*?*?*?*?*?*?*?*?*?*?*?*?*?*?*?*?*?*?*?,10.0,7.0,83,101374,915,1373,320,293.5,58.6,254.5,32365,5942,28675,8953,130,1.0,9,5,9999,99999,9,999999999,0.0,999,999,99
2050,3,28,13,0,*?*?*?*?*?*?*?*?*?*?*?*?*?*?*?*?*?*?*?*?*?*?,10.6,6.4,76,101374,868,1372,327,159.7,0.0,159.7,19073,0,19154,7557,122,1.5,10,5,9999,99999,9,999999999,0.0,999,999,99
2050,3,28,14,0,*?*?*?*?*?*?*?*?*?*?*?*?*?*?*?*?*?*?*?*?*?*?,10.1,5.6,75,101374,767,1373,324,139.4,0.0,139.4,16543,0,16608,6404,113,2.6,10,5,9999,99999,9,999999999,0.0,999,999,99
2050,3,28,15,0,*?*?*?*?*?*?*?*?*?*?*?*?*?*?*?*?*?*?*?*?*?*?,10.4,4.6,68,101374,617,1373,326,109.4,0.0,109.4,12871,0,12915,4784,105,1.5,10,5,9999,99999,9,999999999,0.0,999,999,99
2050,3,28,16,0,*?*?*?*?*?*?*?*?*?*?*?*?*?*?*?*?*?*?*?*?*?*?,10.5,5.0,69,101374,429,1372,326,71.7,0.0,71.7,8372,0,8395,2939,97,3.1,10,5,9999,99999,9,999999999,0.0,999,999,99
2050,3,28,17,0,*?*?*?*?*?*?*?*?*?*?*?*?*?*?*?*?*?*?*?*?*?*?,9.7,5.0,73,101374,216,1372,323,29.1,0.0,29.1,3406,0,3411,1126,88,3.1,10,5,9999,99999,9,999999999,0.0,999,999,99
2050,3,28,18,0,*?*?*?*?*?*?*?*?*?*?*?*?*?*?*?*?*?*?*?*?*?*?,9.5,6.1,80,101374,0,-0,322,0.0,-0.0,0.0,0,0,0,0,80,2.1,10,5,9999,99999,9,999999999,0.7,999,999,99
2050,3,28,19,0,*?*?*?*?*?*?*?*?*?*?*?*?*?*?*?*?*?*?*?*?*?*?,8.4,6.6,89,101374,0,-0,317,0.0,-0.0,0.0,0,0,0,0,68,2.1,10,5,9999,99999,9,999999999,1.2,999,999,99
2050,3,28,20,0,*?*?*?*?*?*?*?*?*?*?*?*?*?*?*?*?*?*?*?*?*?*?,7.2,6.1,94,101374,0,-0,311,0.0,-0.0,0.0,0,0,0,0,57,1.0,10,5,9999,99999,9,999999999,0.1,999,999,99
2050,3,28,21,0,*?*?*?*?*?*?*?*?*?*?*?*?*?*?*?*?*?*?*?*?*?*?,7.4,5.9,92,101374,0,-0,312,0.0,-0.0,0.0,0,0,0,0,45,1.0,10,5,9999,99999,9,999999999,0.5,999,999,99
2050,3,28,22,0,*?*?*?*?*?*?*?*?*?*?*?*?*?*?*?*?*?*?*?*?*?*?,6.6,5.3,92,101374,0,-0,309,0.0,-0.0,0.0,0,0,0,0,33,0.5,10,5,9999,99999,9,999999999,0.4,999,999,99
2050,3,28,23,0,*?*?*?*?*?*?*?*?*?*?*?*?*?*?*?*?*?*?*?*?*?*?,6.5,5.6,95,101374,0,-0,308,0.0,-0.0,0.0,0,0,0,0,22,2.6,10,5,9999,99999,9,999999999,0.0,999,999,99
2050,3,28,24,0,*?*?*?*?*?*?*?*?*?*?*?*?*?*?*?*?*?*?*?*?*?*?,5.6,3.6,88,101374,0,-0,305,0.0,-0.0,0.0,0,0,0,0,70,1.0,10,5,9999,99999,9,999999999,0.0,999,999,99
2050,3,29,1,0,*?*?*?*?*?*?*?*?*?*?*?*?*?*?*?*?*?*?*?*?*?*?,6.0,5.0,92,101277,0,-0,306,0.0,-0.0,0.0,0,0,0,0,22,0.5,10,5,9999,99999,9,999999999,0.1,999,999,99
2050,3,29,2,0,*?*?*?*?*?*?*?*?*?*?*?*?*?*?*?*?*?*?*?*?*?*?,5.6,4.6,93,101277,0,-0,304,0.0,-0.0,0.0,0,0,0,0,33,2.1,10,5,9999,99999,9,999999999,1.8,999,999,99
2050,3,29,3,0,*?*?*?*?*?*?*?*?*?*?*?*?*?*?*?*?*?*?*?*?*?*?,5.9,4.3,89,101277,0,-0,306,0.0,-0.0,0.0,0,0,0,0,45,1.5,10,5,9999,99999,9,999999999,1.6,999,999,99
2050,3,29,4,0,*?*?*?*?*?*?*?*?*?*?*?*?*?*?*?*?*?*?*?*?*?*?,6.1,3.6,83,101277,0,-0,307,0.0,-0.0,0.0,0,0,0,0,57,1.0,10,5,9999,99999,9,999999999,1.7,999,999,99
2050,3,29,5,0,*?*?*?*?*?*?*?*?*?*?*?*?*?*?*?*?*?*?*?*?*?*?,5.9,4.3,89,101277,0,-0,306,0.0,-0.0,0.0,0,0,0,0,68,1.5,10,5,9999,99999,9,999999999,1.2,999,999,99
2050,3,29,6,0,*?*?*?*?*?*?*?*?*?*?*?*?*?*?*?*?*?*?*?*?*?*?,5.7,3.2,84,101277,132,1377,305,12.1,0.0,12.1,1463,-0,1463,476,80,0.5,10,5,9999,99999,9,999999999,0.0,999,999,99
2050,3,29,7,0,*?*?*?*?*?*?*?*?*?*?*?*?*?*?*?*?*?*?*?*?*?*?,5.8,3.6,86,101277,351,1372,306,56.1,0.0,56.1,6539,0,6555,2241,87,2.6,10,5,9999,99999,9,999999999,0.2,999,999,99
2050,3,29,8,0,*?*?*?*?*?*?*?*?*?*?*?*?*?*?*?*?*?*?*?*?*?*?,6.2,3.2,81,101277,551,1372,307,96.2,0.0,96.2,11281,0,11317,4113,93,0.5,10,5,9999,99999,9,999999999,0.4,999,999,99
2050,3,29,9,0,*?*?*?*?*?*?*?*?*?*?*?*?*?*?*?*?*?*?*?*?*?*?,7.2,4.8,85,101277,718,1372,311,129.6,0.0,129.6,15337,0,15395,5864,100,1.0,10,5,9999,99999,9,999999999,0.4,999,999,99
2050,3,29,10,0,*?*?*?*?*?*?*?*?*?*?*?*?*?*?*?*?*?*?*?*?*?*?,8.5,4.3,75,101277,840,1372,317,154.1,0.0,154.1,18370,0,18445,7236,107,1.0,10,5,9999,99999,9,999999999,0.3,999,999,99
2050,3,29,11,0,*?*?*?*?*?*?*?*?*?*?*?*?*?*?*?*?*?*?*?*?*?*?,9.4,3.9,69,101277,909,1372,322,168.0,0.0,168.0,20115,0,20202,8035,113,1.0,10,5,9999,99999,9,999999999,0.0,999,999,99
2050,3,29,12,0,*?*?*?*?*?*?*?*?*?*?*?*?*?*?*?*?*?*?*?*?*?*?,9.3,4.3,71,101277,921,1372,321,170.3,0.0,170.3,20412,0,20501,8171,120,1.0,10,5,9999,99999,9,999999999,0.0,999,999,99
2050,3,29,13,0,*?*?*?*?*?*?*?*?*?*?*?*?*?*?*?*?*?*?*?*?*?*?,9.4,4.3,70,101277,874,1371,321,161.0,0.0,161.0,19237,0,19319,7632,120,1.5,10,5,9999,99999,9,999999999,0.0,999,999,99
2050,3,29,14,0,*?*?*?*?*?*?*?*?*?*?*?*?*?*?*?*?*?*?*?*?*?*?,9.2,4.8,74,101277,773,1372,320,140.6,0.0,140.6,16699,0,16765,6474,120,2.6,10,5,9999,99999,9,999999999,0.0,999,999,99
2050,3,29,15,0,*?*?*?*?*?*?*?*?*?*?*?*?*?*?*?*?*?*?*?*?*?*?,9.0,5.9,81,101277,623,1372,319,110.6,0.0,110.6,13021,0,13065,4848,120,1.5,10,5,9999,99999,9,999999999,0.0,999,999,99
2050,3,29,16,0,*?*?*?*?*?*?*?*?*?*?*?*?*?*?*?*?*?*?*?*?*?*?,9.3,6.2,81,101277,435,1372,321,73.0,0.0,73.0,8516,0,8540,2995,120,3.1,10,5,9999,99999,9,999999999,0.0,999,999,99
2050,3,29,17,0,*?*?*?*?*?*?*?*?*?*?*?*?*?*?*?*?*?*?*?*?*?*?,9.2,7.3,88,101277,222,1371,320,30.3,0.0,30.3,3546,0,3552,1173,120,3.1,10,5,9999,99999,9,999999999,0.0,999,999,99
2050,3,29,18,0,*?*?*?*?*?*?*?*?*?*?*?*?*?*?*?*?*?*?*?*?*?*?,8.5,7.6,94,101277,0,-0,317,0.0,-0.0,0.0,0,0,0,0,120,2.1,10,5,9999,99999,9,999999999,0.0,999,999,99
2050,3,29,19,0,*?*?*?*?*?*?*?*?*?*?*?*?*?*?*?*?*?*?*?*?*?*?,8.3,7.4,94,101277,0,-0,316,0.0,-0.0,0.0,0,0,0,0,115,2.1,10,5,9999,99999,9,999999999,0.0,999,999,99
2050,3,29,20,0,*?*?*?*?*?*?*?*?*?*?*?*?*?*?*?*?*?*?*?*?*?*?,6.8,6.9,100,101277,0,-0,309,0.0,-0.0,0.0,0,0,0,0,110,1.0,10,5,9999,99999,9,999999999,0.0,999,999,99
2050,3,29,21,0,*?*?*?*?*?*?*?*?*?*?*?*?*?*?*?*?*?*?*?*?*?*?,7.1,7.1,100,101277,0,-0,311,0.0,-0.0,0.0,0,0,0,0,105,1.0,10,5,9999,99999,9,999999999,0.0,999,999,99
2050,3,29,22,0,*?*?*?*?*?*?*?*?*?*?*?*?*?*?*?*?*?*?*?*?*?*?,7.0,7.0,100,101277,0,-0,310,0.0,-0.0,0.0,0,0,0,0,100,0.5,10,5,9999,99999,9,999999999,0.0,999,999,99
2050,3,29,23,0,*?*?*?*?*?*?*?*?*?*?*?*?*?*?*?*?*?*?*?*?*?*?,7.0,6.6,96,101277,0,-0,310,0.0,-0.0,0.0,0,0,0,0,95,2.6,10,5,9999,99999,9,999999999,0.0,999,999,99
2050,3,29,24,0,*?*?*?*?*?*?*?*?*?*?*?*?*?*?*?*?*?*?*?*?*?*?,6.4,5.3,92,101277,0,-0,308,0.0,-0.0,0.0,0,0,0,0,10,1.0,10,5,9999,99999,9,999999999,0.0,999,999,99
2050,3,30,1,0,*?*?*?*?*?*?*?*?*?*?*?*?*?*?*?*?*?*?*?*?*?*?,6.6,6.4,100,101212,0,-0,309,0.0,-0.0,0.0,0,0,0,0,88,0.5,10,5,9999,99999,9,999999999,0.0,999,999,99
2050,3,30,2,0,*?*?*?*?*?*?*?*?*?*?*?*?*?*?*?*?*?*?*?*?*?*?,6.3,6.2,100,101212,0,-0,307,0.0,-0.0,0.0,0,0,0,0,87,2.1,10,5,9999,99999,9,999999999,0.0,999,999,99
2050,3,30,3,0,*?*?*?*?*?*?*?*?*?*?*?*?*?*?*?*?*?*?*?*?*?*?,5.6,5.6,100,101212,0,-0,304,0.0,-0.0,0.0,0,0,0,0,85,1.5,10,5,9999,99999,9,999999999,0.0,999,999,99
2050,3,30,4,0,*?*?*?*?*?*?*?*?*?*?*?*?*?*?*?*?*?*?*?*?*?*?,5.8,5.8,100,101212,0,-0,305,0.0,-0.0,0.0,0,0,0,0,83,1.0,10,5,9999,99999,9,999999999,0.0,999,999,99
2050,3,30,5,0,*?*?*?*?*?*?*?*?*?*?*?*?*?*?*?*?*?*?*?*?*?*?,5.5,5.5,100,101212,0,-0,304,0.0,-0.0,0.0,0,0,0,0,82,1.5,10,5,9999,99999,9,999999999,0.0,999,999,99
2050,3,30,6,0,*?*?*?*?*?*?*?*?*?*?*?*?*?*?*?*?*?*?*?*?*?*?,5.3,5.3,100,101212,140,1373,299,24.0,31.3,20.8,2712,1772,2535,433,80,0.5,9,5,9999,99999,9,999999999,0.0,999,999,99
2050,3,30,7,0,*?*?*?*?*?*?*?*?*?*?*?*?*?*?*?*?*?*?*?*?*?*?,5.4,5.5,100,101212,359,1371,299,100.4,51.0,87.0,11011,4459,9835,2308,90,2.6,9,5,9999,99999,9,999999999,0.0,999,999,99
2050,3,30,8,0,*?*?*?*?*?*?*?*?*?*?*?*?*?*?*?*?*?*?*?*?*?*?,5.6,5.6,100,101212,559,1372,300,169.9,55.5,147.3,18664,5339,16607,4251,100,0.5,9,5,9999,99999,9,999999999,0.0,999,999,99
2050,3,30,9,0,*?*?*?*?*?*?*?*?*?*?*?*?*?*?*?*?*?*?*?*?*?*?,7.1,7.0,100,101212,725,1371,307,227.8,57.3,197.5,25069,5710,22257,6200,110,1.0,9,5,9999,99999,9,999999999,0.0,999,999,99
2050,3,30,10,0,*?*?*?*?*?*?*?*?*?*?*?*?*?*?*?*?*?*?*?*?*?*?,7.9,6.4,94,101212,847,1371,314,155.6,0.0,155.6,18556,0,18633,7319,120,1.0,10,5,9999,99999,9,999999999,0.0,999,999,99
2050,3,30,11,0,*?*?*?*?*?*?*?*?*?*?*?*?*?*?*?*?*?*?*?*?*?*?,8.9,6.4,87,101212,916,1371,319,169.4,0.0,169.4,20292,0,20380,8116,130,1.0,10,5,9999,99999,9,999999999,0.0,999,999,99
2050,3,30,12,0,*?*?*?*?*?*?*?*?*?*?*?*?*?*?*?*?*?*?*?*?*?*?,9.1,7.1,91,101212,927,1371,320,171.7,0.0,171.7,20582,0,20673,8249,140,1.0,10,5,9999,99999,9,999999999,0.0,999,999,99
2050,3,30,13,0,*?*?*?*?*?*?*?*?*?*?*?*?*?*?*?*?*?*?*?*?*?*?,9.3,6.6,86,101212,880,1370,321,162.3,0.0,162.3,19400,0,19482,7706,142,1.5,10,5,9999,99999,9,999999999,0.0,999,999,99
2050,3,30,14,0,*?*?*?*?*?*?*?*?*?*?*?*?*?*?*?*?*?*?*?*?*?*?,9.3,5.6,81,101212,779,1372,321,141.9,0.0,141.9,16855,0,16922,6545,143,2.6,10,5,9999,99999,9,999999999,0.0,999,999,99
2050,3,30,15,0,*?*?*?*?*?*?*?*?*?*?*?*?*?*?*?*?*?*?*?*?*?*?,9.5,6.2,83,101212,629,1372,322,111.8,0.0,111.8,13170,0,13215,4912,145,1.5,10,5,9999,99999,9,999999999,0.0,999,999,99
2050,3,30,16,0,*?*?*?*?*?*?*?*?*?*?*?*?*?*?*?*?*?*?*?*?*?*?,9.0,5.5,81,101212,441,1372,319,74.2,0.0,74.2,8660,0,8684,3051,147,3.1,10,5,9999,99999,9,999999999,0.0,999,999,99
2050,3,30,17,0,*?*?*?*?*?*?*?*?*?*?*?*?*?*?*?*?*?*?*?*?*?*?,9.4,6.1,83,101212,228,1371,317,54.7,43.8,47.5,6054,3160,5605,1008,148,3.1,9,5,9999,99999,9,999999999,0.0,999,999,99
2050,3,30,18,0,*?*?*?*?*?*?*?*?*?*?*?*?*?*?*?*?*?*?*?*?*?*?,9.0,6.9,90,101212,5,1458,319,0.0,0.0,0.0,0,0,0,0,150,2.1,10,5,9999,99999,9,999999999,0.0,999,999,99
2050,3,30,19,0,*?*?*?*?*?*?*?*?*?*?*?*?*?*?*?*?*?*?*?*?*?*?,7.5,6.9,100,101212,0,-0,312,0.0,-0.0,0.0,0,0,0,0,142,2.1,10,5,9999,99999,9,999999999,0.0,999,999,99
2050,3,30,20,0,*?*?*?*?*?*?*?*?*?*?*?*?*?*?*?*?*?*?*?*?*?*?,7.8,7.7,100,101212,0,-0,314,0.0,-0.0,0.0,0,0,0,0,133,1.0,10,5,9999,99999,9,999999999,0.0,999,999,99
2050,3,30,21,0,*?*?*?*?*?*?*?*?*?*?*?*?*?*?*?*?*?*?*?*?*?*?,5.8,5.8,100,101212,0,-0,305,0.0,-0.0,0.0,0,0,0,0,125,1.0,10,5,9999,99999,9,999999999,0.0,999,999,99
2050,3,30,22,0,*?*?*?*?*?*?*?*?*?*?*?*?*?*?*?*?*?*?*?*?*?*?,6.7,6.7,100,101212,0,-0,309,0.0,-0.0,0.0,0,0,0,0,117,0.5,10,5,9999,99999,9,999999999,0.0,999,999,99
2050,3,30,23,0,*?*?*?*?*?*?*?*?*?*?*?*?*?*?*?*?*?*?*?*?*?*?,5.9,5.9,100,101212,0,-0,306,0.0,-0.0,0.0,0,0,0,0,108,2.6,10,5,9999,99999,9,999999999,0.0,999,999,99
2050,3,30,24,0,*?*?*?*?*?*?*?*?*?*?*?*?*?*?*?*?*?*?*?*?*?*?,7.1,6.4,100,101212,0,-0,311,0.0,-0.0,0.0,0,0,0,0,90,1.0,10,5,9999,99999,9,999999999,0.0,999,999,99
2050,3,31,1,0,*?*?*?*?*?*?*?*?*?*?*?*?*?*?*?*?*?*?*?*?*?*?,3.1,1.5,91,101207,0,-0,294,0.0,-0.0,0.0,0,0,0,0,100,0.5,10,5,9999,99999,9,999999999,0.0,999,999,99
2050,3,31,2,0,*?*?*?*?*?*?*?*?*?*?*?*?*?*?*?*?*?*?*?*?*?*?,1.4,-1.1,84,101207,0,-0,287,0.0,-0.0,0.0,0,0,0,0,100,2.1,10,5,9999,99999,9,999999999,0.0,999,999,99
2050,3,31,3,0,*?*?*?*?*?*?*?*?*?*?*?*?*?*?*?*?*?*?*?*?*?*?,1.1,-0.4,91,101207,0,-0,286,0.0,-0.0,0.0,0,0,0,0,100,1.5,10,5,9999,99999,9,999999999,0.0,999,999,99
2050,3,31,4,0,*?*?*?*?*?*?*?*?*?*?*?*?*?*?*?*?*?*?*?*?*?*?,1.0,-0.2,92,101207,0,-0,286,0.0,-0.0,0.0,0,0,0,0,100,1.0,10,5,9999,99999,9,999999999,0.0,999,999,99
2050,3,31,5,0,*?*?*?*?*?*?*?*?*?*?*?*?*?*?*?*?*?*?*?*?*?*?,0.7,0.4,100,101207,0,-0,284,0.0,-0.0,0.0,0,0,0,0,100,1.5,10,5,9999,99999,9,999999999,0.0,999,999,99
2050,3,31,6,0,*?*?*?*?*?*?*?*?*?*?*?*?*?*?*?*?*?*?*?*?*?*?,0.3,0.2,100,101207,148,1370,268,42.1,139.2,27.1,4501,7500,3799,473,100,0.5,7,4,9999,99999,9,999999999,0.0,999,999,99
2050,3,31,7,0,*?*?*?*?*?*?*?*?*?*?*?*?*?*?*?*?*?*?*?*?*?*?,1.8,1.5,99,101207,367,1371,246,204.8,530.0,62.9,21190,45167,9305,1170,103,2.6,1,0,9999,99999,9,999999999,0.0,999,999,99
2050,3,31,8,0,*?*?*?*?*?*?*?*?*?*?*?*?*?*?*?*?*?*?*?*?*?*?,3.4,1.5,89,101207,566,1370,262,338.6,522.1,122.9,36040,50485,15696,2397,107,0.5,3,2,9999,99999,9,999999999,0.0,999,999,99
2050,3,31,9,0,*?*?*?*?*?*?*?*?*?*?*?*?*?*?*?*?*?*?*?*?*?*?,6.7,3.4,81,101207,732,1370,310,132.7,0.0,132.7,15715,0,15775,6031,110,1.0,10,5,9999,99999,9,999999999,0.0,999,999,99
2050,3,31,10,0,*?*?*?*?*?*?*?*?*?*?*?*?*?*?*?*?*?*?*?*?*?*?,8.7,3.9,73,101207,854,1371,314,272.8,58.2,236.5,30059,5883,26648,8002,113,1.0,9,5,9999,99999,9,999999999,0.0,999,999,99
2050,3,31,11,0,*?*?*?*?*?*?*?*?*?*?*?*?*?*?*?*?*?*?*?*?*?*?,11.1,4.8,67,101207,922,1370,320,393.2,147.2,294.1,43109,15556,32728,8582,117,1.0,8,4,9999,99999,9,999999999,0.0,999,999,99
2050,3,31,12,0,*?*?*?*?*?*?*?*?*?*?*?*?*?*?*?*?*?*?*?*?*?*?,12.1,4.8,62,101207,933,1370,306,577.9,498.9,238.1,61566,51629,28021,6416,120,1.0,4,2,9999,99999,9,999999999,0.0,999,999,99
2050,3,31,13,0,*?*?*?*?*?*?*?*?*?*?*?*?*?*?*?*?*?*?*?*?*?*?,12.5,5.0,61,101207,886,1370,312,526.2,427.1,250.0,55354,43963,29017,6402,132,1.5,5,3,9999,99999,9,999999999,0.0,999,999,99
2050,3,31,14,0,*?*?*?*?*?*?*?*?*?*?*?*?*?*?*?*?*?*?*?*?*?*?,12.5,6.1,66,101207,784,1370,305,487.8,542.8,177.1,52241,55403,21792,3995,143,2.6,3,2,9999,99999,9,999999999,0.0,999,999,99
2050,3,31,15,0,*?*?*?*?*?*?*?*?*?*?*?*?*?*?*?*?*?*?*?*?*?*?,12.3,4.8,61,101207,634,1370,302,385.2,530.1,139.8,41065,52449,17643,2826,155,1.5,3,2,9999,99999,9,999999999,0.0,999,999,99
2050,3,31,16,0,*?*?*?*?*?*?*?*?*?*?*?*?*?*?*?*?*?*?*?*?*?*?,12.5,5.0,61,101207,447,1372,317,227.4,312.7,125.6,24126,29029,14517,2535,167,3.1,6,3,9999,99999,9,999999999,0.0,999,999,99
2050,3,31,17,0,*?*?*?*?*?*?*?*?*?*?*?*?*?*?*?*?*?*?*?*?*?*?,11.5,5.8,69,101207,234,1371,318,89.0,186.1,57.2,9444,12763,6869,1064,178,3.1,7,4,9999,99999,9,999999999,0.0,999,999,99
2050,3,31,18,0,*?*?*?*?*?*?*?*?*?*?*?*?*?*?*?*?*?*?*?*?*?*?,9.9,6.1,78,101207,11,1393,319,0.0,0.0,0.0,0,0,0,0,190,2.1,9,5,9999,99999,9,999999999,0.0,999,999,99
2050,3,31,19,0,*?*?*?*?*?*?*?*?*?*?*?*?*?*?*?*?*?*?*?*?*?*?,7.4,6.6,96,101207,0,-0,312,0.0,-0.0,0.0,0,0,0,0,175,2.1,10,5,9999,99999,9,999999999,0.0,999,999,99
2050,3,31,20,0,*?*?*?*?*?*?*?*?*?*?*?*?*?*?*?*?*?*?*?*?*?*?,6.0,5.9,100,101207,0,-0,306,0.0,-0.0,0.0,0,0,0,0,160,1.0,10,5,9999,99999,9,999999999,0.0,999,999,99
2050,3,31,21,0,*?*?*?*?*?*?*?*?*?*?*?*?*?*?*?*?*?*?*?*?*?*?,5.2,5.1,100,101207,0,-0,303,0.0,-0.0,0.0,0,0,0,0,145,1.0,10,5,9999,99999,9,999999999,0.0,999,999,99
2050,3,31,22,0,*?*?*?*?*?*?*?*?*?*?*?*?*?*?*?*?*?*?*?*?*?*?,4.6,4.6,100,101207,0,-0,300,0.0,-0.0,0.0,0,0,0,0,130,0.5,10,5,9999,99999,9,999999999,0.0,999,999,99
2050,3,31,23,0,*?*?*?*?*?*?*?*?*?*?*?*?*?*?*?*?*?*?*?*?*?*?,4.5,4.5,100,101207,0,-0,300,0.0,-0.0,0.0,0,0,0,0,115,2.6,10,5,9999,99999,9,999999999,0.0,999,999,99
2050,3,31,24,0,*?*?*?*?*?*?*?*?*?*?*?*?*?*?*?*?*?*?*?*?*?*?,5.0,3.8,94,101207,0,-0,302,0.0,-0.0,0.0,0,0,0,0,100,1.0,10,5,9999,99999,9,999999999,0.0,999,999,99
2050,4,1,1,0,*?*?*?*?*?*?*?*?*?*?*?*?*?*?*?*?*?*?*?*?*?*?,4.6,4.3,95,101051,0,-0,300,0.0,-0.0,0.0,0,0,0,0,95,0.5,10,5,9999,99999,9,999999999,0.0,999,999,99
2050,4,1,2,0,*?*?*?*?*?*?*?*?*?*?*?*?*?*?*?*?*?*?*?*?*?*?,4.5,4.3,96,101051,0,-0,300,0.0,-0.0,0.0,0,0,0,0,90,2.1,10,5,9999,99999,9,999999999,0.0,999,999,99
2050,4,1,3,0,*?*?*?*?*?*?*?*?*?*?*?*?*?*?*?*?*?*?*?*?*?*?,3.7,3.6,96,101051,0,-0,296,0.0,-0.0,0.0,0,0,0,0,85,1.5,10,5,9999,99999,9,999999999,0.0,999,999,99
2050,4,1,4,0,*?*?*?*?*?*?*?*?*?*?*?*?*?*?*?*?*?*?*?*?*?*?,3.1,3.0,96,101051,0,-0,294,0.0,-0.0,0.0,0,0,0,0,80,1.0,10,5,9999,99999,9,999999999,0.0,999,999,99
2050,4,1,5,0,*?*?*?*?*?*?*?*?*?*?*?*?*?*?*?*?*?*?*?*?*?*?,2.4,2.5,96,101051,0,-0,277,0.0,-0.0,0.0,0,0,0,0,75,1.5,7,4,9999,99999,9,999999999,0.0,999,999,99
2050,4,1,6,0,*?*?*?*?*?*?*?*?*?*?*?*?*?*?*?*?*?*?*?*?*?*?,3.5,3.4,96,101051,156,1368,256,59.1,359.0,18.1,6169,23783,3028,393,70,0.5,1,0,9999,99999,9,999999999,0.0,999,999,99
2050,4,1,7,0,*?*?*?*?*?*?*?*?*?*?*?*?*?*?*?*?*?*?*?*?*?*?,4.5,4.5,96,101051,375,1370,265,209.8,515.2,68.8,21606,44047,10032,1267,73,2.6,2,1,9999,99999,9,999999999,0.0,999,999,99
2050,4,1,8,0,*?*?*?*?*?*?*?*?*?*?*?*?*?*?*?*?*?*?*?*?*?*?,8.2,8.3,96,101051,574,1370,286,347.1,556.8,113.8,35822,52885,15717,2211,77,0.5,2,1,9999,99999,9,999999999,0.0,999,999,99
2050,4,1,9,0,*?*?*?*?*?*?*?*?*?*?*?*?*?*?*?*?*?*?*?*?*?*?,11.8,8.5,77,101051,739,1369,298,462.6,593.9,142.0,48190,58751,19108,3077,80,1.0,1,0,9999,99999,9,999999999,0.0,999,999,99
2050,4,1,10,0,*?*?*?*?*?*?*?*?*?*?*?*?*?*?*?*?*?*?*?*?*?*?,15.2,8.0,60,101051,860,1369,311,546.4,602.7,167.7,57144,60457,21956,4066,83,1.0,1,0,9999,99999,9,999999999,0.0,999,999,99
2050,4,1,11,0,*?*?*?*?*?*?*?*?*?*?*?*?*?*?*?*?*?*?*?*?*?*?,17.4,7.9,51,101051,929,1370,325,592.0,586.7,194.2,61783,58943,24678,5069,87,1.0,2,1,9999,99999,9,999999999,0.0,999,999,99
2050,4,1,12,0,*?*?*?*?*?*?*?*?*?*?*?*?*?*?*?*?*?*?*?*?*?*?,18.3,8.0,49,101051,939,1369,337,582.4,499.2,239.9,62051,51682,28202,6526,90,1.0,4,2,9999,99999,9,999999999,0.0,999,999,99
2050,4,1,13,0,*?*?*?*?*?*?*?*?*?*?*?*?*?*?*?*?*?*?*?*?*?*?,19.8,7.6,44,101051,892,1369,339,561.9,549.4,204.0,60410,56759,24671,5165,88,1.5,3,2,9999,99999,9,999999999,0.0,999,999,99
2050,4,1,14,0,*?*?*?*?*?*?*?*?*?*?*?*?*?*?*?*?*?*?*?*?*?*?,19.9,6.9,41,101051,790,1369,362,332.3,145.2,248.6,36332,15143,27827,6567,87,2.6,8,4,9999,99999,9,999999999,0.0,999,999,99
2050,4,1,15,0,*?*?*?*?*?*?*?*?*?*?*?*?*?*?*?*?*?*?*?*?*?*?,19.7,8.0,45,101051,640,1370,361,263.0,141.8,196.7,28672,14378,22185,4789,85,1.5,8,4,9999,99999,9,999999999,0.0,999,999,99
2050,4,1,16,0,*?*?*?*?*?*?*?*?*?*?*?*?*?*?*?*?*?*?*?*?*?*?,19.8,8.4,46,101051,452,1369,362,176.3,134.5,131.9,19180,12604,15035,2984,83,3.1,8,4,9999,99999,9,999999999,0.0,999,999,99
2050,4,1,17,0,*?*?*?*?*?*?*?*?*?*?*?*?*?*?*?*?*?*?*?*?*?*?,18.9,8.8,50,101051,240,1371,362,58.9,44.8,51.1,6509,3309,6020,1089,82,3.1,9,5,9999,99999,9,999999999,0.0,999,999,99
2050,4,1,18,0,*?*?*?*?*?*?*?*?*?*?*?*?*?*?*?*?*?*?*?*?*?*?,16.3,8.8,59,101051,17,1377,349,0.0,0.0,0.0,0,0,0,0,80,2.1,9,5,9999,99999,9,999999999,0.0,999,999,99
2050,4,1,19,0,*?*?*?*?*?*?*?*?*?*?*?*?*?*?*?*?*?*?*?*?*?*?,14.0,9.7,72,101051,0,-0,342,0.0,-0.0,0.0,0,0,0,0,77,2.1,10,5,9999,99999,9,999999999,0.0,999,999,99
2050,4,1,20,0,*?*?*?*?*?*?*?*?*?*?*?*?*?*?*?*?*?*?*?*?*?*?,11.9,9.3,81,101051,0,-0,332,0.0,-0.0,0.0,0,0,0,0,73,1.0,10,5,9999,99999,9,999999999,0.0,999,999,99
2050,4,1,21,0,*?*?*?*?*?*?*?*?*?*?*?*?*?*?*?*?*?*?*?*?*?*?,9.6,9.1,92,101051,0,-0,321,0.0,-0.0,0.0,0,0,0,0,70,1.0,10,5,9999,99999,9,999999999,0.0,999,999,99
2050,4,1,22,0,*?*?*?*?*?*?*?*?*?*?*?*?*?*?*?*?*?*?*?*?*?*?,7.8,7.7,96,101051,0,-0,314,0.0,-0.0,0.0,0,0,0,0,67,0.5,10,5,9999,99999,9,999999999,0.0,999,999,99
2050,4,1,23,0,*?*?*?*?*?*?*?*?*?*?*?*?*?*?*?*?*?*?*?*?*?*?,7.6,7.7,96,101051,0,-0,313,0.0,-0.0,0.0,0,0,0,0,63,2.6,10,5,9999,99999,9,999999999,0.0,999,999,99
2050,4,1,24,0,*?*?*?*?*?*?*?*?*?*?*?*?*?*?*?*?*?*?*?*?*?*?,4.3,4.3,96,101051,0,-0,299,0.0,-0.0,0.0,0,0,0,0,100,1.0,10,5,9999,99999,9,999999999,0.0,999,999,99
2050,4,2,1,0,*?*?*?*?*?*?*?*?*?*?*?*?*?*?*?*?*?*?*?*?*?*?,7.4,6.1,88,101451,0,-0,312,0.0,-0.0,0.0,0,0,0,0,60,0.5,10,5,9999,99999,9,999999999,0.0,999,999,99
2050,4,2,2,0,*?*?*?*?*?*?*?*?*?*?*?*?*?*?*?*?*?*?*?*?*?*?,6.9,5.3,86,101451,0,-0,310,0.0,-0.0,0.0,0,0,0,0,60,0.5,10,5,9999,99999,9,999999999,0.0,999,999,99
2050,4,2,3,0,*?*?*?*?*?*?*?*?*?*?*?*?*?*?*?*?*?*?*?*?*?*?,7.4,6.2,90,101451,0,-0,312,0.0,-0.0,0.0,0,0,0,0,60,0.0,10,5,9999,99999,9,999999999,0.0,999,999,99
2050,4,2,4,0,*?*?*?*?*?*?*?*?*?*?*?*?*?*?*?*?*?*?*?*?*?*?,7.6,6.2,87,101451,0,-0,313,0.0,-0.0,0.0,0,0,0,0,60,0.0,10,5,9999,99999,9,999999999,0.0,999,999,99
2050,4,2,5,0,*?*?*?*?*?*?*?*?*?*?*?*?*?*?*?*?*?*?*?*?*?*?,7.7,6.1,87,101451,0,-0,313,0.0,-0.0,0.0,0,0,0,0,60,0.5,10,5,9999,99999,9,999999999,0.0,999,999,99
2050,4,2,6,0,*?*?*?*?*?*?*?*?*?*?*?*?*?*?*?*?*?*?*?*?*?*?,7.4,5.6,86,101451,164,1367,312,18.8,0.0,18.8,2225,-0,2227,728,60,0.5,10,5,9999,99999,9,999999999,0.0,999,999,99
2050,4,2,7,0,*?*?*?*?*?*?*?*?*?*?*?*?*?*?*?*?*?*?*?*?*?*?,8.1,5.6,82,101451,383,1370,315,62.6,0.0,62.6,7300,0,7318,2526,60,0.5,10,5,9999,99999,9,999999999,0.0,999,999,99
2050,4,2,8,0,*?*?*?*?*?*?*?*?*?*?*?*?*?*?*?*?*?*?*?*?*?*?,9.6,6.9,80,101451,581,1368,322,102.5,0.0,102.5,12040,0,12079,4429,60,1.0,10,5,9999,99999,9,999999999,0.0,999,999,99
2050,4,2,9,0,*?*?*?*?*?*?*?*?*?*?*?*?*?*?*?*?*?*?*?*?*?*?,11.8,6.4,67,101451,746,1368,328,235.7,57.5,204.4,25946,5744,23029,6493,60,1.5,9,5,9999,99999,9,999999999,0.1,999,999,99
2050,4,2,10,0,*?*?*?*?*?*?*?*?*?*?*?*?*?*?*?*?*?*?*?*?*?*?,13.6,6.6,60,101451,867,1369,336,277.8,58.3,240.9,30622,5895,27143,8222,60,2.1,9,5,9999,99999,9,999999999,0.2,999,999,99
2050,4,2,11,0,*?*?*?*?*?*?*?*?*?*?*?*?*?*?*?*?*?*?*?*?*?*?,14.1,6.7,59,101451,935,1369,343,173.6,0.0,173.6,20816,0,20908,8355,60,2.6,10,5,9999,99999,9,999999999,0.1,999,999,99
2050,4,2,12,0,*?*?*?*?*?*?*?*?*?*?*?*?*?*?*?*?*?*?*?*?*?*?,15.3,6.7,54,101451,945,1368,349,175.7,0.0,175.7,21084,0,21178,8476,60,3.1,10,5,9999,99999,9,999999999,0.0,999,999,99
2050,4,2,13,0,*?*?*?*?*?*?*?*?*?*?*?*?*?*?*?*?*?*?*?*?*?*?,15.6,6.6,53,101451,898,1369,346,288.6,58.5,250.2,31821,5928,28197,8716,60,3.6,9,5,9999,99999,9,999999999,0.1,999,999,99
2050,4,2,14,0,*?*?*?*?*?*?*?*?*?*?*?*?*?*?*?*?*?*?*?*?*?*?,15.7,6.7,53,101451,796,1369,346,252.9,57.9,219.3,27856,5814,24710,7167,60,4.1,9,5,9999,99999,9,999999999,0.1,999,999,99
2050,4,2,15,0,*?*?*?*?*?*?*?*?*?*?*?*?*?*?*?*?*?*?*?*?*?*?,15.6,4.6,47,101451,646,1370,351,115.5,0.0,115.5,13608,0,13655,5102,60,3.1,10,5,9999,99999,9,999999999,0.3,999,999,99
2050,4,2,16,0,*?*?*?*?*?*?*?*?*?*?*?*?*?*?*?*?*?*?*?*?*?*?,15.5,3.8,44,101451,458,1369,350,77.8,0.0,77.8,9082,0,9108,3218,60,3.6,10,5,9999,99999,9,999999999,0.5,999,999,99
2050,4,2,17,0,*?*?*?*?*?*?*?*?*?*?*?*?*?*?*?*?*?*?*?*?*?*?,14.9,3.8,46,101451,246,1371,347,35.1,0.0,35.1,4101,0,4108,1365,60,2.1,10,5,9999,99999,9,999999999,0.4,999,999,99
2050,4,2,18,0,*?*?*?*?*?*?*?*?*?*?*?*?*?*?*?*?*?*?*?*?*?*?,14.6,2.7,43,101451,23,1370,346,0.0,0.0,0.0,0,0,0,0,60,2.1,10,5,9999,99999,9,999999999,0.0,999,999,99
2050,4,2,19,0,*?*?*?*?*?*?*?*?*?*?*?*?*?*?*?*?*?*?*?*?*?*?,12.8,3.4,51,101451,0,-0,337,0.0,-0.0,0.0,0,0,0,0,55,2.1,10,5,9999,99999,9,999999999,0.0,999,999,99
2050,4,2,20,0,*?*?*?*?*?*?*?*?*?*?*?*?*?*?*?*?*?*?*?*?*?*?,11.4,4.3,59,101451,0,-0,331,0.0,-0.0,0.0,0,0,0,0,50,2.1,10,5,9999,99999,9,999999999,0.0,999,999,99
2050,4,2,21,0,*?*?*?*?*?*?*?*?*?*?*?*?*?*?*?*?*?*?*?*?*?*?,10.2,3.6,61,101451,0,-0,325,0.0,-0.0,0.0,0,0,0,0,45,1.5,10,5,9999,99999,9,999999999,0.3,999,999,99
2050,4,2,22,0,*?*?*?*?*?*?*?*?*?*?*?*?*?*?*?*?*?*?*?*?*?*?,9.5,3.8,65,101451,0,-0,322,0.0,-0.0,0.0,0,0,0,0,40,1.5,10,5,9999,99999,9,999999999,0.2,999,999,99
2050,4,2,23,0,*?*?*?*?*?*?*?*?*?*?*?*?*?*?*?*?*?*?*?*?*?*?,9.5,4.1,67,101451,0,-0,322,0.0,-0.0,0.0,0,0,0,0,35,1.5,10,5,9999,99999,9,999999999,0.1,999,999,99
2050,4,2,24,0,*?*?*?*?*?*?*?*?*?*?*?*?*?*?*?*?*?*?*?*?*?*?,7.5,6.9,93,101451,0,-0,312,0.0,-0.0,0.0,0,0,0,0,60,1.0,10,5,9999,99999,9,999999999,0.0,999,999,99
2050,4,3,1,0,*?*?*?*?*?*?*?*?*?*?*?*?*?*?*?*?*?*?*?*?*?*?,9.0,6.4,83,101745,0,-0,319,0.0,-0.0,0.0,0,0,0,0,30,2.1,10,5,9999,99999,9,999999999,0.0,999,999,99
2050,4,3,2,0,*?*?*?*?*?*?*?*?*?*?*?*?*?*?*?*?*?*?*?*?*?*?,8.7,7.3,91,101745,0,-0,318,0.0,-0.0,0.0,0,0,0,0,30,1.5,10,5,9999,99999,9,999999999,0.0,999,999,99
2050,4,3,3,0,*?*?*?*?*?*?*?*?*?*?*?*?*?*?*?*?*?*?*?*?*?*?,8.3,7.0,91,101745,0,-0,316,0.0,-0.0,0.0,0,0,0,0,30,1.5,10,5,9999,99999,9,999999999,0.0,999,999,99
2050,4,3,4,0,*?*?*?*?*?*?*?*?*?*?*?*?*?*?*?*?*?*?*?*?*?*?,8.0,7.7,98,101745,0,-0,315,0.0,-0.0,0.0,0,0,0,0,30,2.1,10,5,9999,99999,9,999999999,0.0,999,999,99
2050,4,3,5,0,*?*?*?*?*?*?*?*?*?*?*?*?*?*?*?*?*?*?*?*?*?*?,8.0,7.0,93,101745,0,-0,315,0.0,-0.0,0.0,0,0,0,0,30,1.5,10,5,9999,99999,9,999999999,0.0,999,999,99
2050,4,3,6,0,*?*?*?*?*?*?*?*?*?*?*?*?*?*?*?*?*?*?*?*?*?*?,8.1,6.7,91,101745,172,1365,307,47.0,94.0,35.2,5050,5335,4342,624,30,2.6,8,4,9999,99999,9,999999999,0.0,999,999,99
2050,4,3,7,0,*?*?*?*?*?*?*?*?*?*?*?*?*?*?*?*?*?*?*?*?*?*?,8.1,6.6,90,101745,390,1367,295,206.6,380.1,98.1,21483,32925,12489,1837,37,2.1,5,3,9999,99999,9,999999999,0.0,999,999,99
2050,4,3,8,0,*?*?*?*?*?*?*?*?*?*?*?*?*?*?*?*?*?*?*?*?*?*?,10.4,6.7,78,101745,588,1367,309,314.0,327.0,173.3,33441,32859,19661,3726,43,3.1,6,3,9999,99999,9,999999999,0.0,999,999,99
2050,4,3,9,0,*?*?*?*?*?*?*?*?*?*?*?*?*?*?*?*?*?*?*?*?*?*?,12.0,6.7,70,101745,753,1367,320,373.2,241.9,240.0,39873,25412,26548,5737,50,3.1,7,4,9999,99999,9,999999999,0.0,999,999,99
2050,4,3,10,0,*?*?*?*?*?*?*?*?*?*?*?*?*?*?*?*?*?*?*?*?*?*?,13.3,8.1,71,101745,874,1369,327,438.9,245.4,282.2,47173,26210,30827,7441,57,2.1,7,4,9999,99999,9,999999999,0.0,999,999,99
2050,4,3,11,0,*?*?*?*?*?*?*?*?*?*?*?*?*?*?*?*?*?*?*?*?*?*?,14.7,8.8,68,101745,941,1368,330,527.8,343.7,291.4,57127,36955,31792,8173,63,2.6,6,3,9999,99999,9,999999999,0.0,999,999,99
2050,4,3,12,0,*?*?*?*?*?*?*?*?*?*?*?*?*?*?*?*?*?*?*?*?*?*?,14.6,8.5,67,101745,951,1367,333,481.5,247.1,309.6,51938,26575,33531,8866,70,3.6,7,4,9999,99999,9,999999999,0.0,999,999,99
2050,4,3,13,0,*?*?*?*?*?*?*?*?*?*?*?*?*?*?*?*?*?*?*?*?*?*?,14.7,8.8,68,101745,904,1368,334,455.4,246.1,292.8,49010,26362,31877,7954,68,2.6,7,4,9999,99999,9,999999999,0.0,999,999,99
2050,4,3,14,0,*?*?*?*?*?*?*?*?*?*?*?*?*?*?*?*?*?*?*?*?*?*?,14.9,9.8,71,101745,801,1367,335,399.4,243.4,256.8,42770,25770,28264,6362,67,2.1,7,4,9999,99999,9,999999999,0.0,999,999,99
2050,4,3,15,0,*?*?*?*?*?*?*?*?*?*?*?*?*?*?*?*?*?*?*?*?*?*?,14.5,8.7,68,101745,651,1368,333,317.3,238.0,204.0,33755,24413,22839,4579,65,2.1,7,4,9999,99999,9,999999999,0.0,999,999,99
2050,4,3,16,0,*?*?*?*?*?*?*?*?*?*?*?*?*?*?*?*?*?*?*?*?*?*?,14.8,9.3,70,101745,464,1369,338,181.7,135.1,135.9,19775,12756,15488,3089,63,2.6,8,4,9999,99999,9,999999999,0.0,999,999,99
2050,4,3,17,0,*?*?*?*?*?*?*?*?*?*?*?*?*?*?*?*?*?*?*?*?*?*?,14.8,9.4,70,101745,251,1366,342,63.1,45.7,54.7,6959,3449,6429,1169,62,3.1,9,5,9999,99999,9,999999999,0.0,999,999,99
2050,4,3,18,0,*?*?*?*?*?*?*?*?*?*?*?*?*?*?*?*?*?*?*?*?*?*?,13.8,9.8,77,101745,29,1367,341,0.0,0.0,0.0,0,0,0,0,60,2.6,10,5,9999,99999,9,999999999,0.0,999,999,99
2050,4,3,19,0,*?*?*?*?*?*?*?*?*?*?*?*?*?*?*?*?*?*?*?*?*?*?,12.2,10.1,87,101745,0,-0,333,0.0,-0.0,0.0,0,0,0,0,55,2.1,10,5,9999,99999,9,999999999,0.0,999,999,99
2050,4,3,20,0,*?*?*?*?*?*?*?*?*?*?*?*?*?*?*?*?*?*?*?*?*?*?,11.3,10.2,93,101745,0,-0,329,0.0,-0.0,0.0,0,0,0,0,50,2.6,10,5,9999,99999,9,999999999,0.0,999,999,99
2050,4,3,21,0,*?*?*?*?*?*?*?*?*?*?*?*?*?*?*?*?*?*?*?*?*?*?,10.8,9.7,93,101745,0,-0,327,0.0,-0.0,0.0,0,0,0,0,45,2.1,10,5,9999,99999,9,999999999,1.2,999,999,99
2050,4,3,22,0,*?*?*?*?*?*?*?*?*?*?*?*?*?*?*?*?*?*?*?*?*?*?,10.0,8.5,90,101745,0,-0,323,0.0,-0.0,0.0,0,0,0,0,40,2.1,10,5,9999,99999,9,999999999,2.9,999,999,99
2050,4,3,23,0,*?*?*?*?*?*?*?*?*?*?*?*?*?*?*?*?*?*?*?*?*?*?,10.1,8.7,90,101745,0,-0,324,0.0,-0.0,0.0,0,0,0,0,35,1.5,10,5,9999,99999,9,999999999,0.9,999,999,99
2050,4,3,24,0,*?*?*?*?*?*?*?*?*?*?*?*?*?*?*?*?*?*?*?*?*?*?,9.4,5.3,76,101745,0,-0,321,0.0,-0.0,0.0,0,0,0,0,30,1.5,10,5,9999,99999,9,999999999,0.0,999,999,99
2050,4,4,1,0,*?*?*?*?*?*?*?*?*?*?*?*?*?*?*?*?*?*?*?*?*?*?,10.4,8.5,88,101465,0,-0,325,0.0,-0.0,0.0,0,0,0,0,30,4.6,10,5,9999,99999,9,999999999,0.0,999,999,99
2050,4,4,2,0,*?*?*?*?*?*?*?*?*?*?*?*?*?*?*?*?*?*?*?*?*?*?,9.9,8.3,89,101465,0,-0,323,0.0,-0.0,0.0,0,0,0,0,30,4.6,10,5,9999,99999,9,999999999,0.5,999,999,99
2050,4,4,3,0,*?*?*?*?*?*?*?*?*?*?*?*?*?*?*?*?*?*?*?*?*?*?,9.7,8.0,88,101465,0,-0,322,0.0,-0.0,0.0,0,0,0,0,30,5.2,10,5,9999,99999,9,999999999,0.2,999,999,99
2050,4,4,4,0,*?*?*?*?*?*?*?*?*?*?*?*?*?*?*?*?*?*?*?*?*?*?,9.6,8.3,90,101465,0,-0,322,0.0,-0.0,0.0,0,0,0,0,30,2.6,10,5,9999,99999,9,999999999,0.4,999,999,99
2050,4,4,5,0,*?*?*?*?*?*?*?*?*?*?*?*?*?*?*?*?*?*?*?*?*?*?,9.5,8.0,90,101465,0,-0,310,0.0,-0.0,0.0,0,0,0,0,30,1.5,7,4,9999,99999,9,999999999,0.0,999,999,99
2050,4,4,6,0,*?*?*?*?*?*?*?*?*?*?*?*?*?*?*?*?*?*?*?*?*?*?,10.3,8.9,91,101465,180,1365,289,76.0,403.6,22.8,7860,27987,3754,474,30,2.1,0,0,9999,99999,9,999999999,0.0,999,999,99
2050,4,4,7,0,*?*?*?*?*?*?*?*?*?*?*?*?*?*?*?*?*?*?*?*?*?*?,11.0,9.3,89,101465,398,1367,293,227.0,545.8,68.1,23517,47748,10018,1277,32,1.0,0,0,9999,99999,9,999999999,0.0,999,999,99
2050,4,4,8,0,*?*?*?*?*?*?*?*?*?*?*?*?*?*?*?*?*?*?*?*?*?*?,11.8,9.1,83,101465,596,1368,295,364.1,584.9,109.2,37838,56201,15264,2178,33,2.6,0,0,9999,99999,9,999999999,0.0,999,999,99
2050,4,4,9,0,*?*?*?*?*?*?*?*?*?*?*?*?*?*?*?*?*?*?*?*?*?*?,13.5,9.6,76,101465,760,1367,304,478.2,601.9,143.4,49921,59799,19290,3175,35,1.5,0,0,9999,99999,9,999999999,0.0,999,999,99
2050,4,4,10,0,*?*?*?*?*?*?*?*?*?*?*?*?*?*?*?*?*?*?*?*?*?*?,15.1,11.1,77,101465,880,1367,314,561.3,610.3,168.4,58837,61390,22039,4195,37,1.0,0,0,9999,99999,9,999999999,0.0,999,999,99
2050,4,4,11,0,*?*?*?*?*?*?*?*?*?*?*?*?*?*?*?*?*?*?*?*?*?*?,16.6,11.6,71,101465,947,1367,322,607.9,614.1,182.4,63873,62040,23510,4958,38,2.1,0,0,9999,99999,9,999999999,0.0,999,999,99
2050,4,4,12,0,*?*?*?*?*?*?*?*?*?*?*?*?*?*?*?*?*?*?*?*?*?*?,17.7,10.2,61,101465,957,1367,323,614.8,614.6,184.4,64622,62125,23724,5087,40,4.1,0,0,9999,99999,9,999999999,0.0,999,999,99
2050,4,4,13,0,*?*?*?*?*?*?*?*?*?*?*?*?*?*?*?*?*?*?*?*?*?*?,17.5,11.0,65,101465,909,1367,325,581.6,612.0,174.5,61023,61690,22685,4505,38,1.5,0,0,9999,99999,9,999999999,0.0,999,999,99
2050,4,4,14,0,*?*?*?*?*?*?*?*?*?*?*?*?*?*?*?*?*?*?*?*?*?*?,17.6,11.9,69,101465,807,1368,343,476.1,423.6,226.2,49928,43233,26585,5331,37,6.7,5,3,9999,99999,9,999999999,0.0,999,999,99
2050,4,4,15,0,*?*?*?*?*?*?*?*?*?*?*?*?*?*?*?*?*?*?*?*?*?*?,17.7,12.0,69,101465,657,1368,350,320.5,238.2,206.1,34105,24481,23054,4640,35,4.1,7,4,9999,99999,9,999999999,0.0,999,999,99
2050,4,4,16,0,*?*?*?*?*?*?*?*?*?*?*?*?*?*?*?*?*?*?*?*?*?*?,17.9,12.3,70,101465,469,1367,360,80.1,0.0,80.1,9353,0,9380,3328,33,2.6,10,5,9999,99999,9,999999999,2.4,999,999,99
2050,4,4,17,0,*?*?*?*?*?*?*?*?*?*?*?*?*?*?*?*?*?*?*?*?*?*?,17.6,12.6,72,101465,257,1367,356,65.1,46.1,56.5,7184,3512,6636,1209,32,3.1,9,5,9999,99999,9,999999999,0.2,999,999,99
2050,4,4,18,0,*?*?*?*?*?*?*?*?*?*?*?*?*?*?*?*?*?*?*?*?*?*?,16.1,13.4,83,101465,35,1366,348,0.0,0.0,0.0,0,0,0,0,30,2.6,9,5,9999,99999,9,999999999,1.4,999,999,99
2050,4,4,19,0,*?*?*?*?*?*?*?*?*?*?*?*?*?*?*?*?*?*?*?*?*?*?,15.2,13.0,86,101465,0,-0,347,0.0,-0.0,0.0,0,0,0,0,32,3.1,10,5,9999,99999,9,999999999,0.4,999,999,99
2050,4,4,20,0,*?*?*?*?*?*?*?*?*?*?*?*?*?*?*?*?*?*?*?*?*?*?,13.9,12.3,90,101465,0,-0,341,0.0,-0.0,0.0,0,0,0,0,33,2.6,10,5,9999,99999,9,999999999,0.0,999,999,99
2050,4,4,21,0,*?*?*?*?*?*?*?*?*?*?*?*?*?*?*?*?*?*?*?*?*?*?,13.4,11.7,89,101465,0,-0,338,0.0,-0.0,0.0,0,0,0,0,35,1.5,10,5,9999,99999,9,999999999,0.0,999,999,99
2050,4,4,22,0,*?*?*?*?*?*?*?*?*?*?*?*?*?*?*?*?*?*?*?*?*?*?,12.1,11.7,96,101465,0,-0,332,0.0,-0.0,0.0,0,0,0,0,37,0.5,10,5,9999,99999,9,999999999,0.1,999,999,99
2050,4,4,23,0,*?*?*?*?*?*?*?*?*?*?*?*?*?*?*?*?*?*?*?*?*?*?,12.4,12.1,97,101465,0,-0,334,0.0,-0.0,0.0,0,0,0,0,38,2.1,10,5,9999,99999,9,999999999,0.0,999,999,99
2050,4,4,24,0,*?*?*?*?*?*?*?*?*?*?*?*?*?*?*?*?*?*?*?*?*?*?,10.3,8.5,88,101465,0,-0,325,0.0,-0.0,0.0,0,0,0,0,30,4.6,10,5,9999,99999,9,999999999,0.0,999,999,99
2050,4,5,1,0,*?*?*?*?*?*?*?*?*?*?*?*?*?*?*?*?*?*?*?*?*?*?,12.6,12.5,100,101626,0,-0,335,0.0,-0.0,0.0,0,0,0,0,37,1.5,10,5,9999,99999,9,999999999,0.0,999,999,99
2050,4,5,2,0,*?*?*?*?*?*?*?*?*?*?*?*?*?*?*?*?*?*?*?*?*?*?,12.3,12.3,100,101626,0,-0,333,0.0,-0.0,0.0,0,0,0,0,33,2.6,10,5,9999,99999,9,999999999,0.0,999,999,99
2050,4,5,3,0,*?*?*?*?*?*?*?*?*?*?*?*?*?*?*?*?*?*?*?*?*?*?,12.2,12.2,100,101626,0,-0,333,0.0,-0.0,0.0,0,0,0,0,30,2.1,10,5,9999,99999,9,999999999,0.0,999,999,99
2050,4,5,4,0,*?*?*?*?*?*?*?*?*?*?*?*?*?*?*?*?*?*?*?*?*?*?,12.1,12.1,100,101626,0,-0,332,0.0,-0.0,0.0,0,0,0,0,27,2.6,10,5,9999,99999,9,999999999,0.0,999,999,99
2050,4,5,5,0,*?*?*?*?*?*?*?*?*?*?*?*?*?*?*?*?*?*?*?*?*?*?,12.0,12.0,100,101626,0,-0,329,0.0,-0.0,0.0,0,0,0,0,23,1.0,9,5,9999,99999,9,999999999,0.0,999,999,99
2050,4,5,6,0,*?*?*?*?*?*?*?*?*?*?*?*?*?*?*?*?*?*?*?*?*?*?,12.5,12.4,100,101626,188,1364,329,54.5,99.7,40.8,5829,5995,4988,733,20,1.5,8,4,9999,99999,9,999999999,0.0,999,999,99
2050,4,5,7,0,*?*?*?*?*?*?*?*?*?*?*?*?*?*?*?*?*?*?*?*?*?*?,12.9,12.8,100,101626,406,1368,331,155.1,131.7,116.0,16883,11949,13277,2589,22,1.0,8,4,9999,99999,9,999999999,0.0,999,999,99
2050,4,5,8,0,*?*?*?*?*?*?*?*?*?*?*?*?*?*?*?*?*?*?*?*?*?*?,14.0,13.7,100,101626,603,1366,338,186.1,56.1,161.3,20451,5466,18183,4758,23,0.5,9,5,9999,99999,9,999999999,0.0,999,999,99
2050,4,5,9,0,*?*?*?*?*?*?*?*?*?*?*?*?*?*?*?*?*?*?*?*?*?*?,14.7,13.0,91,101626,767,1366,342,243.4,57.7,211.0,26796,5779,23776,6786,25,0.5,9,5,9999,99999,9,999999999,0.0,999,999,99
2050,4,5,10,0,*?*?*?*?*?*?*?*?*?*?*?*?*?*?*?*?*?*?*?*?*?*?,16.3,12.7,81,101626,887,1367,347,377.9,146.8,282.7,41396,15468,31496,8019,27,2.1,8,4,9999,99999,9,999999999,0.0,999,999,99
2050,4,5,11,0,*?*?*?*?*?*?*?*?*?*?*?*?*?*?*?*?*?*?*?*?*?*?,17.7,12.3,72,101626,953,1366,350,483.2,247.2,310.7,52125,26587,33634,8931,28,2.6,7,4,9999,99999,9,999999999,0.0,999,999,99
2050,4,5,12,0,*?*?*?*?*?*?*?*?*?*?*?*?*?*?*?*?*?*?*?*?*?*?,18.0,11.3,66,101626,963,1366,348,541.8,344.4,299.1,58698,37086,32548,8625,30,3.6,6,3,9999,99999,9,999999999,0.0,999,999,99
2050,4,5,13,0,*?*?*?*?*?*?*?*?*?*?*?*?*?*?*?*?*?*?*?*?*?*?,18.1,10.4,62,101626,915,1366,351,462.1,246.4,297.1,49757,26420,32299,8178,30,5.2,7,4,9999,99999,9,999999999,0.0,999,999,99
2050,4,5,14,0,*?*?*?*?*?*?*?*?*?*?*?*?*?*?*?*?*?*?*?*?*?*?,18.1,8.7,55,101626,812,1366,350,405.9,243.8,261.0,43489,25850,28685,6528,30,5.7,7,4,9999,99999,9,999999999,0.0,999,999,99
2050,4,5,15,0,*?*?*?*?*?*?*?*?*?*?*?*?*?*?*?*?*?*?*?*?*?*?,18.0,7.4,51,101626,662,1366,353,273.9,142.5,204.9,29868,14526,23073,5044,30,6.2,8,4,9999,99999,9,999999999,0.0,999,999,99
2050,4,5,16,0,*?*?*?*?*?*?*?*?*?*?*?*?*?*?*?*?*?*?*?*?*?*?,18.3,5.8,45,101626,475,1367,359,141.2,54.1,122.4,15504,5055,13813,3402,30,6.7,9,5,9999,99999,9,999999999,0.0,999,999,99
2050,4,5,17,0,*?*?*?*?*?*?*?*?*?*?*?*?*?*?*?*?*?*?*?*?*?*?,18.0,6.2,47,101626,263,1367,348,105.2,195.2,67.6,11133,14318,8045,1279,30,7.2,7,4,9999,99999,9,999999999,0.0,999,999,99
2050,4,5,18,0,*?*?*?*?*?*?*?*?*?*?*?*?*?*?*?*?*?*?*?*?*?*?,17.5,5.8,47,101626,41,1366,345,0.0,0.0,0.0,0,0,0,0,30,5.7,7,4,9999,99999,9,999999999,0.0,999,999,99
2050,4,5,19,0,*?*?*?*?*?*?*?*?*?*?*?*?*?*?*?*?*?*?*?*?*?*?,16.6,5.1,47,101626,0,-0,355,0.0,-0.0,0.0,0,0,0,0,27,5.7,10,5,9999,99999,9,999999999,0.0,999,999,99
2050,4,5,20,0,*?*?*?*?*?*?*?*?*?*?*?*?*?*?*?*?*?*?*?*?*?*?,15.3,5.5,53,101626,0,-0,349,0.0,-0.0,0.0,0,0,0,0,23,5.7,10,5,9999,99999,9,999999999,0.0,999,999,99
2050,4,5,21,0,*?*?*?*?*?*?*?*?*?*?*?*?*?*?*?*?*?*?*?*?*?*?,14.4,7.1,63,101626,0,-0,344,0.0,-0.0,0.0,0,0,0,0,20,3.6,10,5,9999,99999,9,999999999,0.0,999,999,99
2050,4,5,22,0,*?*?*?*?*?*?*?*?*?*?*?*?*?*?*?*?*?*?*?*?*?*?,14.0,8.0,69,101626,0,-0,342,0.0,-0.0,0.0,0,0,0,0,17,3.6,10,5,9999,99999,9,999999999,0.2,999,999,99
2050,4,5,23,0,*?*?*?*?*?*?*?*?*?*?*?*?*?*?*?*?*?*?*?*?*?*?,13.5,8.8,75,101626,0,-0,340,0.0,-0.0,0.0,0,0,0,0,13,2.6,10,5,9999,99999,9,999999999,0.4,999,999,99
2050,4,5,24,0,*?*?*?*?*?*?*?*?*?*?*?*?*?*?*?*?*?*?*?*?*?*?,12.6,12.6,100,101626,0,-0,335,0.0,-0.0,0.0,0,0,0,0,40,2.1,10,5,9999,99999,9,999999999,0.0,999,999,99
2050,4,6,1,0,*?*?*?*?*?*?*?*?*?*?*?*?*?*?*?*?*?*?*?*?*?*?,11.3,6.7,73,102415,0,-0,330,0.0,-0.0,0.0,0,0,0,0,67,5.2,10,5,9999,99999,9,999999999,0.4,999,999,99
2050,4,6,2,0,*?*?*?*?*?*?*?*?*?*?*?*?*?*?*?*?*?*?*?*?*?*?,10.3,5.6,72,102415,0,-0,325,0.0,-0.0,0.0,0,0,0,0,123,5.2,10,5,9999,99999,9,999999999,2.5,999,999,99
2050,4,6,3,0,*?*?*?*?*?*?*?*?*?*?*?*?*?*?*?*?*?*?*?*?*?*?,9.1,5.8,79,102415,0,-0,320,0.0,-0.0,0.0,0,0,0,0,180,6.2,10,5,9999,99999,9,999999999,2.6,999,999,99
2050,4,6,4,0,*?*?*?*?*?*?*?*?*?*?*?*?*?*?*?*?*?*?*?*?*?*?,9.1,7.0,86,102415,0,-0,320,0.0,-0.0,0.0,0,0,0,0,237,5.2,10,5,9999,99999,9,999999999,0.1,999,999,99
2050,4,6,5,0,*?*?*?*?*?*?*?*?*?*?*?*?*?*?*?*?*?*?*?*?*?*?,9.1,7.1,87,102415,0,-0,320,0.0,-0.0,0.0,0,0,0,0,293,3.6,10,5,9999,99999,9,999999999,0.0,999,999,99
2050,4,6,6,0,*?*?*?*?*?*?*?*?*?*?*?*?*?*?*?*?*?*?*?*?*?*?,9.5,7.9,88,102415,196,1364,302,81.3,297.2,38.6,8285,19624,5768,684,350,3.1,5,3,9999,99999,9,999999999,0.0,999,999,99
2050,4,6,7,0,*?*?*?*?*?*?*?*?*?*?*?*?*?*?*?*?*?*?*?*?*?*?,10.0,8.0,87,102415,413,1365,301,230.3,447.6,94.9,24203,39629,12240,1767,293,4.1,4,2,9999,99999,9,999999999,0.0,999,999,99
2050,4,6,8,0,*?*?*?*?*?*?*?*?*?*?*?*?*?*?*?*?*?*?*?*?*?*?,11.8,9.1,83,102415,610,1365,317,327.8,328.6,180.9,34936,33304,20464,3935,237,5.2,6,3,9999,99999,9,999999999,0.0,999,999,99
2050,4,6,9,0,*?*?*?*?*?*?*?*?*?*?*?*?*?*?*?*?*?*?*?*?*?*?,14.3,9.9,75,102415,774,1366,333,385.1,242.6,247.6,41187,25582,27329,6015,180,5.7,7,4,9999,99999,9,999999999,0.0,999,999,99
2050,4,6,10,0,*?*?*?*?*?*?*?*?*?*?*?*?*?*?*?*?*?*?*?*?*?*?,15.1,9.9,71,102415,893,1366,333,499.5,342.2,275.7,53931,36654,30229,7355,123,5.7,6,3,9999,99999,9,999999999,0.0,999,999,99
2050,4,6,11,0,*?*?*?*?*?*?*?*?*?*?*?*?*?*?*?*?*?*?*?*?*?*?,16.4,8.4,58,102415,959,1365,329,597.6,500.1,246.2,63728,51796,28862,6923,67,4.6,4,2,9999,99999,9,999999999,0.3,999,999,99
2050,4,6,12,0,*?*?*?*?*?*?*?*?*?*?*?*?*?*?*?*?*?*?*?*?*?*?,16.9,7.6,54,102415,969,1366,335,581.6,430.4,276.3,61373,44557,31621,7951,10,4.6,5,3,9999,99999,9,999999999,0.1,999,999,99
2050,4,6,13,0,*?*?*?*?*?*?*?*?*?*?*?*?*?*?*?*?*?*?*?*?*?*?,17.3,7.9,54,102415,920,1365,337,550.3,428.6,261.4,57946,44248,30136,7019,18,2.6,5,3,9999,99999,9,999999999,0.0,999,999,99
2050,4,6,14,0,*?*?*?*?*?*?*?*?*?*?*?*?*?*?*?*?*?*?*?*?*?*?,17.6,8.3,54,102415,818,1366,339,483.7,424.1,229.8,50742,43356,26949,5479,27,2.6,5,3,9999,99999,9,999999999,0.0,999,999,99
2050,4,6,15,0,*?*?*?*?*?*?*?*?*?*?*?*?*?*?*?*?*?*?*?*?*?*?,17.1,9.2,59,102415,667,1365,338,386.5,415.1,183.6,40333,41325,22087,3881,35,2.1,5,3,9999,99999,9,999999999,0.0,999,999,99
2050,4,6,16,0,*?*?*?*?*?*?*?*?*?*?*?*?*?*?*?*?*?*?*?*?*?*?,17.0,8.3,56,102415,480,1365,340,248.8,317.0,137.3,26401,30167,15791,2815,43,2.1,6,3,9999,99999,9,999999999,0.0,999,999,99
2050,4,6,17,0,*?*?*?*?*?*?*?*?*?*?*?*?*?*?*?*?*?*?*?*?*?*?,16.7,7.6,55,102415,269,1368,355,39.8,0.0,39.8,4646,0,4655,1555,52,2.6,10,5,9999,99999,9,999999999,0.3,999,999,99
2050,4,6,18,0,*?*?*?*?*?*?*?*?*?*?*?*?*?*?*?*?*?*?*?*?*?*?,15.5,8.0,60,102415,47,1366,349,0.0,0.0,0.0,0,0,0,0,60,3.1,10,5,9999,99999,9,999999999,0.1,999,999,99
2050,4,6,19,0,*?*?*?*?*?*?*?*?*?*?*?*?*?*?*?*?*?*?*?*?*?*?,14.4,8.5,67,102415,0,-0,344,0.0,-0.0,0.0,0,0,0,0,83,2.6,10,5,9999,99999,9,999999999,0.0,999,999,99
2050,4,6,20,0,*?*?*?*?*?*?*?*?*?*?*?*?*?*?*?*?*?*?*?*?*?*?,13.2,8.4,72,102415,0,-0,338,0.0,-0.0,0.0,0,0,0,0,107,3.6,10,5,9999,99999,9,999999999,0.0,999,999,99
2050,4,6,21,0,*?*?*?*?*?*?*?*?*?*?*?*?*?*?*?*?*?*?*?*?*?*?,12.4,8.8,78,102415,0,-0,334,0.0,-0.0,0.0,0,0,0,0,130,4.6,10,5,9999,99999,9,999999999,0.0,999,999,99
2050,4,6,22,0,*?*?*?*?*?*?*?*?*?*?*?*?*?*?*?*?*?*?*?*?*?*?,12.2,9.8,85,102415,0,-0,333,0.0,-0.0,0.0,0,0,0,0,153,3.1,10,5,9999,99999,9,999999999,0.0,999,999,99
2050,4,6,23,0,*?*?*?*?*?*?*?*?*?*?*?*?*?*?*?*?*?*?*?*?*?*?,12.2,9.7,84,102415,0,-0,333,0.0,-0.0,0.0,0,0,0,0,177,3.1,10,5,9999,99999,9,999999999,0.0,999,999,99
2050,4,6,24,0,*?*?*?*?*?*?*?*?*?*?*?*?*?*?*?*?*?*?*?*?*?*?,13.0,7.9,70,102415,0,-0,337,0.0,-0.0,0.0,0,0,0,0,10,5.0,10,5,9999,99999,9,999999999,0.4,999,999,99
2050,4,7,1,0,*?*?*?*?*?*?*?*?*?*?*?*?*?*?*?*?*?*?*?*?*?*?,12.6,9.3,80,101920,0,-0,335,0.0,-0.0,0.0,0,0,0,0,185,4.1,10,5,9999,99999,9,999999999,0.0,999,999,99
2050,4,7,2,0,*?*?*?*?*?*?*?*?*?*?*?*?*?*?*?*?*?*?*?*?*?*?,12.6,9.2,79,101920,0,-0,335,0.0,-0.0,0.0,0,0,0,0,170,1.5,10,5,9999,99999,9,999999999,0.0,999,999,99
2050,4,7,3,0,*?*?*?*?*?*?*?*?*?*?*?*?*?*?*?*?*?*?*?*?*?*?,13.2,10.2,81,101920,0,-0,338,0.0,-0.0,0.0,0,0,0,0,155,2.1,10,5,9999,99999,9,999999999,0.0,999,999,99
2050,4,7,4,0,*?*?*?*?*?*?*?*?*?*?*?*?*?*?*?*?*?*?*?*?*?*?,12.7,9.9,82,101920,0,-0,336,0.0,-0.0,0.0,0,0,0,0,140,2.6,10,5,9999,99999,9,999999999,0.0,999,999,99
2050,4,7,5,0,*?*?*?*?*?*?*?*?*?*?*?*?*?*?*?*?*?*?*?*?*?*?,12.1,9.7,84,101920,0,-0,305,0.0,-0.0,0.0,0,0,0,0,125,2.1,2,1,9999,99999,9,999999999,0.0,999,999,99
2050,4,7,6,0,*?*?*?*?*?*?*?*?*?*?*?*?*?*?*?*?*?*?*?*?*?*?,12.5,10.4,86,101920,204,1365,302,92.7,434.1,27.8,9500,31301,4518,556,110,1.0,0,0,9999,99999,9,999999999,0.0,999,999,99
2050,4,7,7,0,*?*?*?*?*?*?*?*?*?*?*?*?*?*?*?*?*?*?*?*?*?*?,12.9,10.1,82,101920,421,1366,309,242.4,528.6,79.5,24959,46778,11421,1473,117,2.1,2,1,9999,99999,9,999999999,0.0,999,999,99
2050,4,7,8,0,*?*?*?*?*?*?*?*?*?*?*?*?*?*?*?*?*?*?*?*?*?*?,15.4,10.9,74,101920,617,1364,315,379.7,587.8,113.9,39475,56819,15824,2296,123,2.6,0,0,9999,99999,9,999999999,0.0,999,999,99
2050,4,7,9,0,*?*?*?*?*?*?*?*?*?*?*?*?*?*?*?*?*?*?*?*?*?*?,17.3,12.0,70,101920,780,1364,327,493.1,603.6,147.9,51511,60128,19787,3334,130,4.1,0,0,9999,99999,9,999999999,0.0,999,999,99
2050,4,7,10,0,*?*?*?*?*?*?*?*?*?*?*?*?*?*?*?*?*?*?*?*?*?*?,19.6,11.5,59,101920,899,1365,336,575.6,611.5,172.7,60372,61600,22488,4410,137,4.6,0,0,9999,99999,9,999999999,0.0,999,999,99
2050,4,7,11,0,*?*?*?*?*?*?*?*?*?*?*?*?*?*?*?*?*?*?*?*?*?*?,21.0,12.3,57,101920,965,1364,345,621.5,615.1,186.5,65341,62198,23920,5216,143,5.7,0,0,9999,99999,9,999999999,0.0,999,999,99
2050,4,7,12,0,*?*?*?*?*?*?*?*?*?*?*?*?*?*?*?*?*?*?*?*?*?*?,21.9,13.1,57,101920,974,1364,357,626.0,589.2,205.3,65419,59328,25774,5756,150,6.2,2,1,9999,99999,9,999999999,0.0,999,999,99
2050,4,7,13,0,*?*?*?*?*?*?*?*?*?*?*?*?*?*?*?*?*?*?*?*?*?*?,21.9,12.4,55,101920,926,1365,352,593.9,606.7,182.3,62253,61150,23485,4805,147,7.7,1,0,9999,99999,9,999999999,0.0,999,999,99
2050,4,7,14,0,*?*?*?*?*?*?*?*?*?*?*?*?*?*?*?*?*?*?*?*?*?*?,21.6,11.6,52,101920,823,1365,355,516.4,545.6,187.5,55374,55985,22903,4406,143,6.7,3,2,9999,99999,9,999999999,0.0,999,999,99
2050,4,7,15,0,*?*?*?*?*?*?*?*?*?*?*?*?*?*?*?*?*?*?*?*?*?*?,22.0,12.5,55,101920,673,1365,359,413.4,534.2,150.1,44101,53419,18788,3112,140,7.2,3,2,9999,99999,9,999999999,0.0,999,999,99
2050,4,7,16,0,*?*?*?*?*?*?*?*?*?*?*?*?*?*?*?*?*?*?*?*?*?*?,21.9,11.9,52,101920,486,1366,361,279.2,461.4,115.0,29346,42923,14610,2196,137,7.2,4,2,9999,99999,9,999999999,0.0,999,999,99
2050,4,7,17,0,*?*?*?*?*?*?*?*?*?*?*?*?*?*?*?*?*?*?*?*?*?*?,21.6,12.5,56,101920,274,1364,373,94.4,118.4,70.6,10309,9272,8188,1519,133,7.7,8,4,9999,99999,9,999999999,0.0,999,999,99
2050,4,7,18,0,*?*?*?*?*?*?*?*?*?*?*?*?*?*?*?*?*?*?*?*?*?*?,20.1,13.8,66,101920,53,1367,366,0.0,0.0,0.0,0,0,0,0,130,6.7,8,4,9999,99999,9,999999999,0.0,999,999,99
2050,4,7,19,0,*?*?*?*?*?*?*?*?*?*?*?*?*?*?*?*?*?*?*?*?*?*?,18.3,14.0,75,101920,0,-0,362,0.0,-0.0,0.0,0,0,0,0,125,6.2,10,5,9999,99999,9,999999999,0.0,999,999,99
2050,4,7,20,0,*?*?*?*?*?*?*?*?*?*?*?*?*?*?*?*?*?*?*?*?*?*?,16.8,14.0,83,101920,0,-0,354,0.0,-0.0,0.0,0,0,0,0,120,5.7,10,5,9999,99999,9,999999999,0.0,999,999,99
2050,4,7,21,0,*?*?*?*?*?*?*?*?*?*?*?*?*?*?*?*?*?*?*?*?*?*?,16.6,14.2,85,101920,0,-0,353,0.0,-0.0,0.0,0,0,0,0,115,5.2,10,5,9999,99999,9,999999999,0.0,999,999,99
2050,4,7,22,0,*?*?*?*?*?*?*?*?*?*?*?*?*?*?*?*?*?*?*?*?*?*?,15.7,13.8,87,101920,0,-0,349,0.0,-0.0,0.0,0,0,0,0,110,4.1,10,5,9999,99999,9,999999999,0.0,999,999,99
2050,4,7,23,0,*?*?*?*?*?*?*?*?*?*?*?*?*?*?*?*?*?*?*?*?*?*?,15.7,14.2,90,101920,0,-0,349,0.0,-0.0,0.0,0,0,0,0,105,3.6,10,5,9999,99999,9,999999999,0.0,999,999,99
2050,4,7,24,0,*?*?*?*?*?*?*?*?*?*?*?*?*?*?*?*?*?*?*?*?*?*?,12.3,9.6,82,101920,0,-0,334,0.0,-0.0,0.0,0,0,0,0,200,2.1,10,5,9999,99999,9,999999999,0.0,999,999,99
2050,4,8,1,0,*?*?*?*?*?*?*?*?*?*?*?*?*?*?*?*?*?*?*?*?*?*?,16.0,12.8,79,100401,0,-0,351,0.0,-0.0,0.0,0,0,0,0,95,3.1,10,5,9999,99999,9,999999999,0.0,999,999,99
2050,4,8,2,0,*?*?*?*?*?*?*?*?*?*?*?*?*?*?*?*?*?*?*?*?*?*?,16.0,12.1,76,100401,0,-0,351,0.0,-0.0,0.0,0,0,0,0,90,3.6,10,5,9999,99999,9,999999999,0.0,999,999,99
2050,4,8,3,0,*?*?*?*?*?*?*?*?*?*?*?*?*?*?*?*?*?*?*?*?*?*?,15.8,12.0,76,100401,0,-0,350,0.0,-0.0,0.0,0,0,0,0,85,3.1,10,5,9999,99999,9,999999999,0.0,999,999,99
2050,4,8,4,0,*?*?*?*?*?*?*?*?*?*?*?*?*?*?*?*?*?*?*?*?*?*?,15.5,12.2,78,100401,0,-0,348,0.0,-0.0,0.0,0,0,0,0,80,2.6,10,5,9999,99999,9,999999999,0.0,999,999,99
2050,4,8,5,0,*?*?*?*?*?*?*?*?*?*?*?*?*?*?*?*?*?*?*?*?*?*?,15.2,12.1,80,100401,0,-0,335,0.0,-0.0,0.0,0,0,0,0,75,4.1,6,3,9999,99999,9,999999999,0.0,999,999,99
2050,4,8,6,0,*?*?*?*?*?*?*?*?*?*?*?*?*?*?*?*?*?*?*?*?*?*?,15.9,12.2,77,100401,212,1366,342,77.4,178.1,49.8,8237,11539,6019,914,70,6.2,7,4,9999,99999,9,999999999,0.0,999,999,99
2050,4,8,7,0,*?*?*?*?*?*?*?*?*?*?*?*?*?*?*?*?*?*?*?*?*?*?,16.5,12.5,75,100401,428,1364,350,125.2,53.1,108.5,13737,4854,12248,2956,75,7.7,9,5,9999,99999,9,999999999,0.0,999,999,99
2050,4,8,8,0,*?*?*?*?*?*?*?*?*?*?*?*?*?*?*?*?*?*?*?*?*?*?,18.1,12.7,69,100401,624,1364,358,193.9,56.3,168.1,21311,5520,18942,5011,80,9.8,9,5,9999,99999,9,999999999,0.0,999,999,99
2050,4,8,9,0,*?*?*?*?*?*?*?*?*?*?*?*?*?*?*?*?*?*?*?*?*?*?,19.8,12.4,61,100401,787,1364,370,144.4,0.0,144.4,17160,0,17228,6679,85,12.4,10,5,9999,99999,9,999999999,0.0,999,999,99
2050,4,8,10,0,*?*?*?*?*?*?*?*?*?*?*?*?*?*?*?*?*?*?*?*?*?*?,21.4,13.1,57,100401,905,1363,372,387.3,147.0,289.7,42441,15522,32246,8361,90,11.8,8,4,9999,99999,9,999999999,0.0,999,999,99
2050,4,8,11,0,*?*?*?*?*?*?*?*?*?*?*?*?*?*?*?*?*?*?*?*?*?*?,22.5,13.6,55,100401,971,1364,380,315.3,58.9,273.4,34790,5995,30799,10048,95,13.9,9,5,9999,99999,9,999999999,0.0,999,999,99
2050,4,8,12,0,*?*?*?*?*?*?*?*?*?*?*?*?*?*?*?*?*?*?*?*?*?*?,23.8,12.8,49,100401,980,1364,378,553.1,344.9,305.3,59969,37185,33154,9017,100,15.5,6,3,9999,99999,9,999999999,0.0,999,999,99
2050,4,8,13,0,*?*?*?*?*?*?*?*?*?*?*?*?*?*?*?*?*?*?*?*?*?*?,23.6,13.0,50,100401,931,1364,380,471.9,246.8,303.4,50850,26500,32914,8519,107,16.0,7,4,9999,99999,9,999999999,0.0,999,999,99
2050,4,8,14,0,*?*?*?*?*?*?*?*?*?*?*?*?*?*?*?*?*?*?*?*?*?*?,23.6,12.2,47,100401,828,1364,376,460.8,340.0,254.3,49591,36159,28070,6395,113,17.0,6,3,9999,99999,9,999999999,0.0,999,999,99
2050,4,8,15,0,*?*?*?*?*?*?*?*?*?*?*?*?*?*?*?*?*?*?*?*?*?*?,24.0,11.5,44,100401,678,1364,388,212.7,56.9,184.4,23395,5634,20779,5652,120,16.0,9,5,9999,99999,9,999999999,0.0,999,999,99
2050,4,8,16,0,*?*?*?*?*?*?*?*?*?*?*?*?*?*?*?*?*?*?*?*?*?*?,23.5,11.1,44,100401,491,1364,382,195.1,136.6,145.9,21223,13097,16588,3348,127,16.0,8,4,9999,99999,9,999999999,0.0,999,999,99
2050,4,8,17,0,*?*?*?*?*?*?*?*?*?*?*?*?*?*?*?*?*?*?*?*?*?*?,23.4,10.8,43,100401,280,1365,377,114.7,199.7,73.8,12127,15152,8733,1407,133,10.3,7,4,9999,99999,9,999999999,0.0,999,999,99
2050,4,8,18,0,*?*?*?*?*?*?*?*?*?*?*?*?*?*?*?*?*?*?*?*?*?*?,22.6,10.5,45,100401,59,1369,377,0.0,0.0,0.0,0,0,0,0,140,11.3,8,4,9999,99999,9,999999999,0.0,999,999,99
2050,4,8,19,0,*?*?*?*?*?*?*?*?*?*?*?*?*?*?*?*?*?*?*?*?*?*?,20.8,11.0,52,100401,0,-0,375,0.0,-0.0,0.0,0,0,0,0,132,11.8,10,5,9999,99999,9,999999999,0.0,999,999,99
2050,4,8,20,0,*?*?*?*?*?*?*?*?*?*?*?*?*?*?*?*?*?*?*?*?*?*?,19.9,11.5,57,100401,0,-0,370,0.0,-0.0,0.0,0,0,0,0,123,10.8,10,5,9999,99999,9,999999999,0.0,999,999,99
2050,4,8,21,0,*?*?*?*?*?*?*?*?*?*?*?*?*?*?*?*?*?*?*?*?*?*?,18.5,11.5,62,100401,0,-0,363,0.0,-0.0,0.0,0,0,0,0,115,12.9,10,5,9999,99999,9,999999999,0.0,999,999,99
2050,4,8,22,0,*?*?*?*?*?*?*?*?*?*?*?*?*?*?*?*?*?*?*?*?*?*?,18.0,11.3,63,100401,0,-0,361,0.0,-0.0,0.0,0,0,0,0,107,15.5,10,5,9999,99999,9,999999999,0.0,999,999,99
2050,4,8,23,0,*?*?*?*?*?*?*?*?*?*?*?*?*?*?*?*?*?*?*?*?*?*?,17.6,11.5,65,100401,0,-0,359,0.0,-0.0,0.0,0,0,0,0,98,17.0,10,5,9999,99999,9,999999999,0.0,999,999,99
2050,4,8,24,0,*?*?*?*?*?*?*?*?*?*?*?*?*?*?*?*?*?*?*?*?*?*?,15.7,13.6,84,100401,0,-0,349,0.0,-0.0,0.0,0,0,0,0,100,4.1,10,5,9999,99999,9,999999999,0.0,999,999,99
2050,4,9,1,0,*?*?*?*?*?*?*?*?*?*?*?*?*?*?*?*?*?*?*?*?*?*?,16.1,11.0,71,99646.7,0,-0,352,0.0,-0.0,0.0,0,0,0,0,87,3.1,10,5,9999,99999,9,999999999,0.0,999,999,99
2050,4,9,2,0,*?*?*?*?*?*?*?*?*?*?*?*?*?*?*?*?*?*?*?*?*?*?,15.4,10.8,73,99646.7,0,-0,348,0.0,-0.0,0.0,0,0,0,0,83,3.6,10,5,9999,99999,9,999999999,0.0,999,999,99
2050,4,9,3,0,*?*?*?*?*?*?*?*?*?*?*?*?*?*?*?*?*?*?*?*?*?*?,14.6,10.3,75,99646.7,0,-0,345,0.0,-0.0,0.0,0,0,0,0,80,3.1,10,5,9999,99999,9,999999999,0.0,999,999,99
2050,4,9,4,0,*?*?*?*?*?*?*?*?*?*?*?*?*?*?*?*?*?*?*?*?*?*?,14.6,10.3,75,99646.7,0,-0,345,0.0,-0.0,0.0,0,0,0,0,77,2.6,10,5,9999,99999,9,999999999,0.0,999,999,99
2050,4,9,5,0,*?*?*?*?*?*?*?*?*?*?*?*?*?*?*?*?*?*?*?*?*?*?,14.9,10.2,73,99646.7,0,-0,346,0.0,-0.0,0.0,0,0,0,0,73,4.1,10,5,9999,99999,9,999999999,0.0,999,999,99
2050,4,9,6,0,*?*?*?*?*?*?*?*?*?*?*?*?*?*?*?*?*?*?*?*?*?*?,14.6,10.5,76,99646.7,219,1361,341,52.2,43.1,45.2,5774,3065,5349,960,70,6.2,9,5,9999,99999,9,999999999,0.0,999,999,99
2050,4,9,7,0,*?*?*?*?*?*?*?*?*?*?*?*?*?*?*?*?*?*?*?*?*?*?,14.3,10.7,78,99646.7,435,1362,336,169.4,133.7,126.7,18422,12400,14455,2853,70,7.7,8,4,9999,99999,9,999999999,0.0,999,999,99
2050,4,9,8,0,*?*?*?*?*?*?*?*?*?*?*?*?*?*?*?*?*?*?*?*?*?*?,16.6,11.0,69,99646.7,631,1363,344,307.6,237.2,197.8,32684,24197,22173,4399,70,9.8,7,4,9999,99999,9,999999999,0.0,999,999,99
2050,4,9,9,0,*?*?*?*?*?*?*?*?*?*?*?*?*?*?*?*?*?*?*?*?*?*?,19.0,11.0,59,99646.7,794,1364,359,335.6,145.3,251.1,36690,15169,28087,6663,70,12.4,8,4,9999,99999,9,999999999,0.0,999,999,99
2050,4,9,10,0,*?*?*?*?*?*?*?*?*?*?*?*?*?*?*?*?*?*?*?*?*?*?,20.8,10.7,52,99646.7,911,1363,368,390.4,147.1,292.0,42784,15539,32492,8476,70,11.8,8,4,9999,99999,9,999999999,0.0,999,999,99
2050,4,9,11,0,*?*?*?*?*?*?*?*?*?*?*?*?*?*?*?*?*?*?*?*?*?*?,21.5,9.8,47,99646.7,977,1363,375,317.5,58.9,275.3,35036,5999,31014,10166,70,13.9,9,5,9999,99999,9,999999999,0.0,999,999,99
2050,4,9,12,0,*?*?*?*?*?*?*?*?*?*?*?*?*?*?*?*?*?*?*?*?*?*?,22.1,9.7,45,99646.7,985,1363,374,424.7,148.1,317.7,46629,15707,35236,9915,70,15.5,8,4,9999,99999,9,999999999,0.0,999,999,99
2050,4,9,13,0,*?*?*?*?*?*?*?*?*?*?*?*?*?*?*?*?*?*?*?*?*?*?,22.8,9.6,43,99646.7,936,1363,382,303.4,58.7,263.0,33458,5968,29630,9425,70,16.0,9,5,9999,99999,9,999999999,0.0,999,999,99
2050,4,9,14,0,*?*?*?*?*?*?*?*?*?*?*?*?*?*?*?*?*?*?*?*?*?*?,22.8,10.3,45,99646.7,833,1363,382,267.3,58.1,231.7,29443,5867,26103,7755,70,17.0,9,5,9999,99999,9,999999999,0.0,999,999,99
2050,4,9,15,0,*?*?*?*?*?*?*?*?*?*?*?*?*?*?*?*?*?*?*?*?*?*?,22.9,11.7,49,99646.7,683,1363,379,284.5,143.0,212.8,31025,14657,23929,5298,70,16.0,8,4,9999,99999,9,999999999,0.0,999,999,99
2050,4,9,16,0,*?*?*?*?*?*?*?*?*?*?*?*?*?*?*?*?*?*?*?*?*?*?,23.0,11.1,47,99646.7,496,1362,379,197.7,136.8,147.9,21505,13160,16802,3400,70,16.0,8,4,9999,99999,9,999999999,0.0,999,999,99
2050,4,9,17,0,*?*?*?*?*?*?*?*?*?*?*?*?*?*?*?*?*?*?*?*?*?*?,22.5,11.9,51,99646.7,285,1362,380,75.3,47.8,65.3,8256,3923,7390,1690,70,10.3,9,5,9999,99999,9,999999999,0.0,999,999,99
2050,4,9,18,0,*?*?*?*?*?*?*?*?*?*?*?*?*?*?*?*?*?*?*?*?*?*?,21.5,11.6,53,99646.7,65,1370,378,0.0,0.0,0.0,0,0,0,0,70,11.3,10,5,9999,99999,9,999999999,0.0,999,999,99
2050,4,9,19,0,*?*?*?*?*?*?*?*?*?*?*?*?*?*?*?*?*?*?*?*?*?*?,20.0,11.9,59,99646.7,0,-0,371,0.0,-0.0,0.0,0,0,0,0,117,11.8,10,5,9999,99999,9,999999999,0.0,999,999,99
2050,4,9,20,0,*?*?*?*?*?*?*?*?*?*?*?*?*?*?*?*?*?*?*?*?*?*?,18.5,11.1,61,99646.7,0,-0,363,0.0,-0.0,0.0,0,0,0,0,163,10.8,10,5,9999,99999,9,999999999,0.0,999,999,99
2050,4,9,21,0,*?*?*?*?*?*?*?*?*?*?*?*?*?*?*?*?*?*?*?*?*?*?,17.4,10.7,64,99646.7,0,-0,358,0.0,-0.0,0.0,0,0,0,0,210,12.9,10,5,9999,99999,9,999999999,0.0,999,999,99
2050,4,9,22,0,*?*?*?*?*?*?*?*?*?*?*?*?*?*?*?*?*?*?*?*?*?*?,16.7,10.7,67,99646.7,0,-0,355,0.0,-0.0,0.0,0,0,0,0,257,15.5,10,5,9999,99999,9,999999999,0.0,999,999,99
2050,4,9,23,0,*?*?*?*?*?*?*?*?*?*?*?*?*?*?*?*?*?*?*?*?*?*?,16.9,11.6,70,99646.7,0,-0,355,0.0,-0.0,0.0,0,0,0,0,303,17.0,10,5,9999,99999,9,999999999,0.0,999,999,99
2050,4,9,24,0,*?*?*?*?*?*?*?*?*?*?*?*?*?*?*?*?*?*?*?*?*?*?,17.2,11.2,67,99646.7,0,-0,357,0.0,-0.0,0.0,0,0,0,0,90,4.1,10,5,9999,99999,9,999999999,0.0,999,999,99
2050,4,10,1,0,*?*?*?*?*?*?*?*?*?*?*?*?*?*?*?*?*?*?*?*?*?*?,17.3,10.8,63,100264,0,-0,358,0.0,-0.0,0.0,0,0,0,0,307,3.1,10,5,9999,99999,9,999999999,0.0,999,999,99
2050,4,10,2,0,*?*?*?*?*?*?*?*?*?*?*?*?*?*?*?*?*?*?*?*?*?*?,16.8,10.4,64,100264,0,-0,355,0.0,-0.0,0.0,0,0,0,0,263,3.6,10,5,9999,99999,9,999999999,0.0,999,999,99
2050,4,10,3,0,*?*?*?*?*?*?*?*?*?*?*?*?*?*?*?*?*?*?*?*?*?*?,16.1,9.9,65,100264,0,-0,352,0.0,-0.0,0.0,0,0,0,0,220,3.1,10,5,9999,99999,9,999999999,0.0,999,999,99
2050,4,10,4,0,*?*?*?*?*?*?*?*?*?*?*?*?*?*?*?*?*?*?*?*?*?*?,16.4,9.8,63,100264,0,-0,353,0.0,-0.0,0.0,0,0,0,0,177,2.6,10,5,9999,99999,9,999999999,0.0,999,999,99
2050,4,10,5,0,*?*?*?*?*?*?*?*?*?*?*?*?*?*?*?*?*?*?*?*?*?*?,16.5,10.3,65,100264,6,1356,354,0.0,0.0,0.0,0,0,0,0,133,4.1,10,5,9999,99999,9,999999999,0.0,999,999,99
2050,4,10,6,0,*?*?*?*?*?*?*?*?*?*?*?*?*?*?*?*?*?*?*?*?*?*?,16.5,10.5,66,100264,227,1362,354,31.6,0.0,31.6,3694,0,3700,1224,90,6.2,10,5,9999,99999,9,999999999,0.0,999,999,99
2050,4,10,7,0,*?*?*?*?*?*?*?*?*?*?*?*?*?*?*?*?*?*?*?*?*?*?,16.9,10.4,64,100264,443,1364,356,75.1,0.0,75.1,8763,0,8788,3090,98,7.7,10,5,9999,99999,9,999999999,0.0,999,999,99
2050,4,10,8,0,*?*?*?*?*?*?*?*?*?*?*?*?*?*?*?*?*?*?*?*?*?*?,19.4,11.1,57,100264,638,1363,368,114.5,0.0,114.5,13489,0,13536,5047,107,9.8,10,5,9999,99999,9,999999999,0.0,999,999,99
2050,4,10,9,0,*?*?*?*?*?*?*?*?*?*?*?*?*?*?*?*?*?*?*?*?*?*?,22.3,11.8,50,100264,800,1363,383,147.2,0.0,147.2,17504,0,17575,6836,115,12.4,10,5,9999,99999,9,999999999,0.0,999,999,99
2050,4,10,10,0,*?*?*?*?*?*?*?*?*?*?*?*?*?*?*?*?*?*?*?*?*?*?,23.8,11.5,45,100264,917,1362,390,170.9,0.0,170.9,20473,0,20563,8193,123,11.8,10,5,9999,99999,9,999999999,0.0,999,999,99
2050,4,10,11,0,*?*?*?*?*?*?*?*?*?*?*?*?*?*?*?*?*?*?*?*?*?*?,25.8,12.0,41,100264,983,1363,401,184.1,0.0,184.1,22139,0,22240,8951,132,13.9,10,5,9999,99999,9,999999999,0.0,999,999,99
2050,4,10,12,0,*?*?*?*?*?*?*?*?*?*?*?*?*?*?*?*?*?*?*?*?*?*?,26.5,12.0,39,100264,991,1363,405,185.7,0.0,185.7,22351,0,22454,9046,140,15.5,10,5,9999,99999,9,999999999,0.0,999,999,99
2050,4,10,13,0,*?*?*?*?*?*?*?*?*?*?*?*?*?*?*?*?*?*?*?*?*?*?,26.5,10.5,36,100264,942,1363,405,175.8,0.0,175.8,21091,0,21185,8477,133,16.0,10,5,9999,99999,9,999999999,0.0,999,999,99
2050,4,10,14,0,*?*?*?*?*?*?*?*?*?*?*?*?*?*?*?*?*?*?*?*?*?*?,27.0,11.0,36,100264,838,1362,408,155.0,0.0,155.0,18473,0,18550,7277,127,17.0,10,5,9999,99999,9,999999999,0.0,999,999,99
2050,4,10,15,0,*?*?*?*?*?*?*?*?*?*?*?*?*?*?*?*?*?*?*?*?*?*?,26.9,11.7,38,100264,688,1362,407,124.7,0.0,124.7,14729,0,14784,5589,120,16.0,10,5,9999,99999,9,999999999,0.0,999,999,99
2050,4,10,16,0,*?*?*?*?*?*?*?*?*?*?*?*?*?*?*?*?*?*?*?*?*?*?,26.9,11.3,37,100264,502,1364,407,87.0,0.0,87.0,10178,0,10209,3656,113,16.0,10,5,9999,99999,9,999999999,0.0,999,999,99
2050,4,10,17,0,*?*?*?*?*?*?*?*?*?*?*?*?*?*?*?*?*?*?*?*?*?*?,26.0,10.9,38,100264,291,1363,402,44.5,0.0,44.5,5180,0,5191,1744,107,10.3,10,5,9999,99999,9,999999999,0.0,999,999,99
2050,4,10,18,0,*?*?*?*?*?*?*?*?*?*?*?*?*?*?*?*?*?*?*?*?*?*?,25.5,11.1,39,100264,70,1353,400,0.0,0.0,0.0,3,-0,3,1,100,11.3,10,5,9999,99999,9,999999999,0.0,999,999,99
2050,4,10,19,0,*?*?*?*?*?*?*?*?*?*?*?*?*?*?*?*?*?*?*?*?*?*?,24.0,11.1,43,100264,0,-0,392,0.0,-0.0,0.0,0,0,0,0,95,11.8,10,5,9999,99999,9,999999999,0.0,999,999,99
2050,4,10,20,0,*?*?*?*?*?*?*?*?*?*?*?*?*?*?*?*?*?*?*?*?*?*?,21.8,10.8,48,100264,0,-0,380,0.0,-0.0,0.0,0,0,0,0,90,10.8,10,5,9999,99999,9,999999999,0.0,999,999,99
2050,4,10,21,0,*?*?*?*?*?*?*?*?*?*?*?*?*?*?*?*?*?*?*?*?*?*?,20.7,10.9,52,100264,0,-0,375,0.0,-0.0,0.0,0,0,0,0,85,12.9,10,5,9999,99999,9,999999999,0.0,999,999,99
2050,4,10,22,0,*?*?*?*?*?*?*?*?*?*?*?*?*?*?*?*?*?*?*?*?*?*?,19.2,10.7,56,100264,0,-0,367,0.0,-0.0,0.0,0,0,0,0,80,15.5,10,5,9999,99999,9,999999999,0.0,999,999,99
2050,4,10,23,0,*?*?*?*?*?*?*?*?*?*?*?*?*?*?*?*?*?*?*?*?*?*?,18.8,10.7,58,100264,0,-0,365,0.0,-0.0,0.0,0,0,0,0,75,17.0,10,5,9999,99999,9,999999999,0.0,999,999,99
2050,4,10,24,0,*?*?*?*?*?*?*?*?*?*?*?*?*?*?*?*?*?*?*?*?*?*?,17.1,11.2,66,100264,0,-0,356,0.0,-0.0,0.0,0,0,0,0,350,4.1,10,5,9999,99999,9,999999999,0.0,999,999,99
[truncated: 1,085,122 more chars]
