# Supplementary material for: Future weather dataset for fourteen UK sites
Source: Data Brief. 2016 Aug 3;8:1308–10. doi: 10.1016/j.dib.2016.07.057 (PMC4990658; doi:10.1016/j.dib.2016.07.057)
Supplement: Supplementary file 2 — Supplementary material [file mmc2.zip › 14_10th_WCDH_2050s_14 Swindon.epw]

LOCATION,4200145,-,UK,WG data,03746,51.18,-1.75,0,20
DESIGN CONDITIONS,0
TYPICAL/EXTREME PERIODS,0
GROUND TEMPERATURES,1,1.0,,,,8.1,11.0,14.0,16.2,18.9,19.2,17.8,15.0,11.7,8.7,6.9,6.7
HOLIDAYS/DAYLIGHT SAVINGS,No,0,0,0
COMMENTS 1,created by using UKCP09 weather generator outputs
COMMENTS 2,wind speed wind direction and pressure based on observations at station id 03746
DATA PERIODS,1,1,Data,Sunday,1/1,12/31
3021,1,1,1,0,*?*?*?*?*?*?*?*?*?*?*?*?*?*?*?*?*?*?*?*?*?*?,2.2,-1.5,76,100938,0,-0,291,0.0,-0.0,0.0,0,0,0,0,272,5.2,10,5,9999,99999,9,999999999,0.0,999,999,99
3021,1,1,2,0,*?*?*?*?*?*?*?*?*?*?*?*?*?*?*?*?*?*?*?*?*?*?,1.5,-4.2,63,100938,0,-0,288,0.0,-0.0,0.0,0,0,0,0,273,4.1,10,5,9999,99999,9,999999999,0.0,999,999,99
3021,1,1,3,0,*?*?*?*?*?*?*?*?*?*?*?*?*?*?*?*?*?*?*?*?*?*?,1.2,-5.0,59,100938,0,-0,287,0.0,-0.0,0.0,0,0,0,0,275,5.2,10,5,9999,99999,9,999999999,0.0,999,999,99
3021,1,1,4,0,*?*?*?*?*?*?*?*?*?*?*?*?*?*?*?*?*?*?*?*?*?*?,1.2,-3.7,68,100938,0,-0,287,0.0,-0.0,0.0,0,0,0,0,277,4.1,10,5,9999,99999,9,999999999,0.0,999,999,99
3021,1,1,5,0,*?*?*?*?*?*?*?*?*?*?*?*?*?*?*?*?*?*?*?*?*?*?,0.6,-2.9,75,100938,0,-0,284,0.0,-0.0,0.0,0,0,0,0,278,5.2,10,5,9999,99999,9,999999999,0.0,999,999,99
3021,1,1,6,0,*?*?*?*?*?*?*?*?*?*?*?*?*?*?*?*?*?*?*?*?*?*?,0.0,-3.7,74,100938,0,-0,282,0.0,-0.0,0.0,0,0,0,0,280,5.7,10,5,9999,99999,9,999999999,0.0,999,999,99
3021,1,1,7,0,*?*?*?*?*?*?*?*?*?*?*?*?*?*?*?*?*?*?*?*?*?*?,0.9,-3.1,71,100938,0,-0,286,0.0,-0.0,0.0,0,0,0,0,282,5.7,10,5,9999,99999,9,999999999,0.0,999,999,99
3021,1,1,8,0,*?*?*?*?*?*?*?*?*?*?*?*?*?*?*?*?*?*?*?*?*?*?,1.9,-1.3,78,100938,36,1401,284,0.0,0.0,0.0,0,0,0,0,283,4.1,9,5,9999,99999,9,999999999,0.0,999,999,99
3021,1,1,9,0,*?*?*?*?*?*?*?*?*?*?*?*?*?*?*?*?*?*?*?*?*?*?,0.2,-2.7,80,100938,194,1415,277,40.8,39.6,35.4,4547,2604,4227,744,285,4.6,9,5,9999,99999,9,999999999,0.0,999,999,99
3021,1,1,10,0,*?*?*?*?*?*?*?*?*?*?*?*?*?*?*?*?*?*?*?*?*?*?,1.9,-1.5,78,100938,309,1415,279,105.5,121.7,78.9,11534,9881,9148,1708,287,5.7,8,4,9999,99999,9,999999999,0.0,999,999,99
3021,1,1,11,0,*?*?*?*?*?*?*?*?*?*?*?*?*?*?*?*?*?*?*?*?*?*?,2.1,-2.7,68,100938,373,1412,263,187.9,373.4,89.3,19618,31457,11512,1650,288,6.2,5,3,9999,99999,9,999999999,0.0,999,999,99
3021,1,1,12,0,*?*?*?*?*?*?*?*?*?*?*?*?*?*?*?*?*?*?*?*?*?*?,4.3,-2.7,59,100938,383,1412,283,164.2,216.1,105.6,17374,18709,12322,2079,290,7.2,7,4,9999,99999,9,999999999,0.0,999,999,99
3021,1,1,13,0,*?*?*?*?*?*?*?*?*?*?*?*?*?*?*?*?*?*?*?*?*?*?,4.3,-1.7,63,100938,338,1413,300,51.5,0.0,51.5,6018,0,6031,2054,285,7.7,10,5,9999,99999,9,999999999,0.0,999,999,99
3021,1,1,14,0,*?*?*?*?*?*?*?*?*?*?*?*?*?*?*?*?*?*?*?*?*?*?,4.6,-0.4,69,100938,240,1411,296,56.5,44.2,49.0,6262,3228,5797,1043,280,7.2,9,5,9999,99999,9,999999999,0.0,999,999,99
3021,1,1,15,0,*?*?*?*?*?*?*?*?*?*?*?*?*?*?*?*?*?*?*?*?*?*?,4.5,1.7,82,100938,97,1411,295,8.1,15.8,7.1,963,729,910,146,275,8.2,9,5,9999,99999,9,999999999,0.0,999,999,99
3021,1,1,16,0,*?*?*?*?*?*?*?*?*?*?*?*?*?*?*?*?*?*?*?*?*?*?,4.2,1.9,84,100938,0,-0,299,0.0,-0.0,0.0,0,0,0,0,270,5.2,10,5,9999,99999,9,999999999,0.0,999,999,99
3021,1,1,17,0,*?*?*?*?*?*?*?*?*?*?*?*?*?*?*?*?*?*?*?*?*?*?,3.9,-0.0,75,100938,0,-0,298,0.0,-0.0,0.0,0,0,0,0,265,4.6,10,5,9999,99999,9,999999999,0.0,999,999,99
3021,1,1,18,0,*?*?*?*?*?*?*?*?*?*?*?*?*?*?*?*?*?*?*?*?*?*?,2.5,-1.1,76,100938,0,-0,292,0.0,-0.0,0.0,0,0,0,0,260,3.6,10,5,9999,99999,9,999999999,0.0,999,999,99
3021,1,1,19,0,*?*?*?*?*?*?*?*?*?*?*?*?*?*?*?*?*?*?*?*?*?*?,2.5,-0.4,81,100938,0,-0,292,0.0,-0.0,0.0,0,0,0,0,263,4.1,10,5,9999,99999,9,999999999,0.0,999,999,99
3021,1,1,20,0,*?*?*?*?*?*?*?*?*?*?*?*?*?*?*?*?*?*?*?*?*?*?,1.6,-0.0,89,100938,0,-0,288,0.0,-0.0,0.0,0,0,0,0,267,3.6,10,5,9999,99999,9,999999999,0.0,999,999,99
3021,1,1,21,0,*?*?*?*?*?*?*?*?*?*?*?*?*?*?*?*?*?*?*?*?*?*?,2.5,2.1,96,100938,0,-0,292,0.0,-0.0,0.0,0,0,0,0,270,4.6,10,5,9999,99999,9,999999999,0.0,999,999,99
3021,1,1,22,0,*?*?*?*?*?*?*?*?*?*?*?*?*?*?*?*?*?*?*?*?*?*?,1.5,1.3,99,100938,0,-0,287,0.0,-0.0,0.0,0,0,0,0,273,5.2,10,5,9999,99999,9,999999999,0.0,999,999,99
3021,1,1,23,0,*?*?*?*?*?*?*?*?*?*?*?*?*?*?*?*?*?*?*?*?*?*?,1.6,1.3,98,100938,0,-0,288,0.0,-0.0,0.0,0,0,0,0,277,5.7,10,5,9999,99999,9,999999999,0.0,999,999,99
3021,1,1,24,0,*?*?*?*?*?*?*?*?*?*?*?*?*?*?*?*?*?*?*?*?*?*?,3.2,1.3,87,100938,0,-0,295,0.0,-0.0,0.0,0,0,0,0,270,4.6,10,5,9999,99999,9,999999999,0.0,999,999,99
3021,1,2,1,0,*?*?*?*?*?*?*?*?*?*?*?*?*?*?*?*?*?*?*?*?*?*?,0.1,0.2,100,102443,0,-0,282,0.0,-0.0,0.0,0,0,0,0,278,5.2,10,5,9999,99999,9,999999999,0.0,999,999,99
3021,1,2,2,0,*?*?*?*?*?*?*?*?*?*?*?*?*?*?*?*?*?*?*?*?*?*?,-0.5,-0.4,100,102443,0,-0,279,0.0,-0.0,0.0,0,0,0,0,277,4.1,10,5,9999,99999,9,999999999,0.0,999,999,99
3021,1,2,3,0,*?*?*?*?*?*?*?*?*?*?*?*?*?*?*?*?*?*?*?*?*?*?,-0.5,-0.6,100,102443,0,-0,279,0.0,-0.0,0.0,0,0,0,0,275,5.2,10,5,9999,99999,9,999999999,0.0,999,999,99
3021,1,2,4,0,*?*?*?*?*?*?*?*?*?*?*?*?*?*?*?*?*?*?*?*?*?*?,-1.2,-1.3,100,102443,0,-0,277,0.0,-0.0,0.0,0,0,0,0,273,4.1,10,5,9999,99999,9,999999999,0.0,999,999,99
3021,1,2,5,0,*?*?*?*?*?*?*?*?*?*?*?*?*?*?*?*?*?*?*?*?*?*?,-1.0,-1.1,100,102443,0,-0,277,0.0,-0.0,0.0,0,0,0,0,272,5.2,10,5,9999,99999,9,999999999,0.0,999,999,99
3021,1,2,6,0,*?*?*?*?*?*?*?*?*?*?*?*?*?*?*?*?*?*?*?*?*?*?,-1.0,-1.1,100,102443,0,-0,277,0.0,-0.0,0.0,0,0,0,0,270,5.7,10,5,9999,99999,9,999999999,0.0,999,999,99
3021,1,2,7,0,*?*?*?*?*?*?*?*?*?*?*?*?*?*?*?*?*?*?*?*?*?*?,-0.5,-0.4,100,102443,0,-0,279,0.0,-0.0,0.0,0,0,0,0,258,5.7,10,5,9999,99999,9,999999999,0.0,999,999,99
3021,1,2,8,0,*?*?*?*?*?*?*?*?*?*?*?*?*?*?*?*?*?*?*?*?*?*?,0.0,-0.0,100,102443,37,1420,281,0.0,0.0,0.0,0,0,0,0,247,4.1,10,5,9999,99999,9,999999999,0.0,999,999,99
3021,1,2,9,0,*?*?*?*?*?*?*?*?*?*?*?*?*?*?*?*?*?*?*?*?*?*?,1.2,1.3,100,102443,195,1416,286,23.7,0.0,23.7,2791,-0,2794,919,235,4.6,10,5,9999,99999,9,999999999,0.0,999,999,99
3021,1,2,10,0,*?*?*?*?*?*?*?*?*?*?*?*?*?*?*?*?*?*?*?*?*?*?,1.4,1.3,100,102443,310,1413,282,80.1,48.6,69.4,8789,4034,7870,1817,223,5.7,9,5,9999,99999,9,999999999,0.0,999,999,99
3021,1,2,11,0,*?*?*?*?*?*?*?*?*?*?*?*?*?*?*?*?*?*?*?*?*?*?,4.8,4.1,100,102443,375,1413,292,135.3,128.4,101.2,14760,11231,11649,2229,212,6.2,8,4,9999,99999,9,999999999,0.0,999,999,99
3021,1,2,12,0,*?*?*?*?*?*?*?*?*?*?*?*?*?*?*?*?*?*?*?*?*?*?,4.6,4.6,100,102443,385,1411,296,105.6,51.5,91.6,11594,4548,10359,2456,200,7.2,9,5,9999,99999,9,999999999,0.0,999,999,99
3021,1,2,13,0,*?*?*?*?*?*?*?*?*?*?*?*?*?*?*?*?*?*?*?*?*?*?,4.5,3.0,100,102443,341,1415,295,90.4,49.9,78.4,9925,4262,8879,2071,213,7.7,9,5,9999,99999,9,999999999,0.0,999,999,99
3021,1,2,14,0,*?*?*?*?*?*?*?*?*?*?*?*?*?*?*?*?*?*?*?*?*?*?,4.8,1.7,98,102443,243,1411,297,57.6,44.5,49.9,6373,3264,5898,1063,227,7.2,9,5,9999,99999,9,999999999,0.0,999,999,99
3021,1,2,15,0,*?*?*?*?*?*?*?*?*?*?*?*?*?*?*?*?*?*?*?*?*?*?,4.9,2.1,100,102443,100,1408,297,9.2,17.3,8.0,1086,814,1025,165,240,8.2,9,5,9999,99999,9,999999999,0.0,999,999,99
3021,1,2,16,0,*?*?*?*?*?*?*?*?*?*?*?*?*?*?*?*?*?*?*?*?*?*?,4.8,2.9,100,102443,0,-0,301,0.0,-0.0,0.0,0,0,0,0,253,5.2,10,5,9999,99999,9,999999999,0.0,999,999,99
3021,1,2,17,0,*?*?*?*?*?*?*?*?*?*?*?*?*?*?*?*?*?*?*?*?*?*?,3.8,3.0,100,102443,0,-0,297,0.0,-0.0,0.0,0,0,0,0,267,4.6,10,5,9999,99999,9,999999999,0.0,999,999,99
3021,1,2,18,0,*?*?*?*?*?*?*?*?*?*?*?*?*?*?*?*?*?*?*?*?*?*?,2.5,1.5,100,102443,0,-0,292,0.0,-0.0,0.0,0,0,0,0,280,3.6,10,5,9999,99999,9,999999999,0.0,999,999,99
3021,1,2,19,0,*?*?*?*?*?*?*?*?*?*?*?*?*?*?*?*?*?*?*?*?*?*?,2.0,-0.4,100,102443,0,-0,290,0.0,-0.0,0.0,0,0,0,0,282,4.1,10,5,9999,99999,9,999999999,0.0,999,999,99
3021,1,2,20,0,*?*?*?*?*?*?*?*?*?*?*?*?*?*?*?*?*?*?*?*?*?*?,0.9,-0.2,100,102443,0,-0,285,0.0,-0.0,0.0,0,0,0,0,283,3.6,10,5,9999,99999,9,999999999,0.0,999,999,99
3021,1,2,21,0,*?*?*?*?*?*?*?*?*?*?*?*?*?*?*?*?*?*?*?*?*?*?,1.1,0.8,100,102443,0,-0,286,0.0,-0.0,0.0,0,0,0,0,285,4.6,10,5,9999,99999,9,999999999,0.0,999,999,99
3021,1,2,22,0,*?*?*?*?*?*?*?*?*?*?*?*?*?*?*?*?*?*?*?*?*?*?,0.5,0.4,100,102443,0,-0,283,0.0,-0.0,0.0,0,0,0,0,287,5.2,10,5,9999,99999,9,999999999,0.0,999,999,99
3021,1,2,23,0,*?*?*?*?*?*?*?*?*?*?*?*?*?*?*?*?*?*?*?*?*?*?,-0.0,-0.0,100,102443,0,-0,281,0.0,-0.0,0.0,0,0,0,0,288,5.7,10,5,9999,99999,9,999999999,0.0,999,999,99
3021,1,2,24,0,*?*?*?*?*?*?*?*?*?*?*?*?*?*?*?*?*?*?*?*?*?*?,1.7,1.0,100,102443,0,-0,288,0.0,-0.0,0.0,0,0,0,0,280,4.6,10,5,9999,99999,9,999999999,0.0,999,999,99
3021,1,3,1,0,*?*?*?*?*?*?*?*?*?*?*?*?*?*?*?*?*?*?*?*?*?*?,-0.5,-2.7,83,103404,0,-0,280,0.0,-0.0,0.0,0,0,0,0,288,5.2,10,5,9999,99999,9,999999999,0.0,999,999,99
3021,1,3,2,0,*?*?*?*?*?*?*?*?*?*?*?*?*?*?*?*?*?*?*?*?*?*?,-1.2,-3.9,79,103404,0,-0,277,0.0,-0.0,0.0,0,0,0,0,287,4.1,10,5,9999,99999,9,999999999,0.0,999,999,99
3021,1,3,3,0,*?*?*?*?*?*?*?*?*?*?*?*?*?*?*?*?*?*?*?*?*?*?,-1.9,-3.7,86,103404,0,-0,274,0.0,-0.0,0.0,0,0,0,0,285,5.2,10,5,9999,99999,9,999999999,0.0,999,999,99
3021,1,3,4,0,*?*?*?*?*?*?*?*?*?*?*?*?*?*?*?*?*?*?*?*?*?*?,-1.8,-2.9,90,103404,0,-0,275,0.0,-0.0,0.0,0,0,0,0,283,4.1,10,5,9999,99999,9,999999999,0.0,999,999,99
3021,1,3,5,0,*?*?*?*?*?*?*?*?*?*?*?*?*?*?*?*?*?*?*?*?*?*?,-1.6,-3.7,83,103404,0,-0,275,0.0,-0.0,0.0,0,0,0,0,282,5.2,10,5,9999,99999,9,999999999,0.0,999,999,99
3021,1,3,6,0,*?*?*?*?*?*?*?*?*?*?*?*?*?*?*?*?*?*?*?*?*?*?,0.3,-2.9,75,103404,0,-0,283,0.0,-0.0,0.0,0,0,0,0,280,5.7,10,5,9999,99999,9,999999999,0.0,999,999,99
3021,1,3,7,0,*?*?*?*?*?*?*?*?*?*?*?*?*?*?*?*?*?*?*?*?*?*?,-0.5,-3.1,79,103404,0,-0,280,0.0,-0.0,0.0,0,0,0,0,277,5.7,10,5,9999,99999,9,999999999,0.0,999,999,99
3021,1,3,8,0,*?*?*?*?*?*?*?*?*?*?*?*?*?*?*?*?*?*?*?*?*?*?,-0.3,-3.4,77,103404,38,1431,281,0.0,0.0,0.0,0,0,0,0,273,4.1,10,5,9999,99999,9,999999999,0.0,999,999,99
3021,1,3,9,0,*?*?*?*?*?*?*?*?*?*?*?*?*?*?*?*?*?*?*?*?*?*?,-1.0,-4.5,74,103404,196,1415,250,76.8,291.0,36.5,7855,18983,5516,654,270,4.6,5,3,9999,99999,9,999999999,0.0,999,999,99
3021,1,3,10,0,*?*?*?*?*?*?*?*?*?*?*?*?*?*?*?*?*?*?*?*?*?*?,-0.2,-3.4,74,103404,311,1411,281,46.4,0.0,46.4,5419,0,5430,1836,267,5.7,10,5,9999,99999,9,999999999,0.0,999,999,99
3021,1,3,11,0,*?*?*?*?*?*?*?*?*?*?*?*?*?*?*?*?*?*?*?*?*?*?,1.0,-1.9,78,103404,377,1412,265,178.5,299.6,98.5,18961,25783,11579,1916,263,6.2,6,3,9999,99999,9,999999999,0.0,999,999,99
3021,1,3,12,0,*?*?*?*?*?*?*?*?*?*?*?*?*?*?*?*?*?*?*?*?*?*?,2.1,-1.7,74,103404,388,1413,280,141.1,129.5,105.5,15387,11455,12133,2332,260,7.2,8,4,9999,99999,9,999999999,0.0,999,999,99
3021,1,3,13,0,*?*?*?*?*?*?*?*?*?*?*?*?*?*?*?*?*?*?*?*?*?*?,2.2,-1.3,76,103404,343,1411,291,52.6,0.0,52.6,6143,0,6157,2100,258,7.7,10,5,9999,99999,9,999999999,0.0,999,999,99
3021,1,3,14,0,*?*?*?*?*?*?*?*?*?*?*?*?*?*?*?*?*?*?*?*?*?*?,2.0,-2.4,69,103404,246,1410,268,101.8,261.5,56.2,10638,18303,7450,1014,257,7.2,6,3,9999,99999,9,999999999,0.0,999,999,99
3021,1,3,15,0,*?*?*?*?*?*?*?*?*?*?*?*?*?*?*?*?*?*?*?*?*?*?,2.0,-1.7,73,103404,104,1417,248,20.5,188.0,6.7,2226,11518,1158,227,255,8.2,2,1,9999,99999,9,999999999,0.0,999,999,99
3021,1,3,16,0,*?*?*?*?*?*?*?*?*?*?*?*?*?*?*?*?*?*?*?*?*?*?,2.1,-1.3,76,103404,0,-0,290,0.0,-0.0,0.0,0,0,0,0,253,5.2,10,5,9999,99999,9,999999999,0.0,999,999,99
3021,1,3,17,0,*?*?*?*?*?*?*?*?*?*?*?*?*?*?*?*?*?*?*?*?*?*?,1.5,-1.3,80,103404,0,-0,288,0.0,-0.0,0.0,0,0,0,0,252,4.6,10,5,9999,99999,9,999999999,0.0,999,999,99
3021,1,3,18,0,*?*?*?*?*?*?*?*?*?*?*?*?*?*?*?*?*?*?*?*?*?*?,0.4,-1.3,87,103404,0,-0,283,0.0,-0.0,0.0,0,0,0,0,250,3.6,10,5,9999,99999,9,999999999,0.0,999,999,99
3021,1,3,19,0,*?*?*?*?*?*?*?*?*?*?*?*?*?*?*?*?*?*?*?*?*?*?,-0.3,-2.4,83,103404,0,-0,281,0.0,-0.0,0.0,0,0,0,0,255,4.1,10,5,9999,99999,9,999999999,0.0,999,999,99
3021,1,3,20,0,*?*?*?*?*?*?*?*?*?*?*?*?*?*?*?*?*?*?*?*?*?*?,-0.3,-2.4,83,103404,0,-0,281,0.0,-0.0,0.0,0,0,0,0,260,3.6,10,5,9999,99999,9,999999999,0.0,999,999,99
3021,1,3,21,0,*?*?*?*?*?*?*?*?*?*?*?*?*?*?*?*?*?*?*?*?*?*?,-0.6,-2.9,81,103404,0,-0,279,0.0,-0.0,0.0,0,0,0,0,265,4.6,10,5,9999,99999,9,999999999,0.0,999,999,99
3021,1,3,22,0,*?*?*?*?*?*?*?*?*?*?*?*?*?*?*?*?*?*?*?*?*?*?,-0.5,-2.4,84,103404,0,-0,280,0.0,-0.0,0.0,0,0,0,0,270,5.2,10,5,9999,99999,9,999999999,0.0,999,999,99
3021,1,3,23,0,*?*?*?*?*?*?*?*?*?*?*?*?*?*?*?*?*?*?*?*?*?*?,-1.5,-3.4,84,103404,0,-0,276,0.0,-0.0,0.0,0,0,0,0,275,5.7,10,5,9999,99999,9,999999999,0.0,999,999,99
3021,1,3,24,0,*?*?*?*?*?*?*?*?*?*?*?*?*?*?*?*?*?*?*?*?*?*?,-0.6,-1.3,93,103404,0,-0,279,0.0,-0.0,0.0,0,0,0,0,290,4.6,10,5,9999,99999,9,999999999,0.0,999,999,99
3021,1,4,1,0,*?*?*?*?*?*?*?*?*?*?*?*?*?*?*?*?*?*?*?*?*?*?,-1.2,-2.7,88,103823,0,-0,277,0.0,-0.0,0.0,0,0,0,0,280,5.2,10,5,9999,99999,9,999999999,0.0,999,999,99
3021,1,4,2,0,*?*?*?*?*?*?*?*?*?*?*?*?*?*?*?*?*?*?*?*?*?*?,-0.0,-2.2,82,103823,0,-0,282,0.0,-0.0,0.0,0,0,0,0,280,4.1,10,5,9999,99999,9,999999999,0.0,999,999,99
3021,1,4,3,0,*?*?*?*?*?*?*?*?*?*?*?*?*?*?*?*?*?*?*?*?*?*?,-1.0,-2.7,85,103823,0,-0,278,0.0,-0.0,0.0,0,0,0,0,280,5.2,10,5,9999,99999,9,999999999,0.0,999,999,99
3021,1,4,4,0,*?*?*?*?*?*?*?*?*?*?*?*?*?*?*?*?*?*?*?*?*?*?,-0.4,-2.7,81,103823,0,-0,280,0.0,-0.0,0.0,0,0,0,0,280,4.1,10,5,9999,99999,9,999999999,0.0,999,999,99
3021,1,4,5,0,*?*?*?*?*?*?*?*?*?*?*?*?*?*?*?*?*?*?*?*?*?*?,-1.3,-3.1,83,103823,0,-0,277,0.0,-0.0,0.0,0,0,0,0,280,5.2,10,5,9999,99999,9,999999999,0.0,999,999,99
3021,1,4,6,0,*?*?*?*?*?*?*?*?*?*?*?*?*?*?*?*?*?*?*?*?*?*?,-0.8,-2.4,85,103823,0,-0,279,0.0,-0.0,0.0,0,0,0,0,280,5.7,10,5,9999,99999,9,999999999,0.0,999,999,99
3021,1,4,7,0,*?*?*?*?*?*?*?*?*?*?*?*?*?*?*?*?*?*?*?*?*?*?,-0.8,-3.1,81,103823,0,-0,279,0.0,-0.0,0.0,0,0,0,0,280,5.7,10,5,9999,99999,9,999999999,0.0,999,999,99
3021,1,4,8,0,*?*?*?*?*?*?*?*?*?*?*?*?*?*?*?*?*?*?*?*?*?*?,0.2,-2.2,82,103823,38,1399,277,0.0,0.0,0.0,0,0,0,0,280,4.1,9,5,9999,99999,9,999999999,0.0,999,999,99
3021,1,4,9,0,*?*?*?*?*?*?*?*?*?*?*?*?*?*?*?*?*?*?*?*?*?*?,-1.1,-2.9,84,103823,197,1413,256,72.8,233.8,40.2,7686,14558,5479,712,280,4.6,6,3,9999,99999,9,999999999,0.0,999,999,99
3021,1,4,10,0,*?*?*?*?*?*?*?*?*?*?*?*?*?*?*?*?*?*?*?*?*?*?,0.8,-1.9,79,103823,313,1412,269,127.1,204.7,81.8,13464,16168,9666,1565,280,5.7,7,4,9999,99999,9,999999999,0.0,999,999,99
3021,1,4,11,0,*?*?*?*?*?*?*?*?*?*?*?*?*?*?*?*?*?*?*?*?*?*?,4.3,0.4,74,103823,379,1412,269,199.0,435.9,82.0,21003,37010,10763,1501,280,6.2,4,2,9999,99999,9,999999999,0.0,999,999,99
3021,1,4,12,0,*?*?*?*?*?*?*?*?*?*?*?*?*?*?*?*?*?*?*?*?*?*?,4.6,0.4,73,103823,391,1414,270,206.4,438.9,85.0,21777,37674,11133,1561,280,7.2,4,2,9999,99999,9,999999999,0.0,999,999,99
3021,1,4,13,0,*?*?*?*?*?*?*?*?*?*?*?*?*?*?*?*?*?*?*?*?*?*?,4.6,0.2,73,103823,346,1411,275,171.1,366.4,81.3,17881,29974,10559,1492,280,7.7,5,3,9999,99999,9,999999999,0.0,999,999,99
3021,1,4,14,0,*?*?*?*?*?*?*?*?*?*?*?*?*?*?*?*?*?*?*?*?*?*?,4.8,1.7,79,103823,250,1414,297,59.8,44.9,51.8,6612,3340,6116,1105,280,7.2,9,5,9999,99999,9,999999999,0.0,999,999,99
3021,1,4,15,0,*?*?*?*?*?*?*?*?*?*?*?*?*?*?*?*?*?*?*?*?*?*?,4.7,1.0,76,103823,107,1410,301,6.7,0.0,6.7,827,-0,826,267,280,8.2,10,5,9999,99999,9,999999999,0.0,999,999,99
3021,1,4,16,0,*?*?*?*?*?*?*?*?*?*?*?*?*?*?*?*?*?*?*?*?*?*?,3.7,0.8,80,103823,0,-0,297,0.0,-0.0,0.0,0,0,0,0,280,5.2,10,5,9999,99999,9,999999999,0.0,999,999,99
3021,1,4,17,0,*?*?*?*?*?*?*?*?*?*?*?*?*?*?*?*?*?*?*?*?*?*?,3.9,0.2,76,103823,0,-0,298,0.0,-0.0,0.0,0,0,0,0,280,4.6,10,5,9999,99999,9,999999999,0.0,999,999,99
3021,1,4,18,0,*?*?*?*?*?*?*?*?*?*?*?*?*?*?*?*?*?*?*?*?*?*?,1.9,-1.7,74,103823,0,-0,290,0.0,-0.0,0.0,0,0,0,0,280,3.6,10,5,9999,99999,9,999999999,0.0,999,999,99
3021,1,4,19,0,*?*?*?*?*?*?*?*?*?*?*?*?*?*?*?*?*?*?*?*?*?*?,1.1,-1.3,81,103823,0,-0,286,0.0,-0.0,0.0,0,0,0,0,277,4.1,10,5,9999,99999,9,999999999,0.0,999,999,99
3021,1,4,20,0,*?*?*?*?*?*?*?*?*?*?*?*?*?*?*?*?*?*?*?*?*?*?,1.4,-0.8,83,103823,0,-0,287,0.0,-0.0,0.0,0,0,0,0,273,3.6,10,5,9999,99999,9,999999999,0.0,999,999,99
3021,1,4,21,0,*?*?*?*?*?*?*?*?*?*?*?*?*?*?*?*?*?*?*?*?*?*?,0.1,-1.9,84,103823,0,-0,282,0.0,-0.0,0.0,0,0,0,0,270,4.6,10,5,9999,99999,9,999999999,0.0,999,999,99
3021,1,4,22,0,*?*?*?*?*?*?*?*?*?*?*?*?*?*?*?*?*?*?*?*?*?*?,-0.2,-0.6,94,103823,0,-0,281,0.0,-0.0,0.0,0,0,0,0,267,5.2,10,5,9999,99999,9,999999999,0.0,999,999,99
3021,1,4,23,0,*?*?*?*?*?*?*?*?*?*?*?*?*?*?*?*?*?*?*?*?*?*?,-0.4,-0.4,98,103823,0,-0,280,0.0,-0.0,0.0,0,0,0,0,263,5.7,10,5,9999,99999,9,999999999,0.0,999,999,99
3021,1,4,24,0,*?*?*?*?*?*?*?*?*?*?*?*?*?*?*?*?*?*?*?*?*?*?,-2.5,-2.9,95,103823,0,-0,272,0.0,-0.0,0.0,0,0,0,0,280,4.6,10,5,9999,99999,9,999999999,0.0,999,999,99
3021,1,5,1,0,*?*?*?*?*?*?*?*?*?*?*?*?*?*?*?*?*?*?*?*?*?*?,-1.3,-1.3,100,103566,0,-0,276,0.0,-0.0,0.0,0,0,0,0,258,5.2,10,5,9999,99999,9,999999999,0.0,999,999,99
3021,1,5,2,0,*?*?*?*?*?*?*?*?*?*?*?*?*?*?*?*?*?*?*?*?*?*?,-2.7,-2.7,100,103566,0,-0,271,0.0,-0.0,0.0,0,0,0,0,257,4.1,10,5,9999,99999,9,999999999,0.0,999,999,99
3021,1,5,3,0,*?*?*?*?*?*?*?*?*?*?*?*?*?*?*?*?*?*?*?*?*?*?,-4.1,-4.2,100,103566,0,-0,265,0.0,-0.0,0.0,0,0,0,0,255,5.2,10,5,9999,99999,9,999999999,0.0,999,999,99
3021,1,5,4,0,*?*?*?*?*?*?*?*?*?*?*?*?*?*?*?*?*?*?*?*?*?*?,-3.4,-3.4,100,103566,0,-0,268,0.0,-0.0,0.0,0,0,0,0,253,4.1,10,5,9999,99999,9,999999999,0.0,999,999,99
3021,1,5,5,0,*?*?*?*?*?*?*?*?*?*?*?*?*?*?*?*?*?*?*?*?*?*?,-2.9,-2.9,100,103566,0,-0,270,0.0,-0.0,0.0,0,0,0,0,252,5.2,10,5,9999,99999,9,999999999,0.0,999,999,99
3021,1,5,6,0,*?*?*?*?*?*?*?*?*?*?*?*?*?*?*?*?*?*?*?*?*?*?,-2.4,-2.4,100,103566,0,-0,272,0.0,-0.0,0.0,0,0,0,0,250,5.7,10,5,9999,99999,9,999999999,0.0,999,999,99
3021,1,5,7,0,*?*?*?*?*?*?*?*?*?*?*?*?*?*?*?*?*?*?*?*?*?*?,-3.2,-3.1,100,103566,0,-0,269,0.0,-0.0,0.0,0,0,0,0,247,5.7,10,5,9999,99999,9,999999999,0.0,999,999,99
3021,1,5,8,0,*?*?*?*?*?*?*?*?*?*?*?*?*?*?*?*?*?*?*?*?*?*?,-2.4,-2.4,100,103566,39,1398,272,0.0,0.0,0.0,0,0,0,0,243,4.1,10,5,9999,99999,9,999999999,0.0,999,999,99
3021,1,5,9,0,*?*?*?*?*?*?*?*?*?*?*?*?*?*?*?*?*?*?*?*?*?*?,-2.9,-2.9,100,103566,198,1410,249,73.6,234.8,40.6,7771,14679,5535,721,240,4.6,6,3,9999,99999,9,999999999,0.0,999,999,99
3021,1,5,10,0,*?*?*?*?*?*?*?*?*?*?*?*?*?*?*?*?*?*?*?*?*?*?,-0.8,-0.8,100,103566,315,1412,273,81.8,48.8,71.0,8981,4075,8040,1859,237,5.7,9,5,9999,99999,9,999999999,0.0,999,999,99
3021,1,5,11,0,*?*?*?*?*?*?*?*?*?*?*?*?*?*?*?*?*?*?*?*?*?*?,0.4,-0.0,100,103566,382,1414,268,163.4,215.9,105.0,17285,18657,12263,2066,233,6.2,7,4,9999,99999,9,999999999,0.0,999,999,99
3021,1,5,12,0,*?*?*?*?*?*?*?*?*?*?*?*?*?*?*?*?*?*?*?*?*?*?,0.9,-0.2,100,103566,393,1411,275,143.5,129.9,107.3,15649,11546,12335,2376,230,7.2,8,4,9999,99999,9,999999999,0.0,999,999,99
3021,1,5,13,0,*?*?*?*?*?*?*?*?*?*?*?*?*?*?*?*?*?*?*?*?*?*?,2.0,-2.4,86,103566,350,1414,290,53.8,0.0,53.8,6284,0,6299,2153,237,7.7,10,5,9999,99999,9,999999999,0.0,999,999,99
3021,1,5,14,0,*?*?*?*?*?*?*?*?*?*?*?*?*?*?*?*?*?*?*?*?*?*?,2.1,-1.5,93,103566,253,1411,285,60.9,45.2,52.8,6739,3380,6232,1127,243,7.2,9,5,9999,99999,9,999999999,0.0,999,999,99
3021,1,5,15,0,*?*?*?*?*?*?*?*?*?*?*?*?*?*?*?*?*?*?*?*?*?*?,2.0,-1.9,89,103566,111,1414,279,17.0,54.5,12.7,1907,2440,1947,213,250,8.2,8,4,9999,99999,9,999999999,0.0,999,999,99
3021,1,5,16,0,*?*?*?*?*?*?*?*?*?*?*?*?*?*?*?*?*?*?*?*?*?*?,2.0,-1.9,91,103566,0,-0,290,0.0,-0.0,0.0,0,0,0,0,257,5.2,10,5,9999,99999,9,999999999,0.0,999,999,99
3021,1,5,17,0,*?*?*?*?*?*?*?*?*?*?*?*?*?*?*?*?*?*?*?*?*?*?,0.2,-3.7,89,103566,0,-0,283,0.0,-0.0,0.0,0,0,0,0,263,4.6,10,5,9999,99999,9,999999999,0.0,999,999,99
3021,1,5,18,0,*?*?*?*?*?*?*?*?*?*?*?*?*?*?*?*?*?*?*?*?*?*?,-0.1,-3.9,88,103566,0,-0,282,0.0,-0.0,0.0,0,0,0,0,270,3.6,10,5,9999,99999,9,999999999,0.0,999,999,99
3021,1,5,19,0,*?*?*?*?*?*?*?*?*?*?*?*?*?*?*?*?*?*?*?*?*?*?,-0.9,-4.2,93,103566,0,-0,278,0.0,-0.0,0.0,0,0,0,0,258,4.1,10,5,9999,99999,9,999999999,0.0,999,999,99
3021,1,5,20,0,*?*?*?*?*?*?*?*?*?*?*?*?*?*?*?*?*?*?*?*?*?*?,-1.7,-7.3,77,103566,0,-0,275,0.0,-0.0,0.0,0,0,0,0,247,3.6,10,5,9999,99999,9,999999999,0.0,999,999,99
3021,1,5,21,0,*?*?*?*?*?*?*?*?*?*?*?*?*?*?*?*?*?*?*?*?*?*?,-1.6,-8.0,70,103566,0,-0,276,0.0,-0.0,0.0,0,0,0,0,235,4.6,10,5,9999,99999,9,999999999,0.0,999,999,99
3021,1,5,22,0,*?*?*?*?*?*?*?*?*?*?*?*?*?*?*?*?*?*?*?*?*?*?,-1.3,-6.9,76,103566,0,-0,277,0.0,-0.0,0.0,0,0,0,0,223,5.2,10,5,9999,99999,9,999999999,0.0,999,999,99
3021,1,5,23,0,*?*?*?*?*?*?*?*?*?*?*?*?*?*?*?*?*?*?*?*?*?*?,-1.2,-6.6,78,103566,0,-0,277,0.0,-0.0,0.0,0,0,0,0,212,5.7,10,5,9999,99999,9,999999999,0.0,999,999,99
3021,1,5,24,0,*?*?*?*?*?*?*?*?*?*?*?*?*?*?*?*?*?*?*?*?*?*?,-0.6,-0.6,100,103566,0,-0,279,0.0,-0.0,0.0,0,0,0,0,260,4.6,10,5,9999,99999,9,999999999,0.0,999,999,99
3021,1,6,1,0,*?*?*?*?*?*?*?*?*?*?*?*?*?*?*?*?*?*?*?*?*?*?,-0.4,-1.3,100,103249,0,-0,280,0.0,-0.0,0.0,0,0,0,0,220,5.2,10,5,9999,99999,9,999999999,0.0,999,999,99
3021,1,6,2,0,*?*?*?*?*?*?*?*?*?*?*?*?*?*?*?*?*?*?*?*?*?*?,-1.1,-1.1,100,103249,0,-0,277,0.0,-0.0,0.0,0,0,0,0,240,4.1,10,5,9999,99999,9,999999999,0.0,999,999,99
3021,1,6,3,0,*?*?*?*?*?*?*?*?*?*?*?*?*?*?*?*?*?*?*?*?*?*?,-2.0,-1.9,100,103249,0,-0,274,0.0,-0.0,0.0,0,0,0,0,260,5.2,10,5,9999,99999,9,999999999,0.0,999,999,99
3021,1,6,4,0,*?*?*?*?*?*?*?*?*?*?*?*?*?*?*?*?*?*?*?*?*?*?,-0.9,-0.8,100,103249,0,-0,278,0.0,-0.0,0.0,0,0,0,0,280,4.1,10,5,9999,99999,9,999999999,0.0,999,999,99
3021,1,6,5,0,*?*?*?*?*?*?*?*?*?*?*?*?*?*?*?*?*?*?*?*?*?*?,-0.0,-0.0,100,103249,0,-0,281,0.0,-0.0,0.0,0,0,0,0,300,5.2,10,5,9999,99999,9,999999999,0.0,999,999,99
3021,1,6,6,0,*?*?*?*?*?*?*?*?*?*?*?*?*?*?*?*?*?*?*?*?*?*?,0.2,0.2,100,103249,0,-0,282,0.0,-0.0,0.0,0,0,0,0,320,5.7,10,5,9999,99999,9,999999999,0.0,999,999,99
3021,1,6,7,0,*?*?*?*?*?*?*?*?*?*?*?*?*?*?*?*?*?*?*?*?*?*?,-0.1,-0.0,100,103249,0,-0,281,0.0,-0.0,0.0,0,0,0,0,297,5.7,10,5,9999,99999,9,999999999,0.0,999,999,99
3021,1,6,8,0,*?*?*?*?*?*?*?*?*?*?*?*?*?*?*?*?*?*?*?*?*?*?,-1.0,-1.1,100,103249,41,1426,277,0.0,0.0,0.0,0,0,0,0,273,4.1,10,5,9999,99999,9,999999999,0.0,999,999,99
3021,1,6,9,0,*?*?*?*?*?*?*?*?*?*?*?*?*?*?*?*?*?*?*?*?*?*?,0.5,0.4,100,103249,200,1413,283,24.7,0.0,24.7,2912,-0,2916,960,250,4.6,10,5,9999,99999,9,999999999,0.0,999,999,99
3021,1,6,10,0,*?*?*?*?*?*?*?*?*?*?*?*?*?*?*?*?*?*?*?*?*?*?,1.7,1.7,100,103249,317,1412,288,47.5,0.0,47.5,5549,0,5560,1883,227,5.7,10,5,9999,99999,9,999999999,0.0,999,999,99
3021,1,6,11,0,*?*?*?*?*?*?*?*?*?*?*?*?*?*?*?*?*?*?*?*?*?*?,2.5,1.7,100,103249,384,1412,292,60.5,0.0,60.5,7071,0,7088,2447,203,6.2,10,5,9999,99999,9,999999999,0.0,999,999,99
3021,1,6,12,0,*?*?*?*?*?*?*?*?*?*?*?*?*?*?*?*?*?*?*?*?*?*?,3.9,3.0,100,103249,396,1412,297,62.9,0.0,62.9,7350,0,7368,2552,180,7.2,10,5,9999,99999,9,999999999,0.0,999,999,99
3021,1,6,13,0,*?*?*?*?*?*?*?*?*?*?*?*?*?*?*?*?*?*?*?*?*?*?,3.9,2.5,100,103249,353,1413,297,54.5,0.0,54.5,6360,0,6374,2180,187,7.7,10,5,9999,99999,9,999999999,0.0,999,999,99
3021,1,6,14,0,*?*?*?*?*?*?*?*?*?*?*?*?*?*?*?*?*?*?*?*?*?*?,4.0,2.5,100,103249,257,1413,298,35.8,0.0,35.8,4187,0,4195,1398,193,7.2,10,5,9999,99999,9,999999999,0.0,999,999,99
3021,1,6,15,0,*?*?*?*?*?*?*?*?*?*?*?*?*?*?*?*?*?*?*?*?*?*?,3.9,2.5,100,103249,115,1416,297,8.1,0.0,8.1,997,-0,997,323,200,8.2,10,5,9999,99999,9,999999999,0.0,999,999,99
3021,1,6,16,0,*?*?*?*?*?*?*?*?*?*?*?*?*?*?*?*?*?*?*?*?*?*?,3.9,2.9,100,103249,0,-0,297,0.0,-0.0,0.0,0,0,0,0,207,5.2,10,5,9999,99999,9,999999999,0.0,999,999,99
3021,1,6,17,0,*?*?*?*?*?*?*?*?*?*?*?*?*?*?*?*?*?*?*?*?*?*?,2.2,1.3,100,103249,0,-0,290,0.0,-0.0,0.0,0,0,0,0,213,4.6,10,5,9999,99999,9,999999999,0.0,999,999,99
3021,1,6,18,0,*?*?*?*?*?*?*?*?*?*?*?*?*?*?*?*?*?*?*?*?*?*?,1.2,1.0,100,103249,0,-0,286,0.0,-0.0,0.0,0,0,0,0,220,3.6,10,5,9999,99999,9,999999999,0.0,999,999,99
3021,1,6,19,0,*?*?*?*?*?*?*?*?*?*?*?*?*?*?*?*?*?*?*?*?*?*?,2.0,1.5,100,103249,0,-0,290,0.0,-0.0,0.0,0,0,0,0,217,4.1,10,5,9999,99999,9,999999999,0.0,999,999,99
3021,1,6,20,0,*?*?*?*?*?*?*?*?*?*?*?*?*?*?*?*?*?*?*?*?*?*?,1.7,1.7,100,103249,0,-0,288,0.0,-0.0,0.0,0,0,0,0,213,3.6,10,5,9999,99999,9,999999999,0.0,999,999,99
3021,1,6,21,0,*?*?*?*?*?*?*?*?*?*?*?*?*?*?*?*?*?*?*?*?*?*?,1.1,1.0,100,103249,0,-0,286,0.0,-0.0,0.0,0,0,0,0,210,4.6,10,5,9999,99999,9,999999999,0.0,999,999,99
3021,1,6,22,0,*?*?*?*?*?*?*?*?*?*?*?*?*?*?*?*?*?*?*?*?*?*?,-1.1,-3.1,100,103249,0,-0,277,0.0,-0.0,0.0,0,0,0,0,207,5.2,10,5,9999,99999,9,999999999,0.0,999,999,99
3021,1,6,23,0,*?*?*?*?*?*?*?*?*?*?*?*?*?*?*?*?*?*?*?*?*?*?,-1.0,-1.3,100,103249,0,-0,278,0.0,-0.0,0.0,0,0,0,0,203,5.7,10,5,9999,99999,9,999999999,0.0,999,999,99
3021,1,6,24,0,*?*?*?*?*?*?*?*?*?*?*?*?*?*?*?*?*?*?*?*?*?*?,-1.2,-3.7,98,103249,0,-0,277,0.0,-0.0,0.0,0,0,0,0,200,4.6,10,5,9999,99999,9,999999999,0.0,999,999,99
3021,1,7,1,0,*?*?*?*?*?*?*?*?*?*?*?*?*?*?*?*?*?*?*?*?*?*?,-0.7,-2.2,89,102669,0,-0,279,0.0,-0.0,0.0,0,0,0,0,198,5.2,10,5,9999,99999,9,999999999,0.0,999,999,99
3021,1,7,2,0,*?*?*?*?*?*?*?*?*?*?*?*?*?*?*?*?*?*?*?*?*?*?,-0.7,-2.7,87,102669,0,-0,279,0.0,-0.0,0.0,0,0,0,0,197,4.1,10,5,9999,99999,9,999999999,0.0,999,999,99
3021,1,7,3,0,*?*?*?*?*?*?*?*?*?*?*?*?*?*?*?*?*?*?*?*?*?*?,0.1,-1.1,92,102669,0,-0,282,0.0,-0.0,0.0,0,0,0,0,195,5.2,10,5,9999,99999,9,999999999,0.0,999,999,99
3021,1,7,4,0,*?*?*?*?*?*?*?*?*?*?*?*?*?*?*?*?*?*?*?*?*?*?,-1.3,-3.1,87,102669,0,-0,277,0.0,-0.0,0.0,0,0,0,0,193,4.1,10,5,9999,99999,9,999999999,0.0,999,999,99
3021,1,7,5,0,*?*?*?*?*?*?*?*?*?*?*?*?*?*?*?*?*?*?*?*?*?*?,-0.3,-2.2,87,102669,0,-0,281,0.0,-0.0,0.0,0,0,0,0,192,5.2,10,5,9999,99999,9,999999999,0.0,999,999,99
3021,1,7,6,0,*?*?*?*?*?*?*?*?*?*?*?*?*?*?*?*?*?*?*?*?*?*?,-1.5,-5.6,71,102669,0,-0,276,0.0,-0.0,0.0,0,0,0,0,190,5.7,10,5,9999,99999,9,999999999,0.0,999,999,99
3021,1,7,7,0,*?*?*?*?*?*?*?*?*?*?*?*?*?*?*?*?*?*?*?*?*?*?,-1.8,-8.4,58,102669,0,-0,275,0.0,-0.0,0.0,0,0,0,0,188,5.7,10,5,9999,99999,9,999999999,0.0,999,999,99
3021,1,7,8,0,*?*?*?*?*?*?*?*?*?*?*?*?*?*?*?*?*?*?*?*?*?*?,-2.2,-8.4,60,102669,42,1413,274,0.0,0.0,0.0,0,0,0,0,187,4.1,10,5,9999,99999,9,999999999,0.0,999,999,99
3021,1,7,9,0,*?*?*?*?*?*?*?*?*?*?*?*?*?*?*?*?*?*?*?*?*?*?,-0.2,-2.4,84,102669,202,1414,276,43.5,40.5,37.8,4848,2723,4503,796,185,4.6,9,5,9999,99999,9,999999999,0.0,999,999,99
3021,1,7,10,0,*?*?*?*?*?*?*?*?*?*?*?*?*?*?*?*?*?*?*?*?*?*?,1.6,-0.2,88,102669,319,1411,283,83.3,49.0,72.2,9141,4108,8183,1895,183,5.7,9,5,9999,99999,9,999999999,0.0,999,999,99
3021,1,7,11,0,*?*?*?*?*?*?*?*?*?*?*?*?*?*?*?*?*?*?*?*?*?*?,1.8,-1.5,79,102669,387,1413,284,106.1,51.5,92.0,11644,4555,10404,2468,182,6.2,9,5,9999,99999,9,999999999,0.0,999,999,99
3021,1,7,12,0,*?*?*?*?*?*?*?*?*?*?*?*?*?*?*?*?*?*?*?*?*?*?,4.3,-0.6,71,102669,399,1411,300,63.5,0.0,63.5,7421,0,7440,2579,180,7.2,10,5,9999,99999,9,999999999,0.0,999,999,99
3021,1,7,13,0,*?*?*?*?*?*?*?*?*?*?*?*?*?*?*?*?*?*?*?*?*?*?,4.4,-0.6,70,102669,356,1411,295,95.8,50.5,83.1,10513,4369,9400,2204,185,7.7,9,5,9999,99999,9,999999999,0.0,999,999,99
3021,1,7,14,0,*?*?*?*?*?*?*?*?*?*?*?*?*?*?*?*?*?*?*?*?*?*?,4.5,-1.3,66,102669,261,1415,301,36.5,0.0,36.5,4273,0,4280,1428,190,7.2,10,5,9999,99999,9,999999999,0.0,999,999,99
3021,1,7,15,0,*?*?*?*?*?*?*?*?*?*?*?*?*?*?*?*?*?*?*?*?*?*?,4.4,-1.3,67,102669,119,1417,300,8.9,0.0,8.9,1087,-0,1087,353,195,8.2,10,5,9999,99999,9,999999999,0.0,999,999,99
3021,1,7,16,0,*?*?*?*?*?*?*?*?*?*?*?*?*?*?*?*?*?*?*?*?*?*?,4.4,-1.5,65,102669,0,-0,300,0.0,-0.0,0.0,0,0,0,0,200,5.2,10,5,9999,99999,9,999999999,0.0,999,999,99
3021,1,7,17,0,*?*?*?*?*?*?*?*?*?*?*?*?*?*?*?*?*?*?*?*?*?*?,2.7,-1.9,71,102669,0,-0,293,0.0,-0.0,0.0,0,0,0,0,205,4.6,10,5,9999,99999,9,999999999,0.0,999,999,99
3021,1,7,18,0,*?*?*?*?*?*?*?*?*?*?*?*?*?*?*?*?*?*?*?*?*?*?,3.2,0.4,83,102669,0,-0,295,0.0,-0.0,0.0,0,0,0,0,210,3.6,10,5,9999,99999,9,999999999,0.0,999,999,99
3021,1,7,19,0,*?*?*?*?*?*?*?*?*?*?*?*?*?*?*?*?*?*?*?*?*?*?,1.7,-0.2,88,102669,0,-0,289,0.0,-0.0,0.0,0,0,0,0,212,4.1,10,5,9999,99999,9,999999999,0.0,999,999,99
3021,1,7,20,0,*?*?*?*?*?*?*?*?*?*?*?*?*?*?*?*?*?*?*?*?*?*?,1.1,-1.1,86,102669,0,-0,286,0.0,-0.0,0.0,0,0,0,0,213,3.6,10,5,9999,99999,9,999999999,0.0,999,999,99
3021,1,7,21,0,*?*?*?*?*?*?*?*?*?*?*?*?*?*?*?*?*?*?*?*?*?*?,0.8,0.8,100,102669,0,-0,285,0.0,-0.0,0.0,0,0,0,0,215,4.6,10,5,9999,99999,9,999999999,0.0,999,999,99
3021,1,7,22,0,*?*?*?*?*?*?*?*?*?*?*?*?*?*?*?*?*?*?*?*?*?*?,0.8,0.8,100,102669,0,-0,285,0.0,-0.0,0.0,0,0,0,0,217,5.2,10,5,9999,99999,9,999999999,0.0,999,999,99
3021,1,7,23,0,*?*?*?*?*?*?*?*?*?*?*?*?*?*?*?*?*?*?*?*?*?*?,-0.1,-0.0,100,102669,0,-0,281,0.0,-0.0,0.0,0,0,0,0,218,5.7,10,5,9999,99999,9,999999999,0.0,999,999,99
3021,1,7,24,0,*?*?*?*?*?*?*?*?*?*?*?*?*?*?*?*?*?*?*?*?*?*?,-1.0,-1.7,95,102669,0,-0,278,0.0,-0.0,0.0,0,0,0,0,200,4.6,10,5,9999,99999,9,999999999,0.0,999,999,99
3021,1,8,1,0,*?*?*?*?*?*?*?*?*?*?*?*?*?*?*?*?*?*?*?*?*?*?,-2.2,-5.0,78,102409,0,-0,273,0.0,-0.0,0.0,0,0,0,0,217,5.2,10,5,9999,99999,9,999999999,0.0,999,999,99
3021,1,8,2,0,*?*?*?*?*?*?*?*?*?*?*?*?*?*?*?*?*?*?*?*?*?*?,-3.3,-8.4,65,102409,0,-0,269,0.0,-0.0,0.0,0,0,0,0,213,4.1,10,5,9999,99999,9,999999999,0.0,999,999,99
3021,1,8,3,0,*?*?*?*?*?*?*?*?*?*?*?*?*?*?*?*?*?*?*?*?*?*?,-4.3,-10.9,55,102409,0,-0,265,0.0,-0.0,0.0,0,0,0,0,210,5.2,10,5,9999,99999,9,999999999,0.0,999,999,99
3021,1,8,4,0,*?*?*?*?*?*?*?*?*?*?*?*?*?*?*?*?*?*?*?*?*?*?,-5.4,-12.9,50,102409,0,-0,261,0.0,-0.0,0.0,0,0,0,0,207,4.1,10,5,9999,99999,9,999999999,0.0,999,999,99
3021,1,8,5,0,*?*?*?*?*?*?*?*?*?*?*?*?*?*?*?*?*?*?*?*?*?*?,-4.0,-10.0,58,102409,0,-0,267,0.0,-0.0,0.0,0,0,0,0,203,5.2,10,5,9999,99999,9,999999999,0.0,999,999,99
3021,1,8,6,0,*?*?*?*?*?*?*?*?*?*?*?*?*?*?*?*?*?*?*?*?*?*?,-2.5,-7.6,65,102409,0,-0,272,0.0,-0.0,0.0,0,0,0,0,200,5.7,10,5,9999,99999,9,999999999,0.0,999,999,99
3021,1,8,7,0,*?*?*?*?*?*?*?*?*?*?*?*?*?*?*?*?*?*?*?*?*?*?,-4.1,-9.6,63,102409,0,-0,266,0.0,-0.0,0.0,0,0,0,0,202,5.7,10,5,9999,99999,9,999999999,0.0,999,999,99
3021,1,8,8,0,*?*?*?*?*?*?*?*?*?*?*?*?*?*?*?*?*?*?*?*?*?*?,-3.7,-7.6,71,102409,44,1427,267,0.0,0.0,0.0,0,0,0,0,203,4.1,10,5,9999,99999,9,999999999,0.0,999,999,99
3021,1,8,9,0,*?*?*?*?*?*?*?*?*?*?*?*?*?*?*?*?*?*?*?*?*?*?,-2.0,-5.3,75,102409,204,1414,274,25.5,0.0,25.5,2997,0,3001,989,205,4.6,10,5,9999,99999,9,999999999,0.0,999,999,99
3021,1,8,10,0,*?*?*?*?*?*?*?*?*?*?*?*?*?*?*?*?*?*?*?*?*?*?,-1.8,-5.0,76,102409,322,1413,275,48.4,0.0,48.4,5655,0,5667,1921,207,5.7,10,5,9999,99999,9,999999999,0.0,999,999,99
3021,1,8,11,0,*?*?*?*?*?*?*?*?*?*?*?*?*?*?*?*?*?*?*?*?*?*?,1.7,-3.7,65,102409,390,1414,289,61.6,0.0,61.6,7200,0,7218,2496,208,6.2,10,5,9999,99999,9,999999999,0.0,999,999,99
3021,1,8,12,0,*?*?*?*?*?*?*?*?*?*?*?*?*?*?*?*?*?*?*?*?*?*?,3.3,-3.9,57,102409,403,1414,296,64.2,0.0,64.2,7498,0,7517,2609,210,7.2,10,5,9999,99999,9,999999999,0.0,999,999,99
3021,1,8,13,0,*?*?*?*?*?*?*?*?*?*?*?*?*?*?*?*?*?*?*?*?*?*?,3.5,-3.7,57,102409,360,1413,297,55.9,0.0,55.9,6522,0,6537,2241,208,7.7,10,5,9999,99999,9,999999999,0.0,999,999,99
3021,1,8,14,0,*?*?*?*?*?*?*?*?*?*?*?*?*?*?*?*?*?*?*?*?*?*?,3.7,-3.9,55,102409,265,1415,298,37.3,0.0,37.3,4361,0,4368,1459,207,7.2,10,5,9999,99999,9,999999999,0.0,999,999,99
3021,1,8,15,0,*?*?*?*?*?*?*?*?*?*?*?*?*?*?*?*?*?*?*?*?*?*?,3.6,-2.7,61,102409,123,1416,297,9.7,0.0,9.7,1179,-0,1179,383,205,8.2,10,5,9999,99999,9,999999999,0.0,999,999,99
3021,1,8,16,0,*?*?*?*?*?*?*?*?*?*?*?*?*?*?*?*?*?*?*?*?*?*?,3.7,-1.1,70,102409,0,-0,297,0.0,-0.0,0.0,0,0,0,0,203,5.2,10,5,9999,99999,9,999999999,0.0,999,999,99
3021,1,8,17,0,*?*?*?*?*?*?*?*?*?*?*?*?*?*?*?*?*?*?*?*?*?*?,2.1,-1.5,75,102409,0,-0,290,0.0,-0.0,0.0,0,0,0,0,202,4.6,10,5,9999,99999,9,999999999,0.0,999,999,99
3021,1,8,18,0,*?*?*?*?*?*?*?*?*?*?*?*?*?*?*?*?*?*?*?*?*?*?,0.2,-2.9,77,102409,0,-0,283,0.0,-0.0,0.0,0,0,0,0,200,3.6,10,5,9999,99999,9,999999999,0.0,999,999,99
3021,1,8,19,0,*?*?*?*?*?*?*?*?*?*?*?*?*?*?*?*?*?*?*?*?*?*?,-1.3,-3.4,84,102409,0,-0,277,0.0,-0.0,0.0,0,0,0,0,200,4.1,10,5,9999,99999,9,999999999,0.0,999,999,99
3021,1,8,20,0,*?*?*?*?*?*?*?*?*?*?*?*?*?*?*?*?*?*?*?*?*?*?,-1.5,-3.7,84,102409,0,-0,276,0.0,-0.0,0.0,0,0,0,0,200,3.6,10,5,9999,99999,9,999999999,0.0,999,999,99
3021,1,8,21,0,*?*?*?*?*?*?*?*?*?*?*?*?*?*?*?*?*?*?*?*?*?*?,-0.2,-2.4,83,102409,0,-0,281,0.0,-0.0,0.0,0,0,0,0,200,4.6,10,5,9999,99999,9,999999999,0.0,999,999,99
3021,1,8,22,0,*?*?*?*?*?*?*?*?*?*?*?*?*?*?*?*?*?*?*?*?*?*?,-1.9,-4.2,82,102409,0,-0,274,0.0,-0.0,0.0,0,0,0,0,200,5.2,10,5,9999,99999,9,999999999,0.0,999,999,99
3021,1,8,23,0,*?*?*?*?*?*?*?*?*?*?*?*?*?*?*?*?*?*?*?*?*?*?,-1.6,-3.4,86,102409,0,-0,275,0.0,-0.0,0.0,0,0,0,0,200,5.7,10,5,9999,99999,9,999999999,0.0,999,999,99
3021,1,8,24,0,*?*?*?*?*?*?*?*?*?*?*?*?*?*?*?*?*?*?*?*?*?*?,-0.9,-2.4,88,102409,0,-0,278,0.0,-0.0,0.0,0,0,0,0,220,4.6,10,5,9999,99999,9,999999999,0.0,999,999,99
3021,1,9,1,0,*?*?*?*?*?*?*?*?*?*?*?*?*?*?*?*?*?*?*?*?*?*?,-0.2,-3.9,72,102159,0,-0,281,0.0,-0.0,0.0,0,0,0,0,168,5.2,10,5,9999,99999,9,999999999,0.0,999,999,99
3021,1,9,2,0,*?*?*?*?*?*?*?*?*?*?*?*?*?*?*?*?*?*?*?*?*?*?,-0.0,-4.2,69,102159,0,-0,282,0.0,-0.0,0.0,0,0,0,0,137,4.1,10,5,9999,99999,9,999999999,0.0,999,999,99
3021,1,9,3,0,*?*?*?*?*?*?*?*?*?*?*?*?*?*?*?*?*?*?*?*?*?*?,-0.8,-4.8,71,102159,0,-0,279,0.0,-0.0,0.0,0,0,0,0,105,5.2,10,5,9999,99999,9,999999999,0.0,999,999,99
3021,1,9,4,0,*?*?*?*?*?*?*?*?*?*?*?*?*?*?*?*?*?*?*?*?*?*?,-1.8,-5.0,74,102159,0,-0,275,0.0,-0.0,0.0,0,0,0,0,73,4.1,10,5,9999,99999,9,999999999,0.0,999,999,99
3021,1,9,5,0,*?*?*?*?*?*?*?*?*?*?*?*?*?*?*?*?*?*?*?*?*?*?,-0.9,-4.2,73,102159,0,-0,278,0.0,-0.0,0.0,0,0,0,0,42,5.2,10,5,9999,99999,9,999999999,0.0,999,999,99
3021,1,9,6,0,*?*?*?*?*?*?*?*?*?*?*?*?*?*?*?*?*?*?*?*?*?*?,-0.1,-3.7,72,102159,0,-0,282,0.0,-0.0,0.0,0,0,0,0,10,5.7,10,5,9999,99999,9,999999999,0.0,999,999,99
3021,1,9,7,0,*?*?*?*?*?*?*?*?*?*?*?*?*?*?*?*?*?*?*?*?*?*?,0.1,-3.9,71,102159,0,-0,282,0.0,-0.0,0.0,0,0,0,0,12,5.7,10,5,9999,99999,9,999999999,0.0,999,999,99
3021,1,9,8,0,*?*?*?*?*?*?*?*?*?*?*?*?*?*?*?*?*?*?*?*?*?*?,-0.1,-4.8,67,102159,45,1403,259,0.0,0.0,0.0,0,0,0,0,13,4.1,6,3,9999,99999,9,999999999,0.0,999,999,99
3021,1,9,9,0,*?*?*?*?*?*?*?*?*?*?*?*?*?*?*?*?*?*?*?*?*?*?,0.3,-4.5,66,102159,206,1413,244,88.2,385.2,32.0,9143,26016,4995,592,15,4.6,3,2,9999,99999,9,999999999,0.0,999,999,99
3021,1,9,10,0,*?*?*?*?*?*?*?*?*?*?*?*?*?*?*?*?*?*?*?*?*?*?,1.5,-3.4,66,102159,324,1411,249,166.7,462.4,60.5,17112,37192,8899,1097,17,5.7,3,2,9999,99999,9,999999999,0.0,999,999,99
3021,1,9,11,0,*?*?*?*?*?*?*?*?*?*?*?*?*?*?*?*?*?*?*?*?*?*?,4.3,-2.2,60,102159,393,1413,272,200.1,377.9,95.1,20888,32449,12204,1767,18,6.2,5,3,9999,99999,9,999999999,0.0,999,999,99
3021,1,9,12,0,*?*?*?*?*?*?*?*?*?*?*?*?*?*?*?*?*?*?*?*?*?*?,5.0,-2.4,56,102159,406,1412,275,208.5,380.8,99.1,21758,33088,12673,1848,20,7.2,5,3,9999,99999,9,999999999,0.0,999,999,99
3021,1,9,13,0,*?*?*?*?*?*?*?*?*?*?*?*?*?*?*?*?*?*?*?*?*?*?,4.9,-1.7,60,102159,364,1413,280,170.8,297.0,94.3,18138,25169,11102,1823,22,7.7,6,3,9999,99999,9,999999999,0.0,999,999,99
3021,1,9,14,0,*?*?*?*?*?*?*?*?*?*?*?*?*?*?*?*?*?*?*?*?*?*?,5.1,-2.7,54,102159,269,1415,286,103.5,194.4,66.6,10988,14173,7956,1248,23,7.2,7,4,9999,99999,9,999999999,0.0,999,999,99
3021,1,9,15,0,*?*?*?*?*?*?*?*?*?*?*?*?*?*?*?*?*?*?*?*?*?*?,5.0,-2.7,55,102159,127,1413,274,33.7,197.2,16.0,3556,10820,2657,305,25,8.2,5,3,9999,99999,9,999999999,0.0,999,999,99
3021,1,9,16,0,*?*?*?*?*?*?*?*?*?*?*?*?*?*?*?*?*?*?*?*?*?*?,4.9,-1.9,59,102159,0,-0,302,0.0,-0.0,0.0,0,0,0,0,27,5.2,10,5,9999,99999,9,999999999,0.0,999,999,99
3021,1,9,17,0,*?*?*?*?*?*?*?*?*?*?*?*?*?*?*?*?*?*?*?*?*?*?,3.3,-2.9,61,102159,0,-0,296,0.0,-0.0,0.0,0,0,0,0,28,4.6,10,5,9999,99999,9,999999999,0.0,999,999,99
3021,1,9,18,0,*?*?*?*?*?*?*?*?*?*?*?*?*?*?*?*?*?*?*?*?*?*?,2.4,-3.1,63,102159,0,-0,292,0.0,-0.0,0.0,0,0,0,0,30,3.6,10,5,9999,99999,9,999999999,0.0,999,999,99
3021,1,9,19,0,*?*?*?*?*?*?*?*?*?*?*?*?*?*?*?*?*?*?*?*?*?*?,2.9,-3.1,61,102159,0,-0,294,0.0,-0.0,0.0,0,0,0,0,75,4.1,10,5,9999,99999,9,999999999,0.0,999,999,99
3021,1,9,20,0,*?*?*?*?*?*?*?*?*?*?*?*?*?*?*?*?*?*?*?*?*?*?,2.0,-4.2,60,102159,0,-0,290,0.0,-0.0,0.0,0,0,0,0,120,3.6,10,5,9999,99999,9,999999999,0.1,999,999,99
3021,1,9,21,0,*?*?*?*?*?*?*?*?*?*?*?*?*?*?*?*?*?*?*?*?*?*?,1.3,-5.3,57,102159,0,-0,288,0.0,-0.0,0.0,0,0,0,0,165,4.6,10,5,9999,99999,9,999999999,0.3,999,999,99
3021,1,9,22,0,*?*?*?*?*?*?*?*?*?*?*?*?*?*?*?*?*?*?*?*?*?*?,0.2,-6.3,56,102159,0,-0,283,0.0,-0.0,0.0,0,0,0,0,210,5.2,10,5,9999,99999,9,999999999,2.0,999,999,99
3021,1,9,23,0,*?*?*?*?*?*?*?*?*?*?*?*?*?*?*?*?*?*?*?*?*?*?,0.1,-6.6,55,102159,0,-0,283,0.0,-0.0,0.0,0,0,0,0,255,5.7,10,5,9999,99999,9,999999999,4.4,999,999,99
3021,1,9,24,0,*?*?*?*?*?*?*?*?*?*?*?*?*?*?*?*?*?*?*?*?*?*?,-1.3,-3.7,80,102159,0,-0,277,0.0,-0.0,0.0,0,0,0,0,200,4.6,10,5,9999,99999,9,999999999,0.0,999,999,99
3021,1,10,1,0,*?*?*?*?*?*?*?*?*?*?*?*?*?*?*?*?*?*?*?*?*?*?,0.4,-1.5,87,101606,0,-0,283,0.0,-0.0,0.0,0,0,0,0,307,5.2,10,5,9999,99999,9,999999999,4.2,999,999,99
3021,1,10,2,0,*?*?*?*?*?*?*?*?*?*?*?*?*?*?*?*?*?*?*?*?*?*?,0.8,0.2,99,101606,0,-0,285,0.0,-0.0,0.0,0,0,0,0,313,4.1,10,5,9999,99999,9,999999999,0.1,999,999,99
3021,1,10,3,0,*?*?*?*?*?*?*?*?*?*?*?*?*?*?*?*?*?*?*?*?*?*?,0.4,-1.5,88,101606,0,-0,283,0.0,-0.0,0.0,0,0,0,0,320,5.2,10,5,9999,99999,9,999999999,0.1,999,999,99
3021,1,10,4,0,*?*?*?*?*?*?*?*?*?*?*?*?*?*?*?*?*?*?*?*?*?*?,0.1,-1.3,92,101606,0,-0,282,0.0,-0.0,0.0,0,0,0,0,327,4.1,10,5,9999,99999,9,999999999,0.2,999,999,99
3021,1,10,5,0,*?*?*?*?*?*?*?*?*?*?*?*?*?*?*?*?*?*?*?*?*?*?,0.3,-1.5,88,101606,0,-0,283,0.0,-0.0,0.0,0,0,0,0,333,5.2,10,5,9999,99999,9,999999999,0.0,999,999,99
3021,1,10,6,0,*?*?*?*?*?*?*?*?*?*?*?*?*?*?*?*?*?*?*?*?*?*?,-0.4,-2.4,88,101606,0,-0,280,0.0,-0.0,0.0,0,0,0,0,340,5.7,10,5,9999,99999,9,999999999,0.0,999,999,99
3021,1,10,7,0,*?*?*?*?*?*?*?*?*?*?*?*?*?*?*?*?*?*?*?*?*?*?,-1.3,-3.4,87,101606,0,-0,277,0.0,-0.0,0.0,0,0,0,0,298,5.7,10,5,9999,99999,9,999999999,0.0,999,999,99
3021,1,10,8,0,*?*?*?*?*?*?*?*?*?*?*?*?*?*?*?*?*?*?*?*?*?*?,0.2,-0.4,97,101606,47,1406,282,0.0,0.0,0.0,0,0,0,0,257,4.1,10,5,9999,99999,9,999999999,0.0,999,999,99
3021,1,10,9,0,*?*?*?*?*?*?*?*?*?*?*?*?*?*?*?*?*?*?*?*?*?*?,1.6,1.3,100,101606,208,1411,283,45.7,41.3,39.7,5086,2814,4721,838,215,4.6,9,5,9999,99999,9,999999999,0.0,999,999,99
3021,1,10,10,0,*?*?*?*?*?*?*?*?*?*?*?*?*?*?*?*?*?*?*?*?*?*?,2.6,1.3,93,101606,327,1412,292,49.5,0.0,49.5,5777,0,5789,1966,173,5.7,10,5,9999,99999,9,999999999,0.1,999,999,99
3021,1,10,11,0,*?*?*?*?*?*?*?*?*?*?*?*?*?*?*?*?*?*?*?*?*?*?,5.4,2.5,83,101606,396,1413,299,109.2,51.8,94.7,11985,4605,10707,2549,132,6.2,9,5,9999,99999,9,999999999,0.1,999,999,99
3021,1,10,12,0,*?*?*?*?*?*?*?*?*?*?*?*?*?*?*?*?*?*?*?*?*?*?,6.6,3.8,85,101606,410,1413,304,113.9,52.2,98.7,12498,4682,11161,2672,90,7.2,9,5,9999,99999,9,999999999,0.0,999,999,99
3021,1,10,13,0,*?*?*?*?*?*?*?*?*?*?*?*?*?*?*?*?*?*?*?*?*?*?,6.8,4.5,88,101606,368,1413,305,99.7,50.9,86.4,10944,4425,9785,2303,127,7.7,9,5,9999,99999,9,999999999,0.9,999,999,99
3021,1,10,14,0,*?*?*?*?*?*?*?*?*?*?*?*?*?*?*?*?*?*?*?*?*?*?,6.7,4.3,87,101606,273,1414,309,38.9,0.0,38.9,4539,0,4547,1524,163,7.2,10,5,9999,99999,9,999999999,4.0,999,999,99
3021,1,10,15,0,*?*?*?*?*?*?*?*?*?*?*?*?*?*?*?*?*?*?*?*?*?*?,6.7,4.6,90,101606,131,1410,305,19.7,28.2,17.1,2247,1492,2113,355,200,8.2,9,5,9999,99999,9,999999999,2.1,999,999,99
3021,1,10,16,0,*?*?*?*?*?*?*?*?*?*?*?*?*?*?*?*?*?*?*?*?*?*?,6.0,4.5,92,101606,0,-0,306,0.0,-0.0,0.0,0,0,0,0,237,5.2,10,5,9999,99999,9,999999999,0.5,999,999,99
3021,1,10,17,0,*?*?*?*?*?*?*?*?*?*?*?*?*?*?*?*?*?*?*?*?*?*?,5.6,4.3,94,101606,0,-0,305,0.0,-0.0,0.0,0,0,0,0,273,4.6,10,5,9999,99999,9,999999999,0.0,999,999,99
3021,1,10,18,0,*?*?*?*?*?*?*?*?*?*?*?*?*?*?*?*?*?*?*?*?*?*?,4.0,3.0,95,101606,0,-0,298,0.0,-0.0,0.0,0,0,0,0,310,3.6,10,5,9999,99999,9,999999999,0.0,999,999,99
3021,1,10,19,0,*?*?*?*?*?*?*?*?*?*?*?*?*?*?*?*?*?*?*?*?*?*?,3.6,3.6,100,101606,0,-0,296,0.0,-0.0,0.0,0,0,0,0,310,4.1,10,5,9999,99999,9,999999999,0.3,999,999,99
3021,1,10,20,0,*?*?*?*?*?*?*?*?*?*?*?*?*?*?*?*?*?*?*?*?*?*?,2.9,2.7,100,101606,0,-0,293,0.0,-0.0,0.0,0,0,0,0,310,3.6,10,5,9999,99999,9,999999999,0.5,999,999,99
3021,1,10,21,0,*?*?*?*?*?*?*?*?*?*?*?*?*?*?*?*?*?*?*?*?*?*?,1.5,1.5,100,101606,0,-0,287,0.0,-0.0,0.0,0,0,0,0,310,4.6,10,5,9999,99999,9,999999999,2.6,999,999,99
3021,1,10,22,0,*?*?*?*?*?*?*?*?*?*?*?*?*?*?*?*?*?*?*?*?*?*?,1.5,1.5,100,101606,0,-0,287,0.0,-0.0,0.0,0,0,0,0,310,5.2,10,5,9999,99999,9,999999999,4.1,999,999,99
3021,1,10,23,0,*?*?*?*?*?*?*?*?*?*?*?*?*?*?*?*?*?*?*?*?*?*?,1.7,1.7,100,101606,0,-0,288,0.0,-0.0,0.0,0,0,0,0,310,5.7,10,5,9999,99999,9,999999999,0.2,999,999,99
3021,1,10,24,0,*?*?*?*?*?*?*?*?*?*?*?*?*?*?*?*?*?*?*?*?*?*?,0.1,-3.9,74,101606,0,-0,282,0.0,-0.0,0.0,0,0,0,0,300,4.6,10,5,9999,99999,9,999999999,8.3,999,999,99
3021,1,11,1,0,*?*?*?*?*?*?*?*?*?*?*?*?*?*?*?*?*?*?*?*?*?*?,1.9,1.9,100,101758,0,-0,289,0.0,-0.0,0.0,0,0,0,0,308,5.2,10,5,9999,99999,9,999999999,0.3,999,999,99
3021,1,11,2,0,*?*?*?*?*?*?*?*?*?*?*?*?*?*?*?*?*?*?*?*?*?*?,1.7,1.7,100,101758,0,-0,288,0.0,-0.0,0.0,0,0,0,0,307,4.1,10,5,9999,99999,9,999999999,0.7,999,999,99
3021,1,11,3,0,*?*?*?*?*?*?*?*?*?*?*?*?*?*?*?*?*?*?*?*?*?*?,1.3,1.3,100,101758,0,-0,287,0.0,-0.0,0.0,0,0,0,0,305,5.2,10,5,9999,99999,9,999999999,0.7,999,999,99
3021,1,11,4,0,*?*?*?*?*?*?*?*?*?*?*?*?*?*?*?*?*?*?*?*?*?*?,0.7,0.6,100,101758,0,-0,284,0.0,-0.0,0.0,0,0,0,0,303,4.1,10,5,9999,99999,9,999999999,0.8,999,999,99
3021,1,11,5,0,*?*?*?*?*?*?*?*?*?*?*?*?*?*?*?*?*?*?*?*?*?*?,-0.1,-0.0,100,101758,0,-0,281,0.0,-0.0,0.0,0,0,0,0,302,5.2,10,5,9999,99999,9,999999999,0.0,999,999,99
3021,1,11,6,0,*?*?*?*?*?*?*?*?*?*?*?*?*?*?*?*?*?*?*?*?*?*?,0.4,0.4,100,101758,0,-0,283,0.0,-0.0,0.0,0,0,0,0,300,5.7,10,5,9999,99999,9,999999999,0.0,999,999,99
3021,1,11,7,0,*?*?*?*?*?*?*?*?*?*?*?*?*?*?*?*?*?*?*?*?*?*?,0.7,0.6,100,101758,0,-0,284,0.0,-0.0,0.0,0,0,0,0,300,5.7,10,5,9999,99999,9,999999999,0.0,999,999,99
3021,1,11,8,0,*?*?*?*?*?*?*?*?*?*?*?*?*?*?*?*?*?*?*?*?*?*?,1.6,1.5,100,101758,49,1404,283,0.0,0.0,0.0,0,0,0,0,300,4.1,9,5,9999,99999,9,999999999,0.0,999,999,99
3021,1,11,9,0,*?*?*?*?*?*?*?*?*?*?*?*?*?*?*?*?*?*?*?*?*?*?,1.5,1.5,100,101758,211,1414,287,26.8,0.0,26.8,3154,0,3158,1042,300,4.6,10,5,9999,99999,9,999999999,0.0,999,999,99
3021,1,11,10,0,*?*?*?*?*?*?*?*?*?*?*?*?*?*?*?*?*?*?*?*?*?*?,3.4,2.9,100,101758,330,1412,295,50.1,0.0,50.1,5844,0,5857,1990,300,5.7,10,5,9999,99999,9,999999999,0.0,999,999,99
3021,1,11,11,0,*?*?*?*?*?*?*?*?*?*?*?*?*?*?*?*?*?*?*?*?*?*?,4.5,2.3,91,101758,399,1411,295,110.3,51.9,95.7,12110,4626,10817,2578,300,6.2,9,5,9999,99999,9,999999999,0.0,999,999,99
3021,1,11,12,0,*?*?*?*?*?*?*?*?*?*?*?*?*?*?*?*?*?*?*?*?*?*?,6.0,3.6,90,101758,413,1411,302,115.1,52.3,99.8,12638,4702,11285,2705,300,7.2,9,5,9999,99999,9,999999999,0.0,999,999,99
3021,1,11,13,0,*?*?*?*?*?*?*?*?*?*?*?*?*?*?*?*?*?*?*?*?*?*?,6.3,3.8,89,101758,372,1413,299,133.9,128.2,100.1,14611,11149,11543,2204,272,7.7,8,4,9999,99999,9,999999999,0.4,999,999,99
3021,1,11,14,0,*?*?*?*?*?*?*?*?*?*?*?*?*?*?*?*?*?*?*?*?*?*?,6.2,3.2,87,101758,277,1412,303,69.0,46.8,59.8,7619,3641,7032,1284,243,7.2,9,5,9999,99999,9,999999999,0.0,999,999,99
3021,1,11,15,0,*?*?*?*?*?*?*?*?*?*?*?*?*?*?*?*?*?*?*?*?*?*?,6.0,1.7,79,101758,136,1415,302,21.2,29.3,18.4,2410,1612,2257,382,215,8.2,9,5,9999,99999,9,999999999,0.0,999,999,99
3021,1,11,16,0,*?*?*?*?*?*?*?*?*?*?*?*?*?*?*?*?*?*?*?*?*?*?,6.2,2.3,81,101758,0,-0,307,0.0,-0.0,0.0,0,0,0,0,187,5.2,10,5,9999,99999,9,999999999,0.0,999,999,99
3021,1,11,17,0,*?*?*?*?*?*?*?*?*?*?*?*?*?*?*?*?*?*?*?*?*?*?,5.4,2.7,89,101758,0,-0,304,0.0,-0.0,0.0,0,0,0,0,158,4.6,10,5,9999,99999,9,999999999,0.0,999,999,99
3021,1,11,18,0,*?*?*?*?*?*?*?*?*?*?*?*?*?*?*?*?*?*?*?*?*?*?,4.2,2.3,94,101758,0,-0,299,0.0,-0.0,0.0,0,0,0,0,130,3.6,10,5,9999,99999,9,999999999,0.0,999,999,99
3021,1,11,19,0,*?*?*?*?*?*?*?*?*?*?*?*?*?*?*?*?*?*?*?*?*?*?,3.3,1.9,97,101758,0,-0,295,0.0,-0.0,0.0,0,0,0,0,128,4.1,10,5,9999,99999,9,999999999,0.0,999,999,99
3021,1,11,20,0,*?*?*?*?*?*?*?*?*?*?*?*?*?*?*?*?*?*?*?*?*?*?,3.2,1.3,94,101758,0,-0,295,0.0,-0.0,0.0,0,0,0,0,127,3.6,10,5,9999,99999,9,999999999,0.0,999,999,99
3021,1,11,21,0,*?*?*?*?*?*?*?*?*?*?*?*?*?*?*?*?*?*?*?*?*?*?,2.9,1.0,93,101758,0,-0,293,0.0,-0.0,0.0,0,0,0,0,125,4.6,10,5,9999,99999,9,999999999,0.0,999,999,99
3021,1,11,22,0,*?*?*?*?*?*?*?*?*?*?*?*?*?*?*?*?*?*?*?*?*?*?,2.0,0.8,99,101758,0,-0,290,0.0,-0.0,0.0,0,0,0,0,123,5.2,10,5,9999,99999,9,999999999,0.0,999,999,99
3021,1,11,23,0,*?*?*?*?*?*?*?*?*?*?*?*?*?*?*?*?*?*?*?*?*?*?,2.1,0.4,95,101758,0,-0,290,0.0,-0.0,0.0,0,0,0,0,122,5.7,10,5,9999,99999,9,999999999,0.0,999,999,99
3021,1,11,24,0,*?*?*?*?*?*?*?*?*?*?*?*?*?*?*?*?*?*?*?*?*?*?,2.0,1.9,100,101758,0,-0,289,0.0,-0.0,0.0,0,0,0,0,310,4.6,10,5,9999,99999,9,999999999,0.3,999,999,99
3021,1,12,1,0,*?*?*?*?*?*?*?*?*?*?*?*?*?*?*?*?*?*?*?*?*?*?,2.2,1.7,100,101055,0,-0,290,0.0,-0.0,0.0,0,0,0,0,117,5.2,10,5,9999,99999,9,999999999,0.0,999,999,99
3021,1,12,2,0,*?*?*?*?*?*?*?*?*?*?*?*?*?*?*?*?*?*?*?*?*?*?,2.4,2.3,100,101055,0,-0,291,0.0,-0.0,0.0,0,0,0,0,113,4.1,10,5,9999,99999,9,999999999,0.0,999,999,99
3021,1,12,3,0,*?*?*?*?*?*?*?*?*?*?*?*?*?*?*?*?*?*?*?*?*?*?,1.2,1.3,100,101055,0,-0,286,0.0,-0.0,0.0,0,0,0,0,110,5.2,10,5,9999,99999,9,999999999,0.1,999,999,99
3021,1,12,4,0,*?*?*?*?*?*?*?*?*?*?*?*?*?*?*?*?*?*?*?*?*?*?,0.1,-0.4,100,101055,0,-0,282,0.0,-0.0,0.0,0,0,0,0,107,4.1,10,5,9999,99999,9,999999999,2.2,999,999,99
3021,1,12,5,0,*?*?*?*?*?*?*?*?*?*?*?*?*?*?*?*?*?*?*?*?*?*?,1.2,0.6,100,101055,0,-0,286,0.0,-0.0,0.0,0,0,0,0,103,5.2,10,5,9999,99999,9,999999999,0.3,999,999,99
3021,1,12,6,0,*?*?*?*?*?*?*?*?*?*?*?*?*?*?*?*?*?*?*?*?*?*?,2.4,1.5,100,101055,0,-0,291,0.0,-0.0,0.0,0,0,0,0,100,5.7,10,5,9999,99999,9,999999999,0.0,999,999,99
3021,1,12,7,0,*?*?*?*?*?*?*?*?*?*?*?*?*?*?*?*?*?*?*?*?*?*?,1.4,1.3,100,101055,0,-0,287,0.0,-0.0,0.0,0,0,0,0,98,5.7,10,5,9999,99999,9,999999999,0.3,999,999,99
3021,1,12,8,0,*?*?*?*?*?*?*?*?*?*?*?*?*?*?*?*?*?*?*?*?*?*?,1.6,1.5,100,101055,52,1425,283,0.0,0.0,0.0,0,0,0,0,97,4.1,9,5,9999,99999,9,999999999,1.3,999,999,99
3021,1,12,9,0,*?*?*?*?*?*?*?*?*?*?*?*?*?*?*?*?*?*?*?*?*?*?,1.1,0.4,100,101055,213,1409,286,27.3,0.0,27.3,3213,0,3218,1062,95,4.6,10,5,9999,99999,9,999999999,0.1,999,999,99
3021,1,12,10,0,*?*?*?*?*?*?*?*?*?*?*?*?*?*?*?*?*?*?*?*?*?*?,2.6,1.9,100,101055,333,1411,287,88.0,49.6,76.3,9658,4211,8641,2010,93,5.7,9,5,9999,99999,9,999999999,0.0,999,999,99
3021,1,12,11,0,*?*?*?*?*?*?*?*?*?*?*?*?*?*?*?*?*?*?*?*?*?*?,5.1,3.4,100,101055,403,1413,298,111.5,52.0,96.7,12242,4645,10934,2610,92,6.2,9,5,9999,99999,9,999999999,0.0,999,999,99
3021,1,12,12,0,*?*?*?*?*?*?*?*?*?*?*?*?*?*?*?*?*?*?*?*?*?*?,6.7,4.8,98,101055,417,1411,305,116.5,52.4,101.0,12785,4723,11415,2740,90,7.2,9,5,9999,99999,9,999999999,0.0,999,999,99
3021,1,12,13,0,*?*?*?*?*?*?*?*?*?*?*?*?*?*?*?*?*?*?*?*?*?*?,6.6,5.3,100,101055,376,1412,304,102.5,51.2,88.8,11247,4492,10051,2375,88,7.7,9,5,9999,99999,9,999999999,0.0,999,999,99
3021,1,12,14,0,*?*?*?*?*?*?*?*?*?*?*?*?*?*?*?*?*?*?*?*?*?*?,6.8,5.8,100,101055,281,1410,305,70.5,47.0,61.1,7783,3687,7181,1314,87,7.2,9,5,9999,99999,9,999999999,0.0,999,999,99
3021,1,12,15,0,*?*?*?*?*?*?*?*?*?*?*?*?*?*?*?*?*?*?*?*?*?*?,6.5,6.4,100,101055,140,1409,308,13.1,0.0,13.1,1573,-0,1574,514,85,8.2,10,5,9999,99999,9,999999999,2.7,999,999,99
3021,1,12,16,0,*?*?*?*?*?*?*?*?*?*?*?*?*?*?*?*?*?*?*?*?*?*?,6.7,6.7,100,101055,0,-0,309,0.0,-0.0,0.0,0,0,0,0,83,5.2,10,5,9999,99999,9,999999999,4.0,999,999,99
3021,1,12,17,0,*?*?*?*?*?*?*?*?*?*?*?*?*?*?*?*?*?*?*?*?*?*?,5.3,5.3,100,101055,0,-0,303,0.0,-0.0,0.0,0,0,0,0,82,4.6,10,5,9999,99999,9,999999999,0.0,999,999,99
3021,1,12,18,0,*?*?*?*?*?*?*?*?*?*?*?*?*?*?*?*?*?*?*?*?*?*?,4.3,4.3,100,101055,0,-0,299,0.0,-0.0,0.0,0,0,0,0,80,3.6,10,5,9999,99999,9,999999999,0.0,999,999,99
3021,1,12,19,0,*?*?*?*?*?*?*?*?*?*?*?*?*?*?*?*?*?*?*?*?*?*?,4.7,4.6,100,101055,0,-0,301,0.0,-0.0,0.0,0,0,0,0,78,4.1,10,5,9999,99999,9,999999999,0.8,999,999,99
3021,1,12,20,0,*?*?*?*?*?*?*?*?*?*?*?*?*?*?*?*?*?*?*?*?*?*?,3.6,2.9,100,101055,0,-0,296,0.0,-0.0,0.0,0,0,0,0,77,3.6,10,5,9999,99999,9,999999999,1.2,999,999,99
3021,1,12,21,0,*?*?*?*?*?*?*?*?*?*?*?*?*?*?*?*?*?*?*?*?*?*?,3.5,3.4,100,101055,0,-0,296,0.0,-0.0,0.0,0,0,0,0,75,4.6,10,5,9999,99999,9,999999999,1.6,999,999,99
3021,1,12,22,0,*?*?*?*?*?*?*?*?*?*?*?*?*?*?*?*?*?*?*?*?*?*?,2.0,1.9,100,101055,0,-0,289,0.0,-0.0,0.0,0,0,0,0,73,5.2,10,5,9999,99999,9,999999999,0.0,999,999,99
3021,1,12,23,0,*?*?*?*?*?*?*?*?*?*?*?*?*?*?*?*?*?*?*?*?*?*?,2.1,2.1,100,101055,0,-0,290,0.0,-0.0,0.0,0,0,0,0,72,5.7,10,5,9999,99999,9,999999999,0.0,999,999,99
3021,1,12,24,0,*?*?*?*?*?*?*?*?*?*?*?*?*?*?*?*?*?*?*?*?*?*?,2.1,1.0,100,101055,0,-0,290,0.0,-0.0,0.0,0,0,0,0,120,4.6,10,5,9999,99999,9,999999999,0.0,999,999,99
3021,1,13,1,0,*?*?*?*?*?*?*?*?*?*?*?*?*?*?*?*?*?*?*?*?*?*?,3.3,3.2,100,101936,0,-0,295,0.0,-0.0,0.0,0,0,0,0,67,5.2,10,5,9999,99999,9,999999999,0.0,999,999,99
3021,1,13,2,0,*?*?*?*?*?*?*?*?*?*?*?*?*?*?*?*?*?*?*?*?*?*?,4.3,4.3,100,101936,0,-0,299,0.0,-0.0,0.0,0,0,0,0,63,4.1,10,5,9999,99999,9,999999999,0.0,999,999,99
3021,1,13,3,0,*?*?*?*?*?*?*?*?*?*?*?*?*?*?*?*?*?*?*?*?*?*?,4.6,4.6,100,101936,0,-0,300,0.0,-0.0,0.0,0,0,0,0,60,5.2,10,5,9999,99999,9,999999999,0.0,999,999,99
3021,1,13,4,0,*?*?*?*?*?*?*?*?*?*?*?*?*?*?*?*?*?*?*?*?*?*?,4.4,4.5,100,101936,0,-0,299,0.0,-0.0,0.0,0,0,0,0,57,4.1,10,5,9999,99999,9,999999999,0.0,999,999,99
3021,1,13,5,0,*?*?*?*?*?*?*?*?*?*?*?*?*?*?*?*?*?*?*?*?*?*?,5.1,5.0,100,101936,0,-0,302,0.0,-0.0,0.0,0,0,0,0,53,5.2,10,5,9999,99999,9,999999999,0.0,999,999,99
3021,1,13,6,0,*?*?*?*?*?*?*?*?*?*?*?*?*?*?*?*?*?*?*?*?*?*?,3.9,3.9,100,101936,0,-0,297,0.0,-0.0,0.0,0,0,0,0,50,5.7,10,5,9999,99999,9,999999999,0.1,999,999,99
3021,1,13,7,0,*?*?*?*?*?*?*?*?*?*?*?*?*?*?*?*?*?*?*?*?*?*?,3.5,3.6,100,101936,0,-0,296,0.0,-0.0,0.0,0,0,0,0,45,5.7,10,5,9999,99999,9,999999999,0.1,999,999,99
3021,1,13,8,0,*?*?*?*?*?*?*?*?*?*?*?*?*?*?*?*?*?*?*?*?*?*?,3.7,3.6,100,101936,54,1413,296,0.0,0.0,0.0,0,0,0,0,40,4.1,10,5,9999,99999,9,999999999,0.1,999,999,99
3021,1,13,9,0,*?*?*?*?*?*?*?*?*?*?*?*?*?*?*?*?*?*?*?*?*?*?,5.4,5.3,100,101936,216,1410,303,27.9,0.0,27.9,3278,0,3282,1084,35,4.6,10,5,9999,99999,9,999999999,0.0,999,999,99
3021,1,13,10,0,*?*?*?*?*?*?*?*?*?*?*?*?*?*?*?*?*?*?*?*?*?*?,6.7,6.2,100,101936,336,1410,309,51.3,0.0,51.3,5989,0,6002,2043,30,5.7,10,5,9999,99999,9,999999999,0.0,999,999,99
3021,1,13,11,0,*?*?*?*?*?*?*?*?*?*?*?*?*?*?*?*?*?*?*?*?*?*?,7.3,6.6,100,101936,406,1410,312,64.9,0.0,64.9,7586,0,7605,2642,25,6.2,10,5,9999,99999,9,999999999,0.0,999,999,99
3021,1,13,12,0,*?*?*?*?*?*?*?*?*?*?*?*?*?*?*?*?*?*?*?*?*?*?,9.8,7.1,88,101936,421,1411,323,67.8,0.0,67.8,7930,0,7950,2775,20,7.2,10,5,9999,99999,9,999999999,0.0,999,999,99
3021,1,13,13,0,*?*?*?*?*?*?*?*?*?*?*?*?*?*?*?*?*?*?*?*?*?*?,9.7,6.2,83,101936,380,1411,322,59.8,0.0,59.8,6989,0,7006,2415,75,7.7,10,5,9999,99999,9,999999999,0.0,999,999,99
3021,1,13,14,0,*?*?*?*?*?*?*?*?*?*?*?*?*?*?*?*?*?*?*?*?*?*?,9.8,6.6,84,101936,286,1412,323,41.5,0.0,41.5,4848,0,4858,1631,130,7.2,10,5,9999,99999,9,999999999,0.0,999,999,99
3021,1,13,15,0,*?*?*?*?*?*?*?*?*?*?*?*?*?*?*?*?*?*?*?*?*?*?,9.9,7.1,87,101936,145,1412,323,14.0,0.0,14.0,1681,-0,1682,549,185,8.2,10,5,9999,99999,9,999999999,0.0,999,999,99
3021,1,13,16,0,*?*?*?*?*?*?*?*?*?*?*?*?*?*?*?*?*?*?*?*?*?*?,9.6,7.0,88,101936,0,-0,322,0.0,-0.0,0.0,0,0,0,0,240,5.2,10,5,9999,99999,9,999999999,0.0,999,999,99
3021,1,13,17,0,*?*?*?*?*?*?*?*?*?*?*?*?*?*?*?*?*?*?*?*?*?*?,8.5,5.8,87,101936,0,-0,317,0.0,-0.0,0.0,0,0,0,0,295,4.6,10,5,9999,99999,9,999999999,0.0,999,999,99
3021,1,13,18,0,*?*?*?*?*?*?*?*?*?*?*?*?*?*?*?*?*?*?*?*?*?*?,6.4,4.8,94,101936,0,-0,308,0.0,-0.0,0.0,0,0,0,0,350,3.6,10,5,9999,99999,9,999999999,0.0,999,999,99
3021,1,13,19,0,*?*?*?*?*?*?*?*?*?*?*?*?*?*?*?*?*?*?*?*?*?*?,7.2,5.5,94,101936,0,-0,311,0.0,-0.0,0.0,0,0,0,0,343,4.1,10,5,9999,99999,9,999999999,0.0,999,999,99
3021,1,13,20,0,*?*?*?*?*?*?*?*?*?*?*?*?*?*?*?*?*?*?*?*?*?*?,5.7,4.5,96,101936,0,-0,305,0.0,-0.0,0.0,0,0,0,0,337,3.6,10,5,9999,99999,9,999999999,0.0,999,999,99
3021,1,13,21,0,*?*?*?*?*?*?*?*?*?*?*?*?*?*?*?*?*?*?*?*?*?*?,4.9,4.3,100,101936,0,-0,301,0.0,-0.0,0.0,0,0,0,0,330,4.6,10,5,9999,99999,9,999999999,0.0,999,999,99
3021,1,13,22,0,*?*?*?*?*?*?*?*?*?*?*?*?*?*?*?*?*?*?*?*?*?*?,4.3,4.3,100,101936,0,-0,299,0.0,-0.0,0.0,0,0,0,0,323,5.2,10,5,9999,99999,9,999999999,0.0,999,999,99
3021,1,13,23,0,*?*?*?*?*?*?*?*?*?*?*?*?*?*?*?*?*?*?*?*?*?*?,4.3,3.8,100,101936,0,-0,299,0.0,-0.0,0.0,0,0,0,0,317,5.7,10,5,9999,99999,9,999999999,0.0,999,999,99
3021,1,13,24,0,*?*?*?*?*?*?*?*?*?*?*?*?*?*?*?*?*?*?*?*?*?*?,2.3,2.3,100,101936,0,-0,291,0.0,-0.0,0.0,0,0,0,0,70,4.6,10,5,9999,99999,9,999999999,0.0,999,999,99
3021,1,14,1,0,*?*?*?*?*?*?*?*?*?*?*?*?*?*?*?*?*?*?*?*?*?*?,4.1,4.1,100,101230,0,-0,298,0.0,-0.0,0.0,0,0,0,0,290,5.2,10,5,9999,99999,9,999999999,0.0,999,999,99
3021,1,14,2,0,*?*?*?*?*?*?*?*?*?*?*?*?*?*?*?*?*?*?*?*?*?*?,4.1,4.1,100,101230,0,-0,298,0.0,-0.0,0.0,0,0,0,0,270,4.1,10,5,9999,99999,9,999999999,0.0,999,999,99
3021,1,14,3,0,*?*?*?*?*?*?*?*?*?*?*?*?*?*?*?*?*?*?*?*?*?*?,2.3,2.3,100,101230,0,-0,291,0.0,-0.0,0.0,0,0,0,0,250,5.2,10,5,9999,99999,9,999999999,0.0,999,999,99
3021,1,14,4,0,*?*?*?*?*?*?*?*?*?*?*?*?*?*?*?*?*?*?*?*?*?*?,3.3,3.2,100,101230,0,-0,295,0.0,-0.0,0.0,0,0,0,0,230,4.1,10,5,9999,99999,9,999999999,0.0,999,999,99
3021,1,14,5,0,*?*?*?*?*?*?*?*?*?*?*?*?*?*?*?*?*?*?*?*?*?*?,3.8,3.8,100,101230,0,-0,297,0.0,-0.0,0.0,0,0,0,0,210,5.2,10,5,9999,99999,9,999999999,0.0,999,999,99
3021,1,14,6,0,*?*?*?*?*?*?*?*?*?*?*?*?*?*?*?*?*?*?*?*?*?*?,2.6,2.7,100,101230,0,-0,292,0.0,-0.0,0.0,0,0,0,0,190,5.7,10,5,9999,99999,9,999999999,0.0,999,999,99
3021,1,14,7,0,*?*?*?*?*?*?*?*?*?*?*?*?*?*?*?*?*?*?*?*?*?*?,1.5,1.5,100,101230,0,-0,287,0.0,-0.0,0.0,0,0,0,0,190,5.7,10,5,9999,99999,9,999999999,0.0,999,999,99
3021,1,14,8,0,*?*?*?*?*?*?*?*?*?*?*?*?*?*?*?*?*?*?*?*?*?*?,2.8,2.9,100,101230,57,1423,293,0.0,0.0,0.0,0,0,0,0,190,4.1,10,5,9999,99999,9,999999999,0.0,999,999,99
3021,1,14,9,0,*?*?*?*?*?*?*?*?*?*?*?*?*?*?*?*?*?*?*?*?*?*?,4.1,3.9,100,101230,219,1410,298,28.5,0.0,28.5,3346,0,3350,1107,190,4.6,10,5,9999,99999,9,999999999,0.0,999,999,99
3021,1,14,10,0,*?*?*?*?*?*?*?*?*?*?*?*?*?*?*?*?*?*?*?*?*?*?,5.0,4.3,100,101230,340,1412,298,90.3,49.9,78.3,9909,4259,8864,2067,190,5.7,9,5,9999,99999,9,999999999,0.0,999,999,99
3021,1,14,11,0,*?*?*?*?*?*?*?*?*?*?*?*?*?*?*?*?*?*?*?*?*?*?,8.1,5.9,99,101230,410,1411,311,114.1,52.2,98.9,12525,4686,11184,2677,190,6.2,9,5,9999,99999,9,999999999,0.0,999,999,99
3021,1,14,12,0,*?*?*?*?*?*?*?*?*?*?*?*?*?*?*?*?*?*?*?*?*?*?,8.8,6.6,98,101230,426,1413,314,119.3,52.6,103.4,13095,4764,11690,2816,190,7.2,9,5,9999,99999,9,999999999,0.0,999,999,99
3021,1,14,13,0,*?*?*?*?*?*?*?*?*?*?*?*?*?*?*?*?*?*?*?*?*?*?,8.9,7.6,100,101230,385,1412,315,105.5,51.5,91.5,11579,4545,10346,2453,205,7.7,9,5,9999,99999,9,999999999,0.0,999,999,99
3021,1,14,14,0,*?*?*?*?*?*?*?*?*?*?*?*?*?*?*?*?*?*?*?*?*?*?,8.8,7.4,100,101230,291,1413,314,73.7,47.6,63.9,8128,3781,7494,1376,220,7.2,9,5,9999,99999,9,999999999,0.0,999,999,99
3021,1,14,15,0,*?*?*?*?*?*?*?*?*?*?*?*?*?*?*?*?*?*?*?*?*?*?,8.8,7.9,100,101230,150,1414,314,26.0,32.6,22.5,2933,1882,2741,470,235,8.2,9,5,9999,99999,9,999999999,0.0,999,999,99
3021,1,14,16,0,*?*?*?*?*?*?*?*?*?*?*?*?*?*?*?*?*?*?*?*?*?*?,8.4,7.1,100,101230,0,-0,316,0.0,-0.0,0.0,0,0,0,0,250,5.2,10,5,9999,99999,9,999999999,0.0,999,999,99
3021,1,14,17,0,*?*?*?*?*?*?*?*?*?*?*?*?*?*?*?*?*?*?*?*?*?*?,7.4,6.4,100,101230,0,-0,312,0.0,-0.0,0.0,0,0,0,0,265,4.6,10,5,9999,99999,9,999999999,0.0,999,999,99
3021,1,14,18,0,*?*?*?*?*?*?*?*?*?*?*?*?*?*?*?*?*?*?*?*?*?*?,6.5,5.8,100,101230,0,-0,308,0.0,-0.0,0.0,0,0,0,0,280,3.6,10,5,9999,99999,9,999999999,0.0,999,999,99
3021,1,14,19,0,*?*?*?*?*?*?*?*?*?*?*?*?*?*?*?*?*?*?*?*?*?*?,6.0,5.5,100,101230,0,-0,306,0.0,-0.0,0.0,0,0,0,0,285,4.1,10,5,9999,99999,9,999999999,0.0,999,999,99
3021,1,14,20,0,*?*?*?*?*?*?*?*?*?*?*?*?*?*?*?*?*?*?*?*?*?*?,5.0,4.6,100,101230,0,-0,302,0.0,-0.0,0.0,0,0,0,0,290,3.6,10,5,9999,99999,9,999999999,0.0,999,999,99
3021,1,14,21,0,*?*?*?*?*?*?*?*?*?*?*?*?*?*?*?*?*?*?*?*?*?*?,4.4,4.5,100,101230,0,-0,299,0.0,-0.0,0.0,0,0,0,0,295,4.6,10,5,9999,99999,9,999999999,0.0,999,999,99
3021,1,14,22,0,*?*?*?*?*?*?*?*?*?*?*?*?*?*?*?*?*?*?*?*?*?*?,3.7,3.8,100,101230,0,-0,296,0.0,-0.0,0.0,0,0,0,0,300,5.2,10,5,9999,99999,9,999999999,0.0,999,999,99
3021,1,14,23,0,*?*?*?*?*?*?*?*?*?*?*?*?*?*?*?*?*?*?*?*?*?*?,5.8,5.8,100,101230,0,-0,305,0.0,-0.0,0.0,0,0,0,0,305,5.7,10,5,9999,99999,9,999999999,0.0,999,999,99
3021,1,14,24,0,*?*?*?*?*?*?*?*?*?*?*?*?*?*?*?*?*?*?*?*?*?*?,4.3,3.9,100,101230,0,-0,299,0.0,-0.0,0.0,0,0,0,0,310,4.6,10,5,9999,99999,9,999999999,0.0,999,999,99
3021,1,15,1,0,*?*?*?*?*?*?*?*?*?*?*?*?*?*?*?*?*?*?*?*?*?*?,7.6,4.8,83,101037,0,-0,313,0.0,-0.0,0.0,0,0,0,0,317,5.2,10,5,9999,99999,9,999999999,0.0,999,999,99
3021,1,15,2,0,*?*?*?*?*?*?*?*?*?*?*?*?*?*?*?*?*?*?*?*?*?*?,7.8,4.5,80,101037,0,-0,314,0.0,-0.0,0.0,0,0,0,0,323,4.1,10,5,9999,99999,9,999999999,0.0,999,999,99
3021,1,15,3,0,*?*?*?*?*?*?*?*?*?*?*?*?*?*?*?*?*?*?*?*?*?*?,7.9,4.6,80,101037,0,-0,315,0.0,-0.0,0.0,0,0,0,0,330,5.2,10,5,9999,99999,9,999999999,0.0,999,999,99
3021,1,15,4,0,*?*?*?*?*?*?*?*?*?*?*?*?*?*?*?*?*?*?*?*?*?*?,7.9,5.0,82,101037,0,-0,315,0.0,-0.0,0.0,0,0,0,0,337,4.1,10,5,9999,99999,9,999999999,0.0,999,999,99
3021,1,15,5,0,*?*?*?*?*?*?*?*?*?*?*?*?*?*?*?*?*?*?*?*?*?*?,7.8,4.3,80,101037,0,-0,314,0.0,-0.0,0.0,0,0,0,0,343,5.2,10,5,9999,99999,9,999999999,0.0,999,999,99
3021,1,15,6,0,*?*?*?*?*?*?*?*?*?*?*?*?*?*?*?*?*?*?*?*?*?*?,7.7,3.8,76,101037,0,-0,314,0.0,-0.0,0.0,0,0,0,0,350,5.7,10,5,9999,99999,9,999999999,0.0,999,999,99
3021,1,15,7,0,*?*?*?*?*?*?*?*?*?*?*?*?*?*?*?*?*?*?*?*?*?*?,7.7,3.6,76,101037,0,-0,314,0.0,-0.0,0.0,0,0,0,0,348,5.7,10,5,9999,99999,9,999999999,0.0,999,999,99
3021,1,15,8,0,*?*?*?*?*?*?*?*?*?*?*?*?*?*?*?*?*?*?*?*?*?*?,7.8,3.4,74,101037,59,1404,310,0.0,0.0,0.0,0,0,0,0,347,4.1,9,5,9999,99999,9,999999999,0.0,999,999,99
3021,1,15,9,0,*?*?*?*?*?*?*?*?*?*?*?*?*?*?*?*?*?*?*?*?*?*?,7.7,3.6,75,101037,222,1409,314,29.1,0.0,29.1,3417,0,3422,1132,345,4.6,10,5,9999,99999,9,999999999,0.0,999,999,99
3021,1,15,10,0,*?*?*?*?*?*?*?*?*?*?*?*?*?*?*?*?*?*?*?*?*?*?,7.7,3.2,74,101037,344,1414,304,121.3,125.6,90.7,13240,10638,10474,1981,343,5.7,8,4,9999,99999,9,999999999,0.0,999,999,99
3021,1,15,11,0,*?*?*?*?*?*?*?*?*?*?*?*?*?*?*?*?*?*?*?*?*?*?,7.7,3.8,76,101037,414,1411,305,153.0,131.4,114.4,16683,11886,13130,2549,342,6.2,8,4,9999,99999,9,999999999,0.0,999,999,99
3021,1,15,12,0,*?*?*?*?*?*?*?*?*?*?*?*?*?*?*?*?*?*?*?*?*?*?,7.8,4.5,80,101037,430,1412,305,160.0,132.4,119.7,17449,12121,13717,2679,340,7.2,8,4,9999,99999,9,999999999,0.0,999,999,99
3021,1,15,13,0,*?*?*?*?*?*?*?*?*?*?*?*?*?*?*?*?*?*?*?*?*?*?,7.7,4.8,82,101037,389,1410,305,141.9,129.6,106.1,15474,11485,12200,2347,290,7.7,8,4,9999,99999,9,999999999,0.0,999,999,99
3021,1,15,14,0,*?*?*?*?*?*?*?*?*?*?*?*?*?*?*?*?*?*?*?*?*?*?,7.7,3.9,78,101037,296,1414,309,75.3,47.8,65.3,8265,3919,7405,1702,240,7.2,9,5,9999,99999,9,999999999,0.0,999,999,99
3021,1,15,15,0,*?*?*?*?*?*?*?*?*?*?*?*?*?*?*?*?*?*?*?*?*?*?,7.8,3.2,73,101037,155,1414,314,15.9,0.0,15.9,1900,-0,1902,622,190,8.2,10,5,9999,99999,9,999999999,0.0,999,999,99
3021,1,15,16,0,*?*?*?*?*?*?*?*?*?*?*?*?*?*?*?*?*?*?*?*?*?*?,7.8,3.4,74,101037,0,-0,314,0.0,-0.0,0.0,0,0,0,0,140,5.2,10,5,9999,99999,9,999999999,0.0,999,999,99
3021,1,15,17,0,*?*?*?*?*?*?*?*?*?*?*?*?*?*?*?*?*?*?*?*?*?*?,7.8,2.9,71,101037,0,-0,314,0.0,-0.0,0.0,0,0,0,0,90,4.6,10,5,9999,99999,9,999999999,0.0,999,999,99
3021,1,15,18,0,*?*?*?*?*?*?*?*?*?*?*?*?*?*?*?*?*?*?*?*?*?*?,7.8,2.9,72,101037,0,-0,314,0.0,-0.0,0.0,0,0,0,0,40,3.6,10,5,9999,99999,9,999999999,0.0,999,999,99
3021,1,15,19,0,*?*?*?*?*?*?*?*?*?*?*?*?*?*?*?*?*?*?*?*?*?*?,7.7,3.0,73,101037,0,-0,314,0.0,-0.0,0.0,0,0,0,0,50,4.1,10,5,9999,99999,9,999999999,0.0,999,999,99
3021,1,15,20,0,*?*?*?*?*?*?*?*?*?*?*?*?*?*?*?*?*?*?*?*?*?*?,7.8,3.8,76,101037,0,-0,314,0.0,-0.0,0.0,0,0,0,0,60,3.6,10,5,9999,99999,9,999999999,0.0,999,999,99
3021,1,15,21,0,*?*?*?*?*?*?*?*?*?*?*?*?*?*?*?*?*?*?*?*?*?*?,7.7,3.6,75,101037,0,-0,314,0.0,-0.0,0.0,0,0,0,0,70,4.6,10,5,9999,99999,9,999999999,0.0,999,999,99
3021,1,15,22,0,*?*?*?*?*?*?*?*?*?*?*?*?*?*?*?*?*?*?*?*?*?*?,7.7,3.8,76,101037,0,-0,314,0.0,-0.0,0.0,0,0,0,0,80,5.2,10,5,9999,99999,9,999999999,0.0,999,999,99
3021,1,15,23,0,*?*?*?*?*?*?*?*?*?*?*?*?*?*?*?*?*?*?*?*?*?*?,9.2,5.3,77,101037,0,-0,320,0.0,-0.0,0.0,0,0,0,0,90,5.7,10,5,9999,99999,9,999999999,0.0,999,999,99
3021,1,15,24,0,*?*?*?*?*?*?*?*?*?*?*?*?*?*?*?*?*?*?*?*?*?*?,7.8,5.3,85,101037,0,-0,314,0.0,-0.0,0.0,0,0,0,0,310,4.6,10,5,9999,99999,9,999999999,0.0,999,999,99
3021,1,16,1,0,*?*?*?*?*?*?*?*?*?*?*?*?*?*?*?*?*?*?*?*?*?*?,11.4,3.8,60,101290,0,-0,331,0.0,-0.0,0.0,0,0,0,0,97,5.7,10,5,9999,99999,9,999999999,0.0,999,999,99
3021,1,16,2,0,*?*?*?*?*?*?*?*?*?*?*?*?*?*?*?*?*?*?*?*?*?*?,11.9,3.2,55,101290,0,-0,333,0.0,-0.0,0.0,0,0,0,0,93,7.7,10,5,9999,99999,9,999999999,0.0,999,999,99
3021,1,16,3,0,*?*?*?*?*?*?*?*?*?*?*?*?*?*?*?*?*?*?*?*?*?*?,11.5,2.9,55,101290,0,-0,331,0.0,-0.0,0.0,0,0,0,0,90,8.8,10,5,9999,99999,9,999999999,0.0,999,999,99
3021,1,16,4,0,*?*?*?*?*?*?*?*?*?*?*?*?*?*?*?*?*?*?*?*?*?*?,11.2,2.7,55,101290,0,-0,330,0.0,-0.0,0.0,0,0,0,0,87,7.2,10,5,9999,99999,9,999999999,0.0,999,999,99
3021,1,16,5,0,*?*?*?*?*?*?*?*?*?*?*?*?*?*?*?*?*?*?*?*?*?*?,10.7,2.1,55,101290,0,-0,328,0.0,-0.0,0.0,0,0,0,0,83,5.7,10,5,9999,99999,9,999999999,0.0,999,999,99
3021,1,16,6,0,*?*?*?*?*?*?*?*?*?*?*?*?*?*?*?*?*?*?*?*?*?*?,11.1,2.9,56,101290,0,-0,330,0.0,-0.0,0.0,0,0,0,0,80,8.2,10,5,9999,99999,9,999999999,0.0,999,999,99
3021,1,16,7,0,*?*?*?*?*?*?*?*?*?*?*?*?*?*?*?*?*?*?*?*?*?*?,11.5,3.2,57,101290,0,-0,331,0.0,-0.0,0.0,0,0,0,0,82,9.3,10,5,9999,99999,9,999999999,0.0,999,999,99
3021,1,16,8,0,*?*?*?*?*?*?*?*?*?*?*?*?*?*?*?*?*?*?*?*?*?*?,11.2,3.6,59,101290,62,1406,325,0.0,0.0,0.0,0,0,0,0,83,8.2,9,5,9999,99999,9,999999999,0.0,999,999,99
3021,1,16,9,0,*?*?*?*?*?*?*?*?*?*?*?*?*?*?*?*?*?*?*?*?*?*?,11.4,4.1,60,101290,226,1413,321,68.5,107.9,51.2,7309,7128,6216,936,85,9.3,8,4,9999,99999,9,999999999,0.0,999,999,99
3021,1,16,10,0,*?*?*?*?*?*?*?*?*?*?*?*?*?*?*?*?*?*?*?*?*?*?,12.3,4.5,59,101290,347,1410,320,145.3,210.9,93.4,15377,17496,10971,1815,87,11.3,7,4,9999,99999,9,999999999,0.0,999,999,99
3021,1,16,11,0,*?*?*?*?*?*?*?*?*?*?*?*?*?*?*?*?*?*?*?*?*?*?,13.4,4.8,56,101290,418,1410,321,203.0,306.8,112.1,21567,27537,13079,2214,88,11.3,6,3,9999,99999,9,999999999,0.0,999,999,99
3021,1,16,12,0,*?*?*?*?*?*?*?*?*?*?*?*?*?*?*?*?*?*?*?*?*?*?,14.3,5.3,54,101290,434,1410,316,235.1,449.2,96.9,24792,40016,12551,1802,90,10.8,4,2,9999,99999,9,999999999,0.0,999,999,99
3021,1,16,13,0,*?*?*?*?*?*?*?*?*?*?*?*?*?*?*?*?*?*?*?*?*?*?,14.4,5.0,53,101290,394,1411,335,144.0,130.0,107.7,15709,11566,12381,2386,90,9.8,8,4,9999,99999,9,999999999,0.0,999,999,99
3021,1,16,14,0,*?*?*?*?*?*?*?*?*?*?*?*?*?*?*?*?*?*?*?*?*?*?,14.3,4.8,53,101290,301,1414,330,120.6,202.2,77.5,12776,15647,9193,1476,90,9.8,7,4,9999,99999,9,999999999,0.0,999,999,99
3021,1,16,15,0,*?*?*?*?*?*?*?*?*?*?*?*?*?*?*?*?*?*?*?*?*?*?,14.1,4.6,53,101290,160,1414,324,51.0,201.9,28.1,5471,11189,3969,490,90,11.8,6,3,9999,99999,9,999999999,0.0,999,999,99
3021,1,16,16,0,*?*?*?*?*?*?*?*?*?*?*?*?*?*?*?*?*?*?*?*?*?*?,14.1,4.6,53,101290,0,-0,329,0.0,-0.0,0.0,0,0,0,0,90,12.4,7,4,9999,99999,9,999999999,0.0,999,999,99
3021,1,16,17,0,*?*?*?*?*?*?*?*?*?*?*?*?*?*?*?*?*?*?*?*?*?*?,13.8,4.3,52,101290,0,-0,342,0.0,-0.0,0.0,0,0,0,0,90,9.3,10,5,9999,99999,9,999999999,0.0,999,999,99
3021,1,16,18,0,*?*?*?*?*?*?*?*?*?*?*?*?*?*?*?*?*?*?*?*?*?*?,13.0,4.3,55,101290,0,-0,338,0.0,-0.0,0.0,0,0,0,0,90,8.2,10,5,9999,99999,9,999999999,0.0,999,999,99
3021,1,16,19,0,*?*?*?*?*?*?*?*?*?*?*?*?*?*?*?*?*?*?*?*?*?*?,13.2,4.3,54,101290,0,-0,339,0.0,-0.0,0.0,0,0,0,0,90,8.2,10,5,9999,99999,9,999999999,0.0,999,999,99
3021,1,16,20,0,*?*?*?*?*?*?*?*?*?*?*?*?*?*?*?*?*?*?*?*?*?*?,12.9,4.1,55,101290,0,-0,338,0.0,-0.0,0.0,0,0,0,0,90,7.7,10,5,9999,99999,9,999999999,0.0,999,999,99
3021,1,16,21,0,*?*?*?*?*?*?*?*?*?*?*?*?*?*?*?*?*?*?*?*?*?*?,12.3,4.1,57,101290,0,-0,335,0.0,-0.0,0.0,0,0,0,0,90,5.7,10,5,9999,99999,9,999999999,0.0,999,999,99
3021,1,16,22,0,*?*?*?*?*?*?*?*?*?*?*?*?*?*?*?*?*?*?*?*?*?*?,12.7,4.1,56,101290,0,-0,337,0.0,-0.0,0.0,0,0,0,0,90,5.7,10,5,9999,99999,9,999999999,0.0,999,999,99
3021,1,16,23,0,*?*?*?*?*?*?*?*?*?*?*?*?*?*?*?*?*?*?*?*?*?*?,12.0,4.1,58,101290,0,-0,333,0.0,-0.0,0.0,0,0,0,0,90,5.7,10,5,9999,99999,9,999999999,0.0,999,999,99
3021,1,16,24,0,*?*?*?*?*?*?*?*?*?*?*?*?*?*?*?*?*?*?*?*?*?*?,10.7,4.6,66,101290,0,-0,327,0.0,-0.0,0.0,0,0,0,0,100,8.8,10,5,9999,99999,9,999999999,0.0,999,999,99
3021,1,17,1,0,*?*?*?*?*?*?*?*?*?*?*?*?*?*?*?*?*?*?*?*?*?*?,10.4,6.2,76,101656,0,-0,326,0.0,-0.0,0.0,0,0,0,0,95,3.1,10,5,9999,99999,9,999999999,0.0,999,999,99
3021,1,17,2,0,*?*?*?*?*?*?*?*?*?*?*?*?*?*?*?*?*?*?*?*?*?*?,9.7,7.0,84,101656,0,-0,322,0.0,-0.0,0.0,0,0,0,0,100,3.6,10,5,9999,99999,9,999999999,0.0,999,999,99
3021,1,17,3,0,*?*?*?*?*?*?*?*?*?*?*?*?*?*?*?*?*?*?*?*?*?*?,8.8,6.1,84,101656,0,-0,318,0.0,-0.0,0.0,0,0,0,0,105,3.1,10,5,9999,99999,9,999999999,0.0,999,999,99
3021,1,17,4,0,*?*?*?*?*?*?*?*?*?*?*?*?*?*?*?*?*?*?*?*?*?*?,7.9,5.8,87,101656,0,-0,314,0.0,-0.0,0.0,0,0,0,0,110,2.6,10,5,9999,99999,9,999999999,0.0,999,999,99
3021,1,17,5,0,*?*?*?*?*?*?*?*?*?*?*?*?*?*?*?*?*?*?*?*?*?*?,8.5,5.8,84,101656,0,-0,317,0.0,-0.0,0.0,0,0,0,0,115,4.1,10,5,9999,99999,9,999999999,0.0,999,999,99
3021,1,17,6,0,*?*?*?*?*?*?*?*?*?*?*?*?*?*?*?*?*?*?*?*?*?*?,9.1,5.9,81,101656,0,-0,320,0.0,-0.0,0.0,0,0,0,0,120,6.2,10,5,9999,99999,9,999999999,0.0,999,999,99
3021,1,17,7,0,*?*?*?*?*?*?*?*?*?*?*?*?*?*?*?*?*?*?*?*?*?*?,9.0,6.1,82,101656,0,-0,319,0.0,-0.0,0.0,0,0,0,0,122,7.7,10,5,9999,99999,9,999999999,0.0,999,999,99
3021,1,17,8,0,*?*?*?*?*?*?*?*?*?*?*?*?*?*?*?*?*?*?*?*?*?*?,8.9,5.9,83,101656,65,1404,319,0.0,0.0,0.0,0,0,0,0,123,9.8,10,5,9999,99999,9,999999999,0.0,999,999,99
3021,1,17,9,0,*?*?*?*?*?*?*?*?*?*?*?*?*?*?*?*?*?*?*?*?*?*?,8.9,5.8,81,101656,229,1410,315,52.9,43.3,45.9,5865,3094,5434,973,125,12.4,9,5,9999,99999,9,999999999,0.0,999,999,99
3021,1,17,10,0,*?*?*?*?*?*?*?*?*?*?*?*?*?*?*?*?*?*?*?*?*?*?,11.2,5.3,68,101656,351,1411,325,94.1,50.3,81.6,10332,4337,9239,2163,127,11.8,9,5,9999,99999,9,999999999,0.0,999,999,99
3021,1,17,11,0,*?*?*?*?*?*?*?*?*?*?*?*?*?*?*?*?*?*?*?*?*?*?,13.0,5.6,61,101656,423,1412,333,118.4,52.6,102.6,12993,4751,11599,2791,128,13.9,9,5,9999,99999,9,999999999,0.0,999,999,99
3021,1,17,12,0,*?*?*?*?*?*?*?*?*?*?*?*?*?*?*?*?*?*?*?*?*?*?,14.2,6.9,62,101656,439,1411,339,123.9,53.0,107.4,13602,4830,12139,2940,130,15.5,9,5,9999,99999,9,999999999,0.0,999,999,99
3021,1,17,13,0,*?*?*?*?*?*?*?*?*?*?*?*?*?*?*?*?*?*?*?*?*?*?,14.1,6.6,61,101656,399,1411,339,110.4,51.9,95.7,12116,4627,10821,2579,127,16.0,9,5,9999,99999,9,999999999,0.0,999,999,99
3021,1,17,14,0,*?*?*?*?*?*?*?*?*?*?*?*?*?*?*?*?*?*?*?*?*?*?,13.9,6.4,61,101656,306,1413,338,78.7,48.4,68.3,8640,4002,7738,1784,123,17.0,9,5,9999,99999,9,999999999,0.0,999,999,99
3021,1,17,15,0,*?*?*?*?*?*?*?*?*?*?*?*?*?*?*?*?*?*?*?*?*?*?,14.3,7.1,63,101656,165,1412,340,31.1,35.4,27.0,3493,2150,3257,564,120,16.0,9,5,9999,99999,9,999999999,0.0,999,999,99
3021,1,17,16,0,*?*?*?*?*?*?*?*?*?*?*?*?*?*?*?*?*?*?*?*?*?*?,14.2,8.3,68,101656,0,-0,343,0.0,-0.0,0.0,0,0,0,0,117,16.0,10,5,9999,99999,9,999999999,0.0,999,999,99
3021,1,17,17,0,*?*?*?*?*?*?*?*?*?*?*?*?*?*?*?*?*?*?*?*?*?*?,13.0,7.7,71,101656,0,-0,337,0.0,-0.0,0.0,0,0,0,0,113,10.3,10,5,9999,99999,9,999999999,0.0,999,999,99
3021,1,17,18,0,*?*?*?*?*?*?*?*?*?*?*?*?*?*?*?*?*?*?*?*?*?*?,12.4,8.5,78,101656,0,-0,334,0.0,-0.0,0.0,0,0,0,0,110,11.3,10,5,9999,99999,9,999999999,0.0,999,999,99
3021,1,17,19,0,*?*?*?*?*?*?*?*?*?*?*?*?*?*?*?*?*?*?*?*?*?*?,11.7,8.9,84,101656,0,-0,331,0.0,-0.0,0.0,0,0,0,0,115,11.8,10,5,9999,99999,9,999999999,0.0,999,999,99
3021,1,17,20,0,*?*?*?*?*?*?*?*?*?*?*?*?*?*?*?*?*?*?*?*?*?*?,11.3,9.2,88,101656,0,-0,329,0.0,-0.0,0.0,0,0,0,0,120,10.8,10,5,9999,99999,9,999999999,0.0,999,999,99
3021,1,17,21,0,*?*?*?*?*?*?*?*?*?*?*?*?*?*?*?*?*?*?*?*?*?*?,11.0,9.4,92,101656,0,-0,328,0.0,-0.0,0.0,0,0,0,0,125,12.9,10,5,9999,99999,9,999999999,0.0,999,999,99
3021,1,17,22,0,*?*?*?*?*?*?*?*?*?*?*?*?*?*?*?*?*?*?*?*?*?*?,10.4,9.3,94,101656,0,-0,325,0.0,-0.0,0.0,0,0,0,0,130,15.5,10,5,9999,99999,9,999999999,0.0,999,999,99
3021,1,17,23,0,*?*?*?*?*?*?*?*?*?*?*?*?*?*?*?*?*?*?*?*?*?*?,12.6,9.8,84,101656,0,-0,335,0.0,-0.0,0.0,0,0,0,0,135,17.0,10,5,9999,99999,9,999999999,0.0,999,999,99
3021,1,17,24,0,*?*?*?*?*?*?*?*?*?*?*?*?*?*?*?*?*?*?*?*?*?*?,11.2,5.1,67,101656,0,-0,330,0.0,-0.0,0.0,0,0,0,0,90,4.1,10,5,9999,99999,9,999999999,0.0,999,999,99
3021,1,18,1,0,*?*?*?*?*?*?*?*?*?*?*?*?*?*?*?*?*?*?*?*?*?*?,15.1,12.1,82,100150,0,-0,346,0.0,-0.0,0.0,0,0,0,0,140,3.1,10,5,9999,99999,9,999999999,0.0,999,999,99
3021,1,18,2,0,*?*?*?*?*?*?*?*?*?*?*?*?*?*?*?*?*?*?*?*?*?*?,15.4,13.1,86,100150,0,-0,348,0.0,-0.0,0.0,0,0,0,0,140,3.6,10,5,9999,99999,9,999999999,0.0,999,999,99
3021,1,18,3,0,*?*?*?*?*?*?*?*?*?*?*?*?*?*?*?*?*?*?*?*?*?*?,15.1,12.5,85,100150,0,-0,346,0.0,-0.0,0.0,0,0,0,0,140,3.1,10,5,9999,99999,9,999999999,0.0,999,999,99
3021,1,18,4,0,*?*?*?*?*?*?*?*?*?*?*?*?*?*?*?*?*?*?*?*?*?*?,14.9,12.8,88,100150,0,-0,345,0.0,-0.0,0.0,0,0,0,0,140,2.6,10,5,9999,99999,9,999999999,0.0,999,999,99
3021,1,18,5,0,*?*?*?*?*?*?*?*?*?*?*?*?*?*?*?*?*?*?*?*?*?*?,15.2,13.2,88,100150,0,-0,347,0.0,-0.0,0.0,0,0,0,0,140,4.1,10,5,9999,99999,9,999999999,0.0,999,999,99
3021,1,18,6,0,*?*?*?*?*?*?*?*?*?*?*?*?*?*?*?*?*?*?*?*?*?*?,15.4,13.6,89,100150,0,-0,348,0.0,-0.0,0.0,0,0,0,0,140,6.2,10,5,9999,99999,9,999999999,0.0,999,999,99
3021,1,18,7,0,*?*?*?*?*?*?*?*?*?*?*?*?*?*?*?*?*?*?*?*?*?*?,15.5,13.2,86,100150,0,-0,348,0.0,-0.0,0.0,0,0,0,0,137,7.7,10,5,9999,99999,9,999999999,0.0,999,999,99
3021,1,18,8,0,*?*?*?*?*?*?*?*?*?*?*?*?*?*?*?*?*?*?*?*?*?*?,15.4,12.7,85,100150,69,1419,345,0.0,0.0,0.0,0,0,0,0,133,9.8,9,5,9999,99999,9,999999999,0.0,999,999,99
3021,1,18,9,0,*?*?*?*?*?*?*?*?*?*?*?*?*?*?*?*?*?*?*?*?*?*?,15.4,13.1,86,100150,233,1411,345,54.2,43.6,46.9,6001,3141,5559,997,130,12.4,9,5,9999,99999,9,999999999,0.0,999,999,99
3021,1,18,10,0,*?*?*?*?*?*?*?*?*?*?*?*?*?*?*?*?*?*?*?*?*?*?,15.0,11.2,78,100150,355,1410,337,149.6,212.2,96.2,15828,17785,11278,1874,127,11.8,7,4,9999,99999,9,999999999,0.0,999,999,99
3021,1,18,11,0,*?*?*?*?*?*?*?*?*?*?*?*?*?*?*?*?*?*?*?*?*?*?,16.1,10.1,67,100150,427,1411,338,208.2,308.2,114.9,22123,27877,13397,2278,123,13.9,6,3,9999,99999,9,999999999,0.0,999,999,99
3021,1,18,12,0,*?*?*?*?*?*?*?*?*?*?*?*?*?*?*?*?*?*?*?*?*?*?,16.0,9.8,67,100150,444,1412,340,196.6,223.1,126.4,20812,20453,14612,2547,120,15.5,7,4,9999,99999,9,999999999,0.0,999,999,99
3021,1,18,13,0,*?*?*?*?*?*?*?*?*?*?*?*?*?*?*?*?*?*?*?*?*?*?,15.7,7.4,58,100150,404,1411,346,112.1,52.1,97.2,12304,4655,10989,2625,115,16.0,9,5,9999,99999,9,999999999,0.0,999,999,99
3021,1,18,14,0,*?*?*?*?*?*?*?*?*?*?*?*?*?*?*?*?*?*?*?*?*?*?,16.0,8.0,59,100150,311,1412,339,126.1,204.3,81.1,13350,16084,9588,1550,110,17.0,7,4,9999,99999,9,999999999,0.0,999,999,99
3021,1,18,15,0,*?*?*?*?*?*?*?*?*?*?*?*?*?*?*?*?*?*?*?*?*?*?,16.1,8.7,61,100150,170,1410,336,57.1,212.3,31.5,6095,12196,4396,552,105,16.0,6,3,9999,99999,9,999999999,0.0,999,999,99
3021,1,18,16,0,*?*?*?*?*?*?*?*?*?*?*?*?*?*?*?*?*?*?*?*?*?*?,16.0,8.7,62,100150,0,-0,344,0.0,-0.0,0.0,0,0,0,0,100,16.0,8,4,9999,99999,9,999999999,0.2,999,999,99
3021,1,18,17,0,*?*?*?*?*?*?*?*?*?*?*?*?*?*?*?*?*?*?*?*?*?*?,15.8,10.7,71,100150,0,-0,350,0.0,-0.0,0.0,0,0,0,0,95,10.3,10,5,9999,99999,9,999999999,1.0,999,999,99
3021,1,18,18,0,*?*?*?*?*?*?*?*?*?*?*?*?*?*?*?*?*?*?*?*?*?*?,15.8,11.1,74,100150,0,-0,350,0.0,-0.0,0.0,0,0,0,0,90,11.3,10,5,9999,99999,9,999999999,0.0,999,999,99
3021,1,18,19,0,*?*?*?*?*?*?*?*?*?*?*?*?*?*?*?*?*?*?*?*?*?*?,15.4,10.9,74,100150,0,-0,348,0.0,-0.0,0.0,0,0,0,0,88,11.8,10,5,9999,99999,9,999999999,0.0,999,999,99
3021,1,18,20,0,*?*?*?*?*?*?*?*?*?*?*?*?*?*?*?*?*?*?*?*?*?*?,15.7,11.2,75,100150,0,-0,350,0.0,-0.0,0.0,0,0,0,0,87,10.8,10,5,9999,99999,9,999999999,1.4,999,999,99
3021,1,18,21,0,*?*?*?*?*?*?*?*?*?*?*?*?*?*?*?*?*?*?*?*?*?*?,15.7,11.0,74,100150,0,-0,350,0.0,-0.0,0.0,0,0,0,0,85,12.9,10,5,9999,99999,9,999999999,5.7,999,999,99
3021,1,18,22,0,*?*?*?*?*?*?*?*?*?*?*?*?*?*?*?*?*?*?*?*?*?*?,15.5,11.0,74,100150,0,-0,349,0.0,-0.0,0.0,0,0,0,0,83,15.5,10,5,9999,99999,9,999999999,0.2,999,999,99
3021,1,18,23,0,*?*?*?*?*?*?*?*?*?*?*?*?*?*?*?*?*?*?*?*?*?*?,15.1,11.2,78,100150,0,-0,347,0.0,-0.0,0.0,0,0,0,0,82,17.0,10,5,9999,99999,9,999999999,0.5,999,999,99
3021,1,18,24,0,*?*?*?*?*?*?*?*?*?*?*?*?*?*?*?*?*?*?*?*?*?*?,14.9,11.0,77,100150,0,-0,346,0.0,-0.0,0.0,0,0,0,0,140,4.1,10,5,9999,99999,9,999999999,0.0,999,999,99
3021,1,19,1,0,*?*?*?*?*?*?*?*?*?*?*?*?*?*?*?*?*?*?*?*?*?*?,13.9,10.3,78,99701.7,0,-0,341,0.0,-0.0,0.0,0,0,0,0,78,3.1,10,5,9999,99999,9,999999999,0.1,999,999,99
3021,1,19,2,0,*?*?*?*?*?*?*?*?*?*?*?*?*?*?*?*?*?*?*?*?*?*?,13.3,9.8,79,99701.7,0,-0,338,0.0,-0.0,0.0,0,0,0,0,77,3.6,10,5,9999,99999,9,999999999,0.1,999,999,99
3021,1,19,3,0,*?*?*?*?*?*?*?*?*?*?*?*?*?*?*?*?*?*?*?*?*?*?,12.7,9.8,82,99701.7,0,-0,336,0.0,-0.0,0.0,0,0,0,0,75,3.1,10,5,9999,99999,9,999999999,0.1,999,999,99
3021,1,19,4,0,*?*?*?*?*?*?*?*?*?*?*?*?*?*?*?*?*?*?*?*?*?*?,13.0,9.8,80,99701.7,0,-0,337,0.0,-0.0,0.0,0,0,0,0,73,2.6,10,5,9999,99999,9,999999999,0.9,999,999,99
3021,1,19,5,0,*?*?*?*?*?*?*?*?*?*?*?*?*?*?*?*?*?*?*?*?*?*?,12.5,9.3,80,99701.7,0,-0,335,0.0,-0.0,0.0,0,0,0,0,72,4.1,10,5,9999,99999,9,999999999,0.8,999,999,99
3021,1,19,6,0,*?*?*?*?*?*?*?*?*?*?*?*?*?*?*?*?*?*?*?*?*?*?,12.6,9.6,81,99701.7,0,-0,335,0.0,-0.0,0.0,0,0,0,0,70,6.2,10,5,9999,99999,9,999999999,0.0,999,999,99
3021,1,19,7,0,*?*?*?*?*?*?*?*?*?*?*?*?*?*?*?*?*?*?*?*?*?*?,12.2,9.1,81,99701.7,0,-0,333,0.0,-0.0,0.0,0,0,0,0,68,7.7,10,5,9999,99999,9,999999999,0.0,999,999,99
3021,1,19,8,0,*?*?*?*?*?*?*?*?*?*?*?*?*?*?*?*?*?*?*?*?*?*?,11.8,8.7,80,99701.7,72,1410,324,0.0,0.0,0.0,0,0,0,0,67,9.8,8,4,9999,99999,9,999999999,0.0,999,999,99
3021,1,19,9,0,*?*?*?*?*?*?*?*?*?*?*?*?*?*?*?*?*?*?*?*?*?*?,12.8,9.2,78,99701.7,237,1412,322,96.3,257.1,53.2,10079,17651,7080,956,65,12.4,6,3,9999,99999,9,999999999,0.0,999,999,99
3021,1,19,10,0,*?*?*?*?*?*?*?*?*?*?*?*?*?*?*?*?*?*?*?*?*?*?,13.7,8.8,71,99701.7,359,1409,322,179.6,370.0,85.3,18752,30739,11036,1572,63,11.8,5,3,9999,99999,9,999999999,0.0,999,999,99
3021,1,19,11,0,*?*?*?*?*?*?*?*?*?*?*?*?*?*?*?*?*?*?*?*?*?*?,15.8,9.4,65,99701.7,432,1412,332,224.9,385.8,106.8,23457,34246,13584,2008,62,13.9,5,3,9999,99999,9,999999999,0.0,999,999,99
3021,1,19,12,0,*?*?*?*?*?*?*?*?*?*?*?*?*?*?*?*?*?*?*?*?*?*?,16.5,10.2,65,99701.7,449,1412,336,235.5,388.8,111.9,24567,34943,14175,2115,60,15.5,5,3,9999,99999,9,999999999,0.0,999,999,99
3021,1,19,13,0,*?*?*?*?*?*?*?*?*?*?*?*?*?*?*?*?*?*?*?*?*?*?,16.6,9.7,63,99701.7,409,1410,340,197.8,305.4,109.2,21006,27183,12758,2149,60,16.0,6,3,9999,99999,9,999999999,0.0,999,999,99
3021,1,19,14,0,*?*?*?*?*?*?*?*?*?*?*?*?*?*?*?*?*?*?*?*?*?*?,16.7,9.4,61,99701.7,316,1410,344,128.9,205.4,82.9,13646,16303,9790,1589,60,17.0,7,4,9999,99999,9,999999999,0.0,999,999,99
3021,1,19,15,0,*?*?*?*?*?*?*?*?*?*?*?*?*?*?*?*?*?*?*?*?*?*?,17.0,10.5,65,99701.7,175,1407,353,34.7,37.1,30.1,3885,2326,3618,631,60,16.0,9,5,9999,99999,9,999999999,0.0,999,999,99
3021,1,19,16,0,*?*?*?*?*?*?*?*?*?*?*?*?*?*?*?*?*?*?*?*?*?*?,16.6,10.5,67,99701.7,0,-0,351,0.0,-0.0,0.0,0,0,0,0,60,16.0,9,5,9999,99999,9,999999999,0.0,999,999,99
3021,1,19,17,0,*?*?*?*?*?*?*?*?*?*?*?*?*?*?*?*?*?*?*?*?*?*?,16.1,9.7,66,99701.7,0,-0,352,0.0,-0.0,0.0,0,0,0,0,60,10.3,10,5,9999,99999,9,999999999,0.0,999,999,99
3021,1,19,18,0,*?*?*?*?*?*?*?*?*?*?*?*?*?*?*?*?*?*?*?*?*?*?,15.4,10.5,72,99701.7,0,-0,348,0.0,-0.0,0.0,0,0,0,0,60,11.3,10,5,9999,99999,9,999999999,0.0,999,999,99
3021,1,19,19,0,*?*?*?*?*?*?*?*?*?*?*?*?*?*?*?*?*?*?*?*?*?*?,14.6,10.5,76,99701.7,0,-0,344,0.0,-0.0,0.0,0,0,0,0,55,11.8,10,5,9999,99999,9,999999999,0.0,999,999,99
3021,1,19,20,0,*?*?*?*?*?*?*?*?*?*?*?*?*?*?*?*?*?*?*?*?*?*?,14.5,11.1,79,99701.7,0,-0,344,0.0,-0.0,0.0,0,0,0,0,50,10.8,10,5,9999,99999,9,999999999,0.0,999,999,99
3021,1,19,21,0,*?*?*?*?*?*?*?*?*?*?*?*?*?*?*?*?*?*?*?*?*?*?,14.1,10.7,79,99701.7,0,-0,342,0.0,-0.0,0.0,0,0,0,0,45,12.9,10,5,9999,99999,9,999999999,0.0,999,999,99
3021,1,19,22,0,*?*?*?*?*?*?*?*?*?*?*?*?*?*?*?*?*?*?*?*?*?*?,14.2,10.2,76,99701.7,0,-0,343,0.0,-0.0,0.0,0,0,0,0,40,15.5,10,5,9999,99999,9,999999999,0.0,999,999,99
3021,1,19,23,0,*?*?*?*?*?*?*?*?*?*?*?*?*?*?*?*?*?*?*?*?*?*?,14.1,10.3,77,99701.7,0,-0,342,0.0,-0.0,0.0,0,0,0,0,35,17.0,10,5,9999,99999,9,999999999,0.0,999,999,99
3021,1,19,24,0,*?*?*?*?*?*?*?*?*?*?*?*?*?*?*?*?*?*?*?*?*?*?,14.7,10.8,76,99701.7,0,-0,345,0.0,-0.0,0.0,0,0,0,0,80,4.1,10,5,9999,99999,9,999999999,0.0,999,999,99
3021,1,20,1,0,*?*?*?*?*?*?*?*?*?*?*?*?*?*?*?*?*?*?*?*?*?*?,14.5,9.3,71,99595.8,0,-0,344,0.0,-0.0,0.0,0,0,0,0,30,3.1,10,5,9999,99999,9,999999999,0.8,999,999,99
3021,1,20,2,0,*?*?*?*?*?*?*?*?*?*?*?*?*?*?*?*?*?*?*?*?*?*?,14.7,8.9,67,99595.8,0,-0,345,0.0,-0.0,0.0,0,0,0,0,30,3.6,10,5,9999,99999,9,999999999,0.0,999,999,99
3021,1,20,3,0,*?*?*?*?*?*?*?*?*?*?*?*?*?*?*?*?*?*?*?*?*?*?,14.4,8.4,66,99595.8,0,-0,344,0.0,-0.0,0.0,0,0,0,0,30,3.1,10,5,9999,99999,9,999999999,0.0,999,999,99
3021,1,20,4,0,*?*?*?*?*?*?*?*?*?*?*?*?*?*?*?*?*?*?*?*?*?*?,14.5,8.4,66,99595.8,0,-0,344,0.0,-0.0,0.0,0,0,0,0,30,2.6,10,5,9999,99999,9,999999999,0.0,999,999,99
3021,1,20,5,0,*?*?*?*?*?*?*?*?*?*?*?*?*?*?*?*?*?*?*?*?*?*?,13.8,8.7,71,99595.8,0,-0,341,0.0,-0.0,0.0,0,0,0,0,30,4.1,10,5,9999,99999,9,999999999,0.0,999,999,99
3021,1,20,6,0,*?*?*?*?*?*?*?*?*?*?*?*?*?*?*?*?*?*?*?*?*?*?,13.6,8.1,69,99595.8,0,-0,340,0.0,-0.0,0.0,0,0,0,0,30,6.2,10,5,9999,99999,9,999999999,0.0,999,999,99
3021,1,20,7,0,*?*?*?*?*?*?*?*?*?*?*?*?*?*?*?*?*?*?*?*?*?*?,13.3,8.4,71,99595.8,0,-0,339,0.0,-0.0,0.0,0,0,0,0,27,7.7,10,5,9999,99999,9,999999999,0.0,999,999,99
3021,1,20,8,0,*?*?*?*?*?*?*?*?*?*?*?*?*?*?*?*?*?*?*?*?*?*?,13.9,8.3,68,99595.8,76,1417,342,0.5,0.0,0.5,77,-0,77,22,23,9.8,10,5,9999,99999,9,999999999,0.0,999,999,99
3021,1,20,9,0,*?*?*?*?*?*?*?*?*?*?*?*?*?*?*?*?*?*?*?*?*?*?,14.4,8.3,66,99595.8,241,1412,344,32.7,0.0,32.7,3833,0,3839,1275,20,12.4,10,5,9999,99999,9,999999999,0.0,999,999,99
3021,1,20,10,0,*?*?*?*?*?*?*?*?*?*?*?*?*?*?*?*?*?*?*?*?*?*?,15.5,9.4,66,99595.8,364,1411,349,56.7,0.0,56.7,6620,0,6635,2277,17,11.8,10,5,9999,99999,9,999999999,0.0,999,999,99
3021,1,20,11,0,*?*?*?*?*?*?*?*?*?*?*?*?*?*?*?*?*?*?*?*?*?*?,17.0,9.9,62,99595.8,437,1412,356,70.9,0.0,70.9,8286,0,8308,2913,13,13.9,10,5,9999,99999,9,999999999,0.0,999,999,99
3021,1,20,12,0,*?*?*?*?*?*?*?*?*?*?*?*?*?*?*?*?*?*?*?*?*?*?,17.6,10.1,61,99595.8,454,1411,359,74.2,0.0,74.2,8685,0,8708,3069,10,15.5,10,5,9999,99999,9,999999999,0.0,999,999,99
3021,1,20,13,0,*?*?*?*?*?*?*?*?*?*?*?*?*?*?*?*?*?*?*?*?*?*?,17.4,10.4,63,99595.8,415,1412,358,66.6,0.0,66.6,7782,0,7802,2718,65,16.0,10,5,9999,99999,9,999999999,0.0,999,999,99
3021,1,20,14,0,*?*?*?*?*?*?*?*?*?*?*?*?*?*?*?*?*?*?*?*?*?*?,17.6,10.2,61,99595.8,322,1413,359,48.4,0.0,48.4,5657,0,5669,1922,120,17.0,10,5,9999,99999,9,999999999,0.0,999,999,99
3021,1,20,15,0,*?*?*?*?*?*?*?*?*?*?*?*?*?*?*?*?*?*?*?*?*?*?,17.7,10.2,61,99595.8,181,1411,360,21.0,0.0,21.0,2490,-0,2493,818,175,16.0,10,5,9999,99999,9,999999999,0.0,999,999,99
3021,1,20,16,0,*?*?*?*?*?*?*?*?*?*?*?*?*?*?*?*?*?*?*?*?*?*?,17.4,9.8,61,99595.8,2,1167,358,0.0,0.0,0.0,0,0,0,0,230,16.0,10,5,9999,99999,9,999999999,0.0,999,999,99
3021,1,20,17,0,*?*?*?*?*?*?*?*?*?*?*?*?*?*?*?*?*?*?*?*?*?*?,17.1,9.9,62,99595.8,0,-0,357,0.0,-0.0,0.0,0,0,0,0,285,10.3,10,5,9999,99999,9,999999999,0.0,999,999,99
3021,1,20,18,0,*?*?*?*?*?*?*?*?*?*?*?*?*?*?*?*?*?*?*?*?*?*?,15.7,9.6,66,99595.8,0,-0,350,0.0,-0.0,0.0,0,0,0,0,340,11.3,10,5,9999,99999,9,999999999,0.0,999,999,99
3021,1,20,19,0,*?*?*?*?*?*?*?*?*?*?*?*?*?*?*?*?*?*?*?*?*?*?,16.0,10.2,67,99595.8,0,-0,351,0.0,-0.0,0.0,0,0,0,0,332,11.8,10,5,9999,99999,9,999999999,0.0,999,999,99
3021,1,20,20,0,*?*?*?*?*?*?*?*?*?*?*?*?*?*?*?*?*?*?*?*?*?*?,15.5,10.2,70,99595.8,0,-0,349,0.0,-0.0,0.0,0,0,0,0,323,10.8,10,5,9999,99999,9,999999999,0.0,999,999,99
3021,1,20,21,0,*?*?*?*?*?*?*?*?*?*?*?*?*?*?*?*?*?*?*?*?*?*?,14.7,10.2,73,99595.8,0,-0,345,0.0,-0.0,0.0,0,0,0,0,315,12.9,10,5,9999,99999,9,999999999,0.0,999,999,99
3021,1,20,22,0,*?*?*?*?*?*?*?*?*?*?*?*?*?*?*?*?*?*?*?*?*?*?,15.3,10.1,70,99595.8,0,-0,348,0.0,-0.0,0.0,0,0,0,0,307,15.5,10,5,9999,99999,9,999999999,0.0,999,999,99
3021,1,20,23,0,*?*?*?*?*?*?*?*?*?*?*?*?*?*?*?*?*?*?*?*?*?*?,14.0,9.7,74,99595.8,0,-0,342,0.0,-0.0,0.0,0,0,0,0,298,17.0,10,5,9999,99999,9,999999999,0.0,999,999,99
3021,1,20,24,0,*?*?*?*?*?*?*?*?*?*?*?*?*?*?*?*?*?*?*?*?*?*?,14.1,9.8,75,99595.8,0,-0,342,0.0,-0.0,0.0,0,0,0,0,30,4.1,10,5,9999,99999,9,999999999,0.1,999,999,99
3021,1,21,1,0,*?*?*?*?*?*?*?*?*?*?*?*?*?*?*?*?*?*?*?*?*?*?,9.9,7.0,81,99466.7,0,-0,323,0.0,-0.0,0.0,0,0,0,0,277,3.1,10,5,9999,99999,9,999999999,0.0,999,999,99
3021,1,21,2,0,*?*?*?*?*?*?*?*?*?*?*?*?*?*?*?*?*?*?*?*?*?*?,8.2,5.6,83,99466.7,0,-0,316,0.0,-0.0,0.0,0,0,0,0,263,3.6,10,5,9999,99999,9,999999999,0.0,999,999,99
3021,1,21,3,0,*?*?*?*?*?*?*?*?*?*?*?*?*?*?*?*?*?*?*?*?*?*?,7.2,4.6,83,99466.7,0,-0,312,0.0,-0.0,0.0,0,0,0,0,250,3.1,10,5,9999,99999,9,999999999,0.0,999,999,99
3021,1,21,4,0,*?*?*?*?*?*?*?*?*?*?*?*?*?*?*?*?*?*?*?*?*?*?,5.8,3.4,84,99466.7,0,-0,306,0.0,-0.0,0.0,0,0,0,0,237,2.6,10,5,9999,99999,9,999999999,0.0,999,999,99
3021,1,21,5,0,*?*?*?*?*?*?*?*?*?*?*?*?*?*?*?*?*?*?*?*?*?*?,4.6,2.5,86,99466.7,0,-0,300,0.0,-0.0,0.0,0,0,0,0,223,4.1,10,5,9999,99999,9,999999999,0.0,999,999,99
3021,1,21,6,0,*?*?*?*?*?*?*?*?*?*?*?*?*?*?*?*?*?*?*?*?*?*?,5.4,3.4,86,99466.7,0,-0,304,0.0,-0.0,0.0,0,0,0,0,210,6.2,10,5,9999,99999,9,999999999,0.0,999,999,99
3021,1,21,7,0,*?*?*?*?*?*?*?*?*?*?*?*?*?*?*?*?*?*?*?*?*?*?,6.3,4.5,87,99466.7,0,-0,308,0.0,-0.0,0.0,0,0,0,0,218,7.7,10,5,9999,99999,9,999999999,0.1,999,999,99
3021,1,21,8,0,*?*?*?*?*?*?*?*?*?*?*?*?*?*?*?*?*?*?*?*?*?*?,6.3,3.6,82,99466.7,79,1403,308,1.3,0.0,1.3,174,-0,173,53,227,9.8,10,5,9999,99999,9,999999999,0.5,999,999,99
3021,1,21,9,0,*?*?*?*?*?*?*?*?*?*?*?*?*?*?*?*?*?*?*?*?*?*?,7.1,4.3,82,99466.7,245,1411,311,33.5,0.0,33.5,3927,0,3933,1307,235,12.4,10,5,9999,99999,9,999999999,0.0,999,999,99
3021,1,21,10,0,*?*?*?*?*?*?*?*?*?*?*?*?*?*?*?*?*?*?*?*?*?*?,10.2,5.5,72,99466.7,368,1409,320,100.0,50.9,86.7,10979,4449,9813,2311,243,11.8,9,5,9999,99999,9,999999999,0.0,999,999,99
3021,1,21,11,0,*?*?*?*?*?*?*?*?*?*?*?*?*?*?*?*?*?*?*?*?*?*?,13.1,5.9,61,99466.7,441,1409,338,71.8,0.0,71.8,8385,0,8407,2957,252,13.9,10,5,9999,99999,9,999999999,4.1,999,999,99
3021,1,21,12,0,*?*?*?*?*?*?*?*?*?*?*?*?*?*?*?*?*?*?*?*?*?*?,15.9,6.2,52,99466.7,459,1411,352,75.3,0.0,75.3,8792,0,8816,3117,260,15.5,10,5,9999,99999,9,999999999,4.0,999,999,99
3021,1,21,13,0,*?*?*?*?*?*?*?*?*?*?*?*?*?*?*?*?*?*?*?*?*?*?,16.2,6.4,52,99466.7,420,1411,353,67.6,0.0,67.6,7907,0,7927,2766,248,16.0,10,5,9999,99999,9,999999999,0.0,999,999,99
3021,1,21,14,0,*?*?*?*?*?*?*?*?*?*?*?*?*?*?*?*?*?*?*?*?*?*?,16.6,6.2,50,99466.7,327,1410,355,49.5,0.0,49.5,5783,0,5795,1968,237,17.0,10,5,9999,99999,9,999999999,0.0,999,999,99
3021,1,21,15,0,*?*?*?*?*?*?*?*?*?*?*?*?*?*?*?*?*?*?*?*?*?*?,16.5,7.0,53,99466.7,186,1407,350,38.5,38.7,33.3,4292,2500,3993,701,225,16.0,9,5,9999,99999,9,999999999,0.0,999,999,99
3021,1,21,16,0,*?*?*?*?*?*?*?*?*?*?*?*?*?*?*?*?*?*?*?*?*?*?,16.5,6.7,52,99466.7,8,1430,355,0.0,0.0,0.0,0,0,0,0,213,16.0,10,5,9999,99999,9,999999999,0.0,999,999,99
3021,1,21,17,0,*?*?*?*?*?*?*?*?*?*?*?*?*?*?*?*?*?*?*?*?*?*?,13.9,6.2,59,99466.7,0,-0,342,0.0,-0.0,0.0,0,0,0,0,202,10.3,10,5,9999,99999,9,999999999,0.7,999,999,99
3021,1,21,18,0,*?*?*?*?*?*?*?*?*?*?*?*?*?*?*?*?*?*?*?*?*?*?,12.5,5.9,64,99466.7,0,-0,335,0.0,-0.0,0.0,0,0,0,0,190,11.3,10,5,9999,99999,9,999999999,0.7,999,999,99
3021,1,21,19,0,*?*?*?*?*?*?*?*?*?*?*?*?*?*?*?*?*?*?*?*?*?*?,11.9,5.1,63,99466.7,0,-0,333,0.0,-0.0,0.0,0,0,0,0,180,11.8,10,5,9999,99999,9,999999999,0.4,999,999,99
3021,1,21,20,0,*?*?*?*?*?*?*?*?*?*?*?*?*?*?*?*?*?*?*?*?*?*?,10.6,4.6,66,99466.7,0,-0,327,0.0,-0.0,0.0,0,0,0,0,170,10.8,10,5,9999,99999,9,999999999,0.0,999,999,99
3021,1,21,21,0,*?*?*?*?*?*?*?*?*?*?*?*?*?*?*?*?*?*?*?*?*?*?,10.1,4.3,66,99466.7,0,-0,325,0.0,-0.0,0.0,0,0,0,0,160,12.9,10,5,9999,99999,9,999999999,0.0,999,999,99
3021,1,21,22,0,*?*?*?*?*?*?*?*?*?*?*?*?*?*?*?*?*?*?*?*?*?*?,9.6,3.9,68,99466.7,0,-0,322,0.0,-0.0,0.0,0,0,0,0,150,15.5,10,5,9999,99999,9,999999999,0.0,999,999,99
3021,1,21,23,0,*?*?*?*?*?*?*?*?*?*?*?*?*?*?*?*?*?*?*?*?*?*?,9.0,4.8,74,99466.7,0,-0,320,0.0,-0.0,0.0,0,0,0,0,140,17.0,10,5,9999,99999,9,999999999,0.0,999,999,99
3021,1,21,24,0,*?*?*?*?*?*?*?*?*?*?*?*?*?*?*?*?*?*?*?*?*?*?,12.6,8.4,75,99466.7,0,-0,335,0.0,-0.0,0.0,0,0,0,0,290,4.1,10,5,9999,99999,9,999999999,0.0,999,999,99
3021,1,22,1,0,*?*?*?*?*?*?*?*?*?*?*?*?*?*?*?*?*?*?*?*?*?*?,8.9,6.7,86,99952.5,0,-0,319,0.0,-0.0,0.0,0,0,0,0,122,3.1,10,5,9999,99999,9,999999999,0.0,999,999,99
3021,1,22,2,0,*?*?*?*?*?*?*?*?*?*?*?*?*?*?*?*?*?*?*?*?*?*?,9.2,7.6,90,99952.5,0,-0,320,0.0,-0.0,0.0,0,0,0,0,113,3.6,10,5,9999,99999,9,999999999,0.0,999,999,99
3021,1,22,3,0,*?*?*?*?*?*?*?*?*?*?*?*?*?*?*?*?*?*?*?*?*?*?,8.9,8.0,94,99952.5,0,-0,318,0.0,-0.0,0.0,0,0,0,0,105,3.1,10,5,9999,99999,9,999999999,0.0,999,999,99
3021,1,22,4,0,*?*?*?*?*?*?*?*?*?*?*?*?*?*?*?*?*?*?*?*?*?*?,8.3,7.4,95,99952.5,0,-0,316,0.0,-0.0,0.0,0,0,0,0,97,2.6,10,5,9999,99999,9,999999999,0.0,999,999,99
3021,1,22,5,0,*?*?*?*?*?*?*?*?*?*?*?*?*?*?*?*?*?*?*?*?*?*?,7.6,7.3,98,99952.5,0,-0,313,0.0,-0.0,0.0,0,0,0,0,88,4.1,10,5,9999,99999,9,999999999,0.0,999,999,99
3021,1,22,6,0,*?*?*?*?*?*?*?*?*?*?*?*?*?*?*?*?*?*?*?*?*?*?,7.9,7.4,98,99952.5,0,-0,314,0.0,-0.0,0.0,0,0,0,0,80,6.2,10,5,9999,99999,9,999999999,0.0,999,999,99
3021,1,22,7,0,*?*?*?*?*?*?*?*?*?*?*?*?*?*?*?*?*?*?*?*?*?*?,8.1,7.6,97,99952.5,0,-0,315,0.0,-0.0,0.0,0,0,0,0,80,7.7,10,5,9999,99999,9,999999999,0.0,999,999,99
3021,1,22,8,0,*?*?*?*?*?*?*?*?*?*?*?*?*?*?*?*?*?*?*?*?*?*?,8.5,8.3,99,99952.5,83,1405,313,3.5,8.0,3.1,432,260,460,46,80,9.8,9,5,9999,99999,9,999999999,0.0,999,999,99
3021,1,22,9,0,*?*?*?*?*?*?*?*?*?*?*?*?*?*?*?*?*?*?*?*?*?*?,8.8,8.8,100,99952.5,249,1409,318,34.4,0.0,34.4,4024,0,4031,1341,80,12.4,10,5,9999,99999,9,999999999,0.0,999,999,99
3021,1,22,10,0,*?*?*?*?*?*?*?*?*?*?*?*?*?*?*?*?*?*?*?*?*?*?,9.7,9.7,100,99952.5,373,1410,315,134.7,128.3,100.7,14692,11206,11596,2218,80,11.8,8,4,9999,99999,9,999999999,0.0,999,999,99
3021,1,22,11,0,*?*?*?*?*?*?*?*?*?*?*?*?*?*?*?*?*?*?*?*?*?*?,10.8,10.1,96,99952.5,446,1409,317,198.1,223.4,127.4,20967,20524,14713,2571,80,13.9,7,4,9999,99999,9,999999999,0.0,999,999,99
3021,1,22,12,0,*?*?*?*?*?*?*?*?*?*?*?*?*?*?*?*?*?*?*?*?*?*?,12.1,10.2,89,99952.5,464,1409,316,245.4,391.3,116.6,25589,35549,14713,2215,80,15.5,5,3,9999,99999,9,999999999,0.0,999,999,99
3021,1,22,13,0,*?*?*?*?*?*?*?*?*?*?*?*?*?*?*?*?*?*?*?*?*?*?,11.9,9.9,88,99952.5,425,1409,322,187.0,221.2,120.2,19786,19975,13932,2407,78,16.0,7,4,9999,99999,9,999999999,0.0,999,999,99
3021,1,22,14,0,*?*?*?*?*?*?*?*?*?*?*?*?*?*?*?*?*?*?*?*?*?*?,11.9,10.1,89,99952.5,333,1412,325,116.6,124.5,87.2,12728,10422,10076,1899,77,17.0,8,4,9999,99999,9,999999999,0.0,999,999,99
3021,1,22,15,0,*?*?*?*?*?*?*?*?*?*?*?*?*?*?*?*?*?*?*?*?*?*?,12.3,9.6,84,99952.5,192,1409,323,63.2,165.7,40.6,6652,10176,5513,723,75,16.0,7,4,9999,99999,9,999999999,0.0,999,999,99
3021,1,22,16,0,*?*?*?*?*?*?*?*?*?*?*?*?*?*?*?*?*?*?*?*?*?*?,11.9,9.4,85,99952.5,13,1363,328,0.0,0.0,0.0,0,0,0,0,73,16.0,9,5,9999,99999,9,999999999,0.0,999,999,99
3021,1,22,17,0,*?*?*?*?*?*?*?*?*?*?*?*?*?*?*?*?*?*?*?*?*?*?,11.7,9.9,89,99952.5,0,-0,331,0.0,-0.0,0.0,0,0,0,0,72,10.3,10,5,9999,99999,9,999999999,0.0,999,999,99
3021,1,22,18,0,*?*?*?*?*?*?*?*?*?*?*?*?*?*?*?*?*?*?*?*?*?*?,10.5,9.7,95,99952.5,0,-0,325,0.0,-0.0,0.0,0,0,0,0,70,11.3,10,5,9999,99999,9,999999999,0.0,999,999,99
3021,1,22,19,0,*?*?*?*?*?*?*?*?*?*?*?*?*?*?*?*?*?*?*?*?*?*?,10.9,9.7,93,99952.5,0,-0,327,0.0,-0.0,0.0,0,0,0,0,72,11.8,10,5,9999,99999,9,999999999,0.0,999,999,99
3021,1,22,20,0,*?*?*?*?*?*?*?*?*?*?*?*?*?*?*?*?*?*?*?*?*?*?,9.9,9.4,97,99952.5,0,-0,323,0.0,-0.0,0.0,0,0,0,0,73,10.8,10,5,9999,99999,9,999999999,0.0,999,999,99
3021,1,22,21,0,*?*?*?*?*?*?*?*?*?*?*?*?*?*?*?*?*?*?*?*?*?*?,9.9,9.4,98,99952.5,0,-0,323,0.0,-0.0,0.0,0,0,0,0,75,12.9,10,5,9999,99999,9,999999999,0.0,999,999,99
3021,1,22,22,0,*?*?*?*?*?*?*?*?*?*?*?*?*?*?*?*?*?*?*?*?*?*?,9.3,8.4,95,99952.5,0,-0,320,0.0,-0.0,0.0,0,0,0,0,77,15.5,10,5,9999,99999,9,999999999,0.0,999,999,99
3021,1,22,23,0,*?*?*?*?*?*?*?*?*?*?*?*?*?*?*?*?*?*?*?*?*?*?,9.0,7.9,93,99952.5,0,-0,319,0.0,-0.0,0.0,0,0,0,0,78,17.0,10,5,9999,99999,9,999999999,0.0,999,999,99
3021,1,22,24,0,*?*?*?*?*?*?*?*?*?*?*?*?*?*?*?*?*?*?*?*?*?*?,8.4,5.8,84,99952.5,0,-0,317,0.0,-0.0,0.0,0,0,0,0,130,4.1,10,5,9999,99999,9,999999999,0.0,999,999,99
3021,1,23,1,0,*?*?*?*?*?*?*?*?*?*?*?*?*?*?*?*?*?*?*?*?*?*?,7.6,6.1,91,100638,0,-0,313,0.0,-0.0,0.0,0,0,0,0,80,3.1,10,5,9999,99999,9,999999999,0.0,999,999,99
3021,1,23,2,0,*?*?*?*?*?*?*?*?*?*?*?*?*?*?*?*?*?*?*?*?*?*?,6.8,5.1,90,100638,0,-0,310,0.0,-0.0,0.0,0,0,0,0,80,3.6,10,5,9999,99999,9,999999999,0.0,999,999,99
3021,1,23,3,0,*?*?*?*?*?*?*?*?*?*?*?*?*?*?*?*?*?*?*?*?*?*?,6.1,4.3,89,100638,0,-0,307,0.0,-0.0,0.0,0,0,0,0,80,3.1,10,5,9999,99999,9,999999999,0.0,999,999,99
3021,1,23,4,0,*?*?*?*?*?*?*?*?*?*?*?*?*?*?*?*?*?*?*?*?*?*?,5.9,4.5,91,100638,0,-0,306,0.0,-0.0,0.0,0,0,0,0,80,2.6,10,5,9999,99999,9,999999999,0.0,999,999,99
3021,1,23,5,0,*?*?*?*?*?*?*?*?*?*?*?*?*?*?*?*?*?*?*?*?*?*?,5.8,5.3,97,100638,0,-0,305,0.0,-0.0,0.0,0,0,0,0,80,4.1,10,5,9999,99999,9,999999999,0.0,999,999,99
3021,1,23,6,0,*?*?*?*?*?*?*?*?*?*?*?*?*?*?*?*?*?*?*?*?*?*?,5.5,5.0,97,100638,0,-0,304,0.0,-0.0,0.0,0,0,0,0,80,6.2,10,5,9999,99999,9,999999999,0.0,999,999,99
3021,1,23,7,0,*?*?*?*?*?*?*?*?*?*?*?*?*?*?*?*?*?*?*?*?*?*?,5.1,4.3,95,100638,0,-0,302,0.0,-0.0,0.0,0,0,0,0,80,7.7,10,5,9999,99999,9,999999999,0.0,999,999,99
3021,1,23,8,0,*?*?*?*?*?*?*?*?*?*?*?*?*?*?*?*?*?*?*?*?*?*?,5.5,3.9,90,100638,87,1403,304,2.8,0.0,2.8,369,-0,369,116,80,9.8,10,5,9999,99999,9,999999999,0.2,999,999,99
3021,1,23,9,0,*?*?*?*?*?*?*?*?*?*?*?*?*?*?*?*?*?*?*?*?*?*?,5.9,5.0,94,100638,254,1412,306,35.3,0.0,35.3,4126,0,4133,1377,80,12.4,10,5,9999,99999,9,999999999,0.1,999,999,99
3021,1,23,10,0,*?*?*?*?*?*?*?*?*?*?*?*?*?*?*?*?*?*?*?*?*?*?,7.8,6.1,90,100638,378,1411,314,59.5,0.0,59.5,6944,0,6961,2399,80,11.8,10,5,9999,99999,9,999999999,0.0,999,999,99
3021,1,23,11,0,*?*?*?*?*?*?*?*?*?*?*?*?*?*?*?*?*?*?*?*?*?*?,9.7,7.0,84,100638,452,1411,322,73.8,0.0,73.8,8638,0,8661,3051,80,13.9,10,5,9999,99999,9,999999999,0.0,999,999,99
3021,1,23,12,0,*?*?*?*?*?*?*?*?*?*?*?*?*?*?*?*?*?*?*?*?*?*?,10.5,6.9,79,100638,470,1411,326,77.4,0.0,77.4,9058,0,9083,3217,80,15.5,10,5,9999,99999,9,999999999,0.0,999,999,99
3021,1,23,13,0,*?*?*?*?*?*?*?*?*?*?*?*?*?*?*?*?*?*?*?*?*?*?,10.4,7.0,80,100638,431,1410,326,69.8,0.0,69.8,8166,0,8187,2866,82,16.0,10,5,9999,99999,9,999999999,0.0,999,999,99
3021,1,23,14,0,*?*?*?*?*?*?*?*?*?*?*?*?*?*?*?*?*?*?*?*?*?*?,10.6,5.9,74,100638,338,1408,327,51.8,0.0,51.8,6042,0,6056,2062,83,17.0,10,5,9999,99999,9,999999999,0.0,999,999,99
3021,1,23,15,0,*?*?*?*?*?*?*?*?*?*?*?*?*?*?*?*?*?*?*?*?*?*?,10.7,5.9,73,100638,198,1411,327,24.4,0.0,24.4,2872,-0,2875,946,85,16.0,10,5,9999,99999,9,999999999,0.0,999,999,99
3021,1,23,16,0,*?*?*?*?*?*?*?*?*?*?*?*?*?*?*?*?*?*?*?*?*?*?,10.6,6.4,76,100638,19,1403,327,0.0,0.0,0.0,0,0,0,0,87,16.0,10,5,9999,99999,9,999999999,0.0,999,999,99
3021,1,23,17,0,*?*?*?*?*?*?*?*?*?*?*?*?*?*?*?*?*?*?*?*?*?*?,9.7,6.2,80,100638,0,-0,322,0.0,-0.0,0.0,0,0,0,0,88,10.3,10,5,9999,99999,9,999999999,0.0,999,999,99
3021,1,23,18,0,*?*?*?*?*?*?*?*?*?*?*?*?*?*?*?*?*?*?*?*?*?*?,8.8,5.6,81,100638,0,-0,319,0.0,-0.0,0.0,0,0,0,0,90,11.3,10,5,9999,99999,9,999999999,0.0,999,999,99
3021,1,23,19,0,*?*?*?*?*?*?*?*?*?*?*?*?*?*?*?*?*?*?*?*?*?*?,8.0,3.8,75,100638,0,-0,315,0.0,-0.0,0.0,0,0,0,0,90,11.8,10,5,9999,99999,9,999999999,0.0,999,999,99
3021,1,23,20,0,*?*?*?*?*?*?*?*?*?*?*?*?*?*?*?*?*?*?*?*?*?*?,7.7,3.8,76,100638,0,-0,314,0.0,-0.0,0.0,0,0,0,0,90,10.8,10,5,9999,99999,9,999999999,0.0,999,999,99
3021,1,23,21,0,*?*?*?*?*?*?*?*?*?*?*?*?*?*?*?*?*?*?*?*?*?*?,7.9,4.8,82,100638,0,-0,315,0.0,-0.0,0.0,0,0,0,0,90,12.9,10,5,9999,99999,9,999999999,0.0,999,999,99
3021,1,23,22,0,*?*?*?*?*?*?*?*?*?*?*?*?*?*?*?*?*?*?*?*?*?*?,8.0,4.8,81,100638,0,-0,315,0.0,-0.0,0.0,0,0,0,0,90,15.5,10,5,9999,99999,9,999999999,0.0,999,999,99
3021,1,23,23,0,*?*?*?*?*?*?*?*?*?*?*?*?*?*?*?*?*?*?*?*?*?*?,7.2,4.8,85,100638,0,-0,311,0.0,-0.0,0.0,0,0,0,0,90,17.0,10,5,9999,99999,9,999999999,0.0,999,999,99
3021,1,23,24,0,*?*?*?*?*?*?*?*?*?*?*?*?*?*?*?*?*?*?*?*?*?*?,8.7,7.0,90,100638,0,-0,318,0.0,-0.0,0.0,0,0,0,0,80,4.1,10,5,9999,99999,9,999999999,0.0,999,999,99
3021,1,24,1,0,*?*?*?*?*?*?*?*?*?*?*?*?*?*?*?*?*?*?*?*?*?*?,6.5,6.6,100,101635,0,-0,308,0.0,-0.0,0.0,0,0,0,0,85,3.1,10,5,9999,99999,9,999999999,0.0,999,999,99
3021,1,24,2,0,*?*?*?*?*?*?*?*?*?*?*?*?*?*?*?*?*?*?*?*?*?*?,6.3,6.4,100,101635,0,-0,307,0.0,-0.0,0.0,0,0,0,0,80,3.6,10,5,9999,99999,9,999999999,0.0,999,999,99
3021,1,24,3,0,*?*?*?*?*?*?*?*?*?*?*?*?*?*?*?*?*?*?*?*?*?*?,5.6,5.6,100,101635,0,-0,304,0.0,-0.0,0.0,0,0,0,0,75,3.1,10,5,9999,99999,9,999999999,0.0,999,999,99
3021,1,24,4,0,*?*?*?*?*?*?*?*?*?*?*?*?*?*?*?*?*?*?*?*?*?*?,6.4,6.4,100,101635,0,-0,308,0.0,-0.0,0.0,0,0,0,0,70,2.6,10,5,9999,99999,9,999999999,0.0,999,999,99
3021,1,24,5,0,*?*?*?*?*?*?*?*?*?*?*?*?*?*?*?*?*?*?*?*?*?*?,6.0,5.9,100,101635,0,-0,306,0.0,-0.0,0.0,0,0,0,0,65,4.1,10,5,9999,99999,9,999999999,0.0,999,999,99
3021,1,24,6,0,*?*?*?*?*?*?*?*?*?*?*?*?*?*?*?*?*?*?*?*?*?*?,6.0,5.9,100,101635,0,-0,306,0.0,-0.0,0.0,0,0,0,0,60,6.2,10,5,9999,99999,9,999999999,0.0,999,999,99
3021,1,24,7,0,*?*?*?*?*?*?*?*?*?*?*?*?*?*?*?*?*?*?*?*?*?*?,5.2,5.1,100,101635,0,-0,303,0.0,-0.0,0.0,0,0,0,0,58,7.7,10,5,9999,99999,9,999999999,0.0,999,999,99
3021,1,24,8,0,*?*?*?*?*?*?*?*?*?*?*?*?*?*?*?*?*?*?*?*?*?*?,4.4,4.5,100,101635,92,1415,299,3.7,0.0,3.7,471,-0,470,149,57,9.8,10,5,9999,99999,9,999999999,0.0,999,999,99
3021,1,24,9,0,*?*?*?*?*?*?*?*?*?*?*?*?*?*?*?*?*?*?*?*?*?*?,6.6,6.7,100,101635,258,1408,308,36.2,0.0,36.2,4230,0,4238,1413,55,12.4,10,5,9999,99999,9,999999999,0.0,999,999,99
3021,1,24,10,0,*?*?*?*?*?*?*?*?*?*?*?*?*?*?*?*?*?*?*?*?*?*?,8.8,8.8,100,101635,383,1410,318,60.4,0.0,60.4,7059,0,7076,2442,53,11.8,10,5,9999,99999,9,999999999,0.0,999,999,99
3021,1,24,11,0,*?*?*?*?*?*?*?*?*?*?*?*?*?*?*?*?*?*?*?*?*?*?,9.9,8.7,100,101635,457,1410,323,74.9,0.0,74.9,8761,0,8785,3099,52,13.9,10,5,9999,99999,9,999999999,0.0,999,999,99
3021,1,24,12,0,*?*?*?*?*?*?*?*?*?*?*?*?*?*?*?*?*?*?*?*?*?*?,11.9,8.5,94,101635,475,1409,332,78.5,0.0,78.5,9187,0,9212,3268,50,15.5,10,5,9999,99999,9,999999999,0.0,999,999,99
3021,1,24,13,0,*?*?*?*?*?*?*?*?*?*?*?*?*?*?*?*?*?*?*?*?*?*?,12.0,8.4,92,101635,437,1410,333,71.0,0.0,71.0,8299,0,8321,2918,57,16.0,10,5,9999,99999,9,999999999,0.0,999,999,99
3021,1,24,14,0,*?*?*?*?*?*?*?*?*?*?*?*?*?*?*?*?*?*?*?*?*?*?,12.0,7.7,88,101635,344,1409,333,52.9,0.0,52.9,6176,0,6190,2112,63,17.0,10,5,9999,99999,9,999999999,0.0,999,999,99
3021,1,24,15,0,*?*?*?*?*?*?*?*?*?*?*?*?*?*?*?*?*?*?*?*?*?*?,12.1,7.7,87,101635,204,1412,333,25.5,0.0,25.5,3003,0,3007,991,70,16.0,10,5,9999,99999,9,999999999,0.0,999,999,99
3021,1,24,16,0,*?*?*?*?*?*?*?*?*?*?*?*?*?*?*?*?*?*?*?*?*?*?,11.8,7.9,90,101635,25,1421,332,0.0,0.0,0.0,0,0,0,0,77,16.0,10,5,9999,99999,9,999999999,0.0,999,999,99
3021,1,24,17,0,*?*?*?*?*?*?*?*?*?*?*?*?*?*?*?*?*?*?*?*?*?*?,10.2,8.1,100,101635,0,-0,324,0.0,-0.0,0.0,0,0,0,0,83,10.3,10,5,9999,99999,9,999999999,0.0,999,999,99
3021,1,24,18,0,*?*?*?*?*?*?*?*?*?*?*?*?*?*?*?*?*?*?*?*?*?*?,9.3,8.4,100,101635,0,-0,320,0.0,-0.0,0.0,0,0,0,0,90,11.3,10,5,9999,99999,9,999999999,0.0,999,999,99
3021,1,24,19,0,*?*?*?*?*?*?*?*?*?*?*?*?*?*?*?*?*?*?*?*?*?*?,8.7,7.9,100,101635,0,-0,318,0.0,-0.0,0.0,0,0,0,0,90,11.8,10,5,9999,99999,9,999999999,0.0,999,999,99
3021,1,24,20,0,*?*?*?*?*?*?*?*?*?*?*?*?*?*?*?*?*?*?*?*?*?*?,8.4,7.4,100,101635,0,-0,316,0.0,-0.0,0.0,0,0,0,0,90,10.8,10,5,9999,99999,9,999999999,0.0,999,999,99
3021,1,24,21,0,*?*?*?*?*?*?*?*?*?*?*?*?*?*?*?*?*?*?*?*?*?*?,7.9,7.9,100,101635,0,-0,314,0.0,-0.0,0.0,0,0,0,0,90,12.9,10,5,9999,99999,9,999999999,0.0,999,999,99
3021,1,24,22,0,*?*?*?*?*?*?*?*?*?*?*?*?*?*?*?*?*?*?*?*?*?*?,8.2,8.1,100,101635,0,-0,315,0.0,-0.0,0.0,0,0,0,0,90,15.5,10,5,9999,99999,9,999999999,0.0,999,999,99
3021,1,24,23,0,*?*?*?*?*?*?*?*?*?*?*?*?*?*?*?*?*?*?*?*?*?*?,7.4,7.4,100,101635,0,-0,312,0.0,-0.0,0.0,0,0,0,0,90,17.0,10,5,9999,99999,9,999999999,0.0,999,999,99
3021,1,24,24,0,*?*?*?*?*?*?*?*?*?*?*?*?*?*?*?*?*?*?*?*?*?*?,6.5,5.9,100,101635,0,-0,308,0.0,-0.0,0.0,0,0,0,0,90,4.1,10,5,9999,99999,9,999999999,0.0,999,999,99
3021,1,25,1,0,*?*?*?*?*?*?*?*?*?*?*?*?*?*?*?*?*?*?*?*?*?*?,6.4,5.5,93,101307,0,-0,308,0.0,-0.0,0.0,0,0,0,0,102,3.1,10,5,9999,99999,9,999999999,0.0,999,999,99
3021,1,25,2,0,*?*?*?*?*?*?*?*?*?*?*?*?*?*?*?*?*?*?*?*?*?*?,6.2,4.6,88,101307,0,-0,307,0.0,-0.0,0.0,0,0,0,0,113,3.6,10,5,9999,99999,9,999999999,0.0,999,999,99
3021,1,25,3,0,*?*?*?*?*?*?*?*?*?*?*?*?*?*?*?*?*?*?*?*?*?*?,6.0,3.8,85,101307,0,-0,306,0.0,-0.0,0.0,0,0,0,0,125,3.1,10,5,9999,99999,9,999999999,0.0,999,999,99
3021,1,25,4,0,*?*?*?*?*?*?*?*?*?*?*?*?*?*?*?*?*?*?*?*?*?*?,6.3,4.1,85,101307,0,-0,308,0.0,-0.0,0.0,0,0,0,0,137,2.6,10,5,9999,99999,9,999999999,0.0,999,999,99
3021,1,25,5,0,*?*?*?*?*?*?*?*?*?*?*?*?*?*?*?*?*?*?*?*?*?*?,5.9,3.8,85,101307,0,-0,306,0.0,-0.0,0.0,0,0,0,0,148,4.1,10,5,9999,99999,9,999999999,0.0,999,999,99
3021,1,25,6,0,*?*?*?*?*?*?*?*?*?*?*?*?*?*?*?*?*?*?*?*?*?*?,6.1,3.6,82,101307,0,-0,307,0.0,-0.0,0.0,0,0,0,0,160,6.2,10,5,9999,99999,9,999999999,0.0,999,999,99
3021,1,25,7,0,*?*?*?*?*?*?*?*?*?*?*?*?*?*?*?*?*?*?*?*?*?*?,5.9,3.9,86,101307,0,-0,306,0.0,-0.0,0.0,0,0,0,0,160,7.7,10,5,9999,99999,9,999999999,0.0,999,999,99
3021,1,25,8,0,*?*?*?*?*?*?*?*?*?*?*?*?*?*?*?*?*?*?*?*?*?*?,5.6,3.4,85,101307,96,1409,300,7.9,15.3,6.8,932,707,880,141,160,9.8,9,5,9999,99999,9,999999999,0.0,999,999,99
3021,1,25,9,0,*?*?*?*?*?*?*?*?*?*?*?*?*?*?*?*?*?*?*?*?*?*?,6.0,3.9,86,101307,263,1409,302,64.4,45.9,55.9,7121,3497,6579,1195,160,12.4,9,5,9999,99999,9,999999999,0.0,999,999,99
3021,1,25,10,0,*?*?*?*?*?*?*?*?*?*?*?*?*?*?*?*?*?*?*?*?*?*?,6.4,4.3,85,101307,388,1410,304,106.8,51.6,92.6,11717,4567,10468,2485,160,11.8,9,5,9999,99999,9,999999999,0.0,999,999,99
3021,1,25,11,0,*?*?*?*?*?*?*?*?*?*?*?*?*?*?*?*?*?*?*?*?*?*?,7.6,4.6,80,101307,462,1409,304,174.8,134.3,130.8,19057,12572,14947,2956,160,13.9,8,4,9999,99999,9,999999999,0.0,999,999,99
3021,1,25,12,0,*?*?*?*?*?*?*?*?*?*?*?*?*?*?*?*?*?*?*?*?*?*?,7.8,4.8,80,101307,481,1410,305,183.2,135.3,137.0,19972,12805,15645,3116,160,15.5,8,4,9999,99999,9,999999999,0.0,999,999,99
3021,1,25,13,0,*?*?*?*?*?*?*?*?*?*?*?*?*?*?*?*?*?*?*?*?*?*?,8.0,4.5,78,101307,443,1411,306,166.0,133.2,124.2,18100,12310,14216,2790,158,16.0,8,4,9999,99999,9,999999999,0.0,999,999,99
3021,1,25,14,0,*?*?*?*?*?*?*?*?*?*?*?*?*?*?*?*?*?*?*?*?*?*?,8.1,3.6,73,101307,350,1409,311,93.9,50.3,81.4,10308,4333,9218,2157,157,17.0,9,5,9999,99999,9,999999999,0.0,999,999,99
3021,1,25,15,0,*?*?*?*?*?*?*?*?*?*?*?*?*?*?*?*?*?*?*?*?*?*?,7.8,3.9,76,101307,210,1413,310,46.3,41.4,40.2,5149,2838,4780,849,155,16.0,9,5,9999,99999,9,999999999,0.0,999,999,99
3021,1,25,16,0,*?*?*?*?*?*?*?*?*?*?*?*?*?*?*?*?*?*?*?*?*?*?,7.7,3.8,75,101307,31,1428,309,0.0,0.0,0.0,0,0,0,0,153,16.0,9,5,9999,99999,9,999999999,0.0,999,999,99
3021,1,25,17,0,*?*?*?*?*?*?*?*?*?*?*?*?*?*?*?*?*?*?*?*?*?*?,8.0,5.1,81,101307,0,-0,315,0.0,-0.0,0.0,0,0,0,0,152,10.3,10,5,9999,99999,9,999999999,0.0,999,999,99
3021,1,25,18,0,*?*?*?*?*?*?*?*?*?*?*?*?*?*?*?*?*?*?*?*?*?*?,7.2,5.1,86,101307,0,-0,311,0.0,-0.0,0.0,0,0,0,0,150,11.3,10,5,9999,99999,9,999999999,0.0,999,999,99
3021,1,25,19,0,*?*?*?*?*?*?*?*?*?*?*?*?*?*?*?*?*?*?*?*?*?*?,7.2,5.6,89,101307,0,-0,311,0.0,-0.0,0.0,0,0,0,0,153,11.8,10,5,9999,99999,9,999999999,0.0,999,999,99
3021,1,25,20,0,*?*?*?*?*?*?*?*?*?*?*?*?*?*?*?*?*?*?*?*?*?*?,6.9,5.3,89,101307,0,-0,310,0.0,-0.0,0.0,0,0,0,0,157,10.8,10,5,9999,99999,9,999999999,0.0,999,999,99
3021,1,25,21,0,*?*?*?*?*?*?*?*?*?*?*?*?*?*?*?*?*?*?*?*?*?*?,6.9,4.6,85,101307,0,-0,310,0.0,-0.0,0.0,0,0,0,0,160,12.9,10,5,9999,99999,9,999999999,0.0,999,999,99
3021,1,25,22,0,*?*?*?*?*?*?*?*?*?*?*?*?*?*?*?*?*?*?*?*?*?*?,6.5,4.3,85,101307,0,-0,308,0.0,-0.0,0.0,0,0,0,0,163,15.5,10,5,9999,99999,9,999999999,0.0,999,999,99
3021,1,25,23,0,*?*?*?*?*?*?*?*?*?*?*?*?*?*?*?*?*?*?*?*?*?*?,6.2,3.8,83,101307,0,-0,307,0.0,-0.0,0.0,0,0,0,0,167,17.0,10,5,9999,99999,9,999999999,0.0,999,999,99
3021,1,25,24,0,*?*?*?*?*?*?*?*?*?*?*?*?*?*?*?*?*?*?*?*?*?*?,6.6,6.4,98,101307,0,-0,309,0.0,-0.0,0.0,0,0,0,0,90,4.1,10,5,9999,99999,9,999999999,0.0,999,999,99
3021,1,26,1,0,*?*?*?*?*?*?*?*?*?*?*?*?*?*?*?*?*?*?*?*?*?*?,5.5,2.7,83,100645,0,-0,304,0.0,-0.0,0.0,0,0,0,0,195,3.1,10,5,9999,99999,9,999999999,0.0,999,999,99
3021,1,26,2,0,*?*?*?*?*?*?*?*?*?*?*?*?*?*?*?*?*?*?*?*?*?*?,5.2,1.9,82,100645,0,-0,303,0.0,-0.0,0.0,0,0,0,0,220,3.6,10,5,9999,99999,9,999999999,0.0,999,999,99
3021,1,26,3,0,*?*?*?*?*?*?*?*?*?*?*?*?*?*?*?*?*?*?*?*?*?*?,5.3,2.7,85,100645,0,-0,303,0.0,-0.0,0.0,0,0,0,0,245,3.1,10,5,9999,99999,9,999999999,0.0,999,999,99
3021,1,26,4,0,*?*?*?*?*?*?*?*?*?*?*?*?*?*?*?*?*?*?*?*?*?*?,4.5,1.9,85,100645,0,-0,300,0.0,-0.0,0.0,0,0,0,0,270,2.6,10,5,9999,99999,9,999999999,0.0,999,999,99
3021,1,26,5,0,*?*?*?*?*?*?*?*?*?*?*?*?*?*?*?*?*?*?*?*?*?*?,4.0,1.7,86,100645,0,-0,298,0.0,-0.0,0.0,0,0,0,0,295,4.1,10,5,9999,99999,9,999999999,0.0,999,999,99
3021,1,26,6,0,*?*?*?*?*?*?*?*?*?*?*?*?*?*?*?*?*?*?*?*?*?*?,4.2,1.3,84,100645,0,-0,299,0.0,-0.0,0.0,0,0,0,0,320,6.2,10,5,9999,99999,9,999999999,0.0,999,999,99
3021,1,26,7,0,*?*?*?*?*?*?*?*?*?*?*?*?*?*?*?*?*?*?*?*?*?*?,3.5,2.1,92,100645,0,-0,296,0.0,-0.0,0.0,0,0,0,0,308,7.7,10,5,9999,99999,9,999999999,0.0,999,999,99
3021,1,26,8,0,*?*?*?*?*?*?*?*?*?*?*?*?*?*?*?*?*?*?*?*?*?*?,2.7,1.7,95,100645,101,1415,288,9.4,17.5,8.2,1106,827,1044,168,297,9.8,9,5,9999,99999,9,999999999,0.0,999,999,99
3021,1,26,9,0,*?*?*?*?*?*?*?*?*?*?*?*?*?*?*?*?*?*?*?*?*?*?,4.9,3.2,91,100645,268,1409,302,38.1,0.0,38.1,4451,0,4459,1490,285,12.4,10,5,9999,99999,9,999999999,0.0,999,999,99
3021,1,26,10,0,*?*?*?*?*?*?*?*?*?*?*?*?*?*?*?*?*?*?*?*?*?*?,7.0,3.9,83,100645,393,1409,311,62.5,0.0,62.5,7299,0,7317,2533,273,11.8,10,5,9999,99999,9,999999999,0.0,999,999,99
3021,1,26,11,0,*?*?*?*?*?*?*?*?*?*?*?*?*?*?*?*?*?*?*?*?*?*?,10.0,5.5,75,100645,468,1410,320,133.8,53.6,116.0,14697,4962,13108,3214,262,13.9,9,5,9999,99999,9,999999999,0.0,999,999,99
3021,1,26,12,0,*?*?*?*?*?*?*?*?*?*?*?*?*?*?*?*?*?*?*?*?*?*?,11.2,6.6,75,100645,487,1410,325,140.2,54.0,121.6,15402,5039,13732,3394,250,15.5,9,5,9999,99999,9,999999999,0.0,999,999,99
3021,1,26,13,0,*?*?*?*?*?*?*?*?*?*?*?*?*?*?*?*?*?*?*?*?*?*?,11.8,7.6,77,100645,449,1411,328,127.3,53.2,110.4,13980,4877,12474,3034,243,16.0,9,5,9999,99999,9,999999999,0.0,999,999,99
3021,1,26,14,0,*?*?*?*?*?*?*?*?*?*?*?*?*?*?*?*?*?*?*?*?*?*?,11.9,7.9,78,100645,356,1409,328,96.0,50.5,83.2,10534,4373,9419,2209,237,17.0,9,5,9999,99999,9,999999999,0.0,999,999,99
3021,1,26,15,0,*?*?*?*?*?*?*?*?*?*?*?*?*?*?*?*?*?*?*?*?*?*?,11.5,7.7,80,100645,216,1412,330,27.8,0.0,27.8,3271,0,3276,1082,230,16.0,10,5,9999,99999,9,999999999,0.0,999,999,99
3021,1,26,16,0,*?*?*?*?*?*?*?*?*?*?*?*?*?*?*?*?*?*?*?*?*?*?,11.7,7.4,77,100645,36,1391,331,0.0,0.0,0.0,0,0,0,0,223,16.0,10,5,9999,99999,9,999999999,0.0,999,999,99
3021,1,26,17,0,*?*?*?*?*?*?*?*?*?*?*?*?*?*?*?*?*?*?*?*?*?*?,10.2,7.0,82,100645,0,-0,325,0.0,-0.0,0.0,0,0,0,0,217,10.3,10,5,9999,99999,9,999999999,0.0,999,999,99
3021,1,26,18,0,*?*?*?*?*?*?*?*?*?*?*?*?*?*?*?*?*?*?*?*?*?*?,8.9,6.7,88,100645,0,-0,319,0.0,-0.0,0.0,0,0,0,0,210,11.3,10,5,9999,99999,9,999999999,0.0,999,999,99
3021,1,26,19,0,*?*?*?*?*?*?*?*?*?*?*?*?*?*?*?*?*?*?*?*?*?*?,8.5,6.1,87,100645,0,-0,317,0.0,-0.0,0.0,0,0,0,0,207,11.8,10,5,9999,99999,9,999999999,0.0,999,999,99
3021,1,26,20,0,*?*?*?*?*?*?*?*?*?*?*?*?*?*?*?*?*?*?*?*?*?*?,7.9,5.9,89,100645,0,-0,314,0.0,-0.0,0.0,0,0,0,0,203,10.8,10,5,9999,99999,9,999999999,0.0,999,999,99
3021,1,26,21,0,*?*?*?*?*?*?*?*?*?*?*?*?*?*?*?*?*?*?*?*?*?*?,6.9,5.6,94,100645,0,-0,310,0.0,-0.0,0.0,0,0,0,0,200,12.9,10,5,9999,99999,9,999999999,0.0,999,999,99
3021,1,26,22,0,*?*?*?*?*?*?*?*?*?*?*?*?*?*?*?*?*?*?*?*?*?*?,6.5,5.5,95,100645,0,-0,308,0.0,-0.0,0.0,0,0,0,0,197,15.5,10,5,9999,99999,9,999999999,0.0,999,999,99
3021,1,26,23,0,*?*?*?*?*?*?*?*?*?*?*?*?*?*?*?*?*?*?*?*?*?*?,6.8,5.3,93,100645,0,-0,310,0.0,-0.0,0.0,0,0,0,0,193,17.0,10,5,9999,99999,9,999999999,0.0,999,999,99
3021,1,26,24,0,*?*?*?*?*?*?*?*?*?*?*?*?*?*?*?*?*?*?*?*?*?*?,5.9,3.2,85,100645,0,-0,306,0.0,-0.0,0.0,0,0,0,0,170,4.1,10,5,9999,99999,9,999999999,0.0,999,999,99
3021,1,27,1,0,*?*?*?*?*?*?*?*?*?*?*?*?*?*?*?*?*?*?*?*?*?*?,8.2,8.0,99,99807.9,0,-0,315,0.0,-0.0,0.0,0,0,0,0,198,3.1,10,5,9999,99999,9,999999999,0.0,999,999,99
3021,1,27,2,0,*?*?*?*?*?*?*?*?*?*?*?*?*?*?*?*?*?*?*?*?*?*?,8.9,8.9,100,99807.9,0,-0,318,0.0,-0.0,0.0,0,0,0,0,207,3.6,10,5,9999,99999,9,999999999,0.0,999,999,99
3021,1,27,3,0,*?*?*?*?*?*?*?*?*?*?*?*?*?*?*?*?*?*?*?*?*?*?,8.7,8.7,100,99807.9,0,-0,317,0.0,-0.0,0.0,0,0,0,0,215,3.1,10,5,9999,99999,9,999999999,0.0,999,999,99
3021,1,27,4,0,*?*?*?*?*?*?*?*?*?*?*?*?*?*?*?*?*?*?*?*?*?*?,8.5,8.5,100,99807.9,0,-0,317,0.0,-0.0,0.0,0,0,0,0,223,2.6,10,5,9999,99999,9,999999999,0.0,999,999,99
3021,1,27,5,0,*?*?*?*?*?*?*?*?*?*?*?*?*?*?*?*?*?*?*?*?*?*?,8.0,8.0,100,99807.9,0,-0,314,0.0,-0.0,0.0,0,0,0,0,232,4.1,10,5,9999,99999,9,999999999,0.0,999,999,99
3021,1,27,6,0,*?*?*?*?*?*?*?*?*?*?*?*?*?*?*?*?*?*?*?*?*?*?,7.2,7.1,100,99807.9,0,-0,311,0.0,-0.0,0.0,0,0,0,0,240,6.2,10,5,9999,99999,9,999999999,0.0,999,999,99
3021,1,27,7,0,*?*?*?*?*?*?*?*?*?*?*?*?*?*?*?*?*?*?*?*?*?*?,8.0,8.0,100,99807.9,0,-0,314,0.0,-0.0,0.0,0,0,0,0,243,7.7,10,5,9999,99999,9,999999999,0.0,999,999,99
3021,1,27,8,0,*?*?*?*?*?*?*?*?*?*?*?*?*?*?*?*?*?*?*?*?*?*?,8.6,8.4,99,99807.9,105,1405,310,14.6,49.2,10.9,1656,2141,1702,182,247,9.8,8,4,9999,99999,9,999999999,0.0,999,999,99
3021,1,27,9,0,*?*?*?*?*?*?*?*?*?*?*?*?*?*?*?*?*?*?*?*?*?*?,8.8,8.3,97,99807.9,273,1409,300,125.6,340.4,59.7,13194,25110,7937,1075,250,12.4,5,3,9999,99999,9,999999999,0.0,999,999,99
3021,1,27,10,0,*?*?*?*?*?*?*?*?*?*?*?*?*?*?*?*?*?*?*?*?*?*?,10.4,8.4,88,99807.9,399,1410,307,204.4,379.4,97.1,21328,32778,12439,1809,253,11.8,5,3,9999,99999,9,999999999,0.0,999,999,99
3021,1,27,11,0,*?*?*?*?*?*?*?*?*?*?*?*?*?*?*?*?*?*?*?*?*?*?,11.9,7.9,76,99807.9,473,1408,317,235.9,314.4,130.2,25077,29507,15071,2629,257,13.9,6,3,9999,99999,9,999999999,0.0,999,999,99
3021,1,27,12,0,*?*?*?*?*?*?*?*?*?*?*?*?*?*?*?*?*?*?*?*?*?*?,13.4,8.5,72,99807.9,493,1410,328,222.8,227.5,143.3,23610,21608,16445,2944,260,15.5,7,4,9999,99999,9,999999999,0.0,999,999,99
3021,1,27,13,0,*?*?*?*?*?*?*?*?*?*?*?*?*?*?*?*?*?*?*?*?*?*?,13.5,8.0,69,99807.9,455,1410,332,171.5,133.9,128.3,18693,12475,14670,2893,260,16.0,8,4,9999,99999,9,999999999,0.0,999,999,99
3021,1,27,14,0,*?*?*?*?*?*?*?*?*?*?*?*?*?*?*?*?*?*?*?*?*?*?,13.4,8.5,72,99807.9,362,1408,331,130.0,127.4,97.2,14179,11012,11199,2134,260,17.0,8,4,9999,99999,9,999999999,0.0,999,999,99
3021,1,27,15,0,*?*?*?*?*?*?*?*?*?*?*?*?*?*?*?*?*?*?*?*?*?*?,13.4,7.7,69,99807.9,222,1412,331,66.8,107.1,50.0,7132,6998,6070,911,260,16.0,8,4,9999,99999,9,999999999,0.0,999,999,99
3021,1,27,16,0,*?*?*?*?*?*?*?*?*?*?*?*?*?*?*?*?*?*?*?*?*?*?,13.4,8.3,71,99807.9,42,1396,335,0.0,0.0,0.0,0,0,0,0,260,16.0,9,5,9999,99999,9,999999999,0.0,999,999,99
3021,1,27,17,0,*?*?*?*?*?*?*?*?*?*?*?*?*?*?*?*?*?*?*?*?*?*?,12.1,8.4,78,99807.9,0,-0,333,0.0,-0.0,0.0,0,0,0,0,260,10.3,10,5,9999,99999,9,999999999,0.0,999,999,99
3021,1,27,18,0,*?*?*?*?*?*?*?*?*?*?*?*?*?*?*?*?*?*?*?*?*?*?,11.5,9.3,86,99807.9,0,-0,330,0.0,-0.0,0.0,0,0,0,0,260,11.3,10,5,9999,99999,9,999999999,0.0,999,999,99
3021,1,27,19,0,*?*?*?*?*?*?*?*?*?*?*?*?*?*?*?*?*?*?*?*?*?*?,11.3,8.5,83,99807.9,0,-0,329,0.0,-0.0,0.0,0,0,0,0,253,11.8,10,5,9999,99999,9,999999999,0.0,999,999,99
3021,1,27,20,0,*?*?*?*?*?*?*?*?*?*?*?*?*?*?*?*?*?*?*?*?*?*?,10.6,7.9,83,99807.9,0,-0,326,0.0,-0.0,0.0,0,0,0,0,247,10.8,10,5,9999,99999,9,999999999,0.0,999,999,99
3021,1,27,21,0,*?*?*?*?*?*?*?*?*?*?*?*?*?*?*?*?*?*?*?*?*?*?,10.5,8.5,88,99807.9,0,-0,326,0.0,-0.0,0.0,0,0,0,0,240,12.9,10,5,9999,99999,9,999999999,0.0,999,999,99
3021,1,27,22,0,*?*?*?*?*?*?*?*?*?*?*?*?*?*?*?*?*?*?*?*?*?*?,9.8,7.7,87,99807.9,0,-0,323,0.0,-0.0,0.0,0,0,0,0,233,15.5,10,5,9999,99999,9,999999999,0.0,999,999,99
3021,1,27,23,0,*?*?*?*?*?*?*?*?*?*?*?*?*?*?*?*?*?*?*?*?*?*?,8.9,8.0,94,99807.9,0,-0,318,0.0,-0.0,0.0,0,0,0,0,227,17.0,10,5,9999,99999,9,999999999,0.0,999,999,99
3021,1,27,24,0,*?*?*?*?*?*?*?*?*?*?*?*?*?*?*?*?*?*?*?*?*?*?,7.2,6.7,98,99807.9,0,-0,311,0.0,-0.0,0.0,0,0,0,0,190,4.1,10,5,9999,99999,9,999999999,0.0,999,999,99
3021,1,28,1,0,*?*?*?*?*?*?*?*?*?*?*?*?*?*?*?*?*?*?*?*?*?*?,6.6,6.4,99,100554,0,-0,309,0.0,-0.0,0.0,0,0,0,0,222,3.1,10,5,9999,99999,9,999999999,0.0,999,999,99
3021,1,28,2,0,*?*?*?*?*?*?*?*?*?*?*?*?*?*?*?*?*?*?*?*?*?*?,5.5,5.5,100,100554,0,-0,304,0.0,-0.0,0.0,0,0,0,0,223,3.6,10,5,9999,99999,9,999999999,0.0,999,999,99
3021,1,28,3,0,*?*?*?*?*?*?*?*?*?*?*?*?*?*?*?*?*?*?*?*?*?*?,4.8,4.8,100,100554,0,-0,301,0.0,-0.0,0.0,0,0,0,0,225,3.1,10,5,9999,99999,9,999999999,0.0,999,999,99
3021,1,28,4,0,*?*?*?*?*?*?*?*?*?*?*?*?*?*?*?*?*?*?*?*?*?*?,4.1,4.1,100,100554,0,-0,298,0.0,-0.0,0.0,0,0,0,0,227,2.6,10,5,9999,99999,9,999999999,0.0,999,999,99
3021,1,28,5,0,*?*?*?*?*?*?*?*?*?*?*?*?*?*?*?*?*?*?*?*?*?*?,3.5,3.4,100,100554,0,-0,296,0.0,-0.0,0.0,0,0,0,0,228,4.1,10,5,9999,99999,9,999999999,0.0,999,999,99
3021,1,28,6,0,*?*?*?*?*?*?*?*?*?*?*?*?*?*?*?*?*?*?*?*?*?*?,2.9,2.9,100,100554,0,-0,293,0.0,-0.0,0.0,0,0,0,0,230,6.2,10,5,9999,99999,9,999999999,0.0,999,999,99
3021,1,28,7,0,*?*?*?*?*?*?*?*?*?*?*?*?*?*?*?*?*?*?*?*?*?*?,3.6,3.6,100,100554,0,-0,296,0.0,-0.0,0.0,0,0,0,0,225,7.7,10,5,9999,99999,9,999999999,0.0,999,999,99
3021,1,28,8,0,*?*?*?*?*?*?*?*?*?*?*?*?*?*?*?*?*?*?*?*?*?*?,4.3,4.1,100,100554,110,1407,264,25.1,215.3,8.2,2703,13407,1401,263,220,9.8,2,1,9999,99999,9,999999999,0.0,999,999,99
3021,1,28,9,0,*?*?*?*?*?*?*?*?*?*?*?*?*?*?*?*?*?*?*?*?*?*?,4.3,3.0,91,100554,278,1408,272,133.9,398.6,55.2,13657,30136,8087,982,215,12.4,4,2,9999,99999,9,999999999,0.0,999,999,99
3021,1,28,10,0,*?*?*?*?*?*?*?*?*?*?*?*?*?*?*?*?*?*?*?*?*?*?,6.7,5.0,88,100554,404,1408,275,222.3,520.7,72.9,22934,45221,10626,1352,210,11.8,2,1,9999,99999,9,999999999,0.0,999,999,99
3021,1,28,11,0,*?*?*?*?*?*?*?*?*?*?*?*?*?*?*?*?*?*?*?*?*?*?,9.2,6.1,81,100554,479,1408,295,264.9,457.8,109.1,27926,42070,14001,2060,205,13.9,4,2,9999,99999,9,999999999,0.0,999,999,99
3021,1,28,12,0,*?*?*?*?*?*?*?*?*?*?*?*?*?*?*?*?*?*?*?*?*?*?,10.8,6.2,74,100554,499,1410,302,277.5,461.0,114.3,29262,42843,14614,2172,200,15.5,4,2,9999,99999,9,999999999,0.0,999,999,99
3021,1,28,13,0,*?*?*?*?*?*?*?*?*?*?*?*?*?*?*?*?*?*?*?*?*?*?,10.8,6.7,76,100554,461,1409,298,258.0,502.4,93.6,26443,45008,13185,1723,203,16.0,3,2,9999,99999,9,999999999,0.0,999,999,99
3021,1,28,14,0,*?*?*?*?*?*?*?*?*?*?*?*?*?*?*?*?*?*?*?*?*?*?,11.1,6.1,71,100554,368,1407,307,185.5,372.5,88.1,19364,31254,11370,1628,207,17.0,5,3,9999,99999,9,999999999,0.0,999,999,99
3021,1,28,15,0,*?*?*?*?*?*?*?*?*?*?*?*?*?*?*?*?*?*?*?*?*?*?,11.2,5.3,67,100554,228,1410,307,97.2,315.8,46.2,10282,21299,6272,821,210,16.0,5,3,9999,99999,9,999999999,0.0,999,999,99
3021,1,28,16,0,*?*?*?*?*?*?*?*?*?*?*?*?*?*?*?*?*?*?*?*?*?*?,11.1,5.3,68,100554,48,1397,316,0.0,0.0,0.0,0,0,0,0,213,16.0,7,4,9999,99999,9,999999999,0.0,999,999,99
3021,1,28,17,0,*?*?*?*?*?*?*?*?*?*?*?*?*?*?*?*?*?*?*?*?*?*?,9.7,5.8,76,100554,0,-0,323,0.0,-0.0,0.0,0,0,0,0,217,10.3,10,5,9999,99999,9,999999999,0.0,999,999,99
3021,1,28,18,0,*?*?*?*?*?*?*?*?*?*?*?*?*?*?*?*?*?*?*?*?*?*?,8.6,5.3,80,100554,0,-0,318,0.0,-0.0,0.0,0,0,0,0,220,11.3,10,5,9999,99999,9,999999999,0.0,999,999,99
3021,1,28,19,0,*?*?*?*?*?*?*?*?*?*?*?*?*?*?*?*?*?*?*?*?*?*?,7.0,4.3,83,100554,0,-0,311,0.0,-0.0,0.0,0,0,0,0,223,11.8,10,5,9999,99999,9,999999999,0.0,999,999,99
3021,1,28,20,0,*?*?*?*?*?*?*?*?*?*?*?*?*?*?*?*?*?*?*?*?*?*?,7.2,4.6,84,100554,0,-0,312,0.0,-0.0,0.0,0,0,0,0,227,10.8,10,5,9999,99999,9,999999999,0.0,999,999,99
3021,1,28,21,0,*?*?*?*?*?*?*?*?*?*?*?*?*?*?*?*?*?*?*?*?*?*?,6.3,4.6,89,100554,0,-0,308,0.0,-0.0,0.0,0,0,0,0,230,12.9,10,5,9999,99999,9,999999999,0.0,999,999,99
3021,1,28,22,0,*?*?*?*?*?*?*?*?*?*?*?*?*?*?*?*?*?*?*?*?*?*?,6.4,3.8,83,100554,0,-0,308,0.0,-0.0,0.0,0,0,0,0,233,15.5,10,5,9999,99999,9,999999999,0.0,999,999,99
3021,1,28,23,0,*?*?*?*?*?*?*?*?*?*?*?*?*?*?*?*?*?*?*?*?*?*?,6.1,3.4,83,100554,0,-0,307,0.0,-0.0,0.0,0,0,0,0,237,17.0,10,5,9999,99999,9,999999999,0.0,999,999,99
3021,1,28,24,0,*?*?*?*?*?*?*?*?*?*?*?*?*?*?*?*?*?*?*?*?*?*?,8.0,7.1,94,100554,0,-0,315,0.0,-0.0,0.0,0,0,0,0,220,4.1,10,5,9999,99999,9,999999999,0.0,999,999,99
3021,1,29,1,0,*?*?*?*?*?*?*?*?*?*?*?*?*?*?*?*?*?*?*?*?*?*?,6.1,3.9,90,100350,0,-0,307,0.0,-0.0,0.0,0,0,0,0,230,3.1,10,5,9999,99999,9,999999999,0.0,999,999,99
3021,1,29,2,0,*?*?*?*?*?*?*?*?*?*?*?*?*?*?*?*?*?*?*?*?*?*?,6.1,4.1,91,100350,0,-0,307,0.0,-0.0,0.0,0,0,0,0,220,3.6,10,5,9999,99999,9,999999999,0.0,999,999,99
3021,1,29,3,0,*?*?*?*?*?*?*?*?*?*?*?*?*?*?*?*?*?*?*?*?*?*?,6.0,2.7,82,100350,0,-0,307,0.0,-0.0,0.0,0,0,0,0,210,3.1,10,5,9999,99999,9,999999999,0.0,999,999,99
3021,1,29,4,0,*?*?*?*?*?*?*?*?*?*?*?*?*?*?*?*?*?*?*?*?*?*?,5.5,2.1,83,100350,0,-0,304,0.0,-0.0,0.0,0,0,0,0,200,2.6,10,5,9999,99999,9,999999999,0.0,999,999,99
3021,1,29,5,0,*?*?*?*?*?*?*?*?*?*?*?*?*?*?*?*?*?*?*?*?*?*?,5.8,2.7,84,100350,0,-0,306,0.0,-0.0,0.0,0,0,0,0,190,4.1,10,5,9999,99999,9,999999999,0.0,999,999,99
3021,1,29,6,0,*?*?*?*?*?*?*?*?*?*?*?*?*?*?*?*?*?*?*?*?*?*?,5.8,3.0,87,100350,0,-0,306,0.0,-0.0,0.0,0,0,0,0,180,6.2,10,5,9999,99999,9,999999999,0.0,999,999,99
3021,1,29,7,0,*?*?*?*?*?*?*?*?*?*?*?*?*?*?*?*?*?*?*?*?*?*?,5.2,3.4,93,100350,0,-0,303,0.0,-0.0,0.0,0,0,0,0,188,7.7,10,5,9999,99999,9,999999999,0.0,999,999,99
3021,1,29,8,0,*?*?*?*?*?*?*?*?*?*?*?*?*?*?*?*?*?*?*?*?*?*?,4.5,3.2,96,100350,115,1406,300,8.3,0.0,8.3,1015,-0,1015,329,197,9.8,10,5,9999,99999,9,999999999,0.0,999,999,99
3021,1,29,9,0,*?*?*?*?*?*?*?*?*?*?*?*?*?*?*?*?*?*?*?*?*?*?,5.7,5.3,100,100350,283,1406,305,41.1,0.0,41.1,4806,0,4815,1615,205,12.4,10,5,9999,99999,9,999999999,0.0,999,999,99
3021,1,29,10,0,*?*?*?*?*?*?*?*?*?*?*?*?*?*?*?*?*?*?*?*?*?*?,6.8,6.1,100,100350,410,1409,309,65.8,0.0,65.8,7684,0,7704,2680,213,11.8,10,5,9999,99999,9,999999999,0.1,999,999,99
3021,1,29,11,0,*?*?*?*?*?*?*?*?*?*?*?*?*?*?*?*?*?*?*?*?*?*?,8.8,7.7,98,100350,485,1408,318,80.5,0.0,80.5,9426,0,9453,3364,222,13.9,10,5,9999,99999,9,999999999,0.2,999,999,99
3021,1,29,12,0,*?*?*?*?*?*?*?*?*?*?*?*?*?*?*?*?*?*?*?*?*?*?,10.1,7.6,89,100350,505,1409,324,84.3,0.0,84.3,9881,0,9910,3547,230,15.5,10,5,9999,99999,9,999999999,0.2,999,999,99
3021,1,29,13,0,*?*?*?*?*?*?*?*?*?*?*?*?*?*?*?*?*?*?*?*?*?*?,9.7,7.4,90,100350,467,1408,322,76.9,0.0,76.9,8998,0,9023,3195,230,16.0,10,5,9999,99999,9,999999999,2.1,999,999,99
3021,1,29,14,0,*?*?*?*?*?*?*?*?*?*?*?*?*?*?*?*?*?*?*?*?*?*?,9.8,7.3,88,100350,375,1410,323,58.9,0.0,58.9,6879,0,6896,2374,230,17.0,10,5,9999,99999,9,999999999,0.1,999,999,99
3021,1,29,15,0,*?*?*?*?*?*?*?*?*?*?*?*?*?*?*?*?*?*?*?*?*?*?,10.1,8.4,94,100350,234,1409,324,31.5,0.0,31.5,3685,0,3691,1224,230,16.0,10,5,9999,99999,9,999999999,1.6,999,999,99
3021,1,29,16,0,*?*?*?*?*?*?*?*?*?*?*?*?*?*?*?*?*?*?*?*?*?*?,9.9,9.1,99,100350,54,1396,323,0.0,0.0,0.0,0,0,0,0,230,16.0,10,5,9999,99999,9,999999999,1.2,999,999,99
3021,1,29,17,0,*?*?*?*?*?*?*?*?*?*?*?*?*?*?*?*?*?*?*?*?*?*?,8.7,8.3,100,100350,0,-0,318,0.0,-0.0,0.0,0,0,0,0,230,10.3,10,5,9999,99999,9,999999999,0.9,999,999,99
3021,1,29,18,0,*?*?*?*?*?*?*?*?*?*?*?*?*?*?*?*?*?*?*?*?*?*?,8.3,8.3,100,100350,0,-0,316,0.0,-0.0,0.0,0,0,0,0,230,11.3,10,5,9999,99999,9,999999999,0.9,999,999,99
3021,1,29,19,0,*?*?*?*?*?*?*?*?*?*?*?*?*?*?*?*?*?*?*?*?*?*?,7.8,7.9,100,100350,0,-0,314,0.0,-0.0,0.0,0,0,0,0,230,11.8,10,5,9999,99999,9,999999999,0.9,999,999,99
3021,1,29,20,0,*?*?*?*?*?*?*?*?*?*?*?*?*?*?*?*?*?*?*?*?*?*?,7.5,7.4,100,100350,0,-0,312,0.0,-0.0,0.0,0,0,0,0,230,10.8,10,5,9999,99999,9,999999999,0.0,999,999,99
3021,1,29,21,0,*?*?*?*?*?*?*?*?*?*?*?*?*?*?*?*?*?*?*?*?*?*?,6.9,7.0,100,100350,0,-0,310,0.0,-0.0,0.0,0,0,0,0,230,12.9,10,5,9999,99999,9,999999999,0.0,999,999,99
3021,1,29,22,0,*?*?*?*?*?*?*?*?*?*?*?*?*?*?*?*?*?*?*?*?*?*?,7.0,7.0,100,100350,0,-0,310,0.0,-0.0,0.0,0,0,0,0,230,15.5,10,5,9999,99999,9,999999999,0.4,999,999,99
3021,1,29,23,0,*?*?*?*?*?*?*?*?*?*?*?*?*?*?*?*?*?*?*?*?*?*?,7.0,7.0,100,100350,0,-0,310,0.0,-0.0,0.0,0,0,0,0,230,17.0,10,5,9999,99999,9,999999999,0.0,999,999,99
3021,1,29,24,0,*?*?*?*?*?*?*?*?*?*?*?*?*?*?*?*?*?*?*?*?*?*?,5.8,3.6,91,100350,0,-0,306,0.0,-0.0,0.0,0,0,0,0,240,4.1,10,5,9999,99999,9,999999999,0.0,999,999,99
3021,1,30,1,0,*?*?*?*?*?*?*?*?*?*?*?*?*?*?*?*?*?*?*?*?*?*?,7.6,6.2,91,100844,0,-0,313,0.0,-0.0,0.0,0,0,0,0,233,3.1,10,5,9999,99999,9,999999999,0.3,999,999,99
3021,1,30,2,0,*?*?*?*?*?*?*?*?*?*?*?*?*?*?*?*?*?*?*?*?*?*?,7.9,5.9,87,100844,0,-0,314,0.0,-0.0,0.0,0,0,0,0,237,3.6,10,5,9999,99999,9,999999999,0.0,999,999,99
3021,1,30,3,0,*?*?*?*?*?*?*?*?*?*?*?*?*?*?*?*?*?*?*?*?*?*?,7.6,5.3,85,100844,0,-0,313,0.0,-0.0,0.0,0,0,0,0,240,3.1,10,5,9999,99999,9,999999999,0.0,999,999,99
3021,1,30,4,0,*?*?*?*?*?*?*?*?*?*?*?*?*?*?*?*?*?*?*?*?*?*?,7.1,4.6,84,100844,0,-0,311,0.0,-0.0,0.0,0,0,0,0,243,2.6,10,5,9999,99999,9,999999999,0.0,999,999,99
3021,1,30,5,0,*?*?*?*?*?*?*?*?*?*?*?*?*?*?*?*?*?*?*?*?*?*?,6.4,3.2,79,100844,0,-0,308,0.0,-0.0,0.0,0,0,0,0,247,4.1,10,5,9999,99999,9,999999999,0.0,999,999,99
3021,1,30,6,0,*?*?*?*?*?*?*?*?*?*?*?*?*?*?*?*?*?*?*?*?*?*?,7.0,2.5,72,100844,0,-0,311,0.0,-0.0,0.0,0,0,0,0,250,6.2,10,5,9999,99999,9,999999999,0.0,999,999,99
3021,1,30,7,0,*?*?*?*?*?*?*?*?*?*?*?*?*?*?*?*?*?*?*?*?*?*?,7.5,3.0,72,100844,0,-0,313,0.0,-0.0,0.0,0,0,0,0,253,7.7,10,5,9999,99999,9,999999999,0.0,999,999,99
3021,1,30,8,0,*?*?*?*?*?*?*?*?*?*?*?*?*?*?*?*?*?*?*?*?*?*?,7.5,3.8,77,100844,120,1405,313,9.3,0.0,9.3,1133,-0,1132,368,257,9.8,10,5,9999,99999,9,999999999,0.0,999,999,99
3021,1,30,9,0,*?*?*?*?*?*?*?*?*?*?*?*?*?*?*?*?*?*?*?*?*?*?,7.4,3.9,78,100844,289,1408,308,73.3,47.5,63.6,8094,3755,7472,1369,260,12.4,9,5,9999,99999,9,999999999,0.7,999,999,99
3021,1,30,10,0,*?*?*?*?*?*?*?*?*?*?*?*?*?*?*?*?*?*?*?*?*?*?,9.1,4.6,74,100844,415,1406,311,154.0,131.5,115.2,16795,11888,13228,2568,263,11.8,8,4,9999,99999,9,999999999,0.5,999,999,99
3021,1,30,11,0,*?*?*?*?*?*?*?*?*?*?*?*?*?*?*?*?*?*?*?*?*?*?,10.6,5.9,73,100844,491,1408,318,188.0,135.8,140.6,20497,12932,16044,3210,267,13.9,8,4,9999,99999,9,999999999,0.0,999,999,99
3021,1,30,12,0,*?*?*?*?*?*?*?*?*?*?*?*?*?*?*?*?*?*?*?*?*?*?,11.6,7.3,75,100844,511,1408,323,196.9,136.8,147.3,21465,13152,16779,3384,270,15.5,8,4,9999,99999,9,999999999,0.0,999,999,99
3021,1,30,13,0,*?*?*?*?*?*?*?*?*?*?*?*?*?*?*?*?*?*?*?*?*?*?,11.6,7.7,77,100844,473,1407,323,180.0,134.9,134.6,19619,12717,15376,3055,270,16.0,8,4,9999,99999,9,999999999,0.0,999,999,99
3021,1,30,14,0,*?*?*?*?*?*?*?*?*?*?*?*?*?*?*?*?*?*?*?*?*?*?,11.6,7.6,76,100844,381,1408,323,138.5,129.0,103.6,15105,11355,11915,2286,270,17.0,8,4,9999,99999,9,999999999,0.0,999,999,99
3021,1,30,15,0,*?*?*?*?*?*?*?*?*?*?*?*?*?*?*?*?*?*?*?*?*?*?,11.7,6.9,71,100844,240,1407,327,56.8,44.3,49.2,6287,3236,5819,1048,270,16.0,9,5,9999,99999,9,999999999,0.0,999,999,99
3021,1,30,16,0,*?*?*?*?*?*?*?*?*?*?*?*?*?*?*?*?*?*?*?*?*?*?,11.7,7.4,74,100844,61,1417,331,0.0,0.0,0.0,0,0,0,0,270,16.0,10,5,9999,99999,9,999999999,0.0,999,999,99
3021,1,30,17,0,*?*?*?*?*?*?*?*?*?*?*?*?*?*?*?*?*?*?*?*?*?*?,10.9,7.3,78,100844,0,-0,328,0.0,-0.0,0.0,0,0,0,0,270,10.3,10,5,9999,99999,9,999999999,0.0,999,999,99
3021,1,30,18,0,*?*?*?*?*?*?*?*?*?*?*?*?*?*?*?*?*?*?*?*?*?*?,9.8,5.6,75,100844,0,-0,323,0.0,-0.0,0.0,0,0,0,0,270,11.3,10,5,9999,99999,9,999999999,0.0,999,999,99
3021,1,30,19,0,*?*?*?*?*?*?*?*?*?*?*?*?*?*?*?*?*?*?*?*?*?*?,9.4,5.5,76,100844,0,-0,321,0.0,-0.0,0.0,0,0,0,0,265,11.8,10,5,9999,99999,9,999999999,0.0,999,999,99
3021,1,30,20,0,*?*?*?*?*?*?*?*?*?*?*?*?*?*?*?*?*?*?*?*?*?*?,9.1,5.5,77,100844,0,-0,320,0.0,-0.0,0.0,0,0,0,0,260,10.8,10,5,9999,99999,9,999999999,0.0,999,999,99
3021,1,30,21,0,*?*?*?*?*?*?*?*?*?*?*?*?*?*?*?*?*?*?*?*?*?*?,9.6,4.8,72,100844,0,-0,322,0.0,-0.0,0.0,0,0,0,0,255,12.9,10,5,9999,99999,9,999999999,0.0,999,999,99
3021,1,30,22,0,*?*?*?*?*?*?*?*?*?*?*?*?*?*?*?*?*?*?*?*?*?*?,8.4,4.8,78,100844,0,-0,317,0.0,-0.0,0.0,0,0,0,0,250,15.5,10,5,9999,99999,9,999999999,0.0,999,999,99
3021,1,30,23,0,*?*?*?*?*?*?*?*?*?*?*?*?*?*?*?*?*?*?*?*?*?*?,8.3,3.9,74,100844,0,-0,317,0.0,-0.0,0.0,0,0,0,0,245,17.0,10,5,9999,99999,9,999999999,0.0,999,999,99
3021,1,30,24,0,*?*?*?*?*?*?*?*?*?*?*?*?*?*?*?*?*?*?*?*?*?*?,7.0,6.6,97,100844,0,-0,310,0.0,-0.0,0.0,0,0,0,0,230,4.1,10,5,9999,99999,9,999999999,0.7,999,999,99
3021,1,31,1,0,*?*?*?*?*?*?*?*?*?*?*?*?*?*?*?*?*?*?*?*?*?*?,8.1,6.4,89,101334,0,-0,315,0.0,-0.0,0.0,0,0,0,0,240,3.1,10,5,9999,99999,9,999999999,0.0,999,999,99
3021,1,31,2,0,*?*?*?*?*?*?*?*?*?*?*?*?*?*?*?*?*?*?*?*?*?*?,7.9,7.3,96,101334,0,-0,314,0.0,-0.0,0.0,0,0,0,0,240,3.6,10,5,9999,99999,9,999999999,0.0,999,999,99
3021,1,31,3,0,*?*?*?*?*?*?*?*?*?*?*?*?*?*?*?*?*?*?*?*?*?*?,7.5,7.0,97,101334,0,-0,312,0.0,-0.0,0.0,0,0,0,0,240,3.1,10,5,9999,99999,9,999999999,0.0,999,999,99
3021,1,31,4,0,*?*?*?*?*?*?*?*?*?*?*?*?*?*?*?*?*?*?*?*?*?*?,7.1,5.3,88,101334,0,-0,311,0.0,-0.0,0.0,0,0,0,0,240,2.6,10,5,9999,99999,9,999999999,0.0,999,999,99
3021,1,31,5,0,*?*?*?*?*?*?*?*?*?*?*?*?*?*?*?*?*?*?*?*?*?*?,7.0,5.5,90,101334,0,-0,310,0.0,-0.0,0.0,0,0,0,0,240,4.1,10,5,9999,99999,9,999999999,0.0,999,999,99
3021,1,31,6,0,*?*?*?*?*?*?*?*?*?*?*?*?*?*?*?*?*?*?*?*?*?*?,6.9,5.5,91,101334,0,-0,310,0.0,-0.0,0.0,0,0,0,0,240,6.2,10,5,9999,99999,9,999999999,0.0,999,999,99
3021,1,31,7,0,*?*?*?*?*?*?*?*?*?*?*?*?*?*?*?*?*?*?*?*?*?*?,6.4,5.0,90,101334,0,-0,308,0.0,-0.0,0.0,0,0,0,0,245,7.7,10,5,9999,99999,9,999999999,0.0,999,999,99
3021,1,31,8,0,*?*?*?*?*?*?*?*?*?*?*?*?*?*?*?*?*?*?*?*?*?*?,5.9,3.9,87,101334,126,1412,301,17.9,26.7,15.5,2050,1412,1922,322,250,9.8,9,5,9999,99999,9,999999999,0.0,999,999,99
3021,1,31,9,0,*?*?*?*?*?*?*?*?*?*?*?*?*?*?*?*?*?*?*?*?*?*?,7.4,5.5,87,101334,295,1410,312,43.3,0.0,43.3,5061,0,5071,1707,255,12.4,10,5,9999,99999,9,999999999,0.0,999,999,99
3021,1,31,10,0,*?*?*?*?*?*?*?*?*?*?*?*?*?*?*?*?*?*?*?*?*?*?,8.9,6.2,84,101334,421,1406,315,118.3,52.5,102.5,12982,4750,11589,2786,260,11.8,9,5,9999,99999,9,999999999,0.0,999,999,99
3021,1,31,11,0,*?*?*?*?*?*?*?*?*?*?*?*?*?*?*?*?*?*?*?*?*?*?,11.0,7.1,77,101334,497,1407,320,190.8,136.1,142.7,20803,13003,16276,3265,265,13.9,8,4,9999,99999,9,999999999,0.0,999,999,99
3021,1,31,12,0,*?*?*?*?*?*?*?*?*?*?*?*?*?*?*?*?*?*?*?*?*?*?,12.4,7.4,72,101334,517,1407,327,199.8,137.0,149.4,21779,13221,17018,3441,270,15.5,8,4,9999,99999,9,999999999,0.0,999,999,99
3021,1,31,13,0,*?*?*?*?*?*?*?*?*?*?*?*?*?*?*?*?*?*?*?*?*?*?,12.2,7.3,72,101334,480,1409,321,216.2,226.5,139.0,22900,21335,15981,2843,267,16.0,7,4,9999,99999,9,999999999,0.0,999,999,99
3021,1,31,14,0,*?*?*?*?*?*?*?*?*?*?*?*?*?*?*?*?*?*?*?*?*?*?,12.3,6.7,69,101334,387,1406,326,141.4,129.5,105.8,15420,11467,12158,2339,263,17.0,8,4,9999,99999,9,999999999,0.0,999,999,99
3021,1,31,15,0,*?*?*?*?*?*?*?*?*?*?*?*?*?*?*?*?*?*?*?*?*?*?,12.5,6.4,67,101334,246,1405,318,102.4,261.9,56.5,10690,18366,7482,1020,260,16.0,6,3,9999,99999,9,999999999,0.0,999,999,99
3021,1,31,16,0,*?*?*?*?*?*?*?*?*?*?*?*?*?*?*?*?*?*?*?*?*?*?,12.3,6.4,67,101334,67,1412,326,0.0,0.0,0.0,0,0,0,0,257,16.0,8,4,9999,99999,9,999999999,0.0,999,999,99
3021,1,31,17,0,*?*?*?*?*?*?*?*?*?*?*?*?*?*?*?*?*?*?*?*?*?*?,11.2,7.3,77,101334,0,-0,329,0.0,-0.0,0.0,0,0,0,0,253,10.3,10,5,9999,99999,9,999999999,1.4,999,999,99
3021,1,31,18,0,*?*?*?*?*?*?*?*?*?*?*?*?*?*?*?*?*?*?*?*?*?*?,10.3,7.4,82,101334,0,-0,325,0.0,-0.0,0.0,0,0,0,0,250,11.3,10,5,9999,99999,9,999999999,2.1,999,999,99
3021,1,31,19,0,*?*?*?*?*?*?*?*?*?*?*?*?*?*?*?*?*?*?*?*?*?*?,9.8,6.6,80,101334,0,-0,323,0.0,-0.0,0.0,0,0,0,0,247,11.8,10,5,9999,99999,9,999999999,2.5,999,999,99
3021,1,31,20,0,*?*?*?*?*?*?*?*?*?*?*?*?*?*?*?*?*?*?*?*?*?*?,9.1,6.7,85,101334,0,-0,320,0.0,-0.0,0.0,0,0,0,0,243,10.8,10,5,9999,99999,9,999999999,2.3,999,999,99
3021,1,31,21,0,*?*?*?*?*?*?*?*?*?*?*?*?*?*?*?*?*?*?*?*?*?*?,9.2,6.9,85,101334,0,-0,320,0.0,-0.0,0.0,0,0,0,0,240,12.9,10,5,9999,99999,9,999999999,0.9,999,999,99
3021,1,31,22,0,*?*?*?*?*?*?*?*?*?*?*?*?*?*?*?*?*?*?*?*?*?*?,8.9,7.0,88,101334,0,-0,319,0.0,-0.0,0.0,0,0,0,0,237,15.5,10,5,9999,99999,9,999999999,0.8,999,999,99
3021,1,31,23,0,*?*?*?*?*?*?*?*?*?*?*?*?*?*?*?*?*?*?*?*?*?*?,7.1,6.1,94,101334,0,-0,311,0.0,-0.0,0.0,0,0,0,0,233,17.0,10,5,9999,99999,9,999999999,1.0,999,999,99
3021,1,31,24,0,*?*?*?*?*?*?*?*?*?*?*?*?*?*?*?*?*?*?*?*?*?*?,8.2,5.3,81,101334,0,-0,316,0.0,-0.0,0.0,0,0,0,0,240,4.1,10,5,9999,99999,9,999999999,0.0,999,999,99
3021,2,1,1,0,*?*?*?*?*?*?*?*?*?*?*?*?*?*?*?*?*?*?*?*?*?*?,2.6,1.3,92,100304,0,-0,292,0.0,-0.0,0.0,0,0,0,0,220,3.1,10,5,9999,99999,9,999999999,0.0,999,999,99
3021,2,1,2,0,*?*?*?*?*?*?*?*?*?*?*?*?*?*?*?*?*?*?*?*?*?*?,0.2,-1.5,88,100304,0,-0,282,0.0,-0.0,0.0,0,0,0,0,210,3.6,10,5,9999,99999,9,999999999,1.3,999,999,99
3021,2,1,3,0,*?*?*?*?*?*?*?*?*?*?*?*?*?*?*?*?*?*?*?*?*?*?,1.1,0.2,93,100304,0,-0,286,0.0,-0.0,0.0,0,0,0,0,200,3.1,10,5,9999,99999,9,999999999,1.7,999,999,99
3021,2,1,4,0,*?*?*?*?*?*?*?*?*?*?*?*?*?*?*?*?*?*?*?*?*?*?,0.5,-0.2,95,100304,0,-0,284,0.0,-0.0,0.0,0,0,0,0,190,2.6,10,5,9999,99999,9,999999999,0.4,999,999,99
3021,2,1,5,0,*?*?*?*?*?*?*?*?*?*?*?*?*?*?*?*?*?*?*?*?*?*?,0.3,-0.8,91,100304,0,-0,283,0.0,-0.0,0.0,0,0,0,0,180,4.1,10,5,9999,99999,9,999999999,0.0,999,999,99
3021,2,1,6,0,*?*?*?*?*?*?*?*?*?*?*?*?*?*?*?*?*?*?*?*?*?*?,-0.0,-1.1,93,100304,0,-0,282,0.0,-0.0,0.0,0,0,0,0,170,6.2,10,5,9999,99999,9,999999999,0.0,999,999,99
3021,2,1,7,0,*?*?*?*?*?*?*?*?*?*?*?*?*?*?*?*?*?*?*?*?*?*?,-0.2,-0.8,95,100304,0,-0,281,0.0,-0.0,0.0,0,0,0,0,193,7.7,10,5,9999,99999,9,999999999,0.0,999,999,99
3021,2,1,8,0,*?*?*?*?*?*?*?*?*?*?*?*?*?*?*?*?*?*?*?*?*?*?,0.4,-0.0,98,100304,131,1407,283,11.4,0.0,11.4,1377,-0,1377,448,217,9.8,10,5,9999,99999,9,999999999,0.0,999,999,99
3021,2,1,9,0,*?*?*?*?*?*?*?*?*?*?*?*?*?*?*?*?*?*?*?*?*?*?,1.0,1.0,100,100304,300,1406,285,44.5,0.0,44.5,5191,0,5202,1753,240,12.4,10,5,9999,99999,9,999999999,0.0,999,999,99
3021,2,1,10,0,*?*?*?*?*?*?*?*?*?*?*?*?*?*?*?*?*?*?*?*?*?*?,2.0,1.7,99,100304,427,1406,290,69.3,0.0,69.3,8097,0,8118,2838,263,11.8,10,5,9999,99999,9,999999999,0.0,999,999,99
3021,2,1,11,0,*?*?*?*?*?*?*?*?*?*?*?*?*?*?*?*?*?*?*?*?*?*?,3.9,2.7,93,100304,503,1406,297,84.1,0.0,84.1,9861,0,9890,3538,287,13.9,10,5,9999,99999,9,999999999,0.0,999,999,99
3021,2,1,12,0,*?*?*?*?*?*?*?*?*?*?*?*?*?*?*?*?*?*?*?*?*?*?,4.5,1.5,81,100304,523,1406,300,88.1,0.0,88.1,10329,0,10360,3728,310,15.5,10,5,9999,99999,9,999999999,0.0,999,999,99
3021,2,1,13,0,*?*?*?*?*?*?*?*?*?*?*?*?*?*?*?*?*?*?*?*?*?*?,4.5,1.9,83,100304,486,1407,300,80.8,0.0,80.8,9458,0,9484,3376,303,16.0,10,5,9999,99999,9,999999999,0.0,999,999,99
3021,2,1,14,0,*?*?*?*?*?*?*?*?*?*?*?*?*?*?*?*?*?*?*?*?*?*?,4.7,1.3,78,100304,394,1408,301,62.7,0.0,62.7,7325,0,7343,2542,297,17.0,10,5,9999,99999,9,999999999,0.0,999,999,99
3021,2,1,15,0,*?*?*?*?*?*?*?*?*?*?*?*?*?*?*?*?*?*?*?*?*?*?,4.3,1.0,80,100304,253,1408,299,35.2,0.0,35.2,4119,0,4126,1374,290,16.0,10,5,9999,99999,9,999999999,0.0,999,999,99
3021,2,1,16,0,*?*?*?*?*?*?*?*?*?*?*?*?*?*?*?*?*?*?*?*?*?*?,4.6,1.5,81,100304,73,1407,301,0.1,0.0,0.1,9,-0,9,2,283,16.0,10,5,9999,99999,9,999999999,0.0,999,999,99
3021,2,1,17,0,*?*?*?*?*?*?*?*?*?*?*?*?*?*?*?*?*?*?*?*?*?*?,4.0,0.8,80,100304,0,-0,298,0.0,-0.0,0.0,0,0,0,0,277,10.3,10,5,9999,99999,9,999999999,0.0,999,999,99
3021,2,1,18,0,*?*?*?*?*?*?*?*?*?*?*?*?*?*?*?*?*?*?*?*?*?*?,3.3,0.4,81,100304,0,-0,295,0.0,-0.0,0.0,0,0,0,0,270,11.3,10,5,9999,99999,9,999999999,0.0,999,999,99
3021,2,1,19,0,*?*?*?*?*?*?*?*?*?*?*?*?*?*?*?*?*?*?*?*?*?*?,2.3,2.1,99,100304,0,-0,291,0.0,-0.0,0.0,0,0,0,0,283,11.8,10,5,9999,99999,9,999999999,0.0,999,999,99
3021,2,1,20,0,*?*?*?*?*?*?*?*?*?*?*?*?*?*?*?*?*?*?*?*?*?*?,3.1,2.9,98,100304,0,-0,294,0.0,-0.0,0.0,0,0,0,0,297,10.8,10,5,9999,99999,9,999999999,0.0,999,999,99
3021,2,1,21,0,*?*?*?*?*?*?*?*?*?*?*?*?*?*?*?*?*?*?*?*?*?*?,0.9,0.8,100,100304,0,-0,285,0.0,-0.0,0.0,0,0,0,0,310,12.9,10,5,9999,99999,9,999999999,0.0,999,999,99
3021,2,1,22,0,*?*?*?*?*?*?*?*?*?*?*?*?*?*?*?*?*?*?*?*?*?*?,1.5,1.5,100,100304,0,-0,287,0.0,-0.0,0.0,0,0,0,0,323,15.5,10,5,9999,99999,9,999999999,0.0,999,999,99
3021,2,1,23,0,*?*?*?*?*?*?*?*?*?*?*?*?*?*?*?*?*?*?*?*?*?*?,2.1,1.3,94,100304,0,-0,290,0.0,-0.0,0.0,0,0,0,0,337,17.0,10,5,9999,99999,9,999999999,0.0,999,999,99
3021,2,1,24,0,*?*?*?*?*?*?*?*?*?*?*?*?*?*?*?*?*?*?*?*?*?*?,5.3,3.9,91,100304,0,-0,303,0.0,-0.0,0.0,0,0,0,0,230,4.1,10,5,9999,99999,9,999999999,0.6,999,999,99
3021,2,2,1,0,*?*?*?*?*?*?*?*?*?*?*?*?*?*?*?*?*?*?*?*?*?*?,3.1,1.9,92,101748,0,-0,294,0.0,-0.0,0.0,0,0,0,0,348,3.1,10,5,9999,99999,9,999999999,0.6,999,999,99
3021,2,2,2,0,*?*?*?*?*?*?*?*?*?*?*?*?*?*?*?*?*?*?*?*?*?*?,3.2,2.3,94,101748,0,-0,294,0.0,-0.0,0.0,0,0,0,0,347,3.6,10,5,9999,99999,9,999999999,0.1,999,999,99
3021,2,2,3,0,*?*?*?*?*?*?*?*?*?*?*?*?*?*?*?*?*?*?*?*?*?*?,4.1,2.3,88,101748,0,-0,298,0.0,-0.0,0.0,0,0,0,0,345,3.1,10,5,9999,99999,9,999999999,0.2,999,999,99
3021,2,2,4,0,*?*?*?*?*?*?*?*?*?*?*?*?*?*?*?*?*?*?*?*?*?*?,3.7,1.5,86,101748,0,-0,297,0.0,-0.0,0.0,0,0,0,0,343,2.6,10,5,9999,99999,9,999999999,0.1,999,999,99
3021,2,2,5,0,*?*?*?*?*?*?*?*?*?*?*?*?*?*?*?*?*?*?*?*?*?*?,3.0,1.0,87,101748,0,-0,294,0.0,-0.0,0.0,0,0,0,0,342,4.1,10,5,9999,99999,9,999999999,0.3,999,999,99
3021,2,2,6,0,*?*?*?*?*?*?*?*?*?*?*?*?*?*?*?*?*?*?*?*?*?*?,2.9,-0.2,79,101748,0,-0,294,0.0,-0.0,0.0,0,0,0,0,340,6.2,10,5,9999,99999,9,999999999,2.2,999,999,99
3021,2,2,7,0,*?*?*?*?*?*?*?*?*?*?*?*?*?*?*?*?*?*?*?*?*?*?,2.6,0.8,88,101748,0,-0,292,0.0,-0.0,0.0,0,0,0,0,342,7.7,10,5,9999,99999,9,999999999,0.9,999,999,99
3021,2,2,8,0,*?*?*?*?*?*?*?*?*?*?*?*?*?*?*?*?*?*?*?*?*?*?,2.9,0.4,84,101748,137,1411,294,12.5,0.0,12.5,1503,-0,1504,490,343,9.8,10,5,9999,99999,9,999999999,0.1,999,999,99
3021,2,2,9,0,*?*?*?*?*?*?*?*?*?*?*?*?*?*?*?*?*?*?*?*?*?*?,3.0,1.0,87,101748,306,1406,294,45.6,0.0,45.6,5325,0,5336,1801,345,12.4,10,5,9999,99999,9,999999999,0.5,999,999,99
3021,2,2,10,0,*?*?*?*?*?*?*?*?*?*?*?*?*?*?*?*?*?*?*?*?*?*?,3.7,1.7,87,101748,433,1405,297,70.5,0.0,70.5,8239,0,8261,2894,347,11.8,10,5,9999,99999,9,999999999,0.2,999,999,99
3021,2,2,11,0,*?*?*?*?*?*?*?*?*?*?*?*?*?*?*?*?*?*?*?*?*?*?,4.7,2.9,88,101748,510,1407,301,85.4,0.0,85.4,10013,0,10042,3599,348,13.9,10,5,9999,99999,9,999999999,0.0,999,999,99
3021,2,2,12,0,*?*?*?*?*?*?*?*?*?*?*?*?*?*?*?*?*?*?*?*?*?*?,4.9,4.1,95,101748,530,1407,301,89.4,0.0,89.4,10482,0,10514,3792,350,15.5,10,5,9999,99999,9,999999999,0.4,999,999,99
3021,2,2,13,0,*?*?*?*?*?*?*?*?*?*?*?*?*?*?*?*?*?*?*?*?*?*?,5.5,4.6,94,101748,493,1408,304,82.1,0.0,82.1,9612,0,9640,3438,347,16.0,10,5,9999,99999,9,999999999,0.3,999,999,99
3021,2,2,14,0,*?*?*?*?*?*?*?*?*?*?*?*?*?*?*?*?*?*?*?*?*?*?,5.2,5.3,100,101748,400,1406,303,64.0,0.0,64.0,7477,0,7496,2600,343,17.0,10,5,9999,99999,9,999999999,0.0,999,999,99
3021,2,2,15,0,*?*?*?*?*?*?*?*?*?*?*?*?*?*?*?*?*?*?*?*?*?*?,5.4,5.3,100,101748,259,1405,303,36.5,0.0,36.5,4265,0,4273,1425,340,16.0,10,5,9999,99999,9,999999999,0.0,999,999,99
3021,2,2,16,0,*?*?*?*?*?*?*?*?*?*?*?*?*?*?*?*?*?*?*?*?*?*?,5.5,4.5,93,101748,79,1402,304,1.3,0.0,1.3,176,-0,175,53,337,16.0,10,5,9999,99999,9,999999999,0.3,999,999,99
3021,2,2,17,0,*?*?*?*?*?*?*?*?*?*?*?*?*?*?*?*?*?*?*?*?*?*?,5.4,3.9,90,101748,0,-0,304,0.0,-0.0,0.0,0,0,0,0,333,10.3,10,5,9999,99999,9,999999999,0.0,999,999,99
3021,2,2,18,0,*?*?*?*?*?*?*?*?*?*?*?*?*?*?*?*?*?*?*?*?*?*?,4.6,3.4,92,101748,0,-0,300,0.0,-0.0,0.0,0,0,0,0,330,11.3,10,5,9999,99999,9,999999999,0.0,999,999,99
3021,2,2,19,0,*?*?*?*?*?*?*?*?*?*?*?*?*?*?*?*?*?*?*?*?*?*?,4.5,2.5,87,101748,0,-0,300,0.0,-0.0,0.0,0,0,0,0,327,11.8,10,5,9999,99999,9,999999999,0.0,999,999,99
3021,2,2,20,0,*?*?*?*?*?*?*?*?*?*?*?*?*?*?*?*?*?*?*?*?*?*?,3.8,3.6,98,101748,0,-0,297,0.0,-0.0,0.0,0,0,0,0,323,10.8,10,5,9999,99999,9,999999999,0.0,999,999,99
3021,2,2,21,0,*?*?*?*?*?*?*?*?*?*?*?*?*?*?*?*?*?*?*?*?*?*?,3.5,1.9,89,101748,0,-0,296,0.0,-0.0,0.0,0,0,0,0,320,12.9,10,5,9999,99999,9,999999999,0.0,999,999,99
3021,2,2,22,0,*?*?*?*?*?*?*?*?*?*?*?*?*?*?*?*?*?*?*?*?*?*?,4.0,1.7,85,101748,0,-0,298,0.0,-0.0,0.0,0,0,0,0,317,15.5,10,5,9999,99999,9,999999999,0.0,999,999,99
3021,2,2,23,0,*?*?*?*?*?*?*?*?*?*?*?*?*?*?*?*?*?*?*?*?*?*?,4.6,2.5,86,101748,0,-0,300,0.0,-0.0,0.0,0,0,0,0,313,17.0,10,5,9999,99999,9,999999999,0.0,999,999,99
3021,2,2,24,0,*?*?*?*?*?*?*?*?*?*?*?*?*?*?*?*?*?*?*?*?*?*?,2.6,1.5,92,101748,0,-0,292,0.0,-0.0,0.0,0,0,0,0,350,4.1,10,5,9999,99999,9,999999999,0.0,999,999,99
3021,2,3,1,0,*?*?*?*?*?*?*?*?*?*?*?*?*?*?*?*?*?*?*?*?*?*?,5.5,3.4,85,102007,0,-0,304,0.0,-0.0,0.0,0,0,0,0,295,3.1,10,5,9999,99999,9,999999999,0.3,999,999,99
3021,2,3,2,0,*?*?*?*?*?*?*?*?*?*?*?*?*?*?*?*?*?*?*?*?*?*?,5.6,3.8,87,102007,0,-0,305,0.0,-0.0,0.0,0,0,0,0,280,3.6,10,5,9999,99999,9,999999999,0.0,999,999,99
3021,2,3,3,0,*?*?*?*?*?*?*?*?*?*?*?*?*?*?*?*?*?*?*?*?*?*?,5.6,4.6,93,102007,0,-0,304,0.0,-0.0,0.0,0,0,0,0,265,3.1,10,5,9999,99999,9,999999999,0.0,999,999,99
3021,2,3,4,0,*?*?*?*?*?*?*?*?*?*?*?*?*?*?*?*?*?*?*?*?*?*?,5.4,4.1,91,102007,0,-0,304,0.0,-0.0,0.0,0,0,0,0,250,2.6,10,5,9999,99999,9,999999999,0.0,999,999,99
3021,2,3,5,0,*?*?*?*?*?*?*?*?*?*?*?*?*?*?*?*?*?*?*?*?*?*?,5.2,3.9,91,102007,0,-0,303,0.0,-0.0,0.0,0,0,0,0,235,4.1,10,5,9999,99999,9,999999999,0.0,999,999,99
3021,2,3,6,0,*?*?*?*?*?*?*?*?*?*?*?*?*?*?*?*?*?*?*?*?*?*?,5.3,2.1,80,102007,0,-0,304,0.0,-0.0,0.0,0,0,0,0,220,6.2,10,5,9999,99999,9,999999999,0.0,999,999,99
3021,2,3,7,0,*?*?*?*?*?*?*?*?*?*?*?*?*?*?*?*?*?*?*?*?*?*?,5.3,2.5,82,102007,0,-0,304,0.0,-0.0,0.0,0,0,0,0,225,7.7,10,5,9999,99999,9,999999999,0.0,999,999,99
3021,2,3,8,0,*?*?*?*?*?*?*?*?*?*?*?*?*?*?*?*?*?*?*?*?*?*?,5.4,2.3,80,102007,142,1404,299,23.6,31.1,20.5,2674,1751,2500,426,230,9.8,9,5,9999,99999,9,999999999,0.0,999,999,99
3021,2,3,9,0,*?*?*?*?*?*?*?*?*?*?*?*?*?*?*?*?*?*?*?*?*?*?,6.6,2.9,77,102007,312,1406,304,81.3,48.7,70.5,8921,4063,7987,1845,235,12.4,9,5,9999,99999,9,999999999,0.0,999,999,99
3021,2,3,10,0,*?*?*?*?*?*?*?*?*?*?*?*?*?*?*?*?*?*?*?*?*?*?,6.6,3.4,80,102007,440,1408,304,124.6,53.0,108.0,13680,4841,12207,2958,240,11.8,9,5,9999,99999,9,999999999,0.0,999,999,99
3021,2,3,11,0,*?*?*?*?*?*?*?*?*?*?*?*?*?*?*?*?*?*?*?*?*?*?,7.5,4.3,80,102007,516,1406,313,86.7,0.0,86.7,10165,0,10195,3661,245,13.9,10,5,9999,99999,9,999999999,0.1,999,999,99
3021,2,3,12,0,*?*?*?*?*?*?*?*?*?*?*?*?*?*?*?*?*?*?*?*?*?*?,7.3,3.9,80,102007,536,1405,312,90.7,0.0,90.7,10640,0,10672,3855,250,15.5,10,5,9999,99999,9,999999999,0.0,999,999,99
3021,2,3,13,0,*?*?*?*?*?*?*?*?*?*?*?*?*?*?*?*?*?*?*?*?*?*?,7.6,4.5,80,102007,499,1406,313,83.4,0.0,83.4,9769,0,9798,3501,257,16.0,10,5,9999,99999,9,999999999,0.0,999,999,99
3021,2,3,14,0,*?*?*?*?*?*?*?*?*?*?*?*?*?*?*?*?*?*?*?*?*?*?,7.7,5.0,83,102007,407,1407,314,65.3,0.0,65.3,7632,0,7651,2659,263,17.0,10,5,9999,99999,9,999999999,0.0,999,999,99
3021,2,3,15,0,*?*?*?*?*?*?*?*?*?*?*?*?*?*?*?*?*?*?*?*?*?*?,7.6,5.9,88,102007,266,1407,313,37.8,0.0,37.8,4414,0,4422,1477,270,16.0,10,5,9999,99999,9,999999999,0.0,999,999,99
3021,2,3,16,0,*?*?*?*?*?*?*?*?*?*?*?*?*?*?*?*?*?*?*?*?*?*?,7.5,5.3,85,102007,86,1413,313,2.5,0.0,2.5,332,-0,331,104,277,16.0,10,5,9999,99999,9,999999999,0.0,999,999,99
3021,2,3,17,0,*?*?*?*?*?*?*?*?*?*?*?*?*?*?*?*?*?*?*?*?*?*?,7.6,4.8,82,102007,0,-0,313,0.0,-0.0,0.0,0,0,0,0,283,10.3,10,5,9999,99999,9,999999999,0.5,999,999,99
3021,2,3,18,0,*?*?*?*?*?*?*?*?*?*?*?*?*?*?*?*?*?*?*?*?*?*?,7.2,4.1,80,102007,0,-0,312,0.0,-0.0,0.0,0,0,0,0,290,11.3,10,5,9999,99999,9,999999999,0.0,999,999,99
3021,2,3,19,0,*?*?*?*?*?*?*?*?*?*?*?*?*?*?*?*?*?*?*?*?*?*?,6.6,3.0,78,102007,0,-0,309,0.0,-0.0,0.0,0,0,0,0,288,11.8,10,5,9999,99999,9,999999999,0.0,999,999,99
3021,2,3,20,0,*?*?*?*?*?*?*?*?*?*?*?*?*?*?*?*?*?*?*?*?*?*?,6.4,2.7,77,102007,0,-0,308,0.0,-0.0,0.0,0,0,0,0,287,10.8,10,5,9999,99999,9,999999999,0.0,999,999,99
3021,2,3,21,0,*?*?*?*?*?*?*?*?*?*?*?*?*?*?*?*?*?*?*?*?*?*?,6.4,3.8,83,102007,0,-0,308,0.0,-0.0,0.0,0,0,0,0,285,12.9,10,5,9999,99999,9,999999999,0.0,999,999,99
3021,2,3,22,0,*?*?*?*?*?*?*?*?*?*?*?*?*?*?*?*?*?*?*?*?*?*?,5.9,3.0,82,102007,0,-0,306,0.0,-0.0,0.0,0,0,0,0,283,15.5,10,5,9999,99999,9,999999999,0.1,999,999,99
3021,2,3,23,0,*?*?*?*?*?*?*?*?*?*?*?*?*?*?*?*?*?*?*?*?*?*?,6.0,3.8,85,102007,0,-0,306,0.0,-0.0,0.0,0,0,0,0,282,17.0,10,5,9999,99999,9,999999999,0.0,999,999,99
3021,2,3,24,0,*?*?*?*?*?*?*?*?*?*?*?*?*?*?*?*?*?*?*?*?*?*?,5.2,2.9,85,102007,0,-0,303,0.0,-0.0,0.0,0,0,0,0,310,4.1,10,5,9999,99999,9,999999999,0.0,999,999,99
3021,2,4,1,0,*?*?*?*?*?*?*?*?*?*?*?*?*?*?*?*?*?*?*?*?*?*?,5.6,4.3,93,101435,0,-0,305,0.0,-0.0,0.0,0,0,0,0,282,3.1,10,5,9999,99999,9,999999999,0.4,999,999,99
3021,2,4,2,0,*?*?*?*?*?*?*?*?*?*?*?*?*?*?*?*?*?*?*?*?*?*?,5.6,4.6,95,101435,0,-0,304,0.0,-0.0,0.0,0,0,0,0,283,3.6,10,5,9999,99999,9,999999999,0.0,999,999,99
3021,2,4,3,0,*?*?*?*?*?*?*?*?*?*?*?*?*?*?*?*?*?*?*?*?*?*?,4.3,3.2,94,101435,0,-0,299,0.0,-0.0,0.0,0,0,0,0,285,3.1,10,5,9999,99999,9,999999999,0.0,999,999,99
3021,2,4,4,0,*?*?*?*?*?*?*?*?*?*?*?*?*?*?*?*?*?*?*?*?*?*?,4.6,3.9,97,101435,0,-0,300,0.0,-0.0,0.0,0,0,0,0,287,2.6,10,5,9999,99999,9,999999999,0.0,999,999,99
3021,2,4,5,0,*?*?*?*?*?*?*?*?*?*?*?*?*?*?*?*?*?*?*?*?*?*?,4.4,3.6,96,101435,0,-0,299,0.0,-0.0,0.0,0,0,0,0,288,4.1,10,5,9999,99999,9,999999999,0.0,999,999,99
3021,2,4,6,0,*?*?*?*?*?*?*?*?*?*?*?*?*?*?*?*?*?*?*?*?*?*?,4.5,4.1,99,101435,0,-0,300,0.0,-0.0,0.0,0,0,0,0,290,6.2,10,5,9999,99999,9,999999999,0.0,999,999,99
3021,2,4,7,0,*?*?*?*?*?*?*?*?*?*?*?*?*?*?*?*?*?*?*?*?*?*?,4.3,3.9,100,101435,0,-0,299,0.0,-0.0,0.0,0,0,0,0,290,7.7,10,5,9999,99999,9,999999999,0.0,999,999,99
3021,2,4,8,0,*?*?*?*?*?*?*?*?*?*?*?*?*?*?*?*?*?*?*?*?*?*?,4.3,3.9,100,101435,148,1405,299,14.7,0.0,14.7,1764,-0,1765,576,290,9.8,10,5,9999,99999,9,999999999,0.0,999,999,99
3021,2,4,9,0,*?*?*?*?*?*?*?*?*?*?*?*?*?*?*?*?*?*?*?*?*?*?,4.2,4.3,100,101435,318,1405,294,83.4,49.0,72.3,9152,4111,8191,1895,290,12.4,9,5,9999,99999,9,999999999,0.0,999,999,99
3021,2,4,10,0,*?*?*?*?*?*?*?*?*?*?*?*?*?*?*?*?*?*?*?*?*?*?,5.3,5.0,99,101435,446,1406,299,126.8,53.2,109.9,13921,4871,12421,3018,290,11.8,9,5,9999,99999,9,999999999,0.0,999,999,99
3021,2,4,11,0,*?*?*?*?*?*?*?*?*?*?*?*?*?*?*?*?*?*?*?*?*?*?,6.4,4.6,90,101435,523,1407,308,88.0,0.0,88.0,10322,0,10352,3725,290,13.9,10,5,9999,99999,9,999999999,0.0,999,999,99
3021,2,4,12,0,*?*?*?*?*?*?*?*?*?*?*?*?*?*?*?*?*?*?*?*?*?*?,6.2,3.8,85,101435,543,1406,307,92.0,0.0,92.0,10799,0,10832,3921,290,15.5,10,5,9999,99999,9,999999999,0.0,999,999,99
3021,2,4,13,0,*?*?*?*?*?*?*?*?*?*?*?*?*?*?*?*?*?*?*?*?*?*?,6.3,4.8,92,101435,506,1406,307,84.7,0.0,84.7,9929,0,9957,3565,287,16.0,10,5,9999,99999,9,999999999,0.0,999,999,99
3021,2,4,14,0,*?*?*?*?*?*?*?*?*?*?*?*?*?*?*?*?*?*?*?*?*?*?,6.7,4.3,86,101435,414,1408,309,66.7,0.0,66.7,7788,0,7808,2720,283,17.0,10,5,9999,99999,9,999999999,0.0,999,999,99
3021,2,4,15,0,*?*?*?*?*?*?*?*?*?*?*?*?*?*?*?*?*?*?*?*?*?*?,6.5,4.6,89,101435,272,1404,308,39.0,0.0,39.0,4564,0,4572,1529,280,16.0,10,5,9999,99999,9,999999999,0.0,999,999,99
3021,2,4,16,0,*?*?*?*?*?*?*?*?*?*?*?*?*?*?*?*?*?*?*?*?*?*?,6.5,6.1,98,101435,92,1406,308,3.8,0.0,3.8,484,-0,484,154,277,16.0,10,5,9999,99999,9,999999999,0.0,999,999,99
3021,2,4,17,0,*?*?*?*?*?*?*?*?*?*?*?*?*?*?*?*?*?*?*?*?*?*?,6.5,6.4,100,101435,0,-0,308,0.0,-0.0,0.0,0,0,0,0,273,10.3,10,5,9999,99999,9,999999999,0.0,999,999,99
3021,2,4,18,0,*?*?*?*?*?*?*?*?*?*?*?*?*?*?*?*?*?*?*?*?*?*?,6.7,6.6,100,101435,0,-0,309,0.0,-0.0,0.0,0,0,0,0,270,11.3,10,5,9999,99999,9,999999999,0.0,999,999,99
3021,2,4,19,0,*?*?*?*?*?*?*?*?*?*?*?*?*?*?*?*?*?*?*?*?*?*?,5.2,5.1,100,101435,0,-0,303,0.0,-0.0,0.0,0,0,0,0,265,11.8,10,5,9999,99999,9,999999999,0.0,999,999,99
3021,2,4,20,0,*?*?*?*?*?*?*?*?*?*?*?*?*?*?*?*?*?*?*?*?*?*?,5.4,5.5,100,101435,0,-0,303,0.0,-0.0,0.0,0,0,0,0,260,10.8,10,5,9999,99999,9,999999999,0.0,999,999,99
3021,2,4,21,0,*?*?*?*?*?*?*?*?*?*?*?*?*?*?*?*?*?*?*?*?*?*?,5.2,5.1,100,101435,0,-0,303,0.0,-0.0,0.0,0,0,0,0,255,12.9,10,5,9999,99999,9,999999999,0.0,999,999,99
3021,2,4,22,0,*?*?*?*?*?*?*?*?*?*?*?*?*?*?*?*?*?*?*?*?*?*?,4.8,4.8,100,101435,0,-0,301,0.0,-0.0,0.0,0,0,0,0,250,15.5,10,5,9999,99999,9,999999999,0.0,999,999,99
3021,2,4,23,0,*?*?*?*?*?*?*?*?*?*?*?*?*?*?*?*?*?*?*?*?*?*?,4.2,4.3,100,101435,0,-0,298,0.0,-0.0,0.0,0,0,0,0,245,17.0,10,5,9999,99999,9,999999999,0.0,999,999,99
3021,2,4,24,0,*?*?*?*?*?*?*?*?*?*?*?*?*?*?*?*?*?*?*?*?*?*?,6.1,3.9,88,101435,0,-0,307,0.0,-0.0,0.0,0,0,0,0,280,4.1,10,5,9999,99999,9,999999999,0.0,999,999,99
3021,2,5,1,0,*?*?*?*?*?*?*?*?*?*?*?*?*?*?*?*?*?*?*?*?*?*?,1.9,1.9,100,100215,0,-0,289,0.0,-0.0,0.0,0,0,0,0,243,3.1,10,5,9999,99999,9,999999999,0.0,999,999,99
3021,2,5,2,0,*?*?*?*?*?*?*?*?*?*?*?*?*?*?*?*?*?*?*?*?*?*?,0.7,0.6,100,100215,0,-0,284,0.0,-0.0,0.0,0,0,0,0,247,3.6,10,5,9999,99999,9,999999999,0.0,999,999,99
3021,2,5,3,0,*?*?*?*?*?*?*?*?*?*?*?*?*?*?*?*?*?*?*?*?*?*?,-0.9,-0.8,100,100215,0,-0,278,0.0,-0.0,0.0,0,0,0,0,250,3.1,10,5,9999,99999,9,999999999,0.0,999,999,99
3021,2,5,4,0,*?*?*?*?*?*?*?*?*?*?*?*?*?*?*?*?*?*?*?*?*?*?,-2.5,-2.7,100,100215,0,-0,272,0.0,-0.0,0.0,0,0,0,0,253,2.6,10,5,9999,99999,9,999999999,0.0,999,999,99
3021,2,5,5,0,*?*?*?*?*?*?*?*?*?*?*?*?*?*?*?*?*?*?*?*?*?*?,-1.8,-1.7,100,100215,0,-0,274,0.0,-0.0,0.0,0,0,0,0,257,4.1,10,5,9999,99999,9,999999999,0.0,999,999,99
3021,2,5,6,0,*?*?*?*?*?*?*?*?*?*?*?*?*?*?*?*?*?*?*?*?*?*?,-1.1,-1.1,100,100215,0,-0,277,0.0,-0.0,0.0,0,0,0,0,260,6.2,10,5,9999,99999,9,999999999,0.0,999,999,99
3021,2,5,7,0,*?*?*?*?*?*?*?*?*?*?*?*?*?*?*?*?*?*?*?*?*?*?,-0.5,-0.4,100,100215,0,-0,240,0.0,-0.0,0.0,0,0,0,0,263,7.7,2,1,9999,99999,9,999999999,0.0,999,999,99
3021,2,5,8,0,*?*?*?*?*?*?*?*?*?*?*?*?*?*?*?*?*?*?*?*?*?*?,-1.2,-1.7,97,100215,154,1405,226,54.9,350.6,16.5,5784,23007,2773,367,267,9.8,0,0,9999,99999,9,999999999,0.0,999,999,99
3021,2,5,9,0,*?*?*?*?*?*?*?*?*?*?*?*?*?*?*?*?*?*?*?*?*?*?,0.7,-1.1,87,100215,324,1404,234,169.8,515.0,50.9,17650,41892,7740,952,270,12.4,0,0,9999,99999,9,999999999,0.0,999,999,99
3021,2,5,10,0,*?*?*?*?*?*?*?*?*?*?*?*?*?*?*?*?*?*?*?*?*?*?,5.0,1.7,80,100215,452,1404,254,256.1,557.0,76.8,26594,50173,11229,1459,273,11.8,0,0,9999,99999,9,999999999,0.0,999,999,99
3021,2,5,11,0,*?*?*?*?*?*?*?*?*?*?*?*?*?*?*?*?*?*?*?*?*?*?,7.5,3.0,74,100215,529,1405,265,308.0,572.5,92.4,32012,53544,13242,1792,277,13.9,0,0,9999,99999,9,999999999,0.0,999,999,99
3021,2,5,12,0,*?*?*?*?*?*?*?*?*?*?*?*?*?*?*?*?*?*?*?*?*?*?,9.6,3.4,66,100215,550,1406,274,321.9,575.9,96.6,33466,54298,13770,1886,280,15.5,0,0,9999,99999,9,999999999,0.0,999,999,99
3021,2,5,13,0,*?*?*?*?*?*?*?*?*?*?*?*?*?*?*?*?*?*?*?*?*?*?,9.8,3.8,67,100215,513,1407,276,296.8,569.6,89.0,30838,52896,12815,1718,277,16.0,0,0,9999,99999,9,999999999,0.0,999,999,99
3021,2,5,14,0,*?*?*?*?*?*?*?*?*?*?*?*?*?*?*?*?*?*?*?*?*?*?,9.9,4.5,70,100215,420,1405,277,234.4,548.9,70.3,24339,48455,10371,1327,273,17.0,0,0,9999,99999,9,999999999,0.0,999,999,99
3021,2,5,15,0,*?*?*?*?*?*?*?*?*?*?*?*?*?*?*?*?*?*?*?*?*?*?,9.8,3.4,65,100215,279,1406,275,139.2,490.8,41.7,14495,37805,6459,781,270,16.0,0,0,9999,99999,9,999999999,0.0,999,999,99
3021,2,5,16,0,*?*?*?*?*?*?*?*?*?*?*?*?*?*?*?*?*?*?*?*?*?*?,9.7,3.0,64,100215,98,1399,279,17.4,172.0,5.3,1894,10420,926,188,267,16.0,1,0,9999,99999,9,999999999,0.0,999,999,99
3021,2,5,17,0,*?*?*?*?*?*?*?*?*?*?*?*?*?*?*?*?*?*?*?*?*?*?,8.7,2.7,66,100215,0,-0,319,0.0,-0.0,0.0,0,0,0,0,263,10.3,10,5,9999,99999,9,999999999,0.0,999,999,99
3021,2,5,18,0,*?*?*?*?*?*?*?*?*?*?*?*?*?*?*?*?*?*?*?*?*?*?,6.4,2.5,76,100215,0,-0,308,0.0,-0.0,0.0,0,0,0,0,260,11.3,10,5,9999,99999,9,999999999,0.0,999,999,99
3021,2,5,19,0,*?*?*?*?*?*?*?*?*?*?*?*?*?*?*?*?*?*?*?*?*?*?,4.7,0.6,75,100215,0,-0,301,0.0,-0.0,0.0,0,0,0,0,267,11.8,10,5,9999,99999,9,999999999,0.0,999,999,99
3021,2,5,20,0,*?*?*?*?*?*?*?*?*?*?*?*?*?*?*?*?*?*?*?*?*?*?,3.3,0.6,83,100215,0,-0,295,0.0,-0.0,0.0,0,0,0,0,273,10.8,10,5,9999,99999,9,999999999,0.0,999,999,99
3021,2,5,21,0,*?*?*?*?*?*?*?*?*?*?*?*?*?*?*?*?*?*?*?*?*?*?,3.3,-0.0,80,100215,0,-0,295,0.0,-0.0,0.0,0,0,0,0,280,12.9,10,5,9999,99999,9,999999999,0.0,999,999,99
3021,2,5,22,0,*?*?*?*?*?*?*?*?*?*?*?*?*?*?*?*?*?*?*?*?*?*?,1.5,-1.1,82,100215,0,-0,288,0.0,-0.0,0.0,0,0,0,0,287,15.5,10,5,9999,99999,9,999999999,0.0,999,999,99
3021,2,5,23,0,*?*?*?*?*?*?*?*?*?*?*?*?*?*?*?*?*?*?*?*?*?*?,1.1,-1.5,82,100215,0,-0,286,0.0,-0.0,0.0,0,0,0,0,293,17.0,10,5,9999,99999,9,999999999,0.0,999,999,99
3021,2,5,24,0,*?*?*?*?*?*?*?*?*?*?*?*?*?*?*?*?*?*?*?*?*?*?,3.6,3.4,99,100215,0,-0,296,0.0,-0.0,0.0,0,0,0,0,240,4.1,10,5,9999,99999,9,999999999,0.0,999,999,99
3021,2,6,1,0,*?*?*?*?*?*?*?*?*?*?*?*?*?*?*?*?*?*?*?*?*?*?,0.5,0.4,100,100922,0,-0,283,0.0,-0.0,0.0,0,0,0,0,307,3.1,10,5,9999,99999,9,999999999,0.0,999,999,99
3021,2,6,2,0,*?*?*?*?*?*?*?*?*?*?*?*?*?*?*?*?*?*?*?*?*?*?,0.1,0.2,100,100922,0,-0,282,0.0,-0.0,0.0,0,0,0,0,313,3.6,10,5,9999,99999,9,999999999,0.0,999,999,99
3021,2,6,3,0,*?*?*?*?*?*?*?*?*?*?*?*?*?*?*?*?*?*?*?*?*?*?,1.3,1.3,100,100922,0,-0,287,0.0,-0.0,0.0,0,0,0,0,320,3.1,10,5,9999,99999,9,999999999,0.0,999,999,99
3021,2,6,4,0,*?*?*?*?*?*?*?*?*?*?*?*?*?*?*?*?*?*?*?*?*?*?,0.6,0.6,100,100922,0,-0,284,0.0,-0.0,0.0,0,0,0,0,327,2.6,10,5,9999,99999,9,999999999,0.0,999,999,99
3021,2,6,5,0,*?*?*?*?*?*?*?*?*?*?*?*?*?*?*?*?*?*?*?*?*?*?,-0.2,-0.2,100,100922,0,-0,281,0.0,-0.0,0.0,0,0,0,0,333,4.1,10,5,9999,99999,9,999999999,0.0,999,999,99
3021,2,6,6,0,*?*?*?*?*?*?*?*?*?*?*?*?*?*?*?*?*?*?*?*?*?*?,-0.5,-0.4,100,100922,0,-0,279,0.0,-0.0,0.0,0,0,0,0,340,6.2,10,5,9999,99999,9,999999999,0.0,999,999,99
3021,2,6,7,0,*?*?*?*?*?*?*?*?*?*?*?*?*?*?*?*?*?*?*?*?*?*?,-0.9,-0.8,100,100922,0,-0,273,0.0,-0.0,0.0,0,0,0,0,340,7.7,9,5,9999,99999,9,999999999,0.0,999,999,99
3021,2,6,8,0,*?*?*?*?*?*?*?*?*?*?*?*?*?*?*?*?*?*?*?*?*?*?,0.0,-0.0,100,100922,160,1404,262,51.6,203.0,28.5,5532,11294,4009,497,340,9.8,6,3,9999,99999,9,999999999,0.0,999,999,99
3021,2,6,9,0,*?*?*?*?*?*?*?*?*?*?*?*?*?*?*?*?*?*?*?*?*?*?,0.9,0.8,100,100922,331,1406,266,152.4,290.0,84.1,15783,23293,10791,1555,340,12.4,6,3,9999,99999,9,999999999,0.0,999,999,99
3021,2,6,10,0,*?*?*?*?*?*?*?*?*?*?*?*?*?*?*?*?*?*?*?*?*?*?,2.1,1.0,100,100922,459,1405,285,131.3,53.5,113.8,14417,4930,12859,3141,340,11.8,9,5,9999,99999,9,999999999,0.0,999,999,99
3021,2,6,11,0,*?*?*?*?*?*?*?*?*?*?*?*?*?*?*?*?*?*?*?*?*?*?,3.7,1.9,100,100922,536,1405,287,208.7,137.9,156.1,22752,13422,17754,3620,340,13.9,8,4,9999,99999,9,999999999,0.0,999,999,99
3021,2,6,12,0,*?*?*?*?*?*?*?*?*?*?*?*?*?*?*?*?*?*?*?*?*?*?,4.6,1.0,100,100922,557,1406,286,257.6,232.1,165.6,27346,22855,18850,3500,340,15.5,7,4,9999,99999,9,999999999,0.0,999,999,99
3021,2,6,13,0,*?*?*?*?*?*?*?*?*?*?*?*?*?*?*?*?*?*?*?*?*?*?,4.9,0.8,100,100922,519,1404,292,201.2,137.2,150.5,21936,13254,17136,3470,340,16.0,8,4,9999,99999,9,999999999,0.0,999,999,99
3021,2,6,14,0,*?*?*?*?*?*?*?*?*?*?*?*?*?*?*?*?*?*?*?*?*?*?,5.0,0.6,98,100922,427,1405,302,69.3,0.0,69.3,8103,0,8125,2841,340,17.0,10,5,9999,99999,9,999999999,0.0,999,999,99
3021,2,6,15,0,*?*?*?*?*?*?*?*?*?*?*?*?*?*?*?*?*?*?*?*?*?*?,4.7,0.6,100,100922,286,1407,301,41.7,0.0,41.7,4868,0,4878,1638,340,16.0,10,5,9999,99999,9,999999999,0.0,999,999,99
3021,2,6,16,0,*?*?*?*?*?*?*?*?*?*?*?*?*?*?*?*?*?*?*?*?*?*?,4.8,3.2,100,100922,105,1407,292,14.5,49.1,10.9,1650,2134,1697,182,340,16.0,8,4,9999,99999,9,999999999,0.0,999,999,99
3021,2,6,17,0,*?*?*?*?*?*?*?*?*?*?*?*?*?*?*?*?*?*?*?*?*?*?,4.7,2.1,100,100922,0,-0,301,0.0,-0.0,0.0,0,0,0,0,340,10.3,10,5,9999,99999,9,999999999,0.0,999,999,99
3021,2,6,18,0,*?*?*?*?*?*?*?*?*?*?*?*?*?*?*?*?*?*?*?*?*?*?,2.9,2.9,100,100922,0,-0,293,0.0,-0.0,0.0,0,0,0,0,340,11.3,10,5,9999,99999,9,999999999,0.0,999,999,99
3021,2,6,19,0,*?*?*?*?*?*?*?*?*?*?*?*?*?*?*?*?*?*?*?*?*?*?,2.3,2.3,100,100922,0,-0,291,0.0,-0.0,0.0,0,0,0,0,333,11.8,10,5,9999,99999,9,999999999,0.0,999,999,99
3021,2,6,20,0,*?*?*?*?*?*?*?*?*?*?*?*?*?*?*?*?*?*?*?*?*?*?,2.3,2.3,100,100922,0,-0,291,0.0,-0.0,0.0,0,0,0,0,327,10.8,10,5,9999,99999,9,999999999,0.0,999,999,99
3021,2,6,21,0,*?*?*?*?*?*?*?*?*?*?*?*?*?*?*?*?*?*?*?*?*?*?,1.4,1.3,100,100922,0,-0,287,0.0,-0.0,0.0,0,0,0,0,320,12.9,10,5,9999,99999,9,999999999,0.0,999,999,99
3021,2,6,22,0,*?*?*?*?*?*?*?*?*?*?*?*?*?*?*?*?*?*?*?*?*?*?,1.9,1.9,100,100922,0,-0,289,0.0,-0.0,0.0,0,0,0,0,313,15.5,10,5,9999,99999,9,999999999,0.0,999,999,99
3021,2,6,23,0,*?*?*?*?*?*?*?*?*?*?*?*?*?*?*?*?*?*?*?*?*?*?,1.1,1.0,100,100922,0,-0,286,0.0,-0.0,0.0,0,0,0,0,307,17.0,10,5,9999,99999,9,999999999,0.0,999,999,99
3021,2,6,24,0,*?*?*?*?*?*?*?*?*?*?*?*?*?*?*?*?*?*?*?*?*?*?,0.6,0.2,100,100922,0,-0,284,0.0,-0.0,0.0,0,0,0,0,300,4.1,10,5,9999,99999,9,999999999,0.0,999,999,99
3021,2,7,1,0,*?*?*?*?*?*?*?*?*?*?*?*?*?*?*?*?*?*?*?*?*?*?,0.2,-2.2,81,101945,0,-0,283,0.0,-0.0,0.0,0,0,0,0,303,3.1,10,5,9999,99999,9,999999999,0.0,999,999,99
3021,2,7,2,0,*?*?*?*?*?*?*?*?*?*?*?*?*?*?*?*?*?*?*?*?*?*?,-0.3,-4.2,71,101945,0,-0,281,0.0,-0.0,0.0,0,0,0,0,307,3.6,10,5,9999,99999,9,999999999,0.0,999,999,99
3021,2,7,3,0,*?*?*?*?*?*?*?*?*?*?*?*?*?*?*?*?*?*?*?*?*?*?,-0.1,-5.3,64,101945,0,-0,282,0.0,-0.0,0.0,0,0,0,0,310,3.1,10,5,9999,99999,9,999999999,0.0,999,999,99
3021,2,7,4,0,*?*?*?*?*?*?*?*?*?*?*?*?*?*?*?*?*?*?*?*?*?*?,0.1,-5.0,65,101945,0,-0,283,0.0,-0.0,0.0,0,0,0,0,313,2.6,10,5,9999,99999,9,999999999,0.0,999,999,99
3021,2,7,5,0,*?*?*?*?*?*?*?*?*?*?*?*?*?*?*?*?*?*?*?*?*?*?,-0.5,-5.0,68,101945,0,-0,280,0.0,-0.0,0.0,0,0,0,0,317,4.1,10,5,9999,99999,9,999999999,0.0,999,999,99
3021,2,7,6,0,*?*?*?*?*?*?*?*?*?*?*?*?*?*?*?*?*?*?*?*?*?*?,-0.9,-6.0,65,101945,0,-0,279,0.0,-0.0,0.0,0,0,0,0,320,6.2,10,5,9999,99999,9,999999999,0.0,999,999,99
3021,2,7,7,0,*?*?*?*?*?*?*?*?*?*?*?*?*?*?*?*?*?*?*?*?*?*?,-1.4,-6.9,62,101945,0,-0,277,0.0,-0.0,0.0,0,0,0,0,315,7.7,10,5,9999,99999,9,999999999,0.0,999,999,99
3021,2,7,8,0,*?*?*?*?*?*?*?*?*?*?*?*?*?*?*?*?*?*?*?*?*?*?,-1.9,-7.3,63,101945,166,1402,275,18.3,0.0,18.3,2177,-0,2179,713,310,9.8,10,5,9999,99999,9,999999999,0.0,999,999,99
3021,2,7,9,0,*?*?*?*?*?*?*?*?*?*?*?*?*?*?*?*?*?*?*?*?*?*?,-0.0,-6.3,59,101945,337,1404,276,90.0,49.8,78.0,9871,4253,8829,2056,305,12.4,9,5,9999,99999,9,999999999,0.0,999,999,99
3021,2,7,10,0,*?*?*?*?*?*?*?*?*?*?*?*?*?*?*?*?*?*?*?*?*?*?,1.8,-5.0,57,101945,466,1406,284,133.6,53.6,115.8,14671,4959,13084,3206,300,11.8,9,5,9999,99999,9,999999999,0.0,999,999,99
3021,2,7,11,0,*?*?*?*?*?*?*?*?*?*?*?*?*?*?*?*?*?*?*?*?*?*?,3.8,-3.7,55,101945,543,1405,286,211.8,138.1,158.4,23095,13490,18013,3683,295,13.9,8,4,9999,99999,9,999999999,0.0,999,999,99
3021,2,7,12,0,*?*?*?*?*?*?*?*?*?*?*?*?*?*?*?*?*?*?*?*?*?*?,5.0,-4.5,47,101945,563,1403,291,221.1,138.9,165.4,24115,13681,18782,3875,290,15.5,8,4,9999,99999,9,999999999,0.0,999,999,99
3021,2,7,13,0,*?*?*?*?*?*?*?*?*?*?*?*?*?*?*?*?*?*?*?*?*?*?,5.0,-3.9,50,101945,526,1404,297,154.3,54.8,133.7,16945,5191,15097,3798,292,16.0,9,5,9999,99999,9,999999999,0.0,999,999,99
3021,2,7,14,0,*?*?*?*?*?*?*?*?*?*?*?*?*?*?*?*?*?*?*?*?*?*?,5.1,-3.9,49,101945,434,1405,304,70.7,0.0,70.7,8264,0,8286,2903,293,17.0,10,5,9999,99999,9,999999999,0.0,999,999,99
3021,2,7,15,0,*?*?*?*?*?*?*?*?*?*?*?*?*?*?*?*?*?*?*?*?*?*?,5.0,-2.9,54,101945,292,1403,297,74.7,47.7,64.8,8236,3810,7591,1396,295,16.0,9,5,9999,99999,9,999999999,0.0,999,999,99
3021,2,7,16,0,*?*?*?*?*?*?*?*?*?*?*?*?*?*?*?*?*?*?*?*?*?*?,4.9,-2.7,55,101945,111,1400,303,7.6,0.0,7.6,936,-0,935,303,297,16.0,10,5,9999,99999,9,999999999,0.0,999,999,99
3021,2,7,17,0,*?*?*?*?*?*?*?*?*?*?*?*?*?*?*?*?*?*?*?*?*?*?,4.2,-3.1,57,101945,0,-0,300,0.0,-0.0,0.0,0,0,0,0,298,10.3,10,5,9999,99999,9,999999999,0.0,999,999,99
3021,2,7,18,0,*?*?*?*?*?*?*?*?*?*?*?*?*?*?*?*?*?*?*?*?*?*?,2.7,-2.9,64,101945,0,-0,293,0.0,-0.0,0.0,0,0,0,0,300,11.3,10,5,9999,99999,9,999999999,0.0,999,999,99
3021,2,7,19,0,*?*?*?*?*?*?*?*?*?*?*?*?*?*?*?*?*?*?*?*?*?*?,2.4,-3.1,64,101945,0,-0,292,0.0,-0.0,0.0,0,0,0,0,305,11.8,10,5,9999,99999,9,999999999,0.0,999,999,99
3021,2,7,20,0,*?*?*?*?*?*?*?*?*?*?*?*?*?*?*?*?*?*?*?*?*?*?,1.4,-4.2,63,101945,0,-0,288,0.0,-0.0,0.0,0,0,0,0,310,10.8,10,5,9999,99999,9,999999999,0.1,999,999,99
3021,2,7,21,0,*?*?*?*?*?*?*?*?*?*?*?*?*?*?*?*?*?*?*?*?*?*?,1.1,-3.7,68,101945,0,-0,287,0.0,-0.0,0.0,0,0,0,0,315,12.9,10,5,9999,99999,9,999999999,3.2,999,999,99
3021,2,7,22,0,*?*?*?*?*?*?*?*?*?*?*?*?*?*?*?*?*?*?*?*?*?*?,0.8,-3.9,68,101945,0,-0,285,0.0,-0.0,0.0,0,0,0,0,320,15.5,10,5,9999,99999,9,999999999,3.8,999,999,99
3021,2,7,23,0,*?*?*?*?*?*?*?*?*?*?*?*?*?*?*?*?*?*?*?*?*?*?,0.7,-3.1,73,101945,0,-0,285,0.0,-0.0,0.0,0,0,0,0,325,17.0,10,5,9999,99999,9,999999999,2.5,999,999,99
3021,2,7,24,0,*?*?*?*?*?*?*?*?*?*?*?*?*?*?*?*?*?*?*?*?*?*?,0.3,-0.6,92,101945,0,-0,283,0.0,-0.0,0.0,0,0,0,0,300,4.1,10,5,9999,99999,9,999999999,0.0,999,999,99
3021,2,8,1,0,*?*?*?*?*?*?*?*?*?*?*?*?*?*?*?*?*?*?*?*?*?*?,0.9,0.8,100,102077,0,-0,285,0.0,-0.0,0.0,0,0,0,0,332,3.1,10,5,9999,99999,9,999999999,0.2,999,999,99
3021,2,8,2,0,*?*?*?*?*?*?*?*?*?*?*?*?*?*?*?*?*?*?*?*?*?*?,1.2,1.0,100,102077,0,-0,286,0.0,-0.0,0.0,0,0,0,0,333,3.6,10,5,9999,99999,9,999999999,0.1,999,999,99
3021,2,8,3,0,*?*?*?*?*?*?*?*?*?*?*?*?*?*?*?*?*?*?*?*?*?*?,0.6,0.6,100,102077,0,-0,284,0.0,-0.0,0.0,0,0,0,0,335,3.1,10,5,9999,99999,9,999999999,0.0,999,999,99
3021,2,8,4,0,*?*?*?*?*?*?*?*?*?*?*?*?*?*?*?*?*?*?*?*?*?*?,-0.3,-0.2,100,102077,0,-0,280,0.0,-0.0,0.0,0,0,0,0,337,2.6,10,5,9999,99999,9,999999999,0.0,999,999,99
3021,2,8,5,0,*?*?*?*?*?*?*?*?*?*?*?*?*?*?*?*?*?*?*?*?*?*?,-0.5,-0.4,100,102077,0,-0,279,0.0,-0.0,0.0,0,0,0,0,338,4.1,10,5,9999,99999,9,999999999,0.2,999,999,99
3021,2,8,6,0,*?*?*?*?*?*?*?*?*?*?*?*?*?*?*?*?*?*?*?*?*?*?,-1.2,-2.2,100,102077,0,-0,277,0.0,-0.0,0.0,0,0,0,0,340,6.2,10,5,9999,99999,9,999999999,0.7,999,999,99
3021,2,8,7,0,*?*?*?*?*?*?*?*?*?*?*?*?*?*?*?*?*?*?*?*?*?*?,-2.0,-4.2,100,102077,0,-0,274,0.0,-0.0,0.0,0,0,0,0,340,7.7,10,5,9999,99999,9,999999999,0.1,999,999,99
3021,2,8,8,0,*?*?*?*?*?*?*?*?*?*?*?*?*?*?*?*?*?*?*?*?*?*?,-0.4,-3.1,99,102077,173,1407,280,19.6,0.0,19.6,2321,-0,2323,761,340,9.8,10,5,9999,99999,9,999999999,0.0,999,999,99
3021,2,8,9,0,*?*?*?*?*?*?*?*?*?*?*?*?*?*?*?*?*?*?*?*?*?*?,1.2,-1.5,100,102077,344,1405,281,92.2,50.1,80.0,10119,4299,9050,2113,340,12.4,9,5,9999,99999,9,999999999,0.0,999,999,99
3021,2,8,10,0,*?*?*?*?*?*?*?*?*?*?*?*?*?*?*?*?*?*?*?*?*?*?,2.8,0.2,100,102077,472,1403,288,136.0,53.8,117.9,14928,4988,13311,3270,340,11.8,9,5,9999,99999,9,999999999,0.0,999,999,99
3021,2,8,11,0,*?*?*?*?*?*?*?*?*?*?*?*?*?*?*?*?*?*?*?*?*?*?,6.4,3.4,100,102077,550,1405,304,162.2,55.1,140.7,17826,5267,15876,4037,340,13.9,9,5,9999,99999,9,999999999,0.0,999,999,99
3021,2,8,12,0,*?*?*?*?*?*?*?*?*?*?*?*?*?*?*?*?*?*?*?*?*?*?,8.1,5.5,100,102077,570,1403,311,169.3,55.4,146.8,18606,5330,16564,4252,340,15.5,9,5,9999,99999,9,999999999,0.0,999,999,99
3021,2,8,13,0,*?*?*?*?*?*?*?*?*?*?*?*?*?*?*?*?*?*?*?*?*?*?,8.4,5.3,100,102077,533,1404,312,156.7,54.9,135.8,17211,5214,15332,3869,335,16.0,9,5,9999,99999,9,999999999,0.0,999,999,99
3021,2,8,14,0,*?*?*?*?*?*?*?*?*?*?*?*?*?*?*?*?*?*?*?*?*?*?,8.3,4.8,99,102077,441,1405,312,125.2,53.1,108.5,13743,4849,12263,2973,330,17.0,9,5,9999,99999,9,999999999,0.0,999,999,99
3021,2,8,15,0,*?*?*?*?*?*?*?*?*?*?*?*?*?*?*?*?*?*?*?*?*?*?,8.5,6.9,100,102077,299,1404,313,77.0,48.1,66.8,8450,3962,7568,1741,325,16.0,9,5,9999,99999,9,999999999,0.0,999,999,99
3021,2,8,16,0,*?*?*?*?*?*?*?*?*?*?*?*?*?*?*?*?*?*?*?*?*?*?,8.4,6.4,100,102077,118,1405,317,8.9,0.0,8.9,1086,-0,1086,352,320,16.0,10,5,9999,99999,9,999999999,0.0,999,999,99
3021,2,8,17,0,*?*?*?*?*?*?*?*?*?*?*?*?*?*?*?*?*?*?*?*?*?*?,7.6,7.6,100,102077,0,-0,313,0.0,-0.0,0.0,0,0,0,0,315,10.3,10,5,9999,99999,9,999999999,0.0,999,999,99
3021,2,8,18,0,*?*?*?*?*?*?*?*?*?*?*?*?*?*?*?*?*?*?*?*?*?*?,5.6,5.6,100,102077,0,-0,304,0.0,-0.0,0.0,0,0,0,0,310,11.3,10,5,9999,99999,9,999999999,0.0,999,999,99
3021,2,8,19,0,*?*?*?*?*?*?*?*?*?*?*?*?*?*?*?*?*?*?*?*?*?*?,4.3,4.3,100,102077,0,-0,299,0.0,-0.0,0.0,0,0,0,0,312,11.8,10,5,9999,99999,9,999999999,0.0,999,999,99
3021,2,8,20,0,*?*?*?*?*?*?*?*?*?*?*?*?*?*?*?*?*?*?*?*?*?*?,3.4,3.4,100,102077,0,-0,295,0.0,-0.0,0.0,0,0,0,0,313,10.8,10,5,9999,99999,9,999999999,0.0,999,999,99
3021,2,8,21,0,*?*?*?*?*?*?*?*?*?*?*?*?*?*?*?*?*?*?*?*?*?*?,1.9,1.9,100,102077,0,-0,289,0.0,-0.0,0.0,0,0,0,0,315,12.9,10,5,9999,99999,9,999999999,0.0,999,999,99
3021,2,8,22,0,*?*?*?*?*?*?*?*?*?*?*?*?*?*?*?*?*?*?*?*?*?*?,2.3,2.3,100,102077,0,-0,291,0.0,-0.0,0.0,0,0,0,0,317,15.5,10,5,9999,99999,9,999999999,0.0,999,999,99
3021,2,8,23,0,*?*?*?*?*?*?*?*?*?*?*?*?*?*?*?*?*?*?*?*?*?*?,1.8,1.7,100,102077,0,-0,289,0.0,-0.0,0.0,0,0,0,0,318,17.0,10,5,9999,99999,9,999999999,0.0,999,999,99
3021,2,8,24,0,*?*?*?*?*?*?*?*?*?*?*?*?*?*?*?*?*?*?*?*?*?*?,0.5,-0.6,100,102077,0,-0,284,0.0,-0.0,0.0,0,0,0,0,330,4.1,10,5,9999,99999,9,999999999,1.2,999,999,99
3021,2,9,1,0,*?*?*?*?*?*?*?*?*?*?*?*?*?*?*?*?*?*?*?*?*?*?,1.9,1.9,100,101898,0,-0,289,0.0,-0.0,0.0,0,0,0,0,318,3.1,10,5,9999,99999,9,999999999,0.0,999,999,99
3021,2,9,2,0,*?*?*?*?*?*?*?*?*?*?*?*?*?*?*?*?*?*?*?*?*?*?,2.5,2.5,100,101898,0,-0,291,0.0,-0.0,0.0,0,0,0,0,317,3.6,10,5,9999,99999,9,999999999,0.0,999,999,99
3021,2,9,3,0,*?*?*?*?*?*?*?*?*?*?*?*?*?*?*?*?*?*?*?*?*?*?,1.5,1.5,100,101898,0,-0,287,0.0,-0.0,0.0,0,0,0,0,315,3.1,10,5,9999,99999,9,999999999,0.0,999,999,99
3021,2,9,4,0,*?*?*?*?*?*?*?*?*?*?*?*?*?*?*?*?*?*?*?*?*?*?,1.0,1.0,100,101898,0,-0,285,0.0,-0.0,0.0,0,0,0,0,313,2.6,10,5,9999,99999,9,999999999,0.0,999,999,99
3021,2,9,5,0,*?*?*?*?*?*?*?*?*?*?*?*?*?*?*?*?*?*?*?*?*?*?,1.5,1.5,100,101898,0,-0,287,0.0,-0.0,0.0,0,0,0,0,312,4.1,10,5,9999,99999,9,999999999,0.0,999,999,99
3021,2,9,6,0,*?*?*?*?*?*?*?*?*?*?*?*?*?*?*?*?*?*?*?*?*?*?,0.9,0.8,100,101898,0,-0,285,0.0,-0.0,0.0,0,0,0,0,310,6.2,10,5,9999,99999,9,999999999,0.0,999,999,99
3021,2,9,7,0,*?*?*?*?*?*?*?*?*?*?*?*?*?*?*?*?*?*?*?*?*?*?,0.3,0.2,100,101898,0,-0,283,0.0,-0.0,0.0,0,0,0,0,285,7.7,10,5,9999,99999,9,999999999,0.0,999,999,99
3021,2,9,8,0,*?*?*?*?*?*?*?*?*?*?*?*?*?*?*?*?*?*?*?*?*?*?,1.4,1.5,100,101898,179,1404,287,20.9,0.0,20.9,2467,-0,2469,810,260,9.8,10,5,9999,99999,9,999999999,0.0,999,999,99
3021,2,9,9,0,*?*?*?*?*?*?*?*?*?*?*?*?*?*?*?*?*?*?*?*?*?*?,2.5,2.3,100,101898,350,1402,287,94.5,50.4,81.9,10372,4345,9273,2170,235,12.4,9,5,9999,99999,9,999999999,0.0,999,999,99
3021,2,9,10,0,*?*?*?*?*?*?*?*?*?*?*?*?*?*?*?*?*?*?*?*?*?*?,4.3,3.2,100,101898,479,1403,295,138.3,53.9,119.9,15192,5013,13546,3337,210,11.8,9,5,9999,99999,9,999999999,0.2,999,999,99
3021,2,9,11,0,*?*?*?*?*?*?*?*?*?*?*?*?*?*?*?*?*?*?*?*?*?*?,6.6,4.1,100,101898,557,1405,304,164.7,55.2,142.8,18094,5289,16112,4111,185,13.9,9,5,9999,99999,9,999999999,0.0,999,999,99
3021,2,9,12,0,*?*?*?*?*?*?*?*?*?*?*?*?*?*?*?*?*?*?*?*?*?*?,7.6,5.1,100,101898,577,1403,309,171.8,55.5,148.9,18877,5348,16804,4327,160,15.5,9,5,9999,99999,9,999999999,0.1,999,999,99
3021,2,9,13,0,*?*?*?*?*?*?*?*?*?*?*?*?*?*?*?*?*?*?*?*?*?*?,7.4,4.6,100,101898,540,1403,308,159.1,55.0,137.9,17480,5238,15569,3941,155,16.0,9,5,9999,99999,9,999999999,0.0,999,999,99
3021,2,9,14,0,*?*?*?*?*?*?*?*?*?*?*?*?*?*?*?*?*?*?*?*?*?*?,7.7,5.3,100,101898,448,1405,314,73.4,0.0,73.4,8589,0,8612,3030,150,17.0,10,5,9999,99999,9,999999999,0.0,999,999,99
3021,2,9,15,0,*?*?*?*?*?*?*?*?*?*?*?*?*?*?*?*?*?*?*?*?*?*?,7.6,4.5,98,101898,306,1405,313,45.7,0.0,45.7,5332,0,5343,1804,145,16.0,10,5,9999,99999,9,999999999,0.0,999,999,99
3021,2,9,16,0,*?*?*?*?*?*?*?*?*?*?*?*?*?*?*?*?*?*?*?*?*?*?,7.5,4.5,99,101898,125,1409,313,10.2,0.0,10.2,1237,-0,1237,402,140,16.0,10,5,9999,99999,9,999999999,0.0,999,999,99
3021,2,9,17,0,*?*?*?*?*?*?*?*?*?*?*?*?*?*?*?*?*?*?*?*?*?*?,6.3,4.6,100,101898,0,-0,308,0.0,-0.0,0.0,0,0,0,0,135,10.3,10,5,9999,99999,9,999999999,0.0,999,999,99
3021,2,9,18,0,*?*?*?*?*?*?*?*?*?*?*?*?*?*?*?*?*?*?*?*?*?*?,5.8,5.0,100,101898,0,-0,305,0.0,-0.0,0.0,0,0,0,0,130,11.3,10,5,9999,99999,9,999999999,0.0,999,999,99
3021,2,9,19,0,*?*?*?*?*?*?*?*?*?*?*?*?*?*?*?*?*?*?*?*?*?*?,5.0,4.6,100,101898,0,-0,302,0.0,-0.0,0.0,0,0,0,0,140,11.8,10,5,9999,99999,9,999999999,0.0,999,999,99
3021,2,9,20,0,*?*?*?*?*?*?*?*?*?*?*?*?*?*?*?*?*?*?*?*?*?*?,3.5,3.2,100,101898,0,-0,296,0.0,-0.0,0.0,0,0,0,0,150,10.8,10,5,9999,99999,9,999999999,0.0,999,999,99
3021,2,9,21,0,*?*?*?*?*?*?*?*?*?*?*?*?*?*?*?*?*?*?*?*?*?*?,4.4,4.5,100,101898,0,-0,299,0.0,-0.0,0.0,0,0,0,0,160,12.9,10,5,9999,99999,9,999999999,0.0,999,999,99
3021,2,9,22,0,*?*?*?*?*?*?*?*?*?*?*?*?*?*?*?*?*?*?*?*?*?*?,2.7,2.7,100,101898,0,-0,292,0.0,-0.0,0.0,0,0,0,0,170,15.5,10,5,9999,99999,9,999999999,0.0,999,999,99
3021,2,9,23,0,*?*?*?*?*?*?*?*?*?*?*?*?*?*?*?*?*?*?*?*?*?*?,3.0,3.0,100,101898,0,-0,294,0.0,-0.0,0.0,0,0,0,0,180,17.0,10,5,9999,99999,9,999999999,0.0,999,999,99
3021,2,9,24,0,*?*?*?*?*?*?*?*?*?*?*?*?*?*?*?*?*?*?*?*?*?*?,1.2,1.3,100,101898,0,-0,286,0.0,-0.0,0.0,0,0,0,0,320,4.1,10,5,9999,99999,9,999999999,0.2,999,999,99
3021,2,10,1,0,*?*?*?*?*?*?*?*?*?*?*?*?*?*?*?*?*?*?*?*?*?*?,3.6,2.7,94,99730,0,-0,296,0.0,-0.0,0.0,0,0,0,0,183,3.1,10,5,9999,99999,9,999999999,0.0,999,999,99
3021,2,10,2,0,*?*?*?*?*?*?*?*?*?*?*?*?*?*?*?*?*?*?*?*?*?*?,3.6,2.5,92,99730,0,-0,296,0.0,-0.0,0.0,0,0,0,0,177,3.6,10,5,9999,99999,9,999999999,0.0,999,999,99
3021,2,10,3,0,*?*?*?*?*?*?*?*?*?*?*?*?*?*?*?*?*?*?*?*?*?*?,3.8,2.1,89,99730,0,-0,297,0.0,-0.0,0.0,0,0,0,0,170,3.1,10,5,9999,99999,9,999999999,0.0,999,999,99
3021,2,10,4,0,*?*?*?*?*?*?*?*?*?*?*?*?*?*?*?*?*?*?*?*?*?*?,3.5,2.3,91,99730,0,-0,296,0.0,-0.0,0.0,0,0,0,0,163,2.6,10,5,9999,99999,9,999999999,0.0,999,999,99
3021,2,10,5,0,*?*?*?*?*?*?*?*?*?*?*?*?*?*?*?*?*?*?*?*?*?*?,3.1,1.7,89,99730,0,-0,294,0.0,-0.0,0.0,0,0,0,0,157,4.1,10,5,9999,99999,9,999999999,0.0,999,999,99
3021,2,10,6,0,*?*?*?*?*?*?*?*?*?*?*?*?*?*?*?*?*?*?*?*?*?*?,3.7,2.1,89,99730,0,-0,297,0.0,-0.0,0.0,0,0,0,0,150,6.2,10,5,9999,99999,9,999999999,0.1,999,999,99
3021,2,10,7,0,*?*?*?*?*?*?*?*?*?*?*?*?*?*?*?*?*?*?*?*?*?*?,4.1,1.9,86,99730,0,-0,298,0.0,-0.0,0.0,0,0,0,0,148,7.7,10,5,9999,99999,9,999999999,0.0,999,999,99
3021,2,10,8,0,*?*?*?*?*?*?*?*?*?*?*?*?*?*?*?*?*?*?*?*?*?*?,3.9,1.7,85,99730,186,1406,298,22.1,0.0,22.1,2616,-0,2619,860,147,9.8,10,5,9999,99999,9,999999999,0.0,999,999,99
3021,2,10,9,0,*?*?*?*?*?*?*?*?*?*?*?*?*?*?*?*?*?*?*?*?*?*?,3.7,2.3,90,99730,357,1403,297,55.8,0.0,55.8,6507,0,6522,2234,145,12.4,10,5,9999,99999,9,999999999,0.0,999,999,99
3021,2,10,10,0,*?*?*?*?*?*?*?*?*?*?*?*?*?*?*?*?*?*?*?*?*?*?,4.6,2.9,88,99730,486,1403,300,81.0,0.0,81.0,9487,0,9514,3386,143,11.8,10,5,9999,99999,9,999999999,0.0,999,999,99
3021,2,10,11,0,*?*?*?*?*?*?*?*?*?*?*?*?*?*?*?*?*?*?*?*?*?*?,6.5,3.4,80,99730,564,1404,309,96.2,0.0,96.2,11304,0,11339,4130,142,13.9,10,5,9999,99999,9,999999999,0.0,999,999,99
3021,2,10,12,0,*?*?*?*?*?*?*?*?*?*?*?*?*?*?*?*?*?*?*?*?*?*?,6.7,3.0,78,99730,584,1402,310,100.3,0.0,100.3,11795,0,11832,4336,140,15.5,10,5,9999,99999,9,999999999,0.1,999,999,99
3021,2,10,13,0,*?*?*?*?*?*?*?*?*?*?*?*?*?*?*?*?*?*?*?*?*?*?,6.7,2.5,74,99730,547,1403,310,93.0,0.0,93.0,10919,0,10953,3970,142,16.0,10,5,9999,99999,9,999999999,0.0,999,999,99
3021,2,10,14,0,*?*?*?*?*?*?*?*?*?*?*?*?*?*?*?*?*?*?*?*?*?*?,6.4,1.5,70,99730,454,1402,309,74.8,0.0,74.8,8752,0,8776,3094,143,17.0,10,5,9999,99999,9,999999999,0.0,999,999,99
3021,2,10,15,0,*?*?*?*?*?*?*?*?*?*?*?*?*?*?*?*?*?*?*?*?*?*?,6.8,1.7,70,99730,313,1405,310,47.0,0.0,47.0,5489,0,5501,1860,145,16.0,10,5,9999,99999,9,999999999,0.0,999,999,99
3021,2,10,16,0,*?*?*?*?*?*?*?*?*?*?*?*?*?*?*?*?*?*?*?*?*?*?,6.7,1.9,71,99730,131,1402,310,11.5,0.0,11.5,1387,-0,1387,452,147,16.0,10,5,9999,99999,9,999999999,0.0,999,999,99
3021,2,10,17,0,*?*?*?*?*?*?*?*?*?*?*?*?*?*?*?*?*?*?*?*?*?*?,6.5,1.9,72,99730,0,-0,309,0.0,-0.0,0.0,0,0,0,0,148,10.3,10,5,9999,99999,9,999999999,0.0,999,999,99
3021,2,10,18,0,*?*?*?*?*?*?*?*?*?*?*?*?*?*?*?*?*?*?*?*?*?*?,5.9,2.7,79,99730,0,-0,306,0.0,-0.0,0.0,0,0,0,0,150,11.3,10,5,9999,99999,9,999999999,0.0,999,999,99
3021,2,10,19,0,*?*?*?*?*?*?*?*?*?*?*?*?*?*?*?*?*?*?*?*?*?*?,6.5,3.4,81,99730,0,-0,309,0.0,-0.0,0.0,0,0,0,0,173,11.8,10,5,9999,99999,9,999999999,0.0,999,999,99
3021,2,10,20,0,*?*?*?*?*?*?*?*?*?*?*?*?*?*?*?*?*?*?*?*?*?*?,5.1,3.2,87,99730,0,-0,303,0.0,-0.0,0.0,0,0,0,0,197,10.8,10,5,9999,99999,9,999999999,0.0,999,999,99
3021,2,10,21,0,*?*?*?*?*?*?*?*?*?*?*?*?*?*?*?*?*?*?*?*?*?*?,4.4,3.6,95,99730,0,-0,299,0.0,-0.0,0.0,0,0,0,0,220,12.9,10,5,9999,99999,9,999999999,0.0,999,999,99
3021,2,10,22,0,*?*?*?*?*?*?*?*?*?*?*?*?*?*?*?*?*?*?*?*?*?*?,4.4,4.1,97,99730,0,-0,299,0.0,-0.0,0.0,0,0,0,0,243,15.5,10,5,9999,99999,9,999999999,0.0,999,999,99
3021,2,10,23,0,*?*?*?*?*?*?*?*?*?*?*?*?*?*?*?*?*?*?*?*?*?*?,3.9,3.6,97,99730,0,-0,297,0.0,-0.0,0.0,0,0,0,0,267,17.0,10,5,9999,99999,9,999999999,0.0,999,999,99
3021,2,10,24,0,*?*?*?*?*?*?*?*?*?*?*?*?*?*?*?*?*?*?*?*?*?*?,3.3,2.9,96,99730,0,-0,295,0.0,-0.0,0.0,0,0,0,0,190,4.1,10,5,9999,99999,9,999999999,0.0,999,999,99
3021,2,11,1,0,*?*?*?*?*?*?*?*?*?*?*?*?*?*?*?*?*?*?*?*?*?*?,2.6,2.7,100,99919.2,0,-0,292,0.0,-0.0,0.0,0,0,0,0,243,3.1,10,5,9999,99999,9,999999999,0.0,999,999,99
3021,2,11,2,0,*?*?*?*?*?*?*?*?*?*?*?*?*?*?*?*?*?*?*?*?*?*?,1.7,1.7,100,99919.2,0,-0,288,0.0,-0.0,0.0,0,0,0,0,197,3.6,10,5,9999,99999,9,999999999,0.0,999,999,99
3021,2,11,3,0,*?*?*?*?*?*?*?*?*?*?*?*?*?*?*?*?*?*?*?*?*?*?,1.2,1.3,100,99919.2,0,-0,286,0.0,-0.0,0.0,0,0,0,0,150,3.1,10,5,9999,99999,9,999999999,0.0,999,999,99
3021,2,11,4,0,*?*?*?*?*?*?*?*?*?*?*?*?*?*?*?*?*?*?*?*?*?*?,1.4,1.5,100,99919.2,0,-0,287,0.0,-0.0,0.0,0,0,0,0,103,2.6,10,5,9999,99999,9,999999999,0.0,999,999,99
3021,2,11,5,0,*?*?*?*?*?*?*?*?*?*?*?*?*?*?*?*?*?*?*?*?*?*?,1.0,1.0,100,99919.2,0,-0,285,0.0,-0.0,0.0,0,0,0,0,57,4.1,10,5,9999,99999,9,999999999,0.0,999,999,99
3021,2,11,6,0,*?*?*?*?*?*?*?*?*?*?*?*?*?*?*?*?*?*?*?*?*?*?,0.8,0.8,100,99919.2,0,-0,285,0.0,-0.0,0.0,0,0,0,0,10,6.2,10,5,9999,99999,9,999999999,0.0,999,999,99
3021,2,11,7,0,*?*?*?*?*?*?*?*?*?*?*?*?*?*?*?*?*?*?*?*?*?*?,0.6,0.6,100,99919.2,0,-0,270,0.0,-0.0,0.0,0,0,0,0,12,7.7,7,4,9999,99999,9,999999999,0.0,999,999,99
3021,2,11,8,0,*?*?*?*?*?*?*?*?*?*?*?*?*?*?*?*?*?*?*?*?*?*?,1.6,1.5,100,99919.2,192,1401,241,80.9,413.3,24.3,8364,29050,3988,504,13,9.8,0,0,9999,99999,9,999999999,0.0,999,999,99
3021,2,11,9,0,*?*?*?*?*?*?*?*?*?*?*?*?*?*?*?*?*?*?*?*?*?*?,2.5,2.5,100,99919.2,364,1403,246,197.0,531.4,59.1,20453,44945,8856,1107,15,12.4,0,0,9999,99999,9,999999999,0.0,999,999,99
3021,2,11,10,0,*?*?*?*?*?*?*?*?*?*?*?*?*?*?*?*?*?*?*?*?*?*?,2.7,2.7,100,99919.2,493,1403,247,284.2,566.0,85.3,29519,52111,12323,1635,17,11.8,0,0,9999,99999,9,999999999,0.0,999,999,99
3021,2,11,11,0,*?*?*?*?*?*?*?*?*?*?*?*?*?*?*?*?*?*?*?*?*?*?,5.1,2.9,100,99919.2,571,1404,256,336.7,579.3,101.0,35018,55039,14324,1988,18,13.9,0,0,9999,99999,9,999999999,0.0,999,999,99
3021,2,11,12,0,*?*?*?*?*?*?*?*?*?*?*?*?*?*?*?*?*?*?*?*?*?*?,5.0,1.3,100,99919.2,592,1404,263,349.7,557.3,114.7,36166,53072,15904,2242,20,15.5,2,1,9999,99999,9,999999999,0.0,999,999,99
3021,2,11,13,0,*?*?*?*?*?*?*?*?*?*?*?*?*?*?*?*?*?*?*?*?*?*?,5.5,1.7,100,99919.2,554,1402,280,303.7,403.5,144.3,31684,38511,17861,2840,20,16.0,5,3,9999,99999,9,999999999,0.0,999,999,99
3021,2,11,14,0,*?*?*?*?*?*?*?*?*?*?*?*?*?*?*?*?*?*?*?*?*?*?,5.2,2.1,100,99919.2,461,1401,274,254.6,455.0,104.9,26823,41393,13487,1971,20,17.0,4,2,9999,99999,9,999999999,0.0,999,999,99
3021,2,11,15,0,*?*?*?*?*?*?*?*?*?*?*?*?*?*?*?*?*?*?*?*?*?*?,5.1,1.3,100,99919.2,319,1401,268,164.9,461.3,59.8,16912,36968,8796,1084,20,16.0,3,2,9999,99999,9,999999999,0.0,999,999,99
3021,2,11,16,0,*?*?*?*?*?*?*?*?*?*?*?*?*?*?*?*?*?*?*?*?*?*?,5.3,0.6,98,99919.2,138,1406,283,38.6,176.0,21.3,4004,9935,3391,394,20,16.0,6,3,9999,99999,9,999999999,0.0,999,999,99
3021,2,11,17,0,*?*?*?*?*?*?*?*?*?*?*?*?*?*?*?*?*?*?*?*?*?*?,4.5,2.5,100,99919.2,0,-0,300,0.0,-0.0,0.0,0,0,0,0,20,10.3,10,5,9999,99999,9,999999999,0.0,999,999,99
3021,2,11,18,0,*?*?*?*?*?*?*?*?*?*?*?*?*?*?*?*?*?*?*?*?*?*?,3.8,3.6,100,99919.2,0,-0,297,0.0,-0.0,0.0,0,0,0,0,20,11.3,10,5,9999,99999,9,999999999,0.0,999,999,99
3021,2,11,19,0,*?*?*?*?*?*?*?*?*?*?*?*?*?*?*?*?*?*?*?*?*?*?,3.4,3.4,100,99919.2,0,-0,295,0.0,-0.0,0.0,0,0,0,0,20,11.8,10,5,9999,99999,9,999999999,0.0,999,999,99
3021,2,11,20,0,*?*?*?*?*?*?*?*?*?*?*?*?*?*?*?*?*?*?*?*?*?*?,2.6,2.5,100,99919.2,0,-0,292,0.0,-0.0,0.0,0,0,0,0,20,10.8,10,5,9999,99999,9,999999999,0.0,999,999,99
3021,2,11,21,0,*?*?*?*?*?*?*?*?*?*?*?*?*?*?*?*?*?*?*?*?*?*?,3.1,3.0,100,99919.2,0,-0,294,0.0,-0.0,0.0,0,0,0,0,20,12.9,10,5,9999,99999,9,999999999,0.0,999,999,99
3021,2,11,22,0,*?*?*?*?*?*?*?*?*?*?*?*?*?*?*?*?*?*?*?*?*?*?,1.5,1.5,100,99919.2,0,-0,287,0.0,-0.0,0.0,0,0,0,0,20,15.5,10,5,9999,99999,9,999999999,0.0,999,999,99
3021,2,11,23,0,*?*?*?*?*?*?*?*?*?*?*?*?*?*?*?*?*?*?*?*?*?*?,2.3,2.3,100,99919.2,0,-0,291,0.0,-0.0,0.0,0,0,0,0,20,17.0,10,5,9999,99999,9,999999999,0.0,999,999,99
3021,2,11,24,0,*?*?*?*?*?*?*?*?*?*?*?*?*?*?*?*?*?*?*?*?*?*?,3.4,3.4,100,99919.2,0,-0,295,0.0,-0.0,0.0,0,0,0,0,290,4.1,10,5,9999,99999,9,999999999,0.0,999,999,99
3021,2,12,1,0,*?*?*?*?*?*?*?*?*?*?*?*?*?*?*?*?*?*?*?*?*?*?,2.9,0.4,87,101530,0,-0,294,0.0,-0.0,0.0,0,0,0,0,22,3.1,10,5,9999,99999,9,999999999,0.0,999,999,99
3021,2,12,2,0,*?*?*?*?*?*?*?*?*?*?*?*?*?*?*?*?*?*?*?*?*?*?,2.9,-0.4,81,101530,0,-0,294,0.0,-0.0,0.0,0,0,0,0,23,3.6,10,5,9999,99999,9,999999999,0.0,999,999,99
3021,2,12,3,0,*?*?*?*?*?*?*?*?*?*?*?*?*?*?*?*?*?*?*?*?*?*?,0.7,-2.2,83,101530,0,-0,285,0.0,-0.0,0.0,0,0,0,0,25,3.1,10,5,9999,99999,9,999999999,0.0,999,999,99
3021,2,12,4,0,*?*?*?*?*?*?*?*?*?*?*?*?*?*?*?*?*?*?*?*?*?*?,0.7,-2.4,80,101530,0,-0,285,0.0,-0.0,0.0,0,0,0,0,27,2.6,10,5,9999,99999,9,999999999,0.0,999,999,99
3021,2,12,5,0,*?*?*?*?*?*?*?*?*?*?*?*?*?*?*?*?*?*?*?*?*?*?,1.0,-2.2,81,101530,0,-0,286,0.0,-0.0,0.0,0,0,0,0,28,4.1,10,5,9999,99999,9,999999999,0.0,999,999,99
3021,2,12,6,0,*?*?*?*?*?*?*?*?*?*?*?*?*?*?*?*?*?*?*?*?*?*?,1.0,-1.7,83,101530,0,-0,286,0.0,-0.0,0.0,0,0,0,0,30,6.2,10,5,9999,99999,9,999999999,0.0,999,999,99
3021,2,12,7,0,*?*?*?*?*?*?*?*?*?*?*?*?*?*?*?*?*?*?*?*?*?*?,0.3,-1.9,86,101530,0,-0,278,0.0,-0.0,0.0,0,0,0,0,35,7.7,9,5,9999,99999,9,999999999,0.0,999,999,99
3021,2,12,8,0,*?*?*?*?*?*?*?*?*?*?*?*?*?*?*?*?*?*?*?*?*?*?,-0.4,-1.7,93,101530,199,1402,280,24.8,0.0,24.8,2921,-0,2924,962,40,9.8,10,5,9999,99999,9,999999999,0.0,999,999,99
3021,2,12,9,0,*?*?*?*?*?*?*?*?*?*?*?*?*?*?*?*?*?*?*?*?*?*?,2.2,-0.0,89,101530,371,1403,276,159.2,214.8,102.3,16830,18398,11953,2010,45,12.4,7,4,9999,99999,9,999999999,0.0,999,999,99
3021,2,12,10,0,*?*?*?*?*?*?*?*?*?*?*?*?*?*?*?*?*?*?*?*?*?*?,4.7,2.1,86,101530,500,1402,291,193.0,136.4,144.4,21032,13056,16450,3307,50,11.8,8,4,9999,99999,9,999999999,0.0,999,999,99
3021,2,12,11,0,*?*?*?*?*?*?*?*?*?*?*?*?*?*?*?*?*?*?*?*?*?*?,6.5,4.5,90,101530,578,1403,304,172.1,55.5,149.2,18913,5353,16837,4338,55,13.9,9,5,9999,99999,9,999999999,0.0,999,999,99
3021,2,12,12,0,*?*?*?*?*?*?*?*?*?*?*?*?*?*?*?*?*?*?*?*?*?*?,8.2,4.1,78,101530,599,1403,302,280.6,234.7,180.5,29834,23534,20425,3891,60,15.5,7,4,9999,99999,9,999999999,0.0,999,999,99
3021,2,12,13,0,*?*?*?*?*?*?*?*?*?*?*?*?*?*?*?*?*?*?*?*?*?*?,8.2,3.8,77,101530,561,1401,311,166.5,55.3,144.4,18297,5306,16291,4165,62,16.0,9,5,9999,99999,9,999999999,0.0,999,999,99
3021,2,12,14,0,*?*?*?*?*?*?*?*?*?*?*?*?*?*?*?*?*?*?*?*?*?*?,7.9,4.3,81,101530,468,1401,306,178.7,134.8,133.7,19474,12680,15264,3030,63,17.0,8,4,9999,99999,9,999999999,0.0,999,999,99
3021,2,12,15,0,*?*?*?*?*?*?*?*?*?*?*?*?*?*?*?*?*?*?*?*?*?*?,8.3,4.3,78,101530,326,1401,312,86.4,49.4,74.9,9483,4178,8484,1968,65,16.0,9,5,9999,99999,9,999999999,0.0,999,999,99
3021,2,12,16,0,*?*?*?*?*?*?*?*?*?*?*?*?*?*?*?*?*?*?*?*?*?*?,8.3,4.6,81,101530,144,1399,316,14.1,0.0,14.1,1689,-0,1690,551,67,16.0,10,5,9999,99999,9,999999999,0.0,999,999,99
3021,2,12,17,0,*?*?*?*?*?*?*?*?*?*?*?*?*?*?*?*?*?*?*?*?*?*?,7.6,5.0,86,101530,0,-0,313,0.0,-0.0,0.0,0,0,0,0,68,10.3,10,5,9999,99999,9,999999999,0.0,999,999,99
3021,2,12,18,0,*?*?*?*?*?*?*?*?*?*?*?*?*?*?*?*?*?*?*?*?*?*?,4.4,4.5,100,101530,0,-0,299,0.0,-0.0,0.0,0,0,0,0,70,11.3,10,5,9999,99999,9,999999999,0.0,999,999,99
3021,2,12,19,0,*?*?*?*?*?*?*?*?*?*?*?*?*?*?*?*?*?*?*?*?*?*?,5.0,5.0,100,101530,0,-0,302,0.0,-0.0,0.0,0,0,0,0,73,11.8,10,5,9999,99999,9,999999999,0.0,999,999,99
3021,2,12,20,0,*?*?*?*?*?*?*?*?*?*?*?*?*?*?*?*?*?*?*?*?*?*?,3.7,3.6,100,101530,0,-0,296,0.0,-0.0,0.0,0,0,0,0,77,10.8,10,5,9999,99999,9,999999999,0.0,999,999,99
3021,2,12,21,0,*?*?*?*?*?*?*?*?*?*?*?*?*?*?*?*?*?*?*?*?*?*?,3.3,3.2,100,101530,0,-0,295,0.0,-0.0,0.0,0,0,0,0,80,12.9,10,5,9999,99999,9,999999999,0.0,999,999,99
3021,2,12,22,0,*?*?*?*?*?*?*?*?*?*?*?*?*?*?*?*?*?*?*?*?*?*?,2.3,2.3,100,101530,0,-0,291,0.0,-0.0,0.0,0,0,0,0,83,15.5,10,5,9999,99999,9,999999999,0.0,999,999,99
3021,2,12,23,0,*?*?*?*?*?*?*?*?*?*?*?*?*?*?*?*?*?*?*?*?*?*?,2.4,2.5,100,101530,0,-0,291,0.0,-0.0,0.0,0,0,0,0,87,17.0,10,5,9999,99999,9,999999999,0.0,999,999,99
3021,2,12,24,0,*?*?*?*?*?*?*?*?*?*?*?*?*?*?*?*?*?*?*?*?*?*?,3.1,1.3,92,101530,0,-0,294,0.0,-0.0,0.0,0,0,0,0,20,4.1,10,5,9999,99999,9,999999999,0.0,999,999,99
3021,2,13,1,0,*?*?*?*?*?*?*?*?*?*?*?*?*?*?*?*?*?*?*?*?*?*?,2.7,2.7,100,102020,0,-0,292,0.0,-0.0,0.0,0,0,0,0,93,3.1,10,5,9999,99999,9,999999999,0.0,999,999,99
3021,2,13,2,0,*?*?*?*?*?*?*?*?*?*?*?*?*?*?*?*?*?*?*?*?*?*?,2.9,2.9,100,102020,0,-0,293,0.0,-0.0,0.0,0,0,0,0,97,3.6,10,5,9999,99999,9,999999999,0.0,999,999,99
3021,2,13,3,0,*?*?*?*?*?*?*?*?*?*?*?*?*?*?*?*?*?*?*?*?*?*?,2.5,2.5,100,102020,0,-0,291,0.0,-0.0,0.0,0,0,0,0,100,3.1,10,5,9999,99999,9,999999999,0.0,999,999,99
3021,2,13,4,0,*?*?*?*?*?*?*?*?*?*?*?*?*?*?*?*?*?*?*?*?*?*?,2.0,1.9,100,102020,0,-0,289,0.0,-0.0,0.0,0,0,0,0,103,2.6,10,5,9999,99999,9,999999999,0.0,999,999,99
3021,2,13,5,0,*?*?*?*?*?*?*?*?*?*?*?*?*?*?*?*?*?*?*?*?*?*?,1.4,1.5,100,102020,0,-0,287,0.0,-0.0,0.0,0,0,0,0,107,4.1,10,5,9999,99999,9,999999999,0.0,999,999,99
3021,2,13,6,0,*?*?*?*?*?*?*?*?*?*?*?*?*?*?*?*?*?*?*?*?*?*?,1.6,1.7,100,102020,0,-0,288,0.0,-0.0,0.0,0,0,0,0,110,6.2,10,5,9999,99999,9,999999999,0.0,999,999,99
3021,2,13,7,0,*?*?*?*?*?*?*?*?*?*?*?*?*?*?*?*?*?*?*?*?*?*?,1.7,1.7,100,102020,3,1551,284,0.0,0.0,0.0,0,0,0,0,117,7.7,9,5,9999,99999,9,999999999,0.0,999,999,99
3021,2,13,8,0,*?*?*?*?*?*?*?*?*?*?*?*?*?*?*?*?*?*?*?*?*?*?,1.8,1.9,100,102020,206,1403,279,60.2,103.3,45.0,6440,6475,5499,814,123,9.8,8,4,9999,99999,9,999999999,0.0,999,999,99
3021,2,13,9,0,*?*?*?*?*?*?*?*?*?*?*?*?*?*?*?*?*?*?*?*?*?*?,3.2,3.2,100,102020,378,1402,285,137.9,128.9,103.2,15037,11331,11861,2276,130,12.4,8,4,9999,99999,9,999999999,0.0,999,999,99
3021,2,13,10,0,*?*?*?*?*?*?*?*?*?*?*?*?*?*?*?*?*?*?*?*?*?*?,4.5,4.5,100,102020,507,1401,291,196.3,136.7,146.8,21393,13136,16724,3372,137,11.8,8,4,9999,99999,9,999999999,0.0,999,999,99
3021,2,13,11,0,*?*?*?*?*?*?*?*?*?*?*?*?*?*?*?*?*?*?*?*?*?*?,6.2,5.8,100,102020,585,1402,299,231.4,139.7,173.1,25238,13876,19626,4091,143,13.9,8,4,9999,99999,9,999999999,0.0,999,999,99
3021,2,13,12,0,*?*?*?*?*?*?*?*?*?*?*?*?*?*?*?*?*?*?*?*?*?*?,6.7,5.6,100,102020,606,1402,301,240.8,140.4,180.1,26275,14042,20404,4294,150,15.5,8,4,9999,99999,9,999999999,0.0,999,999,99
3021,2,13,13,0,*?*?*?*?*?*?*?*?*?*?*?*?*?*?*?*?*?*?*?*?*?*?,6.6,5.3,100,102020,569,1403,300,224.0,139.1,167.5,24425,13736,19015,3934,150,16.0,8,4,9999,99999,9,999999999,0.0,999,999,99
3021,2,13,14,0,*?*?*?*?*?*?*?*?*?*?*?*?*?*?*?*?*?*?*?*?*?*?,6.8,4.8,100,102020,476,1403,305,137.3,53.8,119.1,15079,5005,13445,3309,150,17.0,9,5,9999,99999,9,999999999,0.0,999,999,99
3021,2,13,15,0,*?*?*?*?*?*?*?*?*?*?*?*?*?*?*?*?*?*?*?*?*?*?,6.7,4.6,100,102020,333,1401,305,88.8,49.7,77.0,9744,4229,8717,2027,150,16.0,9,5,9999,99999,9,999999999,0.0,999,999,99
3021,2,13,16,0,*?*?*?*?*?*?*?*?*?*?*?*?*?*?*?*?*?*?*?*?*?*?,6.7,5.0,100,102020,151,1401,305,26.8,33.1,23.2,3019,1925,2820,484,150,16.0,9,5,9999,99999,9,999999999,0.0,999,999,99
3021,2,13,17,0,*?*?*?*?*?*?*?*?*?*?*?*?*?*?*?*?*?*?*?*?*?*?,6.7,3.2,98,102020,0,-0,310,0.0,-0.0,0.0,0,0,0,0,150,10.3,10,5,9999,99999,9,999999999,0.0,999,999,99
3021,2,13,18,0,*?*?*?*?*?*?*?*?*?*?*?*?*?*?*?*?*?*?*?*?*?*?,5.1,3.0,100,102020,0,-0,303,0.0,-0.0,0.0,0,0,0,0,150,11.3,10,5,9999,99999,9,999999999,0.0,999,999,99
3021,2,13,19,0,*?*?*?*?*?*?*?*?*?*?*?*?*?*?*?*?*?*?*?*?*?*?,5.0,3.4,100,102020,0,-0,302,0.0,-0.0,0.0,0,0,0,0,152,11.8,10,5,9999,99999,9,999999999,0.0,999,999,99
3021,2,13,20,0,*?*?*?*?*?*?*?*?*?*?*?*?*?*?*?*?*?*?*?*?*?*?,4.2,3.6,100,102020,0,-0,299,0.0,-0.0,0.0,0,0,0,0,153,10.8,10,5,9999,99999,9,999999999,0.0,999,999,99
3021,2,13,21,0,*?*?*?*?*?*?*?*?*?*?*?*?*?*?*?*?*?*?*?*?*?*?,4.3,3.4,100,102020,0,-0,299,0.0,-0.0,0.0,0,0,0,0,155,12.9,10,5,9999,99999,9,999999999,0.0,999,999,99
3021,2,13,22,0,*?*?*?*?*?*?*?*?*?*?*?*?*?*?*?*?*?*?*?*?*?*?,3.4,2.7,100,102020,0,-0,295,0.0,-0.0,0.0,0,0,0,0,157,15.5,10,5,9999,99999,9,999999999,0.0,999,999,99
3021,2,13,23,0,*?*?*?*?*?*?*?*?*?*?*?*?*?*?*?*?*?*?*?*?*?*?,2.9,2.9,100,102020,0,-0,293,0.0,-0.0,0.0,0,0,0,0,158,17.0,10,5,9999,99999,9,999999999,0.0,999,999,99
3021,2,13,24,0,*?*?*?*?*?*?*?*?*?*?*?*?*?*?*?*?*?*?*?*?*?*?,2.5,2.5,100,102020,0,-0,291,0.0,-0.0,0.0,0,0,0,0,90,4.1,10,5,9999,99999,9,999999999,0.0,999,999,99
3021,2,14,1,0,*?*?*?*?*?*?*?*?*?*?*?*?*?*?*?*?*?*?*?*?*?*?,2.5,1.0,89,101202,0,-0,292,0.0,-0.0,0.0,0,0,0,0,177,3.1,10,5,9999,99999,9,999999999,0.0,999,999,99
3021,2,14,2,0,*?*?*?*?*?*?*?*?*?*?*?*?*?*?*?*?*?*?*?*?*?*?,2.7,0.2,82,101202,0,-0,293,0.0,-0.0,0.0,0,0,0,0,193,3.6,10,5,9999,99999,9,999999999,0.0,999,999,99
3021,2,14,3,0,*?*?*?*?*?*?*?*?*?*?*?*?*?*?*?*?*?*?*?*?*?*?,2.4,-0.2,82,101202,0,-0,291,0.0,-0.0,0.0,0,0,0,0,210,3.1,10,5,9999,99999,9,999999999,0.3,999,999,99
3021,2,14,4,0,*?*?*?*?*?*?*?*?*?*?*?*?*?*?*?*?*?*?*?*?*?*?,2.3,-0.8,78,101202,0,-0,291,0.0,-0.0,0.0,0,0,0,0,227,2.6,10,5,9999,99999,9,999999999,0.2,999,999,99
3021,2,14,5,0,*?*?*?*?*?*?*?*?*?*?*?*?*?*?*?*?*?*?*?*?*?*?,2.1,-1.1,78,101202,0,-0,290,0.0,-0.0,0.0,0,0,0,0,243,4.1,10,5,9999,99999,9,999999999,0.8,999,999,99
3021,2,14,6,0,*?*?*?*?*?*?*?*?*?*?*?*?*?*?*?*?*?*?*?*?*?*?,2.4,-1.1,77,101202,0,-0,292,0.0,-0.0,0.0,0,0,0,0,260,6.2,10,5,9999,99999,9,999999999,2.1,999,999,99
3021,2,14,7,0,*?*?*?*?*?*?*?*?*?*?*?*?*?*?*?*?*?*?*?*?*?*?,2.7,-0.2,80,101202,9,1331,293,0.0,0.0,0.0,0,0,0,0,265,7.7,10,5,9999,99999,9,999999999,0.3,999,999,99
3021,2,14,8,0,*?*?*?*?*?*?*?*?*?*?*?*?*?*?*?*?*?*?*?*?*?*?,2.2,-0.4,82,101202,213,1402,270,83.1,245.1,45.9,8731,15957,6182,819,270,9.8,6,3,9999,99999,9,999999999,0.2,999,999,99
3021,2,14,9,0,*?*?*?*?*?*?*?*?*?*?*?*?*?*?*?*?*?*?*?*?*?*?,2.2,-0.4,82,101202,385,1401,265,197.3,376.9,93.7,20584,32129,12057,1741,275,12.4,5,3,9999,99999,9,999999999,0.6,999,999,99
3021,2,14,10,0,*?*?*?*?*?*?*?*?*?*?*?*?*?*?*?*?*?*?*?*?*?*?,2.3,-0.4,81,101202,514,1400,266,279.0,398.9,132.5,29080,37372,16524,2568,280,11.8,5,3,9999,99999,9,999999999,0.0,999,999,99
3021,2,14,11,0,*?*?*?*?*?*?*?*?*?*?*?*?*?*?*?*?*?*?*?*?*?*?,2.9,0.2,81,101202,592,1401,284,234.8,140.0,175.6,25608,13936,19904,4163,285,13.9,8,4,9999,99999,9,999999999,0.0,999,999,99
3021,2,14,12,0,*?*?*?*?*?*?*?*?*?*?*?*?*?*?*?*?*?*?*?*?*?*?,2.7,-0.0,81,101202,613,1401,288,184.3,56.0,159.8,20261,5448,18026,4723,290,15.5,9,5,9999,99999,9,999999999,0.0,999,999,99
3021,2,14,13,0,*?*?*?*?*?*?*?*?*?*?*?*?*?*?*?*?*?*?*?*?*?*?,2.9,-0.2,79,101202,576,1402,278,268.6,233.4,172.7,28535,23166,19620,3686,290,16.0,7,4,9999,99999,9,999999999,0.2,999,999,99
3021,2,14,14,0,*?*?*?*?*?*?*?*?*?*?*?*?*?*?*?*?*?*?*?*?*?*?,3.0,-1.3,71,101202,483,1402,284,185.2,135.5,138.6,20190,12837,15819,3156,290,17.0,8,4,9999,99999,9,999999999,0.3,999,999,99
3021,2,14,15,0,*?*?*?*?*?*?*?*?*?*?*?*?*?*?*?*?*?*?*?*?*?*?,2.9,-0.6,77,101202,340,1401,288,91.2,50.0,79.1,10007,4278,8950,2086,290,16.0,9,5,9999,99999,9,999999999,0.0,999,999,99
3021,2,14,16,0,*?*?*?*?*?*?*?*?*?*?*?*?*?*?*?*?*?*?*?*?*?*?,2.9,-0.8,75,101202,158,1403,288,29.1,34.4,25.2,3271,2038,3055,527,290,16.0,9,5,9999,99999,9,999999999,0.5,999,999,99
3021,2,14,17,0,*?*?*?*?*?*?*?*?*?*?*?*?*?*?*?*?*?*?*?*?*?*?,2.9,-1.5,72,101202,0,-0,294,0.0,-0.0,0.0,0,0,0,0,290,10.3,10,5,9999,99999,9,999999999,0.0,999,999,99
3021,2,14,18,0,*?*?*?*?*?*?*?*?*?*?*?*?*?*?*?*?*?*?*?*?*?*?,2.7,-1.5,72,101202,0,-0,293,0.0,-0.0,0.0,0,0,0,0,290,11.3,10,5,9999,99999,9,999999999,0.0,999,999,99
3021,2,14,19,0,*?*?*?*?*?*?*?*?*?*?*?*?*?*?*?*?*?*?*?*?*?*?,2.5,-1.3,74,101202,0,-0,292,0.0,-0.0,0.0,0,0,0,0,290,11.8,10,5,9999,99999,9,999999999,0.0,999,999,99
3021,2,14,20,0,*?*?*?*?*?*?*?*?*?*?*?*?*?*?*?*?*?*?*?*?*?*?,2.5,-0.8,78,101202,0,-0,292,0.0,-0.0,0.0,0,0,0,0,290,10.8,10,5,9999,99999,9,999999999,0.0,999,999,99
3021,2,14,21,0,*?*?*?*?*?*?*?*?*?*?*?*?*?*?*?*?*?*?*?*?*?*?,2.3,-1.7,72,101202,0,-0,291,0.0,-0.0,0.0,0,0,0,0,290,12.9,10,5,9999,99999,9,999999999,0.1,999,999,99
3021,2,14,22,0,*?*?*?*?*?*?*?*?*?*?*?*?*?*?*?*?*?*?*?*?*?*?,2.5,-0.6,79,101202,0,-0,292,0.0,-0.0,0.0,0,0,0,0,290,15.5,10,5,9999,99999,9,999999999,0.0,999,999,99
3021,2,14,23,0,*?*?*?*?*?*?*?*?*?*?*?*?*?*?*?*?*?*?*?*?*?*?,3.0,-0.0,79,101202,0,-0,294,0.0,-0.0,0.0,0,0,0,0,290,17.0,10,5,9999,99999,9,999999999,0.2,999,999,99
3021,2,14,24,0,*?*?*?*?*?*?*?*?*?*?*?*?*?*?*?*?*?*?*?*?*?*?,2.4,1.9,95,101202,0,-0,291,0.0,-0.0,0.0,0,0,0,0,160,4.1,10,5,9999,99999,9,999999999,0.0,999,999,99
3021,2,15,1,0,*?*?*?*?*?*?*?*?*?*?*?*?*?*?*?*?*?*?*?*?*?*?,4.4,4.5,100,102077,0,-0,299,0.0,-0.0,0.0,0,0,0,0,292,3.1,10,5,9999,99999,9,999999999,0.0,999,999,99
3021,2,15,2,0,*?*?*?*?*?*?*?*?*?*?*?*?*?*?*?*?*?*?*?*?*?*?,4.3,4.3,100,102077,0,-0,299,0.0,-0.0,0.0,0,0,0,0,293,3.6,10,5,9999,99999,9,999999999,0.0,999,999,99
3021,2,15,3,0,*?*?*?*?*?*?*?*?*?*?*?*?*?*?*?*?*?*?*?*?*?*?,5.2,5.1,100,102077,0,-0,303,0.0,-0.0,0.0,0,0,0,0,295,3.1,10,5,9999,99999,9,999999999,0.7,999,999,99
3021,2,15,4,0,*?*?*?*?*?*?*?*?*?*?*?*?*?*?*?*?*?*?*?*?*?*?,4.5,4.5,100,102077,0,-0,300,0.0,-0.0,0.0,0,0,0,0,297,2.6,10,5,9999,99999,9,999999999,0.7,999,999,99
3021,2,15,5,0,*?*?*?*?*?*?*?*?*?*?*?*?*?*?*?*?*?*?*?*?*?*?,3.9,3.9,100,102077,0,-0,297,0.0,-0.0,0.0,0,0,0,0,298,4.1,10,5,9999,99999,9,999999999,0.0,999,999,99
3021,2,15,6,0,*?*?*?*?*?*?*?*?*?*?*?*?*?*?*?*?*?*?*?*?*?*?,3.1,3.0,100,102077,0,-0,294,0.0,-0.0,0.0,0,0,0,0,300,6.2,10,5,9999,99999,9,999999999,0.0,999,999,99
3021,2,15,7,0,*?*?*?*?*?*?*?*?*?*?*?*?*?*?*?*?*?*?*?*?*?*?,4.0,3.9,100,102077,16,1371,298,0.0,0.0,0.0,0,0,0,0,300,7.7,10,5,9999,99999,9,999999999,0.0,999,999,99
3021,2,15,8,0,*?*?*?*?*?*?*?*?*?*?*?*?*?*?*?*?*?*?*?*?*?*?,4.6,4.5,100,102077,220,1402,292,66.6,107.0,49.8,7108,6982,6048,909,300,9.8,8,4,9999,99999,9,999999999,0.0,999,999,99
3021,2,15,9,0,*?*?*?*?*?*?*?*?*?*?*?*?*?*?*?*?*?*?*?*?*?*?,6.0,5.9,100,102077,392,1400,298,144.5,130.0,108.1,15751,11581,12412,2394,300,12.4,8,4,9999,99999,9,999999999,0.0,999,999,99
3021,2,15,10,0,*?*?*?*?*?*?*?*?*?*?*?*?*?*?*?*?*?*?*?*?*?*?,8.1,8.1,100,102077,522,1401,304,239.9,229.9,154.3,25436,22257,17622,3217,300,11.8,7,4,9999,99999,9,999999999,0.0,999,999,99
3021,2,15,11,0,*?*?*?*?*?*?*?*?*?*?*?*?*?*?*?*?*?*?*?*?*?*?,9.7,8.5,100,102077,600,1402,311,281.5,234.7,181.0,29922,23557,20480,3906,300,13.9,7,4,9999,99999,9,999999999,0.0,999,999,99
3021,2,15,12,0,*?*?*?*?*?*?*?*?*?*?*?*?*?*?*?*?*?*?*?*?*?*?,11.0,9.2,99,102077,620,1400,321,247.6,140.9,185.2,27018,14153,20959,4442,300,15.5,8,4,9999,99999,9,999999999,0.0,999,999,99
3021,2,15,13,0,*?*?*?*?*?*?*?*?*?*?*?*?*?*?*?*?*?*?*?*?*?*?,11.0,7.3,87,102077,583,1401,324,174.1,55.6,150.9,19132,5370,17029,4399,298,16.0,9,5,9999,99999,9,999999999,0.0,999,999,99
3021,2,15,14,0,*?*?*?*?*?*?*?*?*?*?*?*?*?*?*?*?*?*?*?*?*?*?,11.1,8.3,92,102077,490,1402,325,142.3,54.1,123.3,15624,5063,13927,3448,297,17.0,9,5,9999,99999,9,999999999,0.0,999,999,99
3021,2,15,15,0,*?*?*?*?*?*?*?*?*?*?*?*?*?*?*?*?*?*?*?*?*?*?,11.0,7.7,90,102077,347,1401,328,53.9,0.0,53.9,6287,0,6301,2152,295,16.0,10,5,9999,99999,9,999999999,0.0,999,999,99
3021,2,15,16,0,*?*?*?*?*?*?*?*?*?*?*?*?*?*?*?*?*?*?*?*?*?*?,11.0,7.6,89,102077,164,1397,328,18.1,0.0,18.1,2146,-0,2148,703,293,16.0,10,5,9999,99999,9,999999999,0.0,999,999,99
3021,2,15,17,0,*?*?*?*?*?*?*?*?*?*?*?*?*?*?*?*?*?*?*?*?*?*?,9.9,7.1,93,102077,0,-0,323,0.0,-0.0,0.0,0,0,0,0,292,10.3,10,5,9999,99999,9,999999999,0.0,999,999,99
3021,2,15,18,0,*?*?*?*?*?*?*?*?*?*?*?*?*?*?*?*?*?*?*?*?*?*?,9.7,8.0,100,102077,0,-0,322,0.0,-0.0,0.0,0,0,0,0,290,11.3,10,5,9999,99999,9,999999999,0.0,999,999,99
3021,2,15,19,0,*?*?*?*?*?*?*?*?*?*?*?*?*?*?*?*?*?*?*?*?*?*?,8.2,7.3,100,102077,0,-0,315,0.0,-0.0,0.0,0,0,0,0,275,11.8,10,5,9999,99999,9,999999999,0.0,999,999,99
3021,2,15,20,0,*?*?*?*?*?*?*?*?*?*?*?*?*?*?*?*?*?*?*?*?*?*?,7.0,5.9,100,102077,0,-0,310,0.0,-0.0,0.0,0,0,0,0,260,10.8,10,5,9999,99999,9,999999999,0.0,999,999,99
3021,2,15,21,0,*?*?*?*?*?*?*?*?*?*?*?*?*?*?*?*?*?*?*?*?*?*?,6.6,6.7,100,102077,0,-0,308,0.0,-0.0,0.0,0,0,0,0,245,12.9,10,5,9999,99999,9,999999999,0.0,999,999,99
3021,2,15,22,0,*?*?*?*?*?*?*?*?*?*?*?*?*?*?*?*?*?*?*?*?*?*?,6.0,5.6,100,102077,0,-0,306,0.0,-0.0,0.0,0,0,0,0,230,15.5,10,5,9999,99999,9,999999999,0.0,999,999,99
3021,2,15,23,0,*?*?*?*?*?*?*?*?*?*?*?*?*?*?*?*?*?*?*?*?*?*?,5.0,4.5,100,102077,0,-0,302,0.0,-0.0,0.0,0,0,0,0,215,17.0,10,5,9999,99999,9,999999999,0.0,999,999,99
3021,2,15,24,0,*?*?*?*?*?*?*?*?*?*?*?*?*?*?*?*?*?*?*?*?*?*?,3.6,2.3,100,102077,0,-0,296,0.0,-0.0,0.0,0,0,0,0,290,4.1,10,5,9999,99999,9,999999999,0.0,999,999,99
3021,2,16,1,0,*?*?*?*?*?*?*?*?*?*?*?*?*?*?*?*?*?*?*?*?*?*?,2.2,-0.6,81,102345,0,-0,291,0.0,-0.0,0.0,0,0,0,0,190,3.1,10,5,9999,99999,9,999999999,0.0,999,999,99
3021,2,16,2,0,*?*?*?*?*?*?*?*?*?*?*?*?*?*?*?*?*?*?*?*?*?*?,0.4,-3.7,72,102345,0,-0,284,0.0,-0.0,0.0,0,0,0,0,180,3.6,10,5,9999,99999,9,999999999,0.0,999,999,99
3021,2,16,3,0,*?*?*?*?*?*?*?*?*?*?*?*?*?*?*?*?*?*?*?*?*?*?,1.4,-2.2,75,102345,0,-0,288,0.0,-0.0,0.0,0,0,0,0,170,3.1,10,5,9999,99999,9,999999999,0.0,999,999,99
3021,2,16,4,0,*?*?*?*?*?*?*?*?*?*?*?*?*?*?*?*?*?*?*?*?*?*?,0.2,-2.7,78,102345,0,-0,283,0.0,-0.0,0.0,0,0,0,0,160,2.6,10,5,9999,99999,9,999999999,0.0,999,999,99
3021,2,16,5,0,*?*?*?*?*?*?*?*?*?*?*?*?*?*?*?*?*?*?*?*?*?*?,1.1,-2.2,77,102345,0,-0,286,0.0,-0.0,0.0,0,0,0,0,150,4.1,10,5,9999,99999,9,999999999,0.0,999,999,99
3021,2,16,6,0,*?*?*?*?*?*?*?*?*?*?*?*?*?*?*?*?*?*?*?*?*?*?,0.6,-1.9,81,102345,0,-0,284,0.0,-0.0,0.0,0,0,0,0,140,6.2,10,5,9999,99999,9,999999999,0.0,999,999,99
3021,2,16,7,0,*?*?*?*?*?*?*?*?*?*?*?*?*?*?*?*?*?*?*?*?*?*?,-0.0,-2.9,79,102345,23,1381,282,0.0,0.0,0.0,0,0,0,0,150,7.7,10,5,9999,99999,9,999999999,0.0,999,999,99
3021,2,16,8,0,*?*?*?*?*?*?*?*?*?*?*?*?*?*?*?*?*?*?*?*?*?*?,1.6,-1.5,79,102345,227,1400,288,30.4,0.0,30.4,3560,0,3566,1180,160,9.8,10,5,9999,99999,9,999999999,0.0,999,999,99
3021,2,16,9,0,*?*?*?*?*?*?*?*?*?*?*?*?*?*?*?*?*?*?*?*?*?*?,3.3,-0.6,75,102345,400,1402,295,64.2,0.0,64.2,7501,0,7520,2608,170,12.4,10,5,9999,99999,9,999999999,0.0,999,999,99
3021,2,16,10,0,*?*?*?*?*?*?*?*?*?*?*?*?*?*?*?*?*?*?*?*?*?*?,5.2,1.0,75,102345,529,1400,303,89.7,0.0,89.7,10519,0,10551,3805,180,11.8,10,5,9999,99999,9,999999999,0.0,999,999,99
3021,2,16,11,0,*?*?*?*?*?*?*?*?*?*?*?*?*?*?*?*?*?*?*?*?*?*?,7.6,1.9,67,102345,607,1400,314,105.0,0.0,105.0,12359,0,12399,4574,190,13.9,10,5,9999,99999,9,999999999,0.0,999,999,99
3021,2,16,12,0,*?*?*?*?*?*?*?*?*?*?*?*?*?*?*?*?*?*?*?*?*?*?,7.5,3.4,75,102345,628,1401,313,109.1,0.0,109.1,12855,0,12898,4786,200,15.5,10,5,9999,99999,9,999999999,0.0,999,999,99
3021,2,16,13,0,*?*?*?*?*?*?*?*?*?*?*?*?*?*?*?*?*?*?*?*?*?*?,8.6,3.4,70,102345,590,1400,318,101.7,0.0,101.7,11961,0,12000,4405,198,16.0,10,5,9999,99999,9,999999999,0.0,999,999,99
3021,2,16,14,0,*?*?*?*?*?*?*?*?*?*?*?*?*?*?*?*?*?*?*?*?*?*?,8.7,2.7,66,102345,497,1401,319,83.3,0.0,83.3,9761,0,9790,3496,197,17.0,10,5,9999,99999,9,999999999,0.0,999,999,99
3021,2,16,15,0,*?*?*?*?*?*?*?*?*?*?*?*?*?*?*?*?*?*?*?*?*?*?,8.6,3.0,69,102345,354,1401,318,55.3,0.0,55.3,6449,0,6464,2212,195,16.0,10,5,9999,99999,9,999999999,0.0,999,999,99
3021,2,16,16,0,*?*?*?*?*?*?*?*?*?*?*?*?*?*?*?*?*?*?*?*?*?*?,8.5,2.5,66,102345,171,1399,318,19.4,0.0,19.4,2299,-0,2302,754,193,16.0,10,5,9999,99999,9,999999999,0.0,999,999,99
3021,2,16,17,0,*?*?*?*?*?*?*?*?*?*?*?*?*?*?*?*?*?*?*?*?*?*?,8.3,3.4,71,102345,0,-0,317,0.0,-0.0,0.0,0,0,0,0,192,10.3,10,5,9999,99999,9,999999999,0.0,999,999,99
3021,2,16,18,0,*?*?*?*?*?*?*?*?*?*?*?*?*?*?*?*?*?*?*?*?*?*?,5.9,1.9,76,102345,0,-0,306,0.0,-0.0,0.0,0,0,0,0,190,11.3,10,5,9999,99999,9,999999999,0.0,999,999,99
3021,2,16,19,0,*?*?*?*?*?*?*?*?*?*?*?*?*?*?*?*?*?*?*?*?*?*?,5.4,1.0,74,102345,0,-0,304,0.0,-0.0,0.0,0,0,0,0,175,11.8,10,5,9999,99999,9,999999999,0.0,999,999,99
3021,2,16,20,0,*?*?*?*?*?*?*?*?*?*?*?*?*?*?*?*?*?*?*?*?*?*?,3.9,0.8,81,102345,0,-0,298,0.0,-0.0,0.0,0,0,0,0,160,10.8,10,5,9999,99999,9,999999999,0.0,999,999,99
3021,2,16,21,0,*?*?*?*?*?*?*?*?*?*?*?*?*?*?*?*?*?*?*?*?*?*?,4.3,1.5,82,102345,0,-0,299,0.0,-0.0,0.0,0,0,0,0,145,12.9,10,5,9999,99999,9,999999999,0.0,999,999,99
3021,2,16,22,0,*?*?*?*?*?*?*?*?*?*?*?*?*?*?*?*?*?*?*?*?*?*?,3.7,0.8,82,102345,0,-0,297,0.0,-0.0,0.0,0,0,0,0,130,15.5,10,5,9999,99999,9,999999999,0.0,999,999,99
3021,2,16,23,0,*?*?*?*?*?*?*?*?*?*?*?*?*?*?*?*?*?*?*?*?*?*?,3.3,0.6,83,102345,0,-0,295,0.0,-0.0,0.0,0,0,0,0,115,17.0,10,5,9999,99999,9,999999999,0.0,999,999,99
3021,2,16,24,0,*?*?*?*?*?*?*?*?*?*?*?*?*?*?*?*?*?*?*?*?*?*?,3.9,2.1,88,102345,0,-0,298,0.0,-0.0,0.0,0,0,0,0,200,4.1,10,5,9999,99999,9,999999999,0.0,999,999,99
3021,2,17,1,0,*?*?*?*?*?*?*?*?*?*?*?*?*?*?*?*?*?*?*?*?*?*?,2.6,0.2,84,102046,0,-0,292,0.0,-0.0,0.0,0,0,0,0,102,3.1,10,5,9999,99999,9,999999999,0.0,999,999,99
3021,2,17,2,0,*?*?*?*?*?*?*?*?*?*?*?*?*?*?*?*?*?*?*?*?*?*?,2.4,0.2,85,102046,0,-0,291,0.0,-0.0,0.0,0,0,0,0,103,3.6,10,5,9999,99999,9,999999999,0.0,999,999,99
3021,2,17,3,0,*?*?*?*?*?*?*?*?*?*?*?*?*?*?*?*?*?*?*?*?*?*?,2.2,1.3,93,102046,0,-0,290,0.0,-0.0,0.0,0,0,0,0,105,3.1,10,5,9999,99999,9,999999999,0.0,999,999,99
3021,2,17,4,0,*?*?*?*?*?*?*?*?*?*?*?*?*?*?*?*?*?*?*?*?*?*?,1.5,0.6,93,102046,0,-0,288,0.0,-0.0,0.0,0,0,0,0,107,2.6,10,5,9999,99999,9,999999999,0.0,999,999,99
3021,2,17,5,0,*?*?*?*?*?*?*?*?*?*?*?*?*?*?*?*?*?*?*?*?*?*?,1.4,0.4,92,102046,0,-0,287,0.0,-0.0,0.0,0,0,0,0,108,4.1,10,5,9999,99999,9,999999999,0.0,999,999,99
3021,2,17,6,0,*?*?*?*?*?*?*?*?*?*?*?*?*?*?*?*?*?*?*?*?*?*?,1.2,0.6,95,102046,0,-0,286,0.0,-0.0,0.0,0,0,0,0,110,6.2,10,5,9999,99999,9,999999999,0.0,999,999,99
3021,2,17,7,0,*?*?*?*?*?*?*?*?*?*?*?*?*?*?*?*?*?*?*?*?*?*?,1.7,1.0,96,102046,30,1381,288,0.0,0.0,0.0,0,0,0,0,112,7.7,10,5,9999,99999,9,999999999,0.0,999,999,99
3021,2,17,8,0,*?*?*?*?*?*?*?*?*?*?*?*?*?*?*?*?*?*?*?*?*?*?,2.1,1.0,93,102046,234,1398,290,31.8,0.0,31.8,3725,0,3731,1237,113,9.8,10,5,9999,99999,9,999999999,0.0,999,999,99
3021,2,17,9,0,*?*?*?*?*?*?*?*?*?*?*?*?*?*?*?*?*?*?*?*?*?*?,2.8,1.0,88,102046,407,1400,293,65.7,0.0,65.7,7674,0,7693,2674,115,12.4,10,5,9999,99999,9,999999999,0.0,999,999,99
3021,2,17,10,0,*?*?*?*?*?*?*?*?*?*?*?*?*?*?*?*?*?*?*?*?*?*?,3.3,1.0,85,102046,537,1401,295,91.2,0.0,91.2,10699,0,10732,3879,117,11.8,10,5,9999,99999,9,999999999,0.0,999,999,99
3021,2,17,11,0,*?*?*?*?*?*?*?*?*?*?*?*?*?*?*?*?*?*?*?*?*?*?,5.5,3.2,85,102046,614,1399,304,106.5,0.0,106.5,12540,0,12582,4651,118,13.9,10,5,9999,99999,9,999999999,0.0,999,999,99
3021,2,17,12,0,*?*?*?*?*?*?*?*?*?*?*?*?*?*?*?*?*?*?*?*?*?*?,6.2,2.9,79,102046,635,1399,307,110.6,0.0,110.6,13035,0,13080,4863,120,15.5,10,5,9999,99999,9,999999999,0.0,999,999,99
3021,2,17,13,0,*?*?*?*?*?*?*?*?*?*?*?*?*?*?*?*?*?*?*?*?*?*?,6.1,3.8,85,102046,598,1401,302,179.2,55.8,155.4,19696,5410,17528,4560,120,16.0,9,5,9999,99999,9,999999999,0.0,999,999,99
3021,2,17,14,0,*?*?*?*?*?*?*?*?*?*?*?*?*?*?*?*?*?*?*?*?*?*?,6.0,2.3,77,102046,504,1400,307,84.8,0.0,84.8,9932,0,9961,3565,120,17.0,10,5,9999,99999,9,999999999,0.0,999,999,99
3021,2,17,15,0,*?*?*?*?*?*?*?*?*?*?*?*?*?*?*?*?*?*?*?*?*?*?,6.4,3.4,81,102046,361,1400,304,98.4,50.8,85.3,10800,4420,9653,2268,120,16.0,9,5,9999,99999,9,999999999,0.0,999,999,99
3021,2,17,16,0,*?*?*?*?*?*?*?*?*?*?*?*?*?*?*?*?*?*?*?*?*?*?,6.3,3.4,82,102046,178,1400,308,20.7,0.0,20.7,2453,-0,2456,805,120,16.0,10,5,9999,99999,9,999999999,0.0,999,999,99
3021,2,17,17,0,*?*?*?*?*?*?*?*?*?*?*?*?*?*?*?*?*?*?*?*?*?*?,5.6,3.6,86,102046,0,-0,305,0.0,-0.0,0.0,0,0,0,0,120,10.3,10,5,9999,99999,9,999999999,0.0,999,999,99
3021,2,17,18,0,*?*?*?*?*?*?*?*?*?*?*?*?*?*?*?*?*?*?*?*?*?*?,5.2,3.6,90,102046,0,-0,303,0.0,-0.0,0.0,0,0,0,0,120,11.3,10,5,9999,99999,9,999999999,0.0,999,999,99
3021,2,17,19,0,*?*?*?*?*?*?*?*?*?*?*?*?*?*?*?*?*?*?*?*?*?*?,4.3,3.4,94,102046,0,-0,299,0.0,-0.0,0.0,0,0,0,0,118,11.8,10,5,9999,99999,9,999999999,0.0,999,999,99
3021,2,17,20,0,*?*?*?*?*?*?*?*?*?*?*?*?*?*?*?*?*?*?*?*?*?*?,3.4,3.2,98,102046,0,-0,295,0.0,-0.0,0.0,0,0,0,0,117,10.8,10,5,9999,99999,9,999999999,0.0,999,999,99
3021,2,17,21,0,*?*?*?*?*?*?*?*?*?*?*?*?*?*?*?*?*?*?*?*?*?*?,3.4,2.5,93,102046,0,-0,295,0.0,-0.0,0.0,0,0,0,0,115,12.9,10,5,9999,99999,9,999999999,0.0,999,999,99
3021,2,17,22,0,*?*?*?*?*?*?*?*?*?*?*?*?*?*?*?*?*?*?*?*?*?*?,4.0,2.5,89,102046,0,-0,298,0.0,-0.0,0.0,0,0,0,0,113,15.5,10,5,9999,99999,9,999999999,0.0,999,999,99
3021,2,17,23,0,*?*?*?*?*?*?*?*?*?*?*?*?*?*?*?*?*?*?*?*?*?*?,3.1,1.3,87,102046,0,-0,294,0.0,-0.0,0.0,0,0,0,0,112,17.0,10,5,9999,99999,9,999999999,0.0,999,999,99
3021,2,17,24,0,*?*?*?*?*?*?*?*?*?*?*?*?*?*?*?*?*?*?*?*?*?*?,3.0,0.4,83,102046,0,-0,294,0.0,-0.0,0.0,0,0,0,0,100,4.1,10,5,9999,99999,9,999999999,0.0,999,999,99
3021,2,18,1,0,*?*?*?*?*?*?*?*?*?*?*?*?*?*?*?*?*?*?*?*?*?*?,1.3,-0.4,87,101935,0,-0,287,0.0,-0.0,0.0,0,0,0,0,108,3.1,10,5,9999,99999,9,999999999,0.0,999,999,99
3021,2,18,2,0,*?*?*?*?*?*?*?*?*?*?*?*?*?*?*?*?*?*?*?*?*?*?,0.5,-1.1,87,101935,0,-0,284,0.0,-0.0,0.0,0,0,0,0,107,3.6,10,5,9999,99999,9,999999999,0.0,999,999,99
3021,2,18,3,0,*?*?*?*?*?*?*?*?*?*?*?*?*?*?*?*?*?*?*?*?*?*?,0.6,-1.5,82,101935,0,-0,284,0.0,-0.0,0.0,0,0,0,0,105,3.1,10,5,9999,99999,9,999999999,0.0,999,999,99
3021,2,18,4,0,*?*?*?*?*?*?*?*?*?*?*?*?*?*?*?*?*?*?*?*?*?*?,0.9,-2.4,75,101935,0,-0,286,0.0,-0.0,0.0,0,0,0,0,103,2.6,10,5,9999,99999,9,999999999,0.0,999,999,99
3021,2,18,5,0,*?*?*?*?*?*?*?*?*?*?*?*?*?*?*?*?*?*?*?*?*?*?,1.3,-2.7,72,101935,0,-0,287,0.0,-0.0,0.0,0,0,0,0,102,4.1,10,5,9999,99999,9,999999999,0.0,999,999,99
3021,2,18,6,0,*?*?*?*?*?*?*?*?*?*?*?*?*?*?*?*?*?*?*?*?*?*?,0.6,-2.4,76,101935,0,-0,284,0.0,-0.0,0.0,0,0,0,0,100,6.2,10,5,9999,99999,9,999999999,0.0,999,999,99
3021,2,18,7,0,*?*?*?*?*?*?*?*?*?*?*?*?*?*?*?*?*?*?*?*?*?*?,-0.0,-3.4,74,101935,38,1415,276,0.0,0.0,0.0,0,0,0,0,103,7.7,9,5,9999,99999,9,999999999,0.0,999,999,99
3021,2,18,8,0,*?*?*?*?*?*?*?*?*?*?*?*?*?*?*?*?*?*?*?*?*?*?,0.9,-1.9,78,101935,242,1402,270,90.5,187.1,58.2,9615,12917,6995,1079,107,9.8,7,4,9999,99999,9,999999999,0.0,999,999,99
3021,2,18,9,0,*?*?*?*?*?*?*?*?*?*?*?*?*?*?*?*?*?*?*?*?*?*?,1.7,-2.9,68,101935,414,1398,245,231.0,524.3,75.8,23826,45937,10987,1406,110,12.4,2,1,9999,99999,9,999999999,0.0,999,999,99
3021,2,18,10,0,*?*?*?*?*?*?*?*?*?*?*?*?*?*?*?*?*?*?*?*?*?*?,2.7,-1.9,70,101935,544,1399,266,298.1,402.5,141.6,31090,38267,17555,2778,113,11.8,5,3,9999,99999,9,999999999,0.0,999,999,99
3021,2,18,11,0,*?*?*?*?*?*?*?*?*?*?*?*?*?*?*?*?*?*?*?*?*?*?,3.5,-0.8,71,101935,622,1399,291,187.6,56.1,162.6,20624,5472,18347,4829,117,13.9,9,5,9999,99999,9,999999999,0.0,999,999,99
3021,2,18,12,0,*?*?*?*?*?*?*?*?*?*?*?*?*?*?*?*?*?*?*?*?*?*?,4.8,-1.3,64,101935,643,1400,296,194.7,56.4,168.8,21406,5520,19038,5062,120,15.5,9,5,9999,99999,9,999999999,0.0,999,999,99
3021,2,18,13,0,*?*?*?*?*?*?*?*?*?*?*?*?*?*?*?*?*?*?*?*?*?*?,4.8,-0.8,65,101935,605,1399,297,181.8,55.9,157.6,19980,5430,17778,4640,123,16.0,9,5,9999,99999,9,999999999,0.0,999,999,99
3021,2,18,14,0,*?*?*?*?*?*?*?*?*?*?*?*?*?*?*?*?*?*?*?*?*?*?,5.1,-1.3,62,101935,511,1399,298,149.8,54.5,129.8,16449,5145,14656,3663,127,17.0,9,5,9999,99999,9,999999999,0.0,999,999,99
3021,2,18,15,0,*?*?*?*?*?*?*?*?*?*?*?*?*?*?*?*?*?*?*?*?*?*?,5.2,-1.9,58,101935,368,1400,304,58.1,0.0,58.1,6775,0,6791,2333,130,16.0,10,5,9999,99999,9,999999999,0.0,999,999,99
3021,2,18,16,0,*?*?*?*?*?*?*?*?*?*?*?*?*?*?*?*?*?*?*?*?*?*?,5.2,-2.9,53,101935,185,1402,287,60.1,162.4,38.6,6329,9804,5257,685,133,16.0,7,4,9999,99999,9,999999999,0.0,999,999,99
3021,2,18,17,0,*?*?*?*?*?*?*?*?*?*?*?*?*?*?*?*?*?*?*?*?*?*?,4.8,-3.7,52,101935,0,-0,302,0.0,-0.0,0.0,0,0,0,0,137,10.3,10,5,9999,99999,9,999999999,0.0,999,999,99
3021,2,18,18,0,*?*?*?*?*?*?*?*?*?*?*?*?*?*?*?*?*?*?*?*?*?*?,4.4,-3.9,52,101935,0,-0,301,0.0,-0.0,0.0,0,0,0,0,140,11.3,10,5,9999,99999,9,999999999,0.0,999,999,99
3021,2,18,19,0,*?*?*?*?*?*?*?*?*?*?*?*?*?*?*?*?*?*?*?*?*?*?,2.7,-3.7,59,101935,0,-0,293,0.0,-0.0,0.0,0,0,0,0,177,11.8,10,5,9999,99999,9,999999999,0.0,999,999,99
3021,2,18,20,0,*?*?*?*?*?*?*?*?*?*?*?*?*?*?*?*?*?*?*?*?*?*?,2.7,-4.2,57,101935,0,-0,293,0.0,-0.0,0.0,0,0,0,0,213,10.8,10,5,9999,99999,9,999999999,0.0,999,999,99
3021,2,18,21,0,*?*?*?*?*?*?*?*?*?*?*?*?*?*?*?*?*?*?*?*?*?*?,3.1,-4.8,53,101935,0,-0,295,0.0,-0.0,0.0,0,0,0,0,250,12.9,10,5,9999,99999,9,999999999,0.0,999,999,99
3021,2,18,22,0,*?*?*?*?*?*?*?*?*?*?*?*?*?*?*?*?*?*?*?*?*?*?,1.3,-6.0,54,101935,0,-0,288,0.0,-0.0,0.0,0,0,0,0,287,15.5,10,5,9999,99999,9,999999999,0.0,999,999,99
3021,2,18,23,0,*?*?*?*?*?*?*?*?*?*?*?*?*?*?*?*?*?*?*?*?*?*?,1.8,-6.0,53,101935,0,-0,290,0.0,-0.0,0.0,0,0,0,0,323,17.0,10,5,9999,99999,9,999999999,0.0,999,999,99
3021,2,18,24,0,*?*?*?*?*?*?*?*?*?*?*?*?*?*?*?*?*?*?*?*?*?*?,2.1,0.4,87,101935,0,-0,290,0.0,-0.0,0.0,0,0,0,0,110,4.1,10,5,9999,99999,9,999999999,0.0,999,999,99
3021,2,19,1,0,*?*?*?*?*?*?*?*?*?*?*?*?*?*?*?*?*?*?*?*?*?*?,2.2,0.8,93,101937,0,-0,290,0.0,-0.0,0.0,0,0,0,0,307,3.1,10,5,9999,99999,9,999999999,0.0,999,999,99
3021,2,19,2,0,*?*?*?*?*?*?*?*?*?*?*?*?*?*?*?*?*?*?*?*?*?*?,2.3,2.3,100,101937,0,-0,291,0.0,-0.0,0.0,0,0,0,0,253,3.6,10,5,9999,99999,9,999999999,0.0,999,999,99
3021,2,19,3,0,*?*?*?*?*?*?*?*?*?*?*?*?*?*?*?*?*?*?*?*?*?*?,1.6,1.7,100,101937,0,-0,288,0.0,-0.0,0.0,0,0,0,0,200,3.1,10,5,9999,99999,9,999999999,0.0,999,999,99
3021,2,19,4,0,*?*?*?*?*?*?*?*?*?*?*?*?*?*?*?*?*?*?*?*?*?*?,0.9,0.8,100,101937,0,-0,285,0.0,-0.0,0.0,0,0,0,0,147,2.6,10,5,9999,99999,9,999999999,0.0,999,999,99
3021,2,19,5,0,*?*?*?*?*?*?*?*?*?*?*?*?*?*?*?*?*?*?*?*?*?*?,0.2,0.2,100,101937,0,-0,282,0.0,-0.0,0.0,0,0,0,0,93,4.1,10,5,9999,99999,9,999999999,0.0,999,999,99
3021,2,19,6,0,*?*?*?*?*?*?*?*?*?*?*?*?*?*?*?*?*?*?*?*?*?*?,1.1,1.0,100,101937,0,-0,286,0.0,-0.0,0.0,0,0,0,0,40,6.2,10,5,9999,99999,9,999999999,0.0,999,999,99
3021,2,19,7,0,*?*?*?*?*?*?*?*?*?*?*?*?*?*?*?*?*?*?*?*?*?*?,2.0,2.1,100,101937,45,1403,285,0.0,0.0,0.0,0,0,0,0,58,7.7,9,5,9999,99999,9,999999999,0.0,999,999,99
3021,2,19,8,0,*?*?*?*?*?*?*?*?*?*?*?*?*?*?*?*?*?*?*?*?*?*?,1.1,1.0,100,101937,249,1399,267,104.8,263.7,57.8,10930,18641,7638,1046,77,9.8,6,3,9999,99999,9,999999999,0.0,999,999,99
3021,2,19,9,0,*?*?*?*?*?*?*?*?*?*?*?*?*?*?*?*?*?*?*?*?*?*?,2.7,2.5,100,101937,422,1399,260,234.1,494.5,85.0,23980,43318,12070,1550,95,12.4,3,2,9999,99999,9,999999999,0.0,999,999,99
3021,2,19,10,0,*?*?*?*?*?*?*?*?*?*?*?*?*?*?*?*?*?*?*?*?*?*?,3.8,2.7,95,101937,552,1400,274,303.0,403.4,143.9,31607,38481,17819,2833,113,11.8,5,3,9999,99999,9,999999999,0.0,999,999,99
3021,2,19,11,0,*?*?*?*?*?*?*?*?*?*?*?*?*?*?*?*?*?*?*?*?*?*?,5.5,3.4,88,101937,629,1398,277,365.8,477.9,150.7,38628,46975,18762,3043,132,13.9,4,2,9999,99999,9,999999999,0.0,999,999,99
3021,2,19,12,0,*?*?*?*?*?*?*?*?*?*?*?*?*?*?*?*?*?*?*?*?*?*?,7.5,2.9,74,101937,650,1398,289,365.3,412.6,173.5,38183,40737,21097,3586,150,15.5,5,3,9999,99999,9,999999999,0.0,999,999,99
3021,2,19,13,0,*?*?*?*?*?*?*?*?*?*?*?*?*?*?*?*?*?*?*?*?*?*?,7.9,3.6,76,101937,612,1398,291,341.3,409.4,162.1,35642,39960,19845,3283,138,16.0,5,3,9999,99999,9,999999999,0.0,999,999,99
3021,2,19,14,0,*?*?*?*?*?*?*?*?*?*?*?*?*?*?*?*?*?*?*?*?*?*?,8.0,1.3,64,101937,518,1398,279,298.7,513.5,108.4,31825,48380,14049,2057,127,17.0,3,2,9999,99999,9,999999999,0.0,999,999,99
3021,2,19,15,0,*?*?*?*?*?*?*?*?*?*?*?*?*?*?*?*?*?*?*?*?*?*?,7.7,1.0,65,101937,375,1400,278,202.6,481.6,73.5,20754,40737,10596,1334,115,16.0,3,2,9999,99999,9,999999999,0.0,999,999,99
3021,2,19,16,0,*?*?*?*?*?*?*?*?*?*?*?*?*?*?*?*?*?*?*?*?*?*?,7.9,-2.4,49,101937,191,1395,280,78.2,336.0,32.2,8061,21951,4968,588,103,16.0,4,2,9999,99999,9,999999999,0.0,999,999,99
3021,2,19,17,0,*?*?*?*?*?*?*?*?*?*?*?*?*?*?*?*?*?*?*?*?*?*?,6.8,0.4,65,101937,0,-0,300,0.0,-0.0,0.0,0,0,0,0,92,10.3,8,4,9999,99999,9,999999999,0.0,999,999,99
3021,2,19,18,0,*?*?*?*?*?*?*?*?*?*?*?*?*?*?*?*?*?*?*?*?*?*?,6.1,0.8,71,101937,0,-0,307,0.0,-0.0,0.0,0,0,0,0,80,11.3,10,5,9999,99999,9,999999999,0.0,999,999,99
3021,2,19,19,0,*?*?*?*?*?*?*?*?*?*?*?*?*?*?*?*?*?*?*?*?*?*?,4.5,0.6,78,101937,0,-0,300,0.0,-0.0,0.0,0,0,0,0,118,11.8,10,5,9999,99999,9,999999999,0.0,999,999,99
3021,2,19,20,0,*?*?*?*?*?*?*?*?*?*?*?*?*?*?*?*?*?*?*?*?*?*?,4.3,3.2,95,101937,0,-0,299,0.0,-0.0,0.0,0,0,0,0,157,10.8,10,5,9999,99999,9,999999999,0.0,999,999,99
3021,2,19,21,0,*?*?*?*?*?*?*?*?*?*?*?*?*?*?*?*?*?*?*?*?*?*?,4.8,4.5,100,101937,0,-0,301,0.0,-0.0,0.0,0,0,0,0,195,12.9,10,5,9999,99999,9,999999999,0.0,999,999,99
3021,2,19,22,0,*?*?*?*?*?*?*?*?*?*?*?*?*?*?*?*?*?*?*?*?*?*?,3.7,3.6,100,101937,0,-0,296,0.0,-0.0,0.0,0,0,0,0,233,15.5,10,5,9999,99999,9,999999999,0.0,999,999,99
3021,2,19,23,0,*?*?*?*?*?*?*?*?*?*?*?*?*?*?*?*?*?*?*?*?*?*?,2.7,2.7,100,101937,0,-0,292,0.0,-0.0,0.0,0,0,0,0,272,17.0,10,5,9999,99999,9,999999999,0.0,999,999,99
3021,2,19,24,0,*?*?*?*?*?*?*?*?*?*?*?*?*?*?*?*?*?*?*?*?*?*?,2.2,-2.2,73,101937,0,-0,291,0.0,-0.0,0.0,0,0,0,0,360,4.1,10,5,9999,99999,9,999999999,0.0,999,999,99
3021,2,20,1,0,*?*?*?*?*?*?*?*?*?*?*?*?*?*?*?*?*?*?*?*?*?*?,0.6,-0.2,100,102204,0,-0,284,0.0,-0.0,0.0,0,0,0,0,273,3.1,10,5,9999,99999,9,999999999,0.0,999,999,99
3021,2,20,2,0,*?*?*?*?*?*?*?*?*?*?*?*?*?*?*?*?*?*?*?*?*?*?,-0.1,-1.7,99,102204,0,-0,281,0.0,-0.0,0.0,0,0,0,0,237,3.6,10,5,9999,99999,9,999999999,0.0,999,999,99
3021,2,20,3,0,*?*?*?*?*?*?*?*?*?*?*?*?*?*?*?*?*?*?*?*?*?*?,-0.6,-2.2,100,102204,0,-0,279,0.0,-0.0,0.0,0,0,0,0,200,3.1,10,5,9999,99999,9,999999999,0.0,999,999,99
3021,2,20,4,0,*?*?*?*?*?*?*?*?*?*?*?*?*?*?*?*?*?*?*?*?*?*?,-1.2,-2.2,100,102204,0,-0,277,0.0,-0.0,0.0,0,0,0,0,163,2.6,10,5,9999,99999,9,999999999,0.0,999,999,99
3021,2,20,5,0,*?*?*?*?*?*?*?*?*?*?*?*?*?*?*?*?*?*?*?*?*?*?,-1.8,-3.4,99,102204,0,-0,275,0.0,-0.0,0.0,0,0,0,0,127,4.1,10,5,9999,99999,9,999999999,0.0,999,999,99
3021,2,20,6,0,*?*?*?*?*?*?*?*?*?*?*?*?*?*?*?*?*?*?*?*?*?*?,-1.1,-2.2,100,102204,0,-0,262,0.0,-0.0,0.0,0,0,0,0,90,6.2,7,4,9999,99999,9,999999999,0.0,999,999,99
3021,2,20,7,0,*?*?*?*?*?*?*?*?*?*?*?*?*?*?*?*?*?*?*?*?*?*?,-0.4,-1.1,100,102204,52,1393,230,0.0,0.0,0.0,0,0,0,0,90,7.7,0,0,9999,99999,9,999999999,0.0,999,999,99
3021,2,20,8,0,*?*?*?*?*?*?*?*?*?*?*?*?*?*?*?*?*?*?*?*?*?*?,-0.3,-0.8,100,102204,256,1395,231,124.9,476.6,37.5,13024,35615,5846,702,90,9.8,0,0,9999,99999,9,999999999,0.0,999,999,99
3021,2,20,9,0,*?*?*?*?*?*?*?*?*?*?*?*?*?*?*?*?*?*?*?*?*?*?,0.1,-0.4,100,102204,429,1397,233,242.2,551.9,72.6,25131,49077,10666,1373,90,12.4,0,0,9999,99999,9,999999999,0.0,999,999,99
3021,2,20,10,0,*?*?*?*?*?*?*?*?*?*?*?*?*?*?*?*?*?*?*?*?*?*?,2.0,0.4,100,102204,559,1398,241,330.2,577.8,99.1,34326,54708,14068,1941,90,11.8,0,0,9999,99999,9,999999999,0.0,999,999,99
3021,2,20,11,0,*?*?*?*?*?*?*?*?*?*?*?*?*?*?*?*?*?*?*?*?*?*?,5.1,2.3,92,102204,637,1398,255,382.9,588.3,114.9,39885,57012,16021,2330,90,13.9,0,0,9999,99999,9,999999999,0.0,999,999,99
3021,2,20,12,0,*?*?*?*?*?*?*?*?*?*?*?*?*?*?*?*?*?*?*?*?*?*?,5.1,2.9,97,102204,658,1399,256,396.9,590.7,119.1,41362,57524,16529,2442,90,15.5,0,0,9999,99999,9,999999999,0.0,999,999,99
3021,2,20,13,0,*?*?*?*?*?*?*?*?*?*?*?*?*?*?*?*?*?*?*?*?*?*?,5.7,2.7,92,102204,619,1397,258,371.1,586.2,111.3,38630,56546,15586,2239,88,16.0,0,0,9999,99999,9,999999999,0.0,999,999,99
3021,2,20,14,0,*?*?*?*?*?*?*?*?*?*?*?*?*?*?*?*?*?*?*?*?*?*?,5.7,3.2,96,102204,525,1397,259,307.3,572.3,92.2,31923,53488,13199,1785,87,17.0,0,0,9999,99999,9,999999999,0.0,999,999,99
3021,2,20,15,0,*?*?*?*?*?*?*?*?*?*?*?*?*?*?*?*?*?*?*?*?*?*?,5.9,4.3,100,102204,382,1399,262,209.8,538.0,62.9,21779,46226,9373,1181,85,16.0,0,0,9999,99999,9,999999999,0.0,999,999,99
3021,2,20,16,0,*?*?*?*?*?*?*?*?*?*?*?*?*?*?*?*?*?*?*?*?*?*?,5.6,3.8,100,102204,198,1397,260,85.4,421.7,25.6,8805,29949,4193,526,83,16.0,0,0,9999,99999,9,999999999,0.0,999,999,99
3021,2,20,17,0,*?*?*?*?*?*?*?*?*?*?*?*?*?*?*?*?*?*?*?*?*?*?,5.6,3.8,100,102204,0,-0,287,0.0,-0.0,0.0,0,0,0,0,82,10.3,6,3,9999,99999,9,999999999,0.0,999,999,99
3021,2,20,18,0,*?*?*?*?*?*?*?*?*?*?*?*?*?*?*?*?*?*?*?*?*?*?,4.1,4.1,100,102204,0,-0,298,0.0,-0.0,0.0,0,0,0,0,80,11.3,10,5,9999,99999,9,999999999,0.0,999,999,99
3021,2,20,19,0,*?*?*?*?*?*?*?*?*?*?*?*?*?*?*?*?*?*?*?*?*?*?,3.0,3.0,100,102204,0,-0,294,0.0,-0.0,0.0,0,0,0,0,85,11.8,10,5,9999,99999,9,999999999,0.0,999,999,99
3021,2,20,20,0,*?*?*?*?*?*?*?*?*?*?*?*?*?*?*?*?*?*?*?*?*?*?,1.8,1.9,100,102204,0,-0,289,0.0,-0.0,0.0,0,0,0,0,90,10.8,10,5,9999,99999,9,999999999,0.0,999,999,99
3021,2,20,21,0,*?*?*?*?*?*?*?*?*?*?*?*?*?*?*?*?*?*?*?*?*?*?,1.3,1.3,100,102204,0,-0,287,0.0,-0.0,0.0,0,0,0,0,95,12.9,10,5,9999,99999,9,999999999,0.0,999,999,99
3021,2,20,22,0,*?*?*?*?*?*?*?*?*?*?*?*?*?*?*?*?*?*?*?*?*?*?,0.6,0.6,100,102204,0,-0,284,0.0,-0.0,0.0,0,0,0,0,100,15.5,10,5,9999,99999,9,999999999,0.0,999,999,99
3021,2,20,23,0,*?*?*?*?*?*?*?*?*?*?*?*?*?*?*?*?*?*?*?*?*?*?,1.0,0.8,100,102204,0,-0,285,0.0,-0.0,0.0,0,0,0,0,105,17.0,10,5,9999,99999,9,999999999,0.0,999,999,99
3021,2,20,24,0,*?*?*?*?*?*?*?*?*?*?*?*?*?*?*?*?*?*?*?*?*?*?,1.8,1.3,100,102204,0,-0,289,0.0,-0.0,0.0,0,0,0,0,310,4.1,10,5,9999,99999,9,999999999,0.0,999,999,99
3021,2,21,1,0,*?*?*?*?*?*?*?*?*?*?*?*?*?*?*?*?*?*?*?*?*?*?,1.4,1.5,100,102321,0,-0,287,0.0,-0.0,0.0,0,0,0,0,108,3.1,10,5,9999,99999,9,999999999,0.0,999,999,99
3021,2,21,2,0,*?*?*?*?*?*?*?*?*?*?*?*?*?*?*?*?*?*?*?*?*?*?,1.6,1.5,100,102321,0,-0,288,0.0,-0.0,0.0,0,0,0,0,107,3.6,10,5,9999,99999,9,999999999,0.0,999,999,99
3021,2,21,3,0,*?*?*?*?*?*?*?*?*?*?*?*?*?*?*?*?*?*?*?*?*?*?,1.2,1.3,100,102321,0,-0,286,0.0,-0.0,0.0,0,0,0,0,105,3.1,10,5,9999,99999,9,999999999,0.0,999,999,99
3021,2,21,4,0,*?*?*?*?*?*?*?*?*?*?*?*?*?*?*?*?*?*?*?*?*?*?,-0.0,-0.0,100,102321,0,-0,281,0.0,-0.0,0.0,0,0,0,0,103,2.6,10,5,9999,99999,9,999999999,0.0,999,999,99
3021,2,21,5,0,*?*?*?*?*?*?*?*?*?*?*?*?*?*?*?*?*?*?*?*?*?*?,-0.3,-0.6,100,102321,0,-0,280,0.0,-0.0,0.0,0,0,0,0,102,4.1,10,5,9999,99999,9,999999999,0.0,999,999,99
3021,2,21,6,0,*?*?*?*?*?*?*?*?*?*?*?*?*?*?*?*?*?*?*?*?*?*?,-0.7,-0.6,100,102321,0,-0,279,0.0,-0.0,0.0,0,0,0,0,100,6.2,10,5,9999,99999,9,999999999,0.0,999,999,99
3021,2,21,7,0,*?*?*?*?*?*?*?*?*?*?*?*?*?*?*?*?*?*?*?*?*?*?,-0.2,-0.6,100,102321,60,1406,276,0.0,0.0,0.0,0,0,0,0,102,7.7,9,5,9999,99999,9,999999999,0.0,999,999,99
3021,2,21,8,0,*?*?*?*?*?*?*?*?*?*?*?*?*?*?*?*?*?*?*?*?*?*?,0.3,0.4,100,102321,264,1397,278,65.5,46.1,56.8,7238,3532,6685,1217,103,9.8,9,5,9999,99999,9,999999999,0.0,999,999,99
3021,2,21,9,0,*?*?*?*?*?*?*?*?*?*?*?*?*?*?*?*?*?*?*?*?*?*?,1.1,1.0,100,102321,437,1397,262,230.8,387.5,109.6,24046,34633,13885,2070,105,12.4,5,3,9999,99999,9,999999999,0.0,999,999,99
3021,2,21,10,0,*?*?*?*?*?*?*?*?*?*?*?*?*?*?*?*?*?*?*?*?*?*?,4.1,4.1,100,102321,567,1398,276,312.9,405.1,148.6,32645,38894,18343,2946,107,11.8,5,3,9999,99999,9,999999999,0.0,999,999,99
3021,2,21,11,0,*?*?*?*?*?*?*?*?*?*?*?*?*?*?*?*?*?*?*?*?*?*?,5.6,5.0,100,102321,645,1398,296,259.2,141.6,193.9,28287,14330,21906,4701,108,13.9,8,4,9999,99999,9,999999999,0.0,999,999,99
3021,2,21,12,0,*?*?*?*?*?*?*?*?*?*?*?*?*?*?*?*?*?*?*?*?*?*?,7.3,3.8,81,102321,665,1397,294,351.9,331.2,194.2,37636,34011,21932,4294,110,15.5,6,3,9999,99999,9,999999999,0.0,999,999,99
3021,2,21,13,0,*?*?*?*?*?*?*?*?*?*?*?*?*?*?*?*?*?*?*?*?*?*?,7.2,3.0,78,102321,627,1398,298,296.8,236.2,190.8,31577,23951,21514,4179,107,16.0,7,4,9999,99999,9,999999999,0.0,999,999,99
3021,2,21,14,0,*?*?*?*?*?*?*?*?*?*?*?*?*?*?*?*?*?*?*?*?*?*?,7.5,4.5,84,102321,533,1399,291,291.3,401.3,138.4,30370,37958,17187,2702,103,17.0,5,3,9999,99999,9,999999999,0.0,999,999,99
3021,2,21,15,0,*?*?*?*?*?*?*?*?*?*?*?*?*?*?*?*?*?*?*?*?*?*?,7.4,2.7,75,102321,389,1399,298,169.3,217.4,108.9,17905,19009,12673,2156,100,16.0,7,4,9999,99999,9,999999999,0.0,999,999,99
3021,2,21,16,0,*?*?*?*?*?*?*?*?*?*?*?*?*?*?*?*?*?*?*?*?*?*?,7.4,4.1,83,102321,205,1398,308,45.4,41.1,39.3,5042,2798,4681,830,97,16.0,9,5,9999,99999,9,999999999,0.0,999,999,99
3021,2,21,17,0,*?*?*?*?*?*?*?*?*?*?*?*?*?*?*?*?*?*?*?*?*?*?,7.0,4.5,87,102321,0,-0,306,0.0,-0.0,0.0,0,0,0,0,93,10.3,9,5,9999,99999,9,999999999,0.0,999,999,99
3021,2,21,18,0,*?*?*?*?*?*?*?*?*?*?*?*?*?*?*?*?*?*?*?*?*?*?,6.3,4.6,93,102321,0,-0,308,0.0,-0.0,0.0,0,0,0,0,90,11.3,10,5,9999,99999,9,999999999,0.0,999,999,99
3021,2,21,19,0,*?*?*?*?*?*?*?*?*?*?*?*?*?*?*?*?*?*?*?*?*?*?,4.1,2.9,96,102321,0,-0,298,0.0,-0.0,0.0,0,0,0,0,88,11.8,10,5,9999,99999,9,999999999,0.0,999,999,99
3021,2,21,20,0,*?*?*?*?*?*?*?*?*?*?*?*?*?*?*?*?*?*?*?*?*?*?,3.3,2.9,100,102321,0,-0,295,0.0,-0.0,0.0,0,0,0,0,87,10.8,10,5,9999,99999,9,999999999,0.0,999,999,99
3021,2,21,21,0,*?*?*?*?*?*?*?*?*?*?*?*?*?*?*?*?*?*?*?*?*?*?,3.4,3.4,100,102321,0,-0,295,0.0,-0.0,0.0,0,0,0,0,85,12.9,10,5,9999,99999,9,999999999,0.0,999,999,99
3021,2,21,22,0,*?*?*?*?*?*?*?*?*?*?*?*?*?*?*?*?*?*?*?*?*?*?,2.7,2.7,100,102321,0,-0,292,0.0,-0.0,0.0,0,0,0,0,83,15.5,10,5,9999,99999,9,999999999,0.0,999,999,99
3021,2,21,23,0,*?*?*?*?*?*?*?*?*?*?*?*?*?*?*?*?*?*?*?*?*?*?,2.5,2.5,100,102321,0,-0,291,0.0,-0.0,0.0,0,0,0,0,82,17.0,10,5,9999,99999,9,999999999,0.0,999,999,99
3021,2,21,24,0,*?*?*?*?*?*?*?*?*?*?*?*?*?*?*?*?*?*?*?*?*?*?,1.3,1.3,100,102321,0,-0,287,0.0,-0.0,0.0,0,0,0,0,110,4.1,10,5,9999,99999,9,999999999,0.0,999,999,99
3021,2,22,1,0,*?*?*?*?*?*?*?*?*?*?*?*?*?*?*?*?*?*?*?*?*?*?,2.5,2.5,100,102053,0,-0,291,0.0,-0.0,0.0,0,0,0,0,78,3.1,10,5,9999,99999,9,999999999,0.0,999,999,99
3021,2,22,2,0,*?*?*?*?*?*?*?*?*?*?*?*?*?*?*?*?*?*?*?*?*?*?,2.5,2.5,100,102053,0,-0,291,0.0,-0.0,0.0,0,0,0,0,77,3.6,10,5,9999,99999,9,999999999,0.0,999,999,99
3021,2,22,3,0,*?*?*?*?*?*?*?*?*?*?*?*?*?*?*?*?*?*?*?*?*?*?,1.8,1.9,100,102053,0,-0,289,0.0,-0.0,0.0,0,0,0,0,75,3.1,10,5,9999,99999,9,999999999,0.0,999,999,99
3021,2,22,4,0,*?*?*?*?*?*?*?*?*?*?*?*?*?*?*?*?*?*?*?*?*?*?,1.0,1.0,100,102053,0,-0,285,0.0,-0.0,0.0,0,0,0,0,73,2.6,10,5,9999,99999,9,999999999,0.0,999,999,99
3021,2,22,5,0,*?*?*?*?*?*?*?*?*?*?*?*?*?*?*?*?*?*?*?*?*?*?,1.3,1.3,100,102053,0,-0,287,0.0,-0.0,0.0,0,0,0,0,72,4.1,10,5,9999,99999,9,999999999,0.0,999,999,99
3021,2,22,6,0,*?*?*?*?*?*?*?*?*?*?*?*?*?*?*?*?*?*?*?*?*?*?,1.4,1.3,100,102053,0,-0,287,0.0,-0.0,0.0,0,0,0,0,70,6.2,10,5,9999,99999,9,999999999,0.0,999,999,99
3021,2,22,7,0,*?*?*?*?*?*?*?*?*?*?*?*?*?*?*?*?*?*?*?*?*?*?,2.3,2.3,100,102053,67,1393,291,0.0,0.0,0.0,0,0,0,0,70,7.7,10,5,9999,99999,9,999999999,0.0,999,999,99
3021,2,22,8,0,*?*?*?*?*?*?*?*?*?*?*?*?*?*?*?*?*?*?*?*?*?*?,2.6,2.7,100,102053,272,1399,292,39.3,0.0,39.3,4586,0,4595,1537,70,9.8,10,5,9999,99999,9,999999999,0.0,999,999,99
3021,2,22,9,0,*?*?*?*?*?*?*?*?*?*?*?*?*?*?*?*?*?*?*?*?*?*?,2.9,2.9,100,102053,445,1398,293,73.3,0.0,73.3,8570,0,8593,3021,70,12.4,10,5,9999,99999,9,999999999,0.0,999,999,99
3021,2,22,10,0,*?*?*?*?*?*?*?*?*?*?*?*?*?*?*?*?*?*?*?*?*?*?,4.8,4.8,100,102053,574,1396,301,98.9,0.0,98.9,11618,0,11655,4259,70,11.8,10,5,9999,99999,9,999999999,0.0,999,999,99
3021,2,22,11,0,*?*?*?*?*?*?*?*?*?*?*?*?*?*?*?*?*?*?*?*?*?*?,7.5,4.6,93,102053,652,1396,313,114.1,0.0,114.1,13469,0,13516,5050,70,13.9,10,5,9999,99999,9,999999999,0.0,999,999,99
3021,2,22,12,0,*?*?*?*?*?*?*?*?*?*?*?*?*?*?*?*?*?*?*?*?*?*?,7.7,3.9,87,102053,672,1396,314,118.2,0.0,118.2,13958,0,14007,5263,70,15.5,10,5,9999,99999,9,999999999,0.0,999,999,99
3021,2,22,13,0,*?*?*?*?*?*?*?*?*?*?*?*?*?*?*?*?*?*?*?*?*?*?,8.0,2.7,78,102053,634,1396,315,110.6,0.0,110.6,13039,0,13083,4864,67,16.0,10,5,9999,99999,9,999999999,0.0,999,999,99
3021,2,22,14,0,*?*?*?*?*?*?*?*?*?*?*?*?*?*?*?*?*?*?*?*?*?*?,8.0,3.9,84,102053,540,1398,315,92.0,0.0,92.0,10798,0,10831,3919,63,17.0,10,5,9999,99999,9,999999999,0.0,999,999,99
3021,2,22,15,0,*?*?*?*?*?*?*?*?*?*?*?*?*?*?*?*?*?*?*?*?*?*?,7.9,4.5,89,102053,396,1398,315,63.7,0.0,63.7,7431,0,7450,2581,60,16.0,10,5,9999,99999,9,999999999,0.0,999,999,99
3021,2,22,16,0,*?*?*?*?*?*?*?*?*?*?*?*?*?*?*?*?*?*?*?*?*?*?,7.8,5.3,95,102053,212,1399,314,27.5,0.0,27.5,3226,0,3230,1066,57,16.0,10,5,9999,99999,9,999999999,0.0,999,999,99
3021,2,22,17,0,*?*?*?*?*?*?*?*?*?*?*?*?*?*?*?*?*?*?*?*?*?*?,7.4,5.9,100,102053,1,2483,312,0.0,0.0,0.0,0,0,0,0,53,10.3,10,5,9999,99999,9,999999999,0.0,999,999,99
3021,2,22,18,0,*?*?*?*?*?*?*?*?*?*?*?*?*?*?*?*?*?*?*?*?*?*?,6.2,4.5,100,102053,0,-0,307,0.0,-0.0,0.0,0,0,0,0,50,11.3,10,5,9999,99999,9,999999999,0.0,999,999,99
3021,2,22,19,0,*?*?*?*?*?*?*?*?*?*?*?*?*?*?*?*?*?*?*?*?*?*?,5.6,5.6,100,102053,0,-0,304,0.0,-0.0,0.0,0,0,0,0,45,11.8,10,5,9999,99999,9,999999999,0.0,999,999,99
3021,2,22,20,0,*?*?*?*?*?*?*?*?*?*?*?*?*?*?*?*?*?*?*?*?*?*?,4.6,4.6,100,102053,0,-0,300,0.0,-0.0,0.0,0,0,0,0,40,10.8,10,5,9999,99999,9,999999999,0.0,999,999,99
3021,2,22,21,0,*?*?*?*?*?*?*?*?*?*?*?*?*?*?*?*?*?*?*?*?*?*?,4.3,3.9,100,102053,0,-0,299,0.0,-0.0,0.0,0,0,0,0,35,12.9,10,5,9999,99999,9,999999999,0.0,999,999,99
3021,2,22,22,0,*?*?*?*?*?*?*?*?*?*?*?*?*?*?*?*?*?*?*?*?*?*?,3.4,3.4,100,102053,0,-0,295,0.0,-0.0,0.0,0,0,0,0,30,15.5,10,5,9999,99999,9,999999999,0.0,999,999,99
3021,2,22,23,0,*?*?*?*?*?*?*?*?*?*?*?*?*?*?*?*?*?*?*?*?*?*?,3.1,3.0,100,102053,0,-0,294,0.0,-0.0,0.0,0,0,0,0,25,17.0,10,5,9999,99999,9,999999999,0.0,999,999,99
3021,2,22,24,0,*?*?*?*?*?*?*?*?*?*?*?*?*?*?*?*?*?*?*?*?*?*?,2.2,2.1,100,102053,0,-0,290,0.0,-0.0,0.0,0,0,0,0,80,4.1,10,5,9999,99999,9,999999999,0.0,999,999,99
3021,2,23,1,0,*?*?*?*?*?*?*?*?*?*?*?*?*?*?*?*?*?*?*?*?*?*?,2.9,2.9,100,102160,0,-0,293,0.0,-0.0,0.0,0,0,0,0,20,3.1,10,5,9999,99999,9,999999999,0.0,999,999,99
3021,2,23,2,0,*?*?*?*?*?*?*?*?*?*?*?*?*?*?*?*?*?*?*?*?*?*?,3.1,3.0,100,102160,0,-0,294,0.0,-0.0,0.0,0,0,0,0,20,3.6,10,5,9999,99999,9,999999999,0.0,999,999,99
3021,2,23,3,0,*?*?*?*?*?*?*?*?*?*?*?*?*?*?*?*?*?*?*?*?*?*?,2.2,2.3,100,102160,0,-0,290,0.0,-0.0,0.0,0,0,0,0,20,3.1,10,5,9999,99999,9,999999999,0.0,999,999,99
3021,2,23,4,0,*?*?*?*?*?*?*?*?*?*?*?*?*?*?*?*?*?*?*?*?*?*?,1.6,1.5,100,102160,0,-0,288,0.0,-0.0,0.0,0,0,0,0,20,2.6,10,5,9999,99999,9,999999999,0.0,999,999,99
3021,2,23,5,0,*?*?*?*?*?*?*?*?*?*?*?*?*?*?*?*?*?*?*?*?*?*?,0.8,0.8,100,102160,0,-0,285,0.0,-0.0,0.0,0,0,0,0,20,4.1,10,5,9999,99999,9,999999999,0.0,999,999,99
3021,2,23,6,0,*?*?*?*?*?*?*?*?*?*?*?*?*?*?*?*?*?*?*?*?*?*?,1.6,1.5,100,102160,0,-0,288,0.0,-0.0,0.0,0,0,0,0,20,6.2,10,5,9999,99999,9,999999999,0.0,999,999,99
3021,2,23,7,0,*?*?*?*?*?*?*?*?*?*?*?*?*?*?*?*?*?*?*?*?*?*?,2.2,2.1,100,102160,75,1401,281,1.2,5.5,0.9,163,199,185,14,20,7.7,8,4,9999,99999,9,999999999,0.0,999,999,99
3021,2,23,8,0,*?*?*?*?*?*?*?*?*?*?*?*?*?*?*?*?*?*?*?*?*?*?,2.4,1.9,98,102160,279,1395,259,139.0,442.6,50.5,14279,33837,7527,915,20,9.8,3,2,9999,99999,9,999999999,0.0,999,999,99
3021,2,23,9,0,*?*?*?*?*?*?*?*?*?*?*?*?*?*?*?*?*?*?*?*?*?*?,3.7,2.3,91,102160,452,1395,255,258.1,552.0,79.2,26740,49732,11502,1498,20,12.4,1,0,9999,99999,9,999999999,0.0,999,999,99
3021,2,23,10,0,*?*?*?*?*?*?*?*?*?*?*?*?*?*?*?*?*?*?*?*?*?*?,7.7,4.1,79,102160,582,1396,273,346.2,575.4,106.3,35944,54843,14935,2094,20,11.8,1,0,9999,99999,9,999999999,0.0,999,999,99
3021,2,23,11,0,*?*?*?*?*?*?*?*?*?*?*?*?*?*?*?*?*?*?*?*?*?*?,8.2,3.8,74,102160,660,1397,279,397.8,565.7,130.5,41195,54878,17771,2639,20,13.9,2,1,9999,99999,9,999999999,0.0,999,999,99
3021,2,23,12,0,*?*?*?*?*?*?*?*?*?*?*?*?*?*?*?*?*?*?*?*?*?*?,10.7,2.9,59,102160,680,1396,282,412.6,587.1,126.7,42951,57392,17401,2622,20,15.5,1,0,9999,99999,9,999999999,0.0,999,999,99
3021,2,23,13,0,*?*?*?*?*?*?*?*?*?*?*?*?*?*?*?*?*?*?*?*?*?*?,10.7,4.3,66,102160,641,1395,299,374.4,479.1,154.3,39546,47283,19155,3138,20,16.0,4,2,9999,99999,9,999999999,0.0,999,999,99
3021,2,23,14,0,*?*?*?*?*?*?*?*?*?*?*?*?*?*?*?*?*?*?*?*?*?*?,10.5,4.6,68,102160,547,1396,303,300.6,403.0,142.8,31348,38376,17682,2807,20,17.0,5,3,9999,99999,9,999999999,0.0,999,999,99
3021,2,23,15,0,*?*?*?*?*?*?*?*?*?*?*?*?*?*?*?*?*?*?*?*?*?*?,10.8,4.3,65,102160,403,1398,314,177.0,219.1,113.8,18713,19441,13213,2266,20,16.0,7,4,9999,99999,9,999999999,0.0,999,999,99
3021,2,23,16,0,*?*?*?*?*?*?*?*?*?*?*?*?*?*?*?*?*?*?*?*?*?*?,10.7,5.6,72,102160,218,1393,296,98.2,399.6,35.6,10145,27756,5491,654,20,16.0,3,2,9999,99999,9,999999999,0.0,999,999,99
3021,2,23,17,0,*?*?*?*?*?*?*?*?*?*?*?*?*?*?*?*?*?*?*?*?*?*?,9.4,5.6,78,102160,7,1369,308,0.0,0.0,0.0,0,0,0,0,20,10.3,7,4,9999,99999,9,999999999,0.0,999,999,99
3021,2,23,18,0,*?*?*?*?*?*?*?*?*?*?*?*?*?*?*?*?*?*?*?*?*?*?,9.1,6.1,82,102160,0,-0,320,0.0,-0.0,0.0,0,0,0,0,20,11.3,10,5,9999,99999,9,999999999,0.0,999,999,99
3021,2,23,19,0,*?*?*?*?*?*?*?*?*?*?*?*?*?*?*?*?*?*?*?*?*?*?,6.7,3.8,83,102160,0,-0,309,0.0,-0.0,0.0,0,0,0,0,73,11.8,10,5,9999,99999,9,999999999,0.0,999,999,99
3021,2,23,20,0,*?*?*?*?*?*?*?*?*?*?*?*?*?*?*?*?*?*?*?*?*?*?,6.0,2.7,81,102160,0,-0,307,0.0,-0.0,0.0,0,0,0,0,127,10.8,10,5,9999,99999,9,999999999,0.0,999,999,99
3021,2,23,21,0,*?*?*?*?*?*?*?*?*?*?*?*?*?*?*?*?*?*?*?*?*?*?,5.3,2.5,83,102160,0,-0,304,0.0,-0.0,0.0,0,0,0,0,180,12.9,10,5,9999,99999,9,999999999,0.0,999,999,99
3021,2,23,22,0,*?*?*?*?*?*?*?*?*?*?*?*?*?*?*?*?*?*?*?*?*?*?,4.1,2.7,91,102160,0,-0,298,0.0,-0.0,0.0,0,0,0,0,233,15.5,10,5,9999,99999,9,999999999,0.0,999,999,99
3021,2,23,23,0,*?*?*?*?*?*?*?*?*?*?*?*?*?*?*?*?*?*?*?*?*?*?,4.4,3.0,92,102160,0,-0,300,0.0,-0.0,0.0,0,0,0,0,287,17.0,10,5,9999,99999,9,999999999,0.0,999,999,99
3021,2,23,24,0,*?*?*?*?*?*?*?*?*?*?*?*?*?*?*?*?*?*?*?*?*?*?,2.8,2.7,100,102160,0,-0,293,0.0,-0.0,0.0,0,0,0,0,20,4.1,10,5,9999,99999,9,999999999,0.0,999,999,99
3021,2,24,1,0,*?*?*?*?*?*?*?*?*?*?*?*?*?*?*?*?*?*?*?*?*?*?,4.8,4.8,100,102538,0,-0,301,0.0,-0.0,0.0,0,0,0,0,285,3.1,10,5,9999,99999,9,999999999,0.0,999,999,99
3021,2,24,2,0,*?*?*?*?*?*?*?*?*?*?*?*?*?*?*?*?*?*?*?*?*?*?,4.9,4.8,100,102538,0,-0,301,0.0,-0.0,0.0,0,0,0,0,230,3.6,10,5,9999,99999,9,999999999,0.0,999,999,99
3021,2,24,3,0,*?*?*?*?*?*?*?*?*?*?*?*?*?*?*?*?*?*?*?*?*?*?,3.8,3.8,100,102538,0,-0,297,0.0,-0.0,0.0,0,0,0,0,175,3.1,10,5,9999,99999,9,999999999,0.0,999,999,99
3021,2,24,4,0,*?*?*?*?*?*?*?*?*?*?*?*?*?*?*?*?*?*?*?*?*?*?,3.7,3.8,100,102538,0,-0,296,0.0,-0.0,0.0,0,0,0,0,120,2.6,10,5,9999,99999,9,999999999,0.0,999,999,99
3021,2,24,5,0,*?*?*?*?*?*?*?*?*?*?*?*?*?*?*?*?*?*?*?*?*?*?,5.4,5.1,99,102538,0,-0,303,0.0,-0.0,0.0,0,0,0,0,65,4.1,10,5,9999,99999,9,999999999,0.0,999,999,99
3021,2,24,6,0,*?*?*?*?*?*?*?*?*?*?*?*?*?*?*?*?*?*?*?*?*?*?,3.6,3.6,100,102538,0,-0,296,0.0,-0.0,0.0,0,0,0,0,10,6.2,10,5,9999,99999,9,999999999,0.0,999,999,99
3021,2,24,7,0,*?*?*?*?*?*?*?*?*?*?*?*?*?*?*?*?*?*?*?*?*?*?,3.2,3.2,100,102538,82,1388,294,2.0,0.0,2.0,270,-0,269,84,10,7.7,10,5,9999,99999,9,999999999,0.0,999,999,99
3021,2,24,8,0,*?*?*?*?*?*?*?*?*?*?*?*?*?*?*?*?*?*?*?*?*?*?,2.7,2.7,100,102538,287,1395,288,73.6,47.6,63.8,8109,3777,7475,1373,10,9.8,9,5,9999,99999,9,999999999,0.0,999,999,99
3021,2,24,9,0,*?*?*?*?*?*?*?*?*?*?*?*?*?*?*?*?*?*?*?*?*?*?,4.9,4.8,99,102538,460,1395,289,207.9,225.1,133.7,22002,20975,15386,2724,10,12.4,7,4,9999,99999,9,999999999,0.0,999,999,99
3021,2,24,10,0,*?*?*?*?*?*?*?*?*?*?*?*?*?*?*?*?*?*?*?*?*?*?,7.0,4.6,85,102538,590,1396,302,234.8,140.0,175.6,25601,13935,19897,4163,10,11.8,8,4,9999,99999,9,999999999,0.0,999,999,99
3021,2,24,11,0,*?*?*?*?*?*?*?*?*?*?*?*?*?*?*?*?*?*?*?*?*?*?,9.0,4.1,72,102538,667,1395,310,269.9,142.2,201.9,29469,14481,22784,4950,10,13.9,8,4,9999,99999,9,999999999,0.0,999,999,99
3021,2,24,12,0,*?*?*?*?*?*?*?*?*?*?*?*?*?*?*?*?*?*?*?*?*?*?,10.5,4.8,68,102538,688,1396,317,279.1,142.7,208.7,30476,14600,23532,5167,10,15.5,8,4,9999,99999,9,999999999,0.0,999,999,99
3021,2,24,13,0,*?*?*?*?*?*?*?*?*?*?*?*?*?*?*?*?*?*?*?*?*?*?,10.7,4.5,66,102538,649,1396,318,261.5,141.7,195.6,28542,14364,22096,4755,12,16.0,8,4,9999,99999,9,999999999,0.0,999,999,99
3021,2,24,14,0,*?*?*?*?*?*?*?*?*?*?*?*?*?*?*?*?*?*?*?*?*?*?,10.8,4.1,63,102538,554,1395,323,164.9,55.2,143.0,18119,5292,16132,4112,13,17.0,9,5,9999,99999,9,999999999,0.0,999,999,99
3021,2,24,15,0,*?*?*?*?*?*?*?*?*?*?*?*?*?*?*?*?*?*?*?*?*?*?,10.5,3.8,64,102538,410,1397,322,115.5,52.3,100.1,12673,4709,11313,2708,15,16.0,9,5,9999,99999,9,999999999,0.0,999,999,99
3021,2,24,16,0,*?*?*?*?*?*?*?*?*?*?*?*?*?*?*?*?*?*?*?*?*?*?,10.7,3.6,62,102538,225,1394,323,52.4,43.2,45.4,5806,3075,5380,964,17,16.0,9,5,9999,99999,9,999999999,0.0,999,999,99
3021,2,24,17,0,*?*?*?*?*?*?*?*?*?*?*?*?*?*?*?*?*?*?*?*?*?*?,9.7,5.1,74,102538,14,1424,323,0.0,0.0,0.0,0,0,0,0,18,10.3,10,5,9999,99999,9,999999999,0.0,999,999,99
3021,2,24,18,0,*?*?*?*?*?*?*?*?*?*?*?*?*?*?*?*?*?*?*?*?*?*?,8.9,5.3,79,102538,0,-0,319,0.0,-0.0,0.0,0,0,0,0,20,11.3,10,5,9999,99999,9,999999999,0.0,999,999,99
3021,2,24,19,0,*?*?*?*?*?*?*?*?*?*?*?*?*?*?*?*?*?*?*?*?*?*?,7.6,4.3,80,102538,0,-0,313,0.0,-0.0,0.0,0,0,0,0,75,11.8,10,5,9999,99999,9,999999999,0.0,999,999,99
3021,2,24,20,0,*?*?*?*?*?*?*?*?*?*?*?*?*?*?*?*?*?*?*?*?*?*?,6.8,3.9,83,102538,0,-0,310,0.0,-0.0,0.0,0,0,0,0,130,10.8,10,5,9999,99999,9,999999999,0.0,999,999,99
3021,2,24,21,0,*?*?*?*?*?*?*?*?*?*?*?*?*?*?*?*?*?*?*?*?*?*?,7.1,4.3,83,102538,0,-0,311,0.0,-0.0,0.0,0,0,0,0,185,12.9,10,5,9999,99999,9,999999999,0.2,999,999,99
3021,2,24,22,0,*?*?*?*?*?*?*?*?*?*?*?*?*?*?*?*?*?*?*?*?*?*?,5.8,3.0,83,102538,0,-0,306,0.0,-0.0,0.0,0,0,0,0,240,15.5,10,5,9999,99999,9,999999999,1.0,999,999,99
3021,2,24,23,0,*?*?*?*?*?*?*?*?*?*?*?*?*?*?*?*?*?*?*?*?*?*?,5.7,2.9,82,102538,0,-0,305,0.0,-0.0,0.0,0,0,0,0,295,17.0,10,5,9999,99999,9,999999999,0.4,999,999,99
3021,2,24,24,0,*?*?*?*?*?*?*?*?*?*?*?*?*?*?*?*?*?*?*?*?*?*?,4.6,3.9,96,102538,0,-0,300,0.0,-0.0,0.0,0,0,0,0,340,4.1,10,5,9999,99999,9,999999999,0.0,999,999,99
3021,2,25,1,0,*?*?*?*?*?*?*?*?*?*?*?*?*?*?*?*?*?*?*?*?*?*?,6.3,2.3,74,102827,0,-0,308,0.0,-0.0,0.0,0,0,0,0,352,3.1,10,5,9999,99999,9,999999999,0.0,999,999,99
3021,2,25,2,0,*?*?*?*?*?*?*?*?*?*?*?*?*?*?*?*?*?*?*?*?*?*?,6.3,2.1,73,102827,0,-0,308,0.0,-0.0,0.0,0,0,0,0,353,3.6,10,5,9999,99999,9,999999999,1.1,999,999,99
3021,2,25,3,0,*?*?*?*?*?*?*?*?*?*?*?*?*?*?*?*?*?*?*?*?*?*?,6.6,2.1,71,102827,0,-0,309,0.0,-0.0,0.0,0,0,0,0,355,3.1,10,5,9999,99999,9,999999999,2.5,999,999,99
3021,2,25,4,0,*?*?*?*?*?*?*?*?*?*?*?*?*?*?*?*?*?*?*?*?*?*?,5.8,1.9,75,102827,0,-0,306,0.0,-0.0,0.0,0,0,0,0,357,2.6,10,5,9999,99999,9,999999999,2.6,999,999,99
3021,2,25,5,0,*?*?*?*?*?*?*?*?*?*?*?*?*?*?*?*?*?*?*?*?*?*?,4.8,1.7,79,102827,0,-0,301,0.0,-0.0,0.0,0,0,0,0,358,4.1,10,5,9999,99999,9,999999999,0.4,999,999,99
3021,2,25,6,0,*?*?*?*?*?*?*?*?*?*?*?*?*?*?*?*?*?*?*?*?*?*?,5.3,2.5,80,102827,0,-0,304,0.0,-0.0,0.0,0,0,0,0,360,6.2,10,5,9999,99999,9,999999999,0.8,999,999,99
3021,2,25,7,0,*?*?*?*?*?*?*?*?*?*?*?*?*?*?*?*?*?*?*?*?*?*?,5.6,3.8,86,102827,90,1392,305,3.6,0.0,3.6,458,-0,457,145,303,7.7,10,5,9999,99999,9,999999999,0.3,999,999,99
3021,2,25,8,0,*?*?*?*?*?*?*?*?*?*?*?*?*?*?*?*?*?*?*?*?*?*?,6.9,4.8,85,102827,295,1396,310,43.9,0.0,43.9,5121,0,5131,1728,247,9.8,10,5,9999,99999,9,999999999,1.7,999,999,99
3021,2,25,9,0,*?*?*?*?*?*?*?*?*?*?*?*?*?*?*?*?*?*?*?*?*?*?,7.3,4.1,79,102827,468,1395,312,78.0,0.0,78.0,9124,0,9150,3241,190,12.4,10,5,9999,99999,9,999999999,0.6,999,999,99
3021,2,25,10,0,*?*?*?*?*?*?*?*?*?*?*?*?*?*?*?*?*?*?*?*?*?*?,9.1,4.8,73,102827,598,1396,320,103.6,0.0,103.6,12161,0,12201,4500,133,11.8,10,5,9999,99999,9,999999999,5.4,999,999,99
3021,2,25,11,0,*?*?*?*?*?*?*?*?*?*?*?*?*?*?*?*?*?*?*?*?*?*?,11.5,5.1,64,102827,675,1395,331,118.8,0.0,118.8,14035,0,14085,5298,77,13.9,10,5,9999,99999,9,999999999,0.9,999,999,99
3021,2,25,12,0,*?*?*?*?*?*?*?*?*?*?*?*?*?*?*?*?*?*?*?*?*?*?,12.9,4.5,55,102827,695,1395,333,213.3,56.9,184.9,23472,5623,20862,5695,20,15.5,9,5,9999,99999,9,999999999,0.5,999,999,99
3021,2,25,13,0,*?*?*?*?*?*?*?*?*?*?*?*?*?*?*?*?*?*?*?*?*?*?,12.9,3.2,50,102827,656,1394,338,115.1,0.0,115.1,13586,0,13633,5100,20,16.0,10,5,9999,99999,9,999999999,0.0,999,999,99
3021,2,25,14,0,*?*?*?*?*?*?*?*?*?*?*?*?*?*?*?*?*?*?*?*?*?*?,13.0,3.4,51,102827,561,1394,338,96.4,0.0,96.4,11310,0,11345,4134,20,17.0,10,5,9999,99999,9,999999999,2.4,999,999,99
3021,2,25,15,0,*?*?*?*?*?*?*?*?*?*?*?*?*?*?*?*?*?*?*?*?*?*?,12.9,4.6,56,102827,416,1393,333,117.9,52.5,102.2,12946,4737,11556,2772,20,16.0,9,5,9999,99999,9,999999999,0.5,999,999,99
3021,2,25,16,0,*?*?*?*?*?*?*?*?*?*?*?*?*?*?*?*?*?*?*?*?*?*?,12.7,4.8,57,102827,232,1395,337,31.5,0.0,31.5,3691,0,3697,1225,20,16.0,10,5,9999,99999,9,999999999,0.5,999,999,99
3021,2,25,17,0,*?*?*?*?*?*?*?*?*?*?*?*?*?*?*?*?*?*?*?*?*?*?,12.5,4.5,57,102827,20,1375,336,0.0,0.0,0.0,0,0,0,0,20,10.3,10,5,9999,99999,9,999999999,0.0,999,999,99
3021,2,25,18,0,*?*?*?*?*?*?*?*?*?*?*?*?*?*?*?*?*?*?*?*?*?*?,10.6,4.8,66,102827,0,-0,327,0.0,-0.0,0.0,0,0,0,0,20,11.3,10,5,9999,99999,9,999999999,0.6,999,999,99
3021,2,25,19,0,*?*?*?*?*?*?*?*?*?*?*?*?*?*?*?*?*?*?*?*?*?*?,9.9,4.8,69,102827,0,-0,324,0.0,-0.0,0.0,0,0,0,0,23,11.8,10,5,9999,99999,9,999999999,0.0,999,999,99
3021,2,25,20,0,*?*?*?*?*?*?*?*?*?*?*?*?*?*?*?*?*?*?*?*?*?*?,8.8,4.8,75,102827,0,-0,319,0.0,-0.0,0.0,0,0,0,0,27,10.8,10,5,9999,99999,9,999999999,0.4,999,999,99
3021,2,25,21,0,*?*?*?*?*?*?*?*?*?*?*?*?*?*?*?*?*?*?*?*?*?*?,9.0,5.0,74,102827,0,-0,320,0.0,-0.0,0.0,0,0,0,0,30,12.9,10,5,9999,99999,9,999999999,0.0,999,999,99
3021,2,25,22,0,*?*?*?*?*?*?*?*?*?*?*?*?*?*?*?*?*?*?*?*?*?*?,8.2,3.9,73,102827,0,-0,316,0.0,-0.0,0.0,0,0,0,0,33,15.5,10,5,9999,99999,9,999999999,0.9,999,999,99
3021,2,25,23,0,*?*?*?*?*?*?*?*?*?*?*?*?*?*?*?*?*?*?*?*?*?*?,7.5,4.1,78,102827,0,-0,313,0.0,-0.0,0.0,0,0,0,0,37,17.0,10,5,9999,99999,9,999999999,0.0,999,999,99
3021,2,25,24,0,*?*?*?*?*?*?*?*?*?*?*?*?*?*?*?*?*?*?*?*?*?*?,5.6,2.5,79,102827,0,-0,305,0.0,-0.0,0.0,0,0,0,0,350,4.1,10,5,9999,99999,9,999999999,1.5,999,999,99
3021,2,26,1,0,*?*?*?*?*?*?*?*?*?*?*?*?*?*?*?*?*?*?*?*?*?*?,5.4,5.3,100,103224,0,-0,303,0.0,-0.0,0.0,0,0,0,0,40,3.1,10,5,9999,99999,9,999999999,1.0,999,999,99
3021,2,26,2,0,*?*?*?*?*?*?*?*?*?*?*?*?*?*?*?*?*?*?*?*?*?*?,4.4,4.3,100,103224,0,-0,299,0.0,-0.0,0.0,0,0,0,0,40,3.6,10,5,9999,99999,9,999999999,1.8,999,999,99
3021,2,26,3,0,*?*?*?*?*?*?*?*?*?*?*?*?*?*?*?*?*?*?*?*?*?*?,4.0,3.9,100,103224,0,-0,298,0.0,-0.0,0.0,0,0,0,0,40,3.1,10,5,9999,99999,9,999999999,0.0,999,999,99
3021,2,26,4,0,*?*?*?*?*?*?*?*?*?*?*?*?*?*?*?*?*?*?*?*?*?*?,4.5,4.5,100,103224,0,-0,300,0.0,-0.0,0.0,0,0,0,0,40,2.6,10,5,9999,99999,9,999999999,0.0,999,999,99
3021,2,26,5,0,*?*?*?*?*?*?*?*?*?*?*?*?*?*?*?*?*?*?*?*?*?*?,4.4,4.5,100,103224,0,-0,299,0.0,-0.0,0.0,0,0,0,0,40,4.1,10,5,9999,99999,9,999999999,0.0,999,999,99
3021,2,26,6,0,*?*?*?*?*?*?*?*?*?*?*?*?*?*?*?*?*?*?*?*?*?*?,3.6,3.6,100,103224,0,-0,296,0.0,-0.0,0.0,0,0,0,0,40,6.2,10,5,9999,99999,9,999999999,0.0,999,999,99
3021,2,26,7,0,*?*?*?*?*?*?*?*?*?*?*?*?*?*?*?*?*?*?*?*?*?*?,2.7,2.7,100,103224,98,1394,292,5.1,0.0,5.1,643,-0,643,206,43,7.7,10,5,9999,99999,9,999999999,0.0,999,999,99
3021,2,26,8,0,*?*?*?*?*?*?*?*?*?*?*?*?*?*?*?*?*?*?*?*?*?*?,4.2,4.1,100,103224,303,1395,298,45.5,0.0,45.5,5304,0,5315,1793,47,9.8,10,5,9999,99999,9,999999999,1.3,999,999,99
3021,2,26,9,0,*?*?*?*?*?*?*?*?*?*?*?*?*?*?*?*?*?*?*?*?*?*?,5.6,5.6,100,103224,476,1395,304,79.6,0.0,79.6,9315,0,9341,3316,50,12.4,10,5,9999,99999,9,999999999,0.0,999,999,99
3021,2,26,10,0,*?*?*?*?*?*?*?*?*?*?*?*?*?*?*?*?*?*?*?*?*?*?,7.5,7.4,100,103224,605,1393,312,105.2,0.0,105.2,12377,0,12418,4580,53,11.8,10,5,9999,99999,9,999999999,0.0,999,999,99
3021,2,26,11,0,*?*?*?*?*?*?*?*?*?*?*?*?*?*?*?*?*?*?*?*?*?*?,10.1,7.3,100,103224,683,1395,324,120.4,0.0,120.4,14232,0,14283,5383,57,13.9,10,5,9999,99999,9,999999999,0.1,999,999,99
3021,2,26,12,0,*?*?*?*?*?*?*?*?*?*?*?*?*?*?*?*?*?*?*?*?*?*?,10.7,7.3,100,103224,703,1395,327,124.3,0.0,124.3,14711,0,14764,5594,60,15.5,10,5,9999,99999,9,999999999,0.0,999,999,99
3021,2,26,13,0,*?*?*?*?*?*?*?*?*?*?*?*?*?*?*?*?*?*?*?*?*?*?,11.7,6.4,98,103224,664,1395,332,116.6,0.0,116.6,13770,0,13819,5181,57,16.0,10,5,9999,99999,9,999999999,0.0,999,999,99
3021,2,26,14,0,*?*?*?*?*?*?*?*?*?*?*?*?*?*?*?*?*?*?*?*?*?*?,11.8,7.6,100,103224,568,1393,332,97.9,0.0,97.9,11495,0,11532,4207,53,17.0,10,5,9999,99999,9,999999999,0.0,999,999,99
3021,2,26,15,0,*?*?*?*?*?*?*?*?*?*?*?*?*?*?*?*?*?*?*?*?*?*?,11.7,7.0,100,103224,423,1393,332,69.3,0.0,69.3,8091,0,8113,2834,50,16.0,10,5,9999,99999,9,999999999,0.0,999,999,99
3021,2,26,16,0,*?*?*?*?*?*?*?*?*?*?*?*?*?*?*?*?*?*?*?*?*?*?,11.7,7.0,100,103224,239,1396,332,32.9,0.0,32.9,3847,0,3853,1279,47,16.0,10,5,9999,99999,9,999999999,0.2,999,999,99
3021,2,26,17,0,*?*?*?*?*?*?*?*?*?*?*?*?*?*?*?*?*?*?*?*?*?*?,9.8,7.7,100,103224,27,1401,323,0.0,0.0,0.0,0,0,0,0,43,10.3,10,5,9999,99999,9,999999999,0.0,999,999,99
3021,2,26,18,0,*?*?*?*?*?*?*?*?*?*?*?*?*?*?*?*?*?*?*?*?*?*?,9.8,7.7,100,103224,0,-0,323,0.0,-0.0,0.0,0,0,0,0,40,11.3,10,5,9999,99999,9,999999999,0.0,999,999,99
3021,2,26,19,0,*?*?*?*?*?*?*?*?*?*?*?*?*?*?*?*?*?*?*?*?*?*?,8.3,8.3,100,103224,0,-0,316,0.0,-0.0,0.0,0,0,0,0,40,11.8,10,5,9999,99999,9,999999999,0.0,999,999,99
3021,2,26,20,0,*?*?*?*?*?*?*?*?*?*?*?*?*?*?*?*?*?*?*?*?*?*?,7.1,7.0,100,103224,0,-0,311,0.0,-0.0,0.0,0,0,0,0,40,10.8,10,5,9999,99999,9,999999999,0.0,999,999,99
3021,2,26,21,0,*?*?*?*?*?*?*?*?*?*?*?*?*?*?*?*?*?*?*?*?*?*?,6.6,6.6,100,103224,0,-0,309,0.0,-0.0,0.0,0,0,0,0,40,12.9,10,5,9999,99999,9,999999999,0.0,999,999,99
3021,2,26,22,0,*?*?*?*?*?*?*?*?*?*?*?*?*?*?*?*?*?*?*?*?*?*?,6.3,6.4,100,103224,0,-0,307,0.0,-0.0,0.0,0,0,0,0,40,15.5,10,5,9999,99999,9,999999999,0.0,999,999,99
3021,2,26,23,0,*?*?*?*?*?*?*?*?*?*?*?*?*?*?*?*?*?*?*?*?*?*?,5.7,5.8,100,103224,0,-0,305,0.0,-0.0,0.0,0,0,0,0,40,17.0,10,5,9999,99999,9,999999999,0.0,999,999,99
3021,2,26,24,0,*?*?*?*?*?*?*?*?*?*?*?*?*?*?*?*?*?*?*?*?*?*?,6.7,5.3,100,103224,0,-0,309,0.0,-0.0,0.0,0,0,0,0,40,4.1,10,5,9999,99999,9,999999999,0.0,999,999,99
3021,2,27,1,0,*?*?*?*?*?*?*?*?*?*?*?*?*?*?*?*?*?*?*?*?*?*?,4.4,-0.0,73,103432,0,-0,300,0.0,-0.0,0.0,0,0,0,0,40,3.1,10,5,9999,99999,9,999999999,0.0,999,999,99
3021,2,27,2,0,*?*?*?*?*?*?*?*?*?*?*?*?*?*?*?*?*?*?*?*?*?*?,3.6,-3.1,60,103432,0,-0,297,0.0,-0.0,0.0,0,0,0,0,40,3.6,10,5,9999,99999,9,999999999,0.0,999,999,99
3021,2,27,3,0,*?*?*?*?*?*?*?*?*?*?*?*?*?*?*?*?*?*?*?*?*?*?,3.4,-2.7,62,103432,0,-0,296,0.0,-0.0,0.0,0,0,0,0,40,3.1,10,5,9999,99999,9,999999999,0.0,999,999,99
3021,2,27,4,0,*?*?*?*?*?*?*?*?*?*?*?*?*?*?*?*?*?*?*?*?*?*?,4.2,-1.5,65,103432,0,-0,299,0.0,-0.0,0.0,0,0,0,0,40,2.6,10,5,9999,99999,9,999999999,0.0,999,999,99
3021,2,27,5,0,*?*?*?*?*?*?*?*?*?*?*?*?*?*?*?*?*?*?*?*?*?*?,3.7,-1.5,68,103432,0,-0,297,0.0,-0.0,0.0,0,0,0,0,40,4.1,10,5,9999,99999,9,999999999,0.0,999,999,99
3021,2,27,6,0,*?*?*?*?*?*?*?*?*?*?*?*?*?*?*?*?*?*?*?*?*?*?,3.2,-2.2,66,103432,0,-0,295,0.0,-0.0,0.0,0,0,0,0,40,6.2,10,5,9999,99999,9,999999999,0.0,999,999,99
3021,2,27,7,0,*?*?*?*?*?*?*?*?*?*?*?*?*?*?*?*?*?*?*?*?*?*?,3.3,-1.7,68,103432,106,1395,296,6.7,0.0,6.7,828,-0,827,267,40,7.7,10,5,9999,99999,9,999999999,0.0,999,999,99
3021,2,27,8,0,*?*?*?*?*?*?*?*?*?*?*?*?*?*?*?*?*?*?*?*?*?*?,3.4,-1.7,67,103432,311,1395,291,81.8,48.8,70.9,8972,4075,8030,1853,40,9.8,9,5,9999,99999,9,999999999,0.0,999,999,99
3021,2,27,9,0,*?*?*?*?*?*?*?*?*?*?*?*?*?*?*?*?*?*?*?*?*?*?,3.4,-1.7,67,103432,484,1395,291,141.1,54.1,122.3,15491,5050,13807,3411,40,12.4,9,5,9999,99999,9,999999999,0.0,999,999,99
3021,2,27,10,0,*?*?*?*?*?*?*?*?*?*?*?*?*?*?*?*?*?*?*?*?*?*?,4.6,-0.6,68,103432,613,1393,296,185.5,56.1,160.8,20387,5458,18135,4755,40,11.8,9,5,9999,99999,9,999999999,0.0,999,999,99
3021,2,27,11,0,*?*?*?*?*?*?*?*?*?*?*?*?*?*?*?*?*?*?*?*?*?*?,4.7,-0.8,67,103432,690,1393,301,122.0,0.0,122.0,14424,0,14476,5466,40,13.9,10,5,9999,99999,9,999999999,0.0,999,999,99
3021,2,27,12,0,*?*?*?*?*?*?*?*?*?*?*?*?*?*?*?*?*?*?*?*?*?*?,5.9,0.8,69,103432,710,1393,301,218.7,57.1,189.6,24059,5662,21375,5885,40,15.5,9,5,9999,99999,9,999999999,0.0,999,999,99
3021,2,27,13,0,*?*?*?*?*?*?*?*?*?*?*?*?*?*?*?*?*?*?*?*?*?*?,5.7,1.3,73,103432,671,1394,305,118.1,0.0,118.1,13954,0,14003,5260,93,16.0,10,5,9999,99999,9,999999999,0.0,999,999,99
3021,2,27,14,0,*?*?*?*?*?*?*?*?*?*?*?*?*?*?*?*?*?*?*?*?*?*?,5.5,1.7,76,103432,575,1392,305,99.3,0.0,99.3,11670,0,11707,4280,147,17.0,10,5,9999,99999,9,999999999,0.1,999,999,99
3021,2,27,15,0,*?*?*?*?*?*?*?*?*?*?*?*?*?*?*?*?*?*?*?*?*?*?,5.6,0.6,71,103432,430,1392,300,122.8,52.9,106.5,13478,4817,12025,2903,200,16.0,9,5,9999,99999,9,999999999,0.0,999,999,99
3021,2,27,16,0,*?*?*?*?*?*?*?*?*?*?*?*?*?*?*?*?*?*?*?*?*?*?,5.8,1.0,71,103432,245,1391,301,59.4,44.9,51.5,6571,3328,6078,1099,253,16.0,9,5,9999,99999,9,999999999,0.0,999,999,99
3021,2,27,17,0,*?*?*?*?*?*?*?*?*?*?*?*?*?*?*?*?*?*?*?*?*?*?,5.7,1.3,73,103432,33,1375,305,0.0,0.0,0.0,0,0,0,0,307,10.3,10,5,9999,99999,9,999999999,0.0,999,999,99
3021,2,27,18,0,*?*?*?*?*?*?*?*?*?*?*?*?*?*?*?*?*?*?*?*?*?*?,5.0,0.6,73,103432,0,-0,302,0.0,-0.0,0.0,0,0,0,0,360,11.3,10,5,9999,99999,9,999999999,0.0,999,999,99
3021,2,27,19,0,*?*?*?*?*?*?*?*?*?*?*?*?*?*?*?*?*?*?*?*?*?*?,5.5,-0.2,66,103432,0,-0,305,0.0,-0.0,0.0,0,0,0,0,308,11.8,10,5,9999,99999,9,999999999,0.0,999,999,99
3021,2,27,20,0,*?*?*?*?*?*?*?*?*?*?*?*?*?*?*?*?*?*?*?*?*?*?,4.3,-1.1,68,103432,0,-0,300,0.0,-0.0,0.0,0,0,0,0,257,10.8,10,5,9999,99999,9,999999999,0.0,999,999,99
3021,2,27,21,0,*?*?*?*?*?*?*?*?*?*?*?*?*?*?*?*?*?*?*?*?*?*?,4.4,-0.8,68,103432,0,-0,300,0.0,-0.0,0.0,0,0,0,0,205,12.9,10,5,9999,99999,9,999999999,0.0,999,999,99
3021,2,27,22,0,*?*?*?*?*?*?*?*?*?*?*?*?*?*?*?*?*?*?*?*?*?*?,5.1,-0.6,66,103432,0,-0,303,0.0,-0.0,0.0,0,0,0,0,153,15.5,10,5,9999,99999,9,999999999,0.0,999,999,99
3021,2,27,23,0,*?*?*?*?*?*?*?*?*?*?*?*?*?*?*?*?*?*?*?*?*?*?,4.8,-0.8,66,103432,0,-0,302,0.0,-0.0,0.0,0,0,0,0,102,17.0,10,5,9999,99999,9,999999999,0.0,999,999,99
3021,2,27,24,0,*?*?*?*?*?*?*?*?*?*?*?*?*?*?*?*?*?*?*?*?*?*?,5.1,3.0,87,103432,0,-0,303,0.0,-0.0,0.0,0,0,0,0,40,4.1,10,5,9999,99999,9,999999999,0.2,999,999,99
3021,2,28,1,0,*?*?*?*?*?*?*?*?*?*?*?*?*?*?*?*?*?*?*?*?*?*?,4.9,0.6,73,102969,0,-0,302,0.0,-0.0,0.0,0,0,0,0,102,3.1,10,5,9999,99999,9,999999999,0.0,999,999,99
3021,2,28,2,0,*?*?*?*?*?*?*?*?*?*?*?*?*?*?*?*?*?*?*?*?*?*?,4.9,1.3,77,102969,0,-0,302,0.0,-0.0,0.0,0,0,0,0,153,3.6,10,5,9999,99999,9,999999999,0.0,999,999,99
3021,2,28,3,0,*?*?*?*?*?*?*?*?*?*?*?*?*?*?*?*?*?*?*?*?*?*?,4.1,0.8,79,102969,0,-0,299,0.0,-0.0,0.0,0,0,0,0,205,3.1,10,5,9999,99999,9,999999999,0.0,999,999,99
3021,2,28,4,0,*?*?*?*?*?*?*?*?*?*?*?*?*?*?*?*?*?*?*?*?*?*?,5.0,0.8,75,102969,0,-0,302,0.0,-0.0,0.0,0,0,0,0,257,2.6,10,5,9999,99999,9,999999999,0.0,999,999,99
3021,2,28,5,0,*?*?*?*?*?*?*?*?*?*?*?*?*?*?*?*?*?*?*?*?*?*?,4.7,0.8,77,102969,0,-0,301,0.0,-0.0,0.0,0,0,0,0,308,4.1,10,5,9999,99999,9,999999999,0.0,999,999,99
3021,2,28,6,0,*?*?*?*?*?*?*?*?*?*?*?*?*?*?*?*?*?*?*?*?*?*?,4.2,1.0,80,102969,0,-0,299,0.0,-0.0,0.0,0,0,0,0,360,6.2,10,5,9999,99999,9,999999999,0.0,999,999,99
3021,2,28,7,0,*?*?*?*?*?*?*?*?*?*?*?*?*?*?*?*?*?*?*?*?*?*?,3.6,1.5,86,102969,114,1395,287,19.0,58.6,14.2,2121,2448,1873,232,303,7.7,8,4,9999,99999,9,999999999,0.0,999,999,99
3021,2,28,8,0,*?*?*?*?*?*?*?*?*?*?*?*?*?*?*?*?*?*?*?*?*?*?,4.5,2.1,85,102969,319,1395,276,156.5,359.3,74.4,16357,28554,9705,1358,247,9.8,5,3,9999,99999,9,999999999,0.0,999,999,99
3021,2,28,9,0,*?*?*?*?*?*?*?*?*?*?*?*?*?*?*?*?*?*?*?*?*?*?,5.2,2.9,85,102969,492,1394,284,249.9,317.2,137.9,26562,30230,15896,2817,190,12.4,6,3,9999,99999,9,999999999,0.0,999,999,99
3021,2,28,10,0,*?*?*?*?*?*?*?*?*?*?*?*?*?*?*?*?*?*?*?*?*?*?,7.0,2.7,74,102969,621,1393,287,348.5,410.4,165.6,36392,40202,20209,3373,133,11.8,5,3,9999,99999,9,999999999,0.0,999,999,99
3021,2,28,11,0,*?*?*?*?*?*?*?*?*?*?*?*?*?*?*?*?*?*?*?*?*?*?,9.0,3.0,66,102969,698,1393,291,412.7,484.2,170.0,43657,48489,20902,3585,77,13.9,4,2,9999,99999,9,999999999,0.0,999,999,99
3021,2,28,12,0,*?*?*?*?*?*?*?*?*?*?*?*?*?*?*?*?*?*?*?*?*?*?,9.8,4.5,69,102969,718,1394,309,346.6,240.2,222.9,37012,24989,24854,5140,20,15.5,7,4,9999,99999,9,999999999,0.0,999,999,99
3021,2,28,13,0,*?*?*?*?*?*?*?*?*?*?*?*?*?*?*?*?*?*?*?*?*?*?,10.1,3.6,64,102969,678,1393,310,325.5,238.6,209.3,34692,24588,23437,4717,22,16.0,7,4,9999,99999,9,999999999,0.0,999,999,99
3021,2,28,14,0,*?*?*?*?*?*?*?*?*?*?*?*?*?*?*?*?*?*?*?*?*?*?,9.9,3.6,65,102969,583,1394,324,100.8,0.0,100.8,11847,0,11886,4355,23,17.0,10,5,9999,99999,9,999999999,0.0,999,999,99
3021,2,28,15,0,*?*?*?*?*?*?*?*?*?*?*?*?*?*?*?*?*?*?*?*?*?*?,10.2,4.8,69,102969,437,1392,307,217.5,310.4,120.1,23091,28451,13940,2401,25,16.0,6,3,9999,99999,9,999999999,0.0,999,999,99
3021,2,28,16,0,*?*?*?*?*?*?*?*?*?*?*?*?*?*?*?*?*?*?*?*?*?*?,10.0,5.3,72,102969,252,1392,306,107.3,265.5,59.2,11179,18923,7799,1073,27,16.0,6,3,9999,99999,9,999999999,0.0,999,999,99
3021,2,28,17,0,*?*?*?*?*?*?*?*?*?*?*?*?*?*?*?*?*?*?*?*?*?*?,9.8,5.5,74,102969,40,1392,323,0.0,0.0,0.0,0,0,0,0,28,10.3,10,5,9999,99999,9,999999999,0.0,999,999,99
3021,2,28,18,0,*?*?*?*?*?*?*?*?*?*?*?*?*?*?*?*?*?*?*?*?*?*?,8.1,4.6,78,102969,0,-0,316,0.0,-0.0,0.0,0,0,0,0,30,11.3,10,5,9999,99999,9,999999999,0.0,999,999,99
3021,2,28,19,0,*?*?*?*?*?*?*?*?*?*?*?*?*?*?*?*?*?*?*?*?*?*?,8.4,3.9,74,102969,0,-0,317,0.0,-0.0,0.0,0,0,0,0,77,11.8,10,5,9999,99999,9,999999999,0.0,999,999,99
3021,2,28,20,0,*?*?*?*?*?*?*?*?*?*?*?*?*?*?*?*?*?*?*?*?*?*?,7.6,3.0,73,102969,0,-0,314,0.0,-0.0,0.0,0,0,0,0,123,10.8,10,5,9999,99999,9,999999999,0.0,999,999,99
3021,2,28,21,0,*?*?*?*?*?*?*?*?*?*?*?*?*?*?*?*?*?*?*?*?*?*?,6.6,2.7,77,102969,0,-0,309,0.0,-0.0,0.0,0,0,0,0,170,12.9,10,5,9999,99999,9,999999999,0.0,999,999,99
3021,2,28,22,0,*?*?*?*?*?*?*?*?*?*?*?*?*?*?*?*?*?*?*?*?*?*?,5.9,2.7,80,102969,0,-0,306,0.0,-0.0,0.0,0,0,0,0,217,15.5,10,5,9999,99999,9,999999999,0.0,999,999,99
3021,2,28,23,0,*?*?*?*?*?*?*?*?*?*?*?*?*?*?*?*?*?*?*?*?*?*?,5.9,2.5,78,102969,0,-0,306,0.0,-0.0,0.0,0,0,0,0,263,17.0,10,5,9999,99999,9,999999999,0.0,999,999,99
3021,2,28,24,0,*?*?*?*?*?*?*?*?*?*?*?*?*?*?*?*?*?*?*?*?*?*?,4.5,-0.2,72,102969,0,-0,300,0.0,-0.0,0.0,0,0,0,0,50,4.1,10,5,9999,99999,9,999999999,0.0,999,999,99
3021,3,1,1,0,*?*?*?*?*?*?*?*?*?*?*?*?*?*?*?*?*?*?*?*?*?*?,5.2,3.2,86,100332,0,-0,303,0.0,-0.0,0.0,0,0,0,0,305,3.1,10,5,9999,99999,9,999999999,0.0,999,999,99
3021,3,1,2,0,*?*?*?*?*?*?*?*?*?*?*?*?*?*?*?*?*?*?*?*?*?*?,4.9,3.6,90,100332,0,-0,302,0.0,-0.0,0.0,0,0,0,0,300,3.6,10,5,9999,99999,9,999999999,0.0,999,999,99
3021,3,1,3,0,*?*?*?*?*?*?*?*?*?*?*?*?*?*?*?*?*?*?*?*?*?*?,4.1,3.8,96,100332,0,-0,298,0.0,-0.0,0.0,0,0,0,0,295,3.1,10,5,9999,99999,9,999999999,0.0,999,999,99
3021,3,1,4,0,*?*?*?*?*?*?*?*?*?*?*?*?*?*?*?*?*?*?*?*?*?*?,2.9,2.7,97,100332,0,-0,293,0.0,-0.0,0.0,0,0,0,0,290,2.6,10,5,9999,99999,9,999999999,0.0,999,999,99
3021,3,1,5,0,*?*?*?*?*?*?*?*?*?*?*?*?*?*?*?*?*?*?*?*?*?*?,1.8,1.7,98,100332,0,-0,289,0.0,-0.0,0.0,0,0,0,0,285,4.1,10,5,9999,99999,9,999999999,0.0,999,999,99
3021,3,1,6,0,*?*?*?*?*?*?*?*?*?*?*?*?*?*?*?*?*?*?*?*?*?*?,2.2,2.1,98,100332,0,-0,263,0.0,-0.0,0.0,0,0,0,0,280,6.2,4,2,9999,99999,9,999999999,0.0,999,999,99
3021,3,1,7,0,*?*?*?*?*?*?*?*?*?*?*?*?*?*?*?*?*?*?*?*?*?*?,2.6,1.9,94,100332,122,1395,245,33.9,271.5,10.2,3645,17425,1720,309,268,7.7,0,0,9999,99999,9,999999999,0.0,999,999,99
3021,3,1,8,0,*?*?*?*?*?*?*?*?*?*?*?*?*?*?*?*?*?*?*?*?*?*?,4.2,3.4,93,100332,327,1394,254,173.4,517.4,52.0,18008,42306,7877,971,257,9.8,0,0,9999,99999,9,999999999,0.0,999,999,99
3021,3,1,9,0,*?*?*?*?*?*?*?*?*?*?*?*?*?*?*?*?*?*?*?*?*?*?,7.3,5.8,89,100332,500,1394,270,291.1,568.0,87.3,30231,52531,12575,1678,245,12.4,0,0,9999,99999,9,999999999,0.0,999,999,99
3021,3,1,10,0,*?*?*?*?*?*?*?*?*?*?*?*?*?*?*?*?*?*?*?*?*?*?,9.4,6.6,81,100332,629,1392,280,379.2,587.7,113.8,39479,56857,15872,2300,233,11.8,0,0,9999,99999,9,999999999,0.0,999,999,99
3021,3,1,11,0,*?*?*?*?*?*?*?*?*?*?*?*?*?*?*?*?*?*?*?*?*?*?,12.5,6.6,66,100332,706,1393,292,431.6,595.9,129.5,45031,58632,17752,2736,222,13.9,0,0,9999,99999,9,999999999,0.0,999,999,99
3021,3,1,12,0,*?*?*?*?*?*?*?*?*?*?*?*?*?*?*?*?*?*?*?*?*?*?,13.9,5.9,58,100332,725,1392,297,444.8,597.7,133.4,46426,59005,18211,2855,210,15.5,0,0,9999,99999,9,999999999,0.0,999,999,99
3021,3,1,13,0,*?*?*?*?*?*?*?*?*?*?*?*?*?*?*?*?*?*?*?*?*?*?,14.4,5.3,54,100332,686,1393,297,417.8,593.9,125.3,43562,58209,17262,2614,217,16.0,0,0,9999,99999,9,999999999,0.0,999,999,99
3021,3,1,14,0,*?*?*?*?*?*?*?*?*?*?*?*?*?*?*?*?*?*?*?*?*?*?,14.5,6.7,59,100332,590,1393,301,352.5,582.6,105.8,36665,55752,14892,2099,223,17.0,0,0,9999,99999,9,999999999,0.0,999,999,99
3021,3,1,15,0,*?*?*?*?*?*?*?*?*?*?*?*?*?*?*?*?*?*?*?*?*?*?,14.3,6.6,59,100332,444,1392,300,253.4,556.1,76.0,26296,49948,11104,1440,230,16.0,0,0,9999,99999,9,999999999,0.0,999,999,99
3021,3,1,16,0,*?*?*?*?*?*?*?*?*?*?*?*?*?*?*?*?*?*?*?*?*?*?,14.1,6.4,59,100332,259,1393,299,127.3,479.2,38.2,13268,35990,5946,715,237,16.0,0,0,9999,99999,9,999999999,0.0,999,999,99
3021,3,1,17,0,*?*?*?*?*?*?*?*?*?*?*?*?*?*?*?*?*?*?*?*?*?*?,13.6,7.3,65,100332,47,1405,311,0.0,0.0,0.0,0,0,0,0,243,10.3,3,2,9999,99999,9,999999999,0.0,999,999,99
3021,3,1,18,0,*?*?*?*?*?*?*?*?*?*?*?*?*?*?*?*?*?*?*?*?*?*?,11.5,7.3,74,100332,0,-0,331,0.0,-0.0,0.0,0,0,0,0,250,11.3,10,5,9999,99999,9,999999999,0.0,999,999,99
3021,3,1,19,0,*?*?*?*?*?*?*?*?*?*?*?*?*?*?*?*?*?*?*?*?*?*?,9.6,6.9,82,100332,0,-0,322,0.0,-0.0,0.0,0,0,0,0,240,11.8,10,5,9999,99999,9,999999999,0.0,999,999,99
3021,3,1,20,0,*?*?*?*?*?*?*?*?*?*?*?*?*?*?*?*?*?*?*?*?*?*?,8.2,5.9,84,100332,0,-0,316,0.0,-0.0,0.0,0,0,0,0,230,10.8,10,5,9999,99999,9,999999999,0.0,999,999,99
3021,3,1,21,0,*?*?*?*?*?*?*?*?*?*?*?*?*?*?*?*?*?*?*?*?*?*?,7.5,5.3,84,100332,0,-0,313,0.0,-0.0,0.0,0,0,0,0,220,12.9,10,5,9999,99999,9,999999999,0.0,999,999,99
3021,3,1,22,0,*?*?*?*?*?*?*?*?*?*?*?*?*?*?*?*?*?*?*?*?*?*?,6.4,4.3,84,100332,0,-0,308,0.0,-0.0,0.0,0,0,0,0,210,15.5,10,5,9999,99999,9,999999999,0.0,999,999,99
3021,3,1,23,0,*?*?*?*?*?*?*?*?*?*?*?*?*?*?*?*?*?*?*?*?*?*?,4.9,3.9,92,100332,0,-0,302,0.0,-0.0,0.0,0,0,0,0,200,17.0,10,5,9999,99999,9,999999999,0.0,999,999,99
3021,3,1,24,0,*?*?*?*?*?*?*?*?*?*?*?*?*?*?*?*?*?*?*?*?*?*?,5.8,2.9,80,100332,0,-0,306,0.0,-0.0,0.0,0,0,0,0,310,4.1,10,5,9999,99999,9,999999999,0.0,999,999,99
3021,3,2,1,0,*?*?*?*?*?*?*?*?*?*?*?*?*?*?*?*?*?*?*?*?*?*?,2.0,1.9,100,99322.5,0,-0,289,0.0,-0.0,0.0,0,0,0,0,190,3.1,10,5,9999,99999,9,999999999,0.0,999,999,99
3021,3,2,2,0,*?*?*?*?*?*?*?*?*?*?*?*?*?*?*?*?*?*?*?*?*?*?,0.6,0.6,100,99322.5,0,-0,284,0.0,-0.0,0.0,0,0,0,0,190,3.6,10,5,9999,99999,9,999999999,0.0,999,999,99
3021,3,2,3,0,*?*?*?*?*?*?*?*?*?*?*?*?*?*?*?*?*?*?*?*?*?*?,0.4,0.4,100,99322.5,0,-0,283,0.0,-0.0,0.0,0,0,0,0,190,3.1,10,5,9999,99999,9,999999999,0.0,999,999,99
3021,3,2,4,0,*?*?*?*?*?*?*?*?*?*?*?*?*?*?*?*?*?*?*?*?*?*?,0.3,0.2,100,99322.5,0,-0,283,0.0,-0.0,0.0,0,0,0,0,190,2.6,10,5,9999,99999,9,999999999,0.0,999,999,99
3021,3,2,5,0,*?*?*?*?*?*?*?*?*?*?*?*?*?*?*?*?*?*?*?*?*?*?,-0.5,-0.4,100,99322.5,0,-0,279,0.0,-0.0,0.0,0,0,0,0,190,4.1,10,5,9999,99999,9,999999999,0.0,999,999,99
3021,3,2,6,0,*?*?*?*?*?*?*?*?*?*?*?*?*?*?*?*?*?*?*?*?*?*?,-1.3,-1.3,100,99322.5,0,-0,276,0.0,-0.0,0.0,0,0,0,0,190,6.2,10,5,9999,99999,9,999999999,0.0,999,999,99
3021,3,2,7,0,*?*?*?*?*?*?*?*?*?*?*?*?*?*?*?*?*?*?*?*?*?*?,0.1,0.2,100,99322.5,130,1393,234,39.5,296.0,11.8,4225,19331,1987,344,190,7.7,0,0,9999,99999,9,999999999,0.0,999,999,99
3021,3,2,8,0,*?*?*?*?*?*?*?*?*?*?*?*?*?*?*?*?*?*?*?*?*?*?,1.5,1.5,100,99322.5,335,1393,241,179.0,521.0,53.7,18583,42958,8107,1003,190,9.8,0,0,9999,99999,9,999999999,0.0,999,999,99
3021,3,2,9,0,*?*?*?*?*?*?*?*?*?*?*?*?*?*?*?*?*?*?*?*?*?*?,4.1,4.1,100,99322.5,508,1393,255,296.7,569.6,89.0,30814,52868,12788,1715,190,12.4,0,0,9999,99999,9,999999999,0.0,999,999,99
3021,3,2,10,0,*?*?*?*?*?*?*?*?*?*?*?*?*?*?*?*?*?*?*?*?*?*?,6.2,5.9,100,99322.5,637,1392,270,384.7,582.6,118.1,39988,56417,16367,2388,190,11.8,1,0,9999,99999,9,999999999,0.0,999,999,99
3021,3,2,11,0,*?*?*?*?*?*?*?*?*?*?*?*?*?*?*?*?*?*?*?*?*?*?,9.6,7.3,100,99322.5,714,1392,282,437.1,596.7,131.1,45611,58790,17942,2785,190,13.9,0,0,9999,99999,9,999999999,0.0,999,999,99
3021,3,2,12,0,*?*?*?*?*?*?*?*?*?*?*?*?*?*?*?*?*?*?*?*?*?*?,11.0,7.4,100,99322.5,733,1392,288,450.1,598.5,135.0,46996,59151,18398,2906,190,15.5,0,0,9999,99999,9,999999999,0.0,999,999,99
3021,3,2,13,0,*?*?*?*?*?*?*?*?*?*?*?*?*?*?*?*?*?*?*?*?*?*?,11.4,7.7,100,99322.5,693,1392,290,423.0,594.7,126.9,44111,58370,17444,2659,187,16.0,0,0,9999,99999,9,999999999,0.0,999,999,99
3021,3,2,14,0,*?*?*?*?*?*?*?*?*?*?*?*?*?*?*?*?*?*?*?*?*?*?,11.5,6.7,100,99322.5,597,1392,289,357.5,583.6,107.3,37192,55970,15076,2136,183,17.0,0,0,9999,99999,9,999999999,0.0,999,999,99
3021,3,2,15,0,*?*?*?*?*?*?*?*?*?*?*?*?*?*?*?*?*?*?*?*?*?*?,11.4,6.6,100,99322.5,451,1391,288,258.3,557.8,77.5,26797,50307,11292,1470,180,16.0,0,0,9999,99999,9,999999999,0.0,999,999,99
3021,3,2,16,0,*?*?*?*?*?*?*?*?*?*?*?*?*?*?*?*?*?*?*?*?*?*?,11.2,5.6,98,99322.5,266,1394,316,104.1,194.7,66.9,11034,14221,7983,1259,177,16.0,7,4,9999,99999,9,999999999,0.0,999,999,99
3021,3,2,17,0,*?*?*?*?*?*?*?*?*?*?*?*?*?*?*?*?*?*?*?*?*?*?,10.4,5.5,100,99322.5,53,1388,321,0.0,0.0,0.0,0,0,0,0,173,10.3,9,5,9999,99999,9,999999999,0.0,999,999,99
3021,3,2,18,0,*?*?*?*?*?*?*?*?*?*?*?*?*?*?*?*?*?*?*?*?*?*?,8.2,5.5,100,99322.5,0,-0,316,0.0,-0.0,0.0,0,0,0,0,170,11.3,10,5,9999,99999,9,999999999,0.0,999,999,99
3021,3,2,19,0,*?*?*?*?*?*?*?*?*?*?*?*?*?*?*?*?*?*?*?*?*?*?,6.9,5.8,100,99322.5,0,-0,310,0.0,-0.0,0.0,0,0,0,0,178,11.8,10,5,9999,99999,9,999999999,0.0,999,999,99
3021,3,2,20,0,*?*?*?*?*?*?*?*?*?*?*?*?*?*?*?*?*?*?*?*?*?*?,4.9,5.0,100,99322.5,0,-0,301,0.0,-0.0,0.0,0,0,0,0,187,10.8,10,5,9999,99999,9,999999999,0.0,999,999,99
3021,3,2,21,0,*?*?*?*?*?*?*?*?*?*?*?*?*?*?*?*?*?*?*?*?*?*?,3.9,3.9,100,99322.5,0,-0,297,0.0,-0.0,0.0,0,0,0,0,195,12.9,10,5,9999,99999,9,999999999,0.0,999,999,99
3021,3,2,22,0,*?*?*?*?*?*?*?*?*?*?*?*?*?*?*?*?*?*?*?*?*?*?,3.6,3.6,100,99322.5,0,-0,296,0.0,-0.0,0.0,0,0,0,0,203,15.5,10,5,9999,99999,9,999999999,0.0,999,999,99
3021,3,2,23,0,*?*?*?*?*?*?*?*?*?*?*?*?*?*?*?*?*?*?*?*?*?*?,2.4,2.3,100,99322.5,0,-0,291,0.0,-0.0,0.0,0,0,0,0,212,17.0,10,5,9999,99999,9,999999999,0.0,999,999,99
3021,3,2,24,0,*?*?*?*?*?*?*?*?*?*?*?*?*?*?*?*?*?*?*?*?*?*?,3.4,3.4,100,99322.5,0,-0,295,0.0,-0.0,0.0,0,0,0,0,190,4.1,10,5,9999,99999,9,999999999,0.0,999,999,99
3021,3,3,1,0,*?*?*?*?*?*?*?*?*?*?*?*?*?*?*?*?*?*?*?*?*?*?,-0.8,-0.8,100,98572.5,0,-0,278,0.0,-0.0,0.0,0,0,0,0,210,3.1,10,5,9999,99999,9,999999999,0.0,999,999,99
3021,3,3,2,0,*?*?*?*?*?*?*?*?*?*?*?*?*?*?*?*?*?*?*?*?*?*?,-2.6,-2.7,100,98572.5,0,-0,271,0.0,-0.0,0.0,0,0,0,0,200,3.6,10,5,9999,99999,9,999999999,0.0,999,999,99
3021,3,3,3,0,*?*?*?*?*?*?*?*?*?*?*?*?*?*?*?*?*?*?*?*?*?*?,-2.5,-2.4,100,98572.5,0,-0,272,0.0,-0.0,0.0,0,0,0,0,190,3.1,10,5,9999,99999,9,999999999,0.0,999,999,99
3021,3,3,4,0,*?*?*?*?*?*?*?*?*?*?*?*?*?*?*?*?*?*?*?*?*?*?,-3.2,-3.1,100,98572.5,0,-0,269,0.0,-0.0,0.0,0,0,0,0,180,2.6,10,5,9999,99999,9,999999999,0.0,999,999,99
3021,3,3,5,0,*?*?*?*?*?*?*?*?*?*?*?*?*?*?*?*?*?*?*?*?*?*?,-3.5,-3.4,100,98572.5,0,-0,268,0.0,-0.0,0.0,0,0,0,0,170,4.1,10,5,9999,99999,9,999999999,0.0,999,999,99
3021,3,3,6,0,*?*?*?*?*?*?*?*?*?*?*?*?*?*?*?*?*?*?*?*?*?*?,-4.3,-5.0,95,98572.5,0,-0,265,0.0,-0.0,0.0,0,0,0,0,160,6.2,10,5,9999,99999,9,999999999,0.0,999,999,99
3021,3,3,7,0,*?*?*?*?*?*?*?*?*?*?*?*?*?*?*?*?*?*?*?*?*?*?,-5.1,-8.0,78,98572.5,138,1392,262,13.1,0.0,13.1,1568,-0,1569,512,155,7.7,10,5,9999,99999,9,999999999,0.0,999,999,99
3021,3,3,8,0,*?*?*?*?*?*?*?*?*?*?*?*?*?*?*?*?*?*?*?*?*?*?,-1.5,-3.7,84,98572.5,343,1392,276,53.5,0.0,53.5,6242,0,6257,2134,150,9.8,10,5,9999,99999,9,999999999,0.0,999,999,99
3021,3,3,9,0,*?*?*?*?*?*?*?*?*?*?*?*?*?*?*?*?*?*?*?*?*?*?,2.1,-1.9,74,98572.5,516,1392,290,87.7,0.0,87.7,10276,0,10306,3703,145,12.4,10,5,9999,99999,9,999999999,0.0,999,999,99
3021,3,3,10,0,*?*?*?*?*?*?*?*?*?*?*?*?*?*?*?*?*?*?*?*?*?*?,6.8,2.5,75,98572.5,645,1392,310,113.2,0.0,113.2,13351,0,13397,4997,140,11.8,10,5,9999,99999,9,999999999,0.0,999,999,99
3021,3,3,11,0,*?*?*?*?*?*?*?*?*?*?*?*?*?*?*?*?*?*?*?*?*?*?,10.4,3.8,64,98572.5,721,1390,326,128.3,0.0,128.3,15200,0,15256,5809,135,13.9,10,5,9999,99999,9,999999999,0.0,999,999,99
3021,3,3,12,0,*?*?*?*?*?*?*?*?*?*?*?*?*?*?*?*?*?*?*?*?*?*?,12.2,4.6,61,98572.5,740,1391,334,132.1,0.0,132.1,15661,0,15720,6015,130,15.5,10,5,9999,99999,9,999999999,0.0,999,999,99
3021,3,3,13,0,*?*?*?*?*?*?*?*?*?*?*?*?*?*?*?*?*?*?*?*?*?*?,13.1,5.1,59,98572.5,700,1391,338,124.2,0.0,124.2,14689,0,14742,5582,117,16.0,10,5,9999,99999,9,999999999,0.0,999,999,99
3021,3,3,14,0,*?*?*?*?*?*?*?*?*?*?*?*?*?*?*?*?*?*?*?*?*?*?,13.3,5.8,62,98572.5,604,1391,339,105.1,0.0,105.1,12373,0,12414,4577,103,17.0,10,5,9999,99999,9,999999999,0.0,999,999,99
3021,3,3,15,0,*?*?*?*?*?*?*?*?*?*?*?*?*?*?*?*?*?*?*?*?*?*?,13.2,4.8,58,98572.5,458,1391,339,76.3,0.0,76.3,8920,0,8945,3158,90,16.0,10,5,9999,99999,9,999999999,0.0,999,999,99
3021,3,3,16,0,*?*?*?*?*?*?*?*?*?*?*?*?*?*?*?*?*?*?*?*?*?*?,13.2,5.0,58,98572.5,272,1389,339,39.6,0.0,39.6,4625,0,4634,1550,77,16.0,10,5,9999,99999,9,999999999,0.0,999,999,99
3021,3,3,17,0,*?*?*?*?*?*?*?*?*?*?*?*?*?*?*?*?*?*?*?*?*?*?,11.8,4.6,62,98572.5,60,1398,332,0.0,0.0,0.0,0,0,0,0,63,10.3,10,5,9999,99999,9,999999999,0.0,999,999,99
3021,3,3,18,0,*?*?*?*?*?*?*?*?*?*?*?*?*?*?*?*?*?*?*?*?*?*?,8.7,4.6,77,98572.5,0,-0,318,0.0,-0.0,0.0,0,0,0,0,50,11.3,10,5,9999,99999,9,999999999,0.0,999,999,99
3021,3,3,19,0,*?*?*?*?*?*?*?*?*?*?*?*?*?*?*?*?*?*?*?*?*?*?,6.0,4.6,91,98572.5,0,-0,306,0.0,-0.0,0.0,0,0,0,0,90,11.8,10,5,9999,99999,9,999999999,0.0,999,999,99
3021,3,3,20,0,*?*?*?*?*?*?*?*?*?*?*?*?*?*?*?*?*?*?*?*?*?*?,3.7,3.2,98,98572.5,0,-0,296,0.0,-0.0,0.0,0,0,0,0,130,10.8,10,5,9999,99999,9,999999999,0.0,999,999,99
3021,3,3,21,0,*?*?*?*?*?*?*?*?*?*?*?*?*?*?*?*?*?*?*?*?*?*?,2.9,2.9,100,98572.5,0,-0,293,0.0,-0.0,0.0,0,0,0,0,170,12.9,10,5,9999,99999,9,999999999,0.0,999,999,99
3021,3,3,22,0,*?*?*?*?*?*?*?*?*?*?*?*?*?*?*?*?*?*?*?*?*?*?,1.9,1.5,98,98572.5,0,-0,289,0.0,-0.0,0.0,0,0,0,0,210,15.5,10,5,9999,99999,9,999999999,0.0,999,999,99
3021,3,3,23,0,*?*?*?*?*?*?*?*?*?*?*?*?*?*?*?*?*?*?*?*?*?*?,1.6,1.0,97,98572.5,0,-0,288,0.0,-0.0,0.0,0,0,0,0,250,17.0,10,5,9999,99999,9,999999999,0.0,999,999,99
3021,3,3,24,0,*?*?*?*?*?*?*?*?*?*?*?*?*?*?*?*?*?*?*?*?*?*?,1.1,0.8,100,98572.5,0,-0,286,0.0,-0.0,0.0,0,0,0,0,220,4.1,10,5,9999,99999,9,999999999,0.0,999,999,99
3021,3,4,1,0,*?*?*?*?*?*?*?*?*?*?*?*?*?*?*?*?*?*?*?*?*?*?,1.7,1.7,100,100402,0,-0,288,0.0,-0.0,0.0,0,0,0,0,272,3.1,10,5,9999,99999,9,999999999,0.0,999,999,99
3021,3,4,2,0,*?*?*?*?*?*?*?*?*?*?*?*?*?*?*?*?*?*?*?*?*?*?,1.9,1.9,100,100402,0,-0,289,0.0,-0.0,0.0,0,0,0,0,253,3.6,10,5,9999,99999,9,999999999,0.0,999,999,99
3021,3,4,3,0,*?*?*?*?*?*?*?*?*?*?*?*?*?*?*?*?*?*?*?*?*?*?,1.3,1.3,100,100402,0,-0,287,0.0,-0.0,0.0,0,0,0,0,235,3.1,10,5,9999,99999,9,999999999,0.0,999,999,99
3021,3,4,4,0,*?*?*?*?*?*?*?*?*?*?*?*?*?*?*?*?*?*?*?*?*?*?,1.7,1.7,100,100402,0,-0,288,0.0,-0.0,0.0,0,0,0,0,217,2.6,10,5,9999,99999,9,999999999,0.0,999,999,99
3021,3,4,5,0,*?*?*?*?*?*?*?*?*?*?*?*?*?*?*?*?*?*?*?*?*?*?,1.1,1.0,100,100402,0,-0,286,0.0,-0.0,0.0,0,0,0,0,198,4.1,10,5,9999,99999,9,999999999,0.0,999,999,99
3021,3,4,6,0,*?*?*?*?*?*?*?*?*?*?*?*?*?*?*?*?*?*?*?*?*?*?,0.7,0.6,100,100402,0,-0,284,0.0,-0.0,0.0,0,0,0,0,180,6.2,10,5,9999,99999,9,999999999,0.0,999,999,99
3021,3,4,7,0,*?*?*?*?*?*?*?*?*?*?*?*?*?*?*?*?*?*?*?*?*?*?,0.3,0.2,100,100402,146,1390,278,25.5,32.3,22.1,2877,1855,2688,461,193,7.7,9,5,9999,99999,9,999999999,0.0,999,999,99
3021,3,4,8,0,*?*?*?*?*?*?*?*?*?*?*?*?*?*?*?*?*?*?*?*?*?*?,1.9,1.9,100,100402,351,1391,280,127.0,126.8,95.0,13844,10882,10938,2081,207,9.8,8,4,9999,99999,9,999999999,0.0,999,999,99
3021,3,4,9,0,*?*?*?*?*?*?*?*?*?*?*?*?*?*?*?*?*?*?*?*?*?*?,3.5,3.4,100,100402,524,1391,291,155.2,54.8,134.5,17043,5201,15179,3818,220,12.4,9,5,9999,99999,9,999999999,0.0,999,999,99
3021,3,4,10,0,*?*?*?*?*?*?*?*?*?*?*?*?*?*?*?*?*?*?*?*?*?*?,5.8,5.0,99,100402,653,1391,301,199.5,56.5,172.9,21934,5552,19500,5216,233,11.8,9,5,9999,99999,9,999999999,0.0,999,999,99
3021,3,4,11,0,*?*?*?*?*?*?*?*?*?*?*?*?*?*?*?*?*?*?*?*?*?*?,7.6,4.5,84,100402,729,1390,309,225.7,57.3,195.7,24840,5697,22062,6138,247,13.9,9,5,9999,99999,9,999999999,0.0,999,999,99
3021,3,4,12,0,*?*?*?*?*?*?*?*?*?*?*?*?*?*?*?*?*?*?*?*?*?*?,8.9,3.9,74,100402,748,1391,315,232.1,57.4,201.3,25552,5727,22690,6378,260,15.5,9,5,9999,99999,9,999999999,0.0,999,999,99
3021,3,4,13,0,*?*?*?*?*?*?*?*?*?*?*?*?*?*?*?*?*?*?*?*?*?*?,9.1,5.6,82,100402,707,1390,320,125.7,0.0,125.7,14872,0,14926,5663,255,16.0,10,5,9999,99999,9,999999999,0.0,999,999,99
3021,3,4,14,0,*?*?*?*?*?*?*?*?*?*?*?*?*?*?*?*?*?*?*?*?*?*?,9.1,5.6,82,100402,611,1391,320,106.6,0.0,106.6,12548,0,12590,4652,250,17.0,10,5,9999,99999,9,999999999,0.0,999,999,99
3021,3,4,15,0,*?*?*?*?*?*?*?*?*?*?*?*?*?*?*?*?*?*?*?*?*?*?,9.2,5.5,81,100402,465,1391,320,77.7,0.0,77.7,9086,0,9111,3224,245,16.0,10,5,9999,99999,9,999999999,0.0,999,999,99
3021,3,4,16,0,*?*?*?*?*?*?*?*?*?*?*?*?*?*?*?*?*?*?*?*?*?*?,9.1,5.6,83,100402,279,1390,320,41.0,0.0,41.0,4781,0,4790,1605,240,16.0,10,5,9999,99999,9,999999999,0.0,999,999,99
3021,3,4,17,0,*?*?*?*?*?*?*?*?*?*?*?*?*?*?*?*?*?*?*?*?*?*?,9.2,4.1,73,100402,66,1385,321,0.0,0.0,0.0,0,0,0,0,235,10.3,10,5,9999,99999,9,999999999,0.0,999,999,99
3021,3,4,18,0,*?*?*?*?*?*?*?*?*?*?*?*?*?*?*?*?*?*?*?*?*?*?,7.1,3.6,82,100402,0,-0,311,0.0,-0.0,0.0,0,0,0,0,230,11.3,10,5,9999,99999,9,999999999,0.0,999,999,99
3021,3,4,19,0,*?*?*?*?*?*?*?*?*?*?*?*?*?*?*?*?*?*?*?*?*?*?,5.8,3.0,86,100402,0,-0,306,0.0,-0.0,0.0,0,0,0,0,247,11.8,10,5,9999,99999,9,999999999,0.0,999,999,99
3021,3,4,20,0,*?*?*?*?*?*?*?*?*?*?*?*?*?*?*?*?*?*?*?*?*?*?,4.4,3.2,96,100402,0,-0,299,0.0,-0.0,0.0,0,0,0,0,263,10.8,10,5,9999,99999,9,999999999,0.0,999,999,99
3021,3,4,21,0,*?*?*?*?*?*?*?*?*?*?*?*?*?*?*?*?*?*?*?*?*?*?,4.3,3.0,94,100402,0,-0,299,0.0,-0.0,0.0,0,0,0,0,280,12.9,10,5,9999,99999,9,999999999,0.0,999,999,99
3021,3,4,22,0,*?*?*?*?*?*?*?*?*?*?*?*?*?*?*?*?*?*?*?*?*?*?,3.7,2.5,95,100402,0,-0,297,0.0,-0.0,0.0,0,0,0,0,297,15.5,10,5,9999,99999,9,999999999,0.0,999,999,99
3021,3,4,23,0,*?*?*?*?*?*?*?*?*?*?*?*?*?*?*?*?*?*?*?*?*?*?,4.2,3.0,96,100402,0,-0,299,0.0,-0.0,0.0,0,0,0,0,313,17.0,10,5,9999,99999,9,999999999,0.0,999,999,99
3021,3,4,24,0,*?*?*?*?*?*?*?*?*?*?*?*?*?*?*?*?*?*?*?*?*?*?,1.3,1.3,100,100402,0,-0,287,0.0,-0.0,0.0,0,0,0,0,290,4.1,10,5,9999,99999,9,999999999,0.0,999,999,99
3021,3,5,1,0,*?*?*?*?*?*?*?*?*?*?*?*?*?*?*?*?*?*?*?*?*?*?,6.0,5.6,97,102053,0,-0,306,0.0,-0.0,0.0,0,0,0,0,308,3.1,10,5,9999,99999,9,999999999,0.0,999,999,99
3021,3,5,2,0,*?*?*?*?*?*?*?*?*?*?*?*?*?*?*?*?*?*?*?*?*?*?,6.9,6.7,97,102053,0,-0,310,0.0,-0.0,0.0,0,0,0,0,287,3.6,10,5,9999,99999,9,999999999,0.0,999,999,99
3021,3,5,3,0,*?*?*?*?*?*?*?*?*?*?*?*?*?*?*?*?*?*?*?*?*?*?,5.9,5.9,99,102053,0,-0,306,0.0,-0.0,0.0,0,0,0,0,265,3.1,10,5,9999,99999,9,999999999,0.0,999,999,99
3021,3,5,4,0,*?*?*?*?*?*?*?*?*?*?*?*?*?*?*?*?*?*?*?*?*?*?,5.9,5.9,99,102053,0,-0,306,0.0,-0.0,0.0,0,0,0,0,243,2.6,10,5,9999,99999,9,999999999,0.0,999,999,99
3021,3,5,5,0,*?*?*?*?*?*?*?*?*?*?*?*?*?*?*?*?*?*?*?*?*?*?,6.0,5.9,99,102053,0,-0,306,0.0,-0.0,0.0,0,0,0,0,222,4.1,10,5,9999,99999,9,999999999,0.0,999,999,99
3021,3,5,6,0,*?*?*?*?*?*?*?*?*?*?*?*?*?*?*?*?*?*?*?*?*?*?,5.3,5.3,98,102053,0,-0,303,0.0,-0.0,0.0,0,0,0,0,200,6.2,10,5,9999,99999,9,999999999,0.0,999,999,99
3021,3,5,7,0,*?*?*?*?*?*?*?*?*?*?*?*?*?*?*?*?*?*?*?*?*?*?,4.6,4.3,97,102053,154,1387,300,16.3,0.0,16.3,1943,-0,1944,635,202,7.7,10,5,9999,99999,9,999999999,0.0,999,999,99
3021,3,5,8,0,*?*?*?*?*?*?*?*?*?*?*?*?*?*?*?*?*?*?*?*?*?*?,6.5,5.8,94,102053,359,1390,308,56.8,0.0,56.8,6625,0,6640,2276,203,9.8,10,5,9999,99999,9,999999999,0.0,999,999,99
3021,3,5,9,0,*?*?*?*?*?*?*?*?*?*?*?*?*?*?*?*?*?*?*?*?*?*?,8.4,6.7,87,102053,532,1391,316,91.0,0.0,91.0,10667,0,10699,3863,205,12.4,10,5,9999,99999,9,999999999,0.0,999,999,99
3021,3,5,10,0,*?*?*?*?*?*?*?*?*?*?*?*?*?*?*?*?*?*?*?*?*?*?,11.3,8.3,80,102053,660,1389,329,116.4,0.0,116.4,13743,0,13792,5167,207,11.8,10,5,9999,99999,9,999999999,0.0,999,999,99
3021,3,5,11,0,*?*?*?*?*?*?*?*?*?*?*?*?*?*?*?*?*?*?*?*?*?*?,13.5,8.1,69,102053,737,1390,340,131.5,0.0,131.5,15592,0,15650,5983,208,13.9,10,5,9999,99999,9,999999999,0.0,999,999,99
3021,3,5,12,0,*?*?*?*?*?*?*?*?*?*?*?*?*?*?*?*?*?*?*?*?*?*?,14.0,8.0,66,102053,755,1389,342,135.2,0.0,135.2,16042,0,16102,6185,210,15.5,10,5,9999,99999,9,999999999,0.0,999,999,99
3021,3,5,13,0,*?*?*?*?*?*?*?*?*?*?*?*?*?*?*?*?*?*?*?*?*?*?,14.5,7.7,63,102053,715,1390,345,127.2,0.0,127.2,15056,0,15112,5745,208,16.0,10,5,9999,99999,9,999999999,0.0,999,999,99
3021,3,5,14,0,*?*?*?*?*?*?*?*?*?*?*?*?*?*?*?*?*?*?*?*?*?*?,14.7,7.9,62,102053,618,1390,346,108.0,0.0,108.0,12723,0,12766,4726,207,17.0,10,5,9999,99999,9,999999999,0.0,999,999,99
3021,3,5,15,0,*?*?*?*?*?*?*?*?*?*?*?*?*?*?*?*?*?*?*?*?*?*?,14.8,7.0,59,102053,472,1391,346,79.1,0.0,79.1,9251,0,9277,3289,205,16.0,10,5,9999,99999,9,999999999,0.0,999,999,99
3021,3,5,16,0,*?*?*?*?*?*?*?*?*?*?*?*?*?*?*?*?*?*?*?*?*?*?,14.7,8.0,63,102053,286,1391,346,42.3,0.0,42.3,4937,0,4946,1660,203,16.0,10,5,9999,99999,9,999999999,0.0,999,999,99
3021,3,5,17,0,*?*?*?*?*?*?*?*?*?*?*?*?*?*?*?*?*?*?*?*?*?*?,14.4,7.7,63,102053,73,1394,344,0.2,0.0,0.2,29,-0,29,8,202,10.3,10,5,9999,99999,9,999999999,0.0,999,999,99
3021,3,5,18,0,*?*?*?*?*?*?*?*?*?*?*?*?*?*?*?*?*?*?*?*?*?*?,12.8,7.3,68,102053,0,-0,337,0.0,-0.0,0.0,0,0,0,0,200,11.3,10,5,9999,99999,9,999999999,0.0,999,999,99
3021,3,5,19,0,*?*?*?*?*?*?*?*?*?*?*?*?*?*?*?*?*?*?*?*?*?*?,10.9,7.9,80,102053,0,-0,328,0.0,-0.0,0.0,0,0,0,0,198,11.8,10,5,9999,99999,9,999999999,0.0,999,999,99
3021,3,5,20,0,*?*?*?*?*?*?*?*?*?*?*?*?*?*?*?*?*?*?*?*?*?*?,10.0,8.0,86,102053,0,-0,323,0.0,-0.0,0.0,0,0,0,0,197,10.8,10,5,9999,99999,9,999999999,0.0,999,999,99
3021,3,5,21,0,*?*?*?*?*?*?*?*?*?*?*?*?*?*?*?*?*?*?*?*?*?*?,9.1,7.4,88,102053,0,-0,320,0.0,-0.0,0.0,0,0,0,0,195,12.9,10,5,9999,99999,9,999999999,0.0,999,999,99
3021,3,5,22,0,*?*?*?*?*?*?*?*?*?*?*?*?*?*?*?*?*?*?*?*?*?*?,8.3,7.1,91,102053,0,-0,316,0.0,-0.0,0.0,0,0,0,0,193,15.5,10,5,9999,99999,9,999999999,0.0,999,999,99
3021,3,5,23,0,*?*?*?*?*?*?*?*?*?*?*?*?*?*?*?*?*?*?*?*?*?*?,7.9,6.9,92,102053,0,-0,314,0.0,-0.0,0.0,0,0,0,0,192,17.0,10,5,9999,99999,9,999999999,0.0,999,999,99
3021,3,5,24,0,*?*?*?*?*?*?*?*?*?*?*?*?*?*?*?*?*?*?*?*?*?*?,4.7,4.5,96,102053,0,-0,301,0.0,-0.0,0.0,0,0,0,0,330,4.1,10,5,9999,99999,9,999999999,0.0,999,999,99
3021,3,6,1,0,*?*?*?*?*?*?*?*?*?*?*?*?*?*?*?*?*?*?*?*?*?*?,7.1,5.8,90,102423,0,-0,311,0.0,-0.0,0.0,0,0,0,0,195,3.1,10,5,9999,99999,9,999999999,0.0,999,999,99
3021,3,6,2,0,*?*?*?*?*?*?*?*?*?*?*?*?*?*?*?*?*?*?*?*?*?*?,6.8,5.3,89,102423,0,-0,310,0.0,-0.0,0.0,0,0,0,0,200,3.6,10,5,9999,99999,9,999999999,0.0,999,999,99
3021,3,6,3,0,*?*?*?*?*?*?*?*?*?*?*?*?*?*?*?*?*?*?*?*?*?*?,6.6,5.1,88,102423,0,-0,309,0.0,-0.0,0.0,0,0,0,0,205,3.1,10,5,9999,99999,9,999999999,0.0,999,999,99
3021,3,6,4,0,*?*?*?*?*?*?*?*?*?*?*?*?*?*?*?*?*?*?*?*?*?*?,5.8,5.0,92,102423,0,-0,305,0.0,-0.0,0.0,0,0,0,0,210,2.6,10,5,9999,99999,9,999999999,0.0,999,999,99
3021,3,6,5,0,*?*?*?*?*?*?*?*?*?*?*?*?*?*?*?*?*?*?*?*?*?*?,5.2,4.3,92,102423,0,-0,303,0.0,-0.0,0.0,0,0,0,0,215,4.1,10,5,9999,99999,9,999999999,0.0,999,999,99
3021,3,6,6,0,*?*?*?*?*?*?*?*?*?*?*?*?*?*?*?*?*?*?*?*?*?*?,4.4,4.1,96,102423,0,-0,299,0.0,-0.0,0.0,0,0,0,0,220,6.2,10,5,9999,99999,9,999999999,0.0,999,999,99
3021,3,6,7,0,*?*?*?*?*?*?*?*?*?*?*?*?*?*?*?*?*?*?*?*?*?*?,6.0,5.8,96,102423,162,1385,294,48.8,149.0,31.4,5186,8405,4349,552,215,7.7,7,4,9999,99999,9,999999999,0.0,999,999,99
3021,3,6,8,0,*?*?*?*?*?*?*?*?*?*?*?*?*?*?*?*?*?*?*?*?*?*?,7.6,6.1,89,102423,367,1389,305,134.6,128.3,100.6,14664,11196,11572,2216,210,9.8,8,4,9999,99999,9,999999999,0.0,999,999,99
3021,3,6,9,0,*?*?*?*?*?*?*?*?*?*?*?*?*?*?*?*?*?*?*?*?*?*?,9.0,5.5,77,102423,540,1390,315,160.9,55.1,139.5,17671,5256,15735,3987,205,12.4,9,5,9999,99999,9,999999999,0.0,999,999,99
3021,3,6,10,0,*?*?*?*?*?*?*?*?*?*?*?*?*?*?*?*?*?*?*?*?*?*?,11.1,6.1,69,102423,668,1388,325,205.1,56.7,177.8,22557,5587,20049,5406,200,11.8,9,5,9999,99999,9,999999999,0.0,999,999,99
3021,3,6,11,0,*?*?*?*?*?*?*?*?*?*?*?*?*?*?*?*?*?*?*?*?*?*?,13.5,6.2,60,102423,744,1388,322,401.7,335.8,221.7,43091,35165,24783,5160,195,13.9,6,3,9999,99999,9,999999999,0.0,999,999,99
3021,3,6,12,0,*?*?*?*?*?*?*?*?*?*?*?*?*?*?*?*?*?*?*?*?*?*?,15.3,6.1,53,102423,763,1390,330,412.6,336.6,227.7,44302,35377,25411,5365,190,15.5,6,3,9999,99999,9,999999999,0.0,999,999,99
3021,3,6,13,0,*?*?*?*?*?*?*?*?*?*?*?*?*?*?*?*?*?*?*?*?*?*?,15.8,6.1,51,102423,722,1389,337,350.0,240.4,225.1,37374,25047,25069,5215,190,16.0,7,4,9999,99999,9,999999999,0.0,999,999,99
3021,3,6,14,0,*?*?*?*?*?*?*?*?*?*?*?*?*?*?*?*?*?*?*?*?*?*?,16.0,6.7,53,102423,625,1389,348,190.2,56.2,164.9,20909,5492,18594,4907,190,17.0,9,5,9999,99999,9,999999999,0.0,999,999,99
3021,3,6,15,0,*?*?*?*?*?*?*?*?*?*?*?*?*?*?*?*?*?*?*?*?*?*?,15.7,7.0,55,102423,478,1388,337,218.9,226.9,140.8,23167,21445,16145,2895,190,16.0,7,4,9999,99999,9,999999999,0.0,999,999,99
3021,3,6,16,0,*?*?*?*?*?*?*?*?*?*?*?*?*?*?*?*?*?*?*?*?*?*?,15.7,7.1,55,102423,292,1388,333,131.7,280.3,72.7,13652,21441,9410,1333,190,16.0,6,3,9999,99999,9,999999999,0.0,999,999,99
3021,3,6,17,0,*?*?*?*?*?*?*?*?*?*?*?*?*?*?*?*?*?*?*?*?*?*?,14.7,6.7,57,102423,79,1384,333,4.0,25.2,2.6,469,1186,541,54,190,10.3,7,4,9999,99999,9,999999999,0.0,999,999,99
3021,3,6,18,0,*?*?*?*?*?*?*?*?*?*?*?*?*?*?*?*?*?*?*?*?*?*?,13.5,7.1,64,102423,0,-0,340,0.0,-0.0,0.0,0,0,0,0,190,11.3,10,5,9999,99999,9,999999999,0.0,999,999,99
3021,3,6,19,0,*?*?*?*?*?*?*?*?*?*?*?*?*?*?*?*?*?*?*?*?*?*?,11.1,7.4,76,102423,0,-0,329,0.0,-0.0,0.0,0,0,0,0,188,11.8,10,5,9999,99999,9,999999999,0.0,999,999,99
3021,3,6,20,0,*?*?*?*?*?*?*?*?*?*?*?*?*?*?*?*?*?*?*?*?*?*?,10.4,7.6,81,102423,0,-0,325,0.0,-0.0,0.0,0,0,0,0,187,10.8,10,5,9999,99999,9,999999999,0.0,999,999,99
3021,3,6,21,0,*?*?*?*?*?*?*?*?*?*?*?*?*?*?*?*?*?*?*?*?*?*?,9.6,7.0,82,102423,0,-0,322,0.0,-0.0,0.0,0,0,0,0,185,12.9,10,5,9999,99999,9,999999999,0.0,999,999,99
3021,3,6,22,0,*?*?*?*?*?*?*?*?*?*?*?*?*?*?*?*?*?*?*?*?*?*?,8.4,6.2,85,102423,0,-0,317,0.0,-0.0,0.0,0,0,0,0,183,15.5,10,5,9999,99999,9,999999999,0.0,999,999,99
3021,3,6,23,0,*?*?*?*?*?*?*?*?*?*?*?*?*?*?*?*?*?*?*?*?*?*?,7.8,5.6,85,102423,0,-0,314,0.0,-0.0,0.0,0,0,0,0,182,17.0,10,5,9999,99999,9,999999999,0.0,999,999,99
3021,3,6,24,0,*?*?*?*?*?*?*?*?*?*?*?*?*?*?*?*?*?*?*?*?*?*?,7.5,6.4,90,102423,0,-0,313,0.0,-0.0,0.0,0,0,0,0,190,4.1,10,5,9999,99999,9,999999999,0.0,999,999,99
3021,3,7,1,0,*?*?*?*?*?*?*?*?*?*?*?*?*?*?*?*?*?*?*?*?*?*?,7.0,6.2,94,102332,0,-0,310,0.0,-0.0,0.0,0,0,0,0,185,3.1,10,5,9999,99999,9,999999999,0.0,999,999,99
3021,3,7,2,0,*?*?*?*?*?*?*?*?*?*?*?*?*?*?*?*?*?*?*?*?*?*?,6.9,6.6,96,102332,0,-0,310,0.0,-0.0,0.0,0,0,0,0,190,3.6,10,5,9999,99999,9,999999999,0.0,999,999,99
3021,3,7,3,0,*?*?*?*?*?*?*?*?*?*?*?*?*?*?*?*?*?*?*?*?*?*?,5.9,5.8,98,102332,0,-0,306,0.0,-0.0,0.0,0,0,0,0,195,3.1,10,5,9999,99999,9,999999999,0.0,999,999,99
3021,3,7,4,0,*?*?*?*?*?*?*?*?*?*?*?*?*?*?*?*?*?*?*?*?*?*?,4.7,4.8,98,102332,0,-0,301,0.0,-0.0,0.0,0,0,0,0,200,2.6,10,5,9999,99999,9,999999999,0.0,999,999,99
3021,3,7,5,0,*?*?*?*?*?*?*?*?*?*?*?*?*?*?*?*?*?*?*?*?*?*?,5.1,5.1,98,102332,0,-0,302,0.0,-0.0,0.0,0,0,0,0,205,4.1,10,5,9999,99999,9,999999999,0.0,999,999,99
3021,3,7,6,0,*?*?*?*?*?*?*?*?*?*?*?*?*?*?*?*?*?*?*?*?*?*?,5.3,5.1,97,102332,0,-0,303,0.0,-0.0,0.0,0,0,0,0,210,6.2,10,5,9999,99999,9,999999999,0.0,999,999,99
3021,3,7,7,0,*?*?*?*?*?*?*?*?*?*?*?*?*?*?*?*?*?*?*?*?*?*?,6.0,5.9,97,102332,171,1391,302,34.0,36.8,29.5,3809,2294,3549,619,222,7.7,9,5,9999,99999,9,999999999,0.0,999,999,99
3021,3,7,8,0,*?*?*?*?*?*?*?*?*?*?*?*?*?*?*?*?*?*?*?*?*?*?,7.0,6.2,94,102332,375,1387,306,104.4,51.4,90.5,11458,4529,10234,2417,233,9.8,9,5,9999,99999,9,999999999,0.0,999,999,99
3021,3,7,9,0,*?*?*?*?*?*?*?*?*?*?*?*?*?*?*?*?*?*?*?*?*?*?,10.2,8.0,85,102332,548,1389,321,163.7,55.2,141.9,17987,5282,16014,4073,245,12.4,9,5,9999,99999,9,999999999,0.0,999,999,99
3021,3,7,10,0,*?*?*?*?*?*?*?*?*?*?*?*?*?*?*?*?*?*?*?*?*?*?,11.9,8.4,77,102332,676,1388,328,207.9,56.8,180.3,22869,5604,20324,5503,257,11.8,9,5,9999,99999,9,999999999,0.0,999,999,99
3021,3,7,11,0,*?*?*?*?*?*?*?*?*?*?*?*?*?*?*?*?*?*?*?*?*?*?,14.1,7.6,64,102332,752,1388,343,134.7,0.0,134.7,15982,0,16042,6157,268,13.9,10,5,9999,99999,9,999999999,0.0,999,999,99
3021,3,7,12,0,*?*?*?*?*?*?*?*?*?*?*?*?*?*?*?*?*?*?*?*?*?*?,15.8,8.0,58,102332,770,1388,351,138.3,0.0,138.3,16423,0,16486,6356,280,15.5,10,5,9999,99999,9,999999999,0.0,999,999,99
3021,3,7,13,0,*?*?*?*?*?*?*?*?*?*?*?*?*?*?*?*?*?*?*?*?*?*?,15.8,7.7,57,102332,729,1388,347,226.1,57.3,196.0,24884,5700,22100,6151,280,16.0,9,5,9999,99999,9,999999999,0.0,999,999,99
3021,3,7,14,0,*?*?*?*?*?*?*?*?*?*?*?*?*?*?*?*?*?*?*?*?*?*?,15.8,7.3,56,102332,632,1388,351,110.9,0.0,110.9,13071,0,13116,4875,280,17.0,10,5,9999,99999,9,999999999,0.0,999,999,99
3021,3,7,15,0,*?*?*?*?*?*?*?*?*?*?*?*?*?*?*?*?*?*?*?*?*?*?,15.9,7.9,57,102332,485,1388,351,81.9,0.0,81.9,9580,0,9607,3420,280,16.0,10,5,9999,99999,9,999999999,0.0,999,999,99
3021,3,7,16,0,*?*?*?*?*?*?*?*?*?*?*?*?*?*?*?*?*?*?*?*?*?*?,15.6,7.4,57,102332,299,1389,350,45.0,0.0,45.0,5247,0,5257,1771,280,16.0,10,5,9999,99999,9,999999999,0.0,999,999,99
3021,3,7,17,0,*?*?*?*?*?*?*?*?*?*?*?*?*?*?*?*?*?*?*?*?*?*?,15.4,6.1,53,102332,86,1392,349,2.8,0.0,2.8,363,-0,362,114,280,10.3,10,5,9999,99999,9,999999999,0.0,999,999,99
3021,3,7,18,0,*?*?*?*?*?*?*?*?*?*?*?*?*?*?*?*?*?*?*?*?*?*?,13.3,6.1,61,102332,0,-0,339,0.0,-0.0,0.0,0,0,0,0,280,11.3,10,5,9999,99999,9,999999999,0.0,999,999,99
3021,3,7,19,0,*?*?*?*?*?*?*?*?*?*?*?*?*?*?*?*?*?*?*?*?*?*?,11.8,5.6,65,102332,0,-0,332,0.0,-0.0,0.0,0,0,0,0,248,11.8,10,5,9999,99999,9,999999999,0.0,999,999,99
3021,3,7,20,0,*?*?*?*?*?*?*?*?*?*?*?*?*?*?*?*?*?*?*?*?*?*?,10.4,5.5,70,102332,0,-0,326,0.0,-0.0,0.0,0,0,0,0,217,10.8,10,5,9999,99999,9,999999999,0.0,999,999,99
3021,3,7,21,0,*?*?*?*?*?*?*?*?*?*?*?*?*?*?*?*?*?*?*?*?*?*?,9.4,6.1,79,102332,0,-0,321,0.0,-0.0,0.0,0,0,0,0,185,12.9,10,5,9999,99999,9,999999999,0.0,999,999,99
3021,3,7,22,0,*?*?*?*?*?*?*?*?*?*?*?*?*?*?*?*?*?*?*?*?*?*?,8.5,6.2,84,102332,0,-0,317,0.0,-0.0,0.0,0,0,0,0,153,15.5,10,5,9999,99999,9,999999999,0.0,999,999,99
3021,3,7,23,0,*?*?*?*?*?*?*?*?*?*?*?*?*?*?*?*?*?*?*?*?*?*?,8.4,6.6,86,102332,0,-0,317,0.0,-0.0,0.0,0,0,0,0,122,17.0,10,5,9999,99999,9,999999999,0.0,999,999,99
3021,3,7,24,0,*?*?*?*?*?*?*?*?*?*?*?*?*?*?*?*?*?*?*?*?*?*?,7.2,5.9,90,102332,0,-0,311,0.0,-0.0,0.0,0,0,0,0,180,4.1,10,5,9999,99999,9,999999999,0.0,999,999,99
3021,3,8,1,0,*?*?*?*?*?*?*?*?*?*?*?*?*?*?*?*?*?*?*?*?*?*?,9.0,6.9,85,102435,0,-0,319,0.0,-0.0,0.0,0,0,0,0,98,3.1,10,5,9999,99999,9,999999999,0.0,999,999,99
3021,3,8,2,0,*?*?*?*?*?*?*?*?*?*?*?*?*?*?*?*?*?*?*?*?*?*?,9.6,7.0,83,102435,0,-0,322,0.0,-0.0,0.0,0,0,0,0,107,3.6,10,5,9999,99999,9,999999999,0.0,999,999,99
3021,3,8,3,0,*?*?*?*?*?*?*?*?*?*?*?*?*?*?*?*?*?*?*?*?*?*?,9.1,6.9,85,102435,0,-0,320,0.0,-0.0,0.0,0,0,0,0,115,3.1,10,5,9999,99999,9,999999999,0.0,999,999,99
3021,3,8,4,0,*?*?*?*?*?*?*?*?*?*?*?*?*?*?*?*?*?*?*?*?*?*?,8.7,6.6,86,102435,0,-0,318,0.0,-0.0,0.0,0,0,0,0,123,2.6,10,5,9999,99999,9,999999999,0.0,999,999,99
3021,3,8,5,0,*?*?*?*?*?*?*?*?*?*?*?*?*?*?*?*?*?*?*?*?*?*?,8.5,7.3,91,102435,0,-0,317,0.0,-0.0,0.0,0,0,0,0,132,4.1,10,5,9999,99999,9,999999999,0.0,999,999,99
3021,3,8,6,0,*?*?*?*?*?*?*?*?*?*?*?*?*?*?*?*?*?*?*?*?*?*?,8.3,6.9,90,102435,0,-0,316,0.0,-0.0,0.0,0,0,0,0,140,6.2,10,5,9999,99999,9,999999999,0.0,999,999,99
3021,3,8,7,0,*?*?*?*?*?*?*?*?*?*?*?*?*?*?*?*?*?*?*?*?*?*?,8.1,6.2,88,102435,179,1388,311,36.9,38.1,32.0,4122,2429,3836,672,147,7.7,9,5,9999,99999,9,999999999,0.0,999,999,99
3021,3,8,8,0,*?*?*?*?*?*?*?*?*?*?*?*?*?*?*?*?*?*?*?*?*?*?,9.3,7.4,87,102435,383,1386,317,107.3,51.6,93.0,11775,4579,10515,2491,153,9.8,9,5,9999,99999,9,999999999,0.0,999,999,99
3021,3,8,9,0,*?*?*?*?*?*?*?*?*?*?*?*?*?*?*?*?*?*?*?*?*?*?,10.6,8.5,86,102435,556,1388,322,166.6,55.3,144.4,18303,5308,16293,4160,160,12.4,9,5,9999,99999,9,999999999,0.0,999,999,99
3021,3,8,10,0,*?*?*?*?*?*?*?*?*?*?*?*?*?*?*?*?*?*?*?*?*?*?,11.4,8.1,79,102435,684,1387,330,121.3,0.0,121.3,14337,0,14388,5426,167,11.8,10,5,9999,99999,9,999999999,0.0,999,999,99
3021,3,8,11,0,*?*?*?*?*?*?*?*?*?*?*?*?*?*?*?*?*?*?*?*?*?*?,13.4,7.7,68,102435,760,1388,339,136.3,0.0,136.3,16178,0,16240,6246,173,13.9,10,5,9999,99999,9,999999999,0.0,999,999,99
3021,3,8,12,0,*?*?*?*?*?*?*?*?*?*?*?*?*?*?*?*?*?*?*?*?*?*?,14.0,7.7,65,102435,777,1387,342,139.8,0.0,139.8,16613,0,16677,6441,180,15.5,10,5,9999,99999,9,999999999,0.0,999,999,99
3021,3,8,13,0,*?*?*?*?*?*?*?*?*?*?*?*?*?*?*?*?*?*?*?*?*?*?,14.2,7.4,63,102435,736,1387,343,131.7,0.0,131.7,15605,0,15663,5988,173,16.0,10,5,9999,99999,9,999999999,0.0,999,999,99
3021,3,8,14,0,*?*?*?*?*?*?*?*?*?*?*?*?*?*?*?*?*?*?*?*?*?*?,14.4,7.9,64,102435,639,1388,344,112.4,0.0,112.4,13246,0,13291,4950,167,17.0,10,5,9999,99999,9,999999999,0.0,999,999,99
3021,3,8,15,0,*?*?*?*?*?*?*?*?*?*?*?*?*?*?*?*?*?*?*?*?*?*?,14.2,7.1,62,102435,492,1388,343,83.2,0.0,83.2,9744,0,9773,3486,160,16.0,10,5,9999,99999,9,999999999,0.0,999,999,99
3021,3,8,16,0,*?*?*?*?*?*?*?*?*?*?*?*?*?*?*?*?*?*?*?*?*?*?,14.0,8.1,67,102435,305,1385,342,46.3,0.0,46.3,5400,0,5412,1826,153,16.0,10,5,9999,99999,9,999999999,0.0,999,999,99
3021,3,8,17,0,*?*?*?*?*?*?*?*?*?*?*?*?*?*?*?*?*?*?*?*?*?*?,13.7,8.0,67,102435,92,1383,341,4.1,0.0,4.1,519,-0,518,165,147,10.3,10,5,9999,99999,9,999999999,0.0,999,999,99
3021,3,8,18,0,*?*?*?*?*?*?*?*?*?*?*?*?*?*?*?*?*?*?*?*?*?*?,13.4,8.0,69,102435,0,-0,339,0.0,-0.0,0.0,0,0,0,0,140,11.3,10,5,9999,99999,9,999999999,0.0,999,999,99
3021,3,8,19,0,*?*?*?*?*?*?*?*?*?*?*?*?*?*?*?*?*?*?*?*?*?*?,12.5,8.7,76,102435,0,-0,335,0.0,-0.0,0.0,0,0,0,0,142,11.8,10,5,9999,99999,9,999999999,0.0,999,999,99
3021,3,8,20,0,*?*?*?*?*?*?*?*?*?*?*?*?*?*?*?*?*?*?*?*?*?*?,11.0,8.1,81,102435,0,-0,328,0.0,-0.0,0.0,0,0,0,0,143,10.8,10,5,9999,99999,9,999999999,0.0,999,999,99
3021,3,8,21,0,*?*?*?*?*?*?*?*?*?*?*?*?*?*?*?*?*?*?*?*?*?*?,11.1,8.9,86,102435,0,-0,328,0.0,-0.0,0.0,0,0,0,0,145,12.9,10,5,9999,99999,9,999999999,0.0,999,999,99
3021,3,8,22,0,*?*?*?*?*?*?*?*?*?*?*?*?*?*?*?*?*?*?*?*?*?*?,10.5,8.9,89,102435,0,-0,326,0.0,-0.0,0.0,0,0,0,0,147,15.5,10,5,9999,99999,9,999999999,0.0,999,999,99
3021,3,8,23,0,*?*?*?*?*?*?*?*?*?*?*?*?*?*?*?*?*?*?*?*?*?*?,9.7,8.8,93,102435,0,-0,322,0.0,-0.0,0.0,0,0,0,0,148,17.0,10,5,9999,99999,9,999999999,0.0,999,999,99
3021,3,8,24,0,*?*?*?*?*?*?*?*?*?*?*?*?*?*?*?*?*?*?*?*?*?*?,8.3,6.7,88,102435,0,-0,316,0.0,-0.0,0.0,0,0,0,0,90,4.1,10,5,9999,99999,9,999999999,0.0,999,999,99
3021,3,9,1,0,*?*?*?*?*?*?*?*?*?*?*?*?*?*?*?*?*?*?*?*?*?*?,7.4,6.4,92,102193,0,-0,312,0.0,-0.0,0.0,0,0,0,0,145,3.1,10,5,9999,99999,9,999999999,0.2,999,999,99
3021,3,9,2,0,*?*?*?*?*?*?*?*?*?*?*?*?*?*?*?*?*?*?*?*?*?*?,6.3,5.1,91,102193,0,-0,307,0.0,-0.0,0.0,0,0,0,0,140,3.6,10,5,9999,99999,9,999999999,0.2,999,999,99
3021,3,9,3,0,*?*?*?*?*?*?*?*?*?*?*?*?*?*?*?*?*?*?*?*?*?*?,6.4,5.8,95,102193,0,-0,308,0.0,-0.0,0.0,0,0,0,0,135,3.1,10,5,9999,99999,9,999999999,0.0,999,999,99
3021,3,9,4,0,*?*?*?*?*?*?*?*?*?*?*?*?*?*?*?*?*?*?*?*?*?*?,6.9,5.3,89,102193,0,-0,310,0.0,-0.0,0.0,0,0,0,0,130,2.6,10,5,9999,99999,9,999999999,0.0,999,999,99
3021,3,9,5,0,*?*?*?*?*?*?*?*?*?*?*?*?*?*?*?*?*?*?*?*?*?*?,6.5,4.5,86,102193,0,-0,308,0.0,-0.0,0.0,0,0,0,0,125,4.1,10,5,9999,99999,9,999999999,0.0,999,999,99
3021,3,9,6,0,*?*?*?*?*?*?*?*?*?*?*?*?*?*?*?*?*?*?*?*?*?*?,6.2,4.6,89,102193,0,-0,307,0.0,-0.0,0.0,0,0,0,0,120,6.2,10,5,9999,99999,9,999999999,0.0,999,999,99
3021,3,9,7,0,*?*?*?*?*?*?*?*?*?*?*?*?*?*?*?*?*?*?*?*?*?*?,5.9,3.6,84,102193,187,1385,279,76.5,333.3,31.5,7889,21642,4866,575,125,7.7,4,2,9999,99999,9,999999999,0.0,999,999,99
3021,3,9,8,0,*?*?*?*?*?*?*?*?*?*?*?*?*?*?*?*?*?*?*?*?*?*?,7.1,3.9,79,102193,392,1388,298,172.6,218.1,111.0,18234,19192,12889,2206,130,9.8,7,4,9999,99999,9,999999999,0.0,999,999,99
3021,3,9,9,0,*?*?*?*?*?*?*?*?*?*?*?*?*?*?*?*?*?*?*?*?*?*?,8.4,5.1,78,102193,564,1387,286,332.4,520.9,120.7,35419,50172,15476,2340,135,12.4,3,2,9999,99999,9,999999999,0.1,999,999,99
3021,3,9,10,0,*?*?*?*?*?*?*?*?*?*?*?*?*?*?*?*?*?*?*?*?*?*?,8.9,5.1,76,102193,692,1387,297,395.4,416.1,187.8,41404,41356,22760,3999,140,11.8,5,3,9999,99999,9,999999999,1.3,999,999,99
3021,3,9,11,0,*?*?*?*?*?*?*?*?*?*?*?*?*?*?*?*?*?*?*?*?*?*?,10.2,5.3,70,102193,767,1386,303,443.5,420.9,210.7,46497,42620,25065,4741,145,13.9,5,3,9999,99999,9,999999999,0.2,999,999,99
3021,3,9,12,0,*?*?*?*?*?*?*?*?*?*?*?*?*?*?*?*?*?*?*?*?*?*?,10.9,5.6,69,102193,785,1387,310,426.5,337.7,235.4,45855,35530,26264,5641,150,15.5,6,3,9999,99999,9,999999999,0.5,999,999,99
3021,3,9,13,0,*?*?*?*?*?*?*?*?*?*?*?*?*?*?*?*?*?*?*?*?*?*?,10.9,4.6,64,102193,743,1386,324,231.3,57.4,200.5,25457,5724,22604,6341,158,16.0,9,5,9999,99999,9,999999999,0.0,999,999,99
3021,3,9,14,0,*?*?*?*?*?*?*?*?*?*?*?*?*?*?*?*?*?*?*?*?*?*?,10.7,4.3,64,102193,646,1387,327,113.8,0.0,113.8,13419,0,13466,5025,167,17.0,10,5,9999,99999,9,999999999,0.0,999,999,99
3021,3,9,15,0,*?*?*?*?*?*?*?*?*?*?*?*?*?*?*?*?*?*?*?*?*?*?,11.2,3.8,60,102193,499,1388,330,84.6,0.0,84.6,9909,0,9938,3553,175,16.0,10,5,9999,99999,9,999999999,0.0,999,999,99
3021,3,9,16,0,*?*?*?*?*?*?*?*?*?*?*?*?*?*?*?*?*?*?*?*?*?*?,11.1,3.6,59,102193,312,1387,324,82.8,48.9,71.8,9081,4097,8126,1876,183,16.0,9,5,9999,99999,9,999999999,0.1,999,999,99
3021,3,9,17,0,*?*?*?*?*?*?*?*?*?*?*?*?*?*?*?*?*?*?*?*?*?*?,10.9,4.1,62,102193,99,1390,319,12.4,43.7,9.2,1418,1848,1468,154,192,10.3,8,4,9999,99999,9,999999999,0.1,999,999,99
3021,3,9,18,0,*?*?*?*?*?*?*?*?*?*?*?*?*?*?*?*?*?*?*?*?*?*?,9.6,4.5,70,102193,0,-0,322,0.0,-0.0,0.0,0,0,0,0,200,11.3,10,5,9999,99999,9,999999999,0.2,999,999,99
3021,3,9,19,0,*?*?*?*?*?*?*?*?*?*?*?*?*?*?*?*?*?*?*?*?*?*?,8.6,4.8,76,102193,0,-0,318,0.0,-0.0,0.0,0,0,0,0,187,11.8,10,5,9999,99999,9,999999999,0.1,999,999,99
3021,3,9,20,0,*?*?*?*?*?*?*?*?*?*?*?*?*?*?*?*?*?*?*?*?*?*?,8.7,4.8,75,102193,0,-0,318,0.0,-0.0,0.0,0,0,0,0,173,10.8,10,5,9999,99999,9,999999999,0.0,999,999,99
3021,3,9,21,0,*?*?*?*?*?*?*?*?*?*?*?*?*?*?*?*?*?*?*?*?*?*?,8.1,4.5,77,102193,0,-0,316,0.0,-0.0,0.0,0,0,0,0,160,12.9,10,5,9999,99999,9,999999999,0.0,999,999,99
3021,3,9,22,0,*?*?*?*?*?*?*?*?*?*?*?*?*?*?*?*?*?*?*?*?*?*?,8.0,4.8,80,102193,0,-0,315,0.0,-0.0,0.0,0,0,0,0,147,15.5,10,5,9999,99999,9,999999999,0.0,999,999,99
3021,3,9,23,0,*?*?*?*?*?*?*?*?*?*?*?*?*?*?*?*?*?*?*?*?*?*?,7.8,3.4,73,102193,0,-0,314,0.0,-0.0,0.0,0,0,0,0,133,17.0,10,5,9999,99999,9,999999999,0.0,999,999,99
3021,3,9,24,0,*?*?*?*?*?*?*?*?*?*?*?*?*?*?*?*?*?*?*?*?*?*?,8.9,7.6,91,102193,0,-0,319,0.0,-0.0,0.0,0,0,0,0,150,4.1,10,5,9999,99999,9,999999999,0.0,999,999,99
3021,3,10,1,0,*?*?*?*?*?*?*?*?*?*?*?*?*?*?*?*?*?*?*?*?*?*?,7.6,5.3,86,102817,0,-0,313,0.0,-0.0,0.0,0,0,0,0,157,3.1,10,5,9999,99999,9,999999999,0.4,999,999,99
3021,3,10,2,0,*?*?*?*?*?*?*?*?*?*?*?*?*?*?*?*?*?*?*?*?*?*?,7.4,5.9,91,102817,0,-0,312,0.0,-0.0,0.0,0,0,0,0,193,3.6,10,5,9999,99999,9,999999999,0.6,999,999,99
3021,3,10,3,0,*?*?*?*?*?*?*?*?*?*?*?*?*?*?*?*?*?*?*?*?*?*?,7.2,6.9,98,102817,0,-0,311,0.0,-0.0,0.0,0,0,0,0,230,3.1,10,5,9999,99999,9,999999999,0.4,999,999,99
3021,3,10,4,0,*?*?*?*?*?*?*?*?*?*?*?*?*?*?*?*?*?*?*?*?*?*?,7.4,6.7,95,102817,0,-0,312,0.0,-0.0,0.0,0,0,0,0,267,2.6,10,5,9999,99999,9,999999999,0.4,999,999,99
3021,3,10,5,0,*?*?*?*?*?*?*?*?*?*?*?*?*?*?*?*?*?*?*?*?*?*?,7.2,7.1,100,102817,0,-0,311,0.0,-0.0,0.0,0,0,0,0,303,4.1,10,5,9999,99999,9,999999999,0.3,999,999,99
3021,3,10,6,0,*?*?*?*?*?*?*?*?*?*?*?*?*?*?*?*?*?*?*?*?*?*?,7.0,7.0,100,102817,0,-0,310,0.0,-0.0,0.0,0,0,0,0,340,6.2,10,5,9999,99999,9,999999999,0.1,999,999,99
3021,3,10,7,0,*?*?*?*?*?*?*?*?*?*?*?*?*?*?*?*?*?*?*?*?*?*?,6.7,6.7,100,102817,196,1389,305,42.7,40.3,37.0,4752,2685,4416,781,288,7.7,9,5,9999,99999,9,999999999,0.1,999,999,99
3021,3,10,8,0,*?*?*?*?*?*?*?*?*?*?*?*?*?*?*?*?*?*?*?*?*?*?,7.7,7.7,100,102817,400,1386,309,113.1,52.1,98.1,12412,4671,11080,2642,237,9.8,9,5,9999,99999,9,999999999,0.1,999,999,99
3021,3,10,9,0,*?*?*?*?*?*?*?*?*?*?*?*?*?*?*?*?*?*?*?*?*?*?,8.5,7.6,94,102817,572,1387,313,172.3,55.6,149.4,18936,5357,16852,4336,185,12.4,9,5,9999,99999,9,999999999,0.0,999,999,99
3021,3,10,10,0,*?*?*?*?*?*?*?*?*?*?*?*?*?*?*?*?*?*?*?*?*?*?,9.9,8.0,88,102817,700,1387,319,216.4,57.0,187.6,23806,5650,21150,5799,133,11.8,9,5,9999,99999,9,999999999,0.0,999,999,99
3021,3,10,11,0,*?*?*?*?*?*?*?*?*?*?*?*?*?*?*?*?*?*?*?*?*?*?,10.9,8.7,86,102817,775,1386,324,242.3,57.6,210.1,26674,5772,23677,6760,82,13.9,9,5,9999,99999,9,999999999,0.0,999,999,99
3021,3,10,12,0,*?*?*?*?*?*?*?*?*?*?*?*?*?*?*?*?*?*?*?*?*?*?,11.5,8.7,84,102817,792,1386,327,248.2,57.8,215.2,27335,5796,24259,6994,30,15.5,9,5,9999,99999,9,999999999,0.0,999,999,99
3021,3,10,13,0,*?*?*?*?*?*?*?*?*?*?*?*?*?*?*?*?*?*?*?*?*?*?,11.4,8.3,81,102817,750,1385,330,134.6,0.0,134.6,15966,0,16027,6150,30,16.0,10,5,9999,99999,9,999999999,0.4,999,999,99
3021,3,10,14,0,*?*?*?*?*?*?*?*?*?*?*?*?*?*?*?*?*?*?*?*?*?*?,11.6,8.1,80,102817,653,1387,331,115.2,0.0,115.2,13593,0,13640,5100,30,17.0,10,5,9999,99999,9,999999999,0.0,999,999,99
3021,3,10,15,0,*?*?*?*?*?*?*?*?*?*?*?*?*?*?*?*?*?*?*?*?*?*?,11.1,7.3,78,102817,505,1385,329,86.0,0.0,86.0,10071,0,10101,3618,30,16.0,10,5,9999,99999,9,999999999,0.0,999,999,99
3021,3,10,16,0,*?*?*?*?*?*?*?*?*?*?*?*?*?*?*?*?*?*?*?*?*?*?,11.5,7.9,79,102817,319,1388,330,49.0,0.0,49.0,5710,0,5723,1938,30,16.0,10,5,9999,99999,9,999999999,0.0,999,999,99
3021,3,10,17,0,*?*?*?*?*?*?*?*?*?*?*?*?*?*?*?*?*?*?*?*?*?*?,11.3,9.1,87,102817,105,1383,326,11.6,20.3,10.0,1345,986,1266,207,30,10.3,9,5,9999,99999,9,999999999,0.0,999,999,99
3021,3,10,18,0,*?*?*?*?*?*?*?*?*?*?*?*?*?*?*?*?*?*?*?*?*?*?,10.5,8.3,87,102817,0,-0,326,0.0,-0.0,0.0,0,0,0,0,30,11.3,10,5,9999,99999,9,999999999,0.0,999,999,99
3021,3,10,19,0,*?*?*?*?*?*?*?*?*?*?*?*?*?*?*?*?*?*?*?*?*?*?,9.4,7.4,88,102817,0,-0,321,0.0,-0.0,0.0,0,0,0,0,32,11.8,10,5,9999,99999,9,999999999,0.0,999,999,99
3021,3,10,20,0,*?*?*?*?*?*?*?*?*?*?*?*?*?*?*?*?*?*?*?*?*?*?,9.2,7.1,87,102817,0,-0,320,0.0,-0.0,0.0,0,0,0,0,33,10.8,10,5,9999,99999,9,999999999,0.0,999,999,99
3021,3,10,21,0,*?*?*?*?*?*?*?*?*?*?*?*?*?*?*?*?*?*?*?*?*?*?,8.7,7.7,94,102817,0,-0,318,0.0,-0.0,0.0,0,0,0,0,35,12.9,10,5,9999,99999,9,999999999,0.4,999,999,99
3021,3,10,22,0,*?*?*?*?*?*?*?*?*?*?*?*?*?*?*?*?*?*?*?*?*?*?,8.3,8.3,100,102817,0,-0,316,0.0,-0.0,0.0,0,0,0,0,37,15.5,10,5,9999,99999,9,999999999,0.4,999,999,99
3021,3,10,23,0,*?*?*?*?*?*?*?*?*?*?*?*?*?*?*?*?*?*?*?*?*?*?,7.7,7.3,98,102817,0,-0,313,0.0,-0.0,0.0,0,0,0,0,38,17.0,10,5,9999,99999,9,999999999,0.4,999,999,99
3021,3,10,24,0,*?*?*?*?*?*?*?*?*?*?*?*?*?*?*?*?*?*?*?*?*?*?,7.7,4.5,80,102817,0,-0,314,0.0,-0.0,0.0,0,0,0,0,120,4.1,10,5,9999,99999,9,999999999,0.2,999,999,99
3021,3,11,1,0,*?*?*?*?*?*?*?*?*?*?*?*?*?*?*?*?*?*?*?*?*?*?,5.6,5.6,99,103332,0,-0,304,0.0,-0.0,0.0,0,0,0,0,40,3.1,10,5,9999,99999,9,999999999,0.4,999,999,99
3021,3,11,2,0,*?*?*?*?*?*?*?*?*?*?*?*?*?*?*?*?*?*?*?*?*?*?,4.7,4.6,99,103332,0,-0,301,0.0,-0.0,0.0,0,0,0,0,40,3.6,10,5,9999,99999,9,999999999,0.1,999,999,99
3021,3,11,3,0,*?*?*?*?*?*?*?*?*?*?*?*?*?*?*?*?*?*?*?*?*?*?,3.6,2.9,95,103332,0,-0,296,0.0,-0.0,0.0,0,0,0,0,40,3.1,10,5,9999,99999,9,999999999,0.0,999,999,99
3021,3,11,4,0,*?*?*?*?*?*?*?*?*?*?*?*?*?*?*?*?*?*?*?*?*?*?,2.5,2.5,99,103332,0,-0,291,0.0,-0.0,0.0,0,0,0,0,40,2.6,10,5,9999,99999,9,999999999,0.0,999,999,99
3021,3,11,5,0,*?*?*?*?*?*?*?*?*?*?*?*?*?*?*?*?*?*?*?*?*?*?,3.1,3.0,99,103332,0,-0,294,0.0,-0.0,0.0,0,0,0,0,40,4.1,10,5,9999,99999,9,999999999,0.0,999,999,99
3021,3,11,6,0,*?*?*?*?*?*?*?*?*?*?*?*?*?*?*?*?*?*?*?*?*?*?,3.7,3.8,99,103332,0,-0,296,0.0,-0.0,0.0,0,0,0,0,40,6.2,10,5,9999,99999,9,999999999,0.0,999,999,99
3021,3,11,7,0,*?*?*?*?*?*?*?*?*?*?*?*?*?*?*?*?*?*?*?*?*?*?,3.5,3.4,99,103332,204,1386,296,26.3,0.0,26.3,3086,0,3090,1018,42,7.7,10,5,9999,99999,9,999999999,0.0,999,999,99
3021,3,11,8,0,*?*?*?*?*?*?*?*?*?*?*?*?*?*?*?*?*?*?*?*?*?*?,4.9,3.8,92,103332,408,1385,293,153.7,131.5,115.0,16739,11904,13169,2562,43,9.8,8,4,9999,99999,9,999999999,0.0,999,999,99
3021,3,11,9,0,*?*?*?*?*?*?*?*?*?*?*?*?*?*?*?*?*?*?*?*?*?*?,7.2,5.0,86,103332,580,1386,285,336.8,473.2,138.8,35505,45826,17384,2743,45,12.4,4,2,9999,99999,9,999999999,0.0,999,999,99
3021,3,11,10,0,*?*?*?*?*?*?*?*?*?*?*?*?*?*?*?*?*?*?*?*?*?*?,9.6,6.6,80,103332,708,1386,310,343.3,240.0,220.7,36626,24927,24612,5077,47,11.8,7,4,9999,99999,9,999999999,0.0,999,999,99
3021,3,11,11,0,*?*?*?*?*?*?*?*?*?*?*?*?*?*?*?*?*?*?*?*?*?*?,11.7,7.7,76,103332,782,1385,319,383.7,242.5,246.7,41075,25568,27283,5964,48,13.9,7,4,9999,99999,9,999999999,0.0,999,999,99
3021,3,11,12,0,*?*?*?*?*?*?*?*?*?*?*?*?*?*?*?*?*?*?*?*?*?*?,13.2,8.4,72,103332,799,1385,331,332.5,145.2,248.7,36371,15149,27862,6570,50,15.5,8,4,9999,99999,9,999999999,0.0,999,999,99
3021,3,11,13,0,*?*?*?*?*?*?*?*?*?*?*?*?*?*?*?*?*?*?*?*?*?*?,13.5,9.1,74,103332,758,1386,332,313.3,144.4,234.3,34246,14976,26308,6036,48,16.0,8,4,9999,99999,9,999999999,0.0,999,999,99
3021,3,11,14,0,*?*?*?*?*?*?*?*?*?*?*?*?*?*?*?*?*?*?*?*?*?*?,13.1,8.7,74,103332,659,1385,330,268.5,142.2,200.8,29295,14458,22653,4916,47,17.0,8,4,9999,99999,9,999999999,0.0,999,999,99
3021,3,11,15,0,*?*?*?*?*?*?*?*?*?*?*?*?*?*?*?*?*?*?*?*?*?*?,13.6,8.4,70,103332,512,1386,336,151.8,54.6,131.6,16669,5168,14848,3715,45,16.0,9,5,9999,99999,9,999999999,0.0,999,999,99
3021,3,11,16,0,*?*?*?*?*?*?*?*?*?*?*?*?*?*?*?*?*?*?*?*?*?*?,13.5,7.1,65,103332,325,1385,340,50.3,0.0,50.3,5863,0,5876,1994,43,16.0,10,5,9999,99999,9,999999999,0.2,999,999,99
3021,3,11,17,0,*?*?*?*?*?*?*?*?*?*?*?*?*?*?*?*?*?*?*?*?*?*?,12.3,7.0,69,103332,112,1390,334,7.9,0.0,7.9,976,-0,976,316,42,10.3,10,5,9999,99999,9,999999999,0.1,999,999,99
3021,3,11,18,0,*?*?*?*?*?*?*?*?*?*?*?*?*?*?*?*?*?*?*?*?*?*?,10.5,6.9,77,103332,0,-0,326,0.0,-0.0,0.0,0,0,0,0,40,11.3,10,5,9999,99999,9,999999999,0.0,999,999,99
3021,3,11,19,0,*?*?*?*?*?*?*?*?*?*?*?*?*?*?*?*?*?*?*?*?*?*?,9.4,7.0,85,103332,0,-0,321,0.0,-0.0,0.0,0,0,0,0,38,11.8,10,5,9999,99999,9,999999999,0.0,999,999,99
3021,3,11,20,0,*?*?*?*?*?*?*?*?*?*?*?*?*?*?*?*?*?*?*?*?*?*?,7.6,5.0,83,103332,0,-0,313,0.0,-0.0,0.0,0,0,0,0,37,10.8,10,5,9999,99999,9,999999999,0.0,999,999,99
3021,3,11,21,0,*?*?*?*?*?*?*?*?*?*?*?*?*?*?*?*?*?*?*?*?*?*?,7.9,5.3,83,103332,0,-0,315,0.0,-0.0,0.0,0,0,0,0,35,12.9,10,5,9999,99999,9,999999999,0.0,999,999,99
3021,3,11,22,0,*?*?*?*?*?*?*?*?*?*?*?*?*?*?*?*?*?*?*?*?*?*?,7.0,4.6,85,103332,0,-0,311,0.0,-0.0,0.0,0,0,0,0,33,15.5,10,5,9999,99999,9,999999999,0.1,999,999,99
3021,3,11,23,0,*?*?*?*?*?*?*?*?*?*?*?*?*?*?*?*?*?*?*?*?*?*?,6.4,4.1,85,103332,0,-0,308,0.0,-0.0,0.0,0,0,0,0,32,17.0,10,5,9999,99999,9,999999999,0.0,999,999,99
3021,3,11,24,0,*?*?*?*?*?*?*?*?*?*?*?*?*?*?*?*?*?*?*?*?*?*?,7.0,6.6,96,103332,0,-0,310,0.0,-0.0,0.0,0,0,0,0,40,4.1,10,5,9999,99999,9,999999999,0.4,999,999,99
3021,3,12,1,0,*?*?*?*?*?*?*?*?*?*?*?*?*?*?*?*?*?*?*?*?*?*?,5.5,3.4,83,103224,0,-0,304,0.0,-0.0,0.0,0,0,0,0,78,3.1,10,5,9999,99999,9,999999999,0.0,999,999,99
3021,3,12,2,0,*?*?*?*?*?*?*?*?*?*?*?*?*?*?*?*?*?*?*?*?*?*?,4.9,2.9,83,103224,0,-0,302,0.0,-0.0,0.0,0,0,0,0,127,3.6,10,5,9999,99999,9,999999999,0.0,999,999,99
3021,3,12,3,0,*?*?*?*?*?*?*?*?*?*?*?*?*?*?*?*?*?*?*?*?*?*?,4.5,2.3,82,103224,0,-0,300,0.0,-0.0,0.0,0,0,0,0,175,3.1,10,5,9999,99999,9,999999999,0.0,999,999,99
3021,3,12,4,0,*?*?*?*?*?*?*?*?*?*?*?*?*?*?*?*?*?*?*?*?*?*?,4.0,2.1,83,103224,0,-0,298,0.0,-0.0,0.0,0,0,0,0,223,2.6,10,5,9999,99999,9,999999999,0.1,999,999,99
3021,3,12,5,0,*?*?*?*?*?*?*?*?*?*?*?*?*?*?*?*?*?*?*?*?*?*?,3.4,1.0,80,103224,0,-0,296,0.0,-0.0,0.0,0,0,0,0,272,4.1,10,5,9999,99999,9,999999999,0.0,999,999,99
3021,3,12,6,0,*?*?*?*?*?*?*?*?*?*?*?*?*?*?*?*?*?*?*?*?*?*?,2.8,0.2,79,103224,0,-0,293,0.0,-0.0,0.0,0,0,0,0,320,6.2,10,5,9999,99999,9,999999999,1.3,999,999,99
3021,3,12,7,0,*?*?*?*?*?*?*?*?*?*?*?*?*?*?*?*?*?*?*?*?*?*?,4.0,1.5,80,103224,212,1383,293,48.5,42.1,42.1,5386,2913,5001,891,278,7.7,9,5,9999,99999,9,999999999,0.6,999,999,99
3021,3,12,8,0,*?*?*?*?*?*?*?*?*?*?*?*?*?*?*?*?*?*?*?*?*?*?,5.3,1.5,73,103224,416,1384,294,157.6,132.1,117.9,17157,12033,13490,2633,237,9.8,8,4,9999,99999,9,999999999,0.0,999,999,99
3021,3,12,9,0,*?*?*?*?*?*?*?*?*?*?*?*?*?*?*?*?*?*?*?*?*?*?,7.3,2.5,69,103224,588,1385,273,352.4,557.8,115.6,36436,53112,15988,2258,195,12.4,2,1,9999,99999,9,999999999,0.5,999,999,99
3021,3,12,10,0,*?*?*?*?*?*?*?*?*?*?*?*?*?*?*?*?*?*?*?*?*?*?,10.6,3.0,57,103224,715,1384,287,439.4,571.6,144.1,45595,56049,19354,3023,153,11.8,2,1,9999,99999,9,999999999,0.7,999,999,99
3021,3,12,11,0,*?*?*?*?*?*?*?*?*?*?*?*?*?*?*?*?*?*?*?*?*?*?,13.0,3.2,49,103224,790,1385,297,490.4,577.6,160.8,50955,57310,21193,3575,112,13.9,2,1,9999,99999,9,999999999,0.0,999,999,99
3021,3,12,12,0,*?*?*?*?*?*?*?*?*?*?*?*?*?*?*?*?*?*?*?*?*?*?,14.7,1.7,40,103224,807,1385,308,497.3,543.8,180.5,53367,55551,22249,4122,70,15.5,3,2,9999,99999,9,999999999,0.3,999,999,99
3021,3,12,13,0,*?*?*?*?*?*?*?*?*?*?*?*?*?*?*?*?*?*?*?*?*?*?,15.1,1.0,37,103224,765,1386,314,459.5,489.3,189.3,48722,49507,23067,4207,117,16.0,4,2,9999,99999,9,999999999,0.8,999,999,99
3021,3,12,14,0,*?*?*?*?*?*?*?*?*?*?*?*?*?*?*?*?*?*?*?*?*?*?,15.1,1.7,39,103224,666,1384,315,394.3,481.9,162.4,41644,47934,20037,3366,163,17.0,4,2,9999,99999,9,999999999,0.0,999,999,99
3021,3,12,15,0,*?*?*?*?*?*?*?*?*?*?*?*?*?*?*?*?*?*?*?*?*?*?,15.2,1.5,38,103224,519,1386,309,302.4,514.4,109.8,32189,48588,14185,2089,210,16.0,3,2,9999,99999,9,999999999,0.0,999,999,99
3021,3,12,16,0,*?*?*?*?*?*?*?*?*?*?*?*?*?*?*?*?*?*?*?*?*?*?,15.1,1.0,37,103224,332,1387,320,166.0,364.0,78.9,17323,29485,10236,1447,257,16.0,5,3,9999,99999,9,999999999,0.0,999,999,99
3021,3,12,17,0,*?*?*?*?*?*?*?*?*?*?*?*?*?*?*?*?*?*?*?*?*?*?,14.6,2.5,42,103224,118,1384,324,27.9,146.3,15.4,2930,7827,2541,292,303,10.3,6,3,9999,99999,9,999999999,0.0,999,999,99
3021,3,12,18,0,*?*?*?*?*?*?*?*?*?*?*?*?*?*?*?*?*?*?*?*?*?*?,12.0,4.5,57,103224,0,-0,333,0.0,-0.0,0.0,0,0,0,0,350,11.3,10,5,9999,99999,9,999999999,0.0,999,999,99
3021,3,12,19,0,*?*?*?*?*?*?*?*?*?*?*?*?*?*?*?*?*?*?*?*?*?*?,10.3,4.3,63,103224,0,-0,326,0.0,-0.0,0.0,0,0,0,0,347,11.8,10,5,9999,99999,9,999999999,0.0,999,999,99
3021,3,12,20,0,*?*?*?*?*?*?*?*?*?*?*?*?*?*?*?*?*?*?*?*?*?*?,8.4,3.6,68,103224,0,-0,317,0.0,-0.0,0.0,0,0,0,0,343,10.8,10,5,9999,99999,9,999999999,0.0,999,999,99
3021,3,12,21,0,*?*?*?*?*?*?*?*?*?*?*?*?*?*?*?*?*?*?*?*?*?*?,8.3,4.1,72,103224,0,-0,317,0.0,-0.0,0.0,0,0,0,0,340,12.9,10,5,9999,99999,9,999999999,0.0,999,999,99
3021,3,12,22,0,*?*?*?*?*?*?*?*?*?*?*?*?*?*?*?*?*?*?*?*?*?*?,7.9,3.6,71,103224,0,-0,315,0.0,-0.0,0.0,0,0,0,0,337,15.5,10,5,9999,99999,9,999999999,0.1,999,999,99
3021,3,12,23,0,*?*?*?*?*?*?*?*?*?*?*?*?*?*?*?*?*?*?*?*?*?*?,7.4,3.2,72,103224,0,-0,313,0.0,-0.0,0.0,0,0,0,0,333,17.0,10,5,9999,99999,9,999999999,0.1,999,999,99
3021,3,12,24,0,*?*?*?*?*?*?*?*?*?*?*?*?*?*?*?*?*?*?*?*?*?*?,5.9,3.8,83,103224,0,-0,306,0.0,-0.0,0.0,0,0,0,0,30,4.1,10,5,9999,99999,9,999999999,0.0,999,999,99
3021,3,13,1,0,*?*?*?*?*?*?*?*?*?*?*?*?*?*?*?*?*?*?*?*?*?*?,7.3,4.6,84,103024,0,-0,312,0.0,-0.0,0.0,0,0,0,0,330,3.1,10,5,9999,99999,9,999999999,0.1,999,999,99
3021,3,13,2,0,*?*?*?*?*?*?*?*?*?*?*?*?*?*?*?*?*?*?*?*?*?*?,7.5,5.3,86,103024,0,-0,313,0.0,-0.0,0.0,0,0,0,0,330,3.6,10,5,9999,99999,9,999999999,0.0,999,999,99
3021,3,13,3,0,*?*?*?*?*?*?*?*?*?*?*?*?*?*?*?*?*?*?*?*?*?*?,7.2,4.8,86,103024,0,-0,311,0.0,-0.0,0.0,0,0,0,0,330,3.1,10,5,9999,99999,9,999999999,0.0,999,999,99
3021,3,13,4,0,*?*?*?*?*?*?*?*?*?*?*?*?*?*?*?*?*?*?*?*?*?*?,6.9,4.6,86,103024,0,-0,310,0.0,-0.0,0.0,0,0,0,0,330,2.6,10,5,9999,99999,9,999999999,0.0,999,999,99
3021,3,13,5,0,*?*?*?*?*?*?*?*?*?*?*?*?*?*?*?*?*?*?*?*?*?*?,6.6,4.8,89,103024,0,-0,309,0.0,-0.0,0.0,0,0,0,0,330,4.1,10,5,9999,99999,9,999999999,0.0,999,999,99
3021,3,13,6,0,*?*?*?*?*?*?*?*?*?*?*?*?*?*?*?*?*?*?*?*?*?*?,6.4,4.6,89,103024,0,-0,308,0.0,-0.0,0.0,0,0,0,0,330,6.2,10,5,9999,99999,9,999999999,0.0,999,999,99
3021,3,13,7,0,*?*?*?*?*?*?*?*?*?*?*?*?*?*?*?*?*?*?*?*?*?*?,6.1,5.3,96,103024,221,1386,307,29.6,0.0,29.6,3472,0,3478,1149,330,7.7,10,5,9999,99999,9,999999999,0.1,999,999,99
3021,3,13,8,0,*?*?*?*?*?*?*?*?*?*?*?*?*?*?*?*?*?*?*?*?*?*?,7.3,6.7,97,103024,425,1385,312,70.1,0.0,70.1,8187,0,8209,2869,330,9.8,10,5,9999,99999,9,999999999,0.1,999,999,99
3021,3,13,9,0,*?*?*?*?*?*?*?*?*?*?*?*?*?*?*?*?*?*?*?*?*?*?,8.5,7.4,94,103024,596,1384,313,180.9,55.9,156.9,19888,5424,17692,4605,330,12.4,9,5,9999,99999,9,999999999,0.1,999,999,99
3021,3,13,10,0,*?*?*?*?*?*?*?*?*?*?*?*?*?*?*?*?*?*?*?*?*?*?,10.7,8.9,89,103024,723,1384,319,297.9,143.7,222.8,32544,14811,25061,5634,330,11.8,8,4,9999,99999,9,999999999,0.1,999,999,99
3021,3,13,11,0,*?*?*?*?*?*?*?*?*?*?*?*?*?*?*?*?*?*?*?*?*?*?,12.3,8.4,78,103024,797,1383,326,331.9,145.2,248.3,36308,15144,27815,6555,330,13.9,8,4,9999,99999,9,999999999,0.0,999,999,99
3021,3,13,12,0,*?*?*?*?*?*?*?*?*?*?*?*?*?*?*?*?*?*?*?*?*?*?,13.4,8.1,71,103024,814,1384,327,401.2,243.5,257.9,43008,25797,28424,6391,330,15.5,7,4,9999,99999,9,999999999,0.0,999,999,99
3021,3,13,13,0,*?*?*?*?*?*?*?*?*?*?*?*?*?*?*?*?*?*?*?*?*?*?,13.3,8.5,73,103024,771,1383,331,320.0,144.7,239.4,34990,15039,26852,6220,323,16.0,8,4,9999,99999,9,999999999,0.0,999,999,99
3021,3,13,14,0,*?*?*?*?*?*?*?*?*?*?*?*?*?*?*?*?*?*?*?*?*?*?,13.5,8.4,72,103024,673,1384,332,275.0,142.5,205.7,30010,14545,23183,5069,317,17.0,8,4,9999,99999,9,999999999,0.0,999,999,99
3021,3,13,15,0,*?*?*?*?*?*?*?*?*?*?*?*?*?*?*?*?*?*?*?*?*?*?,13.4,8.3,72,103024,525,1384,331,207.4,137.7,155.1,22588,13388,17625,3593,310,16.0,8,4,9999,99999,9,999999999,0.0,999,999,99
3021,3,13,16,0,*?*?*?*?*?*?*?*?*?*?*?*?*?*?*?*?*?*?*?*?*?*?,13.4,8.5,73,103024,338,1384,335,91.9,50.1,79.7,10088,4296,9019,2100,303,16.0,9,5,9999,99999,9,999999999,0.0,999,999,99
3021,3,13,17,0,*?*?*?*?*?*?*?*?*?*?*?*?*?*?*?*?*?*?*?*?*?*?,13.3,8.8,75,103024,124,1379,339,10.5,0.0,10.5,1274,-0,1274,414,297,10.3,10,5,9999,99999,9,999999999,1.0,999,999,99
3021,3,13,18,0,*?*?*?*?*?*?*?*?*?*?*?*?*?*?*?*?*?*?*?*?*?*?,12.3,9.6,84,103024,0,-0,334,0.0,-0.0,0.0,0,0,0,0,290,11.3,10,5,9999,99999,9,999999999,1.0,999,999,99
3021,3,13,19,0,*?*?*?*?*?*?*?*?*?*?*?*?*?*?*?*?*?*?*?*?*?*?,10.5,9.2,92,103024,0,-0,326,0.0,-0.0,0.0,0,0,0,0,295,11.8,10,5,9999,99999,9,999999999,1.8,999,999,99
3021,3,13,20,0,*?*?*?*?*?*?*?*?*?*?*?*?*?*?*?*?*?*?*?*?*?*?,10.0,9.2,96,103024,0,-0,323,0.0,-0.0,0.0,0,0,0,0,300,10.8,10,5,9999,99999,9,999999999,2.6,999,999,99
3021,3,13,21,0,*?*?*?*?*?*?*?*?*?*?*?*?*?*?*?*?*?*?*?*?*?*?,9.1,9.2,100,103024,0,-0,319,0.0,-0.0,0.0,0,0,0,0,305,12.9,10,5,9999,99999,9,999999999,2.7,999,999,99
3021,3,13,22,0,*?*?*?*?*?*?*?*?*?*?*?*?*?*?*?*?*?*?*?*?*?*?,9.0,9.1,100,103024,0,-0,319,0.0,-0.0,0.0,0,0,0,0,310,15.5,10,5,9999,99999,9,999999999,2.7,999,999,99
3021,3,13,23,0,*?*?*?*?*?*?*?*?*?*?*?*?*?*?*?*?*?*?*?*?*?*?,9.3,9.3,100,103024,0,-0,320,0.0,-0.0,0.0,0,0,0,0,315,17.0,10,5,9999,99999,9,999999999,2.0,999,999,99
3021,3,13,24,0,*?*?*?*?*?*?*?*?*?*?*?*?*?*?*?*?*?*?*?*?*?*?,7.0,3.9,82,103024,0,-0,311,0.0,-0.0,0.0,0,0,0,0,330,4.1,10,5,9999,99999,9,999999999,0.1,999,999,99
3021,3,14,1,0,*?*?*?*?*?*?*?*?*?*?*?*?*?*?*?*?*?*?*?*?*?*?,10.3,9.7,95,102881,0,-0,325,0.0,-0.0,0.0,0,0,0,0,317,3.1,10,5,9999,99999,9,999999999,0.8,999,999,99
3021,3,14,2,0,*?*?*?*?*?*?*?*?*?*?*?*?*?*?*?*?*?*?*?*?*?*?,10.9,9.9,93,102881,0,-0,327,0.0,-0.0,0.0,0,0,0,0,313,3.6,10,5,9999,99999,9,999999999,0.4,999,999,99
3021,3,14,3,0,*?*?*?*?*?*?*?*?*?*?*?*?*?*?*?*?*?*?*?*?*?*?,10.1,10.1,98,102881,0,-0,324,0.0,-0.0,0.0,0,0,0,0,310,3.1,10,5,9999,99999,9,999999999,0.4,999,999,99
3021,3,14,4,0,*?*?*?*?*?*?*?*?*?*?*?*?*?*?*?*?*?*?*?*?*?*?,10.2,10.2,98,102881,0,-0,324,0.0,-0.0,0.0,0,0,0,0,307,2.6,10,5,9999,99999,9,999999999,0.2,999,999,99
3021,3,14,5,0,*?*?*?*?*?*?*?*?*?*?*?*?*?*?*?*?*?*?*?*?*?*?,10.4,9.8,95,102881,0,-0,325,0.0,-0.0,0.0,0,0,0,0,303,4.1,10,5,9999,99999,9,999999999,0.0,999,999,99
3021,3,14,6,0,*?*?*?*?*?*?*?*?*?*?*?*?*?*?*?*?*?*?*?*?*?*?,10.1,9.1,93,102881,7,1454,324,0.0,0.0,0.0,0,0,0,0,300,6.2,10,5,9999,99999,9,999999999,0.0,999,999,99
3021,3,14,7,0,*?*?*?*?*?*?*?*?*?*?*?*?*?*?*?*?*?*?*?*?*?*?,9.6,8.7,92,102881,229,1383,322,31.3,0.0,31.3,3666,0,3672,1215,288,7.7,10,5,9999,99999,9,999999999,0.0,999,999,99
3021,3,14,8,0,*?*?*?*?*?*?*?*?*?*?*?*?*?*?*?*?*?*?*?*?*?*?,10.9,9.3,89,102881,433,1384,327,71.8,0.0,71.8,8384,0,8407,2946,277,9.8,10,5,9999,99999,9,999999999,0.0,999,999,99
3021,3,14,9,0,*?*?*?*?*?*?*?*?*?*?*?*?*?*?*?*?*?*?*?*?*?*?,12.0,9.8,86,102881,604,1383,332,105.8,0.0,105.8,12444,0,12486,4607,265,12.4,10,5,9999,99999,9,999999999,0.9,999,999,99
3021,3,14,10,0,*?*?*?*?*?*?*?*?*?*?*?*?*?*?*?*?*?*?*?*?*?*?,13.8,11.1,83,102881,731,1384,341,131.0,0.0,131.0,15515,0,15573,5952,253,11.8,10,5,9999,99999,9,999999999,1.8,999,999,99
3021,3,14,11,0,*?*?*?*?*?*?*?*?*?*?*?*?*?*?*?*?*?*?*?*?*?*?,14.2,10.7,78,102881,805,1383,343,145.8,0.0,145.8,17335,0,17405,6772,242,13.9,10,5,9999,99999,9,999999999,1.5,999,999,99
3021,3,14,12,0,*?*?*?*?*?*?*?*?*?*?*?*?*?*?*?*?*?*?*?*?*?*?,15.2,10.7,74,102881,821,1383,347,149.0,0.0,149.0,17747,0,17818,6955,230,15.5,10,5,9999,99999,9,999999999,0.0,999,999,99
3021,3,14,13,0,*?*?*?*?*?*?*?*?*?*?*?*?*?*?*?*?*?*?*?*?*?*?,15.2,10.1,71,102881,778,1383,347,140.5,0.0,140.5,16692,0,16757,6476,237,16.0,10,5,9999,99999,9,999999999,0.0,999,999,99
3021,3,14,14,0,*?*?*?*?*?*?*?*?*?*?*?*?*?*?*?*?*?*?*?*?*?*?,15.0,10.9,76,102881,680,1384,346,120.9,0.0,120.9,14279,0,14330,5399,243,17.0,10,5,9999,99999,9,999999999,0.0,999,999,99
3021,3,14,15,0,*?*?*?*?*?*?*?*?*?*?*?*?*?*?*?*?*?*?*?*?*?*?,15.3,10.3,72,102881,532,1384,348,91.4,0.0,91.4,10721,0,10753,3883,250,16.0,10,5,9999,99999,9,999999999,0.1,999,999,99
3021,3,14,16,0,*?*?*?*?*?*?*?*?*?*?*?*?*?*?*?*?*?*?*?*?*?*?,15.1,11.1,76,102881,344,1382,347,54.2,0.0,54.2,6322,0,6336,2162,257,16.0,10,5,9999,99999,9,999999999,0.4,999,999,99
3021,3,14,17,0,*?*?*?*?*?*?*?*?*?*?*?*?*?*?*?*?*?*?*?*?*?*?,15.2,10.5,73,102881,131,1385,347,11.8,0.0,11.8,1423,-0,1423,463,263,10.3,10,5,9999,99999,9,999999999,0.4,999,999,99
3021,3,14,18,0,*?*?*?*?*?*?*?*?*?*?*?*?*?*?*?*?*?*?*?*?*?*?,14.1,9.7,74,102881,0,-0,342,0.0,-0.0,0.0,0,0,0,0,270,11.3,10,5,9999,99999,9,999999999,0.5,999,999,99
3021,3,14,19,0,*?*?*?*?*?*?*?*?*?*?*?*?*?*?*?*?*?*?*?*?*?*?,13.4,10.2,80,102881,0,-0,339,0.0,-0.0,0.0,0,0,0,0,272,11.8,10,5,9999,99999,9,999999999,0.3,999,999,99
3021,3,14,20,0,*?*?*?*?*?*?*?*?*?*?*?*?*?*?*?*?*?*?*?*?*?*?,12.3,10.3,87,102881,0,-0,334,0.0,-0.0,0.0,0,0,0,0,273,10.8,10,5,9999,99999,9,999999999,0.4,999,999,99
3021,3,14,21,0,*?*?*?*?*?*?*?*?*?*?*?*?*?*?*?*?*?*?*?*?*?*?,11.7,9.4,85,102881,0,-0,331,0.0,-0.0,0.0,0,0,0,0,275,12.9,10,5,9999,99999,9,999999999,0.8,999,999,99
3021,3,14,22,0,*?*?*?*?*?*?*?*?*?*?*?*?*?*?*?*?*?*?*?*?*?*?,11.7,9.7,87,102881,0,-0,331,0.0,-0.0,0.0,0,0,0,0,277,15.5,10,5,9999,99999,9,999999999,0.6,999,999,99
3021,3,14,23,0,*?*?*?*?*?*?*?*?*?*?*?*?*?*?*?*?*?*?*?*?*?*?,10.6,9.1,89,102881,0,-0,326,0.0,-0.0,0.0,0,0,0,0,278,17.0,10,5,9999,99999,9,999999999,0.0,999,999,99
3021,3,14,24,0,*?*?*?*?*?*?*?*?*?*?*?*?*?*?*?*?*?*?*?*?*?*?,9.6,9.6,98,102881,0,-0,321,0.0,-0.0,0.0,0,0,0,0,320,4.1,10,5,9999,99999,9,999999999,1.0,999,999,99
3021,3,15,1,0,*?*?*?*?*?*?*?*?*?*?*?*?*?*?*?*?*?*?*?*?*?*?,7.5,7.1,96,102832,0,-0,312,0.0,-0.0,0.0,0,0,0,0,282,3.1,10,5,9999,99999,9,999999999,0.1,999,999,99
3021,3,15,2,0,*?*?*?*?*?*?*?*?*?*?*?*?*?*?*?*?*?*?*?*?*?*?,6.2,6.1,99,102832,0,-0,307,0.0,-0.0,0.0,0,0,0,0,283,3.6,10,5,9999,99999,9,999999999,0.1,999,999,99
3021,3,15,3,0,*?*?*?*?*?*?*?*?*?*?*?*?*?*?*?*?*?*?*?*?*?*?,5.7,5.6,99,102832,0,-0,305,0.0,-0.0,0.0,0,0,0,0,285,3.1,10,5,9999,99999,9,999999999,0.3,999,999,99
3021,3,15,4,0,*?*?*?*?*?*?*?*?*?*?*?*?*?*?*?*?*?*?*?*?*?*?,6.2,6.2,99,102832,0,-0,307,0.0,-0.0,0.0,0,0,0,0,287,2.6,10,5,9999,99999,9,999999999,0.1,999,999,99
3021,3,15,5,0,*?*?*?*?*?*?*?*?*?*?*?*?*?*?*?*?*?*?*?*?*?*?,5.7,5.6,99,102832,0,-0,305,0.0,-0.0,0.0,0,0,0,0,288,4.1,10,5,9999,99999,9,999999999,0.0,999,999,99
3021,3,15,6,0,*?*?*?*?*?*?*?*?*?*?*?*?*?*?*?*?*?*?*?*?*?*?,5.2,5.1,99,102832,15,1370,303,0.0,0.0,0.0,0,0,0,0,290,6.2,10,5,9999,99999,9,999999999,0.0,999,999,99
3021,3,15,7,0,*?*?*?*?*?*?*?*?*?*?*?*?*?*?*?*?*?*?*?*?*?*?,5.6,5.6,99,102832,237,1380,304,33.0,0.0,33.0,3860,0,3866,1282,285,7.7,10,5,9999,99999,9,999999999,0.0,999,999,99
3021,3,15,8,0,*?*?*?*?*?*?*?*?*?*?*?*?*?*?*?*?*?*?*?*?*?*?,6.1,5.6,96,102832,441,1383,306,73.5,0.0,73.5,8582,0,8605,3023,280,9.8,10,5,9999,99999,9,999999999,0.0,999,999,99
3021,3,15,9,0,*?*?*?*?*?*?*?*?*?*?*?*?*?*?*?*?*?*?*?*?*?*?,7.8,6.4,90,102832,612,1383,314,107.5,0.0,107.5,12648,0,12691,4692,275,12.4,10,5,9999,99999,9,999999999,0.0,999,999,99
3021,3,15,10,0,*?*?*?*?*?*?*?*?*?*?*?*?*?*?*?*?*?*?*?*?*?*?,9.6,6.4,80,102832,739,1383,322,132.7,0.0,132.7,15723,0,15782,6040,270,11.8,10,5,9999,99999,9,999999999,0.1,999,999,99
3021,3,15,11,0,*?*?*?*?*?*?*?*?*?*?*?*?*?*?*?*?*?*?*?*?*?*?,10.2,7.6,83,102832,812,1382,324,147.3,0.0,147.3,17537,0,17607,6860,265,13.9,10,5,9999,99999,9,999999999,0.3,999,999,99
3021,3,15,12,0,*?*?*?*?*?*?*?*?*?*?*?*?*?*?*?*?*?*?*?*?*?*?,10.9,8.1,83,102832,828,1382,328,150.5,0.0,150.5,17931,0,18004,7040,260,15.5,10,5,9999,99999,9,999999999,0.3,999,999,99
3021,3,15,13,0,*?*?*?*?*?*?*?*?*?*?*?*?*?*?*?*?*?*?*?*?*?*?,11.5,7.4,76,102832,785,1382,331,141.9,0.0,141.9,16869,0,16935,6556,265,16.0,10,5,9999,99999,9,999999999,0.3,999,999,99
3021,3,15,14,0,*?*?*?*?*?*?*?*?*?*?*?*?*?*?*?*?*?*?*?*?*?*?,11.2,7.4,77,102832,686,1382,329,122.3,0.0,122.3,14446,0,14499,5473,270,17.0,10,5,9999,99999,9,999999999,0.3,999,999,99
3021,3,15,15,0,*?*?*?*?*?*?*?*?*?*?*?*?*?*?*?*?*?*?*?*?*?*?,11.6,6.9,72,102832,538,1382,331,92.8,0.0,92.8,10881,0,10914,3949,275,16.0,10,5,9999,99999,9,999999999,0.1,999,999,99
3021,3,15,16,0,*?*?*?*?*?*?*?*?*?*?*?*?*?*?*?*?*?*?*?*?*?*?,11.6,7.1,74,102832,351,1383,331,55.5,0.0,55.5,6475,0,6491,2219,280,16.0,10,5,9999,99999,9,999999999,0.0,999,999,99
3021,3,15,17,0,*?*?*?*?*?*?*?*?*?*?*?*?*?*?*?*?*?*?*?*?*?*?,11.4,7.9,78,102832,137,1380,330,13.1,0.0,13.1,1570,-0,1570,512,285,10.3,10,5,9999,99999,9,999999999,0.0,999,999,99
3021,3,15,18,0,*?*?*?*?*?*?*?*?*?*?*?*?*?*?*?*?*?*?*?*?*?*?,9.8,7.6,85,102832,0,-0,323,0.0,-0.0,0.0,0,0,0,0,290,11.3,10,5,9999,99999,9,999999999,0.0,999,999,99
3021,3,15,19,0,*?*?*?*?*?*?*?*?*?*?*?*?*?*?*?*?*?*?*?*?*?*?,8.7,7.1,89,102832,0,-0,318,0.0,-0.0,0.0,0,0,0,0,290,11.8,10,5,9999,99999,9,999999999,0.0,999,999,99
3021,3,15,20,0,*?*?*?*?*?*?*?*?*?*?*?*?*?*?*?*?*?*?*?*?*?*?,8.1,6.4,88,102832,0,-0,315,0.0,-0.0,0.0,0,0,0,0,290,10.8,10,5,9999,99999,9,999999999,0.0,999,999,99
3021,3,15,21,0,*?*?*?*?*?*?*?*?*?*?*?*?*?*?*?*?*?*?*?*?*?*?,7.7,5.9,88,102832,0,-0,314,0.0,-0.0,0.0,0,0,0,0,290,12.9,10,5,9999,99999,9,999999999,0.0,999,999,99
3021,3,15,22,0,*?*?*?*?*?*?*?*?*?*?*?*?*?*?*?*?*?*?*?*?*?*?,7.2,5.1,86,102832,0,-0,311,0.0,-0.0,0.0,0,0,0,0,290,15.5,10,5,9999,99999,9,999999999,0.0,999,999,99
3021,3,15,23,0,*?*?*?*?*?*?*?*?*?*?*?*?*?*?*?*?*?*?*?*?*?*?,7.4,5.0,84,102832,0,-0,312,0.0,-0.0,0.0,0,0,0,0,290,17.0,10,5,9999,99999,9,999999999,0.0,999,999,99
3021,3,15,24,0,*?*?*?*?*?*?*?*?*?*?*?*?*?*?*?*?*?*?*?*?*?*?,9.5,8.1,90,102832,0,-0,321,0.0,-0.0,0.0,0,0,0,0,280,4.1,10,5,9999,99999,9,999999999,0.0,999,999,99
3021,3,16,1,0,*?*?*?*?*?*?*?*?*?*?*?*?*?*?*?*?*?*?*?*?*?*?,7.2,5.0,84,102508,0,-0,311,0.0,-0.0,0.0,0,0,0,0,292,3.1,10,5,9999,99999,9,999999999,0.0,999,999,99
3021,3,16,2,0,*?*?*?*?*?*?*?*?*?*?*?*?*?*?*?*?*?*?*?*?*?*?,6.9,4.8,86,102508,0,-0,310,0.0,-0.0,0.0,0,0,0,0,293,3.6,10,5,9999,99999,9,999999999,0.1,999,999,99
3021,3,16,3,0,*?*?*?*?*?*?*?*?*?*?*?*?*?*?*?*?*?*?*?*?*?*?,6.8,4.5,84,102508,0,-0,310,0.0,-0.0,0.0,0,0,0,0,295,3.1,10,5,9999,99999,9,999999999,0.0,999,999,99
3021,3,16,4,0,*?*?*?*?*?*?*?*?*?*?*?*?*?*?*?*?*?*?*?*?*?*?,7.1,4.1,81,102508,0,-0,311,0.0,-0.0,0.0,0,0,0,0,297,2.6,10,5,9999,99999,9,999999999,0.0,999,999,99
3021,3,16,5,0,*?*?*?*?*?*?*?*?*?*?*?*?*?*?*?*?*?*?*?*?*?*?,6.7,3.6,79,102508,0,-0,309,0.0,-0.0,0.0,0,0,0,0,298,4.1,10,5,9999,99999,9,999999999,0.0,999,999,99
3021,3,16,6,0,*?*?*?*?*?*?*?*?*?*?*?*?*?*?*?*?*?*?*?*?*?*?,6.3,3.6,82,102508,24,1403,299,0.0,0.0,0.0,0,0,0,0,300,6.2,8,4,9999,99999,9,999999999,0.0,999,999,99
3021,3,16,7,0,*?*?*?*?*?*?*?*?*?*?*?*?*?*?*?*?*?*?*?*?*?*?,6.9,4.6,85,102508,246,1383,297,94.4,189.4,60.7,10012,13301,7268,1133,300,7.7,7,4,9999,99999,9,999999999,0.0,999,999,99
3021,3,16,8,0,*?*?*?*?*?*?*?*?*?*?*?*?*?*?*?*?*?*?*?*?*?*?,7.5,3.9,78,102508,449,1381,299,204.4,224.5,131.4,21611,20814,15123,2677,300,9.8,7,4,9999,99999,9,999999999,0.0,999,999,99
3021,3,16,9,0,*?*?*?*?*?*?*?*?*?*?*?*?*?*?*?*?*?*?*?*?*?*?,9.2,5.9,79,102508,620,1382,312,251.1,141.1,187.9,27383,14204,21228,4521,300,12.4,8,4,9999,99999,9,999999999,0.0,999,999,99
3021,3,16,10,0,*?*?*?*?*?*?*?*?*?*?*?*?*?*?*?*?*?*?*?*?*?*?,10.4,5.1,70,102508,746,1381,312,365.2,241.4,234.8,39026,25294,26056,5547,300,11.8,7,4,9999,99999,9,999999999,0.0,999,999,99
3021,3,16,11,0,*?*?*?*?*?*?*?*?*?*?*?*?*?*?*?*?*?*?*?*?*?*?,11.1,3.4,59,102508,820,1382,320,342.7,145.6,256.3,37504,15231,28686,6872,300,13.9,8,4,9999,99999,9,999999999,0.0,999,999,99
3021,3,16,12,0,*?*?*?*?*?*?*?*?*?*?*?*?*?*?*?*?*?*?*?*?*?*?,11.8,5.1,63,102508,835,1381,323,349.9,145.8,261.7,38300,15285,29264,7091,300,15.5,8,4,9999,99999,9,999999999,0.0,999,999,99
3021,3,16,13,0,*?*?*?*?*?*?*?*?*?*?*?*?*?*?*?*?*?*?*?*?*?*?,11.8,4.6,61,102508,792,1382,323,330.1,145.1,246.9,36100,15128,27663,6501,295,16.0,8,4,9999,99999,9,999999999,0.0,999,999,99
3021,3,16,14,0,*?*?*?*?*?*?*?*?*?*?*?*?*?*?*?*?*?*?*?*?*?*?,11.6,5.0,64,102508,693,1382,322,284.6,143.0,212.9,31075,14651,23981,5302,290,17.0,8,4,9999,99999,9,999999999,0.2,999,999,99
3021,3,16,15,0,*?*?*?*?*?*?*?*?*?*?*?*?*?*?*?*?*?*?*?*?*?*?,12.0,6.2,67,102508,545,1383,320,256.1,232.0,164.6,27157,22693,18780,3488,285,16.0,7,4,9999,99999,9,999999999,0.8,999,999,99
3021,3,16,16,0,*?*?*?*?*?*?*?*?*?*?*?*?*?*?*?*?*?*?*?*?*?*?,11.8,4.6,61,102508,357,1381,323,130.9,127.6,97.9,14262,11019,11269,2150,280,16.0,8,4,9999,99999,9,999999999,0.4,999,999,99
3021,3,16,17,0,*?*?*?*?*?*?*?*?*?*?*?*?*?*?*?*?*?*?*?*?*?*?,11.9,3.8,57,102508,144,1386,328,24.9,31.9,21.6,2814,1824,2630,450,275,10.3,9,5,9999,99999,9,999999999,0.0,999,999,99
3021,3,16,18,0,*?*?*?*?*?*?*?*?*?*?*?*?*?*?*?*?*?*?*?*?*?*?,10.9,5.1,67,102508,0,-0,328,0.0,-0.0,0.0,0,0,0,0,270,11.3,10,5,9999,99999,9,999999999,0.0,999,999,99
3021,3,16,19,0,*?*?*?*?*?*?*?*?*?*?*?*?*?*?*?*?*?*?*?*?*?*?,9.9,6.6,79,102508,0,-0,323,0.0,-0.0,0.0,0,0,0,0,275,11.8,10,5,9999,99999,9,999999999,0.0,999,999,99
3021,3,16,20,0,*?*?*?*?*?*?*?*?*?*?*?*?*?*?*?*?*?*?*?*?*?*?,8.7,6.9,87,102508,0,-0,318,0.0,-0.0,0.0,0,0,0,0,280,10.8,10,5,9999,99999,9,999999999,0.1,999,999,99
3021,3,16,21,0,*?*?*?*?*?*?*?*?*?*?*?*?*?*?*?*?*?*?*?*?*?*?,8.2,7.1,92,102508,0,-0,316,0.0,-0.0,0.0,0,0,0,0,285,12.9,10,5,9999,99999,9,999999999,0.1,999,999,99
3021,3,16,22,0,*?*?*?*?*?*?*?*?*?*?*?*?*?*?*?*?*?*?*?*?*?*?,8.7,6.9,88,102508,0,-0,318,0.0,-0.0,0.0,0,0,0,0,290,15.5,10,5,9999,99999,9,999999999,0.1,999,999,99
3021,3,16,23,0,*?*?*?*?*?*?*?*?*?*?*?*?*?*?*?*?*?*?*?*?*?*?,7.7,6.4,91,102508,0,-0,313,0.0,-0.0,0.0,0,0,0,0,295,17.0,10,5,9999,99999,9,999999999,0.2,999,999,99
3021,3,16,24,0,*?*?*?*?*?*?*?*?*?*?*?*?*?*?*?*?*?*?*?*?*?*?,7.5,5.0,83,102508,0,-0,313,0.0,-0.0,0.0,0,0,0,0,290,4.1,10,5,9999,99999,9,999999999,0.0,999,999,99
3021,3,17,1,0,*?*?*?*?*?*?*?*?*?*?*?*?*?*?*?*?*?*?*?*?*?*?,5.5,5.5,100,102255,0,-0,304,0.0,-0.0,0.0,0,0,0,0,293,3.1,10,5,9999,99999,9,999999999,0.1,999,999,99
3021,3,17,2,0,*?*?*?*?*?*?*?*?*?*?*?*?*?*?*?*?*?*?*?*?*?*?,4.3,4.3,100,102255,0,-0,299,0.0,-0.0,0.0,0,0,0,0,287,3.6,10,5,9999,99999,9,999999999,0.0,999,999,99
3021,3,17,3,0,*?*?*?*?*?*?*?*?*?*?*?*?*?*?*?*?*?*?*?*?*?*?,4.1,4.1,100,102255,0,-0,298,0.0,-0.0,0.0,0,0,0,0,280,3.1,10,5,9999,99999,9,999999999,0.3,999,999,99
3021,3,17,4,0,*?*?*?*?*?*?*?*?*?*?*?*?*?*?*?*?*?*?*?*?*?*?,3.7,3.8,100,102255,0,-0,296,0.0,-0.0,0.0,0,0,0,0,273,2.6,10,5,9999,99999,9,999999999,1.2,999,999,99
3021,3,17,5,0,*?*?*?*?*?*?*?*?*?*?*?*?*?*?*?*?*?*?*?*?*?*?,3.4,3.4,100,102255,0,-0,295,0.0,-0.0,0.0,0,0,0,0,267,4.1,10,5,9999,99999,9,999999999,2.6,999,999,99
3021,3,17,6,0,*?*?*?*?*?*?*?*?*?*?*?*?*?*?*?*?*?*?*?*?*?*?,3.5,3.6,100,102255,32,1375,291,0.0,0.0,0.0,0,0,0,0,260,6.2,9,5,9999,99999,9,999999999,2.6,999,999,99
3021,3,17,7,0,*?*?*?*?*?*?*?*?*?*?*?*?*?*?*?*?*?*?*?*?*?*?,3.7,3.6,100,102255,254,1380,261,125.1,456.8,41.0,12970,33926,6302,757,262,7.7,2,1,9999,99999,9,999999999,1.2,999,999,99
3021,3,17,8,0,*?*?*?*?*?*?*?*?*?*?*?*?*?*?*?*?*?*?*?*?*?*?,4.8,4.8,100,102255,457,1380,263,264.8,554.3,81.3,27419,50186,11746,1537,263,9.8,1,0,9999,99999,9,999999999,0.0,999,999,99
3021,3,17,9,0,*?*?*?*?*?*?*?*?*?*?*?*?*?*?*?*?*?*?*?*?*?*?,6.4,5.6,99,102255,628,1382,266,381.9,588.1,114.6,39740,56939,15945,2318,265,12.4,0,0,9999,99999,9,999999999,0.0,999,999,99
3021,3,17,10,0,*?*?*?*?*?*?*?*?*?*?*?*?*?*?*?*?*?*?*?*?*?*?,8.3,6.1,89,102255,754,1381,291,453.7,488.7,186.9,48044,49530,22705,4127,267,11.8,4,2,9999,99999,9,999999999,0.0,999,999,99
3021,3,17,11,0,*?*?*?*?*?*?*?*?*?*?*?*?*?*?*?*?*?*?*?*?*?*?,9.2,6.4,86,102255,827,1381,299,483.8,424.2,229.8,50811,43365,27014,5475,268,13.9,5,3,9999,99999,9,999999999,0.0,999,999,99
3021,3,17,12,0,*?*?*?*?*?*?*?*?*?*?*?*?*?*?*?*?*?*?*?*?*?*?,10.0,4.5,72,102255,842,1380,306,463.1,340.1,255.6,49899,36177,28256,6434,270,15.5,6,3,9999,99999,9,999999999,0.1,999,999,99
3021,3,17,13,0,*?*?*?*?*?*?*?*?*?*?*?*?*?*?*?*?*?*?*?*?*?*?,10.1,2.9,63,102255,799,1381,275,499.4,604.3,149.8,52334,60187,20138,3410,270,16.0,0,0,9999,99999,9,999999999,1.5,999,999,99
3021,3,17,14,0,*?*?*?*?*?*?*?*?*?*?*?*?*?*?*?*?*?*?*?*?*?*?,10.5,2.1,58,102255,699,1380,275,431.2,595.9,129.3,44963,58576,17711,2727,270,17.0,0,0,9999,99999,9,999999999,0.2,999,999,99
3021,3,17,15,0,*?*?*?*?*?*?*?*?*?*?*?*?*?*?*?*?*?*?*?*?*?*?,10.5,3.0,63,102255,551,1381,277,329.2,577.6,98.8,34193,54626,13997,1930,270,16.0,0,0,9999,99999,9,999999999,0.0,999,999,99
3021,3,17,16,0,*?*?*?*?*?*?*?*?*?*?*?*?*?*?*?*?*?*?*?*?*?*?,10.3,3.6,66,102255,363,1379,287,199.9,510.4,65.6,20600,43127,9615,1207,270,16.0,2,1,9999,99999,9,999999999,0.0,999,999,99
3021,3,17,17,0,*?*?*?*?*?*?*?*?*?*?*?*?*?*?*?*?*?*?*?*?*?*?,9.8,5.5,77,102255,150,1382,305,47.1,194.6,26.0,5064,10524,3683,452,270,10.3,6,3,9999,99999,9,999999999,0.0,999,999,99
3021,3,17,18,0,*?*?*?*?*?*?*?*?*?*?*?*?*?*?*?*?*?*?*?*?*?*?,9.0,5.3,81,102255,0,-0,311,0.0,-0.0,0.0,0,0,0,0,270,11.3,8,4,9999,99999,9,999999999,0.0,999,999,99
3021,3,17,19,0,*?*?*?*?*?*?*?*?*?*?*?*?*?*?*?*?*?*?*?*?*?*?,8.2,3.9,78,102255,0,-0,316,0.0,-0.0,0.0,0,0,0,0,268,11.8,10,5,9999,99999,9,999999999,0.0,999,999,99
3021,3,17,20,0,*?*?*?*?*?*?*?*?*?*?*?*?*?*?*?*?*?*?*?*?*?*?,7.0,5.0,90,102255,0,-0,311,0.0,-0.0,0.0,0,0,0,0,267,10.8,10,5,9999,99999,9,999999999,0.1,999,999,99
3021,3,17,21,0,*?*?*?*?*?*?*?*?*?*?*?*?*?*?*?*?*?*?*?*?*?*?,6.1,4.1,91,102255,0,-0,307,0.0,-0.0,0.0,0,0,0,0,265,12.9,10,5,9999,99999,9,999999999,0.0,999,999,99
3021,3,17,22,0,*?*?*?*?*?*?*?*?*?*?*?*?*?*?*?*?*?*?*?*?*?*?,5.7,4.6,97,102255,0,-0,305,0.0,-0.0,0.0,0,0,0,0,263,15.5,10,5,9999,99999,9,999999999,0.0,999,999,99
3021,3,17,23,0,*?*?*?*?*?*?*?*?*?*?*?*?*?*?*?*?*?*?*?*?*?*?,5.9,5.1,99,102255,0,-0,306,0.0,-0.0,0.0,0,0,0,0,262,17.0,10,5,9999,99999,9,999999999,0.1,999,999,99
3021,3,17,24,0,*?*?*?*?*?*?*?*?*?*?*?*?*?*?*?*?*?*?*?*?*?*?,6.7,6.2,100,102255,0,-0,309,0.0,-0.0,0.0,0,0,0,0,300,4.1,10,5,9999,99999,9,999999999,0.1,999,999,99
3021,3,18,1,0,*?*?*?*?*?*?*?*?*?*?*?*?*?*?*?*?*?*?*?*?*?*?,6.2,4.3,86,101838,0,-0,307,0.0,-0.0,0.0,0,0,0,0,253,3.1,10,5,9999,99999,9,999999999,0.0,999,999,99
3021,3,18,2,0,*?*?*?*?*?*?*?*?*?*?*?*?*?*?*?*?*?*?*?*?*?*?,5.9,3.9,85,101838,0,-0,306,0.0,-0.0,0.0,0,0,0,0,247,3.6,10,5,9999,99999,9,999999999,0.0,999,999,99
3021,3,18,3,0,*?*?*?*?*?*?*?*?*?*?*?*?*?*?*?*?*?*?*?*?*?*?,5.8,4.3,87,101838,0,-0,305,0.0,-0.0,0.0,0,0,0,0,240,3.1,10,5,9999,99999,9,999999999,0.0,999,999,99
3021,3,18,4,0,*?*?*?*?*?*?*?*?*?*?*?*?*?*?*?*?*?*?*?*?*?*?,5.4,3.6,86,101838,0,-0,304,0.0,-0.0,0.0,0,0,0,0,233,2.6,10,5,9999,99999,9,999999999,0.0,999,999,99
3021,3,18,5,0,*?*?*?*?*?*?*?*?*?*?*?*?*?*?*?*?*?*?*?*?*?*?,4.8,3.2,87,101838,0,-0,292,0.0,-0.0,0.0,0,0,0,0,227,4.1,8,4,9999,99999,9,999999999,0.0,999,999,99
3021,3,18,6,0,*?*?*?*?*?*?*?*?*?*?*?*?*?*?*?*?*?*?*?*?*?*?,5.1,3.6,88,101838,41,1393,257,0.0,0.0,0.0,0,0,0,0,220,6.2,0,0,9999,99999,9,999999999,0.0,999,999,99
3021,3,18,7,0,*?*?*?*?*?*?*?*?*?*?*?*?*?*?*?*?*?*?*?*?*?*?,5.2,3.9,89,101838,263,1383,258,131.3,483.2,39.4,13671,36597,6107,736,223,7.7,0,0,9999,99999,9,999999999,0.0,999,999,99
3021,3,18,8,0,*?*?*?*?*?*?*?*?*?*?*?*?*?*?*?*?*?*?*?*?*?*?,7.0,5.1,86,101838,465,1379,268,270.7,561.9,81.2,28071,51168,11757,1545,227,9.8,0,0,9999,99999,9,999999999,0.0,999,999,99
3021,3,18,9,0,*?*?*?*?*?*?*?*?*?*?*?*?*?*?*?*?*?*?*?*?*?*?,8.8,4.6,73,101838,636,1381,273,387.5,589.1,116.3,40334,57149,16147,2362,230,12.4,0,0,9999,99999,9,999999999,0.0,999,999,99
3021,3,18,10,0,*?*?*?*?*?*?*?*?*?*?*?*?*?*?*?*?*?*?*?*?*?*?,11.6,4.6,61,101838,761,1380,285,474.0,601.4,142.2,49508,59729,19186,3136,233,11.8,0,0,9999,99999,9,999999999,0.0,999,999,99
3021,3,18,11,0,*?*?*?*?*?*?*?*?*?*?*?*?*?*?*?*?*?*?*?*?*?*?,12.8,4.5,56,101838,834,1380,289,524.0,606.9,157.2,54869,60785,20870,3701,237,13.9,0,0,9999,99999,9,999999999,0.0,999,999,99
3021,3,18,12,0,*?*?*?*?*?*?*?*?*?*?*?*?*?*?*?*?*?*?*?*?*?*?,13.8,3.9,50,101838,849,1380,292,534.4,607.9,160.3,55981,60973,21211,3832,240,15.5,0,0,9999,99999,9,999999999,0.0,999,999,99
3021,3,18,13,0,*?*?*?*?*?*?*?*?*?*?*?*?*?*?*?*?*?*?*?*?*?*?,13.8,3.6,49,101838,806,1381,291,504.3,604.8,151.3,52757,60402,20217,3466,245,16.0,0,0,9999,99999,9,999999999,0.0,999,999,99
3021,3,18,14,0,*?*?*?*?*?*?*?*?*?*?*?*?*?*?*?*?*?*?*?*?*?*?,13.8,5.9,58,101838,706,1380,296,435.9,596.5,130.8,45454,58729,17867,2770,250,17.0,0,0,9999,99999,9,999999999,0.0,999,999,99
3021,3,18,15,0,*?*?*?*?*?*?*?*?*?*?*?*?*?*?*?*?*?*?*?*?*?*?,13.9,5.6,56,101838,557,1380,310,329.8,520.3,119.7,35120,50061,15345,2319,255,16.0,3,2,9999,99999,9,999999999,0.0,999,999,99
3021,3,18,16,0,*?*?*?*?*?*?*?*?*?*?*?*?*?*?*?*?*?*?*?*?*?*?,13.8,4.8,53,101838,370,1381,294,205.0,535.6,61.5,21255,45719,9153,1150,260,16.0,0,0,9999,99999,9,999999999,0.0,999,999,99
3021,3,18,17,0,*?*?*?*?*?*?*?*?*?*?*?*?*?*?*?*?*?*?*?*?*?*?,13.4,6.2,60,101838,156,1379,318,54.3,252.1,25.8,5606,15119,4029,472,265,10.3,5,3,9999,99999,9,999999999,0.0,999,999,99
3021,3,18,18,0,*?*?*?*?*?*?*?*?*?*?*?*?*?*?*?*?*?*?*?*?*?*?,11.9,7.0,70,101838,0,-0,332,0.0,-0.0,0.0,0,0,0,0,270,11.3,10,5,9999,99999,9,999999999,0.0,999,999,99
3021,3,18,19,0,*?*?*?*?*?*?*?*?*?*?*?*?*?*?*?*?*?*?*?*?*?*?,11.2,6.9,73,101838,0,-0,329,0.0,-0.0,0.0,0,0,0,0,272,11.8,10,5,9999,99999,9,999999999,0.0,999,999,99
3021,3,18,20,0,*?*?*?*?*?*?*?*?*?*?*?*?*?*?*?*?*?*?*?*?*?*?,9.0,6.2,81,101838,0,-0,319,0.0,-0.0,0.0,0,0,0,0,273,10.8,10,5,9999,99999,9,999999999,0.0,999,999,99
3021,3,18,21,0,*?*?*?*?*?*?*?*?*?*?*?*?*?*?*?*?*?*?*?*?*?*?,8.4,6.6,86,101838,0,-0,317,0.0,-0.0,0.0,0,0,0,0,275,12.9,10,5,9999,99999,9,999999999,0.1,999,999,99
3021,3,18,22,0,*?*?*?*?*?*?*?*?*?*?*?*?*?*?*?*?*?*?*?*?*?*?,7.3,7.3,97,101838,0,-0,311,0.0,-0.0,0.0,0,0,0,0,277,15.5,10,5,9999,99999,9,999999999,0.7,999,999,99
3021,3,18,23,0,*?*?*?*?*?*?*?*?*?*?*?*?*?*?*?*?*?*?*?*?*?*?,6.7,6.7,97,101838,0,-0,309,0.0,-0.0,0.0,0,0,0,0,278,17.0,10,5,9999,99999,9,999999999,0.0,999,999,99
3021,3,18,24,0,*?*?*?*?*?*?*?*?*?*?*?*?*?*?*?*?*?*?*?*?*?*?,6.0,4.6,89,101838,0,-0,306,0.0,-0.0,0.0,0,0,0,0,260,4.1,10,5,9999,99999,9,999999999,0.0,999,999,99
3021,3,19,1,0,*?*?*?*?*?*?*?*?*?*?*?*?*?*?*?*?*?*?*?*?*?*?,3.8,3.8,100,102333,0,-0,297,0.0,-0.0,0.0,0,0,0,0,270,3.1,10,5,9999,99999,9,999999999,0.0,999,999,99
3021,3,19,2,0,*?*?*?*?*?*?*?*?*?*?*?*?*?*?*?*?*?*?*?*?*?*?,1.9,1.9,100,102333,0,-0,289,0.0,-0.0,0.0,0,0,0,0,260,3.6,10,5,9999,99999,9,999999999,0.0,999,999,99
3021,3,19,3,0,*?*?*?*?*?*?*?*?*?*?*?*?*?*?*?*?*?*?*?*?*?*?,1.2,1.3,100,102333,0,-0,286,0.0,-0.0,0.0,0,0,0,0,250,3.1,10,5,9999,99999,9,999999999,0.0,999,999,99
3021,3,19,4,0,*?*?*?*?*?*?*?*?*?*?*?*?*?*?*?*?*?*?*?*?*?*?,1.6,1.7,100,102333,0,-0,288,0.0,-0.0,0.0,0,0,0,0,240,2.6,10,5,9999,99999,9,999999999,0.0,999,999,99
3021,3,19,5,0,*?*?*?*?*?*?*?*?*?*?*?*?*?*?*?*?*?*?*?*?*?*?,1.3,1.3,100,102333,0,-0,273,0.0,-0.0,0.0,0,0,0,0,230,4.1,7,4,9999,99999,9,999999999,0.0,999,999,99
3021,3,19,6,0,*?*?*?*?*?*?*?*?*?*?*?*?*?*?*?*?*?*?*?*?*?*?,0.7,0.6,100,102333,49,1376,236,0.0,0.0,0.0,0,0,0,0,220,6.2,0,0,9999,99999,9,999999999,0.0,999,999,99
3021,3,19,7,0,*?*?*?*?*?*?*?*?*?*?*?*?*?*?*?*?*?*?*?*?*?*?,0.1,-0.0,100,102333,271,1380,233,137.1,488.9,41.1,14267,37471,6351,768,223,7.7,0,0,9999,99999,9,999999999,0.0,999,999,99
3021,3,19,8,0,*?*?*?*?*?*?*?*?*?*?*?*?*?*?*?*?*?*?*?*?*?*?,3.7,3.2,97,102333,474,1381,252,276.4,563.7,82.9,28673,51562,11983,1581,227,9.8,0,0,9999,99999,9,999999999,0.0,999,999,99
3021,3,19,9,0,*?*?*?*?*?*?*?*?*?*?*?*?*?*?*?*?*?*?*?*?*?*?,7.3,4.5,82,102333,643,1379,267,393.2,590.1,118.0,40925,57350,16346,2406,230,12.4,0,0,9999,99999,9,999999999,0.0,999,999,99
3021,3,19,10,0,*?*?*?*?*?*?*?*?*?*?*?*?*?*?*?*?*?*?*?*?*?*?,10.4,4.6,68,102333,769,1380,280,479.4,602.1,143.8,50092,59857,19373,3193,233,11.8,0,0,9999,99999,9,999999999,0.0,999,999,99
3021,3,19,11,0,*?*?*?*?*?*?*?*?*?*?*?*?*?*?*?*?*?*?*?*?*?*?,12.5,4.1,57,102333,842,1380,287,529.3,607.4,158.8,55437,60882,21044,3767,237,13.9,0,0,9999,99999,9,999999999,0.0,999,999,99
3021,3,19,12,0,*?*?*?*?*?*?*?*?*?*?*?*?*?*?*?*?*?*?*?*?*?*?,14.2,2.7,45,102333,856,1379,291,539.5,608.3,161.8,56525,61059,21374,3898,240,15.5,0,0,9999,99999,9,999999999,0.0,999,999,99
3021,3,19,13,0,*?*?*?*?*?*?*?*?*?*?*?*?*?*?*?*?*?*?*?*?*?*?,14.2,2.1,44,102333,812,1379,290,509.2,605.3,152.8,53275,60497,20374,3522,233,16.0,0,0,9999,99999,9,999999999,0.0,999,999,99
3021,3,19,14,0,*?*?*?*?*?*?*?*?*?*?*?*?*?*?*?*?*?*?*?*?*?*?,14.7,3.0,46,102333,712,1379,294,440.6,597.2,132.2,45951,58861,18029,2812,227,17.0,0,0,9999,99999,9,999999999,0.0,999,999,99
3021,3,19,15,0,*?*?*?*?*?*?*?*?*?*?*?*?*?*?*?*?*?*?*?*?*?*?,14.6,3.9,49,102333,564,1380,295,338.3,579.6,101.5,35148,55071,14336,1994,220,16.0,0,0,9999,99999,9,999999999,0.0,999,999,99
3021,3,19,16,0,*?*?*?*?*?*?*?*?*?*?*?*?*?*?*?*?*?*?*?*?*?*?,14.6,4.3,50,102333,376,1380,296,209.4,537.8,62.8,21712,46151,9331,1176,213,16.0,0,0,9999,99999,9,999999999,0.0,999,999,99
3021,3,19,17,0,*?*?*?*?*?*?*?*?*?*?*?*?*?*?*?*?*?*?*?*?*?*?,13.7,4.1,53,102333,162,1376,292,62.6,372.2,18.8,6536,24934,3131,406,207,10.3,0,0,9999,99999,9,999999999,0.0,999,999,99
3021,3,19,18,0,*?*?*?*?*?*?*?*?*?*?*?*?*?*?*?*?*?*?*?*?*?*?,11.4,3.9,61,102333,0,-0,321,0.0,-0.0,0.0,0,0,0,0,200,11.3,8,4,9999,99999,9,999999999,0.0,999,999,99
3021,3,19,19,0,*?*?*?*?*?*?*?*?*?*?*?*?*?*?*?*?*?*?*?*?*?*?,8.1,2.3,67,102333,0,-0,316,0.0,-0.0,0.0,0,0,0,0,198,11.8,10,5,9999,99999,9,999999999,0.0,999,999,99
3021,3,19,20,0,*?*?*?*?*?*?*?*?*?*?*?*?*?*?*?*?*?*?*?*?*?*?,7.1,3.2,77,102333,0,-0,311,0.0,-0.0,0.0,0,0,0,0,197,10.8,10,5,9999,99999,9,999999999,0.0,999,999,99
3021,3,19,21,0,*?*?*?*?*?*?*?*?*?*?*?*?*?*?*?*?*?*?*?*?*?*?,6.1,3.0,81,102333,0,-0,307,0.0,-0.0,0.0,0,0,0,0,195,12.9,10,5,9999,99999,9,999999999,0.0,999,999,99
3021,3,19,22,0,*?*?*?*?*?*?*?*?*?*?*?*?*?*?*?*?*?*?*?*?*?*?,4.9,2.5,84,102333,0,-0,302,0.0,-0.0,0.0,0,0,0,0,193,15.5,10,5,9999,99999,9,999999999,0.0,999,999,99
3021,3,19,23,0,*?*?*?*?*?*?*?*?*?*?*?*?*?*?*?*?*?*?*?*?*?*?,4.3,2.7,90,102333,0,-0,299,0.0,-0.0,0.0,0,0,0,0,192,17.0,10,5,9999,99999,9,999999999,0.0,999,999,99
3021,3,19,24,0,*?*?*?*?*?*?*?*?*?*?*?*?*?*?*?*?*?*?*?*?*?*?,6.1,5.8,98,102333,0,-0,306,0.0,-0.0,0.0,0,0,0,0,280,4.1,10,5,9999,99999,9,999999999,0.0,999,999,99
3021,3,20,1,0,*?*?*?*?*?*?*?*?*?*?*?*?*?*?*?*?*?*?*?*?*?*?,3.4,1.9,86,101003,0,-0,295,0.0,-0.0,0.0,0,0,0,0,192,3.1,10,5,9999,99999,9,999999999,0.0,999,999,99
3021,3,20,2,0,*?*?*?*?*?*?*?*?*?*?*?*?*?*?*?*?*?*?*?*?*?*?,3.1,1.3,84,101003,0,-0,294,0.0,-0.0,0.0,0,0,0,0,193,3.6,10,5,9999,99999,9,999999999,0.0,999,999,99
3021,3,20,3,0,*?*?*?*?*?*?*?*?*?*?*?*?*?*?*?*?*?*?*?*?*?*?,2.2,0.6,86,101003,0,-0,291,0.0,-0.0,0.0,0,0,0,0,195,3.1,10,5,9999,99999,9,999999999,0.0,999,999,99
3021,3,20,4,0,*?*?*?*?*?*?*?*?*?*?*?*?*?*?*?*?*?*?*?*?*?*?,1.3,-0.2,86,101003,0,-0,287,0.0,-0.0,0.0,0,0,0,0,197,2.6,10,5,9999,99999,9,999999999,0.0,999,999,99
3021,3,20,5,0,*?*?*?*?*?*?*?*?*?*?*?*?*?*?*?*?*?*?*?*?*?*?,0.6,-0.2,90,101003,0,-0,284,0.0,-0.0,0.0,0,0,0,0,198,4.1,10,5,9999,99999,9,999999999,0.0,999,999,99
3021,3,20,6,0,*?*?*?*?*?*?*?*?*?*?*?*?*?*?*?*?*?*?*?*?*?*?,0.0,-0.4,92,101003,58,1388,257,0.0,0.0,0.0,0,0,0,0,200,6.2,5,3,9999,99999,9,999999999,0.0,999,999,99
3021,3,20,7,0,*?*?*?*?*?*?*?*?*?*?*?*?*?*?*?*?*?*?*?*?*?*?,2.4,1.5,90,101003,279,1378,249,142.9,489.1,43.9,14835,37875,6717,815,202,7.7,1,0,9999,99999,9,999999999,0.0,999,999,99
3021,3,20,8,0,*?*?*?*?*?*?*?*?*?*?*?*?*?*?*?*?*?*?*?*?*?*?,4.8,1.5,76,101003,482,1380,252,282.2,565.4,84.6,29270,51937,12204,1618,203,9.8,0,0,9999,99999,9,999999999,0.0,999,999,99
3021,3,20,9,0,*?*?*?*?*?*?*?*?*?*?*?*?*?*?*?*?*?*?*?*?*?*?,8.5,3.6,68,101003,651,1378,270,398.8,591.0,119.6,41516,57546,16545,2451,205,12.4,0,0,9999,99999,9,999999999,0.0,999,999,99
3021,3,20,10,0,*?*?*?*?*?*?*?*?*?*?*?*?*?*?*?*?*?*?*?*?*?*?,12.1,3.0,52,101003,776,1378,283,484.9,602.7,145.5,50668,59977,19552,3250,207,11.8,0,0,9999,99999,9,999999999,0.0,999,999,99
3021,3,20,11,0,*?*?*?*?*?*?*?*?*?*?*?*?*?*?*?*?*?*?*?*?*?*?,15.1,3.8,45,101003,849,1379,297,534.6,607.9,160.4,55999,60974,21213,3834,208,13.9,0,0,9999,99999,9,999999999,0.0,999,999,99
3021,3,20,12,0,*?*?*?*?*?*?*?*?*?*?*?*?*?*?*?*?*?*?*?*?*?*?,17.6,4.3,40,101003,863,1378,308,544.5,608.8,163.4,57066,61143,21535,3965,210,15.5,0,0,9999,99999,9,999999999,0.0,999,999,99
3021,3,20,13,0,*?*?*?*?*?*?*?*?*?*?*?*?*?*?*?*?*?*?*?*?*?*?,17.7,3.4,37,101003,819,1379,307,514.1,605.9,154.2,53796,60593,20536,3579,210,16.0,0,0,9999,99999,9,999999999,0.0,999,999,99
3021,3,20,14,0,*?*?*?*?*?*?*?*?*?*?*?*?*?*?*?*?*?*?*?*?*?*?,17.8,5.3,42,101003,719,1379,322,443.9,572.2,145.6,46019,56208,19469,3066,210,17.0,2,1,9999,99999,9,999999999,0.0,999,999,99
3021,3,20,15,0,*?*?*?*?*?*?*?*?*?*?*?*?*?*?*?*?*?*?*?*?*?*?,17.5,5.6,44,101003,570,1379,331,332.0,472.4,136.8,34977,45616,17144,2696,210,16.0,4,2,9999,99999,9,999999999,0.0,999,999,99
3021,3,20,16,0,*?*?*?*?*?*?*?*?*?*?*?*?*?*?*?*?*?*?*?*?*?*?,17.4,6.1,46,101003,382,1378,340,187.1,302.3,103.3,19834,26381,12081,2029,210,16.0,6,3,9999,99999,9,999999999,0.2,999,999,99
3021,3,20,17,0,*?*?*?*?*?*?*?*?*?*?*?*?*?*?*?*?*?*?*?*?*?*?,16.1,5.8,49,101003,169,1382,320,66.1,344.5,24.0,6906,21605,3844,449,210,10.3,3,2,9999,99999,9,999999999,0.3,999,999,99
3021,3,20,18,0,*?*?*?*?*?*?*?*?*?*?*?*?*?*?*?*?*?*?*?*?*?*?,13.3,6.4,60,101003,0,-0,339,0.0,-0.0,0.0,0,0,0,0,210,11.3,10,5,9999,99999,9,999999999,0.0,999,999,99
3021,3,20,19,0,*?*?*?*?*?*?*?*?*?*?*?*?*?*?*?*?*?*?*?*?*?*?,10.9,7.1,74,101003,0,-0,328,0.0,-0.0,0.0,0,0,0,0,215,11.8,10,5,9999,99999,9,999999999,0.0,999,999,99
3021,3,20,20,0,*?*?*?*?*?*?*?*?*?*?*?*?*?*?*?*?*?*?*?*?*?*?,8.5,6.6,84,101003,0,-0,317,0.0,-0.0,0.0,0,0,0,0,220,10.8,10,5,9999,99999,9,999999999,0.0,999,999,99
3021,3,20,21,0,*?*?*?*?*?*?*?*?*?*?*?*?*?*?*?*?*?*?*?*?*?*?,7.7,5.9,85,101003,0,-0,314,0.0,-0.0,0.0,0,0,0,0,225,12.9,10,5,9999,99999,9,999999999,0.0,999,999,99
3021,3,20,22,0,*?*?*?*?*?*?*?*?*?*?*?*?*?*?*?*?*?*?*?*?*?*?,6.3,5.3,89,101003,0,-0,307,0.0,-0.0,0.0,0,0,0,0,230,15.5,10,5,9999,99999,9,999999999,0.0,999,999,99
3021,3,20,23,0,*?*?*?*?*?*?*?*?*?*?*?*?*?*?*?*?*?*?*?*?*?*?,6.3,5.5,90,101003,0,-0,307,0.0,-0.0,0.0,0,0,0,0,235,17.0,10,5,9999,99999,9,999999999,0.0,999,999,99
3021,3,20,24,0,*?*?*?*?*?*?*?*?*?*?*?*?*?*?*?*?*?*?*?*?*?*?,3.7,2.3,87,101003,0,-0,297,0.0,-0.0,0.0,0,0,0,0,190,4.1,10,5,9999,99999,9,999999999,0.0,999,999,99
3021,3,21,1,0,*?*?*?*?*?*?*?*?*?*?*?*?*?*?*?*?*?*?*?*?*?*?,7.3,4.1,79,100573,0,-0,312,0.0,-0.0,0.0,0,0,0,0,240,3.1,10,5,9999,99999,9,999999999,1.5,999,999,99
3021,3,21,2,0,*?*?*?*?*?*?*?*?*?*?*?*?*?*?*?*?*?*?*?*?*?*?,6.9,3.4,78,100573,0,-0,310,0.0,-0.0,0.0,0,0,0,0,240,3.6,10,5,9999,99999,9,999999999,1.0,999,999,99
3021,3,21,3,0,*?*?*?*?*?*?*?*?*?*?*?*?*?*?*?*?*?*?*?*?*?*?,6.2,2.9,79,100573,0,-0,307,0.0,-0.0,0.0,0,0,0,0,240,3.1,10,5,9999,99999,9,999999999,0.0,999,999,99
3021,3,21,4,0,*?*?*?*?*?*?*?*?*?*?*?*?*?*?*?*?*?*?*?*?*?*?,7.0,3.8,79,100573,0,-0,311,0.0,-0.0,0.0,0,0,0,0,240,2.6,10,5,9999,99999,9,999999999,0.0,999,999,99
3021,3,21,5,0,*?*?*?*?*?*?*?*?*?*?*?*?*?*?*?*?*?*?*?*?*?*?,7.6,2.5,69,100573,0,-0,314,0.0,-0.0,0.0,0,0,0,0,240,4.1,10,5,9999,99999,9,999999999,0.0,999,999,99
3021,3,21,6,0,*?*?*?*?*?*?*?*?*?*?*?*?*?*?*?*?*?*?*?*?*?*?,7.4,1.9,67,100573,66,1376,298,0.0,0.0,0.0,0,0,0,0,240,6.2,7,4,9999,99999,9,999999999,0.0,999,999,99
3021,3,21,7,0,*?*?*?*?*?*?*?*?*?*?*?*?*?*?*?*?*?*?*?*?*?*?,6.9,1.9,69,100573,287,1376,286,138.8,349.2,65.9,14507,26644,8662,1197,237,7.7,5,3,9999,99999,9,999999999,0.0,999,999,99
3021,3,21,8,0,*?*?*?*?*?*?*?*?*?*?*?*?*?*?*?*?*?*?*?*?*?*?,8.5,3.6,71,100573,490,1379,270,287.9,567.1,86.4,29866,52299,12423,1654,233,9.8,0,0,9999,99999,9,999999999,0.0,999,999,99
3021,3,21,9,0,*?*?*?*?*?*?*?*?*?*?*?*?*?*?*?*?*?*?*?*?*?*?,10.5,6.4,75,100573,659,1378,297,399.6,532.2,145.0,42646,52967,18256,2967,230,12.4,3,2,9999,99999,9,999999999,0.0,999,999,99
3021,3,21,10,0,*?*?*?*?*?*?*?*?*?*?*?*?*?*?*?*?*?*?*?*?*?*?,11.7,6.4,69,100573,784,1378,319,386.8,242.7,248.7,41399,25608,27468,6043,227,11.8,7,4,9999,99999,9,999999999,0.0,999,999,99
3021,3,21,11,0,*?*?*?*?*?*?*?*?*?*?*?*?*?*?*?*?*?*?*?*?*?*?,13.0,6.4,63,100573,856,1378,312,522.8,494.9,215.4,55552,50859,25715,5243,223,13.9,4,2,9999,99999,9,999999999,0.0,999,999,99
3021,3,21,12,0,*?*?*?*?*?*?*?*?*?*?*?*?*?*?*?*?*?*?*?*?*?*?,14.1,6.6,59,100573,870,1378,317,532.2,495.7,219.3,56585,51007,26120,5422,220,15.5,4,2,9999,99999,9,999999999,0.0,999,999,99
3021,3,21,13,0,*?*?*?*?*?*?*?*?*?*?*?*?*?*?*?*?*?*?*?*?*?*?,14.0,5.8,57,100573,825,1377,329,409.3,243.9,263.2,43896,25893,28937,6607,223,16.0,7,4,9999,99999,9,999999999,0.0,999,999,99
3021,3,21,14,0,*?*?*?*?*?*?*?*?*?*?*?*?*?*?*?*?*?*?*?*?*?*?,14.1,6.2,58,100573,725,1378,334,300.3,143.8,224.6,32800,14842,25242,5696,227,17.0,8,4,9999,99999,9,999999999,0.0,999,999,99
3021,3,21,15,0,*?*?*?*?*?*?*?*?*?*?*?*?*?*?*?*?*?*?*?*?*?*?,14.2,5.9,56,100573,576,1378,344,100.7,0.0,100.7,11832,0,11870,4344,230,16.0,10,5,9999,99999,9,999999999,0.0,999,999,99
3021,3,21,16,0,*?*?*?*?*?*?*?*?*?*?*?*?*?*?*?*?*?*?*?*?*?*?,14.1,6.2,59,100573,388,1377,343,63.3,0.0,63.3,7378,0,7396,2557,233,16.0,10,5,9999,99999,9,999999999,0.0,999,999,99
3021,3,21,17,0,*?*?*?*?*?*?*?*?*?*?*?*?*?*?*?*?*?*?*?*?*?*?,14.1,6.7,61,100573,175,1379,330,56.2,158.2,36.1,5931,9338,4937,640,237,10.3,7,4,9999,99999,9,999999999,0.0,999,999,99
3021,3,21,18,0,*?*?*?*?*?*?*?*?*?*?*?*?*?*?*?*?*?*?*?*?*?*?,12.4,6.9,68,100573,0,-0,335,0.0,-0.0,0.0,0,0,0,0,240,11.3,10,5,9999,99999,9,999999999,0.0,999,999,99
3021,3,21,19,0,*?*?*?*?*?*?*?*?*?*?*?*?*?*?*?*?*?*?*?*?*?*?,10.7,7.1,78,100573,0,-0,327,0.0,-0.0,0.0,0,0,0,0,240,11.8,10,5,9999,99999,9,999999999,1.6,999,999,99
3021,3,21,20,0,*?*?*?*?*?*?*?*?*?*?*?*?*?*?*?*?*?*?*?*?*?*?,9.8,6.2,77,100573,0,-0,323,0.0,-0.0,0.0,0,0,0,0,240,10.8,10,5,9999,99999,9,999999999,1.0,999,999,99
3021,3,21,21,0,*?*?*?*?*?*?*?*?*?*?*?*?*?*?*?*?*?*?*?*?*?*?,9.0,6.1,81,100573,0,-0,319,0.0,-0.0,0.0,0,0,0,0,240,12.9,10,5,9999,99999,9,999999999,0.0,999,999,99
3021,3,21,22,0,*?*?*?*?*?*?*?*?*?*?*?*?*?*?*?*?*?*?*?*?*?*?,9.1,6.1,80,100573,0,-0,320,0.0,-0.0,0.0,0,0,0,0,240,15.5,10,5,9999,99999,9,999999999,0.0,999,999,99
3021,3,21,23,0,*?*?*?*?*?*?*?*?*?*?*?*?*?*?*?*?*?*?*?*?*?*?,8.6,5.9,82,100573,0,-0,318,0.0,-0.0,0.0,0,0,0,0,240,17.0,10,5,9999,99999,9,999999999,0.1,999,999,99
3021,3,21,24,0,*?*?*?*?*?*?*?*?*?*?*?*?*?*?*?*?*?*?*?*?*?*?,6.3,4.8,89,100573,0,-0,307,0.0,-0.0,0.0,0,0,0,0,240,4.1,10,5,9999,99999,9,999999999,0.4,999,999,99
3021,3,22,1,0,*?*?*?*?*?*?*?*?*?*?*?*?*?*?*?*?*?*?*?*?*?*?,7.4,7.4,100,100000,0,-0,312,0.0,-0.0,0.0,0,0,0,0,240,3.1,10,5,9999,99999,9,999999999,0.6,999,999,99
3021,3,22,2,0,*?*?*?*?*?*?*?*?*?*?*?*?*?*?*?*?*?*?*?*?*?*?,7.0,7.0,100,100000,0,-0,310,0.0,-0.0,0.0,0,0,0,0,240,3.6,10,5,9999,99999,9,999999999,0.0,999,999,99
3021,3,22,3,0,*?*?*?*?*?*?*?*?*?*?*?*?*?*?*?*?*?*?*?*?*?*?,6.1,6.1,100,100000,0,-0,306,0.0,-0.0,0.0,0,0,0,0,240,3.1,10,5,9999,99999,9,999999999,0.0,999,999,99
3021,3,22,4,0,*?*?*?*?*?*?*?*?*?*?*?*?*?*?*?*?*?*?*?*?*?*?,5.3,5.3,100,100000,0,-0,303,0.0,-0.0,0.0,0,0,0,0,240,2.6,10,5,9999,99999,9,999999999,0.0,999,999,99
3021,3,22,5,0,*?*?*?*?*?*?*?*?*?*?*?*?*?*?*?*?*?*?*?*?*?*?,5.6,5.6,100,100000,0,-0,304,0.0,-0.0,0.0,0,0,0,0,240,4.1,10,5,9999,99999,9,999999999,0.0,999,999,99
3021,3,22,6,0,*?*?*?*?*?*?*?*?*?*?*?*?*?*?*?*?*?*?*?*?*?*?,5.8,5.8,100,100000,75,1385,301,1.2,2.9,1.0,154,89,168,15,240,6.2,9,5,9999,99999,9,999999999,0.0,999,999,99
3021,3,22,7,0,*?*?*?*?*?*?*?*?*?*?*?*?*?*?*?*?*?*?*?*?*?*?,5.8,5.8,100,100000,296,1378,297,103.2,121.1,77.2,11284,9581,9000,1668,238,7.7,8,4,9999,99999,9,999999999,2.9,999,999,99
3021,3,22,8,0,*?*?*?*?*?*?*?*?*?*?*?*?*?*?*?*?*?*?*?*?*?*?,7.2,6.2,95,100000,498,1378,303,196.0,136.7,146.6,21368,12969,16776,3366,237,9.8,8,4,9999,99999,9,999999999,2.3,999,999,99
3021,3,22,9,0,*?*?*?*?*?*?*?*?*?*?*?*?*?*?*?*?*?*?*?*?*?*?,8.3,5.8,86,100000,667,1378,312,206.5,56.7,179.0,22711,5597,20181,5447,235,12.4,9,5,9999,99999,9,999999999,0.0,999,999,99
3021,3,22,10,0,*?*?*?*?*?*?*?*?*?*?*?*?*?*?*?*?*?*?*?*?*?*?,10.0,5.8,76,100000,791,1377,315,330.9,145.1,247.5,36182,15133,27721,6525,233,11.8,8,4,9999,99999,9,999999999,0.0,999,999,99
3021,3,22,11,0,*?*?*?*?*?*?*?*?*?*?*?*?*?*?*?*?*?*?*?*?*?*?,11.8,5.3,65,100000,863,1377,323,363.8,146.3,272.1,39844,15382,30381,7537,232,13.9,8,4,9999,99999,9,999999999,0.0,999,999,99
3021,3,22,12,0,*?*?*?*?*?*?*?*?*?*?*?*?*?*?*?*?*?*?*?*?*?*?,11.8,5.3,65,100000,877,1378,328,279.4,58.4,242.2,30790,5902,27294,8300,230,15.5,9,5,9999,99999,9,999999999,0.0,999,999,99
3021,3,22,13,0,*?*?*?*?*?*?*?*?*?*?*?*?*?*?*?*?*?*?*?*?*?*?,12.3,5.5,64,100000,832,1377,330,263.8,58.1,228.7,29062,5853,25774,7622,235,16.0,9,5,9999,99999,9,999999999,0.0,999,999,99
3021,3,22,14,0,*?*?*?*?*?*?*?*?*?*?*?*?*?*?*?*?*?*?*?*?*?*?,12.0,6.1,68,100000,732,1378,329,229.0,57.3,198.5,25198,5714,22374,6249,240,17.0,9,5,9999,99999,9,999999999,0.0,999,999,99
3021,3,22,15,0,*?*?*?*?*?*?*?*?*?*?*?*?*?*?*?*?*?*?*?*?*?*?,12.6,6.7,68,100000,582,1377,327,234.8,140.0,175.7,25590,13917,19893,4164,245,16.0,8,4,9999,99999,9,999999999,0.2,999,999,99
3021,3,22,16,0,*?*?*?*?*?*?*?*?*?*?*?*?*?*?*?*?*?*?*?*?*?*?,12.1,6.7,70,100000,395,1379,325,148.6,130.7,111.1,16178,11710,12743,2468,250,16.0,8,4,9999,99999,9,999999999,0.2,999,999,99
3021,3,22,17,0,*?*?*?*?*?*?*?*?*?*?*?*?*?*?*?*?*?*?*?*?*?*?,11.9,7.6,76,100000,181,1377,328,38.1,38.5,33.0,4245,2482,3949,694,255,10.3,9,5,9999,99999,9,999999999,0.0,999,999,99
3021,3,22,18,0,*?*?*?*?*?*?*?*?*?*?*?*?*?*?*?*?*?*?*?*?*?*?,11.2,6.7,75,100000,0,-0,329,0.0,-0.0,0.0,0,0,0,0,260,11.3,10,5,9999,99999,9,999999999,0.0,999,999,99
3021,3,22,19,0,*?*?*?*?*?*?*?*?*?*?*?*?*?*?*?*?*?*?*?*?*?*?,9.9,7.0,83,100000,0,-0,323,0.0,-0.0,0.0,0,0,0,0,258,11.8,10,5,9999,99999,9,999999999,0.0,999,999,99
3021,3,22,20,0,*?*?*?*?*?*?*?*?*?*?*?*?*?*?*?*?*?*?*?*?*?*?,8.4,6.4,88,100000,0,-0,317,0.0,-0.0,0.0,0,0,0,0,257,10.8,10,5,9999,99999,9,999999999,0.1,999,999,99
3021,3,22,21,0,*?*?*?*?*?*?*?*?*?*?*?*?*?*?*?*?*?*?*?*?*?*?,8.3,6.7,91,100000,0,-0,316,0.0,-0.0,0.0,0,0,0,0,255,12.9,10,5,9999,99999,9,999999999,0.2,999,999,99
3021,3,22,22,0,*?*?*?*?*?*?*?*?*?*?*?*?*?*?*?*?*?*?*?*?*?*?,8.0,6.4,91,100000,0,-0,315,0.0,-0.0,0.0,0,0,0,0,253,15.5,10,5,9999,99999,9,999999999,0.7,999,999,99
3021,3,22,23,0,*?*?*?*?*?*?*?*?*?*?*?*?*?*?*?*?*?*?*?*?*?*?,9.3,6.7,85,100000,0,-0,321,0.0,-0.0,0.0,0,0,0,0,252,17.0,10,5,9999,99999,9,999999999,0.0,999,999,99
3021,3,22,24,0,*?*?*?*?*?*?*?*?*?*?*?*?*?*?*?*?*?*?*?*?*?*?,8.2,6.7,92,100000,0,-0,316,0.0,-0.0,0.0,0,0,0,0,240,4.1,10,5,9999,99999,9,999999999,2.0,999,999,99
3021,3,23,1,0,*?*?*?*?*?*?*?*?*?*?*?*?*?*?*?*?*?*?*?*?*?*?,11.2,7.1,75,100888,0,-0,329,0.0,-0.0,0.0,0,0,0,0,247,3.1,10,5,9999,99999,9,999999999,0.0,999,999,99
3021,3,23,2,0,*?*?*?*?*?*?*?*?*?*?*?*?*?*?*?*?*?*?*?*?*?*?,11.7,7.3,73,100888,0,-0,331,0.0,-0.0,0.0,0,0,0,0,243,3.6,10,5,9999,99999,9,999999999,0.1,999,999,99
3021,3,23,3,0,*?*?*?*?*?*?*?*?*?*?*?*?*?*?*?*?*?*?*?*?*?*?,11.0,7.0,75,100888,0,-0,328,0.0,-0.0,0.0,0,0,0,0,240,3.1,10,5,9999,99999,9,999999999,0.0,999,999,99
3021,3,23,4,0,*?*?*?*?*?*?*?*?*?*?*?*?*?*?*?*?*?*?*?*?*?*?,10.9,7.0,76,100888,0,-0,328,0.0,-0.0,0.0,0,0,0,0,237,2.6,10,5,9999,99999,9,999999999,0.0,999,999,99
3021,3,23,5,0,*?*?*?*?*?*?*?*?*?*?*?*?*?*?*?*?*?*?*?*?*?*?,10.7,6.9,76,100888,0,-0,327,0.0,-0.0,0.0,0,0,0,0,233,4.1,10,5,9999,99999,9,999999999,0.4,999,999,99
3021,3,23,6,0,*?*?*?*?*?*?*?*?*?*?*?*?*?*?*?*?*?*?*?*?*?*?,11.3,7.7,77,100888,83,1376,326,4.1,9.1,3.6,499,301,530,54,230,6.2,9,5,9999,99999,9,999999999,0.4,999,999,99
3021,3,23,7,0,*?*?*?*?*?*?*?*?*?*?*?*?*?*?*?*?*?*?*?*?*?*?,11.9,8.3,77,100888,304,1376,325,107.1,122.1,80.1,11683,9928,9268,1734,238,7.7,8,4,9999,99999,9,999999999,0.4,999,999,99
3021,3,23,8,0,*?*?*?*?*?*?*?*?*?*?*?*?*?*?*?*?*?*?*?*?*?*?,12.3,9.1,79,100888,506,1377,319,261.9,319.3,144.5,27829,30763,16607,2985,247,9.8,6,3,9999,99999,9,999999999,0.2,999,999,99
3021,3,23,9,0,*?*?*?*?*?*?*?*?*?*?*?*?*?*?*?*?*?*?*?*?*?*?,14.1,9.4,73,100888,674,1376,328,363.5,332.4,200.7,38896,34034,22723,4499,255,12.4,6,3,9999,99999,9,999999999,1.4,999,999,99
3021,3,23,10,0,*?*?*?*?*?*?*?*?*?*?*?*?*?*?*?*?*?*?*?*?*?*?,16.0,9.6,65,100888,799,1377,333,467.3,422.9,222.0,49018,43089,26189,5163,263,11.8,5,3,9999,99999,9,999999999,0.0,999,999,99
3021,3,23,11,0,*?*?*?*?*?*?*?*?*?*?*?*?*?*?*?*?*?*?*?*?*?*?,16.6,9.7,62,100888,870,1377,332,532.8,495.7,219.5,56650,50996,26154,5433,272,13.9,4,2,9999,99999,9,999999999,0.1,999,999,99
3021,3,23,12,0,*?*?*?*?*?*?*?*?*?*?*?*?*?*?*?*?*?*?*?*?*?*?,17.4,8.8,56,100888,884,1377,330,552.9,548.7,200.7,59477,56515,24414,4999,280,15.5,3,2,9999,99999,9,999999999,0.5,999,999,99
3021,3,23,13,0,*?*?*?*?*?*?*?*?*?*?*?*?*?*?*?*?*?*?*?*?*?*?,17.6,9.6,58,100888,838,1376,344,462.4,340.1,255.2,49808,36146,28219,6421,285,16.0,6,3,9999,99999,9,999999999,0.2,999,999,99
3021,3,23,14,0,*?*?*?*?*?*?*?*?*?*?*?*?*?*?*?*?*?*?*?*?*?*?,17.7,9.4,57,100888,738,1377,344,401.7,335.8,221.7,43074,35143,24775,5170,290,17.0,6,3,9999,99999,9,999999999,0.1,999,999,99
3021,3,23,15,0,*?*?*?*?*?*?*?*?*?*?*?*?*?*?*?*?*?*?*?*?*?*?,17.6,10.2,61,100888,588,1375,359,103.3,0.0,103.3,12140,0,12180,4474,295,16.0,10,5,9999,99999,9,999999999,0.3,999,999,99
3021,3,23,16,0,*?*?*?*?*?*?*?*?*?*?*?*?*?*?*?*?*?*?*?*?*?*?,17.6,10.4,62,100888,401,1378,356,114.3,52.2,99.1,12556,4668,11211,2671,300,16.0,9,5,9999,99999,9,999999999,1.4,999,999,99
3021,3,23,17,0,*?*?*?*?*?*?*?*?*?*?*?*?*?*?*?*?*?*?*?*?*?*?,17.3,9.6,60,100888,187,1375,354,40.2,39.4,34.9,4487,2536,4188,734,305,10.3,9,5,9999,99999,9,999999999,2.2,999,999,99
3021,3,23,18,0,*?*?*?*?*?*?*?*?*?*?*?*?*?*?*?*?*?*?*?*?*?*?,16.4,10.5,67,100888,0,-0,353,0.0,-0.0,0.0,0,0,0,0,310,11.3,10,5,9999,99999,9,999999999,2.2,999,999,99
3021,3,23,19,0,*?*?*?*?*?*?*?*?*?*?*?*?*?*?*?*?*?*?*?*?*?*?,15.0,9.8,70,100888,0,-0,347,0.0,-0.0,0.0,0,0,0,0,308,11.8,10,5,9999,99999,9,999999999,0.1,999,999,99
3021,3,23,20,0,*?*?*?*?*?*?*?*?*?*?*?*?*?*?*?*?*?*?*?*?*?*?,14.0,9.6,74,100888,0,-0,342,0.0,-0.0,0.0,0,0,0,0,307,10.8,10,5,9999,99999,9,999999999,0.0,999,999,99
3021,3,23,21,0,*?*?*?*?*?*?*?*?*?*?*?*?*?*?*?*?*?*?*?*?*?*?,13.6,8.9,73,100888,0,-0,340,0.0,-0.0,0.0,0,0,0,0,305,12.9,10,5,9999,99999,9,999999999,0.0,999,999,99
3021,3,23,22,0,*?*?*?*?*?*?*?*?*?*?*?*?*?*?*?*?*?*?*?*?*?*?,13.6,9.6,76,100888,0,-0,340,0.0,-0.0,0.0,0,0,0,0,303,15.5,10,5,9999,99999,9,999999999,0.0,999,999,99
3021,3,23,23,0,*?*?*?*?*?*?*?*?*?*?*?*?*?*?*?*?*?*?*?*?*?*?,12.3,9.7,82,100888,0,-0,334,0.0,-0.0,0.0,0,0,0,0,302,17.0,10,5,9999,99999,9,999999999,0.0,999,999,99
3021,3,23,24,0,*?*?*?*?*?*?*?*?*?*?*?*?*?*?*?*?*?*?*?*?*?*?,10.7,7.0,77,100888,0,-0,327,0.0,-0.0,0.0,0,0,0,0,250,4.1,10,5,9999,99999,9,999999999,0.0,999,999,99
3021,3,24,1,0,*?*?*?*?*?*?*?*?*?*?*?*?*?*?*?*?*?*?*?*?*?*?,8.9,8.3,95,101202,0,-0,318,0.0,-0.0,0.0,0,0,0,0,265,3.1,10,5,9999,99999,9,999999999,0.0,999,999,99
3021,3,24,2,0,*?*?*?*?*?*?*?*?*?*?*?*?*?*?*?*?*?*?*?*?*?*?,7.1,7.1,100,101202,0,-0,311,0.0,-0.0,0.0,0,0,0,0,230,3.6,10,5,9999,99999,9,999999999,0.1,999,999,99
3021,3,24,3,0,*?*?*?*?*?*?*?*?*?*?*?*?*?*?*?*?*?*?*?*?*?*?,7.2,7.1,100,101202,0,-0,311,0.0,-0.0,0.0,0,0,0,0,195,3.1,10,5,9999,99999,9,999999999,0.1,999,999,99
3021,3,24,4,0,*?*?*?*?*?*?*?*?*?*?*?*?*?*?*?*?*?*?*?*?*?*?,6.8,6.9,100,101202,0,-0,309,0.0,-0.0,0.0,0,0,0,0,160,2.6,10,5,9999,99999,9,999999999,0.2,999,999,99
3021,3,24,5,0,*?*?*?*?*?*?*?*?*?*?*?*?*?*?*?*?*?*?*?*?*?*?,6.3,6.2,100,101202,0,-0,307,0.0,-0.0,0.0,0,0,0,0,125,4.1,10,5,9999,99999,9,999999999,0.1,999,999,99
3021,3,24,6,0,*?*?*?*?*?*?*?*?*?*?*?*?*?*?*?*?*?*?*?*?*?*?,5.9,5.9,100,101202,91,1368,301,7.1,14.2,6.1,828,507,866,95,90,6.2,9,5,9999,99999,9,999999999,0.0,999,999,99
3021,3,24,7,0,*?*?*?*?*?*?*?*?*?*?*?*?*?*?*?*?*?*?*?*?*?*?,7.1,7.1,100,101202,312,1375,303,110.9,123.2,83.0,12097,10144,9582,1801,100,7.7,8,4,9999,99999,9,999999999,0.0,999,999,99
3021,3,24,8,0,*?*?*?*?*?*?*?*?*?*?*?*?*?*?*?*?*?*?*?*?*?*?,8.4,7.9,96,101202,514,1377,313,153.6,54.7,133.2,16872,5188,15024,3765,110,9.8,9,5,9999,99999,9,999999999,0.0,999,999,99
3021,3,24,9,0,*?*?*?*?*?*?*?*?*?*?*?*?*?*?*?*?*?*?*?*?*?*?,10.6,9.4,93,101202,682,1376,322,212.1,56.9,183.9,23327,5629,20723,5639,120,12.4,9,5,9999,99999,9,999999999,0.0,999,999,99
3021,3,24,10,0,*?*?*?*?*?*?*?*?*?*?*?*?*?*?*?*?*?*?*?*?*?*?,11.9,10.3,89,101202,806,1376,328,255.1,57.9,221.2,28093,5823,24922,7260,130,11.8,9,5,9999,99999,9,999999999,0.0,999,999,99
3021,3,24,11,0,*?*?*?*?*?*?*?*?*?*?*?*?*?*?*?*?*?*?*?*?*?*?,13.8,9.3,74,101202,877,1376,337,279.7,58.4,242.5,30830,5904,27329,8314,140,13.9,9,5,9999,99999,9,999999999,0.0,999,999,99
3021,3,24,12,0,*?*?*?*?*?*?*?*?*?*?*?*?*?*?*?*?*?*?*?*?*?*?,15.5,7.9,60,101202,890,1375,345,284.3,58.4,246.5,31342,5917,27778,8523,150,15.5,9,5,9999,99999,9,999999999,0.0,999,999,99
3021,3,24,13,0,*?*?*?*?*?*?*?*?*?*?*?*?*?*?*?*?*?*?*?*?*?*?,15.2,5.3,51,101202,845,1376,344,268.6,58.2,232.9,29592,5869,26240,7824,150,16.0,9,5,9999,99999,9,999999999,0.0,999,999,99
3021,3,24,14,0,*?*?*?*?*?*?*?*?*?*?*?*?*?*?*?*?*?*?*?*?*?*?,15.3,6.7,56,101202,744,1376,344,233.6,57.4,202.5,25708,5736,22821,6419,150,17.0,9,5,9999,99999,9,999999999,0.0,999,999,99
3021,3,24,15,0,*?*?*?*?*?*?*?*?*?*?*?*?*?*?*?*?*?*?*?*?*?*?,15.6,7.1,57,101202,595,1377,346,181.7,55.9,157.5,19968,5432,17761,4624,150,16.0,9,5,9999,99999,9,999999999,0.0,999,999,99
3021,3,24,16,0,*?*?*?*?*?*?*?*?*?*?*?*?*?*?*?*?*?*?*?*?*?*?,15.3,7.4,59,101202,407,1377,344,116.5,52.4,101.0,12783,4727,11407,2728,150,16.0,9,5,9999,99999,9,999999999,0.0,999,999,99
3021,3,24,17,0,*?*?*?*?*?*?*?*?*?*?*?*?*?*?*?*?*?*?*?*?*?*?,14.9,6.4,57,101202,193,1374,342,42.4,40.1,36.8,4715,2672,4380,775,150,10.3,9,5,9999,99999,9,999999999,0.0,999,999,99
3021,3,24,18,0,*?*?*?*?*?*?*?*?*?*?*?*?*?*?*?*?*?*?*?*?*?*?,13.8,6.9,63,101202,0,-0,341,0.0,-0.0,0.0,0,0,0,0,150,11.3,10,5,9999,99999,9,999999999,0.0,999,999,99
3021,3,24,19,0,*?*?*?*?*?*?*?*?*?*?*?*?*?*?*?*?*?*?*?*?*?*?,12.0,7.0,71,101202,0,-0,333,0.0,-0.0,0.0,0,0,0,0,147,11.8,10,5,9999,99999,9,999999999,0.0,999,999,99
3021,3,24,20,0,*?*?*?*?*?*?*?*?*?*?*?*?*?*?*?*?*?*?*?*?*?*?,9.8,7.0,82,101202,0,-0,323,0.0,-0.0,0.0,0,0,0,0,143,10.8,10,5,9999,99999,9,999999999,0.0,999,999,99
3021,3,24,21,0,*?*?*?*?*?*?*?*?*?*?*?*?*?*?*?*?*?*?*?*?*?*?,9.3,7.1,86,101202,0,-0,320,0.0,-0.0,0.0,0,0,0,0,140,12.9,10,5,9999,99999,9,999999999,0.0,999,999,99
3021,3,24,22,0,*?*?*?*?*?*?*?*?*?*?*?*?*?*?*?*?*?*?*?*?*?*?,8.5,6.4,86,101202,0,-0,317,0.0,-0.0,0.0,0,0,0,0,137,15.5,10,5,9999,99999,9,999999999,0.0,999,999,99
3021,3,24,23,0,*?*?*?*?*?*?*?*?*?*?*?*?*?*?*?*?*?*?*?*?*?*?,7.9,5.9,87,101202,0,-0,314,0.0,-0.0,0.0,0,0,0,0,133,17.0,10,5,9999,99999,9,999999999,0.0,999,999,99
3021,3,24,24,0,*?*?*?*?*?*?*?*?*?*?*?*?*?*?*?*?*?*?*?*?*?*?,11.1,8.9,86,101202,0,-0,328,0.0,-0.0,0.0,0,0,0,0,300,4.1,10,5,9999,99999,9,999999999,0.0,999,999,99
3021,3,25,1,0,*?*?*?*?*?*?*?*?*?*?*?*?*?*?*?*?*?*?*?*?*?*?,6.3,6.2,100,100820,0,-0,307,0.0,-0.0,0.0,0,0,0,0,128,3.1,10,5,9999,99999,9,999999999,0.0,999,999,99
3021,3,25,2,0,*?*?*?*?*?*?*?*?*?*?*?*?*?*?*?*?*?*?*?*?*?*?,5.5,5.5,100,100820,0,-0,304,0.0,-0.0,0.0,0,0,0,0,127,3.6,10,5,9999,99999,9,999999999,0.0,999,999,99
3021,3,25,3,0,*?*?*?*?*?*?*?*?*?*?*?*?*?*?*?*?*?*?*?*?*?*?,5.6,5.6,100,100820,0,-0,304,0.0,-0.0,0.0,0,0,0,0,125,3.1,10,5,9999,99999,9,999999999,0.0,999,999,99
3021,3,25,4,0,*?*?*?*?*?*?*?*?*?*?*?*?*?*?*?*?*?*?*?*?*?*?,5.1,5.1,100,100820,0,-0,302,0.0,-0.0,0.0,0,0,0,0,123,2.6,10,5,9999,99999,9,999999999,0.0,999,999,99
3021,3,25,5,0,*?*?*?*?*?*?*?*?*?*?*?*?*?*?*?*?*?*?*?*?*?*?,5.4,5.5,100,100820,0,-0,283,0.0,-0.0,0.0,0,0,0,0,122,4.1,5,3,9999,99999,9,999999999,0.0,999,999,99
3021,3,25,6,0,*?*?*?*?*?*?*?*?*?*?*?*?*?*?*?*?*?*?*?*?*?*?,4.5,4.5,100,100820,100,1376,257,19.9,191.6,6.0,2160,11711,1029,205,120,6.2,0,0,9999,99999,9,999999999,0.0,999,999,99
3021,3,25,7,0,*?*?*?*?*?*?*?*?*?*?*?*?*?*?*?*?*?*?*?*?*?*?,3.7,3.8,100,100820,320,1373,253,171.9,516.4,51.6,17838,42099,7795,961,102,7.7,0,0,9999,99999,9,999999999,0.0,999,999,99
3021,3,25,8,0,*?*?*?*?*?*?*?*?*?*?*?*?*?*?*?*?*?*?*?*?*?*?,7.3,7.3,100,100820,522,1376,273,310.6,573.2,93.2,32234,53633,13285,1802,83,9.8,0,0,9999,99999,9,999999999,0.0,999,999,99
3021,3,25,9,0,*?*?*?*?*?*?*?*?*?*?*?*?*?*?*?*?*?*?*?*?*?*?,10.8,10.3,100,100820,690,1376,294,426.5,595.2,127.9,44444,58443,17525,2685,65,12.4,0,0,9999,99999,9,999999999,0.0,999,999,99
3021,3,25,10,0,*?*?*?*?*?*?*?*?*?*?*?*?*?*?*?*?*?*?*?*?*?*?,12.8,10.4,91,100820,813,1375,303,511.7,605.6,153.5,53526,60536,20443,3549,47,11.8,0,0,9999,99999,9,999999999,0.0,999,999,99
3021,3,25,11,0,*?*?*?*?*?*?*?*?*?*?*?*?*?*?*?*?*?*?*?*?*?*?,14.5,9.3,75,100820,884,1375,307,560.4,610.2,168.1,58762,61393,22037,4186,28,13.9,0,0,9999,99999,9,999999999,0.0,999,999,99
3021,3,25,12,0,*?*?*?*?*?*?*?*?*?*?*?*?*?*?*?*?*?*?*?*?*?*?,16.1,8.8,65,100820,897,1375,313,569.3,611.0,170.8,59725,61530,22324,4318,10,15.5,0,0,9999,99999,9,999999999,0.0,999,999,99
3021,3,25,13,0,*?*?*?*?*?*?*?*?*?*?*?*?*?*?*?*?*?*?*?*?*?*?,17.0,7.0,55,100820,851,1375,312,537.8,608.2,161.4,56338,61022,21307,3875,18,16.0,0,0,9999,99999,9,999999999,0.0,999,999,99
3021,3,25,14,0,*?*?*?*?*?*?*?*?*?*?*?*?*?*?*?*?*?*?*?*?*?*?,16.9,7.6,57,100820,750,1375,313,468.2,600.7,140.5,48878,59578,18973,3076,27,17.0,0,0,9999,99999,9,999999999,0.0,999,999,99
3021,3,25,15,0,*?*?*?*?*?*?*?*?*?*?*?*?*?*?*?*?*?*?*?*?*?*?,17.3,6.9,53,100820,601,1376,313,365.1,585.1,109.5,37952,56256,15316,2187,35,16.0,0,0,9999,99999,9,999999999,0.0,999,999,99
3021,3,25,16,0,*?*?*?*?*?*?*?*?*?*?*?*?*?*?*?*?*?*?*?*?*?*?,17.2,6.2,51,100820,413,1376,311,235.5,549.3,70.7,24415,48495,10371,1329,43,16.0,0,0,9999,99999,9,999999999,0.0,999,999,99
3021,3,25,17,0,*?*?*?*?*?*?*?*?*?*?*?*?*?*?*?*?*?*?*?*?*?*?,16.9,5.8,51,100820,199,1373,309,88.4,427.0,26.5,9088,30510,4326,537,52,10.3,0,0,9999,99999,9,999999999,0.0,999,999,99
3021,3,25,18,0,*?*?*?*?*?*?*?*?*?*?*?*?*?*?*?*?*?*?*?*?*?*?,14.8,7.0,63,100820,0,-0,329,0.0,-0.0,0.0,0,0,0,0,60,11.3,6,3,9999,99999,9,999999999,0.0,999,999,99
3021,3,25,19,0,*?*?*?*?*?*?*?*?*?*?*?*?*?*?*?*?*?*?*?*?*?*?,12.2,6.9,74,100820,0,-0,334,0.0,-0.0,0.0,0,0,0,0,110,11.8,10,5,9999,99999,9,999999999,0.0,999,999,99
3021,3,25,20,0,*?*?*?*?*?*?*?*?*?*?*?*?*?*?*?*?*?*?*?*?*?*?,10.2,7.6,89,100820,0,-0,324,0.0,-0.0,0.0,0,0,0,0,160,10.8,10,5,9999,99999,9,999999999,0.0,999,999,99
3021,3,25,21,0,*?*?*?*?*?*?*?*?*?*?*?*?*?*?*?*?*?*?*?*?*?*?,9.2,7.4,94,100820,0,-0,320,0.0,-0.0,0.0,0,0,0,0,210,12.9,10,5,9999,99999,9,999999999,0.0,999,999,99
3021,3,25,22,0,*?*?*?*?*?*?*?*?*?*?*?*?*?*?*?*?*?*?*?*?*?*?,7.9,6.7,98,100820,0,-0,314,0.0,-0.0,0.0,0,0,0,0,260,15.5,10,5,9999,99999,9,999999999,0.0,999,999,99
3021,3,25,23,0,*?*?*?*?*?*?*?*?*?*?*?*?*?*?*?*?*?*?*?*?*?*?,7.1,5.9,98,100820,0,-0,311,0.0,-0.0,0.0,0,0,0,0,310,17.0,10,5,9999,99999,9,999999999,0.0,999,999,99
3021,3,25,24,0,*?*?*?*?*?*?*?*?*?*?*?*?*?*?*?*?*?*?*?*?*?*?,7.3,6.7,100,100820,0,-0,312,0.0,-0.0,0.0,0,0,0,0,130,4.1,10,5,9999,99999,9,999999999,0.0,999,999,99
3021,3,26,1,0,*?*?*?*?*?*?*?*?*?*?*?*?*?*?*?*?*?*?*?*?*?*?,4.7,4.6,100,101808,0,-0,301,0.0,-0.0,0.0,0,0,0,0,358,3.1,10,5,9999,99999,9,999999999,0.0,999,999,99
3021,3,26,2,0,*?*?*?*?*?*?*?*?*?*?*?*?*?*?*?*?*?*?*?*?*?*?,3.5,3.4,100,101808,0,-0,296,0.0,-0.0,0.0,0,0,0,0,357,3.6,10,5,9999,99999,9,999999999,0.0,999,999,99
3021,3,26,3,0,*?*?*?*?*?*?*?*?*?*?*?*?*?*?*?*?*?*?*?*?*?*?,2.9,2.9,100,101808,0,-0,293,0.0,-0.0,0.0,0,0,0,0,355,3.1,10,5,9999,99999,9,999999999,0.0,999,999,99
3021,3,26,4,0,*?*?*?*?*?*?*?*?*?*?*?*?*?*?*?*?*?*?*?*?*?*?,2.1,2.1,100,101808,0,-0,290,0.0,-0.0,0.0,0,0,0,0,353,2.6,10,5,9999,99999,9,999999999,0.0,999,999,99
3021,3,26,5,0,*?*?*?*?*?*?*?*?*?*?*?*?*?*?*?*?*?*?*?*?*?*?,1.2,1.3,100,101808,0,-0,286,0.0,-0.0,0.0,0,0,0,0,352,4.1,10,5,9999,99999,9,999999999,0.0,999,999,99
3021,3,26,6,0,*?*?*?*?*?*?*?*?*?*?*?*?*?*?*?*?*?*?*?*?*?*?,2.0,2.1,100,101808,108,1370,253,25.6,218.6,8.4,2762,13633,1430,265,350,6.2,2,1,9999,99999,9,999999999,0.0,999,999,99
3021,3,26,7,0,*?*?*?*?*?*?*?*?*?*?*?*?*?*?*?*?*?*?*?*?*?*?,2.8,2.9,100,101808,329,1376,248,177.7,520.1,53.3,18433,42781,8034,993,347,7.7,0,0,9999,99999,9,999999999,0.0,999,999,99
3021,3,26,8,0,*?*?*?*?*?*?*?*?*?*?*?*?*?*?*?*?*?*?*?*?*?*?,5.4,5.5,100,101808,529,1373,262,316.2,574.6,94.9,32817,53934,13491,1839,343,9.8,0,0,9999,99999,9,999999999,0.0,999,999,99
3021,3,26,9,0,*?*?*?*?*?*?*?*?*?*?*?*?*?*?*?*?*?*?*?*?*?*?,9.6,8.7,100,101808,697,1374,285,431.9,596.0,129.6,45018,58601,17712,2732,340,12.4,0,0,9999,99999,9,999999999,0.0,999,999,99
3021,3,26,10,0,*?*?*?*?*?*?*?*?*?*?*?*?*?*?*?*?*?*?*?*?*?*?,12.8,9.1,98,101808,820,1374,299,516.9,606.1,155.1,54087,60637,20614,3611,337,11.8,0,0,9999,99999,9,999999999,0.0,999,999,99
3021,3,26,11,0,*?*?*?*?*?*?*?*?*?*?*?*?*?*?*?*?*?*?*?*?*?*?,15.0,9.8,89,101808,891,1375,311,565.4,610.7,169.6,59306,61471,22200,4260,333,13.9,0,0,9999,99999,9,999999999,0.0,999,999,99
3021,3,26,12,0,*?*?*?*?*?*?*?*?*?*?*?*?*?*?*?*?*?*?*?*?*?*?,17.4,10.3,79,101808,903,1374,322,574.1,611.4,172.2,60244,61599,22475,4392,330,15.5,0,0,9999,99999,9,999999999,0.0,999,999,99
3021,3,26,13,0,*?*?*?*?*?*?*?*?*?*?*?*?*?*?*?*?*?*?*?*?*?*?,17.3,11.6,87,101808,857,1374,325,542.5,608.6,162.7,56834,61100,21455,3936,332,16.0,0,0,9999,99999,9,999999999,0.0,999,999,99
3021,3,26,14,0,*?*?*?*?*?*?*?*?*?*?*?*?*?*?*?*?*?*?*?*?*?*?,17.5,10.5,80,101808,756,1374,324,472.7,601.3,141.8,49354,59685,19124,3121,333,17.0,0,0,9999,99999,9,999999999,0.0,999,999,99
3021,3,26,15,0,*?*?*?*?*?*?*?*?*?*?*?*?*?*?*?*?*?*?*?*?*?*?,17.2,10.3,80,101808,607,1375,322,369.4,585.9,110.8,38409,56433,15474,2220,335,16.0,0,0,9999,99999,9,999999999,0.0,999,999,99
3021,3,26,16,0,*?*?*?*?*?*?*?*?*?*?*?*?*?*?*?*?*?*?*?*?*?*?,17.4,10.3,79,101808,419,1375,322,239.8,551.0,71.9,24857,48846,10539,1355,337,16.0,0,0,9999,99999,9,999999999,0.0,999,999,99
3021,3,26,17,0,*?*?*?*?*?*?*?*?*?*?*?*?*?*?*?*?*?*?*?*?*?*?,16.4,10.3,84,101808,205,1372,322,92.7,429.7,28.4,9480,30946,4615,565,338,10.3,1,0,9999,99999,9,999999999,0.0,999,999,99
3021,3,26,18,0,*?*?*?*?*?*?*?*?*?*?*?*?*?*?*?*?*?*?*?*?*?*?,13.6,10.8,100,101808,0,-0,340,0.0,-0.0,0.0,0,0,0,0,340,11.3,10,5,9999,99999,9,999999999,0.0,999,999,99
3021,3,26,19,0,*?*?*?*?*?*?*?*?*?*?*?*?*?*?*?*?*?*?*?*?*?*?,11.8,11.8,100,101808,0,-0,331,0.0,-0.0,0.0,0,0,0,0,340,11.8,10,5,9999,99999,9,999999999,0.0,999,999,99
3021,3,26,20,0,*?*?*?*?*?*?*?*?*?*?*?*?*?*?*?*?*?*?*?*?*?*?,8.6,8.5,100,101808,0,-0,317,0.0,-0.0,0.0,0,0,0,0,340,10.8,10,5,9999,99999,9,999999999,0.0,999,999,99
3021,3,26,21,0,*?*?*?*?*?*?*?*?*?*?*?*?*?*?*?*?*?*?*?*?*?*?,7.4,7.4,100,101808,0,-0,312,0.0,-0.0,0.0,0,0,0,0,340,12.9,10,5,9999,99999,9,999999999,0.0,999,999,99
3021,3,26,22,0,*?*?*?*?*?*?*?*?*?*?*?*?*?*?*?*?*?*?*?*?*?*?,7.1,7.1,100,101808,0,-0,311,0.0,-0.0,0.0,0,0,0,0,340,15.5,10,5,9999,99999,9,999999999,0.0,999,999,99
3021,3,26,23,0,*?*?*?*?*?*?*?*?*?*?*?*?*?*?*?*?*?*?*?*?*?*?,6.7,6.7,100,101808,0,-0,309,0.0,-0.0,0.0,0,0,0,0,340,17.0,10,5,9999,99999,9,999999999,0.0,999,999,99
3021,3,26,24,0,*?*?*?*?*?*?*?*?*?*?*?*?*?*?*?*?*?*?*?*?*?*?,6.2,5.3,100,101808,0,-0,307,0.0,-0.0,0.0,0,0,0,0,360,4.1,10,5,9999,99999,9,999999999,0.0,999,999,99
3021,3,27,1,0,*?*?*?*?*?*?*?*?*?*?*?*?*?*?*?*?*?*?*?*?*?*?,6.7,6.7,100,101238,0,-0,309,0.0,-0.0,0.0,0,0,0,0,295,9.8,10,5,9999,99999,9,999999999,0.0,999,999,99
3021,3,27,2,0,*?*?*?*?*?*?*?*?*?*?*?*?*?*?*?*?*?*?*?*?*?*?,6.9,7.0,100,101238,0,-0,310,0.0,-0.0,0.0,0,0,0,0,250,9.3,10,5,9999,99999,9,999999999,0.0,999,999,99
3021,3,27,3,0,*?*?*?*?*?*?*?*?*?*?*?*?*?*?*?*?*?*?*?*?*?*?,7.0,7.0,100,101238,0,-0,310,0.0,-0.0,0.0,0,0,0,0,205,9.3,10,5,9999,99999,9,999999999,0.0,999,999,99
3021,3,27,4,0,*?*?*?*?*?*?*?*?*?*?*?*?*?*?*?*?*?*?*?*?*?*?,6.7,6.7,100,101238,0,-0,309,0.0,-0.0,0.0,0,0,0,0,160,8.8,10,5,9999,99999,9,999999999,0.0,999,999,99
3021,3,27,5,0,*?*?*?*?*?*?*?*?*?*?*?*?*?*?*?*?*?*?*?*?*?*?,6.5,6.4,100,101238,0,-0,308,0.0,-0.0,0.0,0,0,0,0,115,6.2,10,5,9999,99999,9,999999999,0.0,999,999,99
3021,3,27,6,0,*?*?*?*?*?*?*?*?*?*?*?*?*?*?*?*?*?*?*?*?*?*?,6.1,6.1,100,101238,117,1377,298,21.0,62.4,15.7,2336,2685,2056,259,70,6.2,8,4,9999,99999,9,999999999,0.0,999,999,99
3021,3,27,7,0,*?*?*?*?*?*?*?*?*?*?*?*?*?*?*?*?*?*?*?*?*?*?,7.0,7.0,100,101238,337,1375,302,122.4,125.8,91.6,13341,10681,10547,2001,75,6.2,8,4,9999,99999,9,999999999,0.0,999,999,99
3021,3,27,8,0,*?*?*?*?*?*?*?*?*?*?*?*?*?*?*?*?*?*?*?*?*?*?,7.9,7.9,99,101238,537,1373,295,300.2,402.9,142.6,31241,38344,17600,2807,80,6.2,5,3,9999,99999,9,999999999,0.0,999,999,99
3021,3,27,9,0,*?*?*?*?*?*?*?*?*?*?*?*?*?*?*?*?*?*?*?*?*?*?,9.2,8.5,95,101238,705,1374,302,407.9,417.5,193.8,42643,41874,23208,4185,85,3.1,5,3,9999,99999,9,999999999,0.0,999,999,99
3021,3,27,10,0,*?*?*?*?*?*?*?*?*?*?*?*?*?*?*?*?*?*?*?*?*?*?,10.8,9.3,90,101238,827,1373,309,487.0,424.4,231.3,51123,43411,27137,5542,90,6.2,5,3,9999,99999,9,999999999,0.0,999,999,99
3021,3,27,11,0,*?*?*?*?*?*?*?*?*?*?*?*?*?*?*?*?*?*?*?*?*?*?,11.5,8.8,83,101238,897,1373,319,450.0,245.9,289.3,48418,26315,31547,7776,95,6.2,7,4,9999,99999,9,999999999,0.0,999,999,99
3021,3,27,12,0,*?*?*?*?*?*?*?*?*?*?*?*?*?*?*?*?*?*?*?*?*?*?,12.5,8.7,77,101238,910,1374,327,386.4,147.0,289.1,42366,15520,32196,8329,100,7.2,8,4,9999,99999,9,999999999,0.0,999,999,99
3021,3,27,13,0,*?*?*?*?*?*?*?*?*?*?*?*?*?*?*?*?*?*?*?*?*?*?,12.5,8.3,75,101238,864,1374,316,510.3,426.1,242.4,53644,43754,28270,6032,93,4.6,5,3,9999,99999,9,999999999,0.0,999,999,99
3021,3,27,14,0,*?*?*?*?*?*?*?*?*?*?*?*?*?*?*?*?*?*?*?*?*?*?,12.5,8.1,75,101238,762,1373,316,445.0,421.0,211.4,46606,42676,25068,4771,87,4.1,5,3,9999,99999,9,999999999,0.0,999,999,99
3021,3,27,15,0,*?*?*?*?*?*?*?*?*?*?*?*?*?*?*?*?*?*?*?*?*?*?,12.6,8.3,75,101238,612,1372,312,362.0,477.3,149.1,38183,46633,18609,3008,80,5.2,4,2,9999,99999,9,999999999,1.0,999,999,99
3021,3,27,16,0,*?*?*?*?*?*?*?*?*?*?*?*?*?*?*?*?*?*?*?*?*?*?,12.6,7.7,72,101238,425,1375,320,213.5,309.5,117.9,22660,27986,13758,2357,73,6.7,6,3,9999,99999,9,999999999,1.2,999,999,99
3021,3,27,17,0,*?*?*?*?*?*?*?*?*?*?*?*?*?*?*?*?*?*?*?*?*?*?,12.0,7.6,74,101238,211,1371,325,64.7,105.9,48.4,6898,6794,5885,884,67,6.7,8,4,9999,99999,9,999999999,0.6,999,999,99
3021,3,27,18,0,*?*?*?*?*?*?*?*?*?*?*?*?*?*?*?*?*?*?*?*?*?*?,11.4,6.4,71,101238,0,-0,330,0.0,-0.0,0.0,0,0,0,0,60,7.2,10,5,9999,99999,9,999999999,0.0,999,999,99
3021,3,27,19,0,*?*?*?*?*?*?*?*?*?*?*?*?*?*?*?*?*?*?*?*?*?*?,10.1,5.6,74,101238,0,-0,324,0.0,-0.0,0.0,0,0,0,0,62,5.2,10,5,9999,99999,9,999999999,0.0,999,999,99
3021,3,27,20,0,*?*?*?*?*?*?*?*?*?*?*?*?*?*?*?*?*?*?*?*?*?*?,8.7,5.5,80,101238,0,-0,318,0.0,-0.0,0.0,0,0,0,0,63,2.6,10,5,9999,99999,9,999999999,0.0,999,999,99
3021,3,27,21,0,*?*?*?*?*?*?*?*?*?*?*?*?*?*?*?*?*?*?*?*?*?*?,8.6,3.9,73,101238,0,-0,318,0.0,-0.0,0.0,0,0,0,0,65,3.1,10,5,9999,99999,9,999999999,0.0,999,999,99
3021,3,27,22,0,*?*?*?*?*?*?*?*?*?*?*?*?*?*?*?*?*?*?*?*?*?*?,8.4,4.6,77,101238,0,-0,317,0.0,-0.0,0.0,0,0,0,0,67,2.1,10,5,9999,99999,9,999999999,0.0,999,999,99
3021,3,27,23,0,*?*?*?*?*?*?*?*?*?*?*?*?*?*?*?*?*?*?*?*?*?*?,8.4,4.6,77,101238,0,-0,317,0.0,-0.0,0.0,0,0,0,0,68,2.6,10,5,9999,99999,9,999999999,0.0,999,999,99
3021,3,27,24,0,*?*?*?*?*?*?*?*?*?*?*?*?*?*?*?*?*?*?*?*?*?*?,6.2,6.2,100,101238,0,-0,307,0.0,-0.0,0.0,0,0,0,0,340,9.3,10,5,9999,99999,9,999999999,0.0,999,999,99
3021,3,28,1,0,*?*?*?*?*?*?*?*?*?*?*?*?*?*?*?*?*?*?*?*?*?*?,7.9,7.9,100,101374,0,-0,314,0.0,-0.0,0.0,0,0,0,0,70,0.5,10,5,9999,99999,9,999999999,0.0,999,999,99
3021,3,28,2,0,*?*?*?*?*?*?*?*?*?*?*?*?*?*?*?*?*?*?*?*?*?*?,7.6,7.6,100,101374,0,-0,313,0.0,-0.0,0.0,0,0,0,0,70,2.1,10,5,9999,99999,9,999999999,0.0,999,999,99
3021,3,28,3,0,*?*?*?*?*?*?*?*?*?*?*?*?*?*?*?*?*?*?*?*?*?*?,7.3,7.3,100,101374,0,-0,311,0.0,-0.0,0.0,0,0,0,0,70,1.5,10,5,9999,99999,9,999999999,0.0,999,999,99
3021,3,28,4,0,*?*?*?*?*?*?*?*?*?*?*?*?*?*?*?*?*?*?*?*?*?*?,7.2,7.3,100,101374,0,-0,311,0.0,-0.0,0.0,0,0,0,0,70,1.0,10,5,9999,99999,9,999999999,0.0,999,999,99
3021,3,28,5,0,*?*?*?*?*?*?*?*?*?*?*?*?*?*?*?*?*?*?*?*?*?*?,7.2,7.1,100,101374,0,-0,311,0.0,-0.0,0.0,0,0,0,0,70,1.5,10,5,9999,99999,9,999999999,0.0,999,999,99
3021,3,28,6,0,*?*?*?*?*?*?*?*?*?*?*?*?*?*?*?*?*?*?*?*?*?*?,7.6,7.6,100,101374,125,1373,313,10.8,0.0,10.8,1309,-0,1310,426,70,0.5,10,5,9999,99999,9,999999999,0.0,999,999,99
3021,3,28,7,0,*?*?*?*?*?*?*?*?*?*?*?*?*?*?*?*?*?*?*?*?*?*?,8.0,8.0,100,101374,345,1374,296,176.4,368.7,83.8,18377,30396,10819,1546,80,2.6,5,3,9999,99999,9,999999999,0.3,999,999,99
3021,3,28,8,0,*?*?*?*?*?*?*?*?*?*?*?*?*?*?*?*?*?*?*?*?*?*?,8.3,8.3,100,101374,545,1373,287,326.4,552.5,107.1,33738,51838,14959,2055,90,0.5,2,1,9999,99999,9,999999999,1.5,999,999,99
3021,3,28,9,0,*?*?*?*?*?*?*?*?*?*?*?*?*?*?*?*?*?*?*?*?*?*?,9.8,9.8,100,101374,712,1373,296,441.4,571.9,144.8,45827,56020,19439,3038,100,1.0,2,1,9999,99999,9,999999999,1.5,999,999,99
3021,3,28,10,0,*?*?*?*?*?*?*?*?*?*?*?*?*?*?*?*?*?*?*?*?*?*?,10.8,9.7,98,101374,834,1372,306,510.7,494.0,210.4,54275,50381,25346,5026,110,1.0,4,2,9999,99999,9,999999999,1.4,999,999,99
3021,3,28,11,0,*?*?*?*?*?*?*?*?*?*?*?*?*?*?*?*?*?*?*?*?*?*?,11.4,7.7,83,101374,904,1373,302,568.6,549.9,206.4,61172,56861,24941,5290,120,1.0,3,2,9999,99999,9,999999999,0.0,999,999,99
3021,3,28,12,0,*?*?*?*?*?*?*?*?*?*?*?*?*?*?*?*?*?*?*?*?*?*?,11.8,8.1,83,101374,916,1373,320,460.4,246.3,296.1,49591,26408,32215,8115,130,1.0,7,4,9999,99999,9,999999999,0.0,999,999,99
3021,3,28,13,0,*?*?*?*?*?*?*?*?*?*?*?*?*?*?*?*?*?*?*?*?*?*?,11.8,5.6,70,101374,870,1373,310,514.6,426.4,244.4,54101,43812,28471,6128,122,1.5,5,3,9999,99999,9,999999999,0.0,999,999,99
3021,3,28,14,0,*?*?*?*?*?*?*?*?*?*?*?*?*?*?*?*?*?*?*?*?*?*?,11.9,6.2,72,101374,768,1372,307,466.3,490.0,192.1,49381,49805,23235,4312,113,2.6,4,2,9999,99999,9,999999999,0.0,999,999,99
3021,3,28,15,0,*?*?*?*?*?*?*?*?*?*?*?*?*?*?*?*?*?*?*?*?*?*?,11.4,6.4,75,101374,618,1372,313,330.8,329.0,182.6,35279,33399,20654,3977,105,1.5,6,3,9999,99999,9,999999999,0.0,999,999,99
3021,3,28,16,0,*?*?*?*?*?*?*?*?*?*?*?*?*?*?*?*?*?*?*?*?*?*?,11.7,6.7,76,101374,430,1371,306,240.5,450.9,99.1,25288,40320,12770,1853,97,3.1,4,2,9999,99999,9,999999999,0.4,999,999,99
3021,3,28,17,0,*?*?*?*?*?*?*?*?*?*?*?*?*?*?*?*?*?*?*?*?*?*?,11.6,7.9,82,101374,217,1370,319,79.8,179.8,51.3,8485,11787,6198,944,88,3.1,7,4,9999,99999,9,999999999,0.1,999,999,99
3021,3,28,18,0,*?*?*?*?*?*?*?*?*?*?*?*?*?*?*?*?*?*?*?*?*?*?,10.9,8.7,91,101374,0,-0,324,0.0,-0.0,0.0,0,0,0,0,80,2.1,9,5,9999,99999,9,999999999,0.1,999,999,99
3021,3,28,19,0,*?*?*?*?*?*?*?*?*?*?*?*?*?*?*?*?*?*?*?*?*?*?,9.8,7.3,89,101374,0,-0,323,0.0,-0.0,0.0,0,0,0,0,68,2.1,10,5,9999,99999,9,999999999,0.0,999,999,99
3021,3,28,20,0,*?*?*?*?*?*?*?*?*?*?*?*?*?*?*?*?*?*?*?*?*?*?,9.8,8.1,94,101374,0,-0,323,0.0,-0.0,0.0,0,0,0,0,57,1.0,10,5,9999,99999,9,999999999,0.0,999,999,99
3021,3,28,21,0,*?*?*?*?*?*?*?*?*?*?*?*?*?*?*?*?*?*?*?*?*?*?,8.9,8.1,100,101374,0,-0,318,0.0,-0.0,0.0,0,0,0,0,45,1.0,10,5,9999,99999,9,999999999,0.0,999,999,99
3021,3,28,22,0,*?*?*?*?*?*?*?*?*?*?*?*?*?*?*?*?*?*?*?*?*?*?,8.6,8.5,100,101374,0,-0,317,0.0,-0.0,0.0,0,0,0,0,33,0.5,10,5,9999,99999,9,999999999,0.0,999,999,99
3021,3,28,23,0,*?*?*?*?*?*?*?*?*?*?*?*?*?*?*?*?*?*?*?*?*?*?,8.5,8.4,100,101374,0,-0,317,0.0,-0.0,0.0,0,0,0,0,22,2.6,10,5,9999,99999,9,999999999,0.0,999,999,99
3021,3,28,24,0,*?*?*?*?*?*?*?*?*?*?*?*?*?*?*?*?*?*?*?*?*?*?,8.4,6.4,92,101374,0,-0,317,0.0,-0.0,0.0,0,0,0,0,70,1.0,10,5,9999,99999,9,999999999,0.0,999,999,99
3021,3,29,1,0,*?*?*?*?*?*?*?*?*?*?*?*?*?*?*?*?*?*?*?*?*?*?,7.8,7.9,100,101277,0,-0,314,0.0,-0.0,0.0,0,0,0,0,22,0.5,10,5,9999,99999,9,999999999,4.3,999,999,99
3021,3,29,2,0,*?*?*?*?*?*?*?*?*?*?*?*?*?*?*?*?*?*?*?*?*?*?,7.6,7.6,100,101277,0,-0,313,0.0,-0.0,0.0,0,0,0,0,33,2.1,10,5,9999,99999,9,999999999,2.7,999,999,99
3021,3,29,3,0,*?*?*?*?*?*?*?*?*?*?*?*?*?*?*?*?*?*?*?*?*?*?,7.3,7.3,100,101277,0,-0,311,0.0,-0.0,0.0,0,0,0,0,45,1.5,10,5,9999,99999,9,999999999,0.0,999,999,99
3021,3,29,4,0,*?*?*?*?*?*?*?*?*?*?*?*?*?*?*?*?*?*?*?*?*?*?,7.0,7.0,100,101277,0,-0,310,0.0,-0.0,0.0,0,0,0,0,57,1.0,10,5,9999,99999,9,999999999,0.0,999,999,99
3021,3,29,5,0,*?*?*?*?*?*?*?*?*?*?*?*?*?*?*?*?*?*?*?*?*?*?,6.7,6.7,100,101277,0,-0,309,0.0,-0.0,0.0,0,0,0,0,68,1.5,10,5,9999,99999,9,999999999,0.0,999,999,99
3021,3,29,6,0,*?*?*?*?*?*?*?*?*?*?*?*?*?*?*?*?*?*?*?*?*?*?,7.2,7.1,100,101277,133,1369,307,21.7,29.7,18.8,2461,1641,2303,391,80,0.5,9,5,9999,99999,9,999999999,0.0,999,999,99
3021,3,29,7,0,*?*?*?*?*?*?*?*?*?*?*?*?*?*?*?*?*?*?*?*?*?*?,7.6,7.6,100,101277,353,1373,305,130.0,127.4,97.2,14161,11007,11182,2135,87,2.6,8,4,9999,99999,9,999999999,0.0,999,999,99
3021,3,29,8,0,*?*?*?*?*?*?*?*?*?*?*?*?*?*?*?*?*?*?*?*?*?*?,7.3,7.3,100,101277,553,1373,304,222.2,139.0,166.2,24198,13694,18838,3898,93,0.5,8,4,9999,99999,9,999999999,0.0,999,999,99
3021,3,29,9,0,*?*?*?*?*?*?*?*?*?*?*?*?*?*?*?*?*?*?*?*?*?*?,9.3,9.3,100,101277,719,1371,313,299.1,143.7,223.7,32652,14827,25131,5664,100,1.0,8,4,9999,99999,9,999999999,0.0,999,999,99
3021,3,29,10,0,*?*?*?*?*?*?*?*?*?*?*?*?*?*?*?*?*?*?*?*?*?*?,10.3,10.3,100,101277,841,1371,321,268.2,58.2,232.6,29551,5869,26201,7804,107,1.0,9,5,9999,99999,9,999999999,0.0,999,999,99
3021,3,29,11,0,*?*?*?*?*?*?*?*?*?*?*?*?*?*?*?*?*?*?*?*?*?*?,10.9,9.8,100,101277,911,1372,320,387.4,147.1,289.8,42465,15525,32267,8363,113,1.0,8,4,9999,99999,9,999999999,0.0,999,999,99
3021,3,29,12,0,*?*?*?*?*?*?*?*?*?*?*?*?*?*?*?*?*?*?*?*?*?*?,11.3,10.1,100,101277,922,1371,326,296.4,58.6,257.0,32685,5950,28955,9089,120,1.0,9,5,9999,99999,9,999999999,0.0,999,999,99
3021,3,29,13,0,*?*?*?*?*?*?*?*?*?*?*?*?*?*?*?*?*?*?*?*?*?*?,11.1,8.7,100,101277,876,1372,325,280.2,58.4,242.9,30880,5906,27371,8331,120,1.5,9,5,9999,99999,9,999999999,0.0,999,999,99
3021,3,29,14,0,*?*?*?*?*?*?*?*?*?*?*?*?*?*?*?*?*?*?*?*?*?*?,11.6,8.7,98,101277,774,1372,327,244.8,57.7,212.2,26948,5784,23912,6845,120,2.6,9,5,9999,99999,9,999999999,0.0,999,999,99
3021,3,29,15,0,*?*?*?*?*?*?*?*?*?*?*?*?*?*?*?*?*?*?*?*?*?*?,11.5,8.8,100,101277,624,1372,327,192.6,56.3,167.0,21179,5501,18830,4974,120,1.5,9,5,9999,99999,9,999999999,0.5,999,999,99
3021,3,29,16,0,*?*?*?*?*?*?*?*?*?*?*?*?*?*?*?*?*?*?*?*?*?*?,11.4,9.6,100,101277,436,1371,330,73.2,0.0,73.2,8545,0,8569,3007,120,3.1,10,5,9999,99999,9,999999999,0.4,999,999,99
3021,3,29,17,0,*?*?*?*?*?*?*?*?*?*?*?*?*?*?*?*?*?*?*?*?*?*?,11.1,9.1,100,101277,223,1370,325,53.1,43.4,46.0,5874,3097,5441,977,120,3.1,9,5,9999,99999,9,999999999,0.1,999,999,99
3021,3,29,18,0,*?*?*?*?*?*?*?*?*?*?*?*?*?*?*?*?*?*?*?*?*?*?,10.7,9.6,100,101277,-0,0,326,0.0,-0.0,0.0,0,0,0,0,120,2.1,10,5,9999,99999,9,999999999,0.0,999,999,99
3021,3,29,19,0,*?*?*?*?*?*?*?*?*?*?*?*?*?*?*?*?*?*?*?*?*?*?,9.4,7.7,100,101277,0,-0,321,0.0,-0.0,0.0,0,0,0,0,115,2.1,10,5,9999,99999,9,999999999,0.0,999,999,99
3021,3,29,20,0,*?*?*?*?*?*?*?*?*?*?*?*?*?*?*?*?*?*?*?*?*?*?,9.0,8.5,100,101277,0,-0,319,0.0,-0.0,0.0,0,0,0,0,110,1.0,10,5,9999,99999,9,999999999,0.0,999,999,99
3021,3,29,21,0,*?*?*?*?*?*?*?*?*?*?*?*?*?*?*?*?*?*?*?*?*?*?,9.1,9.2,100,101277,0,-0,319,0.0,-0.0,0.0,0,0,0,0,105,1.0,10,5,9999,99999,9,999999999,0.0,999,999,99
3021,3,29,22,0,*?*?*?*?*?*?*?*?*?*?*?*?*?*?*?*?*?*?*?*?*?*?,8.3,8.4,100,101277,0,-0,316,0.0,-0.0,0.0,0,0,0,0,100,0.5,10,5,9999,99999,9,999999999,0.0,999,999,99
3021,3,29,23,0,*?*?*?*?*?*?*?*?*?*?*?*?*?*?*?*?*?*?*?*?*?*?,7.9,7.9,100,101277,0,-0,314,0.0,-0.0,0.0,0,0,0,0,95,2.6,10,5,9999,99999,9,999999999,0.0,999,999,99
3021,3,29,24,0,*?*?*?*?*?*?*?*?*?*?*?*?*?*?*?*?*?*?*?*?*?*?,8.4,8.4,100,101277,0,-0,316,0.0,-0.0,0.0,0,0,0,0,10,1.0,10,5,9999,99999,9,999999999,0.2,999,999,99
3021,3,30,1,0,*?*?*?*?*?*?*?*?*?*?*?*?*?*?*?*?*?*?*?*?*?*?,6.5,2.7,76,101212,0,-0,309,0.0,-0.0,0.0,0,0,0,0,88,5.7,10,5,9999,99999,9,999999999,0.0,999,999,99
3021,3,30,2,0,*?*?*?*?*?*?*?*?*?*?*?*?*?*?*?*?*?*?*?*?*?*?,6.1,-0.4,63,101212,0,-0,307,0.0,-0.0,0.0,0,0,0,0,87,4.1,10,5,9999,99999,9,999999999,0.0,999,999,99
3021,3,30,3,0,*?*?*?*?*?*?*?*?*?*?*?*?*?*?*?*?*?*?*?*?*?*?,5.5,-0.2,66,101212,0,-0,305,0.0,-0.0,0.0,0,0,0,0,85,4.6,10,5,9999,99999,9,999999999,0.0,999,999,99
3021,3,30,4,0,*?*?*?*?*?*?*?*?*?*?*?*?*?*?*?*?*?*?*?*?*?*?,5.1,-0.4,66,101212,0,-0,303,0.0,-0.0,0.0,0,0,0,0,83,4.1,10,5,9999,99999,9,999999999,0.0,999,999,99
3021,3,30,5,0,*?*?*?*?*?*?*?*?*?*?*?*?*?*?*?*?*?*?*?*?*?*?,4.9,-0.4,68,101212,0,-0,302,0.0,-0.0,0.0,0,0,0,0,82,4.6,10,5,9999,99999,9,999999999,0.0,999,999,99
3021,3,30,6,0,*?*?*?*?*?*?*?*?*?*?*?*?*?*?*?*?*?*?*?*?*?*?,4.7,-0.8,66,101212,142,1376,296,24.6,31.7,21.3,2779,1806,2597,445,80,4.6,9,5,9999,99999,9,999999999,0.0,999,999,99
3021,3,30,7,0,*?*?*?*?*?*?*?*?*?*?*?*?*?*?*?*?*?*?*?*?*?*?,5.7,-0.4,64,101212,361,1372,300,101.0,51.0,87.5,11077,4469,9893,2323,90,4.1,9,5,9999,99999,9,999999999,0.0,999,999,99
3021,3,30,8,0,*?*?*?*?*?*?*?*?*?*?*?*?*?*?*?*?*?*?*?*?*?*?,6.7,-0.4,60,101212,560,1370,283,315.6,405.5,149.9,32861,38973,18423,2984,100,4.6,5,3,9999,99999,9,999999999,0.1,999,999,99
3021,3,30,9,0,*?*?*?*?*?*?*?*?*?*?*?*?*?*?*?*?*?*?*?*?*?*?,9.0,1.0,58,101212,727,1372,288,439.1,487.2,180.9,46435,49157,22036,3929,110,4.6,4,2,9999,99999,9,999999999,0.1,999,999,99
3021,3,30,10,0,*?*?*?*?*?*?*?*?*?*?*?*?*?*?*?*?*?*?*?*?*?*?,10.7,1.7,53,101212,848,1371,307,470.3,340.6,259.6,50681,36274,28637,6612,120,6.2,6,3,9999,99999,9,999999999,0.1,999,999,99
3021,3,30,11,0,*?*?*?*?*?*?*?*?*?*?*?*?*?*?*?*?*?*?*?*?*?*?,11.7,3.0,55,101212,917,1371,307,545.8,428.4,259.3,57487,44201,29953,6897,130,6.2,5,3,9999,99999,9,999999999,0.0,999,999,99
3021,3,30,12,0,*?*?*?*?*?*?*?*?*?*?*?*?*?*?*?*?*?*?*?*?*?*?,12.1,2.7,52,101212,929,1372,314,518.9,343.2,286.4,56136,36867,31316,7899,140,6.2,6,3,9999,99999,9,999999999,0.0,999,999,99
3021,3,30,13,0,*?*?*?*?*?*?*?*?*?*?*?*?*?*?*?*?*?*?*?*?*?*?,12.5,3.0,52,101212,882,1371,310,523.0,426.9,248.4,55004,43922,28865,6324,142,4.6,5,3,9999,99999,9,999999999,0.0,999,999,99
3021,3,30,14,0,*?*?*?*?*?*?*?*?*?*?*?*?*?*?*?*?*?*?*?*?*?*?,12.2,3.0,53,101212,780,1371,299,484.4,542.5,175.8,51877,55330,21663,3950,143,5.7,3,2,9999,99999,9,999999999,0.0,999,999,99
3021,3,30,15,0,*?*?*?*?*?*?*?*?*?*?*?*?*?*?*?*?*?*?*?*?*?*?,12.2,2.9,52,101212,630,1371,309,360.5,412.0,171.2,37598,40577,20769,3532,145,5.7,5,3,9999,99999,9,999999999,0.0,999,999,99
3021,3,30,16,0,*?*?*?*?*?*?*?*?*?*?*?*?*?*?*?*?*?*?*?*?*?*?,12.6,3.2,52,101212,442,1371,311,239.4,389.8,113.7,24892,35168,14309,2161,147,4.6,5,3,9999,99999,9,999999999,0.0,999,999,99
3021,3,30,17,0,*?*?*?*?*?*?*?*?*?*?*?*?*?*?*?*?*?*?*?*?*?*?,12.2,3.0,53,101212,229,1369,314,95.8,256.7,52.9,9997,17581,7009,954,148,3.1,6,3,9999,99999,9,999999999,0.0,999,999,99
3021,3,30,18,0,*?*?*?*?*?*?*?*?*?*?*?*?*?*?*?*?*?*?*?*?*?*?,10.7,2.3,56,101212,6,1370,328,0.0,0.0,0.0,0,0,0,0,150,3.6,10,5,9999,99999,9,999999999,0.0,999,999,99
3021,3,30,19,0,*?*?*?*?*?*?*?*?*?*?*?*?*?*?*?*?*?*?*?*?*?*?,10.0,1.0,54,101212,0,-0,325,0.0,-0.0,0.0,0,0,0,0,142,3.6,10,5,9999,99999,9,999999999,0.0,999,999,99
3021,3,30,20,0,*?*?*?*?*?*?*?*?*?*?*?*?*?*?*?*?*?*?*?*?*?*?,7.3,1.0,64,101212,0,-0,313,0.0,-0.0,0.0,0,0,0,0,133,3.1,10,5,9999,99999,9,999999999,0.0,999,999,99
3021,3,30,21,0,*?*?*?*?*?*?*?*?*?*?*?*?*?*?*?*?*?*?*?*?*?*?,7.6,1.3,64,101212,0,-0,314,0.0,-0.0,0.0,0,0,0,0,125,3.1,10,5,9999,99999,9,999999999,0.0,999,999,99
3021,3,30,22,0,*?*?*?*?*?*?*?*?*?*?*?*?*?*?*?*?*?*?*?*?*?*?,7.0,1.0,65,101212,0,-0,311,0.0,-0.0,0.0,0,0,0,0,117,3.1,10,5,9999,99999,9,999999999,0.0,999,999,99
3021,3,30,23,0,*?*?*?*?*?*?*?*?*?*?*?*?*?*?*?*?*?*?*?*?*?*?,6.9,1.3,67,101212,0,-0,311,0.0,-0.0,0.0,0,0,0,0,108,2.1,10,5,9999,99999,9,999999999,0.0,999,999,99
3021,3,30,24,0,*?*?*?*?*?*?*?*?*?*?*?*?*?*?*?*?*?*?*?*?*?*?,7.4,5.5,87,101212,0,-0,312,0.0,-0.0,0.0,0,0,0,0,90,6.7,10,5,9999,99999,9,999999999,0.0,999,999,99
3021,3,31,1,0,*?*?*?*?*?*?*?*?*?*?*?*?*?*?*?*?*?*?*?*?*?*?,6.3,5.3,90,101207,0,-0,307,0.0,-0.0,0.0,0,0,0,0,100,6.7,10,5,9999,99999,9,999999999,0.0,999,999,99
3021,3,31,2,0,*?*?*?*?*?*?*?*?*?*?*?*?*?*?*?*?*?*?*?*?*?*?,5.9,5.9,96,101207,0,-0,306,0.0,-0.0,0.0,0,0,0,0,100,6.7,10,5,9999,99999,9,999999999,0.0,999,999,99
3021,3,31,3,0,*?*?*?*?*?*?*?*?*?*?*?*?*?*?*?*?*?*?*?*?*?*?,5.3,5.3,96,101207,0,-0,303,0.0,-0.0,0.0,0,0,0,0,100,6.2,10,5,9999,99999,9,999999999,0.0,999,999,99
3021,3,31,4,0,*?*?*?*?*?*?*?*?*?*?*?*?*?*?*?*?*?*?*?*?*?*?,5.0,4.5,92,101207,0,-0,302,0.0,-0.0,0.0,0,0,0,0,100,7.2,10,5,9999,99999,9,999999999,0.0,999,999,99
3021,3,31,5,0,*?*?*?*?*?*?*?*?*?*?*?*?*?*?*?*?*?*?*?*?*?*?,4.4,3.4,90,101207,0,-0,299,0.0,-0.0,0.0,0,0,0,0,100,7.7,10,5,9999,99999,9,999999999,0.0,999,999,99
3021,3,31,6,0,*?*?*?*?*?*?*?*?*?*?*?*?*?*?*?*?*?*?*?*?*?*?,3.7,3.2,93,101207,150,1373,288,36.4,84.0,27.3,3950,4329,3423,472,100,7.2,8,4,9999,99999,9,999999999,0.0,999,999,99
3021,3,31,7,0,*?*?*?*?*?*?*?*?*?*?*?*?*?*?*?*?*?*?*?*?*?*?,5.2,3.8,87,101207,369,1372,285,180.3,300.2,99.5,19108,25819,11675,1948,103,7.2,6,3,9999,99999,9,999999999,0.5,999,999,99
3021,3,31,8,0,*?*?*?*?*?*?*?*?*?*?*?*?*?*?*?*?*?*?*?*?*?*?,6.7,3.9,79,101207,568,1371,282,333.0,472.5,137.2,35080,45522,17226,2708,107,8.2,4,2,9999,99999,9,999999999,0.7,999,999,99
3021,3,31,9,0,*?*?*?*?*?*?*?*?*?*?*?*?*?*?*?*?*?*?*?*?*?*?,10.3,5.3,69,101207,734,1371,281,458.6,599.5,137.6,47894,59277,18670,2980,110,8.2,0,0,9999,99999,9,999999999,0.7,999,999,99
3021,3,31,10,0,*?*?*?*?*?*?*?*?*?*?*?*?*?*?*?*?*?*?*?*?*?*?,13.3,5.3,56,101207,855,1370,302,541.0,582.5,177.4,56331,58186,22955,4232,113,7.2,2,1,9999,99999,9,999999999,0.3,999,999,99
3021,3,31,11,0,*?*?*?*?*?*?*?*?*?*?*?*?*?*?*?*?*?*?*?*?*?*?,15.3,5.1,48,101207,924,1371,325,550.3,428.6,261.4,57978,44252,30166,7018,117,9.8,5,3,9999,99999,9,999999999,0.0,999,999,99
3021,3,31,12,0,*?*?*?*?*?*?*?*?*?*?*?*?*?*?*?*?*?*?*?*?*?*?,16.9,5.6,45,101207,935,1371,342,471.5,246.7,303.2,50827,26499,32911,8497,120,11.3,7,4,9999,99999,9,999999999,0.0,999,999,99
3021,3,31,13,0,*?*?*?*?*?*?*?*?*?*?*?*?*?*?*?*?*?*?*?*?*?*?,17.5,5.0,42,101207,888,1371,330,547.3,496.8,225.5,58206,51226,26736,5727,132,11.3,4,2,9999,99999,9,999999999,0.0,999,999,99
3021,3,31,14,0,*?*?*?*?*?*?*?*?*?*?*?*?*?*?*?*?*?*?*?*?*?*?,17.5,5.1,42,101207,786,1371,325,488.7,542.9,177.4,52343,55423,21831,4007,143,10.3,3,2,9999,99999,9,999999999,0.0,999,999,99
3021,3,31,15,0,*?*?*?*?*?*?*?*?*?*?*?*?*?*?*?*?*?*?*?*?*?*?,17.7,5.1,42,101207,636,1371,341,341.9,330.2,188.7,36488,33725,21299,4151,155,9.3,6,3,9999,99999,9,999999999,0.0,999,999,99
3021,3,31,16,0,*?*?*?*?*?*?*?*?*?*?*?*?*?*?*?*?*?*?*?*?*?*?,17.6,4.6,41,101207,448,1371,330,252.6,454.5,104.1,26554,41245,13337,1958,167,9.8,4,2,9999,99999,9,999999999,0.0,999,999,99
3021,3,31,17,0,*?*?*?*?*?*?*?*?*?*?*?*?*?*?*?*?*?*?*?*?*?*?,16.8,6.1,47,101207,235,1369,333,106.0,324.4,50.4,11156,22480,6771,902,178,9.3,5,3,9999,99999,9,999999999,0.5,999,999,99
3021,3,31,18,0,*?*?*?*?*?*?*?*?*?*?*?*?*?*?*?*?*?*?*?*?*?*?,14.5,4.8,50,101207,12,1357,340,0.0,0.0,0.0,0,0,0,0,190,8.8,9,5,9999,99999,9,999999999,0.6,999,999,99
3021,3,31,19,0,*?*?*?*?*?*?*?*?*?*?*?*?*?*?*?*?*?*?*?*?*?*?,12.3,4.3,56,101207,0,-0,335,0.0,-0.0,0.0,0,0,0,0,175,9.8,10,5,9999,99999,9,999999999,0.6,999,999,99
3021,3,31,20,0,*?*?*?*?*?*?*?*?*?*?*?*?*?*?*?*?*?*?*?*?*?*?,10.4,3.4,60,101207,0,-0,326,0.0,-0.0,0.0,0,0,0,0,160,8.2,10,5,9999,99999,9,999999999,0.3,999,999,99
3021,3,31,21,0,*?*?*?*?*?*?*?*?*?*?*?*?*?*?*?*?*?*?*?*?*?*?,9.2,4.1,68,101207,0,-0,321,0.0,-0.0,0.0,0,0,0,0,145,5.7,10,5,9999,99999,9,999999999,0.0,999,999,99
3021,3,31,22,0,*?*?*?*?*?*?*?*?*?*?*?*?*?*?*?*?*?*?*?*?*?*?,8.7,4.5,71,101207,0,-0,318,0.0,-0.0,0.0,0,0,0,0,130,5.7,10,5,9999,99999,9,999999999,0.0,999,999,99
3021,3,31,23,0,*?*?*?*?*?*?*?*?*?*?*?*?*?*?*?*?*?*?*?*?*?*?,8.5,4.5,73,101207,0,-0,317,0.0,-0.0,0.0,0,0,0,0,115,4.6,10,5,9999,99999,9,999999999,0.0,999,999,99
3021,3,31,24,0,*?*?*?*?*?*?*?*?*?*?*?*?*?*?*?*?*?*?*?*?*?*?,6.7,3.4,76,101207,0,-0,310,0.0,-0.0,0.0,0,0,0,0,100,6.2,10,5,9999,99999,9,999999999,0.0,999,999,99
3021,4,1,1,0,*?*?*?*?*?*?*?*?*?*?*?*?*?*?*?*?*?*?*?*?*?*?,8.1,6.7,91,101051,0,-0,315,0.0,-0.0,0.0,0,0,0,0,95,3.1,10,5,9999,99999,9,999999999,0.0,999,999,99
3021,4,1,2,0,*?*?*?*?*?*?*?*?*?*?*?*?*?*?*?*?*?*?*?*?*?*?,7.8,7.6,99,101051,0,-0,314,0.0,-0.0,0.0,0,0,0,0,90,3.6,10,5,9999,99999,9,999999999,0.0,999,999,99
3021,4,1,3,0,*?*?*?*?*?*?*?*?*?*?*?*?*?*?*?*?*?*?*?*?*?*?,7.3,7.3,100,101051,0,-0,311,0.0,-0.0,0.0,0,0,0,0,85,3.1,10,5,9999,99999,9,999999999,0.0,999,999,99
3021,4,1,4,0,*?*?*?*?*?*?*?*?*?*?*?*?*?*?*?*?*?*?*?*?*?*?,7.6,7.6,100,101051,0,-0,313,0.0,-0.0,0.0,0,0,0,0,80,2.6,10,5,9999,99999,9,999999999,0.1,999,999,99
3021,4,1,5,0,*?*?*?*?*?*?*?*?*?*?*?*?*?*?*?*?*?*?*?*?*?*?,7.7,7.7,100,101051,0,-0,313,0.0,-0.0,0.0,0,0,0,0,75,4.1,10,5,9999,99999,9,999999999,0.2,999,999,99
3021,4,1,6,0,*?*?*?*?*?*?*?*?*?*?*?*?*?*?*?*?*?*?*?*?*?*?,7.9,7.9,100,101051,158,1371,307,40.2,88.0,30.1,4347,4702,3755,526,70,6.2,8,4,9999,99999,9,999999999,0.0,999,999,99
3021,4,1,7,0,*?*?*?*?*?*?*?*?*?*?*?*?*?*?*?*?*?*?*?*?*?*?,7.7,7.7,100,101051,376,1368,306,141.3,129.5,105.7,15376,11452,12118,2336,73,7.7,8,4,9999,99999,9,999999999,0.0,999,999,99
3021,4,1,8,0,*?*?*?*?*?*?*?*?*?*?*?*?*?*?*?*?*?*?*?*?*?*?,9.3,9.2,99,101051,575,1369,310,275.5,234.1,177.1,29240,23206,20141,3823,77,9.8,7,4,9999,99999,9,999999999,1.3,999,999,99
3021,4,1,9,0,*?*?*?*?*?*?*?*?*?*?*?*?*?*?*?*?*?*?*?*?*?*?,10.9,9.1,88,101051,741,1370,320,309.6,144.2,231.6,33844,14844,26076,5939,80,12.4,8,4,9999,99999,9,999999999,1.3,999,999,99
3021,4,1,10,0,*?*?*?*?*?*?*?*?*?*?*?*?*?*?*?*?*?*?*?*?*?*?,12.6,10.8,89,101051,862,1370,332,275.9,58.3,239.2,30427,5867,26982,8135,83,11.8,9,5,9999,99999,9,999999999,1.3,999,999,99
3021,4,1,11,0,*?*?*?*?*?*?*?*?*?*?*?*?*?*?*?*?*?*?*?*?*?*?,13.1,10.3,83,101051,930,1369,331,397.0,147.3,297.0,43577,15483,33151,8733,87,13.9,8,4,9999,99999,9,999999999,1.3,999,999,99
3021,4,1,12,0,*?*?*?*?*?*?*?*?*?*?*?*?*?*?*?*?*?*?*?*?*?*?,13.4,9.8,79,101051,941,1370,335,303.4,58.7,263.1,33503,5932,29689,9434,90,15.5,9,5,9999,99999,9,999999999,1.7,999,999,99
3021,4,1,13,0,*?*?*?*?*?*?*?*?*?*?*?*?*?*?*?*?*?*?*?*?*?*?,13.7,8.5,70,101051,894,1370,337,286.9,58.5,248.7,31656,5898,28062,8636,88,16.0,9,5,9999,99999,9,999999999,1.3,999,999,99
3021,4,1,14,0,*?*?*?*?*?*?*?*?*?*?*?*?*?*?*?*?*?*?*?*?*?*?,13.6,8.7,72,101051,791,1369,336,251.3,57.8,217.8,27693,5784,24577,7099,87,17.0,9,5,9999,99999,9,999999999,1.3,999,999,99
3021,4,1,15,0,*?*?*?*?*?*?*?*?*?*?*?*?*?*?*?*?*?*?*?*?*?*?,13.8,7.3,64,101051,641,1369,337,198.9,56.5,172.5,21873,5550,19439,5183,85,16.0,9,5,9999,99999,9,999999999,0.1,999,999,99
3021,4,1,16,0,*?*?*?*?*?*?*?*?*?*?*?*?*?*?*?*?*?*?*?*?*?*?,13.4,7.6,68,101051,454,1371,331,176.9,134.6,132.3,19247,12614,15089,2995,83,16.0,8,4,9999,99999,9,999999999,0.1,999,999,99
3021,4,1,17,0,*?*?*?*?*?*?*?*?*?*?*?*?*?*?*?*?*?*?*?*?*?*?,13.7,8.4,70,101051,241,1369,333,78.7,112.6,58.8,8351,7856,7061,1096,82,10.3,8,4,9999,99999,9,999999999,0.1,999,999,99
3021,4,1,18,0,*?*?*?*?*?*?*?*?*?*?*?*?*?*?*?*?*?*?*?*?*?*?,12.4,8.0,75,101051,18,1354,331,0.0,0.0,0.0,0,0,0,0,80,11.3,9,5,9999,99999,9,999999999,0.1,999,999,99
3021,4,1,19,0,*?*?*?*?*?*?*?*?*?*?*?*?*?*?*?*?*?*?*?*?*?*?,11.4,8.8,83,101051,0,-0,330,0.0,-0.0,0.0,0,0,0,0,77,11.8,10,5,9999,99999,9,999999999,0.0,999,999,99
3021,4,1,20,0,*?*?*?*?*?*?*?*?*?*?*?*?*?*?*?*?*?*?*?*?*?*?,11.0,8.5,85,101051,0,-0,328,0.0,-0.0,0.0,0,0,0,0,73,10.8,10,5,9999,99999,9,999999999,0.0,999,999,99
3021,4,1,21,0,*?*?*?*?*?*?*?*?*?*?*?*?*?*?*?*?*?*?*?*?*?*?,9.7,7.9,88,101051,0,-0,322,0.0,-0.0,0.0,0,0,0,0,70,12.9,10,5,9999,99999,9,999999999,0.0,999,999,99
3021,4,1,22,0,*?*?*?*?*?*?*?*?*?*?*?*?*?*?*?*?*?*?*?*?*?*?,8.9,7.9,93,101051,0,-0,319,0.0,-0.0,0.0,0,0,0,0,67,15.5,10,5,9999,99999,9,999999999,0.0,999,999,99
3021,4,1,23,0,*?*?*?*?*?*?*?*?*?*?*?*?*?*?*?*?*?*?*?*?*?*?,9.3,7.7,89,101051,0,-0,320,0.0,-0.0,0.0,0,0,0,0,63,17.0,10,5,9999,99999,9,999999999,0.0,999,999,99
3021,4,1,24,0,*?*?*?*?*?*?*?*?*?*?*?*?*?*?*?*?*?*?*?*?*?*?,8.2,5.6,84,101051,0,-0,316,0.0,-0.0,0.0,0,0,0,0,100,4.1,10,5,9999,99999,9,999999999,0.0,999,999,99
3021,4,2,1,0,*?*?*?*?*?*?*?*?*?*?*?*?*?*?*?*?*?*?*?*?*?*?,9.6,7.4,85,101451,0,-0,322,0.0,-0.0,0.0,0,0,0,0,60,3.1,10,5,9999,99999,9,999999999,0.0,999,999,99
3021,4,2,2,0,*?*?*?*?*?*?*?*?*?*?*?*?*?*?*?*?*?*?*?*?*?*?,9.3,7.3,86,101451,0,-0,320,0.0,-0.0,0.0,0,0,0,0,60,3.6,10,5,9999,99999,9,999999999,0.0,999,999,99
3021,4,2,3,0,*?*?*?*?*?*?*?*?*?*?*?*?*?*?*?*?*?*?*?*?*?*?,9.2,6.1,80,101451,0,-0,320,0.0,-0.0,0.0,0,0,0,0,60,3.1,10,5,9999,99999,9,999999999,0.1,999,999,99
3021,4,2,4,0,*?*?*?*?*?*?*?*?*?*?*?*?*?*?*?*?*?*?*?*?*?*?,8.9,5.9,80,101451,0,-0,319,0.0,-0.0,0.0,0,0,0,0,60,2.6,10,5,9999,99999,9,999999999,0.1,999,999,99
3021,4,2,5,0,*?*?*?*?*?*?*?*?*?*?*?*?*?*?*?*?*?*?*?*?*?*?,9.1,6.6,82,101451,0,-0,316,0.0,-0.0,0.0,0,0,0,0,60,4.1,9,5,9999,99999,9,999999999,0.0,999,999,99
3021,4,2,6,0,*?*?*?*?*?*?*?*?*?*?*?*?*?*?*?*?*?*?*?*?*?*?,9.1,6.6,82,101451,166,1369,316,33.2,36.4,28.8,3717,2254,3463,604,60,6.2,9,5,9999,99999,9,999999999,0.0,999,999,99
3021,4,2,7,0,*?*?*?*?*?*?*?*?*?*?*?*?*?*?*?*?*?*?*?*?*?*?,9.2,5.9,79,101451,384,1368,316,109.4,51.8,94.8,12003,4616,10714,2539,60,7.7,9,5,9999,99999,9,999999999,0.0,999,999,99
3021,4,2,8,0,*?*?*?*?*?*?*?*?*?*?*?*?*?*?*?*?*?*?*?*?*?*?,11.3,6.2,70,101451,583,1369,326,178.6,55.8,154.9,19631,5410,17460,4522,60,9.8,9,5,9999,99999,9,999999999,0.0,999,999,99
3021,4,2,9,0,*?*?*?*?*?*?*?*?*?*?*?*?*?*?*?*?*?*?*?*?*?*?,13.6,6.4,61,101451,748,1369,336,236.3,57.5,204.8,26005,5749,23080,6515,60,12.4,9,5,9999,99999,9,999999999,0.0,999,999,99
3021,4,2,10,0,*?*?*?*?*?*?*?*?*?*?*?*?*?*?*?*?*?*?*?*?*?*?,14.3,7.9,64,101451,868,1368,340,278.4,58.3,241.3,30675,5901,27188,8244,60,11.8,9,5,9999,99999,9,999999999,0.0,999,999,99
3021,4,2,11,0,*?*?*?*?*?*?*?*?*?*?*?*?*?*?*?*?*?*?*?*?*?*?,15.2,8.9,65,101451,936,1368,344,302.0,58.7,261.9,33309,5964,29502,9363,60,13.9,9,5,9999,99999,9,999999999,0.0,999,999,99
3021,4,2,12,0,*?*?*?*?*?*?*?*?*?*?*?*?*?*?*?*?*?*?*?*?*?*?,15.9,9.7,65,101451,947,1369,351,176.0,0.0,176.0,21119,0,21213,8493,60,15.5,10,5,9999,99999,9,999999999,0.1,999,999,99
3021,4,2,13,0,*?*?*?*?*?*?*?*?*?*?*?*?*?*?*?*?*?*?*?*?*?*?,16.2,9.3,63,101451,899,1368,352,166.4,0.0,166.4,19913,0,19999,7940,60,16.0,10,5,9999,99999,9,999999999,0.0,999,999,99
3021,4,2,14,0,*?*?*?*?*?*?*?*?*?*?*?*?*?*?*?*?*?*?*?*?*?*?,16.5,8.9,60,101451,797,1369,354,145.9,0.0,145.9,17345,0,17414,6766,60,17.0,10,5,9999,99999,9,999999999,0.0,999,999,99
3021,4,2,15,0,*?*?*?*?*?*?*?*?*?*?*?*?*?*?*?*?*?*?*?*?*?*?,16.4,8.3,58,101451,647,1369,354,115.7,0.0,115.7,13639,0,13687,5114,60,16.0,10,5,9999,99999,9,999999999,0.0,999,999,99
3021,4,2,16,0,*?*?*?*?*?*?*?*?*?*?*?*?*?*?*?*?*?*?*?*?*?*?,16.3,9.2,62,101451,459,1368,353,78.0,0.0,78.0,9113,0,9139,3229,60,16.0,10,5,9999,99999,9,999999999,0.0,999,999,99
3021,4,2,17,0,*?*?*?*?*?*?*?*?*?*?*?*?*?*?*?*?*?*?*?*?*?*?,16.4,8.0,57,101451,247,1370,354,35.4,0.0,35.4,4130,0,4138,1375,60,10.3,10,5,9999,99999,9,999999999,0.0,999,999,99
3021,4,2,18,0,*?*?*?*?*?*?*?*?*?*?*?*?*?*?*?*?*?*?*?*?*?*?,15.2,7.7,60,101451,24,1354,348,0.0,0.0,0.0,0,0,0,0,60,11.3,10,5,9999,99999,9,999999999,0.0,999,999,99
3021,4,2,19,0,*?*?*?*?*?*?*?*?*?*?*?*?*?*?*?*?*?*?*?*?*?*?,13.9,8.7,69,101451,0,-0,342,0.0,-0.0,0.0,0,0,0,0,55,11.8,10,5,9999,99999,9,999999999,0.0,999,999,99
3021,4,2,20,0,*?*?*?*?*?*?*?*?*?*?*?*?*?*?*?*?*?*?*?*?*?*?,12.5,8.3,74,101451,0,-0,335,0.0,-0.0,0.0,0,0,0,0,50,10.8,10,5,9999,99999,9,999999999,0.0,999,999,99
3021,4,2,21,0,*?*?*?*?*?*?*?*?*?*?*?*?*?*?*?*?*?*?*?*?*?*?,12.1,8.1,75,101451,0,-0,333,0.0,-0.0,0.0,0,0,0,0,45,12.9,10,5,9999,99999,9,999999999,0.0,999,999,99
3021,4,2,22,0,*?*?*?*?*?*?*?*?*?*?*?*?*?*?*?*?*?*?*?*?*?*?,12.2,8.9,79,101451,0,-0,333,0.0,-0.0,0.0,0,0,0,0,40,15.5,10,5,9999,99999,9,999999999,0.0,999,999,99
3021,4,2,23,0,*?*?*?*?*?*?*?*?*?*?*?*?*?*?*?*?*?*?*?*?*?*?,11.2,9.2,86,101451,0,-0,329,0.0,-0.0,0.0,0,0,0,0,35,17.0,10,5,9999,99999,9,999999999,0.0,999,999,99
3021,4,2,24,0,*?*?*?*?*?*?*?*?*?*?*?*?*?*?*?*?*?*?*?*?*?*?,9.7,7.6,85,101451,0,-0,322,0.0,-0.0,0.0,0,0,0,0,60,4.1,10,5,9999,99999,9,999999999,0.0,999,999,99
3021,4,3,1,0,*?*?*?*?*?*?*?*?*?*?*?*?*?*?*?*?*?*?*?*?*?*?,8.3,6.2,84,101745,0,-0,316,0.0,-0.0,0.0,0,0,0,0,30,3.1,10,5,9999,99999,9,999999999,0.0,999,999,99
3021,4,3,2,0,*?*?*?*?*?*?*?*?*?*?*?*?*?*?*?*?*?*?*?*?*?*?,6.6,4.5,84,101745,0,-0,309,0.0,-0.0,0.0,0,0,0,0,30,3.6,10,5,9999,99999,9,999999999,0.0,999,999,99
3021,4,3,3,0,*?*?*?*?*?*?*?*?*?*?*?*?*?*?*?*?*?*?*?*?*?*?,6.0,4.1,85,101745,0,-0,306,0.0,-0.0,0.0,0,0,0,0,30,3.1,10,5,9999,99999,9,999999999,0.1,999,999,99
3021,4,3,4,0,*?*?*?*?*?*?*?*?*?*?*?*?*?*?*?*?*?*?*?*?*?*?,6.0,4.3,86,101745,0,-0,306,0.0,-0.0,0.0,0,0,0,0,30,2.6,10,5,9999,99999,9,999999999,0.0,999,999,99
3021,4,3,5,0,*?*?*?*?*?*?*?*?*?*?*?*?*?*?*?*?*?*?*?*?*?*?,6.0,4.6,88,101745,0,-0,280,0.0,-0.0,0.0,0,0,0,0,30,4.1,4,2,9999,99999,9,999999999,0.0,999,999,99
3021,4,3,6,0,*?*?*?*?*?*?*?*?*?*?*?*?*?*?*?*?*?*?*?*?*?*?,6.6,5.1,87,101745,174,1368,279,70.8,354.3,25.7,7368,22570,4077,478,30,6.2,3,2,9999,99999,9,999999999,0.3,999,999,99
3021,4,3,7,0,*?*?*?*?*?*?*?*?*?*?*?*?*?*?*?*?*?*?*?*?*?*?,7.3,5.9,88,101745,392,1368,287,215.6,442.5,88.8,22680,38381,11546,1643,37,7.7,4,2,9999,99999,9,999999999,0.4,999,999,99
3021,4,3,8,0,*?*?*?*?*?*?*?*?*?*?*?*?*?*?*?*?*?*?*?*?*?*?,10.2,7.1,79,101745,590,1368,296,355.7,525.2,129.1,37871,51260,16409,2549,43,9.8,3,2,9999,99999,9,999999999,0.0,999,999,99
3021,4,3,9,0,*?*?*?*?*?*?*?*?*?*?*?*?*?*?*?*?*?*?*?*?*?*?,13.1,7.4,66,101745,755,1368,313,459.2,489.3,189.2,48593,49647,22907,4209,50,12.4,4,2,9999,99999,9,999999999,0.0,999,999,99
3021,4,3,10,0,*?*?*?*?*?*?*?*?*?*?*?*?*?*?*?*?*?*?*?*?*?*?,15.3,7.6,58,101745,875,1368,323,539.9,496.2,222.4,57380,51117,26408,5576,57,11.8,4,2,9999,99999,9,999999999,0.0,999,999,99
3021,4,3,11,0,*?*?*?*?*?*?*?*?*?*?*?*?*?*?*?*?*?*?*?*?*?*?,17.6,7.6,50,101745,943,1369,325,602.4,587.5,197.6,62899,59070,25021,5267,63,13.9,2,1,9999,99999,9,999999999,0.0,999,999,99
3021,4,3,12,0,*?*?*?*?*?*?*?*?*?*?*?*?*?*?*?*?*?*?*?*?*?*?,18.0,7.7,49,101745,953,1368,336,592.0,499.8,243.9,63112,51794,28600,6774,70,15.5,4,2,9999,99999,9,999999999,0.0,999,999,99
3021,4,3,13,0,*?*?*?*?*?*?*?*?*?*?*?*?*?*?*?*?*?*?*?*?*?*?,19.1,7.9,47,101745,905,1368,332,576.5,585.5,189.1,60104,58732,24146,4791,68,16.0,2,1,9999,99999,9,999999999,0.0,999,999,99
3021,4,3,14,0,*?*?*?*?*?*?*?*?*?*?*?*?*?*?*?*?*?*?*?*?*?*?,18.7,7.4,46,101745,803,1369,339,491.2,492.3,202.4,52068,50303,24315,4697,67,17.0,4,2,9999,99999,9,999999999,0.0,999,999,99
3021,4,3,15,0,*?*?*?*?*?*?*?*?*?*?*?*?*?*?*?*?*?*?*?*?*?*?,19.2,8.8,50,101745,652,1367,351,352.7,331.3,194.7,37664,34023,21921,4327,65,16.0,6,3,9999,99999,9,999999999,0.0,999,999,99
3021,4,3,16,0,*?*?*?*?*?*?*?*?*?*?*?*?*?*?*?*?*?*?*?*?*?*?,19.1,9.4,52,101745,465,1368,359,182.3,135.2,136.4,19837,12771,15535,3100,63,16.0,8,4,9999,99999,9,999999999,0.0,999,999,99
3021,4,3,17,0,*?*?*?*?*?*?*?*?*?*?*?*?*?*?*?*?*?*?*?*?*?*?,19.1,9.8,53,101745,253,1370,352,110.3,267.6,60.9,11464,19250,7976,1107,62,10.3,6,3,9999,99999,9,999999999,0.0,999,999,99
3021,4,3,18,0,*?*?*?*?*?*?*?*?*?*?*?*?*?*?*?*?*?*?*?*?*?*?,17.0,9.8,60,101745,30,1354,345,0.0,0.0,0.0,0,0,0,0,60,11.3,7,4,9999,99999,9,999999999,0.0,999,999,99
3021,4,3,19,0,*?*?*?*?*?*?*?*?*?*?*?*?*?*?*?*?*?*?*?*?*?*?,14.8,10.3,72,101745,0,-0,345,0.0,-0.0,0.0,0,0,0,0,55,11.8,10,5,9999,99999,9,999999999,0.0,999,999,99
3021,4,3,20,0,*?*?*?*?*?*?*?*?*?*?*?*?*?*?*?*?*?*?*?*?*?*?,12.7,10.1,81,101745,0,-0,336,0.0,-0.0,0.0,0,0,0,0,50,10.8,10,5,9999,99999,9,999999999,0.0,999,999,99
3021,4,3,21,0,*?*?*?*?*?*?*?*?*?*?*?*?*?*?*?*?*?*?*?*?*?*?,11.2,8.8,82,101745,0,-0,329,0.0,-0.0,0.0,0,0,0,0,45,12.9,10,5,9999,99999,9,999999999,0.0,999,999,99
3021,4,3,22,0,*?*?*?*?*?*?*?*?*?*?*?*?*?*?*?*?*?*?*?*?*?*?,10.5,8.9,87,101745,0,-0,326,0.0,-0.0,0.0,0,0,0,0,40,15.5,10,5,9999,99999,9,999999999,0.0,999,999,99
3021,4,3,23,0,*?*?*?*?*?*?*?*?*?*?*?*?*?*?*?*?*?*?*?*?*?*?,9.6,8.4,89,101745,0,-0,322,0.0,-0.0,0.0,0,0,0,0,35,17.0,10,5,9999,99999,9,999999999,0.0,999,999,99
3021,4,3,24,0,*?*?*?*?*?*?*?*?*?*?*?*?*?*?*?*?*?*?*?*?*?*?,10.2,7.7,82,101745,0,-0,324,0.0,-0.0,0.0,0,0,0,0,30,4.1,10,5,9999,99999,9,999999999,0.0,999,999,99
3021,4,4,1,0,*?*?*?*?*?*?*?*?*?*?*?*?*?*?*?*?*?*?*?*?*?*?,8.3,8.1,97,101465,0,-0,316,0.0,-0.0,0.0,0,0,0,0,30,3.1,10,5,9999,99999,9,999999999,0.0,999,999,99
3021,4,4,2,0,*?*?*?*?*?*?*?*?*?*?*?*?*?*?*?*?*?*?*?*?*?*?,7.7,7.7,98,101465,0,-0,313,0.0,-0.0,0.0,0,0,0,0,30,3.6,10,5,9999,99999,9,999999999,0.0,999,999,99
3021,4,4,3,0,*?*?*?*?*?*?*?*?*?*?*?*?*?*?*?*?*?*?*?*?*?*?,7.6,7.6,98,101465,0,-0,313,0.0,-0.0,0.0,0,0,0,0,30,3.1,10,5,9999,99999,9,999999999,0.0,999,999,99
3021,4,4,4,0,*?*?*?*?*?*?*?*?*?*?*?*?*?*?*?*?*?*?*?*?*?*?,7.5,7.4,98,101465,0,-0,312,0.0,-0.0,0.0,0,0,0,0,30,2.6,10,5,9999,99999,9,999999999,0.0,999,999,99
3021,4,4,5,0,*?*?*?*?*?*?*?*?*?*?*?*?*?*?*?*?*?*?*?*?*?*?,7.3,7.3,98,101465,0,-0,311,0.0,-0.0,0.0,0,0,0,0,30,4.1,10,5,9999,99999,9,999999999,0.0,999,999,99
3021,4,4,6,0,*?*?*?*?*?*?*?*?*?*?*?*?*?*?*?*?*?*?*?*?*?*?,8.2,8.3,98,101465,182,1367,308,51.6,97.6,38.6,5525,5724,4742,690,30,6.2,8,4,9999,99999,9,999999999,0.3,999,999,99
3021,4,4,7,0,*?*?*?*?*?*?*?*?*?*?*?*?*?*?*?*?*?*?*?*?*?*?,9.1,8.5,95,101465,400,1368,305,199.6,305.9,110.2,21157,27226,12849,2186,32,7.7,6,3,9999,99999,9,999999999,0.4,999,999,99
3021,4,4,8,0,*?*?*?*?*?*?*?*?*?*?*?*?*?*?*?*?*?*?*?*?*?*?,10.6,9.1,89,101465,597,1366,319,243.8,140.6,182.4,26562,14061,20623,4359,33,9.8,8,4,9999,99999,9,999999999,0.3,999,999,99
3021,4,4,9,0,*?*?*?*?*?*?*?*?*?*?*?*?*?*?*?*?*?*?*?*?*?*?,11.9,9.4,84,101465,762,1368,325,319.9,144.7,239.3,34949,15033,26817,6216,35,12.4,8,4,9999,99999,9,999999999,0.0,999,999,99
3021,4,4,10,0,*?*?*?*?*?*?*?*?*?*?*?*?*?*?*?*?*?*?*?*?*?*?,14.3,9.9,74,101465,882,1368,329,492.0,341.8,271.6,53096,36568,29820,7154,37,11.8,6,3,9999,99999,9,999999999,0.0,999,999,99
3021,4,4,11,0,*?*?*?*?*?*?*?*?*?*?*?*?*?*?*?*?*?*?*?*?*?*?,15.3,8.7,64,101465,949,1368,333,532.7,343.9,294.1,57683,37003,32061,8328,38,13.9,6,3,9999,99999,9,999999999,0.0,999,999,99
3021,4,4,12,0,*?*?*?*?*?*?*?*?*?*?*?*?*?*?*?*?*?*?*?*?*?*?,16.3,8.5,59,101465,959,1368,341,485.7,247.3,312.3,52419,26607,33802,9026,40,15.5,7,4,9999,99999,9,999999999,0.0,999,999,99
3021,4,4,13,0,*?*?*?*?*?*?*?*?*?*?*?*?*?*?*?*?*?*?*?*?*?*?,16.7,9.3,61,101465,911,1368,351,293.4,58.6,254.4,32350,5942,28660,8941,38,16.0,9,5,9999,99999,9,999999999,0.0,999,999,99
3021,4,4,14,0,*?*?*?*?*?*?*?*?*?*?*?*?*?*?*?*?*?*?*?*?*?*?,17.0,9.6,60,101465,808,1367,353,257.6,58.0,223.3,28368,5833,25159,7354,37,17.0,9,5,9999,99999,9,999999999,0.0,999,999,99
3021,4,4,15,0,*?*?*?*?*?*?*?*?*?*?*?*?*?*?*?*?*?*?*?*?*?*?,16.8,8.3,56,101465,658,1367,347,271.8,142.3,203.3,29636,14498,22901,4994,35,16.0,8,4,9999,99999,9,999999999,0.0,999,999,99
3021,4,4,16,0,*?*?*?*?*?*?*?*?*?*?*?*?*?*?*?*?*?*?*?*?*?*?,16.4,7.0,53,101465,470,1366,350,139.6,54.0,121.1,15328,5037,13657,3356,33,16.0,9,5,9999,99999,9,999999999,0.0,999,999,99
3021,4,4,17,0,*?*?*?*?*?*?*?*?*?*?*?*?*?*?*?*?*?*?*?*?*?*?,16.8,7.6,54,101465,258,1365,351,65.6,46.1,56.8,7229,3531,6675,1217,32,10.3,9,5,9999,99999,9,999999999,0.0,999,999,99
3021,4,4,18,0,*?*?*?*?*?*?*?*?*?*?*?*?*?*?*?*?*?*?*?*?*?*?,15.7,7.9,58,101465,36,1356,342,0.0,0.0,0.0,0,0,0,0,30,11.3,8,4,9999,99999,9,999999999,0.0,999,999,99
3021,4,4,19,0,*?*?*?*?*?*?*?*?*?*?*?*?*?*?*?*?*?*?*?*?*?*?,14.4,8.4,66,101465,0,-0,344,0.0,-0.0,0.0,0,0,0,0,32,11.8,10,5,9999,99999,9,999999999,0.0,999,999,99
3021,4,4,20,0,*?*?*?*?*?*?*?*?*?*?*?*?*?*?*?*?*?*?*?*?*?*?,12.3,8.9,79,101465,0,-0,334,0.0,-0.0,0.0,0,0,0,0,33,10.8,10,5,9999,99999,9,999999999,0.0,999,999,99
3021,4,4,21,0,*?*?*?*?*?*?*?*?*?*?*?*?*?*?*?*?*?*?*?*?*?*?,11.1,8.0,80,101465,0,-0,329,0.0,-0.0,0.0,0,0,0,0,35,12.9,10,5,9999,99999,9,999999999,0.0,999,999,99
3021,4,4,22,0,*?*?*?*?*?*?*?*?*?*?*?*?*?*?*?*?*?*?*?*?*?*?,9.9,7.3,82,101465,0,-0,323,0.0,-0.0,0.0,0,0,0,0,37,15.5,10,5,9999,99999,9,999999999,0.0,999,999,99
3021,4,4,23,0,*?*?*?*?*?*?*?*?*?*?*?*?*?*?*?*?*?*?*?*?*?*?,11.3,7.7,77,101465,0,-0,330,0.0,-0.0,0.0,0,0,0,0,38,17.0,10,5,9999,99999,9,999999999,0.0,999,999,99
3021,4,4,24,0,*?*?*?*?*?*?*?*?*?*?*?*?*?*?*?*?*?*?*?*?*?*?,8.7,8.3,96,101465,0,-0,318,0.0,-0.0,0.0,0,0,0,0,30,4.1,10,5,9999,99999,9,999999999,0.0,999,999,99
3021,4,5,1,0,*?*?*?*?*?*?*?*?*?*?*?*?*?*?*?*?*?*?*?*?*?*?,13.0,10.1,81,101626,0,-0,337,0.0,-0.0,0.0,0,0,0,0,37,3.1,10,5,9999,99999,9,999999999,0.0,999,999,99
3021,4,5,2,0,*?*?*?*?*?*?*?*?*?*?*?*?*?*?*?*?*?*?*?*?*?*?,13.3,11.1,86,101626,0,-0,338,0.0,-0.0,0.0,0,0,0,0,33,3.6,10,5,9999,99999,9,999999999,0.0,999,999,99
3021,4,5,3,0,*?*?*?*?*?*?*?*?*?*?*?*?*?*?*?*?*?*?*?*?*?*?,13.2,11.3,87,101626,0,-0,338,0.0,-0.0,0.0,0,0,0,0,30,3.1,10,5,9999,99999,9,999999999,0.1,999,999,99
3021,4,5,4,0,*?*?*?*?*?*?*?*?*?*?*?*?*?*?*?*?*?*?*?*?*?*?,13.0,11.2,88,101626,0,-0,337,0.0,-0.0,0.0,0,0,0,0,27,2.6,10,5,9999,99999,9,999999999,0.1,999,999,99
3021,4,5,5,0,*?*?*?*?*?*?*?*?*?*?*?*?*?*?*?*?*?*?*?*?*?*?,12.6,11.5,92,101626,0,-0,335,0.0,-0.0,0.0,0,0,0,0,23,4.1,10,5,9999,99999,9,999999999,0.0,999,999,99
3021,4,5,6,0,*?*?*?*?*?*?*?*?*?*?*?*?*?*?*?*?*?*?*?*?*?*?,12.9,12.0,93,101626,190,1367,336,24.0,0.0,24.0,2824,-0,2828,928,20,6.2,10,5,9999,99999,9,999999999,0.0,999,999,99
3021,4,5,7,0,*?*?*?*?*?*?*?*?*?*?*?*?*?*?*?*?*?*?*?*?*?*?,13.0,12.0,92,101626,407,1365,337,67.7,0.0,67.7,7896,0,7917,2753,22,7.7,10,5,9999,99999,9,999999999,0.0,999,999,99
3021,4,5,8,0,*?*?*?*?*?*?*?*?*?*?*?*?*?*?*?*?*?*?*?*?*?*?,14.9,12.8,86,101626,605,1367,345,107.4,0.0,107.4,12634,0,12677,4681,23,9.8,10,5,9999,99999,9,999999999,0.0,999,999,99
3021,4,5,9,0,*?*?*?*?*?*?*?*?*?*?*?*?*?*?*?*?*?*?*?*?*?*?,16.9,13.2,77,101626,769,1367,355,140.4,0.0,140.4,16669,0,16734,6458,25,12.4,10,5,9999,99999,9,999999999,0.0,999,999,99
3021,4,5,10,0,*?*?*?*?*?*?*?*?*?*?*?*?*?*?*?*?*?*?*?*?*?*?,18.6,11.9,64,101626,888,1366,361,285.7,58.5,247.7,31491,5922,27904,8576,27,11.8,9,5,9999,99999,9,999999999,0.0,999,999,99
3021,4,5,11,0,*?*?*?*?*?*?*?*?*?*?*?*?*?*?*?*?*?*?*?*?*?*?,19.3,11.5,60,101626,955,1367,364,309.0,58.8,267.9,34089,5980,30186,9719,28,13.9,9,5,9999,99999,9,999999999,0.0,999,999,99
3021,4,5,12,0,*?*?*?*?*?*?*?*?*?*?*?*?*?*?*?*?*?*?*?*?*?*?,20.1,11.3,57,101626,964,1366,368,312.4,58.9,270.8,34462,5988,30513,9893,30,15.5,9,5,9999,99999,9,999999999,0.0,999,999,99
3021,4,5,13,0,*?*?*?*?*?*?*?*?*?*?*?*?*?*?*?*?*?*?*?*?*?*?,20.1,10.2,52,101626,916,1366,368,295.5,58.6,256.2,32586,5948,28866,9042,30,16.0,9,5,9999,99999,9,999999999,0.0,999,999,99
3021,4,5,14,0,*?*?*?*?*?*?*?*?*?*?*?*?*?*?*?*?*?*?*?*?*?*?,20.2,11.6,57,101626,813,1366,368,259.6,58.0,225.1,28597,5841,25360,7438,30,17.0,9,5,9999,99999,9,999999999,0.0,999,999,99
3021,4,5,15,0,*?*?*?*?*?*?*?*?*?*?*?*?*?*?*?*?*?*?*?*?*?*?,20.4,11.8,57,101626,663,1366,370,207.2,56.8,179.6,22780,5602,20238,5460,30,16.0,9,5,9999,99999,9,999999999,0.0,999,999,99
3021,4,5,16,0,*?*?*?*?*?*?*?*?*?*?*?*?*?*?*?*?*?*?*?*?*?*?,20.1,10.5,53,101626,476,1367,368,141.6,54.1,122.8,15551,5060,13854,3414,30,16.0,9,5,9999,99999,9,999999999,0.0,999,999,99
3021,4,5,17,0,*?*?*?*?*?*?*?*?*?*?*?*?*?*?*?*?*?*?*?*?*?*?,19.8,11.3,57,101626,264,1366,370,38.9,0.0,38.9,4539,0,4548,1517,30,10.3,10,5,9999,99999,9,999999999,0.0,999,999,99
3021,4,5,18,0,*?*?*?*?*?*?*?*?*?*?*?*?*?*?*?*?*?*?*?*?*?*?,19.3,10.9,57,101626,42,1357,364,0.0,0.0,0.0,0,0,0,0,30,11.3,9,5,9999,99999,9,999999999,0.0,999,999,99
3021,4,5,19,0,*?*?*?*?*?*?*?*?*?*?*?*?*?*?*?*?*?*?*?*?*?*?,18.1,9.9,58,101626,0,-0,362,0.0,-0.0,0.0,0,0,0,0,27,11.8,10,5,9999,99999,9,999999999,0.0,999,999,99
3021,4,5,20,0,*?*?*?*?*?*?*?*?*?*?*?*?*?*?*?*?*?*?*?*?*?*?,16.8,10.9,67,101626,0,-0,355,0.0,-0.0,0.0,0,0,0,0,23,10.8,10,5,9999,99999,9,999999999,0.0,999,999,99
3021,4,5,21,0,*?*?*?*?*?*?*?*?*?*?*?*?*?*?*?*?*?*?*?*?*?*?,16.2,11.2,71,101626,0,-0,352,0.0,-0.0,0.0,0,0,0,0,20,12.9,10,5,9999,99999,9,999999999,0.0,999,999,99
3021,4,5,22,0,*?*?*?*?*?*?*?*?*?*?*?*?*?*?*?*?*?*?*?*?*?*?,15.0,11.3,78,101626,0,-0,346,0.0,-0.0,0.0,0,0,0,0,17,15.5,10,5,9999,99999,9,999999999,0.0,999,999,99
3021,4,5,23,0,*?*?*?*?*?*?*?*?*?*?*?*?*?*?*?*?*?*?*?*?*?*?,14.8,11.6,80,101626,0,-0,345,0.0,-0.0,0.0,0,0,0,0,13,17.0,10,5,9999,99999,9,999999999,0.0,999,999,99
3021,4,5,24,0,*?*?*?*?*?*?*?*?*?*?*?*?*?*?*?*?*?*?*?*?*?*?,12.6,8.9,77,101626,0,-0,335,0.0,-0.0,0.0,0,0,0,0,40,4.1,10,5,9999,99999,9,999999999,0.0,999,999,99
3021,4,6,1,0,*?*?*?*?*?*?*?*?*?*?*?*?*?*?*?*?*?*?*?*?*?*?,13.4,10.1,79,102415,0,-0,339,0.0,-0.0,0.0,0,0,0,0,67,3.1,10,5,9999,99999,9,999999999,0.0,999,999,99
3021,4,6,2,0,*?*?*?*?*?*?*?*?*?*?*?*?*?*?*?*?*?*?*?*?*?*?,12.6,9.3,80,102415,0,-0,335,0.0,-0.0,0.0,0,0,0,0,123,3.6,10,5,9999,99999,9,999999999,0.0,999,999,99
3021,4,6,3,0,*?*?*?*?*?*?*?*?*?*?*?*?*?*?*?*?*?*?*?*?*?*?,12.0,8.9,81,102415,0,-0,333,0.0,-0.0,0.0,0,0,0,0,180,3.1,10,5,9999,99999,9,999999999,0.0,999,999,99
3021,4,6,4,0,*?*?*?*?*?*?*?*?*?*?*?*?*?*?*?*?*?*?*?*?*?*?,12.0,8.8,80,102415,0,-0,333,0.0,-0.0,0.0,0,0,0,0,237,2.6,10,5,9999,99999,9,999999999,0.0,999,999,99
3021,4,6,5,0,*?*?*?*?*?*?*?*?*?*?*?*?*?*?*?*?*?*?*?*?*?*?,11.9,9.1,82,102415,0,-0,332,0.0,-0.0,0.0,0,0,0,0,293,4.1,10,5,9999,99999,9,999999999,0.0,999,999,99
3021,4,6,6,0,*?*?*?*?*?*?*?*?*?*?*?*?*?*?*?*?*?*?*?*?*?*?,12.5,9.8,83,102415,198,1367,335,25.6,0.0,25.6,3009,0,3013,991,350,6.2,10,5,9999,99999,9,999999999,0.0,999,999,99
3021,4,6,7,0,*?*?*?*?*?*?*?*?*?*?*?*?*?*?*?*?*?*?*?*?*?*?,13.0,10.1,82,102415,415,1366,337,69.3,0.0,69.3,8081,0,8102,2824,293,7.7,10,5,9999,99999,9,999999999,0.0,999,999,99
3021,4,6,8,0,*?*?*?*?*?*?*?*?*?*?*?*?*?*?*?*?*?*?*?*?*?*?,14.6,10.4,76,102415,612,1366,344,108.9,0.0,108.9,12816,0,12859,4758,237,9.8,10,5,9999,99999,9,999999999,0.0,999,999,99
3021,4,6,9,0,*?*?*?*?*?*?*?*?*?*?*?*?*?*?*?*?*?*?*?*?*?*?,15.5,10.7,72,102415,775,1365,349,141.9,0.0,141.9,16846,0,16912,6538,180,12.4,10,5,9999,99999,9,999999999,0.0,999,999,99
3021,4,6,10,0,*?*?*?*?*?*?*?*?*?*?*?*?*?*?*?*?*?*?*?*?*?*?,17.6,10.8,64,102415,894,1365,359,165.8,0.0,165.8,19836,0,19922,7904,123,11.8,10,5,9999,99999,9,999999999,0.0,999,999,99
3021,4,6,11,0,*?*?*?*?*?*?*?*?*?*?*?*?*?*?*?*?*?*?*?*?*?*?,18.3,11.1,62,102415,961,1366,362,179.2,0.0,179.2,21527,0,21624,8677,67,13.9,10,5,9999,99999,9,999999999,0.0,999,999,99
3021,4,6,12,0,*?*?*?*?*?*?*?*?*?*?*?*?*?*?*?*?*?*?*?*?*?*?,18.9,11.3,61,102415,970,1365,365,181.1,0.0,181.1,21764,0,21863,8783,10,15.5,10,5,9999,99999,9,999999999,0.0,999,999,99
3021,4,6,13,0,*?*?*?*?*?*?*?*?*?*?*?*?*?*?*?*?*?*?*?*?*?*?,19.1,11.0,59,102415,922,1366,366,171.3,0.0,171.3,20531,0,20621,8222,18,16.0,10,5,9999,99999,9,999999999,0.0,999,999,99
3021,4,6,14,0,*?*?*?*?*?*?*?*?*?*?*?*?*?*?*?*?*?*?*?*?*?*?,19.2,11.1,59,102415,819,1366,367,150.6,0.0,150.6,17935,0,18009,7033,27,17.0,10,5,9999,99999,9,999999999,0.0,999,999,99
3021,4,6,15,0,*?*?*?*?*?*?*?*?*?*?*?*?*?*?*?*?*?*?*?*?*?*?,19.5,10.3,55,102415,669,1366,369,120.4,0.0,120.4,14208,0,14259,5362,35,16.0,10,5,9999,99999,9,999999999,0.0,999,999,99
3021,4,6,16,0,*?*?*?*?*?*?*?*?*?*?*?*?*?*?*?*?*?*?*?*?*?*?,18.9,9.3,53,102415,481,1365,366,82.7,0.0,82.7,9666,0,9695,3449,43,16.0,10,5,9999,99999,9,999999999,0.0,999,999,99
3021,4,6,17,0,*?*?*?*?*?*?*?*?*?*?*?*?*?*?*?*?*?*?*?*?*?*?,19.2,9.9,54,102415,270,1367,367,40.1,0.0,40.1,4675,0,4684,1565,52,10.3,10,5,9999,99999,9,999999999,0.0,999,999,99
3021,4,6,18,0,*?*?*?*?*?*?*?*?*?*?*?*?*?*?*?*?*?*?*?*?*?*?,18.0,10.7,62,102415,48,1359,361,0.0,0.0,0.0,0,0,0,0,60,11.3,10,5,9999,99999,9,999999999,0.0,999,999,99
3021,4,6,19,0,*?*?*?*?*?*?*?*?*?*?*?*?*?*?*?*?*?*?*?*?*?*?,16.9,10.9,67,102415,0,-0,356,0.0,-0.0,0.0,0,0,0,0,83,11.8,10,5,9999,99999,9,999999999,0.0,999,999,99
3021,4,6,20,0,*?*?*?*?*?*?*?*?*?*?*?*?*?*?*?*?*?*?*?*?*?*?,15.6,10.7,72,102415,0,-0,349,0.0,-0.0,0.0,0,0,0,0,107,10.8,10,5,9999,99999,9,999999999,0.0,999,999,99
3021,4,6,21,0,*?*?*?*?*?*?*?*?*?*?*?*?*?*?*?*?*?*?*?*?*?*?,15.2,10.4,72,102415,0,-0,347,0.0,-0.0,0.0,0,0,0,0,130,12.9,10,5,9999,99999,9,999999999,0.0,999,999,99
3021,4,6,22,0,*?*?*?*?*?*?*?*?*?*?*?*?*?*?*?*?*?*?*?*?*?*?,14.3,10.7,78,102415,0,-0,343,0.0,-0.0,0.0,0,0,0,0,153,15.5,10,5,9999,99999,9,999999999,0.0,999,999,99
3021,4,6,23,0,*?*?*?*?*?*?*?*?*?*?*?*?*?*?*?*?*?*?*?*?*?*?,14.7,10.4,75,102415,0,-0,345,0.0,-0.0,0.0,0,0,0,0,177,17.0,10,5,9999,99999,9,999999999,0.0,999,999,99
3021,4,6,24,0,*?*?*?*?*?*?*?*?*?*?*?*?*?*?*?*?*?*?*?*?*?*?,14.7,10.8,77,102415,0,-0,345,0.0,-0.0,0.0,0,0,0,0,10,4.1,10,5,9999,99999,9,999999999,0.0,999,999,99
3021,4,7,1,0,*?*?*?*?*?*?*?*?*?*?*?*?*?*?*?*?*?*?*?*?*?*?,15.5,9.7,67,101920,0,-0,349,0.0,-0.0,0.0,0,0,0,0,185,4.6,10,5,9999,99999,9,999999999,0.0,999,999,99
3021,4,7,2,0,*?*?*?*?*?*?*?*?*?*?*?*?*?*?*?*?*?*?*?*?*?*?,15.2,9.4,67,101920,0,-0,348,0.0,-0.0,0.0,0,0,0,0,170,4.1,10,5,9999,99999,9,999999999,0.0,999,999,99
3021,4,7,3,0,*?*?*?*?*?*?*?*?*?*?*?*?*?*?*?*?*?*?*?*?*?*?,15.4,9.6,67,101920,0,-0,349,0.0,-0.0,0.0,0,0,0,0,155,4.1,10,5,9999,99999,9,999999999,0.0,999,999,99
3021,4,7,4,0,*?*?*?*?*?*?*?*?*?*?*?*?*?*?*?*?*?*?*?*?*?*?,15.4,9.8,68,101920,0,-0,348,0.0,-0.0,0.0,0,0,0,0,140,3.6,10,5,9999,99999,9,999999999,0.0,999,999,99
3021,4,7,5,0,*?*?*?*?*?*?*?*?*?*?*?*?*?*?*?*?*?*?*?*?*?*?,15.3,9.7,68,101920,0,-0,341,0.0,-0.0,0.0,0,0,0,0,125,4.1,8,4,9999,99999,9,999999999,0.0,999,999,99
3021,4,7,6,0,*?*?*?*?*?*?*?*?*?*?*?*?*?*?*?*?*?*?*?*?*?*?,15.1,9.8,70,101920,206,1367,340,62.6,104.8,46.9,6679,6668,5690,854,110,4.1,8,4,9999,99999,9,999999999,0.0,999,999,99
3021,4,7,7,0,*?*?*?*?*?*?*?*?*?*?*?*?*?*?*?*?*?*?*?*?*?*?,16.3,10.1,65,101920,422,1364,342,192.7,222.4,123.9,20345,20254,14280,2509,117,3.6,7,4,9999,99999,9,999999999,0.0,999,999,99
3021,4,7,8,0,*?*?*?*?*?*?*?*?*?*?*?*?*?*?*?*?*?*?*?*?*?*?,17.5,10.8,64,101920,619,1365,348,300.4,236.5,193.2,31911,24030,21695,4266,123,4.6,7,4,9999,99999,9,999999999,0.0,999,999,99
3021,4,7,9,0,*?*?*?*?*?*?*?*?*?*?*?*?*?*?*?*?*?*?*?*?*?*?,19.5,11.0,57,101920,782,1365,361,329.9,145.1,246.7,36049,15121,27620,6496,130,9.8,8,4,9999,99999,9,999999999,0.0,999,999,99
3021,4,7,10,0,*?*?*?*?*?*?*?*?*?*?*?*?*?*?*?*?*?*?*?*?*?*?,20.2,11.3,56,101920,901,1365,365,384.9,147.0,287.9,42172,15508,32053,8271,137,9.3,8,4,9999,99999,9,999999999,0.0,999,999,99
3021,4,7,11,0,*?*?*?*?*?*?*?*?*?*?*?*?*?*?*?*?*?*?*?*?*?*?,21.8,11.0,49,101920,967,1365,369,491.0,247.5,315.7,53009,26644,34127,9238,143,9.3,7,4,9999,99999,9,999999999,0.0,999,999,99
3021,4,7,12,0,*?*?*?*?*?*?*?*?*?*?*?*?*?*?*?*?*?*?*?*?*?*?,22.7,10.5,45,101920,976,1365,377,419.7,147.9,313.9,46069,15685,34839,9685,150,6.7,8,4,9999,99999,9,999999999,0.0,999,999,99
3021,4,7,13,0,*?*?*?*?*?*?*?*?*?*?*?*?*?*?*?*?*?*?*?*?*?*?,22.9,11.0,46,101920,927,1365,379,397.2,147.3,297.1,43545,15576,33038,8737,147,7.7,8,4,9999,99999,9,999999999,0.0,999,999,99
3021,4,7,14,0,*?*?*?*?*?*?*?*?*?*?*?*?*?*?*?*?*?*?*?*?*?*?,22.9,10.3,44,101920,824,1365,374,412.9,244.1,265.5,44268,25933,29140,6713,143,7.2,7,4,9999,99999,9,999999999,0.0,999,999,99
3021,4,7,15,0,*?*?*?*?*?*?*?*?*?*?*?*?*?*?*?*?*?*?*?*?*?*?,22.9,9.6,42,101920,674,1365,378,279.8,142.8,209.3,30513,14601,23551,5185,140,8.8,8,4,9999,99999,9,999999999,0.0,999,999,99
3021,4,7,16,0,*?*?*?*?*?*?*?*?*?*?*?*?*?*?*?*?*?*?*?*?*?*?,23.0,9.2,40,101920,487,1365,378,193.0,136.4,144.4,20998,13047,16417,3307,137,5.7,8,4,9999,99999,9,999999999,0.0,999,999,99
3021,4,7,17,0,*?*?*?*?*?*?*?*?*?*?*?*?*?*?*?*?*?*?*?*?*?*?,22.9,9.8,42,101920,275,1363,386,41.3,0.0,41.3,4808,0,4818,1612,133,8.2,10,5,9999,99999,9,999999999,0.0,999,999,99
3021,4,7,18,0,*?*?*?*?*?*?*?*?*?*?*?*?*?*?*?*?*?*?*?*?*?*?,21.9,10.7,48,101920,54,1361,377,0.0,0.0,0.0,0,0,0,0,130,6.7,9,5,9999,99999,9,999999999,0.0,999,999,99
3021,4,7,19,0,*?*?*?*?*?*?*?*?*?*?*?*?*?*?*?*?*?*?*?*?*?*?,20.7,10.5,51,101920,0,-0,375,0.0,-0.0,0.0,0,0,0,0,125,5.7,10,5,9999,99999,9,999999999,0.0,999,999,99
3021,4,7,20,0,*?*?*?*?*?*?*?*?*?*?*?*?*?*?*?*?*?*?*?*?*?*?,19.0,10.5,57,101920,0,-0,366,0.0,-0.0,0.0,0,0,0,0,120,3.6,10,5,9999,99999,9,999999999,0.0,999,999,99
3021,4,7,21,0,*?*?*?*?*?*?*?*?*?*?*?*?*?*?*?*?*?*?*?*?*?*?,18.1,10.4,60,101920,0,-0,362,0.0,-0.0,0.0,0,0,0,0,115,4.1,10,5,9999,99999,9,999999999,0.0,999,999,99
3021,4,7,22,0,*?*?*?*?*?*?*?*?*?*?*?*?*?*?*?*?*?*?*?*?*?*?,18.0,10.7,61,101920,0,-0,361,0.0,-0.0,0.0,0,0,0,0,110,2.6,10,5,9999,99999,9,999999999,0.0,999,999,99
3021,4,7,23,0,*?*?*?*?*?*?*?*?*?*?*?*?*?*?*?*?*?*?*?*?*?*?,17.7,10.9,63,101920,0,-0,359,0.0,-0.0,0.0,0,0,0,0,105,3.1,10,5,9999,99999,9,999999999,0.0,999,999,99
3021,4,7,24,0,*?*?*?*?*?*?*?*?*?*?*?*?*?*?*?*?*?*?*?*?*?*?,15.1,10.1,70,101920,0,-0,347,0.0,-0.0,0.0,0,0,0,0,200,5.7,10,5,9999,99999,9,999999999,0.0,999,999,99
3021,4,8,1,0,*?*?*?*?*?*?*?*?*?*?*?*?*?*?*?*?*?*?*?*?*?*?,16.4,10.3,66,100401,0,-0,353,0.0,-0.0,0.0,0,0,0,0,95,3.1,10,5,9999,99999,9,999999999,0.0,999,999,99
3021,4,8,2,0,*?*?*?*?*?*?*?*?*?*?*?*?*?*?*?*?*?*?*?*?*?*?,15.3,10.1,70,100401,0,-0,348,0.0,-0.0,0.0,0,0,0,0,90,3.6,10,5,9999,99999,9,999999999,0.0,999,999,99
3021,4,8,3,0,*?*?*?*?*?*?*?*?*?*?*?*?*?*?*?*?*?*?*?*?*?*?,14.9,10.1,72,100401,0,-0,346,0.0,-0.0,0.0,0,0,0,0,85,3.1,10,5,9999,99999,9,999999999,0.0,999,999,99
3021,4,8,4,0,*?*?*?*?*?*?*?*?*?*?*?*?*?*?*?*?*?*?*?*?*?*?,14.6,9.2,69,100401,0,-0,345,0.0,-0.0,0.0,0,0,0,0,80,2.6,10,5,9999,99999,9,999999999,0.0,999,999,99
3021,4,8,5,0,*?*?*?*?*?*?*?*?*?*?*?*?*?*?*?*?*?*?*?*?*?*?,14.5,9.3,70,100401,0,-0,322,0.0,-0.0,0.0,0,0,0,0,75,4.1,4,2,9999,99999,9,999999999,0.0,999,999,99
3021,4,8,6,0,*?*?*?*?*?*?*?*?*?*?*?*?*?*?*?*?*?*?*?*?*?*?,14.3,9.7,73,100401,213,1362,307,99.3,444.3,29.8,10149,32494,4817,587,70,6.2,0,0,9999,99999,9,999999999,0.0,999,999,99
3021,4,8,7,0,*?*?*?*?*?*?*?*?*?*?*?*?*?*?*?*?*?*?*?*?*?*?,16.1,10.3,67,100401,430,1365,317,249.6,554.7,74.9,25858,49603,10909,1412,75,7.7,0,0,9999,99999,9,999999999,0.0,999,999,99
3021,4,8,8,0,*?*?*?*?*?*?*?*?*?*?*?*?*?*?*?*?*?*?*?*?*?*?,17.9,10.5,61,100401,626,1365,325,385.9,588.8,115.8,40128,57055,16049,2344,80,9.8,0,0,9999,99999,9,999999999,0.0,999,999,99
3021,4,8,9,0,*?*?*?*?*?*?*?*?*?*?*?*?*?*?*?*?*?*?*?*?*?*?,20.8,10.4,50,100401,788,1363,357,465.5,422.7,221.1,48764,43049,26042,5134,85,12.4,5,3,9999,99999,9,999999999,0.0,999,999,99
3021,4,8,10,0,*?*?*?*?*?*?*?*?*?*?*?*?*?*?*?*?*?*?*?*?*?*?,22.0,10.5,47,100401,907,1364,363,542.1,428.1,257.5,57054,44154,29746,6802,90,11.8,5,3,9999,99999,9,999999999,0.0,999,999,99
3021,4,8,11,0,*?*?*?*?*?*?*?*?*?*?*?*?*?*?*?*?*?*?*?*?*?*?,24.2,11.3,44,100401,972,1363,368,619.5,553.5,224.9,66792,57518,26821,6410,95,13.9,3,2,9999,99999,9,999999999,0.0,999,999,99
3021,4,8,12,0,*?*?*?*?*?*?*?*?*?*?*?*?*?*?*?*?*?*?*?*?*?*?,24.2,10.5,41,100401,981,1364,362,631.1,589.5,207.0,65972,59383,25941,5872,100,15.5,2,1,9999,99999,9,999999999,0.0,999,999,99
3021,4,8,13,0,*?*?*?*?*?*?*?*?*?*?*?*?*?*?*?*?*?*?*?*?*?*?,25.5,11.1,40,100401,932,1363,366,598.9,607.1,183.9,62780,61209,23634,4892,107,16.0,1,0,9999,99999,9,999999999,0.0,999,999,99
3021,4,8,14,0,*?*?*?*?*?*?*?*?*?*?*?*?*?*?*?*?*?*?*?*?*?*?,25.6,11.9,42,100401,829,1363,365,527.4,607.2,158.2,55185,60810,20926,3736,113,17.0,0,0,9999,99999,9,999999999,0.0,999,999,99
3021,4,8,15,0,*?*?*?*?*?*?*?*?*?*?*?*?*?*?*?*?*?*?*?*?*?*?,25.1,11.9,43,100401,679,1364,377,409.7,483.8,168.8,43243,48388,20683,3556,120,16.0,4,2,9999,99999,9,999999999,0.0,999,999,99
3021,4,8,16,0,*?*?*?*?*?*?*?*?*?*?*?*?*?*?*?*?*?*?*?*?*?*?,25.6,12.2,43,100401,492,1364,376,289.6,511.2,105.1,30771,47812,13594,1989,127,16.0,3,2,9999,99999,9,999999999,0.0,999,999,99
3021,4,8,17,0,*?*?*?*?*?*?*?*?*?*?*?*?*?*?*?*?*?*?*?*?*?*?,25.0,12.4,45,100401,281,1364,380,136.4,347.7,64.8,14255,26375,8514,1177,133,10.3,5,3,9999,99999,9,999999999,0.0,999,999,99
3021,4,8,18,0,*?*?*?*?*?*?*?*?*?*?*?*?*?*?*?*?*?*?*?*?*?*?,23.8,12.4,48,100401,60,1363,381,0.0,0.0,0.0,0,0,0,0,140,11.3,7,4,9999,99999,9,999999999,0.0,999,999,99
3021,4,8,19,0,*?*?*?*?*?*?*?*?*?*?*?*?*?*?*?*?*?*?*?*?*?*?,21.1,13.0,59,100401,0,-0,376,0.0,-0.0,0.0,0,0,0,0,132,11.8,10,5,9999,99999,9,999999999,0.0,999,999,99
3021,4,8,20,0,*?*?*?*?*?*?*?*?*?*?*?*?*?*?*?*?*?*?*?*?*?*?,19.5,13.0,65,100401,0,-0,368,0.0,-0.0,0.0,0,0,0,0,123,10.8,10,5,9999,99999,9,999999999,0.0,999,999,99
3021,4,8,21,0,*?*?*?*?*?*?*?*?*?*?*?*?*?*?*?*?*?*?*?*?*?*?,18.9,13.5,70,100401,0,-0,365,0.0,-0.0,0.0,0,0,0,0,115,12.9,10,5,9999,99999,9,999999999,0.0,999,999,99
3021,4,8,22,0,*?*?*?*?*?*?*?*?*?*?*?*?*?*?*?*?*?*?*?*?*?*?,18.3,13.1,70,100401,0,-0,362,0.0,-0.0,0.0,0,0,0,0,107,15.5,10,5,9999,99999,9,999999999,0.0,999,999,99
3021,4,8,23,0,*?*?*?*?*?*?*?*?*?*?*?*?*?*?*?*?*?*?*?*?*?*?,16.3,12.5,77,100401,0,-0,352,0.0,-0.0,0.0,0,0,0,0,98,17.0,10,5,9999,99999,9,999999999,0.0,999,999,99
3021,4,8,24,0,*?*?*?*?*?*?*?*?*?*?*?*?*?*?*?*?*?*?*?*?*?*?,17.4,10.5,63,100401,0,-0,358,0.0,-0.0,0.0,0,0,0,0,100,4.1,10,5,9999,99999,9,999999999,0.0,999,999,99
3021,4,9,1,0,*?*?*?*?*?*?*?*?*?*?*?*?*?*?*?*?*?*?*?*?*?*?,10.0,7.4,82,99646.7,0,-0,324,0.0,-0.0,0.0,0,0,0,0,87,3.1,10,5,9999,99999,9,999999999,0.0,999,999,99
3021,4,9,2,0,*?*?*?*?*?*?*?*?*?*?*?*?*?*?*?*?*?*?*?*?*?*?,7.2,4.3,80,99646.7,0,-0,312,0.0,-0.0,0.0,0,0,0,0,83,3.6,10,5,9999,99999,9,999999999,0.0,999,999,99
3021,4,9,3,0,*?*?*?*?*?*?*?*?*?*?*?*?*?*?*?*?*?*?*?*?*?*?,7.1,3.9,79,99646.7,0,-0,311,0.0,-0.0,0.0,0,0,0,0,80,3.1,10,5,9999,99999,9,999999999,0.0,999,999,99
3021,4,9,4,0,*?*?*?*?*?*?*?*?*?*?*?*?*?*?*?*?*?*?*?*?*?*?,6.6,3.9,81,99646.7,0,-0,309,0.0,-0.0,0.0,0,0,0,0,77,2.6,10,5,9999,99999,9,999999999,0.0,999,999,99
3021,4,9,5,0,*?*?*?*?*?*?*?*?*?*?*?*?*?*?*?*?*?*?*?*?*?*?,6.4,3.8,82,99646.7,-0,0,276,0.0,-0.0,0.0,0,0,0,0,73,4.1,3,2,9999,99999,9,999999999,0.0,999,999,99
3021,4,9,6,0,*?*?*?*?*?*?*?*?*?*?*?*?*?*?*?*?*?*?*?*?*?*?,6.6,3.6,79,99646.7,221,1363,286,97.7,316.2,46.4,10290,21350,6260,828,70,6.2,5,3,9999,99999,9,999999999,0.0,999,999,99
3021,4,9,7,0,*?*?*?*?*?*?*?*?*?*?*?*?*?*?*?*?*?*?*?*?*?*?,7.1,3.8,78,99646.7,437,1364,279,251.8,500.5,91.4,25746,44508,12817,1667,70,7.7,3,2,9999,99999,9,999999999,0.0,999,999,99
3021,4,9,8,0,*?*?*?*?*?*?*?*?*?*?*?*?*?*?*?*?*?*?*?*?*?*?,9.6,5.1,73,99646.7,633,1364,291,386.3,530.3,140.2,41166,52486,17674,2838,70,9.8,3,2,9999,99999,9,999999999,0.0,999,999,99
3021,4,9,9,0,*?*?*?*?*?*?*?*?*?*?*?*?*?*?*?*?*?*?*?*?*?*?,11.8,5.6,64,99646.7,795,1363,301,497.9,543.8,180.7,53323,55615,22169,4136,70,12.4,3,2,9999,99999,9,999999999,0.0,999,999,99
3021,4,9,10,0,*?*?*?*?*?*?*?*?*?*?*?*?*?*?*?*?*?*?*?*?*?*?,13.9,5.0,54,99646.7,913,1363,318,546.4,428.4,259.5,57514,44203,29944,6916,70,11.8,5,3,9999,99999,9,999999999,0.0,999,999,99
3021,4,9,11,0,*?*?*?*?*?*?*?*?*?*?*?*?*?*?*?*?*?*?*?*?*?*?,15.4,6.1,53,99646.7,978,1363,322,611.4,501.0,251.9,65224,52002,29377,7313,70,13.9,4,2,9999,99999,9,999999999,0.0,999,999,99
3021,4,9,12,0,*?*?*?*?*?*?*?*?*?*?*?*?*?*?*?*?*?*?*?*?*?*?,16.8,6.4,49,99646.7,987,1364,324,629.6,554.1,228.5,67930,57633,27201,6673,70,15.5,3,2,9999,99999,9,999999999,0.0,999,999,99
3021,4,9,13,0,*?*?*?*?*?*?*?*?*?*?*?*?*?*?*?*?*?*?*?*?*?*?,17.0,7.7,54,99646.7,938,1364,327,595.9,551.9,216.3,64172,57232,25945,5855,70,16.0,3,2,9999,99999,9,999999999,0.0,999,999,99
3021,4,9,14,0,*?*?*?*?*?*?*?*?*?*?*?*?*?*?*?*?*?*?*?*?*?*?,17.0,8.1,55,99646.7,835,1364,336,495.6,425.0,235.4,52018,43538,27520,5721,70,17.0,5,3,9999,99999,9,999999999,0.0,999,999,99
3021,4,9,15,0,*?*?*?*?*?*?*?*?*?*?*?*?*?*?*?*?*?*?*?*?*?*?,17.7,7.4,50,99646.7,684,1362,338,398.2,416.4,189.2,41573,41630,22677,4048,70,16.0,5,3,9999,99999,9,999999999,0.0,999,999,99
3021,4,9,16,0,*?*?*?*?*?*?*?*?*?*?*?*?*?*?*?*?*?*?*?*?*?*?,17.1,7.1,51,99646.7,497,1362,349,198.2,136.9,148.3,21565,13173,16847,3410,70,16.0,8,4,9999,99999,9,999999999,0.0,999,999,99
3021,4,9,17,0,*?*?*?*?*?*?*?*?*?*?*?*?*?*?*?*?*?*?*?*?*?*?,16.6,7.3,53,99646.7,286,1361,329,145.5,407.1,59.9,14791,31423,8663,1057,70,10.3,4,2,9999,99999,9,999999999,0.0,999,999,99
3021,4,9,18,0,*?*?*?*?*?*?*?*?*?*?*?*?*?*?*?*?*?*?*?*?*?*?,15.6,8.0,60,99646.7,66,1365,346,0.0,0.0,0.0,0,0,0,0,70,11.3,9,5,9999,99999,9,999999999,0.0,999,999,99
3021,4,9,19,0,*?*?*?*?*?*?*?*?*?*?*?*?*?*?*?*?*?*?*?*?*?*?,13.6,8.3,69,99646.7,0,-0,340,0.0,-0.0,0.0,0,0,0,0,117,11.8,10,5,9999,99999,9,999999999,0.0,999,999,99
3021,4,9,20,0,*?*?*?*?*?*?*?*?*?*?*?*?*?*?*?*?*?*?*?*?*?*?,12.3,7.3,70,99646.7,0,-0,334,0.0,-0.0,0.0,0,0,0,0,163,10.8,10,5,9999,99999,9,999999999,0.0,999,999,99
3021,4,9,21,0,*?*?*?*?*?*?*?*?*?*?*?*?*?*?*?*?*?*?*?*?*?*?,10.7,7.7,80,99646.7,0,-0,327,0.0,-0.0,0.0,0,0,0,0,210,12.9,10,5,9999,99999,9,999999999,0.0,999,999,99
3021,4,9,22,0,*?*?*?*?*?*?*?*?*?*?*?*?*?*?*?*?*?*?*?*?*?*?,10.0,7.4,82,99646.7,0,-0,324,0.0,-0.0,0.0,0,0,0,0,257,15.5,10,5,9999,99999,9,999999999,0.0,999,999,99
3021,4,9,23,0,*?*?*?*?*?*?*?*?*?*?*?*?*?*?*?*?*?*?*?*?*?*?,9.1,6.1,80,99646.7,0,-0,320,0.0,-0.0,0.0,0,0,0,0,303,17.0,10,5,9999,99999,9,999999999,0.0,999,999,99
3021,4,9,24,0,*?*?*?*?*?*?*?*?*?*?*?*?*?*?*?*?*?*?*?*?*?*?,14.3,10.2,75,99646.7,0,-0,343,0.0,-0.0,0.0,0,0,0,0,90,4.1,10,5,9999,99999,9,999999999,0.0,999,999,99
3021,4,10,1,0,*?*?*?*?*?*?*?*?*?*?*?*?*?*?*?*?*?*?*?*?*?*?,6.5,5.8,93,100264,0,-0,308,0.0,-0.0,0.0,0,0,0,0,307,3.1,10,5,9999,99999,9,999999999,0.0,999,999,99
3021,4,10,2,0,*?*?*?*?*?*?*?*?*?*?*?*?*?*?*?*?*?*?*?*?*?*?,4.9,5.0,97,100264,0,-0,301,0.0,-0.0,0.0,0,0,0,0,263,3.6,10,5,9999,99999,9,999999999,0.0,999,999,99
3021,4,10,3,0,*?*?*?*?*?*?*?*?*?*?*?*?*?*?*?*?*?*?*?*?*?*?,5.0,5.0,97,100264,0,-0,302,0.0,-0.0,0.0,0,0,0,0,220,3.1,10,5,9999,99999,9,999999999,0.0,999,999,99
3021,4,10,4,0,*?*?*?*?*?*?*?*?*?*?*?*?*?*?*?*?*?*?*?*?*?*?,5.2,4.3,91,100264,0,-0,303,0.0,-0.0,0.0,0,0,0,0,177,2.6,10,5,9999,99999,9,999999999,0.0,999,999,99
3021,4,10,5,0,*?*?*?*?*?*?*?*?*?*?*?*?*?*?*?*?*?*?*?*?*?*?,4.8,3.9,91,100264,8,1417,270,0.0,0.0,0.0,0,0,0,0,133,4.1,3,2,9999,99999,9,999999999,0.0,999,999,99
3021,4,10,6,0,*?*?*?*?*?*?*?*?*?*?*?*?*?*?*?*?*?*?*?*?*?*?,4.4,3.2,90,100264,229,1365,286,86.8,184.7,55.8,9216,12542,6708,1037,90,6.2,7,4,9999,99999,9,999999999,0.0,999,999,99
3021,4,10,7,0,*?*?*?*?*?*?*?*?*?*?*?*?*?*?*?*?*?*?*?*?*?*?,6.3,3.9,83,100264,444,1362,299,173.6,134.2,129.8,18879,12524,14804,2933,98,7.7,8,4,9999,99999,9,999999999,0.0,999,999,99
3021,4,10,8,0,*?*?*?*?*?*?*?*?*?*?*?*?*?*?*?*?*?*?*?*?*?*?,8.2,4.5,75,100264,639,1361,307,264.3,141.9,197.7,28801,14394,22279,4819,107,9.8,8,4,9999,99999,9,999999999,0.0,999,999,99
3021,4,10,9,0,*?*?*?*?*?*?*?*?*?*?*?*?*?*?*?*?*?*?*?*?*?*?,10.0,4.5,67,100264,801,1362,287,507.1,579.3,166.3,52670,57590,21714,3769,115,12.4,2,1,9999,99999,9,999999999,0.0,999,999,99
3021,4,10,10,0,*?*?*?*?*?*?*?*?*?*?*?*?*?*?*?*?*?*?*?*?*?*?,12.6,5.9,62,100264,919,1363,300,588.6,586.5,193.0,61388,58881,24533,5002,123,11.8,2,1,9999,99999,9,999999999,0.0,999,999,99
3021,4,10,11,0,*?*?*?*?*?*?*?*?*?*?*?*?*?*?*?*?*?*?*?*?*?*?,14.1,5.6,55,100264,984,1363,306,633.7,589.7,207.8,66249,59408,26021,5931,132,13.9,2,1,9999,99999,9,999999999,0.0,999,999,99
3021,4,10,12,0,*?*?*?*?*?*?*?*?*?*?*?*?*?*?*?*?*?*?*?*?*?*?,15.7,5.5,50,100264,992,1362,322,621.1,501.5,255.9,66292,52100,29770,7607,140,15.5,4,2,9999,99999,9,999999999,0.0,999,999,99
3021,4,10,13,0,*?*?*?*?*?*?*?*?*?*?*?*?*?*?*?*?*?*?*?*?*?*?,15.7,4.8,47,100264,943,1363,331,531.2,343.9,293.2,57488,36986,31959,8283,133,16.0,6,3,9999,99999,9,999999999,0.0,999,999,99
3021,4,10,14,0,*?*?*?*?*?*?*?*?*?*?*?*?*?*?*?*?*?*?*?*?*?*?,15.5,4.3,46,100264,840,1363,320,518.4,494.6,213.6,55008,50779,25470,5167,127,17.0,4,2,9999,99999,9,999999999,0.0,999,999,99
3021,4,10,15,0,*?*?*?*?*?*?*?*?*?*?*?*?*?*?*?*?*?*?*?*?*?*?,16.0,4.1,44,100264,690,1363,327,401.8,416.8,190.9,41958,41720,22863,4099,120,16.0,5,3,9999,99999,9,999999999,0.0,999,999,99
3021,4,10,16,0,*?*?*?*?*?*?*?*?*?*?*?*?*?*?*?*?*?*?*?*?*?*?,15.4,5.5,50,100264,503,1363,330,263.2,319.6,145.3,27948,30857,16650,3009,113,16.0,6,3,9999,99999,9,999999999,0.0,999,999,99
[truncated: 1,088,518 more chars]
