# Supplementary material for: Future weather dataset for fourteen UK sites
Source: Data Brief. 2016 Aug 3;8:1308–10. doi: 10.1016/j.dib.2016.07.057 (PMC4990658; doi:10.1016/j.dib.2016.07.057)
Supplement: Supplementary file 2 — Supplementary material [file mmc2.zip › 14_90th_PET_2050s_14 Swindon.epw]

LOCATION,4200145,-,UK,WG data,03746,51.18,-1.75,0,20
DESIGN CONDITIONS,0
TYPICAL/EXTREME PERIODS,0
GROUND TEMPERATURES,1,1.0,,,,7.2,10.6,14.3,16.9,20.2,20.5,18.8,15.5,11.5,7.9,5.7,5.4
HOLIDAYS/DAYLIGHT SAVINGS,No,0,0,0
COMMENTS 1,created by using UKCP09 weather generator outputs
COMMENTS 2,wind speed wind direction and pressure based on observations at station id 03746
DATA PERIODS,1,1,Data,Sunday,1/1,12/31
3023,1,1,1,0,*?*?*?*?*?*?*?*?*?*?*?*?*?*?*?*?*?*?*?*?*?*?,4.3,4.1,100,100938,0,-0,299,0.0,-0.0,0.0,0,0,0,0,272,5.2,10,5,9999,99999,9,999999999,0.7,999,999,99
3023,1,1,2,0,*?*?*?*?*?*?*?*?*?*?*?*?*?*?*?*?*?*?*?*?*?*?,4.7,4.6,100,100938,0,-0,301,0.0,-0.0,0.0,0,0,0,0,273,4.1,10,5,9999,99999,9,999999999,4.5,999,999,99
3023,1,1,3,0,*?*?*?*?*?*?*?*?*?*?*?*?*?*?*?*?*?*?*?*?*?*?,4.8,4.6,99,100938,0,-0,301,0.0,-0.0,0.0,0,0,0,0,275,5.2,10,5,9999,99999,9,999999999,3.1,999,999,99
3023,1,1,4,0,*?*?*?*?*?*?*?*?*?*?*?*?*?*?*?*?*?*?*?*?*?*?,4.6,3.9,95,100938,0,-0,300,0.0,-0.0,0.0,0,0,0,0,277,4.1,10,5,9999,99999,9,999999999,0.7,999,999,99
3023,1,1,5,0,*?*?*?*?*?*?*?*?*?*?*?*?*?*?*?*?*?*?*?*?*?*?,4.4,3.0,91,100938,0,-0,300,0.0,-0.0,0.0,0,0,0,0,278,5.2,10,5,9999,99999,9,999999999,0.5,999,999,99
3023,1,1,6,0,*?*?*?*?*?*?*?*?*?*?*?*?*?*?*?*?*?*?*?*?*?*?,5.1,3.6,90,100938,0,-0,302,0.0,-0.0,0.0,0,0,0,0,280,5.7,10,5,9999,99999,9,999999999,0.7,999,999,99
3023,1,1,7,0,*?*?*?*?*?*?*?*?*?*?*?*?*?*?*?*?*?*?*?*?*?*?,4.5,2.9,90,100938,0,-0,300,0.0,-0.0,0.0,0,0,0,0,282,5.7,10,5,9999,99999,9,999999999,1.1,999,999,99
3023,1,1,8,0,*?*?*?*?*?*?*?*?*?*?*?*?*?*?*?*?*?*?*?*?*?*?,3.7,2.5,92,100938,36,1408,292,0.0,0.0,0.0,0,0,0,0,283,4.1,9,5,9999,99999,9,999999999,0.1,999,999,99
3023,1,1,9,0,*?*?*?*?*?*?*?*?*?*?*?*?*?*?*?*?*?*?*?*?*?*?,4.7,2.3,85,100938,193,1411,296,40.7,39.5,35.2,4539,2558,4236,742,285,4.6,9,5,9999,99999,9,999999999,2.1,999,999,99
3023,1,1,10,0,*?*?*?*?*?*?*?*?*?*?*?*?*?*?*?*?*?*?*?*?*?*?,5.5,3.8,89,100938,308,1413,300,79.4,48.5,68.9,8717,4017,7806,1801,287,5.7,9,5,9999,99999,9,999999999,0.1,999,999,99
3023,1,1,11,0,*?*?*?*?*?*?*?*?*?*?*?*?*?*?*?*?*?*?*?*?*?*?,7.5,5.1,85,100938,372,1411,300,158.5,214.6,101.9,16768,18345,11919,1998,288,6.2,7,4,9999,99999,9,999999999,0.1,999,999,99
3023,1,1,12,0,*?*?*?*?*?*?*?*?*?*?*?*?*?*?*?*?*?*?*?*?*?*?,7.3,4.8,84,100938,382,1412,299,163.7,216.0,105.2,17316,18676,12283,2071,290,7.2,7,4,9999,99999,9,999999999,0.0,999,999,99
3023,1,1,13,0,*?*?*?*?*?*?*?*?*?*?*?*?*?*?*?*?*?*?*?*?*?*?,7.5,4.8,84,100938,337,1414,304,118.1,124.9,88.3,12895,10493,10206,1925,285,7.7,8,4,9999,99999,9,999999999,0.0,999,999,99
3023,1,1,14,0,*?*?*?*?*?*?*?*?*?*?*?*?*?*?*?*?*?*?*?*?*?*?,7.6,4.1,79,100938,239,1413,300,87.8,185.4,56.5,9344,12594,6821,1042,280,7.2,7,4,9999,99999,9,999999999,0.5,999,999,99
3023,1,1,15,0,*?*?*?*?*?*?*?*?*?*?*?*?*?*?*?*?*?*?*?*?*?*?,7.5,2.3,70,100938,96,1419,308,7.6,15.0,6.6,905,689,856,136,275,8.2,9,5,9999,99999,9,999999999,0.0,999,999,99
3023,1,1,16,0,*?*?*?*?*?*?*?*?*?*?*?*?*?*?*?*?*?*?*?*?*?*?,7.4,0.8,63,100938,0,-0,313,0.0,-0.0,0.0,0,0,0,0,270,5.2,10,5,9999,99999,9,999999999,0.0,999,999,99
3023,1,1,17,0,*?*?*?*?*?*?*?*?*?*?*?*?*?*?*?*?*?*?*?*?*?*?,7.1,2.5,72,100938,0,-0,311,0.0,-0.0,0.0,0,0,0,0,265,4.6,10,5,9999,99999,9,999999999,0.0,999,999,99
3023,1,1,18,0,*?*?*?*?*?*?*?*?*?*?*?*?*?*?*?*?*?*?*?*?*?*?,6.2,2.9,79,100938,0,-0,307,0.0,-0.0,0.0,0,0,0,0,260,3.6,10,5,9999,99999,9,999999999,0.2,999,999,99
3023,1,1,19,0,*?*?*?*?*?*?*?*?*?*?*?*?*?*?*?*?*?*?*?*?*?*?,6.1,3.0,81,100938,0,-0,307,0.0,-0.0,0.0,0,0,0,0,263,4.1,10,5,9999,99999,9,999999999,0.8,999,999,99
3023,1,1,20,0,*?*?*?*?*?*?*?*?*?*?*?*?*?*?*?*?*?*?*?*?*?*?,5.0,2.3,83,100938,0,-0,302,0.0,-0.0,0.0,0,0,0,0,267,3.6,10,5,9999,99999,9,999999999,0.0,999,999,99
3023,1,1,21,0,*?*?*?*?*?*?*?*?*?*?*?*?*?*?*?*?*?*?*?*?*?*?,5.0,2.3,82,100938,0,-0,302,0.0,-0.0,0.0,0,0,0,0,270,4.6,10,5,9999,99999,9,999999999,0.1,999,999,99
3023,1,1,22,0,*?*?*?*?*?*?*?*?*?*?*?*?*?*?*?*?*?*?*?*?*?*?,5.1,2.9,86,100938,0,-0,303,0.0,-0.0,0.0,0,0,0,0,273,5.2,10,5,9999,99999,9,999999999,0.1,999,999,99
3023,1,1,23,0,*?*?*?*?*?*?*?*?*?*?*?*?*?*?*?*?*?*?*?*?*?*?,4.8,2.5,86,100938,0,-0,301,0.0,-0.0,0.0,0,0,0,0,277,5.7,10,5,9999,99999,9,999999999,0.1,999,999,99
3023,1,1,24,0,*?*?*?*?*?*?*?*?*?*?*?*?*?*?*?*?*?*?*?*?*?*?,3.7,3.8,100,100938,0,-0,296,0.0,-0.0,0.0,0,0,0,0,270,4.6,10,5,9999,99999,9,999999999,0.0,999,999,99
3023,1,2,1,0,*?*?*?*?*?*?*?*?*?*?*?*?*?*?*?*?*?*?*?*?*?*?,4.0,1.9,100,102443,0,-0,298,0.0,-0.0,0.0,0,0,0,0,278,5.2,10,5,9999,99999,9,999999999,0.1,999,999,99
3023,1,2,2,0,*?*?*?*?*?*?*?*?*?*?*?*?*?*?*?*?*?*?*?*?*?*?,3.5,1.5,100,102443,0,-0,296,0.0,-0.0,0.0,0,0,0,0,277,4.1,10,5,9999,99999,9,999999999,0.0,999,999,99
3023,1,2,3,0,*?*?*?*?*?*?*?*?*?*?*?*?*?*?*?*?*?*?*?*?*?*?,2.7,1.3,100,102443,0,-0,293,0.0,-0.0,0.0,0,0,0,0,275,5.2,10,5,9999,99999,9,999999999,0.1,999,999,99
3023,1,2,4,0,*?*?*?*?*?*?*?*?*?*?*?*?*?*?*?*?*?*?*?*?*?*?,1.8,0.8,100,102443,0,-0,289,0.0,-0.0,0.0,0,0,0,0,273,4.1,10,5,9999,99999,9,999999999,0.0,999,999,99
3023,1,2,5,0,*?*?*?*?*?*?*?*?*?*?*?*?*?*?*?*?*?*?*?*?*?*?,2.5,1.9,100,102443,0,-0,292,0.0,-0.0,0.0,0,0,0,0,272,5.2,10,5,9999,99999,9,999999999,0.0,999,999,99
3023,1,2,6,0,*?*?*?*?*?*?*?*?*?*?*?*?*?*?*?*?*?*?*?*?*?*?,3.2,3.2,100,102443,0,-0,294,0.0,-0.0,0.0,0,0,0,0,270,5.7,10,5,9999,99999,9,999999999,0.0,999,999,99
3023,1,2,7,0,*?*?*?*?*?*?*?*?*?*?*?*?*?*?*?*?*?*?*?*?*?*?,2.6,2.7,100,102443,0,-0,292,0.0,-0.0,0.0,0,0,0,0,258,5.7,10,5,9999,99999,9,999999999,0.0,999,999,99
3023,1,2,8,0,*?*?*?*?*?*?*?*?*?*?*?*?*?*?*?*?*?*?*?*?*?*?,3.0,3.0,100,102443,37,1430,294,0.0,0.0,0.0,0,0,0,0,247,4.1,10,5,9999,99999,9,999999999,0.0,999,999,99
3023,1,2,9,0,*?*?*?*?*?*?*?*?*?*?*?*?*?*?*?*?*?*?*?*?*?*?,3.4,3.4,100,102443,194,1412,295,23.6,0.0,23.6,2780,-0,2783,915,235,4.6,10,5,9999,99999,9,999999999,0.2,999,999,99
3023,1,2,10,0,*?*?*?*?*?*?*?*?*?*?*?*?*?*?*?*?*?*?*?*?*?*?,6.4,6.4,100,102443,309,1412,308,46.0,0.0,46.0,5367,0,5378,1818,223,5.7,10,5,9999,99999,9,999999999,0.9,999,999,99
3023,1,2,11,0,*?*?*?*?*?*?*?*?*?*?*?*?*?*?*?*?*?*?*?*?*?*?,7.5,7.4,100,102443,374,1412,312,58.6,0.0,58.6,6843,0,6859,2361,212,6.2,10,5,9999,99999,9,999999999,0.0,999,999,99
3023,1,2,12,0,*?*?*?*?*?*?*?*?*?*?*?*?*?*?*?*?*?*?*?*?*?*?,8.5,8.5,100,102443,384,1411,317,60.6,0.0,60.6,7076,0,7093,2448,200,7.2,10,5,9999,99999,9,999999999,0.0,999,999,99
3023,1,2,13,0,*?*?*?*?*?*?*?*?*?*?*?*?*?*?*?*?*?*?*?*?*?*?,8.4,8.1,100,102443,339,1412,316,51.8,0.0,51.8,6049,0,6062,2065,213,7.7,10,5,9999,99999,9,999999999,0.0,999,999,99
3023,1,2,14,0,*?*?*?*?*?*?*?*?*?*?*?*?*?*?*?*?*?*?*?*?*?*?,8.8,7.7,100,102443,242,1414,318,32.8,0.0,32.8,3849,0,3856,1281,227,7.2,10,5,9999,99999,9,999999999,0.0,999,999,99
3023,1,2,15,0,*?*?*?*?*?*?*?*?*?*?*?*?*?*?*?*?*?*?*?*?*?*?,8.4,6.9,100,102443,99,1416,316,5.0,0.0,5.0,631,-0,631,202,240,8.2,10,5,9999,99999,9,999999999,0.0,999,999,99
3023,1,2,16,0,*?*?*?*?*?*?*?*?*?*?*?*?*?*?*?*?*?*?*?*?*?*?,8.7,6.4,99,102443,0,-0,318,0.0,-0.0,0.0,0,0,0,0,253,5.2,10,5,9999,99999,9,999999999,0.0,999,999,99
3023,1,2,17,0,*?*?*?*?*?*?*?*?*?*?*?*?*?*?*?*?*?*?*?*?*?*?,7.3,7.3,100,102443,0,-0,311,0.0,-0.0,0.0,0,0,0,0,267,4.6,10,5,9999,99999,9,999999999,0.0,999,999,99
3023,1,2,18,0,*?*?*?*?*?*?*?*?*?*?*?*?*?*?*?*?*?*?*?*?*?*?,6.6,6.6,100,102443,0,-0,309,0.0,-0.0,0.0,0,0,0,0,280,3.6,10,5,9999,99999,9,999999999,0.2,999,999,99
3023,1,2,19,0,*?*?*?*?*?*?*?*?*?*?*?*?*?*?*?*?*?*?*?*?*?*?,5.2,5.1,100,102443,0,-0,303,0.0,-0.0,0.0,0,0,0,0,282,4.1,10,5,9999,99999,9,999999999,0.0,999,999,99
3023,1,2,20,0,*?*?*?*?*?*?*?*?*?*?*?*?*?*?*?*?*?*?*?*?*?*?,5.7,5.6,100,102443,0,-0,305,0.0,-0.0,0.0,0,0,0,0,283,3.6,10,5,9999,99999,9,999999999,0.0,999,999,99
3023,1,2,21,0,*?*?*?*?*?*?*?*?*?*?*?*?*?*?*?*?*?*?*?*?*?*?,4.7,4.6,100,102443,0,-0,301,0.0,-0.0,0.0,0,0,0,0,285,4.6,10,5,9999,99999,9,999999999,0.0,999,999,99
3023,1,2,22,0,*?*?*?*?*?*?*?*?*?*?*?*?*?*?*?*?*?*?*?*?*?*?,4.9,5.0,100,102443,0,-0,301,0.0,-0.0,0.0,0,0,0,0,287,5.2,10,5,9999,99999,9,999999999,0.0,999,999,99
3023,1,2,23,0,*?*?*?*?*?*?*?*?*?*?*?*?*?*?*?*?*?*?*?*?*?*?,5.7,5.6,100,102443,0,-0,305,0.0,-0.0,0.0,0,0,0,0,288,5.7,10,5,9999,99999,9,999999999,0.0,999,999,99
3023,1,2,24,0,*?*?*?*?*?*?*?*?*?*?*?*?*?*?*?*?*?*?*?*?*?*?,4.4,2.3,99,102443,0,-0,300,0.0,-0.0,0.0,0,0,0,0,280,4.6,10,5,9999,99999,9,999999999,0.2,999,999,99
3023,1,3,1,0,*?*?*?*?*?*?*?*?*?*?*?*?*?*?*?*?*?*?*?*?*?*?,7.3,6.6,94,103404,0,-0,312,0.0,-0.0,0.0,0,0,0,0,288,5.2,10,5,9999,99999,9,999999999,0.0,999,999,99
3023,1,3,2,0,*?*?*?*?*?*?*?*?*?*?*?*?*?*?*?*?*?*?*?*?*?*?,8.0,6.9,92,103404,0,-0,315,0.0,-0.0,0.0,0,0,0,0,287,4.1,10,5,9999,99999,9,999999999,0.1,999,999,99
3023,1,3,3,0,*?*?*?*?*?*?*?*?*?*?*?*?*?*?*?*?*?*?*?*?*?*?,8.5,7.6,93,103404,0,-0,317,0.0,-0.0,0.0,0,0,0,0,285,5.2,10,5,9999,99999,9,999999999,0.2,999,999,99
3023,1,3,4,0,*?*?*?*?*?*?*?*?*?*?*?*?*?*?*?*?*?*?*?*?*?*?,8.0,6.9,92,103404,0,-0,315,0.0,-0.0,0.0,0,0,0,0,283,4.1,10,5,9999,99999,9,999999999,0.0,999,999,99
3023,1,3,5,0,*?*?*?*?*?*?*?*?*?*?*?*?*?*?*?*?*?*?*?*?*?*?,7.3,6.7,95,103404,0,-0,312,0.0,-0.0,0.0,0,0,0,0,282,5.2,10,5,9999,99999,9,999999999,0.0,999,999,99
3023,1,3,6,0,*?*?*?*?*?*?*?*?*?*?*?*?*?*?*?*?*?*?*?*?*?*?,6.4,5.1,92,103404,0,-0,308,0.0,-0.0,0.0,0,0,0,0,280,5.7,10,5,9999,99999,9,999999999,0.0,999,999,99
3023,1,3,7,0,*?*?*?*?*?*?*?*?*?*?*?*?*?*?*?*?*?*?*?*?*?*?,7.5,6.2,91,103404,0,-0,313,0.0,-0.0,0.0,0,0,0,0,277,5.7,10,5,9999,99999,9,999999999,0.0,999,999,99
3023,1,3,8,0,*?*?*?*?*?*?*?*?*?*?*?*?*?*?*?*?*?*?*?*?*?*?,8.4,7.6,95,103404,37,1406,316,0.0,0.0,0.0,0,0,0,0,273,4.1,10,5,9999,99999,9,999999999,0.0,999,999,99
3023,1,3,9,0,*?*?*?*?*?*?*?*?*?*?*?*?*?*?*?*?*?*?*?*?*?*?,8.2,7.9,98,103404,195,1412,315,23.8,0.0,23.8,2802,-0,2806,923,270,4.6,10,5,9999,99999,9,999999999,0.0,999,999,99
3023,1,3,10,0,*?*?*?*?*?*?*?*?*?*?*?*?*?*?*?*?*?*?*?*?*?*?,9.5,8.8,95,103404,311,1414,321,46.3,0.0,46.3,5403,0,5414,1830,267,5.7,10,5,9999,99999,9,999999999,0.0,999,999,99
3023,1,3,11,0,*?*?*?*?*?*?*?*?*?*?*?*?*?*?*?*?*?*?*?*?*?*?,12.3,9.3,82,103404,376,1412,334,59.0,0.0,59.0,6887,0,6903,2377,263,6.2,10,5,9999,99999,9,999999999,0.0,999,999,99
3023,1,3,12,0,*?*?*?*?*?*?*?*?*?*?*?*?*?*?*?*?*?*?*?*?*?*?,11.8,9.1,83,103404,387,1414,332,61.1,0.0,61.1,7132,0,7149,2470,260,7.2,10,5,9999,99999,9,999999999,0.0,999,999,99
3023,1,3,13,0,*?*?*?*?*?*?*?*?*?*?*?*?*?*?*?*?*?*?*?*?*?*?,12.3,8.9,80,103404,342,1413,334,52.3,0.0,52.3,6112,0,6125,2089,258,7.7,10,5,9999,99999,9,999999999,0.0,999,999,99
3023,1,3,14,0,*?*?*?*?*?*?*?*?*?*?*?*?*?*?*?*?*?*?*?*?*?*?,12.4,9.2,81,103404,245,1413,334,33.4,0.0,33.4,3918,0,3925,1304,257,7.2,10,5,9999,99999,9,999999999,0.0,999,999,99
3023,1,3,15,0,*?*?*?*?*?*?*?*?*?*?*?*?*?*?*?*?*?*?*?*?*?*?,12.3,8.3,76,103404,102,1412,334,5.6,0.0,5.6,708,-0,707,227,255,8.2,10,5,9999,99999,9,999999999,0.0,999,999,99
3023,1,3,16,0,*?*?*?*?*?*?*?*?*?*?*?*?*?*?*?*?*?*?*?*?*?*?,11.8,8.4,80,103404,0,-0,332,0.0,-0.0,0.0,0,0,0,0,253,5.2,10,5,9999,99999,9,999999999,0.0,999,999,99
3023,1,3,17,0,*?*?*?*?*?*?*?*?*?*?*?*?*?*?*?*?*?*?*?*?*?*?,11.5,8.3,80,103404,0,-0,330,0.0,-0.0,0.0,0,0,0,0,252,4.6,10,5,9999,99999,9,999999999,0.0,999,999,99
3023,1,3,18,0,*?*?*?*?*?*?*?*?*?*?*?*?*?*?*?*?*?*?*?*?*?*?,10.6,8.5,86,103404,0,-0,326,0.0,-0.0,0.0,0,0,0,0,250,3.6,10,5,9999,99999,9,999999999,0.0,999,999,99
3023,1,3,19,0,*?*?*?*?*?*?*?*?*?*?*?*?*?*?*?*?*?*?*?*?*?*?,10.4,8.7,89,103404,0,-0,325,0.0,-0.0,0.0,0,0,0,0,255,4.1,10,5,9999,99999,9,999999999,0.0,999,999,99
3023,1,3,20,0,*?*?*?*?*?*?*?*?*?*?*?*?*?*?*?*?*?*?*?*?*?*?,9.4,8.3,93,103404,0,-0,321,0.0,-0.0,0.0,0,0,0,0,260,3.6,10,5,9999,99999,9,999999999,0.0,999,999,99
3023,1,3,21,0,*?*?*?*?*?*?*?*?*?*?*?*?*?*?*?*?*?*?*?*?*?*?,9.6,8.4,92,103404,0,-0,322,0.0,-0.0,0.0,0,0,0,0,265,4.6,10,5,9999,99999,9,999999999,0.0,999,999,99
3023,1,3,22,0,*?*?*?*?*?*?*?*?*?*?*?*?*?*?*?*?*?*?*?*?*?*?,7.5,7.6,100,103404,0,-0,312,0.0,-0.0,0.0,0,0,0,0,270,5.2,10,5,9999,99999,9,999999999,0.0,999,999,99
3023,1,3,23,0,*?*?*?*?*?*?*?*?*?*?*?*?*?*?*?*?*?*?*?*?*?*?,7.2,7.1,100,103404,0,-0,311,0.0,-0.0,0.0,0,0,0,0,275,5.7,10,5,9999,99999,9,999999999,0.0,999,999,99
3023,1,3,24,0,*?*?*?*?*?*?*?*?*?*?*?*?*?*?*?*?*?*?*?*?*?*?,6.4,6.1,98,103404,0,-0,308,0.0,-0.0,0.0,0,0,0,0,290,4.6,10,5,9999,99999,9,999999999,0.0,999,999,99
3023,1,4,1,0,*?*?*?*?*?*?*?*?*?*?*?*?*?*?*?*?*?*?*?*?*?*?,7.4,4.8,82,103823,0,-0,312,0.0,-0.0,0.0,0,0,0,0,280,5.2,10,5,9999,99999,9,999999999,0.0,999,999,99
3023,1,4,2,0,*?*?*?*?*?*?*?*?*?*?*?*?*?*?*?*?*?*?*?*?*?*?,7.9,3.4,73,103823,0,-0,315,0.0,-0.0,0.0,0,0,0,0,280,4.1,10,5,9999,99999,9,999999999,0.0,999,999,99
3023,1,4,3,0,*?*?*?*?*?*?*?*?*?*?*?*?*?*?*?*?*?*?*?*?*?*?,8.1,3.6,72,103823,0,-0,316,0.0,-0.0,0.0,0,0,0,0,280,5.2,10,5,9999,99999,9,999999999,0.0,999,999,99
3023,1,4,4,0,*?*?*?*?*?*?*?*?*?*?*?*?*?*?*?*?*?*?*?*?*?*?,8.5,3.4,70,103823,0,-0,318,0.0,-0.0,0.0,0,0,0,0,280,4.1,10,5,9999,99999,9,999999999,0.0,999,999,99
3023,1,4,5,0,*?*?*?*?*?*?*?*?*?*?*?*?*?*?*?*?*?*?*?*?*?*?,9.2,3.6,67,103823,0,-0,321,0.0,-0.0,0.0,0,0,0,0,280,5.2,10,5,9999,99999,9,999999999,0.0,999,999,99
3023,1,4,6,0,*?*?*?*?*?*?*?*?*?*?*?*?*?*?*?*?*?*?*?*?*?*?,7.6,3.2,73,103823,0,-0,314,0.0,-0.0,0.0,0,0,0,0,280,5.7,10,5,9999,99999,9,999999999,0.0,999,999,99
3023,1,4,7,0,*?*?*?*?*?*?*?*?*?*?*?*?*?*?*?*?*?*?*?*?*?*?,8.3,4.5,75,103823,0,-0,316,0.0,-0.0,0.0,0,0,0,0,280,5.7,10,5,9999,99999,9,999999999,0.0,999,999,99
3023,1,4,8,0,*?*?*?*?*?*?*?*?*?*?*?*?*?*?*?*?*?*?*?*?*?*?,7.1,3.4,76,103823,38,1415,311,0.0,0.0,0.0,0,0,0,0,280,4.1,10,5,9999,99999,9,999999999,0.0,999,999,99
3023,1,4,9,0,*?*?*?*?*?*?*?*?*?*?*?*?*?*?*?*?*?*?*?*?*?*?,8.2,3.6,72,103823,196,1411,316,24.0,0.0,24.0,2829,-0,2832,932,280,4.6,10,5,9999,99999,9,999999999,0.0,999,999,99
3023,1,4,10,0,*?*?*?*?*?*?*?*?*?*?*?*?*?*?*?*?*?*?*?*?*?*?,9.1,4.1,70,103823,312,1411,320,46.6,0.0,46.6,5439,0,5450,1843,280,5.7,10,5,9999,99999,9,999999999,0.0,999,999,99
3023,1,4,11,0,*?*?*?*?*?*?*?*?*?*?*?*?*?*?*?*?*?*?*?*?*?*?,10.2,5.1,70,103823,378,1412,325,59.4,0.0,59.4,6935,0,6952,2395,280,6.2,10,5,9999,99999,9,999999999,0.0,999,999,99
3023,1,4,12,0,*?*?*?*?*?*?*?*?*?*?*?*?*?*?*?*?*?*?*?*?*?*?,11.4,5.0,64,103823,389,1412,331,61.5,0.0,61.5,7189,0,7206,2491,280,7.2,10,5,9999,99999,9,999999999,0.0,999,999,99
3023,1,4,13,0,*?*?*?*?*?*?*?*?*?*?*?*?*?*?*?*?*?*?*?*?*?*?,11.5,4.6,62,103823,345,1413,331,52.9,0.0,52.9,6178,0,6192,2113,280,7.7,10,5,9999,99999,9,999999999,0.0,999,999,99
3023,1,4,14,0,*?*?*?*?*?*?*?*?*?*?*?*?*?*?*?*?*?*?*?*?*?*?,11.6,5.0,63,103823,248,1412,331,34.1,0.0,34.1,3991,0,3998,1330,280,7.2,10,5,9999,99999,9,999999999,0.0,999,999,99
3023,1,4,15,0,*?*?*?*?*?*?*?*?*?*?*?*?*?*?*?*?*?*?*?*?*?*?,11.4,5.0,64,103823,106,1419,331,6.3,0.0,6.3,787,-0,787,254,280,8.2,10,5,9999,99999,9,999999999,0.0,999,999,99
3023,1,4,16,0,*?*?*?*?*?*?*?*?*?*?*?*?*?*?*?*?*?*?*?*?*?*?,11.6,6.1,68,103823,0,-0,331,0.0,-0.0,0.0,0,0,0,0,280,5.2,10,5,9999,99999,9,999999999,0.0,999,999,99
3023,1,4,17,0,*?*?*?*?*?*?*?*?*?*?*?*?*?*?*?*?*?*?*?*?*?*?,11.1,5.9,70,103823,0,-0,329,0.0,-0.0,0.0,0,0,0,0,280,4.6,10,5,9999,99999,9,999999999,0.0,999,999,99
3023,1,4,18,0,*?*?*?*?*?*?*?*?*?*?*?*?*?*?*?*?*?*?*?*?*?*?,9.8,5.0,71,103823,0,-0,323,0.0,-0.0,0.0,0,0,0,0,280,3.6,10,5,9999,99999,9,999999999,0.0,999,999,99
3023,1,4,19,0,*?*?*?*?*?*?*?*?*?*?*?*?*?*?*?*?*?*?*?*?*?*?,10.1,5.1,71,103823,0,-0,325,0.0,-0.0,0.0,0,0,0,0,277,4.1,10,5,9999,99999,9,999999999,0.0,999,999,99
3023,1,4,20,0,*?*?*?*?*?*?*?*?*?*?*?*?*?*?*?*?*?*?*?*?*?*?,9.3,5.5,76,103823,0,-0,321,0.0,-0.0,0.0,0,0,0,0,273,3.6,10,5,9999,99999,9,999999999,0.0,999,999,99
3023,1,4,21,0,*?*?*?*?*?*?*?*?*?*?*?*?*?*?*?*?*?*?*?*?*?*?,7.7,4.1,77,103823,0,-0,314,0.0,-0.0,0.0,0,0,0,0,270,4.6,10,5,9999,99999,9,999999999,0.0,999,999,99
3023,1,4,22,0,*?*?*?*?*?*?*?*?*?*?*?*?*?*?*?*?*?*?*?*?*?*?,9.5,5.5,75,103823,0,-0,322,0.0,-0.0,0.0,0,0,0,0,267,5.2,10,5,9999,99999,9,999999999,0.0,999,999,99
3023,1,4,23,0,*?*?*?*?*?*?*?*?*?*?*?*?*?*?*?*?*?*?*?*?*?*?,8.2,4.5,77,103823,0,-0,316,0.0,-0.0,0.0,0,0,0,0,263,5.7,10,5,9999,99999,9,999999999,0.0,999,999,99
3023,1,4,24,0,*?*?*?*?*?*?*?*?*?*?*?*?*?*?*?*?*?*?*?*?*?*?,6.8,5.9,93,103823,0,-0,310,0.0,-0.0,0.0,0,0,0,0,280,4.6,10,5,9999,99999,9,999999999,0.0,999,999,99
3023,1,5,1,0,*?*?*?*?*?*?*?*?*?*?*?*?*?*?*?*?*?*?*?*?*?*?,6.4,3.6,81,103566,0,-0,308,0.0,-0.0,0.0,0,0,0,0,258,5.2,10,5,9999,99999,9,999999999,0.0,999,999,99
3023,1,5,2,0,*?*?*?*?*?*?*?*?*?*?*?*?*?*?*?*?*?*?*?*?*?*?,6.0,3.2,81,103566,0,-0,306,0.0,-0.0,0.0,0,0,0,0,257,4.1,10,5,9999,99999,9,999999999,0.0,999,999,99
3023,1,5,3,0,*?*?*?*?*?*?*?*?*?*?*?*?*?*?*?*?*?*?*?*?*?*?,6.0,3.2,81,103566,0,-0,306,0.0,-0.0,0.0,0,0,0,0,255,5.2,10,5,9999,99999,9,999999999,0.0,999,999,99
3023,1,5,4,0,*?*?*?*?*?*?*?*?*?*?*?*?*?*?*?*?*?*?*?*?*?*?,5.7,3.6,86,103566,0,-0,305,0.0,-0.0,0.0,0,0,0,0,253,4.1,10,5,9999,99999,9,999999999,0.0,999,999,99
3023,1,5,5,0,*?*?*?*?*?*?*?*?*?*?*?*?*?*?*?*?*?*?*?*?*?*?,5.4,3.8,88,103566,0,-0,304,0.0,-0.0,0.0,0,0,0,0,252,5.2,10,5,9999,99999,9,999999999,0.0,999,999,99
3023,1,5,6,0,*?*?*?*?*?*?*?*?*?*?*?*?*?*?*?*?*?*?*?*?*?*?,5.8,4.8,92,103566,0,-0,305,0.0,-0.0,0.0,0,0,0,0,250,5.7,10,5,9999,99999,9,999999999,0.0,999,999,99
3023,1,5,7,0,*?*?*?*?*?*?*?*?*?*?*?*?*?*?*?*?*?*?*?*?*?*?,6.2,3.9,84,103566,0,-0,307,0.0,-0.0,0.0,0,0,0,0,247,5.7,10,5,9999,99999,9,999999999,0.0,999,999,99
3023,1,5,8,0,*?*?*?*?*?*?*?*?*?*?*?*?*?*?*?*?*?*?*?*?*?*?,6.8,4.5,85,103566,39,1417,310,0.0,0.0,0.0,0,0,0,0,243,4.1,10,5,9999,99999,9,999999999,0.0,999,999,99
3023,1,5,9,0,*?*?*?*?*?*?*?*?*?*?*?*?*?*?*?*?*?*?*?*?*?*?,5.9,4.3,88,103566,198,1415,306,24.3,0.0,24.3,2860,-0,2864,942,240,4.6,10,5,9999,99999,9,999999999,0.0,999,999,99
3023,1,5,10,0,*?*?*?*?*?*?*?*?*?*?*?*?*?*?*?*?*?*?*?*?*?*?,8.5,5.6,81,103566,314,1412,317,46.9,0.0,46.9,5480,0,5491,1858,237,5.7,10,5,9999,99999,9,999999999,0.0,999,999,99
3023,1,5,11,0,*?*?*?*?*?*?*?*?*?*?*?*?*?*?*?*?*?*?*?*?*?*?,8.2,5.3,81,103566,380,1411,312,103.9,51.3,90.1,11406,4518,10192,2412,233,6.2,9,5,9999,99999,9,999999999,0.0,999,999,99
3023,1,5,12,0,*?*?*?*?*?*?*?*?*?*?*?*?*?*?*?*?*?*?*?*?*?*?,9.1,5.0,75,103566,392,1413,320,62.1,0.0,62.1,7251,0,7269,2515,230,7.2,10,5,9999,99999,9,999999999,0.0,999,999,99
3023,1,5,13,0,*?*?*?*?*?*?*?*?*?*?*?*?*?*?*?*?*?*?*?*?*?*?,8.8,5.5,78,103566,348,1413,319,53.5,0.0,53.5,6249,0,6262,2139,237,7.7,10,5,9999,99999,9,999999999,0.0,999,999,99
3023,1,5,14,0,*?*?*?*?*?*?*?*?*?*?*?*?*?*?*?*?*?*?*?*?*?*?,8.6,5.9,82,103566,252,1415,318,34.7,0.0,34.7,4068,0,4075,1357,243,7.2,10,5,9999,99999,9,999999999,0.0,999,999,99
3023,1,5,15,0,*?*?*?*?*?*?*?*?*?*?*?*?*?*?*?*?*?*?*?*?*?*?,9.1,5.9,79,103566,109,1411,320,7.0,0.0,7.0,869,-0,869,281,250,8.2,10,5,9999,99999,9,999999999,0.0,999,999,99
3023,1,5,16,0,*?*?*?*?*?*?*?*?*?*?*?*?*?*?*?*?*?*?*?*?*?*?,9.0,6.1,80,103566,0,-0,319,0.0,-0.0,0.0,0,0,0,0,257,5.2,10,5,9999,99999,9,999999999,0.0,999,999,99
3023,1,5,17,0,*?*?*?*?*?*?*?*?*?*?*?*?*?*?*?*?*?*?*?*?*?*?,7.6,5.5,85,103566,0,-0,313,0.0,-0.0,0.0,0,0,0,0,263,4.6,10,5,9999,99999,9,999999999,0.0,999,999,99
3023,1,5,18,0,*?*?*?*?*?*?*?*?*?*?*?*?*?*?*?*?*?*?*?*?*?*?,7.6,5.3,84,103566,0,-0,313,0.0,-0.0,0.0,0,0,0,0,270,3.6,10,5,9999,99999,9,999999999,0.0,999,999,99
3023,1,5,19,0,*?*?*?*?*?*?*?*?*?*?*?*?*?*?*?*?*?*?*?*?*?*?,6.9,4.8,86,103566,0,-0,310,0.0,-0.0,0.0,0,0,0,0,258,4.1,10,5,9999,99999,9,999999999,0.0,999,999,99
3023,1,5,20,0,*?*?*?*?*?*?*?*?*?*?*?*?*?*?*?*?*?*?*?*?*?*?,7.3,5.9,90,103566,0,-0,312,0.0,-0.0,0.0,0,0,0,0,247,3.6,10,5,9999,99999,9,999999999,0.0,999,999,99
3023,1,5,21,0,*?*?*?*?*?*?*?*?*?*?*?*?*?*?*?*?*?*?*?*?*?*?,8.0,5.6,84,103566,0,-0,315,0.0,-0.0,0.0,0,0,0,0,235,4.6,10,5,9999,99999,9,999999999,0.0,999,999,99
3023,1,5,22,0,*?*?*?*?*?*?*?*?*?*?*?*?*?*?*?*?*?*?*?*?*?*?,6.6,4.1,83,103566,0,-0,309,0.0,-0.0,0.0,0,0,0,0,223,5.2,10,5,9999,99999,9,999999999,0.0,999,999,99
3023,1,5,23,0,*?*?*?*?*?*?*?*?*?*?*?*?*?*?*?*?*?*?*?*?*?*?,6.6,3.6,80,103566,0,-0,309,0.0,-0.0,0.0,0,0,0,0,212,5.7,10,5,9999,99999,9,999999999,0.0,999,999,99
3023,1,5,24,0,*?*?*?*?*?*?*?*?*?*?*?*?*?*?*?*?*?*?*?*?*?*?,6.8,3.9,81,103566,0,-0,310,0.0,-0.0,0.0,0,0,0,0,260,4.6,10,5,9999,99999,9,999999999,0.0,999,999,99
3023,1,6,1,0,*?*?*?*?*?*?*?*?*?*?*?*?*?*?*?*?*?*?*?*?*?*?,6.1,5.3,95,103249,0,-0,307,0.0,-0.0,0.0,0,0,0,0,220,5.2,10,5,9999,99999,9,999999999,0.0,999,999,99
3023,1,6,2,0,*?*?*?*?*?*?*?*?*?*?*?*?*?*?*?*?*?*?*?*?*?*?,5.6,5.6,100,103249,0,-0,304,0.0,-0.0,0.0,0,0,0,0,240,4.1,10,5,9999,99999,9,999999999,0.0,999,999,99
3023,1,6,3,0,*?*?*?*?*?*?*?*?*?*?*?*?*?*?*?*?*?*?*?*?*?*?,5.3,5.3,100,103249,0,-0,303,0.0,-0.0,0.0,0,0,0,0,260,5.2,10,5,9999,99999,9,999999999,0.0,999,999,99
3023,1,6,4,0,*?*?*?*?*?*?*?*?*?*?*?*?*?*?*?*?*?*?*?*?*?*?,5.1,5.1,100,103249,0,-0,302,0.0,-0.0,0.0,0,0,0,0,280,4.1,10,5,9999,99999,9,999999999,0.0,999,999,99
3023,1,6,5,0,*?*?*?*?*?*?*?*?*?*?*?*?*?*?*?*?*?*?*?*?*?*?,4.7,4.5,99,103249,0,-0,301,0.0,-0.0,0.0,0,0,0,0,300,5.2,10,5,9999,99999,9,999999999,0.0,999,999,99
3023,1,6,6,0,*?*?*?*?*?*?*?*?*?*?*?*?*?*?*?*?*?*?*?*?*?*?,4.3,2.5,89,103249,0,-0,299,0.0,-0.0,0.0,0,0,0,0,320,5.7,10,5,9999,99999,9,999999999,0.0,999,999,99
3023,1,6,7,0,*?*?*?*?*?*?*?*?*?*?*?*?*?*?*?*?*?*?*?*?*?*?,5.4,3.2,87,103249,0,-0,304,0.0,-0.0,0.0,0,0,0,0,297,5.7,10,5,9999,99999,9,999999999,0.0,999,999,99
3023,1,6,8,0,*?*?*?*?*?*?*?*?*?*?*?*?*?*?*?*?*?*?*?*?*?*?,6.5,5.0,91,103249,40,1412,308,0.0,0.0,0.0,0,0,0,0,273,4.1,10,5,9999,99999,9,999999999,0.0,999,999,99
3023,1,6,9,0,*?*?*?*?*?*?*?*?*?*?*?*?*?*?*?*?*?*?*?*?*?*?,6.0,4.8,92,103249,199,1411,306,24.6,0.0,24.6,2894,-0,2898,954,250,4.6,10,5,9999,99999,9,999999999,0.0,999,999,99
3023,1,6,10,0,*?*?*?*?*?*?*?*?*?*?*?*?*?*?*?*?*?*?*?*?*?*?,7.2,5.0,86,103249,316,1412,311,47.3,0.0,47.3,5525,0,5537,1874,227,5.7,10,5,9999,99999,9,999999999,0.0,999,999,99
3023,1,6,11,0,*?*?*?*?*?*?*?*?*?*?*?*?*?*?*?*?*?*?*?*?*?*?,7.6,4.8,83,103249,383,1413,313,60.3,0.0,60.3,7043,0,7060,2436,203,6.2,10,5,9999,99999,9,999999999,0.0,999,999,99
3023,1,6,12,0,*?*?*?*?*?*?*?*?*?*?*?*?*?*?*?*?*?*?*?*?*?*?,10.1,5.5,73,103249,395,1413,324,62.6,0.0,62.6,7317,0,7335,2540,180,7.2,10,5,9999,99999,9,999999999,0.0,999,999,99
3023,1,6,13,0,*?*?*?*?*?*?*?*?*?*?*?*?*?*?*?*?*?*?*?*?*?*?,10.0,5.0,71,103249,351,1412,324,54.1,0.0,54.1,6322,0,6336,2166,187,7.7,10,5,9999,99999,9,999999999,0.0,999,999,99
3023,1,6,14,0,*?*?*?*?*?*?*?*?*?*?*?*?*?*?*?*?*?*?*?*?*?*?,10.1,4.6,69,103249,255,1412,325,35.4,0.0,35.4,4147,0,4154,1384,193,7.2,10,5,9999,99999,9,999999999,0.0,999,999,99
3023,1,6,15,0,*?*?*?*?*?*?*?*?*?*?*?*?*?*?*?*?*?*?*?*?*?*?,10.0,3.8,65,103249,113,1415,324,7.7,0.0,7.7,955,-0,954,309,200,8.2,10,5,9999,99999,9,999999999,0.0,999,999,99
3023,1,6,16,0,*?*?*?*?*?*?*?*?*?*?*?*?*?*?*?*?*?*?*?*?*?*?,10.0,5.1,72,103249,0,-0,324,0.0,-0.0,0.0,0,0,0,0,207,5.2,10,5,9999,99999,9,999999999,0.0,999,999,99
3023,1,6,17,0,*?*?*?*?*?*?*?*?*?*?*?*?*?*?*?*?*?*?*?*?*?*?,8.4,3.4,71,103249,0,-0,317,0.0,-0.0,0.0,0,0,0,0,213,4.6,10,5,9999,99999,9,999999999,0.0,999,999,99
3023,1,6,18,0,*?*?*?*?*?*?*?*?*?*?*?*?*?*?*?*?*?*?*?*?*?*?,8.1,2.5,68,103249,0,-0,316,0.0,-0.0,0.0,0,0,0,0,220,3.6,10,5,9999,99999,9,999999999,0.0,999,999,99
3023,1,6,19,0,*?*?*?*?*?*?*?*?*?*?*?*?*?*?*?*?*?*?*?*?*?*?,7.6,3.0,73,103249,0,-0,314,0.0,-0.0,0.0,0,0,0,0,217,4.1,10,5,9999,99999,9,999999999,1.4,999,999,99
3023,1,6,20,0,*?*?*?*?*?*?*?*?*?*?*?*?*?*?*?*?*?*?*?*?*?*?,7.5,3.6,76,103249,0,-0,313,0.0,-0.0,0.0,0,0,0,0,213,3.6,10,5,9999,99999,9,999999999,0.0,999,999,99
3023,1,6,21,0,*?*?*?*?*?*?*?*?*?*?*?*?*?*?*?*?*?*?*?*?*?*?,6.6,3.6,82,103249,0,-0,309,0.0,-0.0,0.0,0,0,0,0,210,4.6,10,5,9999,99999,9,999999999,1.9,999,999,99
3023,1,6,22,0,*?*?*?*?*?*?*?*?*?*?*?*?*?*?*?*?*?*?*?*?*?*?,6.9,3.9,81,103249,0,-0,310,0.0,-0.0,0.0,0,0,0,0,207,5.2,10,5,9999,99999,9,999999999,0.7,999,999,99
3023,1,6,23,0,*?*?*?*?*?*?*?*?*?*?*?*?*?*?*?*?*?*?*?*?*?*?,6.1,3.2,82,103249,0,-0,307,0.0,-0.0,0.0,0,0,0,0,203,5.7,10,5,9999,99999,9,999999999,0.0,999,999,99
3023,1,6,24,0,*?*?*?*?*?*?*?*?*?*?*?*?*?*?*?*?*?*?*?*?*?*?,6.6,4.5,87,103249,0,-0,309,0.0,-0.0,0.0,0,0,0,0,200,4.6,10,5,9999,99999,9,999999999,0.0,999,999,99
3023,1,7,1,0,*?*?*?*?*?*?*?*?*?*?*?*?*?*?*?*?*?*?*?*?*?*?,5.0,-0.4,67,102669,0,-0,303,0.0,-0.0,0.0,0,0,0,0,198,5.2,10,5,9999,99999,9,999999999,0.1,999,999,99
3023,1,7,2,0,*?*?*?*?*?*?*?*?*?*?*?*?*?*?*?*?*?*?*?*?*?*?,4.6,-2.2,59,102669,0,-0,301,0.0,-0.0,0.0,0,0,0,0,197,4.1,10,5,9999,99999,9,999999999,1.1,999,999,99
3023,1,7,3,0,*?*?*?*?*?*?*?*?*?*?*?*?*?*?*?*?*?*?*?*?*?*?,5.4,-1.7,58,102669,0,-0,305,0.0,-0.0,0.0,0,0,0,0,195,5.2,10,5,9999,99999,9,999999999,0.2,999,999,99
3023,1,7,4,0,*?*?*?*?*?*?*?*?*?*?*?*?*?*?*?*?*?*?*?*?*?*?,4.5,-1.1,65,102669,0,-0,301,0.0,-0.0,0.0,0,0,0,0,193,4.1,10,5,9999,99999,9,999999999,0.3,999,999,99
3023,1,7,5,0,*?*?*?*?*?*?*?*?*?*?*?*?*?*?*?*?*?*?*?*?*?*?,3.5,-1.7,67,102669,0,-0,296,0.0,-0.0,0.0,0,0,0,0,192,5.2,10,5,9999,99999,9,999999999,0.0,999,999,99
3023,1,7,6,0,*?*?*?*?*?*?*?*?*?*?*?*?*?*?*?*?*?*?*?*?*?*?,4.3,1.0,78,102669,0,-0,299,0.0,-0.0,0.0,0,0,0,0,190,5.7,10,5,9999,99999,9,999999999,0.0,999,999,99
3023,1,7,7,0,*?*?*?*?*?*?*?*?*?*?*?*?*?*?*?*?*?*?*?*?*?*?,5.1,1.9,78,102669,0,-0,303,0.0,-0.0,0.0,0,0,0,0,188,5.7,10,5,9999,99999,9,999999999,0.0,999,999,99
3023,1,7,8,0,*?*?*?*?*?*?*?*?*?*?*?*?*?*?*?*?*?*?*?*?*?*?,4.8,2.1,81,102669,41,1402,297,0.0,0.0,0.0,0,0,0,0,187,4.1,9,5,9999,99999,9,999999999,0.6,999,999,99
3023,1,7,9,0,*?*?*?*?*?*?*?*?*?*?*?*?*?*?*?*?*?*?*?*?*?*?,4.6,1.5,79,102669,201,1413,301,24.9,0.0,24.9,2932,-0,2936,967,185,4.6,10,5,9999,99999,9,999999999,0.4,999,999,99
3023,1,7,10,0,*?*?*?*?*?*?*?*?*?*?*?*?*?*?*?*?*?*?*?*?*?*?,6.8,1.5,67,102669,318,1411,300,109.9,122.9,82.2,12006,10101,9514,1783,183,5.7,8,4,9999,99999,9,999999999,0.0,999,999,99
3023,1,7,11,0,*?*?*?*?*?*?*?*?*?*?*?*?*?*?*?*?*?*?*?*?*?*?,8.4,1.9,62,102669,385,1411,307,140.0,129.3,104.7,15269,11407,12044,2313,182,6.2,8,4,9999,99999,9,999999999,0.1,999,999,99
3023,1,7,12,0,*?*?*?*?*?*?*?*?*?*?*?*?*?*?*?*?*?*?*?*?*?*?,9.1,1.9,60,102669,398,1413,315,109.8,51.9,95.2,12055,4618,10768,2566,180,7.2,9,5,9999,99999,9,999999999,0.0,999,999,99
3023,1,7,13,0,*?*?*?*?*?*?*?*?*?*?*?*?*?*?*?*?*?*?*?*?*?*?,9.2,1.5,57,102669,355,1414,316,95.2,50.4,82.6,10449,4357,9344,2191,185,7.7,9,5,9999,99999,9,999999999,0.0,999,999,99
3023,1,7,14,0,*?*?*?*?*?*?*?*?*?*?*?*?*?*?*?*?*?*?*?*?*?*?,9.1,1.5,57,102669,259,1414,321,36.1,0.0,36.1,4231,0,4238,1413,190,7.2,10,5,9999,99999,9,999999999,0.0,999,999,99
3023,1,7,15,0,*?*?*?*?*?*?*?*?*?*?*?*?*?*?*?*?*?*?*?*?*?*?,8.8,1.5,59,102669,117,1416,319,8.5,0.0,8.5,1042,-0,1042,338,195,8.2,10,5,9999,99999,9,999999999,2.6,999,999,99
3023,1,7,16,0,*?*?*?*?*?*?*?*?*?*?*?*?*?*?*?*?*?*?*?*?*?*?,9.1,0.6,54,102669,0,-0,321,0.0,-0.0,0.0,0,0,0,0,200,5.2,10,5,9999,99999,9,999999999,0.3,999,999,99
3023,1,7,17,0,*?*?*?*?*?*?*?*?*?*?*?*?*?*?*?*?*?*?*?*?*?*?,8.0,-0.2,55,102669,0,-0,316,0.0,-0.0,0.0,0,0,0,0,205,4.6,10,5,9999,99999,9,999999999,0.0,999,999,99
3023,1,7,18,0,*?*?*?*?*?*?*?*?*?*?*?*?*?*?*?*?*?*?*?*?*?*?,6.4,-0.4,60,102669,0,-0,309,0.0,-0.0,0.0,0,0,0,0,210,3.6,10,5,9999,99999,9,999999999,0.0,999,999,99
3023,1,7,19,0,*?*?*?*?*?*?*?*?*?*?*?*?*?*?*?*?*?*?*?*?*?*?,7.0,0.6,63,102669,0,-0,311,0.0,-0.0,0.0,0,0,0,0,212,4.1,10,5,9999,99999,9,999999999,0.0,999,999,99
3023,1,7,20,0,*?*?*?*?*?*?*?*?*?*?*?*?*?*?*?*?*?*?*?*?*?*?,6.8,-0.0,60,102669,0,-0,311,0.0,-0.0,0.0,0,0,0,0,213,3.6,10,5,9999,99999,9,999999999,0.0,999,999,99
3023,1,7,21,0,*?*?*?*?*?*?*?*?*?*?*?*?*?*?*?*?*?*?*?*?*?*?,5.1,-1.7,59,102669,0,-0,303,0.0,-0.0,0.0,0,0,0,0,215,4.6,10,5,9999,99999,9,999999999,0.3,999,999,99
3023,1,7,22,0,*?*?*?*?*?*?*?*?*?*?*?*?*?*?*?*?*?*?*?*?*?*?,4.9,-2.2,58,102669,0,-0,303,0.0,-0.0,0.0,0,0,0,0,217,5.2,10,5,9999,99999,9,999999999,0.0,999,999,99
3023,1,7,23,0,*?*?*?*?*?*?*?*?*?*?*?*?*?*?*?*?*?*?*?*?*?*?,4.7,-2.2,58,102669,0,-0,302,0.0,-0.0,0.0,0,0,0,0,218,5.7,10,5,9999,99999,9,999999999,0.0,999,999,99
3023,1,7,24,0,*?*?*?*?*?*?*?*?*?*?*?*?*?*?*?*?*?*?*?*?*?*?,5.3,1.5,75,102669,0,-0,304,0.0,-0.0,0.0,0,0,0,0,200,4.6,10,5,9999,99999,9,999999999,0.0,999,999,99
3023,1,8,1,0,*?*?*?*?*?*?*?*?*?*?*?*?*?*?*?*?*?*?*?*?*?*?,4.1,1.0,100,102409,0,-0,299,0.0,-0.0,0.0,0,0,0,0,217,5.2,10,5,9999,99999,9,999999999,0.0,999,999,99
3023,1,8,2,0,*?*?*?*?*?*?*?*?*?*?*?*?*?*?*?*?*?*?*?*?*?*?,2.8,2.5,100,102409,0,-0,293,0.0,-0.0,0.0,0,0,0,0,213,4.1,10,5,9999,99999,9,999999999,0.0,999,999,99
3023,1,8,3,0,*?*?*?*?*?*?*?*?*?*?*?*?*?*?*?*?*?*?*?*?*?*?,1.5,1.5,100,102409,0,-0,287,0.0,-0.0,0.0,0,0,0,0,210,5.2,10,5,9999,99999,9,999999999,0.0,999,999,99
3023,1,8,4,0,*?*?*?*?*?*?*?*?*?*?*?*?*?*?*?*?*?*?*?*?*?*?,2.7,2.5,100,102409,0,-0,292,0.0,-0.0,0.0,0,0,0,0,207,4.1,10,5,9999,99999,9,999999999,0.0,999,999,99
3023,1,8,5,0,*?*?*?*?*?*?*?*?*?*?*?*?*?*?*?*?*?*?*?*?*?*?,3.8,3.8,100,102409,0,-0,297,0.0,-0.0,0.0,0,0,0,0,203,5.2,10,5,9999,99999,9,999999999,0.0,999,999,99
3023,1,8,6,0,*?*?*?*?*?*?*?*?*?*?*?*?*?*?*?*?*?*?*?*?*?*?,4.4,4.3,100,102409,0,-0,299,0.0,-0.0,0.0,0,0,0,0,200,5.7,10,5,9999,99999,9,999999999,0.0,999,999,99
3023,1,8,7,0,*?*?*?*?*?*?*?*?*?*?*?*?*?*?*?*?*?*?*?*?*?*?,3.6,3.6,100,102409,0,-0,296,0.0,-0.0,0.0,0,0,0,0,202,5.7,10,5,9999,99999,9,999999999,0.0,999,999,99
3023,1,8,8,0,*?*?*?*?*?*?*?*?*?*?*?*?*?*?*?*?*?*?*?*?*?*?,4.0,3.9,100,102409,43,1419,289,0.0,0.0,0.0,0,0,0,0,203,4.1,8,4,9999,99999,9,999999999,0.0,999,999,99
3023,1,8,9,0,*?*?*?*?*?*?*?*?*?*?*?*?*?*?*?*?*?*?*?*?*?*?,4.9,4.8,100,102409,203,1414,263,87.1,420.3,26.7,8961,29955,4366,544,205,4.6,1,0,9999,99999,9,999999999,0.0,999,999,99
3023,1,8,10,0,*?*?*?*?*?*?*?*?*?*?*?*?*?*?*?*?*?*?*?*?*?*?,5.4,5.3,100,102409,321,1414,295,110.9,123.2,83.0,12121,10153,9605,1801,207,5.7,8,4,9999,99999,9,999999999,0.0,999,999,99
3023,1,8,11,0,*?*?*?*?*?*?*?*?*?*?*?*?*?*?*?*?*?*?*?*?*?*?,8.6,8.5,100,102409,388,1412,310,141.2,129.5,105.6,15405,11461,12146,2335,208,6.2,8,4,9999,99999,9,999999999,0.0,999,999,99
3023,1,8,12,0,*?*?*?*?*?*?*?*?*?*?*?*?*?*?*?*?*?*?*?*?*?*?,10.6,9.2,100,102409,401,1412,312,192.7,304.0,106.3,20464,26827,12447,2086,210,7.2,6,3,9999,99999,9,999999999,0.0,999,999,99
3023,1,8,13,0,*?*?*?*?*?*?*?*?*?*?*?*?*?*?*?*?*?*?*?*?*?*?,10.6,8.8,100,102409,358,1412,326,55.5,0.0,55.5,6481,0,6496,2225,208,7.7,10,5,9999,99999,9,999999999,0.0,999,999,99
3023,1,8,14,0,*?*?*?*?*?*?*?*?*?*?*?*?*?*?*?*?*?*?*?*?*?*?,10.5,8.9,100,102409,263,1415,311,111.3,268.3,61.4,11606,19373,8090,1113,207,7.2,6,3,9999,99999,9,999999999,0.0,999,999,99
3023,1,8,15,0,*?*?*?*?*?*?*?*?*?*?*?*?*?*?*?*?*?*?*?*?*?*?,10.7,9.8,100,102409,121,1416,323,16.1,25.1,14.0,1852,1297,1739,290,205,8.2,9,5,9999,99999,9,999999999,0.0,999,999,99
3023,1,8,16,0,*?*?*?*?*?*?*?*?*?*?*?*?*?*?*?*?*?*?*?*?*?*?,10.1,8.9,100,102409,0,-0,324,0.0,-0.0,0.0,0,0,0,0,203,5.2,10,5,9999,99999,9,999999999,0.0,999,999,99
3023,1,8,17,0,*?*?*?*?*?*?*?*?*?*?*?*?*?*?*?*?*?*?*?*?*?*?,8.4,8.1,100,102409,0,-0,316,0.0,-0.0,0.0,0,0,0,0,202,4.6,10,5,9999,99999,9,999999999,0.0,999,999,99
3023,1,8,18,0,*?*?*?*?*?*?*?*?*?*?*?*?*?*?*?*?*?*?*?*?*?*?,7.3,7.1,100,102409,0,-0,311,0.0,-0.0,0.0,0,0,0,0,200,3.6,10,5,9999,99999,9,999999999,0.0,999,999,99
3023,1,8,19,0,*?*?*?*?*?*?*?*?*?*?*?*?*?*?*?*?*?*?*?*?*?*?,5.9,5.9,100,102409,0,-0,306,0.0,-0.0,0.0,0,0,0,0,200,4.1,10,5,9999,99999,9,999999999,0.0,999,999,99
3023,1,8,20,0,*?*?*?*?*?*?*?*?*?*?*?*?*?*?*?*?*?*?*?*?*?*?,5.8,5.8,100,102409,0,-0,305,0.0,-0.0,0.0,0,0,0,0,200,3.6,10,5,9999,99999,9,999999999,0.0,999,999,99
3023,1,8,21,0,*?*?*?*?*?*?*?*?*?*?*?*?*?*?*?*?*?*?*?*?*?*?,5.4,5.3,100,102409,0,-0,303,0.0,-0.0,0.0,0,0,0,0,200,4.6,10,5,9999,99999,9,999999999,0.0,999,999,99
3023,1,8,22,0,*?*?*?*?*?*?*?*?*?*?*?*?*?*?*?*?*?*?*?*?*?*?,4.8,4.8,100,102409,0,-0,301,0.0,-0.0,0.0,0,0,0,0,200,5.2,10,5,9999,99999,9,999999999,0.0,999,999,99
3023,1,8,23,0,*?*?*?*?*?*?*?*?*?*?*?*?*?*?*?*?*?*?*?*?*?*?,4.7,4.6,100,102409,0,-0,301,0.0,-0.0,0.0,0,0,0,0,200,5.7,10,5,9999,99999,9,999999999,0.0,999,999,99
3023,1,8,24,0,*?*?*?*?*?*?*?*?*?*?*?*?*?*?*?*?*?*?*?*?*?*?,4.6,-0.6,98,102409,0,-0,301,0.0,-0.0,0.0,0,0,0,0,220,4.6,10,5,9999,99999,9,999999999,0.0,999,999,99
3023,1,9,1,0,*?*?*?*?*?*?*?*?*?*?*?*?*?*?*?*?*?*?*?*?*?*?,4.7,4.6,100,102159,0,-0,301,0.0,-0.0,0.0,0,0,0,0,168,0.5,10,5,9999,99999,9,999999999,0.0,999,999,99
3023,1,9,2,0,*?*?*?*?*?*?*?*?*?*?*?*?*?*?*?*?*?*?*?*?*?*?,4.5,4.5,100,102159,0,-0,300,0.0,-0.0,0.0,0,0,0,0,137,2.1,10,5,9999,99999,9,999999999,0.0,999,999,99
3023,1,9,3,0,*?*?*?*?*?*?*?*?*?*?*?*?*?*?*?*?*?*?*?*?*?*?,4.2,4.1,100,102159,0,-0,298,0.0,-0.0,0.0,0,0,0,0,105,1.5,10,5,9999,99999,9,999999999,0.0,999,999,99
3023,1,9,4,0,*?*?*?*?*?*?*?*?*?*?*?*?*?*?*?*?*?*?*?*?*?*?,4.8,4.8,100,102159,0,-0,301,0.0,-0.0,0.0,0,0,0,0,73,1.0,10,5,9999,99999,9,999999999,0.0,999,999,99
3023,1,9,5,0,*?*?*?*?*?*?*?*?*?*?*?*?*?*?*?*?*?*?*?*?*?*?,5.3,5.3,100,102159,0,-0,303,0.0,-0.0,0.0,0,0,0,0,42,1.5,10,5,9999,99999,9,999999999,0.0,999,999,99
3023,1,9,6,0,*?*?*?*?*?*?*?*?*?*?*?*?*?*?*?*?*?*?*?*?*?*?,5.8,5.8,100,102159,0,-0,305,0.0,-0.0,0.0,0,0,0,0,10,0.5,10,5,9999,99999,9,999999999,0.0,999,999,99
3023,1,9,7,0,*?*?*?*?*?*?*?*?*?*?*?*?*?*?*?*?*?*?*?*?*?*?,4.5,4.5,100,102159,0,-0,300,0.0,-0.0,0.0,0,0,0,0,12,2.6,10,5,9999,99999,9,999999999,0.0,999,999,99
3023,1,9,8,0,*?*?*?*?*?*?*?*?*?*?*?*?*?*?*?*?*?*?*?*?*?*?,5.2,5.0,100,102159,44,1398,298,0.0,0.0,0.0,0,0,0,0,13,0.5,9,5,9999,99999,9,999999999,0.0,999,999,99
3023,1,9,9,0,*?*?*?*?*?*?*?*?*?*?*?*?*?*?*?*?*?*?*?*?*?*?,5.1,5.1,100,102159,205,1413,298,44.6,40.9,38.7,4961,2766,4607,816,15,1.0,9,5,9999,99999,9,999999999,0.0,999,999,99
3023,1,9,10,0,*?*?*?*?*?*?*?*?*?*?*?*?*?*?*?*?*?*?*?*?*?*?,4.8,4.8,100,102159,323,1412,297,84.6,49.2,73.3,9281,4137,8307,1926,17,1.0,9,5,9999,99999,9,999999999,0.0,999,999,99
3023,1,9,11,0,*?*?*?*?*?*?*?*?*?*?*?*?*?*?*?*?*?*?*?*?*?*?,5.8,5.3,100,102159,391,1412,305,61.9,0.0,61.9,7235,0,7252,2509,18,1.0,10,5,9999,99999,9,999999999,0.0,999,999,99
3023,1,9,12,0,*?*?*?*?*?*?*?*?*?*?*?*?*?*?*?*?*?*?*?*?*?*?,6.8,5.6,99,102159,404,1411,305,112.1,52.1,97.2,12300,4654,10985,2623,20,1.0,9,5,9999,99999,9,999999999,0.0,999,999,99
3023,1,9,13,0,*?*?*?*?*?*?*?*?*?*?*?*?*?*?*?*?*?*?*?*?*?*?,6.7,5.8,100,102159,362,1413,305,97.7,50.7,84.7,10720,4404,9584,2253,22,1.5,9,5,9999,99999,9,999999999,0.0,999,999,99
3023,1,9,14,0,*?*?*?*?*?*?*?*?*?*?*?*?*?*?*?*?*?*?*?*?*?*?,6.7,6.7,100,102159,267,1415,309,37.7,0.0,37.7,4407,0,4415,1475,23,2.6,10,5,9999,99999,9,999999999,0.0,999,999,99
3023,1,9,15,0,*?*?*?*?*?*?*?*?*?*?*?*?*?*?*?*?*?*?*?*?*?*?,6.6,5.8,100,102159,125,1414,305,17.5,26.4,15.2,2006,1387,1882,315,25,1.5,9,5,9999,99999,9,999999999,0.0,999,999,99
3023,1,9,16,0,*?*?*?*?*?*?*?*?*?*?*?*?*?*?*?*?*?*?*?*?*?*?,6.7,6.7,100,102159,0,-0,309,0.0,-0.0,0.0,0,0,0,0,27,3.1,10,5,9999,99999,9,999999999,0.0,999,999,99
3023,1,9,17,0,*?*?*?*?*?*?*?*?*?*?*?*?*?*?*?*?*?*?*?*?*?*?,6.4,5.8,100,102159,0,-0,308,0.0,-0.0,0.0,0,0,0,0,28,3.1,10,5,9999,99999,9,999999999,0.0,999,999,99
3023,1,9,18,0,*?*?*?*?*?*?*?*?*?*?*?*?*?*?*?*?*?*?*?*?*?*?,5.5,4.5,99,102159,0,-0,304,0.0,-0.0,0.0,0,0,0,0,30,2.1,10,5,9999,99999,9,999999999,0.0,999,999,99
3023,1,9,19,0,*?*?*?*?*?*?*?*?*?*?*?*?*?*?*?*?*?*?*?*?*?*?,6.1,5.3,100,102159,0,-0,307,0.0,-0.0,0.0,0,0,0,0,75,2.1,10,5,9999,99999,9,999999999,0.0,999,999,99
3023,1,9,20,0,*?*?*?*?*?*?*?*?*?*?*?*?*?*?*?*?*?*?*?*?*?*?,5.9,5.3,100,102159,0,-0,306,0.0,-0.0,0.0,0,0,0,0,120,1.0,10,5,9999,99999,9,999999999,0.0,999,999,99
3023,1,9,21,0,*?*?*?*?*?*?*?*?*?*?*?*?*?*?*?*?*?*?*?*?*?*?,4.7,4.1,100,102159,0,-0,301,0.0,-0.0,0.0,0,0,0,0,165,1.0,10,5,9999,99999,9,999999999,0.0,999,999,99
3023,1,9,22,0,*?*?*?*?*?*?*?*?*?*?*?*?*?*?*?*?*?*?*?*?*?*?,4.9,4.8,100,102159,0,-0,301,0.0,-0.0,0.0,0,0,0,0,210,0.5,10,5,9999,99999,9,999999999,0.0,999,999,99
3023,1,9,23,0,*?*?*?*?*?*?*?*?*?*?*?*?*?*?*?*?*?*?*?*?*?*?,5.1,5.1,100,102159,0,-0,302,0.0,-0.0,0.0,0,0,0,0,255,2.6,10,5,9999,99999,9,999999999,0.0,999,999,99
3023,1,9,24,0,*?*?*?*?*?*?*?*?*?*?*?*?*?*?*?*?*?*?*?*?*?*?,4.7,4.6,100,102159,0,-0,301,0.0,-0.0,0.0,0,0,0,0,200,1.0,10,5,9999,99999,9,999999999,0.0,999,999,99
3023,1,10,1,0,*?*?*?*?*?*?*?*?*?*?*?*?*?*?*?*?*?*?*?*?*?*?,5.6,5.0,100,101606,0,-0,304,0.0,-0.0,0.0,0,0,0,0,307,0.5,10,5,9999,99999,9,999999999,0.0,999,999,99
3023,1,10,2,0,*?*?*?*?*?*?*?*?*?*?*?*?*?*?*?*?*?*?*?*?*?*?,5.6,5.0,100,101606,0,-0,304,0.0,-0.0,0.0,0,0,0,0,313,2.1,10,5,9999,99999,9,999999999,0.0,999,999,99
3023,1,10,3,0,*?*?*?*?*?*?*?*?*?*?*?*?*?*?*?*?*?*?*?*?*?*?,5.1,4.5,100,101606,0,-0,302,0.0,-0.0,0.0,0,0,0,0,320,1.5,10,5,9999,99999,9,999999999,0.0,999,999,99
3023,1,10,4,0,*?*?*?*?*?*?*?*?*?*?*?*?*?*?*?*?*?*?*?*?*?*?,4.7,3.9,100,101606,0,-0,301,0.0,-0.0,0.0,0,0,0,0,327,1.0,10,5,9999,99999,9,999999999,0.0,999,999,99
3023,1,10,5,0,*?*?*?*?*?*?*?*?*?*?*?*?*?*?*?*?*?*?*?*?*?*?,4.3,3.8,100,101606,0,-0,299,0.0,-0.0,0.0,0,0,0,0,333,1.5,10,5,9999,99999,9,999999999,0.0,999,999,99
3023,1,10,6,0,*?*?*?*?*?*?*?*?*?*?*?*?*?*?*?*?*?*?*?*?*?*?,5.3,4.8,100,101606,0,-0,303,0.0,-0.0,0.0,0,0,0,0,340,0.5,10,5,9999,99999,9,999999999,0.0,999,999,99
3023,1,10,7,0,*?*?*?*?*?*?*?*?*?*?*?*?*?*?*?*?*?*?*?*?*?*?,6.3,5.8,100,101606,0,-0,307,0.0,-0.0,0.0,0,0,0,0,298,2.6,10,5,9999,99999,9,999999999,0.0,999,999,99
3023,1,10,8,0,*?*?*?*?*?*?*?*?*?*?*?*?*?*?*?*?*?*?*?*?*?*?,5.4,5.3,100,101606,46,1404,303,0.0,0.0,0.0,0,0,0,0,257,0.5,10,5,9999,99999,9,999999999,0.0,999,999,99
3023,1,10,9,0,*?*?*?*?*?*?*?*?*?*?*?*?*?*?*?*?*?*?*?*?*?*?,4.9,4.8,100,101606,207,1412,301,26.1,0.0,26.1,3072,0,3076,1014,215,1.0,10,5,9999,99999,9,999999999,0.0,999,999,99
3023,1,10,10,0,*?*?*?*?*?*?*?*?*?*?*?*?*?*?*?*?*?*?*?*?*?*?,6.2,5.8,100,101606,326,1413,307,49.2,0.0,49.2,5747,0,5759,1955,173,1.0,10,5,9999,99999,9,999999999,0.0,999,999,99
3023,1,10,11,0,*?*?*?*?*?*?*?*?*?*?*?*?*?*?*?*?*?*?*?*?*?*?,7.0,6.6,100,101606,394,1411,310,62.5,0.0,62.5,7306,0,7324,2536,132,1.0,10,5,9999,99999,9,999999999,0.0,999,999,99
3023,1,10,12,0,*?*?*?*?*?*?*?*?*?*?*?*?*?*?*?*?*?*?*?*?*?*?,8.7,7.3,100,101606,408,1413,318,65.2,0.0,65.2,7619,0,7638,2655,90,1.0,10,5,9999,99999,9,999999999,0.0,999,999,99
3023,1,10,13,0,*?*?*?*?*?*?*?*?*?*?*?*?*?*?*?*?*?*?*?*?*?*?,8.9,7.3,98,101606,366,1413,319,57.0,0.0,57.0,6655,0,6670,2290,127,1.5,10,5,9999,99999,9,999999999,0.0,999,999,99
3023,1,10,14,0,*?*?*?*?*?*?*?*?*?*?*?*?*?*?*?*?*?*?*?*?*?*?,9.0,8.4,100,101606,271,1414,319,38.5,0.0,38.5,4500,0,4508,1508,163,2.6,10,5,9999,99999,9,999999999,0.0,999,999,99
3023,1,10,15,0,*?*?*?*?*?*?*?*?*?*?*?*?*?*?*?*?*?*?*?*?*?*?,8.8,8.8,100,101606,129,1411,318,10.9,0.0,10.9,1324,-0,1324,431,200,1.5,10,5,9999,99999,9,999999999,0.0,999,999,99
3023,1,10,16,0,*?*?*?*?*?*?*?*?*?*?*?*?*?*?*?*?*?*?*?*?*?*?,8.9,8.9,100,101606,0,-0,318,0.0,-0.0,0.0,0,0,0,0,237,3.1,10,5,9999,99999,9,999999999,0.0,999,999,99
3023,1,10,17,0,*?*?*?*?*?*?*?*?*?*?*?*?*?*?*?*?*?*?*?*?*?*?,8.5,8.5,100,101606,0,-0,317,0.0,-0.0,0.0,0,0,0,0,273,3.1,10,5,9999,99999,9,999999999,0.0,999,999,99
3023,1,10,18,0,*?*?*?*?*?*?*?*?*?*?*?*?*?*?*?*?*?*?*?*?*?*?,6.9,6.9,100,101606,0,-0,310,0.0,-0.0,0.0,0,0,0,0,310,2.1,10,5,9999,99999,9,999999999,0.0,999,999,99
3023,1,10,19,0,*?*?*?*?*?*?*?*?*?*?*?*?*?*?*?*?*?*?*?*?*?*?,7.0,7.0,100,101606,0,-0,310,0.0,-0.0,0.0,0,0,0,0,310,2.1,10,5,9999,99999,9,999999999,0.0,999,999,99
3023,1,10,20,0,*?*?*?*?*?*?*?*?*?*?*?*?*?*?*?*?*?*?*?*?*?*?,5.3,5.3,100,101606,0,-0,303,0.0,-0.0,0.0,0,0,0,0,310,1.0,10,5,9999,99999,9,999999999,0.0,999,999,99
3023,1,10,21,0,*?*?*?*?*?*?*?*?*?*?*?*?*?*?*?*?*?*?*?*?*?*?,6.6,6.6,100,101606,0,-0,309,0.0,-0.0,0.0,0,0,0,0,310,1.0,10,5,9999,99999,9,999999999,0.0,999,999,99
3023,1,10,22,0,*?*?*?*?*?*?*?*?*?*?*?*?*?*?*?*?*?*?*?*?*?*?,8.0,7.9,100,101606,0,-0,314,0.0,-0.0,0.0,0,0,0,0,310,0.5,10,5,9999,99999,9,999999999,0.0,999,999,99
3023,1,10,23,0,*?*?*?*?*?*?*?*?*?*?*?*?*?*?*?*?*?*?*?*?*?*?,7.1,7.1,100,101606,0,-0,311,0.0,-0.0,0.0,0,0,0,0,310,2.6,10,5,9999,99999,9,999999999,0.0,999,999,99
3023,1,10,24,0,*?*?*?*?*?*?*?*?*?*?*?*?*?*?*?*?*?*?*?*?*?*?,5.4,5.1,100,101606,0,-0,303,0.0,-0.0,0.0,0,0,0,0,300,1.0,10,5,9999,99999,9,999999999,0.0,999,999,99
3023,1,11,1,0,*?*?*?*?*?*?*?*?*?*?*?*?*?*?*?*?*?*?*?*?*?*?,5.8,5.8,100,101758,0,-0,305,0.0,-0.0,0.0,0,0,0,0,308,0.5,10,5,9999,99999,9,999999999,0.0,999,999,99
3023,1,11,2,0,*?*?*?*?*?*?*?*?*?*?*?*?*?*?*?*?*?*?*?*?*?*?,5.8,5.8,100,101758,0,-0,305,0.0,-0.0,0.0,0,0,0,0,307,2.1,10,5,9999,99999,9,999999999,0.0,999,999,99
3023,1,11,3,0,*?*?*?*?*?*?*?*?*?*?*?*?*?*?*?*?*?*?*?*?*?*?,4.7,4.5,100,101758,0,-0,301,0.0,-0.0,0.0,0,0,0,0,305,1.5,10,5,9999,99999,9,999999999,0.0,999,999,99
3023,1,11,4,0,*?*?*?*?*?*?*?*?*?*?*?*?*?*?*?*?*?*?*?*?*?*?,4.8,4.5,100,101758,0,-0,301,0.0,-0.0,0.0,0,0,0,0,303,1.0,10,5,9999,99999,9,999999999,0.0,999,999,99
3023,1,11,5,0,*?*?*?*?*?*?*?*?*?*?*?*?*?*?*?*?*?*?*?*?*?*?,4.7,4.5,100,101758,0,-0,301,0.0,-0.0,0.0,0,0,0,0,302,1.5,10,5,9999,99999,9,999999999,0.0,999,999,99
3023,1,11,6,0,*?*?*?*?*?*?*?*?*?*?*?*?*?*?*?*?*?*?*?*?*?*?,4.5,4.5,100,101758,0,-0,300,0.0,-0.0,0.0,0,0,0,0,300,0.5,10,5,9999,99999,9,999999999,0.0,999,999,99
3023,1,11,7,0,*?*?*?*?*?*?*?*?*?*?*?*?*?*?*?*?*?*?*?*?*?*?,4.7,4.6,100,101758,0,-0,301,0.0,-0.0,0.0,0,0,0,0,300,2.6,10,5,9999,99999,9,999999999,0.0,999,999,99
3023,1,11,8,0,*?*?*?*?*?*?*?*?*?*?*?*?*?*?*?*?*?*?*?*?*?*?,4.9,4.8,100,101758,48,1405,301,0.0,0.0,0.0,0,0,0,0,300,0.5,10,5,9999,99999,9,999999999,0.0,999,999,99
3023,1,11,9,0,*?*?*?*?*?*?*?*?*?*?*?*?*?*?*?*?*?*?*?*?*?*?,5.6,4.6,100,101758,210,1415,304,26.6,0.0,26.6,3127,0,3131,1033,300,1.0,10,5,9999,99999,9,999999999,0.0,999,999,99
3023,1,11,10,0,*?*?*?*?*?*?*?*?*?*?*?*?*?*?*?*?*?*?*?*?*?*?,7.5,5.9,100,101758,329,1414,313,49.8,0.0,49.8,5812,0,5824,1979,300,1.0,10,5,9999,99999,9,999999999,0.0,999,999,99
3023,1,11,11,0,*?*?*?*?*?*?*?*?*?*?*?*?*?*?*?*?*?*?*?*?*?*?,7.7,5.5,100,101758,398,1414,314,63.2,0.0,63.2,7383,0,7401,2565,300,1.0,10,5,9999,99999,9,999999999,0.0,999,999,99
3023,1,11,12,0,*?*?*?*?*?*?*?*?*?*?*?*?*?*?*?*?*?*?*?*?*?*?,7.8,5.3,100,101758,412,1414,314,65.9,0.0,65.9,7704,0,7724,2688,300,1.0,10,5,9999,99999,9,999999999,0.0,999,999,99
3023,1,11,13,0,*?*?*?*?*?*?*?*?*?*?*?*?*?*?*?*?*?*?*?*?*?*?,7.9,4.6,98,101758,370,1413,315,57.8,0.0,57.8,6747,0,6762,2325,272,1.5,10,5,9999,99999,9,999999999,0.0,999,999,99
3023,1,11,14,0,*?*?*?*?*?*?*?*?*?*?*?*?*?*?*?*?*?*?*?*?*?*?,8.1,5.8,100,101758,275,1413,315,39.3,0.0,39.3,4596,0,4604,1542,243,2.6,10,5,9999,99999,9,999999999,0.0,999,999,99
3023,1,11,15,0,*?*?*?*?*?*?*?*?*?*?*?*?*?*?*?*?*?*?*?*?*?*?,8.2,6.6,100,101758,134,1418,316,11.8,0.0,11.8,1423,-0,1424,464,215,1.5,10,5,9999,99999,9,999999999,0.0,999,999,99
3023,1,11,16,0,*?*?*?*?*?*?*?*?*?*?*?*?*?*?*?*?*?*?*?*?*?*?,7.8,7.9,100,101758,0,-0,314,0.0,-0.0,0.0,0,0,0,0,187,3.1,10,5,9999,99999,9,999999999,0.0,999,999,99
3023,1,11,17,0,*?*?*?*?*?*?*?*?*?*?*?*?*?*?*?*?*?*?*?*?*?*?,6.5,6.6,100,101758,0,-0,308,0.0,-0.0,0.0,0,0,0,0,158,3.1,10,5,9999,99999,9,999999999,0.0,999,999,99
3023,1,11,18,0,*?*?*?*?*?*?*?*?*?*?*?*?*?*?*?*?*?*?*?*?*?*?,7.4,7.4,100,101758,0,-0,312,0.0,-0.0,0.0,0,0,0,0,130,2.1,10,5,9999,99999,9,999999999,0.0,999,999,99
3023,1,11,19,0,*?*?*?*?*?*?*?*?*?*?*?*?*?*?*?*?*?*?*?*?*?*?,6.6,6.6,100,101758,0,-0,309,0.0,-0.0,0.0,0,0,0,0,128,2.1,10,5,9999,99999,9,999999999,0.0,999,999,99
3023,1,11,20,0,*?*?*?*?*?*?*?*?*?*?*?*?*?*?*?*?*?*?*?*?*?*?,6.5,6.6,100,101758,0,-0,308,0.0,-0.0,0.0,0,0,0,0,127,1.0,10,5,9999,99999,9,999999999,0.0,999,999,99
3023,1,11,21,0,*?*?*?*?*?*?*?*?*?*?*?*?*?*?*?*?*?*?*?*?*?*?,6.1,6.1,100,101758,0,-0,306,0.0,-0.0,0.0,0,0,0,0,125,1.0,10,5,9999,99999,9,999999999,0.0,999,999,99
3023,1,11,22,0,*?*?*?*?*?*?*?*?*?*?*?*?*?*?*?*?*?*?*?*?*?*?,5.2,5.1,100,101758,0,-0,303,0.0,-0.0,0.0,0,0,0,0,123,0.5,10,5,9999,99999,9,999999999,0.0,999,999,99
3023,1,11,23,0,*?*?*?*?*?*?*?*?*?*?*?*?*?*?*?*?*?*?*?*?*?*?,5.4,5.5,100,101758,0,-0,303,0.0,-0.0,0.0,0,0,0,0,122,2.6,10,5,9999,99999,9,999999999,0.0,999,999,99
3023,1,11,24,0,*?*?*?*?*?*?*?*?*?*?*?*?*?*?*?*?*?*?*?*?*?*?,6.3,6.2,100,101758,0,-0,307,0.0,-0.0,0.0,0,0,0,0,310,1.0,10,5,9999,99999,9,999999999,0.0,999,999,99
3023,1,12,1,0,*?*?*?*?*?*?*?*?*?*?*?*?*?*?*?*?*?*?*?*?*?*?,5.2,5.0,99,101055,0,-0,303,0.0,-0.0,0.0,0,0,0,0,117,5.7,10,5,9999,99999,9,999999999,0.0,999,999,99
3023,1,12,2,0,*?*?*?*?*?*?*?*?*?*?*?*?*?*?*?*?*?*?*?*?*?*?,4.8,4.6,100,101055,0,-0,301,0.0,-0.0,0.0,0,0,0,0,113,6.2,10,5,9999,99999,9,999999999,0.0,999,999,99
3023,1,12,3,0,*?*?*?*?*?*?*?*?*?*?*?*?*?*?*?*?*?*?*?*?*?*?,4.9,4.8,100,101055,0,-0,301,0.0,-0.0,0.0,0,0,0,0,110,4.6,10,5,9999,99999,9,999999999,0.0,999,999,99
3023,1,12,4,0,*?*?*?*?*?*?*?*?*?*?*?*?*?*?*?*?*?*?*?*?*?*?,4.9,4.5,98,101055,0,-0,301,0.0,-0.0,0.0,0,0,0,0,107,4.1,10,5,9999,99999,9,999999999,0.0,999,999,99
3023,1,12,5,0,*?*?*?*?*?*?*?*?*?*?*?*?*?*?*?*?*?*?*?*?*?*?,5.3,3.6,90,101055,0,-0,303,0.0,-0.0,0.0,0,0,0,0,103,4.1,10,5,9999,99999,9,999999999,0.0,999,999,99
3023,1,12,6,0,*?*?*?*?*?*?*?*?*?*?*?*?*?*?*?*?*?*?*?*?*?*?,5.4,3.8,91,101055,0,-0,304,0.0,-0.0,0.0,0,0,0,0,100,6.2,10,5,9999,99999,9,999999999,0.0,999,999,99
3023,1,12,7,0,*?*?*?*?*?*?*?*?*?*?*?*?*?*?*?*?*?*?*?*?*?*?,5.4,3.8,90,101055,0,-0,304,0.0,-0.0,0.0,0,0,0,0,98,7.2,10,5,9999,99999,9,999999999,0.0,999,999,99
3023,1,12,8,0,*?*?*?*?*?*?*?*?*?*?*?*?*?*?*?*?*?*?*?*?*?*?,5.3,3.9,93,101055,50,1400,299,0.0,0.0,0.0,0,0,0,0,97,8.2,9,5,9999,99999,9,999999999,0.0,999,999,99
3023,1,12,9,0,*?*?*?*?*?*?*?*?*?*?*?*?*?*?*?*?*?*?*?*?*?*?,5.1,2.5,84,101055,212,1411,303,27.1,0.0,27.1,3184,0,3189,1052,95,8.2,10,5,9999,99999,9,999999999,0.0,999,999,99
3023,1,12,10,0,*?*?*?*?*?*?*?*?*?*?*?*?*?*?*?*?*?*?*?*?*?*?,5.0,2.3,84,101055,332,1413,302,50.4,0.0,50.4,5881,0,5893,2004,93,9.8,10,5,9999,99999,9,999999999,0.0,999,999,99
3023,1,12,11,0,*?*?*?*?*?*?*?*?*?*?*?*?*?*?*?*?*?*?*?*?*?*?,5.1,1.3,77,101055,401,1412,303,63.9,0.0,63.9,7462,0,7480,2595,92,9.8,10,5,9999,99999,9,999999999,0.0,999,999,99
3023,1,12,12,0,*?*?*?*?*?*?*?*?*?*?*?*?*?*?*?*?*?*?*?*?*?*?,5.3,-0.0,70,101055,415,1411,304,66.7,0.0,66.7,7792,0,7811,2721,90,11.8,10,5,9999,99999,9,999999999,0.0,999,999,99
3023,1,12,13,0,*?*?*?*?*?*?*?*?*?*?*?*?*?*?*?*?*?*?*?*?*?*?,5.1,0.2,71,101055,374,1412,303,58.6,0.0,58.6,6842,0,6858,2360,88,11.3,10,5,9999,99999,9,999999999,0.0,999,999,99
3023,1,12,14,0,*?*?*?*?*?*?*?*?*?*?*?*?*?*?*?*?*?*?*?*?*?*?,5.6,-0.6,65,101055,279,1411,305,40.2,0.0,40.2,4695,0,4703,1576,87,10.3,10,5,9999,99999,9,999999999,0.0,999,999,99
3023,1,12,15,0,*?*?*?*?*?*?*?*?*?*?*?*?*?*?*?*?*?*?*?*?*?*?,5.5,-0.2,67,101055,138,1412,305,12.7,0.0,12.7,1525,-0,1525,497,85,7.7,10,5,9999,99999,9,999999999,0.0,999,999,99
3023,1,12,16,0,*?*?*?*?*?*?*?*?*?*?*?*?*?*?*?*?*?*?*?*?*?*?,5.3,1.3,76,101055,0,-0,304,0.0,-0.0,0.0,0,0,0,0,83,10.3,10,5,9999,99999,9,999999999,0.0,999,999,99
3023,1,12,17,0,*?*?*?*?*?*?*?*?*?*?*?*?*?*?*?*?*?*?*?*?*?*?,5.7,1.9,78,101055,0,-0,305,0.0,-0.0,0.0,0,0,0,0,82,7.2,10,5,9999,99999,9,999999999,0.0,999,999,99
3023,1,12,18,0,*?*?*?*?*?*?*?*?*?*?*?*?*?*?*?*?*?*?*?*?*?*?,5.1,1.5,79,101055,0,-0,303,0.0,-0.0,0.0,0,0,0,0,80,10.8,10,5,9999,99999,9,999999999,0.0,999,999,99
3023,1,12,19,0,*?*?*?*?*?*?*?*?*?*?*?*?*?*?*?*?*?*?*?*?*?*?,5.2,2.1,81,101055,0,-0,303,0.0,-0.0,0.0,0,0,0,0,78,6.7,10,5,9999,99999,9,999999999,0.0,999,999,99
3023,1,12,20,0,*?*?*?*?*?*?*?*?*?*?*?*?*?*?*?*?*?*?*?*?*?*?,5.4,1.7,78,101055,0,-0,304,0.0,-0.0,0.0,0,0,0,0,77,4.6,10,5,9999,99999,9,999999999,0.0,999,999,99
3023,1,12,21,0,*?*?*?*?*?*?*?*?*?*?*?*?*?*?*?*?*?*?*?*?*?*?,5.2,2.3,83,101055,0,-0,303,0.0,-0.0,0.0,0,0,0,0,75,4.6,10,5,9999,99999,9,999999999,0.0,999,999,99
3023,1,12,22,0,*?*?*?*?*?*?*?*?*?*?*?*?*?*?*?*?*?*?*?*?*?*?,5.2,2.3,82,101055,0,-0,303,0.0,-0.0,0.0,0,0,0,0,73,4.6,10,5,9999,99999,9,999999999,0.0,999,999,99
3023,1,12,23,0,*?*?*?*?*?*?*?*?*?*?*?*?*?*?*?*?*?*?*?*?*?*?,8.2,3.9,76,101055,0,-0,316,0.0,-0.0,0.0,0,0,0,0,72,5.2,10,5,9999,99999,9,999999999,0.0,999,999,99
3023,1,12,24,0,*?*?*?*?*?*?*?*?*?*?*?*?*?*?*?*?*?*?*?*?*?*?,5.6,5.1,98,101055,0,-0,304,0.0,-0.0,0.0,0,0,0,0,120,7.2,10,5,9999,99999,9,999999999,0.0,999,999,99
3023,1,13,1,0,*?*?*?*?*?*?*?*?*?*?*?*?*?*?*?*?*?*?*?*?*?*?,12.3,5.8,64,101936,0,-0,335,0.0,-0.0,0.0,0,0,0,0,67,3.1,10,5,9999,99999,9,999999999,0.0,999,999,99
3023,1,13,2,0,*?*?*?*?*?*?*?*?*?*?*?*?*?*?*?*?*?*?*?*?*?*?,13.3,6.7,64,101936,0,-0,339,0.0,-0.0,0.0,0,0,0,0,63,3.6,10,5,9999,99999,9,999999999,0.0,999,999,99
3023,1,13,3,0,*?*?*?*?*?*?*?*?*?*?*?*?*?*?*?*?*?*?*?*?*?*?,12.9,6.4,64,101936,0,-0,337,0.0,-0.0,0.0,0,0,0,0,60,3.1,10,5,9999,99999,9,999999999,0.0,999,999,99
3023,1,13,4,0,*?*?*?*?*?*?*?*?*?*?*?*?*?*?*?*?*?*?*?*?*?*?,12.4,6.2,66,101936,0,-0,335,0.0,-0.0,0.0,0,0,0,0,57,2.6,10,5,9999,99999,9,999999999,0.0,999,999,99
3023,1,13,5,0,*?*?*?*?*?*?*?*?*?*?*?*?*?*?*?*?*?*?*?*?*?*?,11.8,5.6,65,101936,0,-0,332,0.0,-0.0,0.0,0,0,0,0,53,4.1,10,5,9999,99999,9,999999999,0.0,999,999,99
3023,1,13,6,0,*?*?*?*?*?*?*?*?*?*?*?*?*?*?*?*?*?*?*?*?*?*?,11.1,5.5,68,101936,0,-0,329,0.0,-0.0,0.0,0,0,0,0,50,6.2,10,5,9999,99999,9,999999999,0.0,999,999,99
3023,1,13,7,0,*?*?*?*?*?*?*?*?*?*?*?*?*?*?*?*?*?*?*?*?*?*?,12.1,6.1,67,101936,0,-0,334,0.0,-0.0,0.0,0,0,0,0,45,7.7,10,5,9999,99999,9,999999999,0.0,999,999,99
3023,1,13,8,0,*?*?*?*?*?*?*?*?*?*?*?*?*?*?*?*?*?*?*?*?*?*?,12.9,6.7,66,101936,53,1418,337,0.0,0.0,0.0,0,0,0,0,40,9.8,10,5,9999,99999,9,999999999,0.0,999,999,99
3023,1,13,9,0,*?*?*?*?*?*?*?*?*?*?*?*?*?*?*?*?*?*?*?*?*?*?,12.8,7.1,68,101936,215,1413,337,27.6,0.0,27.6,3247,0,3251,1074,35,12.4,10,5,9999,99999,9,999999999,0.0,999,999,99
3023,1,13,10,0,*?*?*?*?*?*?*?*?*?*?*?*?*?*?*?*?*?*?*?*?*?*?,14.1,7.4,64,101936,335,1413,339,88.6,49.7,76.8,9720,4223,8697,2025,30,11.8,9,5,9999,99999,9,999999999,0.0,999,999,99
3023,1,13,11,0,*?*?*?*?*?*?*?*?*?*?*?*?*?*?*?*?*?*?*?*?*?*?,17.2,8.3,55,101936,405,1413,353,112.2,52.1,97.3,12313,4656,10997,2627,25,13.9,9,5,9999,99999,9,999999999,0.0,999,999,99
3023,1,13,12,0,*?*?*?*?*?*?*?*?*?*?*?*?*?*?*?*?*?*?*?*?*?*?,17.7,8.1,53,101936,419,1411,360,67.5,0.0,67.5,7884,0,7904,2757,20,15.5,10,5,9999,99999,9,999999999,0.0,999,999,99
3023,1,13,13,0,*?*?*?*?*?*?*?*?*?*?*?*?*?*?*?*?*?*?*?*?*?*?,17.8,7.1,49,101936,378,1411,361,59.4,0.0,59.4,6940,0,6956,2397,75,16.0,10,5,9999,99999,9,999999999,0.0,999,999,99
3023,1,13,14,0,*?*?*?*?*?*?*?*?*?*?*?*?*?*?*?*?*?*?*?*?*?*?,17.7,6.9,49,101936,284,1413,356,71.3,47.2,61.8,7870,3711,7260,1329,130,17.0,9,5,9999,99999,9,999999999,0.0,999,999,99
3023,1,13,15,0,*?*?*?*?*?*?*?*?*?*?*?*?*?*?*?*?*?*?*?*?*?*?,17.6,7.1,50,101936,143,1415,360,13.6,0.0,13.6,1629,-0,1630,532,185,16.0,10,5,9999,99999,9,999999999,0.0,999,999,99
3023,1,13,16,0,*?*?*?*?*?*?*?*?*?*?*?*?*?*?*?*?*?*?*?*?*?*?,17.7,8.0,53,101936,0,-0,360,0.0,-0.0,0.0,0,0,0,0,240,16.0,10,5,9999,99999,9,999999999,0.0,999,999,99
3023,1,13,17,0,*?*?*?*?*?*?*?*?*?*?*?*?*?*?*?*?*?*?*?*?*?*?,17.3,8.7,57,101936,0,-0,358,0.0,-0.0,0.0,0,0,0,0,295,10.3,10,5,9999,99999,9,999999999,0.0,999,999,99
3023,1,13,18,0,*?*?*?*?*?*?*?*?*?*?*?*?*?*?*?*?*?*?*?*?*?*?,16.1,9.1,63,101936,0,-0,352,0.0,-0.0,0.0,0,0,0,0,350,11.3,10,5,9999,99999,9,999999999,0.0,999,999,99
3023,1,13,19,0,*?*?*?*?*?*?*?*?*?*?*?*?*?*?*?*?*?*?*?*?*?*?,14.7,8.8,68,101936,0,-0,345,0.0,-0.0,0.0,0,0,0,0,343,11.8,10,5,9999,99999,9,999999999,0.0,999,999,99
3023,1,13,20,0,*?*?*?*?*?*?*?*?*?*?*?*?*?*?*?*?*?*?*?*?*?*?,14.1,8.5,69,101936,0,-0,343,0.0,-0.0,0.0,0,0,0,0,337,10.8,10,5,9999,99999,9,999999999,0.0,999,999,99
3023,1,13,21,0,*?*?*?*?*?*?*?*?*?*?*?*?*?*?*?*?*?*?*?*?*?*?,14.0,7.9,66,101936,0,-0,342,0.0,-0.0,0.0,0,0,0,0,330,12.9,10,5,9999,99999,9,999999999,0.0,999,999,99
3023,1,13,22,0,*?*?*?*?*?*?*?*?*?*?*?*?*?*?*?*?*?*?*?*?*?*?,14.2,8.4,68,101936,0,-0,343,0.0,-0.0,0.0,0,0,0,0,323,15.5,10,5,9999,99999,9,999999999,0.0,999,999,99
3023,1,13,23,0,*?*?*?*?*?*?*?*?*?*?*?*?*?*?*?*?*?*?*?*?*?*?,13.4,8.0,69,101936,0,-0,339,0.0,-0.0,0.0,0,0,0,0,317,17.0,10,5,9999,99999,9,999999999,0.0,999,999,99
3023,1,13,24,0,*?*?*?*?*?*?*?*?*?*?*?*?*?*?*?*?*?*?*?*?*?*?,11.1,5.0,66,101936,0,-0,329,0.0,-0.0,0.0,0,0,0,0,70,4.1,10,5,9999,99999,9,999999999,0.0,999,999,99
3023,1,14,1,0,*?*?*?*?*?*?*?*?*?*?*?*?*?*?*?*?*?*?*?*?*?*?,12.7,8.3,74,101230,0,-0,336,0.0,-0.0,0.0,0,0,0,0,290,3.1,10,5,9999,99999,9,999999999,0.0,999,999,99
3023,1,14,2,0,*?*?*?*?*?*?*?*?*?*?*?*?*?*?*?*?*?*?*?*?*?*?,12.6,8.3,75,101230,0,-0,335,0.0,-0.0,0.0,0,0,0,0,270,3.6,10,5,9999,99999,9,999999999,0.0,999,999,99
3023,1,14,3,0,*?*?*?*?*?*?*?*?*?*?*?*?*?*?*?*?*?*?*?*?*?*?,11.2,7.7,78,101230,0,-0,329,0.0,-0.0,0.0,0,0,0,0,250,3.1,10,5,9999,99999,9,999999999,0.0,999,999,99
3023,1,14,4,0,*?*?*?*?*?*?*?*?*?*?*?*?*?*?*?*?*?*?*?*?*?*?,12.5,8.5,77,101230,0,-0,335,0.0,-0.0,0.0,0,0,0,0,230,2.6,10,5,9999,99999,9,999999999,0.0,999,999,99
3023,1,14,5,0,*?*?*?*?*?*?*?*?*?*?*?*?*?*?*?*?*?*?*?*?*?*?,11.6,7.7,77,101230,0,-0,331,0.0,-0.0,0.0,0,0,0,0,210,4.1,10,5,9999,99999,9,999999999,0.0,999,999,99
3023,1,14,6,0,*?*?*?*?*?*?*?*?*?*?*?*?*?*?*?*?*?*?*?*?*?*?,12.1,8.4,78,101230,0,-0,333,0.0,-0.0,0.0,0,0,0,0,190,6.2,10,5,9999,99999,9,999999999,0.0,999,999,99
3023,1,14,7,0,*?*?*?*?*?*?*?*?*?*?*?*?*?*?*?*?*?*?*?*?*?*?,11.3,8.4,82,101230,0,-0,329,0.0,-0.0,0.0,0,0,0,0,190,7.7,10,5,9999,99999,9,999999999,0.0,999,999,99
3023,1,14,8,0,*?*?*?*?*?*?*?*?*?*?*?*?*?*?*?*?*?*?*?*?*?*?,10.5,7.9,83,101230,55,1405,326,0.0,0.0,0.0,0,0,0,0,190,9.8,10,5,9999,99999,9,999999999,0.0,999,999,99
3023,1,14,9,0,*?*?*?*?*?*?*?*?*?*?*?*?*?*?*?*?*?*?*?*?*?*?,12.3,9.3,82,101230,218,1413,327,64.9,106.0,48.5,6933,6850,5906,882,190,12.4,8,4,9999,99999,9,999999999,0.0,999,999,99
3023,1,14,10,0,*?*?*?*?*?*?*?*?*?*?*?*?*?*?*?*?*?*?*?*?*?*?,14.1,9.8,75,101230,338,1411,339,89.7,49.8,77.8,9846,4247,8808,2052,190,11.8,9,5,9999,99999,9,999999999,0.0,999,999,99
3023,1,14,11,0,*?*?*?*?*?*?*?*?*?*?*?*?*?*?*?*?*?*?*?*?*?*?,15.7,9.8,68,101230,408,1410,343,150.3,131.0,112.5,16393,11793,12907,2500,190,13.9,8,4,9999,99999,9,999999999,0.0,999,999,99
3023,1,14,12,0,*?*?*?*?*?*?*?*?*?*?*?*?*?*?*?*?*?*?*?*?*?*?,16.9,10.1,64,101230,424,1413,348,157.1,132.0,117.5,17134,12026,13476,2625,190,15.5,8,4,9999,99999,9,999999999,0.0,999,999,99
3023,1,14,13,0,*?*?*?*?*?*?*?*?*?*?*?*?*?*?*?*?*?*?*?*?*?*?,17.0,9.7,62,101230,383,1413,349,138.8,129.1,103.8,15140,11368,11943,2291,205,16.0,8,4,9999,99999,9,999999999,0.0,999,999,99
3023,1,14,14,0,*?*?*?*?*?*?*?*?*?*?*?*?*?*?*?*?*?*?*?*?*?*?,16.9,9.4,61,101230,288,1410,348,96.6,119.1,72.2,10566,9403,8392,1555,220,17.0,8,4,9999,99999,9,999999999,0.0,999,999,99
3023,1,14,15,0,*?*?*?*?*?*?*?*?*?*?*?*?*?*?*?*?*?*?*?*?*?*?,16.9,10.1,64,101230,147,1408,348,33.4,80.5,25.0,3636,4019,3161,427,235,16.0,8,4,9999,99999,9,999999999,0.0,999,999,99
3023,1,14,16,0,*?*?*?*?*?*?*?*?*?*?*?*?*?*?*?*?*?*?*?*?*?*?,16.8,10.5,67,101230,0,-0,355,0.0,-0.0,0.0,0,0,0,0,250,16.0,10,5,9999,99999,9,999999999,0.0,999,999,99
3023,1,14,17,0,*?*?*?*?*?*?*?*?*?*?*?*?*?*?*?*?*?*?*?*?*?*?,15.5,9.8,68,101230,0,-0,349,0.0,-0.0,0.0,0,0,0,0,265,10.3,10,5,9999,99999,9,999999999,0.0,999,999,99
3023,1,14,18,0,*?*?*?*?*?*?*?*?*?*?*?*?*?*?*?*?*?*?*?*?*?*?,14.2,9.1,71,101230,0,-0,343,0.0,-0.0,0.0,0,0,0,0,280,11.3,10,5,9999,99999,9,999999999,0.0,999,999,99
3023,1,14,19,0,*?*?*?*?*?*?*?*?*?*?*?*?*?*?*?*?*?*?*?*?*?*?,14.2,8.8,69,101230,0,-0,343,0.0,-0.0,0.0,0,0,0,0,285,11.8,10,5,9999,99999,9,999999999,0.0,999,999,99
3023,1,14,20,0,*?*?*?*?*?*?*?*?*?*?*?*?*?*?*?*?*?*?*?*?*?*?,13.8,8.4,70,101230,0,-0,341,0.0,-0.0,0.0,0,0,0,0,290,10.8,10,5,9999,99999,9,999999999,0.0,999,999,99
3023,1,14,21,0,*?*?*?*?*?*?*?*?*?*?*?*?*?*?*?*?*?*?*?*?*?*?,13.4,8.8,73,101230,0,-0,339,0.0,-0.0,0.0,0,0,0,0,295,12.9,10,5,9999,99999,9,999999999,0.0,999,999,99
3023,1,14,22,0,*?*?*?*?*?*?*?*?*?*?*?*?*?*?*?*?*?*?*?*?*?*?,12.7,7.7,71,101230,0,-0,336,0.0,-0.0,0.0,0,0,0,0,300,15.5,10,5,9999,99999,9,999999999,0.0,999,999,99
3023,1,14,23,0,*?*?*?*?*?*?*?*?*?*?*?*?*?*?*?*?*?*?*?*?*?*?,13.0,7.6,70,101230,0,-0,338,0.0,-0.0,0.0,0,0,0,0,305,17.0,10,5,9999,99999,9,999999999,0.0,999,999,99
3023,1,14,24,0,*?*?*?*?*?*?*?*?*?*?*?*?*?*?*?*?*?*?*?*?*?*?,12.7,8.1,73,101230,0,-0,336,0.0,-0.0,0.0,0,0,0,0,310,4.1,10,5,9999,99999,9,999999999,0.0,999,999,99
3023,1,15,1,0,*?*?*?*?*?*?*?*?*?*?*?*?*?*?*?*?*?*?*?*?*?*?,14.3,7.7,64,101037,0,-0,344,0.0,-0.0,0.0,0,0,0,0,317,7.2,10,5,9999,99999,9,999999999,0.0,999,999,99
3023,1,15,2,0,*?*?*?*?*?*?*?*?*?*?*?*?*?*?*?*?*?*?*?*?*?*?,14.7,7.7,62,101037,0,-0,346,0.0,-0.0,0.0,0,0,0,0,323,6.7,10,5,9999,99999,9,999999999,0.0,999,999,99
3023,1,15,3,0,*?*?*?*?*?*?*?*?*?*?*?*?*?*?*?*?*?*?*?*?*?*?,14.2,7.6,64,101037,0,-0,343,0.0,-0.0,0.0,0,0,0,0,330,7.7,10,5,9999,99999,9,999999999,0.0,999,999,99
3023,1,15,4,0,*?*?*?*?*?*?*?*?*?*?*?*?*?*?*?*?*?*?*?*?*?*?,13.6,7.9,67,101037,0,-0,340,0.0,-0.0,0.0,0,0,0,0,337,8.2,10,5,9999,99999,9,999999999,0.0,999,999,99
3023,1,15,5,0,*?*?*?*?*?*?*?*?*?*?*?*?*?*?*?*?*?*?*?*?*?*?,13.1,7.6,68,101037,0,-0,338,0.0,-0.0,0.0,0,0,0,0,343,7.7,10,5,9999,99999,9,999999999,0.0,999,999,99
3023,1,15,6,0,*?*?*?*?*?*?*?*?*?*?*?*?*?*?*?*?*?*?*?*?*?*?,12.5,6.7,67,101037,0,-0,335,0.0,-0.0,0.0,0,0,0,0,350,7.7,10,5,9999,99999,9,999999999,0.0,999,999,99
3023,1,15,7,0,*?*?*?*?*?*?*?*?*?*?*?*?*?*?*?*?*?*?*?*?*?*?,13.9,7.3,64,101037,0,-0,342,0.0,-0.0,0.0,0,0,0,0,348,8.2,10,5,9999,99999,9,999999999,0.0,999,999,99
3023,1,15,8,0,*?*?*?*?*?*?*?*?*?*?*?*?*?*?*?*?*?*?*?*?*?*?,15.2,7.7,61,101037,58,1413,340,0.0,0.0,0.0,0,0,0,0,347,9.3,8,4,9999,99999,9,999999999,0.0,999,999,99
3023,1,15,9,0,*?*?*?*?*?*?*?*?*?*?*?*?*?*?*?*?*?*?*?*?*?*?,15.1,8.5,64,101037,221,1413,328,92.6,310.9,44.0,9812,20615,6001,780,345,8.8,5,3,9999,99999,9,999999999,0.0,999,999,99
3023,1,15,10,0,*?*?*?*?*?*?*?*?*?*?*?*?*?*?*?*?*?*?*?*?*?*?,15.8,8.9,63,101037,342,1413,331,168.3,365.1,80.0,17597,29715,10403,1466,343,10.8,5,3,9999,99999,9,999999999,0.0,999,999,99
3023,1,15,11,0,*?*?*?*?*?*?*?*?*?*?*?*?*?*?*?*?*?*?*?*?*?*?,18.1,9.7,57,101037,412,1411,339,220.7,444.3,90.9,23276,38888,11840,1680,342,10.8,4,2,9999,99999,9,999999999,0.0,999,999,99
3023,1,15,12,0,*?*?*?*?*?*?*?*?*?*?*?*?*?*?*?*?*?*?*?*?*?*?,19.9,10.1,52,101037,428,1412,352,222.3,385.0,105.6,23184,34068,13439,1983,340,10.3,5,3,9999,99999,9,999999999,0.0,999,999,99
3023,1,15,13,0,*?*?*?*?*?*?*?*?*?*?*?*?*?*?*?*?*?*?*?*?*?*?,19.9,10.1,53,101037,387,1411,356,184.6,301.6,101.9,19610,26246,11954,1989,290,10.3,6,3,9999,99999,9,999999999,0.0,999,999,99
3023,1,15,14,0,*?*?*?*?*?*?*?*?*?*?*?*?*?*?*?*?*?*?*?*?*?*?,20.0,10.1,52,101037,293,1411,356,129.4,279.1,71.4,13445,21231,9289,1306,240,9.8,6,3,9999,99999,9,999999999,0.0,999,999,99
3023,1,15,15,0,*?*?*?*?*?*?*?*?*?*?*?*?*?*?*?*?*?*?*?*?*?*?,19.9,10.1,53,101037,152,1409,363,35.6,83.1,26.6,3865,4242,3354,457,190,10.8,8,4,9999,99999,9,999999999,0.0,999,999,99
3023,1,15,16,0,*?*?*?*?*?*?*?*?*?*?*?*?*?*?*?*?*?*?*?*?*?*?,19.9,10.5,54,101037,0,-0,371,0.0,-0.0,0.0,0,0,0,0,140,9.3,10,5,9999,99999,9,999999999,0.0,999,999,99
3023,1,15,17,0,*?*?*?*?*?*?*?*?*?*?*?*?*?*?*?*?*?*?*?*?*?*?,18.2,10.3,59,101037,0,-0,362,0.0,-0.0,0.0,0,0,0,0,90,10.8,10,5,9999,99999,9,999999999,0.0,999,999,99
3023,1,15,18,0,*?*?*?*?*?*?*?*?*?*?*?*?*?*?*?*?*?*?*?*?*?*?,17.8,10.2,60,101037,0,-0,360,0.0,-0.0,0.0,0,0,0,0,40,10.3,10,5,9999,99999,9,999999999,0.0,999,999,99
3023,1,15,19,0,*?*?*?*?*?*?*?*?*?*?*?*?*?*?*?*?*?*?*?*?*?*?,16.3,9.2,62,101037,0,-0,353,0.0,-0.0,0.0,0,0,0,0,50,8.2,10,5,9999,99999,9,999999999,0.0,999,999,99
3023,1,15,20,0,*?*?*?*?*?*?*?*?*?*?*?*?*?*?*?*?*?*?*?*?*?*?,16.5,9.7,63,101037,0,-0,354,0.0,-0.0,0.0,0,0,0,0,60,7.7,10,5,9999,99999,9,999999999,0.0,999,999,99
3023,1,15,21,0,*?*?*?*?*?*?*?*?*?*?*?*?*?*?*?*?*?*?*?*?*?*?,15.6,9.7,67,101037,0,-0,349,0.0,-0.0,0.0,0,0,0,0,70,10.8,10,5,9999,99999,9,999999999,0.0,999,999,99
3023,1,15,22,0,*?*?*?*?*?*?*?*?*?*?*?*?*?*?*?*?*?*?*?*?*?*?,15.3,9.9,70,101037,0,-0,348,0.0,-0.0,0.0,0,0,0,0,80,8.2,10,5,9999,99999,9,999999999,0.0,999,999,99
3023,1,15,23,0,*?*?*?*?*?*?*?*?*?*?*?*?*?*?*?*?*?*?*?*?*?*?,14.1,9.6,73,101037,0,-0,342,0.0,-0.0,0.0,0,0,0,0,90,8.8,10,5,9999,99999,9,999999999,0.0,999,999,99
3023,1,15,24,0,*?*?*?*?*?*?*?*?*?*?*?*?*?*?*?*?*?*?*?*?*?*?,13.3,7.7,68,101037,0,-0,339,0.0,-0.0,0.0,0,0,0,0,310,7.7,10,5,9999,99999,9,999999999,0.0,999,999,99
3023,1,16,1,0,*?*?*?*?*?*?*?*?*?*?*?*?*?*?*?*?*?*?*?*?*?*?,10.7,7.9,83,101290,0,-0,327,0.0,-0.0,0.0,0,0,0,0,97,10.3,10,5,9999,99999,9,999999999,0.0,999,999,99
3023,1,16,2,0,*?*?*?*?*?*?*?*?*?*?*?*?*?*?*?*?*?*?*?*?*?*?,9.3,7.0,86,101290,0,-0,321,0.0,-0.0,0.0,0,0,0,0,93,9.3,10,5,9999,99999,9,999999999,0.0,999,999,99
3023,1,16,3,0,*?*?*?*?*?*?*?*?*?*?*?*?*?*?*?*?*?*?*?*?*?*?,8.7,6.7,88,101290,0,-0,318,0.0,-0.0,0.0,0,0,0,0,90,5.7,10,5,9999,99999,9,999999999,0.0,999,999,99
3023,1,16,4,0,*?*?*?*?*?*?*?*?*?*?*?*?*?*?*?*?*?*?*?*?*?*?,8.1,6.7,92,101290,0,-0,315,0.0,-0.0,0.0,0,0,0,0,87,5.7,10,5,9999,99999,9,999999999,0.0,999,999,99
3023,1,16,5,0,*?*?*?*?*?*?*?*?*?*?*?*?*?*?*?*?*?*?*?*?*?*?,8.5,5.8,83,101290,0,-0,317,0.0,-0.0,0.0,0,0,0,0,83,6.7,10,5,9999,99999,9,999999999,0.0,999,999,99
3023,1,16,6,0,*?*?*?*?*?*?*?*?*?*?*?*?*?*?*?*?*?*?*?*?*?*?,8.2,5.3,82,101290,0,-0,316,0.0,-0.0,0.0,0,0,0,0,80,8.2,10,5,9999,99999,9,999999999,0.0,999,999,99
3023,1,16,7,0,*?*?*?*?*?*?*?*?*?*?*?*?*?*?*?*?*?*?*?*?*?*?,7.6,5.1,85,101290,0,-0,313,0.0,-0.0,0.0,0,0,0,0,82,7.2,10,5,9999,99999,9,999999999,0.0,999,999,99
3023,1,16,8,0,*?*?*?*?*?*?*?*?*?*?*?*?*?*?*?*?*?*?*?*?*?*?,7.1,5.3,88,101290,61,1416,290,0.0,0.0,0.0,0,0,0,0,83,6.7,5,3,9999,99999,9,999999999,0.0,999,999,99
3023,1,16,9,0,*?*?*?*?*?*?*?*?*?*?*?*?*?*?*?*?*?*?*?*?*?*?,8.8,6.9,87,101290,224,1411,314,51.1,42.8,44.3,5674,3028,5260,940,85,5.2,9,5,9999,99999,9,999999999,0.0,999,999,99
3023,1,16,10,0,*?*?*?*?*?*?*?*?*?*?*?*?*?*?*?*?*?*?*?*?*?*?,10.7,7.7,82,101290,345,1410,319,122.1,125.8,91.4,13332,10676,10544,1996,87,8.2,8,4,9999,99999,9,999999999,0.0,999,999,99
3023,1,16,11,0,*?*?*?*?*?*?*?*?*?*?*?*?*?*?*?*?*?*?*?*?*?*?,12.0,7.7,75,101290,416,1410,329,116.2,52.4,100.7,12755,4718,11388,2733,88,8.8,9,5,9999,99999,9,999999999,0.0,999,999,99
3023,1,16,12,0,*?*?*?*?*?*?*?*?*?*?*?*?*?*?*?*?*?*?*?*?*?*?,14.0,9.1,73,101290,432,1411,331,190.4,221.9,122.4,20148,20147,14173,2456,90,7.7,7,4,9999,99999,9,999999999,0.0,999,999,99
3023,1,16,13,0,*?*?*?*?*?*?*?*?*?*?*?*?*?*?*?*?*?*?*?*?*?*?,14.3,8.5,69,101290,392,1412,340,107.9,51.7,93.6,11844,4586,10581,2515,90,6.7,9,5,9999,99999,9,999999999,0.0,999,999,99
3023,1,16,14,0,*?*?*?*?*?*?*?*?*?*?*?*?*?*?*?*?*?*?*?*?*?*?,13.8,7.4,66,101290,298,1411,341,43.9,0.0,43.9,5122,0,5132,1729,90,8.8,10,5,9999,99999,9,999999999,0.0,999,999,99
3023,1,16,15,0,*?*?*?*?*?*?*?*?*?*?*?*?*?*?*?*?*?*?*?*?*?*?,13.9,7.6,66,101290,157,1409,338,28.5,34.0,24.7,3210,2018,2996,516,90,10.8,9,5,9999,99999,9,999999999,0.0,999,999,99
3023,1,16,16,0,*?*?*?*?*?*?*?*?*?*?*?*?*?*?*?*?*?*?*?*?*?*?,14.2,8.3,68,101290,0,-0,343,0.0,-0.0,0.0,0,0,0,0,90,10.3,10,5,9999,99999,9,999999999,0.0,999,999,99
3023,1,16,17,0,*?*?*?*?*?*?*?*?*?*?*?*?*?*?*?*?*?*?*?*?*?*?,12.5,8.1,75,101290,0,-0,335,0.0,-0.0,0.0,0,0,0,0,90,6.7,10,5,9999,99999,9,999999999,0.0,999,999,99
3023,1,16,18,0,*?*?*?*?*?*?*?*?*?*?*?*?*?*?*?*?*?*?*?*?*?*?,11.7,7.7,76,101290,0,-0,331,0.0,-0.0,0.0,0,0,0,0,90,6.2,10,5,9999,99999,9,999999999,0.0,999,999,99
3023,1,16,19,0,*?*?*?*?*?*?*?*?*?*?*?*?*?*?*?*?*?*?*?*?*?*?,11.1,7.1,77,101290,0,-0,329,0.0,-0.0,0.0,0,0,0,0,90,6.7,10,5,9999,99999,9,999999999,0.0,999,999,99
3023,1,16,20,0,*?*?*?*?*?*?*?*?*?*?*?*?*?*?*?*?*?*?*?*?*?*?,10.2,7.1,81,101290,0,-0,325,0.0,-0.0,0.0,0,0,0,0,90,5.7,10,5,9999,99999,9,999999999,0.0,999,999,99
3023,1,16,21,0,*?*?*?*?*?*?*?*?*?*?*?*?*?*?*?*?*?*?*?*?*?*?,10.0,6.9,81,101290,0,-0,324,0.0,-0.0,0.0,0,0,0,0,90,5.2,10,5,9999,99999,9,999999999,0.0,999,999,99
3023,1,16,22,0,*?*?*?*?*?*?*?*?*?*?*?*?*?*?*?*?*?*?*?*?*?*?,9.9,6.2,79,101290,0,-0,323,0.0,-0.0,0.0,0,0,0,0,90,4.6,10,5,9999,99999,9,999999999,0.0,999,999,99
3023,1,16,23,0,*?*?*?*?*?*?*?*?*?*?*?*?*?*?*?*?*?*?*?*?*?*?,9.8,6.2,78,101290,0,-0,323,0.0,-0.0,0.0,0,0,0,0,90,6.7,10,5,9999,99999,9,999999999,0.0,999,999,99
3023,1,16,24,0,*?*?*?*?*?*?*?*?*?*?*?*?*?*?*?*?*?*?*?*?*?*?,12.9,8.8,76,101290,0,-0,337,0.0,-0.0,0.0,0,0,0,0,100,11.3,10,5,9999,99999,9,999999999,0.0,999,999,99
3023,1,17,1,0,*?*?*?*?*?*?*?*?*?*?*?*?*?*?*?*?*?*?*?*?*?*?,10.5,6.1,74,101656,0,-0,326,0.0,-0.0,0.0,0,0,0,0,95,5.2,10,5,9999,99999,9,999999999,0.0,999,999,99
3023,1,17,2,0,*?*?*?*?*?*?*?*?*?*?*?*?*?*?*?*?*?*?*?*?*?*?,11.1,6.1,71,101656,0,-0,329,0.0,-0.0,0.0,0,0,0,0,100,6.2,10,5,9999,99999,9,999999999,0.0,999,999,99
3023,1,17,3,0,*?*?*?*?*?*?*?*?*?*?*?*?*?*?*?*?*?*?*?*?*?*?,10.8,6.1,72,101656,0,-0,328,0.0,-0.0,0.0,0,0,0,0,105,4.1,10,5,9999,99999,9,999999999,0.0,999,999,99
3023,1,17,4,0,*?*?*?*?*?*?*?*?*?*?*?*?*?*?*?*?*?*?*?*?*?*?,10.4,6.6,76,101656,0,-0,326,0.0,-0.0,0.0,0,0,0,0,110,4.6,10,5,9999,99999,9,999999999,0.0,999,999,99
3023,1,17,5,0,*?*?*?*?*?*?*?*?*?*?*?*?*?*?*?*?*?*?*?*?*?*?,10.4,6.4,76,101656,0,-0,326,0.0,-0.0,0.0,0,0,0,0,115,6.2,10,5,9999,99999,9,999999999,0.0,999,999,99
3023,1,17,6,0,*?*?*?*?*?*?*?*?*?*?*?*?*?*?*?*?*?*?*?*?*?*?,10.1,6.2,76,101656,0,-0,324,0.0,-0.0,0.0,0,0,0,0,120,4.6,10,5,9999,99999,9,999999999,0.0,999,999,99
3023,1,17,7,0,*?*?*?*?*?*?*?*?*?*?*?*?*?*?*?*?*?*?*?*?*?*?,9.8,6.4,79,101656,0,-0,323,0.0,-0.0,0.0,0,0,0,0,122,6.2,10,5,9999,99999,9,999999999,0.0,999,999,99
3023,1,17,8,0,*?*?*?*?*?*?*?*?*?*?*?*?*?*?*?*?*?*?*?*?*?*?,10.1,5.6,73,101656,64,1415,320,0.0,0.0,0.0,0,0,0,0,123,5.2,9,5,9999,99999,9,999999999,0.0,999,999,99
3023,1,17,9,0,*?*?*?*?*?*?*?*?*?*?*?*?*?*?*?*?*?*?*?*?*?*?,10.3,5.5,72,101656,228,1414,321,52.3,43.2,45.4,5802,3073,5377,962,125,5.7,9,5,9999,99999,9,999999999,0.0,999,999,99
3023,1,17,10,0,*?*?*?*?*?*?*?*?*?*?*?*?*?*?*?*?*?*?*?*?*?*?,11.7,6.4,70,101656,349,1410,327,93.5,50.2,81.1,10260,4324,9175,2146,127,7.2,9,5,9999,99999,9,999999999,0.0,999,999,99
3023,1,17,11,0,*?*?*?*?*?*?*?*?*?*?*?*?*?*?*?*?*?*?*?*?*?*?,12.6,6.7,66,101656,421,1413,332,117.6,52.5,102.0,12914,4740,11530,2772,128,8.2,9,5,9999,99999,9,999999999,0.0,999,999,99
3023,1,17,12,0,*?*?*?*?*?*?*?*?*?*?*?*?*?*?*?*?*?*?*?*?*?*?,12.7,6.9,67,101656,437,1412,336,70.9,0.0,70.9,8289,0,8310,2914,130,8.8,10,5,9999,99999,9,999999999,0.0,999,999,99
3023,1,17,13,0,*?*?*?*?*?*?*?*?*?*?*?*?*?*?*?*?*?*?*?*?*?*?,12.9,6.2,64,101656,397,1412,337,63.1,0.0,63.1,7368,0,7386,2559,127,6.7,10,5,9999,99999,9,999999999,0.0,999,999,99
3023,1,17,14,0,*?*?*?*?*?*?*?*?*?*?*?*?*?*?*?*?*?*?*?*?*?*?,13.3,6.7,64,101656,303,1411,339,44.8,0.0,44.8,5237,0,5247,1770,123,8.2,10,5,9999,99999,9,999999999,0.0,999,999,99
3023,1,17,15,0,*?*?*?*?*?*?*?*?*?*?*?*?*?*?*?*?*?*?*?*?*?*?,13.2,6.7,64,101656,162,1408,339,17.4,0.0,17.4,2072,-0,2074,678,120,6.2,10,5,9999,99999,9,999999999,0.0,999,999,99
3023,1,17,16,0,*?*?*?*?*?*?*?*?*?*?*?*?*?*?*?*?*?*?*?*?*?*?,13.2,7.6,69,101656,0,-0,338,0.0,-0.0,0.0,0,0,0,0,117,6.2,10,5,9999,99999,9,999999999,0.0,999,999,99
3023,1,17,17,0,*?*?*?*?*?*?*?*?*?*?*?*?*?*?*?*?*?*?*?*?*?*?,12.8,7.4,69,101656,0,-0,337,0.0,-0.0,0.0,0,0,0,0,113,5.7,10,5,9999,99999,9,999999999,0.0,999,999,99
3023,1,17,18,0,*?*?*?*?*?*?*?*?*?*?*?*?*?*?*?*?*?*?*?*?*?*?,12.3,7.7,73,101656,0,-0,334,0.0,-0.0,0.0,0,0,0,0,110,5.2,10,5,9999,99999,9,999999999,0.0,999,999,99
3023,1,17,19,0,*?*?*?*?*?*?*?*?*?*?*?*?*?*?*?*?*?*?*?*?*?*?,11.9,7.1,72,101656,0,-0,332,0.0,-0.0,0.0,0,0,0,0,115,6.2,10,5,9999,99999,9,999999999,0.0,999,999,99
3023,1,17,20,0,*?*?*?*?*?*?*?*?*?*?*?*?*?*?*?*?*?*?*?*?*?*?,11.7,7.4,74,101656,0,-0,331,0.0,-0.0,0.0,0,0,0,0,120,5.2,10,5,9999,99999,9,999999999,0.0,999,999,99
3023,1,17,21,0,*?*?*?*?*?*?*?*?*?*?*?*?*?*?*?*?*?*?*?*?*?*?,11.6,7.6,76,101656,0,-0,331,0.0,-0.0,0.0,0,0,0,0,125,4.6,10,5,9999,99999,9,999999999,0.0,999,999,99
3023,1,17,22,0,*?*?*?*?*?*?*?*?*?*?*?*?*?*?*?*?*?*?*?*?*?*?,11.8,7.7,75,101656,0,-0,332,0.0,-0.0,0.0,0,0,0,0,130,5.2,10,5,9999,99999,9,999999999,0.0,999,999,99
3023,1,17,23,0,*?*?*?*?*?*?*?*?*?*?*?*?*?*?*?*?*?*?*?*?*?*?,11.3,7.9,79,101656,0,-0,330,0.0,-0.0,0.0,0,0,0,0,135,5.2,10,5,9999,99999,9,999999999,0.0,999,999,99
3023,1,17,24,0,*?*?*?*?*?*?*?*?*?*?*?*?*?*?*?*?*?*?*?*?*?*?,9.8,6.1,78,101656,0,-0,323,0.0,-0.0,0.0,0,0,0,0,90,3.6,10,5,9999,99999,9,999999999,0.0,999,999,99
3023,1,18,1,0,*?*?*?*?*?*?*?*?*?*?*?*?*?*?*?*?*?*?*?*?*?*?,10.7,6.6,75,100150,0,-0,327,0.0,-0.0,0.0,0,0,0,0,140,1.0,10,5,9999,99999,9,999999999,0.0,999,999,99
3023,1,18,2,0,*?*?*?*?*?*?*?*?*?*?*?*?*?*?*?*?*?*?*?*?*?*?,10.6,5.9,72,100150,0,-0,327,0.0,-0.0,0.0,0,0,0,0,140,0.5,10,5,9999,99999,9,999999999,0.0,999,999,99
3023,1,18,3,0,*?*?*?*?*?*?*?*?*?*?*?*?*?*?*?*?*?*?*?*?*?*?,10.2,6.2,75,100150,0,-0,325,0.0,-0.0,0.0,0,0,0,0,140,1.5,10,5,9999,99999,9,999999999,0.0,999,999,99
3023,1,18,4,0,*?*?*?*?*?*?*?*?*?*?*?*?*?*?*?*?*?*?*?*?*?*?,10.2,5.9,74,100150,0,-0,325,0.0,-0.0,0.0,0,0,0,0,140,1.5,10,5,9999,99999,9,999999999,0.0,999,999,99
3023,1,18,5,0,*?*?*?*?*?*?*?*?*?*?*?*?*?*?*?*?*?*?*?*?*?*?,10.3,6.1,75,100150,0,-0,325,0.0,-0.0,0.0,0,0,0,0,140,2.1,10,5,9999,99999,9,999999999,0.0,999,999,99
3023,1,18,6,0,*?*?*?*?*?*?*?*?*?*?*?*?*?*?*?*?*?*?*?*?*?*?,10.7,6.6,75,100150,0,-0,327,0.0,-0.0,0.0,0,0,0,0,140,1.5,10,5,9999,99999,9,999999999,0.0,999,999,99
3023,1,18,7,0,*?*?*?*?*?*?*?*?*?*?*?*?*?*?*?*?*?*?*?*?*?*?,10.3,5.9,74,100150,0,-0,325,0.0,-0.0,0.0,0,0,0,0,137,2.6,10,5,9999,99999,9,999999999,0.0,999,999,99
3023,1,18,8,0,*?*?*?*?*?*?*?*?*?*?*?*?*?*?*?*?*?*?*?*?*?*?,10.1,5.5,72,100150,67,1411,324,0.0,0.0,0.0,0,0,0,0,133,1.5,10,5,9999,99999,9,999999999,0.0,999,999,99
3023,1,18,9,0,*?*?*?*?*?*?*?*?*?*?*?*?*?*?*?*?*?*?*?*?*?*?,9.8,5.0,71,100150,231,1410,323,30.8,0.0,30.8,3615,0,3620,1199,130,0.5,10,5,9999,99999,9,999999999,0.0,999,999,99
3023,1,18,10,0,*?*?*?*?*?*?*?*?*?*?*?*?*?*?*?*?*?*?*?*?*?*?,10.8,6.1,72,100150,353,1410,328,54.6,0.0,54.6,6375,0,6389,2186,127,1.0,10,5,9999,99999,9,999999999,0.0,999,999,99
3023,1,18,11,0,*?*?*?*?*?*?*?*?*?*?*?*?*?*?*?*?*?*?*?*?*?*?,11.8,6.6,69,100150,425,1411,332,68.6,0.0,68.6,8017,0,8038,2809,123,1.5,10,5,9999,99999,9,999999999,0.0,999,999,99
3023,1,18,12,0,*?*?*?*?*?*?*?*?*?*?*?*?*?*?*?*?*?*?*?*?*?*?,12.7,6.6,65,100150,442,1413,336,71.8,0.0,71.8,8399,0,8421,2957,120,2.1,10,5,9999,99999,9,999999999,0.0,999,999,99
3023,1,18,13,0,*?*?*?*?*?*?*?*?*?*?*?*?*?*?*?*?*?*?*?*?*?*?,12.8,5.3,59,100150,402,1412,337,64.0,0.0,64.0,7483,0,7502,2603,115,2.6,10,5,9999,99999,9,999999999,0.0,999,999,99
3023,1,18,14,0,*?*?*?*?*?*?*?*?*?*?*?*?*?*?*?*?*?*?*?*?*?*?,12.7,5.5,60,100150,308,1410,337,45.8,0.0,45.8,5353,0,5364,1812,110,3.1,10,5,9999,99999,9,999999999,0.0,999,999,99
3023,1,18,15,0,*?*?*?*?*?*?*?*?*?*?*?*?*?*?*?*?*?*?*?*?*?*?,12.6,5.0,59,100150,168,1415,336,18.4,0.0,18.4,2190,-0,2192,718,105,4.1,10,5,9999,99999,9,999999999,0.0,999,999,99
3023,1,18,16,0,*?*?*?*?*?*?*?*?*?*?*?*?*?*?*?*?*?*?*?*?*?*?,12.7,5.8,62,100150,0,-0,336,0.0,-0.0,0.0,0,0,0,0,100,4.1,10,5,9999,99999,9,999999999,0.0,999,999,99
3023,1,18,17,0,*?*?*?*?*?*?*?*?*?*?*?*?*?*?*?*?*?*?*?*?*?*?,12.1,5.1,62,100150,0,-0,334,0.0,-0.0,0.0,0,0,0,0,95,3.6,10,5,9999,99999,9,999999999,0.0,999,999,99
3023,1,18,18,0,*?*?*?*?*?*?*?*?*?*?*?*?*?*?*?*?*?*?*?*?*?*?,12.0,5.6,64,100150,0,-0,333,0.0,-0.0,0.0,0,0,0,0,90,4.6,10,5,9999,99999,9,999999999,0.0,999,999,99
3023,1,18,19,0,*?*?*?*?*?*?*?*?*?*?*?*?*?*?*?*?*?*?*?*?*?*?,11.7,5.3,64,100150,0,-0,332,0.0,-0.0,0.0,0,0,0,0,88,3.1,10,5,9999,99999,9,999999999,0.0,999,999,99
3023,1,18,20,0,*?*?*?*?*?*?*?*?*?*?*?*?*?*?*?*?*?*?*?*?*?*?,11.9,5.5,64,100150,0,-0,333,0.0,-0.0,0.0,0,0,0,0,87,1.5,10,5,9999,99999,9,999999999,0.0,999,999,99
3023,1,18,21,0,*?*?*?*?*?*?*?*?*?*?*?*?*?*?*?*?*?*?*?*?*?*?,11.2,4.5,63,100150,0,-0,330,0.0,-0.0,0.0,0,0,0,0,85,2.1,10,5,9999,99999,9,999999999,0.0,999,999,99
3023,1,18,22,0,*?*?*?*?*?*?*?*?*?*?*?*?*?*?*?*?*?*?*?*?*?*?,10.9,4.5,64,100150,0,-0,328,0.0,-0.0,0.0,0,0,0,0,83,2.6,10,5,9999,99999,9,999999999,0.0,999,999,99
3023,1,18,23,0,*?*?*?*?*?*?*?*?*?*?*?*?*?*?*?*?*?*?*?*?*?*?,10.1,4.1,65,100150,0,-0,325,0.0,-0.0,0.0,0,0,0,0,82,4.1,10,5,9999,99999,9,999999999,0.0,999,999,99
3023,1,18,24,0,*?*?*?*?*?*?*?*?*?*?*?*?*?*?*?*?*?*?*?*?*?*?,10.7,7.3,78,100150,0,-0,327,0.0,-0.0,0.0,0,0,0,0,140,1.5,10,5,9999,99999,9,999999999,0.0,999,999,99
3023,1,19,1,0,*?*?*?*?*?*?*?*?*?*?*?*?*?*?*?*?*?*?*?*?*?*?,8.0,6.2,89,99701.7,0,-0,315,0.0,-0.0,0.0,0,0,0,0,78,2.1,10,5,9999,99999,9,999999999,0.0,999,999,99
3023,1,19,2,0,*?*?*?*?*?*?*?*?*?*?*?*?*?*?*?*?*?*?*?*?*?*?,8.1,7.1,94,99701.7,0,-0,315,0.0,-0.0,0.0,0,0,0,0,77,3.6,10,5,9999,99999,9,999999999,0.0,999,999,99
3023,1,19,3,0,*?*?*?*?*?*?*?*?*?*?*?*?*?*?*?*?*?*?*?*?*?*?,8.1,7.3,95,99701.7,0,-0,315,0.0,-0.0,0.0,0,0,0,0,75,4.1,10,5,9999,99999,9,999999999,0.0,999,999,99
3023,1,19,4,0,*?*?*?*?*?*?*?*?*?*?*?*?*?*?*?*?*?*?*?*?*?*?,8.1,7.0,93,99701.7,0,-0,315,0.0,-0.0,0.0,0,0,0,0,73,3.6,10,5,9999,99999,9,999999999,0.0,999,999,99
3023,1,19,5,0,*?*?*?*?*?*?*?*?*?*?*?*?*?*?*?*?*?*?*?*?*?*?,8.0,7.1,94,99701.7,0,-0,315,0.0,-0.0,0.0,0,0,0,0,72,3.6,10,5,9999,99999,9,999999999,0.0,999,999,99
3023,1,19,6,0,*?*?*?*?*?*?*?*?*?*?*?*?*?*?*?*?*?*?*?*?*?*?,8.0,7.1,95,99701.7,0,-0,315,0.0,-0.0,0.0,0,0,0,0,70,1.0,10,5,9999,99999,9,999999999,0.0,999,999,99
3023,1,19,7,0,*?*?*?*?*?*?*?*?*?*?*?*?*?*?*?*?*?*?*?*?*?*?,8.0,7.6,97,99701.7,0,-0,315,0.0,-0.0,0.0,0,0,0,0,68,3.1,10,5,9999,99999,9,999999999,0.0,999,999,99
3023,1,19,8,0,*?*?*?*?*?*?*?*?*?*?*?*?*?*?*?*?*?*?*?*?*?*?,8.2,7.6,96,99701.7,70,1403,312,0.0,0.0,0.0,0,0,0,0,67,3.1,9,5,9999,99999,9,999999999,0.0,999,999,99
3023,1,19,9,0,*?*?*?*?*?*?*?*?*?*?*?*?*?*?*?*?*?*?*?*?*?*?,8.1,7.3,95,99701.7,235,1412,315,31.6,0.0,31.6,3700,0,3706,1229,65,1.0,10,5,9999,99999,9,999999999,0.0,999,999,99
3023,1,19,10,0,*?*?*?*?*?*?*?*?*?*?*?*?*?*?*?*?*?*?*?*?*?*?,8.1,7.1,94,99701.7,357,1409,315,55.4,0.0,55.4,6470,0,6485,2221,63,1.0,10,5,9999,99999,9,999999999,0.0,999,999,99
3023,1,19,11,0,*?*?*?*?*?*?*?*?*?*?*?*?*?*?*?*?*?*?*?*?*?*?,8.0,6.9,93,99701.7,430,1413,315,69.5,0.0,69.5,8124,0,8145,2850,62,1.5,10,5,9999,99999,9,999999999,0.0,999,999,99
3023,1,19,12,0,*?*?*?*?*?*?*?*?*?*?*?*?*?*?*?*?*?*?*?*?*?*?,8.1,6.4,89,99701.7,446,1410,311,126.4,53.1,109.6,13877,4865,12382,3008,60,2.1,9,5,9999,99999,9,999999999,0.0,999,999,99
3023,1,19,13,0,*?*?*?*?*?*?*?*?*?*?*?*?*?*?*?*?*?*?*?*?*?*?,8.0,5.8,86,99701.7,407,1412,311,113.0,52.1,98.0,12403,4669,11077,2649,60,1.5,9,5,9999,99999,9,999999999,0.0,999,999,99
3023,1,19,14,0,*?*?*?*?*?*?*?*?*?*?*?*?*?*?*?*?*?*?*?*?*?*?,8.0,5.0,82,99701.7,313,1409,306,107.9,122.4,80.7,11789,10001,9346,1749,60,1.5,8,4,9999,99999,9,999999999,0.0,999,999,99
3023,1,19,15,0,*?*?*?*?*?*?*?*?*?*?*?*?*?*?*?*?*?*?*?*?*?*?,8.0,3.6,74,99701.7,173,1412,311,33.8,36.7,29.3,3788,2284,3530,615,60,1.0,9,5,9999,99999,9,999999999,0.0,999,999,99
3023,1,19,16,0,*?*?*?*?*?*?*?*?*?*?*?*?*?*?*?*?*?*?*?*?*?*?,8.2,3.9,75,99701.7,0,-0,311,0.0,-0.0,0.0,0,0,0,0,60,1.0,9,5,9999,99999,9,999999999,0.0,999,999,99
3023,1,19,17,0,*?*?*?*?*?*?*?*?*?*?*?*?*?*?*?*?*?*?*?*?*?*?,8.0,4.1,77,99701.7,0,-0,315,0.0,-0.0,0.0,0,0,0,0,60,2.6,10,5,9999,99999,9,999999999,0.0,999,999,99
3023,1,19,18,0,*?*?*?*?*?*?*?*?*?*?*?*?*?*?*?*?*?*?*?*?*?*?,8.1,5.0,81,99701.7,0,-0,315,0.0,-0.0,0.0,0,0,0,0,60,2.6,10,5,9999,99999,9,999999999,0.0,999,999,99
3023,1,19,19,0,*?*?*?*?*?*?*?*?*?*?*?*?*?*?*?*?*?*?*?*?*?*?,8.0,5.5,84,99701.7,0,-0,315,0.0,-0.0,0.0,0,0,0,0,55,3.6,10,5,9999,99999,9,999999999,0.0,999,999,99
3023,1,19,20,0,*?*?*?*?*?*?*?*?*?*?*?*?*?*?*?*?*?*?*?*?*?*?,8.1,6.1,87,99701.7,0,-0,315,0.0,-0.0,0.0,0,0,0,0,50,2.6,10,5,9999,99999,9,999999999,0.0,999,999,99
3023,1,19,21,0,*?*?*?*?*?*?*?*?*?*?*?*?*?*?*?*?*?*?*?*?*?*?,8.0,6.4,89,99701.7,0,-0,315,0.0,-0.0,0.0,0,0,0,0,45,3.1,10,5,9999,99999,9,999999999,0.0,999,999,99
3023,1,19,22,0,*?*?*?*?*?*?*?*?*?*?*?*?*?*?*?*?*?*?*?*?*?*?,8.1,6.6,90,99701.7,0,-0,315,0.0,-0.0,0.0,0,0,0,0,40,1.5,10,5,9999,99999,9,999999999,0.0,999,999,99
3023,1,19,23,0,*?*?*?*?*?*?*?*?*?*?*?*?*?*?*?*?*?*?*?*?*?*?,8.1,6.1,87,99701.7,0,-0,315,0.0,-0.0,0.0,0,0,0,0,35,1.0,10,5,9999,99999,9,999999999,0.0,999,999,99
3023,1,19,24,0,*?*?*?*?*?*?*?*?*?*?*?*?*?*?*?*?*?*?*?*?*?*?,9.2,5.1,76,99701.7,0,-0,320,0.0,-0.0,0.0,0,0,0,0,80,0.5,10,5,9999,99999,9,999999999,0.0,999,999,99
3023,1,20,1,0,*?*?*?*?*?*?*?*?*?*?*?*?*?*?*?*?*?*?*?*?*?*?,8.1,4.3,77,99595.8,0,-0,316,0.0,-0.0,0.0,0,0,0,0,30,3.1,10,5,9999,99999,9,999999999,0.0,999,999,99
3023,1,20,2,0,*?*?*?*?*?*?*?*?*?*?*?*?*?*?*?*?*?*?*?*?*?*?,7.7,3.4,74,99595.8,0,-0,314,0.0,-0.0,0.0,0,0,0,0,30,3.1,10,5,9999,99999,9,999999999,0.0,999,999,99
3023,1,20,3,0,*?*?*?*?*?*?*?*?*?*?*?*?*?*?*?*?*?*?*?*?*?*?,7.3,3.6,77,99595.8,0,-0,312,0.0,-0.0,0.0,0,0,0,0,30,3.6,10,5,9999,99999,9,999999999,0.0,999,999,99
3023,1,20,4,0,*?*?*?*?*?*?*?*?*?*?*?*?*?*?*?*?*?*?*?*?*?*?,7.6,3.9,78,99595.8,0,-0,313,0.0,-0.0,0.0,0,0,0,0,30,2.6,10,5,9999,99999,9,999999999,0.0,999,999,99
3023,1,20,5,0,*?*?*?*?*?*?*?*?*?*?*?*?*?*?*?*?*?*?*?*?*?*?,8.0,5.0,81,99595.8,0,-0,315,0.0,-0.0,0.0,0,0,0,0,30,1.5,10,5,9999,99999,9,999999999,0.0,999,999,99
3023,1,20,6,0,*?*?*?*?*?*?*?*?*?*?*?*?*?*?*?*?*?*?*?*?*?*?,7.6,3.8,77,99595.8,0,-0,313,0.0,-0.0,0.0,0,0,0,0,30,0.5,10,5,9999,99999,9,999999999,0.0,999,999,99
3023,1,20,7,0,*?*?*?*?*?*?*?*?*?*?*?*?*?*?*?*?*?*?*?*?*?*?,7.7,4.1,78,99595.8,0,-0,314,0.0,-0.0,0.0,0,0,0,0,27,1.0,10,5,9999,99999,9,999999999,0.0,999,999,99
3023,1,20,8,0,*?*?*?*?*?*?*?*?*?*?*?*?*?*?*?*?*?*?*?*?*?*?,7.5,4.3,80,99595.8,74,1413,304,0.4,2.1,0.3,65,75,77,5,23,1.0,8,4,9999,99999,9,999999999,0.0,999,999,99
3023,1,20,9,0,*?*?*?*?*?*?*?*?*?*?*?*?*?*?*?*?*?*?*?*?*?*?,8.2,5.0,80,99595.8,239,1412,312,56.2,44.1,48.7,6220,3214,5759,1036,20,0.5,9,5,9999,99999,9,999999999,0.0,999,999,99
3023,1,20,10,0,*?*?*?*?*?*?*?*?*?*?*?*?*?*?*?*?*?*?*?*?*?*?,8.9,5.6,80,99595.8,362,1412,315,97.8,50.7,84.8,10728,4406,9591,2254,17,1.0,9,5,9999,99999,9,999999999,0.0,999,999,99
3023,1,20,11,0,*?*?*?*?*?*?*?*?*?*?*?*?*?*?*?*?*?*?*?*?*?*?,9.9,6.4,79,99595.8,434,1410,319,122.3,52.8,106.0,13425,4808,11982,2896,13,1.5,9,5,9999,99999,9,999999999,0.0,999,999,99
3023,1,20,12,0,*?*?*?*?*?*?*?*?*?*?*?*?*?*?*?*?*?*?*?*?*?*?,9.9,6.2,78,99595.8,451,1410,319,128.1,53.3,111.1,14064,4888,12548,3055,10,2.1,9,5,9999,99999,9,999999999,0.0,999,999,99
3023,1,20,13,0,*?*?*?*?*?*?*?*?*?*?*?*?*?*?*?*?*?*?*?*?*?*?,10.0,5.1,72,99595.8,412,1411,320,114.8,52.3,99.5,12600,4697,11250,2695,65,3.1,9,5,9999,99999,9,999999999,0.0,999,999,99
3023,1,20,14,0,*?*?*?*?*?*?*?*?*?*?*?*?*?*?*?*?*?*?*?*?*?*?,10.3,6.4,76,99595.8,319,1411,321,83.3,49.0,72.2,9136,4107,8178,1893,120,2.6,9,5,9999,99999,9,999999999,0.0,999,999,99
3023,1,20,15,0,*?*?*?*?*?*?*?*?*?*?*?*?*?*?*?*?*?*?*?*?*?*?,10.2,6.9,80,99595.8,178,1409,321,35.7,37.5,30.9,3988,2371,3713,649,175,2.6,9,5,9999,99999,9,999999999,0.0,999,999,99
3023,1,20,16,0,*?*?*?*?*?*?*?*?*?*?*?*?*?*?*?*?*?*?*?*?*?*?,10.2,6.9,79,99595.8,-0,0,325,0.0,-0.0,0.0,0,0,0,0,230,1.5,10,5,9999,99999,9,999999999,0.0,999,999,99
3023,1,20,17,0,*?*?*?*?*?*?*?*?*?*?*?*?*?*?*?*?*?*?*?*?*?*?,9.5,6.9,83,99595.8,0,-0,321,0.0,-0.0,0.0,0,0,0,0,285,2.1,10,5,9999,99999,9,999999999,0.0,999,999,99
3023,1,20,18,0,*?*?*?*?*?*?*?*?*?*?*?*?*?*?*?*?*?*?*?*?*?*?,9.6,7.1,84,99595.8,0,-0,322,0.0,-0.0,0.0,0,0,0,0,340,2.6,10,5,9999,99999,9,999999999,0.0,999,999,99
3023,1,20,19,0,*?*?*?*?*?*?*?*?*?*?*?*?*?*?*?*?*?*?*?*?*?*?,9.3,8.0,92,99595.8,0,-0,320,0.0,-0.0,0.0,0,0,0,0,332,2.1,10,5,9999,99999,9,999999999,0.0,999,999,99
3023,1,20,20,0,*?*?*?*?*?*?*?*?*?*?*?*?*?*?*?*?*?*?*?*?*?*?,9.0,8.0,93,99595.8,0,-0,319,0.0,-0.0,0.0,0,0,0,0,323,2.6,10,5,9999,99999,9,999999999,0.0,999,999,99
3023,1,20,21,0,*?*?*?*?*?*?*?*?*?*?*?*?*?*?*?*?*?*?*?*?*?*?,8.4,7.7,96,99595.8,0,-0,316,0.0,-0.0,0.0,0,0,0,0,315,2.1,10,5,9999,99999,9,999999999,0.0,999,999,99
3023,1,20,22,0,*?*?*?*?*?*?*?*?*?*?*?*?*?*?*?*?*?*?*?*?*?*?,8.7,8.0,95,99595.8,0,-0,318,0.0,-0.0,0.0,0,0,0,0,307,2.1,10,5,9999,99999,9,999999999,0.0,999,999,99
3023,1,20,23,0,*?*?*?*?*?*?*?*?*?*?*?*?*?*?*?*?*?*?*?*?*?*?,8.2,8.0,98,99595.8,0,-0,315,0.0,-0.0,0.0,0,0,0,0,298,2.1,10,5,9999,99999,9,999999999,0.0,999,999,99
3023,1,20,24,0,*?*?*?*?*?*?*?*?*?*?*?*?*?*?*?*?*?*?*?*?*?*?,8.0,5.1,82,99595.8,0,-0,315,0.0,-0.0,0.0,0,0,0,0,30,3.1,10,5,9999,99999,9,999999999,0.0,999,999,99
3023,1,21,1,0,*?*?*?*?*?*?*?*?*?*?*?*?*?*?*?*?*?*?*?*?*?*?,6.9,7.0,100,99466.7,0,-0,310,0.0,-0.0,0.0,0,0,0,0,277,1.5,10,5,9999,99999,9,999999999,0.0,999,999,99
3023,1,21,2,0,*?*?*?*?*?*?*?*?*?*?*?*?*?*?*?*?*?*?*?*?*?*?,6.5,6.4,100,99466.7,0,-0,308,0.0,-0.0,0.0,0,0,0,0,263,1.5,10,5,9999,99999,9,999999999,0.0,999,999,99
3023,1,21,3,0,*?*?*?*?*?*?*?*?*?*?*?*?*?*?*?*?*?*?*?*?*?*?,6.2,6.2,100,99466.7,0,-0,307,0.0,-0.0,0.0,0,0,0,0,250,1.5,10,5,9999,99999,9,999999999,0.0,999,999,99
3023,1,21,4,0,*?*?*?*?*?*?*?*?*?*?*?*?*?*?*?*?*?*?*?*?*?*?,5.9,5.9,100,99466.7,0,-0,306,0.0,-0.0,0.0,0,0,0,0,237,2.6,10,5,9999,99999,9,999999999,0.0,999,999,99
3023,1,21,5,0,*?*?*?*?*?*?*?*?*?*?*?*?*?*?*?*?*?*?*?*?*?*?,5.5,5.5,100,99466.7,0,-0,304,0.0,-0.0,0.0,0,0,0,0,223,2.1,10,5,9999,99999,9,999999999,0.0,999,999,99
3023,1,21,6,0,*?*?*?*?*?*?*?*?*?*?*?*?*?*?*?*?*?*?*?*?*?*?,5.1,5.1,100,99466.7,0,-0,302,0.0,-0.0,0.0,0,0,0,0,210,1.0,10,5,9999,99999,9,999999999,0.0,999,999,99
3023,1,21,7,0,*?*?*?*?*?*?*?*?*?*?*?*?*?*?*?*?*?*?*?*?*?*?,5.5,5.5,100,99466.7,0,-0,304,0.0,-0.0,0.0,0,0,0,0,218,1.0,10,5,9999,99999,9,999999999,0.0,999,999,99
3023,1,21,8,0,*?*?*?*?*?*?*?*?*?*?*?*?*?*?*?*?*?*?*?*?*?*?,5.9,5.9,100,99466.7,78,1418,301,1.6,3.8,1.4,203,118,220,20,227,1.5,9,5,9999,99999,9,999999999,0.0,999,999,99
3023,1,21,9,0,*?*?*?*?*?*?*?*?*?*?*?*?*?*?*?*?*?*?*?*?*?*?,5.8,5.6,100,99466.7,243,1411,301,57.5,44.5,49.9,6371,3263,5897,1062,235,2.6,9,5,9999,99999,9,999999999,0.0,999,999,99
3023,1,21,10,0,*?*?*?*?*?*?*?*?*?*?*?*?*?*?*?*?*?*?*?*?*?*?,7.2,6.4,99,99466.7,366,1410,307,99.3,50.9,86.1,10896,4435,9739,2292,243,2.1,9,5,9999,99999,9,999999999,0.0,999,999,99
3023,1,21,11,0,*?*?*?*?*?*?*?*?*?*?*?*?*?*?*?*?*?*?*?*?*?*?,8.1,6.6,94,99466.7,439,1411,311,123.9,53.0,107.5,13607,4831,12143,2941,252,3.1,9,5,9999,99999,9,999999999,0.0,999,999,99
3023,1,21,12,0,*?*?*?*?*?*?*?*?*?*?*?*?*?*?*?*?*?*?*?*?*?*?,9.0,7.3,92,99466.7,456,1409,315,129.9,53.4,112.6,14257,4911,12719,3103,260,2.1,9,5,9999,99999,9,999999999,0.0,999,999,99
3023,1,21,13,0,*?*?*?*?*?*?*?*?*?*?*?*?*?*?*?*?*?*?*?*?*?*?,8.9,7.0,91,99466.7,417,1409,315,116.6,52.4,101.1,12800,4725,11428,2743,248,2.6,9,5,9999,99999,9,999999999,0.0,999,999,99
3023,1,21,14,0,*?*?*?*?*?*?*?*?*?*?*?*?*?*?*?*?*?*?*?*?*?*?,9.3,6.9,88,99466.7,324,1409,316,85.1,49.2,73.8,9341,4149,8359,1938,237,2.6,9,5,9999,99999,9,999999999,0.0,999,999,99
3023,1,21,15,0,*?*?*?*?*?*?*?*?*?*?*?*?*?*?*?*?*?*?*?*?*?*?,9.3,6.2,84,99466.7,184,1412,316,37.5,38.3,32.5,4192,2458,3901,684,225,2.6,9,5,9999,99999,9,999999999,0.0,999,999,99
3023,1,21,16,0,*?*?*?*?*?*?*?*?*?*?*?*?*?*?*?*?*?*?*?*?*?*?,9.4,6.4,85,99466.7,5,1354,321,0.0,0.0,0.0,0,0,0,0,213,2.1,10,5,9999,99999,9,999999999,0.0,999,999,99
3023,1,21,17,0,*?*?*?*?*?*?*?*?*?*?*?*?*?*?*?*?*?*?*?*?*?*?,9.1,7.4,93,99466.7,0,-0,320,0.0,-0.0,0.0,0,0,0,0,202,2.1,10,5,9999,99999,9,999999999,0.0,999,999,99
3023,1,21,18,0,*?*?*?*?*?*?*?*?*?*?*?*?*?*?*?*?*?*?*?*?*?*?,8.6,8.0,100,99466.7,0,-0,317,0.0,-0.0,0.0,0,0,0,0,190,1.5,10,5,9999,99999,9,999999999,0.0,999,999,99
3023,1,21,19,0,*?*?*?*?*?*?*?*?*?*?*?*?*?*?*?*?*?*?*?*?*?*?,7.8,7.7,100,99466.7,0,-0,314,0.0,-0.0,0.0,0,0,0,0,180,1.5,10,5,9999,99999,9,999999999,0.0,999,999,99
3023,1,21,20,0,*?*?*?*?*?*?*?*?*?*?*?*?*?*?*?*?*?*?*?*?*?*?,6.9,6.9,100,99466.7,0,-0,310,0.0,-0.0,0.0,0,0,0,0,170,1.5,10,5,9999,99999,9,999999999,0.0,999,999,99
3023,1,21,21,0,*?*?*?*?*?*?*?*?*?*?*?*?*?*?*?*?*?*?*?*?*?*?,6.7,6.7,100,99466.7,0,-0,309,0.0,-0.0,0.0,0,0,0,0,160,2.6,10,5,9999,99999,9,999999999,0.0,999,999,99
3023,1,21,22,0,*?*?*?*?*?*?*?*?*?*?*?*?*?*?*?*?*?*?*?*?*?*?,7.1,7.1,100,99466.7,0,-0,311,0.0,-0.0,0.0,0,0,0,0,150,1.0,10,5,9999,99999,9,999999999,0.0,999,999,99
3023,1,21,23,0,*?*?*?*?*?*?*?*?*?*?*?*?*?*?*?*?*?*?*?*?*?*?,6.7,6.7,100,99466.7,0,-0,309,0.0,-0.0,0.0,0,0,0,0,140,2.1,10,5,9999,99999,9,999999999,0.0,999,999,99
3023,1,21,24,0,*?*?*?*?*?*?*?*?*?*?*?*?*?*?*?*?*?*?*?*?*?*?,7.7,7.4,100,99466.7,0,-0,313,0.0,-0.0,0.0,0,0,0,0,290,2.1,10,5,9999,99999,9,999999999,0.0,999,999,99
3023,1,22,1,0,*?*?*?*?*?*?*?*?*?*?*?*?*?*?*?*?*?*?*?*?*?*?,6.2,6.2,100,99952.5,0,-0,307,0.0,-0.0,0.0,0,0,0,0,122,0.5,10,5,9999,99999,9,999999999,0.0,999,999,99
3023,1,22,2,0,*?*?*?*?*?*?*?*?*?*?*?*?*?*?*?*?*?*?*?*?*?*?,6.2,6.2,100,99952.5,0,-0,307,0.0,-0.0,0.0,0,0,0,0,113,1.0,10,5,9999,99999,9,999999999,0.0,999,999,99
3023,1,22,3,0,*?*?*?*?*?*?*?*?*?*?*?*?*?*?*?*?*?*?*?*?*?*?,6.3,6.2,100,99952.5,0,-0,307,0.0,-0.0,0.0,0,0,0,0,105,1.0,10,5,9999,99999,9,999999999,0.0,999,999,99
3023,1,22,4,0,*?*?*?*?*?*?*?*?*?*?*?*?*?*?*?*?*?*?*?*?*?*?,6.1,6.1,100,99952.5,0,-0,306,0.0,-0.0,0.0,0,0,0,0,97,0.5,10,5,9999,99999,9,999999999,0.0,999,999,99
3023,1,22,5,0,*?*?*?*?*?*?*?*?*?*?*?*?*?*?*?*?*?*?*?*?*?*?,5.8,5.8,100,99952.5,0,-0,305,0.0,-0.0,0.0,0,0,0,0,88,1.0,10,5,9999,99999,9,999999999,0.0,999,999,99
3023,1,22,6,0,*?*?*?*?*?*?*?*?*?*?*?*?*?*?*?*?*?*?*?*?*?*?,6.2,6.2,100,99952.5,0,-0,307,0.0,-0.0,0.0,0,0,0,0,80,1.0,10,5,9999,99999,9,999999999,0.0,999,999,99
3023,1,22,7,0,*?*?*?*?*?*?*?*?*?*?*?*?*?*?*?*?*?*?*?*?*?*?,6.5,6.2,99,99952.5,0,-0,292,0.0,-0.0,0.0,0,0,0,0,80,3.6,6,3,9999,99999,9,999999999,0.0,999,999,99
3023,1,22,8,0,*?*?*?*?*?*?*?*?*?*?*?*?*?*?*?*?*?*?*?*?*?*?,5.9,5.8,100,99952.5,81,1403,265,5.7,69.5,1.7,643,4023,313,69,80,2.1,0,0,9999,99999,9,999999999,0.0,999,999,99
3023,1,22,9,0,*?*?*?*?*?*?*?*?*?*?*?*?*?*?*?*?*?*?*?*?*?*?,6.1,6.1,100,99952.5,247,1410,266,117.1,467.8,35.1,12233,34355,5523,660,80,1.0,0,0,9999,99999,9,999999999,0.0,999,999,99
3023,1,22,10,0,*?*?*?*?*?*?*?*?*?*?*?*?*?*?*?*?*?*?*?*?*?*?,6.5,5.8,96,99952.5,371,1411,267,200.2,533.1,60.1,20797,45292,8998,1127,80,1.0,0,0,9999,99999,9,999999999,0.0,999,999,99
3023,1,22,11,0,*?*?*?*?*?*?*?*?*?*?*?*?*?*?*?*?*?*?*?*?*?*?,7.0,5.9,93,99952.5,444,1411,269,249.4,554.6,74.8,25903,49673,10974,1419,80,1.0,0,0,9999,99999,9,999999999,0.0,999,999,99
3023,1,22,12,0,*?*?*?*?*?*?*?*?*?*?*?*?*?*?*?*?*?*?*?*?*?*?,7.3,5.3,87,99952.5,462,1411,269,261.3,558.8,78.4,27145,50567,11444,1492,80,1.0,0,0,9999,99999,9,999999999,0.0,999,999,99
3023,1,22,13,0,*?*?*?*?*?*?*?*?*?*?*?*?*?*?*?*?*?*?*?*?*?*?,7.0,5.0,88,99952.5,423,1411,267,235.2,549.2,70.6,24424,48528,10409,1333,78,1.0,0,0,9999,99999,9,999999999,0.0,999,999,99
3023,1,22,14,0,*?*?*?*?*?*?*?*?*?*?*?*?*?*?*?*?*?*?*?*?*?*?,7.1,4.6,85,99952.5,330,1411,267,172.7,517.0,51.8,17959,42257,7869,970,77,1.0,0,0,9999,99999,9,999999999,0.0,999,999,99
3023,1,22,15,0,*?*?*?*?*?*?*?*?*?*?*?*?*?*?*?*?*?*?*?*?*?*?,7.0,4.6,85,99952.5,189,1408,267,78.3,408.1,23.5,8108,28511,3868,492,75,1.0,0,0,9999,99999,9,999999999,0.0,999,999,99
3023,1,22,16,0,*?*?*?*?*?*?*?*?*?*?*?*?*?*?*?*?*?*?*?*?*?*?,7.2,4.1,81,99952.5,11,1446,289,0.0,0.0,0.0,0,0,0,0,73,2.1,5,3,9999,99999,9,999999999,0.0,999,999,99
3023,1,22,17,0,*?*?*?*?*?*?*?*?*?*?*?*?*?*?*?*?*?*?*?*?*?*?,6.9,4.1,83,99952.5,0,-0,310,0.0,-0.0,0.0,0,0,0,0,72,2.1,10,5,9999,99999,9,999999999,0.0,999,999,99
3023,1,22,18,0,*?*?*?*?*?*?*?*?*?*?*?*?*?*?*?*?*?*?*?*?*?*?,6.7,4.1,84,99952.5,0,-0,309,0.0,-0.0,0.0,0,0,0,0,70,3.1,10,5,9999,99999,9,999999999,0.0,999,999,99
3023,1,22,19,0,*?*?*?*?*?*?*?*?*?*?*?*?*?*?*?*?*?*?*?*?*?*?,6.5,3.9,84,99952.5,0,-0,309,0.0,-0.0,0.0,0,0,0,0,72,2.6,10,5,9999,99999,9,999999999,0.0,999,999,99
3023,1,22,20,0,*?*?*?*?*?*?*?*?*?*?*?*?*?*?*?*?*?*?*?*?*?*?,6.5,4.5,87,99952.5,0,-0,308,0.0,-0.0,0.0,0,0,0,0,73,4.1,10,5,9999,99999,9,999999999,0.0,999,999,99
3023,1,22,21,0,*?*?*?*?*?*?*?*?*?*?*?*?*?*?*?*?*?*?*?*?*?*?,6.6,4.8,89,99952.5,0,-0,309,0.0,-0.0,0.0,0,0,0,0,75,4.6,10,5,9999,99999,9,999999999,0.0,999,999,99
3023,1,22,22,0,*?*?*?*?*?*?*?*?*?*?*?*?*?*?*?*?*?*?*?*?*?*?,6.4,5.1,93,99952.5,0,-0,308,0.0,-0.0,0.0,0,0,0,0,77,4.1,10,5,9999,99999,9,999999999,0.0,999,999,99
3023,1,22,23,0,*?*?*?*?*?*?*?*?*?*?*?*?*?*?*?*?*?*?*?*?*?*?,5.8,5.0,95,99952.5,0,-0,305,0.0,-0.0,0.0,0,0,0,0,78,4.6,10,5,9999,99999,9,999999999,0.0,999,999,99
3023,1,22,24,0,*?*?*?*?*?*?*?*?*?*?*?*?*?*?*?*?*?*?*?*?*?*?,6.2,6.2,100,99952.5,0,-0,307,0.0,-0.0,0.0,0,0,0,0,130,1.0,10,5,9999,99999,9,999999999,0.0,999,999,99
3023,1,23,1,0,*?*?*?*?*?*?*?*?*?*?*?*?*?*?*?*?*?*?*?*?*?*?,4.0,3.9,100,100638,0,-0,298,0.0,-0.0,0.0,0,0,0,0,80,0.5,10,5,9999,99999,9,999999999,0.0,999,999,99
3023,1,23,2,0,*?*?*?*?*?*?*?*?*?*?*?*?*?*?*?*?*?*?*?*?*?*?,3.4,3.4,100,100638,0,-0,295,0.0,-0.0,0.0,0,0,0,0,80,0.5,10,5,9999,99999,9,999999999,0.0,999,999,99
3023,1,23,3,0,*?*?*?*?*?*?*?*?*?*?*?*?*?*?*?*?*?*?*?*?*?*?,3.8,3.8,100,100638,0,-0,297,0.0,-0.0,0.0,0,0,0,0,80,0.0,10,5,9999,99999,9,999999999,0.0,999,999,99
3023,1,23,4,0,*?*?*?*?*?*?*?*?*?*?*?*?*?*?*?*?*?*?*?*?*?*?,3.5,3.4,100,100638,0,-0,296,0.0,-0.0,0.0,0,0,0,0,80,0.0,10,5,9999,99999,9,999999999,0.0,999,999,99
3023,1,23,5,0,*?*?*?*?*?*?*?*?*?*?*?*?*?*?*?*?*?*?*?*?*?*?,2.8,2.9,100,100638,0,-0,293,0.0,-0.0,0.0,0,0,0,0,80,0.5,10,5,9999,99999,9,999999999,0.0,999,999,99
3023,1,23,6,0,*?*?*?*?*?*?*?*?*?*?*?*?*?*?*?*?*?*?*?*?*?*?,2.9,2.9,100,100638,0,-0,293,0.0,-0.0,0.0,0,0,0,0,80,0.5,10,5,9999,99999,9,999999999,0.0,999,999,99
3023,1,23,7,0,*?*?*?*?*?*?*?*?*?*?*?*?*?*?*?*?*?*?*?*?*?*?,2.6,2.5,100,100638,0,-0,292,0.0,-0.0,0.0,0,0,0,0,80,0.5,10,5,9999,99999,9,999999999,0.0,999,999,99
3023,1,23,8,0,*?*?*?*?*?*?*?*?*?*?*?*?*?*?*?*?*?*?*?*?*?*?,2.2,2.3,100,100638,85,1403,267,7.9,68.2,3.7,917,3808,692,101,80,1.0,5,3,9999,99999,9,999999999,0.0,999,999,99
3023,1,23,9,0,*?*?*?*?*?*?*?*?*?*?*?*?*?*?*?*?*?*?*?*?*?*?,3.3,3.2,100,100638,251,1407,281,94.7,189.6,60.9,10062,13339,7309,1134,80,1.5,7,4,9999,99999,9,999999999,0.0,999,999,99
3023,1,23,10,0,*?*?*?*?*?*?*?*?*?*?*?*?*?*?*?*?*?*?*?*?*?*?,4.3,4.3,100,100638,375,1408,277,189.8,374.1,90.1,19805,31611,11611,1668,80,2.1,5,3,9999,99999,9,999999999,0.0,999,999,99
3023,1,23,11,0,*?*?*?*?*?*?*?*?*?*?*?*?*?*?*?*?*?*?*?*?*?*?,5.9,5.3,100,100638,449,1410,289,221.3,311.3,122.1,23516,28681,14189,2442,80,2.6,6,3,9999,99999,9,999999999,0.0,999,999,99
3023,1,23,12,0,*?*?*?*?*?*?*?*?*?*?*?*?*?*?*?*?*?*?*?*?*?*?,6.3,3.2,100,100638,467,1410,294,209.0,225.3,134.4,22139,21028,15484,2734,80,3.1,7,4,9999,99999,9,999999999,0.0,999,999,99
3023,1,23,13,0,*?*?*?*?*?*?*?*?*?*?*?*?*?*?*?*?*?*?*?*?*?*?,6.7,3.0,98,100638,428,1409,300,159.5,132.3,119.3,17390,12104,13672,2669,82,3.6,8,4,9999,99999,9,999999999,0.0,999,999,99
3023,1,23,14,0,*?*?*?*?*?*?*?*?*?*?*?*?*?*?*?*?*?*?*?*?*?*?,6.4,3.0,100,100638,336,1412,308,51.2,0.0,51.2,5979,0,5992,2040,83,4.1,10,5,9999,99999,9,999999999,0.0,999,999,99
3023,1,23,15,0,*?*?*?*?*?*?*?*?*?*?*?*?*?*?*?*?*?*?*?*?*?*?,6.8,4.5,100,100638,195,1410,301,54.8,99.9,41.0,5878,6026,5035,734,85,3.1,8,4,9999,99999,9,999999999,0.0,999,999,99
3023,1,23,16,0,*?*?*?*?*?*?*?*?*?*?*?*?*?*?*?*?*?*?*?*?*?*?,6.4,4.6,100,100638,16,1382,304,0.0,0.0,0.0,0,0,0,0,87,3.6,9,5,9999,99999,9,999999999,0.0,999,999,99
3023,1,23,17,0,*?*?*?*?*?*?*?*?*?*?*?*?*?*?*?*?*?*?*?*?*?*?,5.7,4.8,100,100638,0,-0,305,0.0,-0.0,0.0,0,0,0,0,88,2.1,10,5,9999,99999,9,999999999,0.0,999,999,99
3023,1,23,18,0,*?*?*?*?*?*?*?*?*?*?*?*?*?*?*?*?*?*?*?*?*?*?,5.2,4.8,100,100638,0,-0,303,0.0,-0.0,0.0,0,0,0,0,90,2.1,10,5,9999,99999,9,999999999,0.0,999,999,99
3023,1,23,19,0,*?*?*?*?*?*?*?*?*?*?*?*?*?*?*?*?*?*?*?*?*?*?,5.0,4.6,100,100638,0,-0,302,0.0,-0.0,0.0,0,0,0,0,90,2.1,10,5,9999,99999,9,999999999,0.0,999,999,99
3023,1,23,20,0,*?*?*?*?*?*?*?*?*?*?*?*?*?*?*?*?*?*?*?*?*?*?,4.7,4.3,100,100638,0,-0,301,0.0,-0.0,0.0,0,0,0,0,90,2.1,10,5,9999,99999,9,999999999,0.0,999,999,99
3023,1,23,21,0,*?*?*?*?*?*?*?*?*?*?*?*?*?*?*?*?*?*?*?*?*?*?,4.1,4.1,100,100638,0,-0,298,0.0,-0.0,0.0,0,0,0,0,90,1.5,10,5,9999,99999,9,999999999,0.0,999,999,99
3023,1,23,22,0,*?*?*?*?*?*?*?*?*?*?*?*?*?*?*?*?*?*?*?*?*?*?,4.3,4.3,100,100638,0,-0,299,0.0,-0.0,0.0,0,0,0,0,90,1.5,10,5,9999,99999,9,999999999,0.0,999,999,99
3023,1,23,23,0,*?*?*?*?*?*?*?*?*?*?*?*?*?*?*?*?*?*?*?*?*?*?,4.0,3.9,100,100638,0,-0,298,0.0,-0.0,0.0,0,0,0,0,90,1.5,10,5,9999,99999,9,999999999,0.0,999,999,99
3023,1,23,24,0,*?*?*?*?*?*?*?*?*?*?*?*?*?*?*?*?*?*?*?*?*?*?,5.1,5.0,100,100638,0,-0,302,0.0,-0.0,0.0,0,0,0,0,80,1.0,10,5,9999,99999,9,999999999,0.0,999,999,99
3023,1,24,1,0,*?*?*?*?*?*?*?*?*?*?*?*?*?*?*?*?*?*?*?*?*?*?,3.6,3.6,100,101635,0,-0,296,0.0,-0.0,0.0,0,0,0,0,85,0.5,10,5,9999,99999,9,999999999,0.0,999,999,99
3023,1,24,2,0,*?*?*?*?*?*?*?*?*?*?*?*?*?*?*?*?*?*?*?*?*?*?,3.7,3.6,100,101635,0,-0,296,0.0,-0.0,0.0,0,0,0,0,80,1.0,10,5,9999,99999,9,999999999,0.0,999,999,99
3023,1,24,3,0,*?*?*?*?*?*?*?*?*?*?*?*?*?*?*?*?*?*?*?*?*?*?,3.3,3.4,100,101635,0,-0,295,0.0,-0.0,0.0,0,0,0,0,75,1.5,10,5,9999,99999,9,999999999,0.0,999,999,99
3023,1,24,4,0,*?*?*?*?*?*?*?*?*?*?*?*?*?*?*?*?*?*?*?*?*?*?,3.2,3.2,100,101635,0,-0,294,0.0,-0.0,0.0,0,0,0,0,70,1.5,10,5,9999,99999,9,999999999,0.0,999,999,99
3023,1,24,5,0,*?*?*?*?*?*?*?*?*?*?*?*?*?*?*?*?*?*?*?*?*?*?,2.7,2.7,100,101635,0,-0,292,0.0,-0.0,0.0,0,0,0,0,65,1.0,10,5,9999,99999,9,999999999,0.0,999,999,99
3023,1,24,6,0,*?*?*?*?*?*?*?*?*?*?*?*?*?*?*?*?*?*?*?*?*?*?,2.0,2.1,100,101635,0,-0,289,0.0,-0.0,0.0,0,0,0,0,60,1.5,10,5,9999,99999,9,999999999,0.0,999,999,99
3023,1,24,7,0,*?*?*?*?*?*?*?*?*?*?*?*?*?*?*?*?*?*?*?*?*?*?,2.5,2.5,100,101635,0,-0,291,0.0,-0.0,0.0,0,0,0,0,58,3.1,10,5,9999,99999,9,999999999,0.0,999,999,99
3023,1,24,8,0,*?*?*?*?*?*?*?*?*?*?*?*?*?*?*?*?*?*?*?*?*?*?,2.9,2.9,100,101635,90,1416,293,3.3,0.0,3.3,422,-0,421,133,57,2.6,10,5,9999,99999,9,999999999,0.0,999,999,99
3023,1,24,9,0,*?*?*?*?*?*?*?*?*?*?*?*?*?*?*?*?*?*?*?*?*?*?,3.3,3.2,100,101635,256,1410,281,97.2,191.0,62.5,10318,13575,7488,1165,55,1.5,7,4,9999,99999,9,999999999,0.0,999,999,99
3023,1,24,10,0,*?*?*?*?*?*?*?*?*?*?*?*?*?*?*?*?*?*?*?*?*?*?,5.0,5.0,100,101635,380,1408,272,204.3,482.4,74.2,20943,40908,10692,1347,53,1.0,3,2,9999,99999,9,999999999,0.0,999,999,99
3023,1,24,11,0,*?*?*?*?*?*?*?*?*?*?*?*?*?*?*?*?*?*?*?*?*?*?,6.4,6.4,100,101635,454,1409,284,248.4,453.3,102.3,26182,40970,13197,1915,52,1.0,4,2,9999,99999,9,999999999,0.0,999,999,99
3023,1,24,12,0,*?*?*?*?*?*?*?*?*?*?*?*?*?*?*?*?*?*?*?*?*?*?,7.6,7.3,100,101635,472,1408,282,267.9,537.2,87.9,27653,48679,12568,1651,50,1.5,2,1,9999,99999,9,999999999,0.0,999,999,99
3023,1,24,13,0,*?*?*?*?*?*?*?*?*?*?*?*?*?*?*?*?*?*?*?*?*?*?,7.5,7.4,100,101635,434,1410,301,191.6,222.1,123.2,20276,20207,14257,2474,57,1.0,7,4,9999,99999,9,999999999,0.0,999,999,99
3023,1,24,14,0,*?*?*?*?*?*?*?*?*?*?*?*?*?*?*?*?*?*?*?*?*?*?,7.7,6.6,100,101635,341,1408,309,90.9,50.0,78.8,9979,4272,8926,2082,63,1.5,9,5,9999,99999,9,999999999,0.0,999,999,99
3023,1,24,15,0,*?*?*?*?*?*?*?*?*?*?*?*?*?*?*?*?*?*?*?*?*?*?,7.6,5.5,100,101635,201,1411,309,43.3,40.5,37.6,4824,2714,4482,792,70,1.5,9,5,9999,99999,9,999999999,0.0,999,999,99
3023,1,24,16,0,*?*?*?*?*?*?*?*?*?*?*?*?*?*?*?*?*?*?*?*?*?*?,7.7,5.0,100,101635,22,1409,309,0.0,0.0,0.0,0,0,0,0,77,2.6,9,5,9999,99999,9,999999999,0.7,999,999,99
3023,1,24,17,0,*?*?*?*?*?*?*?*?*?*?*?*?*?*?*?*?*?*?*?*?*?*?,6.6,2.9,100,101635,0,-0,309,0.0,-0.0,0.0,0,0,0,0,83,1.0,10,5,9999,99999,9,999999999,1.0,999,999,99
3023,1,24,18,0,*?*?*?*?*?*?*?*?*?*?*?*?*?*?*?*?*?*?*?*?*?*?,5.8,1.7,98,101635,0,-0,306,0.0,-0.0,0.0,0,0,0,0,90,2.6,10,5,9999,99999,9,999999999,0.0,999,999,99
3023,1,24,19,0,*?*?*?*?*?*?*?*?*?*?*?*?*?*?*?*?*?*?*?*?*?*?,5.7,2.7,100,101635,0,-0,305,0.0,-0.0,0.0,0,0,0,0,90,2.6,10,5,9999,99999,9,999999999,0.0,999,999,99
3023,1,24,20,0,*?*?*?*?*?*?*?*?*?*?*?*?*?*?*?*?*?*?*?*?*?*?,5.0,2.9,100,101635,0,-0,302,0.0,-0.0,0.0,0,0,0,0,90,2.1,10,5,9999,99999,9,999999999,0.0,999,999,99
3023,1,24,21,0,*?*?*?*?*?*?*?*?*?*?*?*?*?*?*?*?*?*?*?*?*?*?,4.4,3.0,100,101635,0,-0,300,0.0,-0.0,0.0,0,0,0,0,90,2.6,10,5,9999,99999,9,999999999,0.0,999,999,99
3023,1,24,22,0,*?*?*?*?*?*?*?*?*?*?*?*?*?*?*?*?*?*?*?*?*?*?,4.1,2.7,100,101635,0,-0,298,0.0,-0.0,0.0,0,0,0,0,90,1.5,10,5,9999,99999,9,999999999,0.0,999,999,99
3023,1,24,23,0,*?*?*?*?*?*?*?*?*?*?*?*?*?*?*?*?*?*?*?*?*?*?,4.0,3.9,100,101635,0,-0,298,0.0,-0.0,0.0,0,0,0,0,90,1.0,10,5,9999,99999,9,999999999,0.0,999,999,99
3023,1,24,24,0,*?*?*?*?*?*?*?*?*?*?*?*?*?*?*?*?*?*?*?*?*?*?,3.6,3.6,100,101635,0,-0,296,0.0,-0.0,0.0,0,0,0,0,90,1.5,10,5,9999,99999,9,999999999,0.0,999,999,99
3023,1,25,1,0,*?*?*?*?*?*?*?*?*?*?*?*?*?*?*?*?*?*?*?*?*?*?,3.5,1.9,90,101307,0,-0,296,0.0,-0.0,0.0,0,0,0,0,102,0.0,10,5,9999,99999,9,999999999,0.3,999,999,99
3023,1,25,2,0,*?*?*?*?*?*?*?*?*?*?*?*?*?*?*?*?*?*?*?*?*?*?,3.3,1.0,85,101307,0,-0,295,0.0,-0.0,0.0,0,0,0,0,113,0.5,10,5,9999,99999,9,999999999,0.5,999,999,99
3023,1,25,3,0,*?*?*?*?*?*?*?*?*?*?*?*?*?*?*?*?*?*?*?*?*?*?,3.2,0.2,82,101307,0,-0,295,0.0,-0.0,0.0,0,0,0,0,125,2.6,10,5,9999,99999,9,999999999,0.0,999,999,99
3023,1,25,4,0,*?*?*?*?*?*?*?*?*?*?*?*?*?*?*?*?*?*?*?*?*?*?,3.1,-0.0,80,101307,0,-0,294,0.0,-0.0,0.0,0,0,0,0,137,1.5,10,5,9999,99999,9,999999999,0.0,999,999,99
3023,1,25,5,0,*?*?*?*?*?*?*?*?*?*?*?*?*?*?*?*?*?*?*?*?*?*?,2.7,0.6,87,101307,0,-0,293,0.0,-0.0,0.0,0,0,0,0,148,1.5,10,5,9999,99999,9,999999999,2.2,999,999,99
3023,1,25,6,0,*?*?*?*?*?*?*?*?*?*?*?*?*?*?*?*?*?*?*?*?*?*?,2.9,0.8,87,101307,0,-0,293,0.0,-0.0,0.0,0,0,0,0,160,2.1,10,5,9999,99999,9,999999999,0.2,999,999,99
3023,1,25,7,0,*?*?*?*?*?*?*?*?*?*?*?*?*?*?*?*?*?*?*?*?*?*?,2.6,-0.4,81,101307,0,-0,292,0.0,-0.0,0.0,0,0,0,0,160,1.5,10,5,9999,99999,9,999999999,3.4,999,999,99
3023,1,25,8,0,*?*?*?*?*?*?*?*?*?*?*?*?*?*?*?*?*?*?*?*?*?*?,2.3,-0.6,81,101307,94,1411,286,7.1,14.2,6.2,837,504,878,95,160,1.0,9,5,9999,99999,9,999999999,0.9,999,999,99
3023,1,25,9,0,*?*?*?*?*?*?*?*?*?*?*?*?*?*?*?*?*?*?*?*?*?*?,3.2,0.8,85,101307,261,1411,290,63.6,45.8,55.2,7035,3471,6502,1180,160,2.1,9,5,9999,99999,9,999999999,0.0,999,999,99
3023,1,25,10,0,*?*?*?*?*?*?*?*?*?*?*?*?*?*?*?*?*?*?*?*?*?*?,4.1,1.5,83,101307,385,1408,279,183.9,301.4,101.5,19537,26123,11931,1982,160,2.1,6,3,9999,99999,9,999999999,0.4,999,999,99
3023,1,25,11,0,*?*?*?*?*?*?*?*?*?*?*?*?*?*?*?*?*?*?*?*?*?*?,4.9,3.2,90,101307,460,1411,293,173.6,134.2,129.9,18930,12525,14856,2933,160,1.0,8,4,9999,99999,9,999999999,0.2,999,999,99
3023,1,25,12,0,*?*?*?*?*?*?*?*?*?*?*?*?*?*?*?*?*?*?*?*?*?*?,5.8,3.6,86,101307,478,1409,296,181.9,135.2,136.1,19835,12764,15543,3092,160,1.5,8,4,9999,99999,9,999999999,0.1,999,999,99
3023,1,25,13,0,*?*?*?*?*?*?*?*?*?*?*?*?*?*?*?*?*?*?*?*?*?*?,5.7,2.3,79,101307,440,1410,305,71.6,0.0,71.6,8363,0,8385,2945,158,3.1,10,5,9999,99999,9,999999999,1.9,999,999,99
3023,1,25,14,0,*?*?*?*?*?*?*?*?*?*?*?*?*?*?*?*?*?*?*?*?*?*?,5.9,1.9,76,101307,347,1409,306,53.5,0.0,53.5,6237,0,6252,2138,157,2.1,10,5,9999,99999,9,999999999,3.4,999,999,99
3023,1,25,15,0,*?*?*?*?*?*?*?*?*?*?*?*?*?*?*?*?*?*?*?*?*?*?,5.8,1.7,76,101307,207,1412,306,26.1,0.0,26.1,3066,-0,3070,1014,155,2.6,10,5,9999,99999,9,999999999,4.2,999,999,99
3023,1,25,16,0,*?*?*?*?*?*?*?*?*?*?*?*?*?*?*?*?*?*?*?*?*?*?,5.7,1.9,77,101307,28,1421,305,0.0,0.0,0.0,0,0,0,0,153,2.1,10,5,9999,99999,9,999999999,3.4,999,999,99
3023,1,25,17,0,*?*?*?*?*?*?*?*?*?*?*?*?*?*?*?*?*?*?*?*?*?*?,5.4,1.7,77,101307,0,-0,304,0.0,-0.0,0.0,0,0,0,0,152,0.5,10,5,9999,99999,9,999999999,0.1,999,999,99
3023,1,25,18,0,*?*?*?*?*?*?*?*?*?*?*?*?*?*?*?*?*?*?*?*?*?*?,4.7,2.3,84,101307,0,-0,301,0.0,-0.0,0.0,0,0,0,0,150,1.5,10,5,9999,99999,9,999999999,0.2,999,999,99
3023,1,25,19,0,*?*?*?*?*?*?*?*?*?*?*?*?*?*?*?*?*?*?*?*?*?*?,4.1,1.3,83,101307,0,-0,299,0.0,-0.0,0.0,0,0,0,0,153,1.0,10,5,9999,99999,9,999999999,0.5,999,999,99
3023,1,25,20,0,*?*?*?*?*?*?*?*?*?*?*?*?*?*?*?*?*?*?*?*?*?*?,4.0,1.5,84,101307,0,-0,298,0.0,-0.0,0.0,0,0,0,0,157,0.5,10,5,9999,99999,9,999999999,0.0,999,999,99
3023,1,25,21,0,*?*?*?*?*?*?*?*?*?*?*?*?*?*?*?*?*?*?*?*?*?*?,3.9,1.7,86,101307,0,-0,298,0.0,-0.0,0.0,0,0,0,0,160,1.5,10,5,9999,99999,9,999999999,0.0,999,999,99
3023,1,25,22,0,*?*?*?*?*?*?*?*?*?*?*?*?*?*?*?*?*?*?*?*?*?*?,3.6,1.7,88,101307,0,-0,296,0.0,-0.0,0.0,0,0,0,0,163,2.6,10,5,9999,99999,9,999999999,0.0,999,999,99
3023,1,25,23,0,*?*?*?*?*?*?*?*?*?*?*?*?*?*?*?*?*?*?*?*?*?*?,3.9,3.0,95,101307,0,-0,297,0.0,-0.0,0.0,0,0,0,0,167,2.6,10,5,9999,99999,9,999999999,0.0,999,999,99
3023,1,25,24,0,*?*?*?*?*?*?*?*?*?*?*?*?*?*?*?*?*?*?*?*?*?*?,3.8,2.9,94,101307,0,-0,297,0.0,-0.0,0.0,0,0,0,0,90,1.0,10,5,9999,99999,9,999999999,0.2,999,999,99
3023,1,26,1,0,*?*?*?*?*?*?*?*?*?*?*?*?*?*?*?*?*?*?*?*?*?*?,4.6,4.6,100,100645,0,-0,300,0.0,-0.0,0.0,0,0,0,0,195,0.5,10,5,9999,99999,9,999999999,0.0,999,999,99
3023,1,26,2,0,*?*?*?*?*?*?*?*?*?*?*?*?*?*?*?*?*?*?*?*?*?*?,4.8,4.8,100,100645,0,-0,301,0.0,-0.0,0.0,0,0,0,0,220,2.1,10,5,9999,99999,9,999999999,1.0,999,999,99
3023,1,26,3,0,*?*?*?*?*?*?*?*?*?*?*?*?*?*?*?*?*?*?*?*?*?*?,4.0,3.9,100,100645,0,-0,298,0.0,-0.0,0.0,0,0,0,0,245,1.5,10,5,9999,99999,9,999999999,0.6,999,999,99
3023,1,26,4,0,*?*?*?*?*?*?*?*?*?*?*?*?*?*?*?*?*?*?*?*?*?*?,3.7,3.8,100,100645,0,-0,296,0.0,-0.0,0.0,0,0,0,0,270,1.0,10,5,9999,99999,9,999999999,0.1,999,999,99
3023,1,26,5,0,*?*?*?*?*?*?*?*?*?*?*?*?*?*?*?*?*?*?*?*?*?*?,3.4,3.4,100,100645,0,-0,295,0.0,-0.0,0.0,0,0,0,0,295,1.5,10,5,9999,99999,9,999999999,0.0,999,999,99
3023,1,26,6,0,*?*?*?*?*?*?*?*?*?*?*?*?*?*?*?*?*?*?*?*?*?*?,3.7,3.6,100,100645,0,-0,296,0.0,-0.0,0.0,0,0,0,0,320,0.5,10,5,9999,99999,9,999999999,0.0,999,999,99
3023,1,26,7,0,*?*?*?*?*?*?*?*?*?*?*?*?*?*?*?*?*?*?*?*?*?*?,4.0,3.8,100,100645,0,-0,298,0.0,-0.0,0.0,0,0,0,0,308,2.6,10,5,9999,99999,9,999999999,0.1,999,999,99
3023,1,26,8,0,*?*?*?*?*?*?*?*?*?*?*?*?*?*?*?*?*?*?*?*?*?*?,4.1,3.4,99,100645,98,1404,298,5.0,0.0,5.0,628,-0,628,201,297,0.5,10,5,9999,99999,9,999999999,0.0,999,999,99
3023,1,26,9,0,*?*?*?*?*?*?*?*?*?*?*?*?*?*?*?*?*?*?*?*?*?*?,4.2,2.7,92,100645,266,1412,299,37.6,0.0,37.6,4397,0,4405,1471,285,1.0,10,5,9999,99999,9,999999999,0.0,999,999,99
3023,1,26,10,0,*?*?*?*?*?*?*?*?*?*?*?*?*?*?*?*?*?*?*?*?*?*?,5.1,3.6,93,100645,391,1411,302,62.0,0.0,62.0,7241,0,7258,2511,273,1.0,10,5,9999,99999,9,999999999,0.0,999,999,99
3023,1,26,11,0,*?*?*?*?*?*?*?*?*?*?*?*?*?*?*?*?*?*?*?*?*?*?,6.3,3.4,85,100645,465,1409,308,76.5,0.0,76.5,8955,0,8979,3175,262,1.0,10,5,9999,99999,9,999999999,0.0,999,999,99
3023,1,26,12,0,*?*?*?*?*?*?*?*?*?*?*?*?*?*?*?*?*?*?*?*?*?*?,7.3,3.6,80,100645,484,1410,312,80.2,0.0,80.2,9390,0,9417,3349,250,1.0,10,5,9999,99999,9,999999999,0.0,999,999,99
3023,1,26,13,0,*?*?*?*?*?*?*?*?*?*?*?*?*?*?*?*?*?*?*?*?*?*?,7.3,3.6,80,100645,446,1410,312,72.7,0.0,72.7,8507,0,8529,2999,243,1.5,10,5,9999,99999,9,999999999,0.0,999,999,99
3023,1,26,14,0,*?*?*?*?*?*?*?*?*?*?*?*?*?*?*?*?*?*?*?*?*?*?,6.9,2.3,75,100645,353,1409,311,54.7,0.0,54.7,6383,0,6398,2189,237,2.6,10,5,9999,99999,9,999999999,0.0,999,999,99
3023,1,26,15,0,*?*?*?*?*?*?*?*?*?*?*?*?*?*?*?*?*?*?*?*?*?*?,7.2,3.9,82,100645,213,1412,312,27.3,0.0,27.3,3205,0,3210,1059,230,1.5,10,5,9999,99999,9,999999999,0.0,999,999,99
3023,1,26,16,0,*?*?*?*?*?*?*?*?*?*?*?*?*?*?*?*?*?*?*?*?*?*?,7.3,5.8,93,100645,34,1426,312,0.0,0.0,0.0,0,0,0,0,223,3.1,10,5,9999,99999,9,999999999,0.0,999,999,99
3023,1,26,17,0,*?*?*?*?*?*?*?*?*?*?*?*?*?*?*?*?*?*?*?*?*?*?,6.9,6.9,100,100645,0,-0,310,0.0,-0.0,0.0,0,0,0,0,217,3.1,10,5,9999,99999,9,999999999,0.0,999,999,99
3023,1,26,18,0,*?*?*?*?*?*?*?*?*?*?*?*?*?*?*?*?*?*?*?*?*?*?,6.2,6.2,100,100645,0,-0,307,0.0,-0.0,0.0,0,0,0,0,210,2.1,10,5,9999,99999,9,999999999,0.0,999,999,99
3023,1,26,19,0,*?*?*?*?*?*?*?*?*?*?*?*?*?*?*?*?*?*?*?*?*?*?,5.3,5.3,100,100645,0,-0,303,0.0,-0.0,0.0,0,0,0,0,207,2.1,10,5,9999,99999,9,999999999,0.0,999,999,99
3023,1,26,20,0,*?*?*?*?*?*?*?*?*?*?*?*?*?*?*?*?*?*?*?*?*?*?,5.4,4.6,99,100645,0,-0,304,0.0,-0.0,0.0,0,0,0,0,203,1.0,10,5,9999,99999,9,999999999,0.0,999,999,99
3023,1,26,21,0,*?*?*?*?*?*?*?*?*?*?*?*?*?*?*?*?*?*?*?*?*?*?,5.3,5.3,100,100645,0,-0,303,0.0,-0.0,0.0,0,0,0,0,200,1.0,10,5,9999,99999,9,999999999,0.0,999,999,99
3023,1,26,22,0,*?*?*?*?*?*?*?*?*?*?*?*?*?*?*?*?*?*?*?*?*?*?,5.3,5.3,100,100645,0,-0,303,0.0,-0.0,0.0,0,0,0,0,197,0.5,10,5,9999,99999,9,999999999,0.0,999,999,99
3023,1,26,23,0,*?*?*?*?*?*?*?*?*?*?*?*?*?*?*?*?*?*?*?*?*?*?,4.7,4.8,100,100645,0,-0,301,0.0,-0.0,0.0,0,0,0,0,193,2.6,10,5,9999,99999,9,999999999,0.0,999,999,99
3023,1,26,24,0,*?*?*?*?*?*?*?*?*?*?*?*?*?*?*?*?*?*?*?*?*?*?,4.2,3.9,100,100645,0,-0,299,0.0,-0.0,0.0,0,0,0,0,170,1.0,10,5,9999,99999,9,999999999,0.0,999,999,99
3023,1,27,1,0,*?*?*?*?*?*?*?*?*?*?*?*?*?*?*?*?*?*?*?*?*?*?,3.0,2.5,96,99807.9,0,-0,294,0.0,-0.0,0.0,0,0,0,0,198,0.5,10,5,9999,99999,9,999999999,0.0,999,999,99
3023,1,27,2,0,*?*?*?*?*?*?*?*?*?*?*?*?*?*?*?*?*?*?*?*?*?*?,2.1,1.3,94,99807.9,0,-0,290,0.0,-0.0,0.0,0,0,0,0,207,2.1,10,5,9999,99999,9,999999999,0.0,999,999,99
3023,1,27,3,0,*?*?*?*?*?*?*?*?*?*?*?*?*?*?*?*?*?*?*?*?*?*?,2.0,1.9,99,99807.9,0,-0,289,0.0,-0.0,0.0,0,0,0,0,215,1.5,10,5,9999,99999,9,999999999,0.0,999,999,99
3023,1,27,4,0,*?*?*?*?*?*?*?*?*?*?*?*?*?*?*?*?*?*?*?*?*?*?,1.3,1.3,100,99807.9,0,-0,287,0.0,-0.0,0.0,0,0,0,0,223,1.0,10,5,9999,99999,9,999999999,0.0,999,999,99
3023,1,27,5,0,*?*?*?*?*?*?*?*?*?*?*?*?*?*?*?*?*?*?*?*?*?*?,0.6,-0.0,95,99807.9,0,-0,284,0.0,-0.0,0.0,0,0,0,0,232,1.5,10,5,9999,99999,9,999999999,0.0,999,999,99
3023,1,27,6,0,*?*?*?*?*?*?*?*?*?*?*?*?*?*?*?*?*?*?*?*?*?*?,1.2,-0.4,89,99807.9,0,-0,286,0.0,-0.0,0.0,0,0,0,0,240,0.5,10,5,9999,99999,9,999999999,0.0,999,999,99
3023,1,27,7,0,*?*?*?*?*?*?*?*?*?*?*?*?*?*?*?*?*?*?*?*?*?*?,1.8,0.2,89,99807.9,0,-0,289,0.0,-0.0,0.0,0,0,0,0,243,2.6,10,5,9999,99999,9,999999999,0.0,999,999,99
3023,1,27,8,0,*?*?*?*?*?*?*?*?*?*?*?*?*?*?*?*?*?*?*?*?*?*?,1.6,0.4,92,99807.9,103,1409,278,13.6,46.7,10.1,1547,2008,1596,169,247,0.5,8,4,9999,99999,9,999999999,0.0,999,999,99
3023,1,27,9,0,*?*?*?*?*?*?*?*?*?*?*?*?*?*?*?*?*?*?*?*?*?*?,2.1,0.6,89,99807.9,270,1406,285,67.0,46.4,58.1,7400,3579,6833,1245,250,1.0,9,5,9999,99999,9,999999999,0.0,999,999,99
3023,1,27,10,0,*?*?*?*?*?*?*?*?*?*?*?*?*?*?*?*?*?*?*?*?*?*?,3.5,1.5,86,99807.9,396,1409,286,145.1,130.1,108.5,15823,11605,12468,2405,253,1.0,8,4,9999,99999,9,999999999,0.0,999,999,99
3023,1,27,11,0,*?*?*?*?*?*?*?*?*?*?*?*?*?*?*?*?*?*?*?*?*?*?,5.5,2.9,83,99807.9,471,1410,300,134.8,53.7,116.9,14807,4974,13206,3242,257,1.0,9,5,9999,99999,9,999999999,0.0,999,999,99
3023,1,27,12,0,*?*?*?*?*?*?*?*?*?*?*?*?*?*?*?*?*?*?*?*?*?*?,7.2,2.7,72,99807.9,490,1410,307,141.3,54.1,122.5,15516,5051,13834,3424,260,1.0,9,5,9999,99999,9,999999999,0.0,999,999,99
3023,1,27,13,0,*?*?*?*?*?*?*?*?*?*?*?*?*?*?*?*?*?*?*?*?*?*?,7.1,1.9,70,99807.9,452,1410,307,128.4,53.3,111.3,14097,4892,12577,3063,260,1.5,9,5,9999,99999,9,999999999,0.0,999,999,99
3023,1,27,14,0,*?*?*?*?*?*?*?*?*?*?*?*?*?*?*?*?*?*?*?*?*?*?,7.2,2.1,69,99807.9,359,1408,307,97.1,50.6,84.2,10652,4393,9523,2235,260,2.6,9,5,9999,99999,9,999999999,0.0,999,999,99
3023,1,27,15,0,*?*?*?*?*?*?*?*?*?*?*?*?*?*?*?*?*?*?*?*?*?*?,7.3,2.5,71,99807.9,219,1411,307,49.4,42.4,42.8,5486,2961,5088,907,260,1.5,9,5,9999,99999,9,999999999,0.0,999,999,99
3023,1,27,16,0,*?*?*?*?*?*?*?*?*?*?*?*?*?*?*?*?*?*?*?*?*?*?,7.0,3.6,79,99807.9,39,1391,306,0.0,0.0,0.0,0,0,0,0,260,3.1,9,5,9999,99999,9,999999999,0.0,999,999,99
3023,1,27,17,0,*?*?*?*?*?*?*?*?*?*?*?*?*?*?*?*?*?*?*?*?*?*?,6.0,3.8,85,99807.9,0,-0,306,0.0,-0.0,0.0,0,0,0,0,260,3.1,10,5,9999,99999,9,999999999,0.0,999,999,99
3023,1,27,18,0,*?*?*?*?*?*?*?*?*?*?*?*?*?*?*?*?*?*?*?*?*?*?,4.9,2.7,85,99807.9,0,-0,302,0.0,-0.0,0.0,0,0,0,0,260,2.1,10,5,9999,99999,9,999999999,0.0,999,999,99
3023,1,27,19,0,*?*?*?*?*?*?*?*?*?*?*?*?*?*?*?*?*?*?*?*?*?*?,4.5,2.1,84,99807.9,0,-0,300,0.0,-0.0,0.0,0,0,0,0,253,2.1,10,5,9999,99999,9,999999999,0.0,999,999,99
3023,1,27,20,0,*?*?*?*?*?*?*?*?*?*?*?*?*?*?*?*?*?*?*?*?*?*?,4.6,2.7,87,99807.9,0,-0,300,0.0,-0.0,0.0,0,0,0,0,247,1.0,10,5,9999,99999,9,999999999,0.0,999,999,99
3023,1,27,21,0,*?*?*?*?*?*?*?*?*?*?*?*?*?*?*?*?*?*?*?*?*?*?,4.1,1.9,85,99807.9,0,-0,298,0.0,-0.0,0.0,0,0,0,0,240,1.0,10,5,9999,99999,9,999999999,0.0,999,999,99
3023,1,27,22,0,*?*?*?*?*?*?*?*?*?*?*?*?*?*?*?*?*?*?*?*?*?*?,3.4,0.8,82,99807.9,0,-0,296,0.0,-0.0,0.0,0,0,0,0,233,0.5,10,5,9999,99999,9,999999999,0.0,999,999,99
3023,1,27,23,0,*?*?*?*?*?*?*?*?*?*?*?*?*?*?*?*?*?*?*?*?*?*?,3.1,1.0,86,99807.9,0,-0,294,0.0,-0.0,0.0,0,0,0,0,227,2.6,10,5,9999,99999,9,999999999,0.0,999,999,99
3023,1,27,24,0,*?*?*?*?*?*?*?*?*?*?*?*?*?*?*?*?*?*?*?*?*?*?,4.2,3.6,96,99807.9,0,-0,299,0.0,-0.0,0.0,0,0,0,0,190,1.0,10,5,9999,99999,9,999999999,0.0,999,999,99
3023,1,28,1,0,*?*?*?*?*?*?*?*?*?*?*?*?*?*?*?*?*?*?*?*?*?*?,2.8,-0.0,82,100554,0,-0,293,0.0,-0.0,0.0,0,0,0,0,222,0.5,10,5,9999,99999,9,999999999,0.0,999,999,99
3023,1,28,2,0,*?*?*?*?*?*?*?*?*?*?*?*?*?*?*?*?*?*?*?*?*?*?,2.9,-0.4,78,100554,0,-0,294,0.0,-0.0,0.0,0,0,0,0,223,2.1,10,5,9999,99999,9,999999999,0.0,999,999,99
3023,1,28,3,0,*?*?*?*?*?*?*?*?*?*?*?*?*?*?*?*?*?*?*?*?*?*?,2.8,-0.6,77,100554,0,-0,293,0.0,-0.0,0.0,0,0,0,0,225,1.5,10,5,9999,99999,9,999999999,0.0,999,999,99
3023,1,28,4,0,*?*?*?*?*?*?*?*?*?*?*?*?*?*?*?*?*?*?*?*?*?*?,3.0,-0.8,75,100554,0,-0,294,0.0,-0.0,0.0,0,0,0,0,227,1.0,10,5,9999,99999,9,999999999,0.0,999,999,99
3023,1,28,5,0,*?*?*?*?*?*?*?*?*?*?*?*?*?*?*?*?*?*?*?*?*?*?,2.0,-1.5,76,100554,0,-0,290,0.0,-0.0,0.0,0,0,0,0,228,1.5,10,5,9999,99999,9,999999999,0.0,999,999,99
3023,1,28,6,0,*?*?*?*?*?*?*?*?*?*?*?*?*?*?*?*?*?*?*?*?*?*?,1.0,-2.7,75,100554,0,-0,286,0.0,-0.0,0.0,0,0,0,0,230,0.5,10,5,9999,99999,9,999999999,0.0,999,999,99
3023,1,28,7,0,*?*?*?*?*?*?*?*?*?*?*?*?*?*?*?*?*?*?*?*?*?*?,1.6,-2.4,72,100554,0,-0,288,0.0,-0.0,0.0,0,0,0,0,225,2.6,10,5,9999,99999,9,999999999,0.0,999,999,99
3023,1,28,8,0,*?*?*?*?*?*?*?*?*?*?*?*?*?*?*?*?*?*?*?*?*?*?,2.3,-1.5,75,100554,108,1411,291,6.8,0.0,6.8,846,-0,846,273,220,0.5,10,5,9999,99999,9,999999999,0.0,999,999,99
3023,1,28,9,0,*?*?*?*?*?*?*?*?*?*?*?*?*?*?*?*?*?*?*?*?*?*?,2.1,-1.5,76,100554,276,1410,290,39.6,0.0,39.6,4627,0,4636,1552,215,1.0,10,5,9999,99999,9,999999999,0.0,999,999,99
3023,1,28,10,0,*?*?*?*?*?*?*?*?*?*?*?*?*?*?*?*?*?*?*?*?*?*?,4.5,-0.2,71,100554,401,1407,300,64.1,0.0,64.1,7490,0,7508,2605,210,1.0,10,5,9999,99999,9,999999999,0.0,999,999,99
3023,1,28,11,0,*?*?*?*?*?*?*?*?*?*?*?*?*?*?*?*?*?*?*?*?*?*?,5.8,-0.2,65,100554,476,1408,306,78.8,0.0,78.8,9221,0,9247,3281,205,1.0,10,5,9999,99999,9,999999999,0.0,999,999,99
3023,1,28,12,0,*?*?*?*?*?*?*?*?*?*?*?*?*?*?*?*?*?*?*?*?*?*?,7.5,-0.4,57,100554,496,1410,314,82.5,0.0,82.5,9669,0,9696,3461,200,1.0,10,5,9999,99999,9,999999999,0.0,999,999,99
3023,1,28,13,0,*?*?*?*?*?*?*?*?*?*?*?*?*?*?*?*?*?*?*?*?*?*?,7.5,1.5,65,100554,458,1410,313,75.1,0.0,75.1,8790,0,8814,3110,203,1.5,10,5,9999,99999,9,999999999,0.0,999,999,99
3023,1,28,14,0,*?*?*?*?*?*?*?*?*?*?*?*?*?*?*?*?*?*?*?*?*?*?,7.7,1.3,64,100554,365,1407,314,57.1,0.0,57.1,6664,0,6679,2293,207,2.6,10,5,9999,99999,9,999999999,0.0,999,999,99
3023,1,28,15,0,*?*?*?*?*?*?*?*?*?*?*?*?*?*?*?*?*?*?*?*?*?*?,7.4,1.7,67,100554,225,1411,313,29.6,0.0,29.6,3479,0,3484,1153,210,1.5,10,5,9999,99999,9,999999999,0.0,999,999,99
3023,1,28,16,0,*?*?*?*?*?*?*?*?*?*?*?*?*?*?*?*?*?*?*?*?*?*?,7.6,0.6,62,100554,45,1394,314,0.0,0.0,0.0,0,0,0,0,213,3.1,10,5,9999,99999,9,999999999,0.0,999,999,99
3023,1,28,17,0,*?*?*?*?*?*?*?*?*?*?*?*?*?*?*?*?*?*?*?*?*?*?,6.2,0.8,68,100554,0,-0,308,0.0,-0.0,0.0,0,0,0,0,217,3.1,10,5,9999,99999,9,999999999,0.0,999,999,99
3023,1,28,18,0,*?*?*?*?*?*?*?*?*?*?*?*?*?*?*?*?*?*?*?*?*?*?,5.5,1.5,75,100554,0,-0,305,0.0,-0.0,0.0,0,0,0,0,220,2.1,10,5,9999,99999,9,999999999,0.0,999,999,99
3023,1,28,19,0,*?*?*?*?*?*?*?*?*?*?*?*?*?*?*?*?*?*?*?*?*?*?,4.5,2.1,83,100554,0,-0,300,0.0,-0.0,0.0,0,0,0,0,223,2.1,10,5,9999,99999,9,999999999,0.0,999,999,99
3023,1,28,20,0,*?*?*?*?*?*?*?*?*?*?*?*?*?*?*?*?*?*?*?*?*?*?,4.8,3.0,88,100554,0,-0,301,0.0,-0.0,0.0,0,0,0,0,227,1.0,10,5,9999,99999,9,999999999,0.0,999,999,99
3023,1,28,21,0,*?*?*?*?*?*?*?*?*?*?*?*?*?*?*?*?*?*?*?*?*?*?,3.7,3.0,95,100554,0,-0,297,0.0,-0.0,0.0,0,0,0,0,230,1.0,10,5,9999,99999,9,999999999,0.0,999,999,99
3023,1,28,22,0,*?*?*?*?*?*?*?*?*?*?*?*?*?*?*?*?*?*?*?*?*?*?,3.8,3.2,95,100554,0,-0,297,0.0,-0.0,0.0,0,0,0,0,233,0.5,10,5,9999,99999,9,999999999,0.0,999,999,99
3023,1,28,23,0,*?*?*?*?*?*?*?*?*?*?*?*?*?*?*?*?*?*?*?*?*?*?,3.3,3.2,99,100554,0,-0,295,0.0,-0.0,0.0,0,0,0,0,237,2.6,10,5,9999,99999,9,999999999,0.0,999,999,99
3023,1,28,24,0,*?*?*?*?*?*?*?*?*?*?*?*?*?*?*?*?*?*?*?*?*?*?,2.7,0.6,85,100554,0,-0,293,0.0,-0.0,0.0,0,0,0,0,220,1.0,10,5,9999,99999,9,999999999,0.0,999,999,99
3023,1,29,1,0,*?*?*?*?*?*?*?*?*?*?*?*?*?*?*?*?*?*?*?*?*?*?,2.9,1.3,89,100350,0,-0,293,0.0,-0.0,0.0,0,0,0,0,230,0.5,10,5,9999,99999,9,999999999,0.0,999,999,99
3023,1,29,2,0,*?*?*?*?*?*?*?*?*?*?*?*?*?*?*?*?*?*?*?*?*?*?,2.9,0.2,82,100350,0,-0,294,0.0,-0.0,0.0,0,0,0,0,220,2.1,10,5,9999,99999,9,999999999,0.0,999,999,99
3023,1,29,3,0,*?*?*?*?*?*?*?*?*?*?*?*?*?*?*?*?*?*?*?*?*?*?,3.2,1.0,86,100350,0,-0,295,0.0,-0.0,0.0,0,0,0,0,210,1.5,10,5,9999,99999,9,999999999,0.0,999,999,99
3023,1,29,4,0,*?*?*?*?*?*?*?*?*?*?*?*?*?*?*?*?*?*?*?*?*?*?,3.2,1.0,86,100350,0,-0,295,0.0,-0.0,0.0,0,0,0,0,200,1.0,10,5,9999,99999,9,999999999,0.0,999,999,99
3023,1,29,5,0,*?*?*?*?*?*?*?*?*?*?*?*?*?*?*?*?*?*?*?*?*?*?,3.1,1.3,88,100350,0,-0,294,0.0,-0.0,0.0,0,0,0,0,190,1.5,10,5,9999,99999,9,999999999,0.0,999,999,99
3023,1,29,6,0,*?*?*?*?*?*?*?*?*?*?*?*?*?*?*?*?*?*?*?*?*?*?,2.6,0.2,84,100350,0,-0,292,0.0,-0.0,0.0,0,0,0,0,180,0.5,10,5,9999,99999,9,999999999,0.0,999,999,99
3023,1,29,7,0,*?*?*?*?*?*?*?*?*?*?*?*?*?*?*?*?*?*?*?*?*?*?,2.1,-0.6,81,100350,0,-0,290,0.0,-0.0,0.0,0,0,0,0,188,2.6,10,5,9999,99999,9,999999999,0.0,999,999,99
3023,1,29,8,0,*?*?*?*?*?*?*?*?*?*?*?*?*?*?*?*?*?*?*?*?*?*?,2.6,0.2,83,100350,113,1412,292,7.8,0.0,7.8,960,-0,959,311,197,0.5,10,5,9999,99999,9,999999999,0.0,999,999,99
3023,1,29,9,0,*?*?*?*?*?*?*?*?*?*?*?*?*?*?*?*?*?*?*?*?*?*?,3.0,0.4,82,100350,281,1409,294,40.6,0.0,40.6,4747,0,4756,1595,205,1.0,10,5,9999,99999,9,999999999,0.0,999,999,99
3023,1,29,10,0,*?*?*?*?*?*?*?*?*?*?*?*?*?*?*?*?*?*?*?*?*?*?,3.9,0.6,79,100350,407,1409,298,65.2,0.0,65.2,7620,0,7640,2655,213,1.0,10,5,9999,99999,9,999999999,0.0,999,999,99
3023,1,29,11,0,*?*?*?*?*?*?*?*?*?*?*?*?*?*?*?*?*?*?*?*?*?*?,4.2,1.0,80,100350,482,1408,294,138.8,53.9,120.4,15246,5022,13594,3353,222,1.0,9,5,9999,99999,9,999999999,0.0,999,999,99
3023,1,29,12,0,*?*?*?*?*?*?*?*?*?*?*?*?*?*?*?*?*?*?*?*?*?*?,5.6,1.0,72,100350,502,1409,300,145.4,54.3,126.1,15972,5097,14236,3542,230,1.0,9,5,9999,99999,9,999999999,0.0,999,999,99
3023,1,29,13,0,*?*?*?*?*?*?*?*?*?*?*?*?*?*?*?*?*?*?*?*?*?*?,5.7,1.9,76,100350,464,1409,300,132.6,53.5,115.0,14561,4946,12988,3179,230,1.5,9,5,9999,99999,9,999999999,0.0,999,999,99
3023,1,29,14,0,*?*?*?*?*?*?*?*?*?*?*?*?*?*?*?*?*?*?*?*?*?*?,5.6,1.7,76,100350,371,1406,305,58.3,0.0,58.3,6807,0,6824,2346,230,2.6,10,5,9999,99999,9,999999999,0.0,999,999,99
3023,1,29,15,0,*?*?*?*?*?*?*?*?*?*?*?*?*?*?*?*?*?*?*?*?*?*?,5.5,2.3,80,100350,231,1409,304,30.9,0.0,30.9,3619,0,3624,1201,230,1.5,10,5,9999,99999,9,999999999,0.0,999,999,99
3023,1,29,16,0,*?*?*?*?*?*?*?*?*?*?*?*?*?*?*?*?*?*?*?*?*?*?,5.5,2.7,82,100350,51,1395,304,0.0,0.0,0.0,0,0,0,0,230,3.1,10,5,9999,99999,9,999999999,0.0,999,999,99
3023,1,29,17,0,*?*?*?*?*?*?*?*?*?*?*?*?*?*?*?*?*?*?*?*?*?*?,4.8,2.3,83,100350,0,-0,301,0.0,-0.0,0.0,0,0,0,0,230,3.1,10,5,9999,99999,9,999999999,0.0,999,999,99
3023,1,29,18,0,*?*?*?*?*?*?*?*?*?*?*?*?*?*?*?*?*?*?*?*?*?*?,4.7,2.1,83,100350,0,-0,301,0.0,-0.0,0.0,0,0,0,0,230,2.1,10,5,9999,99999,9,999999999,0.0,999,999,99
3023,1,29,19,0,*?*?*?*?*?*?*?*?*?*?*?*?*?*?*?*?*?*?*?*?*?*?,4.5,1.5,81,100350,0,-0,300,0.0,-0.0,0.0,0,0,0,0,230,2.1,10,5,9999,99999,9,999999999,0.0,999,999,99
3023,1,29,20,0,*?*?*?*?*?*?*?*?*?*?*?*?*?*?*?*?*?*?*?*?*?*?,4.1,1.0,80,100350,0,-0,299,0.0,-0.0,0.0,0,0,0,0,230,1.0,10,5,9999,99999,9,999999999,0.0,999,999,99
3023,1,29,21,0,*?*?*?*?*?*?*?*?*?*?*?*?*?*?*?*?*?*?*?*?*?*?,3.5,1.0,84,100350,0,-0,296,0.0,-0.0,0.0,0,0,0,0,230,1.0,10,5,9999,99999,9,999999999,0.0,999,999,99
3023,1,29,22,0,*?*?*?*?*?*?*?*?*?*?*?*?*?*?*?*?*?*?*?*?*?*?,3.3,0.2,80,100350,0,-0,295,0.0,-0.0,0.0,0,0,0,0,230,0.5,10,5,9999,99999,9,999999999,0.0,999,999,99
3023,1,29,23,0,*?*?*?*?*?*?*?*?*?*?*?*?*?*?*?*?*?*?*?*?*?*?,4.3,0.8,78,100350,0,-0,299,0.0,-0.0,0.0,0,0,0,0,230,2.6,10,5,9999,99999,9,999999999,0.0,999,999,99
3023,1,29,24,0,*?*?*?*?*?*?*?*?*?*?*?*?*?*?*?*?*?*?*?*?*?*?,2.7,2.3,96,100350,0,-0,292,0.0,-0.0,0.0,0,0,0,0,240,1.0,10,5,9999,99999,9,999999999,0.0,999,999,99
3023,1,30,1,0,*?*?*?*?*?*?*?*?*?*?*?*?*?*?*?*?*?*?*?*?*?*?,5.6,2.5,80,100844,0,-0,305,0.0,-0.0,0.0,0,0,0,0,233,0.5,10,5,9999,99999,9,999999999,0.0,999,999,99
3023,1,30,2,0,*?*?*?*?*?*?*?*?*?*?*?*?*?*?*?*?*?*?*?*?*?*?,5.9,3.2,83,100844,0,-0,306,0.0,-0.0,0.0,0,0,0,0,237,2.1,10,5,9999,99999,9,999999999,0.0,999,999,99
3023,1,30,3,0,*?*?*?*?*?*?*?*?*?*?*?*?*?*?*?*?*?*?*?*?*?*?,6.0,2.7,79,100844,0,-0,307,0.0,-0.0,0.0,0,0,0,0,240,1.5,10,5,9999,99999,9,999999999,0.0,999,999,99
3023,1,30,4,0,*?*?*?*?*?*?*?*?*?*?*?*?*?*?*?*?*?*?*?*?*?*?,5.4,3.0,85,100844,0,-0,304,0.0,-0.0,0.0,0,0,0,0,243,1.0,10,5,9999,99999,9,999999999,0.0,999,999,99
3023,1,30,5,0,*?*?*?*?*?*?*?*?*?*?*?*?*?*?*?*?*?*?*?*?*?*?,5.8,3.4,85,100844,0,-0,306,0.0,-0.0,0.0,0,0,0,0,247,1.5,10,5,9999,99999,9,999999999,0.0,999,999,99
3023,1,30,6,0,*?*?*?*?*?*?*?*?*?*?*?*?*?*?*?*?*?*?*?*?*?*?,5.6,3.4,86,100844,0,-0,305,0.0,-0.0,0.0,0,0,0,0,250,0.5,10,5,9999,99999,9,999999999,0.0,999,999,99
3023,1,30,7,0,*?*?*?*?*?*?*?*?*?*?*?*?*?*?*?*?*?*?*?*?*?*?,5.2,3.8,91,100844,0,-0,303,0.0,-0.0,0.0,0,0,0,0,253,2.6,10,5,9999,99999,9,999999999,0.0,999,999,99
3023,1,30,8,0,*?*?*?*?*?*?*?*?*?*?*?*?*?*?*?*?*?*?*?*?*?*?,6.0,4.6,91,100844,118,1411,284,28.3,177.4,13.4,3002,9476,2273,259,257,0.5,5,3,9999,99999,9,999999999,0.0,999,999,99
3023,1,30,9,0,*?*?*?*?*?*?*?*?*?*?*?*?*?*?*?*?*?*?*?*?*?*?,6.6,4.8,89,100844,286,1407,304,72.4,47.4,62.8,7990,3744,7368,1351,260,1.0,9,5,9999,99999,9,999999999,0.0,999,999,99
3023,1,30,10,0,*?*?*?*?*?*?*?*?*?*?*?*?*?*?*?*?*?*?*?*?*?*?,6.8,5.3,90,100844,413,1409,301,152.7,131.3,114.2,16653,11876,13106,2544,263,1.0,8,4,9999,99999,9,999999999,0.0,999,999,99
3023,1,30,11,0,*?*?*?*?*?*?*?*?*?*?*?*?*?*?*?*?*?*?*?*?*?*?,7.3,5.3,87,100844,488,1408,303,186.7,135.7,139.6,20351,12897,15933,3184,267,1.0,8,4,9999,99999,9,999999999,0.0,999,999,99
3023,1,30,12,0,*?*?*?*?*?*?*?*?*?*?*?*?*?*?*?*?*?*?*?*?*?*?,8.2,5.6,84,100844,508,1409,290,283.7,462.5,116.9,29911,43201,14909,2229,270,1.0,4,2,9999,99999,9,999999999,0.0,999,999,99
3023,1,30,13,0,*?*?*?*?*?*?*?*?*?*?*?*?*?*?*?*?*?*?*?*?*?*?,8.2,4.8,79,100844,470,1408,312,134.8,53.7,116.9,14799,4973,13198,3239,270,1.5,9,5,9999,99999,9,999999999,0.0,999,999,99
3023,1,30,14,0,*?*?*?*?*?*?*?*?*?*?*?*?*?*?*?*?*?*?*?*?*?*?,7.9,3.8,75,100844,378,1409,315,59.6,0.0,59.6,6954,0,6971,2402,270,2.6,10,5,9999,99999,9,999999999,0.0,999,999,99
3023,1,30,15,0,*?*?*?*?*?*?*?*?*?*?*?*?*?*?*?*?*?*?*?*?*?*?,8.3,4.3,76,100844,237,1407,312,55.7,44.0,48.3,6173,3198,5715,1028,270,1.5,9,5,9999,99999,9,999999999,0.0,999,999,99
3023,1,30,16,0,*?*?*?*?*?*?*?*?*?*?*?*?*?*?*?*?*?*?*?*?*?*?,8.0,4.3,78,100844,58,1418,311,0.0,0.0,0.0,0,0,0,0,270,3.1,9,5,9999,99999,9,999999999,0.0,999,999,99
3023,1,30,17,0,*?*?*?*?*?*?*?*?*?*?*?*?*?*?*?*?*?*?*?*?*?*?,7.9,4.8,81,100844,0,-0,315,0.0,-0.0,0.0,0,0,0,0,270,3.1,10,5,9999,99999,9,999999999,0.0,999,999,99
3023,1,30,18,0,*?*?*?*?*?*?*?*?*?*?*?*?*?*?*?*?*?*?*?*?*?*?,7.4,5.6,88,100844,0,-0,312,0.0,-0.0,0.0,0,0,0,0,270,2.1,10,5,9999,99999,9,999999999,0.0,999,999,99
3023,1,30,19,0,*?*?*?*?*?*?*?*?*?*?*?*?*?*?*?*?*?*?*?*?*?*?,7.8,6.2,90,100844,0,-0,314,0.0,-0.0,0.0,0,0,0,0,265,2.1,10,5,9999,99999,9,999999999,0.0,999,999,99
3023,1,30,20,0,*?*?*?*?*?*?*?*?*?*?*?*?*?*?*?*?*?*?*?*?*?*?,6.3,5.1,92,100844,0,-0,307,0.0,-0.0,0.0,0,0,0,0,260,1.0,10,5,9999,99999,9,999999999,0.0,999,999,99
3023,1,30,21,0,*?*?*?*?*?*?*?*?*?*?*?*?*?*?*?*?*?*?*?*?*?*?,7.2,5.9,92,100844,0,-0,311,0.0,-0.0,0.0,0,0,0,0,255,1.0,10,5,9999,99999,9,999999999,0.0,999,999,99
3023,1,30,22,0,*?*?*?*?*?*?*?*?*?*?*?*?*?*?*?*?*?*?*?*?*?*?,6.7,5.1,91,100844,0,-0,309,0.0,-0.0,0.0,0,0,0,0,250,0.5,10,5,9999,99999,9,999999999,0.0,999,999,99
3023,1,30,23,0,*?*?*?*?*?*?*?*?*?*?*?*?*?*?*?*?*?*?*?*?*?*?,6.5,4.6,88,100844,0,-0,308,0.0,-0.0,0.0,0,0,0,0,245,2.6,10,5,9999,99999,9,999999999,0.0,999,999,99
3023,1,30,24,0,*?*?*?*?*?*?*?*?*?*?*?*?*?*?*?*?*?*?*?*?*?*?,5.2,1.7,78,100844,0,-0,303,0.0,-0.0,0.0,0,0,0,0,230,1.0,10,5,9999,99999,9,999999999,0.0,999,999,99
3023,1,31,1,0,*?*?*?*?*?*?*?*?*?*?*?*?*?*?*?*?*?*?*?*?*?*?,6.8,6.7,100,101334,0,-0,309,0.0,-0.0,0.0,0,0,0,0,240,0.5,10,5,9999,99999,9,999999999,0.0,999,999,99
3023,1,31,2,0,*?*?*?*?*?*?*?*?*?*?*?*?*?*?*?*?*?*?*?*?*?*?,6.9,6.9,100,101334,0,-0,310,0.0,-0.0,0.0,0,0,0,0,240,2.1,10,5,9999,99999,9,999999999,0.0,999,999,99
3023,1,31,3,0,*?*?*?*?*?*?*?*?*?*?*?*?*?*?*?*?*?*?*?*?*?*?,7.3,7.3,100,101334,0,-0,311,0.0,-0.0,0.0,0,0,0,0,240,1.5,10,5,9999,99999,9,999999999,0.0,999,999,99
3023,1,31,4,0,*?*?*?*?*?*?*?*?*?*?*?*?*?*?*?*?*?*?*?*?*?*?,6.7,6.7,100,101334,0,-0,309,0.0,-0.0,0.0,0,0,0,0,240,1.0,10,5,9999,99999,9,999999999,0.0,999,999,99
3023,1,31,5,0,*?*?*?*?*?*?*?*?*?*?*?*?*?*?*?*?*?*?*?*?*?*?,6.0,5.8,100,101334,0,-0,306,0.0,-0.0,0.0,0,0,0,0,240,1.5,10,5,9999,99999,9,999999999,0.0,999,999,99
3023,1,31,6,0,*?*?*?*?*?*?*?*?*?*?*?*?*?*?*?*?*?*?*?*?*?*?,6.4,6.1,100,101334,0,-0,308,0.0,-0.0,0.0,0,0,0,0,240,0.5,10,5,9999,99999,9,999999999,0.0,999,999,99
3023,1,31,7,0,*?*?*?*?*?*?*?*?*?*?*?*?*?*?*?*?*?*?*?*?*?*?,6.7,6.6,100,101334,0,-0,309,0.0,-0.0,0.0,0,0,0,0,245,2.6,10,5,9999,99999,9,999999999,0.0,999,999,99
3023,1,31,8,0,*?*?*?*?*?*?*?*?*?*?*?*?*?*?*?*?*?*?*?*?*?*?,6.4,6.4,100,101334,123,1408,308,9.8,0.0,9.8,1195,-0,1195,388,250,0.5,10,5,9999,99999,9,999999999,0.0,999,999,99
3023,1,31,9,0,*?*?*?*?*?*?*?*?*?*?*?*?*?*?*?*?*?*?*?*?*?*?,6.8,5.6,100,101334,292,1408,310,42.8,0.0,42.8,4998,0,5007,1684,255,1.0,10,5,9999,99999,9,999999999,0.0,999,999,99
3023,1,31,10,0,*?*?*?*?*?*?*?*?*?*?*?*?*?*?*?*?*?*?*?*?*?*?,7.8,6.9,100,101334,418,1406,314,67.5,0.0,67.5,7889,0,7909,2758,260,1.0,10,5,9999,99999,9,999999999,0.0,999,999,99
3023,1,31,11,0,*?*?*?*?*?*?*?*?*?*?*?*?*?*?*?*?*?*?*?*?*?*?,9.3,6.9,92,101334,494,1407,321,82.3,0.0,82.3,9643,0,9671,3450,265,1.0,10,5,9999,99999,9,999999999,0.0,999,999,99
3023,1,31,12,0,*?*?*?*?*?*?*?*?*?*?*?*?*?*?*?*?*?*?*?*?*?*?,9.8,6.6,88,101334,514,1408,323,86.2,0.0,86.2,10105,0,10135,3637,270,1.0,10,5,9999,99999,9,999999999,0.0,999,999,99
3023,1,31,13,0,*?*?*?*?*?*?*?*?*?*?*?*?*?*?*?*?*?*?*?*?*?*?,10.0,6.7,87,101334,476,1406,324,78.8,0.0,78.8,9230,0,9256,3284,267,1.5,10,5,9999,99999,9,999999999,0.0,999,999,99
3023,1,31,14,0,*?*?*?*?*?*?*?*?*?*?*?*?*?*?*?*?*?*?*?*?*?*?,9.8,6.6,87,101334,384,1407,323,60.8,0.0,60.8,7102,0,7119,2457,263,2.6,10,5,9999,99999,9,999999999,0.0,999,999,99
3023,1,31,15,0,*?*?*?*?*?*?*?*?*?*?*?*?*?*?*?*?*?*?*?*?*?*?,9.9,6.7,87,101334,243,1405,323,33.3,0.0,33.3,3902,0,3909,1298,260,1.5,10,5,9999,99999,9,999999999,0.0,999,999,99
3023,1,31,16,0,*?*?*?*?*?*?*?*?*?*?*?*?*?*?*?*?*?*?*?*?*?*?,9.9,6.7,87,101334,64,1413,323,0.0,0.0,0.0,0,0,0,0,257,3.1,10,5,9999,99999,9,999999999,0.0,999,999,99
3023,1,31,17,0,*?*?*?*?*?*?*?*?*?*?*?*?*?*?*?*?*?*?*?*?*?*?,9.3,8.0,100,101334,0,-0,320,0.0,-0.0,0.0,0,0,0,0,253,3.1,10,5,9999,99999,9,999999999,0.0,999,999,99
3023,1,31,18,0,*?*?*?*?*?*?*?*?*?*?*?*?*?*?*?*?*?*?*?*?*?*?,9.0,8.5,100,101334,0,-0,319,0.0,-0.0,0.0,0,0,0,0,250,2.1,10,5,9999,99999,9,999999999,0.0,999,999,99
3023,1,31,19,0,*?*?*?*?*?*?*?*?*?*?*?*?*?*?*?*?*?*?*?*?*?*?,8.5,8.5,100,101334,0,-0,317,0.0,-0.0,0.0,0,0,0,0,247,2.1,10,5,9999,99999,9,999999999,0.0,999,999,99
3023,1,31,20,0,*?*?*?*?*?*?*?*?*?*?*?*?*?*?*?*?*?*?*?*?*?*?,8.5,8.5,100,101334,0,-0,317,0.0,-0.0,0.0,0,0,0,0,243,1.0,10,5,9999,99999,9,999999999,0.0,999,999,99
3023,1,31,21,0,*?*?*?*?*?*?*?*?*?*?*?*?*?*?*?*?*?*?*?*?*?*?,7.9,8.0,100,101334,0,-0,314,0.0,-0.0,0.0,0,0,0,0,240,1.0,10,5,9999,99999,9,999999999,0.0,999,999,99
3023,1,31,22,0,*?*?*?*?*?*?*?*?*?*?*?*?*?*?*?*?*?*?*?*?*?*?,7.7,7.7,100,101334,0,-0,313,0.0,-0.0,0.0,0,0,0,0,237,0.5,10,5,9999,99999,9,999999999,0.8,999,999,99
3023,1,31,23,0,*?*?*?*?*?*?*?*?*?*?*?*?*?*?*?*?*?*?*?*?*?*?,7.2,7.3,100,101334,0,-0,311,0.0,-0.0,0.0,0,0,0,0,233,2.6,10,5,9999,99999,9,999999999,0.2,999,999,99
3023,1,31,24,0,*?*?*?*?*?*?*?*?*?*?*?*?*?*?*?*?*?*?*?*?*?*?,6.4,5.9,100,101334,0,-0,308,0.0,-0.0,0.0,0,0,0,0,240,1.0,10,5,9999,99999,9,999999999,0.0,999,999,99
3023,2,1,1,0,*?*?*?*?*?*?*?*?*?*?*?*?*?*?*?*?*?*?*?*?*?*?,5.9,5.1,94,100304,0,-0,306,0.0,-0.0,0.0,0,0,0,0,220,0.5,10,5,9999,99999,9,999999999,0.4,999,999,99
3023,2,1,2,0,*?*?*?*?*?*?*?*?*?*?*?*?*?*?*?*?*?*?*?*?*?*?,5.4,4.1,90,100304,0,-0,304,0.0,-0.0,0.0,0,0,0,0,210,2.1,10,5,9999,99999,9,999999999,0.3,999,999,99
3023,2,1,3,0,*?*?*?*?*?*?*?*?*?*?*?*?*?*?*?*?*?*?*?*?*?*?,5.6,4.1,88,100304,0,-0,305,0.0,-0.0,0.0,0,0,0,0,200,1.5,10,5,9999,99999,9,999999999,0.1,999,999,99
3023,2,1,4,0,*?*?*?*?*?*?*?*?*?*?*?*?*?*?*?*?*?*?*?*?*?*?,5.2,3.4,87,100304,0,-0,303,0.0,-0.0,0.0,0,0,0,0,190,1.0,10,5,9999,99999,9,999999999,0.0,999,999,99
3023,2,1,5,0,*?*?*?*?*?*?*?*?*?*?*?*?*?*?*?*?*?*?*?*?*?*?,4.9,1.0,75,100304,0,-0,302,0.0,-0.0,0.0,0,0,0,0,180,1.5,10,5,9999,99999,9,999999999,0.0,999,999,99
3023,2,1,6,0,*?*?*?*?*?*?*?*?*?*?*?*?*?*?*?*?*?*?*?*?*?*?,4.7,1.9,81,100304,0,-0,301,0.0,-0.0,0.0,0,0,0,0,170,0.5,10,5,9999,99999,9,999999999,0.0,999,999,99
3023,2,1,7,0,*?*?*?*?*?*?*?*?*?*?*?*?*?*?*?*?*?*?*?*?*?*?,5.0,2.7,83,100304,0,-0,302,0.0,-0.0,0.0,0,0,0,0,193,2.6,10,5,9999,99999,9,999999999,0.9,999,999,99
3023,2,1,8,0,*?*?*?*?*?*?*?*?*?*?*?*?*?*?*?*?*?*?*?*?*?*?,5.4,2.3,80,100304,128,1403,299,18.9,27.5,16.4,2155,1457,2023,340,217,0.5,9,5,9999,99999,9,999999999,1.0,999,999,99
3023,2,1,9,0,*?*?*?*?*?*?*?*?*?*?*?*?*?*?*?*?*?*?*?*?*?*?,5.4,2.3,79,100304,297,1405,299,76.3,48.0,66.1,8370,3940,7498,1723,240,1.0,9,5,9999,99999,9,999999999,0.2,999,999,99
3023,2,1,10,0,*?*?*?*?*?*?*?*?*?*?*?*?*?*?*?*?*?*?*?*?*?*?,6.4,2.3,74,100304,424,1406,304,119.3,52.6,103.5,13099,4766,11692,2815,263,1.0,9,5,9999,99999,9,999999999,0.0,999,999,99
3023,2,1,11,0,*?*?*?*?*?*?*?*?*?*?*?*?*?*?*?*?*?*?*?*?*?*?,7.5,1.5,65,100304,500,1406,308,145.1,54.3,125.8,15939,5094,14207,3532,287,1.0,9,5,9999,99999,9,999999999,0.0,999,999,99
3023,2,1,12,0,*?*?*?*?*?*?*?*?*?*?*?*?*?*?*?*?*?*?*?*?*?*?,8.4,2.3,64,100304,520,1406,312,151.9,54.6,131.7,16685,5166,14867,3729,310,1.0,9,5,9999,99999,9,999999999,0.0,999,999,99
3023,2,1,13,0,*?*?*?*?*?*?*?*?*?*?*?*?*?*?*?*?*?*?*?*?*?*?,8.3,3.4,71,100304,483,1408,312,139.2,53.9,120.7,15285,5027,13628,3363,303,1.5,9,5,9999,99999,9,999999999,0.0,999,999,99
3023,2,1,14,0,*?*?*?*?*?*?*?*?*?*?*?*?*?*?*?*?*?*?*?*?*?*?,8.5,3.8,72,100304,391,1409,313,107.9,51.7,93.5,11839,4586,10576,2513,297,2.6,9,5,9999,99999,9,999999999,0.0,999,999,99
3023,2,1,15,0,*?*?*?*?*?*?*?*?*?*?*?*?*?*?*?*?*?*?*?*?*?*?,8.3,3.4,70,100304,250,1409,317,34.6,0.0,34.6,4048,0,4055,1349,290,1.5,10,5,9999,99999,9,999999999,0.0,999,999,99
3023,2,1,16,0,*?*?*?*?*?*?*?*?*?*?*?*?*?*?*?*?*?*?*?*?*?*?,8.1,3.2,70,100304,70,1408,311,0.0,0.0,0.0,0,0,0,0,283,3.1,9,5,9999,99999,9,999999999,0.0,999,999,99
3023,2,1,17,0,*?*?*?*?*?*?*?*?*?*?*?*?*?*?*?*?*?*?*?*?*?*?,8.4,4.3,75,100304,0,-0,317,0.0,-0.0,0.0,0,0,0,0,277,3.1,10,5,9999,99999,9,999999999,0.0,999,999,99
3023,2,1,18,0,*?*?*?*?*?*?*?*?*?*?*?*?*?*?*?*?*?*?*?*?*?*?,7.4,3.9,78,100304,0,-0,313,0.0,-0.0,0.0,0,0,0,0,270,2.1,10,5,9999,99999,9,999999999,0.0,999,999,99
3023,2,1,19,0,*?*?*?*?*?*?*?*?*?*?*?*?*?*?*?*?*?*?*?*?*?*?,6.9,3.9,80,100304,0,-0,310,0.0,-0.0,0.0,0,0,0,0,283,2.1,10,5,9999,99999,9,999999999,0.0,999,999,99
3023,2,1,20,0,*?*?*?*?*?*?*?*?*?*?*?*?*?*?*?*?*?*?*?*?*?*?,6.0,3.0,80,100304,0,-0,306,0.0,-0.0,0.0,0,0,0,0,297,1.0,10,5,9999,99999,9,999999999,0.0,999,999,99
3023,2,1,21,0,*?*?*?*?*?*?*?*?*?*?*?*?*?*?*?*?*?*?*?*?*?*?,6.5,3.9,83,100304,0,-0,309,0.0,-0.0,0.0,0,0,0,0,310,1.0,10,5,9999,99999,9,999999999,0.0,999,999,99
3023,2,1,22,0,*?*?*?*?*?*?*?*?*?*?*?*?*?*?*?*?*?*?*?*?*?*?,6.3,5.3,92,100304,0,-0,307,0.0,-0.0,0.0,0,0,0,0,323,0.5,10,5,9999,99999,9,999999999,0.0,999,999,99
3023,2,1,23,0,*?*?*?*?*?*?*?*?*?*?*?*?*?*?*?*?*?*?*?*?*?*?,5.9,5.8,98,100304,0,-0,306,0.0,-0.0,0.0,0,0,0,0,337,2.6,10,5,9999,99999,9,999999999,0.0,999,999,99
3023,2,1,24,0,*?*?*?*?*?*?*?*?*?*?*?*?*?*?*?*?*?*?*?*?*?*?,6.8,6.2,95,100304,0,-0,309,0.0,-0.0,0.0,0,0,0,0,230,1.0,10,5,9999,99999,9,999999999,0.0,999,999,99
3023,2,2,1,0,*?*?*?*?*?*?*?*?*?*?*?*?*?*?*?*?*?*?*?*?*?*?,4.7,3.0,89,101748,0,-0,301,0.0,-0.0,0.0,0,0,0,0,348,0.5,10,5,9999,99999,9,999999999,0.0,999,999,99
3023,2,2,2,0,*?*?*?*?*?*?*?*?*?*?*?*?*?*?*?*?*?*?*?*?*?*?,4.4,1.7,82,101748,0,-0,300,0.0,-0.0,0.0,0,0,0,0,347,2.1,10,5,9999,99999,9,999999999,0.0,999,999,99
3023,2,2,3,0,*?*?*?*?*?*?*?*?*?*?*?*?*?*?*?*?*?*?*?*?*?*?,4.0,1.5,83,101748,0,-0,298,0.0,-0.0,0.0,0,0,0,0,345,1.5,10,5,9999,99999,9,999999999,0.0,999,999,99
3023,2,2,4,0,*?*?*?*?*?*?*?*?*?*?*?*?*?*?*?*?*?*?*?*?*?*?,4.6,1.3,79,101748,0,-0,301,0.0,-0.0,0.0,0,0,0,0,343,1.0,10,5,9999,99999,9,999999999,0.0,999,999,99
3023,2,2,5,0,*?*?*?*?*?*?*?*?*?*?*?*?*?*?*?*?*?*?*?*?*?*?,4.0,1.3,82,101748,0,-0,298,0.0,-0.0,0.0,0,0,0,0,342,1.5,10,5,9999,99999,9,999999999,0.0,999,999,99
3023,2,2,6,0,*?*?*?*?*?*?*?*?*?*?*?*?*?*?*?*?*?*?*?*?*?*?,3.4,0.6,82,101748,0,-0,296,0.0,-0.0,0.0,0,0,0,0,340,0.5,10,5,9999,99999,9,999999999,0.0,999,999,99
3023,2,2,7,0,*?*?*?*?*?*?*?*?*?*?*?*?*?*?*?*?*?*?*?*?*?*?,3.7,1.0,83,101748,0,-0,292,0.0,-0.0,0.0,0,0,0,0,342,2.6,9,5,9999,99999,9,999999999,0.0,999,999,99
3023,2,2,8,0,*?*?*?*?*?*?*?*?*?*?*?*?*?*?*?*?*?*?*?*?*?*?,4.0,1.3,82,101748,134,1409,288,27.5,72.8,20.6,3020,3402,2640,346,343,0.5,8,4,9999,99999,9,999999999,0.0,999,999,99
3023,2,2,9,0,*?*?*?*?*?*?*?*?*?*?*?*?*?*?*?*?*?*?*?*?*?*?,4.3,1.3,81,101748,303,1406,285,122.6,203.0,78.8,12977,15805,9330,1504,345,1.0,7,4,9999,99999,9,999999999,0.0,999,999,99
3023,2,2,10,0,*?*?*?*?*?*?*?*?*?*?*?*?*?*?*?*?*?*?*?*?*?*?,4.8,1.9,82,101748,430,1405,292,160.9,132.5,120.4,17537,12147,13784,2695,347,1.0,8,4,9999,99999,9,999999999,0.0,999,999,99
3023,2,2,11,0,*?*?*?*?*?*?*?*?*?*?*?*?*?*?*?*?*?*?*?*?*?*?,5.6,3.0,83,101748,507,1408,300,147.3,54.4,127.7,16179,5118,14419,3596,348,1.0,9,5,9999,99999,9,999999999,0.0,999,999,99
3023,2,2,12,0,*?*?*?*?*?*?*?*?*?*?*?*?*?*?*?*?*?*?*?*?*?*?,6.8,3.8,81,101748,527,1408,296,241.3,230.1,155.2,25599,22310,17731,3236,350,1.0,7,4,9999,99999,9,999999999,0.0,999,999,99
3023,2,2,13,0,*?*?*?*?*?*?*?*?*?*?*?*?*?*?*?*?*?*?*?*?*?*?,6.7,4.3,85,101748,489,1406,296,221.5,227.3,142.4,23465,21554,16348,2926,347,1.5,7,4,9999,99999,9,999999999,0.0,999,999,99
3023,2,2,14,0,*?*?*?*?*?*?*?*?*?*?*?*?*?*?*?*?*?*?*?*?*?*?,6.4,3.2,80,101748,397,1407,294,172.4,218.1,110.9,18239,19188,12900,2198,343,2.6,7,4,9999,99999,9,999999999,0.0,999,999,99
3023,2,2,15,0,*?*?*?*?*?*?*?*?*?*?*?*?*?*?*?*?*?*?*?*?*?*?,6.7,3.8,82,101748,256,1406,296,97.5,191.2,62.7,10353,13608,7511,1170,340,1.5,7,4,9999,99999,9,999999999,0.0,999,999,99
3023,2,2,16,0,*?*?*?*?*?*?*?*?*?*?*?*?*?*?*?*?*?*?*?*?*?*?,6.5,2.7,77,101748,76,1403,299,1.6,7.3,1.2,212,265,239,19,337,3.1,8,4,9999,99999,9,999999999,0.0,999,999,99
3023,2,2,17,0,*?*?*?*?*?*?*?*?*?*?*?*?*?*?*?*?*?*?*?*?*?*?,6.4,2.3,75,101748,0,-0,308,0.0,-0.0,0.0,0,0,0,0,333,3.1,10,5,9999,99999,9,999999999,0.0,999,999,99
3023,2,2,18,0,*?*?*?*?*?*?*?*?*?*?*?*?*?*?*?*?*?*?*?*?*?*?,6.4,2.7,77,101748,0,-0,308,0.0,-0.0,0.0,0,0,0,0,330,2.1,10,5,9999,99999,9,999999999,0.0,999,999,99
3023,2,2,19,0,*?*?*?*?*?*?*?*?*?*?*?*?*?*?*?*?*?*?*?*?*?*?,4.7,2.1,83,101748,0,-0,301,0.0,-0.0,0.0,0,0,0,0,327,2.1,10,5,9999,99999,9,999999999,0.0,999,999,99
3023,2,2,20,0,*?*?*?*?*?*?*?*?*?*?*?*?*?*?*?*?*?*?*?*?*?*?,5.1,1.5,77,101748,0,-0,303,0.0,-0.0,0.0,0,0,0,0,323,1.0,10,5,9999,99999,9,999999999,0.0,999,999,99
3023,2,2,21,0,*?*?*?*?*?*?*?*?*?*?*?*?*?*?*?*?*?*?*?*?*?*?,5.4,0.6,72,101748,0,-0,304,0.0,-0.0,0.0,0,0,0,0,320,1.0,10,5,9999,99999,9,999999999,0.0,999,999,99
3023,2,2,22,0,*?*?*?*?*?*?*?*?*?*?*?*?*?*?*?*?*?*?*?*?*?*?,4.6,0.8,76,101748,0,-0,301,0.0,-0.0,0.0,0,0,0,0,317,0.5,10,5,9999,99999,9,999999999,0.0,999,999,99
3023,2,2,23,0,*?*?*?*?*?*?*?*?*?*?*?*?*?*?*?*?*?*?*?*?*?*?,4.3,1.0,79,101748,0,-0,299,0.0,-0.0,0.0,0,0,0,0,313,2.6,10,5,9999,99999,9,999999999,0.0,999,999,99
3023,2,2,24,0,*?*?*?*?*?*?*?*?*?*?*?*?*?*?*?*?*?*?*?*?*?*?,5.5,4.5,94,101748,0,-0,304,0.0,-0.0,0.0,0,0,0,0,350,1.0,10,5,9999,99999,9,999999999,0.0,999,999,99
3023,2,3,1,0,*?*?*?*?*?*?*?*?*?*?*?*?*?*?*?*?*?*?*?*?*?*?,3.3,0.6,82,102007,0,-0,295,0.0,-0.0,0.0,0,0,0,0,295,0.5,10,5,9999,99999,9,999999999,0.0,999,999,99
3023,2,3,2,0,*?*?*?*?*?*?*?*?*?*?*?*?*?*?*?*?*?*?*?*?*?*?,2.9,0.2,83,102007,0,-0,294,0.0,-0.0,0.0,0,0,0,0,280,2.1,10,5,9999,99999,9,999999999,0.0,999,999,99
3023,2,3,3,0,*?*?*?*?*?*?*?*?*?*?*?*?*?*?*?*?*?*?*?*?*?*?,2.5,0.4,86,102007,0,-0,292,0.0,-0.0,0.0,0,0,0,0,265,1.5,10,5,9999,99999,9,999999999,0.0,999,999,99
3023,2,3,4,0,*?*?*?*?*?*?*?*?*?*?*?*?*?*?*?*?*?*?*?*?*?*?,1.6,-0.4,86,102007,0,-0,288,0.0,-0.0,0.0,0,0,0,0,250,1.0,10,5,9999,99999,9,999999999,0.0,999,999,99
3023,2,3,5,0,*?*?*?*?*?*?*?*?*?*?*?*?*?*?*?*?*?*?*?*?*?*?,0.9,-0.8,88,102007,0,-0,285,0.0,-0.0,0.0,0,0,0,0,235,1.5,10,5,9999,99999,9,999999999,0.0,999,999,99
3023,2,3,6,0,*?*?*?*?*?*?*?*?*?*?*?*?*?*?*?*?*?*?*?*?*?*?,0.2,-1.1,89,102007,0,-0,282,0.0,-0.0,0.0,0,0,0,0,220,0.5,10,5,9999,99999,9,999999999,0.0,999,999,99
3023,2,3,7,0,*?*?*?*?*?*?*?*?*?*?*?*?*?*?*?*?*?*?*?*?*?*?,1.0,-0.8,86,102007,0,-0,276,0.0,-0.0,0.0,0,0,0,0,225,2.6,8,4,9999,99999,9,999999999,0.0,999,999,99
3023,2,3,8,0,*?*?*?*?*?*?*?*?*?*?*?*?*?*?*?*?*?*?*?*?*?*?,1.9,-0.8,82,102007,139,1402,289,13.1,0.0,13.1,1569,-0,1570,512,230,0.5,10,5,9999,99999,9,999999999,0.0,999,999,99
3023,2,3,9,0,*?*?*?*?*?*?*?*?*?*?*?*?*?*?*?*?*?*?*?*?*?*?,3.4,-0.4,76,102007,309,1406,285,106.4,122.0,79.6,11626,9925,9219,1723,235,1.0,8,4,9999,99999,9,999999999,0.0,999,999,99
3023,2,3,10,0,*?*?*?*?*?*?*?*?*?*?*?*?*?*?*?*?*?*?*?*?*?*?,4.3,0.6,77,102007,437,1408,289,163.7,132.9,122.5,17847,12238,14022,2747,240,1.0,8,4,9999,99999,9,999999999,0.0,999,999,99
3023,2,3,11,0,*?*?*?*?*?*?*?*?*?*?*?*?*?*?*?*?*?*?*?*?*?*?,7.3,2.1,69,102007,513,1406,283,287.4,463.4,118.4,30306,43414,15085,2264,245,1.0,4,2,9999,99999,9,999999999,0.0,999,999,99
3023,2,3,12,0,*?*?*?*?*?*?*?*?*?*?*?*?*?*?*?*?*?*?*?*?*?*?,8.2,2.3,66,102007,533,1406,296,271.6,320.9,149.9,28924,31246,17216,3103,250,1.0,6,3,9999,99999,9,999999999,0.0,999,999,99
3023,2,3,13,0,*?*?*?*?*?*?*?*?*?*?*?*?*?*?*?*?*?*?*?*?*?*?,8.8,2.1,63,102007,496,1407,304,225.0,227.8,144.7,23849,21698,16598,2981,257,1.5,7,4,9999,99999,9,999999999,0.0,999,999,99
3023,2,3,14,0,*?*?*?*?*?*?*?*?*?*?*?*?*?*?*?*?*?*?*?*?*?*?,8.9,2.7,64,102007,404,1408,319,64.7,0.0,64.7,7557,0,7576,2631,263,2.6,10,5,9999,99999,9,999999999,0.0,999,999,99
3023,2,3,15,0,*?*?*?*?*?*?*?*?*?*?*?*?*?*?*?*?*?*?*?*?*?*?,8.8,2.9,66,102007,263,1408,314,64.5,45.9,55.9,7126,3498,6584,1196,270,1.5,9,5,9999,99999,9,999999999,0.0,999,999,99
3023,2,3,16,0,*?*?*?*?*?*?*?*?*?*?*?*?*?*?*?*?*?*?*?*?*?*?,8.8,2.5,65,102007,83,1415,304,5.2,31.8,3.4,599,1506,680,69,277,3.1,7,4,9999,99999,9,999999999,0.0,999,999,99
3023,2,3,17,0,*?*?*?*?*?*?*?*?*?*?*?*?*?*?*?*?*?*?*?*?*?*?,7.4,2.1,69,102007,0,-0,313,0.0,-0.0,0.0,0,0,0,0,283,3.1,10,5,9999,99999,9,999999999,0.0,999,999,99
3023,2,3,18,0,*?*?*?*?*?*?*?*?*?*?*?*?*?*?*?*?*?*?*?*?*?*?,6.8,1.9,71,102007,0,-0,310,0.0,-0.0,0.0,0,0,0,0,290,2.1,10,5,9999,99999,9,999999999,0.0,999,999,99
3023,2,3,19,0,*?*?*?*?*?*?*?*?*?*?*?*?*?*?*?*?*?*?*?*?*?*?,4.5,1.3,79,102007,0,-0,300,0.0,-0.0,0.0,0,0,0,0,288,2.1,10,5,9999,99999,9,999999999,0.0,999,999,99
3023,2,3,20,0,*?*?*?*?*?*?*?*?*?*?*?*?*?*?*?*?*?*?*?*?*?*?,4.0,1.3,82,102007,0,-0,298,0.0,-0.0,0.0,0,0,0,0,287,1.0,10,5,9999,99999,9,999999999,0.0,999,999,99
3023,2,3,21,0,*?*?*?*?*?*?*?*?*?*?*?*?*?*?*?*?*?*?*?*?*?*?,4.1,0.8,79,102007,0,-0,299,0.0,-0.0,0.0,0,0,0,0,285,1.0,10,5,9999,99999,9,999999999,0.0,999,999,99
3023,2,3,22,0,*?*?*?*?*?*?*?*?*?*?*?*?*?*?*?*?*?*?*?*?*?*?,3.1,0.2,81,102007,0,-0,294,0.0,-0.0,0.0,0,0,0,0,283,0.5,10,5,9999,99999,9,999999999,0.0,999,999,99
3023,2,3,23,0,*?*?*?*?*?*?*?*?*?*?*?*?*?*?*?*?*?*?*?*?*?*?,3.0,-0.0,80,102007,0,-0,294,0.0,-0.0,0.0,0,0,0,0,282,2.6,10,5,9999,99999,9,999999999,0.0,999,999,99
3023,2,3,24,0,*?*?*?*?*?*?*?*?*?*?*?*?*?*?*?*?*?*?*?*?*?*?,3.9,0.8,80,102007,0,-0,298,0.0,-0.0,0.0,0,0,0,0,310,1.0,10,5,9999,99999,9,999999999,0.0,999,999,99
3023,2,4,1,0,*?*?*?*?*?*?*?*?*?*?*?*?*?*?*?*?*?*?*?*?*?*?,4.0,3.0,94,101435,0,-0,298,0.0,-0.0,0.0,0,0,0,0,282,0.5,10,5,9999,99999,9,999999999,0.0,999,999,99
3023,2,4,2,0,*?*?*?*?*?*?*?*?*?*?*?*?*?*?*?*?*?*?*?*?*?*?,4.7,4.1,96,101435,0,-0,301,0.0,-0.0,0.0,0,0,0,0,283,2.1,10,5,9999,99999,9,999999999,0.0,999,999,99
3023,2,4,3,0,*?*?*?*?*?*?*?*?*?*?*?*?*?*?*?*?*?*?*?*?*?*?,4.2,3.4,96,101435,0,-0,299,0.0,-0.0,0.0,0,0,0,0,285,1.5,10,5,9999,99999,9,999999999,0.0,999,999,99
3023,2,4,4,0,*?*?*?*?*?*?*?*?*?*?*?*?*?*?*?*?*?*?*?*?*?*?,4.0,3.8,100,101435,0,-0,298,0.0,-0.0,0.0,0,0,0,0,287,1.0,10,5,9999,99999,9,999999999,0.0,999,999,99
3023,2,4,5,0,*?*?*?*?*?*?*?*?*?*?*?*?*?*?*?*?*?*?*?*?*?*?,4.0,3.9,100,101435,0,-0,298,0.0,-0.0,0.0,0,0,0,0,288,1.5,10,5,9999,99999,9,999999999,0.0,999,999,99
3023,2,4,6,0,*?*?*?*?*?*?*?*?*?*?*?*?*?*?*?*?*?*?*?*?*?*?,3.3,3.2,100,101435,0,-0,295,0.0,-0.0,0.0,0,0,0,0,290,0.5,10,5,9999,99999,9,999999999,0.0,999,999,99
3023,2,4,7,0,*?*?*?*?*?*?*?*?*?*?*?*?*?*?*?*?*?*?*?*?*?*?,2.5,2.5,100,101435,0,-0,291,0.0,-0.0,0.0,0,0,0,0,290,2.6,10,5,9999,99999,9,999999999,0.0,999,999,99
3023,2,4,8,0,*?*?*?*?*?*?*?*?*?*?*?*?*?*?*?*?*?*?*?*?*?*?,3.6,2.9,96,101435,145,1404,282,38.6,133.4,24.8,4154,7007,3527,430,290,0.5,7,4,9999,99999,9,999999999,0.0,999,999,99
3023,2,4,9,0,*?*?*?*?*?*?*?*?*?*?*?*?*?*?*?*?*?*?*?*?*?*?,4.6,3.0,90,101435,315,1405,287,129.0,205.4,82.9,13653,16311,9794,1592,290,1.0,7,4,9999,99999,9,999999999,0.0,999,999,99
3023,2,4,10,0,*?*?*?*?*?*?*?*?*?*?*?*?*?*?*?*?*?*?*?*?*?*?,6.5,3.2,81,101435,443,1406,295,196.9,223.2,126.6,20839,20467,14627,2554,290,1.0,7,4,9999,99999,9,999999999,0.0,999,999,99
3023,2,4,11,0,*?*?*?*?*?*?*?*?*?*?*?*?*?*?*?*?*?*?*?*?*?*?,9.0,5.9,82,101435,519,1405,307,237.6,229.6,152.8,25197,22176,17470,3179,290,1.0,7,4,9999,99999,9,999999999,0.0,999,999,99
3023,2,4,12,0,*?*?*?*?*?*?*?*?*?*?*?*?*?*?*?*?*?*?*?*?*?*?,10.0,6.4,79,101435,540,1406,311,248.5,231.0,159.8,26363,22556,18221,3352,290,1.0,7,4,9999,99999,9,999999999,0.0,999,999,99
3023,2,4,13,0,*?*?*?*?*?*?*?*?*?*?*?*?*?*?*?*?*?*?*?*?*?*?,10.0,7.0,83,101435,503,1407,312,228.7,228.4,147.0,24236,21839,16850,3037,287,1.5,7,4,9999,99999,9,999999999,0.0,999,999,99
3023,2,4,14,0,*?*?*?*?*?*?*?*?*?*?*?*?*?*?*?*?*?*?*?*?*?*?,10.2,7.4,84,101435,410,1405,317,151.9,131.2,113.6,16573,11783,13070,2529,283,2.6,8,4,9999,99999,9,999999999,1.0,999,999,99
3023,2,4,15,0,*?*?*?*?*?*?*?*?*?*?*?*?*?*?*?*?*?*?*?*?*?*?,10.3,7.6,84,101435,269,1405,317,88.4,116.4,66.1,9685,8910,7710,1418,280,1.5,8,4,9999,99999,9,999999999,0.4,999,999,99
3023,2,4,16,0,*?*?*?*?*?*?*?*?*?*?*?*?*?*?*?*?*?*?*?*?*?*?,10.2,7.6,84,101435,89,1408,324,3.2,0.0,3.2,410,-0,410,129,277,3.1,10,5,9999,99999,9,999999999,0.5,999,999,99
3023,2,4,17,0,*?*?*?*?*?*?*?*?*?*?*?*?*?*?*?*?*?*?*?*?*?*?,8.8,7.1,90,101435,0,-0,318,0.0,-0.0,0.0,0,0,0,0,273,3.1,10,5,9999,99999,9,999999999,0.4,999,999,99
3023,2,4,18,0,*?*?*?*?*?*?*?*?*?*?*?*?*?*?*?*?*?*?*?*?*?*?,7.8,7.1,97,101435,0,-0,314,0.0,-0.0,0.0,0,0,0,0,270,2.1,10,5,9999,99999,9,999999999,0.4,999,999,99
3023,2,4,19,0,*?*?*?*?*?*?*?*?*?*?*?*?*?*?*?*?*?*?*?*?*?*?,7.5,6.6,94,101435,0,-0,312,0.0,-0.0,0.0,0,0,0,0,265,2.1,10,5,9999,99999,9,999999999,0.2,999,999,99
3023,2,4,20,0,*?*?*?*?*?*?*?*?*?*?*?*?*?*?*?*?*?*?*?*?*?*?,7.4,5.9,91,101435,0,-0,312,0.0,-0.0,0.0,0,0,0,0,260,1.0,10,5,9999,99999,9,999999999,0.0,999,999,99
3023,2,4,21,0,*?*?*?*?*?*?*?*?*?*?*?*?*?*?*?*?*?*?*?*?*?*?,5.9,5.6,99,101435,0,-0,306,0.0,-0.0,0.0,0,0,0,0,255,1.0,10,5,9999,99999,9,999999999,0.0,999,999,99
3023,2,4,22,0,*?*?*?*?*?*?*?*?*?*?*?*?*?*?*?*?*?*?*?*?*?*?,6.0,5.5,97,101435,0,-0,306,0.0,-0.0,0.0,0,0,0,0,250,0.5,10,5,9999,99999,9,999999999,0.0,999,999,99
3023,2,4,23,0,*?*?*?*?*?*?*?*?*?*?*?*?*?*?*?*?*?*?*?*?*?*?,5.7,5.3,99,101435,0,-0,305,0.0,-0.0,0.0,0,0,0,0,245,2.6,10,5,9999,99999,9,999999999,0.2,999,999,99
3023,2,4,24,0,*?*?*?*?*?*?*?*?*?*?*?*?*?*?*?*?*?*?*?*?*?*?,3.0,1.5,91,101435,0,-0,294,0.0,-0.0,0.0,0,0,0,0,280,1.0,10,5,9999,99999,9,999999999,0.0,999,999,99
3023,2,5,1,0,*?*?*?*?*?*?*?*?*?*?*?*?*?*?*?*?*?*?*?*?*?*?,5.6,2.1,77,100215,0,-0,305,0.0,-0.0,0.0,0,0,0,0,243,0.5,10,5,9999,99999,9,999999999,0.6,999,999,99
3023,2,5,2,0,*?*?*?*?*?*?*?*?*?*?*?*?*?*?*?*?*?*?*?*?*?*?,5.6,0.2,68,100215,0,-0,305,0.0,-0.0,0.0,0,0,0,0,247,2.1,10,5,9999,99999,9,999999999,2.4,999,999,99
3023,2,5,3,0,*?*?*?*?*?*?*?*?*?*?*?*?*?*?*?*?*?*?*?*?*?*?,4.9,0.4,72,100215,0,-0,302,0.0,-0.0,0.0,0,0,0,0,250,1.5,10,5,9999,99999,9,999999999,0.0,999,999,99
3023,2,5,4,0,*?*?*?*?*?*?*?*?*?*?*?*?*?*?*?*?*?*?*?*?*?*?,4.0,0.6,78,100215,0,-0,298,0.0,-0.0,0.0,0,0,0,0,253,1.0,10,5,9999,99999,9,999999999,0.1,999,999,99
3023,2,5,5,0,*?*?*?*?*?*?*?*?*?*?*?*?*?*?*?*?*?*?*?*?*?*?,4.5,0.8,77,100215,0,-0,300,0.0,-0.0,0.0,0,0,0,0,257,1.5,10,5,9999,99999,9,999999999,0.0,999,999,99
3023,2,5,6,0,*?*?*?*?*?*?*?*?*?*?*?*?*?*?*?*?*?*?*?*?*?*?,4.8,0.2,71,100215,0,-0,302,0.0,-0.0,0.0,0,0,0,0,260,0.5,10,5,9999,99999,9,999999999,1.4,999,999,99
3023,2,5,7,0,*?*?*?*?*?*?*?*?*?*?*?*?*?*?*?*?*?*?*?*?*?*?,4.5,-0.4,70,100215,0,-0,301,0.0,-0.0,0.0,0,0,0,0,263,2.6,10,5,9999,99999,9,999999999,0.0,999,999,99
3023,2,5,8,0,*?*?*?*?*?*?*?*?*?*?*?*?*?*?*?*?*?*?*?*?*?*?,5.0,0.4,71,100215,151,1405,287,41.7,138.6,26.8,4475,7452,3785,467,267,0.5,7,4,9999,99999,9,999999999,0.0,999,999,99
3023,2,5,9,0,*?*?*?*?*?*?*?*?*?*?*?*?*?*?*?*?*?*?*?*?*?*?,5.6,0.8,70,100215,321,1404,285,146.8,287.6,81.0,15209,22806,10426,1494,270,1.0,6,3,9999,99999,9,999999999,0.1,999,999,99
3023,2,5,10,0,*?*?*?*?*?*?*?*?*?*?*?*?*?*?*?*?*?*?*?*?*?*?,6.2,0.8,67,100215,449,1405,287,222.2,311.5,122.7,23613,28737,14242,2456,273,1.0,6,3,9999,99999,9,999999999,0.0,999,999,99
3023,2,5,11,0,*?*?*?*?*?*?*?*?*?*?*?*?*?*?*?*?*?*?*?*?*?*?,7.9,1.5,63,100215,526,1406,300,241.2,230.1,155.1,25582,22304,17719,3235,277,1.0,7,4,9999,99999,9,999999999,0.0,999,999,99
3023,2,5,12,0,*?*?*?*?*?*?*?*?*?*?*?*?*?*?*?*?*?*?*?*?*?*?,9.0,2.7,63,100215,546,1404,305,252.1,231.5,162.1,26752,22677,18469,3412,280,1.0,7,4,9999,99999,9,999999999,0.0,999,999,99
3023,2,5,13,0,*?*?*?*?*?*?*?*?*?*?*?*?*?*?*?*?*?*?*?*?*?*?,9.3,2.7,63,100215,509,1405,306,232.3,228.9,149.4,24625,21978,17100,3095,277,1.5,7,4,9999,99999,9,999999999,0.0,999,999,99
3023,2,5,14,0,*?*?*?*?*?*?*?*?*?*?*?*?*?*?*?*?*?*?*?*?*?*?,9.4,2.3,61,100215,417,1406,312,155.0,131.7,115.9,16896,11953,13293,2586,273,2.6,8,4,9999,99999,9,999999999,0.0,999,999,99
3023,2,5,15,0,*?*?*?*?*?*?*?*?*?*?*?*?*?*?*?*?*?*?*?*?*?*?,9.3,1.7,58,100215,276,1407,321,39.7,0.0,39.7,4642,0,4650,1557,270,1.5,10,5,9999,99999,9,999999999,0.0,999,999,99
3023,2,5,16,0,*?*?*?*?*?*?*?*?*?*?*?*?*?*?*?*?*?*?*?*?*?*?,9.3,0.6,54,100215,95,1401,322,4.4,0.0,4.4,562,-0,561,179,267,3.1,10,5,9999,99999,9,999999999,0.0,999,999,99
3023,2,5,17,0,*?*?*?*?*?*?*?*?*?*?*?*?*?*?*?*?*?*?*?*?*?*?,9.0,0.6,55,100215,0,-0,320,0.0,-0.0,0.0,0,0,0,0,263,3.1,10,5,9999,99999,9,999999999,2.3,999,999,99
3023,2,5,18,0,*?*?*?*?*?*?*?*?*?*?*?*?*?*?*?*?*?*?*?*?*?*?,7.7,-0.0,57,100215,0,-0,315,0.0,-0.0,0.0,0,0,0,0,260,2.1,10,5,9999,99999,9,999999999,0.2,999,999,99
3023,2,5,19,0,*?*?*?*?*?*?*?*?*?*?*?*?*?*?*?*?*?*?*?*?*?*?,6.9,-1.1,55,100215,0,-0,311,0.0,-0.0,0.0,0,0,0,0,267,2.1,10,5,9999,99999,9,999999999,0.6,999,999,99
3023,2,5,20,0,*?*?*?*?*?*?*?*?*?*?*?*?*?*?*?*?*?*?*?*?*?*?,6.8,-1.5,54,100215,0,-0,311,0.0,-0.0,0.0,0,0,0,0,273,1.0,10,5,9999,99999,9,999999999,0.1,999,999,99
3023,2,5,21,0,*?*?*?*?*?*?*?*?*?*?*?*?*?*?*?*?*?*?*?*?*?*?,7.1,-0.6,57,100215,0,-0,312,0.0,-0.0,0.0,0,0,0,0,280,1.0,10,5,9999,99999,9,999999999,0.1,999,999,99
3023,2,5,22,0,*?*?*?*?*?*?*?*?*?*?*?*?*?*?*?*?*?*?*?*?*?*?,6.5,-0.6,59,100215,0,-0,309,0.0,-0.0,0.0,0,0,0,0,287,0.5,10,5,9999,99999,9,999999999,0.2,999,999,99
3023,2,5,23,0,*?*?*?*?*?*?*?*?*?*?*?*?*?*?*?*?*?*?*?*?*?*?,6.3,-1.9,54,100215,0,-0,309,0.0,-0.0,0.0,0,0,0,0,293,2.6,10,5,9999,99999,9,999999999,1.1,999,999,99
3023,2,5,24,0,*?*?*?*?*?*?*?*?*?*?*?*?*?*?*?*?*?*?*?*?*?*?,5.4,3.8,88,100215,0,-0,304,0.0,-0.0,0.0,0,0,0,0,240,1.0,10,5,9999,99999,9,999999999,0.4,999,999,99
3023,2,6,1,0,*?*?*?*?*?*?*?*?*?*?*?*?*?*?*?*?*?*?*?*?*?*?,6.7,6.2,100,100922,0,-0,309,0.0,-0.0,0.0,0,0,0,0,307,0.5,10,5,9999,99999,9,999999999,0.0,999,999,99
3023,2,6,2,0,*?*?*?*?*?*?*?*?*?*?*?*?*?*?*?*?*?*?*?*?*?*?,6.8,6.9,100,100922,0,-0,309,0.0,-0.0,0.0,0,0,0,0,313,2.1,10,5,9999,99999,9,999999999,1.3,999,999,99
3023,2,6,3,0,*?*?*?*?*?*?*?*?*?*?*?*?*?*?*?*?*?*?*?*?*?*?,7.0,7.0,100,100922,0,-0,310,0.0,-0.0,0.0,0,0,0,0,320,1.5,10,5,9999,99999,9,999999999,0.0,999,999,99
3023,2,6,4,0,*?*?*?*?*?*?*?*?*?*?*?*?*?*?*?*?*?*?*?*?*?*?,6.1,6.1,100,100922,0,-0,306,0.0,-0.0,0.0,0,0,0,0,327,1.0,10,5,9999,99999,9,999999999,0.6,999,999,99
3023,2,6,5,0,*?*?*?*?*?*?*?*?*?*?*?*?*?*?*?*?*?*?*?*?*?*?,5.0,5.0,100,100922,0,-0,302,0.0,-0.0,0.0,0,0,0,0,333,1.5,10,5,9999,99999,9,999999999,0.0,999,999,99
3023,2,6,6,0,*?*?*?*?*?*?*?*?*?*?*?*?*?*?*?*?*?*?*?*?*?*?,5.6,5.6,100,100922,0,-0,304,0.0,-0.0,0.0,0,0,0,0,340,0.5,10,5,9999,99999,9,999999999,0.1,999,999,99
3023,2,6,7,0,*?*?*?*?*?*?*?*?*?*?*?*?*?*?*?*?*?*?*?*?*?*?,6.1,6.1,100,100922,0,-0,306,0.0,-0.0,0.0,0,0,0,0,340,2.6,10,5,9999,99999,9,999999999,0.0,999,999,99
3023,2,6,8,0,*?*?*?*?*?*?*?*?*?*?*?*?*?*?*?*?*?*?*?*?*?*?,6.1,6.1,100,100922,157,1404,294,45.0,143.6,28.9,4802,7894,4047,505,340,0.5,7,4,9999,99999,9,999999999,0.0,999,999,99
3023,2,6,9,0,*?*?*?*?*?*?*?*?*?*?*?*?*?*?*?*?*?*?*?*?*?*?,7.1,7.1,100,100922,328,1407,287,166.6,420.2,68.6,17612,33711,9132,1241,340,1.0,4,2,9999,99999,9,999999999,0.1,999,999,99
3023,2,6,10,0,*?*?*?*?*?*?*?*?*?*?*?*?*?*?*?*?*?*?*?*?*?*?,8.6,8.5,100,100922,456,1406,285,258.4,552.1,79.3,26800,49746,11544,1502,340,1.0,1,0,9999,99999,9,999999999,0.4,999,999,99
3023,2,6,11,0,*?*?*?*?*?*?*?*?*?*?*?*?*?*?*?*?*?*?*?*?*?*?,10.8,9.8,100,100922,533,1406,293,310.4,573.1,93.1,32263,53679,13334,1808,340,1.0,0,0,9999,99999,9,999999999,0.0,999,999,99
3023,2,6,12,0,*?*?*?*?*?*?*?*?*?*?*?*?*?*?*?*?*?*?*?*?*?*?,12.6,11.3,100,100922,553,1405,310,323.3,551.8,106.0,33405,51856,14844,2041,340,1.0,2,1,9999,99999,9,999999999,0.0,999,999,99
3023,2,6,13,0,*?*?*?*?*?*?*?*?*?*?*?*?*?*?*?*?*?*?*?*?*?*?,12.6,10.2,100,100922,516,1405,325,236.0,229.4,151.7,25021,22116,17357,3153,340,1.5,7,4,9999,99999,9,999999999,0.0,999,999,99
3023,2,6,14,0,*?*?*?*?*?*?*?*?*?*?*?*?*?*?*?*?*?*?*?*?*?*?,12.7,10.3,100,100922,424,1406,336,68.7,0.0,68.7,8026,0,8047,2811,340,2.6,10,5,9999,99999,9,999999999,0.0,999,999,99
3023,2,6,15,0,*?*?*?*?*?*?*?*?*?*?*?*?*?*?*?*?*?*?*?*?*?*?,12.6,10.7,100,100922,282,1404,332,71.3,47.2,61.8,7864,3710,7254,1329,340,1.5,9,5,9999,99999,9,999999999,0.0,999,999,99
3023,2,6,16,0,*?*?*?*?*?*?*?*?*?*?*?*?*?*?*?*?*?*?*?*?*?*?,12.6,10.5,100,100922,102,1409,332,9.9,18.2,8.6,1160,863,1093,177,340,3.1,9,5,9999,99999,9,999999999,0.0,999,999,99
3023,2,6,17,0,*?*?*?*?*?*?*?*?*?*?*?*?*?*?*?*?*?*?*?*?*?*?,11.5,9.8,100,100922,0,-0,330,0.0,-0.0,0.0,0,0,0,0,340,3.1,10,5,9999,99999,9,999999999,0.0,999,999,99
3023,2,6,18,0,*?*?*?*?*?*?*?*?*?*?*?*?*?*?*?*?*?*?*?*?*?*?,10.4,8.9,100,100922,0,-0,325,0.0,-0.0,0.0,0,0,0,0,340,2.1,10,5,9999,99999,9,999999999,0.0,999,999,99
3023,2,6,19,0,*?*?*?*?*?*?*?*?*?*?*?*?*?*?*?*?*?*?*?*?*?*?,9.4,9.3,100,100922,0,-0,320,0.0,-0.0,0.0,0,0,0,0,333,2.1,10,5,9999,99999,9,999999999,0.0,999,999,99
3023,2,6,20,0,*?*?*?*?*?*?*?*?*?*?*?*?*?*?*?*?*?*?*?*?*?*?,9.6,8.1,100,100922,0,-0,322,0.0,-0.0,0.0,0,0,0,0,327,1.0,10,5,9999,99999,9,999999999,2.7,999,999,99
3023,2,6,21,0,*?*?*?*?*?*?*?*?*?*?*?*?*?*?*?*?*?*?*?*?*?*?,8.5,7.9,100,100922,0,-0,317,0.0,-0.0,0.0,0,0,0,0,320,1.0,10,5,9999,99999,9,999999999,1.8,999,999,99
3023,2,6,22,0,*?*?*?*?*?*?*?*?*?*?*?*?*?*?*?*?*?*?*?*?*?*?,7.8,7.9,100,100922,0,-0,314,0.0,-0.0,0.0,0,0,0,0,313,0.5,10,5,9999,99999,9,999999999,0.7,999,999,99
3023,2,6,23,0,*?*?*?*?*?*?*?*?*?*?*?*?*?*?*?*?*?*?*?*?*?*?,7.8,7.7,100,100922,0,-0,314,0.0,-0.0,0.0,0,0,0,0,307,2.6,10,5,9999,99999,9,999999999,0.4,999,999,99
3023,2,6,24,0,*?*?*?*?*?*?*?*?*?*?*?*?*?*?*?*?*?*?*?*?*?*?,6.2,2.7,98,100922,0,-0,307,0.0,-0.0,0.0,0,0,0,0,300,1.0,10,5,9999,99999,9,999999999,1.2,999,999,99
3023,2,7,1,0,*?*?*?*?*?*?*?*?*?*?*?*?*?*?*?*?*?*?*?*?*?*?,7.4,6.4,97,101945,0,-0,312,0.0,-0.0,0.0,0,0,0,0,303,0.5,10,5,9999,99999,9,999999999,0.1,999,999,99
3023,2,7,2,0,*?*?*?*?*?*?*?*?*?*?*?*?*?*?*?*?*?*?*?*?*?*?,6.9,5.8,96,101945,0,-0,310,0.0,-0.0,0.0,0,0,0,0,307,2.1,10,5,9999,99999,9,999999999,0.2,999,999,99
3023,2,7,3,0,*?*?*?*?*?*?*?*?*?*?*?*?*?*?*?*?*?*?*?*?*?*?,6.6,5.9,99,101945,0,-0,309,0.0,-0.0,0.0,0,0,0,0,310,1.5,10,5,9999,99999,9,999999999,0.0,999,999,99
3023,2,7,4,0,*?*?*?*?*?*?*?*?*?*?*?*?*?*?*?*?*?*?*?*?*?*?,6.6,6.2,100,101945,0,-0,309,0.0,-0.0,0.0,0,0,0,0,313,1.0,10,5,9999,99999,9,999999999,0.2,999,999,99
3023,2,7,5,0,*?*?*?*?*?*?*?*?*?*?*?*?*?*?*?*?*?*?*?*?*?*?,5.9,5.0,98,101945,0,-0,306,0.0,-0.0,0.0,0,0,0,0,317,1.5,10,5,9999,99999,9,999999999,0.1,999,999,99
3023,2,7,6,0,*?*?*?*?*?*?*?*?*?*?*?*?*?*?*?*?*?*?*?*?*?*?,5.5,4.6,98,101945,0,-0,304,0.0,-0.0,0.0,0,0,0,0,320,0.5,10,5,9999,99999,9,999999999,0.3,999,999,99
3023,2,7,7,0,*?*?*?*?*?*?*?*?*?*?*?*?*?*?*?*?*?*?*?*?*?*?,5.1,4.8,100,101945,0,-0,302,0.0,-0.0,0.0,0,0,0,0,315,2.6,10,5,9999,99999,9,999999999,0.4,999,999,99
3023,2,7,8,0,*?*?*?*?*?*?*?*?*?*?*?*?*?*?*?*?*?*?*?*?*?*?,6.1,6.1,100,101945,163,1403,298,40.8,88.5,30.5,4417,4750,3820,532,310,0.5,8,4,9999,99999,9,999999999,0.2,999,999,99
3023,2,7,9,0,*?*?*?*?*?*?*?*?*?*?*?*?*?*?*?*?*?*?*?*?*?*?,7.1,7.1,100,101945,334,1405,303,117.8,124.8,88.1,12855,10476,10173,1920,305,1.0,8,4,9999,99999,9,999999999,0.0,999,999,99
3023,2,7,10,0,*?*?*?*?*?*?*?*?*?*?*?*?*?*?*?*?*?*?*?*?*?*?,10.0,9.1,98,101945,462,1404,302,254.7,455.1,104.9,26844,41385,13504,1971,300,1.0,4,2,9999,99999,9,999999999,0.1,999,999,99
3023,2,7,11,0,*?*?*?*?*?*?*?*?*?*?*?*?*?*?*?*?*?*?*?*?*?*?,11.4,10.3,96,101945,539,1404,297,315.0,574.3,94.5,32765,53902,13522,1839,295,1.0,0,0,9999,99999,9,999999999,0.4,999,999,99
3023,2,7,12,0,*?*?*?*?*?*?*?*?*?*?*?*?*?*?*?*?*?*?*?*?*?*?,12.5,10.5,91,101945,560,1405,302,329.0,577.6,98.7,34213,54662,14038,1935,290,1.0,0,0,9999,99999,9,999999999,0.0,999,999,99
3023,2,7,13,0,*?*?*?*?*?*?*?*?*?*?*?*?*?*?*?*?*?*?*?*?*?*?,12.4,10.2,90,101945,523,1405,301,303.9,571.5,91.2,31582,53311,13085,1764,292,1.5,0,0,9999,99999,9,999999999,0.0,999,999,99
3023,2,7,14,0,*?*?*?*?*?*?*?*?*?*?*?*?*?*?*?*?*?*?*?*?*?*?,12.9,9.6,84,101945,430,1403,301,241.5,551.7,72.4,25076,49020,10654,1369,293,2.6,0,0,9999,99999,9,999999999,0.2,999,999,99
3023,2,7,15,0,*?*?*?*?*?*?*?*?*?*?*?*?*?*?*?*?*?*?*?*?*?*?,12.7,8.1,77,101945,289,1405,312,141.4,404.2,58.3,14417,31028,8497,1035,295,1.5,4,2,9999,99999,9,999999999,0.0,999,999,99
3023,2,7,16,0,*?*?*?*?*?*?*?*?*?*?*?*?*?*?*?*?*?*?*?*?*?*?,12.4,8.7,81,101945,108,1402,327,16.0,52.5,12.0,1808,2324,1850,201,297,3.1,8,4,9999,99999,9,999999999,0.0,999,999,99
3023,2,7,17,0,*?*?*?*?*?*?*?*?*?*?*?*?*?*?*?*?*?*?*?*?*?*?,12.4,8.7,81,101945,0,-0,334,0.0,-0.0,0.0,0,0,0,0,298,3.1,10,5,9999,99999,9,999999999,0.0,999,999,99
3023,2,7,18,0,*?*?*?*?*?*?*?*?*?*?*?*?*?*?*?*?*?*?*?*?*?*?,10.5,8.8,93,101945,0,-0,326,0.0,-0.0,0.0,0,0,0,0,300,2.1,10,5,9999,99999,9,999999999,0.1,999,999,99
3023,2,7,19,0,*?*?*?*?*?*?*?*?*?*?*?*?*?*?*?*?*?*?*?*?*?*?,9.5,9.3,100,101945,0,-0,321,0.0,-0.0,0.0,0,0,0,0,305,2.1,10,5,9999,99999,9,999999999,0.3,999,999,99
3023,2,7,20,0,*?*?*?*?*?*?*?*?*?*?*?*?*?*?*?*?*?*?*?*?*?*?,9.8,9.8,100,101945,0,-0,322,0.0,-0.0,0.0,0,0,0,0,310,1.0,10,5,9999,99999,9,999999999,0.0,999,999,99
3023,2,7,21,0,*?*?*?*?*?*?*?*?*?*?*?*?*?*?*?*?*?*?*?*?*?*?,8.4,8.4,100,101945,0,-0,316,0.0,-0.0,0.0,0,0,0,0,315,1.0,10,5,9999,99999,9,999999999,0.0,999,999,99
3023,2,7,22,0,*?*?*?*?*?*?*?*?*?*?*?*?*?*?*?*?*?*?*?*?*?*?,7.4,7.4,100,101945,0,-0,312,0.0,-0.0,0.0,0,0,0,0,320,0.5,10,5,9999,99999,9,999999999,0.0,999,999,99
3023,2,7,23,0,*?*?*?*?*?*?*?*?*?*?*?*?*?*?*?*?*?*?*?*?*?*?,7.6,7.6,100,101945,0,-0,313,0.0,-0.0,0.0,0,0,0,0,325,2.6,10,5,9999,99999,9,999999999,0.0,999,999,99
3023,2,7,24,0,*?*?*?*?*?*?*?*?*?*?*?*?*?*?*?*?*?*?*?*?*?*?,7.7,7.1,100,101945,0,-0,313,0.0,-0.0,0.0,0,0,0,0,300,1.0,10,5,9999,99999,9,999999999,2.4,999,999,99
3023,2,8,1,0,*?*?*?*?*?*?*?*?*?*?*?*?*?*?*?*?*?*?*?*?*?*?,7.8,7.7,100,102077,0,-0,314,0.0,-0.0,0.0,0,0,0,0,332,0.5,10,5,9999,99999,9,999999999,0.0,999,999,99
3023,2,8,2,0,*?*?*?*?*?*?*?*?*?*?*?*?*?*?*?*?*?*?*?*?*?*?,7.3,7.3,100,102077,0,-0,311,0.0,-0.0,0.0,0,0,0,0,333,2.1,10,5,9999,99999,9,999999999,0.0,999,999,99
3023,2,8,3,0,*?*?*?*?*?*?*?*?*?*?*?*?*?*?*?*?*?*?*?*?*?*?,7.3,7.3,100,102077,0,-0,311,0.0,-0.0,0.0,0,0,0,0,335,1.5,10,5,9999,99999,9,999999999,0.0,999,999,99
3023,2,8,4,0,*?*?*?*?*?*?*?*?*?*?*?*?*?*?*?*?*?*?*?*?*?*?,7.0,7.0,100,102077,0,-0,310,0.0,-0.0,0.0,0,0,0,0,337,1.0,10,5,9999,99999,9,999999999,0.0,999,999,99
3023,2,8,5,0,*?*?*?*?*?*?*?*?*?*?*?*?*?*?*?*?*?*?*?*?*?*?,6.7,6.7,100,102077,0,-0,309,0.0,-0.0,0.0,0,0,0,0,338,1.5,10,5,9999,99999,9,999999999,0.0,999,999,99
3023,2,8,6,0,*?*?*?*?*?*?*?*?*?*?*?*?*?*?*?*?*?*?*?*?*?*?,7.2,7.1,100,102077,0,-0,311,0.0,-0.0,0.0,0,0,0,0,340,0.5,10,5,9999,99999,9,999999999,0.0,999,999,99
3023,2,8,7,0,*?*?*?*?*?*?*?*?*?*?*?*?*?*?*?*?*?*?*?*?*?*?,7.7,7.7,100,102077,0,-0,309,0.0,-0.0,0.0,0,0,0,0,340,2.6,9,5,9999,99999,9,999999999,0.0,999,999,99
3023,2,8,8,0,*?*?*?*?*?*?*?*?*?*?*?*?*?*?*?*?*?*?*?*?*?*?,7.4,7.4,100,102077,169,1400,308,33.0,36.3,28.6,3693,2242,3442,599,340,0.5,9,5,9999,99999,9,999999999,0.0,999,999,99
3023,2,8,9,0,*?*?*?*?*?*?*?*?*?*?*?*?*?*?*?*?*?*?*?*?*?*?,7.5,7.6,100,102077,340,1402,309,91.1,50.0,79.0,9998,4277,8942,2085,340,1.0,9,5,9999,99999,9,999999999,0.0,999,999,99
3023,2,8,10,0,*?*?*?*?*?*?*?*?*?*?*?*?*?*?*?*?*?*?*?*?*?*?,8.9,8.5,100,102077,469,1404,311,178.6,134.8,133.6,19477,12633,15288,3029,340,1.0,8,4,9999,99999,9,999999999,0.7,999,999,99
3023,2,8,11,0,*?*?*?*?*?*?*?*?*?*?*?*?*?*?*?*?*?*?*?*?*?*?,10.5,9.7,100,102077,546,1404,315,252.2,231.5,162.2,26766,22682,18478,3414,340,1.0,7,4,9999,99999,9,999999999,0.0,999,999,99
3023,2,8,12,0,*?*?*?*?*?*?*?*?*?*?*?*?*?*?*?*?*?*?*?*?*?*?,10.5,10.3,100,102077,567,1404,319,222.8,139.1,166.6,24296,13714,18918,3909,340,1.0,8,4,9999,99999,9,999999999,0.0,999,999,99
3023,2,8,13,0,*?*?*?*?*?*?*?*?*?*?*?*?*?*?*?*?*?*?*?*?*?*?,10.8,10.1,100,102077,530,1405,323,155.5,54.8,134.8,17082,5203,15218,3835,335,1.5,9,5,9999,99999,9,999999999,0.0,999,999,99
3023,2,8,14,0,*?*?*?*?*?*?*?*?*?*?*?*?*?*?*?*?*?*?*?*?*?*?,11.2,10.3,99,102077,437,1403,325,124.0,53.0,107.5,13616,4833,12149,2941,330,2.6,9,5,9999,99999,9,999999999,0.0,999,999,99
3023,2,8,15,0,*?*?*?*?*?*?*?*?*?*?*?*?*?*?*?*?*?*?*?*?*?*?,11.0,10.1,99,102077,296,1406,324,75.9,47.9,65.8,8326,3934,7458,1714,325,1.5,9,5,9999,99999,9,999999999,0.0,999,999,99
3023,2,8,16,0,*?*?*?*?*?*?*?*?*?*?*?*?*?*?*?*?*?*?*?*?*?*?,11.1,10.7,100,102077,115,1408,325,14.3,23.3,12.4,1654,1179,1554,257,320,3.1,9,5,9999,99999,9,999999999,0.0,999,999,99
3023,2,8,17,0,*?*?*?*?*?*?*?*?*?*?*?*?*?*?*?*?*?*?*?*?*?*?,10.5,9.9,100,102077,0,-0,325,0.0,-0.0,0.0,0,0,0,0,315,3.1,10,5,9999,99999,9,999999999,0.0,999,999,99
3023,2,8,18,0,*?*?*?*?*?*?*?*?*?*?*?*?*?*?*?*?*?*?*?*?*?*?,9.9,9.6,100,102077,0,-0,323,0.0,-0.0,0.0,0,0,0,0,310,2.1,10,5,9999,99999,9,999999999,0.0,999,999,99
3023,2,8,19,0,*?*?*?*?*?*?*?*?*?*?*?*?*?*?*?*?*?*?*?*?*?*?,9.9,9.3,100,102077,0,-0,323,0.0,-0.0,0.0,0,0,0,0,312,2.1,10,5,9999,99999,9,999999999,0.0,999,999,99
3023,2,8,20,0,*?*?*?*?*?*?*?*?*?*?*?*?*?*?*?*?*?*?*?*?*?*?,9.0,8.9,100,102077,0,-0,319,0.0,-0.0,0.0,0,0,0,0,313,1.0,10,5,9999,99999,9,999999999,0.0,999,999,99
3023,2,8,21,0,*?*?*?*?*?*?*?*?*?*?*?*?*?*?*?*?*?*?*?*?*?*?,8.7,8.4,100,102077,0,-0,318,0.0,-0.0,0.0,0,0,0,0,315,1.0,10,5,9999,99999,9,999999999,0.0,999,999,99
3023,2,8,22,0,*?*?*?*?*?*?*?*?*?*?*?*?*?*?*?*?*?*?*?*?*?*?,8.8,8.5,100,102077,0,-0,318,0.0,-0.0,0.0,0,0,0,0,317,0.5,10,5,9999,99999,9,999999999,0.0,999,999,99
3023,2,8,23,0,*?*?*?*?*?*?*?*?*?*?*?*?*?*?*?*?*?*?*?*?*?*?,8.3,8.3,100,102077,0,-0,316,0.0,-0.0,0.0,0,0,0,0,318,2.6,10,5,9999,99999,9,999999999,0.0,999,999,99
3023,2,8,24,0,*?*?*?*?*?*?*?*?*?*?*?*?*?*?*?*?*?*?*?*?*?*?,7.8,7.7,100,102077,0,-0,314,0.0,-0.0,0.0,0,0,0,0,330,1.0,10,5,9999,99999,9,999999999,0.0,999,999,99
3023,2,9,1,0,*?*?*?*?*?*?*?*?*?*?*?*?*?*?*?*?*?*?*?*?*?*?,7.1,7.0,100,101898,0,-0,311,0.0,-0.0,0.0,0,0,0,0,318,0.5,10,5,9999,99999,9,999999999,0.0,999,999,99
3023,2,9,2,0,*?*?*?*?*?*?*?*?*?*?*?*?*?*?*?*?*?*?*?*?*?*?,6.8,6.7,100,101898,0,-0,309,0.0,-0.0,0.0,0,0,0,0,317,2.1,10,5,9999,99999,9,999999999,0.0,999,999,99
3023,2,9,3,0,*?*?*?*?*?*?*?*?*?*?*?*?*?*?*?*?*?*?*?*?*?*?,6.9,6.9,100,101898,0,-0,310,0.0,-0.0,0.0,0,0,0,0,315,1.5,10,5,9999,99999,9,999999999,0.0,999,999,99
3023,2,9,4,0,*?*?*?*?*?*?*?*?*?*?*?*?*?*?*?*?*?*?*?*?*?*?,6.4,6.4,100,101898,0,-0,308,0.0,-0.0,0.0,0,0,0,0,313,1.0,10,5,9999,99999,9,999999999,0.0,999,999,99
3023,2,9,5,0,*?*?*?*?*?*?*?*?*?*?*?*?*?*?*?*?*?*?*?*?*?*?,6.0,5.9,100,101898,0,-0,306,0.0,-0.0,0.0,0,0,0,0,312,1.5,10,5,9999,99999,9,999999999,0.0,999,999,99
3023,2,9,6,0,*?*?*?*?*?*?*?*?*?*?*?*?*?*?*?*?*?*?*?*?*?*?,6.3,6.2,100,101898,0,-0,307,0.0,-0.0,0.0,0,0,0,0,310,0.5,10,5,9999,99999,9,999999999,0.0,999,999,99
3023,2,9,7,0,*?*?*?*?*?*?*?*?*?*?*?*?*?*?*?*?*?*?*?*?*?*?,6.6,6.7,100,101898,0,-0,308,0.0,-0.0,0.0,0,0,0,0,285,2.6,10,5,9999,99999,9,999999999,0.0,999,999,99
3023,2,9,8,0,*?*?*?*?*?*?*?*?*?*?*?*?*?*?*?*?*?*?*?*?*?*?,6.7,6.7,100,101898,176,1405,309,20.2,0.0,20.2,2396,-0,2398,786,260,0.5,10,5,9999,99999,9,999999999,0.0,999,999,99
3023,2,9,9,0,*?*?*?*?*?*?*?*?*?*?*?*?*?*?*?*?*?*?*?*?*?*?,7.1,7.1,100,101898,347,1403,311,53.8,0.0,53.8,6274,0,6289,2147,235,1.0,10,5,9999,99999,9,999999999,0.0,999,999,99
3023,2,9,10,0,*?*?*?*?*?*?*?*?*?*?*?*?*?*?*?*?*?*?*?*?*?*?,6.8,6.7,100,101898,476,1404,309,79.0,0.0,79.0,9243,0,9269,3289,210,1.0,10,5,9999,99999,9,999999999,0.0,999,999,99
3023,2,9,11,0,*?*?*?*?*?*?*?*?*?*?*?*?*?*?*?*?*?*?*?*?*?*?,8.8,6.2,95,101898,553,1403,314,163.5,55.2,141.7,17963,5279,15997,4074,185,1.0,9,5,9999,99999,9,999999999,0.0,999,999,99
3023,2,9,12,0,*?*?*?*?*?*?*?*?*?*?*?*?*?*?*?*?*?*?*?*?*?*?,8.2,6.2,98,101898,574,1404,316,98.2,0.0,98.2,11543,0,11579,4230,160,1.0,10,5,9999,99999,9,999999999,0.0,999,999,99
3023,2,9,13,0,*?*?*?*?*?*?*?*?*?*?*?*?*?*?*?*?*?*?*?*?*?*?,8.8,6.1,94,101898,537,1404,318,90.9,0.0,90.9,10668,0,10701,3867,155,1.5,10,5,9999,99999,9,999999999,0.0,999,999,99
3023,2,9,14,0,*?*?*?*?*?*?*?*?*?*?*?*?*?*?*?*?*?*?*?*?*?*?,9.0,6.2,93,101898,444,1403,319,72.8,0.0,72.8,8509,0,8531,2998,150,2.6,10,5,9999,99999,9,999999999,0.0,999,999,99
3023,2,9,15,0,*?*?*?*?*?*?*?*?*?*?*?*?*?*?*?*?*?*?*?*?*?*?,8.9,5.0,86,101898,302,1402,319,45.0,0.0,45.0,5255,0,5266,1776,145,1.5,10,5,9999,99999,9,999999999,0.0,999,999,99
3023,2,9,16,0,*?*?*?*?*?*?*?*?*?*?*?*?*?*?*?*?*?*?*?*?*?*?,9.3,6.4,93,101898,121,1400,321,9.5,0.0,9.5,1163,-0,1163,378,140,3.1,10,5,9999,99999,9,999999999,0.0,999,999,99
3023,2,9,17,0,*?*?*?*?*?*?*?*?*?*?*?*?*?*?*?*?*?*?*?*?*?*?,9.2,6.1,91,101898,0,-0,320,0.0,-0.0,0.0,0,0,0,0,135,3.1,10,5,9999,99999,9,999999999,0.0,999,999,99
3023,2,9,18,0,*?*?*?*?*?*?*?*?*?*?*?*?*?*?*?*?*?*?*?*?*?*?,8.4,6.9,100,101898,0,-0,316,0.0,-0.0,0.0,0,0,0,0,130,2.1,10,5,9999,99999,9,999999999,0.0,999,999,99
3023,2,9,19,0,*?*?*?*?*?*?*?*?*?*?*?*?*?*?*?*?*?*?*?*?*?*?,7.5,5.6,99,101898,0,-0,313,0.0,-0.0,0.0,0,0,0,0,140,2.1,10,5,9999,99999,9,999999999,0.0,999,999,99
3023,2,9,20,0,*?*?*?*?*?*?*?*?*?*?*?*?*?*?*?*?*?*?*?*?*?*?,7.6,6.2,100,101898,0,-0,313,0.0,-0.0,0.0,0,0,0,0,150,1.0,10,5,9999,99999,9,999999999,0.0,999,999,99
3023,2,9,21,0,*?*?*?*?*?*?*?*?*?*?*?*?*?*?*?*?*?*?*?*?*?*?,7.3,7.1,100,101898,0,-0,311,0.0,-0.0,0.0,0,0,0,0,160,1.0,10,5,9999,99999,9,999999999,0.0,999,999,99
3023,2,9,22,0,*?*?*?*?*?*?*?*?*?*?*?*?*?*?*?*?*?*?*?*?*?*?,7.7,7.6,100,101898,0,-0,313,0.0,-0.0,0.0,0,0,0,0,170,0.5,10,5,9999,99999,9,999999999,0.0,999,999,99
3023,2,9,23,0,*?*?*?*?*?*?*?*?*?*?*?*?*?*?*?*?*?*?*?*?*?*?,7.8,7.7,100,101898,0,-0,314,0.0,-0.0,0.0,0,0,0,0,180,2.6,10,5,9999,99999,9,999999999,0.0,999,999,99
3023,2,9,24,0,*?*?*?*?*?*?*?*?*?*?*?*?*?*?*?*?*?*?*?*?*?*?,7.7,7.7,100,101898,0,-0,313,0.0,-0.0,0.0,0,0,0,0,320,1.0,10,5,9999,99999,9,999999999,0.0,999,999,99
3023,2,10,1,0,*?*?*?*?*?*?*?*?*?*?*?*?*?*?*?*?*?*?*?*?*?*?,8.4,8.4,100,99730,0,-0,316,0.0,-0.0,0.0,0,0,0,0,183,0.5,10,5,9999,99999,9,999999999,0.0,999,999,99
3023,2,10,2,0,*?*?*?*?*?*?*?*?*?*?*?*?*?*?*?*?*?*?*?*?*?*?,8.4,8.4,100,99730,0,-0,316,0.0,-0.0,0.0,0,0,0,0,177,2.1,10,5,9999,99999,9,999999999,0.0,999,999,99
3023,2,10,3,0,*?*?*?*?*?*?*?*?*?*?*?*?*?*?*?*?*?*?*?*?*?*?,8.2,8.3,100,99730,0,-0,315,0.0,-0.0,0.0,0,0,0,0,170,1.5,10,5,9999,99999,9,999999999,0.0,999,999,99
3023,2,10,4,0,*?*?*?*?*?*?*?*?*?*?*?*?*?*?*?*?*?*?*?*?*?*?,8.1,8.1,100,99730,0,-0,315,0.0,-0.0,0.0,0,0,0,0,163,1.0,10,5,9999,99999,9,999999999,0.0,999,999,99
3023,2,10,5,0,*?*?*?*?*?*?*?*?*?*?*?*?*?*?*?*?*?*?*?*?*?*?,7.6,7.6,100,99730,0,-0,313,0.0,-0.0,0.0,0,0,0,0,157,1.5,10,5,9999,99999,9,999999999,0.0,999,999,99
3023,2,10,6,0,*?*?*?*?*?*?*?*?*?*?*?*?*?*?*?*?*?*?*?*?*?*?,6.8,6.9,100,99730,0,-0,309,0.0,-0.0,0.0,0,0,0,0,150,0.5,10,5,9999,99999,9,999999999,0.0,999,999,99
3023,2,10,7,0,*?*?*?*?*?*?*?*?*?*?*?*?*?*?*?*?*?*?*?*?*?*?,7.5,7.6,100,99730,0,-0,312,0.0,-0.0,0.0,0,0,0,0,148,2.6,10,5,9999,99999,9,999999999,0.0,999,999,99
3023,2,10,8,0,*?*?*?*?*?*?*?*?*?*?*?*?*?*?*?*?*?*?*?*?*?*?,8.1,8.1,100,99730,182,1400,315,21.5,0.0,21.5,2543,-0,2546,835,147,0.5,10,5,9999,99999,9,999999999,0.0,999,999,99
3023,2,10,9,0,*?*?*?*?*?*?*?*?*?*?*?*?*?*?*?*?*?*?*?*?*?*?,8.5,8.3,100,99730,354,1404,313,95.7,50.5,83.0,10504,4368,9391,2200,145,1.0,9,5,9999,99999,9,999999999,0.0,999,999,99
3023,2,10,10,0,*?*?*?*?*?*?*?*?*?*?*?*?*?*?*?*?*?*?*?*?*?*?,11.0,8.1,93,99730,483,1404,324,139.6,54.0,121.0,15326,5031,13664,3372,143,1.0,9,5,9999,99999,9,999999999,0.0,999,999,99
3023,2,10,11,0,*?*?*?*?*?*?*?*?*?*?*?*?*?*?*?*?*?*?*?*?*?*?,12.2,7.3,82,99730,560,1403,334,95.5,0.0,95.5,11205,0,11240,4095,142,1.0,10,5,9999,99999,9,999999999,3.6,999,999,99
3023,2,10,12,0,*?*?*?*?*?*?*?*?*?*?*?*?*?*?*?*?*?*?*?*?*?*?,13.7,7.7,76,99730,581,1403,341,99.6,0.0,99.6,11704,0,11741,4301,140,1.0,10,5,9999,99999,9,999999999,1.9,999,999,99
3023,2,10,13,0,*?*?*?*?*?*?*?*?*?*?*?*?*?*?*?*?*?*?*?*?*?*?,13.5,8.7,82,99730,544,1404,340,92.3,0.0,92.3,10823,0,10857,3936,142,1.5,10,5,9999,99999,9,999999999,3.2,999,999,99
3023,2,10,14,0,*?*?*?*?*?*?*?*?*?*?*?*?*?*?*?*?*?*?*?*?*?*?,13.7,9.8,87,99730,451,1403,340,74.2,0.0,74.2,8672,0,8695,3063,143,2.6,10,5,9999,99999,9,999999999,0.2,999,999,99
3023,2,10,15,0,*?*?*?*?*?*?*?*?*?*?*?*?*?*?*?*?*?*?*?*?*?*?,13.8,8.9,82,99730,309,1402,341,46.4,0.0,46.4,5411,0,5423,1832,145,1.5,10,5,9999,99999,9,999999999,0.2,999,999,99
3023,2,10,16,0,*?*?*?*?*?*?*?*?*?*?*?*?*?*?*?*?*?*?*?*?*?*?,13.8,10.3,90,99730,128,1405,341,10.8,0.0,10.8,1313,-0,1313,428,147,3.1,10,5,9999,99999,9,999999999,1.4,999,999,99
3023,2,10,17,0,*?*?*?*?*?*?*?*?*?*?*?*?*?*?*?*?*?*?*?*?*?*?,12.5,8.8,88,99730,0,-0,335,0.0,-0.0,0.0,0,0,0,0,148,3.1,10,5,9999,99999,9,999999999,0.1,999,999,99
3023,2,10,18,0,*?*?*?*?*?*?*?*?*?*?*?*?*?*?*?*?*?*?*?*?*?*?,12.4,10.1,97,99730,0,-0,334,0.0,-0.0,0.0,0,0,0,0,150,2.1,10,5,9999,99999,9,999999999,0.6,999,999,99
3023,2,10,19,0,*?*?*?*?*?*?*?*?*?*?*?*?*?*?*?*?*?*?*?*?*?*?,10.0,8.0,99,99730,0,-0,323,0.0,-0.0,0.0,0,0,0,0,173,2.1,10,5,9999,99999,9,999999999,0.0,999,999,99
3023,2,10,20,0,*?*?*?*?*?*?*?*?*?*?*?*?*?*?*?*?*?*?*?*?*?*?,10.5,9.4,100,99730,0,-0,325,0.0,-0.0,0.0,0,0,0,0,197,1.0,10,5,9999,99999,9,999999999,0.0,999,999,99
3023,2,10,21,0,*?*?*?*?*?*?*?*?*?*?*?*?*?*?*?*?*?*?*?*?*?*?,9.4,9.1,100,99730,0,-0,321,0.0,-0.0,0.0,0,0,0,0,220,1.0,10,5,9999,99999,9,999999999,0.0,999,999,99
3023,2,10,22,0,*?*?*?*?*?*?*?*?*?*?*?*?*?*?*?*?*?*?*?*?*?*?,10.6,10.3,100,99730,0,-0,326,0.0,-0.0,0.0,0,0,0,0,243,0.5,10,5,9999,99999,9,999999999,0.0,999,999,99
3023,2,10,23,0,*?*?*?*?*?*?*?*?*?*?*?*?*?*?*?*?*?*?*?*?*?*?,9.7,9.7,100,99730,0,-0,322,0.0,-0.0,0.0,0,0,0,0,267,2.6,10,5,9999,99999,9,999999999,1.4,999,999,99
3023,2,10,24,0,*?*?*?*?*?*?*?*?*?*?*?*?*?*?*?*?*?*?*?*?*?*?,7.9,7.9,100,99730,0,-0,314,0.0,-0.0,0.0,0,0,0,0,190,1.0,10,5,9999,99999,9,999999999,0.0,999,999,99
3023,2,11,1,0,*?*?*?*?*?*?*?*?*?*?*?*?*?*?*?*?*?*?*?*?*?*?,8.3,7.1,94,99919.2,0,-0,316,0.0,-0.0,0.0,0,0,0,0,243,0.5,10,5,9999,99999,9,999999999,0.5,999,999,99
3023,2,11,2,0,*?*?*?*?*?*?*?*?*?*?*?*?*?*?*?*?*?*?*?*?*?*?,8.0,5.9,89,99919.2,0,-0,315,0.0,-0.0,0.0,0,0,0,0,197,2.1,10,5,9999,99999,9,999999999,0.0,999,999,99
3023,2,11,3,0,*?*?*?*?*?*?*?*?*?*?*?*?*?*?*?*?*?*?*?*?*?*?,7.6,5.3,86,99919.2,0,-0,313,0.0,-0.0,0.0,0,0,0,0,150,1.5,10,5,9999,99999,9,999999999,0.0,999,999,99
3023,2,11,4,0,*?*?*?*?*?*?*?*?*?*?*?*?*?*?*?*?*?*?*?*?*?*?,7.2,3.9,81,99919.2,0,-0,312,0.0,-0.0,0.0,0,0,0,0,103,1.0,10,5,9999,99999,9,999999999,0.0,999,999,99
3023,2,11,5,0,*?*?*?*?*?*?*?*?*?*?*?*?*?*?*?*?*?*?*?*?*?*?,7.8,4.3,80,99919.2,0,-0,314,0.0,-0.0,0.0,0,0,0,0,57,1.5,10,5,9999,99999,9,999999999,0.0,999,999,99
3023,2,11,6,0,*?*?*?*?*?*?*?*?*?*?*?*?*?*?*?*?*?*?*?*?*?*?,7.4,4.3,82,99919.2,0,-0,312,0.0,-0.0,0.0,0,0,0,0,10,0.5,10,5,9999,99999,9,999999999,1.5,999,999,99
3023,2,11,7,0,*?*?*?*?*?*?*?*?*?*?*?*?*?*?*?*?*?*?*?*?*?*?,7.0,4.1,83,99919.2,0,-0,311,0.0,-0.0,0.0,0,0,0,0,12,2.6,10,5,9999,99999,9,999999999,0.1,999,999,99
3023,2,11,8,0,*?*?*?*?*?*?*?*?*?*?*?*?*?*?*?*?*?*?*?*?*?*?,7.4,4.8,85,99919.2,189,1403,312,22.8,0.0,22.8,2693,-0,2696,886,13,0.5,10,5,9999,99999,9,999999999,0.0,999,999,99
3023,2,11,9,0,*?*?*?*?*?*?*?*?*?*?*?*?*?*?*?*?*?*?*?*?*?*?,7.8,6.2,91,99919.2,361,1404,310,98.1,50.7,85.0,10763,4413,9620,2260,15,1.0,9,5,9999,99999,9,999999999,0.0,999,999,99
3023,2,11,10,0,*?*?*?*?*?*?*?*?*?*?*?*?*?*?*?*?*?*?*?*?*?*?,9.2,6.9,86,99919.2,490,1404,316,142.0,54.1,123.1,15593,5060,13900,3441,17,1.0,9,5,9999,99999,9,999999999,0.0,999,999,99
3023,2,11,11,0,*?*?*?*?*?*?*?*?*?*?*?*?*?*?*?*?*?*?*?*?*?*?,9.1,6.4,85,99919.2,567,1402,320,96.9,0.0,96.9,11391,0,11427,4166,18,1.0,10,5,9999,99999,9,999999999,0.0,999,999,99
3023,2,11,12,0,*?*?*?*?*?*?*?*?*?*?*?*?*?*?*?*?*?*?*?*?*?*?,10.1,7.9,87,99919.2,588,1403,324,101.0,0.0,101.0,11885,0,11923,4374,20,1.0,10,5,9999,99999,9,999999999,0.0,999,999,99
3023,2,11,13,0,*?*?*?*?*?*?*?*?*?*?*?*?*?*?*?*?*?*?*?*?*?*?,9.9,8.3,90,99919.2,551,1403,323,93.7,0.0,93.7,11007,0,11041,4006,20,1.5,10,5,9999,99999,9,999999999,0.0,999,999,99
3023,2,11,14,0,*?*?*?*?*?*?*?*?*?*?*?*?*?*?*?*?*?*?*?*?*?*?,10.2,9.8,98,99919.2,458,1403,324,75.6,0.0,75.6,8838,0,8862,3128,20,2.6,10,5,9999,99999,9,999999999,0.0,999,999,99
3023,2,11,15,0,*?*?*?*?*?*?*?*?*?*?*?*?*?*?*?*?*?*?*?*?*?*?,10.4,9.4,95,99919.2,316,1403,322,82.9,48.9,71.9,9096,4100,8142,1883,20,1.5,9,5,9999,99999,9,999999999,0.0,999,999,99
3023,2,11,16,0,*?*?*?*?*?*?*?*?*?*?*?*?*?*?*?*?*?*?*?*?*?*?,10.3,9.6,96,99919.2,134,1398,325,12.1,0.0,12.1,1464,-0,1465,477,20,3.1,10,5,9999,99999,9,999999999,0.0,999,999,99
3023,2,11,17,0,*?*?*?*?*?*?*?*?*?*?*?*?*?*?*?*?*?*?*?*?*?*?,10.0,9.9,100,99919.2,0,-0,323,0.0,-0.0,0.0,0,0,0,0,20,3.1,10,5,9999,99999,9,999999999,0.0,999,999,99
3023,2,11,18,0,*?*?*?*?*?*?*?*?*?*?*?*?*?*?*?*?*?*?*?*?*?*?,9.5,9.6,100,99919.2,0,-0,321,0.0,-0.0,0.0,0,0,0,0,20,2.1,10,5,9999,99999,9,999999999,0.0,999,999,99
3023,2,11,19,0,*?*?*?*?*?*?*?*?*?*?*?*?*?*?*?*?*?*?*?*?*?*?,8.9,8.9,100,99919.2,0,-0,318,0.0,-0.0,0.0,0,0,0,0,20,2.1,10,5,9999,99999,9,999999999,0.0,999,999,99
3023,2,11,20,0,*?*?*?*?*?*?*?*?*?*?*?*?*?*?*?*?*?*?*?*?*?*?,8.7,8.7,100,99919.2,0,-0,317,0.0,-0.0,0.0,0,0,0,0,20,1.0,10,5,9999,99999,9,999999999,0.0,999,999,99
3023,2,11,21,0,*?*?*?*?*?*?*?*?*?*?*?*?*?*?*?*?*?*?*?*?*?*?,8.3,8.3,100,99919.2,0,-0,316,0.0,-0.0,0.0,0,0,0,0,20,1.0,10,5,9999,99999,9,999999999,0.0,999,999,99
3023,2,11,22,0,*?*?*?*?*?*?*?*?*?*?*?*?*?*?*?*?*?*?*?*?*?*?,7.9,7.9,100,99919.2,0,-0,314,0.0,-0.0,0.0,0,0,0,0,20,0.5,10,5,9999,99999,9,999999999,0.8,999,999,99
3023,2,11,23,0,*?*?*?*?*?*?*?*?*?*?*?*?*?*?*?*?*?*?*?*?*?*?,8.0,8.0,100,99919.2,0,-0,314,0.0,-0.0,0.0,0,0,0,0,20,2.6,10,5,9999,99999,9,999999999,0.0,999,999,99
3023,2,11,24,0,*?*?*?*?*?*?*?*?*?*?*?*?*?*?*?*?*?*?*?*?*?*?,8.8,8.5,99,99919.2,0,-0,318,0.0,-0.0,0.0,0,0,0,0,290,1.0,10,5,9999,99999,9,999999999,0.0,999,999,99
3023,2,12,1,0,*?*?*?*?*?*?*?*?*?*?*?*?*?*?*?*?*?*?*?*?*?*?,8.2,6.1,86,101530,0,-0,316,0.0,-0.0,0.0,0,0,0,0,22,0.5,10,5,9999,99999,9,999999999,0.0,999,999,99
3023,2,12,2,0,*?*?*?*?*?*?*?*?*?*?*?*?*?*?*?*?*?*?*?*?*?*?,8.1,5.1,81,101530,0,-0,315,0.0,-0.0,0.0,0,0,0,0,23,2.1,10,5,9999,99999,9,999999999,0.0,999,999,99
3023,2,12,3,0,*?*?*?*?*?*?*?*?*?*?*?*?*?*?*?*?*?*?*?*?*?*?,7.9,5.1,82,101530,0,-0,315,0.0,-0.0,0.0,0,0,0,0,25,1.5,10,5,9999,99999,9,999999999,0.0,999,999,99
3023,2,12,4,0,*?*?*?*?*?*?*?*?*?*?*?*?*?*?*?*?*?*?*?*?*?*?,7.7,4.6,81,101530,0,-0,314,0.0,-0.0,0.0,0,0,0,0,27,1.0,10,5,9999,99999,9,999999999,0.0,999,999,99
3023,2,12,5,0,*?*?*?*?*?*?*?*?*?*?*?*?*?*?*?*?*?*?*?*?*?*?,7.4,4.1,80,101530,0,-0,312,0.0,-0.0,0.0,0,0,0,0,28,1.5,10,5,9999,99999,9,999999999,0.0,999,999,99
3023,2,12,6,0,*?*?*?*?*?*?*?*?*?*?*?*?*?*?*?*?*?*?*?*?*?*?,7.5,3.8,77,101530,0,-0,313,0.0,-0.0,0.0,0,0,0,0,30,0.5,10,5,9999,99999,9,999999999,0.0,999,999,99
3023,2,12,7,0,*?*?*?*?*?*?*?*?*?*?*?*?*?*?*?*?*?*?*?*?*?*?,7.9,3.9,76,101530,0,-0,310,0.0,-0.0,0.0,0,0,0,0,35,2.6,9,5,9999,99999,9,999999999,0.0,999,999,99
3023,2,12,8,0,*?*?*?*?*?*?*?*?*?*?*?*?*?*?*?*?*?*?*?*?*?*?,7.6,4.1,78,101530,196,1405,304,55.6,100.4,41.6,5958,6091,5100,746,40,0.5,8,4,9999,99999,9,999999999,0.0,999,999,99
3023,2,12,9,0,*?*?*?*?*?*?*?*?*?*?*?*?*?*?*?*?*?*?*?*?*?*?,7.3,3.6,77,101530,367,1400,303,133.1,128.0,99.6,14516,11141,11459,2190,45,1.0,8,4,9999,99999,9,999999999,0.0,999,999,99
3023,2,12,10,0,*?*?*?*?*?*?*?*?*?*?*?*?*?*?*?*?*?*?*?*?*?*?,8.3,4.3,76,101530,497,1403,312,144.4,54.2,125.2,15863,5087,14139,3511,50,1.0,9,5,9999,99999,9,999999999,0.0,999,999,99
3023,2,12,11,0,*?*?*?*?*?*?*?*?*?*?*?*?*?*?*?*?*?*?*?*?*?*?,9.3,4.6,72,101530,574,1402,316,170.9,55.5,148.2,18779,5343,16717,4300,55,1.0,9,5,9999,99999,9,999999999,0.0,999,999,99
3023,2,12,12,0,*?*?*?*?*?*?*?*?*?*?*?*?*?*?*?*?*?*?*?*?*?*?,9.3,5.1,75,101530,595,1402,316,178.0,55.8,154.3,19565,5401,17412,4523,60,1.0,9,5,9999,99999,9,999999999,0.0,999,999,99
3023,2,12,13,0,*?*?*?*?*?*?*?*?*?*?*?*?*?*?*?*?*?*?*?*?*?*?,9.7,5.8,77,101530,558,1403,318,165.3,55.3,143.3,18164,5295,16174,4129,62,1.5,9,5,9999,99999,9,999999999,0.0,999,999,99
3023,2,12,14,0,*?*?*?*?*?*?*?*?*?*?*?*?*?*?*?*?*?*?*?*?*?*?,9.8,6.2,78,101530,465,1402,314,177.1,134.6,132.5,19303,12636,15134,3000,63,2.6,8,4,9999,99999,9,999999999,0.0,999,999,99
3023,2,12,15,0,*?*?*?*?*?*?*?*?*?*?*?*?*?*?*?*?*?*?*?*?*?*?,9.6,6.2,79,101530,323,1403,314,113.0,123.7,84.5,12336,10250,9771,1837,65,1.5,8,4,9999,99999,9,999999999,0.0,999,999,99
3023,2,12,16,0,*?*?*?*?*?*?*?*?*?*?*?*?*?*?*?*?*?*?*?*?*?*?,9.5,5.8,77,101530,141,1401,317,23.4,30.9,20.3,2647,1737,2476,422,67,3.1,9,5,9999,99999,9,999999999,0.0,999,999,99
3023,2,12,17,0,*?*?*?*?*?*?*?*?*?*?*?*?*?*?*?*?*?*?*?*?*?*?,9.1,6.6,84,101530,0,-0,320,0.0,-0.0,0.0,0,0,0,0,68,3.1,10,5,9999,99999,9,999999999,0.0,999,999,99
3023,2,12,18,0,*?*?*?*?*?*?*?*?*?*?*?*?*?*?*?*?*?*?*?*?*?*?,8.9,7.3,89,101530,0,-0,319,0.0,-0.0,0.0,0,0,0,0,70,2.1,10,5,9999,99999,9,999999999,0.0,999,999,99
3023,2,12,19,0,*?*?*?*?*?*?*?*?*?*?*?*?*?*?*?*?*?*?*?*?*?*?,9.0,6.7,85,101530,0,-0,319,0.0,-0.0,0.0,0,0,0,0,73,2.1,10,5,9999,99999,9,999999999,0.0,999,999,99
3023,2,12,20,0,*?*?*?*?*?*?*?*?*?*?*?*?*?*?*?*?*?*?*?*?*?*?,9.1,6.6,83,101530,0,-0,320,0.0,-0.0,0.0,0,0,0,0,77,1.0,10,5,9999,99999,9,999999999,0.0,999,999,99
3023,2,12,21,0,*?*?*?*?*?*?*?*?*?*?*?*?*?*?*?*?*?*?*?*?*?*?,8.0,6.1,87,101530,0,-0,315,0.0,-0.0,0.0,0,0,0,0,80,1.0,10,5,9999,99999,9,999999999,0.0,999,999,99
3023,2,12,22,0,*?*?*?*?*?*?*?*?*?*?*?*?*?*?*?*?*?*?*?*?*?*?,8.5,6.4,86,101530,0,-0,317,0.0,-0.0,0.0,0,0,0,0,83,0.5,10,5,9999,99999,9,999999999,0.0,999,999,99
3023,2,12,23,0,*?*?*?*?*?*?*?*?*?*?*?*?*?*?*?*?*?*?*?*?*?*?,8.2,6.2,87,101530,0,-0,316,0.0,-0.0,0.0,0,0,0,0,87,2.6,10,5,9999,99999,9,999999999,0.0,999,999,99
3023,2,12,24,0,*?*?*?*?*?*?*?*?*?*?*?*?*?*?*?*?*?*?*?*?*?*?,8.2,7.1,92,101530,0,-0,316,0.0,-0.0,0.0,0,0,0,0,20,1.0,10,5,9999,99999,9,999999999,0.0,999,999,99
3023,2,13,1,0,*?*?*?*?*?*?*?*?*?*?*?*?*?*?*?*?*?*?*?*?*?*?,7.9,6.4,88,102020,0,-0,314,0.0,-0.0,0.0,0,0,0,0,93,0.5,10,5,9999,99999,9,999999999,0.0,999,999,99
3023,2,13,2,0,*?*?*?*?*?*?*?*?*?*?*?*?*?*?*?*?*?*?*?*?*?*?,8.1,6.6,88,102020,0,-0,315,0.0,-0.0,0.0,0,0,0,0,97,2.1,10,5,9999,99999,9,999999999,0.0,999,999,99
3023,2,13,3,0,*?*?*?*?*?*?*?*?*?*?*?*?*?*?*?*?*?*?*?*?*?*?,8.2,6.9,89,102020,0,-0,316,0.0,-0.0,0.0,0,0,0,0,100,1.5,10,5,9999,99999,9,999999999,0.0,999,999,99
3023,2,13,4,0,*?*?*?*?*?*?*?*?*?*?*?*?*?*?*?*?*?*?*?*?*?*?,7.6,6.1,89,102020,0,-0,313,0.0,-0.0,0.0,0,0,0,0,103,1.0,10,5,9999,99999,9,999999999,0.0,999,999,99
3023,2,13,5,0,*?*?*?*?*?*?*?*?*?*?*?*?*?*?*?*?*?*?*?*?*?*?,6.8,5.9,93,102020,0,-0,310,0.0,-0.0,0.0,0,0,0,0,107,1.5,10,5,9999,99999,9,999999999,0.0,999,999,99
3023,2,13,6,0,*?*?*?*?*?*?*?*?*?*?*?*?*?*?*?*?*?*?*?*?*?*?,7.2,5.9,90,102020,0,-0,311,0.0,-0.0,0.0,0,0,0,0,110,0.5,10,5,9999,99999,9,999999999,0.0,999,999,99
3023,2,13,7,0,*?*?*?*?*?*?*?*?*?*?*?*?*?*?*?*?*?*?*?*?*?*?,6.5,5.5,91,102020,0,-0,304,0.0,-0.0,0.0,0,0,0,0,117,2.6,9,5,9999,99999,9,999999999,0.0,999,999,99
3023,2,13,8,0,*?*?*?*?*?*?*?*?*?*?*?*?*?*?*?*?*?*?*?*?*?*?,5.9,5.3,94,102020,202,1398,297,58.7,102.4,43.9,6279,6350,5365,792,123,0.5,8,4,9999,99999,9,999999999,0.0,999,999,99
3023,2,13,9,0,*?*?*?*?*?*?*?*?*?*?*?*?*?*?*?*?*?*?*?*?*?*?,7.6,6.4,90,102020,374,1400,305,136.3,128.6,102.0,14865,11269,11729,2247,130,1.0,8,4,9999,99999,9,999999999,0.0,999,999,99
3023,2,13,10,0,*?*?*?*?*?*?*?*?*?*?*?*?*?*?*?*?*?*?*?*?*?*?,9.4,7.1,85,102020,504,1403,313,194.7,136.5,145.6,21219,13098,16592,3340,137,1.0,8,4,9999,99999,9,999999999,0.0,999,999,99
3023,2,13,11,0,*?*?*?*?*?*?*?*?*?*?*?*?*?*?*?*?*?*?*?*?*?*?,11.6,8.1,78,102020,581,1401,323,229.8,139.6,171.9,25058,13845,19491,4056,143,1.0,8,4,9999,99999,9,999999999,0.0,999,999,99
3023,2,13,12,0,*?*?*?*?*?*?*?*?*?*?*?*?*?*?*?*?*?*?*?*?*?*?,13.4,7.4,66,102020,602,1401,327,282.7,234.9,181.8,30051,23589,20560,3927,150,1.0,7,4,9999,99999,9,999999999,0.0,999,999,99
3023,2,13,13,0,*?*?*?*?*?*?*?*?*?*?*?*?*?*?*?*?*?*?*?*?*?*?,13.4,6.4,61,102020,565,1402,331,222.4,139.0,166.3,24247,13705,18881,3900,150,1.5,8,4,9999,99999,9,999999999,0.0,999,999,99
3023,2,13,14,0,*?*?*?*?*?*?*?*?*?*?*?*?*?*?*?*?*?*?*?*?*?*?,13.5,5.5,57,102020,472,1402,331,180.4,135.0,134.9,19657,12727,15404,3062,150,2.6,8,4,9999,99999,9,999999999,0.0,999,999,99
3023,2,13,15,0,*?*?*?*?*?*?*?*?*?*?*?*?*?*?*?*?*?*?*?*?*?*?,13.4,5.0,56,102020,330,1403,330,116.1,124.4,86.9,12677,10400,10036,1891,150,1.5,8,4,9999,99999,9,999999999,0.0,999,999,99
3023,2,13,16,0,*?*?*?*?*?*?*?*?*?*?*?*?*?*?*?*?*?*?*?*?*?*?,13.1,5.1,57,102020,148,1404,334,25.7,32.4,22.2,2897,1865,2707,464,150,3.1,9,5,9999,99999,9,999999999,0.0,999,999,99
3023,2,13,17,0,*?*?*?*?*?*?*?*?*?*?*?*?*?*?*?*?*?*?*?*?*?*?,12.7,5.0,58,102020,0,-0,337,0.0,-0.0,0.0,0,0,0,0,150,3.1,10,5,9999,99999,9,999999999,0.0,999,999,99
3023,2,13,18,0,*?*?*?*?*?*?*?*?*?*?*?*?*?*?*?*?*?*?*?*?*?*?,11.2,5.6,67,102020,0,-0,329,0.0,-0.0,0.0,0,0,0,0,150,2.1,10,5,9999,99999,9,999999999,0.0,999,999,99
3023,2,13,19,0,*?*?*?*?*?*?*?*?*?*?*?*?*?*?*?*?*?*?*?*?*?*?,10.4,4.5,66,102020,0,-0,326,0.0,-0.0,0.0,0,0,0,0,152,2.1,10,5,9999,99999,9,999999999,0.0,999,999,99
3023,2,13,20,0,*?*?*?*?*?*?*?*?*?*?*?*?*?*?*?*?*?*?*?*?*?*?,10.0,5.0,70,102020,0,-0,324,0.0,-0.0,0.0,0,0,0,0,153,1.0,10,5,9999,99999,9,999999999,0.0,999,999,99
3023,2,13,21,0,*?*?*?*?*?*?*?*?*?*?*?*?*?*?*?*?*?*?*?*?*?*?,9.4,5.3,74,102020,0,-0,321,0.0,-0.0,0.0,0,0,0,0,155,1.0,10,5,9999,99999,9,999999999,0.0,999,999,99
3023,2,13,22,0,*?*?*?*?*?*?*?*?*?*?*?*?*?*?*?*?*?*?*?*?*?*?,8.5,4.8,76,102020,0,-0,317,0.0,-0.0,0.0,0,0,0,0,157,0.5,10,5,9999,99999,9,999999999,0.0,999,999,99
3023,2,13,23,0,*?*?*?*?*?*?*?*?*?*?*?*?*?*?*?*?*?*?*?*?*?*?,6.8,3.8,80,102020,0,-0,310,0.0,-0.0,0.0,0,0,0,0,158,2.6,10,5,9999,99999,9,999999999,0.0,999,999,99
3023,2,13,24,0,*?*?*?*?*?*?*?*?*?*?*?*?*?*?*?*?*?*?*?*?*?*?,7.9,6.2,88,102020,0,-0,314,0.0,-0.0,0.0,0,0,0,0,90,1.0,10,5,9999,99999,9,999999999,0.0,999,999,99
3023,2,14,1,0,*?*?*?*?*?*?*?*?*?*?*?*?*?*?*?*?*?*?*?*?*?*?,6.5,5.8,96,101202,0,-0,308,0.0,-0.0,0.0,0,0,0,0,177,0.5,10,5,9999,99999,9,999999999,0.0,999,999,99
3023,2,14,2,0,*?*?*?*?*?*?*?*?*?*?*?*?*?*?*?*?*?*?*?*?*?*?,7.8,6.7,93,101202,0,-0,314,0.0,-0.0,0.0,0,0,0,0,193,2.1,10,5,9999,99999,9,999999999,0.0,999,999,99
3023,2,14,3,0,*?*?*?*?*?*?*?*?*?*?*?*?*?*?*?*?*?*?*?*?*?*?,7.6,6.6,93,101202,0,-0,313,0.0,-0.0,0.0,0,0,0,0,210,1.5,10,5,9999,99999,9,999999999,0.0,999,999,99
3023,2,14,4,0,*?*?*?*?*?*?*?*?*?*?*?*?*?*?*?*?*?*?*?*?*?*?,6.9,6.7,98,101202,0,-0,310,0.0,-0.0,0.0,0,0,0,0,227,1.0,10,5,9999,99999,9,999999999,0.0,999,999,99
3023,2,14,5,0,*?*?*?*?*?*?*?*?*?*?*?*?*?*?*?*?*?*?*?*?*?*?,7.5,7.0,96,101202,0,-0,312,0.0,-0.0,0.0,0,0,0,0,243,1.5,10,5,9999,99999,9,999999999,0.0,999,999,99
3023,2,14,6,0,*?*?*?*?*?*?*?*?*?*?*?*?*?*?*?*?*?*?*?*?*?*?,7.1,6.6,97,101202,0,-0,311,0.0,-0.0,0.0,0,0,0,0,260,0.5,10,5,9999,99999,9,999999999,0.0,999,999,99
3023,2,14,7,0,*?*?*?*?*?*?*?*?*?*?*?*?*?*?*?*?*?*?*?*?*?*?,6.9,6.6,97,101202,6,1357,310,0.0,0.0,0.0,0,0,0,0,265,2.6,10,5,9999,99999,9,999999999,0.0,999,999,99
3023,2,14,8,0,*?*?*?*?*?*?*?*?*?*?*?*?*?*?*?*?*?*?*?*?*?*?,6.9,6.4,96,101202,209,1399,298,73.1,174.6,47.0,7803,10997,5733,854,270,0.5,7,4,9999,99999,9,999999999,0.6,999,999,99
3023,2,14,9,0,*?*?*?*?*?*?*?*?*?*?*?*?*?*?*?*?*?*?*?*?*?*?,8.2,8.0,98,101202,382,1403,304,165.0,216.3,106.1,17453,18651,12414,2093,275,1.0,7,4,9999,99999,9,999999999,0.8,999,999,99
3023,2,14,10,0,*?*?*?*?*?*?*?*?*?*?*?*?*?*?*?*?*?*?*?*?*?*?,11.0,8.9,87,101202,511,1402,313,259.6,318.9,143.3,27629,30532,16560,2942,280,1.0,6,3,9999,99999,9,999999999,0.9,999,999,99
3023,2,14,11,0,*?*?*?*?*?*?*?*?*?*?*?*?*?*?*?*?*?*?*?*?*?*?,13.6,9.9,79,101202,589,1402,329,275.5,234.1,177.2,29275,23392,20072,3803,285,1.0,7,4,9999,99999,9,999999999,0.0,999,999,99
3023,2,14,12,0,*?*?*?*?*?*?*?*?*?*?*?*?*?*?*?*?*?*?*?*?*?*?,15.9,10.4,70,101202,610,1402,340,286.7,235.3,184.3,30491,23640,20874,3996,290,1.0,7,4,9999,99999,9,999999999,0.4,999,999,99
3023,2,14,13,0,*?*?*?*?*?*?*?*?*?*?*?*?*?*?*?*?*?*?*?*?*?*?,16.1,10.2,68,101202,572,1401,345,225.7,139.3,168.8,24616,13748,19170,3970,290,1.5,8,4,9999,99999,9,999999999,0.3,999,999,99
3023,2,14,14,0,*?*?*?*?*?*?*?*?*?*?*?*?*?*?*?*?*?*?*?*?*?*?,16.2,10.8,70,101202,479,1401,342,217.0,226.6,139.5,23001,21157,16155,2860,290,2.6,7,4,9999,99999,9,999999999,1.6,999,999,99
3023,2,14,15,0,*?*?*?*?*?*?*?*?*?*?*?*?*?*?*?*?*?*?*?*?*?*?,16.0,9.3,65,101202,337,1403,344,119.3,125.2,89.2,13025,10509,10317,1946,290,1.5,8,4,9999,99999,9,999999999,0.6,999,999,99
3023,2,14,16,0,*?*?*?*?*?*?*?*?*?*?*?*?*?*?*?*?*?*?*?*?*?*?,16.2,10.2,68,101202,154,1397,345,37.0,84.7,27.7,4019,4390,3483,479,290,3.1,8,4,9999,99999,9,999999999,0.0,999,999,99
3023,2,14,17,0,*?*?*?*?*?*?*?*?*?*?*?*?*?*?*?*?*?*?*?*?*?*?,14.8,9.7,71,101202,0,-0,346,0.0,-0.0,0.0,0,0,0,0,290,3.1,10,5,9999,99999,9,999999999,0.0,999,999,99
3023,2,14,18,0,*?*?*?*?*?*?*?*?*?*?*?*?*?*?*?*?*?*?*?*?*?*?,12.6,8.9,79,101202,0,-0,335,0.0,-0.0,0.0,0,0,0,0,290,2.1,10,5,9999,99999,9,999999999,0.7,999,999,99
3023,2,14,19,0,*?*?*?*?*?*?*?*?*?*?*?*?*?*?*?*?*?*?*?*?*?*?,11.7,8.5,81,101202,0,-0,331,0.0,-0.0,0.0,0,0,0,0,290,2.1,10,5,9999,99999,9,999999999,0.1,999,999,99
3023,2,14,20,0,*?*?*?*?*?*?*?*?*?*?*?*?*?*?*?*?*?*?*?*?*?*?,11.2,8.5,83,101202,0,-0,329,0.0,-0.0,0.0,0,0,0,0,290,1.0,10,5,9999,99999,9,999999999,0.0,999,999,99
3023,2,14,21,0,*?*?*?*?*?*?*?*?*?*?*?*?*?*?*?*?*?*?*?*?*?*?,10.5,8.1,85,101202,0,-0,326,0.0,-0.0,0.0,0,0,0,0,290,1.0,10,5,9999,99999,9,999999999,0.0,999,999,99
3023,2,14,22,0,*?*?*?*?*?*?*?*?*?*?*?*?*?*?*?*?*?*?*?*?*?*?,9.3,8.8,97,101202,0,-0,320,0.0,-0.0,0.0,0,0,0,0,290,0.5,10,5,9999,99999,9,999999999,0.0,999,999,99
3023,2,14,23,0,*?*?*?*?*?*?*?*?*?*?*?*?*?*?*?*?*?*?*?*?*?*?,8.9,8.8,100,101202,0,-0,318,0.0,-0.0,0.0,0,0,0,0,290,2.6,10,5,9999,99999,9,999999999,0.0,999,999,99
3023,2,14,24,0,*?*?*?*?*?*?*?*?*?*?*?*?*?*?*?*?*?*?*?*?*?*?,5.1,4.8,99,101202,0,-0,302,0.0,-0.0,0.0,0,0,0,0,160,1.0,10,5,9999,99999,9,999999999,0.0,999,999,99
3023,2,15,1,0,*?*?*?*?*?*?*?*?*?*?*?*?*?*?*?*?*?*?*?*?*?*?,8.4,7.1,90,102077,0,-0,316,0.0,-0.0,0.0,0,0,0,0,292,0.5,10,5,9999,99999,9,999999999,0.4,999,999,99
3023,2,15,2,0,*?*?*?*?*?*?*?*?*?*?*?*?*?*?*?*?*?*?*?*?*?*?,8.1,6.2,87,102077,0,-0,315,0.0,-0.0,0.0,0,0,0,0,293,2.1,10,5,9999,99999,9,999999999,0.1,999,999,99
3023,2,15,3,0,*?*?*?*?*?*?*?*?*?*?*?*?*?*?*?*?*?*?*?*?*?*?,7.9,6.1,87,102077,0,-0,314,0.0,-0.0,0.0,0,0,0,0,295,1.5,10,5,9999,99999,9,999999999,0.0,999,999,99
3023,2,15,4,0,*?*?*?*?*?*?*?*?*?*?*?*?*?*?*?*?*?*?*?*?*?*?,7.7,5.6,86,102077,0,-0,314,0.0,-0.0,0.0,0,0,0,0,297,1.0,10,5,9999,99999,9,999999999,0.0,999,999,99
3023,2,15,5,0,*?*?*?*?*?*?*?*?*?*?*?*?*?*?*?*?*?*?*?*?*?*?,8.0,5.5,83,102077,0,-0,315,0.0,-0.0,0.0,0,0,0,0,298,1.5,10,5,9999,99999,9,999999999,0.0,999,999,99
3023,2,15,6,0,*?*?*?*?*?*?*?*?*?*?*?*?*?*?*?*?*?*?*?*?*?*?,8.3,5.5,82,102077,0,-0,316,0.0,-0.0,0.0,0,0,0,0,300,0.5,10,5,9999,99999,9,999999999,0.0,999,999,99
3023,2,15,7,0,*?*?*?*?*?*?*?*?*?*?*?*?*?*?*?*?*?*?*?*?*?*?,8.1,5.0,80,102077,13,1399,311,0.0,0.0,0.0,0,0,0,0,300,2.6,9,5,9999,99999,9,999999999,0.0,999,999,99
3023,2,15,8,0,*?*?*?*?*?*?*?*?*?*?*?*?*?*?*?*?*?*?*?*?*?*?,7.7,4.8,80,102077,216,1398,309,49.1,42.3,42.6,5448,2948,5053,901,300,0.5,9,5,9999,99999,9,999999999,0.0,999,999,99
3023,2,15,9,0,*?*?*?*?*?*?*?*?*?*?*?*?*?*?*?*?*?*?*?*?*?*?,8.5,5.0,77,102077,389,1402,313,107.8,51.7,93.5,11835,4586,10571,2510,300,1.0,9,5,9999,99999,9,999999999,0.0,999,999,99
3023,2,15,10,0,*?*?*?*?*?*?*?*?*?*?*?*?*?*?*?*?*?*?*?*?*?*?,9.9,4.8,70,102077,518,1400,319,152.0,54.6,131.8,16693,5168,14872,3728,300,1.0,9,5,9999,99999,9,999999999,0.0,999,999,99
3023,2,15,11,0,*?*?*?*?*?*?*?*?*?*?*?*?*?*?*?*?*?*?*?*?*?*?,10.7,5.0,67,102077,596,1401,318,236.5,140.1,176.9,25801,13967,20048,4200,300,1.0,8,4,9999,99999,9,999999999,0.0,999,999,99
3023,2,15,12,0,*?*?*?*?*?*?*?*?*?*?*?*?*?*?*?*?*?*?*?*?*?*?,10.8,5.0,67,102077,617,1401,314,290.7,235.6,186.9,30917,23798,21104,4067,300,1.0,7,4,9999,99999,9,999999999,0.0,999,999,99
3023,2,15,13,0,*?*?*?*?*?*?*?*?*?*?*?*?*?*?*?*?*?*?*?*?*?*?,10.7,4.3,64,102077,579,1400,323,172.9,55.6,149.9,18996,5360,16909,4360,298,1.5,9,5,9999,99999,9,999999999,0.0,999,999,99
3023,2,15,14,0,*?*?*?*?*?*?*?*?*?*?*?*?*?*?*?*?*?*?*?*?*?*?,10.6,4.5,65,102077,486,1400,322,141.1,54.1,122.3,15491,5049,13809,3413,297,2.6,9,5,9999,99999,9,999999999,0.0,999,999,99
3023,2,15,15,0,*?*?*?*?*?*?*?*?*?*?*?*?*?*?*?*?*?*?*?*?*?*?,10.4,4.5,66,102077,343,1399,326,53.2,0.0,53.2,6208,0,6222,2122,295,1.5,10,5,9999,99999,9,999999999,0.0,999,999,99
3023,2,15,16,0,*?*?*?*?*?*?*?*?*?*?*?*?*?*?*?*?*?*?*?*?*?*?,10.4,4.8,68,102077,161,1399,326,17.4,0.0,17.4,2072,-0,2073,678,293,3.1,10,5,9999,99999,9,999999999,0.0,999,999,99
3023,2,15,17,0,*?*?*?*?*?*?*?*?*?*?*?*?*?*?*?*?*?*?*?*?*?*?,10.0,4.6,68,102077,0,-0,324,0.0,-0.0,0.0,0,0,0,0,292,3.1,10,5,9999,99999,9,999999999,0.0,999,999,99
3023,2,15,18,0,*?*?*?*?*?*?*?*?*?*?*?*?*?*?*?*?*?*?*?*?*?*?,9.8,4.1,67,102077,0,-0,323,0.0,-0.0,0.0,0,0,0,0,290,2.1,10,5,9999,99999,9,999999999,0.0,999,999,99
3023,2,15,19,0,*?*?*?*?*?*?*?*?*?*?*?*?*?*?*?*?*?*?*?*?*?*?,9.8,5.0,71,102077,0,-0,323,0.0,-0.0,0.0,0,0,0,0,275,2.1,10,5,9999,99999,9,999999999,0.0,999,999,99
3023,2,15,20,0,*?*?*?*?*?*?*?*?*?*?*?*?*?*?*?*?*?*?*?*?*?*?,10.2,5.8,74,102077,0,-0,325,0.0,-0.0,0.0,0,0,0,0,260,1.0,10,5,9999,99999,9,999999999,0.0,999,999,99
3023,2,15,21,0,*?*?*?*?*?*?*?*?*?*?*?*?*?*?*?*?*?*?*?*?*?*?,8.1,4.8,79,102077,0,-0,315,0.0,-0.0,0.0,0,0,0,0,245,1.0,10,5,9999,99999,9,999999999,0.0,999,999,99
3023,2,15,22,0,*?*?*?*?*?*?*?*?*?*?*?*?*?*?*?*?*?*?*?*?*?*?,9.5,5.5,75,102077,0,-0,322,0.0,-0.0,0.0,0,0,0,0,230,0.5,10,5,9999,99999,9,999999999,0.0,999,999,99
3023,2,15,23,0,*?*?*?*?*?*?*?*?*?*?*?*?*?*?*?*?*?*?*?*?*?*?,8.4,5.0,78,102077,0,-0,317,0.0,-0.0,0.0,0,0,0,0,215,2.6,10,5,9999,99999,9,999999999,0.0,999,999,99
3023,2,15,24,0,*?*?*?*?*?*?*?*?*?*?*?*?*?*?*?*?*?*?*?*?*?*?,8.5,8.0,96,102077,0,-0,317,0.0,-0.0,0.0,0,0,0,0,290,1.0,10,5,9999,99999,9,999999999,0.0,999,999,99
3023,2,16,1,0,*?*?*?*?*?*?*?*?*?*?*?*?*?*?*?*?*?*?*?*?*?*?,6.2,3.6,85,102345,0,-0,307,0.0,-0.0,0.0,0,0,0,0,190,0.5,10,5,9999,99999,9,999999999,0.0,999,999,99
3023,2,16,2,0,*?*?*?*?*?*?*?*?*?*?*?*?*?*?*?*?*?*?*?*?*?*?,5.2,2.9,86,102345,0,-0,303,0.0,-0.0,0.0,0,0,0,0,180,2.1,10,5,9999,99999,9,999999999,0.2,999,999,99
3023,2,16,3,0,*?*?*?*?*?*?*?*?*?*?*?*?*?*?*?*?*?*?*?*?*?*?,6.4,3.2,81,102345,0,-0,308,0.0,-0.0,0.0,0,0,0,0,170,1.5,10,5,9999,99999,9,999999999,0.0,999,999,99
3023,2,16,4,0,*?*?*?*?*?*?*?*?*?*?*?*?*?*?*?*?*?*?*?*?*?*?,5.6,2.5,82,102345,0,-0,305,0.0,-0.0,0.0,0,0,0,0,160,1.0,10,5,9999,99999,9,999999999,0.0,999,999,99
3023,2,16,5,0,*?*?*?*?*?*?*?*?*?*?*?*?*?*?*?*?*?*?*?*?*?*?,5.2,3.0,87,102345,0,-0,303,0.0,-0.0,0.0,0,0,0,0,150,1.5,10,5,9999,99999,9,999999999,0.0,999,999,99
3023,2,16,6,0,*?*?*?*?*?*?*?*?*?*?*?*?*?*?*?*?*?*?*?*?*?*?,4.8,3.0,89,102345,0,-0,301,0.0,-0.0,0.0,0,0,0,0,140,0.5,10,5,9999,99999,9,999999999,0.0,999,999,99
3023,2,16,7,0,*?*?*?*?*?*?*?*?*?*?*?*?*?*?*?*?*?*?*?*?*?*?,5.6,3.2,85,102345,20,1405,286,0.0,0.0,0.0,0,0,0,0,150,2.6,6,3,9999,99999,9,999999999,0.0,999,999,99
3023,2,16,8,0,*?*?*?*?*?*?*?*?*?*?*?*?*?*?*?*?*?*?*?*?*?*?,6.4,4.6,90,102345,223,1397,290,89.5,251.3,49.4,9379,16807,6609,886,160,0.5,6,3,9999,99999,9,999999999,0.0,999,999,99
3023,2,16,9,0,*?*?*?*?*?*?*?*?*?*?*?*?*?*?*?*?*?*?*?*?*?*?,6.0,4.8,93,102345,396,1400,289,191.7,303.7,105.8,20346,26755,12374,2078,170,1.0,6,3,9999,99999,9,999999999,0.0,999,999,99
3023,2,16,10,0,*?*?*?*?*?*?*?*?*?*?*?*?*?*?*?*?*?*?*?*?*?*?,6.9,5.5,92,102345,525,1399,297,242.0,230.2,155.6,25656,22331,17763,3251,180,1.0,7,4,9999,99999,9,999999999,0.0,999,999,99
3023,2,16,11,0,*?*?*?*?*?*?*?*?*?*?*?*?*?*?*?*?*?*?*?*?*?*?,9.0,5.8,81,102345,603,1399,307,283.6,234.9,182.3,30144,23612,20617,3944,190,1.0,7,4,9999,99999,9,999999999,0.0,999,999,99
3023,2,16,12,0,*?*?*?*?*?*?*?*?*?*?*?*?*?*?*?*?*?*?*?*?*?*?,9.4,5.3,76,102345,624,1400,312,249.4,141.0,186.5,27212,14181,21104,4481,200,1.0,8,4,9999,99999,9,999999999,0.0,999,999,99
3023,2,16,13,0,*?*?*?*?*?*?*?*?*?*?*?*?*?*?*?*?*?*?*?*?*?*?,9.2,5.6,79,102345,587,1401,307,274.7,234.0,176.6,29181,23367,20012,3789,198,1.5,7,4,9999,99999,9,999999999,0.0,999,999,99
3023,2,16,14,0,*?*?*?*?*?*?*?*?*?*?*?*?*?*?*?*?*?*?*?*?*?*?,9.1,6.4,84,102345,493,1400,307,224.8,227.8,144.5,23811,21686,16570,2980,197,2.6,7,4,9999,99999,9,999999999,0.0,999,999,99
3023,2,16,15,0,*?*?*?*?*?*?*?*?*?*?*?*?*?*?*?*?*?*?*?*?*?*?,9.4,6.9,85,102345,350,1399,313,125.7,126.5,94.0,13707,10828,10833,2058,195,1.5,8,4,9999,99999,9,999999999,0.0,999,999,99
3023,2,16,16,0,*?*?*?*?*?*?*?*?*?*?*?*?*?*?*?*?*?*?*?*?*?*?,9.6,6.4,81,102345,168,1401,309,51.0,151.9,32.8,5413,8689,4534,577,193,3.1,7,4,9999,99999,9,999999999,0.0,999,999,99
3023,2,16,17,0,*?*?*?*?*?*?*?*?*?*?*?*?*?*?*?*?*?*?*?*?*?*?,9.5,7.1,86,102345,0,-0,313,0.0,-0.0,0.0,0,0,0,0,192,3.1,8,4,9999,99999,9,999999999,0.0,999,999,99
3023,2,16,18,0,*?*?*?*?*?*?*?*?*?*?*?*?*?*?*?*?*?*?*?*?*?*?,8.2,7.0,93,102345,0,-0,316,0.0,-0.0,0.0,0,0,0,0,190,2.1,10,5,9999,99999,9,999999999,0.0,999,999,99
3023,2,16,19,0,*?*?*?*?*?*?*?*?*?*?*?*?*?*?*?*?*?*?*?*?*?*?,7.4,5.5,89,102345,0,-0,312,0.0,-0.0,0.0,0,0,0,0,175,2.1,10,5,9999,99999,9,999999999,0.0,999,999,99
3023,2,16,20,0,*?*?*?*?*?*?*?*?*?*?*?*?*?*?*?*?*?*?*?*?*?*?,7.3,5.6,90,102345,0,-0,312,0.0,-0.0,0.0,0,0,0,0,160,1.0,10,5,9999,99999,9,999999999,0.0,999,999,99
3023,2,16,21,0,*?*?*?*?*?*?*?*?*?*?*?*?*?*?*?*?*?*?*?*?*?*?,7.5,5.5,88,102345,0,-0,313,0.0,-0.0,0.0,0,0,0,0,145,1.0,10,5,9999,99999,9,999999999,0.0,999,999,99
3023,2,16,22,0,*?*?*?*?*?*?*?*?*?*?*?*?*?*?*?*?*?*?*?*?*?*?,6.3,4.6,90,102345,0,-0,308,0.0,-0.0,0.0,0,0,0,0,130,0.5,10,5,9999,99999,9,999999999,0.0,999,999,99
3023,2,16,23,0,*?*?*?*?*?*?*?*?*?*?*?*?*?*?*?*?*?*?*?*?*?*?,6.6,4.8,89,102345,0,-0,309,0.0,-0.0,0.0,0,0,0,0,115,2.6,10,5,9999,99999,9,999999999,0.0,999,999,99
3023,2,16,24,0,*?*?*?*?*?*?*?*?*?*?*?*?*?*?*?*?*?*?*?*?*?*?,7.4,4.3,82,102345,0,-0,312,0.0,-0.0,0.0,0,0,0,0,200,1.0,10,5,9999,99999,9,999999999,0.0,999,999,99
3023,2,17,1,0,*?*?*?*?*?*?*?*?*?*?*?*?*?*?*?*?*?*?*?*?*?*?,7.8,7.1,95,102046,0,-0,314,0.0,-0.0,0.0,0,0,0,0,102,0.5,10,5,9999,99999,9,999999999,0.0,999,999,99
3023,2,17,2,0,*?*?*?*?*?*?*?*?*?*?*?*?*?*?*?*?*?*?*?*?*?*?,8.2,8.1,99,102046,0,-0,315,0.0,-0.0,0.0,0,0,0,0,103,2.1,10,5,9999,99999,9,999999999,0.0,999,999,99
3023,2,17,3,0,*?*?*?*?*?*?*?*?*?*?*?*?*?*?*?*?*?*?*?*?*?*?,7.6,7.6,99,102046,0,-0,313,0.0,-0.0,0.0,0,0,0,0,105,1.5,10,5,9999,99999,9,999999999,0.0,999,999,99
3023,2,17,4,0,*?*?*?*?*?*?*?*?*?*?*?*?*?*?*?*?*?*?*?*?*?*?,8.4,7.0,90,102046,0,-0,316,0.0,-0.0,0.0,0,0,0,0,107,1.0,10,5,9999,99999,9,999999999,0.0,999,999,99
3023,2,17,5,0,*?*?*?*?*?*?*?*?*?*?*?*?*?*?*?*?*?*?*?*?*?*?,7.3,6.2,92,102046,0,-0,312,0.0,-0.0,0.0,0,0,0,0,108,1.5,10,5,9999,99999,9,999999999,1.8,999,999,99
3023,2,17,6,0,*?*?*?*?*?*?*?*?*?*?*?*?*?*?*?*?*?*?*?*?*?*?,6.1,6.1,99,102046,0,-0,306,0.0,-0.0,0.0,0,0,0,0,110,0.5,10,5,9999,99999,9,999999999,0.1,999,999,99
3023,2,17,7,0,*?*?*?*?*?*?*?*?*?*?*?*?*?*?*?*?*?*?*?*?*?*?,7.2,6.6,95,102046,27,1401,311,0.0,0.0,0.0,0,0,0,0,112,2.6,10,5,9999,99999,9,999999999,0.2,999,999,99
3023,2,17,8,0,*?*?*?*?*?*?*?*?*?*?*?*?*?*?*?*?*?*?*?*?*?*?,8.1,7.6,95,102046,231,1401,311,54.0,43.6,46.8,5994,3091,5573,995,113,0.5,9,5,9999,99999,9,999999999,2.1,999,999,99
3023,2,17,9,0,*?*?*?*?*?*?*?*?*?*?*?*?*?*?*?*?*?*?*?*?*?*?,9.6,8.8,94,102046,403,1399,318,112.9,52.1,97.9,12395,4662,11069,2642,115,1.0,9,5,9999,99999,9,999999999,0.4,999,999,99
3023,2,17,10,0,*?*?*?*?*?*?*?*?*?*?*?*?*?*?*?*?*?*?*?*?*?*?,11.8,8.7,80,102046,533,1400,324,208.2,137.8,155.7,22695,13410,17709,3610,117,1.0,8,4,9999,99999,9,999999999,0.0,999,999,99
3023,2,17,11,0,*?*?*?*?*?*?*?*?*?*?*?*?*?*?*?*?*?*?*?*?*?*?,14.2,8.4,67,102046,611,1400,335,243.4,140.6,182.1,26560,14064,20629,4350,118,1.0,8,4,9999,99999,9,999999999,0.3,999,999,99
3023,2,17,12,0,*?*?*?*?*?*?*?*?*?*?*?*?*?*?*?*?*?*?*?*?*?*?,15.2,8.4,63,102046,632,1401,340,252.8,141.2,189.1,27610,14159,21449,4558,120,1.0,8,4,9999,99999,9,999999999,1.1,999,999,99
3023,2,17,13,0,*?*?*?*?*?*?*?*?*?*?*?*?*?*?*?*?*?*?*?*?*?*?,15.8,8.9,63,102046,594,1400,347,178.0,55.8,154.3,19559,5401,17406,4520,120,1.5,9,5,9999,99999,9,999999999,0.0,999,999,99
3023,2,17,14,0,*?*?*?*?*?*?*?*?*?*?*?*?*?*?*?*?*?*?*?*?*?*?,15.8,9.2,64,102046,500,1399,347,146.0,54.3,126.6,16040,5103,14295,3555,120,2.6,9,5,9999,99999,9,999999999,0.1,999,999,99
3023,2,17,15,0,*?*?*?*?*?*?*?*?*?*?*?*?*?*?*?*?*?*?*?*?*?*?,16.0,7.7,58,102046,357,1398,348,97.2,50.7,84.3,10678,4382,9547,2237,120,1.5,9,5,9999,99999,9,999999999,0.9,999,999,99
3023,2,17,16,0,*?*?*?*?*?*?*?*?*?*?*?*?*?*?*?*?*?*?*?*?*?*?,15.8,8.0,59,102046,175,1403,351,20.1,0.0,20.1,2378,-0,2380,780,120,3.1,10,5,9999,99999,9,999999999,1.0,999,999,99
3023,2,17,17,0,*?*?*?*?*?*?*?*?*?*?*?*?*?*?*?*?*?*?*?*?*?*?,14.9,8.4,64,102046,0,-0,346,0.0,-0.0,0.0,0,0,0,0,120,3.1,10,5,9999,99999,9,999999999,0.2,999,999,99
3023,2,17,18,0,*?*?*?*?*?*?*?*?*?*?*?*?*?*?*?*?*?*?*?*?*?*?,13.7,9.4,75,102046,0,-0,340,0.0,-0.0,0.0,0,0,0,0,120,2.1,10,5,9999,99999,9,999999999,0.0,999,999,99
3023,2,17,19,0,*?*?*?*?*?*?*?*?*?*?*?*?*?*?*?*?*?*?*?*?*?*?,11.9,8.7,80,102046,0,-0,332,0.0,-0.0,0.0,0,0,0,0,118,2.1,10,5,9999,99999,9,999999999,0.0,999,999,99
3023,2,17,20,0,*?*?*?*?*?*?*?*?*?*?*?*?*?*?*?*?*?*?*?*?*?*?,11.8,8.4,79,102046,0,-0,332,0.0,-0.0,0.0,0,0,0,0,117,1.0,10,5,9999,99999,9,999999999,0.0,999,999,99
3023,2,17,21,0,*?*?*?*?*?*?*?*?*?*?*?*?*?*?*?*?*?*?*?*?*?*?,10.4,8.3,86,102046,0,-0,325,0.0,-0.0,0.0,0,0,0,0,115,1.0,10,5,9999,99999,9,999999999,0.0,999,999,99
3023,2,17,22,0,*?*?*?*?*?*?*?*?*?*?*?*?*?*?*?*?*?*?*?*?*?*?,10.4,8.5,87,102046,0,-0,325,0.0,-0.0,0.0,0,0,0,0,113,0.5,10,5,9999,99999,9,999999999,0.6,999,999,99
3023,2,17,23,0,*?*?*?*?*?*?*?*?*?*?*?*?*?*?*?*?*?*?*?*?*?*?,9.2,8.1,92,102046,0,-0,320,0.0,-0.0,0.0,0,0,0,0,112,2.6,10,5,9999,99999,9,999999999,0.0,999,999,99
3023,2,17,24,0,*?*?*?*?*?*?*?*?*?*?*?*?*?*?*?*?*?*?*?*?*?*?,6.9,6.1,94,102046,0,-0,310,0.0,-0.0,0.0,0,0,0,0,100,1.0,10,5,9999,99999,9,999999999,0.0,999,999,99
3023,2,18,1,0,*?*?*?*?*?*?*?*?*?*?*?*?*?*?*?*?*?*?*?*?*?*?,7.0,5.6,90,101935,0,-0,310,0.0,-0.0,0.0,0,0,0,0,108,0.5,10,5,9999,99999,9,999999999,0.0,999,999,99
3023,2,18,2,0,*?*?*?*?*?*?*?*?*?*?*?*?*?*?*?*?*?*?*?*?*?*?,6.0,4.5,89,101935,0,-0,306,0.0,-0.0,0.0,0,0,0,0,107,2.1,10,5,9999,99999,9,999999999,0.0,999,999,99
3023,2,18,3,0,*?*?*?*?*?*?*?*?*?*?*?*?*?*?*?*?*?*?*?*?*?*?,6.3,3.8,83,101935,0,-0,308,0.0,-0.0,0.0,0,0,0,0,105,1.5,10,5,9999,99999,9,999999999,0.0,999,999,99
3023,2,18,4,0,*?*?*?*?*?*?*?*?*?*?*?*?*?*?*?*?*?*?*?*?*?*?,6.6,3.8,82,101935,0,-0,309,0.0,-0.0,0.0,0,0,0,0,103,1.0,10,5,9999,99999,9,999999999,0.0,999,999,99
3023,2,18,5,0,*?*?*?*?*?*?*?*?*?*?*?*?*?*?*?*?*?*?*?*?*?*?,6.6,3.9,83,101935,0,-0,309,0.0,-0.0,0.0,0,0,0,0,102,1.5,10,5,9999,99999,9,999999999,0.0,999,999,99
3023,2,18,6,0,*?*?*?*?*?*?*?*?*?*?*?*?*?*?*?*?*?*?*?*?*?*?,6.9,4.3,83,101935,0,-0,310,0.0,-0.0,0.0,0,0,0,0,100,0.5,10,5,9999,99999,9,999999999,0.1,999,999,99
3023,2,18,7,0,*?*?*?*?*?*?*?*?*?*?*?*?*?*?*?*?*?*?*?*?*?*?,7.5,4.3,79,101935,34,1395,304,0.0,0.0,0.0,0,0,0,0,103,2.6,8,4,9999,99999,9,999999999,0.0,999,999,99
3023,2,18,8,0,*?*?*?*?*?*?*?*?*?*?*?*?*?*?*?*?*?*?*?*?*?*?,6.6,3.0,77,101935,238,1399,295,88.5,185.8,56.9,9413,12722,6852,1054,107,0.5,7,4,9999,99999,9,999999999,0.0,999,999,99
3023,2,18,9,0,*?*?*?*?*?*?*?*?*?*?*?*?*?*?*?*?*?*?*?*?*?*?,7.2,4.1,80,101935,411,1400,298,180.8,220.0,116.3,19125,19651,13488,2321,110,1.0,7,4,9999,99999,9,999999999,0.0,999,999,99
3023,2,18,10,0,*?*?*?*?*?*?*?*?*?*?*?*?*?*?*?*?*?*?*?*?*?*?,9.0,3.8,69,101935,540,1398,301,277.5,321.9,153.2,29541,31493,17552,3187,113,1.0,6,3,9999,99999,9,999999999,0.0,999,999,99
3023,2,18,11,0,*?*?*?*?*?*?*?*?*?*?*?*?*?*?*?*?*?*?*?*?*?*?,11.0,3.9,62,101935,618,1399,319,246.9,140.8,184.7,26936,14141,20898,4426,117,1.0,8,4,9999,99999,9,999999999,0.0,999,999,99
3023,2,18,12,0,*?*?*?*?*?*?*?*?*?*?*?*?*?*?*?*?*?*?*?*?*?*?,11.6,3.8,58,101935,639,1399,327,193.4,56.3,167.7,21266,5512,18913,5019,120,1.0,9,5,9999,99999,9,999999999,0.0,999,999,99
3023,2,18,13,0,*?*?*?*?*?*?*?*?*?*?*?*?*?*?*?*?*?*?*?*?*?*?,11.9,3.4,56,101935,601,1399,333,103.9,0.0,103.9,12231,0,12271,4519,123,1.5,10,5,9999,99999,9,999999999,0.0,999,999,99
3023,2,18,14,0,*?*?*?*?*?*?*?*?*?*?*?*?*?*?*?*?*?*?*?*?*?*?,11.7,3.4,56,101935,507,1398,332,85.5,0.0,85.5,10020,0,10049,3600,127,2.6,10,5,9999,99999,9,999999999,0.0,999,999,99
3023,2,18,15,0,*?*?*?*?*?*?*?*?*?*?*?*?*?*?*?*?*?*?*?*?*?*?,11.9,3.4,56,101935,364,1398,318,156.1,214.0,100.3,16500,18203,11728,1968,130,1.5,7,4,9999,99999,9,999999999,0.0,999,999,99
3023,2,18,16,0,*?*?*?*?*?*?*?*?*?*?*?*?*?*?*?*?*?*?*?*?*?*?,11.8,4.3,60,101935,181,1396,333,21.4,0.0,21.4,2531,-0,2534,831,133,3.1,10,5,9999,99999,9,999999999,0.0,999,999,99
3023,2,18,17,0,*?*?*?*?*?*?*?*?*?*?*?*?*?*?*?*?*?*?*?*?*?*?,10.6,4.3,65,101935,0,-0,322,0.0,-0.0,0.0,0,0,0,0,137,3.1,9,5,9999,99999,9,999999999,0.0,999,999,99
3023,2,18,18,0,*?*?*?*?*?*?*?*?*?*?*?*?*?*?*?*?*?*?*?*?*?*?,10.3,5.1,70,101935,0,-0,325,0.0,-0.0,0.0,0,0,0,0,140,2.1,10,5,9999,99999,9,999999999,0.0,999,999,99
3023,2,18,19,0,*?*?*?*?*?*?*?*?*?*?*?*?*?*?*?*?*?*?*?*?*?*?,9.8,5.3,73,101935,0,-0,323,0.0,-0.0,0.0,0,0,0,0,177,2.1,10,5,9999,99999,9,999999999,0.0,999,999,99
3023,2,18,20,0,*?*?*?*?*?*?*?*?*?*?*?*?*?*?*?*?*?*?*?*?*?*?,9.7,5.5,75,101935,0,-0,323,0.0,-0.0,0.0,0,0,0,0,213,1.0,10,5,9999,99999,9,999999999,0.0,999,999,99
3023,2,18,21,0,*?*?*?*?*?*?*?*?*?*?*?*?*?*?*?*?*?*?*?*?*?*?,9.1,5.6,78,101935,0,-0,320,0.0,-0.0,0.0,0,0,0,0,250,1.0,10,5,9999,99999,9,999999999,0.0,999,999,99
3023,2,18,22,0,*?*?*?*?*?*?*?*?*?*?*?*?*?*?*?*?*?*?*?*?*?*?,8.5,5.6,81,101935,0,-0,317,0.0,-0.0,0.0,0,0,0,0,287,0.5,10,5,9999,99999,9,999999999,0.0,999,999,99
3023,2,18,23,0,*?*?*?*?*?*?*?*?*?*?*?*?*?*?*?*?*?*?*?*?*?*?,8.0,5.5,84,101935,0,-0,315,0.0,-0.0,0.0,0,0,0,0,323,2.6,10,5,9999,99999,9,999999999,0.0,999,999,99
3023,2,18,24,0,*?*?*?*?*?*?*?*?*?*?*?*?*?*?*?*?*?*?*?*?*?*?,8.1,6.9,92,101935,0,-0,315,0.0,-0.0,0.0,0,0,0,0,110,1.0,10,5,9999,99999,9,999999999,0.0,999,999,99
3023,2,19,1,0,*?*?*?*?*?*?*?*?*?*?*?*?*?*?*?*?*?*?*?*?*?*?,7.1,5.1,86,101937,0,-0,311,0.0,-0.0,0.0,0,0,0,0,307,0.5,10,5,9999,99999,9,999999999,0.0,999,999,99
3023,2,19,2,0,*?*?*?*?*?*?*?*?*?*?*?*?*?*?*?*?*?*?*?*?*?*?,6.7,4.8,87,101937,0,-0,309,0.0,-0.0,0.0,0,0,0,0,253,2.1,10,5,9999,99999,9,999999999,0.0,999,999,99
3023,2,19,3,0,*?*?*?*?*?*?*?*?*?*?*?*?*?*?*?*?*?*?*?*?*?*?,6.4,4.8,89,101937,0,-0,308,0.0,-0.0,0.0,0,0,0,0,200,1.5,10,5,9999,99999,9,999999999,0.0,999,999,99
3023,2,19,4,0,*?*?*?*?*?*?*?*?*?*?*?*?*?*?*?*?*?*?*?*?*?*?,6.0,4.5,89,101937,0,-0,306,0.0,-0.0,0.0,0,0,0,0,147,1.0,10,5,9999,99999,9,999999999,0.0,999,999,99
3023,2,19,5,0,*?*?*?*?*?*?*?*?*?*?*?*?*?*?*?*?*?*?*?*?*?*?,6.6,5.0,89,101937,0,-0,309,0.0,-0.0,0.0,0,0,0,0,93,1.5,10,5,9999,99999,9,999999999,0.0,999,999,99
3023,2,19,6,0,*?*?*?*?*?*?*?*?*?*?*?*?*?*?*?*?*?*?*?*?*?*?,6.1,4.6,90,101937,0,-0,307,0.0,-0.0,0.0,0,0,0,0,40,0.5,10,5,9999,99999,9,999999999,0.0,999,999,99
3023,2,19,7,0,*?*?*?*?*?*?*?*?*?*?*?*?*?*?*?*?*?*?*?*?*?*?,5.5,4.5,92,101937,41,1388,304,0.0,0.0,0.0,0,0,0,0,58,2.6,10,5,9999,99999,9,999999999,0.0,999,999,99
3023,2,19,8,0,*?*?*?*?*?*?*?*?*?*?*?*?*?*?*?*?*?*?*?*?*?*?,6.5,4.3,85,101937,245,1397,308,34.0,0.0,34.0,3981,0,3987,1325,77,0.5,10,5,9999,99999,9,999999999,0.0,999,999,99
3023,2,19,9,0,*?*?*?*?*?*?*?*?*?*?*?*?*?*?*?*?*?*?*?*?*?*?,7.5,5.1,84,101937,418,1398,313,68.0,0.0,68.0,7940,0,7961,2776,95,1.0,10,5,9999,99999,9,999999999,0.0,999,999,99
3023,2,19,10,0,*?*?*?*?*?*?*?*?*?*?*?*?*?*?*?*?*?*?*?*?*?*?,8.7,4.3,74,101937,548,1399,318,93.5,0.0,93.5,10973,0,11007,3991,113,1.0,10,5,9999,99999,9,999999999,0.0,999,999,99
3023,2,19,11,0,*?*?*?*?*?*?*?*?*?*?*?*?*?*?*?*?*?*?*?*?*?*?,10.0,3.9,65,101937,626,1399,324,108.8,0.0,108.8,12819,0,12862,4770,132,1.0,10,5,9999,99999,9,999999999,0.0,999,999,99
3023,2,19,12,0,*?*?*?*?*?*?*?*?*?*?*?*?*?*?*?*?*?*?*?*?*?*?,11.5,2.9,55,101937,646,1398,331,112.8,0.0,112.8,13312,0,13358,4982,150,1.0,10,5,9999,99999,9,999999999,0.0,999,999,99
3023,2,19,13,0,*?*?*?*?*?*?*?*?*?*?*?*?*?*?*?*?*?*?*?*?*?*?,11.4,2.7,54,101937,608,1397,331,105.4,0.0,105.4,12409,0,12449,4594,138,1.5,10,5,9999,99999,9,999999999,0.0,999,999,99
3023,2,19,14,0,*?*?*?*?*?*?*?*?*?*?*?*?*?*?*?*?*?*?*?*?*?*?,11.4,3.8,59,101937,515,1400,331,87.0,0.0,87.0,10193,0,10223,3671,127,2.6,10,5,9999,99999,9,999999999,0.0,999,999,99
3023,2,19,15,0,*?*?*?*?*?*?*?*?*?*?*?*?*?*?*?*?*?*?*?*?*?*?,11.5,5.1,64,101937,371,1398,331,58.8,0.0,58.8,6858,0,6874,2364,115,1.5,10,5,9999,99999,9,999999999,0.0,999,999,99
3023,2,19,16,0,*?*?*?*?*?*?*?*?*?*?*?*?*?*?*?*?*?*?*?*?*?*?,11.3,5.0,64,101937,188,1398,330,22.8,0.0,22.8,2686,-0,2689,883,103,3.1,10,5,9999,99999,9,999999999,0.0,999,999,99
3023,2,19,17,0,*?*?*?*?*?*?*?*?*?*?*?*?*?*?*?*?*?*?*?*?*?*?,11.3,5.8,68,101937,0,-0,330,0.0,-0.0,0.0,0,0,0,0,92,3.1,10,5,9999,99999,9,999999999,0.0,999,999,99
3023,2,19,18,0,*?*?*?*?*?*?*?*?*?*?*?*?*?*?*?*?*?*?*?*?*?*?,10.1,4.8,69,101937,0,-0,325,0.0,-0.0,0.0,0,0,0,0,80,2.1,10,5,9999,99999,9,999999999,0.0,999,999,99
3023,2,19,19,0,*?*?*?*?*?*?*?*?*?*?*?*?*?*?*?*?*?*?*?*?*?*?,9.3,5.8,78,101937,0,-0,321,0.0,-0.0,0.0,0,0,0,0,118,2.1,10,5,9999,99999,9,999999999,0.0,999,999,99
3023,2,19,20,0,*?*?*?*?*?*?*?*?*?*?*?*?*?*?*?*?*?*?*?*?*?*?,8.5,5.6,81,101937,0,-0,317,0.0,-0.0,0.0,0,0,0,0,157,1.0,10,5,9999,99999,9,999999999,0.0,999,999,99
3023,2,19,21,0,*?*?*?*?*?*?*?*?*?*?*?*?*?*?*?*?*?*?*?*?*?*?,8.3,5.1,80,101937,0,-0,316,0.0,-0.0,0.0,0,0,0,0,195,1.0,10,5,9999,99999,9,999999999,0.0,999,999,99
3023,2,19,22,0,*?*?*?*?*?*?*?*?*?*?*?*?*?*?*?*?*?*?*?*?*?*?,8.1,5.0,80,101937,0,-0,315,0.0,-0.0,0.0,0,0,0,0,233,0.5,10,5,9999,99999,9,999999999,0.0,999,999,99
3023,2,19,23,0,*?*?*?*?*?*?*?*?*?*?*?*?*?*?*?*?*?*?*?*?*?*?,6.7,4.1,83,101937,0,-0,309,0.0,-0.0,0.0,0,0,0,0,272,2.6,10,5,9999,99999,9,999999999,0.0,999,999,99
3023,2,19,24,0,*?*?*?*?*?*?*?*?*?*?*?*?*?*?*?*?*?*?*?*?*?*?,7.4,5.3,86,101937,0,-0,312,0.0,-0.0,0.0,0,0,0,0,360,1.0,10,5,9999,99999,9,999999999,0.0,999,999,99
3023,2,20,1,0,*?*?*?*?*?*?*?*?*?*?*?*?*?*?*?*?*?*?*?*?*?*?,3.9,2.5,91,102204,0,-0,297,0.0,-0.0,0.0,0,0,0,0,273,0.5,10,5,9999,99999,9,999999999,0.0,999,999,99
3023,2,20,2,0,*?*?*?*?*?*?*?*?*?*?*?*?*?*?*?*?*?*?*?*?*?*?,2.8,1.5,92,102204,0,-0,293,0.0,-0.0,0.0,0,0,0,0,237,2.1,10,5,9999,99999,9,999999999,0.0,999,999,99
3023,2,20,3,0,*?*?*?*?*?*?*?*?*?*?*?*?*?*?*?*?*?*?*?*?*?*?,2.6,1.9,95,102204,0,-0,292,0.0,-0.0,0.0,0,0,0,0,200,1.5,10,5,9999,99999,9,999999999,0.0,999,999,99
3023,2,20,4,0,*?*?*?*?*?*?*?*?*?*?*?*?*?*?*?*?*?*?*?*?*?*?,3.4,3.0,97,102204,0,-0,295,0.0,-0.0,0.0,0,0,0,0,163,1.0,10,5,9999,99999,9,999999999,0.0,999,999,99
3023,2,20,5,0,*?*?*?*?*?*?*?*?*?*?*?*?*?*?*?*?*?*?*?*?*?*?,2.7,2.7,99,102204,0,-0,292,0.0,-0.0,0.0,0,0,0,0,127,1.5,10,5,9999,99999,9,999999999,0.0,999,999,99
3023,2,20,6,0,*?*?*?*?*?*?*?*?*?*?*?*?*?*?*?*?*?*?*?*?*?*?,2.2,1.7,96,102204,0,-0,290,0.0,-0.0,0.0,0,0,0,0,90,0.5,10,5,9999,99999,9,999999999,0.0,999,999,99
3023,2,20,7,0,*?*?*?*?*?*?*?*?*?*?*?*?*?*?*?*?*?*?*?*?*?*?,1.9,1.9,100,102204,49,1409,289,0.0,0.0,0.0,0,0,0,0,90,2.6,10,5,9999,99999,9,999999999,0.0,999,999,99
3023,2,20,8,0,*?*?*?*?*?*?*?*?*?*?*?*?*?*?*?*?*?*?*?*?*?*?,1.5,1.3,98,102204,253,1399,278,81.7,113.9,61.1,8956,8519,7132,1306,90,0.5,8,4,9999,99999,9,999999999,0.0,999,999,99
3023,2,20,9,0,*?*?*?*?*?*?*?*?*?*?*?*?*?*?*?*?*?*?*?*?*?*?,3.8,3.0,95,102204,426,1399,279,209.7,308.5,115.7,22272,27821,13523,2300,90,1.0,6,3,9999,99999,9,999999999,0.8,999,999,99
3023,2,20,10,0,*?*?*?*?*?*?*?*?*?*?*?*?*?*?*?*?*?*?*?*?*?*?,6.2,3.6,83,102204,555,1397,294,258.4,232.2,166.2,27433,22785,18958,3519,90,1.0,7,4,9999,99999,9,999999999,0.7,999,999,99
3023,2,20,11,0,*?*?*?*?*?*?*?*?*?*?*?*?*?*?*?*?*?*?*?*?*?*?,7.2,3.9,80,102204,633,1398,302,253.9,141.3,189.9,27725,14182,21530,4582,90,1.0,8,4,9999,99999,9,999999999,1.0,999,999,99
3023,2,20,12,0,*?*?*?*?*?*?*?*?*?*?*?*?*?*?*?*?*?*?*?*?*?*?,8.6,3.0,68,102204,654,1398,308,263.2,141.8,196.9,28736,14382,22245,4794,90,1.0,8,4,9999,99999,9,999999999,0.1,999,999,99
3023,2,20,13,0,*?*?*?*?*?*?*?*?*?*?*?*?*?*?*?*?*?*?*?*?*?*?,8.9,3.9,71,102204,616,1398,315,185.7,56.1,161.0,20422,5445,18172,4766,88,1.5,9,5,9999,99999,9,999999999,0.7,999,999,99
3023,2,20,14,0,*?*?*?*?*?*?*?*?*?*?*?*?*?*?*?*?*?*?*?*?*?*?,8.6,4.6,76,102204,522,1399,309,203.5,137.4,152.2,22183,13278,17336,3515,87,2.6,8,4,9999,99999,9,999999999,0.4,999,999,99
3023,2,20,15,0,*?*?*?*?*?*?*?*?*?*?*?*?*?*?*?*?*?*?*?*?*?*?,9.0,5.3,78,102204,378,1397,311,138.5,129.0,103.6,15115,11239,11962,2286,85,1.5,8,4,9999,99999,9,999999999,1.8,999,999,99
3023,2,20,16,0,*?*?*?*?*?*?*?*?*?*?*?*?*?*?*?*?*?*?*?*?*?*?,8.7,4.3,74,102204,195,1399,314,41.9,40.0,36.3,4665,2639,4340,765,83,3.1,9,5,9999,99999,9,999999999,0.6,999,999,99
3023,2,20,17,0,*?*?*?*?*?*?*?*?*?*?*?*?*?*?*?*?*?*?*?*?*?*?,8.4,5.1,80,102204,0,-0,317,0.0,-0.0,0.0,0,0,0,0,82,3.1,10,5,9999,99999,9,999999999,0.9,999,999,99
3023,2,20,18,0,*?*?*?*?*?*?*?*?*?*?*?*?*?*?*?*?*?*?*?*?*?*?,7.3,5.5,88,102204,0,-0,312,0.0,-0.0,0.0,0,0,0,0,80,2.1,10,5,9999,99999,9,999999999,0.0,999,999,99
3023,2,20,19,0,*?*?*?*?*?*?*?*?*?*?*?*?*?*?*?*?*?*?*?*?*?*?,4.9,3.9,94,102204,0,-0,302,0.0,-0.0,0.0,0,0,0,0,85,2.1,10,5,9999,99999,9,999999999,0.0,999,999,99
3023,2,20,20,0,*?*?*?*?*?*?*?*?*?*?*?*?*?*?*?*?*?*?*?*?*?*?,5.5,3.8,89,102204,0,-0,304,0.0,-0.0,0.0,0,0,0,0,90,1.0,10,5,9999,99999,9,999999999,0.4,999,999,99
3023,2,20,21,0,*?*?*?*?*?*?*?*?*?*?*?*?*?*?*?*?*?*?*?*?*?*?,5.1,4.1,93,102204,0,-0,302,0.0,-0.0,0.0,0,0,0,0,95,1.0,10,5,9999,99999,9,999999999,0.8,999,999,99
3023,2,20,22,0,*?*?*?*?*?*?*?*?*?*?*?*?*?*?*?*?*?*?*?*?*?*?,4.6,3.8,95,102204,0,-0,300,0.0,-0.0,0.0,0,0,0,0,100,0.5,10,5,9999,99999,9,999999999,0.0,999,999,99
3023,2,20,23,0,*?*?*?*?*?*?*?*?*?*?*?*?*?*?*?*?*?*?*?*?*?*?,4.5,3.8,95,102204,0,-0,300,0.0,-0.0,0.0,0,0,0,0,105,2.6,10,5,9999,99999,9,999999999,0.2,999,999,99
3023,2,20,24,0,*?*?*?*?*?*?*?*?*?*?*?*?*?*?*?*?*?*?*?*?*?*?,5.3,3.4,87,102204,0,-0,303,0.0,-0.0,0.0,0,0,0,0,310,1.0,10,5,9999,99999,9,999999999,0.0,999,999,99
3023,2,21,1,0,*?*?*?*?*?*?*?*?*?*?*?*?*?*?*?*?*?*?*?*?*?*?,5.0,3.8,90,102321,0,-0,302,0.0,-0.0,0.0,0,0,0,0,108,0.5,10,5,9999,99999,9,999999999,0.0,999,999,99
3023,2,21,2,0,*?*?*?*?*?*?*?*?*?*?*?*?*?*?*?*?*?*?*?*?*?*?,5.3,3.8,88,102321,0,-0,303,0.0,-0.0,0.0,0,0,0,0,107,2.1,10,5,9999,99999,9,999999999,0.0,999,999,99
3023,2,21,3,0,*?*?*?*?*?*?*?*?*?*?*?*?*?*?*?*?*?*?*?*?*?*?,5.9,3.9,86,102321,0,-0,306,0.0,-0.0,0.0,0,0,0,0,105,1.5,10,5,9999,99999,9,999999999,0.0,999,999,99
3023,2,21,4,0,*?*?*?*?*?*?*?*?*?*?*?*?*?*?*?*?*?*?*?*?*?*?,5.2,3.0,85,102321,0,-0,303,0.0,-0.0,0.0,0,0,0,0,103,1.0,10,5,9999,99999,9,999999999,0.0,999,999,99
3023,2,21,5,0,*?*?*?*?*?*?*?*?*?*?*?*?*?*?*?*?*?*?*?*?*?*?,4.3,2.5,86,102321,0,-0,299,0.0,-0.0,0.0,0,0,0,0,102,1.5,10,5,9999,99999,9,999999999,0.0,999,999,99
3023,2,21,6,0,*?*?*?*?*?*?*?*?*?*?*?*?*?*?*?*?*?*?*?*?*?*?,4.8,1.7,79,102321,0,-0,301,0.0,-0.0,0.0,0,0,0,0,100,0.5,10,5,9999,99999,9,999999999,0.2,999,999,99
3023,2,21,7,0,*?*?*?*?*?*?*?*?*?*?*?*?*?*?*?*?*?*?*?*?*?*?,5.3,0.6,71,102321,56,1397,304,0.0,0.0,0.0,0,0,0,0,102,2.6,10,5,9999,99999,9,999999999,0.0,999,999,99
3023,2,21,8,0,*?*?*?*?*?*?*?*?*?*?*?*?*?*?*?*?*?*?*?*?*?*?,4.9,1.3,76,102321,260,1396,302,37.0,0.0,37.0,4325,0,4333,1445,103,0.5,10,5,9999,99999,9,999999999,0.0,999,999,99
3023,2,21,9,0,*?*?*?*?*?*?*?*?*?*?*?*?*?*?*?*?*?*?*?*?*?*?,5.8,1.5,72,102321,433,1397,306,71.0,0.0,71.0,8298,0,8320,2915,105,1.0,10,5,9999,99999,9,999999999,0.0,999,999,99
3023,2,21,10,0,*?*?*?*?*?*?*?*?*?*?*?*?*?*?*?*?*?*?*?*?*?*?,6.9,1.7,68,102321,563,1397,311,96.5,0.0,96.5,11341,0,11376,4144,107,1.0,10,5,9999,99999,9,999999999,0.0,999,999,99
3023,2,21,11,0,*?*?*?*?*?*?*?*?*?*?*?*?*?*?*?*?*?*?*?*?*?*?,8.3,1.7,62,102321,641,1398,317,111.8,0.0,111.8,13191,0,13236,4930,108,1.0,10,5,9999,99999,9,999999999,0.0,999,999,99
3023,2,21,12,0,*?*?*?*?*?*?*?*?*?*?*?*?*?*?*?*?*?*?*?*?*?*?,9.2,2.3,61,102321,661,1397,321,115.9,0.0,115.9,13681,0,13729,5142,110,1.0,10,5,9999,99999,9,999999999,0.0,999,999,99
3023,2,21,13,0,*?*?*?*?*?*?*?*?*?*?*?*?*?*?*?*?*?*?*?*?*?*?,9.3,1.3,56,102321,623,1397,322,108.4,0.0,108.4,12770,0,12812,4748,107,1.5,10,5,9999,99999,9,999999999,0.0,999,999,99
3023,2,21,14,0,*?*?*?*?*?*?*?*?*?*?*?*?*?*?*?*?*?*?*?*?*?*?,9.6,0.8,53,102321,529,1398,323,89.9,0.0,89.9,10539,0,10571,3812,103,2.6,10,5,9999,99999,9,999999999,0.0,999,999,99
3023,2,21,15,0,*?*?*?*?*?*?*?*?*?*?*?*?*?*?*?*?*?*?*?*?*?*?,9.5,1.5,57,102321,385,1397,322,61.6,0.0,61.6,7186,0,7203,2488,100,1.5,10,5,9999,99999,9,999999999,0.0,999,999,99
3023,2,21,16,0,*?*?*?*?*?*?*?*?*?*?*?*?*?*?*?*?*?*?*?*?*?*?,9.2,2.7,63,102321,202,1400,321,25.5,0.0,25.5,2995,0,2999,988,97,3.1,10,5,9999,99999,9,999999999,0.0,999,999,99
3023,2,21,17,0,*?*?*?*?*?*?*?*?*?*?*?*?*?*?*?*?*?*?*?*?*?*?,9.4,3.9,68,102321,0,-0,322,0.0,-0.0,0.0,0,0,0,0,93,3.1,10,5,9999,99999,9,999999999,0.0,999,999,99
3023,2,21,18,0,*?*?*?*?*?*?*?*?*?*?*?*?*?*?*?*?*?*?*?*?*?*?,8.6,3.0,67,102321,0,-0,318,0.0,-0.0,0.0,0,0,0,0,90,2.1,10,5,9999,99999,9,999999999,0.0,999,999,99
3023,2,21,19,0,*?*?*?*?*?*?*?*?*?*?*?*?*?*?*?*?*?*?*?*?*?*?,7.4,3.8,76,102321,0,-0,313,0.0,-0.0,0.0,0,0,0,0,88,2.1,10,5,9999,99999,9,999999999,0.0,999,999,99
3023,2,21,20,0,*?*?*?*?*?*?*?*?*?*?*?*?*?*?*?*?*?*?*?*?*?*?,6.7,3.8,80,102321,0,-0,309,0.0,-0.0,0.0,0,0,0,0,87,1.0,10,5,9999,99999,9,999999999,0.0,999,999,99
3023,2,21,21,0,*?*?*?*?*?*?*?*?*?*?*?*?*?*?*?*?*?*?*?*?*?*?,7.0,3.8,78,102321,0,-0,311,0.0,-0.0,0.0,0,0,0,0,85,1.0,10,5,9999,99999,9,999999999,0.0,999,999,99
3023,2,21,22,0,*?*?*?*?*?*?*?*?*?*?*?*?*?*?*?*?*?*?*?*?*?*?,6.8,3.6,79,102321,0,-0,310,0.0,-0.0,0.0,0,0,0,0,83,0.5,10,5,9999,99999,9,999999999,0.1,999,999,99
3023,2,21,23,0,*?*?*?*?*?*?*?*?*?*?*?*?*?*?*?*?*?*?*?*?*?*?,6.3,3.4,80,102321,0,-0,308,0.0,-0.0,0.0,0,0,0,0,82,2.6,10,5,9999,99999,9,999999999,0.0,999,999,99
3023,2,21,24,0,*?*?*?*?*?*?*?*?*?*?*?*?*?*?*?*?*?*?*?*?*?*?,4.5,3.8,94,102321,0,-0,300,0.0,-0.0,0.0,0,0,0,0,110,1.0,10,5,9999,99999,9,999999999,1.0,999,999,99
3023,2,22,1,0,*?*?*?*?*?*?*?*?*?*?*?*?*?*?*?*?*?*?*?*?*?*?,5.0,5.0,100,102053,0,-0,302,0.0,-0.0,0.0,0,0,0,0,78,0.5,10,5,9999,99999,9,999999999,0.0,999,999,99
3023,2,22,2,0,*?*?*?*?*?*?*?*?*?*?*?*?*?*?*?*?*?*?*?*?*?*?,4.1,4.1,100,102053,0,-0,298,0.0,-0.0,0.0,0,0,0,0,77,2.1,10,5,9999,99999,9,999999999,0.0,999,999,99
3023,2,22,3,0,*?*?*?*?*?*?*?*?*?*?*?*?*?*?*?*?*?*?*?*?*?*?,3.9,3.8,100,102053,0,-0,297,0.0,-0.0,0.0,0,0,0,0,75,1.5,10,5,9999,99999,9,999999999,0.0,999,999,99
3023,2,22,4,0,*?*?*?*?*?*?*?*?*?*?*?*?*?*?*?*?*?*?*?*?*?*?,4.0,3.9,100,102053,0,-0,298,0.0,-0.0,0.0,0,0,0,0,73,1.0,10,5,9999,99999,9,999999999,0.0,999,999,99
3023,2,22,5,0,*?*?*?*?*?*?*?*?*?*?*?*?*?*?*?*?*?*?*?*?*?*?,3.2,3.2,100,102053,0,-0,294,0.0,-0.0,0.0,0,0,0,0,72,1.5,10,5,9999,99999,9,999999999,0.0,999,999,99
3023,2,22,6,0,*?*?*?*?*?*?*?*?*?*?*?*?*?*?*?*?*?*?*?*?*?*?,2.5,2.5,100,102053,0,-0,291,0.0,-0.0,0.0,0,0,0,0,70,0.5,10,5,9999,99999,9,999999999,0.0,999,999,99
3023,2,22,7,0,*?*?*?*?*?*?*?*?*?*?*?*?*?*?*?*?*?*?*?*?*?*?,3.2,3.2,100,102053,63,1386,294,0.0,0.0,0.0,0,0,0,0,70,2.6,10,5,9999,99999,9,999999999,0.0,999,999,99
3023,2,22,8,0,*?*?*?*?*?*?*?*?*?*?*?*?*?*?*?*?*?*?*?*?*?*?,3.9,3.9,100,102053,268,1397,297,38.5,0.0,38.5,4500,0,4508,1506,70,0.5,10,5,9999,99999,9,999999999,0.0,999,999,99
3023,2,22,9,0,*?*?*?*?*?*?*?*?*?*?*?*?*?*?*?*?*?*?*?*?*?*?,4.9,5.0,100,102053,441,1397,301,72.6,0.0,72.6,8480,0,8503,2986,70,1.0,10,5,9999,99999,9,999999999,0.0,999,999,99
3023,2,22,10,0,*?*?*?*?*?*?*?*?*?*?*?*?*?*?*?*?*?*?*?*?*?*?,7.4,7.4,100,102053,571,1398,312,98.1,0.0,98.1,11528,0,11564,4222,70,1.0,10,5,9999,99999,9,999999999,0.0,999,999,99
3023,2,22,11,0,*?*?*?*?*?*?*?*?*?*?*?*?*?*?*?*?*?*?*?*?*?*?,8.9,7.4,100,102053,648,1396,319,113.4,0.0,113.4,13378,0,13424,5010,70,1.0,10,5,9999,99999,9,999999999,0.0,999,999,99
3023,2,22,12,0,*?*?*?*?*?*?*?*?*?*?*?*?*?*?*?*?*?*?*?*?*?*?,10.0,6.7,100,102053,669,1397,324,117.4,0.0,117.4,13868,0,13916,5224,70,1.0,10,5,9999,99999,9,999999999,0.0,999,999,99
3023,2,22,13,0,*?*?*?*?*?*?*?*?*?*?*?*?*?*?*?*?*?*?*?*?*?*?,10.8,8.0,100,102053,630,1396,327,109.9,0.0,109.9,12948,0,12992,4826,67,1.5,10,5,9999,99999,9,999999999,0.4,999,999,99
3023,2,22,14,0,*?*?*?*?*?*?*?*?*?*?*?*?*?*?*?*?*?*?*?*?*?*?,10.7,6.4,98,102053,536,1396,327,91.3,0.0,91.3,10709,0,10741,3883,63,2.6,10,5,9999,99999,9,999999999,0.7,999,999,99
3023,2,22,15,0,*?*?*?*?*?*?*?*?*?*?*?*?*?*?*?*?*?*?*?*?*?*?,10.9,7.6,100,102053,392,1396,328,63.0,0.0,63.0,7348,0,7366,2550,60,1.5,10,5,9999,99999,9,999999999,0.8,999,999,99
3023,2,22,16,0,*?*?*?*?*?*?*?*?*?*?*?*?*?*?*?*?*?*?*?*?*?*?,10.4,6.9,100,102053,208,1394,326,26.8,0.0,26.8,3149,0,3153,1040,57,3.1,10,5,9999,99999,9,999999999,0.4,999,999,99
3023,2,22,17,0,*?*?*?*?*?*?*?*?*?*?*?*?*?*?*?*?*?*?*?*?*?*?,9.7,7.0,100,102053,0,-0,322,0.0,-0.0,0.0,0,0,0,0,53,3.1,10,5,9999,99999,9,999999999,0.0,999,999,99
3023,2,22,18,0,*?*?*?*?*?*?*?*?*?*?*?*?*?*?*?*?*?*?*?*?*?*?,8.9,7.3,100,102053,0,-0,319,0.0,-0.0,0.0,0,0,0,0,50,2.1,10,5,9999,99999,9,999999999,0.8,999,999,99
3023,2,22,19,0,*?*?*?*?*?*?*?*?*?*?*?*?*?*?*?*?*?*?*?*?*?*?,7.7,5.6,100,102053,0,-0,314,0.0,-0.0,0.0,0,0,0,0,45,2.1,10,5,9999,99999,9,999999999,0.5,999,999,99
3023,2,22,20,0,*?*?*?*?*?*?*?*?*?*?*?*?*?*?*?*?*?*?*?*?*?*?,6.8,5.0,100,102053,0,-0,310,0.0,-0.0,0.0,0,0,0,0,40,1.0,10,5,9999,99999,9,999999999,0.2,999,999,99
3023,2,22,21,0,*?*?*?*?*?*?*?*?*?*?*?*?*?*?*?*?*?*?*?*?*?*?,6.1,5.8,100,102053,0,-0,306,0.0,-0.0,0.0,0,0,0,0,35,1.0,10,5,9999,99999,9,999999999,0.1,999,999,99
3023,2,22,22,0,*?*?*?*?*?*?*?*?*?*?*?*?*?*?*?*?*?*?*?*?*?*?,6.1,6.1,100,102053,0,-0,306,0.0,-0.0,0.0,0,0,0,0,30,0.5,10,5,9999,99999,9,999999999,0.3,999,999,99
3023,2,22,23,0,*?*?*?*?*?*?*?*?*?*?*?*?*?*?*?*?*?*?*?*?*?*?,5.5,5.5,100,102053,0,-0,304,0.0,-0.0,0.0,0,0,0,0,25,2.6,10,5,9999,99999,9,999999999,0.4,999,999,99
3023,2,22,24,0,*?*?*?*?*?*?*?*?*?*?*?*?*?*?*?*?*?*?*?*?*?*?,5.9,4.6,100,102053,0,-0,306,0.0,-0.0,0.0,0,0,0,0,80,1.0,10,5,9999,99999,9,999999999,0.0,999,999,99
3023,2,23,1,0,*?*?*?*?*?*?*?*?*?*?*?*?*?*?*?*?*?*?*?*?*?*?,4.7,4.6,100,102160,0,-0,301,0.0,-0.0,0.0,0,0,0,0,20,0.5,10,5,9999,99999,9,999999999,0.0,999,999,99
3023,2,23,2,0,*?*?*?*?*?*?*?*?*?*?*?*?*?*?*?*?*?*?*?*?*?*?,3.8,3.8,100,102160,0,-0,297,0.0,-0.0,0.0,0,0,0,0,20,2.1,10,5,9999,99999,9,999999999,0.3,999,999,99
3023,2,23,3,0,*?*?*?*?*?*?*?*?*?*?*?*?*?*?*?*?*?*?*?*?*?*?,2.9,2.9,100,102160,0,-0,293,0.0,-0.0,0.0,0,0,0,0,20,1.5,10,5,9999,99999,9,999999999,0.0,999,999,99
3023,2,23,4,0,*?*?*?*?*?*?*?*?*?*?*?*?*?*?*?*?*?*?*?*?*?*?,3.5,3.4,100,102160,0,-0,296,0.0,-0.0,0.0,0,0,0,0,20,1.0,10,5,9999,99999,9,999999999,0.0,999,999,99
3023,2,23,5,0,*?*?*?*?*?*?*?*?*?*?*?*?*?*?*?*?*?*?*?*?*?*?,4.0,3.6,100,102160,0,-0,298,0.0,-0.0,0.0,0,0,0,0,20,1.5,10,5,9999,99999,9,999999999,0.0,999,999,99
3023,2,23,6,0,*?*?*?*?*?*?*?*?*?*?*?*?*?*?*?*?*?*?*?*?*?*?,4.0,2.3,95,102160,0,-0,298,0.0,-0.0,0.0,0,0,0,0,20,0.5,10,5,9999,99999,9,999999999,0.0,999,999,99
3023,2,23,7,0,*?*?*?*?*?*?*?*?*?*?*?*?*?*?*?*?*?*?*?*?*?*?,3.8,1.9,94,102160,71,1395,288,0.0,0.0,0.0,0,0,0,0,20,2.6,8,4,9999,99999,9,999999999,0.0,999,999,99
3023,2,23,8,0,*?*?*?*?*?*?*?*?*?*?*?*?*?*?*?*?*?*?*?*?*?*?,3.5,1.0,90,102160,276,1399,276,120.8,274.3,66.7,12559,20373,8706,1216,20,0.5,6,3,9999,99999,9,999999999,0.0,999,999,99
3023,2,23,9,0,*?*?*?*?*?*?*?*?*?*?*?*?*?*?*?*?*?*?*?*?*?*?,5.2,3.2,93,102160,449,1398,294,170.6,133.8,127.6,18586,12446,14586,2876,20,1.0,8,4,9999,99999,9,999999999,0.0,999,999,99
3023,2,23,10,0,*?*?*?*?*?*?*?*?*?*?*?*?*?*?*?*?*?*?*?*?*?*?,6.5,5.3,98,102160,578,1396,300,229.4,139.6,171.6,25012,13837,19455,4048,20,1.0,8,4,9999,99999,9,999999999,0.0,999,999,99
3023,2,23,11,0,*?*?*?*?*?*?*?*?*?*?*?*?*?*?*?*?*?*?*?*?*?*?,8.2,4.8,85,102160,656,1396,303,312.7,237.6,201.1,33303,24319,22584,4471,20,1.0,7,4,9999,99999,9,999999999,0.0,999,999,99
3023,2,23,12,0,*?*?*?*?*?*?*?*?*?*?*?*?*?*?*?*?*?*?*?*?*?*?,9.2,4.8,79,102160,676,1396,311,273.8,142.5,204.8,29895,14532,23101,5041,20,1.0,8,4,9999,99999,9,999999999,0.0,999,999,99
3023,2,23,13,0,*?*?*?*?*?*?*?*?*?*?*?*?*?*?*?*?*?*?*?*?*?*?,9.7,2.7,66,102160,638,1397,318,193.5,56.3,167.7,21274,5513,18920,5020,20,1.5,9,5,9999,99999,9,999999999,0.0,999,999,99
3023,2,23,14,0,*?*?*?*?*?*?*?*?*?*?*?*?*?*?*?*?*?*?*?*?*?*?,9.8,1.7,61,102160,543,1395,324,92.8,0.0,92.8,10886,0,10919,3954,20,2.6,10,5,9999,99999,9,999999999,0.0,999,999,99
3023,2,23,15,0,*?*?*?*?*?*?*?*?*?*?*?*?*?*?*?*?*?*?*?*?*?*?,9.7,3.9,72,102160,399,1396,313,148.2,130.6,110.8,16148,11714,12717,2461,20,1.5,8,4,9999,99999,9,999999999,0.0,999,999,99
3023,2,23,16,0,*?*?*?*?*?*?*?*?*?*?*?*?*?*?*?*?*?*?*?*?*?*?,9.7,3.0,68,102160,215,1395,308,76.6,177.4,49.2,8163,11439,5974,900,20,3.1,7,4,9999,99999,9,999999999,0.1,999,999,99
3023,2,23,17,0,*?*?*?*?*?*?*?*?*?*?*?*?*?*?*?*?*?*?*?*?*?*?,9.7,5.5,80,102160,4,1419,314,0.0,0.0,0.0,0,0,0,0,20,3.1,8,4,9999,99999,9,999999999,0.0,999,999,99
3023,2,23,18,0,*?*?*?*?*?*?*?*?*?*?*?*?*?*?*?*?*?*?*?*?*?*?,7.7,6.4,98,102160,0,-0,313,0.0,-0.0,0.0,0,0,0,0,20,2.1,10,5,9999,99999,9,999999999,0.0,999,999,99
3023,2,23,19,0,*?*?*?*?*?*?*?*?*?*?*?*?*?*?*?*?*?*?*?*?*?*?,6.9,6.9,100,102160,0,-0,310,0.0,-0.0,0.0,0,0,0,0,73,2.1,10,5,9999,99999,9,999999999,0.0,999,999,99
3023,2,23,20,0,*?*?*?*?*?*?*?*?*?*?*?*?*?*?*?*?*?*?*?*?*?*?,6.7,6.7,100,102160,0,-0,309,0.0,-0.0,0.0,0,0,0,0,127,1.0,10,5,9999,99999,9,999999999,0.0,999,999,99
3023,2,23,21,0,*?*?*?*?*?*?*?*?*?*?*?*?*?*?*?*?*?*?*?*?*?*?,7.3,7.3,100,102160,0,-0,311,0.0,-0.0,0.0,0,0,0,0,180,1.0,10,5,9999,99999,9,999999999,0.0,999,999,99
3023,2,23,22,0,*?*?*?*?*?*?*?*?*?*?*?*?*?*?*?*?*?*?*?*?*?*?,5.8,5.8,100,102160,0,-0,305,0.0,-0.0,0.0,0,0,0,0,233,0.5,10,5,9999,99999,9,999999999,0.0,999,999,99
3023,2,23,23,0,*?*?*?*?*?*?*?*?*?*?*?*?*?*?*?*?*?*?*?*?*?*?,5.2,5.1,100,102160,0,-0,303,0.0,-0.0,0.0,0,0,0,0,287,2.6,10,5,9999,99999,9,999999999,0.0,999,999,99
3023,2,23,24,0,*?*?*?*?*?*?*?*?*?*?*?*?*?*?*?*?*?*?*?*?*?*?,4.9,4.8,100,102160,0,-0,301,0.0,-0.0,0.0,0,0,0,0,20,1.0,10,5,9999,99999,9,999999999,0.1,999,999,99
3023,2,24,1,0,*?*?*?*?*?*?*?*?*?*?*?*?*?*?*?*?*?*?*?*?*?*?,4.1,-0.2,73,102538,0,-0,299,0.0,-0.0,0.0,0,0,0,0,285,0.5,10,5,9999,99999,9,999999999,0.0,999,999,99
3023,2,24,2,0,*?*?*?*?*?*?*?*?*?*?*?*?*?*?*?*?*?*?*?*?*?*?,3.0,-3.1,62,102538,0,-0,294,0.0,-0.0,0.0,0,0,0,0,230,2.1,10,5,9999,99999,9,999999999,0.1,999,999,99
3023,2,24,3,0,*?*?*?*?*?*?*?*?*?*?*?*?*?*?*?*?*?*?*?*?*?*?,2.0,-3.7,63,102538,0,-0,290,0.0,-0.0,0.0,0,0,0,0,175,1.5,10,5,9999,99999,9,999999999,0.0,999,999,99
3023,2,24,4,0,*?*?*?*?*?*?*?*?*?*?*?*?*?*?*?*?*?*?*?*?*?*?,2.9,-2.4,66,102538,0,-0,294,0.0,-0.0,0.0,0,0,0,0,120,1.0,10,5,9999,99999,9,999999999,0.0,999,999,99
3023,2,24,5,0,*?*?*?*?*?*?*?*?*?*?*?*?*?*?*?*?*?*?*?*?*?*?,3.8,-1.5,67,102538,0,-0,298,0.0,-0.0,0.0,0,0,0,0,65,1.5,10,5,9999,99999,9,999999999,0.0,999,999,99
3023,2,24,6,0,*?*?*?*?*?*?*?*?*?*?*?*?*?*?*?*?*?*?*?*?*?*?,2.6,-2.2,69,102538,0,-0,293,0.0,-0.0,0.0,0,0,0,0,10,0.5,10,5,9999,99999,9,999999999,0.0,999,999,99
3023,2,24,7,0,*?*?*?*?*?*?*?*?*?*?*?*?*?*?*?*?*?*?*?*?*?*?,2.9,-1.5,71,102538,79,1401,288,2.2,5.3,1.9,282,167,304,29,10,2.6,9,5,9999,99999,9,999999999,0.0,999,999,99
3023,2,24,8,0,*?*?*?*?*?*?*?*?*?*?*?*?*?*?*?*?*?*?*?*?*?*?,2.3,-1.3,77,102538,283,1394,286,72.2,47.3,62.6,7966,3738,7346,1348,10,0.5,9,5,9999,99999,9,999999999,0.0,999,999,99
3023,2,24,9,0,*?*?*?*?*?*?*?*?*?*?*?*?*?*?*?*?*?*?*?*?*?*?,4.1,-0.0,74,102538,456,1395,283,205.8,224.8,132.4,21781,20882,15242,2693,10,1.0,7,4,9999,99999,9,999999999,0.0,999,999,99
3023,2,24,10,0,*?*?*?*?*?*?*?*?*?*?*?*?*?*?*?*?*?*?*?*?*?*?,5.9,1.5,73,102538,586,1396,286,305.4,325.9,168.6,32568,32573,19208,3584,10,1.0,6,3,9999,99999,9,999999999,0.0,999,999,99
3023,2,24,11,0,*?*?*?*?*?*?*?*?*?*?*?*?*?*?*?*?*?*?*?*?*?*?,8.8,2.7,65,102538,664,1396,294,374.7,413.8,178.0,39179,41014,21580,3711,10,1.0,5,3,9999,99999,9,999999999,0.0,999,999,99
3023,2,24,12,0,*?*?*?*?*?*?*?*?*?*?*?*?*?*?*?*?*?*?*?*?*?*?,8.3,2.3,66,102538,684,1396,307,277.3,142.6,207.4,30286,14578,23391,5125,10,1.0,8,4,9999,99999,9,999999999,0.0,999,999,99
3023,2,24,13,0,*?*?*?*?*?*?*?*?*?*?*?*?*?*?*?*?*?*?*?*?*?*?,9.0,2.5,63,102538,645,1395,310,259.8,141.6,194.4,28356,14339,21957,4717,12,1.5,8,4,9999,99999,9,999999999,0.0,999,999,99
3023,2,24,14,0,*?*?*?*?*?*?*?*?*?*?*?*?*?*?*?*?*?*?*?*?*?*?,9.1,2.7,64,102538,550,1394,296,303.1,403.4,144.0,31596,38480,17806,2835,13,2.6,5,3,9999,99999,9,999999999,0.0,999,999,99
3023,2,24,15,0,*?*?*?*?*?*?*?*?*?*?*?*?*?*?*?*?*?*?*?*?*?*?,9.0,2.1,62,102538,406,1395,305,178.9,219.6,115.1,18919,19548,13349,2296,15,1.5,7,4,9999,99999,9,999999999,0.0,999,999,99
3023,2,24,16,0,*?*?*?*?*?*?*?*?*?*?*?*?*?*?*?*?*?*?*?*?*?*?,8.8,1.5,60,102538,222,1396,298,89.0,250.8,49.1,9326,16742,6573,881,17,3.1,6,3,9999,99999,9,999999999,0.0,999,999,99
3023,2,24,17,0,*?*?*?*?*?*?*?*?*?*?*?*?*?*?*?*?*?*?*?*?*?*?,8.9,1.5,59,102538,11,1461,320,0.0,0.0,0.0,0,0,0,0,18,3.1,10,5,9999,99999,9,999999999,0.0,999,999,99
3023,2,24,18,0,*?*?*?*?*?*?*?*?*?*?*?*?*?*?*?*?*?*?*?*?*?*?,7.5,2.9,73,102538,0,-0,313,0.0,-0.0,0.0,0,0,0,0,20,2.1,10,5,9999,99999,9,999999999,0.0,999,999,99
3023,2,24,19,0,*?*?*?*?*?*?*?*?*?*?*?*?*?*?*?*?*?*?*?*?*?*?,6.4,3.0,79,102538,0,-0,308,0.0,-0.0,0.0,0,0,0,0,75,2.1,10,5,9999,99999,9,999999999,0.0,999,999,99
3023,2,24,20,0,*?*?*?*?*?*?*?*?*?*?*?*?*?*?*?*?*?*?*?*?*?*?,4.9,2.9,86,102538,0,-0,302,0.0,-0.0,0.0,0,0,0,0,130,1.0,10,5,9999,99999,9,999999999,0.0,999,999,99
3023,2,24,21,0,*?*?*?*?*?*?*?*?*?*?*?*?*?*?*?*?*?*?*?*?*?*?,5.0,3.2,88,102538,0,-0,302,0.0,-0.0,0.0,0,0,0,0,185,1.0,10,5,9999,99999,9,999999999,0.0,999,999,99
3023,2,24,22,0,*?*?*?*?*?*?*?*?*?*?*?*?*?*?*?*?*?*?*?*?*?*?,4.4,3.2,91,102538,0,-0,299,0.0,-0.0,0.0,0,0,0,0,240,0.5,10,5,9999,99999,9,999999999,0.0,999,999,99
3023,2,24,23,0,*?*?*?*?*?*?*?*?*?*?*?*?*?*?*?*?*?*?*?*?*?*?,4.0,2.9,92,102538,0,-0,298,0.0,-0.0,0.0,0,0,0,0,295,2.6,10,5,9999,99999,9,999999999,0.0,999,999,99
3023,2,24,24,0,*?*?*?*?*?*?*?*?*?*?*?*?*?*?*?*?*?*?*?*?*?*?,4.6,2.7,87,102538,0,-0,300,0.0,-0.0,0.0,0,0,0,0,340,1.0,10,5,9999,99999,9,999999999,0.0,999,999,99
3023,2,25,1,0,*?*?*?*?*?*?*?*?*?*?*?*?*?*?*?*?*?*?*?*?*?*?,2.9,0.8,86,102827,0,-0,293,0.0,-0.0,0.0,0,0,0,0,352,0.5,10,5,9999,99999,9,999999999,0.0,999,999,99
3023,2,25,2,0,*?*?*?*?*?*?*?*?*?*?*?*?*?*?*?*?*?*?*?*?*?*?,2.4,-0.2,82,102827,0,-0,291,0.0,-0.0,0.0,0,0,0,0,353,2.1,10,5,9999,99999,9,999999999,0.0,999,999,99
3023,2,25,3,0,*?*?*?*?*?*?*?*?*?*?*?*?*?*?*?*?*?*?*?*?*?*?,1.7,-0.6,84,102827,0,-0,289,0.0,-0.0,0.0,0,0,0,0,355,1.5,10,5,9999,99999,9,999999999,0.0,999,999,99
3023,2,25,4,0,*?*?*?*?*?*?*?*?*?*?*?*?*?*?*?*?*?*?*?*?*?*?,1.0,-0.8,86,102827,0,-0,286,0.0,-0.0,0.0,0,0,0,0,357,1.0,10,5,9999,99999,9,999999999,0.0,999,999,99
3023,2,25,5,0,*?*?*?*?*?*?*?*?*?*?*?*?*?*?*?*?*?*?*?*?*?*?,1.6,-0.8,82,102827,0,-0,288,0.0,-0.0,0.0,0,0,0,0,358,1.5,10,5,9999,99999,9,999999999,0.0,999,999,99
3023,2,25,6,0,*?*?*?*?*?*?*?*?*?*?*?*?*?*?*?*?*?*?*?*?*?*?,2.2,-0.8,79,102827,0,-0,291,0.0,-0.0,0.0,0,0,0,0,360,0.5,10,5,9999,99999,9,999999999,0.0,999,999,99
3023,2,25,7,0,*?*?*?*?*?*?*?*?*?*?*?*?*?*?*?*?*?*?*?*?*?*?,1.3,-1.5,79,102827,86,1388,287,2.8,0.0,2.8,367,-0,367,115,303,2.6,10,5,9999,99999,9,999999999,0.0,999,999,99
3023,2,25,8,0,*?*?*?*?*?*?*?*?*?*?*?*?*?*?*?*?*?*?*?*?*?*?,2.3,-1.3,76,102827,291,1395,291,43.1,0.0,43.1,5036,0,5046,1696,247,0.5,10,5,9999,99999,9,999999999,0.0,999,999,99
3023,2,25,9,0,*?*?*?*?*?*?*?*?*?*?*?*?*?*?*?*?*?*?*?*?*?*?,2.9,-0.8,75,102827,464,1395,288,134.2,53.6,116.3,14734,4968,13137,3217,190,1.0,9,5,9999,99999,9,999999999,0.0,999,999,99
3023,2,25,10,0,*?*?*?*?*?*?*?*?*?*?*?*?*?*?*?*?*?*?*?*?*?*?,4.0,-0.0,74,102827,594,1396,298,102.8,0.0,102.8,12095,0,12134,4460,133,1.0,10,5,9999,99999,9,999999999,0.0,999,999,99
3023,2,25,11,0,*?*?*?*?*?*?*?*?*?*?*?*?*?*?*?*?*?*?*?*?*?*?,5.2,1.3,76,102827,671,1394,293,271.8,142.3,203.3,29672,14505,22935,4994,77,1.0,8,4,9999,99999,9,999999999,0.0,999,999,99
3023,2,25,12,0,*?*?*?*?*?*?*?*?*?*?*?*?*?*?*?*?*?*?*?*?*?*?,6.2,1.9,74,102827,691,1394,293,331.9,239.1,213.4,35403,24717,23874,4843,20,1.0,7,4,9999,99999,9,999999999,0.0,999,999,99
3023,2,25,13,0,*?*?*?*?*?*?*?*?*?*?*?*?*?*?*?*?*?*?*?*?*?*?,6.3,2.5,77,102827,652,1394,293,311.2,237.5,200.1,33133,24285,22478,4444,20,1.5,7,4,9999,99999,9,999999999,0.0,999,999,99
3023,2,25,14,0,*?*?*?*?*?*?*?*?*?*?*?*?*?*?*?*?*?*?*?*?*?*?,6.8,2.5,74,102827,558,1396,300,220.2,138.8,164.7,24009,13661,18700,3857,20,2.6,8,4,9999,99999,9,999999999,0.0,999,999,99
3023,2,25,15,0,*?*?*?*?*?*?*?*?*?*?*?*?*?*?*?*?*?*?*?*?*?*?,6.6,2.1,73,102827,413,1395,299,154.7,131.6,115.7,16851,11939,13256,2580,20,1.5,8,4,9999,99999,9,999999999,0.0,999,999,99
3023,2,25,16,0,*?*?*?*?*?*?*?*?*?*?*?*?*?*?*?*?*?*?*?*?*?*?,6.6,1.9,71,102827,229,1397,299,71.0,109.2,53.1,7566,7315,6423,976,20,3.1,8,4,9999,99999,9,999999999,0.0,999,999,99
3023,2,25,17,0,*?*?*?*?*?*?*?*?*?*?*?*?*?*?*?*?*?*?*?*?*?*?,6.6,1.0,67,102827,17,1388,299,0.0,0.0,0.0,0,0,0,0,20,3.1,8,4,9999,99999,9,999999999,0.0,999,999,99
3023,2,25,18,0,*?*?*?*?*?*?*?*?*?*?*?*?*?*?*?*?*?*?*?*?*?*?,5.1,1.5,77,102827,0,-0,303,0.0,-0.0,0.0,0,0,0,0,20,2.1,10,5,9999,99999,9,999999999,0.0,999,999,99
3023,2,25,19,0,*?*?*?*?*?*?*?*?*?*?*?*?*?*?*?*?*?*?*?*?*?*?,4.1,0.8,79,102827,0,-0,299,0.0,-0.0,0.0,0,0,0,0,23,2.1,10,5,9999,99999,9,999999999,0.0,999,999,99
3023,2,25,20,0,*?*?*?*?*?*?*?*?*?*?*?*?*?*?*?*?*?*?*?*?*?*?,3.9,1.0,81,102827,0,-0,298,0.0,-0.0,0.0,0,0,0,0,27,1.0,10,5,9999,99999,9,999999999,0.0,999,999,99
3023,2,25,21,0,*?*?*?*?*?*?*?*?*?*?*?*?*?*?*?*?*?*?*?*?*?*?,4.2,1.3,81,102827,0,-0,299,0.0,-0.0,0.0,0,0,0,0,30,1.0,10,5,9999,99999,9,999999999,0.0,999,999,99
3023,2,25,22,0,*?*?*?*?*?*?*?*?*?*?*?*?*?*?*?*?*?*?*?*?*?*?,3.1,1.3,87,102827,0,-0,294,0.0,-0.0,0.0,0,0,0,0,33,0.5,10,5,9999,99999,9,999999999,0.0,999,999,99
3023,2,25,23,0,*?*?*?*?*?*?*?*?*?*?*?*?*?*?*?*?*?*?*?*?*?*?,2.8,1.5,90,102827,0,-0,293,0.0,-0.0,0.0,0,0,0,0,37,2.6,10,5,9999,99999,9,999999999,0.0,999,999,99
3023,2,25,24,0,*?*?*?*?*?*?*?*?*?*?*?*?*?*?*?*?*?*?*?*?*?*?,3.6,1.9,88,102827,0,-0,296,0.0,-0.0,0.0,0,0,0,0,350,1.0,10,5,9999,99999,9,999999999,0.0,999,999,99
3023,2,26,1,0,*?*?*?*?*?*?*?*?*?*?*?*?*?*?*?*?*?*?*?*?*?*?,2.0,0.6,89,103224,0,-0,290,0.0,-0.0,0.0,0,0,0,0,40,0.5,10,5,9999,99999,9,999999999,0.0,999,999,99
3023,2,26,2,0,*?*?*?*?*?*?*?*?*?*?*?*?*?*?*?*?*?*?*?*?*?*?,1.5,-0.0,89,103224,0,-0,288,0.0,-0.0,0.0,0,0,0,0,40,2.1,10,5,9999,99999,9,999999999,0.0,999,999,99
3023,2,26,3,0,*?*?*?*?*?*?*?*?*?*?*?*?*?*?*?*?*?*?*?*?*?*?,0.9,-0.2,91,103224,0,-0,285,0.0,-0.0,0.0,0,0,0,0,40,1.5,10,5,9999,99999,9,999999999,0.0,999,999,99
3023,2,26,4,0,*?*?*?*?*?*?*?*?*?*?*?*?*?*?*?*?*?*?*?*?*?*?,0.4,-0.2,94,103224,0,-0,283,0.0,-0.0,0.0,0,0,0,0,40,1.0,10,5,9999,99999,9,999999999,0.0,999,999,99
3023,2,26,5,0,*?*?*?*?*?*?*?*?*?*?*?*?*?*?*?*?*?*?*?*?*?*?,-0.2,-0.4,97,103224,0,-0,281,0.0,-0.0,0.0,0,0,0,0,40,1.5,10,5,9999,99999,9,999999999,0.0,999,999,99
3023,2,26,6,0,*?*?*?*?*?*?*?*?*?*?*?*?*?*?*?*?*?*?*?*?*?*?,-0.0,-0.0,98,103224,0,-0,281,0.0,-0.0,0.0,0,0,0,0,40,0.5,10,5,9999,99999,9,999999999,0.0,999,999,99
3023,2,26,7,0,*?*?*?*?*?*?*?*?*?*?*?*?*?*?*?*?*?*?*?*?*?*?,0.1,-0.0,98,103224,94,1391,272,10.0,37.5,7.5,1170,1537,1223,124,43,2.6,8,4,9999,99999,9,999999999,0.0,999,999,99
3023,2,26,8,0,*?*?*?*?*?*?*?*?*?*?*?*?*?*?*?*?*?*?*?*?*?*?,1.1,0.8,97,103224,299,1395,286,44.7,0.0,44.7,5218,0,5229,1761,47,0.5,10,5,9999,99999,9,999999999,0.0,999,999,99
3023,2,26,9,0,*?*?*?*?*?*?*?*?*?*?*?*?*?*?*?*?*?*?*?*?*?*?,2.1,0.6,88,103224,472,1395,271,237.9,314.9,131.3,25274,29611,15175,2660,50,1.0,6,3,9999,99999,9,999999999,0.0,999,999,99
3023,2,26,10,0,*?*?*?*?*?*?*?*?*?*?*?*?*?*?*?*?*?*?*?*?*?*?,4.2,2.9,90,103224,602,1395,285,284.0,235.0,182.6,30180,23622,20637,3953,53,1.0,7,4,9999,99999,9,999999999,0.0,999,999,99
3023,2,26,11,0,*?*?*?*?*?*?*?*?*?*?*?*?*?*?*?*?*?*?*?*?*?*?,6.9,2.7,73,103224,679,1394,291,361.0,332.2,199.3,38631,34248,22456,4446,57,1.0,6,3,9999,99999,9,999999999,0.0,999,999,99
3023,2,26,12,0,*?*?*?*?*?*?*?*?*?*?*?*?*?*?*?*?*?*?*?*?*?*?,6.5,2.7,75,103224,699,1395,299,284.4,143.0,212.8,31070,14666,23971,5297,60,1.0,8,4,9999,99999,9,999999999,0.0,999,999,99
3023,2,26,13,0,*?*?*?*?*?*?*?*?*?*?*?*?*?*?*?*?*?*?*?*?*?*?,7.6,1.5,64,103224,660,1395,288,372.8,413.5,177.1,38966,40957,21475,3685,57,1.5,5,3,9999,99999,9,999999999,0.0,999,999,99
3023,2,26,14,0,*?*?*?*?*?*?*?*?*?*?*?*?*?*?*?*?*?*?*?*?*?*?,7.7,1.0,62,103224,565,1395,278,331.0,520.6,120.2,35287,50128,15426,2327,53,2.6,3,2,9999,99999,9,999999999,0.0,999,999,99
3023,2,26,15,0,*?*?*?*?*?*?*?*?*?*?*?*?*?*?*?*?*?*?*?*?*?*?,7.4,-0.0,58,103224,420,1394,275,233.7,494.3,84.8,23935,43280,12043,1547,50,1.5,3,2,9999,99999,9,999999999,0.0,999,999,99
3023,2,26,16,0,*?*?*?*?*?*?*?*?*?*?*?*?*?*?*?*?*?*?*?*?*?*?,7.6,-0.2,57,103224,235,1392,298,87.6,185.2,56.3,9311,12625,6780,1043,47,3.1,7,4,9999,99999,9,999999999,0.0,999,999,99
3023,2,26,17,0,*?*?*?*?*?*?*?*?*?*?*?*?*?*?*?*?*?*?*?*?*?*?,6.6,-0.6,59,103224,24,1414,304,0.0,0.0,0.0,0,0,0,0,43,3.1,9,5,9999,99999,9,999999999,0.0,999,999,99
3023,2,26,18,0,*?*?*?*?*?*?*?*?*?*?*?*?*?*?*?*?*?*?*?*?*?*?,5.2,0.2,69,103224,0,-0,303,0.0,-0.0,0.0,0,0,0,0,40,2.1,10,5,9999,99999,9,999999999,0.0,999,999,99
3023,2,26,19,0,*?*?*?*?*?*?*?*?*?*?*?*?*?*?*?*?*?*?*?*?*?*?,5.0,0.4,71,103224,0,-0,303,0.0,-0.0,0.0,0,0,0,0,40,2.1,10,5,9999,99999,9,999999999,0.0,999,999,99
3023,2,26,20,0,*?*?*?*?*?*?*?*?*?*?*?*?*?*?*?*?*?*?*?*?*?*?,3.7,-0.2,74,103224,0,-0,297,0.0,-0.0,0.0,0,0,0,0,40,1.0,10,5,9999,99999,9,999999999,0.0,999,999,99
3023,2,26,21,0,*?*?*?*?*?*?*?*?*?*?*?*?*?*?*?*?*?*?*?*?*?*?,3.8,0.6,78,103224,0,-0,297,0.0,-0.0,0.0,0,0,0,0,40,1.0,10,5,9999,99999,9,999999999,0.0,999,999,99
3023,2,26,22,0,*?*?*?*?*?*?*?*?*?*?*?*?*?*?*?*?*?*?*?*?*?*?,3.7,0.8,80,103224,0,-0,297,0.0,-0.0,0.0,0,0,0,0,40,0.5,10,5,9999,99999,9,999999999,0.0,999,999,99
3023,2,26,23,0,*?*?*?*?*?*?*?*?*?*?*?*?*?*?*?*?*?*?*?*?*?*?,2.8,-0.0,80,103224,0,-0,293,0.0,-0.0,0.0,0,0,0,0,40,2.6,10,5,9999,99999,9,999999999,0.0,999,999,99
3023,2,26,24,0,*?*?*?*?*?*?*?*?*?*?*?*?*?*?*?*?*?*?*?*?*?*?,2.5,1.0,88,103224,0,-0,292,0.0,-0.0,0.0,0,0,0,0,40,1.0,10,5,9999,99999,9,999999999,0.0,999,999,99
3023,2,27,1,0,*?*?*?*?*?*?*?*?*?*?*?*?*?*?*?*?*?*?*?*?*?*?,1.3,-0.8,84,103432,0,-0,287,0.0,-0.0,0.0,0,0,0,0,40,0.5,10,5,9999,99999,9,999999999,0.0,999,999,99
3023,2,27,2,0,*?*?*?*?*?*?*?*?*?*?*?*?*?*?*?*?*?*?*?*?*?*?,0.8,-1.3,84,103432,0,-0,285,0.0,-0.0,0.0,0,0,0,0,40,2.1,10,5,9999,99999,9,999999999,0.0,999,999,99
3023,2,27,3,0,*?*?*?*?*?*?*?*?*?*?*?*?*?*?*?*?*?*?*?*?*?*?,0.3,-2.2,82,103432,0,-0,283,0.0,-0.0,0.0,0,0,0,0,40,1.5,10,5,9999,99999,9,999999999,0.0,999,999,99
3023,2,27,4,0,*?*?*?*?*?*?*?*?*?*?*?*?*?*?*?*?*?*?*?*?*?*?,0.6,-1.1,87,103432,0,-0,284,0.0,-0.0,0.0,0,0,0,0,40,1.0,10,5,9999,99999,9,999999999,0.0,999,999,99
3023,2,27,5,0,*?*?*?*?*?*?*?*?*?*?*?*?*?*?*?*?*?*?*?*?*?*?,1.0,-0.8,86,103432,0,-0,286,0.0,-0.0,0.0,0,0,0,0,40,1.5,10,5,9999,99999,9,999999999,0.0,999,999,99
3023,2,27,6,0,*?*?*?*?*?*?*?*?*?*?*?*?*?*?*?*?*?*?*?*?*?*?,0.4,-1.3,87,103432,0,-0,283,0.0,-0.0,0.0,0,0,0,0,40,0.5,10,5,9999,99999,9,999999999,0.0,999,999,99
3023,2,27,7,0,*?*?*?*?*?*?*?*?*?*?*?*?*?*?*?*?*?*?*?*?*?*?,0.4,-1.5,84,103432,102,1393,283,5.9,0.0,5.9,739,-0,738,238,40,2.6,10,5,9999,99999,9,999999999,0.0,999,999,99
3023,2,27,8,0,*?*?*?*?*?*?*?*?*?*?*?*?*?*?*?*?*?*?*?*?*?*?,0.8,-1.5,83,103432,307,1395,285,46.3,0.0,46.3,5402,0,5413,1828,40,0.5,10,5,9999,99999,9,999999999,0.0,999,999,99
3023,2,27,9,0,*?*?*?*?*?*?*?*?*?*?*?*?*?*?*?*?*?*?*?*?*?*?,1.2,-1.1,83,103432,480,1394,287,80.4,0.0,80.4,9412,0,9439,3355,40,1.0,10,5,9999,99999,9,999999999,0.0,999,999,99
3023,2,27,10,0,*?*?*?*?*?*?*?*?*?*?*?*?*?*?*?*?*?*?*?*?*?*?,2.8,1.3,89,103432,609,1393,293,106.0,0.0,106.0,12477,0,12518,4622,40,1.0,10,5,9999,99999,9,999999999,0.0,999,999,99
3023,2,27,11,0,*?*?*?*?*?*?*?*?*?*?*?*?*?*?*?*?*?*?*?*?*?*?,3.7,0.8,80,103432,687,1394,292,210.6,56.9,182.6,23166,5618,20588,5600,40,1.0,9,5,9999,99999,9,999999999,0.0,999,999,99
3023,2,27,12,0,*?*?*?*?*?*?*?*?*?*?*?*?*?*?*?*?*?*?*?*?*?*?,4.6,-0.2,70,103432,706,1393,296,217.4,57.0,188.4,23914,5655,21248,5838,40,1.0,9,5,9999,99999,9,999999999,0.0,999,999,99
3023,2,27,13,0,*?*?*?*?*?*?*?*?*?*?*?*?*?*?*?*?*?*?*?*?*?*?,4.9,-0.0,70,103432,667,1393,302,117.4,0.0,117.4,13864,0,13912,5220,93,1.5,10,5,9999,99999,9,999999999,0.0,999,999,99
3023,2,27,14,0,*?*?*?*?*?*?*?*?*?*?*?*?*?*?*?*?*?*?*?*?*?*?,4.8,0.4,72,103432,572,1394,302,98.6,0.0,98.6,11586,0,11623,4246,147,2.6,10,5,9999,99999,9,999999999,0.0,999,999,99
3023,2,27,15,0,*?*?*?*?*?*?*?*?*?*?*?*?*?*?*?*?*?*?*?*?*?*?,4.8,1.5,78,103432,427,1394,301,70.0,0.0,70.0,8177,0,8199,2867,200,1.5,10,5,9999,99999,9,999999999,0.0,999,999,99
3023,2,27,16,0,*?*?*?*?*?*?*?*?*?*?*?*?*?*?*?*?*?*?*?*?*?*?,4.9,-0.0,70,103432,242,1393,302,33.6,0.0,33.6,3927,0,3933,1306,253,3.1,10,5,9999,99999,9,999999999,0.0,999,999,99
3023,2,27,17,0,*?*?*?*?*?*?*?*?*?*?*?*?*?*?*?*?*?*?*?*?*?*?,4.5,-0.6,69,103432,30,1383,301,0.0,0.0,0.0,0,0,0,0,307,3.1,10,5,9999,99999,9,999999999,0.0,999,999,99
3023,2,27,18,0,*?*?*?*?*?*?*?*?*?*?*?*?*?*?*?*?*?*?*?*?*?*?,3.2,-0.6,75,103432,0,-0,295,0.0,-0.0,0.0,0,0,0,0,360,2.1,10,5,9999,99999,9,999999999,0.0,999,999,99
3023,2,27,19,0,*?*?*?*?*?*?*?*?*?*?*?*?*?*?*?*?*?*?*?*?*?*?,4.3,-1.1,66,103432,0,-0,300,0.0,-0.0,0.0,0,0,0,0,308,2.1,10,5,9999,99999,9,999999999,0.0,999,999,99
3023,2,27,20,0,*?*?*?*?*?*?*?*?*?*?*?*?*?*?*?*?*?*?*?*?*?*?,2.4,-2.4,68,103432,0,-0,292,0.0,-0.0,0.0,0,0,0,0,257,1.0,10,5,9999,99999,9,999999999,0.0,999,999,99
3023,2,27,21,0,*?*?*?*?*?*?*?*?*?*?*?*?*?*?*?*?*?*?*?*?*?*?,2.5,-2.7,66,103432,0,-0,292,0.0,-0.0,0.0,0,0,0,0,205,1.0,10,5,9999,99999,9,999999999,0.0,999,999,99
3023,2,27,22,0,*?*?*?*?*?*?*?*?*?*?*?*?*?*?*?*?*?*?*?*?*?*?,2.2,-2.7,68,103432,0,-0,291,0.0,-0.0,0.0,0,0,0,0,153,0.5,10,5,9999,99999,9,999999999,0.0,999,999,99
3023,2,27,23,0,*?*?*?*?*?*?*?*?*?*?*?*?*?*?*?*?*?*?*?*?*?*?,1.9,-3.4,65,103432,0,-0,290,0.0,-0.0,0.0,0,0,0,0,102,2.6,10,5,9999,99999,9,999999999,0.0,999,999,99
3023,2,27,24,0,*?*?*?*?*?*?*?*?*?*?*?*?*?*?*?*?*?*?*?*?*?*?,1.9,-0.4,83,103432,0,-0,289,0.0,-0.0,0.0,0,0,0,0,40,1.0,10,5,9999,99999,9,999999999,0.0,999,999,99
3023,2,28,1,0,*?*?*?*?*?*?*?*?*?*?*?*?*?*?*?*?*?*?*?*?*?*?,0.5,-3.1,74,102969,0,-0,284,0.0,-0.0,0.0,0,0,0,0,102,0.5,10,5,9999,99999,9,999999999,0.0,999,999,99
3023,2,28,2,0,*?*?*?*?*?*?*?*?*?*?*?*?*?*?*?*?*?*?*?*?*?*?,-0.6,-3.1,81,102969,0,-0,279,0.0,-0.0,0.0,0,0,0,0,153,2.1,10,5,9999,99999,9,999999999,0.0,999,999,99
3023,2,28,3,0,*?*?*?*?*?*?*?*?*?*?*?*?*?*?*?*?*?*?*?*?*?*?,-0.5,-3.7,77,102969,0,-0,280,0.0,-0.0,0.0,0,0,0,0,205,1.5,10,5,9999,99999,9,999999999,0.0,999,999,99
3023,2,28,4,0,*?*?*?*?*?*?*?*?*?*?*?*?*?*?*?*?*?*?*?*?*?*?,-0.0,-2.9,78,102969,0,-0,282,0.0,-0.0,0.0,0,0,0,0,257,1.0,10,5,9999,99999,9,999999999,0.0,999,999,99
3023,2,28,5,0,*?*?*?*?*?*?*?*?*?*?*?*?*?*?*?*?*?*?*?*?*?*?,-0.6,-4.2,75,102969,0,-0,280,0.0,-0.0,0.0,0,0,0,0,308,1.5,10,5,9999,99999,9,999999999,0.0,999,999,99
3023,2,28,6,0,*?*?*?*?*?*?*?*?*?*?*?*?*?*?*?*?*?*?*?*?*?*?,-1.3,-4.8,75,102969,0,-0,277,0.0,-0.0,0.0,0,0,0,0,360,0.5,10,5,9999,99999,9,999999999,0.0,999,999,99
3023,2,28,7,0,*?*?*?*?*?*?*?*?*?*?*?*?*?*?*?*?*?*?*?*?*?*?,-0.8,-4.8,73,102969,110,1394,279,7.5,0.0,7.5,923,-0,923,299,303,2.6,10,5,9999,99999,9,999999999,0.0,999,999,99
3023,2,28,8,0,*?*?*?*?*?*?*?*?*?*?*?*?*?*?*?*?*?*?*?*?*?*?,-0.4,-4.2,73,102969,315,1394,280,47.9,0.0,47.9,5587,0,5599,1894,247,0.5,10,5,9999,99999,9,999999999,0.0,999,999,99
3023,2,28,9,0,*?*?*?*?*?*?*?*?*?*?*?*?*?*?*?*?*?*?*?*?*?*?,1.0,-4.2,65,102969,488,1394,281,142.5,54.1,123.6,15649,5067,13947,3451,190,1.0,9,5,9999,99999,9,999999999,0.0,999,999,99
3023,2,28,10,0,*?*?*?*?*?*?*?*?*?*?*?*?*?*?*?*?*?*?*?*?*?*?,2.4,-4.2,58,102969,617,1393,286,186.9,56.1,162.0,20546,5468,18275,4802,133,1.0,9,5,9999,99999,9,999999999,0.0,999,999,99
3023,2,28,11,0,*?*?*?*?*?*?*?*?*?*?*?*?*?*?*?*?*?*?*?*?*?*?,3.3,-3.4,59,102969,694,1392,296,122.8,0.0,122.8,14523,0,14576,5510,77,1.0,10,5,9999,99999,9,999999999,0.0,999,999,99
3023,2,28,12,0,*?*?*?*?*?*?*?*?*?*?*?*?*?*?*?*?*?*?*?*?*?*?,5.1,-2.9,55,102969,714,1393,304,126.7,0.0,126.7,14997,0,15052,5720,20,1.0,10,5,9999,99999,9,999999999,0.0,999,999,99
3023,2,28,13,0,*?*?*?*?*?*?*?*?*?*?*?*?*?*?*?*?*?*?*?*?*?*?,5.0,-1.7,60,102969,675,1394,303,118.9,0.0,118.9,14048,0,14098,5302,22,1.5,10,5,9999,99999,9,999999999,0.0,999,999,99
3023,2,28,14,0,*?*?*?*?*?*?*?*?*?*?*?*?*?*?*?*?*?*?*?*?*?*?,4.9,-0.8,65,102969,579,1393,302,100.1,0.0,100.1,11761,0,11799,4319,23,2.6,10,5,9999,99999,9,999999999,0.0,999,999,99
3023,2,28,15,0,*?*?*?*?*?*?*?*?*?*?*?*?*?*?*?*?*?*?*?*?*?*?,5.1,-0.2,68,102969,434,1394,303,71.4,0.0,71.4,8343,0,8365,2932,25,1.5,10,5,9999,99999,9,999999999,0.0,999,999,99
3023,2,28,16,0,*?*?*?*?*?*?*?*?*?*?*?*?*?*?*?*?*?*?*?*?*?*?,5.0,-0.4,68,102969,249,1394,303,34.9,0.0,34.9,4083,0,4090,1360,27,3.1,10,5,9999,99999,9,999999999,0.0,999,999,99
3023,2,28,17,0,*?*?*?*?*?*?*?*?*?*?*?*?*?*?*?*?*?*?*?*?*?*?,4.6,1.0,78,102969,37,1400,301,0.0,0.0,0.0,0,0,0,0,28,3.1,10,5,9999,99999,9,999999999,0.0,999,999,99
3023,2,28,18,0,*?*?*?*?*?*?*?*?*?*?*?*?*?*?*?*?*?*?*?*?*?*?,3.7,1.5,85,102969,0,-0,297,0.0,-0.0,0.0,0,0,0,0,30,2.1,10,5,9999,99999,9,999999999,0.0,999,999,99
3023,2,28,19,0,*?*?*?*?*?*?*?*?*?*?*?*?*?*?*?*?*?*?*?*?*?*?,3.0,1.3,89,102969,0,-0,294,0.0,-0.0,0.0,0,0,0,0,77,2.1,10,5,9999,99999,9,999999999,0.0,999,999,99
3023,2,28,20,0,*?*?*?*?*?*?*?*?*?*?*?*?*?*?*?*?*?*?*?*?*?*?,1.0,0.2,94,102969,0,-0,286,0.0,-0.0,0.0,0,0,0,0,123,1.0,10,5,9999,99999,9,999999999,0.0,999,999,99
3023,2,28,21,0,*?*?*?*?*?*?*?*?*?*?*?*?*?*?*?*?*?*?*?*?*?*?,1.8,-0.0,88,102969,0,-0,289,0.0,-0.0,0.0,0,0,0,0,170,1.0,10,5,9999,99999,9,999999999,0.0,999,999,99
3023,2,28,22,0,*?*?*?*?*?*?*?*?*?*?*?*?*?*?*?*?*?*?*?*?*?*?,0.7,0.4,98,102969,0,-0,284,0.0,-0.0,0.0,0,0,0,0,217,0.5,10,5,9999,99999,9,999999999,0.0,999,999,99
3023,2,28,23,0,*?*?*?*?*?*?*?*?*?*?*?*?*?*?*?*?*?*?*?*?*?*?,0.8,0.4,98,102969,0,-0,285,0.0,-0.0,0.0,0,0,0,0,263,2.6,10,5,9999,99999,9,999999999,0.0,999,999,99
3023,2,28,24,0,*?*?*?*?*?*?*?*?*?*?*?*?*?*?*?*?*?*?*?*?*?*?,1.6,-3.1,68,102969,0,-0,289,0.0,-0.0,0.0,0,0,0,0,50,1.0,10,5,9999,99999,9,999999999,0.0,999,999,99
3023,3,1,1,0,*?*?*?*?*?*?*?*?*?*?*?*?*?*?*?*?*?*?*?*?*?*?,1.2,1.0,100,100332,0,-0,286,0.0,-0.0,0.0,0,0,0,0,305,0.5,10,5,9999,99999,9,999999999,0.0,999,999,99
3023,3,1,2,0,*?*?*?*?*?*?*?*?*?*?*?*?*?*?*?*?*?*?*?*?*?*?,1.5,1.5,100,100332,0,-0,287,0.0,-0.0,0.0,0,0,0,0,300,2.1,10,5,9999,99999,9,999999999,0.0,999,999,99
3023,3,1,3,0,*?*?*?*?*?*?*?*?*?*?*?*?*?*?*?*?*?*?*?*?*?*?,0.6,0.6,100,100332,0,-0,284,0.0,-0.0,0.0,0,0,0,0,295,1.5,10,5,9999,99999,9,999999999,0.0,999,999,99
3023,3,1,4,0,*?*?*?*?*?*?*?*?*?*?*?*?*?*?*?*?*?*?*?*?*?*?,0.5,0.4,100,100332,0,-0,283,0.0,-0.0,0.0,0,0,0,0,290,1.0,10,5,9999,99999,9,999999999,0.0,999,999,99
3023,3,1,5,0,*?*?*?*?*?*?*?*?*?*?*?*?*?*?*?*?*?*?*?*?*?*?,0.8,0.8,100,100332,0,-0,285,0.0,-0.0,0.0,0,0,0,0,285,1.5,10,5,9999,99999,9,999999999,0.0,999,999,99
3023,3,1,6,0,*?*?*?*?*?*?*?*?*?*?*?*?*?*?*?*?*?*?*?*?*?*?,0.2,0.2,100,100332,0,-0,282,0.0,-0.0,0.0,0,0,0,0,280,0.5,10,5,9999,99999,9,999999999,0.0,999,999,99
3023,3,1,7,0,*?*?*?*?*?*?*?*?*?*?*?*?*?*?*?*?*?*?*?*?*?*?,-0.5,-0.4,100,100332,118,1393,275,15.8,24.7,13.7,1810,1273,1699,283,268,2.6,9,5,9999,99999,9,999999999,0.0,999,999,99
3023,3,1,8,0,*?*?*?*?*?*?*?*?*?*?*?*?*?*?*?*?*?*?*?*?*?*?,1.4,1.3,100,100332,323,1394,278,113.9,123.9,85.2,12435,10294,9846,1853,257,0.5,8,4,9999,99999,9,999999999,0.0,999,999,99
3023,3,1,9,0,*?*?*?*?*?*?*?*?*?*?*?*?*?*?*?*?*?*?*?*?*?*?,3.2,1.9,92,100332,496,1393,285,192.5,136.3,144.0,20976,13042,16405,3298,245,1.0,8,4,9999,99999,9,999999999,0.0,999,999,99
3023,3,1,10,0,*?*?*?*?*?*?*?*?*?*?*?*?*?*?*?*?*?*?*?*?*?*?,5.1,1.7,78,100332,625,1392,293,251.3,141.1,188.0,27417,14210,21256,4525,233,1.0,8,4,9999,99999,9,999999999,0.0,999,999,99
3023,3,1,11,0,*?*?*?*?*?*?*?*?*?*?*?*?*?*?*?*?*?*?*?*?*?*?,6.9,2.3,72,100332,702,1392,306,216.1,57.0,187.4,23775,5648,21124,5792,222,1.0,9,5,9999,99999,9,999999999,0.0,999,999,99
3023,3,1,12,0,*?*?*?*?*?*?*?*?*?*?*?*?*?*?*?*?*?*?*?*?*?*?,8.5,1.5,61,100332,721,1392,308,295.2,143.6,220.8,32248,14789,24841,5564,210,1.0,8,4,9999,99999,9,999999999,0.0,999,999,99
3023,3,1,13,0,*?*?*?*?*?*?*?*?*?*?*?*?*?*?*?*?*?*?*?*?*?*?,8.5,0.8,59,100332,682,1393,313,209.2,56.8,181.4,23011,5610,20451,5550,217,1.5,9,5,9999,99999,9,999999999,0.0,999,999,99
3023,3,1,14,0,*?*?*?*?*?*?*?*?*?*?*?*?*?*?*?*?*?*?*?*?*?*?,8.6,0.6,58,100332,586,1392,308,233.7,139.9,174.8,25477,13914,19804,4139,223,2.6,8,4,9999,99999,9,999999999,0.0,999,999,99
3023,3,1,15,0,*?*?*?*?*?*?*?*?*?*?*?*?*?*?*?*?*?*?*?*?*?*?,8.7,1.7,61,100332,441,1393,308,167.6,133.4,125.4,18257,12355,14334,2820,230,1.5,8,4,9999,99999,9,999999999,0.0,999,999,99
3023,3,1,16,0,*?*?*?*?*?*?*?*?*?*?*?*?*?*?*?*?*?*?*?*?*?*?,8.3,1.7,63,100332,256,1394,307,83.5,114.6,62.4,9142,8628,7278,1335,237,3.1,8,4,9999,99999,9,999999999,0.0,999,999,99
3023,3,1,17,0,*?*?*?*?*?*?*?*?*?*?*?*?*?*?*?*?*?*?*?*?*?*?,8.3,2.3,66,100332,43,1380,312,0.0,0.0,0.0,0,0,0,0,243,3.1,9,5,9999,99999,9,999999999,0.0,999,999,99
3023,3,1,18,0,*?*?*?*?*?*?*?*?*?*?*?*?*?*?*?*?*?*?*?*?*?*?,6.6,2.3,74,100332,0,-0,309,0.0,-0.0,0.0,0,0,0,0,250,2.1,10,5,9999,99999,9,999999999,0.0,999,999,99
3023,3,1,19,0,*?*?*?*?*?*?*?*?*?*?*?*?*?*?*?*?*?*?*?*?*?*?,5.0,2.5,84,100332,0,-0,302,0.0,-0.0,0.0,0,0,0,0,240,2.1,10,5,9999,99999,9,999999999,0.0,999,999,99
3023,3,1,20,0,*?*?*?*?*?*?*?*?*?*?*?*?*?*?*?*?*?*?*?*?*?*?,3.8,1.5,84,100332,0,-0,297,0.0,-0.0,0.0,0,0,0,0,230,1.0,10,5,9999,99999,9,999999999,0.0,999,999,99
3023,3,1,21,0,*?*?*?*?*?*?*?*?*?*?*?*?*?*?*?*?*?*?*?*?*?*?,3.1,1.3,87,100332,0,-0,294,0.0,-0.0,0.0,0,0,0,0,220,1.0,10,5,9999,99999,9,999999999,0.0,999,999,99
3023,3,1,22,0,*?*?*?*?*?*?*?*?*?*?*?*?*?*?*?*?*?*?*?*?*?*?,2.8,0.8,87,100332,0,-0,293,0.0,-0.0,0.0,0,0,0,0,210,0.5,10,5,9999,99999,9,999999999,0.0,999,999,99
3023,3,1,23,0,*?*?*?*?*?*?*?*?*?*?*?*?*?*?*?*?*?*?*?*?*?*?,2.6,0.8,88,100332,0,-0,292,0.0,-0.0,0.0,0,0,0,0,200,2.6,10,5,9999,99999,9,999999999,0.0,999,999,99
3023,3,1,24,0,*?*?*?*?*?*?*?*?*?*?*?*?*?*?*?*?*?*?*?*?*?*?,0.8,0.8,100,100332,0,-0,285,0.0,-0.0,0.0,0,0,0,0,310,1.0,10,5,9999,99999,9,999999999,0.0,999,999,99
3023,3,2,1,0,*?*?*?*?*?*?*?*?*?*?*?*?*?*?*?*?*?*?*?*?*?*?,1.7,0.2,90,99322.5,0,-0,288,0.0,-0.0,0.0,0,0,0,0,190,0.5,10,5,9999,99999,9,999999999,0.0,999,999,99
3023,3,2,2,0,*?*?*?*?*?*?*?*?*?*?*?*?*?*?*?*?*?*?*?*?*?*?,1.0,-0.0,93,99322.5,0,-0,286,0.0,-0.0,0.0,0,0,0,0,190,2.1,10,5,9999,99999,9,999999999,0.0,999,999,99
3023,3,2,3,0,*?*?*?*?*?*?*?*?*?*?*?*?*?*?*?*?*?*?*?*?*?*?,0.4,-0.4,94,99322.5,0,-0,283,0.0,-0.0,0.0,0,0,0,0,190,1.5,10,5,9999,99999,9,999999999,0.0,999,999,99
3023,3,2,4,0,*?*?*?*?*?*?*?*?*?*?*?*?*?*?*?*?*?*?*?*?*?*?,-0.3,-1.1,94,99322.5,0,-0,280,0.0,-0.0,0.0,0,0,0,0,190,1.0,10,5,9999,99999,9,999999999,0.0,999,999,99
3023,3,2,5,0,*?*?*?*?*?*?*?*?*?*?*?*?*?*?*?*?*?*?*?*?*?*?,0.0,-0.4,96,99322.5,0,-0,281,0.0,-0.0,0.0,0,0,0,0,190,1.5,10,5,9999,99999,9,999999999,0.0,999,999,99
3023,3,2,6,0,*?*?*?*?*?*?*?*?*?*?*?*?*?*?*?*?*?*?*?*?*?*?,0.3,0.2,99,99322.5,0,-0,283,0.0,-0.0,0.0,0,0,0,0,190,0.5,10,5,9999,99999,9,999999999,0.0,999,999,99
3023,3,2,7,0,*?*?*?*?*?*?*?*?*?*?*?*?*?*?*?*?*?*?*?*?*?*?,0.3,-0.0,99,99322.5,126,1393,263,32.2,159.3,17.8,3364,8714,2887,334,190,2.6,6,3,9999,99999,9,999999999,0.0,999,999,99
3023,3,2,8,0,*?*?*?*?*?*?*?*?*?*?*?*?*?*?*?*?*?*?*?*?*?*?,1.2,0.6,96,99322.5,331,1393,272,139.0,208.9,89.4,14700,17053,10505,1733,190,0.5,7,4,9999,99999,9,999999999,0.0,999,999,99
3023,3,2,9,0,*?*?*?*?*?*?*?*?*?*?*?*?*?*?*?*?*?*?*?*?*?*?,2.5,0.8,88,99322.5,504,1393,277,231.9,228.8,149.1,24569,21962,17057,3095,190,1.0,7,4,9999,99999,9,999999999,0.0,999,999,99
3023,3,2,10,0,*?*?*?*?*?*?*?*?*?*?*?*?*?*?*?*?*?*?*?*?*?*?,4.2,2.9,92,99322.5,633,1392,276,356.4,411.5,169.3,37220,40457,20616,3473,190,1.0,5,3,9999,99999,9,999999999,0.0,999,999,99
3023,3,2,11,0,*?*?*?*?*?*?*?*?*?*?*?*?*?*?*?*?*?*?*?*?*?*?,6.7,3.2,79,99322.5,710,1392,281,420.8,485.1,173.3,44520,48712,21263,3685,190,1.0,4,2,9999,99999,9,999999999,0.0,999,999,99
3023,3,2,12,0,*?*?*?*?*?*?*?*?*?*?*?*?*?*?*?*?*?*?*?*?*?*?,7.6,3.8,77,99322.5,729,1392,272,447.4,592.0,137.3,46685,58340,18686,2936,190,1.0,1,0,9999,99999,9,999999999,0.9,999,999,99
3023,3,2,13,0,*?*?*?*?*?*?*?*?*?*?*?*?*?*?*?*?*?*?*?*?*?*?,7.5,3.0,73,99322.5,689,1391,299,331.7,239.1,213.3,35384,24586,23957,4840,187,1.5,7,4,9999,99999,9,999999999,0.9,999,999,99
3023,3,2,14,0,*?*?*?*?*?*?*?*?*?*?*?*?*?*?*?*?*?*?*?*?*?*?,7.7,3.2,74,99322.5,593,1391,271,355.0,577.1,109.0,36896,55173,15286,2158,183,2.6,1,0,9999,99999,9,999999999,0.7,999,999,99
3023,3,2,15,0,*?*?*?*?*?*?*?*?*?*?*?*?*?*?*?*?*?*?*?*?*?*?,7.3,4.5,82,99322.5,448,1393,267,255.9,557.0,76.8,26584,50081,11226,1456,180,1.5,0,0,9999,99999,9,999999999,0.8,999,999,99
3023,3,2,16,0,*?*?*?*?*?*?*?*?*?*?*?*?*?*?*?*?*?*?*?*?*?*?,7.3,3.4,77,99322.5,262,1390,284,125.6,391.8,51.7,12829,29036,7632,921,177,3.1,4,2,9999,99999,9,999999999,0.9,999,999,99
3023,3,2,17,0,*?*?*?*?*?*?*?*?*?*?*?*?*?*?*?*?*?*?*?*?*?*?,6.9,4.1,83,99322.5,50,1393,301,0.0,0.0,0.0,0,0,0,0,173,3.1,8,4,9999,99999,9,999999999,0.6,999,999,99
3023,3,2,18,0,*?*?*?*?*?*?*?*?*?*?*?*?*?*?*?*?*?*?*?*?*?*?,5.0,2.3,83,99322.5,0,-0,302,0.0,-0.0,0.0,0,0,0,0,170,2.1,10,5,9999,99999,9,999999999,0.5,999,999,99
3023,3,2,19,0,*?*?*?*?*?*?*?*?*?*?*?*?*?*?*?*?*?*?*?*?*?*?,4.9,2.1,82,99322.5,0,-0,302,0.0,-0.0,0.0,0,0,0,0,178,2.1,10,5,9999,99999,9,999999999,0.5,999,999,99
3023,3,2,20,0,*?*?*?*?*?*?*?*?*?*?*?*?*?*?*?*?*?*?*?*?*?*?,3.3,0.6,83,99322.5,0,-0,295,0.0,-0.0,0.0,0,0,0,0,187,1.0,10,5,9999,99999,9,999999999,0.1,999,999,99
3023,3,2,21,0,*?*?*?*?*?*?*?*?*?*?*?*?*?*?*?*?*?*?*?*?*?*?,3.6,0.8,82,99322.5,0,-0,296,0.0,-0.0,0.0,0,0,0,0,195,1.0,10,5,9999,99999,9,999999999,0.0,999,999,99
3023,3,2,22,0,*?*?*?*?*?*?*?*?*?*?*?*?*?*?*?*?*?*?*?*?*?*?,2.7,0.8,88,99322.5,0,-0,293,0.0,-0.0,0.0,0,0,0,0,203,0.5,10,5,9999,99999,9,999999999,0.0,999,999,99
3023,3,2,23,0,*?*?*?*?*?*?*?*?*?*?*?*?*?*?*?*?*?*?*?*?*?*?,2.9,2.1,95,99322.5,0,-0,293,0.0,-0.0,0.0,0,0,0,0,212,2.6,10,5,9999,99999,9,999999999,0.0,999,999,99
3023,3,2,24,0,*?*?*?*?*?*?*?*?*?*?*?*?*?*?*?*?*?*?*?*?*?*?,2.5,0.4,87,99322.5,0,-0,292,0.0,-0.0,0.0,0,0,0,0,190,1.0,10,5,9999,99999,9,999999999,0.0,999,999,99
3023,3,3,1,0,*?*?*?*?*?*?*?*?*?*?*?*?*?*?*?*?*?*?*?*?*?*?,3.7,-0.0,77,98572.5,0,-0,297,0.0,-0.0,0.0,0,0,0,0,210,0.5,10,5,9999,99999,9,999999999,0.0,999,999,99
3023,3,3,2,0,*?*?*?*?*?*?*?*?*?*?*?*?*?*?*?*?*?*?*?*?*?*?,3.9,-0.8,70,98572.5,0,-0,298,0.0,-0.0,0.0,0,0,0,0,200,2.1,10,5,9999,99999,9,999999999,0.0,999,999,99
3023,3,3,3,0,*?*?*?*?*?*?*?*?*?*?*?*?*?*?*?*?*?*?*?*?*?*?,3.7,-0.4,74,98572.5,0,-0,297,0.0,-0.0,0.0,0,0,0,0,190,1.5,10,5,9999,99999,9,999999999,0.0,999,999,99
3023,3,3,4,0,*?*?*?*?*?*?*?*?*?*?*?*?*?*?*?*?*?*?*?*?*?*?,3.9,0.4,78,98572.5,0,-0,298,0.0,-0.0,0.0,0,0,0,0,180,1.0,10,5,9999,99999,9,999999999,0.0,999,999,99
3023,3,3,5,0,*?*?*?*?*?*?*?*?*?*?*?*?*?*?*?*?*?*?*?*?*?*?,3.7,0.8,81,98572.5,0,-0,297,0.0,-0.0,0.0,0,0,0,0,170,1.5,10,5,9999,99999,9,999999999,0.0,999,999,99
3023,3,3,6,0,*?*?*?*?*?*?*?*?*?*?*?*?*?*?*?*?*?*?*?*?*?*?,3.6,1.3,84,98572.5,0,-0,296,0.0,-0.0,0.0,0,0,0,0,160,0.5,10,5,9999,99999,9,999999999,0.0,999,999,99
3023,3,3,7,0,*?*?*?*?*?*?*?*?*?*?*?*?*?*?*?*?*?*?*?*?*?*?,3.4,1.5,87,98572.5,134,1391,252,42.3,304.4,13.0,4521,20048,2172,364,155,2.6,1,0,9999,99999,9,999999999,0.0,999,999,99
3023,3,3,8,0,*?*?*?*?*?*?*?*?*?*?*?*?*?*?*?*?*?*?*?*?*?*?,3.0,1.5,89,98572.5,339,1392,265,176.1,425.3,72.6,18581,34749,9589,1318,150,0.5,4,2,9999,99999,9,999999999,0.0,999,999,99
3023,3,3,9,0,*?*?*?*?*?*?*?*?*?*?*?*?*?*?*?*?*?*?*?*?*?*?,5.2,3.4,87,98572.5,512,1392,267,298.7,545.9,98.0,30826,50536,13816,1860,145,1.0,2,1,9999,99999,9,999999999,0.0,999,999,99
3023,3,3,10,0,*?*?*?*?*?*?*?*?*?*?*?*?*?*?*?*?*?*?*?*?*?*?,7.3,4.3,81,98572.5,641,1392,267,387.7,589.1,116.3,40370,57176,16178,2366,140,1.0,0,0,9999,99999,9,999999999,0.0,999,999,99
3023,3,3,11,0,*?*?*?*?*?*?*?*?*?*?*?*?*?*?*?*?*?*?*?*?*?*?,8.0,3.8,74,98572.5,717,1390,292,410.3,417.7,194.9,42952,41939,23384,4215,135,1.0,5,3,9999,99999,9,999999999,0.0,999,999,99
3023,3,3,12,0,*?*?*?*?*?*?*?*?*?*?*?*?*?*?*?*?*?*?*?*?*?*?,8.7,2.9,66,98572.5,736,1390,309,302.3,143.9,226.1,33036,14866,25420,5746,130,1.0,8,4,9999,99999,9,999999999,0.0,999,999,99
3023,3,3,13,0,*?*?*?*?*?*?*?*?*?*?*?*?*?*?*?*?*?*?*?*?*?*?,8.9,2.5,64,98572.5,696,1390,300,372.4,333.2,205.6,39876,34528,23109,4640,117,1.5,6,3,9999,99999,9,999999999,0.0,999,999,99
3023,3,3,14,0,*?*?*?*?*?*?*?*?*?*?*?*?*?*?*?*?*?*?*?*?*?*?,8.9,2.5,63,98572.5,600,1390,295,335.9,408.6,159.5,35046,39765,19537,3219,103,2.6,5,3,9999,99999,9,999999999,0.0,999,999,99
3023,3,3,15,0,*?*?*?*?*?*?*?*?*?*?*?*?*?*?*?*?*?*?*?*?*?*?,8.8,2.7,65,98572.5,454,1389,294,243.2,390.8,115.5,25322,35409,14553,2197,90,1.5,5,3,9999,99999,9,999999999,0.0,999,999,99
3023,3,3,16,0,*?*?*?*?*?*?*?*?*?*?*?*?*?*?*?*?*?*?*?*?*?*?,8.7,2.3,64,98572.5,269,1391,299,117.5,272.3,64.9,12217,20031,8479,1182,77,3.1,6,3,9999,99999,9,999999999,0.0,999,999,99
3023,3,3,17,0,*?*?*?*?*?*?*?*?*?*?*?*?*?*?*?*?*?*?*?*?*?*?,8.7,2.1,63,98572.5,56,1379,309,0.0,0.0,0.0,0,0,0,0,63,3.1,8,4,9999,99999,9,999999999,0.0,999,999,99
3023,3,3,18,0,*?*?*?*?*?*?*?*?*?*?*?*?*?*?*?*?*?*?*?*?*?*?,7.8,1.9,66,98572.5,0,-0,315,0.0,-0.0,0.0,0,0,0,0,50,2.1,10,5,9999,99999,9,999999999,0.0,999,999,99
3023,3,3,19,0,*?*?*?*?*?*?*?*?*?*?*?*?*?*?*?*?*?*?*?*?*?*?,6.9,1.7,69,98572.5,0,-0,311,0.0,-0.0,0.0,0,0,0,0,90,2.1,10,5,9999,99999,9,999999999,0.0,999,999,99
3023,3,3,20,0,*?*?*?*?*?*?*?*?*?*?*?*?*?*?*?*?*?*?*?*?*?*?,6.3,1.0,68,98572.5,0,-0,308,0.0,-0.0,0.0,0,0,0,0,130,1.0,10,5,9999,99999,9,999999999,0.0,999,999,99
3023,3,3,21,0,*?*?*?*?*?*?*?*?*?*?*?*?*?*?*?*?*?*?*?*?*?*?,6.0,1.5,73,98572.5,0,-0,307,0.0,-0.0,0.0,0,0,0,0,170,1.0,10,5,9999,99999,9,999999999,0.0,999,999,99
3023,3,3,22,0,*?*?*?*?*?*?*?*?*?*?*?*?*?*?*?*?*?*?*?*?*?*?,5.7,1.3,73,98572.5,0,-0,305,0.0,-0.0,0.0,0,0,0,0,210,0.5,10,5,9999,99999,9,999999999,0.0,999,999,99
3023,3,3,23,0,*?*?*?*?*?*?*?*?*?*?*?*?*?*?*?*?*?*?*?*?*?*?,4.9,1.3,77,98572.5,0,-0,302,0.0,-0.0,0.0,0,0,0,0,250,2.6,10,5,9999,99999,9,999999999,0.0,999,999,99
3023,3,3,24,0,*?*?*?*?*?*?*?*?*?*?*?*?*?*?*?*?*?*?*?*?*?*?,3.2,1.0,86,98572.5,0,-0,295,0.0,-0.0,0.0,0,0,0,0,220,1.0,10,5,9999,99999,9,999999999,0.0,999,999,99
3023,3,4,1,0,*?*?*?*?*?*?*?*?*?*?*?*?*?*?*?*?*?*?*?*?*?*?,4.5,1.9,83,100402,0,-0,300,0.0,-0.0,0.0,0,0,0,0,272,0.5,10,5,9999,99999,9,999999999,0.0,999,999,99
3023,3,4,2,0,*?*?*?*?*?*?*?*?*?*?*?*?*?*?*?*?*?*?*?*?*?*?,4.5,2.1,84,100402,0,-0,300,0.0,-0.0,0.0,0,0,0,0,253,2.1,10,5,9999,99999,9,999999999,0.0,999,999,99
3023,3,4,3,0,*?*?*?*?*?*?*?*?*?*?*?*?*?*?*?*?*?*?*?*?*?*?,5.1,1.9,79,100402,0,-0,303,0.0,-0.0,0.0,0,0,0,0,235,1.5,10,5,9999,99999,9,999999999,0.0,999,999,99
3023,3,4,4,0,*?*?*?*?*?*?*?*?*?*?*?*?*?*?*?*?*?*?*?*?*?*?,4.2,1.3,81,100402,0,-0,299,0.0,-0.0,0.0,0,0,0,0,217,1.0,10,5,9999,99999,9,999999999,0.0,999,999,99
3023,3,4,5,0,*?*?*?*?*?*?*?*?*?*?*?*?*?*?*?*?*?*?*?*?*?*?,4.0,0.8,79,100402,0,-0,298,0.0,-0.0,0.0,0,0,0,0,198,1.5,10,5,9999,99999,9,999999999,0.0,999,999,99
3023,3,4,6,0,*?*?*?*?*?*?*?*?*?*?*?*?*?*?*?*?*?*?*?*?*?*?,3.8,0.2,77,100402,0,-0,297,0.0,-0.0,0.0,0,0,0,0,180,0.5,10,5,9999,99999,9,999999999,0.0,999,999,99
3023,3,4,7,0,*?*?*?*?*?*?*?*?*?*?*?*?*?*?*?*?*?*?*?*?*?*?,4.2,0.6,77,100402,142,1389,294,24.1,31.4,20.9,2728,1779,2550,436,193,2.6,9,5,9999,99999,9,999999999,0.0,999,999,99
3023,3,4,8,0,*?*?*?*?*?*?*?*?*?*?*?*?*?*?*?*?*?*?*?*?*?*?,4.4,0.8,77,100402,347,1391,290,125.1,126.4,93.6,13646,10804,10785,2049,207,0.5,8,4,9999,99999,9,999999999,0.0,999,999,99
3023,3,4,9,0,*?*?*?*?*?*?*?*?*?*?*?*?*?*?*?*?*?*?*?*?*?*?,4.8,1.5,79,100402,520,1392,297,153.8,54.7,133.3,16891,5187,15046,3777,220,1.0,9,5,9999,99999,9,999999999,0.0,999,999,99
3023,3,4,10,0,*?*?*?*?*?*?*?*?*?*?*?*?*?*?*?*?*?*?*?*?*?*?,7.2,3.2,75,100402,649,1391,298,310.2,237.4,199.5,33023,24263,22407,4429,233,1.0,7,4,9999,99999,9,999999999,0.0,999,999,99
3023,3,4,11,0,*?*?*?*?*?*?*?*?*?*?*?*?*?*?*?*?*?*?*?*?*?*?,7.2,4.1,80,100402,725,1390,307,224.4,57.2,194.5,24691,5691,21932,6089,247,1.0,9,5,9999,99999,9,999999999,0.0,999,999,99
3023,3,4,12,0,*?*?*?*?*?*?*?*?*?*?*?*?*?*?*?*?*?*?*?*?*?*?,8.2,3.2,71,100402,744,1391,307,305.9,144.1,228.8,33433,14904,25713,5840,260,1.0,8,4,9999,99999,9,999999999,0.0,999,999,99
3023,3,4,13,0,*?*?*?*?*?*?*?*?*?*?*?*?*?*?*?*?*?*?*?*?*?*?,8.2,2.3,66,100402,704,1391,311,217.0,57.0,188.2,23879,5653,21216,5825,255,1.5,9,5,9999,99999,9,999999999,0.0,999,999,99
3023,3,4,14,0,*?*?*?*?*?*?*?*?*?*?*?*?*?*?*?*?*?*?*?*?*?*?,8.3,2.3,66,100402,607,1390,312,183.9,56.0,159.5,20218,5447,17985,4704,250,2.6,9,5,9999,99999,9,999999999,0.0,999,999,99
3023,3,4,15,0,*?*?*?*?*?*?*?*?*?*?*?*?*?*?*?*?*?*?*?*?*?*?,8.2,2.1,65,100402,461,1389,311,133.8,53.6,116.0,14688,4963,13096,3203,245,1.5,9,5,9999,99999,9,999999999,0.0,999,999,99
3023,3,4,16,0,*?*?*?*?*?*?*?*?*?*?*?*?*?*?*?*?*?*?*?*?*?*?,8.0,2.3,67,100402,276,1392,311,70.0,47.0,60.7,7722,3671,7124,1304,240,3.1,9,5,9999,99999,9,999999999,0.0,999,999,99
3023,3,4,17,0,*?*?*?*?*?*?*?*?*?*?*?*?*?*?*?*?*?*?*?*?*?*?,8.2,2.3,66,100402,63,1389,311,0.0,0.0,0.0,0,0,0,0,235,3.1,9,5,9999,99999,9,999999999,0.0,999,999,99
3023,3,4,18,0,*?*?*?*?*?*?*?*?*?*?*?*?*?*?*?*?*?*?*?*?*?*?,7.1,1.5,67,100402,0,-0,312,0.0,-0.0,0.0,0,0,0,0,230,2.1,10,5,9999,99999,9,999999999,0.0,999,999,99
3023,3,4,19,0,*?*?*?*?*?*?*?*?*?*?*?*?*?*?*?*?*?*?*?*?*?*?,6.8,1.7,69,100402,0,-0,310,0.0,-0.0,0.0,0,0,0,0,247,2.1,10,5,9999,99999,9,999999999,0.0,999,999,99
3023,3,4,20,0,*?*?*?*?*?*?*?*?*?*?*?*?*?*?*?*?*?*?*?*?*?*?,6.0,1.3,71,100402,0,-0,307,0.0,-0.0,0.0,0,0,0,0,263,1.0,10,5,9999,99999,9,999999999,0.0,999,999,99
3023,3,4,21,0,*?*?*?*?*?*?*?*?*?*?*?*?*?*?*?*?*?*?*?*?*?*?,5.7,0.8,71,100402,0,-0,306,0.0,-0.0,0.0,0,0,0,0,280,1.0,10,5,9999,99999,9,999999999,0.0,999,999,99
3023,3,4,22,0,*?*?*?*?*?*?*?*?*?*?*?*?*?*?*?*?*?*?*?*?*?*?,4.9,0.6,74,100402,0,-0,302,0.0,-0.0,0.0,0,0,0,0,297,0.5,10,5,9999,99999,9,999999999,0.0,999,999,99
3023,3,4,23,0,*?*?*?*?*?*?*?*?*?*?*?*?*?*?*?*?*?*?*?*?*?*?,5.3,0.4,71,100402,0,-0,304,0.0,-0.0,0.0,0,0,0,0,313,2.6,10,5,9999,99999,9,999999999,0.0,999,999,99
3023,3,4,24,0,*?*?*?*?*?*?*?*?*?*?*?*?*?*?*?*?*?*?*?*?*?*?,4.2,1.5,83,100402,0,-0,299,0.0,-0.0,0.0,0,0,0,0,290,1.0,10,5,9999,99999,9,999999999,0.0,999,999,99
3023,3,5,1,0,*?*?*?*?*?*?*?*?*?*?*?*?*?*?*?*?*?*?*?*?*?*?,6.0,1.0,70,102053,0,-0,307,0.0,-0.0,0.0,0,0,0,0,308,0.5,10,5,9999,99999,9,999999999,0.0,999,999,99
3023,3,5,2,0,*?*?*?*?*?*?*?*?*?*?*?*?*?*?*?*?*?*?*?*?*?*?,6.0,1.3,71,102053,0,-0,307,0.0,-0.0,0.0,0,0,0,0,287,2.1,10,5,9999,99999,9,999999999,0.0,999,999,99
3023,3,5,3,0,*?*?*?*?*?*?*?*?*?*?*?*?*?*?*?*?*?*?*?*?*?*?,6.0,1.9,73,102053,0,-0,307,0.0,-0.0,0.0,0,0,0,0,265,1.5,10,5,9999,99999,9,999999999,0.0,999,999,99
3023,3,5,4,0,*?*?*?*?*?*?*?*?*?*?*?*?*?*?*?*?*?*?*?*?*?*?,5.6,1.9,76,102053,0,-0,305,0.0,-0.0,0.0,0,0,0,0,243,1.0,10,5,9999,99999,9,999999999,0.0,999,999,99
3023,3,5,5,0,*?*?*?*?*?*?*?*?*?*?*?*?*?*?*?*?*?*?*?*?*?*?,5.4,2.1,79,102053,0,-0,304,0.0,-0.0,0.0,0,0,0,0,222,1.5,10,5,9999,99999,9,999999999,0.0,999,999,99
3023,3,5,6,0,*?*?*?*?*?*?*?*?*?*?*?*?*?*?*?*?*?*?*?*?*?*?,5.0,2.5,82,102053,0,-0,302,0.0,-0.0,0.0,0,0,0,0,200,0.5,10,5,9999,99999,9,999999999,0.0,999,999,99
3023,3,5,7,0,*?*?*?*?*?*?*?*?*?*?*?*?*?*?*?*?*?*?*?*?*?*?,5.7,2.9,81,102053,150,1387,305,15.5,0.0,15.5,1852,-0,1853,605,202,2.6,10,5,9999,99999,9,999999999,0.0,999,999,99
3023,3,5,8,0,*?*?*?*?*?*?*?*?*?*?*?*?*?*?*?*?*?*?*?*?*?*?,6.3,3.6,82,102053,355,1390,308,56.0,0.0,56.0,6532,0,6547,2241,203,0.5,10,5,9999,99999,9,999999999,0.0,999,999,99
3023,3,5,9,0,*?*?*?*?*?*?*?*?*?*?*?*?*?*?*?*?*?*?*?*?*?*?,8.8,4.5,73,102053,528,1391,319,90.2,0.0,90.2,10572,0,10604,3824,205,1.0,10,5,9999,99999,9,999999999,0.0,999,999,99
3023,3,5,10,0,*?*?*?*?*?*?*?*?*?*?*?*?*?*?*?*?*?*?*?*?*?*?,9.6,4.6,70,102053,656,1389,322,115.7,0.0,115.7,13648,0,13695,5125,207,1.0,10,5,9999,99999,9,999999999,0.0,999,999,99
3023,3,5,11,0,*?*?*?*?*?*?*?*?*?*?*?*?*?*?*?*?*?*?*?*?*?*?,11.4,4.5,62,102053,733,1390,331,130.8,0.0,130.8,15497,0,15554,5941,208,1.0,10,5,9999,99999,9,999999999,0.0,999,999,99
3023,3,5,12,0,*?*?*?*?*?*?*?*?*?*?*?*?*?*?*?*?*?*?*?*?*?*?,12.1,5.6,64,102053,751,1389,334,134.4,0.0,134.4,15949,0,16009,6143,210,1.0,10,5,9999,99999,9,999999999,0.0,999,999,99
3023,3,5,13,0,*?*?*?*?*?*?*?*?*?*?*?*?*?*?*?*?*?*?*?*?*?*?,12.2,3.9,57,102053,711,1390,334,126.4,0.0,126.4,14967,0,15022,5705,208,1.5,10,5,9999,99999,9,999999999,0.0,999,999,99
3023,3,5,14,0,*?*?*?*?*?*?*?*?*?*?*?*?*?*?*?*?*?*?*?*?*?*?,12.3,4.1,56,102053,614,1389,335,107.3,0.0,107.3,12637,0,12679,4689,207,2.6,10,5,9999,99999,9,999999999,0.0,999,999,99
3023,3,5,15,0,*?*?*?*?*?*?*?*?*?*?*?*?*?*?*?*?*?*?*?*?*?*?,12.4,3.8,55,102053,468,1389,335,78.4,0.0,78.4,9170,0,9196,3257,205,1.5,10,5,9999,99999,9,999999999,0.0,999,999,99
3023,3,5,16,0,*?*?*?*?*?*?*?*?*?*?*?*?*?*?*?*?*?*?*?*?*?*?,12.3,4.8,59,102053,282,1388,335,41.6,0.0,41.6,4860,0,4870,1633,203,3.1,10,5,9999,99999,9,999999999,0.0,999,999,99
3023,3,5,17,0,*?*?*?*?*?*?*?*?*?*?*?*?*?*?*?*?*?*?*?*?*?*?,12.3,5.5,63,102053,70,1398,335,0.0,0.0,0.0,0,0,0,0,202,3.1,10,5,9999,99999,9,999999999,0.0,999,999,99
3023,3,5,18,0,*?*?*?*?*?*?*?*?*?*?*?*?*?*?*?*?*?*?*?*?*?*?,9.9,5.5,73,102053,0,-0,324,0.0,-0.0,0.0,0,0,0,0,200,2.1,10,5,9999,99999,9,999999999,0.0,999,999,99
3023,3,5,19,0,*?*?*?*?*?*?*?*?*?*?*?*?*?*?*?*?*?*?*?*?*?*?,9.1,5.5,77,102053,0,-0,320,0.0,-0.0,0.0,0,0,0,0,198,2.1,10,5,9999,99999,9,999999999,0.0,999,999,99
3023,3,5,20,0,*?*?*?*?*?*?*?*?*?*?*?*?*?*?*?*?*?*?*?*?*?*?,9.2,6.1,80,102053,0,-0,320,0.0,-0.0,0.0,0,0,0,0,197,1.0,10,5,9999,99999,9,999999999,0.0,999,999,99
3023,3,5,21,0,*?*?*?*?*?*?*?*?*?*?*?*?*?*?*?*?*?*?*?*?*?*?,8.4,6.1,84,102053,0,-0,317,0.0,-0.0,0.0,0,0,0,0,195,1.0,10,5,9999,99999,9,999999999,0.0,999,999,99
3023,3,5,22,0,*?*?*?*?*?*?*?*?*?*?*?*?*?*?*?*?*?*?*?*?*?*?,8.2,6.4,87,102053,0,-0,316,0.0,-0.0,0.0,0,0,0,0,193,0.5,10,5,9999,99999,9,999999999,0.0,999,999,99
3023,3,5,23,0,*?*?*?*?*?*?*?*?*?*?*?*?*?*?*?*?*?*?*?*?*?*?,8.2,6.1,86,102053,0,-0,316,0.0,-0.0,0.0,0,0,0,0,192,2.6,10,5,9999,99999,9,999999999,0.0,999,999,99
3023,3,5,24,0,*?*?*?*?*?*?*?*?*?*?*?*?*?*?*?*?*?*?*?*?*?*?,5.8,0.8,69,102053,0,-0,306,0.0,-0.0,0.0,0,0,0,0,330,1.0,10,5,9999,99999,9,999999999,0.0,999,999,99
3023,3,6,1,0,*?*?*?*?*?*?*?*?*?*?*?*?*?*?*?*?*?*?*?*?*?*?,8.7,8.7,100,102423,0,-0,317,0.0,-0.0,0.0,0,0,0,0,195,0.5,10,5,9999,99999,9,999999999,0.0,999,999,99
3023,3,6,2,0,*?*?*?*?*?*?*?*?*?*?*?*?*?*?*?*?*?*?*?*?*?*?,8.6,8.7,100,102423,0,-0,317,0.0,-0.0,0.0,0,0,0,0,200,2.1,10,5,9999,99999,9,999999999,0.0,999,999,99
3023,3,6,3,0,*?*?*?*?*?*?*?*?*?*?*?*?*?*?*?*?*?*?*?*?*?*?,9.3,9.3,100,102423,0,-0,320,0.0,-0.0,0.0,0,0,0,0,205,1.5,10,5,9999,99999,9,999999999,0.0,999,999,99
3023,3,6,4,0,*?*?*?*?*?*?*?*?*?*?*?*?*?*?*?*?*?*?*?*?*?*?,8.5,8.5,100,102423,0,-0,317,0.0,-0.0,0.0,0,0,0,0,210,1.0,10,5,9999,99999,9,999999999,0.0,999,999,99
3023,3,6,5,0,*?*?*?*?*?*?*?*?*?*?*?*?*?*?*?*?*?*?*?*?*?*?,8.1,8.1,100,102423,0,-0,315,0.0,-0.0,0.0,0,0,0,0,215,1.5,10,5,9999,99999,9,999999999,0.0,999,999,99
3023,3,6,6,0,*?*?*?*?*?*?*?*?*?*?*?*?*?*?*?*?*?*?*?*?*?*?,7.5,7.6,100,102423,0,-0,312,0.0,-0.0,0.0,0,0,0,0,220,0.5,10,5,9999,99999,9,999999999,0.0,999,999,99
3023,3,6,7,0,*?*?*?*?*?*?*?*?*?*?*?*?*?*?*?*?*?*?*?*?*?*?,8.0,8.0,100,102423,158,1385,307,39.5,87.2,29.5,4271,4629,3693,514,215,2.6,8,4,9999,99999,9,999999999,0.0,999,999,99
3023,3,6,8,0,*?*?*?*?*?*?*?*?*?*?*?*?*?*?*?*?*?*?*?*?*?*?,8.4,8.4,100,102423,363,1389,313,100.2,51.0,86.8,10990,4453,9819,2308,210,0.5,9,5,9999,99999,9,999999999,0.0,999,999,99
3023,3,6,9,0,*?*?*?*?*?*?*?*?*?*?*?*?*?*?*?*?*?*?*?*?*?*?,11.3,10.7,98,102423,536,1390,326,159.5,55.0,138.3,17519,5243,15600,3946,205,1.0,9,5,9999,99999,9,999999999,0.0,999,999,99
3023,3,6,10,0,*?*?*?*?*?*?*?*?*?*?*?*?*?*?*?*?*?*?*?*?*?*?,13.0,10.8,89,102423,664,1388,334,203.7,56.7,176.6,22406,5579,19916,5359,200,1.0,9,5,9999,99999,9,999999999,0.0,999,999,99
3023,3,6,11,0,*?*?*?*?*?*?*?*?*?*?*?*?*?*?*?*?*?*?*?*?*?*?,14.3,10.4,79,102423,740,1388,343,132.3,0.0,132.3,15691,0,15750,6027,195,1.0,10,5,9999,99999,9,999999999,0.0,999,999,99
3023,3,6,12,0,*?*?*?*?*?*?*?*?*?*?*?*?*?*?*?*?*?*?*?*?*?*?,16.0,10.1,69,102423,759,1389,351,136.0,0.0,136.0,16140,0,16202,6229,190,1.0,10,5,9999,99999,9,999999999,0.0,999,999,99
3023,3,6,13,0,*?*?*?*?*?*?*?*?*?*?*?*?*?*?*?*?*?*?*?*?*?*?,16.0,11.0,74,102423,718,1389,348,222.3,57.2,192.7,24457,5680,21724,6011,190,1.5,9,5,9999,99999,9,999999999,0.0,999,999,99
3023,3,6,14,0,*?*?*?*?*?*?*?*?*?*?*?*?*?*?*?*?*?*?*?*?*?*?,16.0,11.3,76,102423,621,1388,348,189.0,56.2,163.8,20774,5483,18475,4866,190,2.6,9,5,9999,99999,9,999999999,0.0,999,999,99
3023,3,6,15,0,*?*?*?*?*?*?*?*?*?*?*?*?*?*?*?*?*?*?*?*?*?*?,16.1,11.3,75,102423,475,1389,348,138.6,53.9,120.2,15221,5022,13568,3339,190,1.5,9,5,9999,99999,9,999999999,0.0,999,999,99
3023,3,6,16,0,*?*?*?*?*?*?*?*?*?*?*?*?*?*?*?*?*?*?*?*?*?*?,16.0,10.8,73,102423,289,1389,344,99.0,119.9,74.0,10812,9529,8583,1596,190,3.1,8,4,9999,99999,9,999999999,0.0,999,999,99
3023,3,6,17,0,*?*?*?*?*?*?*?*?*?*?*?*?*?*?*?*?*?*?*?*?*?*?,15.5,11.7,80,102423,76,1387,345,1.5,3.6,1.3,191,111,207,19,190,3.1,9,5,9999,99999,9,999999999,0.0,999,999,99
3023,3,6,18,0,*?*?*?*?*?*?*?*?*?*?*?*?*?*?*?*?*?*?*?*?*?*?,14.6,11.6,84,102423,0,-0,344,0.0,-0.0,0.0,0,0,0,0,190,2.1,10,5,9999,99999,9,999999999,0.0,999,999,99
3023,3,6,19,0,*?*?*?*?*?*?*?*?*?*?*?*?*?*?*?*?*?*?*?*?*?*?,13.2,11.2,89,102423,0,-0,338,0.0,-0.0,0.0,0,0,0,0,188,2.1,10,5,9999,99999,9,999999999,0.0,999,999,99
3023,3,6,20,0,*?*?*?*?*?*?*?*?*?*?*?*?*?*?*?*?*?*?*?*?*?*?,12.4,11.5,97,102423,0,-0,334,0.0,-0.0,0.0,0,0,0,0,187,1.0,10,5,9999,99999,9,999999999,0.0,999,999,99
3023,3,6,21,0,*?*?*?*?*?*?*?*?*?*?*?*?*?*?*?*?*?*?*?*?*?*?,11.2,11.1,100,102423,0,-0,328,0.0,-0.0,0.0,0,0,0,0,185,1.0,10,5,9999,99999,9,999999999,0.0,999,999,99
3023,3,6,22,0,*?*?*?*?*?*?*?*?*?*?*?*?*?*?*?*?*?*?*?*?*?*?,10.7,10.5,100,102423,0,-0,326,0.0,-0.0,0.0,0,0,0,0,183,0.5,10,5,9999,99999,9,999999999,0.0,999,999,99
3023,3,6,23,0,*?*?*?*?*?*?*?*?*?*?*?*?*?*?*?*?*?*?*?*?*?*?,10.6,10.7,100,102423,0,-0,326,0.0,-0.0,0.0,0,0,0,0,182,2.6,10,5,9999,99999,9,999999999,0.0,999,999,99
3023,3,6,24,0,*?*?*?*?*?*?*?*?*?*?*?*?*?*?*?*?*?*?*?*?*?*?,8.3,7.6,97,102423,0,-0,316,0.0,-0.0,0.0,0,0,0,0,190,1.0,10,5,9999,99999,9,999999999,0.0,999,999,99
3023,3,7,1,0,*?*?*?*?*?*?*?*?*?*?*?*?*?*?*?*?*?*?*?*?*?*?,10.2,7.9,84,102332,0,-0,324,0.0,-0.0,0.0,0,0,0,0,185,0.5,10,5,9999,99999,9,999999999,0.0,999,999,99
3023,3,7,2,0,*?*?*?*?*?*?*?*?*?*?*?*?*?*?*?*?*?*?*?*?*?*?,10.1,6.4,77,102332,0,-0,324,0.0,-0.0,0.0,0,0,0,0,190,2.1,10,5,9999,99999,9,999999999,0.0,999,999,99
3023,3,7,3,0,*?*?*?*?*?*?*?*?*?*?*?*?*?*?*?*?*?*?*?*?*?*?,9.1,5.5,77,102332,0,-0,320,0.0,-0.0,0.0,0,0,0,0,195,1.5,10,5,9999,99999,9,999999999,0.0,999,999,99
3023,3,7,4,0,*?*?*?*?*?*?*?*?*?*?*?*?*?*?*?*?*?*?*?*?*?*?,8.2,5.1,80,102332,0,-0,316,0.0,-0.0,0.0,0,0,0,0,200,1.0,10,5,9999,99999,9,999999999,0.0,999,999,99
3023,3,7,5,0,*?*?*?*?*?*?*?*?*?*?*?*?*?*?*?*?*?*?*?*?*?*?,8.4,5.3,80,102332,0,-0,317,0.0,-0.0,0.0,0,0,0,0,205,1.5,10,5,9999,99999,9,999999999,0.0,999,999,99
3023,3,7,6,0,*?*?*?*?*?*?*?*?*?*?*?*?*?*?*?*?*?*?*?*?*?*?,8.7,5.5,79,102332,0,-0,318,0.0,-0.0,0.0,0,0,0,0,210,0.5,10,5,9999,99999,9,999999999,0.0,999,999,99
3023,3,7,7,0,*?*?*?*?*?*?*?*?*?*?*?*?*?*?*?*?*?*?*?*?*?*?,8.8,5.5,79,102332,167,1391,310,43.3,90.8,32.4,4668,4991,4026,568,222,2.6,8,4,9999,99999,9,999999999,0.0,999,999,99
3023,3,7,8,0,*?*?*?*?*?*?*?*?*?*?*?*?*?*?*?*?*?*?*?*?*?*?,9.7,6.6,80,102332,371,1387,318,103.0,51.2,89.3,11305,4505,10098,2381,233,0.5,9,5,9999,99999,9,999999999,0.0,999,999,99
3023,3,7,9,0,*?*?*?*?*?*?*?*?*?*?*?*?*?*?*?*?*?*?*?*?*?*?,11.7,7.7,75,102332,544,1389,327,162.3,55.1,140.7,17834,5270,15878,4031,245,1.0,9,5,9999,99999,9,999999999,0.0,999,999,99
3023,3,7,10,0,*?*?*?*?*?*?*?*?*?*?*?*?*?*?*?*?*?*?*?*?*?*?,12.4,7.6,71,102332,672,1388,331,206.6,56.7,179.1,22718,5596,20191,5456,257,1.0,9,5,9999,99999,9,999999999,0.0,999,999,99
3023,3,7,11,0,*?*?*?*?*?*?*?*?*?*?*?*?*?*?*?*?*?*?*?*?*?*?,14.4,8.0,64,102332,748,1388,336,308.3,144.2,230.6,33698,14928,25906,5903,268,1.0,8,4,9999,99999,9,999999999,0.0,999,999,99
3023,3,7,12,0,*?*?*?*?*?*?*?*?*?*?*?*?*?*?*?*?*?*?*?*?*?*?,15.8,7.7,58,102332,766,1388,342,316.6,144.5,236.8,34614,15008,26578,6125,280,1.0,8,4,9999,99999,9,999999999,0.0,999,999,99
3023,3,7,13,0,*?*?*?*?*?*?*?*?*?*?*?*?*?*?*?*?*?*?*?*?*?*?,15.7,7.6,58,102332,725,1387,342,298.0,143.7,222.9,32551,14819,25062,5635,280,1.5,8,4,9999,99999,9,999999999,0.0,999,999,99
3023,3,7,14,0,*?*?*?*?*?*?*?*?*?*?*?*?*?*?*?*?*?*?*?*?*?*?,15.4,7.1,57,102332,628,1387,340,253.7,141.3,189.8,27672,14245,21445,4578,280,2.6,8,4,9999,99999,9,999999999,0.0,999,999,99
3023,3,7,15,0,*?*?*?*?*?*?*?*?*?*?*?*?*?*?*?*?*?*?*?*?*?*?,15.9,8.0,58,102332,482,1389,343,186.9,135.7,139.8,20355,12897,15933,3188,280,1.5,8,4,9999,99999,9,999999999,0.0,999,999,99
3023,3,7,16,0,*?*?*?*?*?*?*?*?*?*?*?*?*?*?*?*?*?*?*?*?*?*?,15.8,8.1,59,102332,296,1390,347,77.0,48.1,66.8,8449,3963,7565,1737,280,3.1,9,5,9999,99999,9,999999999,0.0,999,999,99
3023,3,7,17,0,*?*?*?*?*?*?*?*?*?*?*?*?*?*?*?*?*?*?*?*?*?*?,15.3,7.1,58,102332,83,1395,344,3.7,8.3,3.2,455,275,483,49,280,3.1,9,5,9999,99999,9,999999999,0.0,999,999,99
3023,3,7,18,0,*?*?*?*?*?*?*?*?*?*?*?*?*?*?*?*?*?*?*?*?*?*?,14.2,7.1,62,102332,0,-0,343,0.0,-0.0,0.0,0,0,0,0,280,2.1,10,5,9999,99999,9,999999999,0.0,999,999,99
3023,3,7,19,0,*?*?*?*?*?*?*?*?*?*?*?*?*?*?*?*?*?*?*?*?*?*?,12.5,7.4,70,102332,0,-0,335,0.0,-0.0,0.0,0,0,0,0,248,2.1,10,5,9999,99999,9,999999999,0.0,999,999,99
3023,3,7,20,0,*?*?*?*?*?*?*?*?*?*?*?*?*?*?*?*?*?*?*?*?*?*?,12.3,7.6,72,102332,0,-0,334,0.0,-0.0,0.0,0,0,0,0,217,1.0,10,5,9999,99999,9,999999999,0.0,999,999,99
3023,3,7,21,0,*?*?*?*?*?*?*?*?*?*?*?*?*?*?*?*?*?*?*?*?*?*?,11.3,7.1,74,102332,0,-0,330,0.0,-0.0,0.0,0,0,0,0,185,1.0,10,5,9999,99999,9,999999999,0.0,999,999,99
3023,3,7,22,0,*?*?*?*?*?*?*?*?*?*?*?*?*?*?*?*?*?*?*?*?*?*?,11.4,6.7,72,102332,0,-0,330,0.0,-0.0,0.0,0,0,0,0,153,0.5,10,5,9999,99999,9,999999999,0.0,999,999,99
3023,3,7,23,0,*?*?*?*?*?*?*?*?*?*?*?*?*?*?*?*?*?*?*?*?*?*?,11.1,6.1,70,102332,0,-0,329,0.0,-0.0,0.0,0,0,0,0,122,2.6,10,5,9999,99999,9,999999999,0.0,999,999,99
3023,3,7,24,0,*?*?*?*?*?*?*?*?*?*?*?*?*?*?*?*?*?*?*?*?*?*?,10.5,9.3,91,102332,0,-0,326,0.0,-0.0,0.0,0,0,0,0,180,1.0,10,5,9999,99999,9,999999999,0.0,999,999,99
3023,3,8,1,0,*?*?*?*?*?*?*?*?*?*?*?*?*?*?*?*?*?*?*?*?*?*?,10.4,9.9,95,102435,0,-0,325,0.0,-0.0,0.0,0,0,0,0,98,0.5,10,5,9999,99999,9,999999999,0.0,999,999,99
3023,3,8,2,0,*?*?*?*?*?*?*?*?*?*?*?*?*?*?*?*?*?*?*?*?*?*?,9.6,9.6,98,102435,0,-0,321,0.0,-0.0,0.0,0,0,0,0,107,2.1,10,5,9999,99999,9,999999999,0.0,999,999,99
3023,3,8,3,0,*?*?*?*?*?*?*?*?*?*?*?*?*?*?*?*?*?*?*?*?*?*?,10.3,10.3,98,102435,0,-0,324,0.0,-0.0,0.0,0,0,0,0,115,1.5,10,5,9999,99999,9,999999999,0.0,999,999,99
3023,3,8,4,0,*?*?*?*?*?*?*?*?*?*?*?*?*?*?*?*?*?*?*?*?*?*?,9.8,9.8,98,102435,0,-0,322,0.0,-0.0,0.0,0,0,0,0,123,1.0,10,5,9999,99999,9,999999999,0.0,999,999,99
3023,3,8,5,0,*?*?*?*?*?*?*?*?*?*?*?*?*?*?*?*?*?*?*?*?*?*?,9.6,9.6,98,102435,0,-0,321,0.0,-0.0,0.0,0,0,0,0,132,1.5,10,5,9999,99999,9,999999999,0.0,999,999,99
3023,3,8,6,0,*?*?*?*?*?*?*?*?*?*?*?*?*?*?*?*?*?*?*?*?*?*?,8.8,8.8,98,102435,0,-0,318,0.0,-0.0,0.0,0,0,0,0,140,0.5,10,5,9999,99999,9,999999999,0.0,999,999,99
3023,3,8,7,0,*?*?*?*?*?*?*?*?*?*?*?*?*?*?*?*?*?*?*?*?*?*?,7.9,8.0,98,102435,175,1388,310,35.5,37.5,30.8,3970,2364,3697,646,147,2.6,9,5,9999,99999,9,999999999,0.0,999,999,99
3023,3,8,8,0,*?*?*?*?*?*?*?*?*?*?*?*?*?*?*?*?*?*?*?*?*?*?,10.5,10.4,98,102435,379,1386,316,165.8,216.5,106.6,17521,18801,12410,2111,153,0.5,7,4,9999,99999,9,999999999,0.0,999,999,99
3023,3,8,9,0,*?*?*?*?*?*?*?*?*?*?*?*?*?*?*?*?*?*?*?*?*?*?,13.0,12.5,96,102435,552,1388,328,258.7,232.3,166.3,27436,22886,18895,3528,160,1.0,7,4,9999,99999,9,999999999,0.0,999,999,99
3023,3,8,10,0,*?*?*?*?*?*?*?*?*?*?*?*?*?*?*?*?*?*?*?*?*?*?,15.9,12.4,79,102435,680,1387,342,327.9,238.8,210.8,34943,24635,23586,4768,167,1.0,7,4,9999,99999,9,999999999,0.0,999,999,99
3023,3,8,11,0,*?*?*?*?*?*?*?*?*?*?*?*?*?*?*?*?*?*?*?*?*?*?,18.4,12.0,65,102435,756,1388,353,368.7,241.6,237.1,39424,25350,26302,5618,173,1.0,7,4,9999,99999,9,999999999,0.0,999,999,99
3023,3,8,12,0,*?*?*?*?*?*?*?*?*?*?*?*?*?*?*?*?*?*?*?*?*?*?,20.2,11.8,57,102435,774,1388,365,320.1,144.7,239.5,35008,15041,26867,6222,180,1.0,8,4,9999,99999,9,999999999,0.0,999,999,99
3023,3,8,13,0,*?*?*?*?*?*?*?*?*?*?*?*?*?*?*?*?*?*?*?*?*?*?,20.5,11.9,57,102435,733,1388,370,227.5,57.3,197.2,25032,5706,22231,6201,173,1.5,9,5,9999,99999,9,999999999,0.0,999,999,99
3023,3,8,14,0,*?*?*?*?*?*?*?*?*?*?*?*?*?*?*?*?*?*?*?*?*?*?,20.7,11.3,54,102435,635,1387,368,257.0,141.5,192.3,28036,14295,21717,4653,167,2.6,8,4,9999,99999,9,999999999,0.0,999,999,99
3023,3,8,15,0,*?*?*?*?*?*?*?*?*?*?*?*?*?*?*?*?*?*?*?*?*?*?,20.6,9.9,50,102435,489,1389,367,190.1,136.1,142.2,20703,12979,16198,3250,160,1.5,8,4,9999,99999,9,999999999,0.0,999,999,99
3023,3,8,16,0,*?*?*?*?*?*?*?*?*?*?*?*?*?*?*?*?*?*?*?*?*?*?,20.6,10.3,51,102435,302,1387,370,79.3,48.4,68.8,8703,4019,7790,1792,153,3.1,9,5,9999,99999,9,999999999,0.0,999,999,99
3023,3,8,17,0,*?*?*?*?*?*?*?*?*?*?*?*?*?*?*?*?*?*?*?*?*?*?,19.0,9.1,52,102435,89,1386,366,3.4,0.0,3.4,443,-0,443,140,147,3.1,10,5,9999,99999,9,999999999,0.4,999,999,99
3023,3,8,18,0,*?*?*?*?*?*?*?*?*?*?*?*?*?*?*?*?*?*?*?*?*?*?,18.1,9.9,58,102435,0,-0,362,0.0,-0.0,0.0,0,0,0,0,140,2.1,10,5,9999,99999,9,999999999,0.8,999,999,99
3023,3,8,19,0,*?*?*?*?*?*?*?*?*?*?*?*?*?*?*?*?*?*?*?*?*?*?,15.5,10.7,72,102435,0,-0,349,0.0,-0.0,0.0,0,0,0,0,142,2.1,10,5,9999,99999,9,999999999,0.9,999,999,99
3023,3,8,20,0,*?*?*?*?*?*?*?*?*?*?*?*?*?*?*?*?*?*?*?*?*?*?,14.5,11.7,82,102435,0,-0,344,0.0,-0.0,0.0,0,0,0,0,143,1.0,10,5,9999,99999,9,999999999,5.1,999,999,99
3023,3,8,21,0,*?*?*?*?*?*?*?*?*?*?*?*?*?*?*?*?*?*?*?*?*?*?,13.4,11.2,86,102435,0,-0,339,0.0,-0.0,0.0,0,0,0,0,145,1.0,10,5,9999,99999,9,999999999,0.6,999,999,99
3023,3,8,22,0,*?*?*?*?*?*?*?*?*?*?*?*?*?*?*?*?*?*?*?*?*?*?,12.6,10.5,86,102435,0,-0,335,0.0,-0.0,0.0,0,0,0,0,147,0.5,10,5,9999,99999,9,999999999,0.4,999,999,99
3023,3,8,23,0,*?*?*?*?*?*?*?*?*?*?*?*?*?*?*?*?*?*?*?*?*?*?,11.9,10.1,87,102435,0,-0,332,0.0,-0.0,0.0,0,0,0,0,148,2.6,10,5,9999,99999,9,999999999,0.7,999,999,99
3023,3,8,24,0,*?*?*?*?*?*?*?*?*?*?*?*?*?*?*?*?*?*?*?*?*?*?,10.9,8.1,82,102435,0,-0,328,0.0,-0.0,0.0,0,0,0,0,90,1.0,10,5,9999,99999,9,999999999,0.0,999,999,99
3023,3,9,1,0,*?*?*?*?*?*?*?*?*?*?*?*?*?*?*?*?*?*?*?*?*?*?,10.1,10.2,100,102193,0,-0,323,0.0,-0.0,0.0,0,0,0,0,145,0.5,10,5,9999,99999,9,999999999,0.4,999,999,99
3023,3,9,2,0,*?*?*?*?*?*?*?*?*?*?*?*?*?*?*?*?*?*?*?*?*?*?,9.6,9.7,100,102193,0,-0,321,0.0,-0.0,0.0,0,0,0,0,140,2.1,10,5,9999,99999,9,999999999,0.6,999,999,99
3023,3,9,3,0,*?*?*?*?*?*?*?*?*?*?*?*?*?*?*?*?*?*?*?*?*?*?,8.7,8.7,100,102193,0,-0,317,0.0,-0.0,0.0,0,0,0,0,135,1.5,10,5,9999,99999,9,999999999,1.3,999,999,99
3023,3,9,4,0,*?*?*?*?*?*?*?*?*?*?*?*?*?*?*?*?*?*?*?*?*?*?,8.1,8.1,100,102193,0,-0,315,0.0,-0.0,0.0,0,0,0,0,130,1.0,10,5,9999,99999,9,999999999,0.0,999,999,99
3023,3,9,5,0,*?*?*?*?*?*?*?*?*?*?*?*?*?*?*?*?*?*?*?*?*?*?,7.4,7.4,100,102193,0,-0,312,0.0,-0.0,0.0,0,0,0,0,125,1.5,10,5,9999,99999,9,999999999,0.0,999,999,99
3023,3,9,6,0,*?*?*?*?*?*?*?*?*?*?*?*?*?*?*?*?*?*?*?*?*?*?,7.9,7.9,100,102193,0,-0,314,0.0,-0.0,0.0,0,0,0,0,120,0.5,10,5,9999,99999,9,999999999,0.0,999,999,99
3023,3,9,7,0,*?*?*?*?*?*?*?*?*?*?*?*?*?*?*?*?*?*?*?*?*?*?,8.4,8.4,100,102193,183,1385,302,66.7,226.2,36.8,7057,13673,5046,651,125,2.6,6,3,9999,99999,9,999999999,0.0,999,999,99
3023,3,9,8,0,*?*?*?*?*?*?*?*?*?*?*?*?*?*?*?*?*?*?*?*?*?*?,9.3,9.3,100,102193,388,1388,306,189.0,302.9,104.3,20044,26557,12196,2049,130,0.5,6,3,9999,99999,9,999999999,0.0,999,999,99
3023,3,9,9,0,*?*?*?*?*?*?*?*?*?*?*?*?*?*?*?*?*?*?*?*?*?*?,11.8,11.7,100,102193,560,1387,319,291.9,324.0,161.1,31086,32071,18394,3395,135,1.0,6,3,9999,99999,9,999999999,0.0,999,999,99
3023,3,9,10,0,*?*?*?*?*?*?*?*?*?*?*?*?*?*?*?*?*?*?*?*?*?*?,14.0,12.0,91,102193,688,1387,330,368.6,332.9,203.5,39445,34434,22879,4576,140,1.0,6,3,9999,99999,9,999999999,0.0,999,999,99
3023,3,9,11,0,*?*?*?*?*?*?*?*?*?*?*?*?*?*?*?*?*?*?*?*?*?*?,15.9,12.1,81,102193,763,1386,341,373.0,241.9,239.8,39896,25414,26582,5717,145,1.0,7,4,9999,99999,9,999999999,0.0,999,999,99
3023,3,9,12,0,*?*?*?*?*?*?*?*?*?*?*?*?*?*?*?*?*?*?*?*?*?*?,16.9,12.4,78,102193,781,1387,344,424.3,337.5,234.2,45593,35589,26070,5596,150,1.0,6,3,9999,99999,9,999999999,0.0,999,999,99
3023,3,9,13,0,*?*?*?*?*?*?*?*?*?*?*?*?*?*?*?*?*?*?*?*?*?*?,17.1,11.7,73,102193,740,1387,350,304.8,144.0,228.0,33310,14892,25621,5812,158,1.5,8,4,9999,99999,9,999999999,0.0,999,999,99
3023,3,9,14,0,*?*?*?*?*?*?*?*?*?*?*?*?*?*?*?*?*?*?*?*?*?*?,17.4,11.6,71,102193,642,1386,355,196.5,56.4,170.3,21602,5534,19206,5112,167,2.6,9,5,9999,99999,9,999999999,0.0,999,999,99
3023,3,9,15,0,*?*?*?*?*?*?*?*?*?*?*?*?*?*?*?*?*?*?*?*?*?*?,17.0,10.3,67,102193,495,1386,353,145.8,54.3,126.5,16016,5105,14270,3543,175,1.5,9,5,9999,99999,9,999999999,0.0,999,999,99
3023,3,9,16,0,*?*?*?*?*?*?*?*?*?*?*?*?*?*?*?*?*?*?*?*?*?*?,17.2,12.7,78,102193,309,1388,351,108.2,122.4,80.9,11809,10011,9359,1754,183,3.1,8,4,9999,99999,9,999999999,0.0,999,999,99
3023,3,9,17,0,*?*?*?*?*?*?*?*?*?*?*?*?*?*?*?*?*?*?*?*?*?*?,16.3,11.6,77,102193,96,1393,352,4.7,0.0,4.7,599,-0,598,192,192,3.1,10,5,9999,99999,9,999999999,0.0,999,999,99
3023,3,9,18,0,*?*?*?*?*?*?*?*?*?*?*?*?*?*?*?*?*?*?*?*?*?*?,15.0,11.0,80,102193,0,-0,346,0.0,-0.0,0.0,0,0,0,0,200,2.1,10,5,9999,99999,9,999999999,0.0,999,999,99
3023,3,9,19,0,*?*?*?*?*?*?*?*?*?*?*?*?*?*?*?*?*?*?*?*?*?*?,13.3,10.8,89,102193,0,-0,338,0.0,-0.0,0.0,0,0,0,0,187,2.1,10,5,9999,99999,9,999999999,0.0,999,999,99
3023,3,9,20,0,*?*?*?*?*?*?*?*?*?*?*?*?*?*?*?*?*?*?*?*?*?*?,11.8,9.9,92,102193,0,-0,331,0.0,-0.0,0.0,0,0,0,0,173,1.0,10,5,9999,99999,9,999999999,0.0,999,999,99
3023,3,9,21,0,*?*?*?*?*?*?*?*?*?*?*?*?*?*?*?*?*?*?*?*?*?*?,11.9,10.4,95,102193,0,-0,332,0.0,-0.0,0.0,0,0,0,0,160,1.0,10,5,9999,99999,9,999999999,0.0,999,999,99
3023,3,9,22,0,*?*?*?*?*?*?*?*?*?*?*?*?*?*?*?*?*?*?*?*?*?*?,11.3,10.1,95,102193,0,-0,329,0.0,-0.0,0.0,0,0,0,0,147,0.5,10,5,9999,99999,9,999999999,0.0,999,999,99
3023,3,9,23,0,*?*?*?*?*?*?*?*?*?*?*?*?*?*?*?*?*?*?*?*?*?*?,10.4,8.9,94,102193,0,-0,325,0.0,-0.0,0.0,0,0,0,0,133,2.6,10,5,9999,99999,9,999999999,0.0,999,999,99
3023,3,9,24,0,*?*?*?*?*?*?*?*?*?*?*?*?*?*?*?*?*?*?*?*?*?*?,11.1,10.3,99,102193,0,-0,328,0.0,-0.0,0.0,0,0,0,0,150,1.0,10,5,9999,99999,9,999999999,0.9,999,999,99
3023,3,10,1,0,*?*?*?*?*?*?*?*?*?*?*?*?*?*?*?*?*?*?*?*?*?*?,8.5,6.7,87,102817,0,-0,317,0.0,-0.0,0.0,0,0,0,0,157,0.5,10,5,9999,99999,9,999999999,0.0,999,999,99
3023,3,10,2,0,*?*?*?*?*?*?*?*?*?*?*?*?*?*?*?*?*?*?*?*?*?*?,7.9,5.5,83,102817,0,-0,314,0.0,-0.0,0.0,0,0,0,0,193,2.1,10,5,9999,99999,9,999999999,0.0,999,999,99
3023,3,10,3,0,*?*?*?*?*?*?*?*?*?*?*?*?*?*?*?*?*?*?*?*?*?*?,7.8,5.6,84,102817,0,-0,314,0.0,-0.0,0.0,0,0,0,0,230,1.5,10,5,9999,99999,9,999999999,0.0,999,999,99
3023,3,10,4,0,*?*?*?*?*?*?*?*?*?*?*?*?*?*?*?*?*?*?*?*?*?*?,7.7,5.9,87,102817,0,-0,314,0.0,-0.0,0.0,0,0,0,0,267,1.0,10,5,9999,99999,9,999999999,0.0,999,999,99
3023,3,10,5,0,*?*?*?*?*?*?*?*?*?*?*?*?*?*?*?*?*?*?*?*?*?*?,6.9,4.8,85,102817,0,-0,310,0.0,-0.0,0.0,0,0,0,0,303,1.5,10,5,9999,99999,9,999999999,0.0,999,999,99
3023,3,10,6,0,*?*?*?*?*?*?*?*?*?*?*?*?*?*?*?*?*?*?*?*?*?*?,6.2,4.5,87,102817,0,-0,307,0.0,-0.0,0.0,0,0,0,0,340,0.5,10,5,9999,99999,9,999999999,0.0,999,999,99
3023,3,10,7,0,*?*?*?*?*?*?*?*?*?*?*?*?*?*?*?*?*?*?*?*?*?*?,6.7,5.5,90,102817,192,1389,305,41.3,39.8,35.8,4599,2626,4275,754,288,2.6,9,5,9999,99999,9,999999999,0.0,999,999,99
3023,3,10,8,0,*?*?*?*?*?*?*?*?*?*?*?*?*?*?*?*?*?*?*?*?*?*?,7.2,5.5,88,102817,396,1387,311,64.3,0.0,64.3,7502,0,7521,2606,237,0.5,10,5,9999,99999,9,999999999,0.0,999,999,99
3023,3,10,9,0,*?*?*?*?*?*?*?*?*?*?*?*?*?*?*?*?*?*?*?*?*?*?,9.4,7.3,86,102817,568,1387,317,170.9,55.5,148.2,18783,5346,16716,4293,185,1.0,9,5,9999,99999,9,999999999,0.0,999,999,99
3023,3,10,10,0,*?*?*?*?*?*?*?*?*?*?*?*?*?*?*?*?*?*?*?*?*?*?,11.7,7.1,73,102817,696,1387,323,284.9,143.0,213.1,31111,14670,23999,5309,133,1.0,8,4,9999,99999,9,999999999,0.0,999,999,99
3023,3,10,11,0,*?*?*?*?*?*?*?*?*?*?*?*?*?*?*?*?*?*?*?*?*?*?,13.2,6.7,64,102817,771,1386,334,240.9,57.6,208.9,26527,5766,23547,6708,82,1.0,9,5,9999,99999,9,999999999,0.0,999,999,99
3023,3,10,12,0,*?*?*?*?*?*?*?*?*?*?*?*?*?*?*?*?*?*?*?*?*?*?,14.8,5.0,51,102817,788,1385,342,246.9,57.7,214.1,27192,5791,24132,6942,30,1.0,9,5,9999,99999,9,999999999,0.0,999,999,99
3023,3,10,13,0,*?*?*?*?*?*?*?*?*?*?*?*?*?*?*?*?*?*?*?*?*?*?,14.5,4.8,51,102817,747,1386,340,232.6,57.4,201.7,25604,5730,22734,6391,30,1.5,9,5,9999,99999,9,999999999,0.0,999,999,99
3023,3,10,14,0,*?*?*?*?*?*?*?*?*?*?*?*?*?*?*?*?*?*?*?*?*?*?,14.6,4.6,51,102817,649,1386,346,114.5,0.0,114.5,13508,0,13555,5063,30,2.6,10,5,9999,99999,9,999999999,0.0,999,999,99
3023,3,10,15,0,*?*?*?*?*?*?*?*?*?*?*?*?*?*?*?*?*?*?*?*?*?*?,14.9,6.2,56,102817,502,1386,347,85.3,0.0,85.3,9992,0,10021,3586,30,1.5,10,5,9999,99999,9,999999999,0.0,999,999,99
3023,3,10,16,0,*?*?*?*?*?*?*?*?*?*?*?*?*?*?*?*?*?*?*?*?*?*?,14.6,7.0,59,102817,315,1385,345,48.3,0.0,48.3,5634,0,5647,1911,30,3.1,10,5,9999,99999,9,999999999,0.0,999,999,99
3023,3,10,17,0,*?*?*?*?*?*?*?*?*?*?*?*?*?*?*?*?*?*?*?*?*?*?,14.4,5.5,54,102817,102,1385,340,10.5,18.9,9.1,1224,906,1153,188,30,3.1,9,5,9999,99999,9,999999999,0.0,999,999,99
3023,3,10,18,0,*?*?*?*?*?*?*?*?*?*?*?*?*?*?*?*?*?*?*?*?*?*?,12.9,6.6,64,102817,0,-0,337,0.0,-0.0,0.0,0,0,0,0,30,2.1,10,5,9999,99999,9,999999999,0.0,999,999,99
3023,3,10,19,0,*?*?*?*?*?*?*?*?*?*?*?*?*?*?*?*?*?*?*?*?*?*?,11.3,7.3,75,102817,0,-0,330,0.0,-0.0,0.0,0,0,0,0,32,2.1,10,5,9999,99999,9,999999999,0.0,999,999,99
3023,3,10,20,0,*?*?*?*?*?*?*?*?*?*?*?*?*?*?*?*?*?*?*?*?*?*?,10.4,7.0,78,102817,0,-0,326,0.0,-0.0,0.0,0,0,0,0,33,1.0,10,5,9999,99999,9,999999999,0.0,999,999,99
3023,3,10,21,0,*?*?*?*?*?*?*?*?*?*?*?*?*?*?*?*?*?*?*?*?*?*?,10.8,7.4,79,102817,0,-0,327,0.0,-0.0,0.0,0,0,0,0,35,1.0,10,5,9999,99999,9,999999999,0.0,999,999,99
3023,3,10,22,0,*?*?*?*?*?*?*?*?*?*?*?*?*?*?*?*?*?*?*?*?*?*?,9.4,7.9,89,102817,0,-0,321,0.0,-0.0,0.0,0,0,0,0,37,0.5,10,5,9999,99999,9,999999999,0.0,999,999,99
3023,3,10,23,0,*?*?*?*?*?*?*?*?*?*?*?*?*?*?*?*?*?*?*?*?*?*?,8.2,7.3,92,102817,0,-0,315,0.0,-0.0,0.0,0,0,0,0,38,2.6,10,5,9999,99999,9,999999999,0.0,999,999,99
3023,3,10,24,0,*?*?*?*?*?*?*?*?*?*?*?*?*?*?*?*?*?*?*?*?*?*?,9.5,7.9,88,102817,0,-0,321,0.0,-0.0,0.0,0,0,0,0,120,1.0,10,5,9999,99999,9,999999999,0.0,999,999,99
3023,3,11,1,0,*?*?*?*?*?*?*?*?*?*?*?*?*?*?*?*?*?*?*?*?*?*?,5.6,4.5,91,103332,0,-0,304,0.0,-0.0,0.0,0,0,0,0,40,0.5,10,5,9999,99999,9,999999999,0.0,999,999,99
3023,3,11,2,0,*?*?*?*?*?*?*?*?*?*?*?*?*?*?*?*?*?*?*?*?*?*?,4.8,2.9,87,103332,0,-0,301,0.0,-0.0,0.0,0,0,0,0,40,2.1,10,5,9999,99999,9,999999999,0.0,999,999,99
3023,3,11,3,0,*?*?*?*?*?*?*?*?*?*?*?*?*?*?*?*?*?*?*?*?*?*?,4.4,2.5,87,103332,0,-0,300,0.0,-0.0,0.0,0,0,0,0,40,1.5,10,5,9999,99999,9,999999999,0.0,999,999,99
3023,3,11,4,0,*?*?*?*?*?*?*?*?*?*?*?*?*?*?*?*?*?*?*?*?*?*?,4.2,3.4,95,103332,0,-0,299,0.0,-0.0,0.0,0,0,0,0,40,1.0,10,5,9999,99999,9,999999999,0.0,999,999,99
3023,3,11,5,0,*?*?*?*?*?*?*?*?*?*?*?*?*?*?*?*?*?*?*?*?*?*?,4.0,3.4,95,103332,0,-0,298,0.0,-0.0,0.0,0,0,0,0,40,1.5,10,5,9999,99999,9,999999999,0.0,999,999,99
3023,3,11,6,0,*?*?*?*?*?*?*?*?*?*?*?*?*?*?*?*?*?*?*?*?*?*?,3.7,3.4,98,103332,0,-0,296,0.0,-0.0,0.0,0,0,0,0,40,0.5,10,5,9999,99999,9,999999999,0.0,999,999,99
3023,3,11,7,0,*?*?*?*?*?*?*?*?*?*?*?*?*?*?*?*?*?*?*?*?*?*?,4.1,4.1,100,103332,200,1386,298,25.5,0.0,25.5,2993,0,2997,986,42,2.6,10,5,9999,99999,9,999999999,0.0,999,999,99
3023,3,11,8,0,*?*?*?*?*?*?*?*?*?*?*?*?*?*?*?*?*?*?*?*?*?*?,4.4,4.5,100,103332,404,1385,295,114.6,52.3,99.4,12576,4697,11224,2681,43,0.5,9,5,9999,99999,9,999999999,0.0,999,999,99
3023,3,11,9,0,*?*?*?*?*?*?*?*?*?*?*?*?*?*?*?*?*?*?*?*?*?*?,6.5,6.2,98,103332,576,1386,304,173.8,55.6,150.7,19100,5369,16996,4381,45,1.0,9,5,9999,99999,9,999999999,0.0,999,999,99
3023,3,11,10,0,*?*?*?*?*?*?*?*?*?*?*?*?*?*?*?*?*?*?*?*?*?*?,7.9,7.1,95,103332,704,1386,310,217.8,57.1,188.9,23967,5658,21291,5850,47,1.0,9,5,9999,99999,9,999999999,0.0,999,999,99
3023,3,11,11,0,*?*?*?*?*?*?*?*?*?*?*?*?*?*?*?*?*?*?*?*?*?*?,8.7,6.7,87,103332,779,1386,314,243.7,57.7,211.3,26831,5778,23815,6815,48,1.0,9,5,9999,99999,9,999999999,0.0,999,999,99
3023,3,11,12,0,*?*?*?*?*?*?*?*?*?*?*?*?*?*?*?*?*?*?*?*?*?*?,9.8,7.3,84,103332,796,1386,319,249.6,57.8,216.4,27487,5801,24393,7049,50,1.0,9,5,9999,99999,9,999999999,0.0,999,999,99
3023,3,11,13,0,*?*?*?*?*?*?*?*?*?*?*?*?*?*?*?*?*?*?*?*?*?*?,10.0,7.1,82,103332,754,1386,320,235.2,57.5,203.9,25888,5742,22985,6488,48,1.5,9,5,9999,99999,9,999999999,0.0,999,999,99
3023,3,11,14,0,*?*?*?*?*?*?*?*?*?*?*?*?*?*?*?*?*?*?*?*?*?*?,10.1,6.7,79,103332,656,1386,324,116.0,0.0,116.0,13681,0,13729,5139,47,2.6,10,5,9999,99999,9,999999999,0.0,999,999,99
3023,3,11,15,0,*?*?*?*?*?*?*?*?*?*?*?*?*?*?*?*?*?*?*?*?*?*?,9.9,7.0,82,103332,509,1387,323,86.7,0.0,86.7,10156,0,10186,3653,45,1.5,10,5,9999,99999,9,999999999,0.0,999,999,99
3023,3,11,16,0,*?*?*?*?*?*?*?*?*?*?*?*?*?*?*?*?*?*?*?*?*?*?,9.8,6.4,79,103332,322,1386,319,86.3,49.4,74.8,9463,4176,8465,1960,43,3.1,9,5,9999,99999,9,999999999,0.0,999,999,99
3023,3,11,17,0,*?*?*?*?*?*?*?*?*?*?*?*?*?*?*?*?*?*?*?*?*?*?,9.4,5.9,79,103332,108,1379,321,7.3,0.0,7.3,903,-0,902,292,42,3.1,10,5,9999,99999,9,999999999,0.0,999,999,99
3023,3,11,18,0,*?*?*?*?*?*?*?*?*?*?*?*?*?*?*?*?*?*?*?*?*?*?,8.5,5.0,78,103332,0,-0,317,0.0,-0.0,0.0,0,0,0,0,40,2.1,10,5,9999,99999,9,999999999,0.0,999,999,99
3023,3,11,19,0,*?*?*?*?*?*?*?*?*?*?*?*?*?*?*?*?*?*?*?*?*?*?,7.8,4.1,77,103332,0,-0,314,0.0,-0.0,0.0,0,0,0,0,38,2.1,10,5,9999,99999,9,999999999,0.0,999,999,99
3023,3,11,20,0,*?*?*?*?*?*?*?*?*?*?*?*?*?*?*?*?*?*?*?*?*?*?,6.7,4.3,85,103332,0,-0,309,0.0,-0.0,0.0,0,0,0,0,37,1.0,10,5,9999,99999,9,999999999,0.0,999,999,99
3023,3,11,21,0,*?*?*?*?*?*?*?*?*?*?*?*?*?*?*?*?*?*?*?*?*?*?,6.2,4.3,87,103332,0,-0,307,0.0,-0.0,0.0,0,0,0,0,35,1.0,10,5,9999,99999,9,999999999,0.0,999,999,99
3023,3,11,22,0,*?*?*?*?*?*?*?*?*?*?*?*?*?*?*?*?*?*?*?*?*?*?,6.7,4.6,86,103332,0,-0,309,0.0,-0.0,0.0,0,0,0,0,33,0.5,10,5,9999,99999,9,999999999,0.0,999,999,99
3023,3,11,23,0,*?*?*?*?*?*?*?*?*?*?*?*?*?*?*?*?*?*?*?*?*?*?,6.3,4.6,89,103332,0,-0,308,0.0,-0.0,0.0,0,0,0,0,32,2.6,10,5,9999,99999,9,999999999,0.0,999,999,99
3023,3,11,24,0,*?*?*?*?*?*?*?*?*?*?*?*?*?*?*?*?*?*?*?*?*?*?,7.0,5.9,92,103332,0,-0,310,0.0,-0.0,0.0,0,0,0,0,40,1.0,10,5,9999,99999,9,999999999,0.0,999,999,99
3023,3,12,1,0,*?*?*?*?*?*?*?*?*?*?*?*?*?*?*?*?*?*?*?*?*?*?,6.3,4.5,88,103224,0,-0,308,0.0,-0.0,0.0,0,0,0,0,78,0.5,10,5,9999,99999,9,999999999,0.0,999,999,99
3023,3,12,2,0,*?*?*?*?*?*?*?*?*?*?*?*?*?*?*?*?*?*?*?*?*?*?,6.5,4.5,87,103224,0,-0,308,0.0,-0.0,0.0,0,0,0,0,127,2.1,10,5,9999,99999,9,999999999,0.0,999,999,99
3023,3,12,3,0,*?*?*?*?*?*?*?*?*?*?*?*?*?*?*?*?*?*?*?*?*?*?,6.5,4.3,86,103224,0,-0,308,0.0,-0.0,0.0,0,0,0,0,175,1.5,10,5,9999,99999,9,999999999,0.0,999,999,99
3023,3,12,4,0,*?*?*?*?*?*?*?*?*?*?*?*?*?*?*?*?*?*?*?*?*?*?,6.2,3.8,84,103224,0,-0,307,0.0,-0.0,0.0,0,0,0,0,223,1.0,10,5,9999,99999,9,999999999,0.0,999,999,99
3023,3,12,5,0,*?*?*?*?*?*?*?*?*?*?*?*?*?*?*?*?*?*?*?*?*?*?,5.9,3.6,85,103224,0,-0,306,0.0,-0.0,0.0,0,0,0,0,272,1.5,10,5,9999,99999,9,999999999,0.0,999,999,99
3023,3,12,6,0,*?*?*?*?*?*?*?*?*?*?*?*?*?*?*?*?*?*?*?*?*?*?,5.5,3.4,86,103224,0,-0,304,0.0,-0.0,0.0,0,0,0,0,320,0.5,10,5,9999,99999,9,999999999,0.0,999,999,99
3023,3,12,7,0,*?*?*?*?*?*?*?*?*?*?*?*?*?*?*?*?*?*?*?*?*?*?,6.5,4.8,89,103224,208,1383,287,87.3,304.7,41.4,8885,20515,6162,733,278,2.6,5,3,9999,99999,9,999999999,0.0,999,999,99
3023,3,12,8,0,*?*?*?*?*?*?*?*?*?*?*?*?*?*?*?*?*?*?*?*?*?*?,7.3,5.1,86,103224,412,1384,295,204.1,307.1,112.7,21648,27600,13114,2236,237,0.5,6,3,9999,99999,9,999999999,0.0,999,999,99
3023,3,12,9,0,*?*?*?*?*?*?*?*?*?*?*?*?*?*?*?*?*?*?*?*?*?*?,8.0,5.6,85,103224,584,1385,302,276.7,234.2,177.9,29373,23420,20121,3833,195,1.0,7,4,9999,99999,9,999999999,0.0,999,999,99
3023,3,12,10,0,*?*?*?*?*?*?*?*?*?*?*?*?*?*?*?*?*?*?*?*?*?*?,9.5,5.1,74,103224,711,1384,313,292.4,143.4,218.7,31931,14756,24604,5494,153,1.0,8,4,9999,99999,9,999999999,0.0,999,999,99
3023,3,12,11,0,*?*?*?*?*?*?*?*?*?*?*?*?*?*?*?*?*?*?*?*?*?*?,10.8,4.6,66,103224,786,1385,314,385.9,242.7,248.1,41319,25598,27428,6017,112,1.0,7,4,9999,99999,9,999999999,0.0,999,999,99
3023,3,12,12,0,*?*?*?*?*?*?*?*?*?*?*?*?*?*?*?*?*?*?*?*?*?*?,11.6,5.9,69,103224,803,1385,318,395.0,243.2,254.0,42329,25719,28026,6237,70,1.0,7,4,9999,99999,9,999999999,0.0,999,999,99
3023,3,12,13,0,*?*?*?*?*?*?*?*?*?*?*?*?*?*?*?*?*?*?*?*?*?*?,11.7,6.4,70,103224,761,1385,314,412.9,336.7,227.9,44332,35383,25421,5376,117,1.5,6,3,9999,99999,9,999999999,0.0,999,999,99
3023,3,12,14,0,*?*?*?*?*?*?*?*?*?*?*?*?*?*?*?*?*?*?*?*?*?*?,11.6,6.7,72,103224,663,1385,310,377.5,414.1,179.3,39440,41087,21689,3751,163,2.6,5,3,9999,99999,9,999999999,0.0,999,999,99
3023,3,12,15,0,*?*?*?*?*?*?*?*?*?*?*?*?*?*?*?*?*?*?*?*?*?*?,11.9,6.4,69,103224,515,1384,311,283.3,399.7,134.6,29497,37575,16721,2618,210,1.5,5,3,9999,99999,9,999999999,0.0,999,999,99
3023,3,12,16,0,*?*?*?*?*?*?*?*?*?*?*?*?*?*?*?*?*?*?*?*?*?*?,12.0,6.2,68,103224,328,1383,316,153.8,290.6,84.9,15901,23404,10850,1574,257,3.1,6,3,9999,99999,9,999999999,0.0,999,999,99
3023,3,12,17,0,*?*?*?*?*?*?*?*?*?*?*?*?*?*?*?*?*?*?*?*?*?*?,11.5,6.1,70,103224,115,1386,318,23.4,100.7,15.1,2594,4657,2255,255,303,3.1,7,4,9999,99999,9,999999999,0.0,999,999,99
3023,3,12,18,0,*?*?*?*?*?*?*?*?*?*?*?*?*?*?*?*?*?*?*?*?*?*?,10.8,5.5,69,103224,0,-0,328,0.0,-0.0,0.0,0,0,0,0,350,2.1,10,5,9999,99999,9,999999999,0.0,999,999,99
3023,3,12,19,0,*?*?*?*?*?*?*?*?*?*?*?*?*?*?*?*?*?*?*?*?*?*?,9.9,5.6,75,103224,0,-0,323,0.0,-0.0,0.0,0,0,0,0,347,2.1,10,5,9999,99999,9,999999999,0.0,999,999,99
3023,3,12,20,0,*?*?*?*?*?*?*?*?*?*?*?*?*?*?*?*?*?*?*?*?*?*?,8.7,5.8,81,103224,0,-0,318,0.0,-0.0,0.0,0,0,0,0,343,1.0,10,5,9999,99999,9,999999999,0.0,999,999,99
3023,3,12,21,0,*?*?*?*?*?*?*?*?*?*?*?*?*?*?*?*?*?*?*?*?*?*?,8.1,5.1,82,103224,0,-0,315,0.0,-0.0,0.0,0,0,0,0,340,1.0,10,5,9999,99999,9,999999999,0.0,999,999,99
3023,3,12,22,0,*?*?*?*?*?*?*?*?*?*?*?*?*?*?*?*?*?*?*?*?*?*?,8.7,5.5,80,103224,0,-0,318,0.0,-0.0,0.0,0,0,0,0,337,0.5,10,5,9999,99999,9,999999999,0.0,999,999,99
3023,3,12,23,0,*?*?*?*?*?*?*?*?*?*?*?*?*?*?*?*?*?*?*?*?*?*?,8.2,5.5,83,103224,0,-0,316,0.0,-0.0,0.0,0,0,0,0,333,2.6,10,5,9999,99999,9,999999999,0.0,999,999,99
3023,3,12,24,0,*?*?*?*?*?*?*?*?*?*?*?*?*?*?*?*?*?*?*?*?*?*?,5.9,4.5,91,103224,0,-0,306,0.0,-0.0,0.0,0,0,0,0,30,1.0,10,5,9999,99999,9,999999999,0.0,999,999,99
3023,3,13,1,0,*?*?*?*?*?*?*?*?*?*?*?*?*?*?*?*?*?*?*?*?*?*?,7.5,5.8,86,103024,0,-0,313,0.0,-0.0,0.0,0,0,0,0,330,0.5,10,5,9999,99999,9,999999999,0.0,999,999,99
3023,3,13,2,0,*?*?*?*?*?*?*?*?*?*?*?*?*?*?*?*?*?*?*?*?*?*?,7.7,5.9,86,103024,0,-0,314,0.0,-0.0,0.0,0,0,0,0,330,2.1,10,5,9999,99999,9,999999999,0.0,999,999,99
3023,3,13,3,0,*?*?*?*?*?*?*?*?*?*?*?*?*?*?*?*?*?*?*?*?*?*?,6.8,5.9,91,103024,0,-0,310,0.0,-0.0,0.0,0,0,0,0,330,1.5,10,5,9999,99999,9,999999999,0.0,999,999,99
3023,3,13,4,0,*?*?*?*?*?*?*?*?*?*?*?*?*?*?*?*?*?*?*?*?*?*?,6.5,5.9,93,103024,0,-0,308,0.0,-0.0,0.0,0,0,0,0,330,1.0,10,5,9999,99999,9,999999999,0.0,999,999,99
3023,3,13,5,0,*?*?*?*?*?*?*?*?*?*?*?*?*?*?*?*?*?*?*?*?*?*?,6.0,5.1,90,103024,0,-0,306,0.0,-0.0,0.0,0,0,0,0,330,1.5,10,5,9999,99999,9,999999999,0.0,999,999,99
3023,3,13,6,0,*?*?*?*?*?*?*?*?*?*?*?*?*?*?*?*?*?*?*?*?*?*?,5.6,4.8,92,103024,0,-0,304,0.0,-0.0,0.0,0,0,0,0,330,0.5,10,5,9999,99999,9,999999999,0.0,999,999,99
3023,3,13,7,0,*?*?*?*?*?*?*?*?*?*?*?*?*?*?*?*?*?*?*?*?*?*?,5.2,4.5,92,103024,217,1387,303,28.8,0.0,28.8,3379,0,3384,1117,330,2.6,10,5,9999,99999,9,999999999,0.0,999,999,99
3023,3,13,8,0,*?*?*?*?*?*?*?*?*?*?*?*?*?*?*?*?*?*?*?*?*?*?,6.9,4.5,82,103024,420,1382,310,69.3,0.0,69.3,8090,0,8112,2831,330,0.5,10,5,9999,99999,9,999999999,0.0,999,999,99
3023,3,13,9,0,*?*?*?*?*?*?*?*?*?*?*?*?*?*?*?*?*?*?*?*?*?*?,8.6,5.5,78,103024,592,1384,309,237.9,140.2,178.0,25933,13987,20143,4231,330,1.0,8,4,9999,99999,9,999999999,0.0,999,999,99
3023,3,13,10,0,*?*?*?*?*?*?*?*?*?*?*?*?*?*?*?*?*?*?*?*?*?*?,11.3,6.6,70,103024,719,1384,317,349.9,240.4,225.0,37355,25044,25052,5217,330,1.0,7,4,9999,99999,9,999999999,0.0,999,999,99
3023,3,13,11,0,*?*?*?*?*?*?*?*?*?*?*?*?*?*?*?*?*?*?*?*?*?*?,13.1,5.1,56,103024,794,1385,324,390.2,242.9,250.9,41793,25656,27709,6119,330,1.0,7,4,9999,99999,9,999999999,0.0,999,999,99
3023,3,13,12,0,*?*?*?*?*?*?*?*?*?*?*?*?*?*?*?*?*?*?*?*?*?*?,14.2,5.5,53,103024,810,1384,325,442.7,338.8,244.4,47637,35895,27108,5980,330,1.0,6,3,9999,99999,9,999999999,0.0,999,999,99
3023,3,13,13,0,*?*?*?*?*?*?*?*?*?*?*?*?*?*?*?*?*?*?*?*?*?*?,14.3,5.6,54,103024,768,1384,335,318.4,144.6,238.2,34811,15024,26721,6175,323,1.5,8,4,9999,99999,9,999999999,0.0,999,999,99
3023,3,13,14,0,*?*?*?*?*?*?*?*?*?*?*?*?*?*?*?*?*?*?*?*?*?*?,14.5,5.5,53,103024,670,1385,336,273.4,142.4,204.5,29838,14524,23056,5032,317,2.6,8,4,9999,99999,9,999999999,0.0,999,999,99
3023,3,13,15,0,*?*?*?*?*?*?*?*?*?*?*?*?*?*?*?*?*?*?*?*?*?*?,14.7,3.9,47,103024,522,1385,341,155.4,54.8,134.7,17064,5204,15197,3820,310,1.5,9,5,9999,99999,9,999999999,0.0,999,999,99
3023,3,13,16,0,*?*?*?*?*?*?*?*?*?*?*?*?*?*?*?*?*?*?*?*?*?*?,14.6,3.8,46,103024,335,1385,336,120.4,125.4,90.0,13125,10591,10381,1965,303,3.1,8,4,9999,99999,9,999999999,0.0,999,999,99
3023,3,13,17,0,*?*?*?*?*?*?*?*?*?*?*?*?*?*?*?*?*?*?*?*?*?*?,13.6,4.5,52,103024,121,1380,331,22.8,65.4,17.0,2519,2881,2212,282,297,3.1,8,4,9999,99999,9,999999999,0.0,999,999,99
3023,3,13,18,0,*?*?*?*?*?*?*?*?*?*?*?*?*?*?*?*?*?*?*?*?*?*?,12.3,5.3,60,103024,0,-0,335,0.0,-0.0,0.0,0,0,0,0,290,2.1,10,5,9999,99999,9,999999999,0.0,999,999,99
3023,3,13,19,0,*?*?*?*?*?*?*?*?*?*?*?*?*?*?*?*?*?*?*?*?*?*?,10.9,6.7,73,103024,0,-0,328,0.0,-0.0,0.0,0,0,0,0,295,2.1,10,5,9999,99999,9,999999999,0.0,999,999,99
3023,3,13,20,0,*?*?*?*?*?*?*?*?*?*?*?*?*?*?*?*?*?*?*?*?*?*?,9.8,6.4,77,103024,0,-0,323,0.0,-0.0,0.0,0,0,0,0,300,1.0,10,5,9999,99999,9,999999999,0.0,999,999,99
3023,3,13,21,0,*?*?*?*?*?*?*?*?*?*?*?*?*?*?*?*?*?*?*?*?*?*?,9.6,5.6,74,103024,0,-0,322,0.0,-0.0,0.0,0,0,0,0,305,1.0,10,5,9999,99999,9,999999999,0.0,999,999,99
3023,3,13,22,0,*?*?*?*?*?*?*?*?*?*?*?*?*?*?*?*?*?*?*?*?*?*?,8.7,5.9,80,103024,0,-0,318,0.0,-0.0,0.0,0,0,0,0,310,0.5,10,5,9999,99999,9,999999999,0.0,999,999,99
3023,3,13,23,0,*?*?*?*?*?*?*?*?*?*?*?*?*?*?*?*?*?*?*?*?*?*?,7.9,5.9,84,103024,0,-0,314,0.0,-0.0,0.0,0,0,0,0,315,2.6,10,5,9999,99999,9,999999999,0.0,999,999,99
3023,3,13,24,0,*?*?*?*?*?*?*?*?*?*?*?*?*?*?*?*?*?*?*?*?*?*?,7.6,5.6,84,103024,0,-0,313,0.0,-0.0,0.0,0,0,0,0,330,1.0,10,5,9999,99999,9,999999999,0.0,999,999,99
3023,3,14,1,0,*?*?*?*?*?*?*?*?*?*?*?*?*?*?*?*?*?*?*?*?*?*?,6.4,6.4,100,102881,0,-0,308,0.0,-0.0,0.0,0,0,0,0,317,0.5,10,5,9999,99999,9,999999999,0.0,999,999,99
3023,3,14,2,0,*?*?*?*?*?*?*?*?*?*?*?*?*?*?*?*?*?*?*?*?*?*?,5.5,5.5,100,102881,0,-0,304,0.0,-0.0,0.0,0,0,0,0,313,2.1,10,5,9999,99999,9,999999999,0.0,999,999,99
3023,3,14,3,0,*?*?*?*?*?*?*?*?*?*?*?*?*?*?*?*?*?*?*?*?*?*?,5.1,5.1,100,102881,0,-0,302,0.0,-0.0,0.0,0,0,0,0,310,1.5,10,5,9999,99999,9,999999999,0.0,999,999,99
3023,3,14,4,0,*?*?*?*?*?*?*?*?*?*?*?*?*?*?*?*?*?*?*?*?*?*?,4.8,4.8,100,102881,0,-0,301,0.0,-0.0,0.0,0,0,0,0,307,1.0,10,5,9999,99999,9,999999999,0.0,999,999,99
3023,3,14,5,0,*?*?*?*?*?*?*?*?*?*?*?*?*?*?*?*?*?*?*?*?*?*?,5.0,5.0,100,102881,0,-0,302,0.0,-0.0,0.0,0,0,0,0,303,1.5,10,5,9999,99999,9,999999999,0.0,999,999,99
3023,3,14,6,0,*?*?*?*?*?*?*?*?*?*?*?*?*?*?*?*?*?*?*?*?*?*?,5.3,5.3,100,102881,3,1623,303,0.0,0.0,0.0,0,0,0,0,300,0.5,10,5,9999,99999,9,999999999,0.0,999,999,99
3023,3,14,7,0,*?*?*?*?*?*?*?*?*?*?*?*?*?*?*?*?*?*?*?*?*?*?,5.3,5.3,100,102881,225,1384,274,103.9,407.1,37.7,10721,28702,5774,690,288,2.6,3,2,9999,99999,9,999999999,0.0,999,999,99
3023,3,14,8,0,*?*?*?*?*?*?*?*?*?*?*?*?*?*?*?*?*?*?*?*?*?*?,6.3,6.2,100,102881,429,1384,271,244.7,547.2,75.1,25336,48700,10948,1412,277,0.5,1,0,9999,99999,9,999999999,0.0,999,999,99
3023,3,14,9,0,*?*?*?*?*?*?*?*?*?*?*?*?*?*?*?*?*?*?*?*?*?*?,7.7,7.7,100,102881,600,1384,283,361.0,559.5,118.4,37310,53500,16304,2326,265,1.0,2,1,9999,99999,9,999999999,0.0,999,999,99
3023,3,14,10,0,*?*?*?*?*?*?*?*?*?*?*?*?*?*?*?*?*?*?*?*?*?*?,9.5,7.3,87,102881,727,1383,298,435.0,486.8,179.2,46031,49081,21878,3872,253,1.0,4,2,9999,99999,9,999999999,0.0,999,999,99
3023,3,14,11,0,*?*?*?*?*?*?*?*?*?*?*?*?*?*?*?*?*?*?*?*?*?*?,11.3,7.3,78,102881,801,1383,309,466.4,422.8,221.5,48939,43076,26165,5143,242,1.0,5,3,9999,99999,9,999999999,0.0,999,999,99
3023,3,14,12,0,*?*?*?*?*?*?*?*?*?*?*?*?*?*?*?*?*?*?*?*?*?*?,12.4,7.6,74,102881,817,1382,319,447.3,339.1,246.9,48141,35966,27361,6080,230,1.0,6,3,9999,99999,9,999999999,0.0,999,999,99
3023,3,14,13,0,*?*?*?*?*?*?*?*?*?*?*?*?*?*?*?*?*?*?*?*?*?*?,12.3,7.3,73,102881,775,1384,326,321.8,144.8,240.7,35184,15055,26994,6268,237,1.5,8,4,9999,99999,9,999999999,0.0,999,999,99
3023,3,14,14,0,*?*?*?*?*?*?*?*?*?*?*?*?*?*?*?*?*?*?*?*?*?*?,12.6,6.7,69,102881,676,1383,323,326.9,238.7,210.2,34834,24616,23515,4753,243,2.6,7,4,9999,99999,9,999999999,0.0,999,999,99
3023,3,14,15,0,*?*?*?*?*?*?*?*?*?*?*?*?*?*?*?*?*?*?*?*?*?*?,12.5,6.2,67,102881,528,1382,314,292.0,401.4,138.7,30408,37984,17186,2714,250,1.5,5,3,9999,99999,9,999999999,0.0,999,999,99
3023,3,14,16,0,*?*?*?*?*?*?*?*?*?*?*?*?*?*?*?*?*?*?*?*?*?*?,12.4,6.1,67,102881,341,1382,326,123.4,126.1,92.3,13450,10725,10633,2018,257,3.1,8,4,9999,99999,9,999999999,0.0,999,999,99
3023,3,14,17,0,*?*?*?*?*?*?*?*?*?*?*?*?*?*?*?*?*?*?*?*?*?*?,12.3,5.5,65,102881,128,1386,330,19.4,28.0,16.8,2211,1504,2072,349,263,3.1,9,5,9999,99999,9,999999999,0.0,999,999,99
3023,3,14,18,0,*?*?*?*?*?*?*?*?*?*?*?*?*?*?*?*?*?*?*?*?*?*?,10.7,5.3,71,102881,0,-0,327,0.0,-0.0,0.0,0,0,0,0,270,2.1,10,5,9999,99999,9,999999999,0.0,999,999,99
3023,3,14,19,0,*?*?*?*?*?*?*?*?*?*?*?*?*?*?*?*?*?*?*?*?*?*?,9.9,6.2,80,102881,0,-0,323,0.0,-0.0,0.0,0,0,0,0,272,2.1,10,5,9999,99999,9,999999999,0.0,999,999,99
3023,3,14,20,0,*?*?*?*?*?*?*?*?*?*?*?*?*?*?*?*?*?*?*?*?*?*?,9.2,5.6,80,102881,0,-0,320,0.0,-0.0,0.0,0,0,0,0,273,1.0,10,5,9999,99999,9,999999999,0.0,999,999,99
3023,3,14,21,0,*?*?*?*?*?*?*?*?*?*?*?*?*?*?*?*?*?*?*?*?*?*?,8.3,5.8,86,102881,0,-0,316,0.0,-0.0,0.0,0,0,0,0,275,1.0,10,5,9999,99999,9,999999999,0.0,999,999,99
3023,3,14,22,0,*?*?*?*?*?*?*?*?*?*?*?*?*?*?*?*?*?*?*?*?*?*?,7.5,6.4,95,102881,0,-0,313,0.0,-0.0,0.0,0,0,0,0,277,0.5,10,5,9999,99999,9,999999999,0.0,999,999,99
3023,3,14,23,0,*?*?*?*?*?*?*?*?*?*?*?*?*?*?*?*?*?*?*?*?*?*?,7.3,7.0,100,102881,0,-0,312,0.0,-0.0,0.0,0,0,0,0,278,2.6,10,5,9999,99999,9,999999999,0.0,999,999,99
3023,3,14,24,0,*?*?*?*?*?*?*?*?*?*?*?*?*?*?*?*?*?*?*?*?*?*?,7.2,6.2,95,102881,0,-0,311,0.0,-0.0,0.0,0,0,0,0,320,1.0,10,5,9999,99999,9,999999999,0.0,999,999,99
3023,3,15,1,0,*?*?*?*?*?*?*?*?*?*?*?*?*?*?*?*?*?*?*?*?*?*?,6.8,6.9,100,102832,0,-0,309,0.0,-0.0,0.0,0,0,0,0,282,0.5,10,5,9999,99999,9,999999999,0.0,999,999,99
3023,3,15,2,0,*?*?*?*?*?*?*?*?*?*?*?*?*?*?*?*?*?*?*?*?*?*?,6.4,6.4,100,102832,0,-0,308,0.0,-0.0,0.0,0,0,0,0,283,2.1,10,5,9999,99999,9,999999999,0.0,999,999,99
3023,3,15,3,0,*?*?*?*?*?*?*?*?*?*?*?*?*?*?*?*?*?*?*?*?*?*?,6.7,6.7,100,102832,0,-0,309,0.0,-0.0,0.0,0,0,0,0,285,1.5,10,5,9999,99999,9,999999999,0.0,999,999,99
3023,3,15,4,0,*?*?*?*?*?*?*?*?*?*?*?*?*?*?*?*?*?*?*?*?*?*?,6.1,6.1,100,102832,0,-0,306,0.0,-0.0,0.0,0,0,0,0,287,1.0,10,5,9999,99999,9,999999999,0.0,999,999,99
3023,3,15,5,0,*?*?*?*?*?*?*?*?*?*?*?*?*?*?*?*?*?*?*?*?*?*?,5.9,5.9,100,102832,0,-0,306,0.0,-0.0,0.0,0,0,0,0,288,1.5,10,5,9999,99999,9,999999999,0.0,999,999,99
3023,3,15,6,0,*?*?*?*?*?*?*?*?*?*?*?*?*?*?*?*?*?*?*?*?*?*?,5.8,5.8,100,102832,11,1379,305,0.0,0.0,0.0,0,0,0,0,290,0.5,10,5,9999,99999,9,999999999,0.0,999,999,99
3023,3,15,7,0,*?*?*?*?*?*?*?*?*?*?*?*?*?*?*?*?*?*?*?*?*?*?,5.9,5.9,100,102832,233,1381,306,32.2,0.0,32.2,3766,0,3772,1250,285,2.6,10,5,9999,99999,9,999999999,0.0,999,999,99
3023,3,15,8,0,*?*?*?*?*?*?*?*?*?*?*?*?*?*?*?*?*?*?*?*?*?*?,6.0,5.9,100,102832,437,1383,306,72.7,0.0,72.7,8486,0,8509,2986,280,0.5,10,5,9999,99999,9,999999999,0.0,999,999,99
3023,3,15,9,0,*?*?*?*?*?*?*?*?*?*?*?*?*?*?*?*?*?*?*?*?*?*?,7.9,7.1,97,102832,608,1383,314,106.7,0.0,106.7,12552,0,12593,4651,275,1.0,10,5,9999,99999,9,999999999,0.0,999,999,99
3023,3,15,10,0,*?*?*?*?*?*?*?*?*?*?*?*?*?*?*?*?*?*?*?*?*?*?,9.1,6.7,87,102832,735,1383,320,131.9,0.0,131.9,15627,0,15686,5997,270,1.0,10,5,9999,99999,9,999999999,0.0,999,999,99
3023,3,15,11,0,*?*?*?*?*?*?*?*?*?*?*?*?*?*?*?*?*?*?*?*?*?*?,9.3,6.9,86,102832,809,1383,321,146.6,0.0,146.6,17446,0,17515,6818,265,1.0,10,5,9999,99999,9,999999999,0.0,999,999,99
3023,3,15,12,0,*?*?*?*?*?*?*?*?*?*?*?*?*?*?*?*?*?*?*?*?*?*?,9.6,6.1,80,102832,825,1383,322,149.8,0.0,149.8,17843,0,17915,6999,260,1.0,10,5,9999,99999,9,999999999,0.0,999,999,99
3023,3,15,13,0,*?*?*?*?*?*?*?*?*?*?*?*?*?*?*?*?*?*?*?*?*?*?,10.1,6.2,78,102832,782,1383,324,141.2,0.0,141.2,16785,0,16850,6518,265,1.5,10,5,9999,99999,9,999999999,0.0,999,999,99
3023,3,15,14,0,*?*?*?*?*?*?*?*?*?*?*?*?*?*?*?*?*?*?*?*?*?*?,9.9,7.9,88,102832,683,1383,323,121.6,0.0,121.6,14366,0,14418,5437,270,2.6,10,5,9999,99999,9,999999999,0.0,999,999,99
3023,3,15,15,0,*?*?*?*?*?*?*?*?*?*?*?*?*?*?*?*?*?*?*?*?*?*?,9.8,7.1,85,102832,535,1383,323,92.1,0.0,92.1,10803,0,10837,3917,275,1.5,10,5,9999,99999,9,999999999,0.0,999,999,99
3023,3,15,16,0,*?*?*?*?*?*?*?*?*?*?*?*?*?*?*?*?*?*?*?*?*?*?,10.1,5.6,75,102832,348,1384,324,54.9,0.0,54.9,6402,0,6417,2192,280,3.1,10,5,9999,99999,9,999999999,0.0,999,999,99
3023,3,15,17,0,*?*?*?*?*?*?*?*?*?*?*?*?*?*?*?*?*?*?*?*?*?*?,9.4,4.5,72,102832,134,1382,321,12.5,0.0,12.5,1498,-0,1499,488,285,3.1,10,5,9999,99999,9,999999999,0.0,999,999,99
3023,3,15,18,0,*?*?*?*?*?*?*?*?*?*?*?*?*?*?*?*?*?*?*?*?*?*?,8.7,3.8,72,102832,0,-0,318,0.0,-0.0,0.0,0,0,0,0,290,2.1,10,5,9999,99999,9,999999999,0.0,999,999,99
3023,3,15,19,0,*?*?*?*?*?*?*?*?*?*?*?*?*?*?*?*?*?*?*?*?*?*?,8.3,3.2,71,102832,0,-0,317,0.0,-0.0,0.0,0,0,0,0,290,2.1,10,5,9999,99999,9,999999999,0.0,999,999,99
3023,3,15,20,0,*?*?*?*?*?*?*?*?*?*?*?*?*?*?*?*?*?*?*?*?*?*?,8.2,2.3,67,102832,0,-0,316,0.0,-0.0,0.0,0,0,0,0,290,1.0,10,5,9999,99999,9,999999999,0.0,999,999,99
3023,3,15,21,0,*?*?*?*?*?*?*?*?*?*?*?*?*?*?*?*?*?*?*?*?*?*?,7.5,1.5,67,102832,0,-0,313,0.0,-0.0,0.0,0,0,0,0,290,1.0,10,5,9999,99999,9,999999999,0.3,999,999,99
3023,3,15,22,0,*?*?*?*?*?*?*?*?*?*?*?*?*?*?*?*?*?*?*?*?*?*?,7.6,1.9,68,102832,0,-0,314,0.0,-0.0,0.0,0,0,0,0,290,0.5,10,5,9999,99999,9,999999999,5.2,999,999,99
3023,3,15,23,0,*?*?*?*?*?*?*?*?*?*?*?*?*?*?*?*?*?*?*?*?*?*?,7.9,2.9,72,102832,0,-0,315,0.0,-0.0,0.0,0,0,0,0,290,2.6,10,5,9999,99999,9,999999999,0.6,999,999,99
3023,3,15,24,0,*?*?*?*?*?*?*?*?*?*?*?*?*?*?*?*?*?*?*?*?*?*?,7.0,7.0,100,102832,0,-0,310,0.0,-0.0,0.0,0,0,0,0,280,1.0,10,5,9999,99999,9,999999999,0.0,999,999,99
3023,3,16,1,0,*?*?*?*?*?*?*?*?*?*?*?*?*?*?*?*?*?*?*?*?*?*?,8.8,7.0,96,102508,0,-0,318,0.0,-0.0,0.0,0,0,0,0,292,0.5,10,5,9999,99999,9,999999999,1.5,999,999,99
3023,3,16,2,0,*?*?*?*?*?*?*?*?*?*?*?*?*?*?*?*?*?*?*?*?*?*?,8.5,8.5,100,102508,0,-0,317,0.0,-0.0,0.0,0,0,0,0,293,2.1,10,5,9999,99999,9,999999999,0.3,999,999,99
3023,3,16,3,0,*?*?*?*?*?*?*?*?*?*?*?*?*?*?*?*?*?*?*?*?*?*?,8.0,8.0,100,102508,0,-0,314,0.0,-0.0,0.0,0,0,0,0,295,1.5,10,5,9999,99999,9,999999999,0.0,999,999,99
3023,3,16,4,0,*?*?*?*?*?*?*?*?*?*?*?*?*?*?*?*?*?*?*?*?*?*?,8.4,8.3,100,102508,0,-0,316,0.0,-0.0,0.0,0,0,0,0,297,1.0,10,5,9999,99999,9,999999999,0.0,999,999,99
3023,3,16,5,0,*?*?*?*?*?*?*?*?*?*?*?*?*?*?*?*?*?*?*?*?*?*?,8.7,8.7,100,102508,0,-0,317,0.0,-0.0,0.0,0,0,0,0,298,1.5,10,5,9999,99999,9,999999999,0.1,999,999,99
3023,3,16,6,0,*?*?*?*?*?*?*?*?*?*?*?*?*?*?*?*?*?*?*?*?*?*?,8.9,8.9,100,102508,20,1416,318,0.0,0.0,0.0,0,0,0,0,300,0.5,10,5,9999,99999,9,999999999,0.1,999,999,99
3023,3,16,7,0,*?*?*?*?*?*?*?*?*?*?*?*?*?*?*?*?*?*?*?*?*?*?,9.0,8.4,100,102508,242,1384,319,33.9,0.0,33.9,3960,0,3967,1317,300,2.6,10,5,9999,99999,9,999999999,0.5,999,999,99
3023,3,16,8,0,*?*?*?*?*?*?*?*?*?*?*?*?*?*?*?*?*?*?*?*?*?*?,9.9,9.8,100,102508,445,1382,323,74.3,0.0,74.3,8678,0,8702,3063,300,0.5,10,5,9999,99999,9,999999999,1.7,999,999,99
3023,3,16,9,0,*?*?*?*?*?*?*?*?*?*?*?*?*?*?*?*?*?*?*?*?*?*?,11.6,10.3,99,102508,616,1382,327,188.1,56.2,163.1,20703,5451,18419,4835,300,1.0,9,5,9999,99999,9,999999999,1.4,999,999,99
3023,3,16,10,0,*?*?*?*?*?*?*?*?*?*?*?*?*?*?*?*?*?*?*?*?*?*?,13.4,10.4,89,102508,742,1381,335,231.9,57.4,201.0,25540,5706,22683,6359,300,1.0,9,5,9999,99999,9,999999999,1.1,999,999,99
3023,3,16,11,0,*?*?*?*?*?*?*?*?*?*?*?*?*?*?*?*?*?*?*?*?*?*?,14.5,11.2,88,102508,816,1382,344,148.1,0.0,148.1,17638,0,17709,6905,300,1.0,10,5,9999,99999,9,999999999,0.0,999,999,99
3023,3,16,12,0,*?*?*?*?*?*?*?*?*?*?*?*?*?*?*?*?*?*?*?*?*?*?,15.4,11.2,83,102508,832,1382,348,151.3,0.0,151.3,18030,0,18103,7084,300,1.0,10,5,9999,99999,9,999999999,0.0,999,999,99
3023,3,16,13,0,*?*?*?*?*?*?*?*?*?*?*?*?*?*?*?*?*?*?*?*?*?*?,15.2,13.0,94,102508,789,1382,347,142.7,0.0,142.7,16963,0,17030,6598,295,1.5,10,5,9999,99999,9,999999999,0.0,999,999,99
3023,3,16,14,0,*?*?*?*?*?*?*?*?*?*?*?*?*?*?*?*?*?*?*?*?*?*?,15.5,13.7,96,102508,690,1383,348,123.0,0.0,123.0,14536,0,14588,5512,290,2.6,10,5,9999,99999,9,999999999,0.1,999,999,99
3023,3,16,15,0,*?*?*?*?*?*?*?*?*?*?*?*?*?*?*?*?*?*?*?*?*?*?,15.3,14.3,100,102508,541,1381,347,93.5,0.0,93.5,10963,0,10997,3982,285,1.5,10,5,9999,99999,9,999999999,0.0,999,999,99
3023,3,16,16,0,*?*?*?*?*?*?*?*?*?*?*?*?*?*?*?*?*?*?*?*?*?*?,15.4,13.3,95,102508,354,1382,348,56.2,0.0,56.2,6553,0,6569,2248,280,3.1,10,5,9999,99999,9,999999999,0.0,999,999,99
3023,3,16,17,0,*?*?*?*?*?*?*?*?*?*?*?*?*?*?*?*?*?*?*?*?*?*?,15.2,13.6,98,102508,140,1378,347,13.7,0.0,13.7,1645,-0,1646,537,275,3.1,10,5,9999,99999,9,999999999,0.0,999,999,99
3023,3,16,18,0,*?*?*?*?*?*?*?*?*?*?*?*?*?*?*?*?*?*?*?*?*?*?,13.9,13.7,100,102508,0,-0,340,0.0,-0.0,0.0,0,0,0,0,270,2.1,10,5,9999,99999,9,999999999,0.0,999,999,99
3023,3,16,19,0,*?*?*?*?*?*?*?*?*?*?*?*?*?*?*?*?*?*?*?*?*?*?,12.9,12.8,100,102508,0,-0,336,0.0,-0.0,0.0,0,0,0,0,275,2.1,10,5,9999,99999,9,999999999,0.0,999,999,99
3023,3,16,20,0,*?*?*?*?*?*?*?*?*?*?*?*?*?*?*?*?*?*?*?*?*?*?,12.0,12.0,100,102508,0,-0,332,0.0,-0.0,0.0,0,0,0,0,280,1.0,10,5,9999,99999,9,999999999,0.0,999,999,99
3023,3,16,21,0,*?*?*?*?*?*?*?*?*?*?*?*?*?*?*?*?*?*?*?*?*?*?,11.1,11.1,100,102508,0,-0,328,0.0,-0.0,0.0,0,0,0,0,285,1.0,10,5,9999,99999,9,999999999,0.0,999,999,99
3023,3,16,22,0,*?*?*?*?*?*?*?*?*?*?*?*?*?*?*?*?*?*?*?*?*?*?,10.6,10.7,100,102508,0,-0,326,0.0,-0.0,0.0,0,0,0,0,290,0.5,10,5,9999,99999,9,999999999,0.0,999,999,99
3023,3,16,23,0,*?*?*?*?*?*?*?*?*?*?*?*?*?*?*?*?*?*?*?*?*?*?,9.6,9.7,100,102508,0,-0,321,0.0,-0.0,0.0,0,0,0,0,295,2.6,10,5,9999,99999,9,999999999,0.0,999,999,99
3023,3,16,24,0,*?*?*?*?*?*?*?*?*?*?*?*?*?*?*?*?*?*?*?*?*?*?,8.1,5.0,88,102508,0,-0,315,0.0,-0.0,0.0,0,0,0,0,290,1.0,10,5,9999,99999,9,999999999,0.4,999,999,99
3023,3,17,1,0,*?*?*?*?*?*?*?*?*?*?*?*?*?*?*?*?*?*?*?*?*?*?,6.7,6.7,100,102255,0,-0,309,0.0,-0.0,0.0,0,0,0,0,293,0.5,10,5,9999,99999,9,999999999,0.0,999,999,99
3023,3,17,2,0,*?*?*?*?*?*?*?*?*?*?*?*?*?*?*?*?*?*?*?*?*?*?,5.1,5.1,100,102255,0,-0,302,0.0,-0.0,0.0,0,0,0,0,287,2.1,10,5,9999,99999,9,999999999,0.0,999,999,99
3023,3,17,3,0,*?*?*?*?*?*?*?*?*?*?*?*?*?*?*?*?*?*?*?*?*?*?,4.9,5.0,100,102255,0,-0,301,0.0,-0.0,0.0,0,0,0,0,280,1.5,10,5,9999,99999,9,999999999,0.0,999,999,99
3023,3,17,4,0,*?*?*?*?*?*?*?*?*?*?*?*?*?*?*?*?*?*?*?*?*?*?,4.6,4.6,100,102255,0,-0,300,0.0,-0.0,0.0,0,0,0,0,273,1.0,10,5,9999,99999,9,999999999,0.0,999,999,99
3023,3,17,5,0,*?*?*?*?*?*?*?*?*?*?*?*?*?*?*?*?*?*?*?*?*?*?,4.3,4.3,100,102255,0,-0,299,0.0,-0.0,0.0,0,0,0,0,267,1.5,10,5,9999,99999,9,999999999,0.0,999,999,99
3023,3,17,6,0,*?*?*?*?*?*?*?*?*?*?*?*?*?*?*?*?*?*?*?*?*?*?,4.1,4.1,100,102255,28,1381,298,0.0,0.0,0.0,0,0,0,0,260,0.5,10,5,9999,99999,9,999999999,0.0,999,999,99
3023,3,17,7,0,*?*?*?*?*?*?*?*?*?*?*?*?*?*?*?*?*?*?*?*?*?*?,5.1,5.1,100,102255,250,1381,285,107.3,265.5,59.2,11169,18920,7787,1074,262,2.6,6,3,9999,99999,9,999999999,0.0,999,999,99
3023,3,17,8,0,*?*?*?*?*?*?*?*?*?*?*?*?*?*?*?*?*?*?*?*?*?*?,6.1,6.1,100,102255,453,1380,274,261.3,535.1,85.7,26929,48178,12241,1600,263,0.5,2,1,9999,99999,9,999999999,0.0,999,999,99
3023,3,17,9,0,*?*?*?*?*?*?*?*?*?*?*?*?*?*?*?*?*?*?*?*?*?*?,8.1,7.9,100,102255,624,1382,289,374.7,528.4,136.0,39960,52051,17234,2722,265,1.0,3,2,9999,99999,9,999999999,0.0,999,999,99
3023,3,17,10,0,*?*?*?*?*?*?*?*?*?*?*?*?*?*?*?*?*?*?*?*?*?*?,10.3,7.9,90,102255,750,1381,298,460.3,539.9,167.1,49270,54763,20730,3639,267,1.0,3,2,9999,99999,9,999999999,0.0,999,999,99
3023,3,17,11,0,*?*?*?*?*?*?*?*?*?*?*?*?*?*?*?*?*?*?*?*?*?*?,11.0,7.7,85,102255,823,1381,320,344.5,145.6,257.7,37707,15245,28833,6927,268,1.0,8,4,9999,99999,9,999999999,0.0,999,999,99
3023,3,17,12,0,*?*?*?*?*?*?*?*?*?*?*?*?*?*?*?*?*?*?*?*?*?*?,12.7,8.9,82,102255,839,1381,317,491.4,424.7,233.4,51623,43482,27381,5626,270,1.0,5,3,9999,99999,9,999999999,0.0,999,999,99
3023,3,17,13,0,*?*?*?*?*?*?*?*?*?*?*?*?*?*?*?*?*?*?*?*?*?*?,12.3,8.7,83,102255,795,1380,315,463.6,422.6,220.2,48624,43025,26015,5093,270,1.5,5,3,9999,99999,9,999999999,0.0,999,999,99
3023,3,17,14,0,*?*?*?*?*?*?*?*?*?*?*?*?*?*?*?*?*?*?*?*?*?*?,12.8,7.6,75,102255,696,1381,324,338.3,239.6,217.5,36072,24835,24270,4980,270,2.6,7,4,9999,99999,9,999999999,0.0,999,999,99
3023,3,17,15,0,*?*?*?*?*?*?*?*?*?*?*?*?*?*?*?*?*?*?*?*?*?*?,12.2,8.4,83,102255,548,1382,330,164.7,55.2,142.8,18095,5292,16107,4099,270,1.5,9,5,9999,99999,9,999999999,0.0,999,999,99
3023,3,17,16,0,*?*?*?*?*?*?*?*?*?*?*?*?*?*?*?*?*?*?*?*?*?*?,12.7,8.7,81,102255,360,1380,332,99.9,50.9,86.6,10963,4450,9794,2299,270,3.1,9,5,9999,99999,9,999999999,0.0,999,999,99
3023,3,17,17,0,*?*?*?*?*?*?*?*?*?*?*?*?*?*?*?*?*?*?*?*?*?*?,12.5,8.5,81,102255,147,1383,331,26.1,32.6,22.6,2938,1886,2745,471,270,3.1,9,5,9999,99999,9,999999999,0.0,999,999,99
3023,3,17,18,0,*?*?*?*?*?*?*?*?*?*?*?*?*?*?*?*?*?*?*?*?*?*?,10.4,7.3,86,102255,0,-0,325,0.0,-0.0,0.0,0,0,0,0,270,2.1,10,5,9999,99999,9,999999999,0.0,999,999,99
3023,3,17,19,0,*?*?*?*?*?*?*?*?*?*?*?*?*?*?*?*?*?*?*?*?*?*?,9.2,5.9,85,102255,0,-0,320,0.0,-0.0,0.0,0,0,0,0,268,2.1,10,5,9999,99999,9,999999999,0.0,999,999,99
3023,3,17,20,0,*?*?*?*?*?*?*?*?*?*?*?*?*?*?*?*?*?*?*?*?*?*?,8.2,7.3,99,102255,0,-0,315,0.0,-0.0,0.0,0,0,0,0,267,1.0,10,5,9999,99999,9,999999999,0.0,999,999,99
3023,3,17,21,0,*?*?*?*?*?*?*?*?*?*?*?*?*?*?*?*?*?*?*?*?*?*?,7.8,7.3,100,102255,0,-0,314,0.0,-0.0,0.0,0,0,0,0,265,1.0,10,5,9999,99999,9,999999999,0.0,999,999,99
3023,3,17,22,0,*?*?*?*?*?*?*?*?*?*?*?*?*?*?*?*?*?*?*?*?*?*?,7.0,7.0,100,102255,0,-0,310,0.0,-0.0,0.0,0,0,0,0,263,0.5,10,5,9999,99999,9,999999999,0.0,999,999,99
3023,3,17,23,0,*?*?*?*?*?*?*?*?*?*?*?*?*?*?*?*?*?*?*?*?*?*?,6.1,6.1,100,102255,0,-0,306,0.0,-0.0,0.0,0,0,0,0,262,2.6,10,5,9999,99999,9,999999999,0.0,999,999,99
3023,3,17,24,0,*?*?*?*?*?*?*?*?*?*?*?*?*?*?*?*?*?*?*?*?*?*?,8.6,8.4,100,102255,0,-0,317,0.0,-0.0,0.0,0,0,0,0,300,1.0,10,5,9999,99999,9,999999999,0.0,999,999,99
3023,3,18,1,0,*?*?*?*?*?*?*?*?*?*?*?*?*?*?*?*?*?*?*?*?*?*?,3.5,3.6,100,101838,0,-0,296,0.0,-0.0,0.0,0,0,0,0,253,0.5,10,5,9999,99999,9,999999999,0.0,999,999,99
3023,3,18,2,0,*?*?*?*?*?*?*?*?*?*?*?*?*?*?*?*?*?*?*?*?*?*?,2.5,2.5,100,101838,0,-0,291,0.0,-0.0,0.0,0,0,0,0,247,2.1,10,5,9999,99999,9,999999999,0.0,999,999,99
3023,3,18,3,0,*?*?*?*?*?*?*?*?*?*?*?*?*?*?*?*?*?*?*?*?*?*?,2.1,2.1,100,101838,0,-0,290,0.0,-0.0,0.0,0,0,0,0,240,1.5,10,5,9999,99999,9,999999999,0.0,999,999,99
3023,3,18,4,0,*?*?*?*?*?*?*?*?*?*?*?*?*?*?*?*?*?*?*?*?*?*?,1.4,1.3,100,101838,0,-0,287,0.0,-0.0,0.0,0,0,0,0,233,1.0,10,5,9999,99999,9,999999999,0.0,999,999,99
3023,3,18,5,0,*?*?*?*?*?*?*?*?*?*?*?*?*?*?*?*?*?*?*?*?*?*?,0.6,0.6,100,101838,0,-0,284,0.0,-0.0,0.0,0,0,0,0,227,1.5,10,5,9999,99999,9,999999999,0.9,999,999,99
3023,3,18,6,0,*?*?*?*?*?*?*?*?*?*?*?*?*?*?*?*?*?*?*?*?*?*?,1.4,1.3,100,101838,37,1399,287,0.0,0.0,0.0,0,0,0,0,220,0.5,10,5,9999,99999,9,999999999,1.7,999,999,99
3023,3,18,7,0,*?*?*?*?*?*?*?*?*?*?*?*?*?*?*?*?*?*?*?*?*?*?,2.2,2.1,100,101838,258,1378,290,37.3,0.0,37.3,4341,0,4349,1452,223,2.6,10,5,9999,99999,9,999999999,5.0,999,999,99
3023,3,18,8,0,*?*?*?*?*?*?*?*?*?*?*?*?*?*?*?*?*?*?*?*?*?*?,3.3,3.2,100,101838,461,1379,295,77.7,0.0,77.7,9063,0,9089,3218,227,0.5,10,5,9999,99999,9,999999999,4.1,999,999,99
3023,3,18,9,0,*?*?*?*?*?*?*?*?*?*?*?*?*?*?*?*?*?*?*?*?*?*?,6.1,5.0,100,101838,632,1381,307,111.6,0.0,111.6,13133,0,13179,4906,230,1.0,10,5,9999,99999,9,999999999,2.7,999,999,99
3023,3,18,10,0,*?*?*?*?*?*?*?*?*?*?*?*?*?*?*?*?*?*?*?*?*?*?,8.0,4.3,91,101838,758,1381,315,136.7,0.0,136.7,16217,0,16279,6261,233,1.0,10,5,9999,99999,9,999999999,0.2,999,999,99
3023,3,18,11,0,*?*?*?*?*?*?*?*?*?*?*?*?*?*?*?*?*?*?*?*?*?*?,10.3,3.8,75,101838,831,1381,326,151.2,0.0,151.2,18017,0,18091,7080,237,1.0,10,5,9999,99999,9,999999999,0.8,999,999,99
3023,3,18,12,0,*?*?*?*?*?*?*?*?*?*?*?*?*?*?*?*?*?*?*?*?*?*?,11.8,5.0,74,101838,846,1381,332,154.3,0.0,154.3,18400,0,18476,7253,240,1.0,10,5,9999,99999,9,999999999,0.1,999,999,99
3023,3,18,13,0,*?*?*?*?*?*?*?*?*?*?*?*?*?*?*?*?*?*?*?*?*?*?,11.8,5.8,78,101838,802,1380,332,145.6,0.0,145.6,17317,0,17386,6758,245,1.5,10,5,9999,99999,9,999999999,0.0,999,999,99
3023,3,18,14,0,*?*?*?*?*?*?*?*?*?*?*?*?*?*?*?*?*?*?*?*?*?*?,12.0,7.1,84,101838,703,1381,333,125.7,0.0,125.7,14873,0,14927,5660,250,2.6,10,5,9999,99999,9,999999999,0.0,999,999,99
3023,3,18,15,0,*?*?*?*?*?*?*?*?*?*?*?*?*?*?*?*?*?*?*?*?*?*?,12.2,7.3,85,101838,554,1380,334,96.2,0.0,96.2,11282,0,11318,4115,255,1.5,10,5,9999,99999,9,999999999,0.0,999,999,99
3023,3,18,16,0,*?*?*?*?*?*?*?*?*?*?*?*?*?*?*?*?*?*?*?*?*?*?,12.0,8.3,91,101838,367,1382,333,58.8,0.0,58.8,6856,0,6873,2361,260,3.1,10,5,9999,99999,9,999999999,0.0,999,999,99
3023,3,18,17,0,*?*?*?*?*?*?*?*?*?*?*?*?*?*?*?*?*?*?*?*?*?*?,11.1,9.9,100,101838,153,1380,328,16.3,0.0,16.3,1938,-0,1939,633,265,3.1,10,5,9999,99999,9,999999999,0.0,999,999,99
3023,3,18,18,0,*?*?*?*?*?*?*?*?*?*?*?*?*?*?*?*?*?*?*?*?*?*?,9.5,9.6,100,101838,0,-0,321,0.0,-0.0,0.0,0,0,0,0,270,2.1,10,5,9999,99999,9,999999999,0.0,999,999,99
3023,3,18,19,0,*?*?*?*?*?*?*?*?*?*?*?*?*?*?*?*?*?*?*?*?*?*?,7.7,7.7,100,101838,0,-0,313,0.0,-0.0,0.0,0,0,0,0,272,2.1,10,5,9999,99999,9,999999999,0.0,999,999,99
3023,3,18,20,0,*?*?*?*?*?*?*?*?*?*?*?*?*?*?*?*?*?*?*?*?*?*?,6.3,6.2,100,101838,0,-0,307,0.0,-0.0,0.0,0,0,0,0,273,1.0,10,5,9999,99999,9,999999999,0.0,999,999,99
3023,3,18,21,0,*?*?*?*?*?*?*?*?*?*?*?*?*?*?*?*?*?*?*?*?*?*?,5.3,5.3,100,101838,0,-0,303,0.0,-0.0,0.0,0,0,0,0,275,1.0,10,5,9999,99999,9,999999999,0.0,999,999,99
3023,3,18,22,0,*?*?*?*?*?*?*?*?*?*?*?*?*?*?*?*?*?*?*?*?*?*?,4.5,3.9,100,101838,0,-0,300,0.0,-0.0,0.0,0,0,0,0,277,0.5,10,5,9999,99999,9,999999999,0.0,999,999,99
3023,3,18,23,0,*?*?*?*?*?*?*?*?*?*?*?*?*?*?*?*?*?*?*?*?*?*?,4.1,4.1,100,101838,0,-0,298,0.0,-0.0,0.0,0,0,0,0,278,2.6,10,5,9999,99999,9,999999999,0.0,999,999,99
3023,3,18,24,0,*?*?*?*?*?*?*?*?*?*?*?*?*?*?*?*?*?*?*?*?*?*?,5.2,5.1,100,101838,0,-0,303,0.0,-0.0,0.0,0,0,0,0,260,1.0,10,5,9999,99999,9,999999999,0.0,999,999,99
3023,3,19,1,0,*?*?*?*?*?*?*?*?*?*?*?*?*?*?*?*?*?*?*?*?*?*?,3.7,3.8,100,102333,0,-0,296,0.0,-0.0,0.0,0,0,0,0,270,0.5,10,5,9999,99999,9,999999999,0.0,999,999,99
3023,3,19,2,0,*?*?*?*?*?*?*?*?*?*?*?*?*?*?*?*?*?*?*?*?*?*?,3.4,3.4,100,102333,0,-0,295,0.0,-0.0,0.0,0,0,0,0,260,2.1,10,5,9999,99999,9,999999999,0.0,999,999,99
3023,3,19,3,0,*?*?*?*?*?*?*?*?*?*?*?*?*?*?*?*?*?*?*?*?*?*?,3.2,3.2,100,102333,0,-0,294,0.0,-0.0,0.0,0,0,0,0,250,1.5,10,5,9999,99999,9,999999999,0.0,999,999,99
3023,3,19,4,0,*?*?*?*?*?*?*?*?*?*?*?*?*?*?*?*?*?*?*?*?*?*?,2.7,2.7,100,102333,0,-0,292,0.0,-0.0,0.0,0,0,0,0,240,1.0,10,5,9999,99999,9,999999999,0.2,999,999,99
3023,3,19,5,0,*?*?*?*?*?*?*?*?*?*?*?*?*?*?*?*?*?*?*?*?*?*?,2.0,2.1,100,102333,0,-0,289,0.0,-0.0,0.0,0,0,0,0,230,1.5,10,5,9999,99999,9,999999999,0.0,999,999,99
3023,3,19,6,0,*?*?*?*?*?*?*?*?*?*?*?*?*?*?*?*?*?*?*?*?*?*?,2.5,2.5,100,102333,45,1379,250,0.0,0.0,0.0,0,0,0,0,220,0.5,1,0,9999,99999,9,999999999,0.0,999,999,99
3023,3,19,7,0,*?*?*?*?*?*?*?*?*?*?*?*?*?*?*?*?*?*?*?*?*?*?,2.9,2.9,100,102333,267,1381,248,134.3,486.2,40.3,13978,37052,6233,752,223,2.6,0,0,9999,99999,9,999999999,0.0,999,999,99
3023,3,19,8,0,*?*?*?*?*?*?*?*?*?*?*?*?*?*?*?*?*?*?*?*?*?*?,4.5,4.5,100,102333,470,1381,257,273.6,562.8,82.1,28383,51374,11875,1564,227,0.5,0,0,9999,99999,9,999999999,0.0,999,999,99
3023,3,19,9,0,*?*?*?*?*?*?*?*?*?*?*?*?*?*?*?*?*?*?*?*?*?*?,7.5,5.5,100,102333,639,1378,270,390.4,589.6,117.1,40635,57249,16245,2384,230,1.0,0,0,9999,99999,9,999999999,0.0,999,999,99
3023,3,19,10,0,*?*?*?*?*?*?*?*?*?*?*?*?*?*?*?*?*?*?*?*?*?*?,9.6,7.9,100,102333,765,1379,284,476.8,601.8,143.0,49806,59793,19279,3165,233,1.0,0,0,9999,99999,9,999999999,0.0,999,999,99
3023,3,19,11,0,*?*?*?*?*?*?*?*?*?*?*?*?*?*?*?*?*?*?*?*?*?*?,11.2,9.2,100,102333,838,1380,293,526.8,607.1,158.0,55162,60835,20960,3735,237,1.0,0,0,9999,99999,9,999999999,0.0,999,999,99
3023,3,19,12,0,*?*?*?*?*?*?*?*?*?*?*?*?*?*?*?*?*?*?*?*?*?*?,12.2,8.5,99,102333,853,1380,296,537.0,608.1,161.1,56263,61019,21297,3866,240,1.0,0,0,9999,99999,9,999999999,0.0,999,999,99
3023,3,19,13,0,*?*?*?*?*?*?*?*?*?*?*?*?*?*?*?*?*?*?*?*?*?*?,12.7,9.3,100,102333,809,1380,300,506.8,605.1,152.1,53024,60451,20298,3495,233,1.5,0,0,9999,99999,9,999999999,0.0,999,999,99
3023,3,19,14,0,*?*?*?*?*?*?*?*?*?*?*?*?*?*?*?*?*?*?*?*?*?*?,12.3,11.1,100,102333,709,1379,302,438.3,596.9,131.5,45709,58797,17950,2792,227,2.6,0,0,9999,99999,9,999999999,0.0,999,999,99
3023,3,19,15,0,*?*?*?*?*?*?*?*?*?*?*?*?*?*?*?*?*?*?*?*?*?*?,12.4,9.6,100,102333,560,1378,299,336.1,579.2,100.8,34913,54961,14250,1978,220,1.5,0,0,9999,99999,9,999999999,0.0,999,999,99
3023,3,19,16,0,*?*?*?*?*?*?*?*?*?*?*?*?*?*?*?*?*?*?*?*?*?*?,12.6,8.8,99,102333,373,1380,298,207.2,536.7,62.2,21490,45942,9244,1163,213,3.1,0,0,9999,99999,9,999999999,0.0,999,999,99
3023,3,19,17,0,*?*?*?*?*?*?*?*?*?*?*?*?*?*?*?*?*?*?*?*?*?*?,12.3,8.8,100,102333,159,1377,312,58.6,298.2,24.1,6084,18158,3825,448,207,3.1,4,2,9999,99999,9,999999999,0.0,999,999,99
3023,3,19,18,0,*?*?*?*?*?*?*?*?*?*?*?*?*?*?*?*?*?*?*?*?*?*?,10.3,8.9,100,102333,0,-0,325,0.0,-0.0,0.0,0,0,0,0,200,2.1,10,5,9999,99999,9,999999999,0.0,999,999,99
3023,3,19,19,0,*?*?*?*?*?*?*?*?*?*?*?*?*?*?*?*?*?*?*?*?*?*?,8.6,8.0,100,102333,0,-0,317,0.0,-0.0,0.0,0,0,0,0,198,2.1,10,5,9999,99999,9,999999999,0.0,999,999,99
3023,3,19,20,0,*?*?*?*?*?*?*?*?*?*?*?*?*?*?*?*?*?*?*?*?*?*?,8.3,8.3,100,102333,0,-0,316,0.0,-0.0,0.0,0,0,0,0,197,1.0,10,5,9999,99999,9,999999999,0.0,999,999,99
3023,3,19,21,0,*?*?*?*?*?*?*?*?*?*?*?*?*?*?*?*?*?*?*?*?*?*?,6.4,6.4,100,102333,0,-0,308,0.0,-0.0,0.0,0,0,0,0,195,1.0,10,5,9999,99999,9,999999999,0.0,999,999,99
3023,3,19,22,0,*?*?*?*?*?*?*?*?*?*?*?*?*?*?*?*?*?*?*?*?*?*?,5.6,5.6,100,102333,0,-0,304,0.0,-0.0,0.0,0,0,0,0,193,0.5,10,5,9999,99999,9,999999999,0.0,999,999,99
3023,3,19,23,0,*?*?*?*?*?*?*?*?*?*?*?*?*?*?*?*?*?*?*?*?*?*?,5.3,5.3,100,102333,0,-0,303,0.0,-0.0,0.0,0,0,0,0,192,2.6,10,5,9999,99999,9,999999999,0.0,999,999,99
3023,3,19,24,0,*?*?*?*?*?*?*?*?*?*?*?*?*?*?*?*?*?*?*?*?*?*?,3.8,3.8,100,102333,0,-0,297,0.0,-0.0,0.0,0,0,0,0,280,1.0,10,5,9999,99999,9,999999999,0.0,999,999,99
3023,3,20,1,0,*?*?*?*?*?*?*?*?*?*?*?*?*?*?*?*?*?*?*?*?*?*?,5.1,5.1,100,101003,0,-0,302,0.0,-0.0,0.0,0,0,0,0,192,0.5,10,5,9999,99999,9,999999999,1.2,999,999,99
3023,3,20,2,0,*?*?*?*?*?*?*?*?*?*?*?*?*?*?*?*?*?*?*?*?*?*?,4.9,4.8,100,101003,0,-0,301,0.0,-0.0,0.0,0,0,0,0,193,2.1,10,5,9999,99999,9,999999999,0.9,999,999,99
3023,3,20,3,0,*?*?*?*?*?*?*?*?*?*?*?*?*?*?*?*?*?*?*?*?*?*?,4.6,4.6,100,101003,0,-0,300,0.0,-0.0,0.0,0,0,0,0,195,1.5,10,5,9999,99999,9,999999999,1.0,999,999,99
3023,3,20,4,0,*?*?*?*?*?*?*?*?*?*?*?*?*?*?*?*?*?*?*?*?*?*?,4.4,4.5,100,101003,0,-0,299,0.0,-0.0,0.0,0,0,0,0,197,1.0,10,5,9999,99999,9,999999999,0.0,999,999,99
3023,3,20,5,0,*?*?*?*?*?*?*?*?*?*?*?*?*?*?*?*?*?*?*?*?*?*?,3.9,3.9,100,101003,0,-0,297,0.0,-0.0,0.0,0,0,0,0,198,1.5,10,5,9999,99999,9,999999999,1.1,999,999,99
3023,3,20,6,0,*?*?*?*?*?*?*?*?*?*?*?*?*?*?*?*?*?*?*?*?*?*?,3.3,3.2,100,101003,54,1392,295,0.0,0.0,0.0,0,0,0,0,200,0.5,10,5,9999,99999,9,999999999,1.0,999,999,99
3023,3,20,7,0,*?*?*?*?*?*?*?*?*?*?*?*?*?*?*?*?*?*?*?*?*?*?,4.7,4.8,100,101003,275,1378,296,70.6,47.1,61.2,7784,3672,7189,1315,202,2.6,9,5,9999,99999,9,999999999,0.7,999,999,99
3023,3,20,8,0,*?*?*?*?*?*?*?*?*?*?*?*?*?*?*?*?*?*?*?*?*?*?,6.0,6.1,100,101003,478,1380,302,140.7,54.0,122.0,15458,5039,13777,3395,203,0.5,9,5,9999,99999,9,999999999,0.5,999,999,99
3023,3,20,9,0,*?*?*?*?*?*?*?*?*?*?*?*?*?*?*?*?*?*?*?*?*?*?,9.2,8.8,100,101003,647,1378,313,264.4,141.9,197.8,28834,14399,22308,4821,205,1.0,8,4,9999,99999,9,999999999,0.0,999,999,99
3023,3,20,10,0,*?*?*?*?*?*?*?*?*?*?*?*?*?*?*?*?*?*?*?*?*?*?,11.1,8.7,100,101003,773,1379,321,321.9,144.8,240.8,35190,15055,26997,6272,207,1.0,8,4,9999,99999,9,999999999,0.0,999,999,99
3023,3,20,11,0,*?*?*?*?*?*?*?*?*?*?*?*?*?*?*?*?*?*?*?*?*?*?,13.0,9.4,97,101003,845,1379,330,355.1,146.0,265.6,38889,15308,29702,7257,208,1.0,8,4,9999,99999,9,999999999,0.2,999,999,99
3023,3,20,12,0,*?*?*?*?*?*?*?*?*?*?*?*?*?*?*?*?*?*?*?*?*?*?,14.2,10.2,94,101003,860,1379,339,273.1,58.3,236.8,30092,5883,26681,8022,210,1.0,9,5,9999,99999,9,999999999,0.0,999,999,99
3023,3,20,13,0,*?*?*?*?*?*?*?*?*?*?*?*?*?*?*?*?*?*?*?*?*?*?,14.6,10.8,96,101003,816,1380,341,257.8,58.0,223.5,28393,5832,25187,7374,210,1.5,9,5,9999,99999,9,999999999,0.0,999,999,99
3023,3,20,14,0,*?*?*?*?*?*?*?*?*?*?*?*?*?*?*?*?*?*?*?*?*?*?,14.4,11.2,99,101003,716,1380,340,223.2,57.2,193.5,24556,5686,21808,6037,210,2.6,9,5,9999,99999,9,999999999,0.0,999,999,99
3023,3,20,15,0,*?*?*?*?*?*?*?*?*?*?*?*?*?*?*?*?*?*?*?*?*?*?,14.6,10.5,94,101003,567,1379,344,98.8,0.0,98.8,11599,0,11636,4247,210,1.5,10,5,9999,99999,9,999999999,0.0,999,999,99
3023,3,20,16,0,*?*?*?*?*?*?*?*?*?*?*?*?*?*?*?*?*?*?*?*?*?*?,14.6,10.4,94,101003,379,1378,338,141.3,129.5,105.7,15387,11449,12131,2336,210,3.1,8,4,9999,99999,9,999999999,0.1,999,999,99
3023,3,20,17,0,*?*?*?*?*?*?*?*?*?*?*?*?*?*?*?*?*?*?*?*?*?*?,13.9,11.5,100,101003,166,1383,335,43.3,90.8,32.4,4666,4991,4023,568,210,3.1,8,4,9999,99999,9,999999999,0.0,999,999,99
3023,3,20,18,0,*?*?*?*?*?*?*?*?*?*?*?*?*?*?*?*?*?*?*?*?*?*?,12.1,11.7,100,101003,0,-0,329,0.0,-0.0,0.0,0,0,0,0,210,2.1,9,5,9999,99999,9,999999999,0.5,999,999,99
3023,3,20,19,0,*?*?*?*?*?*?*?*?*?*?*?*?*?*?*?*?*?*?*?*?*?*?,10.3,10.3,100,101003,0,-0,324,0.0,-0.0,0.0,0,0,0,0,215,2.1,10,5,9999,99999,9,999999999,1.2,999,999,99
3023,3,20,20,0,*?*?*?*?*?*?*?*?*?*?*?*?*?*?*?*?*?*?*?*?*?*?,8.5,8.5,100,101003,0,-0,317,0.0,-0.0,0.0,0,0,0,0,220,1.0,10,5,9999,99999,9,999999999,1.0,999,999,99
3023,3,20,21,0,*?*?*?*?*?*?*?*?*?*?*?*?*?*?*?*?*?*?*?*?*?*?,8.2,8.3,100,101003,0,-0,315,0.0,-0.0,0.0,0,0,0,0,225,1.0,10,5,9999,99999,9,999999999,1.6,999,999,99
3023,3,20,22,0,*?*?*?*?*?*?*?*?*?*?*?*?*?*?*?*?*?*?*?*?*?*?,7.4,7.4,100,101003,0,-0,312,0.0,-0.0,0.0,0,0,0,0,230,0.5,10,5,9999,99999,9,999999999,0.5,999,999,99
3023,3,20,23,0,*?*?*?*?*?*?*?*?*?*?*?*?*?*?*?*?*?*?*?*?*?*?,6.7,6.7,100,101003,0,-0,309,0.0,-0.0,0.0,0,0,0,0,235,2.6,10,5,9999,99999,9,999999999,0.1,999,999,99
3023,3,20,24,0,*?*?*?*?*?*?*?*?*?*?*?*?*?*?*?*?*?*?*?*?*?*?,5.1,5.1,100,101003,0,-0,302,0.0,-0.0,0.0,0,0,0,0,190,1.0,10,5,9999,99999,9,999999999,0.0,999,999,99
3023,3,21,1,0,*?*?*?*?*?*?*?*?*?*?*?*?*?*?*?*?*?*?*?*?*?*?,5.5,3.8,86,100573,0,-0,304,0.0,-0.0,0.0,0,0,0,0,240,0.5,10,5,9999,99999,9,999999999,0.0,999,999,99
3023,3,21,2,0,*?*?*?*?*?*?*?*?*?*?*?*?*?*?*?*?*?*?*?*?*?*?,5.1,2.5,80,100573,0,-0,303,0.0,-0.0,0.0,0,0,0,0,240,2.1,10,5,9999,99999,9,999999999,0.0,999,999,99
3023,3,21,3,0,*?*?*?*?*?*?*?*?*?*?*?*?*?*?*?*?*?*?*?*?*?*?,4.1,1.5,80,100573,0,-0,298,0.0,-0.0,0.0,0,0,0,0,240,1.5,10,5,9999,99999,9,999999999,0.0,999,999,99
3023,3,21,4,0,*?*?*?*?*?*?*?*?*?*?*?*?*?*?*?*?*?*?*?*?*?*?,4.5,1.7,79,100573,0,-0,300,0.0,-0.0,0.0,0,0,0,0,240,1.0,10,5,9999,99999,9,999999999,0.0,999,999,99
3023,3,21,5,0,*?*?*?*?*?*?*?*?*?*?*?*?*?*?*?*?*?*?*?*?*?*?,4.1,0.4,75,100573,0,-0,299,0.0,-0.0,0.0,0,0,0,0,240,1.5,10,5,9999,99999,9,999999999,0.0,999,999,99
3023,3,21,6,0,*?*?*?*?*?*?*?*?*?*?*?*?*?*?*?*?*?*?*?*?*?*?,3.8,0.6,77,100573,62,1378,297,0.0,0.0,0.0,0,0,0,0,240,0.5,10,5,9999,99999,9,999999999,0.0,999,999,99
3023,3,21,7,0,*?*?*?*?*?*?*?*?*?*?*?*?*?*?*?*?*?*?*?*?*?*?,4.9,1.0,73,100573,283,1376,297,73.5,47.6,63.7,8099,3775,7465,1373,237,2.6,9,5,9999,99999,9,999999999,0.0,999,999,99
3023,3,21,8,0,*?*?*?*?*?*?*?*?*?*?*?*?*?*?*?*?*?*?*?*?*?*?,5.9,2.3,75,100573,486,1379,297,190.3,136.1,142.4,20720,12983,16209,3255,233,0.5,8,4,9999,99999,9,999999999,0.0,999,999,99
3023,3,21,9,0,*?*?*?*?*?*?*?*?*?*?*?*?*?*?*?*?*?*?*?*?*?*?,8.3,3.0,67,100573,655,1378,307,268.1,142.1,200.6,29245,14451,22614,4908,230,1.0,8,4,9999,99999,9,999999999,0.0,999,999,99
3023,3,21,10,0,*?*?*?*?*?*?*?*?*?*?*?*?*?*?*?*?*?*?*?*?*?*?,9.6,1.0,54,100573,780,1378,318,245.7,57.7,213.0,27049,5787,24003,6885,227,1.0,9,5,9999,99999,9,999999999,0.0,999,999,99
3023,3,21,11,0,*?*?*?*?*?*?*?*?*?*?*?*?*?*?*?*?*?*?*?*?*?*?,11.6,1.3,47,100573,852,1378,321,358.6,146.1,268.3,39271,15347,29967,7369,223,1.0,8,4,9999,99999,9,999999999,0.0,999,999,99
3023,3,21,12,0,*?*?*?*?*?*?*?*?*?*?*?*?*?*?*?*?*?*?*?*?*?*?,12.3,1.5,46,100573,867,1379,330,275.6,58.3,239.0,30374,5891,26929,8134,220,1.0,9,5,9999,99999,9,999999999,0.0,999,999,99
3023,3,21,13,0,*?*?*?*?*?*?*?*?*?*?*?*?*?*?*?*?*?*?*?*?*?*?,12.4,2.3,48,100573,822,1378,330,260.2,58.0,225.6,28664,5841,25424,7473,223,1.5,9,5,9999,99999,9,999999999,0.0,999,999,99
3023,3,21,14,0,*?*?*?*?*?*?*?*?*?*?*?*?*?*?*?*?*?*?*?*?*?*?,12.4,0.6,43,100573,722,1378,325,298.8,143.7,223.5,32634,14826,25120,5657,227,2.6,8,4,9999,99999,9,999999999,0.0,999,999,99
3023,3,21,15,0,*?*?*?*?*?*?*?*?*?*?*?*?*?*?*?*?*?*?*?*?*?*?,12.6,1.3,45,100573,573,1378,326,230.4,139.6,172.3,25102,13851,19518,4070,230,1.5,8,4,9999,99999,9,999999999,0.0,999,999,99
3023,3,21,16,0,*?*?*?*?*?*?*?*?*?*?*?*?*?*?*?*?*?*?*?*?*?*?,12.3,3.0,51,100573,385,1377,325,144.2,130.0,107.9,15704,11565,12373,2389,233,3.1,8,4,9999,99999,9,999999999,0.0,999,999,99
3023,3,21,17,0,*?*?*?*?*?*?*?*?*?*?*?*?*?*?*?*?*?*?*?*?*?*?,12.5,3.2,52,100573,172,1380,326,46.2,93.3,34.5,4967,5259,4274,610,237,3.1,8,4,9999,99999,9,999999999,0.0,999,999,99
3023,3,21,18,0,*?*?*?*?*?*?*?*?*?*?*?*?*?*?*?*?*?*?*?*?*?*?,10.9,3.8,59,100573,0,-0,324,0.0,-0.0,0.0,0,0,0,0,240,2.1,9,5,9999,99999,9,999999999,0.0,999,999,99
3023,3,21,19,0,*?*?*?*?*?*?*?*?*?*?*?*?*?*?*?*?*?*?*?*?*?*?,9.1,3.4,65,100573,0,-0,320,0.0,-0.0,0.0,0,0,0,0,240,2.1,10,5,9999,99999,9,999999999,0.0,999,999,99
3023,3,21,20,0,*?*?*?*?*?*?*?*?*?*?*?*?*?*?*?*?*?*?*?*?*?*?,8.6,3.6,68,100573,0,-0,318,0.0,-0.0,0.0,0,0,0,0,240,1.0,10,5,9999,99999,9,999999999,0.0,999,999,99
3023,3,21,21,0,*?*?*?*?*?*?*?*?*?*?*?*?*?*?*?*?*?*?*?*?*?*?,6.5,3.6,79,100573,0,-0,309,0.0,-0.0,0.0,0,0,0,0,240,1.0,10,5,9999,99999,9,999999999,0.0,999,999,99
3023,3,21,22,0,*?*?*?*?*?*?*?*?*?*?*?*?*?*?*?*?*?*?*?*?*?*?,6.3,3.9,82,100573,0,-0,308,0.0,-0.0,0.0,0,0,0,0,240,0.5,10,5,9999,99999,9,999999999,0.0,999,999,99
3023,3,21,23,0,*?*?*?*?*?*?*?*?*?*?*?*?*?*?*?*?*?*?*?*?*?*?,6.0,4.5,86,100573,0,-0,306,0.0,-0.0,0.0,0,0,0,0,240,2.6,10,5,9999,99999,9,999999999,0.0,999,999,99
3023,3,21,24,0,*?*?*?*?*?*?*?*?*?*?*?*?*?*?*?*?*?*?*?*?*?*?,5.9,5.3,93,100573,0,-0,306,0.0,-0.0,0.0,0,0,0,0,240,1.0,10,5,9999,99999,9,999999999,0.0,999,999,99
3023,3,22,1,0,*?*?*?*?*?*?*?*?*?*?*?*?*?*?*?*?*?*?*?*?*?*?,5.4,1.9,78,100000,0,-0,304,0.0,-0.0,0.0,0,0,0,0,240,0.5,10,5,9999,99999,9,999999999,0.0,999,999,99
3023,3,22,2,0,*?*?*?*?*?*?*?*?*?*?*?*?*?*?*?*?*?*?*?*?*?*?,5.2,0.6,73,100000,0,-0,303,0.0,-0.0,0.0,0,0,0,0,240,2.1,10,5,9999,99999,9,999999999,0.0,999,999,99
3023,3,22,3,0,*?*?*?*?*?*?*?*?*?*?*?*?*?*?*?*?*?*?*?*?*?*?,4.7,0.4,73,100000,0,-0,301,0.0,-0.0,0.0,0,0,0,0,240,1.5,10,5,9999,99999,9,999999999,0.0,999,999,99
3023,3,22,4,0,*?*?*?*?*?*?*?*?*?*?*?*?*?*?*?*?*?*?*?*?*?*?,4.2,-0.4,71,100000,0,-0,299,0.0,-0.0,0.0,0,0,0,0,240,1.0,10,5,9999,99999,9,999999999,0.0,999,999,99
3023,3,22,5,0,*?*?*?*?*?*?*?*?*?*?*?*?*?*?*?*?*?*?*?*?*?*?,4.6,-0.6,69,100000,0,-0,301,0.0,-0.0,0.0,0,0,0,0,240,1.5,10,5,9999,99999,9,999999999,0.0,999,999,99
3023,3,22,6,0,*?*?*?*?*?*?*?*?*?*?*?*?*?*?*?*?*?*?*?*?*?*?,4.9,0.6,74,100000,70,1368,297,0.0,0.0,0.0,0,0,0,0,240,0.5,9,5,9999,99999,9,999999999,0.0,999,999,99
3023,3,22,7,0,*?*?*?*?*?*?*?*?*?*?*?*?*?*?*?*?*?*?*?*?*?*?,4.4,0.8,78,100000,292,1379,280,132.8,280.9,73.3,13756,21545,9472,1346,238,2.6,6,3,9999,99999,9,999999999,0.0,999,999,99
3023,3,22,8,0,*?*?*?*?*?*?*?*?*?*?*?*?*?*?*?*?*?*?*?*?*?*?,6.2,2.5,78,100000,494,1378,274,287.4,510.7,104.3,30569,47682,13525,1969,237,0.5,3,2,9999,99999,9,999999999,0.0,999,999,99
3023,3,22,9,0,*?*?*?*?*?*?*?*?*?*?*?*?*?*?*?*?*?*?*?*?*?*?,7.8,3.0,71,100000,663,1378,276,406.0,566.9,133.2,42018,55106,18035,2705,235,1.0,2,1,9999,99999,9,999999999,0.0,999,999,99
3023,3,22,10,0,*?*?*?*?*?*?*?*?*?*?*?*?*?*?*?*?*?*?*?*?*?*?,8.8,3.8,70,100000,788,1378,291,477.5,491.1,196.7,50619,50041,23748,4479,233,1.0,4,2,9999,99999,9,999999999,0.0,999,999,99
3023,3,22,11,0,*?*?*?*?*?*?*?*?*?*?*?*?*?*?*?*?*?*?*?*?*?*?,9.7,4.3,69,100000,859,1377,295,525.4,495.1,216.5,55831,50900,25823,5291,232,1.0,4,2,9999,99999,9,999999999,0.0,999,999,99
3023,3,22,12,0,*?*?*?*?*?*?*?*?*?*?*?*?*?*?*?*?*?*?*?*?*?*?,11.3,5.0,65,100000,873,1377,307,515.0,426.4,244.6,54175,43786,28538,6136,230,1.0,5,3,9999,99999,9,999999999,0.2,999,999,99
3023,3,22,13,0,*?*?*?*?*?*?*?*?*?*?*?*?*?*?*?*?*?*?*?*?*?*?,11.3,5.6,68,100000,829,1378,325,262.6,58.1,227.7,28935,5847,25663,7574,235,1.5,9,5,9999,99999,9,999999999,0.1,999,999,99
3023,3,22,14,0,*?*?*?*?*?*?*?*?*?*?*?*?*?*?*?*?*?*?*?*?*?*?,11.3,5.5,67,100000,728,1377,325,227.9,57.3,197.5,25075,5707,22265,6206,240,2.6,9,5,9999,99999,9,999999999,0.1,999,999,99
3023,3,22,15,0,*?*?*?*?*?*?*?*?*?*?*?*?*?*?*?*?*?*?*?*?*?*?,11.4,5.0,64,100000,579,1377,326,176.1,55.7,152.7,19369,5370,17237,4449,245,1.5,9,5,9999,99999,9,999999999,1.0,999,999,99
3023,3,22,16,0,*?*?*?*?*?*?*?*?*?*?*?*?*?*?*?*?*?*?*?*?*?*?,11.3,5.6,68,100000,391,1376,317,173.9,218.4,111.8,18370,19175,13014,2230,250,3.1,7,4,9999,99999,9,999999999,0.7,999,999,99
3023,3,22,17,0,*?*?*?*?*?*?*?*?*?*?*?*?*?*?*?*?*?*?*?*?*?*?,11.2,4.6,64,100000,178,1378,325,37.0,38.1,32.1,4132,2422,3849,674,255,3.1,9,5,9999,99999,9,999999999,0.6,999,999,99
3023,3,22,18,0,*?*?*?*?*?*?*?*?*?*?*?*?*?*?*?*?*?*?*?*?*?*?,9.6,5.3,74,100000,0,-0,313,0.0,-0.0,0.0,0,0,0,0,260,2.1,8,4,9999,99999,9,999999999,0.3,999,999,99
3023,3,22,19,0,*?*?*?*?*?*?*?*?*?*?*?*?*?*?*?*?*?*?*?*?*?*?,8.8,3.6,70,100000,0,-0,319,0.0,-0.0,0.0,0,0,0,0,258,2.1,10,5,9999,99999,9,999999999,0.0,999,999,99
3023,3,22,20,0,*?*?*?*?*?*?*?*?*?*?*?*?*?*?*?*?*?*?*?*?*?*?,8.3,3.4,71,100000,0,-0,317,0.0,-0.0,0.0,0,0,0,0,257,1.0,10,5,9999,99999,9,999999999,0.1,999,999,99
3023,3,22,21,0,*?*?*?*?*?*?*?*?*?*?*?*?*?*?*?*?*?*?*?*?*?*?,7.6,3.8,77,100000,0,-0,313,0.0,-0.0,0.0,0,0,0,0,255,1.0,10,5,9999,99999,9,999999999,0.0,999,999,99
3023,3,22,22,0,*?*?*?*?*?*?*?*?*?*?*?*?*?*?*?*?*?*?*?*?*?*?,6.7,3.2,78,100000,0,-0,310,0.0,-0.0,0.0,0,0,0,0,253,0.5,10,5,9999,99999,9,999999999,0.0,999,999,99
3023,3,22,23,0,*?*?*?*?*?*?*?*?*?*?*?*?*?*?*?*?*?*?*?*?*?*?,6.7,3.0,77,100000,0,-0,310,0.0,-0.0,0.0,0,0,0,0,252,2.6,10,5,9999,99999,9,999999999,0.0,999,999,99
3023,3,22,24,0,*?*?*?*?*?*?*?*?*?*?*?*?*?*?*?*?*?*?*?*?*?*?,5.8,3.2,83,100000,0,-0,306,0.0,-0.0,0.0,0,0,0,0,240,1.0,10,5,9999,99999,9,999999999,0.0,999,999,99
3023,3,23,1,0,*?*?*?*?*?*?*?*?*?*?*?*?*?*?*?*?*?*?*?*?*?*?,6.8,6.7,100,100888,0,-0,309,0.0,-0.0,0.0,0,0,0,0,247,0.5,10,5,9999,99999,9,999999999,0.0,999,999,99
3023,3,23,2,0,*?*?*?*?*?*?*?*?*?*?*?*?*?*?*?*?*?*?*?*?*?*?,7.0,7.0,100,100888,0,-0,310,0.0,-0.0,0.0,0,0,0,0,243,2.1,10,5,9999,99999,9,999999999,0.0,999,999,99
3023,3,23,3,0,*?*?*?*?*?*?*?*?*?*?*?*?*?*?*?*?*?*?*?*?*?*?,6.3,6.2,100,100888,0,-0,307,0.0,-0.0,0.0,0,0,0,0,240,1.5,10,5,9999,99999,9,999999999,0.0,999,999,99
3023,3,23,4,0,*?*?*?*?*?*?*?*?*?*?*?*?*?*?*?*?*?*?*?*?*?*?,5.5,5.5,100,100888,0,-0,304,0.0,-0.0,0.0,0,0,0,0,237,1.0,10,5,9999,99999,9,999999999,0.0,999,999,99
3023,3,23,5,0,*?*?*?*?*?*?*?*?*?*?*?*?*?*?*?*?*?*?*?*?*?*?,5.8,5.8,100,100888,0,-0,305,0.0,-0.0,0.0,0,0,0,0,233,1.5,10,5,9999,99999,9,999999999,0.0,999,999,99
3023,3,23,6,0,*?*?*?*?*?*?*?*?*?*?*?*?*?*?*?*?*?*?*?*?*?*?,6.0,6.1,100,100888,79,1378,306,1.6,0.0,1.6,210,-0,210,64,230,0.5,10,5,9999,99999,9,999999999,0.0,999,999,99
3023,3,23,7,0,*?*?*?*?*?*?*?*?*?*?*?*?*?*?*?*?*?*?*?*?*?*?,6.1,6.1,100,100888,300,1377,302,79.4,48.5,68.8,8709,4018,7795,1791,238,2.6,9,5,9999,99999,9,999999999,0.2,999,999,99
3023,3,23,8,0,*?*?*?*?*?*?*?*?*?*?*?*?*?*?*?*?*?*?*?*?*?*?,7.1,7.1,100,100888,502,1377,307,149.4,54.5,129.5,16406,5140,14614,3641,247,0.5,9,5,9999,99999,9,999999999,0.2,999,999,99
3023,3,23,9,0,*?*?*?*?*?*?*?*?*?*?*?*?*?*?*?*?*?*?*?*?*?*?,8.9,7.6,100,100888,671,1377,315,208.0,56.8,180.3,22871,5605,20321,5496,255,1.0,9,5,9999,99999,9,999999999,0.0,999,999,99
3023,3,23,10,0,*?*?*?*?*?*?*?*?*?*?*?*?*?*?*?*?*?*?*?*?*?*?,9.6,9.4,100,100888,795,1377,318,251.1,57.8,217.7,27651,5808,24533,7100,263,1.0,9,5,9999,99999,9,999999999,0.0,999,999,99
3023,3,23,11,0,*?*?*?*?*?*?*?*?*?*?*?*?*?*?*?*?*?*?*?*?*?*?,11.0,9.9,100,100888,866,1376,324,275.9,58.3,239.2,30404,5892,26954,8143,272,1.0,9,5,9999,99999,9,999999999,0.0,999,999,99
3023,3,23,12,0,*?*?*?*?*?*?*?*?*?*?*?*?*?*?*?*?*?*?*?*?*?*?,12.0,10.4,100,100888,880,1376,329,280.7,58.4,243.3,30932,5906,27418,8356,280,1.0,9,5,9999,99999,9,999999999,0.0,999,999,99
3023,3,23,13,0,*?*?*?*?*?*?*?*?*?*?*?*?*?*?*?*?*?*?*?*?*?*?,12.1,9.2,98,100888,835,1376,329,265.1,58.1,229.8,29199,5858,25894,7674,285,1.5,9,5,9999,99999,9,999999999,0.0,999,999,99
3023,3,23,14,0,*?*?*?*?*?*?*?*?*?*?*?*?*?*?*?*?*?*?*?*?*?*?,11.8,9.6,100,100888,735,1377,331,132.5,0.0,132.5,15699,0,15759,6026,290,2.6,10,5,9999,99999,9,999999999,0.0,999,999,99
3023,3,23,15,0,*?*?*?*?*?*?*?*?*?*?*?*?*?*?*?*?*?*?*?*?*?*?,11.9,9.4,100,100888,585,1376,332,102.7,0.0,102.7,12067,0,12106,4443,295,1.5,10,5,9999,99999,9,999999999,0.0,999,999,99
3023,3,23,16,0,*?*?*?*?*?*?*?*?*?*?*?*?*?*?*?*?*?*?*?*?*?*?,12.1,10.3,100,100888,398,1378,333,65.2,0.0,65.2,7602,0,7621,2643,300,3.1,10,5,9999,99999,9,999999999,0.5,999,999,99
3023,3,23,17,0,*?*?*?*?*?*?*?*?*?*?*?*?*?*?*?*?*?*?*?*?*?*?,11.2,10.1,100,100888,184,1376,329,22.6,0.0,22.6,2659,-0,2662,873,305,3.1,10,5,9999,99999,9,999999999,0.3,999,999,99
3023,3,23,18,0,*?*?*?*?*?*?*?*?*?*?*?*?*?*?*?*?*?*?*?*?*?*?,10.8,10.4,100,100888,0,-0,327,0.0,-0.0,0.0,0,0,0,0,310,2.1,10,5,9999,99999,9,999999999,0.2,999,999,99
3023,3,23,19,0,*?*?*?*?*?*?*?*?*?*?*?*?*?*?*?*?*?*?*?*?*?*?,9.7,9.7,100,100888,0,-0,322,0.0,-0.0,0.0,0,0,0,0,308,2.1,10,5,9999,99999,9,999999999,0.2,999,999,99
3023,3,23,20,0,*?*?*?*?*?*?*?*?*?*?*?*?*?*?*?*?*?*?*?*?*?*?,8.6,8.5,100,100888,0,-0,317,0.0,-0.0,0.0,0,0,0,0,307,1.0,10,5,9999,99999,9,999999999,0.9,999,999,99
3023,3,23,21,0,*?*?*?*?*?*?*?*?*?*?*?*?*?*?*?*?*?*?*?*?*?*?,8.8,8.8,100,100888,0,-0,318,0.0,-0.0,0.0,0,0,0,0,305,1.0,10,5,9999,99999,9,999999999,0.8,999,999,99
3023,3,23,22,0,*?*?*?*?*?*?*?*?*?*?*?*?*?*?*?*?*?*?*?*?*?*?,7.9,7.9,100,100888,0,-0,314,0.0,-0.0,0.0,0,0,0,0,303,0.5,10,5,9999,99999,9,999999999,0.3,999,999,99
3023,3,23,23,0,*?*?*?*?*?*?*?*?*?*?*?*?*?*?*?*?*?*?*?*?*?*?,7.6,7.6,100,100888,0,-0,313,0.0,-0.0,0.0,0,0,0,0,302,2.6,10,5,9999,99999,9,999999999,0.0,999,999,99
3023,3,23,24,0,*?*?*?*?*?*?*?*?*?*?*?*?*?*?*?*?*?*?*?*?*?*?,6.7,5.0,100,100888,0,-0,309,0.0,-0.0,0.0,0,0,0,0,250,1.0,10,5,9999,99999,9,999999999,0.0,999,999,99
3023,3,24,1,0,*?*?*?*?*?*?*?*?*?*?*?*?*?*?*?*?*?*?*?*?*?*?,7.2,5.9,90,101202,0,-0,311,0.0,-0.0,0.0,0,0,0,0,265,0.5,10,5,9999,99999,9,999999999,0.0,999,999,99
3023,3,24,2,0,*?*?*?*?*?*?*?*?*?*?*?*?*?*?*?*?*?*?*?*?*?*?,7.1,5.0,85,101202,0,-0,311,0.0,-0.0,0.0,0,0,0,0,230,2.1,10,5,9999,99999,9,999999999,0.0,999,999,99
3023,3,24,3,0,*?*?*?*?*?*?*?*?*?*?*?*?*?*?*?*?*?*?*?*?*?*?,7.1,4.6,83,101202,0,-0,311,0.0,-0.0,0.0,0,0,0,0,195,1.5,10,5,9999,99999,9,999999999,0.0,999,999,99
3023,3,24,4,0,*?*?*?*?*?*?*?*?*?*?*?*?*?*?*?*?*?*?*?*?*?*?,6.9,3.9,80,101202,0,-0,310,0.0,-0.0,0.0,0,0,0,0,160,1.0,10,5,9999,99999,9,999999999,0.0,999,999,99
3023,3,24,5,0,*?*?*?*?*?*?*?*?*?*?*?*?*?*?*?*?*?*?*?*?*?*?,6.1,3.2,80,101202,0,-0,307,0.0,-0.0,0.0,0,0,0,0,125,1.5,10,5,9999,99999,9,999999999,0.0,999,999,99
3023,3,24,6,0,*?*?*?*?*?*?*?*?*?*?*?*?*?*?*?*?*?*?*?*?*?*?,6.0,3.4,81,101202,87,1370,302,5.7,11.8,4.9,670,409,705,75,90,0.5,9,5,9999,99999,9,999999999,0.0,999,999,99
3023,3,24,7,0,*?*?*?*?*?*?*?*?*?*?*?*?*?*?*?*?*?*?*?*?*?*?,5.9,3.9,85,101202,308,1375,292,128.9,205.4,82.9,13616,16295,9759,1597,100,2.6,7,4,9999,99999,9,999999999,0.0,999,999,99
3023,3,24,8,0,*?*?*?*?*?*?*?*?*?*?*?*?*?*?*?*?*?*?*?*?*?*?,7.8,5.0,81,101202,510,1377,297,264.4,319.8,146.0,28101,30917,16744,3019,110,0.5,6,3,9999,99999,9,999999999,0.0,999,999,99
3023,3,24,9,0,*?*?*?*?*?*?*?*?*?*?*?*?*?*?*?*?*?*?*?*?*?*?,9.6,5.3,73,101202,678,1375,300,390.2,415.5,185.3,40757,41429,22308,3929,120,1.0,5,3,9999,99999,9,999999999,0.0,999,999,99
3023,3,24,10,0,*?*?*?*?*?*?*?*?*?*?*?*?*?*?*?*?*?*?*?*?*?*?,11.0,6.1,70,101202,802,1375,307,469.9,423.1,223.2,49287,43132,26307,5211,130,1.0,5,3,9999,99999,9,999999999,0.0,999,999,99
3023,3,24,11,0,*?*?*?*?*?*?*?*?*?*?*?*?*?*?*?*?*?*?*?*?*?*?,12.0,5.1,61,101202,873,1375,315,483.7,341.4,267.0,52184,36468,29377,6935,140,1.0,6,3,9999,99999,9,999999999,0.0,999,999,99
3023,3,24,12,0,*?*?*?*?*?*?*?*?*?*?*?*?*?*?*?*?*?*?*?*?*?*?,13.1,5.1,57,101202,887,1376,320,491.8,341.8,271.5,53093,36568,29829,7140,150,1.0,6,3,9999,99999,9,999999999,0.0,999,999,99
3023,3,24,13,0,*?*?*?*?*?*?*?*?*?*?*?*?*?*?*?*?*?*?*?*?*?*?,13.1,5.0,57,101202,842,1377,329,354.4,146.0,265.1,38794,15317,29621,7232,150,1.5,8,4,9999,99999,9,999999999,0.0,999,999,99
3023,3,24,14,0,*?*?*?*?*?*?*?*?*?*?*?*?*?*?*?*?*?*?*?*?*?*?,13.0,4.1,54,101202,741,1376,319,403.8,335.9,222.9,43296,35203,24878,5209,150,2.6,6,3,9999,99999,9,999999999,0.0,999,999,99
3023,3,24,15,0,*?*?*?*?*?*?*?*?*?*?*?*?*?*?*?*?*?*?*?*?*?*?,13.2,5.5,58,101202,591,1375,320,313.7,326.9,173.2,33428,32853,19659,3718,150,1.5,6,3,9999,99999,9,999999999,0.0,999,999,99
3023,3,24,16,0,*?*?*?*?*?*?*?*?*?*?*?*?*?*?*?*?*?*?*?*?*?*?,12.9,5.0,57,101202,404,1377,319,200.5,306.1,110.7,21257,27359,12888,2194,150,3.1,6,3,9999,99999,9,999999999,0.0,999,999,99
3023,3,24,17,0,*?*?*?*?*?*?*?*?*?*?*?*?*?*?*?*?*?*?*?*?*?*?,12.8,5.0,57,101202,190,1374,318,71.8,232.7,39.6,7569,14417,5388,704,150,3.1,6,3,9999,99999,9,999999999,0.0,999,999,99
3023,3,24,18,0,*?*?*?*?*?*?*?*?*?*?*?*?*?*?*?*?*?*?*?*?*?*?,11.8,4.8,61,101202,0,-0,328,0.0,-0.0,0.0,0,0,0,0,150,2.1,9,5,9999,99999,9,999999999,0.0,999,999,99
3023,3,24,19,0,*?*?*?*?*?*?*?*?*?*?*?*?*?*?*?*?*?*?*?*?*?*?,10.2,3.4,61,101202,0,-0,325,0.0,-0.0,0.0,0,0,0,0,147,2.1,10,5,9999,99999,9,999999999,0.0,999,999,99
3023,3,24,20,0,*?*?*?*?*?*?*?*?*?*?*?*?*?*?*?*?*?*?*?*?*?*?,9.3,3.0,63,101202,0,-0,321,0.0,-0.0,0.0,0,0,0,0,143,1.0,10,5,9999,99999,9,999999999,0.0,999,999,99
3023,3,24,21,0,*?*?*?*?*?*?*?*?*?*?*?*?*?*?*?*?*?*?*?*?*?*?,8.6,3.6,69,101202,0,-0,318,0.0,-0.0,0.0,0,0,0,0,140,1.0,10,5,9999,99999,9,999999999,0.0,999,999,99
3023,3,24,22,0,*?*?*?*?*?*?*?*?*?*?*?*?*?*?*?*?*?*?*?*?*?*?,8.6,3.9,71,101202,0,-0,318,0.0,-0.0,0.0,0,0,0,0,137,0.5,10,5,9999,99999,9,999999999,0.0,999,999,99
3023,3,24,23,0,*?*?*?*?*?*?*?*?*?*?*?*?*?*?*?*?*?*?*?*?*?*?,7.7,3.8,75,101202,0,-0,314,0.0,-0.0,0.0,0,0,0,0,133,2.6,10,5,9999,99999,9,999999999,0.0,999,999,99
3023,3,24,24,0,*?*?*?*?*?*?*?*?*?*?*?*?*?*?*?*?*?*?*?*?*?*?,7.4,6.7,94,101202,0,-0,312,0.0,-0.0,0.0,0,0,0,0,300,1.0,10,5,9999,99999,9,999999999,0.0,999,999,99
3023,3,25,1,0,*?*?*?*?*?*?*?*?*?*?*?*?*?*?*?*?*?*?*?*?*?*?,5.8,5.0,94,100820,0,-0,305,0.0,-0.0,0.0,0,0,0,0,128,0.5,10,5,9999,99999,9,999999999,0.0,999,999,99
3023,3,25,2,0,*?*?*?*?*?*?*?*?*?*?*?*?*?*?*?*?*?*?*?*?*?*?,5.3,5.3,100,100820,0,-0,303,0.0,-0.0,0.0,0,0,0,0,127,2.1,10,5,9999,99999,9,999999999,0.0,999,999,99
3023,3,25,3,0,*?*?*?*?*?*?*?*?*?*?*?*?*?*?*?*?*?*?*?*?*?*?,4.9,4.6,97,100820,0,-0,301,0.0,-0.0,0.0,0,0,0,0,125,1.5,10,5,9999,99999,9,999999999,0.0,999,999,99
3023,3,25,4,0,*?*?*?*?*?*?*?*?*?*?*?*?*?*?*?*?*?*?*?*?*?*?,4.2,2.9,91,100820,0,-0,299,0.0,-0.0,0.0,0,0,0,0,123,1.0,10,5,9999,99999,9,999999999,0.0,999,999,99
3023,3,25,5,0,*?*?*?*?*?*?*?*?*?*?*?*?*?*?*?*?*?*?*?*?*?*?,3.5,3.2,98,100820,0,-0,296,0.0,-0.0,0.0,0,0,0,0,122,1.5,10,5,9999,99999,9,999999999,0.0,999,999,99
3023,3,25,6,0,*?*?*?*?*?*?*?*?*?*?*?*?*?*?*?*?*?*?*?*?*?*?,3.9,3.8,99,100820,96,1378,293,8.6,16.4,7.5,1013,764,956,154,120,0.5,9,5,9999,99999,9,999999999,0.0,999,999,99
3023,3,25,7,0,*?*?*?*?*?*?*?*?*?*?*?*?*?*?*?*?*?*?*?*?*?*?,4.4,4.1,98,100820,316,1373,291,112.9,123.6,84.4,12310,10240,9748,1835,102,2.6,8,4,9999,99999,9,999999999,0.0,999,999,99
3023,3,25,8,0,*?*?*?*?*?*?*?*?*?*?*?*?*?*?*?*?*?*?*?*?*?*?,6.2,4.8,90,100820,518,1376,294,242.9,230.3,156.2,25715,22356,17786,3277,83,0.5,7,4,9999,99999,9,999999999,0.0,999,999,99
3023,3,25,9,0,*?*?*?*?*?*?*?*?*?*?*?*?*?*?*?*?*?*?*?*?*?*?,9.5,6.4,81,100820,686,1375,309,334.3,239.3,215.0,35626,24758,23992,4905,65,1.0,7,4,9999,99999,9,999999999,0.0,999,999,99
3023,3,25,10,0,*?*?*?*?*?*?*?*?*?*?*?*?*?*?*?*?*?*?*?*?*?*?,11.4,6.4,71,100820,809,1374,317,401.6,243.5,258.2,43032,25799,28427,6411,47,1.0,7,4,9999,99999,9,999999999,0.0,999,999,99
3023,3,25,11,0,*?*?*?*?*?*?*?*?*?*?*?*?*?*?*?*?*?*?*?*?*?*?,13.8,8.0,68,100820,880,1375,333,372.4,146.6,278.6,40801,15437,31071,7828,28,1.0,8,4,9999,99999,9,999999999,0.0,999,999,99
3023,3,25,12,0,*?*?*?*?*?*?*?*?*?*?*?*?*?*?*?*?*?*?*?*?*?*?,14.9,7.9,62,100820,893,1374,334,447.2,245.7,287.6,48113,26290,31373,7688,10,1.0,7,4,9999,99999,9,999999999,0.0,999,999,99
3023,3,25,13,0,*?*?*?*?*?*?*?*?*?*?*?*?*?*?*?*?*?*?*?*?*?*?,15.1,6.4,56,100820,848,1375,334,422.5,244.6,271.7,45355,26042,29785,6962,18,1.5,7,4,9999,99999,9,999999999,0.0,999,999,99
3023,3,25,14,0,*?*?*?*?*?*?*?*?*?*?*?*?*?*?*?*?*?*?*?*?*?*?,15.0,6.4,56,100820,747,1375,334,367.6,241.6,236.4,39277,25330,26200,5605,27,2.6,7,4,9999,99999,9,999999999,0.0,999,999,99
3023,3,25,15,0,*?*?*?*?*?*?*?*?*?*?*?*?*?*?*?*?*?*?*?*?*?*?,15.4,7.3,58,100820,597,1374,332,317.6,327.4,175.3,33845,32981,19884,3776,35,1.5,6,3,9999,99999,9,999999999,0.0,999,999,99
3023,3,25,16,0,*?*?*?*?*?*?*?*?*?*?*?*?*?*?*?*?*?*?*?*?*?*?,15.1,7.0,59,100820,410,1376,335,184.2,220.7,118.4,19450,19822,13694,2379,43,3.1,7,4,9999,99999,9,999999999,0.0,999,999,99
3023,3,25,17,0,*?*?*?*?*?*?*?*?*?*?*?*?*?*?*?*?*?*?*?*?*?*?,14.5,7.7,63,100820,196,1373,340,43.5,40.5,37.7,4835,2719,4490,796,52,3.1,9,5,9999,99999,9,999999999,0.0,999,999,99
3023,3,25,18,0,*?*?*?*?*?*?*?*?*?*?*?*?*?*?*?*?*?*?*?*?*?*?,13.5,7.3,66,100820,0,-0,336,0.0,-0.0,0.0,0,0,0,0,60,2.1,9,5,9999,99999,9,999999999,0.0,999,999,99
3023,3,25,19,0,*?*?*?*?*?*?*?*?*?*?*?*?*?*?*?*?*?*?*?*?*?*?,11.0,8.1,82,100820,0,-0,328,0.0,-0.0,0.0,0,0,0,0,110,2.1,10,5,9999,99999,9,999999999,0.0,999,999,99
3023,3,25,20,0,*?*?*?*?*?*?*?*?*?*?*?*?*?*?*?*?*?*?*?*?*?*?,8.8,6.7,86,100820,0,-0,318,0.0,-0.0,0.0,0,0,0,0,160,1.0,10,5,9999,99999,9,999999999,0.0,999,999,99
3023,3,25,21,0,*?*?*?*?*?*?*?*?*?*?*?*?*?*?*?*?*?*?*?*?*?*?,8.3,6.6,89,100820,0,-0,316,0.0,-0.0,0.0,0,0,0,0,210,1.0,10,5,9999,99999,9,999999999,0.0,999,999,99
3023,3,25,22,0,*?*?*?*?*?*?*?*?*?*?*?*?*?*?*?*?*?*?*?*?*?*?,7.9,5.9,87,100820,0,-0,314,0.0,-0.0,0.0,0,0,0,0,260,0.5,10,5,9999,99999,9,999999999,0.0,999,999,99
3023,3,25,23,0,*?*?*?*?*?*?*?*?*?*?*?*?*?*?*?*?*?*?*?*?*?*?,7.8,5.6,85,100820,0,-0,314,0.0,-0.0,0.0,0,0,0,0,310,2.6,10,5,9999,99999,9,999999999,0.0,999,999,99
3023,3,25,24,0,*?*?*?*?*?*?*?*?*?*?*?*?*?*?*?*?*?*?*?*?*?*?,6.9,4.5,84,100820,0,-0,310,0.0,-0.0,0.0,0,0,0,0,130,1.0,10,5,9999,99999,9,999999999,0.0,999,999,99
3023,3,26,1,0,*?*?*?*?*?*?*?*?*?*?*?*?*?*?*?*?*?*?*?*?*?*?,7.8,5.5,85,101808,0,-0,314,0.0,-0.0,0.0,0,0,0,0,358,0.5,10,5,9999,99999,9,999999999,0.0,999,999,99
3023,3,26,2,0,*?*?*?*?*?*?*?*?*?*?*?*?*?*?*?*?*?*?*?*?*?*?,7.8,5.5,84,101808,0,-0,314,0.0,-0.0,0.0,0,0,0,0,357,2.1,10,5,9999,99999,9,999999999,0.0,999,999,99
3023,3,26,3,0,*?*?*?*?*?*?*?*?*?*?*?*?*?*?*?*?*?*?*?*?*?*?,8.1,6.1,87,101808,0,-0,315,0.0,-0.0,0.0,0,0,0,0,355,1.5,10,5,9999,99999,9,999999999,0.0,999,999,99
3023,3,26,4,0,*?*?*?*?*?*?*?*?*?*?*?*?*?*?*?*?*?*?*?*?*?*?,8.3,6.2,86,101808,0,-0,316,0.0,-0.0,0.0,0,0,0,0,353,1.0,10,5,9999,99999,9,999999999,0.0,999,999,99
3023,3,26,5,0,*?*?*?*?*?*?*?*?*?*?*?*?*?*?*?*?*?*?*?*?*?*?,8.2,6.2,87,101808,0,-0,316,0.0,-0.0,0.0,0,0,0,0,352,1.5,10,5,9999,99999,9,999999999,0.0,999,999,99
3023,3,26,6,0,*?*?*?*?*?*?*?*?*?*?*?*?*?*?*?*?*?*?*?*?*?*?,8.4,6.9,89,101808,104,1371,316,6.6,0.0,6.6,823,-0,822,266,350,0.5,10,5,9999,99999,9,999999999,0.0,999,999,99
3023,3,26,7,0,*?*?*?*?*?*?*?*?*?*?*?*?*?*?*?*?*?*?*?*?*?*?,8.1,7.0,92,101808,325,1376,303,138.0,208.5,88.7,14572,16972,10413,1722,347,2.6,7,4,9999,99999,9,999999999,0.0,999,999,99
3023,3,26,8,0,*?*?*?*?*?*?*?*?*?*?*?*?*?*?*?*?*?*?*?*?*?*?,9.5,7.1,85,101808,525,1373,313,209.3,137.9,156.5,22782,13427,17770,3632,343,0.5,8,4,9999,99999,9,999999999,0.0,999,999,99
3023,3,26,9,0,*?*?*?*?*?*?*?*?*?*?*?*?*?*?*?*?*?*?*?*?*?*?,11.2,8.8,85,101808,693,1374,329,124.5,0.0,124.5,14714,0,14768,5587,340,1.0,10,5,9999,99999,9,999999999,0.0,999,999,99
3023,3,26,10,0,*?*?*?*?*?*?*?*?*?*?*?*?*?*?*?*?*?*?*?*?*?*?,12.1,8.0,75,101808,817,1375,329,259.1,58.0,224.7,28541,5838,25315,7425,337,1.0,9,5,9999,99999,9,999999999,0.0,999,999,99
3023,3,26,11,0,*?*?*?*?*?*?*?*?*?*?*?*?*?*?*?*?*?*?*?*?*?*?,12.7,8.4,74,101808,887,1374,332,283.6,58.4,245.9,31261,5915,27706,8488,333,1.0,9,5,9999,99999,9,999999999,0.0,999,999,99
3023,3,26,12,0,*?*?*?*?*?*?*?*?*?*?*?*?*?*?*?*?*?*?*?*?*?*?,13.3,8.9,74,101808,900,1374,335,288.1,58.5,249.7,31755,5927,28140,8694,330,1.0,9,5,9999,99999,9,999999999,0.0,999,999,99
3023,3,26,13,0,*?*?*?*?*?*?*?*?*?*?*?*?*?*?*?*?*?*?*?*?*?*?,13.5,9.4,76,101808,854,1374,332,360.6,146.2,269.7,39485,15359,30120,7433,332,1.5,8,4,9999,99999,9,999999999,0.0,999,999,99
3023,3,26,14,0,*?*?*?*?*?*?*?*?*?*?*?*?*?*?*?*?*?*?*?*?*?*?,13.3,9.6,78,101808,753,1374,335,237.0,57.5,205.5,26088,5751,23156,6547,333,2.6,9,5,9999,99999,9,999999999,0.0,999,999,99
3023,3,26,15,0,*?*?*?*?*?*?*?*?*?*?*?*?*?*?*?*?*?*?*?*?*?*?,13.6,9.8,77,101808,603,1373,340,106.5,0.0,106.5,12527,0,12569,4637,335,1.5,10,5,9999,99999,9,999999999,0.0,999,999,99
3023,3,26,16,0,*?*?*?*?*?*?*?*?*?*?*?*?*?*?*?*?*?*?*?*?*?*?,13.4,9.1,74,101808,416,1375,339,68.9,0.0,68.9,8043,0,8065,2812,337,3.1,10,5,9999,99999,9,999999999,0.0,999,999,99
3023,3,26,17,0,*?*?*?*?*?*?*?*?*?*?*?*?*?*?*?*?*?*?*?*?*?*?,13.4,7.6,67,101808,202,1371,335,45.7,41.2,39.6,5068,2809,4704,836,338,3.1,9,5,9999,99999,9,999999999,0.0,999,999,99
3023,3,26,18,0,*?*?*?*?*?*?*?*?*?*?*?*?*?*?*?*?*?*?*?*?*?*?,12.7,7.4,70,101808,0,-0,336,0.0,-0.0,0.0,0,0,0,0,340,2.1,10,5,9999,99999,9,999999999,0.0,999,999,99
3023,3,26,19,0,*?*?*?*?*?*?*?*?*?*?*?*?*?*?*?*?*?*?*?*?*?*?,11.5,8.3,80,101808,0,-0,330,0.0,-0.0,0.0,0,0,0,0,340,2.1,10,5,9999,99999,9,999999999,0.0,999,999,99
3023,3,26,20,0,*?*?*?*?*?*?*?*?*?*?*?*?*?*?*?*?*?*?*?*?*?*?,11.0,8.1,82,101808,0,-0,328,0.0,-0.0,0.0,0,0,0,0,340,1.0,10,5,9999,99999,9,999999999,0.0,999,999,99
3023,3,26,21,0,*?*?*?*?*?*?*?*?*?*?*?*?*?*?*?*?*?*?*?*?*?*?,10.4,7.4,81,101808,0,-0,325,0.0,-0.0,0.0,0,0,0,0,340,1.0,10,5,9999,99999,9,999999999,0.0,999,999,99
3023,3,26,22,0,*?*?*?*?*?*?*?*?*?*?*?*?*?*?*?*?*?*?*?*?*?*?,9.7,7.4,86,101808,0,-0,322,0.0,-0.0,0.0,0,0,0,0,340,0.5,10,5,9999,99999,9,999999999,0.0,999,999,99
3023,3,26,23,0,*?*?*?*?*?*?*?*?*?*?*?*?*?*?*?*?*?*?*?*?*?*?,9.0,7.0,87,101808,0,-0,319,0.0,-0.0,0.0,0,0,0,0,340,2.6,10,5,9999,99999,9,999999999,0.0,999,999,99
3023,3,26,24,0,*?*?*?*?*?*?*?*?*?*?*?*?*?*?*?*?*?*?*?*?*?*?,7.8,5.5,85,101808,0,-0,314,0.0,-0.0,0.0,0,0,0,0,360,1.0,10,5,9999,99999,9,999999999,0.0,999,999,99
3023,3,27,1,0,*?*?*?*?*?*?*?*?*?*?*?*?*?*?*?*?*?*?*?*?*?*?,6.2,5.0,92,101238,0,-0,307,0.0,-0.0,0.0,0,0,0,0,295,0.5,10,5,9999,99999,9,999999999,0.0,999,999,99
3023,3,27,2,0,*?*?*?*?*?*?*?*?*?*?*?*?*?*?*?*?*?*?*?*?*?*?,4.9,3.9,93,101238,0,-0,302,0.0,-0.0,0.0,0,0,0,0,250,2.1,10,5,9999,99999,9,999999999,0.0,999,999,99
3023,3,27,3,0,*?*?*?*?*?*?*?*?*?*?*?*?*?*?*?*?*?*?*?*?*?*?,3.4,2.5,93,101238,0,-0,295,0.0,-0.0,0.0,0,0,0,0,205,1.5,10,5,9999,99999,9,999999999,0.0,999,999,99
3023,3,27,4,0,*?*?*?*?*?*?*?*?*?*?*?*?*?*?*?*?*?*?*?*?*?*?,3.8,2.9,93,101238,0,-0,297,0.0,-0.0,0.0,0,0,0,0,160,1.0,10,5,9999,99999,9,999999999,0.0,999,999,99
3023,3,27,5,0,*?*?*?*?*?*?*?*?*?*?*?*?*?*?*?*?*?*?*?*?*?*?,3.4,1.9,90,101238,0,-0,295,0.0,-0.0,0.0,0,0,0,0,115,1.5,10,5,9999,99999,9,999999999,0.0,999,999,99
3023,3,27,6,0,*?*?*?*?*?*?*?*?*?*?*?*?*?*?*?*?*?*?*?*?*?*?,3.1,1.0,86,101238,113,1378,294,8.3,0.0,8.3,1020,-0,1020,331,70,0.5,10,5,9999,99999,9,999999999,0.0,999,999,99
3023,3,27,7,0,*?*?*?*?*?*?*?*?*?*?*?*?*?*?*?*?*?*?*?*?*?*?,4.2,1.0,80,101238,333,1375,299,52.4,0.0,52.4,6103,0,6117,2080,75,2.6,10,5,9999,99999,9,999999999,0.0,999,999,99
3023,3,27,8,0,*?*?*?*?*?*?*?*?*?*?*?*?*?*?*?*?*?*?*?*?*?*?,5.3,1.7,76,101238,533,1373,299,160.8,55.1,139.4,17657,5257,15717,3974,80,0.5,9,5,9999,99999,9,999999999,0.0,999,999,99
3023,3,27,9,0,*?*?*?*?*?*?*?*?*?*?*?*?*?*?*?*?*?*?*?*?*?*?,7.0,2.5,73,101238,701,1374,306,219.0,57.1,189.9,24092,5666,21397,5882,85,1.0,9,5,9999,99999,9,999999999,0.0,999,999,99
3023,3,27,10,0,*?*?*?*?*?*?*?*?*?*?*?*?*?*?*?*?*?*?*?*?*?*?,9.0,2.9,65,101238,824,1374,315,261.8,58.0,226.9,28833,5847,25572,7533,90,1.0,9,5,9999,99999,9,999999999,0.0,999,999,99
3023,3,27,11,0,*?*?*?*?*?*?*?*?*?*?*?*?*?*?*?*?*?*?*?*?*?*?,10.6,4.3,65,101238,894,1374,322,286.1,58.5,248.1,31542,5922,27953,8605,95,1.0,9,5,9999,99999,9,999999999,0.0,999,999,99
3023,3,27,12,0,*?*?*?*?*?*?*?*?*?*?*?*?*?*?*?*?*?*?*?*?*?*?,11.4,3.8,59,101238,906,1373,331,167.2,0.0,167.2,20018,0,20105,7991,100,1.0,10,5,9999,99999,9,999999999,0.0,999,999,99
3023,3,27,13,0,*?*?*?*?*?*?*?*?*?*?*?*?*?*?*?*?*?*?*?*?*?*?,11.7,3.9,59,101238,860,1373,332,158.0,0.0,158.0,18863,0,18941,7461,93,1.5,10,5,9999,99999,9,999999999,0.0,999,999,99
3023,3,27,14,0,*?*?*?*?*?*?*?*?*?*?*?*?*?*?*?*?*?*?*?*?*?*?,12.1,5.3,63,101238,759,1373,334,137.7,0.0,137.7,16341,0,16404,6313,87,2.6,10,5,9999,99999,9,999999999,0.1,999,999,99
3023,3,27,15,0,*?*?*?*?*?*?*?*?*?*?*?*?*?*?*?*?*?*?*?*?*?*?,11.5,6.7,71,101238,609,1373,326,187.2,56.1,162.3,20583,5467,18303,4799,80,1.5,9,5,9999,99999,9,999999999,0.3,999,999,99
3023,3,27,16,0,*?*?*?*?*?*?*?*?*?*?*?*?*?*?*?*?*?*?*?*?*?*?,11.7,6.2,69,101238,422,1375,332,70.2,0.0,70.2,8188,0,8209,2868,73,3.1,10,5,9999,99999,9,999999999,0.5,999,999,99
3023,3,27,17,0,*?*?*?*?*?*?*?*?*?*?*?*?*?*?*?*?*?*?*?*?*?*?,11.6,6.2,69,101238,208,1371,331,27.5,0.0,27.5,3226,0,3231,1065,67,3.1,10,5,9999,99999,9,999999999,0.4,999,999,99
3023,3,27,18,0,*?*?*?*?*?*?*?*?*?*?*?*?*?*?*?*?*?*?*?*?*?*?,9.9,5.3,72,101238,0,-0,324,0.0,-0.0,0.0,0,0,0,0,60,2.1,10,5,9999,99999,9,999999999,0.2,999,999,99
3023,3,27,19,0,*?*?*?*?*?*?*?*?*?*?*?*?*?*?*?*?*?*?*?*?*?*?,8.1,4.8,79,101238,0,-0,315,0.0,-0.0,0.0,0,0,0,0,62,2.1,10,5,9999,99999,9,999999999,0.4,999,999,99
3023,3,27,20,0,*?*?*?*?*?*?*?*?*?*?*?*?*?*?*?*?*?*?*?*?*?*?,6.9,3.8,80,101238,0,-0,310,0.0,-0.0,0.0,0,0,0,0,63,1.0,10,5,9999,99999,9,999999999,1.3,999,999,99
3023,3,27,21,0,*?*?*?*?*?*?*?*?*?*?*?*?*?*?*?*?*?*?*?*?*?*?,6.5,4.6,87,101238,0,-0,308,0.0,-0.0,0.0,0,0,0,0,65,1.0,10,5,9999,99999,9,999999999,0.6,999,999,99
3023,3,27,22,0,*?*?*?*?*?*?*?*?*?*?*?*?*?*?*?*?*?*?*?*?*?*?,6.3,4.5,87,101238,0,-0,308,0.0,-0.0,0.0,0,0,0,0,67,0.5,10,5,9999,99999,9,999999999,0.9,999,999,99
3023,3,27,23,0,*?*?*?*?*?*?*?*?*?*?*?*?*?*?*?*?*?*?*?*?*?*?,6.0,4.3,88,101238,0,-0,306,0.0,-0.0,0.0,0,0,0,0,68,2.6,10,5,9999,99999,9,999999999,3.3,999,999,99
3023,3,27,24,0,*?*?*?*?*?*?*?*?*?*?*?*?*?*?*?*?*?*?*?*?*?*?,8.3,6.1,85,101238,0,-0,316,0.0,-0.0,0.0,0,0,0,0,340,1.0,10,5,9999,99999,9,999999999,0.0,999,999,99
3023,3,28,1,0,*?*?*?*?*?*?*?*?*?*?*?*?*?*?*?*?*?*?*?*?*?*?,5.1,5.1,100,101374,0,-0,302,0.0,-0.0,0.0,0,0,0,0,70,0.5,10,5,9999,99999,9,999999999,5.2,999,999,99
3023,3,28,2,0,*?*?*?*?*?*?*?*?*?*?*?*?*?*?*?*?*?*?*?*?*?*?,4.9,5.0,100,101374,0,-0,301,0.0,-0.0,0.0,0,0,0,0,70,2.1,10,5,9999,99999,9,999999999,2.4,999,999,99
3023,3,28,3,0,*?*?*?*?*?*?*?*?*?*?*?*?*?*?*?*?*?*?*?*?*?*?,5.0,5.0,100,101374,0,-0,302,0.0,-0.0,0.0,0,0,0,0,70,1.5,10,5,9999,99999,9,999999999,2.4,999,999,99
3023,3,28,4,0,*?*?*?*?*?*?*?*?*?*?*?*?*?*?*?*?*?*?*?*?*?*?,4.6,4.6,100,101374,0,-0,300,0.0,-0.0,0.0,0,0,0,0,70,1.0,10,5,9999,99999,9,999999999,2.1,999,999,99
3023,3,28,5,0,*?*?*?*?*?*?*?*?*?*?*?*?*?*?*?*?*?*?*?*?*?*?,4.1,4.1,100,101374,0,-0,298,0.0,-0.0,0.0,0,0,0,0,70,1.5,10,5,9999,99999,9,999999999,2.1,999,999,99
3023,3,28,6,0,*?*?*?*?*?*?*?*?*?*?*?*?*?*?*?*?*?*?*?*?*?*?,3.5,3.6,100,101374,121,1373,296,10.0,0.0,10.0,1215,-0,1215,395,70,0.5,10,5,9999,99999,9,999999999,1.2,999,999,99
3023,3,28,7,0,*?*?*?*?*?*?*?*?*?*?*?*?*?*?*?*?*?*?*?*?*?*?,4.8,4.8,100,101374,341,1374,301,54.0,0.0,54.0,6291,0,6305,2151,80,2.6,10,5,9999,99999,9,999999999,1.9,999,999,99
3023,3,28,8,0,*?*?*?*?*?*?*?*?*?*?*?*?*?*?*?*?*?*?*?*?*?*?,6.0,6.1,100,101374,541,1373,302,163.6,55.2,141.8,17979,5264,16007,4059,90,0.5,9,5,9999,99999,9,999999999,1.0,999,999,99
3023,3,28,9,0,*?*?*?*?*?*?*?*?*?*?*?*?*?*?*?*?*?*?*?*?*?*?,7.6,6.6,100,101374,708,1372,313,127.6,0.0,127.6,15097,0,15153,5756,100,1.0,10,5,9999,99999,9,999999999,0.1,999,999,99
3023,3,28,10,0,*?*?*?*?*?*?*?*?*?*?*?*?*?*?*?*?*?*?*?*?*?*?,9.8,7.4,97,101374,831,1373,323,152.2,0.0,152.2,18136,0,18210,7128,110,1.0,10,5,9999,99999,9,999999999,0.0,999,999,99
3023,3,28,11,0,*?*?*?*?*?*?*?*?*?*?*?*?*?*?*?*?*?*?*?*?*?*?,11.2,7.6,88,101374,901,1373,329,166.2,0.0,166.2,19886,0,19972,7930,120,1.0,10,5,9999,99999,9,999999999,0.0,999,999,99
3023,3,28,12,0,*?*?*?*?*?*?*?*?*?*?*?*?*?*?*?*?*?*?*?*?*?*?,11.9,6.2,77,101374,913,1373,333,168.6,0.0,168.6,20193,0,20281,8071,130,1.0,10,5,9999,99999,9,999999999,0.0,999,999,99
3023,3,28,13,0,*?*?*?*?*?*?*?*?*?*?*?*?*?*?*?*?*?*?*?*?*?*?,12.1,5.9,75,101374,867,1373,334,159.3,0.0,159.3,19029,0,19109,7537,122,1.5,10,5,9999,99999,9,999999999,0.0,999,999,99
3023,3,28,14,0,*?*?*?*?*?*?*?*?*?*?*?*?*?*?*?*?*?*?*?*?*?*?,12.4,7.9,83,101374,765,1373,335,139.0,0.0,139.0,16500,0,16564,6385,113,2.6,10,5,9999,99999,9,999999999,0.0,999,999,99
3023,3,28,15,0,*?*?*?*?*?*?*?*?*?*?*?*?*?*?*?*?*?*?*?*?*?*?,12.5,8.3,85,101374,615,1372,335,109.0,0.0,109.0,12830,0,12873,4766,105,1.5,10,5,9999,99999,9,999999999,0.0,999,999,99
3023,3,28,16,0,*?*?*?*?*?*?*?*?*?*?*?*?*?*?*?*?*?*?*?*?*?*?,12.3,9.8,96,101374,427,1371,330,124.0,53.0,107.6,13614,4837,12141,2928,97,3.1,9,5,9999,99999,9,999999999,0.0,999,999,99
3023,3,28,17,0,*?*?*?*?*?*?*?*?*?*?*?*?*?*?*?*?*?*?*?*?*?*?,11.7,10.5,100,101374,214,1370,331,28.7,0.0,28.7,3367,0,3373,1112,88,3.1,10,5,9999,99999,9,999999999,0.0,999,999,99
3023,3,28,18,0,*?*?*?*?*?*?*?*?*?*?*?*?*?*?*?*?*?*?*?*?*?*?,10.0,9.9,100,101374,0,-0,323,0.0,-0.0,0.0,0,0,0,0,80,2.1,10,5,9999,99999,9,999999999,0.0,999,999,99
3023,3,28,19,0,*?*?*?*?*?*?*?*?*?*?*?*?*?*?*?*?*?*?*?*?*?*?,9.3,9.3,100,101374,0,-0,320,0.0,-0.0,0.0,0,0,0,0,68,2.1,10,5,9999,99999,9,999999999,0.0,999,999,99
3023,3,28,20,0,*?*?*?*?*?*?*?*?*?*?*?*?*?*?*?*?*?*?*?*?*?*?,7.8,7.7,100,101374,0,-0,314,0.0,-0.0,0.0,0,0,0,0,57,1.0,10,5,9999,99999,9,999999999,0.0,999,999,99
3023,3,28,21,0,*?*?*?*?*?*?*?*?*?*?*?*?*?*?*?*?*?*?*?*?*?*?,7.2,7.1,100,101374,0,-0,311,0.0,-0.0,0.0,0,0,0,0,45,1.0,10,5,9999,99999,9,999999999,0.0,999,999,99
3023,3,28,22,0,*?*?*?*?*?*?*?*?*?*?*?*?*?*?*?*?*?*?*?*?*?*?,5.7,5.8,100,101374,0,-0,305,0.0,-0.0,0.0,0,0,0,0,33,0.5,10,5,9999,99999,9,999999999,0.0,999,999,99
3023,3,28,23,0,*?*?*?*?*?*?*?*?*?*?*?*?*?*?*?*?*?*?*?*?*?*?,6.0,5.9,100,101374,0,-0,306,0.0,-0.0,0.0,0,0,0,0,22,2.6,10,5,9999,99999,9,999999999,0.0,999,999,99
3023,3,28,24,0,*?*?*?*?*?*?*?*?*?*?*?*?*?*?*?*?*?*?*?*?*?*?,5.6,5.0,100,101374,0,-0,304,0.0,-0.0,0.0,0,0,0,0,70,1.0,10,5,9999,99999,9,999999999,3.5,999,999,99
3023,3,29,1,0,*?*?*?*?*?*?*?*?*?*?*?*?*?*?*?*?*?*?*?*?*?*?,6.0,5.9,100,101277,0,-0,306,0.0,-0.0,0.0,0,0,0,0,22,0.5,10,5,9999,99999,9,999999999,0.1,999,999,99
3023,3,29,2,0,*?*?*?*?*?*?*?*?*?*?*?*?*?*?*?*?*?*?*?*?*?*?,5.7,5.6,100,101277,0,-0,305,0.0,-0.0,0.0,0,0,0,0,33,2.1,10,5,9999,99999,9,999999999,0.4,999,999,99
3023,3,29,3,0,*?*?*?*?*?*?*?*?*?*?*?*?*?*?*?*?*?*?*?*?*?*?,5.5,5.5,100,101277,0,-0,304,0.0,-0.0,0.0,0,0,0,0,45,1.5,10,5,9999,99999,9,999999999,0.4,999,999,99
3023,3,29,4,0,*?*?*?*?*?*?*?*?*?*?*?*?*?*?*?*?*?*?*?*?*?*?,5.3,5.3,100,101277,0,-0,303,0.0,-0.0,0.0,0,0,0,0,57,1.0,10,5,9999,99999,9,999999999,0.3,999,999,99
3023,3,29,5,0,*?*?*?*?*?*?*?*?*?*?*?*?*?*?*?*?*?*?*?*?*?*?,4.8,4.8,100,101277,0,-0,301,0.0,-0.0,0.0,0,0,0,0,68,1.5,10,5,9999,99999,9,999999999,0.1,999,999,99
3023,3,29,6,0,*?*?*?*?*?*?*?*?*?*?*?*?*?*?*?*?*?*?*?*?*?*?,4.3,4.3,100,101277,129,1369,299,11.7,0.0,11.7,1409,-0,1409,459,80,0.5,10,5,9999,99999,9,999999999,0.7,999,999,99
3023,3,29,7,0,*?*?*?*?*?*?*?*?*?*?*?*?*?*?*?*?*?*?*?*?*?*?,5.6,5.6,100,101277,349,1373,304,55.7,0.0,55.7,6486,0,6501,2222,87,2.6,10,5,9999,99999,9,999999999,0.8,999,999,99
3023,3,29,8,0,*?*?*?*?*?*?*?*?*?*?*?*?*?*?*?*?*?*?*?*?*?*?,6.8,6.7,100,101277,549,1372,309,95.8,0.0,95.8,11226,0,11262,4091,93,0.5,10,5,9999,99999,9,999999999,0.9,999,999,99
3023,3,29,9,0,*?*?*?*?*?*?*?*?*?*?*?*?*?*?*?*?*?*?*?*?*?*?,9.1,9.2,100,101277,716,1373,319,129.2,0.0,129.2,15286,0,15343,5842,100,1.0,10,5,9999,99999,9,999999999,0.5,999,999,99
3023,3,29,10,0,*?*?*?*?*?*?*?*?*?*?*?*?*?*?*?*?*?*?*?*?*?*?,11.6,9.9,100,101277,838,1372,330,153.7,0.0,153.7,18320,0,18396,7212,107,1.0,10,5,9999,99999,9,999999999,0.1,999,999,99
3023,3,29,11,0,*?*?*?*?*?*?*?*?*?*?*?*?*?*?*?*?*?*?*?*?*?*?,13.3,11.1,100,101277,907,1372,338,167.6,0.0,167.6,20065,0,20152,8012,113,1.0,10,5,9999,99999,9,999999999,0.1,999,999,99
3023,3,29,12,0,*?*?*?*?*?*?*?*?*?*?*?*?*?*?*?*?*?*?*?*?*?*?,14.2,11.0,100,101277,919,1372,342,170.0,0.0,170.0,20352,0,20441,8150,120,1.0,10,5,9999,99999,9,999999999,1.6,999,999,99
3023,3,29,13,0,*?*?*?*?*?*?*?*?*?*?*?*?*?*?*?*?*?*?*?*?*?*?,14.6,11.0,98,101277,873,1372,344,160.7,0.0,160.7,19181,0,19262,7612,120,1.5,10,5,9999,99999,9,999999999,1.7,999,999,99
3023,3,29,14,0,*?*?*?*?*?*?*?*?*?*?*?*?*?*?*?*?*?*?*?*?*?*?,14.7,11.3,100,101277,771,1372,345,140.3,0.0,140.3,16653,0,16719,6455,120,2.6,10,5,9999,99999,9,999999999,0.5,999,999,99
3023,3,29,15,0,*?*?*?*?*?*?*?*?*?*?*?*?*?*?*?*?*?*?*?*?*?*?,14.7,11.3,100,101277,621,1372,345,110.3,0.0,110.3,12980,0,13024,4831,120,1.5,10,5,9999,99999,9,999999999,0.0,999,999,99
3023,3,29,16,0,*?*?*?*?*?*?*?*?*?*?*?*?*?*?*?*?*?*?*?*?*?*?,14.5,11.1,100,101277,433,1371,344,72.6,0.0,72.6,8477,0,8500,2979,120,3.1,10,5,9999,99999,9,999999999,0.0,999,999,99
3023,3,29,17,0,*?*?*?*?*?*?*?*?*?*?*?*?*?*?*?*?*?*?*?*?*?*?,14.0,11.2,100,101277,220,1369,341,30.0,0.0,30.0,3508,0,3513,1160,120,3.1,10,5,9999,99999,9,999999999,0.0,999,999,99
3023,3,29,18,0,*?*?*?*?*?*?*?*?*?*?*?*?*?*?*?*?*?*?*?*?*?*?,12.0,10.3,100,101277,0,-0,332,0.0,-0.0,0.0,0,0,0,0,120,2.1,10,5,9999,99999,9,999999999,0.0,999,999,99
3023,3,29,19,0,*?*?*?*?*?*?*?*?*?*?*?*?*?*?*?*?*?*?*?*?*?*?,11.3,10.2,100,101277,0,-0,329,0.0,-0.0,0.0,0,0,0,0,115,2.1,10,5,9999,99999,9,999999999,0.0,999,999,99
3023,3,29,20,0,*?*?*?*?*?*?*?*?*?*?*?*?*?*?*?*?*?*?*?*?*?*?,8.8,8.8,100,101277,0,-0,318,0.0,-0.0,0.0,0,0,0,0,110,1.0,10,5,9999,99999,9,999999999,0.0,999,999,99
3023,3,29,21,0,*?*?*?*?*?*?*?*?*?*?*?*?*?*?*?*?*?*?*?*?*?*?,8.7,8.7,100,101277,0,-0,317,0.0,-0.0,0.0,0,0,0,0,105,1.0,10,5,9999,99999,9,999999999,0.0,999,999,99
3023,3,29,22,0,*?*?*?*?*?*?*?*?*?*?*?*?*?*?*?*?*?*?*?*?*?*?,7.5,7.6,100,101277,0,-0,312,0.0,-0.0,0.0,0,0,0,0,100,0.5,10,5,9999,99999,9,999999999,0.0,999,999,99
3023,3,29,23,0,*?*?*?*?*?*?*?*?*?*?*?*?*?*?*?*?*?*?*?*?*?*?,7.8,7.9,100,101277,0,-0,314,0.0,-0.0,0.0,0,0,0,0,95,2.6,10,5,9999,99999,9,999999999,0.0,999,999,99
3023,3,29,24,0,*?*?*?*?*?*?*?*?*?*?*?*?*?*?*?*?*?*?*?*?*?*?,6.2,6.2,100,101277,0,-0,307,0.0,-0.0,0.0,0,0,0,0,10,1.0,10,5,9999,99999,9,999999999,0.0,999,999,99
3023,3,30,1,0,*?*?*?*?*?*?*?*?*?*?*?*?*?*?*?*?*?*?*?*?*?*?,8.5,6.2,86,101212,0,-0,317,0.0,-0.0,0.0,0,0,0,0,88,6.7,10,5,9999,99999,9,999999999,0.0,999,999,99
3023,3,30,2,0,*?*?*?*?*?*?*?*?*?*?*?*?*?*?*?*?*?*?*?*?*?*?,8.5,5.6,82,101212,0,-0,317,0.0,-0.0,0.0,0,0,0,0,87,5.2,10,5,9999,99999,9,999999999,0.0,999,999,99
3023,3,30,3,0,*?*?*?*?*?*?*?*?*?*?*?*?*?*?*?*?*?*?*?*?*?*?,9.0,5.9,81,101212,0,-0,319,0.0,-0.0,0.0,0,0,0,0,85,5.2,10,5,9999,99999,9,999999999,0.0,999,999,99
3023,3,30,4,0,*?*?*?*?*?*?*?*?*?*?*?*?*?*?*?*?*?*?*?*?*?*?,8.4,5.8,83,101212,0,-0,317,0.0,-0.0,0.0,0,0,0,0,83,4.6,10,5,9999,99999,9,999999999,0.0,999,999,99
3023,3,30,5,0,*?*?*?*?*?*?*?*?*?*?*?*?*?*?*?*?*?*?*?*?*?*?,8.3,6.2,87,101212,0,-0,316,0.0,-0.0,0.0,0,0,0,0,82,4.1,10,5,9999,99999,9,999999999,0.0,999,999,99
3023,3,30,6,0,*?*?*?*?*?*?*?*?*?*?*?*?*?*?*?*?*?*?*?*?*?*?,8.0,6.1,88,101212,137,1366,315,13.4,0.0,13.4,1601,-0,1602,522,80,5.2,10,5,9999,99999,9,999999999,0.0,999,999,99
3023,3,30,7,0,*?*?*?*?*?*?*?*?*?*?*?*?*?*?*?*?*?*?*?*?*?*?,8.8,6.2,84,101212,357,1372,318,57.3,0.0,57.3,6679,0,6695,2293,90,4.6,10,5,9999,99999,9,999999999,0.0,999,999,99
3023,3,30,8,0,*?*?*?*?*?*?*?*?*?*?*?*?*?*?*?*?*?*?*?*?*?*?,9.6,6.7,82,101212,556,1370,322,97.4,0.0,97.4,11421,0,11458,4170,100,4.6,10,5,9999,99999,9,999999999,0.0,999,999,99
3023,3,30,9,0,*?*?*?*?*?*?*?*?*?*?*?*?*?*?*?*?*?*?*?*?*?*?,10.4,7.4,81,101212,723,1371,318,300.9,143.8,225.1,32854,14846,25280,5711,110,5.2,8,4,9999,99999,9,999999999,0.0,999,999,99
3023,3,30,10,0,*?*?*?*?*?*?*?*?*?*?*?*?*?*?*?*?*?*?*?*?*?*?,11.2,7.1,76,101212,845,1372,321,357.2,146.1,267.2,39097,15335,29838,7322,120,6.2,8,4,9999,99999,9,999999999,0.0,999,999,99
3023,3,30,11,0,*?*?*?*?*?*?*?*?*?*?*?*?*?*?*?*?*?*?*?*?*?*?,12.2,7.3,72,101212,914,1371,326,389.0,147.1,291.0,42651,15534,32400,8426,130,6.7,8,4,9999,99999,9,999999999,0.0,999,999,99
3023,3,30,12,0,*?*?*?*?*?*?*?*?*?*?*?*?*?*?*?*?*?*?*?*?*?*?,13.0,7.6,69,101212,925,1371,333,297.6,58.7,258.0,32820,5953,29074,9149,140,6.7,9,5,9999,99999,9,999999999,0.0,999,999,99
3023,3,30,13,0,*?*?*?*?*?*?*?*?*?*?*?*?*?*?*?*?*?*?*?*?*?*?,13.0,8.8,75,101212,879,1372,333,281.4,58.4,243.9,31010,5909,27485,8384,142,6.2,9,5,9999,99999,9,999999999,0.0,999,999,99
3023,3,30,14,0,*?*?*?*?*?*?*?*?*?*?*?*?*?*?*?*?*?*?*?*?*?*?,13.0,8.8,75,101212,777,1371,337,141.6,0.0,141.6,16812,0,16878,6525,143,7.2,10,5,9999,99999,9,999999999,0.0,999,999,99
3023,3,30,15,0,*?*?*?*?*?*?*?*?*?*?*?*?*?*?*?*?*?*?*?*?*?*?,13.1,9.3,77,101212,627,1371,334,193.7,56.3,167.9,21292,5518,18927,5009,145,5.7,9,5,9999,99999,9,999999999,0.0,999,999,99
3023,3,30,16,0,*?*?*?*?*?*?*?*?*?*?*?*?*?*?*?*?*?*?*?*?*?*?,12.8,8.9,77,101212,439,1371,333,128.3,53.3,111.2,14080,4895,12554,3043,147,4.6,9,5,9999,99999,9,999999999,0.0,999,999,99
3023,3,30,17,0,*?*?*?*?*?*?*?*?*?*?*?*?*?*?*?*?*?*?*?*?*?*?,12.5,8.8,77,101212,226,1369,335,31.2,0.0,31.2,3647,0,3653,1208,148,5.2,10,5,9999,99999,9,999999999,0.0,999,999,99
3023,3,30,18,0,*?*?*?*?*?*?*?*?*?*?*?*?*?*?*?*?*?*?*?*?*?*?,12.7,9.2,79,101212,3,1357,336,0.0,0.0,0.0,0,0,0,0,150,3.1,10,5,9999,99999,9,999999999,0.0,999,999,99
3023,3,30,19,0,*?*?*?*?*?*?*?*?*?*?*?*?*?*?*?*?*?*?*?*?*?*?,11.3,9.9,91,101212,0,-0,329,0.0,-0.0,0.0,0,0,0,0,142,1.5,10,5,9999,99999,9,999999999,0.0,999,999,99
3023,3,30,20,0,*?*?*?*?*?*?*?*?*?*?*?*?*?*?*?*?*?*?*?*?*?*?,10.7,8.7,87,101212,0,-0,327,0.0,-0.0,0.0,0,0,0,0,133,0.5,10,5,9999,99999,9,999999999,0.0,999,999,99
3023,3,30,21,0,*?*?*?*?*?*?*?*?*?*?*?*?*?*?*?*?*?*?*?*?*?*?,9.6,8.0,89,101212,0,-0,322,0.0,-0.0,0.0,0,0,0,0,125,2.1,10,5,9999,99999,9,999999999,0.0,999,999,99
3023,3,30,22,0,*?*?*?*?*?*?*?*?*?*?*?*?*?*?*?*?*?*?*?*?*?*?,10.2,8.5,89,101212,0,-0,324,0.0,-0.0,0.0,0,0,0,0,117,5.2,10,5,9999,99999,9,999999999,0.0,999,999,99
3023,3,30,23,0,*?*?*?*?*?*?*?*?*?*?*?*?*?*?*?*?*?*?*?*?*?*?,10.1,8.7,90,101212,0,-0,324,0.0,-0.0,0.0,0,0,0,0,108,5.2,10,5,9999,99999,9,999999999,0.0,999,999,99
3023,3,30,24,0,*?*?*?*?*?*?*?*?*?*?*?*?*?*?*?*?*?*?*?*?*?*?,8.0,7.0,93,101212,0,-0,315,0.0,-0.0,0.0,0,0,0,0,90,5.7,10,5,9999,99999,9,999999999,0.0,999,999,99
3023,3,31,1,0,*?*?*?*?*?*?*?*?*?*?*?*?*?*?*?*?*?*?*?*?*?*?,10.2,10.2,100,101207,0,-0,324,0.0,-0.0,0.0,0,0,0,0,100,13.9,10,5,9999,99999,9,999999999,0.0,999,999,99
3023,3,31,2,0,*?*?*?*?*?*?*?*?*?*?*?*?*?*?*?*?*?*?*?*?*?*?,10.3,10.3,100,101207,0,-0,324,0.0,-0.0,0.0,0,0,0,0,100,12.9,10,5,9999,99999,9,999999999,0.0,999,999,99
3023,3,31,3,0,*?*?*?*?*?*?*?*?*?*?*?*?*?*?*?*?*?*?*?*?*?*?,10.7,10.7,100,101207,0,-0,326,0.0,-0.0,0.0,0,0,0,0,100,13.4,10,5,9999,99999,9,999999999,0.0,999,999,99
3023,3,31,4,0,*?*?*?*?*?*?*?*?*?*?*?*?*?*?*?*?*?*?*?*?*?*?,10.4,10.4,100,101207,0,-0,325,0.0,-0.0,0.0,0,0,0,0,100,13.9,10,5,9999,99999,9,999999999,0.0,999,999,99
3023,3,31,5,0,*?*?*?*?*?*?*?*?*?*?*?*?*?*?*?*?*?*?*?*?*?*?,10.1,10.1,100,101207,0,-0,324,0.0,-0.0,0.0,0,0,0,0,100,14.9,10,5,9999,99999,9,999999999,0.0,999,999,99
3023,3,31,6,0,*?*?*?*?*?*?*?*?*?*?*?*?*?*?*?*?*?*?*?*?*?*?,10.4,10.3,100,101207,146,1373,325,15.0,0.0,15.0,1794,-0,1795,586,100,14.9,10,5,9999,99999,9,999999999,0.0,999,999,99
3023,3,31,7,0,*?*?*?*?*?*?*?*?*?*?*?*?*?*?*?*?*?*?*?*?*?*?,10.5,9.9,97,101207,365,1371,325,59.0,0.0,59.0,6870,0,6886,2364,103,11.3,10,5,9999,99999,9,999999999,0.0,999,999,99
3023,3,31,8,0,*?*?*?*?*?*?*?*?*?*?*?*?*?*?*?*?*?*?*?*?*?*?,11.2,10.3,94,101207,564,1370,325,171.9,55.5,149.0,18884,5356,16801,4312,107,7.2,9,5,9999,99999,9,999999999,0.0,999,999,99
3023,3,31,9,0,*?*?*?*?*?*?*?*?*?*?*?*?*?*?*?*?*?*?*?*?*?*?,12.8,9.7,82,101207,730,1370,336,132.3,0.0,132.3,15664,0,15723,6008,110,10.3,10,5,9999,99999,9,999999999,0.0,999,999,99
3023,3,31,10,0,*?*?*?*?*?*?*?*?*?*?*?*?*?*?*?*?*?*?*?*?*?*?,14.0,10.7,80,101207,852,1371,342,156.6,0.0,156.6,18689,0,18767,7380,113,11.3,10,5,9999,99999,9,999999999,0.0,999,999,99
3023,3,31,11,0,*?*?*?*?*?*?*?*?*?*?*?*?*?*?*?*?*?*?*?*?*?*?,14.4,9.4,73,101207,920,1370,344,170.4,0.0,170.4,20420,0,20509,8174,117,10.8,10,5,9999,99999,9,999999999,0.0,999,999,99
3023,3,31,12,0,*?*?*?*?*?*?*?*?*?*?*?*?*?*?*?*?*?*?*?*?*?*?,14.9,8.9,68,101207,932,1371,346,172.7,0.0,172.7,20706,0,20797,8305,120,9.3,10,5,9999,99999,9,999999999,0.0,999,999,99
3023,3,31,13,0,*?*?*?*?*?*?*?*?*?*?*?*?*?*?*?*?*?*?*?*?*?*?,15.0,9.4,70,101207,885,1371,347,163.3,0.0,163.3,19519,0,19602,7761,132,9.3,10,5,9999,99999,9,999999999,0.0,999,999,99
3023,3,31,14,0,*?*?*?*?*?*?*?*?*?*?*?*?*?*?*?*?*?*?*?*?*?*?,15.1,9.9,71,101207,783,1371,347,142.8,0.0,142.8,16967,0,17034,6595,143,7.2,10,5,9999,99999,9,999999999,0.0,999,999,99
3023,3,31,15,0,*?*?*?*?*?*?*?*?*?*?*?*?*?*?*?*?*?*?*?*?*?*?,15.1,9.8,72,101207,633,1371,347,112.7,0.0,112.7,13277,0,13323,4958,155,10.3,10,5,9999,99999,9,999999999,0.0,999,999,99
3023,3,31,16,0,*?*?*?*?*?*?*?*?*?*?*?*?*?*?*?*?*?*?*?*?*?*?,15.0,9.6,70,101207,445,1371,347,75.1,0.0,75.1,8763,0,8787,3092,167,7.7,10,5,9999,99999,9,999999999,0.0,999,999,99
3023,3,31,17,0,*?*?*?*?*?*?*?*?*?*?*?*?*?*?*?*?*?*?*?*?*?*?,14.9,10.2,74,101207,232,1369,346,32.4,0.0,32.4,3787,0,3793,1256,178,6.7,10,5,9999,99999,9,999999999,0.0,999,999,99
3023,3,31,18,0,*?*?*?*?*?*?*?*?*?*?*?*?*?*?*?*?*?*?*?*?*?*?,14.5,9.9,75,101207,9,1347,344,0.0,0.0,0.0,0,0,0,0,190,7.2,10,5,9999,99999,9,999999999,0.0,999,999,99
3023,3,31,19,0,*?*?*?*?*?*?*?*?*?*?*?*?*?*?*?*?*?*?*?*?*?*?,13.7,11.8,89,101207,0,-0,340,0.0,-0.0,0.0,0,0,0,0,175,5.7,10,5,9999,99999,9,999999999,0.0,999,999,99
3023,3,31,20,0,*?*?*?*?*?*?*?*?*?*?*?*?*?*?*?*?*?*?*?*?*?*?,12.6,12.3,99,101207,0,-0,335,0.0,-0.0,0.0,0,0,0,0,160,6.7,10,5,9999,99999,9,999999999,0.0,999,999,99
3023,3,31,21,0,*?*?*?*?*?*?*?*?*?*?*?*?*?*?*?*?*?*?*?*?*?*?,12.0,11.9,100,101207,0,-0,332,0.0,-0.0,0.0,0,0,0,0,145,5.2,10,5,9999,99999,9,999999999,0.0,999,999,99
3023,3,31,22,0,*?*?*?*?*?*?*?*?*?*?*?*?*?*?*?*?*?*?*?*?*?*?,11.7,11.8,100,101207,0,-0,331,0.0,-0.0,0.0,0,0,0,0,130,7.2,10,5,9999,99999,9,999999999,0.0,999,999,99
3023,3,31,23,0,*?*?*?*?*?*?*?*?*?*?*?*?*?*?*?*?*?*?*?*?*?*?,10.7,10.7,100,101207,0,-0,326,0.0,-0.0,0.0,0,0,0,0,115,6.2,10,5,9999,99999,9,999999999,0.0,999,999,99
3023,3,31,24,0,*?*?*?*?*?*?*?*?*?*?*?*?*?*?*?*?*?*?*?*?*?*?,10.1,9.7,98,101207,0,-0,324,0.0,-0.0,0.0,0,0,0,0,100,5.2,10,5,9999,99999,9,999999999,0.0,999,999,99
3023,4,1,1,0,*?*?*?*?*?*?*?*?*?*?*?*?*?*?*?*?*?*?*?*?*?*?,7.6,7.6,99,101051,0,-0,313,0.0,-0.0,0.0,0,0,0,0,95,3.1,10,5,9999,99999,9,999999999,0.0,999,999,99
3023,4,1,2,0,*?*?*?*?*?*?*?*?*?*?*?*?*?*?*?*?*?*?*?*?*?*?,6.0,6.1,99,101051,0,-0,306,0.0,-0.0,0.0,0,0,0,0,90,3.6,10,5,9999,99999,9,999999999,0.0,999,999,99
3023,4,1,3,0,*?*?*?*?*?*?*?*?*?*?*?*?*?*?*?*?*?*?*?*?*?*?,5.6,5.6,99,101051,0,-0,304,0.0,-0.0,0.0,0,0,0,0,85,3.1,10,5,9999,99999,9,999999999,0.0,999,999,99
3023,4,1,4,0,*?*?*?*?*?*?*?*?*?*?*?*?*?*?*?*?*?*?*?*?*?*?,5.1,5.1,99,101051,0,-0,302,0.0,-0.0,0.0,0,0,0,0,80,2.6,10,5,9999,99999,9,999999999,0.0,999,999,99
3023,4,1,5,0,*?*?*?*?*?*?*?*?*?*?*?*?*?*?*?*?*?*?*?*?*?*?,5.1,5.1,99,101051,0,-0,302,0.0,-0.0,0.0,0,0,0,0,75,4.1,10,5,9999,99999,9,999999999,0.0,999,999,99
3023,4,1,6,0,*?*?*?*?*?*?*?*?*?*?*?*?*?*?*?*?*?*?*?*?*?*?,5.1,5.1,99,101051,154,1370,302,16.7,0.0,16.7,1984,-0,1985,648,70,6.2,10,5,9999,99999,9,999999999,0.0,999,999,99
3023,4,1,7,0,*?*?*?*?*?*?*?*?*?*?*?*?*?*?*?*?*?*?*?*?*?*?,6.0,6.1,99,101051,373,1371,306,60.6,0.0,60.6,7060,0,7077,2435,73,7.7,10,5,9999,99999,9,999999999,0.0,999,999,99
3023,4,1,8,0,*?*?*?*?*?*?*?*?*?*?*?*?*?*?*?*?*?*?*?*?*?*?,8.9,7.9,93,101051,572,1371,319,100.5,0.0,100.5,11802,0,11841,4329,77,9.8,10,5,9999,99999,9,999999999,0.0,999,999,99
3023,4,1,9,0,*?*?*?*?*?*?*?*?*?*?*?*?*?*?*?*?*?*?*?*?*?*?,11.0,8.5,84,101051,737,1369,328,133.8,0.0,133.8,15850,0,15911,6091,80,12.4,10,5,9999,99999,9,999999999,0.0,999,999,99
3023,4,1,10,0,*?*?*?*?*?*?*?*?*?*?*?*?*?*?*?*?*?*?*?*?*?*?,13.6,7.3,65,101051,858,1369,340,158.1,0.0,158.1,18869,0,18948,7462,83,11.8,10,5,9999,99999,9,999999999,0.0,999,999,99
3023,4,1,11,0,*?*?*?*?*?*?*?*?*?*?*?*?*?*?*?*?*?*?*?*?*?*?,14.5,5.9,56,101051,927,1370,345,171.8,0.0,171.8,20596,0,20686,8254,87,13.9,10,5,9999,99999,9,999999999,0.0,999,999,99
3023,4,1,12,0,*?*?*?*?*?*?*?*?*?*?*?*?*?*?*?*?*?*?*?*?*?*?,15.7,4.1,46,101051,938,1370,351,174.0,0.0,174.0,20873,0,20965,8381,90,15.5,10,5,9999,99999,9,999999999,0.1,999,999,99
3023,4,1,13,0,*?*?*?*?*?*?*?*?*?*?*?*?*?*?*?*?*?*?*?*?*?*?,16.3,5.5,48,101051,890,1369,354,164.5,0.0,164.5,19677,0,19761,7833,88,16.0,10,5,9999,99999,9,999999999,0.1,999,999,99
3023,4,1,14,0,*?*?*?*?*?*?*?*?*?*?*?*?*?*?*?*?*?*?*?*?*?*?,16.7,4.1,43,101051,788,1369,356,144.0,0.0,144.0,17119,0,17187,6663,87,17.0,10,5,9999,99999,9,999999999,0.0,999,999,99
3023,4,1,15,0,*?*?*?*?*?*?*?*?*?*?*?*?*?*?*?*?*?*?*?*?*?*?,16.6,5.1,46,101051,638,1369,355,113.9,0.0,113.9,13422,0,13469,5020,85,16.0,10,5,9999,99999,9,999999999,0.0,999,999,99
3023,4,1,16,0,*?*?*?*?*?*?*?*?*?*?*?*?*?*?*?*?*?*?*?*?*?*?,16.5,5.6,48,101051,451,1371,355,76.3,0.0,76.3,8905,0,8930,3148,83,16.0,10,5,9999,99999,9,999999999,0.0,999,999,99
3023,4,1,17,0,*?*?*?*?*?*?*?*?*?*?*?*?*?*?*?*?*?*?*?*?*?*?,16.2,6.4,52,101051,238,1369,353,33.6,0.0,33.6,3925,0,3932,1304,82,10.3,10,5,9999,99999,9,999999999,0.0,999,999,99
3023,4,1,18,0,*?*?*?*?*?*?*?*?*?*?*?*?*?*?*?*?*?*?*?*?*?*?,15.1,6.9,57,101051,15,1347,348,0.0,0.0,0.0,0,0,0,0,80,11.3,10,5,9999,99999,9,999999999,0.2,999,999,99
3023,4,1,19,0,*?*?*?*?*?*?*?*?*?*?*?*?*?*?*?*?*?*?*?*?*?*?,12.6,6.7,67,101051,0,-0,336,0.0,-0.0,0.0,0,0,0,0,77,11.8,10,5,9999,99999,9,999999999,0.3,999,999,99
3023,4,1,20,0,*?*?*?*?*?*?*?*?*?*?*?*?*?*?*?*?*?*?*?*?*?*?,11.0,5.6,69,101051,0,-0,329,0.0,-0.0,0.0,0,0,0,0,73,10.8,10,5,9999,99999,9,999999999,0.2,999,999,99
3023,4,1,21,0,*?*?*?*?*?*?*?*?*?*?*?*?*?*?*?*?*?*?*?*?*?*?,9.3,5.3,75,101051,0,-0,321,0.0,-0.0,0.0,0,0,0,0,70,12.9,10,5,9999,99999,9,999999999,0.0,999,999,99
3023,4,1,22,0,*?*?*?*?*?*?*?*?*?*?*?*?*?*?*?*?*?*?*?*?*?*?,8.5,5.9,83,101051,0,-0,317,0.0,-0.0,0.0,0,0,0,0,67,15.5,10,5,9999,99999,9,999999999,1.7,999,999,99
3023,4,1,23,0,*?*?*?*?*?*?*?*?*?*?*?*?*?*?*?*?*?*?*?*?*?*?,9.8,5.9,76,101051,0,-0,323,0.0,-0.0,0.0,0,0,0,0,63,17.0,10,5,9999,99999,9,999999999,0.1,999,999,99
3023,4,1,24,0,*?*?*?*?*?*?*?*?*?*?*?*?*?*?*?*?*?*?*?*?*?*?,9.7,9.7,99,101051,0,-0,322,0.0,-0.0,0.0,0,0,0,0,100,4.1,10,5,9999,99999,9,999999999,0.0,999,999,99
3023,4,2,1,0,*?*?*?*?*?*?*?*?*?*?*?*?*?*?*?*?*?*?*?*?*?*?,11.5,8.4,80,101451,0,-0,330,0.0,-0.0,0.0,0,0,0,0,60,3.1,10,5,9999,99999,9,999999999,0.0,999,999,99
3023,4,2,2,0,*?*?*?*?*?*?*?*?*?*?*?*?*?*?*?*?*?*?*?*?*?*?,11.9,9.4,84,101451,0,-0,332,0.0,-0.0,0.0,0,0,0,0,60,3.6,10,5,9999,99999,9,999999999,0.0,999,999,99
3023,4,2,3,0,*?*?*?*?*?*?*?*?*?*?*?*?*?*?*?*?*?*?*?*?*?*?,12.4,9.9,84,101451,0,-0,334,0.0,-0.0,0.0,0,0,0,0,60,3.1,10,5,9999,99999,9,999999999,0.1,999,999,99
3023,4,2,4,0,*?*?*?*?*?*?*?*?*?*?*?*?*?*?*?*?*?*?*?*?*?*?,11.3,8.9,84,101451,0,-0,329,0.0,-0.0,0.0,0,0,0,0,60,2.6,10,5,9999,99999,9,999999999,0.1,999,999,99
3023,4,2,5,0,*?*?*?*?*?*?*?*?*?*?*?*?*?*?*?*?*?*?*?*?*?*?,11.2,9.3,87,101451,0,-0,329,0.0,-0.0,0.0,0,0,0,0,60,4.1,10,5,9999,99999,9,999999999,0.0,999,999,99
3023,4,2,6,0,*?*?*?*?*?*?*?*?*?*?*?*?*?*?*?*?*?*?*?*?*?*?,11.1,9.1,87,101451,162,1369,321,42.2,89.8,31.6,4551,4889,3925,554,60,6.2,8,4,9999,99999,9,999999999,0.0,999,999,99
3023,4,2,7,0,*?*?*?*?*?*?*?*?*?*?*?*?*?*?*?*?*?*?*?*?*?*?,12.3,9.4,82,101451,380,1367,316,200.0,377.9,95.0,20807,32407,12129,1773,60,7.7,5,3,9999,99999,9,999999999,0.1,999,999,99
3023,4,2,8,0,*?*?*?*?*?*?*?*?*?*?*?*?*?*?*?*?*?*?*?*?*?*?,13.4,9.6,77,101451,579,1369,318,340.9,473.9,140.5,35896,45991,17535,2788,60,9.8,4,2,9999,99999,9,999999999,0.0,999,999,99
3023,4,2,9,0,*?*?*?*?*?*?*?*?*?*?*?*?*?*?*?*?*?*?*?*?*?*?,14.9,9.9,72,101451,744,1368,332,408.2,336.3,225.3,43781,35149,25200,5298,60,12.4,6,3,9999,99999,9,999999999,0.7,999,999,99
3023,4,2,10,0,*?*?*?*?*?*?*?*?*?*?*?*?*?*?*?*?*?*?*?*?*?*?,15.8,10.8,72,101451,865,1369,333,513.1,426.3,243.7,53972,43655,28502,6098,60,11.8,5,3,9999,99999,9,999999999,0.8,999,999,99
3023,4,2,11,0,*?*?*?*?*?*?*?*?*?*?*?*?*?*?*?*?*?*?*?*?*?*?,17.2,10.7,65,101451,933,1369,336,578.4,498.9,238.3,61617,51635,28038,6429,60,13.9,4,2,9999,99999,9,999999999,0.0,999,999,99
3023,4,2,12,0,*?*?*?*?*?*?*?*?*?*?*?*?*?*?*?*?*?*?*?*?*?*?,18.7,11.0,61,101451,944,1369,344,585.6,499.4,241.3,62415,51680,28364,6606,60,15.5,4,2,9999,99999,9,999999999,0.2,999,999,99
3023,4,2,13,0,*?*?*?*?*?*?*?*?*?*?*?*?*?*?*?*?*?*?*?*?*?*?,18.4,11.0,62,101451,896,1368,353,451.0,245.9,290.0,48526,26309,31616,7815,60,16.0,7,4,9999,99999,9,999999999,0.1,999,999,99
3023,4,2,14,0,*?*?*?*?*?*?*?*?*?*?*?*?*?*?*?*?*?*?*?*?*?*?,18.7,11.8,63,101451,794,1369,358,334.4,145.3,250.1,36560,15161,27994,6627,60,17.0,8,4,9999,99999,9,999999999,0.0,999,999,99
3023,4,2,15,0,*?*?*?*?*?*?*?*?*?*?*?*?*?*?*?*?*?*?*?*?*?*?,18.5,12.4,67,101451,644,1369,360,200.0,56.5,173.4,21995,5553,19548,5219,60,16.0,9,5,9999,99999,9,999999999,0.3,999,999,99
3023,4,2,16,0,*?*?*?*?*?*?*?*?*?*?*?*?*?*?*?*?*?*?*?*?*?*?,18.8,12.6,67,101451,456,1368,359,178.3,134.7,133.3,19398,12653,15204,3022,60,16.0,8,4,9999,99999,9,999999999,0.1,999,999,99
3023,4,2,17,0,*?*?*?*?*?*?*?*?*?*?*?*?*?*?*?*?*?*?*?*?*?*?,18.5,12.3,67,101451,244,1369,354,94.6,189.6,60.9,10032,13303,7286,1139,60,10.3,7,4,9999,99999,9,999999999,0.2,999,999,99
3023,4,2,18,0,*?*?*?*?*?*?*?*?*?*?*?*?*?*?*?*?*?*?*?*?*?*?,17.9,13.2,73,101451,21,1348,354,0.0,0.0,0.0,0,0,0,0,60,11.3,8,4,9999,99999,9,999999999,0.5,999,999,99
3023,4,2,19,0,*?*?*?*?*?*?*?*?*?*?*?*?*?*?*?*?*?*?*?*?*?*?,15.6,13.1,84,101451,0,-0,349,0.0,-0.0,0.0,0,0,0,0,55,11.8,10,5,9999,99999,9,999999999,0.0,999,999,99
3023,4,2,20,0,*?*?*?*?*?*?*?*?*?*?*?*?*?*?*?*?*?*?*?*?*?*?,15.4,12.4,82,101451,0,-0,348,0.0,-0.0,0.0,0,0,0,0,50,10.8,10,5,9999,99999,9,999999999,0.2,999,999,99
3023,4,2,21,0,*?*?*?*?*?*?*?*?*?*?*?*?*?*?*?*?*?*?*?*?*?*?,14.4,12.5,88,101451,0,-0,343,0.0,-0.0,0.0,0,0,0,0,45,12.9,10,5,9999,99999,9,999999999,0.0,999,999,99
3023,4,2,22,0,*?*?*?*?*?*?*?*?*?*?*?*?*?*?*?*?*?*?*?*?*?*?,13.9,12.3,90,101451,0,-0,341,0.0,-0.0,0.0,0,0,0,0,40,15.5,10,5,9999,99999,9,999999999,0.0,999,999,99
3023,4,2,23,0,*?*?*?*?*?*?*?*?*?*?*?*?*?*?*?*?*?*?*?*?*?*?,12.8,11.9,93,101451,0,-0,336,0.0,-0.0,0.0,0,0,0,0,35,17.0,10,5,9999,99999,9,999999999,0.0,999,999,99
3023,4,2,24,0,*?*?*?*?*?*?*?*?*?*?*?*?*?*?*?*?*?*?*?*?*?*?,11.1,7.1,77,101451,0,-0,329,0.0,-0.0,0.0,0,0,0,0,60,4.1,10,5,9999,99999,9,999999999,0.2,999,999,99
3023,4,3,1,0,*?*?*?*?*?*?*?*?*?*?*?*?*?*?*?*?*?*?*?*?*?*?,9.5,9.3,99,101745,0,-0,321,0.0,-0.0,0.0,0,0,0,0,30,3.1,10,5,9999,99999,9,999999999,0.0,999,999,99
3023,4,3,2,0,*?*?*?*?*?*?*?*?*?*?*?*?*?*?*?*?*?*?*?*?*?*?,7.6,7.6,100,101745,0,-0,313,0.0,-0.0,0.0,0,0,0,0,30,3.6,10,5,9999,99999,9,999999999,0.0,999,999,99
3023,4,3,3,0,*?*?*?*?*?*?*?*?*?*?*?*?*?*?*?*?*?*?*?*?*?*?,7.5,7.4,100,101745,0,-0,312,0.0,-0.0,0.0,0,0,0,0,30,3.1,10,5,9999,99999,9,999999999,0.4,999,999,99
3023,4,3,4,0,*?*?*?*?*?*?*?*?*?*?*?*?*?*?*?*?*?*?*?*?*?*?,7.4,7.3,99,101745,0,-0,312,0.0,-0.0,0.0,0,0,0,0,30,2.6,10,5,9999,99999,9,999999999,0.1,999,999,99
3023,4,3,5,0,*?*?*?*?*?*?*?*?*?*?*?*?*?*?*?*?*?*?*?*?*?*?,7.4,7.0,97,101745,0,-0,308,0.0,-0.0,0.0,0,0,0,0,30,4.1,9,5,9999,99999,9,999999999,0.0,999,999,99
3023,4,3,6,0,*?*?*?*?*?*?*?*?*?*?*?*?*?*?*?*?*?*?*?*?*?*?,7.5,7.0,96,101745,170,1367,309,34.7,37.1,30.1,3877,2324,3610,631,30,6.2,9,5,9999,99999,9,999999999,0.0,999,999,99
3023,4,3,7,0,*?*?*?*?*?*?*?*?*?*?*?*?*?*?*?*?*?*?*?*?*?*?,8.5,7.6,94,101745,388,1367,317,63.8,0.0,63.8,7435,0,7454,2577,37,7.7,10,5,9999,99999,9,999999999,0.0,999,999,99
3023,4,3,8,0,*?*?*?*?*?*?*?*?*?*?*?*?*?*?*?*?*?*?*?*?*?*?,9.8,7.9,87,101745,586,1367,319,180.0,55.9,156.1,19784,5421,17594,4565,43,9.8,9,5,9999,99999,9,999999999,0.0,999,999,99
3023,4,3,9,0,*?*?*?*?*?*?*?*?*?*?*?*?*?*?*?*?*?*?*?*?*?*?,10.5,7.7,83,101745,751,1367,326,136.8,0.0,136.8,16218,0,16281,6255,50,12.4,10,5,9999,99999,9,999999999,0.0,999,999,99
3023,4,3,10,0,*?*?*?*?*?*?*?*?*?*?*?*?*?*?*?*?*?*?*?*?*?*?,12.1,6.7,69,101745,872,1368,329,279.6,58.4,242.4,30817,5904,27313,8302,57,11.8,9,5,9999,99999,9,999999999,0.0,999,999,99
3023,4,3,11,0,*?*?*?*?*?*?*?*?*?*?*?*?*?*?*?*?*?*?*?*?*?*?,12.9,7.3,69,101745,939,1367,333,303.3,58.7,262.9,33444,5967,29620,9423,63,13.9,9,5,9999,99999,9,999999999,0.0,999,999,99
3023,4,3,12,0,*?*?*?*?*?*?*?*?*?*?*?*?*?*?*?*?*?*?*?*?*?*?,13.6,7.1,65,101745,950,1368,336,306.9,58.8,266.0,33846,5975,29974,9607,70,15.5,9,5,9999,99999,9,999999999,0.0,999,999,99
3023,4,3,13,0,*?*?*?*?*?*?*?*?*?*?*?*?*?*?*?*?*?*?*?*?*?*?,14.1,6.9,61,101745,902,1368,339,290.2,58.5,251.6,31995,5934,28348,8789,68,16.0,9,5,9999,99999,9,999999999,0.0,999,999,99
3023,4,3,14,0,*?*?*?*?*?*?*?*?*?*?*?*?*?*?*?*?*?*?*?*?*?*?,13.9,8.3,69,101745,800,1369,338,254.5,57.9,220.6,28024,5822,24858,7229,67,17.0,9,5,9999,99999,9,999999999,0.0,999,999,99
3023,4,3,15,0,*?*?*?*?*?*?*?*?*?*?*?*?*?*?*?*?*?*?*?*?*?*?,14.5,8.3,66,101745,650,1369,341,202.1,56.6,175.2,22220,5572,19744,5289,65,16.0,9,5,9999,99999,9,999999999,0.0,999,999,99
3023,4,3,16,0,*?*?*?*?*?*?*?*?*?*?*?*?*?*?*?*?*?*?*?*?*?*?,14.3,8.5,68,101745,462,1368,340,136.6,53.8,118.4,14995,5001,13362,3272,63,16.0,9,5,9999,99999,9,999999999,0.0,999,999,99
3023,4,3,17,0,*?*?*?*?*?*?*?*?*?*?*?*?*?*?*?*?*?*?*?*?*?*?,13.8,8.0,68,101745,250,1369,337,62.5,45.5,54.2,6899,3427,6377,1158,62,10.3,9,5,9999,99999,9,999999999,0.2,999,999,99
3023,4,3,18,0,*?*?*?*?*?*?*?*?*?*?*?*?*?*?*?*?*?*?*?*?*?*?,14.1,7.6,65,101745,27,1349,339,0.0,0.0,0.0,0,0,0,0,60,11.3,9,5,9999,99999,9,999999999,0.0,999,999,99
3023,4,3,19,0,*?*?*?*?*?*?*?*?*?*?*?*?*?*?*?*?*?*?*?*?*?*?,12.0,7.7,74,101745,0,-0,333,0.0,-0.0,0.0,0,0,0,0,55,11.8,10,5,9999,99999,9,999999999,0.0,999,999,99
3023,4,3,20,0,*?*?*?*?*?*?*?*?*?*?*?*?*?*?*?*?*?*?*?*?*?*?,10.7,7.3,79,101745,0,-0,327,0.0,-0.0,0.0,0,0,0,0,50,10.8,10,5,9999,99999,9,999999999,0.0,999,999,99
3023,4,3,21,0,*?*?*?*?*?*?*?*?*?*?*?*?*?*?*?*?*?*?*?*?*?*?,10.1,7.3,83,101745,0,-0,324,0.0,-0.0,0.0,0,0,0,0,45,12.9,10,5,9999,99999,9,999999999,0.0,999,999,99
3023,4,3,22,0,*?*?*?*?*?*?*?*?*?*?*?*?*?*?*?*?*?*?*?*?*?*?,9.9,6.9,81,101745,0,-0,323,0.0,-0.0,0.0,0,0,0,0,40,15.5,10,5,9999,99999,9,999999999,0.0,999,999,99
3023,4,3,23,0,*?*?*?*?*?*?*?*?*?*?*?*?*?*?*?*?*?*?*?*?*?*?,10.2,7.0,80,101745,0,-0,325,0.0,-0.0,0.0,0,0,0,0,35,17.0,10,5,9999,99999,9,999999999,0.0,999,999,99
3023,4,3,24,0,*?*?*?*?*?*?*?*?*?*?*?*?*?*?*?*?*?*?*?*?*?*?,11.8,10.7,92,101745,0,-0,331,0.0,-0.0,0.0,0,0,0,0,30,4.1,10,5,9999,99999,9,999999999,0.0,999,999,99
3023,4,4,1,0,*?*?*?*?*?*?*?*?*?*?*?*?*?*?*?*?*?*?*?*?*?*?,10.6,8.1,84,101465,0,-0,326,0.0,-0.0,0.0,0,0,0,0,30,3.1,10,5,9999,99999,9,999999999,0.0,999,999,99
3023,4,4,2,0,*?*?*?*?*?*?*?*?*?*?*?*?*?*?*?*?*?*?*?*?*?*?,11.1,8.5,83,101465,0,-0,328,0.0,-0.0,0.0,0,0,0,0,30,3.6,10,5,9999,99999,9,999999999,0.0,999,999,99
3023,4,4,3,0,*?*?*?*?*?*?*?*?*?*?*?*?*?*?*?*?*?*?*?*?*?*?,9.6,8.1,89,101465,0,-0,322,0.0,-0.0,0.0,0,0,0,0,30,3.1,10,5,9999,99999,9,999999999,0.0,999,999,99
3023,4,4,4,0,*?*?*?*?*?*?*?*?*?*?*?*?*?*?*?*?*?*?*?*?*?*?,9.6,8.0,88,101465,0,-0,322,0.0,-0.0,0.0,0,0,0,0,30,2.6,10,5,9999,99999,9,999999999,0.0,999,999,99
3023,4,4,5,0,*?*?*?*?*?*?*?*?*?*?*?*?*?*?*?*?*?*?*?*?*?*?,9.5,8.1,90,101465,0,-0,317,0.0,-0.0,0.0,0,0,0,0,30,4.1,9,5,9999,99999,9,999999999,0.0,999,999,99
3023,4,4,6,0,*?*?*?*?*?*?*?*?*?*?*?*?*?*?*?*?*?*?*?*?*?*?,9.6,8.3,90,101465,178,1366,318,37.5,38.3,32.5,4185,2457,3893,684,30,6.2,9,5,9999,99999,9,999999999,0.0,999,999,99
3023,4,4,7,0,*?*?*?*?*?*?*?*?*?*?*?*?*?*?*?*?*?*?*?*?*?*?,9.7,8.9,94,101465,396,1368,318,113.6,52.2,98.5,12464,4683,11122,2648,32,7.7,9,5,9999,99999,9,999999999,0.0,999,999,99
3023,4,4,8,0,*?*?*?*?*?*?*?*?*?*?*?*?*?*?*?*?*?*?*?*?*?*?,12.4,9.6,81,101465,594,1368,331,182.7,56.0,158.4,20079,5441,17855,4651,33,9.8,9,5,9999,99999,9,999999999,0.0,999,999,99
3023,4,4,9,0,*?*?*?*?*?*?*?*?*?*?*?*?*?*?*?*?*?*?*?*?*?*?,14.0,9.9,75,101465,758,1367,342,138.3,0.0,138.3,16401,0,16465,6337,35,12.4,10,5,9999,99999,9,999999999,0.0,999,999,99
3023,4,4,10,0,*?*?*?*?*?*?*?*?*?*?*?*?*?*?*?*?*?*?*?*?*?*?,16.5,10.1,65,101465,878,1367,350,282.1,58.4,244.6,31090,5912,27553,8412,37,11.8,9,5,9999,99999,9,999999999,0.0,999,999,99
3023,4,4,11,0,*?*?*?*?*?*?*?*?*?*?*?*?*?*?*?*?*?*?*?*?*?*?,17.0,9.2,59,101465,945,1366,353,305.6,58.8,265.0,33705,5973,29849,9541,38,13.9,9,5,9999,99999,9,999999999,0.0,999,999,99
3023,4,4,12,0,*?*?*?*?*?*?*?*?*?*?*?*?*?*?*?*?*?*?*?*?*?*?,18.4,8.7,52,101465,956,1368,359,309.1,58.8,268.0,34097,5980,30193,9723,40,15.5,9,5,9999,99999,9,999999999,0.0,999,999,99
3023,4,4,13,0,*?*?*?*?*?*?*?*?*?*?*?*?*?*?*?*?*?*?*?*?*?*?,18.4,7.7,49,101465,908,1368,359,292.4,58.6,253.5,32237,5938,28562,8892,38,16.0,9,5,9999,99999,9,999999999,0.1,999,999,99
3023,4,4,14,0,*?*?*?*?*?*?*?*?*?*?*?*?*?*?*?*?*?*?*?*?*?*?,18.5,8.8,53,101465,805,1367,360,256.6,57.9,222.5,28258,5828,25063,7312,37,17.0,9,5,9999,99999,9,999999999,0.1,999,999,99
3023,4,4,15,0,*?*?*?*?*?*?*?*?*?*?*?*?*?*?*?*?*?*?*?*?*?*?,18.3,10.8,61,101465,655,1367,362,117.5,0.0,117.5,13855,0,13904,5208,35,16.0,10,5,9999,99999,9,999999999,0.2,999,999,99
3023,4,4,16,0,*?*?*?*?*?*?*?*?*?*?*?*?*?*?*?*?*?*?*?*?*?*?,18.1,10.3,60,101465,468,1368,362,79.8,0.0,79.8,9324,0,9351,3313,33,16.0,10,5,9999,99999,9,999999999,0.2,999,999,99
3023,4,4,17,0,*?*?*?*?*?*?*?*?*?*?*?*?*?*?*?*?*?*?*?*?*?*?,18.4,9.9,57,101465,256,1370,359,64.6,46.0,56.0,7123,3496,6580,1198,32,10.3,9,5,9999,99999,9,999999999,0.1,999,999,99
3023,4,4,18,0,*?*?*?*?*?*?*?*?*?*?*?*?*?*?*?*?*?*?*?*?*?*?,16.4,10.8,68,101465,33,1351,350,0.0,0.0,0.0,0,0,0,0,30,11.3,9,5,9999,99999,9,999999999,0.0,999,999,99
3023,4,4,19,0,*?*?*?*?*?*?*?*?*?*?*?*?*?*?*?*?*?*?*?*?*?*?,15.6,10.7,72,101465,0,-0,349,0.0,-0.0,0.0,0,0,0,0,32,11.8,10,5,9999,99999,9,999999999,0.0,999,999,99
3023,4,4,20,0,*?*?*?*?*?*?*?*?*?*?*?*?*?*?*?*?*?*?*?*?*?*?,14.1,10.7,79,101465,0,-0,342,0.0,-0.0,0.0,0,0,0,0,33,10.8,10,5,9999,99999,9,999999999,0.0,999,999,99
3023,4,4,21,0,*?*?*?*?*?*?*?*?*?*?*?*?*?*?*?*?*?*?*?*?*?*?,13.3,10.8,84,101465,0,-0,338,0.0,-0.0,0.0,0,0,0,0,35,12.9,10,5,9999,99999,9,999999999,0.0,999,999,99
3023,4,4,22,0,*?*?*?*?*?*?*?*?*?*?*?*?*?*?*?*?*?*?*?*?*?*?,13.3,10.1,80,101465,0,-0,338,0.0,-0.0,0.0,0,0,0,0,37,15.5,10,5,9999,99999,9,999999999,0.0,999,999,99
3023,4,4,23,0,*?*?*?*?*?*?*?*?*?*?*?*?*?*?*?*?*?*?*?*?*?*?,12.8,10.1,82,101465,0,-0,336,0.0,-0.0,0.0,0,0,0,0,38,17.0,10,5,9999,99999,9,999999999,0.0,999,999,99
3023,4,4,24,0,*?*?*?*?*?*?*?*?*?*?*?*?*?*?*?*?*?*?*?*?*?*?,10.4,7.6,81,101465,0,-0,325,0.0,-0.0,0.0,0,0,0,0,30,4.1,10,5,9999,99999,9,999999999,0.0,999,999,99
3023,4,5,1,0,*?*?*?*?*?*?*?*?*?*?*?*?*?*?*?*?*?*?*?*?*?*?,12.5,7.3,70,101626,0,-0,335,0.0,-0.0,0.0,0,0,0,0,37,3.1,10,5,9999,99999,9,999999999,0.0,999,999,99
3023,4,5,2,0,*?*?*?*?*?*?*?*?*?*?*?*?*?*?*?*?*?*?*?*?*?*?,12.7,6.1,63,101626,0,-0,336,0.0,-0.0,0.0,0,0,0,0,33,3.6,10,5,9999,99999,9,999999999,0.0,999,999,99
3023,4,5,3,0,*?*?*?*?*?*?*?*?*?*?*?*?*?*?*?*?*?*?*?*?*?*?,12.5,6.2,65,101626,0,-0,335,0.0,-0.0,0.0,0,0,0,0,30,3.1,10,5,9999,99999,9,999999999,0.1,999,999,99
3023,4,5,4,0,*?*?*?*?*?*?*?*?*?*?*?*?*?*?*?*?*?*?*?*?*?*?,12.8,6.4,64,101626,0,-0,337,0.0,-0.0,0.0,0,0,0,0,27,2.6,10,5,9999,99999,9,999999999,0.0,999,999,99
3023,4,5,5,0,*?*?*?*?*?*?*?*?*?*?*?*?*?*?*?*?*?*?*?*?*?*?,12.6,7.0,68,101626,0,-0,336,0.0,-0.0,0.0,0,0,0,0,23,4.1,10,5,9999,99999,9,999999999,0.0,999,999,99
3023,4,5,6,0,*?*?*?*?*?*?*?*?*?*?*?*?*?*?*?*?*?*?*?*?*?*?,12.3,6.7,68,101626,186,1366,334,23.2,0.0,23.2,2734,-0,2738,898,20,6.2,10,5,9999,99999,9,999999999,0.0,999,999,99
3023,4,5,7,0,*?*?*?*?*?*?*?*?*?*?*?*?*?*?*?*?*?*?*?*?*?*?,12.9,7.0,67,101626,403,1365,337,67.0,0.0,67.0,7807,0,7827,2719,22,7.7,10,5,9999,99999,9,999999999,0.0,999,999,99
3023,4,5,8,0,*?*?*?*?*?*?*?*?*?*?*?*?*?*?*?*?*?*?*?*?*?*?,13.4,7.0,65,101626,601,1366,340,106.7,0.0,106.7,12543,0,12586,4642,23,9.8,10,5,9999,99999,9,999999999,0.2,999,999,99
3023,4,5,9,0,*?*?*?*?*?*?*?*?*?*?*?*?*?*?*?*?*?*?*?*?*?*?,14.3,7.4,63,101626,765,1366,344,139.7,0.0,139.7,16580,0,16645,6418,25,12.4,10,5,9999,99999,9,999999999,0.1,999,999,99
3023,4,5,10,0,*?*?*?*?*?*?*?*?*?*?*?*?*?*?*?*?*?*?*?*?*?*?,15.5,7.3,58,101626,885,1367,350,163.8,0.0,163.8,19581,0,19665,7787,27,11.8,10,5,9999,99999,9,999999999,0.0,999,999,99
3023,4,5,11,0,*?*?*?*?*?*?*?*?*?*?*?*?*?*?*?*?*?*?*?*?*?*?,15.1,7.9,61,101626,952,1367,347,177.3,0.0,177.3,21280,0,21376,8565,28,13.9,10,5,9999,99999,9,999999999,0.0,999,999,99
3023,4,5,12,0,*?*?*?*?*?*?*?*?*?*?*?*?*?*?*?*?*?*?*?*?*?*?,15.9,7.7,58,101626,961,1366,351,179.2,0.0,179.2,21528,0,21625,8677,30,15.5,10,5,9999,99999,9,999999999,0.0,999,999,99
3023,4,5,13,0,*?*?*?*?*?*?*?*?*?*?*?*?*?*?*?*?*?*?*?*?*?*?,16.1,8.7,61,101626,913,1366,352,169.5,0.0,169.5,20304,0,20392,8118,30,16.0,10,5,9999,99999,9,999999999,0.0,999,999,99
3023,4,5,14,0,*?*?*?*?*?*?*?*?*?*?*?*?*?*?*?*?*?*?*?*?*?*?,16.1,9.6,65,101626,811,1367,352,148.9,0.0,148.9,17718,0,17790,6935,30,17.0,10,5,9999,99999,9,999999999,0.1,999,999,99
3023,4,5,15,0,*?*?*?*?*?*?*?*?*?*?*?*?*?*?*?*?*?*?*?*?*?*?,16.2,9.1,62,101626,660,1365,353,118.7,0.0,118.7,13997,0,14048,5269,30,16.0,10,5,9999,99999,9,999999999,0.0,999,999,99
3023,4,5,16,0,*?*?*?*?*?*?*?*?*?*?*?*?*?*?*?*?*?*?*?*?*?*?,15.8,9.2,64,101626,473,1366,351,81.0,0.0,81.0,9462,0,9490,3368,30,16.0,10,5,9999,99999,9,999999999,0.0,999,999,99
3023,4,5,17,0,*?*?*?*?*?*?*?*?*?*?*?*?*?*?*?*?*?*?*?*?*?*?,16.0,9.6,65,101626,261,1365,351,38.4,0.0,38.4,4473,0,4482,1494,30,10.3,10,5,9999,99999,9,999999999,0.0,999,999,99
3023,4,5,18,0,*?*?*?*?*?*?*?*?*?*?*?*?*?*?*?*?*?*?*?*?*?*?,15.3,9.2,67,101626,39,1353,348,0.0,0.0,0.0,0,0,0,0,30,11.3,10,5,9999,99999,9,999999999,0.0,999,999,99
3023,4,5,19,0,*?*?*?*?*?*?*?*?*?*?*?*?*?*?*?*?*?*?*?*?*?*?,15.8,9.2,65,101626,0,-0,351,0.0,-0.0,0.0,0,0,0,0,27,11.8,10,5,9999,99999,9,999999999,0.0,999,999,99
3023,4,5,20,0,*?*?*?*?*?*?*?*?*?*?*?*?*?*?*?*?*?*?*?*?*?*?,13.7,7.9,67,101626,0,-0,341,0.0,-0.0,0.0,0,0,0,0,23,10.8,10,5,9999,99999,9,999999999,0.0,999,999,99
3023,4,5,21,0,*?*?*?*?*?*?*?*?*?*?*?*?*?*?*?*?*?*?*?*?*?*?,13.6,8.0,69,101626,0,-0,340,0.0,-0.0,0.0,0,0,0,0,20,12.9,10,5,9999,99999,9,999999999,0.0,999,999,99
3023,4,5,22,0,*?*?*?*?*?*?*?*?*?*?*?*?*?*?*?*?*?*?*?*?*?*?,13.3,7.4,67,101626,0,-0,339,0.0,-0.0,0.0,0,0,0,0,17,15.5,10,5,9999,99999,9,999999999,0.0,999,999,99
3023,4,5,23,0,*?*?*?*?*?*?*?*?*?*?*?*?*?*?*?*?*?*?*?*?*?*?,14.9,7.6,61,101626,0,-0,347,0.0,-0.0,0.0,0,0,0,0,13,17.0,10,5,9999,99999,9,999999999,0.0,999,999,99
3023,4,5,24,0,*?*?*?*?*?*?*?*?*?*?*?*?*?*?*?*?*?*?*?*?*?*?,12.3,8.8,78,101626,0,-0,334,0.0,-0.0,0.0,0,0,0,0,40,4.1,10,5,9999,99999,9,999999999,0.0,999,999,99
3023,4,6,1,0,*?*?*?*?*?*?*?*?*?*?*?*?*?*?*?*?*?*?*?*?*?*?,16.5,10.3,66,102415,0,-0,354,0.0,-0.0,0.0,0,0,0,0,67,3.1,10,5,9999,99999,9,999999999,0.0,999,999,99
3023,4,6,2,0,*?*?*?*?*?*?*?*?*?*?*?*?*?*?*?*?*?*?*?*?*?*?,16.6,11.3,71,102415,0,-0,354,0.0,-0.0,0.0,0,0,0,0,123,3.6,10,5,9999,99999,9,999999999,0.0,999,999,99
3023,4,6,3,0,*?*?*?*?*?*?*?*?*?*?*?*?*?*?*?*?*?*?*?*?*?*?,16.9,12.2,74,102415,0,-0,355,0.0,-0.0,0.0,0,0,0,0,180,3.1,10,5,9999,99999,9,999999999,0.0,999,999,99
3023,4,6,4,0,*?*?*?*?*?*?*?*?*?*?*?*?*?*?*?*?*?*?*?*?*?*?,16.7,12.0,74,102415,0,-0,354,0.0,-0.0,0.0,0,0,0,0,237,2.6,10,5,9999,99999,9,999999999,0.0,999,999,99
3023,4,6,5,0,*?*?*?*?*?*?*?*?*?*?*?*?*?*?*?*?*?*?*?*?*?*?,16.4,11.7,73,102415,0,-0,353,0.0,-0.0,0.0,0,0,0,0,293,4.1,10,5,9999,99999,9,999999999,0.0,999,999,99
3023,4,6,6,0,*?*?*?*?*?*?*?*?*?*?*?*?*?*?*?*?*?*?*?*?*?*?,16.7,12.5,76,102415,194,1366,354,24.8,0.0,24.8,2919,-0,2923,960,350,6.2,10,5,9999,99999,9,999999999,0.0,999,999,99
3023,4,6,7,0,*?*?*?*?*?*?*?*?*?*?*?*?*?*?*?*?*?*?*?*?*?*?,16.8,12.6,76,102415,411,1365,355,68.5,0.0,68.5,7991,0,8013,2790,293,7.7,10,5,9999,99999,9,999999999,0.0,999,999,99
3023,4,6,8,0,*?*?*?*?*?*?*?*?*?*?*?*?*?*?*?*?*?*?*?*?*?*?,17.1,13.0,76,102415,608,1365,356,108.2,0.0,108.2,12727,0,12770,4720,237,9.8,10,5,9999,99999,9,999999999,0.0,999,999,99
3023,4,6,9,0,*?*?*?*?*?*?*?*?*?*?*?*?*?*?*?*?*?*?*?*?*?*?,17.9,13.4,75,102415,772,1366,360,141.2,0.0,141.2,16760,0,16826,6499,180,12.4,10,5,9999,99999,9,999999999,0.0,999,999,99
3023,4,6,10,0,*?*?*?*?*?*?*?*?*?*?*?*?*?*?*?*?*?*?*?*?*?*?,19.3,13.3,68,102415,891,1366,367,165.2,0.0,165.2,19754,0,19839,7866,123,11.8,10,5,9999,99999,9,999999999,0.0,999,999,99
3023,4,6,11,0,*?*?*?*?*?*?*?*?*?*?*?*?*?*?*?*?*?*?*?*?*?*?,19.9,13.8,68,102415,958,1366,370,178.6,0.0,178.6,21446,0,21543,8640,67,13.9,10,5,9999,99999,9,999999999,0.1,999,999,99
3023,4,6,12,0,*?*?*?*?*?*?*?*?*?*?*?*?*?*?*?*?*?*?*?*?*?*?,19.9,12.6,63,102415,967,1365,370,180.5,0.0,180.5,21687,0,21785,8749,10,15.5,10,5,9999,99999,9,999999999,0.0,999,999,99
3023,4,6,13,0,*?*?*?*?*?*?*?*?*?*?*?*?*?*?*?*?*?*?*?*?*?*?,20.0,13.2,65,102415,919,1366,370,170.8,0.0,170.8,20452,0,20542,8189,18,16.0,10,5,9999,99999,9,999999999,0.6,999,999,99
3023,4,6,14,0,*?*?*?*?*?*?*?*?*?*?*?*?*?*?*?*?*?*?*?*?*?*?,19.8,13.9,69,102415,816,1366,369,150.1,0.0,150.1,17863,0,17936,7001,27,17.0,10,5,9999,99999,9,999999999,0.2,999,999,99
3023,4,6,15,0,*?*?*?*?*?*?*?*?*?*?*?*?*?*?*?*?*?*?*?*?*?*?,19.9,11.9,60,102415,666,1366,370,119.8,0.0,119.8,14140,0,14191,5332,35,16.0,10,5,9999,99999,9,999999999,0.0,999,999,99
3023,4,6,16,0,*?*?*?*?*?*?*?*?*?*?*?*?*?*?*?*?*?*?*?*?*?*?,19.5,11.6,60,102415,479,1367,368,82.1,0.0,82.1,9601,0,9629,3424,43,16.0,10,5,9999,99999,9,999999999,0.0,999,999,99
3023,4,6,17,0,*?*?*?*?*?*?*?*?*?*?*?*?*?*?*?*?*?*?*?*?*?*?,19.7,10.8,56,102415,267,1366,369,39.5,0.0,39.5,4609,0,4618,1542,52,10.3,10,5,9999,99999,9,999999999,0.0,999,999,99
3023,4,6,18,0,*?*?*?*?*?*?*?*?*?*?*?*?*?*?*?*?*?*?*?*?*?*?,19.3,11.2,59,102415,45,1355,367,0.0,0.0,0.0,0,0,0,0,60,11.3,10,5,9999,99999,9,999999999,0.1,999,999,99
3023,4,6,19,0,*?*?*?*?*?*?*?*?*?*?*?*?*?*?*?*?*?*?*?*?*?*?,18.6,11.7,64,102415,0,-0,364,0.0,-0.0,0.0,0,0,0,0,83,11.8,10,5,9999,99999,9,999999999,0.1,999,999,99
3023,4,6,20,0,*?*?*?*?*?*?*?*?*?*?*?*?*?*?*?*?*?*?*?*?*?*?,18.3,12.2,67,102415,0,-0,362,0.0,-0.0,0.0,0,0,0,0,107,10.8,10,5,9999,99999,9,999999999,0.0,999,999,99
3023,4,6,21,0,*?*?*?*?*?*?*?*?*?*?*?*?*?*?*?*?*?*?*?*?*?*?,17.6,12.7,72,102415,0,-0,359,0.0,-0.0,0.0,0,0,0,0,130,12.9,10,5,9999,99999,9,999999999,0.1,999,999,99
3023,4,6,22,0,*?*?*?*?*?*?*?*?*?*?*?*?*?*?*?*?*?*?*?*?*?*?,17.2,12.0,71,102415,0,-0,357,0.0,-0.0,0.0,0,0,0,0,153,15.5,10,5,9999,99999,9,999999999,0.1,999,999,99
3023,4,6,23,0,*?*?*?*?*?*?*?*?*?*?*?*?*?*?*?*?*?*?*?*?*?*?,16.5,11.5,71,102415,0,-0,353,0.0,-0.0,0.0,0,0,0,0,177,17.0,10,5,9999,99999,9,999999999,0.0,999,999,99
3023,4,6,24,0,*?*?*?*?*?*?*?*?*?*?*?*?*?*?*?*?*?*?*?*?*?*?,16.4,9.1,61,102415,0,-0,354,0.0,-0.0,0.0,0,0,0,0,10,4.1,10,5,9999,99999,9,999999999,0.0,999,999,99
3023,4,7,1,0,*?*?*?*?*?*?*?*?*?*?*?*?*?*?*?*?*?*?*?*?*?*?,13.1,8.4,73,101920,0,-0,338,0.0,-0.0,0.0,0,0,0,0,185,3.1,10,5,9999,99999,9,999999999,0.0,999,999,99
3023,4,7,2,0,*?*?*?*?*?*?*?*?*?*?*?*?*?*?*?*?*?*?*?*?*?*?,11.3,6.7,73,101920,0,-0,330,0.0,-0.0,0.0,0,0,0,0,170,3.6,10,5,9999,99999,9,999999999,0.0,999,999,99
3023,4,7,3,0,*?*?*?*?*?*?*?*?*?*?*?*?*?*?*?*?*?*?*?*?*?*?,10.4,6.4,77,101920,0,-0,326,0.0,-0.0,0.0,0,0,0,0,155,3.1,10,5,9999,99999,9,999999999,0.4,999,999,99
3023,4,7,4,0,*?*?*?*?*?*?*?*?*?*?*?*?*?*?*?*?*?*?*?*?*?*?,10.9,6.1,73,101920,0,-0,328,0.0,-0.0,0.0,0,0,0,0,140,2.6,10,5,9999,99999,9,999999999,1.2,999,999,99
3023,4,7,5,0,*?*?*?*?*?*?*?*?*?*?*?*?*?*?*?*?*?*?*?*?*?*?,10.5,6.4,76,101920,0,-0,326,0.0,-0.0,0.0,0,0,0,0,125,4.1,10,5,9999,99999,9,999999999,1.2,999,999,99
3023,4,7,6,0,*?*?*?*?*?*?*?*?*?*?*?*?*?*?*?*?*?*?*?*?*?*?,10.3,6.7,78,101920,202,1366,317,60.9,103.7,45.5,6498,6452,5568,828,110,6.2,8,4,9999,99999,9,999999999,1.2,999,999,99
3023,4,7,7,0,*?*?*?*?*?*?*?*?*?*?*?*?*?*?*?*?*?*?*?*?*?*?,10.6,6.1,74,101920,419,1366,322,121.8,52.8,105.6,13371,4789,11928,2865,117,7.7,9,5,9999,99999,9,999999999,0.9,999,999,99
3023,4,7,8,0,*?*?*?*?*?*?*?*?*?*?*?*?*?*?*?*?*?*?*?*?*?*?,11.1,6.6,74,101920,615,1364,320,252.5,141.2,188.9,27514,14221,21321,4552,123,9.8,8,4,9999,99999,9,999999999,0.0,999,999,99
3023,4,7,9,0,*?*?*?*?*?*?*?*?*?*?*?*?*?*?*?*?*?*?*?*?*?*?,12.7,6.9,68,101920,779,1366,328,328.3,145.0,245.5,35875,15108,27493,6450,130,12.4,8,4,9999,99999,9,999999999,0.0,999,999,99
3023,4,7,10,0,*?*?*?*?*?*?*?*?*?*?*?*?*?*?*?*?*?*?*?*?*?*?,13.4,6.9,65,101920,897,1364,327,453.0,246.0,291.3,48736,26340,31715,7883,137,11.8,7,4,9999,99999,9,999999999,0.0,999,999,99
3023,4,7,11,0,*?*?*?*?*?*?*?*?*?*?*?*?*?*?*?*?*?*?*?*?*?*?,14.6,7.3,62,101920,964,1365,337,414.1,147.8,309.7,45438,15660,34390,9435,143,13.9,8,4,9999,99999,9,999999999,0.0,999,999,99
3023,4,7,12,0,*?*?*?*?*?*?*?*?*?*?*?*?*?*?*?*?*?*?*?*?*?*?,14.8,7.7,63,101920,973,1365,338,418.3,147.9,312.9,45915,15679,34729,9623,150,15.5,8,4,9999,99999,9,999999999,0.0,999,999,99
3023,4,7,13,0,*?*?*?*?*?*?*?*?*?*?*?*?*?*?*?*?*?*?*?*?*?*?,15.5,9.1,66,101920,924,1364,341,395.8,147.3,296.1,43394,15569,32929,8685,147,16.0,8,4,9999,99999,9,999999999,0.0,999,999,99
3023,4,7,14,0,*?*?*?*?*?*?*?*?*?*?*?*?*?*?*?*?*?*?*?*?*?*?,15.2,10.1,72,101920,821,1364,344,262.7,58.1,227.8,28939,5852,25660,7564,143,17.0,9,5,9999,99999,9,999999999,0.0,999,999,99
3023,4,7,15,0,*?*?*?*?*?*?*?*?*?*?*?*?*?*?*?*?*?*?*?*?*?*?,14.9,9.8,72,101920,671,1364,342,210.2,56.8,182.2,23116,5620,20533,5564,140,16.0,9,5,9999,99999,9,999999999,0.0,999,999,99
3023,4,7,16,0,*?*?*?*?*?*?*?*?*?*?*?*?*?*?*?*?*?*?*?*?*?*?,15.1,9.6,70,101920,484,1365,340,191.7,136.2,143.4,20859,13015,16312,3282,137,16.0,8,4,9999,99999,9,999999999,0.0,999,999,99
3023,4,7,17,0,*?*?*?*?*?*?*?*?*?*?*?*?*?*?*?*?*?*?*?*?*?*?,14.6,9.7,72,101920,273,1367,341,70.7,47.1,61.3,7787,3690,7182,1317,133,10.3,9,5,9999,99999,9,999999999,0.0,999,999,99
3023,4,7,18,0,*?*?*?*?*?*?*?*?*?*?*?*?*?*?*?*?*?*?*?*?*?*?,14.5,10.3,76,101920,51,1357,344,0.0,0.0,0.0,0,0,0,0,130,11.3,10,5,9999,99999,9,999999999,0.0,999,999,99
3023,4,7,19,0,*?*?*?*?*?*?*?*?*?*?*?*?*?*?*?*?*?*?*?*?*?*?,13.5,9.9,79,101920,0,-0,339,0.0,-0.0,0.0,0,0,0,0,125,11.8,10,5,9999,99999,9,999999999,0.0,999,999,99
3023,4,7,20,0,*?*?*?*?*?*?*?*?*?*?*?*?*?*?*?*?*?*?*?*?*?*?,12.1,9.2,83,101920,0,-0,333,0.0,-0.0,0.0,0,0,0,0,120,10.8,10,5,9999,99999,9,999999999,0.0,999,999,99
3023,4,7,21,0,*?*?*?*?*?*?*?*?*?*?*?*?*?*?*?*?*?*?*?*?*?*?,12.5,9.1,80,101920,0,-0,335,0.0,-0.0,0.0,0,0,0,0,115,12.9,10,5,9999,99999,9,999999999,0.0,999,999,99
3023,4,7,22,0,*?*?*?*?*?*?*?*?*?*?*?*?*?*?*?*?*?*?*?*?*?*?,12.1,8.7,80,101920,0,-0,333,0.0,-0.0,0.0,0,0,0,0,110,15.5,10,5,9999,99999,9,999999999,0.0,999,999,99
3023,4,7,23,0,*?*?*?*?*?*?*?*?*?*?*?*?*?*?*?*?*?*?*?*?*?*?,11.9,8.0,77,101920,0,-0,332,0.0,-0.0,0.0,0,0,0,0,105,17.0,10,5,9999,99999,9,999999999,0.0,999,999,99
3023,4,7,24,0,*?*?*?*?*?*?*?*?*?*?*?*?*?*?*?*?*?*?*?*?*?*?,15.9,9.9,68,101920,0,-0,351,0.0,-0.0,0.0,0,0,0,0,200,4.1,10,5,9999,99999,9,999999999,0.0,999,999,99
3023,4,8,1,0,*?*?*?*?*?*?*?*?*?*?*?*?*?*?*?*?*?*?*?*?*?*?,11.0,9.7,91,100401,0,-0,328,0.0,-0.0,0.0,0,0,0,0,95,3.1,10,5,9999,99999,9,999999999,0.3,999,999,99
3023,4,8,2,0,*?*?*?*?*?*?*?*?*?*?*?*?*?*?*?*?*?*?*?*?*?*?,10.4,10.4,99,100401,0,-0,325,0.0,-0.0,0.0,0,0,0,0,90,3.6,10,5,9999,99999,9,999999999,0.6,999,999,99
3023,4,8,3,0,*?*?*?*?*?*?*?*?*?*?*?*?*?*?*?*?*?*?*?*?*?*?,10.0,9.8,97,100401,0,-0,323,0.0,-0.0,0.0,0,0,0,0,85,3.1,10,5,9999,99999,9,999999999,0.1,999,999,99
3023,4,8,4,0,*?*?*?*?*?*?*?*?*?*?*?*?*?*?*?*?*?*?*?*?*?*?,9.8,9.1,94,100401,0,-0,322,0.0,-0.0,0.0,0,0,0,0,80,2.6,10,5,9999,99999,9,999999999,0.0,999,999,99
3023,4,8,5,0,*?*?*?*?*?*?*?*?*?*?*?*?*?*?*?*?*?*?*?*?*?*?,9.6,8.8,94,100401,0,-0,322,0.0,-0.0,0.0,0,0,0,0,75,4.1,10,5,9999,99999,9,999999999,0.3,999,999,99
3023,4,8,6,0,*?*?*?*?*?*?*?*?*?*?*?*?*?*?*?*?*?*?*?*?*?*?,9.9,8.8,92,100401,210,1367,319,48.7,42.2,42.2,5398,2927,5007,894,70,6.2,9,5,9999,99999,9,999999999,0.2,999,999,99
3023,4,8,7,0,*?*?*?*?*?*?*?*?*?*?*?*?*?*?*?*?*?*?*?*?*?*?,10.2,8.9,91,100401,426,1364,317,164.9,133.1,123.3,17938,12264,14085,2769,75,7.7,8,4,9999,99999,9,999999999,0.0,999,999,99
3023,4,8,8,0,*?*?*?*?*?*?*?*?*?*?*?*?*?*?*?*?*?*?*?*?*?*?,11.3,9.4,87,100401,622,1364,315,335.5,329.5,185.2,35779,33538,20915,4056,80,9.8,6,3,9999,99999,9,999999999,0.0,999,999,99
3023,4,8,9,0,*?*?*?*?*?*?*?*?*?*?*?*?*?*?*?*?*?*?*?*?*?*?,13.0,10.1,81,100401,785,1364,327,391.8,243.0,251.9,41924,25658,27775,6177,85,12.4,7,4,9999,99999,9,999999999,0.1,999,999,99
3023,4,8,10,0,*?*?*?*?*?*?*?*?*?*?*?*?*?*?*?*?*?*?*?*?*?*?,13.3,10.1,80,100401,904,1365,328,456.7,246.1,293.7,49154,26359,31970,8001,90,11.8,7,4,9999,99999,9,999999999,0.1,999,999,99
3023,4,8,11,0,*?*?*?*?*?*?*?*?*?*?*?*?*?*?*?*?*?*?*?*?*?*?,15.3,8.9,65,100401,969,1363,337,492.8,247.6,316.9,53207,26657,34234,9313,95,13.9,7,4,9999,99999,9,999999999,0.0,999,999,99
3023,4,8,12,0,*?*?*?*?*?*?*?*?*?*?*?*?*?*?*?*?*?*?*?*?*?*?,15.4,7.9,60,100401,978,1364,336,497.7,247.7,320.0,53759,26691,34543,9510,100,15.5,7,4,9999,99999,9,999999999,0.0,999,999,99
3023,4,8,13,0,*?*?*?*?*?*?*?*?*?*?*?*?*?*?*?*?*?*?*?*?*?*?,16.1,8.9,62,100401,930,1365,340,471.0,246.7,302.9,50757,26479,32879,8487,107,16.0,7,4,9999,99999,9,999999999,0.1,999,999,99
3023,4,8,14,0,*?*?*?*?*?*?*?*?*?*?*?*?*?*?*?*?*?*?*?*?*?*?,16.2,10.1,66,100401,827,1365,342,414.6,244.2,266.6,44448,25951,29245,6757,113,17.0,7,4,9999,99999,9,999999999,0.0,999,999,99
3023,4,8,15,0,*?*?*?*?*?*?*?*?*?*?*?*?*?*?*?*?*?*?*?*?*?*?,16.0,9.9,67,100401,676,1363,344,281.1,142.8,210.3,30660,14617,23658,5217,120,16.0,8,4,9999,99999,9,999999999,0.0,999,999,99
3023,4,8,16,0,*?*?*?*?*?*?*?*?*?*?*?*?*?*?*?*?*?*?*?*?*?*?,15.8,10.8,71,100401,489,1363,347,146.7,54.4,127.2,16104,5117,14342,3556,127,16.0,9,5,9999,99999,9,999999999,0.0,999,999,99
3023,4,8,17,0,*?*?*?*?*?*?*?*?*?*?*?*?*?*?*?*?*?*?*?*?*?*?,16.1,11.1,72,100401,278,1363,342,113.9,199.3,73.2,12035,15078,8669,1396,133,10.3,7,4,9999,99999,9,999999999,0.0,999,999,99
3023,4,8,18,0,*?*?*?*?*?*?*?*?*?*?*?*?*?*?*?*?*?*?*?*?*?*?,15.1,11.7,79,100401,57,1360,340,0.0,0.0,0.0,0,0,0,0,140,11.3,8,4,9999,99999,9,999999999,0.0,999,999,99
3023,4,8,19,0,*?*?*?*?*?*?*?*?*?*?*?*?*?*?*?*?*?*?*?*?*?*?,13.5,11.6,87,100401,0,-0,339,0.0,-0.0,0.0,0,0,0,0,132,11.8,10,5,9999,99999,9,999999999,0.2,999,999,99
3023,4,8,20,0,*?*?*?*?*?*?*?*?*?*?*?*?*?*?*?*?*?*?*?*?*?*?,12.5,11.2,91,100401,0,-0,334,0.0,-0.0,0.0,0,0,0,0,123,10.8,10,5,9999,99999,9,999999999,0.1,999,999,99
3023,4,8,21,0,*?*?*?*?*?*?*?*?*?*?*?*?*?*?*?*?*?*?*?*?*?*?,12.1,11.3,94,100401,0,-0,332,0.0,-0.0,0.0,0,0,0,0,115,12.9,10,5,9999,99999,9,999999999,0.0,999,999,99
3023,4,8,22,0,*?*?*?*?*?*?*?*?*?*?*?*?*?*?*?*?*?*?*?*?*?*?,12.0,11.3,95,100401,0,-0,332,0.0,-0.0,0.0,0,0,0,0,107,15.5,10,5,9999,99999,9,999999999,0.0,999,999,99
3023,4,8,23,0,*?*?*?*?*?*?*?*?*?*?*?*?*?*?*?*?*?*?*?*?*?*?,11.4,11.1,97,100401,0,-0,329,0.0,-0.0,0.0,0,0,0,0,98,17.0,10,5,9999,99999,9,999999999,0.0,999,999,99
3023,4,8,24,0,*?*?*?*?*?*?*?*?*?*?*?*?*?*?*?*?*?*?*?*?*?*?,11.7,8.9,82,100401,0,-0,331,0.0,-0.0,0.0,0,0,0,0,100,4.1,10,5,9999,99999,9,999999999,0.0,999,999,99
3023,4,9,1,0,*?*?*?*?*?*?*?*?*?*?*?*?*?*?*?*?*?*?*?*?*?*?,9.2,8.8,96,99646.7,0,-0,320,0.0,-0.0,0.0,0,0,0,0,87,3.1,10,5,9999,99999,9,999999999,0.0,999,999,99
3023,4,9,2,0,*?*?*?*?*?*?*?*?*?*?*?*?*?*?*?*?*?*?*?*?*?*?,8.2,7.7,95,99646.7,0,-0,315,0.0,-0.0,0.0,0,0,0,0,83,3.1,10,5,9999,99999,9,999999999,0.0,999,999,99
3023,4,9,3,0,*?*?*?*?*?*?*?*?*?*?*?*?*?*?*?*?*?*?*?*?*?*?,7.3,7.3,98,99646.7,0,-0,311,0.0,-0.0,0.0,0,0,0,0,80,3.1,10,5,9999,99999,9,999999999,0.0,999,999,99
3023,4,9,4,0,*?*?*?*?*?*?*?*?*?*?*?*?*?*?*?*?*?*?*?*?*?*?,7.4,7.4,98,99646.7,0,-0,312,0.0,-0.0,0.0,0,0,0,0,77,5.7,10,5,9999,99999,9,999999999,0.0,999,999,99
3023,4,9,5,0,*?*?*?*?*?*?*?*?*?*?*?*?*?*?*?*?*?*?*?*?*?*?,7.6,7.6,98,99646.7,0,-0,313,0.0,-0.0,0.0,0,0,0,0,73,5.2,10,5,9999,99999,9,999999999,0.0,999,999,99
3023,4,9,6,0,*?*?*?*?*?*?*?*?*?*?*?*?*?*?*?*?*?*?*?*?*?*?,7.7,7.7,98,99646.7,217,1361,313,29.6,0.0,29.6,3465,0,3471,1145,70,5.2,10,5,9999,99999,9,999999999,0.0,999,999,99
3023,4,9,7,0,*?*?*?*?*?*?*?*?*?*?*?*?*?*?*?*?*?*?*?*?*?*?,7.3,7.3,98,99646.7,433,1362,311,73.2,0.0,73.2,8535,0,8559,3000,70,6.2,10,5,9999,99999,9,999999999,0.0,999,999,99
3023,4,9,8,0,*?*?*?*?*?*?*?*?*?*?*?*?*?*?*?*?*?*?*?*?*?*?,9.0,7.6,89,99646.7,629,1363,319,112.7,0.0,112.7,13265,0,13311,4950,70,6.7,10,5,9999,99999,9,999999999,0.0,999,999,99
3023,4,9,9,0,*?*?*?*?*?*?*?*?*?*?*?*?*?*?*?*?*?*?*?*?*?*?,10.0,7.3,82,99646.7,792,1364,324,145.4,0.0,145.4,17286,0,17356,6737,70,7.2,10,5,9999,99999,9,999999999,0.0,999,999,99
3023,4,9,10,0,*?*?*?*?*?*?*?*?*?*?*?*?*?*?*?*?*?*?*?*?*?*?,11.8,7.9,76,99646.7,910,1364,332,169.2,0.0,169.2,20263,0,20352,8099,70,10.3,10,5,9999,99999,9,999999999,0.0,999,999,99
3023,4,9,11,0,*?*?*?*?*?*?*?*?*?*?*?*?*?*?*?*?*?*?*?*?*?*?,12.4,7.4,71,99646.7,975,1363,335,182.5,0.0,182.5,21935,0,22035,8859,70,9.3,10,5,9999,99999,9,999999999,0.0,999,999,99
3023,4,9,12,0,*?*?*?*?*?*?*?*?*?*?*?*?*?*?*?*?*?*?*?*?*?*?,13.4,7.9,68,99646.7,984,1364,339,184.2,0.0,184.2,22157,0,22259,8960,70,9.8,10,5,9999,99999,9,999999999,0.0,999,999,99
3023,4,9,13,0,*?*?*?*?*?*?*?*?*?*?*?*?*?*?*?*?*?*?*?*?*?*?,13.1,7.7,68,99646.7,935,1363,338,174.3,0.0,174.3,20899,0,20992,8391,70,8.8,10,5,9999,99999,9,999999999,0.7,999,999,99
3023,4,9,14,0,*?*?*?*?*?*?*?*?*?*?*?*?*?*?*?*?*?*?*?*?*?*?,13.3,8.3,71,99646.7,832,1363,339,153.5,0.0,153.5,18294,0,18370,7196,70,11.3,10,5,9999,99999,9,999999999,0.0,999,999,99
3023,4,9,15,0,*?*?*?*?*?*?*?*?*?*?*?*?*?*?*?*?*?*?*?*?*?*?,13.6,7.3,64,99646.7,682,1364,340,123.3,0.0,123.3,14557,0,14610,5514,70,12.4,10,5,9999,99999,9,999999999,0.0,999,999,99
3023,4,9,16,0,*?*?*?*?*?*?*?*?*?*?*?*?*?*?*?*?*?*?*?*?*?*?,13.2,6.6,63,99646.7,495,1364,339,85.6,0.0,85.6,10007,0,10037,3587,70,11.8,10,5,9999,99999,9,999999999,0.0,999,999,99
3023,4,9,17,0,*?*?*?*?*?*?*?*?*?*?*?*?*?*?*?*?*?*?*?*?*?*?,13.1,7.0,65,99646.7,284,1364,338,43.0,0.0,43.0,5011,0,5022,1684,70,11.8,10,5,9999,99999,9,999999999,0.0,999,999,99
3023,4,9,18,0,*?*?*?*?*?*?*?*?*?*?*?*?*?*?*?*?*?*?*?*?*?*?,13.2,6.1,61,99646.7,63,1362,339,0.0,0.0,0.0,0,0,0,0,70,11.3,10,5,9999,99999,9,999999999,0.0,999,999,99
3023,4,9,19,0,*?*?*?*?*?*?*?*?*?*?*?*?*?*?*?*?*?*?*?*?*?*?,11.6,5.9,67,99646.7,0,-0,331,0.0,-0.0,0.0,0,0,0,0,117,8.8,10,5,9999,99999,9,999999999,0.0,999,999,99
3023,4,9,20,0,*?*?*?*?*?*?*?*?*?*?*?*?*?*?*?*?*?*?*?*?*?*?,10.2,5.9,74,99646.7,0,-0,325,0.0,-0.0,0.0,0,0,0,0,163,6.7,10,5,9999,99999,9,999999999,0.0,999,999,99
3023,4,9,21,0,*?*?*?*?*?*?*?*?*?*?*?*?*?*?*?*?*?*?*?*?*?*?,9.1,6.1,80,99646.7,0,-0,320,0.0,-0.0,0.0,0,0,0,0,210,5.7,10,5,9999,99999,9,999999999,0.0,999,999,99
3023,4,9,22,0,*?*?*?*?*?*?*?*?*?*?*?*?*?*?*?*?*?*?*?*?*?*?,10.1,5.6,72,99646.7,0,-0,324,0.0,-0.0,0.0,0,0,0,0,257,8.8,10,5,9999,99999,9,999999999,0.0,999,999,99
3023,4,9,23,0,*?*?*?*?*?*?*?*?*?*?*?*?*?*?*?*?*?*?*?*?*?*?,9.0,4.8,74,99646.7,0,-0,320,0.0,-0.0,0.0,0,0,0,0,303,6.2,10,5,9999,99999,9,999999999,0.0,999,999,99
3023,4,9,24,0,*?*?*?*?*?*?*?*?*?*?*?*?*?*?*?*?*?*?*?*?*?*?,10.8,10.1,93,99646.7,0,-0,327,0.0,-0.0,0.0,0,0,0,0,90,3.6,10,5,9999,99999,9,999999999,0.0,999,999,99
3023,4,10,1,0,*?*?*?*?*?*?*?*?*?*?*?*?*?*?*?*?*?*?*?*?*?*?,6.4,4.8,87,100264,0,-0,308,0.0,-0.0,0.0,0,0,0,0,307,2.6,10,5,9999,99999,9,999999999,0.0,999,999,99
3023,4,10,2,0,*?*?*?*?*?*?*?*?*?*?*?*?*?*?*?*?*?*?*?*?*?*?,5.3,4.8,94,100264,0,-0,303,0.0,-0.0,0.0,0,0,0,0,263,2.1,10,5,9999,99999,9,999999999,0.0,999,999,99
3023,4,10,3,0,*?*?*?*?*?*?*?*?*?*?*?*?*?*?*?*?*?*?*?*?*?*?,5.9,4.6,89,100264,0,-0,306,0.0,-0.0,0.0,0,0,0,0,220,2.6,10,5,9999,99999,9,999999999,0.0,999,999,99
3023,4,10,4,0,*?*?*?*?*?*?*?*?*?*?*?*?*?*?*?*?*?*?*?*?*?*?,5.1,3.9,90,100264,0,-0,302,0.0,-0.0,0.0,0,0,0,0,177,2.1,10,5,9999,99999,9,999999999,0.0,999,999,99
3023,4,10,5,0,*?*?*?*?*?*?*?*?*?*?*?*?*?*?*?*?*?*?*?*?*?*?,5.0,3.9,91,100264,4,1408,289,0.0,0.0,0.0,0,0,0,0,133,1.5,7,4,9999,99999,9,999999999,0.0,999,999,99
3023,4,10,6,0,*?*?*?*?*?*?*?*?*?*?*?*?*?*?*?*?*?*?*?*?*?*?,4.9,4.5,95,100264,225,1363,280,100.3,318.9,47.6,10554,21725,6412,851,90,1.0,5,3,9999,99999,9,999999999,0.0,999,999,99
3023,4,10,7,0,*?*?*?*?*?*?*?*?*?*?*?*?*?*?*?*?*?*?*?*?*?*?,6.5,5.6,92,100264,440,1361,283,249.4,453.6,102.8,26196,41020,13163,1932,98,1.5,4,2,9999,99999,9,999999999,0.0,999,999,99
3023,4,10,8,0,*?*?*?*?*?*?*?*?*?*?*?*?*?*?*?*?*?*?*?*?*?*?,8.1,6.6,88,100264,636,1362,295,367.1,412.8,174.4,38264,40772,21080,3620,107,2.1,5,3,9999,99999,9,999999999,0.0,999,999,99
3023,4,10,9,0,*?*?*?*?*?*?*?*?*?*?*?*?*?*?*?*?*?*?*?*?*?*?,11.2,7.1,74,100264,798,1362,313,443.0,338.8,244.5,47607,35892,27068,6004,115,4.1,6,3,9999,99999,9,999999999,0.0,999,999,99
3023,4,10,10,0,*?*?*?*?*?*?*?*?*?*?*?*?*?*?*?*?*?*?*?*?*?*?,13.2,7.9,68,100264,916,1363,314,569.6,498.3,234.7,60619,51521,27644,6221,123,4.1,4,2,9999,99999,9,999999999,0.0,999,999,99
3023,4,10,11,0,*?*?*?*?*?*?*?*?*?*?*?*?*?*?*?*?*?*?*?*?*?*?,14.9,8.1,62,100264,981,1363,326,590.9,430.9,280.7,62369,44660,32020,8264,132,4.6,5,3,9999,99999,9,999999999,0.0,999,999,99
3023,4,10,12,0,*?*?*?*?*?*?*?*?*?*?*?*?*?*?*?*?*?*?*?*?*?*?,17.3,8.8,56,100264,989,1362,330,631.7,554.2,229.3,68156,57655,27271,6730,140,5.7,3,2,9999,99999,9,999999999,0.0,999,999,99
3023,4,10,13,0,*?*?*?*?*?*?*?*?*?*?*?*?*?*?*?*?*?*?*?*?*?*?,17.3,9.4,59,100264,940,1362,335,586.1,499.4,241.5,62426,51722,28327,6622,133,5.7,4,2,9999,99999,9,999999999,0.0,999,999,99
3023,4,10,14,0,*?*?*?*?*?*?*?*?*?*?*?*?*?*?*?*?*?*?*?*?*?*?,17.2,9.7,60,100264,837,1362,339,497.5,425.2,236.3,52213,43565,27602,5761,127,7.2,5,3,9999,99999,9,999999999,0.0,999,999,99
3023,4,10,15,0,*?*?*?*?*?*?*?*?*?*?*?*?*?*?*?*?*?*?*?*?*?*?,17.4,9.8,60,100264,687,1363,347,338.4,239.6,217.6,36044,24832,24236,4996,120,6.7,7,4,9999,99999,9,999999999,0.0,999,999,99
3023,4,10,16,0,*?*?*?*?*?*?*?*?*?*?*?*?*?*?*?*?*?*?*?*?*?*?,17.2,9.3,58,100264,500,1362,346,235.8,229.4,151.6,24941,22100,17279,3172,113,5.7,7,4,9999,99999,9,999999999,0.0,999,999,99
3023,4,10,17,0,*?*?*?*?*?*?*?*?*?*?*?*?*?*?*?*?*?*?*?*?*?*?,16.6,9.1,60,100264,289,1361,335,142.0,351.2,67.5,14826,27005,8833,1228,107,5.7,5,3,9999,99999,9,999999999,0.0,999,999,99
3023,4,10,18,0,*?*?*?*?*?*?*?*?*?*?*?*?*?*?*?*?*?*?*?*?*?*?,14.6,8.7,66,100264,69,1364,329,0.0,0.0,0.0,0,0,0,0,100,5.2,6,3,9999,99999,9,999999999,0.0,999,999,99
3023,4,10,19,0,*?*?*?*?*?*?*?*?*?*?*?*?*?*?*?*?*?*?*?*?*?*?,13.3,8.7,71,100264,0,-0,339,0.0,-0.0,0.0,0,0,0,0,95,5.2,10,5,9999,99999,9,999999999,0.0,999,999,99
3023,4,10,20,0,*?*?*?*?*?*?*?*?*?*?*?*?*?*?*?*?*?*?*?*?*?*?,11.5,8.0,77,100264,0,-0,330,0.0,-0.0,0.0,0,0,0,0,90,4.1,10,5,9999,99999,9,999999999,0.0,999,999,99
3023,4,10,21,0,*?*?*?*?*?*?*?*?*?*?*?*?*?*?*?*?*?*?*?*?*?*?,10.2,8.1,85,100264,0,-0,324,0.0,-0.0,0.0,0,0,0,0,85,3.6,10,5,9999,99999,9,999999999,0.0,999,999,99
3023,4,10,22,0,*?*?*?*?*?*?*?*?*?*?*?*?*?*?*?*?*?*?*?*?*?*?,9.6,8.4,91,100264,0,-0,322,0.0,-0.0,0.0,0,0,0,0,80,3.1,10,5,9999,99999,9,999999999,0.0,999,999,99
3023,4,10,23,0,*?*?*?*?*?*?*?*?*?*?*?*?*?*?*?*?*?*?*?*?*?*?,8.5,8.4,97,100264,0,-0,317,0.0,-0.0,0.0,0,0,0,0,75,2.1,10,5,9999,99999,9,999999999,0.0,999,999,99
3023,4,10,24,0,*?*?*?*?*?*?*?*?*?*?*?*?*?*?*?*?*?*?*?*?*?*?,7.9,4.8,79,100264,0,-0,315,0.0,-0.0,0.0,0,0,0,0,350,2.6,10,5,9999,99999,9,999999999,0.0,999,999,99
3023,4,11,1,0,*?*?*?*?*?*?*?*?*?*?*?*?*?*?*?*?*?*?*?*?*?*?,5.7,5.6,100,99671.7,0,-0,305,0.0,-0.0,0.0,0,0,0,0,115,0.5,10,5,9999,99999,9,999999999,0.0,999,999,99
3023,4,11,2,0,*?*?*?*?*?*?*?*?*?*?*?*?*?*?*?*?*?*?*?*?*?*?,4.5,4.5,100,99671.7,0,-0,300,0.0,-0.0,0.0,0,0,0,0,160,2.1,10,5,9999,99999,9,999999999,0.0,999,999,99
3023,4,11,3,0,*?*?*?*?*?*?*?*?*?*?*?*?*?*?*?*?*?*?*?*?*?*?,4.6,4.5,100,99671.7,0,-0,300,0.0,-0.0,0.0,0,0,0,0,205,1.5,10,5,9999,99999,9,999999999,0.0,999,999,99
3023,4,11,4,0,*?*?*?*?*?*?*?*?*?*?*?*?*?*?*?*?*?*?*?*?*?*?,3.6,3.6,100,99671.7,0,-0,296,0.0,-0.0,0.0,0,0,0,0,250,1.0,10,5,9999,99999,9,999999999,0.0,999,999,99
[truncated: 1,084,773 more chars]
